# Supplementary material for: Effects of ischemic preconditioning on lower-limb anaerobic performance and neuromuscular adaptations
Source: PeerJ. 2026 Jun 8;14:e21296. doi: 10.7717/peerj.21296 (PMC13256049; doi:10.7717/peerj.21296)
Supplement: Supplemental Information 1 [file peerj-14-21296-s001.zip]

Archive with 45 entries (44 files):
- Fnirs_hbo/
- Fnirs_hbo/01.csv
- Fnirs_hbo/02.csv
- Fnirs_hbo/03.csv
- Fnirs_hbo/04.csv
- Fnirs_hbo/05.csv
- Fnirs_hbo/06.csv
- Fnirs_hbo/07.csv
- Fnirs_hbo/08.csv
- Fnirs_hbo/09.csv
- Fnirs_hbo/10.csv
- Fnirs_hbo/11.csv
- Fnirs_hbo/12.csv
- Fnirs_hbo/13.csv
- Fnirs_hbo/14.csv
- Fnirs_hbo/15.csv
- Fnirs_hbo/16.csv
- Fnirs_hbo/17.csv
- Fnirs_hbo/18.csv
- Fnirs_hbo/19.csv
- Fnirs_hbo/20.csv
- Fnirs_hbo/21.csv
- Fnirs_hbo/22.csv
- Fnirs_hbo/23.csv
- Fnirs_hbo/24.csv
- Fnirs_hbo/25.csv
- Fnirs_hbo/26.csv
- Fnirs_hbo/27.csv
- Fnirs_hbo/28.csv
- Fnirs_hbo/29.csv
- Fnirs_hbo/30.csv
- Fnirs_hbo/31.csv
- Fnirs_hbo/32.csv
- Fnirs_hbo/33.csv
- Fnirs_hbo/34.csv
- Fnirs_hbo/35.csv
- Fnirs_hbo/36.csv
- Fnirs_hbo/37.csv
- Fnirs_hbo/38.csv
- Fnirs_hbo/39.csv
- Fnirs_hbo/40.csv
- Fnirs_hbo/41.csv
- Fnirs_hbo/42.csv
- Fnirs_hbo/43.csv
- Fnirs_hbo/44.csv
