# Supplementary material for: Effects of ischemic preconditioning on lower-limb anaerobic performance and neuromuscular adaptations
Source: PeerJ. 2026 Jun 8;14:e21296. doi: 10.7717/peerj.21296 (PMC13256049; doi:10.7717/peerj.21296)
Supplement: Supplemental Information 1 [file peerj-14-21296-s001.zip › Fnirs_hbo/01.csv]

	1	1	1	1	1	1	1	1	1	1	1	1	1	1	1	1	1	1	1	1	1	1	1	1
time	HRF HbO,1,1	HRF HbR,1,1	HRF HbT,1,1	HRF HbO,1,2	HRF HbR,1,2	HRF HbT,1,2	HRF HbO,1,3	HRF HbR,1,3	HRF HbT,1,3	HRF HbO,1,4	HRF HbR,1,4	HRF HbT,1,4	HRF HbO,2,5	HRF HbR,2,5	HRF HbT,2,5	HRF HbO,2,6	HRF HbR,2,6	HRF HbT,2,6	HRF HbO,2,7	HRF HbR,2,7	HRF HbT,2,7	HRF HbO,2,8	HRF HbR,2,8	HRF HbT,2,8
-1.991	-7.49127e-08	1.01990e-08	-6.47137e-08	7.71329e-07	-7.07060e-07	6.42690e-08	-1.57533e-07	2.91329e-08	-1.28400e-07	-1.32627e-07	3.10527e-08	-1.01574e-07	-1.50524e-07	1.73193e-08	-1.33205e-07	-5.46094e-07	3.37793e-07	-2.08301e-07	-9.44731e-08	2.37305e-08	-7.07426e-08	-3.97541e-08	1.33100e-09	-3.84231e-08
-1.966	-7.45499e-08	1.01496e-08	-6.44003e-08	7.49598e-07	-6.89976e-07	5.96221e-08	-1.53857e-07	2.84531e-08	-1.25404e-07	-1.29802e-07	3.03914e-08	-9.94111e-08	-1.47197e-07	1.69365e-08	-1.30260e-07	-5.32450e-07	3.29675e-07	-2.02775e-07	-9.26056e-08	2.33630e-08	-6.92426e-08	-3.85736e-08	1.29148e-09	-3.72821e-08
-1.942	-7.41323e-08	1.00927e-08	-6.40396e-08	7.27948e-07	-6.72862e-07	5.50860e-08	-1.50170e-07	2.77713e-08	-1.22398e-07	-1.26959e-07	2.97257e-08	-9.72336e-08	-1.43852e-07	1.65517e-08	-1.27301e-07	-5.18800e-07	3.21542e-07	-1.97258e-07	-9.07192e-08	2.29870e-08	-6.77322e-08	-3.74008e-08	1.25221e-09	-3.61486e-08
-1.917	-7.36598e-08	1.00284e-08	-6.36314e-08	7.06380e-07	-6.55719e-07	5.06610e-08	-1.46472e-07	2.70874e-08	-1.19384e-07	-1.24097e-07	2.90556e-08	-9.50417e-08	-1.40490e-07	1.61648e-08	-1.24325e-07	-5.05144e-07	3.13392e-07	-1.91752e-07	-8.88140e-08	2.26024e-08	-6.62116e-08	-3.62357e-08	1.21320e-09	-3.50225e-08
-1.892	-7.31323e-08	9.95658e-09	-6.31757e-08	6.84893e-07	-6.38546e-07	4.63474e-08	-1.42763e-07	2.64015e-08	-1.16361e-07	-1.21216e-07	2.83811e-08	-9.28353e-08	-1.37111e-07	1.57760e-08	-1.21335e-07	-4.91483e-07	3.05227e-07	-1.86256e-07	-8.68900e-08	2.22093e-08	-6.46806e-08	-3.50783e-08	1.17445e-09	-3.39039e-08
-1.868	-7.25496e-08	9.87724e-09	-6.26723e-08	6.63490e-07	-6.21344e-07	4.21454e-08	-1.39043e-07	2.57136e-08	-1.13329e-07	-1.18317e-07	2.77021e-08	-9.06144e-08	-1.33714e-07	1.53851e-08	-1.18329e-07	-4.77818e-07	2.97047e-07	-1.80771e-07	-8.49470e-08	2.18077e-08	-6.31393e-08	-3.39285e-08	1.13596e-09	-3.27926e-08
-1.843	-7.19115e-08	9.79037e-09	-6.21211e-08	6.42170e-07	-6.04115e-07	3.80553e-08	-1.35312e-07	2.50236e-08	-1.10288e-07	-1.15398e-07	2.70188e-08	-8.83791e-08	-1.30300e-07	1.49923e-08	-1.15308e-07	-4.64148e-07	2.88851e-07	-1.75296e-07	-8.29852e-08	2.13975e-08	-6.15877e-08	-3.27864e-08	1.09772e-09	-3.16887e-08
-1.819	-7.12179e-08	9.69595e-09	-6.15220e-08	6.20934e-07	-5.86857e-07	3.40775e-08	-1.31571e-07	2.43317e-08	-1.07239e-07	-1.12460e-07	2.63310e-08	-8.61294e-08	-1.26869e-07	1.45975e-08	-1.12271e-07	-4.50473e-07	2.80641e-07	-1.69832e-07	-8.10046e-08	2.09787e-08	-6.00258e-08	-3.16519e-08	1.05973e-09	-3.05922e-08
-1.794	-7.04687e-08	9.59394e-09	-6.08748e-08	5.99783e-07	-5.69571e-07	3.02122e-08	-1.27818e-07	2.36378e-08	-1.04181e-07	-1.09504e-07	2.56388e-08	-8.38652e-08	-1.23420e-07	1.42007e-08	-1.09219e-07	-4.36795e-07	2.72415e-07	-1.64379e-07	-7.90050e-08	2.05514e-08	-5.84536e-08	-3.05250e-08	1.02201e-09	-2.95030e-08
-1.769	-6.96637e-08	9.48434e-09	-6.01793e-08	5.78717e-07	-5.52258e-07	2.64597e-08	-1.24055e-07	2.29419e-08	-1.01113e-07	-1.06529e-07	2.49422e-08	-8.15865e-08	-1.19954e-07	1.38020e-08	-1.06153e-07	-4.23112e-07	2.64175e-07	-1.58937e-07	-7.69866e-08	2.01155e-08	-5.68712e-08	-2.94057e-08	9.84529e-10	-2.84212e-08
-1.745	-6.88027e-08	9.36713e-09	-5.94356e-08	5.57738e-07	-5.34918e-07	2.28202e-08	-1.20282e-07	2.22440e-08	-9.80377e-08	-1.03535e-07	2.42412e-08	-7.92935e-08	-1.16472e-07	1.34012e-08	-1.03070e-07	-4.09426e-07	2.55920e-07	-1.53506e-07	-7.49494e-08	1.96710e-08	-5.52784e-08	-2.82940e-08	9.47307e-10	-2.73466e-08
-1.720	-6.78856e-08	9.24227e-09	-5.86434e-08	5.36845e-07	-5.17551e-07	1.92941e-08	-1.16498e-07	2.15442e-08	-9.49533e-08	-1.00522e-07	2.35357e-08	-7.69860e-08	-1.12972e-07	1.29986e-08	-9.99733e-08	-3.95737e-07	2.47651e-07	-1.48087e-07	-7.28932e-08	1.92179e-08	-5.36753e-08	-2.71897e-08	9.10336e-10	-2.62794e-08
-1.696	-6.69123e-08	9.10976e-09	-5.78026e-08	5.16040e-07	-5.00158e-07	1.58815e-08	-1.12703e-07	2.08424e-08	-9.18604e-08	-9.74899e-08	2.28259e-08	-7.46640e-08	-1.09455e-07	1.25939e-08	-9.68611e-08	-3.82045e-07	2.39367e-07	-1.42678e-07	-7.08182e-08	1.87563e-08	-5.20619e-08	-2.60930e-08	8.73617e-10	-2.52194e-08
-1.671	-6.58826e-08	8.96957e-09	-5.69131e-08	4.95322e-07	-4.82740e-07	1.25829e-08	-1.08898e-07	2.01387e-08	-8.87589e-08	-9.44393e-08	2.21116e-08	-7.23277e-08	-1.05921e-07	1.21873e-08	-9.37338e-08	-3.68351e-07	2.31070e-07	-1.37281e-07	-6.87243e-08	1.82860e-08	-5.04383e-08	-2.50038e-08	8.37149e-10	-2.41666e-08
-1.647	-6.47964e-08	8.82169e-09	-5.59747e-08	4.74694e-07	-4.65295e-07	9.39830e-09	-1.05082e-07	1.94331e-08	-8.56489e-08	-9.13699e-08	2.13930e-08	-6.99769e-08	-1.02370e-07	1.17787e-08	-9.05915e-08	-3.54654e-07	2.22759e-07	-1.31895e-07	-6.66116e-08	1.78072e-08	-4.88044e-08	-2.39220e-08	8.00930e-10	-2.31211e-08
-1.622	-6.36535e-08	8.66609e-09	-5.49875e-08	4.54154e-07	-4.47826e-07	6.32812e-09	-1.01256e-07	1.87255e-08	-8.25305e-08	-8.82816e-08	2.06699e-08	-6.76117e-08	-9.88024e-08	1.13682e-08	-8.74342e-08	-3.40955e-07	2.14434e-07	-1.26521e-07	-6.44800e-08	1.73197e-08	-4.71602e-08	-2.28477e-08	7.64960e-10	-2.20827e-08
-1.597	-6.24539e-08	8.50276e-09	-5.39511e-08	4.33705e-07	-4.30332e-07	3.37257e-09	-9.74197e-08	1.80161e-08	-7.94036e-08	-8.51746e-08	1.99424e-08	-6.52322e-08	-9.52177e-08	1.09558e-08	-8.42620e-08	-3.27254e-07	2.06096e-07	-1.21158e-07	-6.23295e-08	1.68237e-08	-4.55058e-08	-2.17807e-08	7.29238e-10	-2.10515e-08
-1.573	-6.11972e-08	8.33168e-09	-5.28656e-08	4.13346e-07	-4.12814e-07	5.31889e-10	-9.35731e-08	1.73047e-08	-7.62684e-08	-8.20488e-08	1.92106e-08	-6.28382e-08	-9.16162e-08	1.05414e-08	-8.10748e-08	-3.13552e-07	1.97744e-07	-1.15808e-07	-6.01601e-08	1.63190e-08	-4.38411e-08	-2.07212e-08	6.93763e-10	-2.00274e-08
-1.548	-5.98835e-08	8.15283e-09	-5.17307e-08	3.93078e-07	-3.95272e-07	-2.19367e-09	-8.97164e-08	1.65915e-08	-7.31249e-08	-7.89042e-08	1.84743e-08	-6.04299e-08	-8.79978e-08	1.01250e-08	-7.78728e-08	-2.99848e-07	1.89379e-07	-1.10469e-07	-5.79719e-08	1.58058e-08	-4.21662e-08	-1.96689e-08	6.58533e-10	-1.90104e-08
-1.524	-5.85126e-08	7.96619e-09	-5.05464e-08	3.72902e-07	-3.77706e-07	-4.80387e-09	-8.58494e-08	1.58764e-08	-6.99731e-08	-7.57408e-08	1.77336e-08	-5.80072e-08	-8.43628e-08	9.70679e-09	-7.46560e-08	-2.86143e-07	1.81002e-07	-1.05142e-07	-5.57649e-08	1.52839e-08	-4.04810e-08	-1.86240e-08	6.23548e-10	-1.80004e-08
-1.499	-5.70844e-08	7.77174e-09	-4.93126e-08	3.52819e-07	-3.60117e-07	-7.29847e-09	-8.19724e-08	1.51594e-08	-6.68131e-08	-7.25587e-08	1.69886e-08	-5.55701e-08	-8.07110e-08	9.28661e-09	-7.14243e-08	-2.72438e-07	1.72611e-07	-9.98268e-08	-5.35390e-08	1.47534e-08	-3.87856e-08	-1.75863e-08	5.88806e-10	-1.69975e-08
-1.475	-5.55987e-08	7.56946e-09	-4.80292e-08	3.32829e-07	-3.42506e-07	-9.67725e-09	-7.80854e-08	1.44405e-08	-6.36449e-08	-6.93578e-08	1.62391e-08	-5.31187e-08	-7.70425e-08	8.86452e-09	-6.81780e-08	-2.58732e-07	1.64208e-07	-9.45240e-08	-5.12942e-08	1.42142e-08	-3.70800e-08	-1.65559e-08	5.54307e-10	-1.60016e-08
-1.450	-5.40553e-08	7.35935e-09	-4.66960e-08	3.12932e-07	-3.24872e-07	-1.19400e-08	-7.41884e-08	1.37198e-08	-6.04685e-08	-6.61382e-08	1.54853e-08	-5.06529e-08	-7.33574e-08	8.44051e-09	-6.49169e-08	-2.45027e-07	1.55793e-07	-8.92335e-08	-4.90306e-08	1.36665e-08	-3.53641e-08	-1.55327e-08	5.20049e-10	-1.50127e-08
-1.425	-5.24543e-08	7.14137e-09	-4.53129e-08	2.93129e-07	-3.07216e-07	-1.40864e-08	-7.02814e-08	1.29973e-08	-5.72841e-08	-6.28999e-08	1.47271e-08	-4.81728e-08	-6.96558e-08	8.01460e-09	-6.16412e-08	-2.31321e-07	1.47366e-07	-8.39553e-08	-4.67482e-08	1.31102e-08	-3.36380e-08	-1.45167e-08	4.86032e-10	-1.40307e-08
-1.401	-5.07954e-08	6.91552e-09	-4.38799e-08	2.73422e-07	-2.89538e-07	-1.61164e-08	-6.63646e-08	1.22730e-08	-5.40916e-08	-5.96429e-08	1.39645e-08	-4.56783e-08	-6.59376e-08	7.58678e-09	-5.83508e-08	-2.17616e-07	1.38926e-07	-7.86895e-08	-4.44469e-08	1.25452e-08	-3.19018e-08	-1.35078e-08	4.52252e-10	-1.30555e-08
-1.376	-4.90785e-08	6.68178e-09	-4.23967e-08	2.53810e-07	-2.71839e-07	-1.80296e-08	-6.24380e-08	1.15468e-08	-5.08912e-08	-5.63672e-08	1.31976e-08	-4.31696e-08	-6.22029e-08	7.15708e-09	-5.50459e-08	-2.03911e-07	1.30475e-07	-7.34363e-08	-4.21269e-08	1.19716e-08	-3.01553e-08	-1.25060e-08	4.18710e-10	-1.20872e-08
-1.352	-4.73035e-08	6.44012e-09	-4.08634e-08	2.34294e-07	-2.54120e-07	-1.98259e-08	-5.85017e-08	1.08189e-08	-4.76828e-08	-5.30728e-08	1.24262e-08	-4.06466e-08	-5.84518e-08	6.72548e-09	-5.17264e-08	-1.90207e-07	1.22012e-07	-6.81957e-08	-3.97880e-08	1.13894e-08	-2.83987e-08	-1.15112e-08	3.85405e-10	-1.11258e-08
-1.327	-4.54703e-08	6.19054e-09	-3.92797e-08	2.14874e-07	-2.36379e-07	-2.15051e-08	-5.45557e-08	1.00891e-08	-4.44665e-08	-4.97598e-08	1.16506e-08	-3.81093e-08	-5.46844e-08	6.29199e-09	-4.83924e-08	-1.76505e-07	1.13537e-07	-6.29678e-08	-3.74304e-08	1.07985e-08	-2.66318e-08	-1.05234e-08	3.52334e-10	-1.01711e-08
-1.303	-4.35787e-08	5.93301e-09	-3.76457e-08	1.95552e-07	-2.18619e-07	-2.30669e-08	-5.06000e-08	9.35759e-09	-4.12424e-08	-4.64282e-08	1.08705e-08	-3.55577e-08	-5.09006e-08	5.85663e-09	-4.50440e-08	-1.62804e-07	1.05051e-07	-5.77527e-08	-3.50539e-08	1.01991e-08	-2.48548e-08	-9.54263e-09	3.19496e-10	-9.22313e-09
-1.278	-4.16287e-08	5.66753e-09	-3.59612e-08	1.76328e-07	-2.00839e-07	-2.45112e-08	-4.66348e-08	8.62429e-09	-3.80105e-08	-4.30779e-08	1.00861e-08	-3.29918e-08	-4.71006e-08	5.41940e-09	-4.16812e-08	-1.49105e-07	9.65546e-08	-5.25505e-08	-3.26587e-08	9.59100e-09	-2.30677e-08	-8.56875e-09	2.86890e-10	-8.28186e-09
-1.253	-3.96201e-08	5.39407e-09	-3.42260e-08	1.57202e-07	-1.83040e-07	-2.58377e-08	-4.26600e-08	7.88923e-09	-3.47708e-08	-3.97090e-08	9.29730e-09	-3.04117e-08	-4.32843e-08	4.98030e-09	-3.83040e-08	-1.35408e-07	8.80468e-08	-4.73613e-08	-3.02447e-08	8.97431e-09	-2.12704e-08	-7.60176e-09	2.54514e-10	-7.34725e-09
-1.229	-3.75528e-08	5.11261e-09	-3.24402e-08	1.38176e-07	-1.65222e-07	-2.70464e-08	-3.86759e-08	7.15243e-09	-3.15234e-08	-3.63216e-08	8.50418e-09	-2.78174e-08	-3.94519e-08	4.53934e-09	-3.49126e-08	-1.21714e-07	7.95283e-08	-4.21852e-08	-2.78119e-08	8.34901e-09	-1.94629e-08	-6.64160e-09	2.22367e-10	-6.41923e-09
-1.204	-3.54267e-08	4.82316e-09	-3.06035e-08	1.19249e-07	-1.47385e-07	-2.81369e-08	-3.46823e-08	6.41389e-09	-2.82684e-08	-3.29156e-08	7.70671e-09	-2.52089e-08	-3.56034e-08	4.09653e-09	-3.15068e-08	-1.08022e-07	7.09993e-08	-3.70223e-08	-2.53604e-08	7.71510e-09	-1.76453e-08	-5.68823e-09	1.90447e-10	-5.49778e-09
-1.180	-3.32417e-08	4.52568e-09	-2.87160e-08	1.00422e-07	-1.29531e-07	-2.91091e-08	-3.06794e-08	5.67363e-09	-2.50058e-08	-2.94910e-08	6.90490e-09	-2.25861e-08	-3.17388e-08	3.65187e-09	-2.80869e-08	-9.43326e-08	6.24600e-08	-3.18726e-08	-2.28902e-08	7.07258e-09	-1.58176e-08	-4.74159e-09	1.58753e-10	-4.58284e-09
-1.155	-3.09976e-08	4.22016e-09	-2.67775e-08	8.16955e-08	-1.11658e-07	-2.99629e-08	-2.66673e-08	4.93165e-09	-2.17356e-08	-2.60480e-08	6.09876e-09	-1.99492e-08	-2.78582e-08	3.20536e-09	-2.46528e-08	-8.06468e-08	5.39105e-08	-2.67363e-08	-2.04012e-08	6.42145e-09	-1.39797e-08	-3.80164e-09	1.27282e-10	-3.67436e-09
-1.130	-2.86944e-08	3.90660e-09	-2.47878e-08	6.30707e-08	-9.37687e-08	-3.06980e-08	-2.26460e-08	4.18798e-09	-1.84580e-08	-2.25864e-08	5.28828e-09	-1.72981e-08	-2.39616e-08	2.75703e-09	-2.12046e-08	-6.69644e-08	4.53510e-08	-2.16134e-08	-1.78935e-08	5.76172e-09	-1.21318e-08	-2.86833e-09	9.60343e-11	-2.77230e-09
-1.106	-2.63320e-08	3.58497e-09	-2.27471e-08	4.45478e-08	-7.58621e-08	-3.13143e-08	-1.86155e-08	3.44261e-09	-1.51729e-08	-1.91064e-08	4.47348e-09	-1.46329e-08	-2.00492e-08	2.30687e-09	-1.77424e-08	-5.32858e-08	3.67817e-08	-1.65040e-08	-1.53672e-08	5.09340e-09	-1.02738e-08	-1.94161e-09	6.50068e-11	-1.87660e-09
-1.081	-2.39103e-08	3.25526e-09	-2.06550e-08	2.61274e-08	-5.79390e-08	-3.18116e-08	-1.45759e-08	2.69556e-09	-1.18804e-08	-1.56079e-08	3.65436e-09	-1.19535e-08	-1.61210e-08	1.85488e-09	-1.42661e-08	-3.96111e-08	2.82029e-08	-1.14083e-08	-1.28221e-08	4.41648e-09	-8.40565e-09	-1.02142e-09	3.41981e-11	-9.87223e-10
-1.057	-2.14291e-08	2.91745e-09	-1.85116e-08	7.80999e-09	-3.99998e-08	-3.21898e-08	-1.05274e-08	1.94685e-09	-8.58051e-09	-1.20910e-08	2.83093e-09	-9.26004e-09	-1.21770e-08	1.40108e-09	-1.07759e-08	-2.59408e-08	1.96146e-08	-6.32620e-09	-1.02584e-08	3.73097e-09	-6.52746e-09	-1.07712e-10	3.60629e-12	-1.04106e-10
-1.032	-1.88883e-08	2.57154e-09	-1.63168e-08	-1.04039e-08	-2.20448e-08	-3.24487e-08	-6.46985e-09	1.19649e-09	-5.27337e-09	-8.55565e-09	2.00318e-09	-6.55246e-09	-8.21726e-09	9.45479e-10	-7.27178e-09	-1.22750e-08	1.10171e-08	-1.25792e-09	-7.67608e-09	3.03688e-09	-4.63920e-09	7.99572e-10	-2.67704e-11	7.72801e-10
-1.008	-1.62879e-08	2.21751e-09	-1.40704e-08	-2.85136e-08	-4.07451e-09	-3.25881e-08	-2.40346e-09	4.44478e-10	-1.95898e-09	-5.00195e-09	1.17114e-09	-3.83081e-09	-4.24190e-09	4.88074e-10	-3.75383e-09	1.38589e-09	2.41061e-09	3.79650e-09	-5.07509e-09	2.33421e-09	-2.74089e-09	1.70049e-09	-5.69338e-11	1.64355e-09
-0.983	-1.36278e-08	1.85535e-09	-1.17724e-08	-4.65187e-08	1.39107e-08	-3.26080e-08	1.67176e-09	-3.09162e-10	1.36259e-09	-1.42990e-09	3.34790e-10	-1.09511e-09	-2.50955e-10	2.88749e-11	-2.22080e-10	1.50417e-08	-6.20474e-09	8.83697e-09	-2.45550e-09	1.62297e-09	-8.32532e-10	2.59509e-09	-8.68859e-11	2.50820e-09
-0.958	-1.09078e-08	1.48504e-09	-9.42274e-09	-6.44186e-08	3.19105e-08	-3.25081e-08	5.75573e-09	-1.06442e-09	4.69131e-09	2.16048e-09	-5.05846e-10	1.65463e-09	3.75551e-09	-4.32110e-10	3.32340e-09	2.86922e-08	-1.48287e-08	1.38634e-08	1.82695e-10	9.03158e-10	1.08585e-09	3.48344e-09	-1.16629e-10	3.36681e-09
-0.934	-8.12786e-09	1.10657e-09	-7.02130e-09	-8.22127e-08	4.99244e-08	-3.22883e-08	9.84839e-09	-1.82129e-09	8.02710e-09	5.76916e-09	-1.35077e-09	4.41839e-09	7.77744e-09	-8.94873e-10	6.88257e-09	4.23369e-08	-2.34612e-08	1.88757e-08	2.83947e-09	1.74791e-10	3.01426e-09	4.36559e-09	-1.46164e-10	4.21943e-09
-0.909	-5.28793e-09	7.19924e-10	-4.56801e-09	-9.99006e-08	6.79521e-08	-3.19485e-08	1.39497e-08	-2.57975e-09	1.13699e-08	9.39611e-09	-2.19997e-09	7.19614e-09	1.18148e-08	-1.35941e-09	1.04554e-08	5.59758e-08	-3.21019e-08	2.38739e-08	5.51480e-09	-5.62128e-10	4.95267e-09	5.24161e-09	-1.75494e-10	5.06612e-09
-0.885	-2.38789e-09	3.25099e-10	-2.06279e-09	-1.17482e-07	8.59931e-08	-3.14886e-08	1.80595e-08	-3.33980e-09	1.47197e-08	1.30413e-08	-3.05344e-09	9.98787e-09	1.58674e-08	-1.82571e-09	1.40417e-08	6.96085e-08	-4.07508e-08	2.88577e-08	8.20867e-09	-1.30759e-09	6.90108e-09	6.11156e-09	-2.04620e-10	5.90694e-09
-0.860	5.72350e-10	-7.79225e-11	4.94428e-10	-1.34955e-07	1.04047e-07	-3.09084e-08	2.21779e-08	-4.10141e-09	1.80765e-08	1.67047e-08	-3.91117e-09	1.27935e-08	1.99353e-08	-2.29376e-09	1.76416e-08	8.32347e-08	-4.94075e-08	3.38272e-08	1.09211e-08	-2.06159e-09	8.85947e-09	6.97550e-09	-2.33546e-10	6.74195e-09
-0.836	3.59287e-09	-4.89151e-10	3.10372e-09	-1.52321e-07	1.22114e-07	-3.02079e-08	2.63047e-08	-4.86459e-09	2.14401e-08	2.03863e-08	-4.77317e-09	1.56131e-08	2.40184e-08	-2.76357e-09	2.12549e-08	9.68541e-08	-5.80719e-08	3.87823e-08	1.36520e-08	-2.82412e-09	1.08278e-08	7.83349e-09	-2.62272e-10	7.57122e-09
-0.811	6.67376e-09	-9.08598e-10	5.76517e-09	-1.69579e-07	1.40192e-07	-2.93869e-08	3.04398e-08	-5.62931e-09	2.48105e-08	2.40861e-08	-5.63941e-09	1.84467e-08	2.81167e-08	-3.23511e-09	2.48816e-08	1.10467e-07	-6.67438e-08	4.37228e-08	1.64013e-08	-3.59517e-09	1.28062e-08	8.68560e-09	-2.90802e-10	8.39480e-09
-0.786	9.81510e-09	-1.33627e-09	8.47883e-09	-1.86728e-07	1.58283e-07	-2.84452e-08	3.45832e-08	-6.39557e-09	2.81877e-08	2.78039e-08	-6.50990e-09	2.12940e-08	3.22300e-08	-3.70839e-09	2.85216e-08	1.24072e-07	-7.54230e-08	4.86488e-08	1.91692e-08	-4.37473e-09	1.47944e-08	9.53190e-09	-3.19136e-10	9.21276e-09
-0.762	1.30170e-08	-1.77219e-09	1.12448e-08	-2.03767e-07	1.76384e-07	-2.73828e-08	3.87349e-08	-7.16334e-09	3.15715e-08	3.15399e-08	-7.38462e-09	2.41553e-08	3.63583e-08	-4.18339e-09	3.21749e-08	1.37669e-07	-8.41094e-08	5.35601e-08	2.19554e-08	-5.16279e-09	1.67926e-08	1.03724e-08	-3.47279e-10	1.00252e-08
-0.737	1.62794e-08	-2.21636e-09	1.40631e-08	-2.20697e-07	1.94497e-07	-2.61997e-08	4.28947e-08	-7.93263e-09	3.49621e-08	3.52940e-08	-8.26358e-09	2.70304e-08	4.05015e-08	-4.66011e-09	3.58414e-08	1.51259e-07	-9.28027e-08	5.84566e-08	2.47601e-08	-5.95934e-09	1.88008e-08	1.12073e-08	-3.75231e-10	1.08321e-08
-0.713	1.96026e-08	-2.66879e-09	1.69338e-08	-2.37516e-07	2.12620e-07	-2.48956e-08	4.70626e-08	-8.70342e-09	3.83592e-08	3.90660e-08	-9.14675e-09	2.99193e-08	4.46596e-08	-5.13854e-09	3.95211e-08	1.64841e-07	-1.01503e-07	6.33384e-08	2.75832e-08	-6.76437e-09	2.08188e-08	1.20366e-08	-4.02995e-10	1.16336e-08
-0.688	2.29865e-08	-3.12949e-09	1.98570e-08	-2.54224e-07	2.30754e-07	-2.34705e-08	5.12386e-08	-9.47569e-09	4.17629e-08	4.28561e-08	-1.00341e-08	3.28219e-08	4.88325e-08	-5.61867e-09	4.32138e-08	1.78414e-07	-1.10209e-07	6.82052e-08	3.04246e-08	-7.57787e-09	2.28468e-08	1.28603e-08	-4.30574e-10	1.24297e-08
-0.664	2.64312e-08	-3.59847e-09	2.28328e-08	-2.70821e-07	2.48897e-07	-2.19243e-08	5.54225e-08	-1.02494e-08	4.51731e-08	4.66641e-08	-1.09257e-08	3.57384e-08	5.30201e-08	-6.10049e-09	4.69196e-08	1.91979e-07	-1.18922e-07	7.30571e-08	3.32844e-08	-8.39983e-09	2.48846e-08	1.36785e-08	-4.57970e-10	1.32206e-08
-0.639	2.99368e-08	-4.07574e-09	2.58611e-08	-2.87306e-07	2.67049e-07	-2.02570e-08	5.96143e-08	-1.10246e-08	4.85897e-08	5.04900e-08	-1.18215e-08	3.86685e-08	5.72223e-08	-6.58400e-09	5.06383e-08	2.05535e-07	-1.27641e-07	7.78939e-08	3.61625e-08	-9.23024e-09	2.69323e-08	1.44914e-08	-4.85185e-10	1.40062e-08
-0.614	3.35034e-08	-4.56132e-09	2.89421e-08	-3.03679e-07	2.85211e-07	-1.84684e-08	6.38139e-08	-1.18013e-08	5.20126e-08	5.43339e-08	-1.27215e-08	4.16124e-08	6.14390e-08	-7.06918e-09	5.43699e-08	2.19082e-07	-1.36366e-07	8.27156e-08	3.90589e-08	-1.00691e-08	2.89898e-08	1.52989e-08	-5.12222e-10	1.47867e-08
-0.590	3.71311e-08	-5.05520e-09	3.20759e-08	-3.19939e-07	3.03381e-07	-1.65585e-08	6.80213e-08	-1.25794e-08	5.54419e-08	5.81956e-08	-1.36257e-08	4.45699e-08	6.56703e-08	-7.55603e-09	5.81143e-08	2.32619e-07	-1.45097e-07	8.75221e-08	4.19735e-08	-1.09164e-08	3.10572e-08	1.61012e-08	-5.39083e-10	1.55621e-08
-0.565	4.08198e-08	-5.55739e-09	3.52624e-08	-3.36086e-07	3.21559e-07	-1.45273e-08	7.22363e-08	-1.33589e-08	5.88775e-08	6.20751e-08	-1.45340e-08	4.75411e-08	6.99160e-08	-8.04454e-09	6.18715e-08	2.46147e-07	-1.53834e-07	9.23134e-08	4.49064e-08	-1.17720e-08	3.31344e-08	1.68983e-08	-5.65771e-10	1.63326e-08
-0.541	4.45696e-08	-6.06792e-09	3.85017e-08	-3.52119e-07	3.39745e-07	-1.23745e-08	7.64590e-08	-1.41398e-08	6.23193e-08	6.59724e-08	-1.54465e-08	5.05259e-08	7.41760e-08	-8.53470e-09	6.56413e-08	2.59665e-07	-1.62576e-07	9.70894e-08	4.78575e-08	-1.26361e-08	3.52214e-08	1.76903e-08	-5.92289e-10	1.70981e-08
-0.516	4.83807e-08	-6.58678e-09	4.17939e-08	-3.68038e-07	3.57938e-07	-1.01003e-08	8.06892e-08	-1.49221e-08	6.57672e-08	6.98874e-08	-1.63631e-08	5.35243e-08	7.84503e-08	-9.02650e-09	6.94238e-08	2.73173e-07	-1.71323e-07	1.01850e-07	5.08268e-08	-1.35086e-08	3.73183e-08	1.84773e-08	-6.18638e-10	1.78587e-08
-0.492	5.22530e-08	-7.11397e-09	4.51391e-08	-3.83843e-07	3.76138e-07	-7.70452e-09	8.49269e-08	-1.57058e-08	6.92212e-08	7.38201e-08	-1.72839e-08	5.65362e-08	8.27388e-08	-9.51993e-09	7.32188e-08	2.86670e-07	-1.80075e-07	1.06595e-07	5.38143e-08	-1.43894e-08	3.94249e-08	1.92594e-08	-6.44822e-10	1.86146e-08
-0.467	5.61867e-08	-7.64952e-09	4.85372e-08	-3.99532e-07	3.94345e-07	-5.18713e-09	8.91720e-08	-1.64908e-08	7.26812e-08	7.77705e-08	-1.82089e-08	5.95617e-08	8.70414e-08	-1.00150e-08	7.70264e-08	3.00156e-07	-1.88832e-07	1.11325e-07	5.68199e-08	-1.52786e-08	4.15413e-08	2.00366e-08	-6.70843e-10	1.93658e-08
-0.442	6.01817e-08	-8.19342e-09	5.19883e-08	-4.15106e-07	4.12558e-07	-2.54809e-09	9.34244e-08	-1.72772e-08	7.61472e-08	8.17386e-08	-1.91379e-08	6.26006e-08	9.13580e-08	-1.05117e-08	8.08463e-08	3.13632e-07	-1.97593e-07	1.16039e-07	5.98435e-08	-1.61761e-08	4.36675e-08	2.08090e-08	-6.96704e-10	2.01123e-08
-0.418	6.42382e-08	-8.74569e-09	5.54925e-08	-4.30564e-07	4.30777e-07	2.12636e-10	9.76841e-08	-1.80650e-08	7.96191e-08	8.57242e-08	-2.00711e-08	6.56531e-08	9.56885e-08	-1.10099e-08	8.46786e-08	3.27096e-07	-2.06359e-07	1.20737e-07	6.28853e-08	-1.70819e-08	4.58034e-08	2.15767e-08	-7.22408e-10	2.08543e-08
-0.393	6.83561e-08	-9.30633e-09	5.90498e-08	-4.45906e-07	4.49001e-07	3.09508e-09	1.01951e-07	-1.88541e-08	8.30969e-08	8.97273e-08	-2.10084e-08	6.87189e-08	1.00033e-07	-1.15098e-08	8.85231e-08	3.40549e-07	-2.15130e-07	1.25419e-07	6.59450e-08	-1.79961e-08	4.79490e-08	2.23398e-08	-7.47957e-10	2.15919e-08
-0.369	7.25356e-08	-9.87534e-09	6.26602e-08	-4.61130e-07	4.67230e-07	6.09928e-09	1.06225e-07	-1.96445e-08	8.65805e-08	9.37480e-08	-2.19498e-08	7.17982e-08	1.04391e-07	-1.20113e-08	9.23799e-08	3.53990e-07	-2.23904e-07	1.30086e-07	6.90228e-08	-1.89185e-08	5.01043e-08	2.30984e-08	-7.73355e-10	2.23250e-08
-0.344	7.67766e-08	-1.04527e-08	6.63239e-08	-4.76238e-07	4.85463e-07	9.22525e-09	1.10506e-07	-2.04362e-08	9.00699e-08	9.77861e-08	-2.28952e-08	7.48908e-08	1.08763e-07	-1.25143e-08	9.62487e-08	3.67419e-07	-2.32682e-07	1.34737e-07	7.21186e-08	-1.98492e-08	5.22694e-08	2.38525e-08	-7.98603e-10	2.30539e-08
-0.319	8.10792e-08	-1.10385e-08	7.00407e-08	-4.91228e-07	5.03701e-07	1.24730e-08	1.14794e-07	-2.12292e-08	9.35649e-08	1.01842e-07	-2.38448e-08	7.79968e-08	1.13149e-07	-1.30189e-08	1.00130e-07	3.80836e-07	-2.41464e-07	1.39372e-07	7.52323e-08	-2.07882e-08	5.44441e-08	2.46023e-08	-8.23706e-10	2.37786e-08
-0.295	8.54435e-08	-1.16327e-08	7.38108e-08	-5.06100e-07	5.21942e-07	1.58426e-08	1.19089e-07	-2.20234e-08	9.70655e-08	1.05914e-07	-2.47984e-08	8.11161e-08	1.17548e-07	-1.35250e-08	1.04023e-07	3.94240e-07	-2.50249e-07	1.43991e-07	7.83639e-08	-2.17354e-08	5.66285e-08	2.53477e-08	-8.48665e-10	2.44991e-08
-0.270	8.98695e-08	-1.22353e-08	7.76342e-08	-5.20853e-07	5.40187e-07	1.93339e-08	1.23391e-07	-2.28190e-08	1.00572e-07	1.10005e-07	-2.57560e-08	8.42486e-08	1.21960e-07	-1.40327e-08	1.07927e-07	4.07632e-07	-2.59038e-07	1.48594e-07	8.15134e-08	-2.26909e-08	5.88225e-08	2.60890e-08	-8.73484e-10	2.52155e-08
-0.246	9.43571e-08	-1.28462e-08	8.15109e-08	-5.35488e-07	5.58435e-07	2.29471e-08	1.27699e-07	-2.36157e-08	1.04083e-07	1.14112e-07	-2.67177e-08	8.73944e-08	1.26386e-07	-1.45420e-08	1.11844e-07	4.21011e-07	-2.67829e-07	1.53181e-07	8.46807e-08	-2.36545e-08	6.10262e-08	2.68262e-08	-8.98165e-10	2.59280e-08
-0.221	9.89066e-08	-1.34656e-08	8.54410e-08	-5.50003e-07	5.76685e-07	2.66821e-08	1.32014e-07	-2.44138e-08	1.07601e-07	1.18237e-07	-2.76835e-08	9.05533e-08	1.30825e-07	-1.50528e-08	1.15772e-07	4.34376e-07	-2.76624e-07	1.57752e-07	8.78659e-08	-2.46263e-08	6.32395e-08	2.75594e-08	-9.22712e-10	2.66366e-08
-0.197	1.03518e-07	-1.40934e-08	8.94244e-08	-5.64399e-07	5.94938e-07	3.05390e-08	1.36336e-07	-2.52130e-08	1.11123e-07	1.22379e-07	-2.86532e-08	9.37255e-08	1.35278e-07	-1.55650e-08	1.19712e-07	4.47728e-07	-2.85421e-07	1.62307e-07	9.10688e-08	-2.56063e-08	6.54625e-08	2.82886e-08	-9.47128e-10	2.73415e-08
-0.172	1.08191e-07	-1.47296e-08	9.34612e-08	-5.78674e-07	6.13192e-07	3.45176e-08	1.40665e-07	-2.60135e-08	1.14651e-07	1.26538e-07	-2.96270e-08	9.69107e-08	1.39743e-07	-1.60788e-08	1.23664e-07	4.61066e-07	-2.94221e-07	1.66845e-07	9.42895e-08	-2.65945e-08	6.76950e-08	2.90140e-08	-9.71415e-10	2.80426e-08
-0.147	1.12926e-07	-1.53742e-08	9.75514e-08	-5.92829e-07	6.31447e-07	3.86180e-08	1.44999e-07	-2.68151e-08	1.18184e-07	1.30714e-07	-3.06048e-08	1.00109e-07	1.44221e-07	-1.65941e-08	1.27627e-07	4.74390e-07	-3.03023e-07	1.71367e-07	9.75279e-08	-2.75908e-08	6.99371e-08	2.97357e-08	-9.95576e-10	2.87401e-08
-0.123	1.17722e-07	-1.60273e-08	1.01695e-07	-6.06864e-07	6.49704e-07	4.28401e-08	1.49341e-07	-2.76179e-08	1.21723e-07	1.34907e-07	-3.15866e-08	1.03320e-07	1.48713e-07	-1.71109e-08	1.31602e-07	4.87700e-07	-3.11827e-07	1.75872e-07	1.00784e-07	-2.85952e-08	7.21887e-08	3.04537e-08	-1.01962e-09	2.94341e-08
-0.098	1.22581e-07	-1.66887e-08	1.05892e-07	-6.20777e-07	6.67961e-07	4.71840e-08	1.53688e-07	-2.84219e-08	1.25266e-07	1.39117e-07	-3.25723e-08	1.06545e-07	1.53217e-07	-1.76292e-08	1.35588e-07	5.00995e-07	-3.20634e-07	1.80362e-07	1.04058e-07	-2.96076e-08	7.44499e-08	3.11681e-08	-1.04354e-09	3.01246e-08
-0.074	1.27501e-07	-1.73586e-08	1.10143e-07	-6.34569e-07	6.86218e-07	5.16496e-08	1.58042e-07	-2.92271e-08	1.28815e-07	1.43344e-07	-3.35620e-08	1.09782e-07	1.57734e-07	-1.81489e-08	1.39585e-07	5.14276e-07	-3.29441e-07	1.84834e-07	1.07349e-07	-3.06282e-08	7.67207e-08	3.18791e-08	-1.06734e-09	3.08118e-08
-0.049	1.32484e-07	-1.80370e-08	1.14447e-07	-6.48238e-07	7.04475e-07	5.62368e-08	1.62402e-07	-3.00334e-08	1.32368e-07	1.47588e-07	-3.45557e-08	1.13032e-07	1.62264e-07	-1.86701e-08	1.43594e-07	5.27541e-07	-3.38251e-07	1.89290e-07	1.10658e-07	-3.16568e-08	7.90009e-08	3.25867e-08	-1.09103e-09	3.14957e-08
-0.025	1.37528e-07	-1.87237e-08	1.18804e-07	-6.61786e-07	7.22732e-07	6.09457e-08	1.66768e-07	-3.08408e-08	1.35927e-07	1.51849e-07	-3.55533e-08	1.16296e-07	1.66806e-07	-1.91927e-08	1.47613e-07	5.40792e-07	-3.47062e-07	1.93730e-07	1.13984e-07	-3.26934e-08	8.12906e-08	3.32910e-08	-1.11461e-09	3.21764e-08
0.000	1.42634e-07	-1.94189e-08	1.23215e-07	-6.75211e-07	7.40987e-07	6.57762e-08	1.71140e-07	-3.16493e-08	1.39490e-07	1.56126e-07	-3.65548e-08	1.19572e-07	1.71361e-07	-1.97168e-08	1.51644e-07	5.54026e-07	-3.55874e-07	1.98153e-07	1.17328e-07	-3.37380e-08	8.35899e-08	3.39922e-08	-1.13809e-09	3.28541e-08
0.025	1.47803e-07	-2.01225e-08	1.27680e-07	-6.88513e-07	7.59241e-07	7.07281e-08	1.75518e-07	-3.24589e-08	1.43059e-07	1.60421e-07	-3.75602e-08	1.22861e-07	1.75928e-07	-2.02422e-08	1.55685e-07	5.67245e-07	-3.64687e-07	2.02559e-07	1.20689e-07	-3.47905e-08	8.58986e-08	3.46903e-08	-1.16146e-09	3.35288e-08
0.049	1.53033e-07	-2.08346e-08	1.32198e-07	-7.01692e-07	7.77493e-07	7.58016e-08	1.79901e-07	-3.32696e-08	1.46632e-07	1.64732e-07	-3.85696e-08	1.26162e-07	1.80507e-07	-2.07691e-08	1.59738e-07	5.80449e-07	-3.73501e-07	2.06948e-07	1.24068e-07	-3.58511e-08	8.82167e-08	3.53853e-08	-1.18473e-09	3.42006e-08
0.074	1.58325e-07	-2.15551e-08	1.36770e-07	-7.14747e-07	7.95743e-07	8.09964e-08	1.84291e-07	-3.40814e-08	1.50210e-07	1.69059e-07	-3.95828e-08	1.29476e-07	1.85098e-07	-2.12974e-08	1.63801e-07	5.93636e-07	-3.82315e-07	2.11321e-07	1.27464e-07	-3.69196e-08	9.05443e-08	3.60775e-08	-1.20791e-09	3.48696e-08
0.098	1.63679e-07	-2.22840e-08	1.41395e-07	-7.27678e-07	8.13991e-07	8.63126e-08	1.88686e-07	-3.48942e-08	1.53792e-07	1.73403e-07	-4.06000e-08	1.32804e-07	1.89702e-07	-2.18271e-08	1.67875e-07	6.06806e-07	-3.91130e-07	2.15676e-07	1.30877e-07	-3.79959e-08	9.28812e-08	3.67669e-08	-1.23099e-09	3.55359e-08
0.123	1.69095e-07	-2.30214e-08	1.46074e-07	-7.40485e-07	8.32235e-07	9.17501e-08	1.93087e-07	-3.57081e-08	1.57379e-07	1.77764e-07	-4.16209e-08	1.36143e-07	1.94318e-07	-2.23582e-08	1.71959e-07	6.19960e-07	-3.99945e-07	2.20015e-07	1.34308e-07	-3.90802e-08	9.52276e-08	3.74536e-08	-1.25398e-09	3.61996e-08
0.147	1.74573e-07	-2.37672e-08	1.50806e-07	-7.53167e-07	8.50476e-07	9.73088e-08	1.97494e-07	-3.65230e-08	1.60971e-07	1.82141e-07	-4.26458e-08	1.39495e-07	1.98945e-07	-2.28906e-08	1.76054e-07	6.33097e-07	-4.08760e-07	2.24337e-07	1.37756e-07	-4.01723e-08	9.75834e-08	3.81377e-08	-1.27689e-09	3.68609e-08
0.172	1.80113e-07	-2.45215e-08	1.55592e-07	-7.65725e-07	8.68713e-07	1.02989e-07	2.01906e-07	-3.73389e-08	1.64567e-07	1.86535e-07	-4.36745e-08	1.42860e-07	2.03584e-07	-2.34244e-08	1.80160e-07	6.46217e-07	-4.17575e-07	2.28642e-07	1.41221e-07	-4.12722e-08	9.99485e-08	3.88194e-08	-1.29971e-09	3.75197e-08
0.197	1.85715e-07	-2.52841e-08	1.60431e-07	-7.78157e-07	8.86946e-07	1.08789e-07	2.06323e-07	-3.81558e-08	1.68167e-07	1.90945e-07	-4.47070e-08	1.46238e-07	2.08235e-07	-2.39596e-08	1.84276e-07	6.59319e-07	-4.26389e-07	2.32930e-07	1.44703e-07	-4.23800e-08	1.02323e-07	3.94986e-08	-1.32245e-09	3.81762e-08
0.221	1.91379e-07	-2.60552e-08	1.65324e-07	-7.90464e-07	9.05175e-07	1.14711e-07	2.10746e-07	-3.89737e-08	1.71772e-07	1.95371e-07	-4.57433e-08	1.49627e-07	2.12898e-07	-2.44961e-08	1.88402e-07	6.72404e-07	-4.35203e-07	2.37201e-07	1.48202e-07	-4.34955e-08	1.04707e-07	4.01756e-08	-1.34511e-09	3.88304e-08
0.246	1.97105e-07	-2.68348e-08	1.70270e-07	-8.02645e-07	9.23398e-07	1.20754e-07	2.15173e-07	-3.97926e-08	1.75381e-07	1.99813e-07	-4.67834e-08	1.53030e-07	2.17572e-07	-2.50339e-08	1.92538e-07	6.85471e-07	-4.44016e-07	2.41454e-07	1.51719e-07	-4.46188e-08	1.07100e-07	4.08503e-08	-1.36770e-09	3.94826e-08
0.270	2.02893e-07	-2.76227e-08	1.75270e-07	-8.14700e-07	9.41616e-07	1.26917e-07	2.19607e-07	-4.06124e-08	1.78994e-07	2.04271e-07	-4.78273e-08	1.56444e-07	2.22258e-07	-2.55730e-08	1.96685e-07	6.98520e-07	-4.52829e-07	2.45691e-07	1.55252e-07	-4.57498e-08	1.09502e-07	4.15230e-08	-1.39023e-09	4.01328e-08
0.295	2.08742e-07	-2.84191e-08	1.80323e-07	-8.26628e-07	9.59829e-07	1.33201e-07	2.24045e-07	-4.14332e-08	1.82612e-07	2.08746e-07	-4.88749e-08	1.59871e-07	2.26954e-07	-2.61134e-08	2.00841e-07	7.11550e-07	-4.61640e-07	2.49910e-07	1.58803e-07	-4.68885e-08	1.11914e-07	4.21937e-08	-1.41268e-09	4.07810e-08
0.319	2.14654e-07	-2.92240e-08	1.85430e-07	-8.38430e-07	9.78035e-07	1.39605e-07	2.28488e-07	-4.22549e-08	1.86233e-07	2.13237e-07	-4.99263e-08	1.63310e-07	2.31662e-07	-2.66551e-08	2.05007e-07	7.24562e-07	-4.70450e-07	2.54112e-07	1.62370e-07	-4.80349e-08	1.14335e-07	4.28625e-08	-1.43508e-09	4.14274e-08
0.344	2.20627e-07	-3.00372e-08	1.90590e-07	-8.50105e-07	9.96235e-07	1.46130e-07	2.32936e-07	-4.30775e-08	1.89859e-07	2.17743e-07	-5.09815e-08	1.66762e-07	2.36381e-07	-2.71981e-08	2.09183e-07	7.37555e-07	-4.79258e-07	2.58297e-07	1.65954e-07	-4.91889e-08	1.16765e-07	4.35296e-08	-1.45741e-09	4.20722e-08
0.369	2.26662e-07	-3.08589e-08	1.95803e-07	-8.61653e-07	1.01443e-06	1.52775e-07	2.37389e-07	-4.39010e-08	1.93488e-07	2.22266e-07	-5.20404e-08	1.70225e-07	2.41111e-07	-2.77423e-08	2.13369e-07	7.50529e-07	-4.88065e-07	2.62464e-07	1.69555e-07	-5.03505e-08	1.19205e-07	4.41950e-08	-1.47969e-09	4.27153e-08
0.393	2.32759e-07	-3.16889e-08	2.01070e-07	-8.73073e-07	1.03261e-06	1.59540e-07	2.41847e-07	-4.47253e-08	1.97121e-07	2.26804e-07	-5.31029e-08	1.73701e-07	2.45852e-07	-2.82878e-08	2.17565e-07	7.63484e-07	-4.96870e-07	2.66614e-07	1.73173e-07	-5.15198e-08	1.21654e-07	4.48588e-08	-1.50191e-09	4.33569e-08
0.418	2.38918e-07	-3.25274e-08	2.06391e-07	-8.84366e-07	1.05079e-06	1.66426e-07	2.46309e-07	-4.55506e-08	2.00759e-07	2.31358e-07	-5.41692e-08	1.77189e-07	2.50604e-07	-2.88345e-08	2.21770e-07	7.76420e-07	-5.05673e-07	2.70747e-07	1.76808e-07	-5.26965e-08	1.24111e-07	4.55212e-08	-1.52409e-09	4.39971e-08
0.442	2.45139e-07	-3.33743e-08	2.11764e-07	-8.95530e-07	1.06896e-06	1.73431e-07	2.50776e-07	-4.63767e-08	2.04399e-07	2.35928e-07	-5.52392e-08	1.80689e-07	2.55367e-07	-2.93825e-08	2.25984e-07	7.89335e-07	-5.14473e-07	2.74862e-07	1.80459e-07	-5.38809e-08	1.26578e-07	4.61822e-08	-1.54622e-09	4.46360e-08
0.467	2.51421e-07	-3.42296e-08	2.17191e-07	-9.06567e-07	1.08712e-06	1.80556e-07	2.55248e-07	-4.72036e-08	2.08044e-07	2.40513e-07	-5.63128e-08	1.84201e-07	2.60140e-07	-2.99317e-08	2.30208e-07	8.02231e-07	-5.23271e-07	2.78960e-07	1.84127e-07	-5.50727e-08	1.29055e-07	4.68420e-08	-1.56831e-09	4.52737e-08
0.492	2.57765e-07	-3.50933e-08	2.22671e-07	-9.17475e-07	1.10528e-06	1.87800e-07	2.59724e-07	-4.80314e-08	2.11692e-07	2.45114e-07	-5.73901e-08	1.87724e-07	2.64923e-07	-3.04821e-08	2.34441e-07	8.15107e-07	-5.32067e-07	2.83040e-07	1.87812e-07	-5.62719e-08	1.31540e-07	4.75007e-08	-1.59036e-09	4.59103e-08
0.516	2.64170e-07	-3.59654e-08	2.28205e-07	-9.28254e-07	1.12342e-06	1.95164e-07	2.64204e-07	-4.88600e-08	2.15344e-07	2.49731e-07	-5.84710e-08	1.91260e-07	2.69717e-07	-3.10336e-08	2.38683e-07	8.27962e-07	-5.40859e-07	2.87103e-07	1.91513e-07	-5.74786e-08	1.34035e-07	4.81583e-08	-1.61238e-09	4.65459e-08
0.541	2.70637e-07	-3.68458e-08	2.33791e-07	-9.38905e-07	1.14155e-06	2.02647e-07	2.68689e-07	-4.96893e-08	2.18999e-07	2.54363e-07	-5.95555e-08	1.94808e-07	2.74521e-07	-3.15864e-08	2.42934e-07	8.40797e-07	-5.49649e-07	2.91148e-07	1.95231e-07	-5.86927e-08	1.36538e-07	4.88150e-08	-1.63437e-09	4.71807e-08
0.565	2.77166e-07	-3.77347e-08	2.39431e-07	-9.49426e-07	1.15968e-06	2.10250e-07	2.73178e-07	-5.05195e-08	2.22658e-07	2.59010e-07	-6.06436e-08	1.98367e-07	2.79335e-07	-3.21403e-08	2.47195e-07	8.53611e-07	-5.58436e-07	2.95176e-07	1.98965e-07	-5.99142e-08	1.39051e-07	4.94709e-08	-1.65633e-09	4.78146e-08
0.590	2.83756e-07	-3.86319e-08	2.45124e-07	-9.59818e-07	1.17779e-06	2.17971e-07	2.77671e-07	-5.13504e-08	2.26320e-07	2.63673e-07	-6.17353e-08	2.01938e-07	2.84159e-07	-3.26954e-08	2.51464e-07	8.66404e-07	-5.67219e-07	2.99186e-07	2.02716e-07	-6.11430e-08	1.41573e-07	5.01262e-08	-1.67827e-09	4.84479e-08
0.614	2.90408e-07	-3.95375e-08	2.50870e-07	-9.70081e-07	1.19589e-06	2.25811e-07	2.82168e-07	-5.21820e-08	2.29986e-07	2.68351e-07	-6.28306e-08	2.05520e-07	2.88993e-07	-3.32516e-08	2.55742e-07	8.79176e-07	-5.75998e-07	3.03178e-07	2.06483e-07	-6.23792e-08	1.44104e-07	5.07808e-08	-1.70019e-09	4.90806e-08
0.639	2.97121e-07	-4.04514e-08	2.56669e-07	-9.80213e-07	1.21398e-06	2.33770e-07	2.86669e-07	-5.30144e-08	2.33654e-07	2.73044e-07	-6.39294e-08	2.09115e-07	2.93837e-07	-3.38089e-08	2.60028e-07	8.91926e-07	-5.84774e-07	3.07152e-07	2.10266e-07	-6.36226e-08	1.46643e-07	5.14350e-08	-1.72209e-09	4.97129e-08
0.664	3.03895e-07	-4.13737e-08	2.62521e-07	-9.90216e-07	1.23206e-06	2.41847e-07	2.91174e-07	-5.38475e-08	2.37326e-07	2.77752e-07	-6.50317e-08	2.12721e-07	2.98691e-07	-3.43674e-08	2.64323e-07	9.04655e-07	-5.93546e-07	3.11109e-07	2.14066e-07	-6.48732e-08	1.49192e-07	5.20888e-08	-1.74398e-09	5.03448e-08
0.688	3.10731e-07	-4.23044e-08	2.68426e-07	-1.00009e-06	1.25013e-06	2.50042e-07	2.95683e-07	-5.46813e-08	2.41001e-07	2.82475e-07	-6.61376e-08	2.16338e-07	3.03554e-07	-3.49270e-08	2.68627e-07	9.17362e-07	-6.02314e-07	3.15048e-07	2.17881e-07	-6.61311e-08	1.51750e-07	5.27423e-08	-1.76586e-09	5.09764e-08
0.713	3.17628e-07	-4.32433e-08	2.74384e-07	-1.00983e-06	1.26819e-06	2.58356e-07	3.00195e-07	-5.55158e-08	2.44679e-07	2.87214e-07	-6.72470e-08	2.19967e-07	3.08427e-07	-3.54876e-08	2.72939e-07	9.30047e-07	-6.11077e-07	3.18969e-07	2.21713e-07	-6.73961e-08	1.54317e-07	5.33957e-08	-1.78774e-09	5.16079e-08
0.737	3.24586e-07	-4.41906e-08	2.80395e-07	-1.01944e-06	1.28623e-06	2.66787e-07	3.04711e-07	-5.63510e-08	2.48360e-07	2.91967e-07	-6.83599e-08	2.23607e-07	3.13309e-07	-3.60493e-08	2.77259e-07	9.42709e-07	-6.19836e-07	3.22873e-07	2.25561e-07	-6.86682e-08	1.56893e-07	5.40490e-08	-1.80961e-09	5.22394e-08
0.762	3.31605e-07	-4.51462e-08	2.86459e-07	-1.02892e-06	1.30426e-06	2.75336e-07	3.09231e-07	-5.71869e-08	2.52044e-07	2.96735e-07	-6.94762e-08	2.27258e-07	3.18200e-07	-3.66121e-08	2.81588e-07	9.55349e-07	-6.28591e-07	3.26758e-07	2.29426e-07	-6.99475e-08	1.59478e-07	5.47025e-08	-1.83149e-09	5.28710e-08
0.786	3.38685e-07	-4.61102e-08	2.92575e-07	-1.03827e-06	1.32228e-06	2.84002e-07	3.13754e-07	-5.80233e-08	2.55731e-07	3.01517e-07	-7.05959e-08	2.30921e-07	3.23100e-07	-3.71760e-08	2.85924e-07	9.67966e-07	-6.37340e-07	3.30626e-07	2.33306e-07	-7.12338e-08	1.62072e-07	5.53561e-08	-1.85337e-09	5.35027e-08
0.811	3.45826e-07	-4.70824e-08	2.98744e-07	-1.04749e-06	1.34028e-06	2.92785e-07	3.18280e-07	-5.88604e-08	2.59420e-07	3.06314e-07	-7.17192e-08	2.34595e-07	3.28010e-07	-3.77409e-08	2.90269e-07	9.80561e-07	-6.46085e-07	3.34476e-07	2.37202e-07	-7.25272e-08	1.64675e-07	5.60101e-08	-1.87527e-09	5.41348e-08
0.836	3.53028e-07	-4.80629e-08	3.04965e-07	-1.05658e-06	1.35827e-06	3.01686e-07	3.22810e-07	-5.96981e-08	2.63112e-07	3.11126e-07	-7.28458e-08	2.38280e-07	3.32928e-07	-3.83068e-08	2.94621e-07	9.93132e-07	-6.54824e-07	3.38307e-07	2.41114e-07	-7.38276e-08	1.67286e-07	5.66644e-08	-1.89717e-09	5.47672e-08
0.860	3.60291e-07	-4.90517e-08	3.11239e-07	-1.06554e-06	1.37624e-06	3.10703e-07	3.27343e-07	-6.05365e-08	2.66807e-07	3.15952e-07	-7.39758e-08	2.41977e-07	3.37855e-07	-3.88737e-08	2.98982e-07	1.00568e-06	-6.63558e-07	3.42121e-07	2.45042e-07	-7.51349e-08	1.69907e-07	5.73193e-08	-1.91910e-09	5.54002e-08
0.885	3.67614e-07	-5.00487e-08	3.17566e-07	-1.07436e-06	1.39420e-06	3.19837e-07	3.31880e-07	-6.13754e-08	2.70504e-07	3.20793e-07	-7.51092e-08	2.45684e-07	3.42791e-07	-3.94416e-08	3.03350e-07	1.01820e-06	-6.72286e-07	3.45917e-07	2.48985e-07	-7.64492e-08	1.72536e-07	5.79748e-08	-1.94105e-09	5.60338e-08
0.909	3.74998e-07	-5.10541e-08	3.23944e-07	-1.08306e-06	1.41214e-06	3.29087e-07	3.36419e-07	-6.22148e-08	2.74204e-07	3.25648e-07	-7.62459e-08	2.49402e-07	3.47736e-07	-4.00105e-08	3.07725e-07	1.03070e-06	-6.81009e-07	3.49695e-07	2.52945e-07	-7.77703e-08	1.75174e-07	5.86311e-08	-1.96302e-09	5.66681e-08
0.934	3.82443e-07	-5.20676e-08	3.30376e-07	-1.09162e-06	1.43007e-06	3.38454e-07	3.40961e-07	-6.30548e-08	2.77906e-07	3.30518e-07	-7.73860e-08	2.53132e-07	3.52688e-07	-4.05804e-08	3.12108e-07	1.04318e-06	-6.89726e-07	3.53455e-07	2.56920e-07	-7.90983e-08	1.77821e-07	5.92882e-08	-1.98502e-09	5.73032e-08
0.958	3.89948e-07	-5.30894e-08	3.36859e-07	-1.10005e-06	1.44799e-06	3.47936e-07	3.45506e-07	-6.38954e-08	2.81611e-07	3.35401e-07	-7.85294e-08	2.56872e-07	3.57650e-07	-4.11512e-08	3.16498e-07	1.05563e-06	-6.98436e-07	3.57197e-07	2.60910e-07	-8.04331e-08	1.80477e-07	5.99464e-08	-2.00706e-09	5.79393e-08
0.983	3.97514e-07	-5.41194e-08	3.43395e-07	-1.10835e-06	1.46588e-06	3.57534e-07	3.50054e-07	-6.47364e-08	2.85318e-07	3.40299e-07	-7.96761e-08	2.60623e-07	3.62619e-07	-4.17230e-08	3.20896e-07	1.06806e-06	-7.07141e-07	3.60921e-07	2.64917e-07	-8.17747e-08	1.83142e-07	6.06056e-08	-2.02913e-09	5.85764e-08
1.008	4.05140e-07	-5.51577e-08	3.49982e-07	-1.11651e-06	1.48376e-06	3.67247e-07	3.54605e-07	-6.55780e-08	2.89027e-07	3.45211e-07	-8.08261e-08	2.64384e-07	3.67596e-07	-4.22957e-08	3.25301e-07	1.08047e-06	-7.15838e-07	3.64627e-07	2.68939e-07	-8.31230e-08	1.85816e-07	6.12660e-08	-2.05124e-09	5.92148e-08
1.032	4.12826e-07	-5.62041e-08	3.56622e-07	-1.12455e-06	1.50162e-06	3.77075e-07	3.59158e-07	-6.64201e-08	2.92738e-07	3.50136e-07	-8.19794e-08	2.68157e-07	3.72582e-07	-4.28693e-08	3.29712e-07	1.09284e-06	-7.24529e-07	3.68315e-07	2.72976e-07	-8.44780e-08	1.88498e-07	6.19278e-08	-2.07340e-09	5.98544e-08
1.057	4.20572e-07	-5.72587e-08	3.63313e-07	-1.13245e-06	1.51947e-06	3.87018e-07	3.63714e-07	-6.72626e-08	2.96451e-07	3.55076e-07	-8.31359e-08	2.71940e-07	3.77575e-07	-4.34438e-08	3.34131e-07	1.10520e-06	-7.33214e-07	3.71984e-07	2.77029e-07	-8.58397e-08	1.91189e-07	6.25910e-08	-2.09560e-09	6.04954e-08
1.081	4.28378e-07	-5.83215e-08	3.70057e-07	-1.14022e-06	1.53729e-06	3.97076e-07	3.68272e-07	-6.81056e-08	3.00167e-07	3.60029e-07	-8.42957e-08	2.75733e-07	3.82576e-07	-4.40192e-08	3.38557e-07	1.11753e-06	-7.41891e-07	3.75636e-07	2.81097e-07	-8.72080e-08	1.93889e-07	6.32557e-08	-2.11786e-09	6.11378e-08
1.106	4.36244e-07	-5.93924e-08	3.76852e-07	-1.14785e-06	1.55510e-06	4.07248e-07	3.72833e-07	-6.89490e-08	3.03884e-07	3.64996e-07	-8.54586e-08	2.79537e-07	3.87584e-07	-4.45955e-08	3.42989e-07	1.12983e-06	-7.50561e-07	3.79269e-07	2.85180e-07	-8.85829e-08	1.96597e-07	6.39221e-08	-2.14017e-09	6.17820e-08
1.130	4.44170e-07	-6.04714e-08	3.83699e-07	-1.15536e-06	1.57289e-06	4.17534e-07	3.77396e-07	-6.97928e-08	3.07603e-07	3.69977e-07	-8.66247e-08	2.83352e-07	3.92601e-07	-4.51727e-08	3.47428e-07	1.14211e-06	-7.59224e-07	3.82885e-07	2.89279e-07	-8.99643e-08	1.99314e-07	6.45903e-08	-2.16254e-09	6.24278e-08
1.155	4.52156e-07	-6.15586e-08	3.90597e-07	-1.16273e-06	1.59066e-06	4.27933e-07	3.81961e-07	-7.06371e-08	3.11324e-07	3.74971e-07	-8.77940e-08	2.87177e-07	3.97624e-07	-4.57507e-08	3.51873e-07	1.15436e-06	-7.67879e-07	3.86482e-07	2.93392e-07	-9.13522e-08	2.02040e-07	6.52604e-08	-2.18498e-09	6.30754e-08
1.180	4.60201e-07	-6.26540e-08	3.97547e-07	-1.16997e-06	1.60841e-06	4.38447e-07	3.86529e-07	-7.14818e-08	3.15047e-07	3.79978e-07	-8.89665e-08	2.91012e-07	4.02655e-07	-4.63295e-08	3.56325e-07	1.16659e-06	-7.76526e-07	3.90061e-07	2.97521e-07	-9.27465e-08	2.04775e-07	6.59325e-08	-2.20748e-09	6.37250e-08
1.204	4.68306e-07	-6.37574e-08	4.04548e-07	-1.17707e-06	1.62614e-06	4.49073e-07	3.91098e-07	-7.23268e-08	3.18771e-07	3.84999e-07	-9.01421e-08	2.94857e-07	4.07693e-07	-4.69091e-08	3.60783e-07	1.17879e-06	-7.85166e-07	3.93621e-07	3.01665e-07	-9.41473e-08	2.07518e-07	6.66067e-08	-2.23005e-09	6.43767e-08
1.229	4.76470e-07	-6.48688e-08	4.11601e-07	-1.18404e-06	1.64386e-06	4.59812e-07	3.95669e-07	-7.31722e-08	3.22497e-07	3.90033e-07	-9.13208e-08	2.98713e-07	4.12737e-07	-4.74896e-08	3.65248e-07	1.19096e-06	-7.93797e-07	3.97164e-07	3.05824e-07	-9.55545e-08	2.10270e-07	6.72832e-08	-2.25270e-09	6.50305e-08
1.253	4.84693e-07	-6.59884e-08	4.18705e-07	-1.19088e-06	1.66155e-06	4.70664e-07	4.00243e-07	-7.40179e-08	3.26225e-07	3.95081e-07	-9.25025e-08	3.02578e-07	4.17789e-07	-4.80709e-08	3.69718e-07	1.20311e-06	-8.02420e-07	4.00688e-07	3.09998e-07	-9.69679e-08	2.13030e-07	6.79620e-08	-2.27543e-09	6.56866e-08
1.278	4.92975e-07	-6.71160e-08	4.25859e-07	-1.19759e-06	1.67922e-06	4.81628e-07	4.04818e-07	-7.48640e-08	3.29954e-07	4.00141e-07	-9.36874e-08	3.06454e-07	4.22847e-07	-4.86529e-08	3.74195e-07	1.21523e-06	-8.11035e-07	4.04194e-07	3.14187e-07	-9.83877e-08	2.15799e-07	6.86433e-08	-2.29824e-09	6.63451e-08
1.303	5.01317e-07	-6.82516e-08	4.33065e-07	-1.20416e-06	1.69687e-06	4.92705e-07	4.09394e-07	-7.57104e-08	3.33684e-07	4.05215e-07	-9.48753e-08	3.10339e-07	4.27913e-07	-4.92357e-08	3.78677e-07	1.22732e-06	-8.19641e-07	4.07682e-07	3.18390e-07	-9.98137e-08	2.18577e-07	6.93272e-08	-2.32114e-09	6.70061e-08
1.327	5.09717e-07	-6.93952e-08	4.40322e-07	-1.21060e-06	1.71450e-06	5.03892e-07	4.13973e-07	-7.65570e-08	3.37416e-07	4.10301e-07	-9.60662e-08	3.14235e-07	4.32984e-07	-4.98192e-08	3.83165e-07	1.23939e-06	-8.28239e-07	4.11152e-07	3.22609e-07	-1.01246e-07	2.21363e-07	7.00138e-08	-2.34413e-09	6.76697e-08
1.352	5.18176e-07	-7.05469e-08	4.47629e-07	-1.21691e-06	1.73210e-06	5.15192e-07	4.18552e-07	-7.74040e-08	3.41148e-07	4.15400e-07	-9.72601e-08	3.18140e-07	4.38062e-07	-5.04035e-08	3.87659e-07	1.25143e-06	-8.36827e-07	4.14603e-07	3.26842e-07	-1.02684e-07	2.24157e-07	7.07032e-08	-2.36721e-09	6.83360e-08
1.376	5.26693e-07	-7.17065e-08	4.54987e-07	-1.22308e-06	1.74969e-06	5.26602e-07	4.23134e-07	-7.82512e-08	3.44883e-07	4.20512e-07	-9.84570e-08	3.22055e-07	4.43146e-07	-5.09885e-08	3.92158e-07	1.26344e-06	-8.45407e-07	4.18036e-07	3.31089e-07	-1.04129e-07	2.26961e-07	7.13955e-08	-2.39039e-09	6.90052e-08
1.401	5.35269e-07	-7.28740e-08	4.62395e-07	-1.22912e-06	1.76725e-06	5.38123e-07	4.27716e-07	-7.90987e-08	3.48618e-07	4.25637e-07	-9.96569e-08	3.25980e-07	4.48237e-07	-5.15742e-08	3.96663e-07	1.27543e-06	-8.53977e-07	4.21451e-07	3.35352e-07	-1.05579e-07	2.29772e-07	7.20909e-08	-2.41367e-09	6.96773e-08
1.425	5.43903e-07	-7.40496e-08	4.69854e-07	-1.23503e-06	1.78478e-06	5.49754e-07	4.32300e-07	-7.99464e-08	3.52354e-07	4.30774e-07	-1.00860e-07	3.29915e-07	4.53333e-07	-5.21606e-08	4.01173e-07	1.28739e-06	-8.62537e-07	4.24848e-07	3.39629e-07	-1.07036e-07	2.32593e-07	7.27895e-08	-2.43706e-09	7.03524e-08
1.450	5.52596e-07	-7.52330e-08	4.77363e-07	-1.24080e-06	1.80230e-06	5.61496e-07	4.36885e-07	-8.07943e-08	3.56091e-07	4.35924e-07	-1.02065e-07	3.33859e-07	4.58436e-07	-5.27477e-08	4.05688e-07	1.29931e-06	-8.71088e-07	4.28226e-07	3.43920e-07	-1.08499e-07	2.35421e-07	7.34913e-08	-2.46055e-09	7.10307e-08
1.475	5.61346e-07	-7.64243e-08	4.84922e-07	-1.24645e-06	1.81979e-06	5.73347e-07	4.41471e-07	-8.16425e-08	3.59829e-07	4.41086e-07	-1.03274e-07	3.37812e-07	4.63544e-07	-5.33354e-08	4.10208e-07	1.31122e-06	-8.79630e-07	4.31586e-07	3.48226e-07	-1.09967e-07	2.38258e-07	7.41965e-08	-2.48416e-09	7.17123e-08
1.499	5.70155e-07	-7.76235e-08	4.92531e-07	-1.25195e-06	1.83726e-06	5.85307e-07	4.46059e-07	-8.24908e-08	3.63568e-07	4.46260e-07	-1.04486e-07	3.41775e-07	4.68658e-07	-5.39238e-08	4.14734e-07	1.32309e-06	-8.88161e-07	4.34928e-07	3.52546e-07	-1.11442e-07	2.41104e-07	7.49052e-08	-2.50789e-09	7.23973e-08
1.524	5.79021e-07	-7.88306e-08	5.00190e-07	-1.25733e-06	1.85470e-06	5.97377e-07	4.50647e-07	-8.33392e-08	3.67307e-07	4.51447e-07	-1.05700e-07	3.45747e-07	4.73777e-07	-5.45128e-08	4.19264e-07	1.33493e-06	-8.96682e-07	4.38251e-07	3.56880e-07	-1.12922e-07	2.43958e-07	7.56175e-08	-2.53174e-09	7.30858e-08
1.548	5.87944e-07	-8.00455e-08	5.07899e-07	-1.26257e-06	1.87212e-06	6.09555e-07	4.55235e-07	-8.41879e-08	3.71048e-07	4.56645e-07	-1.06917e-07	3.49728e-07	4.78901e-07	-5.51025e-08	4.23799e-07	1.34675e-06	-9.05193e-07	4.41557e-07	3.61228e-07	-1.14408e-07	2.46820e-07	7.63336e-08	-2.55572e-09	7.37778e-08
1.573	5.96925e-07	-8.12682e-08	5.15657e-07	-1.26767e-06	1.88952e-06	6.21841e-07	4.59825e-07	-8.50366e-08	3.74788e-07	4.61856e-07	-1.08137e-07	3.53719e-07	4.84031e-07	-5.56927e-08	4.28339e-07	1.35854e-06	-9.13693e-07	4.44843e-07	3.65591e-07	-1.15900e-07	2.49691e-07	7.70535e-08	-2.57982e-09	7.44736e-08
1.597	6.05964e-07	-8.24988e-08	5.23465e-07	-1.27265e-06	1.90688e-06	6.34236e-07	4.64415e-07	-8.58855e-08	3.78530e-07	4.67079e-07	-1.09360e-07	3.57719e-07	4.89166e-07	-5.62835e-08	4.32883e-07	1.37029e-06	-9.22182e-07	4.48112e-07	3.69968e-07	-1.17397e-07	2.52570e-07	7.77773e-08	-2.60405e-09	7.51733e-08
1.622	6.15059e-07	-8.37371e-08	5.31322e-07	-1.27749e-06	1.92423e-06	6.46738e-07	4.69006e-07	-8.67345e-08	3.82271e-07	4.72313e-07	-1.10585e-07	3.61728e-07	4.94306e-07	-5.68750e-08	4.37432e-07	1.38202e-06	-9.30661e-07	4.51362e-07	3.74358e-07	-1.18900e-07	2.55458e-07	7.85053e-08	-2.62843e-09	7.58769e-08
1.647	6.24212e-07	-8.49831e-08	5.39229e-07	-1.28220e-06	1.94154e-06	6.59347e-07	4.73597e-07	-8.75836e-08	3.86014e-07	4.77559e-07	-1.11814e-07	3.65745e-07	4.99451e-07	-5.74669e-08	4.41985e-07	1.39372e-06	-9.39129e-07	4.54594e-07	3.78763e-07	-1.20409e-07	2.58354e-07	7.92374e-08	-2.65294e-09	7.65845e-08
1.671	6.33421e-07	-8.62369e-08	5.47184e-07	-1.28677e-06	1.95883e-06	6.72063e-07	4.78189e-07	-8.84327e-08	3.89756e-07	4.82817e-07	-1.13045e-07	3.69772e-07	5.04601e-07	-5.80595e-08	4.46542e-07	1.40539e-06	-9.47586e-07	4.57808e-07	3.83182e-07	-1.21924e-07	2.61258e-07	7.99739e-08	-2.67760e-09	7.72963e-08
1.696	6.42687e-07	-8.74984e-08	5.55188e-07	-1.29121e-06	1.97610e-06	6.84886e-07	4.82781e-07	-8.92819e-08	3.93499e-07	4.88086e-07	-1.14278e-07	3.73807e-07	5.09756e-07	-5.86525e-08	4.51103e-07	1.41703e-06	-9.56031e-07	4.61003e-07	3.87614e-07	-1.23444e-07	2.64170e-07	8.07147e-08	-2.70240e-09	7.80123e-08
1.720	6.52009e-07	-8.87676e-08	5.63242e-07	-1.29552e-06	1.99333e-06	6.97814e-07	4.87373e-07	-9.01311e-08	3.97242e-07	4.93366e-07	-1.15515e-07	3.77852e-07	5.14914e-07	-5.92461e-08	4.55668e-07	1.42865e-06	-9.64465e-07	4.64180e-07	3.92060e-07	-1.24969e-07	2.67091e-07	8.14601e-08	-2.72736e-09	7.87328e-08
1.745	6.61388e-07	-9.00445e-08	5.71343e-07	-1.29969e-06	2.01054e-06	7.10848e-07	4.91965e-07	-9.09804e-08	4.00985e-07	4.98658e-07	-1.16754e-07	3.81905e-07	5.20078e-07	-5.98402e-08	4.60237e-07	1.44023e-06	-9.72888e-07	4.67339e-07	3.96520e-07	-1.26500e-07	2.70020e-07	8.22102e-08	-2.75247e-09	7.94577e-08
1.769	6.70822e-07	-9.13289e-08	5.79494e-07	-1.30374e-06	2.02773e-06	7.23988e-07	4.96557e-07	-9.18296e-08	4.04728e-07	5.03961e-07	-1.17995e-07	3.85966e-07	5.25245e-07	-6.04348e-08	4.64810e-07	1.45178e-06	-9.81298e-07	4.70479e-07	4.00993e-07	-1.28036e-07	2.72957e-07	8.29650e-08	-2.77774e-09	8.01872e-08
1.794	6.80313e-07	-9.26210e-08	5.87692e-07	-1.30765e-06	2.04488e-06	7.37233e-07	5.01149e-07	-9.26788e-08	4.08470e-07	5.09276e-07	-1.19240e-07	3.90036e-07	5.30417e-07	-6.10298e-08	4.69387e-07	1.46330e-06	-9.89697e-07	4.73601e-07	4.05480e-07	-1.29577e-07	2.75903e-07	8.37246e-08	-2.80318e-09	8.09215e-08
1.819	6.89859e-07	-9.39207e-08	5.95939e-07	-1.31142e-06	2.06200e-06	7.50582e-07	5.05741e-07	-9.35280e-08	4.12213e-07	5.14601e-07	-1.20487e-07	3.94114e-07	5.35592e-07	-6.16253e-08	4.73967e-07	1.47479e-06	-9.98083e-07	4.76705e-07	4.09981e-07	-1.31124e-07	2.78857e-07	8.44893e-08	-2.82878e-09	8.16605e-08
1.843	6.99461e-07	-9.52280e-08	6.04233e-07	-1.31507e-06	2.07910e-06	7.64035e-07	5.10333e-07	-9.43772e-08	4.15956e-07	5.19937e-07	-1.21736e-07	3.98201e-07	5.40772e-07	-6.22213e-08	4.78551e-07	1.48625e-06	-1.00646e-06	4.79791e-07	4.14495e-07	-1.32676e-07	2.81818e-07	8.52590e-08	-2.85455e-09	8.24045e-08
1.868	7.09119e-07	-9.65427e-08	6.12576e-07	-1.31858e-06	2.09617e-06	7.77592e-07	5.14924e-07	-9.52263e-08	4.19698e-07	5.25284e-07	-1.22988e-07	4.02296e-07	5.45955e-07	-6.28177e-08	4.83138e-07	1.49768e-06	-1.01482e-06	4.82858e-07	4.19022e-07	-1.34233e-07	2.84789e-07	8.60340e-08	-2.88050e-09	8.31535e-08
1.892	7.18831e-07	-9.78650e-08	6.20966e-07	-1.32195e-06	2.11321e-06	7.91252e-07	5.19515e-07	-9.60753e-08	4.23440e-07	5.30642e-07	-1.24242e-07	4.06400e-07	5.51142e-07	-6.34145e-08	4.87728e-07	1.50907e-06	-1.02317e-06	4.85907e-07	4.23562e-07	-1.35796e-07	2.87767e-07	8.68143e-08	-2.90662e-09	8.39077e-08
1.917	7.28598e-07	-9.91948e-08	6.29404e-07	-1.32520e-06	2.13022e-06	8.05015e-07	5.24106e-07	-9.69242e-08	4.27181e-07	5.36010e-07	-1.25499e-07	4.10511e-07	5.56332e-07	-6.40117e-08	4.92321e-07	1.52044e-06	-1.03150e-06	4.88938e-07	4.28116e-07	-1.37363e-07	2.90753e-07	8.76000e-08	-2.93293e-09	8.46671e-08
1.942	7.38420e-07	-1.00532e-07	6.37888e-07	-1.32831e-06	2.14719e-06	8.18880e-07	5.28695e-07	-9.77730e-08	4.30922e-07	5.41389e-07	-1.26759e-07	4.14630e-07	5.61526e-07	-6.46093e-08	4.96917e-07	1.53178e-06	-1.03983e-06	4.91950e-07	4.32683e-07	-1.38936e-07	2.93748e-07	8.83913e-08	-2.95942e-09	8.54319e-08
1.966	7.48297e-07	-1.01877e-07	6.46421e-07	-1.33129e-06	2.16414e-06	8.32848e-07	5.33284e-07	-9.86217e-08	4.34663e-07	5.46778e-07	-1.28020e-07	4.18758e-07	5.66723e-07	-6.52072e-08	5.01516e-07	1.54308e-06	-1.04814e-06	4.94944e-07	4.37263e-07	-1.40513e-07	2.96750e-07	8.91883e-08	-2.98610e-09	8.62022e-08
1.991	7.58228e-07	-1.03229e-07	6.55000e-07	-1.33414e-06	2.18106e-06	8.46917e-07	5.37873e-07	-9.94702e-08	4.38402e-07	5.52178e-07	-1.29285e-07	4.22893e-07	5.71923e-07	-6.58056e-08	5.06118e-07	1.55435e-06	-1.05643e-06	4.97920e-07	4.41856e-07	-1.42095e-07	2.99761e-07	8.99910e-08	-3.01298e-09	8.69780e-08
2.015	7.68214e-07	-1.04588e-07	6.63625e-07	-1.33686e-06	2.19795e-06	8.61087e-07	5.42460e-07	-1.00319e-07	4.42141e-07	5.57587e-07	-1.30551e-07	4.27036e-07	5.77126e-07	-6.64042e-08	5.10722e-07	1.56560e-06	-1.06472e-06	5.00877e-07	4.46462e-07	-1.43683e-07	3.02780e-07	9.07996e-08	-3.04005e-09	8.77595e-08
2.040	7.78253e-07	-1.05955e-07	6.72298e-07	-1.33944e-06	2.21480e-06	8.75358e-07	5.47046e-07	-1.01167e-07	4.45880e-07	5.63007e-07	-1.31820e-07	4.31187e-07	5.82332e-07	-6.70032e-08	5.15329e-07	1.57681e-06	-1.07299e-06	5.03817e-07	4.51081e-07	-1.45275e-07	3.05806e-07	9.16142e-08	-3.06732e-09	8.85469e-08
2.064	7.88346e-07	-1.07329e-07	6.81017e-07	-1.34190e-06	2.23163e-06	8.89729e-07	5.51632e-07	-1.02015e-07	4.49617e-07	5.68437e-07	-1.33091e-07	4.35346e-07	5.87541e-07	-6.76025e-08	5.19938e-07	1.58798e-06	-1.08125e-06	5.06738e-07	4.55713e-07	-1.46871e-07	3.08841e-07	9.24349e-08	-3.09480e-09	8.93401e-08
2.089	7.98493e-07	-1.08711e-07	6.89782e-07	-1.34422e-06	2.24842e-06	9.04201e-07	5.56216e-07	-1.02862e-07	4.53353e-07	5.73877e-07	-1.34365e-07	4.39512e-07	5.92752e-07	-6.82021e-08	5.24550e-07	1.59913e-06	-1.08949e-06	5.09641e-07	4.60357e-07	-1.48473e-07	3.11884e-07	9.32618e-08	-3.12249e-09	9.01393e-08
2.114	8.08693e-07	-1.10099e-07	6.98593e-07	-1.34641e-06	2.26518e-06	9.18771e-07	5.60799e-07	-1.03710e-07	4.57089e-07	5.79326e-07	-1.35641e-07	4.43685e-07	5.97966e-07	-6.88020e-08	5.29164e-07	1.61024e-06	-1.09772e-06	5.12525e-07	4.65014e-07	-1.50079e-07	3.14935e-07	9.40951e-08	-3.15039e-09	9.09447e-08
2.138	8.18946e-07	-1.11495e-07	7.07450e-07	-1.34846e-06	2.28190e-06	9.33441e-07	5.65380e-07	-1.04557e-07	4.60823e-07	5.84785e-07	-1.36919e-07	4.47866e-07	6.03182e-07	-6.94022e-08	5.33780e-07	1.62132e-06	-1.10593e-06	5.15392e-07	4.69684e-07	-1.51690e-07	3.17994e-07	9.49348e-08	-3.17850e-09	9.17563e-08
2.163	8.29252e-07	-1.12898e-07	7.16353e-07	-1.35039e-06	2.29860e-06	9.48209e-07	5.69960e-07	-1.05404e-07	4.64556e-07	5.90254e-07	-1.38200e-07	4.52054e-07	6.08400e-07	-7.00026e-08	5.38398e-07	1.63237e-06	-1.11413e-06	5.18240e-07	4.74366e-07	-1.53305e-07	3.21060e-07	9.57810e-08	-3.20683e-09	9.25742e-08
2.187	8.39610e-07	-1.14308e-07	7.25302e-07	-1.35218e-06	2.31526e-06	9.63075e-07	5.74539e-07	-1.06251e-07	4.68288e-07	5.95732e-07	-1.39482e-07	4.56250e-07	6.13621e-07	-7.06033e-08	5.43017e-07	1.64339e-06	-1.12232e-06	5.21070e-07	4.79060e-07	-1.54925e-07	3.24135e-07	9.66339e-08	-3.23539e-09	9.33985e-08
2.212	8.50021e-07	-1.15726e-07	7.34295e-07	-1.35385e-06	2.33189e-06	9.78038e-07	5.79116e-07	-1.07097e-07	4.72018e-07	6.01219e-07	-1.40767e-07	4.60452e-07	6.18843e-07	-7.12041e-08	5.47639e-07	1.65437e-06	-1.13049e-06	5.23882e-07	4.83767e-07	-1.56550e-07	3.27218e-07	9.74936e-08	-3.26417e-09	9.42294e-08
2.236	8.60484e-07	-1.17150e-07	7.43334e-07	-1.35538e-06	2.34848e-06	9.93099e-07	5.83691e-07	-1.07943e-07	4.75747e-07	6.06716e-07	-1.42054e-07	4.64662e-07	6.24067e-07	-7.18052e-08	5.52262e-07	1.66532e-06	-1.13864e-06	5.26676e-07	4.88486e-07	-1.58178e-07	3.30308e-07	9.83602e-08	-3.29319e-09	9.50670e-08
2.261	8.71000e-07	-1.18582e-07	7.52418e-07	-1.35678e-06	2.36504e-06	1.00826e-06	5.88264e-07	-1.08789e-07	4.79475e-07	6.12222e-07	-1.43343e-07	4.68879e-07	6.29293e-07	-7.24065e-08	5.56886e-07	1.67624e-06	-1.14678e-06	5.29451e-07	4.93218e-07	-1.59812e-07	3.33406e-07	9.92337e-08	-3.32243e-09	9.59113e-08
2.286	8.81567e-07	-1.20021e-07	7.61546e-07	-1.35806e-06	2.38157e-06	1.02351e-06	5.92836e-07	-1.09635e-07	4.83201e-07	6.17736e-07	-1.44634e-07	4.73102e-07	6.34520e-07	-7.30080e-08	5.61512e-07	1.68712e-06	-1.15491e-06	5.32208e-07	4.97962e-07	-1.61449e-07	3.36513e-07	1.00114e-07	-3.35192e-09	9.67625e-08
2.310	8.92185e-07	-1.21466e-07	7.70719e-07	-1.35920e-06	2.39806e-06	1.03886e-06	5.97405e-07	-1.10480e-07	4.86925e-07	6.23260e-07	-1.45927e-07	4.77333e-07	6.39749e-07	-7.36096e-08	5.66140e-07	1.69797e-06	-1.16302e-06	5.34948e-07	5.02717e-07	-1.63091e-07	3.39627e-07	1.01002e-07	-3.38165e-09	9.76206e-08
2.335	9.02855e-07	-1.22919e-07	7.79936e-07	-1.36021e-06	2.41451e-06	1.05430e-06	6.01973e-07	-1.11324e-07	4.90648e-07	6.28792e-07	-1.47223e-07	4.81570e-07	6.44980e-07	-7.42114e-08	5.70768e-07	1.70879e-06	-1.17112e-06	5.37669e-07	5.07485e-07	-1.64737e-07	3.42749e-07	1.01897e-07	-3.41162e-09	9.84858e-08
2.359	9.13576e-07	-1.24379e-07	7.89197e-07	-1.36109e-06	2.43093e-06	1.06984e-06	6.06538e-07	-1.12169e-07	4.94369e-07	6.34334e-07	-1.48520e-07	4.85813e-07	6.50211e-07	-7.48133e-08	5.75398e-07	1.71957e-06	-1.17920e-06	5.40372e-07	5.12265e-07	-1.66387e-07	3.45878e-07	1.02800e-07	-3.44184e-09	9.93582e-08
2.384	9.24348e-07	-1.25845e-07	7.98503e-07	-1.36184e-06	2.44732e-06	1.08548e-06	6.11101e-07	-1.13012e-07	4.98088e-07	6.39883e-07	-1.49820e-07	4.90064e-07	6.55443e-07	-7.54154e-08	5.80028e-07	1.73032e-06	-1.18726e-06	5.43057e-07	5.17056e-07	-1.68041e-07	3.49016e-07	1.03710e-07	-3.47231e-09	1.00238e-07
2.408	9.35170e-07	-1.27318e-07	8.07851e-07	-1.36246e-06	2.46367e-06	1.10120e-06	6.15661e-07	-1.13856e-07	5.01805e-07	6.45441e-07	-1.51121e-07	4.94320e-07	6.60677e-07	-7.60176e-08	5.84659e-07	1.74103e-06	-1.19531e-06	5.45723e-07	5.21860e-07	-1.69699e-07	3.52161e-07	1.04628e-07	-3.50304e-09	1.01125e-07
2.433	9.46042e-07	-1.28799e-07	8.17244e-07	-1.36295e-06	2.47998e-06	1.11702e-06	6.20219e-07	-1.14699e-07	5.05520e-07	6.51008e-07	-1.52424e-07	4.98583e-07	6.65911e-07	-7.66198e-08	5.89291e-07	1.75172e-06	-1.20334e-06	5.48372e-07	5.26675e-07	-1.71361e-07	3.55314e-07	1.05553e-07	-3.53402e-09	1.02019e-07
2.458	9.56965e-07	-1.30286e-07	8.26679e-07	-1.36332e-06	2.49625e-06	1.13294e-06	6.24775e-07	-1.15541e-07	5.09233e-07	6.56582e-07	-1.53729e-07	5.02853e-07	6.71146e-07	-7.72222e-08	5.93924e-07	1.76236e-06	-1.21136e-06	5.51003e-07	5.31502e-07	-1.73027e-07	3.58475e-07	1.06487e-07	-3.56527e-09	1.02922e-07
2.482	9.67937e-07	-1.31780e-07	8.36158e-07	-1.36355e-06	2.51249e-06	1.14894e-06	6.29327e-07	-1.16383e-07	5.12944e-07	6.62165e-07	-1.55036e-07	5.07128e-07	6.76382e-07	-7.78246e-08	5.98557e-07	1.77298e-06	-1.21936e-06	5.53615e-07	5.36340e-07	-1.74697e-07	3.61643e-07	1.07428e-07	-3.59679e-09	1.03831e-07
2.507	9.78959e-07	-1.33280e-07	8.45679e-07	-1.36366e-06	2.52870e-06	1.16504e-06	6.33878e-07	-1.17225e-07	5.16653e-07	6.67756e-07	-1.56345e-07	5.11410e-07	6.81618e-07	-7.84270e-08	6.03191e-07	1.78355e-06	-1.22734e-06	5.56210e-07	5.41190e-07	-1.76370e-07	3.64819e-07	1.08378e-07	-3.62858e-09	1.04749e-07
2.531	9.90030e-07	-1.34787e-07	8.55243e-07	-1.36363e-06	2.54486e-06	1.18123e-06	6.38425e-07	-1.18066e-07	5.20359e-07	6.73354e-07	-1.57656e-07	5.15698e-07	6.86854e-07	-7.90295e-08	6.07825e-07	1.79410e-06	-1.23531e-06	5.58787e-07	5.46051e-07	-1.78048e-07	3.68003e-07	1.09335e-07	-3.66064e-09	1.05675e-07
2.556	1.00115e-06	-1.36301e-07	8.64849e-07	-1.36348e-06	2.56099e-06	1.19751e-06	6.42969e-07	-1.18906e-07	5.24063e-07	6.78960e-07	-1.58969e-07	5.19991e-07	6.92091e-07	-7.96320e-08	6.12459e-07	1.80461e-06	-1.24326e-06	5.61345e-07	5.50923e-07	-1.79729e-07	3.71194e-07	1.10301e-07	-3.69298e-09	1.06608e-07
2.580	1.01232e-06	-1.37822e-07	8.74497e-07	-1.36320e-06	2.57708e-06	1.21387e-06	6.47510e-07	-1.19746e-07	5.27765e-07	6.84574e-07	-1.60283e-07	5.24291e-07	6.97327e-07	-8.02345e-08	6.17093e-07	1.81508e-06	-1.25120e-06	5.63886e-07	5.55807e-07	-1.81414e-07	3.74393e-07	1.11275e-07	-3.72560e-09	1.07550e-07
2.605	1.02354e-06	-1.39349e-07	8.84187e-07	-1.36279e-06	2.59313e-06	1.23033e-06	6.52048e-07	-1.20585e-07	5.31463e-07	6.90196e-07	-1.61600e-07	5.28596e-07	7.02564e-07	-8.08370e-08	6.21727e-07	1.82552e-06	-1.25911e-06	5.66409e-07	5.60702e-07	-1.83102e-07	3.77600e-07	1.12258e-07	-3.75850e-09	1.08500e-07
2.630	1.03480e-06	-1.40883e-07	8.93919e-07	-1.36226e-06	2.60914e-06	1.24688e-06	6.56583e-07	-1.21424e-07	5.35160e-07	6.95825e-07	-1.62917e-07	5.32907e-07	7.07800e-07	-8.14395e-08	6.26360e-07	1.83593e-06	-1.26701e-06	5.68913e-07	5.65608e-07	-1.84794e-07	3.80814e-07	1.13250e-07	-3.79170e-09	1.09458e-07
2.654	1.04612e-06	-1.42423e-07	9.03692e-07	-1.36159e-06	2.62511e-06	1.26352e-06	6.61115e-07	-1.22262e-07	5.38853e-07	7.01461e-07	-1.64237e-07	5.37224e-07	7.13036e-07	-8.20420e-08	6.30994e-07	1.84630e-06	-1.27490e-06	5.71400e-07	5.70525e-07	-1.86489e-07	3.84036e-07	1.14250e-07	-3.82518e-09	1.10424e-07
2.679	1.05748e-06	-1.43970e-07	9.13507e-07	-1.36080e-06	2.64105e-06	1.28024e-06	6.65643e-07	-1.23099e-07	5.42544e-07	7.07104e-07	-1.65558e-07	5.41546e-07	7.18272e-07	-8.26444e-08	6.35627e-07	1.85663e-06	-1.28276e-06	5.73869e-07	5.75453e-07	-1.88188e-07	3.87265e-07	1.15259e-07	-3.85896e-09	1.11400e-07
2.703	1.06888e-06	-1.45523e-07	9.23362e-07	-1.35989e-06	2.65694e-06	1.29705e-06	6.70168e-07	-1.23936e-07	5.46232e-07	7.12754e-07	-1.66881e-07	5.45873e-07	7.23507e-07	-8.32468e-08	6.40260e-07	1.86693e-06	-1.29061e-06	5.76320e-07	5.80392e-07	-1.89890e-07	3.90502e-07	1.16276e-07	-3.89304e-09	1.12383e-07
2.728	1.08034e-06	-1.47083e-07	9.33258e-07	-1.35884e-06	2.67280e-06	1.31395e-06	6.74689e-07	-1.24772e-07	5.49917e-07	7.18411e-07	-1.68206e-07	5.50206e-07	7.28741e-07	-8.38490e-08	6.44892e-07	1.87719e-06	-1.29844e-06	5.78753e-07	5.85342e-07	-1.91596e-07	3.93746e-07	1.17303e-07	-3.92741e-09	1.13376e-07
2.753	1.09184e-06	-1.48649e-07	9.43194e-07	-1.35767e-06	2.68861e-06	1.33094e-06	6.79206e-07	-1.25607e-07	5.53599e-07	7.24075e-07	-1.69532e-07	5.54543e-07	7.33975e-07	-8.44512e-08	6.49523e-07	1.88742e-06	-1.30625e-06	5.81169e-07	5.90302e-07	-1.93304e-07	3.96998e-07	1.18339e-07	-3.96210e-09	1.14377e-07
2.777	1.10339e-06	-1.50221e-07	9.53171e-07	-1.35638e-06	2.70439e-06	1.34801e-06	6.83720e-07	-1.26442e-07	5.57278e-07	7.29746e-07	-1.70860e-07	5.58886e-07	7.39207e-07	-8.50533e-08	6.54154e-07	1.89761e-06	-1.31405e-06	5.83566e-07	5.95274e-07	-1.95016e-07	4.00257e-07	1.19384e-07	-3.99709e-09	1.15387e-07
2.802	1.11499e-06	-1.51800e-07	9.63187e-07	-1.35495e-06	2.72012e-06	1.36517e-06	6.88230e-07	-1.27276e-07	5.60953e-07	7.35423e-07	-1.72189e-07	5.63234e-07	7.44439e-07	-8.56552e-08	6.58784e-07	1.90777e-06	-1.32182e-06	5.85946e-07	6.00255e-07	-1.96731e-07	4.03524e-07	1.20439e-07	-4.03240e-09	1.16406e-07
2.826	1.12663e-06	-1.53384e-07	9.73244e-07	-1.35341e-06	2.73582e-06	1.38241e-06	6.92735e-07	-1.28109e-07	5.64626e-07	7.41107e-07	-1.73520e-07	5.67587e-07	7.49669e-07	-8.62571e-08	6.63412e-07	1.91789e-06	-1.32958e-06	5.88308e-07	6.05247e-07	-1.98449e-07	4.06798e-07	1.21503e-07	-4.06802e-09	1.17435e-07
2.851	1.13831e-06	-1.54976e-07	9.83339e-07	-1.35173e-06	2.75147e-06	1.39974e-06	6.97237e-07	-1.28942e-07	5.68295e-07	7.46797e-07	-1.74852e-07	5.71945e-07	7.54899e-07	-8.68587e-08	6.68040e-07	1.92797e-06	-1.33732e-06	5.90652e-07	6.10250e-07	-2.00170e-07	4.10080e-07	1.22576e-07	-4.10397e-09	1.18472e-07
2.875	1.15005e-06	-1.56573e-07	9.93474e-07	-1.34994e-06	2.76708e-06	1.41715e-06	7.01734e-07	-1.29774e-07	5.71961e-07	7.52493e-07	-1.76186e-07	5.76308e-07	7.60126e-07	-8.74602e-08	6.72666e-07	1.93802e-06	-1.34504e-06	5.92978e-07	6.15263e-07	-2.01894e-07	4.13369e-07	1.23660e-07	-4.14023e-09	1.19519e-07
2.900	1.16182e-06	-1.58176e-07	1.00365e-06	-1.34801e-06	2.78265e-06	1.43464e-06	7.06228e-07	-1.30605e-07	5.75623e-07	7.58196e-07	-1.77521e-07	5.80675e-07	7.65353e-07	-8.80616e-08	6.77291e-07	1.94803e-06	-1.35275e-06	5.95287e-07	6.20286e-07	-2.03621e-07	4.16665e-07	1.24752e-07	-4.17682e-09	1.20576e-07
2.925	1.17365e-06	-1.59786e-07	1.01386e-06	-1.34596e-06	2.79818e-06	1.45222e-06	7.10716e-07	-1.31435e-07	5.79282e-07	7.63904e-07	-1.78857e-07	5.85047e-07	7.70577e-07	-8.86627e-08	6.81915e-07	1.95801e-06	-1.36043e-06	5.97578e-07	6.25319e-07	-2.05351e-07	4.19968e-07	1.25855e-07	-4.21374e-09	1.21641e-07
2.949	1.18551e-06	-1.61401e-07	1.02411e-06	-1.34379e-06	2.81367e-06	1.46987e-06	7.15201e-07	-1.32264e-07	5.82937e-07	7.69618e-07	-1.80195e-07	5.89423e-07	7.75800e-07	-8.92637e-08	6.86536e-07	1.96795e-06	-1.36810e-06	5.99851e-07	6.30363e-07	-2.07084e-07	4.23279e-07	1.26968e-07	-4.25100e-09	1.22717e-07
2.974	1.19742e-06	-1.63023e-07	1.03440e-06	-1.34150e-06	2.82911e-06	1.48761e-06	7.19681e-07	-1.33092e-07	5.86588e-07	7.75338e-07	-1.81534e-07	5.93803e-07	7.81021e-07	-8.98644e-08	6.91157e-07	1.97785e-06	-1.37574e-06	6.02107e-07	6.35416e-07	-2.08819e-07	4.26597e-07	1.28091e-07	-4.28859e-09	1.23802e-07
2.998	1.20938e-06	-1.64650e-07	1.04473e-06	-1.33908e-06	2.84451e-06	1.50543e-06	7.24156e-07	-1.33920e-07	5.90236e-07	7.81063e-07	-1.82875e-07	5.98188e-07	7.86240e-07	-9.04649e-08	6.95775e-07	1.98772e-06	-1.38337e-06	6.04344e-07	6.40479e-07	-2.10557e-07	4.29922e-07	1.29224e-07	-4.32652e-09	1.24897e-07
3.023	1.22138e-06	-1.66284e-07	1.05509e-06	-1.33654e-06	2.85987e-06	1.52333e-06	7.28626e-07	-1.34747e-07	5.93880e-07	7.86794e-07	-1.84217e-07	6.02577e-07	7.91457e-07	-9.10651e-08	7.00392e-07	1.99754e-06	-1.39098e-06	6.06565e-07	6.45552e-07	-2.12298e-07	4.33255e-07	1.30367e-07	-4.36479e-09	1.26002e-07
3.047	1.23342e-06	-1.67923e-07	1.06549e-06	-1.33387e-06	2.87519e-06	1.54131e-06	7.33092e-07	-1.35573e-07	5.97519e-07	7.92530e-07	-1.85560e-07	6.06970e-07	7.96671e-07	-9.16651e-08	7.05006e-07	2.00734e-06	-1.39857e-06	6.08767e-07	6.50635e-07	-2.14041e-07	4.36595e-07	1.31520e-07	-4.40342e-09	1.27117e-07
3.072	1.24550e-06	-1.69568e-07	1.07593e-06	-1.33108e-06	2.89046e-06	1.55937e-06	7.37553e-07	-1.36398e-07	6.01155e-07	7.98271e-07	-1.86904e-07	6.11368e-07	8.01884e-07	-9.22648e-08	7.09619e-07	2.01709e-06	-1.40614e-06	6.10953e-07	6.55728e-07	-2.15786e-07	4.39942e-07	1.32684e-07	-4.44239e-09	1.28242e-07
3.097	1.25763e-06	-1.71219e-07	1.08641e-06	-1.32817e-06	2.90569e-06	1.57751e-06	7.42008e-07	-1.37222e-07	6.04787e-07	8.04018e-07	-1.88249e-07	6.15769e-07	8.07093e-07	-9.28643e-08	7.14229e-07	2.02681e-06	-1.41369e-06	6.13120e-07	6.60830e-07	-2.17534e-07	4.43296e-07	1.33859e-07	-4.48171e-09	1.29377e-07
3.121	1.26980e-06	-1.72876e-07	1.09692e-06	-1.32514e-06	2.92087e-06	1.59573e-06	7.46459e-07	-1.38045e-07	6.08414e-07	8.09769e-07	-1.89596e-07	6.20173e-07	8.12301e-07	-9.34634e-08	7.18837e-07	2.03649e-06	-1.42122e-06	6.15270e-07	6.65942e-07	-2.19285e-07	4.46657e-07	1.35044e-07	-4.52139e-09	1.30523e-07
3.146	1.28201e-06	-1.74538e-07	1.10747e-06	-1.32199e-06	2.93601e-06	1.61402e-06	7.50904e-07	-1.38867e-07	6.12037e-07	8.15525e-07	-1.90944e-07	6.24582e-07	8.17505e-07	-9.40622e-08	7.23443e-07	2.04613e-06	-1.42873e-06	6.17403e-07	6.71063e-07	-2.21038e-07	4.50025e-07	1.36240e-07	-4.56144e-09	1.31679e-07
3.170	1.29426e-06	-1.76206e-07	1.11805e-06	-1.31871e-06	2.95111e-06	1.63239e-06	7.55344e-07	-1.39688e-07	6.15656e-07	8.21286e-07	-1.92293e-07	6.28994e-07	8.22707e-07	-9.46607e-08	7.28046e-07	2.05574e-06	-1.43622e-06	6.19518e-07	6.76193e-07	-2.22793e-07	4.53400e-07	1.37447e-07	-4.60184e-09	1.32845e-07
3.195	1.30655e-06	-1.77880e-07	1.12867e-06	-1.31532e-06	2.96616e-06	1.65084e-06	7.59779e-07	-1.40508e-07	6.19271e-07	8.27052e-07	-1.93642e-07	6.33409e-07	8.27905e-07	-9.52589e-08	7.32646e-07	2.06531e-06	-1.44369e-06	6.21615e-07	6.81333e-07	-2.24550e-07	4.56783e-07	1.38665e-07	-4.64261e-09	1.34022e-07
3.219	1.31889e-06	-1.79559e-07	1.13933e-06	-1.31180e-06	2.98117e-06	1.66936e-06	7.64208e-07	-1.41327e-07	6.22881e-07	8.32822e-07	-1.94993e-07	6.37828e-07	8.33101e-07	-9.58567e-08	7.37244e-07	2.07484e-06	-1.45114e-06	6.23695e-07	6.86481e-07	-2.26309e-07	4.60172e-07	1.39893e-07	-4.68376e-09	1.35210e-07
3.244	1.33126e-06	-1.81244e-07	1.15002e-06	-1.30817e-06	2.99613e-06	1.68796e-06	7.68631e-07	-1.42145e-07	6.26486e-07	8.38596e-07	-1.96345e-07	6.42251e-07	8.38293e-07	-9.64541e-08	7.41839e-07	2.08433e-06	-1.45857e-06	6.25758e-07	6.91639e-07	-2.28071e-07	4.63569e-07	1.41133e-07	-4.72527e-09	1.36408e-07
3.269	1.34368e-06	-1.82935e-07	1.16074e-06	-1.30441e-06	3.01104e-06	1.70663e-06	7.73049e-07	-1.42962e-07	6.30087e-07	8.44374e-07	-1.97698e-07	6.46676e-07	8.43482e-07	-9.70512e-08	7.46431e-07	2.09378e-06	-1.46598e-06	6.27803e-07	6.96806e-07	-2.29834e-07	4.66972e-07	1.42385e-07	-4.76716e-09	1.37617e-07
3.293	1.35613e-06	-1.84630e-07	1.17150e-06	-1.30053e-06	3.02591e-06	1.72538e-06	7.77461e-07	-1.43778e-07	6.33683e-07	8.50157e-07	-1.99052e-07	6.51105e-07	8.48668e-07	-9.76478e-08	7.51020e-07	2.10320e-06	-1.47337e-06	6.29831e-07	7.01982e-07	-2.31600e-07	4.70383e-07	1.43647e-07	-4.80944e-09	1.38838e-07
3.318	1.36863e-06	-1.86332e-07	1.18230e-06	-1.29654e-06	3.04074e-06	1.74420e-06	7.81867e-07	-1.44593e-07	6.37274e-07	8.55943e-07	-2.00407e-07	6.55536e-07	8.53850e-07	-9.82441e-08	7.55606e-07	2.11258e-06	-1.48074e-06	6.31842e-07	7.07167e-07	-2.33367e-07	4.73800e-07	1.44921e-07	-4.85209e-09	1.40069e-07
3.342	1.38116e-06	-1.88038e-07	1.19312e-06	-1.29243e-06	3.05552e-06	1.76309e-06	7.86267e-07	-1.45406e-07	6.40861e-07	8.61734e-07	-2.01763e-07	6.59971e-07	8.59029e-07	-9.88399e-08	7.60189e-07	2.12192e-06	-1.48809e-06	6.33835e-07	7.12360e-07	-2.35136e-07	4.77224e-07	1.46207e-07	-4.89514e-09	1.41312e-07
3.367	1.39374e-06	-1.89750e-07	1.20399e-06	-1.28819e-06	3.07025e-06	1.78206e-06	7.90661e-07	-1.46219e-07	6.44442e-07	8.67528e-07	-2.03119e-07	6.64408e-07	8.64204e-07	-9.94354e-08	7.64768e-07	2.13123e-06	-1.49541e-06	6.35811e-07	7.17562e-07	-2.36907e-07	4.80655e-07	1.47504e-07	-4.93857e-09	1.42565e-07
3.391	1.40635e-06	-1.91467e-07	1.21488e-06	-1.28384e-06	3.08494e-06	1.80109e-06	7.95049e-07	-1.47030e-07	6.48018e-07	8.73325e-07	-2.04477e-07	6.68848e-07	8.69375e-07	-1.00030e-07	7.69344e-07	2.14049e-06	-1.50272e-06	6.37770e-07	7.22773e-07	-2.38680e-07	4.84093e-07	1.48813e-07	-4.98239e-09	1.43831e-07
3.416	1.41900e-06	-1.93189e-07	1.22581e-06	-1.27938e-06	3.09958e-06	1.82020e-06	7.99430e-07	-1.47841e-07	6.51589e-07	8.79126e-07	-2.05835e-07	6.73291e-07	8.74542e-07	-1.00625e-07	7.73917e-07	2.14972e-06	-1.51001e-06	6.39711e-07	7.27992e-07	-2.40454e-07	4.87538e-07	1.50134e-07	-5.02661e-09	1.45107e-07
3.441	1.43169e-06	-1.94916e-07	1.23677e-06	-1.27479e-06	3.11417e-06	1.83938e-06	8.03805e-07	-1.48650e-07	6.55155e-07	8.84930e-07	-2.07194e-07	6.77736e-07	8.79704e-07	-1.01219e-07	7.78486e-07	2.15890e-06	-1.51727e-06	6.41635e-07	7.33219e-07	-2.42230e-07	4.90989e-07	1.51467e-07	-5.07123e-09	1.46395e-07
3.465	1.44441e-06	-1.96649e-07	1.24776e-06	-1.27009e-06	3.12871e-06	1.85862e-06	8.08174e-07	-1.49458e-07	6.58716e-07	8.90737e-07	-2.08554e-07	6.82184e-07	8.84863e-07	-1.01812e-07	7.83051e-07	2.16805e-06	-1.52451e-06	6.43542e-07	7.38455e-07	-2.44008e-07	4.94447e-07	1.52811e-07	-5.11626e-09	1.47695e-07
3.490	1.45717e-06	-1.98387e-07	1.25879e-06	-1.26527e-06	3.14321e-06	1.87794e-06	8.12536e-07	-1.50264e-07	6.62272e-07	8.96548e-07	-2.09914e-07	6.86634e-07	8.90018e-07	-1.02406e-07	7.87612e-07	2.17717e-06	-1.53173e-06	6.45432e-07	7.43699e-07	-2.45787e-07	4.97912e-07	1.54168e-07	-5.16169e-09	1.49006e-07
3.514	1.46997e-06	-2.00129e-07	1.26984e-06	-1.26034e-06	3.15766e-06	1.89732e-06	8.16892e-07	-1.51070e-07	6.65822e-07	9.02361e-07	-2.11275e-07	6.91086e-07	8.95168e-07	-1.02998e-07	7.92169e-07	2.18624e-06	-1.53893e-06	6.47305e-07	7.48951e-07	-2.47567e-07	5.01384e-07	1.55537e-07	-5.20753e-09	1.50330e-07
3.539	1.48281e-06	-2.01877e-07	1.28093e-06	-1.25529e-06	3.17206e-06	1.91677e-06	8.21240e-07	-1.51874e-07	6.69366e-07	9.08177e-07	-2.12637e-07	6.95540e-07	9.00313e-07	-1.03590e-07	7.96723e-07	2.19527e-06	-1.54611e-06	6.49160e-07	7.54211e-07	-2.49349e-07	5.04862e-07	1.56919e-07	-5.25378e-09	1.51665e-07
3.564	1.49568e-06	-2.03629e-07	1.29205e-06	-1.25012e-06	3.18642e-06	1.93629e-06	8.25582e-07	-1.52677e-07	6.72905e-07	9.13996e-07	-2.13999e-07	6.99997e-07	9.05454e-07	-1.04182e-07	8.01272e-07	2.20427e-06	-1.55327e-06	6.50999e-07	7.59480e-07	-2.51132e-07	5.08347e-07	1.58312e-07	-5.30044e-09	1.53012e-07
3.588	1.50859e-06	-2.05387e-07	1.30320e-06	-1.24484e-06	3.20072e-06	1.95588e-06	8.29917e-07	-1.53479e-07	6.76438e-07	9.19817e-07	-2.15362e-07	7.04455e-07	9.10590e-07	-1.04773e-07	8.05817e-07	2.21322e-06	-1.56040e-06	6.52820e-07	7.64756e-07	-2.52917e-07	5.11839e-07	1.59719e-07	-5.34753e-09	1.54371e-07
3.613	1.52153e-06	-2.07149e-07	1.31438e-06	-1.23945e-06	3.21498e-06	1.97553e-06	8.34245e-07	-1.54279e-07	6.79966e-07	9.25640e-07	-2.16725e-07	7.08915e-07	9.15721e-07	-1.05363e-07	8.10358e-07	2.22214e-06	-1.56751e-06	6.54625e-07	7.70039e-07	-2.54702e-07	5.15337e-07	1.61138e-07	-5.39503e-09	1.55743e-07
3.637	1.53451e-06	-2.08916e-07	1.32560e-06	-1.23394e-06	3.22919e-06	1.99525e-06	8.38565e-07	-1.55078e-07	6.83487e-07	9.31466e-07	-2.18090e-07	7.13376e-07	9.20847e-07	-1.05953e-07	8.14895e-07	2.23102e-06	-1.57460e-06	6.56412e-07	7.75331e-07	-2.56489e-07	5.18842e-07	1.62569e-07	-5.44296e-09	1.57126e-07
3.662	1.54752e-06	-2.10687e-07	1.33684e-06	-1.22832e-06	3.24335e-06	2.01503e-06	8.42879e-07	-1.55876e-07	6.87003e-07	9.37294e-07	-2.19454e-07	7.17840e-07	9.25969e-07	-1.06542e-07	8.19427e-07	2.23985e-06	-1.58167e-06	6.58182e-07	7.80630e-07	-2.58277e-07	5.22353e-07	1.64014e-07	-5.49132e-09	1.58522e-07
3.686	1.56057e-06	-2.12464e-07	1.34811e-06	-1.22258e-06	3.25746e-06	2.03488e-06	8.47185e-07	-1.56672e-07	6.90513e-07	9.43123e-07	-2.20819e-07	7.22305e-07	9.31085e-07	-1.07131e-07	8.23954e-07	2.24865e-06	-1.58872e-06	6.59935e-07	7.85936e-07	-2.60066e-07	5.25871e-07	1.65471e-07	-5.54011e-09	1.59931e-07
3.711	1.57365e-06	-2.14244e-07	1.35941e-06	-1.21673e-06	3.27152e-06	2.05478e-06	8.51484e-07	-1.57467e-07	6.94017e-07	9.48955e-07	-2.22184e-07	7.26771e-07	9.36196e-07	-1.07719e-07	8.28477e-07	2.25741e-06	-1.59574e-06	6.61672e-07	7.91250e-07	-2.61855e-07	5.29395e-07	1.66941e-07	-5.58933e-09	1.61352e-07
3.736	1.58677e-06	-2.16030e-07	1.37074e-06	-1.21077e-06	3.28553e-06	2.07476e-06	8.55775e-07	-1.58261e-07	6.97514e-07	9.54788e-07	-2.23550e-07	7.31238e-07	9.41301e-07	-1.08306e-07	8.32995e-07	2.26613e-06	-1.60274e-06	6.63391e-07	7.96571e-07	-2.63646e-07	5.32925e-07	1.68424e-07	-5.63899e-09	1.62785e-07
3.760	1.59991e-06	-2.17820e-07	1.38209e-06	-1.20470e-06	3.29949e-06	2.09479e-06	8.60058e-07	-1.59053e-07	7.01005e-07	9.60623e-07	-2.24916e-07	7.35707e-07	9.46401e-07	-1.08893e-07	8.37508e-07	2.27482e-06	-1.60972e-06	6.65094e-07	8.01900e-07	-2.65438e-07	5.36462e-07	1.69921e-07	-5.68909e-09	1.64232e-07
3.785	1.61309e-06	-2.19614e-07	1.39348e-06	-1.19852e-06	3.31340e-06	2.11489e-06	8.64334e-07	-1.59844e-07	7.04491e-07	9.66460e-07	-2.26283e-07	7.40177e-07	9.51495e-07	-1.09479e-07	8.42016e-07	2.28346e-06	-1.61668e-06	6.66779e-07	8.07236e-07	-2.67230e-07	5.40006e-07	1.71430e-07	-5.73964e-09	1.65691e-07
3.809	1.62631e-06	-2.21413e-07	1.40489e-06	-1.19222e-06	3.32726e-06	2.13504e-06	8.68602e-07	-1.60633e-07	7.07969e-07	9.72297e-07	-2.27650e-07	7.44648e-07	9.56584e-07	-1.10065e-07	8.46519e-07	2.29206e-06	-1.62361e-06	6.68448e-07	8.12578e-07	-2.69023e-07	5.43555e-07	1.72953e-07	-5.79063e-09	1.67163e-07
3.834	1.63955e-06	-2.23216e-07	1.41634e-06	-1.18582e-06	3.34108e-06	2.15526e-06	8.72862e-07	-1.61421e-07	7.11441e-07	9.78136e-07	-2.29017e-07	7.49119e-07	9.61667e-07	-1.10649e-07	8.51017e-07	2.30062e-06	-1.63052e-06	6.70100e-07	8.17928e-07	-2.70817e-07	5.47111e-07	1.74490e-07	-5.84207e-09	1.68647e-07
3.858	1.65283e-06	-2.25024e-07	1.42781e-06	-1.17930e-06	3.35484e-06	2.17553e-06	8.77114e-07	-1.62207e-07	7.14907e-07	9.83976e-07	-2.30384e-07	7.53592e-07	9.66744e-07	-1.11234e-07	8.55510e-07	2.30914e-06	-1.63741e-06	6.71735e-07	8.23284e-07	-2.72611e-07	5.50673e-07	1.76039e-07	-5.89396e-09	1.70145e-07
3.883	1.66614e-06	-2.26836e-07	1.43930e-06	-1.17268e-06	3.36855e-06	2.19587e-06	8.81358e-07	-1.62992e-07	7.18366e-07	9.89816e-07	-2.31751e-07	7.58065e-07	9.71815e-07	-1.11817e-07	8.59998e-07	2.31763e-06	-1.64427e-06	6.73353e-07	8.28647e-07	-2.74406e-07	5.54242e-07	1.77603e-07	-5.94630e-09	1.71657e-07
3.908	1.67948e-06	-2.28652e-07	1.45082e-06	-1.16594e-06	3.38220e-06	2.21626e-06	8.85594e-07	-1.63775e-07	7.21819e-07	9.95658e-07	-2.33119e-07	7.62538e-07	9.76880e-07	-1.12400e-07	8.64480e-07	2.32607e-06	-1.65112e-06	6.74955e-07	8.34017e-07	-2.76201e-07	5.57816e-07	1.79180e-07	-5.99911e-09	1.73181e-07
3.932	1.69284e-06	-2.30472e-07	1.46237e-06	-1.15910e-06	3.39581e-06	2.23671e-06	8.89821e-07	-1.64557e-07	7.25264e-07	1.00150e-06	-2.34487e-07	7.67013e-07	9.81938e-07	-1.12982e-07	8.68956e-07	2.33447e-06	-1.65793e-06	6.76540e-07	8.39394e-07	-2.77997e-07	5.61397e-07	1.80771e-07	-6.05237e-09	1.74719e-07
3.957	1.70624e-06	-2.32296e-07	1.47395e-06	-1.15215e-06	3.40937e-06	2.25722e-06	8.94041e-07	-1.65337e-07	7.28703e-07	1.00734e-06	-2.35855e-07	7.71487e-07	9.86991e-07	-1.13563e-07	8.73428e-07	2.34284e-06	-1.66473e-06	6.78108e-07	8.44777e-07	-2.79793e-07	5.64984e-07	1.82376e-07	-6.10610e-09	1.76270e-07
3.981	1.71967e-06	-2.34124e-07	1.48555e-06	-1.14509e-06	3.42287e-06	2.27779e-06	8.98251e-07	-1.66116e-07	7.32135e-07	1.01318e-06	-2.37223e-07	7.75962e-07	9.92037e-07	-1.14144e-07	8.77893e-07	2.35116e-06	-1.67150e-06	6.79660e-07	8.50166e-07	-2.81589e-07	5.68577e-07	1.83994e-07	-6.16029e-09	1.77834e-07
4.006	1.73313e-06	-2.35956e-07	1.49717e-06	-1.13792e-06	3.43633e-06	2.29841e-06	9.02453e-07	-1.66893e-07	7.35560e-07	1.01903e-06	-2.38591e-07	7.80437e-07	9.97076e-07	-1.14724e-07	8.82353e-07	2.35944e-06	-1.67825e-06	6.81194e-07	8.55562e-07	-2.83386e-07	5.72176e-07	1.85627e-07	-6.21496e-09	1.79412e-07
4.030	1.74662e-06	-2.37793e-07	1.50882e-06	-1.13065e-06	3.44973e-06	2.31908e-06	9.06647e-07	-1.67669e-07	7.38978e-07	1.02487e-06	-2.39959e-07	7.84912e-07	1.00211e-06	-1.15303e-07	8.86806e-07	2.36768e-06	-1.68497e-06	6.82713e-07	8.60963e-07	-2.85183e-07	5.75781e-07	1.87274e-07	-6.27010e-09	1.81004e-07
4.055	1.76013e-06	-2.39633e-07	1.52050e-06	-1.12327e-06	3.46308e-06	2.33981e-06	9.10831e-07	-1.68442e-07	7.42389e-07	1.03071e-06	-2.41327e-07	7.89387e-07	1.00714e-06	-1.15881e-07	8.91254e-07	2.37589e-06	-1.69167e-06	6.84214e-07	8.66371e-07	-2.86980e-07	5.79392e-07	1.88935e-07	-6.32571e-09	1.82609e-07
4.080	1.77367e-06	-2.41476e-07	1.53220e-06	-1.11578e-06	3.47637e-06	2.36059e-06	9.15007e-07	-1.69215e-07	7.45792e-07	1.03656e-06	-2.42695e-07	7.93862e-07	1.01215e-06	-1.16459e-07	8.95696e-07	2.38405e-06	-1.69835e-06	6.85699e-07	8.71785e-07	-2.88777e-07	5.83008e-07	1.90610e-07	-6.38180e-09	1.84228e-07
4.104	1.78725e-06	-2.43324e-07	1.54392e-06	-1.10819e-06	3.48962e-06	2.38143e-06	9.19174e-07	-1.69985e-07	7.49188e-07	1.04240e-06	-2.44063e-07	7.98336e-07	1.01717e-06	-1.17035e-07	9.00132e-07	2.39217e-06	-1.70500e-06	6.87168e-07	8.77205e-07	-2.90574e-07	5.86631e-07	1.92300e-07	-6.43837e-09	1.85862e-07
4.129	1.80084e-06	-2.45175e-07	1.55567e-06	-1.10049e-06	3.50281e-06	2.40232e-06	9.23331e-07	-1.70754e-07	7.52577e-07	1.04824e-06	-2.45431e-07	8.02810e-07	1.02217e-06	-1.17611e-07	9.04562e-07	2.40025e-06	-1.71163e-06	6.88620e-07	8.82630e-07	-2.92371e-07	5.90260e-07	1.94004e-07	-6.49543e-09	1.87509e-07
4.153	1.81447e-06	-2.47030e-07	1.56744e-06	-1.09269e-06	3.51595e-06	2.42326e-06	9.27480e-07	-1.71521e-07	7.55959e-07	1.05408e-06	-2.46798e-07	8.07284e-07	1.02717e-06	-1.18186e-07	9.08985e-07	2.40829e-06	-1.71824e-06	6.90055e-07	8.88061e-07	-2.94167e-07	5.93894e-07	1.95723e-07	-6.55297e-09	1.89170e-07
4.178	1.82812e-06	-2.48889e-07	1.57923e-06	-1.08479e-06	3.52904e-06	2.44425e-06	9.31619e-07	-1.72287e-07	7.59333e-07	1.05992e-06	-2.48166e-07	8.11757e-07	1.03216e-06	-1.18761e-07	9.13402e-07	2.41629e-06	-1.72482e-06	6.91474e-07	8.93498e-07	-2.95964e-07	5.97534e-07	1.97456e-07	-6.61100e-09	1.90845e-07
4.202	1.84180e-06	-2.50751e-07	1.59105e-06	-1.07678e-06	3.54207e-06	2.46529e-06	9.35749e-07	-1.73051e-07	7.62699e-07	1.06576e-06	-2.49533e-07	8.16230e-07	1.03715e-06	-1.19334e-07	9.17812e-07	2.42425e-06	-1.73137e-06	6.92877e-07	8.98941e-07	-2.97761e-07	6.01180e-07	1.99204e-07	-6.66953e-09	1.92534e-07
4.227	1.85550e-06	-2.52617e-07	1.60288e-06	-1.06867e-06	3.55505e-06	2.48638e-06	9.39870e-07	-1.73813e-07	7.66057e-07	1.07160e-06	-2.50900e-07	8.20701e-07	1.04212e-06	-1.19907e-07	9.22216e-07	2.43217e-06	-1.73791e-06	6.94263e-07	9.04388e-07	-2.99557e-07	6.04832e-07	2.00967e-07	-6.72855e-09	1.94238e-07
4.252	1.86923e-06	-2.54486e-07	1.61474e-06	-1.06045e-06	3.56798e-06	2.50752e-06	9.43981e-07	-1.74573e-07	7.69408e-07	1.07744e-06	-2.52267e-07	8.25172e-07	1.04709e-06	-1.20479e-07	9.26614e-07	2.44005e-06	-1.74441e-06	6.95632e-07	9.09841e-07	-3.01353e-07	6.08489e-07	2.02744e-07	-6.78806e-09	1.95956e-07
4.276	1.88298e-06	-2.56358e-07	1.62662e-06	-1.05214e-06	3.58085e-06	2.52871e-06	9.48082e-07	-1.75331e-07	7.72751e-07	1.08328e-06	-2.53633e-07	8.29642e-07	1.05205e-06	-1.21049e-07	9.31005e-07	2.44788e-06	-1.75090e-06	6.96986e-07	9.15300e-07	-3.03148e-07	6.12152e-07	2.04537e-07	-6.84808e-09	1.97689e-07
4.301	1.89676e-06	-2.58234e-07	1.63853e-06	-1.04372e-06	3.59367e-06	2.54995e-06	9.52174e-07	-1.76088e-07	7.76086e-07	1.08911e-06	-2.55000e-07	8.34110e-07	1.05701e-06	-1.21619e-07	9.35389e-07	2.45568e-06	-1.75736e-06	6.98323e-07	9.20763e-07	-3.04943e-07	6.15820e-07	2.06344e-07	-6.90860e-09	1.99436e-07
4.325	1.91056e-06	-2.60113e-07	1.65045e-06	-1.03520e-06	3.60643e-06	2.57123e-06	9.56256e-07	-1.76843e-07	7.79413e-07	1.09494e-06	-2.56365e-07	8.38578e-07	1.06195e-06	-1.22189e-07	9.39766e-07	2.46343e-06	-1.76379e-06	6.99643e-07	9.26231e-07	-3.06738e-07	6.19494e-07	2.08167e-07	-6.96962e-09	2.01197e-07
4.350	1.92439e-06	-2.61995e-07	1.66239e-06	-1.02658e-06	3.61914e-06	2.59256e-06	9.60328e-07	-1.77596e-07	7.82732e-07	1.10077e-06	-2.57731e-07	8.43044e-07	1.06689e-06	-1.22757e-07	9.44136e-07	2.47115e-06	-1.77020e-06	7.00948e-07	9.31705e-07	-3.08532e-07	6.23173e-07	2.10005e-07	-7.03115e-09	2.02974e-07
4.375	1.93823e-06	-2.63880e-07	1.67435e-06	-1.01786e-06	3.63180e-06	2.61394e-06	9.64390e-07	-1.78347e-07	7.86043e-07	1.10660e-06	-2.59096e-07	8.47508e-07	1.07182e-06	-1.23324e-07	9.48499e-07	2.47882e-06	-1.77659e-06	7.02236e-07	9.37183e-07	-3.10325e-07	6.26858e-07	2.11858e-07	-7.09320e-09	2.04765e-07
4.399	1.95211e-06	-2.65769e-07	1.68634e-06	-1.00904e-06	3.64440e-06	2.63536e-06	9.68442e-07	-1.79097e-07	7.89346e-07	1.11243e-06	-2.60460e-07	8.51971e-07	1.07675e-06	-1.23890e-07	9.52855e-07	2.48645e-06	-1.78295e-06	7.03507e-07	9.42666e-07	-3.12118e-07	6.30548e-07	2.13726e-07	-7.15575e-09	2.06571e-07
4.424	1.96600e-06	-2.67660e-07	1.69834e-06	-1.00013e-06	3.65695e-06	2.65683e-06	9.72484e-07	-1.79844e-07	7.92640e-07	1.11826e-06	-2.61824e-07	8.56433e-07	1.08166e-06	-1.24456e-07	9.57204e-07	2.49404e-06	-1.78928e-06	7.04763e-07	9.48153e-07	-3.13909e-07	6.34243e-07	2.15610e-07	-7.21882e-09	2.08391e-07
4.448	1.97991e-06	-2.69555e-07	1.71036e-06	-9.91110e-07	3.66945e-06	2.67834e-06	9.76515e-07	-1.80590e-07	7.95926e-07	1.12408e-06	-2.63187e-07	8.60892e-07	1.08657e-06	-1.25020e-07	9.61546e-07	2.50159e-06	-1.79559e-06	7.06002e-07	9.53645e-07	-3.15701e-07	6.37944e-07	2.17510e-07	-7.28241e-09	2.10227e-07
4.473	1.99385e-06	-2.71452e-07	1.72240e-06	-9.81996e-07	3.68188e-06	2.69989e-06	9.80536e-07	-1.81333e-07	7.99203e-07	1.12990e-06	-2.64550e-07	8.65350e-07	1.09146e-06	-1.25584e-07	9.65880e-07	2.50910e-06	-1.80188e-06	7.07225e-07	9.59141e-07	-3.17491e-07	6.41650e-07	2.19424e-07	-7.34652e-09	2.12078e-07
4.497	2.00781e-06	-2.73352e-07	1.73445e-06	-9.72785e-07	3.69427e-06	2.72148e-06	9.84547e-07	-1.82075e-07	8.02472e-07	1.13572e-06	-2.65912e-07	8.69806e-07	1.09635e-06	-1.26147e-07	9.70207e-07	2.51657e-06	-1.80814e-06	7.08432e-07	9.64641e-07	-3.19280e-07	6.45361e-07	2.21355e-07	-7.41116e-09	2.13944e-07
4.522	2.02178e-06	-2.75255e-07	1.74653e-06	-9.63476e-07	3.70660e-06	2.74312e-06	9.88547e-07	-1.82815e-07	8.05733e-07	1.14153e-06	-2.67274e-07	8.74260e-07	1.10123e-06	-1.26708e-07	9.74527e-07	2.52400e-06	-1.81437e-06	7.09623e-07	9.70146e-07	-3.21068e-07	6.49078e-07	2.23301e-07	-7.47632e-09	2.15825e-07
4.547	2.03578e-06	-2.77161e-07	1.75862e-06	-9.54072e-07	3.71887e-06	2.76480e-06	9.92537e-07	-1.83552e-07	8.08984e-07	1.14735e-06	-2.68635e-07	8.78711e-07	1.10611e-06	-1.27269e-07	9.78839e-07	2.53138e-06	-1.82058e-06	7.10797e-07	9.75655e-07	-3.22856e-07	6.52799e-07	2.25263e-07	-7.54200e-09	2.17721e-07
4.571	2.04980e-06	-2.79069e-07	1.77073e-06	-9.44571e-07	3.73109e-06	2.78652e-06	9.96516e-07	-1.84288e-07	8.12227e-07	1.15316e-06	-2.69995e-07	8.83161e-07	1.11097e-06	-1.27828e-07	9.83143e-07	2.53872e-06	-1.82677e-06	7.11956e-07	9.81168e-07	-3.24642e-07	6.56526e-07	2.27241e-07	-7.60822e-09	2.19632e-07
4.596	2.06384e-06	-2.80981e-07	1.78286e-06	-9.34976e-07	3.74325e-06	2.80827e-06	1.00048e-06	-1.85022e-07	8.15461e-07	1.15896e-06	-2.71354e-07	8.87607e-07	1.11583e-06	-1.28387e-07	9.87439e-07	2.54602e-06	-1.83293e-06	7.13098e-07	9.86684e-07	-3.26427e-07	6.60257e-07	2.29234e-07	-7.67497e-09	2.21559e-07
4.620	2.07789e-06	-2.82894e-07	1.79500e-06	-9.25285e-07	3.75536e-06	2.83007e-06	1.00444e-06	-1.85754e-07	8.18687e-07	1.16476e-06	-2.72713e-07	8.92052e-07	1.12067e-06	-1.28945e-07	9.91728e-07	2.55328e-06	-1.83906e-06	7.14224e-07	9.92205e-07	-3.28211e-07	6.63994e-07	2.31244e-07	-7.74226e-09	2.23502e-07
4.645	2.09197e-06	-2.84810e-07	1.80716e-06	-9.15501e-07	3.76741e-06	2.85191e-06	1.00839e-06	-1.86484e-07	8.21903e-07	1.17056e-06	-2.74071e-07	8.96494e-07	1.12551e-06	-1.29501e-07	9.96009e-07	2.56050e-06	-1.84517e-06	7.15335e-07	9.97729e-07	-3.29994e-07	6.67735e-07	2.33270e-07	-7.81008e-09	2.25460e-07
4.669	2.10606e-06	-2.86729e-07	1.81933e-06	-9.05623e-07	3.77940e-06	2.87378e-06	1.01232e-06	-1.87211e-07	8.25110e-07	1.17636e-06	-2.75428e-07	9.00933e-07	1.13034e-06	-1.30057e-07	1.00028e-06	2.56768e-06	-1.85125e-06	7.16429e-07	1.00326e-06	-3.31775e-07	6.71481e-07	2.35312e-07	-7.87844e-09	2.27433e-07
4.694	2.12017e-06	-2.88650e-07	1.83152e-06	-8.95651e-07	3.79134e-06	2.89569e-06	1.01625e-06	-1.87937e-07	8.28308e-07	1.18215e-06	-2.76784e-07	9.05369e-07	1.13516e-06	-1.30611e-07	1.00455e-06	2.57481e-06	-1.85731e-06	7.17507e-07	1.00879e-06	-3.33555e-07	6.75232e-07	2.37369e-07	-7.94734e-09	2.29422e-07
4.719	2.13429e-06	-2.90573e-07	1.84372e-06	-8.85588e-07	3.80322e-06	2.91764e-06	1.02016e-06	-1.88660e-07	8.31497e-07	1.18794e-06	-2.78140e-07	9.09802e-07	1.13997e-06	-1.31165e-07	1.00880e-06	2.58191e-06	-1.86334e-06	7.18569e-07	1.01432e-06	-3.35333e-07	6.78988e-07	2.39444e-07	-8.01679e-09	2.31427e-07
4.743	2.14844e-06	-2.92498e-07	1.85594e-06	-8.75432e-07	3.81505e-06	2.93962e-06	1.02406e-06	-1.89382e-07	8.34677e-07	1.19373e-06	-2.79494e-07	9.14232e-07	1.14477e-06	-1.31717e-07	1.01305e-06	2.58896e-06	-1.86934e-06	7.19616e-07	1.01986e-06	-3.37110e-07	6.82748e-07	2.41534e-07	-8.08678e-09	2.33447e-07
4.768	2.16260e-06	-2.94426e-07	1.86817e-06	-8.65185e-07	3.82682e-06	2.96164e-06	1.02795e-06	-1.90101e-07	8.37847e-07	1.19951e-06	-2.80847e-07	9.18659e-07	1.14956e-06	-1.32269e-07	1.01729e-06	2.59597e-06	-1.87532e-06	7.20646e-07	1.02540e-06	-3.38886e-07	6.86514e-07	2.43641e-07	-8.15732e-09	2.35484e-07
4.792	2.17677e-06	-2.96356e-07	1.88042e-06	-8.54846e-07	3.83853e-06	2.98369e-06	1.03183e-06	-1.90818e-07	8.41008e-07	1.20528e-06	-2.82200e-07	9.23083e-07	1.15434e-06	-1.32819e-07	1.02152e-06	2.60294e-06	-1.88128e-06	7.21660e-07	1.03094e-06	-3.40660e-07	6.90283e-07	2.45764e-07	-8.22841e-09	2.37536e-07
4.817	2.19096e-06	-2.98288e-07	1.89267e-06	-8.44418e-07	3.85019e-06	3.00577e-06	1.03569e-06	-1.91533e-07	8.44160e-07	1.21105e-06	-2.83551e-07	9.27503e-07	1.15912e-06	-1.33368e-07	1.02575e-06	2.60986e-06	-1.88720e-06	7.22659e-07	1.03649e-06	-3.42432e-07	6.94057e-07	2.47904e-07	-8.30006e-09	2.39604e-07
4.841	2.20517e-06	-3.00222e-07	1.90495e-06	-8.33900e-07	3.86179e-06	3.02789e-06	1.03955e-06	-1.92246e-07	8.47302e-07	1.21682e-06	-2.84902e-07	9.31920e-07	1.16388e-06	-1.33916e-07	1.02996e-06	2.61675e-06	-1.89311e-06	7.23642e-07	1.04204e-06	-3.44203e-07	6.97836e-07	2.50061e-07	-8.37226e-09	2.41688e-07
4.866	2.21939e-06	-3.02158e-07	1.91723e-06	-8.23292e-07	3.87333e-06	3.05004e-06	1.04339e-06	-1.92957e-07	8.50434e-07	1.22258e-06	-2.86251e-07	9.36333e-07	1.16863e-06	-1.34463e-07	1.03417e-06	2.62359e-06	-1.89898e-06	7.24608e-07	1.04759e-06	-3.45972e-07	7.01619e-07	2.52234e-07	-8.44501e-09	2.43789e-07
4.891	2.23362e-06	-3.04096e-07	1.92953e-06	-8.12596e-07	3.88482e-06	3.07222e-06	1.04722e-06	-1.93665e-07	8.53556e-07	1.22834e-06	-2.87599e-07	9.40743e-07	1.17338e-06	-1.35009e-07	1.03837e-06	2.63039e-06	-1.90483e-06	7.25559e-07	1.05315e-06	-3.47739e-07	7.05407e-07	2.54423e-07	-8.51832e-09	2.45905e-07
4.915	2.24787e-06	-3.06035e-07	1.94183e-06	-8.01812e-07	3.89625e-06	3.09444e-06	1.05104e-06	-1.94372e-07	8.56669e-07	1.23409e-06	-2.88946e-07	9.45149e-07	1.17811e-06	-1.35554e-07	1.04256e-06	2.63715e-06	-1.91065e-06	7.26494e-07	1.05870e-06	-3.49504e-07	7.09199e-07	2.56630e-07	-8.59220e-09	2.48038e-07
4.940	2.26213e-06	-3.07977e-07	1.95415e-06	-7.90941e-07	3.90762e-06	3.11668e-06	1.05485e-06	-1.95076e-07	8.59772e-07	1.23984e-06	-2.90291e-07	9.49551e-07	1.18284e-06	-1.36097e-07	1.04674e-06	2.64386e-06	-1.91645e-06	7.27414e-07	1.06426e-06	-3.51267e-07	7.12995e-07	2.58853e-07	-8.66663e-09	2.50186e-07
4.964	2.27640e-06	-3.09920e-07	1.96648e-06	-7.79982e-07	3.91894e-06	3.13895e-06	1.05864e-06	-1.95778e-07	8.62865e-07	1.24558e-06	-2.91636e-07	9.53948e-07	1.18755e-06	-1.36640e-07	1.05091e-06	2.65054e-06	-1.92222e-06	7.28317e-07	1.06982e-06	-3.53028e-07	7.16795e-07	2.61093e-07	-8.74163e-09	2.52351e-07
4.989	2.29069e-06	-3.11865e-07	1.97882e-06	-7.68937e-07	3.93019e-06	3.16126e-06	1.06243e-06	-1.96477e-07	8.65948e-07	1.25132e-06	-2.92979e-07	9.58342e-07	1.19225e-06	-1.37181e-07	1.05507e-06	2.65717e-06	-1.92796e-06	7.29205e-07	1.07539e-06	-3.54788e-07	7.20599e-07	2.63350e-07	-8.81719e-09	2.54533e-07
5.014	2.30498e-06	-3.13811e-07	1.99117e-06	-7.57806e-07	3.94139e-06	3.18359e-06	1.06620e-06	-1.97174e-07	8.69021e-07	1.25705e-06	-2.94321e-07	9.62732e-07	1.19695e-06	-1.37721e-07	1.05923e-06	2.66376e-06	-1.93368e-06	7.30077e-07	1.08095e-06	-3.56545e-07	7.24408e-07	2.65624e-07	-8.89333e-09	2.56731e-07
5.038	2.31929e-06	-3.15759e-07	2.00353e-06	-7.46591e-07	3.95253e-06	3.20594e-06	1.06995e-06	-1.97869e-07	8.72084e-07	1.26278e-06	-2.95662e-07	9.67117e-07	1.20163e-06	-1.38260e-07	1.06337e-06	2.67031e-06	-1.93937e-06	7.30933e-07	1.08652e-06	-3.58300e-07	7.28220e-07	2.67915e-07	-8.97003e-09	2.58945e-07
5.063	2.33361e-06	-3.17709e-07	2.01590e-06	-7.35290e-07	3.96362e-06	3.22833e-06	1.07370e-06	-1.98562e-07	8.75137e-07	1.26850e-06	-2.97001e-07	9.71497e-07	1.20631e-06	-1.38798e-07	1.06751e-06	2.67681e-06	-1.94504e-06	7.31773e-07	1.09209e-06	-3.60053e-07	7.32037e-07	2.70223e-07	-9.04730e-09	2.61175e-07
5.087	2.34794e-06	-3.19659e-07	2.02828e-06	-7.23906e-07	3.97464e-06	3.25074e-06	1.07743e-06	-1.99252e-07	8.78179e-07	1.27421e-06	-2.98339e-07	9.75873e-07	1.21097e-06	-1.39334e-07	1.07163e-06	2.68328e-06	-1.95068e-06	7.32598e-07	1.09766e-06	-3.61803e-07	7.35857e-07	2.72548e-07	-9.12515e-09	2.63423e-07
5.112	2.36228e-06	-3.21611e-07	2.04067e-06	-7.12438e-07	3.98561e-06	3.27317e-06	1.08115e-06	-1.99940e-07	8.81211e-07	1.27992e-06	-2.99675e-07	9.80245e-07	1.21562e-06	-1.39870e-07	1.07575e-06	2.68970e-06	-1.95629e-06	7.33407e-07	1.10323e-06	-3.63552e-07	7.39681e-07	2.74890e-07	-9.20356e-09	2.65686e-07
5.136	2.37662e-06	-3.23565e-07	2.05306e-06	-7.00887e-07	3.99652e-06	3.29564e-06	1.08486e-06	-2.00626e-07	8.84233e-07	1.28562e-06	-3.01010e-07	9.84611e-07	1.22026e-06	-1.40404e-07	1.07986e-06	2.69607e-06	-1.96187e-06	7.34201e-07	1.10881e-06	-3.65298e-07	7.43509e-07	2.77249e-07	-9.28256e-09	2.67967e-07
5.161	2.39098e-06	-3.25520e-07	2.06546e-06	-6.89254e-07	4.00738e-06	3.31812e-06	1.08855e-06	-2.01309e-07	8.87244e-07	1.29132e-06	-3.02343e-07	9.88973e-07	1.22490e-06	-1.40937e-07	1.08396e-06	2.70241e-06	-1.96743e-06	7.34978e-07	1.11438e-06	-3.67041e-07	7.47341e-07	2.79626e-07	-9.36213e-09	2.70264e-07
5.186	2.40535e-06	-3.27475e-07	2.07787e-06	-6.77539e-07	4.01817e-06	3.34063e-06	1.09223e-06	-2.01990e-07	8.90244e-07	1.29700e-06	-3.03675e-07	9.93329e-07	1.22952e-06	-1.41468e-07	1.08805e-06	2.70870e-06	-1.97296e-06	7.35740e-07	1.11996e-06	-3.68782e-07	7.51176e-07	2.82020e-07	-9.44228e-09	2.72578e-07
5.210	2.41972e-06	-3.29432e-07	2.09029e-06	-6.65743e-07	4.02890e-06	3.36316e-06	1.09590e-06	-2.02668e-07	8.93234e-07	1.30269e-06	-3.05006e-07	9.97681e-07	1.23413e-06	-1.41999e-07	1.09213e-06	2.71495e-06	-1.97847e-06	7.36487e-07	1.12554e-06	-3.70521e-07	7.55015e-07	2.84431e-07	-9.52302e-09	2.74908e-07
5.235	2.43410e-06	-3.31390e-07	2.10271e-06	-6.53866e-07	4.03958e-06	3.38572e-06	1.09956e-06	-2.03344e-07	8.96213e-07	1.30836e-06	-3.06334e-07	1.00203e-06	1.23873e-06	-1.42528e-07	1.09620e-06	2.72116e-06	-1.98395e-06	7.37218e-07	1.13111e-06	-3.72257e-07	7.58857e-07	2.86860e-07	-9.60433e-09	2.77256e-07
5.259	2.44849e-06	-3.33349e-07	2.11514e-06	-6.41910e-07	4.05020e-06	3.40829e-06	1.10320e-06	-2.04018e-07	8.99182e-07	1.31403e-06	-3.07661e-07	1.00637e-06	1.24331e-06	-1.43056e-07	1.10026e-06	2.72733e-06	-1.98940e-06	7.37933e-07	1.13669e-06	-3.73991e-07	7.62703e-07	2.89306e-07	-9.68623e-09	2.79620e-07
5.284	2.46289e-06	-3.35309e-07	2.12758e-06	-6.29874e-07	4.06076e-06	3.43089e-06	1.10683e-06	-2.04689e-07	9.02140e-07	1.31969e-06	-3.08987e-07	1.01070e-06	1.24789e-06	-1.43583e-07	1.10431e-06	2.73345e-06	-1.99482e-06	7.38633e-07	1.14227e-06	-3.75722e-07	7.66552e-07	2.91770e-07	-9.76871e-09	2.82001e-07
5.308	2.47729e-06	-3.37270e-07	2.14002e-06	-6.17760e-07	4.07126e-06	3.45350e-06	1.11044e-06	-2.05357e-07	9.05086e-07	1.32534e-06	-3.10310e-07	1.01503e-06	1.25246e-06	-1.44108e-07	1.10835e-06	2.73953e-06	-2.00022e-06	7.39317e-07	1.14785e-06	-3.77450e-07	7.70404e-07	2.94251e-07	-9.85178e-09	2.84399e-07
5.333	2.49169e-06	-3.39231e-07	2.15246e-06	-6.05567e-07	4.08171e-06	3.47614e-06	1.11405e-06	-2.06023e-07	9.08022e-07	1.33099e-06	-3.11632e-07	1.01936e-06	1.25701e-06	-1.44632e-07	1.11238e-06	2.74557e-06	-2.00559e-06	7.39985e-07	1.15344e-06	-3.79175e-07	7.74260e-07	2.96749e-07	-9.93543e-09	2.86814e-07
5.358	2.50611e-06	-3.41193e-07	2.16491e-06	-5.93297e-07	4.09209e-06	3.49879e-06	1.11763e-06	-2.06687e-07	9.10947e-07	1.33663e-06	-3.12953e-07	1.02368e-06	1.26156e-06	-1.45155e-07	1.11640e-06	2.75157e-06	-2.01093e-06	7.40638e-07	1.15902e-06	-3.80898e-07	7.78119e-07	2.99265e-07	-1.00197e-08	2.89246e-07
5.382	2.52052e-06	-3.43156e-07	2.17737e-06	-5.80950e-07	4.10242e-06	3.52147e-06	1.12121e-06	-2.07348e-07	9.13861e-07	1.34226e-06	-3.14271e-07	1.02799e-06	1.26609e-06	-1.45676e-07	1.12041e-06	2.75752e-06	-2.01625e-06	7.41276e-07	1.16460e-06	-3.82617e-07	7.81981e-07	3.01799e-07	-1.01045e-08	2.91695e-07
5.407	2.53495e-06	-3.45119e-07	2.18983e-06	-5.68527e-07	4.11268e-06	3.54416e-06	1.12477e-06	-2.08007e-07	9.16763e-07	1.34788e-06	-3.15588e-07	1.03230e-06	1.27061e-06	-1.46197e-07	1.12441e-06	2.76343e-06	-2.02153e-06	7.41898e-07	1.17018e-06	-3.84334e-07	7.85846e-07	3.04351e-07	-1.01899e-08	2.94161e-07
5.431	2.54937e-06	-3.47083e-07	2.20229e-06	-5.56028e-07	4.12289e-06	3.56686e-06	1.12832e-06	-2.08663e-07	9.19655e-07	1.35350e-06	-3.16902e-07	1.03660e-06	1.27512e-06	-1.46716e-07	1.12841e-06	2.76930e-06	-2.02680e-06	7.42504e-07	1.17576e-06	-3.86048e-07	7.89714e-07	3.06920e-07	-1.02759e-08	2.96644e-07
5.456	2.56380e-06	-3.49048e-07	2.21475e-06	-5.43454e-07	4.13304e-06	3.58959e-06	1.13185e-06	-2.09316e-07	9.22535e-07	1.35911e-06	-3.18215e-07	1.04089e-06	1.27962e-06	-1.47233e-07	1.13239e-06	2.77512e-06	-2.03203e-06	7.43095e-07	1.18134e-06	-3.87759e-07	7.93585e-07	3.09507e-07	-1.03626e-08	2.99144e-07
5.480	2.57823e-06	-3.51013e-07	2.22722e-06	-5.30805e-07	4.14313e-06	3.61232e-06	1.13537e-06	-2.09967e-07	9.25403e-07	1.36470e-06	-3.19526e-07	1.04518e-06	1.28411e-06	-1.47749e-07	1.13636e-06	2.78091e-06	-2.03724e-06	7.43670e-07	1.18693e-06	-3.89467e-07	7.97458e-07	3.12111e-07	-1.04498e-08	3.01661e-07
5.505	2.59266e-06	-3.52978e-07	2.23969e-06	-5.18083e-07	4.15316e-06	3.63508e-06	1.13888e-06	-2.10615e-07	9.28261e-07	1.37029e-06	-3.20835e-07	1.04946e-06	1.28858e-06	-1.48264e-07	1.14032e-06	2.78665e-06	-2.04242e-06	7.44230e-07	1.19251e-06	-3.91171e-07	8.01335e-07	3.14733e-07	-1.05376e-08	3.04196e-07
5.530	2.60710e-06	-3.54943e-07	2.25216e-06	-5.05287e-07	4.16313e-06	3.65784e-06	1.14237e-06	-2.11261e-07	9.31106e-07	1.37588e-06	-3.22142e-07	1.05373e-06	1.29304e-06	-1.48778e-07	1.14427e-06	2.79234e-06	-2.04757e-06	7.44775e-07	1.19809e-06	-3.92873e-07	8.05214e-07	3.17373e-07	-1.06259e-08	3.06747e-07
5.554	2.62154e-06	-3.56909e-07	2.26463e-06	-4.92419e-07	4.17304e-06	3.68063e-06	1.14584e-06	-2.11904e-07	9.33941e-07	1.38145e-06	-3.23447e-07	1.05800e-06	1.29750e-06	-1.49290e-07	1.14821e-06	2.79800e-06	-2.05269e-06	7.45304e-07	1.20367e-06	-3.94571e-07	8.09095e-07	3.20031e-07	-1.07149e-08	3.09316e-07
5.579	2.63598e-06	-3.58874e-07	2.27710e-06	-4.79478e-07	4.18290e-06	3.70342e-06	1.14931e-06	-2.12544e-07	9.36763e-07	1.38701e-06	-3.24749e-07	1.06226e-06	1.30194e-06	-1.49801e-07	1.15213e-06	2.80361e-06	-2.05779e-06	7.45818e-07	1.20925e-06	-3.96266e-07	8.12980e-07	3.22707e-07	-1.08045e-08	3.11903e-07
5.603	2.65042e-06	-3.60840e-07	2.28958e-06	-4.66467e-07	4.19269e-06	3.72622e-06	1.15276e-06	-2.13182e-07	9.39574e-07	1.39257e-06	-3.26050e-07	1.06652e-06	1.30636e-06	-1.50310e-07	1.15605e-06	2.80918e-06	-2.06286e-06	7.46316e-07	1.21482e-06	-3.97958e-07	8.16866e-07	3.25401e-07	-1.08947e-08	3.14506e-07
5.628	2.66486e-06	-3.62806e-07	2.30205e-06	-4.53384e-07	4.20242e-06	3.74904e-06	1.15619e-06	-2.13817e-07	9.42373e-07	1.39811e-06	-3.27349e-07	1.07077e-06	1.31078e-06	-1.50818e-07	1.15996e-06	2.81470e-06	-2.06790e-06	7.46798e-07	1.22040e-06	-3.99647e-07	8.20755e-07	3.28112e-07	-1.09855e-08	3.17127e-07
5.652	2.67930e-06	-3.64772e-07	2.31452e-06	-4.40231e-07	4.21210e-06	3.77187e-06	1.15961e-06	-2.14450e-07	9.45161e-07	1.40365e-06	-3.28645e-07	1.07501e-06	1.31518e-06	-1.51325e-07	1.16386e-06	2.82019e-06	-2.07292e-06	7.47266e-07	1.22598e-06	-4.01332e-07	8.24646e-07	3.30841e-07	-1.10769e-08	3.19765e-07
5.677	2.69373e-06	-3.66738e-07	2.32700e-06	-4.27009e-07	4.22171e-06	3.79470e-06	1.16302e-06	-2.15080e-07	9.47936e-07	1.40918e-06	-3.29939e-07	1.07924e-06	1.31957e-06	-1.51830e-07	1.16774e-06	2.82562e-06	-2.07791e-06	7.47718e-07	1.23155e-06	-4.03013e-07	8.28540e-07	3.33589e-07	-1.11688e-08	3.22420e-07
5.702	2.70817e-06	-3.68703e-07	2.33947e-06	-4.13717e-07	4.23127e-06	3.81755e-06	1.16641e-06	-2.15707e-07	9.50700e-07	1.41470e-06	-3.31231e-07	1.08347e-06	1.32395e-06	-1.52334e-07	1.17162e-06	2.83102e-06	-2.08287e-06	7.48154e-07	1.23713e-06	-4.04691e-07	8.32436e-07	3.36354e-07	-1.12614e-08	3.25093e-07
5.726	2.72261e-06	-3.70669e-07	2.35194e-06	-4.00358e-07	4.24076e-06	3.84041e-06	1.16978e-06	-2.16331e-07	9.53451e-07	1.42021e-06	-3.32521e-07	1.08768e-06	1.32832e-06	-1.52837e-07	1.17548e-06	2.83638e-06	-2.08780e-06	7.48575e-07	1.24270e-06	-4.06366e-07	8.36333e-07	3.39137e-07	-1.13546e-08	3.27783e-07
5.751	2.73704e-06	-3.72634e-07	2.36441e-06	-3.86930e-07	4.25020e-06	3.86327e-06	1.17314e-06	-2.16952e-07	9.56191e-07	1.42570e-06	-3.33808e-07	1.09190e-06	1.33267e-06	-1.53338e-07	1.17934e-06	2.84169e-06	-2.09270e-06	7.48981e-07	1.24827e-06	-4.08037e-07	8.40233e-07	3.41938e-07	-1.14484e-08	3.30490e-07
5.775	2.75147e-06	-3.74598e-07	2.37687e-06	-3.73436e-07	4.25958e-06	3.88614e-06	1.17649e-06	-2.17571e-07	9.58918e-07	1.43119e-06	-3.35093e-07	1.09610e-06	1.33701e-06	-1.53837e-07	1.18318e-06	2.84695e-06	-2.09758e-06	7.49372e-07	1.25384e-06	-4.09704e-07	8.44135e-07	3.44757e-07	-1.15428e-08	3.33215e-07
5.800	2.76590e-06	-3.76562e-07	2.38934e-06	-3.59875e-07	4.26889e-06	3.90902e-06	1.17982e-06	-2.18187e-07	9.61633e-07	1.43667e-06	-3.36376e-07	1.10029e-06	1.34134e-06	-1.54335e-07	1.18701e-06	2.85218e-06	-2.10243e-06	7.49747e-07	1.25941e-06	-4.11368e-07	8.48038e-07	3.47595e-07	-1.16378e-08	3.35957e-07
5.825	2.78032e-06	-3.78526e-07	2.40180e-06	-3.46248e-07	4.27815e-06	3.93190e-06	1.18314e-06	-2.18801e-07	9.64336e-07	1.44214e-06	-3.37656e-07	1.10448e-06	1.34566e-06	-1.54832e-07	1.19083e-06	2.85736e-06	-2.10725e-06	7.50106e-07	1.26497e-06	-4.13028e-07	8.51943e-07	3.50450e-07	-1.17334e-08	3.38716e-07
5.849	2.79474e-06	-3.80489e-07	2.41425e-06	-3.32556e-07	4.28735e-06	3.95479e-06	1.18644e-06	-2.19411e-07	9.67027e-07	1.44760e-06	-3.38934e-07	1.10866e-06	1.34996e-06	-1.55327e-07	1.19464e-06	2.86250e-06	-2.11205e-06	7.50451e-07	1.27053e-06	-4.14684e-07	8.55850e-07	3.53323e-07	-1.18296e-08	3.41493e-07
5.874	2.80916e-06	-3.82452e-07	2.42670e-06	-3.18800e-07	4.29648e-06	3.97768e-06	1.18972e-06	-2.20019e-07	9.69705e-07	1.45304e-06	-3.40210e-07	1.11283e-06	1.35426e-06	-1.55821e-07	1.19844e-06	2.86760e-06	-2.11682e-06	7.50780e-07	1.27609e-06	-4.16336e-07	8.59758e-07	3.56214e-07	-1.19264e-08	3.44288e-07
5.898	2.82357e-06	-3.84414e-07	2.43915e-06	-3.04979e-07	4.30556e-06	4.00058e-06	1.19299e-06	-2.20624e-07	9.72371e-07	1.45848e-06	-3.41482e-07	1.11700e-06	1.35853e-06	-1.56313e-07	1.20222e-06	2.87265e-06	-2.12155e-06	7.51093e-07	1.28165e-06	-4.17985e-07	8.63668e-07	3.59123e-07	-1.20238e-08	3.47099e-07
5.923	2.83797e-06	-3.86375e-07	2.45160e-06	-2.91095e-07	4.31458e-06	4.02348e-06	1.19625e-06	-2.21226e-07	9.75024e-07	1.46391e-06	-3.42753e-07	1.12115e-06	1.36280e-06	-1.56804e-07	1.20600e-06	2.87766e-06	-2.12627e-06	7.51392e-07	1.28721e-06	-4.19629e-07	8.67579e-07	3.62050e-07	-1.21218e-08	3.49929e-07
5.947	2.85237e-06	-3.88335e-07	2.46404e-06	-2.77149e-07	4.32354e-06	4.04639e-06	1.19949e-06	-2.21825e-07	9.77665e-07	1.46932e-06	-3.44021e-07	1.12530e-06	1.36705e-06	-1.57293e-07	1.20976e-06	2.88262e-06	-2.13095e-06	7.51675e-07	1.29276e-06	-4.21270e-07	8.71492e-07	3.64996e-07	-1.22204e-08	3.52775e-07
5.972	2.86676e-06	-3.90295e-07	2.47647e-06	-2.63141e-07	4.33243e-06	4.06929e-06	1.20271e-06	-2.22421e-07	9.80293e-07	1.47472e-06	-3.45286e-07	1.12944e-06	1.37129e-06	-1.57781e-07	1.21351e-06	2.88755e-06	-2.13561e-06	7.51942e-07	1.29831e-06	-4.22906e-07	8.75406e-07	3.67959e-07	-1.23196e-08	3.55639e-07
5.997	2.88115e-06	-3.92253e-07	2.48890e-06	-2.49071e-07	4.34127e-06	4.09220e-06	1.20592e-06	-2.23015e-07	9.82909e-07	1.48012e-06	-3.46548e-07	1.13357e-06	1.37552e-06	-1.58267e-07	1.21725e-06	2.89243e-06	-2.14023e-06	7.52195e-07	1.30386e-06	-4.24539e-07	8.79321e-07	3.70940e-07	-1.24194e-08	3.58521e-07
6.021	2.89553e-06	-3.94211e-07	2.50132e-06	-2.34940e-07	4.35005e-06	4.11511e-06	1.20912e-06	-2.23605e-07	9.85512e-07	1.48550e-06	-3.47808e-07	1.13769e-06	1.37973e-06	-1.58752e-07	1.22098e-06	2.89726e-06	-2.14483e-06	7.52432e-07	1.30940e-06	-4.26167e-07	8.83237e-07	3.73939e-07	-1.25198e-08	3.61419e-07
6.046	2.90990e-06	-3.96167e-07	2.51373e-06	-2.20750e-07	4.35877e-06	4.13802e-06	1.21229e-06	-2.24193e-07	9.88102e-07	1.49087e-06	-3.49065e-07	1.14180e-06	1.38393e-06	-1.59235e-07	1.22470e-06	2.90206e-06	-2.14941e-06	7.52653e-07	1.31495e-06	-4.27792e-07	8.87154e-07	3.76957e-07	-1.26208e-08	3.64336e-07
6.070	2.92426e-06	-3.98122e-07	2.52614e-06	-2.06499e-07	4.36742e-06	4.16092e-06	1.21546e-06	-2.24778e-07	9.90679e-07	1.49622e-06	-3.50320e-07	1.14590e-06	1.38812e-06	-1.59717e-07	1.22840e-06	2.90681e-06	-2.15395e-06	7.52860e-07	1.32048e-06	-4.29412e-07	8.91071e-07	3.79992e-07	-1.27225e-08	3.67269e-07
6.095	2.93861e-06	-4.00076e-07	2.53854e-06	-1.92190e-07	4.37602e-06	4.18383e-06	1.21860e-06	-2.25359e-07	9.93243e-07	1.50157e-06	-3.51571e-07	1.15000e-06	1.39229e-06	-1.60197e-07	1.23209e-06	2.91152e-06	-2.15847e-06	7.53051e-07	1.32602e-06	-4.31028e-07	8.94990e-07	3.83045e-07	-1.28247e-08	3.70220e-07
6.119	2.95296e-06	-4.02029e-07	2.55093e-06	-1.77823e-07	4.38456e-06	4.20674e-06	1.22173e-06	-2.25938e-07	9.95795e-07	1.50690e-06	-3.52820e-07	1.15408e-06	1.39645e-06	-1.60676e-07	1.23577e-06	2.91618e-06	-2.16295e-06	7.53227e-07	1.33155e-06	-4.32640e-07	8.98910e-07	3.86116e-07	-1.29275e-08	3.73189e-07
6.144	2.96729e-06	-4.03981e-07	2.56331e-06	-1.63398e-07	4.39304e-06	4.22964e-06	1.22485e-06	-2.26514e-07	9.98333e-07	1.51223e-06	-3.54066e-07	1.15816e-06	1.40060e-06	-1.61153e-07	1.23944e-06	2.92080e-06	-2.16742e-06	7.53387e-07	1.33708e-06	-4.34247e-07	9.02829e-07	3.89206e-07	-1.30310e-08	3.76175e-07
6.169	2.98161e-06	-4.05931e-07	2.57568e-06	-1.48916e-07	4.40145e-06	4.25254e-06	1.22795e-06	-2.27087e-07	1.00086e-06	1.51754e-06	-3.55309e-07	1.16223e-06	1.40473e-06	-1.61628e-07	1.24310e-06	2.92538e-06	-2.17185e-06	7.53533e-07	1.34260e-06	-4.35850e-07	9.06750e-07	3.92313e-07	-1.31350e-08	3.79178e-07
6.193	2.99593e-06	-4.07880e-07	2.58805e-06	-1.34378e-07	4.40981e-06	4.27543e-06	1.23103e-06	-2.27657e-07	1.00337e-06	1.52283e-06	-3.56550e-07	1.16628e-06	1.40885e-06	-1.62102e-07	1.24675e-06	2.92992e-06	-2.17625e-06	7.53663e-07	1.34812e-06	-4.37449e-07	9.10671e-07	3.95438e-07	-1.32396e-08	3.82198e-07
6.218	3.01023e-06	-4.09827e-07	2.60040e-06	-1.19785e-07	4.41811e-06	4.29832e-06	1.23409e-06	-2.28224e-07	1.00587e-06	1.52812e-06	-3.57787e-07	1.17033e-06	1.41295e-06	-1.62574e-07	1.25038e-06	2.93441e-06	-2.18063e-06	7.53777e-07	1.35364e-06	-4.39043e-07	9.14592e-07	3.98581e-07	-1.33449e-08	3.85236e-07
6.242	3.02452e-06	-4.11772e-07	2.61275e-06	-1.05136e-07	4.42634e-06	4.32121e-06	1.23714e-06	-2.28788e-07	1.00836e-06	1.53339e-06	-3.59021e-07	1.17437e-06	1.41704e-06	-1.63045e-07	1.25400e-06	2.93886e-06	-2.18498e-06	7.53877e-07	1.35915e-06	-4.40633e-07	9.18514e-07	4.01742e-07	-1.34507e-08	3.88291e-07
6.267	3.03880e-06	-4.13716e-07	2.62508e-06	-9.04330e-08	4.43452e-06	4.34409e-06	1.24018e-06	-2.29349e-07	1.01083e-06	1.53865e-06	-3.60253e-07	1.17840e-06	1.42112e-06	-1.63514e-07	1.25761e-06	2.94326e-06	-2.18930e-06	7.53961e-07	1.36465e-06	-4.42218e-07	9.22435e-07	4.04921e-07	-1.35571e-08	3.91364e-07
6.291	3.05306e-06	-4.15659e-07	2.63741e-06	-7.56762e-08	4.44264e-06	4.36696e-06	1.24319e-06	-2.29907e-07	1.01329e-06	1.54389e-06	-3.61481e-07	1.18241e-06	1.42518e-06	-1.63982e-07	1.26120e-06	2.94762e-06	-2.19359e-06	7.54030e-07	1.37016e-06	-4.43798e-07	9.26357e-07	4.08118e-07	-1.36642e-08	3.94454e-07
6.316	3.06732e-06	-4.17599e-07	2.64972e-06	-6.08663e-08	4.45069e-06	4.38983e-06	1.24620e-06	-2.30462e-07	1.01573e-06	1.54913e-06	-3.62706e-07	1.18642e-06	1.42923e-06	-1.64448e-07	1.26479e-06	2.95194e-06	-2.19786e-06	7.54083e-07	1.37565e-06	-4.45374e-07	9.30279e-07	4.11333e-07	-1.37718e-08	3.97561e-07
6.341	3.08156e-06	-4.19538e-07	2.66202e-06	-4.60041e-08	4.45869e-06	4.41269e-06	1.24918e-06	-2.31014e-07	1.01817e-06	1.55435e-06	-3.63928e-07	1.19042e-06	1.43327e-06	-1.64912e-07	1.26836e-06	2.95622e-06	-2.20210e-06	7.54122e-07	1.38115e-06	-4.46946e-07	9.34201e-07	4.14565e-07	-1.38800e-08	4.00685e-07
6.365	3.09578e-06	-4.21474e-07	2.67431e-06	-3.10900e-08	4.46663e-06	4.43554e-06	1.25215e-06	-2.31563e-07	1.02058e-06	1.55955e-06	-3.65148e-07	1.19441e-06	1.43729e-06	-1.65375e-07	1.27192e-06	2.96045e-06	-2.20631e-06	7.54145e-07	1.38663e-06	-4.48513e-07	9.38122e-07	4.17815e-07	-1.39888e-08	4.03826e-07
6.390	3.10999e-06	-4.23409e-07	2.68658e-06	-1.61248e-08	4.47450e-06	4.45838e-06	1.25510e-06	-2.32109e-07	1.02299e-06	1.56475e-06	-3.66363e-07	1.19838e-06	1.44130e-06	-1.65836e-07	1.27546e-06	2.96464e-06	-2.21049e-06	7.54152e-07	1.39212e-06	-4.50075e-07	9.42043e-07	4.21083e-07	-1.40982e-08	4.06985e-07
6.414	3.12419e-06	-4.25342e-07	2.69885e-06	-1.10913e-09	4.48232e-06	4.48121e-06	1.25803e-06	-2.32651e-07	1.02538e-06	1.56993e-06	-3.67576e-07	1.20235e-06	1.44529e-06	-1.66295e-07	1.27899e-06	2.96878e-06	-2.21464e-06	7.54145e-07	1.39760e-06	-4.51632e-07	9.45964e-07	4.24369e-07	-1.42083e-08	4.10161e-07
6.439	3.13837e-06	-4.27273e-07	2.71110e-06	1.39564e-08	4.49008e-06	4.50403e-06	1.26095e-06	-2.33191e-07	1.02776e-06	1.57509e-06	-3.68786e-07	1.20631e-06	1.44927e-06	-1.66753e-07	1.28252e-06	2.97289e-06	-2.21877e-06	7.54122e-07	1.40307e-06	-4.53184e-07	9.49884e-07	4.27673e-07	-1.43189e-08	4.13354e-07
6.463	3.15254e-06	-4.29201e-07	2.72334e-06	2.90711e-08	4.49777e-06	4.52684e-06	1.26385e-06	-2.33727e-07	1.03012e-06	1.58024e-06	-3.69992e-07	1.21025e-06	1.45323e-06	-1.67209e-07	1.28602e-06	2.97695e-06	-2.22286e-06	7.54084e-07	1.40854e-06	-4.54732e-07	9.53803e-07	4.30994e-07	-1.44301e-08	4.16564e-07
6.488	3.16669e-06	-4.31128e-07	2.73556e-06	4.42344e-08	4.50541e-06	4.54964e-06	1.26674e-06	-2.34261e-07	1.03248e-06	1.58538e-06	-3.71195e-07	1.21419e-06	1.45718e-06	-1.67663e-07	1.28952e-06	2.98096e-06	-2.22693e-06	7.54030e-07	1.41400e-06	-4.56275e-07	9.57722e-07	4.34333e-07	-1.45419e-08	4.19791e-07
6.513	3.18082e-06	-4.33052e-07	2.74777e-06	5.94455e-08	4.51298e-06	4.57243e-06	1.26960e-06	-2.34791e-07	1.03481e-06	1.59051e-06	-3.72394e-07	1.21811e-06	1.46112e-06	-1.68116e-07	1.29300e-06	2.98493e-06	-2.23097e-06	7.53961e-07	1.41945e-06	-4.57813e-07	9.61640e-07	4.37689e-07	-1.46542e-08	4.23035e-07
6.537	3.19493e-06	-4.34973e-07	2.75996e-06	7.47039e-08	4.52050e-06	4.59520e-06	1.27245e-06	-2.35318e-07	1.03714e-06	1.59561e-06	-3.73591e-07	1.22202e-06	1.46504e-06	-1.68567e-07	1.29647e-06	2.98886e-06	-2.23499e-06	7.53877e-07	1.42490e-06	-4.59346e-07	9.65557e-07	4.41063e-07	-1.47672e-08	4.26296e-07
6.562	3.20903e-06	-4.36893e-07	2.77214e-06	9.00089e-08	4.52796e-06	4.61797e-06	1.27529e-06	-2.35842e-07	1.03944e-06	1.60071e-06	-3.74783e-07	1.22593e-06	1.46894e-06	-1.69016e-07	1.29992e-06	2.99275e-06	-2.23897e-06	7.53778e-07	1.43035e-06	-4.60874e-07	9.69473e-07	4.44455e-07	-1.48807e-08	4.29574e-07
6.586	3.22311e-06	-4.38809e-07	2.78430e-06	1.05360e-07	4.53535e-06	4.64071e-06	1.27810e-06	-2.36363e-07	1.04174e-06	1.60579e-06	-3.75973e-07	1.22982e-06	1.47283e-06	-1.69464e-07	1.30337e-06	2.99659e-06	-2.24293e-06	7.53664e-07	1.43578e-06	-4.62396e-07	9.73388e-07	4.47864e-07	-1.49949e-08	4.32869e-07
6.611	3.23717e-06	-4.40724e-07	2.79645e-06	1.20756e-07	4.54269e-06	4.66344e-06	1.28090e-06	-2.36880e-07	1.04402e-06	1.61086e-06	-3.77159e-07	1.23370e-06	1.47671e-06	-1.69910e-07	1.30680e-06	3.00039e-06	-2.24686e-06	7.53534e-07	1.44122e-06	-4.63914e-07	9.77302e-07	4.51291e-07	-1.51096e-08	4.36181e-07
6.636	3.25121e-06	-4.42635e-07	2.80858e-06	1.36197e-07	4.54996e-06	4.68616e-06	1.28368e-06	-2.37395e-07	1.04629e-06	1.61591e-06	-3.78341e-07	1.23756e-06	1.48057e-06	-1.70354e-07	1.31021e-06	3.00415e-06	-2.25076e-06	7.53388e-07	1.44664e-06	-4.65427e-07	9.81214e-07	4.54735e-07	-1.52249e-08	4.39510e-07
6.660	3.26523e-06	-4.44544e-07	2.82069e-06	1.51682e-07	4.55718e-06	4.70886e-06	1.28645e-06	-2.37906e-07	1.04854e-06	1.62094e-06	-3.79520e-07	1.24142e-06	1.48441e-06	-1.70797e-07	1.31362e-06	3.00786e-06	-2.25463e-06	7.53228e-07	1.45206e-06	-4.66935e-07	9.85125e-07	4.58196e-07	-1.53408e-08	4.42855e-07
6.685	3.27924e-06	-4.46451e-07	2.83279e-06	1.67210e-07	4.56434e-06	4.73155e-06	1.28919e-06	-2.38414e-07	1.05078e-06	1.62596e-06	-3.80696e-07	1.24527e-06	1.48824e-06	-1.71237e-07	1.31701e-06	3.01153e-06	-2.25848e-06	7.53052e-07	1.45747e-06	-4.68437e-07	9.89035e-07	4.61674e-07	-1.54573e-08	4.46217e-07
6.709	3.29322e-06	-4.48354e-07	2.84486e-06	1.82781e-07	4.57143e-06	4.75421e-06	1.29192e-06	-2.38919e-07	1.05301e-06	1.63097e-06	-3.81868e-07	1.24910e-06	1.49206e-06	-1.71676e-07	1.32038e-06	3.01516e-06	-2.26230e-06	7.52861e-07	1.46288e-06	-4.69934e-07	9.92942e-07	4.65170e-07	-1.55743e-08	4.49596e-07
6.734	3.30718e-06	-4.50255e-07	2.85692e-06	1.98394e-07	4.57847e-06	4.77686e-06	1.29464e-06	-2.39421e-07	1.05522e-06	1.63596e-06	-3.83036e-07	1.25292e-06	1.49586e-06	-1.72114e-07	1.32375e-06	3.01874e-06	-2.26609e-06	7.52655e-07	1.46827e-06	-4.71426e-07	9.96849e-07	4.68683e-07	-1.56919e-08	4.52992e-07
6.758	3.32112e-06	-4.52153e-07	2.86897e-06	2.14048e-07	4.58545e-06	4.79950e-06	1.29733e-06	-2.39919e-07	1.05741e-06	1.64093e-06	-3.84200e-07	1.25673e-06	1.49964e-06	-1.72549e-07	1.32709e-06	3.02228e-06	-2.26985e-06	7.52433e-07	1.47367e-06	-4.72913e-07	1.00075e-06	4.72214e-07	-1.58101e-08	4.56404e-07
6.783	3.33504e-06	-4.54048e-07	2.88099e-06	2.29743e-07	4.59236e-06	4.82211e-06	1.30001e-06	-2.40414e-07	1.05959e-06	1.64589e-06	-3.85361e-07	1.26053e-06	1.50341e-06	-1.72983e-07	1.33043e-06	3.02578e-06	-2.27358e-06	7.52196e-07	1.47905e-06	-4.74394e-07	1.00466e-06	4.75761e-07	-1.59289e-08	4.59832e-07
6.808	3.34893e-06	-4.55939e-07	2.89299e-06	2.45478e-07	4.59922e-06	4.84470e-06	1.30267e-06	-2.40906e-07	1.06176e-06	1.65083e-06	-3.86519e-07	1.26431e-06	1.50717e-06	-1.73415e-07	1.33375e-06	3.02923e-06	-2.27729e-06	7.51943e-07	1.48443e-06	-4.75870e-07	1.00856e-06	4.79326e-07	-1.60482e-08	4.63277e-07
6.832	3.36280e-06	-4.57828e-07	2.90498e-06	2.61253e-07	4.60602e-06	4.86727e-06	1.30531e-06	-2.41394e-07	1.06392e-06	1.65576e-06	-3.87672e-07	1.26809e-06	1.51091e-06	-1.73845e-07	1.33706e-06	3.03264e-06	-2.28096e-06	7.51675e-07	1.48979e-06	-4.77341e-07	1.01245e-06	4.82907e-07	-1.61682e-08	4.66739e-07
6.857	3.37665e-06	-4.59714e-07	2.91694e-06	2.77066e-07	4.61276e-06	4.88982e-06	1.30793e-06	-2.41880e-07	1.06605e-06	1.66067e-06	-3.88822e-07	1.27185e-06	1.51463e-06	-1.74273e-07	1.34036e-06	3.03601e-06	-2.28461e-06	7.51392e-07	1.49516e-06	-4.78806e-07	1.01635e-06	4.86505e-07	-1.62886e-08	4.70217e-07
6.881	3.39048e-06	-4.61596e-07	2.92888e-06	2.92918e-07	4.61944e-06	4.91235e-06	1.31054e-06	-2.42362e-07	1.06818e-06	1.66556e-06	-3.89968e-07	1.27559e-06	1.51834e-06	-1.74700e-07	1.34364e-06	3.03933e-06	-2.28824e-06	7.51094e-07	1.50051e-06	-4.80265e-07	1.02024e-06	4.90120e-07	-1.64097e-08	4.73711e-07
6.906	3.40428e-06	-4.63475e-07	2.94081e-06	3.08807e-07	4.62605e-06	4.93486e-06	1.31313e-06	-2.42841e-07	1.07029e-06	1.67044e-06	-3.91110e-07	1.27933e-06	1.52203e-06	-1.75125e-07	1.34690e-06	3.04261e-06	-2.29183e-06	7.50780e-07	1.50585e-06	-4.81720e-07	1.02413e-06	4.93752e-07	-1.65313e-08	4.77221e-07
6.930	3.41806e-06	-4.65351e-07	2.95271e-06	3.24733e-07	4.63261e-06	4.95735e-06	1.31570e-06	-2.43316e-07	1.07238e-06	1.67530e-06	-3.92248e-07	1.28305e-06	1.52570e-06	-1.75548e-07	1.35016e-06	3.04585e-06	-2.29539e-06	7.50451e-07	1.51119e-06	-4.83168e-07	1.02802e-06	4.97401e-07	-1.66534e-08	4.80748e-07
6.955	3.43181e-06	-4.67223e-07	2.96459e-06	3.40695e-07	4.63911e-06	4.97981e-06	1.31825e-06	-2.43788e-07	1.07447e-06	1.68015e-06	-3.93382e-07	1.28676e-06	1.52936e-06	-1.75969e-07	1.35340e-06	3.04904e-06	-2.29893e-06	7.50106e-07	1.51652e-06	-4.84612e-07	1.03191e-06	5.01067e-07	-1.67762e-08	4.84290e-07
6.980	3.44554e-06	-4.69092e-07	2.97645e-06	3.56692e-07	4.64555e-06	5.00225e-06	1.32079e-06	-2.44257e-07	1.07653e-06	1.68497e-06	-3.94513e-07	1.29046e-06	1.53301e-06	-1.76388e-07	1.35662e-06	3.05219e-06	-2.30244e-06	7.49746e-07	1.52184e-06	-4.86049e-07	1.03579e-06	5.04749e-07	-1.68994e-08	4.87849e-07
7.004	3.45924e-06	-4.70957e-07	2.98828e-06	3.72725e-07	4.65194e-06	5.02466e-06	1.32331e-06	-2.44722e-07	1.07858e-06	1.68978e-06	-3.95639e-07	1.29415e-06	1.53664e-06	-1.76806e-07	1.35983e-06	3.05530e-06	-2.30593e-06	7.49371e-07	1.52715e-06	-4.87481e-07	1.03967e-06	5.08447e-07	-1.70233e-08	4.91424e-07
7.029	3.47291e-06	-4.72819e-07	3.00010e-06	3.88791e-07	4.65826e-06	5.04705e-06	1.32580e-06	-2.45184e-07	1.08062e-06	1.69458e-06	-3.96761e-07	1.29782e-06	1.54025e-06	-1.77221e-07	1.36303e-06	3.05836e-06	-2.30938e-06	7.48980e-07	1.53245e-06	-4.88907e-07	1.04355e-06	5.12162e-07	-1.71476e-08	4.95015e-07
7.053	3.48656e-06	-4.74677e-07	3.01189e-06	4.04891e-07	4.66452e-06	5.06941e-06	1.32829e-06	-2.45643e-07	1.08264e-06	1.69935e-06	-3.97880e-07	1.30148e-06	1.54385e-06	-1.77635e-07	1.36621e-06	3.06138e-06	-2.31281e-06	7.48574e-07	1.53775e-06	-4.90328e-07	1.04742e-06	5.15894e-07	-1.72726e-08	4.98621e-07
7.078	3.50018e-06	-4.76531e-07	3.02365e-06	4.21024e-07	4.67072e-06	5.09175e-06	1.33075e-06	-2.46099e-07	1.08465e-06	1.70411e-06	-3.98994e-07	1.30512e-06	1.54743e-06	-1.78047e-07	1.36938e-06	3.06436e-06	-2.31621e-06	7.48153e-07	1.54303e-06	-4.91743e-07	1.05129e-06	5.19641e-07	-1.73981e-08	5.02243e-07
7.102	3.51378e-06	-4.78382e-07	3.03539e-06	4.37190e-07	4.67687e-06	5.11406e-06	1.33319e-06	-2.46551e-07	1.08664e-06	1.70886e-06	-4.00104e-07	1.30875e-06	1.55099e-06	-1.78457e-07	1.37253e-06	3.06729e-06	-2.31958e-06	7.47716e-07	1.54831e-06	-4.93152e-07	1.05516e-06	5.23405e-07	-1.75241e-08	5.05881e-07
7.127	3.52734e-06	-4.80229e-07	3.04711e-06	4.53387e-07	4.68295e-06	5.13634e-06	1.33562e-06	-2.46999e-07	1.08862e-06	1.71358e-06	-4.01211e-07	1.31237e-06	1.55454e-06	-1.78865e-07	1.37567e-06	3.07018e-06	-2.32292e-06	7.47264e-07	1.55358e-06	-4.94555e-07	1.05902e-06	5.27185e-07	-1.76506e-08	5.09535e-07
7.152	3.54088e-06	-4.82072e-07	3.05880e-06	4.69615e-07	4.68898e-06	5.15859e-06	1.33803e-06	-2.47445e-07	1.09058e-06	1.71829e-06	-4.02313e-07	1.31597e-06	1.55807e-06	-1.79272e-07	1.37880e-06	3.07303e-06	-2.32623e-06	7.46796e-07	1.55884e-06	-4.95953e-07	1.06288e-06	5.30982e-07	-1.77777e-08	5.13204e-07
7.176	3.55438e-06	-4.83911e-07	3.07047e-06	4.85873e-07	4.69495e-06	5.18082e-06	1.34042e-06	-2.47887e-07	1.09253e-06	1.72298e-06	-4.03410e-07	1.31957e-06	1.56158e-06	-1.79676e-07	1.38191e-06	3.07584e-06	-2.32952e-06	7.46313e-07	1.56408e-06	-4.97344e-07	1.06674e-06	5.34794e-07	-1.79054e-08	5.16888e-07
7.201	3.56786e-06	-4.85745e-07	3.08212e-06	5.02161e-07	4.70085e-06	5.20302e-06	1.34279e-06	-2.48325e-07	1.09446e-06	1.72765e-06	-4.04504e-07	1.32314e-06	1.56508e-06	-1.80078e-07	1.38500e-06	3.07860e-06	-2.33278e-06	7.45814e-07	1.56932e-06	-4.98730e-07	1.07059e-06	5.38622e-07	-1.80335e-08	5.20588e-07
7.225	3.58131e-06	-4.87576e-07	3.09373e-06	5.18478e-07	4.70670e-06	5.22518e-06	1.34514e-06	-2.48760e-07	1.09638e-06	1.73230e-06	-4.05593e-07	1.32671e-06	1.56856e-06	-1.80479e-07	1.38808e-06	3.08131e-06	-2.33601e-06	7.45300e-07	1.57455e-06	-5.00110e-07	1.07444e-06	5.42466e-07	-1.81622e-08	5.24304e-07
7.250	3.59473e-06	-4.89403e-07	3.10532e-06	5.34823e-07	4.71249e-06	5.24732e-06	1.34747e-06	-2.49192e-07	1.09828e-06	1.73693e-06	-4.06678e-07	1.33026e-06	1.57203e-06	-1.80878e-07	1.39115e-06	3.08399e-06	-2.33922e-06	7.44770e-07	1.57977e-06	-5.01484e-07	1.07828e-06	5.46326e-07	-1.82915e-08	5.28034e-07
7.274	3.60811e-06	-4.91226e-07	3.11689e-06	5.51196e-07	4.71823e-06	5.26942e-06	1.34979e-06	-2.49620e-07	1.10017e-06	1.74155e-06	-4.07759e-07	1.33379e-06	1.57548e-06	-1.81274e-07	1.39420e-06	3.08662e-06	-2.34240e-06	7.44225e-07	1.58498e-06	-5.02852e-07	1.08212e-06	5.50201e-07	-1.84212e-08	5.31780e-07
7.299	3.62147e-06	-4.93044e-07	3.12842e-06	5.67596e-07	4.72390e-06	5.29150e-06	1.35209e-06	-2.50045e-07	1.10204e-06	1.74615e-06	-4.08836e-07	1.33731e-06	1.57891e-06	-1.81669e-07	1.39724e-06	3.08921e-06	-2.34555e-06	7.43665e-07	1.59017e-06	-5.04214e-07	1.08596e-06	5.54092e-07	-1.85515e-08	5.35540e-07
7.324	3.63479e-06	-4.94858e-07	3.13993e-06	5.84022e-07	4.72951e-06	5.31354e-06	1.35437e-06	-2.50466e-07	1.10390e-06	1.75073e-06	-4.09908e-07	1.34082e-06	1.58232e-06	-1.82062e-07	1.40026e-06	3.09176e-06	-2.34867e-06	7.43089e-07	1.59536e-06	-5.05570e-07	1.08979e-06	5.57998e-07	-1.86823e-08	5.39316e-07
7.348	3.64808e-06	-4.96667e-07	3.15142e-06	6.00475e-07	4.73507e-06	5.33554e-06	1.35662e-06	-2.50884e-07	1.10574e-06	1.75529e-06	-4.10976e-07	1.34431e-06	1.58572e-06	-1.82453e-07	1.40327e-06	3.09426e-06	-2.35176e-06	7.42497e-07	1.60054e-06	-5.06920e-07	1.09362e-06	5.61920e-07	-1.88136e-08	5.43106e-07
7.373	3.66134e-06	-4.98472e-07	3.16287e-06	6.16952e-07	4.74057e-06	5.35752e-06	1.35887e-06	-2.51299e-07	1.10757e-06	1.75983e-06	-4.12039e-07	1.34779e-06	1.58910e-06	-1.82842e-07	1.40626e-06	3.09672e-06	-2.35483e-06	7.41890e-07	1.60571e-06	-5.08263e-07	1.09744e-06	5.65857e-07	-1.89454e-08	5.46911e-07
7.397	3.67457e-06	-5.00273e-07	3.17430e-06	6.33454e-07	4.74601e-06	5.37946e-06	1.36109e-06	-2.51710e-07	1.10938e-06	1.76435e-06	-4.13098e-07	1.35125e-06	1.59246e-06	-1.83229e-07	1.40923e-06	3.09913e-06	-2.35787e-06	7.41267e-07	1.61086e-06	-5.09601e-07	1.10126e-06	5.69809e-07	-1.90777e-08	5.50731e-07
7.422	3.68776e-06	-5.02069e-07	3.18569e-06	6.49979e-07	4.75139e-06	5.40137e-06	1.36329e-06	-2.52117e-07	1.11118e-06	1.76885e-06	-4.14152e-07	1.35470e-06	1.59581e-06	-1.83614e-07	1.41220e-06	3.10151e-06	-2.36088e-06	7.40629e-07	1.61601e-06	-5.10933e-07	1.10507e-06	5.73776e-07	-1.92105e-08	5.54566e-07
7.447	3.70092e-06	-5.03861e-07	3.19706e-06	6.66528e-07	4.75671e-06	5.42324e-06	1.36548e-06	-2.52521e-07	1.11296e-06	1.77334e-06	-4.15202e-07	1.35814e-06	1.59914e-06	-1.83997e-07	1.41514e-06	3.10384e-06	-2.36386e-06	7.39976e-07	1.62114e-06	-5.12258e-07	1.10888e-06	5.77758e-07	-1.93439e-08	5.58414e-07
7.471	3.71404e-06	-5.05647e-07	3.20840e-06	6.83100e-07	4.76198e-06	5.44508e-06	1.36764e-06	-2.52922e-07	1.11472e-06	1.77780e-06	-4.16247e-07	1.36156e-06	1.60245e-06	-1.84378e-07	1.41807e-06	3.10612e-06	-2.36682e-06	7.39307e-07	1.62626e-06	-5.13577e-07	1.11268e-06	5.81755e-07	-1.94777e-08	5.62278e-07
7.496	3.72713e-06	-5.07430e-07	3.21970e-06	6.99693e-07	4.76718e-06	5.46687e-06	1.36979e-06	-2.53319e-07	1.11647e-06	1.78225e-06	-4.17288e-07	1.36496e-06	1.60575e-06	-1.84757e-07	1.42099e-06	3.10837e-06	-2.36975e-06	7.38622e-07	1.63137e-06	-5.14890e-07	1.11648e-06	5.85767e-07	-1.96120e-08	5.66155e-07
7.520	3.74019e-06	-5.09207e-07	3.23098e-06	7.16307e-07	4.77233e-06	5.48864e-06	1.37192e-06	-2.53712e-07	1.11821e-06	1.78667e-06	-4.18324e-07	1.36835e-06	1.60902e-06	-1.85134e-07	1.42389e-06	3.11057e-06	-2.37265e-06	7.37921e-07	1.63647e-06	-5.16197e-07	1.12027e-06	5.89794e-07	-1.97468e-08	5.70047e-07
7.545	3.75321e-06	-5.10979e-07	3.24223e-06	7.32942e-07	4.77742e-06	5.51036e-06	1.37403e-06	-2.54103e-07	1.11993e-06	1.79108e-06	-4.19356e-07	1.37172e-06	1.61228e-06	-1.85509e-07	1.42677e-06	3.11273e-06	-2.37552e-06	7.37206e-07	1.64156e-06	-5.17498e-07	1.12406e-06	5.93835e-07	-1.98821e-08	5.73953e-07
7.569	3.76619e-06	-5.12747e-07	3.25344e-06	7.49597e-07	4.78245e-06	5.53205e-06	1.37612e-06	-2.54489e-07	1.12163e-06	1.79547e-06	-4.20383e-07	1.37508e-06	1.61552e-06	-1.85882e-07	1.42964e-06	3.11484e-06	-2.37837e-06	7.36474e-07	1.64663e-06	-5.18792e-07	1.12784e-06	5.97891e-07	-2.00179e-08	5.77873e-07
7.594	3.77914e-06	-5.14509e-07	3.26463e-06	7.66272e-07	4.78743e-06	5.55370e-06	1.37819e-06	-2.54872e-07	1.12332e-06	1.79983e-06	-4.21405e-07	1.37843e-06	1.61875e-06	-1.86253e-07	1.43250e-06	3.11691e-06	-2.38119e-06	7.35727e-07	1.65170e-06	-5.20080e-07	1.13162e-06	6.01960e-07	-2.01542e-08	5.81806e-07
7.619	3.79205e-06	-5.16267e-07	3.27578e-06	7.82965e-07	4.79235e-06	5.57531e-06	1.38024e-06	-2.55252e-07	1.12499e-06	1.80418e-06	-4.22422e-07	1.38175e-06	1.62196e-06	-1.86622e-07	1.43533e-06	3.11894e-06	-2.38398e-06	7.34964e-07	1.65675e-06	-5.21361e-07	1.13538e-06	6.06045e-07	-2.02909e-08	5.85754e-07
7.643	3.80492e-06	-5.18019e-07	3.28690e-06	7.99676e-07	4.79721e-06	5.59688e-06	1.38227e-06	-2.55628e-07	1.12665e-06	1.80850e-06	-4.23435e-07	1.38507e-06	1.62514e-06	-1.86989e-07	1.43816e-06	3.12093e-06	-2.38674e-06	7.34186e-07	1.66178e-06	-5.22636e-07	1.13915e-06	6.10143e-07	-2.04281e-08	5.89715e-07
7.668	3.81775e-06	-5.19767e-07	3.29799e-06	8.16405e-07	4.80201e-06	5.61841e-06	1.38429e-06	-2.56000e-07	1.12829e-06	1.81281e-06	-4.24443e-07	1.38836e-06	1.62832e-06	-1.87354e-07	1.44096e-06	3.12287e-06	-2.38948e-06	7.33392e-07	1.66681e-06	-5.23905e-07	1.14291e-06	6.14255e-07	-2.05658e-08	5.93689e-07
7.692	3.83055e-06	-5.21509e-07	3.30904e-06	8.33150e-07	4.80675e-06	5.63990e-06	1.38628e-06	-2.56369e-07	1.12991e-06	1.81709e-06	-4.25446e-07	1.39164e-06	1.63147e-06	-1.87717e-07	1.44375e-06	3.12477e-06	-2.39219e-06	7.32582e-07	1.67182e-06	-5.25168e-07	1.14666e-06	6.18381e-07	-2.07040e-08	5.97677e-07
7.717	3.84331e-06	-5.23246e-07	3.32006e-06	8.49911e-07	4.81144e-06	5.66135e-06	1.38826e-06	-2.56734e-07	1.13152e-06	1.82135e-06	-4.26444e-07	1.39491e-06	1.63460e-06	-1.88078e-07	1.44653e-06	3.12663e-06	-2.39487e-06	7.31757e-07	1.67682e-06	-5.26423e-07	1.15040e-06	6.22521e-07	-2.08426e-08	6.01678e-07
7.741	3.85603e-06	-5.24978e-07	3.33105e-06	8.66688e-07	4.81607e-06	5.68276e-06	1.39022e-06	-2.57096e-07	1.13312e-06	1.82560e-06	-4.27438e-07	1.39816e-06	1.63772e-06	-1.88437e-07	1.44929e-06	3.12845e-06	-2.39753e-06	7.30916e-07	1.68181e-06	-5.27673e-07	1.15414e-06	6.26674e-07	-2.09816e-08	6.05693e-07
7.766	3.86871e-06	-5.26704e-07	3.34200e-06	8.83480e-07	4.82065e-06	5.70413e-06	1.39215e-06	-2.57454e-07	1.13470e-06	1.82982e-06	-4.28426e-07	1.40139e-06	1.64082e-06	-1.88793e-07	1.45203e-06	3.13022e-06	-2.40016e-06	7.30059e-07	1.68679e-06	-5.28916e-07	1.15787e-06	6.30841e-07	-2.11211e-08	6.09720e-07
7.791	3.88135e-06	-5.28425e-07	3.35292e-06	9.00286e-07	4.82516e-06	5.72545e-06	1.39407e-06	-2.57809e-07	1.13626e-06	1.83402e-06	-4.29410e-07	1.40461e-06	1.64390e-06	-1.89148e-07	1.45476e-06	3.13195e-06	-2.40276e-06	7.29186e-07	1.69175e-06	-5.30152e-07	1.16160e-06	6.35022e-07	-2.12611e-08	6.13761e-07
7.815	3.89394e-06	-5.30140e-07	3.36380e-06	9.17105e-07	4.82962e-06	5.74673e-06	1.39597e-06	-2.58160e-07	1.13781e-06	1.83820e-06	-4.30389e-07	1.40781e-06	1.64697e-06	-1.89500e-07	1.45747e-06	3.13363e-06	-2.40533e-06	7.28298e-07	1.69670e-06	-5.31382e-07	1.16531e-06	6.39216e-07	-2.14015e-08	6.17814e-07
7.840	3.90650e-06	-5.31850e-07	3.37465e-06	9.33938e-07	4.83403e-06	5.76796e-06	1.39785e-06	-2.58508e-07	1.13934e-06	1.84236e-06	-4.31362e-07	1.41100e-06	1.65001e-06	-1.89850e-07	1.46016e-06	3.13528e-06	-2.40788e-06	7.27394e-07	1.70163e-06	-5.32605e-07	1.16903e-06	6.43422e-07	-2.15424e-08	6.21880e-07
7.864	3.91902e-06	-5.33554e-07	3.38547e-06	9.50782e-07	4.83837e-06	5.78915e-06	1.39971e-06	-2.58852e-07	1.14086e-06	1.84650e-06	-4.32331e-07	1.41417e-06	1.65304e-06	-1.90199e-07	1.46284e-06	3.13688e-06	-2.41040e-06	7.26475e-07	1.70655e-06	-5.33822e-07	1.17273e-06	6.47642e-07	-2.16836e-08	6.25959e-07
7.889	3.93150e-06	-5.35253e-07	3.39625e-06	9.67639e-07	4.84266e-06	5.81030e-06	1.40155e-06	-2.59192e-07	1.14236e-06	1.85061e-06	-4.33294e-07	1.41732e-06	1.65605e-06	-1.90545e-07	1.46550e-06	3.13843e-06	-2.41290e-06	7.25539e-07	1.71146e-06	-5.35032e-07	1.17643e-06	6.51875e-07	-2.18254e-08	6.30050e-07
7.913	3.94393e-06	-5.36946e-07	3.40699e-06	9.84506e-07	4.84689e-06	5.83140e-06	1.40337e-06	-2.59529e-07	1.14384e-06	1.85471e-06	-4.34253e-07	1.42045e-06	1.65903e-06	-1.90889e-07	1.46815e-06	3.13995e-06	-2.41536e-06	7.24588e-07	1.71635e-06	-5.36236e-07	1.18012e-06	6.56121e-07	-2.19675e-08	6.34153e-07
7.938	3.95632e-06	-5.38633e-07	3.41769e-06	1.00138e-06	4.85107e-06	5.85246e-06	1.40517e-06	-2.59862e-07	1.14531e-06	1.85878e-06	-4.35207e-07	1.42357e-06	1.66201e-06	-1.91231e-07	1.47078e-06	3.14142e-06	-2.41780e-06	7.23621e-07	1.72123e-06	-5.37433e-07	1.18380e-06	6.60379e-07	-2.21101e-08	6.38269e-07
7.963	3.96867e-06	-5.40314e-07	3.42836e-06	1.01827e-06	4.85519e-06	5.87346e-06	1.40695e-06	-2.60191e-07	1.14676e-06	1.86283e-06	-4.36155e-07	1.42667e-06	1.66496e-06	-1.91570e-07	1.47339e-06	3.14285e-06	-2.42021e-06	7.22639e-07	1.72610e-06	-5.38623e-07	1.18747e-06	6.64649e-07	-2.22530e-08	6.42396e-07
7.987	3.98098e-06	-5.41990e-07	3.43899e-06	1.03517e-06	4.85926e-06	5.89442e-06	1.40871e-06	-2.60517e-07	1.14820e-06	1.86686e-06	-4.37098e-07	1.42976e-06	1.66789e-06	-1.91908e-07	1.47598e-06	3.14424e-06	-2.42260e-06	7.21640e-07	1.73095e-06	-5.39806e-07	1.19114e-06	6.68932e-07	-2.23964e-08	6.46536e-07
8.012	3.99324e-06	-5.43659e-07	3.44959e-06	1.05207e-06	4.86326e-06	5.91534e-06	1.41046e-06	-2.60840e-07	1.14962e-06	1.87086e-06	-4.38036e-07	1.43283e-06	1.67081e-06	-1.92243e-07	1.47856e-06	3.14559e-06	-2.42496e-06	7.20626e-07	1.73578e-06	-5.40983e-07	1.19480e-06	6.73227e-07	-2.25403e-08	6.50687e-07
8.036	4.00546e-06	-5.45323e-07	3.46014e-06	1.06899e-06	4.86722e-06	5.93620e-06	1.41218e-06	-2.61158e-07	1.15102e-06	1.87485e-06	-4.38969e-07	1.43588e-06	1.67370e-06	-1.92576e-07	1.48113e-06	3.14689e-06	-2.42729e-06	7.19596e-07	1.74060e-06	-5.42153e-07	1.19845e-06	6.77535e-07	-2.26845e-08	6.54850e-07
8.061	4.01764e-06	-5.46980e-07	3.47066e-06	1.08591e-06	4.87111e-06	5.95702e-06	1.41388e-06	-2.61473e-07	1.15241e-06	1.87881e-06	-4.39897e-07	1.43891e-06	1.67658e-06	-1.92907e-07	1.48367e-06	3.14815e-06	-2.42960e-06	7.18550e-07	1.74541e-06	-5.43317e-07	1.20209e-06	6.81854e-07	-2.28291e-08	6.59025e-07
8.086	4.02977e-06	-5.48632e-07	3.48114e-06	1.10283e-06	4.87495e-06	5.97779e-06	1.41557e-06	-2.61785e-07	1.15378e-06	1.88275e-06	-4.40819e-07	1.44193e-06	1.67944e-06	-1.93236e-07	1.48620e-06	3.14936e-06	-2.43188e-06	7.17488e-07	1.75020e-06	-5.44473e-07	1.20573e-06	6.86185e-07	-2.29741e-08	6.63211e-07
8.110	4.04185e-06	-5.50277e-07	3.49158e-06	1.11977e-06	4.87874e-06	5.99851e-06	1.41723e-06	-2.62093e-07	1.15514e-06	1.88667e-06	-4.41736e-07	1.44493e-06	1.68228e-06	-1.93563e-07	1.48871e-06	3.15054e-06	-2.43413e-06	7.16411e-07	1.75498e-06	-5.45623e-07	1.20936e-06	6.90527e-07	-2.31195e-08	6.67408e-07
8.135	4.05389e-06	-5.51916e-07	3.50198e-06	1.13671e-06	4.88247e-06	6.01917e-06	1.41888e-06	-2.62397e-07	1.15648e-06	1.89056e-06	-4.42648e-07	1.44791e-06	1.68510e-06	-1.93887e-07	1.49121e-06	3.15167e-06	-2.43635e-06	7.15317e-07	1.75974e-06	-5.46766e-07	1.21297e-06	6.94881e-07	-2.32653e-08	6.71616e-07
8.159	4.06589e-06	-5.53549e-07	3.51234e-06	1.15365e-06	4.88614e-06	6.03979e-06	1.42050e-06	-2.62697e-07	1.15781e-06	1.89443e-06	-4.43554e-07	1.45088e-06	1.68790e-06	-1.94210e-07	1.49369e-06	3.15276e-06	-2.43855e-06	7.14208e-07	1.76449e-06	-5.47902e-07	1.21658e-06	6.99247e-07	-2.34114e-08	6.75835e-07
8.184	4.07784e-06	-5.55176e-07	3.52266e-06	1.17060e-06	4.88976e-06	6.06036e-06	1.42211e-06	-2.62994e-07	1.15911e-06	1.89828e-06	-4.44455e-07	1.45382e-06	1.69068e-06	-1.94530e-07	1.49615e-06	3.15381e-06	-2.44073e-06	7.13082e-07	1.76922e-06	-5.49031e-07	1.22018e-06	7.03624e-07	-2.35579e-08	6.80066e-07
8.208	4.08974e-06	-5.56796e-07	3.53294e-06	1.18755e-06	4.89332e-06	6.08087e-06	1.42369e-06	-2.63287e-07	1.16041e-06	1.90210e-06	-4.45351e-07	1.45675e-06	1.69344e-06	-1.94848e-07	1.49859e-06	3.15481e-06	-2.44287e-06	7.11941e-07	1.77393e-06	-5.50154e-07	1.22378e-06	7.08011e-07	-2.37049e-08	6.84306e-07
8.233	4.10159e-06	-5.58410e-07	3.54318e-06	1.20450e-06	4.89683e-06	6.10134e-06	1.42526e-06	-2.63577e-07	1.16168e-06	1.90591e-06	-4.46241e-07	1.45967e-06	1.69619e-06	-1.95163e-07	1.50102e-06	3.15578e-06	-2.44499e-06	7.10784e-07	1.77863e-06	-5.51269e-07	1.22736e-06	7.12410e-07	-2.38521e-08	6.88558e-07
8.258	4.11340e-06	-5.60017e-07	3.55338e-06	1.22146e-06	4.90029e-06	6.12175e-06	1.42681e-06	-2.63863e-07	1.16294e-06	1.90968e-06	-4.47126e-07	1.46256e-06	1.69891e-06	-1.95477e-07	1.50343e-06	3.15670e-06	-2.44709e-06	7.09611e-07	1.78331e-06	-5.52378e-07	1.23093e-06	7.16819e-07	-2.39998e-08	6.92820e-07
8.282	4.12516e-06	-5.61618e-07	3.56354e-06	1.23842e-06	4.90369e-06	6.14210e-06	1.42833e-06	-2.64145e-07	1.16419e-06	1.91344e-06	-4.48005e-07	1.46544e-06	1.70161e-06	-1.95788e-07	1.50583e-06	3.15758e-06	-2.44915e-06	7.08422e-07	1.78798e-06	-5.53480e-07	1.23450e-06	7.21239e-07	-2.41477e-08	6.97092e-07
8.307	4.13687e-06	-5.63213e-07	3.57365e-06	1.25538e-06	4.90703e-06	6.16241e-06	1.42984e-06	-2.64424e-07	1.16542e-06	1.91717e-06	-4.48879e-07	1.46829e-06	1.70430e-06	-1.96097e-07	1.50820e-06	3.15841e-06	-2.45120e-06	7.07217e-07	1.79263e-06	-5.54574e-07	1.23805e-06	7.25670e-07	-2.42961e-08	7.01374e-07
8.331	4.14853e-06	-5.64800e-07	3.58373e-06	1.27234e-06	4.91032e-06	6.18266e-06	1.43133e-06	-2.64699e-07	1.16663e-06	1.92088e-06	-4.49747e-07	1.47113e-06	1.70696e-06	-1.96403e-07	1.51056e-06	3.15921e-06	-2.45321e-06	7.05996e-07	1.79726e-06	-5.55662e-07	1.24160e-06	7.30111e-07	-2.44448e-08	7.05666e-07
8.356	4.16014e-06	-5.66381e-07	3.59376e-06	1.28930e-06	4.91356e-06	6.20285e-06	1.43279e-06	-2.64970e-07	1.16782e-06	1.92456e-06	-4.50609e-07	1.47396e-06	1.70961e-06	-1.96708e-07	1.51290e-06	3.15996e-06	-2.45520e-06	7.04759e-07	1.80188e-06	-5.56743e-07	1.24513e-06	7.34561e-07	-2.45938e-08	7.09968e-07
8.380	4.17171e-06	-5.67956e-07	3.60375e-06	1.30626e-06	4.91674e-06	6.22299e-06	1.43424e-06	-2.65238e-07	1.16900e-06	1.92823e-06	-4.51467e-07	1.47676e-06	1.71223e-06	-1.97010e-07	1.51522e-06	3.16067e-06	-2.45716e-06	7.03506e-07	1.80648e-06	-5.57817e-07	1.24866e-06	7.39022e-07	-2.47431e-08	7.14279e-07
8.405	4.18322e-06	-5.69523e-07	3.61370e-06	1.32321e-06	4.91986e-06	6.24308e-06	1.43567e-06	-2.65502e-07	1.17017e-06	1.93186e-06	-4.52318e-07	1.47954e-06	1.71484e-06	-1.97310e-07	1.51753e-06	3.16133e-06	-2.45910e-06	7.02238e-07	1.81106e-06	-5.58884e-07	1.25218e-06	7.43493e-07	-2.48928e-08	7.18600e-07
8.430	4.19468e-06	-5.71084e-07	3.62360e-06	1.34017e-06	4.92294e-06	6.26311e-06	1.43707e-06	-2.65762e-07	1.17131e-06	1.93547e-06	-4.53164e-07	1.48231e-06	1.71743e-06	-1.97607e-07	1.51982e-06	3.16196e-06	-2.46101e-06	7.00953e-07	1.81563e-06	-5.59944e-07	1.25568e-06	7.47973e-07	-2.50428e-08	7.22930e-07
8.454	4.20610e-06	-5.72638e-07	3.63346e-06	1.35712e-06	4.92595e-06	6.28308e-06	1.43846e-06	-2.66018e-07	1.17244e-06	1.93906e-06	-4.54004e-07	1.48506e-06	1.71999e-06	-1.97902e-07	1.52209e-06	3.16254e-06	-2.46289e-06	6.99652e-07	1.82018e-06	-5.60996e-07	1.25918e-06	7.52463e-07	-2.51931e-08	7.27270e-07
8.479	4.21746e-06	-5.74185e-07	3.64328e-06	1.37407e-06	4.92892e-06	6.30299e-06	1.43983e-06	-2.66271e-07	1.17356e-06	1.94263e-06	-4.54839e-07	1.48779e-06	1.72254e-06	-1.98195e-07	1.52434e-06	3.16308e-06	-2.46475e-06	6.98335e-07	1.82471e-06	-5.62042e-07	1.26267e-06	7.56962e-07	-2.53438e-08	7.31618e-07
8.503	4.22877e-06	-5.75725e-07	3.65305e-06	1.39102e-06	4.93183e-06	6.32285e-06	1.44118e-06	-2.66521e-07	1.17466e-06	1.94617e-06	-4.55667e-07	1.49050e-06	1.72506e-06	-1.98486e-07	1.52658e-06	3.16358e-06	-2.46658e-06	6.97002e-07	1.82922e-06	-5.63081e-07	1.26614e-06	7.61471e-07	-2.54947e-08	7.35976e-07
8.528	4.24003e-06	-5.77258e-07	3.66277e-06	1.40796e-06	4.93469e-06	6.34265e-06	1.44250e-06	-2.66766e-07	1.17574e-06	1.94968e-06	-4.56490e-07	1.49319e-06	1.72757e-06	-1.98774e-07	1.52879e-06	3.16404e-06	-2.46839e-06	6.95653e-07	1.83372e-06	-5.64113e-07	1.26961e-06	7.65988e-07	-2.56460e-08	7.40342e-07
8.552	4.25124e-06	-5.78784e-07	3.67246e-06	1.42490e-06	4.93749e-06	6.36239e-06	1.44381e-06	-2.67008e-07	1.17680e-06	1.95317e-06	-4.57308e-07	1.49587e-06	1.73005e-06	-1.99060e-07	1.53099e-06	3.16446e-06	-2.47017e-06	6.94288e-07	1.83820e-06	-5.65137e-07	1.27306e-06	7.70514e-07	-2.57975e-08	7.44716e-07
8.577	4.26240e-06	-5.80303e-07	3.68209e-06	1.44183e-06	4.94025e-06	6.38208e-06	1.44510e-06	-2.67246e-07	1.17785e-06	1.95664e-06	-4.58119e-07	1.49852e-06	1.73252e-06	-1.99344e-07	1.53318e-06	3.16483e-06	-2.47192e-06	6.92907e-07	1.84266e-06	-5.66155e-07	1.27651e-06	7.75049e-07	-2.59493e-08	7.49099e-07
8.602	4.27350e-06	-5.81814e-07	3.69169e-06	1.45876e-06	4.94294e-06	6.40170e-06	1.44637e-06	-2.67480e-07	1.17889e-06	1.96008e-06	-4.58925e-07	1.50116e-06	1.73496e-06	-1.99625e-07	1.53534e-06	3.16516e-06	-2.47365e-06	6.91509e-07	1.84710e-06	-5.67165e-07	1.27994e-06	7.79592e-07	-2.61014e-08	7.53491e-07
8.626	4.28455e-06	-5.83319e-07	3.70123e-06	1.47567e-06	4.94559e-06	6.42126e-06	1.44761e-06	-2.67711e-07	1.17990e-06	1.96350e-06	-4.59725e-07	1.50377e-06	1.73739e-06	-1.99904e-07	1.53749e-06	3.16545e-06	-2.47536e-06	6.90096e-07	1.85153e-06	-5.68168e-07	1.28336e-06	7.84144e-07	-2.62538e-08	7.57890e-07
8.651	4.29555e-06	-5.84816e-07	3.71073e-06	1.49259e-06	4.94818e-06	6.44077e-06	1.44884e-06	-2.67938e-07	1.18090e-06	1.96689e-06	-4.60519e-07	1.50637e-06	1.73979e-06	-2.00181e-07	1.53961e-06	3.16570e-06	-2.47703e-06	6.88667e-07	1.85594e-06	-5.69164e-07	1.28677e-06	7.88703e-07	-2.64065e-08	7.62297e-07
8.675	4.30649e-06	-5.86306e-07	3.72018e-06	1.50949e-06	4.95072e-06	6.46021e-06	1.45005e-06	-2.68161e-07	1.18189e-06	1.97025e-06	-4.61307e-07	1.50895e-06	1.74218e-06	-2.00455e-07	1.54172e-06	3.16591e-06	-2.47869e-06	6.87221e-07	1.86032e-06	-5.70153e-07	1.29017e-06	7.93271e-07	-2.65594e-08	7.66712e-07
8.700	4.31738e-06	-5.87788e-07	3.72959e-06	1.52639e-06	4.95321e-06	6.47959e-06	1.45124e-06	-2.68381e-07	1.18286e-06	1.97359e-06	-4.62089e-07	1.51150e-06	1.74454e-06	-2.00727e-07	1.54381e-06	3.16607e-06	-2.48031e-06	6.85759e-07	1.86469e-06	-5.71135e-07	1.29356e-06	7.97846e-07	-2.67126e-08	7.71134e-07
8.724	4.32821e-06	-5.89263e-07	3.73895e-06	1.54327e-06	4.95564e-06	6.49891e-06	1.45240e-06	-2.68597e-07	1.18381e-06	1.97691e-06	-4.62865e-07	1.51404e-06	1.74688e-06	-2.00996e-07	1.54589e-06	3.16620e-06	-2.48192e-06	6.84281e-07	1.86904e-06	-5.72109e-07	1.29693e-06	8.02430e-07	-2.68661e-08	7.75563e-07
8.749	4.33899e-06	-5.90731e-07	3.74826e-06	1.56015e-06	4.95802e-06	6.51817e-06	1.45355e-06	-2.68809e-07	1.18474e-06	1.98020e-06	-4.63635e-07	1.51656e-06	1.74920e-06	-2.01264e-07	1.54794e-06	3.16628e-06	-2.48349e-06	6.82787e-07	1.87338e-06	-5.73077e-07	1.30030e-06	8.07020e-07	-2.70198e-08	7.80000e-07
8.774	4.34972e-06	-5.92191e-07	3.75753e-06	1.57702e-06	4.96035e-06	6.53737e-06	1.45468e-06	-2.69018e-07	1.18566e-06	1.98346e-06	-4.64400e-07	1.51906e-06	1.75151e-06	-2.01528e-07	1.54998e-06	3.16632e-06	-2.48504e-06	6.81277e-07	1.87769e-06	-5.74037e-07	1.30365e-06	8.11618e-07	-2.71737e-08	7.84444e-07
8.798	4.36039e-06	-5.93644e-07	3.76674e-06	1.59387e-06	4.96263e-06	6.55650e-06	1.45579e-06	-2.69222e-07	1.18656e-06	1.98670e-06	-4.65158e-07	1.52154e-06	1.75379e-06	-2.01791e-07	1.55199e-06	3.16632e-06	-2.48657e-06	6.79751e-07	1.88198e-06	-5.74990e-07	1.30699e-06	8.16223e-07	-2.73279e-08	7.88895e-07
8.823	4.37100e-06	-5.95089e-07	3.77591e-06	1.61072e-06	4.96486e-06	6.57557e-06	1.45687e-06	-2.69423e-07	1.18745e-06	1.98991e-06	-4.65910e-07	1.52400e-06	1.75604e-06	-2.02051e-07	1.55399e-06	3.16628e-06	-2.48807e-06	6.78209e-07	1.88626e-06	-5.75936e-07	1.31032e-06	8.20834e-07	-2.74823e-08	7.93352e-07
8.847	4.38156e-06	-5.96526e-07	3.78503e-06	1.62755e-06	4.96703e-06	6.59458e-06	1.45794e-06	-2.69621e-07	1.18832e-06	1.99310e-06	-4.66656e-07	1.52644e-06	1.75828e-06	-2.02308e-07	1.55597e-06	3.16619e-06	-2.48954e-06	6.76650e-07	1.89051e-06	-5.76874e-07	1.31364e-06	8.25453e-07	-2.76369e-08	7.97816e-07
8.872	4.39206e-06	-5.97956e-07	3.79410e-06	1.64437e-06	4.96916e-06	6.61353e-06	1.45899e-06	-2.69814e-07	1.18917e-06	1.99626e-06	-4.67396e-07	1.52887e-06	1.76050e-06	-2.02563e-07	1.55794e-06	3.16607e-06	-2.49099e-06	6.75075e-07	1.89475e-06	-5.77805e-07	1.31694e-06	8.30078e-07	-2.77918e-08	8.02286e-07
8.897	4.40250e-06	-5.99378e-07	3.80313e-06	1.66117e-06	4.97123e-06	6.63240e-06	1.46001e-06	-2.70004e-07	1.19001e-06	1.99940e-06	-4.68130e-07	1.53127e-06	1.76270e-06	-2.02816e-07	1.55988e-06	3.16590e-06	-2.49242e-06	6.73484e-07	1.89897e-06	-5.78729e-07	1.32024e-06	8.34709e-07	-2.79468e-08	8.06762e-07
8.921	4.41289e-06	-6.00792e-07	3.81210e-06	1.67797e-06	4.97325e-06	6.65122e-06	1.46102e-06	-2.70191e-07	1.19083e-06	2.00251e-06	-4.68858e-07	1.53365e-06	1.76487e-06	-2.03066e-07	1.56180e-06	3.16569e-06	-2.49382e-06	6.71877e-07	1.90316e-06	-5.79646e-07	1.32352e-06	8.39347e-07	-2.81021e-08	8.11245e-07
8.946	4.42322e-06	-6.02198e-07	3.82102e-06	1.69475e-06	4.97522e-06	6.66997e-06	1.46201e-06	-2.70373e-07	1.19164e-06	2.00559e-06	-4.69580e-07	1.53601e-06	1.76703e-06	-2.03314e-07	1.56371e-06	3.16544e-06	-2.49519e-06	6.70253e-07	1.90734e-06	-5.80555e-07	1.32678e-06	8.43990e-07	-2.82576e-08	8.15733e-07
8.970	4.43349e-06	-6.03596e-07	3.82990e-06	1.71151e-06	4.97714e-06	6.68865e-06	1.46297e-06	-2.70552e-07	1.19242e-06	2.00864e-06	-4.70295e-07	1.53835e-06	1.76916e-06	-2.03559e-07	1.56560e-06	3.16515e-06	-2.49654e-06	6.68614e-07	1.91149e-06	-5.81458e-07	1.33004e-06	8.48640e-07	-2.84132e-08	8.20226e-07
8.995	4.44371e-06	-6.04987e-07	3.83872e-06	1.72826e-06	4.97901e-06	6.70727e-06	1.46392e-06	-2.70727e-07	1.19319e-06	2.01167e-06	-4.71005e-07	1.54067e-06	1.77127e-06	-2.03802e-07	1.56747e-06	3.16482e-06	-2.49786e-06	6.66958e-07	1.91563e-06	-5.82352e-07	1.33328e-06	8.53295e-07	-2.85691e-08	8.24725e-07
9.019	4.45386e-06	-6.06370e-07	3.84749e-06	1.74499e-06	4.98082e-06	6.72582e-06	1.46485e-06	-2.70898e-07	1.19395e-06	2.01468e-06	-4.71708e-07	1.54297e-06	1.77336e-06	-2.04043e-07	1.56932e-06	3.16445e-06	-2.49916e-06	6.65286e-07	1.91975e-06	-5.83240e-07	1.33651e-06	8.57955e-07	-2.87251e-08	8.29230e-07
9.044	4.46396e-06	-6.07744e-07	3.85621e-06	1.76171e-06	4.98259e-06	6.74430e-06	1.46575e-06	-2.71066e-07	1.19469e-06	2.01765e-06	-4.72405e-07	1.54525e-06	1.77543e-06	-2.04281e-07	1.57115e-06	3.16404e-06	-2.50044e-06	6.63597e-07	1.92384e-06	-5.84120e-07	1.33972e-06	8.62620e-07	-2.88813e-08	8.33739e-07
9.069	4.47399e-06	-6.09111e-07	3.86488e-06	1.77841e-06	4.98431e-06	6.76271e-06	1.46664e-06	-2.71230e-07	1.19541e-06	2.02060e-06	-4.73095e-07	1.54751e-06	1.77747e-06	-2.04516e-07	1.57296e-06	3.16358e-06	-2.50169e-06	6.61893e-07	1.92791e-06	-5.84993e-07	1.34292e-06	8.67291e-07	-2.90377e-08	8.38253e-07
9.093	4.48397e-06	-6.10469e-07	3.87350e-06	1.79509e-06	4.98597e-06	6.78106e-06	1.46751e-06	-2.71390e-07	1.19612e-06	2.02352e-06	-4.73779e-07	1.54974e-06	1.77950e-06	-2.04749e-07	1.57475e-06	3.16309e-06	-2.50292e-06	6.60172e-07	1.93197e-06	-5.85859e-07	1.34611e-06	8.71966e-07	-2.91942e-08	8.42772e-07
9.118	4.49389e-06	-6.11819e-07	3.88207e-06	1.81176e-06	4.98759e-06	6.79934e-06	1.46835e-06	-2.71546e-07	1.19681e-06	2.02642e-06	-4.74457e-07	1.55196e-06	1.78150e-06	-2.04980e-07	1.57652e-06	3.16255e-06	-2.50412e-06	6.58435e-07	1.93600e-06	-5.86717e-07	1.34928e-06	8.76647e-07	-2.93509e-08	8.47296e-07
9.142	4.50375e-06	-6.13161e-07	3.89058e-06	1.82840e-06	4.98915e-06	6.81755e-06	1.46918e-06	-2.71699e-07	1.19748e-06	2.02929e-06	-4.75129e-07	1.55416e-06	1.78349e-06	-2.05208e-07	1.57828e-06	3.16197e-06	-2.50529e-06	6.56681e-07	1.94001e-06	-5.87568e-07	1.35244e-06	8.81331e-07	-2.95078e-08	8.51823e-07
9.167	4.51354e-06	-6.14495e-07	3.89905e-06	1.84503e-06	4.99067e-06	6.83570e-06	1.46998e-06	-2.71848e-07	1.19814e-06	2.03213e-06	-4.75794e-07	1.55634e-06	1.78545e-06	-2.05434e-07	1.58001e-06	3.16136e-06	-2.50645e-06	6.54912e-07	1.94400e-06	-5.88411e-07	1.35559e-06	8.86020e-07	-2.96647e-08	8.56355e-07
9.191	4.52328e-06	-6.15820e-07	3.90746e-06	1.86163e-06	4.99214e-06	6.85377e-06	1.47077e-06	-2.71993e-07	1.19878e-06	2.03494e-06	-4.76453e-07	1.55849e-06	1.78739e-06	-2.05657e-07	1.58173e-06	3.16070e-06	-2.50757e-06	6.53126e-07	1.94797e-06	-5.89248e-07	1.35872e-06	8.90713e-07	-2.98219e-08	8.60891e-07
9.216	4.53295e-06	-6.17138e-07	3.91582e-06	1.87822e-06	4.99355e-06	6.87177e-06	1.47153e-06	-2.72135e-07	1.19940e-06	2.03773e-06	-4.77106e-07	1.56063e-06	1.78930e-06	-2.05877e-07	1.58342e-06	3.16000e-06	-2.50868e-06	6.51323e-07	1.95192e-06	-5.90076e-07	1.36184e-06	8.95409e-07	-2.99791e-08	8.65430e-07
9.241	4.54257e-06	-6.18447e-07	3.92412e-06	1.89479e-06	4.99492e-06	6.88971e-06	1.47228e-06	-2.72272e-07	1.20001e-06	2.04049e-06	-4.77752e-07	1.56274e-06	1.79120e-06	-2.06095e-07	1.58510e-06	3.15926e-06	-2.50976e-06	6.49505e-07	1.95584e-06	-5.90898e-07	1.36495e-06	9.00110e-07	-3.01365e-08	8.69973e-07
9.265	4.55212e-06	-6.19747e-07	3.93237e-06	1.91133e-06	4.99624e-06	6.90757e-06	1.47300e-06	-2.72407e-07	1.20060e-06	2.04322e-06	-4.78391e-07	1.56483e-06	1.79307e-06	-2.06311e-07	1.58676e-06	3.15848e-06	-2.51081e-06	6.47670e-07	1.95975e-06	-5.91712e-07	1.36804e-06	9.04814e-07	-3.02940e-08	8.74520e-07
9.290	4.56161e-06	-6.21039e-07	3.94057e-06	1.92785e-06	4.99751e-06	6.92536e-06	1.47371e-06	-2.72537e-07	1.20117e-06	2.04593e-06	-4.79025e-07	1.56690e-06	1.79492e-06	-2.06524e-07	1.58840e-06	3.15766e-06	-2.51184e-06	6.45819e-07	1.96363e-06	-5.92519e-07	1.37111e-06	9.09521e-07	-3.04516e-08	8.79069e-07
9.314	4.57104e-06	-6.22323e-07	3.94872e-06	1.94435e-06	4.99873e-06	6.94308e-06	1.47439e-06	-2.72664e-07	1.20173e-06	2.04860e-06	-4.79651e-07	1.56895e-06	1.79675e-06	-2.06734e-07	1.59002e-06	3.15680e-06	-2.51285e-06	6.43951e-07	1.96749e-06	-5.93318e-07	1.37417e-06	9.14231e-07	-3.06093e-08	8.83622e-07
9.339	4.58040e-06	-6.23598e-07	3.95681e-06	1.96083e-06	4.99991e-06	6.96073e-06	1.47506e-06	-2.72786e-07	1.20227e-06	2.05125e-06	-4.80271e-07	1.57098e-06	1.79856e-06	-2.06942e-07	1.59161e-06	3.15590e-06	-2.51383e-06	6.42067e-07	1.97133e-06	-5.94110e-07	1.37722e-06	9.18944e-07	-3.07671e-08	8.88177e-07
9.363	4.58971e-06	-6.24864e-07	3.96484e-06	1.97728e-06	5.00103e-06	6.97831e-06	1.47570e-06	-2.72906e-07	1.20280e-06	2.05387e-06	-4.80885e-07	1.57299e-06	1.80034e-06	-2.07148e-07	1.59319e-06	3.15496e-06	-2.51479e-06	6.40167e-07	1.97515e-06	-5.94895e-07	1.38025e-06	9.23660e-07	-3.09250e-08	8.92735e-07
9.388	4.59894e-06	-6.26122e-07	3.97282e-06	1.99371e-06	5.00211e-06	6.99582e-06	1.47633e-06	-2.73021e-07	1.20331e-06	2.05646e-06	-4.81492e-07	1.57497e-06	1.80210e-06	-2.07350e-07	1.59475e-06	3.15398e-06	-2.51572e-06	6.38251e-07	1.97894e-06	-5.95672e-07	1.38327e-06	9.28378e-07	-3.10829e-08	8.97295e-07
9.413	4.60812e-06	-6.27371e-07	3.98075e-06	2.01012e-06	5.00314e-06	7.01325e-06	1.47693e-06	-2.73133e-07	1.20380e-06	2.05903e-06	-4.82092e-07	1.57694e-06	1.80384e-06	-2.07551e-07	1.59629e-06	3.15295e-06	-2.51663e-06	6.36318e-07	1.98271e-06	-5.96441e-07	1.38627e-06	9.33099e-07	-3.12410e-08	9.01858e-07
9.437	4.61723e-06	-6.28612e-07	3.98862e-06	2.02649e-06	5.00412e-06	7.03061e-06	1.47752e-06	-2.73241e-07	1.20428e-06	2.06157e-06	-4.82686e-07	1.57888e-06	1.80556e-06	-2.07748e-07	1.59781e-06	3.15189e-06	-2.51752e-06	6.34369e-07	1.98646e-06	-5.97204e-07	1.38925e-06	9.37822e-07	-3.13991e-08	9.06422e-07
9.462	4.62628e-06	-6.29844e-07	3.99644e-06	2.04285e-06	5.00505e-06	7.04790e-06	1.47808e-06	-2.73345e-07	1.20474e-06	2.06407e-06	-4.83274e-07	1.58080e-06	1.80726e-06	-2.07943e-07	1.59931e-06	3.15079e-06	-2.51839e-06	6.32404e-07	1.99018e-06	-5.97959e-07	1.39223e-06	9.42546e-07	-3.15573e-08	9.10989e-07
9.486	4.63526e-06	-6.31067e-07	4.00420e-06	2.05918e-06	5.00593e-06	7.06511e-06	1.47862e-06	-2.73446e-07	1.20518e-06	2.06655e-06	-4.83854e-07	1.58270e-06	1.80893e-06	-2.08136e-07	1.60079e-06	3.14965e-06	-2.51922e-06	6.30422e-07	1.99389e-06	-5.98706e-07	1.39518e-06	9.47272e-07	-3.17155e-08	9.15557e-07
9.511	4.64418e-06	-6.32281e-07	4.01190e-06	2.07548e-06	5.00677e-06	7.08225e-06	1.47915e-06	-2.73543e-07	1.20561e-06	2.06901e-06	-4.84428e-07	1.58458e-06	1.81058e-06	-2.08326e-07	1.60226e-06	3.14846e-06	-2.52004e-06	6.28424e-07	1.99757e-06	-5.99446e-07	1.39812e-06	9.52000e-07	-3.18738e-08	9.20126e-07
9.535	4.65304e-06	-6.33486e-07	4.01955e-06	2.09175e-06	5.00756e-06	7.09931e-06	1.47965e-06	-2.73636e-07	1.20602e-06	2.07143e-06	-4.84996e-07	1.58643e-06	1.81221e-06	-2.08513e-07	1.60370e-06	3.14724e-06	-2.52083e-06	6.26410e-07	2.00122e-06	-6.00179e-07	1.40104e-06	9.56729e-07	-3.20321e-08	9.24697e-07
9.560	4.66182e-06	-6.34683e-07	4.02714e-06	2.10800e-06	5.00830e-06	7.11630e-06	1.48014e-06	-2.73725e-07	1.20641e-06	2.07382e-06	-4.85556e-07	1.58827e-06	1.81381e-06	-2.08698e-07	1.60512e-06	3.14598e-06	-2.52160e-06	6.24379e-07	2.00486e-06	-6.00904e-07	1.40395e-06	9.61459e-07	-3.21905e-08	9.29268e-07
9.585	4.67055e-06	-6.35870e-07	4.03468e-06	2.12422e-06	5.00900e-06	7.13322e-06	1.48060e-06	-2.73811e-07	1.20679e-06	2.07619e-06	-4.86110e-07	1.59008e-06	1.81540e-06	-2.08880e-07	1.60652e-06	3.14468e-06	-2.52235e-06	6.22332e-07	2.00847e-06	-6.01622e-07	1.40684e-06	9.66189e-07	-3.23489e-08	9.33841e-07
9.609	4.67920e-06	-6.37049e-07	4.04215e-06	2.14041e-06	5.00965e-06	7.15006e-06	1.48104e-06	-2.73893e-07	1.20715e-06	2.07853e-06	-4.86657e-07	1.59187e-06	1.81696e-06	-2.09059e-07	1.60790e-06	3.14334e-06	-2.52307e-06	6.20269e-07	2.01205e-06	-6.02332e-07	1.40972e-06	9.70921e-07	-3.25073e-08	9.38414e-07
9.634	4.68779e-06	-6.38218e-07	4.04958e-06	2.15657e-06	5.01025e-06	7.16682e-06	1.48147e-06	-2.73972e-07	1.20750e-06	2.08083e-06	-4.87198e-07	1.59364e-06	1.81849e-06	-2.09236e-07	1.60926e-06	3.14196e-06	-2.52377e-06	6.18189e-07	2.01562e-06	-6.03035e-07	1.41258e-06	9.75653e-07	-3.26657e-08	9.42987e-07
9.658	4.69632e-06	-6.39379e-07	4.05694e-06	2.17270e-06	5.01081e-06	7.18351e-06	1.48187e-06	-2.74046e-07	1.20782e-06	2.08311e-06	-4.87732e-07	1.59538e-06	1.82001e-06	-2.09410e-07	1.61060e-06	3.14054e-06	-2.52444e-06	6.16093e-07	2.01915e-06	-6.03731e-07	1.41542e-06	9.80385e-07	-3.28242e-08	9.47561e-07
9.683	4.70478e-06	-6.40531e-07	4.06425e-06	2.18880e-06	5.01132e-06	7.20012e-06	1.48225e-06	-2.74117e-07	1.20814e-06	2.08536e-06	-4.88258e-07	1.59711e-06	1.82150e-06	-2.09582e-07	1.61192e-06	3.13908e-06	-2.52510e-06	6.13980e-07	2.02267e-06	-6.04419e-07	1.41825e-06	9.85117e-07	-3.29826e-08	9.52134e-07
9.708	4.71317e-06	-6.41673e-07	4.07150e-06	2.20487e-06	5.01179e-06	7.21666e-06	1.48262e-06	-2.74184e-07	1.20843e-06	2.08759e-06	-4.88778e-07	1.59881e-06	1.82297e-06	-2.09751e-07	1.61322e-06	3.13758e-06	-2.52573e-06	6.11852e-07	2.02616e-06	-6.05099e-07	1.42106e-06	9.89849e-07	-3.31410e-08	9.56708e-07
9.732	4.72149e-06	-6.42806e-07	4.07869e-06	2.22091e-06	5.01220e-06	7.23311e-06	1.48296e-06	-2.74248e-07	1.20871e-06	2.08978e-06	-4.89292e-07	1.60049e-06	1.82441e-06	-2.09917e-07	1.61450e-06	3.13604e-06	-2.52633e-06	6.09707e-07	2.02963e-06	-6.05772e-07	1.42386e-06	9.94580e-07	-3.32994e-08	9.61281e-07
9.757	4.72975e-06	-6.43930e-07	4.08582e-06	2.23692e-06	5.01258e-06	7.24950e-06	1.48328e-06	-2.74308e-07	1.20898e-06	2.09194e-06	-4.89798e-07	1.60214e-06	1.82584e-06	-2.10081e-07	1.61576e-06	3.13446e-06	-2.52691e-06	6.07545e-07	2.03307e-06	-6.06438e-07	1.42663e-06	9.99311e-07	-3.34578e-08	9.65853e-07
9.781	4.73794e-06	-6.45045e-07	4.09289e-06	2.25289e-06	5.01290e-06	7.26580e-06	1.48359e-06	-2.74364e-07	1.20922e-06	2.09407e-06	-4.90298e-07	1.60378e-06	1.82724e-06	-2.10242e-07	1.61699e-06	3.13284e-06	-2.52747e-06	6.05367e-07	2.03649e-06	-6.07096e-07	1.42939e-06	1.00404e-06	-3.36162e-08	9.70424e-07
9.806	4.74606e-06	-6.46151e-07	4.09991e-06	2.26884e-06	5.01319e-06	7.28202e-06	1.48387e-06	-2.74416e-07	1.20946e-06	2.09618e-06	-4.90790e-07	1.60539e-06	1.82861e-06	-2.10400e-07	1.61821e-06	3.13119e-06	-2.52801e-06	6.03173e-07	2.03988e-06	-6.07747e-07	1.43214e-06	1.00877e-06	-3.37745e-08	9.74995e-07
9.830	4.75411e-06	-6.47247e-07	4.10686e-06	2.28475e-06	5.01342e-06	7.29817e-06	1.48413e-06	-2.74465e-07	1.20967e-06	2.09825e-06	-4.91276e-07	1.60698e-06	1.82997e-06	-2.10556e-07	1.61941e-06	3.12949e-06	-2.52853e-06	6.00963e-07	2.04325e-06	-6.08391e-07	1.43486e-06	1.01350e-06	-3.39328e-08	9.79564e-07
9.855	4.76210e-06	-6.48334e-07	4.11376e-06	2.30062e-06	5.01362e-06	7.31424e-06	1.48438e-06	-2.74510e-07	1.20987e-06	2.10030e-06	-4.91755e-07	1.60854e-06	1.83130e-06	-2.10709e-07	1.62059e-06	3.12776e-06	-2.52902e-06	5.98736e-07	2.04660e-06	-6.09027e-07	1.43757e-06	1.01822e-06	-3.40910e-08	9.84132e-07
9.880	4.77001e-06	-6.49412e-07	4.12060e-06	2.31647e-06	5.01376e-06	7.33023e-06	1.48460e-06	-2.74551e-07	1.21005e-06	2.10231e-06	-4.92227e-07	1.61009e-06	1.83260e-06	-2.10860e-07	1.62174e-06	3.12598e-06	-2.52949e-06	5.96493e-07	2.04992e-06	-6.09655e-07	1.44026e-06	1.02295e-06	-3.42492e-08	9.88699e-07
9.904	4.77786e-06	-6.50480e-07	4.12738e-06	2.33227e-06	5.01387e-06	7.34614e-06	1.48481e-06	-2.74589e-07	1.21022e-06	2.10430e-06	-4.92692e-07	1.61161e-06	1.83389e-06	-2.11007e-07	1.62288e-06	3.12417e-06	-2.52994e-06	5.94234e-07	2.05321e-06	-6.10276e-07	1.44293e-06	1.02767e-06	-3.44073e-08	9.93263e-07
9.929	4.78564e-06	-6.51539e-07	4.13410e-06	2.34805e-06	5.01393e-06	7.36197e-06	1.48499e-06	-2.74623e-07	1.21037e-06	2.10626e-06	-4.93150e-07	1.61311e-06	1.83515e-06	-2.11152e-07	1.62400e-06	3.12232e-06	-2.53036e-06	5.91958e-07	2.05648e-06	-6.10890e-07	1.44559e-06	1.03239e-06	-3.45654e-08	9.97825e-07
9.953	4.79334e-06	-6.52588e-07	4.14076e-06	2.36378e-06	5.01394e-06	7.37772e-06	1.48515e-06	-2.74653e-07	1.21050e-06	2.10818e-06	-4.93601e-07	1.61458e-06	1.83638e-06	-2.11295e-07	1.62509e-06	3.12043e-06	-2.53076e-06	5.89666e-07	2.05972e-06	-6.11496e-07	1.44823e-06	1.03711e-06	-3.47233e-08	1.00239e-06
9.978	4.80098e-06	-6.53628e-07	4.14735e-06	2.37949e-06	5.01391e-06	7.39340e-06	1.48530e-06	-2.74680e-07	1.21062e-06	2.11008e-06	-4.94045e-07	1.61603e-06	1.83760e-06	-2.11434e-07	1.62616e-06	3.11850e-06	-2.53114e-06	5.87358e-07	2.06294e-06	-6.12095e-07	1.45085e-06	1.04182e-06	-3.48812e-08	1.00694e-06
10.002	4.80855e-06	-6.54659e-07	4.15389e-06	2.39515e-06	5.01384e-06	7.40899e-06	1.48542e-06	-2.74703e-07	1.21072e-06	2.11195e-06	-4.94482e-07	1.61746e-06	1.83879e-06	-2.11571e-07	1.62722e-06	3.11653e-06	-2.53150e-06	5.85033e-07	2.06614e-06	-6.12686e-07	1.45345e-06	1.04654e-06	-3.50390e-08	1.01150e-06
10.027	4.81605e-06	-6.55679e-07	4.16037e-06	2.41078e-06	5.01372e-06	7.42450e-06	1.48553e-06	-2.74722e-07	1.21080e-06	2.11378e-06	-4.94912e-07	1.61887e-06	1.83995e-06	-2.11705e-07	1.62825e-06	3.11452e-06	-2.53183e-06	5.82692e-07	2.06931e-06	-6.13270e-07	1.45604e-06	1.05125e-06	-3.51967e-08	1.01605e-06
10.052	4.82348e-06	-6.56691e-07	4.16678e-06	2.42637e-06	5.01356e-06	7.43993e-06	1.48561e-06	-2.74738e-07	1.21087e-06	2.11559e-06	-4.95335e-07	1.62025e-06	1.84110e-06	-2.11837e-07	1.62926e-06	3.11248e-06	-2.53215e-06	5.80335e-07	2.07245e-06	-6.13846e-07	1.45860e-06	1.05595e-06	-3.53543e-08	1.02060e-06
10.076	4.83083e-06	-6.57692e-07	4.17314e-06	2.44192e-06	5.01335e-06	7.45528e-06	1.48568e-06	-2.74750e-07	1.21093e-06	2.11736e-06	-4.95751e-07	1.62161e-06	1.84222e-06	-2.11966e-07	1.63025e-06	3.11040e-06	-2.53244e-06	5.77962e-07	2.07556e-06	-6.14415e-07	1.46115e-06	1.06066e-06	-3.55117e-08	1.02515e-06
10.101	4.83812e-06	-6.58684e-07	4.17943e-06	2.45744e-06	5.01311e-06	7.47055e-06	1.48572e-06	-2.74758e-07	1.21096e-06	2.11911e-06	-4.96160e-07	1.62295e-06	1.84331e-06	-2.12092e-07	1.63122e-06	3.10828e-06	-2.53270e-06	5.75572e-07	2.07866e-06	-6.14977e-07	1.46368e-06	1.06536e-06	-3.56691e-08	1.02969e-06
10.125	4.84533e-06	-6.59666e-07	4.18567e-06	2.47292e-06	5.01282e-06	7.48573e-06	1.48574e-06	-2.74763e-07	1.21098e-06	2.12083e-06	-4.96561e-07	1.62426e-06	1.84438e-06	-2.12215e-07	1.63217e-06	3.10612e-06	-2.53295e-06	5.73166e-07	2.08172e-06	-6.15531e-07	1.46619e-06	1.07005e-06	-3.58263e-08	1.03423e-06
10.150	4.85248e-06	-6.60639e-07	4.19184e-06	2.48835e-06	5.01248e-06	7.50084e-06	1.48575e-06	-2.74764e-07	1.21099e-06	2.12251e-06	-4.96956e-07	1.62556e-06	1.84543e-06	-2.12336e-07	1.63310e-06	3.10392e-06	-2.53318e-06	5.70743e-07	2.08476e-06	-6.16078e-07	1.46868e-06	1.07474e-06	-3.59834e-08	1.03876e-06
10.174	4.85955e-06	-6.61602e-07	4.19795e-06	2.50375e-06	5.01211e-06	7.51586e-06	1.48574e-06	-2.74761e-07	1.21097e-06	2.12417e-06	-4.97343e-07	1.62682e-06	1.84646e-06	-2.12454e-07	1.63400e-06	3.10168e-06	-2.53338e-06	5.68305e-07	2.08777e-06	-6.16617e-07	1.47115e-06	1.07943e-06	-3.61403e-08	1.04329e-06
10.199	4.86655e-06	-6.62555e-07	4.20399e-06	2.51911e-06	5.01169e-06	7.53080e-06	1.48570e-06	-2.74755e-07	1.21095e-06	2.12579e-06	-4.97724e-07	1.62807e-06	1.84746e-06	-2.12569e-07	1.63489e-06	3.09941e-06	-2.53356e-06	5.65850e-07	2.09076e-06	-6.17149e-07	1.47361e-06	1.08411e-06	-3.62971e-08	1.04782e-06
10.224	4.87348e-06	-6.63498e-07	4.20998e-06	2.53443e-06	5.01123e-06	7.54566e-06	1.48565e-06	-2.74745e-07	1.21090e-06	2.12738e-06	-4.98097e-07	1.62929e-06	1.84844e-06	-2.12681e-07	1.63575e-06	3.09710e-06	-2.53372e-06	5.63379e-07	2.09372e-06	-6.17674e-07	1.47604e-06	1.08879e-06	-3.64537e-08	1.05234e-06
10.248	4.88033e-06	-6.64431e-07	4.21590e-06	2.54971e-06	5.01073e-06	7.56043e-06	1.48557e-06	-2.74731e-07	1.21084e-06	2.12895e-06	-4.98463e-07	1.63048e-06	1.84939e-06	-2.12791e-07	1.63660e-06	3.09475e-06	-2.53386e-06	5.60892e-07	2.09665e-06	-6.18191e-07	1.47846e-06	1.09347e-06	-3.66102e-08	1.05685e-06
10.273	4.88711e-06	-6.65355e-07	4.22176e-06	2.56494e-06	5.01018e-06	7.57512e-06	1.48548e-06	-2.74714e-07	1.21077e-06	2.13048e-06	-4.98822e-07	1.63166e-06	1.85032e-06	-2.12898e-07	1.63742e-06	3.09236e-06	-2.53397e-06	5.58388e-07	2.09956e-06	-6.18701e-07	1.48086e-06	1.09813e-06	-3.67665e-08	1.06137e-06
10.297	4.89383e-06	-6.66268e-07	4.22756e-06	2.58014e-06	5.00960e-06	7.58973e-06	1.48537e-06	-2.74693e-07	1.21067e-06	2.13198e-06	-4.99173e-07	1.63281e-06	1.85122e-06	-2.13002e-07	1.63822e-06	3.08994e-06	-2.53407e-06	5.55868e-07	2.10244e-06	-6.19203e-07	1.48323e-06	1.10280e-06	-3.69226e-08	1.06587e-06
10.322	4.90046e-06	-6.67172e-07	4.23329e-06	2.59529e-06	5.00897e-06	7.60426e-06	1.48523e-06	-2.74668e-07	1.21057e-06	2.13345e-06	-4.99518e-07	1.63393e-06	1.85210e-06	-2.13103e-07	1.63900e-06	3.08747e-06	-2.53414e-06	5.53332e-07	2.10529e-06	-6.19698e-07	1.48559e-06	1.10745e-06	-3.70785e-08	1.07037e-06
10.346	4.90703e-06	-6.68066e-07	4.23896e-06	2.61040e-06	5.00830e-06	7.61870e-06	1.48508e-06	-2.74640e-07	1.21044e-06	2.13489e-06	-4.99855e-07	1.63504e-06	1.85296e-06	-2.13202e-07	1.63976e-06	3.08497e-06	-2.53419e-06	5.50780e-07	2.10812e-06	-6.20186e-07	1.48793e-06	1.11210e-06	-3.72342e-08	1.07487e-06
10.371	4.91352e-06	-6.68950e-07	4.24457e-06	2.62546e-06	5.00759e-06	7.63306e-06	1.48491e-06	-2.74608e-07	1.21030e-06	2.13630e-06	-5.00185e-07	1.63612e-06	1.85379e-06	-2.13298e-07	1.64050e-06	3.08244e-06	-2.53423e-06	5.48212e-07	2.11091e-06	-6.20666e-07	1.49025e-06	1.11675e-06	-3.73897e-08	1.07936e-06
10.396	4.91994e-06	-6.69823e-07	4.25011e-06	2.64049e-06	5.00684e-06	7.64733e-06	1.48472e-06	-2.74573e-07	1.21015e-06	2.13768e-06	-5.00507e-07	1.63717e-06	1.85460e-06	-2.13391e-07	1.64121e-06	3.07986e-06	-2.53424e-06	5.45627e-07	2.11369e-06	-6.21139e-07	1.49255e-06	1.12139e-06	-3.75451e-08	1.08384e-06
10.420	4.92628e-06	-6.70687e-07	4.25559e-06	2.65547e-06	5.00605e-06	7.66152e-06	1.48451e-06	-2.74534e-07	1.20997e-06	2.13903e-06	-5.00823e-07	1.63820e-06	1.85539e-06	-2.13481e-07	1.64191e-06	3.07725e-06	-2.53422e-06	5.43026e-07	2.11643e-06	-6.21604e-07	1.49483e-06	1.12602e-06	-3.77001e-08	1.08832e-06
10.445	4.93255e-06	-6.71541e-07	4.26101e-06	2.67040e-06	5.00522e-06	7.67562e-06	1.48428e-06	-2.74491e-07	1.20979e-06	2.14034e-06	-5.01131e-07	1.63921e-06	1.85615e-06	-2.13569e-07	1.64258e-06	3.07460e-06	-2.53419e-06	5.40409e-07	2.11915e-06	-6.22062e-07	1.49709e-06	1.13065e-06	-3.78550e-08	1.09279e-06
10.469	4.93875e-06	-6.72384e-07	4.26636e-06	2.68529e-06	5.00435e-06	7.68964e-06	1.48403e-06	-2.74445e-07	1.20958e-06	2.14163e-06	-5.01432e-07	1.64020e-06	1.85688e-06	-2.13653e-07	1.64323e-06	3.07191e-06	-2.53414e-06	5.37776e-07	2.12184e-06	-6.22513e-07	1.49933e-06	1.13526e-06	-3.80097e-08	1.09725e-06
10.494	4.94487e-06	-6.73218e-07	4.27165e-06	2.70014e-06	5.00344e-06	7.70358e-06	1.48376e-06	-2.74395e-07	1.20936e-06	2.14288e-06	-5.01725e-07	1.64116e-06	1.85760e-06	-2.13735e-07	1.64386e-06	3.06919e-06	-2.53406e-06	5.35127e-07	2.12450e-06	-6.22956e-07	1.50154e-06	1.13988e-06	-3.81640e-08	1.10171e-06
10.519	4.95092e-06	-6.74041e-07	4.27687e-06	2.71494e-06	5.00249e-06	7.71743e-06	1.48347e-06	-2.74342e-07	1.20913e-06	2.14410e-06	-5.02011e-07	1.64209e-06	1.85828e-06	-2.13814e-07	1.64447e-06	3.06643e-06	-2.53397e-06	5.32462e-07	2.12713e-06	-6.23392e-07	1.50374e-06	1.14448e-06	-3.83182e-08	1.10616e-06
10.543	4.95689e-06	-6.74854e-07	4.28203e-06	2.72969e-06	5.00150e-06	7.73119e-06	1.48316e-06	-2.74285e-07	1.20888e-06	2.14529e-06	-5.02290e-07	1.64300e-06	1.85895e-06	-2.13891e-07	1.64506e-06	3.06363e-06	-2.53385e-06	5.29781e-07	2.12974e-06	-6.23821e-07	1.50592e-06	1.14908e-06	-3.84721e-08	1.11060e-06
10.568	4.96279e-06	-6.75657e-07	4.28713e-06	2.74440e-06	5.00047e-06	7.74487e-06	1.48283e-06	-2.74224e-07	1.20861e-06	2.14645e-06	-5.02562e-07	1.64389e-06	1.85959e-06	-2.13964e-07	1.64562e-06	3.06080e-06	-2.53372e-06	5.27083e-07	2.13232e-06	-6.24242e-07	1.50808e-06	1.15366e-06	-3.86257e-08	1.11504e-06
10.592	4.96861e-06	-6.76450e-07	4.29216e-06	2.75906e-06	4.99940e-06	7.75846e-06	1.48249e-06	-2.74160e-07	1.20833e-06	2.14758e-06	-5.02826e-07	1.64476e-06	1.86020e-06	-2.14035e-07	1.64617e-06	3.05793e-06	-2.53356e-06	5.24369e-07	2.13487e-06	-6.24656e-07	1.51022e-06	1.15825e-06	-3.87791e-08	1.11947e-06
10.617	4.97436e-06	-6.77232e-07	4.29712e-06	2.77368e-06	4.99829e-06	7.77196e-06	1.48212e-06	-2.74092e-07	1.20803e-06	2.14868e-06	-5.03082e-07	1.64560e-06	1.86079e-06	-2.14103e-07	1.64669e-06	3.05502e-06	-2.53338e-06	5.21640e-07	2.13739e-06	-6.25063e-07	1.51233e-06	1.16282e-06	-3.89322e-08	1.12389e-06
10.641	4.98003e-06	-6.78004e-07	4.30202e-06	2.78824e-06	4.99714e-06	7.78538e-06	1.48173e-06	-2.74021e-07	1.20771e-06	2.14974e-06	-5.03332e-07	1.64641e-06	1.86136e-06	-2.14168e-07	1.64719e-06	3.05208e-06	-2.53318e-06	5.18894e-07	2.13989e-06	-6.25462e-07	1.51443e-06	1.16738e-06	-3.90850e-08	1.12830e-06
10.666	4.98562e-06	-6.78766e-07	4.30686e-06	2.80276e-06	4.99595e-06	7.79872e-06	1.48133e-06	-2.73946e-07	1.20738e-06	2.15078e-06	-5.03574e-07	1.64720e-06	1.86190e-06	-2.14230e-07	1.64767e-06	3.04910e-06	-2.53297e-06	5.16133e-07	2.14236e-06	-6.25854e-07	1.51650e-06	1.17194e-06	-3.92375e-08	1.13270e-06
10.691	4.99114e-06	-6.79518e-07	4.31163e-06	2.81723e-06	4.99473e-06	7.81196e-06	1.48090e-06	-2.73867e-07	1.20704e-06	2.15178e-06	-5.03808e-07	1.64797e-06	1.86241e-06	-2.14290e-07	1.64812e-06	3.04608e-06	-2.53273e-06	5.13355e-07	2.14479e-06	-6.26239e-07	1.51856e-06	1.17648e-06	-3.93897e-08	1.13709e-06
10.715	4.99659e-06	-6.80259e-07	4.31633e-06	2.83166e-06	4.99346e-06	7.82512e-06	1.48046e-06	-2.73785e-07	1.20667e-06	2.15275e-06	-5.04036e-07	1.64871e-06	1.86291e-06	-2.14346e-07	1.64856e-06	3.04303e-06	-2.53247e-06	5.10561e-07	2.14720e-06	-6.26617e-07	1.52059e-06	1.18102e-06	-3.95416e-08	1.14148e-06
10.740	5.00196e-06	-6.80990e-07	4.32097e-06	2.84603e-06	4.99216e-06	7.83819e-06	1.48000e-06	-2.73700e-07	1.20630e-06	2.15369e-06	-5.04255e-07	1.64943e-06	1.86337e-06	-2.14400e-07	1.64897e-06	3.03994e-06	-2.53219e-06	5.07751e-07	2.14959e-06	-6.26987e-07	1.52260e-06	1.18555e-06	-3.96932e-08	1.14585e-06
10.764	5.00725e-06	-6.81711e-07	4.32554e-06	2.86036e-06	4.99082e-06	7.85118e-06	1.47951e-06	-2.73610e-07	1.20590e-06	2.15459e-06	-5.04468e-07	1.65013e-06	1.86382e-06	-2.14451e-07	1.64937e-06	3.03682e-06	-2.53189e-06	5.04926e-07	2.15194e-06	-6.27350e-07	1.52459e-06	1.19006e-06	-3.98444e-08	1.15022e-06
10.789	5.01247e-06	-6.82421e-07	4.33004e-06	2.87463e-06	4.98945e-06	7.86408e-06	1.47901e-06	-2.73518e-07	1.20549e-06	2.15547e-06	-5.04672e-07	1.65080e-06	1.86423e-06	-2.14499e-07	1.64974e-06	3.03365e-06	-2.53157e-06	5.02084e-07	2.15426e-06	-6.27705e-07	1.52656e-06	1.19457e-06	-3.99953e-08	1.15458e-06
10.813	5.01760e-06	-6.83120e-07	4.33448e-06	2.88886e-06	4.98803e-06	7.87689e-06	1.47849e-06	-2.73421e-07	1.20507e-06	2.15631e-06	-5.04870e-07	1.65144e-06	1.86463e-06	-2.14544e-07	1.65008e-06	3.03046e-06	-2.53123e-06	4.99227e-07	2.15656e-06	-6.28054e-07	1.52850e-06	1.19907e-06	-4.01459e-08	1.15892e-06
10.838	5.02267e-06	-6.83810e-07	4.33886e-06	2.90303e-06	4.98658e-06	7.88961e-06	1.47795e-06	-2.73322e-07	1.20463e-06	2.15712e-06	-5.05060e-07	1.65206e-06	1.86500e-06	-2.14587e-07	1.65041e-06	3.02723e-06	-2.53087e-06	4.96353e-07	2.15882e-06	-6.28395e-07	1.53043e-06	1.20356e-06	-4.02962e-08	1.16326e-06
10.863	5.02765e-06	-6.84488e-07	4.34316e-06	2.91716e-06	4.98509e-06	7.90225e-06	1.47739e-06	-2.73218e-07	1.20418e-06	2.15790e-06	-5.05242e-07	1.65266e-06	1.86534e-06	-2.14626e-07	1.65071e-06	3.02396e-06	-2.53049e-06	4.93464e-07	2.16106e-06	-6.28729e-07	1.53233e-06	1.20803e-06	-4.04461e-08	1.16759e-06
10.887	5.03256e-06	-6.85157e-07	4.34740e-06	2.93123e-06	4.98356e-06	7.91479e-06	1.47682e-06	-2.73111e-07	1.20370e-06	2.15865e-06	-5.05417e-07	1.65323e-06	1.86566e-06	-2.14663e-07	1.65100e-06	3.02065e-06	-2.53009e-06	4.90559e-07	2.16327e-06	-6.29056e-07	1.53422e-06	1.21250e-06	-4.05956e-08	1.17191e-06
10.912	5.03739e-06	-6.85814e-07	4.35158e-06	2.94525e-06	4.98200e-06	7.92725e-06	1.47622e-06	-2.73001e-07	1.20322e-06	2.15937e-06	-5.05585e-07	1.65378e-06	1.86595e-06	-2.14697e-07	1.65126e-06	3.01731e-06	-2.52968e-06	4.87638e-07	2.16545e-06	-6.29375e-07	1.53608e-06	1.21696e-06	-4.07448e-08	1.17621e-06
10.936	5.04215e-06	-6.86462e-07	4.35568e-06	2.95922e-06	4.98040e-06	7.93962e-06	1.47560e-06	-2.72887e-07	1.20272e-06	2.16005e-06	-5.05745e-07	1.65430e-06	1.86622e-06	-2.14728e-07	1.65150e-06	3.01394e-06	-2.52924e-06	4.84701e-07	2.16760e-06	-6.29688e-07	1.53791e-06	1.22140e-06	-4.08936e-08	1.18051e-06
10.961	5.04682e-06	-6.87098e-07	4.35972e-06	2.97314e-06	4.97877e-06	7.95190e-06	1.47497e-06	-2.72770e-07	1.20220e-06	2.16070e-06	-5.05897e-07	1.65480e-06	1.86647e-06	-2.14756e-07	1.65171e-06	3.01053e-06	-2.52878e-06	4.81748e-07	2.16972e-06	-6.29993e-07	1.53973e-06	1.22583e-06	-4.10420e-08	1.18479e-06
10.985	5.05142e-06	-6.87724e-07	4.36370e-06	2.98700e-06	4.97709e-06	7.96410e-06	1.47431e-06	-2.72649e-07	1.20167e-06	2.16132e-06	-5.06042e-07	1.65528e-06	1.86669e-06	-2.14782e-07	1.65191e-06	3.00708e-06	-2.52830e-06	4.78780e-07	2.17181e-06	-6.30291e-07	1.54152e-06	1.23025e-06	-4.11900e-08	1.18906e-06
11.010	5.05594e-06	-6.88340e-07	4.36760e-06	3.00081e-06	4.97539e-06	7.97620e-06	1.47364e-06	-2.72524e-07	1.20112e-06	2.16191e-06	-5.06179e-07	1.65573e-06	1.86688e-06	-2.14804e-07	1.65208e-06	3.00360e-06	-2.52781e-06	4.75796e-07	2.17388e-06	-6.30581e-07	1.54329e-06	1.23466e-06	-4.13376e-08	1.19333e-06
11.035	5.06039e-06	-6.88945e-07	4.37144e-06	3.01457e-06	4.97364e-06	7.98822e-06	1.47295e-06	-2.72396e-07	1.20055e-06	2.16246e-06	-5.06309e-07	1.65615e-06	1.86706e-06	-2.14824e-07	1.65223e-06	3.00009e-06	-2.52729e-06	4.72796e-07	2.17591e-06	-6.30865e-07	1.54504e-06	1.23906e-06	-4.14848e-08	1.19757e-06
11.059	5.06475e-06	-6.89539e-07	4.37521e-06	3.02828e-06	4.97186e-06	8.00014e-06	1.47224e-06	-2.72265e-07	1.19997e-06	2.16298e-06	-5.06432e-07	1.65655e-06	1.86720e-06	-2.14840e-07	1.65236e-06	2.99654e-06	-2.52676e-06	4.69780e-07	2.17791e-06	-6.31141e-07	1.54677e-06	1.24344e-06	-4.16316e-08	1.20181e-06
11.084	5.06904e-06	-6.90123e-07	4.37892e-06	3.04193e-06	4.97005e-06	8.01198e-06	1.47151e-06	-2.72130e-07	1.19938e-06	2.16347e-06	-5.06546e-07	1.65693e-06	1.86732e-06	-2.14854e-07	1.65247e-06	2.99295e-06	-2.52621e-06	4.66749e-07	2.17989e-06	-6.31411e-07	1.54848e-06	1.24782e-06	-4.17780e-08	1.20604e-06
11.108	5.07325e-06	-6.90696e-07	4.38255e-06	3.05553e-06	4.96820e-06	8.02373e-06	1.47076e-06	-2.71992e-07	1.19877e-06	2.16393e-06	-5.06654e-07	1.65728e-06	1.86742e-06	-2.14865e-07	1.65255e-06	2.98934e-06	-2.52563e-06	4.63702e-07	2.18183e-06	-6.31673e-07	1.55016e-06	1.25218e-06	-4.19240e-08	1.21025e-06
11.133	5.07738e-06	-6.91258e-07	4.38612e-06	3.06907e-06	4.96631e-06	8.03539e-06	1.47000e-06	-2.71850e-07	1.19815e-06	2.16436e-06	-5.06753e-07	1.65760e-06	1.86749e-06	-2.14873e-07	1.65261e-06	2.98568e-06	-2.52504e-06	4.60639e-07	2.18374e-06	-6.31928e-07	1.55182e-06	1.25652e-06	-4.20695e-08	1.21445e-06
11.158	5.08143e-06	-6.91810e-07	4.38962e-06	3.08256e-06	4.96440e-06	8.04695e-06	1.46921e-06	-2.71705e-07	1.19750e-06	2.16475e-06	-5.06845e-07	1.65790e-06	1.86753e-06	-2.14878e-07	1.65265e-06	2.98199e-06	-2.52443e-06	4.57561e-07	2.18563e-06	-6.32176e-07	1.55345e-06	1.26085e-06	-4.22145e-08	1.21864e-06
11.182	5.08540e-06	-6.92351e-07	4.39305e-06	3.09599e-06	4.96244e-06	8.05843e-06	1.46841e-06	-2.71556e-07	1.19685e-06	2.16511e-06	-5.06930e-07	1.65818e-06	1.86755e-06	-2.14881e-07	1.65267e-06	2.97827e-06	-2.52380e-06	4.54467e-07	2.18748e-06	-6.32417e-07	1.55507e-06	1.26517e-06	-4.23592e-08	1.22282e-06
11.207	5.08930e-06	-6.92881e-07	4.39642e-06	3.10937e-06	4.96045e-06	8.06982e-06	1.46758e-06	-2.71404e-07	1.19618e-06	2.16544e-06	-5.07007e-07	1.65843e-06	1.86755e-06	-2.14880e-07	1.65267e-06	2.97451e-06	-2.52315e-06	4.51358e-07	2.18931e-06	-6.32650e-07	1.55666e-06	1.26948e-06	-4.25033e-08	1.22698e-06
11.231	5.09311e-06	-6.93400e-07	4.39971e-06	3.12269e-06	4.95843e-06	8.08112e-06	1.46674e-06	-2.71248e-07	1.19549e-06	2.16573e-06	-5.07076e-07	1.65866e-06	1.86752e-06	-2.14877e-07	1.65264e-06	2.97072e-06	-2.52249e-06	4.48233e-07	2.19110e-06	-6.32877e-07	1.55822e-06	1.27377e-06	-4.26470e-08	1.23112e-06
11.256	5.09685e-06	-6.93909e-07	4.40294e-06	3.13596e-06	4.95637e-06	8.09233e-06	1.46588e-06	-2.71089e-07	1.19479e-06	2.16600e-06	-5.07137e-07	1.65886e-06	1.86746e-06	-2.14871e-07	1.65259e-06	2.96690e-06	-2.52180e-06	4.45093e-07	2.19287e-06	-6.33097e-07	1.55977e-06	1.27805e-06	-4.27902e-08	1.23526e-06
11.280	5.10051e-06	-6.94407e-07	4.40610e-06	3.14917e-06	4.95428e-06	8.10345e-06	1.46500e-06	-2.70927e-07	1.19408e-06	2.16623e-06	-5.07191e-07	1.65904e-06	1.86738e-06	-2.14861e-07	1.65252e-06	2.96304e-06	-2.52110e-06	4.41937e-07	2.19460e-06	-6.33309e-07	1.56129e-06	1.28231e-06	-4.29330e-08	1.23938e-06
11.305	5.10409e-06	-6.94894e-07	4.40919e-06	3.16232e-06	4.95216e-06	8.11448e-06	1.46410e-06	-2.70761e-07	1.19334e-06	2.16643e-06	-5.07238e-07	1.65919e-06	1.86728e-06	-2.14849e-07	1.65243e-06	2.95914e-06	-2.52038e-06	4.38765e-07	2.19630e-06	-6.33515e-07	1.56279e-06	1.28656e-06	-4.30752e-08	1.24349e-06
11.330	5.10758e-06	-6.95371e-07	4.41221e-06	3.17542e-06	4.95000e-06	8.12542e-06	1.46319e-06	-2.70591e-07	1.19260e-06	2.16659e-06	-5.07277e-07	1.65931e-06	1.86715e-06	-2.14834e-07	1.65231e-06	2.95522e-06	-2.51964e-06	4.35579e-07	2.19798e-06	-6.33713e-07	1.56426e-06	1.29080e-06	-4.32170e-08	1.24758e-06
11.354	5.11100e-06	-6.95836e-07	4.41517e-06	3.18845e-06	4.94781e-06	8.13627e-06	1.46226e-06	-2.70419e-07	1.19184e-06	2.16672e-06	-5.07308e-07	1.65942e-06	1.86699e-06	-2.14816e-07	1.65218e-06	2.95126e-06	-2.51888e-06	4.32376e-07	2.19962e-06	-6.33905e-07	1.56571e-06	1.29501e-06	-4.33582e-08	1.25166e-06
11.379	5.11434e-06	-6.96291e-07	4.41805e-06	3.20143e-06	4.94559e-06	8.14703e-06	1.46130e-06	-2.70242e-07	1.19106e-06	2.16683e-06	-5.07331e-07	1.65949e-06	1.86681e-06	-2.14796e-07	1.65202e-06	2.94726e-06	-2.51810e-06	4.29159e-07	2.20123e-06	-6.34089e-07	1.56714e-06	1.29922e-06	-4.34990e-08	1.25572e-06
11.403	5.11760e-06	-6.96735e-07	4.42087e-06	3.21436e-06	4.94334e-06	8.15769e-06	1.46033e-06	-2.70063e-07	1.19027e-06	2.16689e-06	-5.07347e-07	1.65955e-06	1.86661e-06	-2.14772e-07	1.65184e-06	2.94323e-06	-2.51731e-06	4.25926e-07	2.20281e-06	-6.34267e-07	1.56855e-06	1.30341e-06	-4.36392e-08	1.25977e-06
11.428	5.12079e-06	-6.97168e-07	4.42362e-06	3.22722e-06	4.94105e-06	8.16827e-06	1.45934e-06	-2.69880e-07	1.18946e-06	2.16693e-06	-5.07355e-07	1.65957e-06	1.86638e-06	-2.14746e-07	1.65163e-06	2.93917e-06	-2.51649e-06	4.22678e-07	2.20436e-06	-6.34437e-07	1.56993e-06	1.30758e-06	-4.37789e-08	1.26380e-06
11.452	5.12389e-06	-6.97590e-07	4.42630e-06	3.24003e-06	4.93873e-06	8.17876e-06	1.45833e-06	-2.69694e-07	1.18864e-06	2.16693e-06	-5.07356e-07	1.65957e-06	1.86612e-06	-2.14716e-07	1.65140e-06	2.93508e-06	-2.51566e-06	4.19415e-07	2.20588e-06	-6.34601e-07	1.57128e-06	1.31173e-06	-4.39180e-08	1.26782e-06
11.477	5.12691e-06	-6.98001e-07	4.42891e-06	3.25278e-06	4.93637e-06	8.18915e-06	1.45731e-06	-2.69504e-07	1.18781e-06	2.16690e-06	-5.07349e-07	1.65955e-06	1.86584e-06	-2.14684e-07	1.65116e-06	2.93095e-06	-2.51482e-06	4.16136e-07	2.20737e-06	-6.34758e-07	1.57262e-06	1.31587e-06	-4.40567e-08	1.27182e-06
11.502	5.12985e-06	-6.98402e-07	4.43145e-06	3.26547e-06	4.93399e-06	8.19945e-06	1.45626e-06	-2.69311e-07	1.18695e-06	2.16684e-06	-5.07334e-07	1.65950e-06	1.86553e-06	-2.14648e-07	1.65088e-06	2.92679e-06	-2.51395e-06	4.12842e-07	2.20883e-06	-6.34907e-07	1.57392e-06	1.32000e-06	-4.41947e-08	1.27580e-06
11.526	5.13271e-06	-6.98791e-07	4.43392e-06	3.27809e-06	4.93157e-06	8.20967e-06	1.45520e-06	-2.69114e-07	1.18609e-06	2.16674e-06	-5.07312e-07	1.65943e-06	1.86520e-06	-2.14610e-07	1.65059e-06	2.92260e-06	-2.51306e-06	4.09533e-07	2.21026e-06	-6.35050e-07	1.57521e-06	1.32411e-06	-4.43322e-08	1.27977e-06
11.551	5.13549e-06	-6.99170e-07	4.43632e-06	3.29066e-06	4.92913e-06	8.21979e-06	1.45412e-06	-2.68915e-07	1.18521e-06	2.16661e-06	-5.07282e-07	1.65933e-06	1.86484e-06	-2.14569e-07	1.65028e-06	2.91837e-06	-2.51216e-06	4.06209e-07	2.21166e-06	-6.35186e-07	1.57647e-06	1.32820e-06	-4.44692e-08	1.28373e-06
11.575	5.13819e-06	-6.99538e-07	4.43866e-06	3.30317e-06	4.92665e-06	8.22982e-06	1.45302e-06	-2.68711e-07	1.18431e-06	2.16645e-06	-5.07244e-07	1.65921e-06	1.86446e-06	-2.14525e-07	1.64994e-06	2.91411e-06	-2.51124e-06	4.02870e-07	2.21302e-06	-6.35315e-07	1.57771e-06	1.33227e-06	-4.46056e-08	1.28766e-06
11.600	5.14081e-06	-6.99895e-07	4.44092e-06	3.31562e-06	4.92414e-06	8.23976e-06	1.45191e-06	-2.68505e-07	1.18340e-06	2.16626e-06	-5.07198e-07	1.65906e-06	1.86405e-06	-2.14478e-07	1.64958e-06	2.90982e-06	-2.51031e-06	3.99515e-07	2.21436e-06	-6.35437e-07	1.57892e-06	1.33633e-06	-4.47414e-08	1.29158e-06
11.624	5.14335e-06	-7.00241e-07	4.44311e-06	3.32801e-06	4.92160e-06	8.24961e-06	1.45077e-06	-2.68295e-07	1.18248e-06	2.16603e-06	-5.07145e-07	1.65889e-06	1.86362e-06	-2.14429e-07	1.64919e-06	2.90550e-06	-2.50935e-06	3.96146e-07	2.21566e-06	-6.35552e-07	1.58011e-06	1.34036e-06	-4.48766e-08	1.29549e-06
11.649	5.14581e-06	-7.00575e-07	4.44524e-06	3.34034e-06	4.91902e-06	8.25937e-06	1.44962e-06	-2.68082e-07	1.18154e-06	2.16577e-06	-5.07085e-07	1.65869e-06	1.86316e-06	-2.14376e-07	1.64879e-06	2.90114e-06	-2.50838e-06	3.92762e-07	2.21694e-06	-6.35661e-07	1.58127e-06	1.34438e-06	-4.50112e-08	1.29937e-06
11.674	5.14819e-06	-7.00899e-07	4.44730e-06	3.35261e-06	4.91642e-06	8.26903e-06	1.44845e-06	-2.67866e-07	1.18058e-06	2.16548e-06	-5.07016e-07	1.65846e-06	1.86268e-06	-2.14320e-07	1.64836e-06	2.89675e-06	-2.50739e-06	3.89362e-07	2.21818e-06	-6.35762e-07	1.58241e-06	1.34839e-06	-4.51452e-08	1.30324e-06
11.698	5.15049e-06	-7.01213e-07	4.44928e-06	3.36482e-06	4.91379e-06	8.27861e-06	1.44726e-06	-2.67646e-07	1.17962e-06	2.16515e-06	-5.06940e-07	1.65821e-06	1.86217e-06	-2.14262e-07	1.64791e-06	2.89233e-06	-2.50639e-06	3.85948e-07	2.21939e-06	-6.35857e-07	1.58353e-06	1.35237e-06	-4.52786e-08	1.30709e-06
11.723	5.15271e-06	-7.01515e-07	4.45120e-06	3.37696e-06	4.91113e-06	8.28809e-06	1.44605e-06	-2.67423e-07	1.17863e-06	2.16479e-06	-5.06856e-07	1.65794e-06	1.86164e-06	-2.14200e-07	1.64744e-06	2.88788e-06	-2.50536e-06	3.82519e-07	2.22057e-06	-6.35945e-07	1.58462e-06	1.35634e-06	-4.54114e-08	1.31093e-06
11.747	5.15485e-06	-7.01806e-07	4.45305e-06	3.38905e-06	4.90843e-06	8.29748e-06	1.44483e-06	-2.67196e-07	1.17763e-06	2.16440e-06	-5.06764e-07	1.65764e-06	1.86108e-06	-2.14136e-07	1.64694e-06	2.88340e-06	-2.50432e-06	3.79075e-07	2.22172e-06	-6.36026e-07	1.58569e-06	1.36028e-06	-4.55435e-08	1.31474e-06
11.772	5.15691e-06	-7.02086e-07	4.45482e-06	3.40107e-06	4.90571e-06	8.30678e-06	1.44359e-06	-2.66967e-07	1.17662e-06	2.16398e-06	-5.06665e-07	1.65731e-06	1.86049e-06	-2.14069e-07	1.64643e-06	2.87888e-06	-2.50327e-06	3.75616e-07	2.22283e-06	-6.36101e-07	1.58673e-06	1.36421e-06	-4.56751e-08	1.31854e-06
11.796	5.15889e-06	-7.02355e-07	4.45653e-06	3.41303e-06	4.90296e-06	8.31599e-06	1.44233e-06	-2.66734e-07	1.17559e-06	2.16352e-06	-5.06558e-07	1.65696e-06	1.85988e-06	-2.13998e-07	1.64589e-06	2.87433e-06	-2.50219e-06	3.72143e-07	2.22392e-06	-6.36169e-07	1.58775e-06	1.36812e-06	-4.58060e-08	1.32232e-06
11.821	5.16078e-06	-7.02613e-07	4.45817e-06	3.42493e-06	4.90018e-06	8.32510e-06	1.44105e-06	-2.66497e-07	1.17455e-06	2.16303e-06	-5.06444e-07	1.65659e-06	1.85925e-06	-2.13925e-07	1.64532e-06	2.86976e-06	-2.50110e-06	3.68654e-07	2.22497e-06	-6.36229e-07	1.58874e-06	1.37201e-06	-4.59362e-08	1.32608e-06
11.846	5.16260e-06	-7.02860e-07	4.45974e-06	3.43676e-06	4.89737e-06	8.33413e-06	1.43976e-06	-2.66258e-07	1.17350e-06	2.16251e-06	-5.06321e-07	1.65619e-06	1.85859e-06	-2.13849e-07	1.64474e-06	2.86515e-06	-2.49999e-06	3.65151e-07	2.22599e-06	-6.36284e-07	1.58971e-06	1.37588e-06	-4.60658e-08	1.32982e-06
11.870	5.16433e-06	-7.03097e-07	4.46124e-06	3.44853e-06	4.89453e-06	8.34306e-06	1.43844e-06	-2.66015e-07	1.17243e-06	2.16196e-06	-5.06191e-07	1.65576e-06	1.85790e-06	-2.13770e-07	1.64413e-06	2.86050e-06	-2.49887e-06	3.61634e-07	2.22698e-06	-6.36331e-07	1.59065e-06	1.37973e-06	-4.61947e-08	1.33354e-06
11.895	5.16599e-06	-7.03322e-07	4.46266e-06	3.46024e-06	4.89166e-06	8.35190e-06	1.43711e-06	-2.65769e-07	1.17134e-06	2.16137e-06	-5.06053e-07	1.65531e-06	1.85719e-06	-2.13689e-07	1.64350e-06	2.85583e-06	-2.49773e-06	3.58101e-07	2.22794e-06	-6.36372e-07	1.59157e-06	1.38356e-06	-4.63230e-08	1.33724e-06
11.919	5.16756e-06	-7.03536e-07	4.46402e-06	3.47189e-06	4.88877e-06	8.36065e-06	1.43576e-06	-2.65520e-07	1.17024e-06	2.16075e-06	-5.05908e-07	1.65484e-06	1.85645e-06	-2.13604e-07	1.64285e-06	2.85113e-06	-2.49657e-06	3.54555e-07	2.22887e-06	-6.36406e-07	1.59246e-06	1.38738e-06	-4.64506e-08	1.34092e-06
11.944	5.16905e-06	-7.03739e-07	4.46531e-06	3.48347e-06	4.88584e-06	8.36931e-06	1.43440e-06	-2.65267e-07	1.16913e-06	2.16009e-06	-5.05755e-07	1.65434e-06	1.85569e-06	-2.13516e-07	1.64218e-06	2.84639e-06	-2.49540e-06	3.50993e-07	2.22977e-06	-6.36434e-07	1.59333e-06	1.39117e-06	-4.65775e-08	1.34459e-06
11.969	5.17046e-06	-7.03931e-07	4.46653e-06	3.49499e-06	4.88289e-06	8.37788e-06	1.43302e-06	-2.65011e-07	1.16800e-06	2.15940e-06	-5.05594e-07	1.65381e-06	1.85490e-06	-2.13426e-07	1.64148e-06	2.84163e-06	-2.49421e-06	3.47417e-07	2.23063e-06	-6.36455e-07	1.59418e-06	1.39493e-06	-4.67037e-08	1.34823e-06
11.993	5.17179e-06	-7.04112e-07	4.46768e-06	3.50644e-06	4.87991e-06	8.38635e-06	1.43162e-06	-2.64752e-07	1.16686e-06	2.15868e-06	-5.05425e-07	1.65326e-06	1.85409e-06	-2.13332e-07	1.64076e-06	2.83683e-06	-2.49300e-06	3.43827e-07	2.23146e-06	-6.36469e-07	1.59499e-06	1.39868e-06	-4.68292e-08	1.35185e-06
12.018	5.17304e-06	-7.04282e-07	4.46876e-06	3.51783e-06	4.87690e-06	8.39473e-06	1.43020e-06	-2.64490e-07	1.16571e-06	2.15793e-06	-5.05249e-07	1.65268e-06	1.85325e-06	-2.13236e-07	1.64002e-06	2.83200e-06	-2.49178e-06	3.40222e-07	2.23226e-06	-6.36476e-07	1.59579e-06	1.40241e-06	-4.69540e-08	1.35546e-06
12.042	5.17421e-06	-7.04442e-07	4.46977e-06	3.52916e-06	4.87386e-06	8.40302e-06	1.42876e-06	-2.64225e-07	1.16454e-06	2.15715e-06	-5.05065e-07	1.65208e-06	1.85239e-06	-2.13136e-07	1.63925e-06	2.82715e-06	-2.49054e-06	3.36603e-07	2.23303e-06	-6.36477e-07	1.59655e-06	1.40612e-06	-4.70781e-08	1.35904e-06
12.067	5.17530e-06	-7.04590e-07	4.47071e-06	3.54042e-06	4.87080e-06	8.41122e-06	1.42731e-06	-2.63956e-07	1.16335e-06	2.15633e-06	-5.04873e-07	1.65145e-06	1.85150e-06	-2.13034e-07	1.63847e-06	2.82226e-06	-2.48929e-06	3.32970e-07	2.23377e-06	-6.36472e-07	1.59730e-06	1.40980e-06	-4.72014e-08	1.36260e-06
12.091	5.17631e-06	-7.04727e-07	4.47158e-06	3.55162e-06	4.86771e-06	8.41933e-06	1.42584e-06	-2.63685e-07	1.16216e-06	2.15548e-06	-5.04674e-07	1.65080e-06	1.85059e-06	-2.12929e-07	1.63766e-06	2.81734e-06	-2.48802e-06	3.29322e-07	2.23447e-06	-6.36460e-07	1.59801e-06	1.41346e-06	-4.73241e-08	1.36614e-06
12.116	5.17723e-06	-7.04853e-07	4.47238e-06	3.56275e-06	4.86459e-06	8.42734e-06	1.42435e-06	-2.63410e-07	1.16095e-06	2.15459e-06	-5.04467e-07	1.65012e-06	1.84965e-06	-2.12821e-07	1.63683e-06	2.81239e-06	-2.48673e-06	3.25660e-07	2.23515e-06	-6.36441e-07	1.59871e-06	1.41711e-06	-4.74460e-08	1.36966e-06
12.141	5.17808e-06	-7.04968e-07	4.47311e-06	3.57381e-06	4.86145e-06	8.43527e-06	1.42285e-06	-2.63132e-07	1.15972e-06	2.15367e-06	-5.04252e-07	1.64942e-06	1.84868e-06	-2.12710e-07	1.63597e-06	2.80742e-06	-2.48543e-06	3.21984e-07	2.23579e-06	-6.36416e-07	1.59937e-06	1.42072e-06	-4.75671e-08	1.37316e-06
12.165	5.17884e-06	-7.05072e-07	4.47377e-06	3.58481e-06	4.85828e-06	8.44310e-06	1.42133e-06	-2.62850e-07	1.15848e-06	2.15272e-06	-5.04030e-07	1.64869e-06	1.84769e-06	-2.12596e-07	1.63510e-06	2.80241e-06	-2.48412e-06	3.18294e-07	2.23640e-06	-6.36384e-07	1.60001e-06	1.42432e-06	-4.76875e-08	1.37663e-06
12.190	5.17952e-06	-7.05165e-07	4.47436e-06	3.59575e-06	4.85509e-06	8.45084e-06	1.41979e-06	-2.62566e-07	1.15723e-06	2.15174e-06	-5.03799e-07	1.64794e-06	1.84668e-06	-2.12479e-07	1.63420e-06	2.79737e-06	-2.48278e-06	3.14590e-07	2.23697e-06	-6.36346e-07	1.60063e-06	1.42789e-06	-4.78072e-08	1.38009e-06
12.214	5.18012e-06	-7.05246e-07	4.47488e-06	3.60662e-06	4.85186e-06	8.45848e-06	1.41824e-06	-2.62278e-07	1.15596e-06	2.15072e-06	-5.03562e-07	1.64716e-06	1.84564e-06	-2.12359e-07	1.63328e-06	2.79231e-06	-2.48143e-06	3.10872e-07	2.23752e-06	-6.36302e-07	1.60122e-06	1.43145e-06	-4.79261e-08	1.38352e-06
12.239	5.18064e-06	-7.05317e-07	4.47533e-06	3.61742e-06	4.84861e-06	8.46604e-06	1.41666e-06	-2.61988e-07	1.15468e-06	2.14968e-06	-5.03316e-07	1.64636e-06	1.84457e-06	-2.12237e-07	1.63233e-06	2.78721e-06	-2.48007e-06	3.07139e-07	2.23803e-06	-6.36251e-07	1.60178e-06	1.43497e-06	-4.80442e-08	1.38693e-06
12.263	5.18108e-06	-7.05377e-07	4.47571e-06	3.62816e-06	4.84534e-06	8.47350e-06	1.41508e-06	-2.61694e-07	1.15338e-06	2.14859e-06	-5.03063e-07	1.64553e-06	1.84348e-06	-2.12111e-07	1.63137e-06	2.78209e-06	-2.47869e-06	3.03393e-07	2.23851e-06	-6.36193e-07	1.60232e-06	1.43848e-06	-4.81615e-08	1.39032e-06
12.288	5.18144e-06	-7.05426e-07	4.47602e-06	3.63883e-06	4.84204e-06	8.48088e-06	1.41347e-06	-2.61397e-07	1.15207e-06	2.14748e-06	-5.02802e-07	1.64468e-06	1.84236e-06	-2.11983e-07	1.63038e-06	2.77693e-06	-2.47730e-06	2.99633e-07	2.23896e-06	-6.36129e-07	1.60283e-06	1.44196e-06	-4.82781e-08	1.39368e-06
12.313	5.18172e-06	-7.05464e-07	4.47626e-06	3.64944e-06	4.83872e-06	8.48816e-06	1.41185e-06	-2.61097e-07	1.15075e-06	2.14633e-06	-5.02533e-07	1.64380e-06	1.84122e-06	-2.11851e-07	1.62937e-06	2.77175e-06	-2.47589e-06	2.95859e-07	2.23938e-06	-6.36059e-07	1.60332e-06	1.44542e-06	-4.83939e-08	1.39702e-06
12.337	5.18192e-06	-7.05491e-07	4.47643e-06	3.65998e-06	4.83537e-06	8.49534e-06	1.41021e-06	-2.60793e-07	1.14941e-06	2.14515e-06	-5.02257e-07	1.64290e-06	1.84005e-06	-2.11717e-07	1.62834e-06	2.76653e-06	-2.47446e-06	2.92071e-07	2.23977e-06	-6.35982e-07	1.60378e-06	1.44885e-06	-4.85088e-08	1.40034e-06
12.362	5.18203e-06	-7.05506e-07	4.47653e-06	3.67045e-06	4.83199e-06	8.50244e-06	1.40855e-06	-2.60487e-07	1.14806e-06	2.14394e-06	-5.01973e-07	1.64197e-06	1.83886e-06	-2.11580e-07	1.62728e-06	2.76129e-06	-2.47302e-06	2.88270e-07	2.24012e-06	-6.35899e-07	1.60422e-06	1.45226e-06	-4.86230e-08	1.40364e-06
12.386	5.18207e-06	-7.05511e-07	4.47656e-06	3.68085e-06	4.82859e-06	8.50945e-06	1.40688e-06	-2.60178e-07	1.14670e-06	2.14269e-06	-5.01681e-07	1.64101e-06	1.83764e-06	-2.11440e-07	1.62620e-06	2.75602e-06	-2.47157e-06	2.84454e-07	2.24044e-06	-6.35810e-07	1.60463e-06	1.45564e-06	-4.87363e-08	1.40691e-06
12.411	5.18202e-06	-7.05505e-07	4.47652e-06	3.69119e-06	4.82517e-06	8.51636e-06	1.40519e-06	-2.59865e-07	1.14532e-06	2.14142e-06	-5.01382e-07	1.64003e-06	1.83640e-06	-2.11297e-07	1.62510e-06	2.75073e-06	-2.47010e-06	2.80626e-07	2.24073e-06	-6.35714e-07	1.60501e-06	1.45901e-06	-4.88488e-08	1.41016e-06
12.435	5.18190e-06	-7.05488e-07	4.47641e-06	3.70146e-06	4.82172e-06	8.52318e-06	1.40348e-06	-2.59550e-07	1.14393e-06	2.14010e-06	-5.01075e-07	1.63903e-06	1.83513e-06	-2.11151e-07	1.62398e-06	2.74540e-06	-2.46862e-06	2.76783e-07	2.24098e-06	-6.35612e-07	1.60537e-06	1.46234e-06	-4.89605e-08	1.41338e-06
12.460	5.18169e-06	-7.05459e-07	4.47623e-06	3.71166e-06	4.81825e-06	8.52991e-06	1.40176e-06	-2.59231e-07	1.14253e-06	2.13876e-06	-5.00760e-07	1.63800e-06	1.83384e-06	-2.11002e-07	1.62284e-06	2.74004e-06	-2.46712e-06	2.72927e-07	2.24121e-06	-6.35504e-07	1.60570e-06	1.46565e-06	-4.90713e-08	1.41658e-06
12.485	5.18140e-06	-7.05420e-07	4.47598e-06	3.72180e-06	4.81475e-06	8.53655e-06	1.40002e-06	-2.58910e-07	1.14111e-06	2.13738e-06	-5.00438e-07	1.63695e-06	1.83252e-06	-2.10850e-07	1.62167e-06	2.73466e-06	-2.46560e-06	2.69058e-07	2.24140e-06	-6.35389e-07	1.60601e-06	1.46894e-06	-4.91813e-08	1.41976e-06
12.509	5.18103e-06	-7.05370e-07	4.47566e-06	3.73187e-06	4.81123e-06	8.54310e-06	1.39827e-06	-2.58585e-07	1.13968e-06	2.13597e-06	-5.00108e-07	1.63587e-06	1.83118e-06	-2.10696e-07	1.62048e-06	2.72925e-06	-2.46408e-06	2.65175e-07	2.24156e-06	-6.35269e-07	1.60629e-06	1.47220e-06	-4.92905e-08	1.42291e-06
12.534	5.18058e-06	-7.05309e-07	4.47527e-06	3.74187e-06	4.80769e-06	8.54956e-06	1.39650e-06	-2.58257e-07	1.13824e-06	2.13453e-06	-4.99771e-07	1.63476e-06	1.82981e-06	-2.10538e-07	1.61927e-06	2.72381e-06	-2.46253e-06	2.61278e-07	2.24169e-06	-6.35142e-07	1.60654e-06	1.47543e-06	-4.93988e-08	1.42603e-06
12.558	5.18005e-06	-7.05237e-07	4.47482e-06	3.75180e-06	4.80413e-06	8.55592e-06	1.39471e-06	-2.57927e-07	1.13678e-06	2.13306e-06	-4.99425e-07	1.63363e-06	1.82841e-06	-2.10378e-07	1.61804e-06	2.71834e-06	-2.46098e-06	2.57369e-07	2.24178e-06	-6.35008e-07	1.60677e-06	1.47864e-06	-4.95062e-08	1.42913e-06
12.583	5.17944e-06	-7.05154e-07	4.47429e-06	3.76166e-06	4.80054e-06	8.56220e-06	1.39290e-06	-2.57593e-07	1.13531e-06	2.13155e-06	-4.99072e-07	1.63248e-06	1.82700e-06	-2.10214e-07	1.61678e-06	2.71285e-06	-2.45941e-06	2.53446e-07	2.24184e-06	-6.34869e-07	1.60697e-06	1.48182e-06	-4.96128e-08	1.43221e-06
12.607	5.17875e-06	-7.05059e-07	4.47369e-06	3.77146e-06	4.79692e-06	8.56838e-06	1.39108e-06	-2.57256e-07	1.13383e-06	2.13001e-06	-4.98712e-07	1.63130e-06	1.82555e-06	-2.10048e-07	1.61550e-06	2.70733e-06	-2.45782e-06	2.49509e-07	2.24187e-06	-6.34724e-07	1.60715e-06	1.48498e-06	-4.97185e-08	1.43526e-06
12.632	5.17798e-06	-7.04954e-07	4.47302e-06	3.78118e-06	4.79329e-06	8.57447e-06	1.38924e-06	-2.56917e-07	1.13233e-06	2.12844e-06	-4.98344e-07	1.63010e-06	1.82408e-06	-2.09879e-07	1.61420e-06	2.70178e-06	-2.45622e-06	2.45560e-07	2.24187e-06	-6.34572e-07	1.60730e-06	1.48811e-06	-4.98232e-08	1.43829e-06
12.657	5.17713e-06	-7.04838e-07	4.47229e-06	3.79084e-06	4.78963e-06	8.58047e-06	1.38739e-06	-2.56574e-07	1.13082e-06	2.12683e-06	-4.97968e-07	1.62887e-06	1.82259e-06	-2.09707e-07	1.61288e-06	2.69620e-06	-2.45461e-06	2.41598e-07	2.24184e-06	-6.34414e-07	1.60742e-06	1.49121e-06	-4.99271e-08	1.44129e-06
12.681	5.17619e-06	-7.04712e-07	4.47148e-06	3.80043e-06	4.78595e-06	8.58638e-06	1.38552e-06	-2.56228e-07	1.12929e-06	2.12520e-06	-4.97585e-07	1.62761e-06	1.82107e-06	-2.09532e-07	1.61153e-06	2.69060e-06	-2.45298e-06	2.37622e-07	2.24177e-06	-6.34250e-07	1.60752e-06	1.49429e-06	-5.00301e-08	1.44426e-06
12.706	5.17518e-06	-7.04574e-07	4.47061e-06	3.80995e-06	4.78225e-06	8.59220e-06	1.38364e-06	-2.55880e-07	1.12776e-06	2.12353e-06	-4.97194e-07	1.62633e-06	1.81952e-06	-2.09354e-07	1.61017e-06	2.68497e-06	-2.45134e-06	2.33634e-07	2.24167e-06	-6.34080e-07	1.60759e-06	1.49734e-06	-5.01322e-08	1.44721e-06
12.730	5.17409e-06	-7.04425e-07	4.46966e-06	3.81940e-06	4.77853e-06	8.59793e-06	1.38174e-06	-2.55528e-07	1.12621e-06	2.12183e-06	-4.96795e-07	1.62503e-06	1.81795e-06	-2.09174e-07	1.60878e-06	2.67931e-06	-2.44968e-06	2.29632e-07	2.24154e-06	-6.33904e-07	1.60764e-06	1.50036e-06	-5.02334e-08	1.45013e-06
12.755	5.17292e-06	-7.04265e-07	4.46865e-06	3.82879e-06	4.77478e-06	8.60356e-06	1.37982e-06	-2.55174e-07	1.12465e-06	2.12009e-06	-4.96389e-07	1.62370e-06	1.81636e-06	-2.08990e-07	1.60737e-06	2.67363e-06	-2.44801e-06	2.25618e-07	2.24138e-06	-6.33722e-07	1.60766e-06	1.50336e-06	-5.03337e-08	1.45302e-06
12.780	5.17166e-06	-7.04095e-07	4.46757e-06	3.83810e-06	4.77101e-06	8.60911e-06	1.37789e-06	-2.54816e-07	1.12307e-06	2.11832e-06	-4.95975e-07	1.62235e-06	1.81474e-06	-2.08804e-07	1.60593e-06	2.66792e-06	-2.44633e-06	2.21590e-07	2.24119e-06	-6.33534e-07	1.60765e-06	1.50632e-06	-5.04330e-08	1.45589e-06
12.804	5.17033e-06	-7.03913e-07	4.46642e-06	3.84734e-06	4.76722e-06	8.61457e-06	1.37594e-06	-2.54456e-07	1.12148e-06	2.11652e-06	-4.95554e-07	1.62097e-06	1.81309e-06	-2.08615e-07	1.60448e-06	2.66218e-06	-2.44463e-06	2.17550e-07	2.24096e-06	-6.33340e-07	1.60762e-06	1.50926e-06	-5.05314e-08	1.45873e-06
12.829	5.16892e-06	-7.03721e-07	4.46520e-06	3.85652e-06	4.76341e-06	8.61993e-06	1.37397e-06	-2.54093e-07	1.11988e-06	2.11469e-06	-4.95125e-07	1.61957e-06	1.81142e-06	-2.08423e-07	1.60300e-06	2.65642e-06	-2.44292e-06	2.13498e-07	2.24070e-06	-6.33139e-07	1.60756e-06	1.51217e-06	-5.06289e-08	1.46154e-06
12.853	5.16743e-06	-7.03518e-07	4.46391e-06	3.86562e-06	4.75958e-06	8.62521e-06	1.37199e-06	-2.53726e-07	1.11827e-06	2.11283e-06	-4.94689e-07	1.61814e-06	1.80973e-06	-2.08228e-07	1.60150e-06	2.65063e-06	-2.44120e-06	2.09432e-07	2.24041e-06	-6.32933e-07	1.60747e-06	1.51505e-06	-5.07254e-08	1.46433e-06
12.878	5.16585e-06	-7.03304e-07	4.46255e-06	3.87466e-06	4.75573e-06	8.63039e-06	1.37000e-06	-2.53357e-07	1.11664e-06	2.11093e-06	-4.94245e-07	1.61669e-06	1.80801e-06	-2.08030e-07	1.59998e-06	2.64482e-06	-2.43946e-06	2.05354e-07	2.24008e-06	-6.32721e-07	1.60736e-06	1.51791e-06	-5.08209e-08	1.46709e-06
12.902	5.16420e-06	-7.03079e-07	4.46112e-06	3.88363e-06	4.75186e-06	8.63548e-06	1.36799e-06	-2.52985e-07	1.11500e-06	2.10900e-06	-4.93793e-07	1.61521e-06	1.80626e-06	-2.07829e-07	1.59844e-06	2.63898e-06	-2.43771e-06	2.01264e-07	2.23973e-06	-6.32503e-07	1.60722e-06	1.52073e-06	-5.09155e-08	1.46982e-06
12.927	5.16247e-06	-7.02843e-07	4.45963e-06	3.89252e-06	4.74797e-06	8.64049e-06	1.36596e-06	-2.52610e-07	1.11335e-06	2.10704e-06	-4.93334e-07	1.61371e-06	1.80449e-06	-2.07625e-07	1.59687e-06	2.63311e-06	-2.43595e-06	1.97161e-07	2.23934e-06	-6.32279e-07	1.60706e-06	1.52353e-06	-5.10092e-08	1.47252e-06
12.952	5.16066e-06	-7.02597e-07	4.45806e-06	3.90135e-06	4.74405e-06	8.64540e-06	1.36392e-06	-2.52233e-07	1.11168e-06	2.10505e-06	-4.92868e-07	1.61218e-06	1.80270e-06	-2.07419e-07	1.59528e-06	2.62722e-06	-2.43418e-06	1.93045e-07	2.23892e-06	-6.32050e-07	1.60687e-06	1.52630e-06	-5.11018e-08	1.47520e-06
12.976	5.15877e-06	-7.02339e-07	4.45643e-06	3.91010e-06	4.74012e-06	8.65023e-06	1.36186e-06	-2.51852e-07	1.11001e-06	2.10303e-06	-4.92394e-07	1.61063e-06	1.80088e-06	-2.07210e-07	1.59367e-06	2.62130e-06	-2.43239e-06	1.88918e-07	2.23846e-06	-6.31814e-07	1.60665e-06	1.52904e-06	-5.11935e-08	1.47784e-06
13.001	5.15680e-06	-7.02071e-07	4.45473e-06	3.91879e-06	4.73617e-06	8.65496e-06	1.35979e-06	-2.51469e-07	1.10832e-06	2.10097e-06	-4.91912e-07	1.60906e-06	1.79904e-06	-2.06997e-07	1.59204e-06	2.61536e-06	-2.43058e-06	1.84778e-07	2.23798e-06	-6.31573e-07	1.60640e-06	1.53174e-06	-5.12842e-08	1.48046e-06
13.025	5.15475e-06	-7.01792e-07	4.45296e-06	3.92741e-06	4.73220e-06	8.65960e-06	1.35770e-06	-2.51083e-07	1.10661e-06	2.09888e-06	-4.91423e-07	1.60746e-06	1.79717e-06	-2.06782e-07	1.59039e-06	2.60940e-06	-2.42877e-06	1.80625e-07	2.23746e-06	-6.31325e-07	1.60613e-06	1.53442e-06	-5.13738e-08	1.48305e-06
13.050	5.15263e-06	-7.01503e-07	4.45112e-06	3.93595e-06	4.72821e-06	8.66416e-06	1.35559e-06	-2.50693e-07	1.10490e-06	2.09676e-06	-4.90926e-07	1.60583e-06	1.79528e-06	-2.06565e-07	1.58871e-06	2.60340e-06	-2.42694e-06	1.76461e-07	2.23691e-06	-6.31072e-07	1.60584e-06	1.53707e-06	-5.14625e-08	1.48561e-06
13.074	5.15042e-06	-7.01202e-07	4.44922e-06	3.94443e-06	4.72420e-06	8.66862e-06	1.35347e-06	-2.50302e-07	1.10317e-06	2.09461e-06	-4.90422e-07	1.60418e-06	1.79336e-06	-2.06344e-07	1.58701e-06	2.59739e-06	-2.42510e-06	1.72284e-07	2.23633e-06	-6.30813e-07	1.60551e-06	1.53969e-06	-5.15502e-08	1.48814e-06
13.099	5.14814e-06	-7.00891e-07	4.44724e-06	3.95283e-06	4.72017e-06	8.67300e-06	1.35134e-06	-2.49907e-07	1.10143e-06	2.09242e-06	-4.89911e-07	1.60251e-06	1.79141e-06	-2.06120e-07	1.58529e-06	2.59134e-06	-2.42325e-06	1.68095e-07	2.23571e-06	-6.30549e-07	1.60516e-06	1.54228e-06	-5.16369e-08	1.49064e-06
13.124	5.14577e-06	-7.00570e-07	4.44520e-06	3.96117e-06	4.71612e-06	8.67729e-06	1.34919e-06	-2.49509e-07	1.09968e-06	2.09021e-06	-4.89392e-07	1.60081e-06	1.78945e-06	-2.05894e-07	1.58355e-06	2.58528e-06	-2.42138e-06	1.63895e-07	2.23507e-06	-6.30279e-07	1.60479e-06	1.54484e-06	-5.17225e-08	1.49311e-06
13.148	5.14333e-06	-7.00237e-07	4.44309e-06	3.96943e-06	4.71205e-06	8.68148e-06	1.34703e-06	-2.49109e-07	1.09792e-06	2.08796e-06	-4.88865e-07	1.59909e-06	1.78746e-06	-2.05665e-07	1.58179e-06	2.57919e-06	-2.41951e-06	1.59682e-07	2.23439e-06	-6.30003e-07	1.60439e-06	1.54736e-06	-5.18071e-08	1.49556e-06
13.173	5.14081e-06	-6.99894e-07	4.44092e-06	3.97763e-06	4.70796e-06	8.68559e-06	1.34485e-06	-2.48706e-07	1.09614e-06	2.08568e-06	-4.88332e-07	1.59735e-06	1.78544e-06	-2.05433e-07	1.58001e-06	2.57307e-06	-2.41762e-06	1.55458e-07	2.23368e-06	-6.29721e-07	1.60396e-06	1.54986e-06	-5.18907e-08	1.49797e-06
13.197	5.13821e-06	-6.99540e-07	4.43867e-06	3.98575e-06	4.70386e-06	8.68961e-06	1.34265e-06	-2.48300e-07	1.09435e-06	2.08337e-06	-4.87790e-07	1.59557e-06	1.78340e-06	-2.05198e-07	1.57820e-06	2.56693e-06	-2.41571e-06	1.51222e-07	2.23294e-06	-6.29433e-07	1.60350e-06	1.55233e-06	-5.19732e-08	1.50035e-06
13.222	5.13553e-06	-6.99176e-07	4.43636e-06	3.99380e-06	4.69974e-06	8.69354e-06	1.34044e-06	-2.47892e-07	1.09255e-06	2.08102e-06	-4.87242e-07	1.59378e-06	1.78133e-06	-2.04960e-07	1.57637e-06	2.56077e-06	-2.41380e-06	1.46974e-07	2.23216e-06	-6.29140e-07	1.60302e-06	1.55476e-06	-5.20547e-08	1.50270e-06
13.246	5.13278e-06	-6.98801e-07	4.43398e-06	4.00178e-06	4.69560e-06	8.69738e-06	1.33822e-06	-2.47480e-07	1.09074e-06	2.07865e-06	-4.86686e-07	1.59196e-06	1.77924e-06	-2.04720e-07	1.57452e-06	2.55459e-06	-2.41187e-06	1.42714e-07	2.23136e-06	-6.28842e-07	1.60251e-06	1.55716e-06	-5.21352e-08	1.50503e-06
13.271	5.12995e-06	-6.98415e-07	4.43153e-06	4.00970e-06	4.69144e-06	8.70114e-06	1.33598e-06	-2.47066e-07	1.08891e-06	2.07624e-06	-4.86122e-07	1.59012e-06	1.77713e-06	-2.04477e-07	1.57265e-06	2.54838e-06	-2.40993e-06	1.38443e-07	2.23052e-06	-6.28538e-07	1.60198e-06	1.55953e-06	-5.22145e-08	1.50732e-06
13.296	5.12703e-06	-6.98019e-07	4.42902e-06	4.01754e-06	4.68726e-06	8.70480e-06	1.33373e-06	-2.46650e-07	1.08708e-06	2.07380e-06	-4.85551e-07	1.58825e-06	1.77499e-06	-2.04230e-07	1.57076e-06	2.54214e-06	-2.40798e-06	1.34160e-07	2.22965e-06	-6.28228e-07	1.60142e-06	1.56187e-06	-5.22928e-08	1.50958e-06
13.320	5.12405e-06	-6.97612e-07	4.42643e-06	4.02531e-06	4.68307e-06	8.70838e-06	1.33146e-06	-2.46230e-07	1.08523e-06	2.07133e-06	-4.84973e-07	1.58636e-06	1.77283e-06	-2.03981e-07	1.56884e-06	2.53589e-06	-2.40602e-06	1.29866e-07	2.22875e-06	-6.27912e-07	1.60083e-06	1.56418e-06	-5.23701e-08	1.51181e-06
13.345	5.12098e-06	-6.97194e-07	4.42379e-06	4.03300e-06	4.67886e-06	8.71187e-06	1.32918e-06	-2.45808e-07	1.08337e-06	2.06883e-06	-4.84388e-07	1.58444e-06	1.77064e-06	-2.03730e-07	1.56691e-06	2.52960e-06	-2.40405e-06	1.25560e-07	2.22781e-06	-6.27591e-07	1.60022e-06	1.56645e-06	-5.24462e-08	1.51401e-06
13.369	5.11784e-06	-6.96767e-07	4.42107e-06	4.04063e-06	4.67464e-06	8.71527e-06	1.32688e-06	-2.45383e-07	1.08150e-06	2.06630e-06	-4.83795e-07	1.58251e-06	1.76843e-06	-2.03475e-07	1.56495e-06	2.52330e-06	-2.40206e-06	1.21243e-07	2.22685e-06	-6.27265e-07	1.59958e-06	1.56870e-06	-5.25213e-08	1.51617e-06
13.394	5.11462e-06	-6.96328e-07	4.41829e-06	4.04819e-06	4.67039e-06	8.71858e-06	1.32457e-06	-2.44956e-07	1.07961e-06	2.06374e-06	-4.83195e-07	1.58054e-06	1.76619e-06	-2.03218e-07	1.56297e-06	2.51698e-06	-2.40006e-06	1.16915e-07	2.22585e-06	-6.26933e-07	1.59891e-06	1.57090e-06	-5.25953e-08	1.51831e-06
13.418	5.11132e-06	-6.95879e-07	4.41544e-06	4.05567e-06	4.66613e-06	8.72180e-06	1.32224e-06	-2.44526e-07	1.07772e-06	2.06114e-06	-4.82587e-07	1.57856e-06	1.76393e-06	-2.02958e-07	1.56097e-06	2.51063e-06	-2.39805e-06	1.12575e-07	2.22482e-06	-6.26596e-07	1.59822e-06	1.57308e-06	-5.26682e-08	1.52041e-06
13.443	5.10795e-06	-6.95420e-07	4.41253e-06	4.06309e-06	4.66185e-06	8.72494e-06	1.31990e-06	-2.44093e-07	1.07581e-06	2.05852e-06	-4.81973e-07	1.57654e-06	1.76164e-06	-2.02695e-07	1.55895e-06	2.50426e-06	-2.39603e-06	1.08224e-07	2.22376e-06	-6.26253e-07	1.59750e-06	1.57523e-06	-5.27400e-08	1.52249e-06
13.468	5.10450e-06	-6.94950e-07	4.40955e-06	4.07043e-06	4.65756e-06	8.72799e-06	1.31755e-06	-2.43657e-07	1.07389e-06	2.05586e-06	-4.81351e-07	1.57451e-06	1.75934e-06	-2.02429e-07	1.55691e-06	2.49786e-06	-2.39400e-06	1.03863e-07	2.22266e-06	-6.25905e-07	1.59676e-06	1.57734e-06	-5.28106e-08	1.52453e-06
13.492	5.10097e-06	-6.94470e-07	4.40650e-06	4.07770e-06	4.65325e-06	8.73095e-06	1.31518e-06	-2.43219e-07	1.07196e-06	2.05317e-06	-4.80721e-07	1.57245e-06	1.75700e-06	-2.02161e-07	1.55484e-06	2.49144e-06	-2.39195e-06	9.94900e-08	2.22154e-06	-6.25551e-07	1.59599e-06	1.57941e-06	-5.28802e-08	1.52653e-06
13.517	5.09737e-06	-6.93979e-07	4.40339e-06	4.08490e-06	4.64893e-06	8.73383e-06	1.31280e-06	-2.42779e-07	1.07002e-06	2.05045e-06	-4.80085e-07	1.57037e-06	1.75465e-06	-2.01890e-07	1.55276e-06	2.48501e-06	-2.38990e-06	9.51064e-08	2.22038e-06	-6.25192e-07	1.59519e-06	1.58146e-06	-5.29486e-08	1.52851e-06
13.541	5.09369e-06	-6.93478e-07	4.40021e-06	4.09203e-06	4.64459e-06	8.73662e-06	1.31040e-06	-2.42335e-07	1.06806e-06	2.04770e-06	-4.79441e-07	1.56826e-06	1.75226e-06	-2.01616e-07	1.55065e-06	2.47855e-06	-2.38783e-06	9.07119e-08	2.21920e-06	-6.24828e-07	1.59437e-06	1.58347e-06	-5.30159e-08	1.53045e-06
13.566	5.08993e-06	-6.92967e-07	4.39696e-06	4.09909e-06	4.64023e-06	8.73932e-06	1.30799e-06	-2.41889e-07	1.06610e-06	2.04492e-06	-4.78790e-07	1.56613e-06	1.74986e-06	-2.01339e-07	1.54852e-06	2.47206e-06	-2.38576e-06	8.63067e-08	2.21798e-06	-6.24458e-07	1.59352e-06	1.58544e-06	-5.30821e-08	1.53236e-06
13.591	5.08610e-06	-6.92445e-07	4.39365e-06	4.10608e-06	4.63586e-06	8.74194e-06	1.30556e-06	-2.41441e-07	1.06412e-06	2.04211e-06	-4.78132e-07	1.56398e-06	1.74743e-06	-2.01059e-07	1.54637e-06	2.46556e-06	-2.38367e-06	8.18907e-08	2.21673e-06	-6.24083e-07	1.59264e-06	1.58739e-06	-5.31471e-08	1.53424e-06
13.615	5.08219e-06	-6.91913e-07	4.39028e-06	4.11299e-06	4.63147e-06	8.74447e-06	1.30312e-06	-2.40990e-07	1.06213e-06	2.03927e-06	-4.77466e-07	1.56181e-06	1.74498e-06	-2.00777e-07	1.54420e-06	2.45903e-06	-2.38157e-06	7.74640e-08	2.21544e-06	-6.23703e-07	1.59174e-06	1.58930e-06	-5.32110e-08	1.53608e-06
13.640	5.07821e-06	-6.91371e-07	4.38684e-06	4.11984e-06	4.62707e-06	8.74691e-06	1.30067e-06	-2.40536e-07	1.06013e-06	2.03640e-06	-4.76794e-07	1.55961e-06	1.74250e-06	-2.00492e-07	1.54201e-06	2.45249e-06	-2.37946e-06	7.30268e-08	2.21413e-06	-6.23317e-07	1.59081e-06	1.59117e-06	-5.32738e-08	1.53790e-06
13.664	5.07415e-06	-6.90819e-07	4.38333e-06	4.12661e-06	4.62265e-06	8.74927e-06	1.29820e-06	-2.40080e-07	1.05812e-06	2.03350e-06	-4.76114e-07	1.55738e-06	1.74000e-06	-2.00205e-07	1.53979e-06	2.44592e-06	-2.37734e-06	6.85790e-08	2.21279e-06	-6.22926e-07	1.58986e-06	1.59301e-06	-5.33353e-08	1.53967e-06
13.689	5.07002e-06	-6.90256e-07	4.37976e-06	4.13331e-06	4.61822e-06	8.75154e-06	1.29572e-06	-2.39621e-07	1.05610e-06	2.03056e-06	-4.75427e-07	1.55514e-06	1.73747e-06	-1.99914e-07	1.53756e-06	2.43933e-06	-2.37521e-06	6.41209e-08	2.21141e-06	-6.22530e-07	1.58888e-06	1.59481e-06	-5.33957e-08	1.54142e-06
13.713	5.06581e-06	-6.89683e-07	4.37613e-06	4.13995e-06	4.61378e-06	8.75372e-06	1.29323e-06	-2.39160e-07	1.05407e-06	2.02760e-06	-4.74733e-07	1.55287e-06	1.73493e-06	-1.99621e-07	1.53531e-06	2.43272e-06	-2.37307e-06	5.96523e-08	2.21000e-06	-6.22129e-07	1.58787e-06	1.59658e-06	-5.34550e-08	1.54313e-06
13.738	5.06153e-06	-6.89100e-07	4.37243e-06	4.14651e-06	4.60932e-06	8.75582e-06	1.29072e-06	-2.38696e-07	1.05202e-06	2.02460e-06	-4.74032e-07	1.55057e-06	1.73235e-06	-1.99325e-07	1.53303e-06	2.42609e-06	-2.37091e-06	5.51735e-08	2.20856e-06	-6.21723e-07	1.58684e-06	1.59832e-06	-5.35131e-08	1.54480e-06
13.763	5.05717e-06	-6.88507e-07	4.36866e-06	4.15299e-06	4.60484e-06	8.75784e-06	1.28820e-06	-2.38230e-07	1.04997e-06	2.02158e-06	-4.73324e-07	1.54826e-06	1.72976e-06	-1.99026e-07	1.53073e-06	2.41944e-06	-2.36875e-06	5.06845e-08	2.20709e-06	-6.21311e-07	1.58578e-06	1.60002e-06	-5.35699e-08	1.54645e-06
13.787	5.05274e-06	-6.87904e-07	4.36483e-06	4.15941e-06	4.60035e-06	8.75976e-06	1.28566e-06	-2.37761e-07	1.04790e-06	2.01853e-06	-4.72609e-07	1.54592e-06	1.72714e-06	-1.98725e-07	1.52842e-06	2.41276e-06	-2.36658e-06	4.61853e-08	2.20559e-06	-6.20895e-07	1.58470e-06	1.60168e-06	-5.36256e-08	1.54805e-06
13.812	5.04823e-06	-6.87290e-07	4.36094e-06	4.16576e-06	4.59585e-06	8.76161e-06	1.28312e-06	-2.37290e-07	1.04583e-06	2.01544e-06	-4.71887e-07	1.54355e-06	1.72450e-06	-1.98421e-07	1.52608e-06	2.40607e-06	-2.36440e-06	4.16760e-08	2.20406e-06	-6.20473e-07	1.58359e-06	1.60331e-06	-5.36801e-08	1.54963e-06
13.836	5.04365e-06	-6.86667e-07	4.35699e-06	4.17203e-06	4.59134e-06	8.76337e-06	1.28056e-06	-2.36816e-07	1.04374e-06	2.01233e-06	-4.71157e-07	1.54117e-06	1.72183e-06	-1.98114e-07	1.52372e-06	2.39936e-06	-2.36220e-06	3.71568e-08	2.20250e-06	-6.20046e-07	1.58245e-06	1.60490e-06	-5.37335e-08	1.55117e-06
13.861	5.03900e-06	-6.86033e-07	4.35297e-06	4.17824e-06	4.58681e-06	8.76504e-06	1.27798e-06	-2.36340e-07	1.04164e-06	2.00918e-06	-4.70421e-07	1.53876e-06	1.71914e-06	-1.97805e-07	1.52134e-06	2.39263e-06	-2.36000e-06	3.26276e-08	2.20090e-06	-6.19614e-07	1.58129e-06	1.60646e-06	-5.37856e-08	1.55267e-06
13.885	5.03427e-06	-6.85390e-07	4.34888e-06	4.18437e-06	4.58226e-06	8.76663e-06	1.27539e-06	-2.35862e-07	1.03953e-06	2.00601e-06	-4.69678e-07	1.53633e-06	1.71643e-06	-1.97493e-07	1.51894e-06	2.38587e-06	-2.35779e-06	2.80886e-08	2.19928e-06	-6.19177e-07	1.58010e-06	1.60798e-06	-5.38365e-08	1.55414e-06
13.910	5.02947e-06	-6.84736e-07	4.34474e-06	4.19043e-06	4.57771e-06	8.76814e-06	1.27279e-06	-2.35381e-07	1.03741e-06	2.00280e-06	-4.68927e-07	1.53387e-06	1.71369e-06	-1.97178e-07	1.51652e-06	2.37910e-06	-2.35556e-06	2.35398e-08	2.19762e-06	-6.18735e-07	1.57889e-06	1.60946e-06	-5.38861e-08	1.55557e-06
13.935	5.02460e-06	-6.84073e-07	4.34053e-06	4.19642e-06	4.57314e-06	8.76956e-06	1.27018e-06	-2.34897e-07	1.03528e-06	1.99957e-06	-4.68170e-07	1.53140e-06	1.71093e-06	-1.96860e-07	1.51407e-06	2.37231e-06	-2.35333e-06	1.89813e-08	2.19594e-06	-6.18288e-07	1.57765e-06	1.61091e-06	-5.39346e-08	1.55697e-06
13.959	5.01965e-06	-6.83399e-07	4.33625e-06	4.20234e-06	4.56856e-06	8.77090e-06	1.26755e-06	-2.34411e-07	1.03314e-06	1.99630e-06	-4.67406e-07	1.52890e-06	1.70815e-06	-1.96540e-07	1.51161e-06	2.36550e-06	-2.35109e-06	1.44131e-08	2.19422e-06	-6.17837e-07	1.57638e-06	1.61232e-06	-5.39818e-08	1.55834e-06
13.984	5.01464e-06	-6.82716e-07	4.33192e-06	4.20819e-06	4.56397e-06	8.77216e-06	1.26491e-06	-2.33923e-07	1.03099e-06	1.99301e-06	-4.66635e-07	1.52637e-06	1.70534e-06	-1.96217e-07	1.50913e-06	2.35867e-06	-2.34883e-06	9.83547e-09	2.19247e-06	-6.17380e-07	1.57509e-06	1.61369e-06	-5.40278e-08	1.55966e-06
14.008	5.00954e-06	-6.82023e-07	4.32752e-06	4.21397e-06	4.55936e-06	8.77333e-06	1.26226e-06	-2.33432e-07	1.02882e-06	1.98969e-06	-4.65857e-07	1.52383e-06	1.70252e-06	-1.95892e-07	1.50662e-06	2.35182e-06	-2.34657e-06	5.24834e-09	2.19069e-06	-6.16918e-07	1.57377e-06	1.61503e-06	-5.40726e-08	1.56096e-06
14.033	5.00438e-06	-6.81320e-07	4.32306e-06	4.21967e-06	4.55474e-06	8.77442e-06	1.25959e-06	-2.32939e-07	1.02665e-06	1.98633e-06	-4.65072e-07	1.52126e-06	1.69966e-06	-1.95563e-07	1.50410e-06	2.34495e-06	-2.34430e-06	6.51812e-10	2.18888e-06	-6.16452e-07	1.57243e-06	1.61633e-06	-5.41161e-08	1.56221e-06
14.057	4.99915e-06	-6.80607e-07	4.31854e-06	4.22531e-06	4.55011e-06	8.77542e-06	1.25691e-06	-2.32444e-07	1.02447e-06	1.98295e-06	-4.64280e-07	1.51867e-06	1.69679e-06	-1.95233e-07	1.50156e-06	2.33806e-06	-2.34202e-06	-3.95403e-09	2.18704e-06	-6.15980e-07	1.57106e-06	1.61759e-06	-5.41584e-08	1.56343e-06
14.082	4.99384e-06	-6.79885e-07	4.31395e-06	4.23087e-06	4.54547e-06	8.77634e-06	1.25422e-06	-2.31946e-07	1.02227e-06	1.97954e-06	-4.63481e-07	1.51606e-06	1.69389e-06	-1.94899e-07	1.49899e-06	2.33116e-06	-2.33973e-06	-8.56911e-09	2.18517e-06	-6.15504e-07	1.56967e-06	1.61882e-06	-5.41994e-08	1.56462e-06
14.107	4.98846e-06	-6.79153e-07	4.30931e-06	4.23637e-06	4.54082e-06	8.77718e-06	1.25152e-06	-2.31446e-07	1.02007e-06	1.97610e-06	-4.62676e-07	1.51342e-06	1.69097e-06	-1.94563e-07	1.49641e-06	2.32423e-06	-2.33743e-06	-1.31933e-08	2.18327e-06	-6.15023e-07	1.56825e-06	1.62000e-06	-5.42392e-08	1.56577e-06
14.131	4.98301e-06	-6.78411e-07	4.30460e-06	4.24179e-06	4.53615e-06	8.77794e-06	1.24880e-06	-2.30944e-07	1.01786e-06	1.97263e-06	-4.61864e-07	1.51077e-06	1.68802e-06	-1.94224e-07	1.49380e-06	2.31729e-06	-2.33512e-06	-1.78267e-08	2.18134e-06	-6.14537e-07	1.56681e-06	1.62115e-06	-5.42777e-08	1.56688e-06
14.156	4.97749e-06	-6.77659e-07	4.29983e-06	4.24714e-06	4.53147e-06	8.77862e-06	1.24607e-06	-2.30439e-07	1.01563e-06	1.96913e-06	-4.61045e-07	1.50809e-06	1.68506e-06	-1.93883e-07	1.49118e-06	2.31033e-06	-2.33280e-06	-2.24690e-08	2.17938e-06	-6.14046e-07	1.56534e-06	1.62227e-06	-5.43149e-08	1.56795e-06
14.180	4.97190e-06	-6.76898e-07	4.29500e-06	4.25242e-06	4.52679e-06	8.77921e-06	1.24333e-06	-2.29932e-07	1.01340e-06	1.96561e-06	-4.60219e-07	1.50539e-06	1.68207e-06	-1.93539e-07	1.48853e-06	2.30335e-06	-2.33047e-06	-2.71202e-08	2.17739e-06	-6.13551e-07	1.56384e-06	1.62334e-06	-5.43509e-08	1.56899e-06
14.205	4.96624e-06	-6.76127e-07	4.29011e-06	4.25763e-06	4.52209e-06	8.77972e-06	1.24058e-06	-2.29423e-07	1.01115e-06	1.96205e-06	-4.59386e-07	1.50266e-06	1.67906e-06	-1.93192e-07	1.48586e-06	2.29635e-06	-2.32814e-06	-3.17803e-08	2.17537e-06	-6.13051e-07	1.56232e-06	1.62438e-06	-5.43856e-08	1.56999e-06
14.230	4.96051e-06	-6.75347e-07	4.28516e-06	4.26277e-06	4.51738e-06	8.78015e-06	1.23781e-06	-2.28911e-07	1.00890e-06	1.95847e-06	-4.58547e-07	1.49992e-06	1.67602e-06	-1.92843e-07	1.48318e-06	2.28934e-06	-2.32579e-06	-3.64492e-08	2.17332e-06	-6.12546e-07	1.56078e-06	1.62537e-06	-5.44190e-08	1.57096e-06
14.254	4.95470e-06	-6.74557e-07	4.28015e-06	4.26784e-06	4.51266e-06	8.78050e-06	1.23503e-06	-2.28397e-07	1.00663e-06	1.95485e-06	-4.57701e-07	1.49715e-06	1.67296e-06	-1.92491e-07	1.48047e-06	2.28231e-06	-2.32344e-06	-4.11267e-08	2.17124e-06	-6.12037e-07	1.55920e-06	1.62633e-06	-5.44511e-08	1.57188e-06
14.279	4.94883e-06	-6.73758e-07	4.27508e-06	4.27284e-06	4.50793e-06	8.78077e-06	1.23224e-06	-2.27881e-07	1.00436e-06	1.95121e-06	-4.56848e-07	1.49436e-06	1.66988e-06	-1.92137e-07	1.47775e-06	2.27526e-06	-2.32107e-06	-4.58128e-08	2.16913e-06	-6.11522e-07	1.55761e-06	1.62725e-06	-5.44819e-08	1.57277e-06
14.303	4.94289e-06	-6.72949e-07	4.26994e-06	4.27777e-06	4.50318e-06	8.78096e-06	1.22944e-06	-2.27363e-07	1.00207e-06	1.94754e-06	-4.55989e-07	1.49155e-06	1.66678e-06	-1.91780e-07	1.47500e-06	2.26819e-06	-2.31870e-06	-5.05075e-08	2.16699e-06	-6.11004e-07	1.55599e-06	1.62814e-06	-5.45114e-08	1.57362e-06
14.328	4.93688e-06	-6.72130e-07	4.26475e-06	4.28263e-06	4.49843e-06	8.78106e-06	1.22662e-06	-2.26843e-07	9.99780e-07	1.94384e-06	-4.55123e-07	1.48872e-06	1.66366e-06	-1.91421e-07	1.47224e-06	2.26111e-06	-2.31632e-06	-5.52106e-08	2.16482e-06	-6.10480e-07	1.55434e-06	1.62898e-06	-5.45397e-08	1.57444e-06
14.352	4.93080e-06	-6.71303e-07	4.25950e-06	4.28742e-06	4.49367e-06	8.78109e-06	1.22380e-06	-2.26320e-07	9.97477e-07	1.94012e-06	-4.54251e-07	1.48587e-06	1.66051e-06	-1.91059e-07	1.46945e-06	2.25401e-06	-2.31393e-06	-5.99221e-08	2.16262e-06	-6.09952e-07	1.55267e-06	1.62978e-06	-5.45666e-08	1.57522e-06
14.377	4.92466e-06	-6.70466e-07	4.25419e-06	4.29214e-06	4.48890e-06	8.78104e-06	1.22096e-06	-2.25795e-07	9.95163e-07	1.93636e-06	-4.53372e-07	1.48299e-06	1.65734e-06	-1.90694e-07	1.46665e-06	2.24689e-06	-2.31154e-06	-6.46418e-08	2.16039e-06	-6.09420e-07	1.55097e-06	1.63055e-06	-5.45922e-08	1.57595e-06
14.402	4.91844e-06	-6.69619e-07	4.24882e-06	4.29679e-06	4.48412e-06	8.78090e-06	1.21811e-06	-2.25268e-07	9.92840e-07	1.93258e-06	-4.52486e-07	1.48009e-06	1.65415e-06	-1.90327e-07	1.46382e-06	2.23976e-06	-2.30913e-06	-6.93697e-08	2.15814e-06	-6.08883e-07	1.54925e-06	1.63127e-06	-5.46165e-08	1.57666e-06
14.426	4.91215e-06	-6.68764e-07	4.24339e-06	4.30136e-06	4.47933e-06	8.78069e-06	1.21525e-06	-2.24739e-07	9.90507e-07	1.92877e-06	-4.51594e-07	1.47717e-06	1.65094e-06	-1.89957e-07	1.46098e-06	2.23261e-06	-2.30672e-06	-7.41058e-08	2.15585e-06	-6.08341e-07	1.54751e-06	1.63196e-06	-5.46394e-08	1.57732e-06
14.451	4.90580e-06	-6.67899e-07	4.23790e-06	4.30587e-06	4.47453e-06	8.78040e-06	1.21237e-06	-2.24207e-07	9.88165e-07	1.92493e-06	-4.50695e-07	1.47423e-06	1.64770e-06	-1.89585e-07	1.45812e-06	2.22545e-06	-2.30430e-06	-7.88499e-08	2.15353e-06	-6.07795e-07	1.54574e-06	1.63260e-06	-5.46610e-08	1.57794e-06
14.475	4.89938e-06	-6.67025e-07	4.23236e-06	4.31031e-06	4.46972e-06	8.78003e-06	1.20949e-06	-2.23674e-07	9.85813e-07	1.92106e-06	-4.49790e-07	1.47127e-06	1.64444e-06	-1.89210e-07	1.45523e-06	2.21826e-06	-2.30187e-06	-8.36019e-08	2.15119e-06	-6.07245e-07	1.54394e-06	1.63321e-06	-5.46814e-08	1.57853e-06
14.500	4.89290e-06	-6.66142e-07	4.22675e-06	4.31468e-06	4.46490e-06	8.77958e-06	1.20659e-06	-2.23138e-07	9.83452e-07	1.91717e-06	-4.48878e-07	1.46829e-06	1.64116e-06	-1.88833e-07	1.45233e-06	2.21107e-06	-2.29943e-06	-8.83618e-08	2.14881e-06	-6.06690e-07	1.54212e-06	1.63378e-06	-5.47003e-08	1.57908e-06
14.524	4.88634e-06	-6.65250e-07	4.22109e-06	4.31898e-06	4.46007e-06	8.77905e-06	1.20368e-06	-2.22600e-07	9.81082e-07	1.91325e-06	-4.47960e-07	1.46529e-06	1.63786e-06	-1.88453e-07	1.44941e-06	2.20385e-06	-2.29698e-06	-9.31294e-08	2.14641e-06	-6.06131e-07	1.54028e-06	1.63430e-06	-5.47179e-08	1.57959e-06
14.549	4.87972e-06	-6.64348e-07	4.21537e-06	4.32321e-06	4.45523e-06	8.77844e-06	1.20076e-06	-2.22060e-07	9.78702e-07	1.90930e-06	-4.47035e-07	1.46226e-06	1.63454e-06	-1.88070e-07	1.44647e-06	2.19662e-06	-2.29453e-06	-9.79048e-08	2.14398e-06	-6.05567e-07	1.53841e-06	1.63479e-06	-5.47342e-08	1.58006e-06
14.574	4.87303e-06	-6.63438e-07	4.20960e-06	4.32737e-06	4.45039e-06	8.77775e-06	1.19783e-06	-2.21518e-07	9.76313e-07	1.90532e-06	-4.46104e-07	1.45922e-06	1.63120e-06	-1.87686e-07	1.44351e-06	2.18938e-06	-2.29207e-06	-1.02688e-07	2.14152e-06	-6.04999e-07	1.53652e-06	1.63524e-06	-5.47492e-08	1.58049e-06
14.598	4.86628e-06	-6.62518e-07	4.20376e-06	4.33146e-06	4.44553e-06	8.77699e-06	1.19489e-06	-2.20974e-07	9.73915e-07	1.90132e-06	-4.45167e-07	1.45615e-06	1.62783e-06	-1.87298e-07	1.44053e-06	2.18212e-06	-2.28960e-06	-1.07478e-07	2.13903e-06	-6.04427e-07	1.53460e-06	1.63564e-06	-5.47627e-08	1.58088e-06
14.623	4.85946e-06	-6.61590e-07	4.19787e-06	4.33548e-06	4.44067e-06	8.77615e-06	1.19194e-06	-2.20428e-07	9.71508e-07	1.89729e-06	-4.44224e-07	1.45307e-06	1.62444e-06	-1.86908e-07	1.43753e-06	2.17484e-06	-2.28712e-06	-1.12276e-07	2.13651e-06	-6.03850e-07	1.53266e-06	1.63601e-06	-5.47750e-08	1.58123e-06
14.647	4.85258e-06	-6.60653e-07	4.19192e-06	4.33943e-06	4.43580e-06	8.77523e-06	1.18897e-06	-2.19880e-07	9.69092e-07	1.89323e-06	-4.43274e-07	1.44996e-06	1.62103e-06	-1.86516e-07	1.43452e-06	2.16756e-06	-2.28464e-06	-1.17081e-07	2.13396e-06	-6.03269e-07	1.53069e-06	1.63633e-06	-5.47858e-08	1.58154e-06
14.672	4.84563e-06	-6.59707e-07	4.18592e-06	4.34331e-06	4.43092e-06	8.77424e-06	1.18600e-06	-2.19329e-07	9.66667e-07	1.88915e-06	-4.42317e-07	1.44683e-06	1.61760e-06	-1.86121e-07	1.43148e-06	2.16025e-06	-2.28214e-06	-1.21894e-07	2.13139e-06	-6.02684e-07	1.52870e-06	1.63661e-06	-5.47953e-08	1.58182e-06
14.696	4.83861e-06	-6.58752e-07	4.17986e-06	4.34713e-06	4.42603e-06	8.77316e-06	1.18301e-06	-2.18777e-07	9.64233e-07	1.88504e-06	-4.41355e-07	1.44368e-06	1.61415e-06	-1.85724e-07	1.42843e-06	2.15293e-06	-2.27965e-06	-1.26714e-07	2.12878e-06	-6.02095e-07	1.52669e-06	1.63686e-06	-5.48034e-08	1.58205e-06
14.721	4.83153e-06	-6.57788e-07	4.17375e-06	4.35087e-06	4.42114e-06	8.77201e-06	1.18001e-06	-2.18223e-07	9.61790e-07	1.88090e-06	-4.40386e-07	1.44051e-06	1.61068e-06	-1.85325e-07	1.42535e-06	2.14560e-06	-2.27714e-06	-1.31541e-07	2.12615e-06	-6.01501e-07	1.52465e-06	1.63706e-06	-5.48102e-08	1.58225e-06
14.746	4.82439e-06	-6.56815e-07	4.16757e-06	4.35455e-06	4.41624e-06	8.77079e-06	1.17700e-06	-2.17666e-07	9.59338e-07	1.87674e-06	-4.39411e-07	1.43733e-06	1.60718e-06	-1.84922e-07	1.42226e-06	2.13825e-06	-2.27463e-06	-1.36374e-07	2.12349e-06	-6.00903e-07	1.52259e-06	1.63722e-06	-5.48155e-08	1.58240e-06
14.770	4.81718e-06	-6.55834e-07	4.16135e-06	4.35816e-06	4.41133e-06	8.76949e-06	1.17399e-06	-2.17108e-07	9.56877e-07	1.87255e-06	-4.38430e-07	1.43412e-06	1.60367e-06	-1.84518e-07	1.41915e-06	2.13089e-06	-2.27210e-06	-1.41215e-07	2.12080e-06	-6.00301e-07	1.52050e-06	1.63734e-06	-5.48195e-08	1.58252e-06
14.795	4.80991e-06	-6.54844e-07	4.15507e-06	4.36170e-06	4.40641e-06	8.76811e-06	1.17096e-06	-2.16548e-07	9.54408e-07	1.86833e-06	-4.37443e-07	1.43089e-06	1.60013e-06	-1.84111e-07	1.41602e-06	2.12351e-06	-2.26958e-06	-1.46063e-07	2.11809e-06	-5.99695e-07	1.51839e-06	1.63742e-06	-5.48221e-08	1.58259e-06
14.819	4.80258e-06	-6.53845e-07	4.14873e-06	4.36517e-06	4.40149e-06	8.76666e-06	1.16792e-06	-2.15986e-07	9.51930e-07	1.86409e-06	-4.36449e-07	1.42764e-06	1.59657e-06	-1.83702e-07	1.41287e-06	2.11613e-06	-2.26704e-06	-1.50917e-07	2.11534e-06	-5.99085e-07	1.51626e-06	1.63745e-06	-5.48233e-08	1.58263e-06
14.844	4.79518e-06	-6.52838e-07	4.14234e-06	4.36857e-06	4.39656e-06	8.76513e-06	1.16487e-06	-2.15422e-07	9.49444e-07	1.85982e-06	-4.35450e-07	1.42437e-06	1.59299e-06	-1.83290e-07	1.40970e-06	2.10872e-06	-2.26450e-06	-1.55778e-07	2.11257e-06	-5.98471e-07	1.51410e-06	1.63745e-06	-5.48231e-08	1.58262e-06
14.868	4.78772e-06	-6.51822e-07	4.13589e-06	4.37190e-06	4.39162e-06	8.76353e-06	1.16180e-06	-2.14856e-07	9.46949e-07	1.85552e-06	-4.34444e-07	1.42108e-06	1.58939e-06	-1.82876e-07	1.40652e-06	2.10131e-06	-2.26195e-06	-1.60646e-07	2.10977e-06	-5.97852e-07	1.51192e-06	1.63740e-06	-5.48216e-08	1.58258e-06
14.893	4.78019e-06	-6.50798e-07	4.12940e-06	4.37517e-06	4.38668e-06	8.76185e-06	1.15873e-06	-2.14288e-07	9.44445e-07	1.85120e-06	-4.33432e-07	1.41777e-06	1.58577e-06	-1.82459e-07	1.40331e-06	2.09388e-06	-2.25940e-06	-1.65520e-07	2.10695e-06	-5.97230e-07	1.50972e-06	1.63731e-06	-5.48186e-08	1.58249e-06
14.918	4.77261e-06	-6.49766e-07	4.12284e-06	4.37837e-06	4.38173e-06	8.76010e-06	1.15565e-06	-2.13718e-07	9.41934e-07	1.84685e-06	-4.32415e-07	1.41444e-06	1.58213e-06	-1.82040e-07	1.40009e-06	2.08643e-06	-2.25683e-06	-1.70400e-07	2.10410e-06	-5.96604e-07	1.50749e-06	1.63718e-06	-5.48142e-08	1.58236e-06
14.942	4.76496e-06	-6.48724e-07	4.11624e-06	4.38150e-06	4.37677e-06	8.75827e-06	1.15256e-06	-2.13146e-07	9.39414e-07	1.84248e-06	-4.31391e-07	1.41109e-06	1.57847e-06	-1.81619e-07	1.39685e-06	2.07898e-06	-2.25427e-06	-1.75287e-07	2.10121e-06	-5.95973e-07	1.50524e-06	1.63700e-06	-5.48084e-08	1.58220e-06
14.967	4.75725e-06	-6.47675e-07	4.10958e-06	4.38456e-06	4.37181e-06	8.75637e-06	1.14946e-06	-2.12572e-07	9.36885e-07	1.83808e-06	-4.30361e-07	1.40772e-06	1.57479e-06	-1.81195e-07	1.39359e-06	2.07151e-06	-2.25169e-06	-1.80180e-07	2.09831e-06	-5.95339e-07	1.50297e-06	1.63679e-06	-5.48011e-08	1.58199e-06
14.991	4.74949e-06	-6.46617e-07	4.10287e-06	4.38756e-06	4.36684e-06	8.75440e-06	1.14635e-06	-2.11997e-07	9.34349e-07	1.83366e-06	-4.29326e-07	1.40434e-06	1.57109e-06	-1.80769e-07	1.39032e-06	2.06403e-06	-2.24911e-06	-1.85079e-07	2.09537e-06	-5.94701e-07	1.50067e-06	1.63653e-06	-5.47925e-08	1.58174e-06
15.016	4.74166e-06	-6.45551e-07	4.09610e-06	4.39049e-06	4.36186e-06	8.75235e-06	1.14322e-06	-2.11419e-07	9.31804e-07	1.82921e-06	-4.28284e-07	1.40093e-06	1.56736e-06	-1.80341e-07	1.38702e-06	2.05654e-06	-2.24652e-06	-1.89984e-07	2.09241e-06	-5.94058e-07	1.49835e-06	1.63623e-06	-5.47824e-08	1.58145e-06
15.041	4.73377e-06	-6.44477e-07	4.08929e-06	4.39335e-06	4.35688e-06	8.75023e-06	1.14009e-06	-2.10840e-07	9.29251e-07	1.82474e-06	-4.27237e-07	1.39750e-06	1.56362e-06	-1.79910e-07	1.38371e-06	2.04903e-06	-2.24393e-06	-1.94895e-07	2.08942e-06	-5.93412e-07	1.49601e-06	1.63589e-06	-5.47710e-08	1.58112e-06
15.065	4.72581e-06	-6.43395e-07	4.08242e-06	4.39614e-06	4.35189e-06	8.74804e-06	1.13695e-06	-2.10259e-07	9.26691e-07	1.82024e-06	-4.26184e-07	1.39406e-06	1.55986e-06	-1.79477e-07	1.38038e-06	2.04151e-06	-2.24133e-06	-1.99812e-07	2.08641e-06	-5.92762e-07	1.49364e-06	1.63550e-06	-5.47581e-08	1.58074e-06
15.090	4.71780e-06	-6.42304e-07	4.07550e-06	4.39887e-06	4.34690e-06	8.74577e-06	1.13380e-06	-2.09676e-07	9.24122e-07	1.81572e-06	-4.25125e-07	1.39059e-06	1.55607e-06	-1.79042e-07	1.37703e-06	2.03399e-06	-2.23872e-06	-2.04734e-07	2.08336e-06	-5.92109e-07	1.49126e-06	1.63507e-06	-5.47437e-08	1.58033e-06
15.114	4.70974e-06	-6.41206e-07	4.06853e-06	4.40153e-06	4.34190e-06	8.74343e-06	1.13064e-06	-2.09092e-07	9.21545e-07	1.81117e-06	-4.24060e-07	1.38711e-06	1.55227e-06	-1.78604e-07	1.37367e-06	2.02644e-06	-2.23611e-06	-2.09663e-07	2.08030e-06	-5.91451e-07	1.48884e-06	1.63460e-06	-5.47279e-08	1.57987e-06
15.139	4.70161e-06	-6.40099e-07	4.06151e-06	4.40412e-06	4.33690e-06	8.74102e-06	1.12747e-06	-2.08505e-07	9.18961e-07	1.80660e-06	-4.22989e-07	1.38361e-06	1.54845e-06	-1.78164e-07	1.37028e-06	2.01889e-06	-2.23349e-06	-2.14596e-07	2.07720e-06	-5.90790e-07	1.48641e-06	1.63409e-06	-5.47107e-08	1.57938e-06
15.163	4.69342e-06	-6.38984e-07	4.05444e-06	4.40665e-06	4.33189e-06	8.73854e-06	1.12429e-06	-2.07917e-07	9.16369e-07	1.80200e-06	-4.21913e-07	1.38009e-06	1.54460e-06	-1.77722e-07	1.36688e-06	2.01133e-06	-2.23086e-06	-2.19536e-07	2.07408e-06	-5.90124e-07	1.48396e-06	1.63353e-06	-5.46921e-08	1.57884e-06
15.188	4.68517e-06	-6.37862e-07	4.04731e-06	4.40911e-06	4.32688e-06	8.73599e-06	1.12110e-06	-2.07327e-07	9.13769e-07	1.79738e-06	-4.20831e-07	1.37655e-06	1.54074e-06	-1.77278e-07	1.36346e-06	2.00375e-06	-2.22823e-06	-2.24480e-07	2.07093e-06	-5.89456e-07	1.48148e-06	1.63293e-06	-5.46720e-08	1.57826e-06
15.213	4.67687e-06	-6.36731e-07	4.04014e-06	4.41151e-06	4.32186e-06	8.73337e-06	1.11790e-06	-2.06736e-07	9.11161e-07	1.79274e-06	-4.19743e-07	1.37299e-06	1.53686e-06	-1.76831e-07	1.36003e-06	1.99617e-06	-2.22560e-06	-2.29430e-07	2.06776e-06	-5.88783e-07	1.47898e-06	1.63229e-06	-5.46504e-08	1.57764e-06
15.237	4.66851e-06	-6.35593e-07	4.03292e-06	4.41383e-06	4.31684e-06	8.73067e-06	1.11469e-06	-2.06142e-07	9.08546e-07	1.78807e-06	-4.18650e-07	1.36942e-06	1.53296e-06	-1.76382e-07	1.35657e-06	1.98857e-06	-2.22296e-06	-2.34386e-07	2.06456e-06	-5.88107e-07	1.47645e-06	1.63160e-06	-5.46274e-08	1.57697e-06
15.262	4.66009e-06	-6.34447e-07	4.02564e-06	4.41610e-06	4.31181e-06	8.72791e-06	1.11147e-06	-2.05547e-07	9.05923e-07	1.78337e-06	-4.17551e-07	1.36582e-06	1.52903e-06	-1.75931e-07	1.35310e-06	1.98096e-06	-2.22031e-06	-2.39346e-07	2.06134e-06	-5.87427e-07	1.47391e-06	1.63087e-06	-5.46030e-08	1.57627e-06
15.286	4.65162e-06	-6.33293e-07	4.01832e-06	4.41829e-06	4.30678e-06	8.72507e-06	1.10824e-06	-2.04950e-07	9.03293e-07	1.77866e-06	-4.16447e-07	1.36221e-06	1.52509e-06	-1.75477e-07	1.34962e-06	1.97334e-06	-2.21766e-06	-2.44311e-07	2.05809e-06	-5.86743e-07	1.47134e-06	1.63010e-06	-5.45771e-08	1.57552e-06
15.311	4.64308e-06	-6.32131e-07	4.01095e-06	4.42043e-06	4.30174e-06	8.72217e-06	1.10501e-06	-2.04352e-07	9.00656e-07	1.77391e-06	-4.15337e-07	1.35858e-06	1.52113e-06	-1.75022e-07	1.34611e-06	1.96572e-06	-2.21500e-06	-2.49282e-07	2.05481e-06	-5.86056e-07	1.46875e-06	1.62928e-06	-5.45497e-08	1.57473e-06
15.335	4.63450e-06	-6.30962e-07	4.00353e-06	4.42249e-06	4.29670e-06	8.71919e-06	1.10176e-06	-2.03752e-07	8.98011e-07	1.76915e-06	-4.14221e-07	1.35493e-06	1.51715e-06	-1.74564e-07	1.34259e-06	1.95808e-06	-2.21233e-06	-2.54257e-07	2.05151e-06	-5.85365e-07	1.46614e-06	1.62842e-06	-5.45209e-08	1.57390e-06
15.360	4.62585e-06	-6.29786e-07	3.99607e-06	4.42449e-06	4.29166e-06	8.71615e-06	1.09851e-06	-2.03150e-07	8.95359e-07	1.76436e-06	-4.13100e-07	1.35126e-06	1.51315e-06	-1.74104e-07	1.33905e-06	1.95043e-06	-2.20966e-06	-2.59236e-07	2.04818e-06	-5.84671e-07	1.46351e-06	1.62751e-06	-5.44906e-08	1.57302e-06
15.385	4.61715e-06	-6.28601e-07	3.98855e-06	4.42643e-06	4.28661e-06	8.71304e-06	1.09525e-06	-2.02547e-07	8.92699e-07	1.75955e-06	-4.11974e-07	1.34758e-06	1.50914e-06	-1.73641e-07	1.33550e-06	1.94277e-06	-2.20699e-06	-2.64221e-07	2.04483e-06	-5.83973e-07	1.46086e-06	1.62656e-06	-5.44588e-08	1.57210e-06
15.409	4.60840e-06	-6.27409e-07	3.98099e-06	4.42830e-06	4.28156e-06	8.70986e-06	1.09197e-06	-2.01942e-07	8.90033e-07	1.75472e-06	-4.10842e-07	1.34388e-06	1.50510e-06	-1.73177e-07	1.33192e-06	1.93510e-06	-2.20431e-06	-2.69210e-07	2.04145e-06	-5.83271e-07	1.45818e-06	1.62557e-06	-5.44256e-08	1.57115e-06
15.434	4.59959e-06	-6.26210e-07	3.97338e-06	4.43011e-06	4.27650e-06	8.70661e-06	1.08869e-06	-2.01335e-07	8.87359e-07	1.74986e-06	-4.09705e-07	1.34016e-06	1.50104e-06	-1.72710e-07	1.32833e-06	1.92742e-06	-2.20163e-06	-2.74203e-07	2.03805e-06	-5.82567e-07	1.45549e-06	1.62453e-06	-5.43909e-08	1.57014e-06
15.458	4.59073e-06	-6.25004e-07	3.96573e-06	4.43185e-06	4.27144e-06	8.70329e-06	1.08541e-06	-2.00727e-07	8.84679e-07	1.74498e-06	-4.08562e-07	1.33642e-06	1.49697e-06	-1.72242e-07	1.32473e-06	1.91974e-06	-2.19894e-06	-2.79201e-07	2.03463e-06	-5.81858e-07	1.45277e-06	1.62345e-06	-5.43547e-08	1.56910e-06
15.483	4.58181e-06	-6.23790e-07	3.95802e-06	4.43353e-06	4.26638e-06	8.69991e-06	1.08211e-06	-2.00117e-07	8.81991e-07	1.74008e-06	-4.07414e-07	1.33266e-06	1.49288e-06	-1.71771e-07	1.32111e-06	1.91204e-06	-2.19624e-06	-2.84203e-07	2.03118e-06	-5.81146e-07	1.45003e-06	1.62233e-06	-5.43170e-08	1.56801e-06
15.507	4.57284e-06	-6.22568e-07	3.95027e-06	4.43514e-06	4.26132e-06	8.69645e-06	1.07880e-06	-1.99506e-07	8.79297e-07	1.73515e-06	-4.06261e-07	1.32889e-06	1.48877e-06	-1.71297e-07	1.31747e-06	1.90434e-06	-2.19354e-06	-2.89209e-07	2.02770e-06	-5.80431e-07	1.44727e-06	1.62116e-06	-5.42779e-08	1.56688e-06
15.532	4.56382e-06	-6.21340e-07	3.94248e-06	4.43669e-06	4.25625e-06	8.69293e-06	1.07549e-06	-1.98893e-07	8.76596e-07	1.73020e-06	-4.05103e-07	1.32510e-06	1.48464e-06	-1.70822e-07	1.31381e-06	1.89662e-06	-2.19084e-06	-2.94219e-07	2.02420e-06	-5.79713e-07	1.44449e-06	1.61995e-06	-5.42372e-08	1.56571e-06
15.557	4.55474e-06	-6.20104e-07	3.93464e-06	4.43817e-06	4.25117e-06	8.68935e-06	1.07217e-06	-1.98279e-07	8.73888e-07	1.72523e-06	-4.03939e-07	1.32130e-06	1.48049e-06	-1.70345e-07	1.31014e-06	1.88890e-06	-2.18813e-06	-2.99233e-07	2.02068e-06	-5.78991e-07	1.44169e-06	1.61869e-06	-5.41951e-08	1.56449e-06
15.581	4.54561e-06	-6.18861e-07	3.92675e-06	4.43960e-06	4.24610e-06	8.68570e-06	1.06884e-06	-1.97663e-07	8.71173e-07	1.72024e-06	-4.02770e-07	1.31747e-06	1.47632e-06	-1.69866e-07	1.30645e-06	1.88117e-06	-2.18542e-06	-3.04251e-07	2.01713e-06	-5.78265e-07	1.43887e-06	1.61739e-06	-5.41515e-08	1.56323e-06
15.606	4.53643e-06	-6.17612e-07	3.91882e-06	4.44096e-06	4.24102e-06	8.68198e-06	1.06550e-06	-1.97045e-07	8.68452e-07	1.71523e-06	-4.01596e-07	1.31363e-06	1.47213e-06	-1.69384e-07	1.30275e-06	1.87343e-06	-2.18270e-06	-3.09273e-07	2.01356e-06	-5.77537e-07	1.43602e-06	1.61604e-06	-5.41064e-08	1.56193e-06
15.630	4.52720e-06	-6.16355e-07	3.91085e-06	4.44225e-06	4.23594e-06	8.67819e-06	1.06215e-06	-1.96426e-07	8.65725e-07	1.71019e-06	-4.00417e-07	1.30978e-06	1.46793e-06	-1.68900e-07	1.29903e-06	1.86568e-06	-2.17998e-06	-3.14298e-07	2.00996e-06	-5.76805e-07	1.43316e-06	1.61465e-06	-5.40598e-08	1.56059e-06
15.655	4.51792e-06	-6.15091e-07	3.90283e-06	4.44348e-06	4.23086e-06	8.67434e-06	1.05880e-06	-1.95806e-07	8.62990e-07	1.70514e-06	-3.99233e-07	1.30590e-06	1.46371e-06	-1.68415e-07	1.29530e-06	1.85792e-06	-2.17725e-06	-3.19327e-07	2.00635e-06	-5.76069e-07	1.43028e-06	1.61321e-06	-5.40118e-08	1.55920e-06
15.679	4.50859e-06	-6.13820e-07	3.89477e-06	4.44465e-06	4.22577e-06	8.67043e-06	1.05543e-06	-1.95184e-07	8.60250e-07	1.70006e-06	-3.98044e-07	1.30201e-06	1.45947e-06	-1.67927e-07	1.29154e-06	1.85016e-06	-2.17452e-06	-3.24360e-07	2.00270e-06	-5.75331e-07	1.42737e-06	1.61173e-06	-5.39622e-08	1.55777e-06
15.704	4.49920e-06	-6.12542e-07	3.88666e-06	4.44576e-06	4.22069e-06	8.66645e-06	1.05206e-06	-1.94561e-07	8.57503e-07	1.69496e-06	-3.96850e-07	1.29811e-06	1.45522e-06	-1.67437e-07	1.28778e-06	1.84239e-06	-2.17179e-06	-3.29395e-07	1.99904e-06	-5.74589e-07	1.42445e-06	1.61020e-06	-5.39111e-08	1.55629e-06
15.729	4.48977e-06	-6.11258e-07	3.87851e-06	4.44680e-06	4.21560e-06	8.66240e-06	1.04869e-06	-1.93936e-07	8.54749e-07	1.68983e-06	-3.95651e-07	1.29418e-06	1.45094e-06	-1.66945e-07	1.28400e-06	1.83461e-06	-2.16905e-06	-3.34434e-07	1.99535e-06	-5.73845e-07	1.42150e-06	1.60863e-06	-5.38585e-08	1.55478e-06
15.753	4.48028e-06	-6.09967e-07	3.87032e-06	4.44779e-06	4.21051e-06	8.65829e-06	1.04530e-06	-1.93310e-07	8.51990e-07	1.68469e-06	-3.94447e-07	1.29025e-06	1.44665e-06	-1.66452e-07	1.28020e-06	1.82683e-06	-2.16630e-06	-3.39477e-07	1.99164e-06	-5.73097e-07	1.41854e-06	1.60702e-06	-5.38044e-08	1.55321e-06
15.778	4.47075e-06	-6.08669e-07	3.86208e-06	4.44871e-06	4.20541e-06	8.65412e-06	1.04191e-06	-1.92683e-07	8.49224e-07	1.67953e-06	-3.93238e-07	1.28629e-06	1.44234e-06	-1.65956e-07	1.27638e-06	1.81903e-06	-2.16356e-06	-3.44522e-07	1.98790e-06	-5.72345e-07	1.41555e-06	1.60536e-06	-5.37489e-08	1.55161e-06
15.802	4.46117e-06	-6.07365e-07	3.85380e-06	4.44957e-06	4.20032e-06	8.64988e-06	1.03851e-06	-1.92054e-07	8.46452e-07	1.67434e-06	-3.92024e-07	1.28232e-06	1.43801e-06	-1.65458e-07	1.27255e-06	1.81123e-06	-2.16080e-06	-3.49570e-07	1.98414e-06	-5.71591e-07	1.41255e-06	1.60365e-06	-5.36918e-08	1.54996e-06
15.827	4.45154e-06	-6.06054e-07	3.84549e-06	4.45036e-06	4.19522e-06	8.64558e-06	1.03510e-06	-1.91423e-07	8.43675e-07	1.66914e-06	-3.90805e-07	1.27833e-06	1.43367e-06	-1.64958e-07	1.26871e-06	1.80343e-06	-2.15805e-06	-3.54621e-07	1.98036e-06	-5.70834e-07	1.40953e-06	1.60190e-06	-5.36332e-08	1.54827e-06
15.852	4.44186e-06	-6.04736e-07	3.83713e-06	4.45110e-06	4.19012e-06	8.64122e-06	1.03168e-06	-1.90792e-07	8.40891e-07	1.66391e-06	-3.89582e-07	1.27433e-06	1.42931e-06	-1.64456e-07	1.26485e-06	1.79562e-06	-2.15529e-06	-3.59675e-07	1.97656e-06	-5.70073e-07	1.40649e-06	1.60011e-06	-5.35730e-08	1.54653e-06
15.876	4.43214e-06	-6.03412e-07	3.82872e-06	4.45177e-06	4.18502e-06	8.63680e-06	1.02826e-06	-1.90159e-07	8.38101e-07	1.65867e-06	-3.88354e-07	1.27031e-06	1.42493e-06	-1.63952e-07	1.26098e-06	1.78780e-06	-2.15253e-06	-3.64732e-07	1.97273e-06	-5.69310e-07	1.40342e-06	1.59827e-06	-5.35114e-08	1.54476e-06
15.901	4.42236e-06	-6.02082e-07	3.82028e-06	4.45238e-06	4.17992e-06	8.63231e-06	1.02483e-06	-1.89525e-07	8.35306e-07	1.65340e-06	-3.87121e-07	1.26628e-06	1.42053e-06	-1.63447e-07	1.25709e-06	1.77997e-06	-2.14976e-06	-3.69791e-07	1.96889e-06	-5.68543e-07	1.40034e-06	1.59638e-06	-5.34483e-08	1.54293e-06
15.925	4.41255e-06	-6.00745e-07	3.81180e-06	4.45294e-06	4.17482e-06	8.62776e-06	1.02139e-06	-1.88889e-07	8.32504e-07	1.64812e-06	-3.85883e-07	1.26223e-06	1.41612e-06	-1.62939e-07	1.25318e-06	1.77214e-06	-2.14699e-06	-3.74852e-07	1.96502e-06	-5.67774e-07	1.39724e-06	1.59445e-06	-5.33836e-08	1.54107e-06
15.950	4.40268e-06	-5.99402e-07	3.80328e-06	4.45343e-06	4.16972e-06	8.62315e-06	1.01795e-06	-1.88252e-07	8.29697e-07	1.64281e-06	-3.84641e-07	1.25817e-06	1.41169e-06	-1.62429e-07	1.24926e-06	1.76430e-06	-2.14422e-06	-3.79916e-07	1.96112e-06	-5.67001e-07	1.39412e-06	1.59247e-06	-5.33175e-08	1.53916e-06
15.974	4.39277e-06	-5.98052e-07	3.79472e-06	4.45386e-06	4.16461e-06	8.61847e-06	1.01450e-06	-1.87614e-07	8.26885e-07	1.63749e-06	-3.83394e-07	1.25409e-06	1.40725e-06	-1.61918e-07	1.24533e-06	1.75646e-06	-2.14144e-06	-3.84982e-07	1.95721e-06	-5.66226e-07	1.39098e-06	1.59045e-06	-5.32498e-08	1.53720e-06
15.999	4.38281e-06	-5.96697e-07	3.78612e-06	4.45423e-06	4.15951e-06	8.61374e-06	1.01104e-06	-1.86975e-07	8.24067e-07	1.63214e-06	-3.82143e-07	1.25000e-06	1.40278e-06	-1.61404e-07	1.24138e-06	1.74861e-06	-2.13866e-06	-3.90050e-07	1.95328e-06	-5.65448e-07	1.38783e-06	1.58839e-06	-5.31806e-08	1.53521e-06
16.024	4.37281e-06	-5.95335e-07	3.77748e-06	4.45454e-06	4.15440e-06	8.60895e-06	1.00758e-06	-1.86334e-07	8.21243e-07	1.62678e-06	-3.80887e-07	1.24589e-06	1.39830e-06	-1.60889e-07	1.23742e-06	1.74076e-06	-2.13588e-06	-3.95121e-07	1.94932e-06	-5.64667e-07	1.38465e-06	1.58627e-06	-5.31098e-08	1.53316e-06
16.048	4.36277e-06	-5.93968e-07	3.76880e-06	4.45479e-06	4.14930e-06	8.60409e-06	1.00411e-06	-1.85692e-07	8.18414e-07	1.62139e-06	-3.79626e-07	1.24177e-06	1.39381e-06	-1.60372e-07	1.23344e-06	1.73290e-06	-2.13309e-06	-4.00193e-07	1.94534e-06	-5.63882e-07	1.38146e-06	1.58412e-06	-5.30376e-08	1.53108e-06
16.073	4.35268e-06	-5.92594e-07	3.76008e-06	4.45499e-06	4.14419e-06	8.59918e-06	1.00063e-06	-1.85049e-07	8.15580e-07	1.61599e-06	-3.78361e-07	1.23763e-06	1.38930e-06	-1.59853e-07	1.22945e-06	1.72503e-06	-2.13030e-06	-4.05267e-07	1.94134e-06	-5.63096e-07	1.37825e-06	1.58191e-06	-5.29638e-08	1.52895e-06
16.097	4.34254e-06	-5.91214e-07	3.75133e-06	4.45512e-06	4.13909e-06	8.59420e-06	9.97145e-07	-1.84405e-07	8.12740e-07	1.61057e-06	-3.77092e-07	1.23348e-06	1.38477e-06	-1.59332e-07	1.22544e-06	1.71716e-06	-2.12751e-06	-4.10343e-07	1.93732e-06	-5.62306e-07	1.37502e-06	1.57966e-06	-5.28885e-08	1.52677e-06
16.122	4.33237e-06	-5.89829e-07	3.74254e-06	4.45519e-06	4.13398e-06	8.58917e-06	9.93654e-07	-1.83759e-07	8.09895e-07	1.60513e-06	-3.75818e-07	1.22931e-06	1.38023e-06	-1.58809e-07	1.22142e-06	1.70929e-06	-2.12471e-06	-4.15420e-07	1.93328e-06	-5.61513e-07	1.37177e-06	1.57737e-06	-5.28117e-08	1.52456e-06
16.146	4.32215e-06	-5.88437e-07	3.73371e-06	4.45521e-06	4.12887e-06	8.58408e-06	9.90158e-07	-1.83112e-07	8.07045e-07	1.59967e-06	-3.74540e-07	1.22513e-06	1.37567e-06	-1.58284e-07	1.21738e-06	1.70141e-06	-2.12191e-06	-4.20499e-07	1.92922e-06	-5.60718e-07	1.36850e-06	1.57503e-06	-5.27334e-08	1.52230e-06
16.171	4.31188e-06	-5.87040e-07	3.72484e-06	4.45516e-06	4.12376e-06	8.57893e-06	9.86655e-07	-1.82465e-07	8.04190e-07	1.59419e-06	-3.73258e-07	1.22094e-06	1.37109e-06	-1.57758e-07	1.21333e-06	1.69353e-06	-2.11911e-06	-4.25580e-07	1.92514e-06	-5.59920e-07	1.36522e-06	1.57264e-06	-5.26535e-08	1.51999e-06
16.196	4.30158e-06	-5.85637e-07	3.71594e-06	4.45506e-06	4.11866e-06	8.57372e-06	9.83146e-07	-1.81816e-07	8.01330e-07	1.58870e-06	-3.71971e-07	1.21673e-06	1.36650e-06	-1.57230e-07	1.20927e-06	1.68565e-06	-2.11631e-06	-4.30662e-07	1.92104e-06	-5.59119e-07	1.36192e-06	1.57021e-06	-5.25721e-08	1.51764e-06
16.220	4.29123e-06	-5.84229e-07	3.70701e-06	4.45490e-06	4.11355e-06	8.56845e-06	9.79630e-07	-1.81166e-07	7.98465e-07	1.58318e-06	-3.70680e-07	1.21250e-06	1.36190e-06	-1.56700e-07	1.20520e-06	1.67776e-06	-2.11350e-06	-4.35745e-07	1.91691e-06	-5.58316e-07	1.35860e-06	1.56774e-06	-5.24892e-08	1.51525e-06
16.245	4.28085e-06	-5.82815e-07	3.69803e-06	4.45469e-06	4.10844e-06	8.56313e-06	9.76109e-07	-1.80514e-07	7.95595e-07	1.57765e-06	-3.69385e-07	1.20827e-06	1.35727e-06	-1.56168e-07	1.20111e-06	1.66986e-06	-2.11069e-06	-4.40829e-07	1.91277e-06	-5.57510e-07	1.35526e-06	1.56521e-06	-5.24048e-08	1.51281e-06
16.269	4.27042e-06	-5.81395e-07	3.68902e-06	4.45441e-06	4.10334e-06	8.55775e-06	9.72582e-07	-1.79862e-07	7.92720e-07	1.57210e-06	-3.68086e-07	1.20402e-06	1.35264e-06	-1.55634e-07	1.19700e-06	1.66196e-06	-2.10788e-06	-4.45914e-07	1.90861e-06	-5.56701e-07	1.35191e-06	1.56265e-06	-5.23188e-08	1.51033e-06
16.294	4.25995e-06	-5.79970e-07	3.67998e-06	4.45408e-06	4.09823e-06	8.55231e-06	9.69049e-07	-1.79209e-07	7.89841e-07	1.56654e-06	-3.66783e-07	1.19976e-06	1.34798e-06	-1.55099e-07	1.19288e-06	1.65406e-06	-2.10506e-06	-4.51000e-07	1.90443e-06	-5.55889e-07	1.34854e-06	1.56003e-06	-5.22313e-08	1.50780e-06
16.318	4.24945e-06	-5.78540e-07	3.67091e-06	4.45369e-06	4.09313e-06	8.54681e-06	9.65511e-07	-1.78554e-07	7.86956e-07	1.56095e-06	-3.65475e-07	1.19548e-06	1.34332e-06	-1.54562e-07	1.18875e-06	1.64616e-06	-2.10225e-06	-4.56086e-07	1.90022e-06	-5.55075e-07	1.34515e-06	1.55737e-06	-5.21422e-08	1.50523e-06
16.343	4.23890e-06	-5.77104e-07	3.66180e-06	4.45324e-06	4.08802e-06	8.54126e-06	9.61967e-07	-1.77899e-07	7.84068e-07	1.55535e-06	-3.64164e-07	1.19119e-06	1.33863e-06	-1.54023e-07	1.18461e-06	1.63825e-06	-2.09943e-06	-4.61174e-07	1.89600e-06	-5.54259e-07	1.34174e-06	1.55467e-06	-5.20517e-08	1.50262e-06
16.368	4.22831e-06	-5.75663e-07	3.65265e-06	4.45274e-06	4.08292e-06	8.53565e-06	9.58417e-07	-1.77243e-07	7.81174e-07	1.54974e-06	-3.62849e-07	1.18689e-06	1.33394e-06	-1.53483e-07	1.18045e-06	1.63034e-06	-2.09660e-06	-4.66262e-07	1.89176e-06	-5.53440e-07	1.33832e-06	1.55192e-06	-5.19596e-08	1.49996e-06
16.392	4.21769e-06	-5.74216e-07	3.64347e-06	4.45217e-06	4.07782e-06	8.52999e-06	9.54861e-07	-1.76585e-07	7.78276e-07	1.54410e-06	-3.61529e-07	1.18257e-06	1.32923e-06	-1.52941e-07	1.17628e-06	1.62243e-06	-2.09378e-06	-4.71350e-07	1.88750e-06	-5.52618e-07	1.33488e-06	1.54912e-06	-5.18659e-08	1.49725e-06
16.417	4.20703e-06	-5.72765e-07	3.63426e-06	4.45156e-06	4.07271e-06	8.52427e-06	9.51301e-07	-1.75927e-07	7.75374e-07	1.53845e-06	-3.60206e-07	1.17824e-06	1.32450e-06	-1.52397e-07	1.17210e-06	1.61451e-06	-2.09095e-06	-4.76439e-07	1.88322e-06	-5.51794e-07	1.33143e-06	1.54628e-06	-5.17708e-08	1.49451e-06
16.441	4.19633e-06	-5.71308e-07	3.62502e-06	4.45089e-06	4.06761e-06	8.51850e-06	9.47735e-07	-1.75267e-07	7.72468e-07	1.53278e-06	-3.58879e-07	1.17390e-06	1.31976e-06	-1.51851e-07	1.16791e-06	1.60660e-06	-2.08812e-06	-4.81528e-07	1.87893e-06	-5.50967e-07	1.32796e-06	1.54339e-06	-5.16741e-08	1.49172e-06
16.466	4.18559e-06	-5.69846e-07	3.61575e-06	4.45016e-06	4.06251e-06	8.51267e-06	9.44163e-07	-1.74607e-07	7.69557e-07	1.52710e-06	-3.57548e-07	1.16955e-06	1.31500e-06	-1.51304e-07	1.16370e-06	1.59868e-06	-2.08529e-06	-4.86618e-07	1.87461e-06	-5.50138e-07	1.32447e-06	1.54046e-06	-5.15759e-08	1.48888e-06
16.490	4.17482e-06	-5.68380e-07	3.60644e-06	4.44937e-06	4.05742e-06	8.50679e-06	9.40587e-07	-1.73945e-07	7.66642e-07	1.52140e-06	-3.56213e-07	1.16518e-06	1.31023e-06	-1.50755e-07	1.15948e-06	1.59075e-06	-2.08246e-06	-4.91707e-07	1.87028e-06	-5.49307e-07	1.32097e-06	1.53748e-06	-5.14761e-08	1.48600e-06
16.515	4.16401e-06	-5.66908e-07	3.59710e-06	4.44853e-06	4.05232e-06	8.50085e-06	9.37006e-07	-1.73283e-07	7.63723e-07	1.51568e-06	-3.54875e-07	1.16081e-06	1.30545e-06	-1.50205e-07	1.15524e-06	1.58283e-06	-2.07963e-06	-4.96796e-07	1.86592e-06	-5.48473e-07	1.31745e-06	1.53445e-06	-5.13748e-08	1.48308e-06
16.540	4.15317e-06	-5.65432e-07	3.58774e-06	4.44764e-06	4.04723e-06	8.49487e-06	9.33419e-07	-1.72620e-07	7.60800e-07	1.50995e-06	-3.53533e-07	1.15642e-06	1.30065e-06	-1.49653e-07	1.15100e-06	1.57491e-06	-2.07679e-06	-5.01885e-07	1.86155e-06	-5.47636e-07	1.31392e-06	1.53138e-06	-5.12720e-08	1.48011e-06
16.564	4.14229e-06	-5.63951e-07	3.57834e-06	4.44669e-06	4.04213e-06	8.48882e-06	9.29828e-07	-1.71955e-07	7.57872e-07	1.50420e-06	-3.52187e-07	1.15201e-06	1.29584e-06	-1.49099e-07	1.14674e-06	1.56698e-06	-2.07395e-06	-5.06974e-07	1.85716e-06	-5.46798e-07	1.31037e-06	1.52826e-06	-5.11677e-08	1.47710e-06
16.589	4.13137e-06	-5.62465e-07	3.56891e-06	4.44569e-06	4.03704e-06	8.48273e-06	9.26232e-07	-1.71290e-07	7.54941e-07	1.49844e-06	-3.50838e-07	1.14760e-06	1.29101e-06	-1.48544e-07	1.14247e-06	1.55905e-06	-2.07111e-06	-5.12063e-07	1.85276e-06	-5.45957e-07	1.30680e-06	1.52510e-06	-5.10618e-08	1.47404e-06
16.613	4.12042e-06	-5.60974e-07	3.55945e-06	4.44463e-06	4.03195e-06	8.47658e-06	9.22631e-07	-1.70625e-07	7.52006e-07	1.49266e-06	-3.49485e-07	1.14317e-06	1.28617e-06	-1.47987e-07	1.13819e-06	1.55112e-06	-2.06827e-06	-5.17150e-07	1.84833e-06	-5.45114e-07	1.30322e-06	1.52189e-06	-5.09544e-08	1.47094e-06
16.638	4.10944e-06	-5.59479e-07	3.54996e-06	4.44352e-06	4.02686e-06	8.47038e-06	9.19025e-07	-1.69958e-07	7.49068e-07	1.48686e-06	-3.48128e-07	1.13874e-06	1.28132e-06	-1.47429e-07	1.13389e-06	1.54319e-06	-2.06543e-06	-5.22238e-07	1.84389e-06	-5.44268e-07	1.29962e-06	1.51864e-06	-5.08455e-08	1.46780e-06
16.663	4.09843e-06	-5.57979e-07	3.54045e-06	4.44235e-06	4.02178e-06	8.46413e-06	9.15415e-07	-1.69290e-07	7.46125e-07	1.48106e-06	-3.46768e-07	1.13429e-06	1.27645e-06	-1.46869e-07	1.12959e-06	1.53526e-06	-2.06259e-06	-5.27324e-07	1.83943e-06	-5.43420e-07	1.29601e-06	1.51534e-06	-5.07350e-08	1.46461e-06
16.687	4.08738e-06	-5.56475e-07	3.53090e-06	4.44113e-06	4.01670e-06	8.45783e-06	9.11801e-07	-1.68622e-07	7.43179e-07	1.47523e-06	-3.45405e-07	1.12983e-06	1.27157e-06	-1.46308e-07	1.12527e-06	1.52733e-06	-2.05974e-06	-5.32410e-07	1.83496e-06	-5.42570e-07	1.29239e-06	1.51200e-06	-5.06230e-08	1.46137e-06
16.712	4.07630e-06	-5.54966e-07	3.52133e-06	4.43986e-06	4.01161e-06	8.45148e-06	9.08182e-07	-1.67952e-07	7.40230e-07	1.46939e-06	-3.44038e-07	1.12536e-06	1.26668e-06	-1.45745e-07	1.12094e-06	1.51940e-06	-2.05689e-06	-5.37495e-07	1.83046e-06	-5.41718e-07	1.28875e-06	1.50861e-06	-5.05095e-08	1.45810e-06
16.736	4.06518e-06	-5.53453e-07	3.51173e-06	4.43854e-06	4.00654e-06	8.44507e-06	9.04559e-07	-1.67282e-07	7.37277e-07	1.46354e-06	-3.42668e-07	1.12087e-06	1.26178e-06	-1.45180e-07	1.11660e-06	1.51147e-06	-2.05405e-06	-5.42579e-07	1.82595e-06	-5.40864e-07	1.28509e-06	1.50517e-06	-5.03945e-08	1.45478e-06
16.761	4.05404e-06	-5.51936e-07	3.50210e-06	4.43716e-06	4.00146e-06	8.43862e-06	9.00932e-07	-1.66612e-07	7.34320e-07	1.45768e-06	-3.41294e-07	1.11638e-06	1.25686e-06	-1.44614e-07	1.11224e-06	1.50354e-06	-2.05120e-06	-5.47661e-07	1.82143e-06	-5.40007e-07	1.28142e-06	1.50169e-06	-5.02779e-08	1.45141e-06
16.785	4.04286e-06	-5.50414e-07	3.49245e-06	4.43573e-06	3.99639e-06	8.43211e-06	8.97300e-07	-1.65940e-07	7.31360e-07	1.45180e-06	-3.39917e-07	1.11188e-06	1.25193e-06	-1.44047e-07	1.10788e-06	1.49560e-06	-2.04835e-06	-5.52743e-07	1.81689e-06	-5.39148e-07	1.27774e-06	1.49816e-06	-5.01598e-08	1.44800e-06
16.810	4.03166e-06	-5.48889e-07	3.48277e-06	4.43425e-06	3.99131e-06	8.42556e-06	8.93665e-07	-1.65268e-07	7.28397e-07	1.44590e-06	-3.38537e-07	1.10736e-06	1.24698e-06	-1.43478e-07	1.10350e-06	1.48767e-06	-2.04550e-06	-5.57823e-07	1.81233e-06	-5.38287e-07	1.27404e-06	1.49459e-06	-5.00402e-08	1.44455e-06
16.835	4.02042e-06	-5.47359e-07	3.47306e-06	4.43271e-06	3.98625e-06	8.41896e-06	8.90025e-07	-1.64595e-07	7.25431e-07	1.43999e-06	-3.37154e-07	1.10284e-06	1.24203e-06	-1.42908e-07	1.09912e-06	1.47974e-06	-2.04264e-06	-5.62901e-07	1.80775e-06	-5.37425e-07	1.27033e-06	1.49097e-06	-4.99190e-08	1.44105e-06
16.859	4.00915e-06	-5.45825e-07	3.46333e-06	4.43113e-06	3.98118e-06	8.41231e-06	8.86382e-07	-1.63921e-07	7.22461e-07	1.43407e-06	-3.35768e-07	1.09830e-06	1.23706e-06	-1.42336e-07	1.09472e-06	1.47181e-06	-2.03979e-06	-5.67978e-07	1.80316e-06	-5.36560e-07	1.26660e-06	1.48731e-06	-4.97964e-08	1.43751e-06
16.884	3.99786e-06	-5.44287e-07	3.45357e-06	4.42949e-06	3.97612e-06	8.40561e-06	8.82735e-07	-1.63246e-07	7.19488e-07	1.42814e-06	-3.34378e-07	1.09376e-06	1.23208e-06	-1.41763e-07	1.09031e-06	1.46388e-06	-2.03694e-06	-5.73053e-07	1.79856e-06	-5.35693e-07	1.26286e-06	1.48360e-06	-4.96722e-08	1.43393e-06
16.908	3.98654e-06	-5.42746e-07	3.44379e-06	4.42780e-06	3.97106e-06	8.39886e-06	8.79084e-07	-1.62571e-07	7.16513e-07	1.42219e-06	-3.32986e-07	1.08920e-06	1.22708e-06	-1.41188e-07	1.08589e-06	1.45595e-06	-2.03408e-06	-5.78127e-07	1.79393e-06	-5.34824e-07	1.25911e-06	1.47984e-06	-4.95465e-08	1.43030e-06
16.933	3.97518e-06	-5.41200e-07	3.43398e-06	4.42606e-06	3.96600e-06	8.39206e-06	8.75430e-07	-1.61896e-07	7.13534e-07	1.41623e-06	-3.31590e-07	1.08464e-06	1.22208e-06	-1.40612e-07	1.08147e-06	1.44803e-06	-2.03123e-06	-5.83198e-07	1.78930e-06	-5.33953e-07	1.25534e-06	1.47604e-06	-4.94193e-08	1.42662e-06
16.957	3.96380e-06	-5.39651e-07	3.42415e-06	4.42427e-06	3.96095e-06	8.38522e-06	8.71772e-07	-1.61219e-07	7.10553e-07	1.41026e-06	-3.30191e-07	1.08006e-06	1.21706e-06	-1.40035e-07	1.07703e-06	1.44010e-06	-2.02837e-06	-5.88267e-07	1.78465e-06	-5.33080e-07	1.25157e-06	1.47220e-06	-4.92905e-08	1.42291e-06
16.982	3.95240e-06	-5.38098e-07	3.41430e-06	4.42243e-06	3.95590e-06	8.37833e-06	8.68111e-07	-1.60542e-07	7.07569e-07	1.40427e-06	-3.28790e-07	1.07548e-06	1.21203e-06	-1.39457e-07	1.07258e-06	1.43218e-06	-2.02551e-06	-5.93335e-07	1.77998e-06	-5.32205e-07	1.24777e-06	1.46831e-06	-4.91603e-08	1.41915e-06
17.007	3.94096e-06	-5.36541e-07	3.40442e-06	4.42054e-06	3.95085e-06	8.37139e-06	8.64446e-07	-1.59864e-07	7.04582e-07	1.39827e-06	-3.27386e-07	1.07089e-06	1.20699e-06	-1.38877e-07	1.06811e-06	1.42426e-06	-2.02265e-06	-5.98400e-07	1.77530e-06	-5.31328e-07	1.24397e-06	1.46437e-06	-4.90285e-08	1.41535e-06
17.031	3.92950e-06	-5.34981e-07	3.39452e-06	4.41860e-06	3.94580e-06	8.36441e-06	8.60778e-07	-1.59186e-07	7.01592e-07	1.39226e-06	-3.25978e-07	1.06628e-06	1.20194e-06	-1.38295e-07	1.06364e-06	1.41633e-06	-2.01980e-06	-6.03462e-07	1.77060e-06	-5.30449e-07	1.24015e-06	1.46039e-06	-4.88953e-08	1.41150e-06
17.056	3.91802e-06	-5.33417e-07	3.38460e-06	4.41661e-06	3.94076e-06	8.35738e-06	8.57107e-07	-1.58507e-07	6.98600e-07	1.38624e-06	-3.24568e-07	1.06167e-06	1.19688e-06	-1.37713e-07	1.05916e-06	1.40842e-06	-2.01694e-06	-6.08522e-07	1.76589e-06	-5.29569e-07	1.23632e-06	1.45637e-06	-4.87605e-08	1.40761e-06
17.080	3.90651e-06	-5.31850e-07	3.37466e-06	4.41457e-06	3.93573e-06	8.35030e-06	8.53433e-07	-1.57828e-07	6.95605e-07	1.38021e-06	-3.23156e-07	1.05705e-06	1.19180e-06	-1.37129e-07	1.05467e-06	1.40050e-06	-2.01408e-06	-6.13580e-07	1.76116e-06	-5.28686e-07	1.23248e-06	1.45230e-06	-4.86242e-08	1.40367e-06
17.105	3.89497e-06	-5.30280e-07	3.36469e-06	4.41249e-06	3.93069e-06	8.34318e-06	8.49756e-07	-1.57148e-07	6.92608e-07	1.37416e-06	-3.21740e-07	1.05242e-06	1.18672e-06	-1.36544e-07	1.05017e-06	1.39259e-06	-2.01122e-06	-6.18634e-07	1.75642e-06	-5.27802e-07	1.22862e-06	1.44818e-06	-4.84864e-08	1.39969e-06
17.129	3.88341e-06	-5.28706e-07	3.35471e-06	4.41035e-06	3.92567e-06	8.33601e-06	8.46076e-07	-1.56467e-07	6.89609e-07	1.36810e-06	-3.20322e-07	1.04778e-06	1.18162e-06	-1.35957e-07	1.04566e-06	1.38468e-06	-2.00836e-06	-6.23686e-07	1.75167e-06	-5.26916e-07	1.22476e-06	1.44402e-06	-4.83471e-08	1.39567e-06
17.154	3.87183e-06	-5.27129e-07	3.34470e-06	4.40816e-06	3.92064e-06	8.32880e-06	8.42393e-07	-1.55786e-07	6.86607e-07	1.36204e-06	-3.18901e-07	1.04313e-06	1.17651e-06	-1.35370e-07	1.04114e-06	1.37677e-06	-2.00550e-06	-6.28735e-07	1.74690e-06	-5.26028e-07	1.22088e-06	1.43981e-06	-4.82063e-08	1.39161e-06
17.179	3.86022e-06	-5.25549e-07	3.33467e-06	4.40593e-06	3.91562e-06	8.32155e-06	8.38707e-07	-1.55104e-07	6.83603e-07	1.35596e-06	-3.17478e-07	1.03848e-06	1.17140e-06	-1.34781e-07	1.03661e-06	1.36886e-06	-2.00264e-06	-6.33781e-07	1.74212e-06	-5.25139e-07	1.21699e-06	1.43556e-06	-4.80640e-08	1.38750e-06
17.203	3.84859e-06	-5.23965e-07	3.32462e-06	4.40365e-06	3.91060e-06	8.31425e-06	8.35019e-07	-1.54422e-07	6.80597e-07	1.34987e-06	-3.16052e-07	1.03382e-06	1.16627e-06	-1.34191e-07	1.03208e-06	1.36096e-06	-1.99978e-06	-6.38824e-07	1.73733e-06	-5.24248e-07	1.21308e-06	1.43127e-06	-4.79202e-08	1.38335e-06
17.228	3.83694e-06	-5.22379e-07	3.31456e-06	4.40132e-06	3.90559e-06	8.30691e-06	8.31328e-07	-1.53740e-07	6.77588e-07	1.34377e-06	-3.14624e-07	1.02914e-06	1.16113e-06	-1.33600e-07	1.02753e-06	1.35306e-06	-1.99693e-06	-6.43864e-07	1.73252e-06	-5.23355e-07	1.20917e-06	1.42693e-06	-4.77749e-08	1.37916e-06
17.252	3.82526e-06	-5.20789e-07	3.30447e-06	4.39895e-06	3.90058e-06	8.29952e-06	8.27635e-07	-1.53057e-07	6.74578e-07	1.33766e-06	-3.13193e-07	1.02446e-06	1.15598e-06	-1.33007e-07	1.02297e-06	1.34517e-06	-1.99407e-06	-6.48900e-07	1.72770e-06	-5.22460e-07	1.20524e-06	1.42255e-06	-4.76281e-08	1.37492e-06
17.277	3.81357e-06	-5.19197e-07	3.29437e-06	4.39652e-06	3.89557e-06	8.29210e-06	8.23939e-07	-1.52373e-07	6.71566e-07	1.33154e-06	-3.11760e-07	1.01978e-06	1.15082e-06	-1.32414e-07	1.01841e-06	1.33728e-06	-1.99121e-06	-6.53932e-07	1.72287e-06	-5.21564e-07	1.20131e-06	1.41812e-06	-4.74798e-08	1.37064e-06
17.302	3.80185e-06	-5.17602e-07	3.28425e-06	4.39405e-06	3.89057e-06	8.28463e-06	8.20241e-07	-1.51689e-07	6.68552e-07	1.32541e-06	-3.10325e-07	1.01508e-06	1.14565e-06	-1.31819e-07	1.01383e-06	1.32939e-06	-1.98835e-06	-6.58961e-07	1.71803e-06	-5.20666e-07	1.19736e-06	1.41364e-06	-4.73301e-08	1.36631e-06
17.326	3.79011e-06	-5.16004e-07	3.27411e-06	4.39154e-06	3.88558e-06	8.27711e-06	8.16541e-07	-1.51005e-07	6.65536e-07	1.31926e-06	-3.08887e-07	1.01038e-06	1.14047e-06	-1.31223e-07	1.00925e-06	1.32150e-06	-1.98549e-06	-6.63986e-07	1.71317e-06	-5.19767e-07	1.19340e-06	1.40913e-06	-4.71788e-08	1.36195e-06
17.351	3.77835e-06	-5.14403e-07	3.26395e-06	4.38898e-06	3.88058e-06	8.26956e-06	8.12839e-07	-1.50320e-07	6.62518e-07	1.31311e-06	-3.07447e-07	1.00567e-06	1.13529e-06	-1.30626e-07	1.00466e-06	1.31363e-06	-1.98263e-06	-6.69008e-07	1.70830e-06	-5.18865e-07	1.18943e-06	1.40456e-06	-4.70261e-08	1.35754e-06
17.375	3.76658e-06	-5.12800e-07	3.25378e-06	4.38637e-06	3.87560e-06	8.26197e-06	8.09134e-07	-1.49635e-07	6.59499e-07	1.30696e-06	-3.06005e-07	1.00095e-06	1.13009e-06	-1.30028e-07	1.00006e-06	1.30575e-06	-1.97978e-06	-6.74025e-07	1.70342e-06	-5.17963e-07	1.18545e-06	1.39996e-06	-4.68719e-08	1.35309e-06
17.400	3.75478e-06	-5.11194e-07	3.24359e-06	4.38372e-06	3.87061e-06	8.25433e-06	8.05428e-07	-1.48950e-07	6.56478e-07	1.30079e-06	-3.04561e-07	9.96226e-07	1.12488e-06	-1.29429e-07	9.95452e-07	1.29788e-06	-1.97692e-06	-6.79038e-07	1.69852e-06	-5.17059e-07	1.18146e-06	1.39531e-06	-4.67162e-08	1.34859e-06
17.424	3.74297e-06	-5.09585e-07	3.23338e-06	4.38102e-06	3.86564e-06	8.24665e-06	8.01720e-07	-1.48264e-07	6.53456e-07	1.29461e-06	-3.03114e-07	9.91494e-07	1.11966e-06	-1.28829e-07	9.90836e-07	1.29001e-06	-1.97406e-06	-6.84047e-07	1.69362e-06	-5.16153e-07	1.17746e-06	1.39061e-06	-4.65590e-08	1.34406e-06
17.449	3.73113e-06	-5.07974e-07	3.22316e-06	4.37827e-06	3.86066e-06	8.23894e-06	7.98010e-07	-1.47578e-07	6.50432e-07	1.28842e-06	-3.01666e-07	9.86756e-07	1.11444e-06	-1.28227e-07	9.86212e-07	1.28215e-06	-1.97121e-06	-6.89052e-07	1.68870e-06	-5.15246e-07	1.17346e-06	1.38588e-06	-4.64004e-08	1.33948e-06
17.474	3.71928e-06	-5.06361e-07	3.21292e-06	4.37548e-06	3.85569e-06	8.23118e-06	7.94299e-07	-1.46892e-07	6.47407e-07	1.28223e-06	-3.00215e-07	9.82012e-07	1.10920e-06	-1.27625e-07	9.81580e-07	1.27430e-06	-1.96835e-06	-6.94053e-07	1.68377e-06	-5.14338e-07	1.16944e-06	1.38110e-06	-4.62403e-08	1.33485e-06
17.498	3.70742e-06	-5.04745e-07	3.20267e-06	4.37265e-06	3.85073e-06	8.22338e-06	7.90585e-07	-1.46205e-07	6.44380e-07	1.27602e-06	-2.98763e-07	9.77261e-07	1.10396e-06	-1.27022e-07	9.76940e-07	1.26645e-06	-1.96550e-06	-6.99048e-07	1.67883e-06	-5.13428e-07	1.16541e-06	1.37627e-06	-4.60787e-08	1.33019e-06
17.523	3.69553e-06	-5.03127e-07	3.19241e-06	4.36977e-06	3.84577e-06	8.21555e-06	7.86871e-07	-1.45518e-07	6.41353e-07	1.26981e-06	-2.97308e-07	9.72503e-07	1.09871e-06	-1.26418e-07	9.72292e-07	1.25860e-06	-1.96264e-06	-7.04040e-07	1.67388e-06	-5.12516e-07	1.16137e-06	1.37140e-06	-4.59157e-08	1.32548e-06
17.547	3.68363e-06	-5.01507e-07	3.18213e-06	4.36685e-06	3.84082e-06	8.20767e-06	7.83155e-07	-1.44831e-07	6.38324e-07	1.26359e-06	-2.95852e-07	9.67740e-07	1.09345e-06	-1.25812e-07	9.67637e-07	1.25077e-06	-1.95979e-06	-7.09026e-07	1.66892e-06	-5.11603e-07	1.15732e-06	1.36649e-06	-4.57512e-08	1.32074e-06
17.572	3.67172e-06	-4.99885e-07	3.17183e-06	4.36389e-06	3.83587e-06	8.19976e-06	7.79437e-07	-1.44143e-07	6.35294e-07	1.25736e-06	-2.94394e-07	9.62970e-07	1.08818e-06	-1.25206e-07	9.62975e-07	1.24293e-06	-1.95694e-06	-7.14008e-07	1.66395e-06	-5.10689e-07	1.15326e-06	1.36153e-06	-4.55853e-08	1.31595e-06
17.596	3.65979e-06	-4.98261e-07	3.16153e-06	4.36088e-06	3.83093e-06	8.19181e-06	7.75719e-07	-1.43456e-07	6.32263e-07	1.25113e-06	-2.92934e-07	9.58195e-07	1.08290e-06	-1.24599e-07	9.58305e-07	1.23510e-06	-1.95409e-06	-7.18984e-07	1.65897e-06	-5.09774e-07	1.14920e-06	1.35653e-06	-4.54179e-08	1.31111e-06
17.621	3.64784e-06	-4.96635e-07	3.15121e-06	4.35783e-06	3.82599e-06	8.18382e-06	7.71999e-07	-1.42768e-07	6.29231e-07	1.24489e-06	-2.91472e-07	9.53414e-07	1.07762e-06	-1.23991e-07	9.53629e-07	1.22728e-06	-1.95124e-06	-7.23955e-07	1.65398e-06	-5.08857e-07	1.14512e-06	1.35149e-06	-4.52491e-08	1.30624e-06
17.646	3.63588e-06	-4.95006e-07	3.14088e-06	4.35474e-06	3.82106e-06	8.17579e-06	7.68278e-07	-1.42080e-07	6.26198e-07	1.23864e-06	-2.90009e-07	9.48627e-07	1.07233e-06	-1.23382e-07	9.48945e-07	1.21947e-06	-1.94839e-06	-7.28922e-07	1.64898e-06	-5.07939e-07	1.14104e-06	1.34640e-06	-4.50788e-08	1.30132e-06
17.670	3.62391e-06	-4.93376e-07	3.13053e-06	4.35160e-06	3.81613e-06	8.16773e-06	7.64556e-07	-1.41391e-07	6.23165e-07	1.23238e-06	-2.88544e-07	9.43836e-07	1.06703e-06	-1.22772e-07	9.44254e-07	1.21166e-06	-1.94554e-06	-7.33882e-07	1.64396e-06	-5.07020e-07	1.13694e-06	1.34127e-06	-4.49071e-08	1.29637e-06
17.695	3.61193e-06	-4.91745e-07	3.12018e-06	4.34842e-06	3.81121e-06	8.15963e-06	7.60833e-07	-1.40703e-07	6.20131e-07	1.22612e-06	-2.87078e-07	9.39039e-07	1.06172e-06	-1.22161e-07	9.39557e-07	1.20386e-06	-1.94270e-06	-7.38838e-07	1.63894e-06	-5.06099e-07	1.13284e-06	1.33610e-06	-4.47339e-08	1.29137e-06
17.719	3.59993e-06	-4.90111e-07	3.10982e-06	4.34520e-06	3.80629e-06	8.15150e-06	7.57110e-07	-1.40014e-07	6.17096e-07	1.21985e-06	-2.85610e-07	9.34237e-07	1.05640e-06	-1.21550e-07	9.34853e-07	1.19606e-06	-1.93985e-06	-7.43787e-07	1.63391e-06	-5.05177e-07	1.12873e-06	1.33089e-06	-4.45593e-08	1.28633e-06
17.744	3.58792e-06	-4.88476e-07	3.09944e-06	4.34194e-06	3.80138e-06	8.14332e-06	7.53386e-07	-1.39326e-07	6.14060e-07	1.21357e-06	-2.84140e-07	9.29430e-07	1.05108e-06	-1.20937e-07	9.30143e-07	1.18828e-06	-1.93701e-06	-7.48731e-07	1.62887e-06	-5.04254e-07	1.12462e-06	1.32563e-06	-4.43833e-08	1.28125e-06
17.768	3.57589e-06	-4.86839e-07	3.08905e-06	4.33864e-06	3.79648e-06	8.13512e-06	7.49661e-07	-1.38637e-07	6.11024e-07	1.20729e-06	-2.82669e-07	9.24618e-07	1.04575e-06	-1.20324e-07	9.25426e-07	1.18050e-06	-1.93417e-06	-7.53670e-07	1.62382e-06	-5.03330e-07	1.12049e-06	1.32033e-06	-4.42059e-08	1.27613e-06
17.793	3.56386e-06	-4.85201e-07	3.07866e-06	4.33529e-06	3.79158e-06	8.12687e-06	7.45936e-07	-1.37948e-07	6.07988e-07	1.20100e-06	-2.81197e-07	9.19802e-07	1.04041e-06	-1.19710e-07	9.20703e-07	1.17272e-06	-1.93133e-06	-7.58602e-07	1.61876e-06	-5.02405e-07	1.11636e-06	1.31499e-06	-4.40270e-08	1.27096e-06
17.818	3.55182e-06	-4.83561e-07	3.06825e-06	4.33191e-06	3.78669e-06	8.11860e-06	7.42210e-07	-1.37259e-07	6.04951e-07	1.19470e-06	-2.79723e-07	9.14981e-07	1.03507e-06	-1.19095e-07	9.15975e-07	1.16496e-06	-1.92849e-06	-7.63528e-07	1.61370e-06	-5.01479e-07	1.11222e-06	1.30961e-06	-4.38468e-08	1.26576e-06
17.842	3.53976e-06	-4.81920e-07	3.05784e-06	4.32849e-06	3.78180e-06	8.11029e-06	7.38484e-07	-1.36570e-07	6.01914e-07	1.18840e-06	-2.78248e-07	9.10156e-07	1.02972e-06	-1.18480e-07	9.11240e-07	1.15720e-06	-1.92565e-06	-7.68448e-07	1.60862e-06	-5.00551e-07	1.10807e-06	1.30418e-06	-4.36651e-08	1.26051e-06
17.867	3.52770e-06	-4.80277e-07	3.04742e-06	4.32502e-06	3.77692e-06	8.10194e-06	7.34757e-07	-1.35881e-07	5.98877e-07	1.18210e-06	-2.76772e-07	9.05327e-07	1.02436e-06	-1.17863e-07	9.06499e-07	1.14945e-06	-1.92281e-06	-7.73362e-07	1.60354e-06	-4.99623e-07	1.10392e-06	1.29871e-06	-4.34820e-08	1.25523e-06
17.891	3.51562e-06	-4.78634e-07	3.03699e-06	4.32152e-06	3.77204e-06	8.09356e-06	7.31030e-07	-1.35191e-07	5.95839e-07	1.17579e-06	-2.75294e-07	9.00494e-07	1.01900e-06	-1.17246e-07	9.01753e-07	1.14171e-06	-1.91998e-06	-7.78269e-07	1.59845e-06	-4.98693e-07	1.09976e-06	1.29320e-06	-4.32975e-08	1.24990e-06
17.916	3.50354e-06	-4.76989e-07	3.02655e-06	4.31797e-06	3.76718e-06	8.08515e-06	7.27304e-07	-1.34502e-07	5.92802e-07	1.16947e-06	-2.73816e-07	8.95658e-07	1.01363e-06	-1.16628e-07	8.97002e-07	1.13398e-06	-1.91715e-06	-7.83170e-07	1.59335e-06	-4.97762e-07	1.09559e-06	1.28765e-06	-4.31116e-08	1.24454e-06
17.940	3.49145e-06	-4.75343e-07	3.01611e-06	4.31439e-06	3.76231e-06	8.07670e-06	7.23577e-07	-1.33813e-07	5.89764e-07	1.16315e-06	-2.72336e-07	8.90817e-07	1.00825e-06	-1.16010e-07	8.92245e-07	1.12625e-06	-1.91432e-06	-7.88064e-07	1.58824e-06	-4.96831e-07	1.09141e-06	1.28206e-06	-4.29244e-08	1.23913e-06
17.965	3.47935e-06	-4.73696e-07	3.00566e-06	4.31077e-06	3.75746e-06	8.06822e-06	7.19850e-07	-1.33124e-07	5.86727e-07	1.15683e-06	-2.70855e-07	8.85974e-07	1.00287e-06	-1.15391e-07	8.87482e-07	1.11854e-06	-1.91149e-06	-7.92952e-07	1.58313e-06	-4.95898e-07	1.08723e-06	1.27642e-06	-4.27357e-08	1.23368e-06
17.990	3.46725e-06	-4.72047e-07	2.99520e-06	4.30711e-06	3.75261e-06	8.05971e-06	7.16124e-07	-1.32435e-07	5.83689e-07	1.15050e-06	-2.69373e-07	8.81127e-07	9.97486e-07	-1.14771e-07	8.82715e-07	1.11083e-06	-1.90866e-06	-7.97832e-07	1.57801e-06	-4.94965e-07	1.08304e-06	1.27074e-06	-4.25456e-08	1.22820e-06
18.014	3.45514e-06	-4.70398e-07	2.98474e-06	4.30341e-06	3.74776e-06	8.05117e-06	7.12398e-07	-1.31746e-07	5.80652e-07	1.14417e-06	-2.67890e-07	8.76277e-07	9.92093e-07	-1.14150e-07	8.77943e-07	1.10313e-06	-1.90584e-06	-8.02706e-07	1.57288e-06	-4.94030e-07	1.07885e-06	1.26503e-06	-4.23542e-08	1.22267e-06
18.039	3.44302e-06	-4.68749e-07	2.97427e-06	4.29967e-06	3.74293e-06	8.04260e-06	7.08672e-07	-1.31057e-07	5.77615e-07	1.13783e-06	-2.66407e-07	8.71423e-07	9.86695e-07	-1.13529e-07	8.73166e-07	1.09544e-06	-1.90301e-06	-8.07572e-07	1.56774e-06	-4.93095e-07	1.07465e-06	1.25927e-06	-4.21614e-08	1.21711e-06
18.063	3.43089e-06	-4.67098e-07	2.96380e-06	4.29590e-06	3.73809e-06	8.03399e-06	7.04947e-07	-1.30368e-07	5.74579e-07	1.13149e-06	-2.64922e-07	8.66568e-07	9.81292e-07	-1.12908e-07	8.68384e-07	1.08776e-06	-1.90019e-06	-8.12432e-07	1.56260e-06	-4.92159e-07	1.07044e-06	1.25347e-06	-4.19673e-08	1.21150e-06
18.088	3.41876e-06	-4.65447e-07	2.95332e-06	4.29208e-06	3.73327e-06	8.02535e-06	7.01222e-07	-1.29679e-07	5.71543e-07	1.12515e-06	-2.63437e-07	8.61709e-07	9.75884e-07	-1.12285e-07	8.63598e-07	1.08009e-06	-1.89738e-06	-8.17284e-07	1.55745e-06	-4.91222e-07	1.06623e-06	1.24763e-06	-4.17718e-08	1.20586e-06
18.113	3.40663e-06	-4.63795e-07	2.94283e-06	4.28823e-06	3.72845e-06	8.01669e-06	6.97498e-07	-1.28990e-07	5.68508e-07	1.11880e-06	-2.61951e-07	8.56848e-07	9.70470e-07	-1.11662e-07	8.58808e-07	1.07243e-06	-1.89456e-06	-8.22128e-07	1.55230e-06	-4.90284e-07	1.06201e-06	1.24175e-06	-4.15749e-08	1.20017e-06
18.137	3.39449e-06	-4.62142e-07	2.93235e-06	4.28435e-06	3.72364e-06	8.00799e-06	6.93774e-07	-1.28301e-07	5.65473e-07	1.11245e-06	-2.60464e-07	8.51984e-07	9.65052e-07	-1.11039e-07	8.54013e-07	1.06478e-06	-1.89174e-06	-8.26965e-07	1.54714e-06	-4.89345e-07	1.05779e-06	1.23583e-06	-4.13766e-08	1.19445e-06
18.162	3.38235e-06	-4.60489e-07	2.92186e-06	4.28043e-06	3.71884e-06	7.99926e-06	6.90051e-07	-1.27613e-07	5.62438e-07	1.10610e-06	-2.58977e-07	8.47119e-07	9.59629e-07	-1.10415e-07	8.49214e-07	1.05714e-06	-1.88893e-06	-8.31794e-07	1.54197e-06	-4.88405e-07	1.05356e-06	1.22987e-06	-4.11771e-08	1.18869e-06
18.186	3.37020e-06	-4.58835e-07	2.91137e-06	4.27647e-06	3.71404e-06	7.99051e-06	6.86330e-07	-1.26925e-07	5.59405e-07	1.09974e-06	-2.57488e-07	8.42251e-07	9.54202e-07	-1.09791e-07	8.44412e-07	1.04951e-06	-1.88612e-06	-8.36616e-07	1.53680e-06	-4.87465e-07	1.04933e-06	1.22387e-06	-4.09762e-08	1.18289e-06
18.211	3.35805e-06	-4.57181e-07	2.90087e-06	4.27247e-06	3.70925e-06	7.98172e-06	6.82609e-07	-1.26237e-07	5.56372e-07	1.09338e-06	-2.56000e-07	8.37382e-07	9.48771e-07	-1.09166e-07	8.39605e-07	1.04189e-06	-1.88332e-06	-8.41429e-07	1.53162e-06	-4.86524e-07	1.04510e-06	1.21783e-06	-4.07739e-08	1.17705e-06
18.235	3.34590e-06	-4.55527e-07	2.89038e-06	4.26844e-06	3.70447e-06	7.97291e-06	6.78889e-07	-1.25549e-07	5.53340e-07	1.08702e-06	-2.54511e-07	8.32511e-07	9.43335e-07	-1.08540e-07	8.34795e-07	1.03428e-06	-1.88051e-06	-8.46234e-07	1.52644e-06	-4.85582e-07	1.04085e-06	1.21175e-06	-4.05703e-08	1.17118e-06
18.260	3.33375e-06	-4.53873e-07	2.87988e-06	4.26438e-06	3.69969e-06	7.96407e-06	6.75171e-07	-1.24861e-07	5.50309e-07	1.08066e-06	-2.53021e-07	8.27638e-07	9.37896e-07	-1.07914e-07	8.29981e-07	1.02668e-06	-1.87771e-06	-8.51032e-07	1.52125e-06	-4.84640e-07	1.03661e-06	1.20563e-06	-4.03654e-08	1.16526e-06
18.285	3.32160e-06	-4.52218e-07	2.86938e-06	4.26028e-06	3.69492e-06	7.95520e-06	6.71453e-07	-1.24174e-07	5.47280e-07	1.07430e-06	-2.51531e-07	8.22764e-07	9.32452e-07	-1.07288e-07	8.25164e-07	1.01909e-06	-1.87491e-06	-8.55821e-07	1.51605e-06	-4.83697e-07	1.03236e-06	1.19947e-06	-4.01592e-08	1.15931e-06
18.309	3.30944e-06	-4.50563e-07	2.85888e-06	4.25614e-06	3.69016e-06	7.94630e-06	6.67737e-07	-1.23486e-07	5.44251e-07	1.06793e-06	-2.50040e-07	8.17889e-07	9.27005e-07	-1.06661e-07	8.20344e-07	1.01152e-06	-1.87212e-06	-8.60601e-07	1.51085e-06	-4.82753e-07	1.02810e-06	1.19327e-06	-3.99517e-08	1.15332e-06
18.334	3.29729e-06	-4.48908e-07	2.84838e-06	4.25197e-06	3.68540e-06	7.93737e-06	6.64023e-07	-1.22799e-07	5.41223e-07	1.06156e-06	-2.48550e-07	8.13013e-07	9.21555e-07	-1.06034e-07	8.15521e-07	1.00395e-06	-1.86932e-06	-8.65373e-07	1.50565e-06	-4.81809e-07	1.02384e-06	1.18703e-06	-3.97429e-08	1.14729e-06
18.358	3.28513e-06	-4.47253e-07	2.83788e-06	4.24777e-06	3.68065e-06	7.92842e-06	6.60310e-07	-1.22113e-07	5.38197e-07	1.05519e-06	-2.47059e-07	8.08136e-07	9.16101e-07	-1.05407e-07	8.10695e-07	9.96395e-07	-1.86653e-06	-8.70137e-07	1.50044e-06	-4.80864e-07	1.01958e-06	1.18076e-06	-3.95328e-08	1.14122e-06
18.383	3.27297e-06	-4.45598e-07	2.82738e-06	4.24353e-06	3.67591e-06	7.91944e-06	6.56598e-07	-1.21426e-07	5.35172e-07	1.04883e-06	-2.45568e-07	8.03258e-07	9.10644e-07	-1.04779e-07	8.05866e-07	9.88852e-07	-1.86374e-06	-8.74891e-07	1.49523e-06	-4.79918e-07	1.01531e-06	1.17444e-06	-3.93213e-08	1.13512e-06
18.407	3.26082e-06	-4.43943e-07	2.81688e-06	4.23926e-06	3.67118e-06	7.91044e-06	6.52889e-07	-1.20740e-07	5.32148e-07	1.04246e-06	-2.44076e-07	7.98379e-07	9.05185e-07	-1.04151e-07	8.01034e-07	9.81321e-07	-1.86096e-06	-8.79637e-07	1.49002e-06	-4.78972e-07	1.01105e-06	1.16809e-06	-3.91086e-08	1.12898e-06
18.432	3.24867e-06	-4.42289e-07	2.80638e-06	4.23496e-06	3.66645e-06	7.90141e-06	6.49181e-07	-1.20055e-07	5.29126e-07	1.03609e-06	-2.42585e-07	7.93501e-07	8.99722e-07	-1.03522e-07	7.96200e-07	9.73803e-07	-1.85818e-06	-8.84374e-07	1.48480e-06	-4.78026e-07	1.00677e-06	1.16170e-06	-3.88947e-08	1.12280e-06
18.457	3.23652e-06	-4.40635e-07	2.79588e-06	4.23062e-06	3.66173e-06	7.89235e-06	6.45475e-07	-1.19369e-07	5.26105e-07	1.02971e-06	-2.41093e-07	7.88622e-07	8.94257e-07	-1.02893e-07	7.91364e-07	9.66296e-07	-1.85540e-06	-8.89101e-07	1.47958e-06	-4.77079e-07	1.00250e-06	1.15527e-06	-3.86794e-08	1.11659e-06
18.481	3.22437e-06	-4.38981e-07	2.78539e-06	4.22625e-06	3.65702e-06	7.88327e-06	6.41771e-07	-1.18684e-07	5.23086e-07	1.02334e-06	-2.39602e-07	7.83743e-07	8.88789e-07	-1.02264e-07	7.86525e-07	9.58801e-07	-1.85262e-06	-8.93820e-07	1.47435e-06	-4.76131e-07	9.98218e-07	1.14880e-06	-3.84629e-08	1.11034e-06
18.506	3.21222e-06	-4.37327e-07	2.77490e-06	4.22185e-06	3.65232e-06	7.87417e-06	6.38069e-07	-1.18000e-07	5.20069e-07	1.01697e-06	-2.38110e-07	7.78864e-07	8.83319e-07	-1.01635e-07	7.81685e-07	9.51319e-07	-1.84985e-06	-8.98529e-07	1.46912e-06	-4.75183e-07	9.93937e-07	1.14230e-06	-3.82451e-08	1.10405e-06
18.530	3.20008e-06	-4.35674e-07	2.76441e-06	4.21742e-06	3.64762e-06	7.86504e-06	6.34369e-07	-1.17315e-07	5.17053e-07	1.01060e-06	-2.36619e-07	7.73985e-07	8.77847e-07	-1.01005e-07	7.76842e-07	9.43849e-07	-1.84708e-06	-9.03228e-07	1.46389e-06	-4.74234e-07	9.89653e-07	1.13575e-06	-3.80261e-08	1.09773e-06
18.555	3.18794e-06	-4.34022e-07	2.75392e-06	4.21295e-06	3.64293e-06	7.85588e-06	6.30671e-07	-1.16632e-07	5.14039e-07	1.00423e-06	-2.35127e-07	7.69107e-07	8.72373e-07	-1.00375e-07	7.71998e-07	9.36392e-07	-1.84431e-06	-9.07918e-07	1.45865e-06	-4.73286e-07	9.85366e-07	1.12918e-06	-3.78058e-08	1.09137e-06
18.579	3.17581e-06	-4.32370e-07	2.74344e-06	4.20846e-06	3.63825e-06	7.84671e-06	6.26976e-07	-1.15948e-07	5.11028e-07	9.97866e-07	-2.33636e-07	7.64230e-07	8.66898e-07	-9.97453e-08	7.67152e-07	9.28949e-07	-1.84155e-06	-9.12599e-07	1.45341e-06	-4.72336e-07	9.81078e-07	1.12256e-06	-3.75843e-08	1.08498e-06
18.604	3.16368e-06	-4.30719e-07	2.73296e-06	4.20393e-06	3.63358e-06	7.83751e-06	6.23283e-07	-1.15265e-07	5.08018e-07	9.91498e-07	-2.32145e-07	7.59353e-07	8.61420e-07	-9.91151e-08	7.62305e-07	9.21518e-07	-1.83879e-06	-9.17269e-07	1.44817e-06	-4.71387e-07	9.76787e-07	1.11591e-06	-3.73616e-08	1.07855e-06
18.629	3.15156e-06	-4.29068e-07	2.72249e-06	4.19937e-06	3.62891e-06	7.82828e-06	6.19593e-07	-1.14583e-07	5.05010e-07	9.85131e-07	-2.30655e-07	7.54477e-07	8.55941e-07	-9.84847e-08	7.57457e-07	9.14100e-07	-1.83603e-06	-9.21930e-07	1.44293e-06	-4.70437e-07	9.72495e-07	1.10922e-06	-3.71376e-08	1.07208e-06
18.653	3.13944e-06	-4.27418e-07	2.71202e-06	4.19478e-06	3.62425e-06	7.81903e-06	6.15905e-07	-1.13901e-07	5.02004e-07	9.78766e-07	-2.29164e-07	7.49602e-07	8.50461e-07	-9.78542e-08	7.52607e-07	9.06697e-07	-1.83328e-06	-9.26580e-07	1.43769e-06	-4.69487e-07	9.68200e-07	1.10249e-06	-3.69124e-08	1.06558e-06
18.678	3.12733e-06	-4.25769e-07	2.70156e-06	4.19016e-06	3.61960e-06	7.80977e-06	6.12220e-07	-1.13219e-07	4.99000e-07	9.72403e-07	-2.27674e-07	7.44729e-07	8.44980e-07	-9.72235e-08	7.47757e-07	8.99306e-07	-1.83053e-06	-9.31220e-07	1.43244e-06	-4.68536e-07	9.63905e-07	1.09573e-06	-3.66860e-08	1.05904e-06
18.702	3.11522e-06	-4.24121e-07	2.69110e-06	4.18552e-06	3.61496e-06	7.80048e-06	6.08538e-07	-1.12538e-07	4.95999e-07	9.66041e-07	-2.26185e-07	7.39856e-07	8.39498e-07	-9.65928e-08	7.42906e-07	8.91930e-07	-1.82778e-06	-9.35850e-07	1.42719e-06	-4.67585e-07	9.59608e-07	1.08893e-06	-3.64585e-08	1.05247e-06
18.727	3.10313e-06	-4.22474e-07	2.68065e-06	4.18084e-06	3.61032e-06	7.79116e-06	6.04858e-07	-1.11858e-07	4.93000e-07	9.59682e-07	-2.24696e-07	7.34986e-07	8.34016e-07	-9.59619e-08	7.38054e-07	8.84567e-07	-1.82504e-06	-9.40470e-07	1.42194e-06	-4.66634e-07	9.55309e-07	1.08210e-06	-3.62297e-08	1.04587e-06
18.751	3.09104e-06	-4.20828e-07	2.67021e-06	4.17613e-06	3.60570e-06	7.78183e-06	6.01182e-07	-1.11178e-07	4.90004e-07	9.53325e-07	-2.23207e-07	7.30117e-07	8.28532e-07	-9.53310e-08	7.33201e-07	8.77219e-07	-1.82230e-06	-9.45079e-07	1.41669e-06	-4.65683e-07	9.51010e-07	1.07523e-06	-3.59997e-08	1.03923e-06
18.776	3.07895e-06	-4.19183e-07	2.65977e-06	4.17139e-06	3.60108e-06	7.77247e-06	5.97508e-07	-1.10499e-07	4.87010e-07	9.46970e-07	-2.21720e-07	7.25250e-07	8.23048e-07	-9.47000e-08	7.28348e-07	8.69885e-07	-1.81956e-06	-9.49677e-07	1.41144e-06	-4.64731e-07	9.46710e-07	1.06833e-06	-3.57686e-08	1.03256e-06
18.801	3.06688e-06	-4.17540e-07	2.64934e-06	4.16663e-06	3.59647e-06	7.76310e-06	5.93838e-07	-1.09820e-07	4.84018e-07	9.40618e-07	-2.20232e-07	7.20386e-07	8.17564e-07	-9.40691e-08	7.23495e-07	8.62565e-07	-1.81683e-06	-9.54265e-07	1.40619e-06	-4.63780e-07	9.42409e-07	1.06139e-06	-3.55362e-08	1.02585e-06
18.825	3.05482e-06	-4.15897e-07	2.63892e-06	4.16184e-06	3.59187e-06	7.75370e-06	5.90171e-07	-1.09142e-07	4.81029e-07	9.34269e-07	-2.18746e-07	7.15523e-07	8.12081e-07	-9.34381e-08	7.18642e-07	8.55260e-07	-1.81410e-06	-9.58842e-07	1.40094e-06	-4.62828e-07	9.38108e-07	1.05441e-06	-3.53028e-08	1.01911e-06
18.850	3.04276e-06	-4.14256e-07	2.62851e-06	4.15702e-06	3.58727e-06	7.74429e-06	5.86508e-07	-1.08464e-07	4.78043e-07	9.27923e-07	-2.17260e-07	7.10663e-07	8.06597e-07	-9.28071e-08	7.13790e-07	8.47970e-07	-1.81138e-06	-9.63407e-07	1.39568e-06	-4.61876e-07	9.33806e-07	1.04741e-06	-3.50681e-08	1.01234e-06
18.874	3.03072e-06	-4.12616e-07	2.61810e-06	4.15217e-06	3.58269e-06	7.73486e-06	5.82847e-07	-1.07787e-07	4.75060e-07	9.21580e-07	-2.15775e-07	7.05805e-07	8.01113e-07	-9.21762e-08	7.08937e-07	8.40695e-07	-1.80866e-06	-9.67962e-07	1.39043e-06	-4.60924e-07	9.29504e-07	1.04036e-06	-3.48323e-08	1.00553e-06
18.899	3.01868e-06	-4.10978e-07	2.60771e-06	4.14729e-06	3.57811e-06	7.72540e-06	5.79191e-07	-1.07111e-07	4.72079e-07	9.15241e-07	-2.14291e-07	7.00950e-07	7.95630e-07	-9.15453e-08	7.04085e-07	8.33435e-07	-1.80594e-06	-9.72505e-07	1.38517e-06	-4.59972e-07	9.25203e-07	1.03329e-06	-3.45954e-08	9.98693e-07
18.924	3.00666e-06	-4.09341e-07	2.59732e-06	4.14239e-06	3.57354e-06	7.71593e-06	5.75538e-07	-1.06436e-07	4.69102e-07	9.08906e-07	-2.12807e-07	6.96099e-07	7.90148e-07	-9.09145e-08	6.99233e-07	8.26190e-07	-1.80323e-06	-9.77037e-07	1.37992e-06	-4.59020e-07	9.20901e-07	1.02618e-06	-3.43574e-08	9.91821e-07
18.948	2.99465e-06	-4.07705e-07	2.58694e-06	4.13746e-06	3.56898e-06	7.70644e-06	5.71888e-07	-1.05761e-07	4.66127e-07	9.02575e-07	-2.11325e-07	6.91250e-07	7.84666e-07	-9.02838e-08	6.94382e-07	8.18961e-07	-1.80052e-06	-9.81558e-07	1.37467e-06	-4.58067e-07	9.16600e-07	1.01903e-06	-3.41182e-08	9.84916e-07
18.973	2.98265e-06	-4.06072e-07	2.57658e-06	4.13250e-06	3.56443e-06	7.69693e-06	5.68242e-07	-1.05087e-07	4.63156e-07	8.96248e-07	-2.09844e-07	6.86404e-07	7.79186e-07	-8.96532e-08	6.89532e-07	8.11747e-07	-1.79781e-06	-9.86067e-07	1.36941e-06	-4.57115e-07	9.12299e-07	1.01186e-06	-3.38779e-08	9.77980e-07
18.997	2.97066e-06	-4.04440e-07	2.56622e-06	4.12752e-06	3.55988e-06	7.68740e-06	5.64601e-07	-1.04413e-07	4.60188e-07	8.89925e-07	-2.08363e-07	6.81562e-07	7.73706e-07	-8.90227e-08	6.84684e-07	8.04550e-07	-1.79511e-06	-9.90564e-07	1.36416e-06	-4.56163e-07	9.07999e-07	1.00465e-06	-3.36365e-08	9.71011e-07
19.022	2.95868e-06	-4.02809e-07	2.55587e-06	4.12251e-06	3.55535e-06	7.67786e-06	5.60963e-07	-1.03740e-07	4.57223e-07	8.83607e-07	-2.06884e-07	6.76723e-07	7.68228e-07	-8.83924e-08	6.79836e-07	7.97368e-07	-1.79242e-06	-9.95049e-07	1.35891e-06	-4.55211e-07	9.03700e-07	9.97405e-07	-3.33940e-08	9.64011e-07
19.046	2.94672e-06	-4.01181e-07	2.54554e-06	4.11748e-06	3.55082e-06	7.66830e-06	5.57329e-07	-1.03068e-07	4.54261e-07	8.77294e-07	-2.05406e-07	6.71888e-07	7.62752e-07	-8.77623e-08	6.74990e-07	7.90202e-07	-1.78972e-06	-9.99522e-07	1.35366e-06	-4.54259e-07	8.99402e-07	9.90130e-07	-3.31504e-08	9.56980e-07
19.071	2.93477e-06	-3.99554e-07	2.53522e-06	4.11242e-06	3.54630e-06	7.65872e-06	5.53699e-07	-1.02397e-07	4.51302e-07	8.70986e-07	-2.03929e-07	6.67057e-07	7.57277e-07	-8.71324e-08	6.70145e-07	7.83053e-07	-1.78704e-06	-1.00398e-06	1.34841e-06	-4.53307e-07	8.95105e-07	9.82823e-07	-3.29058e-08	9.49917e-07
19.096	2.92284e-06	-3.97929e-07	2.52491e-06	4.10733e-06	3.54179e-06	7.64913e-06	5.50074e-07	-1.01727e-07	4.48347e-07	8.64684e-07	-2.02453e-07	6.62230e-07	7.51804e-07	-8.65027e-08	6.65302e-07	7.75920e-07	-1.78435e-06	-1.00843e-06	1.34316e-06	-4.52355e-07	8.90810e-07	9.75483e-07	-3.26601e-08	9.42823e-07
19.120	2.91092e-06	-3.96306e-07	2.51461e-06	4.10222e-06	3.53729e-06	7.63952e-06	5.46453e-07	-1.01057e-07	4.45396e-07	8.58386e-07	-2.00979e-07	6.57407e-07	7.46334e-07	-8.58732e-08	6.60460e-07	7.68804e-07	-1.78167e-06	-1.01287e-06	1.33792e-06	-4.51403e-07	8.86516e-07	9.68112e-07	-3.24133e-08	9.35699e-07
19.145	2.89901e-06	-3.94685e-07	2.50433e-06	4.09709e-06	3.53280e-06	7.62989e-06	5.42836e-07	-1.00388e-07	4.42448e-07	8.52095e-07	-1.99506e-07	6.52589e-07	7.40865e-07	-8.52440e-08	6.55621e-07	7.61705e-07	-1.77900e-06	-1.01729e-06	1.33267e-06	-4.50451e-07	8.82223e-07	9.60710e-07	-3.21654e-08	9.28544e-07
19.169	2.88712e-06	-3.93067e-07	2.49406e-06	4.09193e-06	3.52832e-06	7.62025e-06	5.39224e-07	-9.97202e-08	4.39504e-07	8.45810e-07	-1.98034e-07	6.47775e-07	7.35399e-07	-8.46151e-08	6.50784e-07	7.54622e-07	-1.77633e-06	-1.02171e-06	1.32743e-06	-4.49500e-07	8.77933e-07	9.53276e-07	-3.19165e-08	9.21359e-07
19.194	2.87525e-06	-3.91450e-07	2.48380e-06	4.08675e-06	3.52384e-06	7.61059e-06	5.35617e-07	-9.90530e-08	4.36564e-07	8.39530e-07	-1.96564e-07	6.42966e-07	7.29936e-07	-8.39865e-08	6.45949e-07	7.47557e-07	-1.77366e-06	-1.02611e-06	1.32219e-06	-4.48549e-07	8.73645e-07	9.45811e-07	-3.16666e-08	9.14145e-07
19.218	2.86339e-06	-3.89836e-07	2.47356e-06	4.08155e-06	3.51938e-06	7.60092e-06	5.32014e-07	-9.83867e-08	4.33627e-07	8.33257e-07	-1.95095e-07	6.38162e-07	7.24475e-07	-8.33582e-08	6.41117e-07	7.40509e-07	-1.77100e-06	-1.03049e-06	1.31696e-06	-4.47598e-07	8.69359e-07	9.38316e-07	-3.14157e-08	9.06900e-07
19.243	2.85155e-06	-3.88224e-07	2.46333e-06	4.07632e-06	3.51492e-06	7.59124e-06	5.28416e-07	-9.77213e-08	4.30695e-07	8.26991e-07	-1.93628e-07	6.33363e-07	7.19018e-07	-8.27303e-08	6.36288e-07	7.33479e-07	-1.76834e-06	-1.03487e-06	1.31172e-06	-4.46647e-07	8.65075e-07	9.30790e-07	-3.11637e-08	8.99627e-07
19.268	2.83973e-06	-3.86614e-07	2.45312e-06	4.07107e-06	3.51047e-06	7.58154e-06	5.24823e-07	-9.70568e-08	4.27766e-07	8.20731e-07	-1.92163e-07	6.28569e-07	7.13563e-07	-8.21027e-08	6.31461e-07	7.26466e-07	-1.76569e-06	-1.03923e-06	1.30649e-06	-4.45696e-07	8.60794e-07	9.23235e-07	-3.09107e-08	8.92324e-07
19.292	2.82792e-06	-3.85007e-07	2.44292e-06	4.06579e-06	3.50603e-06	7.57182e-06	5.21235e-07	-9.63933e-08	4.24841e-07	8.14479e-07	-1.90699e-07	6.23780e-07	7.08112e-07	-8.14755e-08	6.26637e-07	7.19471e-07	-1.76304e-06	-1.04357e-06	1.30126e-06	-4.44746e-07	8.56516e-07	9.15649e-07	-3.06568e-08	8.84993e-07
19.317	2.81614e-06	-3.83402e-07	2.43273e-06	4.06050e-06	3.50160e-06	7.56210e-06	5.17651e-07	-9.57306e-08	4.21921e-07	8.08233e-07	-1.89236e-07	6.18997e-07	7.02665e-07	-8.08487e-08	6.21816e-07	7.12493e-07	-1.76040e-06	-1.04791e-06	1.29604e-06	-4.43796e-07	8.52240e-07	9.08034e-07	-3.04018e-08	8.77632e-07
19.341	2.80437e-06	-3.81800e-07	2.42257e-06	4.05518e-06	3.49718e-06	7.55236e-06	5.14073e-07	-9.50689e-08	4.19005e-07	8.01995e-07	-1.87776e-07	6.14219e-07	6.97221e-07	-8.02223e-08	6.16999e-07	7.05534e-07	-1.75776e-06	-1.05223e-06	1.29081e-06	-4.42846e-07	8.47968e-07	9.00390e-07	-3.01459e-08	8.70244e-07
19.366	2.79262e-06	-3.80200e-07	2.41242e-06	4.04984e-06	3.49277e-06	7.54261e-06	5.10501e-07	-9.44082e-08	4.16092e-07	7.95765e-07	-1.86317e-07	6.09448e-07	6.91781e-07	-7.95964e-08	6.12185e-07	6.98594e-07	-1.75513e-06	-1.05654e-06	1.28560e-06	-4.41897e-07	8.43699e-07	8.92717e-07	-2.98890e-08	8.62828e-07
19.390	2.78089e-06	-3.78603e-07	2.40228e-06	4.04448e-06	3.48836e-06	7.53284e-06	5.06933e-07	-9.37485e-08	4.13185e-07	7.89542e-07	-1.84860e-07	6.04682e-07	6.86345e-07	-7.89710e-08	6.07374e-07	6.91671e-07	-1.75250e-06	-1.06083e-06	1.28038e-06	-4.40948e-07	8.39433e-07	8.85015e-07	-2.96311e-08	8.55384e-07
19.415	2.76917e-06	-3.77008e-07	2.39217e-06	4.03910e-06	3.48397e-06	7.52307e-06	5.03371e-07	-9.30898e-08	4.10282e-07	7.83328e-07	-1.83405e-07	5.99923e-07	6.80914e-07	-7.83460e-08	6.02568e-07	6.84767e-07	-1.74988e-06	-1.06511e-06	1.27517e-06	-4.40000e-07	8.35171e-07	8.77285e-07	-2.93723e-08	8.47913e-07
19.440	2.75748e-06	-3.75417e-07	2.38207e-06	4.03370e-06	3.47958e-06	7.51328e-06	4.99815e-07	-9.24321e-08	4.07383e-07	7.77122e-07	-1.81952e-07	5.95170e-07	6.75487e-07	-7.77216e-08	5.97765e-07	6.77882e-07	-1.74726e-06	-1.06937e-06	1.26996e-06	-4.39052e-07	8.30913e-07	8.69527e-07	-2.91125e-08	8.40414e-07
19.464	2.74581e-06	-3.73828e-07	2.37198e-06	4.02827e-06	3.47521e-06	7.50348e-06	4.96264e-07	-9.17754e-08	4.04489e-07	7.70924e-07	-1.80501e-07	5.90423e-07	6.70064e-07	-7.70977e-08	5.92967e-07	6.71016e-07	-1.74464e-06	-1.07363e-06	1.26476e-06	-4.38104e-07	8.26658e-07	8.61741e-07	-2.88518e-08	8.32889e-07
19.489	2.73416e-06	-3.72242e-07	2.36192e-06	4.02283e-06	3.47084e-06	7.49367e-06	4.92719e-07	-9.11198e-08	4.01599e-07	7.64735e-07	-1.79052e-07	5.85683e-07	6.64646e-07	-7.64743e-08	5.88172e-07	6.64169e-07	-1.74203e-06	-1.07787e-06	1.25956e-06	-4.37157e-07	8.22408e-07	8.53927e-07	-2.85902e-08	8.25337e-07
19.513	2.72254e-06	-3.70659e-07	2.35188e-06	4.01737e-06	3.46648e-06	7.48385e-06	4.89179e-07	-9.04652e-08	3.98714e-07	7.58555e-07	-1.77605e-07	5.80950e-07	6.59234e-07	-7.58515e-08	5.83382e-07	6.57342e-07	-1.73943e-06	-1.08209e-06	1.25437e-06	-4.36210e-07	8.18162e-07	8.46086e-07	-2.83277e-08	8.17759e-07
19.538	2.71093e-06	-3.69079e-07	2.34185e-06	4.01189e-06	3.46213e-06	7.47402e-06	4.85646e-07	-8.98118e-08	3.95834e-07	7.52385e-07	-1.76160e-07	5.76224e-07	6.53826e-07	-7.52293e-08	5.78597e-07	6.50533e-07	-1.73683e-06	-1.08630e-06	1.24918e-06	-4.35264e-07	8.13920e-07	8.38219e-07	-2.80643e-08	8.10155e-07
19.562	2.69935e-06	-3.67502e-07	2.33184e-06	4.00638e-06	3.45779e-06	7.46418e-06	4.82118e-07	-8.91594e-08	3.92959e-07	7.46223e-07	-1.74718e-07	5.71506e-07	6.48424e-07	-7.46078e-08	5.73816e-07	6.43744e-07	-1.73424e-06	-1.09049e-06	1.24400e-06	-4.34318e-07	8.09683e-07	8.30325e-07	-2.78000e-08	8.02525e-07
19.587	2.68779e-06	-3.65928e-07	2.32186e-06	4.00086e-06	3.45346e-06	7.45433e-06	4.78597e-07	-8.85082e-08	3.90089e-07	7.40071e-07	-1.73277e-07	5.66794e-07	6.43028e-07	-7.39868e-08	5.69041e-07	6.36975e-07	-1.73165e-06	-1.09467e-06	1.23882e-06	-4.33373e-07	8.05450e-07	8.22405e-07	-2.75348e-08	7.94870e-07
19.612	2.67625e-06	-3.64357e-07	2.31189e-06	3.99532e-06	3.44914e-06	7.44447e-06	4.75081e-07	-8.78581e-08	3.87223e-07	7.33929e-07	-1.71839e-07	5.62090e-07	6.37637e-07	-7.33665e-08	5.64270e-07	6.30226e-07	-1.72907e-06	-1.09884e-06	1.23365e-06	-4.32429e-07	8.01222e-07	8.14458e-07	-2.72688e-08	7.87189e-07
19.636	2.66473e-06	-3.62789e-07	2.30194e-06	3.98976e-06	3.44483e-06	7.43460e-06	4.71572e-07	-8.72091e-08	3.84363e-07	7.27797e-07	-1.70403e-07	5.57394e-07	6.32252e-07	-7.27469e-08	5.59505e-07	6.23497e-07	-1.72649e-06	-1.10299e-06	1.22848e-06	-4.31485e-07	7.97000e-07	8.06486e-07	-2.70019e-08	7.79485e-07
19.661	2.65324e-06	-3.61225e-07	2.29202e-06	3.98419e-06	3.44053e-06	7.42472e-06	4.68070e-07	-8.65613e-08	3.81508e-07	7.21675e-07	-1.68970e-07	5.52705e-07	6.26873e-07	-7.21281e-08	5.54745e-07	6.16788e-07	-1.72392e-06	-1.10713e-06	1.22332e-06	-4.30542e-07	7.92783e-07	7.98489e-07	-2.67341e-08	7.71755e-07
19.685	2.64178e-06	-3.59664e-07	2.28211e-06	3.97859e-06	3.43624e-06	7.41483e-06	4.64573e-07	-8.59148e-08	3.78659e-07	7.15563e-07	-1.67539e-07	5.48024e-07	6.21500e-07	-7.15099e-08	5.49990e-07	6.10099e-07	-1.72135e-06	-1.11125e-06	1.21817e-06	-4.29599e-07	7.88571e-07	7.90467e-07	-2.64655e-08	7.64002e-07
19.710	2.63034e-06	-3.58106e-07	2.27223e-06	3.97298e-06	3.43196e-06	7.40494e-06	4.61084e-07	-8.52694e-08	3.75814e-07	7.09462e-07	-1.66111e-07	5.43352e-07	6.16134e-07	-7.08924e-08	5.45242e-07	6.03431e-07	-1.71879e-06	-1.11536e-06	1.21302e-06	-4.28657e-07	7.84364e-07	7.82420e-07	-2.61961e-08	7.56224e-07
19.735	2.61892e-06	-3.56552e-07	2.26237e-06	3.96735e-06	3.42768e-06	7.39504e-06	4.57600e-07	-8.46252e-08	3.72975e-07	7.03372e-07	-1.64685e-07	5.38688e-07	6.10775e-07	-7.02758e-08	5.40499e-07	5.96783e-07	-1.71623e-06	-1.11945e-06	1.20788e-06	-4.27716e-07	7.80164e-07	7.74349e-07	-2.59259e-08	7.48423e-07
19.759	2.60753e-06	-3.55001e-07	2.25253e-06	3.96171e-06	3.42342e-06	7.38513e-06	4.54124e-07	-8.39823e-08	3.70142e-07	6.97293e-07	-1.63261e-07	5.34032e-07	6.05422e-07	-6.96599e-08	5.35762e-07	5.90156e-07	-1.71368e-06	-1.12352e-06	1.20274e-06	-4.26776e-07	7.75969e-07	7.66254e-07	-2.56549e-08	7.40599e-07
19.784	2.59617e-06	-3.53454e-07	2.24271e-06	3.95604e-06	3.41917e-06	7.37521e-06	4.50654e-07	-8.33407e-08	3.67314e-07	6.91225e-07	-1.61841e-07	5.29385e-07	6.00076e-07	-6.90448e-08	5.31031e-07	5.83550e-07	-1.71113e-06	-1.12758e-06	1.19762e-06	-4.25836e-07	7.71780e-07	7.58135e-07	-2.53830e-08	7.32752e-07
19.808	2.58483e-06	-3.51911e-07	2.23292e-06	3.95036e-06	3.41492e-06	7.36529e-06	4.47191e-07	-8.27003e-08	3.64491e-07	6.85169e-07	-1.60423e-07	5.24746e-07	5.94738e-07	-6.84306e-08	5.26307e-07	5.76966e-07	-1.70859e-06	-1.13163e-06	1.19249e-06	-4.24897e-07	7.67598e-07	7.49993e-07	-2.51104e-08	7.24882e-07
19.833	2.57352e-06	-3.50371e-07	2.22315e-06	3.94467e-06	3.41069e-06	7.35536e-06	4.43736e-07	-8.20612e-08	3.61674e-07	6.79124e-07	-1.59007e-07	5.20117e-07	5.89407e-07	-6.78172e-08	5.21590e-07	5.70402e-07	-1.70606e-06	-1.13566e-06	1.18738e-06	-4.23959e-07	7.63422e-07	7.41828e-07	-2.48371e-08	7.16991e-07
19.857	2.56223e-06	-3.48835e-07	2.21340e-06	3.93896e-06	3.40646e-06	7.34542e-06	4.40287e-07	-8.14234e-08	3.58863e-07	6.73091e-07	-1.57595e-07	5.15496e-07	5.84083e-07	-6.72047e-08	5.16879e-07	5.63860e-07	-1.70353e-06	-1.13967e-06	1.18227e-06	-4.23021e-07	7.59252e-07	7.33640e-07	-2.45629e-08	7.09077e-07
19.882	2.55098e-06	-3.47302e-07	2.20368e-06	3.93323e-06	3.40225e-06	7.33548e-06	4.36845e-07	-8.07869e-08	3.56058e-07	6.67070e-07	-1.56185e-07	5.10885e-07	5.78768e-07	-6.65931e-08	5.12174e-07	5.57340e-07	-1.70101e-06	-1.14367e-06	1.17717e-06	-4.22085e-07	7.55089e-07	7.25429e-07	-2.42880e-08	7.01141e-07
19.907	2.53975e-06	-3.45773e-07	2.19398e-06	3.92749e-06	3.39804e-06	7.32553e-06	4.33411e-07	-8.01518e-08	3.53259e-07	6.61062e-07	-1.54778e-07	5.06284e-07	5.73460e-07	-6.59823e-08	5.07477e-07	5.50841e-07	-1.69849e-06	-1.14765e-06	1.17208e-06	-4.21149e-07	7.50933e-07	7.17197e-07	-2.40124e-08	6.93184e-07
19.931	2.52855e-06	-3.44249e-07	2.18430e-06	3.92173e-06	3.39385e-06	7.31558e-06	4.29984e-07	-7.95180e-08	3.50466e-07	6.55066e-07	-1.53374e-07	5.01691e-07	5.68160e-07	-6.53726e-08	5.02788e-07	5.44364e-07	-1.69598e-06	-1.15162e-06	1.16700e-06	-4.20214e-07	7.46784e-07	7.08943e-07	-2.37360e-08	6.85207e-07
19.956	2.51738e-06	-3.42728e-07	2.17465e-06	3.91596e-06	3.38966e-06	7.30562e-06	4.26564e-07	-7.88856e-08	3.47679e-07	6.49082e-07	-1.51973e-07	4.97109e-07	5.62869e-07	-6.47637e-08	4.98105e-07	5.37909e-07	-1.69347e-06	-1.15556e-06	1.16192e-06	-4.19280e-07	7.42642e-07	7.00667e-07	-2.34590e-08	6.77208e-07
19.980	2.50624e-06	-3.41211e-07	2.16503e-06	3.91018e-06	3.38549e-06	7.29566e-06	4.23152e-07	-7.82546e-08	3.44898e-07	6.43112e-07	-1.50576e-07	4.92536e-07	5.57586e-07	-6.41559e-08	4.93430e-07	5.31477e-07	-1.69097e-06	-1.15950e-06	1.15685e-06	-4.18347e-07	7.38507e-07	6.92371e-07	-2.31812e-08	6.69190e-07
20.005	2.49512e-06	-3.39698e-07	2.15543e-06	3.90438e-06	3.38132e-06	7.28570e-06	4.19748e-07	-7.76251e-08	3.42123e-07	6.37155e-07	-1.49181e-07	4.87974e-07	5.52312e-07	-6.35491e-08	4.88763e-07	5.25066e-07	-1.68848e-06	-1.16341e-06	1.15180e-06	-4.17415e-07	7.34380e-07	6.84054e-07	-2.29027e-08	6.61151e-07
20.029	2.48404e-06	-3.38189e-07	2.14585e-06	3.89856e-06	3.37716e-06	7.27573e-06	4.16351e-07	-7.69969e-08	3.39354e-07	6.31211e-07	-1.47789e-07	4.83422e-07	5.47046e-07	-6.29432e-08	4.84103e-07	5.18678e-07	-1.68599e-06	-1.16731e-06	1.14674e-06	-4.16484e-07	7.30261e-07	6.75716e-07	-2.26236e-08	6.53093e-07
20.054	2.47299e-06	-3.36684e-07	2.13630e-06	3.89274e-06	3.37302e-06	7.26575e-06	4.12962e-07	-7.63702e-08	3.36592e-07	6.25280e-07	-1.46400e-07	4.78880e-07	5.41790e-07	-6.23384e-08	4.79452e-07	5.12313e-07	-1.68351e-06	-1.17120e-06	1.14170e-06	-4.15554e-07	7.26149e-07	6.67359e-07	-2.23438e-08	6.45015e-07
20.079	2.46197e-06	-3.35184e-07	2.12678e-06	3.88690e-06	3.36888e-06	7.25578e-06	4.09581e-07	-7.57449e-08	3.33836e-07	6.19363e-07	-1.45015e-07	4.74348e-07	5.36543e-07	-6.17347e-08	4.74808e-07	5.05971e-07	-1.68103e-06	-1.17506e-06	1.13667e-06	-4.14625e-07	7.22045e-07	6.58982e-07	-2.20633e-08	6.36919e-07
20.103	2.45098e-06	-3.33688e-07	2.11729e-06	3.88104e-06	3.36476e-06	7.24580e-06	4.06208e-07	-7.51211e-08	3.31087e-07	6.13460e-07	-1.43633e-07	4.69827e-07	5.31306e-07	-6.11321e-08	4.70174e-07	4.99651e-07	-1.67856e-06	-1.17891e-06	1.13165e-06	-4.13697e-07	7.17949e-07	6.50586e-07	-2.17822e-08	6.28803e-07
20.128	2.44002e-06	-3.32195e-07	2.10782e-06	3.87518e-06	3.36064e-06	7.23581e-06	4.02843e-07	-7.44988e-08	3.28344e-07	6.07572e-07	-1.42254e-07	4.65317e-07	5.26078e-07	-6.05305e-08	4.65547e-07	4.93355e-07	-1.67610e-06	-1.18274e-06	1.12663e-06	-4.12769e-07	7.13862e-07	6.42170e-07	-2.15004e-08	6.20670e-07
20.152	2.42909e-06	-3.30708e-07	2.09838e-06	3.86930e-06	3.35653e-06	7.22583e-06	3.99486e-07	-7.38780e-08	3.25608e-07	6.01697e-07	-1.40879e-07	4.60818e-07	5.20859e-07	-5.99301e-08	4.60929e-07	4.87082e-07	-1.67364e-06	-1.18656e-06	1.12163e-06	-4.11844e-07	7.09783e-07	6.33737e-07	-2.12181e-08	6.12519e-07
20.177	2.41819e-06	-3.29224e-07	2.08897e-06	3.86341e-06	3.35244e-06	7.21584e-06	3.96138e-07	-7.32588e-08	3.22879e-07	5.95837e-07	-1.39507e-07	4.56331e-07	5.15651e-07	-5.93309e-08	4.56320e-07	4.80832e-07	-1.67119e-06	-1.19036e-06	1.11663e-06	-4.10919e-07	7.05712e-07	6.25285e-07	-2.09351e-08	6.04350e-07
20.201	2.40733e-06	-3.27745e-07	2.07959e-06	3.85750e-06	3.34835e-06	7.20585e-06	3.92797e-07	-7.26411e-08	3.20156e-07	5.89992e-07	-1.38138e-07	4.51854e-07	5.10453e-07	-5.87328e-08	4.51720e-07	4.74606e-07	-1.66874e-06	-1.19414e-06	1.11165e-06	-4.09995e-07	7.01651e-07	6.16815e-07	-2.06515e-08	5.96163e-07
20.226	2.39650e-06	-3.26271e-07	2.07023e-06	3.85159e-06	3.34427e-06	7.19586e-06	3.89466e-07	-7.20249e-08	3.17441e-07	5.84162e-07	-1.36773e-07	4.47389e-07	5.05265e-07	-5.81359e-08	4.47130e-07	4.68403e-07	-1.66630e-06	-1.19790e-06	1.10667e-06	-4.09072e-07	6.97598e-07	6.08328e-07	-2.03674e-08	5.87960e-07
20.251	2.38570e-06	-3.24801e-07	2.06090e-06	3.84566e-06	3.34021e-06	7.18587e-06	3.86142e-07	-7.14103e-08	3.14732e-07	5.78347e-07	-1.35412e-07	4.42935e-07	5.00088e-07	-5.75402e-08	4.42548e-07	4.62224e-07	-1.66387e-06	-1.20165e-06	1.10170e-06	-4.08151e-07	6.93554e-07	5.99823e-07	-2.00826e-08	5.79741e-07
20.275	2.37494e-06	-3.23336e-07	2.05161e-06	3.83973e-06	3.33615e-06	7.17588e-06	3.82828e-07	-7.07973e-08	3.12030e-07	5.72548e-07	-1.34054e-07	4.38494e-07	4.94922e-07	-5.69458e-08	4.37976e-07	4.56069e-07	-1.66144e-06	-1.20538e-06	1.09675e-06	-4.07231e-07	6.89519e-07	5.91302e-07	-1.97973e-08	5.71505e-07
20.300	2.36421e-06	-3.21875e-07	2.04234e-06	3.83378e-06	3.33211e-06	7.16589e-06	3.79522e-07	-7.01860e-08	3.09336e-07	5.66763e-07	-1.32700e-07	4.34064e-07	4.89766e-07	-5.63526e-08	4.33414e-07	4.49938e-07	-1.65902e-06	-1.20909e-06	1.09181e-06	-4.06311e-07	6.85494e-07	5.82765e-07	-1.95115e-08	5.63253e-07
20.324	2.35352e-06	-3.20419e-07	2.03310e-06	3.82782e-06	3.32807e-06	7.15590e-06	3.76225e-07	-6.95762e-08	3.06648e-07	5.60995e-07	-1.31349e-07	4.29646e-07	4.84622e-07	-5.57606e-08	4.28861e-07	4.43832e-07	-1.65661e-06	-1.21278e-06	1.08687e-06	-4.05394e-07	6.81478e-07	5.74211e-07	-1.92251e-08	5.54986e-07
20.349	2.34286e-06	-3.18968e-07	2.02389e-06	3.82186e-06	3.32405e-06	7.14590e-06	3.72936e-07	-6.89681e-08	3.03968e-07	5.55243e-07	-1.30002e-07	4.25240e-07	4.79489e-07	-5.51700e-08	4.24319e-07	4.37750e-07	-1.65420e-06	-1.21645e-06	1.08195e-06	-4.04477e-07	6.77472e-07	5.65642e-07	-1.89382e-08	5.46704e-07
20.374	2.33223e-06	-3.17521e-07	2.01471e-06	3.81588e-06	3.32003e-06	7.13591e-06	3.69657e-07	-6.83617e-08	3.01295e-07	5.49506e-07	-1.28659e-07	4.20847e-07	4.74367e-07	-5.45807e-08	4.19786e-07	4.31692e-07	-1.65180e-06	-1.22011e-06	1.07704e-06	-4.03562e-07	6.73475e-07	5.57058e-07	-1.86508e-08	5.38407e-07
20.398	2.32164e-06	-3.16079e-07	2.00556e-06	3.80989e-06	3.31603e-06	7.12592e-06	3.66387e-07	-6.77569e-08	2.98630e-07	5.43786e-07	-1.27320e-07	4.16466e-07	4.69257e-07	-5.39927e-08	4.15264e-07	4.25659e-07	-1.64941e-06	-1.22375e-06	1.07214e-06	-4.02648e-07	6.69489e-07	5.48458e-07	-1.83629e-08	5.30096e-07
20.423	2.31109e-06	-3.14642e-07	1.99644e-06	3.80389e-06	3.31203e-06	7.11593e-06	3.63126e-07	-6.71538e-08	2.95972e-07	5.38083e-07	-1.25984e-07	4.12098e-07	4.64159e-07	-5.34061e-08	4.10752e-07	4.19651e-07	-1.64702e-06	-1.22737e-06	1.06725e-06	-4.01735e-07	6.65512e-07	5.39845e-07	-1.80745e-08	5.21770e-07
20.447	2.30057e-06	-3.13210e-07	1.98736e-06	3.79789e-06	3.30805e-06	7.10594e-06	3.59874e-07	-6.65525e-08	2.93322e-07	5.32396e-07	-1.24653e-07	4.07743e-07	4.59072e-07	-5.28209e-08	4.06251e-07	4.13668e-07	-1.64463e-06	-1.23097e-06	1.06237e-06	-4.00824e-07	6.61546e-07	5.31217e-07	-1.77856e-08	5.13431e-07
20.472	2.29009e-06	-3.11783e-07	1.97830e-06	3.79187e-06	3.30408e-06	7.09595e-06	3.56632e-07	-6.59528e-08	2.90679e-07	5.26727e-07	-1.23326e-07	4.03401e-07	4.53998e-07	-5.22371e-08	4.01761e-07	4.07710e-07	-1.64226e-06	-1.23455e-06	1.05750e-06	-3.99914e-07	6.57590e-07	5.22575e-07	-1.74963e-08	5.05079e-07
20.496	2.27964e-06	-3.10361e-07	1.96928e-06	3.78585e-06	3.30011e-06	7.08596e-06	3.53399e-07	-6.53549e-08	2.88044e-07	5.21074e-07	-1.22002e-07	3.99072e-07	4.48936e-07	-5.16547e-08	3.97282e-07	4.01777e-07	-1.63989e-06	-1.23811e-06	1.05265e-06	-3.99005e-07	6.53645e-07	5.13920e-07	-1.72065e-08	4.96714e-07
20.521	2.26923e-06	-3.08944e-07	1.96029e-06	3.77982e-06	3.29616e-06	7.07598e-06	3.50175e-07	-6.47588e-08	2.85416e-07	5.15439e-07	-1.20683e-07	3.94756e-07	4.43887e-07	-5.10737e-08	3.92814e-07	3.95870e-07	-1.63753e-06	-1.24166e-06	1.04781e-06	-3.98098e-07	6.49710e-07	5.05252e-07	-1.69163e-08	4.88336e-07
20.546	2.25886e-06	-3.07532e-07	1.95133e-06	3.77378e-06	3.29222e-06	7.06600e-06	3.46961e-07	-6.41644e-08	2.82797e-07	5.09821e-07	-1.19367e-07	3.90454e-07	4.38851e-07	-5.04942e-08	3.88357e-07	3.89988e-07	-1.63517e-06	-1.24518e-06	1.04298e-06	-3.97192e-07	6.45787e-07	4.96572e-07	-1.66257e-08	4.79946e-07
20.570	2.24853e-06	-3.06125e-07	1.94240e-06	3.76773e-06	3.28829e-06	7.05602e-06	3.43757e-07	-6.35719e-08	2.80185e-07	5.04221e-07	-1.18056e-07	3.86165e-07	4.33827e-07	-4.99162e-08	3.83911e-07	3.84132e-07	-1.63282e-06	-1.24869e-06	1.03816e-06	-3.96288e-07	6.41874e-07	4.87879e-07	-1.63346e-08	4.71544e-07
20.595	2.23823e-06	-3.04724e-07	1.93351e-06	3.76168e-06	3.28436e-06	7.04604e-06	3.40563e-07	-6.29811e-08	2.77581e-07	4.98639e-07	-1.16749e-07	3.81889e-07	4.28817e-07	-4.93397e-08	3.79477e-07	3.78302e-07	-1.63048e-06	-1.25218e-06	1.03336e-06	-3.95385e-07	6.37972e-07	4.79174e-07	-1.60432e-08	4.63131e-07
20.619	2.22798e-06	-3.03327e-07	1.92465e-06	3.75562e-06	3.28045e-06	7.03607e-06	3.37378e-07	-6.23922e-08	2.74986e-07	4.93075e-07	-1.15446e-07	3.77628e-07	4.23820e-07	-4.87648e-08	3.75055e-07	3.72497e-07	-1.62815e-06	-1.25565e-06	1.02856e-06	-3.94483e-07	6.34081e-07	4.70458e-07	-1.57514e-08	4.54707e-07
20.644	2.21776e-06	-3.01936e-07	1.91582e-06	3.74955e-06	3.27655e-06	7.02610e-06	3.34204e-07	-6.18051e-08	2.72398e-07	4.87529e-07	-1.14148e-07	3.73381e-07	4.18836e-07	-4.81914e-08	3.70645e-07	3.66719e-07	-1.62582e-06	-1.25910e-06	1.02379e-06	-3.93584e-07	6.30202e-07	4.61731e-07	-1.54592e-08	4.46272e-07
20.668	2.20758e-06	-3.00550e-07	1.90703e-06	3.74347e-06	3.27266e-06	7.01614e-06	3.31039e-07	-6.12199e-08	2.69819e-07	4.82002e-07	-1.12854e-07	3.69148e-07	4.13866e-07	-4.76195e-08	3.66247e-07	3.60967e-07	-1.62350e-06	-1.26253e-06	1.01902e-06	-3.92685e-07	6.26335e-07	4.52993e-07	-1.51666e-08	4.37827e-07
20.693	2.19744e-06	-2.99169e-07	1.89827e-06	3.73739e-06	3.26878e-06	7.00617e-06	3.27885e-07	-6.06366e-08	2.67248e-07	4.76493e-07	-1.11564e-07	3.64929e-07	4.08910e-07	-4.70493e-08	3.61861e-07	3.55241e-07	-1.62118e-06	-1.26594e-06	1.01427e-06	-3.91788e-07	6.22479e-07	4.44245e-07	-1.48737e-08	4.29372e-07
20.718	2.18734e-06	-2.97794e-07	1.88954e-06	3.73130e-06	3.26492e-06	6.99622e-06	3.24741e-07	-6.00551e-08	2.64685e-07	4.71003e-07	-1.10279e-07	3.60724e-07	4.03968e-07	-4.64806e-08	3.57488e-07	3.49542e-07	-1.61887e-06	-1.26933e-06	1.00953e-06	-3.90893e-07	6.18634e-07	4.35488e-07	-1.45805e-08	4.20907e-07
20.742	2.17728e-06	-2.96424e-07	1.88085e-06	3.72521e-06	3.26106e-06	6.98627e-06	3.21607e-07	-5.94756e-08	2.62131e-07	4.65533e-07	-1.08998e-07	3.56535e-07	3.99040e-07	-4.59136e-08	3.53127e-07	3.43869e-07	-1.61657e-06	-1.27270e-06	1.00480e-06	-3.90000e-07	6.14802e-07	4.26720e-07	-1.42870e-08	4.12433e-07
20.767	2.16725e-06	-2.95060e-07	1.87219e-06	3.71911e-06	3.25721e-06	6.97632e-06	3.18483e-07	-5.88980e-08	2.59585e-07	4.60081e-07	-1.07721e-07	3.52360e-07	3.94127e-07	-4.53483e-08	3.48779e-07	3.38223e-07	-1.61428e-06	-1.27606e-06	1.00009e-06	-3.89108e-07	6.10982e-07	4.17944e-07	-1.39931e-08	4.03951e-07
20.791	2.15727e-06	-2.93701e-07	1.86357e-06	3.71300e-06	3.25337e-06	6.96638e-06	3.15371e-07	-5.83223e-08	2.57048e-07	4.54649e-07	-1.06450e-07	3.48199e-07	3.89228e-07	-4.47846e-08	3.44443e-07	3.32605e-07	-1.61199e-06	-1.27939e-06	9.95392e-07	-3.88217e-07	6.07174e-07	4.09159e-07	-1.36990e-08	3.95460e-07
20.816	2.14733e-06	-2.92348e-07	1.85499e-06	3.70689e-06	3.24955e-06	6.95644e-06	3.12268e-07	-5.77486e-08	2.54520e-07	4.49237e-07	-1.05182e-07	3.44054e-07	3.84344e-07	-4.42226e-08	3.40121e-07	3.27013e-07	-1.60971e-06	-1.28270e-06	9.90707e-07	-3.87329e-07	6.03379e-07	4.00366e-07	-1.34046e-08	3.86962e-07
20.840	2.13744e-06	-2.91001e-07	1.84644e-06	3.70078e-06	3.24573e-06	6.94651e-06	3.09177e-07	-5.71768e-08	2.52000e-07	4.43844e-07	-1.03920e-07	3.39924e-07	3.79474e-07	-4.36624e-08	3.35812e-07	3.21448e-07	-1.60744e-06	-1.28599e-06	9.86037e-07	-3.86442e-07	5.99596e-07	3.91565e-07	-1.31100e-08	3.78455e-07
20.865	2.12758e-06	-2.89659e-07	1.83792e-06	3.69466e-06	3.24193e-06	6.93659e-06	3.06096e-07	-5.66071e-08	2.49489e-07	4.38471e-07	-1.02662e-07	3.35810e-07	3.74620e-07	-4.31038e-08	3.31516e-07	3.15910e-07	-1.60517e-06	-1.28926e-06	9.81382e-07	-3.85556e-07	5.95825e-07	3.82757e-07	-1.28150e-08	3.69942e-07
20.890	2.11776e-06	-2.88322e-07	1.82944e-06	3.68854e-06	3.23813e-06	6.92667e-06	3.03026e-07	-5.60394e-08	2.46987e-07	4.33119e-07	-1.01409e-07	3.31710e-07	3.69781e-07	-4.25471e-08	3.27234e-07	3.10400e-07	-1.60292e-06	-1.29252e-06	9.76741e-07	-3.84673e-07	5.92068e-07	3.73941e-07	-1.25199e-08	3.61421e-07
20.914	2.10799e-06	-2.86992e-07	1.82100e-06	3.68241e-06	3.23435e-06	6.91676e-06	2.99967e-07	-5.54737e-08	2.44493e-07	4.27787e-07	-1.00160e-07	3.27627e-07	3.64958e-07	-4.19921e-08	3.22966e-07	3.04918e-07	-1.60066e-06	-1.29575e-06	9.72114e-07	-3.83791e-07	5.88323e-07	3.65119e-07	-1.22245e-08	3.52895e-07
20.939	2.09826e-06	-2.85667e-07	1.81259e-06	3.67628e-06	3.23058e-06	6.90686e-06	2.96919e-07	-5.49100e-08	2.42009e-07	4.22475e-07	-9.89166e-08	3.23559e-07	3.60150e-07	-4.14389e-08	3.18711e-07	2.99463e-07	-1.59842e-06	-1.29896e-06	9.67502e-07	-3.82911e-07	5.84591e-07	3.56291e-07	-1.19289e-08	3.44362e-07
20.963	2.08857e-06	-2.84348e-07	1.80422e-06	3.67014e-06	3.22682e-06	6.89696e-06	2.93882e-07	-5.43484e-08	2.39534e-07	4.17185e-07	-9.76779e-08	3.19507e-07	3.55358e-07	-4.08876e-08	3.14471e-07	2.94036e-07	-1.59618e-06	-1.30215e-06	9.62906e-07	-3.82033e-07	5.80873e-07	3.47457e-07	-1.16332e-08	3.35824e-07
20.988	2.07893e-06	-2.83035e-07	1.79589e-06	3.66400e-06	3.22307e-06	6.88707e-06	2.90856e-07	-5.37888e-08	2.37068e-07	4.11915e-07	-9.64440e-08	3.15471e-07	3.50582e-07	-4.03380e-08	3.10244e-07	2.88637e-07	-1.59395e-06	-1.30532e-06	9.58324e-07	-3.81157e-07	5.77168e-07	3.38618e-07	-1.13372e-08	3.27281e-07
21.012	2.06932e-06	-2.81727e-07	1.78760e-06	3.65786e-06	3.21933e-06	6.87719e-06	2.87842e-07	-5.32314e-08	2.34611e-07	4.06666e-07	-9.52151e-08	3.11451e-07	3.45822e-07	-3.97904e-08	3.06032e-07	2.83266e-07	-1.59173e-06	-1.30847e-06	9.53758e-07	-3.80282e-07	5.73476e-07	3.29774e-07	-1.10411e-08	3.18732e-07
21.037	2.05976e-06	-2.80426e-07	1.77934e-06	3.65172e-06	3.21560e-06	6.86731e-06	2.84839e-07	-5.26760e-08	2.32163e-07	4.01438e-07	-9.39911e-08	3.07447e-07	3.41079e-07	-3.92446e-08	3.01834e-07	2.77923e-07	-1.58952e-06	-1.31159e-06	9.49207e-07	-3.79409e-07	5.69798e-07	3.20925e-07	-1.07448e-08	3.10180e-07
21.062	2.05025e-06	-2.79130e-07	1.77112e-06	3.64557e-06	3.21188e-06	6.85745e-06	2.81847e-07	-5.21228e-08	2.29725e-07	3.96232e-07	-9.27722e-08	3.03460e-07	3.36352e-07	-3.87007e-08	2.97651e-07	2.72609e-07	-1.58731e-06	-1.31470e-06	9.44672e-07	-3.78538e-07	5.66133e-07	3.12072e-07	-1.04484e-08	3.01623e-07
21.086	2.04078e-06	-2.77841e-07	1.76294e-06	3.63942e-06	3.20817e-06	6.84759e-06	2.78868e-07	-5.15717e-08	2.27296e-07	3.91048e-07	-9.15583e-08	2.99490e-07	3.31642e-07	-3.81588e-08	2.93483e-07	2.67323e-07	-1.58511e-06	-1.31778e-06	9.40152e-07	-3.77670e-07	5.62483e-07	3.03215e-07	-1.01519e-08	2.93063e-07
21.111	2.03135e-06	-2.76557e-07	1.75479e-06	3.63327e-06	3.20448e-06	6.83775e-06	2.75899e-07	-5.10228e-08	2.24876e-07	3.85885e-07	-9.03496e-08	2.95536e-07	3.26949e-07	-3.76188e-08	2.89330e-07	2.62066e-07	-1.58291e-06	-1.32085e-06	9.35649e-07	-3.76803e-07	5.58846e-07	2.94355e-07	-9.85528e-09	2.84500e-07
21.135	2.02197e-06	-2.75280e-07	1.74669e-06	3.62711e-06	3.20079e-06	6.82791e-06	2.72943e-07	-5.04760e-08	2.22467e-07	3.80745e-07	-8.91459e-08	2.91599e-07	3.22273e-07	-3.70807e-08	2.85192e-07	2.56837e-07	-1.58073e-06	-1.32389e-06	9.31161e-07	-3.75937e-07	5.55224e-07	2.85493e-07	-9.55855e-09	2.75934e-07
21.160	2.01263e-06	-2.74009e-07	1.73862e-06	3.62096e-06	3.19712e-06	6.81808e-06	2.69998e-07	-4.99314e-08	2.20066e-07	3.75626e-07	-8.79475e-08	2.87679e-07	3.17614e-07	-3.65447e-08	2.81069e-07	2.51637e-07	-1.57855e-06	-1.32691e-06	9.26690e-07	-3.75074e-07	5.51615e-07	2.76627e-07	-9.26173e-09	2.67366e-07
21.185	2.00333e-06	-2.72743e-07	1.73059e-06	3.61480e-06	3.19346e-06	6.80826e-06	2.67065e-07	-4.93890e-08	2.17676e-07	3.70530e-07	-8.67543e-08	2.83776e-07	3.12972e-07	-3.60106e-08	2.76962e-07	2.46467e-07	-1.57638e-06	-1.32991e-06	9.22235e-07	-3.74213e-07	5.48021e-07	2.67760e-07	-8.96485e-09	2.58795e-07
21.209	1.99409e-06	-2.71484e-07	1.72260e-06	3.60865e-06	3.18980e-06	6.79845e-06	2.64144e-07	-4.88489e-08	2.15295e-07	3.65456e-07	-8.55664e-08	2.79890e-07	3.08348e-07	-3.54786e-08	2.72870e-07	2.41325e-07	-1.57422e-06	-1.33289e-06	9.17796e-07	-3.73354e-07	5.44442e-07	2.58892e-07	-8.66792e-09	2.50224e-07
21.234	1.98488e-06	-2.70231e-07	1.71465e-06	3.60249e-06	3.18616e-06	6.78865e-06	2.61235e-07	-4.83109e-08	2.12924e-07	3.60405e-07	-8.43838e-08	2.76022e-07	3.03742e-07	-3.49486e-08	2.68793e-07	2.36212e-07	-1.57206e-06	-1.33585e-06	9.13374e-07	-3.72497e-07	5.40877e-07	2.50022e-07	-8.37095e-09	2.41651e-07
21.258	1.97573e-06	-2.68985e-07	1.70674e-06	3.59633e-06	3.18253e-06	6.77886e-06	2.58339e-07	-4.77753e-08	2.10564e-07	3.55377e-07	-8.32065e-08	2.72171e-07	2.99154e-07	-3.44207e-08	2.64733e-07	2.31129e-07	-1.56991e-06	-1.33878e-06	9.08969e-07	-3.71642e-07	5.37327e-07	2.41151e-07	-8.07395e-09	2.33077e-07
21.283	1.96662e-06	-2.67744e-07	1.69887e-06	3.59017e-06	3.17891e-06	6.76908e-06	2.55454e-07	-4.72419e-08	2.08213e-07	3.50372e-07	-8.20347e-08	2.68338e-07	2.94584e-07	-3.38948e-08	2.60689e-07	2.26076e-07	-1.56777e-06	-1.34170e-06	9.04581e-07	-3.70789e-07	5.33792e-07	2.32280e-07	-7.77695e-09	2.24503e-07
21.307	1.95755e-06	-2.66510e-07	1.69104e-06	3.58401e-06	3.17531e-06	6.75932e-06	2.52582e-07	-4.67107e-08	2.05872e-07	3.45390e-07	-8.08682e-08	2.64522e-07	2.90032e-07	-3.33711e-08	2.56661e-07	2.21051e-07	-1.56564e-06	-1.34459e-06	9.00210e-07	-3.69938e-07	5.30271e-07	2.23410e-07	-7.47995e-09	2.15930e-07
21.332	1.94853e-06	-2.65283e-07	1.68325e-06	3.57785e-06	3.17171e-06	6.74956e-06	2.49723e-07	-4.61819e-08	2.03541e-07	3.40432e-07	-7.97073e-08	2.60725e-07	2.85499e-07	-3.28495e-08	2.52649e-07	2.16057e-07	-1.56352e-06	-1.34746e-06	8.95856e-07	-3.69090e-07	5.26766e-07	2.14539e-07	-7.18297e-09	2.07356e-07
21.357	1.93956e-06	-2.64061e-07	1.67550e-06	3.57169e-06	3.16812e-06	6.73982e-06	2.46876e-07	-4.56554e-08	2.01220e-07	3.35497e-07	-7.85518e-08	2.56945e-07	2.80984e-07	-3.23300e-08	2.48654e-07	2.11092e-07	-1.56140e-06	-1.35031e-06	8.91519e-07	-3.68243e-07	5.23276e-07	2.05670e-07	-6.88602e-09	1.98784e-07
21.381	1.93064e-06	-2.62846e-07	1.66779e-06	3.56554e-06	3.16455e-06	6.73008e-06	2.44041e-07	-4.51312e-08	1.98910e-07	3.30586e-07	-7.74019e-08	2.53184e-07	2.76488e-07	-3.18127e-08	2.44675e-07	2.06158e-07	-1.55929e-06	-1.35313e-06	8.87200e-07	-3.67399e-07	5.19801e-07	1.96803e-07	-6.58913e-09	1.90213e-07
21.406	1.92176e-06	-2.61638e-07	1.66012e-06	3.55938e-06	3.16099e-06	6.72036e-06	2.41219e-07	-4.46093e-08	1.96610e-07	3.25698e-07	-7.62576e-08	2.49441e-07	2.72011e-07	-3.12976e-08	2.40713e-07	2.01253e-07	-1.55719e-06	-1.35593e-06	8.82899e-07	-3.66556e-07	5.16342e-07	1.87937e-07	-6.29229e-09	1.81645e-07
21.430	1.91293e-06	-2.60435e-07	1.65250e-06	3.55322e-06	3.15743e-06	6.71066e-06	2.38410e-07	-4.40898e-08	1.94320e-07	3.20835e-07	-7.51190e-08	2.45716e-07	2.67553e-07	-3.07847e-08	2.36769e-07	1.96379e-07	-1.55509e-06	-1.35871e-06	8.78615e-07	-3.65716e-07	5.12899e-07	1.79073e-07	-5.99554e-09	1.73078e-07
21.455	1.90415e-06	-2.59240e-07	1.64491e-06	3.54707e-06	3.15389e-06	6.70096e-06	2.35614e-07	-4.35727e-08	1.92041e-07	3.15996e-07	-7.39859e-08	2.42010e-07	2.63115e-07	-3.02740e-08	2.32841e-07	1.91535e-07	-1.55301e-06	-1.36147e-06	8.74349e-07	-3.64878e-07	5.09471e-07	1.70213e-07	-5.69887e-09	1.64514e-07
21.479	1.89542e-06	-2.58051e-07	1.63736e-06	3.54091e-06	3.15036e-06	6.69128e-06	2.32831e-07	-4.30580e-08	1.89773e-07	3.11181e-07	-7.28586e-08	2.38323e-07	2.58696e-07	-2.97656e-08	2.28930e-07	1.86721e-07	-1.55093e-06	-1.36421e-06	8.70101e-07	-3.64043e-07	5.06058e-07	1.61355e-07	-5.40232e-09	1.55953e-07
21.504	1.88673e-06	-2.56868e-07	1.62986e-06	3.53476e-06	3.14685e-06	6.68161e-06	2.30060e-07	-4.25457e-08	1.87515e-07	3.06391e-07	-7.17371e-08	2.34654e-07	2.54297e-07	-2.92594e-08	2.25037e-07	1.81938e-07	-1.54886e-06	-1.36692e-06	8.65872e-07	-3.63210e-07	5.02662e-07	1.52501e-07	-5.10588e-09	1.47395e-07
21.529	1.87809e-06	-2.55692e-07	1.62240e-06	3.52861e-06	3.14334e-06	6.67195e-06	2.27303e-07	-4.20358e-08	1.85267e-07	3.01625e-07	-7.06213e-08	2.31004e-07	2.49917e-07	-2.87555e-08	2.21162e-07	1.77185e-07	-1.54679e-06	-1.36961e-06	8.61661e-07	-3.62379e-07	4.99282e-07	1.43652e-07	-4.80958e-09	1.38842e-07
21.553	1.86950e-06	-2.54523e-07	1.61498e-06	3.52246e-06	3.13984e-06	6.66231e-06	2.24559e-07	-4.15283e-08	1.83031e-07	2.96885e-07	-6.95114e-08	2.27373e-07	2.45558e-07	-2.82539e-08	2.17304e-07	1.72464e-07	-1.54474e-06	-1.37227e-06	8.57468e-07	-3.61550e-07	4.95918e-07	1.34806e-07	-4.51344e-09	1.30293e-07
21.578	1.86096e-06	-2.53360e-07	1.60760e-06	3.51632e-06	3.13636e-06	6.65268e-06	2.21828e-07	-4.10233e-08	1.80805e-07	2.92169e-07	-6.84073e-08	2.23762e-07	2.41218e-07	-2.77546e-08	2.13464e-07	1.67773e-07	-1.54269e-06	-1.37492e-06	8.53294e-07	-3.60723e-07	4.92570e-07	1.25966e-07	-4.21746e-09	1.21749e-07
21.602	1.85247e-06	-2.52204e-07	1.60027e-06	3.51018e-06	3.13289e-06	6.64307e-06	2.19111e-07	-4.05208e-08	1.78590e-07	2.87479e-07	-6.73091e-08	2.20170e-07	2.36899e-07	-2.72577e-08	2.09642e-07	1.63113e-07	-1.54065e-06	-1.37754e-06	8.49138e-07	-3.59899e-07	4.89239e-07	1.17131e-07	-3.92166e-09	1.13210e-07
21.627	1.84403e-06	-2.51055e-07	1.59297e-06	3.50404e-06	3.12943e-06	6.63347e-06	2.16407e-07	-4.00207e-08	1.76386e-07	2.82814e-07	-6.62168e-08	2.16597e-07	2.32601e-07	-2.67631e-08	2.05838e-07	1.58484e-07	-1.53862e-06	-1.38014e-06	8.45002e-07	-3.59078e-07	4.85924e-07	1.08302e-07	-3.62605e-09	1.04676e-07
21.651	1.83564e-06	-2.49912e-07	1.58572e-06	3.49790e-06	3.12598e-06	6.62388e-06	2.13717e-07	-3.95232e-08	1.74193e-07	2.78174e-07	-6.51305e-08	2.13044e-07	2.28323e-07	-2.62709e-08	2.02052e-07	1.53887e-07	-1.53660e-06	-1.38271e-06	8.40884e-07	-3.58258e-07	4.82626e-07	9.94795e-08	-3.33066e-09	9.61488e-08
21.676	1.82729e-06	-2.48776e-07	1.57852e-06	3.49177e-06	3.12254e-06	6.61431e-06	2.11040e-07	-3.90281e-08	1.72012e-07	2.73560e-07	-6.40503e-08	2.09510e-07	2.24066e-07	-2.57811e-08	1.98285e-07	1.49320e-07	-1.53458e-06	-1.38526e-06	8.36786e-07	-3.57441e-07	4.79344e-07	9.06635e-08	-3.03550e-09	8.76280e-08
21.701	1.81900e-06	-2.47647e-07	1.57135e-06	3.48564e-06	3.11911e-06	6.60475e-06	2.08376e-07	-3.85356e-08	1.69841e-07	2.68972e-07	-6.29760e-08	2.05996e-07	2.19830e-07	-2.52937e-08	1.94536e-07	1.44785e-07	-1.53258e-06	-1.38779e-06	8.32707e-07	-3.56627e-07	4.76080e-07	8.18548e-08	-2.74057e-09	7.91142e-08
21.725	1.81076e-06	-2.46525e-07	1.56423e-06	3.47951e-06	3.11570e-06	6.59521e-06	2.05727e-07	-3.80456e-08	1.67681e-07	2.64410e-07	-6.19079e-08	2.02502e-07	2.15615e-07	-2.48087e-08	1.90807e-07	1.40282e-07	-1.53058e-06	-1.39029e-06	8.28647e-07	-3.55815e-07	4.72832e-07	7.30537e-08	-2.44590e-09	7.06078e-08
21.750	1.80256e-06	-2.45410e-07	1.55715e-06	3.47339e-06	3.11229e-06	6.58569e-06	2.03091e-07	-3.75582e-08	1.65533e-07	2.59874e-07	-6.08458e-08	1.99028e-07	2.11422e-07	-2.43262e-08	1.87096e-07	1.35811e-07	-1.52859e-06	-1.39278e-06	8.24607e-07	-3.55005e-07	4.69601e-07	6.42607e-08	-2.15151e-09	6.21092e-08
21.774	1.79442e-06	-2.44301e-07	1.55012e-06	3.46728e-06	3.10890e-06	6.57618e-06	2.00470e-07	-3.70734e-08	1.63396e-07	2.55364e-07	-5.97899e-08	1.95574e-07	2.07250e-07	-2.38462e-08	1.83404e-07	1.31371e-07	-1.52660e-06	-1.39523e-06	8.20586e-07	-3.54198e-07	4.66388e-07	5.54762e-08	-1.85739e-09	5.36189e-08
21.799	1.78633e-06	-2.43199e-07	1.54313e-06	3.46116e-06	3.10552e-06	6.56668e-06	1.97862e-07	-3.65911e-08	1.61271e-07	2.50881e-07	-5.87402e-08	1.92141e-07	2.03099e-07	-2.33686e-08	1.79731e-07	1.26963e-07	-1.52463e-06	-1.39767e-06	8.16585e-07	-3.53394e-07	4.63191e-07	4.67008e-08	-1.56358e-09	4.51372e-08
21.823	1.77829e-06	-2.42105e-07	1.53618e-06	3.45506e-06	3.10215e-06	6.55721e-06	1.95268e-07	-3.61115e-08	1.59157e-07	2.46424e-07	-5.76967e-08	1.88728e-07	1.98971e-07	-2.28936e-08	1.76077e-07	1.22587e-07	-1.52266e-06	-1.40008e-06	8.12604e-07	-3.52592e-07	4.60012e-07	3.79348e-08	-1.27009e-09	3.66647e-08
21.848	1.77030e-06	-2.41017e-07	1.52928e-06	3.44895e-06	3.09879e-06	6.54774e-06	1.92689e-07	-3.56344e-08	1.57054e-07	2.41994e-07	-5.66595e-08	1.85335e-07	1.94864e-07	-2.24211e-08	1.72443e-07	1.18243e-07	-1.52070e-06	-1.40246e-06	8.08643e-07	-3.51792e-07	4.56851e-07	2.91787e-08	-9.76929e-10	2.82018e-08
21.873	1.76236e-06	-2.39936e-07	1.52242e-06	3.44285e-06	3.09545e-06	6.53830e-06	1.90123e-07	-3.51600e-08	1.54963e-07	2.37591e-07	-5.56286e-08	1.81963e-07	1.90780e-07	-2.19511e-08	1.68828e-07	1.13931e-07	-1.51875e-06	-1.40482e-06	8.04702e-07	-3.50996e-07	4.53707e-07	2.04329e-08	-6.84113e-10	1.97488e-08
21.897	1.75447e-06	-2.38862e-07	1.51561e-06	3.43676e-06	3.09211e-06	6.52887e-06	1.87573e-07	-3.46883e-08	1.52884e-07	2.33215e-07	-5.46040e-08	1.78611e-07	1.86717e-07	-2.14837e-08	1.65234e-07	1.09652e-07	-1.51681e-06	-1.40716e-06	8.00782e-07	-3.50201e-07	4.50580e-07	1.16980e-08	-3.91660e-10	1.13063e-08
21.922	1.74664e-06	-2.37795e-07	1.50884e-06	3.43067e-06	3.08879e-06	6.51946e-06	1.85036e-07	-3.42192e-08	1.50817e-07	2.28866e-07	-5.35858e-08	1.75280e-07	1.82678e-07	-2.10189e-08	1.61659e-07	1.05405e-07	-1.51488e-06	-1.40947e-06	7.96882e-07	-3.49410e-07	4.47472e-07	2.97433e-09	-9.95833e-11	2.87475e-09
21.946	1.73885e-06	-2.36735e-07	1.50212e-06	3.42459e-06	3.08548e-06	6.51007e-06	1.82514e-07	-3.37528e-08	1.48761e-07	2.24545e-07	-5.25739e-08	1.71971e-07	1.78660e-07	-2.05567e-08	1.58104e-07	1.01190e-07	-1.51295e-06	-1.41176e-06	7.93002e-07	-3.48621e-07	4.44381e-07	-5.73762e-09	1.92101e-10	-5.54552e-09
21.971	1.73112e-06	-2.35683e-07	1.49544e-06	3.41852e-06	3.08218e-06	6.50070e-06	1.80006e-07	-3.32891e-08	1.46717e-07	2.20250e-07	-5.15685e-08	1.68682e-07	1.74666e-07	-2.00971e-08	1.54569e-07	9.70080e-08	-1.51104e-06	-1.41403e-06	7.89143e-07	-3.47834e-07	4.41309e-07	-1.44374e-08	4.83377e-10	-1.39540e-08
21.996	1.72344e-06	-2.34637e-07	1.48880e-06	3.41245e-06	3.07889e-06	6.49134e-06	1.77514e-07	-3.28281e-08	1.44686e-07	2.15984e-07	-5.05695e-08	1.65414e-07	1.70695e-07	-1.96401e-08	1.51054e-07	9.28588e-08	-1.50913e-06	-1.41627e-06	7.85305e-07	-3.47051e-07	4.38254e-07	-2.31246e-08	7.74231e-10	-2.23503e-08
22.020	1.71581e-06	-2.33599e-07	1.48221e-06	3.40639e-06	3.07562e-06	6.48200e-06	1.75035e-07	-3.23698e-08	1.42666e-07	2.11745e-07	-4.95771e-08	1.62168e-07	1.66746e-07	-1.91858e-08	1.47560e-07	8.87424e-08	-1.50723e-06	-1.41849e-06	7.81487e-07	-3.46270e-07	4.35218e-07	-3.17986e-08	1.06465e-09	-3.07340e-08
22.045	1.70823e-06	-2.32567e-07	1.47567e-06	3.40033e-06	3.07235e-06	6.47268e-06	1.72572e-07	-3.19142e-08	1.40658e-07	2.07534e-07	-4.85912e-08	1.58943e-07	1.62821e-07	-1.87342e-08	1.44087e-07	8.46589e-08	-1.50534e-06	-1.42068e-06	7.77691e-07	-3.45492e-07	4.32199e-07	-4.04591e-08	1.35461e-09	-3.91045e-08
22.069	1.70071e-06	-2.31543e-07	1.46917e-06	3.39428e-06	3.06910e-06	6.46338e-06	1.70124e-07	-3.14614e-08	1.38662e-07	2.03351e-07	-4.76118e-08	1.55739e-07	1.58919e-07	-1.82853e-08	1.40634e-07	8.06084e-08	-1.50345e-06	-1.42285e-06	7.73916e-07	-3.44716e-07	4.29200e-07	-4.91056e-08	1.64410e-09	-4.74615e-08
22.094	1.69324e-06	-2.30526e-07	1.46271e-06	3.38824e-06	3.06586e-06	6.45410e-06	1.67690e-07	-3.10114e-08	1.36679e-07	1.99196e-07	-4.66390e-08	1.52557e-07	1.55041e-07	-1.78390e-08	1.37202e-07	7.65909e-08	-1.50158e-06	-1.42499e-06	7.70162e-07	-3.43943e-07	4.26218e-07	-5.77377e-08	1.93311e-09	-5.58046e-08
22.118	1.68582e-06	-2.29516e-07	1.45631e-06	3.38220e-06	3.06263e-06	6.44483e-06	1.65272e-07	-3.05641e-08	1.34707e-07	1.95070e-07	-4.56729e-08	1.49397e-07	1.51186e-07	-1.73955e-08	1.33791e-07	7.26067e-08	-1.49971e-06	-1.42711e-06	7.66429e-07	-3.43173e-07	4.23255e-07	-6.63548e-08	2.22162e-09	-6.41332e-08
22.143	1.67846e-06	-2.28513e-07	1.44994e-06	3.37618e-06	3.05941e-06	6.43559e-06	1.62868e-07	-3.01196e-08	1.32748e-07	1.90972e-07	-4.47134e-08	1.46259e-07	1.47356e-07	-1.69547e-08	1.30401e-07	6.86558e-08	-1.49786e-06	-1.42920e-06	7.62718e-07	-3.42406e-07	4.20311e-07	-7.49566e-08	2.50961e-09	-7.24470e-08
22.168	1.67115e-06	-2.27518e-07	1.44363e-06	3.37016e-06	3.05621e-06	6.42636e-06	1.60480e-07	-2.96780e-08	1.30802e-07	1.86903e-07	-4.37606e-08	1.43142e-07	1.43549e-07	-1.65167e-08	1.27032e-07	6.47383e-08	-1.49601e-06	-1.43127e-06	7.59028e-07	-3.41642e-07	4.17386e-07	-8.35425e-08	2.79708e-09	-8.07454e-08
22.192	1.66389e-06	-2.26529e-07	1.43736e-06	3.36414e-06	3.05301e-06	6.41716e-06	1.58107e-07	-2.92391e-08	1.28868e-07	1.82862e-07	-4.28145e-08	1.40047e-07	1.39766e-07	-1.60815e-08	1.23685e-07	6.08543e-08	-1.49416e-06	-1.43331e-06	7.55360e-07	-3.40880e-07	4.14479e-07	-9.21121e-08	3.08400e-09	-8.90281e-08
22.217	1.65668e-06	-2.25548e-07	1.43113e-06	3.35814e-06	3.04983e-06	6.40797e-06	1.55749e-07	-2.88031e-08	1.26946e-07	1.78850e-07	-4.18752e-08	1.36975e-07	1.36008e-07	-1.56491e-08	1.20359e-07	5.70039e-08	-1.49233e-06	-1.43533e-06	7.51713e-07	-3.40122e-07	4.11592e-07	-1.00665e-07	3.37035e-09	-9.72946e-08
22.241	1.64953e-06	-2.24575e-07	1.42496e-06	3.35214e-06	3.04666e-06	6.39881e-06	1.53407e-07	-2.83699e-08	1.25037e-07	1.74867e-07	-4.09427e-08	1.33924e-07	1.32274e-07	-1.52194e-08	1.17054e-07	5.31872e-08	-1.49051e-06	-1.43732e-06	7.48089e-07	-3.39366e-07	4.08723e-07	-1.09201e-07	3.65613e-09	-1.05544e-07
22.266	1.64243e-06	-2.23608e-07	1.41882e-06	3.34616e-06	3.04351e-06	6.38966e-06	1.51080e-07	-2.79396e-08	1.23140e-07	1.70913e-07	-4.00169e-08	1.30896e-07	1.28565e-07	-1.47927e-08	1.13772e-07	4.94042e-08	-1.48869e-06	-1.43929e-06	7.44487e-07	-3.38613e-07	4.05873e-07	-1.17719e-07	3.94132e-09	-1.13777e-07
22.290	1.63539e-06	-2.22649e-07	1.41274e-06	3.34018e-06	3.04036e-06	6.38054e-06	1.48769e-07	-2.75122e-08	1.21257e-07	1.66989e-07	-3.90980e-08	1.27891e-07	1.24880e-07	-1.43687e-08	1.10511e-07	4.56551e-08	-1.48689e-06	-1.44123e-06	7.40906e-07	-3.37863e-07	4.03043e-07	-1.26218e-07	4.22590e-09	-1.21992e-07
22.315	1.62840e-06	-2.21698e-07	1.40670e-06	3.33421e-06	3.03723e-06	6.37144e-06	1.46473e-07	-2.70877e-08	1.19385e-07	1.63094e-07	-3.81860e-08	1.24907e-07	1.21220e-07	-1.39476e-08	1.07273e-07	4.19400e-08	-1.48509e-06	-1.44315e-06	7.37348e-07	-3.37116e-07	4.00232e-07	-1.34700e-07	4.50986e-09	-1.30190e-07
22.340	1.62146e-06	-2.20753e-07	1.40071e-06	3.32825e-06	3.03411e-06	6.36235e-06	1.44193e-07	-2.66660e-08	1.17527e-07	1.59228e-07	-3.72809e-08	1.21947e-07	1.17585e-07	-1.35294e-08	1.04056e-07	3.82590e-08	-1.48330e-06	-1.44504e-06	7.33812e-07	-3.36372e-07	3.97440e-07	-1.43162e-07	4.79318e-09	-1.38369e-07
22.364	1.61458e-06	-2.19817e-07	1.39476e-06	3.32229e-06	3.03100e-06	6.35329e-06	1.41929e-07	-2.62473e-08	1.15682e-07	1.55392e-07	-3.63827e-08	1.19009e-07	1.13976e-07	-1.31141e-08	1.00862e-07	3.46120e-08	-1.48152e-06	-1.44691e-06	7.30299e-07	-3.35631e-07	3.94667e-07	-1.51604e-07	5.07585e-09	-1.46528e-07
22.389	1.60775e-06	-2.18887e-07	1.38887e-06	3.31635e-06	3.02790e-06	6.34425e-06	1.39681e-07	-2.58315e-08	1.13849e-07	1.51585e-07	-3.54915e-08	1.16094e-07	1.10392e-07	-1.27017e-08	9.76899e-08	3.09993e-08	-1.47975e-06	-1.44875e-06	7.26808e-07	-3.34893e-07	3.91915e-07	-1.60027e-07	5.35784e-09	-1.54669e-07
22.413	1.60098e-06	-2.17965e-07	1.38301e-06	3.31042e-06	3.02482e-06	6.33524e-06	1.37448e-07	-2.54187e-08	1.12030e-07	1.47809e-07	-3.46073e-08	1.13201e-07	1.06833e-07	-1.22922e-08	9.45406e-08	2.74209e-08	-1.47799e-06	-1.45056e-06	7.23340e-07	-3.34158e-07	3.89181e-07	-1.68429e-07	5.63916e-09	-1.62790e-07
22.438	1.59426e-06	-2.17050e-07	1.37721e-06	3.30450e-06	3.02175e-06	6.32624e-06	1.35232e-07	-2.50088e-08	1.10223e-07	1.44062e-07	-3.37301e-08	1.10332e-07	1.03300e-07	-1.18857e-08	9.14139e-08	2.38770e-08	-1.47623e-06	-1.45235e-06	7.19894e-07	-3.33427e-07	3.86468e-07	-1.76810e-07	5.91977e-09	-1.70891e-07
22.462	1.58760e-06	-2.16143e-07	1.37145e-06	3.29858e-06	3.01869e-06	6.31727e-06	1.33032e-07	-2.46019e-08	1.08430e-07	1.40346e-07	-3.28599e-08	1.07486e-07	9.97921e-08	-1.14821e-08	8.83100e-08	2.03675e-08	-1.47449e-06	-1.45412e-06	7.16471e-07	-3.32698e-07	3.83774e-07	-1.85170e-07	6.19966e-09	-1.78971e-07
22.487	1.58099e-06	-2.15243e-07	1.36575e-06	3.29268e-06	3.01564e-06	6.30832e-06	1.30847e-07	-2.41980e-08	1.06649e-07	1.36659e-07	-3.19969e-08	1.04663e-07	9.63104e-08	-1.10815e-08	8.52289e-08	1.68926e-08	-1.47275e-06	-1.45586e-06	7.13072e-07	-3.31972e-07	3.81100e-07	-1.93508e-07	6.47883e-09	-1.87029e-07
22.512	1.57443e-06	-2.14351e-07	1.36008e-06	3.28679e-06	3.01260e-06	6.29939e-06	1.28679e-07	-2.37970e-08	1.04882e-07	1.33004e-07	-3.11409e-08	1.01863e-07	9.28548e-08	-1.06839e-08	8.21709e-08	1.34524e-08	-1.47102e-06	-1.45757e-06	7.09695e-07	-3.31249e-07	3.78446e-07	-2.01824e-07	6.75725e-09	-1.95067e-07
22.536	1.56794e-06	-2.13466e-07	1.35447e-06	3.28090e-06	3.00958e-06	6.29048e-06	1.26528e-07	-2.33991e-08	1.03129e-07	1.29378e-07	-3.02920e-08	9.90860e-08	8.94253e-08	-1.02893e-08	7.91360e-08	1.00469e-08	-1.46930e-06	-1.45925e-06	7.06341e-07	-3.30530e-07	3.75812e-07	-2.10117e-07	7.03490e-09	-2.03082e-07
22.561	1.56149e-06	-2.12589e-07	1.34890e-06	3.27503e-06	3.00657e-06	6.28160e-06	1.24392e-07	-2.30042e-08	1.01388e-07	1.25783e-07	-2.94503e-08	9.63328e-08	8.60220e-08	-9.89771e-09	7.61243e-08	6.67632e-09	-1.46759e-06	-1.46092e-06	7.03011e-07	-3.29813e-07	3.73198e-07	-2.18387e-07	7.31178e-09	-2.11075e-07
22.585	1.55510e-06	-2.11719e-07	1.34338e-06	3.26917e-06	3.00357e-06	6.27274e-06	1.22273e-07	-2.26123e-08	9.96610e-08	1.22219e-07	-2.86158e-08	9.36031e-08	8.26452e-08	-9.50917e-09	7.31361e-08	3.34061e-09	-1.46589e-06	-1.46255e-06	6.99704e-07	-3.29100e-07	3.70604e-07	-2.26633e-07	7.58787e-09	-2.19045e-07
22.610	1.54877e-06	-2.10857e-07	1.33791e-06	3.26332e-06	3.00058e-06	6.26390e-06	1.20171e-07	-2.22235e-08	9.79474e-08	1.18686e-07	-2.77885e-08	9.08970e-08	7.92950e-08	-9.12369e-09	7.01713e-08	3.99063e-11	-1.46420e-06	-1.46416e-06	6.96420e-07	-3.28390e-07	3.68030e-07	-2.34855e-07	7.86314e-09	-2.26992e-07
22.634	1.54249e-06	-2.10002e-07	1.33249e-06	3.25749e-06	2.99761e-06	6.25509e-06	1.18085e-07	-2.18378e-08	9.62472e-08	1.15183e-07	-2.69685e-08	8.82146e-08	7.59714e-08	-8.74127e-09	6.72301e-08	-3.22571e-09	-1.46251e-06	-1.46574e-06	6.93160e-07	-3.27683e-07	3.65477e-07	-2.43052e-07	8.13760e-09	-2.34914e-07
22.659	1.53627e-06	-2.09155e-07	1.32711e-06	3.25166e-06	2.99464e-06	6.24630e-06	1.16016e-07	-2.14551e-08	9.45606e-08	1.11712e-07	-2.61557e-08	8.55559e-08	7.26746e-08	-8.36194e-09	6.43126e-08	-6.45617e-09	-1.46084e-06	-1.46730e-06	6.89923e-07	-3.26980e-07	3.62944e-07	-2.51224e-07	8.41121e-09	-2.42813e-07
22.684	1.53010e-06	-2.08315e-07	1.32179e-06	3.24584e-06	2.99169e-06	6.23754e-06	1.13963e-07	-2.10755e-08	9.28876e-08	1.08271e-07	-2.53502e-08	8.29211e-08	6.94047e-08	-7.98572e-09	6.14190e-08	-9.65138e-09	-1.45917e-06	-1.46882e-06	6.86710e-07	-3.26279e-07	3.60431e-07	-2.59371e-07	8.68397e-09	-2.50687e-07
22.708	1.52399e-06	-2.07483e-07	1.31651e-06	3.24004e-06	2.98876e-06	6.22880e-06	1.11927e-07	-2.06990e-08	9.12283e-08	1.04862e-07	-2.45520e-08	8.03101e-08	6.61620e-08	-7.61260e-09	5.85494e-08	-1.28113e-08	-1.45752e-06	-1.47033e-06	6.83521e-07	-3.25582e-07	3.57939e-07	-2.67492e-07	8.95586e-09	-2.58536e-07
22.733	1.51794e-06	-2.06659e-07	1.31128e-06	3.23425e-06	2.98583e-06	6.22008e-06	1.09908e-07	-2.03256e-08	8.95826e-08	1.01484e-07	-2.37611e-08	7.77232e-08	6.29464e-08	-7.24262e-09	5.57038e-08	-1.59358e-08	-1.45587e-06	-1.47180e-06	6.80356e-07	-3.24888e-07	3.55468e-07	-2.75586e-07	9.22686e-09	-2.66359e-07
22.757	1.51194e-06	-2.05842e-07	1.30610e-06	3.22847e-06	2.98292e-06	6.21139e-06	1.07906e-07	-1.99554e-08	8.79508e-08	9.81380e-08	-2.29776e-08	7.51604e-08	5.97581e-08	-6.87578e-09	5.28824e-08	-1.90248e-08	-1.45423e-06	-1.47325e-06	6.77214e-07	-3.24198e-07	3.53017e-07	-2.83653e-07	9.49696e-09	-2.74156e-07
22.782	1.50599e-06	-2.05033e-07	1.30096e-06	3.22270e-06	2.98002e-06	6.20273e-06	1.05921e-07	-1.95883e-08	8.63328e-08	9.48232e-08	-2.22015e-08	7.26217e-08	5.65974e-08	-6.51210e-09	5.00853e-08	-2.20782e-08	-1.45260e-06	-1.47468e-06	6.74097e-07	-3.23510e-07	3.50587e-07	-2.91693e-07	9.76614e-09	-2.81927e-07
22.807	1.50011e-06	-2.04232e-07	1.29588e-06	3.21695e-06	2.97713e-06	6.19408e-06	1.03953e-07	-1.92243e-08	8.47286e-08	9.15401e-08	-2.14328e-08	7.01073e-08	5.34641e-08	-6.15159e-09	4.73125e-08	-2.50960e-08	-1.45098e-06	-1.47608e-06	6.71004e-07	-3.22827e-07	3.48177e-07	-2.99705e-07	1.00344e-08	-2.89671e-07
22.831	1.49428e-06	-2.03438e-07	1.29084e-06	3.21121e-06	2.97426e-06	6.18547e-06	1.02002e-07	-1.88635e-08	8.31384e-08	8.82888e-08	-2.06716e-08	6.76172e-08	5.03586e-08	-5.79427e-09	4.45644e-08	-2.80782e-08	-1.44937e-06	-1.47745e-06	6.67935e-07	-3.22146e-07	3.45789e-07	-3.07689e-07	1.03017e-08	-2.97387e-07
22.856	1.48850e-06	-2.02652e-07	1.28585e-06	3.20548e-06	2.97140e-06	6.17688e-06	1.00068e-07	-1.85059e-08	8.15622e-08	8.50693e-08	-1.99178e-08	6.51515e-08	4.72810e-08	-5.44015e-09	4.18408e-08	-3.10245e-08	-1.44777e-06	-1.47879e-06	6.64890e-07	-3.21469e-07	3.43421e-07	-3.15644e-07	1.05680e-08	-3.05076e-07
22.880	1.48278e-06	-2.01873e-07	1.28091e-06	3.19976e-06	2.96855e-06	6.16831e-06	9.81515e-08	-1.81514e-08	8.00001e-08	8.18817e-08	-1.91714e-08	6.27103e-08	4.42312e-08	-5.08925e-09	3.91420e-08	-3.39350e-08	-1.44617e-06	-1.48011e-06	6.61870e-07	-3.20795e-07	3.41075e-07	-3.23570e-07	1.08334e-08	-3.12736e-07
22.905	1.47712e-06	-2.01102e-07	1.27602e-06	3.19406e-06	2.96571e-06	6.15977e-06	9.62522e-08	-1.78002e-08	7.84520e-08	7.87262e-08	-1.84326e-08	6.02936e-08	4.12096e-08	-4.74158e-09	3.64680e-08	-3.68095e-08	-1.44459e-06	-1.48140e-06	6.58874e-07	-3.20125e-07	3.38749e-07	-3.31466e-07	1.10978e-08	-3.20368e-07
22.929	1.47151e-06	-2.00339e-07	1.27117e-06	3.18837e-06	2.96289e-06	6.15126e-06	9.43702e-08	-1.74521e-08	7.69181e-08	7.56029e-08	-1.77013e-08	5.79015e-08	3.82161e-08	-4.39715e-09	3.38189e-08	-3.96481e-08	-1.44301e-06	-1.48266e-06	6.55903e-07	-3.19458e-07	3.36445e-07	-3.39332e-07	1.13611e-08	-3.27970e-07
22.954	1.46596e-06	-1.99583e-07	1.26638e-06	3.18269e-06	2.96008e-06	6.14277e-06	9.25057e-08	-1.71073e-08	7.53984e-08	7.25118e-08	-1.69776e-08	5.55342e-08	3.52509e-08	-4.05598e-09	3.11950e-08	-4.24506e-08	-1.44145e-06	-1.48390e-06	6.52956e-07	-3.18795e-07	3.34161e-07	-3.47167e-07	1.16235e-08	-3.35543e-07
22.979	1.46047e-06	-1.98835e-07	1.26164e-06	3.17703e-06	2.95728e-06	6.13431e-06	9.06587e-08	-1.67657e-08	7.38929e-08	6.94530e-08	-1.62614e-08	5.31916e-08	3.23142e-08	-3.71808e-09	2.85961e-08	-4.52170e-08	-1.43989e-06	-1.48511e-06	6.50034e-07	-3.18135e-07	3.31899e-07	-3.54971e-07	1.18848e-08	-3.43086e-07
23.003	1.45503e-06	-1.98095e-07	1.25694e-06	3.17138e-06	2.95450e-06	6.12588e-06	8.88292e-08	-1.64274e-08	7.24018e-08	6.64267e-08	-1.55529e-08	5.08738e-08	2.94060e-08	-3.38346e-09	2.60225e-08	-4.79471e-08	-1.43834e-06	-1.48629e-06	6.47137e-07	-3.17478e-07	3.29659e-07	-3.62744e-07	1.21450e-08	-3.50599e-07
23.028	1.44965e-06	-1.97363e-07	1.25229e-06	3.16575e-06	2.95172e-06	6.11747e-06	8.70173e-08	-1.60923e-08	7.09250e-08	6.34329e-08	-1.48519e-08	4.85810e-08	2.65265e-08	-3.05214e-09	2.34743e-08	-5.06410e-08	-1.43680e-06	-1.48744e-06	6.44264e-07	-3.16825e-07	3.27439e-07	-3.70485e-07	1.24042e-08	-3.58081e-07
23.052	1.44433e-06	-1.96638e-07	1.24769e-06	3.16013e-06	2.94896e-06	6.10909e-06	8.52231e-08	-1.57605e-08	6.94626e-08	6.04716e-08	-1.41586e-08	4.63131e-08	2.36757e-08	-2.72413e-09	2.09516e-08	-5.32986e-08	-1.43527e-06	-1.48857e-06	6.41417e-07	-3.16176e-07	3.25241e-07	-3.78193e-07	1.26622e-08	-3.65531e-07
23.077	1.43906e-06	-1.95921e-07	1.24314e-06	3.15452e-06	2.94622e-06	6.10074e-06	8.34467e-08	-1.54320e-08	6.80147e-08	5.75431e-08	-1.34729e-08	4.40702e-08	2.08538e-08	-2.39945e-09	1.84544e-08	-5.59197e-08	-1.43375e-06	-1.48967e-06	6.38594e-07	-3.15530e-07	3.23064e-07	-3.85869e-07	1.29192e-08	-3.72949e-07
23.101	1.43386e-06	-1.95212e-07	1.23864e-06	3.14893e-06	2.94348e-06	6.09241e-06	8.16880e-08	-1.51068e-08	6.65813e-08	5.46474e-08	-1.27949e-08	4.18525e-08	1.80610e-08	-2.07810e-09	1.59829e-08	-5.85044e-08	-1.43224e-06	-1.49075e-06	6.35797e-07	-3.14888e-07	3.20909e-07	-3.93511e-07	1.31751e-08	-3.80336e-07
23.126	1.42870e-06	-1.94510e-07	1.23419e-06	3.14335e-06	2.94076e-06	6.08412e-06	7.99473e-08	-1.47849e-08	6.51624e-08	5.17846e-08	-1.21246e-08	3.96600e-08	1.52972e-08	-1.76010e-09	1.35371e-08	-6.10525e-08	-1.43074e-06	-1.49179e-06	6.33025e-07	-3.14249e-07	3.18776e-07	-4.01119e-07	1.34298e-08	-3.87689e-07
23.151	1.42361e-06	-1.93816e-07	1.22979e-06	3.13779e-06	2.93805e-06	6.07585e-06	7.82244e-08	-1.44662e-08	6.37582e-08	4.89547e-08	-1.14620e-08	3.74926e-08	1.25627e-08	-1.44546e-09	1.11172e-08	-6.35640e-08	-1.42925e-06	-1.49281e-06	6.30278e-07	-3.13614e-07	3.16664e-07	-4.08693e-07	1.36834e-08	-3.95010e-07
23.175	1.41857e-06	-1.93130e-07	1.22544e-06	3.13224e-06	2.93536e-06	6.06760e-06	7.65195e-08	-1.41510e-08	6.23686e-08	4.61578e-08	-1.08072e-08	3.53506e-08	9.85743e-09	-1.13420e-09	8.72323e-09	-6.60389e-08	-1.42777e-06	-1.49380e-06	6.27556e-07	-3.12982e-07	3.14573e-07	-4.16233e-07	1.39358e-08	-4.02297e-07
23.200	1.41359e-06	-1.92452e-07	1.22113e-06	3.12671e-06	2.93268e-06	6.05939e-06	7.48327e-08	-1.38390e-08	6.09937e-08	4.33941e-08	-1.01601e-08	3.32340e-08	7.18164e-09	-8.26320e-10	6.35532e-09	-6.84770e-08	-1.42629e-06	-1.49477e-06	6.24859e-07	-3.12355e-07	3.12505e-07	-4.23737e-07	1.41871e-08	-4.09550e-07
23.224	1.40866e-06	-1.91782e-07	1.21688e-06	3.12120e-06	2.93001e-06	6.05120e-06	7.31640e-08	-1.35304e-08	5.96336e-08	4.06635e-08	-9.52079e-09	3.11428e-08	4.53538e-09	-5.21841e-10	4.01354e-09	-7.08784e-08	-1.42483e-06	-1.49571e-06	6.22188e-07	-3.11730e-07	3.10458e-07	-4.31206e-07	1.44372e-08	-4.16769e-07
23.249	1.40379e-06	-1.91119e-07	1.21267e-06	3.11569e-06	2.92735e-06	6.04305e-06	7.15134e-08	-1.32252e-08	5.82882e-08	3.79663e-08	-8.88927e-09	2.90770e-08	1.91876e-09	-2.20773e-10	1.69799e-09	-7.32429e-08	-1.42337e-06	-1.49662e-06	6.19543e-07	-3.11110e-07	3.08433e-07	-4.38639e-07	1.46860e-08	-4.23953e-07
23.273	1.39898e-06	-1.90464e-07	1.20852e-06	3.11021e-06	2.92471e-06	6.03492e-06	6.98811e-08	-1.29233e-08	5.69578e-08	3.53024e-08	-8.26555e-09	2.70368e-08	-6.68112e-10	7.68730e-11	-5.91239e-10	-7.55705e-08	-1.42193e-06	-1.49750e-06	6.16923e-07	-3.10493e-07	3.06430e-07	-4.46035e-07	1.49336e-08	-4.31101e-07
23.298	1.39423e-06	-1.89817e-07	1.20441e-06	3.10474e-06	2.92208e-06	6.02682e-06	6.82670e-08	-1.26248e-08	5.56422e-08	3.26719e-08	-7.64966e-09	2.50222e-08	-3.22514e-09	3.71085e-10	-2.85406e-09	-7.78612e-08	-1.42049e-06	-1.49835e-06	6.14329e-07	-3.09880e-07	3.04448e-07	-4.53394e-07	1.51800e-08	-4.38214e-07
23.323	1.38953e-06	-1.89177e-07	1.20035e-06	3.09928e-06	2.91946e-06	6.01875e-06	6.66713e-08	-1.23297e-08	5.43416e-08	3.00749e-08	-7.04162e-09	2.30333e-08	-5.75222e-09	6.61851e-10	-5.09037e-09	-8.01148e-08	-1.41906e-06	-1.49918e-06	6.11760e-07	-3.09271e-07	3.02489e-07	-4.60716e-07	1.54252e-08	-4.45291e-07
23.347	1.38489e-06	-1.88546e-07	1.19634e-06	3.09384e-06	2.91686e-06	6.01071e-06	6.50939e-08	-1.20380e-08	5.30560e-08	2.75115e-08	-6.44144e-09	2.10701e-08	-8.24926e-09	9.49161e-10	-7.30010e-09	-8.23314e-08	-1.41765e-06	-1.49998e-06	6.09217e-07	-3.08665e-07	3.00552e-07	-4.68000e-07	1.56691e-08	-4.52331e-07
23.372	1.38031e-06	-1.87922e-07	1.19239e-06	3.08842e-06	2.91427e-06	6.00269e-06	6.35351e-08	-1.17497e-08	5.17854e-08	2.49818e-08	-5.84913e-09	1.91327e-08	-1.07162e-08	1.23300e-09	-9.48316e-09	-8.45108e-08	-1.41624e-06	-1.50075e-06	6.06700e-07	-3.08063e-07	2.98637e-07	-4.75246e-07	1.59116e-08	-4.59334e-07
23.396	1.37578e-06	-1.87306e-07	1.18848e-06	3.08301e-06	2.91170e-06	5.99471e-06	6.19947e-08	-1.14648e-08	5.05299e-08	2.24858e-08	-5.26472e-09	1.72210e-08	-1.31528e-08	1.51336e-09	-1.16395e-08	-8.66531e-08	-1.41484e-06	-1.50149e-06	6.04209e-07	-3.07465e-07	2.96743e-07	-4.82453e-07	1.61529e-08	-4.66300e-07
23.421	1.37131e-06	-1.86697e-07	1.18462e-06	3.07762e-06	2.90913e-06	5.98676e-06	6.04729e-08	-1.11834e-08	4.92895e-08	2.00235e-08	-4.68823e-09	1.53353e-08	-1.55591e-08	1.79024e-09	-1.37689e-08	-8.87581e-08	-1.41345e-06	-1.50221e-06	6.01743e-07	-3.06871e-07	2.94872e-07	-4.89621e-07	1.63929e-08	-4.73228e-07
23.446	1.36690e-06	-1.86097e-07	1.18081e-06	3.07225e-06	2.90658e-06	5.97883e-06	5.89697e-08	-1.09054e-08	4.80643e-08	1.75952e-08	-4.11965e-09	1.34755e-08	-1.79350e-08	2.06361e-09	-1.58714e-08	-9.08258e-08	-1.41207e-06	-1.50290e-06	5.99304e-07	-3.06281e-07	2.93023e-07	-4.96749e-07	1.66316e-08	-4.80117e-07
23.470	1.36255e-06	-1.85504e-07	1.17705e-06	3.06689e-06	2.90405e-06	5.97094e-06	5.74852e-08	-1.06309e-08	4.68543e-08	1.52007e-08	-3.55903e-09	1.16417e-08	-2.02804e-08	2.33347e-09	-1.79470e-08	-9.28562e-08	-1.41070e-06	-1.50356e-06	5.96891e-07	-3.05694e-07	2.91197e-07	-5.03837e-07	1.68689e-08	-4.86968e-07
23.495	1.35825e-06	-1.84919e-07	1.17333e-06	3.06155e-06	2.90152e-06	5.96308e-06	5.60194e-08	-1.03598e-08	4.56596e-08	1.28402e-08	-3.00636e-09	9.83387e-09	-2.25952e-08	2.59981e-09	-1.99954e-08	-9.48492e-08	-1.40934e-06	-1.50419e-06	5.94504e-07	-3.05112e-07	2.89392e-07	-5.10885e-07	1.71049e-08	-4.93780e-07
23.519	1.35401e-06	-1.84342e-07	1.16967e-06	3.05623e-06	2.89901e-06	5.95525e-06	5.45724e-08	-1.00922e-08	4.44802e-08	1.05138e-08	-2.46166e-09	8.05215e-09	-2.48793e-08	2.86261e-09	-2.20167e-08	-9.68047e-08	-1.40799e-06	-1.50480e-06	5.92143e-07	-3.04533e-07	2.87610e-07	-5.17892e-07	1.73395e-08	-5.00552e-07
23.544	1.34983e-06	-1.83773e-07	1.16606e-06	3.05093e-06	2.89652e-06	5.94744e-06	5.31442e-08	-9.82810e-09	4.33161e-08	8.22150e-09	-1.92495e-09	6.29655e-09	-2.71326e-08	3.12187e-09	-2.40107e-08	-9.87227e-08	-1.40665e-06	-1.50537e-06	5.89808e-07	-3.03958e-07	2.85850e-07	-5.24857e-07	1.75727e-08	-5.07285e-07
23.568	1.34571e-06	-1.83211e-07	1.16250e-06	3.04564e-06	2.89404e-06	5.93967e-06	5.17349e-08	-9.56748e-09	4.21675e-08	5.96336e-09	-1.39624e-09	4.56713e-09	-2.93550e-08	3.37759e-09	-2.59774e-08	-1.00603e-07	-1.40532e-06	-1.50592e-06	5.87499e-07	-3.03387e-07	2.84112e-07	-5.31781e-07	1.78045e-08	-5.13976e-07
23.593	1.34164e-06	-1.82657e-07	1.15898e-06	3.04036e-06	2.89157e-06	5.93193e-06	5.03446e-08	-9.31036e-09	4.10342e-08	3.73946e-09	-8.75541e-10	2.86392e-09	-3.15464e-08	3.62973e-09	-2.79167e-08	-1.02446e-07	-1.40400e-06	-1.50644e-06	5.85217e-07	-3.02820e-07	2.82397e-07	-5.38662e-07	1.80349e-08	-5.20628e-07
23.618	1.33763e-06	-1.82111e-07	1.15552e-06	3.03511e-06	2.88911e-06	5.92422e-06	4.89733e-08	-9.05675e-09	3.99165e-08	1.54985e-09	-3.62874e-10	1.18697e-09	-3.37068e-08	3.87831e-09	-2.98285e-08	-1.04251e-07	-1.40268e-06	-1.50694e-06	5.82961e-07	-3.02257e-07	2.80704e-07	-5.45501e-07	1.82639e-08	-5.27237e-07
23.642	1.33368e-06	-1.81573e-07	1.15210e-06	3.02987e-06	2.88667e-06	5.91655e-06	4.76210e-08	-8.80667e-09	3.88143e-08	-6.05423e-10	1.41751e-10	-4.63671e-10	-3.58361e-08	4.12331e-09	-3.17128e-08	-1.06019e-07	-1.40138e-06	-1.50740e-06	5.80732e-07	-3.01698e-07	2.79034e-07	-5.52297e-07	1.84914e-08	-5.33806e-07
23.667	1.32978e-06	-1.81043e-07	1.14874e-06	3.02466e-06	2.88425e-06	5.90890e-06	4.62877e-08	-8.56011e-09	3.77276e-08	-2.72629e-09	6.38322e-10	-2.08797e-09	-3.79342e-08	4.36471e-09	-3.35695e-08	-1.07749e-07	-1.40009e-06	-1.50784e-06	5.78529e-07	-3.01142e-07	2.77386e-07	-5.59049e-07	1.87175e-08	-5.40332e-07
23.691	1.32594e-06	-1.80520e-07	1.14542e-06	3.01945e-06	2.88183e-06	5.90129e-06	4.49737e-08	-8.31710e-09	3.66566e-08	-4.81270e-09	1.12683e-09	-3.68588e-09	-4.00010e-08	4.60252e-09	-3.53985e-08	-1.09441e-07	-1.39880e-06	-1.50825e-06	5.76352e-07	-3.00591e-07	2.75761e-07	-5.65758e-07	1.89421e-08	-5.46816e-07
23.716	1.32216e-06	-1.80006e-07	1.14216e-06	3.01427e-06	2.87943e-06	5.89370e-06	4.36788e-08	-8.07764e-09	3.56012e-08	-6.86461e-09	1.60725e-09	-5.25736e-09	-4.20364e-08	4.83671e-09	-3.71997e-08	-1.11095e-07	-1.39753e-06	-1.50863e-06	5.74202e-07	-3.00044e-07	2.74158e-07	-5.72422e-07	1.91652e-08	-5.53256e-07
23.740	1.31844e-06	-1.79499e-07	1.13894e-06	3.00911e-06	2.87705e-06	5.88615e-06	4.24032e-08	-7.84173e-09	3.45615e-08	-8.88196e-09	2.07959e-09	-6.80238e-09	-4.40404e-08	5.06729e-09	-3.89731e-08	-1.12712e-07	-1.39627e-06	-1.50898e-06	5.72079e-07	-2.99501e-07	2.72578e-07	-5.79041e-07	1.93868e-08	-5.59654e-07
23.765	1.31477e-06	-1.78999e-07	1.13577e-06	3.00396e-06	2.87467e-06	5.87863e-06	4.11469e-08	-7.60940e-09	3.35375e-08	-1.08647e-08	2.54382e-09	-8.32089e-09	-4.60129e-08	5.29425e-09	-4.07186e-08	-1.14290e-07	-1.39501e-06	-1.50930e-06	5.69982e-07	-2.98962e-07	2.71020e-07	-5.85615e-07	1.96069e-08	-5.66008e-07
23.790	1.31116e-06	-1.78508e-07	1.13266e-06	2.99883e-06	2.87232e-06	5.87115e-06	3.99099e-08	-7.38064e-09	3.25292e-08	-1.28128e-08	2.99994e-09	-9.81287e-09	-4.79538e-08	5.51756e-09	-4.24362e-08	-1.15831e-07	-1.39377e-06	-1.50960e-06	5.67912e-07	-2.98427e-07	2.69485e-07	-5.92143e-07	1.98255e-08	-5.72318e-07
23.814	1.30761e-06	-1.78024e-07	1.12959e-06	2.99372e-06	2.86997e-06	5.86369e-06	3.86923e-08	-7.15547e-09	3.15368e-08	-1.47262e-08	3.44793e-09	-1.12783e-08	-4.98630e-08	5.73724e-09	-4.41257e-08	-1.17334e-07	-1.39253e-06	-1.50986e-06	5.65869e-07	-2.97896e-07	2.67973e-07	-5.98625e-07	2.00425e-08	-5.78583e-07
23.839	1.30412e-06	-1.77549e-07	1.12657e-06	2.98863e-06	2.86764e-06	5.85627e-06	3.74941e-08	-6.93389e-09	3.05602e-08	-1.66048e-08	3.88779e-09	-1.27171e-08	-5.17405e-08	5.95326e-09	-4.57872e-08	-1.18798e-07	-1.39131e-06	-1.51010e-06	5.63852e-07	-2.97369e-07	2.66483e-07	-6.05061e-07	2.02580e-08	-5.84803e-07
23.863	1.30068e-06	-1.77081e-07	1.12360e-06	2.98356e-06	2.86532e-06	5.84888e-06	3.63155e-08	-6.71591e-09	2.95995e-08	-1.84487e-08	4.31950e-09	-1.41292e-08	-5.35861e-08	6.16563e-09	-4.74205e-08	-1.20225e-07	-1.39009e-06	-1.51031e-06	5.61863e-07	-2.96847e-07	2.65016e-07	-6.11450e-07	2.04719e-08	-5.90978e-07
23.888	1.29730e-06	-1.76620e-07	1.12068e-06	2.97850e-06	2.86302e-06	5.84153e-06	3.51563e-08	-6.50155e-09	2.86548e-08	-2.02577e-08	4.74306e-09	-1.55147e-08	-5.54000e-08	6.37433e-09	-4.90256e-08	-1.21614e-07	-1.38888e-06	-1.51050e-06	5.59900e-07	-2.96328e-07	2.63571e-07	-6.17792e-07	2.06842e-08	-5.97107e-07
23.912	1.29398e-06	-1.76168e-07	1.11781e-06	2.97347e-06	2.86073e-06	5.83420e-06	3.40167e-08	-6.29080e-09	2.77259e-08	-2.20319e-08	5.15846e-09	-1.68734e-08	-5.71818e-08	6.57935e-09	-5.06025e-08	-1.22964e-07	-1.38769e-06	-1.51065e-06	5.57964e-07	-2.95814e-07	2.62150e-07	-6.24085e-07	2.08949e-08	-6.03191e-07
23.937	1.29071e-06	-1.75723e-07	1.11499e-06	2.96845e-06	2.85846e-06	5.82691e-06	3.28968e-08	-6.08369e-09	2.68131e-08	-2.37712e-08	5.56568e-09	-1.82055e-08	-5.89317e-08	6.78069e-09	-5.21510e-08	-1.24276e-07	-1.38650e-06	-1.51078e-06	5.56055e-07	-2.95304e-07	2.60751e-07	-6.30331e-07	2.11041e-08	-6.09227e-07
23.962	1.28750e-06	-1.75286e-07	1.11221e-06	2.96346e-06	2.85620e-06	5.81966e-06	3.17965e-08	-5.88021e-09	2.59163e-08	-2.54755e-08	5.96472e-09	-1.95107e-08	-6.06495e-08	6.97834e-09	-5.36712e-08	-1.25550e-07	-1.38532e-06	-1.51088e-06	5.54173e-07	-2.94798e-07	2.59375e-07	-6.36528e-07	2.13115e-08	-6.15217e-07
23.986	1.28435e-06	-1.74857e-07	1.10949e-06	2.95848e-06	2.85395e-06	5.81243e-06	3.07159e-08	-5.68038e-09	2.50356e-08	-2.71448e-08	6.35557e-09	-2.07892e-08	-6.23352e-08	7.17229e-09	-5.51629e-08	-1.26786e-07	-1.38416e-06	-1.51094e-06	5.52317e-07	-2.94296e-07	2.58022e-07	-6.42677e-07	2.15174e-08	-6.21159e-07
24.011	1.28125e-06	-1.74436e-07	1.10682e-06	2.95352e-06	2.85172e-06	5.80524e-06	2.96551e-08	-5.48420e-09	2.41709e-08	-2.87791e-08	6.73822e-09	-2.20409e-08	-6.39887e-08	7.36255e-09	-5.66261e-08	-1.27984e-07	-1.38300e-06	-1.51099e-06	5.50489e-07	-2.93798e-07	2.56691e-07	-6.48776e-07	2.17216e-08	-6.27054e-07
24.035	1.27822e-06	-1.74022e-07	1.10419e-06	2.94858e-06	2.84951e-06	5.79809e-06	2.86141e-08	-5.29168e-09	2.33224e-08	-3.03784e-08	7.11266e-09	-2.32657e-08	-6.56099e-08	7.54909e-09	-5.80609e-08	-1.29143e-07	-1.38185e-06	-1.51100e-06	5.48688e-07	-2.93305e-07	2.55384e-07	-6.54825e-07	2.19241e-08	-6.32901e-07
24.060	1.27523e-06	-1.73616e-07	1.10162e-06	2.94366e-06	2.84730e-06	5.79097e-06	2.75929e-08	-5.10283e-09	2.24901e-08	-3.19425e-08	7.47889e-09	-2.44636e-08	-6.71989e-08	7.73191e-09	-5.94670e-08	-1.30264e-07	-1.38072e-06	-1.51098e-06	5.46914e-07	-2.92816e-07	2.54099e-07	-6.60824e-07	2.21250e-08	-6.38699e-07
24.084	1.27231e-06	-1.73218e-07	1.09909e-06	2.93876e-06	2.84512e-06	5.78388e-06	2.65916e-08	-4.91765e-09	2.16739e-08	-3.34716e-08	7.83690e-09	-2.56347e-08	-6.87555e-08	7.91101e-09	-6.08445e-08	-1.31347e-07	-1.37959e-06	-1.51094e-06	5.45168e-07	-2.92331e-07	2.52837e-07	-6.66772e-07	2.23241e-08	-6.44448e-07
24.109	1.26944e-06	-1.72828e-07	1.09661e-06	2.93388e-06	2.84294e-06	5.77683e-06	2.56102e-08	-4.73616e-09	2.08741e-08	-3.49655e-08	8.18668e-09	-2.67788e-08	-7.02796e-08	8.08638e-09	-6.21933e-08	-1.32392e-07	-1.37847e-06	-1.51086e-06	5.43448e-07	-2.91850e-07	2.51598e-07	-6.72670e-07	2.25216e-08	-6.50148e-07
24.134	1.26663e-06	-1.72445e-07	1.09419e-06	2.92902e-06	2.84078e-06	5.76981e-06	2.46488e-08	-4.55837e-09	2.00904e-08	-3.64243e-08	8.52822e-09	-2.78960e-08	-7.17714e-08	8.25802e-09	-6.35133e-08	-1.33398e-07	-1.37737e-06	-1.51076e-06	5.41756e-07	-2.91374e-07	2.50382e-07	-6.78516e-07	2.27173e-08	-6.55799e-07
24.158	1.26388e-06	-1.72070e-07	1.09181e-06	2.92418e-06	2.83864e-06	5.76282e-06	2.37074e-08	-4.38427e-09	1.93231e-08	-3.78478e-08	8.86153e-09	-2.89863e-08	-7.32305e-08	8.42591e-09	-6.48046e-08	-1.34365e-07	-1.37627e-06	-1.51063e-06	5.40090e-07	-2.90902e-07	2.49188e-07	-6.84311e-07	2.29113e-08	-6.61399e-07
24.183	1.26118e-06	-1.71703e-07	1.08948e-06	2.91937e-06	2.83651e-06	5.75587e-06	2.27860e-08	-4.21387e-09	1.85721e-08	-3.92361e-08	9.18658e-09	-3.00496e-08	-7.46572e-08	8.59006e-09	-6.60671e-08	-1.35294e-07	-1.37518e-06	-1.51047e-06	5.38452e-07	-2.90434e-07	2.48018e-07	-6.90053e-07	2.31036e-08	-6.66949e-07
24.207	1.25854e-06	-1.71344e-07	1.08720e-06	2.91457e-06	2.83439e-06	5.74896e-06	2.18847e-08	-4.04719e-09	1.78375e-08	-4.05892e-08	9.50339e-09	-3.10858e-08	-7.60512e-08	8.75046e-09	-6.73007e-08	-1.36185e-07	-1.37410e-06	-1.51029e-06	5.36841e-07	-2.89971e-07	2.46870e-07	-6.95743e-07	2.32941e-08	-6.72449e-07
24.232	1.25596e-06	-1.70992e-07	1.08497e-06	2.90979e-06	2.83229e-06	5.74208e-06	2.10035e-08	-3.88423e-09	1.71193e-08	-4.19071e-08	9.81194e-09	-3.20951e-08	-7.74125e-08	8.90709e-09	-6.85054e-08	-1.37037e-07	-1.37303e-06	-1.51007e-06	5.35258e-07	-2.89512e-07	2.45746e-07	-7.01380e-07	2.34828e-08	-6.77897e-07
24.257	1.25343e-06	-1.70648e-07	1.08278e-06	2.90503e-06	2.83021e-06	5.73523e-06	2.01425e-08	-3.72500e-09	1.64175e-08	-4.31896e-08	1.01122e-08	-3.30774e-08	-7.87412e-08	9.05997e-09	-6.96812e-08	-1.37851e-07	-1.37198e-06	-1.50983e-06	5.33702e-07	-2.89058e-07	2.44644e-07	-7.06963e-07	2.36698e-08	-6.83294e-07
24.281	1.25096e-06	-1.70312e-07	1.08065e-06	2.90029e-06	2.82813e-06	5.72843e-06	1.93017e-08	-3.56951e-09	1.57321e-08	-4.44368e-08	1.04043e-08	-3.40326e-08	-8.00370e-08	9.20907e-09	-7.08280e-08	-1.38626e-07	-1.37093e-06	-1.50956e-06	5.32173e-07	-2.88608e-07	2.43565e-07	-7.12493e-07	2.38549e-08	-6.88638e-07
24.306	1.24855e-06	-1.69983e-07	1.07856e-06	2.89557e-06	2.82608e-06	5.72165e-06	1.84811e-08	-3.41775e-09	1.50633e-08	-4.56487e-08	1.06880e-08	-3.49607e-08	-8.13001e-08	9.35440e-09	-7.19457e-08	-1.39363e-07	-1.36989e-06	-1.50925e-06	5.30671e-07	-2.88162e-07	2.42510e-07	-7.17969e-07	2.40383e-08	-6.93931e-07
24.330	1.24619e-06	-1.69662e-07	1.07653e-06	2.89088e-06	2.82404e-06	5.71491e-06	1.76807e-08	-3.26974e-09	1.44110e-08	-4.68253e-08	1.09635e-08	-3.58618e-08	-8.25304e-08	9.49596e-09	-7.30344e-08	-1.40061e-07	-1.36886e-06	-1.50893e-06	5.29197e-07	-2.87720e-07	2.41477e-07	-7.23391e-07	2.42198e-08	-6.99171e-07
24.355	1.24389e-06	-1.69349e-07	1.07454e-06	2.88620e-06	2.82201e-06	5.70821e-06	1.69007e-08	-3.12549e-09	1.37752e-08	-4.79665e-08	1.12307e-08	-3.67359e-08	-8.37278e-08	9.63373e-09	-7.40941e-08	-1.40721e-07	-1.36785e-06	-1.50857e-06	5.27750e-07	-2.87284e-07	2.40467e-07	-7.28757e-07	2.43995e-08	-7.04358e-07
24.379	1.24165e-06	-1.69044e-07	1.07260e-06	2.88155e-06	2.82000e-06	5.70154e-06	1.61410e-08	-2.98499e-09	1.31560e-08	-4.90724e-08	1.14896e-08	-3.75828e-08	-8.48923e-08	9.76772e-09	-7.51246e-08	-1.41342e-07	-1.36684e-06	-1.50818e-06	5.26331e-07	-2.86851e-07	2.39480e-07	-7.34069e-07	2.45773e-08	-7.09492e-07
24.404	1.23946e-06	-1.68746e-07	1.07071e-06	2.87691e-06	2.81800e-06	5.69491e-06	1.54017e-08	-2.84827e-09	1.25534e-08	-5.01429e-08	1.17402e-08	-3.84026e-08	-8.60238e-08	9.89791e-09	-7.61259e-08	-1.41924e-07	-1.36584e-06	-1.50777e-06	5.24939e-07	-2.86423e-07	2.38516e-07	-7.39325e-07	2.47533e-08	-7.14572e-07
24.429	1.23733e-06	-1.68455e-07	1.06887e-06	2.87230e-06	2.81602e-06	5.68832e-06	1.46827e-08	-2.71532e-09	1.19674e-08	-5.11780e-08	1.19826e-08	-3.91954e-08	-8.71224e-08	1.00243e-08	-7.70981e-08	-1.42468e-07	-1.36485e-06	-1.50732e-06	5.23575e-07	-2.86000e-07	2.37575e-07	-7.44525e-07	2.49274e-08	-7.19598e-07
24.453	1.23525e-06	-1.68173e-07	1.06708e-06	2.86771e-06	2.81405e-06	5.68176e-06	1.39842e-08	-2.58614e-09	1.13981e-08	-5.21777e-08	1.22167e-08	-3.99610e-08	-8.81880e-08	1.01469e-08	-7.80411e-08	-1.42973e-07	-1.36388e-06	-1.50685e-06	5.22237e-07	-2.85581e-07	2.36657e-07	-7.49669e-07	2.50996e-08	-7.24569e-07
24.478	1.23323e-06	-1.67898e-07	1.06533e-06	2.86314e-06	2.81210e-06	5.67524e-06	1.33062e-08	-2.46075e-09	1.08455e-08	-5.31420e-08	1.24424e-08	-4.06995e-08	-8.92205e-08	1.02657e-08	-7.89548e-08	-1.43440e-07	-1.36291e-06	-1.50635e-06	5.20928e-07	-2.85166e-07	2.35761e-07	-7.54756e-07	2.52699e-08	-7.29486e-07
24.502	1.23127e-06	-1.67631e-07	1.06364e-06	2.85859e-06	2.81017e-06	5.66875e-06	1.26487e-08	-2.33916e-09	1.03095e-08	-5.40709e-08	1.26599e-08	-4.14110e-08	-9.02200e-08	1.03807e-08	-7.98392e-08	-1.43868e-07	-1.36195e-06	-1.50582e-06	5.19646e-07	-2.84756e-07	2.34889e-07	-7.59786e-07	2.54383e-08	-7.34348e-07
24.527	1.22936e-06	-1.67371e-07	1.06199e-06	2.85406e-06	2.80824e-06	5.66230e-06	1.20117e-08	-2.22136e-09	9.79035e-09	-5.49644e-08	1.28691e-08	-4.20952e-08	-9.11863e-08	1.04919e-08	-8.06944e-08	-1.44257e-07	-1.36101e-06	-1.50526e-06	5.18391e-07	-2.84351e-07	2.34040e-07	-7.64759e-07	2.56048e-08	-7.39154e-07
24.551	1.22751e-06	-1.67119e-07	1.06039e-06	2.84955e-06	2.80634e-06	5.65589e-06	1.13953e-08	-2.10736e-09	9.28791e-09	-5.58224e-08	1.30700e-08	-4.27524e-08	-9.21196e-08	1.05993e-08	-8.15203e-08	-1.44608e-07	-1.36007e-06	-1.50468e-06	5.17164e-07	-2.83950e-07	2.33214e-07	-7.69674e-07	2.57694e-08	-7.43905e-07
24.576	1.22571e-06	-1.66874e-07	1.05884e-06	2.84507e-06	2.80445e-06	5.64952e-06	1.07994e-08	-1.99717e-09	8.80226e-09	-5.66451e-08	1.32626e-08	-4.33824e-08	-9.30197e-08	1.07029e-08	-8.23168e-08	-1.44919e-07	-1.35914e-06	-1.50406e-06	5.15964e-07	-2.83554e-07	2.32410e-07	-7.74531e-07	2.59320e-08	-7.48599e-07
24.601	1.22397e-06	-1.66637e-07	1.05734e-06	2.84061e-06	2.80257e-06	5.64318e-06	1.02242e-08	-1.89079e-09	8.33342e-09	-5.74323e-08	1.34470e-08	-4.39854e-08	-9.38866e-08	1.08026e-08	-8.30840e-08	-1.45193e-07	-1.35823e-06	-1.50342e-06	5.14792e-07	-2.83162e-07	2.31630e-07	-7.79329e-07	2.60926e-08	-7.53237e-07
24.625	1.22229e-06	-1.66408e-07	1.05588e-06	2.83617e-06	2.80071e-06	5.63688e-06	9.66964e-09	-1.78823e-09	7.88140e-09	-5.81841e-08	1.36230e-08	-4.45611e-08	-9.47203e-08	1.08985e-08	-8.38218e-08	-1.45427e-07	-1.35732e-06	-1.50275e-06	5.13647e-07	-2.82775e-07	2.30872e-07	-7.84069e-07	2.62513e-08	-7.57818e-07
24.650	1.22066e-06	-1.66186e-07	1.05447e-06	2.83175e-06	2.79887e-06	5.63062e-06	9.13574e-09	-1.68950e-09	7.44624e-09	-5.89005e-08	1.37907e-08	-4.51098e-08	-9.55209e-08	1.09906e-08	-8.45302e-08	-1.45623e-07	-1.35642e-06	-1.50205e-06	5.12530e-07	-2.82393e-07	2.30137e-07	-7.88750e-07	2.64081e-08	-7.62342e-07
24.674	1.21909e-06	-1.65972e-07	1.05312e-06	2.82735e-06	2.79704e-06	5.62439e-06	8.62254e-09	-1.59459e-09	7.02795e-09	-5.95816e-08	1.39502e-08	-4.56314e-08	-9.62882e-08	1.10789e-08	-8.52092e-08	-1.45780e-07	-1.35554e-06	-1.50132e-06	5.11440e-07	-2.82015e-07	2.29426e-07	-7.93371e-07	2.65628e-08	-7.66808e-07
24.699	1.21757e-06	-1.65766e-07	1.05180e-06	2.82297e-06	2.79523e-06	5.61820e-06	8.13008e-09	-1.50352e-09	6.62656e-09	-6.02272e-08	1.41013e-08	-4.61258e-08	-9.70222e-08	1.11634e-08	-8.58589e-08	-1.45899e-07	-1.35466e-06	-1.50056e-06	5.10378e-07	-2.81642e-07	2.28737e-07	-7.97933e-07	2.67155e-08	-7.71217e-07
24.723	1.21611e-06	-1.65567e-07	1.05054e-06	2.81862e-06	2.79343e-06	5.61205e-06	7.65837e-09	-1.41628e-09	6.24208e-09	-6.08374e-08	1.42442e-08	-4.65932e-08	-9.77231e-08	1.12440e-08	-8.64790e-08	-1.45979e-07	-1.35380e-06	-1.49978e-06	5.09344e-07	-2.81273e-07	2.28071e-07	-8.02434e-07	2.68662e-08	-7.75568e-07
24.748	1.21470e-06	-1.65375e-07	1.04933e-06	2.81429e-06	2.79165e-06	5.60594e-06	7.20743e-09	-1.33289e-09	5.87454e-09	-6.14122e-08	1.43788e-08	-4.70334e-08	-9.83906e-08	1.13208e-08	-8.70698e-08	-1.46020e-07	-1.35294e-06	-1.49896e-06	5.08337e-07	-2.80909e-07	2.27428e-07	-8.06875e-07	2.70149e-08	-7.79860e-07
24.773	1.21335e-06	-1.65191e-07	1.04816e-06	2.80998e-06	2.78988e-06	5.59987e-06	6.77731e-09	-1.25334e-09	5.52396e-09	-6.19516e-08	1.45051e-08	-4.74466e-08	-9.90249e-08	1.13938e-08	-8.76311e-08	-1.46022e-07	-1.35210e-06	-1.49812e-06	5.07357e-07	-2.80550e-07	2.26807e-07	-8.11255e-07	2.71615e-08	-7.84094e-07
24.797	1.21205e-06	-1.65015e-07	1.04704e-06	2.80570e-06	2.78813e-06	5.59383e-06	6.36800e-09	-1.17765e-09	5.19035e-09	-6.24557e-08	1.46231e-08	-4.78326e-08	-9.96259e-08	1.14630e-08	-8.81629e-08	-1.45986e-07	-1.35126e-06	-1.49725e-06	5.06405e-07	-2.80195e-07	2.26210e-07	-8.15574e-07	2.73061e-08	-7.88268e-07
24.822	1.21081e-06	-1.64846e-07	1.04597e-06	2.80143e-06	2.78640e-06	5.58783e-06	5.97955e-09	-1.10581e-09	4.87374e-09	-6.29245e-08	1.47329e-08	-4.81916e-08	-1.00194e-07	1.15283e-08	-8.86653e-08	-1.45911e-07	-1.35044e-06	-1.49635e-06	5.05481e-07	-2.79846e-07	2.25635e-07	-8.19832e-07	2.74487e-08	-7.92383e-07
24.846	1.20963e-06	-1.64684e-07	1.04494e-06	2.79719e-06	2.78468e-06	5.58187e-06	5.61198e-09	-1.03784e-09	4.57414e-09	-6.33579e-08	1.48344e-08	-4.85235e-08	-1.00728e-07	1.15898e-08	-8.91382e-08	-1.45797e-07	-1.34963e-06	-1.49542e-06	5.04584e-07	-2.79500e-07	2.25083e-07	-8.24027e-07	2.75892e-08	-7.96438e-07
24.871	1.20850e-06	-1.64530e-07	1.04397e-06	2.79297e-06	2.78298e-06	5.57595e-06	5.26529e-09	-9.73724e-10	4.29157e-09	-6.37560e-08	1.49276e-08	-4.88284e-08	-1.01229e-07	1.16474e-08	-8.95816e-08	-1.45645e-07	-1.34882e-06	-1.49447e-06	5.03714e-07	-2.79160e-07	2.24554e-07	-8.28161e-07	2.77276e-08	-8.00433e-07
24.895	1.20742e-06	-1.64384e-07	1.04304e-06	2.78877e-06	2.78129e-06	5.57007e-06	4.93952e-09	-9.13479e-10	4.02604e-09	-6.41188e-08	1.50125e-08	-4.91063e-08	-1.01697e-07	1.17012e-08	-8.99956e-08	-1.45454e-07	-1.34803e-06	-1.49348e-06	5.02873e-07	-2.78824e-07	2.24048e-07	-8.32232e-07	2.78639e-08	-8.04368e-07
24.920	1.20640e-06	-1.64245e-07	1.04215e-06	2.78460e-06	2.77962e-06	5.56422e-06	4.63469e-09	-8.57105e-10	3.77758e-09	-6.44463e-08	1.50892e-08	-4.93571e-08	-1.02131e-07	1.17512e-08	-9.03801e-08	-1.45224e-07	-1.34725e-06	-1.49247e-06	5.02058e-07	-2.78494e-07	2.23565e-07	-8.36241e-07	2.79981e-08	-8.08243e-07
24.945	1.20543e-06	-1.64113e-07	1.04132e-06	2.78045e-06	2.77797e-06	5.55842e-06	4.35081e-09	-8.04607e-10	3.54620e-09	-6.47385e-08	1.51576e-08	-4.95809e-08	-1.02532e-07	1.17974e-08	-9.07351e-08	-1.44956e-07	-1.34647e-06	-1.49143e-06	5.01271e-07	-2.78168e-07	2.23104e-07	-8.40187e-07	2.81302e-08	-8.12056e-07
24.969	1.20452e-06	-1.63989e-07	1.04053e-06	2.77632e-06	2.77633e-06	5.55265e-06	4.08791e-09	-7.55987e-10	3.33192e-09	-6.49956e-08	1.52178e-08	-4.97778e-08	-1.02900e-07	1.18397e-08	-9.10606e-08	-1.44649e-07	-1.34571e-06	-1.49036e-06	5.00512e-07	-2.77846e-07	2.22666e-07	-8.44069e-07	2.82602e-08	-8.15809e-07
24.994	1.20366e-06	-1.63872e-07	1.03979e-06	2.77222e-06	2.77471e-06	5.54693e-06	3.84599e-09	-7.11249e-10	3.13474e-09	-6.52174e-08	1.52697e-08	-4.99476e-08	-1.03235e-07	1.18782e-08	-9.13567e-08	-1.44303e-07	-1.34496e-06	-1.48926e-06	4.99780e-07	-2.77530e-07	2.22250e-07	-8.47887e-07	2.83880e-08	-8.19499e-07
25.018	1.20286e-06	-1.63763e-07	1.03910e-06	2.76813e-06	2.77311e-06	5.54124e-06	3.62509e-09	-6.70397e-10	2.95469e-09	-6.54040e-08	1.53134e-08	-5.00906e-08	-1.03536e-07	1.19129e-08	-9.16233e-08	-1.43919e-07	-1.34422e-06	-1.48814e-06	4.99076e-07	-2.77218e-07	2.21857e-07	-8.51642e-07	2.85137e-08	-8.23128e-07
25.043	1.20211e-06	-1.63661e-07	1.03845e-06	2.76407e-06	2.77152e-06	5.53559e-06	3.42521e-09	-6.33433e-10	2.79177e-09	-6.55554e-08	1.53489e-08	-5.02066e-08	-1.03804e-07	1.19437e-08	-9.18604e-08	-1.43496e-07	-1.34349e-06	-1.48698e-06	4.98399e-07	-2.76911e-07	2.21487e-07	-8.55333e-07	2.86373e-08	-8.26695e-07
25.068	1.20141e-06	-1.63566e-07	1.03785e-06	2.76004e-06	2.76995e-06	5.52998e-06	3.24637e-09	-6.00359e-10	2.64601e-09	-6.56717e-08	1.53761e-08	-5.02956e-08	-1.04039e-07	1.19707e-08	-9.20681e-08	-1.43035e-07	-1.34277e-06	-1.48580e-06	4.97749e-07	-2.76609e-07	2.21140e-07	-8.58959e-07	2.87587e-08	-8.30200e-07
25.092	1.20077e-06	-1.63479e-07	1.03729e-06	2.75602e-06	2.76839e-06	5.52442e-06	3.08859e-09	-5.71180e-10	2.51741e-09	-6.57529e-08	1.53951e-08	-5.03578e-08	-1.04240e-07	1.19939e-08	-9.22463e-08	-1.42535e-07	-1.34206e-06	-1.48459e-06	4.97127e-07	-2.76312e-07	2.20815e-07	-8.62520e-07	2.88779e-08	-8.33642e-07
25.117	1.20019e-06	-1.63399e-07	1.03679e-06	2.75203e-06	2.76685e-06	5.51889e-06	2.95187e-09	-5.45898e-10	2.40598e-09	-6.57991e-08	1.54059e-08	-5.03932e-08	-1.04408e-07	1.20132e-08	-9.23952e-08	-1.41996e-07	-1.34136e-06	-1.48336e-06	4.96532e-07	-2.76020e-07	2.20513e-07	-8.66016e-07	2.89950e-08	-8.37021e-07
25.141	1.19965e-06	-1.63326e-07	1.03633e-06	2.74807e-06	2.76533e-06	5.51340e-06	2.83625e-09	-5.24515e-10	2.31173e-09	-6.58102e-08	1.54085e-08	-5.04016e-08	-1.04543e-07	1.20288e-08	-9.25146e-08	-1.41419e-07	-1.34067e-06	-1.48209e-06	4.95965e-07	-2.75732e-07	2.20233e-07	-8.69447e-07	2.91098e-08	-8.40337e-07
25.166	1.19917e-06	-1.63261e-07	1.03591e-06	2.74412e-06	2.76382e-06	5.50795e-06	2.74172e-09	-5.07033e-10	2.23468e-09	-6.57862e-08	1.54029e-08	-5.03833e-08	-1.04645e-07	1.20405e-08	-9.26046e-08	-1.40803e-07	-1.33999e-06	-1.48080e-06	4.95425e-07	-2.75450e-07	2.19976e-07	-8.72812e-07	2.92225e-08	-8.43589e-07
25.190	1.19875e-06	-1.63203e-07	1.03555e-06	2.74020e-06	2.76234e-06	5.50254e-06	2.66830e-09	-4.93455e-10	2.17484e-09	-6.57273e-08	1.53891e-08	-5.03382e-08	-1.04714e-07	1.20483e-08	-9.26652e-08	-1.40149e-07	-1.33932e-06	-1.47947e-06	4.94913e-07	-2.75172e-07	2.19741e-07	-8.76111e-07	2.93330e-08	-8.46778e-07
25.215	1.19838e-06	-1.63153e-07	1.03522e-06	2.73631e-06	2.76086e-06	5.49717e-06	2.61600e-09	-4.83783e-10	2.13221e-09	-6.56335e-08	1.53672e-08	-5.02664e-08	-1.04749e-07	1.20524e-08	-9.26964e-08	-1.39457e-07	-1.33867e-06	-1.47812e-06	4.94428e-07	-2.74899e-07	2.19529e-07	-8.79344e-07	2.94412e-08	-8.49902e-07
25.240	1.19806e-06	-1.63109e-07	1.03495e-06	2.73243e-06	2.75941e-06	5.49184e-06	2.58483e-09	-4.78019e-10	2.10681e-09	-6.55048e-08	1.53370e-08	-5.01678e-08	-1.04751e-07	1.20527e-08	-9.26983e-08	-1.38726e-07	-1.33802e-06	-1.47675e-06	4.93970e-07	-2.74632e-07	2.19339e-07	-8.82510e-07	2.95472e-08	-8.52963e-07
25.264	1.19779e-06	-1.63073e-07	1.03472e-06	2.72858e-06	2.75797e-06	5.48655e-06	2.57480e-09	-4.76165e-10	2.09864e-09	-6.53412e-08	1.52987e-08	-5.00425e-08	-1.04720e-07	1.20491e-08	-9.26708e-08	-1.37956e-07	-1.33738e-06	-1.47534e-06	4.93540e-07	-2.74369e-07	2.19171e-07	-8.85610e-07	2.96510e-08	-8.55959e-07
25.289	1.19758e-06	-1.63044e-07	1.03454e-06	2.72476e-06	2.75655e-06	5.48131e-06	2.58593e-09	-4.78223e-10	2.10771e-09	-6.51428e-08	1.52523e-08	-4.98905e-08	-1.04656e-07	1.20417e-08	-9.26141e-08	-1.37148e-07	-1.33676e-06	-1.47391e-06	4.93137e-07	-2.74111e-07	2.19026e-07	-8.88643e-07	2.97525e-08	-8.58890e-07
25.313	1.19742e-06	-1.63023e-07	1.03440e-06	2.72096e-06	2.75514e-06	5.47610e-06	2.61821e-09	-4.84193e-10	2.13402e-09	-6.49096e-08	1.51977e-08	-4.97119e-08	-1.04559e-07	1.20305e-08	-9.25280e-08	-1.36302e-07	-1.33614e-06	-1.47245e-06	4.92761e-07	-2.73858e-07	2.18903e-07	-8.91608e-07	2.98518e-08	-8.61756e-07
25.338	1.19732e-06	-1.63009e-07	1.03431e-06	2.71718e-06	2.75376e-06	5.47093e-06	2.67166e-09	-4.94078e-10	2.17758e-09	-6.46417e-08	1.51349e-08	-4.95067e-08	-1.04428e-07	1.20155e-08	-9.24127e-08	-1.35417e-07	-1.33554e-06	-1.47096e-06	4.92412e-07	-2.73610e-07	2.18803e-07	-8.94506e-07	2.99489e-08	-8.64557e-07
25.362	1.19727e-06	-1.63001e-07	1.03426e-06	2.71342e-06	2.75239e-06	5.46581e-06	2.74629e-09	-5.07878e-10	2.23841e-09	-6.43390e-08	1.50641e-08	-4.92750e-08	-1.04265e-07	1.19967e-08	-9.22681e-08	-1.34494e-07	-1.33495e-06	-1.46944e-06	4.92091e-07	-2.73367e-07	2.18724e-07	-8.97336e-07	3.00436e-08	-8.67293e-07
25.387	1.19727e-06	-1.63001e-07	1.03426e-06	2.70969e-06	2.75103e-06	5.46073e-06	2.84209e-09	-5.25595e-10	2.31650e-09	-6.40018e-08	1.49851e-08	-4.90167e-08	-1.04068e-07	1.19741e-08	-9.20943e-08	-1.33533e-07	-1.33436e-06	-1.46790e-06	4.91797e-07	-2.73129e-07	2.18668e-07	-9.00099e-07	3.01361e-08	-8.69962e-07
25.412	1.19732e-06	-1.63009e-07	1.03431e-06	2.70598e-06	2.74970e-06	5.45568e-06	2.95908e-09	-5.47230e-10	2.41185e-09	-6.36299e-08	1.48980e-08	-4.87319e-08	-1.03839e-07	1.19477e-08	-9.18914e-08	-1.32533e-07	-1.33379e-06	-1.46632e-06	4.91530e-07	-2.72895e-07	2.18634e-07	-9.02792e-07	3.02263e-08	-8.72566e-07
25.436	1.19742e-06	-1.63023e-07	1.03440e-06	2.70230e-06	2.74838e-06	5.45068e-06	3.09726e-09	-5.72784e-10	2.52447e-09	-6.32235e-08	1.48029e-08	-4.84206e-08	-1.03577e-07	1.19176e-08	-9.16593e-08	-1.31495e-07	-1.33323e-06	-1.46472e-06	4.91290e-07	-2.72667e-07	2.18623e-07	-9.05418e-07	3.03142e-08	-8.75104e-07
25.461	1.19758e-06	-1.63045e-07	1.03454e-06	2.69864e-06	2.74708e-06	5.44572e-06	3.25663e-09	-6.02257e-10	2.65437e-09	-6.27827e-08	1.46997e-08	-4.80830e-08	-1.03282e-07	1.18836e-08	-9.13980e-08	-1.30419e-07	-1.33268e-06	-1.46310e-06	4.91077e-07	-2.72444e-07	2.18633e-07	-9.07975e-07	3.03998e-08	-8.77575e-07
25.485	1.19779e-06	-1.63073e-07	1.03472e-06	2.69501e-06	2.74580e-06	5.44080e-06	3.43720e-09	-6.35650e-10	2.80155e-09	-6.23073e-08	1.45884e-08	-4.77189e-08	-1.02954e-07	1.18458e-08	-9.11077e-08	-1.29305e-07	-1.33214e-06	-1.46144e-06	4.90892e-07	-2.72226e-07	2.18665e-07	-9.10462e-07	3.04831e-08	-8.79979e-07
25.510	1.19806e-06	-1.63109e-07	1.03495e-06	2.69140e-06	2.74453e-06	5.43593e-06	3.63896e-09	-6.72963e-10	2.96600e-09	-6.17976e-08	1.44690e-08	-4.73286e-08	-1.02593e-07	1.18043e-08	-9.07883e-08	-1.28152e-07	-1.33161e-06	-1.45976e-06	4.90733e-07	-2.72013e-07	2.18720e-07	-9.12881e-07	3.05641e-08	-8.82317e-07
25.534	1.19837e-06	-1.63152e-07	1.03522e-06	2.68781e-06	2.74328e-06	5.43109e-06	3.86193e-09	-7.14197e-10	3.14773e-09	-6.12535e-08	1.43416e-08	-4.69119e-08	-1.02199e-07	1.17590e-08	-9.04399e-08	-1.26962e-07	-1.33109e-06	-1.45805e-06	4.90602e-07	-2.71805e-07	2.18796e-07	-9.15230e-07	3.06427e-08	-8.84588e-07
25.559	1.19874e-06	-1.63202e-07	1.03554e-06	2.68425e-06	2.74205e-06	5.42630e-06	4.10610e-09	-7.59351e-10	3.34675e-09	-6.06752e-08	1.42062e-08	-4.64690e-08	-1.01772e-07	1.17099e-08	-9.00625e-08	-1.25733e-07	-1.33058e-06	-1.45632e-06	4.90497e-07	-2.71603e-07	2.18894e-07	-9.17510e-07	3.07190e-08	-8.86791e-07
25.584	1.19916e-06	-1.63259e-07	1.03590e-06	2.68071e-06	2.74084e-06	5.42155e-06	4.37147e-09	-8.08427e-10	3.56304e-09	-6.00627e-08	1.40628e-08	-4.59998e-08	-1.01313e-07	1.16571e-08	-8.96562e-08	-1.24467e-07	-1.33008e-06	-1.45455e-06	4.90420e-07	-2.71405e-07	2.19015e-07	-9.19720e-07	3.07930e-08	-8.88926e-07
25.608	1.19963e-06	-1.63323e-07	1.03631e-06	2.67719e-06	2.73965e-06	5.41684e-06	4.65803e-09	-8.61422e-10	3.79661e-09	-5.94159e-08	1.39114e-08	-4.55045e-08	-1.00821e-07	1.16005e-08	-8.92209e-08	-1.23162e-07	-1.32960e-06	-1.45276e-06	4.90369e-07	-2.71212e-07	2.19157e-07	-9.21859e-07	3.08647e-08	-8.90994e-07
25.633	1.20015e-06	-1.63394e-07	1.03676e-06	2.67370e-06	2.73847e-06	5.41217e-06	4.96580e-09	-9.18338e-10	4.04746e-09	-5.87351e-08	1.37520e-08	-4.49831e-08	-1.00297e-07	1.15402e-08	-8.87568e-08	-1.21819e-07	-1.32912e-06	-1.45094e-06	4.90345e-07	-2.71025e-07	2.19321e-07	-9.23929e-07	3.09340e-08	-8.92995e-07
25.657	1.20073e-06	-1.63472e-07	1.03725e-06	2.67024e-06	2.73731e-06	5.40755e-06	5.29476e-09	-9.79173e-10	4.31558e-09	-5.80203e-08	1.35846e-08	-4.44356e-08	-9.97400e-08	1.14761e-08	-8.82639e-08	-1.20439e-07	-1.32866e-06	-1.44910e-06	4.90348e-07	-2.70842e-07	2.19506e-07	-9.25927e-07	3.10009e-08	-8.94927e-07
25.682	1.20135e-06	-1.63558e-07	1.03779e-06	2.66679e-06	2.73617e-06	5.40297e-06	5.64491e-09	-1.04393e-09	4.60098e-09	-5.72714e-08	1.34093e-08	-4.38621e-08	-9.91504e-08	1.14083e-08	-8.77422e-08	-1.19021e-07	-1.32820e-06	-1.44722e-06	4.90378e-07	-2.70665e-07	2.19714e-07	-9.27856e-07	3.10654e-08	-8.96790e-07
25.706	1.20203e-06	-1.63650e-07	1.03838e-06	2.66338e-06	2.73505e-06	5.39843e-06	6.01624e-09	-1.11260e-09	4.90364e-09	-5.64887e-08	1.32260e-08	-4.32627e-08	-9.85284e-08	1.13367e-08	-8.71917e-08	-1.17564e-07	-1.32776e-06	-1.44533e-06	4.90435e-07	-2.70492e-07	2.19943e-07	-9.29713e-07	3.11276e-08	-8.98585e-07
25.731	1.20276e-06	-1.63749e-07	1.03901e-06	2.65998e-06	2.73395e-06	5.39393e-06	6.40876e-09	-1.18519e-09	5.22357e-09	-5.56721e-08	1.30348e-08	-4.26373e-08	-9.78740e-08	1.12614e-08	-8.66126e-08	-1.16070e-07	-1.32733e-06	-1.44340e-06	4.90519e-07	-2.70325e-07	2.20194e-07	-9.31499e-07	3.11874e-08	-9.00312e-07
25.756	1.20354e-06	-1.63855e-07	1.03968e-06	2.65662e-06	2.73286e-06	5.38948e-06	6.82246e-09	-1.26170e-09	5.56077e-09	-5.48218e-08	1.28357e-08	-4.19860e-08	-9.71872e-08	1.11824e-08	-8.60049e-08	-1.14539e-07	-1.32691e-06	-1.44145e-06	4.90629e-07	-2.70163e-07	2.20466e-07	-9.33214e-07	3.12449e-08	-9.01970e-07
25.780	1.20437e-06	-1.63968e-07	1.04040e-06	2.65327e-06	2.73179e-06	5.38507e-06	7.25733e-09	-1.34212e-09	5.91521e-09	-5.39377e-08	1.26287e-08	-4.13089e-08	-9.64682e-08	1.10996e-08	-8.53685e-08	-1.12969e-07	-1.32650e-06	-1.43947e-06	4.90766e-07	-2.70006e-07	2.20760e-07	-9.34858e-07	3.12999e-08	-9.03558e-07
25.805	1.20525e-06	-1.64088e-07	1.04116e-06	2.64995e-06	2.73075e-06	5.38070e-06	7.71335e-09	-1.42645e-09	6.28690e-09	-5.30200e-08	1.24139e-08	-4.06061e-08	-9.57169e-08	1.10132e-08	-8.47037e-08	-1.11362e-07	-1.32610e-06	-1.43746e-06	4.90930e-07	-2.69855e-07	2.21075e-07	-9.36430e-07	3.13525e-08	-9.05077e-07
25.829	1.20618e-06	-1.64215e-07	1.04196e-06	2.64666e-06	2.72972e-06	5.37637e-06	8.19054e-09	-1.51470e-09	6.67584e-09	-5.20687e-08	1.21911e-08	-3.98776e-08	-9.49334e-08	1.09230e-08	-8.40103e-08	-1.09717e-07	-1.32571e-06	-1.43543e-06	4.91120e-07	-2.69708e-07	2.21412e-07	-9.37930e-07	3.14027e-08	-9.06527e-07
25.854	1.20716e-06	-1.64348e-07	1.04281e-06	2.64339e-06	2.72870e-06	5.37209e-06	8.68886e-09	-1.60685e-09	7.08201e-09	-5.10839e-08	1.19606e-08	-3.91234e-08	-9.41177e-08	1.08292e-08	-8.32885e-08	-1.08035e-07	-1.32533e-06	-1.43337e-06	4.91336e-07	-2.69567e-07	2.21770e-07	-9.39358e-07	3.14506e-08	-9.07908e-07
25.879	1.20819e-06	-1.64489e-07	1.04370e-06	2.64014e-06	2.72771e-06	5.36785e-06	9.20832e-09	-1.70292e-09	7.50540e-09	-5.00657e-08	1.17222e-08	-3.83436e-08	-9.32701e-08	1.07317e-08	-8.25384e-08	-1.06315e-07	-1.32497e-06	-1.43128e-06	4.91580e-07	-2.69431e-07	2.22149e-07	-9.40715e-07	3.14960e-08	-9.09219e-07
25.903	1.20928e-06	-1.64636e-07	1.04464e-06	2.63692e-06	2.72674e-06	5.36366e-06	9.74890e-09	-1.80289e-09	7.94601e-09	-4.90142e-08	1.14760e-08	-3.75382e-08	-9.23904e-08	1.06304e-08	-8.17599e-08	-1.04558e-07	-1.32461e-06	-1.42917e-06	4.91849e-07	-2.69300e-07	2.22550e-07	-9.41998e-07	3.15389e-08	-9.10459e-07
25.928	1.21041e-06	-1.64791e-07	1.04562e-06	2.63373e-06	2.72578e-06	5.35951e-06	1.03106e-08	-1.90677e-09	8.40383e-09	-4.79294e-08	1.12220e-08	-3.67074e-08	-9.14788e-08	1.05256e-08	-8.09532e-08	-1.02764e-07	-1.32427e-06	-1.42703e-06	4.92145e-07	-2.69174e-07	2.22972e-07	-9.43210e-07	3.15795e-08	-9.11630e-07
25.952	1.21159e-06	-1.64952e-07	1.04664e-06	2.63056e-06	2.72484e-06	5.35540e-06	1.08934e-08	-2.01454e-09	8.87885e-09	-4.68114e-08	1.09602e-08	-3.58512e-08	-9.05353e-08	1.04170e-08	-8.01183e-08	-1.00932e-07	-1.32393e-06	-1.42486e-06	4.92468e-07	-2.69053e-07	2.23415e-07	-9.44348e-07	3.16176e-08	-9.12731e-07
25.977	1.21283e-06	-1.65120e-07	1.04771e-06	2.62741e-06	2.72393e-06	5.35134e-06	1.14973e-08	-2.12622e-09	9.37105e-09	-4.56603e-08	1.06907e-08	-3.49696e-08	-8.95601e-08	1.03048e-08	-7.92553e-08	-9.90626e-08	-1.32361e-06	-1.42267e-06	4.92817e-07	-2.68938e-07	2.23879e-07	-9.45415e-07	3.16533e-08	-9.13761e-07
26.001	1.21411e-06	-1.65294e-07	1.04881e-06	2.62429e-06	2.72303e-06	5.34732e-06	1.21222e-08	-2.24179e-09	9.88043e-09	-4.44762e-08	1.04135e-08	-3.40627e-08	-8.85531e-08	1.01889e-08	-7.83642e-08	-9.71562e-08	-1.32330e-06	-1.42045e-06	4.93192e-07	-2.68828e-07	2.24364e-07	-9.46408e-07	3.16866e-08	-9.14721e-07
26.026	1.21544e-06	-1.65476e-07	1.04996e-06	2.62119e-06	2.72215e-06	5.34334e-06	1.27682e-08	-2.36126e-09	1.04070e-08	-4.32591e-08	1.01285e-08	-3.31306e-08	-8.75145e-08	1.00694e-08	-7.74450e-08	-9.52127e-08	-1.32300e-06	-1.41821e-06	4.93593e-07	-2.68723e-07	2.24870e-07	-9.47328e-07	3.17174e-08	-9.15610e-07
26.051	1.21682e-06	-1.65664e-07	1.05116e-06	2.61812e-06	2.72129e-06	5.33941e-06	1.34353e-08	-2.48462e-09	1.09507e-08	-4.20092e-08	9.83585e-09	-3.21733e-08	-8.64443e-08	9.94629e-09	-7.64980e-08	-9.32320e-08	-1.32271e-06	-1.41594e-06	4.94020e-07	-2.68623e-07	2.25397e-07	-9.48175e-07	3.17457e-08	-9.16429e-07
26.075	1.21825e-06	-1.65859e-07	1.05239e-06	2.61507e-06	2.72045e-06	5.33552e-06	1.41233e-08	-2.61187e-09	1.15115e-08	-4.07265e-08	9.53552e-09	-3.11909e-08	-8.53426e-08	9.81953e-09	-7.55231e-08	-9.12143e-08	-1.32243e-06	-1.41365e-06	4.94474e-07	-2.68529e-07	2.25945e-07	-9.48948e-07	3.17716e-08	-9.17177e-07
26.100	1.21973e-06	-1.66060e-07	1.05367e-06	2.61205e-06	2.71963e-06	5.33168e-06	1.48324e-08	-2.74300e-09	1.20894e-08	-3.94110e-08	9.22754e-09	-3.01835e-08	-8.42095e-08	9.68915e-09	-7.45203e-08	-8.91596e-08	-1.32216e-06	-1.41132e-06	4.94954e-07	-2.68440e-07	2.26514e-07	-9.49648e-07	3.17951e-08	-9.17853e-07
26.124	1.22126e-06	-1.66269e-07	1.05500e-06	2.60906e-06	2.71882e-06	5.32788e-06	1.55625e-08	-2.87801e-09	1.26845e-08	-3.80630e-08	8.91192e-09	-2.91511e-08	-8.30450e-08	9.55517e-09	-7.34899e-08	-8.70680e-08	-1.32191e-06	-1.40898e-06	4.95459e-07	-2.68356e-07	2.27104e-07	-9.50275e-07	3.18161e-08	-9.18459e-07
26.149	1.22284e-06	-1.66484e-07	1.05636e-06	2.60609e-06	2.71804e-06	5.32413e-06	1.63135e-08	-3.01690e-09	1.32966e-08	-3.66825e-08	8.58868e-09	-2.80938e-08	-8.18493e-08	9.41759e-09	-7.24317e-08	-8.49396e-08	-1.32166e-06	-1.40660e-06	4.95991e-07	-2.68277e-07	2.27714e-07	-9.50828e-07	3.18346e-08	-9.18994e-07
26.173	1.22447e-06	-1.66705e-07	1.05777e-06	2.60314e-06	2.71728e-06	5.32042e-06	1.70855e-08	-3.15967e-09	1.39258e-08	-3.52695e-08	8.25786e-09	-2.70117e-08	-8.06224e-08	9.27643e-09	-7.13460e-08	-8.27744e-08	-1.32143e-06	-1.40420e-06	4.96548e-07	-2.68204e-07	2.28345e-07	-9.51307e-07	3.18506e-08	-9.19457e-07
26.198	1.22615e-06	-1.66933e-07	1.05921e-06	2.60022e-06	2.71654e-06	5.31675e-06	1.78784e-08	-3.30630e-09	1.45721e-08	-3.38242e-08	7.91947e-09	-2.59048e-08	-7.93644e-08	9.13168e-09	-7.02328e-08	-8.05724e-08	-1.32121e-06	-1.40178e-06	4.97132e-07	-2.68136e-07	2.28996e-07	-9.51713e-07	3.18642e-08	-9.19848e-07
26.223	1.22787e-06	-1.67168e-07	1.06070e-06	2.59732e-06	2.71581e-06	5.31313e-06	1.86922e-08	-3.45680e-09	1.52354e-08	-3.23467e-08	7.57352e-09	-2.47732e-08	-7.80754e-08	8.98337e-09	-6.90921e-08	-7.83338e-08	-1.32100e-06	-1.39933e-06	4.97741e-07	-2.68073e-07	2.29668e-07	-9.52044e-07	3.18753e-08	-9.20169e-07
26.247	1.22964e-06	-1.67410e-07	1.06224e-06	2.59445e-06	2.71511e-06	5.30956e-06	1.95269e-08	-3.61116e-09	1.59157e-08	-3.08370e-08	7.22005e-09	-2.36170e-08	-7.67555e-08	8.83150e-09	-6.79240e-08	-7.60587e-08	-1.32080e-06	-1.39686e-06	4.98376e-07	-2.68015e-07	2.30361e-07	-9.52301e-07	3.18839e-08	-9.20417e-07
26.272	1.23147e-06	-1.67658e-07	1.06381e-06	2.59161e-06	2.71442e-06	5.30603e-06	2.03824e-08	-3.76938e-09	1.66131e-08	-2.92953e-08	6.85907e-09	-2.24362e-08	-7.54048e-08	8.67608e-09	-6.67287e-08	-7.37470e-08	-1.32061e-06	-1.39436e-06	4.99037e-07	-2.67963e-07	2.31073e-07	-9.52484e-07	3.18900e-08	-9.20594e-07
26.296	1.23334e-06	-1.67912e-07	1.06542e-06	2.58879e-06	2.71376e-06	5.30255e-06	2.12588e-08	-3.93145e-09	1.73274e-08	-2.77216e-08	6.49061e-09	-2.12310e-08	-7.40232e-08	8.51712e-09	-6.55061e-08	-7.13988e-08	-1.32043e-06	-1.39183e-06	4.99723e-07	-2.67916e-07	2.31806e-07	-9.52593e-07	3.18937e-08	-9.20699e-07
26.321	1.23525e-06	-1.68173e-07	1.06708e-06	2.58599e-06	2.71312e-06	5.29911e-06	2.21560e-08	-4.09737e-09	1.80586e-08	-2.61160e-08	6.11470e-09	-2.00013e-08	-7.26111e-08	8.35464e-09	-6.42564e-08	-6.90144e-08	-1.32027e-06	-1.38928e-06	5.00435e-07	-2.67875e-07	2.32560e-07	-9.52627e-07	3.18948e-08	-9.20733e-07
26.345	1.23722e-06	-1.68441e-07	1.06878e-06	2.58322e-06	2.71249e-06	5.29571e-06	2.30740e-08	-4.26713e-09	1.88068e-08	-2.44787e-08	5.73134e-09	-1.87474e-08	-7.11683e-08	8.18864e-09	-6.29797e-08	-6.65936e-08	-1.32011e-06	-1.38671e-06	5.01172e-07	-2.67839e-07	2.33333e-07	-9.52587e-07	3.18935e-08	-9.20694e-07
26.370	1.23923e-06	-1.68715e-07	1.07052e-06	2.58048e-06	2.71189e-06	5.29237e-06	2.40127e-08	-4.44073e-09	1.95720e-08	-2.28097e-08	5.34057e-09	-1.74692e-08	-6.96951e-08	8.01913e-09	-6.16760e-08	-6.41366e-08	-1.31997e-06	-1.38411e-06	5.01935e-07	-2.67808e-07	2.34127e-07	-9.52473e-07	3.18896e-08	-9.20583e-07
26.395	1.24129e-06	-1.68995e-07	1.07230e-06	2.57776e-06	2.71131e-06	5.28906e-06	2.49721e-08	-4.61816e-09	2.03540e-08	-2.11092e-08	4.94242e-09	-1.61668e-08	-6.81916e-08	7.84613e-09	-6.03454e-08	-6.16434e-08	-1.31984e-06	-1.38148e-06	5.02723e-07	-2.67782e-07	2.34941e-07	-9.52284e-07	3.18833e-08	-9.20401e-07
26.419	1.24340e-06	-1.69282e-07	1.07412e-06	2.57506e-06	2.71074e-06	5.28581e-06	2.59523e-08	-4.79942e-09	2.11528e-08	-1.93772e-08	4.53689e-09	-1.48403e-08	-6.66577e-08	7.66964e-09	-5.89881e-08	-5.91142e-08	-1.31972e-06	-1.37883e-06	5.03536e-07	-2.67762e-07	2.35774e-07	-9.52020e-07	3.18745e-08	-9.20146e-07
26.444	1.24556e-06	-1.69576e-07	1.07598e-06	2.57239e-06	2.71020e-06	5.28260e-06	2.69531e-08	-4.98450e-09	2.19686e-08	-1.76138e-08	4.12403e-09	-1.34898e-08	-6.50937e-08	7.48968e-09	-5.76040e-08	-5.65490e-08	-1.31961e-06	-1.37616e-06	5.04375e-07	-2.67747e-07	2.36628e-07	-9.51682e-07	3.18632e-08	-9.19819e-07
26.468	1.24776e-06	-1.69876e-07	1.07788e-06	2.56975e-06	2.70968e-06	5.27943e-06	2.79745e-08	-5.17340e-09	2.28011e-08	-1.58192e-08	3.70385e-09	-1.21154e-08	-6.34995e-08	7.30626e-09	-5.61933e-08	-5.39479e-08	-1.31951e-06	-1.37346e-06	5.05239e-07	-2.67738e-07	2.37501e-07	-9.51269e-07	3.18493e-08	-9.19419e-07
26.493	1.25001e-06	-1.70182e-07	1.07983e-06	2.56713e-06	2.70918e-06	5.27631e-06	2.90165e-08	-5.36611e-09	2.36504e-08	-1.39935e-08	3.27638e-09	-1.07171e-08	-6.18754e-08	7.11939e-09	-5.47560e-08	-5.13110e-08	-1.31943e-06	-1.37074e-06	5.06128e-07	-2.67734e-07	2.38395e-07	-9.50781e-07	3.18330e-08	-9.18948e-07
26.518	1.25231e-06	-1.70495e-07	1.08181e-06	2.56454e-06	2.70870e-06	5.27324e-06	3.00792e-08	-5.56262e-09	2.45165e-08	-1.21367e-08	2.84164e-09	-9.29508e-09	-6.02215e-08	6.92909e-09	-5.32924e-08	-4.86383e-08	-1.31935e-06	-1.36799e-06	5.07042e-07	-2.67735e-07	2.39307e-07	-9.50218e-07	3.18141e-08	-9.18404e-07
26.542	1.25465e-06	-1.70814e-07	1.08383e-06	2.56197e-06	2.70824e-06	5.27022e-06	3.11623e-08	-5.76292e-09	2.53994e-08	-1.02490e-08	2.39966e-09	-7.84935e-09	-5.85377e-08	6.73535e-09	-5.18023e-08	-4.59300e-08	-1.31929e-06	-1.36522e-06	5.07981e-07	-2.67741e-07	2.40240e-07	-9.49580e-07	3.17928e-08	-9.17787e-07
26.567	1.25704e-06	-1.71139e-07	1.08590e-06	2.55943e-06	2.70780e-06	5.26724e-06	3.22659e-08	-5.96702e-09	2.62989e-08	-8.33050e-09	1.95047e-09	-6.38003e-09	-5.68243e-08	6.53821e-09	-5.02861e-08	-4.31860e-08	-1.31924e-06	-1.36243e-06	5.08945e-07	-2.67753e-07	2.41192e-07	-9.48868e-07	3.17689e-08	-9.17099e-07
26.591	1.25947e-06	-1.71471e-07	1.08800e-06	2.55692e-06	2.70739e-06	5.26430e-06	3.33900e-08	-6.17491e-09	2.72151e-08	-6.38127e-09	1.49408e-09	-4.88718e-09	-5.50813e-08	6.33766e-09	-4.87436e-08	-4.04067e-08	-1.31920e-06	-1.35961e-06	5.09934e-07	-2.67771e-07	2.42164e-07	-9.48080e-07	3.17426e-08	-9.16338e-07
26.616	1.26196e-06	-1.71809e-07	1.09015e-06	2.55443e-06	2.70699e-06	5.26142e-06	3.45346e-08	-6.38657e-09	2.81480e-08	-4.40145e-09	1.03054e-09	-3.37091e-09	-5.33088e-08	6.13372e-09	-4.71751e-08	-3.75919e-08	-1.31917e-06	-1.35676e-06	5.10948e-07	-2.67794e-07	2.43155e-07	-9.47218e-07	3.17137e-08	-9.15504e-07
26.640	1.26449e-06	-1.72153e-07	1.09233e-06	2.55196e-06	2.70662e-06	5.25858e-06	3.56995e-08	-6.60200e-09	2.90975e-08	-2.39114e-09	5.59852e-10	-1.83129e-09	-5.15070e-08	5.92641e-09	-4.55806e-08	-3.47417e-08	-1.31916e-06	-1.35390e-06	5.11987e-07	-2.67822e-07	2.44165e-07	-9.46280e-07	3.16823e-08	-9.14598e-07
26.665	1.26706e-06	-1.72504e-07	1.09456e-06	2.54952e-06	2.70626e-06	5.25579e-06	3.68848e-08	-6.82120e-09	3.00636e-08	-3.50475e-10	8.20588e-11	-2.68416e-10	-4.96760e-08	5.71573e-09	-4.39603e-08	-3.18564e-08	-1.31915e-06	-1.35101e-06	5.13050e-07	-2.67855e-07	2.45195e-07	-9.45268e-07	3.16484e-08	-9.13619e-07
26.690	1.26968e-06	-1.72860e-07	1.09682e-06	2.54711e-06	2.70593e-06	5.25304e-06	3.80904e-08	-7.04416e-09	3.10462e-08	1.72045e-09	-4.02818e-10	1.31763e-09	-4.78159e-08	5.50170e-09	-4.23142e-08	-2.89359e-08	-1.31916e-06	-1.34809e-06	5.14138e-07	-2.67894e-07	2.46243e-07	-9.44180e-07	3.16120e-08	-9.12568e-07
26.714	1.27235e-06	-1.73223e-07	1.09912e-06	2.54472e-06	2.70562e-06	5.25034e-06	3.93163e-08	-7.27086e-09	3.20454e-08	3.82150e-09	-8.94750e-10	2.92675e-09	-4.59267e-08	5.28433e-09	-4.06424e-08	-2.59804e-08	-1.31918e-06	-1.34516e-06	5.15250e-07	-2.67939e-07	2.47311e-07	-9.43018e-07	3.15731e-08	-9.11445e-07
26.739	1.27506e-06	-1.73592e-07	1.10147e-06	2.54236e-06	2.70533e-06	5.24769e-06	4.05624e-08	-7.50130e-09	3.30611e-08	5.95257e-09	-1.39371e-09	4.55886e-09	-4.40086e-08	5.06364e-09	-3.89450e-08	-2.29900e-08	-1.31921e-06	-1.34220e-06	5.16387e-07	-2.67988e-07	2.48398e-07	-9.41781e-07	3.15317e-08	-9.10249e-07
26.763	1.27782e-06	-1.73968e-07	1.10385e-06	2.54002e-06	2.70507e-06	5.24509e-06	4.18287e-08	-7.73548e-09	3.40932e-08	8.11354e-09	-1.89967e-09	6.21387e-09	-4.20618e-08	4.83964e-09	-3.72222e-08	-1.99647e-08	-1.31925e-06	-1.33922e-06	5.17548e-07	-2.68043e-07	2.49504e-07	-9.40468e-07	3.14877e-08	-9.08981e-07
26.788	1.28062e-06	-1.74349e-07	1.10627e-06	2.53771e-06	2.70482e-06	5.24253e-06	4.31151e-08	-7.97339e-09	3.51417e-08	1.03043e-08	-2.41260e-09	7.89169e-09	-4.00863e-08	4.61234e-09	-3.54740e-08	-1.69046e-08	-1.31930e-06	-1.33621e-06	5.18733e-07	-2.68104e-07	2.50629e-07	-9.39081e-07	3.14413e-08	-9.07640e-07
26.812	1.28346e-06	-1.74737e-07	1.10873e-06	2.53543e-06	2.70460e-06	5.24002e-06	4.44216e-08	-8.21501e-09	3.62066e-08	1.25247e-08	-2.93248e-09	9.59222e-09	-3.80823e-08	4.38175e-09	-3.37005e-08	-1.38099e-08	-1.31937e-06	-1.33318e-06	5.19943e-07	-2.68170e-07	2.51773e-07	-9.37619e-07	3.13923e-08	-9.06227e-07
26.837	1.28636e-06	-1.75131e-07	1.11123e-06	2.53317e-06	2.70440e-06	5.23756e-06	4.57483e-08	-8.46034e-09	3.72879e-08	1.47746e-08	-3.45927e-09	1.13154e-08	-3.60498e-08	4.14789e-09	-3.19019e-08	-1.06806e-08	-1.31945e-06	-1.33013e-06	5.21177e-07	-2.68241e-07	2.52935e-07	-9.36082e-07	3.13409e-08	-9.04741e-07
26.862	1.28929e-06	-1.75531e-07	1.11376e-06	2.53093e-06	2.70422e-06	5.23515e-06	4.70949e-08	-8.70938e-09	3.83855e-08	1.70540e-08	-3.99295e-09	1.30610e-08	-3.39890e-08	3.91078e-09	-3.00783e-08	-7.51681e-09	-1.31954e-06	-1.32705e-06	5.22434e-07	-2.68318e-07	2.54116e-07	-9.34470e-07	3.12869e-08	-9.03183e-07
26.886	1.29228e-06	-1.75937e-07	1.11634e-06	2.52873e-06	2.70406e-06	5.23279e-06	4.84615e-08	-8.96210e-09	3.94993e-08	1.93626e-08	-4.53349e-09	1.48291e-08	-3.19001e-08	3.67043e-09	-2.82297e-08	-4.31869e-09	-1.31964e-06	-1.32396e-06	5.23716e-07	-2.68401e-07	2.55316e-07	-9.32783e-07	3.12304e-08	-9.01553e-07
26.911	1.29530e-06	-1.76348e-07	1.11895e-06	2.52654e-06	2.70392e-06	5.23047e-06	4.98480e-08	-9.21851e-09	4.06294e-08	2.17004e-08	-5.08085e-09	1.66196e-08	-2.97831e-08	3.42685e-09	-2.63562e-08	-1.08631e-09	-1.31975e-06	-1.32084e-06	5.25022e-07	-2.68488e-07	2.56534e-07	-9.31021e-07	3.11714e-08	-8.99850e-07
26.935	1.29837e-06	-1.76767e-07	1.12161e-06	2.52439e-06	2.70381e-06	5.22820e-06	5.12543e-08	-9.47860e-09	4.17757e-08	2.40673e-08	-5.63501e-09	1.84323e-08	-2.76382e-08	3.18005e-09	-2.44581e-08	2.18024e-09	-1.31988e-06	-1.31770e-06	5.26352e-07	-2.68581e-07	2.57771e-07	-9.29185e-07	3.11099e-08	-8.98075e-07
26.960	1.30149e-06	-1.77191e-07	1.12430e-06	2.52226e-06	2.70372e-06	5.22598e-06	5.26805e-08	-9.74235e-09	4.29382e-08	2.64630e-08	-6.19594e-09	2.02671e-08	-2.54654e-08	2.93005e-09	-2.25354e-08	5.48083e-09	-1.32001e-06	-1.31453e-06	5.27705e-07	-2.68680e-07	2.59025e-07	-9.27274e-07	3.10460e-08	-8.96228e-07
26.984	1.30465e-06	-1.77621e-07	1.12703e-06	2.52015e-06	2.70365e-06	5.22381e-06	5.41265e-08	-1.00098e-08	4.41167e-08	2.88876e-08	-6.76361e-09	2.21239e-08	-2.32650e-08	2.67687e-09	-2.05881e-08	8.81538e-09	-1.32016e-06	-1.31135e-06	5.29082e-07	-2.68784e-07	2.60299e-07	-9.25288e-07	3.09795e-08	-8.94309e-07
27.009	1.30785e-06	-1.78057e-07	1.12979e-06	2.51807e-06	2.70361e-06	5.22168e-06	5.55922e-08	-1.02808e-08	4.53114e-08	3.13407e-08	-7.33799e-09	2.40027e-08	-2.10370e-08	2.42052e-09	-1.86165e-08	1.21838e-08	-1.32032e-06	-1.30814e-06	5.30483e-07	-2.68893e-07	2.61590e-07	-9.23228e-07	3.09105e-08	-8.92318e-07
27.034	1.31109e-06	-1.78499e-07	1.13260e-06	2.51602e-06	2.70359e-06	5.21961e-06	5.70775e-08	-1.05555e-08	4.65220e-08	3.38224e-08	-7.91904e-09	2.59034e-08	-1.87816e-08	2.16102e-09	-1.66206e-08	1.55859e-08	-1.32050e-06	-1.30491e-06	5.31908e-07	-2.69008e-07	2.62899e-07	-9.21094e-07	3.08390e-08	-8.90255e-07
27.058	1.31438e-06	-1.78946e-07	1.13544e-06	2.51400e-06	2.70359e-06	5.21758e-06	5.85825e-08	-1.08338e-08	4.77487e-08	3.63325e-08	-8.50674e-09	2.78258e-08	-1.64990e-08	1.89837e-09	-1.46006e-08	1.90216e-08	-1.32068e-06	-1.30166e-06	5.33355e-07	-2.69129e-07	2.64227e-07	-9.18885e-07	3.07651e-08	-8.88120e-07
27.083	1.31772e-06	-1.79400e-07	1.13832e-06	2.51199e-06	2.70361e-06	5.21561e-06	6.01070e-08	-1.11157e-08	4.89913e-08	3.88709e-08	-9.10106e-09	2.97698e-08	-1.41891e-08	1.63260e-09	-1.25565e-08	2.24909e-08	-1.32088e-06	-1.29839e-06	5.34827e-07	-2.69254e-07	2.65572e-07	-9.16601e-07	3.06886e-08	-8.85913e-07
27.107	1.32109e-06	-1.79860e-07	1.14123e-06	2.51002e-06	2.70366e-06	5.21368e-06	6.16510e-08	-1.14013e-08	5.02497e-08	4.14373e-08	-9.70196e-09	3.17354e-08	-1.18523e-08	1.36372e-09	-1.04885e-08	2.59936e-08	-1.32109e-06	-1.29510e-06	5.36321e-07	-2.69386e-07	2.66935e-07	-9.14244e-07	3.06097e-08	-8.83634e-07
27.132	1.32451e-06	-1.80326e-07	1.14419e-06	2.50807e-06	2.70373e-06	5.21180e-06	6.32145e-08	-1.16904e-08	5.15241e-08	4.40318e-08	-1.03094e-08	3.37224e-08	-9.48850e-09	1.09175e-09	-8.39676e-09	2.95295e-08	-1.32131e-06	-1.29178e-06	5.37839e-07	-2.69522e-07	2.68316e-07	-9.11812e-07	3.05283e-08	-8.81284e-07
27.156	1.32798e-06	-1.80797e-07	1.14718e-06	2.50615e-06	2.70382e-06	5.20997e-06	6.47974e-08	-1.19831e-08	5.28142e-08	4.66541e-08	-1.09234e-08	3.57307e-08	-7.09800e-09	8.16697e-10	-6.28130e-09	3.30987e-08	-1.32154e-06	-1.28845e-06	5.39380e-07	-2.69665e-07	2.69715e-07	-9.09307e-07	3.04444e-08	-8.78862e-07
27.181	1.33148e-06	-1.81274e-07	1.15021e-06	2.50425e-06	2.70394e-06	5.20819e-06	6.63996e-08	-1.22794e-08	5.41201e-08	4.93041e-08	-1.15439e-08	3.77603e-08	-4.68088e-09	5.38582e-10	-4.14229e-09	3.67008e-08	-1.32179e-06	-1.28509e-06	5.40944e-07	-2.69812e-07	2.71131e-07	-9.06727e-07	3.03580e-08	-8.76369e-07
27.206	1.33503e-06	-1.81757e-07	1.15327e-06	2.50238e-06	2.70408e-06	5.20646e-06	6.80210e-08	-1.25793e-08	5.54417e-08	5.19818e-08	-1.21708e-08	3.98110e-08	-2.23727e-09	2.57421e-10	-1.97985e-09	4.03360e-08	-1.32205e-06	-1.28171e-06	5.42530e-07	-2.69965e-07	2.72565e-07	-9.04074e-07	3.02692e-08	-8.73805e-07
27.230	1.33862e-06	-1.82246e-07	1.15637e-06	2.50054e-06	2.70424e-06	5.20478e-06	6.96617e-08	-1.28827e-08	5.67790e-08	5.46868e-08	-1.28041e-08	4.18827e-08	2.32675e-10	-2.67717e-11	2.05904e-10	4.40040e-08	-1.32232e-06	-1.27832e-06	5.44140e-07	-2.70124e-07	2.74017e-07	-9.01347e-07	3.01779e-08	-8.71169e-07
27.255	1.34225e-06	-1.82741e-07	1.15951e-06	2.49872e-06	2.70443e-06	5.20314e-06	7.13216e-08	-1.31897e-08	5.81319e-08	5.74192e-08	-1.34439e-08	4.39753e-08	2.72882e-09	-3.13979e-10	2.41485e-09	4.77046e-08	-1.32260e-06	-1.27490e-06	5.45773e-07	-2.70288e-07	2.75485e-07	-8.98547e-07	3.00841e-08	-8.68462e-07
27.279	1.34593e-06	-1.83241e-07	1.16269e-06	2.49692e-06	2.70464e-06	5.20156e-06	7.30005e-08	-1.35002e-08	5.95003e-08	6.01787e-08	-1.40900e-08	4.60887e-08	5.25103e-09	-6.04185e-10	4.64685e-09	5.14379e-08	-1.32290e-06	-1.27146e-06	5.47428e-07	-2.70457e-07	2.76971e-07	-8.95673e-07	2.99879e-08	-8.65685e-07
27.304	1.34965e-06	-1.83747e-07	1.16590e-06	2.49516e-06	2.70487e-06	5.20003e-06	7.46985e-08	-1.38142e-08	6.08843e-08	6.29652e-08	-1.47424e-08	4.82228e-08	7.79917e-09	-8.97373e-10	6.90179e-09	5.52036e-08	-1.32320e-06	-1.26800e-06	5.49106e-07	-2.70632e-07	2.78474e-07	-8.92726e-07	2.98893e-08	-8.62836e-07
27.329	1.35341e-06	-1.84259e-07	1.16915e-06	2.49342e-06	2.70513e-06	5.19855e-06	7.64154e-08	-1.41317e-08	6.22837e-08	6.57787e-08	-1.54011e-08	5.03775e-08	1.03731e-08	-1.19353e-09	9.17955e-09	5.90017e-08	-1.32352e-06	-1.26452e-06	5.50807e-07	-2.70812e-07	2.79994e-07	-8.89706e-07	2.97881e-08	-8.59917e-07
27.353	1.35721e-06	-1.84777e-07	1.17243e-06	2.49170e-06	2.70541e-06	5.19712e-06	7.81512e-08	-1.44527e-08	6.36985e-08	6.86188e-08	-1.60661e-08	5.25527e-08	1.29726e-08	-1.49263e-09	1.14800e-08	6.28320e-08	-1.32386e-06	-1.26102e-06	5.52530e-07	-2.70998e-07	2.81531e-07	-8.86612e-07	2.96846e-08	-8.56928e-07
27.378	1.36105e-06	-1.85300e-07	1.17575e-06	2.49001e-06	2.70572e-06	5.19573e-06	7.99059e-08	-1.47772e-08	6.51287e-08	7.14856e-08	-1.67373e-08	5.47483e-08	1.55976e-08	-1.79467e-09	1.38030e-08	6.66943e-08	-1.32420e-06	-1.25751e-06	5.54275e-07	-2.71190e-07	2.83086e-07	-8.83447e-07	2.95786e-08	-8.53868e-07
27.402	1.36493e-06	-1.85828e-07	1.17911e-06	2.48835e-06	2.70605e-06	5.19440e-06	8.16793e-08	-1.51052e-08	6.65741e-08	7.43788e-08	-1.74147e-08	5.69641e-08	1.82480e-08	-2.09962e-09	1.61484e-08	7.05887e-08	-1.32456e-06	-1.25397e-06	5.56043e-07	-2.71386e-07	2.84656e-07	-8.80208e-07	2.94702e-08	-8.50738e-07
27.427	1.36886e-06	-1.86363e-07	1.18250e-06	2.48672e-06	2.70641e-06	5.19312e-06	8.34714e-08	-1.54366e-08	6.80348e-08	7.72984e-08	-1.80983e-08	5.92000e-08	2.09236e-08	-2.40747e-09	1.85161e-08	7.45149e-08	-1.32493e-06	-1.25041e-06	5.57833e-07	-2.71589e-07	2.86244e-07	-8.76897e-07	2.93593e-08	-8.47538e-07
27.451	1.37283e-06	-1.86903e-07	1.18592e-06	2.48511e-06	2.70679e-06	5.19189e-06	8.52822e-08	-1.57715e-08	6.95107e-08	8.02441e-08	-1.87880e-08	6.14560e-08	2.36242e-08	-2.71820e-09	2.09060e-08	7.84728e-08	-1.32531e-06	-1.24684e-06	5.59645e-07	-2.71796e-07	2.87848e-07	-8.73514e-07	2.92460e-08	-8.44268e-07
27.476	1.37683e-06	-1.87448e-07	1.18938e-06	2.48352e-06	2.70719e-06	5.19072e-06	8.71115e-08	-1.61098e-08	7.10018e-08	8.32158e-08	-1.94838e-08	6.37320e-08	2.63497e-08	-3.03180e-09	2.33179e-08	8.24622e-08	-1.32570e-06	-1.24324e-06	5.61479e-07	-2.72009e-07	2.89469e-07	-8.70059e-07	2.91304e-08	-8.40929e-07
27.501	1.38088e-06	-1.88000e-07	1.19288e-06	2.48197e-06	2.70762e-06	5.18959e-06	8.89593e-08	-1.64515e-08	7.25079e-08	8.62133e-08	-2.01856e-08	6.60277e-08	2.91000e-08	-3.34825e-09	2.57518e-08	8.64831e-08	-1.32611e-06	-1.23963e-06	5.63335e-07	-2.72228e-07	2.91107e-07	-8.66532e-07	2.90123e-08	-8.37520e-07
27.525	1.38497e-06	-1.88556e-07	1.19641e-06	2.48044e-06	2.70807e-06	5.18851e-06	9.08256e-08	-1.67966e-08	7.40290e-08	8.92366e-08	-2.08935e-08	6.83431e-08	3.18749e-08	-3.66753e-09	2.82074e-08	9.05354e-08	-1.32653e-06	-1.23600e-06	5.65213e-07	-2.72452e-07	2.92761e-07	-8.62934e-07	2.88918e-08	-8.34042e-07
27.550	1.38910e-06	-1.89119e-07	1.19998e-06	2.47893e-06	2.70855e-06	5.18749e-06	9.27102e-08	-1.71451e-08	7.55650e-08	9.22855e-08	-2.16073e-08	7.06782e-08	3.46742e-08	-3.98962e-09	3.06846e-08	9.46188e-08	-1.32696e-06	-1.23235e-06	5.67112e-07	-2.72682e-07	2.94431e-07	-8.59263e-07	2.87689e-08	-8.30495e-07
27.574	1.39327e-06	-1.89686e-07	1.20358e-06	2.47745e-06	2.70906e-06	5.18651e-06	9.46131e-08	-1.74970e-08	7.71160e-08	9.53598e-08	-2.23271e-08	7.30326e-08	3.74978e-08	-4.31450e-09	3.31833e-08	9.87332e-08	-1.32741e-06	-1.22868e-06	5.69034e-07	-2.72916e-07	2.96117e-07	-8.55522e-07	2.86436e-08	-8.26879e-07
27.599	1.39748e-06	-1.90259e-07	1.20722e-06	2.47600e-06	2.70959e-06	5.18559e-06	9.65341e-08	-1.78523e-08	7.86818e-08	9.84593e-08	-2.30529e-08	7.54065e-08	4.03456e-08	-4.64217e-09	3.57034e-08	1.02879e-07	-1.32787e-06	-1.22499e-06	5.70977e-07	-2.73157e-07	2.97820e-07	-8.51710e-07	2.85160e-08	-8.23194e-07
27.623	1.40173e-06	-1.90838e-07	1.21089e-06	2.47458e-06	2.71014e-06	5.18472e-06	9.84733e-08	-1.82109e-08	8.02624e-08	1.01584e-07	-2.37845e-08	7.77996e-08	4.32174e-08	-4.97259e-09	3.82448e-08	1.07055e-07	-1.32834e-06	-1.22128e-06	5.72941e-07	-2.73403e-07	2.99538e-07	-8.47827e-07	2.83860e-08	-8.19441e-07
27.648	1.40602e-06	-1.91422e-07	1.21460e-06	2.47318e-06	2.71072e-06	5.18390e-06	1.00431e-07	-1.85729e-08	8.18577e-08	1.04734e-07	-2.45219e-08	8.02118e-08	4.61130e-08	-5.30576e-09	4.08072e-08	1.11261e-07	-1.32882e-06	-1.21756e-06	5.74927e-07	-2.73654e-07	3.01273e-07	-8.43873e-07	2.82536e-08	-8.15620e-07
27.673	1.41035e-06	-1.92012e-07	1.21834e-06	2.47181e-06	2.71132e-06	5.18313e-06	1.02406e-07	-1.89382e-08	8.34676e-08	1.07908e-07	-2.52652e-08	8.26430e-08	4.90323e-08	-5.64166e-09	4.33906e-08	1.15499e-07	-1.32932e-06	-1.21382e-06	5.76934e-07	-2.73911e-07	3.03023e-07	-8.39849e-07	2.81189e-08	-8.11730e-07
27.697	1.41472e-06	-1.92606e-07	1.22211e-06	2.47046e-06	2.71195e-06	5.18241e-06	1.04399e-07	-1.93068e-08	8.50922e-08	1.11107e-07	-2.60142e-08	8.50931e-08	5.19751e-08	-5.98026e-09	4.59948e-08	1.19766e-07	-1.32983e-06	-1.21006e-06	5.78963e-07	-2.74173e-07	3.04789e-07	-8.35755e-07	2.79818e-08	-8.07773e-07
27.722	1.41913e-06	-1.93207e-07	1.22592e-06	2.46914e-06	2.71261e-06	5.18175e-06	1.06410e-07	-1.96787e-08	8.67312e-08	1.14331e-07	-2.67690e-08	8.75620e-08	5.49413e-08	-6.32155e-09	4.86197e-08	1.24064e-07	-1.33035e-06	-1.20629e-06	5.81012e-07	-2.74441e-07	3.06571e-07	-8.31592e-07	2.78424e-08	-8.03749e-07
27.746	1.42358e-06	-1.93812e-07	1.22976e-06	2.46785e-06	2.71329e-06	5.18114e-06	1.08439e-07	-2.00538e-08	8.83847e-08	1.17579e-07	-2.75294e-08	9.00495e-08	5.79307e-08	-6.66551e-09	5.12652e-08	1.28392e-07	-1.33089e-06	-1.20249e-06	5.83083e-07	-2.74714e-07	3.08369e-07	-8.27358e-07	2.77007e-08	-7.99658e-07
27.771	1.42806e-06	-1.94423e-07	1.23364e-06	2.46658e-06	2.71400e-06	5.18058e-06	1.10485e-07	-2.04323e-08	9.00526e-08	1.20851e-07	-2.82956e-08	9.25556e-08	6.09431e-08	-7.01212e-09	5.39310e-08	1.32750e-07	-1.33143e-06	-1.19868e-06	5.85174e-07	-2.74993e-07	3.10182e-07	-8.23056e-07	2.75566e-08	-7.95499e-07
27.795	1.43259e-06	-1.95039e-07	1.23755e-06	2.46534e-06	2.71473e-06	5.18007e-06	1.12549e-07	-2.08139e-08	9.17349e-08	1.24147e-07	-2.90674e-08	9.50801e-08	6.39785e-08	-7.36137e-09	5.66171e-08	1.37137e-07	-1.33199e-06	-1.19486e-06	5.87287e-07	-2.75277e-07	3.12010e-07	-8.18684e-07	2.74103e-08	-7.91274e-07
27.820	1.43715e-06	-1.95661e-07	1.24149e-06	2.46413e-06	2.71549e-06	5.17962e-06	1.14630e-07	-2.11989e-08	9.34314e-08	1.27468e-07	-2.98447e-08	9.76229e-08	6.70366e-08	-7.71324e-09	5.93233e-08	1.41555e-07	-1.33257e-06	-1.19101e-06	5.89420e-07	-2.75566e-07	3.13854e-07	-8.14244e-07	2.72616e-08	-7.86982e-07
27.845	1.44176e-06	-1.96288e-07	1.24547e-06	2.46294e-06	2.71628e-06	5.17922e-06	1.16729e-07	-2.15870e-08	9.51421e-08	1.30811e-07	-3.06276e-08	1.00184e-07	7.01173e-08	-8.06770e-09	6.20496e-08	1.46001e-07	-1.33316e-06	-1.18716e-06	5.91574e-07	-2.75861e-07	3.15713e-07	-8.09735e-07	2.71107e-08	-7.82625e-07
27.869	1.44640e-06	-1.96920e-07	1.24948e-06	2.46178e-06	2.71709e-06	5.17887e-06	1.18845e-07	-2.19784e-08	9.68669e-08	1.34179e-07	-3.14161e-08	1.02763e-07	7.32204e-08	-8.42474e-09	6.47956e-08	1.50477e-07	-1.33376e-06	-1.18328e-06	5.93749e-07	-2.76161e-07	3.17587e-07	-8.05159e-07	2.69574e-08	-7.78201e-07
27.894	1.45108e-06	-1.97557e-07	1.25352e-06	2.46065e-06	2.71793e-06	5.17858e-06	1.20979e-07	-2.23729e-08	9.86057e-08	1.37570e-07	-3.22100e-08	1.05360e-07	7.63457e-08	-8.78435e-09	6.75614e-08	1.54982e-07	-1.33437e-06	-1.17939e-06	5.95944e-07	-2.76467e-07	3.19477e-07	-8.00514e-07	2.68019e-08	-7.73712e-07
27.918	1.45580e-06	-1.98200e-07	1.25760e-06	2.45954e-06	2.71880e-06	5.17834e-06	1.23129e-07	-2.27706e-08	1.00359e-07	1.40984e-07	-3.30094e-08	1.07975e-07	7.94932e-08	-9.14650e-09	7.03467e-08	1.59516e-07	-1.33500e-06	-1.17548e-06	5.98159e-07	-2.76778e-07	3.21381e-07	-7.95802e-07	2.66442e-08	-7.69158e-07
27.943	1.46056e-06	-1.98847e-07	1.26171e-06	2.45846e-06	2.71969e-06	5.17815e-06	1.25297e-07	-2.31715e-08	1.02125e-07	1.44421e-07	-3.38142e-08	1.10607e-07	8.26626e-08	-9.51117e-09	7.31514e-08	1.64079e-07	-1.33564e-06	-1.17156e-06	6.00395e-07	-2.77095e-07	3.23300e-07	-7.91023e-07	2.64842e-08	-7.64539e-07
27.967	1.46535e-06	-1.99500e-07	1.26585e-06	2.45741e-06	2.72061e-06	5.17801e-06	1.27481e-07	-2.35755e-08	1.03906e-07	1.47881e-07	-3.46243e-08	1.13257e-07	8.58538e-08	-9.87834e-09	7.59754e-08	1.68671e-07	-1.33629e-06	-1.16762e-06	6.02651e-07	-2.77417e-07	3.25234e-07	-7.86177e-07	2.63219e-08	-7.59855e-07
27.992	1.47019e-06	-2.00158e-07	1.27003e-06	2.45638e-06	2.72155e-06	5.17793e-06	1.29683e-07	-2.39826e-08	1.05700e-07	1.51364e-07	-3.54398e-08	1.15925e-07	8.90666e-08	-1.02480e-08	7.88185e-08	1.73291e-07	-1.33696e-06	-1.16367e-06	6.04927e-07	-2.77744e-07	3.27183e-07	-7.81265e-07	2.61574e-08	-7.55107e-07
28.017	1.47506e-06	-2.00821e-07	1.27424e-06	2.45538e-06	2.72252e-06	5.17790e-06	1.31901e-07	-2.43928e-08	1.07508e-07	1.54870e-07	-3.62606e-08	1.18609e-07	9.23008e-08	-1.06201e-08	8.16807e-08	1.77940e-07	-1.33764e-06	-1.15970e-06	6.07224e-07	-2.78077e-07	3.29147e-07	-7.76286e-07	2.59908e-08	-7.50296e-07
28.041	1.47997e-06	-2.01489e-07	1.27848e-06	2.45441e-06	2.72352e-06	5.17793e-06	1.34136e-07	-2.48062e-08	1.09330e-07	1.58398e-07	-3.70867e-08	1.21311e-07	9.55563e-08	-1.09947e-08	8.45616e-08	1.82617e-07	-1.33833e-06	-1.15571e-06	6.09540e-07	-2.78415e-07	3.31124e-07	-7.71242e-07	2.58219e-08	-7.45420e-07
28.066	1.48491e-06	-2.02163e-07	1.28275e-06	2.45346e-06	2.72455e-06	5.17801e-06	1.36388e-07	-2.52226e-08	1.11165e-07	1.61949e-07	-3.79179e-08	1.24031e-07	9.88330e-08	-1.13717e-08	8.74612e-08	1.87322e-07	-1.33904e-06	-1.15172e-06	6.11876e-07	-2.78759e-07	3.33117e-07	-7.66132e-07	2.56508e-08	-7.40481e-07
28.090	1.48989e-06	-2.02841e-07	1.28705e-06	2.45254e-06	2.72561e-06	5.17814e-06	1.38656e-07	-2.56420e-08	1.13014e-07	1.65521e-07	-3.87544e-08	1.26767e-07	1.02131e-07	-1.17512e-08	9.03794e-08	1.92055e-07	-1.33976e-06	-1.14770e-06	6.14232e-07	-2.79108e-07	3.35124e-07	-7.60957e-07	2.54775e-08	-7.35480e-07
28.115	1.49491e-06	-2.03525e-07	1.29139e-06	2.45165e-06	2.72669e-06	5.17833e-06	1.40941e-07	-2.60645e-08	1.14876e-07	1.69116e-07	-3.95960e-08	1.29520e-07	1.05449e-07	-1.21330e-08	9.33160e-08	1.96816e-07	-1.34049e-06	-1.14368e-06	6.16607e-07	-2.79463e-07	3.37145e-07	-7.55717e-07	2.53021e-08	-7.30415e-07
28.140	1.49997e-06	-2.04213e-07	1.29576e-06	2.45078e-06	2.72780e-06	5.17858e-06	1.43242e-07	-2.64901e-08	1.16752e-07	1.72732e-07	-4.04427e-08	1.32289e-07	1.08788e-07	-1.25172e-08	9.62708e-08	2.01604e-07	-1.34124e-06	-1.13964e-06	6.19002e-07	-2.79822e-07	3.39180e-07	-7.50413e-07	2.51245e-08	-7.25289e-07
28.164	1.50506e-06	-2.04906e-07	1.30016e-06	2.44994e-06	2.72893e-06	5.17887e-06	1.45559e-07	-2.69186e-08	1.18640e-07	1.76370e-07	-4.12945e-08	1.35075e-07	1.12147e-07	-1.29037e-08	9.92438e-08	2.06420e-07	-1.34200e-06	-1.13558e-06	6.21417e-07	-2.80188e-07	3.41229e-07	-7.45045e-07	2.49448e-08	-7.20101e-07
28.189	1.51019e-06	-2.05605e-07	1.30459e-06	2.44913e-06	2.73010e-06	5.17923e-06	1.47892e-07	-2.73501e-08	1.20542e-07	1.80029e-07	-4.21513e-08	1.37878e-07	1.15527e-07	-1.32926e-08	1.02235e-07	2.11263e-07	-1.34278e-06	-1.13151e-06	6.23851e-07	-2.80558e-07	3.43293e-07	-7.39614e-07	2.47629e-08	-7.14851e-07
28.213	1.51536e-06	-2.06308e-07	1.30905e-06	2.44834e-06	2.73129e-06	5.17964e-06	1.50242e-07	-2.77846e-08	1.22457e-07	1.83710e-07	-4.30132e-08	1.40697e-07	1.18927e-07	-1.36838e-08	1.05243e-07	2.16133e-07	-1.34357e-06	-1.12743e-06	6.26304e-07	-2.80934e-07	3.45370e-07	-7.34119e-07	2.45790e-08	-7.09540e-07
28.238	1.52056e-06	-2.07017e-07	1.31355e-06	2.44759e-06	2.73251e-06	5.18010e-06	1.52607e-07	-2.82220e-08	1.24385e-07	1.87412e-07	-4.38799e-08	1.43532e-07	1.22347e-07	-1.40773e-08	1.08270e-07	2.21030e-07	-1.34437e-06	-1.12334e-06	6.28777e-07	-2.81315e-07	3.47461e-07	-7.28562e-07	2.43929e-08	-7.04169e-07
28.262	1.52580e-06	-2.07730e-07	1.31807e-06	2.44686e-06	2.73376e-06	5.18062e-06	1.54988e-07	-2.86624e-08	1.26326e-07	1.91135e-07	-4.47516e-08	1.46384e-07	1.25787e-07	-1.44730e-08	1.11314e-07	2.25953e-07	-1.34518e-06	-1.11923e-06	6.31268e-07	-2.81702e-07	3.49566e-07	-7.22942e-07	2.42047e-08	-6.98737e-07
28.287	1.53108e-06	-2.08448e-07	1.32263e-06	2.44615e-06	2.73504e-06	5.18119e-06	1.57385e-07	-2.91057e-08	1.28280e-07	1.94879e-07	-4.56282e-08	1.49251e-07	1.29246e-07	-1.48711e-08	1.14375e-07	2.30904e-07	-1.34601e-06	-1.11511e-06	6.33779e-07	-2.82094e-07	3.51684e-07	-7.17260e-07	2.40145e-08	-6.93246e-07
28.312	1.53639e-06	-2.09171e-07	1.32722e-06	2.44547e-06	2.73634e-06	5.18182e-06	1.59798e-07	-2.95519e-08	1.30246e-07	1.98644e-07	-4.65096e-08	1.52134e-07	1.32725e-07	-1.52713e-08	1.17453e-07	2.35881e-07	-1.34686e-06	-1.11098e-06	6.36308e-07	-2.82492e-07	3.53817e-07	-7.11517e-07	2.38222e-08	-6.87695e-07
28.336	1.54173e-06	-2.09899e-07	1.33184e-06	2.44483e-06	2.73768e-06	5.18250e-06	1.62226e-07	-3.00009e-08	1.32225e-07	2.02429e-07	-4.73958e-08	1.55033e-07	1.36223e-07	-1.56738e-08	1.20549e-07	2.40884e-07	-1.34772e-06	-1.10683e-06	6.38857e-07	-2.82894e-07	3.55962e-07	-7.05712e-07	2.36279e-08	-6.82085e-07
28.361	1.54712e-06	-2.10632e-07	1.33649e-06	2.44420e-06	2.73904e-06	5.18324e-06	1.64670e-07	-3.04528e-08	1.34217e-07	2.06234e-07	-4.82868e-08	1.57947e-07	1.39740e-07	-1.60785e-08	1.23662e-07	2.45913e-07	-1.34859e-06	-1.10267e-06	6.41424e-07	-2.83302e-07	3.58121e-07	-6.99847e-07	2.34315e-08	-6.76416e-07
28.385	1.55254e-06	-2.11369e-07	1.34117e-06	2.44361e-06	2.74043e-06	5.18404e-06	1.67129e-07	-3.09076e-08	1.36221e-07	2.10060e-07	-4.91825e-08	1.60877e-07	1.43276e-07	-1.64854e-08	1.26791e-07	2.50968e-07	-1.34947e-06	-1.09851e-06	6.44010e-07	-2.83716e-07	3.60294e-07	-6.93922e-07	2.32331e-08	-6.70689e-07
28.410	1.55799e-06	-2.12112e-07	1.34588e-06	2.44304e-06	2.74185e-06	5.18489e-06	1.69603e-07	-3.13652e-08	1.38238e-07	2.13906e-07	-5.00829e-08	1.63823e-07	1.46831e-07	-1.68944e-08	1.29937e-07	2.56048e-07	-1.35037e-06	-1.09432e-06	6.46614e-07	-2.84134e-07	3.62479e-07	-6.87937e-07	2.30328e-08	-6.64905e-07
28.434	1.56348e-06	-2.12859e-07	1.35062e-06	2.44250e-06	2.74330e-06	5.18580e-06	1.72093e-07	-3.18256e-08	1.40267e-07	2.17771e-07	-5.09880e-08	1.66783e-07	1.50405e-07	-1.73056e-08	1.33099e-07	2.61155e-07	-1.35129e-06	-1.09013e-06	6.49237e-07	-2.84559e-07	3.64678e-07	-6.81893e-07	2.28304e-08	-6.59063e-07
28.459	1.56900e-06	-2.13611e-07	1.35539e-06	2.44198e-06	2.74478e-06	5.18676e-06	1.74597e-07	-3.22887e-08	1.42309e-07	2.21656e-07	-5.18977e-08	1.69759e-07	1.53997e-07	-1.77189e-08	1.36278e-07	2.66287e-07	-1.35221e-06	-1.08593e-06	6.51878e-07	-2.84988e-07	3.66890e-07	-6.75790e-07	2.26261e-08	-6.53164e-07
28.484	1.57456e-06	-2.14368e-07	1.36019e-06	2.44150e-06	2.74629e-06	5.18778e-06	1.77117e-07	-3.27547e-08	1.44362e-07	2.25561e-07	-5.28119e-08	1.72749e-07	1.57607e-07	-1.81343e-08	1.39473e-07	2.71443e-07	-1.35316e-06	-1.08171e-06	6.54537e-07	-2.85422e-07	3.69115e-07	-6.69629e-07	2.24198e-08	-6.47209e-07
28.508	1.58015e-06	-2.15129e-07	1.36502e-06	2.44104e-06	2.74782e-06	5.18886e-06	1.79651e-07	-3.32234e-08	1.46428e-07	2.29485e-07	-5.37307e-08	1.75754e-07	1.61236e-07	-1.85518e-08	1.42684e-07	2.76625e-07	-1.35411e-06	-1.07749e-06	6.57215e-07	-2.85862e-07	3.71353e-07	-6.63409e-07	2.22115e-08	-6.41198e-07
28.533	1.58578e-06	-2.15895e-07	1.36988e-06	2.44061e-06	2.74939e-06	5.19000e-06	1.82200e-07	-3.36948e-08	1.48505e-07	2.33428e-07	-5.46540e-08	1.78775e-07	1.64882e-07	-1.89714e-08	1.45911e-07	2.81832e-07	-1.35508e-06	-1.07325e-06	6.59911e-07	-2.86308e-07	3.73603e-07	-6.57133e-07	2.20014e-08	-6.35131e-07
28.557	1.59144e-06	-2.16666e-07	1.37477e-06	2.44020e-06	2.75098e-06	5.19119e-06	1.84764e-07	-3.41689e-08	1.50595e-07	2.37391e-07	-5.55817e-08	1.81809e-07	1.68547e-07	-1.93930e-08	1.49154e-07	2.87064e-07	-1.35607e-06	-1.06901e-06	6.62624e-07	-2.86758e-07	3.75866e-07	-6.50799e-07	2.17893e-08	-6.29010e-07
28.582	1.59714e-06	-2.17442e-07	1.37970e-06	2.43983e-06	2.75261e-06	5.19244e-06	1.87342e-07	-3.46457e-08	1.52696e-07	2.41372e-07	-5.65138e-08	1.84858e-07	1.72228e-07	-1.98166e-08	1.52412e-07	2.92320e-07	-1.35707e-06	-1.06475e-06	6.65356e-07	-2.87214e-07	3.78142e-07	-6.44409e-07	2.15754e-08	-6.22834e-07
28.606	1.60287e-06	-2.18222e-07	1.38465e-06	2.43948e-06	2.75427e-06	5.19375e-06	1.89935e-07	-3.51251e-08	1.54810e-07	2.45372e-07	-5.74504e-08	1.87922e-07	1.75928e-07	-2.02423e-08	1.55686e-07	2.97600e-07	-1.35808e-06	-1.06048e-06	6.68106e-07	-2.87675e-07	3.80431e-07	-6.37963e-07	2.13596e-08	-6.16604e-07
28.631	1.60863e-06	-2.19007e-07	1.38963e-06	2.43916e-06	2.75595e-06	5.19511e-06	1.92542e-07	-3.56072e-08	1.56934e-07	2.49391e-07	-5.83913e-08	1.90999e-07	1.79644e-07	-2.06699e-08	1.58975e-07	3.02905e-07	-1.35911e-06	-1.05621e-06	6.70873e-07	-2.88141e-07	3.82732e-07	-6.31462e-07	2.11419e-08	-6.10320e-07
28.656	1.61443e-06	-2.19796e-07	1.39463e-06	2.43886e-06	2.75767e-06	5.19653e-06	1.95163e-07	-3.60920e-08	1.59071e-07	2.53427e-07	-5.93364e-08	1.94091e-07	1.83378e-07	-2.10995e-08	1.62279e-07	3.08233e-07	-1.36016e-06	-1.05192e-06	6.73658e-07	-2.88613e-07	3.85045e-07	-6.24906e-07	2.09224e-08	-6.03984e-07
28.680	1.62026e-06	-2.20590e-07	1.39967e-06	2.43860e-06	2.75941e-06	5.19801e-06	1.97798e-07	-3.65793e-08	1.61219e-07	2.57483e-07	-6.02859e-08	1.97197e-07	1.87129e-07	-2.15311e-08	1.65598e-07	3.13585e-07	-1.36121e-06	-1.04763e-06	6.76460e-07	-2.89089e-07	3.87371e-07	-6.18296e-07	2.07011e-08	-5.97595e-07
28.705	1.62613e-06	-2.21389e-07	1.40474e-06	2.43836e-06	2.76119e-06	5.19955e-06	2.00447e-07	-3.70692e-08	1.63378e-07	2.61556e-07	-6.12396e-08	2.00316e-07	1.90897e-07	-2.19646e-08	1.68932e-07	3.18961e-07	-1.36229e-06	-1.04332e-06	6.79280e-07	-2.89571e-07	3.89709e-07	-6.11632e-07	2.04780e-08	-5.91154e-07
28.729	1.63203e-06	-2.22192e-07	1.40984e-06	2.43815e-06	2.76299e-06	5.20114e-06	2.03110e-07	-3.75617e-08	1.65549e-07	2.65647e-07	-6.21974e-08	2.03449e-07	1.94681e-07	-2.24000e-08	1.72281e-07	3.24360e-07	-1.36337e-06	-1.03901e-06	6.82117e-07	-2.90058e-07	3.92059e-07	-6.04914e-07	2.02531e-08	-5.84661e-07
28.754	1.63796e-06	-2.23000e-07	1.41496e-06	2.43797e-06	2.76483e-06	5.20280e-06	2.05787e-07	-3.80568e-08	1.67730e-07	2.69756e-07	-6.31595e-08	2.06596e-07	1.98482e-07	-2.28373e-08	1.75644e-07	3.29783e-07	-1.36447e-06	-1.03469e-06	6.84972e-07	-2.90551e-07	3.94421e-07	-5.98144e-07	2.00264e-08	-5.78118e-07
28.778	1.64393e-06	-2.23812e-07	1.42012e-06	2.43781e-06	2.76670e-06	5.20451e-06	2.08478e-07	-3.85543e-08	1.69923e-07	2.73882e-07	-6.41256e-08	2.09756e-07	2.02299e-07	-2.32765e-08	1.79022e-07	3.35228e-07	-1.36559e-06	-1.03036e-06	6.87844e-07	-2.91048e-07	3.96795e-07	-5.91322e-07	1.97980e-08	-5.71524e-07
28.803	1.64993e-06	-2.24629e-07	1.42530e-06	2.43768e-06	2.76860e-06	5.20628e-06	2.11182e-07	-3.90544e-08	1.72127e-07	2.78026e-07	-6.50958e-08	2.12930e-07	2.06132e-07	-2.37175e-08	1.82414e-07	3.40697e-07	-1.36672e-06	-1.02603e-06	6.90733e-07	-2.91551e-07	3.99182e-07	-5.84448e-07	1.95678e-08	-5.64880e-07
28.828	1.65596e-06	-2.25450e-07	1.43051e-06	2.43759e-06	2.77053e-06	5.20811e-06	2.13899e-07	-3.95569e-08	1.74342e-07	2.82187e-07	-6.60701e-08	2.16117e-07	2.09981e-07	-2.41604e-08	1.85820e-07	3.46188e-07	-1.36787e-06	-1.02168e-06	6.93638e-07	-2.92059e-07	4.01580e-07	-5.77523e-07	1.93360e-08	-5.58187e-07
28.852	1.66202e-06	-2.26276e-07	1.43575e-06	2.43751e-06	2.77249e-06	5.21000e-06	2.16630e-07	-4.00619e-08	1.76568e-07	2.86365e-07	-6.70483e-08	2.19317e-07	2.13846e-07	-2.46051e-08	1.89241e-07	3.51701e-07	-1.36903e-06	-1.01733e-06	6.96561e-07	-2.92572e-07	4.03989e-07	-5.70547e-07	1.91024e-08	-5.51445e-07
28.877	1.66812e-06	-2.27106e-07	1.44102e-06	2.43747e-06	2.77448e-06	5.21195e-06	2.19374e-07	-4.05694e-08	1.78804e-07	2.90560e-07	-6.80305e-08	2.22530e-07	2.17726e-07	-2.50516e-08	1.92675e-07	3.57237e-07	-1.37021e-06	-1.01297e-06	6.99501e-07	-2.93090e-07	4.06411e-07	-5.63522e-07	1.88672e-08	-5.44654e-07
28.901	1.67425e-06	-2.27941e-07	1.44631e-06	2.43746e-06	2.77650e-06	5.21396e-06	2.22131e-07	-4.10792e-08	1.81052e-07	2.94772e-07	-6.90166e-08	2.25755e-07	2.21622e-07	-2.54999e-08	1.96123e-07	3.62795e-07	-1.37140e-06	-1.00860e-06	7.02457e-07	-2.93614e-07	4.08844e-07	-5.56447e-07	1.86303e-08	-5.37816e-07
28.926	1.68042e-06	-2.28780e-07	1.45164e-06	2.43747e-06	2.77856e-06	5.21602e-06	2.24901e-07	-4.15915e-08	1.83309e-07	2.99000e-07	-7.00067e-08	2.28994e-07	2.25534e-07	-2.59500e-08	1.99584e-07	3.68375e-07	-1.37261e-06	-1.00423e-06	7.05430e-07	-2.94142e-07	4.11288e-07	-5.49323e-07	1.83918e-08	-5.30931e-07
28.951	1.68661e-06	-2.29623e-07	1.45699e-06	2.43751e-06	2.78064e-06	5.21815e-06	2.27684e-07	-4.21061e-08	1.85577e-07	3.03245e-07	-7.10005e-08	2.32245e-07	2.29461e-07	-2.64018e-08	2.03059e-07	3.73977e-07	-1.37383e-06	-9.99852e-07	7.08420e-07	-2.94676e-07	4.13744e-07	-5.42151e-07	1.81517e-08	-5.23999e-07
28.975	1.69284e-06	-2.30471e-07	1.46237e-06	2.43758e-06	2.78276e-06	5.22034e-06	2.30479e-07	-4.26231e-08	1.87856e-07	3.07506e-07	-7.19982e-08	2.35508e-07	2.33402e-07	-2.68553e-08	2.06547e-07	3.79600e-07	-1.37507e-06	-9.95466e-07	7.11426e-07	-2.95214e-07	4.16212e-07	-5.34932e-07	1.79100e-08	-5.17022e-07
29.000	1.69910e-06	-2.31323e-07	1.46778e-06	2.43768e-06	2.78491e-06	5.22258e-06	2.33287e-07	-4.31424e-08	1.90145e-07	3.11784e-07	-7.29997e-08	2.38784e-07	2.37359e-07	-2.73105e-08	2.10048e-07	3.85244e-07	-1.37632e-06	-9.91074e-07	7.14449e-07	-2.95758e-07	4.18691e-07	-5.27665e-07	1.76667e-08	-5.09998e-07
29.024	1.70539e-06	-2.32180e-07	1.47321e-06	2.43780e-06	2.78709e-06	5.22489e-06	2.36108e-07	-4.36641e-08	1.92444e-07	3.16077e-07	-7.40049e-08	2.42072e-07	2.41330e-07	-2.77674e-08	2.13562e-07	3.90910e-07	-1.37759e-06	-9.86676e-07	7.17488e-07	-2.96307e-07	4.21181e-07	-5.20352e-07	1.74218e-08	-5.02930e-07
29.049	1.71171e-06	-2.33041e-07	1.47867e-06	2.43795e-06	2.78930e-06	5.22726e-06	2.38941e-07	-4.41880e-08	1.94753e-07	3.20386e-07	-7.50138e-08	2.45372e-07	2.45316e-07	-2.82260e-08	2.17090e-07	3.96597e-07	-1.37887e-06	-9.82273e-07	7.20543e-07	-2.96861e-07	4.23682e-07	-5.12993e-07	1.71755e-08	-4.95818e-07
29.073	1.71807e-06	-2.33906e-07	1.48416e-06	2.43814e-06	2.79155e-06	5.22968e-06	2.41786e-07	-4.47142e-08	1.97072e-07	3.24710e-07	-7.60263e-08	2.48684e-07	2.49316e-07	-2.86863e-08	2.20629e-07	4.02305e-07	-1.38017e-06	-9.77865e-07	7.23614e-07	-2.97420e-07	4.26194e-07	-5.05589e-07	1.69276e-08	-4.88661e-07
29.098	1.72446e-06	-2.34775e-07	1.48968e-06	2.43835e-06	2.79383e-06	5.23217e-06	2.44644e-07	-4.52426e-08	1.99401e-07	3.29051e-07	-7.70425e-08	2.52008e-07	2.53330e-07	-2.91482e-08	2.24182e-07	4.08033e-07	-1.38148e-06	-9.73451e-07	7.26702e-07	-2.97984e-07	4.28717e-07	-4.98140e-07	1.66782e-08	-4.81462e-07
29.123	1.73087e-06	-2.35649e-07	1.49522e-06	2.43859e-06	2.79614e-06	5.23472e-06	2.47513e-07	-4.57733e-08	2.01740e-07	3.33406e-07	-7.80623e-08	2.55344e-07	2.57358e-07	-2.96117e-08	2.27747e-07	4.13782e-07	-1.38281e-06	-9.69033e-07	7.29805e-07	-2.98553e-07	4.31251e-07	-4.90648e-07	1.64273e-08	-4.74220e-07
29.147	1.73732e-06	-2.36527e-07	1.50080e-06	2.43885e-06	2.79848e-06	5.23733e-06	2.50395e-07	-4.63062e-08	2.04089e-07	3.37777e-07	-7.90856e-08	2.58691e-07	2.61401e-07	-3.00768e-08	2.31324e-07	4.19551e-07	-1.38416e-06	-9.64610e-07	7.32924e-07	-2.99128e-07	4.33797e-07	-4.83111e-07	1.61750e-08	-4.66936e-07
29.172	1.74380e-06	-2.37410e-07	1.50639e-06	2.43915e-06	2.80085e-06	5.24000e-06	2.53288e-07	-4.68412e-08	2.06447e-07	3.42162e-07	-8.01125e-08	2.62050e-07	2.65457e-07	-3.05435e-08	2.34913e-07	4.25340e-07	-1.38552e-06	-9.60183e-07	7.36059e-07	-2.99707e-07	4.36352e-07	-4.75533e-07	1.59213e-08	-4.59611e-07
29.196	1.75032e-06	-2.38296e-07	1.51202e-06	2.43947e-06	2.80326e-06	5.24274e-06	2.56193e-07	-4.73785e-08	2.08815e-07	3.46563e-07	-8.11428e-08	2.65420e-07	2.69527e-07	-3.10118e-08	2.38515e-07	4.31148e-07	-1.38690e-06	-9.55752e-07	7.39210e-07	-3.00291e-07	4.38919e-07	-4.67912e-07	1.56661e-08	-4.52245e-07
29.221	1.75686e-06	-2.39187e-07	1.51767e-06	2.43983e-06	2.80570e-06	5.24553e-06	2.59110e-07	-4.79178e-08	2.11192e-07	3.50978e-07	-8.21766e-08	2.68802e-07	2.73610e-07	-3.14816e-08	2.42128e-07	4.36977e-07	-1.38829e-06	-9.51317e-07	7.42377e-07	-3.00880e-07	4.41496e-07	-4.60249e-07	1.54095e-08	-4.44839e-07
29.245	1.76343e-06	-2.40082e-07	1.52335e-06	2.44021e-06	2.80818e-06	5.24839e-06	2.62038e-07	-4.84593e-08	2.13578e-07	3.55408e-07	-8.32137e-08	2.72194e-07	2.77706e-07	-3.19529e-08	2.45753e-07	4.42825e-07	-1.38970e-06	-9.46878e-07	7.45559e-07	-3.01475e-07	4.44084e-07	-4.52545e-07	1.51516e-08	-4.37394e-07
29.270	1.77004e-06	-2.40981e-07	1.52906e-06	2.44062e-06	2.81068e-06	5.25130e-06	2.64977e-07	-4.90029e-08	2.15974e-07	3.59852e-07	-8.42543e-08	2.75598e-07	2.81816e-07	-3.24258e-08	2.49390e-07	4.48693e-07	-1.39113e-06	-9.42436e-07	7.48757e-07	-3.02074e-07	4.46683e-07	-4.44802e-07	1.48924e-08	-4.29909e-07
29.295	1.77667e-06	-2.41885e-07	1.53479e-06	2.44106e-06	2.81322e-06	5.25429e-06	2.67927e-07	-4.95485e-08	2.18379e-07	3.64311e-07	-8.52982e-08	2.79013e-07	2.85939e-07	-3.29001e-08	2.53038e-07	4.54579e-07	-1.39257e-06	-9.37991e-07	7.51970e-07	-3.02678e-07	4.49292e-07	-4.37018e-07	1.46318e-08	-4.22386e-07
29.319	1.78334e-06	-2.42792e-07	1.54055e-06	2.44153e-06	2.81580e-06	5.25733e-06	2.70889e-07	-5.00962e-08	2.20793e-07	3.68783e-07	-8.63454e-08	2.82438e-07	2.90074e-07	-3.33759e-08	2.56698e-07	4.60485e-07	-1.39403e-06	-9.33544e-07	7.55198e-07	-3.03287e-07	4.51911e-07	-4.29196e-07	1.43699e-08	-4.14826e-07
29.344	1.79003e-06	-2.43704e-07	1.54633e-06	2.44203e-06	2.81841e-06	5.26043e-06	2.73862e-07	-5.06459e-08	2.23216e-07	3.73270e-07	-8.73959e-08	2.85874e-07	2.94222e-07	-3.38532e-08	2.60369e-07	4.66409e-07	-1.39550e-06	-9.29093e-07	7.58442e-07	-3.03901e-07	4.54541e-07	-4.21335e-07	1.41067e-08	-4.07228e-07
29.368	1.79676e-06	-2.44620e-07	1.55214e-06	2.44255e-06	2.82105e-06	5.26360e-06	2.76845e-07	-5.11977e-08	2.25647e-07	3.77770e-07	-8.84496e-08	2.89321e-07	2.98383e-07	-3.43320e-08	2.64051e-07	4.72352e-07	-1.39699e-06	-9.24641e-07	7.61701e-07	-3.04520e-07	4.57181e-07	-4.13436e-07	1.38422e-08	-3.99594e-07
29.393	1.80352e-06	-2.45539e-07	1.55798e-06	2.44311e-06	2.82372e-06	5.26683e-06	2.79839e-07	-5.17514e-08	2.28088e-07	3.82284e-07	-8.95065e-08	2.92778e-07	3.02556e-07	-3.48121e-08	2.67744e-07	4.78313e-07	-1.39850e-06	-9.20186e-07	7.64975e-07	-3.05144e-07	4.59831e-07	-4.05501e-07	1.35765e-08	-3.91924e-07
29.417	1.81030e-06	-2.46463e-07	1.56384e-06	2.44369e-06	2.82643e-06	5.27012e-06	2.82844e-07	-5.23071e-08	2.30537e-07	3.86812e-07	-9.05665e-08	2.96245e-07	3.06742e-07	-3.52937e-08	2.71448e-07	4.84292e-07	-1.40002e-06	-9.15730e-07	7.68264e-07	-3.05773e-07	4.62491e-07	-3.97528e-07	1.33096e-08	-3.84219e-07
29.442	1.81712e-06	-2.47392e-07	1.56973e-06	2.44431e-06	2.82917e-06	5.27348e-06	2.85860e-07	-5.28648e-08	2.32995e-07	3.91353e-07	-9.16297e-08	2.99723e-07	3.10939e-07	-3.57767e-08	2.75163e-07	4.90290e-07	-1.40156e-06	-9.11272e-07	7.71568e-07	-3.06406e-07	4.65162e-07	-3.89520e-07	1.30415e-08	-3.76479e-07
29.467	1.82397e-06	-2.48324e-07	1.57565e-06	2.44495e-06	2.83195e-06	5.27690e-06	2.88885e-07	-5.34243e-08	2.35461e-07	3.95907e-07	-9.26960e-08	3.03211e-07	3.15149e-07	-3.62611e-08	2.78888e-07	4.96305e-07	-1.40312e-06	-9.06812e-07	7.74887e-07	-3.07045e-07	4.67842e-07	-3.81477e-07	1.27722e-08	-3.68705e-07
29.491	1.83085e-06	-2.49260e-07	1.58159e-06	2.44562e-06	2.83476e-06	5.28038e-06	2.91922e-07	-5.39858e-08	2.37936e-07	4.00474e-07	-9.37654e-08	3.06709e-07	3.19370e-07	-3.67468e-08	2.82624e-07	5.02338e-07	-1.40469e-06	-9.02352e-07	7.78221e-07	-3.07688e-07	4.70533e-07	-3.73400e-07	1.25018e-08	-3.60898e-07
29.516	1.83775e-06	-2.50200e-07	1.58755e-06	2.44632e-06	2.83761e-06	5.28393e-06	2.94968e-07	-5.45492e-08	2.40419e-07	4.05055e-07	-9.48378e-08	3.10217e-07	3.23604e-07	-3.72339e-08	2.86370e-07	5.08389e-07	-1.40628e-06	-8.97890e-07	7.81569e-07	-3.08336e-07	4.73233e-07	-3.65288e-07	1.22302e-08	-3.53058e-07
29.540	1.84469e-06	-2.51145e-07	1.59354e-06	2.44705e-06	2.84049e-06	5.28754e-06	2.98024e-07	-5.51144e-08	2.42910e-07	4.09648e-07	-9.59132e-08	3.13734e-07	3.27848e-07	-3.77223e-08	2.90126e-07	5.14456e-07	-1.40788e-06	-8.93429e-07	7.84933e-07	-3.08989e-07	4.75943e-07	-3.57143e-07	1.19575e-08	-3.45186e-07
29.565	1.85165e-06	-2.52093e-07	1.59956e-06	2.44781e-06	2.84340e-06	5.29122e-06	3.01090e-07	-5.56814e-08	2.45409e-07	4.14253e-07	-9.69915e-08	3.17262e-07	3.32105e-07	-3.82120e-08	2.93893e-07	5.20541e-07	-1.40951e-06	-8.88966e-07	7.88311e-07	-3.09647e-07	4.78663e-07	-3.48966e-07	1.16837e-08	-3.37282e-07
29.590	1.85865e-06	-2.53045e-07	1.60560e-06	2.44860e-06	2.84635e-06	5.29496e-06	3.04167e-07	-5.62503e-08	2.47916e-07	4.18872e-07	-9.80728e-08	3.20799e-07	3.36372e-07	-3.87030e-08	2.97669e-07	5.26643e-07	-1.41115e-06	-8.84504e-07	7.91703e-07	-3.10310e-07	4.81393e-07	-3.40756e-07	1.14088e-08	-3.29348e-07
29.614	1.86567e-06	-2.54001e-07	1.61167e-06	2.44942e-06	2.84934e-06	5.29876e-06	3.07252e-07	-5.68210e-08	2.50431e-07	4.23502e-07	-9.91570e-08	3.24345e-07	3.40651e-07	-3.91953e-08	3.01455e-07	5.32762e-07	-1.41280e-06	-8.80042e-07	7.95110e-07	-3.10978e-07	4.84133e-07	-3.32516e-07	1.11329e-08	-3.21383e-07
29.639	1.87273e-06	-2.54962e-07	1.61776e-06	2.45027e-06	2.85236e-06	5.30263e-06	3.10348e-07	-5.73934e-08	2.52954e-07	4.28145e-07	-1.00244e-07	3.27901e-07	3.44940e-07	-3.96889e-08	3.05252e-07	5.38897e-07	-1.41448e-06	-8.75580e-07	7.98532e-07	-3.11650e-07	4.86882e-07	-3.24244e-07	1.08560e-08	-3.13388e-07
29.663	1.87981e-06	-2.55926e-07	1.62388e-06	2.45115e-06	2.85541e-06	5.30657e-06	3.13453e-07	-5.79676e-08	2.55485e-07	4.32800e-07	-1.01334e-07	3.31466e-07	3.49241e-07	-4.01837e-08	3.09057e-07	5.45048e-07	-1.41617e-06	-8.71119e-07	8.01967e-07	-3.12327e-07	4.89640e-07	-3.15943e-07	1.05780e-08	-3.05365e-07
29.688	1.88692e-06	-2.56894e-07	1.63003e-06	2.45206e-06	2.85850e-06	5.31056e-06	3.16567e-07	-5.85436e-08	2.58023e-07	4.37467e-07	-1.02427e-07	3.35040e-07	3.53553e-07	-4.06798e-08	3.12873e-07	5.51216e-07	-1.41787e-06	-8.66658e-07	8.05417e-07	-3.13009e-07	4.92409e-07	-3.07612e-07	1.02991e-08	-2.97313e-07
29.712	1.89406e-06	-2.57866e-07	1.63619e-06	2.45300e-06	2.86163e-06	5.31463e-06	3.19691e-07	-5.91212e-08	2.60569e-07	4.42146e-07	-1.03522e-07	3.38624e-07	3.57875e-07	-4.11771e-08	3.16698e-07	5.57400e-07	-1.41960e-06	-8.62199e-07	8.08882e-07	-3.13695e-07	4.95186e-07	-2.99252e-07	1.00192e-08	-2.89233e-07
29.737	1.90123e-06	-2.58842e-07	1.64239e-06	2.45397e-06	2.86479e-06	5.31876e-06	3.22823e-07	-5.97006e-08	2.63123e-07	4.46837e-07	-1.04620e-07	3.42216e-07	3.62207e-07	-4.16756e-08	3.20532e-07	5.63600e-07	-1.42134e-06	-8.57741e-07	8.12360e-07	-3.14387e-07	4.97974e-07	-2.90864e-07	9.73839e-09	-2.81126e-07
29.762	1.90843e-06	-2.59822e-07	1.64861e-06	2.45496e-06	2.86799e-06	5.32295e-06	3.25965e-07	-6.02816e-08	2.65684e-07	4.51539e-07	-1.05721e-07	3.45817e-07	3.66550e-07	-4.21753e-08	3.24375e-07	5.69816e-07	-1.42310e-06	-8.53285e-07	8.15853e-07	-3.15083e-07	5.00770e-07	-2.82449e-07	9.45663e-09	-2.72992e-07
29.786	1.91566e-06	-2.60806e-07	1.65485e-06	2.45599e-06	2.87122e-06	5.32721e-06	3.29116e-07	-6.08643e-08	2.68252e-07	4.56253e-07	-1.06825e-07	3.49428e-07	3.70904e-07	-4.26762e-08	3.28228e-07	5.76047e-07	-1.42488e-06	-8.48831e-07	8.19360e-07	-3.15784e-07	5.03576e-07	-2.74006e-07	9.17398e-09	-2.64832e-07
29.811	1.92291e-06	-2.61794e-07	1.66112e-06	2.45705e-06	2.87449e-06	5.33154e-06	3.32276e-07	-6.14486e-08	2.70827e-07	4.60978e-07	-1.07931e-07	3.53046e-07	3.75267e-07	-4.31783e-08	3.32089e-07	5.82293e-07	-1.42667e-06	-8.44378e-07	8.22880e-07	-3.16489e-07	5.06391e-07	-2.65538e-07	8.89044e-09	-2.56647e-07
29.835	1.93020e-06	-2.62786e-07	1.66741e-06	2.45814e-06	2.87779e-06	5.33593e-06	3.35444e-07	-6.20345e-08	2.73409e-07	4.65714e-07	-1.09040e-07	3.56674e-07	3.79641e-07	-4.36815e-08	3.35959e-07	5.88555e-07	-1.42848e-06	-8.39928e-07	8.26415e-07	-3.17199e-07	5.09215e-07	-2.57044e-07	8.60605e-09	-2.48437e-07
29.860	1.93751e-06	-2.63781e-07	1.67373e-06	2.45926e-06	2.88113e-06	5.34039e-06	3.38621e-07	-6.26220e-08	2.75999e-07	4.70461e-07	-1.10152e-07	3.60310e-07	3.84025e-07	-4.41859e-08	3.39839e-07	5.94832e-07	-1.43031e-06	-8.35480e-07	8.29963e-07	-3.17914e-07	5.12049e-07	-2.48524e-07	8.32081e-09	-2.40203e-07
29.884	1.94485e-06	-2.64781e-07	1.68007e-06	2.46041e-06	2.88451e-06	5.34492e-06	3.41806e-07	-6.32111e-08	2.78595e-07	4.75220e-07	-1.11266e-07	3.63954e-07	3.88418e-07	-4.46914e-08	3.43727e-07	6.01124e-07	-1.43216e-06	-8.31035e-07	8.33526e-07	-3.18634e-07	5.14892e-07	-2.39980e-07	8.03476e-09	-2.31946e-07
29.909	1.95222e-06	-2.65784e-07	1.68643e-06	2.46159e-06	2.88792e-06	5.34951e-06	3.45000e-07	-6.38018e-08	2.81198e-07	4.79989e-07	-1.12383e-07	3.67607e-07	3.92821e-07	-4.51980e-08	3.47623e-07	6.07430e-07	-1.43402e-06	-8.26593e-07	8.37102e-07	-3.19358e-07	5.17744e-07	-2.31413e-07	7.74791e-09	-2.23665e-07
29.934	1.95961e-06	-2.66791e-07	1.69282e-06	2.46279e-06	2.89137e-06	5.35417e-06	3.48202e-07	-6.43940e-08	2.83808e-07	4.84769e-07	-1.13502e-07	3.71267e-07	3.97234e-07	-4.57058e-08	3.51528e-07	6.13752e-07	-1.43591e-06	-8.22154e-07	8.40692e-07	-3.20087e-07	5.20604e-07	-2.22822e-07	7.46028e-09	-2.15362e-07
29.958	1.96704e-06	-2.67802e-07	1.69924e-06	2.46403e-06	2.89486e-06	5.35889e-06	3.51413e-07	-6.49877e-08	2.86425e-07	4.89560e-07	-1.14624e-07	3.74936e-07	4.01656e-07	-4.62146e-08	3.55441e-07	6.20087e-07	-1.43781e-06	-8.17719e-07	8.44295e-07	-3.20821e-07	5.23474e-07	-2.14209e-07	7.17189e-09	-2.07037e-07
29.983	1.97449e-06	-2.68817e-07	1.70568e-06	2.46530e-06	2.89838e-06	5.36369e-06	3.54631e-07	-6.55829e-08	2.89049e-07	4.94361e-07	-1.15748e-07	3.78614e-07	4.06087e-07	-4.67245e-08	3.59363e-07	6.26437e-07	-1.43972e-06	-8.13287e-07	8.47912e-07	-3.21559e-07	5.26353e-07	-2.05573e-07	6.88277e-09	-1.98690e-07
30.007	1.98198e-06	-2.69836e-07	1.71214e-06	2.46661e-06	2.90194e-06	5.36855e-06	3.57858e-07	-6.61796e-08	2.91678e-07	4.99173e-07	-1.16874e-07	3.82299e-07	4.10528e-07	-4.72354e-08	3.63293e-07	6.32801e-07	-1.44166e-06	-8.08859e-07	8.51543e-07	-3.22302e-07	5.29241e-07	-1.96916e-07	6.59292e-09	-1.90323e-07
