# Supplementary material for: Effects of ischemic preconditioning on lower-limb anaerobic performance and neuromuscular adaptations
Source: PeerJ. 2026 Jun 8;14:e21296. doi: 10.7717/peerj.21296 (PMC13256049; doi:10.7717/peerj.21296)
Supplement: Supplemental Information 1 [file peerj-14-21296-s001.zip › Fnirs_hbo/02.csv]

	1	1	1	1	1	1	1	1	1	1	1	1	1	1	1	1	1	1	1	1	1	1	1	1
time	HRF HbO,1,1	HRF HbR,1,1	HRF HbT,1,1	HRF HbO,1,2	HRF HbR,1,2	HRF HbT,1,2	HRF HbO,1,3	HRF HbR,1,3	HRF HbT,1,3	HRF HbO,1,4	HRF HbR,1,4	HRF HbT,1,4	HRF HbO,2,5	HRF HbR,2,5	HRF HbT,2,5	HRF HbO,2,6	HRF HbR,2,6	HRF HbT,2,6	HRF HbO,2,7	HRF HbR,2,7	HRF HbT,2,7	HRF HbO,2,8	HRF HbR,2,8	HRF HbT,2,8
-1.991	1.61745e-07	-1.70157e-08	1.44730e-07	3.64911e-07	-1.48009e-07	2.16902e-07	3.81343e-07	-7.99981e-08	3.01345e-07	-2.57084e-08	4.99754e-09	-2.07109e-08	-6.54345e-08	2.61283e-08	-3.93062e-08	-5.40280e-08	2.77780e-08	-2.62499e-08	-7.43623e-08	3.19949e-08	-4.23674e-08	-5.59942e-08	4.02013e-08	-1.57929e-08
-1.966	1.57474e-07	-1.65663e-08	1.40907e-07	3.55227e-07	-1.44373e-07	2.10854e-07	3.71187e-07	-7.79771e-08	2.93209e-07	-2.53117e-08	4.92042e-09	-2.03913e-08	-6.40789e-08	2.55870e-08	-3.84919e-08	-5.28688e-08	2.71820e-08	-2.56868e-08	-7.22817e-08	3.09593e-08	-4.13225e-08	-5.47281e-08	3.92923e-08	-1.54358e-08
-1.941	1.53209e-07	-1.61176e-08	1.37092e-07	3.45560e-07	-1.40734e-07	2.04826e-07	3.61049e-07	-7.59558e-08	2.85094e-07	-2.49056e-08	4.84148e-09	-2.00641e-08	-6.27124e-08	2.50414e-08	-3.76711e-08	-5.17021e-08	2.65822e-08	-2.51199e-08	-7.02090e-08	2.99318e-08	-4.02771e-08	-5.34565e-08	3.83794e-08	-1.50771e-08
-1.917	1.48952e-07	-1.56698e-08	1.33282e-07	3.35909e-07	-1.37090e-07	1.98820e-07	3.50931e-07	-7.39340e-08	2.76997e-07	-2.44901e-08	4.76072e-09	-1.97294e-08	-6.13350e-08	2.44913e-08	-3.68436e-08	-5.05278e-08	2.59784e-08	-2.45494e-08	-6.81441e-08	2.89126e-08	-3.92315e-08	-5.21794e-08	3.74625e-08	-1.47169e-08
-1.892	1.44701e-07	-1.52226e-08	1.29479e-07	3.26276e-07	-1.33442e-07	1.92834e-07	3.40833e-07	-7.19120e-08	2.68921e-07	-2.40653e-08	4.67813e-09	-1.93871e-08	-5.99465e-08	2.39369e-08	-3.60096e-08	-4.93460e-08	2.53708e-08	-2.39752e-08	-6.60870e-08	2.79016e-08	-3.81854e-08	-5.08969e-08	3.65417e-08	-1.43552e-08
-1.868	1.40458e-07	-1.47763e-08	1.25682e-07	3.16660e-07	-1.29790e-07	1.86870e-07	3.30755e-07	-6.98898e-08	2.60865e-07	-2.36310e-08	4.59371e-09	-1.90373e-08	-5.85471e-08	2.33781e-08	-3.51690e-08	-4.81566e-08	2.47593e-08	-2.33973e-08	-6.40379e-08	2.68988e-08	-3.71391e-08	-4.96090e-08	3.56171e-08	-1.39920e-08
-1.843	1.36223e-07	-1.43307e-08	1.21892e-07	3.07062e-07	-1.26134e-07	1.80928e-07	3.20696e-07	-6.78674e-08	2.52829e-07	-2.31874e-08	4.50748e-09	-1.86799e-08	-5.71367e-08	2.28150e-08	-3.43218e-08	-4.69597e-08	2.41439e-08	-2.28158e-08	-6.19967e-08	2.59044e-08	-3.60923e-08	-4.83157e-08	3.46885e-08	-1.36272e-08
-1.819	1.31995e-07	-1.38859e-08	1.18109e-07	2.97482e-07	-1.22474e-07	1.75007e-07	3.10658e-07	-6.58449e-08	2.44813e-07	-2.27344e-08	4.41941e-09	-1.83150e-08	-5.57154e-08	2.22474e-08	-3.34680e-08	-4.57553e-08	2.35247e-08	-2.22306e-08	-5.99635e-08	2.49184e-08	-3.50452e-08	-4.70170e-08	3.37561e-08	-1.32609e-08
-1.794	1.27774e-07	-1.34419e-08	1.14332e-07	2.87920e-07	-1.18811e-07	1.69109e-07	3.00640e-07	-6.38223e-08	2.36818e-07	-2.22720e-08	4.32952e-09	-1.79424e-08	-5.42832e-08	2.16755e-08	-3.26077e-08	-4.45434e-08	2.29016e-08	-2.16418e-08	-5.79384e-08	2.39407e-08	-3.39976e-08	-4.57130e-08	3.28199e-08	-1.28931e-08
-1.769	1.23561e-07	-1.29987e-08	1.10563e-07	2.78376e-07	-1.15145e-07	1.63232e-07	2.90644e-07	-6.17998e-08	2.28844e-07	-2.18001e-08	4.23780e-09	-1.75623e-08	-5.28400e-08	2.10993e-08	-3.17408e-08	-4.33239e-08	2.22746e-08	-2.10493e-08	-5.59213e-08	2.29715e-08	-3.29497e-08	-4.44035e-08	3.18798e-08	-1.25238e-08
-1.745	1.19356e-07	-1.25563e-08	1.06800e-07	2.68852e-07	-1.11474e-07	1.57377e-07	2.80668e-07	-5.97774e-08	2.20890e-07	-2.13189e-08	4.14426e-09	-1.71747e-08	-5.13860e-08	2.05187e-08	-3.08673e-08	-4.20970e-08	2.16438e-08	-2.04532e-08	-5.39123e-08	2.20109e-08	-3.19014e-08	-4.30888e-08	3.09358e-08	-1.21530e-08
-1.720	1.15159e-07	-1.21147e-08	1.03044e-07	2.59346e-07	-1.07801e-07	1.51545e-07	2.70713e-07	-5.77552e-08	2.12958e-07	-2.08283e-08	4.04888e-09	-1.67794e-08	-4.99211e-08	1.99337e-08	-2.99873e-08	-4.08627e-08	2.10092e-08	-1.98535e-08	-5.19114e-08	2.10587e-08	-3.08527e-08	-4.17687e-08	2.99881e-08	-1.17806e-08
-1.696	1.10969e-07	-1.16740e-08	9.92954e-08	2.49859e-07	-1.04124e-07	1.45735e-07	2.60780e-07	-5.57332e-08	2.05047e-07	-2.03283e-08	3.95168e-09	-1.63766e-08	-4.84453e-08	1.93444e-08	-2.91008e-08	-3.96208e-08	2.03707e-08	-1.92501e-08	-4.99187e-08	2.01152e-08	-2.98035e-08	-4.04433e-08	2.90365e-08	-1.14068e-08
-1.671	1.06788e-07	-1.12341e-08	9.55540e-08	2.40391e-07	-1.00443e-07	1.39948e-07	2.50869e-07	-5.37114e-08	1.97158e-07	-1.98188e-08	3.85265e-09	-1.59662e-08	-4.69586e-08	1.87508e-08	-2.82078e-08	-3.83715e-08	1.97284e-08	-1.86431e-08	-4.79342e-08	1.91802e-08	-2.87540e-08	-3.91127e-08	2.80812e-08	-1.10315e-08
-1.647	1.02615e-07	-1.07951e-08	9.18198e-08	2.30944e-07	-9.67601e-08	1.34183e-07	2.40980e-07	-5.16900e-08	1.89290e-07	-1.93000e-08	3.75179e-09	-1.55482e-08	-4.54611e-08	1.81528e-08	-2.73083e-08	-3.71148e-08	1.90823e-08	-1.80326e-08	-4.59579e-08	1.82540e-08	-2.77040e-08	-3.77768e-08	2.71220e-08	-1.06547e-08
-1.622	9.84499e-08	-1.03570e-08	8.80929e-08	2.21516e-07	-9.30737e-08	1.28442e-07	2.31113e-07	-4.96690e-08	1.81444e-07	-1.87717e-08	3.64910e-09	-1.51226e-08	-4.39528e-08	1.75506e-08	-2.64022e-08	-3.58507e-08	1.84323e-08	-1.74184e-08	-4.39899e-08	1.73364e-08	-2.66535e-08	-3.64356e-08	2.61592e-08	-1.02765e-08
-1.597	9.42931e-08	-9.91966e-09	8.43734e-08	2.12108e-07	-8.93844e-08	1.22723e-07	2.21268e-07	-4.76485e-08	1.73620e-07	-1.82341e-08	3.54458e-09	-1.46895e-08	-4.24337e-08	1.69440e-08	-2.54897e-08	-3.45792e-08	1.77786e-08	-1.68006e-08	-4.20302e-08	1.64276e-08	-2.56026e-08	-3.50893e-08	2.51925e-08	-9.89675e-09
-1.573	9.01447e-08	-9.48325e-09	8.06615e-08	2.02720e-07	-8.56922e-08	1.17028e-07	2.11447e-07	-4.56285e-08	1.65818e-07	-1.76870e-08	3.43823e-09	-1.42488e-08	-4.09037e-08	1.63331e-08	-2.45707e-08	-3.33002e-08	1.71210e-08	-1.61792e-08	-4.00788e-08	1.55276e-08	-2.45512e-08	-3.37377e-08	2.42222e-08	-9.51554e-09
-1.548	8.60048e-08	-9.04773e-09	7.69571e-08	1.93353e-07	-8.19973e-08	1.11356e-07	2.01648e-07	-4.36092e-08	1.58039e-07	-1.71305e-08	3.33006e-09	-1.38005e-08	-3.93631e-08	1.57179e-08	-2.36452e-08	-3.20139e-08	1.64597e-08	-1.55542e-08	-3.81358e-08	1.46364e-08	-2.34994e-08	-3.23809e-08	2.32481e-08	-9.13288e-09
-1.524	8.18734e-08	-8.61311e-09	7.32603e-08	1.84007e-07	-7.82997e-08	1.05708e-07	1.91872e-07	-4.15904e-08	1.50282e-07	-1.65646e-08	3.22006e-09	-1.33446e-08	-3.78116e-08	1.50984e-08	-2.27133e-08	-3.07203e-08	1.57946e-08	-1.49257e-08	-3.62012e-08	1.37541e-08	-2.24471e-08	-3.10190e-08	2.22703e-08	-8.74875e-09
-1.499	7.77507e-08	-8.17939e-09	6.95713e-08	1.74682e-07	-7.45994e-08	1.00083e-07	1.82120e-07	-3.95724e-08	1.42547e-07	-1.59894e-08	3.10823e-09	-1.28811e-08	-3.62494e-08	1.44746e-08	-2.17749e-08	-2.94193e-08	1.51257e-08	-1.42936e-08	-3.42750e-08	1.28808e-08	-2.13942e-08	-2.96520e-08	2.12888e-08	-8.36318e-09
-1.475	7.36366e-08	-7.74659e-09	6.58900e-08	1.65378e-07	-7.08967e-08	9.44816e-08	1.72391e-07	-3.75552e-08	1.34836e-07	-1.54047e-08	2.99457e-09	-1.24101e-08	-3.46765e-08	1.38465e-08	-2.08300e-08	-2.81109e-08	1.44530e-08	-1.36579e-08	-3.23572e-08	1.20163e-08	-2.03409e-08	-2.82798e-08	2.03036e-08	-7.97617e-09
-1.450	6.95313e-08	-7.31471e-09	6.22166e-08	1.56096e-07	-6.71916e-08	8.89044e-08	1.62686e-07	-3.55389e-08	1.27147e-07	-1.48106e-08	2.87909e-09	-1.19315e-08	-3.30929e-08	1.32142e-08	-1.98788e-08	-2.67953e-08	1.37766e-08	-1.30187e-08	-3.04480e-08	1.11609e-08	-1.92871e-08	-2.69025e-08	1.93148e-08	-7.58771e-09
-1.425	6.54349e-08	-6.88377e-09	5.85512e-08	1.46835e-07	-6.34842e-08	8.33513e-08	1.53006e-07	-3.35234e-08	1.19482e-07	-1.42072e-08	2.76178e-09	-1.14454e-08	-3.14986e-08	1.25776e-08	-1.89211e-08	-2.54724e-08	1.30964e-08	-1.23760e-08	-2.85473e-08	1.03146e-08	-1.82327e-08	-2.55201e-08	1.83223e-08	-7.19782e-09
-1.401	6.13475e-08	-6.45377e-09	5.48937e-08	1.37597e-07	-5.97745e-08	7.78225e-08	1.43349e-07	-3.15089e-08	1.11840e-07	-1.35943e-08	2.64265e-09	-1.09517e-08	-2.98937e-08	1.19367e-08	-1.79570e-08	-2.41422e-08	1.24125e-08	-1.17297e-08	-2.66551e-08	9.47729e-09	-1.71778e-08	-2.41327e-08	1.73262e-08	-6.80651e-09
-1.376	5.72691e-08	-6.02472e-09	5.12443e-08	1.28381e-07	-5.60627e-08	7.23179e-08	1.33718e-07	-2.94955e-08	1.04222e-07	-1.29721e-08	2.52169e-09	-1.04504e-08	-2.82781e-08	1.12916e-08	-1.69865e-08	-2.28047e-08	1.17248e-08	-1.10799e-08	-2.47714e-08	8.64912e-09	-1.61223e-08	-2.27403e-08	1.63265e-08	-6.41378e-09
-1.352	5.31997e-08	-5.59663e-09	4.76031e-08	1.19187e-07	-5.23488e-08	6.68379e-08	1.24111e-07	-2.74831e-08	9.66275e-08	-1.23405e-08	2.39891e-09	-9.94158e-09	-2.66519e-08	1.06422e-08	-1.60097e-08	-2.14600e-08	1.10335e-08	-1.04265e-08	-2.28964e-08	7.83012e-09	-1.50663e-08	-2.13428e-08	1.53232e-08	-6.01963e-09
-1.327	4.91396e-08	-5.16950e-09	4.39701e-08	1.10015e-07	-4.86330e-08	6.13825e-08	1.14529e-07	-2.54719e-08	8.90568e-08	-1.16995e-08	2.27431e-09	-9.42520e-09	-2.50152e-08	9.98867e-09	-1.50265e-08	-2.01081e-08	1.03384e-08	-9.76968e-09	-2.10300e-08	7.02032e-09	-1.40097e-08	-1.99403e-08	1.43163e-08	-5.62407e-09
-1.303	4.50888e-08	-4.74335e-09	4.03454e-08	1.00867e-07	-4.49153e-08	5.59519e-08	1.04972e-07	-2.34619e-08	8.15101e-08	-1.10492e-08	2.14788e-09	-8.90127e-09	-2.33678e-08	9.33087e-09	-1.40369e-08	-1.87489e-08	9.63961e-09	-9.10933e-09	-1.91722e-08	6.21976e-09	-1.29525e-08	-1.85329e-08	1.33058e-08	-5.22711e-09
-1.278	4.10473e-08	-4.31818e-09	3.67291e-08	9.17420e-08	-4.11959e-08	5.05461e-08	9.54408e-08	-2.14532e-08	7.39876e-08	-1.03894e-08	2.01964e-09	-8.36980e-09	-2.17099e-08	8.66886e-09	-1.30410e-08	-1.73826e-08	8.93713e-09	-8.44550e-09	-1.73232e-08	5.42848e-09	-1.18947e-08	-1.71205e-08	1.22918e-08	-4.82876e-09
-1.253	3.70152e-08	-3.89400e-09	3.31212e-08	8.26402e-08	-3.74747e-08	4.51655e-08	8.59354e-08	-1.94458e-08	6.64895e-08	-9.72038e-09	1.88958e-09	-7.83080e-09	-2.00415e-08	8.00265e-09	-1.20388e-08	-1.60091e-08	8.23097e-09	-7.77818e-09	-1.54828e-08	4.64652e-09	-1.08363e-08	-1.57032e-08	1.12742e-08	-4.42902e-09
-1.229	3.29926e-08	-3.47083e-09	2.95217e-08	7.35620e-08	-3.37520e-08	3.98100e-08	7.64558e-08	-1.74399e-08	5.90159e-08	-9.04197e-09	1.75770e-09	-7.28427e-09	-1.83625e-08	7.33225e-09	-1.10303e-08	-1.46285e-08	7.52113e-09	-7.10739e-09	-1.36512e-08	3.87392e-09	-9.77726e-09	-1.42811e-08	1.02532e-08	-4.02790e-09
-1.204	2.89795e-08	-3.04865e-09	2.59309e-08	6.45076e-08	-3.00278e-08	3.44798e-08	6.70024e-08	-1.54354e-08	5.15670e-08	-8.35422e-09	1.62400e-09	-6.73021e-09	-1.66731e-08	6.65766e-09	-1.00155e-08	-1.32408e-08	6.80763e-09	-6.43314e-09	-1.18283e-08	3.11071e-09	-8.71759e-09	-1.28540e-08	9.22858e-09	-3.62540e-09
-1.180	2.49761e-08	-2.62750e-09	2.23486e-08	5.54772e-08	-2.63021e-08	2.91751e-08	5.75754e-08	-1.34324e-08	4.41430e-08	-7.65714e-09	1.48850e-09	-6.16864e-09	-1.49733e-08	5.97890e-09	-8.99439e-09	-1.18459e-08	6.09047e-09	-5.75543e-09	-1.00142e-08	2.35693e-09	-7.65727e-09	-1.14221e-08	8.20053e-09	-3.22153e-09
-1.155	2.09825e-08	-2.20736e-09	1.87751e-08	4.64711e-08	-2.25751e-08	2.38960e-08	4.81749e-08	-1.14310e-08	3.67439e-08	-6.95074e-09	1.35118e-09	-5.59956e-09	-1.32630e-08	5.29598e-09	-7.96703e-09	-1.04440e-08	5.36968e-09	-5.07429e-09	-8.20891e-09	1.61262e-09	-6.59628e-09	-9.98531e-09	7.16900e-09	-2.81630e-09
-1.130	1.69986e-08	-1.78826e-09	1.52103e-08	3.74896e-08	-1.88469e-08	1.86426e-08	3.88013e-08	-9.43122e-09	2.93701e-08	-6.23502e-09	1.21205e-09	-5.02297e-09	-1.15423e-08	4.60891e-09	-6.93343e-09	-9.03496e-09	4.64525e-09	-4.38971e-09	-6.41244e-09	8.77825e-10	-5.53461e-09	-8.54375e-09	6.13403e-09	-2.40972e-09
-1.106	1.30246e-08	-1.37019e-09	1.16544e-08	2.85327e-08	-1.51176e-08	1.34151e-08	2.94547e-08	-7.43315e-09	2.20215e-08	-5.51000e-09	1.07111e-09	-4.43889e-09	-9.81130e-09	3.91770e-09	-5.89360e-09	-7.61892e-09	3.91720e-09	-3.70172e-09	-4.62482e-09	1.52572e-10	-4.47225e-09	-7.09742e-09	5.09563e-09	-2.00179e-09
-1.081	9.06047e-09	-9.53164e-10	8.10730e-09	1.96008e-08	-1.13872e-08	8.21364e-09	2.01353e-08	-5.43685e-09	1.46985e-08	-4.77569e-09	9.28363e-10	-3.84733e-09	-8.06991e-09	3.22235e-09	-4.84756e-09	-6.19585e-09	3.18555e-09	-3.01031e-09	-2.84608e-09	-5.63099e-10	-3.40918e-09	-5.64633e-09	4.05382e-09	-1.59252e-09
-1.057	5.10638e-09	-5.37192e-10	4.56919e-09	1.06941e-08	-7.65584e-09	3.03828e-09	1.08435e-08	-3.44237e-09	7.40110e-09	-4.03210e-09	7.83813e-10	-3.24828e-09	-6.31821e-09	2.52289e-09	-3.79532e-09	-4.76579e-09	2.45029e-09	-2.31550e-09	-1.07623e-09	-1.26915e-09	-2.34538e-09	-4.19052e-09	3.00861e-09	-1.18191e-09
-1.032	1.16236e-09	-1.22280e-10	1.04008e-09	1.81279e-09	-3.92361e-09	-2.11083e-09	1.57928e-09	-1.44977e-09	1.29511e-10	-3.27923e-09	6.37461e-10	-2.64177e-09	-4.55622e-09	1.81932e-09	-2.73690e-09	-3.32876e-09	1.71145e-09	-1.61731e-09	6.84709e-10	-1.96555e-09	-1.28084e-09	-2.73001e-09	1.96002e-09	-7.69984e-10
-1.008	-2.77152e-09	2.91565e-10	-2.47996e-09	-7.04293e-09	-1.90604e-10	-7.23353e-09	-7.65702e-09	5.40894e-10	-7.11612e-09	-2.51710e-09	4.89308e-10	-2.02780e-09	-2.78397e-09	1.11165e-09	-1.67232e-09	-1.88478e-09	9.69043e-10	-9.15736e-10	2.43671e-09	-2.65226e-09	-2.15549e-10	-1.26482e-09	9.08081e-10	-3.56735e-10
-0.983	-6.69520e-09	7.04337e-10	-5.99086e-09	-1.58728e-08	3.54309e-09	-1.23297e-08	-1.68652e-08	2.52956e-09	-1.43356e-08	-1.74573e-09	3.39358e-10	-1.40637e-09	-1.00150e-09	3.99903e-10	-6.01595e-10	-4.33870e-10	2.23071e-10	-2.10800e-10	4.17975e-09	-3.32924e-09	8.50514e-10	2.05025e-10	-1.47198e-10	5.78261e-11
-0.958	-1.06086e-08	1.11603e-09	-9.49258e-09	-2.46766e-08	7.27739e-09	-1.73992e-08	-2.60451e-08	4.51617e-09	-2.15289e-08	-9.65122e-10	1.87613e-10	-7.77508e-10	7.91177e-10	-3.15921e-10	4.75256e-10	1.02394e-09	-5.26451e-10	4.97491e-10	5.91382e-09	-3.99646e-09	1.91736e-09	1.67949e-09	-1.20580e-09	4.73691e-10
-0.934	-1.45117e-08	1.52663e-09	-1.29850e-08	-3.34542e-08	1.10122e-08	-2.24420e-08	-3.51964e-08	6.50067e-09	-2.86957e-08	-1.75290e-10	3.40752e-11	-1.41215e-10	2.59402e-09	-1.03580e-09	1.55822e-09	2.48863e-09	-1.27951e-09	1.20912e-09	7.63889e-09	-4.65388e-09	2.98501e-09	3.15855e-09	-2.26770e-09	8.90852e-10
-0.909	-1.84043e-08	1.93614e-09	-1.64682e-08	-4.22052e-08	1.47474e-08	-2.74578e-08	-4.43190e-08	8.48299e-09	-3.58360e-08	6.23751e-10	-1.21253e-10	5.02498e-10	4.40700e-09	-1.75974e-09	2.64726e-09	3.96017e-09	-2.03609e-09	1.92408e-09	9.35495e-09	-5.30147e-09	4.05348e-09	4.64218e-09	-3.33288e-09	1.30930e-09
-0.885	-2.22865e-08	2.34455e-09	-1.99420e-08	-5.09296e-08	1.84830e-08	-3.24466e-08	-5.34127e-08	1.04631e-08	-4.29496e-08	1.43199e-09	-2.78369e-10	1.15362e-09	6.23008e-09	-2.48770e-09	3.74238e-09	5.43855e-09	-2.79618e-09	2.64236e-09	1.10620e-08	-5.93919e-09	5.12279e-09	6.13035e-09	-4.40132e-09	1.72903e-09
-0.860	-2.61582e-08	2.75185e-09	-2.34063e-08	-5.96270e-08	2.22188e-08	-3.74082e-08	-6.24771e-08	1.24409e-08	-5.00363e-08	2.24940e-09	-4.37269e-10	1.81213e-09	8.06324e-09	-3.21969e-09	4.84355e-09	6.92372e-09	-3.55977e-09	3.36395e-09	1.27599e-08	-6.56701e-09	6.19294e-09	7.62304e-09	-5.47300e-09	2.15004e-09
-0.836	-3.00193e-08	3.15803e-09	-2.68612e-08	-6.82972e-08	2.59547e-08	-4.23425e-08	-7.15123e-08	1.44164e-08	-5.70959e-08	3.07599e-09	-5.97951e-10	2.47803e-09	9.90644e-09	-3.95569e-09	5.95075e-09	8.41567e-09	-4.32685e-09	4.08883e-09	1.44489e-08	-7.18490e-09	7.26396e-09	9.12021e-09	-6.54791e-09	2.57231e-09
-0.811	-3.38697e-08	3.56310e-09	-3.03066e-08	-7.69402e-08	2.96908e-08	-4.72494e-08	-8.05178e-08	1.63894e-08	-6.41284e-08	3.91172e-09	-7.60412e-10	3.15131e-09	1.17596e-08	-4.69568e-09	7.06396e-09	9.91438e-09	-5.09739e-09	4.81698e-09	1.61287e-08	-7.79281e-09	8.33587e-09	1.06218e-08	-7.62601e-09	2.99584e-09
-0.786	-3.77094e-08	3.96704e-09	-3.37423e-08	-8.55555e-08	3.34268e-08	-5.21288e-08	-8.94936e-08	1.83600e-08	-7.11336e-08	4.75659e-09	-9.24649e-10	3.83194e-09	1.36228e-08	-5.43966e-09	8.18317e-09	1.14198e-08	-5.87139e-09	5.54841e-09	1.77994e-08	-8.39073e-09	9.40868e-09	1.21279e-08	-8.70730e-09	3.42061e-09
-0.762	-4.15383e-08	4.36984e-09	-3.71685e-08	-9.41431e-08	3.71626e-08	-5.69804e-08	-9.84394e-08	2.03281e-08	-7.81113e-08	5.61057e-09	-1.09066e-09	4.51991e-09	1.54959e-08	-6.18760e-09	9.30834e-09	1.29319e-08	-6.64884e-09	6.28309e-09	1.94610e-08	-8.97861e-09	1.04824e-08	1.36384e-08	-9.79174e-09	3.84663e-09
-0.737	-4.53564e-08	4.77150e-09	-4.05849e-08	-1.02703e-07	4.08983e-08	-6.18043e-08	-1.07355e-07	2.22936e-08	-8.50615e-08	6.47366e-09	-1.25844e-09	5.21522e-09	1.73790e-08	-6.93950e-09	1.04395e-08	1.44507e-08	-7.42971e-09	7.02100e-09	2.11135e-08	-9.55642e-09	1.15571e-08	1.51532e-08	-1.08793e-08	4.27389e-09
-0.713	-4.91636e-08	5.17202e-09	-4.39916e-08	-1.11234e-07	4.46337e-08	-6.66003e-08	-1.16240e-07	2.42565e-08	-9.19839e-08	7.34583e-09	-1.42798e-09	5.91785e-09	1.92719e-08	-7.69534e-09	1.15765e-08	1.59762e-08	-8.21400e-09	7.76215e-09	2.27568e-08	-1.01241e-08	1.26327e-08	1.66724e-08	-1.19700e-08	4.70236e-09
-0.688	-5.29598e-08	5.57139e-09	-4.73884e-08	-1.19737e-07	4.83687e-08	-7.13683e-08	-1.25095e-07	2.62167e-08	-9.88784e-08	8.22706e-09	-1.59929e-09	6.62778e-09	2.11746e-08	-8.45511e-09	1.27195e-08	1.75082e-08	-9.00169e-09	8.50651e-09	2.43910e-08	-1.06817e-08	1.37093e-08	1.81959e-08	-1.30638e-08	5.13206e-09
-0.664	-5.67451e-08	5.96959e-09	-5.07755e-08	-1.28211e-07	5.21032e-08	-7.61081e-08	-1.33919e-07	2.81742e-08	-1.05745e-07	9.11735e-09	-1.77235e-09	7.34500e-09	2.30871e-08	-9.21879e-09	1.38683e-08	1.90468e-08	-9.79277e-09	9.25407e-09	2.60160e-08	-1.12291e-08	1.47869e-08	1.97237e-08	-1.41607e-08	5.56296e-09
-0.639	-6.05192e-08	6.36664e-09	-5.41526e-08	-1.36657e-07	5.58372e-08	-8.08196e-08	-1.42712e-07	3.01288e-08	-1.12583e-07	1.00167e-08	-1.94717e-09	8.06949e-09	2.50094e-08	-9.98636e-09	1.50230e-08	2.05920e-08	-1.05872e-08	1.00048e-08	2.76318e-08	-1.17663e-08	1.58655e-08	2.12557e-08	-1.52606e-08	5.99506e-09
-0.614	-6.42823e-08	6.76251e-09	-5.75198e-08	-1.45073e-07	5.95705e-08	-8.55028e-08	-1.51474e-07	3.20806e-08	-1.19393e-07	1.09250e-08	-2.12375e-09	8.80124e-09	2.69414e-08	-1.07578e-08	1.61836e-08	2.21437e-08	-1.13850e-08	1.07587e-08	2.92384e-08	-1.22933e-08	1.69451e-08	2.27920e-08	-1.63636e-08	6.42835e-09
-0.590	-6.80341e-08	7.15721e-09	-6.08769e-08	-1.53461e-07	6.33031e-08	-9.01574e-08	-1.60204e-07	3.40295e-08	-1.26175e-07	1.18423e-08	-2.30206e-09	9.54024e-09	2.88831e-08	-1.15331e-08	1.73499e-08	2.37020e-08	-1.21862e-08	1.15158e-08	3.08358e-08	-1.28101e-08	1.80258e-08	2.43324e-08	-1.74696e-08	6.86283e-09
-0.565	-7.17748e-08	7.55073e-09	-6.42241e-08	-1.61818e-07	6.70348e-08	-9.47834e-08	-1.68903e-07	3.59755e-08	-1.32928e-07	1.27686e-08	-2.48213e-09	1.02865e-08	3.08344e-08	-1.23123e-08	1.85221e-08	2.52666e-08	-1.29906e-08	1.22760e-08	3.24240e-08	-1.33165e-08	1.91075e-08	2.58770e-08	-1.85786e-08	7.29848e-09
-0.541	-7.55042e-08	7.94306e-09	-6.75611e-08	-1.70146e-07	7.07657e-08	-9.93807e-08	-1.77570e-07	3.79184e-08	-1.39652e-07	1.37038e-08	-2.66393e-09	1.10399e-08	3.27953e-08	-1.30953e-08	1.97000e-08	2.68378e-08	-1.37984e-08	1.30394e-08	3.40030e-08	-1.38126e-08	2.01903e-08	2.74258e-08	-1.96905e-08	7.73530e-09
-0.516	-7.92222e-08	8.33420e-09	-7.08880e-08	-1.78445e-07	7.44955e-08	-1.03949e-07	-1.86206e-07	3.98583e-08	-1.46347e-07	1.46480e-08	-2.84747e-09	1.18005e-08	3.47658e-08	-1.38822e-08	2.08837e-08	2.84153e-08	-1.46095e-08	1.38058e-08	3.55727e-08	-1.42984e-08	2.12743e-08	2.89786e-08	-2.08054e-08	8.17327e-09
-0.492	-8.29288e-08	8.72414e-09	-7.42047e-08	-1.86713e-07	7.82243e-08	-1.08489e-07	-1.94809e-07	4.17951e-08	-1.53014e-07	1.56011e-08	-3.03274e-09	1.25683e-08	3.67459e-08	-1.46728e-08	2.20731e-08	2.99992e-08	-1.54238e-08	1.45754e-08	3.71331e-08	-1.47738e-08	2.23593e-08	3.05355e-08	-2.19232e-08	8.61239e-09
-0.467	-8.66241e-08	9.11288e-09	-7.75112e-08	-1.94951e-07	8.19519e-08	-1.12999e-07	-2.03380e-07	4.37287e-08	-1.59651e-07	1.65630e-08	-3.21974e-09	1.33433e-08	3.87354e-08	-1.54672e-08	2.32682e-08	3.15894e-08	-1.62414e-08	1.53480e-08	3.86843e-08	-1.52388e-08	2.34455e-08	3.20965e-08	-2.30438e-08	9.05265e-09
-0.442	-9.03078e-08	9.50041e-09	-8.08074e-08	-2.03158e-07	8.56782e-08	-1.17480e-07	-2.11918e-07	4.56590e-08	-1.66259e-07	1.75338e-08	-3.40846e-09	1.41254e-08	4.07344e-08	-1.62654e-08	2.44689e-08	3.31860e-08	-1.70623e-08	1.61237e-08	4.02262e-08	-1.56933e-08	2.45329e-08	3.36614e-08	-2.41674e-08	9.49404e-09
-0.418	-9.39800e-08	9.88672e-09	-8.40933e-08	-2.11335e-07	8.94032e-08	-1.21932e-07	-2.20424e-07	4.75861e-08	-1.72838e-07	1.85135e-08	-3.59890e-09	1.49146e-08	4.27427e-08	-1.70674e-08	2.56754e-08	3.47888e-08	-1.78864e-08	1.69024e-08	4.17588e-08	-1.61374e-08	2.56214e-08	3.52304e-08	-2.52938e-08	9.93654e-09
-0.393	-9.76406e-08	1.02718e-08	-8.73688e-08	-2.19481e-07	9.31268e-08	-1.26355e-07	-2.28897e-07	4.95099e-08	-1.79387e-07	1.95019e-08	-3.79105e-09	1.57109e-08	4.47605e-08	-1.78731e-08	2.68874e-08	3.63979e-08	-1.87137e-08	1.76842e-08	4.32822e-08	-1.65710e-08	2.67112e-08	3.68032e-08	-2.64231e-08	1.03802e-08
-0.369	-1.01290e-07	1.06557e-08	-9.06339e-08	-2.27596e-07	9.68489e-08	-1.30747e-07	-2.37337e-07	5.14302e-08	-1.85907e-07	2.04992e-08	-3.98491e-09	1.65143e-08	4.67875e-08	-1.86825e-08	2.81051e-08	3.80132e-08	-1.95442e-08	1.84690e-08	4.47962e-08	-1.69941e-08	2.78021e-08	3.83800e-08	-2.75551e-08	1.08249e-08
-0.344	-1.04927e-07	1.10383e-08	-9.38886e-08	-2.35680e-07	1.00569e-07	-1.35111e-07	-2.45743e-07	5.33472e-08	-1.92396e-07	2.15052e-08	-4.18048e-09	1.73248e-08	4.88239e-08	-1.94956e-08	2.93283e-08	3.96346e-08	-2.03778e-08	1.92568e-08	4.63010e-08	-1.74066e-08	2.88944e-08	3.99607e-08	-2.86900e-08	1.12707e-08
-0.319	-1.08553e-07	1.14198e-08	-9.71328e-08	-2.43732e-07	1.04288e-07	-1.39444e-07	-2.54117e-07	5.52606e-08	-1.98856e-07	2.25200e-08	-4.37774e-09	1.81423e-08	5.08694e-08	-2.03124e-08	3.05570e-08	4.12623e-08	-2.12146e-08	2.00476e-08	4.77964e-08	-1.78085e-08	2.99878e-08	4.15451e-08	-2.98276e-08	1.17176e-08
-0.295	-1.12166e-07	1.17999e-08	-1.00366e-07	-2.51753e-07	1.08005e-07	-1.43748e-07	-2.62457e-07	5.71705e-08	-2.05286e-07	2.35435e-08	-4.57670e-09	1.89668e-08	5.29242e-08	-2.11329e-08	3.17913e-08	4.28960e-08	-2.20546e-08	2.08414e-08	4.92825e-08	-1.81999e-08	3.10826e-08	4.31334e-08	-3.09679e-08	1.21656e-08
-0.270	-1.15768e-07	1.21789e-08	-1.03590e-07	-2.59742e-07	1.11720e-07	-1.48022e-07	-2.70763e-07	5.90769e-08	-2.11686e-07	2.45757e-08	-4.77735e-09	1.97983e-08	5.49881e-08	-2.19570e-08	3.30311e-08	4.45358e-08	-2.28977e-08	2.16381e-08	5.07593e-08	-1.85806e-08	3.21787e-08	4.47255e-08	-3.21109e-08	1.26146e-08
-0.246	-1.19359e-07	1.25566e-08	-1.06802e-07	-2.67699e-07	1.15433e-07	-1.52266e-07	-2.79035e-07	6.09795e-08	-2.18055e-07	2.56165e-08	-4.97968e-09	2.06368e-08	5.70611e-08	-2.27847e-08	3.42763e-08	4.61817e-08	-2.37439e-08	2.24377e-08	5.22267e-08	-1.89506e-08	3.32761e-08	4.63213e-08	-3.32566e-08	1.30647e-08
-0.221	-1.22937e-07	1.29330e-08	-1.10004e-07	-2.75624e-07	1.19144e-07	-1.56479e-07	-2.87273e-07	6.28785e-08	-2.24394e-07	2.66660e-08	-5.18370e-09	2.14823e-08	5.91431e-08	-2.36161e-08	3.55270e-08	4.78335e-08	-2.45932e-08	2.32403e-08	5.36848e-08	-1.93100e-08	3.43749e-08	4.79208e-08	-3.44050e-08	1.35158e-08
-0.197	-1.26503e-07	1.33082e-08	-1.13195e-07	-2.83516e-07	1.22853e-07	-1.60662e-07	-2.95477e-07	6.47738e-08	-2.30703e-07	2.77241e-08	-5.38938e-09	2.23347e-08	6.12342e-08	-2.44511e-08	3.67831e-08	4.94913e-08	-2.54456e-08	2.40458e-08	5.51336e-08	-1.96586e-08	3.54750e-08	4.95240e-08	-3.55560e-08	1.39680e-08
-0.172	-1.30058e-07	1.36821e-08	-1.16376e-07	-2.91376e-07	1.26560e-07	-1.64815e-07	-3.03646e-07	6.66653e-08	-2.36981e-07	2.87908e-08	-5.59674e-09	2.31941e-08	6.33342e-08	-2.52896e-08	3.80445e-08	5.11551e-08	-2.63010e-08	2.48541e-08	5.65731e-08	-1.99965e-08	3.65765e-08	5.11308e-08	-3.67096e-08	1.44212e-08
-0.147	-1.33600e-07	1.40548e-08	-1.19545e-07	-2.99203e-07	1.30265e-07	-1.68938e-07	-3.11781e-07	6.85529e-08	-2.43228e-07	2.98660e-08	-5.80576e-09	2.40603e-08	6.54431e-08	-2.61317e-08	3.93114e-08	5.28248e-08	-2.71594e-08	2.56654e-08	5.80031e-08	-2.03237e-08	3.76795e-08	5.27412e-08	-3.78658e-08	1.48754e-08
-0.123	-1.37130e-07	1.44262e-08	-1.22704e-07	-3.06997e-07	1.33967e-07	-1.73030e-07	-3.19881e-07	7.04367e-08	-2.49444e-07	3.09498e-08	-6.01643e-09	2.49333e-08	6.75609e-08	-2.69774e-08	4.05835e-08	5.45003e-08	-2.80209e-08	2.64794e-08	5.94239e-08	-2.06401e-08	3.87838e-08	5.43551e-08	-3.90246e-08	1.53306e-08
-0.098	-1.40649e-07	1.47963e-08	-1.25852e-07	-3.14758e-07	1.37667e-07	-1.77091e-07	-3.27946e-07	7.23166e-08	-2.55630e-07	3.20420e-08	-6.22876e-09	2.58133e-08	6.96875e-08	-2.78265e-08	4.18609e-08	5.61817e-08	-2.88853e-08	2.72963e-08	6.08353e-08	-2.09456e-08	3.98897e-08	5.59726e-08	-4.01858e-08	1.57868e-08
-0.074	-1.44155e-07	1.51651e-08	-1.28990e-07	-3.22485e-07	1.41364e-07	-1.81121e-07	-3.35976e-07	7.41924e-08	-2.61784e-07	3.31428e-08	-6.44273e-09	2.67000e-08	7.18229e-08	-2.86792e-08	4.31437e-08	5.78688e-08	-2.97527e-08	2.81160e-08	6.22373e-08	-2.12403e-08	4.09970e-08	5.75936e-08	-4.13496e-08	1.62440e-08
-0.049	-1.47649e-07	1.55327e-08	-1.32116e-07	-3.30180e-07	1.45059e-07	-1.85121e-07	-3.43971e-07	7.60642e-08	-2.67907e-07	3.42519e-08	-6.65835e-09	2.75936e-08	7.39670e-08	-2.95354e-08	4.44316e-08	5.95617e-08	-3.06231e-08	2.89385e-08	6.36300e-08	-2.15242e-08	4.21058e-08	5.92180e-08	-4.25159e-08	1.67021e-08
-0.025	-1.51130e-07	1.58990e-08	-1.35231e-07	-3.37840e-07	1.48750e-07	-1.89090e-07	-3.51931e-07	7.79320e-08	-2.73999e-07	3.53695e-08	-6.87560e-09	2.84939e-08	7.61197e-08	-3.03950e-08	4.57248e-08	6.12603e-08	-3.14965e-08	2.97638e-08	6.50133e-08	-2.17972e-08	4.32161e-08	6.08459e-08	-4.36846e-08	1.71613e-08
0.000	-1.54600e-07	1.62640e-08	-1.38336e-07	-3.45467e-07	1.52440e-07	-1.93027e-07	-3.59855e-07	7.97956e-08	-2.80059e-07	3.64955e-08	-7.09447e-09	2.94010e-08	7.82811e-08	-3.12580e-08	4.70231e-08	6.29646e-08	-3.23727e-08	3.05919e-08	6.63872e-08	-2.20592e-08	4.43280e-08	6.24771e-08	-4.48558e-08	1.76213e-08
0.025	-1.58057e-07	1.66277e-08	-1.41430e-07	-3.53059e-07	1.56126e-07	-1.96934e-07	-3.67743e-07	8.16551e-08	-2.86088e-07	3.76298e-08	-7.31497e-09	3.03148e-08	8.04511e-08	-3.21245e-08	4.83266e-08	6.46745e-08	-3.32518e-08	3.14226e-08	6.77518e-08	-2.23104e-08	4.54414e-08	6.41117e-08	-4.60293e-08	1.80824e-08
0.049	-1.61502e-07	1.69901e-08	-1.44512e-07	-3.60618e-07	1.59809e-07	-2.00809e-07	-3.75595e-07	8.35104e-08	-2.92085e-07	3.87724e-08	-7.53709e-09	3.12353e-08	8.26295e-08	-3.29944e-08	4.96352e-08	6.63900e-08	-3.41339e-08	3.22561e-08	6.91071e-08	-2.25506e-08	4.65565e-08	6.57496e-08	-4.72052e-08	1.85443e-08
0.074	-1.64935e-07	1.73512e-08	-1.47583e-07	-3.68142e-07	1.63489e-07	-2.04653e-07	-3.83412e-07	8.53614e-08	-2.98050e-07	3.99233e-08	-7.76082e-09	3.21624e-08	8.48165e-08	-3.38676e-08	5.09489e-08	6.81111e-08	-3.50187e-08	3.30923e-08	7.04529e-08	-2.27798e-08	4.76731e-08	6.73907e-08	-4.83835e-08	1.90072e-08
0.098	-1.68355e-07	1.77110e-08	-1.50644e-07	-3.75632e-07	1.67167e-07	-2.08465e-07	-3.91192e-07	8.72081e-08	-3.03984e-07	4.10824e-08	-7.98615e-09	3.30963e-08	8.70118e-08	-3.47442e-08	5.22676e-08	6.98376e-08	-3.59064e-08	3.39312e-08	7.17895e-08	-2.29981e-08	4.87914e-08	6.90351e-08	-4.95641e-08	1.94710e-08
0.123	-1.71763e-07	1.80695e-08	-1.53693e-07	-3.83087e-07	1.70841e-07	-2.12246e-07	-3.98936e-07	8.90504e-08	-3.09886e-07	4.22498e-08	-8.21307e-09	3.40367e-08	8.92156e-08	-3.56242e-08	5.35914e-08	7.15697e-08	-3.67970e-08	3.47728e-08	7.31166e-08	-2.32053e-08	4.99113e-08	7.06827e-08	-5.07470e-08	1.99357e-08
0.147	-1.75158e-07	1.84267e-08	-1.56731e-07	-3.90507e-07	1.74511e-07	-2.15995e-07	-4.06643e-07	9.08884e-08	-3.15755e-07	4.34253e-08	-8.44159e-09	3.49837e-08	9.14276e-08	-3.65075e-08	5.49201e-08	7.33072e-08	-3.76903e-08	3.56169e-08	7.44344e-08	-2.34015e-08	5.10330e-08	7.23334e-08	-5.19321e-08	2.04013e-08
0.172	-1.78541e-07	1.87826e-08	-1.59758e-07	-3.97892e-07	1.78179e-07	-2.19713e-07	-4.14314e-07	9.27219e-08	-3.21592e-07	4.46090e-08	-8.67169e-09	3.59373e-08	9.36479e-08	-3.73940e-08	5.62538e-08	7.50501e-08	-3.85864e-08	3.64637e-08	7.57429e-08	-2.35866e-08	5.21563e-08	7.39872e-08	-5.31195e-08	2.08677e-08
0.197	-1.81911e-07	1.91371e-08	-1.62774e-07	-4.05241e-07	1.81843e-07	-2.23399e-07	-4.21948e-07	9.45509e-08	-3.27398e-07	4.58008e-08	-8.90337e-09	3.68974e-08	9.58764e-08	-3.82839e-08	5.75925e-08	7.67983e-08	-3.94852e-08	3.73131e-08	7.70420e-08	-2.37606e-08	5.32813e-08	7.56441e-08	-5.43091e-08	2.13350e-08
0.221	-1.85269e-07	1.94904e-08	-1.65779e-07	-4.12556e-07	1.85503e-07	-2.27053e-07	-4.29546e-07	9.63754e-08	-3.33170e-07	4.70007e-08	-9.13662e-09	3.78641e-08	9.81130e-08	-3.91770e-08	5.89360e-08	7.85519e-08	-4.03868e-08	3.81651e-08	7.83317e-08	-2.39236e-08	5.44081e-08	7.73041e-08	-5.55009e-08	2.18032e-08
0.246	-1.88614e-07	1.98423e-08	-1.68772e-07	-4.19834e-07	1.89160e-07	-2.30674e-07	-4.37106e-07	9.81954e-08	-3.38911e-07	4.82086e-08	-9.37144e-09	3.88372e-08	1.00358e-07	-4.00733e-08	6.02844e-08	8.03107e-08	-4.12911e-08	3.90197e-08	7.96121e-08	-2.40754e-08	5.55367e-08	7.89670e-08	-5.66948e-08	2.22722e-08
0.270	-1.91947e-07	2.01929e-08	-1.71754e-07	-4.27078e-07	1.92813e-07	-2.34264e-07	-4.44629e-07	1.00011e-07	-3.44618e-07	4.94246e-08	-9.60781e-09	3.98168e-08	1.02611e-07	-4.09729e-08	6.16376e-08	8.20748e-08	-4.21981e-08	3.98767e-08	8.08832e-08	-2.42161e-08	5.66671e-08	8.06330e-08	-5.78909e-08	2.27421e-08
0.295	-1.95267e-07	2.05422e-08	-1.74725e-07	-4.34285e-07	1.96463e-07	-2.37822e-07	-4.52115e-07	1.01821e-07	-3.50293e-07	5.06485e-08	-9.84573e-09	4.08028e-08	1.04871e-07	-4.18756e-08	6.29957e-08	8.38441e-08	-4.31077e-08	4.07363e-08	8.21449e-08	-2.43457e-08	5.77992e-08	8.23018e-08	-5.90890e-08	2.32128e-08
0.319	-1.98575e-07	2.08901e-08	-1.77685e-07	-4.41456e-07	2.00108e-07	-2.41348e-07	-4.59563e-07	1.03627e-07	-3.55935e-07	5.18804e-08	-1.00852e-08	4.17952e-08	1.07140e-07	-4.27815e-08	6.43585e-08	8.56184e-08	-4.40200e-08	4.15984e-08	8.33973e-08	-2.44641e-08	5.89333e-08	8.39735e-08	-6.02892e-08	2.36843e-08
0.344	-2.01870e-07	2.12367e-08	-1.80633e-07	-4.48591e-07	2.03750e-07	-2.44841e-07	-4.66974e-07	1.05429e-07	-3.61545e-07	5.31201e-08	-1.03262e-08	4.27939e-08	1.09416e-07	-4.36905e-08	6.57260e-08	8.73979e-08	-4.49349e-08	4.24630e-08	8.46404e-08	-2.45712e-08	6.00691e-08	8.56481e-08	-6.14915e-08	2.41566e-08
0.369	-2.05152e-07	2.15820e-08	-1.83570e-07	-4.55690e-07	2.07388e-07	-2.48302e-07	-4.74346e-07	1.07225e-07	-3.67121e-07	5.43678e-08	-1.05687e-08	4.37990e-08	1.11701e-07	-4.46027e-08	6.70982e-08	8.91825e-08	-4.58524e-08	4.33301e-08	8.58741e-08	-2.46672e-08	6.12069e-08	8.73254e-08	-6.26957e-08	2.46297e-08
0.393	-2.08421e-07	2.19260e-08	-1.86495e-07	-4.62752e-07	2.11022e-07	-2.51730e-07	-4.81682e-07	1.09017e-07	-3.72665e-07	5.56232e-08	-1.08128e-08	4.48104e-08	1.13993e-07	-4.55179e-08	6.84751e-08	9.09721e-08	-4.67725e-08	4.41995e-08	8.70985e-08	-2.47519e-08	6.23466e-08	8.90055e-08	-6.39020e-08	2.51035e-08
0.418	-2.11678e-07	2.22686e-08	-1.89409e-07	-4.69778e-07	2.14651e-07	-2.55126e-07	-4.88979e-07	1.10804e-07	-3.78175e-07	5.68865e-08	-1.10584e-08	4.58281e-08	1.16293e-07	-4.64363e-08	6.98565e-08	9.27666e-08	-4.76952e-08	4.50714e-08	8.83136e-08	-2.48254e-08	6.34882e-08	9.06883e-08	-6.51102e-08	2.55782e-08
0.442	-2.14922e-07	2.26098e-08	-1.92312e-07	-4.76766e-07	2.18277e-07	-2.58490e-07	-4.96238e-07	1.12586e-07	-3.83652e-07	5.81575e-08	-1.13054e-08	4.68521e-08	1.18600e-07	-4.73576e-08	7.12426e-08	9.45661e-08	-4.86203e-08	4.59457e-08	8.95194e-08	-2.48877e-08	6.46317e-08	9.23738e-08	-6.63203e-08	2.60536e-08
0.467	-2.18153e-07	2.29497e-08	-1.95203e-07	-4.83718e-07	2.21898e-07	-2.61820e-07	-5.03458e-07	1.14363e-07	-3.89096e-07	5.94362e-08	-1.15540e-08	4.78822e-08	1.20915e-07	-4.82821e-08	7.26333e-08	9.63704e-08	-4.95480e-08	4.68224e-08	9.07159e-08	-2.49386e-08	6.57773e-08	9.40620e-08	-6.75323e-08	2.65297e-08
0.492	-2.21371e-07	2.32883e-08	-1.98083e-07	-4.90633e-07	2.25515e-07	-2.65118e-07	-5.10641e-07	1.16135e-07	-3.94506e-07	6.07226e-08	-1.18041e-08	4.89185e-08	1.23238e-07	-4.92095e-08	7.40284e-08	9.81796e-08	-5.04782e-08	4.77014e-08	9.19031e-08	-2.49783e-08	6.69248e-08	9.57527e-08	-6.87462e-08	2.70066e-08
0.516	-2.24577e-07	2.36255e-08	-2.00951e-07	-4.97510e-07	2.29127e-07	-2.68383e-07	-5.17784e-07	1.17902e-07	-3.99883e-07	6.20166e-08	-1.20556e-08	4.99610e-08	1.25568e-07	-5.01399e-08	7.54281e-08	9.99935e-08	-5.14108e-08	4.85827e-08	9.30810e-08	-2.50067e-08	6.80744e-08	9.74460e-08	-6.99619e-08	2.74841e-08
0.541	-2.27769e-07	2.39614e-08	-2.03808e-07	-5.04350e-07	2.32735e-07	-2.71615e-07	-5.24890e-07	1.19664e-07	-4.05226e-07	6.33183e-08	-1.23086e-08	5.10096e-08	1.27905e-07	-5.10732e-08	7.68322e-08	1.01812e-07	-5.23459e-08	4.94663e-08	9.42497e-08	-2.50237e-08	6.92260e-08	9.91418e-08	-7.11794e-08	2.79624e-08
0.565	-2.30949e-07	2.42959e-08	-2.06653e-07	-5.11152e-07	2.36338e-07	-2.74814e-07	-5.31956e-07	1.21420e-07	-4.10536e-07	6.46274e-08	-1.25631e-08	5.20643e-08	1.30250e-07	-5.20095e-08	7.82407e-08	1.03636e-07	-5.32834e-08	5.03523e-08	9.54090e-08	-2.50294e-08	7.03796e-08	1.00840e-07	-7.23987e-08	2.84414e-08
0.590	-2.34116e-07	2.46291e-08	-2.09487e-07	-5.17917e-07	2.39937e-07	-2.77980e-07	-5.38984e-07	1.23172e-07	-4.15812e-07	6.59441e-08	-1.28191e-08	5.31250e-08	1.32602e-07	-5.29487e-08	7.96535e-08	1.05464e-07	-5.42233e-08	5.12404e-08	9.65591e-08	-2.50237e-08	7.15354e-08	1.02541e-07	-7.36197e-08	2.89211e-08
0.614	-2.37270e-07	2.49609e-08	-2.12309e-07	-5.24644e-07	2.43531e-07	-2.81113e-07	-5.45972e-07	1.24919e-07	-4.21054e-07	6.72683e-08	-1.30765e-08	5.41918e-08	1.34962e-07	-5.38908e-08	8.10708e-08	1.07296e-07	-5.51655e-08	5.21309e-08	9.77000e-08	-2.50067e-08	7.26933e-08	1.04244e-07	-7.48424e-08	2.94014e-08
0.639	-2.40411e-07	2.52913e-08	-2.15120e-07	-5.31332e-07	2.47120e-07	-2.84213e-07	-5.52922e-07	1.26660e-07	-4.26262e-07	6.85999e-08	-1.33354e-08	5.52645e-08	1.37328e-07	-5.48357e-08	8.24923e-08	1.09134e-07	-5.61101e-08	5.30235e-08	9.88316e-08	-2.49783e-08	7.38533e-08	1.05949e-07	-7.60668e-08	2.98824e-08
0.664	-2.43539e-07	2.56204e-08	-2.17919e-07	-5.37983e-07	2.50704e-07	-2.87279e-07	-5.59832e-07	1.28396e-07	-4.31436e-07	6.99389e-08	-1.35957e-08	5.63433e-08	1.39702e-07	-5.57835e-08	8.39181e-08	1.10975e-07	-5.70570e-08	5.39183e-08	9.99540e-08	-2.49385e-08	7.50155e-08	1.07657e-07	-7.72929e-08	3.03641e-08
0.688	-2.46655e-07	2.59481e-08	-2.20706e-07	-5.44595e-07	2.54283e-07	-2.90312e-07	-5.66703e-07	1.30127e-07	-4.36576e-07	7.12853e-08	-1.38574e-08	5.74279e-08	1.42082e-07	-5.67341e-08	8.53481e-08	1.12822e-07	-5.80063e-08	5.48153e-08	1.01067e-07	-2.48873e-08	7.61799e-08	1.09367e-07	-7.85206e-08	3.08464e-08
0.713	-2.49757e-07	2.62745e-08	-2.23482e-07	-5.51169e-07	2.57858e-07	-2.93311e-07	-5.73535e-07	1.31853e-07	-4.41682e-07	7.26389e-08	-1.41205e-08	5.85184e-08	1.44470e-07	-5.76874e-08	8.67823e-08	1.14672e-07	-5.89577e-08	5.57145e-08	1.02171e-07	-2.48246e-08	7.73464e-08	1.11079e-07	-7.97499e-08	3.13293e-08
0.737	-2.52846e-07	2.65995e-08	-2.26247e-07	-5.57704e-07	2.61427e-07	-2.96278e-07	-5.80327e-07	1.33573e-07	-4.46754e-07	7.39999e-08	-1.43851e-08	5.96148e-08	1.46864e-07	-5.86436e-08	8.82206e-08	1.16527e-07	-5.99115e-08	5.66157e-08	1.03266e-07	-2.47506e-08	7.85153e-08	1.12794e-07	-8.09807e-08	3.18128e-08
0.762	-2.55922e-07	2.69231e-08	-2.28999e-07	-5.64201e-07	2.64991e-07	-2.99210e-07	-5.87079e-07	1.35288e-07	-4.51791e-07	7.53680e-08	-1.46510e-08	6.07170e-08	1.49266e-07	-5.96024e-08	8.96631e-08	1.18387e-07	-6.08674e-08	5.75191e-08	1.04351e-07	-2.46650e-08	7.96863e-08	1.14510e-07	-8.22131e-08	3.22969e-08
0.786	-2.58985e-07	2.72453e-08	-2.31740e-07	-5.70659e-07	2.68550e-07	-3.02109e-07	-5.93792e-07	1.36997e-07	-4.56794e-07	7.67434e-08	-1.49184e-08	6.18250e-08	1.51674e-07	-6.05640e-08	9.11097e-08	1.20250e-07	-6.18256e-08	5.84245e-08	1.05428e-07	-2.45681e-08	8.08597e-08	1.16229e-07	-8.34469e-08	3.27817e-08
0.811	-2.62036e-07	2.75662e-08	-2.34469e-07	-5.77078e-07	2.72103e-07	-3.04974e-07	-6.00464e-07	1.38701e-07	-4.61763e-07	7.81259e-08	-1.51871e-08	6.29387e-08	1.54089e-07	-6.15283e-08	9.25603e-08	1.22118e-07	-6.27859e-08	5.93320e-08	1.06495e-07	-2.44596e-08	8.20353e-08	1.17949e-07	-8.46822e-08	3.32669e-08
0.836	-2.65073e-07	2.78857e-08	-2.37187e-07	-5.83457e-07	2.75652e-07	-3.07806e-07	-6.07097e-07	1.40400e-07	-4.66697e-07	7.95154e-08	-1.54573e-08	6.40582e-08	1.56510e-07	-6.24952e-08	9.40148e-08	1.23990e-07	-6.37484e-08	6.02415e-08	1.07553e-07	-2.43397e-08	8.32132e-08	1.19672e-07	-8.59190e-08	3.37528e-08
0.860	-2.68097e-07	2.82038e-08	-2.39893e-07	-5.89798e-07	2.79194e-07	-3.10604e-07	-6.13690e-07	1.42093e-07	-4.71597e-07	8.09121e-08	-1.57288e-08	6.51833e-08	1.58938e-07	-6.34647e-08	9.54734e-08	1.25866e-07	-6.47129e-08	6.11531e-08	1.08602e-07	-2.42083e-08	8.43935e-08	1.21396e-07	-8.71571e-08	3.42392e-08
0.885	-2.71108e-07	2.85206e-08	-2.42587e-07	-5.96099e-07	2.82732e-07	-3.13367e-07	-6.20242e-07	1.43781e-07	-4.76462e-07	8.23157e-08	-1.60016e-08	6.63141e-08	1.61373e-07	-6.44369e-08	9.69359e-08	1.27746e-07	-6.56796e-08	6.20666e-08	1.09642e-07	-2.40653e-08	8.55762e-08	1.23123e-07	-8.83966e-08	3.47261e-08
0.909	-2.74105e-07	2.88360e-08	-2.45269e-07	-6.02361e-07	2.86263e-07	-3.16097e-07	-6.26754e-07	1.45462e-07	-4.81292e-07	8.37263e-08	-1.62758e-08	6.74505e-08	1.63814e-07	-6.54116e-08	9.84022e-08	1.29630e-07	-6.66484e-08	6.29820e-08	1.10672e-07	-2.39109e-08	8.67613e-08	1.24851e-07	-8.96375e-08	3.52136e-08
0.934	-2.77090e-07	2.91500e-08	-2.47940e-07	-6.08583e-07	2.89789e-07	-3.18793e-07	-6.33226e-07	1.47139e-07	-4.86087e-07	8.51438e-08	-1.65514e-08	6.85924e-08	1.66261e-07	-6.63889e-08	9.98724e-08	1.31519e-07	-6.76192e-08	6.38994e-08	1.11694e-07	-2.37449e-08	8.79487e-08	1.26581e-07	-9.08796e-08	3.57016e-08
0.958	-2.80062e-07	2.94626e-08	-2.50599e-07	-6.14765e-07	2.93310e-07	-3.21455e-07	-6.39658e-07	1.48810e-07	-4.90848e-07	8.65682e-08	-1.68283e-08	6.97399e-08	1.68715e-07	-6.73687e-08	1.01346e-07	1.33411e-07	-6.85920e-08	6.48187e-08	1.12706e-07	-2.35675e-08	8.91386e-08	1.28313e-07	-9.21231e-08	3.61900e-08
0.983	-2.83020e-07	2.97738e-08	-2.53246e-07	-6.20907e-07	2.96824e-07	-3.24083e-07	-6.46048e-07	1.50475e-07	-4.95574e-07	8.79994e-08	-1.71065e-08	7.08929e-08	1.71175e-07	-6.83511e-08	1.02824e-07	1.35307e-07	-6.95668e-08	6.57399e-08	1.13709e-07	-2.33784e-08	9.03310e-08	1.30047e-07	-9.33677e-08	3.66790e-08
1.008	-2.85966e-07	3.00837e-08	-2.55882e-07	-6.27010e-07	3.00333e-07	-3.26677e-07	-6.52398e-07	1.52134e-07	-5.00264e-07	8.94375e-08	-1.73860e-08	7.20514e-08	1.73641e-07	-6.93359e-08	1.04306e-07	1.37207e-07	-7.05436e-08	6.66630e-08	1.14704e-07	-2.31779e-08	9.15258e-08	1.31782e-07	-9.46136e-08	3.71684e-08
1.032	-2.88898e-07	3.03921e-08	-2.58506e-07	-6.33072e-07	3.03836e-07	-3.29236e-07	-6.58708e-07	1.53788e-07	-5.04920e-07	9.08822e-08	-1.76669e-08	7.32153e-08	1.76114e-07	-7.03231e-08	1.05791e-07	1.39110e-07	-7.15223e-08	6.75878e-08	1.15689e-07	-2.29658e-08	9.27231e-08	1.33519e-07	-9.58606e-08	3.76583e-08
1.057	-2.91817e-07	3.06992e-08	-2.61118e-07	-6.39094e-07	3.07333e-07	-3.31761e-07	-6.64976e-07	1.55436e-07	-5.09540e-07	9.23336e-08	-1.79490e-08	7.43846e-08	1.78592e-07	-7.13128e-08	1.07280e-07	1.41017e-07	-7.25029e-08	6.85145e-08	1.16665e-07	-2.27421e-08	9.39230e-08	1.35258e-07	-9.71088e-08	3.81487e-08
1.081	-2.94723e-07	3.10049e-08	-2.63718e-07	-6.45076e-07	3.10824e-07	-3.34252e-07	-6.71204e-07	1.57078e-07	-5.14126e-07	9.37917e-08	-1.82325e-08	7.55592e-08	1.81077e-07	-7.23048e-08	1.08772e-07	1.42928e-07	-7.34854e-08	6.94430e-08	1.17632e-07	-2.25068e-08	9.51254e-08	1.36998e-07	-9.83581e-08	3.86394e-08
1.106	-2.97616e-07	3.13092e-08	-2.66306e-07	-6.51017e-07	3.14308e-07	-3.36709e-07	-6.77390e-07	1.58714e-07	-5.18676e-07	9.52564e-08	-1.85172e-08	7.67392e-08	1.83567e-07	-7.32992e-08	1.10268e-07	1.44843e-07	-7.44698e-08	7.03732e-08	1.18590e-07	-2.22600e-08	9.63303e-08	1.38739e-07	-9.96085e-08	3.91306e-08
1.130	-3.00495e-07	3.16122e-08	-2.68883e-07	-6.56918e-07	3.17787e-07	-3.39131e-07	-6.83536e-07	1.60345e-07	-5.23191e-07	9.67277e-08	-1.88032e-08	7.79244e-08	1.86063e-07	-7.42960e-08	1.11767e-07	1.46761e-07	-7.54560e-08	7.13052e-08	1.19539e-07	-2.20016e-08	9.75379e-08	1.40482e-07	-1.00860e-07	3.96223e-08
1.155	-3.03361e-07	3.19137e-08	-2.71448e-07	-6.62778e-07	3.21259e-07	-3.41518e-07	-6.89640e-07	1.61970e-07	-5.27670e-07	9.82054e-08	-1.90905e-08	7.91149e-08	1.88566e-07	-7.52951e-08	1.13270e-07	1.48683e-07	-7.64440e-08	7.22388e-08	1.20480e-07	-2.17316e-08	9.87480e-08	1.42227e-07	-1.02112e-07	4.01143e-08
1.180	-3.06215e-07	3.22138e-08	-2.74001e-07	-6.68597e-07	3.24725e-07	-3.43871e-07	-6.95703e-07	1.63588e-07	-5.32114e-07	9.96896e-08	-1.93790e-08	8.03106e-08	1.91073e-07	-7.62965e-08	1.14777e-07	1.50608e-07	-7.74338e-08	7.31742e-08	1.21411e-07	-2.14500e-08	9.99608e-08	1.43972e-07	-1.03366e-07	4.06066e-08
1.204	-3.09054e-07	3.25126e-08	-2.76542e-07	-6.74375e-07	3.28185e-07	-3.46190e-07	-7.01724e-07	1.65201e-07	-5.36523e-07	1.01180e-07	-1.96688e-08	8.15115e-08	1.93587e-07	-7.73001e-08	1.16287e-07	1.52537e-07	-7.84254e-08	7.41112e-08	1.22333e-07	-2.11568e-08	1.01176e-07	1.45719e-07	-1.04620e-07	4.10994e-08
1.229	-3.11881e-07	3.28100e-08	-2.79071e-07	-6.80112e-07	3.31639e-07	-3.48474e-07	-7.07705e-07	1.66808e-07	-5.40896e-07	1.02677e-07	-1.99598e-08	8.27175e-08	1.96106e-07	-7.83059e-08	1.17800e-07	1.54468e-07	-7.94186e-08	7.50498e-08	1.23246e-07	-2.08520e-08	1.02394e-07	1.47468e-07	-1.05875e-07	4.15925e-08
1.253	-3.14695e-07	3.31060e-08	-2.81589e-07	-6.85808e-07	3.35085e-07	-3.50723e-07	-7.13643e-07	1.68409e-07	-5.45234e-07	1.04181e-07	-2.02520e-08	8.39285e-08	1.98630e-07	-7.93140e-08	1.19316e-07	1.56404e-07	-8.04136e-08	7.59900e-08	1.24151e-07	-2.05356e-08	1.03615e-07	1.49217e-07	-1.07131e-07	4.20860e-08
1.278	-3.17495e-07	3.34005e-08	-2.84094e-07	-6.91463e-07	3.38526e-07	-3.52937e-07	-7.19540e-07	1.70005e-07	-5.49536e-07	1.05690e-07	-2.05455e-08	8.51447e-08	2.01160e-07	-8.03242e-08	1.20836e-07	1.58342e-07	-8.14102e-08	7.69318e-08	1.25046e-07	-2.02076e-08	1.04839e-07	1.50968e-07	-1.08388e-07	4.25798e-08
1.303	-3.20282e-07	3.36937e-08	-2.86588e-07	-6.97076e-07	3.41959e-07	-3.55117e-07	-7.25396e-07	1.71594e-07	-5.53802e-07	1.07206e-07	-2.08401e-08	8.63658e-08	2.03696e-07	-8.13366e-08	1.22359e-07	1.60284e-07	-8.24085e-08	7.78752e-08	1.25933e-07	-1.98679e-08	1.06065e-07	1.52720e-07	-1.09646e-07	4.30739e-08
1.327	-3.23056e-07	3.39855e-08	-2.89070e-07	-7.02648e-07	3.45386e-07	-3.57262e-07	-7.31210e-07	1.73177e-07	-5.58033e-07	1.08728e-07	-2.11360e-08	8.75919e-08	2.06236e-07	-8.23511e-08	1.23885e-07	1.62228e-07	-8.34084e-08	7.88201e-08	1.26811e-07	-1.95167e-08	1.07294e-07	1.54473e-07	-1.10905e-07	4.35683e-08
1.352	-3.25816e-07	3.42760e-08	-2.91540e-07	-7.08179e-07	3.48807e-07	-3.59372e-07	-7.36981e-07	1.74754e-07	-5.62228e-07	1.10256e-07	-2.14330e-08	8.88230e-08	2.08782e-07	-8.33676e-08	1.25414e-07	1.64176e-07	-8.44099e-08	7.97665e-08	1.27680e-07	-1.91538e-08	1.08526e-07	1.56227e-07	-1.12164e-07	4.40630e-08
1.376	-3.28564e-07	3.45650e-08	-2.93999e-07	-7.13668e-07	3.52220e-07	-3.61447e-07	-7.42711e-07	1.76325e-07	-5.66387e-07	1.11790e-07	-2.17313e-08	9.00589e-08	2.11333e-07	-8.43863e-08	1.26947e-07	1.66127e-07	-8.54129e-08	8.07143e-08	1.28540e-07	-1.87793e-08	1.09760e-07	1.57982e-07	-1.13424e-07	4.45580e-08
1.401	-3.31298e-07	3.48526e-08	-2.96445e-07	-7.19115e-07	3.55627e-07	-3.63488e-07	-7.48399e-07	1.77890e-07	-5.70510e-07	1.13330e-07	-2.20307e-08	9.12997e-08	2.13889e-07	-8.54069e-08	1.28482e-07	1.68081e-07	-8.64175e-08	8.16636e-08	1.29391e-07	-1.83932e-08	1.10998e-07	1.59738e-07	-1.14685e-07	4.50532e-08
1.425	-3.34018e-07	3.51388e-08	-2.98880e-07	-7.24520e-07	3.59027e-07	-3.65493e-07	-7.54046e-07	1.79448e-07	-5.74597e-07	1.14877e-07	-2.23312e-08	9.25453e-08	2.16450e-07	-8.64296e-08	1.30021e-07	1.70038e-07	-8.74235e-08	8.26144e-08	1.30233e-07	-1.79954e-08	1.12238e-07	1.61495e-07	-1.15946e-07	4.55487e-08
1.450	-3.36726e-07	3.54237e-08	-3.01302e-07	-7.29883e-07	3.62420e-07	-3.67463e-07	-7.59650e-07	1.81001e-07	-5.78648e-07	1.16429e-07	-2.26330e-08	9.37957e-08	2.19016e-07	-8.74542e-08	1.31562e-07	1.71998e-07	-8.84311e-08	8.35665e-08	1.31067e-07	-1.75860e-08	1.13481e-07	1.63252e-07	-1.17208e-07	4.60444e-08
1.475	-3.39420e-07	3.57071e-08	-3.03713e-07	-7.35204e-07	3.65805e-07	-3.69399e-07	-7.65211e-07	1.82548e-07	-5.82664e-07	1.17987e-07	-2.29358e-08	9.50508e-08	2.21587e-07	-8.84808e-08	1.33106e-07	1.73960e-07	-8.94401e-08	8.45199e-08	1.31892e-07	-1.71650e-08	1.14727e-07	1.65011e-07	-1.18470e-07	4.65403e-08
1.499	-3.42101e-07	3.59891e-08	-3.06112e-07	-7.40483e-07	3.69184e-07	-3.71299e-07	-7.70731e-07	1.84088e-07	-5.86643e-07	1.19550e-07	-2.32398e-08	9.63107e-08	2.24163e-07	-8.95093e-08	1.34654e-07	1.75925e-07	-9.04505e-08	8.54748e-08	1.32708e-07	-1.67324e-08	1.15976e-07	1.66770e-07	-1.19733e-07	4.70365e-08
1.524	-3.44769e-07	3.62698e-08	-3.08499e-07	-7.45720e-07	3.72556e-07	-3.73164e-07	-7.76208e-07	1.85622e-07	-5.90586e-07	1.21120e-07	-2.35449e-08	9.75752e-08	2.26743e-07	-9.05397e-08	1.36204e-07	1.77893e-07	-9.14622e-08	8.64309e-08	1.33516e-07	-1.62881e-08	1.17228e-07	1.68529e-07	-1.20997e-07	4.75329e-08
1.548	-3.47423e-07	3.65490e-08	-3.10874e-07	-7.50914e-07	3.75920e-07	-3.74994e-07	-7.81644e-07	1.87150e-07	-5.94493e-07	1.22695e-07	-2.38512e-08	9.88443e-08	2.29329e-07	-9.15720e-08	1.37757e-07	1.79864e-07	-9.24754e-08	8.73883e-08	1.34315e-07	-1.58322e-08	1.18482e-07	1.70290e-07	-1.22261e-07	4.80294e-08
1.573	-3.50065e-07	3.68269e-08	-3.13238e-07	-7.56066e-07	3.79277e-07	-3.76789e-07	-7.87036e-07	1.88672e-07	-5.98364e-07	1.24276e-07	-2.41585e-08	1.00118e-07	2.31918e-07	-9.26061e-08	1.39312e-07	1.81837e-07	-9.34899e-08	8.83470e-08	1.35105e-07	-1.53647e-08	1.19740e-07	1.72051e-07	-1.23525e-07	4.85261e-08
1.597	-3.52693e-07	3.71033e-08	-3.15589e-07	-7.61176e-07	3.82627e-07	-3.78548e-07	-7.92387e-07	1.90188e-07	-6.02199e-07	1.25863e-07	-2.44670e-08	1.01396e-07	2.34512e-07	-9.36419e-08	1.40871e-07	1.83812e-07	-9.45056e-08	8.93069e-08	1.35886e-07	-1.48855e-08	1.21001e-07	1.73813e-07	-1.24790e-07	4.90229e-08
1.622	-3.55307e-07	3.73784e-08	-3.17929e-07	-7.66243e-07	3.85970e-07	-3.80273e-07	-7.97694e-07	1.91697e-07	-6.05997e-07	1.27455e-07	-2.47765e-08	1.02679e-07	2.37111e-07	-9.46796e-08	1.42432e-07	1.85791e-07	-9.55227e-08	9.02679e-08	1.36659e-07	-1.43947e-08	1.22264e-07	1.75575e-07	-1.26055e-07	4.95199e-08
1.647	-3.57909e-07	3.76521e-08	-3.20256e-07	-7.71267e-07	3.89305e-07	-3.81962e-07	-8.02960e-07	1.93200e-07	-6.09760e-07	1.29053e-07	-2.50871e-08	1.03966e-07	2.39714e-07	-9.57190e-08	1.43995e-07	1.87771e-07	-9.65410e-08	9.12302e-08	1.37423e-07	-1.38923e-08	1.23531e-07	1.77337e-07	-1.27320e-07	5.00170e-08
1.671	-3.60497e-07	3.79243e-08	-3.22572e-07	-7.76249e-07	3.92633e-07	-3.83616e-07	-8.08182e-07	1.94697e-07	-6.13486e-07	1.30656e-07	-2.53987e-08	1.05258e-07	2.42321e-07	-9.67601e-08	1.45561e-07	1.89754e-07	-9.75605e-08	9.21936e-08	1.38179e-07	-1.33782e-08	1.24800e-07	1.79100e-07	-1.28586e-07	5.05143e-08
1.696	-3.63071e-07	3.81952e-08	-3.24876e-07	-7.81187e-07	3.95953e-07	-3.85234e-07	-8.13362e-07	1.96187e-07	-6.17175e-07	1.32265e-07	-2.57115e-08	1.06554e-07	2.44933e-07	-9.78028e-08	1.47130e-07	1.91739e-07	-9.85811e-08	9.31582e-08	1.38926e-07	-1.28526e-08	1.26073e-07	1.80864e-07	-1.29852e-07	5.10116e-08
1.720	-3.65633e-07	3.84647e-08	-3.27168e-07	-7.86083e-07	3.99266e-07	-3.86817e-07	-8.18500e-07	1.97671e-07	-6.20828e-07	1.33879e-07	-2.60252e-08	1.07854e-07	2.47548e-07	-9.88473e-08	1.48701e-07	1.93727e-07	-9.96030e-08	9.41238e-08	1.39664e-07	-1.23153e-08	1.27349e-07	1.82627e-07	-1.31118e-07	5.15090e-08
1.745	-3.68181e-07	3.87328e-08	-3.29449e-07	-7.90936e-07	4.02571e-07	-3.88365e-07	-8.23594e-07	1.99149e-07	-6.24445e-07	1.35499e-07	-2.63400e-08	1.09159e-07	2.50168e-07	-9.98933e-08	1.50275e-07	1.95716e-07	-1.00626e-07	9.50905e-08	1.40394e-07	-1.17664e-08	1.28628e-07	1.84391e-07	-1.32384e-07	5.20065e-08
1.769	-3.70716e-07	3.89995e-08	-3.31717e-07	-7.95746e-07	4.05868e-07	-3.89878e-07	-8.28646e-07	2.00621e-07	-6.28026e-07	1.37123e-07	-2.66559e-08	1.10467e-07	2.52792e-07	-1.00941e-07	1.51851e-07	1.97708e-07	-1.01650e-07	9.60582e-08	1.41116e-07	-1.12059e-08	1.29910e-07	1.86155e-07	-1.33651e-07	5.25040e-08
1.794	-3.73238e-07	3.92647e-08	-3.33973e-07	-8.00512e-07	4.09158e-07	-3.91354e-07	-8.33655e-07	2.02086e-07	-6.31569e-07	1.38753e-07	-2.69727e-08	1.11781e-07	2.55419e-07	-1.01990e-07	1.53429e-07	1.99702e-07	-1.02675e-07	9.70269e-08	1.41828e-07	-1.06338e-08	1.31195e-07	1.87919e-07	-1.34918e-07	5.30016e-08
1.819	-3.75746e-07	3.95286e-08	-3.36218e-07	-8.05236e-07	4.12440e-07	-3.92796e-07	-8.38621e-07	2.03545e-07	-6.35077e-07	1.40388e-07	-2.72906e-08	1.13098e-07	2.58051e-07	-1.03041e-07	1.55010e-07	2.01698e-07	-1.03701e-07	9.79966e-08	1.42533e-07	-1.00501e-08	1.32483e-07	1.89683e-07	-1.36184e-07	5.34992e-08
1.843	-3.78242e-07	3.97911e-08	-3.38451e-07	-8.09916e-07	4.15714e-07	-3.94202e-07	-8.43545e-07	2.04997e-07	-6.38548e-07	1.42029e-07	-2.76094e-08	1.14419e-07	2.60686e-07	-1.04093e-07	1.56593e-07	2.03696e-07	-1.04728e-07	9.89672e-08	1.43229e-07	-9.45478e-09	1.33774e-07	1.91448e-07	-1.37451e-07	5.39969e-08
1.868	-3.80724e-07	4.00522e-08	-3.40671e-07	-8.14553e-07	4.18980e-07	-3.95573e-07	-8.48425e-07	2.06443e-07	-6.41982e-07	1.43674e-07	-2.79292e-08	1.15745e-07	2.63325e-07	-1.05147e-07	1.58178e-07	2.05695e-07	-1.05756e-07	9.99388e-08	1.43916e-07	-8.84789e-09	1.35069e-07	1.93212e-07	-1.38718e-07	5.44945e-08
1.892	-3.83192e-07	4.03119e-08	-3.42880e-07	-8.19146e-07	4.22238e-07	-3.96908e-07	-8.53262e-07	2.07883e-07	-6.45380e-07	1.45324e-07	-2.82501e-08	1.17074e-07	2.65967e-07	-1.06202e-07	1.59765e-07	2.07697e-07	-1.06786e-07	1.00911e-07	1.44596e-07	-8.22942e-09	1.36366e-07	1.94976e-07	-1.39984e-07	5.49921e-08
1.917	-3.85648e-07	4.05702e-08	-3.45077e-07	-8.23696e-07	4.25489e-07	-3.98207e-07	-8.58057e-07	2.09316e-07	-6.48741e-07	1.46980e-07	-2.85718e-08	1.18408e-07	2.68613e-07	-1.07258e-07	1.61355e-07	2.09700e-07	-1.07816e-07	1.01885e-07	1.45266e-07	-7.59937e-09	1.37667e-07	1.96741e-07	-1.41251e-07	5.54897e-08
1.941	-3.88090e-07	4.08271e-08	-3.47263e-07	-8.28202e-07	4.28731e-07	-3.99471e-07	-8.62808e-07	2.10743e-07	-6.52065e-07	1.48640e-07	-2.88946e-08	1.19745e-07	2.71263e-07	-1.08316e-07	1.62946e-07	2.11705e-07	-1.08846e-07	1.02859e-07	1.45929e-07	-6.95775e-09	1.38971e-07	1.98505e-07	-1.42517e-07	5.59872e-08
1.966	-3.90519e-07	4.10827e-08	-3.49436e-07	-8.32665e-07	4.31965e-07	-4.00699e-07	-8.67516e-07	2.12163e-07	-6.55353e-07	1.50305e-07	-2.92183e-08	1.21087e-07	2.73915e-07	-1.09376e-07	1.64540e-07	2.13712e-07	-1.09878e-07	1.03834e-07	1.46583e-07	-6.30456e-09	1.40278e-07	2.00269e-07	-1.43784e-07	5.64847e-08
1.991	-3.92934e-07	4.13368e-08	-3.51597e-07	-8.37083e-07	4.35191e-07	-4.01892e-07	-8.72181e-07	2.13577e-07	-6.58604e-07	1.51975e-07	-2.95429e-08	1.22432e-07	2.76571e-07	-1.10436e-07	1.66135e-07	2.15720e-07	-1.10911e-07	1.04809e-07	1.47229e-07	-5.63983e-09	1.41589e-07	2.02032e-07	-1.45050e-07	5.69821e-08
2.015	-3.95336e-07	4.15895e-08	-3.53747e-07	-8.41459e-07	4.38409e-07	-4.03049e-07	-8.76803e-07	2.14985e-07	-6.61818e-07	1.53650e-07	-2.98685e-08	1.23781e-07	2.79231e-07	-1.11498e-07	1.67733e-07	2.17730e-07	-1.11944e-07	1.05786e-07	1.47866e-07	-4.96354e-09	1.42903e-07	2.03795e-07	-1.46316e-07	5.74794e-08
2.040	-3.97725e-07	4.18408e-08	-3.55885e-07	-8.45790e-07	4.41619e-07	-4.04171e-07	-8.81382e-07	2.16386e-07	-6.64996e-07	1.55329e-07	-3.01949e-08	1.25134e-07	2.81893e-07	-1.12561e-07	1.69332e-07	2.19741e-07	-1.12978e-07	1.06763e-07	1.48495e-07	-4.27572e-09	1.44220e-07	2.05558e-07	-1.47582e-07	5.79766e-08
2.064	-4.00101e-07	4.20908e-08	-3.58011e-07	-8.50078e-07	4.44821e-07	-4.05257e-07	-8.85917e-07	2.17781e-07	-6.68137e-07	1.57013e-07	-3.05223e-08	1.26491e-07	2.84559e-07	-1.13626e-07	1.70933e-07	2.21754e-07	-1.14013e-07	1.07741e-07	1.49116e-07	-3.57637e-09	1.45540e-07	2.07321e-07	-1.48847e-07	5.84737e-08
2.089	-4.02464e-07	4.23393e-08	-3.60125e-07	-8.54321e-07	4.48014e-07	-4.06307e-07	-8.90410e-07	2.19169e-07	-6.71241e-07	1.58702e-07	-3.08506e-08	1.27851e-07	2.87227e-07	-1.14691e-07	1.72536e-07	2.23768e-07	-1.15048e-07	1.08719e-07	1.49729e-07	-2.86550e-09	1.46863e-07	2.09083e-07	-1.50112e-07	5.89707e-08
2.114	-4.04813e-07	4.25865e-08	-3.62227e-07	-8.58521e-07	4.51199e-07	-4.07322e-07	-8.94859e-07	2.20551e-07	-6.74308e-07	1.60395e-07	-3.11797e-08	1.29215e-07	2.89898e-07	-1.15758e-07	1.74141e-07	2.25783e-07	-1.16084e-07	1.09699e-07	1.50333e-07	-2.14312e-09	1.48190e-07	2.10844e-07	-1.51377e-07	5.94676e-08
2.138	-4.07149e-07	4.28322e-08	-3.64317e-07	-8.62676e-07	4.54376e-07	-4.08301e-07	-8.99265e-07	2.21926e-07	-6.77339e-07	1.62093e-07	-3.15098e-08	1.30583e-07	2.92573e-07	-1.16826e-07	1.75747e-07	2.27800e-07	-1.17121e-07	1.10678e-07	1.50930e-07	-1.40924e-09	1.49521e-07	2.12605e-07	-1.52641e-07	5.99642e-08
2.163	-4.09472e-07	4.30766e-08	-3.66396e-07	-8.66788e-07	4.57544e-07	-4.09244e-07	-9.03627e-07	2.23295e-07	-6.80332e-07	1.63795e-07	-3.18407e-08	1.31954e-07	2.95250e-07	-1.17895e-07	1.77355e-07	2.29817e-07	-1.18159e-07	1.11659e-07	1.51518e-07	-6.63867e-10	1.50854e-07	2.14366e-07	-1.53905e-07	6.04607e-08
2.187	-4.11782e-07	4.33196e-08	-3.68462e-07	-8.70855e-07	4.60703e-07	-4.10152e-07	-9.07946e-07	2.24657e-07	-6.83289e-07	1.65502e-07	-3.21725e-08	1.33329e-07	2.97929e-07	-1.18965e-07	1.78965e-07	2.31836e-07	-1.19197e-07	1.12640e-07	1.52098e-07	9.29805e-11	1.52191e-07	2.16125e-07	-1.55168e-07	6.09571e-08
2.212	-4.14078e-07	4.35611e-08	-3.70517e-07	-8.74878e-07	4.63854e-07	-4.11024e-07	-9.12222e-07	2.26013e-07	-6.86209e-07	1.67213e-07	-3.25051e-08	1.34708e-07	3.00612e-07	-1.20036e-07	1.80576e-07	2.33856e-07	-1.20235e-07	1.13621e-07	1.52670e-07	8.61295e-10	1.53531e-07	2.17884e-07	-1.56431e-07	6.14532e-08
2.236	-4.16361e-07	4.38013e-08	-3.72560e-07	-8.78857e-07	4.66997e-07	-4.11860e-07	-9.16455e-07	2.27363e-07	-6.89092e-07	1.68928e-07	-3.28385e-08	1.36090e-07	3.03296e-07	-1.21108e-07	1.82189e-07	2.35877e-07	-1.21274e-07	1.14603e-07	1.53234e-07	1.64106e-09	1.54875e-07	2.19643e-07	-1.57694e-07	6.19491e-08
2.261	-4.18631e-07	4.40401e-08	-3.74591e-07	-8.82792e-07	4.70131e-07	-4.12661e-07	-9.20644e-07	2.28706e-07	-6.91938e-07	1.70648e-07	-3.31728e-08	1.37475e-07	3.05983e-07	-1.22181e-07	1.83803e-07	2.37899e-07	-1.22314e-07	1.15585e-07	1.53790e-07	2.43228e-09	1.56222e-07	2.21400e-07	-1.58955e-07	6.24447e-08
2.286	-4.20888e-07	4.42775e-08	-3.76611e-07	-8.86682e-07	4.73256e-07	-4.13425e-07	-9.24790e-07	2.30042e-07	-6.94748e-07	1.72372e-07	-3.35079e-08	1.38864e-07	3.08673e-07	-1.23255e-07	1.85418e-07	2.39921e-07	-1.23354e-07	1.16568e-07	1.54337e-07	3.23492e-09	1.57572e-07	2.23157e-07	-1.60216e-07	6.29402e-08
2.310	-4.23132e-07	4.45136e-08	-3.78618e-07	-8.90528e-07	4.76373e-07	-4.14155e-07	-9.28892e-07	2.31372e-07	-6.97520e-07	1.74100e-07	-3.38438e-08	1.40256e-07	3.11365e-07	-1.24329e-07	1.87035e-07	2.41945e-07	-1.24394e-07	1.17551e-07	1.54877e-07	4.04898e-09	1.58926e-07	2.24912e-07	-1.61477e-07	6.34353e-08
2.335	-4.25362e-07	4.47482e-08	-3.80614e-07	-8.94329e-07	4.79481e-07	-4.14848e-07	-9.32951e-07	2.32696e-07	-7.00256e-07	1.75832e-07	-3.41805e-08	1.41651e-07	3.14059e-07	-1.25405e-07	1.88654e-07	2.43969e-07	-1.25435e-07	1.18534e-07	1.55409e-07	4.87444e-09	1.60283e-07	2.26667e-07	-1.62737e-07	6.39302e-08
2.359	-4.27579e-07	4.49814e-08	-3.82598e-07	-8.98086e-07	4.82580e-07	-4.15506e-07	-9.36967e-07	2.34013e-07	-7.02954e-07	1.77568e-07	-3.45180e-08	1.43050e-07	3.16755e-07	-1.26482e-07	1.90273e-07	2.45994e-07	-1.26476e-07	1.19518e-07	1.55933e-07	5.71130e-09	1.61644e-07	2.28420e-07	-1.63996e-07	6.44248e-08
2.384	-4.29783e-07	4.52133e-08	-3.84570e-07	-9.01799e-07	4.85671e-07	-4.16128e-07	-9.40939e-07	2.35323e-07	-7.05616e-07	1.79308e-07	-3.48563e-08	1.44452e-07	3.19453e-07	-1.27559e-07	1.91894e-07	2.48019e-07	-1.27517e-07	1.20502e-07	1.56449e-07	6.55953e-09	1.63008e-07	2.30173e-07	-1.65254e-07	6.49191e-08
2.408	-4.31974e-07	4.54438e-08	-3.86530e-07	-9.05467e-07	4.88753e-07	-4.16714e-07	-9.44868e-07	2.36627e-07	-7.08240e-07	1.81052e-07	-3.51953e-08	1.45857e-07	3.22153e-07	-1.28637e-07	1.93516e-07	2.50045e-07	-1.28559e-07	1.21487e-07	1.56957e-07	7.41912e-09	1.64376e-07	2.31924e-07	-1.66511e-07	6.54131e-08
2.433	-4.34152e-07	4.56729e-08	-3.88479e-07	-9.09090e-07	4.91825e-07	-4.17265e-07	-9.48753e-07	2.37925e-07	-7.10828e-07	1.82800e-07	-3.55351e-08	1.47265e-07	3.24855e-07	-1.29716e-07	1.95139e-07	2.52072e-07	-1.29601e-07	1.22471e-07	1.57457e-07	8.29005e-09	1.65747e-07	2.33675e-07	-1.67768e-07	6.59067e-08
2.458	-4.36316e-07	4.59006e-08	-3.90416e-07	-9.12669e-07	4.94889e-07	-4.17780e-07	-9.52595e-07	2.39216e-07	-7.13379e-07	1.84552e-07	-3.58756e-08	1.48676e-07	3.27559e-07	-1.30796e-07	1.96763e-07	2.54099e-07	-1.30643e-07	1.23456e-07	1.57949e-07	9.17232e-09	1.67121e-07	2.35424e-07	-1.69024e-07	6.64000e-08
2.482	-4.38467e-07	4.61269e-08	-3.92341e-07	-9.16204e-07	4.97944e-07	-4.18259e-07	-9.56394e-07	2.40501e-07	-7.15893e-07	1.86307e-07	-3.62169e-08	1.50090e-07	3.30265e-07	-1.31876e-07	1.98388e-07	2.56126e-07	-1.31685e-07	1.24441e-07	1.58433e-07	1.00659e-08	1.68499e-07	2.37171e-07	-1.70278e-07	6.68929e-08
2.507	-4.40606e-07	4.63518e-08	-3.94254e-07	-9.19693e-07	5.00990e-07	-4.18703e-07	-9.60149e-07	2.41779e-07	-7.18370e-07	1.88067e-07	-3.65589e-08	1.51508e-07	3.32972e-07	-1.32957e-07	2.00015e-07	2.58154e-07	-1.32728e-07	1.25426e-07	1.58910e-07	1.09708e-08	1.69881e-07	2.38918e-07	-1.71532e-07	6.73855e-08
2.531	-4.42731e-07	4.65754e-08	-3.96155e-07	-9.23138e-07	5.04027e-07	-4.19111e-07	-9.63860e-07	2.43051e-07	-7.20809e-07	1.89830e-07	-3.69016e-08	1.52928e-07	3.35680e-07	-1.34039e-07	2.01642e-07	2.60182e-07	-1.33770e-07	1.26412e-07	1.59379e-07	1.18869e-08	1.71266e-07	2.40663e-07	-1.72785e-07	6.78776e-08
2.556	-4.44842e-07	4.67975e-08	-3.98045e-07	-9.26538e-07	5.07055e-07	-4.19483e-07	-9.67529e-07	2.44316e-07	-7.23212e-07	1.91596e-07	-3.72450e-08	1.54351e-07	3.38391e-07	-1.35121e-07	2.03270e-07	2.62210e-07	-1.34813e-07	1.27397e-07	1.59840e-07	1.28144e-08	1.72654e-07	2.42406e-07	-1.74037e-07	6.83694e-08
2.580	-4.46941e-07	4.70183e-08	-3.99923e-07	-9.29894e-07	5.10074e-07	-4.19820e-07	-9.71153e-07	2.45575e-07	-7.25578e-07	1.93367e-07	-3.75892e-08	1.55777e-07	3.41102e-07	-1.36204e-07	2.04898e-07	2.64238e-07	-1.35856e-07	1.28382e-07	1.60293e-07	1.37530e-08	1.74046e-07	2.44148e-07	-1.75287e-07	6.88607e-08
2.605	-4.49027e-07	4.72377e-08	-4.01789e-07	-9.33204e-07	5.13083e-07	-4.20121e-07	-9.74735e-07	2.46827e-07	-7.27907e-07	1.95140e-07	-3.79340e-08	1.57206e-07	3.43815e-07	-1.37287e-07	2.06528e-07	2.66266e-07	-1.36899e-07	1.29368e-07	1.60739e-07	1.47029e-08	1.75442e-07	2.45889e-07	-1.76537e-07	6.93516e-08
2.630	-4.51099e-07	4.74558e-08	-4.03643e-07	-9.36470e-07	5.16084e-07	-4.20386e-07	-9.78272e-07	2.48073e-07	-7.30199e-07	1.96918e-07	-3.82795e-08	1.58638e-07	3.46529e-07	-1.38371e-07	2.08158e-07	2.68295e-07	-1.37941e-07	1.30353e-07	1.61177e-07	1.56641e-08	1.76841e-07	2.47628e-07	-1.77785e-07	6.98420e-08
2.654	-4.53159e-07	4.76724e-08	-4.05486e-07	-9.39691e-07	5.19075e-07	-4.20616e-07	-9.81767e-07	2.49313e-07	-7.32454e-07	1.98698e-07	-3.86256e-08	1.60073e-07	3.49244e-07	-1.39455e-07	2.09789e-07	2.70323e-07	-1.38984e-07	1.31339e-07	1.61607e-07	1.66364e-08	1.78243e-07	2.49365e-07	-1.79033e-07	7.03320e-08
2.679	-4.55205e-07	4.78877e-08	-4.07317e-07	-9.42867e-07	5.22057e-07	-4.20810e-07	-9.85218e-07	2.50546e-07	-7.34672e-07	2.00482e-07	-3.89724e-08	1.61510e-07	3.51961e-07	-1.40540e-07	2.11421e-07	2.72351e-07	-1.40027e-07	1.32324e-07	1.62030e-07	1.76199e-08	1.79649e-07	2.51100e-07	-1.80279e-07	7.08215e-08
2.703	-4.57238e-07	4.81016e-08	-4.09137e-07	-9.45999e-07	5.25030e-07	-4.20968e-07	-9.88626e-07	2.51773e-07	-7.36853e-07	2.02270e-07	-3.93199e-08	1.62950e-07	3.54678e-07	-1.41625e-07	2.13053e-07	2.74378e-07	-1.41069e-07	1.33309e-07	1.62445e-07	1.86145e-08	1.81059e-07	2.52834e-07	-1.81523e-07	7.13105e-08
2.728	-4.59258e-07	4.83141e-08	-4.10944e-07	-9.49085e-07	5.27994e-07	-4.21091e-07	-9.91990e-07	2.52993e-07	-7.38997e-07	2.04060e-07	-3.96680e-08	1.64392e-07	3.57396e-07	-1.42710e-07	2.14686e-07	2.76406e-07	-1.42112e-07	1.34294e-07	1.62852e-07	1.96203e-08	1.82472e-07	2.54566e-07	-1.82767e-07	7.17990e-08
2.753	-4.61265e-07	4.85252e-08	-4.12740e-07	-9.52127e-07	5.30948e-07	-4.21179e-07	-9.95311e-07	2.54207e-07	-7.41104e-07	2.05854e-07	-4.00167e-08	1.65838e-07	3.60115e-07	-1.43796e-07	2.16320e-07	2.78433e-07	-1.43154e-07	1.35279e-07	1.63252e-07	2.06371e-08	1.83889e-07	2.56296e-07	-1.84009e-07	7.22869e-08
2.777	-4.63259e-07	4.87350e-08	-4.14524e-07	-9.55123e-07	5.33893e-07	-4.21230e-07	-9.98588e-07	2.55414e-07	-7.43174e-07	2.07651e-07	-4.03660e-08	1.67285e-07	3.62835e-07	-1.44882e-07	2.17953e-07	2.80460e-07	-1.44196e-07	1.36264e-07	1.63645e-07	2.16651e-08	1.85310e-07	2.58024e-07	-1.85250e-07	7.27743e-08
2.802	-4.65240e-07	4.89434e-08	-4.16297e-07	-9.58075e-07	5.36829e-07	-4.21247e-07	-1.00182e-06	2.56615e-07	-7.45207e-07	2.09451e-07	-4.07160e-08	1.68735e-07	3.65556e-07	-1.45968e-07	2.19588e-07	2.82486e-07	-1.45238e-07	1.37248e-07	1.64029e-07	2.27042e-08	1.86734e-07	2.59750e-07	-1.86489e-07	7.32612e-08
2.826	-4.67208e-07	4.91504e-08	-4.18058e-07	-9.60982e-07	5.39755e-07	-4.21227e-07	-1.00501e-06	2.57810e-07	-7.47203e-07	2.11255e-07	-4.10665e-08	1.70188e-07	3.68277e-07	-1.47055e-07	2.21222e-07	2.84512e-07	-1.46280e-07	1.38233e-07	1.64407e-07	2.37543e-08	1.88161e-07	2.61474e-07	-1.87727e-07	7.37475e-08
2.851	-4.69163e-07	4.93561e-08	-4.19807e-07	-9.63844e-07	5.42672e-07	-4.21173e-07	-1.00816e-06	2.58999e-07	-7.49162e-07	2.13061e-07	-4.14176e-08	1.71643e-07	3.70998e-07	-1.48141e-07	2.22857e-07	2.86537e-07	-1.47321e-07	1.39217e-07	1.64777e-07	2.48154e-08	1.89592e-07	2.63196e-07	-1.88963e-07	7.42332e-08
2.875	-4.71105e-07	4.95604e-08	-4.21545e-07	-9.66661e-07	5.45579e-07	-4.21082e-07	-1.01127e-06	2.60181e-07	-7.51085e-07	2.14870e-07	-4.17693e-08	1.73101e-07	3.73720e-07	-1.49228e-07	2.24492e-07	2.88562e-07	-1.48362e-07	1.40200e-07	1.65140e-07	2.58875e-08	1.91027e-07	2.64916e-07	-1.90198e-07	7.47183e-08
2.900	-4.73034e-07	4.97633e-08	-4.23270e-07	-9.69433e-07	5.48477e-07	-4.20956e-07	-1.01433e-06	2.61356e-07	-7.52970e-07	2.16682e-07	-4.21216e-08	1.74561e-07	3.76443e-07	-1.50315e-07	2.26127e-07	2.90586e-07	-1.49402e-07	1.41184e-07	1.65495e-07	2.69707e-08	1.92465e-07	2.66634e-07	-1.91431e-07	7.52027e-08
2.925	-4.74950e-07	4.99648e-08	-4.24985e-07	-9.72160e-07	5.51365e-07	-4.20795e-07	-1.01734e-06	2.62526e-07	-7.54818e-07	2.18497e-07	-4.24744e-08	1.76023e-07	3.79165e-07	-1.51402e-07	2.27763e-07	2.92609e-07	-1.50442e-07	1.42167e-07	1.65843e-07	2.80648e-08	1.93907e-07	2.68350e-07	-1.92663e-07	7.56866e-08
2.949	-4.76852e-07	5.01650e-08	-4.26687e-07	-9.74842e-07	5.54244e-07	-4.20599e-07	-1.02032e-06	2.63689e-07	-7.56630e-07	2.20315e-07	-4.28278e-08	1.77487e-07	3.81888e-07	-1.52490e-07	2.29398e-07	2.94631e-07	-1.51482e-07	1.43149e-07	1.66183e-07	2.91698e-08	1.95353e-07	2.70063e-07	-1.93893e-07	7.61698e-08
2.974	-4.78742e-07	5.03638e-08	-4.28378e-07	-9.77479e-07	5.57113e-07	-4.20367e-07	-1.02325e-06	2.64845e-07	-7.58404e-07	2.22136e-07	-4.31817e-08	1.78954e-07	3.84611e-07	-1.53577e-07	2.31034e-07	2.96652e-07	-1.52521e-07	1.44131e-07	1.66516e-07	3.02857e-08	1.96802e-07	2.71774e-07	-1.95121e-07	7.66523e-08
2.998	-4.80619e-07	5.05613e-08	-4.30058e-07	-9.80072e-07	5.59972e-07	-4.20099e-07	-1.02614e-06	2.65996e-07	-7.60142e-07	2.23959e-07	-4.35361e-08	1.80423e-07	3.87334e-07	-1.54664e-07	2.32669e-07	2.98673e-07	-1.53560e-07	1.45113e-07	1.66842e-07	3.14126e-08	1.98255e-07	2.73482e-07	-1.96348e-07	7.71342e-08
3.023	-4.82483e-07	5.07574e-08	-4.31726e-07	-9.82619e-07	5.62822e-07	-4.19796e-07	-1.02898e-06	2.67140e-07	-7.61843e-07	2.25785e-07	-4.38911e-08	1.81894e-07	3.90056e-07	-1.55751e-07	2.34305e-07	3.00692e-07	-1.54598e-07	1.46094e-07	1.67161e-07	3.25503e-08	1.99711e-07	2.75188e-07	-1.97573e-07	7.76154e-08
3.047	-4.84334e-07	5.09521e-08	-4.33382e-07	-9.85121e-07	5.65663e-07	-4.19458e-07	-1.03178e-06	2.68278e-07	-7.63507e-07	2.27613e-07	-4.42465e-08	1.83367e-07	3.92779e-07	-1.56838e-07	2.35940e-07	3.02710e-07	-1.55636e-07	1.47074e-07	1.67473e-07	3.36988e-08	2.01171e-07	2.76892e-07	-1.98796e-07	7.80958e-08
3.072	-4.86172e-07	5.11454e-08	-4.35027e-07	-9.87579e-07	5.68493e-07	-4.19085e-07	-1.03454e-06	2.69410e-07	-7.65134e-07	2.29444e-07	-4.46025e-08	1.84842e-07	3.95501e-07	-1.57925e-07	2.37576e-07	3.04727e-07	-1.56673e-07	1.48054e-07	1.67777e-07	3.48582e-08	2.02635e-07	2.78593e-07	-2.00017e-07	7.85756e-08
3.097	-4.87997e-07	5.13375e-08	-4.36660e-07	-9.89991e-07	5.71314e-07	-4.18676e-07	-1.03726e-06	2.70535e-07	-7.66724e-07	2.31278e-07	-4.49589e-08	1.86319e-07	3.98223e-07	-1.59012e-07	2.39211e-07	3.06743e-07	-1.57709e-07	1.49034e-07	1.68074e-07	3.60283e-08	2.04102e-07	2.80291e-07	-2.01236e-07	7.90546e-08
3.121	-4.89810e-07	5.15281e-08	-4.38281e-07	-9.92358e-07	5.74126e-07	-4.18233e-07	-1.03993e-06	2.71655e-07	-7.68277e-07	2.33114e-07	-4.53158e-08	1.87798e-07	4.00945e-07	-1.60099e-07	2.40846e-07	3.08758e-07	-1.58745e-07	1.50013e-07	1.68364e-07	3.72092e-08	2.05573e-07	2.81987e-07	-2.02454e-07	7.95328e-08
3.146	-4.91609e-07	5.17174e-08	-4.39892e-07	-9.94681e-07	5.76927e-07	-4.17754e-07	-1.04256e-06	2.72768e-07	-7.69794e-07	2.34952e-07	-4.56732e-08	1.89279e-07	4.03666e-07	-1.61186e-07	2.42480e-07	3.10771e-07	-1.59780e-07	1.50991e-07	1.68647e-07	3.84009e-08	2.07048e-07	2.83680e-07	-2.03669e-07	8.00103e-08
3.170	-4.93395e-07	5.19053e-08	-4.41490e-07	-9.96958e-07	5.79719e-07	-4.17239e-07	-1.04515e-06	2.73875e-07	-7.71274e-07	2.36793e-07	-4.60310e-08	1.90762e-07	4.06387e-07	-1.62272e-07	2.44115e-07	3.12782e-07	-1.60814e-07	1.51968e-07	1.68923e-07	3.96033e-08	2.08526e-07	2.85370e-07	-2.04883e-07	8.04870e-08
3.195	-4.95169e-07	5.20919e-08	-4.43077e-07	-9.99191e-07	5.82501e-07	-4.16690e-07	-1.04769e-06	2.74975e-07	-7.72717e-07	2.38636e-07	-4.63893e-08	1.92247e-07	4.09107e-07	-1.63358e-07	2.45748e-07	3.14793e-07	-1.61848e-07	1.52945e-07	1.69191e-07	4.08163e-08	2.10008e-07	2.87057e-07	-2.06094e-07	8.09630e-08
3.219	-4.96930e-07	5.22771e-08	-4.44653e-07	-1.00138e-06	5.85273e-07	-4.16106e-07	-1.05019e-06	2.76070e-07	-7.74123e-07	2.40482e-07	-4.67480e-08	1.93734e-07	4.11826e-07	-1.64444e-07	2.47382e-07	3.16801e-07	-1.62881e-07	1.53921e-07	1.69453e-07	4.20400e-08	2.11493e-07	2.88742e-07	-2.07304e-07	8.14381e-08
3.244	-4.98678e-07	5.24610e-08	-4.46217e-07	-1.00352e-06	5.88035e-07	-4.15486e-07	-1.05265e-06	2.77158e-07	-7.75492e-07	2.42329e-07	-4.71072e-08	1.95222e-07	4.14544e-07	-1.65529e-07	2.49015e-07	3.18808e-07	-1.63913e-07	1.54896e-07	1.69708e-07	4.32744e-08	2.12982e-07	2.90423e-07	-2.08511e-07	8.19123e-08
3.269	-5.00413e-07	5.26435e-08	-4.47769e-07	-1.00562e-06	5.90788e-07	-4.14832e-07	-1.05507e-06	2.78241e-07	-7.76825e-07	2.44179e-07	-4.74667e-08	1.96712e-07	4.17262e-07	-1.66615e-07	2.50647e-07	3.20814e-07	-1.64944e-07	1.55870e-07	1.69955e-07	4.45193e-08	2.14475e-07	2.92102e-07	-2.09716e-07	8.23858e-08
3.293	-5.02135e-07	5.28247e-08	-4.49310e-07	-1.00767e-06	5.93531e-07	-4.14142e-07	-1.05744e-06	2.79317e-07	-7.78121e-07	2.46031e-07	-4.78267e-08	1.98204e-07	4.19978e-07	-1.67699e-07	2.52279e-07	3.22817e-07	-1.65974e-07	1.56844e-07	1.70196e-07	4.57749e-08	2.15971e-07	2.93777e-07	-2.10919e-07	8.28584e-08
3.318	-5.03844e-07	5.30045e-08	-4.50840e-07	-1.00968e-06	5.96263e-07	-4.13418e-07	-1.05977e-06	2.80388e-07	-7.79380e-07	2.47884e-07	-4.81871e-08	1.99697e-07	4.22694e-07	-1.68784e-07	2.53910e-07	3.24819e-07	-1.67003e-07	1.57816e-07	1.70430e-07	4.70409e-08	2.17471e-07	2.95450e-07	-2.12120e-07	8.33301e-08
3.342	-5.05541e-07	5.31830e-08	-4.52358e-07	-1.01164e-06	5.98986e-07	-4.12658e-07	-1.06205e-06	2.81452e-07	-7.80603e-07	2.49740e-07	-4.85478e-08	2.01192e-07	4.25408e-07	-1.69867e-07	2.55541e-07	3.26819e-07	-1.68031e-07	1.58788e-07	1.70657e-07	4.83175e-08	2.18974e-07	2.97119e-07	-2.13318e-07	8.38009e-08
3.367	-5.07225e-07	5.33602e-08	-4.53864e-07	-1.01356e-06	6.01699e-07	-4.11864e-07	-1.06430e-06	2.82510e-07	-7.81789e-07	2.51598e-07	-4.89090e-08	2.02689e-07	4.28121e-07	-1.70951e-07	2.57170e-07	3.28817e-07	-1.69058e-07	1.59758e-07	1.70877e-07	4.96046e-08	2.20482e-07	2.98785e-07	-2.14515e-07	8.42709e-08
3.391	-5.08896e-07	5.35360e-08	-4.55360e-07	-1.01544e-06	6.04402e-07	-4.11035e-07	-1.06650e-06	2.83562e-07	-7.82938e-07	2.53458e-07	-4.92705e-08	2.04187e-07	4.30833e-07	-1.72034e-07	2.58799e-07	3.30813e-07	-1.70085e-07	1.60728e-07	1.71090e-07	5.09021e-08	2.21992e-07	3.00448e-07	-2.15708e-07	8.47399e-08
3.416	-5.10554e-07	5.37104e-08	-4.56844e-07	-1.01727e-06	6.07095e-07	-4.10171e-07	-1.06866e-06	2.84609e-07	-7.84051e-07	2.55319e-07	-4.96323e-08	2.05687e-07	4.33543e-07	-1.73116e-07	2.60427e-07	3.32807e-07	-1.71110e-07	1.61697e-07	1.71297e-07	5.22100e-08	2.23507e-07	3.02108e-07	-2.16900e-07	8.52080e-08
3.441	-5.12199e-07	5.38835e-08	-4.58316e-07	-1.01905e-06	6.09778e-07	-4.09272e-07	-1.07078e-06	2.85649e-07	-7.85127e-07	2.57182e-07	-4.99945e-08	2.07188e-07	4.36252e-07	-1.74197e-07	2.62055e-07	3.34798e-07	-1.72134e-07	1.62665e-07	1.71496e-07	5.35284e-08	2.25025e-07	3.03764e-07	-2.18089e-07	8.56751e-08
3.465	-5.13832e-07	5.40553e-08	-4.59777e-07	-1.02079e-06	6.12451e-07	-4.08339e-07	-1.07285e-06	2.86684e-07	-7.86167e-07	2.59047e-07	-5.03571e-08	2.08690e-07	4.38959e-07	-1.75279e-07	2.63681e-07	3.36788e-07	-1.73157e-07	1.63631e-07	1.71689e-07	5.48571e-08	2.26546e-07	3.05417e-07	-2.19276e-07	8.61413e-08
3.490	-5.15452e-07	5.42257e-08	-4.61227e-07	-1.02249e-06	6.15114e-07	-4.07371e-07	-1.07488e-06	2.87712e-07	-7.87170e-07	2.60914e-07	-5.07199e-08	2.10194e-07	4.41665e-07	-1.76359e-07	2.65306e-07	3.38775e-07	-1.74178e-07	1.64597e-07	1.71875e-07	5.61961e-08	2.28071e-07	3.07067e-07	-2.20460e-07	8.66065e-08
3.514	-5.17060e-07	5.43948e-08	-4.62665e-07	-1.02414e-06	6.17767e-07	-4.06368e-07	-1.07687e-06	2.88735e-07	-7.88136e-07	2.62782e-07	-5.10831e-08	2.11699e-07	4.44369e-07	-1.77439e-07	2.66930e-07	3.40760e-07	-1.75199e-07	1.65561e-07	1.72055e-07	5.75455e-08	2.29600e-07	3.08712e-07	-2.21642e-07	8.70707e-08
3.539	-5.18655e-07	5.45626e-08	-4.64092e-07	-1.02574e-06	6.20410e-07	-4.05331e-07	-1.07882e-06	2.89752e-07	-7.89066e-07	2.64652e-07	-5.14466e-08	2.13205e-07	4.47071e-07	-1.78518e-07	2.68554e-07	3.42742e-07	-1.76218e-07	1.66524e-07	1.72227e-07	5.89051e-08	2.31132e-07	3.10355e-07	-2.22821e-07	8.75339e-08
3.564	-5.20237e-07	5.47290e-08	-4.65508e-07	-1.02730e-06	6.23043e-07	-4.04259e-07	-1.08072e-06	2.90763e-07	-7.89960e-07	2.66524e-07	-5.18104e-08	2.14713e-07	4.49772e-07	-1.79596e-07	2.70176e-07	3.44722e-07	-1.77236e-07	1.67486e-07	1.72393e-07	6.02749e-08	2.32668e-07	3.11994e-07	-2.23997e-07	8.79961e-08
3.588	-5.21806e-07	5.48941e-08	-4.66912e-07	-1.02882e-06	6.25666e-07	-4.03153e-07	-1.08258e-06	2.91768e-07	-7.90817e-07	2.68396e-07	-5.21745e-08	2.16222e-07	4.52470e-07	-1.80673e-07	2.71797e-07	3.46700e-07	-1.78253e-07	1.68447e-07	1.72553e-07	6.16550e-08	2.34208e-07	3.13629e-07	-2.25171e-07	8.84573e-08
3.613	-5.23363e-07	5.50579e-08	-4.68305e-07	-1.03029e-06	6.28279e-07	-4.02012e-07	-1.08441e-06	2.92768e-07	-7.91638e-07	2.70271e-07	-5.25388e-08	2.17732e-07	4.55166e-07	-1.81750e-07	2.73416e-07	3.48675e-07	-1.79268e-07	1.69407e-07	1.72706e-07	6.30452e-08	2.35751e-07	3.15260e-07	-2.26343e-07	8.89174e-08
3.637	-5.24907e-07	5.52204e-08	-4.69687e-07	-1.03172e-06	6.30882e-07	-4.00837e-07	-1.08618e-06	2.93761e-07	-7.92422e-07	2.72147e-07	-5.29035e-08	2.19243e-07	4.57860e-07	-1.82826e-07	2.75035e-07	3.50647e-07	-1.80282e-07	1.70365e-07	1.72852e-07	6.44456e-08	2.37298e-07	3.16888e-07	-2.27511e-07	8.93765e-08
3.662	-5.26439e-07	5.53815e-08	-4.71057e-07	-1.03310e-06	6.33474e-07	-3.99627e-07	-1.08792e-06	2.94749e-07	-7.93170e-07	2.74024e-07	-5.32684e-08	2.20755e-07	4.60552e-07	-1.83901e-07	2.76652e-07	3.52616e-07	-1.81295e-07	1.71322e-07	1.72992e-07	6.58560e-08	2.38848e-07	3.18512e-07	-2.28677e-07	8.98345e-08
3.686	-5.27958e-07	5.55413e-08	-4.72416e-07	-1.03444e-06	6.36057e-07	-3.98383e-07	-1.08961e-06	2.95732e-07	-7.93881e-07	2.75902e-07	-5.36335e-08	2.22268e-07	4.63242e-07	-1.84975e-07	2.78267e-07	3.54583e-07	-1.82306e-07	1.72277e-07	1.73125e-07	6.72765e-08	2.40402e-07	3.20131e-07	-2.29840e-07	9.02914e-08
3.711	-5.29464e-07	5.56998e-08	-4.73764e-07	-1.03573e-06	6.38629e-07	-3.97105e-07	-1.09127e-06	2.96708e-07	-7.94557e-07	2.77782e-07	-5.39989e-08	2.23783e-07	4.65929e-07	-1.86048e-07	2.79882e-07	3.56547e-07	-1.83315e-07	1.73231e-07	1.73252e-07	6.87071e-08	2.41959e-07	3.21747e-07	-2.31000e-07	9.07472e-08
3.736	-5.30958e-07	5.58569e-08	-4.75101e-07	-1.03698e-06	6.41191e-07	-3.95793e-07	-1.09288e-06	2.97680e-07	-7.95196e-07	2.79662e-07	-5.43645e-08	2.25298e-07	4.68614e-07	-1.87120e-07	2.81494e-07	3.58508e-07	-1.84324e-07	1.74184e-07	1.73372e-07	7.01477e-08	2.43520e-07	3.23360e-07	-2.32158e-07	9.12019e-08
3.760	-5.32439e-07	5.60127e-08	-4.76426e-07	-1.03819e-06	6.43744e-07	-3.94447e-07	-1.09444e-06	2.98645e-07	-7.95799e-07	2.81544e-07	-5.47303e-08	2.26814e-07	4.71296e-07	-1.88191e-07	2.83105e-07	3.60465e-07	-1.85330e-07	1.75135e-07	1.73486e-07	7.15982e-08	2.45084e-07	3.24968e-07	-2.33312e-07	9.16554e-08
3.785	-5.33908e-07	5.61673e-08	-4.77741e-07	-1.03935e-06	6.46285e-07	-3.93067e-07	-1.09597e-06	2.99605e-07	-7.96365e-07	2.83427e-07	-5.50964e-08	2.28331e-07	4.73976e-07	-1.89261e-07	2.84715e-07	3.62420e-07	-1.86335e-07	1.76085e-07	1.73593e-07	7.30586e-08	2.46652e-07	3.26572e-07	-2.34464e-07	9.21078e-08
3.809	-5.35364e-07	5.63205e-08	-4.79044e-07	-1.04047e-06	6.48817e-07	-3.91652e-07	-1.09746e-06	3.00559e-07	-7.96896e-07	2.85311e-07	-5.54626e-08	2.29849e-07	4.76653e-07	-1.90330e-07	2.86323e-07	3.64372e-07	-1.87339e-07	1.77033e-07	1.73694e-07	7.45290e-08	2.48223e-07	3.28171e-07	-2.35612e-07	9.25590e-08
3.834	-5.36808e-07	5.64723e-08	-4.80336e-07	-1.04154e-06	6.51339e-07	-3.90204e-07	-1.09890e-06	3.01508e-07	-7.97390e-07	2.87196e-07	-5.58291e-08	2.31367e-07	4.79327e-07	-1.91397e-07	2.87929e-07	3.66321e-07	-1.88341e-07	1.77980e-07	1.73789e-07	7.60091e-08	2.49798e-07	3.29767e-07	-2.36758e-07	9.30091e-08
3.858	-5.38239e-07	5.66229e-08	-4.81616e-07	-1.04257e-06	6.53850e-07	-3.88721e-07	-1.10030e-06	3.02452e-07	-7.97848e-07	2.89082e-07	-5.61957e-08	2.32887e-07	4.81998e-07	-1.92464e-07	2.89534e-07	3.68266e-07	-1.89341e-07	1.78925e-07	1.73877e-07	7.74992e-08	2.51377e-07	3.31359e-07	-2.37901e-07	9.34580e-08
3.883	-5.39658e-07	5.67722e-08	-4.82886e-07	-1.04356e-06	6.56351e-07	-3.87205e-07	-1.10166e-06	3.03390e-07	-7.98271e-07	2.90969e-07	-5.65625e-08	2.34407e-07	4.84667e-07	-1.93530e-07	2.91137e-07	3.70208e-07	-1.90339e-07	1.79869e-07	1.73960e-07	7.89989e-08	2.52958e-07	3.32946e-07	-2.39040e-07	9.39056e-08
3.908	-5.41065e-07	5.69201e-08	-4.84144e-07	-1.04450e-06	6.58842e-07	-3.85655e-07	-1.10298e-06	3.04322e-07	-7.98657e-07	2.92857e-07	-5.69295e-08	2.35928e-07	4.87332e-07	-1.94594e-07	2.92738e-07	3.72146e-07	-1.91336e-07	1.80810e-07	1.74035e-07	8.05085e-08	2.54544e-07	3.34529e-07	-2.40177e-07	9.43520e-08
3.932	-5.42458e-07	5.70668e-08	-4.85392e-07	-1.04539e-06	6.61323e-07	-3.84072e-07	-1.10426e-06	3.05249e-07	-7.99007e-07	2.94745e-07	-5.72966e-08	2.37449e-07	4.89994e-07	-1.95657e-07	2.94337e-07	3.74082e-07	-1.92331e-07	1.81751e-07	1.74105e-07	8.20277e-08	2.56133e-07	3.36107e-07	-2.41310e-07	9.47973e-08
3.957	-5.43840e-07	5.72121e-08	-4.86628e-07	-1.04625e-06	6.63794e-07	-3.82454e-07	-1.10549e-06	3.06171e-07	-7.99321e-07	2.96635e-07	-5.76638e-08	2.38971e-07	4.92653e-07	-1.96719e-07	2.95934e-07	3.76013e-07	-1.93324e-07	1.82689e-07	1.74168e-07	8.35566e-08	2.57725e-07	3.37681e-07	-2.42440e-07	9.52412e-08
3.981	-5.45209e-07	5.73562e-08	-4.87853e-07	-1.04706e-06	6.66254e-07	-3.80803e-07	-1.10669e-06	3.07088e-07	-7.99599e-07	2.98525e-07	-5.80312e-08	2.40493e-07	4.95309e-07	-1.97779e-07	2.97530e-07	3.77941e-07	-1.94315e-07	1.83626e-07	1.74225e-07	8.50951e-08	2.59320e-07	3.39251e-07	-2.43567e-07	9.56839e-08
4.006	-5.46566e-07	5.74989e-08	-4.89067e-07	-1.04782e-06	6.68704e-07	-3.79119e-07	-1.10784e-06	3.07999e-07	-7.99841e-07	3.00415e-07	-5.83987e-08	2.42017e-07	4.97961e-07	-1.98838e-07	2.99123e-07	3.79866e-07	-1.95305e-07	1.84561e-07	1.74276e-07	8.66432e-08	2.60919e-07	3.40816e-07	-2.44691e-07	9.61253e-08
4.030	-5.47911e-07	5.76403e-08	-4.90270e-07	-1.04854e-06	6.71144e-07	-3.77401e-07	-1.10895e-06	3.08905e-07	-8.00048e-07	3.02306e-07	-5.87664e-08	2.43540e-07	5.00610e-07	-1.99896e-07	3.00714e-07	3.81786e-07	-1.96292e-07	1.85494e-07	1.74321e-07	8.82009e-08	2.62522e-07	3.42376e-07	-2.45811e-07	9.65654e-08
4.055	-5.49243e-07	5.77805e-08	-4.91462e-07	-1.04922e-06	6.73573e-07	-3.75649e-07	-1.11002e-06	3.09806e-07	-8.00218e-07	3.04198e-07	-5.91341e-08	2.45064e-07	5.03255e-07	-2.00952e-07	3.02303e-07	3.83703e-07	-1.97278e-07	1.86426e-07	1.74360e-07	8.97681e-08	2.64128e-07	3.43932e-07	-2.46928e-07	9.70043e-08
4.080	-5.50562e-07	5.79193e-08	-4.92643e-07	-1.04986e-06	6.75993e-07	-3.73864e-07	-1.11105e-06	3.10701e-07	-8.00353e-07	3.06090e-07	-5.95019e-08	2.46588e-07	5.05897e-07	-2.02007e-07	3.03890e-07	3.85617e-07	-1.98262e-07	1.87355e-07	1.74392e-07	9.13447e-08	2.65737e-07	3.45483e-07	-2.48042e-07	9.74418e-08
4.104	-5.51870e-07	5.80569e-08	-4.93813e-07	-1.05045e-06	6.78402e-07	-3.72046e-07	-1.11204e-06	3.11592e-07	-8.00452e-07	3.07983e-07	-5.98699e-08	2.48113e-07	5.08535e-07	-2.03061e-07	3.05475e-07	3.87526e-07	-1.99243e-07	1.88283e-07	1.74419e-07	9.29308e-08	2.67349e-07	3.47030e-07	-2.49152e-07	9.78780e-08
4.129	-5.53165e-07	5.81931e-08	-4.94972e-07	-1.05100e-06	6.80801e-07	-3.70195e-07	-1.11299e-06	3.12477e-07	-8.00515e-07	3.09876e-07	-6.02379e-08	2.49638e-07	5.11170e-07	-2.04112e-07	3.07057e-07	3.89431e-07	-2.00223e-07	1.89208e-07	1.74439e-07	9.45263e-08	2.68965e-07	3.48572e-07	-2.50259e-07	9.83128e-08
4.153	-5.54448e-07	5.83281e-08	-4.96120e-07	-1.05150e-06	6.83189e-07	-3.68311e-07	-1.11390e-06	3.13357e-07	-8.00543e-07	3.11770e-07	-6.06060e-08	2.51164e-07	5.13800e-07	-2.05163e-07	3.08637e-07	3.91333e-07	-2.01200e-07	1.90132e-07	1.74454e-07	9.61311e-08	2.70585e-07	3.50108e-07	-2.51362e-07	9.87462e-08
4.178	-5.55719e-07	5.84618e-08	-4.97257e-07	-1.05196e-06	6.85568e-07	-3.66393e-07	-1.11477e-06	3.14233e-07	-8.00535e-07	3.13663e-07	-6.09741e-08	2.52689e-07	5.16427e-07	-2.06212e-07	3.10215e-07	3.93230e-07	-2.02176e-07	1.91054e-07	1.74462e-07	9.77452e-08	2.72207e-07	3.51640e-07	-2.52462e-07	9.91783e-08
4.202	-5.56977e-07	5.85942e-08	-4.98383e-07	-1.05238e-06	6.87936e-07	-3.64442e-07	-1.11559e-06	3.15103e-07	-8.00491e-07	3.15557e-07	-6.13423e-08	2.54215e-07	5.19049e-07	-2.07259e-07	3.11791e-07	3.95123e-07	-2.03149e-07	1.91974e-07	1.74464e-07	9.93685e-08	2.73833e-07	3.53168e-07	-2.53558e-07	9.96090e-08
4.227	-5.58224e-07	5.87253e-08	-4.99498e-07	-1.05275e-06	6.90294e-07	-3.62459e-07	-1.11638e-06	3.15968e-07	-8.00412e-07	3.17452e-07	-6.17105e-08	2.55741e-07	5.21668e-07	-2.08304e-07	3.13364e-07	3.97012e-07	-2.04120e-07	1.92892e-07	1.74461e-07	1.01001e-07	2.75462e-07	3.54690e-07	-2.54651e-07	1.00038e-07
4.252	-5.59458e-07	5.88551e-08	-5.00603e-07	-1.05308e-06	6.92641e-07	-3.60442e-07	-1.11713e-06	3.16829e-07	-8.00297e-07	3.19346e-07	-6.20788e-08	2.57267e-07	5.24282e-07	-2.09348e-07	3.14934e-07	3.98896e-07	-2.05089e-07	1.93807e-07	1.74452e-07	1.02643e-07	2.77094e-07	3.56207e-07	-2.55740e-07	1.00466e-07
4.276	-5.60680e-07	5.89837e-08	-5.01696e-07	-1.05337e-06	6.94978e-07	-3.58393e-07	-1.11783e-06	3.17684e-07	-8.00147e-07	3.21241e-07	-6.24470e-08	2.58794e-07	5.26893e-07	-2.10391e-07	3.16502e-07	4.00777e-07	-2.06056e-07	1.94721e-07	1.74436e-07	1.04294e-07	2.78730e-07	3.57719e-07	-2.56826e-07	1.00893e-07
4.301	-5.61890e-07	5.91109e-08	-5.02779e-07	-1.05362e-06	6.97305e-07	-3.56311e-07	-1.11850e-06	3.18535e-07	-7.99961e-07	3.23135e-07	-6.28153e-08	2.60320e-07	5.29498e-07	-2.11431e-07	3.18067e-07	4.02653e-07	-2.07020e-07	1.95632e-07	1.74415e-07	1.05954e-07	2.80369e-07	3.59226e-07	-2.57908e-07	1.01318e-07
4.325	-5.63087e-07	5.92369e-08	-5.03850e-07	-1.05382e-06	6.99622e-07	-3.54196e-07	-1.11912e-06	3.19381e-07	-7.99740e-07	3.25030e-07	-6.31836e-08	2.61846e-07	5.32100e-07	-2.12470e-07	3.19630e-07	4.04524e-07	-2.07983e-07	1.96541e-07	1.74388e-07	1.07623e-07	2.82011e-07	3.60727e-07	-2.58986e-07	1.01741e-07
4.350	-5.64273e-07	5.93616e-08	-5.04911e-07	-1.05398e-06	7.01929e-07	-3.52049e-07	-1.11971e-06	3.20222e-07	-7.99484e-07	3.26924e-07	-6.35519e-08	2.63372e-07	5.34697e-07	-2.13507e-07	3.21190e-07	4.06391e-07	-2.08943e-07	1.97449e-07	1.74355e-07	1.09301e-07	2.83656e-07	3.62224e-07	-2.60061e-07	1.02163e-07
4.375	-5.65446e-07	5.94851e-08	-5.05961e-07	-1.05409e-06	7.04225e-07	-3.49869e-07	-1.12025e-06	3.21058e-07	-7.99192e-07	3.28819e-07	-6.39202e-08	2.64899e-07	5.37289e-07	-2.14542e-07	3.22747e-07	4.08253e-07	-2.09900e-07	1.98353e-07	1.74317e-07	1.10988e-07	2.85305e-07	3.63715e-07	-2.61131e-07	1.02584e-07
4.399	-5.66608e-07	5.96073e-08	-5.07000e-07	-1.05417e-06	7.06511e-07	-3.47657e-07	-1.12075e-06	3.21890e-07	-7.98865e-07	3.30713e-07	-6.42885e-08	2.66425e-07	5.39877e-07	-2.15575e-07	3.24302e-07	4.10111e-07	-2.10855e-07	1.99256e-07	1.74272e-07	1.12684e-07	2.86956e-07	3.65201e-07	-2.62198e-07	1.03003e-07
4.424	-5.67757e-07	5.97282e-08	-5.08029e-07	-1.05420e-06	7.08786e-07	-3.45412e-07	-1.12122e-06	3.22717e-07	-7.98503e-07	3.32607e-07	-6.46567e-08	2.67951e-07	5.42460e-07	-2.16607e-07	3.25853e-07	4.11964e-07	-2.11808e-07	2.00156e-07	1.74222e-07	1.14389e-07	2.88611e-07	3.66682e-07	-2.63261e-07	1.03421e-07
4.448	-5.68894e-07	5.98478e-08	-5.09046e-07	-1.05419e-06	7.11052e-07	-3.43135e-07	-1.12164e-06	3.23539e-07	-7.98106e-07	3.34501e-07	-6.50249e-08	2.69477e-07	5.45038e-07	-2.17636e-07	3.27402e-07	4.13812e-07	-2.12758e-07	2.01054e-07	1.74166e-07	1.16102e-07	2.90268e-07	3.68157e-07	-2.64320e-07	1.03837e-07
4.473	-5.70019e-07	5.99662e-08	-5.10053e-07	-1.05413e-06	7.13307e-07	-3.40826e-07	-1.12203e-06	3.24357e-07	-7.97673e-07	3.36395e-07	-6.53930e-08	2.71002e-07	5.47612e-07	-2.18664e-07	3.28948e-07	4.15656e-07	-2.13706e-07	2.01950e-07	1.74105e-07	1.17825e-07	2.91929e-07	3.69627e-07	-2.65376e-07	1.04251e-07
4.497	-5.71133e-07	6.00833e-08	-5.11049e-07	-1.05404e-06	7.15552e-07	-3.38484e-07	-1.12238e-06	3.25170e-07	-7.97205e-07	3.38289e-07	-6.57611e-08	2.72528e-07	5.50180e-07	-2.19689e-07	3.30491e-07	4.17494e-07	-2.14651e-07	2.02843e-07	1.74037e-07	1.19556e-07	2.93593e-07	3.71091e-07	-2.66427e-07	1.04664e-07
4.522	-5.72234e-07	6.01992e-08	-5.12035e-07	-1.05390e-06	7.17786e-07	-3.36111e-07	-1.12268e-06	3.25979e-07	-7.96703e-07	3.40182e-07	-6.61291e-08	2.74053e-07	5.52744e-07	-2.20713e-07	3.32030e-07	4.19328e-07	-2.15594e-07	2.03734e-07	1.73964e-07	1.21296e-07	2.95260e-07	3.72550e-07	-2.67474e-07	1.05076e-07
4.547	-5.73323e-07	6.03138e-08	-5.13010e-07	-1.05372e-06	7.20011e-07	-3.33706e-07	-1.12295e-06	3.26784e-07	-7.96165e-07	3.42074e-07	-6.64970e-08	2.75577e-07	5.55302e-07	-2.21735e-07	3.33567e-07	4.21157e-07	-2.16534e-07	2.04622e-07	1.73886e-07	1.23044e-07	2.96930e-07	3.74003e-07	-2.68518e-07	1.05486e-07
4.571	-5.74401e-07	6.04271e-08	-5.13974e-07	-1.05349e-06	7.22225e-07	-3.31268e-07	-1.12318e-06	3.27584e-07	-7.95592e-07	3.43967e-07	-6.68648e-08	2.77102e-07	5.57855e-07	-2.22754e-07	3.35101e-07	4.22980e-07	-2.17472e-07	2.05508e-07	1.73802e-07	1.24801e-07	2.98603e-07	3.75451e-07	-2.69557e-07	1.05894e-07
4.596	-5.75466e-07	6.05392e-08	-5.14927e-07	-1.05323e-06	7.24428e-07	-3.28799e-07	-1.12336e-06	3.28379e-07	-7.94985e-07	3.45858e-07	-6.72326e-08	2.78626e-07	5.60403e-07	-2.23772e-07	3.36631e-07	4.24798e-07	-2.18407e-07	2.06392e-07	1.73712e-07	1.26567e-07	3.00279e-07	3.76893e-07	-2.70592e-07	1.06301e-07
4.620	-5.76520e-07	6.06501e-08	-5.15870e-07	-1.05292e-06	7.26622e-07	-3.26298e-07	-1.12351e-06	3.29171e-07	-7.94342e-07	3.47750e-07	-6.76002e-08	2.80149e-07	5.62946e-07	-2.24787e-07	3.38159e-07	4.26612e-07	-2.19339e-07	2.07273e-07	1.73617e-07	1.28341e-07	3.01958e-07	3.78329e-07	-2.71623e-07	1.06706e-07
4.645	-5.77562e-07	6.07597e-08	-5.16802e-07	-1.05257e-06	7.28805e-07	-3.23766e-07	-1.12362e-06	3.29958e-07	-7.93665e-07	3.49640e-07	-6.79678e-08	2.81673e-07	5.65483e-07	-2.25800e-07	3.39683e-07	4.28420e-07	-2.20268e-07	2.08151e-07	1.73516e-07	1.30123e-07	3.03639e-07	3.79759e-07	-2.72650e-07	1.07109e-07
4.669	-5.78592e-07	6.08680e-08	-5.17724e-07	-1.05218e-06	7.30979e-07	-3.21202e-07	-1.12369e-06	3.30741e-07	-7.92953e-07	3.51530e-07	-6.83352e-08	2.83195e-07	5.68014e-07	-2.26811e-07	3.41204e-07	4.30222e-07	-2.21195e-07	2.09027e-07	1.73410e-07	1.31914e-07	3.05324e-07	3.81184e-07	-2.73673e-07	1.07511e-07
4.694	-5.79610e-07	6.09751e-08	-5.18635e-07	-1.05175e-06	7.33141e-07	-3.18606e-07	-1.12373e-06	3.31519e-07	-7.92207e-07	3.53420e-07	-6.87024e-08	2.84717e-07	5.70541e-07	-2.27819e-07	3.42721e-07	4.32019e-07	-2.22119e-07	2.09900e-07	1.73298e-07	1.33714e-07	3.07011e-07	3.82603e-07	-2.74692e-07	1.07911e-07
4.719	-5.80616e-07	6.10810e-08	-5.19535e-07	-1.05127e-06	7.35294e-07	-3.15979e-07	-1.12372e-06	3.32294e-07	-7.91425e-07	3.55308e-07	-6.90696e-08	2.86239e-07	5.73061e-07	-2.28826e-07	3.44235e-07	4.33811e-07	-2.23040e-07	2.10771e-07	1.73181e-07	1.35521e-07	3.08702e-07	3.84016e-07	-2.75706e-07	1.08310e-07
4.743	-5.81611e-07	6.11856e-08	-5.20425e-07	-1.05076e-06	7.37437e-07	-3.13321e-07	-1.12367e-06	3.33064e-07	-7.90609e-07	3.57196e-07	-6.94366e-08	2.87760e-07	5.75576e-07	-2.29830e-07	3.45746e-07	4.35598e-07	-2.23959e-07	2.11639e-07	1.73058e-07	1.37337e-07	3.10395e-07	3.85423e-07	-2.76716e-07	1.08706e-07
4.768	-5.82593e-07	6.12890e-08	-5.21304e-07	-1.05020e-06	7.39569e-07	-3.10631e-07	-1.12359e-06	3.33831e-07	-7.89759e-07	3.59083e-07	-6.98034e-08	2.89280e-07	5.78085e-07	-2.30832e-07	3.47253e-07	4.37378e-07	-2.24874e-07	2.12504e-07	1.72930e-07	1.39161e-07	3.12091e-07	3.86823e-07	-2.77722e-07	1.09102e-07
4.792	-5.83564e-07	6.13911e-08	-5.22173e-07	-1.04960e-06	7.41691e-07	-3.07910e-07	-1.12347e-06	3.34593e-07	-7.88874e-07	3.60969e-07	-7.01701e-08	2.90799e-07	5.80588e-07	-2.31831e-07	3.48756e-07	4.39153e-07	-2.25787e-07	2.13366e-07	1.72796e-07	1.40993e-07	3.13790e-07	3.88218e-07	-2.78723e-07	1.09495e-07
4.817	-5.84524e-07	6.14920e-08	-5.23032e-07	-1.04896e-06	7.43803e-07	-3.05158e-07	-1.12331e-06	3.35352e-07	-7.87954e-07	3.62855e-07	-7.05366e-08	2.92318e-07	5.83085e-07	-2.32829e-07	3.50256e-07	4.40923e-07	-2.26697e-07	2.14226e-07	1.72657e-07	1.42834e-07	3.15491e-07	3.89607e-07	-2.79720e-07	1.09887e-07
4.841	-5.85471e-07	6.15917e-08	-5.23879e-07	-1.04828e-06	7.45904e-07	-3.02375e-07	-1.12311e-06	3.36106e-07	-7.87000e-07	3.64739e-07	-7.09029e-08	2.93836e-07	5.85576e-07	-2.33823e-07	3.51753e-07	4.42687e-07	-2.27604e-07	2.15083e-07	1.72513e-07	1.44682e-07	3.17195e-07	3.90990e-07	-2.80713e-07	1.10277e-07
4.866	-5.86407e-07	6.16902e-08	-5.24717e-07	-1.04756e-06	7.47996e-07	-2.99562e-07	-1.12287e-06	3.36857e-07	-7.86012e-07	3.66623e-07	-7.12690e-08	2.95354e-07	5.88061e-07	-2.34816e-07	3.53246e-07	4.44445e-07	-2.28507e-07	2.15937e-07	1.72363e-07	1.46538e-07	3.18902e-07	3.92366e-07	-2.81701e-07	1.10665e-07
4.891	-5.87331e-07	6.17874e-08	-5.25544e-07	-1.04679e-06	7.50077e-07	-2.96717e-07	-1.12259e-06	3.37604e-07	-7.84989e-07	3.68505e-07	-7.16349e-08	2.96870e-07	5.90540e-07	-2.35805e-07	3.54735e-07	4.46197e-07	-2.29408e-07	2.16788e-07	1.72208e-07	1.48403e-07	3.20611e-07	3.93737e-07	-2.82685e-07	1.11051e-07
4.915	-5.88244e-07	6.18834e-08	-5.26360e-07	-1.04599e-06	7.52149e-07	-2.93842e-07	-1.12228e-06	3.38347e-07	-7.83932e-07	3.70386e-07	-7.20006e-08	2.98386e-07	5.93013e-07	-2.36793e-07	3.56220e-07	4.47943e-07	-2.30306e-07	2.17637e-07	1.72048e-07	1.50275e-07	3.22323e-07	3.95101e-07	-2.83665e-07	1.11436e-07
4.940	-5.89145e-07	6.19782e-08	-5.27167e-07	-1.04515e-06	7.54210e-07	-2.90936e-07	-1.12193e-06	3.39086e-07	-7.82841e-07	3.72266e-07	-7.23661e-08	2.99900e-07	5.95479e-07	-2.37778e-07	3.57702e-07	4.49683e-07	-2.31201e-07	2.18482e-07	1.71883e-07	1.52155e-07	3.24038e-07	3.96458e-07	-2.84639e-07	1.11819e-07
4.964	-5.90034e-07	6.20717e-08	-5.27962e-07	-1.04426e-06	7.56260e-07	-2.88000e-07	-1.12154e-06	3.39822e-07	-7.81716e-07	3.74146e-07	-7.27314e-08	3.01414e-07	5.97939e-07	-2.38760e-07	3.59179e-07	4.51417e-07	-2.32092e-07	2.19325e-07	1.71712e-07	1.54043e-07	3.25755e-07	3.97810e-07	-2.85610e-07	1.12200e-07
4.989	-5.90912e-07	6.21641e-08	-5.28748e-07	-1.04333e-06	7.58301e-07	-2.85033e-07	-1.12111e-06	3.40554e-07	-7.80557e-07	3.76023e-07	-7.30964e-08	3.02927e-07	6.00393e-07	-2.39740e-07	3.60653e-07	4.53146e-07	-2.32981e-07	2.20165e-07	1.71536e-07	1.55938e-07	3.27474e-07	3.99155e-07	-2.86575e-07	1.12580e-07
5.013	-5.91778e-07	6.22552e-08	-5.29523e-07	-1.04237e-06	7.60332e-07	-2.82036e-07	-1.12065e-06	3.41282e-07	-7.79363e-07	3.77900e-07	-7.34612e-08	3.04439e-07	6.02840e-07	-2.40717e-07	3.62123e-07	4.54868e-07	-2.33866e-07	2.21001e-07	1.71355e-07	1.57841e-07	3.29196e-07	4.00494e-07	-2.87536e-07	1.12957e-07
5.038	-5.92633e-07	6.23451e-08	-5.30288e-07	-1.04136e-06	7.62353e-07	-2.79009e-07	-1.12014e-06	3.42007e-07	-7.78136e-07	3.79775e-07	-7.38258e-08	3.05949e-07	6.05280e-07	-2.41691e-07	3.63589e-07	4.56583e-07	-2.34748e-07	2.21835e-07	1.71168e-07	1.59752e-07	3.30921e-07	4.01826e-07	-2.88493e-07	1.13333e-07
5.063	-5.93476e-07	6.24338e-08	-5.31042e-07	-1.04031e-06	7.64363e-07	-2.75951e-07	-1.11960e-06	3.42729e-07	-7.76874e-07	3.81649e-07	-7.41901e-08	3.07459e-07	6.07714e-07	-2.42663e-07	3.65051e-07	4.58293e-07	-2.35627e-07	2.22665e-07	1.70977e-07	1.61671e-07	3.32648e-07	4.03151e-07	-2.89445e-07	1.13707e-07
5.087	-5.94308e-07	6.25213e-08	-5.31786e-07	-1.03923e-06	7.66363e-07	-2.72864e-07	-1.11903e-06	3.43447e-07	-7.75579e-07	3.83522e-07	-7.45541e-08	3.08968e-07	6.10140e-07	-2.43632e-07	3.66509e-07	4.59996e-07	-2.36503e-07	2.23493e-07	1.70780e-07	1.63597e-07	3.34377e-07	4.04470e-07	-2.90392e-07	1.14079e-07
5.112	-5.95128e-07	6.26076e-08	-5.32520e-07	-1.03810e-06	7.68354e-07	-2.69746e-07	-1.11841e-06	3.44162e-07	-7.74250e-07	3.85393e-07	-7.49178e-08	3.10475e-07	6.12561e-07	-2.44598e-07	3.67962e-07	4.61693e-07	-2.37376e-07	2.24317e-07	1.70578e-07	1.65530e-07	3.36109e-07	4.05783e-07	-2.91334e-07	1.14449e-07
5.136	-5.95937e-07	6.26927e-08	-5.33244e-07	-1.03693e-06	7.70334e-07	-2.66599e-07	-1.11776e-06	3.44873e-07	-7.72887e-07	3.87263e-07	-7.52813e-08	3.11981e-07	6.14974e-07	-2.45562e-07	3.69412e-07	4.63383e-07	-2.38245e-07	2.25139e-07	1.70372e-07	1.67471e-07	3.37842e-07	4.07089e-07	-2.92272e-07	1.14817e-07
5.161	-5.96734e-07	6.27766e-08	-5.33958e-07	-1.03573e-06	7.72304e-07	-2.63421e-07	-1.11707e-06	3.45581e-07	-7.71491e-07	3.89131e-07	-7.56445e-08	3.13486e-07	6.17380e-07	-2.46523e-07	3.70857e-07	4.65067e-07	-2.39110e-07	2.25957e-07	1.70160e-07	1.69419e-07	3.39579e-07	4.08388e-07	-2.93204e-07	1.15184e-07
5.186	-5.97520e-07	6.28593e-08	-5.34661e-07	-1.03448e-06	7.74264e-07	-2.60215e-07	-1.11635e-06	3.46286e-07	-7.70060e-07	3.90998e-07	-7.60073e-08	3.14990e-07	6.19779e-07	-2.47481e-07	3.72298e-07	4.66745e-07	-2.39973e-07	2.26772e-07	1.69942e-07	1.71375e-07	3.41317e-07	4.09681e-07	-2.94132e-07	1.15548e-07
5.210	-5.98295e-07	6.29408e-08	-5.35354e-07	-1.03319e-06	7.76215e-07	-2.56978e-07	-1.11558e-06	3.46988e-07	-7.68597e-07	3.92863e-07	-7.63699e-08	3.16493e-07	6.22171e-07	-2.48436e-07	3.73735e-07	4.68416e-07	-2.40832e-07	2.27584e-07	1.69720e-07	1.73337e-07	3.43058e-07	4.10966e-07	-2.95055e-07	1.15911e-07
5.235	-5.99058e-07	6.30211e-08	-5.36037e-07	-1.03187e-06	7.78155e-07	-2.53712e-07	-1.11479e-06	3.47686e-07	-7.67099e-07	3.94726e-07	-7.67321e-08	3.17994e-07	6.24556e-07	-2.49388e-07	3.75168e-07	4.70080e-07	-2.41688e-07	2.28392e-07	1.69493e-07	1.75307e-07	3.44800e-07	4.12245e-07	-2.95974e-07	1.16272e-07
5.259	-5.99810e-07	6.31002e-08	-5.36710e-07	-1.03050e-06	7.80085e-07	-2.50417e-07	-1.11395e-06	3.48381e-07	-7.65568e-07	3.96588e-07	-7.70940e-08	3.19494e-07	6.26934e-07	-2.50338e-07	3.76596e-07	4.71737e-07	-2.42540e-07	2.29198e-07	1.69261e-07	1.77284e-07	3.46545e-07	4.13517e-07	-2.96887e-07	1.16630e-07
5.284	-6.00551e-07	6.31781e-08	-5.37373e-07	-1.02910e-06	7.82005e-07	-2.47093e-07	-1.11308e-06	3.49074e-07	-7.64004e-07	3.98448e-07	-7.74556e-08	3.20992e-07	6.29304e-07	-2.51284e-07	3.78020e-07	4.73388e-07	-2.43388e-07	2.30000e-07	1.69024e-07	1.79268e-07	3.48292e-07	4.14783e-07	-2.97795e-07	1.16987e-07
5.308	-6.01280e-07	6.32548e-08	-5.38025e-07	-1.02765e-06	7.83915e-07	-2.43739e-07	-1.11217e-06	3.49763e-07	-7.62406e-07	4.00306e-07	-7.78169e-08	3.22489e-07	6.31667e-07	-2.52228e-07	3.79439e-07	4.75032e-07	-2.44234e-07	2.30798e-07	1.68782e-07	1.81259e-07	3.50041e-07	4.16041e-07	-2.98699e-07	1.17342e-07
5.333	-6.01998e-07	6.33304e-08	-5.38668e-07	-1.02617e-06	7.85816e-07	-2.40356e-07	-1.11122e-06	3.50450e-07	-7.60775e-07	4.02163e-07	-7.81778e-08	3.23985e-07	6.34022e-07	-2.53168e-07	3.80854e-07	4.76669e-07	-2.45075e-07	2.31594e-07	1.68535e-07	1.83257e-07	3.51792e-07	4.17293e-07	-2.99597e-07	1.17695e-07
5.358	-6.02705e-07	6.34047e-08	-5.39300e-07	-1.02465e-06	7.87706e-07	-2.36944e-07	-1.11024e-06	3.51133e-07	-7.59111e-07	4.04017e-07	-7.85383e-08	3.25479e-07	6.36370e-07	-2.54106e-07	3.82265e-07	4.78299e-07	-2.45913e-07	2.32386e-07	1.68283e-07	1.85262e-07	3.53545e-07	4.18537e-07	-3.00491e-07	1.18046e-07
5.382	-6.03401e-07	6.34779e-08	-5.39923e-07	-1.02309e-06	7.89587e-07	-2.33504e-07	-1.10923e-06	3.51814e-07	-7.57414e-07	4.05870e-07	-7.88985e-08	3.26972e-07	6.38710e-07	-2.55040e-07	3.83670e-07	4.79922e-07	-2.46748e-07	2.33174e-07	1.68026e-07	1.87274e-07	3.55300e-07	4.19774e-07	-3.01379e-07	1.18395e-07
5.407	-6.04085e-07	6.35499e-08	-5.40535e-07	-1.02149e-06	7.91457e-07	-2.30035e-07	-1.10818e-06	3.52492e-07	-7.55683e-07	4.07721e-07	-7.92583e-08	3.28463e-07	6.41043e-07	-2.55971e-07	3.85072e-07	4.81538e-07	-2.47579e-07	2.33959e-07	1.67764e-07	1.89293e-07	3.57056e-07	4.21005e-07	-3.02263e-07	1.18742e-07
5.431	-6.04758e-07	6.36207e-08	-5.41138e-07	-1.01985e-06	7.93318e-07	-2.26537e-07	-1.10709e-06	3.53167e-07	-7.53919e-07	4.09570e-07	-7.96177e-08	3.29952e-07	6.43368e-07	-2.56900e-07	3.86468e-07	4.83147e-07	-2.48406e-07	2.34741e-07	1.67497e-07	1.91318e-07	3.58815e-07	4.22228e-07	-3.03141e-07	1.19087e-07
5.456	-6.05420e-07	6.36904e-08	-5.41730e-07	-1.01818e-06	7.95169e-07	-2.23010e-07	-1.10596e-06	3.53840e-07	-7.52123e-07	4.11417e-07	-7.99767e-08	3.31440e-07	6.45685e-07	-2.57825e-07	3.87860e-07	4.84749e-07	-2.49230e-07	2.35519e-07	1.67225e-07	1.93350e-07	3.60575e-07	4.23444e-07	-3.04014e-07	1.19430e-07
5.480	-6.06072e-07	6.37589e-08	-5.42313e-07	-1.01646e-06	7.97010e-07	-2.19455e-07	-1.10480e-06	3.54510e-07	-7.50293e-07	4.13262e-07	-8.03354e-08	3.32927e-07	6.47994e-07	-2.58747e-07	3.89247e-07	4.86344e-07	-2.50049e-07	2.36294e-07	1.66949e-07	1.95388e-07	3.62337e-07	4.24653e-07	-3.04882e-07	1.19771e-07
5.505	-6.06711e-07	6.38262e-08	-5.42885e-07	-1.01471e-06	7.98841e-07	-2.15872e-07	-1.10361e-06	3.55177e-07	-7.48430e-07	4.15105e-07	-8.06936e-08	3.34411e-07	6.50295e-07	-2.59666e-07	3.90629e-07	4.87931e-07	-2.50866e-07	2.37065e-07	1.66667e-07	1.97433e-07	3.64101e-07	4.25855e-07	-3.05745e-07	1.20110e-07
5.530	-6.07340e-07	6.38924e-08	-5.43448e-07	-1.01292e-06	8.00662e-07	-2.12260e-07	-1.10238e-06	3.55842e-07	-7.46535e-07	4.16945e-07	-8.10514e-08	3.35894e-07	6.52588e-07	-2.60582e-07	3.92007e-07	4.89511e-07	-2.51678e-07	2.37833e-07	1.66381e-07	1.99485e-07	3.65866e-07	4.27049e-07	-3.06602e-07	1.20447e-07
5.554	-6.07958e-07	6.39574e-08	-5.44001e-07	-1.01109e-06	8.02474e-07	-2.08621e-07	-1.10111e-06	3.56505e-07	-7.44607e-07	4.18784e-07	-8.14088e-08	3.37375e-07	6.54873e-07	-2.61494e-07	3.93379e-07	4.91084e-07	-2.52487e-07	2.38597e-07	1.66090e-07	2.01543e-07	3.67633e-07	4.28236e-07	-3.07454e-07	1.20782e-07
5.579	-6.08565e-07	6.40212e-08	-5.44544e-07	-1.00923e-06	8.04276e-07	-2.04953e-07	-1.09981e-06	3.57165e-07	-7.42646e-07	4.20620e-07	-8.17658e-08	3.38854e-07	6.57150e-07	-2.62403e-07	3.94747e-07	4.92649e-07	-2.53291e-07	2.39358e-07	1.65795e-07	2.03607e-07	3.69401e-07	4.29416e-07	-3.08302e-07	1.21115e-07
5.603	-6.09161e-07	6.40839e-08	-5.45077e-07	-1.00733e-06	8.06068e-07	-2.01257e-07	-1.09848e-06	3.57822e-07	-7.40653e-07	4.22454e-07	-8.21223e-08	3.40332e-07	6.59419e-07	-2.63309e-07	3.96110e-07	4.94207e-07	-2.54092e-07	2.40115e-07	1.65494e-07	2.05677e-07	3.71171e-07	4.30589e-07	-3.09143e-07	1.21445e-07
5.628	-6.09745e-07	6.41454e-08	-5.45600e-07	-1.00538e-06	8.07850e-07	-1.97534e-07	-1.09710e-06	3.58478e-07	-7.38626e-07	4.24286e-07	-8.24784e-08	3.41808e-07	6.61680e-07	-2.64212e-07	3.97468e-07	4.95758e-07	-2.54890e-07	2.40868e-07	1.65189e-07	2.07754e-07	3.72943e-07	4.31754e-07	-3.09980e-07	1.21774e-07
5.652	-6.10319e-07	6.42058e-08	-5.46114e-07	-1.00341e-06	8.09623e-07	-1.93783e-07	-1.09570e-06	3.59131e-07	-7.36568e-07	4.26116e-07	-8.28340e-08	3.43282e-07	6.63932e-07	-2.65111e-07	3.98821e-07	4.97300e-07	-2.55683e-07	2.41618e-07	1.64879e-07	2.09837e-07	3.74716e-07	4.32911e-07	-3.10811e-07	1.22100e-07
5.677	-6.10882e-07	6.42650e-08	-5.46617e-07	-1.00139e-06	8.11385e-07	-1.90004e-07	-1.09426e-06	3.59782e-07	-7.34477e-07	4.27943e-07	-8.31892e-08	3.44753e-07	6.66175e-07	-2.66007e-07	4.00168e-07	4.98836e-07	-2.56472e-07	2.42364e-07	1.64564e-07	2.11926e-07	3.76490e-07	4.34062e-07	-3.11637e-07	1.22425e-07
5.702	-6.11434e-07	6.43231e-08	-5.47111e-07	-9.99337e-07	8.13139e-07	-1.86198e-07	-1.09278e-06	3.60431e-07	-7.32353e-07	4.29767e-07	-8.35439e-08	3.46223e-07	6.68411e-07	-2.66899e-07	4.01511e-07	5.00363e-07	-2.57257e-07	2.43106e-07	1.64244e-07	2.14021e-07	3.78266e-07	4.35204e-07	-3.12457e-07	1.22747e-07
5.726	-6.11975e-07	6.43800e-08	-5.47595e-07	-9.97247e-07	8.14882e-07	-1.82365e-07	-1.09128e-06	3.61078e-07	-7.30198e-07	4.31590e-07	-8.38982e-08	3.47691e-07	6.70637e-07	-2.67789e-07	4.02849e-07	5.01883e-07	-2.58039e-07	2.43844e-07	1.63920e-07	2.16122e-07	3.80042e-07	4.36339e-07	-3.13272e-07	1.23067e-07
5.751	-6.12506e-07	6.44358e-08	-5.48070e-07	-9.95121e-07	8.16616e-07	-1.78504e-07	-1.08973e-06	3.61722e-07	-7.28009e-07	4.33409e-07	-8.42519e-08	3.49158e-07	6.72855e-07	-2.68674e-07	4.04181e-07	5.03395e-07	-2.58816e-07	2.44579e-07	1.63591e-07	2.18229e-07	3.81821e-07	4.37467e-07	-3.14082e-07	1.23385e-07
5.775	-6.13025e-07	6.44904e-08	-5.48535e-07	-9.92957e-07	8.18341e-07	-1.74617e-07	-1.08815e-06	3.62365e-07	-7.25789e-07	4.35227e-07	-8.46052e-08	3.50622e-07	6.75065e-07	-2.69556e-07	4.05508e-07	5.04899e-07	-2.59590e-07	2.45310e-07	1.63258e-07	2.20342e-07	3.83600e-07	4.38587e-07	-3.14886e-07	1.23701e-07
5.800	-6.13534e-07	6.45439e-08	-5.48990e-07	-9.90757e-07	8.20055e-07	-1.70702e-07	-1.08654e-06	3.63006e-07	-7.23537e-07	4.37041e-07	-8.49579e-08	3.52083e-07	6.77265e-07	-2.70435e-07	4.06830e-07	5.06396e-07	-2.60359e-07	2.46037e-07	1.62919e-07	2.22461e-07	3.85380e-07	4.39699e-07	-3.15684e-07	1.24015e-07
5.824	-6.14032e-07	6.45963e-08	-5.49435e-07	-9.88521e-07	8.21761e-07	-1.66760e-07	-1.08490e-06	3.63645e-07	-7.21252e-07	4.38854e-07	-8.53102e-08	3.53543e-07	6.79457e-07	-2.71310e-07	4.08147e-07	5.07884e-07	-2.61124e-07	2.46760e-07	1.62577e-07	2.24585e-07	3.87162e-07	4.40804e-07	-3.16477e-07	1.24326e-07
5.849	-6.14519e-07	6.46476e-08	-5.49871e-07	-9.86248e-07	8.23456e-07	-1.62792e-07	-1.08322e-06	3.64282e-07	-7.18936e-07	4.40663e-07	-8.56620e-08	3.55001e-07	6.81640e-07	-2.72182e-07	4.09458e-07	5.09365e-07	-2.61886e-07	2.47479e-07	1.62229e-07	2.26715e-07	3.88944e-07	4.41901e-07	-3.17265e-07	1.24636e-07
5.874	-6.14995e-07	6.46977e-08	-5.50298e-07	-9.83939e-07	8.25142e-07	-1.58796e-07	-1.08151e-06	3.64917e-07	-7.16588e-07	4.42470e-07	-8.60132e-08	3.56457e-07	6.83814e-07	-2.73050e-07	4.10764e-07	5.10837e-07	-2.62643e-07	2.48195e-07	1.61877e-07	2.28850e-07	3.90727e-07	4.42990e-07	-3.18047e-07	1.24943e-07
5.898	-6.15461e-07	6.47467e-08	-5.50714e-07	-9.81594e-07	8.26819e-07	-1.54775e-07	-1.07976e-06	3.65551e-07	-7.14207e-07	4.44274e-07	-8.63639e-08	3.57910e-07	6.85979e-07	-2.73915e-07	4.12064e-07	5.12302e-07	-2.63396e-07	2.48906e-07	1.61520e-07	2.30991e-07	3.92512e-07	4.44071e-07	-3.18823e-07	1.25248e-07
5.923	-6.15916e-07	6.47945e-08	-5.51122e-07	-9.79213e-07	8.28486e-07	-1.50727e-07	-1.07798e-06	3.66183e-07	-7.11795e-07	4.46075e-07	-8.67141e-08	3.59361e-07	6.88135e-07	-2.74775e-07	4.13359e-07	5.13758e-07	-2.64144e-07	2.49614e-07	1.61159e-07	2.33138e-07	3.94297e-07	4.45145e-07	-3.19594e-07	1.25551e-07
5.947	-6.16360e-07	6.48413e-08	-5.51519e-07	-9.76796e-07	8.30144e-07	-1.46652e-07	-1.07617e-06	3.66814e-07	-7.09352e-07	4.47874e-07	-8.70637e-08	3.60810e-07	6.90281e-07	-2.75633e-07	4.14649e-07	5.15206e-07	-2.64889e-07	2.50317e-07	1.60793e-07	2.35290e-07	3.96083e-07	4.46211e-07	-3.20359e-07	1.25851e-07
5.972	-6.16794e-07	6.48869e-08	-5.51907e-07	-9.74344e-07	8.31792e-07	-1.42552e-07	-1.07432e-06	3.67443e-07	-7.06876e-07	4.49669e-07	-8.74128e-08	3.62257e-07	6.92419e-07	-2.76486e-07	4.15933e-07	5.16646e-07	-2.65629e-07	2.51017e-07	1.60422e-07	2.37447e-07	3.97869e-07	4.47269e-07	-3.21119e-07	1.26150e-07
5.997	-6.17217e-07	6.49314e-08	-5.52286e-07	-9.71856e-07	8.33431e-07	-1.38425e-07	-1.07244e-06	3.68070e-07	-7.04369e-07	4.51462e-07	-8.77613e-08	3.63701e-07	6.94547e-07	-2.77336e-07	4.17211e-07	5.18078e-07	-2.66365e-07	2.51713e-07	1.60047e-07	2.39609e-07	3.99657e-07	4.48319e-07	-3.21873e-07	1.26446e-07
6.021	-6.17630e-07	6.49748e-08	-5.52655e-07	-9.69332e-07	8.35060e-07	-1.34272e-07	-1.07053e-06	3.68696e-07	-7.01831e-07	4.53252e-07	-8.81092e-08	3.65143e-07	6.96667e-07	-2.78182e-07	4.18484e-07	5.19502e-07	-2.67097e-07	2.52404e-07	1.59668e-07	2.41777e-07	4.01445e-07	4.49361e-07	-3.22621e-07	1.26740e-07
6.046	-6.18032e-07	6.50171e-08	-5.53015e-07	-9.66774e-07	8.36680e-07	-1.30094e-07	-1.06858e-06	3.69321e-07	-6.99261e-07	4.55039e-07	-8.84566e-08	3.66583e-07	6.98776e-07	-2.79025e-07	4.19752e-07	5.20917e-07	-2.67825e-07	2.53092e-07	1.59284e-07	2.43950e-07	4.03233e-07	4.50395e-07	-3.23364e-07	1.27032e-07
6.070	-6.18424e-07	6.50583e-08	-5.53365e-07	-9.64180e-07	8.38291e-07	-1.25889e-07	-1.06660e-06	3.69944e-07	-6.96659e-07	4.56823e-07	-8.88034e-08	3.68020e-07	7.00877e-07	-2.79863e-07	4.21013e-07	5.22323e-07	-2.68548e-07	2.53775e-07	1.58895e-07	2.46128e-07	4.05022e-07	4.51421e-07	-3.24100e-07	1.27321e-07
6.095	-6.18805e-07	6.50984e-08	-5.53706e-07	-9.61552e-07	8.39893e-07	-1.21659e-07	-1.06459e-06	3.70566e-07	-6.94026e-07	4.58604e-07	-8.91496e-08	3.69455e-07	7.02967e-07	-2.80698e-07	4.22269e-07	5.23722e-07	-2.69267e-07	2.54455e-07	1.58502e-07	2.48310e-07	4.06812e-07	4.52439e-07	-3.24831e-07	1.27608e-07
6.119	-6.19175e-07	6.51374e-08	-5.54038e-07	-9.58889e-07	8.41485e-07	-1.17404e-07	-1.06255e-06	3.71187e-07	-6.91362e-07	4.60382e-07	-8.94953e-08	3.70887e-07	7.05049e-07	-2.81529e-07	4.23519e-07	5.25112e-07	-2.69982e-07	2.55130e-07	1.58104e-07	2.50498e-07	4.08602e-07	4.53449e-07	-3.25556e-07	1.27893e-07
6.144	-6.19535e-07	6.51753e-08	-5.54360e-07	-9.56191e-07	8.43068e-07	-1.13123e-07	-1.06047e-06	3.71807e-07	-6.88667e-07	4.62157e-07	-8.98403e-08	3.72317e-07	7.07120e-07	-2.82356e-07	4.24764e-07	5.26493e-07	-2.70692e-07	2.55801e-07	1.57702e-07	2.52690e-07	4.10392e-07	4.54451e-07	-3.26276e-07	1.28176e-07
6.169	-6.19885e-07	6.52121e-08	-5.54673e-07	-9.53459e-07	8.44641e-07	-1.08817e-07	-1.05837e-06	3.72426e-07	-6.85941e-07	4.63929e-07	-9.01847e-08	3.73744e-07	7.09182e-07	-2.83180e-07	4.26002e-07	5.27866e-07	-2.71398e-07	2.56468e-07	1.57295e-07	2.54888e-07	4.12183e-07	4.55445e-07	-3.26989e-07	1.28456e-07
6.193	-6.20224e-07	6.52478e-08	-5.54977e-07	-9.50692e-07	8.46206e-07	-1.04486e-07	-1.05623e-06	3.73043e-07	-6.83184e-07	4.65697e-07	-9.05285e-08	3.75169e-07	7.11234e-07	-2.83999e-07	4.27235e-07	5.29230e-07	-2.72099e-07	2.57131e-07	1.56884e-07	2.57090e-07	4.13974e-07	4.56431e-07	-3.27697e-07	1.28734e-07
6.218	-6.20553e-07	6.52824e-08	-5.55271e-07	-9.47891e-07	8.47761e-07	-1.00130e-07	-1.05406e-06	3.73660e-07	-6.80396e-07	4.67463e-07	-9.08716e-08	3.76591e-07	7.13277e-07	-2.84815e-07	4.28462e-07	5.30585e-07	-2.72796e-07	2.57789e-07	1.56468e-07	2.59296e-07	4.15765e-07	4.57409e-07	-3.28399e-07	1.29010e-07
6.242	-6.20872e-07	6.53159e-08	-5.55556e-07	-9.45056e-07	8.49307e-07	-9.57492e-08	-1.05185e-06	3.74276e-07	-6.77577e-07	4.69225e-07	-9.12142e-08	3.78011e-07	7.15309e-07	-2.85626e-07	4.29683e-07	5.31932e-07	-2.73488e-07	2.58444e-07	1.56048e-07	2.61507e-07	4.17556e-07	4.58378e-07	-3.29095e-07	1.29283e-07
6.267	-6.21180e-07	6.53483e-08	-5.55832e-07	-9.42187e-07	8.50844e-07	-9.13435e-08	-1.04962e-06	3.74891e-07	-6.74727e-07	4.70984e-07	-9.15561e-08	3.79428e-07	7.17332e-07	-2.86434e-07	4.30898e-07	5.33270e-07	-2.74176e-07	2.59094e-07	1.55624e-07	2.63723e-07	4.19347e-07	4.59339e-07	-3.29785e-07	1.29554e-07
6.291	-6.21478e-07	6.53797e-08	-5.56099e-07	-9.39285e-07	8.52372e-07	-8.69131e-08	-1.04735e-06	3.75505e-07	-6.71846e-07	4.72739e-07	-9.18973e-08	3.80842e-07	7.19345e-07	-2.87238e-07	4.32107e-07	5.34599e-07	-2.74860e-07	2.59739e-07	1.55195e-07	2.65943e-07	4.21138e-07	4.60292e-07	-3.30469e-07	1.29823e-07
6.316	-6.21766e-07	6.54100e-08	-5.56356e-07	-9.36349e-07	8.53891e-07	-8.24582e-08	-1.04505e-06	3.76118e-07	-6.68935e-07	4.74491e-07	-9.22380e-08	3.82253e-07	7.21348e-07	-2.88038e-07	4.33310e-07	5.35919e-07	-2.75538e-07	2.60381e-07	1.54761e-07	2.68168e-07	4.22929e-07	4.61237e-07	-3.31147e-07	1.30089e-07
6.341	-6.22044e-07	6.54392e-08	-5.56605e-07	-9.33379e-07	8.55400e-07	-7.79790e-08	-1.04272e-06	3.76731e-07	-6.65993e-07	4.76240e-07	-9.25779e-08	3.83662e-07	7.23340e-07	-2.88833e-07	4.34507e-07	5.37231e-07	-2.76213e-07	2.61018e-07	1.54324e-07	2.70396e-07	4.24720e-07	4.62173e-07	-3.31819e-07	1.30353e-07
6.365	-6.22311e-07	6.54673e-08	-5.56844e-07	-9.30376e-07	8.56901e-07	-7.34755e-08	-1.04036e-06	3.77343e-07	-6.63020e-07	4.77985e-07	-9.29172e-08	3.85068e-07	7.25323e-07	-2.89625e-07	4.35698e-07	5.38533e-07	-2.76882e-07	2.61651e-07	1.53881e-07	2.72629e-07	4.26511e-07	4.63101e-07	-3.32486e-07	1.30615e-07
6.390	-6.22568e-07	6.54944e-08	-5.57074e-07	-9.27340e-07	8.58393e-07	-6.89478e-08	-1.03797e-06	3.77954e-07	-6.60017e-07	4.79727e-07	-9.32558e-08	3.86471e-07	7.27295e-07	-2.90412e-07	4.36883e-07	5.39827e-07	-2.77547e-07	2.62280e-07	1.53435e-07	2.74866e-07	4.28301e-07	4.64020e-07	-3.33146e-07	1.30874e-07
6.414	-6.22815e-07	6.55203e-08	-5.57295e-07	-9.24272e-07	8.59875e-07	-6.43962e-08	-1.03555e-06	3.78565e-07	-6.56984e-07	4.81466e-07	-9.35937e-08	3.87872e-07	7.29258e-07	-2.91196e-07	4.38062e-07	5.41112e-07	-2.78208e-07	2.62904e-07	1.52984e-07	2.77107e-07	4.30091e-07	4.64932e-07	-3.33800e-07	1.31131e-07
6.439	-6.23052e-07	6.55453e-08	-5.57507e-07	-9.21170e-07	8.61349e-07	-5.98206e-08	-1.03310e-06	3.79175e-07	-6.53920e-07	4.83200e-07	-9.39309e-08	3.89269e-07	7.31209e-07	-2.91975e-07	4.39234e-07	5.42387e-07	-2.78864e-07	2.63523e-07	1.52528e-07	2.79352e-07	4.31881e-07	4.65834e-07	-3.34448e-07	1.31386e-07
6.463	-6.23279e-07	6.55691e-08	-5.57710e-07	-9.18035e-07	8.62814e-07	-5.52213e-08	-1.03061e-06	3.79785e-07	-6.50827e-07	4.84932e-07	-9.42675e-08	3.90664e-07	7.33151e-07	-2.92751e-07	4.40400e-07	5.43654e-07	-2.79515e-07	2.64139e-07	1.52069e-07	2.81601e-07	4.33670e-07	4.66729e-07	-3.35090e-07	1.31638e-07
6.488	-6.23496e-07	6.55920e-08	-5.57904e-07	-9.14868e-07	8.64270e-07	-5.05984e-08	-1.02810e-06	3.80395e-07	-6.47703e-07	4.86659e-07	-9.46033e-08	3.92056e-07	7.35082e-07	-2.93522e-07	4.41560e-07	5.44911e-07	-2.80161e-07	2.64750e-07	1.51604e-07	2.83854e-07	4.35459e-07	4.67615e-07	-3.35726e-07	1.31888e-07
6.513	-6.23703e-07	6.56137e-08	-5.58089e-07	-9.11669e-07	8.65717e-07	-4.59520e-08	-1.02555e-06	3.81004e-07	-6.44549e-07	4.88383e-07	-9.49385e-08	3.93445e-07	7.37003e-07	-2.94289e-07	4.42714e-07	5.46159e-07	-2.80803e-07	2.65356e-07	1.51136e-07	2.86111e-07	4.37247e-07	4.68492e-07	-3.36356e-07	1.32136e-07
6.537	-6.23900e-07	6.56344e-08	-5.58265e-07	-9.08438e-07	8.67155e-07	-4.12822e-08	-1.02298e-06	3.81613e-07	-6.41365e-07	4.90103e-07	-9.52729e-08	3.94831e-07	7.38913e-07	-2.95051e-07	4.43862e-07	5.47398e-07	-2.81440e-07	2.65958e-07	1.50663e-07	2.88371e-07	4.39034e-07	4.69361e-07	-3.36980e-07	1.32381e-07
6.562	-6.24087e-07	6.56541e-08	-5.58432e-07	-9.05174e-07	8.68585e-07	-3.65891e-08	-1.02037e-06	3.82222e-07	-6.38151e-07	4.91820e-07	-9.56066e-08	3.96214e-07	7.40813e-07	-2.95810e-07	4.45003e-07	5.48628e-07	-2.82072e-07	2.66556e-07	1.50186e-07	2.90635e-07	4.40821e-07	4.70221e-07	-3.37598e-07	1.32623e-07
6.586	-6.24263e-07	6.56727e-08	-5.58591e-07	-9.01878e-07	8.70006e-07	-3.18729e-08	-1.01774e-06	3.82831e-07	-6.34907e-07	4.93533e-07	-9.59395e-08	3.97593e-07	7.42702e-07	-2.96564e-07	4.46137e-07	5.49848e-07	-2.82700e-07	2.67148e-07	1.49704e-07	2.92902e-07	4.42607e-07	4.71073e-07	-3.38209e-07	1.32864e-07
6.611	-6.24430e-07	6.56902e-08	-5.58740e-07	-8.98551e-07	8.71417e-07	-2.71338e-08	-1.01507e-06	3.83440e-07	-6.31633e-07	4.95242e-07	-9.62717e-08	3.98970e-07	7.44580e-07	-2.97314e-07	4.47266e-07	5.51059e-07	-2.83323e-07	2.67737e-07	1.49219e-07	2.95173e-07	4.44392e-07	4.71916e-07	-3.38815e-07	1.33101e-07
6.636	-6.24588e-07	6.57068e-08	-5.58881e-07	-8.95193e-07	8.72821e-07	-2.23718e-08	-1.01238e-06	3.84049e-07	-6.28330e-07	4.96947e-07	-9.66032e-08	4.00344e-07	7.46448e-07	-2.98060e-07	4.48388e-07	5.52261e-07	-2.83940e-07	2.68321e-07	1.48728e-07	2.97448e-07	4.46176e-07	4.72751e-07	-3.39414e-07	1.33337e-07
6.660	-6.24735e-07	6.57223e-08	-5.59013e-07	-8.91802e-07	8.74215e-07	-1.75870e-08	-1.00965e-06	3.84657e-07	-6.24997e-07	4.98648e-07	-9.69339e-08	4.01714e-07	7.48304e-07	-2.98801e-07	4.49503e-07	5.53454e-07	-2.84553e-07	2.68900e-07	1.48234e-07	2.99725e-07	4.47959e-07	4.73577e-07	-3.40007e-07	1.33570e-07
6.685	-6.24872e-07	6.57367e-08	-5.59136e-07	-8.88381e-07	8.75601e-07	-1.27797e-08	-1.00690e-06	3.85266e-07	-6.21635e-07	5.00346e-07	-9.72639e-08	4.03082e-07	7.50151e-07	-2.99539e-07	4.50612e-07	5.54637e-07	-2.85162e-07	2.69475e-07	1.47735e-07	3.02006e-07	4.49741e-07	4.74394e-07	-3.40594e-07	1.33800e-07
6.709	-6.25000e-07	6.57502e-08	-5.59250e-07	-8.84928e-07	8.76978e-07	-7.94988e-09	-1.00412e-06	3.85875e-07	-6.18243e-07	5.02039e-07	-9.75931e-08	4.04446e-07	7.51986e-07	-3.00271e-07	4.51714e-07	5.55810e-07	-2.85765e-07	2.70045e-07	1.47232e-07	3.04290e-07	4.51522e-07	4.75202e-07	-3.41174e-07	1.34028e-07
6.734	-6.25118e-07	6.57626e-08	-5.59355e-07	-8.81445e-07	8.78347e-07	-3.09773e-09	-1.00131e-06	3.86484e-07	-6.14822e-07	5.03729e-07	-9.79215e-08	4.05807e-07	7.53810e-07	-3.01000e-07	4.52810e-07	5.56974e-07	-2.86363e-07	2.70611e-07	1.46725e-07	3.06577e-07	4.53302e-07	4.76002e-07	-3.41748e-07	1.34254e-07
6.758	-6.25226e-07	6.57739e-08	-5.59452e-07	-8.77931e-07	8.79707e-07	1.77663e-09	-9.98465e-07	3.87093e-07	-6.11371e-07	5.05414e-07	-9.82492e-08	4.07165e-07	7.55623e-07	-3.01724e-07	4.53899e-07	5.58128e-07	-2.86957e-07	2.71171e-07	1.46213e-07	3.08867e-07	4.55080e-07	4.76794e-07	-3.42316e-07	1.34477e-07
6.783	-6.25324e-07	6.57843e-08	-5.59540e-07	-8.74386e-07	8.81059e-07	6.67306e-09	-9.95595e-07	3.87703e-07	-6.07892e-07	5.07096e-07	-9.85760e-08	4.08520e-07	7.57426e-07	-3.02444e-07	4.54982e-07	5.59273e-07	-2.87546e-07	2.71728e-07	1.45697e-07	3.11160e-07	4.56857e-07	4.77576e-07	-3.42878e-07	1.34698e-07
6.808	-6.25413e-07	6.57936e-08	-5.59620e-07	-8.70810e-07	8.82402e-07	1.15914e-08	-9.92696e-07	3.88313e-07	-6.04383e-07	5.08773e-07	-9.89021e-08	4.09871e-07	7.59217e-07	-3.03159e-07	4.56058e-07	5.60409e-07	-2.88129e-07	2.72279e-07	1.45177e-07	3.13456e-07	4.58633e-07	4.78350e-07	-3.43434e-07	1.34916e-07
6.832	-6.25492e-07	6.58020e-08	-5.59690e-07	-8.67205e-07	8.83737e-07	1.65316e-08	-9.89768e-07	3.88924e-07	-6.00845e-07	5.10446e-07	-9.92274e-08	4.11219e-07	7.60997e-07	-3.03870e-07	4.57127e-07	5.61534e-07	-2.88708e-07	2.72826e-07	1.44652e-07	3.15755e-07	4.60407e-07	4.79115e-07	-3.43983e-07	1.35132e-07
6.857	-6.25562e-07	6.58093e-08	-5.59753e-07	-8.63569e-07	8.85063e-07	2.14935e-08	-9.86812e-07	3.89534e-07	-5.97278e-07	5.12115e-07	-9.95518e-08	4.12564e-07	7.62766e-07	-3.04576e-07	4.58190e-07	5.62650e-07	-2.89282e-07	2.73368e-07	1.44123e-07	3.18056e-07	4.62180e-07	4.79871e-07	-3.44526e-07	1.35345e-07
6.881	-6.25622e-07	6.58156e-08	-5.59806e-07	-8.59904e-07	8.86380e-07	2.64769e-08	-9.83828e-07	3.90146e-07	-5.93682e-07	5.13780e-07	-9.98755e-08	4.13905e-07	7.64524e-07	-3.05278e-07	4.59246e-07	5.63756e-07	-2.89850e-07	2.73906e-07	1.43590e-07	3.20360e-07	4.63951e-07	4.80618e-07	-3.45062e-07	1.35556e-07
6.906	-6.25672e-07	6.58209e-08	-5.59851e-07	-8.56208e-07	8.87690e-07	3.14818e-08	-9.80816e-07	3.90758e-07	-5.90058e-07	5.15441e-07	-1.00198e-07	4.15243e-07	7.66271e-07	-3.05975e-07	4.60295e-07	5.64853e-07	-2.90414e-07	2.74438e-07	1.43053e-07	3.22667e-07	4.65720e-07	4.81356e-07	-3.45592e-07	1.35764e-07
6.930	-6.25713e-07	6.58252e-08	-5.59888e-07	-8.52483e-07	8.88991e-07	3.65079e-08	-9.77775e-07	3.91371e-07	-5.86404e-07	5.17098e-07	-1.00520e-07	4.16577e-07	7.68006e-07	-3.06668e-07	4.61338e-07	5.65939e-07	-2.90973e-07	2.74966e-07	1.42511e-07	3.24976e-07	4.67487e-07	4.82086e-07	-3.46116e-07	1.35970e-07
6.955	-6.25744e-07	6.58285e-08	-5.59916e-07	-8.48728e-07	8.90284e-07	4.15551e-08	-9.74706e-07	3.91984e-07	-5.82722e-07	5.18750e-07	-1.00841e-07	4.17908e-07	7.69730e-07	-3.07357e-07	4.62373e-07	5.67016e-07	-2.91527e-07	2.75490e-07	1.41965e-07	3.27288e-07	4.69253e-07	4.82807e-07	-3.46634e-07	1.36173e-07
6.980	-6.25766e-07	6.58308e-08	-5.59936e-07	-8.44945e-07	8.91568e-07	4.66234e-08	-9.71610e-07	3.92598e-07	-5.79012e-07	5.20398e-07	-1.01162e-07	4.19236e-07	7.71442e-07	-3.08041e-07	4.63402e-07	5.68083e-07	-2.92075e-07	2.76008e-07	1.41415e-07	3.29601e-07	4.71017e-07	4.83518e-07	-3.47145e-07	1.36374e-07
7.004	-6.25779e-07	6.58321e-08	-5.59947e-07	-8.41132e-07	8.92844e-07	5.17126e-08	-9.68486e-07	3.93213e-07	-5.75273e-07	5.22041e-07	-1.01481e-07	4.20560e-07	7.73144e-07	-3.08720e-07	4.64424e-07	5.69140e-07	-2.92619e-07	2.76522e-07	1.40861e-07	3.31917e-07	4.72778e-07	4.84221e-07	-3.47649e-07	1.36572e-07
7.029	-6.25782e-07	6.58324e-08	-5.59950e-07	-8.37290e-07	8.94112e-07	5.68225e-08	-9.65334e-07	3.93829e-07	-5.71506e-07	5.23680e-07	-1.01800e-07	4.21880e-07	7.74833e-07	-3.09395e-07	4.65439e-07	5.70187e-07	-2.93157e-07	2.77030e-07	1.40302e-07	3.34236e-07	4.74538e-07	4.84915e-07	-3.48147e-07	1.36768e-07
7.053	-6.25776e-07	6.58318e-08	-5.59944e-07	-8.33419e-07	8.95372e-07	6.19530e-08	-9.62155e-07	3.94445e-07	-5.67710e-07	5.25315e-07	-1.02118e-07	4.23197e-07	7.76511e-07	-3.10065e-07	4.66447e-07	5.71225e-07	-2.93690e-07	2.77534e-07	1.39739e-07	3.36556e-07	4.76295e-07	4.85600e-07	-3.48639e-07	1.36961e-07
7.078	-6.25760e-07	6.58301e-08	-5.59930e-07	-8.29519e-07	8.96623e-07	6.71040e-08	-9.58949e-07	3.95063e-07	-5.63886e-07	5.26945e-07	-1.02435e-07	4.24510e-07	7.78178e-07	-3.10730e-07	4.67448e-07	5.72252e-07	-2.94218e-07	2.78033e-07	1.39172e-07	3.38878e-07	4.78050e-07	4.86276e-07	-3.49125e-07	1.37152e-07
7.102	-6.25735e-07	6.58275e-08	-5.59908e-07	-8.25592e-07	8.97867e-07	7.22753e-08	-9.55716e-07	3.95682e-07	-5.60034e-07	5.28571e-07	-1.02751e-07	4.25820e-07	7.79833e-07	-3.11391e-07	4.68442e-07	5.73269e-07	-2.94741e-07	2.78528e-07	1.38601e-07	3.41202e-07	4.79803e-07	4.86943e-07	-3.49604e-07	1.37340e-07
7.127	-6.25701e-07	6.58239e-08	-5.59877e-07	-8.21636e-07	8.99102e-07	7.74669e-08	-9.52455e-07	3.96301e-07	-5.56154e-07	5.30192e-07	-1.03066e-07	4.27126e-07	7.81476e-07	-3.12047e-07	4.69429e-07	5.74276e-07	-2.95259e-07	2.79017e-07	1.38025e-07	3.43528e-07	4.81554e-07	4.87601e-07	-3.50076e-07	1.37525e-07
7.152	-6.25658e-07	6.58193e-08	-5.59838e-07	-8.17651e-07	9.00330e-07	8.26785e-08	-9.49168e-07	3.96922e-07	-5.52246e-07	5.31808e-07	-1.03380e-07	4.28428e-07	7.83108e-07	-3.12699e-07	4.70409e-07	5.75273e-07	-2.95772e-07	2.79501e-07	1.37446e-07	3.45856e-07	4.83302e-07	4.88250e-07	-3.50542e-07	1.37708e-07
7.176	-6.25605e-07	6.58138e-08	-5.59791e-07	-8.13639e-07	9.01549e-07	8.79100e-08	-9.45854e-07	3.97544e-07	-5.48310e-07	5.33420e-07	-1.03693e-07	4.29727e-07	7.84728e-07	-3.13345e-07	4.71382e-07	5.76260e-07	-2.96279e-07	2.79981e-07	1.36862e-07	3.48185e-07	4.85047e-07	4.88890e-07	-3.51001e-07	1.37889e-07
7.201	-6.25543e-07	6.58073e-08	-5.59736e-07	-8.09599e-07	9.02760e-07	9.31613e-08	-9.42513e-07	3.98167e-07	-5.44346e-07	5.35028e-07	-1.04006e-07	4.31022e-07	7.86336e-07	-3.13988e-07	4.72348e-07	5.77237e-07	-2.96782e-07	2.80456e-07	1.36273e-07	3.50517e-07	4.86790e-07	4.89521e-07	-3.51454e-07	1.38067e-07
7.225	-6.25472e-07	6.57998e-08	-5.59672e-07	-8.05531e-07	9.03964e-07	9.84323e-08	-9.39146e-07	3.98792e-07	-5.40355e-07	5.36630e-07	-1.04317e-07	4.32313e-07	7.87932e-07	-3.14625e-07	4.73307e-07	5.78204e-07	-2.97279e-07	2.80925e-07	1.35681e-07	3.52849e-07	4.88530e-07	4.90143e-07	-3.51901e-07	1.38242e-07
7.250	-6.25392e-07	6.57914e-08	-5.59601e-07	-8.01436e-07	9.05159e-07	1.03723e-07	-9.35753e-07	3.99418e-07	-5.36335e-07	5.38228e-07	-1.04628e-07	4.33600e-07	7.89517e-07	-3.15258e-07	4.74259e-07	5.79161e-07	-2.97771e-07	2.81390e-07	1.35084e-07	3.55183e-07	4.90267e-07	4.90756e-07	-3.52341e-07	1.38415e-07
7.274	-6.25303e-07	6.57821e-08	-5.59521e-07	-7.97314e-07	9.06347e-07	1.09033e-07	-9.32334e-07	4.00045e-07	-5.32289e-07	5.39821e-07	-1.04938e-07	4.34884e-07	7.91090e-07	-3.15886e-07	4.75204e-07	5.80107e-07	-2.98257e-07	2.81850e-07	1.34483e-07	3.57518e-07	4.92002e-07	4.91360e-07	-3.52774e-07	1.38585e-07
7.299	-6.25205e-07	6.57717e-08	-5.59433e-07	-7.93164e-07	9.07526e-07	1.14362e-07	-9.28888e-07	4.00674e-07	-5.28215e-07	5.41410e-07	-1.05246e-07	4.36163e-07	7.92650e-07	-3.16509e-07	4.76141e-07	5.81043e-07	-2.98738e-07	2.82305e-07	1.33878e-07	3.59855e-07	4.93733e-07	4.91954e-07	-3.53201e-07	1.38753e-07
7.324	-6.25098e-07	6.57605e-08	-5.59337e-07	-7.88988e-07	9.08698e-07	1.19710e-07	-9.25417e-07	4.01304e-07	-5.24113e-07	5.42994e-07	-1.05554e-07	4.37439e-07	7.94199e-07	-3.17127e-07	4.77072e-07	5.81969e-07	-2.99215e-07	2.82755e-07	1.33269e-07	3.62193e-07	4.95462e-07	4.92540e-07	-3.53622e-07	1.38918e-07
7.348	-6.24982e-07	6.57482e-08	-5.59233e-07	-7.84785e-07	9.09862e-07	1.25077e-07	-9.21920e-07	4.01935e-07	-5.19984e-07	5.44572e-07	-1.05861e-07	4.38711e-07	7.95736e-07	-3.17741e-07	4.77995e-07	5.82885e-07	-2.99685e-07	2.83200e-07	1.32655e-07	3.64532e-07	4.97187e-07	4.93116e-07	-3.54035e-07	1.39081e-07
7.373	-6.24857e-07	6.57351e-08	-5.59121e-07	-7.80555e-07	9.11019e-07	1.30464e-07	-9.18397e-07	4.02569e-07	-5.15829e-07	5.46146e-07	-1.06167e-07	4.39979e-07	7.97260e-07	-3.18350e-07	4.78911e-07	5.83790e-07	-3.00151e-07	2.83639e-07	1.32038e-07	3.66872e-07	4.98909e-07	4.93684e-07	-3.54443e-07	1.39241e-07
7.397	-6.24723e-07	6.57210e-08	-5.59002e-07	-7.76299e-07	9.12167e-07	1.35868e-07	-9.14849e-07	4.03204e-07	-5.11645e-07	5.47715e-07	-1.06472e-07	4.41243e-07	7.98773e-07	-3.18954e-07	4.79819e-07	5.84685e-07	-3.00611e-07	2.84074e-07	1.31416e-07	3.69213e-07	5.00628e-07	4.94242e-07	-3.54843e-07	1.39398e-07
7.422	-6.24580e-07	6.57059e-08	-5.58874e-07	-7.72016e-07	9.13308e-07	1.41292e-07	-9.11276e-07	4.03840e-07	-5.07435e-07	5.49279e-07	-1.06776e-07	4.42503e-07	8.00273e-07	-3.19553e-07	4.80721e-07	5.85570e-07	-3.01066e-07	2.84504e-07	1.30790e-07	3.71554e-07	5.02344e-07	4.94791e-07	-3.55238e-07	1.39553e-07
7.447	-6.24428e-07	6.56900e-08	-5.58738e-07	-7.67708e-07	9.14441e-07	1.46733e-07	-9.07677e-07	4.04478e-07	-5.03199e-07	5.50838e-07	-1.07079e-07	4.43759e-07	8.01762e-07	-3.20147e-07	4.81615e-07	5.86444e-07	-3.01515e-07	2.84929e-07	1.30159e-07	3.73897e-07	5.04056e-07	4.95330e-07	-3.55625e-07	1.39705e-07
7.471	-6.24267e-07	6.56731e-08	-5.58594e-07	-7.63373e-07	9.15567e-07	1.52194e-07	-9.04053e-07	4.05119e-07	-4.98935e-07	5.52393e-07	-1.07381e-07	4.45011e-07	8.03238e-07	-3.20737e-07	4.82501e-07	5.87308e-07	-3.01959e-07	2.85348e-07	1.29525e-07	3.76240e-07	5.05765e-07	4.95861e-07	-3.56006e-07	1.39855e-07
7.496	-6.24098e-07	6.56553e-08	-5.58443e-07	-7.59013e-07	9.16685e-07	1.57672e-07	-9.00405e-07	4.05761e-07	-4.94644e-07	5.53942e-07	-1.07683e-07	4.46259e-07	8.04702e-07	-3.21321e-07	4.83381e-07	5.88161e-07	-3.02398e-07	2.85763e-07	1.28886e-07	3.78584e-07	5.07470e-07	4.96382e-07	-3.56380e-07	1.40002e-07
7.520	-6.23920e-07	6.56365e-08	-5.58283e-07	-7.54627e-07	9.17795e-07	1.63168e-07	-8.96731e-07	4.06404e-07	-4.90327e-07	5.55486e-07	-1.07983e-07	4.47503e-07	8.06154e-07	-3.21901e-07	4.84253e-07	5.89004e-07	-3.02831e-07	2.86172e-07	1.28243e-07	3.80929e-07	5.09171e-07	4.96894e-07	-3.56748e-07	1.40146e-07
7.545	-6.23733e-07	6.56169e-08	-5.58116e-07	-7.50216e-07	9.18898e-07	1.68682e-07	-8.93033e-07	4.07050e-07	-4.85983e-07	5.57025e-07	-1.08282e-07	4.48743e-07	8.07593e-07	-3.22476e-07	4.85117e-07	5.89836e-07	-3.03259e-07	2.86577e-07	1.27596e-07	3.83273e-07	5.10869e-07	4.97397e-07	-3.57109e-07	1.40288e-07
7.569	-6.23538e-07	6.55963e-08	-5.57941e-07	-7.45780e-07	9.19994e-07	1.74214e-07	-8.89311e-07	4.07698e-07	-4.81613e-07	5.58558e-07	-1.08580e-07	4.49978e-07	8.09020e-07	-3.23045e-07	4.85975e-07	5.90658e-07	-3.03682e-07	2.86976e-07	1.26944e-07	3.85619e-07	5.12563e-07	4.97891e-07	-3.57464e-07	1.40428e-07
7.594	-6.23334e-07	6.55749e-08	-5.57759e-07	-7.41319e-07	9.21082e-07	1.79763e-07	-8.85564e-07	4.08348e-07	-4.77217e-07	5.60087e-07	-1.08877e-07	4.51210e-07	8.10435e-07	-3.23610e-07	4.86824e-07	5.91469e-07	-3.04099e-07	2.87370e-07	1.26289e-07	3.87964e-07	5.14253e-07	4.98376e-07	-3.57811e-07	1.40564e-07
7.619	-6.23121e-07	6.55525e-08	-5.57568e-07	-7.36832e-07	9.22162e-07	1.85330e-07	-8.81793e-07	4.09000e-07	-4.72794e-07	5.61610e-07	-1.09173e-07	4.52437e-07	8.11837e-07	-3.24170e-07	4.87667e-07	5.92270e-07	-3.04511e-07	2.87759e-07	1.25629e-07	3.90310e-07	5.15939e-07	4.98851e-07	-3.58153e-07	1.40698e-07
7.643	-6.22900e-07	6.55292e-08	-5.57370e-07	-7.32321e-07	9.23236e-07	1.90914e-07	-8.77998e-07	4.09654e-07	-4.68345e-07	5.63128e-07	-1.09468e-07	4.53660e-07	8.13227e-07	-3.24725e-07	4.88502e-07	5.93060e-07	-3.04917e-07	2.88143e-07	1.24965e-07	3.92656e-07	5.17621e-07	4.99317e-07	-3.58487e-07	1.40830e-07
7.668	-6.22670e-07	6.55050e-08	-5.57165e-07	-7.27786e-07	9.24301e-07	1.96516e-07	-8.74180e-07	4.10310e-07	-4.63870e-07	5.64641e-07	-1.09762e-07	4.54879e-07	8.14604e-07	-3.25275e-07	4.89329e-07	5.93840e-07	-3.05318e-07	2.88522e-07	1.24297e-07	3.95002e-07	5.19298e-07	4.99774e-07	-3.58815e-07	1.40958e-07
7.692	-6.22431e-07	6.54799e-08	-5.56951e-07	-7.23226e-07	9.25360e-07	2.02134e-07	-8.70337e-07	4.10968e-07	-4.59368e-07	5.66149e-07	-1.10056e-07	4.56093e-07	8.15969e-07	-3.25820e-07	4.90149e-07	5.94609e-07	-3.05713e-07	2.88896e-07	1.23624e-07	3.97347e-07	5.20972e-07	5.00221e-07	-3.59136e-07	1.41085e-07
7.717	-6.22184e-07	6.54540e-08	-5.56731e-07	-7.18642e-07	9.26411e-07	2.07769e-07	-8.66471e-07	4.11629e-07	-4.54841e-07	5.67651e-07	-1.10348e-07	4.57303e-07	8.17322e-07	-3.26360e-07	4.90961e-07	5.95367e-07	-3.06103e-07	2.89264e-07	1.22947e-07	3.99693e-07	5.22641e-07	5.00659e-07	-3.59451e-07	1.41208e-07
7.741	-6.21929e-07	6.54271e-08	-5.56502e-07	-7.14034e-07	9.27455e-07	2.13421e-07	-8.62581e-07	4.12292e-07	-4.50288e-07	5.69148e-07	-1.10639e-07	4.58509e-07	8.18662e-07	-3.26895e-07	4.91766e-07	5.96115e-07	-3.06488e-07	2.89628e-07	1.22267e-07	4.02039e-07	5.24305e-07	5.01088e-07	-3.59759e-07	1.41329e-07
7.766	-6.21666e-07	6.53994e-08	-5.56266e-07	-7.09402e-07	9.28492e-07	2.19090e-07	-8.58668e-07	4.12958e-07	-4.45710e-07	5.70639e-07	-1.10928e-07	4.59711e-07	8.19989e-07	-3.27425e-07	4.92563e-07	5.96852e-07	-3.06867e-07	2.89986e-07	1.21581e-07	4.04384e-07	5.25965e-07	5.01508e-07	-3.60060e-07	1.41448e-07
7.791	-6.21394e-07	6.53708e-08	-5.56023e-07	-7.04747e-07	9.29522e-07	2.24775e-07	-8.54731e-07	4.13626e-07	-4.41106e-07	5.72125e-07	-1.11217e-07	4.60908e-07	8.21304e-07	-3.27950e-07	4.93353e-07	5.97579e-07	-3.07240e-07	2.90339e-07	1.20892e-07	4.06729e-07	5.27621e-07	5.01918e-07	-3.60355e-07	1.41563e-07
7.815	-6.21113e-07	6.53413e-08	-5.55772e-07	-7.00068e-07	9.30544e-07	2.30476e-07	-8.50772e-07	4.14296e-07	-4.36476e-07	5.73606e-07	-1.11505e-07	4.62101e-07	8.22606e-07	-3.28470e-07	4.94135e-07	5.98294e-07	-3.07608e-07	2.90686e-07	1.20199e-07	4.09073e-07	5.29271e-07	5.02319e-07	-3.60642e-07	1.41676e-07
7.840	-6.20824e-07	6.53109e-08	-5.55514e-07	-6.95366e-07	9.31560e-07	2.36194e-07	-8.46790e-07	4.14969e-07	-4.31821e-07	5.75081e-07	-1.11792e-07	4.63289e-07	8.23895e-07	-3.28985e-07	4.94910e-07	5.98999e-07	-3.07970e-07	2.91029e-07	1.19501e-07	4.11417e-07	5.30917e-07	5.02711e-07	-3.60924e-07	1.41787e-07
7.864	-6.20528e-07	6.52797e-08	-5.55248e-07	-6.90641e-07	9.32568e-07	2.41928e-07	-8.42785e-07	4.15644e-07	-4.27140e-07	5.76550e-07	-1.12078e-07	4.64473e-07	8.25172e-07	-3.29495e-07	4.95677e-07	5.99694e-07	-3.08327e-07	2.91366e-07	1.18799e-07	4.13760e-07	5.32559e-07	5.03093e-07	-3.61198e-07	1.41895e-07
7.889	-6.20222e-07	6.52476e-08	-5.54975e-07	-6.85892e-07	9.33569e-07	2.47677e-07	-8.38757e-07	4.16322e-07	-4.22435e-07	5.78014e-07	-1.12362e-07	4.65652e-07	8.26436e-07	-3.30000e-07	4.96436e-07	6.00377e-07	-3.08679e-07	2.91698e-07	1.18093e-07	4.16102e-07	5.34195e-07	5.03466e-07	-3.61466e-07	1.42000e-07
7.913	-6.19909e-07	6.52146e-08	-5.54694e-07	-6.81121e-07	9.34564e-07	2.53442e-07	-8.34707e-07	4.17003e-07	-4.17704e-07	5.79473e-07	-1.12646e-07	4.66827e-07	8.27687e-07	-3.30499e-07	4.97188e-07	6.01050e-07	-3.09025e-07	2.92025e-07	1.17382e-07	4.18444e-07	5.35826e-07	5.03830e-07	-3.61727e-07	1.42103e-07
7.938	-6.19587e-07	6.51808e-08	-5.54407e-07	-6.76328e-07	9.35551e-07	2.59223e-07	-8.30634e-07	4.17686e-07	-4.12948e-07	5.80926e-07	-1.12928e-07	4.67998e-07	8.28925e-07	-3.30994e-07	4.97932e-07	6.01712e-07	-3.09365e-07	2.92347e-07	1.16667e-07	4.20784e-07	5.37452e-07	5.04184e-07	-3.61982e-07	1.42202e-07
7.963	-6.19258e-07	6.51461e-08	-5.54112e-07	-6.71512e-07	9.36532e-07	2.65020e-07	-8.26539e-07	4.18373e-07	-4.08167e-07	5.82373e-07	-1.13209e-07	4.69163e-07	8.30151e-07	-3.31483e-07	4.98668e-07	6.02363e-07	-3.09700e-07	2.92663e-07	1.15949e-07	4.23124e-07	5.39073e-07	5.04529e-07	-3.62229e-07	1.42300e-07
7.987	-6.18920e-07	6.51106e-08	-5.53810e-07	-6.66674e-07	9.37505e-07	2.70832e-07	-8.22423e-07	4.19061e-07	-4.03361e-07	5.83814e-07	-1.13490e-07	4.70325e-07	8.31364e-07	-3.31967e-07	4.99396e-07	6.03003e-07	-3.10029e-07	2.92974e-07	1.15225e-07	4.25463e-07	5.40688e-07	5.04865e-07	-3.62470e-07	1.42394e-07
8.012	-6.18574e-07	6.50742e-08	-5.53500e-07	-6.61813e-07	9.38472e-07	2.76659e-07	-8.18284e-07	4.19753e-07	-3.98531e-07	5.85250e-07	-1.13769e-07	4.71481e-07	8.32564e-07	-3.32447e-07	5.00117e-07	6.03633e-07	-3.10353e-07	2.93280e-07	1.14498e-07	4.27800e-07	5.42298e-07	5.05191e-07	-3.62705e-07	1.42487e-07
8.036	-6.18221e-07	6.50370e-08	-5.53184e-07	-6.56931e-07	9.39432e-07	2.82501e-07	-8.14123e-07	4.20448e-07	-3.93676e-07	5.86680e-07	-1.14047e-07	4.72633e-07	8.33751e-07	-3.32921e-07	5.00830e-07	6.04251e-07	-3.10671e-07	2.93581e-07	1.13766e-07	4.30136e-07	5.43903e-07	5.05508e-07	-3.62932e-07	1.42576e-07
8.061	-6.17859e-07	6.49989e-08	-5.52860e-07	-6.52027e-07	9.40385e-07	2.88358e-07	-8.09941e-07	4.21145e-07	-3.88796e-07	5.88104e-07	-1.14324e-07	4.73781e-07	8.34925e-07	-3.33390e-07	5.01536e-07	6.04859e-07	-3.10983e-07	2.93876e-07	1.13030e-07	4.32471e-07	5.45502e-07	5.05816e-07	-3.63153e-07	1.42663e-07
8.085	-6.17489e-07	6.49600e-08	-5.52529e-07	-6.47102e-07	9.41331e-07	2.94229e-07	-8.05738e-07	4.21846e-07	-3.83892e-07	5.89522e-07	-1.14599e-07	4.74923e-07	8.36087e-07	-3.33853e-07	5.02233e-07	6.05456e-07	-3.11290e-07	2.94166e-07	1.12290e-07	4.34805e-07	5.47095e-07	5.06114e-07	-3.63367e-07	1.42747e-07
8.110	-6.17111e-07	6.49203e-08	-5.52191e-07	-6.42155e-07	9.42271e-07	3.00116e-07	-8.01513e-07	4.22549e-07	-3.78963e-07	5.90935e-07	-1.14874e-07	4.76061e-07	8.37235e-07	-3.34312e-07	5.02923e-07	6.06042e-07	-3.11591e-07	2.94451e-07	1.11546e-07	4.37137e-07	5.48683e-07	5.06403e-07	-3.63575e-07	1.42828e-07
8.135	-6.16726e-07	6.48797e-08	-5.51846e-07	-6.37187e-07	9.43204e-07	3.06017e-07	-7.97266e-07	4.23256e-07	-3.74011e-07	5.92342e-07	-1.15147e-07	4.77194e-07	8.38370e-07	-3.34765e-07	5.03605e-07	6.06617e-07	-3.11887e-07	2.94730e-07	1.10797e-07	4.39467e-07	5.50265e-07	5.06683e-07	-3.63776e-07	1.42907e-07
8.159	-6.16333e-07	6.48383e-08	-5.51494e-07	-6.32199e-07	9.44130e-07	3.11932e-07	-7.92999e-07	4.23966e-07	-3.69034e-07	5.93742e-07	-1.15420e-07	4.78323e-07	8.39493e-07	-3.35213e-07	5.04279e-07	6.07181e-07	-3.12177e-07	2.95004e-07	1.10044e-07	4.41796e-07	5.51840e-07	5.06953e-07	-3.63970e-07	1.42984e-07
8.184	-6.15931e-07	6.47961e-08	-5.51135e-07	-6.27189e-07	9.45050e-07	3.17861e-07	-7.88711e-07	4.24678e-07	-3.64033e-07	5.95137e-07	-1.15691e-07	4.79446e-07	8.40602e-07	-3.35656e-07	5.04946e-07	6.07734e-07	-3.12461e-07	2.95273e-07	1.09287e-07	4.44123e-07	5.53410e-07	5.07214e-07	-3.64157e-07	1.43057e-07
8.208	-6.15522e-07	6.47531e-08	-5.50769e-07	-6.22159e-07	9.45963e-07	3.23805e-07	-7.84402e-07	4.25394e-07	-3.59008e-07	5.96526e-07	-1.15961e-07	4.80565e-07	8.41699e-07	-3.36094e-07	5.05605e-07	6.08277e-07	-3.12740e-07	2.95536e-07	1.08526e-07	4.46448e-07	5.54974e-07	5.07466e-07	-3.64338e-07	1.43128e-07
8.233	-6.15106e-07	6.47093e-08	-5.50397e-07	-6.17108e-07	9.46870e-07	3.29762e-07	-7.80073e-07	4.26113e-07	-3.53959e-07	5.97909e-07	-1.16230e-07	4.81679e-07	8.42782e-07	-3.36527e-07	5.06255e-07	6.08808e-07	-3.13014e-07	2.95795e-07	1.07760e-07	4.48772e-07	5.56531e-07	5.07708e-07	-3.64512e-07	1.43196e-07
8.258	-6.14681e-07	6.46647e-08	-5.50017e-07	-6.12037e-07	9.47770e-07	3.35733e-07	-7.75722e-07	4.26836e-07	-3.48887e-07	5.99286e-07	-1.16497e-07	4.82789e-07	8.43852e-07	-3.36954e-07	5.06898e-07	6.09329e-07	-3.13281e-07	2.96047e-07	1.06990e-07	4.51093e-07	5.58082e-07	5.07941e-07	-3.64679e-07	1.43262e-07
8.282	-6.14249e-07	6.46192e-08	-5.49630e-07	-6.06946e-07	9.48664e-07	3.41718e-07	-7.71352e-07	4.27562e-07	-3.43790e-07	6.00657e-07	-1.16764e-07	4.83893e-07	8.44910e-07	-3.37376e-07	5.07533e-07	6.09838e-07	-3.13543e-07	2.96295e-07	1.06215e-07	4.53412e-07	5.59627e-07	5.08165e-07	-3.64839e-07	1.43325e-07
8.307	-6.13810e-07	6.45730e-08	-5.49237e-07	-6.01834e-07	9.49551e-07	3.47717e-07	-7.66961e-07	4.28291e-07	-3.38671e-07	6.02021e-07	-1.17029e-07	4.84992e-07	8.45954e-07	-3.37793e-07	5.08161e-07	6.10337e-07	-3.13799e-07	2.96537e-07	1.05437e-07	4.55729e-07	5.61166e-07	5.08379e-07	-3.64993e-07	1.43386e-07
8.331	-6.13363e-07	6.45259e-08	-5.48837e-07	-5.96704e-07	9.50432e-07	3.53728e-07	-7.62551e-07	4.29023e-07	-3.33528e-07	6.03380e-07	-1.17293e-07	4.86087e-07	8.46985e-07	-3.38205e-07	5.08780e-07	6.10824e-07	-3.14050e-07	2.96774e-07	1.04654e-07	4.58044e-07	5.62697e-07	5.08584e-07	-3.65140e-07	1.43443e-07
8.356	-6.12908e-07	6.44781e-08	-5.48430e-07	-5.91553e-07	9.51307e-07	3.59753e-07	-7.58120e-07	4.29759e-07	-3.28361e-07	6.04732e-07	-1.17556e-07	4.87176e-07	8.48003e-07	-3.38611e-07	5.09391e-07	6.11301e-07	-3.14295e-07	2.97006e-07	1.03866e-07	4.60356e-07	5.64222e-07	5.08779e-07	-3.65281e-07	1.43498e-07
8.380	-6.12446e-07	6.44295e-08	-5.48016e-07	-5.86383e-07	9.52175e-07	3.65791e-07	-7.53670e-07	4.30498e-07	-3.23172e-07	6.06079e-07	-1.17818e-07	4.88261e-07	8.49007e-07	-3.39013e-07	5.09995e-07	6.11766e-07	-3.14534e-07	2.97232e-07	1.03075e-07	4.62666e-07	5.65741e-07	5.08965e-07	-3.65414e-07	1.43551e-07
8.405	-6.11976e-07	6.43800e-08	-5.47596e-07	-5.81194e-07	9.53037e-07	3.71842e-07	-7.49200e-07	4.31241e-07	-3.17959e-07	6.07419e-07	-1.18078e-07	4.89341e-07	8.49999e-07	-3.39409e-07	5.10590e-07	6.12221e-07	-3.14768e-07	2.97453e-07	1.02279e-07	4.64973e-07	5.67252e-07	5.09142e-07	-3.65541e-07	1.43601e-07
8.430	-6.11499e-07	6.43298e-08	-5.47169e-07	-5.75986e-07	9.53892e-07	3.77906e-07	-7.44710e-07	4.31987e-07	-3.12723e-07	6.08753e-07	-1.18337e-07	4.90415e-07	8.50977e-07	-3.39799e-07	5.11178e-07	6.12664e-07	-3.14996e-07	2.97668e-07	1.01479e-07	4.67278e-07	5.68757e-07	5.09310e-07	-3.65661e-07	1.43648e-07
8.454	-6.11014e-07	6.42789e-08	-5.46736e-07	-5.70759e-07	9.54742e-07	3.83983e-07	-7.40201e-07	4.32737e-07	-3.07464e-07	6.10080e-07	-1.18596e-07	4.91485e-07	8.51942e-07	-3.40185e-07	5.11758e-07	6.13097e-07	-3.15218e-07	2.97878e-07	1.00674e-07	4.69580e-07	5.70254e-07	5.09468e-07	-3.65775e-07	1.43693e-07
8.479	-6.10523e-07	6.42271e-08	-5.46295e-07	-5.65514e-07	9.55585e-07	3.90071e-07	-7.35673e-07	4.33490e-07	-3.02183e-07	6.11401e-07	-1.18852e-07	4.92549e-07	8.52894e-07	-3.40565e-07	5.12330e-07	6.13518e-07	-3.15435e-07	2.98083e-07	9.98651e-08	4.71879e-07	5.71744e-07	5.09617e-07	-3.65882e-07	1.43735e-07
8.503	-6.10023e-07	6.41746e-08	-5.45849e-07	-5.60250e-07	9.56422e-07	3.96173e-07	-7.31126e-07	4.34248e-07	-2.96878e-07	6.12716e-07	-1.19108e-07	4.93608e-07	8.53833e-07	-3.40939e-07	5.12894e-07	6.13929e-07	-3.15646e-07	2.98282e-07	9.90518e-08	4.74176e-07	5.73228e-07	5.09756e-07	-3.65982e-07	1.43774e-07
8.528	-6.09517e-07	6.41213e-08	-5.45395e-07	-5.54967e-07	9.57253e-07	4.02286e-07	-7.26560e-07	4.35008e-07	-2.91552e-07	6.14025e-07	-1.19362e-07	4.94663e-07	8.54758e-07	-3.41309e-07	5.13449e-07	6.14328e-07	-3.15852e-07	2.98477e-07	9.82341e-08	4.76469e-07	5.74703e-07	5.09886e-07	-3.66075e-07	1.43811e-07
8.552	-6.09003e-07	6.40673e-08	-5.44936e-07	-5.49666e-07	9.58078e-07	4.08412e-07	-7.21975e-07	4.35773e-07	-2.86202e-07	6.15327e-07	-1.19616e-07	4.95712e-07	8.55671e-07	-3.41673e-07	5.13997e-07	6.14716e-07	-3.16051e-07	2.98665e-07	9.74121e-08	4.78760e-07	5.76172e-07	5.10007e-07	-3.66162e-07	1.43845e-07
8.577	-6.08482e-07	6.40125e-08	-5.44470e-07	-5.44348e-07	9.58897e-07	4.14549e-07	-7.17372e-07	4.36541e-07	-2.80831e-07	6.16623e-07	-1.19867e-07	4.96756e-07	8.56570e-07	-3.42032e-07	5.14537e-07	6.15094e-07	-3.16245e-07	2.98849e-07	9.65857e-08	4.81047e-07	5.77633e-07	5.10119e-07	-3.66242e-07	1.43876e-07
8.602	-6.07954e-07	6.39569e-08	-5.43997e-07	-5.39012e-07	9.59710e-07	4.20699e-07	-7.12750e-07	4.37313e-07	-2.75437e-07	6.17913e-07	-1.20118e-07	4.97794e-07	8.57455e-07	-3.42386e-07	5.15069e-07	6.15460e-07	-3.16434e-07	2.99027e-07	9.57550e-08	4.83331e-07	5.79086e-07	5.10221e-07	-3.66316e-07	1.43905e-07
8.626	-6.07419e-07	6.39006e-08	-5.43518e-07	-5.33658e-07	9.60517e-07	4.26860e-07	-7.08109e-07	4.38089e-07	-2.70021e-07	6.19195e-07	-1.20367e-07	4.98828e-07	8.58328e-07	-3.42734e-07	5.15593e-07	6.15815e-07	-3.16616e-07	2.99199e-07	9.49198e-08	4.85612e-07	5.80532e-07	5.10314e-07	-3.66382e-07	1.43931e-07
8.651	-6.06876e-07	6.38436e-08	-5.43033e-07	-5.28286e-07	9.61318e-07	4.33032e-07	-7.03451e-07	4.38868e-07	-2.64582e-07	6.20472e-07	-1.20616e-07	4.99856e-07	8.59187e-07	-3.43077e-07	5.16109e-07	6.16160e-07	-3.16793e-07	2.99366e-07	9.40802e-08	4.87889e-07	5.81969e-07	5.10397e-07	-3.66442e-07	1.43955e-07
8.675	-6.06327e-07	6.37858e-08	-5.42541e-07	-5.22897e-07	9.62114e-07	4.39216e-07	-6.98774e-07	4.39652e-07	-2.59122e-07	6.21742e-07	-1.20862e-07	5.00879e-07	8.60032e-07	-3.43415e-07	5.16617e-07	6.16493e-07	-3.16965e-07	2.99528e-07	9.32362e-08	4.90163e-07	5.83399e-07	5.10472e-07	-3.66496e-07	1.43976e-07
8.700	-6.05771e-07	6.37272e-08	-5.42043e-07	-5.17492e-07	9.62903e-07	4.45411e-07	-6.94079e-07	4.40439e-07	-2.53640e-07	6.23005e-07	-1.21108e-07	5.01897e-07	8.60865e-07	-3.43747e-07	5.17117e-07	6.16815e-07	-3.17130e-07	2.99685e-07	9.23878e-08	4.92433e-07	5.84821e-07	5.10537e-07	-3.66542e-07	1.43994e-07
8.724	-6.05207e-07	6.36680e-08	-5.41539e-07	-5.12069e-07	9.63686e-07	4.51618e-07	-6.89367e-07	4.41231e-07	-2.48136e-07	6.24262e-07	-1.21352e-07	5.02910e-07	8.61684e-07	-3.44074e-07	5.17609e-07	6.17126e-07	-3.17290e-07	2.99836e-07	9.15350e-08	4.94700e-07	5.86235e-07	5.10592e-07	-3.66583e-07	1.44010e-07
8.749	-6.04637e-07	6.36080e-08	-5.41029e-07	-5.06629e-07	9.64464e-07	4.57835e-07	-6.84637e-07	4.42026e-07	-2.42611e-07	6.25512e-07	-1.21595e-07	5.03917e-07	8.62489e-07	-3.44396e-07	5.18093e-07	6.17426e-07	-3.17444e-07	2.99982e-07	9.06777e-08	4.96963e-07	5.87641e-07	5.10639e-07	-3.66616e-07	1.44023e-07
8.774	-6.04060e-07	6.35472e-08	-5.40513e-07	-5.01173e-07	9.65236e-07	4.64063e-07	-6.79890e-07	4.42825e-07	-2.37064e-07	6.26756e-07	-1.21837e-07	5.04918e-07	8.63282e-07	-3.44712e-07	5.18569e-07	6.17715e-07	-3.17593e-07	3.00122e-07	8.98160e-08	4.99222e-07	5.89038e-07	5.10676e-07	-3.66643e-07	1.44034e-07
8.798	-6.03476e-07	6.34858e-08	-5.39990e-07	-4.95701e-07	9.66002e-07	4.70302e-07	-6.75125e-07	4.43629e-07	-2.31496e-07	6.27992e-07	-1.22078e-07	5.05915e-07	8.64061e-07	-3.45023e-07	5.19037e-07	6.17993e-07	-3.17736e-07	3.00257e-07	8.89498e-08	5.01478e-07	5.90427e-07	5.10704e-07	-3.66663e-07	1.44041e-07
8.823	-6.02885e-07	6.34236e-08	-5.39461e-07	-4.90212e-07	9.66763e-07	4.76551e-07	-6.70343e-07	4.44436e-07	-2.25906e-07	6.29223e-07	-1.22317e-07	5.06906e-07	8.64826e-07	-3.45329e-07	5.19497e-07	6.18260e-07	-3.17873e-07	3.00387e-07	8.80792e-08	5.03729e-07	5.91808e-07	5.10723e-07	-3.66676e-07	1.44047e-07
8.847	-6.02287e-07	6.33608e-08	-5.38926e-07	-4.84708e-07	9.67518e-07	4.82810e-07	-6.65544e-07	4.45248e-07	-2.20296e-07	6.30446e-07	-1.22555e-07	5.07892e-07	8.65579e-07	-3.45630e-07	5.19949e-07	6.18515e-07	-3.18004e-07	3.00511e-07	8.72041e-08	5.05976e-07	5.93180e-07	5.10732e-07	-3.66683e-07	1.44049e-07
8.872	-6.01683e-07	6.32972e-08	-5.38385e-07	-4.79187e-07	9.68267e-07	4.89080e-07	-6.60728e-07	4.46064e-07	-2.14664e-07	6.31663e-07	-1.22791e-07	5.08872e-07	8.66317e-07	-3.45925e-07	5.20393e-07	6.18760e-07	-3.18130e-07	3.00630e-07	8.63245e-08	5.08219e-07	5.94544e-07	5.10732e-07	-3.66683e-07	1.44049e-07
8.896	-6.01071e-07	6.32329e-08	-5.37839e-07	-4.73651e-07	9.69011e-07	4.95360e-07	-6.55895e-07	4.46884e-07	-2.09011e-07	6.32873e-07	-1.23026e-07	5.09846e-07	8.67043e-07	-3.46214e-07	5.20829e-07	6.18994e-07	-3.18250e-07	3.00743e-07	8.54403e-08	5.10458e-07	5.95898e-07	5.10723e-07	-3.66677e-07	1.44047e-07
8.921	-6.00454e-07	6.31679e-08	-5.37286e-07	-4.68099e-07	9.69749e-07	5.01650e-07	-6.51045e-07	4.47708e-07	-2.03337e-07	6.34076e-07	-1.23260e-07	5.10816e-07	8.67755e-07	-3.46499e-07	5.21256e-07	6.19216e-07	-3.18365e-07	3.00851e-07	8.45517e-08	5.12692e-07	5.97244e-07	5.10705e-07	-3.66663e-07	1.44042e-07
8.946	-5.99829e-07	6.31022e-08	-5.36727e-07	-4.62532e-07	9.70482e-07	5.07950e-07	-6.46179e-07	4.48536e-07	-1.97643e-07	6.35272e-07	-1.23493e-07	5.11779e-07	8.68454e-07	-3.46778e-07	5.21676e-07	6.19428e-07	-3.18474e-07	3.00954e-07	8.36586e-08	5.14922e-07	5.98581e-07	5.10678e-07	-3.66644e-07	1.44034e-07
8.970	-5.99198e-07	6.30358e-08	-5.36162e-07	-4.56950e-07	9.71209e-07	5.14259e-07	-6.41297e-07	4.49369e-07	-1.91928e-07	6.36462e-07	-1.23724e-07	5.12738e-07	8.69139e-07	-3.47051e-07	5.22088e-07	6.19628e-07	-3.18577e-07	3.01052e-07	8.27609e-08	5.17148e-07	5.99909e-07	5.10641e-07	-3.66618e-07	1.44024e-07
8.995	-5.98561e-07	6.29687e-08	-5.35592e-07	-4.51353e-07	9.71931e-07	5.20578e-07	-6.36398e-07	4.50206e-07	-1.86192e-07	6.37644e-07	-1.23954e-07	5.13690e-07	8.69811e-07	-3.47319e-07	5.22491e-07	6.19818e-07	-3.18674e-07	3.01144e-07	8.18586e-08	5.19369e-07	6.01228e-07	5.10595e-07	-3.66585e-07	1.44011e-07
9.019	-5.97917e-07	6.29010e-08	-5.35016e-07	-4.45741e-07	9.72648e-07	5.26906e-07	-6.31483e-07	4.51047e-07	-1.80437e-07	6.38820e-07	-1.24182e-07	5.14637e-07	8.70469e-07	-3.47582e-07	5.22887e-07	6.19996e-07	-3.18766e-07	3.01230e-07	8.09518e-08	5.21585e-07	6.02537e-07	5.10540e-07	-3.66545e-07	1.43995e-07
9.044	-5.97266e-07	6.28325e-08	-5.34433e-07	-4.40115e-07	9.73359e-07	5.33244e-07	-6.26553e-07	4.51892e-07	-1.74660e-07	6.39988e-07	-1.24409e-07	5.15579e-07	8.71114e-07	-3.47840e-07	5.23274e-07	6.20163e-07	-3.18852e-07	3.01312e-07	8.00405e-08	5.23797e-07	6.03837e-07	5.10476e-07	-3.66499e-07	1.43977e-07
9.069	-5.96609e-07	6.27634e-08	-5.33846e-07	-4.34474e-07	9.74064e-07	5.39591e-07	-6.21606e-07	4.52742e-07	-1.68864e-07	6.41150e-07	-1.24635e-07	5.16515e-07	8.71746e-07	-3.48092e-07	5.23654e-07	6.20320e-07	-3.18932e-07	3.01388e-07	7.91245e-08	5.26004e-07	6.05128e-07	5.10403e-07	-3.66446e-07	1.43956e-07
9.093	-5.95946e-07	6.26936e-08	-5.33252e-07	-4.28818e-07	9.74765e-07	5.45947e-07	-6.16644e-07	4.53596e-07	-1.63048e-07	6.42305e-07	-1.24860e-07	5.17445e-07	8.72364e-07	-3.48339e-07	5.24025e-07	6.20465e-07	-3.19007e-07	3.01458e-07	7.82040e-08	5.28205e-07	6.06409e-07	5.10320e-07	-3.66387e-07	1.43933e-07
9.118	-5.95276e-07	6.26232e-08	-5.32653e-07	-4.23149e-07	9.75460e-07	5.52311e-07	-6.11666e-07	4.54455e-07	-1.57211e-07	6.43452e-07	-1.25083e-07	5.18370e-07	8.72969e-07	-3.48580e-07	5.24388e-07	6.20599e-07	-3.19076e-07	3.01524e-07	7.72788e-08	5.30402e-07	6.07681e-07	5.10229e-07	-3.66322e-07	1.43907e-07
9.142	-5.94600e-07	6.25521e-08	-5.32048e-07	-4.17466e-07	9.76150e-07	5.58684e-07	-6.06673e-07	4.55318e-07	-1.51355e-07	6.44593e-07	-1.25305e-07	5.19289e-07	8.73560e-07	-3.48817e-07	5.24743e-07	6.20723e-07	-3.19139e-07	3.01583e-07	7.63490e-08	5.32594e-07	6.08943e-07	5.10128e-07	-3.66249e-07	1.43879e-07
9.167	-5.93918e-07	6.24803e-08	-5.31437e-07	-4.11768e-07	9.76835e-07	5.65066e-07	-6.01665e-07	4.56186e-07	-1.45479e-07	6.45727e-07	-1.25525e-07	5.20202e-07	8.74138e-07	-3.49047e-07	5.25091e-07	6.20835e-07	-3.19197e-07	3.01638e-07	7.54146e-08	5.34781e-07	6.10195e-07	5.10018e-07	-3.66170e-07	1.43848e-07
9.191	-5.93229e-07	6.24079e-08	-5.30821e-07	-4.06058e-07	9.77514e-07	5.71457e-07	-5.96642e-07	4.57058e-07	-1.39584e-07	6.46853e-07	-1.25744e-07	5.21109e-07	8.74702e-07	-3.49273e-07	5.25430e-07	6.20936e-07	-3.19249e-07	3.01687e-07	7.44755e-08	5.36962e-07	6.11437e-07	5.09899e-07	-3.66085e-07	1.43814e-07
9.216	-5.92534e-07	6.23348e-08	-5.30200e-07	-4.00334e-07	9.78189e-07	5.77855e-07	-5.91603e-07	4.57935e-07	-1.33669e-07	6.47973e-07	-1.25962e-07	5.22011e-07	8.75253e-07	-3.49493e-07	5.25761e-07	6.21027e-07	-3.19296e-07	3.01731e-07	7.35317e-08	5.39138e-07	6.12670e-07	5.09771e-07	-3.65993e-07	1.43778e-07
9.241	-5.91833e-07	6.22610e-08	-5.29572e-07	-3.94596e-07	9.78858e-07	5.84262e-07	-5.86550e-07	4.58816e-07	-1.27734e-07	6.49085e-07	-1.26178e-07	5.22907e-07	8.75791e-07	-3.49707e-07	5.26084e-07	6.21106e-07	-3.19336e-07	3.01770e-07	7.25833e-08	5.41308e-07	6.13892e-07	5.09634e-07	-3.65895e-07	1.43740e-07
9.265	-5.91127e-07	6.21867e-08	-5.28940e-07	-3.88846e-07	9.79522e-07	5.90676e-07	-5.81482e-07	4.59701e-07	-1.21781e-07	6.50190e-07	-1.26393e-07	5.23797e-07	8.76315e-07	-3.49917e-07	5.26398e-07	6.21174e-07	-3.19372e-07	3.01803e-07	7.16301e-08	5.43473e-07	6.15104e-07	5.09488e-07	-3.65790e-07	1.43698e-07
9.290	-5.90413e-07	6.21117e-08	-5.28302e-07	-3.83083e-07	9.80182e-07	5.97099e-07	-5.76400e-07	4.60592e-07	-1.15808e-07	6.51288e-07	-1.26606e-07	5.24682e-07	8.76826e-07	-3.50121e-07	5.26705e-07	6.21232e-07	-3.19401e-07	3.01831e-07	7.06723e-08	5.45633e-07	6.16305e-07	5.09333e-07	-3.65678e-07	1.43655e-07
9.314	-5.89694e-07	6.20360e-08	-5.27658e-07	-3.77307e-07	9.80836e-07	6.03529e-07	-5.71303e-07	4.61487e-07	-1.09816e-07	6.52378e-07	-1.26818e-07	5.25560e-07	8.77323e-07	-3.50319e-07	5.27004e-07	6.21278e-07	-3.19425e-07	3.01853e-07	6.97097e-08	5.47787e-07	6.17496e-07	5.09169e-07	-3.65560e-07	1.43608e-07
9.339	-5.88969e-07	6.19597e-08	-5.27010e-07	-3.71518e-07	9.81485e-07	6.09967e-07	-5.66192e-07	4.62386e-07	-1.03805e-07	6.53461e-07	-1.27029e-07	5.26433e-07	8.77807e-07	-3.50513e-07	5.27295e-07	6.21314e-07	-3.19443e-07	3.01870e-07	6.87424e-08	5.49935e-07	6.18677e-07	5.08996e-07	-3.65436e-07	1.43560e-07
9.363	-5.88238e-07	6.18828e-08	-5.26356e-07	-3.65717e-07	9.82130e-07	6.16412e-07	-5.61066e-07	4.63290e-07	-9.77759e-08	6.54538e-07	-1.27238e-07	5.27300e-07	8.78278e-07	-3.50701e-07	5.27578e-07	6.21338e-07	-3.19456e-07	3.01882e-07	6.77703e-08	5.52077e-07	6.19847e-07	5.08813e-07	-3.65305e-07	1.43508e-07
9.388	-5.87501e-07	6.18053e-08	-5.25696e-07	-3.59904e-07	9.82769e-07	6.22865e-07	-5.55927e-07	4.64199e-07	-9.17277e-08	6.55606e-07	-1.27445e-07	5.28161e-07	8.78735e-07	-3.50883e-07	5.27852e-07	6.21352e-07	-3.19463e-07	3.01889e-07	6.67934e-08	5.54213e-07	6.21007e-07	5.08622e-07	-3.65168e-07	1.43454e-07
9.413	-5.86759e-07	6.17272e-08	-5.25031e-07	-3.54079e-07	9.83404e-07	6.29325e-07	-5.50774e-07	4.65113e-07	-8.56611e-08	6.56668e-07	-1.27652e-07	5.29016e-07	8.79179e-07	-3.51060e-07	5.28119e-07	6.21354e-07	-3.19464e-07	3.01890e-07	6.58117e-08	5.56343e-07	6.22155e-07	5.08422e-07	-3.65024e-07	1.43398e-07
9.437	-5.86010e-07	6.16484e-08	-5.24362e-07	-3.48242e-07	9.84034e-07	6.35792e-07	-5.45607e-07	4.66031e-07	-7.95760e-08	6.57722e-07	-1.27857e-07	5.29865e-07	8.79609e-07	-3.51232e-07	5.28377e-07	6.21346e-07	-3.19460e-07	3.01886e-07	6.48253e-08	5.58468e-07	6.23293e-07	5.08213e-07	-3.64874e-07	1.43339e-07
9.462	-5.85256e-07	6.15691e-08	-5.23687e-07	-3.42393e-07	9.84659e-07	6.42265e-07	-5.40427e-07	4.66954e-07	-7.34725e-08	6.58768e-07	-1.28060e-07	5.30708e-07	8.80026e-07	-3.51399e-07	5.28628e-07	6.21327e-07	-3.19450e-07	3.01877e-07	6.38340e-08	5.60586e-07	6.24420e-07	5.07995e-07	-3.64718e-07	1.43277e-07
9.486	-5.84496e-07	6.14891e-08	-5.23006e-07	-3.36533e-07	9.85279e-07	6.48746e-07	-5.35233e-07	4.67882e-07	-6.73509e-08	6.59808e-07	-1.28262e-07	5.31545e-07	8.80430e-07	-3.51560e-07	5.28870e-07	6.21297e-07	-3.19435e-07	3.01862e-07	6.28378e-08	5.62697e-07	6.25535e-07	5.07768e-07	-3.64555e-07	1.43213e-07
9.511	-5.83730e-07	6.14085e-08	-5.22321e-07	-3.30662e-07	9.85894e-07	6.55233e-07	-5.30026e-07	4.68814e-07	-6.12113e-08	6.60839e-07	-1.28463e-07	5.32377e-07	8.80820e-07	-3.51716e-07	5.29105e-07	6.21256e-07	-3.19414e-07	3.01843e-07	6.18368e-08	5.64803e-07	6.26640e-07	5.07532e-07	-3.64385e-07	1.43147e-07
9.535	-5.82958e-07	6.13274e-08	-5.21631e-07	-3.24779e-07	9.86505e-07	6.61727e-07	-5.24805e-07	4.69752e-07	-5.50536e-08	6.61864e-07	-1.28662e-07	5.33202e-07	8.81197e-07	-3.51866e-07	5.29331e-07	6.21205e-07	-3.19387e-07	3.01817e-07	6.08309e-08	5.66902e-07	6.27733e-07	5.07287e-07	-3.64210e-07	1.43078e-07
9.560	-5.82181e-07	6.12456e-08	-5.20936e-07	-3.18885e-07	9.87111e-07	6.68226e-07	-5.19572e-07	4.70694e-07	-4.88782e-08	6.62881e-07	-1.28860e-07	5.34021e-07	8.81561e-07	-3.52011e-07	5.29549e-07	6.21142e-07	-3.19355e-07	3.01787e-07	5.98201e-08	5.68995e-07	6.28815e-07	5.07034e-07	-3.64027e-07	1.43006e-07
9.585	-5.81399e-07	6.11633e-08	-5.20235e-07	-3.12980e-07	9.87713e-07	6.74733e-07	-5.14326e-07	4.71641e-07	-4.26850e-08	6.63890e-07	-1.29056e-07	5.34834e-07	8.81911e-07	-3.52151e-07	5.29760e-07	6.21069e-07	-3.19317e-07	3.01751e-07	5.88044e-08	5.71081e-07	6.29885e-07	5.06771e-07	-3.63839e-07	1.42932e-07
9.609	-5.80610e-07	6.10804e-08	-5.19530e-07	-3.07065e-07	9.88310e-07	6.81245e-07	-5.09067e-07	4.72592e-07	-3.64742e-08	6.64892e-07	-1.29251e-07	5.35641e-07	8.82248e-07	-3.52286e-07	5.29962e-07	6.20984e-07	-3.19274e-07	3.01711e-07	5.77837e-08	5.73160e-07	6.30944e-07	5.06500e-07	-3.63644e-07	1.42856e-07
9.634	-5.79817e-07	6.09969e-08	-5.18820e-07	-3.01139e-07	9.88902e-07	6.87763e-07	-5.03795e-07	4.73549e-07	-3.02460e-08	6.65886e-07	-1.29444e-07	5.36442e-07	8.82571e-07	-3.52415e-07	5.30156e-07	6.20889e-07	-3.19225e-07	3.01664e-07	5.67581e-08	5.75233e-07	6.31991e-07	5.06219e-07	-3.63443e-07	1.42777e-07
9.658	-5.79017e-07	6.09128e-08	-5.18105e-07	-2.95203e-07	9.89490e-07	6.94287e-07	-4.98511e-07	4.74511e-07	-2.40004e-08	6.66873e-07	-1.29636e-07	5.37237e-07	8.82881e-07	-3.52539e-07	5.30343e-07	6.20784e-07	-3.19171e-07	3.01613e-07	5.57276e-08	5.77298e-07	6.33026e-07	5.05930e-07	-3.63235e-07	1.42695e-07
9.683	-5.78213e-07	6.08282e-08	-5.17385e-07	-2.89257e-07	9.90073e-07	7.00816e-07	-4.93214e-07	4.75477e-07	-1.77376e-08	6.67852e-07	-1.29826e-07	5.38026e-07	8.83178e-07	-3.52657e-07	5.30521e-07	6.20667e-07	-3.19111e-07	3.01556e-07	5.46920e-08	5.79357e-07	6.34049e-07	5.05633e-07	-3.63022e-07	1.42611e-07
9.707	-5.77403e-07	6.07429e-08	-5.16660e-07	-2.83301e-07	9.90652e-07	7.07351e-07	-4.87906e-07	4.76448e-07	-1.14577e-08	6.68824e-07	-1.30015e-07	5.38809e-07	8.83462e-07	-3.52770e-07	5.30691e-07	6.20540e-07	-3.19045e-07	3.01495e-07	5.36514e-08	5.81409e-07	6.35061e-07	5.05326e-07	-3.62801e-07	1.42525e-07
9.732	-5.76588e-07	6.06572e-08	-5.15931e-07	-2.77335e-07	9.91227e-07	7.13892e-07	-4.82585e-07	4.77424e-07	-5.16077e-09	6.69787e-07	-1.30202e-07	5.39585e-07	8.83732e-07	-3.52878e-07	5.30854e-07	6.20402e-07	-3.18974e-07	3.01427e-07	5.26058e-08	5.83454e-07	6.36060e-07	5.05011e-07	-3.62575e-07	1.42436e-07
9.757	-5.75767e-07	6.05709e-08	-5.15196e-07	-2.71359e-07	9.91796e-07	7.20438e-07	-4.77252e-07	4.78405e-07	1.15299e-09	6.70744e-07	-1.30388e-07	5.40356e-07	8.83989e-07	-3.52981e-07	5.31008e-07	6.20253e-07	-3.18898e-07	3.01355e-07	5.15551e-08	5.85492e-07	6.37047e-07	5.04687e-07	-3.62342e-07	1.42344e-07
9.781	-5.74941e-07	6.04840e-08	-5.14457e-07	-2.65374e-07	9.92362e-07	7.26988e-07	-4.71908e-07	4.79391e-07	7.48349e-09	6.71692e-07	-1.30572e-07	5.41120e-07	8.84233e-07	-3.53078e-07	5.31155e-07	6.20094e-07	-3.18816e-07	3.01278e-07	5.04993e-08	5.87523e-07	6.38022e-07	5.04354e-07	-3.62103e-07	1.42250e-07
9.806	-5.74110e-07	6.03966e-08	-5.13714e-07	-2.59379e-07	9.92923e-07	7.33544e-07	-4.66552e-07	4.80382e-07	1.38306e-08	6.72633e-07	-1.30755e-07	5.41878e-07	8.84463e-07	-3.53170e-07	5.31293e-07	6.19924e-07	-3.18728e-07	3.01195e-07	4.94385e-08	5.89546e-07	6.38985e-07	5.04012e-07	-3.61858e-07	1.42154e-07
9.830	-5.73274e-07	6.03086e-08	-5.12966e-07	-2.53375e-07	9.93480e-07	7.40105e-07	-4.61184e-07	4.81378e-07	2.01942e-08	6.73566e-07	-1.30937e-07	5.42629e-07	8.84681e-07	-3.53257e-07	5.31423e-07	6.19743e-07	-3.18635e-07	3.01107e-07	4.83725e-08	5.91562e-07	6.39935e-07	5.03662e-07	-3.61607e-07	1.42055e-07
9.855	-5.72433e-07	6.02201e-08	-5.12213e-07	-2.47363e-07	9.94033e-07	7.46670e-07	-4.55805e-07	4.82379e-07	2.65742e-08	6.74491e-07	-1.31117e-07	5.43375e-07	8.84885e-07	-3.53339e-07	5.31546e-07	6.19551e-07	-3.18537e-07	3.01014e-07	4.73014e-08	5.93571e-07	6.40872e-07	5.03303e-07	-3.61349e-07	1.41954e-07
9.880	-5.71587e-07	6.01311e-08	-5.11456e-07	-2.41341e-07	9.94581e-07	7.53240e-07	-4.50415e-07	4.83385e-07	3.29704e-08	6.75409e-07	-1.31295e-07	5.44114e-07	8.85075e-07	-3.53415e-07	5.31661e-07	6.19349e-07	-3.18433e-07	3.00916e-07	4.62252e-08	5.95572e-07	6.41797e-07	5.02936e-07	-3.61085e-07	1.41850e-07
9.904	-5.70735e-07	6.00415e-08	-5.10694e-07	-2.35311e-07	9.95125e-07	7.59814e-07	-4.45013e-07	4.84396e-07	3.93827e-08	6.76318e-07	-1.31472e-07	5.44847e-07	8.85253e-07	-3.53486e-07	5.31767e-07	6.19137e-07	-3.18324e-07	3.00813e-07	4.51437e-08	5.97565e-07	6.42709e-07	5.02560e-07	-3.60815e-07	1.41744e-07
9.929	-5.69879e-07	5.99514e-08	-5.09927e-07	-2.29272e-07	9.95665e-07	7.66393e-07	-4.39601e-07	4.85412e-07	4.58110e-08	6.77220e-07	-1.31647e-07	5.45573e-07	8.85417e-07	-3.53551e-07	5.31866e-07	6.18913e-07	-3.18209e-07	3.00704e-07	4.40571e-08	5.99551e-07	6.43608e-07	5.02175e-07	-3.60539e-07	1.41636e-07
9.953	-5.69017e-07	5.98608e-08	-5.09157e-07	-2.23225e-07	9.96201e-07	7.72976e-07	-4.34177e-07	4.86433e-07	5.22552e-08	6.78114e-07	-1.31821e-07	5.46293e-07	8.85569e-07	-3.53612e-07	5.31957e-07	6.18679e-07	-3.18089e-07	3.00591e-07	4.29652e-08	6.01529e-07	6.44494e-07	5.01782e-07	-3.60257e-07	1.41525e-07
9.978	-5.68151e-07	5.97697e-08	-5.08382e-07	-2.17170e-07	9.96732e-07	7.79562e-07	-4.28743e-07	4.87458e-07	5.87152e-08	6.79000e-07	-1.31993e-07	5.47007e-07	8.85707e-07	-3.53667e-07	5.32040e-07	6.18435e-07	-3.17963e-07	3.00472e-07	4.18681e-08	6.03499e-07	6.45368e-07	5.01380e-07	-3.59968e-07	1.41412e-07
10.002	-5.67280e-07	5.96780e-08	-5.07602e-07	-2.11107e-07	9.97260e-07	7.86153e-07	-4.23299e-07	4.88489e-07	6.51907e-08	6.79879e-07	-1.32164e-07	5.47715e-07	8.85832e-07	-3.53717e-07	5.32115e-07	6.18180e-07	-3.17832e-07	3.00348e-07	4.07657e-08	6.05462e-07	6.46228e-07	5.00969e-07	-3.59674e-07	1.41296e-07
10.027	-5.66404e-07	5.95859e-08	-5.06818e-07	-2.05036e-07	9.97783e-07	7.92748e-07	-4.17844e-07	4.89525e-07	7.16817e-08	6.80749e-07	-1.32333e-07	5.48416e-07	8.85944e-07	-3.53761e-07	5.32182e-07	6.17915e-07	-3.17696e-07	3.00219e-07	3.96580e-08	6.07416e-07	6.47074e-07	5.00550e-07	-3.59373e-07	1.41178e-07
10.052	-5.65523e-07	5.94932e-08	-5.06030e-07	-1.98957e-07	9.98302e-07	7.99346e-07	-4.12378e-07	4.90566e-07	7.81881e-08	6.81611e-07	-1.32501e-07	5.49111e-07	8.86042e-07	-3.53801e-07	5.32242e-07	6.17639e-07	-3.17554e-07	3.00085e-07	3.85451e-08	6.09363e-07	6.47908e-07	5.00123e-07	-3.59066e-07	1.41057e-07
10.076	-5.64638e-07	5.94001e-08	-5.05238e-07	-1.92871e-07	9.98818e-07	8.05947e-07	-4.06902e-07	4.91612e-07	8.47098e-08	6.82466e-07	-1.32667e-07	5.49799e-07	8.86128e-07	-3.53835e-07	5.32293e-07	6.17353e-07	-3.17407e-07	2.99946e-07	3.74267e-08	6.11301e-07	6.48728e-07	4.99687e-07	-3.58753e-07	1.40934e-07
10.101	-5.63748e-07	5.93064e-08	-5.04441e-07	-1.86777e-07	9.99329e-07	8.12552e-07	-4.01417e-07	4.92663e-07	9.12465e-08	6.83312e-07	-1.32831e-07	5.50481e-07	8.86201e-07	-3.53864e-07	5.32337e-07	6.17056e-07	-3.17254e-07	2.99802e-07	3.63031e-08	6.13231e-07	6.49534e-07	4.99243e-07	-3.58434e-07	1.40809e-07
10.125	-5.62853e-07	5.92123e-08	-5.03641e-07	-1.80676e-07	9.99836e-07	8.19160e-07	-3.95921e-07	4.93719e-07	9.77982e-08	6.84151e-07	-1.32994e-07	5.51156e-07	8.86260e-07	-3.53888e-07	5.32372e-07	6.16749e-07	-3.17096e-07	2.99653e-07	3.51740e-08	6.15153e-07	6.50327e-07	4.98790e-07	-3.58109e-07	1.40681e-07
10.150	-5.61953e-07	5.91176e-08	-5.02836e-07	-1.74568e-07	1.00034e-06	8.25771e-07	-3.90416e-07	4.94781e-07	1.04365e-07	6.84981e-07	-1.33156e-07	5.51825e-07	8.86307e-07	-3.53906e-07	5.32400e-07	6.16431e-07	-3.16933e-07	2.99498e-07	3.40395e-08	6.17066e-07	6.51106e-07	4.98329e-07	-3.57778e-07	1.40551e-07
10.174	-5.61049e-07	5.90225e-08	-5.02027e-07	-1.68454e-07	1.00084e-06	8.32386e-07	-3.84901e-07	4.95847e-07	1.10946e-07	6.85804e-07	-1.33316e-07	5.52488e-07	8.86340e-07	-3.53920e-07	5.32421e-07	6.16103e-07	-3.16764e-07	2.99339e-07	3.28996e-08	6.18971e-07	6.51871e-07	4.97859e-07	-3.57441e-07	1.40419e-07
10.199	-5.60141e-07	5.89269e-08	-5.01214e-07	-1.62332e-07	1.00133e-06	8.39003e-07	-3.79376e-07	4.96918e-07	1.17542e-07	6.86618e-07	-1.33474e-07	5.53144e-07	8.86361e-07	-3.53928e-07	5.32433e-07	6.15765e-07	-3.16590e-07	2.99174e-07	3.17543e-08	6.20868e-07	6.52622e-07	4.97381e-07	-3.57098e-07	1.40284e-07
10.224	-5.59227e-07	5.88309e-08	-5.00397e-07	-1.56204e-07	1.00183e-06	8.45622e-07	-3.73842e-07	4.97995e-07	1.24152e-07	6.87424e-07	-1.33631e-07	5.53794e-07	8.86369e-07	-3.53931e-07	5.32437e-07	6.15416e-07	-3.16411e-07	2.99005e-07	3.06035e-08	6.22756e-07	6.53360e-07	4.96895e-07	-3.56749e-07	1.40147e-07
10.248	-5.58310e-07	5.87343e-08	-4.99576e-07	-1.50070e-07	1.00231e-06	8.52244e-07	-3.68299e-07	4.99076e-07	1.30777e-07	6.88223e-07	-1.33786e-07	5.54437e-07	8.86363e-07	-3.53929e-07	5.32434e-07	6.15057e-07	-3.16226e-07	2.98831e-07	2.94471e-08	6.24636e-07	6.54083e-07	4.96401e-07	-3.56393e-07	1.40007e-07
10.273	-5.57388e-07	5.86374e-08	-4.98751e-07	-1.43929e-07	1.00280e-06	8.58869e-07	-3.62746e-07	5.00163e-07	1.37416e-07	6.89013e-07	-1.33939e-07	5.55073e-07	8.86345e-07	-3.53922e-07	5.32423e-07	6.14688e-07	-3.16037e-07	2.98651e-07	2.82853e-08	6.26506e-07	6.54792e-07	4.95898e-07	-3.56032e-07	1.39865e-07
10.297	-5.56462e-07	5.85399e-08	-4.97922e-07	-1.37783e-07	1.00328e-06	8.65496e-07	-3.57185e-07	5.01254e-07	1.44069e-07	6.89794e-07	-1.34091e-07	5.55703e-07	8.86314e-07	-3.53909e-07	5.32405e-07	6.14308e-07	-3.15841e-07	2.98467e-07	2.71179e-08	6.28368e-07	6.55486e-07	4.95387e-07	-3.55665e-07	1.39721e-07
10.322	-5.55531e-07	5.84420e-08	-4.97089e-07	-1.31630e-07	1.00375e-06	8.72125e-07	-3.51615e-07	5.02351e-07	1.50736e-07	6.90568e-07	-1.34242e-07	5.56326e-07	8.86270e-07	-3.53892e-07	5.32378e-07	6.13919e-07	-3.15641e-07	2.98278e-07	2.59449e-08	6.30221e-07	6.56166e-07	4.94867e-07	-3.55293e-07	1.39575e-07
10.346	-5.54596e-07	5.83436e-08	-4.96252e-07	-1.25472e-07	1.00423e-06	8.78756e-07	-3.46036e-07	5.03453e-07	1.57417e-07	6.91334e-07	-1.34391e-07	5.56943e-07	8.86213e-07	-3.53869e-07	5.32344e-07	6.13519e-07	-3.15436e-07	2.98083e-07	2.47664e-08	6.32066e-07	6.56832e-07	4.94340e-07	-3.54914e-07	1.39426e-07
10.371	-5.53657e-07	5.82448e-08	-4.95412e-07	-1.19308e-07	1.00470e-06	8.85389e-07	-3.40448e-07	5.04559e-07	1.64111e-07	6.92091e-07	-1.34538e-07	5.57553e-07	8.86143e-07	-3.53841e-07	5.32302e-07	6.13109e-07	-3.15225e-07	2.97884e-07	2.35822e-08	6.33901e-07	6.57483e-07	4.93804e-07	-3.54529e-07	1.39275e-07
10.396	-5.52713e-07	5.81456e-08	-4.94568e-07	-1.13138e-07	1.00516e-06	8.92024e-07	-3.34852e-07	5.05671e-07	1.70819e-07	6.92840e-07	-1.34684e-07	5.58157e-07	8.86061e-07	-3.53808e-07	5.32253e-07	6.12689e-07	-3.15009e-07	2.97680e-07	2.23924e-08	6.35727e-07	6.58119e-07	4.93260e-07	-3.54139e-07	1.39121e-07
10.420	-5.51765e-07	5.80459e-08	-4.93720e-07	-1.06964e-07	1.00562e-06	8.98660e-07	-3.29248e-07	5.06788e-07	1.77541e-07	6.93581e-07	-1.34828e-07	5.58754e-07	8.85966e-07	-3.53770e-07	5.32195e-07	6.12259e-07	-3.14788e-07	2.97471e-07	2.11969e-08	6.37544e-07	6.58741e-07	4.92708e-07	-3.53742e-07	1.38966e-07
10.445	-5.50814e-07	5.79457e-08	-4.92868e-07	-1.00784e-07	1.00608e-06	9.05298e-07	-3.23635e-07	5.07910e-07	1.84276e-07	6.94314e-07	-1.34970e-07	5.59344e-07	8.85858e-07	-3.53727e-07	5.32130e-07	6.11818e-07	-3.14561e-07	2.97257e-07	1.99957e-08	6.39352e-07	6.59348e-07	4.92148e-07	-3.53340e-07	1.38808e-07
10.469	-5.49858e-07	5.78452e-08	-4.92013e-07	-9.45994e-08	1.00654e-06	9.11937e-07	-3.18014e-07	5.09038e-07	1.91023e-07	6.95038e-07	-1.35111e-07	5.59928e-07	8.85737e-07	-3.53679e-07	5.32058e-07	6.11368e-07	-3.14330e-07	2.97038e-07	1.87888e-08	6.41151e-07	6.59940e-07	4.91579e-07	-3.52932e-07	1.38647e-07
10.494	-5.48898e-07	5.77442e-08	-4.91154e-07	-8.84099e-08	1.00699e-06	9.18578e-07	-3.12385e-07	5.10170e-07	1.97784e-07	6.95755e-07	-1.35250e-07	5.60504e-07	8.85603e-07	-3.53626e-07	5.31978e-07	6.10907e-07	-3.14093e-07	2.96815e-07	1.75761e-08	6.42940e-07	6.60516e-07	4.91003e-07	-3.52518e-07	1.38485e-07
10.519	-5.47934e-07	5.76428e-08	-4.90291e-07	-8.22157e-08	1.00743e-06	9.25219e-07	-3.06749e-07	5.11307e-07	2.04558e-07	6.96462e-07	-1.35388e-07	5.61075e-07	8.85457e-07	-3.53567e-07	5.31890e-07	6.10437e-07	-3.13851e-07	2.96586e-07	1.63577e-08	6.44720e-07	6.61078e-07	4.90418e-07	-3.52098e-07	1.38320e-07
10.543	-5.46966e-07	5.75410e-08	-4.89425e-07	-7.60170e-08	1.00788e-06	9.31862e-07	-3.01104e-07	5.12449e-07	2.11345e-07	6.97162e-07	-1.35524e-07	5.61638e-07	8.85298e-07	-3.53504e-07	5.31795e-07	6.09956e-07	-3.13604e-07	2.96353e-07	1.51335e-08	6.46491e-07	6.61624e-07	4.89826e-07	-3.51673e-07	1.38153e-07
10.568	-5.45994e-07	5.74387e-08	-4.88556e-07	-6.98141e-08	1.00832e-06	9.38505e-07	-2.95453e-07	5.13597e-07	2.18144e-07	6.97853e-07	-1.35658e-07	5.62195e-07	8.85127e-07	-3.53435e-07	5.31692e-07	6.09466e-07	-3.13352e-07	2.96114e-07	1.39035e-08	6.48251e-07	6.62155e-07	4.89225e-07	-3.51242e-07	1.37983e-07
10.592	-5.45019e-07	5.73361e-08	-4.87683e-07	-6.36069e-08	1.00876e-06	9.45149e-07	-2.89793e-07	5.14749e-07	2.24956e-07	6.98536e-07	-1.35791e-07	5.62745e-07	8.84943e-07	-3.53362e-07	5.31581e-07	6.08966e-07	-3.13095e-07	2.95871e-07	1.26676e-08	6.50003e-07	6.62671e-07	4.88617e-07	-3.50805e-07	1.37812e-07
10.617	-5.44039e-07	5.72331e-08	-4.86806e-07	-5.73957e-08	1.00919e-06	9.51794e-07	-2.84127e-07	5.15907e-07	2.31780e-07	6.99210e-07	-1.35922e-07	5.63288e-07	8.84746e-07	-3.53283e-07	5.31463e-07	6.08456e-07	-3.12832e-07	2.95623e-07	1.14259e-08	6.51745e-07	6.63170e-07	4.88001e-07	-3.50363e-07	1.37638e-07
10.641	-5.43056e-07	5.71296e-08	-4.85926e-07	-5.11806e-08	1.00962e-06	9.58439e-07	-2.78453e-07	5.17069e-07	2.38616e-07	6.99876e-07	-1.36051e-07	5.63825e-07	8.84537e-07	-3.53200e-07	5.31337e-07	6.07936e-07	-3.12565e-07	2.95371e-07	1.01783e-08	6.53477e-07	6.63655e-07	4.87376e-07	-3.49914e-07	1.37462e-07
10.666	-5.42069e-07	5.70258e-08	-4.85043e-07	-4.49618e-08	1.01005e-06	9.65084e-07	-2.72772e-07	5.18237e-07	2.45465e-07	7.00534e-07	-1.36179e-07	5.64355e-07	8.84316e-07	-3.53111e-07	5.31204e-07	6.07406e-07	-3.12293e-07	2.95113e-07	8.92480e-09	6.55199e-07	6.64124e-07	4.86744e-07	-3.49461e-07	1.37284e-07
10.691	-5.41078e-07	5.69215e-08	-4.84156e-07	-3.87394e-08	1.01047e-06	9.71730e-07	-2.67084e-07	5.19409e-07	2.52325e-07	7.01183e-07	-1.36305e-07	5.64878e-07	8.84082e-07	-3.53018e-07	5.31064e-07	6.06866e-07	-3.12015e-07	2.94851e-07	7.66535e-09	6.56911e-07	6.64576e-07	4.86104e-07	-3.49001e-07	1.37103e-07
10.715	-5.40083e-07	5.68169e-08	-4.83266e-07	-3.25136e-08	1.01089e-06	9.78375e-07	-2.61389e-07	5.20587e-07	2.59198e-07	7.01824e-07	-1.36430e-07	5.65394e-07	8.83835e-07	-3.52919e-07	5.30916e-07	6.06317e-07	-3.11733e-07	2.94584e-07	6.39993e-09	6.58613e-07	6.65013e-07	4.85456e-07	-3.48536e-07	1.36920e-07
10.740	-5.39085e-07	5.67119e-08	-4.82373e-07	-2.62845e-08	1.01131e-06	9.85021e-07	-2.55688e-07	5.21769e-07	2.66082e-07	7.02456e-07	-1.36553e-07	5.65904e-07	8.83576e-07	-3.52816e-07	5.30760e-07	6.05758e-07	-3.11445e-07	2.94313e-07	5.12853e-09	6.60306e-07	6.65434e-07	4.84801e-07	-3.48065e-07	1.36735e-07
10.764	-5.38083e-07	5.66065e-08	-4.81477e-07	-2.00524e-08	1.01172e-06	9.91666e-07	-2.49980e-07	5.22957e-07	2.72977e-07	7.03080e-07	-1.36674e-07	5.66406e-07	8.83305e-07	-3.52708e-07	5.30597e-07	6.05189e-07	-3.11153e-07	2.94036e-07	3.85111e-09	6.61988e-07	6.65839e-07	4.84137e-07	-3.47589e-07	1.36548e-07
10.789	-5.37078e-07	5.65007e-08	-4.80577e-07	-1.38172e-08	1.01213e-06	9.98311e-07	-2.44265e-07	5.24150e-07	2.79884e-07	7.03696e-07	-1.36794e-07	5.66902e-07	8.83021e-07	-3.52594e-07	5.30427e-07	6.04611e-07	-3.10856e-07	2.93755e-07	2.56766e-09	6.63661e-07	6.66228e-07	4.83466e-07	-3.47107e-07	1.36359e-07
10.813	-5.36069e-07	5.63946e-08	-4.79674e-07	-7.57927e-09	1.01254e-06	1.00496e-06	-2.38545e-07	5.25347e-07	2.86802e-07	7.04303e-07	-1.36912e-07	5.67391e-07	8.82725e-07	-3.52476e-07	5.30249e-07	6.04023e-07	-3.10553e-07	2.93470e-07	1.27815e-09	6.65323e-07	6.66601e-07	4.82787e-07	-3.46620e-07	1.36168e-07
10.838	-5.35057e-07	5.62881e-08	-4.78768e-07	-1.33865e-09	1.01294e-06	1.01160e-06	-2.32818e-07	5.26550e-07	2.93732e-07	7.04901e-07	-1.37028e-07	5.67873e-07	8.82417e-07	-3.52353e-07	5.30063e-07	6.03425e-07	-3.10246e-07	2.93179e-07	-1.74378e-11	6.66975e-07	6.66957e-07	4.82101e-07	-3.46127e-07	1.35974e-07
10.863	-5.34041e-07	5.61812e-08	-4.77860e-07	4.90447e-09	1.01334e-06	1.01824e-06	-2.27085e-07	5.27757e-07	3.00672e-07	7.05491e-07	-1.37143e-07	5.68348e-07	8.82096e-07	-3.52225e-07	5.29871e-07	6.02818e-07	-3.09934e-07	2.92884e-07	-1.31914e-09	6.68616e-07	6.67297e-07	4.81406e-07	-3.45628e-07	1.35778e-07
10.887	-5.33022e-07	5.60740e-08	-4.76948e-07	1.11500e-08	1.01374e-06	1.02489e-06	-2.21346e-07	5.28970e-07	3.07624e-07	7.06072e-07	-1.37256e-07	5.68816e-07	8.81763e-07	-3.52092e-07	5.29671e-07	6.02202e-07	-3.09617e-07	2.92585e-07	-2.62697e-09	6.70247e-07	6.67620e-07	4.80704e-07	-3.45124e-07	1.35580e-07
10.912	-5.31999e-07	5.59664e-08	-4.76032e-07	1.73977e-08	1.01413e-06	1.03153e-06	-2.15601e-07	5.30187e-07	3.14586e-07	7.06645e-07	-1.37367e-07	5.69278e-07	8.81418e-07	-3.51954e-07	5.29464e-07	6.01575e-07	-3.09295e-07	2.92281e-07	-3.94095e-09	6.71868e-07	6.67927e-07	4.79995e-07	-3.44615e-07	1.35380e-07
10.936	-5.30973e-07	5.58585e-08	-4.75114e-07	2.36474e-08	1.01452e-06	1.03817e-06	-2.09851e-07	5.31409e-07	3.21558e-07	7.07209e-07	-1.37477e-07	5.69732e-07	8.81061e-07	-3.51812e-07	5.29249e-07	6.00940e-07	-3.08968e-07	2.91972e-07	-5.26112e-09	6.73478e-07	6.68217e-07	4.79278e-07	-3.44100e-07	1.35178e-07
10.961	-5.29944e-07	5.57502e-08	-4.74194e-07	2.98991e-08	1.01491e-06	1.04481e-06	-2.04095e-07	5.32637e-07	3.28542e-07	7.07765e-07	-1.37585e-07	5.70180e-07	8.80691e-07	-3.51664e-07	5.29027e-07	6.00295e-07	-3.08636e-07	2.91658e-07	-6.58748e-09	6.75078e-07	6.68491e-07	4.78553e-07	-3.43580e-07	1.34973e-07
10.985	-5.28911e-07	5.56416e-08	-4.73270e-07	3.61526e-08	1.01529e-06	1.05144e-06	-1.98334e-07	5.33869e-07	3.35535e-07	7.08312e-07	-1.37691e-07	5.70621e-07	8.80310e-07	-3.51512e-07	5.28798e-07	5.99640e-07	-3.08300e-07	2.91340e-07	-7.92008e-09	6.76667e-07	6.68747e-07	4.77821e-07	-3.43054e-07	1.34767e-07
11.010	-5.27876e-07	5.55326e-08	-4.72343e-07	4.24076e-08	1.01567e-06	1.05808e-06	-1.92567e-07	5.35106e-07	3.42539e-07	7.08850e-07	-1.37796e-07	5.71054e-07	8.79916e-07	-3.51355e-07	5.28562e-07	5.98977e-07	-3.07959e-07	2.91018e-07	-9.25892e-09	6.78246e-07	6.68987e-07	4.77082e-07	-3.42523e-07	1.34558e-07
11.035	-5.26837e-07	5.54234e-08	-4.71413e-07	4.86642e-08	1.01605e-06	1.06472e-06	-1.86795e-07	5.36347e-07	3.49552e-07	7.09380e-07	-1.37899e-07	5.71481e-07	8.79511e-07	-3.51193e-07	5.28318e-07	5.98304e-07	-3.07613e-07	2.90691e-07	-1.06040e-08	6.79813e-07	6.69209e-07	4.76335e-07	-3.41987e-07	1.34348e-07
11.059	-5.25795e-07	5.53137e-08	-4.70481e-07	5.49221e-08	1.01643e-06	1.07135e-06	-1.81018e-07	5.37594e-07	3.56576e-07	7.09901e-07	-1.38000e-07	5.71901e-07	8.79093e-07	-3.51026e-07	5.28067e-07	5.97621e-07	-3.07262e-07	2.90359e-07	-1.19554e-08	6.81370e-07	6.69415e-07	4.75580e-07	-3.41445e-07	1.34135e-07
11.084	-5.24750e-07	5.52038e-08	-4.69546e-07	6.11811e-08	1.01680e-06	1.07798e-06	-1.75236e-07	5.38846e-07	3.63610e-07	7.10413e-07	-1.38100e-07	5.72314e-07	8.78664e-07	-3.50855e-07	5.27809e-07	5.96930e-07	-3.06906e-07	2.90023e-07	-1.33132e-08	6.82917e-07	6.69603e-07	4.74818e-07	-3.40898e-07	1.33920e-07
11.108	-5.23701e-07	5.50935e-08	-4.68608e-07	6.74412e-08	1.01717e-06	1.08461e-06	-1.69449e-07	5.40102e-07	3.70653e-07	7.10917e-07	-1.38198e-07	5.72720e-07	8.78222e-07	-3.50678e-07	5.27544e-07	5.96229e-07	-3.06546e-07	2.89683e-07	-1.46772e-08	6.84452e-07	6.69775e-07	4.74049e-07	-3.40346e-07	1.33703e-07
11.133	-5.22650e-07	5.49829e-08	-4.67667e-07	7.37022e-08	1.01753e-06	1.09124e-06	-1.63658e-07	5.41363e-07	3.77705e-07	7.11412e-07	-1.38294e-07	5.73118e-07	8.77769e-07	-3.50497e-07	5.27272e-07	5.95519e-07	-3.06181e-07	2.89338e-07	-1.60477e-08	6.85976e-07	6.69928e-07	4.73273e-07	-3.39789e-07	1.33484e-07
11.157	-5.21596e-07	5.48720e-08	-4.66724e-07	7.99639e-08	1.01790e-06	1.09786e-06	-1.57862e-07	5.42629e-07	3.84767e-07	7.11899e-07	-1.38388e-07	5.73510e-07	8.77304e-07	-3.50312e-07	5.26992e-07	5.94800e-07	-3.05811e-07	2.88989e-07	-1.74245e-08	6.87489e-07	6.70065e-07	4.72489e-07	-3.39226e-07	1.33263e-07
11.182	-5.20539e-07	5.47608e-08	-4.65778e-07	8.62262e-08	1.01826e-06	1.10448e-06	-1.52061e-07	5.43900e-07	3.91838e-07	7.12376e-07	-1.38481e-07	5.73895e-07	8.76827e-07	-3.50121e-07	5.26706e-07	5.94072e-07	-3.05437e-07	2.88635e-07	-1.88077e-08	6.88992e-07	6.70184e-07	4.71698e-07	-3.38658e-07	1.33040e-07
11.207	-5.19479e-07	5.46493e-08	-4.64830e-07	9.24890e-08	1.01861e-06	1.11110e-06	-1.46256e-07	5.45175e-07	3.98919e-07	7.12845e-07	-1.38572e-07	5.74273e-07	8.76338e-07	-3.49926e-07	5.26412e-07	5.93335e-07	-3.05058e-07	2.88277e-07	-2.01974e-08	6.90483e-07	6.70285e-07	4.70900e-07	-3.38085e-07	1.32815e-07
11.231	-5.18416e-07	5.45375e-08	-4.63879e-07	9.87521e-08	1.01897e-06	1.11772e-06	-1.40447e-07	5.46455e-07	4.06008e-07	7.13306e-07	-1.38662e-07	5.74644e-07	8.75838e-07	-3.49726e-07	5.26112e-07	5.92589e-07	-3.04674e-07	2.87914e-07	-2.15935e-08	6.91962e-07	6.70369e-07	4.70094e-07	-3.37506e-07	1.32588e-07
11.256	-5.17350e-07	5.44254e-08	-4.62925e-07	1.05015e-07	1.01932e-06	1.12433e-06	-1.34634e-07	5.47740e-07	4.13106e-07	7.13757e-07	-1.38750e-07	5.75008e-07	8.75325e-07	-3.49521e-07	5.25804e-07	5.91834e-07	-3.04286e-07	2.87547e-07	-2.29961e-08	6.93431e-07	6.70435e-07	4.69281e-07	-3.36923e-07	1.32358e-07
11.280	-5.16282e-07	5.43130e-08	-4.61969e-07	1.11279e-07	1.01967e-06	1.13095e-06	-1.28817e-07	5.49030e-07	4.20213e-07	7.14200e-07	-1.38836e-07	5.75364e-07	8.74801e-07	-3.49312e-07	5.25489e-07	5.91070e-07	-3.03893e-07	2.87176e-07	-2.44052e-08	6.94888e-07	6.70483e-07	4.68462e-07	-3.36334e-07	1.32127e-07
11.305	-5.15211e-07	5.42003e-08	-4.61010e-07	1.17542e-07	1.02001e-06	1.13755e-06	-1.22996e-07	5.50324e-07	4.27328e-07	7.14634e-07	-1.38920e-07	5.75714e-07	8.74266e-07	-3.49098e-07	5.25167e-07	5.90297e-07	-3.03496e-07	2.86801e-07	-2.58208e-08	6.96335e-07	6.70514e-07	4.67635e-07	-3.35741e-07	1.31894e-07
11.330	-5.14137e-07	5.40873e-08	-4.60049e-07	1.23805e-07	1.02035e-06	1.14416e-06	-1.17171e-07	5.51623e-07	4.34452e-07	7.15060e-07	-1.39003e-07	5.76057e-07	8.73719e-07	-3.48880e-07	5.24839e-07	5.89515e-07	-3.03094e-07	2.86421e-07	-2.72430e-08	6.97769e-07	6.70526e-07	4.66801e-07	-3.35142e-07	1.31659e-07
11.354	-5.13060e-07	5.39740e-08	-4.59086e-07	1.30067e-07	1.02069e-06	1.15076e-06	-1.11343e-07	5.52926e-07	4.41583e-07	7.15476e-07	-1.39084e-07	5.76392e-07	8.73160e-07	-3.48657e-07	5.24503e-07	5.88724e-07	-3.02688e-07	2.86037e-07	-2.86717e-08	6.99192e-07	6.70521e-07	4.65960e-07	-3.34538e-07	1.31421e-07
11.379	-5.11981e-07	5.38605e-08	-4.58120e-07	1.36329e-07	1.02103e-06	1.15736e-06	-1.05511e-07	5.54234e-07	4.48723e-07	7.15884e-07	-1.39163e-07	5.76721e-07	8.72590e-07	-3.48429e-07	5.24161e-07	5.87925e-07	-3.02277e-07	2.85648e-07	-3.01070e-08	7.00604e-07	6.70497e-07	4.65112e-07	-3.33929e-07	1.31182e-07
11.403	-5.10899e-07	5.37467e-08	-4.57152e-07	1.42591e-07	1.02137e-06	1.16396e-06	-9.96754e-08	5.55547e-07	4.55871e-07	7.16283e-07	-1.39241e-07	5.77042e-07	8.72009e-07	-3.48197e-07	5.23811e-07	5.87117e-07	-3.01861e-07	2.85256e-07	-3.15489e-08	7.02004e-07	6.70455e-07	4.64257e-07	-3.33316e-07	1.30941e-07
11.428	-5.09814e-07	5.36326e-08	-4.56182e-07	1.48851e-07	1.02170e-06	1.17055e-06	-9.38369e-08	5.56864e-07	4.63027e-07	7.16673e-07	-1.39316e-07	5.77357e-07	8.71416e-07	-3.47960e-07	5.23455e-07	5.86300e-07	-3.01441e-07	2.84859e-07	-3.29974e-08	7.03393e-07	6.70395e-07	4.63395e-07	-3.32697e-07	1.30698e-07
11.452	-5.08727e-07	5.35183e-08	-4.55209e-07	1.55111e-07	1.02203e-06	1.17714e-06	-8.79951e-08	5.58186e-07	4.70191e-07	7.17054e-07	-1.39391e-07	5.77664e-07	8.70811e-07	-3.47719e-07	5.23092e-07	5.85475e-07	-3.01017e-07	2.84458e-07	-3.44525e-08	7.04769e-07	6.70317e-07	4.62526e-07	-3.32073e-07	1.30453e-07
11.477	-5.07638e-07	5.34036e-08	-4.54234e-07	1.61369e-07	1.02235e-06	1.18372e-06	-8.21504e-08	5.59512e-07	4.77362e-07	7.17427e-07	-1.39463e-07	5.77964e-07	8.70195e-07	-3.47473e-07	5.22722e-07	5.84641e-07	-3.00588e-07	2.84053e-07	-3.59143e-08	7.06135e-07	6.70220e-07	4.61650e-07	-3.31444e-07	1.30206e-07
11.502	-5.06546e-07	5.32888e-08	-4.53257e-07	1.67626e-07	1.02267e-06	1.19030e-06	-7.63027e-08	5.60843e-07	4.84540e-07	7.17791e-07	-1.39534e-07	5.78257e-07	8.69568e-07	-3.47223e-07	5.22346e-07	5.83798e-07	-3.00155e-07	2.83643e-07	-3.73828e-08	7.07488e-07	6.70105e-07	4.60768e-07	-3.30811e-07	1.29957e-07
11.526	-5.05452e-07	5.31737e-08	-4.52278e-07	1.73882e-07	1.02299e-06	1.19688e-06	-7.04522e-08	5.62178e-07	4.91726e-07	7.18146e-07	-1.39603e-07	5.78543e-07	8.68930e-07	-3.46968e-07	5.21962e-07	5.82947e-07	-2.99717e-07	2.83230e-07	-3.88580e-08	7.08830e-07	6.69972e-07	4.59879e-07	-3.30172e-07	1.29706e-07
11.551	-5.04355e-07	5.30583e-08	-4.51297e-07	1.80137e-07	1.02331e-06	1.20345e-06	-6.45991e-08	5.63517e-07	4.98918e-07	7.18492e-07	-1.39670e-07	5.78822e-07	8.68281e-07	-3.46708e-07	5.21572e-07	5.82088e-07	-2.99275e-07	2.82812e-07	-4.03399e-08	7.10159e-07	6.69819e-07	4.58982e-07	-3.29529e-07	1.29454e-07
11.575	-5.03256e-07	5.29427e-08	-4.50313e-07	1.86389e-07	1.02363e-06	1.21002e-06	-5.87434e-08	5.64861e-07	5.06118e-07	7.18829e-07	-1.39736e-07	5.79093e-07	8.67620e-07	-3.46445e-07	5.21175e-07	5.81220e-07	-2.98829e-07	2.82390e-07	-4.18285e-08	7.11477e-07	6.69649e-07	4.58080e-07	-3.28881e-07	1.29199e-07
11.600	-5.02155e-07	5.28268e-08	-4.49328e-07	1.92640e-07	1.02394e-06	1.21658e-06	-5.28852e-08	5.66210e-07	5.13325e-07	7.19157e-07	-1.39799e-07	5.79358e-07	8.66948e-07	-3.46176e-07	5.20772e-07	5.80343e-07	-2.98379e-07	2.81965e-07	-4.33239e-08	7.12783e-07	6.69459e-07	4.57170e-07	-3.28228e-07	1.28942e-07
11.624	-5.01051e-07	5.27107e-08	-4.48340e-07	1.98889e-07	1.02425e-06	1.22314e-06	-4.70247e-08	5.67562e-07	5.20538e-07	7.19477e-07	-1.39861e-07	5.79615e-07	8.66265e-07	-3.45904e-07	5.20361e-07	5.79459e-07	-2.97924e-07	2.81535e-07	-4.48261e-08	7.14077e-07	6.69251e-07	4.56254e-07	-3.27570e-07	1.28684e-07
11.649	-4.99945e-07	5.25944e-08	-4.47351e-07	2.05136e-07	1.02455e-06	1.22969e-06	-4.11620e-08	5.68919e-07	5.27758e-07	7.19787e-07	-1.39922e-07	5.79865e-07	8.65571e-07	-3.45627e-07	5.19945e-07	5.78566e-07	-2.97465e-07	2.81101e-07	-4.63351e-08	7.15359e-07	6.69024e-07	4.55331e-07	-3.26907e-07	1.28424e-07
11.674	-4.98837e-07	5.24778e-08	-4.46359e-07	2.11381e-07	1.02486e-06	1.23624e-06	-3.52971e-08	5.70281e-07	5.34984e-07	7.20089e-07	-1.39980e-07	5.80108e-07	8.64866e-07	-3.45345e-07	5.19521e-07	5.77664e-07	-2.97001e-07	2.80663e-07	-4.78508e-08	7.16628e-07	6.68778e-07	4.54402e-07	-3.26240e-07	1.28162e-07
11.698	-4.97727e-07	5.23610e-08	-4.45366e-07	2.17623e-07	1.02516e-06	1.24278e-06	-2.94303e-08	5.71646e-07	5.42216e-07	7.20382e-07	-1.40037e-07	5.80344e-07	8.64150e-07	-3.45059e-07	5.19091e-07	5.76755e-07	-2.96534e-07	2.80221e-07	-4.93734e-08	7.17886e-07	6.68513e-07	4.53466e-07	-3.25568e-07	1.27898e-07
11.723	-4.96615e-07	5.22440e-08	-4.44371e-07	2.23863e-07	1.02546e-06	1.24932e-06	-2.35616e-08	5.73016e-07	5.49455e-07	7.20665e-07	-1.40093e-07	5.80573e-07	8.63424e-07	-3.44769e-07	5.18654e-07	5.75837e-07	-2.96062e-07	2.79775e-07	-5.09028e-08	7.19131e-07	6.68229e-07	4.52524e-07	-3.24892e-07	1.27632e-07
11.747	-4.95500e-07	5.21268e-08	-4.43373e-07	2.30101e-07	1.02575e-06	1.25586e-06	-1.76911e-08	5.74390e-07	5.56699e-07	7.20940e-07	-1.40146e-07	5.80794e-07	8.62686e-07	-3.44474e-07	5.18211e-07	5.74912e-07	-2.95586e-07	2.79326e-07	-5.24391e-08	7.20365e-07	6.67925e-07	4.51575e-07	-3.24210e-07	1.27364e-07
11.772	-4.94384e-07	5.20093e-08	-4.42374e-07	2.36335e-07	1.02605e-06	1.26238e-06	-1.18190e-08	5.75768e-07	5.63949e-07	7.21206e-07	-1.40198e-07	5.81009e-07	8.61937e-07	-3.44176e-07	5.17762e-07	5.73978e-07	-2.95106e-07	2.78872e-07	-5.39822e-08	7.21585e-07	6.67603e-07	4.50619e-07	-3.23525e-07	1.27095e-07
11.796	-4.93265e-07	5.18916e-08	-4.41374e-07	2.42567e-07	1.02634e-06	1.26891e-06	-5.94540e-09	5.77151e-07	5.71205e-07	7.21464e-07	-1.40248e-07	5.81216e-07	8.61178e-07	-3.43872e-07	5.17306e-07	5.73036e-07	-2.94622e-07	2.78414e-07	-5.55322e-08	7.22794e-07	6.67262e-07	4.49658e-07	-3.22834e-07	1.26824e-07
11.821	-4.92145e-07	5.17738e-08	-4.40371e-07	2.48796e-07	1.02663e-06	1.27542e-06	-7.03400e-11	5.78537e-07	5.78467e-07	7.21712e-07	-1.40296e-07	5.81416e-07	8.60408e-07	-3.43565e-07	5.16843e-07	5.72086e-07	-2.94133e-07	2.77953e-07	-5.70891e-08	7.23990e-07	6.66901e-07	4.48689e-07	-3.22139e-07	1.26551e-07
11.846	-4.91023e-07	5.16557e-08	-4.39367e-07	2.55022e-07	1.02691e-06	1.28193e-06	5.80603e-09	5.79928e-07	5.85734e-07	7.21951e-07	-1.40343e-07	5.81609e-07	8.59627e-07	-3.43253e-07	5.16374e-07	5.71128e-07	-2.93641e-07	2.77488e-07	-5.86530e-08	7.25174e-07	6.66521e-07	4.47715e-07	-3.21439e-07	1.26276e-07
11.870	-4.89898e-07	5.15374e-08	-4.38361e-07	2.61244e-07	1.02720e-06	1.28844e-06	1.16836e-08	5.81322e-07	5.93006e-07	7.22182e-07	-1.40387e-07	5.81794e-07	8.58836e-07	-3.42937e-07	5.15899e-07	5.70163e-07	-2.93144e-07	2.77018e-07	-6.02237e-08	7.26345e-07	6.66122e-07	4.46734e-07	-3.20735e-07	1.25999e-07
11.895	-4.88772e-07	5.14190e-08	-4.37353e-07	2.67463e-07	1.02748e-06	1.29494e-06	1.75622e-08	5.82721e-07	6.00283e-07	7.22403e-07	-1.40430e-07	5.81973e-07	8.58034e-07	-3.42617e-07	5.15417e-07	5.69189e-07	-2.92644e-07	2.76545e-07	-6.18014e-08	7.27504e-07	6.65703e-07	4.45747e-07	-3.20027e-07	1.25721e-07
11.919	-4.87644e-07	5.13003e-08	-4.36344e-07	2.73679e-07	1.02775e-06	1.30143e-06	2.34419e-08	5.84123e-07	6.07565e-07	7.22615e-07	-1.40472e-07	5.82144e-07	8.57222e-07	-3.42293e-07	5.14929e-07	5.68208e-07	-2.92139e-07	2.76069e-07	-6.33861e-08	7.28650e-07	6.65264e-07	4.44754e-07	-3.19314e-07	1.25441e-07
11.944	-4.86514e-07	5.11815e-08	-4.35333e-07	2.79891e-07	1.02803e-06	1.30792e-06	2.93223e-08	5.85530e-07	6.14852e-07	7.22819e-07	-1.40511e-07	5.82308e-07	8.56399e-07	-3.41964e-07	5.14435e-07	5.67219e-07	-2.91631e-07	2.75588e-07	-6.49777e-08	7.29784e-07	6.64807e-07	4.43755e-07	-3.18596e-07	1.25159e-07
11.968	-4.85383e-07	5.10624e-08	-4.34321e-07	2.86099e-07	1.02830e-06	1.31440e-06	3.52036e-08	5.86940e-07	6.22144e-07	7.23014e-07	-1.40549e-07	5.82465e-07	8.55566e-07	-3.41631e-07	5.13934e-07	5.66222e-07	-2.91118e-07	2.75104e-07	-6.65763e-08	7.30905e-07	6.64329e-07	4.42749e-07	-3.17874e-07	1.24875e-07
11.993	-4.84250e-07	5.09432e-08	-4.33307e-07	2.92303e-07	1.02857e-06	1.32088e-06	4.10854e-08	5.88355e-07	6.29440e-07	7.23199e-07	-1.40585e-07	5.82614e-07	8.54722e-07	-3.41294e-07	5.13427e-07	5.65218e-07	-2.90602e-07	2.74616e-07	-6.81819e-08	7.32014e-07	6.63832e-07	4.41738e-07	-3.17148e-07	1.24590e-07
12.018	-4.83115e-07	5.08238e-08	-4.32291e-07	2.98503e-07	1.02884e-06	1.32734e-06	4.69678e-08	5.89773e-07	6.36741e-07	7.23376e-07	-1.40619e-07	5.82756e-07	8.53868e-07	-3.40953e-07	5.12914e-07	5.64206e-07	-2.90082e-07	2.74124e-07	-6.97944e-08	7.33110e-07	6.63315e-07	4.40720e-07	-3.16417e-07	1.24303e-07
12.042	-4.81978e-07	5.07042e-08	-4.31274e-07	3.04699e-07	1.02911e-06	1.33381e-06	5.28506e-08	5.91195e-07	6.44045e-07	7.23544e-07	-1.40652e-07	5.82892e-07	8.53003e-07	-3.40608e-07	5.12395e-07	5.63186e-07	-2.89558e-07	2.73629e-07	-7.14140e-08	7.34193e-07	6.62779e-07	4.39696e-07	-3.15682e-07	1.24014e-07
12.067	-4.80840e-07	5.05845e-08	-4.30255e-07	3.10891e-07	1.02937e-06	1.34026e-06	5.87337e-08	5.92621e-07	6.51354e-07	7.23702e-07	-1.40683e-07	5.83019e-07	8.52128e-07	-3.40259e-07	5.11870e-07	5.62159e-07	-2.89029e-07	2.73130e-07	-7.30407e-08	7.35263e-07	6.62222e-07	4.38666e-07	-3.14943e-07	1.23724e-07
12.091	-4.79700e-07	5.04646e-08	-4.29236e-07	3.17079e-07	1.02963e-06	1.34671e-06	6.46170e-08	5.94050e-07	6.58667e-07	7.23852e-07	-1.40712e-07	5.83140e-07	8.51244e-07	-3.39906e-07	5.11338e-07	5.61125e-07	-2.88498e-07	2.72627e-07	-7.46743e-08	7.36321e-07	6.61646e-07	4.37631e-07	-3.14199e-07	1.23431e-07
12.116	-4.78559e-07	5.03445e-08	-4.28214e-07	3.23261e-07	1.02989e-06	1.35315e-06	7.05004e-08	5.95483e-07	6.65984e-07	7.23993e-07	-1.40739e-07	5.83254e-07	8.50349e-07	-3.39548e-07	5.10800e-07	5.60083e-07	-2.87962e-07	2.72121e-07	-7.63150e-08	7.37365e-07	6.61050e-07	4.36589e-07	-3.13452e-07	1.23138e-07
12.141	-4.77416e-07	5.02243e-08	-4.27192e-07	3.29440e-07	1.03014e-06	1.35958e-06	7.63838e-08	5.96920e-07	6.73304e-07	7.24125e-07	-1.40765e-07	5.83360e-07	8.49443e-07	-3.39187e-07	5.10257e-07	5.59034e-07	-2.87422e-07	2.71611e-07	-7.79627e-08	7.38397e-07	6.60434e-07	4.35542e-07	-3.12699e-07	1.22842e-07
12.165	-4.76272e-07	5.01039e-08	-4.26168e-07	3.35613e-07	1.03040e-06	1.36601e-06	8.22671e-08	5.98361e-07	6.80628e-07	7.24248e-07	-1.40789e-07	5.83459e-07	8.48528e-07	-3.38821e-07	5.09707e-07	5.57977e-07	-2.86879e-07	2.71098e-07	-7.96175e-08	7.39416e-07	6.59798e-07	4.34488e-07	-3.11943e-07	1.22545e-07
12.190	-4.75126e-07	4.99834e-08	-4.25143e-07	3.41781e-07	1.03065e-06	1.37243e-06	8.81501e-08	5.99805e-07	6.87955e-07	7.24362e-07	-1.40811e-07	5.83551e-07	8.47603e-07	-3.38452e-07	5.09151e-07	5.56913e-07	-2.86332e-07	2.70581e-07	-8.12794e-08	7.40422e-07	6.59142e-07	4.33429e-07	-3.11183e-07	1.22246e-07
12.214	-4.73979e-07	4.98627e-08	-4.24116e-07	3.47945e-07	1.03090e-06	1.37884e-06	9.40327e-08	6.01252e-07	6.95285e-07	7.24467e-07	-1.40832e-07	5.83635e-07	8.46668e-07	-3.38078e-07	5.08589e-07	5.55842e-07	-2.85781e-07	2.70061e-07	-8.29484e-08	7.41415e-07	6.58466e-07	4.32365e-07	-3.10418e-07	1.21946e-07
12.239	-4.72830e-07	4.97419e-08	-4.23088e-07	3.54103e-07	1.03114e-06	1.38524e-06	9.99150e-08	6.02703e-07	7.02618e-07	7.24563e-07	-1.40850e-07	5.83713e-07	8.45723e-07	-3.37701e-07	5.08022e-07	5.54764e-07	-2.85227e-07	2.69537e-07	-8.46244e-08	7.42395e-07	6.57770e-07	4.31294e-07	-3.09650e-07	1.21644e-07
12.263	-4.71680e-07	4.96209e-08	-4.22059e-07	3.60256e-07	1.03138e-06	1.39164e-06	1.05797e-07	6.04158e-07	7.09955e-07	7.24650e-07	-1.40867e-07	5.83783e-07	8.44768e-07	-3.37320e-07	5.07448e-07	5.53678e-07	-2.84669e-07	2.69009e-07	-8.63075e-08	7.43361e-07	6.57054e-07	4.30218e-07	-3.08877e-07	1.21341e-07
12.288	-4.70529e-07	4.94998e-08	-4.21029e-07	3.66403e-07	1.03162e-06	1.39803e-06	1.11678e-07	6.05616e-07	7.17294e-07	7.24728e-07	-1.40882e-07	5.83845e-07	8.43803e-07	-3.36935e-07	5.06869e-07	5.52586e-07	-2.84107e-07	2.68479e-07	-8.79977e-08	7.44315e-07	6.56317e-07	4.29136e-07	-3.08100e-07	1.21036e-07
12.313	-4.69377e-07	4.93785e-08	-4.19998e-07	3.72545e-07	1.03186e-06	1.40441e-06	1.17558e-07	6.07077e-07	7.24635e-07	7.24797e-07	-1.40896e-07	5.83901e-07	8.42829e-07	-3.36545e-07	5.06283e-07	5.51487e-07	-2.83542e-07	2.67944e-07	-8.96950e-08	7.45256e-07	6.55561e-07	4.28048e-07	-3.07320e-07	1.20729e-07
12.337	-4.68223e-07	4.92572e-08	-4.18966e-07	3.78682e-07	1.03210e-06	1.41078e-06	1.23437e-07	6.08542e-07	7.31979e-07	7.24857e-07	-1.40907e-07	5.83949e-07	8.41845e-07	-3.36152e-07	5.05692e-07	5.50380e-07	-2.82973e-07	2.67407e-07	-9.13994e-08	7.46183e-07	6.54784e-07	4.26955e-07	-3.06535e-07	1.20421e-07
12.362	-4.67068e-07	4.91357e-08	-4.17932e-07	3.84812e-07	1.03233e-06	1.41714e-06	1.29315e-07	6.10010e-07	7.39326e-07	7.24908e-07	-1.40917e-07	5.83991e-07	8.40851e-07	-3.35756e-07	5.05095e-07	5.49267e-07	-2.82401e-07	2.66866e-07	-9.31109e-08	7.47098e-07	6.53987e-07	4.25857e-07	-3.05746e-07	1.20111e-07
12.386	-4.65912e-07	4.90140e-08	-4.16898e-07	3.90937e-07	1.03256e-06	1.42350e-06	1.35193e-07	6.11482e-07	7.46674e-07	7.24950e-07	-1.40925e-07	5.84025e-07	8.39847e-07	-3.35355e-07	5.04492e-07	5.48147e-07	-2.81825e-07	2.66322e-07	-9.48296e-08	7.47999e-07	6.53169e-07	4.24753e-07	-3.04954e-07	1.19799e-07
12.411	-4.64755e-07	4.88923e-08	-4.15862e-07	3.97055e-07	1.03279e-06	1.42985e-06	1.41069e-07	6.12956e-07	7.54025e-07	7.24983e-07	-1.40932e-07	5.84051e-07	8.38834e-07	-3.34950e-07	5.03884e-07	5.47020e-07	-2.81245e-07	2.65774e-07	-9.65553e-08	7.48887e-07	6.52331e-07	4.23644e-07	-3.04157e-07	1.19486e-07
12.435	-4.63596e-07	4.87705e-08	-4.14826e-07	4.03168e-07	1.03302e-06	1.43619e-06	1.46943e-07	6.14434e-07	7.61377e-07	7.25007e-07	-1.40937e-07	5.84071e-07	8.37812e-07	-3.34542e-07	5.03270e-07	5.45886e-07	-2.80663e-07	2.65223e-07	-9.82882e-08	7.49761e-07	6.51473e-07	4.22529e-07	-3.03357e-07	1.19172e-07
12.460	-4.62437e-07	4.86485e-08	-4.13788e-07	4.09274e-07	1.03324e-06	1.44252e-06	1.52817e-07	6.15915e-07	7.68732e-07	7.25023e-07	-1.40940e-07	5.84083e-07	8.36780e-07	-3.34130e-07	5.02650e-07	5.44745e-07	-2.80076e-07	2.64669e-07	-1.00028e-07	7.50622e-07	6.50594e-07	4.21409e-07	-3.02553e-07	1.18856e-07
12.485	-4.61276e-07	4.85264e-08	-4.12750e-07	4.15374e-07	1.03346e-06	1.44884e-06	1.58689e-07	6.17399e-07	7.76087e-07	7.25029e-07	-1.40941e-07	5.84088e-07	8.35739e-07	-3.33714e-07	5.02024e-07	5.43598e-07	-2.79486e-07	2.64112e-07	-1.01775e-07	7.51470e-07	6.49695e-07	4.20283e-07	-3.01744e-07	1.18539e-07
12.509	-4.60115e-07	4.84042e-08	-4.11711e-07	4.21467e-07	1.03368e-06	1.45515e-06	1.64559e-07	6.18886e-07	7.83445e-07	7.25026e-07	-1.40940e-07	5.84086e-07	8.34688e-07	-3.33295e-07	5.01393e-07	5.42445e-07	-2.78893e-07	2.63551e-07	-1.03529e-07	7.52305e-07	6.48776e-07	4.19152e-07	-3.00933e-07	1.18220e-07
12.534	-4.58953e-07	4.82819e-08	-4.10671e-07	4.27554e-07	1.03390e-06	1.46145e-06	1.70427e-07	6.20376e-07	7.90803e-07	7.25014e-07	-1.40938e-07	5.84076e-07	8.33628e-07	-3.32872e-07	5.00757e-07	5.41284e-07	-2.78297e-07	2.62988e-07	-1.05291e-07	7.53126e-07	6.47836e-07	4.18016e-07	-3.00117e-07	1.17899e-07
12.558	-4.57789e-07	4.81595e-08	-4.09630e-07	4.33634e-07	1.03411e-06	1.46775e-06	1.76294e-07	6.21869e-07	7.98163e-07	7.24994e-07	-1.40934e-07	5.84060e-07	8.32559e-07	-3.32445e-07	5.00115e-07	5.40117e-07	-2.77697e-07	2.62421e-07	-1.07059e-07	7.53934e-07	6.46875e-07	4.16875e-07	-2.99298e-07	1.17578e-07
12.583	-4.56625e-07	4.80371e-08	-4.08588e-07	4.39707e-07	1.03433e-06	1.47403e-06	1.82159e-07	6.23365e-07	8.05524e-07	7.24964e-07	-1.40928e-07	5.84036e-07	8.31481e-07	-3.32014e-07	4.99467e-07	5.38944e-07	-2.77094e-07	2.61851e-07	-1.08835e-07	7.54728e-07	6.45894e-07	4.15729e-07	-2.98475e-07	1.17254e-07
12.607	-4.55460e-07	4.79145e-08	-4.07545e-07	4.45773e-07	1.03454e-06	1.48031e-06	1.88021e-07	6.24864e-07	8.12885e-07	7.24925e-07	-1.40921e-07	5.84005e-07	8.30394e-07	-3.31580e-07	4.98814e-07	5.37765e-07	-2.76487e-07	2.61277e-07	-1.10618e-07	7.55509e-07	6.44892e-07	4.14578e-07	-2.97648e-07	1.16929e-07
12.632	-4.54294e-07	4.77918e-08	-4.06502e-07	4.51832e-07	1.03474e-06	1.48658e-06	1.93882e-07	6.26366e-07	8.20248e-07	7.24878e-07	-1.40911e-07	5.83966e-07	8.29297e-07	-3.31142e-07	4.98155e-07	5.36579e-07	-2.75877e-07	2.60701e-07	-1.12407e-07	7.56277e-07	6.43869e-07	4.13421e-07	-2.96818e-07	1.16603e-07
12.657	-4.53127e-07	4.76691e-08	-4.05458e-07	4.57884e-07	1.03495e-06	1.49283e-06	1.99740e-07	6.27870e-07	8.27610e-07	7.24821e-07	-1.40900e-07	5.83921e-07	8.28192e-07	-3.30701e-07	4.97491e-07	5.35386e-07	-2.75264e-07	2.60122e-07	-1.14204e-07	7.57031e-07	6.42826e-07	4.12260e-07	-2.95984e-07	1.16276e-07
12.681	-4.51959e-07	4.75462e-08	-4.04413e-07	4.63928e-07	1.03515e-06	1.49908e-06	2.05596e-07	6.29377e-07	8.34974e-07	7.24756e-07	-1.40888e-07	5.83868e-07	8.27077e-07	-3.30256e-07	4.96822e-07	5.34188e-07	-2.74648e-07	2.59540e-07	-1.16008e-07	7.57771e-07	6.41763e-07	4.11093e-07	-2.95147e-07	1.15947e-07
12.706	-4.50791e-07	4.74233e-08	-4.03368e-07	4.69965e-07	1.03535e-06	1.50532e-06	2.11450e-07	6.30887e-07	8.42337e-07	7.24682e-07	-1.40873e-07	5.83808e-07	8.25954e-07	-3.29807e-07	4.96147e-07	5.32983e-07	-2.74029e-07	2.58954e-07	-1.17819e-07	7.58498e-07	6.40678e-07	4.09922e-07	-2.94306e-07	1.15616e-07
12.730	-4.49622e-07	4.73004e-08	-4.02322e-07	4.75995e-07	1.03555e-06	1.51154e-06	2.17301e-07	6.32400e-07	8.49701e-07	7.24598e-07	-1.40857e-07	5.83741e-07	8.24822e-07	-3.29355e-07	4.95467e-07	5.31772e-07	-2.73406e-07	2.58366e-07	-1.19638e-07	7.59211e-07	6.39573e-07	4.08746e-07	-2.93461e-07	1.15285e-07
12.755	-4.48452e-07	4.71773e-08	-4.01275e-07	4.82017e-07	1.03574e-06	1.51776e-06	2.23149e-07	6.33915e-07	8.57064e-07	7.24506e-07	-1.40839e-07	5.83667e-07	8.23681e-07	-3.28900e-07	4.94781e-07	5.30555e-07	-2.72781e-07	2.57775e-07	-1.21463e-07	7.59911e-07	6.38448e-07	4.07565e-07	-2.92613e-07	1.14951e-07
12.779	-4.47282e-07	4.70542e-08	-4.00228e-07	4.88031e-07	1.03594e-06	1.52397e-06	2.28995e-07	6.35433e-07	8.64428e-07	7.24405e-07	-1.40820e-07	5.83585e-07	8.22532e-07	-3.28441e-07	4.94091e-07	5.29333e-07	-2.72152e-07	2.57181e-07	-1.23296e-07	7.60597e-07	6.37301e-07	4.06379e-07	-2.91762e-07	1.14617e-07
12.804	-4.46111e-07	4.69310e-08	-3.99180e-07	4.94037e-07	1.03613e-06	1.53016e-06	2.34838e-07	6.36953e-07	8.71791e-07	7.24295e-07	-1.40798e-07	5.83497e-07	8.21373e-07	-3.27978e-07	4.93395e-07	5.28104e-07	-2.71520e-07	2.56584e-07	-1.25135e-07	7.61269e-07	6.36134e-07	4.05188e-07	-2.90907e-07	1.14281e-07
12.829	-4.44939e-07	4.68077e-08	-3.98132e-07	5.00035e-07	1.03632e-06	1.53635e-06	2.40677e-07	6.38476e-07	8.79153e-07	7.24176e-07	-1.40775e-07	5.83401e-07	8.20206e-07	-3.27512e-07	4.92694e-07	5.26869e-07	-2.70885e-07	2.55984e-07	-1.26982e-07	7.61928e-07	6.34946e-07	4.03993e-07	-2.90049e-07	1.13944e-07
12.853	-4.43767e-07	4.66844e-08	-3.97083e-07	5.06025e-07	1.03650e-06	1.54253e-06	2.46514e-07	6.40001e-07	8.86515e-07	7.24048e-07	-1.40750e-07	5.83298e-07	8.19031e-07	-3.27043e-07	4.91988e-07	5.25628e-07	-2.70247e-07	2.55381e-07	-1.28835e-07	7.62573e-07	6.33738e-07	4.02793e-07	-2.89187e-07	1.13606e-07
12.878	-4.42595e-07	4.65611e-08	-3.96033e-07	5.12006e-07	1.03669e-06	1.54869e-06	2.52348e-07	6.41529e-07	8.93876e-07	7.23911e-07	-1.40724e-07	5.83188e-07	8.17847e-07	-3.26570e-07	4.91277e-07	5.24382e-07	-2.69606e-07	2.54775e-07	-1.30696e-07	7.63204e-07	6.32508e-07	4.01588e-07	-2.88322e-07	1.13266e-07
12.902	-4.41421e-07	4.64376e-08	-3.94984e-07	5.17980e-07	1.03687e-06	1.55485e-06	2.58178e-07	6.43058e-07	9.01237e-07	7.23766e-07	-1.40695e-07	5.83070e-07	8.16654e-07	-3.26094e-07	4.90560e-07	5.23129e-07	-2.68963e-07	2.54167e-07	-1.32564e-07	7.63822e-07	6.31258e-07	4.00379e-07	-2.87454e-07	1.12925e-07
12.927	-4.40248e-07	4.63142e-08	-3.93934e-07	5.23945e-07	1.03705e-06	1.56099e-06	2.64005e-07	6.44591e-07	9.08596e-07	7.23611e-07	-1.40665e-07	5.82946e-07	8.15454e-07	-3.25614e-07	4.89839e-07	5.21872e-07	-2.68316e-07	2.53556e-07	-1.34439e-07	7.64426e-07	6.29987e-07	3.99165e-07	-2.86583e-07	1.12582e-07
12.952	-4.39074e-07	4.61907e-08	-3.92883e-07	5.29901e-07	1.03722e-06	1.56712e-06	2.69829e-07	6.46125e-07	9.15954e-07	7.23448e-07	-1.40633e-07	5.82814e-07	8.14244e-07	-3.25132e-07	4.89113e-07	5.20608e-07	-2.67666e-07	2.52942e-07	-1.36321e-07	7.65016e-07	6.28695e-07	3.97947e-07	-2.85708e-07	1.12239e-07
12.976	-4.37899e-07	4.60671e-08	-3.91832e-07	5.35849e-07	1.03740e-06	1.57324e-06	2.75649e-07	6.47661e-07	9.23310e-07	7.23275e-07	-1.40600e-07	5.82675e-07	8.13027e-07	-3.24645e-07	4.88381e-07	5.19339e-07	-2.67014e-07	2.52325e-07	-1.38209e-07	7.65592e-07	6.27383e-07	3.96724e-07	-2.84830e-07	1.11894e-07
13.001	-4.36724e-07	4.59435e-08	-3.90781e-07	5.41787e-07	1.03757e-06	1.57935e-06	2.81465e-07	6.49200e-07	9.30665e-07	7.23094e-07	-1.40565e-07	5.82529e-07	8.11801e-07	-3.24156e-07	4.87645e-07	5.18064e-07	-2.66358e-07	2.51706e-07	-1.40105e-07	7.66155e-07	6.26049e-07	3.95497e-07	-2.83949e-07	1.11548e-07
13.025	-4.35549e-07	4.58199e-08	-3.89729e-07	5.47717e-07	1.03774e-06	1.58545e-06	2.87278e-07	6.50741e-07	9.38019e-07	7.22904e-07	-1.40528e-07	5.82376e-07	8.10567e-07	-3.23663e-07	4.86904e-07	5.16784e-07	-2.65700e-07	2.51084e-07	-1.42008e-07	7.66703e-07	6.24695e-07	3.94266e-07	-2.83065e-07	1.11201e-07
13.050	-4.34374e-07	4.56962e-08	-3.88678e-07	5.53638e-07	1.03790e-06	1.59154e-06	2.93087e-07	6.52284e-07	9.45371e-07	7.22705e-07	-1.40489e-07	5.82216e-07	8.09326e-07	-3.23167e-07	4.86158e-07	5.15498e-07	-2.65039e-07	2.50459e-07	-1.43918e-07	7.67238e-07	6.23320e-07	3.93030e-07	-2.82178e-07	1.10852e-07
13.074	-4.33198e-07	4.55725e-08	-3.87625e-07	5.59550e-07	1.03807e-06	1.59762e-06	2.98892e-07	6.53828e-07	9.52720e-07	7.22497e-07	-1.40449e-07	5.82049e-07	8.08076e-07	-3.22668e-07	4.85407e-07	5.14207e-07	-2.64375e-07	2.49832e-07	-1.45835e-07	7.67759e-07	6.21925e-07	3.91790e-07	-2.81287e-07	1.10502e-07
13.099	-4.32022e-07	4.54488e-08	-3.86573e-07	5.65453e-07	1.03823e-06	1.60368e-06	3.04693e-07	6.55375e-07	9.60068e-07	7.22281e-07	-1.40407e-07	5.81874e-07	8.06818e-07	-3.22166e-07	4.84652e-07	5.12911e-07	-2.63709e-07	2.49202e-07	-1.47759e-07	7.68267e-07	6.20508e-07	3.90545e-07	-2.80394e-07	1.10151e-07
13.124	-4.30846e-07	4.53251e-08	-3.85521e-07	5.71346e-07	1.03839e-06	1.60974e-06	3.10490e-07	6.56923e-07	9.67413e-07	7.22056e-07	-1.40363e-07	5.81693e-07	8.05552e-07	-3.21661e-07	4.83891e-07	5.11610e-07	-2.63040e-07	2.48570e-07	-1.49689e-07	7.68760e-07	6.19071e-07	3.89297e-07	-2.79498e-07	1.09799e-07
13.148	-4.29669e-07	4.52013e-08	-3.84468e-07	5.77230e-07	1.03855e-06	1.61578e-06	3.16282e-07	6.58474e-07	9.74756e-07	7.21822e-07	-1.40317e-07	5.81504e-07	8.04278e-07	-3.21152e-07	4.83126e-07	5.10303e-07	-2.62368e-07	2.47935e-07	-1.51627e-07	7.69239e-07	6.17612e-07	3.88044e-07	-2.78598e-07	1.09446e-07
13.173	-4.28493e-07	4.50776e-08	-3.83415e-07	5.83104e-07	1.03870e-06	1.62181e-06	3.22071e-07	6.60026e-07	9.82096e-07	7.21579e-07	-1.40270e-07	5.81309e-07	8.02996e-07	-3.20640e-07	4.82356e-07	5.08991e-07	-2.61693e-07	2.47298e-07	-1.53572e-07	7.69705e-07	6.16134e-07	3.86787e-07	-2.77696e-07	1.09091e-07
13.197	-4.27316e-07	4.49538e-08	-3.82362e-07	5.88968e-07	1.03886e-06	1.62782e-06	3.27854e-07	6.61580e-07	9.89434e-07	7.21327e-07	-1.40221e-07	5.81106e-07	8.01707e-07	-3.20125e-07	4.81582e-07	5.07674e-07	-2.61016e-07	2.46658e-07	-1.55523e-07	7.70157e-07	6.14634e-07	3.85527e-07	-2.76791e-07	1.08736e-07
13.222	-4.26139e-07	4.48300e-08	-3.81309e-07	5.94823e-07	1.03901e-06	1.63383e-06	3.33634e-07	6.63135e-07	9.96769e-07	7.21066e-07	-1.40171e-07	5.80896e-07	8.00410e-07	-3.19607e-07	4.80802e-07	5.06352e-07	-2.60337e-07	2.46015e-07	-1.57481e-07	7.70595e-07	6.13113e-07	3.84262e-07	-2.75883e-07	1.08379e-07
13.246	-4.24962e-07	4.47061e-08	-3.80256e-07	6.00668e-07	1.03915e-06	1.63982e-06	3.39409e-07	6.64692e-07	1.00410e-06	7.20797e-07	-1.40118e-07	5.80679e-07	7.99105e-07	-3.19086e-07	4.80019e-07	5.05025e-07	-2.59654e-07	2.45371e-07	-1.59447e-07	7.71018e-07	6.11572e-07	3.82993e-07	-2.74972e-07	1.08021e-07
13.271	-4.23785e-07	4.45823e-08	-3.79203e-07	6.06503e-07	1.03930e-06	1.64580e-06	3.45179e-07	6.66251e-07	1.01143e-06	7.20519e-07	-1.40064e-07	5.80455e-07	7.97793e-07	-3.18562e-07	4.79230e-07	5.03693e-07	-2.58969e-07	2.44724e-07	-1.61419e-07	7.71428e-07	6.10010e-07	3.81720e-07	-2.74058e-07	1.07662e-07
13.296	-4.22608e-07	4.44585e-08	-3.78150e-07	6.12328e-07	1.03944e-06	1.65177e-06	3.50944e-07	6.67811e-07	1.01876e-06	7.20232e-07	-1.40008e-07	5.80224e-07	7.96473e-07	-3.18035e-07	4.78438e-07	5.02356e-07	-2.58282e-07	2.44074e-07	-1.63397e-07	7.71824e-07	6.08427e-07	3.80444e-07	-2.73142e-07	1.07302e-07
13.320	-4.21431e-07	4.43347e-08	-3.77097e-07	6.18142e-07	1.03958e-06	1.65773e-06	3.56704e-07	6.69373e-07	1.02608e-06	7.19937e-07	-1.39951e-07	5.79986e-07	7.95146e-07	-3.17505e-07	4.77640e-07	5.01015e-07	-2.57592e-07	2.43422e-07	-1.65383e-07	7.72207e-07	6.06824e-07	3.79164e-07	-2.72222e-07	1.06941e-07
13.345	-4.20255e-07	4.42109e-08	-3.76044e-07	6.23946e-07	1.03972e-06	1.66367e-06	3.62460e-07	6.70936e-07	1.03340e-06	7.19633e-07	-1.39892e-07	5.79741e-07	7.93811e-07	-3.16973e-07	4.76839e-07	4.99668e-07	-2.56900e-07	2.42768e-07	-1.67375e-07	7.72575e-07	6.05199e-07	3.77879e-07	-2.71301e-07	1.06579e-07
13.369	-4.19078e-07	4.40871e-08	-3.74991e-07	6.29740e-07	1.03986e-06	1.66960e-06	3.68210e-07	6.72500e-07	1.04071e-06	7.19320e-07	-1.39831e-07	5.79489e-07	7.92469e-07	-3.16437e-07	4.76033e-07	4.98317e-07	-2.56206e-07	2.42112e-07	-1.69374e-07	7.72929e-07	6.03554e-07	3.76592e-07	-2.70376e-07	1.06216e-07
13.394	-4.17901e-07	4.39633e-08	-3.73938e-07	6.35524e-07	1.03999e-06	1.67551e-06	3.73955e-07	6.74066e-07	1.04802e-06	7.18999e-07	-1.39769e-07	5.79230e-07	7.91120e-07	-3.15898e-07	4.75222e-07	4.96961e-07	-2.55509e-07	2.41453e-07	-1.71380e-07	7.73269e-07	6.01889e-07	3.75300e-07	-2.69449e-07	1.05851e-07
13.418	-4.16724e-07	4.38395e-08	-3.72885e-07	6.41297e-07	1.04012e-06	1.68142e-06	3.79695e-07	6.75633e-07	1.05533e-06	7.18668e-07	-1.39704e-07	5.78964e-07	7.89763e-07	-3.15356e-07	4.74407e-07	4.95601e-07	-2.54809e-07	2.40792e-07	-1.73393e-07	7.73595e-07	6.00202e-07	3.74005e-07	-2.68519e-07	1.05486e-07
13.443	-4.15548e-07	4.37157e-08	-3.71832e-07	6.47059e-07	1.04025e-06	1.68731e-06	3.85430e-07	6.77201e-07	1.06263e-06	7.18330e-07	-1.39638e-07	5.78691e-07	7.88400e-07	-3.14812e-07	4.73588e-07	4.94236e-07	-2.54107e-07	2.40129e-07	-1.75412e-07	7.73907e-07	5.98495e-07	3.72706e-07	-2.67586e-07	1.05120e-07
13.468	-4.14372e-07	4.35920e-08	-3.70780e-07	6.52810e-07	1.04038e-06	1.69319e-06	3.91159e-07	6.78770e-07	1.06993e-06	7.17982e-07	-1.39571e-07	5.78411e-07	7.87029e-07	-3.14264e-07	4.72765e-07	4.92867e-07	-2.53403e-07	2.39464e-07	-1.77438e-07	7.74206e-07	5.96768e-07	3.71404e-07	-2.66651e-07	1.04752e-07
13.492	-4.13195e-07	4.34683e-08	-3.69727e-07	6.58550e-07	1.04050e-06	1.69905e-06	3.96883e-07	6.80340e-07	1.07722e-06	7.17626e-07	-1.39502e-07	5.78124e-07	7.85651e-07	-3.13714e-07	4.71937e-07	4.91493e-07	-2.52697e-07	2.38796e-07	-1.79470e-07	7.74490e-07	5.95020e-07	3.70098e-07	-2.65714e-07	1.04384e-07
13.517	-4.12020e-07	4.33446e-08	-3.68675e-07	6.64280e-07	1.04062e-06	1.70490e-06	4.02601e-07	6.81912e-07	1.08451e-06	7.17261e-07	-1.39431e-07	5.77830e-07	7.84266e-07	-3.13161e-07	4.71105e-07	4.90115e-07	-2.51989e-07	2.38127e-07	-1.81509e-07	7.74760e-07	5.93251e-07	3.68788e-07	-2.64774e-07	1.04015e-07
13.541	-4.10844e-07	4.32209e-08	-3.67623e-07	6.69998e-07	1.04074e-06	1.71074e-06	4.08313e-07	6.83484e-07	1.09180e-06	7.16888e-07	-1.39358e-07	5.77530e-07	7.82874e-07	-3.12605e-07	4.70269e-07	4.88733e-07	-2.51278e-07	2.37455e-07	-1.83555e-07	7.75017e-07	5.91462e-07	3.67476e-07	-2.63831e-07	1.03645e-07
13.566	-4.09669e-07	4.30973e-08	-3.66571e-07	6.75705e-07	1.04086e-06	1.71656e-06	4.14019e-07	6.85057e-07	1.09908e-06	7.16506e-07	-1.39284e-07	5.77222e-07	7.81476e-07	-3.12047e-07	4.69429e-07	4.87346e-07	-2.50565e-07	2.36781e-07	-1.85607e-07	7.75259e-07	5.89652e-07	3.66160e-07	-2.62886e-07	1.03273e-07
13.590	-4.08494e-07	4.29736e-08	-3.65520e-07	6.81400e-07	1.04097e-06	1.72237e-06	4.19720e-07	6.86631e-07	1.10635e-06	7.16116e-07	-1.39208e-07	5.76908e-07	7.80070e-07	-3.11486e-07	4.68585e-07	4.85955e-07	-2.49850e-07	2.36105e-07	-1.87666e-07	7.75487e-07	5.87821e-07	3.64840e-07	-2.61939e-07	1.02901e-07
13.615	-4.07319e-07	4.28501e-08	-3.64469e-07	6.87085e-07	1.04108e-06	1.72817e-06	4.25414e-07	6.88206e-07	1.11362e-06	7.15717e-07	-1.39131e-07	5.76586e-07	7.78658e-07	-3.10922e-07	4.67736e-07	4.84560e-07	-2.49133e-07	2.35428e-07	-1.89731e-07	7.75701e-07	5.85970e-07	3.63517e-07	-2.60989e-07	1.02528e-07
13.640	-4.06145e-07	4.27265e-08	-3.63418e-07	6.92757e-07	1.04119e-06	1.73395e-06	4.31103e-07	6.89782e-07	1.12088e-06	7.15309e-07	-1.39051e-07	5.76258e-07	7.77239e-07	-3.10355e-07	4.66884e-07	4.83161e-07	-2.48413e-07	2.34748e-07	-1.91803e-07	7.75902e-07	5.84099e-07	3.62191e-07	-2.60037e-07	1.02154e-07
13.664	-4.04971e-07	4.26030e-08	-3.62368e-07	6.98418e-07	1.04130e-06	1.73972e-06	4.36785e-07	6.91358e-07	1.12814e-06	7.14893e-07	-1.38970e-07	5.75923e-07	7.75814e-07	-3.09786e-07	4.66028e-07	4.81758e-07	-2.47692e-07	2.34066e-07	-1.93881e-07	7.76088e-07	5.82207e-07	3.60862e-07	-2.59083e-07	1.01779e-07
13.689	-4.03797e-07	4.24796e-08	-3.61318e-07	7.04068e-07	1.04140e-06	1.74547e-06	4.42461e-07	6.92935e-07	1.13540e-06	7.14469e-07	-1.38888e-07	5.75581e-07	7.74382e-07	-3.09214e-07	4.65167e-07	4.80351e-07	-2.46968e-07	2.33383e-07	-1.95965e-07	7.76260e-07	5.80295e-07	3.59530e-07	-2.58127e-07	1.01404e-07
13.713	-4.02624e-07	4.23562e-08	-3.60268e-07	7.09705e-07	1.04150e-06	1.75121e-06	4.48131e-07	6.94512e-07	1.14264e-06	7.14036e-07	-1.38804e-07	5.75232e-07	7.72943e-07	-3.08640e-07	4.64303e-07	4.78940e-07	-2.46243e-07	2.32697e-07	-1.98056e-07	7.76419e-07	5.78363e-07	3.58195e-07	-2.57168e-07	1.01027e-07
13.738	-4.01452e-07	4.22329e-08	-3.59219e-07	7.15331e-07	1.04160e-06	1.75693e-06	4.53794e-07	6.96090e-07	1.14988e-06	7.13594e-07	-1.38718e-07	5.74876e-07	7.71498e-07	-3.08063e-07	4.63435e-07	4.77525e-07	-2.45516e-07	2.32010e-07	-2.00153e-07	7.76563e-07	5.76410e-07	3.56856e-07	-2.56207e-07	1.00649e-07
13.763	-4.00280e-07	4.21096e-08	-3.58170e-07	7.20945e-07	1.04170e-06	1.76264e-06	4.59451e-07	6.97669e-07	1.15712e-06	7.13144e-07	-1.38631e-07	5.74514e-07	7.70047e-07	-3.07483e-07	4.62563e-07	4.76107e-07	-2.44786e-07	2.31320e-07	-2.02257e-07	7.76693e-07	5.74437e-07	3.55515e-07	-2.55244e-07	1.00271e-07
13.787	-3.99108e-07	4.19863e-08	-3.57122e-07	7.26546e-07	1.04179e-06	1.76834e-06	4.65101e-07	6.99248e-07	1.16435e-06	7.12686e-07	-1.38541e-07	5.74145e-07	7.68589e-07	-3.06901e-07	4.61688e-07	4.74684e-07	-2.44055e-07	2.30629e-07	-2.04366e-07	7.76810e-07	5.72443e-07	3.54171e-07	-2.54279e-07	9.98920e-08
13.812	-3.97938e-07	4.18631e-08	-3.56074e-07	7.32136e-07	1.04188e-06	1.77402e-06	4.70745e-07	7.00827e-07	1.17157e-06	7.12220e-07	-1.38451e-07	5.73769e-07	7.67125e-07	-3.06317e-07	4.60808e-07	4.73258e-07	-2.43322e-07	2.29936e-07	-2.06482e-07	7.76912e-07	5.70430e-07	3.52824e-07	-2.53311e-07	9.95120e-08
13.836	-3.96767e-07	4.17400e-08	-3.55027e-07	7.37713e-07	1.04197e-06	1.77969e-06	4.76381e-07	7.02407e-07	1.17879e-06	7.11744e-07	-1.38358e-07	5.73386e-07	7.65655e-07	-3.05730e-07	4.59925e-07	4.71828e-07	-2.42587e-07	2.29242e-07	-2.08604e-07	7.77000e-07	5.68396e-07	3.51473e-07	-2.52342e-07	9.91312e-08
13.861	-3.95597e-07	4.16170e-08	-3.53981e-07	7.43277e-07	1.04206e-06	1.78534e-06	4.82011e-07	7.03986e-07	1.18600e-06	7.11261e-07	-1.38264e-07	5.72997e-07	7.64178e-07	-3.05140e-07	4.59038e-07	4.70395e-07	-2.41850e-07	2.28545e-07	-2.10733e-07	7.77075e-07	5.66342e-07	3.50121e-07	-2.51371e-07	9.87497e-08
13.885	-3.94428e-07	4.14940e-08	-3.52934e-07	7.48829e-07	1.04214e-06	1.79097e-06	4.87634e-07	7.05566e-07	1.19320e-06	7.10769e-07	-1.38169e-07	5.72600e-07	7.62696e-07	-3.04548e-07	4.58148e-07	4.68958e-07	-2.41111e-07	2.27847e-07	-2.12867e-07	7.77135e-07	5.64268e-07	3.48765e-07	-2.50398e-07	9.83673e-08
13.910	-3.93260e-07	4.13711e-08	-3.51889e-07	7.54369e-07	1.04222e-06	1.79659e-06	4.93250e-07	7.07146e-07	1.20040e-06	7.10269e-07	-1.38072e-07	5.72198e-07	7.61208e-07	-3.03954e-07	4.57254e-07	4.67518e-07	-2.40370e-07	2.27148e-07	-2.15007e-07	7.77182e-07	5.62175e-07	3.47407e-07	-2.49422e-07	9.79842e-08
13.935	-3.92092e-07	4.12482e-08	-3.50844e-07	7.59896e-07	1.04230e-06	1.80220e-06	4.98858e-07	7.08727e-07	1.20758e-06	7.09761e-07	-1.37973e-07	5.71788e-07	7.59713e-07	-3.03357e-07	4.56356e-07	4.66074e-07	-2.39628e-07	2.26446e-07	-2.17154e-07	7.77214e-07	5.60061e-07	3.46046e-07	-2.48445e-07	9.76003e-08
13.959	-3.90925e-07	4.11254e-08	-3.49800e-07	7.65410e-07	1.04238e-06	1.80779e-06	5.04460e-07	7.10307e-07	1.21477e-06	7.09244e-07	-1.37872e-07	5.71372e-07	7.58213e-07	-3.02758e-07	4.55455e-07	4.64627e-07	-2.38884e-07	2.25743e-07	-2.19306e-07	7.77233e-07	5.57927e-07	3.44682e-07	-2.47466e-07	9.72157e-08
13.984	-3.89759e-07	4.10027e-08	-3.48756e-07	7.70911e-07	1.04245e-06	1.81336e-06	5.10054e-07	7.11887e-07	1.22194e-06	7.08719e-07	-1.37770e-07	5.70949e-07	7.56707e-07	-3.02157e-07	4.54550e-07	4.63177e-07	-2.38139e-07	2.25039e-07	-2.21465e-07	7.77238e-07	5.55773e-07	3.43316e-07	-2.46485e-07	9.68304e-08
14.008	-3.88593e-07	4.08801e-08	-3.47713e-07	7.76399e-07	1.04252e-06	1.81892e-06	5.15640e-07	7.13467e-07	1.22911e-06	7.08186e-07	-1.37667e-07	5.70520e-07	7.55195e-07	-3.01553e-07	4.53642e-07	4.61724e-07	-2.37391e-07	2.24332e-07	-2.23629e-07	7.77228e-07	5.53599e-07	3.41947e-07	-2.45503e-07	9.64443e-08
14.033	-3.87429e-07	4.07576e-08	-3.46671e-07	7.81874e-07	1.04259e-06	1.82447e-06	5.21220e-07	7.15047e-07	1.23627e-06	7.07645e-07	-1.37561e-07	5.70083e-07	7.53677e-07	-3.00947e-07	4.52730e-07	4.60267e-07	-2.36642e-07	2.23625e-07	-2.25799e-07	7.77205e-07	5.51406e-07	3.40576e-07	-2.44518e-07	9.60576e-08
14.057	-3.86265e-07	4.06352e-08	-3.45630e-07	7.87336e-07	1.04266e-06	1.82999e-06	5.26791e-07	7.16626e-07	1.24342e-06	7.07095e-07	-1.37455e-07	5.69641e-07	7.52154e-07	-3.00339e-07	4.51815e-07	4.58807e-07	-2.35892e-07	2.22915e-07	-2.27975e-07	7.77168e-07	5.49193e-07	3.39202e-07	-2.43532e-07	9.56702e-08
14.082	-3.85102e-07	4.05128e-08	-3.44589e-07	7.92785e-07	1.04272e-06	1.83551e-06	5.32355e-07	7.18206e-07	1.25056e-06	7.06538e-07	-1.37346e-07	5.69191e-07	7.50625e-07	-2.99728e-07	4.50897e-07	4.57344e-07	-2.35140e-07	2.22205e-07	-2.30157e-07	7.77117e-07	5.46960e-07	3.37826e-07	-2.42544e-07	9.52821e-08
14.107	-3.83939e-07	4.03905e-08	-3.43549e-07	7.98221e-07	1.04278e-06	1.84100e-06	5.37911e-07	7.19785e-07	1.25770e-06	7.05972e-07	-1.37236e-07	5.68736e-07	7.49091e-07	-2.99115e-07	4.49975e-07	4.55878e-07	-2.34386e-07	2.21492e-07	-2.32344e-07	7.77052e-07	5.44708e-07	3.36448e-07	-2.41554e-07	9.48933e-08
14.131	-3.82778e-07	4.02684e-08	-3.42510e-07	8.03643e-07	1.04284e-06	1.84648e-06	5.43460e-07	7.21363e-07	1.26482e-06	7.05398e-07	-1.37125e-07	5.68273e-07	7.47551e-07	-2.98501e-07	4.49050e-07	4.54410e-07	-2.33631e-07	2.20779e-07	-2.34537e-07	7.76973e-07	5.42436e-07	3.35067e-07	-2.40563e-07	9.45039e-08
14.156	-3.81618e-07	4.01463e-08	-3.41471e-07	8.09051e-07	1.04289e-06	1.85195e-06	5.49000e-07	7.22942e-07	1.27194e-06	7.04816e-07	-1.37012e-07	5.67804e-07	7.46006e-07	-2.97883e-07	4.48122e-07	4.52938e-07	-2.32874e-07	2.20064e-07	-2.36736e-07	7.76881e-07	5.40144e-07	3.33684e-07	-2.39570e-07	9.41138e-08
14.180	-3.80458e-07	4.00243e-08	-3.40434e-07	8.14446e-07	1.04295e-06	1.85739e-06	5.54533e-07	7.24519e-07	1.27905e-06	7.04226e-07	-1.36897e-07	5.67329e-07	7.44455e-07	-2.97264e-07	4.47191e-07	4.51463e-07	-2.32116e-07	2.19347e-07	-2.38941e-07	7.76774e-07	5.37833e-07	3.32299e-07	-2.38576e-07	9.37232e-08
14.205	-3.79300e-07	3.99024e-08	-3.39397e-07	8.19827e-07	1.04300e-06	1.86282e-06	5.60057e-07	7.26096e-07	1.28615e-06	7.03628e-07	-1.36781e-07	5.66847e-07	7.42899e-07	-2.96643e-07	4.46256e-07	4.49986e-07	-2.31356e-07	2.18629e-07	-2.41151e-07	7.76654e-07	5.35503e-07	3.30912e-07	-2.37580e-07	9.33319e-08
14.229	-3.78142e-07	3.97807e-08	-3.38362e-07	8.25195e-07	1.04304e-06	1.86824e-06	5.65573e-07	7.27673e-07	1.29325e-06	7.03021e-07	-1.36663e-07	5.66359e-07	7.41338e-07	-2.96020e-07	4.45318e-07	4.48506e-07	-2.30595e-07	2.17910e-07	-2.43366e-07	7.76520e-07	5.33153e-07	3.29522e-07	-2.36582e-07	9.29401e-08
14.254	-3.76986e-07	3.96590e-08	-3.37327e-07	8.30548e-07	1.04309e-06	1.87364e-06	5.71081e-07	7.29249e-07	1.30033e-06	7.02407e-07	-1.36543e-07	5.65864e-07	7.39772e-07	-2.95394e-07	4.44377e-07	4.47023e-07	-2.29833e-07	2.17190e-07	-2.45587e-07	7.76372e-07	5.30785e-07	3.28131e-07	-2.35583e-07	9.25476e-08
14.279	-3.75831e-07	3.95375e-08	-3.36293e-07	8.35888e-07	1.04313e-06	1.87902e-06	5.76581e-07	7.30824e-07	1.30740e-06	7.01785e-07	-1.36422e-07	5.65363e-07	7.38200e-07	-2.94767e-07	4.43433e-07	4.45538e-07	-2.29069e-07	2.16468e-07	-2.47813e-07	7.76210e-07	5.28396e-07	3.26738e-07	-2.34583e-07	9.21546e-08
14.303	-3.74676e-07	3.94160e-08	-3.35260e-07	8.41214e-07	1.04317e-06	1.88438e-06	5.82072e-07	7.32398e-07	1.31447e-06	7.01155e-07	-1.36300e-07	5.64855e-07	7.36624e-07	-2.94137e-07	4.42486e-07	4.44050e-07	-2.28304e-07	2.15745e-07	-2.50045e-07	7.76034e-07	5.25989e-07	3.25342e-07	-2.33581e-07	9.17611e-08
14.328	-3.73523e-07	3.92947e-08	-3.34228e-07	8.46525e-07	1.04320e-06	1.88973e-06	5.87555e-07	7.33971e-07	1.32153e-06	7.00517e-07	-1.36176e-07	5.64341e-07	7.35042e-07	-2.93506e-07	4.41536e-07	4.42559e-07	-2.27538e-07	2.15021e-07	-2.52282e-07	7.75845e-07	5.23563e-07	3.23945e-07	-2.32578e-07	9.13670e-08
14.352	-3.72371e-07	3.91735e-08	-3.33197e-07	8.51822e-07	1.04324e-06	1.89506e-06	5.93029e-07	7.35544e-07	1.32857e-06	6.99871e-07	-1.36050e-07	5.63821e-07	7.33456e-07	-2.92872e-07	4.40584e-07	4.41067e-07	-2.26771e-07	2.14296e-07	-2.54524e-07	7.75642e-07	5.21118e-07	3.22546e-07	-2.31573e-07	9.09723e-08
14.377	-3.71220e-07	3.90524e-08	-3.32168e-07	8.57105e-07	1.04327e-06	1.90037e-06	5.98495e-07	7.37115e-07	1.33561e-06	6.99217e-07	-1.35923e-07	5.63294e-07	7.31865e-07	-2.92237e-07	4.39628e-07	4.39571e-07	-2.26002e-07	2.13569e-07	-2.56772e-07	7.75425e-07	5.18653e-07	3.21145e-07	-2.30568e-07	9.05772e-08
14.402	-3.70070e-07	3.89315e-08	-3.31139e-07	8.62373e-07	1.04330e-06	1.90567e-06	6.03952e-07	7.38686e-07	1.34264e-06	6.98555e-07	-1.35795e-07	5.62761e-07	7.30269e-07	-2.91600e-07	4.38669e-07	4.38074e-07	-2.25232e-07	2.12842e-07	-2.59024e-07	7.75195e-07	5.16170e-07	3.19742e-07	-2.29560e-07	9.01816e-08
14.426	-3.68922e-07	3.88107e-08	-3.30111e-07	8.67627e-07	1.04332e-06	1.91095e-06	6.09400e-07	7.40255e-07	1.34966e-06	6.97886e-07	-1.35664e-07	5.62222e-07	7.28668e-07	-2.90961e-07	4.37707e-07	4.36574e-07	-2.24461e-07	2.12113e-07	-2.61282e-07	7.74950e-07	5.13669e-07	3.18338e-07	-2.28552e-07	8.97854e-08
14.451	-3.67774e-07	3.86900e-08	-3.29084e-07	8.72867e-07	1.04334e-06	1.91621e-06	6.14839e-07	7.41824e-07	1.35666e-06	6.97209e-07	-1.35533e-07	5.61676e-07	7.27063e-07	-2.90319e-07	4.36743e-07	4.35072e-07	-2.23689e-07	2.11383e-07	-2.63545e-07	7.74693e-07	5.11148e-07	3.16931e-07	-2.27543e-07	8.93889e-08
14.475	-3.66628e-07	3.85694e-08	-3.28059e-07	8.78091e-07	1.04336e-06	1.92145e-06	6.20269e-07	7.43391e-07	1.36366e-06	6.96524e-07	-1.35400e-07	5.61124e-07	7.25453e-07	-2.89677e-07	4.35776e-07	4.33568e-07	-2.22915e-07	2.10653e-07	-2.65812e-07	7.74421e-07	5.08609e-07	3.15524e-07	-2.26532e-07	8.89918e-08
14.500	-3.65483e-07	3.84490e-08	-3.27035e-07	8.83301e-07	1.04338e-06	1.92668e-06	6.25690e-07	7.44956e-07	1.37065e-06	6.95831e-07	-1.35265e-07	5.60566e-07	7.23838e-07	-2.89032e-07	4.34806e-07	4.32061e-07	-2.22141e-07	2.09921e-07	-2.68085e-07	7.74136e-07	5.06051e-07	3.14114e-07	-2.25520e-07	8.85943e-08
14.524	-3.64340e-07	3.83287e-08	-3.26011e-07	8.88497e-07	1.04339e-06	1.93189e-06	6.31102e-07	7.46521e-07	1.37762e-06	6.95130e-07	-1.35129e-07	5.60001e-07	7.22219e-07	-2.88385e-07	4.33834e-07	4.30553e-07	-2.21365e-07	2.09188e-07	-2.70362e-07	7.73837e-07	5.03475e-07	3.12703e-07	-2.24507e-07	8.81964e-08
14.549	-3.63198e-07	3.82085e-08	-3.24989e-07	8.93677e-07	1.04340e-06	1.93708e-06	6.36505e-07	7.48084e-07	1.38459e-06	6.94422e-07	-1.34991e-07	5.59431e-07	7.20595e-07	-2.87737e-07	4.32858e-07	4.29043e-07	-2.20589e-07	2.08454e-07	-2.72645e-07	7.73525e-07	5.00880e-07	3.11291e-07	-2.23493e-07	8.77980e-08
14.574	-3.62057e-07	3.80885e-08	-3.23969e-07	8.98842e-07	1.04341e-06	1.94225e-06	6.41898e-07	7.49646e-07	1.39154e-06	6.93706e-07	-1.34852e-07	5.58854e-07	7.18968e-07	-2.87087e-07	4.31880e-07	4.27530e-07	-2.19811e-07	2.07719e-07	-2.74932e-07	7.73199e-07	4.98267e-07	3.09877e-07	-2.22478e-07	8.73993e-08
14.598	-3.60918e-07	3.79686e-08	-3.22949e-07	9.03992e-07	1.04342e-06	1.94741e-06	6.47283e-07	7.51206e-07	1.39849e-06	6.92983e-07	-1.34711e-07	5.58271e-07	7.17335e-07	-2.86435e-07	4.30900e-07	4.26016e-07	-2.19033e-07	2.06984e-07	-2.77223e-07	7.72860e-07	4.95636e-07	3.08462e-07	-2.21462e-07	8.70001e-08
14.623	-3.59780e-07	3.78489e-08	-3.21931e-07	9.09127e-07	1.04342e-06	1.95255e-06	6.52657e-07	7.52764e-07	1.40542e-06	6.92251e-07	-1.34569e-07	5.57682e-07	7.15699e-07	-2.85782e-07	4.29917e-07	4.24500e-07	-2.18253e-07	2.06247e-07	-2.79520e-07	7.72507e-07	4.92987e-07	3.07046e-07	-2.20445e-07	8.66006e-08
14.647	-3.58643e-07	3.77293e-08	-3.20914e-07	9.14247e-07	1.04342e-06	1.95767e-06	6.58022e-07	7.54321e-07	1.41234e-06	6.91513e-07	-1.34425e-07	5.57087e-07	7.14058e-07	-2.85127e-07	4.28932e-07	4.22982e-07	-2.17473e-07	2.05509e-07	-2.81821e-07	7.72140e-07	4.90320e-07	3.05628e-07	-2.19427e-07	8.62007e-08
14.672	-3.57508e-07	3.76099e-08	-3.19898e-07	9.19351e-07	1.04342e-06	1.96277e-06	6.63378e-07	7.55877e-07	1.41925e-06	6.90767e-07	-1.34280e-07	5.56486e-07	7.12414e-07	-2.84470e-07	4.27944e-07	4.21463e-07	-2.16691e-07	2.04771e-07	-2.84126e-07	7.71761e-07	4.87634e-07	3.04209e-07	-2.18408e-07	8.58005e-08
14.696	-3.56374e-07	3.74907e-08	-3.18884e-07	9.24440e-07	1.04341e-06	1.96785e-06	6.68724e-07	7.57430e-07	1.42615e-06	6.90013e-07	-1.34134e-07	5.55879e-07	7.10765e-07	-2.83812e-07	4.26953e-07	4.19941e-07	-2.15909e-07	2.04032e-07	-2.86436e-07	7.71367e-07	4.84931e-07	3.02788e-07	-2.17389e-07	8.53999e-08
14.721	-3.55242e-07	3.73716e-08	-3.17871e-07	9.29514e-07	1.04340e-06	1.97291e-06	6.74060e-07	7.58982e-07	1.43304e-06	6.89251e-07	-1.33986e-07	5.55266e-07	7.09112e-07	-2.83152e-07	4.25960e-07	4.18419e-07	-2.15126e-07	2.03292e-07	-2.88751e-07	7.70961e-07	4.82210e-07	3.01367e-07	-2.16368e-07	8.49990e-08
14.746	-3.54112e-07	3.72526e-08	-3.16859e-07	9.34572e-07	1.04339e-06	1.97796e-06	6.79386e-07	7.60532e-07	1.43992e-06	6.88483e-07	-1.33836e-07	5.54646e-07	7.07455e-07	-2.82490e-07	4.24965e-07	4.16894e-07	-2.14343e-07	2.02552e-07	-2.91069e-07	7.70541e-07	4.79471e-07	2.99944e-07	-2.15347e-07	8.45978e-08
14.770	-3.52983e-07	3.71339e-08	-3.15849e-07	9.39614e-07	1.04337e-06	1.98299e-06	6.84702e-07	7.62080e-07	1.44678e-06	6.87707e-07	-1.33686e-07	5.54021e-07	7.05795e-07	-2.81827e-07	4.23968e-07	4.15368e-07	-2.13558e-07	2.01810e-07	-2.93392e-07	7.70107e-07	4.76715e-07	2.98521e-07	-2.14325e-07	8.41962e-08
14.795	-3.51855e-07	3.70153e-08	-3.14840e-07	9.44641e-07	1.04336e-06	1.98800e-06	6.90009e-07	7.63626e-07	1.45363e-06	6.86923e-07	-1.33533e-07	5.53390e-07	7.04130e-07	-2.81163e-07	4.22968e-07	4.13841e-07	-2.12773e-07	2.01068e-07	-2.95719e-07	7.69661e-07	4.73941e-07	2.97096e-07	-2.13302e-07	8.37944e-08
14.819	-3.50730e-07	3.68968e-08	-3.13833e-07	9.49651e-07	1.04333e-06	1.99299e-06	6.95305e-07	7.65170e-07	1.46048e-06	6.86132e-07	-1.33380e-07	5.52753e-07	7.02462e-07	-2.80496e-07	4.21966e-07	4.12312e-07	-2.11987e-07	2.00325e-07	-2.98050e-07	7.69201e-07	4.71150e-07	2.95671e-07	-2.12278e-07	8.33924e-08
14.844	-3.49605e-07	3.67786e-08	-3.12827e-07	9.54646e-07	1.04331e-06	1.99796e-06	7.00591e-07	7.66712e-07	1.46730e-06	6.85334e-07	-1.33224e-07	5.52110e-07	7.00790e-07	-2.79829e-07	4.20961e-07	4.10782e-07	-2.11200e-07	1.99582e-07	-3.00386e-07	7.68727e-07	4.68342e-07	2.94244e-07	-2.11254e-07	8.29900e-08
14.868	-3.48483e-07	3.66605e-08	-3.11823e-07	9.59625e-07	1.04328e-06	2.00291e-06	7.05867e-07	7.68252e-07	1.47412e-06	6.84528e-07	-1.33068e-07	5.51461e-07	6.99115e-07	-2.79160e-07	4.19955e-07	4.09251e-07	-2.10413e-07	1.98838e-07	-3.02725e-07	7.68241e-07	4.65516e-07	2.92817e-07	-2.10229e-07	8.25874e-08
14.893	-3.47362e-07	3.65426e-08	-3.10820e-07	9.64588e-07	1.04325e-06	2.00784e-06	7.11133e-07	7.69790e-07	1.48092e-06	6.83715e-07	-1.32910e-07	5.50806e-07	6.97436e-07	-2.78489e-07	4.18946e-07	4.07718e-07	-2.09625e-07	1.98093e-07	-3.05068e-07	7.67741e-07	4.62673e-07	2.91389e-07	-2.09204e-07	8.21846e-08
14.918	-3.46243e-07	3.64249e-08	-3.09818e-07	9.69535e-07	1.04322e-06	2.01275e-06	7.16388e-07	7.71325e-07	1.48771e-06	6.82895e-07	-1.32750e-07	5.50145e-07	6.95753e-07	-2.77817e-07	4.17936e-07	4.06185e-07	-2.08836e-07	1.97348e-07	-3.07415e-07	7.67228e-07	4.59813e-07	2.89960e-07	-2.08178e-07	8.17816e-08
14.942	-3.45126e-07	3.63073e-08	-3.08819e-07	9.74465e-07	1.04318e-06	2.01765e-06	7.21633e-07	7.72858e-07	1.49449e-06	6.82068e-07	-1.32589e-07	5.49479e-07	6.94067e-07	-2.77144e-07	4.16923e-07	4.04650e-07	-2.08047e-07	1.96603e-07	-3.09766e-07	7.66702e-07	4.56936e-07	2.88530e-07	-2.07152e-07	8.13783e-08
14.967	-3.44011e-07	3.61900e-08	-3.07821e-07	9.79379e-07	1.04314e-06	2.02252e-06	7.26867e-07	7.74389e-07	1.50126e-06	6.81234e-07	-1.32427e-07	5.48806e-07	6.92378e-07	-2.76470e-07	4.15908e-07	4.03114e-07	-2.07258e-07	1.95856e-07	-3.12121e-07	7.66163e-07	4.54042e-07	2.87100e-07	-2.06125e-07	8.09749e-08
14.991	-3.42897e-07	3.60728e-08	-3.06824e-07	9.84277e-07	1.04310e-06	2.02738e-06	7.32091e-07	7.75917e-07	1.50801e-06	6.80392e-07	-1.32264e-07	5.48128e-07	6.90685e-07	-2.75794e-07	4.14891e-07	4.01577e-07	-2.06467e-07	1.95110e-07	-3.14479e-07	7.65611e-07	4.51132e-07	2.85668e-07	-2.05097e-07	8.05713e-08
15.016	-3.41785e-07	3.59559e-08	-3.05829e-07	9.89159e-07	1.04306e-06	2.03222e-06	7.37304e-07	7.77443e-07	1.51475e-06	6.79543e-07	-1.32099e-07	5.47444e-07	6.88989e-07	-2.75116e-07	4.13872e-07	4.00039e-07	-2.05677e-07	1.94362e-07	-3.16841e-07	7.65046e-07	4.48205e-07	2.84237e-07	-2.04069e-07	8.01675e-08
15.040	-3.40675e-07	3.58391e-08	-3.04836e-07	9.94024e-07	1.04301e-06	2.03703e-06	7.42507e-07	7.78967e-07	1.52147e-06	6.78687e-07	-1.31932e-07	5.46755e-07	6.87289e-07	-2.74438e-07	4.12852e-07	3.98501e-07	-2.04886e-07	1.93615e-07	-3.19207e-07	7.64468e-07	4.45261e-07	2.82805e-07	-2.03041e-07	7.97636e-08
15.065	-3.39567e-07	3.57225e-08	-3.03844e-07	9.98872e-07	1.04296e-06	2.04183e-06	7.47698e-07	7.80488e-07	1.52819e-06	6.77824e-07	-1.31765e-07	5.46060e-07	6.85587e-07	-2.73758e-07	4.11829e-07	3.96961e-07	-2.04094e-07	1.92867e-07	-3.21576e-07	7.63877e-07	4.42301e-07	2.81372e-07	-2.02013e-07	7.93595e-08
15.090	-3.38461e-07	3.56062e-08	-3.02855e-07	1.00370e-06	1.04290e-06	2.04661e-06	7.52879e-07	7.82006e-07	1.53488e-06	6.76954e-07	-1.31595e-07	5.45359e-07	6.83881e-07	-2.73077e-07	4.10804e-07	3.95420e-07	-2.03302e-07	1.92118e-07	-3.23948e-07	7.63273e-07	4.39325e-07	2.79939e-07	-2.00984e-07	7.89553e-08
15.114	-3.37357e-07	3.54900e-08	-3.01867e-07	1.00852e-06	1.04284e-06	2.05136e-06	7.58049e-07	7.83521e-07	1.54157e-06	6.76077e-07	-1.31425e-07	5.44652e-07	6.82173e-07	-2.72395e-07	4.09778e-07	3.93879e-07	-2.02510e-07	1.91370e-07	-3.26323e-07	7.62656e-07	4.36332e-07	2.78505e-07	-1.99954e-07	7.85510e-08
15.139	-3.36254e-07	3.53741e-08	-3.00880e-07	1.01332e-06	1.04278e-06	2.05610e-06	7.63207e-07	7.85034e-07	1.54824e-06	6.75193e-07	-1.31253e-07	5.43940e-07	6.80461e-07	-2.71711e-07	4.08750e-07	3.92338e-07	-2.01717e-07	1.90621e-07	-3.28702e-07	7.62026e-07	4.33324e-07	2.77072e-07	-1.98925e-07	7.81466e-08
15.163	-3.35154e-07	3.52583e-08	-2.99896e-07	1.01810e-06	1.04272e-06	2.06082e-06	7.68355e-07	7.86544e-07	1.55490e-06	6.74302e-07	-1.31080e-07	5.43223e-07	6.78747e-07	-2.71027e-07	4.07720e-07	3.90795e-07	-2.00924e-07	1.89871e-07	-3.31084e-07	7.61384e-07	4.30299e-07	2.75637e-07	-1.97895e-07	7.77421e-08
15.188	-3.34056e-07	3.51428e-08	-2.98913e-07	1.02286e-06	1.04265e-06	2.06551e-06	7.73492e-07	7.88051e-07	1.56154e-06	6.73405e-07	-1.30905e-07	5.42499e-07	6.77030e-07	-2.70341e-07	4.06689e-07	3.89252e-07	-2.00131e-07	1.89121e-07	-3.33469e-07	7.60728e-07	4.27259e-07	2.74203e-07	-1.96865e-07	7.73375e-08
15.213	-3.32960e-07	3.50275e-08	-2.97932e-07	1.02761e-06	1.04258e-06	2.07019e-06	7.78617e-07	7.89555e-07	1.56817e-06	6.72500e-07	-1.30730e-07	5.41770e-07	6.75310e-07	-2.69654e-07	4.05655e-07	3.87708e-07	-1.99337e-07	1.88371e-07	-3.35857e-07	7.60060e-07	4.24203e-07	2.72768e-07	-1.95835e-07	7.69329e-08
15.237	-3.31866e-07	3.49124e-08	-2.96953e-07	1.03234e-06	1.04251e-06	2.07485e-06	7.83731e-07	7.91056e-07	1.57479e-06	6.71589e-07	-1.30552e-07	5.41036e-07	6.73587e-07	-2.68966e-07	4.04620e-07	3.86164e-07	-1.98543e-07	1.87621e-07	-3.38248e-07	7.59379e-07	4.21131e-07	2.71334e-07	-1.94805e-07	7.65282e-08
15.262	-3.30774e-07	3.47975e-08	-2.95976e-07	1.03705e-06	1.04243e-06	2.07948e-06	7.88833e-07	7.92554e-07	1.58139e-06	6.70670e-07	-1.30374e-07	5.40296e-07	6.71861e-07	-2.68277e-07	4.03584e-07	3.84620e-07	-1.97749e-07	1.86871e-07	-3.40642e-07	7.58686e-07	4.18044e-07	2.69899e-07	-1.93775e-07	7.61235e-08
15.286	-3.29684e-07	3.46828e-08	-2.95001e-07	1.04175e-06	1.04235e-06	2.08410e-06	7.93925e-07	7.94049e-07	1.58797e-06	6.69745e-07	-1.30194e-07	5.39551e-07	6.70133e-07	-2.67587e-07	4.02546e-07	3.83075e-07	-1.96955e-07	1.86120e-07	-3.43039e-07	7.57980e-07	4.14942e-07	2.68464e-07	-1.92745e-07	7.57187e-08
15.311	-3.28596e-07	3.45684e-08	-2.94028e-07	1.04643e-06	1.04227e-06	2.08869e-06	7.99004e-07	7.95541e-07	1.59455e-06	6.68813e-07	-1.30013e-07	5.38801e-07	6.68403e-07	-2.66896e-07	4.01506e-07	3.81530e-07	-1.96160e-07	1.85370e-07	-3.45438e-07	7.57262e-07	4.11824e-07	2.67029e-07	-1.91715e-07	7.53140e-08
15.335	-3.27511e-07	3.44542e-08	-2.93057e-07	1.05109e-06	1.04218e-06	2.09327e-06	8.04072e-07	7.97030e-07	1.60110e-06	6.67875e-07	-1.29830e-07	5.38045e-07	6.66670e-07	-2.66204e-07	4.00465e-07	3.79984e-07	-1.95366e-07	1.84619e-07	-3.47840e-07	7.56531e-07	4.08691e-07	2.65593e-07	-1.90684e-07	7.49093e-08
15.360	-3.26428e-07	3.43403e-08	-2.92087e-07	1.05573e-06	1.04209e-06	2.09782e-06	8.09129e-07	7.98515e-07	1.60764e-06	6.66930e-07	-1.29647e-07	5.37283e-07	6.64934e-07	-2.65511e-07	3.99423e-07	3.78439e-07	-1.94571e-07	1.83868e-07	-3.50244e-07	7.55787e-07	4.05543e-07	2.64159e-07	-1.89654e-07	7.45045e-08
15.385	-3.25347e-07	3.42266e-08	-2.91120e-07	1.06036e-06	1.04200e-06	2.10236e-06	8.14174e-07	7.99997e-07	1.61417e-06	6.65978e-07	-1.29462e-07	5.36516e-07	6.63196e-07	-2.64817e-07	3.98379e-07	3.76893e-07	-1.93776e-07	1.83117e-07	-3.52651e-07	7.55031e-07	4.02380e-07	2.62724e-07	-1.88624e-07	7.40998e-08
15.409	-3.24268e-07	3.41131e-08	-2.90155e-07	1.06497e-06	1.04190e-06	2.10687e-06	8.19207e-07	8.01476e-07	1.62068e-06	6.65020e-07	-1.29275e-07	5.35744e-07	6.61456e-07	-2.64122e-07	3.97333e-07	3.75347e-07	-1.92982e-07	1.82366e-07	-3.55061e-07	7.54263e-07	3.99202e-07	2.61289e-07	-1.87594e-07	7.36952e-08
15.434	-3.23192e-07	3.39998e-08	-2.89192e-07	1.06956e-06	1.04180e-06	2.11136e-06	8.24228e-07	8.02951e-07	1.62718e-06	6.64055e-07	-1.29088e-07	5.34967e-07	6.59713e-07	-2.63427e-07	3.96287e-07	3.73801e-07	-1.92187e-07	1.81614e-07	-3.57472e-07	7.53482e-07	3.96010e-07	2.59854e-07	-1.86564e-07	7.32906e-08
15.458	-3.22118e-07	3.38868e-08	-2.88231e-07	1.07413e-06	1.04170e-06	2.11583e-06	8.29237e-07	8.04423e-07	1.63366e-06	6.63083e-07	-1.28899e-07	5.34184e-07	6.57969e-07	-2.62730e-07	3.95239e-07	3.72255e-07	-1.91392e-07	1.80863e-07	-3.59886e-07	7.52689e-07	3.92803e-07	2.58420e-07	-1.85534e-07	7.28860e-08
15.483	-3.21046e-07	3.37741e-08	-2.87272e-07	1.07869e-06	1.04159e-06	2.12028e-06	8.34234e-07	8.05891e-07	1.64013e-06	6.62105e-07	-1.28709e-07	5.33397e-07	6.56222e-07	-2.62032e-07	3.94189e-07	3.70709e-07	-1.90597e-07	1.80112e-07	-3.62302e-07	7.51884e-07	3.89582e-07	2.56986e-07	-1.84505e-07	7.24816e-08
15.507	-3.19977e-07	3.36616e-08	-2.86315e-07	1.08322e-06	1.04148e-06	2.12471e-06	8.39219e-07	8.07356e-07	1.64658e-06	6.61121e-07	-1.28518e-07	5.32604e-07	6.54473e-07	-2.61334e-07	3.93139e-07	3.69163e-07	-1.89802e-07	1.79361e-07	-3.64720e-07	7.51067e-07	3.86346e-07	2.55553e-07	-1.83475e-07	7.20772e-08
15.532	-3.18910e-07	3.35494e-08	-2.85360e-07	1.08774e-06	1.04137e-06	2.12911e-06	8.44192e-07	8.08817e-07	1.65301e-06	6.60130e-07	-1.28325e-07	5.31805e-07	6.52722e-07	-2.60635e-07	3.92087e-07	3.67618e-07	-1.89008e-07	1.78610e-07	-3.67140e-07	7.50237e-07	3.83097e-07	2.54119e-07	-1.82446e-07	7.16730e-08
15.557	-3.17845e-07	3.34374e-08	-2.84408e-07	1.09224e-06	1.04125e-06	2.13350e-06	8.49153e-07	8.10275e-07	1.65943e-06	6.59133e-07	-1.28131e-07	5.31002e-07	6.50969e-07	-2.59935e-07	3.91034e-07	3.66072e-07	-1.88213e-07	1.77859e-07	-3.69562e-07	7.49395e-07	3.79833e-07	2.52686e-07	-1.81418e-07	7.12689e-08
15.581	-3.16783e-07	3.33257e-08	-2.83458e-07	1.09673e-06	1.04113e-06	2.13786e-06	8.54102e-07	8.11728e-07	1.66583e-06	6.58130e-07	-1.27936e-07	5.30194e-07	6.49214e-07	-2.59234e-07	3.89980e-07	3.64527e-07	-1.87418e-07	1.77109e-07	-3.71986e-07	7.48542e-07	3.76556e-07	2.51254e-07	-1.80389e-07	7.08649e-08
15.606	-3.15724e-07	3.32142e-08	-2.82510e-07	1.10119e-06	1.04101e-06	2.14220e-06	8.59038e-07	8.13178e-07	1.67222e-06	6.57120e-07	-1.27740e-07	5.29380e-07	6.47458e-07	-2.58533e-07	3.88925e-07	3.62982e-07	-1.86624e-07	1.76358e-07	-3.74412e-07	7.47676e-07	3.73264e-07	2.49822e-07	-1.79361e-07	7.04610e-08
15.630	-3.14667e-07	3.31030e-08	-2.81564e-07	1.10564e-06	1.04088e-06	2.14652e-06	8.63962e-07	8.14624e-07	1.67859e-06	6.56104e-07	-1.27542e-07	5.28561e-07	6.45699e-07	-2.57831e-07	3.87868e-07	3.61438e-07	-1.85830e-07	1.75607e-07	-3.76839e-07	7.46798e-07	3.69960e-07	2.48391e-07	-1.78334e-07	7.00574e-08
15.655	-3.13613e-07	3.29921e-08	-2.80620e-07	1.11007e-06	1.04075e-06	2.15082e-06	8.68873e-07	8.16067e-07	1.68494e-06	6.55081e-07	-1.27343e-07	5.27738e-07	6.43939e-07	-2.57128e-07	3.86811e-07	3.59893e-07	-1.85036e-07	1.74857e-07	-3.79268e-07	7.45909e-07	3.66641e-07	2.46960e-07	-1.77306e-07	6.96538e-08
15.679	-3.12561e-07	3.28815e-08	-2.79679e-07	1.11448e-06	1.04062e-06	2.15510e-06	8.73772e-07	8.17505e-07	1.69128e-06	6.54053e-07	-1.27144e-07	5.26909e-07	6.42177e-07	-2.56424e-07	3.85753e-07	3.58350e-07	-1.84242e-07	1.74107e-07	-3.81698e-07	7.45008e-07	3.63310e-07	2.45530e-07	-1.76280e-07	6.92505e-08
15.704	-3.11512e-07	3.27711e-08	-2.78741e-07	1.11887e-06	1.04048e-06	2.15935e-06	8.78659e-07	8.18939e-07	1.69760e-06	6.53018e-07	-1.26942e-07	5.26076e-07	6.40414e-07	-2.55720e-07	3.84694e-07	3.56806e-07	-1.83449e-07	1.73357e-07	-3.84129e-07	7.44094e-07	3.59965e-07	2.44101e-07	-1.75254e-07	6.88474e-08
15.729	-3.10465e-07	3.26610e-08	-2.77804e-07	1.12325e-06	1.04034e-06	2.16359e-06	8.83532e-07	8.20369e-07	1.70390e-06	6.51977e-07	-1.26740e-07	5.25237e-07	6.38649e-07	-2.55015e-07	3.83633e-07	3.55264e-07	-1.82656e-07	1.72608e-07	-3.86562e-07	7.43170e-07	3.56607e-07	2.42672e-07	-1.74228e-07	6.84445e-08
15.753	-3.09421e-07	3.25512e-08	-2.76870e-07	1.12760e-06	1.04020e-06	2.16780e-06	8.88393e-07	8.21795e-07	1.71019e-06	6.50930e-07	-1.26537e-07	5.24394e-07	6.36882e-07	-2.54310e-07	3.82572e-07	3.53722e-07	-1.81863e-07	1.71859e-07	-3.88996e-07	7.42233e-07	3.53237e-07	2.41245e-07	-1.73203e-07	6.80418e-08
15.778	-3.08380e-07	3.24417e-08	-2.75939e-07	1.13194e-06	1.04005e-06	2.17199e-06	8.93242e-07	8.23217e-07	1.71646e-06	6.49877e-07	-1.26332e-07	5.23546e-07	6.35114e-07	-2.53604e-07	3.81510e-07	3.52180e-07	-1.81070e-07	1.71110e-07	-3.91432e-07	7.41285e-07	3.49853e-07	2.39818e-07	-1.72178e-07	6.76393e-08
15.802	-3.07342e-07	3.23325e-08	-2.75009e-07	1.13626e-06	1.03990e-06	2.17616e-06	8.98077e-07	8.24635e-07	1.72271e-06	6.48818e-07	-1.26126e-07	5.22692e-07	6.33345e-07	-2.52898e-07	3.80447e-07	3.50640e-07	-1.80278e-07	1.70361e-07	-3.93868e-07	7.40325e-07	3.46457e-07	2.38391e-07	-1.71154e-07	6.72371e-08
15.827	-3.06306e-07	3.22235e-08	-2.74083e-07	1.14056e-06	1.03974e-06	2.18030e-06	9.02900e-07	8.26049e-07	1.72895e-06	6.47753e-07	-1.25919e-07	5.21834e-07	6.31574e-07	-2.52191e-07	3.79384e-07	3.49100e-07	-1.79487e-07	1.69613e-07	-3.96305e-07	7.39354e-07	3.43048e-07	2.36966e-07	-1.70131e-07	6.68351e-08
15.851	-3.05274e-07	3.21149e-08	-2.73159e-07	1.14484e-06	1.03959e-06	2.18442e-06	9.07709e-07	8.27458e-07	1.73517e-06	6.46683e-07	-1.25711e-07	5.20972e-07	6.29802e-07	-2.51483e-07	3.78319e-07	3.47560e-07	-1.78695e-07	1.68865e-07	-3.98743e-07	7.38371e-07	3.39627e-07	2.35542e-07	-1.69109e-07	6.64334e-08
15.876	-3.04244e-07	3.20065e-08	-2.72237e-07	1.14910e-06	1.03942e-06	2.18852e-06	9.12506e-07	8.28863e-07	1.74137e-06	6.45606e-07	-1.25501e-07	5.20104e-07	6.28029e-07	-2.50775e-07	3.77254e-07	3.46022e-07	-1.77904e-07	1.68118e-07	-4.01182e-07	7.37377e-07	3.36194e-07	2.34119e-07	-1.68087e-07	6.60320e-08
15.901	-3.03216e-07	3.18984e-08	-2.71318e-07	1.15334e-06	1.03926e-06	2.19260e-06	9.17290e-07	8.30263e-07	1.74755e-06	6.44523e-07	-1.25291e-07	5.19232e-07	6.26255e-07	-2.50067e-07	3.76188e-07	3.44485e-07	-1.77114e-07	1.67371e-07	-4.03622e-07	7.36371e-07	3.32749e-07	2.32697e-07	-1.67066e-07	6.56309e-08
15.925	-3.02192e-07	3.17907e-08	-2.70401e-07	1.15757e-06	1.03909e-06	2.19666e-06	9.22060e-07	8.31659e-07	1.75372e-06	6.43435e-07	-1.25079e-07	5.18355e-07	6.24480e-07	-2.49358e-07	3.75122e-07	3.42948e-07	-1.76324e-07	1.66624e-07	-4.06062e-07	7.35354e-07	3.29292e-07	2.31276e-07	-1.66046e-07	6.52301e-08
15.950	-3.01171e-07	3.16832e-08	-2.69488e-07	1.16177e-06	1.03892e-06	2.20069e-06	9.26817e-07	8.33050e-07	1.75987e-06	6.42340e-07	-1.24867e-07	5.17474e-07	6.22703e-07	-2.48648e-07	3.74055e-07	3.41413e-07	-1.75534e-07	1.65878e-07	-4.08503e-07	7.34326e-07	3.25823e-07	2.29856e-07	-1.65026e-07	6.48296e-08
15.974	-3.00152e-07	3.15761e-08	-2.68576e-07	1.16596e-06	1.03874e-06	2.20470e-06	9.31561e-07	8.34437e-07	1.76600e-06	6.41240e-07	-1.24653e-07	5.16588e-07	6.20926e-07	-2.47939e-07	3.72987e-07	3.39878e-07	-1.74746e-07	1.65133e-07	-4.10944e-07	7.33287e-07	3.22343e-07	2.28437e-07	-1.64008e-07	6.44295e-08
15.999	-2.99137e-07	3.14693e-08	-2.67668e-07	1.17013e-06	1.03856e-06	2.20869e-06	9.36292e-07	8.35820e-07	1.77211e-06	6.40135e-07	-1.24438e-07	5.15697e-07	6.19148e-07	-2.47229e-07	3.71919e-07	3.38345e-07	-1.73957e-07	1.64388e-07	-4.13386e-07	7.32237e-07	3.18851e-07	2.27020e-07	-1.62990e-07	6.40297e-08
16.024	-2.98124e-07	3.13628e-08	-2.66762e-07	1.17427e-06	1.03838e-06	2.21265e-06	9.41009e-07	8.37197e-07	1.77821e-06	6.39023e-07	-1.24222e-07	5.14801e-07	6.17369e-07	-2.46518e-07	3.70850e-07	3.36813e-07	-1.73169e-07	1.63643e-07	-4.15827e-07	7.31175e-07	3.15348e-07	2.25603e-07	-1.61973e-07	6.36303e-08
16.048	-2.97115e-07	3.12566e-08	-2.65858e-07	1.17840e-06	1.03819e-06	2.21659e-06	9.45713e-07	8.38570e-07	1.78428e-06	6.37906e-07	-1.24005e-07	5.13902e-07	6.15589e-07	-2.45807e-07	3.69781e-07	3.35282e-07	-1.72382e-07	1.62899e-07	-4.18269e-07	7.30103e-07	3.11834e-07	2.24189e-07	-1.60957e-07	6.32312e-08
16.073	-2.96109e-07	3.11507e-08	-2.64958e-07	1.18251e-06	1.03800e-06	2.22051e-06	9.50403e-07	8.39939e-07	1.79034e-06	6.36784e-07	-1.23787e-07	5.12997e-07	6.13808e-07	-2.45096e-07	3.68712e-07	3.33752e-07	-1.71596e-07	1.62156e-07	-4.20711e-07	7.29019e-07	3.08308e-07	2.22775e-07	-1.59942e-07	6.28325e-08
16.097	-2.95105e-07	3.10452e-08	-2.64060e-07	1.18660e-06	1.03781e-06	2.22441e-06	9.55080e-07	8.41302e-07	1.79638e-06	6.35656e-07	-1.23567e-07	5.12088e-07	6.12026e-07	-2.44385e-07	3.67641e-07	3.32223e-07	-1.70810e-07	1.61414e-07	-4.23153e-07	7.27925e-07	3.04772e-07	2.21363e-07	-1.58929e-07	6.24342e-08
16.122	-2.94105e-07	3.09399e-08	-2.63165e-07	1.19067e-06	1.03761e-06	2.22828e-06	9.59743e-07	8.42661e-07	1.80240e-06	6.34522e-07	-1.23347e-07	5.11175e-07	6.10244e-07	-2.43673e-07	3.66571e-07	3.30696e-07	-1.70025e-07	1.60672e-07	-4.25595e-07	7.26820e-07	3.01225e-07	2.19952e-07	-1.57916e-07	6.20363e-08
16.146	-2.93108e-07	3.08350e-08	-2.62273e-07	1.19473e-06	1.03741e-06	2.23213e-06	9.64393e-07	8.44014e-07	1.80841e-06	6.33383e-07	-1.23125e-07	5.10258e-07	6.08462e-07	-2.42962e-07	3.65500e-07	3.29170e-07	-1.69240e-07	1.59930e-07	-4.28036e-07	7.25704e-07	2.97668e-07	2.18543e-07	-1.56904e-07	6.16389e-08
16.171	-2.92114e-07	3.07305e-08	-2.61384e-07	1.19876e-06	1.03720e-06	2.23596e-06	9.69028e-07	8.45363e-07	1.81439e-06	6.32238e-07	-1.22903e-07	5.09336e-07	6.06679e-07	-2.42250e-07	3.64429e-07	3.27646e-07	-1.68456e-07	1.59190e-07	-4.30478e-07	7.24578e-07	2.94100e-07	2.17135e-07	-1.55893e-07	6.12419e-08
16.196	-2.91123e-07	3.06263e-08	-2.60497e-07	1.20277e-06	1.03699e-06	2.23976e-06	9.73650e-07	8.46707e-07	1.82036e-06	6.31089e-07	-1.22679e-07	5.08409e-07	6.04895e-07	-2.41537e-07	3.63358e-07	3.26123e-07	-1.67673e-07	1.58450e-07	-4.32918e-07	7.23441e-07	2.90522e-07	2.15729e-07	-1.54884e-07	6.08453e-08
16.220	-2.90136e-07	3.05224e-08	-2.59614e-07	1.20676e-06	1.03678e-06	2.24354e-06	9.78258e-07	8.48045e-07	1.82630e-06	6.29933e-07	-1.22455e-07	5.07478e-07	6.03111e-07	-2.40825e-07	3.62286e-07	3.24602e-07	-1.66891e-07	1.57710e-07	-4.35359e-07	7.22293e-07	2.86934e-07	2.14325e-07	-1.53876e-07	6.04491e-08
16.245	-2.89152e-07	3.04188e-08	-2.58733e-07	1.21074e-06	1.03656e-06	2.24730e-06	9.82852e-07	8.49379e-07	1.83223e-06	6.28773e-07	-1.22229e-07	5.06544e-07	6.01326e-07	-2.40112e-07	3.61214e-07	3.23082e-07	-1.66110e-07	1.56972e-07	-4.37799e-07	7.21135e-07	2.83336e-07	2.12922e-07	-1.52868e-07	6.00535e-08
16.269	-2.88171e-07	3.03156e-08	-2.57855e-07	1.21469e-06	1.03634e-06	2.25103e-06	9.87433e-07	8.50708e-07	1.83814e-06	6.27607e-07	-1.22003e-07	5.05604e-07	5.99542e-07	-2.39400e-07	3.60142e-07	3.21563e-07	-1.65329e-07	1.56234e-07	-4.40238e-07	7.19966e-07	2.79729e-07	2.11521e-07	-1.51862e-07	5.96583e-08
16.294	-2.87193e-07	3.02128e-08	-2.56980e-07	1.21862e-06	1.03612e-06	2.25474e-06	9.91999e-07	8.52031e-07	1.84403e-06	6.26436e-07	-1.21775e-07	5.04661e-07	5.97757e-07	-2.38687e-07	3.59070e-07	3.20047e-07	-1.64549e-07	1.55497e-07	-4.42676e-07	7.18787e-07	2.76111e-07	2.10121e-07	-1.50858e-07	5.92636e-08
16.318	-2.86219e-07	3.01103e-08	-2.56108e-07	1.22254e-06	1.03589e-06	2.25843e-06	9.96551e-07	8.53349e-07	1.84990e-06	6.25260e-07	-1.21546e-07	5.03713e-07	5.95972e-07	-2.37974e-07	3.57997e-07	3.18532e-07	-1.63770e-07	1.54761e-07	-4.45113e-07	7.17598e-07	2.72485e-07	2.08724e-07	-1.49854e-07	5.88694e-08
16.343	-2.85248e-07	3.00081e-08	-2.55240e-07	1.22643e-06	1.03566e-06	2.26209e-06	1.00109e-06	8.54662e-07	1.85575e-06	6.24079e-07	-1.21317e-07	5.02762e-07	5.94186e-07	-2.37261e-07	3.56925e-07	3.17019e-07	-1.62992e-07	1.54026e-07	-4.47550e-07	7.16399e-07	2.68849e-07	2.07328e-07	-1.48852e-07	5.84757e-08
16.368	-2.84280e-07	2.99064e-08	-2.54374e-07	1.23031e-06	1.03543e-06	2.26573e-06	1.00561e-06	8.55970e-07	1.86158e-06	6.22892e-07	-1.21086e-07	5.01806e-07	5.92401e-07	-2.36548e-07	3.55852e-07	3.15507e-07	-1.62215e-07	1.53292e-07	-4.49985e-07	7.15189e-07	2.65204e-07	2.05934e-07	-1.47851e-07	5.80826e-08
16.392	-2.83316e-07	2.98049e-08	-2.53511e-07	1.23416e-06	1.03519e-06	2.26935e-06	1.01012e-06	8.57272e-07	1.86739e-06	6.21701e-07	-1.20854e-07	5.00846e-07	5.90615e-07	-2.35835e-07	3.54780e-07	3.13998e-07	-1.61439e-07	1.52558e-07	-4.52420e-07	7.13969e-07	2.61550e-07	2.04542e-07	-1.46852e-07	5.76900e-08
16.417	-2.82355e-07	2.97039e-08	-2.52652e-07	1.23799e-06	1.03494e-06	2.27294e-06	1.01462e-06	8.58569e-07	1.87319e-06	6.20504e-07	-1.20622e-07	4.99882e-07	5.88830e-07	-2.35123e-07	3.53707e-07	3.12490e-07	-1.60664e-07	1.51826e-07	-4.54853e-07	7.12739e-07	2.57887e-07	2.03152e-07	-1.45854e-07	5.72979e-08
16.441	-2.81398e-07	2.96032e-08	-2.51795e-07	1.24181e-06	1.03470e-06	2.27651e-06	1.01910e-06	8.59860e-07	1.87896e-06	6.19303e-07	-1.20388e-07	4.98914e-07	5.87045e-07	-2.34410e-07	3.52635e-07	3.10984e-07	-1.59890e-07	1.51094e-07	-4.57284e-07	7.11500e-07	2.54215e-07	2.01764e-07	-1.44857e-07	5.69064e-08
16.466	-2.80444e-07	2.95028e-08	-2.50942e-07	1.24560e-06	1.03445e-06	2.28005e-06	1.02356e-06	8.61146e-07	1.88471e-06	6.18096e-07	-1.20154e-07	4.97943e-07	5.85259e-07	-2.33697e-07	3.51563e-07	3.09481e-07	-1.59117e-07	1.50364e-07	-4.59714e-07	7.10250e-07	2.50536e-07	2.00378e-07	-1.43862e-07	5.65155e-08
16.490	-2.79494e-07	2.94029e-08	-2.50091e-07	1.24938e-06	1.03419e-06	2.28357e-06	1.02802e-06	8.62426e-07	1.89044e-06	6.16885e-07	-1.19918e-07	4.96967e-07	5.83474e-07	-2.32984e-07	3.50490e-07	3.07979e-07	-1.58345e-07	1.49634e-07	-4.62143e-07	7.08991e-07	2.46848e-07	1.98994e-07	-1.42869e-07	5.61252e-08
16.515	-2.78548e-07	2.93033e-08	-2.49244e-07	1.25313e-06	1.03393e-06	2.28707e-06	1.03245e-06	8.63701e-07	1.89616e-06	6.15669e-07	-1.19682e-07	4.95987e-07	5.81689e-07	-2.32271e-07	3.49418e-07	3.06479e-07	-1.57574e-07	1.48905e-07	-4.64570e-07	7.07722e-07	2.43151e-07	1.97612e-07	-1.41877e-07	5.57354e-08
16.540	-2.77604e-07	2.92041e-08	-2.48400e-07	1.25687e-06	1.03367e-06	2.29054e-06	1.03688e-06	8.64970e-07	1.90185e-06	6.14448e-07	-1.19445e-07	4.95004e-07	5.79905e-07	-2.31559e-07	3.48346e-07	3.04981e-07	-1.56804e-07	1.48178e-07	-4.66996e-07	7.06443e-07	2.39447e-07	1.96232e-07	-1.40886e-07	5.53463e-08
16.564	-2.76665e-07	2.91052e-08	-2.47560e-07	1.26058e-06	1.03341e-06	2.29399e-06	1.04129e-06	8.66234e-07	1.90752e-06	6.13223e-07	-1.19206e-07	4.94016e-07	5.78121e-07	-2.30846e-07	3.47274e-07	3.03486e-07	-1.56035e-07	1.47451e-07	-4.69419e-07	7.05154e-07	2.35735e-07	1.94855e-07	-1.39897e-07	5.49578e-08
16.589	-2.75729e-07	2.90068e-08	-2.46722e-07	1.26427e-06	1.03314e-06	2.29741e-06	1.04568e-06	8.67492e-07	1.91317e-06	6.11993e-07	-1.18967e-07	4.93025e-07	5.76337e-07	-2.30134e-07	3.46203e-07	3.01992e-07	-1.55267e-07	1.46726e-07	-4.71841e-07	7.03856e-07	2.32016e-07	1.93479e-07	-1.38910e-07	5.45699e-08
16.613	-2.74797e-07	2.89087e-08	-2.45888e-07	1.26795e-06	1.03286e-06	2.30081e-06	1.05006e-06	8.68744e-07	1.91880e-06	6.10758e-07	-1.18727e-07	4.92030e-07	5.74554e-07	-2.29422e-07	3.45132e-07	3.00501e-07	-1.54500e-07	1.46001e-07	-4.74260e-07	7.02549e-07	2.28289e-07	1.92106e-07	-1.37924e-07	5.41826e-08
16.638	-2.73869e-07	2.88110e-08	-2.45057e-07	1.27160e-06	1.03259e-06	2.30418e-06	1.05442e-06	8.69990e-07	1.92441e-06	6.09518e-07	-1.18486e-07	4.91032e-07	5.72771e-07	-2.28710e-07	3.44061e-07	2.99012e-07	-1.53735e-07	1.45278e-07	-4.76678e-07	7.01232e-07	2.24554e-07	1.90736e-07	-1.36940e-07	5.37960e-08
16.662	-2.72944e-07	2.87138e-08	-2.44230e-07	1.27523e-06	1.03230e-06	2.30753e-06	1.05877e-06	8.71231e-07	1.93000e-06	6.08274e-07	-1.18244e-07	4.90030e-07	5.70988e-07	-2.27998e-07	3.42990e-07	2.97526e-07	-1.52970e-07	1.44555e-07	-4.79093e-07	6.99906e-07	2.20813e-07	1.89367e-07	-1.35957e-07	5.34101e-08
16.687	-2.72023e-07	2.86169e-08	-2.43406e-07	1.27884e-06	1.03202e-06	2.31086e-06	1.06310e-06	8.72465e-07	1.93557e-06	6.07025e-07	-1.18002e-07	4.89024e-07	5.69207e-07	-2.27287e-07	3.41920e-07	2.96042e-07	-1.52207e-07	1.43834e-07	-4.81506e-07	6.98570e-07	2.17065e-07	1.88001e-07	-1.34977e-07	5.30248e-08
16.712	-2.71105e-07	2.85204e-08	-2.42585e-07	1.28243e-06	1.03173e-06	2.31416e-06	1.06742e-06	8.73694e-07	1.94112e-06	6.05772e-07	-1.17758e-07	4.88014e-07	5.67426e-07	-2.26576e-07	3.40850e-07	2.94560e-07	-1.51445e-07	1.43114e-07	-4.83916e-07	6.97226e-07	2.13310e-07	1.86638e-07	-1.33998e-07	5.26402e-08
16.736	-2.70192e-07	2.84243e-08	-2.41768e-07	1.28600e-06	1.03144e-06	2.31744e-06	1.07173e-06	8.74917e-07	1.94664e-06	6.04515e-07	-1.17514e-07	4.87001e-07	5.65645e-07	-2.25865e-07	3.39781e-07	2.93080e-07	-1.50685e-07	1.42396e-07	-4.86324e-07	6.95872e-07	2.09548e-07	1.85277e-07	-1.33020e-07	5.22563e-08
16.761	-2.69282e-07	2.83286e-08	-2.40954e-07	1.28955e-06	1.03114e-06	2.32069e-06	1.07602e-06	8.76134e-07	1.95215e-06	6.03253e-07	-1.17268e-07	4.85984e-07	5.63866e-07	-2.25154e-07	3.38712e-07	2.91603e-07	-1.49925e-07	1.41678e-07	-4.88730e-07	6.94510e-07	2.05780e-07	1.83918e-07	-1.32045e-07	5.18732e-08
16.785	-2.68377e-07	2.82333e-08	-2.40143e-07	1.29308e-06	1.03084e-06	2.32392e-06	1.08029e-06	8.77345e-07	1.95764e-06	6.01987e-07	-1.17022e-07	4.84964e-07	5.62087e-07	-2.24444e-07	3.37643e-07	2.90129e-07	-1.49167e-07	1.40962e-07	-4.91133e-07	6.93138e-07	2.02005e-07	1.82562e-07	-1.31071e-07	5.14907e-08
16.810	-2.67475e-07	2.81384e-08	-2.39336e-07	1.29659e-06	1.03053e-06	2.32712e-06	1.08455e-06	8.78549e-07	1.96310e-06	6.00716e-07	-1.16775e-07	4.83941e-07	5.60309e-07	-2.23734e-07	3.36575e-07	2.88657e-07	-1.48411e-07	1.40247e-07	-4.93533e-07	6.91758e-07	1.98225e-07	1.81209e-07	-1.30100e-07	5.11090e-08
16.835	-2.66577e-07	2.80439e-08	-2.38533e-07	1.30008e-06	1.03022e-06	2.33030e-06	1.08879e-06	8.79748e-07	1.96854e-06	5.99441e-07	-1.16527e-07	4.82914e-07	5.58532e-07	-2.23025e-07	3.35508e-07	2.87188e-07	-1.47655e-07	1.39533e-07	-4.95930e-07	6.90368e-07	1.94439e-07	1.79858e-07	-1.29130e-07	5.07280e-08
16.859	-2.65683e-07	2.79499e-08	-2.37733e-07	1.30355e-06	1.02991e-06	2.33346e-06	1.09302e-06	8.80940e-07	1.97396e-06	5.98162e-07	-1.16279e-07	4.81883e-07	5.56756e-07	-2.22315e-07	3.34441e-07	2.85721e-07	-1.46901e-07	1.38820e-07	-4.98324e-07	6.88970e-07	1.90647e-07	1.78510e-07	-1.28162e-07	5.03478e-08
16.884	-2.64792e-07	2.78562e-08	-2.36936e-07	1.30699e-06	1.02959e-06	2.33659e-06	1.09723e-06	8.82127e-07	1.97936e-06	5.96879e-07	-1.16029e-07	4.80850e-07	5.54982e-07	-2.21607e-07	3.33375e-07	2.84257e-07	-1.46148e-07	1.38109e-07	-5.00715e-07	6.87564e-07	1.86849e-07	1.77164e-07	-1.27196e-07	4.99683e-08
16.908	-2.63906e-07	2.77630e-08	-2.36143e-07	1.31042e-06	1.02927e-06	2.33969e-06	1.10143e-06	8.83307e-07	1.98474e-06	5.95592e-07	-1.15779e-07	4.79813e-07	5.53208e-07	-2.20898e-07	3.32309e-07	2.82796e-07	-1.45397e-07	1.37399e-07	-5.03103e-07	6.86149e-07	1.83046e-07	1.75822e-07	-1.26232e-07	4.95896e-08
16.933	-2.63024e-07	2.76702e-08	-2.35354e-07	1.31382e-06	1.02895e-06	2.34277e-06	1.10561e-06	8.84481e-07	1.99010e-06	5.94301e-07	-1.15528e-07	4.78772e-07	5.51435e-07	-2.20191e-07	3.31244e-07	2.81337e-07	-1.44647e-07	1.36690e-07	-5.05487e-07	6.84725e-07	1.79238e-07	1.74482e-07	-1.25270e-07	4.92116e-08
16.957	-2.62146e-07	2.75778e-08	-2.34568e-07	1.31721e-06	1.02862e-06	2.34583e-06	1.10978e-06	8.85648e-07	1.99543e-06	5.93005e-07	-1.15276e-07	4.77729e-07	5.49663e-07	-2.19483e-07	3.30180e-07	2.79882e-07	-1.43899e-07	1.35983e-07	-5.07868e-07	6.83293e-07	1.75424e-07	1.73144e-07	-1.24310e-07	4.88345e-08
16.982	-2.61272e-07	2.74859e-08	-2.33786e-07	1.32057e-06	1.02829e-06	2.34885e-06	1.11393e-06	8.86810e-07	2.00074e-06	5.91706e-07	-1.15024e-07	4.76682e-07	5.47893e-07	-2.18776e-07	3.29117e-07	2.78429e-07	-1.43152e-07	1.35277e-07	-5.10246e-07	6.81852e-07	1.71606e-07	1.71810e-07	-1.23352e-07	4.84582e-08
17.007	-2.60402e-07	2.73943e-08	-2.33007e-07	1.32391e-06	1.02795e-06	2.35186e-06	1.11807e-06	8.87965e-07	2.00603e-06	5.90403e-07	-1.14770e-07	4.75632e-07	5.46124e-07	-2.18070e-07	3.28054e-07	2.76979e-07	-1.42406e-07	1.34573e-07	-5.12620e-07	6.80404e-07	1.67783e-07	1.70479e-07	-1.22396e-07	4.80826e-08
17.031	-2.59536e-07	2.73032e-08	-2.32233e-07	1.32723e-06	1.02761e-06	2.35484e-06	1.12219e-06	8.89113e-07	2.01130e-06	5.89096e-07	-1.14516e-07	4.74579e-07	5.44356e-07	-2.17364e-07	3.26992e-07	2.75532e-07	-1.41662e-07	1.33869e-07	-5.14991e-07	6.78947e-07	1.63956e-07	1.69150e-07	-1.21442e-07	4.77079e-08
17.056	-2.58674e-07	2.72126e-08	-2.31461e-07	1.33053e-06	1.02726e-06	2.35779e-06	1.12629e-06	8.90255e-07	2.01655e-06	5.87785e-07	-1.14261e-07	4.73523e-07	5.42590e-07	-2.16659e-07	3.25931e-07	2.74088e-07	-1.40920e-07	1.33168e-07	-5.17358e-07	6.77482e-07	1.60124e-07	1.67825e-07	-1.20491e-07	4.73341e-08
17.080	-2.57816e-07	2.71223e-08	-2.30694e-07	1.33381e-06	1.02691e-06	2.36072e-06	1.13038e-06	8.91391e-07	2.02177e-06	5.86470e-07	-1.14006e-07	4.72464e-07	5.40825e-07	-2.15954e-07	3.24871e-07	2.72646e-07	-1.40179e-07	1.32468e-07	-5.19721e-07	6.76009e-07	1.56289e-07	1.66502e-07	-1.19541e-07	4.69610e-08
17.105	-2.56963e-07	2.70325e-08	-2.29930e-07	1.33707e-06	1.02656e-06	2.36363e-06	1.13445e-06	8.92520e-07	2.02697e-06	5.85152e-07	-1.13750e-07	4.71402e-07	5.39061e-07	-2.15250e-07	3.23812e-07	2.71208e-07	-1.39439e-07	1.31769e-07	-5.22080e-07	6.74528e-07	1.52449e-07	1.65183e-07	-1.18594e-07	4.65889e-08
17.129	-2.56113e-07	2.69432e-08	-2.29170e-07	1.34030e-06	1.02620e-06	2.36651e-06	1.13851e-06	8.93642e-07	2.03215e-06	5.83830e-07	-1.13493e-07	4.70337e-07	5.37299e-07	-2.14546e-07	3.22753e-07	2.69773e-07	-1.38702e-07	1.31072e-07	-5.24435e-07	6.73040e-07	1.48605e-07	1.63866e-07	-1.17648e-07	4.62176e-08
17.154	-2.55268e-07	2.68543e-08	-2.28414e-07	1.34352e-06	1.02584e-06	2.36936e-06	1.14255e-06	8.94758e-07	2.03731e-06	5.82504e-07	-1.13235e-07	4.69269e-07	5.35539e-07	-2.13843e-07	3.21696e-07	2.68341e-07	-1.37965e-07	1.30376e-07	-5.26785e-07	6.71543e-07	1.44758e-07	1.62553e-07	-1.16705e-07	4.58471e-08
17.179	-2.54427e-07	2.67658e-08	-2.27661e-07	1.34671e-06	1.02548e-06	2.37219e-06	1.14658e-06	8.95868e-07	2.04244e-06	5.81175e-07	-1.12977e-07	4.68198e-07	5.33780e-07	-2.13141e-07	3.20639e-07	2.66912e-07	-1.37231e-07	1.29682e-07	-5.29132e-07	6.70039e-07	1.40907e-07	1.61242e-07	-1.15765e-07	4.54776e-08
17.203	-2.53591e-07	2.66778e-08	-2.26913e-07	1.34988e-06	1.02511e-06	2.37499e-06	1.15059e-06	8.96971e-07	2.04756e-06	5.79842e-07	-1.12717e-07	4.67125e-07	5.32023e-07	-2.12439e-07	3.19584e-07	2.65486e-07	-1.36498e-07	1.28989e-07	-5.31474e-07	6.68527e-07	1.37053e-07	1.59935e-07	-1.14826e-07	4.51089e-08
17.228	-2.52758e-07	2.65902e-08	-2.26168e-07	1.35303e-06	1.02474e-06	2.37777e-06	1.15458e-06	8.98067e-07	2.05265e-06	5.78506e-07	-1.12458e-07	4.66048e-07	5.30268e-07	-2.11738e-07	3.18529e-07	2.64064e-07	-1.35766e-07	1.28298e-07	-5.33812e-07	6.67008e-07	1.33196e-07	1.58631e-07	-1.13890e-07	4.47411e-08
17.252	-2.51930e-07	2.65031e-08	-2.25427e-07	1.35616e-06	1.02436e-06	2.38052e-06	1.15856e-06	8.99156e-07	2.05771e-06	5.77166e-07	-1.12197e-07	4.64969e-07	5.28514e-07	-2.11038e-07	3.17476e-07	2.62645e-07	-1.35036e-07	1.27608e-07	-5.36145e-07	6.65482e-07	1.29336e-07	1.57331e-07	-1.12956e-07	4.43743e-08
17.277	-2.51106e-07	2.64164e-08	-2.24690e-07	1.35927e-06	1.02398e-06	2.38325e-06	1.16252e-06	9.00239e-07	2.06275e-06	5.75823e-07	-1.11936e-07	4.63887e-07	5.26762e-07	-2.10339e-07	3.16424e-07	2.61229e-07	-1.34308e-07	1.26920e-07	-5.38474e-07	6.63947e-07	1.25473e-07	1.56033e-07	-1.12025e-07	4.40083e-08
17.301	-2.50287e-07	2.63302e-08	-2.23957e-07	1.36236e-06	1.02359e-06	2.38595e-06	1.16646e-06	9.01315e-07	2.06778e-06	5.74477e-07	-1.11674e-07	4.62802e-07	5.25012e-07	-2.09640e-07	3.15372e-07	2.59816e-07	-1.33582e-07	1.26234e-07	-5.40798e-07	6.62406e-07	1.21608e-07	1.54739e-07	-1.11096e-07	4.36433e-08
17.326	-2.49472e-07	2.62445e-08	-2.23227e-07	1.36542e-06	1.02320e-06	2.38863e-06	1.17039e-06	9.02384e-07	2.07277e-06	5.73127e-07	-1.11412e-07	4.61715e-07	5.23264e-07	-2.08942e-07	3.14322e-07	2.58406e-07	-1.32857e-07	1.25549e-07	-5.43117e-07	6.60858e-07	1.17740e-07	1.53448e-07	-1.10169e-07	4.32793e-08
17.351	-2.48661e-07	2.61592e-08	-2.22502e-07	1.36847e-06	1.02281e-06	2.39128e-06	1.17430e-06	9.03446e-07	2.07775e-06	5.71774e-07	-1.11149e-07	4.60625e-07	5.21518e-07	-2.08245e-07	3.13273e-07	2.57000e-07	-1.32135e-07	1.24866e-07	-5.45431e-07	6.59302e-07	1.13871e-07	1.52161e-07	-1.09245e-07	4.29162e-08
17.375	-2.47855e-07	2.60744e-08	-2.21780e-07	1.37149e-06	1.02241e-06	2.39390e-06	1.17820e-06	9.04501e-07	2.08270e-06	5.70418e-07	-1.10885e-07	4.59532e-07	5.19774e-07	-2.07548e-07	3.12226e-07	2.55598e-07	-1.31413e-07	1.24184e-07	-5.47741e-07	6.57739e-07	1.09999e-07	1.50877e-07	-1.08323e-07	4.25540e-08
17.400	-2.47053e-07	2.59900e-08	-2.21063e-07	1.37449e-06	1.02201e-06	2.39650e-06	1.18208e-06	9.05550e-07	2.08763e-06	5.69059e-07	-1.10621e-07	4.58437e-07	5.18032e-07	-2.06853e-07	3.11179e-07	2.54199e-07	-1.30694e-07	1.23505e-07	-5.50045e-07	6.56170e-07	1.06125e-07	1.49596e-07	-1.07403e-07	4.21928e-08
17.424	-2.46255e-07	2.59061e-08	-2.20349e-07	1.37747e-06	1.02160e-06	2.39907e-06	1.18594e-06	9.06591e-07	2.09253e-06	5.67696e-07	-1.10356e-07	4.57340e-07	5.16292e-07	-2.06158e-07	3.10134e-07	2.52803e-07	-1.29977e-07	1.22827e-07	-5.52344e-07	6.54593e-07	1.02249e-07	1.48319e-07	-1.06486e-07	4.18326e-08
17.449	-2.45463e-07	2.58227e-08	-2.19640e-07	1.38043e-06	1.02119e-06	2.40162e-06	1.18979e-06	9.07626e-07	2.09741e-06	5.66331e-07	-1.10091e-07	4.56240e-07	5.14554e-07	-2.05464e-07	3.09090e-07	2.51411e-07	-1.29261e-07	1.22150e-07	-5.54638e-07	6.53010e-07	9.83724e-08	1.47045e-07	-1.05572e-07	4.14734e-08
17.473	-2.44674e-07	2.57398e-08	-2.18934e-07	1.38337e-06	1.02078e-06	2.40414e-06	1.19362e-06	9.08653e-07	2.10227e-06	5.64963e-07	-1.09825e-07	4.55138e-07	5.12819e-07	-2.04771e-07	3.08048e-07	2.50022e-07	-1.28547e-07	1.21475e-07	-5.56926e-07	6.51420e-07	9.44941e-08	1.45775e-07	-1.04660e-07	4.11151e-08
17.498	-2.43890e-07	2.56573e-08	-2.18233e-07	1.38628e-06	1.02036e-06	2.40664e-06	1.19743e-06	9.09674e-07	2.10710e-06	5.63592e-07	-1.09558e-07	4.54033e-07	5.11085e-07	-2.04079e-07	3.07007e-07	2.48637e-07	-1.27835e-07	1.20803e-07	-5.59209e-07	6.49824e-07	9.06147e-08	1.44509e-07	-1.03751e-07	4.07579e-08
17.523	-2.43111e-07	2.55753e-08	-2.17535e-07	1.38918e-06	1.01994e-06	2.40911e-06	1.20123e-06	9.10688e-07	2.11191e-06	5.62218e-07	-1.09291e-07	4.52926e-07	5.09354e-07	-2.03388e-07	3.05967e-07	2.47256e-07	-1.27125e-07	1.20131e-07	-5.61487e-07	6.48221e-07	8.67343e-08	1.43246e-07	-1.02844e-07	4.04017e-08
17.547	-2.42336e-07	2.54938e-08	-2.16842e-07	1.39205e-06	1.01951e-06	2.41156e-06	1.20501e-06	9.11694e-07	2.11670e-06	5.60841e-07	-1.09024e-07	4.51817e-07	5.07626e-07	-2.02697e-07	3.04928e-07	2.45878e-07	-1.26416e-07	1.19462e-07	-5.63758e-07	6.46612e-07	8.28531e-08	1.41986e-07	-1.01940e-07	4.00465e-08
17.572	-2.41565e-07	2.54127e-08	-2.16152e-07	1.39490e-06	1.01908e-06	2.41397e-06	1.20877e-06	9.12693e-07	2.12146e-06	5.59461e-07	-1.08756e-07	4.50706e-07	5.05899e-07	-2.02008e-07	3.03891e-07	2.44504e-07	-1.25710e-07	1.18794e-07	-5.66024e-07	6.44996e-07	7.89714e-08	1.40731e-07	-1.01038e-07	3.96923e-08
17.596	-2.40799e-07	2.53322e-08	-2.15467e-07	1.39772e-06	1.01864e-06	2.41637e-06	1.21251e-06	9.13686e-07	2.12620e-06	5.58079e-07	-1.08487e-07	4.49592e-07	5.04175e-07	-2.01320e-07	3.02856e-07	2.43134e-07	-1.25005e-07	1.18129e-07	-5.68285e-07	6.43374e-07	7.50892e-08	1.39478e-07	-1.00139e-07	3.93392e-08
17.621	-2.40038e-07	2.52521e-08	-2.14786e-07	1.40053e-06	1.01820e-06	2.41874e-06	1.21624e-06	9.14671e-07	2.13092e-06	5.56694e-07	-1.08218e-07	4.48476e-07	5.02454e-07	-2.00632e-07	3.01822e-07	2.41767e-07	-1.24303e-07	1.17465e-07	-5.70539e-07	6.41746e-07	7.12067e-08	1.38230e-07	-9.92430e-08	3.89871e-08
17.646	-2.39282e-07	2.51725e-08	-2.14109e-07	1.40332e-06	1.01776e-06	2.42108e-06	1.21996e-06	9.15649e-07	2.13561e-06	5.55306e-07	-1.07948e-07	4.47358e-07	5.00735e-07	-1.99946e-07	3.00789e-07	2.40404e-07	-1.23602e-07	1.16802e-07	-5.72787e-07	6.40111e-07	6.73241e-08	1.36986e-07	-9.83495e-08	3.86360e-08
17.670	-2.38530e-07	2.50934e-08	-2.13436e-07	1.40608e-06	1.01731e-06	2.42339e-06	1.22365e-06	9.16619e-07	2.14027e-06	5.53916e-07	-1.07678e-07	4.46238e-07	4.99018e-07	-1.99260e-07	2.99758e-07	2.39045e-07	-1.22903e-07	1.16142e-07	-5.75029e-07	6.38471e-07	6.34417e-08	1.35745e-07	-9.74586e-08	3.82861e-08
17.695	-2.37782e-07	2.50147e-08	-2.12767e-07	1.40882e-06	1.01686e-06	2.42568e-06	1.22733e-06	9.17583e-07	2.14491e-06	5.52523e-07	-1.07407e-07	4.45116e-07	4.97305e-07	-1.98576e-07	2.98729e-07	2.37690e-07	-1.22206e-07	1.15484e-07	-5.77265e-07	6.36825e-07	5.95596e-08	1.34508e-07	-9.65705e-08	3.79372e-08
17.719	-2.37039e-07	2.49366e-08	-2.12103e-07	1.41154e-06	1.01641e-06	2.42795e-06	1.23099e-06	9.18539e-07	2.14953e-06	5.51128e-07	-1.07136e-07	4.43993e-07	4.95593e-07	-1.97893e-07	2.97701e-07	2.36339e-07	-1.21511e-07	1.14827e-07	-5.79495e-07	6.35173e-07	5.56779e-08	1.33274e-07	-9.56851e-08	3.75894e-08
17.744	-2.36301e-07	2.48590e-08	-2.11442e-07	1.41424e-06	1.01595e-06	2.43018e-06	1.23464e-06	9.19488e-07	2.15413e-06	5.49731e-07	-1.06864e-07	4.42867e-07	4.93885e-07	-1.97211e-07	2.96674e-07	2.34991e-07	-1.20819e-07	1.14172e-07	-5.81718e-07	6.33515e-07	5.17968e-08	1.32045e-07	-9.48025e-08	3.72426e-08
17.768	-2.35568e-07	2.47818e-08	-2.10786e-07	1.41691e-06	1.01548e-06	2.43239e-06	1.23827e-06	9.20429e-07	2.15870e-06	5.48331e-07	-1.06592e-07	4.41739e-07	4.92179e-07	-1.96529e-07	2.95650e-07	2.33648e-07	-1.20128e-07	1.13520e-07	-5.83935e-07	6.31852e-07	4.79166e-08	1.30820e-07	-9.39226e-08	3.68970e-08
17.793	-2.34839e-07	2.47052e-08	-2.10134e-07	1.41957e-06	1.01501e-06	2.43458e-06	1.24188e-06	9.21363e-07	2.16324e-06	5.46929e-07	-1.06319e-07	4.40609e-07	4.90476e-07	-1.95849e-07	2.94627e-07	2.32308e-07	-1.19439e-07	1.12869e-07	-5.86146e-07	6.30183e-07	4.40373e-08	1.29598e-07	-9.30456e-08	3.65525e-08
17.818	-2.34116e-07	2.46290e-08	-2.09487e-07	1.42220e-06	1.01454e-06	2.43674e-06	1.24547e-06	9.22290e-07	2.16776e-06	5.45524e-07	-1.06046e-07	4.39478e-07	4.88776e-07	-1.95171e-07	2.93606e-07	2.30972e-07	-1.18753e-07	1.12220e-07	-5.88349e-07	6.28509e-07	4.01592e-08	1.28380e-07	-9.21714e-08	3.62090e-08
17.842	-2.33396e-07	2.45534e-08	-2.08843e-07	1.42481e-06	1.01407e-06	2.43887e-06	1.24905e-06	9.23210e-07	2.17226e-06	5.44118e-07	-1.05773e-07	4.38345e-07	4.87079e-07	-1.94493e-07	2.92586e-07	2.29641e-07	-1.18068e-07	1.11573e-07	-5.90546e-07	6.26829e-07	3.62825e-08	1.27167e-07	-9.13001e-08	3.58667e-08
17.867	-2.32682e-07	2.44782e-08	-2.08204e-07	1.42739e-06	1.01359e-06	2.44098e-06	1.25260e-06	9.24122e-07	2.17673e-06	5.42709e-07	-1.05499e-07	4.37210e-07	4.85384e-07	-1.93816e-07	2.91568e-07	2.28313e-07	-1.17385e-07	1.10928e-07	-5.92736e-07	6.25144e-07	3.24072e-08	1.25957e-07	-9.04316e-08	3.55256e-08
17.891	-2.31972e-07	2.44035e-08	-2.07569e-07	1.42996e-06	1.01310e-06	2.44306e-06	1.25615e-06	9.25026e-07	2.18117e-06	5.41298e-07	-1.05225e-07	4.36074e-07	4.83693e-07	-1.93141e-07	2.90552e-07	2.26990e-07	-1.16705e-07	1.10285e-07	-5.94920e-07	6.23453e-07	2.85337e-08	1.24752e-07	-8.95660e-08	3.51855e-08
17.916	-2.31267e-07	2.43294e-08	-2.06938e-07	1.43250e-06	1.01261e-06	2.44512e-06	1.25967e-06	9.25923e-07	2.18559e-06	5.39886e-07	-1.04950e-07	4.34935e-07	4.82005e-07	-1.92467e-07	2.89538e-07	2.25670e-07	-1.16027e-07	1.09644e-07	-5.97096e-07	6.21758e-07	2.46621e-08	1.23550e-07	-8.87033e-08	3.48466e-08
17.940	-2.30567e-07	2.42557e-08	-2.06312e-07	1.43503e-06	1.01212e-06	2.44715e-06	1.26318e-06	9.26813e-07	2.18999e-06	5.38471e-07	-1.04675e-07	4.33796e-07	4.80319e-07	-1.91794e-07	2.88525e-07	2.24355e-07	-1.15350e-07	1.09005e-07	-5.99265e-07	6.20058e-07	2.07924e-08	1.22352e-07	-8.78436e-08	3.45089e-08
17.965	-2.29872e-07	2.41826e-08	-2.05689e-07	1.43753e-06	1.01162e-06	2.44915e-06	1.26667e-06	9.27695e-07	2.19436e-06	5.37054e-07	-1.04400e-07	4.32654e-07	4.78637e-07	-1.91122e-07	2.87515e-07	2.23044e-07	-1.14676e-07	1.08368e-07	-6.01427e-07	6.18352e-07	1.69251e-08	1.21159e-07	-8.69868e-08	3.41723e-08
17.990	-2.29182e-07	2.41100e-08	-2.05072e-07	1.44000e-06	1.01112e-06	2.45113e-06	1.27014e-06	9.28570e-07	2.19871e-06	5.35636e-07	-1.04124e-07	4.31512e-07	4.76958e-07	-1.90451e-07	2.86506e-07	2.21737e-07	-1.14004e-07	1.07733e-07	-6.03582e-07	6.16642e-07	1.30601e-08	1.19970e-07	-8.61329e-08	3.38368e-08
18.014	-2.28496e-07	2.40378e-08	-2.04458e-07	1.44246e-06	1.01062e-06	2.45308e-06	1.27359e-06	9.29437e-07	2.20303e-06	5.34215e-07	-1.03848e-07	4.30367e-07	4.75282e-07	-1.89782e-07	2.85499e-07	2.20434e-07	-1.13334e-07	1.07100e-07	-6.05730e-07	6.14927e-07	9.19768e-09	1.18785e-07	-8.52820e-08	3.35026e-08
18.039	-2.27815e-07	2.39662e-08	-2.03849e-07	1.44489e-06	1.01011e-06	2.45500e-06	1.27703e-06	9.30296e-07	2.20732e-06	5.32793e-07	-1.03571e-07	4.29222e-07	4.73609e-07	-1.89114e-07	2.84495e-07	2.19136e-07	-1.12667e-07	1.06469e-07	-6.07870e-07	6.13208e-07	5.33802e-09	1.17604e-07	-8.44342e-08	3.31695e-08
18.063	-2.27139e-07	2.38951e-08	-2.03244e-07	1.44730e-06	1.00959e-06	2.45690e-06	1.28045e-06	9.31148e-07	2.21159e-06	5.31370e-07	-1.03295e-07	4.28075e-07	4.71939e-07	-1.88447e-07	2.83492e-07	2.17842e-07	-1.12001e-07	1.05840e-07	-6.10002e-07	6.11484e-07	1.48129e-09	1.16427e-07	-8.35893e-08	3.28376e-08
18.088	-2.26468e-07	2.38245e-08	-2.02644e-07	1.44969e-06	1.00908e-06	2.45877e-06	1.28385e-06	9.31992e-07	2.21584e-06	5.29944e-07	-1.03018e-07	4.26927e-07	4.70273e-07	-1.87782e-07	2.82491e-07	2.16552e-07	-1.11338e-07	1.05214e-07	-6.12127e-07	6.09755e-07	-2.37234e-09	1.15254e-07	-8.27475e-08	3.25069e-08
18.112	-2.25802e-07	2.37544e-08	-2.02047e-07	1.45206e-06	1.00856e-06	2.46062e-06	1.28723e-06	9.32829e-07	2.22006e-06	5.28517e-07	-1.02740e-07	4.25777e-07	4.68610e-07	-1.87118e-07	2.81492e-07	2.15266e-07	-1.10677e-07	1.04589e-07	-6.14245e-07	6.08022e-07	-6.22269e-09	1.14086e-07	-8.19088e-08	3.21774e-08
18.137	-2.25140e-07	2.36848e-08	-2.01456e-07	1.45441e-06	1.00803e-06	2.46244e-06	1.29060e-06	9.33657e-07	2.22425e-06	5.27089e-07	-1.02463e-07	4.24626e-07	4.66950e-07	-1.86455e-07	2.80495e-07	2.13985e-07	-1.10019e-07	1.03966e-07	-6.16354e-07	6.06284e-07	-1.00696e-08	1.12922e-07	-8.10731e-08	3.18491e-08
18.162	-2.24484e-07	2.36158e-08	-2.00868e-07	1.45673e-06	1.00750e-06	2.46423e-06	1.29394e-06	9.34479e-07	2.22842e-06	5.25659e-07	-1.02185e-07	4.23474e-07	4.65294e-07	-1.85794e-07	2.79500e-07	2.12708e-07	-1.09362e-07	1.03346e-07	-6.18456e-07	6.04543e-07	-1.39129e-08	1.11763e-07	-8.02405e-08	3.15220e-08
18.186	-2.23833e-07	2.35472e-08	-2.00285e-07	1.45903e-06	1.00697e-06	2.46600e-06	1.29727e-06	9.35292e-07	2.23256e-06	5.24228e-07	-1.01906e-07	4.22321e-07	4.63641e-07	-1.85134e-07	2.78507e-07	2.11435e-07	-1.08708e-07	1.02728e-07	-6.20550e-07	6.02797e-07	-1.77524e-08	1.10607e-07	-7.94110e-08	3.11962e-08
18.211	-2.23186e-07	2.34792e-08	-1.99707e-07	1.46131e-06	1.00643e-06	2.46774e-06	1.30058e-06	9.36098e-07	2.23668e-06	5.22795e-07	-1.01628e-07	4.21167e-07	4.61992e-07	-1.84475e-07	2.77516e-07	2.10167e-07	-1.08056e-07	1.02112e-07	-6.22635e-07	6.01047e-07	-2.15879e-08	1.09456e-07	-7.85846e-08	3.08715e-08
18.235	-2.22544e-07	2.34117e-08	-1.99133e-07	1.46356e-06	1.00589e-06	2.46945e-06	1.30388e-06	9.36896e-07	2.24077e-06	5.21361e-07	-1.01349e-07	4.20012e-07	4.60346e-07	-1.83818e-07	2.76528e-07	2.08904e-07	-1.07406e-07	1.01498e-07	-6.24713e-07	5.99294e-07	-2.54193e-08	1.08310e-07	-7.77614e-08	3.05481e-08
18.260	-2.21907e-07	2.33447e-08	-1.98563e-07	1.46580e-06	1.00534e-06	2.47114e-06	1.30715e-06	9.37686e-07	2.24484e-06	5.19926e-07	-1.01070e-07	4.18855e-07	4.58704e-07	-1.83163e-07	2.75541e-07	2.07644e-07	-1.06759e-07	1.00886e-07	-6.26783e-07	5.97536e-07	-2.92464e-08	1.07167e-07	-7.69413e-08	3.02260e-08
18.285	-2.21276e-07	2.32783e-08	-1.97997e-07	1.46801e-06	1.00479e-06	2.47280e-06	1.31041e-06	9.38469e-07	2.24888e-06	5.18489e-07	-1.00791e-07	4.17698e-07	4.57065e-07	-1.82508e-07	2.74557e-07	2.06390e-07	-1.06113e-07	1.00276e-07	-6.28844e-07	5.95775e-07	-3.30690e-08	1.06029e-07	-7.61244e-08	2.99051e-08
18.309	-2.20649e-07	2.32123e-08	-1.97437e-07	1.47020e-06	1.00424e-06	2.47444e-06	1.31365e-06	9.39243e-07	2.25289e-06	5.17052e-07	-1.00511e-07	4.16540e-07	4.55430e-07	-1.81855e-07	2.73575e-07	2.05139e-07	-1.05471e-07	9.96687e-08	-6.30897e-07	5.94010e-07	-3.68869e-08	1.04896e-07	-7.53107e-08	2.95854e-08
18.334	-2.20027e-07	2.31469e-08	-1.96880e-07	1.47237e-06	1.00368e-06	2.47605e-06	1.31687e-06	9.40010e-07	2.25688e-06	5.15613e-07	-1.00232e-07	4.15381e-07	4.53799e-07	-1.81204e-07	2.72595e-07	2.03894e-07	-1.04830e-07	9.90635e-08	-6.32942e-07	5.92242e-07	-4.07000e-08	1.03767e-07	-7.45002e-08	2.92670e-08
18.358	-2.19410e-07	2.30820e-08	-1.96328e-07	1.47451e-06	1.00311e-06	2.47763e-06	1.32007e-06	9.40769e-07	2.26084e-06	5.14173e-07	-9.99518e-08	4.14221e-07	4.52171e-07	-1.80554e-07	2.71617e-07	2.02653e-07	-1.04192e-07	9.84605e-08	-6.34978e-07	5.90470e-07	-4.45081e-08	1.02643e-07	-7.36929e-08	2.89499e-08
18.383	-2.18798e-07	2.30176e-08	-1.95781e-07	1.47664e-06	1.00255e-06	2.47919e-06	1.32326e-06	9.41520e-07	2.26478e-06	5.12733e-07	-9.96718e-08	4.13061e-07	4.50548e-07	-1.79906e-07	2.70642e-07	2.01416e-07	-1.03556e-07	9.78597e-08	-6.37005e-07	5.88694e-07	-4.83111e-08	1.01523e-07	-7.28889e-08	2.86340e-08
18.407	-2.18191e-07	2.29538e-08	-1.95237e-07	1.47874e-06	1.00198e-06	2.48072e-06	1.32643e-06	9.42264e-07	2.26869e-06	5.11291e-07	-9.93916e-08	4.11899e-07	4.48928e-07	-1.79259e-07	2.69669e-07	2.00184e-07	-1.02923e-07	9.72611e-08	-6.39024e-07	5.86916e-07	-5.21087e-08	1.00407e-07	-7.20881e-08	2.83194e-08
18.432	-2.17589e-07	2.28904e-08	-1.94699e-07	1.48082e-06	1.00140e-06	2.48222e-06	1.32957e-06	9.42999e-07	2.27257e-06	5.09849e-07	-9.91112e-08	4.10737e-07	4.47311e-07	-1.78613e-07	2.68698e-07	1.98957e-07	-1.02292e-07	9.66648e-08	-6.41034e-07	5.85134e-07	-5.59008e-08	9.92966e-08	-7.12905e-08	2.80061e-08
18.457	-2.16992e-07	2.28276e-08	-1.94165e-07	1.48287e-06	1.00082e-06	2.48370e-06	1.33270e-06	9.43727e-07	2.27643e-06	5.08405e-07	-9.88306e-08	4.09575e-07	4.45699e-07	-1.77970e-07	2.67729e-07	1.97734e-07	-1.01663e-07	9.60707e-08	-6.43036e-07	5.83349e-07	-5.96872e-08	9.81903e-08	-7.04963e-08	2.76941e-08
18.481	-2.16400e-07	2.27654e-08	-1.93635e-07	1.48491e-06	1.00024e-06	2.48515e-06	1.33581e-06	9.44446e-07	2.28026e-06	5.06961e-07	-9.85499e-08	4.08411e-07	4.44091e-07	-1.77327e-07	2.66763e-07	1.96516e-07	-1.01037e-07	9.54789e-08	-6.45028e-07	5.81561e-07	-6.34678e-08	9.70887e-08	-6.97053e-08	2.73833e-08
18.506	-2.15813e-07	2.27036e-08	-1.93110e-07	1.48692e-06	9.99655e-07	2.48658e-06	1.33891e-06	9.45158e-07	2.28406e-06	5.05517e-07	-9.82691e-08	4.07248e-07	4.42486e-07	-1.76687e-07	2.65799e-07	1.95303e-07	-1.00413e-07	9.48894e-08	-6.47012e-07	5.79770e-07	-6.72424e-08	9.59916e-08	-6.89177e-08	2.70739e-08
18.530	-2.15231e-07	2.26424e-08	-1.92589e-07	1.48891e-06	9.99064e-07	2.48797e-06	1.34198e-06	9.45862e-07	2.28784e-06	5.04072e-07	-9.79882e-08	4.06083e-07	4.40886e-07	-1.76048e-07	2.64838e-07	1.94094e-07	-9.97917e-08	9.43022e-08	-6.48987e-07	5.77976e-07	-7.10108e-08	9.48991e-08	-6.81333e-08	2.67658e-08
18.555	-2.14655e-07	2.25817e-08	-1.92073e-07	1.49088e-06	9.98469e-07	2.48935e-06	1.34504e-06	9.46557e-07	2.29159e-06	5.02626e-07	-9.77071e-08	4.04919e-07	4.39289e-07	-1.75410e-07	2.63879e-07	1.92890e-07	-9.91727e-08	9.37172e-08	-6.50952e-07	5.76179e-07	-7.47729e-08	9.38113e-08	-6.73523e-08	2.64590e-08
18.579	-2.14083e-07	2.25215e-08	-1.91561e-07	1.49282e-06	9.97870e-07	2.49069e-06	1.34807e-06	9.47245e-07	2.29532e-06	5.01179e-07	-9.74259e-08	4.03753e-07	4.37697e-07	-1.74774e-07	2.62922e-07	1.91691e-07	-9.85562e-08	9.31346e-08	-6.52908e-07	5.74380e-07	-7.85284e-08	9.27282e-08	-6.65747e-08	2.61535e-08
18.604	-2.13516e-07	2.24619e-08	-1.91054e-07	1.49475e-06	9.97267e-07	2.49201e-06	1.35109e-06	9.47925e-07	2.29902e-06	4.99733e-07	-9.71447e-08	4.02588e-07	4.36108e-07	-1.74140e-07	2.61968e-07	1.90496e-07	-9.79421e-08	9.25543e-08	-6.54855e-07	5.72578e-07	-8.22773e-08	9.16498e-08	-6.58004e-08	2.58493e-08
18.629	-2.12954e-07	2.24028e-08	-1.90551e-07	1.49665e-06	9.96661e-07	2.49331e-06	1.35409e-06	9.48596e-07	2.30269e-06	4.98285e-07	-9.68634e-08	4.01422e-07	4.34524e-07	-1.73508e-07	2.61017e-07	1.89307e-07	-9.73305e-08	9.19763e-08	-6.56793e-07	5.70774e-07	-8.60193e-08	9.05760e-08	-6.50295e-08	2.55465e-08
18.653	-2.12397e-07	2.23442e-08	-1.90053e-07	1.49852e-06	9.96050e-07	2.49457e-06	1.35707e-06	9.49260e-07	2.30633e-06	4.96838e-07	-9.65820e-08	4.00256e-07	4.32944e-07	-1.72877e-07	2.60068e-07	1.88122e-07	-9.67213e-08	9.14007e-08	-6.58721e-07	5.68967e-07	-8.97543e-08	8.95070e-08	-6.42620e-08	2.52450e-08
18.678	-2.11845e-07	2.22862e-08	-1.89559e-07	1.50038e-06	9.95435e-07	2.49582e-06	1.36003e-06	9.49916e-07	2.30995e-06	4.95390e-07	-9.63005e-08	3.99089e-07	4.31368e-07	-1.72247e-07	2.59121e-07	1.86942e-07	-9.61147e-08	9.08274e-08	-6.60640e-07	5.67158e-07	-9.34821e-08	8.84427e-08	-6.34979e-08	2.49448e-08
18.702	-2.11299e-07	2.22287e-08	-1.89070e-07	1.50221e-06	9.94816e-07	2.49703e-06	1.36298e-06	9.50564e-07	2.31354e-06	4.93942e-07	-9.60190e-08	3.97923e-07	4.29797e-07	-1.71620e-07	2.58177e-07	1.85767e-07	-9.55105e-08	9.02564e-08	-6.62550e-07	5.65347e-07	-9.72027e-08	8.73832e-08	-6.27372e-08	2.46460e-08
18.727	-2.10757e-07	2.21717e-08	-1.88585e-07	1.50403e-06	9.94193e-07	2.49822e-06	1.36590e-06	9.51203e-07	2.31710e-06	4.92494e-07	-9.57375e-08	3.96756e-07	4.28229e-07	-1.70994e-07	2.57235e-07	1.84597e-07	-9.49088e-08	8.96878e-08	-6.64449e-07	5.63534e-07	-1.00916e-07	8.63285e-08	-6.19800e-08	2.43485e-08
18.751	-2.10220e-07	2.21152e-08	-1.88105e-07	1.50582e-06	9.93567e-07	2.49938e-06	1.36880e-06	9.51835e-07	2.32064e-06	4.91045e-07	-9.54560e-08	3.95589e-07	4.26666e-07	-1.70370e-07	2.56296e-07	1.83431e-07	-9.43096e-08	8.91216e-08	-6.66340e-07	5.61719e-07	-1.04621e-07	8.52786e-08	-6.12262e-08	2.40524e-08
18.776	-2.09689e-07	2.20593e-08	-1.87630e-07	1.50758e-06	9.92936e-07	2.50052e-06	1.37169e-06	9.52458e-07	2.32415e-06	4.89597e-07	-9.51744e-08	3.94423e-07	4.25108e-07	-1.69747e-07	2.55360e-07	1.82271e-07	-9.37130e-08	8.85578e-08	-6.68220e-07	5.59901e-07	-1.08319e-07	8.42334e-08	-6.04758e-08	2.37576e-08
18.801	-2.09162e-07	2.20039e-08	-1.87158e-07	1.50933e-06	9.92302e-07	2.50163e-06	1.37456e-06	9.53073e-07	2.32763e-06	4.88149e-07	-9.48928e-08	3.93256e-07	4.23553e-07	-1.69127e-07	2.54427e-07	1.81115e-07	-9.31189e-08	8.79964e-08	-6.70090e-07	5.58082e-07	-1.12008e-07	8.31931e-08	-5.97290e-08	2.34642e-08
18.825	-2.08641e-07	2.19491e-08	-1.86692e-07	1.51105e-06	9.91663e-07	2.50271e-06	1.37741e-06	9.53680e-07	2.33109e-06	4.86700e-07	-9.46113e-08	3.92089e-07	4.22003e-07	-1.68508e-07	2.53495e-07	1.79965e-07	-9.25273e-08	8.74373e-08	-6.71951e-07	5.56262e-07	-1.15689e-07	8.21577e-08	-5.89856e-08	2.31721e-08
18.850	-2.08125e-07	2.18948e-08	-1.86230e-07	1.51275e-06	9.91021e-07	2.50377e-06	1.38023e-06	9.54280e-07	2.33451e-06	4.85252e-07	-9.43298e-08	3.90922e-07	4.20458e-07	-1.67891e-07	2.52567e-07	1.78819e-07	-9.19383e-08	8.68807e-08	-6.73802e-07	5.54439e-07	-1.19363e-07	8.11271e-08	-5.82456e-08	2.28815e-08
18.874	-2.07613e-07	2.18410e-08	-1.85772e-07	1.51443e-06	9.90375e-07	2.50480e-06	1.38304e-06	9.54870e-07	2.33791e-06	4.83804e-07	-9.40483e-08	3.89756e-07	4.18917e-07	-1.67275e-07	2.51641e-07	1.77678e-07	-9.13518e-08	8.63265e-08	-6.75642e-07	5.52615e-07	-1.23027e-07	8.01014e-08	-5.75092e-08	2.25922e-08
18.899	-2.07107e-07	2.17877e-08	-1.85319e-07	1.51608e-06	9.89724e-07	2.50581e-06	1.38583e-06	9.55453e-07	2.34129e-06	4.82356e-07	-9.37668e-08	3.88589e-07	4.17380e-07	-1.66662e-07	2.50718e-07	1.76543e-07	-9.07679e-08	8.57747e-08	-6.77473e-07	5.50790e-07	-1.26683e-07	7.90806e-08	-5.67763e-08	2.23043e-08
18.923	-2.06606e-07	2.17350e-08	-1.84871e-07	1.51772e-06	9.89070e-07	2.50679e-06	1.38861e-06	9.56028e-07	2.34463e-06	4.80909e-07	-9.34854e-08	3.87423e-07	4.15848e-07	-1.66050e-07	2.49798e-07	1.75412e-07	-9.01865e-08	8.52254e-08	-6.79293e-07	5.48963e-07	-1.30330e-07	7.80647e-08	-5.60470e-08	2.20177e-08
18.948	-2.06109e-07	2.16828e-08	-1.84427e-07	1.51933e-06	9.88412e-07	2.50774e-06	1.39136e-06	9.56594e-07	2.34795e-06	4.79461e-07	-9.32041e-08	3.86257e-07	4.14321e-07	-1.65440e-07	2.48881e-07	1.74286e-07	-8.96078e-08	8.46785e-08	-6.81103e-07	5.47135e-07	-1.33969e-07	7.70537e-08	-5.53211e-08	2.17326e-08
18.973	-2.05618e-07	2.16311e-08	-1.83987e-07	1.52092e-06	9.87751e-07	2.50867e-06	1.39409e-06	9.57153e-07	2.35124e-06	4.78015e-07	-9.29229e-08	3.85092e-07	4.12798e-07	-1.64832e-07	2.47966e-07	1.73166e-07	-8.90316e-08	8.41340e-08	-6.82903e-07	5.45306e-07	-1.37598e-07	7.60477e-08	-5.45988e-08	2.14489e-08
18.997	-2.05132e-07	2.15800e-08	-1.83552e-07	1.52248e-06	9.87085e-07	2.50957e-06	1.39680e-06	9.57703e-07	2.35451e-06	4.76568e-07	-9.26417e-08	3.83927e-07	4.11280e-07	-1.64226e-07	2.47054e-07	1.72050e-07	-8.84581e-08	8.35920e-08	-6.84693e-07	5.43475e-07	-1.41218e-07	7.50466e-08	-5.38801e-08	2.11665e-08
19.022	-2.04651e-07	2.15294e-08	-1.83122e-07	1.52403e-06	9.86416e-07	2.51044e-06	1.39950e-06	9.58245e-07	2.35774e-06	4.75122e-07	-9.23607e-08	3.82762e-07	4.09766e-07	-1.63622e-07	2.46145e-07	1.70940e-07	-8.78871e-08	8.30524e-08	-6.86472e-07	5.41644e-07	-1.44828e-07	7.40505e-08	-5.31650e-08	2.08856e-08
19.046	-2.04175e-07	2.14793e-08	-1.82696e-07	1.52555e-06	9.85742e-07	2.51129e-06	1.40217e-06	9.58778e-07	2.36095e-06	4.73677e-07	-9.20797e-08	3.81598e-07	4.08258e-07	-1.63019e-07	2.45238e-07	1.69834e-07	-8.73188e-08	8.25154e-08	-6.88241e-07	5.39812e-07	-1.48429e-07	7.30594e-08	-5.24534e-08	2.06060e-08
19.071	-2.03704e-07	2.14297e-08	-1.82275e-07	1.52705e-06	9.85065e-07	2.51211e-06	1.40483e-06	9.59304e-07	2.36413e-06	4.72233e-07	-9.17989e-08	3.80434e-07	4.06754e-07	-1.62419e-07	2.44335e-07	1.68734e-07	-8.67531e-08	8.19808e-08	-6.89999e-07	5.37978e-07	-1.52020e-07	7.20733e-08	-5.17454e-08	2.03279e-08
19.096	-2.03238e-07	2.13807e-08	-1.81858e-07	1.52853e-06	9.84384e-07	2.51291e-06	1.40746e-06	9.59821e-07	2.36728e-06	4.70789e-07	-9.15182e-08	3.79270e-07	4.05254e-07	-1.61820e-07	2.43434e-07	1.67639e-07	-8.61900e-08	8.14487e-08	-6.91746e-07	5.36145e-07	-1.55602e-07	7.10921e-08	-5.10410e-08	2.00512e-08
19.120	-2.02778e-07	2.13323e-08	-1.81445e-07	1.52998e-06	9.83700e-07	2.51368e-06	1.41008e-06	9.60330e-07	2.37041e-06	4.69345e-07	-9.12376e-08	3.78108e-07	4.03760e-07	-1.61223e-07	2.42537e-07	1.66549e-07	-8.56296e-08	8.09191e-08	-6.93483e-07	5.34310e-07	-1.59173e-07	7.01160e-08	-5.03402e-08	1.97759e-08
19.145	-2.02322e-07	2.12843e-08	-1.81037e-07	1.53141e-06	9.83011e-07	2.51442e-06	1.41267e-06	9.60831e-07	2.37350e-06	4.67903e-07	-9.09572e-08	3.76946e-07	4.02270e-07	-1.60628e-07	2.41642e-07	1.65464e-07	-8.50718e-08	8.03919e-08	-6.95209e-07	5.32475e-07	-1.62734e-07	6.91450e-08	-4.96430e-08	1.95020e-08
19.169	-2.01871e-07	2.12369e-08	-1.80634e-07	1.53282e-06	9.82319e-07	2.51514e-06	1.41525e-06	9.61324e-07	2.37657e-06	4.66462e-07	-9.06770e-08	3.75784e-07	4.00785e-07	-1.60035e-07	2.40750e-07	1.64384e-07	-8.45166e-08	7.98673e-08	-6.96924e-07	5.30640e-07	-1.66285e-07	6.81790e-08	-4.89495e-08	1.92295e-08
19.194	-2.01425e-07	2.11900e-08	-1.80235e-07	1.53421e-06	9.81623e-07	2.51584e-06	1.41781e-06	9.61808e-07	2.37961e-06	4.65021e-07	-9.03970e-08	3.74624e-07	3.99305e-07	-1.59444e-07	2.39861e-07	1.63309e-07	-8.39641e-08	7.93452e-08	-6.98629e-07	5.28804e-07	-1.69825e-07	6.72180e-08	-4.82595e-08	1.89585e-08
19.218	-2.00984e-07	2.11436e-08	-1.79841e-07	1.53558e-06	9.80923e-07	2.51650e-06	1.42034e-06	9.62284e-07	2.38263e-06	4.63581e-07	-9.01171e-08	3.73464e-07	3.97830e-07	-1.58855e-07	2.38975e-07	1.62240e-07	-8.34143e-08	7.88257e-08	-7.00322e-07	5.26968e-07	-1.73355e-07	6.62622e-08	-4.75733e-08	1.86889e-08
19.243	-2.00549e-07	2.10978e-08	-1.79451e-07	1.53692e-06	9.80220e-07	2.51714e-06	1.42286e-06	9.62752e-07	2.38561e-06	4.62143e-07	-8.98374e-08	3.72305e-07	3.96360e-07	-1.58268e-07	2.38092e-07	1.61176e-07	-8.28672e-08	7.83086e-08	-7.02005e-07	5.25131e-07	-1.76874e-07	6.53114e-08	-4.68907e-08	1.84207e-08
19.268	-2.00118e-07	2.10525e-08	-1.79066e-07	1.53825e-06	9.79513e-07	2.51776e-06	1.42536e-06	9.63212e-07	2.38857e-06	4.60705e-07	-8.95580e-08	3.71147e-07	3.94895e-07	-1.57683e-07	2.37211e-07	1.60117e-07	-8.23227e-08	7.77941e-08	-7.03677e-07	5.23295e-07	-1.80382e-07	6.43657e-08	-4.62117e-08	1.81540e-08
19.292	-1.99692e-07	2.10077e-08	-1.78685e-07	1.53955e-06	9.78802e-07	2.51835e-06	1.42784e-06	9.63663e-07	2.39150e-06	4.59269e-07	-8.92788e-08	3.69990e-07	3.93435e-07	-1.57100e-07	2.36334e-07	1.59063e-07	-8.17809e-08	7.72821e-08	-7.05337e-07	5.21459e-07	-1.83878e-07	6.34251e-08	-4.55364e-08	1.78887e-08
19.317	-1.99272e-07	2.09634e-08	-1.78308e-07	1.54082e-06	9.78088e-07	2.51891e-06	1.43029e-06	9.64106e-07	2.39440e-06	4.57833e-07	-8.89998e-08	3.68834e-07	3.91980e-07	-1.56519e-07	2.35460e-07	1.58015e-07	-8.12418e-08	7.67727e-08	-7.06986e-07	5.19622e-07	-1.87364e-07	6.24897e-08	-4.48648e-08	1.76249e-08
19.341	-1.98856e-07	2.09197e-08	-1.77936e-07	1.54208e-06	9.77370e-07	2.51945e-06	1.43273e-06	9.64541e-07	2.39727e-06	4.56399e-07	-8.87210e-08	3.67678e-07	3.90529e-07	-1.55940e-07	2.34589e-07	1.56971e-07	-8.07054e-08	7.62658e-08	-7.08624e-07	5.17786e-07	-1.90838e-07	6.15594e-08	-4.41969e-08	1.73625e-08
19.366	-1.98445e-07	2.08765e-08	-1.77569e-07	1.54331e-06	9.76648e-07	2.51996e-06	1.43515e-06	9.64967e-07	2.40011e-06	4.54967e-07	-8.84425e-08	3.66524e-07	3.89084e-07	-1.55363e-07	2.33721e-07	1.55933e-07	-8.01718e-08	7.57615e-08	-7.10251e-07	5.15950e-07	-1.94301e-07	6.06342e-08	-4.35326e-08	1.71016e-08
19.390	-1.98040e-07	2.08338e-08	-1.77206e-07	1.54452e-06	9.75923e-07	2.52045e-06	1.43754e-06	9.65385e-07	2.40293e-06	4.53535e-07	-8.81643e-08	3.65371e-07	3.87645e-07	-1.54788e-07	2.32856e-07	1.54901e-07	-7.96408e-08	7.52597e-08	-7.11867e-07	5.14115e-07	-1.97752e-07	5.97142e-08	-4.28721e-08	1.68421e-08
19.415	-1.97639e-07	2.07917e-08	-1.76847e-07	1.54571e-06	9.75194e-07	2.52091e-06	1.43992e-06	9.65795e-07	2.40572e-06	4.52106e-07	-8.78863e-08	3.64219e-07	3.86210e-07	-1.54215e-07	2.31994e-07	1.53873e-07	-7.91125e-08	7.47605e-08	-7.13471e-07	5.12280e-07	-2.01191e-07	5.87993e-08	-4.22153e-08	1.65840e-08
19.440	-1.97243e-07	2.07500e-08	-1.76493e-07	1.54688e-06	9.74461e-07	2.52134e-06	1.44228e-06	9.66197e-07	2.40848e-06	4.50677e-07	-8.76086e-08	3.63068e-07	3.84780e-07	-1.53645e-07	2.31136e-07	1.52851e-07	-7.85870e-08	7.42639e-08	-7.15064e-07	5.10445e-07	-2.04619e-07	5.78896e-08	-4.15622e-08	1.63275e-08
19.464	-1.96852e-07	2.07089e-08	-1.76143e-07	1.54802e-06	9.73725e-07	2.52175e-06	1.44462e-06	9.66590e-07	2.41121e-06	4.49250e-07	-8.73313e-08	3.61919e-07	3.83356e-07	-1.53076e-07	2.30280e-07	1.51834e-07	-7.80642e-08	7.37699e-08	-7.16645e-07	5.08611e-07	-2.08034e-07	5.69851e-08	-4.09128e-08	1.60724e-08
19.489	-1.96466e-07	2.06683e-08	-1.75798e-07	1.54915e-06	9.72986e-07	2.52213e-06	1.44693e-06	9.66975e-07	2.41391e-06	4.47825e-07	-8.70542e-08	3.60771e-07	3.81937e-07	-1.52509e-07	2.29428e-07	1.50823e-07	-7.75442e-08	7.32784e-08	-7.18215e-07	5.06778e-07	-2.11437e-07	5.60858e-08	-4.02671e-08	1.58187e-08
19.513	-1.96085e-07	2.06282e-08	-1.75457e-07	1.55025e-06	9.72242e-07	2.52249e-06	1.44923e-06	9.67352e-07	2.41658e-06	4.46401e-07	-8.67774e-08	3.59624e-07	3.80523e-07	-1.51945e-07	2.28578e-07	1.49816e-07	-7.70268e-08	7.27896e-08	-7.19773e-07	5.04946e-07	-2.14828e-07	5.51917e-08	-3.96252e-08	1.55665e-08
19.538	-1.95709e-07	2.05887e-08	-1.75121e-07	1.55133e-06	9.71496e-07	2.52282e-06	1.45151e-06	9.67720e-07	2.41923e-06	4.44979e-07	-8.65010e-08	3.58478e-07	3.79114e-07	-1.51382e-07	2.27732e-07	1.48816e-07	-7.65123e-08	7.23033e-08	-7.21320e-07	5.03114e-07	-2.18206e-07	5.43028e-08	-3.89870e-08	1.53158e-08
19.562	-1.95338e-07	2.05497e-08	-1.74789e-07	1.55238e-06	9.70746e-07	2.52313e-06	1.45376e-06	9.68080e-07	2.42184e-06	4.43559e-07	-8.62250e-08	3.57334e-07	3.77711e-07	-1.50822e-07	2.26889e-07	1.47820e-07	-7.60005e-08	7.18196e-08	-7.22855e-07	5.01284e-07	-2.21571e-07	5.34192e-08	-3.83526e-08	1.50666e-08
19.587	-1.94972e-07	2.05111e-08	-1.74461e-07	1.55342e-06	9.69992e-07	2.52341e-06	1.45600e-06	9.68432e-07	2.42443e-06	4.42141e-07	-8.59492e-08	3.56192e-07	3.76313e-07	-1.50264e-07	2.26050e-07	1.46830e-07	-7.54914e-08	7.13386e-08	-7.24378e-07	4.99454e-07	-2.24924e-07	5.25407e-08	-3.77219e-08	1.48188e-08
19.612	-1.94611e-07	2.04731e-08	-1.74138e-07	1.55443e-06	9.69235e-07	2.52367e-06	1.45821e-06	9.68775e-07	2.42699e-06	4.40724e-07	-8.56739e-08	3.55050e-07	3.74921e-07	-1.49708e-07	2.25213e-07	1.45845e-07	-7.49851e-08	7.08601e-08	-7.25889e-07	4.97626e-07	-2.28264e-07	5.16675e-08	-3.70950e-08	1.45726e-08
19.636	-1.94255e-07	2.04357e-08	-1.73819e-07	1.55542e-06	9.68474e-07	2.52390e-06	1.46041e-06	9.69110e-07	2.42952e-06	4.39310e-07	-8.53989e-08	3.53911e-07	3.73533e-07	-1.49154e-07	2.24380e-07	1.44866e-07	-7.44815e-08	7.03843e-08	-7.27389e-07	4.95799e-07	-2.31590e-07	5.07996e-08	-3.64718e-08	1.43278e-08
19.661	-1.93903e-07	2.03987e-08	-1.73505e-07	1.55639e-06	9.67710e-07	2.52410e-06	1.46258e-06	9.69437e-07	2.43202e-06	4.37897e-07	-8.51243e-08	3.52773e-07	3.72152e-07	-1.48602e-07	2.23550e-07	1.43892e-07	-7.39808e-08	6.99111e-08	-7.28877e-07	4.93973e-07	-2.34904e-07	4.99369e-08	-3.58524e-08	1.40844e-08
19.685	-1.93557e-07	2.03622e-08	-1.73195e-07	1.55734e-06	9.66943e-07	2.52428e-06	1.46473e-06	9.69755e-07	2.43449e-06	4.36486e-07	-8.48501e-08	3.51636e-07	3.70775e-07	-1.48052e-07	2.22723e-07	1.42923e-07	-7.34828e-08	6.94405e-08	-7.30353e-07	4.92149e-07	-2.38204e-07	4.90794e-08	-3.52368e-08	1.38426e-08
19.710	-1.93215e-07	2.03263e-08	-1.72889e-07	1.55826e-06	9.66172e-07	2.52444e-06	1.46687e-06	9.70065e-07	2.43693e-06	4.35078e-07	-8.45763e-08	3.50502e-07	3.69404e-07	-1.47505e-07	2.21899e-07	1.41960e-07	-7.29876e-08	6.89725e-08	-7.31816e-07	4.90326e-07	-2.41490e-07	4.82273e-08	-3.46250e-08	1.36022e-08
19.734	-1.92878e-07	2.02908e-08	-1.72587e-07	1.55917e-06	9.65398e-07	2.52457e-06	1.46898e-06	9.70367e-07	2.43935e-06	4.33672e-07	-8.43029e-08	3.49369e-07	3.68039e-07	-1.46960e-07	2.21079e-07	1.41002e-07	-7.24952e-08	6.85072e-08	-7.33268e-07	4.88505e-07	-2.44763e-07	4.73804e-08	-3.40170e-08	1.33634e-08
19.759	-1.92546e-07	2.02559e-08	-1.72290e-07	1.56005e-06	9.64620e-07	2.52467e-06	1.47107e-06	9.70660e-07	2.44173e-06	4.32267e-07	-8.40299e-08	3.48237e-07	3.66679e-07	-1.46417e-07	2.20262e-07	1.40050e-07	-7.20055e-08	6.80445e-08	-7.34708e-07	4.86685e-07	-2.48023e-07	4.65388e-08	-3.34128e-08	1.31260e-08
19.784	-1.92219e-07	2.02215e-08	-1.71998e-07	1.56091e-06	9.63839e-07	2.52475e-06	1.47314e-06	9.70946e-07	2.44409e-06	4.30865e-07	-8.37574e-08	3.47108e-07	3.65325e-07	-1.45876e-07	2.19449e-07	1.39103e-07	-7.15187e-08	6.75844e-08	-7.36136e-07	4.84867e-07	-2.51268e-07	4.57025e-08	-3.28123e-08	1.28901e-08
19.808	-1.91897e-07	2.01876e-08	-1.71709e-07	1.56175e-06	9.63055e-07	2.52480e-06	1.47519e-06	9.71222e-07	2.44642e-06	4.29466e-07	-8.34853e-08	3.45980e-07	3.63976e-07	-1.45337e-07	2.18639e-07	1.38162e-07	-7.10346e-08	6.71270e-08	-7.37551e-07	4.83052e-07	-2.54500e-07	4.48714e-08	-3.22157e-08	1.26558e-08
19.833	-1.91579e-07	2.01542e-08	-1.71425e-07	1.56256e-06	9.62267e-07	2.52483e-06	1.47722e-06	9.71491e-07	2.44871e-06	4.28068e-07	-8.32137e-08	3.44855e-07	3.62632e-07	-1.44801e-07	2.17832e-07	1.37226e-07	-7.05534e-08	6.66723e-08	-7.38955e-07	4.81238e-07	-2.57717e-07	4.40457e-08	-3.16229e-08	1.24229e-08
19.857	-1.91267e-07	2.01213e-08	-1.71145e-07	1.56336e-06	9.61476e-07	2.52483e-06	1.47923e-06	9.71751e-07	2.45098e-06	4.26674e-07	-8.29425e-08	3.43731e-07	3.61295e-07	-1.44267e-07	2.17028e-07	1.36295e-07	-7.00750e-08	6.62201e-08	-7.40346e-07	4.79426e-07	-2.60920e-07	4.32253e-08	-3.10338e-08	1.21915e-08
19.882	-1.90959e-07	2.00889e-08	-1.70870e-07	1.56413e-06	9.60682e-07	2.52481e-06	1.48122e-06	9.72003e-07	2.45322e-06	4.25281e-07	-8.26718e-08	3.42609e-07	3.59963e-07	-1.43735e-07	2.16228e-07	1.35370e-07	-6.95994e-08	6.57707e-08	-7.41724e-07	4.77616e-07	-2.64109e-07	4.24102e-08	-3.04486e-08	1.19616e-08
19.907	-1.90656e-07	2.00570e-08	-1.70599e-07	1.56488e-06	9.59885e-07	2.52477e-06	1.48319e-06	9.72246e-07	2.45543e-06	4.23891e-07	-8.24016e-08	3.41490e-07	3.58636e-07	-1.43205e-07	2.15431e-07	1.34450e-07	-6.91265e-08	6.53239e-08	-7.43091e-07	4.75808e-07	-2.67283e-07	4.16004e-08	-2.98673e-08	1.17332e-08
19.931	-1.90357e-07	2.00256e-08	-1.70332e-07	1.56561e-06	9.59085e-07	2.52469e-06	1.48513e-06	9.72481e-07	2.45761e-06	4.22504e-07	-8.21320e-08	3.40372e-07	3.57316e-07	-1.42678e-07	2.14638e-07	1.33536e-07	-6.86565e-08	6.48797e-08	-7.44445e-07	4.74003e-07	-2.70442e-07	4.07960e-08	-2.92897e-08	1.15063e-08
19.956	-1.90063e-07	1.99947e-08	-1.70069e-07	1.56632e-06	9.58281e-07	2.52460e-06	1.48706e-06	9.72708e-07	2.45977e-06	4.21119e-07	-8.18628e-08	3.39256e-07	3.56001e-07	-1.42153e-07	2.13848e-07	1.32628e-07	-6.81894e-08	6.44383e-08	-7.45787e-07	4.72200e-07	-2.73587e-07	3.99969e-08	-2.87160e-08	1.12809e-08
19.980	-1.89775e-07	1.99643e-08	-1.69810e-07	1.56700e-06	9.57474e-07	2.52448e-06	1.48896e-06	9.72927e-07	2.46189e-06	4.19737e-07	-8.15941e-08	3.38143e-07	3.54691e-07	-1.41630e-07	2.13062e-07	1.31724e-07	-6.77250e-08	6.39995e-08	-7.47116e-07	4.70399e-07	-2.76717e-07	3.92031e-08	-2.81461e-08	1.10570e-08
20.005	-1.89490e-07	1.99344e-08	-1.69556e-07	1.56767e-06	9.56664e-07	2.52433e-06	1.49085e-06	9.73137e-07	2.46398e-06	4.18358e-07	-8.13260e-08	3.37032e-07	3.53388e-07	-1.41109e-07	2.12278e-07	1.30827e-07	-6.72635e-08	6.35633e-08	-7.48433e-07	4.68601e-07	-2.79832e-07	3.84147e-08	-2.75800e-08	1.08347e-08
20.029	-1.89211e-07	1.99050e-08	-1.69306e-07	1.56831e-06	9.55851e-07	2.52416e-06	1.49271e-06	9.73339e-07	2.46605e-06	4.16981e-07	-8.10584e-08	3.35923e-07	3.52090e-07	-1.40591e-07	2.11499e-07	1.29935e-07	-6.68048e-08	6.31299e-08	-7.49737e-07	4.66805e-07	-2.82932e-07	3.76316e-08	-2.70178e-08	1.06138e-08
20.054	-1.88936e-07	1.98761e-08	-1.69060e-07	1.56893e-06	9.55035e-07	2.52397e-06	1.49455e-06	9.73532e-07	2.46808e-06	4.15608e-07	-8.07913e-08	3.34816e-07	3.50798e-07	-1.40075e-07	2.10723e-07	1.29048e-07	-6.63489e-08	6.26991e-08	-7.51029e-07	4.65013e-07	-2.86016e-07	3.68538e-08	-2.64594e-08	1.03944e-08
20.079	-1.88666e-07	1.98477e-08	-1.68818e-07	1.56953e-06	9.54215e-07	2.52375e-06	1.49637e-06	9.73718e-07	2.47009e-06	4.14237e-07	-8.05249e-08	3.33712e-07	3.49512e-07	-1.39562e-07	2.09950e-07	1.28167e-07	-6.58959e-08	6.22710e-08	-7.52308e-07	4.63223e-07	-2.89086e-07	3.60814e-08	-2.59049e-08	1.01766e-08
20.103	-1.88401e-07	1.98198e-08	-1.68581e-07	1.57011e-06	9.53393e-07	2.52350e-06	1.49817e-06	9.73895e-07	2.47206e-06	4.12869e-07	-8.02589e-08	3.32610e-07	3.48232e-07	-1.39050e-07	2.09181e-07	1.27291e-07	-6.54457e-08	6.18456e-08	-7.53575e-07	4.61435e-07	-2.92139e-07	3.53144e-08	-2.53542e-08	9.96025e-09
20.128	-1.88140e-07	1.97924e-08	-1.68347e-07	1.57067e-06	9.52567e-07	2.52323e-06	1.49995e-06	9.74063e-07	2.47401e-06	4.11504e-07	-7.99936e-08	3.31510e-07	3.46957e-07	-1.38542e-07	2.08415e-07	1.26421e-07	-6.49984e-08	6.14228e-08	-7.54829e-07	4.59651e-07	-2.95177e-07	3.45528e-08	-2.48073e-08	9.74543e-09
20.152	-1.87884e-07	1.97654e-08	-1.68118e-07	1.57120e-06	9.51739e-07	2.52294e-06	1.50170e-06	9.74224e-07	2.47593e-06	4.10142e-07	-7.97289e-08	3.30413e-07	3.45688e-07	-1.38035e-07	2.07653e-07	1.25557e-07	-6.45539e-08	6.10028e-08	-7.56070e-07	4.57870e-07	-2.98200e-07	3.37965e-08	-2.42643e-08	9.53212e-09
20.177	-1.87632e-07	1.97389e-08	-1.67893e-07	1.57171e-06	9.50907e-07	2.52262e-06	1.50344e-06	9.74376e-07	2.47781e-06	4.08783e-07	-7.94647e-08	3.29318e-07	3.44426e-07	-1.37531e-07	2.06895e-07	1.24698e-07	-6.41122e-08	6.05854e-08	-7.57298e-07	4.56092e-07	-3.01206e-07	3.30455e-08	-2.37252e-08	9.32032e-09
20.201	-1.87385e-07	1.97130e-08	-1.67672e-07	1.57221e-06	9.50073e-07	2.52228e-06	1.50515e-06	9.74520e-07	2.47967e-06	4.07427e-07	-7.92012e-08	3.28226e-07	3.43169e-07	-1.37029e-07	2.06140e-07	1.23844e-07	-6.36734e-08	6.01708e-08	-7.58514e-07	4.54317e-07	-3.04197e-07	3.23000e-08	-2.31899e-08	9.11004e-09
20.226	-1.87143e-07	1.96875e-08	-1.67455e-07	1.57268e-06	9.49236e-07	2.52191e-06	1.50685e-06	9.74655e-07	2.48150e-06	4.06075e-07	-7.89383e-08	3.27137e-07	3.41918e-07	-1.36529e-07	2.05388e-07	1.22996e-07	-6.32375e-08	5.97588e-08	-7.59717e-07	4.52545e-07	-3.07172e-07	3.15598e-08	-2.26585e-08	8.90128e-09
20.251	-1.86905e-07	1.96624e-08	-1.67242e-07	1.57313e-06	9.48395e-07	2.52152e-06	1.50852e-06	9.74782e-07	2.48330e-06	4.04726e-07	-7.86760e-08	3.26050e-07	3.40673e-07	-1.36032e-07	2.04641e-07	1.22154e-07	-6.28044e-08	5.93495e-08	-7.60907e-07	4.50777e-07	-3.10130e-07	3.08250e-08	-2.21310e-08	8.69404e-09
20.275	-1.86672e-07	1.96379e-08	-1.67034e-07	1.57356e-06	9.47552e-07	2.52111e-06	1.51017e-06	9.74901e-07	2.48507e-06	4.03380e-07	-7.84143e-08	3.24965e-07	3.39434e-07	-1.35538e-07	2.03896e-07	1.21317e-07	-6.23742e-08	5.89430e-08	-7.62084e-07	4.49012e-07	-3.13072e-07	3.00956e-08	-2.16073e-08	8.48831e-09
20.300	-1.86443e-07	1.96139e-08	-1.66829e-07	1.57396e-06	9.46706e-07	2.52067e-06	1.51180e-06	9.75012e-07	2.48681e-06	4.02037e-07	-7.81533e-08	3.23884e-07	3.38201e-07	-1.35045e-07	2.03156e-07	1.20486e-07	-6.19468e-08	5.85391e-08	-7.63248e-07	4.47251e-07	-3.15998e-07	2.93716e-08	-2.10875e-08	8.28410e-09
20.324	-1.86219e-07	1.95903e-08	-1.66629e-07	1.57435e-06	9.45857e-07	2.52021e-06	1.51340e-06	9.75115e-07	2.48852e-06	4.00698e-07	-7.78930e-08	3.22805e-07	3.36974e-07	-1.34555e-07	2.02419e-07	1.19660e-07	-6.15223e-08	5.81379e-08	-7.64400e-07	4.45493e-07	-3.18907e-07	2.86529e-08	-2.05715e-08	8.08141e-09
20.349	-1.85999e-07	1.95672e-08	-1.66432e-07	1.57471e-06	9.45006e-07	2.51972e-06	1.51499e-06	9.75209e-07	2.49020e-06	3.99362e-07	-7.76333e-08	3.21729e-07	3.35753e-07	-1.34068e-07	2.01685e-07	1.18840e-07	-6.11006e-08	5.77395e-08	-7.65538e-07	4.43739e-07	-3.21800e-07	2.79397e-08	-2.00594e-08	7.88024e-09
20.373	-1.85784e-07	1.95445e-08	-1.66239e-07	1.57506e-06	9.44151e-07	2.51921e-06	1.51655e-06	9.75295e-07	2.49185e-06	3.98029e-07	-7.73743e-08	3.20655e-07	3.34538e-07	-1.33583e-07	2.00955e-07	1.18026e-07	-6.06818e-08	5.73437e-08	-7.66664e-07	4.41988e-07	-3.24676e-07	2.72318e-08	-1.95512e-08	7.68060e-09
20.398	-1.85573e-07	1.95224e-08	-1.66051e-07	1.57538e-06	9.43294e-07	2.51867e-06	1.51810e-06	9.75372e-07	2.49347e-06	3.96701e-07	-7.71160e-08	3.19585e-07	3.33329e-07	-1.33100e-07	2.00229e-07	1.17217e-07	-6.02659e-08	5.69507e-08	-7.67776e-07	4.40242e-07	-3.27535e-07	2.65294e-08	-1.90469e-08	7.48247e-09
20.423	-1.85367e-07	1.95007e-08	-1.65866e-07	1.57568e-06	9.42434e-07	2.51811e-06	1.51962e-06	9.75442e-07	2.49506e-06	3.95375e-07	-7.68583e-08	3.18517e-07	3.32126e-07	-1.32620e-07	1.99507e-07	1.16413e-07	-5.98529e-08	5.65604e-08	-7.68876e-07	4.38499e-07	-3.30377e-07	2.58323e-08	-1.85464e-08	7.28587e-09
20.447	-1.85165e-07	1.94794e-08	-1.65686e-07	1.57596e-06	9.41571e-07	2.51753e-06	1.52112e-06	9.75503e-07	2.49662e-06	3.94054e-07	-7.66014e-08	3.17452e-07	3.30930e-07	-1.32142e-07	1.98788e-07	1.15615e-07	-5.94427e-08	5.61727e-08	-7.69962e-07	4.36760e-07	-3.33202e-07	2.51406e-08	-1.80498e-08	7.09078e-09
20.472	-1.84968e-07	1.94587e-08	-1.65509e-07	1.57622e-06	9.40706e-07	2.51692e-06	1.52260e-06	9.75556e-07	2.49815e-06	3.92736e-07	-7.63452e-08	3.16390e-07	3.29739e-07	-1.31666e-07	1.98073e-07	1.14823e-07	-5.90354e-08	5.57878e-08	-7.71035e-07	4.35025e-07	-3.36010e-07	2.44544e-08	-1.75571e-08	6.89722e-09
20.496	-1.84775e-07	1.94384e-08	-1.65336e-07	1.57646e-06	9.39837e-07	2.51629e-06	1.52405e-06	9.75601e-07	2.49965e-06	3.91421e-07	-7.60897e-08	3.15332e-07	3.28554e-07	-1.31193e-07	1.97361e-07	1.14037e-07	-5.86310e-08	5.54057e-08	-7.72095e-07	4.33294e-07	-3.38801e-07	2.37735e-08	-1.70683e-08	6.70519e-09
20.521	-1.84586e-07	1.94185e-08	-1.65168e-07	1.57667e-06	9.38967e-07	2.51564e-06	1.52549e-06	9.75638e-07	2.50113e-06	3.90111e-07	-7.58350e-08	3.14276e-07	3.27376e-07	-1.30723e-07	1.96653e-07	1.13256e-07	-5.82294e-08	5.50262e-08	-7.73142e-07	4.31568e-07	-3.41574e-07	2.30980e-08	-1.65833e-08	6.51468e-09
20.545	-1.84402e-07	1.93991e-08	-1.65003e-07	1.57687e-06	9.38093e-07	2.51496e-06	1.52690e-06	9.75666e-07	2.50257e-06	3.88804e-07	-7.55809e-08	3.13223e-07	3.26204e-07	-1.30255e-07	1.95949e-07	1.12480e-07	-5.78307e-08	5.46494e-08	-7.74176e-07	4.29846e-07	-3.44330e-07	2.24280e-08	-1.61023e-08	6.32569e-09
20.570	-1.84222e-07	1.93802e-08	-1.64842e-07	1.57705e-06	9.37217e-07	2.51426e-06	1.52829e-06	9.75686e-07	2.50398e-06	3.87501e-07	-7.53277e-08	3.12174e-07	3.25038e-07	-1.29789e-07	1.95249e-07	1.11710e-07	-5.74349e-08	5.42754e-08	-7.75197e-07	4.28128e-07	-3.47069e-07	2.17633e-08	-1.56251e-08	6.13822e-09
20.595	-1.84047e-07	1.93617e-08	-1.64685e-07	1.57720e-06	9.36339e-07	2.51354e-06	1.52966e-06	9.75699e-07	2.50536e-06	3.86202e-07	-7.50752e-08	3.11127e-07	3.23878e-07	-1.29326e-07	1.94552e-07	1.10946e-07	-5.70420e-08	5.39041e-08	-7.76204e-07	4.26414e-07	-3.49790e-07	2.11040e-08	-1.51517e-08	5.95228e-09
20.619	-1.83875e-07	1.93437e-08	-1.64532e-07	1.57733e-06	9.35458e-07	2.51279e-06	1.53101e-06	9.75702e-07	2.50671e-06	3.84907e-07	-7.48234e-08	3.10084e-07	3.22725e-07	-1.28865e-07	1.93859e-07	1.10187e-07	-5.66520e-08	5.35355e-08	-7.77198e-07	4.24705e-07	-3.52493e-07	2.04502e-08	-1.46823e-08	5.76786e-09
20.644	-1.83708e-07	1.93262e-08	-1.64382e-07	1.57745e-06	9.34574e-07	2.51202e-06	1.53234e-06	9.75698e-07	2.50804e-06	3.83616e-07	-7.45725e-08	3.09044e-07	3.21577e-07	-1.28407e-07	1.93170e-07	1.09434e-07	-5.62648e-08	5.31697e-08	-7.78179e-07	4.23001e-07	-3.55178e-07	1.98017e-08	-1.42167e-08	5.58497e-09
20.668	-1.83546e-07	1.93091e-08	-1.64237e-07	1.57754e-06	9.33688e-07	2.51123e-06	1.53364e-06	9.75686e-07	2.50933e-06	3.82329e-07	-7.43223e-08	3.08007e-07	3.20436e-07	-1.27952e-07	1.92485e-07	1.08687e-07	-5.58805e-08	5.28065e-08	-7.79147e-07	4.21301e-07	-3.57846e-07	1.91587e-08	-1.37551e-08	5.40360e-09
20.693	-1.83387e-07	1.92924e-08	-1.64095e-07	1.57761e-06	9.32799e-07	2.51041e-06	1.53492e-06	9.75665e-07	2.51059e-06	3.81047e-07	-7.40729e-08	3.06974e-07	3.19302e-07	-1.27499e-07	1.91803e-07	1.07945e-07	-5.54991e-08	5.24461e-08	-7.80101e-07	4.19606e-07	-3.60495e-07	1.85210e-08	-1.32973e-08	5.22376e-09
20.718	-1.83233e-07	1.92762e-08	-1.63957e-07	1.57766e-06	9.31908e-07	2.50957e-06	1.53619e-06	9.75637e-07	2.51182e-06	3.79768e-07	-7.38243e-08	3.05943e-07	3.18173e-07	-1.27048e-07	1.91125e-07	1.07209e-07	-5.51206e-08	5.20884e-08	-7.81042e-07	4.17916e-07	-3.63126e-07	1.78888e-08	-1.28434e-08	5.04544e-09
20.742	-1.83083e-07	1.92604e-08	-1.63823e-07	1.57769e-06	9.31015e-07	2.50871e-06	1.53742e-06	9.75600e-07	2.51302e-06	3.78493e-07	-7.35766e-08	3.04917e-07	3.17051e-07	-1.26600e-07	1.90451e-07	1.06478e-07	-5.47450e-08	5.17335e-08	-7.81970e-07	4.16230e-07	-3.65740e-07	1.72620e-08	-1.23933e-08	4.86865e-09
20.767	-1.82937e-07	1.92451e-08	-1.63692e-07	1.57770e-06	9.30119e-07	2.50782e-06	1.53864e-06	9.75555e-07	2.51420e-06	3.77223e-07	-7.33296e-08	3.03893e-07	3.15935e-07	-1.26154e-07	1.89781e-07	1.05753e-07	-5.43722e-08	5.13812e-08	-7.82884e-07	4.14549e-07	-3.68335e-07	1.66405e-08	-1.19472e-08	4.69338e-09
20.791	-1.82796e-07	1.92302e-08	-1.63566e-07	1.57769e-06	9.29221e-07	2.50691e-06	1.53984e-06	9.75502e-07	2.51534e-06	3.75957e-07	-7.30835e-08	3.02873e-07	3.14825e-07	-1.25711e-07	1.89114e-07	1.05034e-07	-5.40024e-08	5.10317e-08	-7.83785e-07	4.12874e-07	-3.70911e-07	1.60245e-08	-1.15049e-08	4.51963e-09
20.816	-1.82658e-07	1.92157e-08	-1.63443e-07	1.57766e-06	9.28321e-07	2.50598e-06	1.54101e-06	9.75441e-07	2.51645e-06	3.74695e-07	-7.28382e-08	3.01857e-07	3.13722e-07	-1.25271e-07	1.88451e-07	1.04320e-07	-5.36354e-08	5.06849e-08	-7.84673e-07	4.11203e-07	-3.73469e-07	1.54139e-08	-1.10665e-08	4.34741e-09
20.840	-1.82525e-07	1.92017e-08	-1.63323e-07	1.57761e-06	9.27418e-07	2.50503e-06	1.54216e-06	9.75372e-07	2.51753e-06	3.73437e-07	-7.25937e-08	3.00844e-07	3.12625e-07	-1.24833e-07	1.87793e-07	1.03612e-07	-5.32714e-08	5.03409e-08	-7.85547e-07	4.09538e-07	-3.76009e-07	1.48087e-08	-1.06320e-08	4.17671e-09
20.865	-1.82396e-07	1.91881e-08	-1.63208e-07	1.57754e-06	9.26513e-07	2.50405e-06	1.54329e-06	9.75295e-07	2.51859e-06	3.72184e-07	-7.23501e-08	2.99834e-07	3.11535e-07	-1.24397e-07	1.87137e-07	1.02910e-07	-5.29102e-08	4.99996e-08	-7.86407e-07	4.07877e-07	-3.78530e-07	1.42089e-08	-1.02013e-08	4.00753e-09
20.890	-1.82271e-07	1.91750e-08	-1.63096e-07	1.57745e-06	9.25606e-07	2.50305e-06	1.54440e-06	9.75209e-07	2.51961e-06	3.70936e-07	-7.21074e-08	2.98828e-07	3.10451e-07	-1.23964e-07	1.86486e-07	1.02213e-07	-5.25519e-08	4.96610e-08	-7.87255e-07	4.06222e-07	-3.81032e-07	1.36144e-08	-9.77456e-09	3.83988e-09
20.914	-1.82150e-07	1.91622e-08	-1.62988e-07	1.57733e-06	9.24696e-07	2.50203e-06	1.54548e-06	9.75116e-07	2.52060e-06	3.69691e-07	-7.18655e-08	2.97826e-07	3.09373e-07	-1.23534e-07	1.85839e-07	1.01522e-07	-5.21965e-08	4.93251e-08	-7.88088e-07	4.04573e-07	-3.83516e-07	1.30254e-08	-9.35168e-09	3.67376e-09
20.939	-1.82033e-07	1.91499e-08	-1.62883e-07	1.57720e-06	9.23785e-07	2.50099e-06	1.54655e-06	9.75015e-07	2.52156e-06	3.68452e-07	-7.16246e-08	2.96827e-07	3.08302e-07	-1.23106e-07	1.85195e-07	1.00836e-07	-5.18439e-08	4.89920e-08	-7.88909e-07	4.02928e-07	-3.85980e-07	1.24418e-08	-8.93267e-09	3.50915e-09
20.963	-1.81920e-07	1.91381e-08	-1.62782e-07	1.57705e-06	9.22871e-07	2.49992e-06	1.54759e-06	9.74905e-07	2.52249e-06	3.67217e-07	-7.13844e-08	2.95832e-07	3.07237e-07	-1.22681e-07	1.84556e-07	1.00156e-07	-5.14943e-08	4.86616e-08	-7.89716e-07	4.01289e-07	-3.88426e-07	1.18636e-08	-8.51754e-09	3.34607e-09
20.988	-1.81812e-07	1.91266e-08	-1.62685e-07	1.57688e-06	9.21955e-07	2.49883e-06	1.54861e-06	9.74788e-07	2.52340e-06	3.65986e-07	-7.11452e-08	2.94841e-07	3.06178e-07	-1.22258e-07	1.83920e-07	9.94815e-08	-5.11476e-08	4.83339e-08	-7.90509e-07	3.99656e-07	-3.90853e-07	1.12908e-08	-8.10628e-09	3.18451e-09
21.012	-1.81707e-07	1.91156e-08	-1.62591e-07	1.57668e-06	9.21037e-07	2.49772e-06	1.54960e-06	9.74663e-07	2.52427e-06	3.64760e-07	-7.09069e-08	2.93853e-07	3.05126e-07	-1.21838e-07	1.83288e-07	9.88127e-08	-5.08037e-08	4.80090e-08	-7.91289e-07	3.98028e-07	-3.93261e-07	1.07234e-08	-7.69889e-09	3.02447e-09
21.037	-1.81606e-07	1.91050e-08	-1.62501e-07	1.57647e-06	9.20117e-07	2.49659e-06	1.55058e-06	9.74529e-07	2.52511e-06	3.63539e-07	-7.06695e-08	2.92869e-07	3.04081e-07	-1.21421e-07	1.82660e-07	9.81495e-08	-5.04628e-08	4.76868e-08	-7.92055e-07	3.96406e-07	-3.95649e-07	1.01613e-08	-7.29538e-09	2.86595e-09
21.062	-1.81509e-07	1.90948e-08	-1.62414e-07	1.57624e-06	9.19195e-07	2.49543e-06	1.55153e-06	9.74388e-07	2.52592e-06	3.62322e-07	-7.04330e-08	2.91889e-07	3.03042e-07	-1.21006e-07	1.82036e-07	9.74920e-08	-5.01247e-08	4.73673e-08	-7.92808e-07	3.94790e-07	-3.98019e-07	9.60468e-09	-6.89573e-09	2.70895e-09
21.086	-1.81416e-07	1.90850e-08	-1.62331e-07	1.57598e-06	9.18271e-07	2.49426e-06	1.55246e-06	9.74239e-07	2.52670e-06	3.61110e-07	-7.01975e-08	2.90913e-07	3.02009e-07	-1.20594e-07	1.81415e-07	9.68401e-08	-4.97895e-08	4.70506e-08	-7.93548e-07	3.93179e-07	-4.00369e-07	9.05343e-09	-6.49996e-09	2.55347e-09
21.111	-1.81327e-07	1.90757e-08	-1.62251e-07	1.57571e-06	9.17345e-07	2.49306e-06	1.55337e-06	9.74082e-07	2.52745e-06	3.59903e-07	-6.99628e-08	2.89941e-07	3.00983e-07	-1.20184e-07	1.80799e-07	9.61938e-08	-4.94572e-08	4.67366e-08	-7.94273e-07	3.91574e-07	-4.02699e-07	8.50756e-09	-6.10805e-09	2.39951e-09
21.135	-1.81242e-07	1.90667e-08	-1.62175e-07	1.57542e-06	9.16418e-07	2.49184e-06	1.55426e-06	9.73916e-07	2.52817e-06	3.58701e-07	-6.97291e-08	2.88972e-07	2.99963e-07	-1.19777e-07	1.80187e-07	9.55531e-08	-4.91278e-08	4.64253e-08	-7.94986e-07	3.89975e-07	-4.05010e-07	7.96709e-09	-5.72001e-09	2.24707e-09
21.160	-1.81161e-07	1.90582e-08	-1.62103e-07	1.57511e-06	9.15488e-07	2.49059e-06	1.55512e-06	9.73743e-07	2.52887e-06	3.57504e-07	-6.94964e-08	2.88008e-07	2.98950e-07	-1.19372e-07	1.79578e-07	9.49180e-08	-4.88013e-08	4.61167e-08	-7.95684e-07	3.88382e-07	-4.07302e-07	7.43199e-09	-5.33584e-09	2.09615e-09
21.184	-1.81084e-07	1.90500e-08	-1.62033e-07	1.57477e-06	9.14556e-07	2.48933e-06	1.55596e-06	9.73563e-07	2.52953e-06	3.56312e-07	-6.92646e-08	2.87047e-07	2.97944e-07	-1.18970e-07	1.78973e-07	9.42886e-08	-4.84777e-08	4.58109e-08	-7.96369e-07	3.86795e-07	-4.09574e-07	6.90227e-09	-4.95552e-09	1.94675e-09
21.209	-1.81010e-07	1.90423e-08	-1.61968e-07	1.57442e-06	9.13623e-07	2.48804e-06	1.55678e-06	9.73374e-07	2.53016e-06	3.55124e-07	-6.90338e-08	2.86090e-07	2.96944e-07	-1.18571e-07	1.78373e-07	9.36648e-08	-4.81570e-08	4.55078e-08	-7.97041e-07	3.85215e-07	-4.11826e-07	6.37794e-09	-4.57907e-09	1.79886e-09
21.234	-1.80940e-07	1.90350e-08	-1.61905e-07	1.57405e-06	9.12687e-07	2.48674e-06	1.55758e-06	9.73177e-07	2.53076e-06	3.53942e-07	-6.88039e-08	2.85138e-07	2.95950e-07	-1.18174e-07	1.77776e-07	9.30466e-08	-4.78391e-08	4.52075e-08	-7.97699e-07	3.83640e-07	-4.14059e-07	5.85897e-09	-4.20648e-09	1.65249e-09
21.258	-1.80874e-07	1.90280e-08	-1.61846e-07	1.57366e-06	9.11750e-07	2.48541e-06	1.55836e-06	9.72973e-07	2.53133e-06	3.52764e-07	-6.85750e-08	2.84189e-07	2.94964e-07	-1.17780e-07	1.77183e-07	9.24340e-08	-4.75242e-08	4.49098e-08	-7.98343e-07	3.82071e-07	-4.16272e-07	5.34539e-09	-3.83775e-09	1.50764e-09
21.283	-1.80812e-07	1.90215e-08	-1.61791e-07	1.57325e-06	9.10811e-07	2.48406e-06	1.55911e-06	9.72760e-07	2.53187e-06	3.51592e-07	-6.83471e-08	2.83245e-07	2.93983e-07	-1.17389e-07	1.76594e-07	9.18270e-08	-4.72121e-08	4.46150e-08	-7.98974e-07	3.80509e-07	-4.18465e-07	4.83717e-09	-3.47287e-09	1.36430e-09
21.307	-1.80754e-07	1.90154e-08	-1.61739e-07	1.57282e-06	9.09871e-07	2.48269e-06	1.55984e-06	9.72540e-07	2.53238e-06	3.50424e-07	-6.81202e-08	2.82304e-07	2.93010e-07	-1.17000e-07	1.76010e-07	9.12257e-08	-4.69029e-08	4.43228e-08	-7.99591e-07	3.78953e-07	-4.20638e-07	4.33432e-09	-3.11185e-09	1.22247e-09
21.332	-1.80699e-07	1.90096e-08	-1.61690e-07	1.57237e-06	9.08928e-07	2.48130e-06	1.56055e-06	9.72312e-07	2.53286e-06	3.49262e-07	-6.78942e-08	2.81368e-07	2.92043e-07	-1.16614e-07	1.75429e-07	9.06300e-08	-4.65966e-08	4.40333e-08	-8.00195e-07	3.77403e-07	-4.22792e-07	3.83683e-09	-2.75467e-09	1.08216e-09
21.356	-1.80649e-07	1.90043e-08	-1.61644e-07	1.57190e-06	9.07985e-07	2.47989e-06	1.56124e-06	9.72077e-07	2.53331e-06	3.48105e-07	-6.76693e-08	2.80436e-07	2.91082e-07	-1.16231e-07	1.74852e-07	9.00398e-08	-4.62932e-08	4.37466e-08	-8.00785e-07	3.75860e-07	-4.24925e-07	3.34471e-09	-2.40135e-09	9.43357e-10
21.381	-1.80601e-07	1.89993e-08	-1.61602e-07	1.57141e-06	9.07039e-07	2.47845e-06	1.56190e-06	9.71833e-07	2.53373e-06	3.46953e-07	-6.74454e-08	2.79508e-07	2.90128e-07	-1.15850e-07	1.74279e-07	8.94553e-08	-4.59927e-08	4.34626e-08	-8.01361e-07	3.74324e-07	-4.27038e-07	2.85794e-09	-2.05187e-09	8.06068e-10
21.406	-1.80558e-07	1.89947e-08	-1.61563e-07	1.57091e-06	9.06092e-07	2.47700e-06	1.56254e-06	9.71582e-07	2.53412e-06	3.45807e-07	-6.72225e-08	2.78584e-07	2.89181e-07	-1.15471e-07	1.73710e-07	8.88764e-08	-4.56951e-08	4.31814e-08	-8.01924e-07	3.72793e-07	-4.29131e-07	2.37653e-09	-1.70624e-09	6.70289e-10
21.430	-1.80518e-07	1.89905e-08	-1.61527e-07	1.57038e-06	9.05143e-07	2.47552e-06	1.56316e-06	9.71323e-07	2.53449e-06	3.44665e-07	-6.70006e-08	2.77665e-07	2.88241e-07	-1.15096e-07	1.73145e-07	8.83032e-08	-4.54003e-08	4.29028e-08	-8.02473e-07	3.71270e-07	-4.31203e-07	1.90048e-09	-1.36446e-09	5.36019e-10
21.455	-1.80482e-07	1.89867e-08	-1.61495e-07	1.56983e-06	9.04193e-07	2.47403e-06	1.56376e-06	9.71057e-07	2.53482e-06	3.43529e-07	-6.67798e-08	2.76749e-07	2.87307e-07	-1.14723e-07	1.72584e-07	8.77355e-08	-4.51085e-08	4.26270e-08	-8.03009e-07	3.69753e-07	-4.33256e-07	1.42977e-09	-1.02651e-09	4.03258e-10
21.479	-1.80449e-07	1.89833e-08	-1.61466e-07	1.56927e-06	9.03241e-07	2.47251e-06	1.56434e-06	9.70782e-07	2.53512e-06	3.42398e-07	-6.65600e-08	2.75838e-07	2.86380e-07	-1.14353e-07	1.72027e-07	8.71734e-08	-4.48195e-08	4.23539e-08	-8.03531e-07	3.68243e-07	-4.35288e-07	9.64404e-10	-6.92399e-10	2.72005e-10
21.504	-1.80420e-07	1.89802e-08	-1.61440e-07	1.56868e-06	9.02288e-07	2.47097e-06	1.56489e-06	9.70500e-07	2.53539e-06	3.41273e-07	-6.63412e-08	2.74932e-07	2.85459e-07	-1.13985e-07	1.71474e-07	8.66169e-08	-4.45334e-08	4.20836e-08	-8.04040e-07	3.66740e-07	-4.37300e-07	5.04382e-10	-3.62124e-10	1.42258e-10
21.529	-1.80395e-07	1.89776e-08	-1.61417e-07	1.56808e-06	9.01334e-07	2.46942e-06	1.56542e-06	9.70211e-07	2.53563e-06	3.40153e-07	-6.61235e-08	2.74030e-07	2.84545e-07	-1.13620e-07	1.70925e-07	8.60661e-08	-4.42501e-08	4.18159e-08	-8.04534e-07	3.65243e-07	-4.39291e-07	4.96991e-11	-3.56817e-11	1.40174e-11
21.553	-1.80373e-07	1.89753e-08	-1.61397e-07	1.56746e-06	9.00378e-07	2.46784e-06	1.56593e-06	9.69913e-07	2.53584e-06	3.39039e-07	-6.59068e-08	2.73132e-07	2.83638e-07	-1.13258e-07	1.70380e-07	8.55208e-08	-4.39698e-08	4.15510e-08	-8.05016e-07	3.63753e-07	-4.41262e-07	-3.99650e-10	2.86931e-10	-1.12719e-10
21.578	-1.80354e-07	1.89733e-08	-1.61381e-07	1.56682e-06	8.99420e-07	2.46624e-06	1.56641e-06	9.69608e-07	2.53602e-06	3.37929e-07	-6.56912e-08	2.72238e-07	2.82738e-07	-1.12898e-07	1.69839e-07	8.49811e-08	-4.36923e-08	4.12888e-08	-8.05483e-07	3.62270e-07	-4.43213e-07	-8.43668e-10	6.05716e-10	-2.37952e-10
21.602	-1.80339e-07	1.89718e-08	-1.61368e-07	1.56616e-06	8.98462e-07	2.46462e-06	1.56688e-06	9.69296e-07	2.53617e-06	3.36826e-07	-6.54767e-08	2.71349e-07	2.81844e-07	-1.12542e-07	1.69302e-07	8.44471e-08	-4.34177e-08	4.10293e-08	-8.05937e-07	3.60795e-07	-4.45143e-07	-1.28236e-09	9.20676e-10	-3.61683e-10
21.627	-1.80328e-07	1.89706e-08	-1.61357e-07	1.56548e-06	8.97502e-07	2.46298e-06	1.56732e-06	9.68976e-07	2.53629e-06	3.35728e-07	-6.52633e-08	2.70465e-07	2.80957e-07	-1.12187e-07	1.68769e-07	8.39186e-08	-4.31460e-08	4.07726e-08	-8.06378e-07	3.59326e-07	-4.47052e-07	-1.71573e-09	1.23182e-09	-4.83912e-10
21.651	-1.80320e-07	1.89697e-08	-1.61350e-07	1.56479e-06	8.96540e-07	2.46133e-06	1.56774e-06	9.68648e-07	2.53638e-06	3.34635e-07	-6.50509e-08	2.69584e-07	2.80076e-07	-1.11836e-07	1.68241e-07	8.33957e-08	-4.28772e-08	4.05185e-08	-8.06805e-07	3.57864e-07	-4.48941e-07	-2.14378e-09	1.53914e-09	-6.04641e-10
21.676	-1.80316e-07	1.89693e-08	-1.61346e-07	1.56407e-06	8.95578e-07	2.45965e-06	1.56813e-06	9.68313e-07	2.53645e-06	3.33548e-07	-6.48396e-08	2.68709e-07	2.79203e-07	-1.11487e-07	1.67716e-07	8.28784e-08	-4.26112e-08	4.02672e-08	-8.07218e-07	3.56410e-07	-4.50809e-07	-2.56651e-09	1.84264e-09	-7.23871e-10
21.701	-1.80315e-07	1.89691e-08	-1.61345e-07	1.56334e-06	8.94614e-07	2.45795e-06	1.56851e-06	9.67970e-07	2.53648e-06	3.32467e-07	-6.46294e-08	2.67838e-07	2.78336e-07	-1.11141e-07	1.67195e-07	8.23667e-08	-4.23482e-08	4.00186e-08	-8.07618e-07	3.54962e-07	-4.52656e-07	-2.98393e-09	2.14233e-09	-8.41603e-10
21.725	-1.80317e-07	1.89694e-08	-1.61347e-07	1.56259e-06	8.93650e-07	2.45624e-06	1.56886e-06	9.67620e-07	2.53648e-06	3.31391e-07	-6.44203e-08	2.66971e-07	2.77476e-07	-1.10797e-07	1.66678e-07	8.18606e-08	-4.20879e-08	3.97727e-08	-8.08004e-07	3.53522e-07	-4.54482e-07	-3.39605e-09	2.43821e-09	-9.57839e-10
21.750	-1.80323e-07	1.89700e-08	-1.61353e-07	1.56182e-06	8.92684e-07	2.45450e-06	1.56919e-06	9.67263e-07	2.53645e-06	3.30321e-07	-6.42123e-08	2.66109e-07	2.76622e-07	-1.10457e-07	1.66166e-07	8.13601e-08	-4.18306e-08	3.95295e-08	-8.08377e-07	3.52089e-07	-4.56288e-07	-3.80287e-09	2.73029e-09	-1.07258e-09
21.774	-1.80332e-07	1.89709e-08	-1.61361e-07	1.56103e-06	8.91717e-07	2.45274e-06	1.56950e-06	9.66897e-07	2.53639e-06	3.29257e-07	-6.40054e-08	2.65252e-07	2.75776e-07	-1.10119e-07	1.65657e-07	8.08651e-08	-4.15761e-08	3.92890e-08	-8.08736e-07	3.50663e-07	-4.58073e-07	-4.20439e-09	3.01856e-09	-1.18582e-09
21.799	-1.80344e-07	1.89722e-08	-1.61372e-07	1.56022e-06	8.90749e-07	2.45097e-06	1.56978e-06	9.66525e-07	2.53631e-06	3.28199e-07	-6.37996e-08	2.64399e-07	2.74936e-07	-1.09783e-07	1.65153e-07	8.03757e-08	-4.13245e-08	3.90512e-08	-8.09082e-07	3.49245e-07	-4.59837e-07	-4.60061e-09	3.30303e-09	-1.29758e-09
21.823	-1.80360e-07	1.89739e-08	-1.61386e-07	1.55939e-06	8.89780e-07	2.44917e-06	1.57004e-06	9.66145e-07	2.53619e-06	3.27146e-07	-6.35950e-08	2.63551e-07	2.74103e-07	-1.09451e-07	1.64652e-07	7.98919e-08	-4.10757e-08	3.88162e-08	-8.09414e-07	3.47834e-07	-4.61580e-07	-4.99155e-09	3.58371e-09	-1.40784e-09
21.848	-1.80379e-07	1.89759e-08	-1.61403e-07	1.55855e-06	8.88809e-07	2.44736e-06	1.57029e-06	9.65758e-07	2.53604e-06	3.26099e-07	-6.33914e-08	2.62707e-07	2.73277e-07	-1.09121e-07	1.64156e-07	7.94137e-08	-4.08299e-08	3.85838e-08	-8.09733e-07	3.46431e-07	-4.63302e-07	-5.37720e-09	3.86059e-09	-1.51661e-09
21.873	-1.80401e-07	1.89782e-08	-1.61423e-07	1.55769e-06	8.87838e-07	2.44553e-06	1.57050e-06	9.65363e-07	2.53587e-06	3.25058e-07	-6.31890e-08	2.61869e-07	2.72457e-07	-1.08793e-07	1.63664e-07	7.89410e-08	-4.05868e-08	3.83541e-08	-8.10038e-07	3.45035e-07	-4.65003e-07	-5.75757e-09	4.13368e-09	-1.62389e-09
21.897	-1.80426e-07	1.89809e-08	-1.61445e-07	1.55681e-06	8.86866e-07	2.44368e-06	1.57070e-06	9.64961e-07	2.53566e-06	3.24022e-07	-6.29878e-08	2.61035e-07	2.71645e-07	-1.08469e-07	1.63176e-07	7.84739e-08	-4.03467e-08	3.81272e-08	-8.10329e-07	3.43646e-07	-4.66683e-07	-6.13267e-09	4.40298e-09	-1.72969e-09
21.922	-1.80455e-07	1.89839e-08	-1.61471e-07	1.55591e-06	8.85894e-07	2.44181e-06	1.57087e-06	9.64551e-07	2.53543e-06	3.22993e-07	-6.27877e-08	2.60205e-07	2.70839e-07	-1.08147e-07	1.62691e-07	7.80123e-08	-4.01094e-08	3.79029e-08	-8.10608e-07	3.42266e-07	-4.68342e-07	-6.50250e-09	4.66850e-09	-1.83400e-09
21.946	-1.80487e-07	1.89873e-08	-1.61500e-07	1.55500e-06	8.84920e-07	2.43992e-06	1.57103e-06	9.64135e-07	2.53516e-06	3.21969e-07	-6.25887e-08	2.59381e-07	2.70040e-07	-1.07828e-07	1.62211e-07	7.75563e-08	-3.98749e-08	3.76814e-08	-8.10872e-07	3.40892e-07	-4.69980e-07	-6.86706e-09	4.93024e-09	-1.93682e-09
21.971	-1.80522e-07	1.89910e-08	-1.61531e-07	1.55406e-06	8.83945e-07	2.43801e-06	1.57115e-06	9.63711e-07	2.53487e-06	3.20952e-07	-6.23909e-08	2.58561e-07	2.69247e-07	-1.07512e-07	1.61736e-07	7.71059e-08	-3.96433e-08	3.74626e-08	-8.11124e-07	3.39527e-07	-4.71597e-07	-7.22636e-09	5.18821e-09	-2.03816e-09
21.995	-1.80560e-07	1.89950e-08	-1.61565e-07	1.55311e-06	8.82970e-07	2.43608e-06	1.57126e-06	9.63280e-07	2.53454e-06	3.19940e-07	-6.21942e-08	2.57746e-07	2.68462e-07	-1.07198e-07	1.61264e-07	7.66610e-08	-3.94146e-08	3.72464e-08	-8.11361e-07	3.38169e-07	-4.73192e-07	-7.58041e-09	5.44240e-09	-2.13802e-09
22.020	-1.80601e-07	1.89993e-08	-1.61602e-07	1.55214e-06	8.81994e-07	2.43414e-06	1.57135e-06	9.62841e-07	2.53419e-06	3.18934e-07	-6.19987e-08	2.56936e-07	2.67683e-07	-1.06887e-07	1.60796e-07	7.62217e-08	-3.91887e-08	3.70329e-08	-8.11586e-07	3.36819e-07	-4.74767e-07	-7.92921e-09	5.69282e-09	-2.23639e-09
22.045	-1.80646e-07	1.90040e-08	-1.61642e-07	1.55116e-06	8.81017e-07	2.43218e-06	1.57141e-06	9.62396e-07	2.53381e-06	3.17935e-07	-6.18044e-08	2.56130e-07	2.66911e-07	-1.06579e-07	1.60332e-07	7.57879e-08	-3.89657e-08	3.68222e-08	-8.11797e-07	3.35477e-07	-4.76320e-07	-8.27276e-09	5.93947e-09	-2.33329e-09
22.069	-1.80693e-07	1.90090e-08	-1.61684e-07	1.55015e-06	8.80040e-07	2.43019e-06	1.57145e-06	9.61943e-07	2.53339e-06	3.16941e-07	-6.16112e-08	2.55330e-07	2.66146e-07	-1.06273e-07	1.59873e-07	7.53596e-08	-3.87455e-08	3.66141e-08	-8.11995e-07	3.34142e-07	-4.77852e-07	-8.61108e-09	6.18237e-09	-2.42871e-09
22.094	-1.80744e-07	1.90143e-08	-1.61730e-07	1.54913e-06	8.79062e-07	2.42820e-06	1.57147e-06	9.61483e-07	2.53295e-06	3.15953e-07	-6.14192e-08	2.54534e-07	2.65388e-07	-1.05971e-07	1.59417e-07	7.49369e-08	-3.85282e-08	3.64087e-08	-8.12179e-07	3.32816e-07	-4.79363e-07	-8.94416e-09	6.42150e-09	-2.52265e-09
22.118	-1.80798e-07	1.90200e-08	-1.61778e-07	1.54809e-06	8.78083e-07	2.42618e-06	1.57146e-06	9.61016e-07	2.53248e-06	3.14972e-07	-6.12284e-08	2.53743e-07	2.64637e-07	-1.05671e-07	1.58966e-07	7.45197e-08	-3.83137e-08	3.62060e-08	-8.12350e-07	3.31497e-07	-4.80853e-07	-9.27201e-09	6.65689e-09	-2.61512e-09
22.143	-1.80854e-07	1.90259e-08	-1.61829e-07	1.54704e-06	8.77104e-07	2.42414e-06	1.57144e-06	9.60542e-07	2.53198e-06	3.13996e-07	-6.10388e-08	2.52958e-07	2.63893e-07	-1.05374e-07	1.58519e-07	7.41081e-08	-3.81020e-08	3.60060e-08	-8.12507e-07	3.30187e-07	-4.82321e-07	-9.59463e-09	6.88852e-09	-2.70612e-09
22.168	-1.80914e-07	1.90322e-08	-1.61882e-07	1.54597e-06	8.76124e-07	2.42209e-06	1.57139e-06	9.60061e-07	2.53145e-06	3.13027e-07	-6.08504e-08	2.52177e-07	2.63155e-07	-1.05079e-07	1.58076e-07	7.37019e-08	-3.78932e-08	3.58087e-08	-8.12652e-07	3.28884e-07	-4.83768e-07	-9.91204e-09	7.11640e-09	-2.79564e-09
22.192	-1.80977e-07	1.90388e-08	-1.61938e-07	1.54488e-06	8.75144e-07	2.42002e-06	1.57132e-06	9.59572e-07	2.53089e-06	3.12064e-07	-6.06632e-08	2.51401e-07	2.62424e-07	-1.04787e-07	1.57637e-07	7.33013e-08	-3.76872e-08	3.56141e-08	-8.12783e-07	3.27589e-07	-4.85194e-07	-1.02242e-08	7.34055e-09	-2.88369e-09
22.217	-1.81042e-07	1.90457e-08	-1.61997e-07	1.54377e-06	8.74163e-07	2.41793e-06	1.57123e-06	9.59077e-07	2.53030e-06	3.11107e-07	-6.04771e-08	2.50630e-07	2.61700e-07	-1.04498e-07	1.57202e-07	7.29062e-08	-3.74841e-08	3.54221e-08	-8.12900e-07	3.26303e-07	-4.86598e-07	-1.05312e-08	7.56095e-09	-2.97028e-09
22.241	-1.81111e-07	1.90529e-08	-1.62058e-07	1.54264e-06	8.73182e-07	2.41583e-06	1.57111e-06	9.58575e-07	2.52969e-06	3.10156e-07	-6.02923e-08	2.49864e-07	2.60983e-07	-1.04212e-07	1.56771e-07	7.25166e-08	-3.72838e-08	3.52328e-08	-8.13005e-07	3.25024e-07	-4.87981e-07	-1.08330e-08	7.77762e-09	-3.05539e-09
22.266	-1.81182e-07	1.90604e-08	-1.62122e-07	1.54150e-06	8.72201e-07	2.41370e-06	1.57098e-06	9.58065e-07	2.52904e-06	3.09212e-07	-6.01087e-08	2.49103e-07	2.60273e-07	-1.03928e-07	1.56345e-07	7.21326e-08	-3.70863e-08	3.50462e-08	-8.13096e-07	3.23754e-07	-4.89342e-07	-1.11296e-08	7.99056e-09	-3.13905e-09
22.290	-1.81257e-07	1.90683e-08	-1.62189e-07	1.54034e-06	8.71219e-07	2.41156e-06	1.57082e-06	9.57549e-07	2.52837e-06	3.08273e-07	-5.99263e-08	2.48347e-07	2.59570e-07	-1.03647e-07	1.55922e-07	7.17540e-08	-3.68917e-08	3.48623e-08	-8.13174e-07	3.22492e-07	-4.90683e-07	-1.14210e-08	8.19977e-09	-3.22123e-09
22.315	-1.81334e-07	1.90764e-08	-1.62258e-07	1.53917e-06	8.70237e-07	2.40941e-06	1.57064e-06	9.57026e-07	2.52766e-06	3.07341e-07	-5.97451e-08	2.47596e-07	2.58874e-07	-1.03369e-07	1.55504e-07	7.13809e-08	-3.66999e-08	3.46810e-08	-8.13239e-07	3.21238e-07	-4.92002e-07	-1.17072e-08	8.40526e-09	-3.30196e-09
22.340	-1.81414e-07	1.90848e-08	-1.62329e-07	1.53798e-06	8.69254e-07	2.40723e-06	1.57044e-06	9.56496e-07	2.52693e-06	3.06415e-07	-5.95651e-08	2.46850e-07	2.58184e-07	-1.03094e-07	1.55090e-07	7.10133e-08	-3.65109e-08	3.45024e-08	-8.13291e-07	3.19992e-07	-4.93299e-07	-1.19883e-08	8.60703e-09	-3.38122e-09
22.364	-1.81497e-07	1.90935e-08	-1.62404e-07	1.53677e-06	8.68272e-07	2.40504e-06	1.57021e-06	9.55959e-07	2.52617e-06	3.05496e-07	-5.93864e-08	2.46110e-07	2.57501e-07	-1.02822e-07	1.54680e-07	7.06513e-08	-3.63247e-08	3.43265e-08	-8.13329e-07	3.18754e-07	-4.94575e-07	-1.22641e-08	8.80508e-09	-3.45903e-09
22.389	-1.81583e-07	1.91026e-08	-1.62480e-07	1.53555e-06	8.67289e-07	2.40283e-06	1.56996e-06	9.55416e-07	2.52538e-06	3.04583e-07	-5.92089e-08	2.45374e-07	2.56826e-07	-1.02552e-07	1.54274e-07	7.02947e-08	-3.61414e-08	3.41533e-08	-8.13355e-07	3.17525e-07	-4.95830e-07	-1.25348e-08	8.99943e-09	-3.53538e-09
22.413	-1.81671e-07	1.91119e-08	-1.62559e-07	1.53430e-06	8.66306e-07	2.40061e-06	1.56970e-06	9.54865e-07	2.52456e-06	3.03676e-07	-5.90326e-08	2.44643e-07	2.56157e-07	-1.02285e-07	1.53872e-07	6.99436e-08	-3.59609e-08	3.39827e-08	-8.13367e-07	3.16304e-07	-4.97063e-07	-1.28003e-08	9.19007e-09	-3.61027e-09
22.438	-1.81762e-07	1.91215e-08	-1.62641e-07	1.53305e-06	8.65323e-07	2.39837e-06	1.56941e-06	9.54308e-07	2.52371e-06	3.02775e-07	-5.88575e-08	2.43918e-07	2.55495e-07	-1.02020e-07	1.53475e-07	6.95979e-08	-3.57832e-08	3.38147e-08	-8.13366e-07	3.15092e-07	-4.98275e-07	-1.30607e-08	9.37701e-09	-3.68371e-09
22.462	-1.81856e-07	1.91313e-08	-1.62725e-07	1.53177e-06	8.64339e-07	2.39611e-06	1.56909e-06	9.53744e-07	2.52284e-06	3.01881e-07	-5.86837e-08	2.43198e-07	2.54840e-07	-1.01759e-07	1.53081e-07	6.92578e-08	-3.56083e-08	3.36495e-08	-8.13353e-07	3.13888e-07	-4.99465e-07	-1.33159e-08	9.56025e-09	-3.75569e-09
22.487	-1.81953e-07	1.91415e-08	-1.62812e-07	1.53048e-06	8.63356e-07	2.39384e-06	1.56876e-06	9.53173e-07	2.52193e-06	3.00994e-07	-5.85112e-08	2.42483e-07	2.54192e-07	-1.01500e-07	1.52692e-07	6.89231e-08	-3.54362e-08	3.34869e-08	-8.13326e-07	3.12692e-07	-5.00634e-07	-1.35660e-08	9.73980e-09	-3.82623e-09
22.512	-1.82053e-07	1.91520e-08	-1.62901e-07	1.52917e-06	8.62372e-07	2.39155e-06	1.56840e-06	9.52596e-07	2.52100e-06	3.00112e-07	-5.83399e-08	2.41773e-07	2.53550e-07	-1.01244e-07	1.52307e-07	6.85938e-08	-3.52669e-08	3.33269e-08	-8.13286e-07	3.11505e-07	-5.01781e-07	-1.38110e-08	9.91567e-09	-3.89531e-09
22.536	-1.82155e-07	1.91627e-08	-1.62992e-07	1.52785e-06	8.61389e-07	2.38924e-06	1.56802e-06	9.52012e-07	2.52004e-06	2.99238e-07	-5.81698e-08	2.41068e-07	2.52916e-07	-1.00991e-07	1.51925e-07	6.82701e-08	-3.51005e-08	3.31696e-08	-8.13233e-07	3.10326e-07	-5.02907e-07	-1.40508e-08	1.00878e-08	-3.96295e-09
22.561	-1.82259e-07	1.91737e-08	-1.63086e-07	1.52651e-06	8.60406e-07	2.38692e-06	1.56763e-06	9.51421e-07	2.51905e-06	2.98369e-07	-5.80010e-08	2.40368e-07	2.52289e-07	-1.00740e-07	1.51549e-07	6.79518e-08	-3.49368e-08	3.30149e-08	-8.13167e-07	3.09156e-07	-5.04012e-07	-1.42855e-08	1.02563e-08	-4.02915e-09
22.585	-1.82367e-07	1.91850e-08	-1.63182e-07	1.52516e-06	8.59423e-07	2.38458e-06	1.56720e-06	9.50824e-07	2.51803e-06	2.97507e-07	-5.78334e-08	2.39674e-07	2.51668e-07	-1.00492e-07	1.51176e-07	6.76389e-08	-3.47760e-08	3.28629e-08	-8.13089e-07	3.07994e-07	-5.05095e-07	-1.45151e-08	1.04212e-08	-4.09390e-09
22.610	-1.82477e-07	1.91966e-08	-1.63280e-07	1.52379e-06	8.58439e-07	2.38223e-06	1.56676e-06	9.50220e-07	2.51698e-06	2.96652e-07	-5.76672e-08	2.38985e-07	2.51054e-07	-1.00247e-07	1.50807e-07	6.73315e-08	-3.46179e-08	3.27136e-08	-8.12997e-07	3.06841e-07	-5.06157e-07	-1.47395e-08	1.05823e-08	-4.15721e-09
22.634	-1.82589e-07	1.92084e-08	-1.63381e-07	1.52240e-06	8.57457e-07	2.37986e-06	1.56630e-06	9.49609e-07	2.51591e-06	2.95803e-07	-5.75021e-08	2.38301e-07	2.50448e-07	-1.00005e-07	1.50443e-07	6.70295e-08	-3.44626e-08	3.25668e-08	-8.12893e-07	3.05696e-07	-5.07197e-07	-1.49589e-08	1.07398e-08	-4.21907e-09
22.659	-1.82704e-07	1.92205e-08	-1.63484e-07	1.52100e-06	8.56474e-07	2.37747e-06	1.56581e-06	9.48992e-07	2.51480e-06	2.94961e-07	-5.73384e-08	2.37622e-07	2.49848e-07	-9.97654e-08	1.50082e-07	6.67329e-08	-3.43102e-08	3.24228e-08	-8.12776e-07	3.04560e-07	-5.08216e-07	-1.51731e-08	1.08936e-08	-4.27950e-09
22.684	-1.82822e-07	1.92329e-08	-1.63589e-07	1.51958e-06	8.55491e-07	2.37507e-06	1.56530e-06	9.48369e-07	2.51367e-06	2.94125e-07	-5.71759e-08	2.36949e-07	2.49255e-07	-9.95287e-08	1.49726e-07	6.64418e-08	-3.41605e-08	3.22813e-08	-8.12646e-07	3.03433e-07	-5.09213e-07	-1.53823e-08	1.10438e-08	-4.33850e-09
22.708	-1.82942e-07	1.92455e-08	-1.63696e-07	1.51815e-06	8.54509e-07	2.37266e-06	1.56477e-06	9.47739e-07	2.51251e-06	2.93295e-07	-5.70147e-08	2.36281e-07	2.48669e-07	-9.92947e-08	1.49374e-07	6.61561e-08	-3.40136e-08	3.21425e-08	-8.12503e-07	3.02314e-07	-5.10189e-07	-1.55864e-08	1.11903e-08	-4.39605e-09
22.733	-1.83064e-07	1.92584e-08	-1.63806e-07	1.51670e-06	8.53527e-07	2.37023e-06	1.56422e-06	9.47103e-07	2.51132e-06	2.92473e-07	-5.68548e-08	2.35618e-07	2.48090e-07	-9.90634e-08	1.49026e-07	6.58758e-08	-3.38695e-08	3.20063e-08	-8.12348e-07	3.01204e-07	-5.11144e-07	-1.57854e-08	1.13332e-08	-4.45218e-09
22.757	-1.83189e-07	1.92716e-08	-1.63918e-07	1.51524e-06	8.52546e-07	2.36778e-06	1.56365e-06	9.46460e-07	2.51011e-06	2.91657e-07	-5.66961e-08	2.34960e-07	2.47518e-07	-9.88350e-08	1.48683e-07	6.56010e-08	-3.37282e-08	3.18728e-08	-8.12180e-07	3.00103e-07	-5.12077e-07	-1.59793e-08	1.14724e-08	-4.50687e-09
22.782	-1.83317e-07	1.92850e-08	-1.64032e-07	1.51376e-06	8.51564e-07	2.36532e-06	1.56305e-06	9.45811e-07	2.50887e-06	2.90847e-07	-5.65387e-08	2.34308e-07	2.46952e-07	-9.86093e-08	1.48343e-07	6.53315e-08	-3.35896e-08	3.17419e-08	-8.11999e-07	2.99010e-07	-5.12989e-07	-1.61681e-08	1.16080e-08	-4.56014e-09
22.806	-1.83447e-07	1.92987e-08	-1.64148e-07	1.51226e-06	8.50584e-07	2.36285e-06	1.56244e-06	9.45156e-07	2.50759e-06	2.90044e-07	-5.63827e-08	2.33661e-07	2.46394e-07	-9.83863e-08	1.48008e-07	6.50675e-08	-3.34539e-08	3.16136e-08	-8.11806e-07	2.97927e-07	-5.13879e-07	-1.63519e-08	1.17400e-08	-4.61197e-09
22.831	-1.83579e-07	1.93126e-08	-1.64267e-07	1.51075e-06	8.49603e-07	2.36036e-06	1.56180e-06	9.44494e-07	2.50630e-06	2.89248e-07	-5.62279e-08	2.33020e-07	2.45843e-07	-9.81661e-08	1.47677e-07	6.48088e-08	-3.33209e-08	3.14879e-08	-8.11600e-07	2.96852e-07	-5.14748e-07	-1.65307e-08	1.18683e-08	-4.66239e-09
22.856	-1.83714e-07	1.93268e-08	-1.64387e-07	1.50923e-06	8.48623e-07	2.35785e-06	1.56114e-06	9.43827e-07	2.50497e-06	2.88458e-07	-5.60744e-08	2.32384e-07	2.45298e-07	-9.79487e-08	1.47349e-07	6.45555e-08	-3.31907e-08	3.13649e-08	-8.11381e-07	2.95785e-07	-5.15596e-07	-1.67044e-08	1.19930e-08	-4.71137e-09
22.880	-1.83851e-07	1.93412e-08	-1.64510e-07	1.50769e-06	8.47644e-07	2.35533e-06	1.56046e-06	9.43152e-07	2.50362e-06	2.87675e-07	-5.59222e-08	2.31753e-07	2.44761e-07	-9.77341e-08	1.47027e-07	6.43077e-08	-3.30632e-08	3.12444e-08	-8.11150e-07	2.94728e-07	-5.16422e-07	-1.68730e-08	1.21141e-08	-4.75894e-09
22.905	-1.83990e-07	1.93558e-08	-1.64635e-07	1.50613e-06	8.46665e-07	2.35280e-06	1.55976e-06	9.42472e-07	2.50223e-06	2.86899e-07	-5.57712e-08	2.31128e-07	2.44230e-07	-9.75222e-08	1.46708e-07	6.40652e-08	-3.29386e-08	3.11266e-08	-8.10907e-07	2.93679e-07	-5.17227e-07	-1.70366e-08	1.22315e-08	-4.80509e-09
22.929	-1.84132e-07	1.93707e-08	-1.64761e-07	1.50456e-06	8.45687e-07	2.35025e-06	1.55904e-06	9.41786e-07	2.50083e-06	2.86129e-07	-5.56216e-08	2.30508e-07	2.43706e-07	-9.73130e-08	1.46393e-07	6.38280e-08	-3.28166e-08	3.10114e-08	-8.10651e-07	2.92640e-07	-5.18011e-07	-1.71952e-08	1.23454e-08	-4.84982e-09
22.954	-1.84276e-07	1.93859e-08	-1.64890e-07	1.50298e-06	8.44710e-07	2.34769e-06	1.55830e-06	9.41093e-07	2.49939e-06	2.85366e-07	-5.54733e-08	2.29893e-07	2.43189e-07	-9.71066e-08	1.46083e-07	6.35963e-08	-3.26975e-08	3.08988e-08	-8.10382e-07	2.91609e-07	-5.18773e-07	-1.73488e-08	1.24556e-08	-4.89313e-09
22.979	-1.84422e-07	1.94013e-08	-1.65021e-07	1.50138e-06	8.43733e-07	2.34511e-06	1.55753e-06	9.40395e-07	2.49793e-06	2.84610e-07	-5.53263e-08	2.29284e-07	2.42679e-07	-9.69030e-08	1.45776e-07	6.33699e-08	-3.25811e-08	3.07888e-08	-8.10101e-07	2.90587e-07	-5.19514e-07	-1.74973e-08	1.25623e-08	-4.93503e-09
23.003	-1.84571e-07	1.94169e-08	-1.65154e-07	1.49977e-06	8.42757e-07	2.34253e-06	1.55675e-06	9.39690e-07	2.49644e-06	2.83861e-07	-5.51806e-08	2.28680e-07	2.42176e-07	-9.67022e-08	1.45474e-07	6.31489e-08	-3.24675e-08	3.06814e-08	-8.09808e-07	2.89574e-07	-5.20234e-07	-1.76409e-08	1.26654e-08	-4.97551e-09
23.028	-1.84722e-07	1.94328e-08	-1.65289e-07	1.49814e-06	8.41782e-07	2.33992e-06	1.55594e-06	9.38979e-07	2.49492e-06	2.83118e-07	-5.50362e-08	2.28082e-07	2.41680e-07	-9.65041e-08	1.45176e-07	6.29332e-08	-3.23566e-08	3.05766e-08	-8.09503e-07	2.88570e-07	-5.20933e-07	-1.77794e-08	1.27648e-08	-5.01459e-09
23.052	-1.84875e-07	1.94489e-08	-1.65426e-07	1.49650e-06	8.40807e-07	2.33731e-06	1.55511e-06	9.38263e-07	2.49337e-06	2.82382e-07	-5.48931e-08	2.27489e-07	2.41191e-07	-9.63088e-08	1.44882e-07	6.27229e-08	-3.22484e-08	3.04744e-08	-8.09185e-07	2.87575e-07	-5.21610e-07	-1.79130e-08	1.28607e-08	-5.05226e-09
23.077	-1.85030e-07	1.94652e-08	-1.65565e-07	1.49484e-06	8.39834e-07	2.33468e-06	1.55426e-06	9.37540e-07	2.49180e-06	2.81653e-07	-5.47514e-08	2.26901e-07	2.40709e-07	-9.61162e-08	1.44593e-07	6.25179e-08	-3.21430e-08	3.03748e-08	-8.08855e-07	2.86589e-07	-5.22266e-07	-1.80415e-08	1.29530e-08	-5.08852e-09
23.101	-1.85187e-07	1.94817e-08	-1.65705e-07	1.49317e-06	8.38861e-07	2.33203e-06	1.55339e-06	9.36812e-07	2.49020e-06	2.80930e-07	-5.46109e-08	2.26319e-07	2.40234e-07	-9.59264e-08	1.44307e-07	6.23182e-08	-3.20404e-08	3.02778e-08	-8.08513e-07	2.85612e-07	-5.22901e-07	-1.81651e-08	1.30417e-08	-5.12338e-09
23.126	-1.85346e-07	1.94985e-08	-1.65848e-07	1.49149e-06	8.37889e-07	2.32938e-06	1.55250e-06	9.36077e-07	2.48858e-06	2.80214e-07	-5.44718e-08	2.25743e-07	2.39765e-07	-9.57394e-08	1.44026e-07	6.21239e-08	-3.19405e-08	3.01834e-08	-8.08159e-07	2.84643e-07	-5.23515e-07	-1.82837e-08	1.31269e-08	-5.15683e-09
23.151	-1.85508e-07	1.95155e-08	-1.65992e-07	1.48979e-06	8.36918e-07	2.32671e-06	1.55159e-06	9.35337e-07	2.48693e-06	2.79505e-07	-5.43340e-08	2.25171e-07	2.39304e-07	-9.55551e-08	1.43749e-07	6.19349e-08	-3.18433e-08	3.00916e-08	-8.07792e-07	2.83684e-07	-5.24108e-07	-1.83974e-08	1.32085e-08	-5.18889e-09
23.175	-1.85672e-07	1.95327e-08	-1.66139e-07	1.48808e-06	8.35948e-07	2.32402e-06	1.55066e-06	9.34591e-07	2.48525e-06	2.78803e-07	-5.41975e-08	2.24606e-07	2.38849e-07	-9.53735e-08	1.43476e-07	6.17512e-08	-3.17488e-08	3.00023e-08	-8.07414e-07	2.82734e-07	-5.24680e-07	-1.85061e-08	1.32865e-08	-5.21954e-09
23.200	-1.85837e-07	1.95501e-08	-1.66287e-07	1.48635e-06	8.34979e-07	2.32133e-06	1.54970e-06	9.33839e-07	2.48354e-06	2.78108e-07	-5.40623e-08	2.24046e-07	2.38401e-07	-9.51948e-08	1.43207e-07	6.15728e-08	-3.16571e-08	2.99157e-08	-8.07023e-07	2.81793e-07	-5.25231e-07	-1.86098e-08	1.33610e-08	-5.24880e-09
23.224	-1.86005e-07	1.95678e-08	-1.66437e-07	1.48461e-06	8.34011e-07	2.31862e-06	1.54873e-06	9.33082e-07	2.48181e-06	2.77419e-07	-5.39285e-08	2.23491e-07	2.37961e-07	-9.50188e-08	1.42942e-07	6.13997e-08	-3.15681e-08	2.98316e-08	-8.06621e-07	2.80861e-07	-5.25760e-07	-1.87086e-08	1.34319e-08	-5.27667e-09
23.249	-1.86175e-07	1.95856e-08	-1.66589e-07	1.48286e-06	8.33045e-07	2.31590e-06	1.54774e-06	9.32319e-07	2.48006e-06	2.76738e-07	-5.37960e-08	2.22942e-07	2.37527e-07	-9.48455e-08	1.42681e-07	6.12319e-08	-3.14819e-08	2.97501e-08	-8.06207e-07	2.79938e-07	-5.26269e-07	-1.88025e-08	1.34993e-08	-5.30314e-09
23.273	-1.86347e-07	1.96037e-08	-1.66743e-07	1.48109e-06	8.32079e-07	2.31317e-06	1.54672e-06	9.31550e-07	2.47827e-06	2.76063e-07	-5.36648e-08	2.22398e-07	2.37100e-07	-9.46750e-08	1.42425e-07	6.10694e-08	-3.13983e-08	2.96711e-08	-8.05780e-07	2.79024e-07	-5.26756e-07	-1.88914e-08	1.35632e-08	-5.32822e-09
23.298	-1.86520e-07	1.96220e-08	-1.66898e-07	1.47931e-06	8.31115e-07	2.31042e-06	1.54569e-06	9.30775e-07	2.47646e-06	2.75395e-07	-5.35349e-08	2.21860e-07	2.36680e-07	-9.45073e-08	1.42172e-07	6.09122e-08	-3.13175e-08	2.95947e-08	-8.05342e-07	2.78119e-07	-5.27223e-07	-1.89754e-08	1.36235e-08	-5.35191e-09
23.323	-1.86696e-07	1.96405e-08	-1.67056e-07	1.47751e-06	8.30152e-07	2.30767e-06	1.54463e-06	9.29995e-07	2.47462e-06	2.74734e-07	-5.34064e-08	2.21327e-07	2.36266e-07	-9.43423e-08	1.41924e-07	6.07603e-08	-3.12394e-08	2.95209e-08	-8.04892e-07	2.77223e-07	-5.27669e-07	-1.90545e-08	1.36803e-08	-5.37422e-09
23.347	-1.86874e-07	1.96592e-08	-1.67214e-07	1.47571e-06	8.29190e-07	2.30490e-06	1.54355e-06	9.29210e-07	2.47276e-06	2.74079e-07	-5.32792e-08	2.20800e-07	2.35860e-07	-9.41801e-08	1.41680e-07	6.06137e-08	-3.11640e-08	2.94497e-08	-8.04431e-07	2.76336e-07	-5.28094e-07	-1.91287e-08	1.37335e-08	-5.39514e-09
23.372	-1.87053e-07	1.96780e-08	-1.67375e-07	1.47389e-06	8.28229e-07	2.30211e-06	1.54246e-06	9.28418e-07	2.47087e-06	2.73432e-07	-5.31533e-08	2.20279e-07	2.35461e-07	-9.40206e-08	1.41440e-07	6.04723e-08	-3.10913e-08	2.93810e-08	-8.03957e-07	2.75459e-07	-5.28498e-07	-1.91980e-08	1.37833e-08	-5.41469e-09
23.396	-1.87235e-07	1.96971e-08	-1.67537e-07	1.47205e-06	8.27270e-07	2.29932e-06	1.54134e-06	9.27622e-07	2.46896e-06	2.72791e-07	-5.30288e-08	2.19762e-07	2.35068e-07	-9.38639e-08	1.41204e-07	6.03362e-08	-3.10213e-08	2.93148e-08	-8.03472e-07	2.74590e-07	-5.28882e-07	-1.92624e-08	1.38295e-08	-5.43285e-09
23.421	-1.87418e-07	1.97164e-08	-1.67702e-07	1.47021e-06	8.26312e-07	2.29652e-06	1.54020e-06	9.26820e-07	2.46702e-06	2.72158e-07	-5.29056e-08	2.19252e-07	2.34683e-07	-9.37099e-08	1.40973e-07	6.02053e-08	-3.09540e-08	2.92512e-08	-8.02975e-07	2.73731e-07	-5.29244e-07	-1.93219e-08	1.38722e-08	-5.44963e-09
23.445	-1.87603e-07	1.97359e-08	-1.67867e-07	1.46835e-06	8.25355e-07	2.29370e-06	1.53904e-06	9.26012e-07	2.46506e-06	2.71531e-07	-5.27838e-08	2.18747e-07	2.34304e-07	-9.35587e-08	1.40745e-07	6.00797e-08	-3.08894e-08	2.91902e-08	-8.02467e-07	2.72881e-07	-5.29586e-07	-1.93765e-08	1.39114e-08	-5.46504e-09
23.470	-1.87790e-07	1.97556e-08	-1.68035e-07	1.46647e-06	8.24400e-07	2.29087e-06	1.53787e-06	9.25200e-07	2.46306e-06	2.70911e-07	-5.26633e-08	2.18248e-07	2.33932e-07	-9.34102e-08	1.40522e-07	5.99593e-08	-3.08276e-08	2.91317e-08	-8.01947e-07	2.72040e-07	-5.29907e-07	-1.94262e-08	1.39472e-08	-5.47907e-09
23.495	-1.87979e-07	1.97754e-08	-1.68203e-07	1.46459e-06	8.23446e-07	2.28803e-06	1.53667e-06	9.24381e-07	2.46105e-06	2.70298e-07	-5.25441e-08	2.17754e-07	2.33567e-07	-9.32644e-08	1.40303e-07	5.98441e-08	-3.07683e-08	2.90758e-08	-8.01416e-07	2.71208e-07	-5.30208e-07	-1.94711e-08	1.39794e-08	-5.49173e-09
23.519	-1.88169e-07	1.97955e-08	-1.68374e-07	1.46269e-06	8.22494e-07	2.28518e-06	1.53545e-06	9.23558e-07	2.45901e-06	2.69692e-07	-5.24263e-08	2.17265e-07	2.33209e-07	-9.31215e-08	1.40088e-07	5.97342e-08	-3.07118e-08	2.90224e-08	-8.00873e-07	2.70385e-07	-5.30488e-07	-1.95112e-08	1.40081e-08	-5.50302e-09
23.544	-1.88362e-07	1.98157e-08	-1.68546e-07	1.46078e-06	8.21543e-07	2.28232e-06	1.53421e-06	9.22729e-07	2.45694e-06	2.69093e-07	-5.23098e-08	2.16783e-07	2.32858e-07	-9.29812e-08	1.39877e-07	5.96295e-08	-3.06580e-08	2.89715e-08	-8.00319e-07	2.69572e-07	-5.30747e-07	-1.95463e-08	1.40334e-08	-5.51294e-09
23.568	-1.88556e-07	1.98361e-08	-1.68720e-07	1.45886e-06	8.20594e-07	2.27945e-06	1.53295e-06	9.21895e-07	2.45485e-06	2.68500e-07	-5.21947e-08	2.16306e-07	2.32514e-07	-9.28437e-08	1.39670e-07	5.95300e-08	-3.06068e-08	2.89232e-08	-7.99753e-07	2.68767e-07	-5.30986e-07	-1.95767e-08	1.40552e-08	-5.52150e-09
23.593	-1.88752e-07	1.98567e-08	-1.68895e-07	1.45692e-06	8.19647e-07	2.27657e-06	1.53168e-06	9.21056e-07	2.45273e-06	2.67915e-07	-5.20809e-08	2.15834e-07	2.32176e-07	-9.27090e-08	1.39467e-07	5.94357e-08	-3.05584e-08	2.88774e-08	-7.99176e-07	2.67972e-07	-5.31204e-07	-1.96022e-08	1.40735e-08	-5.52870e-09
23.617	-1.88949e-07	1.98775e-08	-1.69072e-07	1.45497e-06	8.18701e-07	2.27368e-06	1.53038e-06	9.20212e-07	2.45059e-06	2.67336e-07	-5.19684e-08	2.15368e-07	2.31845e-07	-9.25770e-08	1.39268e-07	5.93466e-08	-3.05126e-08	2.88341e-08	-7.98588e-07	2.67186e-07	-5.31402e-07	-1.96229e-08	1.40883e-08	-5.53453e-09
23.642	-1.89148e-07	1.98984e-08	-1.69250e-07	1.45301e-06	8.17757e-07	2.27077e-06	1.52906e-06	9.19363e-07	2.44842e-06	2.66765e-07	-5.18573e-08	2.14908e-07	2.31522e-07	-9.24477e-08	1.39074e-07	5.92628e-08	-3.04694e-08	2.87933e-08	-7.97989e-07	2.66409e-07	-5.31580e-07	-1.96387e-08	1.40997e-08	-5.53900e-09
23.667	-1.89349e-07	1.99196e-08	-1.69429e-07	1.45104e-06	8.16815e-07	2.26786e-06	1.52772e-06	9.18509e-07	2.44623e-06	2.66200e-07	-5.17476e-08	2.14453e-07	2.31205e-07	-9.23212e-08	1.38884e-07	5.91840e-08	-3.04290e-08	2.87551e-08	-7.97378e-07	2.65641e-07	-5.31737e-07	-1.96498e-08	1.41077e-08	-5.54212e-09
23.691	-1.89551e-07	1.99409e-08	-1.69611e-07	1.44906e-06	8.15875e-07	2.26493e-06	1.52637e-06	9.17650e-07	2.44402e-06	2.65643e-07	-5.16392e-08	2.14004e-07	2.30895e-07	-9.21974e-08	1.38697e-07	5.91105e-08	-3.03912e-08	2.87193e-08	-7.96757e-07	2.64883e-07	-5.31874e-07	-1.96560e-08	1.41122e-08	-5.54388e-09
23.716	-1.89755e-07	1.99623e-08	-1.69793e-07	1.44706e-06	8.14936e-07	2.26200e-06	1.52499e-06	9.16785e-07	2.44178e-06	2.65092e-07	-5.15321e-08	2.13560e-07	2.30592e-07	-9.20763e-08	1.38515e-07	5.90422e-08	-3.03560e-08	2.86861e-08	-7.96124e-07	2.64133e-07	-5.31991e-07	-1.96575e-08	1.41132e-08	-5.54429e-09
23.740	-1.89961e-07	1.99840e-08	-1.69977e-07	1.44506e-06	8.13999e-07	2.25906e-06	1.52360e-06	9.15916e-07	2.43951e-06	2.64548e-07	-5.14264e-08	2.13122e-07	2.30295e-07	-9.19580e-08	1.38337e-07	5.89790e-08	-3.03235e-08	2.86554e-08	-7.95480e-07	2.63393e-07	-5.32087e-07	-1.96542e-08	1.41108e-08	-5.54335e-09
23.765	-1.90168e-07	2.00057e-08	-1.70162e-07	1.44304e-06	8.13064e-07	2.25610e-06	1.52218e-06	9.15042e-07	2.43722e-06	2.64012e-07	-5.13221e-08	2.12689e-07	2.30006e-07	-9.18424e-08	1.38163e-07	5.89209e-08	-3.02937e-08	2.86272e-08	-7.94826e-07	2.62662e-07	-5.32164e-07	-1.96460e-08	1.41050e-08	-5.54106e-09
23.790	-1.90377e-07	2.00277e-08	-1.70349e-07	1.44101e-06	8.12131e-07	2.25314e-06	1.52075e-06	9.14163e-07	2.43491e-06	2.63482e-07	-5.12191e-08	2.12263e-07	2.29723e-07	-9.17295e-08	1.37994e-07	5.88681e-08	-3.02665e-08	2.86015e-08	-7.94160e-07	2.61941e-07	-5.32220e-07	-1.96332e-08	1.40957e-08	-5.53743e-09
23.814	-1.90587e-07	2.00498e-08	-1.70537e-07	1.43897e-06	8.11200e-07	2.25017e-06	1.51929e-06	9.13280e-07	2.43257e-06	2.62959e-07	-5.11174e-08	2.11841e-07	2.29447e-07	-9.16194e-08	1.37828e-07	5.88203e-08	-3.02420e-08	2.85784e-08	-7.93484e-07	2.61228e-07	-5.32256e-07	-1.96155e-08	1.40831e-08	-5.53245e-09
23.839	-1.90799e-07	2.00721e-08	-1.70727e-07	1.43691e-06	8.10272e-07	2.24718e-06	1.51782e-06	9.12391e-07	2.43021e-06	2.62443e-07	-5.10172e-08	2.11426e-07	2.29178e-07	-9.15120e-08	1.37666e-07	5.87777e-08	-3.02201e-08	2.85577e-08	-7.92797e-07	2.60525e-07	-5.32272e-07	-1.95931e-08	1.40670e-08	-5.52613e-09
23.863	-1.91012e-07	2.00945e-08	-1.70918e-07	1.43485e-06	8.09345e-07	2.24419e-06	1.51633e-06	9.11498e-07	2.42783e-06	2.61934e-07	-5.09182e-08	2.11016e-07	2.28916e-07	-9.14073e-08	1.37509e-07	5.87403e-08	-3.02008e-08	2.85395e-08	-7.92099e-07	2.59830e-07	-5.32269e-07	-1.95659e-08	1.40475e-08	-5.51847e-09
23.888	-1.91227e-07	2.01171e-08	-1.71110e-07	1.43277e-06	8.08420e-07	2.24119e-06	1.51482e-06	9.10600e-07	2.42542e-06	2.61432e-07	-5.08206e-08	2.10611e-07	2.28661e-07	-9.13053e-08	1.37355e-07	5.87079e-08	-3.01842e-08	2.85237e-08	-7.91390e-07	2.59145e-07	-5.32245e-07	-1.95340e-08	1.40246e-08	-5.50947e-09
23.912	-1.91443e-07	2.01398e-08	-1.71303e-07	1.43069e-06	8.07497e-07	2.23818e-06	1.51329e-06	9.09698e-07	2.42299e-06	2.60937e-07	-5.07244e-08	2.10213e-07	2.28412e-07	-9.12061e-08	1.37206e-07	5.86807e-08	-3.01702e-08	2.85105e-08	-7.90671e-07	2.58470e-07	-5.32202e-07	-1.94974e-08	1.39983e-08	-5.49914e-09
23.937	-1.91660e-07	2.01627e-08	-1.71498e-07	1.42859e-06	8.06577e-07	2.23516e-06	1.51174e-06	9.08791e-07	2.42053e-06	2.60449e-07	-5.06295e-08	2.09819e-07	2.28171e-07	-9.11096e-08	1.37061e-07	5.86585e-08	-3.01588e-08	2.84997e-08	-7.89941e-07	2.57803e-07	-5.32139e-07	-1.94560e-08	1.39686e-08	-5.48748e-09
23.962	-1.91879e-07	2.01857e-08	-1.71693e-07	1.42648e-06	8.05658e-07	2.23214e-06	1.51017e-06	9.07879e-07	2.41805e-06	2.59968e-07	-5.05360e-08	2.09432e-07	2.27936e-07	-9.10158e-08	1.36920e-07	5.86415e-08	-3.01500e-08	2.84915e-08	-7.89201e-07	2.57145e-07	-5.32056e-07	-1.94100e-08	1.39355e-08	-5.47448e-09
23.986	-1.92099e-07	2.02089e-08	-1.71891e-07	1.42436e-06	8.04742e-07	2.22910e-06	1.50859e-06	9.06963e-07	2.41555e-06	2.59494e-07	-5.04438e-08	2.09050e-07	2.27708e-07	-9.09247e-08	1.36783e-07	5.86296e-08	-3.01439e-08	2.84857e-08	-7.88450e-07	2.56497e-07	-5.31953e-07	-1.93592e-08	1.38990e-08	-5.46016e-09
24.011	-1.92321e-07	2.02322e-08	-1.72089e-07	1.42223e-06	8.03828e-07	2.22606e-06	1.50698e-06	9.06042e-07	2.41302e-06	2.59027e-07	-5.03530e-08	2.08673e-07	2.27486e-07	-9.08363e-08	1.36650e-07	5.86227e-08	-3.01404e-08	2.84823e-08	-7.87689e-07	2.55858e-07	-5.31831e-07	-1.93037e-08	1.38592e-08	-5.44451e-09
24.035	-1.92544e-07	2.02557e-08	-1.72288e-07	1.42009e-06	8.02917e-07	2.22300e-06	1.50536e-06	9.05117e-07	2.41048e-06	2.58566e-07	-5.02636e-08	2.08303e-07	2.27272e-07	-9.07506e-08	1.36521e-07	5.86209e-08	-3.01395e-08	2.84815e-08	-7.86917e-07	2.55228e-07	-5.31689e-07	-1.92435e-08	1.38160e-08	-5.42754e-09
24.060	-1.92768e-07	2.02793e-08	-1.72489e-07	1.41794e-06	8.02008e-07	2.21994e-06	1.50372e-06	9.04188e-07	2.40790e-06	2.58113e-07	-5.01755e-08	2.07938e-07	2.27064e-07	-9.06677e-08	1.36396e-07	5.86242e-08	-3.01411e-08	2.84831e-08	-7.86136e-07	2.54607e-07	-5.31528e-07	-1.91787e-08	1.37694e-08	-5.40924e-09
24.084	-1.92994e-07	2.03030e-08	-1.72691e-07	1.41577e-06	8.01101e-07	2.21688e-06	1.50206e-06	9.03254e-07	2.40531e-06	2.57667e-07	-5.00887e-08	2.07578e-07	2.26863e-07	-9.05875e-08	1.36276e-07	5.86326e-08	-3.01454e-08	2.84871e-08	-7.85343e-07	2.53996e-07	-5.31348e-07	-1.91091e-08	1.37195e-08	-5.38963e-09
24.109	-1.93220e-07	2.03268e-08	-1.72894e-07	1.41360e-06	8.00196e-07	2.21380e-06	1.50038e-06	9.02317e-07	2.40269e-06	2.57228e-07	-5.00034e-08	2.07224e-07	2.26669e-07	-9.05099e-08	1.36159e-07	5.86460e-08	-3.01523e-08	2.84936e-08	-7.84541e-07	2.53393e-07	-5.31148e-07	-1.90349e-08	1.36662e-08	-5.36870e-09
24.134	-1.93448e-07	2.03508e-08	-1.73098e-07	1.41142e-06	7.99295e-07	2.21072e-06	1.49868e-06	9.01374e-07	2.40005e-06	2.56795e-07	-4.99193e-08	2.06876e-07	2.26481e-07	-9.04351e-08	1.36046e-07	5.86644e-08	-3.01618e-08	2.85026e-08	-7.83729e-07	2.52800e-07	-5.30928e-07	-1.89560e-08	1.36096e-08	-5.34645e-09
24.158	-1.93678e-07	2.03749e-08	-1.73303e-07	1.40923e-06	7.98395e-07	2.20762e-06	1.49696e-06	9.00428e-07	2.39739e-06	2.56370e-07	-4.98367e-08	2.06534e-07	2.26301e-07	-9.03629e-08	1.35938e-07	5.86879e-08	-3.01739e-08	2.85140e-08	-7.82906e-07	2.52216e-07	-5.30690e-07	-1.88725e-08	1.35496e-08	-5.32290e-09
24.183	-1.93908e-07	2.03992e-08	-1.73509e-07	1.40703e-06	7.97498e-07	2.20452e-06	1.49523e-06	8.99477e-07	2.39471e-06	2.55952e-07	-4.97553e-08	2.06197e-07	2.26127e-07	-9.02935e-08	1.35833e-07	5.87164e-08	-3.01885e-08	2.85279e-08	-7.82073e-07	2.51641e-07	-5.30432e-07	-1.87844e-08	1.34863e-08	-5.29803e-09
24.207	-1.94140e-07	2.04235e-08	-1.73716e-07	1.40481e-06	7.96604e-07	2.20142e-06	1.49348e-06	8.98523e-07	2.39200e-06	2.55541e-07	-4.96754e-08	2.05865e-07	2.25960e-07	-9.02268e-08	1.35733e-07	5.87500e-08	-3.02058e-08	2.85442e-08	-7.81231e-07	2.51075e-07	-5.30156e-07	-1.86916e-08	1.34197e-08	-5.27186e-09
24.232	-1.94372e-07	2.04480e-08	-1.73924e-07	1.40259e-06	7.95712e-07	2.19830e-06	1.49171e-06	8.97564e-07	2.38927e-06	2.55136e-07	-4.95968e-08	2.05539e-07	2.25799e-07	-9.01627e-08	1.35637e-07	5.87885e-08	-3.02256e-08	2.85629e-08	-7.80378e-07	2.50519e-07	-5.29860e-07	-1.85941e-08	1.33498e-08	-5.24438e-09
24.256	-1.94606e-07	2.04726e-08	-1.74134e-07	1.40036e-06	7.94823e-07	2.19518e-06	1.48992e-06	8.96601e-07	2.38652e-06	2.54739e-07	-4.95195e-08	2.05219e-07	2.25646e-07	-9.01014e-08	1.35544e-07	5.88321e-08	-3.02480e-08	2.85841e-08	-7.79516e-07	2.49971e-07	-5.29545e-07	-1.84921e-08	1.32765e-08	-5.21560e-09
24.281	-1.94841e-07	2.04973e-08	-1.74344e-07	1.39812e-06	7.93937e-07	2.19206e-06	1.48812e-06	8.95635e-07	2.38375e-06	2.54348e-07	-4.94436e-08	2.04905e-07	2.25499e-07	-9.00427e-08	1.35456e-07	5.88806e-08	-3.02730e-08	2.86076e-08	-7.78644e-07	2.49433e-07	-5.29211e-07	-1.83855e-08	1.31999e-08	-5.18552e-09
24.306	-1.95077e-07	2.05222e-08	-1.74555e-07	1.39587e-06	7.93054e-07	2.18892e-06	1.48630e-06	8.94664e-07	2.38096e-06	2.53965e-07	-4.93691e-08	2.04596e-07	2.25359e-07	-8.99867e-08	1.35372e-07	5.89341e-08	-3.03005e-08	2.86337e-08	-7.77762e-07	2.48903e-07	-5.28859e-07	-1.82742e-08	1.31201e-08	-5.15414e-09
24.330	-1.95314e-07	2.05471e-08	-1.74767e-07	1.39361e-06	7.92173e-07	2.18578e-06	1.48446e-06	8.93690e-07	2.37815e-06	2.53588e-07	-4.92959e-08	2.04293e-07	2.25225e-07	-8.99334e-08	1.35292e-07	5.89927e-08	-3.03306e-08	2.86621e-08	-7.76871e-07	2.48383e-07	-5.28488e-07	-1.81584e-08	1.30369e-08	-5.12147e-09
24.355	-1.95552e-07	2.05722e-08	-1.74980e-07	1.39134e-06	7.91295e-07	2.18263e-06	1.48260e-06	8.92711e-07	2.37531e-06	2.53219e-07	-4.92241e-08	2.03995e-07	2.25098e-07	-8.98828e-08	1.35215e-07	5.90561e-08	-3.03632e-08	2.86929e-08	-7.75970e-07	2.47872e-07	-5.28098e-07	-1.80379e-08	1.29504e-08	-5.08750e-09
24.379	-1.95791e-07	2.05973e-08	-1.75194e-07	1.38906e-06	7.90420e-07	2.17948e-06	1.48072e-06	8.91729e-07	2.37245e-06	2.52856e-07	-4.91536e-08	2.03703e-07	2.24978e-07	-8.98348e-08	1.35143e-07	5.91246e-08	-3.03984e-08	2.87262e-08	-7.75059e-07	2.47370e-07	-5.27689e-07	-1.79129e-08	1.28607e-08	-5.05225e-09
24.404	-1.96032e-07	2.06226e-08	-1.75409e-07	1.38677e-06	7.89547e-07	2.17632e-06	1.47883e-06	8.90743e-07	2.36957e-06	2.52501e-07	-4.90845e-08	2.03416e-07	2.24865e-07	-8.97896e-08	1.35075e-07	5.91980e-08	-3.04362e-08	2.87619e-08	-7.74139e-07	2.46877e-07	-5.27262e-07	-1.77834e-08	1.27677e-08	-5.01570e-09
24.428	-1.96273e-07	2.06479e-08	-1.75625e-07	1.38448e-06	7.88678e-07	2.17316e-06	1.47692e-06	8.89754e-07	2.36667e-06	2.52152e-07	-4.90167e-08	2.03136e-07	2.24758e-07	-8.97470e-08	1.35011e-07	5.92764e-08	-3.04764e-08	2.87999e-08	-7.73209e-07	2.46393e-07	-5.26816e-07	-1.76492e-08	1.26714e-08	-4.97788e-09
24.453	-1.96515e-07	2.06734e-08	-1.75841e-07	1.38217e-06	7.87812e-07	2.16998e-06	1.47499e-06	8.88760e-07	2.36375e-06	2.51811e-07	-4.89503e-08	2.02860e-07	2.24658e-07	-8.97071e-08	1.34951e-07	5.93597e-08	-3.05193e-08	2.88404e-08	-7.72270e-07	2.45918e-07	-5.26352e-07	-1.75106e-08	1.25718e-08	-4.93876e-09
24.478	-1.96758e-07	2.06990e-08	-1.76059e-07	1.37986e-06	7.86948e-07	2.16681e-06	1.47305e-06	8.87764e-07	2.36081e-06	2.51476e-07	-4.88852e-08	2.02591e-07	2.24565e-07	-8.96698e-08	1.34895e-07	5.94479e-08	-3.05646e-08	2.88833e-08	-7.71322e-07	2.45452e-07	-5.25870e-07	-1.73674e-08	1.24690e-08	-4.89837e-09
24.502	-1.97002e-07	2.07246e-08	-1.76277e-07	1.37754e-06	7.86088e-07	2.16362e-06	1.47109e-06	8.86763e-07	2.35785e-06	2.51148e-07	-4.88215e-08	2.02327e-07	2.24478e-07	-8.96352e-08	1.34843e-07	5.95410e-08	-3.06125e-08	2.89285e-08	-7.70364e-07	2.44995e-07	-5.25369e-07	-1.72196e-08	1.23629e-08	-4.85670e-09
24.527	-1.97247e-07	2.07504e-08	-1.76496e-07	1.37520e-06	7.85230e-07	2.16043e-06	1.46911e-06	8.85759e-07	2.35487e-06	2.50827e-07	-4.87592e-08	2.02068e-07	2.24398e-07	-8.96033e-08	1.34795e-07	5.96391e-08	-3.06629e-08	2.89762e-08	-7.69398e-07	2.44547e-07	-5.24850e-07	-1.70674e-08	1.22536e-08	-4.81376e-09
24.551	-1.97492e-07	2.07762e-08	-1.76716e-07	1.37286e-06	7.84376e-07	2.15724e-06	1.46712e-06	8.84752e-07	2.35187e-06	2.50514e-07	-4.86982e-08	2.01815e-07	2.24325e-07	-8.95740e-08	1.34751e-07	5.97420e-08	-3.07159e-08	2.90262e-08	-7.68422e-07	2.44108e-07	-5.24314e-07	-1.69106e-08	1.21410e-08	-4.76954e-09
24.576	-1.97739e-07	2.08022e-08	-1.76937e-07	1.37052e-06	7.83525e-07	2.15404e-06	1.46510e-06	8.83741e-07	2.34885e-06	2.50207e-07	-4.86385e-08	2.01568e-07	2.24258e-07	-8.95474e-08	1.34711e-07	5.98499e-08	-3.07713e-08	2.90786e-08	-7.67437e-07	2.43679e-07	-5.23759e-07	-1.67493e-08	1.20252e-08	-4.72405e-09
24.601	-1.97986e-07	2.08282e-08	-1.77158e-07	1.36816e-06	7.82677e-07	2.15084e-06	1.46308e-06	8.82727e-07	2.34580e-06	2.49907e-07	-4.85802e-08	2.01327e-07	2.24198e-07	-8.95235e-08	1.34675e-07	5.99626e-08	-3.08293e-08	2.91334e-08	-7.66443e-07	2.43258e-07	-5.23186e-07	-1.65835e-08	1.19062e-08	-4.67730e-09
24.625	-1.98234e-07	2.08543e-08	-1.77380e-07	1.36580e-06	7.81833e-07	2.14763e-06	1.46103e-06	8.81710e-07	2.34274e-06	2.49614e-07	-4.85233e-08	2.01090e-07	2.24145e-07	-8.95022e-08	1.34643e-07	6.00802e-08	-3.08897e-08	2.91905e-08	-7.65440e-07	2.42846e-07	-5.22595e-07	-1.64133e-08	1.17840e-08	-4.62928e-09
24.650	-1.98483e-07	2.08805e-08	-1.77603e-07	1.36342e-06	7.80991e-07	2.14442e-06	1.45897e-06	8.80689e-07	2.33966e-06	2.49328e-07	-4.84676e-08	2.00860e-07	2.24098e-07	-8.94835e-08	1.34615e-07	6.02027e-08	-3.09527e-08	2.92500e-08	-7.64429e-07	2.42443e-07	-5.21986e-07	-1.62385e-08	1.16585e-08	-4.58000e-09
24.674	-1.98733e-07	2.09068e-08	-1.77826e-07	1.36104e-06	7.80153e-07	2.14120e-06	1.45689e-06	8.79665e-07	2.33656e-06	2.49049e-07	-4.84134e-08	2.00635e-07	2.24058e-07	-8.94675e-08	1.34591e-07	6.03301e-08	-3.10182e-08	2.93119e-08	-7.63408e-07	2.42049e-07	-5.21359e-07	-1.60593e-08	1.15299e-08	-4.52945e-09
24.699	-1.98984e-07	2.09331e-08	-1.78050e-07	1.35866e-06	7.79318e-07	2.13797e-06	1.45480e-06	8.78638e-07	2.33344e-06	2.48776e-07	-4.83605e-08	2.00416e-07	2.24025e-07	-8.94541e-08	1.34571e-07	6.04623e-08	-3.10862e-08	2.93761e-08	-7.62379e-07	2.41664e-07	-5.20715e-07	-1.58757e-08	1.13980e-08	-4.47766e-09
24.723	-1.99235e-07	2.09596e-08	-1.78275e-07	1.35626e-06	7.78487e-07	2.13475e-06	1.45269e-06	8.77608e-07	2.33030e-06	2.48511e-07	-4.83089e-08	2.00202e-07	2.23998e-07	-8.94434e-08	1.34554e-07	6.05993e-08	-3.11566e-08	2.94427e-08	-7.61341e-07	2.41288e-07	-5.20054e-07	-1.56876e-08	1.12630e-08	-4.42460e-09
24.748	-1.99487e-07	2.09861e-08	-1.78501e-07	1.35386e-06	7.77659e-07	2.13152e-06	1.45056e-06	8.76574e-07	2.32714e-06	2.48253e-07	-4.82587e-08	1.99994e-07	2.23978e-07	-8.94353e-08	1.34542e-07	6.07411e-08	-3.12295e-08	2.95116e-08	-7.60295e-07	2.40920e-07	-5.19375e-07	-1.54951e-08	1.11248e-08	-4.37030e-09
24.773	-1.99739e-07	2.10126e-08	-1.78727e-07	1.35145e-06	7.76834e-07	2.12828e-06	1.44842e-06	8.75538e-07	2.32396e-06	2.48001e-07	-4.82098e-08	1.99791e-07	2.23964e-07	-8.94298e-08	1.34534e-07	6.08878e-08	-3.13050e-08	2.95829e-08	-7.59240e-07	2.40562e-07	-5.18678e-07	-1.52981e-08	1.09833e-08	-4.31475e-09
24.797	-1.99993e-07	2.10393e-08	-1.78953e-07	1.34903e-06	7.76013e-07	2.12504e-06	1.44627e-06	8.74499e-07	2.32076e-06	2.47757e-07	-4.81623e-08	1.99594e-07	2.23957e-07	-8.94270e-08	1.34530e-07	6.10393e-08	-3.13828e-08	2.96565e-08	-7.58177e-07	2.40213e-07	-5.17964e-07	-1.50967e-08	1.08388e-08	-4.25795e-09
24.822	-2.00246e-07	2.10660e-08	-1.79180e-07	1.34660e-06	7.75196e-07	2.12180e-06	1.44409e-06	8.73456e-07	2.31755e-06	2.47519e-07	-4.81161e-08	1.99403e-07	2.23956e-07	-8.94268e-08	1.34530e-07	6.11956e-08	-3.14632e-08	2.97324e-08	-7.57105e-07	2.39872e-07	-5.17233e-07	-1.48909e-08	1.06910e-08	-4.19990e-09
24.846	-2.00501e-07	2.10928e-08	-1.79408e-07	1.34417e-06	7.74382e-07	2.11855e-06	1.44190e-06	8.72411e-07	2.31431e-06	2.47288e-07	-4.80712e-08	1.99217e-07	2.23962e-07	-8.94292e-08	1.34533e-07	6.13567e-08	-3.15460e-08	2.98107e-08	-7.56025e-07	2.39540e-07	-5.16484e-07	-1.46807e-08	1.05401e-08	-4.14062e-09
24.871	-2.00756e-07	2.11196e-08	-1.79636e-07	1.34173e-06	7.73571e-07	2.11530e-06	1.43970e-06	8.71363e-07	2.31106e-06	2.47065e-07	-4.80277e-08	1.99037e-07	2.23975e-07	-8.94342e-08	1.34541e-07	6.15226e-08	-3.16313e-08	2.98913e-08	-7.54936e-07	2.39217e-07	-5.15719e-07	-1.44661e-08	1.03860e-08	-4.08010e-09
24.895	-2.01012e-07	2.11465e-08	-1.79865e-07	1.33929e-06	7.72764e-07	2.11205e-06	1.43748e-06	8.70313e-07	2.30779e-06	2.46848e-07	-4.79855e-08	1.98862e-07	2.23994e-07	-8.94419e-08	1.34552e-07	6.16932e-08	-3.17190e-08	2.99742e-08	-7.53839e-07	2.38903e-07	-5.14937e-07	-1.42472e-08	1.02288e-08	-4.01834e-09
24.920	-2.01268e-07	2.11735e-08	-1.80095e-07	1.33683e-06	7.71961e-07	2.10879e-06	1.43524e-06	8.69259e-07	2.30450e-06	2.46638e-07	-4.79447e-08	1.98693e-07	2.24020e-07	-8.94522e-08	1.34568e-07	6.18686e-08	-3.18092e-08	3.00594e-08	-7.52735e-07	2.38597e-07	-5.14137e-07	-1.40239e-08	1.00685e-08	-3.95536e-09
24.945	-2.01525e-07	2.12005e-08	-1.80324e-07	1.33437e-06	7.71162e-07	2.10553e-06	1.43299e-06	8.68203e-07	2.30120e-06	2.46434e-07	-4.79052e-08	1.98529e-07	2.24052e-07	-8.94650e-08	1.34587e-07	6.20488e-08	-3.19019e-08	3.01469e-08	-7.51622e-07	2.38301e-07	-5.13321e-07	-1.37962e-08	9.90504e-09	-3.89114e-09
24.969	-2.01782e-07	2.12275e-08	-1.80555e-07	1.33191e-06	7.70366e-07	2.10227e-06	1.43073e-06	8.67144e-07	2.29787e-06	2.46238e-07	-4.78670e-08	1.98371e-07	2.24091e-07	-8.94805e-08	1.34610e-07	6.22337e-08	-3.19969e-08	3.02368e-08	-7.50501e-07	2.38013e-07	-5.12488e-07	-1.35641e-08	9.73844e-09	-3.82569e-09
24.994	-2.02040e-07	2.12547e-08	-1.80785e-07	1.32943e-06	7.69574e-07	2.09901e-06	1.42845e-06	8.66083e-07	2.29453e-06	2.46049e-07	-4.78302e-08	1.98218e-07	2.24136e-07	-8.94986e-08	1.34638e-07	6.24234e-08	-3.20944e-08	3.03289e-08	-7.49372e-07	2.37734e-07	-5.11638e-07	-1.33278e-08	9.56874e-09	-3.75903e-09
25.018	-2.02298e-07	2.12818e-08	-1.81016e-07	1.32695e-06	7.68786e-07	2.09574e-06	1.42615e-06	8.65019e-07	2.29117e-06	2.45866e-07	-4.77947e-08	1.98071e-07	2.24188e-07	-8.95193e-08	1.34669e-07	6.26177e-08	-3.21944e-08	3.04234e-08	-7.48235e-07	2.37463e-07	-5.10772e-07	-1.30871e-08	9.39593e-09	-3.69114e-09
25.043	-2.02557e-07	2.13091e-08	-1.81248e-07	1.32447e-06	7.68002e-07	2.09247e-06	1.42384e-06	8.63952e-07	2.28779e-06	2.45690e-07	-4.77606e-08	1.97930e-07	2.24246e-07	-8.95426e-08	1.34704e-07	6.28168e-08	-3.22967e-08	3.05201e-08	-7.47091e-07	2.37202e-07	-5.09889e-07	-1.28420e-08	9.22001e-09	-3.62203e-09
25.067	-2.02816e-07	2.13363e-08	-1.81480e-07	1.32198e-06	7.67221e-07	2.08920e-06	1.42151e-06	8.62884e-07	2.28440e-06	2.45521e-07	-4.77277e-08	1.97794e-07	2.24311e-07	-8.95684e-08	1.34743e-07	6.30206e-08	-3.24015e-08	3.06191e-08	-7.45939e-07	2.36949e-07	-5.08990e-07	-1.25927e-08	9.04101e-09	-3.55171e-09
25.092	-2.03076e-07	2.13636e-08	-1.81712e-07	1.31948e-06	7.66445e-07	2.08592e-06	1.41918e-06	8.61812e-07	2.28099e-06	2.45359e-07	-4.76962e-08	1.97663e-07	2.24382e-07	-8.95969e-08	1.34785e-07	6.32291e-08	-3.25087e-08	3.07204e-08	-7.44779e-07	2.36704e-07	-5.08075e-07	-1.23391e-08	8.85891e-09	-3.48018e-09
25.117	-2.03336e-07	2.13910e-08	-1.81945e-07	1.31697e-06	7.65672e-07	2.08265e-06	1.41682e-06	8.60739e-07	2.27756e-06	2.45204e-07	-4.76661e-08	1.97538e-07	2.24460e-07	-8.96279e-08	1.34832e-07	6.34422e-08	-3.26183e-08	3.08240e-08	-7.43612e-07	2.36468e-07	-5.07143e-07	-1.20812e-08	8.67374e-09	-3.40743e-09
25.141	-2.03596e-07	2.14184e-08	-1.82178e-07	1.31446e-06	7.64904e-07	2.07937e-06	1.41445e-06	8.59663e-07	2.27411e-06	2.45056e-07	-4.76372e-08	1.97419e-07	2.24544e-07	-8.96615e-08	1.34883e-07	6.36601e-08	-3.27303e-08	3.09298e-08	-7.42437e-07	2.36241e-07	-5.06195e-07	-1.18190e-08	8.48550e-09	-3.33348e-09
25.166	-2.03857e-07	2.14458e-08	-1.82411e-07	1.31195e-06	7.64139e-07	2.07609e-06	1.41207e-06	8.58585e-07	2.27065e-06	2.44914e-07	-4.76097e-08	1.97305e-07	2.24635e-07	-8.96978e-08	1.34937e-07	6.38826e-08	-3.28447e-08	3.10379e-08	-7.41254e-07	2.36023e-07	-5.05232e-07	-1.15525e-08	8.29420e-09	-3.25833e-09
25.190	-2.04118e-07	2.14733e-08	-1.82645e-07	1.30943e-06	7.63379e-07	2.07281e-06	1.40967e-06	8.57505e-07	2.26718e-06	2.44780e-07	-4.75835e-08	1.97196e-07	2.24732e-07	-8.97365e-08	1.34995e-07	6.41098e-08	-3.29615e-08	3.11483e-08	-7.40065e-07	2.35813e-07	-5.04252e-07	-1.12818e-08	8.09984e-09	-3.18198e-09
25.215	-2.04379e-07	2.15008e-08	-1.82879e-07	1.30690e-06	7.62623e-07	2.06952e-06	1.40726e-06	8.56423e-07	2.26368e-06	2.44652e-07	-4.75587e-08	1.97093e-07	2.24836e-07	-8.97779e-08	1.35058e-07	6.43416e-08	-3.30807e-08	3.12609e-08	-7.38867e-07	2.35611e-07	-5.03256e-07	-1.10069e-08	7.90244e-09	-3.10443e-09
25.239	-2.04641e-07	2.15283e-08	-1.83113e-07	1.30437e-06	7.61870e-07	2.06624e-06	1.40483e-06	8.55338e-07	2.26017e-06	2.44531e-07	-4.75351e-08	1.96995e-07	2.24946e-07	-8.98218e-08	1.35124e-07	6.45780e-08	-3.32022e-08	3.13758e-08	-7.37663e-07	2.35419e-07	-5.02245e-07	-1.07277e-08	7.70199e-09	-3.02569e-09
25.264	-2.04903e-07	2.15559e-08	-1.83347e-07	1.30183e-06	7.61122e-07	2.06295e-06	1.40240e-06	8.54252e-07	2.25665e-06	2.44416e-07	-4.75129e-08	1.96903e-07	2.25062e-07	-8.98683e-08	1.35194e-07	6.48191e-08	-3.33262e-08	3.14929e-08	-7.36452e-07	2.35234e-07	-5.01218e-07	-1.04443e-08	7.49852e-09	-2.94575e-09
25.289	-2.05165e-07	2.15835e-08	-1.83582e-07	1.29929e-06	7.60379e-07	2.05967e-06	1.39994e-06	8.53164e-07	2.25311e-06	2.44309e-07	-4.74920e-08	1.96817e-07	2.25185e-07	-8.99173e-08	1.35267e-07	6.50647e-08	-3.34525e-08	3.16122e-08	-7.35233e-07	2.35058e-07	-5.00175e-07	-1.01566e-08	7.29202e-09	-2.86463e-09
25.313	-2.05428e-07	2.16111e-08	-1.83817e-07	1.29674e-06	7.59639e-07	2.05638e-06	1.39748e-06	8.52073e-07	2.24955e-06	2.44208e-07	-4.74724e-08	1.96736e-07	2.25314e-07	-8.99689e-08	1.35345e-07	6.53150e-08	-3.35811e-08	3.17338e-08	-7.34008e-07	2.34891e-07	-4.99117e-07	-9.86482e-09	7.08250e-09	-2.78232e-09
25.338	-2.05691e-07	2.16387e-08	-1.84052e-07	1.29419e-06	7.58904e-07	2.05309e-06	1.39500e-06	8.50981e-07	2.24598e-06	2.44114e-07	-4.74541e-08	1.96660e-07	2.25450e-07	-9.00230e-08	1.35426e-07	6.55699e-08	-3.37122e-08	3.18577e-08	-7.32775e-07	2.34732e-07	-4.98043e-07	-9.56881e-09	6.86998e-09	-2.69883e-09
25.362	-2.05953e-07	2.16664e-08	-1.84287e-07	1.29163e-06	7.58173e-07	2.04980e-06	1.39250e-06	8.49887e-07	2.24239e-06	2.44027e-07	-4.74372e-08	1.96590e-07	2.25591e-07	-9.00797e-08	1.35512e-07	6.58293e-08	-3.38456e-08	3.19837e-08	-7.31536e-07	2.34582e-07	-4.96954e-07	-9.26862e-09	6.65445e-09	-2.61417e-09
25.387	-2.06217e-07	2.16940e-08	-1.84523e-07	1.28907e-06	7.57446e-07	2.04651e-06	1.39000e-06	8.48792e-07	2.23879e-06	2.43946e-07	-4.74216e-08	1.96525e-07	2.25740e-07	-9.01390e-08	1.35601e-07	6.60933e-08	-3.39813e-08	3.21120e-08	-7.30290e-07	2.34440e-07	-4.95850e-07	-8.96426e-09	6.43594e-09	-2.52832e-09
25.412	-2.06480e-07	2.17217e-08	-1.84758e-07	1.28650e-06	7.56724e-07	2.04322e-06	1.38747e-06	8.47694e-07	2.23517e-06	2.43873e-07	-4.74072e-08	1.96465e-07	2.25895e-07	-9.02008e-08	1.35694e-07	6.63619e-08	-3.41194e-08	3.22425e-08	-7.29037e-07	2.34306e-07	-4.94731e-07	-8.65575e-09	6.21444e-09	-2.44131e-09
25.436	-2.06743e-07	2.17494e-08	-1.84994e-07	1.28393e-06	7.56006e-07	2.03993e-06	1.38494e-06	8.46595e-07	2.23154e-06	2.43806e-07	-4.73942e-08	1.96411e-07	2.26056e-07	-9.02651e-08	1.35791e-07	6.66350e-08	-3.42598e-08	3.23752e-08	-7.27777e-07	2.34181e-07	-4.93596e-07	-8.34309e-09	5.98996e-09	-2.35312e-09
25.461	-2.07007e-07	2.17772e-08	-1.85230e-07	1.28135e-06	7.55293e-07	2.03664e-06	1.38240e-06	8.45494e-07	2.22789e-06	2.43745e-07	-4.73825e-08	1.96363e-07	2.26223e-07	-9.03319e-08	1.35891e-07	6.69126e-08	-3.44026e-08	3.25101e-08	-7.26511e-07	2.34064e-07	-4.92447e-07	-8.02629e-09	5.76252e-09	-2.26377e-09
25.485	-2.07270e-07	2.18049e-08	-1.85466e-07	1.27877e-06	7.54584e-07	2.03335e-06	1.37984e-06	8.44392e-07	2.22423e-06	2.43692e-07	-4.73721e-08	1.96320e-07	2.26397e-07	-9.04013e-08	1.35995e-07	6.71948e-08	-3.45476e-08	3.26472e-08	-7.25238e-07	2.33955e-07	-4.91283e-07	-7.70538e-09	5.53212e-09	-2.17326e-09
25.510	-2.07534e-07	2.18327e-08	-1.85702e-07	1.27619e-06	7.53880e-07	2.03007e-06	1.37726e-06	8.43289e-07	2.22055e-06	2.43645e-07	-4.73630e-08	1.96282e-07	2.26577e-07	-9.04732e-08	1.36104e-07	6.74815e-08	-3.46950e-08	3.27864e-08	-7.23959e-07	2.33855e-07	-4.90104e-07	-7.38036e-09	5.29876e-09	-2.08159e-09
25.534	-2.07798e-07	2.18604e-08	-1.85938e-07	1.27360e-06	7.53180e-07	2.02678e-06	1.37468e-06	8.42184e-07	2.21686e-06	2.43605e-07	-4.73552e-08	1.96250e-07	2.26763e-07	-9.05476e-08	1.36216e-07	6.77727e-08	-3.48447e-08	3.29279e-08	-7.22674e-07	2.33763e-07	-4.88911e-07	-7.05123e-09	5.06247e-09	-1.98876e-09
25.559	-2.08062e-07	2.18882e-08	-1.86174e-07	1.27100e-06	7.52485e-07	2.02349e-06	1.37208e-06	8.41077e-07	2.21316e-06	2.43572e-07	-4.73487e-08	1.96223e-07	2.26956e-07	-9.06245e-08	1.36331e-07	6.80683e-08	-3.49968e-08	3.30716e-08	-7.21382e-07	2.33680e-07	-4.87703e-07	-6.71802e-09	4.82324e-09	-1.89478e-09
25.584	-2.08326e-07	2.19159e-08	-1.86410e-07	1.26841e-06	7.51795e-07	2.02020e-06	1.36947e-06	8.39969e-07	2.20944e-06	2.43545e-07	-4.73435e-08	1.96201e-07	2.27155e-07	-9.07040e-08	1.36451e-07	6.83685e-08	-3.51511e-08	3.32174e-08	-7.20084e-07	2.33604e-07	-4.86480e-07	-6.38074e-09	4.58108e-09	-1.79965e-09
25.608	-2.08590e-07	2.19437e-08	-1.86646e-07	1.26581e-06	7.51109e-07	2.01692e-06	1.36685e-06	8.38860e-07	2.20571e-06	2.43525e-07	-4.73396e-08	1.96185e-07	2.27360e-07	-9.07859e-08	1.36574e-07	6.86731e-08	-3.53077e-08	3.33654e-08	-7.18780e-07	2.33537e-07	-4.85243e-07	-6.03939e-09	4.33601e-09	-1.70338e-09
25.633	-2.08854e-07	2.19715e-08	-1.86882e-07	1.26320e-06	7.50428e-07	2.01363e-06	1.36422e-06	8.37750e-07	2.20197e-06	2.43511e-07	-4.73370e-08	1.96174e-07	2.27572e-07	-9.08704e-08	1.36701e-07	6.89822e-08	-3.54666e-08	3.35156e-08	-7.17470e-07	2.33478e-07	-4.83992e-07	-5.69399e-09	4.08803e-09	-1.60596e-09
25.657	-2.09118e-07	2.19992e-08	-1.87119e-07	1.26059e-06	7.49752e-07	2.01035e-06	1.36157e-06	8.36638e-07	2.19821e-06	2.43505e-07	-4.73357e-08	1.96169e-07	2.27789e-07	-9.09574e-08	1.36832e-07	6.92957e-08	-3.56278e-08	3.36679e-08	-7.16154e-07	2.33427e-07	-4.82727e-07	-5.34455e-09	3.83715e-09	-1.50740e-09
25.682	-2.09382e-07	2.20270e-08	-1.87355e-07	1.25798e-06	7.49080e-07	2.00706e-06	1.35892e-06	8.35526e-07	2.19444e-06	2.43505e-07	-4.73357e-08	1.96169e-07	2.28013e-07	-9.10468e-08	1.36967e-07	6.96137e-08	-3.57913e-08	3.38224e-08	-7.14832e-07	2.33384e-07	-4.81448e-07	-4.99109e-09	3.58338e-09	-1.40771e-09
25.706	-2.09646e-07	2.20548e-08	-1.87591e-07	1.25537e-06	7.48414e-07	2.00378e-06	1.35625e-06	8.34412e-07	2.19066e-06	2.43511e-07	-4.73370e-08	1.96174e-07	2.28244e-07	-9.11388e-08	1.37105e-07	6.99361e-08	-3.59570e-08	3.39790e-08	-7.13504e-07	2.33349e-07	-4.80155e-07	-4.63360e-09	3.32672e-09	-1.30688e-09
25.731	-2.09909e-07	2.20825e-08	-1.87827e-07	1.25275e-06	7.47752e-07	2.00050e-06	1.35357e-06	8.33297e-07	2.18686e-06	2.43524e-07	-4.73395e-08	1.96185e-07	2.28480e-07	-9.12332e-08	1.37247e-07	7.02628e-08	-3.61250e-08	3.41378e-08	-7.12171e-07	2.33323e-07	-4.78848e-07	-4.27212e-09	3.06719e-09	-1.20493e-09
25.756	-2.10173e-07	2.21103e-08	-1.88063e-07	1.25013e-06	7.47095e-07	1.99722e-06	1.35087e-06	8.32182e-07	2.18305e-06	2.43544e-07	-4.73434e-08	1.96201e-07	2.28723e-07	-9.13301e-08	1.37393e-07	7.05940e-08	-3.62953e-08	3.42987e-08	-7.10831e-07	2.33304e-07	-4.77527e-07	-3.90665e-09	2.80480e-09	-1.10185e-09
25.780	-2.10437e-07	2.21380e-08	-1.88299e-07	1.24750e-06	7.46443e-07	1.99395e-06	1.34817e-06	8.31065e-07	2.17923e-06	2.43571e-07	-4.73485e-08	1.96222e-07	2.28972e-07	-9.14295e-08	1.37542e-07	7.09296e-08	-3.64679e-08	3.44617e-08	-7.09486e-07	2.33294e-07	-4.76192e-07	-3.53720e-09	2.53955e-09	-9.97648e-10
25.805	-2.10700e-07	2.21657e-08	-1.88534e-07	1.24488e-06	7.45796e-07	1.99067e-06	1.34545e-06	8.29948e-07	2.17540e-06	2.43604e-07	-4.73549e-08	1.96249e-07	2.29227e-07	-9.15314e-08	1.37696e-07	7.12695e-08	-3.66426e-08	3.46269e-08	-7.08136e-07	2.33292e-07	-4.74844e-07	-3.16378e-09	2.27145e-09	-8.92327e-10
25.829	-2.10964e-07	2.21934e-08	-1.88770e-07	1.24225e-06	7.45154e-07	1.98740e-06	1.34273e-06	8.28830e-07	2.17156e-06	2.43643e-07	-4.73626e-08	1.96281e-07	2.29488e-07	-9.16357e-08	1.37853e-07	7.16139e-08	-3.68197e-08	3.47942e-08	-7.06780e-07	2.33297e-07	-4.73483e-07	-2.78641e-09	2.00052e-09	-7.85892e-10
25.854	-2.11227e-07	2.22211e-08	-1.89006e-07	1.23961e-06	7.44517e-07	1.98413e-06	1.33999e-06	8.27711e-07	2.16770e-06	2.43689e-07	-4.73716e-08	1.96318e-07	2.29756e-07	-9.17425e-08	1.38013e-07	7.19625e-08	-3.69989e-08	3.49636e-08	-7.05419e-07	2.33311e-07	-4.72108e-07	-2.40510e-09	1.72675e-09	-6.78346e-10
25.878	-2.11490e-07	2.22488e-08	-1.89241e-07	1.23698e-06	7.43885e-07	1.98086e-06	1.33724e-06	8.26592e-07	2.16383e-06	2.43742e-07	-4.73819e-08	1.96360e-07	2.30029e-07	-9.18518e-08	1.38178e-07	7.23155e-08	-3.71804e-08	3.51351e-08	-7.04052e-07	2.33332e-07	-4.70720e-07	-2.01986e-09	1.45017e-09	-5.69692e-10
25.903	-2.11753e-07	2.22764e-08	-1.89476e-07	1.23434e-06	7.43258e-07	1.97760e-06	1.33448e-06	8.25471e-07	2.15995e-06	2.43801e-07	-4.73934e-08	1.96408e-07	2.30309e-07	-9.19635e-08	1.38346e-07	7.26728e-08	-3.73641e-08	3.53087e-08	-7.02680e-07	2.33362e-07	-4.69319e-07	-1.63071e-09	1.17078e-09	-4.59933e-10
25.928	-2.12015e-07	2.23041e-08	-1.89711e-07	1.23170e-06	7.42636e-07	1.97434e-06	1.33171e-06	8.24351e-07	2.15606e-06	2.43867e-07	-4.74062e-08	1.96461e-07	2.30595e-07	-9.20777e-08	1.38517e-07	7.30345e-08	-3.75500e-08	3.54844e-08	-7.01304e-07	2.33399e-07	-4.67904e-07	-1.23766e-09	8.88582e-10	-3.49075e-10
25.952	-2.12278e-07	2.23317e-08	-1.89946e-07	1.22906e-06	7.42020e-07	1.97108e-06	1.32893e-06	8.23229e-07	2.15216e-06	2.43940e-07	-4.74203e-08	1.96519e-07	2.30887e-07	-9.21943e-08	1.38693e-07	7.34004e-08	-3.77382e-08	3.56622e-08	-6.99922e-07	2.33444e-07	-4.66477e-07	-8.40714e-10	6.03595e-10	-2.37119e-10
25.977	-2.12540e-07	2.23593e-08	-1.90181e-07	1.22641e-06	7.41408e-07	1.96782e-06	1.32614e-06	8.22108e-07	2.14825e-06	2.44019e-07	-4.74356e-08	1.96583e-07	2.31185e-07	-9.23134e-08	1.38872e-07	7.37706e-08	-3.79285e-08	3.58421e-08	-6.98535e-07	2.33497e-07	-4.65037e-07	-4.39896e-10	3.15826e-10	-1.24070e-10
26.001	-2.12802e-07	2.23869e-08	-1.90415e-07	1.22377e-06	7.40802e-07	1.96457e-06	1.32334e-06	8.20986e-07	2.14432e-06	2.44104e-07	-4.74522e-08	1.96652e-07	2.31490e-07	-9.24349e-08	1.39055e-07	7.41451e-08	-3.81211e-08	3.60240e-08	-6.97143e-07	2.33558e-07	-4.63584e-07	-3.52148e-11	2.52826e-11	-9.93214e-12
26.026	-2.13064e-07	2.24144e-08	-1.90650e-07	1.22112e-06	7.40201e-07	1.96132e-06	1.32053e-06	8.19863e-07	2.14039e-06	2.44196e-07	-4.74701e-08	1.96726e-07	2.31800e-07	-9.25588e-08	1.39241e-07	7.45239e-08	-3.83158e-08	3.62080e-08	-6.95746e-07	2.33627e-07	-4.62119e-07	3.73316e-10	-2.68024e-10	1.05292e-10
26.051	-2.13326e-07	2.24419e-08	-1.90884e-07	1.21847e-06	7.39606e-07	1.95808e-06	1.31770e-06	8.18741e-07	2.13644e-06	2.44294e-07	-4.74892e-08	1.96805e-07	2.32116e-07	-9.26852e-08	1.39431e-07	7.49069e-08	-3.85127e-08	3.63941e-08	-6.94344e-07	2.33703e-07	-4.60641e-07	7.85683e-10	-5.64085e-10	2.21598e-10
26.075	-2.13587e-07	2.24694e-08	-1.91117e-07	1.21582e-06	7.39016e-07	1.95483e-06	1.31487e-06	8.17618e-07	2.13249e-06	2.44399e-07	-4.75096e-08	1.96890e-07	2.32439e-07	-9.28140e-08	1.39625e-07	7.52941e-08	-3.87118e-08	3.65823e-08	-6.92938e-07	2.33787e-07	-4.59151e-07	1.20187e-09	-8.62891e-10	3.38982e-10
26.100	-2.13848e-07	2.24968e-08	-1.91351e-07	1.21316e-06	7.38431e-07	1.95159e-06	1.31203e-06	8.16495e-07	2.12853e-06	2.44511e-07	-4.75313e-08	1.96979e-07	2.32768e-07	-9.29452e-08	1.39822e-07	7.56856e-08	-3.89131e-08	3.67725e-08	-6.91527e-07	2.33879e-07	-4.57648e-07	1.62187e-09	-1.16443e-09	4.57441e-10
26.124	-2.14108e-07	2.25243e-08	-1.91584e-07	1.21051e-06	7.37851e-07	1.94836e-06	1.30918e-06	8.15371e-07	2.12455e-06	2.44629e-07	-4.75542e-08	1.97074e-07	2.33102e-07	-9.30788e-08	1.40023e-07	7.60813e-08	-3.91165e-08	3.69647e-08	-6.90112e-07	2.33979e-07	-4.56133e-07	2.04567e-09	-1.46870e-09	5.76970e-10
26.149	-2.14369e-07	2.25516e-08	-1.91817e-07	1.20785e-06	7.37277e-07	1.94513e-06	1.30632e-06	8.14248e-07	2.12057e-06	2.44753e-07	-4.75783e-08	1.97175e-07	2.33443e-07	-9.32149e-08	1.40228e-07	7.64812e-08	-3.93221e-08	3.71590e-08	-6.88692e-07	2.34086e-07	-4.54606e-07	2.47325e-09	-1.77568e-09	6.97566e-10
26.173	-2.14629e-07	2.25790e-08	-1.92050e-07	1.20519e-06	7.36709e-07	1.94190e-06	1.30345e-06	8.13125e-07	2.11657e-06	2.44884e-07	-4.76037e-08	1.97280e-07	2.33790e-07	-9.33533e-08	1.40436e-07	7.68852e-08	-3.95299e-08	3.73553e-08	-6.87268e-07	2.34201e-07	-4.53067e-07	2.90459e-09	-2.08537e-09	8.19225e-10
26.198	-2.14888e-07	2.26063e-08	-1.92282e-07	1.20253e-06	7.36146e-07	1.93868e-06	1.30057e-06	8.12002e-07	2.11257e-06	2.45021e-07	-4.76304e-08	1.97390e-07	2.34142e-07	-9.34942e-08	1.40648e-07	7.72935e-08	-3.97398e-08	3.75537e-08	-6.85839e-07	2.34323e-07	-4.51516e-07	3.33969e-09	-2.39775e-09	9.41943e-10
26.223	-2.15148e-07	2.26336e-08	-1.92514e-07	1.19987e-06	7.35588e-07	1.93546e-06	1.29768e-06	8.10879e-07	2.10856e-06	2.45164e-07	-4.76583e-08	1.97506e-07	2.34501e-07	-9.36374e-08	1.40864e-07	7.77059e-08	-3.99518e-08	3.77541e-08	-6.84407e-07	2.34453e-07	-4.49953e-07	3.77854e-09	-2.71282e-09	1.06572e-09
26.247	-2.15406e-07	2.26608e-08	-1.92746e-07	1.19721e-06	7.35036e-07	1.93225e-06	1.29478e-06	8.09756e-07	2.10454e-06	2.45314e-07	-4.76875e-08	1.97627e-07	2.34866e-07	-9.37831e-08	1.41083e-07	7.81224e-08	-4.01660e-08	3.79564e-08	-6.82970e-07	2.34591e-07	-4.48379e-07	4.22111e-09	-3.03057e-09	1.19054e-09
26.272	-2.15665e-07	2.26880e-08	-1.92977e-07	1.19455e-06	7.34490e-07	1.92904e-06	1.29188e-06	8.08633e-07	2.10051e-06	2.45471e-07	-4.77179e-08	1.97753e-07	2.35237e-07	-9.39311e-08	1.41306e-07	7.85431e-08	-4.03823e-08	3.81608e-08	-6.81529e-07	2.34736e-07	-4.46793e-07	4.66739e-09	-3.35098e-09	1.31641e-09
26.296	-2.15923e-07	2.27152e-08	-1.93208e-07	1.19189e-06	7.33950e-07	1.92584e-06	1.28896e-06	8.07511e-07	2.09647e-06	2.45633e-07	-4.77495e-08	1.97884e-07	2.35613e-07	-9.40815e-08	1.41532e-07	7.89679e-08	-4.06007e-08	3.83672e-08	-6.80084e-07	2.34889e-07	-4.45195e-07	5.11738e-09	-3.67405e-09	1.44333e-09
26.321	-2.16181e-07	2.27423e-08	-1.93438e-07	1.18923e-06	7.33415e-07	1.92264e-06	1.28604e-06	8.06388e-07	2.09242e-06	2.45802e-07	-4.77824e-08	1.98020e-07	2.35996e-07	-9.42343e-08	1.41762e-07	7.93968e-08	-4.08212e-08	3.85756e-08	-6.78635e-07	2.35049e-07	-4.43586e-07	5.57105e-09	-3.99976e-09	1.57129e-09
26.345	-2.16438e-07	2.27693e-08	-1.93669e-07	1.18656e-06	7.32885e-07	1.91945e-06	1.28310e-06	8.05267e-07	2.08837e-06	2.45978e-07	-4.78165e-08	1.98161e-07	2.36385e-07	-9.43895e-08	1.41995e-07	7.98299e-08	-4.10438e-08	3.87860e-08	-6.77182e-07	2.35216e-07	-4.41966e-07	6.02839e-09	-4.32811e-09	1.70028e-09
26.370	-2.16695e-07	2.27963e-08	-1.93898e-07	1.18390e-06	7.32362e-07	1.91626e-06	1.28016e-06	8.04146e-07	2.08431e-06	2.46160e-07	-4.78518e-08	1.98308e-07	2.36779e-07	-9.45470e-08	1.42232e-07	8.02669e-08	-4.12686e-08	3.89984e-08	-6.75726e-07	2.35391e-07	-4.40335e-07	6.48939e-09	-4.65909e-09	1.83030e-09
26.395	-2.16951e-07	2.28233e-08	-1.94128e-07	1.18123e-06	7.31844e-07	1.91308e-06	1.27721e-06	8.03025e-07	2.08024e-06	2.46348e-07	-4.78884e-08	1.98459e-07	2.37180e-07	-9.47069e-08	1.42473e-07	8.07081e-08	-4.14954e-08	3.92127e-08	-6.74266e-07	2.35573e-07	-4.38692e-07	6.95403e-09	-4.99268e-09	1.96135e-09
26.419	-2.17207e-07	2.28502e-08	-1.94357e-07	1.17857e-06	7.31332e-07	1.90990e-06	1.27425e-06	8.01905e-07	2.07616e-06	2.46542e-07	-4.79262e-08	1.98616e-07	2.37586e-07	-9.48692e-08	1.42717e-07	8.11533e-08	-4.17243e-08	3.94290e-08	-6.72802e-07	2.35763e-07	-4.37039e-07	7.42230e-09	-5.32888e-09	2.09342e-09
26.444	-2.17463e-07	2.28771e-08	-1.94585e-07	1.17590e-06	7.30826e-07	1.90673e-06	1.27129e-06	8.00785e-07	2.07207e-06	2.46743e-07	-4.79652e-08	1.98778e-07	2.37998e-07	-9.50338e-08	1.42964e-07	8.16026e-08	-4.19553e-08	3.96473e-08	-6.71335e-07	2.35960e-07	-4.35375e-07	7.89419e-09	-5.66767e-09	2.22651e-09
26.468	-2.17718e-07	2.29039e-08	-1.94814e-07	1.17324e-06	7.30326e-07	1.90356e-06	1.26831e-06	7.99666e-07	2.06798e-06	2.46950e-07	-4.80054e-08	1.98945e-07	2.38416e-07	-9.52008e-08	1.43216e-07	8.20559e-08	-4.21883e-08	3.98675e-08	-6.69864e-07	2.36164e-07	-4.33700e-07	8.36968e-09	-6.00905e-09	2.36062e-09
26.493	-2.17972e-07	2.29307e-08	-1.95041e-07	1.17057e-06	7.29832e-07	1.90040e-06	1.26533e-06	7.98548e-07	2.06388e-06	2.47163e-07	-4.80469e-08	1.99116e-07	2.38840e-07	-9.53701e-08	1.43470e-07	8.25132e-08	-4.24234e-08	4.00897e-08	-6.68390e-07	2.36376e-07	-4.32014e-07	8.84875e-09	-6.35300e-09	2.49574e-09
26.517	-2.18226e-07	2.29574e-08	-1.95269e-07	1.16791e-06	7.29343e-07	1.89725e-06	1.26234e-06	7.97431e-07	2.05978e-06	2.47383e-07	-4.80896e-08	1.99293e-07	2.39270e-07	-9.55417e-08	1.43729e-07	8.29745e-08	-4.26606e-08	4.03138e-08	-6.66913e-07	2.36595e-07	-4.30318e-07	9.33139e-09	-6.69952e-09	2.63187e-09
26.542	-2.18480e-07	2.29841e-08	-1.95495e-07	1.16524e-06	7.28861e-07	1.89410e-06	1.25935e-06	7.96314e-07	2.05566e-06	2.47609e-07	-4.81335e-08	1.99475e-07	2.39706e-07	-9.57157e-08	1.43990e-07	8.34397e-08	-4.28998e-08	4.05399e-08	-6.65432e-07	2.36821e-07	-4.28611e-07	9.81759e-09	-7.04859e-09	2.76900e-09
26.567	-2.18733e-07	2.30107e-08	-1.95722e-07	1.16258e-06	7.28384e-07	1.89096e-06	1.25634e-06	7.95199e-07	2.05154e-06	2.47841e-07	-4.81786e-08	1.99662e-07	2.40148e-07	-9.58920e-08	1.44256e-07	8.39090e-08	-4.31411e-08	4.07679e-08	-6.63948e-07	2.37054e-07	-4.26894e-07	1.03073e-08	-7.40020e-09	2.90713e-09
26.591	-2.18985e-07	2.30373e-08	-1.95948e-07	1.15991e-06	7.27914e-07	1.88783e-06	1.25333e-06	7.94084e-07	2.04742e-06	2.48079e-07	-4.82249e-08	1.99854e-07	2.40595e-07	-9.60707e-08	1.44524e-07	8.43822e-08	-4.33844e-08	4.09978e-08	-6.62461e-07	2.37294e-07	-4.25167e-07	1.08006e-08	-7.75435e-09	3.04625e-09
26.616	-2.19237e-07	2.30638e-08	-1.96173e-07	1.15725e-06	7.27450e-07	1.88470e-06	1.25032e-06	7.92971e-07	2.04329e-06	2.48324e-07	-4.82725e-08	2.00051e-07	2.41048e-07	-9.62516e-08	1.44796e-07	8.48594e-08	-4.36297e-08	4.12296e-08	-6.60972e-07	2.37542e-07	-4.23430e-07	1.12974e-08	-8.11101e-09	3.18637e-09
26.640	-2.19488e-07	2.30902e-08	-1.96398e-07	1.15459e-06	7.26992e-07	1.88158e-06	1.24729e-06	7.91858e-07	2.03915e-06	2.48574e-07	-4.83212e-08	2.00253e-07	2.41507e-07	-9.64349e-08	1.45072e-07	8.53405e-08	-4.38771e-08	4.14634e-08	-6.59479e-07	2.37797e-07	-4.21682e-07	1.17977e-08	-8.47019e-09	3.32747e-09
26.665	-2.19739e-07	2.31166e-08	-1.96623e-07	1.15193e-06	7.26539e-07	1.87847e-06	1.24426e-06	7.90747e-07	2.03500e-06	2.48831e-07	-4.83711e-08	2.00460e-07	2.41972e-07	-9.66205e-08	1.45351e-07	8.58255e-08	-4.41264e-08	4.16990e-08	-6.57984e-07	2.38058e-07	-4.19925e-07	1.23014e-08	-8.83187e-09	3.46955e-09
26.689	-2.19990e-07	2.31430e-08	-1.96847e-07	1.14927e-06	7.26094e-07	1.87536e-06	1.24122e-06	7.89637e-07	2.03086e-06	2.49094e-07	-4.84223e-08	2.00672e-07	2.42442e-07	-9.68084e-08	1.45634e-07	8.63144e-08	-4.43778e-08	4.19366e-08	-6.56485e-07	2.38327e-07	-4.18158e-07	1.28086e-08	-9.19603e-09	3.61261e-09
26.714	-2.20239e-07	2.31692e-08	-1.97070e-07	1.14661e-06	7.25654e-07	1.87226e-06	1.23817e-06	7.88528e-07	2.02670e-06	2.49364e-07	-4.84746e-08	2.00889e-07	2.42919e-07	-9.69986e-08	1.45920e-07	8.68072e-08	-4.46312e-08	4.21760e-08	-6.54984e-07	2.38603e-07	-4.16382e-07	1.33193e-08	-9.56268e-09	3.75664e-09
26.739	-2.20489e-07	2.31955e-08	-1.97293e-07	1.14395e-06	7.25220e-07	1.86917e-06	1.23512e-06	7.87420e-07	2.02254e-06	2.49639e-07	-4.85281e-08	2.01111e-07	2.43401e-07	-9.71911e-08	1.46210e-07	8.73038e-08	-4.48865e-08	4.24173e-08	-6.53481e-07	2.38886e-07	-4.14595e-07	1.38334e-08	-9.93179e-09	3.90165e-09
26.763	-2.20737e-07	2.32216e-08	-1.97516e-07	1.14129e-06	7.24793e-07	1.86608e-06	1.23206e-06	7.86314e-07	2.01838e-06	2.49920e-07	-4.85829e-08	2.01338e-07	2.43889e-07	-9.73859e-08	1.46503e-07	8.78044e-08	-4.51439e-08	4.26605e-08	-6.51975e-07	2.39176e-07	-4.12799e-07	1.43510e-08	-1.03034e-08	4.04762e-09
26.788	-2.20985e-07	2.32477e-08	-1.97738e-07	1.13863e-06	7.24372e-07	1.86301e-06	1.22900e-06	7.85209e-07	2.01421e-06	2.50208e-07	-4.86388e-08	2.01569e-07	2.44382e-07	-9.75830e-08	1.46799e-07	8.83088e-08	-4.54032e-08	4.29056e-08	-6.50466e-07	2.39472e-07	-4.10994e-07	1.48719e-08	-1.06774e-08	4.19455e-09
26.812	-2.21233e-07	2.32738e-08	-1.97959e-07	1.13598e-06	7.23958e-07	1.85994e-06	1.22593e-06	7.84106e-07	2.01004e-06	2.50502e-07	-4.86959e-08	2.01806e-07	2.44881e-07	-9.77823e-08	1.47099e-07	8.88170e-08	-4.56645e-08	4.31525e-08	-6.48956e-07	2.39776e-07	-4.09180e-07	1.53963e-08	-1.10538e-08	4.34243e-09
26.837	-2.21480e-07	2.32997e-08	-1.98180e-07	1.13333e-06	7.23549e-07	1.85688e-06	1.22285e-06	7.83004e-07	2.00586e-06	2.50802e-07	-4.87542e-08	2.02047e-07	2.45386e-07	-9.79839e-08	1.47402e-07	8.93290e-08	-4.59278e-08	4.34013e-08	-6.47442e-07	2.40086e-07	-4.07356e-07	1.59240e-08	-1.14327e-08	4.49127e-09
26.862	-2.21726e-07	2.33256e-08	-1.98400e-07	1.13067e-06	7.23148e-07	1.85382e-06	1.21977e-06	7.81904e-07	2.00168e-06	2.51108e-07	-4.88136e-08	2.02294e-07	2.45897e-07	-9.81878e-08	1.47709e-07	8.98449e-08	-4.61930e-08	4.36519e-08	-6.45927e-07	2.40404e-07	-4.05523e-07	1.64550e-08	-1.18140e-08	4.64106e-09
26.886	-2.21972e-07	2.33515e-08	-1.98620e-07	1.12802e-06	7.22752e-07	1.85078e-06	1.21669e-06	7.80806e-07	1.99749e-06	2.51420e-07	-4.88743e-08	2.02545e-07	2.46413e-07	-9.83940e-08	1.48019e-07	9.03645e-08	-4.64601e-08	4.39044e-08	-6.44410e-07	2.40728e-07	-4.03682e-07	1.69895e-08	-1.21977e-08	4.79179e-09
26.911	-2.22217e-07	2.33773e-08	-1.98840e-07	1.12538e-06	7.22363e-07	1.84774e-06	1.21359e-06	7.79709e-07	1.99330e-06	2.51738e-07	-4.89361e-08	2.02802e-07	2.46935e-07	-9.86024e-08	1.48333e-07	9.08879e-08	-4.67292e-08	4.41587e-08	-6.42890e-07	2.41059e-07	-4.01831e-07	1.75272e-08	-1.25838e-08	4.94346e-09
26.935	-2.22461e-07	2.34030e-08	-1.99058e-07	1.12273e-06	7.21981e-07	1.84471e-06	1.21049e-06	7.78614e-07	1.98911e-06	2.52062e-07	-4.89991e-08	2.03063e-07	2.47463e-07	-9.88131e-08	1.48650e-07	9.14151e-08	-4.70003e-08	4.44148e-08	-6.41369e-07	2.41397e-07	-3.99972e-07	1.80683e-08	-1.29722e-08	5.09606e-09
26.960	-2.22705e-07	2.34287e-08	-1.99277e-07	1.12009e-06	7.21605e-07	1.84169e-06	1.20739e-06	7.77521e-07	1.98491e-06	2.52392e-07	-4.90633e-08	2.03329e-07	2.47996e-07	-9.90260e-08	1.48970e-07	9.19460e-08	-4.72732e-08	4.46727e-08	-6.39845e-07	2.41741e-07	-3.98104e-07	1.86126e-08	-1.33630e-08	5.24959e-09
26.984	-2.22949e-07	2.34543e-08	-1.99494e-07	1.11744e-06	7.21235e-07	1.83868e-06	1.20428e-06	7.76430e-07	1.98071e-06	2.52728e-07	-4.91286e-08	2.03599e-07	2.48535e-07	-9.92412e-08	1.49294e-07	9.24806e-08	-4.75481e-08	4.49325e-08	-6.38320e-07	2.42093e-07	-3.96227e-07	1.91603e-08	-1.37562e-08	5.40405e-09
27.009	-2.23191e-07	2.34798e-08	-1.99712e-07	1.11481e-06	7.20872e-07	1.83568e-06	1.20117e-06	7.75341e-07	1.97651e-06	2.53070e-07	-4.91952e-08	2.03875e-07	2.49079e-07	-9.94586e-08	1.49621e-07	9.30190e-08	-4.78249e-08	4.51941e-08	-6.36793e-07	2.42451e-07	-3.94342e-07	1.97112e-08	-1.41517e-08	5.55944e-09
27.034	-2.23433e-07	2.35053e-08	-1.99928e-07	1.11217e-06	7.20516e-07	1.83268e-06	1.19805e-06	7.74254e-07	1.97230e-06	2.53418e-07	-4.92628e-08	2.04155e-07	2.49630e-07	-9.96782e-08	1.49951e-07	9.35610e-08	-4.81036e-08	4.54574e-08	-6.35264e-07	2.42815e-07	-3.92449e-07	2.02653e-08	-1.45496e-08	5.71573e-09
27.058	-2.23675e-07	2.35307e-08	-2.00144e-07	1.10953e-06	7.20166e-07	1.82970e-06	1.19493e-06	7.73169e-07	1.96810e-06	2.53772e-07	-4.93317e-08	2.04441e-07	2.50185e-07	-9.99001e-08	1.50285e-07	9.41068e-08	-4.83842e-08	4.57226e-08	-6.33734e-07	2.43186e-07	-3.90548e-07	2.08227e-08	-1.49498e-08	5.87294e-09
27.083	-2.23916e-07	2.35560e-08	-2.00360e-07	1.10690e-06	7.19823e-07	1.82672e-06	1.19180e-06	7.72086e-07	1.96389e-06	2.54132e-07	-4.94017e-08	2.04731e-07	2.50746e-07	-1.00124e-07	1.50622e-07	9.46562e-08	-4.86667e-08	4.59895e-08	-6.32202e-07	2.43564e-07	-3.88638e-07	2.13833e-08	-1.53523e-08	6.03106e-09
27.107	-2.24156e-07	2.35813e-08	-2.00575e-07	1.10427e-06	7.19487e-07	1.82376e-06	1.18867e-06	7.71005e-07	1.95967e-06	2.54498e-07	-4.94728e-08	2.05026e-07	2.51313e-07	-1.00351e-07	1.50963e-07	9.52093e-08	-4.89511e-08	4.62583e-08	-6.30669e-07	2.43949e-07	-3.86720e-07	2.19472e-08	-1.57571e-08	6.19008e-09
27.132	-2.24396e-07	2.36065e-08	-2.00789e-07	1.10164e-06	7.19157e-07	1.82080e-06	1.18553e-06	7.69927e-07	1.95546e-06	2.54870e-07	-4.95451e-08	2.05325e-07	2.51886e-07	-1.00579e-07	1.51306e-07	9.57661e-08	-4.92373e-08	4.65287e-08	-6.29134e-07	2.44340e-07	-3.84795e-07	2.25142e-08	-1.61642e-08	6.35000e-09
27.156	-2.24635e-07	2.36316e-08	-2.01003e-07	1.09902e-06	7.18835e-07	1.81785e-06	1.18239e-06	7.68851e-07	1.95124e-06	2.55248e-07	-4.96186e-08	2.05630e-07	2.52463e-07	-1.00810e-07	1.51654e-07	9.63264e-08	-4.95254e-08	4.68010e-08	-6.27598e-07	2.44737e-07	-3.82861e-07	2.30843e-08	-1.65735e-08	6.51082e-09
27.181	-2.24873e-07	2.36567e-08	-2.01217e-07	1.09640e-06	7.18518e-07	1.81492e-06	1.17925e-06	7.67777e-07	1.94702e-06	2.55632e-07	-4.96932e-08	2.05939e-07	2.53047e-07	-1.01043e-07	1.52004e-07	9.68904e-08	-4.98154e-08	4.70750e-08	-6.26061e-07	2.45141e-07	-3.80920e-07	2.36577e-08	-1.69851e-08	6.67252e-09
27.206	-2.25111e-07	2.36817e-08	-2.01429e-07	1.09378e-06	7.18209e-07	1.81199e-06	1.17610e-06	7.66706e-07	1.94280e-06	2.56022e-07	-4.97689e-08	2.06253e-07	2.53636e-07	-1.01278e-07	1.52358e-07	9.74580e-08	-5.01072e-08	4.73508e-08	-6.24523e-07	2.45552e-07	-3.78971e-07	2.42341e-08	-1.73990e-08	6.83511e-09
27.230	-2.25348e-07	2.37067e-08	-2.01642e-07	1.09117e-06	7.17907e-07	1.80907e-06	1.17295e-06	7.65637e-07	1.93858e-06	2.56417e-07	-4.98458e-08	2.06571e-07	2.54230e-07	-1.01515e-07	1.52715e-07	9.80292e-08	-5.04009e-08	4.76283e-08	-6.22983e-07	2.45969e-07	-3.77015e-07	2.48137e-08	-1.78151e-08	6.99858e-09
27.255	-2.25585e-07	2.37316e-08	-2.01853e-07	1.08855e-06	7.17611e-07	1.80617e-06	1.16979e-06	7.64570e-07	1.93436e-06	2.56819e-07	-4.99238e-08	2.06895e-07	2.54830e-07	-1.01755e-07	1.53075e-07	9.86039e-08	-5.06964e-08	4.79075e-08	-6.21443e-07	2.46392e-07	-3.75051e-07	2.53964e-08	-1.82335e-08	7.16293e-09
27.279	-2.25821e-07	2.37564e-08	-2.02064e-07	1.08595e-06	7.17323e-07	1.80327e-06	1.16663e-06	7.63507e-07	1.93014e-06	2.57226e-07	-5.00030e-08	2.07223e-07	2.55435e-07	-1.01996e-07	1.53439e-07	9.91822e-08	-5.09937e-08	4.81885e-08	-6.19902e-07	2.46822e-07	-3.73080e-07	2.59822e-08	-1.86541e-08	7.32814e-09
27.304	-2.26056e-07	2.37812e-08	-2.02275e-07	1.08334e-06	7.17041e-07	1.80038e-06	1.16347e-06	7.62446e-07	1.92592e-06	2.57639e-07	-5.00833e-08	2.07556e-07	2.56046e-07	-1.02240e-07	1.53806e-07	9.97640e-08	-5.12928e-08	4.84712e-08	-6.18359e-07	2.47258e-07	-3.71101e-07	2.65711e-08	-1.90768e-08	7.49423e-09
27.328	-2.26291e-07	2.38059e-08	-2.02485e-07	1.08074e-06	7.16766e-07	1.79751e-06	1.16031e-06	7.61388e-07	1.92169e-06	2.58058e-07	-5.01647e-08	2.07893e-07	2.56662e-07	-1.02486e-07	1.54176e-07	1.00349e-07	-5.15938e-08	4.87556e-08	-6.16816e-07	2.47700e-07	-3.69116e-07	2.71630e-08	-1.95018e-08	7.66117e-09
27.353	-2.26525e-07	2.38305e-08	-2.02695e-07	1.07814e-06	7.16498e-07	1.79464e-06	1.15714e-06	7.60332e-07	1.91747e-06	2.58483e-07	-5.02473e-08	2.08235e-07	2.57284e-07	-1.02735e-07	1.54549e-07	1.00938e-07	-5.18966e-08	4.90417e-08	-6.15273e-07	2.48149e-07	-3.67123e-07	2.77579e-08	-1.99289e-08	7.82898e-09
27.378	-2.26759e-07	2.38551e-08	-2.02904e-07	1.07555e-06	7.16238e-07	1.79178e-06	1.15397e-06	7.59279e-07	1.91325e-06	2.58913e-07	-5.03310e-08	2.08582e-07	2.57911e-07	-1.02985e-07	1.54926e-07	1.01531e-07	-5.22011e-08	4.93295e-08	-6.13728e-07	2.48604e-07	-3.65124e-07	2.83559e-08	-2.03583e-08	7.99763e-09
27.402	-2.26992e-07	2.38796e-08	-2.03112e-07	1.07296e-06	7.15984e-07	1.78894e-06	1.15079e-06	7.58230e-07	1.90902e-06	2.59349e-07	-5.04158e-08	2.08934e-07	2.58543e-07	-1.03238e-07	1.55306e-07	1.02127e-07	-5.25075e-08	4.96190e-08	-6.12183e-07	2.49065e-07	-3.63118e-07	2.89569e-08	-2.07897e-08	8.16714e-09
27.427	-2.27224e-07	2.39041e-08	-2.03320e-07	1.07037e-06	7.15737e-07	1.78611e-06	1.14762e-06	7.57183e-07	1.90480e-06	2.59791e-07	-5.05017e-08	2.09290e-07	2.59181e-07	-1.03492e-07	1.55689e-07	1.02726e-07	-5.28156e-08	4.99102e-08	-6.10638e-07	2.49533e-07	-3.61105e-07	2.95609e-08	-2.12234e-08	8.33748e-09
27.451	-2.27456e-07	2.39285e-08	-2.03528e-07	1.06779e-06	7.15498e-07	1.78328e-06	1.14444e-06	7.56139e-07	1.90058e-06	2.60239e-07	-5.05888e-08	2.09650e-07	2.59825e-07	-1.03749e-07	1.56075e-07	1.03329e-07	-5.31255e-08	5.02031e-08	-6.09092e-07	2.50007e-07	-3.59085e-07	3.01678e-08	-2.16591e-08	8.50867e-09
27.476	-2.27688e-07	2.39528e-08	-2.03735e-07	1.06521e-06	7.15265e-07	1.78047e-06	1.14125e-06	7.55099e-07	1.89635e-06	2.60693e-07	-5.06769e-08	2.10016e-07	2.60473e-07	-1.04008e-07	1.56465e-07	1.03935e-07	-5.34372e-08	5.04976e-08	-6.07546e-07	2.50487e-07	-3.57059e-07	3.07777e-08	-2.20970e-08	8.68069e-09
27.500	-2.27918e-07	2.39771e-08	-2.03941e-07	1.06263e-06	7.15040e-07	1.77767e-06	1.13807e-06	7.54061e-07	1.89213e-06	2.61152e-07	-5.07662e-08	2.10386e-07	2.61127e-07	-1.04269e-07	1.56858e-07	1.04545e-07	-5.37507e-08	5.07938e-08	-6.05999e-07	2.50973e-07	-3.55026e-07	3.13905e-08	-2.25370e-08	8.85354e-09
27.525	-2.28149e-07	2.40013e-08	-2.04147e-07	1.06006e-06	7.14822e-07	1.77489e-06	1.13488e-06	7.53027e-07	1.88791e-06	2.61617e-07	-5.08566e-08	2.10760e-07	2.61786e-07	-1.04533e-07	1.57254e-07	1.05158e-07	-5.40659e-08	5.10917e-08	-6.04452e-07	2.51465e-07	-3.52988e-07	3.20063e-08	-2.29791e-08	9.02721e-09
27.550	-2.28378e-07	2.40255e-08	-2.04353e-07	1.05750e-06	7.14611e-07	1.77211e-06	1.13170e-06	7.51996e-07	1.88369e-06	2.62088e-07	-5.09481e-08	2.11140e-07	2.62451e-07	-1.04798e-07	1.57653e-07	1.05774e-07	-5.43828e-08	5.13912e-08	-6.02906e-07	2.51963e-07	-3.50942e-07	3.26250e-08	-2.34233e-08	9.20170e-09
27.574	-2.28607e-07	2.40496e-08	-2.04558e-07	1.05494e-06	7.14407e-07	1.76934e-06	1.12851e-06	7.50968e-07	1.87948e-06	2.62564e-07	-5.10407e-08	2.11523e-07	2.63121e-07	-1.05065e-07	1.58056e-07	1.06394e-07	-5.47015e-08	5.16923e-08	-6.01359e-07	2.52468e-07	-3.48891e-07	3.32465e-08	-2.38695e-08	9.37701e-09
27.599	-2.28836e-07	2.40736e-08	-2.04762e-07	1.05238e-06	7.14211e-07	1.76659e-06	1.12532e-06	7.49944e-07	1.87526e-06	2.63046e-07	-5.11344e-08	2.11912e-07	2.63796e-07	-1.05335e-07	1.58461e-07	1.07017e-07	-5.50219e-08	5.19951e-08	-5.99812e-07	2.52978e-07	-3.46834e-07	3.38710e-08	-2.43178e-08	9.55313e-09
27.623	-2.29064e-07	2.40976e-08	-2.04967e-07	1.04983e-06	7.14022e-07	1.76385e-06	1.12212e-06	7.48923e-07	1.87105e-06	2.63534e-07	-5.12292e-08	2.12304e-07	2.64477e-07	-1.05607e-07	1.58870e-07	1.07644e-07	-5.53440e-08	5.22995e-08	-5.98265e-07	2.53494e-07	-3.44770e-07	3.44983e-08	-2.47682e-08	9.73005e-09
27.648	-2.29292e-07	2.41216e-08	-2.05170e-07	1.04728e-06	7.13840e-07	1.76112e-06	1.11893e-06	7.47906e-07	1.86683e-06	2.64027e-07	-5.13251e-08	2.12702e-07	2.65162e-07	-1.05881e-07	1.59282e-07	1.08273e-07	-5.56679e-08	5.26056e-08	-5.96718e-07	2.54017e-07	-3.42701e-07	3.51284e-08	-2.52206e-08	9.90778e-09
27.673	-2.29519e-07	2.41454e-08	-2.05373e-07	1.04474e-06	7.13666e-07	1.75840e-06	1.11573e-06	7.46892e-07	1.86262e-06	2.64526e-07	-5.14221e-08	2.13104e-07	2.65853e-07	-1.06157e-07	1.59697e-07	1.08907e-07	-5.59934e-08	5.29132e-08	-5.95172e-07	2.54545e-07	-3.40626e-07	3.57613e-08	-2.56750e-08	1.00863e-08
27.697	-2.29745e-07	2.41693e-08	-2.05576e-07	1.04220e-06	7.13499e-07	1.75570e-06	1.11254e-06	7.45882e-07	1.85842e-06	2.65030e-07	-5.15201e-08	2.13510e-07	2.66550e-07	-1.06435e-07	1.60115e-07	1.09543e-07	-5.63207e-08	5.32225e-08	-5.93625e-07	2.55080e-07	-3.38546e-07	3.63971e-08	-2.61315e-08	1.02656e-08
27.722	-2.29971e-07	2.41931e-08	-2.05778e-07	1.03967e-06	7.13339e-07	1.75300e-06	1.10934e-06	7.44875e-07	1.85421e-06	2.65540e-07	-5.16193e-08	2.13921e-07	2.67251e-07	-1.06715e-07	1.60537e-07	1.10183e-07	-5.66496e-08	5.35333e-08	-5.92080e-07	2.55620e-07	-3.36460e-07	3.70356e-08	-2.65899e-08	1.04457e-08
27.746	-2.30197e-07	2.42168e-08	-2.05980e-07	1.03714e-06	7.13187e-07	1.75032e-06	1.10614e-06	7.43872e-07	1.85001e-06	2.66056e-07	-5.17195e-08	2.14337e-07	2.67958e-07	-1.06997e-07	1.60961e-07	1.10826e-07	-5.69802e-08	5.38457e-08	-5.90534e-07	2.56166e-07	-3.34368e-07	3.76769e-08	-2.70504e-08	1.06266e-08
27.771	-2.30422e-07	2.42405e-08	-2.06182e-07	1.03461e-06	7.13043e-07	1.74766e-06	1.10294e-06	7.42873e-07	1.84581e-06	2.66577e-07	-5.18209e-08	2.14756e-07	2.68670e-07	-1.07281e-07	1.61389e-07	1.11472e-07	-5.73125e-08	5.41598e-08	-5.88989e-07	2.56718e-07	-3.32271e-07	3.83210e-08	-2.75128e-08	1.08082e-08
27.795	-2.30647e-07	2.42641e-08	-2.06383e-07	1.03210e-06	7.12905e-07	1.74500e-06	1.09974e-06	7.41878e-07	1.84162e-06	2.67104e-07	-5.19233e-08	2.15181e-07	2.69387e-07	-1.07568e-07	1.61820e-07	1.12122e-07	-5.76465e-08	5.44753e-08	-5.87445e-07	2.57276e-07	-3.30169e-07	3.89678e-08	-2.79771e-08	1.09907e-08
27.820	-2.30871e-07	2.42877e-08	-2.06584e-07	1.02958e-06	7.12776e-07	1.74236e-06	1.09654e-06	7.40887e-07	1.83743e-06	2.67636e-07	-5.20267e-08	2.15610e-07	2.70109e-07	-1.07856e-07	1.62253e-07	1.12775e-07	-5.79821e-08	5.47925e-08	-5.85901e-07	2.57840e-07	-3.28061e-07	3.96173e-08	-2.84435e-08	1.11739e-08
27.845	-2.31095e-07	2.43113e-08	-2.06784e-07	1.02708e-06	7.12654e-07	1.73973e-06	1.09334e-06	7.39900e-07	1.83324e-06	2.68174e-07	-5.21313e-08	2.16043e-07	2.70837e-07	-1.08146e-07	1.62690e-07	1.13431e-07	-5.83194e-08	5.51112e-08	-5.84358e-07	2.58409e-07	-3.25949e-07	4.02695e-08	-2.89117e-08	1.13578e-08
27.869	-2.31319e-07	2.43348e-08	-2.06984e-07	1.02458e-06	7.12539e-07	1.73711e-06	1.09014e-06	7.38916e-07	1.82905e-06	2.68718e-07	-5.22369e-08	2.16481e-07	2.71569e-07	-1.08439e-07	1.63131e-07	1.14090e-07	-5.86583e-08	5.54315e-08	-5.82816e-07	2.58984e-07	-3.23831e-07	4.09244e-08	-2.93819e-08	1.15425e-08
27.894	-2.31542e-07	2.43583e-08	-2.07184e-07	1.02208e-06	7.12432e-07	1.73451e-06	1.08694e-06	7.37937e-07	1.82487e-06	2.69267e-07	-5.23436e-08	2.16923e-07	2.72307e-07	-1.08734e-07	1.63574e-07	1.14752e-07	-5.89989e-08	5.57533e-08	-5.81274e-07	2.59565e-07	-3.21709e-07	4.15820e-08	-2.98540e-08	1.17280e-08
27.918	-2.31765e-07	2.43817e-08	-2.07383e-07	1.01959e-06	7.12333e-07	1.73192e-06	1.08373e-06	7.36962e-07	1.82070e-06	2.69821e-07	-5.24514e-08	2.17369e-07	2.73050e-07	-1.09030e-07	1.64020e-07	1.15418e-07	-5.93411e-08	5.60767e-08	-5.79734e-07	2.60152e-07	-3.19581e-07	4.22422e-08	-3.03280e-08	1.19142e-08
27.943	-2.31987e-07	2.44051e-08	-2.07582e-07	1.01711e-06	7.12241e-07	1.72935e-06	1.08053e-06	7.35991e-07	1.81652e-06	2.70381e-07	-5.25602e-08	2.17820e-07	2.73798e-07	-1.09329e-07	1.64469e-07	1.16086e-07	-5.96849e-08	5.64016e-08	-5.78194e-07	2.60745e-07	-3.17449e-07	4.29051e-08	-3.08039e-08	1.21012e-08
27.967	-2.32209e-07	2.44284e-08	-2.07780e-07	1.01463e-06	7.12157e-07	1.72678e-06	1.07733e-06	7.35024e-07	1.81236e-06	2.70946e-07	-5.26701e-08	2.18276e-07	2.74551e-07	-1.09630e-07	1.64922e-07	1.16758e-07	-6.00303e-08	5.67280e-08	-5.76655e-07	2.61343e-07	-3.15313e-07	4.35705e-08	-3.12817e-08	1.22888e-08
27.992	-2.32431e-07	2.44518e-08	-2.07979e-07	1.01215e-06	7.12080e-07	1.72423e-06	1.07413e-06	7.34062e-07	1.80819e-06	2.71516e-07	-5.27810e-08	2.18735e-07	2.75309e-07	-1.09932e-07	1.65377e-07	1.17433e-07	-6.03773e-08	5.70560e-08	-5.75118e-07	2.61947e-07	-3.13171e-07	4.42386e-08	-3.17613e-08	1.24773e-08
28.017	-2.32652e-07	2.44750e-08	-2.08177e-07	1.00969e-06	7.12012e-07	1.72170e-06	1.07093e-06	7.33104e-07	1.80404e-06	2.72093e-07	-5.28930e-08	2.19200e-07	2.76073e-07	-1.10237e-07	1.65836e-07	1.18111e-07	-6.07260e-08	5.73854e-08	-5.73582e-07	2.62556e-07	-3.11026e-07	4.49092e-08	-3.22428e-08	1.26664e-08
28.041	-2.32873e-07	2.44983e-08	-2.08375e-07	1.00723e-06	7.11951e-07	1.71918e-06	1.06773e-06	7.32151e-07	1.79988e-06	2.72674e-07	-5.30060e-08	2.19668e-07	2.76841e-07	-1.10544e-07	1.66297e-07	1.18793e-07	-6.10762e-08	5.77164e-08	-5.72046e-07	2.63171e-07	-3.08875e-07	4.55825e-08	-3.27262e-08	1.28563e-08
28.066	-2.33094e-07	2.45215e-08	-2.08572e-07	1.00477e-06	7.11898e-07	1.71667e-06	1.06454e-06	7.31202e-07	1.79574e-06	2.73261e-07	-5.31201e-08	2.20141e-07	2.77614e-07	-1.10853e-07	1.66762e-07	1.19477e-07	-6.14280e-08	5.80488e-08	-5.70513e-07	2.63792e-07	-3.06721e-07	4.62582e-08	-3.32113e-08	1.30469e-08
28.090	-2.33314e-07	2.45447e-08	-2.08770e-07	1.00232e-06	7.11853e-07	1.71418e-06	1.06134e-06	7.30257e-07	1.79160e-06	2.73853e-07	-5.32352e-08	2.20618e-07	2.78393e-07	-1.11164e-07	1.67229e-07	1.20164e-07	-6.17814e-08	5.83828e-08	-5.68980e-07	2.64418e-07	-3.04562e-07	4.69365e-08	-3.36983e-08	1.32382e-08
28.115	-2.33535e-07	2.45679e-08	-2.08967e-07	9.99881e-07	7.11815e-07	1.71170e-06	1.05814e-06	7.29317e-07	1.78746e-06	2.74451e-07	-5.33514e-08	2.21099e-07	2.79176e-07	-1.11476e-07	1.67700e-07	1.20854e-07	-6.21363e-08	5.87182e-08	-5.67449e-07	2.65050e-07	-3.02400e-07	4.76173e-08	-3.41871e-08	1.34302e-08
28.139	-2.33755e-07	2.45911e-08	-2.09164e-07	9.97445e-07	7.11785e-07	1.70923e-06	1.05495e-06	7.28382e-07	1.78333e-06	2.75054e-07	-5.34686e-08	2.21585e-07	2.79965e-07	-1.11791e-07	1.68173e-07	1.21548e-07	-6.24928e-08	5.90551e-08	-5.65920e-07	2.65687e-07	-3.00233e-07	4.83005e-08	-3.46776e-08	1.36229e-08
28.164	-2.33975e-07	2.46142e-08	-2.09360e-07	9.95015e-07	7.11764e-07	1.70678e-06	1.05175e-06	7.27451e-07	1.77920e-06	2.75662e-07	-5.35869e-08	2.22075e-07	2.80758e-07	-1.12108e-07	1.68650e-07	1.22244e-07	-6.28509e-08	5.93934e-08	-5.64392e-07	2.66330e-07	-2.98062e-07	4.89863e-08	-3.51700e-08	1.38163e-08
28.189	-2.34194e-07	2.46373e-08	-2.09557e-07	9.92593e-07	7.11750e-07	1.70434e-06	1.04856e-06	7.26526e-07	1.77509e-06	2.76276e-07	-5.37061e-08	2.22569e-07	2.81557e-07	-1.12427e-07	1.69130e-07	1.22944e-07	-6.32105e-08	5.97333e-08	-5.62865e-07	2.66978e-07	-2.95887e-07	4.96745e-08	-3.56641e-08	1.40104e-08
28.213	-2.34414e-07	2.46604e-08	-2.09754e-07	9.90176e-07	7.11744e-07	1.70192e-06	1.04537e-06	7.25605e-07	1.77098e-06	2.76894e-07	-5.38264e-08	2.23068e-07	2.82360e-07	-1.12748e-07	1.69612e-07	1.23646e-07	-6.35716e-08	6.00745e-08	-5.61340e-07	2.67631e-07	-2.93709e-07	5.03652e-08	-3.61599e-08	1.42052e-08
28.238	-2.34633e-07	2.46835e-08	-2.09950e-07	9.87767e-07	7.11746e-07	1.69951e-06	1.04218e-06	7.24689e-07	1.76687e-06	2.77519e-07	-5.39478e-08	2.23571e-07	2.83168e-07	-1.13070e-07	1.70098e-07	1.24352e-07	-6.39343e-08	6.04173e-08	-5.59818e-07	2.68290e-07	-2.91527e-07	5.10582e-08	-3.66575e-08	1.44007e-08
28.262	-2.34853e-07	2.47066e-08	-2.10146e-07	9.85364e-07	7.11756e-07	1.69712e-06	1.03899e-06	7.23777e-07	1.76277e-06	2.78148e-07	-5.40701e-08	2.24078e-07	2.83982e-07	-1.13395e-07	1.70586e-07	1.25060e-07	-6.42985e-08	6.07614e-08	-5.58296e-07	2.68955e-07	-2.89341e-07	5.17537e-08	-3.71569e-08	1.45969e-08
28.287	-2.35072e-07	2.47296e-08	-2.10342e-07	9.82968e-07	7.11774e-07	1.69474e-06	1.03581e-06	7.22871e-07	1.75868e-06	2.78783e-07	-5.41935e-08	2.24589e-07	2.84800e-07	-1.13722e-07	1.71078e-07	1.25771e-07	-6.46642e-08	6.11070e-08	-5.56777e-07	2.69625e-07	-2.87152e-07	5.24516e-08	-3.76579e-08	1.47937e-08
28.311	-2.35291e-07	2.47527e-08	-2.10538e-07	9.80579e-07	7.11800e-07	1.69238e-06	1.03263e-06	7.21970e-07	1.75460e-06	2.79423e-07	-5.43179e-08	2.25105e-07	2.85623e-07	-1.14051e-07	1.71572e-07	1.26485e-07	-6.50314e-08	6.14540e-08	-5.55260e-07	2.70300e-07	-2.84960e-07	5.31518e-08	-3.81606e-08	1.49912e-08
28.336	-2.35510e-07	2.47757e-08	-2.10734e-07	9.78197e-07	7.11834e-07	1.69003e-06	1.02945e-06	7.21074e-07	1.75052e-06	2.80068e-07	-5.44433e-08	2.25625e-07	2.86451e-07	-1.14381e-07	1.72070e-07	1.27203e-07	-6.54001e-08	6.18024e-08	-5.53744e-07	2.70981e-07	-2.82764e-07	5.38544e-08	-3.86651e-08	1.51894e-08
28.361	-2.35729e-07	2.47988e-08	-2.10930e-07	9.75822e-07	7.11876e-07	1.68770e-06	1.02627e-06	7.20183e-07	1.74645e-06	2.80718e-07	-5.45698e-08	2.26149e-07	2.87284e-07	-1.14714e-07	1.72570e-07	1.27923e-07	-6.57703e-08	6.21523e-08	-5.52231e-07	2.71666e-07	-2.80564e-07	5.45594e-08	-3.91712e-08	1.53882e-08
28.385	-2.35948e-07	2.48218e-08	-2.11127e-07	9.73454e-07	7.11926e-07	1.68538e-06	1.02309e-06	7.19298e-07	1.74239e-06	2.81374e-07	-5.46972e-08	2.26677e-07	2.88122e-07	-1.15048e-07	1.73073e-07	1.28646e-07	-6.61420e-08	6.25035e-08	-5.50720e-07	2.72358e-07	-2.78362e-07	5.52666e-08	-3.96790e-08	1.55877e-08
28.410	-2.36167e-07	2.48449e-08	-2.11323e-07	9.71094e-07	7.11984e-07	1.68308e-06	1.01992e-06	7.18417e-07	1.73834e-06	2.82035e-07	-5.48257e-08	2.27209e-07	2.88965e-07	-1.15385e-07	1.73580e-07	1.29371e-07	-6.65152e-08	6.28562e-08	-5.49210e-07	2.73054e-07	-2.76156e-07	5.59762e-08	-4.01884e-08	1.57878e-08
28.434	-2.36387e-07	2.48679e-08	-2.11519e-07	9.68740e-07	7.12051e-07	1.68079e-06	1.01675e-06	7.17542e-07	1.73429e-06	2.82701e-07	-5.49551e-08	2.27746e-07	2.89812e-07	-1.15723e-07	1.74089e-07	1.30100e-07	-6.68898e-08	6.32102e-08	-5.47704e-07	2.73756e-07	-2.73948e-07	5.66880e-08	-4.06994e-08	1.59885e-08
28.459	-2.36606e-07	2.48910e-08	-2.11715e-07	9.66394e-07	7.12125e-07	1.67852e-06	1.01358e-06	7.16673e-07	1.73025e-06	2.83372e-07	-5.50856e-08	2.28286e-07	2.90665e-07	-1.16064e-07	1.74601e-07	1.30831e-07	-6.72659e-08	6.35656e-08	-5.46199e-07	2.74463e-07	-2.71736e-07	5.74021e-08	-4.12121e-08	1.61900e-08
28.484	-2.36825e-07	2.49141e-08	-2.11911e-07	9.64056e-07	7.12208e-07	1.67626e-06	1.01042e-06	7.15809e-07	1.72622e-06	2.84048e-07	-5.52170e-08	2.28831e-07	2.91522e-07	-1.16406e-07	1.75116e-07	1.31566e-07	-6.76434e-08	6.39224e-08	-5.44697e-07	2.75175e-07	-2.69522e-07	5.81184e-08	-4.17264e-08	1.63920e-08
28.508	-2.37045e-07	2.49372e-08	-2.12108e-07	9.61725e-07	7.12299e-07	1.67402e-06	1.00725e-06	7.14950e-07	1.72220e-06	2.84729e-07	-5.53495e-08	2.29380e-07	2.92384e-07	-1.16750e-07	1.75634e-07	1.32303e-07	-6.80224e-08	6.42805e-08	-5.43197e-07	2.75892e-07	-2.67305e-07	5.88370e-08	-4.22423e-08	1.65947e-08
28.533	-2.37264e-07	2.49603e-08	-2.12304e-07	9.59401e-07	7.12398e-07	1.67180e-06	1.00410e-06	7.14097e-07	1.71819e-06	2.85416e-07	-5.54829e-08	2.29933e-07	2.93251e-07	-1.17096e-07	1.76154e-07	1.33043e-07	-6.84029e-08	6.46400e-08	-5.41700e-07	2.76615e-07	-2.65085e-07	5.95578e-08	-4.27598e-08	1.67980e-08
28.557	-2.37484e-07	2.49834e-08	-2.12501e-07	9.57085e-07	7.12506e-07	1.66959e-06	1.00094e-06	7.13249e-07	1.71419e-06	2.86107e-07	-5.56174e-08	2.30490e-07	2.94122e-07	-1.17444e-07	1.76678e-07	1.33786e-07	-6.87847e-08	6.50009e-08	-5.40205e-07	2.77342e-07	-2.62862e-07	6.02808e-08	-4.32789e-08	1.70019e-08
28.582	-2.37704e-07	2.50065e-08	-2.12698e-07	9.54777e-07	7.12621e-07	1.66740e-06	9.97790e-07	7.12407e-07	1.71020e-06	2.86804e-07	-5.57528e-08	2.31051e-07	2.94999e-07	-1.17794e-07	1.77204e-07	1.34531e-07	-6.91680e-08	6.53631e-08	-5.38712e-07	2.78075e-07	-2.60637e-07	6.10059e-08	-4.37995e-08	1.72064e-08
28.606	-2.37924e-07	2.50297e-08	-2.12895e-07	9.52477e-07	7.12745e-07	1.66522e-06	9.94641e-07	7.11571e-07	1.70621e-06	2.87506e-07	-5.58892e-08	2.31617e-07	2.95880e-07	-1.18146e-07	1.77734e-07	1.35279e-07	-6.95527e-08	6.57266e-08	-5.37223e-07	2.78813e-07	-2.58410e-07	6.17332e-08	-4.43217e-08	1.74115e-08
28.631	-2.38145e-07	2.50529e-08	-2.13092e-07	9.50184e-07	7.12878e-07	1.66306e-06	9.91497e-07	7.10741e-07	1.70224e-06	2.88212e-07	-5.60266e-08	2.32186e-07	2.96766e-07	-1.18500e-07	1.78266e-07	1.36030e-07	-6.99388e-08	6.60915e-08	-5.35736e-07	2.79556e-07	-2.56180e-07	6.24627e-08	-4.48454e-08	1.76173e-08
28.656	-2.38366e-07	2.50761e-08	-2.13290e-07	9.47899e-07	7.13018e-07	1.66092e-06	9.88356e-07	7.09916e-07	1.69827e-06	2.88924e-07	-5.61650e-08	2.32759e-07	2.97657e-07	-1.18856e-07	1.78801e-07	1.36784e-07	-7.03264e-08	6.64577e-08	-5.34252e-07	2.80304e-07	-2.53947e-07	6.31943e-08	-4.53707e-08	1.78236e-08
28.680	-2.38587e-07	2.50994e-08	-2.13488e-07	9.45622e-07	7.13167e-07	1.65879e-06	9.85220e-07	7.09097e-07	1.69432e-06	2.89641e-07	-5.63043e-08	2.33337e-07	2.98552e-07	-1.19213e-07	1.79339e-07	1.37540e-07	-7.07153e-08	6.68252e-08	-5.32770e-07	2.81057e-07	-2.51713e-07	6.39280e-08	-4.58974e-08	1.80306e-08
28.705	-2.38809e-07	2.51227e-08	-2.13686e-07	9.43354e-07	7.13325e-07	1.65668e-06	9.82087e-07	7.08284e-07	1.69037e-06	2.90363e-07	-5.64446e-08	2.33918e-07	2.99452e-07	-1.19573e-07	1.79880e-07	1.38300e-07	-7.11056e-08	6.71940e-08	-5.31292e-07	2.81816e-07	-2.49476e-07	6.46638e-08	-4.64257e-08	1.82381e-08
28.729	-2.39030e-07	2.51461e-08	-2.13884e-07	9.41093e-07	7.13490e-07	1.65458e-06	9.78959e-07	7.07478e-07	1.68644e-06	2.91090e-07	-5.65859e-08	2.34504e-07	3.00357e-07	-1.19934e-07	1.80423e-07	1.39061e-07	-7.14972e-08	6.75642e-08	-5.29816e-07	2.82579e-07	-2.47237e-07	6.54016e-08	-4.69554e-08	1.84462e-08
28.754	-2.39253e-07	2.51695e-08	-2.14083e-07	9.38840e-07	7.13665e-07	1.65251e-06	9.75835e-07	7.06677e-07	1.68251e-06	2.91822e-07	-5.67282e-08	2.35093e-07	3.01267e-07	-1.20297e-07	1.80969e-07	1.39826e-07	-7.18903e-08	6.79356e-08	-5.28343e-07	2.83347e-07	-2.44996e-07	6.61415e-08	-4.74867e-08	1.86549e-08
28.778	-2.39476e-07	2.51929e-08	-2.14283e-07	9.36596e-07	7.13847e-07	1.65044e-06	9.72715e-07	7.05882e-07	1.67860e-06	2.92558e-07	-5.68714e-08	2.35687e-07	3.02181e-07	-1.20662e-07	1.81519e-07	1.40593e-07	-7.22847e-08	6.83083e-08	-5.26874e-07	2.84120e-07	-2.42753e-07	6.68835e-08	-4.80194e-08	1.88641e-08
28.803	-2.39699e-07	2.52164e-08	-2.14482e-07	9.34360e-07	7.14038e-07	1.64840e-06	9.69599e-07	7.05093e-07	1.67469e-06	2.93300e-07	-5.70156e-08	2.36285e-07	3.03100e-07	-1.21029e-07	1.82071e-07	1.41363e-07	-7.26805e-08	6.86823e-08	-5.25407e-07	2.84899e-07	-2.40509e-07	6.76275e-08	-4.85535e-08	1.90740e-08
28.828	-2.39923e-07	2.52399e-08	-2.14683e-07	9.32133e-07	7.14238e-07	1.64637e-06	9.66489e-07	7.04311e-07	1.67080e-06	2.94047e-07	-5.71608e-08	2.36886e-07	3.04023e-07	-1.21398e-07	1.82625e-07	1.42135e-07	-7.30776e-08	6.90576e-08	-5.23944e-07	2.85682e-07	-2.38262e-07	6.83735e-08	-4.90891e-08	1.92844e-08
28.852	-2.40147e-07	2.52635e-08	-2.14883e-07	9.29913e-07	7.14446e-07	1.64436e-06	9.63383e-07	7.03535e-07	1.66692e-06	2.94798e-07	-5.73069e-08	2.37492e-07	3.04952e-07	-1.21769e-07	1.83183e-07	1.42910e-07	-7.34761e-08	6.94341e-08	-5.22483e-07	2.86470e-07	-2.36014e-07	6.91214e-08	-4.96261e-08	1.94953e-08
28.877	-2.40372e-07	2.52872e-08	-2.15085e-07	9.27702e-07	7.14663e-07	1.64237e-06	9.60281e-07	7.02765e-07	1.66305e-06	2.95555e-07	-5.74539e-08	2.38101e-07	3.05885e-07	-1.22141e-07	1.83743e-07	1.43688e-07	-7.38759e-08	6.98119e-08	-5.21026e-07	2.87263e-07	-2.33764e-07	6.98714e-08	-5.01645e-08	1.97069e-08
28.901	-2.40597e-07	2.53109e-08	-2.15286e-07	9.25500e-07	7.14888e-07	1.64039e-06	9.57185e-07	7.02001e-07	1.65919e-06	2.96316e-07	-5.76019e-08	2.38714e-07	3.06822e-07	-1.22515e-07	1.84307e-07	1.44468e-07	-7.42770e-08	7.01910e-08	-5.19573e-07	2.88061e-07	-2.31512e-07	7.06233e-08	-5.07044e-08	1.99189e-08
28.926	-2.40824e-07	2.53347e-08	-2.15489e-07	9.23307e-07	7.15122e-07	1.63843e-06	9.54094e-07	7.01244e-07	1.65534e-06	2.97083e-07	-5.77509e-08	2.39332e-07	3.07764e-07	-1.22892e-07	1.84873e-07	1.45251e-07	-7.46794e-08	7.05713e-08	-5.18122e-07	2.88863e-07	-2.29259e-07	7.13771e-08	-5.12456e-08	2.01315e-08
28.950	-2.41050e-07	2.53586e-08	-2.15692e-07	9.21122e-07	7.15364e-07	1.63649e-06	9.51008e-07	7.00494e-07	1.65150e-06	2.97854e-07	-5.79008e-08	2.39953e-07	3.08711e-07	-1.23270e-07	1.85441e-07	1.46036e-07	-7.50832e-08	7.09529e-08	-5.16675e-07	2.89671e-07	-2.27004e-07	7.21329e-08	-5.17882e-08	2.03447e-08
28.975	-2.41278e-07	2.53825e-08	-2.15895e-07	9.18945e-07	7.15615e-07	1.63456e-06	9.47927e-07	6.99749e-07	1.64768e-06	2.98630e-07	-5.80517e-08	2.40578e-07	3.09662e-07	-1.23650e-07	1.86013e-07	1.46824e-07	-7.54883e-08	7.13357e-08	-5.15232e-07	2.90484e-07	-2.24748e-07	7.28906e-08	-5.23322e-08	2.05584e-08
29.000	-2.41506e-07	2.54065e-08	-2.16100e-07	9.16778e-07	7.15875e-07	1.63265e-06	9.44852e-07	6.99012e-07	1.64386e-06	2.99411e-07	-5.82035e-08	2.41207e-07	3.10618e-07	-1.24031e-07	1.86587e-07	1.47614e-07	-7.58947e-08	7.17197e-08	-5.13791e-07	2.91301e-07	-2.22491e-07	7.36501e-08	-5.28775e-08	2.07726e-08
29.024	-2.41735e-07	2.54306e-08	-2.16305e-07	9.14619e-07	7.16143e-07	1.63076e-06	9.41782e-07	6.98281e-07	1.64006e-06	3.00197e-07	-5.83562e-08	2.41840e-07	3.11579e-07	-1.24415e-07	1.87164e-07	1.48407e-07	-7.63023e-08	7.21049e-08	-5.12355e-07	2.92123e-07	-2.20232e-07	7.44115e-08	-5.34241e-08	2.09874e-08
29.049	-2.41965e-07	2.54548e-08	-2.16510e-07	9.12469e-07	7.16420e-07	1.62889e-06	9.38718e-07	6.97556e-07	1.63627e-06	3.00987e-07	-5.85099e-08	2.42477e-07	3.12544e-07	-1.24800e-07	1.87744e-07	1.49203e-07	-7.67113e-08	7.24914e-08	-5.10922e-07	2.92950e-07	-2.17972e-07	7.51748e-08	-5.39721e-08	2.12027e-08
29.073	-2.42196e-07	2.54791e-08	-2.16717e-07	9.10328e-07	7.16705e-07	1.62703e-06	9.35659e-07	6.96839e-07	1.63250e-06	3.01782e-07	-5.86645e-08	2.43118e-07	3.13513e-07	-1.25187e-07	1.88326e-07	1.50001e-07	-7.71215e-08	7.28791e-08	-5.09493e-07	2.93782e-07	-2.15711e-07	7.59399e-08	-5.45215e-08	2.14185e-08
29.098	-2.42428e-07	2.55034e-08	-2.16924e-07	9.08196e-07	7.17000e-07	1.62520e-06	9.32606e-07	6.96128e-07	1.62873e-06	3.02583e-07	-5.88200e-08	2.43762e-07	3.14487e-07	-1.25576e-07	1.88911e-07	1.50801e-07	-7.75330e-08	7.32679e-08	-5.08067e-07	2.94618e-07	-2.13448e-07	7.67068e-08	-5.50721e-08	2.16348e-08
29.122	-2.42660e-07	2.55279e-08	-2.17132e-07	9.06073e-07	7.17303e-07	1.62338e-06	9.29559e-07	6.95424e-07	1.62498e-06	3.03387e-07	-5.89765e-08	2.44411e-07	3.15466e-07	-1.25967e-07	1.89499e-07	1.51604e-07	-7.79458e-08	7.36580e-08	-5.06645e-07	2.95460e-07	-2.11185e-07	7.74756e-08	-5.56240e-08	2.18516e-08
29.147	-2.42894e-07	2.55525e-08	-2.17341e-07	9.03959e-07	7.17615e-07	1.62157e-06	9.26518e-07	6.94726e-07	1.62124e-06	3.04197e-07	-5.91339e-08	2.45063e-07	3.16449e-07	-1.26360e-07	1.90090e-07	1.52409e-07	-7.83599e-08	7.40493e-08	-5.05227e-07	2.96306e-07	-2.08921e-07	7.82461e-08	-5.61772e-08	2.20689e-08
29.172	-2.43128e-07	2.55771e-08	-2.17551e-07	9.01855e-07	7.17935e-07	1.61979e-06	9.23483e-07	6.94036e-07	1.61752e-06	3.05012e-07	-5.92922e-08	2.45719e-07	3.17437e-07	-1.26754e-07	1.90683e-07	1.53217e-07	-7.87752e-08	7.44417e-08	-5.03812e-07	2.97157e-07	-2.06656e-07	7.90184e-08	-5.67317e-08	2.22867e-08
29.196	-2.43364e-07	2.56019e-08	-2.17762e-07	8.99759e-07	7.18265e-07	1.61802e-06	9.20454e-07	6.93352e-07	1.61381e-06	3.05831e-07	-5.94515e-08	2.46379e-07	3.18429e-07	-1.27150e-07	1.91279e-07	1.54027e-07	-7.91917e-08	7.48353e-08	-5.02402e-07	2.98012e-07	-2.04390e-07	7.97925e-08	-5.72874e-08	2.25050e-08
29.221	-2.43600e-07	2.56268e-08	-2.17973e-07	8.97673e-07	7.18603e-07	1.61628e-06	9.17432e-07	6.92676e-07	1.61011e-06	3.06655e-07	-5.96116e-08	2.47043e-07	3.19426e-07	-1.27548e-07	1.91877e-07	1.54840e-07	-7.96095e-08	7.52301e-08	-5.00995e-07	2.98872e-07	-2.02123e-07	8.05682e-08	-5.78444e-08	2.27239e-08
29.245	-2.43838e-07	2.56518e-08	-2.18186e-07	8.95596e-07	7.18950e-07	1.61455e-06	9.14416e-07	6.92006e-07	1.60642e-06	3.07483e-07	-5.97727e-08	2.47710e-07	3.20427e-07	-1.27948e-07	1.92479e-07	1.55655e-07	-8.00285e-08	7.56261e-08	-4.99593e-07	2.99737e-07	-1.99856e-07	8.13458e-08	-5.84026e-08	2.29431e-08
29.270	-2.44077e-07	2.56769e-08	-2.18400e-07	8.93528e-07	7.19306e-07	1.61283e-06	9.11407e-07	6.91344e-07	1.60275e-06	3.08316e-07	-5.99347e-08	2.48382e-07	3.21432e-07	-1.28349e-07	1.93083e-07	1.56472e-07	-8.04487e-08	7.60232e-08	-4.98194e-07	3.00607e-07	-1.97588e-07	8.21250e-08	-5.89621e-08	2.31629e-08
29.295	-2.44317e-07	2.57022e-08	-2.18615e-07	8.91470e-07	7.19670e-07	1.61114e-06	9.08404e-07	6.90689e-07	1.59909e-06	3.09154e-07	-6.00976e-08	2.49057e-07	3.22442e-07	-1.28753e-07	1.93690e-07	1.57292e-07	-8.08702e-08	7.64215e-08	-4.96800e-07	3.01481e-07	-1.95319e-07	8.29059e-08	-5.95227e-08	2.33832e-08
29.319	-2.44558e-07	2.57276e-08	-2.18831e-07	8.89421e-07	7.20044e-07	1.60946e-06	9.05407e-07	6.90041e-07	1.59545e-06	3.09997e-07	-6.02614e-08	2.49736e-07	3.23457e-07	-1.29158e-07	1.94299e-07	1.58114e-07	-8.12929e-08	7.68209e-08	-4.95409e-07	3.02360e-07	-1.93049e-07	8.36885e-08	-6.00846e-08	2.36039e-08
29.344	-2.44801e-07	2.57531e-08	-2.19047e-07	8.87382e-07	7.20426e-07	1.60781e-06	9.02418e-07	6.89400e-07	1.59182e-06	3.10844e-07	-6.04261e-08	2.50418e-07	3.24476e-07	-1.29565e-07	1.94911e-07	1.58938e-07	-8.17167e-08	7.72215e-08	-4.94023e-07	3.03243e-07	-1.90780e-07	8.44727e-08	-6.06477e-08	2.38251e-08
29.368	-2.45044e-07	2.57787e-08	-2.19266e-07	8.85352e-07	7.20818e-07	1.60617e-06	8.99435e-07	6.88767e-07	1.58820e-06	3.11696e-07	-6.05917e-08	2.51105e-07	3.25499e-07	-1.29973e-07	1.95526e-07	1.59765e-07	-8.21418e-08	7.76232e-08	-4.92641e-07	3.04132e-07	-1.88509e-07	8.52586e-08	-6.12119e-08	2.40468e-08
29.393	-2.45289e-07	2.58045e-08	-2.19485e-07	8.83332e-07	7.21218e-07	1.60455e-06	8.96460e-07	6.88140e-07	1.58460e-06	3.12553e-07	-6.07583e-08	2.51795e-07	3.26527e-07	-1.30384e-07	1.96143e-07	1.60594e-07	-8.25681e-08	7.80260e-08	-4.91263e-07	3.05024e-07	-1.86239e-07	8.60462e-08	-6.17773e-08	2.42689e-08
29.417	-2.45536e-07	2.58304e-08	-2.19705e-07	8.81322e-07	7.21627e-07	1.60295e-06	8.93491e-07	6.87521e-07	1.58101e-06	3.13414e-07	-6.09257e-08	2.52489e-07	3.27559e-07	-1.30796e-07	1.96763e-07	1.61426e-07	-8.29956e-08	7.84300e-08	-4.89889e-07	3.05922e-07	-1.83968e-07	8.68353e-08	-6.23439e-08	2.44914e-08
29.442	-2.45784e-07	2.58565e-08	-2.19927e-07	8.79321e-07	7.22045e-07	1.60137e-06	8.90530e-07	6.86910e-07	1.57744e-06	3.14280e-07	-6.10940e-08	2.53186e-07	3.28596e-07	-1.31210e-07	1.97386e-07	1.62259e-07	-8.34242e-08	7.88350e-08	-4.88520e-07	3.06824e-07	-1.81696e-07	8.76261e-08	-6.29116e-08	2.47145e-08
29.467	-2.46033e-07	2.58827e-08	-2.20150e-07	8.77330e-07	7.22473e-07	1.59980e-06	8.87576e-07	6.86306e-07	1.57388e-06	3.15151e-07	-6.12632e-08	2.53888e-07	3.29637e-07	-1.31625e-07	1.98011e-07	1.63095e-07	-8.38540e-08	7.92412e-08	-4.87155e-07	3.07730e-07	-1.79425e-07	8.84184e-08	-6.34804e-08	2.49379e-08
29.491	-2.46284e-07	2.59091e-08	-2.20375e-07	8.75348e-07	7.22909e-07	1.59826e-06	8.84629e-07	6.85710e-07	1.57034e-06	3.16026e-07	-6.14333e-08	2.54593e-07	3.30682e-07	-1.32043e-07	1.98639e-07	1.63933e-07	-8.42850e-08	7.96485e-08	-4.85794e-07	3.08641e-07	-1.77153e-07	8.92123e-08	-6.40504e-08	2.51619e-08
29.516	-2.46536e-07	2.59356e-08	-2.20600e-07	8.73377e-07	7.23354e-07	1.59673e-06	8.81689e-07	6.85121e-07	1.56681e-06	3.16906e-07	-6.16043e-08	2.55301e-07	3.31732e-07	-1.32462e-07	1.99270e-07	1.64774e-07	-8.47172e-08	8.00569e-08	-4.84438e-07	3.09557e-07	-1.74881e-07	9.00077e-08	-6.46215e-08	2.53862e-08
29.540	-2.46790e-07	2.59623e-08	-2.20827e-07	8.71415e-07	7.23808e-07	1.59522e-06	8.78757e-07	6.84539e-07	1.56330e-06	3.17790e-07	-6.17762e-08	2.56014e-07	3.32786e-07	-1.32883e-07	1.99903e-07	1.65617e-07	-8.51505e-08	8.04663e-08	-4.83086e-07	3.10477e-07	-1.72609e-07	9.08047e-08	-6.51937e-08	2.56110e-08
29.565	-2.47045e-07	2.59892e-08	-2.21056e-07	8.69464e-07	7.24272e-07	1.59374e-06	8.75833e-07	6.83966e-07	1.55980e-06	3.18679e-07	-6.19490e-08	2.56730e-07	3.33844e-07	-1.33305e-07	2.00539e-07	1.66462e-07	-8.55849e-08	8.08769e-08	-4.81739e-07	3.11402e-07	-1.70337e-07	9.16033e-08	-6.57670e-08	2.58362e-08
29.589	-2.47302e-07	2.60163e-08	-2.21286e-07	8.67522e-07	7.24744e-07	1.59227e-06	8.72916e-07	6.83400e-07	1.55632e-06	3.19572e-07	-6.21227e-08	2.57449e-07	3.34907e-07	-1.33730e-07	2.01177e-07	1.67309e-07	-8.60206e-08	8.12885e-08	-4.80397e-07	3.12331e-07	-1.68065e-07	9.24033e-08	-6.63414e-08	2.60619e-08
29.614	-2.47561e-07	2.60435e-08	-2.21517e-07	8.65590e-07	7.25226e-07	1.59082e-06	8.70007e-07	6.82841e-07	1.55285e-06	3.20470e-07	-6.22972e-08	2.58173e-07	3.35974e-07	-1.34156e-07	2.01818e-07	1.68159e-07	-8.64573e-08	8.17013e-08	-4.79059e-07	3.13265e-07	-1.65793e-07	9.32048e-08	-6.69169e-08	2.62879e-08
29.639	-2.47821e-07	2.60709e-08	-2.21750e-07	8.63668e-07	7.25716e-07	1.58938e-06	8.67106e-07	6.82291e-07	1.54940e-06	3.21372e-07	-6.24727e-08	2.58900e-07	3.37045e-07	-1.34584e-07	2.02461e-07	1.69010e-07	-8.68952e-08	8.21151e-08	-4.77725e-07	3.14204e-07	-1.63521e-07	9.40078e-08	-6.74934e-08	2.65144e-08
29.663	-2.48083e-07	2.60984e-08	-2.21985e-07	8.61757e-07	7.26216e-07	1.58797e-06	8.64213e-07	6.81748e-07	1.54596e-06	3.22279e-07	-6.26490e-08	2.59630e-07	3.38121e-07	-1.35013e-07	2.03108e-07	1.69864e-07	-8.73342e-08	8.25299e-08	-4.76396e-07	3.15146e-07	-1.61250e-07	9.48123e-08	-6.80710e-08	2.67413e-08
29.688	-2.48347e-07	2.61262e-08	-2.22221e-07	8.59855e-07	7.26725e-07	1.58658e-06	8.61328e-07	6.81213e-07	1.54254e-06	3.23191e-07	-6.28262e-08	2.60365e-07	3.39201e-07	-1.35445e-07	2.03756e-07	1.70720e-07	-8.77743e-08	8.29459e-08	-4.75072e-07	3.16094e-07	-1.58978e-07	9.56183e-08	-6.86496e-08	2.69686e-08
29.712	-2.48613e-07	2.61541e-08	-2.22459e-07	8.57964e-07	7.27243e-07	1.58521e-06	8.58451e-07	6.80686e-07	1.53914e-06	3.24107e-07	-6.30042e-08	2.61103e-07	3.40285e-07	-1.35878e-07	2.04408e-07	1.71578e-07	-8.82156e-08	8.33628e-08	-4.73753e-07	3.17046e-07	-1.56707e-07	9.64256e-08	-6.92293e-08	2.71963e-08
29.737	-2.48880e-07	2.61823e-08	-2.22698e-07	8.56083e-07	7.27770e-07	1.58385e-06	8.55582e-07	6.80167e-07	1.53575e-06	3.25027e-07	-6.31832e-08	2.61844e-07	3.41374e-07	-1.36312e-07	2.05062e-07	1.72439e-07	-8.86580e-08	8.37809e-08	-4.72438e-07	3.18002e-07	-1.54436e-07	9.72345e-08	-6.98100e-08	2.74245e-08
29.761	-2.49150e-07	2.62106e-08	-2.22939e-07	8.54212e-07	7.28307e-07	1.58252e-06	8.52721e-07	6.79656e-07	1.53238e-06	3.25952e-07	-6.33630e-08	2.62589e-07	3.42467e-07	-1.36749e-07	2.05718e-07	1.73301e-07	-8.91014e-08	8.41999e-08	-4.71128e-07	3.18963e-07	-1.52166e-07	9.80447e-08	-7.03917e-08	2.76530e-08
29.786	-2.49421e-07	2.62392e-08	-2.23182e-07	8.52351e-07	7.28852e-07	1.58120e-06	8.49868e-07	6.79153e-07	1.52902e-06	3.26882e-07	-6.35436e-08	2.63338e-07	3.43564e-07	-1.37187e-07	2.06377e-07	1.74166e-07	-8.95460e-08	8.46201e-08	-4.69823e-07	3.19928e-07	-1.49895e-07	9.88563e-08	-7.09744e-08	2.78819e-08
29.811	-2.49694e-07	2.62679e-08	-2.23426e-07	8.50501e-07	7.29407e-07	1.57991e-06	8.47024e-07	6.78658e-07	1.52568e-06	3.27816e-07	-6.37252e-08	2.64090e-07	3.44666e-07	-1.37627e-07	2.07039e-07	1.75033e-07	-8.99917e-08	8.50412e-08	-4.68523e-07	3.20898e-07	-1.47625e-07	9.96693e-08	-7.15581e-08	2.81112e-08
29.835	-2.49970e-07	2.62969e-08	-2.23673e-07	8.48661e-07	7.29971e-07	1.57863e-06	8.44189e-07	6.78171e-07	1.52236e-06	3.28754e-07	-6.39076e-08	2.64846e-07	3.45771e-07	-1.38068e-07	2.07703e-07	1.75902e-07	-9.04384e-08	8.54634e-08	-4.67228e-07	3.21872e-07	-1.45356e-07	1.00484e-07	-7.21428e-08	2.83409e-08
29.860	-2.50247e-07	2.63260e-08	-2.23921e-07	8.46831e-07	7.30545e-07	1.57738e-06	8.41361e-07	6.77692e-07	1.51905e-06	3.29697e-07	-6.40909e-08	2.65606e-07	3.46881e-07	-1.38511e-07	2.08370e-07	1.76773e-07	-9.08863e-08	8.58866e-08	-4.65938e-07	3.22851e-07	-1.43087e-07	1.01300e-07	-7.27285e-08	2.85710e-08
29.884	-2.50526e-07	2.63554e-08	-2.24171e-07	8.45012e-07	7.31127e-07	1.57614e-06	8.38543e-07	6.77221e-07	1.51576e-06	3.30644e-07	-6.42750e-08	2.66369e-07	3.47996e-07	-1.38956e-07	2.09039e-07	1.77646e-07	-9.13352e-08	8.63109e-08	-4.64652e-07	3.23834e-07	-1.40819e-07	1.02117e-07	-7.33152e-08	2.88015e-08
29.909	-2.50808e-07	2.63850e-08	-2.24423e-07	8.43203e-07	7.31719e-07	1.57492e-06	8.35733e-07	6.76759e-07	1.51249e-06	3.31596e-07	-6.44600e-08	2.67136e-07	3.49114e-07	-1.39403e-07	2.09711e-07	1.78521e-07	-9.17852e-08	8.67361e-08	-4.63372e-07	3.24821e-07	-1.38551e-07	1.02935e-07	-7.39028e-08	2.90323e-08
29.934	-2.51091e-07	2.64148e-08	-2.24676e-07	8.41405e-07	7.32321e-07	1.57373e-06	8.32932e-07	6.76305e-07	1.50924e-06	3.32552e-07	-6.46459e-08	2.67906e-07	3.50237e-07	-1.39851e-07	2.10386e-07	1.79399e-07	-9.22363e-08	8.71624e-08	-4.62097e-07	3.25813e-07	-1.36284e-07	1.03755e-07	-7.44914e-08	2.92635e-08
29.958	-2.51377e-07	2.64449e-08	-2.24932e-07	8.39617e-07	7.32931e-07	1.57255e-06	8.30139e-07	6.75859e-07	1.50600e-06	3.33513e-07	-6.48326e-08	2.68680e-07	3.51364e-07	-1.40301e-07	2.11063e-07	1.80278e-07	-9.26885e-08	8.75897e-08	-4.60827e-07	3.26809e-07	-1.34017e-07	1.04576e-07	-7.50809e-08	2.94951e-08
29.983	-2.51665e-07	2.64752e-08	-2.25189e-07	8.37840e-07	7.33551e-07	1.57139e-06	8.27356e-07	6.75421e-07	1.50278e-06	3.34478e-07	-6.50202e-08	2.69457e-07	3.52495e-07	-1.40753e-07	2.11742e-07	1.81160e-07	-9.31417e-08	8.80179e-08	-4.59561e-07	3.27810e-07	-1.31751e-07	1.05398e-07	-7.56714e-08	2.97271e-08
30.007	-2.51955e-07	2.65057e-08	-2.25449e-07	8.36074e-07	7.34180e-07	1.57025e-06	8.24581e-07	6.74992e-07	1.49957e-06	3.35447e-07	-6.52087e-08	2.70238e-07	3.53630e-07	-1.41206e-07	2.12424e-07	1.82043e-07	-9.35959e-08	8.84472e-08	-4.58301e-07	3.28815e-07	-1.29486e-07	1.06222e-07	-7.62627e-08	2.99594e-08
