# Supplementary material for: Effects of ischemic preconditioning on lower-limb anaerobic performance and neuromuscular adaptations
Source: PeerJ. 2026 Jun 8;14:e21296. doi: 10.7717/peerj.21296 (PMC13256049; doi:10.7717/peerj.21296)
Supplement: Supplemental Information 1 [file peerj-14-21296-s001.zip › Fnirs_hbo/03.csv]

	1	1	1	1	1	1	1	1	1	1	1	1	1	1	1	1	1	1	1	1	1	1	1	1
time	HRF HbO,1,1	HRF HbR,1,1	HRF HbT,1,1	HRF HbO,1,2	HRF HbR,1,2	HRF HbT,1,2	HRF HbO,1,3	HRF HbR,1,3	HRF HbT,1,3	HRF HbO,1,4	HRF HbR,1,4	HRF HbT,1,4	HRF HbO,2,5	HRF HbR,2,5	HRF HbT,2,5	HRF HbO,2,6	HRF HbR,2,6	HRF HbT,2,6	HRF HbO,2,7	HRF HbR,2,7	HRF HbT,2,7	HRF HbO,2,8	HRF HbR,2,8	HRF HbT,2,8
-1.991	2.26886e-07	-1.52122e-08	2.11674e-07	1.07273e-07	1.02449e-08	1.17518e-07	2.50659e-07	-4.21495e-08	2.08510e-07	3.42543e-07	-1.94430e-07	1.48113e-07	2.52089e-07	-2.04510e-08	2.31638e-07	1.42938e-07	-9.31812e-09	1.33620e-07	1.05985e-07	3.97345e-08	1.45719e-07	1.74674e-07	-9.93310e-09	1.64741e-07
-1.966	2.21162e-07	-1.48284e-08	2.06334e-07	1.03999e-07	1.00126e-08	1.14012e-07	2.43337e-07	-4.09272e-08	2.02410e-07	3.32093e-07	-1.89271e-07	1.42822e-07	2.45760e-07	-1.99376e-08	2.25823e-07	1.38558e-07	-9.01843e-09	1.29539e-07	1.02592e-07	3.86459e-08	1.41238e-07	1.70476e-07	-9.69435e-09	1.60781e-07
-1.942	2.15438e-07	-1.44446e-08	2.00993e-07	1.00747e-07	9.77938e-09	1.10526e-07	2.36052e-07	-3.97110e-08	1.96341e-07	3.21711e-07	-1.84122e-07	1.37589e-07	2.39429e-07	-1.94240e-08	2.20005e-07	1.34206e-07	-8.72125e-09	1.25485e-07	9.92261e-08	3.75606e-08	1.36787e-07	1.66268e-07	-9.45511e-09	1.56813e-07
-1.917	2.09712e-07	-1.40607e-08	1.95651e-07	9.75147e-08	9.54517e-09	1.07060e-07	2.28805e-07	-3.85009e-08	1.90304e-07	3.11398e-07	-1.78983e-07	1.32415e-07	2.33097e-07	-1.89103e-08	2.14187e-07	1.29883e-07	-8.42659e-09	1.21456e-07	9.58864e-08	3.64785e-08	1.32365e-07	1.62053e-07	-9.21537e-09	1.52837e-07
-1.892	2.03985e-07	-1.36768e-08	1.90309e-07	9.43041e-08	9.30999e-09	1.03614e-07	2.21595e-07	-3.72970e-08	1.84298e-07	3.01154e-07	-1.73854e-07	1.27300e-07	2.26763e-07	-1.83964e-08	2.08366e-07	1.25589e-07	-8.13444e-09	1.17455e-07	9.25733e-08	3.53996e-08	1.27973e-07	1.57828e-07	-8.97514e-09	1.48853e-07
-1.868	1.98258e-07	-1.32928e-08	1.84966e-07	9.11145e-08	9.07386e-09	1.00188e-07	2.14423e-07	-3.60992e-08	1.78324e-07	2.90978e-07	-1.68734e-07	1.22244e-07	2.20427e-07	-1.78824e-08	2.02544e-07	1.21324e-07	-7.84482e-09	1.13479e-07	8.92867e-08	3.43241e-08	1.23611e-07	1.53595e-07	-8.73443e-09	1.44861e-07
-1.843	1.92531e-07	-1.29088e-08	1.79622e-07	8.79463e-08	8.83678e-09	9.67831e-08	2.07289e-07	-3.49076e-08	1.72382e-07	2.80873e-07	-1.63625e-07	1.17247e-07	2.14090e-07	-1.73683e-08	1.96721e-07	1.17088e-07	-7.55772e-09	1.09531e-07	8.60269e-08	3.32518e-08	1.19279e-07	1.49354e-07	-8.49325e-09	1.40861e-07
-1.819	1.86803e-07	-1.25247e-08	1.74278e-07	8.47994e-08	8.59874e-09	9.33982e-08	2.00193e-07	-3.37222e-08	1.66471e-07	2.70836e-07	-1.58526e-07	1.12310e-07	2.07751e-07	-1.68541e-08	1.90897e-07	1.12882e-07	-7.27314e-09	1.05609e-07	8.27940e-08	3.21829e-08	1.14977e-07	1.45105e-07	-8.25160e-09	1.36853e-07
-1.794	1.81075e-07	-1.21407e-08	1.68934e-07	8.16740e-08	8.35976e-09	9.00337e-08	1.93135e-07	-3.25430e-08	1.60592e-07	2.60869e-07	-1.53438e-07	1.07432e-07	2.01412e-07	-1.63398e-08	1.85072e-07	1.08705e-07	-6.99110e-09	1.01714e-07	7.95879e-08	3.11173e-08	1.10705e-07	1.40847e-07	-8.00948e-09	1.32838e-07
-1.769	1.75347e-07	-1.17566e-08	1.63590e-07	7.85701e-08	8.11983e-09	8.66899e-08	1.86116e-07	-3.13701e-08	1.54746e-07	2.50972e-07	-1.48359e-07	1.02613e-07	1.95072e-07	-1.58254e-08	1.79246e-07	1.04558e-07	-6.71158e-09	9.78461e-08	7.64089e-08	3.00551e-08	1.06464e-07	1.36581e-07	-7.76692e-09	1.28815e-07
-1.745	1.69619e-07	-1.13726e-08	1.58247e-07	7.54878e-08	7.87896e-09	8.33667e-08	1.79135e-07	-3.02034e-08	1.48932e-07	2.41146e-07	-1.43291e-07	9.78544e-08	1.88730e-07	-1.53110e-08	1.73419e-07	1.00440e-07	-6.43459e-09	9.40053e-08	7.32571e-08	2.89963e-08	1.02253e-07	1.32308e-07	-7.52390e-09	1.24784e-07
-1.720	1.63892e-07	-1.09886e-08	1.52903e-07	7.24272e-08	7.63715e-09	8.00643e-08	1.72193e-07	-2.90430e-08	1.43150e-07	2.31389e-07	-1.38234e-07	9.31551e-08	1.82388e-07	-1.47965e-08	1.67592e-07	9.63518e-08	-6.16014e-09	9.01916e-08	7.01325e-08	2.79409e-08	9.80734e-08	1.28027e-07	-7.28044e-09	1.20746e-07
-1.696	1.58164e-07	-1.06046e-08	1.47560e-07	6.93883e-08	7.39441e-09	7.67827e-08	1.65290e-07	-2.78888e-08	1.37401e-07	2.21703e-07	-1.33187e-07	8.85156e-08	1.76046e-07	-1.42820e-08	1.61764e-07	9.22935e-08	-5.88822e-09	8.64053e-08	6.70353e-08	2.68890e-08	9.39243e-08	1.23738e-07	-7.03654e-09	1.16701e-07
-1.671	1.52438e-07	-1.02206e-08	1.42217e-07	6.63714e-08	7.15073e-09	7.35221e-08	1.58425e-07	-2.67410e-08	1.31684e-07	2.12087e-07	-1.28151e-07	8.39360e-08	1.69703e-07	-1.37674e-08	1.55936e-07	8.82651e-08	-5.61884e-09	8.26463e-08	6.39655e-08	2.58405e-08	8.98060e-08	1.19441e-07	-6.79222e-09	1.12649e-07
-1.647	1.46712e-07	-9.83671e-09	1.36875e-07	6.33764e-08	6.90612e-09	7.02825e-08	1.51600e-07	-2.55995e-08	1.26001e-07	2.02542e-07	-1.23125e-07	7.94163e-08	1.63361e-07	-1.32528e-08	1.50108e-07	8.42668e-08	-5.35200e-09	7.89148e-08	6.09233e-08	2.47954e-08	8.57188e-08	1.15138e-07	-6.54748e-09	1.08590e-07
-1.622	1.40987e-07	-9.45287e-09	1.31534e-07	6.04034e-08	6.66059e-09	6.70640e-08	1.44814e-07	-2.44643e-08	1.20350e-07	1.93067e-07	-1.18111e-07	7.49567e-08	1.57018e-07	-1.27383e-08	1.44279e-07	8.02986e-08	-5.08770e-09	7.52109e-08	5.79088e-08	2.37539e-08	8.16627e-08	1.10826e-07	-6.30232e-09	1.04524e-07
-1.597	1.35263e-07	-9.06909e-09	1.26194e-07	5.74526e-08	6.41413e-09	6.38667e-08	1.38068e-07	-2.33355e-08	1.14732e-07	1.83664e-07	-1.13107e-07	7.05572e-08	1.50675e-07	-1.22237e-08	1.38451e-07	7.63606e-08	-4.82594e-09	7.15346e-08	5.49220e-08	2.27159e-08	7.76379e-08	1.06508e-07	-6.05675e-09	1.00451e-07
-1.573	1.29540e-07	-8.68540e-09	1.20855e-07	5.45239e-08	6.16675e-09	6.06906e-08	1.31361e-07	-2.22130e-08	1.09148e-07	1.74332e-07	-1.08114e-07	6.62180e-08	1.44332e-07	-1.17091e-08	1.32623e-07	7.24529e-08	-4.56672e-09	6.78862e-08	5.19631e-08	2.16814e-08	7.36445e-08	1.02183e-07	-5.81078e-09	9.63720e-08
-1.548	1.23819e-07	-8.30179e-09	1.15517e-07	5.16175e-08	5.91845e-09	5.75360e-08	1.24694e-07	-2.10970e-08	1.03597e-07	1.65072e-07	-1.03133e-07	6.19390e-08	1.37990e-07	-1.11946e-08	1.26795e-07	6.85757e-08	-4.31004e-09	6.42656e-08	4.90321e-08	2.06505e-08	6.96826e-08	9.78505e-08	-5.56442e-09	9.22861e-08
-1.524	1.18099e-07	-7.91829e-09	1.10181e-07	4.87335e-08	5.66924e-09	5.44027e-08	1.18067e-07	-1.99873e-08	9.80794e-08	1.55883e-07	-9.81625e-08	5.77204e-08	1.31648e-07	-1.06801e-08	1.20968e-07	6.47290e-08	-4.05591e-09	6.06730e-08	4.61292e-08	1.96232e-08	6.57524e-08	9.35114e-08	-5.31767e-09	8.81937e-08
-1.499	1.12381e-07	-7.53489e-09	1.04846e-07	4.58719e-08	5.41911e-09	5.12910e-08	1.11479e-07	-1.88840e-08	9.25954e-08	1.46766e-07	-9.32034e-08	5.35623e-08	1.25307e-07	-1.01657e-08	1.15142e-07	6.09128e-08	-3.80432e-09	5.71085e-08	4.32545e-08	1.85995e-08	6.18539e-08	8.91656e-08	-5.07054e-09	8.40951e-08
-1.475	1.06665e-07	-7.15162e-09	9.95130e-08	4.30328e-08	5.16808e-09	4.82009e-08	1.04932e-07	-1.77872e-08	8.71452e-08	1.37720e-07	-8.82555e-08	4.94648e-08	1.18967e-07	-9.65136e-09	1.09316e-07	5.71274e-08	-3.55528e-09	5.35722e-08	4.04080e-08	1.75794e-08	5.79873e-08	8.48133e-08	-4.82304e-09	7.99903e-08
-1.450	1.00950e-07	-6.76848e-09	9.41817e-08	4.02163e-08	4.91615e-09	4.51325e-08	9.84256e-08	-1.66968e-08	8.17287e-08	1.28747e-07	-8.33191e-08	4.54278e-08	1.12628e-07	-9.13710e-09	1.03491e-07	5.33729e-08	-3.30878e-09	5.00641e-08	3.75898e-08	1.65629e-08	5.41527e-08	8.04546e-08	-4.57517e-09	7.58794e-08
-1.425	9.52379e-08	-6.38548e-09	8.88524e-08	3.74225e-08	4.66331e-09	4.20858e-08	9.19592e-08	-1.56129e-08	7.63463e-08	1.19846e-07	-7.83942e-08	4.14515e-08	1.06290e-07	-8.62293e-09	9.76672e-08	4.96492e-08	-3.06483e-09	4.65843e-08	3.48001e-08	1.55501e-08	5.03502e-08	7.60895e-08	-4.32695e-09	7.17626e-08
-1.401	8.95278e-08	-6.00264e-09	8.35252e-08	3.46514e-08	4.40957e-09	3.90610e-08	8.55334e-08	-1.45354e-08	7.09980e-08	1.11017e-07	-7.34808e-08	3.75360e-08	9.99536e-08	-8.10886e-09	9.18447e-08	4.59564e-08	-2.82343e-09	4.31330e-08	3.20390e-08	1.45410e-08	4.65799e-08	7.17183e-08	-4.07837e-09	6.76399e-08
-1.376	8.38203e-08	-5.61996e-09	7.82003e-08	3.19032e-08	4.15493e-09	3.60581e-08	7.91483e-08	-1.34644e-08	6.56838e-08	1.02260e-07	-6.85791e-08	3.36813e-08	9.36185e-08	-7.59492e-09	8.60235e-08	4.22948e-08	-2.58458e-09	3.97102e-08	2.93064e-08	1.35355e-08	4.28420e-08	6.73410e-08	-3.82945e-09	6.35116e-08
-1.352	7.81153e-08	-5.23745e-09	7.28778e-08	2.91778e-08	3.89941e-09	3.30772e-08	7.28040e-08	-1.23999e-08	6.04041e-08	9.35765e-08	-6.36890e-08	2.98874e-08	8.72850e-08	-7.08111e-09	8.02039e-08	3.86644e-08	-2.34827e-09	3.63161e-08	2.66026e-08	1.25338e-08	3.91365e-08	6.29579e-08	-3.58020e-09	5.93777e-08
-1.327	7.24130e-08	-4.85513e-09	6.75579e-08	2.64754e-08	3.64299e-09	3.01184e-08	6.65007e-08	-1.13420e-08	5.51588e-08	8.49654e-08	-5.88108e-08	2.61546e-08	8.09533e-08	-6.56744e-09	7.43859e-08	3.50652e-08	-2.11452e-09	3.29507e-08	2.39276e-08	1.15359e-08	3.54635e-08	5.85689e-08	-3.33061e-09	5.52383e-08
-1.303	6.67137e-08	-4.47300e-09	6.22407e-08	2.37961e-08	3.38569e-09	2.71818e-08	6.02386e-08	-1.02905e-08	4.99481e-08	7.64272e-08	-5.39445e-08	2.24827e-08	7.46236e-08	-6.05393e-09	6.85697e-08	3.14973e-08	-1.88331e-09	2.96140e-08	2.12816e-08	1.05417e-08	3.18232e-08	5.41743e-08	-3.08071e-09	5.10936e-08
-1.278	6.10175e-08	-4.09108e-09	5.69264e-08	2.11399e-08	3.12751e-09	2.42674e-08	5.40176e-08	-9.24559e-09	4.47721e-08	6.79620e-08	-4.90900e-08	1.88719e-08	6.82960e-08	-5.54060e-09	6.27554e-08	2.79609e-08	-1.65465e-09	2.63063e-08	1.86645e-08	9.55122e-09	2.82157e-08	4.97742e-08	-2.83049e-09	4.69437e-08
-1.253	5.53245e-08	-3.70938e-09	5.16151e-08	1.85069e-08	2.86844e-09	2.13753e-08	4.78381e-08	-8.20721e-09	3.96309e-08	5.95699e-08	-4.42477e-08	1.53222e-08	6.19706e-08	-5.02745e-09	5.69432e-08	2.44561e-08	-1.42854e-09	2.30275e-08	1.60765e-08	8.56458e-09	2.46411e-08	4.53687e-08	-2.57996e-09	4.27887e-08
-1.229	4.96349e-08	-3.32791e-09	4.63070e-08	1.58971e-08	2.60850e-09	1.85057e-08	4.17000e-08	-7.17539e-09	3.45246e-08	5.12512e-08	-3.94174e-08	1.18338e-08	5.56477e-08	-4.51449e-09	5.11332e-08	2.09828e-08	-1.20497e-09	1.97778e-08	1.35176e-08	7.58176e-09	2.10994e-08	4.09579e-08	-2.32913e-09	3.86288e-08
-1.204	4.39489e-08	-2.94667e-09	4.10022e-08	1.33107e-08	2.34769e-09	1.56584e-08	3.56036e-08	-6.15015e-09	2.94535e-08	4.30058e-08	-3.45993e-08	8.40653e-09	4.93274e-08	-4.00175e-09	4.53257e-08	1.75412e-08	-9.83955e-10	1.65573e-08	1.09881e-08	6.60277e-09	1.75908e-08	3.65420e-08	-2.07802e-09	3.44640e-08
-1.180	3.82666e-08	-2.56569e-09	3.57009e-08	1.07477e-08	2.08601e-09	1.28338e-08	2.95490e-08	-5.13148e-09	2.44175e-08	3.48340e-08	-2.97934e-08	5.04058e-09	4.30099e-08	-3.48923e-09	3.95206e-08	1.41315e-08	-7.65485e-10	1.33660e-08	8.48786e-09	5.62763e-09	1.41155e-08	3.21211e-08	-1.82662e-09	3.02945e-08
-1.155	3.25882e-08	-2.18496e-09	3.04032e-08	8.20823e-09	1.82346e-09	1.00317e-08	2.35362e-08	-4.11940e-09	1.94168e-08	2.67359e-08	-2.49999e-08	1.73598e-09	3.66952e-08	-2.97695e-09	3.37183e-08	1.07535e-08	-5.49563e-10	1.02040e-08	6.01708e-09	4.65637e-09	1.06734e-08	2.76954e-08	-1.57494e-09	2.61205e-08
-1.130	2.69138e-08	-1.80451e-09	2.51093e-08	5.69226e-09	1.56005e-09	7.25231e-09	1.75654e-08	-3.11393e-09	1.44515e-08	1.87115e-08	-2.02188e-08	-1.50724e-09	3.03836e-08	-2.46491e-09	2.79187e-08	7.40756e-09	-3.36187e-10	7.07137e-09	3.57582e-09	3.68899e-09	7.26481e-09	2.32650e-08	-1.32300e-09	2.19420e-08
-1.106	2.12437e-08	-1.42434e-09	1.98194e-08	3.19991e-09	1.29578e-09	4.49569e-09	1.16368e-08	-2.11506e-09	9.52172e-09	1.07611e-08	-1.54501e-08	-4.68902e-09	2.40753e-08	-1.95314e-09	2.21222e-08	4.09361e-09	-1.25357e-10	3.96826e-09	1.16416e-09	2.72552e-09	3.88968e-09	1.88299e-08	-1.07079e-09	1.77591e-08
-1.081	1.55780e-08	-1.04447e-09	1.45335e-08	7.31253e-10	1.03065e-09	1.76190e-09	5.75041e-09	-1.12282e-09	4.62759e-09	2.88468e-09	-1.06940e-08	-7.80933e-09	1.77704e-08	-1.44165e-09	1.63288e-08	8.11776e-10	8.29291e-11	8.94705e-10	-1.21781e-09	1.76598e-09	5.48170e-10	1.43905e-08	-8.18337e-10	1.35721e-08
-1.057	9.91676e-09	-6.64897e-10	9.25187e-09	-1.71365e-09	7.64671e-10	-9.48981e-10	-9.35877e-11	-1.37214e-10	-2.30801e-10	-4.91760e-09	-5.95051e-09	-1.08681e-08	1.14690e-08	-9.30441e-10	1.05386e-08	-2.43787e-09	2.88671e-10	-2.14920e-09	-3.57000e-09	8.10376e-10	-2.75963e-09	9.94671e-09	-5.65635e-10	9.38108e-09
-1.032	4.26028e-09	-2.85642e-10	3.97464e-09	-4.13473e-09	4.97841e-10	-3.63689e-09	-5.89509e-09	8.41755e-10	-5.05333e-09	-1.26456e-08	-1.21971e-09	-1.38653e-08	5.17142e-09	-4.19538e-10	4.75188e-09	-5.65525e-09	4.91869e-10	-5.16338e-09	-5.89234e-09	-1.41265e-10	-6.03361e-09	5.49878e-09	-3.12697e-10	5.18608e-09
-1.008	-1.39132e-09	9.32847e-11	-1.29803e-09	-6.53193e-09	2.30165e-10	-6.30176e-09	-1.16540e-08	1.81407e-09	-9.83990e-09	-2.02993e-08	3.49833e-09	-1.68010e-08	-1.12231e-09	9.10487e-11	-1.03126e-09	-8.84029e-09	6.92526e-10	-8.14776e-09	-8.18475e-09	-1.08893e-09	-9.27368e-09	1.04682e-09	-5.95293e-11	9.87295e-10
-0.983	-7.03787e-09	4.71873e-10	-6.56600e-09	-8.90517e-09	-3.83530e-11	-8.94352e-09	-1.73701e-08	2.77973e-09	-1.45904e-08	-2.78785e-08	8.20354e-09	-1.96750e-08	-7.41197e-09	6.01306e-10	-6.81067e-09	-1.19929e-08	8.90642e-10	-1.11023e-08	-1.04471e-08	-2.03259e-09	-1.24797e-08	-3.40902e-09	1.93859e-10	-3.21516e-09
-0.958	-1.26792e-08	8.50112e-10	-1.18291e-08	-1.12544e-08	-3.07711e-10	-1.15621e-08	-2.30434e-08	3.73872e-09	-1.93047e-08	-3.53831e-08	1.28958e-08	-2.24873e-08	-1.36974e-08	1.11122e-09	-1.25862e-08	-1.51130e-08	1.08622e-09	-1.40268e-08	-1.26794e-08	-2.97225e-09	-1.56517e-08	-7.86860e-09	4.47460e-10	-7.42114e-09
-0.934	-1.83152e-08	1.22799e-09	-1.70872e-08	-1.35795e-08	-5.77905e-10	-1.41574e-08	-2.86737e-08	4.69103e-09	-2.39827e-08	-4.28131e-08	1.75752e-08	-2.52379e-08	-1.99784e-08	1.62078e-09	-1.83577e-08	-1.82006e-08	1.27926e-09	-1.69213e-08	-1.48816e-08	-3.90787e-09	-1.87894e-08	-1.23318e-08	7.01266e-10	-1.16305e-08
-0.909	-2.39455e-08	1.60549e-09	-2.23401e-08	-1.58805e-08	-8.48931e-10	-1.67294e-08	-3.42610e-08	5.63666e-09	-2.86243e-08	-5.01683e-08	2.22414e-08	-2.79268e-08	-2.62549e-08	2.12996e-09	-2.41250e-08	-2.12555e-08	1.46976e-09	-1.97857e-08	-1.70534e-08	-4.83944e-09	-2.18929e-08	-1.67984e-08	9.55269e-10	-1.58432e-08
-0.885	-2.95702e-08	1.98262e-09	-2.75876e-08	-1.81573e-08	-1.12079e-09	-1.92781e-08	-3.98050e-08	6.57560e-09	-3.32294e-08	-5.74486e-08	2.68946e-08	-3.05540e-08	-3.25267e-08	2.63877e-09	-2.98879e-08	-2.42777e-08	1.65772e-09	-2.26199e-08	-1.91950e-08	-5.76696e-09	-2.49619e-08	-2.12684e-08	1.20946e-09	-2.00589e-08
-0.860	-3.51890e-08	2.35934e-09	-3.28297e-08	-2.04098e-08	-1.39347e-09	-2.18033e-08	-4.53058e-08	7.50784e-09	-3.77980e-08	-6.46540e-08	3.15346e-08	-3.31194e-08	-3.87935e-08	3.14717e-09	-3.56463e-08	-2.72670e-08	1.84315e-09	-2.54239e-08	-2.13061e-08	-6.69039e-09	-2.79965e-08	-2.57415e-08	1.46383e-09	-2.42777e-08
-0.836	-4.08017e-08	2.73566e-09	-3.80661e-08	-2.26380e-08	-1.66697e-09	-2.43050e-08	-5.07631e-08	8.43337e-09	-4.23298e-08	-7.17843e-08	3.61613e-08	-3.56229e-08	-4.50553e-08	3.65517e-09	-4.14001e-08	-3.02236e-08	2.02605e-09	-2.81975e-08	-2.33868e-08	-7.60972e-09	-3.09965e-08	-3.02177e-08	1.71838e-09	-2.84993e-08
-0.811	-4.64082e-08	3.11157e-09	-4.32966e-08	-2.48418e-08	-1.94129e-09	-2.67831e-08	-5.61769e-08	9.35219e-09	-4.68247e-08	-7.88394e-08	4.07747e-08	-3.80647e-08	-5.13118e-08	4.16274e-09	-4.71491e-08	-3.31472e-08	2.20642e-09	-3.09408e-08	-2.54369e-08	-8.52494e-09	-3.39618e-08	-3.46968e-08	1.97308e-09	-3.27237e-08
-0.786	-5.20083e-08	3.48704e-09	-4.85213e-08	-2.70211e-08	-2.21643e-09	-2.92375e-08	-6.15471e-08	1.02643e-08	-5.12828e-08	-8.58193e-08	4.53747e-08	-4.04446e-08	-5.75630e-08	4.66987e-09	-5.28931e-08	-3.60378e-08	2.38426e-09	-3.36535e-08	-2.74564e-08	-9.43603e-09	-3.68924e-08	-3.91786e-08	2.22795e-09	-3.69506e-08
-0.762	-5.76018e-08	3.86207e-09	-5.37397e-08	-2.91759e-08	-2.49238e-09	-3.16683e-08	-6.68735e-08	1.11696e-08	-5.57039e-08	-9.27239e-08	4.99613e-08	-4.27626e-08	-6.38085e-08	5.17655e-09	-5.86320e-08	-3.88953e-08	2.55957e-09	-3.63357e-08	-2.94452e-08	-1.03430e-08	-3.97882e-08	-4.36629e-08	2.48296e-09	-4.11800e-08
-0.737	-6.31886e-08	4.23665e-09	-5.89519e-08	-3.13062e-08	-2.76914e-09	-3.40753e-08	-7.21561e-08	1.20683e-08	-6.00878e-08	-9.95531e-08	5.45343e-08	-4.50188e-08	-7.00484e-08	5.68276e-09	-6.43656e-08	-4.17197e-08	2.73236e-09	-3.89874e-08	-3.14032e-08	-1.12458e-08	-4.26490e-08	-4.81498e-08	2.73811e-09	-4.54117e-08
-0.713	-6.87684e-08	4.61077e-09	-6.41577e-08	-3.34118e-08	-3.04670e-09	-3.64585e-08	-7.73947e-08	1.29602e-08	-6.44346e-08	-1.06307e-07	5.90938e-08	-4.72131e-08	-7.62823e-08	6.18850e-09	-7.00938e-08	-4.45109e-08	2.90263e-09	-4.16083e-08	-3.33304e-08	-1.21444e-08	-4.54747e-08	-5.26389e-08	2.99339e-09	-4.96455e-08
-0.688	-7.43412e-08	4.98441e-09	-6.93568e-08	-3.54927e-08	-3.32507e-09	-3.88178e-08	-8.25893e-08	1.38453e-08	-6.87440e-08	-1.12985e-07	6.36396e-08	-4.93455e-08	-8.25101e-08	6.69373e-09	-7.58163e-08	-4.72689e-08	3.07037e-09	-4.41985e-08	-3.52267e-08	-1.30388e-08	-4.82654e-08	-5.71302e-08	3.24880e-09	-5.38814e-08
-0.664	-7.99067e-08	5.35756e-09	-7.45491e-08	-3.75489e-08	-3.60423e-09	-4.11531e-08	-8.77397e-08	1.47237e-08	-7.30160e-08	-1.19588e-07	6.81716e-08	-5.14159e-08	-8.87316e-08	7.19847e-09	-8.15331e-08	-4.99935e-08	3.23560e-09	-4.67579e-08	-3.70920e-08	-1.39290e-08	-5.10209e-08	-6.16235e-08	3.50432e-09	-5.81192e-08
-0.639	-8.54647e-08	5.73022e-09	-7.97345e-08	-3.95803e-08	-3.88419e-09	-4.34645e-08	-9.28459e-08	1.55954e-08	-7.72505e-08	-1.26114e-07	7.26899e-08	-5.34245e-08	-9.49467e-08	7.70267e-09	-8.72440e-08	-5.26847e-08	3.39831e-09	-4.92864e-08	-3.89262e-08	-1.48149e-08	-5.37412e-08	-6.61186e-08	3.75994e-09	-6.23587e-08
-0.614	-9.10152e-08	6.10236e-09	-8.49128e-08	-4.15868e-08	-4.16493e-09	-4.57517e-08	-9.79077e-08	1.64603e-08	-8.14474e-08	-1.32565e-07	7.71943e-08	-5.53711e-08	-1.01155e-07	8.20635e-09	-9.29489e-08	-5.53424e-08	3.55850e-09	-5.17839e-08	-4.07293e-08	-1.56967e-08	-5.64260e-08	-7.06155e-08	4.01566e-09	-6.65998e-08
-0.590	-9.65578e-08	6.47398e-09	-9.00838e-08	-4.35684e-08	-4.44647e-09	-4.80149e-08	-1.02925e-07	1.73184e-08	-8.56067e-08	-1.38941e-07	8.16848e-08	-5.72558e-08	-1.07357e-07	8.70947e-09	-9.86475e-08	-5.79667e-08	3.71619e-09	-5.42505e-08	-4.25013e-08	-1.65742e-08	-5.90755e-08	-7.51139e-08	4.27147e-09	-7.08424e-08
-0.565	-1.02093e-07	6.84507e-09	-9.52474e-08	-4.55251e-08	-4.72879e-09	-5.02539e-08	-1.07898e-07	1.81697e-08	-8.97281e-08	-1.45240e-07	8.61613e-08	-5.90785e-08	-1.13552e-07	9.21203e-09	-1.04340e-07	-6.05574e-08	3.87136e-09	-5.66860e-08	-4.42420e-08	-1.74474e-08	-6.16894e-08	-7.96137e-08	4.52736e-09	-7.50864e-08
-0.541	-1.07619e-07	7.21561e-09	-1.00403e-07	-4.74567e-08	-5.01189e-09	-5.24686e-08	-1.12826e-07	1.90143e-08	-9.38117e-08	-1.51463e-07	9.06238e-08	-6.08394e-08	-1.19739e-07	9.71401e-09	-1.10025e-07	-6.31144e-08	4.02403e-09	-5.90904e-08	-4.59514e-08	-1.83163e-08	-6.42677e-08	-8.41148e-08	4.78332e-09	-7.93315e-08
-0.516	-1.13137e-07	7.58560e-09	-1.05552e-07	-4.93633e-08	-5.29577e-09	-5.46591e-08	-1.17709e-07	1.98521e-08	-9.78573e-08	-1.57610e-07	9.50722e-08	-6.25383e-08	-1.25920e-07	1.02154e-08	-1.15704e-07	-6.56377e-08	4.17420e-09	-6.14635e-08	-4.76295e-08	-1.91809e-08	-6.68104e-08	-8.86169e-08	5.03934e-09	-8.35776e-08
-0.492	-1.18647e-07	7.95502e-09	-1.10692e-07	-5.12448e-08	-5.58042e-09	-5.68252e-08	-1.22548e-07	2.06831e-08	-1.01865e-07	-1.63682e-07	9.95064e-08	-6.41753e-08	-1.32093e-07	1.07162e-08	-1.21376e-07	-6.81273e-08	4.32187e-09	-6.38055e-08	-4.92761e-08	-2.00413e-08	-6.93173e-08	-9.31201e-08	5.29542e-09	-8.78246e-08
-0.467	-1.24148e-07	8.32385e-09	-1.15824e-07	-5.31011e-08	-5.86585e-09	-5.89669e-08	-1.27342e-07	2.15073e-08	-1.05834e-07	-1.69677e-07	1.03926e-07	-6.57504e-08	-1.38258e-07	1.12163e-08	-1.27041e-07	-7.05831e-08	4.46703e-09	-6.61161e-08	-5.08912e-08	-2.08972e-08	-7.17885e-08	-9.76240e-08	5.55154e-09	-9.20724e-08
-0.442	-1.29640e-07	8.69210e-09	-1.20948e-07	-5.49322e-08	-6.15204e-09	-6.10842e-08	-1.32090e-07	2.23248e-08	-1.09765e-07	-1.75596e-07	1.08332e-07	-6.72635e-08	-1.44415e-07	1.17159e-08	-1.32699e-07	-7.30051e-08	4.60971e-09	-6.83954e-08	-5.24748e-08	-2.17489e-08	-7.42237e-08	-1.02129e-07	5.80770e-09	-9.63208e-08
-0.418	-1.35124e-07	9.05974e-09	-1.26064e-07	-5.67380e-08	-6.43899e-09	-6.31770e-08	-1.36794e-07	2.31354e-08	-1.13658e-07	-1.81438e-07	1.12723e-07	-6.87148e-08	-1.50565e-07	1.22147e-08	-1.38350e-07	-7.53931e-08	4.74989e-09	-7.06432e-08	-5.40267e-08	-2.25962e-08	-7.66229e-08	-1.06634e-07	6.06388e-09	-1.00570e-07
-0.393	-1.40598e-07	9.42676e-09	-1.31171e-07	-5.85185e-08	-6.72670e-09	-6.52452e-08	-1.41452e-07	2.39393e-08	-1.17513e-07	-1.87204e-07	1.17100e-07	-7.01042e-08	-1.56706e-07	1.27130e-08	-1.43993e-07	-7.77471e-08	4.88758e-09	-7.28596e-08	-5.55470e-08	-2.34391e-08	-7.89861e-08	-1.11139e-07	6.32009e-09	-1.04819e-07
-0.369	-1.46062e-07	9.79315e-09	-1.36269e-07	-6.02737e-08	-7.01517e-09	-6.72888e-08	-1.46065e-07	2.47364e-08	-1.21329e-07	-1.92894e-07	1.21463e-07	-7.14317e-08	-1.62839e-07	1.32105e-08	-1.49628e-07	-8.00672e-08	5.02279e-09	-7.50444e-08	-5.70356e-08	-2.42777e-08	-8.13132e-08	-1.15645e-07	6.57630e-09	-1.09068e-07
-0.344	-1.51518e-07	1.01589e-08	-1.41359e-07	-6.20034e-08	-7.30440e-09	-6.93078e-08	-1.50633e-07	2.55266e-08	-1.25106e-07	-1.98508e-07	1.25810e-07	-7.26974e-08	-1.68963e-07	1.37073e-08	-1.55256e-07	-8.23532e-08	5.15551e-09	-7.71976e-08	-5.84923e-08	-2.51118e-08	-8.36042e-08	-1.20150e-07	6.83252e-09	-1.13318e-07
-0.319	-1.56963e-07	1.05240e-08	-1.46439e-07	-6.37077e-08	-7.59437e-09	-7.13020e-08	-1.55155e-07	2.63101e-08	-1.28845e-07	-2.04045e-07	1.30144e-07	-7.39012e-08	-1.75079e-07	1.42035e-08	-1.60875e-07	-8.46050e-08	5.28576e-09	-7.93193e-08	-5.99173e-08	-2.59416e-08	-8.58588e-08	-1.24656e-07	7.08873e-09	-1.17567e-07
-0.295	-1.62398e-07	1.08884e-08	-1.51510e-07	-6.53865e-08	-7.88509e-09	-7.32716e-08	-1.59632e-07	2.70868e-08	-1.32545e-07	-2.09506e-07	1.34462e-07	-7.50432e-08	-1.81185e-07	1.46989e-08	-1.66486e-07	-8.68227e-08	5.41352e-09	-8.14092e-08	-6.13103e-08	-2.67669e-08	-8.80772e-08	-1.29161e-07	7.34492e-09	-1.21816e-07
-0.270	-1.67824e-07	1.12522e-08	-1.56572e-07	-6.70397e-08	-8.17655e-09	-7.52163e-08	-1.64063e-07	2.78567e-08	-1.36206e-07	-2.14890e-07	1.38766e-07	-7.61234e-08	-1.87283e-07	1.51936e-08	-1.72089e-07	-8.90062e-08	5.53882e-09	-8.34674e-08	-6.26714e-08	-2.75878e-08	-9.02592e-08	-1.33665e-07	7.60109e-09	-1.26064e-07
-0.246	-1.73239e-07	1.16153e-08	-1.61624e-07	-6.86674e-08	-8.46874e-09	-7.71361e-08	-1.68448e-07	2.86197e-08	-1.39828e-07	-2.20197e-07	1.43055e-07	-7.71419e-08	-1.93371e-07	1.56875e-08	-1.77684e-07	-9.11554e-08	5.66165e-09	-8.54937e-08	-6.40005e-08	-2.84042e-08	-9.24047e-08	-1.38170e-07	7.85722e-09	-1.30312e-07
-0.221	-1.78644e-07	1.19776e-08	-1.66666e-07	-7.02694e-08	-8.76168e-09	-7.90311e-08	-1.72788e-07	2.93760e-08	-1.43412e-07	-2.25428e-07	1.47330e-07	-7.80986e-08	-1.99450e-07	1.61807e-08	-1.83270e-07	-9.32703e-08	5.78201e-09	-8.74883e-08	-6.52975e-08	-2.92162e-08	-9.45137e-08	-1.42673e-07	8.11331e-09	-1.34560e-07
-0.197	-1.84038e-07	1.23393e-08	-1.71698e-07	-7.18457e-08	-9.05535e-09	-8.09011e-08	-1.77082e-07	3.01255e-08	-1.46956e-07	-2.30583e-07	1.51589e-07	-7.89936e-08	-2.05520e-07	1.66730e-08	-1.88846e-07	-9.53508e-08	5.89991e-09	-8.94509e-08	-6.65625e-08	-3.00237e-08	-9.65862e-08	-1.47175e-07	8.36935e-09	-1.38806e-07
-0.172	-1.89421e-07	1.27002e-08	-1.76721e-07	-7.33964e-08	-9.34974e-09	-8.27461e-08	-1.81329e-07	3.08681e-08	-1.50461e-07	-2.35661e-07	1.55834e-07	-7.98269e-08	-2.11579e-07	1.71646e-08	-1.94414e-07	-9.73970e-08	6.01536e-09	-9.13816e-08	-6.77953e-08	-3.08267e-08	-9.86220e-08	-1.51677e-07	8.62532e-09	-1.43051e-07
-0.147	-1.94793e-07	1.30604e-08	-1.81733e-07	-7.49213e-08	-9.64486e-09	-8.45661e-08	-1.85531e-07	3.16040e-08	-1.53927e-07	-2.40662e-07	1.60063e-07	-8.05986e-08	-2.17629e-07	1.76554e-08	-1.99973e-07	-9.94087e-08	6.12834e-09	-9.32804e-08	-6.89959e-08	-3.16253e-08	-1.00621e-07	-1.56177e-07	8.88123e-09	-1.47295e-07
-0.123	-2.00154e-07	1.34199e-08	-1.86734e-07	-7.64204e-08	-9.94070e-09	-8.63611e-08	-1.89687e-07	3.23330e-08	-1.57354e-07	-2.45586e-07	1.64277e-07	-8.13086e-08	-2.23668e-07	1.81454e-08	-2.05523e-07	-1.01386e-07	6.23888e-09	-9.51471e-08	-7.01642e-08	-3.24193e-08	-1.02584e-07	-1.60675e-07	9.13706e-09	-1.51538e-07
-0.098	-2.05504e-07	1.37786e-08	-1.91726e-07	-7.78936e-08	-1.02373e-08	-8.81309e-08	-1.93796e-07	3.30553e-08	-1.60741e-07	-2.50434e-07	1.68477e-07	-8.19571e-08	-2.29697e-07	1.86345e-08	-2.11063e-07	-1.03329e-07	6.34698e-09	-9.69817e-08	-7.13003e-08	-3.32088e-08	-1.04509e-07	-1.65173e-07	9.39279e-09	-1.55780e-07
-0.074	-2.10842e-07	1.41365e-08	-1.96706e-07	-7.93410e-08	-1.05345e-08	-8.98756e-08	-1.97860e-07	3.37707e-08	-1.64089e-07	-2.55205e-07	1.72661e-07	-8.25440e-08	-2.35716e-07	1.91227e-08	-2.16593e-07	-1.05237e-07	6.45263e-09	-9.87842e-08	-7.24040e-08	-3.39938e-08	-1.06398e-07	-1.69668e-07	9.64843e-09	-1.60020e-07
-0.049	-2.16169e-07	1.44936e-08	-2.01675e-07	-8.07625e-08	-1.08325e-08	-9.15951e-08	-2.01877e-07	3.44793e-08	-1.67398e-07	-2.59899e-07	1.76830e-07	-8.30694e-08	-2.41724e-07	1.96101e-08	-2.22114e-07	-1.07110e-07	6.55584e-09	-1.00555e-07	-7.34753e-08	-3.47742e-08	-1.08250e-07	-1.74162e-07	9.90397e-09	-1.64258e-07
-0.025	-2.21483e-07	1.48500e-08	-2.06634e-07	-8.21581e-08	-1.11312e-08	-9.32893e-08	-2.05848e-07	3.51812e-08	-1.70666e-07	-2.64517e-07	1.80983e-07	-8.35333e-08	-2.47721e-07	2.00967e-08	-2.27624e-07	-1.08949e-07	6.65662e-09	-1.02293e-07	-7.45143e-08	-3.55501e-08	-1.10064e-07	-1.78653e-07	1.01594e-08	-1.68494e-07
0.000	-2.26786e-07	1.52055e-08	-2.11581e-07	-8.35276e-08	-1.14306e-08	-9.49583e-08	-2.09772e-07	3.58762e-08	-1.73896e-07	-2.69058e-07	1.85122e-07	-8.39358e-08	-2.53707e-07	2.05823e-08	-2.33124e-07	-1.10754e-07	6.75497e-09	-1.03999e-07	-7.55207e-08	-3.63214e-08	-1.11842e-07	-1.83142e-07	1.04147e-08	-1.72728e-07
0.025	-2.32076e-07	1.55602e-08	-2.16516e-07	-8.48712e-08	-1.17307e-08	-9.66019e-08	-2.13650e-07	3.65645e-08	-1.77085e-07	-2.73522e-07	1.89245e-07	-8.42770e-08	-2.59681e-07	2.10670e-08	-2.38614e-07	-1.12523e-07	6.85089e-09	-1.05672e-07	-7.64947e-08	-3.70882e-08	-1.13583e-07	-1.87629e-07	1.06698e-08	-1.76960e-07
0.049	-2.37354e-07	1.59141e-08	-2.21440e-07	-8.61887e-08	-1.20315e-08	-9.82202e-08	-2.17481e-07	3.72459e-08	-1.80235e-07	-2.77909e-07	1.93352e-07	-8.45568e-08	-2.65645e-07	2.15508e-08	-2.44094e-07	-1.14258e-07	6.94439e-09	-1.07314e-07	-7.74361e-08	-3.78503e-08	-1.15286e-07	-1.92114e-07	1.09248e-08	-1.81189e-07
0.074	-2.42619e-07	1.62671e-08	-2.26352e-07	-8.74801e-08	-1.23330e-08	-9.98131e-08	-2.21265e-07	3.79206e-08	-1.83345e-07	-2.82219e-07	1.97444e-07	-8.47753e-08	-2.71597e-07	2.20336e-08	-2.49563e-07	-1.15958e-07	7.03548e-09	-1.08923e-07	-7.83449e-08	-3.86079e-08	-1.16953e-07	-1.96595e-07	1.11797e-08	-1.85416e-07
0.098	-2.47872e-07	1.66192e-08	-2.31253e-07	-8.87454e-08	-1.26352e-08	-1.01381e-07	-2.25003e-07	3.85884e-08	-1.86415e-07	-2.86453e-07	2.01520e-07	-8.49327e-08	-2.77536e-07	2.25155e-08	-2.55021e-07	-1.17623e-07	7.12415e-09	-1.10499e-07	-7.92211e-08	-3.93609e-08	-1.18582e-07	-2.01074e-07	1.14344e-08	-1.89640e-07
0.123	-2.53111e-07	1.69705e-08	-2.36141e-07	-8.99846e-08	-1.29380e-08	-1.02923e-07	-2.28694e-07	3.92495e-08	-1.89445e-07	-2.90610e-07	2.05581e-07	-8.50288e-08	-2.83464e-07	2.29964e-08	-2.60468e-07	-1.19254e-07	7.21041e-09	-1.12043e-07	-8.00646e-08	-4.01092e-08	-1.20174e-07	-2.05550e-07	1.16889e-08	-1.93861e-07
0.147	-2.58338e-07	1.73210e-08	-2.41017e-07	-9.11976e-08	-1.32416e-08	-1.04439e-07	-2.32339e-07	3.99038e-08	-1.92435e-07	-2.94690e-07	2.09626e-07	-8.50638e-08	-2.89380e-07	2.34763e-08	-2.65904e-07	-1.20849e-07	7.29427e-09	-1.13555e-07	-8.08754e-08	-4.08529e-08	-1.21728e-07	-2.10023e-07	1.19433e-08	-1.98080e-07
0.172	-2.63551e-07	1.76705e-08	-2.45880e-07	-9.23843e-08	-1.35458e-08	-1.05930e-07	-2.35936e-07	4.05513e-08	-1.95385e-07	-2.98694e-07	2.13656e-07	-8.50377e-08	-2.95284e-07	2.39553e-08	-2.71328e-07	-1.22410e-07	7.37574e-09	-1.15034e-07	-8.16535e-08	-4.15920e-08	-1.23246e-07	-2.14492e-07	1.21974e-08	-2.02295e-07
0.197	-2.68750e-07	1.80191e-08	-2.50731e-07	-9.35449e-08	-1.38507e-08	-1.07396e-07	-2.39487e-07	4.11921e-08	-1.98295e-07	-3.02620e-07	2.17670e-07	-8.49507e-08	-3.01175e-07	2.44332e-08	-2.76742e-07	-1.23936e-07	7.45481e-09	-1.16481e-07	-8.23988e-08	-4.23264e-08	-1.24725e-07	-2.18958e-07	1.24514e-08	-2.06507e-07
0.221	-2.73936e-07	1.83668e-08	-2.55569e-07	-9.46792e-08	-1.41563e-08	-1.08835e-07	-2.42990e-07	4.18260e-08	-2.01164e-07	-3.06470e-07	2.21668e-07	-8.48027e-08	-3.07053e-07	2.49101e-08	-2.82143e-07	-1.25426e-07	7.53149e-09	-1.17895e-07	-8.31114e-08	-4.30562e-08	-1.26168e-07	-2.23420e-07	1.27051e-08	-2.10715e-07
0.246	-2.79107e-07	1.87135e-08	-2.60394e-07	-9.57871e-08	-1.44626e-08	-1.10250e-07	-2.46447e-07	4.24532e-08	-2.03994e-07	-3.10244e-07	2.25650e-07	-8.45938e-08	-3.12918e-07	2.53859e-08	-2.87532e-07	-1.26882e-07	7.60578e-09	-1.19277e-07	-8.37911e-08	-4.37814e-08	-1.27572e-07	-2.27878e-07	1.29587e-08	-2.14920e-07
0.270	-2.84265e-07	1.90593e-08	-2.65206e-07	-9.68688e-08	-1.47695e-08	-1.11638e-07	-2.49856e-07	4.30736e-08	-2.06783e-07	-3.13940e-07	2.29616e-07	-8.43241e-08	-3.18771e-07	2.58607e-08	-2.92910e-07	-1.28303e-07	7.67770e-09	-1.20625e-07	-8.44379e-08	-4.45018e-08	-1.28940e-07	-2.32333e-07	1.32120e-08	-2.19121e-07
0.295	-2.89409e-07	1.94042e-08	-2.70004e-07	-9.79241e-08	-1.50771e-08	-1.13001e-07	-2.53219e-07	4.36873e-08	-2.09531e-07	-3.17560e-07	2.33566e-07	-8.39936e-08	-3.24610e-07	2.63344e-08	-2.98275e-07	-1.29689e-07	7.74724e-09	-1.21942e-07	-8.50519e-08	-4.52176e-08	-1.30269e-07	-2.36783e-07	1.34650e-08	-2.23318e-07
0.319	-2.94537e-07	1.97481e-08	-2.74789e-07	-9.89531e-08	-1.53853e-08	-1.14338e-07	-2.56534e-07	4.42942e-08	-2.12240e-07	-3.21103e-07	2.37501e-07	-8.36024e-08	-3.30435e-07	2.68070e-08	-3.03628e-07	-1.31040e-07	7.81441e-09	-1.23225e-07	-8.56329e-08	-4.59287e-08	-1.31562e-07	-2.41229e-07	1.37178e-08	-2.27511e-07
0.344	-2.99652e-07	2.00910e-08	-2.79561e-07	-9.99556e-08	-1.56942e-08	-1.15650e-07	-2.59802e-07	4.48943e-08	-2.14907e-07	-3.24569e-07	2.41419e-07	-8.31507e-08	-3.36247e-07	2.72785e-08	-3.08969e-07	-1.32355e-07	7.87922e-09	-1.24476e-07	-8.61810e-08	-4.66350e-08	-1.32816e-07	-2.45670e-07	1.39704e-08	-2.31699e-07
0.369	-3.04751e-07	2.04329e-08	-2.84318e-07	-1.00932e-07	-1.60037e-08	-1.16935e-07	-2.63022e-07	4.54877e-08	-2.17535e-07	-3.27959e-07	2.45321e-07	-8.26384e-08	-3.42045e-07	2.77489e-08	-3.14297e-07	-1.33636e-07	7.94167e-09	-1.25694e-07	-8.66961e-08	-4.73367e-08	-1.34033e-07	-2.50106e-07	1.42227e-08	-2.35884e-07
0.393	-3.09836e-07	2.07738e-08	-2.89062e-07	-1.01881e-07	-1.63139e-08	-1.18195e-07	-2.66196e-07	4.60744e-08	-2.20121e-07	-3.31272e-07	2.49207e-07	-8.20656e-08	-3.47830e-07	2.82181e-08	-3.19611e-07	-1.34881e-07	8.00176e-09	-1.26880e-07	-8.71782e-08	-4.80337e-08	-1.35212e-07	-2.54538e-07	1.44747e-08	-2.40063e-07
0.418	-3.14905e-07	2.11137e-08	-2.93791e-07	-1.02805e-07	-1.66248e-08	-1.19429e-07	-2.69321e-07	4.66543e-08	-2.22667e-07	-3.34509e-07	2.53077e-07	-8.14324e-08	-3.53600e-07	2.86862e-08	-3.24913e-07	-1.36092e-07	8.05951e-09	-1.28032e-07	-8.76273e-08	-4.87259e-08	-1.36353e-07	-2.58965e-07	1.47264e-08	-2.44238e-07
0.442	-3.19959e-07	2.14525e-08	-2.98506e-07	-1.03701e-07	-1.69362e-08	-1.20638e-07	-2.72400e-07	4.72275e-08	-2.25172e-07	-3.37669e-07	2.56930e-07	-8.07389e-08	-3.59355e-07	2.91532e-08	-3.30202e-07	-1.37267e-07	8.11491e-09	-1.29152e-07	-8.80433e-08	-4.94134e-08	-1.37457e-07	-2.63386e-07	1.49779e-08	-2.48409e-07
0.467	-3.24997e-07	2.17903e-08	-3.03207e-07	-1.04572e-07	-1.72484e-08	-1.21820e-07	-2.75431e-07	4.77939e-08	-2.27637e-07	-3.40753e-07	2.60768e-07	-7.99851e-08	-3.65096e-07	2.96189e-08	-3.35477e-07	-1.38407e-07	8.16798e-09	-1.30239e-07	-8.84263e-08	-5.00962e-08	-1.38522e-07	-2.67803e-07	1.52290e-08	-2.52574e-07
0.492	-3.30020e-07	2.21271e-08	-3.07893e-07	-1.05415e-07	-1.75611e-08	-1.22976e-07	-2.78414e-07	4.83536e-08	-2.30061e-07	-3.43760e-07	2.64589e-07	-7.91712e-08	-3.70823e-07	3.00835e-08	-3.40739e-07	-1.39512e-07	8.21871e-09	-1.31293e-07	-8.87762e-08	-5.07742e-08	-1.39550e-07	-2.72213e-07	1.54798e-08	-2.56734e-07
0.516	-3.35027e-07	2.24628e-08	-3.12564e-07	-1.06232e-07	-1.78745e-08	-1.24107e-07	-2.81350e-07	4.89067e-08	-2.32444e-07	-3.46691e-07	2.68393e-07	-7.82973e-08	-3.76534e-07	3.05468e-08	-3.45987e-07	-1.40582e-07	8.26711e-09	-1.32315e-07	-8.90930e-08	-5.14475e-08	-1.40540e-07	-2.76618e-07	1.57303e-08	-2.60888e-07
0.541	-3.40017e-07	2.27974e-08	-3.17220e-07	-1.07023e-07	-1.81885e-08	-1.25212e-07	-2.84239e-07	4.94530e-08	-2.34786e-07	-3.49545e-07	2.72182e-07	-7.73633e-08	-3.82230e-07	3.10089e-08	-3.51221e-07	-1.41616e-07	8.31320e-09	-1.33303e-07	-8.93766e-08	-5.21160e-08	-1.41493e-07	-2.81018e-07	1.59805e-08	-2.65037e-07
0.565	-3.44991e-07	2.31309e-08	-3.21861e-07	-1.07787e-07	-1.85032e-08	-1.26290e-07	-2.87079e-07	4.99926e-08	-2.37087e-07	-3.52323e-07	2.75954e-07	-7.63694e-08	-3.87911e-07	3.14698e-08	-3.56441e-07	-1.42616e-07	8.35696e-09	-1.34259e-07	-8.96271e-08	-5.27798e-08	-1.42407e-07	-2.85411e-07	1.62303e-08	-2.69180e-07
0.590	-3.49949e-07	2.34633e-08	-3.26486e-07	-1.08524e-07	-1.88184e-08	-1.27343e-07	-2.89872e-07	5.05255e-08	-2.39347e-07	-3.55025e-07	2.79709e-07	-7.53157e-08	-3.93577e-07	3.19294e-08	-3.61647e-07	-1.43580e-07	8.39842e-09	-1.35181e-07	-8.98445e-08	-5.34387e-08	-1.43283e-07	-2.89798e-07	1.64798e-08	-2.73318e-07
0.614	-3.54890e-07	2.37946e-08	-3.31096e-07	-1.09235e-07	-1.91343e-08	-1.28370e-07	-2.92618e-07	5.10517e-08	-2.41566e-07	-3.57650e-07	2.83448e-07	-7.42022e-08	-3.99227e-07	3.23878e-08	-3.66839e-07	-1.44509e-07	8.43757e-09	-1.36071e-07	-9.00286e-08	-5.40929e-08	-1.44122e-07	-2.94178e-07	1.67289e-08	-2.77449e-07
0.639	-3.59815e-07	2.41248e-08	-3.35690e-07	-1.09919e-07	-1.94508e-08	-1.29370e-07	-2.95315e-07	5.15713e-08	-2.43744e-07	-3.60199e-07	2.87170e-07	-7.30292e-08	-4.04861e-07	3.28448e-08	-3.72016e-07	-1.45402e-07	8.47442e-09	-1.36928e-07	-9.01796e-08	-5.47424e-08	-1.44922e-07	-2.98552e-07	1.69776e-08	-2.81575e-07
0.664	-3.64722e-07	2.44538e-08	-3.40268e-07	-1.10577e-07	-1.97679e-08	-1.30345e-07	-2.97965e-07	5.20841e-08	-2.45881e-07	-3.62672e-07	2.90875e-07	-7.17965e-08	-4.10479e-07	3.33006e-08	-3.77178e-07	-1.46261e-07	8.50898e-09	-1.37752e-07	-9.02974e-08	-5.53870e-08	-1.45684e-07	-3.02920e-07	1.72260e-08	-2.85694e-07
0.688	-3.69612e-07	2.47816e-08	-3.44830e-07	-1.11208e-07	-2.00856e-08	-1.31294e-07	-3.00568e-07	5.25903e-08	-2.47977e-07	-3.65069e-07	2.94564e-07	-7.05044e-08	-4.16080e-07	3.37550e-08	-3.82325e-07	-1.47084e-07	8.54125e-09	-1.38542e-07	-9.03819e-08	-5.60268e-08	-1.46409e-07	-3.07280e-07	1.74740e-08	-2.89806e-07
0.713	-3.74484e-07	2.51083e-08	-3.49376e-07	-1.11812e-07	-2.04040e-08	-1.32216e-07	-3.03122e-07	5.30899e-08	-2.50032e-07	-3.67390e-07	2.98237e-07	-6.91530e-08	-4.21666e-07	3.42082e-08	-3.87457e-07	-1.47872e-07	8.57124e-09	-1.39300e-07	-9.04333e-08	-5.66618e-08	-1.47095e-07	-3.11634e-07	1.77215e-08	-2.93912e-07
0.737	-3.79339e-07	2.54338e-08	-3.53905e-07	-1.12390e-07	-2.07229e-08	-1.33113e-07	-3.05628e-07	5.35828e-08	-2.52045e-07	-3.69634e-07	3.01892e-07	-6.77423e-08	-4.27234e-07	3.46599e-08	-3.92574e-07	-1.48624e-07	8.59896e-09	-1.40025e-07	-9.04513e-08	-5.72920e-08	-1.47743e-07	-3.15980e-07	1.79687e-08	-2.98011e-07
0.762	-3.84177e-07	2.57582e-08	-3.58418e-07	-1.12940e-07	-2.10424e-08	-1.33983e-07	-3.08087e-07	5.40691e-08	-2.54018e-07	-3.71803e-07	3.05531e-07	-6.62724e-08	-4.32786e-07	3.51103e-08	-3.97676e-07	-1.49342e-07	8.62440e-09	-1.40717e-07	-9.04362e-08	-5.79174e-08	-1.48354e-07	-3.20319e-07	1.82154e-08	-3.02104e-07
0.786	-3.88996e-07	2.60813e-08	-3.62914e-07	-1.13465e-07	-2.13625e-08	-1.34827e-07	-3.10498e-07	5.45487e-08	-2.55949e-07	-3.73896e-07	3.09153e-07	-6.47435e-08	-4.38321e-07	3.55594e-08	-4.02762e-07	-1.50024e-07	8.64758e-09	-1.41376e-07	-9.03878e-08	-5.85380e-08	-1.48926e-07	-3.24650e-07	1.84617e-08	-3.06189e-07
0.811	-3.93797e-07	2.64032e-08	-3.67394e-07	-1.13962e-07	-2.16832e-08	-1.35645e-07	-3.12860e-07	5.50217e-08	-2.57839e-07	-3.75914e-07	3.12758e-07	-6.31557e-08	-4.43839e-07	3.60070e-08	-4.07832e-07	-1.50671e-07	8.66851e-09	-1.42002e-07	-9.03061e-08	-5.91538e-08	-1.49460e-07	-3.28974e-07	1.87076e-08	-3.10267e-07
0.836	-3.98580e-07	2.67239e-08	-3.71856e-07	-1.14433e-07	-2.20045e-08	-1.36437e-07	-3.15175e-07	5.54881e-08	-2.59687e-07	-3.77855e-07	3.16346e-07	-6.15089e-08	-4.49339e-07	3.64532e-08	-4.12886e-07	-1.51282e-07	8.68718e-09	-1.42595e-07	-9.01911e-08	-5.97647e-08	-1.49956e-07	-3.33290e-07	1.89530e-08	-3.14337e-07
0.860	-4.03344e-07	2.70433e-08	-3.76301e-07	-1.14877e-07	-2.23264e-08	-1.37203e-07	-3.17442e-07	5.59479e-08	-2.61494e-07	-3.79721e-07	3.19917e-07	-5.98035e-08	-4.54822e-07	3.68980e-08	-4.17924e-07	-1.51858e-07	8.70360e-09	-1.43155e-07	-9.00429e-08	-6.03708e-08	-1.50414e-07	-3.37598e-07	1.91980e-08	-3.18400e-07
0.885	-4.08089e-07	2.73615e-08	-3.80728e-07	-1.15294e-07	-2.26488e-08	-1.37943e-07	-3.19661e-07	5.64011e-08	-2.63260e-07	-3.81511e-07	3.23472e-07	-5.80394e-08	-4.60287e-07	3.73414e-08	-4.22946e-07	-1.52399e-07	8.71779e-09	-1.43682e-07	-8.98614e-08	-6.09720e-08	-1.50833e-07	-3.41897e-07	1.94425e-08	-3.22455e-07
0.909	-4.12816e-07	2.76784e-08	-3.85138e-07	-1.15685e-07	-2.29719e-08	-1.38656e-07	-3.21832e-07	5.68477e-08	-2.64984e-07	-3.83226e-07	3.27009e-07	-5.62168e-08	-4.65735e-07	3.77833e-08	-4.27951e-07	-1.52905e-07	8.72974e-09	-1.44175e-07	-8.96466e-08	-6.15684e-08	-1.51215e-07	-3.46188e-07	1.96865e-08	-3.26502e-07
0.934	-4.17524e-07	2.79940e-08	-3.89530e-07	-1.16048e-07	-2.32955e-08	-1.39344e-07	-3.23955e-07	5.72878e-08	-2.66667e-07	-3.84865e-07	3.30529e-07	-5.43358e-08	-4.71164e-07	3.82238e-08	-4.32940e-07	-1.53376e-07	8.73947e-09	-1.44636e-07	-8.93986e-08	-6.21600e-08	-1.51559e-07	-3.50471e-07	1.99301e-08	-3.30541e-07
0.958	-4.22212e-07	2.83083e-08	-3.93904e-07	-1.16385e-07	-2.36197e-08	-1.40005e-07	-3.26029e-07	5.77212e-08	-2.68308e-07	-3.86428e-07	3.34032e-07	-5.23964e-08	-4.76575e-07	3.86627e-08	-4.37912e-07	-1.53811e-07	8.74698e-09	-1.45064e-07	-8.91172e-08	-6.27467e-08	-1.51864e-07	-3.54745e-07	2.01731e-08	-3.34571e-07
0.983	-4.26881e-07	2.86214e-08	-3.98259e-07	-1.16696e-07	-2.39444e-08	-1.40640e-07	-3.28056e-07	5.81482e-08	-2.69908e-07	-3.87917e-07	3.37518e-07	-5.03989e-08	-4.81967e-07	3.91002e-08	-4.42867e-07	-1.54211e-07	8.75227e-09	-1.45459e-07	-8.88026e-08	-6.33286e-08	-1.52131e-07	-3.59009e-07	2.04156e-08	-3.38594e-07
1.008	-4.31530e-07	2.89331e-08	-4.02597e-07	-1.16979e-07	-2.42697e-08	-1.41249e-07	-3.30035e-07	5.85685e-08	-2.71466e-07	-3.89330e-07	3.40987e-07	-4.83434e-08	-4.87341e-07	3.95361e-08	-4.47805e-07	-1.54576e-07	8.75535e-09	-1.45820e-07	-8.84547e-08	-6.39056e-08	-1.52360e-07	-3.63265e-07	2.06576e-08	-3.42608e-07
1.032	-4.36159e-07	2.92435e-08	-4.06916e-07	-1.17236e-07	-2.45956e-08	-1.41832e-07	-3.31965e-07	5.89824e-08	-2.72983e-07	-3.90668e-07	3.44438e-07	-4.62299e-08	-4.92696e-07	3.99706e-08	-4.52725e-07	-1.54905e-07	8.75624e-09	-1.46149e-07	-8.80736e-08	-6.44777e-08	-1.52551e-07	-3.67512e-07	2.08991e-08	-3.46613e-07
1.057	-4.40769e-07	2.95526e-08	-4.11216e-07	-1.17466e-07	-2.49220e-08	-1.42388e-07	-3.33848e-07	5.93897e-08	-2.74458e-07	-3.91931e-07	3.47873e-07	-4.40585e-08	-4.98032e-07	4.04034e-08	-4.57628e-07	-1.55200e-07	8.75493e-09	-1.46445e-07	-8.76591e-08	-6.50450e-08	-1.52704e-07	-3.71749e-07	2.11401e-08	-3.50609e-07
1.081	-4.45358e-07	2.98603e-08	-4.15498e-07	-1.17669e-07	-2.52490e-08	-1.42918e-07	-3.35682e-07	5.97905e-08	-2.75892e-07	-3.93120e-07	3.51290e-07	-4.18295e-08	-5.03348e-07	4.08348e-08	-4.62513e-07	-1.55459e-07	8.75143e-09	-1.46707e-07	-8.72115e-08	-6.56074e-08	-1.52819e-07	-3.75976e-07	2.13805e-08	-3.54596e-07
1.106	-4.49927e-07	3.01666e-08	-4.19761e-07	-1.17846e-07	-2.55766e-08	-1.43422e-07	-3.37469e-07	6.01848e-08	-2.77284e-07	-3.94233e-07	3.54690e-07	-3.95429e-08	-5.08646e-07	4.12645e-08	-4.67381e-07	-1.55683e-07	8.74575e-09	-1.46937e-07	-8.67305e-08	-6.61650e-08	-1.52895e-07	-3.80194e-07	2.16203e-08	-3.58574e-07
1.130	-4.54476e-07	3.04716e-08	-4.24004e-07	-1.17996e-07	-2.59046e-08	-1.43900e-07	-3.39207e-07	6.05726e-08	-2.78634e-07	-3.95271e-07	3.58072e-07	-3.71988e-08	-5.13923e-07	4.16927e-08	-4.72231e-07	-1.55871e-07	8.73789e-09	-1.47134e-07	-8.62163e-08	-6.67176e-08	-1.52934e-07	-3.84402e-07	2.18596e-08	-3.62543e-07
1.155	-4.59003e-07	3.07751e-08	-4.28228e-07	-1.18119e-07	-2.62333e-08	-1.44352e-07	-3.40897e-07	6.09539e-08	-2.79943e-07	-3.96235e-07	3.61438e-07	-3.47974e-08	-5.19181e-07	4.21192e-08	-4.77062e-07	-1.56025e-07	8.72787e-09	-1.47297e-07	-8.56689e-08	-6.72654e-08	-1.52934e-07	-3.88600e-07	2.20983e-08	-3.66502e-07
1.180	-4.63510e-07	3.10773e-08	-4.32433e-07	-1.18215e-07	-2.65624e-08	-1.44778e-07	-3.42539e-07	6.13288e-08	-2.81210e-07	-3.97124e-07	3.64785e-07	-3.23388e-08	-5.24419e-07	4.25442e-08	-4.81875e-07	-1.56144e-07	8.71568e-09	-1.47428e-07	-8.50882e-08	-6.78083e-08	-1.52897e-07	-3.92787e-07	2.23365e-08	-3.70451e-07
1.204	-4.67996e-07	3.13780e-08	-4.36618e-07	-1.18285e-07	-2.68921e-08	-1.45177e-07	-3.44133e-07	6.16972e-08	-2.82435e-07	-3.97939e-07	3.68116e-07	-2.98231e-08	-5.29637e-07	4.29675e-08	-4.86669e-07	-1.56227e-07	8.70134e-09	-1.47526e-07	-8.44743e-08	-6.83464e-08	-1.52821e-07	-3.96964e-07	2.25740e-08	-3.74390e-07
1.229	-4.72460e-07	3.16774e-08	-4.40783e-07	-1.18327e-07	-2.72224e-08	-1.45550e-07	-3.45678e-07	6.20592e-08	-2.83619e-07	-3.98679e-07	3.71429e-07	-2.72505e-08	-5.34834e-07	4.33891e-08	-4.91445e-07	-1.56275e-07	8.68486e-09	-1.47590e-07	-8.38272e-08	-6.88795e-08	-1.52707e-07	-4.01131e-07	2.28109e-08	-3.78320e-07
1.253	-4.76903e-07	3.19753e-08	-4.44928e-07	-1.18344e-07	-2.75532e-08	-1.45897e-07	-3.47176e-07	6.24147e-08	-2.84761e-07	-3.99345e-07	3.74724e-07	-2.46211e-08	-5.40011e-07	4.38091e-08	-4.96202e-07	-1.56288e-07	8.66623e-09	-1.47622e-07	-8.31469e-08	-6.94078e-08	-1.52555e-07	-4.05286e-07	2.30472e-08	-3.82239e-07
1.278	-4.81324e-07	3.22717e-08	-4.49053e-07	-1.18333e-07	-2.78845e-08	-1.46217e-07	-3.48625e-07	6.27639e-08	-2.85862e-07	-3.99937e-07	3.78002e-07	-2.19350e-08	-5.45168e-07	4.42274e-08	-5.00940e-07	-1.56266e-07	8.64546e-09	-1.47621e-07	-8.24335e-08	-6.99312e-08	-1.52365e-07	-4.09431e-07	2.32829e-08	-3.86148e-07
1.303	-4.85724e-07	3.25667e-08	-4.53157e-07	-1.18296e-07	-2.82163e-08	-1.46512e-07	-3.50027e-07	6.31066e-08	-2.86920e-07	-4.00455e-07	3.81262e-07	-1.91924e-08	-5.50303e-07	4.46440e-08	-5.05659e-07	-1.56209e-07	8.62257e-09	-1.47587e-07	-8.16868e-08	-7.04497e-08	-1.52137e-07	-4.13565e-07	2.35180e-08	-3.90047e-07
1.327	-4.90101e-07	3.28602e-08	-4.57241e-07	-1.18232e-07	-2.85486e-08	-1.46780e-07	-3.51380e-07	6.34429e-08	-2.87937e-07	-4.00898e-07	3.84505e-07	-1.63933e-08	-5.55417e-07	4.50590e-08	-5.10358e-07	-1.56117e-07	8.59756e-09	-1.47519e-07	-8.09071e-08	-7.09633e-08	-1.51870e-07	-4.17687e-07	2.37524e-08	-3.93934e-07
1.352	-4.94457e-07	3.31522e-08	-4.61304e-07	-1.18141e-07	-2.88815e-08	-1.47022e-07	-3.52685e-07	6.37728e-08	-2.88912e-07	-4.01268e-07	3.87730e-07	-1.35381e-08	-5.60511e-07	4.54721e-08	-5.15038e-07	-1.55990e-07	8.57043e-09	-1.47419e-07	-8.00942e-08	-7.14720e-08	-1.51566e-07	-4.21798e-07	2.39862e-08	-3.97811e-07
1.376	-4.98790e-07	3.34427e-08	-4.65347e-07	-1.18023e-07	-2.92149e-08	-1.47238e-07	-3.53942e-07	6.40964e-08	-2.89846e-07	-4.01564e-07	3.90938e-07	-1.06267e-08	-5.65582e-07	4.58836e-08	-5.19699e-07	-1.55828e-07	8.54120e-09	-1.47287e-07	-7.92481e-08	-7.19759e-08	-1.51224e-07	-4.25897e-07	2.42193e-08	-4.01677e-07
1.401	-5.03100e-07	3.37317e-08	-4.69368e-07	-1.17879e-07	-2.95488e-08	-1.47428e-07	-3.55151e-07	6.44136e-08	-2.90737e-07	-4.01787e-07	3.94128e-07	-7.65933e-09	-5.70632e-07	4.62933e-08	-5.24339e-07	-1.55631e-07	8.50987e-09	-1.47121e-07	-7.83690e-08	-7.24748e-08	-1.50844e-07	-4.29984e-07	2.44517e-08	-4.05532e-07
1.425	-5.07388e-07	3.40192e-08	-4.73369e-07	-1.17708e-07	-2.98832e-08	-1.47592e-07	-3.56312e-07	6.47245e-08	-2.91587e-07	-4.01936e-07	3.97300e-07	-4.63615e-09	-5.75660e-07	4.67012e-08	-5.28959e-07	-1.55399e-07	8.47644e-09	-1.46922e-07	-7.74569e-08	-7.29689e-08	-1.50426e-07	-4.34059e-07	2.46835e-08	-4.09376e-07
1.450	-5.11653e-07	3.43052e-08	-4.77348e-07	-1.17511e-07	-3.02181e-08	-1.47729e-07	-3.57424e-07	6.50291e-08	-2.92395e-07	-4.02012e-07	4.00454e-07	-1.55728e-09	-5.80667e-07	4.71073e-08	-5.33559e-07	-1.55132e-07	8.44093e-09	-1.46691e-07	-7.65117e-08	-7.34580e-08	-1.49970e-07	-4.38123e-07	2.49145e-08	-4.13208e-07
1.475	-5.15894e-07	3.45896e-08	-4.81305e-07	-1.17287e-07	-3.05535e-08	-1.47840e-07	-3.58489e-07	6.53273e-08	-2.93162e-07	-4.02014e-07	4.03591e-07	1.57712e-09	-5.85651e-07	4.75117e-08	-5.38139e-07	-1.54830e-07	8.40334e-09	-1.46427e-07	-7.55334e-08	-7.39423e-08	-1.49476e-07	-4.42173e-07	2.51449e-08	-4.17029e-07
1.499	-5.20113e-07	3.48724e-08	-4.85241e-07	-1.17036e-07	-3.08894e-08	-1.47926e-07	-3.59506e-07	6.56193e-08	-2.93886e-07	-4.01943e-07	4.06710e-07	4.76690e-09	-5.90612e-07	4.79142e-08	-5.42698e-07	-1.54493e-07	8.36368e-09	-1.46130e-07	-7.45222e-08	-7.44217e-08	-1.48944e-07	-4.46212e-07	2.53745e-08	-4.20837e-07
1.524	-5.24308e-07	3.51537e-08	-4.89154e-07	-1.16759e-07	-3.12258e-08	-1.47985e-07	-3.60474e-07	6.59049e-08	-2.94569e-07	-4.01799e-07	4.09811e-07	8.01193e-09	-5.95552e-07	4.83149e-08	-5.47237e-07	-1.54122e-07	8.32195e-09	-1.45800e-07	-7.34780e-08	-7.48962e-08	-1.48374e-07	-4.50237e-07	2.56034e-08	-4.24634e-07
1.548	-5.28479e-07	3.54333e-08	-4.93046e-07	-1.16455e-07	-3.15627e-08	-1.48018e-07	-3.61395e-07	6.61843e-08	-2.95210e-07	-4.01582e-07	4.12894e-07	1.13120e-08	-6.00468e-07	4.87137e-08	-5.51754e-07	-1.53716e-07	8.27816e-09	-1.45437e-07	-7.24008e-08	-7.53658e-08	-1.47767e-07	-4.54250e-07	2.58316e-08	-4.28419e-07
1.573	-5.32627e-07	3.57114e-08	-4.96916e-07	-1.16125e-07	-3.19001e-08	-1.48025e-07	-3.62267e-07	6.64574e-08	-2.95810e-07	-4.01293e-07	4.15960e-07	1.46671e-08	-6.05362e-07	4.91107e-08	-5.56251e-07	-1.53275e-07	8.23233e-09	-1.45042e-07	-7.12908e-08	-7.58305e-08	-1.47121e-07	-4.58250e-07	2.60591e-08	-4.32191e-07
1.597	-5.36751e-07	3.59879e-08	-5.00763e-07	-1.15768e-07	-3.22380e-08	-1.48005e-07	-3.63092e-07	6.67243e-08	-2.96368e-07	-4.00930e-07	4.19007e-07	1.80769e-08	-6.10232e-07	4.95059e-08	-5.60726e-07	-1.52799e-07	8.18445e-09	-1.44614e-07	-7.01478e-08	-7.62904e-08	-1.46438e-07	-4.62237e-07	2.62858e-08	-4.35951e-07
1.622	-5.40850e-07	3.62628e-08	-5.04588e-07	-1.15384e-07	-3.25763e-08	-1.47960e-07	-3.63868e-07	6.69850e-08	-2.96883e-07	-4.00496e-07	4.22037e-07	2.15413e-08	-6.15079e-07	4.98991e-08	-5.65180e-07	-1.52288e-07	8.13454e-09	-1.44154e-07	-6.89720e-08	-7.67453e-08	-1.45717e-07	-4.66210e-07	2.65118e-08	-4.39699e-07
1.647	-5.44926e-07	3.65360e-08	-5.08390e-07	-1.14974e-07	-3.29152e-08	-1.47889e-07	-3.64597e-07	6.72394e-08	-2.97358e-07	-3.99988e-07	4.25049e-07	2.50602e-08	-6.19903e-07	5.02904e-08	-5.69613e-07	-1.51743e-07	8.08260e-09	-1.43661e-07	-6.77634e-08	-7.71954e-08	-1.44959e-07	-4.70170e-07	2.67370e-08	-4.43433e-07
1.671	-5.48976e-07	3.68076e-08	-5.12169e-07	-1.14537e-07	-3.32545e-08	-1.47792e-07	-3.65278e-07	6.74877e-08	-2.97790e-07	-3.99409e-07	4.28042e-07	2.86334e-08	-6.24703e-07	5.06799e-08	-5.74023e-07	-1.51163e-07	8.02863e-09	-1.43135e-07	-6.65219e-08	-7.76406e-08	-1.44163e-07	-4.74117e-07	2.69614e-08	-4.47155e-07
1.696	-5.53002e-07	3.70776e-08	-5.15925e-07	-1.14074e-07	-3.35943e-08	-1.47668e-07	-3.65910e-07	6.77298e-08	-2.98181e-07	-3.98757e-07	4.31018e-07	3.22607e-08	-6.29480e-07	5.10673e-08	-5.78412e-07	-1.50549e-07	7.97266e-09	-1.42576e-07	-6.52477e-08	-7.80809e-08	-1.43329e-07	-4.78049e-07	2.71850e-08	-4.50864e-07
1.720	-5.57004e-07	3.73458e-08	-5.19658e-07	-1.13585e-07	-3.39345e-08	-1.47519e-07	-3.66495e-07	6.79657e-08	-2.98530e-07	-3.98034e-07	4.33976e-07	3.59420e-08	-6.34232e-07	5.14529e-08	-5.82779e-07	-1.49900e-07	7.91467e-09	-1.41985e-07	-6.39408e-08	-7.85163e-08	-1.42457e-07	-4.81967e-07	2.74078e-08	-4.54559e-07
1.745	-5.60980e-07	3.76124e-08	-5.23367e-07	-1.13069e-07	-3.42752e-08	-1.47344e-07	-3.67032e-07	6.81954e-08	-2.98837e-07	-3.97239e-07	4.36916e-07	3.96771e-08	-6.38960e-07	5.18365e-08	-5.87124e-07	-1.49217e-07	7.85469e-09	-1.41362e-07	-6.26012e-08	-7.89468e-08	-1.41548e-07	-4.85871e-07	2.76298e-08	-4.58242e-07
1.769	-5.64931e-07	3.78773e-08	-5.27054e-07	-1.12526e-07	-3.46164e-08	-1.47143e-07	-3.67522e-07	6.84190e-08	-2.99103e-07	-3.96372e-07	4.39837e-07	4.34659e-08	-6.43664e-07	5.22181e-08	-5.91446e-07	-1.48499e-07	7.79272e-09	-1.40706e-07	-6.12289e-08	-7.93725e-08	-1.40601e-07	-4.89761e-07	2.78510e-08	-4.61910e-07
1.794	-5.68857e-07	3.81405e-08	-5.30716e-07	-1.11957e-07	-3.49581e-08	-1.46916e-07	-3.67963e-07	6.86365e-08	-2.99327e-07	-3.95433e-07	4.42741e-07	4.73082e-08	-6.48343e-07	5.25977e-08	-5.95746e-07	-1.47747e-07	7.72876e-09	-1.40018e-07	-5.98241e-08	-7.97933e-08	-1.39617e-07	-4.93637e-07	2.80714e-08	-4.65565e-07
1.819	-5.72757e-07	3.84020e-08	-5.34355e-07	-1.11362e-07	-3.53002e-08	-1.46662e-07	-3.68357e-07	6.88479e-08	-2.99509e-07	-3.94423e-07	4.45627e-07	5.12037e-08	-6.52998e-07	5.29753e-08	-6.00022e-07	-1.46960e-07	7.66282e-09	-1.39297e-07	-5.83866e-08	-8.02092e-08	-1.38596e-07	-4.97497e-07	2.82910e-08	-4.69206e-07
1.843	-5.76631e-07	3.86618e-08	-5.37969e-07	-1.10741e-07	-3.56427e-08	-1.46384e-07	-3.68703e-07	6.90532e-08	-2.99649e-07	-3.93342e-07	4.48494e-07	5.51525e-08	-6.57627e-07	5.33509e-08	-6.04277e-07	-1.46139e-07	7.59492e-09	-1.38544e-07	-5.69166e-08	-8.06203e-08	-1.37537e-07	-5.01343e-07	2.85097e-08	-4.72834e-07
1.868	-5.80479e-07	3.89198e-08	-5.41560e-07	-1.10093e-07	-3.59857e-08	-1.46079e-07	-3.69001e-07	6.92525e-08	-2.99748e-07	-3.92189e-07	4.51344e-07	5.91542e-08	-6.62232e-07	5.37244e-08	-6.08508e-07	-1.45284e-07	7.52505e-09	-1.37759e-07	-5.54141e-08	-8.10265e-08	-1.36441e-07	-5.05174e-07	2.87275e-08	-4.76447e-07
1.892	-5.84302e-07	3.91761e-08	-5.45126e-07	-1.09419e-07	-3.63292e-08	-1.45748e-07	-3.69251e-07	6.94457e-08	-2.99806e-07	-3.90966e-07	4.54175e-07	6.32087e-08	-6.66811e-07	5.40959e-08	-6.12716e-07	-1.44394e-07	7.45323e-09	-1.36941e-07	-5.38792e-08	-8.14278e-08	-1.35307e-07	-5.08990e-07	2.89445e-08	-4.80045e-07
1.917	-5.88098e-07	3.94306e-08	-5.48667e-07	-1.08719e-07	-3.66731e-08	-1.45392e-07	-3.69454e-07	6.96328e-08	-2.99822e-07	-3.89672e-07	4.56988e-07	6.73158e-08	-6.71365e-07	5.44654e-08	-6.16900e-07	-1.43470e-07	7.37946e-09	-1.36091e-07	-5.23119e-08	-8.18243e-08	-1.34136e-07	-5.12790e-07	2.91606e-08	-4.83630e-07
1.942	-5.91868e-07	3.96834e-08	-5.52184e-07	-1.07992e-07	-3.70174e-08	-1.45009e-07	-3.69610e-07	6.98139e-08	-2.99796e-07	-3.88307e-07	4.59783e-07	7.14754e-08	-6.75894e-07	5.48328e-08	-6.21061e-07	-1.42512e-07	7.30375e-09	-1.35209e-07	-5.07122e-08	-8.22159e-08	-1.32928e-07	-5.16575e-07	2.93758e-08	-4.87199e-07
1.966	-5.95611e-07	3.99344e-08	-5.55677e-07	-1.07239e-07	-3.73622e-08	-1.44601e-07	-3.69717e-07	6.99890e-08	-2.99728e-07	-3.86872e-07	4.62559e-07	7.56872e-08	-6.80396e-07	5.51980e-08	-6.25198e-07	-1.41520e-07	7.22611e-09	-1.34294e-07	-4.90802e-08	-8.26026e-08	-1.31683e-07	-5.20344e-07	2.95902e-08	-4.90754e-07
1.991	-5.99327e-07	4.01835e-08	-5.59144e-07	-1.06460e-07	-3.77074e-08	-1.44168e-07	-3.69778e-07	7.01582e-08	-2.99619e-07	-3.85366e-07	4.65318e-07	7.99512e-08	-6.84873e-07	5.55612e-08	-6.29312e-07	-1.40494e-07	7.14654e-09	-1.33348e-07	-4.74159e-08	-8.29846e-08	-1.30400e-07	-5.24097e-07	2.98036e-08	-4.94294e-07
2.015	-6.03017e-07	4.04309e-08	-5.62586e-07	-1.05655e-07	-3.80531e-08	-1.43708e-07	-3.69790e-07	7.03213e-08	-2.99469e-07	-3.83791e-07	4.68058e-07	8.42671e-08	-6.89324e-07	5.59223e-08	-6.33401e-07	-1.39434e-07	7.06506e-09	-1.32369e-07	-4.57194e-08	-8.33616e-08	-1.29081e-07	-5.27835e-07	3.00161e-08	-4.97819e-07
2.040	-6.06679e-07	4.06765e-08	-5.66003e-07	-1.04824e-07	-3.83992e-08	-1.43223e-07	-3.69756e-07	7.04785e-08	-2.99277e-07	-3.82145e-07	4.70780e-07	8.86347e-08	-6.93748e-07	5.62812e-08	-6.37467e-07	-1.38340e-07	6.98166e-09	-1.31358e-07	-4.39907e-08	-8.37339e-08	-1.27725e-07	-5.31556e-07	3.02277e-08	-5.01328e-07
2.064	-6.10315e-07	4.09202e-08	-5.69394e-07	-1.03967e-07	-3.87457e-08	-1.42712e-07	-3.69674e-07	7.06298e-08	-2.99044e-07	-3.80430e-07	4.73483e-07	9.30539e-08	-6.98146e-07	5.66380e-08	-6.41508e-07	-1.37212e-07	6.89637e-09	-1.30316e-07	-4.22299e-08	-8.41012e-08	-1.26331e-07	-5.35261e-07	3.04384e-08	-5.04822e-07
2.089	-6.13922e-07	4.11621e-08	-5.72760e-07	-1.03084e-07	-3.90926e-08	-1.42176e-07	-3.69544e-07	7.07751e-08	-2.98769e-07	-3.78644e-07	4.76169e-07	9.75245e-08	-7.02517e-07	5.69926e-08	-6.45524e-07	-1.36050e-07	6.80918e-09	-1.29241e-07	-4.04370e-08	-8.44638e-08	-1.24901e-07	-5.38949e-07	3.06482e-08	-5.08301e-07
2.114	-6.17502e-07	4.14021e-08	-5.76100e-07	-1.02174e-07	-3.94399e-08	-1.41614e-07	-3.69367e-07	7.09146e-08	-2.98453e-07	-3.76790e-07	4.78836e-07	1.02046e-07	-7.06861e-07	5.73450e-08	-6.49516e-07	-1.34855e-07	6.72011e-09	-1.28135e-07	-3.86121e-08	-8.48215e-08	-1.23434e-07	-5.42621e-07	3.08570e-08	-5.11764e-07
2.138	-6.21055e-07	4.16403e-08	-5.79415e-07	-1.01239e-07	-3.97877e-08	-1.41027e-07	-3.69144e-07	7.10481e-08	-2.98095e-07	-3.74866e-07	4.81485e-07	1.06619e-07	-7.11178e-07	5.76953e-08	-6.53483e-07	-1.33626e-07	6.62915e-09	-1.26996e-07	-3.67553e-08	-8.51745e-08	-1.21930e-07	-5.46276e-07	3.10648e-08	-5.15211e-07
2.163	-6.24579e-07	4.18766e-08	-5.82703e-07	-1.00278e-07	-4.01359e-08	-1.40414e-07	-3.68872e-07	7.11758e-08	-2.97696e-07	-3.72872e-07	4.84115e-07	1.11243e-07	-7.15468e-07	5.80433e-08	-6.57425e-07	-1.32363e-07	6.53633e-09	-1.25826e-07	-3.48665e-08	-8.55225e-08	-1.20389e-07	-5.49914e-07	3.12717e-08	-5.18642e-07
2.187	-6.28076e-07	4.21111e-08	-5.85965e-07	-9.92908e-08	-4.04845e-08	-1.39775e-07	-3.68554e-07	7.12977e-08	-2.97256e-07	-3.70810e-07	4.86727e-07	1.15917e-07	-7.19731e-07	5.83891e-08	-6.61342e-07	-1.31066e-07	6.44164e-09	-1.24624e-07	-3.29459e-08	-8.58658e-08	-1.18812e-07	-5.53535e-07	3.14776e-08	-5.22057e-07
2.212	-6.31544e-07	4.23436e-08	-5.89200e-07	-9.82778e-08	-4.08335e-08	-1.39111e-07	-3.68188e-07	7.14137e-08	-2.96775e-07	-3.68679e-07	4.89321e-07	1.20642e-07	-7.23967e-07	5.87327e-08	-6.65234e-07	-1.29736e-07	6.34509e-09	-1.23391e-07	-3.09935e-08	-8.62043e-08	-1.17198e-07	-5.57138e-07	3.16825e-08	-5.25456e-07
2.236	-6.34984e-07	4.25742e-08	-5.92409e-07	-9.72391e-08	-4.11829e-08	-1.38422e-07	-3.67776e-07	7.15239e-08	-2.96252e-07	-3.66479e-07	4.91896e-07	1.25416e-07	-7.28174e-07	5.90741e-08	-6.69100e-07	-1.28372e-07	6.24670e-09	-1.22126e-07	-2.90093e-08	-8.65380e-08	-1.15547e-07	-5.60724e-07	3.18864e-08	-5.28838e-07
2.261	-6.38395e-07	4.28029e-08	-5.95592e-07	-9.61746e-08	-4.15327e-08	-1.37707e-07	-3.67316e-07	7.16283e-08	-2.95688e-07	-3.64211e-07	4.94453e-07	1.30241e-07	-7.32354e-07	5.94132e-08	-6.72941e-07	-1.26975e-07	6.14647e-09	-1.20829e-07	-2.69935e-08	-8.68669e-08	-1.13860e-07	-5.64293e-07	3.20894e-08	-5.32203e-07
2.286	-6.41777e-07	4.30297e-08	-5.98747e-07	-9.50843e-08	-4.18829e-08	-1.36967e-07	-3.66810e-07	7.17269e-08	-2.95083e-07	-3.61875e-07	4.96991e-07	1.35116e-07	-7.36506e-07	5.97500e-08	-6.76756e-07	-1.25545e-07	6.04440e-09	-1.19500e-07	-2.49461e-08	-8.71910e-08	-1.12137e-07	-5.67843e-07	3.22913e-08	-5.35552e-07
2.310	-6.45131e-07	4.32545e-08	-6.01876e-07	-9.39684e-08	-4.22335e-08	-1.36202e-07	-3.66257e-07	7.18198e-08	-2.94437e-07	-3.59470e-07	4.99511e-07	1.40041e-07	-7.40629e-07	6.00845e-08	-6.80545e-07	-1.24081e-07	5.94051e-09	-1.18140e-07	-2.28671e-08	-8.75103e-08	-1.10377e-07	-5.71376e-07	3.24922e-08	-5.38884e-07
2.335	-6.48455e-07	4.34774e-08	-6.04978e-07	-9.28268e-08	-4.25845e-08	-1.35411e-07	-3.65656e-07	7.19069e-08	-2.93749e-07	-3.56998e-07	5.02013e-07	1.45015e-07	-7.44724e-07	6.04167e-08	-6.84308e-07	-1.22584e-07	5.83480e-09	-1.16749e-07	-2.07566e-08	-8.78248e-08	-1.08581e-07	-5.74891e-07	3.26921e-08	-5.42199e-07
2.359	-6.51750e-07	4.36984e-08	-6.08052e-07	-9.16596e-08	-4.29359e-08	-1.34595e-07	-3.65009e-07	7.19883e-08	-2.93021e-07	-3.54458e-07	5.04496e-07	1.50038e-07	-7.48791e-07	6.07466e-08	-6.88044e-07	-1.21054e-07	5.72728e-09	-1.15326e-07	-1.86146e-08	-8.81346e-08	-1.06749e-07	-5.78387e-07	3.28909e-08	-5.45496e-07
2.384	-6.55016e-07	4.39173e-08	-6.11099e-07	-9.04668e-08	-4.32876e-08	-1.33754e-07	-3.64316e-07	7.20640e-08	-2.92252e-07	-3.51850e-07	5.06961e-07	1.55111e-07	-7.52829e-07	6.10742e-08	-6.91755e-07	-1.19490e-07	5.61795e-09	-1.13872e-07	-1.64413e-08	-8.84396e-08	-1.04881e-07	-5.81865e-07	3.30887e-08	-5.48777e-07
2.408	-6.58252e-07	4.41343e-08	-6.14118e-07	-8.92485e-08	-4.36398e-08	-1.32888e-07	-3.63575e-07	7.21341e-08	-2.91441e-07	-3.49175e-07	5.09407e-07	1.60232e-07	-7.56838e-07	6.13995e-08	-6.95439e-07	-1.17894e-07	5.50684e-09	-1.12387e-07	-1.42367e-08	-8.87398e-08	-1.02977e-07	-5.85325e-07	3.32854e-08	-5.52039e-07
2.433	-6.61459e-07	4.43493e-08	-6.17110e-07	-8.80048e-08	-4.39923e-08	-1.31997e-07	-3.62788e-07	7.21984e-08	-2.90590e-07	-3.46433e-07	5.11835e-07	1.65402e-07	-7.60818e-07	6.17224e-08	-6.99096e-07	-1.16265e-07	5.39394e-09	-1.10871e-07	-1.20009e-08	-8.90353e-08	-1.01036e-07	-5.88766e-07	3.34811e-08	-5.55285e-07
2.458	-6.64636e-07	4.45623e-08	-6.20073e-07	-8.67356e-08	-4.43452e-08	-1.31081e-07	-3.61955e-07	7.22571e-08	-2.89698e-07	-3.43624e-07	5.14244e-07	1.70620e-07	-7.64769e-07	6.20429e-08	-7.02726e-07	-1.14602e-07	5.27925e-09	-1.09323e-07	-9.73387e-09	-8.93260e-08	-9.90599e-08	-5.92187e-07	3.36757e-08	-5.58512e-07
2.482	-6.67782e-07	4.47733e-08	-6.23009e-07	-8.54410e-08	-4.46985e-08	-1.30139e-07	-3.61075e-07	7.23102e-08	-2.88765e-07	-3.40748e-07	5.16635e-07	1.75887e-07	-7.68691e-07	6.23610e-08	-7.06330e-07	-1.12907e-07	5.16280e-09	-1.07745e-07	-7.43576e-09	-8.96120e-08	-9.70478e-08	-5.95590e-07	3.38692e-08	-5.61721e-07
2.507	-6.70899e-07	4.49822e-08	-6.25917e-07	-8.41211e-08	-4.50522e-08	-1.29173e-07	-3.60148e-07	7.23577e-08	-2.87791e-07	-3.37805e-07	5.19007e-07	1.81202e-07	-7.72583e-07	6.26768e-08	-7.09906e-07	-1.11179e-07	5.04459e-09	-1.06135e-07	-5.10662e-09	-8.98933e-08	-9.49999e-08	-5.98974e-07	3.40616e-08	-5.64912e-07
2.531	-6.73985e-07	4.51892e-08	-6.28796e-07	-8.27759e-08	-4.54062e-08	-1.28182e-07	-3.59176e-07	7.23996e-08	-2.86776e-07	-3.34796e-07	5.21361e-07	1.86565e-07	-7.76445e-07	6.29901e-08	-7.13455e-07	-1.09419e-07	4.92462e-09	-1.04494e-07	-2.74653e-09	-9.01699e-08	-9.29164e-08	-6.02338e-07	3.42529e-08	-5.68085e-07
2.556	-6.77041e-07	4.53940e-08	-6.31647e-07	-8.14054e-08	-4.57606e-08	-1.27166e-07	-3.58157e-07	7.24360e-08	-2.85721e-07	-3.31721e-07	5.23696e-07	1.91975e-07	-7.80278e-07	6.33010e-08	-7.16977e-07	-1.07626e-07	4.80290e-09	-1.02823e-07	-3.55552e-10	-9.04417e-08	-9.07973e-08	-6.05683e-07	3.44431e-08	-5.71240e-07
2.580	-6.80066e-07	4.55969e-08	-6.34469e-07	-8.00098e-08	-4.61153e-08	-1.26125e-07	-3.57092e-07	7.24668e-08	-2.84625e-07	-3.28580e-07	5.26013e-07	1.97433e-07	-7.84080e-07	6.36095e-08	-7.20471e-07	-1.05800e-07	4.67944e-09	-1.01121e-07	2.06624e-09	-9.07089e-08	-8.86426e-08	-6.09009e-07	3.46322e-08	-5.74376e-07
2.605	-6.83060e-07	4.57976e-08	-6.37262e-07	-7.85890e-08	-4.64704e-08	-1.25059e-07	-3.55980e-07	7.24920e-08	-2.83488e-07	-3.25373e-07	5.28311e-07	2.02938e-07	-7.87852e-07	6.39155e-08	-7.23937e-07	-1.03942e-07	4.55425e-09	-9.93875e-08	4.51877e-09	-9.09713e-08	-8.64525e-08	-6.12314e-07	3.48202e-08	-5.77494e-07
2.630	-6.86023e-07	4.59963e-08	-6.40027e-07	-7.71432e-08	-4.68259e-08	-1.23969e-07	-3.54823e-07	7.25118e-08	-2.82311e-07	-3.22101e-07	5.30591e-07	2.08490e-07	-7.91595e-07	6.42191e-08	-7.27375e-07	-1.02051e-07	4.42733e-09	-9.76238e-08	7.00196e-09	-9.12291e-08	-8.42271e-08	-6.15599e-07	3.50070e-08	-5.80592e-07
2.654	-6.88956e-07	4.61929e-08	-6.42763e-07	-7.56723e-08	-4.71817e-08	-1.22854e-07	-3.53620e-07	7.25260e-08	-2.81094e-07	-3.18763e-07	5.32852e-07	2.14089e-07	-7.95306e-07	6.45202e-08	-7.30786e-07	-1.00128e-07	4.29870e-09	-9.58295e-08	9.51574e-09	-9.14821e-08	-8.19664e-08	-6.18865e-07	3.51927e-08	-5.83672e-07
2.679	-6.91857e-07	4.63874e-08	-6.45469e-07	-7.41765e-08	-4.75379e-08	-1.21714e-07	-3.52370e-07	7.25348e-08	-2.79835e-07	-3.15360e-07	5.35094e-07	2.19735e-07	-7.98987e-07	6.48188e-08	-7.34168e-07	-9.81731e-08	4.16836e-09	-9.40047e-08	1.20600e-08	-9.17305e-08	-7.96705e-08	-6.22110e-07	3.53772e-08	-5.86733e-07
2.703	-6.94726e-07	4.65798e-08	-6.48146e-07	-7.26557e-08	-4.78944e-08	-1.20550e-07	-3.51075e-07	7.25382e-08	-2.78537e-07	-3.11891e-07	5.37318e-07	2.25427e-07	-8.02637e-07	6.51150e-08	-7.37522e-07	-9.61857e-08	4.03631e-09	-9.21494e-08	1.46348e-08	-9.19743e-08	-7.73395e-08	-6.25335e-07	3.55606e-08	-5.89774e-07
2.728	-6.97564e-07	4.67701e-08	-6.50794e-07	-7.11100e-08	-4.82513e-08	-1.19361e-07	-3.49734e-07	7.25361e-08	-2.77198e-07	-3.08359e-07	5.39524e-07	2.31165e-07	-8.06256e-07	6.54086e-08	-7.40848e-07	-9.41663e-08	3.90258e-09	-9.02637e-08	1.72398e-08	-9.22133e-08	-7.49735e-08	-6.28539e-07	3.57428e-08	-5.92796e-07
2.753	-7.00371e-07	4.69583e-08	-6.53412e-07	-6.95395e-08	-4.86085e-08	-1.18148e-07	-3.48348e-07	7.25286e-08	-2.75819e-07	-3.04761e-07	5.41710e-07	2.36949e-07	-8.09844e-07	6.56996e-08	-7.44144e-07	-9.21149e-08	3.76715e-09	-8.83477e-08	1.98752e-08	-9.24478e-08	-7.25726e-08	-6.31723e-07	3.59239e-08	-5.95799e-07
2.777	-7.03145e-07	4.71443e-08	-6.56001e-07	-6.79443e-08	-4.89660e-08	-1.16910e-07	-3.46916e-07	7.25157e-08	-2.74400e-07	-3.01099e-07	5.43878e-07	2.42779e-07	-8.13401e-07	6.59882e-08	-7.47413e-07	-9.00315e-08	3.63005e-09	-8.64015e-08	2.25407e-08	-9.26776e-08	-7.01369e-08	-6.34885e-07	3.61037e-08	-5.98782e-07
2.802	-7.05888e-07	4.73282e-08	-6.58560e-07	-6.63244e-08	-4.93239e-08	-1.15648e-07	-3.45438e-07	7.24975e-08	-2.72941e-07	-2.97373e-07	5.46028e-07	2.48655e-07	-8.16926e-07	6.62742e-08	-7.50652e-07	-8.79164e-08	3.49128e-09	-8.44251e-08	2.52363e-08	-9.29028e-08	-6.76664e-08	-6.38027e-07	3.62824e-08	-6.01745e-07
2.826	-7.08598e-07	4.75099e-08	-6.61088e-07	-6.46798e-08	-4.96821e-08	-1.14362e-07	-3.43915e-07	7.24739e-08	-2.71441e-07	-2.93584e-07	5.48159e-07	2.54575e-07	-8.20420e-07	6.65576e-08	-7.53862e-07	-8.57694e-08	3.35085e-09	-8.24186e-08	2.79620e-08	-9.31233e-08	-6.51613e-08	-6.41148e-07	3.64599e-08	-6.04688e-07
2.851	-7.11276e-07	4.76895e-08	-6.63587e-07	-6.30106e-08	-5.00407e-08	-1.13051e-07	-3.42347e-07	7.24450e-08	-2.69902e-07	-2.89730e-07	5.50272e-07	2.60541e-07	-8.23882e-07	6.68385e-08	-7.57043e-07	-8.35908e-08	3.20876e-09	-8.03820e-08	3.07176e-08	-9.33393e-08	-6.26216e-08	-6.44247e-07	3.66361e-08	-6.07611e-07
2.875	-7.13922e-07	4.78669e-08	-6.66055e-07	-6.13169e-08	-5.03996e-08	-1.11716e-07	-3.40733e-07	7.24108e-08	-2.68322e-07	-2.85813e-07	5.52365e-07	2.66552e-07	-8.27312e-07	6.71167e-08	-7.60195e-07	-8.13806e-08	3.06503e-09	-7.83156e-08	3.35031e-08	-9.35506e-08	-6.00475e-08	-6.47325e-07	3.68111e-08	-6.10514e-07
2.900	-7.16535e-07	4.80421e-08	-6.68493e-07	-5.95988e-08	-5.07588e-08	-1.10358e-07	-3.39074e-07	7.23713e-08	-2.66703e-07	-2.81833e-07	5.54441e-07	2.72608e-07	-8.30710e-07	6.73924e-08	-7.63318e-07	-7.91389e-08	2.91966e-09	-7.62193e-08	3.63183e-08	-9.37574e-08	-5.74391e-08	-6.50381e-07	3.69849e-08	-6.13397e-07
2.925	-7.19116e-07	4.82151e-08	-6.70901e-07	-5.78562e-08	-5.11183e-08	-1.08974e-07	-3.37370e-07	7.23265e-08	-2.65043e-07	-2.77789e-07	5.56497e-07	2.78708e-07	-8.34076e-07	6.76655e-08	-7.66410e-07	-7.68658e-08	2.77265e-09	-7.40932e-08	3.91632e-08	-9.39595e-08	-5.47963e-08	-6.53416e-07	3.71575e-08	-6.16259e-07
2.949	-7.21663e-07	4.83859e-08	-6.73278e-07	-5.60893e-08	-5.14781e-08	-1.07567e-07	-3.35621e-07	7.22765e-08	-2.63344e-07	-2.73683e-07	5.58535e-07	2.84852e-07	-8.37410e-07	6.79359e-08	-7.69474e-07	-7.45614e-08	2.62402e-09	-7.19374e-08	4.20377e-08	-9.41572e-08	-5.21195e-08	-6.56429e-07	3.73288e-08	-6.19100e-07
2.974	-7.24178e-07	4.85545e-08	-6.75624e-07	-5.42981e-08	-5.18383e-08	-1.06136e-07	-3.33827e-07	7.22213e-08	-2.61606e-07	-2.69514e-07	5.60555e-07	2.91040e-07	-8.40711e-07	6.82037e-08	-7.72507e-07	-7.22257e-08	2.47378e-09	-6.97519e-08	4.49417e-08	-9.43502e-08	-4.94085e-08	-6.59420e-07	3.74989e-08	-6.21921e-07
2.998	-7.26660e-07	4.87209e-08	-6.77939e-07	-5.24827e-08	-5.21987e-08	-1.04681e-07	-3.31988e-07	7.21609e-08	-2.59827e-07	-2.65283e-07	5.62555e-07	2.97272e-07	-8.43979e-07	6.84689e-08	-7.75510e-07	-6.98589e-08	2.32193e-09	-6.75370e-08	4.78751e-08	-9.45387e-08	-4.66636e-08	-6.62389e-07	3.76677e-08	-6.24721e-07
3.023	-7.29108e-07	4.88850e-08	-6.80223e-07	-5.06431e-08	-5.25595e-08	-1.03203e-07	-3.30105e-07	7.20953e-08	-2.58010e-07	-2.60989e-07	5.64538e-07	3.03548e-07	-8.47215e-07	6.87314e-08	-7.78483e-07	-6.74611e-08	2.16847e-09	-6.52926e-08	5.08378e-08	-9.47227e-08	-4.38849e-08	-6.65335e-07	3.78353e-08	-6.27500e-07
3.047	-7.31523e-07	4.90470e-08	-6.82476e-07	-4.87795e-08	-5.29206e-08	-1.01700e-07	-3.28177e-07	7.20245e-08	-2.56152e-07	-2.56634e-07	5.66501e-07	3.09867e-07	-8.50417e-07	6.89912e-08	-7.81426e-07	-6.50323e-08	2.01343e-09	-6.30188e-08	5.38298e-08	-9.49022e-08	-4.10724e-08	-6.68259e-07	3.80016e-08	-6.30258e-07
3.072	-7.33904e-07	4.92066e-08	-6.84698e-07	-4.68918e-08	-5.32820e-08	-1.00174e-07	-3.26204e-07	7.19486e-08	-2.54255e-07	-2.52217e-07	5.68446e-07	3.16229e-07	-8.53587e-07	6.92483e-08	-7.84339e-07	-6.25726e-08	1.85680e-09	-6.07158e-08	5.68508e-08	-9.50771e-08	-3.82263e-08	-6.71161e-07	3.81666e-08	-6.32994e-07
3.097	-7.36252e-07	4.93640e-08	-6.86888e-07	-4.49801e-08	-5.36437e-08	-9.86238e-08	-3.24187e-07	7.18676e-08	-2.52319e-07	-2.47738e-07	5.70372e-07	3.22634e-07	-8.56724e-07	6.95028e-08	-7.87221e-07	-6.00821e-08	1.69859e-09	-5.83835e-08	5.99010e-08	-9.52475e-08	-3.53466e-08	-6.74040e-07	3.83303e-08	-6.35709e-07
3.121	-7.38566e-07	4.95192e-08	-6.89047e-07	-4.30446e-08	-5.40057e-08	-9.70503e-08	-3.22125e-07	7.17815e-08	-2.50344e-07	-2.43199e-07	5.72280e-07	3.29082e-07	-8.59827e-07	6.97545e-08	-7.90072e-07	-5.75610e-08	1.53881e-09	-5.60222e-08	6.29800e-08	-9.54135e-08	-3.24335e-08	-6.76896e-07	3.84927e-08	-6.38403e-07
3.146	-7.40846e-07	4.96720e-08	-6.91174e-07	-4.10852e-08	-5.43680e-08	-9.54532e-08	-3.20019e-07	7.16903e-08	-2.48329e-07	-2.38598e-07	5.74169e-07	3.35572e-07	-8.62896e-07	7.00036e-08	-7.92893e-07	-5.50093e-08	1.37747e-09	-5.36318e-08	6.60879e-08	-9.55749e-08	-2.94870e-08	-6.79729e-07	3.86538e-08	-6.41075e-07
3.170	-7.43092e-07	4.98226e-08	-6.93269e-07	-3.91021e-08	-5.47305e-08	-9.38327e-08	-3.17870e-07	7.15941e-08	-2.46275e-07	-2.33936e-07	5.76040e-07	3.42104e-07	-8.65932e-07	7.02499e-08	-7.95682e-07	-5.24271e-08	1.21457e-09	-5.12125e-08	6.92246e-08	-9.57319e-08	-2.65074e-08	-6.82539e-07	3.88136e-08	-6.43725e-07
3.195	-7.45304e-07	4.99709e-08	-6.95333e-07	-3.70953e-08	-5.50934e-08	-9.21887e-08	-3.15675e-07	7.14929e-08	-2.44183e-07	-2.29214e-07	5.77892e-07	3.48678e-07	-8.68934e-07	7.04934e-08	-7.98441e-07	-4.98145e-08	1.05013e-09	-4.87644e-08	7.23899e-08	-9.58845e-08	-2.34946e-08	-6.85326e-07	3.89721e-08	-6.46354e-07
3.219	-7.47481e-07	5.01169e-08	-6.97364e-07	-3.50649e-08	-5.54566e-08	-9.05215e-08	-3.13437e-07	7.13866e-08	-2.42051e-07	-2.24431e-07	5.79725e-07	3.55294e-07	-8.71903e-07	7.07342e-08	-8.01168e-07	-4.71716e-08	8.84150e-10	-4.62875e-08	7.55837e-08	-9.60325e-08	-2.04488e-08	-6.88089e-07	3.91292e-08	-6.48960e-07
3.244	-7.49624e-07	5.02606e-08	-6.99364e-07	-3.30109e-08	-5.58200e-08	-8.88309e-08	-3.11156e-07	7.12753e-08	-2.39880e-07	-2.19588e-07	5.81540e-07	3.61952e-07	-8.74837e-07	7.09722e-08	-8.03864e-07	-4.44986e-08	7.16638e-10	-4.37819e-08	7.88060e-08	-9.61762e-08	-1.73702e-08	-6.90829e-07	3.92851e-08	-6.51544e-07
3.269	-7.51733e-07	5.04020e-08	-7.01331e-07	-3.09334e-08	-5.61838e-08	-8.71172e-08	-3.08830e-07	7.11591e-08	-2.37671e-07	-2.14686e-07	5.83336e-07	3.68650e-07	-8.77737e-07	7.12075e-08	-8.06529e-07	-4.17954e-08	5.47601e-10	-4.12478e-08	8.20566e-08	-9.63154e-08	-1.42588e-08	-6.93545e-07	3.94395e-08	-6.54106e-07
3.293	-7.53807e-07	5.05410e-08	-7.03266e-07	-2.88326e-08	-5.65478e-08	-8.53803e-08	-3.06461e-07	7.10380e-08	-2.35423e-07	-2.09724e-07	5.85114e-07	3.75390e-07	-8.80602e-07	7.14400e-08	-8.09162e-07	-3.90623e-08	3.77048e-10	-3.86852e-08	8.53355e-08	-9.64503e-08	-1.11148e-08	-6.96238e-07	3.95927e-08	-6.56645e-07
3.318	-7.55846e-07	5.06777e-08	-7.05168e-07	-2.67084e-08	-5.69120e-08	-8.36204e-08	-3.04048e-07	7.09119e-08	-2.33136e-07	-2.04702e-07	5.86873e-07	3.82171e-07	-8.83434e-07	7.16697e-08	-8.11764e-07	-3.62992e-08	2.04986e-10	-3.60942e-08	8.86425e-08	-9.65807e-08	-7.93818e-09	-6.98907e-07	3.97444e-08	-6.59163e-07
3.342	-7.57850e-07	5.08121e-08	-7.07038e-07	-2.45609e-08	-5.72766e-08	-8.18375e-08	-3.01592e-07	7.07809e-08	-2.30811e-07	-1.99622e-07	5.88613e-07	3.88992e-07	-8.86230e-07	7.18966e-08	-8.14334e-07	-3.35064e-08	3.14225e-11	-3.34750e-08	9.19776e-08	-9.67068e-08	-4.72917e-09	-7.01552e-07	3.98948e-08	-6.61657e-07
3.367	-7.59819e-07	5.09441e-08	-7.08875e-07	-2.23903e-08	-5.76414e-08	-8.00317e-08	-2.99092e-07	7.06451e-08	-2.28447e-07	-1.94482e-07	5.90335e-07	3.95853e-07	-8.88992e-07	7.21206e-08	-8.16871e-07	-3.06839e-08	-1.43634e-10	-3.08276e-08	9.53406e-08	-9.68285e-08	-1.48786e-09	-7.04172e-07	4.00438e-08	-6.64129e-07
3.391	-7.61752e-07	5.10738e-08	-7.10679e-07	-2.01965e-08	-5.80065e-08	-7.82031e-08	-2.96549e-07	7.05044e-08	-2.26045e-07	-1.89284e-07	5.92038e-07	4.02755e-07	-8.91719e-07	7.23418e-08	-8.19377e-07	-2.78318e-08	-3.20177e-10	-2.81520e-08	9.87314e-08	-9.69458e-08	1.78562e-09	-7.06769e-07	4.01915e-08	-6.66577e-07
3.416	-7.63651e-07	5.12011e-08	-7.12450e-07	-1.79798e-08	-5.83719e-08	-7.63516e-08	-2.93963e-07	7.03589e-08	-2.23604e-07	-1.84027e-07	5.93723e-07	4.09696e-07	-8.94411e-07	7.25602e-08	-8.21851e-07	-2.49503e-08	-4.98199e-10	-2.54485e-08	1.02150e-07	-9.70588e-08	5.09117e-09	-7.09341e-07	4.03378e-08	-6.69003e-07
3.441	-7.65514e-07	5.13260e-08	-7.14188e-07	-1.57400e-08	-5.87375e-08	-7.44775e-08	-2.91334e-07	7.02085e-08	-2.21125e-07	-1.78712e-07	5.95389e-07	4.16677e-07	-8.97068e-07	7.27758e-08	-8.24292e-07	-2.20394e-08	-6.77691e-10	-2.27171e-08	1.05596e-07	-9.71674e-08	8.42866e-09	-7.11888e-07	4.04826e-08	-6.71406e-07
3.465	-7.67342e-07	5.14485e-08	-7.15893e-07	-1.34774e-08	-5.91034e-08	-7.25808e-08	-2.88662e-07	7.00534e-08	-2.18609e-07	-1.73340e-07	5.97037e-07	4.23697e-07	-8.99689e-07	7.29885e-08	-8.26701e-07	-1.90992e-08	-8.58647e-10	-1.99579e-08	1.09070e-07	-9.72718e-08	1.17980e-08	-7.14411e-07	4.06261e-08	-6.73785e-07
3.490	-7.69133e-07	5.15687e-08	-7.17565e-07	-1.11920e-08	-5.94695e-08	-7.06615e-08	-2.85947e-07	6.98935e-08	-2.16054e-07	-1.67909e-07	5.98666e-07	4.30757e-07	-9.02276e-07	7.31983e-08	-8.29077e-07	-1.61299e-08	-1.04106e-09	-1.71710e-08	1.12571e-07	-9.73718e-08	1.51990e-08	-7.16910e-07	4.07682e-08	-6.76141e-07
3.514	-7.70890e-07	5.16864e-08	-7.19203e-07	-8.88379e-09	-5.98359e-08	-6.87197e-08	-2.83190e-07	6.97289e-08	-2.13461e-07	-1.62421e-07	6.00277e-07	4.37855e-07	-9.04826e-07	7.34052e-08	-8.31421e-07	-1.31316e-08	-1.22492e-09	-1.43565e-08	1.16099e-07	-9.74675e-08	1.86315e-08	-7.19383e-07	4.09088e-08	-6.78474e-07
3.539	-7.72610e-07	5.18017e-08	-7.20808e-07	-6.55298e-09	-6.02026e-08	-6.67556e-08	-2.80390e-07	6.95595e-08	-2.10830e-07	-1.56876e-07	6.01869e-07	4.44992e-07	-9.07341e-07	7.36092e-08	-8.33732e-07	-1.01043e-08	-1.41022e-09	-1.15145e-08	1.19655e-07	-9.75590e-08	2.20955e-08	-7.21831e-07	4.10481e-08	-6.80783e-07
3.564	-7.74294e-07	5.19147e-08	-7.22379e-07	-4.19960e-09	-6.05695e-08	-6.47691e-08	-2.77548e-07	6.93855e-08	-2.08162e-07	-1.51275e-07	6.03442e-07	4.52168e-07	-9.09821e-07	7.38104e-08	-8.36010e-07	-7.04817e-09	-1.59696e-09	-8.64513e-09	1.23237e-07	-9.76462e-08	2.55909e-08	-7.24255e-07	4.11859e-08	-6.83069e-07
3.588	-7.75942e-07	5.20252e-08	-7.23917e-07	-1.82374e-09	-6.09366e-08	-6.27604e-08	-2.74663e-07	6.92067e-08	-2.05456e-07	-1.45616e-07	6.04997e-07	4.59381e-07	-9.12264e-07	7.40086e-08	-8.38255e-07	-3.96335e-09	-1.78512e-09	-5.74847e-09	1.26847e-07	-9.77292e-08	2.91174e-08	-7.26653e-07	4.13222e-08	-6.85330e-07
3.613	-7.77554e-07	5.21332e-08	-7.25421e-07	5.74537e-10	-6.13040e-08	-6.07295e-08	-2.71736e-07	6.90233e-08	-2.02713e-07	-1.39901e-07	6.06534e-07	4.66633e-07	-9.14672e-07	7.42039e-08	-8.40468e-07	-8.49935e-10	-1.97470e-09	-2.82463e-09	1.30483e-07	-9.78079e-08	3.26749e-08	-7.29025e-07	4.14572e-08	-6.87568e-07
3.637	-7.79130e-07	5.22389e-08	-7.26891e-07	2.99514e-09	-6.16716e-08	-5.86765e-08	-2.68767e-07	6.88353e-08	-1.99932e-07	-1.34130e-07	6.08052e-07	4.73922e-07	-9.17043e-07	7.43963e-08	-8.42647e-07	2.29197e-09	-2.16569e-09	1.26278e-10	1.34146e-07	-9.78824e-08	3.62634e-08	-7.31373e-07	4.15906e-08	-6.89782e-07
3.662	-7.80669e-07	5.23421e-08	-7.28327e-07	5.43798e-09	-6.20395e-08	-5.66015e-08	-2.65756e-07	6.86427e-08	-1.97113e-07	-1.28303e-07	6.09551e-07	4.81248e-07	-9.19378e-07	7.45857e-08	-8.44792e-07	5.46224e-09	-2.35808e-09	3.10416e-09	1.37835e-07	-9.79527e-08	3.98827e-08	-7.33694e-07	4.17227e-08	-6.91972e-07
3.686	-7.82172e-07	5.24428e-08	-7.29729e-07	7.90299e-09	-6.24076e-08	-5.45046e-08	-2.62703e-07	6.84455e-08	-1.94258e-07	-1.22420e-07	6.11032e-07	4.88612e-07	-9.21677e-07	7.47722e-08	-8.46904e-07	8.66077e-09	-2.55188e-09	6.10890e-09	1.41552e-07	-9.80188e-08	4.35327e-08	-7.35990e-07	4.18532e-08	-6.94137e-07
3.711	-7.83638e-07	5.25411e-08	-7.31097e-07	1.03901e-08	-6.27760e-08	-5.23859e-08	-2.59609e-07	6.82438e-08	-1.91365e-07	-1.16482e-07	6.12495e-07	4.96013e-07	-9.23939e-07	7.49557e-08	-8.48983e-07	1.18874e-08	-2.74706e-09	9.14039e-09	1.45294e-07	-9.80807e-08	4.72132e-08	-7.38261e-07	4.19823e-08	-6.96278e-07
3.736	-7.85067e-07	5.26370e-08	-7.32430e-07	1.28991e-08	-6.31445e-08	-5.02454e-08	-2.56472e-07	6.80375e-08	-1.88435e-07	-1.10488e-07	6.13939e-07	5.03451e-07	-9.26164e-07	7.51363e-08	-8.51028e-07	1.51421e-08	-2.94362e-09	1.21985e-08	1.49063e-07	-9.81385e-08	5.09241e-08	-7.40505e-07	4.21100e-08	-6.98395e-07
3.760	-7.86459e-07	5.27303e-08	-7.33729e-07	1.54301e-08	-6.35133e-08	-4.80832e-08	-2.53295e-07	6.78266e-08	-1.85468e-07	-1.04440e-07	6.15365e-07	5.10924e-07	-9.28353e-07	7.53138e-08	-8.53039e-07	1.84248e-08	-3.14156e-09	1.52832e-08	1.52857e-07	-9.81921e-08	5.46653e-08	-7.42723e-07	4.22361e-08	-7.00487e-07
3.785	-7.87815e-07	5.28212e-08	-7.34994e-07	1.79829e-08	-6.38823e-08	-4.58994e-08	-2.50076e-07	6.76113e-08	-1.82464e-07	-9.83375e-08	6.16772e-07	5.18435e-07	-9.30505e-07	7.54884e-08	-8.55017e-07	2.17352e-08	-3.34086e-09	1.83943e-08	1.56678e-07	-9.82416e-08	5.84366e-08	-7.44915e-07	4.23608e-08	-7.02555e-07
3.809	-7.89133e-07	5.29096e-08	-7.36224e-07	2.05575e-08	-6.42516e-08	-4.36941e-08	-2.46815e-07	6.73915e-08	-1.79424e-07	-9.21804e-08	6.18161e-07	5.25981e-07	-9.32620e-07	7.56600e-08	-8.56960e-07	2.50732e-08	-3.54153e-09	2.15317e-08	1.60525e-07	-9.82870e-08	6.22379e-08	-7.47081e-07	4.24839e-08	-7.04597e-07
3.834	-7.90415e-07	5.29955e-08	-7.37419e-07	2.31537e-08	-6.46210e-08	-4.14674e-08	-2.43514e-07	6.71673e-08	-1.76347e-07	-8.59691e-08	6.19532e-07	5.33562e-07	-9.34698e-07	7.58286e-08	-8.58870e-07	2.84389e-08	-3.74355e-09	2.46953e-08	1.64397e-07	-9.83283e-08	6.60690e-08	-7.49221e-07	4.26056e-08	-7.06615e-07
3.858	-7.91659e-07	5.30789e-08	-7.38580e-07	2.57714e-08	-6.49907e-08	-3.92193e-08	-2.40172e-07	6.69387e-08	-1.73233e-07	-7.97040e-08	6.20884e-07	5.41180e-07	-9.36739e-07	7.59942e-08	-8.60745e-07	3.18319e-08	-3.94691e-09	2.78850e-08	1.68295e-07	-9.83655e-08	6.99299e-08	-7.51334e-07	4.27258e-08	-7.08608e-07
3.883	-7.92865e-07	5.31598e-08	-7.39706e-07	2.84107e-08	-6.53606e-08	-3.69500e-08	-2.36789e-07	6.67056e-08	-1.70083e-07	-7.33854e-08	6.22217e-07	5.48832e-07	-9.38743e-07	7.61567e-08	-8.62586e-07	3.52523e-08	-4.15161e-09	3.11007e-08	1.72219e-07	-9.83986e-08	7.38203e-08	-7.53421e-07	4.28444e-08	-7.10576e-07
3.908	-7.94035e-07	5.32382e-08	-7.40796e-07	3.10713e-08	-6.57307e-08	-3.46595e-08	-2.33365e-07	6.64682e-08	-1.66897e-07	-6.70134e-08	6.23533e-07	5.56519e-07	-9.40709e-07	7.63162e-08	-8.64393e-07	3.86999e-08	-4.35765e-09	3.43422e-08	1.76168e-07	-9.84276e-08	7.77402e-08	-7.55481e-07	4.29616e-08	-7.12519e-07
3.932	-7.95166e-07	5.33141e-08	-7.41852e-07	3.37532e-08	-6.61010e-08	-3.23479e-08	-2.29901e-07	6.62264e-08	-1.63674e-07	-6.05884e-08	6.24830e-07	5.64242e-07	-9.42638e-07	7.64727e-08	-8.66165e-07	4.21745e-08	-4.56500e-09	3.76095e-08	1.80142e-07	-9.84527e-08	8.16894e-08	-7.57514e-07	4.30772e-08	-7.14437e-07
3.957	-7.96261e-07	5.33875e-08	-7.42873e-07	3.64563e-08	-6.64716e-08	-3.00153e-08	-2.26396e-07	6.59803e-08	-1.60415e-07	-5.41106e-08	6.26109e-07	5.71998e-07	-9.44529e-07	7.66261e-08	-8.67903e-07	4.56761e-08	-4.77368e-09	4.09024e-08	1.84141e-07	-9.84737e-08	8.56677e-08	-7.59520e-07	4.31913e-08	-7.16329e-07
3.981	-7.97317e-07	5.34583e-08	-7.43859e-07	3.91805e-08	-6.68423e-08	-2.76618e-08	-2.22851e-07	6.57298e-08	-1.57121e-07	-4.75803e-08	6.27369e-07	5.79789e-07	-9.46383e-07	7.67765e-08	-8.69606e-07	4.92045e-08	-4.98366e-09	4.42208e-08	1.88166e-07	-9.84907e-08	8.96750e-08	-7.61500e-07	4.33039e-08	-7.18196e-07
4.006	-7.98336e-07	5.35266e-08	-7.44809e-07	4.19258e-08	-6.72132e-08	-2.52874e-08	-2.19265e-07	6.54751e-08	-1.53790e-07	-4.09977e-08	6.28611e-07	5.87613e-07	-9.48198e-07	7.69238e-08	-8.71275e-07	5.27596e-08	-5.19494e-09	4.75647e-08	1.92215e-07	-9.85037e-08	9.37112e-08	-7.63452e-07	4.34149e-08	-7.20037e-07
4.030	-7.99316e-07	5.35923e-08	-7.45724e-07	4.46920e-08	-6.75843e-08	-2.28924e-08	-2.15640e-07	6.52161e-08	-1.50424e-07	-3.43632e-08	6.29835e-07	5.95472e-07	-9.49976e-07	7.70680e-08	-8.72908e-07	5.63413e-08	-5.40753e-09	5.09338e-08	1.96289e-07	-9.85127e-08	9.77762e-08	-7.65377e-07	4.35244e-08	-7.21853e-07
4.055	-8.00259e-07	5.36556e-08	-7.46604e-07	4.74790e-08	-6.79556e-08	-2.04767e-08	-2.11975e-07	6.49529e-08	-1.47022e-07	-2.76770e-08	6.31041e-07	6.03364e-07	-9.51716e-07	7.72092e-08	-8.74507e-07	5.99494e-08	-5.62139e-09	5.43280e-08	2.00387e-07	-9.85178e-08	1.01870e-07	-7.67275e-07	4.36323e-08	-7.23643e-07
4.080	-8.01164e-07	5.37162e-08	-7.47448e-07	5.02868e-08	-6.83272e-08	-1.80404e-08	-2.08270e-07	6.46855e-08	-1.43584e-07	-2.09394e-08	6.32228e-07	6.11289e-07	-9.53418e-07	7.73472e-08	-8.76071e-07	6.35839e-08	-5.83654e-09	5.77474e-08	2.04510e-07	-9.85189e-08	1.05992e-07	-7.69146e-07	4.37387e-08	-7.25407e-07
4.104	-8.02030e-07	5.37743e-08	-7.48256e-07	5.31152e-08	-6.86989e-08	-1.55837e-08	-2.04525e-07	6.44139e-08	-1.40111e-07	-1.41505e-08	6.33397e-07	6.19247e-07	-9.55081e-07	7.74822e-08	-8.77599e-07	6.72445e-08	-6.05297e-09	6.11916e-08	2.08658e-07	-9.85161e-08	1.10142e-07	-7.70989e-07	4.38435e-08	-7.27145e-07
4.129	-8.02859e-07	5.38298e-08	-7.49029e-07	5.59642e-08	-6.90708e-08	-1.31066e-08	-2.00741e-07	6.41381e-08	-1.36603e-07	-7.31083e-09	6.34548e-07	6.27237e-07	-9.56707e-07	7.76140e-08	-8.79093e-07	7.09313e-08	-6.27066e-09	6.46606e-08	2.12829e-07	-9.85094e-08	1.14320e-07	-7.72805e-07	4.39467e-08	-7.28858e-07
4.153	-8.03649e-07	5.38828e-08	-7.49766e-07	5.88336e-08	-6.94428e-08	-1.06092e-08	-1.96917e-07	6.38581e-08	-1.33059e-07	-4.20506e-10	6.35681e-07	6.35260e-07	-9.58293e-07	7.77428e-08	-8.80551e-07	7.46439e-08	-6.48961e-09	6.81543e-08	2.17025e-07	-9.84988e-08	1.18526e-07	-7.74592e-07	4.40484e-08	-7.30544e-07
4.178	-8.04400e-07	5.39332e-08	-7.50467e-07	6.17234e-08	-6.98151e-08	-8.09167e-09	-1.93055e-07	6.35740e-08	-1.29481e-07	6.52016e-09	6.36795e-07	6.43316e-07	-9.59842e-07	7.78684e-08	-8.81973e-07	7.83824e-08	-6.70982e-09	7.16726e-08	2.21245e-07	-9.84843e-08	1.22761e-07	-7.76353e-07	4.41485e-08	-7.32204e-07
4.202	-8.05114e-07	5.39810e-08	-7.51132e-07	6.46335e-08	-7.01875e-08	-5.55403e-09	-1.89153e-07	6.32859e-08	-1.25867e-07	1.35109e-08	6.37892e-07	6.51403e-07	-9.61352e-07	7.79909e-08	-8.83361e-07	8.21465e-08	-6.93127e-09	7.52153e-08	2.25488e-07	-9.84660e-08	1.27022e-07	-7.78085e-07	4.42470e-08	-7.33838e-07
4.227	-8.05788e-07	5.40263e-08	-7.51762e-07	6.75638e-08	-7.05601e-08	-2.99639e-09	-1.85212e-07	6.29936e-08	-1.22219e-07	2.05514e-08	6.38970e-07	6.59521e-07	-9.62823e-07	7.81102e-08	-8.84712e-07	8.59362e-08	-7.15396e-09	7.87823e-08	2.29756e-07	-9.84438e-08	1.31312e-07	-7.79790e-07	4.43439e-08	-7.35446e-07
4.252	-8.06424e-07	5.40689e-08	-7.52355e-07	7.05141e-08	-7.09329e-08	-4.18840e-10	-1.81233e-07	6.26973e-08	-1.18535e-07	2.76415e-08	6.40030e-07	6.67672e-07	-9.64255e-07	7.82264e-08	-8.86029e-07	8.97513e-08	-7.37788e-09	8.23735e-08	2.34046e-07	-9.84178e-08	1.35628e-07	-7.81466e-07	4.44393e-08	-7.37027e-07
4.276	-8.07022e-07	5.41090e-08	-7.52913e-07	7.34844e-08	-7.13059e-08	2.17851e-09	-1.77215e-07	6.23970e-08	-1.14818e-07	3.47807e-08	6.41072e-07	6.75853e-07	-9.65649e-07	7.83395e-08	-8.87309e-07	9.35917e-08	-7.60303e-09	8.59887e-08	2.38360e-07	-9.83880e-08	1.39972e-07	-7.83115e-07	4.45330e-08	-7.38582e-07
4.301	-8.07580e-07	5.41464e-08	-7.53434e-07	7.64746e-08	-7.16790e-08	4.79558e-09	-1.73158e-07	6.20927e-08	-1.11065e-07	4.19690e-08	6.42096e-07	6.84065e-07	-9.67003e-07	7.84494e-08	-8.88554e-07	9.74573e-08	-7.82939e-09	8.96279e-08	2.42698e-07	-9.83545e-08	1.44343e-07	-7.84735e-07	4.46252e-08	-7.40110e-07
4.325	-8.08100e-07	5.41813e-08	-7.53919e-07	7.94846e-08	-7.20523e-08	7.43226e-09	-1.69063e-07	6.17843e-08	-1.07279e-07	4.92059e-08	6.43102e-07	6.92308e-07	-9.68319e-07	7.85561e-08	-8.89763e-07	1.01348e-07	-8.05697e-09	9.32909e-08	2.47058e-07	-9.83171e-08	1.48741e-07	-7.86327e-07	4.47157e-08	-7.41611e-07
4.350	-8.08581e-07	5.42135e-08	-7.54367e-07	8.25142e-08	-7.24258e-08	1.00885e-08	-1.64930e-07	6.14721e-08	-1.03458e-07	5.64913e-08	6.44090e-07	7.00581e-07	-9.69595e-07	7.86597e-08	-8.90936e-07	1.05263e-07	-8.28575e-09	9.69775e-08	2.51442e-07	-9.82760e-08	1.53166e-07	-7.87891e-07	4.48046e-08	-7.43086e-07
4.375	-8.09023e-07	5.42431e-08	-7.54780e-07	8.55635e-08	-7.27994e-08	1.27641e-08	-1.60759e-07	6.11559e-08	-9.96033e-08	6.38247e-08	6.45060e-07	7.08885e-07	-9.70833e-07	7.87601e-08	-8.92073e-07	1.09203e-07	-8.51573e-09	1.00688e-07	2.55848e-07	-9.82311e-08	1.57617e-07	-7.89426e-07	4.48919e-08	-7.44534e-07
4.399	-8.09425e-07	5.42701e-08	-7.55155e-07	8.86322e-08	-7.31732e-08	1.54590e-08	-1.56550e-07	6.08357e-08	-9.57145e-08	7.12060e-08	6.46012e-07	7.17218e-07	-9.72031e-07	7.88573e-08	-8.93174e-07	1.13168e-07	-8.74690e-09	1.04421e-07	2.60277e-07	-9.81825e-08	1.62095e-07	-7.90933e-07	4.49776e-08	-7.45955e-07
4.424	-8.09789e-07	5.42945e-08	-7.55495e-07	9.17203e-08	-7.35471e-08	1.81732e-08	-1.52303e-07	6.05117e-08	-9.17918e-08	7.86349e-08	6.46946e-07	7.25580e-07	-9.73190e-07	7.89513e-08	-8.94238e-07	1.17158e-07	-8.97926e-09	1.08178e-07	2.64729e-07	-9.81303e-08	1.66599e-07	-7.92411e-07	4.50617e-08	-7.47350e-07
4.448	-8.10114e-07	5.43163e-08	-7.55798e-07	9.48277e-08	-7.39212e-08	2.09065e-08	-1.48019e-07	6.01838e-08	-8.78354e-08	8.61110e-08	6.47862e-07	7.33973e-07	-9.74309e-07	7.90421e-08	-8.95267e-07	1.21171e-07	-9.21279e-09	1.11958e-07	2.69203e-07	-9.80743e-08	1.71129e-07	-7.93861e-07	4.51441e-08	-7.48717e-07
4.473	-8.10399e-07	5.43354e-08	-7.56064e-07	9.79543e-08	-7.42955e-08	2.36588e-08	-1.43698e-07	5.98521e-08	-8.38454e-08	9.36342e-08	6.48760e-07	7.42394e-07	-9.75389e-07	7.91297e-08	-8.96259e-07	1.25209e-07	-9.44749e-09	1.15762e-07	2.73699e-07	-9.80147e-08	1.75685e-07	-7.95282e-07	4.52249e-08	-7.50057e-07
4.497	-8.10645e-07	5.43519e-08	-7.56293e-07	1.01100e-07	-7.46698e-08	2.64301e-08	-1.39339e-07	5.95166e-08	-7.98220e-08	1.01204e-07	6.49640e-07	7.50844e-07	-9.76429e-07	7.92141e-08	-8.97215e-07	1.29271e-07	-9.68336e-09	1.19588e-07	2.78218e-07	-9.79514e-08	1.80267e-07	-7.96674e-07	4.53041e-08	-7.51370e-07
4.522	-8.10852e-07	5.43658e-08	-7.56486e-07	1.04264e-07	-7.50444e-08	2.92201e-08	-1.34942e-07	5.91772e-08	-7.57652e-08	1.08820e-07	6.50502e-07	7.59322e-07	-9.77430e-07	7.92952e-08	-8.98135e-07	1.33357e-07	-9.92039e-09	1.23436e-07	2.82758e-07	-9.78845e-08	1.84874e-07	-7.98037e-07	4.53816e-08	-7.52656e-07
4.547	-8.11019e-07	5.43770e-08	-7.56642e-07	1.07448e-07	-7.54190e-08	3.20289e-08	-1.30509e-07	5.88341e-08	-7.16753e-08	1.16483e-07	6.51346e-07	7.67829e-07	-9.78391e-07	7.93732e-08	-8.99018e-07	1.37466e-07	-1.01586e-08	1.27308e-07	2.87321e-07	-9.78140e-08	1.89507e-07	-7.99372e-07	4.54575e-08	-7.53914e-07
4.571	-8.11147e-07	5.43856e-08	-7.56762e-07	1.10650e-07	-7.57939e-08	3.48563e-08	-1.26040e-07	5.84873e-08	-6.75523e-08	1.24191e-07	6.52173e-07	7.76364e-07	-9.79312e-07	7.94479e-08	-8.99864e-07	1.41600e-07	-1.03979e-08	1.31202e-07	2.91905e-07	-9.77399e-08	1.94165e-07	-8.00677e-07	4.55317e-08	-7.55145e-07
4.596	-8.11236e-07	5.43915e-08	-7.56844e-07	1.13871e-07	-7.61688e-08	3.77023e-08	-1.21533e-07	5.81367e-08	-6.33963e-08	1.31945e-07	6.52982e-07	7.84927e-07	-9.80193e-07	7.95194e-08	-9.00674e-07	1.45756e-07	-1.06383e-08	1.35118e-07	2.96511e-07	-9.76622e-08	1.98848e-07	-8.01953e-07	4.56043e-08	-7.56349e-07
4.620	-8.11284e-07	5.43948e-08	-7.56890e-07	1.17111e-07	-7.65439e-08	4.05666e-08	-1.16990e-07	5.77824e-08	-5.92076e-08	1.39744e-07	6.53773e-07	7.93517e-07	-9.81035e-07	7.95877e-08	-9.01447e-07	1.49937e-07	-1.08799e-08	1.39057e-07	3.01138e-07	-9.75810e-08	2.03557e-07	-8.03200e-07	4.56752e-08	-7.57525e-07
4.645	-8.11293e-07	5.43954e-08	-7.56898e-07	1.20368e-07	-7.69191e-08	4.34493e-08	-1.12411e-07	5.74245e-08	-5.49862e-08	1.47588e-07	6.54546e-07	8.02134e-07	-9.81836e-07	7.96527e-08	-9.02183e-07	1.54140e-07	-1.11226e-08	1.43017e-07	3.05786e-07	-9.74962e-08	2.08290e-07	-8.04418e-07	4.57445e-08	-7.58674e-07
4.669	-8.11263e-07	5.43933e-08	-7.56870e-07	1.23645e-07	-7.72945e-08	4.63502e-08	-1.07795e-07	5.70629e-08	-5.07323e-08	1.55477e-07	6.55301e-07	8.10779e-07	-9.82597e-07	7.97145e-08	-9.02883e-07	1.58366e-07	-1.13665e-08	1.47000e-07	3.10456e-07	-9.74079e-08	2.13048e-07	-8.05607e-07	4.58121e-08	-7.59795e-07
4.694	-8.11193e-07	5.43886e-08	-7.56804e-07	1.26939e-07	-7.76699e-08	4.92692e-08	-1.03144e-07	5.66977e-08	-4.64461e-08	1.63410e-07	6.56039e-07	8.19450e-07	-9.83318e-07	7.97730e-08	-9.03545e-07	1.62616e-07	-1.16114e-08	1.51004e-07	3.15146e-07	-9.73161e-08	2.17830e-07	-8.06766e-07	4.58780e-08	-7.60888e-07
4.719	-8.11083e-07	5.43813e-08	-7.56701e-07	1.30252e-07	-7.80455e-08	5.22061e-08	-9.84564e-08	5.63288e-08	-4.21275e-08	1.71388e-07	6.56759e-07	8.28147e-07	-9.83999e-07	7.98282e-08	-9.04171e-07	1.66888e-07	-1.18575e-08	1.55030e-07	3.19857e-07	-9.72208e-08	2.22637e-07	-8.07896e-07	4.59422e-08	-7.61953e-07
4.743	-8.10933e-07	5.43712e-08	-7.56562e-07	1.33582e-07	-7.84212e-08	5.51610e-08	-9.37333e-08	5.59564e-08	-3.77769e-08	1.79409e-07	6.57462e-07	8.36871e-07	-9.84640e-07	7.98802e-08	-9.04760e-07	1.71183e-07	-1.21046e-08	1.59078e-07	3.24589e-07	-9.71221e-08	2.27467e-07	-8.08996e-07	4.60048e-08	-7.62991e-07
4.768	-8.10743e-07	5.43585e-08	-7.56385e-07	1.36931e-07	-7.87971e-08	5.81337e-08	-8.89747e-08	5.55804e-08	-3.33943e-08	1.87474e-07	6.58147e-07	8.45621e-07	-9.85241e-07	7.99289e-08	-9.05312e-07	1.75500e-07	-1.23528e-08	1.63147e-07	3.29342e-07	-9.70199e-08	2.32322e-07	-8.10067e-07	4.60657e-08	-7.64001e-07
4.792	-8.10514e-07	5.43431e-08	-7.56171e-07	1.40297e-07	-7.91730e-08	6.11241e-08	-8.41808e-08	5.52009e-08	-2.89799e-08	1.95582e-07	6.58814e-07	8.54396e-07	-9.85801e-07	7.99744e-08	-9.05826e-07	1.79840e-07	-1.26022e-08	1.67238e-07	3.34115e-07	-9.69143e-08	2.37200e-07	-8.11108e-07	4.61249e-08	-7.64983e-07
4.817	-8.10244e-07	5.43250e-08	-7.55919e-07	1.43681e-07	-7.95491e-08	6.41320e-08	-7.93517e-08	5.48179e-08	-2.45338e-08	2.03733e-07	6.59464e-07	8.63197e-07	-9.86320e-07	8.00165e-08	-9.06304e-07	1.84202e-07	-1.28526e-08	1.71349e-07	3.38908e-07	-9.68052e-08	2.42103e-07	-8.12119e-07	4.61824e-08	-7.65937e-07
4.841	-8.09935e-07	5.43043e-08	-7.55630e-07	1.47083e-07	-7.99252e-08	6.71574e-08	-7.44875e-08	5.44314e-08	-2.00562e-08	2.11927e-07	6.60096e-07	8.72023e-07	-9.86800e-07	8.00554e-08	-9.06744e-07	1.88586e-07	-1.31040e-08	1.75482e-07	3.43721e-07	-9.66928e-08	2.47028e-07	-8.13101e-07	4.62383e-08	-7.66863e-07
4.866	-8.09585e-07	5.42809e-08	-7.55304e-07	1.50502e-07	-8.03015e-08	7.02001e-08	-6.95885e-08	5.40414e-08	-1.55471e-08	2.20163e-07	6.60710e-07	8.80874e-07	-9.87238e-07	8.00910e-08	-9.07147e-07	1.92992e-07	-1.33566e-08	1.79635e-07	3.48554e-07	-9.65771e-08	2.51977e-07	-8.14053e-07	4.62924e-08	-7.67761e-07
4.891	-8.09196e-07	5.42547e-08	-7.54941e-07	1.53938e-07	-8.06779e-08	7.32602e-08	-6.46548e-08	5.36480e-08	-1.10068e-08	2.28442e-07	6.61308e-07	8.89749e-07	-9.87636e-07	8.01233e-08	-9.07513e-07	1.97419e-07	-1.36102e-08	1.83809e-07	3.53407e-07	-9.64579e-08	2.56949e-07	-8.14976e-07	4.63448e-08	-7.68631e-07
4.915	-8.08766e-07	5.42259e-08	-7.54540e-07	1.57392e-07	-8.10544e-08	7.63373e-08	-5.96866e-08	5.32512e-08	-6.43542e-09	2.36762e-07	6.61887e-07	8.98649e-07	-9.87994e-07	8.01523e-08	-9.07842e-07	2.01869e-07	-1.38648e-08	1.88004e-07	3.58279e-07	-9.63355e-08	2.61944e-07	-8.15868e-07	4.63956e-08	-7.69472e-07
4.940	-8.08296e-07	5.41944e-08	-7.54102e-07	1.60862e-07	-8.14309e-08	7.94315e-08	-5.46840e-08	5.28509e-08	-1.83305e-09	2.45123e-07	6.62450e-07	9.07573e-07	-9.88311e-07	8.01780e-08	-9.08133e-07	2.06339e-07	-1.41205e-08	1.92219e-07	3.63171e-07	-9.62097e-08	2.66962e-07	-8.16730e-07	4.64446e-08	-7.70286e-07
4.964	-8.07786e-07	5.41602e-08	-7.53626e-07	1.64350e-07	-8.18076e-08	8.25427e-08	-4.96472e-08	5.24474e-08	2.80014e-09	2.53526e-07	6.62995e-07	9.16521e-07	-9.88587e-07	8.02004e-08	-9.08386e-07	2.10832e-07	-1.43773e-08	1.96454e-07	3.68083e-07	-9.60806e-08	2.72002e-07	-8.17563e-07	4.64920e-08	-7.71071e-07
4.989	-8.07236e-07	5.41234e-08	-7.53113e-07	1.67855e-07	-8.21844e-08	8.56706e-08	-4.45764e-08	5.20404e-08	7.46401e-09	2.61970e-07	6.63522e-07	9.25492e-07	-9.88822e-07	8.02194e-08	-9.08603e-07	2.15345e-07	-1.46350e-08	2.00710e-07	3.73013e-07	-9.59483e-08	2.77065e-07	-8.18365e-07	4.65376e-08	-7.71828e-07
5.014	-8.06646e-07	5.40838e-08	-7.52562e-07	1.71376e-07	-8.25612e-08	8.88153e-08	-3.94718e-08	5.16302e-08	1.21584e-08	2.70455e-07	6.64032e-07	9.34487e-07	-9.89016e-07	8.02352e-08	-9.08781e-07	2.19879e-07	-1.48938e-08	2.04985e-07	3.77962e-07	-9.58127e-08	2.82150e-07	-8.19138e-07	4.65815e-08	-7.72556e-07
5.038	-8.06015e-07	5.40415e-08	-7.51974e-07	1.74915e-07	-8.29382e-08	9.19765e-08	-3.43334e-08	5.12166e-08	1.68832e-08	2.78979e-07	6.64525e-07	9.43504e-07	-9.89170e-07	8.02477e-08	-9.08922e-07	2.24434e-07	-1.51537e-08	2.09281e-07	3.82930e-07	-9.56739e-08	2.87257e-07	-8.19880e-07	4.66237e-08	-7.73256e-07
5.063	-8.05345e-07	5.39965e-08	-7.51348e-07	1.78469e-07	-8.33152e-08	9.51543e-08	-2.91616e-08	5.07998e-08	2.16382e-08	2.87544e-07	6.65001e-07	9.52545e-07	-9.89283e-07	8.02568e-08	-9.09026e-07	2.29010e-07	-1.54145e-08	2.13596e-07	3.87917e-07	-9.55319e-08	2.92385e-07	-8.20592e-07	4.66642e-08	-7.73928e-07
5.087	-8.04634e-07	5.39489e-08	-7.50685e-07	1.82041e-07	-8.36923e-08	9.83484e-08	-2.39565e-08	5.03797e-08	2.64233e-08	2.96149e-07	6.65459e-07	9.61608e-07	-9.89354e-07	8.02626e-08	-9.09092e-07	2.33607e-07	-1.56763e-08	2.17931e-07	3.92923e-07	-9.53867e-08	2.97536e-07	-8.21274e-07	4.67030e-08	-7.74571e-07
5.112	-8.03882e-07	5.38985e-08	-7.49984e-07	1.85628e-07	-8.40695e-08	1.01559e-07	-1.87181e-08	4.99564e-08	3.12383e-08	3.04793e-07	6.65900e-07	9.70693e-07	-9.89385e-07	8.02651e-08	-9.09120e-07	2.38224e-07	-1.59392e-08	2.22285e-07	3.97947e-07	-9.52383e-08	3.02708e-07	-8.21925e-07	4.67400e-08	-7.75185e-07
5.136	-8.03090e-07	5.38454e-08	-7.49245e-07	1.89232e-07	-8.44467e-08	1.04785e-07	-1.34469e-08	4.95299e-08	3.60831e-08	3.13476e-07	6.66325e-07	9.79800e-07	-9.89375e-07	8.02643e-08	-9.09111e-07	2.42861e-07	-1.62030e-08	2.26658e-07	4.02988e-07	-9.50867e-08	3.07902e-07	-8.22547e-07	4.67754e-08	-7.75771e-07
5.161	-8.02258e-07	5.37896e-08	-7.48469e-07	1.92852e-07	-8.48241e-08	1.08028e-07	-8.14276e-09	4.91002e-08	4.09575e-08	3.22198e-07	6.66731e-07	9.88929e-07	-9.89324e-07	8.02601e-08	-9.09063e-07	2.47519e-07	-1.64679e-08	2.31051e-07	4.08048e-07	-9.49320e-08	3.13116e-07	-8.23138e-07	4.68090e-08	-7.76329e-07
5.186	-8.01386e-07	5.37311e-08	-7.47655e-07	1.96488e-07	-8.52015e-08	1.11286e-07	-2.80604e-09	4.86674e-08	4.58614e-08	3.30959e-07	6.67121e-07	9.98080e-07	-9.89231e-07	8.02526e-08	-9.08978e-07	2.52196e-07	-1.67337e-08	2.35462e-07	4.13126e-07	-9.47742e-08	3.18352e-07	-8.23698e-07	4.68409e-08	-7.76857e-07
5.210	-8.00473e-07	5.36699e-08	-7.46803e-07	2.00140e-07	-8.55789e-08	1.14561e-07	2.56313e-09	4.82314e-08	5.07946e-08	3.39757e-07	6.67494e-07	1.00725e-06	-9.89098e-07	8.02418e-08	-9.08856e-07	2.56893e-07	-1.70005e-08	2.39893e-07	4.18222e-07	-9.46133e-08	3.23609e-07	-8.24228e-07	4.68710e-08	-7.77357e-07
5.235	-7.99520e-07	5.36060e-08	-7.45914e-07	2.03807e-07	-8.59564e-08	1.17851e-07	7.96458e-09	4.77924e-08	5.57569e-08	3.48594e-07	6.67850e-07	1.01644e-06	-9.88923e-07	8.02276e-08	-9.08695e-07	2.61610e-07	-1.72683e-08	2.44342e-07	4.23335e-07	-9.44494e-08	3.28886e-07	-8.24728e-07	4.68994e-08	-7.77829e-07
5.259	-7.98526e-07	5.35394e-08	-7.44987e-07	2.07490e-07	-8.63340e-08	1.21156e-07	1.33981e-08	4.73502e-08	6.07483e-08	3.57469e-07	6.68188e-07	1.02566e-06	-9.88707e-07	8.02101e-08	-9.08497e-07	2.66346e-07	-1.75370e-08	2.48809e-07	4.28466e-07	-9.42823e-08	3.34183e-07	-8.25197e-07	4.69261e-08	-7.78271e-07
5.284	-7.97492e-07	5.34700e-08	-7.44022e-07	2.11189e-07	-8.67117e-08	1.24477e-07	1.88636e-08	4.69050e-08	6.57686e-08	3.66381e-07	6.68510e-07	1.03489e-06	-9.88450e-07	8.01893e-08	-9.08261e-07	2.71102e-07	-1.78067e-08	2.53295e-07	4.33613e-07	-9.41123e-08	3.39501e-07	-8.25636e-07	4.69511e-08	-7.78685e-07
5.308	-7.96417e-07	5.33980e-08	-7.43019e-07	2.14903e-07	-8.70894e-08	1.27814e-07	2.43608e-08	4.64567e-08	7.08175e-08	3.75330e-07	6.68815e-07	1.04414e-06	-9.88151e-07	8.01651e-08	-9.07986e-07	2.75877e-07	-1.80774e-08	2.57799e-07	4.38778e-07	-9.39392e-08	3.44839e-07	-8.26044e-07	4.69743e-08	-7.79070e-07
5.333	-7.95302e-07	5.33232e-08	-7.41979e-07	2.18632e-07	-8.74671e-08	1.31165e-07	2.98895e-08	4.60055e-08	7.58950e-08	3.84316e-07	6.69103e-07	1.05342e-06	-9.87812e-07	8.01375e-08	-9.07674e-07	2.80671e-07	-1.83490e-08	2.62322e-07	4.43960e-07	-9.37631e-08	3.50197e-07	-8.26422e-07	4.69958e-08	-7.79426e-07
5.358	-7.94147e-07	5.32458e-08	-7.40901e-07	2.22377e-07	-8.78449e-08	1.34532e-07	3.54496e-08	4.55512e-08	8.10009e-08	3.93338e-07	6.69374e-07	1.06271e-06	-9.87431e-07	8.01066e-08	-9.07324e-07	2.85484e-07	-1.86216e-08	2.66862e-07	4.49159e-07	-9.35841e-08	3.55575e-07	-8.26769e-07	4.70155e-08	-7.79753e-07
5.382	-7.92951e-07	5.31656e-08	-7.39786e-07	2.26137e-07	-8.82227e-08	1.37914e-07	4.10410e-08	4.50940e-08	8.61350e-08	4.02396e-07	6.69628e-07	1.07202e-06	-9.87009e-07	8.00723e-08	-9.06936e-07	2.90315e-07	-1.88950e-08	2.71420e-07	4.54374e-07	-9.34021e-08	3.60972e-07	-8.27085e-07	4.70335e-08	-7.80052e-07
5.407	-7.91715e-07	5.30827e-08	-7.38632e-07	2.29911e-07	-8.86006e-08	1.41310e-07	4.66633e-08	4.46338e-08	9.12971e-08	4.11490e-07	6.69865e-07	1.08136e-06	-9.86545e-07	8.00347e-08	-9.06510e-07	2.95165e-07	-1.91695e-08	2.75996e-07	4.59605e-07	-9.32171e-08	3.66388e-07	-8.27371e-07	4.70497e-08	-7.80321e-07
5.431	-7.90438e-07	5.29971e-08	-7.37441e-07	2.33700e-07	-8.89785e-08	1.44722e-07	5.23165e-08	4.41708e-08	9.64872e-08	4.20620e-07	6.70086e-07	1.09071e-06	-9.86040e-07	7.99938e-08	-9.06046e-07	3.00034e-07	-1.94448e-08	2.80589e-07	4.64853e-07	-9.30293e-08	3.71824e-07	-8.27626e-07	4.70642e-08	-7.80562e-07
5.456	-7.89121e-07	5.29088e-08	-7.36212e-07	2.37504e-07	-8.93565e-08	1.48148e-07	5.80003e-08	4.37048e-08	1.01705e-07	4.29785e-07	6.70290e-07	1.10008e-06	-9.85494e-07	7.99495e-08	-9.05545e-07	3.04921e-07	-1.97211e-08	2.85200e-07	4.70117e-07	-9.28385e-08	3.77278e-07	-8.27850e-07	4.70770e-08	-7.80773e-07
5.480	-7.87763e-07	5.28177e-08	-7.34945e-07	2.41323e-07	-8.97345e-08	1.51589e-07	6.37145e-08	4.32359e-08	1.06950e-07	4.38986e-07	6.70477e-07	1.10946e-06	-9.84906e-07	7.99018e-08	-9.05005e-07	3.09826e-07	-1.99983e-08	2.89827e-07	4.75397e-07	-9.26449e-08	3.82752e-07	-8.28044e-07	4.70880e-08	-7.80956e-07
5.505	-7.86365e-07	5.27240e-08	-7.33641e-07	2.45156e-07	-9.01125e-08	1.55044e-07	6.94590e-08	4.27642e-08	1.12223e-07	4.48220e-07	6.70648e-07	1.11887e-06	-9.84277e-07	7.98508e-08	-9.04427e-07	3.14748e-07	-2.02763e-08	2.94472e-07	4.80692e-07	-9.24485e-08	3.88244e-07	-8.28207e-07	4.70973e-08	-7.81110e-07
5.530	-7.84926e-07	5.26275e-08	-7.32299e-07	2.49004e-07	-9.04905e-08	1.58513e-07	7.52337e-08	4.22897e-08	1.17523e-07	4.57490e-07	6.70802e-07	1.12829e-06	-9.83607e-07	7.97964e-08	-9.03810e-07	3.19689e-07	-2.05553e-08	2.99134e-07	4.86004e-07	-9.22491e-08	3.93754e-07	-8.28339e-07	4.71048e-08	-7.81234e-07
5.554	-7.83447e-07	5.25284e-08	-7.30919e-07	2.52865e-07	-9.08686e-08	1.61997e-07	8.10382e-08	4.18124e-08	1.22851e-07	4.66793e-07	6.70939e-07	1.13773e-06	-9.82895e-07	7.97386e-08	-9.03156e-07	3.24647e-07	-2.08352e-08	3.03812e-07	4.91330e-07	-9.20470e-08	3.99283e-07	-8.28440e-07	4.71105e-08	-7.81330e-07
5.579	-7.81928e-07	5.24265e-08	-7.29501e-07	2.56741e-07	-9.12467e-08	1.65494e-07	8.68724e-08	4.13323e-08	1.28205e-07	4.76130e-07	6.71060e-07	1.14719e-06	-9.82142e-07	7.96775e-08	-9.02464e-07	3.29623e-07	-2.11160e-08	3.08507e-07	4.96672e-07	-9.18421e-08	4.04830e-07	-8.28511e-07	4.71145e-08	-7.81396e-07
5.603	-7.80368e-07	5.23219e-08	-7.28046e-07	2.60630e-07	-9.16247e-08	1.69006e-07	9.27362e-08	4.08495e-08	1.33586e-07	4.85500e-07	6.71165e-07	1.15667e-06	-9.81347e-07	7.96130e-08	-9.01734e-07	3.34616e-07	-2.13976e-08	3.13218e-07	5.02029e-07	-9.16344e-08	4.10395e-07	-8.28551e-07	4.71168e-08	-7.81434e-07
5.628	-7.78767e-07	5.22146e-08	-7.26553e-07	2.64534e-07	-9.20029e-08	1.72531e-07	9.86293e-08	4.03639e-08	1.38993e-07	4.94904e-07	6.71253e-07	1.16616e-06	-9.80511e-07	7.95452e-08	-9.00965e-07	3.39626e-07	-2.16802e-08	3.17946e-07	5.07401e-07	-9.14240e-08	4.15977e-07	-8.28559e-07	4.71173e-08	-7.81442e-07
5.652	-7.77127e-07	5.21046e-08	-7.25022e-07	2.68451e-07	-9.23810e-08	1.76070e-07	1.04552e-07	3.98756e-08	1.44427e-07	5.04340e-07	6.71324e-07	1.17566e-06	-9.79633e-07	7.94740e-08	-9.00159e-07	3.44653e-07	-2.19636e-08	3.22690e-07	5.12788e-07	-9.12108e-08	4.21577e-07	-8.28537e-07	4.71161e-08	-7.81421e-07
5.677	-7.75445e-07	5.19919e-08	-7.23454e-07	2.72382e-07	-9.27591e-08	1.79623e-07	1.10503e-07	3.93847e-08	1.49887e-07	5.13810e-07	6.71380e-07	1.18519e-06	-9.78714e-07	7.93994e-08	-8.99315e-07	3.49697e-07	-2.22479e-08	3.27449e-07	5.18189e-07	-9.09949e-08	4.27194e-07	-8.28485e-07	4.71131e-08	-7.81372e-07
5.702	-7.73724e-07	5.18764e-08	-7.21847e-07	2.76326e-07	-9.31372e-08	1.83189e-07	1.16483e-07	3.88911e-08	1.55374e-07	5.23311e-07	6.71418e-07	1.19473e-06	-9.77753e-07	7.93215e-08	-8.98432e-07	3.54758e-07	-2.25330e-08	3.32225e-07	5.23605e-07	-9.07763e-08	4.32828e-07	-8.28401e-07	4.71083e-08	-7.81293e-07
5.726	-7.71962e-07	5.17583e-08	-7.20204e-07	2.80284e-07	-9.35153e-08	1.86769e-07	1.22491e-07	3.83948e-08	1.60886e-07	5.32844e-07	6.71441e-07	1.20429e-06	-9.76751e-07	7.92402e-08	-8.97511e-07	3.59835e-07	-2.28190e-08	3.37016e-07	5.29034e-07	-9.05551e-08	4.38479e-07	-8.28286e-07	4.71018e-08	-7.81185e-07
5.751	-7.70160e-07	5.16375e-08	-7.18522e-07	2.84255e-07	-9.38934e-08	1.90361e-07	1.28528e-07	3.78959e-08	1.66424e-07	5.42409e-07	6.71447e-07	1.21386e-06	-9.75708e-07	7.91556e-08	-8.96552e-07	3.64928e-07	-2.31059e-08	3.41823e-07	5.34478e-07	-9.03312e-08	4.44147e-07	-8.28141e-07	4.70935e-08	-7.81047e-07
5.775	-7.68317e-07	5.15139e-08	-7.16803e-07	2.88239e-07	-9.42716e-08	1.93967e-07	1.34594e-07	3.73945e-08	1.71988e-07	5.52006e-07	6.71437e-07	1.22344e-06	-9.74623e-07	7.90675e-08	-8.95555e-07	3.70038e-07	-2.33936e-08	3.46645e-07	5.39936e-07	-9.01047e-08	4.49832e-07	-8.27965e-07	4.70835e-08	-7.80881e-07
5.800	-7.66434e-07	5.13877e-08	-7.15047e-07	2.92236e-07	-9.46497e-08	1.97586e-07	1.40687e-07	3.68905e-08	1.77577e-07	5.61633e-07	6.71411e-07	1.23304e-06	-9.73497e-07	7.89762e-08	-8.94520e-07	3.75164e-07	-2.36821e-08	3.51482e-07	5.45408e-07	-8.98755e-08	4.55533e-07	-8.27757e-07	4.70717e-08	-7.80686e-07
5.825	-7.64511e-07	5.12587e-08	-7.13253e-07	2.96245e-07	-9.50277e-08	2.01218e-07	1.46808e-07	3.63839e-08	1.83192e-07	5.71291e-07	6.71369e-07	1.24266e-06	-9.72329e-07	7.88814e-08	-8.93447e-07	3.80305e-07	-2.39715e-08	3.56334e-07	5.50893e-07	-8.96438e-08	4.61250e-07	-8.27519e-07	4.70582e-08	-7.80461e-07
5.849	-7.62548e-07	5.11271e-08	-7.11421e-07	3.00268e-07	-9.54058e-08	2.04862e-07	1.52956e-07	3.58748e-08	1.88831e-07	5.80980e-07	6.71311e-07	1.25229e-06	-9.71120e-07	7.87833e-08	-8.92336e-07	3.85462e-07	-2.42616e-08	3.61201e-07	5.56392e-07	-8.94095e-08	4.66982e-07	-8.27250e-07	4.70429e-08	-7.80207e-07
5.874	-7.60544e-07	5.09928e-08	-7.09552e-07	3.04303e-07	-9.57838e-08	2.08519e-07	1.59132e-07	3.53633e-08	1.94496e-07	5.90698e-07	6.71237e-07	1.26194e-06	-9.69869e-07	7.86819e-08	-8.91187e-07	3.90635e-07	-2.45527e-08	3.66082e-07	5.61904e-07	-8.91727e-08	4.72731e-07	-8.26950e-07	4.70258e-08	-7.79925e-07
5.898	-7.58501e-07	5.08557e-08	-7.07645e-07	3.08351e-07	-9.61619e-08	2.12189e-07	1.65336e-07	3.48492e-08	2.00185e-07	6.00447e-07	6.71146e-07	1.27159e-06	-9.68577e-07	7.85770e-08	-8.90000e-07	3.95823e-07	-2.48445e-08	3.70979e-07	5.67429e-07	-8.89333e-08	4.78496e-07	-8.26620e-07	4.70070e-08	-7.79613e-07
5.923	-7.56417e-07	5.07160e-08	-7.05701e-07	3.12410e-07	-9.65398e-08	2.15871e-07	1.71566e-07	3.43327e-08	2.05899e-07	6.10225e-07	6.71040e-07	1.28127e-06	-9.67243e-07	7.84689e-08	-8.88775e-07	4.01026e-07	-2.51372e-08	3.75889e-07	5.72967e-07	-8.86914e-08	4.84275e-07	-8.26258e-07	4.69864e-08	-7.79271e-07
5.947	-7.54293e-07	5.05736e-08	-7.03719e-07	3.16483e-07	-9.69178e-08	2.19565e-07	1.77823e-07	3.38138e-08	2.11637e-07	6.20032e-07	6.70918e-07	1.29095e-06	-9.65869e-07	7.83573e-08	-8.87511e-07	4.06245e-07	-2.54306e-08	3.80814e-07	5.78517e-07	-8.84471e-08	4.90070e-07	-8.25865e-07	4.69641e-08	-7.78901e-07
5.972	-7.52128e-07	5.04285e-08	-7.01700e-07	3.20567e-07	-9.72957e-08	2.23271e-07	1.84107e-07	3.32925e-08	2.17399e-07	6.29869e-07	6.70780e-07	1.30065e-06	-9.64452e-07	7.82424e-08	-8.86210e-07	4.11478e-07	-2.57249e-08	3.85753e-07	5.84080e-07	-8.82002e-08	4.95880e-07	-8.25442e-07	4.69400e-08	-7.78502e-07
5.997	-7.49924e-07	5.02807e-08	-6.99643e-07	3.24663e-07	-9.76736e-08	2.26989e-07	1.90417e-07	3.27688e-08	2.23186e-07	6.39734e-07	6.70626e-07	1.31036e-06	-9.62995e-07	7.81242e-08	-8.84871e-07	4.16726e-07	-2.60199e-08	3.90706e-07	5.89656e-07	-8.79509e-08	5.01705e-07	-8.24987e-07	4.69142e-08	-7.78073e-07
6.021	-7.47680e-07	5.01302e-08	-6.97550e-07	3.28771e-07	-9.80514e-08	2.30720e-07	1.96754e-07	3.22428e-08	2.28997e-07	6.49627e-07	6.70456e-07	1.32008e-06	-9.61496e-07	7.80026e-08	-8.83493e-07	4.21988e-07	-2.63158e-08	3.95672e-07	5.95244e-07	-8.76992e-08	5.07544e-07	-8.24502e-07	4.68866e-08	-7.77616e-07
6.046	-7.45396e-07	4.99771e-08	-6.95419e-07	3.32891e-07	-9.84292e-08	2.34462e-07	2.03116e-07	3.17144e-08	2.34831e-07	6.59548e-07	6.70271e-07	1.32982e-06	-9.59956e-07	7.78776e-08	-8.82078e-07	4.27265e-07	-2.66124e-08	4.00652e-07	6.00843e-07	-8.74451e-08	5.13398e-07	-8.23986e-07	4.68572e-08	-7.77129e-07
6.070	-7.43071e-07	4.98213e-08	-6.93250e-07	3.37022e-07	-9.88069e-08	2.38215e-07	2.09505e-07	3.11837e-08	2.40688e-07	6.69497e-07	6.70070e-07	1.33957e-06	-9.58374e-07	7.77493e-08	-8.80625e-07	4.32556e-07	-2.69098e-08	4.05646e-07	6.06455e-07	-8.71886e-08	5.19266e-07	-8.23439e-07	4.68261e-08	-7.76613e-07
6.095	-7.40707e-07	4.96627e-08	-6.91045e-07	3.41165e-07	-9.91846e-08	2.41980e-07	2.15919e-07	3.06507e-08	2.46570e-07	6.79473e-07	6.69853e-07	1.34933e-06	-9.56752e-07	7.76177e-08	-8.79134e-07	4.37860e-07	-2.72080e-08	4.10653e-07	6.12078e-07	-8.69298e-08	5.25148e-07	-8.22862e-07	4.67933e-08	-7.76068e-07
6.119	-7.38303e-07	4.95016e-08	-6.88802e-07	3.45319e-07	-9.95622e-08	2.45757e-07	2.22358e-07	3.01155e-08	2.52474e-07	6.89477e-07	6.69621e-07	1.35910e-06	-9.55088e-07	7.74827e-08	-8.77605e-07	4.43179e-07	-2.75069e-08	4.15672e-07	6.17713e-07	-8.66686e-08	5.31044e-07	-8.22253e-07	4.67587e-08	-7.75494e-07
6.144	-7.35860e-07	4.93377e-08	-6.86522e-07	3.49485e-07	-9.99398e-08	2.49545e-07	2.28823e-07	2.95780e-08	2.58401e-07	6.99507e-07	6.69373e-07	1.36888e-06	-9.53382e-07	7.73444e-08	-8.76038e-07	4.48512e-07	-2.78066e-08	4.20705e-07	6.23359e-07	-8.64051e-08	5.36954e-07	-8.21614e-07	4.67223e-08	-7.74891e-07
6.169	-7.33376e-07	4.91712e-08	-6.84205e-07	3.53661e-07	-1.00317e-07	2.53344e-07	2.35313e-07	2.90383e-08	2.64352e-07	7.09564e-07	6.69109e-07	1.37867e-06	-9.51636e-07	7.72027e-08	-8.74433e-07	4.53858e-07	-2.81071e-08	4.25751e-07	6.29016e-07	-8.61392e-08	5.42877e-07	-8.20944e-07	4.66842e-08	-7.74259e-07
6.193	-7.30853e-07	4.90020e-08	-6.81851e-07	3.57848e-07	-1.00695e-07	2.57154e-07	2.41828e-07	2.84965e-08	2.70324e-07	7.19647e-07	6.68830e-07	1.38848e-06	-9.49848e-07	7.70577e-08	-8.72791e-07	4.59217e-07	-2.84083e-08	4.30809e-07	6.34685e-07	-8.58711e-08	5.48814e-07	-8.20243e-07	4.66444e-08	-7.73598e-07
6.218	-7.28290e-07	4.88302e-08	-6.79460e-07	3.62047e-07	-1.01072e-07	2.60975e-07	2.48367e-07	2.79524e-08	2.76320e-07	7.29756e-07	6.68536e-07	1.39829e-06	-9.48020e-07	7.69093e-08	-8.71110e-07	4.64590e-07	-2.87103e-08	4.35880e-07	6.40364e-07	-8.56008e-08	5.54763e-07	-8.19511e-07	4.66028e-08	-7.72908e-07
6.242	-7.25687e-07	4.86557e-08	-6.77032e-07	3.66255e-07	-1.01449e-07	2.64806e-07	2.54931e-07	2.74062e-08	2.82338e-07	7.39890e-07	6.68226e-07	1.40812e-06	-9.46150e-07	7.67576e-08	-8.69392e-07	4.69976e-07	-2.90130e-08	4.40963e-07	6.46054e-07	-8.53282e-08	5.60725e-07	-8.18749e-07	4.65594e-08	-7.72189e-07
6.267	-7.23045e-07	4.84785e-08	-6.74567e-07	3.70475e-07	-1.01826e-07	2.68648e-07	2.61520e-07	2.68579e-08	2.88377e-07	7.50050e-07	6.67901e-07	1.41795e-06	-9.44239e-07	7.66026e-08	-8.67637e-07	4.75374e-07	-2.93165e-08	4.46058e-07	6.51754e-07	-8.50533e-08	5.66700e-07	-8.17955e-07	4.65143e-08	-7.71441e-07
6.291	-7.20363e-07	4.82987e-08	-6.72065e-07	3.74705e-07	-1.02204e-07	2.72501e-07	2.68132e-07	2.63075e-08	2.94439e-07	7.60235e-07	6.67561e-07	1.42780e-06	-9.42287e-07	7.64443e-08	-8.65843e-07	4.80785e-07	-2.96207e-08	4.51165e-07	6.57464e-07	-8.47763e-08	5.72688e-07	-8.17132e-07	4.64675e-08	-7.70664e-07
6.316	-7.17642e-07	4.81163e-08	-6.69526e-07	3.78945e-07	-1.02581e-07	2.76364e-07	2.74768e-07	2.57550e-08	3.00523e-07	7.70444e-07	6.67205e-07	1.43765e-06	-9.40294e-07	7.62826e-08	-8.64012e-07	4.86209e-07	-2.99256e-08	4.56284e-07	6.63185e-07	-8.44971e-08	5.78688e-07	-8.16277e-07	4.64189e-08	-7.69858e-07
6.341	-7.14882e-07	4.79312e-08	-6.66951e-07	3.83195e-07	-1.02957e-07	2.80238e-07	2.81428e-07	2.52005e-08	3.06628e-07	7.80678e-07	6.66835e-07	1.44751e-06	-9.38261e-07	7.61176e-08	-8.62143e-07	4.91645e-07	-3.02312e-08	4.61414e-07	6.68915e-07	-8.42157e-08	5.84700e-07	-8.15392e-07	4.63685e-08	-7.69024e-07
6.365	-7.12082e-07	4.77435e-08	-6.64338e-07	3.87456e-07	-1.03334e-07	2.84122e-07	2.88111e-07	2.46439e-08	3.12755e-07	7.90936e-07	6.66449e-07	1.45739e-06	-9.36186e-07	7.59493e-08	-8.60237e-07	4.97094e-07	-3.05375e-08	4.66556e-07	6.74656e-07	-8.39322e-08	5.90724e-07	-8.14476e-07	4.63165e-08	-7.68160e-07
6.390	-7.09243e-07	4.75531e-08	-6.61690e-07	3.91726e-07	-1.03711e-07	2.88015e-07	2.94817e-07	2.40853e-08	3.18903e-07	8.01218e-07	6.66048e-07	1.46727e-06	-9.34071e-07	7.57777e-08	-8.58293e-07	5.02554e-07	-3.08446e-08	4.71709e-07	6.80406e-07	-8.36466e-08	5.96759e-07	-8.13530e-07	4.62626e-08	-7.67268e-07
6.414	-7.06364e-07	4.73601e-08	-6.59004e-07	3.96006e-07	-1.04088e-07	2.91919e-07	3.01547e-07	2.35247e-08	3.25072e-07	8.11523e-07	6.65632e-07	1.47715e-06	-9.31914e-07	7.56027e-08	-8.56311e-07	5.08026e-07	-3.11524e-08	4.76874e-07	6.86165e-07	-8.33588e-08	6.02806e-07	-8.12553e-07	4.62071e-08	-7.66346e-07
6.439	-7.03447e-07	4.71645e-08	-6.56282e-07	4.00296e-07	-1.04464e-07	2.95832e-07	3.08299e-07	2.29622e-08	3.31261e-07	8.21852e-07	6.65201e-07	1.48705e-06	-9.29717e-07	7.54245e-08	-8.54293e-07	5.13510e-07	-3.14608e-08	4.82049e-07	6.91934e-07	-8.30690e-08	6.08865e-07	-8.11546e-07	4.61498e-08	-7.65396e-07
6.463	-7.00490e-07	4.69663e-08	-6.53524e-07	4.04595e-07	-1.04840e-07	2.99755e-07	3.15074e-07	2.23977e-08	3.37472e-07	8.32203e-07	6.64755e-07	1.49696e-06	-9.27479e-07	7.52429e-08	-8.52236e-07	5.19006e-07	-3.17700e-08	4.87236e-07	6.97711e-07	-8.27771e-08	6.14934e-07	-8.10508e-07	4.60908e-08	-7.64417e-07
6.488	-6.97494e-07	4.67654e-08	-6.50729e-07	4.08904e-07	-1.05217e-07	3.03687e-07	3.21872e-07	2.18313e-08	3.43703e-07	8.42577e-07	6.64294e-07	1.50687e-06	-9.25201e-07	7.50581e-08	-8.50143e-07	5.24512e-07	-3.20799e-08	4.92433e-07	7.03498e-07	-8.24832e-08	6.21014e-07	-8.09440e-07	4.60300e-08	-7.63410e-07
6.513	-6.94460e-07	4.65620e-08	-6.47898e-07	4.13222e-07	-1.05593e-07	3.07629e-07	3.28691e-07	2.12631e-08	3.49955e-07	8.52973e-07	6.63818e-07	1.51679e-06	-9.22882e-07	7.48700e-08	-8.48012e-07	5.30030e-07	-3.23904e-08	4.97640e-07	7.09293e-07	-8.21873e-08	6.27106e-07	-8.08341e-07	4.59676e-08	-7.62374e-07
6.537	-6.91386e-07	4.63559e-08	-6.45030e-07	4.17549e-07	-1.05969e-07	3.11580e-07	3.35533e-07	2.06929e-08	3.56226e-07	8.63391e-07	6.63327e-07	1.52672e-06	-9.20522e-07	7.46785e-08	-8.45843e-07	5.35559e-07	-3.27016e-08	5.02858e-07	7.15097e-07	-8.18894e-08	6.33207e-07	-8.07212e-07	4.59034e-08	-7.61309e-07
6.562	-6.88274e-07	4.61472e-08	-6.42127e-07	4.21885e-07	-1.06345e-07	3.15540e-07	3.42397e-07	2.01209e-08	3.62518e-07	8.73831e-07	6.62822e-07	1.53665e-06	-9.18122e-07	7.44838e-08	-8.43638e-07	5.41099e-07	-3.30135e-08	5.08086e-07	7.20909e-07	-8.15895e-08	6.39319e-07	-8.06053e-07	4.58374e-08	-7.60215e-07
6.586	-6.85123e-07	4.59359e-08	-6.39187e-07	4.26230e-07	-1.06720e-07	3.19510e-07	3.49282e-07	1.95471e-08	3.68829e-07	8.84292e-07	6.62302e-07	1.54659e-06	-9.15681e-07	7.42858e-08	-8.41395e-07	5.46650e-07	-3.33261e-08	5.13324e-07	7.26729e-07	-8.12876e-08	6.45441e-07	-8.04863e-07	4.57698e-08	-7.59093e-07
6.611	-6.81933e-07	4.57221e-08	-6.36211e-07	4.30584e-07	-1.07096e-07	3.23488e-07	3.56188e-07	1.89715e-08	3.75160e-07	8.94774e-07	6.61767e-07	1.55654e-06	-9.13200e-07	7.40845e-08	-8.39115e-07	5.52211e-07	-3.36393e-08	5.18572e-07	7.32557e-07	-8.09838e-08	6.51574e-07	-8.03643e-07	4.57004e-08	-7.57943e-07
6.636	-6.78705e-07	4.55056e-08	-6.33199e-07	4.34946e-07	-1.07471e-07	3.27475e-07	3.63116e-07	1.83941e-08	3.81510e-07	9.05277e-07	6.61218e-07	1.56649e-06	-9.10678e-07	7.38800e-08	-8.36798e-07	5.57782e-07	-3.39532e-08	5.23829e-07	7.38394e-07	-8.06781e-08	6.57715e-07	-8.02393e-07	4.56293e-08	-7.56763e-07
6.660	-6.75438e-07	4.52866e-08	-6.30151e-07	4.39317e-07	-1.07847e-07	3.31470e-07	3.70065e-07	1.78149e-08	3.87880e-07	9.15800e-07	6.60654e-07	1.57645e-06	-9.08117e-07	7.36721e-08	-8.34445e-07	5.63364e-07	-3.42678e-08	5.29096e-07	7.44237e-07	-8.03705e-08	6.63867e-07	-8.01112e-07	4.55565e-08	-7.55556e-07
6.685	-6.72132e-07	4.50649e-08	-6.27067e-07	4.43696e-07	-1.08222e-07	3.35474e-07	3.77035e-07	1.72340e-08	3.94269e-07	9.26344e-07	6.60076e-07	1.58642e-06	-9.05515e-07	7.34610e-08	-8.32054e-07	5.68955e-07	-3.45830e-08	5.34372e-07	7.50089e-07	-8.00610e-08	6.70028e-07	-7.99802e-07	4.54820e-08	-7.54320e-07
6.709	-6.68789e-07	4.48408e-08	-6.23948e-07	4.48083e-07	-1.08597e-07	3.39487e-07	3.84025e-07	1.66514e-08	4.00676e-07	9.36907e-07	6.59483e-07	1.59639e-06	-9.02873e-07	7.32467e-08	-8.29626e-07	5.74557e-07	-3.48988e-08	5.39658e-07	7.55947e-07	-7.97497e-08	6.76198e-07	-7.98461e-07	4.54057e-08	-7.53055e-07
6.734	-6.65407e-07	4.46140e-08	-6.20793e-07	4.52479e-07	-1.08972e-07	3.43507e-07	3.91035e-07	1.60671e-08	4.07102e-07	9.47490e-07	6.58876e-07	1.60637e-06	-9.00190e-07	7.30291e-08	-8.27161e-07	5.80168e-07	-3.52153e-08	5.44952e-07	7.61813e-07	-7.94365e-08	6.82376e-07	-7.97091e-07	4.53278e-08	-7.51763e-07
6.758	-6.61986e-07	4.43847e-08	-6.17602e-07	4.56882e-07	-1.09346e-07	3.47536e-07	3.98066e-07	1.54811e-08	4.13547e-07	9.58092e-07	6.58255e-07	1.61635e-06	-8.97468e-07	7.28083e-08	-8.24660e-07	5.85788e-07	-3.55324e-08	5.50256e-07	7.67686e-07	-7.91215e-08	6.88564e-07	-7.95690e-07	4.52481e-08	-7.50442e-07
6.783	-6.58528e-07	4.41528e-08	-6.14375e-07	4.61293e-07	-1.09721e-07	3.51573e-07	4.05117e-07	1.48935e-08	4.20010e-07	9.68713e-07	6.57619e-07	1.62633e-06	-8.94706e-07	7.25842e-08	-8.22122e-07	5.91418e-07	-3.58502e-08	5.55568e-07	7.73565e-07	-7.88047e-08	6.94760e-07	-7.94259e-07	4.51668e-08	-7.49093e-07
6.808	-6.55032e-07	4.39184e-08	-6.11113e-07	4.65712e-07	-1.10095e-07	3.55617e-07	4.12187e-07	1.43043e-08	4.26491e-07	9.79353e-07	6.56969e-07	1.63632e-06	-8.91904e-07	7.23568e-08	-8.19547e-07	5.97057e-07	-3.61685e-08	5.60889e-07	7.79451e-07	-7.84861e-08	7.00965e-07	-7.92799e-07	4.50837e-08	-7.47715e-07
6.832	-6.51497e-07	4.36814e-08	-6.07816e-07	4.70139e-07	-1.10469e-07	3.59670e-07	4.19277e-07	1.37135e-08	4.32990e-07	9.90011e-07	6.56304e-07	1.64632e-06	-8.89062e-07	7.21263e-08	-8.16936e-07	6.02705e-07	-3.64875e-08	5.66218e-07	7.85343e-07	-7.81657e-08	7.07178e-07	-7.91309e-07	4.49990e-08	-7.46310e-07
6.857	-6.47925e-07	4.34419e-08	-6.04483e-07	4.74573e-07	-1.10843e-07	3.63730e-07	4.26386e-07	1.31211e-08	4.39507e-07	1.00069e-06	6.55626e-07	1.65631e-06	-8.86180e-07	7.18925e-08	-8.14288e-07	6.08362e-07	-3.68072e-08	5.71555e-07	7.91242e-07	-7.78437e-08	7.13398e-07	-7.89788e-07	4.49125e-08	-7.44876e-07
6.881	-6.44315e-07	4.31999e-08	-6.01115e-07	4.79014e-07	-1.11217e-07	3.67797e-07	4.33515e-07	1.25271e-08	4.46042e-07	1.01138e-06	6.54934e-07	1.66632e-06	-8.83259e-07	7.16555e-08	-8.11603e-07	6.14027e-07	-3.71274e-08	5.76900e-07	7.97147e-07	-7.75199e-08	7.19627e-07	-7.88239e-07	4.48244e-08	-7.43414e-07
6.906	-6.40668e-07	4.29553e-08	-5.97712e-07	4.83462e-07	-1.11590e-07	3.71872e-07	4.40662e-07	1.19316e-08	4.52594e-07	1.02209e-06	6.54227e-07	1.67632e-06	-8.80298e-07	7.14153e-08	-8.08882e-07	6.19701e-07	-3.74482e-08	5.82253e-07	8.03057e-07	-7.71944e-08	7.25863e-07	-7.86659e-07	4.47346e-08	-7.41925e-07
6.930	-6.36983e-07	4.27082e-08	-5.94274e-07	4.87918e-07	-1.11963e-07	3.75954e-07	4.47828e-07	1.13346e-08	4.59163e-07	1.03282e-06	6.53507e-07	1.68633e-06	-8.77297e-07	7.11718e-08	-8.06125e-07	6.25383e-07	-3.77696e-08	5.87614e-07	8.08974e-07	-7.68672e-08	7.32107e-07	-7.85050e-07	4.46431e-08	-7.40407e-07
6.955	-6.33260e-07	4.24586e-08	-5.90801e-07	4.92380e-07	-1.12337e-07	3.80043e-07	4.55013e-07	1.07361e-08	4.65749e-07	1.04357e-06	6.52772e-07	1.69634e-06	-8.74257e-07	7.09252e-08	-8.03332e-07	6.31074e-07	-3.80917e-08	5.92982e-07	8.14896e-07	-7.65383e-08	7.38357e-07	-7.83411e-07	4.45499e-08	-7.38862e-07
6.980	-6.29500e-07	4.22066e-08	-5.87294e-07	4.96849e-07	-1.12709e-07	3.84139e-07	4.62215e-07	1.01361e-08	4.72352e-07	1.05433e-06	6.52024e-07	1.70635e-06	-8.71178e-07	7.06754e-08	-8.00502e-07	6.36772e-07	-3.84143e-08	5.98358e-07	8.20823e-07	-7.62078e-08	7.44615e-07	-7.81743e-07	4.44550e-08	-7.37288e-07
7.004	-6.25703e-07	4.19520e-08	-5.83751e-07	5.01325e-07	-1.13082e-07	3.88242e-07	4.69436e-07	9.53474e-09	4.78971e-07	1.06511e-06	6.51262e-07	1.71637e-06	-8.68059e-07	7.04224e-08	-7.97637e-07	6.42478e-07	-3.87375e-08	6.03741e-07	8.26755e-07	-7.58757e-08	7.50879e-07	-7.80046e-07	4.43585e-08	-7.35687e-07
7.029	-6.21868e-07	4.16949e-08	-5.80174e-07	5.05807e-07	-1.13455e-07	3.92352e-07	4.76675e-07	8.93192e-09	4.85607e-07	1.07590e-06	6.50486e-07	1.72639e-06	-8.64901e-07	7.01662e-08	-7.94735e-07	6.48192e-07	-3.90613e-08	6.09131e-07	8.32692e-07	-7.55420e-08	7.57150e-07	-7.78319e-07	4.42603e-08	-7.34058e-07
7.053	-6.17997e-07	4.14353e-08	-5.76562e-07	5.10295e-07	-1.13827e-07	3.96468e-07	4.83931e-07	8.32769e-09	4.92259e-07	1.08671e-06	6.49696e-07	1.73641e-06	-8.61704e-07	6.99068e-08	-7.91797e-07	6.53913e-07	-3.93856e-08	6.14527e-07	8.38635e-07	-7.52067e-08	7.63428e-07	-7.76562e-07	4.41604e-08	-7.32402e-07
7.078	-6.14088e-07	4.11732e-08	-5.72915e-07	5.14790e-07	-1.14199e-07	4.00591e-07	4.91205e-07	7.72208e-09	4.98927e-07	1.09754e-06	6.48893e-07	1.74643e-06	-8.58468e-07	6.96443e-08	-7.88824e-07	6.59641e-07	-3.97106e-08	6.19931e-07	8.44582e-07	-7.48699e-08	7.69712e-07	-7.74777e-07	4.40589e-08	-7.30718e-07
7.102	-6.10143e-07	4.09087e-08	-5.69234e-07	5.19291e-07	-1.14571e-07	4.04720e-07	4.98496e-07	7.11513e-09	5.05612e-07	1.10838e-06	6.48076e-07	1.75645e-06	-8.55193e-07	6.93786e-08	-7.85814e-07	6.65377e-07	-4.00361e-08	6.25341e-07	8.50533e-07	-7.45315e-08	7.76001e-07	-7.72962e-07	4.39557e-08	-7.29007e-07
7.127	-6.06161e-07	4.06417e-08	-5.65519e-07	5.23798e-07	-1.14942e-07	4.08856e-07	5.05805e-07	6.50683e-09	5.12311e-07	1.11923e-06	6.47246e-07	1.76648e-06	-8.51879e-07	6.91098e-08	-7.82769e-07	6.71119e-07	-4.03621e-08	6.30757e-07	8.56488e-07	-7.41915e-08	7.82297e-07	-7.71119e-07	4.38508e-08	-7.27268e-07
7.152	-6.02142e-07	4.03723e-08	-5.61770e-07	5.28310e-07	-1.15313e-07	4.12997e-07	5.13130e-07	5.89723e-09	5.19027e-07	1.13010e-06	6.46402e-07	1.77651e-06	-8.48526e-07	6.88378e-08	-7.79689e-07	6.76869e-07	-4.06888e-08	6.36180e-07	8.62448e-07	-7.38501e-08	7.88598e-07	-7.69246e-07	4.37443e-08	-7.25501e-07
7.176	-5.98087e-07	4.01004e-08	-5.57986e-07	5.32829e-07	-1.15684e-07	4.17144e-07	5.20471e-07	5.28633e-09	5.25757e-07	1.14099e-06	6.45545e-07	1.78653e-06	-8.45135e-07	6.85627e-08	-7.76572e-07	6.82625e-07	-4.10159e-08	6.41609e-07	8.68412e-07	-7.35072e-08	7.94905e-07	-7.67344e-07	4.36362e-08	-7.23708e-07
7.201	-5.93995e-07	3.98260e-08	-5.54169e-07	5.37353e-07	-1.16055e-07	4.21298e-07	5.27829e-07	4.67417e-09	5.32503e-07	1.15189e-06	6.44674e-07	1.79656e-06	-8.41705e-07	6.82844e-08	-7.73421e-07	6.88387e-07	-4.13437e-08	6.47043e-07	8.74379e-07	-7.31628e-08	8.01216e-07	-7.65413e-07	4.35264e-08	-7.21887e-07
7.225	-5.89867e-07	3.95492e-08	-5.50318e-07	5.41882e-07	-1.16426e-07	4.25457e-07	5.35203e-07	4.06076e-09	5.39264e-07	1.16280e-06	6.43790e-07	1.80659e-06	-8.38237e-07	6.80030e-08	-7.70234e-07	6.94155e-07	-4.16719e-08	6.52483e-07	8.80350e-07	-7.28169e-08	8.07533e-07	-7.63454e-07	4.34150e-08	-7.20039e-07
7.250	-5.85702e-07	3.92700e-08	-5.46432e-07	5.46417e-07	-1.16796e-07	4.29621e-07	5.42593e-07	3.44612e-09	5.46039e-07	1.17372e-06	6.42893e-07	1.81661e-06	-8.34730e-07	6.77185e-08	-7.67011e-07	6.99930e-07	-4.20007e-08	6.57929e-07	8.86325e-07	-7.24697e-08	8.13855e-07	-7.61466e-07	4.33019e-08	-7.18164e-07
7.274	-5.81502e-07	3.89884e-08	-5.42514e-07	5.50957e-07	-1.17166e-07	4.33791e-07	5.49999e-07	2.83029e-09	5.52829e-07	1.18466e-06	6.41982e-07	1.82664e-06	-8.31185e-07	6.74309e-08	-7.63754e-07	7.05711e-07	-4.23300e-08	6.63380e-07	8.92302e-07	-7.21210e-08	8.20181e-07	-7.59449e-07	4.31872e-08	-7.16261e-07
7.299	-5.77266e-07	3.87043e-08	-5.38561e-07	5.55502e-07	-1.17535e-07	4.37966e-07	5.57420e-07	2.21327e-09	5.59634e-07	1.19561e-06	6.41058e-07	1.83667e-06	-8.27601e-07	6.71402e-08	-7.60461e-07	7.11497e-07	-4.26599e-08	6.68837e-07	8.98283e-07	-7.17709e-08	8.26512e-07	-7.57403e-07	4.30709e-08	-7.14332e-07
7.324	-5.72993e-07	3.84179e-08	-5.34575e-07	5.60052e-07	-1.17905e-07	4.42147e-07	5.64857e-07	1.59509e-09	5.66452e-07	1.20657e-06	6.40122e-07	1.84670e-06	-8.23980e-07	6.68464e-08	-7.57133e-07	7.17289e-07	-4.29903e-08	6.74298e-07	9.04267e-07	-7.14194e-08	8.32847e-07	-7.55329e-07	4.29530e-08	-7.12376e-07
7.348	-5.68685e-07	3.81291e-08	-5.30556e-07	5.64606e-07	-1.18274e-07	4.46332e-07	5.72309e-07	9.75778e-10	5.73285e-07	1.21755e-06	6.39172e-07	1.85672e-06	-8.20320e-07	6.65495e-08	-7.53771e-07	7.23086e-07	-4.33212e-08	6.79765e-07	9.10253e-07	-7.10666e-08	8.39186e-07	-7.53227e-07	4.28334e-08	-7.10393e-07
7.373	-5.64342e-07	3.78378e-08	-5.26504e-07	5.69166e-07	-1.18643e-07	4.50523e-07	5.79776e-07	3.55347e-10	5.80131e-07	1.22854e-06	6.38209e-07	1.86674e-06	-8.16623e-07	6.62496e-08	-7.50373e-07	7.28889e-07	-4.36526e-08	6.85236e-07	9.16242e-07	-7.07125e-08	8.45529e-07	-7.51096e-07	4.27122e-08	-7.08384e-07
7.397	-5.59962e-07	3.75442e-08	-5.22418e-07	5.73729e-07	-1.19011e-07	4.54718e-07	5.87257e-07	-2.66179e-10	5.86991e-07	1.23953e-06	6.37233e-07	1.87677e-06	-8.12888e-07	6.59465e-08	-7.46941e-07	7.34696e-07	-4.39845e-08	6.90712e-07	9.22233e-07	-7.03570e-08	8.51876e-07	-7.48937e-07	4.25894e-08	-7.06347e-07
7.422	-5.55548e-07	3.72482e-08	-5.18300e-07	5.78298e-07	-1.19379e-07	4.58918e-07	5.94753e-07	-8.88779e-10	5.93864e-07	1.25054e-06	6.36245e-07	1.88679e-06	-8.09115e-07	6.56405e-08	-7.43474e-07	7.40509e-07	-4.43170e-08	6.96192e-07	9.28226e-07	-7.00002e-08	8.58226e-07	-7.46750e-07	4.24651e-08	-7.04285e-07
7.447	-5.51098e-07	3.69499e-08	-5.14148e-07	5.82870e-07	-1.19747e-07	4.63123e-07	6.02263e-07	-1.51243e-09	6.00751e-07	1.26157e-06	6.35243e-07	1.89681e-06	-8.05304e-07	6.53313e-08	-7.39973e-07	7.46326e-07	-4.46499e-08	7.01676e-07	9.34222e-07	-6.96422e-08	8.64579e-07	-7.44534e-07	4.23391e-08	-7.02195e-07
7.471	-5.46613e-07	3.66492e-08	-5.09964e-07	5.87447e-07	-1.20115e-07	4.67332e-07	6.09787e-07	-2.13711e-09	6.07650e-07	1.27260e-06	6.34229e-07	1.90683e-06	-8.01456e-07	6.50192e-08	-7.36437e-07	7.52148e-07	-4.49833e-08	7.07164e-07	9.40219e-07	-6.92829e-08	8.70936e-07	-7.42291e-07	4.22115e-08	-7.00079e-07
7.496	-5.42093e-07	3.63461e-08	-5.05747e-07	5.92027e-07	-1.20482e-07	4.71545e-07	6.17325e-07	-2.76280e-09	6.14563e-07	1.28364e-06	6.33202e-07	1.91684e-06	-7.97571e-07	6.47040e-08	-7.32867e-07	7.57974e-07	-4.53172e-08	7.12657e-07	9.46218e-07	-6.89223e-08	8.77295e-07	-7.40020e-07	4.20824e-08	-6.97937e-07
7.520	-5.37538e-07	3.60407e-08	-5.01497e-07	5.96612e-07	-1.20849e-07	4.75763e-07	6.24877e-07	-3.38948e-09	6.21488e-07	1.29469e-06	6.32162e-07	1.92685e-06	-7.93648e-07	6.43857e-08	-7.29262e-07	7.63804e-07	-4.56516e-08	7.18153e-07	9.52218e-07	-6.85605e-08	8.83657e-07	-7.37720e-07	4.19516e-08	-6.95769e-07
7.545	-5.32949e-07	3.57330e-08	-4.97216e-07	6.01200e-07	-1.21215e-07	4.79984e-07	6.32442e-07	-4.01713e-09	6.28425e-07	1.30575e-06	6.31110e-07	1.93686e-06	-7.89688e-07	6.40645e-08	-7.25624e-07	7.69639e-07	-4.59865e-08	7.23652e-07	9.58220e-07	-6.81975e-08	8.90022e-07	-7.35393e-07	4.18193e-08	-6.93574e-07
7.569	-5.28324e-07	3.54229e-08	-4.92901e-07	6.05791e-07	-1.21582e-07	4.84210e-07	6.40021e-07	-4.64572e-09	6.35375e-07	1.31682e-06	6.30046e-07	1.94687e-06	-7.85692e-07	6.37402e-08	-7.21951e-07	7.75477e-07	-4.63218e-08	7.29155e-07	9.64222e-07	-6.78333e-08	8.96389e-07	-7.33039e-07	4.16854e-08	-6.91354e-07
7.594	-5.23666e-07	3.51106e-08	-4.88555e-07	6.10387e-07	-1.21948e-07	4.88439e-07	6.47612e-07	-5.27523e-09	6.42337e-07	1.32791e-06	6.28969e-07	1.95687e-06	-7.81658e-07	6.34130e-08	-7.18245e-07	7.81319e-07	-4.66576e-08	7.34662e-07	9.70226e-07	-6.74679e-08	9.02758e-07	-7.30657e-07	4.15499e-08	-6.89107e-07
7.619	-5.18972e-07	3.47959e-08	-4.84177e-07	6.14985e-07	-1.22313e-07	4.92672e-07	6.55216e-07	-5.90565e-09	6.49310e-07	1.33900e-06	6.27879e-07	1.96687e-06	-7.77587e-07	6.30828e-08	-7.14505e-07	7.87165e-07	-4.69939e-08	7.40171e-07	9.76231e-07	-6.71014e-08	9.09129e-07	-7.28247e-07	4.14129e-08	-6.86834e-07
7.643	-5.14245e-07	3.44790e-08	-4.79766e-07	6.19587e-07	-1.22678e-07	4.96909e-07	6.62833e-07	-6.53695e-09	6.56296e-07	1.35009e-06	6.26777e-07	1.97687e-06	-7.73480e-07	6.27496e-08	-7.10731e-07	7.93014e-07	-4.73307e-08	7.45683e-07	9.82236e-07	-6.67337e-08	9.15502e-07	-7.25810e-07	4.12743e-08	-6.84536e-07
7.668	-5.09484e-07	3.41597e-08	-4.75324e-07	6.24192e-07	-1.23043e-07	5.01149e-07	6.70462e-07	-7.16911e-09	6.63293e-07	1.36120e-06	6.25663e-07	1.98686e-06	-7.69337e-07	6.24134e-08	-7.06923e-07	7.98866e-07	-4.76679e-08	7.51198e-07	9.88241e-07	-6.63650e-08	9.21876e-07	-7.23346e-07	4.11342e-08	-6.82212e-07
7.692	-5.04688e-07	3.38382e-08	-4.70850e-07	6.28800e-07	-1.23408e-07	5.05392e-07	6.78103e-07	-7.80211e-09	6.70301e-07	1.37232e-06	6.24536e-07	1.99685e-06	-7.65156e-07	6.20743e-08	-7.03082e-07	8.04722e-07	-4.80055e-08	7.56716e-07	9.94247e-07	-6.59951e-08	9.28252e-07	-7.20854e-07	4.09925e-08	-6.79862e-07
7.717	-4.99859e-07	3.35144e-08	-4.66345e-07	6.33410e-07	-1.23772e-07	5.09638e-07	6.85756e-07	-8.43592e-09	6.77320e-07	1.38344e-06	6.23398e-07	2.00684e-06	-7.60940e-07	6.17322e-08	-6.99208e-07	8.10580e-07	-4.83436e-08	7.62236e-07	1.00025e-06	-6.56241e-08	9.34629e-07	-7.18336e-07	4.08493e-08	-6.77486e-07
7.741	-4.94996e-07	3.31884e-08	-4.61808e-07	6.38023e-07	-1.24135e-07	5.13888e-07	6.93421e-07	-9.07054e-09	6.84350e-07	1.39457e-06	6.22247e-07	2.01682e-06	-7.56687e-07	6.13872e-08	-6.95300e-07	8.16441e-07	-4.86822e-08	7.67759e-07	1.00626e-06	-6.52520e-08	9.41007e-07	-7.15790e-07	4.07045e-08	-6.75086e-07
7.766	-4.90100e-07	3.28601e-08	-4.57240e-07	6.42639e-07	-1.24499e-07	5.18141e-07	7.01097e-07	-9.70593e-09	6.91391e-07	1.40571e-06	6.21084e-07	2.02679e-06	-7.52398e-07	6.10393e-08	-6.91359e-07	8.22304e-07	-4.90211e-08	7.73283e-07	1.01226e-06	-6.48789e-08	9.47385e-07	-7.13218e-07	4.05582e-08	-6.72659e-07
7.791	-4.85170e-07	3.25296e-08	-4.52641e-07	6.47257e-07	-1.24861e-07	5.22396e-07	7.08785e-07	-1.03421e-08	6.98443e-07	1.41685e-06	6.19910e-07	2.03676e-06	-7.48074e-07	6.06884e-08	-6.87385e-07	8.28170e-07	-4.93605e-08	7.78810e-07	1.01827e-06	-6.45048e-08	9.53765e-07	-7.10618e-07	4.04104e-08	-6.70208e-07
7.815	-4.80207e-07	3.21968e-08	-4.48011e-07	6.51878e-07	-1.25224e-07	5.26654e-07	7.16484e-07	-1.09790e-08	7.05505e-07	1.42800e-06	6.18723e-07	2.04673e-06	-7.43713e-07	6.03347e-08	-6.83379e-07	8.34038e-07	-4.97004e-08	7.84338e-07	1.02427e-06	-6.41297e-08	9.60144e-07	-7.07992e-07	4.02611e-08	-6.67731e-07
7.840	-4.75211e-07	3.18618e-08	-4.43349e-07	6.56500e-07	-1.25586e-07	5.30914e-07	7.24193e-07	-1.16166e-08	7.12577e-07	1.43916e-06	6.17524e-07	2.05668e-06	-7.39317e-07	5.99780e-08	-6.79339e-07	8.39908e-07	-5.00406e-08	7.89868e-07	1.03028e-06	-6.37535e-08	9.66524e-07	-7.05340e-07	4.01102e-08	-6.65229e-07
7.864	-4.70182e-07	3.15246e-08	-4.38658e-07	6.61125e-07	-1.25948e-07	5.35177e-07	7.31913e-07	-1.22549e-08	7.19658e-07	1.45032e-06	6.16314e-07	2.06664e-06	-7.34885e-07	5.96185e-08	-6.75267e-07	8.45780e-07	-5.03813e-08	7.95399e-07	1.03628e-06	-6.33764e-08	9.72904e-07	-7.02660e-07	3.99579e-08	-6.62703e-07
7.889	-4.65120e-07	3.11853e-08	-4.33935e-07	6.65752e-07	-1.26309e-07	5.39443e-07	7.39644e-07	-1.28938e-08	7.26750e-07	1.46149e-06	6.15092e-07	2.07659e-06	-7.30418e-07	5.92561e-08	-6.71162e-07	8.51654e-07	-5.07224e-08	8.00932e-07	1.04228e-06	-6.29983e-08	9.79284e-07	-6.99955e-07	3.98040e-08	-6.60151e-07
7.913	-4.60026e-07	3.08437e-08	-4.29182e-07	6.70380e-07	-1.26670e-07	5.43710e-07	7.47385e-07	-1.35335e-08	7.33851e-07	1.47267e-06	6.13858e-07	2.08653e-06	-7.25916e-07	5.88908e-08	-6.67025e-07	8.57529e-07	-5.10639e-08	8.06466e-07	1.04828e-06	-6.26193e-08	9.85663e-07	-6.97223e-07	3.96487e-08	-6.57575e-07
7.938	-4.54899e-07	3.04999e-08	-4.24399e-07	6.75010e-07	-1.27030e-07	5.47980e-07	7.55136e-07	-1.41737e-08	7.40962e-07	1.48385e-06	6.12612e-07	2.09646e-06	-7.21378e-07	5.85227e-08	-6.62855e-07	8.63406e-07	-5.14058e-08	8.12000e-07	1.05428e-06	-6.22393e-08	9.92042e-07	-6.94465e-07	3.94918e-08	-6.54973e-07
7.963	-4.49740e-07	3.01540e-08	-4.19586e-07	6.79641e-07	-1.27390e-07	5.52251e-07	7.62897e-07	-1.48146e-08	7.48082e-07	1.49504e-06	6.11355e-07	2.10639e-06	-7.16806e-07	5.81518e-08	-6.58654e-07	8.69284e-07	-5.17481e-08	8.17536e-07	1.06028e-06	-6.18584e-08	9.98420e-07	-6.91681e-07	3.93335e-08	-6.52348e-07
7.987	-4.44548e-07	2.98059e-08	-4.14742e-07	6.84274e-07	-1.27750e-07	5.56525e-07	7.70667e-07	-1.54560e-08	7.55211e-07	1.50623e-06	6.10087e-07	2.11631e-06	-7.12198e-07	5.77780e-08	-6.54420e-07	8.75163e-07	-5.20907e-08	8.23072e-07	1.06627e-06	-6.14766e-08	1.00480e-06	-6.88871e-07	3.91737e-08	-6.49698e-07
8.012	-4.39324e-07	2.94557e-08	-4.09869e-07	6.88908e-07	-1.28109e-07	5.60800e-07	7.78447e-07	-1.60981e-08	7.62349e-07	1.51742e-06	6.08807e-07	2.12623e-06	-7.07556e-07	5.74014e-08	-6.50155e-07	8.81043e-07	-5.24338e-08	8.28609e-07	1.07227e-06	-6.10939e-08	1.01117e-06	-6.86036e-07	3.90125e-08	-6.47023e-07
8.036	-4.34069e-07	2.91033e-08	-4.04966e-07	6.93543e-07	-1.28467e-07	5.65076e-07	7.86236e-07	-1.67406e-08	7.69495e-07	1.52862e-06	6.07515e-07	2.13613e-06	-7.02879e-07	5.70220e-08	-6.45857e-07	8.86923e-07	-5.27773e-08	8.34146e-07	1.07826e-06	-6.07104e-08	1.01755e-06	-6.83174e-07	3.88497e-08	-6.44324e-07
8.061	-4.28782e-07	2.87488e-08	-4.00033e-07	6.98180e-07	-1.28825e-07	5.69354e-07	7.94033e-07	-1.73837e-08	7.76650e-07	1.53982e-06	6.06212e-07	2.14603e-06	-6.98168e-07	5.66398e-08	-6.41528e-07	8.92804e-07	-5.31211e-08	8.39683e-07	1.08425e-06	-6.03260e-08	1.02392e-06	-6.80287e-07	3.86856e-08	-6.41601e-07
8.086	-4.23463e-07	2.83922e-08	-3.95071e-07	7.02817e-07	-1.29183e-07	5.73634e-07	8.01840e-07	-1.80274e-08	7.83813e-07	1.55103e-06	6.04898e-07	2.15593e-06	-6.93422e-07	5.62548e-08	-6.37167e-07	8.98686e-07	-5.34653e-08	8.45221e-07	1.09023e-06	-5.99408e-08	1.03029e-06	-6.77374e-07	3.85199e-08	-6.38854e-07
8.110	-4.18113e-07	2.80335e-08	-3.90079e-07	7.07454e-07	-1.29540e-07	5.77914e-07	8.09655e-07	-1.86715e-08	7.90984e-07	1.56224e-06	6.03573e-07	2.16581e-06	-6.88642e-07	5.58670e-08	-6.32775e-07	9.04568e-07	-5.38099e-08	8.50758e-07	1.09622e-06	-5.95548e-08	1.03666e-06	-6.74436e-07	3.83529e-08	-6.36084e-07
8.135	-4.12731e-07	2.76727e-08	-3.85058e-07	7.12093e-07	-1.29897e-07	5.82196e-07	8.17479e-07	-1.93161e-08	7.98163e-07	1.57345e-06	6.02236e-07	2.17569e-06	-6.83829e-07	5.54765e-08	-6.28352e-07	9.10450e-07	-5.41549e-08	8.56295e-07	1.10220e-06	-5.91679e-08	1.04303e-06	-6.71473e-07	3.81844e-08	-6.33289e-07
8.159	-4.07319e-07	2.73098e-08	-3.80009e-07	7.16732e-07	-1.30253e-07	5.86478e-07	8.25310e-07	-1.99611e-08	8.05349e-07	1.58467e-06	6.00889e-07	2.18556e-06	-6.78981e-07	5.50832e-08	-6.23898e-07	9.16331e-07	-5.45002e-08	8.61831e-07	1.10818e-06	-5.87803e-08	1.04940e-06	-6.68485e-07	3.80144e-08	-6.30470e-07
8.184	-4.01875e-07	2.69448e-08	-3.74930e-07	7.21371e-07	-1.30609e-07	5.90762e-07	8.33150e-07	-2.06065e-08	8.12543e-07	1.59589e-06	5.99530e-07	2.19542e-06	-6.74100e-07	5.46872e-08	-6.19412e-07	9.22213e-07	-5.48458e-08	8.67367e-07	1.11415e-06	-5.83919e-08	1.05576e-06	-6.65471e-07	3.78430e-08	-6.27628e-07
8.208	-3.96401e-07	2.65778e-08	-3.69823e-07	7.26010e-07	-1.30964e-07	5.95046e-07	8.40997e-07	-2.12524e-08	8.19744e-07	1.60711e-06	5.98161e-07	2.20527e-06	-6.69185e-07	5.42885e-08	-6.14896e-07	9.28094e-07	-5.51918e-08	8.72902e-07	1.12012e-06	-5.80028e-08	1.06212e-06	-6.62433e-07	3.76703e-08	-6.24763e-07
8.233	-3.90896e-07	2.62087e-08	-3.64687e-07	7.30650e-07	-1.31319e-07	5.99331e-07	8.48852e-07	-2.18987e-08	8.26953e-07	1.61833e-06	5.96781e-07	2.21511e-06	-6.64236e-07	5.38870e-08	-6.10349e-07	9.33974e-07	-5.55382e-08	8.78436e-07	1.12609e-06	-5.76129e-08	1.06848e-06	-6.59370e-07	3.74961e-08	-6.21874e-07
8.258	-3.85361e-07	2.58375e-08	-3.59523e-07	7.35289e-07	-1.31673e-07	6.03616e-07	8.56713e-07	-2.25453e-08	8.34168e-07	1.62955e-06	5.95389e-07	2.22494e-06	-6.59254e-07	5.34829e-08	-6.05772e-07	9.39854e-07	-5.58849e-08	8.83969e-07	1.13206e-06	-5.72223e-08	1.07483e-06	-6.56282e-07	3.73205e-08	-6.18961e-07
8.282	-3.79795e-07	2.54644e-08	-3.54331e-07	7.39929e-07	-1.32027e-07	6.07902e-07	8.64582e-07	-2.31923e-08	8.41390e-07	1.64078e-06	5.93987e-07	2.23477e-06	-6.54240e-07	5.30760e-08	-6.01164e-07	9.45733e-07	-5.62319e-08	8.89501e-07	1.13802e-06	-5.68310e-08	1.08119e-06	-6.53169e-07	3.71435e-08	-6.16026e-07
8.307	-3.74199e-07	2.50892e-08	-3.49110e-07	7.44568e-07	-1.32380e-07	6.12188e-07	8.72458e-07	-2.38396e-08	8.48619e-07	1.65200e-06	5.92575e-07	2.24458e-06	-6.49192e-07	5.26665e-08	-5.96525e-07	9.51611e-07	-5.65793e-08	8.95032e-07	1.14397e-06	-5.64390e-08	1.08754e-06	-6.50033e-07	3.69651e-08	-6.13068e-07
8.331	-3.68574e-07	2.47120e-08	-3.43862e-07	7.49206e-07	-1.32733e-07	6.16474e-07	8.80341e-07	-2.44872e-08	8.55854e-07	1.66323e-06	5.91151e-07	2.25438e-06	-6.44111e-07	5.22543e-08	-5.91857e-07	9.57487e-07	-5.69269e-08	9.00560e-07	1.14993e-06	-5.60464e-08	1.09388e-06	-6.46872e-07	3.67853e-08	-6.10086e-07
8.356	-3.62918e-07	2.43328e-08	-3.38585e-07	7.53844e-07	-1.33085e-07	6.20760e-07	8.88230e-07	-2.51351e-08	8.63095e-07	1.67446e-06	5.89717e-07	2.26418e-06	-6.38998e-07	5.18395e-08	-5.87158e-07	9.63363e-07	-5.72749e-08	9.06088e-07	1.15588e-06	-5.56530e-08	1.10022e-06	-6.43686e-07	3.66042e-08	-6.07082e-07
8.380	-3.57233e-07	2.39517e-08	-3.33281e-07	7.58482e-07	-1.33436e-07	6.25046e-07	8.96125e-07	-2.57833e-08	8.70342e-07	1.68569e-06	5.88273e-07	2.27396e-06	-6.33852e-07	5.14221e-08	-5.82430e-07	9.69236e-07	-5.76233e-08	9.11613e-07	1.16182e-06	-5.52591e-08	1.10656e-06	-6.40477e-07	3.64217e-08	-6.04055e-07
8.405	-3.51519e-07	2.35685e-08	-3.27950e-07	7.63118e-07	-1.33787e-07	6.29331e-07	9.04026e-07	-2.64317e-08	8.77594e-07	1.69692e-06	5.86818e-07	2.28374e-06	-6.28674e-07	5.10020e-08	-5.77672e-07	9.75108e-07	-5.79719e-08	9.17136e-07	1.16776e-06	-5.48645e-08	1.11289e-06	-6.37244e-07	3.62378e-08	-6.01006e-07
8.430	-3.45775e-07	2.31834e-08	-3.22591e-07	7.67754e-07	-1.34138e-07	6.33616e-07	9.11933e-07	-2.70804e-08	8.84853e-07	1.70815e-06	5.85352e-07	2.29350e-06	-6.23463e-07	5.05793e-08	-5.72884e-07	9.80978e-07	-5.83208e-08	9.22657e-07	1.17369e-06	-5.44693e-08	1.11922e-06	-6.33987e-07	3.60526e-08	-5.97934e-07
8.454	-3.40002e-07	2.27964e-08	-3.17206e-07	7.72389e-07	-1.34487e-07	6.37901e-07	9.19846e-07	-2.77293e-08	8.92116e-07	1.71937e-06	5.83876e-07	2.30325e-06	-6.18221e-07	5.01540e-08	-5.68067e-07	9.86846e-07	-5.86701e-08	9.28176e-07	1.17962e-06	-5.40735e-08	1.12555e-06	-6.30706e-07	3.58661e-08	-5.94840e-07
8.479	-3.34200e-07	2.24074e-08	-3.11793e-07	7.77022e-07	-1.34837e-07	6.42186e-07	9.27764e-07	-2.83784e-08	8.99385e-07	1.73060e-06	5.82390e-07	2.31299e-06	-6.12947e-07	4.97261e-08	-5.63221e-07	9.92712e-07	-5.90196e-08	9.33693e-07	1.18555e-06	-5.36771e-08	1.13187e-06	-6.27402e-07	3.56782e-08	-5.91724e-07
8.503	-3.28370e-07	2.20165e-08	-3.06353e-07	7.81654e-07	-1.35185e-07	6.46469e-07	9.35687e-07	-2.90276e-08	9.06659e-07	1.74183e-06	5.80894e-07	2.32272e-06	-6.07641e-07	4.92956e-08	-5.58345e-07	9.98576e-07	-5.93694e-08	9.39206e-07	1.19146e-06	-5.32801e-08	1.13818e-06	-6.24074e-07	3.54889e-08	-5.88585e-07
8.528	-3.22511e-07	2.16236e-08	-3.00887e-07	7.86285e-07	-1.35533e-07	6.50752e-07	9.43615e-07	-2.96770e-08	9.13938e-07	1.75305e-06	5.79388e-07	2.33244e-06	-6.02303e-07	4.88626e-08	-5.53441e-07	1.00444e-06	-5.97195e-08	9.44717e-07	1.19738e-06	-5.28826e-08	1.14450e-06	-6.20723e-07	3.52984e-08	-5.85425e-07
8.552	-3.16624e-07	2.12289e-08	-2.95395e-07	7.90914e-07	-1.35881e-07	6.55033e-07	9.51548e-07	-3.03266e-08	9.21221e-07	1.76428e-06	5.77871e-07	2.34215e-06	-5.96934e-07	4.84271e-08	-5.48507e-07	1.01030e-06	-6.00699e-08	9.50225e-07	1.20329e-06	-5.24846e-08	1.15080e-06	-6.17349e-07	3.51065e-08	-5.82243e-07
8.577	-3.10708e-07	2.08323e-08	-2.89876e-07	7.95542e-07	-1.36228e-07	6.59314e-07	9.59485e-07	-3.09762e-08	9.28509e-07	1.77550e-06	5.76345e-07	2.35185e-06	-5.91534e-07	4.79890e-08	-5.43545e-07	1.01615e-06	-6.04206e-08	9.55730e-07	1.20919e-06	-5.20860e-08	1.15710e-06	-6.13952e-07	3.49133e-08	-5.79039e-07
8.602	-3.04764e-07	2.04338e-08	-2.84331e-07	8.00168e-07	-1.36574e-07	6.63594e-07	9.67427e-07	-3.16260e-08	9.35801e-07	1.78672e-06	5.74808e-07	2.36153e-06	-5.86103e-07	4.75484e-08	-5.38555e-07	1.02200e-06	-6.07716e-08	9.61232e-07	1.21508e-06	-5.16869e-08	1.16340e-06	-6.10532e-07	3.47189e-08	-5.75813e-07
8.626	-2.98793e-07	2.00334e-08	-2.78760e-07	8.04791e-07	-1.36920e-07	6.67872e-07	9.75373e-07	-3.22758e-08	9.43097e-07	1.79794e-06	5.73262e-07	2.37120e-06	-5.80641e-07	4.71053e-08	-5.33536e-07	1.02785e-06	-6.11228e-08	9.66730e-07	1.22097e-06	-5.12873e-08	1.16969e-06	-6.07090e-07	3.45231e-08	-5.72567e-07
8.651	-2.92794e-07	1.96312e-08	-2.73163e-07	8.09413e-07	-1.37265e-07	6.72149e-07	9.83323e-07	-3.29257e-08	9.50397e-07	1.80915e-06	5.71706e-07	2.38086e-06	-5.75149e-07	4.66597e-08	-5.28489e-07	1.03370e-06	-6.14743e-08	9.72225e-07	1.22686e-06	-5.08872e-08	1.17597e-06	-6.03624e-07	3.43260e-08	-5.69298e-07
8.675	-2.86767e-07	1.92271e-08	-2.67540e-07	8.14033e-07	-1.37609e-07	6.76424e-07	9.91276e-07	-3.35756e-08	9.57701e-07	1.82037e-06	5.70140e-07	2.39051e-06	-5.69625e-07	4.62116e-08	-5.23414e-07	1.03954e-06	-6.18260e-08	9.77715e-07	1.23273e-06	-5.04867e-08	1.18225e-06	-6.00137e-07	3.41277e-08	-5.66009e-07
8.700	-2.80714e-07	1.88212e-08	-2.61892e-07	8.18650e-07	-1.37953e-07	6.80698e-07	9.99234e-07	-3.42256e-08	9.65008e-07	1.83158e-06	5.68564e-07	2.40014e-06	-5.64072e-07	4.57610e-08	-5.18311e-07	1.04538e-06	-6.21780e-08	9.83203e-07	1.23860e-06	-5.00857e-08	1.18852e-06	-5.96627e-07	3.39281e-08	-5.62699e-07
8.724	-2.74633e-07	1.84135e-08	-2.56219e-07	8.23265e-07	-1.38296e-07	6.84969e-07	1.00719e-06	-3.48756e-08	9.72318e-07	1.84278e-06	5.66979e-07	2.40976e-06	-5.58488e-07	4.53080e-08	-5.13180e-07	1.05122e-06	-6.25302e-08	9.88686e-07	1.24447e-06	-4.96843e-08	1.19478e-06	-5.93095e-07	3.37272e-08	-5.59367e-07
8.749	-2.68525e-07	1.80040e-08	-2.50521e-07	8.27878e-07	-1.38638e-07	6.89239e-07	1.01516e-06	-3.55255e-08	9.79632e-07	1.85398e-06	5.65384e-07	2.41937e-06	-5.52874e-07	4.48526e-08	-5.08021e-07	1.05705e-06	-6.28827e-08	9.94165e-07	1.25033e-06	-4.92825e-08	1.20104e-06	-5.89540e-07	3.35251e-08	-5.56015e-07
8.774	-2.62390e-07	1.75927e-08	-2.44798e-07	8.32487e-07	-1.38980e-07	6.93507e-07	1.02312e-06	-3.61754e-08	9.86949e-07	1.86518e-06	5.63780e-07	2.42896e-06	-5.47230e-07	4.43948e-08	-5.02836e-07	1.06287e-06	-6.32354e-08	9.99639e-07	1.25618e-06	-4.88802e-08	1.20730e-06	-5.85964e-07	3.33218e-08	-5.52643e-07
8.798	-2.56229e-07	1.71796e-08	-2.39050e-07	8.37094e-07	-1.39321e-07	6.97773e-07	1.03109e-06	-3.68253e-08	9.94268e-07	1.87638e-06	5.62166e-07	2.43854e-06	-5.41557e-07	4.39345e-08	-4.97623e-07	1.06870e-06	-6.35883e-08	1.00511e-06	1.26202e-06	-4.84776e-08	1.21354e-06	-5.82367e-07	3.31172e-08	-5.49249e-07
8.823	-2.50042e-07	1.67647e-08	-2.33277e-07	8.41699e-07	-1.39662e-07	7.02037e-07	1.03906e-06	-3.74751e-08	1.00159e-06	1.88757e-06	5.60543e-07	2.44811e-06	-5.35854e-07	4.34719e-08	-4.92382e-07	1.07452e-06	-6.39415e-08	1.01058e-06	1.26785e-06	-4.80745e-08	1.21978e-06	-5.78747e-07	3.29113e-08	-5.45836e-07
8.847	-2.43828e-07	1.63481e-08	-2.27480e-07	8.46300e-07	-1.40001e-07	7.06298e-07	1.04704e-06	-3.81248e-08	1.00891e-06	1.89875e-06	5.58910e-07	2.45766e-06	-5.30122e-07	4.30068e-08	-4.87115e-07	1.08033e-06	-6.42949e-08	1.01604e-06	1.27368e-06	-4.76711e-08	1.22601e-06	-5.75106e-07	3.27043e-08	-5.42402e-07
8.872	-2.37588e-07	1.59298e-08	-2.21659e-07	8.50898e-07	-1.40340e-07	7.10557e-07	1.05501e-06	-3.87744e-08	1.01624e-06	1.90993e-06	5.57268e-07	2.46720e-06	-5.24361e-07	4.25395e-08	-4.81822e-07	1.08614e-06	-6.46485e-08	1.02149e-06	1.27950e-06	-4.72674e-08	1.23223e-06	-5.71444e-07	3.24960e-08	-5.38948e-07
8.897	-2.31323e-07	1.55097e-08	-2.15813e-07	8.55492e-07	-1.40679e-07	7.14814e-07	1.06299e-06	-3.94239e-08	1.02357e-06	1.92111e-06	5.55617e-07	2.47673e-06	-5.18571e-07	4.20697e-08	-4.76501e-07	1.09195e-06	-6.50024e-08	1.02694e-06	1.28531e-06	-4.68633e-08	1.23845e-06	-5.67761e-07	3.22866e-08	-5.35474e-07
8.921	-2.25032e-07	1.50879e-08	-2.09944e-07	8.60084e-07	-1.41016e-07	7.19067e-07	1.07097e-06	-4.00732e-08	1.03090e-06	1.93228e-06	5.53957e-07	2.48624e-06	-5.12752e-07	4.15976e-08	-4.71154e-07	1.09775e-06	-6.53564e-08	1.03239e-06	1.29112e-06	-4.64588e-08	1.24466e-06	-5.64056e-07	3.20759e-08	-5.31980e-07
8.946	-2.18716e-07	1.46644e-08	-2.04051e-07	8.64672e-07	-1.41353e-07	7.23318e-07	1.07895e-06	-4.07224e-08	1.03823e-06	1.94345e-06	5.52288e-07	2.49573e-06	-5.06904e-07	4.11233e-08	-4.65781e-07	1.10354e-06	-6.57107e-08	1.03783e-06	1.29691e-06	-4.60541e-08	1.25086e-06	-5.60331e-07	3.18641e-08	-5.28467e-07
8.970	-2.12374e-07	1.42392e-08	-1.98135e-07	8.69256e-07	-1.41689e-07	7.27566e-07	1.08694e-06	-4.13713e-08	1.04556e-06	1.95460e-06	5.50610e-07	2.50521e-06	-5.01028e-07	4.06466e-08	-4.60382e-07	1.10933e-06	-6.60651e-08	1.04326e-06	1.30270e-06	-4.56490e-08	1.25705e-06	-5.56585e-07	3.16511e-08	-5.24934e-07
8.995	-2.06008e-07	1.38123e-08	-1.92195e-07	8.73836e-07	-1.42025e-07	7.31811e-07	1.09492e-06	-4.20201e-08	1.05290e-06	1.96576e-06	5.48923e-07	2.51468e-06	-4.95124e-07	4.01676e-08	-4.54957e-07	1.11511e-06	-6.64198e-08	1.04869e-06	1.30848e-06	-4.52437e-08	1.26324e-06	-5.52818e-07	3.14369e-08	-5.21381e-07
9.019	-1.99616e-07	1.33838e-08	-1.86233e-07	8.78413e-07	-1.42360e-07	7.36053e-07	1.10290e-06	-4.26687e-08	1.06023e-06	1.97690e-06	5.47227e-07	2.52413e-06	-4.89192e-07	3.96863e-08	-4.49506e-07	1.12089e-06	-6.67746e-08	1.05412e-06	1.31425e-06	-4.48381e-08	1.26941e-06	-5.49031e-07	3.12215e-08	-5.17810e-07
9.044	-1.93200e-07	1.29536e-08	-1.80247e-07	8.82986e-07	-1.42693e-07	7.40292e-07	1.11089e-06	-4.33170e-08	1.06757e-06	1.98804e-06	5.45522e-07	2.53357e-06	-4.83232e-07	3.92028e-08	-4.44029e-07	1.12666e-06	-6.71296e-08	1.05953e-06	1.32001e-06	-4.44322e-08	1.27558e-06	-5.45224e-07	3.10050e-08	-5.14219e-07
9.069	-1.86760e-07	1.25218e-08	-1.74238e-07	8.87554e-07	-1.43027e-07	7.44528e-07	1.11887e-06	-4.39651e-08	1.07491e-06	1.99918e-06	5.43808e-07	2.54299e-06	-4.77244e-07	3.87170e-08	-4.38527e-07	1.13243e-06	-6.74848e-08	1.06495e-06	1.32576e-06	-4.40261e-08	1.28174e-06	-5.41396e-07	3.07873e-08	-5.10609e-07
9.093	-1.80295e-07	1.20884e-08	-1.68207e-07	8.92119e-07	-1.43359e-07	7.48759e-07	1.12686e-06	-4.46129e-08	1.08225e-06	2.01030e-06	5.42086e-07	2.55239e-06	-4.71229e-07	3.82291e-08	-4.33000e-07	1.13819e-06	-6.78402e-08	1.07035e-06	1.33151e-06	-4.36197e-08	1.28789e-06	-5.37549e-07	3.05686e-08	-5.06980e-07
9.118	-1.73807e-07	1.16533e-08	-1.62153e-07	8.96679e-07	-1.43691e-07	7.52988e-07	1.13485e-06	-4.52605e-08	1.08959e-06	2.02142e-06	5.40355e-07	2.56178e-06	-4.65187e-07	3.77389e-08	-4.27448e-07	1.14395e-06	-6.81957e-08	1.07575e-06	1.33724e-06	-4.32131e-08	1.29403e-06	-5.33682e-07	3.03486e-08	-5.03333e-07
9.142	-1.67294e-07	1.12167e-08	-1.56078e-07	9.01234e-07	-1.44022e-07	7.57213e-07	1.14283e-06	-4.59077e-08	1.09692e-06	2.03253e-06	5.38616e-07	2.57115e-06	-4.59117e-07	3.72464e-08	-4.21870e-07	1.14969e-06	-6.85515e-08	1.08114e-06	1.34297e-06	-4.28063e-08	1.30016e-06	-5.29795e-07	3.01276e-08	-4.99667e-07
9.167	-1.60758e-07	1.07785e-08	-1.49980e-07	9.05785e-07	-1.44352e-07	7.61434e-07	1.15082e-06	-4.65546e-08	1.10426e-06	2.04364e-06	5.36868e-07	2.58051e-06	-4.53020e-07	3.67519e-08	-4.16269e-07	1.15544e-06	-6.89073e-08	1.08653e-06	1.34868e-06	-4.23993e-08	1.30628e-06	-5.25888e-07	2.99055e-08	-4.95983e-07
9.191	-1.54199e-07	1.03387e-08	-1.43860e-07	9.10332e-07	-1.44681e-07	7.65651e-07	1.15880e-06	-4.72012e-08	1.11160e-06	2.05473e-06	5.35112e-07	2.58984e-06	-4.46897e-07	3.62551e-08	-4.10642e-07	1.16117e-06	-6.92634e-08	1.09191e-06	1.35439e-06	-4.19921e-08	1.31240e-06	-5.21963e-07	2.96822e-08	-4.92280e-07
9.216	-1.47616e-07	9.89731e-09	-1.37719e-07	9.14873e-07	-1.45010e-07	7.69864e-07	1.16679e-06	-4.78474e-08	1.11894e-06	2.06582e-06	5.33347e-07	2.59917e-06	-4.40748e-07	3.57562e-08	-4.04991e-07	1.16690e-06	-6.96195e-08	1.09728e-06	1.36009e-06	-4.15847e-08	1.31850e-06	-5.18018e-07	2.94579e-08	-4.88560e-07
9.241	-1.41010e-07	9.45441e-09	-1.31556e-07	9.19410e-07	-1.45337e-07	7.74073e-07	1.17477e-06	-4.84932e-08	1.12628e-06	2.07690e-06	5.31574e-07	2.60847e-06	-4.34572e-07	3.52552e-08	-3.99316e-07	1.17262e-06	-6.99759e-08	1.10265e-06	1.36577e-06	-4.11772e-08	1.32459e-06	-5.14053e-07	2.92324e-08	-4.84821e-07
9.265	-1.34382e-07	9.00998e-09	-1.25372e-07	9.23942e-07	-1.45664e-07	7.78278e-07	1.18275e-06	-4.91386e-08	1.13361e-06	2.08797e-06	5.29793e-07	2.61776e-06	-4.28369e-07	3.47520e-08	-3.93617e-07	1.17834e-06	-7.03323e-08	1.10800e-06	1.37145e-06	-4.07695e-08	1.33068e-06	-5.10071e-07	2.90059e-08	-4.81065e-07
9.290	-1.27730e-07	8.56403e-09	-1.19166e-07	9.28469e-07	-1.45990e-07	7.82478e-07	1.19073e-06	-4.97837e-08	1.14095e-06	2.09903e-06	5.28003e-07	2.62703e-06	-4.22141e-07	3.42467e-08	-3.87894e-07	1.18404e-06	-7.06889e-08	1.11335e-06	1.37711e-06	-4.03617e-08	1.33675e-06	-5.06069e-07	2.87784e-08	-4.77290e-07
9.314	-1.21057e-07	8.11658e-09	-1.12940e-07	9.32990e-07	-1.46316e-07	7.86674e-07	1.19871e-06	-5.04283e-08	1.14828e-06	2.11008e-06	5.26206e-07	2.63629e-06	-4.15887e-07	3.37394e-08	-3.82148e-07	1.18974e-06	-7.10457e-08	1.11870e-06	1.38277e-06	-3.99538e-08	1.34281e-06	-5.02048e-07	2.85498e-08	-4.73499e-07
9.339	-1.14361e-07	7.66764e-09	-1.06693e-07	9.37506e-07	-1.46640e-07	7.90866e-07	1.20669e-06	-5.10725e-08	1.15562e-06	2.12112e-06	5.24401e-07	2.64552e-06	-4.09608e-07	3.32300e-08	-3.76378e-07	1.19543e-06	-7.14026e-08	1.12403e-06	1.38841e-06	-3.95457e-08	1.34887e-06	-4.98010e-07	2.83201e-08	-4.69690e-07
9.363	-1.07643e-07	7.21723e-09	-1.00426e-07	9.42016e-07	-1.46964e-07	7.95053e-07	1.21466e-06	-5.17162e-08	1.16295e-06	2.13216e-06	5.22587e-07	2.65474e-06	-4.03303e-07	3.27185e-08	-3.70585e-07	1.20112e-06	-7.17595e-08	1.12936e-06	1.39405e-06	-3.91376e-08	1.35491e-06	-4.93953e-07	2.80894e-08	-4.65863e-07
9.388	-1.00904e-07	6.76536e-09	-9.41383e-08	9.46521e-07	-1.47286e-07	7.99235e-07	1.22264e-06	-5.23594e-08	1.17028e-06	2.14318e-06	5.20766e-07	2.66394e-06	-3.96973e-07	3.22050e-08	-3.64768e-07	1.20680e-06	-7.21167e-08	1.13468e-06	1.39967e-06	-3.87293e-08	1.36094e-06	-4.89878e-07	2.78576e-08	-4.62020e-07
9.413	-9.41425e-08	6.31204e-09	-8.78304e-08	9.51021e-07	-1.47608e-07	8.03413e-07	1.23061e-06	-5.30021e-08	1.17761e-06	2.15419e-06	5.18937e-07	2.67313e-06	-3.90618e-07	3.16894e-08	-3.58929e-07	1.21247e-06	-7.24739e-08	1.13999e-06	1.40528e-06	-3.83210e-08	1.36696e-06	-4.85785e-07	2.76249e-08	-4.58160e-07
9.437	-8.73599e-08	5.85728e-09	-8.15026e-08	9.55514e-07	-1.47929e-07	8.07585e-07	1.23858e-06	-5.36444e-08	1.18493e-06	2.16519e-06	5.17100e-07	2.68229e-06	-3.84239e-07	3.11719e-08	-3.53067e-07	1.21813e-06	-7.28312e-08	1.14530e-06	1.41088e-06	-3.79126e-08	1.37297e-06	-4.81674e-07	2.73911e-08	-4.54283e-07
9.462	-8.05562e-08	5.40111e-09	-7.51551e-08	9.60002e-07	-1.48249e-07	8.11752e-07	1.24654e-06	-5.42861e-08	1.19226e-06	2.17618e-06	5.15255e-07	2.69144e-06	-3.77835e-07	3.06523e-08	-3.47182e-07	1.22378e-06	-7.31886e-08	1.15059e-06	1.41647e-06	-3.75041e-08	1.37897e-06	-4.77545e-07	2.71563e-08	-4.50389e-07
9.486	-7.37316e-08	4.94353e-09	-6.87880e-08	9.64483e-07	-1.48568e-07	8.15915e-07	1.25451e-06	-5.49272e-08	1.19958e-06	2.18716e-06	5.13403e-07	2.70057e-06	-3.71406e-07	3.01308e-08	-3.41275e-07	1.22942e-06	-7.35462e-08	1.15588e-06	1.42205e-06	-3.70956e-08	1.38495e-06	-4.73399e-07	2.69206e-08	-4.46479e-07
9.511	-6.68861e-08	4.48456e-09	-6.24016e-08	9.68958e-07	-1.48887e-07	8.20072e-07	1.26247e-06	-5.55678e-08	1.20690e-06	2.19813e-06	5.11543e-07	2.70968e-06	-3.64953e-07	2.96073e-08	-3.35346e-07	1.23506e-06	-7.39038e-08	1.16116e-06	1.42762e-06	-3.66871e-08	1.39093e-06	-4.69236e-07	2.66838e-08	-4.42552e-07
9.535	-6.00202e-08	4.02422e-09	-5.59960e-08	9.73427e-07	-1.49204e-07	8.24223e-07	1.27042e-06	-5.62079e-08	1.21422e-06	2.20909e-06	5.09676e-07	2.71877e-06	-3.58477e-07	2.90819e-08	-3.29395e-07	1.24069e-06	-7.42615e-08	1.16643e-06	1.43317e-06	-3.62785e-08	1.39689e-06	-4.65056e-07	2.64461e-08	-4.38610e-07
9.560	-5.31339e-08	3.56251e-09	-4.95714e-08	9.77890e-07	-1.49521e-07	8.28370e-07	1.27838e-06	-5.68473e-08	1.22153e-06	2.22004e-06	5.07801e-07	2.72784e-06	-3.51976e-07	2.85545e-08	-3.23422e-07	1.24631e-06	-7.46193e-08	1.17169e-06	1.43871e-06	-3.58700e-08	1.40284e-06	-4.60858e-07	2.62074e-08	-4.34651e-07
9.585	-4.62275e-08	3.09945e-09	-4.31281e-08	9.82346e-07	-1.49836e-07	8.32510e-07	1.28633e-06	-5.74861e-08	1.22884e-06	2.23097e-06	5.05919e-07	2.73689e-06	-3.45453e-07	2.80253e-08	-3.17427e-07	1.25192e-06	-7.49772e-08	1.17694e-06	1.44424e-06	-3.54614e-08	1.40878e-06	-4.56644e-07	2.59678e-08	-4.30676e-07
9.609	-3.93012e-08	2.63506e-09	-3.66662e-08	9.86796e-07	-1.50151e-07	8.36645e-07	1.29427e-06	-5.81243e-08	1.23615e-06	2.24189e-06	5.04029e-07	2.74592e-06	-3.38905e-07	2.74941e-08	-3.11411e-07	1.25752e-06	-7.53352e-08	1.18218e-06	1.44976e-06	-3.50529e-08	1.41471e-06	-4.52413e-07	2.57272e-08	-4.26686e-07
9.634	-3.23552e-08	2.16934e-09	-3.01859e-08	9.91239e-07	-1.50464e-07	8.40775e-07	1.30221e-06	-5.87619e-08	1.24345e-06	2.25280e-06	5.02132e-07	2.75494e-06	-3.32335e-07	2.69611e-08	-3.05374e-07	1.26311e-06	-7.56932e-08	1.18741e-06	1.45527e-06	-3.46443e-08	1.42062e-06	-4.48166e-07	2.54857e-08	-4.22680e-07
9.658	-2.53898e-08	1.70233e-09	-2.36874e-08	9.95675e-07	-1.50777e-07	8.44898e-07	1.31015e-06	-5.93988e-08	1.25075e-06	2.26370e-06	5.00229e-07	2.76393e-06	-3.25742e-07	2.64262e-08	-2.99315e-07	1.26869e-06	-7.60513e-08	1.19264e-06	1.46076e-06	-3.42358e-08	1.42653e-06	-4.43902e-07	2.52432e-08	-4.18659e-07
9.683	-1.84050e-08	1.23401e-09	-1.71710e-08	1.00010e-06	-1.51089e-07	8.49016e-07	1.31808e-06	-6.00350e-08	1.25805e-06	2.27459e-06	4.98318e-07	2.77291e-06	-3.19126e-07	2.58895e-08	-2.93236e-07	1.27426e-06	-7.64094e-08	1.19785e-06	1.46624e-06	-3.38274e-08	1.43242e-06	-4.39623e-07	2.49998e-08	-4.14623e-07
9.708	-1.14012e-08	7.64427e-10	-1.06368e-08	1.00453e-06	-1.51400e-07	8.53127e-07	1.32601e-06	-6.06706e-08	1.26534e-06	2.28546e-06	4.96399e-07	2.78186e-06	-3.12487e-07	2.53509e-08	-2.87136e-07	1.27982e-06	-7.67677e-08	1.20306e-06	1.47171e-06	-3.34190e-08	1.43829e-06	-4.35327e-07	2.47555e-08	-4.10571e-07
9.732	-4.37860e-09	2.93575e-10	-4.08503e-09	1.00894e-06	-1.51710e-07	8.57232e-07	1.33394e-06	-6.13054e-08	1.27263e-06	2.29632e-06	4.94474e-07	2.79079e-06	-3.05826e-07	2.48106e-08	-2.81016e-07	1.28538e-06	-7.71259e-08	1.20825e-06	1.47717e-06	-3.30106e-08	1.44416e-06	-4.31015e-07	2.45104e-08	-4.06505e-07
9.757	2.66265e-09	-1.78525e-10	2.48412e-09	1.01335e-06	-1.52019e-07	8.61331e-07	1.34186e-06	-6.19396e-08	1.27992e-06	2.30716e-06	4.92542e-07	2.79971e-06	-2.99143e-07	2.42684e-08	-2.74875e-07	1.29092e-06	-7.74842e-08	1.21344e-06	1.48261e-06	-3.26024e-08	1.45001e-06	-4.26688e-07	2.42643e-08	-4.02424e-07
9.781	9.72231e-09	-6.51859e-10	9.07045e-09	1.01775e-06	-1.52326e-07	8.65424e-07	1.34977e-06	-6.25729e-08	1.28720e-06	2.31800e-06	4.90604e-07	2.80860e-06	-2.92439e-07	2.37245e-08	-2.68714e-07	1.29646e-06	-7.78426e-08	1.21861e-06	1.48804e-06	-3.21942e-08	1.45585e-06	-4.22346e-07	2.40173e-08	-3.98328e-07
9.806	1.68002e-08	-1.12641e-09	1.56737e-08	1.02214e-06	-1.52633e-07	8.69510e-07	1.35768e-06	-6.32056e-08	1.29447e-06	2.32882e-06	4.88658e-07	2.81747e-06	-2.85712e-07	2.31788e-08	-2.62533e-07	1.30198e-06	-7.82010e-08	1.22378e-06	1.49346e-06	-3.17861e-08	1.46167e-06	-4.17988e-07	2.37695e-08	-3.94218e-07
9.830	2.38960e-08	-1.60217e-09	2.22938e-08	1.02653e-06	-1.52939e-07	8.73590e-07	1.36558e-06	-6.38375e-08	1.30174e-06	2.33962e-06	4.86706e-07	2.82633e-06	-2.78964e-07	2.26313e-08	-2.56333e-07	1.30749e-06	-7.85594e-08	1.22893e-06	1.49886e-06	-3.13781e-08	1.46748e-06	-4.13614e-07	2.35208e-08	-3.90094e-07
9.855	3.10096e-08	-2.07912e-09	2.89304e-08	1.03091e-06	-1.53244e-07	8.77663e-07	1.37348e-06	-6.44686e-08	1.30901e-06	2.35041e-06	4.84747e-07	2.83516e-06	-2.72195e-07	2.20822e-08	-2.50113e-07	1.31299e-06	-7.89179e-08	1.23408e-06	1.50425e-06	-3.09703e-08	1.47328e-06	-4.09226e-07	2.32713e-08	-3.85955e-07
9.880	3.81407e-08	-2.55725e-09	3.55834e-08	1.03528e-06	-1.53548e-07	8.81729e-07	1.38137e-06	-6.50989e-08	1.31627e-06	2.36119e-06	4.82781e-07	2.84397e-06	-2.65405e-07	2.15313e-08	-2.43874e-07	1.31849e-06	-7.92763e-08	1.23921e-06	1.50963e-06	-3.05626e-08	1.47906e-06	-4.04823e-07	2.30209e-08	-3.81802e-07
9.904	4.52891e-08	-3.03653e-09	4.22526e-08	1.03964e-06	-1.53851e-07	8.85789e-07	1.38925e-06	-6.57284e-08	1.32352e-06	2.37195e-06	4.80809e-07	2.85276e-06	-2.58594e-07	2.09788e-08	-2.37615e-07	1.32397e-06	-7.96348e-08	1.24433e-06	1.51499e-06	-3.01550e-08	1.48483e-06	-4.00406e-07	2.27697e-08	-3.77636e-07
9.929	5.24547e-08	-3.51697e-09	4.89377e-08	1.04399e-06	-1.54153e-07	8.89841e-07	1.39713e-06	-6.63570e-08	1.33077e-06	2.38269e-06	4.78830e-07	2.86152e-06	-2.51762e-07	2.04246e-08	-2.31338e-07	1.32944e-06	-7.99933e-08	1.24945e-06	1.52034e-06	-2.97475e-08	1.49059e-06	-3.95974e-07	2.25177e-08	-3.73456e-07
9.953	5.96371e-08	-3.99853e-09	5.56386e-08	1.04834e-06	-1.54453e-07	8.93887e-07	1.40500e-06	-6.69848e-08	1.33802e-06	2.39342e-06	4.76845e-07	2.87027e-06	-2.44911e-07	1.98687e-08	-2.25042e-07	1.33490e-06	-8.03519e-08	1.25455e-06	1.52567e-06	-2.93402e-08	1.49633e-06	-3.91527e-07	2.22648e-08	-3.69263e-07
9.978	6.68362e-08	-4.48122e-09	6.23550e-08	1.05268e-06	-1.54753e-07	8.97925e-07	1.41287e-06	-6.76118e-08	1.34526e-06	2.40414e-06	4.74854e-07	2.87899e-06	-2.38038e-07	1.93112e-08	-2.18727e-07	1.34035e-06	-8.07104e-08	1.25964e-06	1.53099e-06	-2.89331e-08	1.50206e-06	-3.87067e-07	2.20112e-08	-3.65056e-07
10.002	7.40517e-08	-4.96500e-09	6.90867e-08	1.05701e-06	-1.55052e-07	9.01957e-07	1.42073e-06	-6.82379e-08	1.35249e-06	2.41484e-06	4.72856e-07	2.88770e-06	-2.31146e-07	1.87520e-08	-2.12394e-07	1.34578e-06	-8.10689e-08	1.26472e-06	1.53629e-06	-2.85261e-08	1.50777e-06	-3.82593e-07	2.17567e-08	-3.60836e-07
10.027	8.12835e-08	-5.44987e-09	7.58336e-08	1.06133e-06	-1.55349e-07	9.05980e-07	1.42858e-06	-6.88631e-08	1.35972e-06	2.42552e-06	4.70852e-07	2.89638e-06	-2.24234e-07	1.81913e-08	-2.06043e-07	1.35121e-06	-8.14274e-08	1.26978e-06	1.54159e-06	-2.81194e-08	1.51347e-06	-3.78104e-07	2.15015e-08	-3.56603e-07
10.052	8.85313e-08	-5.93582e-09	8.25955e-08	1.06564e-06	-1.55646e-07	9.09997e-07	1.43642e-06	-6.94874e-08	1.36694e-06	2.43619e-06	4.68842e-07	2.90504e-06	-2.17303e-07	1.76290e-08	-1.99674e-07	1.35663e-06	-8.17860e-08	1.27484e-06	1.54686e-06	-2.77128e-08	1.51915e-06	-3.73603e-07	2.12455e-08	-3.52357e-07
10.076	9.57948e-08	-6.42283e-09	8.93720e-08	1.06995e-06	-1.55941e-07	9.14006e-07	1.44426e-06	-7.01108e-08	1.37415e-06	2.44684e-06	4.66826e-07	2.91367e-06	-2.10352e-07	1.70651e-08	-1.93287e-07	1.36203e-06	-8.21445e-08	1.27988e-06	1.55212e-06	-2.73064e-08	1.52482e-06	-3.69087e-07	2.09887e-08	-3.48099e-07
10.101	1.03074e-07	-6.91088e-09	9.61631e-08	1.07424e-06	-1.56236e-07	9.18007e-07	1.45209e-06	-7.07333e-08	1.38136e-06	2.45748e-06	4.64804e-07	2.92229e-06	-2.03383e-07	1.64997e-08	-1.86883e-07	1.36742e-06	-8.25029e-08	1.28492e-06	1.55737e-06	-2.69003e-08	1.53047e-06	-3.64559e-07	2.07312e-08	-3.43828e-07
10.125	1.10368e-07	-7.39995e-09	1.02968e-07	1.07853e-06	-1.56529e-07	9.22001e-07	1.45991e-06	-7.13548e-08	1.38856e-06	2.46810e-06	4.62776e-07	2.93088e-06	-1.96394e-07	1.59327e-08	-1.80461e-07	1.37280e-06	-8.28614e-08	1.28994e-06	1.56260e-06	-2.64943e-08	1.53611e-06	-3.60017e-07	2.04729e-08	-3.39544e-07
10.150	1.17678e-07	-7.89005e-09	1.09788e-07	1.08281e-06	-1.56821e-07	9.25987e-07	1.46773e-06	-7.19754e-08	1.39575e-06	2.47870e-06	4.60743e-07	2.93945e-06	-1.89387e-07	1.53642e-08	-1.74022e-07	1.37817e-06	-8.32199e-08	1.29495e-06	1.56782e-06	-2.60886e-08	1.54173e-06	-3.55463e-07	2.02139e-08	-3.35249e-07
10.174	1.25003e-07	-8.38114e-09	1.16621e-07	1.08708e-06	-1.57112e-07	9.29965e-07	1.47553e-06	-7.25950e-08	1.40294e-06	2.48929e-06	4.58703e-07	2.94799e-06	-1.82361e-07	1.47943e-08	-1.67567e-07	1.38352e-06	-8.35783e-08	1.29995e-06	1.57302e-06	-2.56832e-08	1.54734e-06	-3.50895e-07	1.99542e-08	-3.30941e-07
10.199	1.32342e-07	-8.87321e-09	1.23468e-07	1.09134e-06	-1.57402e-07	9.33935e-07	1.48333e-06	-7.32136e-08	1.41012e-06	2.49986e-06	4.56657e-07	2.95652e-06	-1.75317e-07	1.42228e-08	-1.61094e-07	1.38887e-06	-8.39366e-08	1.30493e-06	1.57821e-06	-2.52780e-08	1.55293e-06	-3.46316e-07	1.96938e-08	-3.26622e-07
10.224	1.39695e-07	-9.36625e-09	1.30329e-07	1.09559e-06	-1.57691e-07	9.37897e-07	1.49112e-06	-7.38312e-08	1.41729e-06	2.51041e-06	4.54606e-07	2.96502e-06	-1.68255e-07	1.36499e-08	-1.54605e-07	1.39420e-06	-8.42950e-08	1.30990e-06	1.58338e-06	-2.48730e-08	1.55850e-06	-3.41723e-07	1.94326e-08	-3.22291e-07
10.248	1.47063e-07	-9.86025e-09	1.37203e-07	1.09983e-06	-1.57978e-07	9.41852e-07	1.49890e-06	-7.44478e-08	1.42445e-06	2.52094e-06	4.52549e-07	2.97349e-06	-1.61175e-07	1.30755e-08	-1.48100e-07	1.39952e-06	-8.46532e-08	1.31487e-06	1.58853e-06	-2.44683e-08	1.56406e-06	-3.37119e-07	1.91708e-08	-3.17948e-07
10.273	1.54445e-07	-1.03552e-08	1.44090e-07	1.10406e-06	-1.58265e-07	9.45797e-07	1.50667e-06	-7.50634e-08	1.43161e-06	2.53146e-06	4.50487e-07	2.98195e-06	-1.54078e-07	1.24998e-08	-1.41578e-07	1.40482e-06	-8.50115e-08	1.31981e-06	1.59367e-06	-2.40639e-08	1.56961e-06	-3.32502e-07	1.89083e-08	-3.13594e-07
10.297	1.61841e-07	-1.08510e-08	1.50990e-07	1.10828e-06	-1.58550e-07	9.49735e-07	1.51443e-06	-7.56779e-08	1.43875e-06	2.54196e-06	4.48419e-07	2.99038e-06	-1.46963e-07	1.19226e-08	-1.35041e-07	1.41012e-06	-8.53697e-08	1.32475e-06	1.59879e-06	-2.36598e-08	1.57513e-06	-3.27874e-07	1.86451e-08	-3.09229e-07
10.322	1.69250e-07	-1.13478e-08	1.57902e-07	1.11250e-06	-1.58834e-07	9.53664e-07	1.52219e-06	-7.62914e-08	1.44589e-06	2.55244e-06	4.46346e-07	2.99878e-06	-1.39831e-07	1.13440e-08	-1.28487e-07	1.41540e-06	-8.57278e-08	1.32967e-06	1.60390e-06	-2.32559e-08	1.58065e-06	-3.23234e-07	1.83812e-08	-3.04853e-07
10.346	1.76672e-07	-1.18455e-08	1.64827e-07	1.11670e-06	-1.59117e-07	9.57585e-07	1.52993e-06	-7.69038e-08	1.45303e-06	2.56290e-06	4.44268e-07	3.00717e-06	-1.32683e-07	1.07641e-08	-1.21919e-07	1.42067e-06	-8.60858e-08	1.33458e-06	1.60899e-06	-2.28524e-08	1.58614e-06	-3.18582e-07	1.81167e-08	-3.00466e-07
10.371	1.84108e-07	-1.23440e-08	1.71764e-07	1.12090e-06	-1.59399e-07	9.61497e-07	1.53766e-06	-7.75151e-08	1.46015e-06	2.57334e-06	4.42184e-07	3.01552e-06	-1.25517e-07	1.01828e-08	-1.15335e-07	1.42592e-06	-8.64438e-08	1.33948e-06	1.61407e-06	-2.24492e-08	1.59162e-06	-3.13919e-07	1.78515e-08	-2.96068e-07
10.396	1.91557e-07	-1.28434e-08	1.78713e-07	1.12508e-06	-1.59679e-07	9.65400e-07	1.54539e-06	-7.81253e-08	1.46726e-06	2.58376e-06	4.40094e-07	3.02386e-06	-1.18336e-07	9.60014e-09	-1.08736e-07	1.43116e-06	-8.68018e-08	1.34436e-06	1.61913e-06	-2.20463e-08	1.59708e-06	-3.09245e-07	1.75857e-08	-2.91659e-07
10.420	1.99018e-07	-1.33437e-08	1.85674e-07	1.12925e-06	-1.59958e-07	9.69295e-07	1.55310e-06	-7.87344e-08	1.47437e-06	2.59417e-06	4.38000e-07	3.03217e-06	-1.11138e-07	9.01619e-09	-1.02122e-07	1.43639e-06	-8.71596e-08	1.34923e-06	1.62417e-06	-2.16437e-08	1.60253e-06	-3.04560e-07	1.73193e-08	-2.87241e-07
10.445	2.06491e-07	-1.38448e-08	1.92647e-07	1.13342e-06	-1.60237e-07	9.73181e-07	1.56081e-06	-7.93424e-08	1.48147e-06	2.60456e-06	4.35901e-07	3.04046e-06	-1.03924e-07	8.43095e-09	-9.54929e-08	1.44161e-06	-8.75174e-08	1.35409e-06	1.62920e-06	-2.12415e-08	1.60795e-06	-2.99864e-07	1.70522e-08	-2.82812e-07
10.469	2.13977e-07	-1.43467e-08	1.99631e-07	1.13757e-06	-1.60513e-07	9.77058e-07	1.56850e-06	-7.99493e-08	1.48855e-06	2.61492e-06	4.33796e-07	3.04872e-06	-9.66941e-08	7.84443e-09	-8.88496e-08	1.44681e-06	-8.78750e-08	1.35893e-06	1.63421e-06	-2.08395e-08	1.61337e-06	-2.95157e-07	1.67846e-08	-2.78373e-07
10.494	2.21475e-07	-1.48494e-08	2.06626e-07	1.14171e-06	-1.60789e-07	9.80926e-07	1.57619e-06	-8.05550e-08	1.49563e-06	2.62527e-06	4.31687e-07	3.05696e-06	-8.94488e-08	7.25665e-09	-8.21922e-08	1.45200e-06	-8.82326e-08	1.36376e-06	1.63920e-06	-2.04380e-08	1.61876e-06	-2.90440e-07	1.65163e-08	-2.73924e-07
10.519	2.28985e-07	-1.53529e-08	2.13632e-07	1.14585e-06	-1.61064e-07	9.84785e-07	1.58386e-06	-8.11596e-08	1.50270e-06	2.63560e-06	4.29573e-07	3.06517e-06	-8.21882e-08	6.66763e-09	-7.55206e-08	1.45717e-06	-8.85901e-08	1.36858e-06	1.64417e-06	-2.00368e-08	1.62414e-06	-2.85713e-07	1.62475e-08	-2.69465e-07
10.543	2.36506e-07	-1.58572e-08	2.20649e-07	1.14997e-06	-1.61337e-07	9.88634e-07	1.59152e-06	-8.17629e-08	1.50976e-06	2.64590e-06	4.27453e-07	3.07336e-06	-7.49125e-08	6.07738e-09	-6.88352e-08	1.46233e-06	-8.89475e-08	1.37338e-06	1.64913e-06	-1.96360e-08	1.62950e-06	-2.80975e-07	1.59781e-08	-2.64997e-07
10.568	2.44038e-07	-1.63622e-08	2.27676e-07	1.15408e-06	-1.61609e-07	9.92475e-07	1.59918e-06	-8.23651e-08	1.51681e-06	2.65619e-06	4.25329e-07	3.08152e-06	-6.76220e-08	5.48592e-09	-6.21361e-08	1.46748e-06	-8.93048e-08	1.37817e-06	1.65407e-06	-1.92355e-08	1.63484e-06	-2.76228e-07	1.57081e-08	-2.60520e-07
10.592	2.51582e-07	-1.68680e-08	2.34714e-07	1.15819e-06	-1.61879e-07	9.96306e-07	1.60682e-06	-8.29661e-08	1.52385e-06	2.66646e-06	4.23201e-07	3.08966e-06	-6.03168e-08	4.89328e-09	-5.54235e-08	1.47261e-06	-8.96620e-08	1.38295e-06	1.65900e-06	-1.88354e-08	1.64016e-06	-2.71471e-07	1.54376e-08	-2.56033e-07
10.617	2.59136e-07	-1.73745e-08	2.41762e-07	1.16228e-06	-1.62149e-07	1.00013e-06	1.61445e-06	-8.35659e-08	1.53088e-06	2.67671e-06	4.21067e-07	3.09777e-06	-5.29972e-08	4.29947e-09	-4.86977e-08	1.47773e-06	-9.00191e-08	1.38771e-06	1.66390e-06	-1.84358e-08	1.64547e-06	-2.66704e-07	1.51665e-08	-2.51537e-07
10.641	2.66701e-07	-1.78817e-08	2.48819e-07	1.16636e-06	-1.62417e-07	1.00394e-06	1.62207e-06	-8.41645e-08	1.53790e-06	2.68693e-06	4.18929e-07	3.10586e-06	-4.56634e-08	3.70450e-09	-4.19589e-08	1.48283e-06	-9.03760e-08	1.39246e-06	1.66879e-06	-1.80365e-08	1.65076e-06	-2.61928e-07	1.48949e-08	-2.47033e-07
10.666	2.74276e-07	-1.83896e-08	2.55887e-07	1.17043e-06	-1.62684e-07	1.00774e-06	1.62967e-06	-8.47618e-08	1.54491e-06	2.69714e-06	4.16787e-07	3.11392e-06	-3.83157e-08	3.10841e-09	-3.52073e-08	1.48792e-06	-9.07329e-08	1.39719e-06	1.67366e-06	-1.76376e-08	1.65603e-06	-2.57142e-07	1.46228e-08	-2.42519e-07
10.691	2.81862e-07	-1.88982e-08	2.62964e-07	1.17449e-06	-1.62949e-07	1.01154e-06	1.63727e-06	-8.53579e-08	1.55191e-06	2.70732e-06	4.14640e-07	3.12196e-06	-3.09542e-08	2.51120e-09	-2.84430e-08	1.49300e-06	-9.10896e-08	1.40191e-06	1.67852e-06	-1.72391e-08	1.66128e-06	-2.52348e-07	1.43501e-08	-2.37998e-07
10.715	2.89457e-07	-1.94075e-08	2.70050e-07	1.17853e-06	-1.63214e-07	1.01532e-06	1.64485e-06	-8.59527e-08	1.55890e-06	2.71748e-06	4.12488e-07	3.12997e-06	-2.35792e-08	1.91289e-09	-2.16663e-08	1.49806e-06	-9.14462e-08	1.40661e-06	1.68335e-06	-1.68411e-08	1.66651e-06	-2.47544e-07	1.40770e-08	-2.33467e-07
10.740	2.97063e-07	-1.99174e-08	2.77145e-07	1.18257e-06	-1.63476e-07	1.01909e-06	1.65242e-06	-8.65462e-08	1.56588e-06	2.72763e-06	4.10333e-07	3.13796e-06	-1.61909e-08	1.31351e-09	-1.48774e-08	1.50310e-06	-9.18026e-08	1.41130e-06	1.68817e-06	-1.64434e-08	1.67173e-06	-2.42732e-07	1.38033e-08	-2.28929e-07
10.764	3.04677e-07	-2.04279e-08	2.84249e-07	1.18659e-06	-1.63738e-07	1.02286e-06	1.65998e-06	-8.71385e-08	1.57284e-06	2.73775e-06	4.08173e-07	3.14592e-06	-8.78963e-09	7.13070e-10	-8.07656e-09	1.50813e-06	-9.21589e-08	1.41597e-06	1.69297e-06	-1.60462e-08	1.67693e-06	-2.37912e-07	1.35292e-08	-2.24382e-07
10.789	3.12301e-07	-2.09391e-08	2.91362e-07	1.19061e-06	-1.63998e-07	1.02661e-06	1.66753e-06	-8.77294e-08	1.57980e-06	2.74784e-06	4.06009e-07	3.15385e-06	-1.37550e-09	1.11589e-10	-1.26391e-09	1.51315e-06	-9.25151e-08	1.42063e-06	1.69775e-06	-1.56495e-08	1.68210e-06	-2.33083e-07	1.32546e-08	-2.19828e-07
10.813	3.19934e-07	-2.14509e-08	2.98483e-07	1.19461e-06	-1.64257e-07	1.03035e-06	1.67506e-06	-8.83191e-08	1.58674e-06	2.75792e-06	4.03840e-07	3.16176e-06	6.05122e-09	-4.90913e-10	5.56030e-09	1.51815e-06	-9.28711e-08	1.42528e-06	1.70252e-06	-1.52532e-08	1.68726e-06	-2.28245e-07	1.29795e-08	-2.15266e-07
10.838	3.27576e-07	-2.19632e-08	3.05613e-07	1.19860e-06	-1.64515e-07	1.03409e-06	1.68259e-06	-8.89074e-08	1.59368e-06	2.76797e-06	4.01668e-07	3.16964e-06	1.34903e-08	-1.09442e-09	1.23959e-08	1.52313e-06	-9.32270e-08	1.42991e-06	1.70726e-06	-1.48573e-08	1.69241e-06	-2.23400e-07	1.27040e-08	-2.10696e-07
10.863	3.35226e-07	-2.24762e-08	3.12750e-07	1.20258e-06	-1.64771e-07	1.03781e-06	1.69009e-06	-8.94944e-08	1.60060e-06	2.77801e-06	3.99491e-07	3.17750e-06	2.09415e-08	-1.69891e-09	1.92426e-08	1.52810e-06	-9.35827e-08	1.43452e-06	1.71199e-06	-1.44619e-08	1.69753e-06	-2.18547e-07	1.24280e-08	-2.06119e-07
10.887	3.42885e-07	-2.29897e-08	3.19896e-07	1.20655e-06	-1.65026e-07	1.04152e-06	1.69759e-06	-9.00800e-08	1.60751e-06	2.78802e-06	3.97311e-07	3.18533e-06	2.84046e-08	-2.30436e-09	2.61003e-08	1.53306e-06	-9.39382e-08	1.43912e-06	1.71670e-06	-1.40670e-08	1.70263e-06	-2.13687e-07	1.21516e-08	-2.01535e-07
10.912	3.50552e-07	-2.35037e-08	3.27048e-07	1.21051e-06	-1.65279e-07	1.04523e-06	1.70507e-06	-9.06643e-08	1.61441e-06	2.79800e-06	3.95126e-07	3.19313e-06	3.58794e-08	-2.91076e-09	3.29686e-08	1.53800e-06	-9.42936e-08	1.44370e-06	1.72139e-06	-1.36726e-08	1.70772e-06	-2.08818e-07	1.18748e-08	-1.96944e-07
10.936	3.58227e-07	-2.40183e-08	3.34208e-07	1.21445e-06	-1.65532e-07	1.04892e-06	1.71254e-06	-9.12473e-08	1.62129e-06	2.80797e-06	3.92938e-07	3.20090e-06	4.33656e-08	-3.51809e-09	3.98475e-08	1.54292e-06	-9.46488e-08	1.44827e-06	1.72606e-06	-1.32786e-08	1.71278e-06	-2.03943e-07	1.15975e-08	-1.92346e-07
10.961	3.65909e-07	-2.45334e-08	3.41376e-07	1.21838e-06	-1.65782e-07	1.05260e-06	1.72000e-06	-9.18288e-08	1.62817e-06	2.81791e-06	3.90746e-07	3.20865e-06	5.08631e-08	-4.12633e-09	4.67367e-08	1.54783e-06	-9.50039e-08	1.45283e-06	1.73071e-06	-1.28851e-08	1.71783e-06	-1.99061e-07	1.13199e-08	-1.87741e-07
10.985	3.73599e-07	-2.50490e-08	3.48550e-07	1.22230e-06	-1.66032e-07	1.05627e-06	1.72744e-06	-9.24090e-08	1.63503e-06	2.82783e-06	3.88551e-07	3.21638e-06	5.83715e-08	-4.73546e-09	5.36360e-08	1.55272e-06	-9.53587e-08	1.45736e-06	1.73534e-06	-1.24921e-08	1.72285e-06	-1.94171e-07	1.10418e-08	-1.83129e-07
11.010	3.81296e-07	-2.55650e-08	3.55731e-07	1.22621e-06	-1.66280e-07	1.05993e-06	1.73487e-06	-9.29877e-08	1.64188e-06	2.83772e-06	3.86351e-07	3.22407e-06	6.58907e-08	-5.34546e-09	6.05452e-08	1.55760e-06	-9.57134e-08	1.46188e-06	1.73996e-06	-1.20996e-08	1.72786e-06	-1.89275e-07	1.07634e-08	-1.78512e-07
11.035	3.89000e-07	-2.60816e-08	3.62919e-07	1.23011e-06	-1.66526e-07	1.06358e-06	1.74228e-06	-9.35650e-08	1.64872e-06	2.84759e-06	3.84148e-07	3.23174e-06	7.34204e-08	-5.95632e-09	6.74640e-08	1.56246e-06	-9.60679e-08	1.46639e-06	1.74455e-06	-1.17076e-08	1.73284e-06	-1.84372e-07	1.04846e-08	-1.73888e-07
11.059	3.96711e-07	-2.65986e-08	3.70112e-07	1.23399e-06	-1.66771e-07	1.06722e-06	1.74968e-06	-9.41410e-08	1.65554e-06	2.85744e-06	3.81942e-07	3.23938e-06	8.09603e-08	-6.56801e-09	7.43923e-08	1.56730e-06	-9.64222e-08	1.47088e-06	1.74913e-06	-1.13162e-08	1.73781e-06	-1.79463e-07	1.02054e-08	-1.69258e-07
11.084	4.04428e-07	-2.71160e-08	3.77312e-07	1.23787e-06	-1.67015e-07	1.07085e-06	1.75707e-06	-9.47155e-08	1.66235e-06	2.86726e-06	3.79732e-07	3.24700e-06	8.85104e-08	-7.18052e-09	8.13299e-08	1.57213e-06	-9.67763e-08	1.47535e-06	1.75368e-06	-1.09252e-08	1.74276e-06	-1.74548e-07	9.92592e-09	-1.64622e-07
11.108	4.12152e-07	-2.76339e-08	3.84518e-07	1.24173e-06	-1.67257e-07	1.07447e-06	1.76444e-06	-9.52885e-08	1.66915e-06	2.87706e-06	3.77519e-07	3.25458e-06	9.60702e-08	-7.79382e-09	8.82764e-08	1.57694e-06	-9.71303e-08	1.47981e-06	1.75822e-06	-1.05348e-08	1.74768e-06	-1.69626e-07	9.64605e-09	-1.59980e-07
11.133	4.19882e-07	-2.81521e-08	3.91730e-07	1.24557e-06	-1.67498e-07	1.07807e-06	1.77180e-06	-9.58601e-08	1.67594e-06	2.88684e-06	3.75302e-07	3.26214e-06	1.03640e-07	-8.40790e-09	9.52318e-08	1.58174e-06	-9.74840e-08	1.48425e-06	1.76274e-06	-1.01449e-08	1.75259e-06	-1.64699e-07	9.36585e-09	-1.55333e-07
11.158	4.27617e-07	-2.86708e-08	3.98946e-07	1.24941e-06	-1.67737e-07	1.08167e-06	1.77914e-06	-9.64302e-08	1.68271e-06	2.89659e-06	3.73082e-07	3.26967e-06	1.11219e-07	-9.02274e-09	1.02196e-07	1.58651e-06	-9.78375e-08	1.48868e-06	1.76723e-06	-9.75553e-09	1.75748e-06	-1.59766e-07	9.08532e-09	-1.50680e-07
11.182	4.35358e-07	-2.91898e-08	4.06169e-07	1.25323e-06	-1.67975e-07	1.08525e-06	1.78646e-06	-9.69988e-08	1.68947e-06	2.90632e-06	3.70859e-07	3.27718e-06	1.18806e-07	-9.63833e-09	1.09168e-07	1.59128e-06	-9.81908e-08	1.49309e-06	1.77171e-06	-9.36671e-09	1.76234e-06	-1.54827e-07	8.80448e-09	-1.46023e-07
11.207	4.43105e-07	-2.97092e-08	4.13396e-07	1.25704e-06	-1.68211e-07	1.08883e-06	1.79378e-06	-9.75660e-08	1.69621e-06	2.91602e-06	3.68633e-07	3.28465e-06	1.26403e-07	-1.02546e-08	1.16149e-07	1.59602e-06	-9.85438e-08	1.49748e-06	1.77617e-06	-8.97843e-09	1.76719e-06	-1.49883e-07	8.52334e-09	-1.41360e-07
11.231	4.50857e-07	-3.02289e-08	4.20628e-07	1.26084e-06	-1.68446e-07	1.09239e-06	1.80107e-06	-9.81316e-08	1.70294e-06	2.92570e-06	3.66403e-07	3.29210e-06	1.34009e-07	-1.08716e-08	1.23137e-07	1.60075e-06	-9.88967e-08	1.50185e-06	1.78061e-06	-8.59071e-09	1.77201e-06	-1.44934e-07	8.24190e-09	-1.36692e-07
11.256	4.58613e-07	-3.07490e-08	4.27864e-07	1.26462e-06	-1.68680e-07	1.09594e-06	1.80836e-06	-9.86958e-08	1.70966e-06	2.93535e-06	3.64171e-07	3.29952e-06	1.41623e-07	-1.14893e-08	1.30133e-07	1.60546e-06	-9.92493e-08	1.50621e-06	1.78502e-06	-8.20355e-09	1.77682e-06	-1.39980e-07	7.96018e-09	-1.32020e-07
11.280	4.66375e-07	-3.12694e-08	4.35105e-07	1.26839e-06	-1.68912e-07	1.09948e-06	1.81562e-06	-9.92584e-08	1.71636e-06	2.94498e-06	3.61936e-07	3.30691e-06	1.49245e-07	-1.21077e-08	1.37137e-07	1.61016e-06	-9.96017e-08	1.51055e-06	1.78942e-06	-7.81696e-09	1.78160e-06	-1.35021e-07	7.67819e-09	-1.27343e-07
11.305	4.74140e-07	-3.17900e-08	4.42350e-07	1.27215e-06	-1.69142e-07	1.10301e-06	1.82287e-06	-9.98195e-08	1.72305e-06	2.95458e-06	3.59697e-07	3.31428e-06	1.56875e-07	-1.27267e-08	1.44148e-07	1.61483e-06	-9.99539e-08	1.51488e-06	1.79380e-06	-7.43093e-09	1.78637e-06	-1.30058e-07	7.39593e-09	-1.22662e-07
11.330	4.81910e-07	-3.23110e-08	4.49599e-07	1.27589e-06	-1.69371e-07	1.10652e-06	1.83011e-06	-1.00379e-07	1.72973e-06	2.96416e-06	3.57456e-07	3.32161e-06	1.64513e-07	-1.33463e-08	1.51167e-07	1.61949e-06	-1.00306e-07	1.51919e-06	1.79815e-06	-7.04548e-09	1.79111e-06	-1.25090e-07	7.11341e-09	-1.17976e-07
11.354	4.89685e-07	-3.28322e-08	4.56852e-07	1.27963e-06	-1.69598e-07	1.11003e-06	1.83733e-06	-1.00937e-07	1.73639e-06	2.97371e-06	3.55212e-07	3.32892e-06	1.72158e-07	-1.39666e-08	1.58192e-07	1.62414e-06	-1.00657e-07	1.52348e-06	1.80249e-06	-6.66061e-09	1.79583e-06	-1.20117e-07	6.83065e-09	-1.13287e-07
11.379	4.97462e-07	-3.33537e-08	4.64109e-07	1.28334e-06	-1.69824e-07	1.11352e-06	1.84453e-06	-1.01494e-07	1.74304e-06	2.98323e-06	3.52966e-07	3.33620e-06	1.79811e-07	-1.45874e-08	1.65224e-07	1.62876e-06	-1.01009e-07	1.52775e-06	1.80681e-06	-6.27632e-09	1.80053e-06	-1.15141e-07	6.54766e-09	-1.08593e-07
11.403	5.05244e-07	-3.38754e-08	4.71368e-07	1.28705e-06	-1.70049e-07	1.11700e-06	1.85172e-06	-1.02048e-07	1.74967e-06	2.99273e-06	3.50716e-07	3.34345e-06	1.87471e-07	-1.52088e-08	1.72262e-07	1.63337e-06	-1.01360e-07	1.53201e-06	1.81110e-06	-5.89263e-09	1.80521e-06	-1.10160e-07	6.26444e-09	-1.03896e-07
11.428	5.13029e-07	-3.43974e-08	4.78631e-07	1.29074e-06	-1.70271e-07	1.12047e-06	1.85889e-06	-1.02602e-07	1.75628e-06	3.00221e-06	3.48464e-07	3.35067e-06	1.95137e-07	-1.58308e-08	1.79307e-07	1.63796e-06	-1.01711e-07	1.53625e-06	1.81537e-06	-5.50953e-09	1.80987e-06	-1.05176e-07	5.98101e-09	-9.91953e-08
11.452	5.20816e-07	-3.49196e-08	4.85897e-07	1.29442e-06	-1.70493e-07	1.12393e-06	1.86604e-06	-1.03153e-07	1.76289e-06	3.01166e-06	3.46210e-07	3.35787e-06	2.02810e-07	-1.64533e-08	1.86357e-07	1.64253e-06	-1.02062e-07	1.54047e-06	1.81963e-06	-5.12704e-09	1.81450e-06	-1.00189e-07	5.69738e-09	-9.44912e-08
11.477	5.28607e-07	-3.54419e-08	4.93165e-07	1.29808e-06	-1.70712e-07	1.12737e-06	1.87318e-06	-1.03704e-07	1.76947e-06	3.02108e-06	3.43953e-07	3.36503e-06	2.10490e-07	-1.70763e-08	1.93414e-07	1.64709e-06	-1.02412e-07	1.54468e-06	1.82386e-06	-4.74515e-09	1.81912e-06	-9.51974e-08	5.41355e-09	-8.97838e-08
11.502	5.36401e-07	-3.59644e-08	5.00436e-07	1.30174e-06	-1.70930e-07	1.13081e-06	1.88030e-06	-1.04252e-07	1.77604e-06	3.03047e-06	3.41694e-07	3.37217e-06	2.18175e-07	-1.76998e-08	2.00476e-07	1.65163e-06	-1.02762e-07	1.54886e-06	1.82807e-06	-4.36387e-09	1.82371e-06	-9.02030e-08	5.12953e-09	-8.50734e-08
11.526	5.44196e-07	-3.64871e-08	5.07709e-07	1.30537e-06	-1.71147e-07	1.13423e-06	1.88740e-06	-1.04799e-07	1.78260e-06	3.03984e-06	3.39432e-07	3.37927e-06	2.25867e-07	-1.83237e-08	2.07543e-07	1.65614e-06	-1.03112e-07	1.55303e-06	1.83226e-06	-3.98321e-09	1.82828e-06	-8.52055e-08	4.84534e-09	-8.03601e-08
11.551	5.51994e-07	-3.70100e-08	5.14984e-07	1.30900e-06	-1.71362e-07	1.13764e-06	1.89449e-06	-1.05344e-07	1.78914e-06	3.04918e-06	3.37168e-07	3.38635e-06	2.33564e-07	-1.89482e-08	2.14616e-07	1.66065e-06	-1.03462e-07	1.55718e-06	1.83643e-06	-3.60316e-09	1.83283e-06	-8.02051e-08	4.56099e-09	-7.56441e-08
11.575	5.59794e-07	-3.75329e-08	5.22262e-07	1.31261e-06	-1.71575e-07	1.14103e-06	1.90156e-06	-1.05888e-07	1.79567e-06	3.05850e-06	3.34902e-07	3.39340e-06	2.41267e-07	-1.95731e-08	2.21694e-07	1.66513e-06	-1.03811e-07	1.56132e-06	1.84058e-06	-3.22375e-09	1.83736e-06	-7.52020e-08	4.27648e-09	-7.09255e-08
11.600	5.67596e-07	-3.80560e-08	5.29540e-07	1.31621e-06	-1.71787e-07	1.14442e-06	1.90861e-06	-1.06430e-07	1.80218e-06	3.06778e-06	3.32633e-07	3.40042e-06	2.48974e-07	-2.01984e-08	2.28776e-07	1.66959e-06	-1.04160e-07	1.56543e-06	1.84471e-06	-2.84496e-09	1.84186e-06	-7.01963e-08	3.99182e-09	-6.62045e-08
11.624	5.75400e-07	-3.85792e-08	5.36820e-07	1.31979e-06	-1.71997e-07	1.14779e-06	1.91564e-06	-1.06970e-07	1.80867e-06	3.07704e-06	3.30363e-07	3.40741e-06	2.56687e-07	-2.08241e-08	2.35863e-07	1.67404e-06	-1.04509e-07	1.56953e-06	1.84881e-06	-2.46681e-09	1.84635e-06	-6.51882e-08	3.70703e-09	-6.14812e-08
11.649	5.83204e-07	-3.91025e-08	5.44102e-07	1.32336e-06	-1.72206e-07	1.15115e-06	1.92266e-06	-1.07509e-07	1.81515e-06	3.08628e-06	3.28090e-07	3.41437e-06	2.64404e-07	-2.14501e-08	2.42954e-07	1.67847e-06	-1.04857e-07	1.57361e-06	1.85290e-06	-2.08929e-09	1.85081e-06	-6.01780e-08	3.42211e-09	-5.67558e-08
11.674	5.91010e-07	-3.96259e-08	5.51384e-07	1.32691e-06	-1.72413e-07	1.15450e-06	1.92966e-06	-1.08046e-07	1.82161e-06	3.09548e-06	3.25815e-07	3.42130e-06	2.72126e-07	-2.20766e-08	2.50050e-07	1.68288e-06	-1.05205e-07	1.57768e-06	1.85696e-06	-1.71242e-09	1.85525e-06	-5.51656e-08	3.13708e-09	-5.20286e-08
11.698	5.98816e-07	-4.01493e-08	5.58667e-07	1.33045e-06	-1.72618e-07	1.15783e-06	1.93664e-06	-1.08581e-07	1.82806e-06	3.10466e-06	3.23539e-07	3.42820e-06	2.79852e-07	-2.27034e-08	2.57149e-07	1.68727e-06	-1.05553e-07	1.58172e-06	1.86100e-06	-1.33620e-09	1.85966e-06	-5.01515e-08	2.85194e-09	-4.72995e-08
11.723	6.06623e-07	-4.06727e-08	5.65951e-07	1.33398e-06	-1.72822e-07	1.16116e-06	1.94360e-06	-1.09115e-07	1.83449e-06	3.11381e-06	3.21260e-07	3.43507e-06	2.87583e-07	-2.33305e-08	2.64252e-07	1.69165e-06	-1.05901e-07	1.58574e-06	1.86502e-06	-9.60625e-10	1.86406e-06	-4.51356e-08	2.56670e-09	-4.25689e-08
11.747	6.14431e-07	-4.11962e-08	5.73235e-07	1.33749e-06	-1.73024e-07	1.16447e-06	1.95055e-06	-1.09647e-07	1.84090e-06	3.12293e-06	3.18980e-07	3.44191e-06	2.95317e-07	-2.39579e-08	2.71359e-07	1.69600e-06	-1.06248e-07	1.58975e-06	1.86902e-06	-5.85709e-10	1.86843e-06	-4.01182e-08	2.28138e-09	-3.78368e-08
11.772	6.22239e-07	-4.17197e-08	5.80519e-07	1.34099e-06	-1.73224e-07	1.16776e-06	1.95747e-06	-1.10177e-07	1.84730e-06	3.13203e-06	3.16698e-07	3.44873e-06	3.03054e-07	-2.45857e-08	2.78469e-07	1.70034e-06	-1.06595e-07	1.59374e-06	1.87299e-06	-2.11453e-10	1.87278e-06	-3.50994e-08	1.99598e-09	-3.31034e-08
11.796	6.30046e-07	-4.22432e-08	5.87803e-07	1.34447e-06	-1.73423e-07	1.17105e-06	1.96438e-06	-1.10706e-07	1.85367e-06	3.14109e-06	3.14414e-07	3.45551e-06	3.10795e-07	-2.52137e-08	2.85582e-07	1.70465e-06	-1.06942e-07	1.59771e-06	1.87695e-06	1.62138e-10	1.87711e-06	-3.00795e-08	1.71052e-09	-2.83690e-08
11.821	6.37853e-07	-4.27666e-08	5.95087e-07	1.34794e-06	-1.73620e-07	1.17432e-06	1.97127e-06	-1.11233e-07	1.86004e-06	3.15013e-06	3.12129e-07	3.46226e-06	3.18539e-07	-2.58419e-08	2.92697e-07	1.70895e-06	-1.07288e-07	1.60166e-06	1.88088e-06	5.35062e-10	1.88141e-06	-2.50585e-08	1.42499e-09	-2.36335e-08
11.846	6.45660e-07	-4.32901e-08	6.02370e-07	1.35140e-06	-1.73815e-07	1.17758e-06	1.97814e-06	-1.11758e-07	1.86638e-06	3.15914e-06	3.09842e-07	3.46898e-06	3.26286e-07	-2.64704e-08	2.99816e-07	1.71323e-06	-1.07634e-07	1.60560e-06	1.88479e-06	9.07314e-10	1.88570e-06	-2.00367e-08	1.13942e-09	-1.88973e-08
11.870	6.53466e-07	-4.38134e-08	6.09653e-07	1.35484e-06	-1.74009e-07	1.18083e-06	1.98499e-06	-1.12281e-07	1.87271e-06	3.16812e-06	3.07553e-07	3.47568e-06	3.34036e-07	-2.70991e-08	3.06937e-07	1.71749e-06	-1.07979e-07	1.60951e-06	1.88868e-06	1.27889e-09	1.88995e-06	-1.50143e-08	8.53809e-10	-1.41604e-08
11.895	6.61272e-07	-4.43368e-08	6.16935e-07	1.35826e-06	-1.74201e-07	1.18406e-06	1.99183e-06	-1.12803e-07	1.87902e-06	3.17708e-06	3.05263e-07	3.48234e-06	3.41788e-07	-2.77280e-08	3.14060e-07	1.72173e-06	-1.08325e-07	1.61341e-06	1.89254e-06	1.64979e-09	1.89419e-06	-9.99127e-09	5.68169e-10	-9.42310e-09
11.919	6.69076e-07	-4.48600e-08	6.24216e-07	1.36167e-06	-1.74391e-07	1.18728e-06	1.99864e-06	-1.13323e-07	1.88532e-06	3.18600e-06	3.02971e-07	3.48897e-06	3.49542e-07	-2.83570e-08	3.21185e-07	1.72595e-06	-1.08670e-07	1.61728e-06	1.89638e-06	2.02000e-09	1.89840e-06	-4.96795e-09	2.82510e-10	-4.68544e-09
11.944	6.76878e-07	-4.53831e-08	6.31495e-07	1.36507e-06	-1.74579e-07	1.19049e-06	2.00544e-06	-1.13841e-07	1.89159e-06	3.19489e-06	3.00679e-07	3.49557e-06	3.57298e-07	-2.89863e-08	3.28312e-07	1.73016e-06	-1.09014e-07	1.62114e-06	1.90020e-06	2.38952e-09	1.90259e-06	5.55437e-11	-3.15858e-12	5.23851e-11
11.969	6.84679e-07	-4.59062e-08	6.38773e-07	1.36845e-06	-1.74766e-07	1.19368e-06	2.01221e-06	-1.14357e-07	1.89785e-06	3.20376e-06	2.98384e-07	3.50214e-06	3.65056e-07	-2.96156e-08	3.35440e-07	1.73434e-06	-1.09358e-07	1.62498e-06	1.90400e-06	2.75836e-09	1.90676e-06	5.07904e-09	-2.88827e-10	4.79021e-09
11.993	6.92478e-07	-4.64291e-08	6.46049e-07	1.37182e-06	-1.74951e-07	1.19686e-06	2.01897e-06	-1.14872e-07	1.90410e-06	3.21260e-06	2.96089e-07	3.50869e-06	3.72815e-07	-3.02451e-08	3.42570e-07	1.73850e-06	-1.09702e-07	1.62880e-06	1.90778e-06	3.12650e-09	1.91090e-06	1.01024e-08	-5.74487e-10	9.52788e-09
12.018	7.00275e-07	-4.69519e-08	6.53323e-07	1.37517e-06	-1.75135e-07	1.20003e-06	2.02570e-06	-1.15385e-07	1.91032e-06	3.22140e-06	2.93793e-07	3.51520e-06	3.80576e-07	-3.08747e-08	3.49701e-07	1.74265e-06	-1.10046e-07	1.63260e-06	1.91153e-06	3.49394e-09	1.91502e-06	1.51254e-08	-8.60127e-10	1.42652e-08
12.042	7.08070e-07	-4.74745e-08	6.60595e-07	1.37850e-06	-1.75316e-07	1.20319e-06	2.03242e-06	-1.15896e-07	1.91653e-06	3.23018e-06	2.91495e-07	3.52168e-06	3.88337e-07	-3.15044e-08	3.56833e-07	1.74677e-06	-1.10389e-07	1.63638e-06	1.91526e-06	3.86068e-09	1.91912e-06	2.01479e-08	-1.14574e-09	1.90021e-08
12.067	7.15862e-07	-4.79969e-08	6.67865e-07	1.38183e-06	-1.75496e-07	1.20633e-06	2.03912e-06	-1.16405e-07	1.92271e-06	3.23893e-06	2.89196e-07	3.52813e-06	3.96100e-07	-3.21341e-08	3.63966e-07	1.75088e-06	-1.10732e-07	1.64014e-06	1.91897e-06	4.22672e-09	1.92319e-06	2.51697e-08	-1.43131e-09	2.37384e-08
12.091	7.23652e-07	-4.85192e-08	6.75133e-07	1.38513e-06	-1.75674e-07	1.20946e-06	2.04580e-06	-1.16912e-07	1.92888e-06	3.24765e-06	2.86896e-07	3.53455e-06	4.03863e-07	-3.27639e-08	3.71099e-07	1.75496e-06	-1.11074e-07	1.64389e-06	1.92265e-06	4.59205e-09	1.92724e-06	3.01907e-08	-1.71684e-09	2.84739e-08
12.116	7.31438e-07	-4.90413e-08	6.82397e-07	1.38842e-06	-1.75851e-07	1.21257e-06	2.05245e-06	-1.17418e-07	1.93503e-06	3.25634e-06	2.84596e-07	3.54093e-06	4.11626e-07	-3.33937e-08	3.78233e-07	1.75903e-06	-1.11416e-07	1.64761e-06	1.92631e-06	4.95667e-09	1.93127e-06	3.52107e-08	-2.00231e-09	3.32084e-08
12.141	7.39222e-07	-4.95631e-08	6.89659e-07	1.39170e-06	-1.76025e-07	1.21567e-06	2.05909e-06	-1.17922e-07	1.94117e-06	3.26500e-06	2.82294e-07	3.54729e-06	4.19390e-07	-3.40235e-08	3.85366e-07	1.76307e-06	-1.11758e-07	1.65131e-06	1.92995e-06	5.32057e-09	1.93527e-06	4.02296e-08	-2.28772e-09	3.79419e-08
12.165	7.47002e-07	-5.00848e-08	6.96917e-07	1.39496e-06	-1.76198e-07	1.21876e-06	2.06571e-06	-1.18424e-07	1.94728e-06	3.27363e-06	2.79991e-07	3.55362e-06	4.27153e-07	-3.46533e-08	3.92500e-07	1.76710e-06	-1.12099e-07	1.65500e-06	1.93357e-06	5.68376e-09	1.93925e-06	4.52471e-08	-2.57305e-09	4.26741e-08
12.190	7.54778e-07	-5.06062e-08	7.04172e-07	1.39821e-06	-1.76369e-07	1.22184e-06	2.07230e-06	-1.18924e-07	1.95338e-06	3.28222e-06	2.77688e-07	3.55991e-06	4.34916e-07	-3.52831e-08	3.99633e-07	1.77110e-06	-1.12440e-07	1.65866e-06	1.93716e-06	6.04622e-09	1.94321e-06	5.02631e-08	-2.85829e-09	4.74049e-08
12.214	7.62551e-07	-5.11273e-08	7.11423e-07	1.40144e-06	-1.76539e-07	1.22490e-06	2.07888e-06	-1.19422e-07	1.95946e-06	3.29079e-06	2.75384e-07	3.56618e-06	4.42679e-07	-3.59129e-08	4.06766e-07	1.77509e-06	-1.12781e-07	1.66231e-06	1.94073e-06	6.40796e-09	1.94714e-06	5.52775e-08	-3.14344e-09	5.21341e-08
12.239	7.70319e-07	-5.16481e-08	7.18671e-07	1.40465e-06	-1.76706e-07	1.22794e-06	2.08543e-06	-1.19919e-07	1.96551e-06	3.29933e-06	2.73079e-07	3.57241e-06	4.50441e-07	-3.65426e-08	4.13898e-07	1.77906e-06	-1.13121e-07	1.66594e-06	1.94428e-06	6.76898e-09	1.95105e-06	6.02901e-08	-3.42849e-09	5.68616e-08
12.263	7.78083e-07	-5.21687e-08	7.25915e-07	1.40785e-06	-1.76872e-07	1.23098e-06	2.09197e-06	-1.20413e-07	1.97155e-06	3.30784e-06	2.70774e-07	3.57861e-06	4.58201e-07	-3.71722e-08	4.21029e-07	1.78300e-06	-1.13461e-07	1.66954e-06	1.94780e-06	7.12927e-09	1.95493e-06	6.53007e-08	-3.71343e-09	6.15873e-08
12.288	7.85843e-07	-5.26890e-08	7.33154e-07	1.41103e-06	-1.77036e-07	1.23400e-06	2.09848e-06	-1.20906e-07	1.97757e-06	3.31632e-06	2.68468e-07	3.58478e-06	4.65961e-07	-3.78017e-08	4.28159e-07	1.78693e-06	-1.13800e-07	1.67313e-06	1.95130e-06	7.48882e-09	1.95879e-06	7.03092e-08	-3.99824e-09	6.63109e-08
12.313	7.93598e-07	-5.32089e-08	7.40389e-07	1.41420e-06	-1.77198e-07	1.23700e-06	2.10497e-06	-1.21397e-07	1.98358e-06	3.32476e-06	2.66162e-07	3.59092e-06	4.73719e-07	-3.84310e-08	4.35288e-07	1.79083e-06	-1.14139e-07	1.67669e-06	1.95478e-06	7.84764e-09	1.96263e-06	7.53153e-08	-4.28292e-09	7.10324e-08
12.337	8.01348e-07	-5.37286e-08	7.47619e-07	1.41736e-06	-1.77358e-07	1.24000e-06	2.11144e-06	-1.21886e-07	1.98956e-06	3.33318e-06	2.63855e-07	3.59703e-06	4.81475e-07	-3.90603e-08	4.42415e-07	1.79472e-06	-1.14478e-07	1.68024e-06	1.95823e-06	8.20572e-09	1.96644e-06	8.03190e-08	-4.56746e-09	7.57516e-08
12.362	8.09093e-07	-5.42478e-08	7.54845e-07	1.42049e-06	-1.77517e-07	1.24298e-06	2.11789e-06	-1.22373e-07	1.99552e-06	3.34156e-06	2.61548e-07	3.60311e-06	4.89230e-07	-3.96894e-08	4.49540e-07	1.79858e-06	-1.14816e-07	1.68377e-06	1.96166e-06	8.56307e-09	1.97022e-06	8.53201e-08	-4.85186e-09	8.04682e-08
12.386	8.16833e-07	-5.47668e-08	7.62066e-07	1.42361e-06	-1.77673e-07	1.24594e-06	2.12432e-06	-1.22858e-07	2.00146e-06	3.34992e-06	2.59240e-07	3.60916e-06	4.96982e-07	-4.03183e-08	4.56664e-07	1.80243e-06	-1.15153e-07	1.68727e-06	1.96507e-06	8.91967e-09	1.97399e-06	9.03184e-08	-5.13609e-09	8.51823e-08
12.411	8.24567e-07	-5.52853e-08	7.69281e-07	1.42672e-06	-1.77828e-07	1.24889e-06	2.13073e-06	-1.23341e-07	2.00739e-06	3.35824e-06	2.56932e-07	3.61517e-06	5.04732e-07	-4.09470e-08	4.63785e-07	1.80625e-06	-1.15491e-07	1.69076e-06	1.96845e-06	9.27552e-09	1.97773e-06	9.53137e-08	-5.42016e-09	8.98936e-08
12.435	8.32295e-07	-5.58035e-08	7.76491e-07	1.42981e-06	-1.77981e-07	1.25183e-06	2.13712e-06	-1.23823e-07	2.01329e-06	3.36653e-06	2.54624e-07	3.62115e-06	5.12479e-07	-4.15755e-08	4.70904e-07	1.81005e-06	-1.15827e-07	1.69422e-06	1.97181e-06	9.63063e-09	1.98144e-06	1.00306e-07	-5.70405e-09	9.46019e-08
12.460	8.40017e-07	-5.63212e-08	7.83696e-07	1.43288e-06	-1.78132e-07	1.25475e-06	2.14348e-06	-1.24303e-07	2.01918e-06	3.37479e-06	2.52316e-07	3.62711e-06	5.20224e-07	-4.22038e-08	4.78020e-07	1.81383e-06	-1.16164e-07	1.69767e-06	1.97514e-06	9.98499e-09	1.98513e-06	1.05295e-07	-5.98776e-09	9.93072e-08
12.485	8.47733e-07	-5.68386e-08	7.90894e-07	1.43594e-06	-1.78281e-07	1.25766e-06	2.14982e-06	-1.24780e-07	2.02504e-06	3.38302e-06	2.50007e-07	3.63303e-06	5.27965e-07	-4.28318e-08	4.85133e-07	1.81759e-06	-1.16500e-07	1.70109e-06	1.97846e-06	1.03386e-08	1.98879e-06	1.10281e-07	-6.27127e-09	1.04009e-07
12.509	8.55442e-07	-5.73555e-08	7.98087e-07	1.43898e-06	-1.78429e-07	1.26055e-06	2.15614e-06	-1.25256e-07	2.03089e-06	3.39122e-06	2.47699e-07	3.63891e-06	5.35703e-07	-4.34596e-08	4.92244e-07	1.82134e-06	-1.16835e-07	1.70450e-06	1.98174e-06	1.06914e-08	1.99244e-06	1.15263e-07	-6.55458e-09	1.08708e-07
12.534	8.63145e-07	-5.78719e-08	8.05273e-07	1.44201e-06	-1.78574e-07	1.26343e-06	2.16244e-06	-1.25730e-07	2.03671e-06	3.39938e-06	2.45390e-07	3.64477e-06	5.43438e-07	-4.40871e-08	4.99351e-07	1.82505e-06	-1.17170e-07	1.70788e-06	1.98501e-06	1.10435e-08	1.99605e-06	1.20241e-07	-6.83768e-09	1.13403e-07
12.558	8.70841e-07	-5.83879e-08	8.12453e-07	1.44502e-06	-1.78718e-07	1.26630e-06	2.16872e-06	-1.26202e-07	2.04252e-06	3.40751e-06	2.43082e-07	3.65060e-06	5.51169e-07	-4.47143e-08	5.06455e-07	1.82875e-06	-1.17505e-07	1.71125e-06	1.98825e-06	1.13949e-08	1.99964e-06	1.25215e-07	-7.12056e-09	1.18095e-07
12.583	8.78530e-07	-5.89035e-08	8.19627e-07	1.44801e-06	-1.78859e-07	1.26915e-06	2.17497e-06	-1.26672e-07	2.04830e-06	3.41562e-06	2.40773e-07	3.65639e-06	5.58896e-07	-4.53412e-08	5.13555e-07	1.83243e-06	-1.17839e-07	1.71459e-06	1.99146e-06	1.17454e-08	2.00321e-06	1.30186e-07	-7.40320e-09	1.22782e-07
12.607	8.86212e-07	-5.94185e-08	8.26793e-07	1.45099e-06	-1.78999e-07	1.27199e-06	2.18120e-06	-1.27140e-07	2.05406e-06	3.42369e-06	2.38465e-07	3.66215e-06	5.66619e-07	-4.59677e-08	5.20651e-07	1.83609e-06	-1.18173e-07	1.71792e-06	1.99466e-06	1.20952e-08	2.00675e-06	1.35152e-07	-7.68561e-09	1.27466e-07
12.632	8.93886e-07	-5.99330e-08	8.33953e-07	1.45395e-06	-1.79137e-07	1.27481e-06	2.18741e-06	-1.27606e-07	2.05981e-06	3.43172e-06	2.36157e-07	3.66788e-06	5.74338e-07	-4.65939e-08	5.27744e-07	1.83972e-06	-1.18506e-07	1.72122e-06	1.99782e-06	1.24443e-08	2.01027e-06	1.40113e-07	-7.96777e-09	1.32146e-07
12.657	9.01552e-07	-6.04470e-08	8.41105e-07	1.45690e-06	-1.79273e-07	1.27762e-06	2.19360e-06	-1.28070e-07	2.06553e-06	3.43973e-06	2.33849e-07	3.67358e-06	5.82052e-07	-4.72197e-08	5.34832e-07	1.84334e-06	-1.18839e-07	1.72450e-06	2.00097e-06	1.27926e-08	2.01376e-06	1.45071e-07	-8.24967e-09	1.36821e-07
12.681	9.09211e-07	-6.09605e-08	8.48250e-07	1.45983e-06	-1.79407e-07	1.28042e-06	2.19976e-06	-1.28532e-07	2.07123e-06	3.44770e-06	2.31542e-07	3.67924e-06	5.89761e-07	-4.78451e-08	5.41916e-07	1.84693e-06	-1.19171e-07	1.72776e-06	2.00409e-06	1.31401e-08	2.01723e-06	1.50023e-07	-8.53131e-09	1.41492e-07
12.706	9.16861e-07	-6.14735e-08	8.55388e-07	1.46274e-06	-1.79540e-07	1.28320e-06	2.20591e-06	-1.28992e-07	2.07691e-06	3.45564e-06	2.29235e-07	3.68488e-06	5.97465e-07	-4.84701e-08	5.48995e-07	1.85051e-06	-1.19503e-07	1.73100e-06	2.00718e-06	1.34868e-08	2.02067e-06	1.54971e-07	-8.81267e-09	1.46158e-07
12.730	9.24503e-07	-6.19858e-08	8.62517e-07	1.46564e-06	-1.79670e-07	1.28597e-06	2.21202e-06	-1.29451e-07	2.08257e-06	3.46355e-06	2.26928e-07	3.69048e-06	6.05164e-07	-4.90947e-08	5.56069e-07	1.85406e-06	-1.19835e-07	1.73422e-06	2.01026e-06	1.38328e-08	2.02409e-06	1.59914e-07	-9.09375e-09	1.50820e-07
12.755	9.32137e-07	-6.24976e-08	8.69639e-07	1.46852e-06	-1.79798e-07	1.28872e-06	2.21812e-06	-1.29907e-07	2.08821e-06	3.47143e-06	2.24622e-07	3.69605e-06	6.12857e-07	-4.97188e-08	5.63139e-07	1.85759e-06	-1.20166e-07	1.73742e-06	2.01330e-06	1.41780e-08	2.02748e-06	1.64852e-07	-9.37454e-09	1.55477e-07
12.780	9.39761e-07	-6.30089e-08	8.76752e-07	1.47138e-06	-1.79925e-07	1.29145e-06	2.22419e-06	-1.30361e-07	2.09383e-06	3.47927e-06	2.22316e-07	3.70159e-06	6.20545e-07	-5.03425e-08	5.70203e-07	1.86109e-06	-1.20496e-07	1.74060e-06	2.01633e-06	1.45224e-08	2.03085e-06	1.69784e-07	-9.65503e-09	1.60129e-07
12.804	9.47377e-07	-6.35195e-08	8.83857e-07	1.47423e-06	-1.80049e-07	1.29418e-06	2.23024e-06	-1.30814e-07	2.09943e-06	3.48708e-06	2.20011e-07	3.70709e-06	6.28227e-07	-5.09657e-08	5.77261e-07	1.86458e-06	-1.20826e-07	1.74376e-06	2.01932e-06	1.48660e-08	2.03419e-06	1.74711e-07	-9.93522e-09	1.64776e-07
12.829	9.54983e-07	-6.40295e-08	8.90954e-07	1.47706e-06	-1.80172e-07	1.29689e-06	2.23627e-06	-1.31264e-07	2.10500e-06	3.49486e-06	2.17706e-07	3.71256e-06	6.35903e-07	-5.15884e-08	5.84314e-07	1.86805e-06	-1.21155e-07	1.74689e-06	2.02230e-06	1.52089e-08	2.03751e-06	1.79633e-07	-1.02151e-08	1.69417e-07
12.853	9.62580e-07	-6.45388e-08	8.98042e-07	1.47987e-06	-1.80292e-07	1.29958e-06	2.24227e-06	-1.31712e-07	2.11056e-06	3.50260e-06	2.15402e-07	3.71801e-06	6.43572e-07	-5.22106e-08	5.91362e-07	1.87149e-06	-1.21484e-07	1.75001e-06	2.02525e-06	1.55509e-08	2.04080e-06	1.84548e-07	-1.04946e-08	1.74054e-07
12.878	9.70168e-07	-6.50476e-08	9.05120e-07	1.48267e-06	-1.80411e-07	1.30226e-06	2.24825e-06	-1.32159e-07	2.11609e-06	3.51032e-06	2.13099e-07	3.72341e-06	6.51235e-07	-5.28323e-08	5.98403e-07	1.87491e-06	-1.21813e-07	1.75310e-06	2.02817e-06	1.58922e-08	2.04406e-06	1.89458e-07	-1.07738e-08	1.78684e-07
12.902	9.77746e-07	-6.55556e-08	9.12190e-07	1.48545e-06	-1.80527e-07	1.30492e-06	2.25421e-06	-1.32603e-07	2.12160e-06	3.51799e-06	2.10796e-07	3.72879e-06	6.58891e-07	-5.34534e-08	6.05438e-07	1.87832e-06	-1.22141e-07	1.75618e-06	2.03107e-06	1.62327e-08	2.04731e-06	1.94362e-07	-1.10527e-08	1.83309e-07
12.927	9.85313e-07	-6.60630e-08	9.19250e-07	1.48821e-06	-1.80642e-07	1.30757e-06	2.26014e-06	-1.33046e-07	2.12710e-06	3.52564e-06	2.08495e-07	3.73413e-06	6.66540e-07	-5.40739e-08	6.12466e-07	1.88170e-06	-1.22468e-07	1.75923e-06	2.03395e-06	1.65724e-08	2.05052e-06	1.99260e-07	-1.13312e-08	1.87928e-07
12.952	9.92871e-07	-6.65697e-08	9.26301e-07	1.49096e-06	-1.80755e-07	1.31021e-06	2.26605e-06	-1.33486e-07	2.13256e-06	3.53325e-06	2.06194e-07	3.73945e-06	6.74182e-07	-5.46939e-08	6.19488e-07	1.88505e-06	-1.22795e-07	1.76226e-06	2.03680e-06	1.69114e-08	2.05371e-06	2.04151e-07	-1.16094e-08	1.92542e-07
12.976	1.00042e-06	-6.70757e-08	9.33342e-07	1.49369e-06	-1.80865e-07	1.31283e-06	2.27194e-06	-1.33924e-07	2.13801e-06	3.54083e-06	2.03894e-07	3.74473e-06	6.81816e-07	-5.53132e-08	6.26503e-07	1.88839e-06	-1.23121e-07	1.76527e-06	2.03963e-06	1.72495e-08	2.05688e-06	2.09036e-07	-1.18871e-08	1.97149e-07
13.001	1.00795e-06	-6.75810e-08	9.40373e-07	1.49641e-06	-1.80974e-07	1.31543e-06	2.27780e-06	-1.34361e-07	2.14344e-06	3.54838e-06	2.01595e-07	3.74997e-06	6.89443e-07	-5.59320e-08	6.33511e-07	1.89170e-06	-1.23447e-07	1.76826e-06	2.04243e-06	1.75869e-08	2.06002e-06	2.13914e-07	-1.21646e-08	2.01750e-07
13.025	1.01548e-06	-6.80856e-08	9.47394e-07	1.49910e-06	-1.81081e-07	1.31802e-06	2.28363e-06	-1.34795e-07	2.14884e-06	3.55589e-06	1.99297e-07	3.75519e-06	6.97062e-07	-5.65501e-08	6.40512e-07	1.89500e-06	-1.23772e-07	1.77122e-06	2.04521e-06	1.79234e-08	2.06313e-06	2.18786e-07	-1.24416e-08	2.06344e-07
13.050	1.02299e-06	-6.85894e-08	9.54404e-07	1.50178e-06	-1.81186e-07	1.32060e-06	2.28945e-06	-1.35228e-07	2.15422e-06	3.56337e-06	1.97001e-07	3.76037e-06	7.04673e-07	-5.71675e-08	6.47506e-07	1.89827e-06	-1.24097e-07	1.77417e-06	2.04796e-06	1.82592e-08	2.06622e-06	2.23650e-07	-1.27182e-08	2.10932e-07
13.074	1.03050e-06	-6.90925e-08	9.61405e-07	1.50445e-06	-1.81288e-07	1.32316e-06	2.29524e-06	-1.35658e-07	2.15958e-06	3.57081e-06	1.94705e-07	3.76552e-06	7.12276e-07	-5.77843e-08	6.54492e-07	1.90152e-06	-1.24421e-07	1.77710e-06	2.05069e-06	1.85942e-08	2.06928e-06	2.28508e-07	-1.29945e-08	2.15513e-07
13.099	1.03799e-06	-6.95948e-08	9.68394e-07	1.50709e-06	-1.81389e-07	1.32570e-06	2.30100e-06	-1.36086e-07	2.16492e-06	3.57823e-06	1.92410e-07	3.77064e-06	7.19870e-07	-5.84004e-08	6.61470e-07	1.90474e-06	-1.24745e-07	1.78000e-06	2.05339e-06	1.89284e-08	2.07232e-06	2.33358e-07	-1.32703e-08	2.20088e-07
13.124	1.04547e-06	-7.00963e-08	9.75373e-07	1.50972e-06	-1.81488e-07	1.32824e-06	2.30674e-06	-1.36513e-07	2.17023e-06	3.58560e-06	1.90117e-07	3.77572e-06	7.27456e-07	-5.90158e-08	6.68440e-07	1.90795e-06	-1.25068e-07	1.78288e-06	2.05607e-06	1.92618e-08	2.07533e-06	2.38201e-07	-1.35457e-08	2.24656e-07
13.148	1.05294e-06	-7.05971e-08	9.82340e-07	1.51234e-06	-1.81585e-07	1.33075e-06	2.31246e-06	-1.36937e-07	2.17552e-06	3.59295e-06	1.87825e-07	3.78077e-06	7.35032e-07	-5.96304e-08	6.75402e-07	1.91113e-06	-1.25391e-07	1.78574e-06	2.05872e-06	1.95944e-08	2.07832e-06	2.43037e-07	-1.38207e-08	2.29216e-07
13.173	1.06039e-06	-7.10970e-08	9.89297e-07	1.51493e-06	-1.81679e-07	1.33325e-06	2.31815e-06	-1.37359e-07	2.18079e-06	3.60026e-06	1.85535e-07	3.78579e-06	7.42600e-07	-6.02443e-08	6.82355e-07	1.91429e-06	-1.25713e-07	1.78858e-06	2.06135e-06	1.99262e-08	2.08128e-06	2.47865e-07	-1.40952e-08	2.33770e-07
13.197	1.06784e-06	-7.15961e-08	9.96242e-07	1.51751e-06	-1.81772e-07	1.33574e-06	2.32382e-06	-1.37779e-07	2.18604e-06	3.60753e-06	1.83245e-07	3.79078e-06	7.50158e-07	-6.08575e-08	6.89300e-07	1.91743e-06	-1.26034e-07	1.79140e-06	2.06396e-06	2.02572e-08	2.08421e-06	2.52685e-07	-1.43693e-08	2.38316e-07
13.222	1.07527e-06	-7.20944e-08	1.00317e-06	1.52007e-06	-1.81863e-07	1.33821e-06	2.32946e-06	-1.38197e-07	2.19126e-06	3.61478e-06	1.80957e-07	3.79573e-06	7.57706e-07	-6.14699e-08	6.96236e-07	1.92055e-06	-1.26355e-07	1.79419e-06	2.06653e-06	2.05874e-08	2.08712e-06	2.57498e-07	-1.46430e-08	2.42855e-07
13.246	1.08269e-06	-7.25918e-08	1.01010e-06	1.52262e-06	-1.81951e-07	1.34066e-06	2.33508e-06	-1.38614e-07	2.19647e-06	3.62198e-06	1.78671e-07	3.80065e-06	7.65245e-07	-6.20815e-08	7.03164e-07	1.92364e-06	-1.26676e-07	1.79697e-06	2.06909e-06	2.09168e-08	2.09000e-06	2.62302e-07	-1.49162e-08	2.47386e-07
13.271	1.09009e-06	-7.30883e-08	1.01701e-06	1.52514e-06	-1.82038e-07	1.34311e-06	2.34067e-06	-1.39028e-07	2.20164e-06	3.62916e-06	1.76386e-07	3.80554e-06	7.72774e-07	-6.26923e-08	7.10082e-07	1.92672e-06	-1.26995e-07	1.79972e-06	2.07162e-06	2.12454e-08	2.09286e-06	2.67098e-07	-1.51889e-08	2.51909e-07
13.296	1.09749e-06	-7.35840e-08	1.02390e-06	1.52765e-06	-1.82122e-07	1.34553e-06	2.34624e-06	-1.39440e-07	2.20680e-06	3.63630e-06	1.74103e-07	3.81040e-06	7.80293e-07	-6.33023e-08	7.16991e-07	1.92977e-06	-1.27315e-07	1.80245e-06	2.07412e-06	2.15732e-08	2.09569e-06	2.71886e-07	-1.54612e-08	2.56425e-07
13.320	1.10487e-06	-7.40788e-08	1.03079e-06	1.53015e-06	-1.82205e-07	1.34794e-06	2.35178e-06	-1.39849e-07	2.21193e-06	3.64340e-06	1.71821e-07	3.81522e-06	7.87801e-07	-6.39114e-08	7.23890e-07	1.93280e-06	-1.27633e-07	1.80516e-06	2.07660e-06	2.19002e-08	2.09850e-06	2.76665e-07	-1.57330e-08	2.60932e-07
13.345	1.11223e-06	-7.45727e-08	1.03766e-06	1.53262e-06	-1.82285e-07	1.35034e-06	2.35730e-06	-1.40257e-07	2.21705e-06	3.65047e-06	1.69541e-07	3.82001e-06	7.95299e-07	-6.45197e-08	7.30780e-07	1.93580e-06	-1.27951e-07	1.80785e-06	2.07905e-06	2.22263e-08	2.10128e-06	2.81436e-07	-1.60043e-08	2.65432e-07
13.369	1.11959e-06	-7.50657e-08	1.04452e-06	1.53508e-06	-1.82364e-07	1.35272e-06	2.36280e-06	-1.40663e-07	2.22213e-06	3.65751e-06	1.67263e-07	3.82477e-06	8.02786e-07	-6.51271e-08	7.37659e-07	1.93879e-06	-1.28269e-07	1.81052e-06	2.08148e-06	2.25517e-08	2.10403e-06	2.86198e-07	-1.62751e-08	2.69923e-07
13.394	1.12693e-06	-7.55578e-08	1.05137e-06	1.53752e-06	-1.82440e-07	1.35508e-06	2.36826e-06	-1.41067e-07	2.22720e-06	3.66451e-06	1.64986e-07	3.82950e-06	8.10263e-07	-6.57336e-08	7.44529e-07	1.94175e-06	-1.28585e-07	1.81316e-06	2.08388e-06	2.28763e-08	2.10676e-06	2.90951e-07	-1.65454e-08	2.74406e-07
13.418	1.13425e-06	-7.60489e-08	1.05820e-06	1.53995e-06	-1.82514e-07	1.35743e-06	2.37371e-06	-1.41469e-07	2.23224e-06	3.67148e-06	1.62711e-07	3.83419e-06	8.17728e-07	-6.63392e-08	7.51388e-07	1.94469e-06	-1.28902e-07	1.81579e-06	2.08626e-06	2.32001e-08	2.10946e-06	2.95696e-07	-1.68152e-08	2.78880e-07
13.443	1.14156e-06	-7.65391e-08	1.06502e-06	1.54235e-06	-1.82586e-07	1.35977e-06	2.37912e-06	-1.41868e-07	2.23726e-06	3.67841e-06	1.60438e-07	3.83885e-06	8.25181e-07	-6.69439e-08	7.58237e-07	1.94760e-06	-1.29217e-07	1.81839e-06	2.08862e-06	2.35231e-08	2.11214e-06	3.00431e-07	-1.70845e-08	2.83346e-07
13.468	1.14886e-06	-7.70283e-08	1.07183e-06	1.54474e-06	-1.82656e-07	1.36209e-06	2.38452e-06	-1.42266e-07	2.24225e-06	3.68531e-06	1.58167e-07	3.84348e-06	8.32623e-07	-6.75476e-08	7.65076e-07	1.95050e-06	-1.29532e-07	1.82097e-06	2.09094e-06	2.38453e-08	2.11479e-06	3.05157e-07	-1.73532e-08	2.87803e-07
13.492	1.15614e-06	-7.75165e-08	1.07862e-06	1.54711e-06	-1.82724e-07	1.36439e-06	2.38988e-06	-1.42661e-07	2.24722e-06	3.69217e-06	1.55898e-07	3.84807e-06	8.40053e-07	-6.81504e-08	7.71903e-07	1.95337e-06	-1.29847e-07	1.82352e-06	2.09325e-06	2.41666e-08	2.11741e-06	3.09873e-07	-1.76214e-08	2.92252e-07
13.517	1.16341e-06	-7.80037e-08	1.08540e-06	1.54947e-06	-1.82790e-07	1.36668e-06	2.39522e-06	-1.43055e-07	2.25217e-06	3.69900e-06	1.53631e-07	3.85263e-06	8.47472e-07	-6.87522e-08	7.78719e-07	1.95622e-06	-1.30161e-07	1.82606e-06	2.09552e-06	2.44872e-08	2.12001e-06	3.14580e-07	-1.78891e-08	2.96691e-07
13.541	1.17066e-06	-7.84899e-08	1.09217e-06	1.55181e-06	-1.82854e-07	1.36895e-06	2.40054e-06	-1.43446e-07	2.25709e-06	3.70579e-06	1.51366e-07	3.85716e-06	8.54878e-07	-6.93531e-08	7.85525e-07	1.95905e-06	-1.30474e-07	1.82857e-06	2.09778e-06	2.48069e-08	2.12258e-06	3.19277e-07	-1.81562e-08	3.01121e-07
13.566	1.17789e-06	-7.89752e-08	1.09892e-06	1.55413e-06	-1.82916e-07	1.37121e-06	2.40583e-06	-1.43835e-07	2.26199e-06	3.71255e-06	1.49103e-07	3.86165e-06	8.62271e-07	-6.99529e-08	7.92319e-07	1.96185e-06	-1.30786e-07	1.83107e-06	2.10000e-06	2.51259e-08	2.12513e-06	3.23965e-07	-1.84228e-08	3.05542e-07
13.591	1.18512e-06	-7.94593e-08	1.10566e-06	1.55643e-06	-1.82975e-07	1.37345e-06	2.41109e-06	-1.44222e-07	2.26687e-06	3.71927e-06	1.46842e-07	3.86612e-06	8.69653e-07	-7.05517e-08	7.99101e-07	1.96464e-06	-1.31098e-07	1.83354e-06	2.10220e-06	2.54440e-08	2.12765e-06	3.28642e-07	-1.86888e-08	3.09954e-07
13.615	1.19232e-06	-7.99425e-08	1.11238e-06	1.55871e-06	-1.83033e-07	1.37568e-06	2.41633e-06	-1.44607e-07	2.27172e-06	3.72596e-06	1.44583e-07	3.87055e-06	8.77021e-07	-7.11494e-08	8.05872e-07	1.96740e-06	-1.31410e-07	1.83599e-06	2.10438e-06	2.57614e-08	2.13014e-06	3.33310e-07	-1.89542e-08	3.14356e-07
13.640	1.19951e-06	-8.04246e-08	1.11909e-06	1.56098e-06	-1.83088e-07	1.37789e-06	2.42154e-06	-1.44990e-07	2.27655e-06	3.73262e-06	1.42327e-07	3.87494e-06	8.84376e-07	-7.17462e-08	8.12630e-07	1.97013e-06	-1.31720e-07	1.83841e-06	2.10653e-06	2.60779e-08	2.13261e-06	3.37967e-07	-1.92190e-08	3.18748e-07
13.664	1.20669e-06	-8.09056e-08	1.12578e-06	1.56323e-06	-1.83142e-07	1.38009e-06	2.42673e-06	-1.45371e-07	2.28136e-06	3.73923e-06	1.40072e-07	3.87931e-06	8.91719e-07	-7.23418e-08	8.19377e-07	1.97285e-06	-1.32030e-07	1.84082e-06	2.10866e-06	2.63936e-08	2.13505e-06	3.42614e-07	-1.94833e-08	3.23131e-07
13.689	1.21384e-06	-8.13855e-08	1.13246e-06	1.56546e-06	-1.83193e-07	1.38227e-06	2.43189e-06	-1.45750e-07	2.28614e-06	3.74582e-06	1.37820e-07	3.88364e-06	8.99047e-07	-7.29364e-08	8.26111e-07	1.97554e-06	-1.32340e-07	1.84320e-06	2.11076e-06	2.67085e-08	2.13747e-06	3.47251e-07	-1.97470e-08	3.27504e-07
13.713	1.22099e-06	-8.18644e-08	1.13912e-06	1.56768e-06	-1.83242e-07	1.38444e-06	2.43703e-06	-1.46127e-07	2.29090e-06	3.75236e-06	1.35571e-07	3.88793e-06	9.06363e-07	-7.35298e-08	8.32833e-07	1.97821e-06	-1.32649e-07	1.84556e-06	2.11283e-06	2.70226e-08	2.13986e-06	3.51877e-07	-2.00100e-08	3.31867e-07
13.738	1.22811e-06	-8.23421e-08	1.14577e-06	1.56988e-06	-1.83289e-07	1.38659e-06	2.44213e-06	-1.46501e-07	2.29563e-06	3.75888e-06	1.33324e-07	3.89220e-06	9.13664e-07	-7.41222e-08	8.39542e-07	1.98086e-06	-1.32957e-07	1.84790e-06	2.11488e-06	2.73359e-08	2.14222e-06	3.56492e-07	-2.02725e-08	3.36220e-07
13.763	1.23522e-06	-8.28188e-08	1.15240e-06	1.57206e-06	-1.83334e-07	1.38872e-06	2.44722e-06	-1.46874e-07	2.30034e-06	3.76535e-06	1.31079e-07	3.89643e-06	9.20952e-07	-7.47134e-08	8.46238e-07	1.98348e-06	-1.33264e-07	1.85022e-06	2.11691e-06	2.76484e-08	2.14456e-06	3.61097e-07	-2.05343e-08	3.40563e-07
13.787	1.24231e-06	-8.32943e-08	1.15902e-06	1.57422e-06	-1.83377e-07	1.39084e-06	2.45227e-06	-1.47244e-07	2.30503e-06	3.77179e-06	1.28837e-07	3.90063e-06	9.28225e-07	-7.53035e-08	8.52922e-07	1.98608e-06	-1.33571e-07	1.85251e-06	2.11891e-06	2.79601e-08	2.14687e-06	3.65691e-07	-2.07956e-08	3.44895e-07
13.812	1.24939e-06	-8.37686e-08	1.16562e-06	1.57636e-06	-1.83417e-07	1.39295e-06	2.45730e-06	-1.47613e-07	2.30969e-06	3.77820e-06	1.26597e-07	3.90480e-06	9.35484e-07	-7.58924e-08	8.59592e-07	1.98866e-06	-1.33877e-07	1.85478e-06	2.12088e-06	2.82710e-08	2.14915e-06	3.70273e-07	-2.10562e-08	3.49217e-07
13.836	1.25645e-06	-8.42419e-08	1.17220e-06	1.57849e-06	-1.83456e-07	1.39503e-06	2.46230e-06	-1.47979e-07	2.31432e-06	3.78457e-06	1.24360e-07	3.90893e-06	9.42729e-07	-7.64801e-08	8.66249e-07	1.99122e-06	-1.34182e-07	1.85703e-06	2.12283e-06	2.85810e-08	2.15141e-06	3.74845e-07	-2.13161e-08	3.53529e-07
13.861	1.26349e-06	-8.47139e-08	1.17877e-06	1.58060e-06	-1.83492e-07	1.39711e-06	2.46728e-06	-1.48343e-07	2.31894e-06	3.79090e-06	1.22125e-07	3.91303e-06	9.49959e-07	-7.70666e-08	8.72892e-07	1.99375e-06	-1.34487e-07	1.85926e-06	2.12475e-06	2.88903e-08	2.15364e-06	3.79405e-07	-2.15754e-08	3.57830e-07
13.885	1.27051e-06	-8.51848e-08	1.18532e-06	1.58269e-06	-1.83526e-07	1.39916e-06	2.47223e-06	-1.48705e-07	2.32352e-06	3.79720e-06	1.19893e-07	3.91710e-06	9.57174e-07	-7.76520e-08	8.79522e-07	1.99626e-06	-1.34791e-07	1.86147e-06	2.12665e-06	2.91987e-08	2.15585e-06	3.83954e-07	-2.18341e-08	3.62120e-07
13.910	1.27751e-06	-8.56545e-08	1.19186e-06	1.58476e-06	-1.83558e-07	1.40121e-06	2.47715e-06	-1.49065e-07	2.32809e-06	3.80347e-06	1.17664e-07	3.92113e-06	9.64374e-07	-7.82361e-08	8.86138e-07	1.99875e-06	-1.35095e-07	1.86365e-06	2.12852e-06	2.95064e-08	2.15803e-06	3.88491e-07	-2.20921e-08	3.66399e-07
13.935	1.28450e-06	-8.61229e-08	1.19838e-06	1.58682e-06	-1.83588e-07	1.40323e-06	2.48205e-06	-1.49422e-07	2.33263e-06	3.80969e-06	1.15437e-07	3.92513e-06	9.71558e-07	-7.88189e-08	8.92739e-07	2.00122e-06	-1.35397e-07	1.86582e-06	2.13037e-06	2.98132e-08	2.16018e-06	3.93016e-07	-2.23495e-08	3.70667e-07
13.959	1.29147e-06	-8.65902e-08	1.20488e-06	1.58886e-06	-1.83616e-07	1.40524e-06	2.48692e-06	-1.49778e-07	2.33714e-06	3.81589e-06	1.13214e-07	3.92910e-06	9.78728e-07	-7.94005e-08	8.99327e-07	2.00366e-06	-1.35699e-07	1.86796e-06	2.13219e-06	3.01193e-08	2.16231e-06	3.97530e-07	-2.26062e-08	3.74924e-07
13.984	1.29842e-06	-8.70563e-08	1.21137e-06	1.59088e-06	-1.83641e-07	1.40724e-06	2.49176e-06	-1.50132e-07	2.34163e-06	3.82204e-06	1.10993e-07	3.93304e-06	9.85881e-07	-7.99809e-08	9.05900e-07	2.00608e-06	-1.36001e-07	1.87008e-06	2.13399e-06	3.04245e-08	2.16441e-06	4.02032e-07	-2.28622e-08	3.79170e-07
14.008	1.30535e-06	-8.75211e-08	1.21783e-06	1.59288e-06	-1.83665e-07	1.40922e-06	2.49658e-06	-1.50483e-07	2.34610e-06	3.82816e-06	1.08775e-07	3.93694e-06	9.93019e-07	-8.05599e-08	9.12459e-07	2.00847e-06	-1.36301e-07	1.87217e-06	2.13576e-06	3.07289e-08	2.16649e-06	4.06522e-07	-2.31175e-08	3.83404e-07
14.033	1.31227e-06	-8.79846e-08	1.22428e-06	1.59487e-06	-1.83686e-07	1.41118e-06	2.50137e-06	-1.50832e-07	2.35054e-06	3.83425e-06	1.06559e-07	3.94081e-06	1.00014e-06	-8.11377e-08	9.19003e-07	2.01085e-06	-1.36601e-07	1.87425e-06	2.13750e-06	3.10325e-08	2.16854e-06	4.11000e-07	-2.33721e-08	3.87628e-07
14.057	1.31916e-06	-8.84469e-08	1.23072e-06	1.59684e-06	-1.83705e-07	1.41313e-06	2.50613e-06	-1.51180e-07	2.35495e-06	3.84030e-06	1.04347e-07	3.94464e-06	1.00725e-06	-8.17141e-08	9.25532e-07	2.01320e-06	-1.36900e-07	1.87630e-06	2.13922e-06	3.13353e-08	2.17056e-06	4.15465e-07	-2.36261e-08	3.91839e-07
14.082	1.32604e-06	-8.89080e-08	1.23713e-06	1.59879e-06	-1.83722e-07	1.41506e-06	2.51087e-06	-1.51525e-07	2.35934e-06	3.84631e-06	1.02138e-07	3.94845e-06	1.01433e-06	-8.22892e-08	9.32046e-07	2.01553e-06	-1.37199e-07	1.87833e-06	2.14092e-06	3.16373e-08	2.17256e-06	4.19918e-07	-2.38793e-08	3.96039e-07
14.107	1.33290e-06	-8.93677e-08	1.24353e-06	1.60072e-06	-1.83737e-07	1.41698e-06	2.51558e-06	-1.51868e-07	2.36371e-06	3.85229e-06	9.99319e-08	3.95222e-06	1.02141e-06	-8.28630e-08	9.38544e-07	2.01784e-06	-1.37497e-07	1.88034e-06	2.14259e-06	3.19386e-08	2.17453e-06	4.24359e-07	-2.41318e-08	4.00227e-07
14.131	1.33973e-06	-8.98262e-08	1.24991e-06	1.60263e-06	-1.83750e-07	1.41888e-06	2.52026e-06	-1.52209e-07	2.36805e-06	3.85823e-06	9.77288e-08	3.95596e-06	1.02846e-06	-8.34354e-08	9.45028e-07	2.02012e-06	-1.37794e-07	1.88232e-06	2.14423e-06	3.22390e-08	2.17647e-06	4.28787e-07	-2.43836e-08	4.04403e-07
14.156	1.34655e-06	-9.02833e-08	1.25627e-06	1.60453e-06	-1.83760e-07	1.42077e-06	2.52491e-06	-1.52547e-07	2.37236e-06	3.86413e-06	9.55288e-08	3.95966e-06	1.03550e-06	-8.40064e-08	9.51496e-07	2.02238e-06	-1.38090e-07	1.88429e-06	2.14585e-06	3.25385e-08	2.17839e-06	4.33202e-07	-2.46347e-08	4.08568e-07
14.180	1.35335e-06	-9.07391e-08	1.26261e-06	1.60641e-06	-1.83769e-07	1.42264e-06	2.52954e-06	-1.52884e-07	2.37665e-06	3.87000e-06	9.33320e-08	3.96333e-06	1.04252e-06	-8.45761e-08	9.57948e-07	2.02462e-06	-1.38386e-07	1.88623e-06	2.14744e-06	3.28373e-08	2.18028e-06	4.37605e-07	-2.48851e-08	4.12720e-07
14.205	1.36013e-06	-9.11937e-08	1.26894e-06	1.60827e-06	-1.83775e-07	1.42449e-06	2.53414e-06	-1.53219e-07	2.38092e-06	3.87584e-06	9.11383e-08	3.96697e-06	1.04953e-06	-8.51443e-08	9.64384e-07	2.02683e-06	-1.38681e-07	1.88815e-06	2.14901e-06	3.31353e-08	2.18215e-06	4.41995e-07	-2.51347e-08	4.16860e-07
14.230	1.36689e-06	-9.16468e-08	1.27524e-06	1.61011e-06	-1.83779e-07	1.42633e-06	2.53871e-06	-1.53551e-07	2.38516e-06	3.88163e-06	8.89479e-08	3.97058e-06	1.05652e-06	-8.57111e-08	9.70804e-07	2.02902e-06	-1.38975e-07	1.89005e-06	2.15055e-06	3.34325e-08	2.18399e-06	4.46371e-07	-2.53836e-08	4.20988e-07
14.254	1.37363e-06	-9.20986e-08	1.28153e-06	1.61194e-06	-1.83780e-07	1.42816e-06	2.54326e-06	-1.53881e-07	2.38938e-06	3.88739e-06	8.67608e-08	3.97415e-06	1.06348e-06	-8.62765e-08	9.77208e-07	2.03119e-06	-1.39268e-07	1.89192e-06	2.15207e-06	3.37289e-08	2.18580e-06	4.50735e-07	-2.56317e-08	4.25103e-07
14.279	1.38035e-06	-9.25491e-08	1.28780e-06	1.61374e-06	-1.83780e-07	1.42996e-06	2.54778e-06	-1.54209e-07	2.39357e-06	3.89312e-06	8.45769e-08	3.97769e-06	1.07044e-06	-8.68405e-08	9.83595e-07	2.03334e-06	-1.39561e-07	1.89378e-06	2.15356e-06	3.40245e-08	2.18759e-06	4.55085e-07	-2.58791e-08	4.29206e-07
14.303	1.38704e-06	-9.29982e-08	1.29405e-06	1.61553e-06	-1.83778e-07	1.43176e-06	2.55227e-06	-1.54536e-07	2.39773e-06	3.89881e-06	8.23965e-08	3.98120e-06	1.07737e-06	-8.74030e-08	9.89967e-07	2.03546e-06	-1.39852e-07	1.89561e-06	2.15503e-06	3.43193e-08	2.18935e-06	4.59422e-07	-2.61257e-08	4.33296e-07
14.328	1.39372e-06	-9.34459e-08	1.30028e-06	1.61731e-06	-1.83773e-07	1.43353e-06	2.55673e-06	-1.54860e-07	2.40187e-06	3.90446e-06	8.02194e-08	3.98468e-06	1.08428e-06	-8.79640e-08	9.96321e-07	2.03756e-06	-1.40144e-07	1.89742e-06	2.15647e-06	3.46133e-08	2.19108e-06	4.63745e-07	-2.63716e-08	4.37373e-07
14.352	1.40038e-06	-9.38922e-08	1.30649e-06	1.61906e-06	-1.83766e-07	1.43529e-06	2.56117e-06	-1.55181e-07	2.40598e-06	3.91007e-06	7.80457e-08	3.98812e-06	1.09118e-06	-8.85235e-08	1.00266e-06	2.03964e-06	-1.40434e-07	1.89920e-06	2.15789e-06	3.49065e-08	2.19279e-06	4.68055e-07	-2.66167e-08	4.41438e-07
14.377	1.40701e-06	-9.43371e-08	1.31268e-06	1.62080e-06	-1.83757e-07	1.43704e-06	2.56557e-06	-1.55501e-07	2.41007e-06	3.91565e-06	7.58755e-08	3.99153e-06	1.09806e-06	-8.90816e-08	1.00898e-06	2.04169e-06	-1.40723e-07	1.90097e-06	2.15928e-06	3.51989e-08	2.19448e-06	4.72351e-07	-2.68610e-08	4.45490e-07
14.402	1.41363e-06	-9.47806e-08	1.31885e-06	1.62251e-06	-1.83745e-07	1.43877e-06	2.56996e-06	-1.55819e-07	2.41414e-06	3.92120e-06	7.37088e-08	3.99491e-06	1.10492e-06	-8.96381e-08	1.01528e-06	2.04373e-06	-1.41012e-07	1.90271e-06	2.16064e-06	3.54905e-08	2.19613e-06	4.76633e-07	-2.71045e-08	4.49529e-07
14.426	1.42022e-06	-9.52226e-08	1.32500e-06	1.62421e-06	-1.83732e-07	1.44048e-06	2.57431e-06	-1.56134e-07	2.41818e-06	3.92670e-06	7.15456e-08	3.99825e-06	1.11176e-06	-9.01931e-08	1.02157e-06	2.04573e-06	-1.41300e-07	1.90443e-06	2.16198e-06	3.57813e-08	2.19776e-06	4.80902e-07	-2.73472e-08	4.53554e-07
14.451	1.42679e-06	-9.56633e-08	1.33113e-06	1.62590e-06	-1.83716e-07	1.44218e-06	2.57864e-06	-1.56447e-07	2.42219e-06	3.93217e-06	6.93860e-08	4.00156e-06	1.11858e-06	-9.07465e-08	1.02784e-06	2.04772e-06	-1.41587e-07	1.90613e-06	2.16330e-06	3.60713e-08	2.19937e-06	4.85156e-07	-2.75891e-08	4.57567e-07
14.475	1.43334e-06	-9.61024e-08	1.33724e-06	1.62756e-06	-1.83698e-07	1.44386e-06	2.58293e-06	-1.56759e-07	2.42617e-06	3.93761e-06	6.72300e-08	4.00484e-06	1.12539e-06	-9.12984e-08	1.03409e-06	2.04968e-06	-1.41874e-07	1.90781e-06	2.16459e-06	3.63605e-08	2.20095e-06	4.89396e-07	-2.78303e-08	4.61566e-07
14.500	1.43987e-06	-9.65401e-08	1.34333e-06	1.62921e-06	-1.83678e-07	1.44553e-06	2.58720e-06	-1.57068e-07	2.43014e-06	3.94301e-06	6.50777e-08	4.00808e-06	1.13217e-06	-9.18487e-08	1.04032e-06	2.05163e-06	-1.42160e-07	1.90947e-06	2.16585e-06	3.66489e-08	2.20250e-06	4.93622e-07	-2.80706e-08	4.65552e-07
14.524	1.44638e-06	-9.69764e-08	1.34940e-06	1.63084e-06	-1.83656e-07	1.44718e-06	2.59145e-06	-1.57375e-07	2.43407e-06	3.94837e-06	6.29291e-08	4.01130e-06	1.13893e-06	-9.23974e-08	1.04654e-06	2.05354e-06	-1.42444e-07	1.91110e-06	2.16709e-06	3.69366e-08	2.20403e-06	4.97834e-07	-2.83101e-08	4.69524e-07
14.549	1.45286e-06	-9.74112e-08	1.35545e-06	1.63245e-06	-1.83632e-07	1.44882e-06	2.59566e-06	-1.57680e-07	2.43798e-06	3.95369e-06	6.07842e-08	4.01448e-06	1.14568e-06	-9.29446e-08	1.05273e-06	2.05544e-06	-1.42728e-07	1.91271e-06	2.16830e-06	3.72234e-08	2.20553e-06	5.02032e-07	-2.85488e-08	4.73483e-07
14.574	1.45933e-06	-9.78444e-08	1.36148e-06	1.63404e-06	-1.83605e-07	1.45044e-06	2.59985e-06	-1.57982e-07	2.44187e-06	3.95898e-06	5.86430e-08	4.01762e-06	1.15240e-06	-9.34901e-08	1.05891e-06	2.05731e-06	-1.43012e-07	1.91430e-06	2.16949e-06	3.75095e-08	2.20700e-06	5.06215e-07	-2.87867e-08	4.77428e-07
14.598	1.46576e-06	-9.82762e-08	1.36749e-06	1.63562e-06	-1.83576e-07	1.45204e-06	2.60401e-06	-1.58283e-07	2.44572e-06	3.96423e-06	5.65057e-08	4.02074e-06	1.15911e-06	-9.40340e-08	1.06507e-06	2.05916e-06	-1.43294e-07	1.91587e-06	2.17065e-06	3.77947e-08	2.20845e-06	5.10383e-07	-2.90237e-08	4.81359e-07
14.623	1.47218e-06	-9.87065e-08	1.37348e-06	1.63718e-06	-1.83545e-07	1.45363e-06	2.60814e-06	-1.58582e-07	2.44956e-06	3.96945e-06	5.43721e-08	4.02382e-06	1.16579e-06	-9.45763e-08	1.07121e-06	2.06099e-06	-1.43576e-07	1.91741e-06	2.17179e-06	3.80792e-08	2.20987e-06	5.14536e-07	-2.92599e-08	4.85277e-07
14.647	1.47858e-06	-9.91352e-08	1.37944e-06	1.63871e-06	-1.83512e-07	1.45520e-06	2.61224e-06	-1.58878e-07	2.45336e-06	3.97463e-06	5.22425e-08	4.02687e-06	1.17245e-06	-9.51169e-08	1.07734e-06	2.06279e-06	-1.43857e-07	1.91893e-06	2.17291e-06	3.83629e-08	2.21127e-06	5.18675e-07	-2.94953e-08	4.89180e-07
14.672	1.48495e-06	-9.95624e-08	1.38539e-06	1.64024e-06	-1.83477e-07	1.45676e-06	2.61632e-06	-1.59172e-07	2.45715e-06	3.97977e-06	5.01167e-08	4.02989e-06	1.17910e-06	-9.56558e-08	1.08344e-06	2.06457e-06	-1.44137e-07	1.92043e-06	2.17399e-06	3.86458e-08	2.21264e-06	5.22799e-07	-2.97298e-08	4.93069e-07
14.696	1.49130e-06	-9.99881e-08	1.39131e-06	1.64174e-06	-1.83439e-07	1.45830e-06	2.62037e-06	-1.59465e-07	2.46090e-06	3.98488e-06	4.79949e-08	4.03287e-06	1.18572e-06	-9.61931e-08	1.08953e-06	2.06633e-06	-1.44416e-07	1.92191e-06	2.17506e-06	3.89279e-08	2.21398e-06	5.26908e-07	-2.99634e-08	4.96945e-07
14.721	1.49762e-06	-1.00412e-07	1.39721e-06	1.64323e-06	-1.83399e-07	1.45983e-06	2.62439e-06	-1.59755e-07	2.46463e-06	3.98995e-06	4.58771e-08	4.03583e-06	1.19232e-06	-9.67287e-08	1.09559e-06	2.06807e-06	-1.44694e-07	1.92337e-06	2.17609e-06	3.92092e-08	2.21530e-06	5.31002e-07	-3.01962e-08	5.00806e-07
14.746	1.50393e-06	-1.00835e-07	1.40309e-06	1.64470e-06	-1.83357e-07	1.46134e-06	2.62838e-06	-1.60043e-07	2.46833e-06	3.99498e-06	4.37633e-08	4.03875e-06	1.19890e-06	-9.72626e-08	1.10164e-06	2.06978e-06	-1.44972e-07	1.92481e-06	2.17711e-06	3.94898e-08	2.21660e-06	5.35081e-07	-3.04282e-08	5.04653e-07
14.770	1.51020e-06	-1.01256e-07	1.40895e-06	1.64615e-06	-1.83313e-07	1.46283e-06	2.63234e-06	-1.60329e-07	2.47201e-06	3.99998e-06	4.16535e-08	4.04163e-06	1.20546e-06	-9.77948e-08	1.10767e-06	2.07147e-06	-1.45248e-07	1.92622e-06	2.17809e-06	3.97695e-08	2.21786e-06	5.39144e-07	-3.06593e-08	5.08485e-07
14.795	1.51646e-06	-1.01675e-07	1.41478e-06	1.64758e-06	-1.83267e-07	1.46431e-06	2.63628e-06	-1.60612e-07	2.47566e-06	4.00494e-06	3.95478e-08	4.04449e-06	1.21200e-06	-9.83252e-08	1.11368e-06	2.07314e-06	-1.45524e-07	1.92761e-06	2.17906e-06	4.00485e-08	2.21911e-06	5.43192e-07	-3.08895e-08	5.12303e-07
14.819	1.52269e-06	-1.02093e-07	1.42060e-06	1.64899e-06	-1.83218e-07	1.46578e-06	2.64018e-06	-1.60894e-07	2.47929e-06	4.00986e-06	3.74463e-08	4.04731e-06	1.21852e-06	-9.88539e-08	1.11967e-06	2.07478e-06	-1.45799e-07	1.92898e-06	2.17999e-06	4.03267e-08	2.22032e-06	5.47225e-07	-3.11188e-08	5.16106e-07
14.844	1.52890e-06	-1.02509e-07	1.42639e-06	1.65039e-06	-1.83167e-07	1.46722e-06	2.64406e-06	-1.61174e-07	2.48289e-06	4.01475e-06	3.53488e-08	4.05010e-06	1.22501e-06	-9.93809e-08	1.12563e-06	2.07640e-06	-1.46073e-07	1.93033e-06	2.18091e-06	4.06041e-08	2.22151e-06	5.51242e-07	-3.13472e-08	5.19895e-07
14.868	1.53508e-06	-1.02924e-07	1.43216e-06	1.65177e-06	-1.83114e-07	1.46866e-06	2.64791e-06	-1.61451e-07	2.48646e-06	4.01960e-06	3.32556e-08	4.05286e-06	1.23149e-06	-9.99061e-08	1.13158e-06	2.07800e-06	-1.46347e-07	1.93165e-06	2.18180e-06	4.08808e-08	2.22268e-06	5.55243e-07	-3.15748e-08	5.23669e-07
14.893	1.54124e-06	-1.03337e-07	1.43791e-06	1.65313e-06	-1.83059e-07	1.47007e-06	2.65174e-06	-1.61726e-07	2.49001e-06	4.02442e-06	3.11665e-08	4.05558e-06	1.23794e-06	-1.00429e-07	1.13751e-06	2.07958e-06	-1.46619e-07	1.93296e-06	2.18266e-06	4.11566e-08	2.22381e-06	5.59229e-07	-3.18014e-08	5.27428e-07
14.918	1.54738e-06	-1.03748e-07	1.44363e-06	1.65448e-06	-1.83002e-07	1.47147e-06	2.65553e-06	-1.62000e-07	2.49353e-06	4.02919e-06	2.90818e-08	4.05827e-06	1.24437e-06	-1.00951e-07	1.14342e-06	2.08113e-06	-1.46891e-07	1.93424e-06	2.18350e-06	4.14317e-08	2.22493e-06	5.63199e-07	-3.20272e-08	5.31172e-07
14.942	1.55349e-06	-1.04158e-07	1.44933e-06	1.65580e-06	-1.82942e-07	1.47286e-06	2.65930e-06	-1.62271e-07	2.49703e-06	4.03393e-06	2.70012e-08	4.06093e-06	1.25078e-06	-1.01471e-07	1.14931e-06	2.08266e-06	-1.47161e-07	1.93550e-06	2.18431e-06	4.17060e-08	2.22602e-06	5.67153e-07	-3.22520e-08	5.34901e-07
14.967	1.55958e-06	-1.04566e-07	1.45501e-06	1.65711e-06	-1.82881e-07	1.47423e-06	2.66304e-06	-1.62540e-07	2.50050e-06	4.03864e-06	2.49250e-08	4.06356e-06	1.25716e-06	-1.01989e-07	1.15517e-06	2.08417e-06	-1.47431e-07	1.93674e-06	2.18510e-06	4.19796e-08	2.22708e-06	5.71091e-07	-3.24760e-08	5.38615e-07
14.991	1.56564e-06	-1.04972e-07	1.46066e-06	1.65840e-06	-1.82817e-07	1.47558e-06	2.66675e-06	-1.62807e-07	2.50394e-06	4.04331e-06	2.28532e-08	4.06616e-06	1.26353e-06	-1.02505e-07	1.16102e-06	2.08566e-06	-1.47700e-07	1.93796e-06	2.18586e-06	4.22524e-08	2.22811e-06	5.75013e-07	-3.26990e-08	5.42314e-07
15.016	1.57167e-06	-1.05377e-07	1.46630e-06	1.65967e-06	-1.82750e-07	1.47692e-06	2.67043e-06	-1.63072e-07	2.50736e-06	4.04794e-06	2.07857e-08	4.06872e-06	1.26987e-06	-1.03019e-07	1.16685e-06	2.08712e-06	-1.47968e-07	1.93915e-06	2.18660e-06	4.25244e-08	2.22913e-06	5.78919e-07	-3.29211e-08	5.45998e-07
15.041	1.57769e-06	-1.05780e-07	1.47191e-06	1.66093e-06	-1.82682e-07	1.47825e-06	2.67408e-06	-1.63335e-07	2.51075e-06	4.05253e-06	1.87226e-08	4.07125e-06	1.27618e-06	-1.03532e-07	1.17265e-06	2.08856e-06	-1.48235e-07	1.94033e-06	2.18731e-06	4.27956e-08	2.23011e-06	5.82809e-07	-3.31423e-08	5.49666e-07
15.065	1.58367e-06	-1.06182e-07	1.47749e-06	1.66216e-06	-1.82612e-07	1.47955e-06	2.67771e-06	-1.63595e-07	2.51411e-06	4.05709e-06	1.66640e-08	4.07375e-06	1.28248e-06	-1.04043e-07	1.17844e-06	2.08998e-06	-1.48502e-07	1.94148e-06	2.18800e-06	4.30661e-08	2.23107e-06	5.86682e-07	-3.33626e-08	5.53319e-07
15.090	1.58963e-06	-1.06581e-07	1.48305e-06	1.66338e-06	-1.82539e-07	1.48085e-06	2.68131e-06	-1.63854e-07	2.51745e-06	4.06161e-06	1.46098e-08	4.07622e-06	1.28875e-06	-1.04551e-07	1.18420e-06	2.09138e-06	-1.48767e-07	1.94261e-06	2.18867e-06	4.33358e-08	2.23201e-06	5.90539e-07	-3.35819e-08	5.56957e-07
15.114	1.59557e-06	-1.06979e-07	1.48859e-06	1.66459e-06	-1.82464e-07	1.48212e-06	2.68487e-06	-1.64110e-07	2.52076e-06	4.06610e-06	1.25602e-08	4.07866e-06	1.29500e-06	-1.05058e-07	1.18994e-06	2.09275e-06	-1.49031e-07	1.94372e-06	2.18931e-06	4.36047e-08	2.23291e-06	5.94379e-07	-3.38003e-08	5.60579e-07
15.139	1.60148e-06	-1.07376e-07	1.49411e-06	1.66577e-06	-1.82387e-07	1.48338e-06	2.68841e-06	-1.64365e-07	2.52405e-06	4.07055e-06	1.05150e-08	4.08106e-06	1.30122e-06	-1.05563e-07	1.19566e-06	2.09410e-06	-1.49295e-07	1.94481e-06	2.18993e-06	4.38729e-08	2.23380e-06	5.98203e-07	-3.40178e-08	5.64186e-07
15.163	1.60737e-06	-1.07770e-07	1.49960e-06	1.66694e-06	-1.82307e-07	1.48463e-06	2.69193e-06	-1.64617e-07	2.52731e-06	4.07496e-06	8.47448e-09	4.08343e-06	1.30742e-06	-1.06066e-07	1.20136e-06	2.09543e-06	-1.49558e-07	1.94587e-06	2.19052e-06	4.41403e-08	2.23466e-06	6.02011e-07	-3.42343e-08	5.67776e-07
15.188	1.61323e-06	-1.08163e-07	1.50506e-06	1.66808e-06	-1.82226e-07	1.48586e-06	2.69541e-06	-1.64867e-07	2.53054e-06	4.07933e-06	6.43851e-09	4.08577e-06	1.31360e-06	-1.06568e-07	1.20703e-06	2.09674e-06	-1.49819e-07	1.94692e-06	2.19108e-06	4.44069e-08	2.23549e-06	6.05801e-07	-3.44498e-08	5.71351e-07
15.213	1.61906e-06	-1.08554e-07	1.51050e-06	1.66922e-06	-1.82142e-07	1.48707e-06	2.69887e-06	-1.65115e-07	2.53375e-06	4.08367e-06	4.40716e-09	4.08808e-06	1.31976e-06	-1.07067e-07	1.21269e-06	2.09802e-06	-1.50080e-07	1.94794e-06	2.19163e-06	4.46728e-08	2.23630e-06	6.09575e-07	-3.46644e-08	5.74910e-07
15.237	1.62487e-06	-1.08944e-07	1.51592e-06	1.67033e-06	-1.82056e-07	1.48827e-06	2.70229e-06	-1.65362e-07	2.53693e-06	4.08797e-06	2.38046e-09	4.09035e-06	1.32589e-06	-1.07564e-07	1.21832e-06	2.09928e-06	-1.50340e-07	1.94894e-06	2.19214e-06	4.49380e-08	2.23708e-06	6.13332e-07	-3.48780e-08	5.78454e-07
15.262	1.63065e-06	-1.09331e-07	1.52132e-06	1.67142e-06	-1.81968e-07	1.48946e-06	2.70569e-06	-1.65606e-07	2.54008e-06	4.09224e-06	3.58454e-10	4.09260e-06	1.33199e-06	-1.08060e-07	1.22393e-06	2.10052e-06	-1.50599e-07	1.94992e-06	2.19264e-06	4.52023e-08	2.23784e-06	6.17072e-07	-3.50907e-08	5.81981e-07
15.286	1.63640e-06	-1.09717e-07	1.52668e-06	1.67250e-06	-1.81878e-07	1.49062e-06	2.70906e-06	-1.65847e-07	2.54321e-06	4.09647e-06	-1.65884e-09	4.09481e-06	1.33807e-06	-1.08553e-07	1.22952e-06	2.10174e-06	-1.50857e-07	1.95088e-06	2.19311e-06	4.54660e-08	2.23857e-06	6.20795e-07	-3.53024e-08	5.85492e-07
15.311	1.64213e-06	-1.10101e-07	1.53203e-06	1.67356e-06	-1.81786e-07	1.49178e-06	2.71240e-06	-1.66087e-07	2.54631e-06	4.10066e-06	-3.67140e-09	4.09699e-06	1.34413e-06	-1.09044e-07	1.23509e-06	2.10293e-06	-1.51114e-07	1.95182e-06	2.19355e-06	4.57288e-08	2.23928e-06	6.24500e-07	-3.55132e-08	5.88987e-07
15.335	1.64783e-06	-1.10483e-07	1.53735e-06	1.67461e-06	-1.81691e-07	1.49291e-06	2.71572e-06	-1.66325e-07	2.54939e-06	4.10482e-06	-5.67919e-09	4.09914e-06	1.35016e-06	-1.09534e-07	1.24063e-06	2.10411e-06	-1.51371e-07	1.95274e-06	2.19397e-06	4.59909e-08	2.23996e-06	6.28189e-07	-3.57229e-08	5.92466e-07
15.360	1.65351e-06	-1.10864e-07	1.54264e-06	1.67563e-06	-1.81594e-07	1.49404e-06	2.71900e-06	-1.66561e-07	2.55244e-06	4.10894e-06	-7.68217e-09	4.10126e-06	1.35617e-06	-1.10021e-07	1.24615e-06	2.10526e-06	-1.51626e-07	1.95363e-06	2.19437e-06	4.62523e-08	2.24062e-06	6.31860e-07	-3.59317e-08	5.95929e-07
15.385	1.65916e-06	-1.11243e-07	1.54791e-06	1.67664e-06	-1.81495e-07	1.49514e-06	2.72226e-06	-1.66795e-07	2.55546e-06	4.11302e-06	-9.68033e-09	4.10334e-06	1.36216e-06	-1.10507e-07	1.25165e-06	2.10638e-06	-1.51880e-07	1.95450e-06	2.19474e-06	4.65129e-08	2.24125e-06	6.35515e-07	-3.61395e-08	5.99375e-07
15.409	1.66478e-06	-1.11620e-07	1.55316e-06	1.67763e-06	-1.81394e-07	1.49623e-06	2.72548e-06	-1.67026e-07	2.55846e-06	4.11707e-06	-1.16736e-08	4.10539e-06	1.36812e-06	-1.10990e-07	1.25713e-06	2.10749e-06	-1.52133e-07	1.95536e-06	2.19509e-06	4.67728e-08	2.24186e-06	6.39151e-07	-3.63463e-08	6.02805e-07
15.434	1.67037e-06	-1.11995e-07	1.55838e-06	1.67860e-06	-1.81291e-07	1.49731e-06	2.72868e-06	-1.67256e-07	2.56143e-06	4.12108e-06	-1.36621e-08	4.10742e-06	1.37405e-06	-1.11472e-07	1.26258e-06	2.10857e-06	-1.52386e-07	1.95619e-06	2.19541e-06	4.70319e-08	2.24244e-06	6.42771e-07	-3.65521e-08	6.06218e-07
15.458	1.67594e-06	-1.12368e-07	1.56357e-06	1.67956e-06	-1.81185e-07	1.49837e-06	2.73185e-06	-1.67483e-07	2.56437e-06	4.12505e-06	-1.56456e-08	4.10941e-06	1.37996e-06	-1.11951e-07	1.26801e-06	2.10963e-06	-1.52637e-07	1.95700e-06	2.19571e-06	4.72902e-08	2.24300e-06	6.46372e-07	-3.67570e-08	6.09615e-07
15.483	1.68148e-06	-1.12739e-07	1.56874e-06	1.68049e-06	-1.81078e-07	1.49942e-06	2.73500e-06	-1.67709e-07	2.56729e-06	4.12899e-06	-1.76241e-08	4.11137e-06	1.38584e-06	-1.12428e-07	1.27341e-06	2.11067e-06	-1.52888e-07	1.95779e-06	2.19599e-06	4.75479e-08	2.24354e-06	6.49956e-07	-3.69608e-08	6.12996e-07
15.507	1.68699e-06	-1.13109e-07	1.57388e-06	1.68141e-06	-1.80968e-07	1.50045e-06	2.73811e-06	-1.67932e-07	2.57018e-06	4.13289e-06	-1.95977e-08	4.11329e-06	1.39170e-06	-1.12904e-07	1.27880e-06	2.11169e-06	-1.53137e-07	1.95855e-06	2.19624e-06	4.78048e-08	2.24404e-06	6.53523e-07	-3.71636e-08	6.16359e-07
15.532	1.69248e-06	-1.13477e-07	1.57900e-06	1.68232e-06	-1.80856e-07	1.50146e-06	2.74120e-06	-1.68153e-07	2.57304e-06	4.13676e-06	-2.15664e-08	4.11519e-06	1.39753e-06	-1.13377e-07	1.28416e-06	2.11269e-06	-1.53386e-07	1.95930e-06	2.19647e-06	4.80609e-08	2.24453e-06	6.57072e-07	-3.73654e-08	6.19706e-07
15.557	1.69794e-06	-1.13843e-07	1.58409e-06	1.68320e-06	-1.80742e-07	1.50246e-06	2.74425e-06	-1.68373e-07	2.57588e-06	4.14058e-06	-2.35299e-08	4.11705e-06	1.40334e-06	-1.13848e-07	1.28949e-06	2.11366e-06	-1.53633e-07	1.96003e-06	2.19667e-06	4.83163e-08	2.24499e-06	6.60603e-07	-3.75662e-08	6.23037e-07
15.581	1.70337e-06	-1.14207e-07	1.58916e-06	1.68407e-06	-1.80625e-07	1.50344e-06	2.74728e-06	-1.68590e-07	2.57869e-06	4.14438e-06	-2.54885e-08	4.11889e-06	1.40912e-06	-1.14317e-07	1.29481e-06	2.11461e-06	-1.53880e-07	1.96073e-06	2.19685e-06	4.85710e-08	2.24542e-06	6.64116e-07	-3.77660e-08	6.26350e-07
15.606	1.70877e-06	-1.14569e-07	1.59420e-06	1.68492e-06	-1.80507e-07	1.50441e-06	2.75028e-06	-1.68805e-07	2.58148e-06	4.14813e-06	-2.74420e-08	4.12069e-06	1.41488e-06	-1.14784e-07	1.30010e-06	2.11554e-06	-1.54125e-07	1.96141e-06	2.19701e-06	4.88249e-08	2.24583e-06	6.67611e-07	-3.79647e-08	6.29647e-07
15.630	1.71414e-06	-1.14929e-07	1.59921e-06	1.68575e-06	-1.80386e-07	1.50537e-06	2.75325e-06	-1.69018e-07	2.58423e-06	4.15185e-06	-2.93903e-08	4.12246e-06	1.42061e-06	-1.15249e-07	1.30536e-06	2.11645e-06	-1.54370e-07	1.96208e-06	2.19714e-06	4.90781e-08	2.24622e-06	6.71089e-07	-3.81625e-08	6.32926e-07
15.655	1.71949e-06	-1.15288e-07	1.60420e-06	1.68657e-06	-1.80263e-07	1.50631e-06	2.75619e-06	-1.69229e-07	2.58697e-06	4.15554e-06	-3.13336e-08	4.12420e-06	1.42631e-06	-1.15712e-07	1.31060e-06	2.11733e-06	-1.54613e-07	1.96272e-06	2.19725e-06	4.93305e-08	2.24658e-06	6.74548e-07	-3.83592e-08	6.36189e-07
15.679	1.72481e-06	-1.15644e-07	1.60916e-06	1.68737e-06	-1.80139e-07	1.50723e-06	2.75911e-06	-1.69438e-07	2.58967e-06	4.15918e-06	-3.32717e-08	4.12591e-06	1.43199e-06	-1.16172e-07	1.31582e-06	2.11820e-06	-1.54856e-07	1.96334e-06	2.19733e-06	4.95823e-08	2.24692e-06	6.77989e-07	-3.85549e-08	6.39434e-07
15.704	1.73010e-06	-1.15999e-07	1.61410e-06	1.68815e-06	-1.80011e-07	1.50814e-06	2.76200e-06	-1.69646e-07	2.59235e-06	4.16279e-06	-3.52046e-08	4.12759e-06	1.43764e-06	-1.16631e-07	1.32101e-06	2.11904e-06	-1.55097e-07	1.96394e-06	2.19740e-06	4.98333e-08	2.24723e-06	6.81412e-07	-3.87495e-08	6.42662e-07
15.729	1.73536e-06	-1.16352e-07	1.61901e-06	1.68891e-06	-1.79882e-07	1.50903e-06	2.76485e-06	-1.69851e-07	2.59500e-06	4.16637e-06	-3.71324e-08	4.12924e-06	1.44327e-06	-1.17087e-07	1.32618e-06	2.11986e-06	-1.55338e-07	1.96452e-06	2.19744e-06	5.00835e-08	2.24752e-06	6.84817e-07	-3.89432e-08	6.45874e-07
15.753	1.74059e-06	-1.16703e-07	1.62389e-06	1.68966e-06	-1.79751e-07	1.50991e-06	2.76768e-06	-1.70054e-07	2.59763e-06	4.16991e-06	-3.90549e-08	4.13085e-06	1.44887e-06	-1.17541e-07	1.33133e-06	2.12066e-06	-1.55578e-07	1.96508e-06	2.19745e-06	5.03331e-08	2.24778e-06	6.88203e-07	-3.91357e-08	6.49068e-07
15.778	1.74579e-06	-1.17052e-07	1.62874e-06	1.69039e-06	-1.79617e-07	1.51077e-06	2.77048e-06	-1.70255e-07	2.60023e-06	4.17341e-06	-4.09721e-08	4.13244e-06	1.45444e-06	-1.17993e-07	1.33645e-06	2.12143e-06	-1.55816e-07	1.96562e-06	2.19744e-06	5.05819e-08	2.24802e-06	6.91572e-07	-3.93273e-08	6.52244e-07
15.802	1.75097e-06	-1.17399e-07	1.63357e-06	1.69110e-06	-1.79482e-07	1.51162e-06	2.77325e-06	-1.70454e-07	2.60280e-06	4.17687e-06	-4.28841e-08	4.13399e-06	1.45999e-06	-1.18443e-07	1.34154e-06	2.12219e-06	-1.56054e-07	1.96614e-06	2.19741e-06	5.08300e-08	2.24824e-06	6.94921e-07	-3.95178e-08	6.55404e-07
15.827	1.75612e-06	-1.17744e-07	1.63837e-06	1.69180e-06	-1.79344e-07	1.51245e-06	2.77600e-06	-1.70651e-07	2.60535e-06	4.18030e-06	-4.47908e-08	4.13551e-06	1.46550e-06	-1.18891e-07	1.34661e-06	2.12292e-06	-1.56290e-07	1.96663e-06	2.19735e-06	5.10773e-08	2.24843e-06	6.98253e-07	-3.97072e-08	6.58546e-07
15.852	1.76124e-06	-1.18087e-07	1.64315e-06	1.69247e-06	-1.79204e-07	1.51327e-06	2.77871e-06	-1.70846e-07	2.60787e-06	4.18370e-06	-4.66922e-08	4.13701e-06	1.47100e-06	-1.19336e-07	1.35166e-06	2.12363e-06	-1.56526e-07	1.96711e-06	2.19728e-06	5.13240e-08	2.24860e-06	7.01566e-07	-3.98956e-08	6.61670e-07
15.876	1.76632e-06	-1.18428e-07	1.64790e-06	1.69313e-06	-1.79062e-07	1.51407e-06	2.78140e-06	-1.71039e-07	2.61036e-06	4.18706e-06	-4.85882e-08	4.13847e-06	1.47646e-06	-1.19780e-07	1.35668e-06	2.12432e-06	-1.56760e-07	1.96756e-06	2.19717e-06	5.15699e-08	2.24874e-06	7.04860e-07	-4.00829e-08	6.64777e-07
15.901	1.77138e-06	-1.18767e-07	1.65262e-06	1.69378e-06	-1.78918e-07	1.51486e-06	2.78406e-06	-1.71230e-07	2.61283e-06	4.19038e-06	-5.04789e-08	4.13990e-06	1.48190e-06	-1.20221e-07	1.36168e-06	2.12499e-06	-1.56993e-07	1.96800e-06	2.19705e-06	5.18151e-08	2.24886e-06	7.08136e-07	-4.02692e-08	6.67866e-07
15.925	1.77642e-06	-1.19105e-07	1.65731e-06	1.69440e-06	-1.78772e-07	1.51563e-06	2.78669e-06	-1.71419e-07	2.61527e-06	4.19366e-06	-5.23642e-08	4.14130e-06	1.48731e-06	-1.20660e-07	1.36665e-06	2.12564e-06	-1.57226e-07	1.96842e-06	2.19690e-06	5.20596e-08	2.24896e-06	7.11393e-07	-4.04544e-08	6.70938e-07
15.950	1.78142e-06	-1.19440e-07	1.66198e-06	1.69501e-06	-1.78623e-07	1.51639e-06	2.78929e-06	-1.71606e-07	2.61769e-06	4.19691e-06	-5.42441e-08	4.14267e-06	1.49269e-06	-1.21097e-07	1.37160e-06	2.12627e-06	-1.57457e-07	1.96881e-06	2.19673e-06	5.23033e-08	2.24903e-06	7.14631e-07	-4.06386e-08	6.73993e-07
15.974	1.78639e-06	-1.19773e-07	1.66662e-06	1.69561e-06	-1.78473e-07	1.51713e-06	2.79186e-06	-1.71791e-07	2.62007e-06	4.20013e-06	-5.61185e-08	4.14401e-06	1.49805e-06	-1.21531e-07	1.37652e-06	2.12687e-06	-1.57687e-07	1.96919e-06	2.19654e-06	5.25464e-08	2.24908e-06	7.17851e-07	-4.08217e-08	6.77029e-07
15.999	1.79133e-06	-1.20105e-07	1.67123e-06	1.69618e-06	-1.78320e-07	1.51786e-06	2.79441e-06	-1.71974e-07	2.62244e-06	4.20330e-06	-5.79875e-08	4.14532e-06	1.50338e-06	-1.21963e-07	1.38141e-06	2.12746e-06	-1.57916e-07	1.96954e-06	2.19632e-06	5.27887e-08	2.24911e-06	7.21052e-07	-4.10037e-08	6.80048e-07
16.024	1.79624e-06	-1.20434e-07	1.67581e-06	1.69674e-06	-1.78166e-07	1.51857e-06	2.79693e-06	-1.72155e-07	2.62477e-06	4.20645e-06	-5.98510e-08	4.14660e-06	1.50868e-06	-1.22393e-07	1.38628e-06	2.12802e-06	-1.58145e-07	1.96987e-06	2.19608e-06	5.30304e-08	2.24911e-06	7.24234e-07	-4.11847e-08	6.83049e-07
16.048	1.80113e-06	-1.20762e-07	1.68037e-06	1.69728e-06	-1.78009e-07	1.51927e-06	2.79941e-06	-1.72334e-07	2.62708e-06	4.20955e-06	-6.17090e-08	4.14784e-06	1.51395e-06	-1.22821e-07	1.39113e-06	2.12856e-06	-1.58372e-07	1.97019e-06	2.19582e-06	5.32713e-08	2.24909e-06	7.27397e-07	-4.13645e-08	6.86032e-07
16.073	1.80598e-06	-1.21087e-07	1.68490e-06	1.69781e-06	-1.77850e-07	1.51996e-06	2.80187e-06	-1.72511e-07	2.62936e-06	4.21262e-06	-6.35614e-08	4.14906e-06	1.51919e-06	-1.23247e-07	1.39595e-06	2.12908e-06	-1.58598e-07	1.97048e-06	2.19553e-06	5.35115e-08	2.24904e-06	7.30541e-07	-4.15433e-08	6.88998e-07
16.097	1.81081e-06	-1.21410e-07	1.68940e-06	1.69831e-06	-1.77689e-07	1.52062e-06	2.80431e-06	-1.72686e-07	2.63162e-06	4.21566e-06	-6.54084e-08	4.15025e-06	1.52441e-06	-1.23670e-07	1.40074e-06	2.12958e-06	-1.58822e-07	1.97076e-06	2.19522e-06	5.37510e-08	2.24898e-06	7.33666e-07	-4.17211e-08	6.91945e-07
16.122	1.81560e-06	-1.21732e-07	1.69387e-06	1.69880e-06	-1.77526e-07	1.52128e-06	2.80671e-06	-1.72859e-07	2.63385e-06	4.21866e-06	-6.72497e-08	4.15141e-06	1.52960e-06	-1.24091e-07	1.40551e-06	2.13006e-06	-1.59046e-07	1.97101e-06	2.19489e-06	5.39898e-08	2.24888e-06	7.36772e-07	-4.18977e-08	6.94875e-07
16.146	1.82036e-06	-1.22051e-07	1.69831e-06	1.69928e-06	-1.77361e-07	1.52192e-06	2.80908e-06	-1.73030e-07	2.63605e-06	4.22162e-06	-6.90855e-08	4.15253e-06	1.53476e-06	-1.24509e-07	1.41025e-06	2.13051e-06	-1.59269e-07	1.97124e-06	2.19454e-06	5.42279e-08	2.24877e-06	7.39859e-07	-4.20732e-08	6.97786e-07
16.171	1.82510e-06	-1.22369e-07	1.70273e-06	1.69974e-06	-1.77194e-07	1.52254e-06	2.81143e-06	-1.73200e-07	2.63823e-06	4.22455e-06	-7.09157e-08	4.15363e-06	1.53989e-06	-1.24926e-07	1.41497e-06	2.13095e-06	-1.59491e-07	1.97146e-06	2.19417e-06	5.44653e-08	2.24863e-06	7.42927e-07	-4.22477e-08	7.00680e-07
16.196	1.82980e-06	-1.22684e-07	1.70712e-06	1.70018e-06	-1.77024e-07	1.52315e-06	2.81375e-06	-1.73367e-07	2.64038e-06	4.22744e-06	-7.27403e-08	4.15470e-06	1.54500e-06	-1.25340e-07	1.41966e-06	2.13136e-06	-1.59711e-07	1.97165e-06	2.19377e-06	5.47020e-08	2.24847e-06	7.45976e-07	-4.24211e-08	7.03555e-07
16.220	1.83448e-06	-1.22997e-07	1.71148e-06	1.70060e-06	-1.76853e-07	1.52375e-06	2.81604e-06	-1.73532e-07	2.64251e-06	4.23030e-06	-7.45592e-08	4.15574e-06	1.55007e-06	-1.25752e-07	1.42432e-06	2.13176e-06	-1.59931e-07	1.97183e-06	2.19335e-06	5.49380e-08	2.24829e-06	7.49006e-07	-4.25934e-08	7.06412e-07
16.245	1.83912e-06	-1.23309e-07	1.71581e-06	1.70101e-06	-1.76680e-07	1.52433e-06	2.81830e-06	-1.73696e-07	2.64461e-06	4.23312e-06	-7.63724e-08	4.15674e-06	1.55512e-06	-1.26161e-07	1.42896e-06	2.13213e-06	-1.60149e-07	1.97198e-06	2.19291e-06	5.51733e-08	2.24808e-06	7.52016e-07	-4.27646e-08	7.09252e-07
16.269	1.84373e-06	-1.23618e-07	1.72011e-06	1.70140e-06	-1.76504e-07	1.52489e-06	2.82054e-06	-1.73857e-07	2.64668e-06	4.23590e-06	-7.81800e-08	4.15772e-06	1.56014e-06	-1.26568e-07	1.43357e-06	2.13248e-06	-1.60367e-07	1.97211e-06	2.19244e-06	5.54079e-08	2.24785e-06	7.55007e-07	-4.29346e-08	7.12073e-07
16.294	1.84831e-06	-1.23925e-07	1.72439e-06	1.70177e-06	-1.76327e-07	1.52544e-06	2.82274e-06	-1.74017e-07	2.64872e-06	4.23865e-06	-7.99818e-08	4.15867e-06	1.56513e-06	-1.26973e-07	1.43816e-06	2.13281e-06	-1.60583e-07	1.97223e-06	2.19195e-06	5.56418e-08	2.24760e-06	7.57979e-07	-4.31036e-08	7.14875e-07
16.318	1.85287e-06	-1.24230e-07	1.72864e-06	1.70213e-06	-1.76147e-07	1.52598e-06	2.82492e-06	-1.74174e-07	2.65074e-06	4.24137e-06	-8.17780e-08	4.15959e-06	1.57009e-06	-1.27376e-07	1.44271e-06	2.13312e-06	-1.60798e-07	1.97233e-06	2.19144e-06	5.58750e-08	2.24732e-06	7.60931e-07	-4.32715e-08	7.17660e-07
16.343	1.85739e-06	-1.24534e-07	1.73285e-06	1.70247e-06	-1.75966e-07	1.52650e-06	2.82707e-06	-1.74330e-07	2.65274e-06	4.24404e-06	-8.35684e-08	4.16048e-06	1.57502e-06	-1.27776e-07	1.44725e-06	2.13341e-06	-1.61012e-07	1.97240e-06	2.19091e-06	5.61075e-08	2.24702e-06	7.63865e-07	-4.34383e-08	7.20426e-07
16.368	1.86188e-06	-1.24835e-07	1.73704e-06	1.70279e-06	-1.75782e-07	1.52701e-06	2.82919e-06	-1.74484e-07	2.65471e-06	4.24669e-06	-8.53530e-08	4.16134e-06	1.57993e-06	-1.28174e-07	1.45175e-06	2.13368e-06	-1.61225e-07	1.97246e-06	2.19036e-06	5.63394e-08	2.24670e-06	7.66778e-07	-4.36040e-08	7.23174e-07
16.392	1.86634e-06	-1.25134e-07	1.74120e-06	1.70310e-06	-1.75596e-07	1.52750e-06	2.83128e-06	-1.74636e-07	2.65665e-06	4.24930e-06	-8.71319e-08	4.16217e-06	1.58480e-06	-1.28569e-07	1.45623e-06	2.13393e-06	-1.61437e-07	1.97250e-06	2.18979e-06	5.65705e-08	2.24636e-06	7.69672e-07	-4.37686e-08	7.25904e-07
16.417	1.87077e-06	-1.25431e-07	1.74533e-06	1.70339e-06	-1.75409e-07	1.52798e-06	2.83335e-06	-1.74786e-07	2.65856e-06	4.25187e-06	-8.89049e-08	4.16297e-06	1.58965e-06	-1.28962e-07	1.46068e-06	2.13416e-06	-1.61647e-07	1.97251e-06	2.18919e-06	5.68010e-08	2.24599e-06	7.72547e-07	-4.39321e-08	7.28615e-07
16.441	1.87516e-06	-1.25725e-07	1.74944e-06	1.70367e-06	-1.75219e-07	1.52845e-06	2.83539e-06	-1.74934e-07	2.66045e-06	4.25441e-06	-9.06722e-08	4.16374e-06	1.59446e-06	-1.29353e-07	1.46511e-06	2.13437e-06	-1.61857e-07	1.97251e-06	2.18857e-06	5.70307e-08	2.24560e-06	7.75402e-07	-4.40944e-08	7.31308e-07
16.466	1.87953e-06	-1.26018e-07	1.75351e-06	1.70392e-06	-1.75027e-07	1.52890e-06	2.83740e-06	-1.75080e-07	2.66232e-06	4.25691e-06	-9.24336e-08	4.16448e-06	1.59925e-06	-1.29741e-07	1.46951e-06	2.13456e-06	-1.62065e-07	1.97249e-06	2.18793e-06	5.72598e-08	2.24519e-06	7.78238e-07	-4.42557e-08	7.33982e-07
16.490	1.88387e-06	-1.26309e-07	1.75756e-06	1.70417e-06	-1.74833e-07	1.52933e-06	2.83938e-06	-1.75224e-07	2.66415e-06	4.25938e-06	-9.41891e-08	4.16519e-06	1.60401e-06	-1.30127e-07	1.47388e-06	2.13472e-06	-1.62272e-07	1.97245e-06	2.18727e-06	5.74882e-08	2.24476e-06	7.81054e-07	-4.44158e-08	7.36638e-07
16.515	1.88817e-06	-1.26597e-07	1.76157e-06	1.70439e-06	-1.74638e-07	1.52975e-06	2.84133e-06	-1.75366e-07	2.66596e-06	4.26181e-06	-9.59388e-08	4.16587e-06	1.60874e-06	-1.30511e-07	1.47823e-06	2.13487e-06	-1.62478e-07	1.97239e-06	2.18658e-06	5.77159e-08	2.24430e-06	7.83850e-07	-4.45749e-08	7.39275e-07
16.540	1.89244e-06	-1.26884e-07	1.76556e-06	1.70460e-06	-1.74440e-07	1.53016e-06	2.84326e-06	-1.75507e-07	2.66775e-06	4.26421e-06	-9.76827e-08	4.16653e-06	1.61344e-06	-1.30892e-07	1.48255e-06	2.13500e-06	-1.62683e-07	1.97231e-06	2.18588e-06	5.79430e-08	2.24382e-06	7.86627e-07	-4.47328e-08	7.41894e-07
16.564	1.89668e-06	-1.27168e-07	1.76952e-06	1.70479e-06	-1.74240e-07	1.53055e-06	2.84515e-06	-1.75645e-07	2.66951e-06	4.26657e-06	-9.94206e-08	4.16715e-06	1.61811e-06	-1.31271e-07	1.48684e-06	2.13510e-06	-1.62887e-07	1.97222e-06	2.18515e-06	5.81693e-08	2.24332e-06	7.89384e-07	-4.48895e-08	7.44495e-07
16.589	1.90090e-06	-1.27451e-07	1.77344e-06	1.70497e-06	-1.74038e-07	1.53093e-06	2.84702e-06	-1.75782e-07	2.67124e-06	4.26890e-06	-1.01153e-07	4.16775e-06	1.62275e-06	-1.31647e-07	1.49110e-06	2.13519e-06	-1.63090e-07	1.97210e-06	2.18441e-06	5.83950e-08	2.24280e-06	7.92122e-07	-4.50452e-08	7.47076e-07
16.613	1.90507e-06	-1.27731e-07	1.77734e-06	1.70513e-06	-1.73835e-07	1.53130e-06	2.84886e-06	-1.75917e-07	2.67295e-06	4.27119e-06	-1.02879e-07	4.16831e-06	1.62736e-06	-1.32022e-07	1.49534e-06	2.13526e-06	-1.63291e-07	1.97196e-06	2.18364e-06	5.86200e-08	2.24226e-06	7.94839e-07	-4.51998e-08	7.49640e-07
16.638	1.90922e-06	-1.28009e-07	1.78121e-06	1.70527e-06	-1.73629e-07	1.53165e-06	2.85068e-06	-1.76050e-07	2.67463e-06	4.27345e-06	-1.04599e-07	4.16885e-06	1.63194e-06	-1.32393e-07	1.49955e-06	2.13530e-06	-1.63492e-07	1.97181e-06	2.18285e-06	5.88444e-08	2.24169e-06	7.97537e-07	-4.53532e-08	7.52184e-07
16.663	1.91334e-06	-1.28285e-07	1.78505e-06	1.70540e-06	-1.73421e-07	1.53198e-06	2.85246e-06	-1.76181e-07	2.67628e-06	4.27567e-06	-1.06313e-07	4.16936e-06	1.63649e-06	-1.32762e-07	1.50373e-06	2.13533e-06	-1.63691e-07	1.97164e-06	2.18204e-06	5.90680e-08	2.24110e-06	8.00215e-07	-4.55055e-08	7.54710e-07
16.687	1.91742e-06	-1.28559e-07	1.78886e-06	1.70552e-06	-1.73212e-07	1.53230e-06	2.85422e-06	-1.76310e-07	2.67791e-06	4.27786e-06	-1.08021e-07	4.16984e-06	1.64101e-06	-1.33129e-07	1.50788e-06	2.13534e-06	-1.63889e-07	1.97145e-06	2.18120e-06	5.92910e-08	2.24050e-06	8.02874e-07	-4.56567e-08	7.57217e-07
16.712	1.92147e-06	-1.28831e-07	1.79264e-06	1.70561e-06	-1.73000e-07	1.53261e-06	2.85595e-06	-1.76437e-07	2.67952e-06	4.28001e-06	-1.09723e-07	4.17029e-06	1.64550e-06	-1.33494e-07	1.51201e-06	2.13532e-06	-1.64086e-07	1.97124e-06	2.18035e-06	5.95133e-08	2.23987e-06	8.05512e-07	-4.58067e-08	7.59706e-07
16.736	1.92550e-06	-1.29100e-07	1.79640e-06	1.70569e-06	-1.72787e-07	1.53291e-06	2.85766e-06	-1.76563e-07	2.68109e-06	4.28213e-06	-1.11419e-07	4.17071e-06	1.64996e-06	-1.33855e-07	1.51611e-06	2.13529e-06	-1.64281e-07	1.97101e-06	2.17948e-06	5.97350e-08	2.23921e-06	8.08131e-07	-4.59556e-08	7.62175e-07
16.761	1.92949e-06	-1.29368e-07	1.80012e-06	1.70576e-06	-1.72571e-07	1.53319e-06	2.85933e-06	-1.76686e-07	2.68265e-06	4.28422e-06	-1.13110e-07	4.17111e-06	1.65440e-06	-1.34215e-07	1.52018e-06	2.13524e-06	-1.64476e-07	1.97076e-06	2.17858e-06	5.99560e-08	2.23854e-06	8.10730e-07	-4.61034e-08	7.64627e-07
16.785	1.93344e-06	-1.29633e-07	1.80381e-06	1.70580e-06	-1.72354e-07	1.53345e-06	2.86098e-06	-1.76808e-07	2.68417e-06	4.28627e-06	-1.14794e-07	4.17147e-06	1.65880e-06	-1.34572e-07	1.52423e-06	2.13516e-06	-1.64669e-07	1.97049e-06	2.17767e-06	6.01763e-08	2.23784e-06	8.13309e-07	-4.62501e-08	7.67059e-07
16.810	1.93737e-06	-1.29896e-07	1.80747e-06	1.70584e-06	-1.72135e-07	1.53370e-06	2.86260e-06	-1.76928e-07	2.68567e-06	4.28828e-06	-1.16472e-07	4.17181e-06	1.66317e-06	-1.34927e-07	1.52824e-06	2.13507e-06	-1.64861e-07	1.97021e-06	2.17673e-06	6.03959e-08	2.23713e-06	8.15868e-07	-4.63956e-08	7.69472e-07
16.835	1.94126e-06	-1.30157e-07	1.81110e-06	1.70585e-06	-1.71913e-07	1.53394e-06	2.86419e-06	-1.77046e-07	2.68715e-06	4.29026e-06	-1.18144e-07	4.17212e-06	1.66751e-06	-1.35279e-07	1.53223e-06	2.13496e-06	-1.65052e-07	1.96991e-06	2.17578e-06	6.06149e-08	2.23639e-06	8.18407e-07	-4.65400e-08	7.71867e-07
16.859	1.94512e-06	-1.30416e-07	1.81471e-06	1.70586e-06	-1.71690e-07	1.53417e-06	2.86576e-06	-1.77163e-07	2.68860e-06	4.29221e-06	-1.19810e-07	4.17240e-06	1.67182e-06	-1.35629e-07	1.53619e-06	2.13483e-06	-1.65242e-07	1.96959e-06	2.17480e-06	6.08332e-08	2.23563e-06	8.20926e-07	-4.66832e-08	7.74243e-07
16.884	1.94895e-06	-1.30673e-07	1.81828e-06	1.70584e-06	-1.71465e-07	1.53438e-06	2.86730e-06	-1.77277e-07	2.69002e-06	4.29412e-06	-1.21469e-07	4.17265e-06	1.67610e-06	-1.35976e-07	1.54013e-06	2.13468e-06	-1.65431e-07	1.96925e-06	2.17380e-06	6.10509e-08	2.23485e-06	8.23426e-07	-4.68254e-08	7.76600e-07
16.908	1.95275e-06	-1.30927e-07	1.82182e-06	1.70581e-06	-1.71238e-07	1.53457e-06	2.86881e-06	-1.77390e-07	2.69142e-06	4.29600e-06	-1.23123e-07	4.17288e-06	1.68035e-06	-1.36321e-07	1.54403e-06	2.13451e-06	-1.65618e-07	1.96889e-06	2.17278e-06	6.12679e-08	2.23405e-06	8.25905e-07	-4.69664e-08	7.78939e-07
16.933	1.95651e-06	-1.31180e-07	1.82533e-06	1.70576e-06	-1.71009e-07	1.53475e-06	2.87029e-06	-1.77501e-07	2.69279e-06	4.29784e-06	-1.24771e-07	4.17307e-06	1.68457e-06	-1.36663e-07	1.54791e-06	2.13432e-06	-1.65804e-07	1.96851e-06	2.17174e-06	6.14843e-08	2.23323e-06	8.28364e-07	-4.71062e-08	7.81258e-07
16.957	1.96025e-06	-1.31430e-07	1.82882e-06	1.70570e-06	-1.70778e-07	1.53492e-06	2.87175e-06	-1.77610e-07	2.69414e-06	4.29965e-06	-1.26412e-07	4.17324e-06	1.68876e-06	-1.37003e-07	1.55176e-06	2.13411e-06	-1.65989e-07	1.96812e-06	2.17069e-06	6.16999e-08	2.23239e-06	8.30804e-07	-4.72449e-08	7.83559e-07
16.982	1.96395e-06	-1.31678e-07	1.83227e-06	1.70562e-06	-1.70546e-07	1.53508e-06	2.87317e-06	-1.77718e-07	2.69546e-06	4.30143e-06	-1.28047e-07	4.17338e-06	1.69292e-06	-1.37340e-07	1.55558e-06	2.13388e-06	-1.66173e-07	1.96771e-06	2.16961e-06	6.19150e-08	2.23152e-06	8.33223e-07	-4.73825e-08	7.85841e-07
17.007	1.96762e-06	-1.31924e-07	1.83569e-06	1.70553e-06	-1.70311e-07	1.53522e-06	2.87458e-06	-1.77823e-07	2.69675e-06	4.30317e-06	-1.29677e-07	4.17350e-06	1.69705e-06	-1.37675e-07	1.55937e-06	2.13364e-06	-1.66356e-07	1.96728e-06	2.16851e-06	6.21294e-08	2.23064e-06	8.35622e-07	-4.75189e-08	7.88103e-07
17.031	1.97125e-06	-1.32168e-07	1.83908e-06	1.70542e-06	-1.70075e-07	1.53535e-06	2.87595e-06	-1.77927e-07	2.69802e-06	4.30488e-06	-1.31300e-07	4.17358e-06	1.70115e-06	-1.38008e-07	1.56314e-06	2.13337e-06	-1.66537e-07	1.96683e-06	2.16739e-06	6.23431e-08	2.22973e-06	8.38002e-07	-4.76543e-08	7.90347e-07
17.056	1.97486e-06	-1.32410e-07	1.84245e-06	1.70530e-06	-1.69837e-07	1.53546e-06	2.87730e-06	-1.78029e-07	2.69927e-06	4.30655e-06	-1.32916e-07	4.17364e-06	1.70521e-06	-1.38338e-07	1.56687e-06	2.13309e-06	-1.66717e-07	1.96637e-06	2.16625e-06	6.25562e-08	2.22881e-06	8.40361e-07	-4.77884e-08	7.92572e-07
17.080	1.97843e-06	-1.32649e-07	1.84578e-06	1.70516e-06	-1.69596e-07	1.53556e-06	2.87862e-06	-1.78129e-07	2.70049e-06	4.30819e-06	-1.34527e-07	4.17367e-06	1.70925e-06	-1.38665e-07	1.57058e-06	2.13278e-06	-1.66896e-07	1.96589e-06	2.16510e-06	6.27686e-08	2.22786e-06	8.42700e-07	-4.79214e-08	7.94779e-07
17.105	1.98197e-06	-1.32886e-07	1.84908e-06	1.70501e-06	-1.69354e-07	1.53565e-06	2.87991e-06	-1.78228e-07	2.70168e-06	4.30980e-06	-1.36131e-07	4.17367e-06	1.71325e-06	-1.38990e-07	1.57426e-06	2.13246e-06	-1.67074e-07	1.96539e-06	2.16392e-06	6.29804e-08	2.22690e-06	8.45019e-07	-4.80533e-08	7.96966e-07
17.129	1.98547e-06	-1.33121e-07	1.85235e-06	1.70484e-06	-1.69111e-07	1.53573e-06	2.88117e-06	-1.78324e-07	2.70285e-06	4.31137e-06	-1.37730e-07	4.17364e-06	1.71723e-06	-1.39312e-07	1.57792e-06	2.13212e-06	-1.67250e-07	1.96487e-06	2.16272e-06	6.31915e-08	2.22591e-06	8.47318e-07	-4.81841e-08	7.99134e-07
17.154	1.98894e-06	-1.33354e-07	1.85559e-06	1.70465e-06	-1.68865e-07	1.53579e-06	2.88241e-06	-1.78419e-07	2.70399e-06	4.31291e-06	-1.39322e-07	4.17359e-06	1.72117e-06	-1.39632e-07	1.58154e-06	2.13176e-06	-1.67425e-07	1.96433e-06	2.16150e-06	6.34020e-08	2.22491e-06	8.49597e-07	-4.83137e-08	8.01284e-07
17.179	1.99239e-06	-1.33585e-07	1.85880e-06	1.70445e-06	-1.68618e-07	1.53583e-06	2.88362e-06	-1.78512e-07	2.70511e-06	4.31442e-06	-1.40907e-07	4.17351e-06	1.72509e-06	-1.39950e-07	1.58514e-06	2.13138e-06	-1.67599e-07	1.96378e-06	2.16027e-06	6.36118e-08	2.22388e-06	8.51856e-07	-4.84421e-08	8.03414e-07
17.203	1.99579e-06	-1.33813e-07	1.86198e-06	1.70424e-06	-1.68368e-07	1.53587e-06	2.88481e-06	-1.78604e-07	2.70621e-06	4.31589e-06	-1.42487e-07	4.17340e-06	1.72897e-06	-1.40265e-07	1.58870e-06	2.13098e-06	-1.67772e-07	1.96321e-06	2.15901e-06	6.38210e-08	2.22283e-06	8.54095e-07	-4.85694e-08	8.05525e-07
17.228	1.99917e-06	-1.34040e-07	1.86513e-06	1.70401e-06	-1.68117e-07	1.53589e-06	2.88597e-06	-1.78694e-07	2.70727e-06	4.31733e-06	-1.44060e-07	4.17327e-06	1.73282e-06	-1.40577e-07	1.59224e-06	2.13057e-06	-1.67944e-07	1.96262e-06	2.15774e-06	6.40295e-08	2.22177e-06	8.56314e-07	-4.86956e-08	8.07618e-07
17.252	2.00251e-06	-1.34264e-07	1.86825e-06	1.70376e-06	-1.67864e-07	1.53590e-06	2.88710e-06	-1.78782e-07	2.70832e-06	4.31873e-06	-1.45627e-07	4.17311e-06	1.73664e-06	-1.40887e-07	1.59575e-06	2.13013e-06	-1.68114e-07	1.96202e-06	2.15644e-06	6.42375e-08	2.22068e-06	8.58512e-07	-4.88206e-08	8.09692e-07
17.277	2.00582e-06	-1.34486e-07	1.87134e-06	1.70350e-06	-1.67610e-07	1.53589e-06	2.88820e-06	-1.78868e-07	2.70933e-06	4.32010e-06	-1.47187e-07	4.17292e-06	1.74043e-06	-1.41195e-07	1.59923e-06	2.12968e-06	-1.68283e-07	1.96140e-06	2.15513e-06	6.44447e-08	2.21958e-06	8.60691e-07	-4.89445e-08	8.11746e-07
17.302	2.00910e-06	-1.34706e-07	1.87439e-06	1.70322e-06	-1.67353e-07	1.53587e-06	2.88928e-06	-1.78953e-07	2.71033e-06	4.32144e-06	-1.48742e-07	4.17270e-06	1.74419e-06	-1.41499e-07	1.60269e-06	2.12921e-06	-1.68451e-07	1.96076e-06	2.15380e-06	6.46513e-08	2.21845e-06	8.62849e-07	-4.90672e-08	8.13782e-07
17.326	2.01234e-06	-1.34923e-07	1.87742e-06	1.70293e-06	-1.67095e-07	1.53584e-06	2.89033e-06	-1.79035e-07	2.71130e-06	4.32275e-06	-1.50290e-07	4.17246e-06	1.74791e-06	-1.41802e-07	1.60611e-06	2.12872e-06	-1.68617e-07	1.96010e-06	2.15245e-06	6.48573e-08	2.21731e-06	8.64988e-07	-4.91888e-08	8.15799e-07
17.351	2.01556e-06	-1.35138e-07	1.88042e-06	1.70263e-06	-1.66835e-07	1.53579e-06	2.89135e-06	-1.79117e-07	2.71224e-06	4.32402e-06	-1.51832e-07	4.17219e-06	1.75161e-06	-1.42102e-07	1.60951e-06	2.12821e-06	-1.68782e-07	1.95943e-06	2.15108e-06	6.50627e-08	2.21614e-06	8.67106e-07	-4.93093e-08	8.17796e-07
17.375	2.01874e-06	-1.35352e-07	1.88338e-06	1.70231e-06	-1.66573e-07	1.53573e-06	2.89235e-06	-1.79196e-07	2.71316e-06	4.32526e-06	-1.53367e-07	4.17189e-06	1.75528e-06	-1.42399e-07	1.61288e-06	2.12769e-06	-1.68946e-07	1.95874e-06	2.14969e-06	6.52674e-08	2.21496e-06	8.69204e-07	-4.94286e-08	8.19775e-07
17.400	2.02188e-06	-1.35563e-07	1.88632e-06	1.70197e-06	-1.66310e-07	1.53566e-06	2.89332e-06	-1.79274e-07	2.71405e-06	4.32646e-06	-1.54896e-07	4.17157e-06	1.75891e-06	-1.42694e-07	1.61622e-06	2.12714e-06	-1.69109e-07	1.95803e-06	2.14828e-06	6.54715e-08	2.21376e-06	8.71282e-07	-4.95468e-08	8.21735e-07
17.424	2.02499e-06	-1.35771e-07	1.88922e-06	1.70162e-06	-1.66044e-07	1.53558e-06	2.89427e-06	-1.79350e-07	2.71492e-06	4.32764e-06	-1.56419e-07	4.17122e-06	1.76251e-06	-1.42986e-07	1.61953e-06	2.12658e-06	-1.69271e-07	1.95731e-06	2.14686e-06	6.56749e-08	2.21253e-06	8.73340e-07	-4.96638e-08	8.23676e-07
17.449	2.02808e-06	-1.35978e-07	1.89210e-06	1.70126e-06	-1.65777e-07	1.53548e-06	2.89519e-06	-1.79424e-07	2.71576e-06	4.32878e-06	-1.57935e-07	4.17084e-06	1.76608e-06	-1.43276e-07	1.62281e-06	2.12600e-06	-1.69431e-07	1.95657e-06	2.14541e-06	6.58777e-08	2.21129e-06	8.75378e-07	-4.97797e-08	8.25598e-07
17.474	2.03112e-06	-1.36182e-07	1.89494e-06	1.70088e-06	-1.65509e-07	1.53537e-06	2.89608e-06	-1.79497e-07	2.71658e-06	4.32988e-06	-1.59445e-07	4.17044e-06	1.76962e-06	-1.43563e-07	1.62606e-06	2.12540e-06	-1.69590e-07	1.95581e-06	2.14395e-06	6.60799e-08	2.21003e-06	8.77395e-07	-4.98944e-08	8.27501e-07
17.498	2.03414e-06	-1.36384e-07	1.89775e-06	1.70049e-06	-1.65238e-07	1.53525e-06	2.89694e-06	-1.79568e-07	2.71737e-06	4.33096e-06	-1.60949e-07	4.17001e-06	1.77313e-06	-1.43848e-07	1.62928e-06	2.12479e-06	-1.69747e-07	1.95504e-06	2.14247e-06	6.62815e-08	2.20875e-06	8.79393e-07	-5.00080e-08	8.29385e-07
17.523	2.03712e-06	-1.36584e-07	1.90053e-06	1.70008e-06	-1.64966e-07	1.53511e-06	2.89778e-06	-1.79638e-07	2.71814e-06	4.33200e-06	-1.62446e-07	4.16956e-06	1.77661e-06	-1.44130e-07	1.63248e-06	2.12416e-06	-1.69904e-07	1.95425e-06	2.14097e-06	6.64824e-08	2.20746e-06	8.81371e-07	-5.01205e-08	8.31250e-07
17.547	2.04007e-06	-1.36782e-07	1.90328e-06	1.69966e-06	-1.64692e-07	1.53496e-06	2.89859e-06	-1.79705e-07	2.71889e-06	4.33301e-06	-1.63937e-07	4.16907e-06	1.78006e-06	-1.44409e-07	1.63565e-06	2.12350e-06	-1.70059e-07	1.95345e-06	2.13946e-06	6.66827e-08	2.20614e-06	8.83328e-07	-5.02318e-08	8.33096e-07
17.572	2.04298e-06	-1.36977e-07	1.90600e-06	1.69922e-06	-1.64417e-07	1.53480e-06	2.89938e-06	-1.79771e-07	2.71961e-06	4.33399e-06	-1.65422e-07	4.16857e-06	1.78347e-06	-1.44686e-07	1.63878e-06	2.12284e-06	-1.70213e-07	1.95262e-06	2.13792e-06	6.68823e-08	2.20480e-06	8.85266e-07	-5.03420e-08	8.34924e-07
17.596	2.04586e-06	-1.37171e-07	1.90869e-06	1.69877e-06	-1.64140e-07	1.53463e-06	2.90014e-06	-1.79836e-07	2.72031e-06	4.33493e-06	-1.66900e-07	4.16803e-06	1.78685e-06	-1.44961e-07	1.64189e-06	2.12215e-06	-1.70365e-07	1.95179e-06	2.13637e-06	6.70814e-08	2.20345e-06	8.87183e-07	-5.04510e-08	8.36732e-07
17.621	2.04871e-06	-1.37362e-07	1.91135e-06	1.69830e-06	-1.63861e-07	1.53444e-06	2.90088e-06	-1.79899e-07	2.72098e-06	4.33584e-06	-1.68372e-07	4.16747e-06	1.79021e-06	-1.45233e-07	1.64497e-06	2.12145e-06	-1.70517e-07	1.95093e-06	2.13480e-06	6.72798e-08	2.20208e-06	8.89080e-07	-5.05589e-08	8.38521e-07
17.646	2.05153e-06	-1.37550e-07	1.91398e-06	1.69782e-06	-1.63580e-07	1.53424e-06	2.90159e-06	-1.79960e-07	2.72163e-06	4.33672e-06	-1.69837e-07	4.16689e-06	1.79353e-06	-1.45502e-07	1.64803e-06	2.12073e-06	-1.70666e-07	1.95006e-06	2.13321e-06	6.74776e-08	2.20069e-06	8.90957e-07	-5.06657e-08	8.40292e-07
17.670	2.05431e-06	-1.37737e-07	1.91658e-06	1.69733e-06	-1.63298e-07	1.53403e-06	2.90227e-06	-1.80020e-07	2.72225e-06	4.33757e-06	-1.71296e-07	4.16628e-06	1.79682e-06	-1.45769e-07	1.65105e-06	2.11999e-06	-1.70815e-07	1.94918e-06	2.13160e-06	6.76747e-08	2.19928e-06	8.92815e-07	-5.07713e-08	8.42043e-07
17.695	2.05706e-06	-1.37921e-07	1.91914e-06	1.69682e-06	-1.63014e-07	1.53380e-06	2.90292e-06	-1.80078e-07	2.72285e-06	4.33839e-06	-1.72749e-07	4.16564e-06	1.80008e-06	-1.46033e-07	1.65404e-06	2.11924e-06	-1.70962e-07	1.94827e-06	2.12998e-06	6.78713e-08	2.19785e-06	8.94652e-07	-5.08758e-08	8.43776e-07
17.719	2.05978e-06	-1.38104e-07	1.92168e-06	1.69630e-06	-1.62729e-07	1.53357e-06	2.90356e-06	-1.80134e-07	2.72342e-06	4.33917e-06	-1.74195e-07	4.16498e-06	1.80330e-06	-1.46295e-07	1.65701e-06	2.11846e-06	-1.71109e-07	1.94736e-06	2.12834e-06	6.80672e-08	2.19641e-06	8.96469e-07	-5.09791e-08	8.45490e-07
17.744	2.06246e-06	-1.38283e-07	1.92418e-06	1.69576e-06	-1.62441e-07	1.53332e-06	2.90416e-06	-1.80189e-07	2.72397e-06	4.33992e-06	-1.75635e-07	4.16429e-06	1.80650e-06	-1.46554e-07	1.65994e-06	2.11767e-06	-1.71253e-07	1.94642e-06	2.12668e-06	6.82625e-08	2.19494e-06	8.98266e-07	-5.10813e-08	8.47185e-07
17.768	2.06511e-06	-1.38461e-07	1.92665e-06	1.69521e-06	-1.62153e-07	1.53306e-06	2.90474e-06	-1.80242e-07	2.72450e-06	4.34064e-06	-1.77068e-07	4.16357e-06	1.80966e-06	-1.46811e-07	1.66285e-06	2.11687e-06	-1.71397e-07	1.94547e-06	2.12500e-06	6.84572e-08	2.19346e-06	9.00043e-07	-5.11824e-08	8.48861e-07
17.793	2.06773e-06	-1.38637e-07	1.92909e-06	1.69464e-06	-1.61862e-07	1.53278e-06	2.90529e-06	-1.80293e-07	2.72500e-06	4.34133e-06	-1.78495e-07	4.16284e-06	1.81279e-06	-1.47065e-07	1.66573e-06	2.11605e-06	-1.71539e-07	1.94451e-06	2.12331e-06	6.86512e-08	2.19196e-06	9.01801e-07	-5.12823e-08	8.50518e-07
17.818	2.07032e-06	-1.38810e-07	1.93151e-06	1.69407e-06	-1.61570e-07	1.53249e-06	2.90582e-06	-1.80344e-07	2.72548e-06	4.34199e-06	-1.79915e-07	4.16207e-06	1.81589e-06	-1.47317e-07	1.66858e-06	2.11521e-06	-1.71680e-07	1.94353e-06	2.12160e-06	6.88447e-08	2.19045e-06	9.03538e-07	-5.13811e-08	8.52157e-07
17.842	2.07287e-06	-1.38981e-07	1.93389e-06	1.69347e-06	-1.61277e-07	1.53220e-06	2.90632e-06	-1.80392e-07	2.72593e-06	4.34261e-06	-1.81329e-07	4.16128e-06	1.81896e-06	-1.47566e-07	1.67140e-06	2.11435e-06	-1.71819e-07	1.94253e-06	2.11988e-06	6.90375e-08	2.18891e-06	9.05255e-07	-5.14787e-08	8.53777e-07
17.867	2.07538e-06	-1.39150e-07	1.93623e-06	1.69287e-06	-1.60982e-07	1.53188e-06	2.90680e-06	-1.80439e-07	2.72636e-06	4.34320e-06	-1.82737e-07	4.16047e-06	1.82200e-06	-1.47812e-07	1.67419e-06	2.11348e-06	-1.71957e-07	1.94152e-06	2.11813e-06	6.92297e-08	2.18736e-06	9.06953e-07	-5.15753e-08	8.55377e-07
17.891	2.07787e-06	-1.39316e-07	1.93855e-06	1.69225e-06	-1.60685e-07	1.53156e-06	2.90725e-06	-1.80484e-07	2.72677e-06	4.34376e-06	-1.84138e-07	4.15963e-06	1.82501e-06	-1.48056e-07	1.67695e-06	2.11259e-06	-1.72094e-07	1.94049e-06	2.11637e-06	6.94213e-08	2.18579e-06	9.08630e-07	-5.16707e-08	8.56960e-07
17.916	2.08032e-06	-1.39481e-07	1.94084e-06	1.69161e-06	-1.60387e-07	1.53123e-06	2.90768e-06	-1.80528e-07	2.72715e-06	4.34429e-06	-1.85533e-07	4.15876e-06	1.82798e-06	-1.48298e-07	1.67969e-06	2.11168e-06	-1.72230e-07	1.93945e-06	2.11459e-06	6.96123e-08	2.18421e-06	9.10288e-07	-5.17649e-08	8.58523e-07
17.940	2.08274e-06	-1.39643e-07	1.94310e-06	1.69097e-06	-1.60087e-07	1.53088e-06	2.90808e-06	-1.80570e-07	2.72751e-06	4.34479e-06	-1.86921e-07	4.15787e-06	1.83093e-06	-1.48536e-07	1.68239e-06	2.11076e-06	-1.72364e-07	1.93839e-06	2.11280e-06	6.98026e-08	2.18260e-06	9.11925e-07	-5.18580e-08	8.60067e-07
17.965	2.08513e-06	-1.39803e-07	1.94532e-06	1.69031e-06	-1.59786e-07	1.53052e-06	2.90846e-06	-1.80611e-07	2.72785e-06	4.34526e-06	-1.88302e-07	4.15696e-06	1.83384e-06	-1.48773e-07	1.68507e-06	2.10982e-06	-1.72497e-07	1.93732e-06	2.11099e-06	6.99924e-08	2.18098e-06	9.13543e-07	-5.19500e-08	8.61593e-07
17.990	2.08748e-06	-1.39961e-07	1.94752e-06	1.68963e-06	-1.59483e-07	1.53015e-06	2.90881e-06	-1.80650e-07	2.72816e-06	4.34570e-06	-1.89678e-07	4.15602e-06	1.83672e-06	-1.49006e-07	1.68771e-06	2.10886e-06	-1.72629e-07	1.93624e-06	2.10916e-06	7.01815e-08	2.17935e-06	9.15141e-07	-5.20409e-08	8.63100e-07
18.014	2.08980e-06	-1.40116e-07	1.94968e-06	1.68894e-06	-1.59178e-07	1.52976e-06	2.90913e-06	-1.80688e-07	2.72845e-06	4.34610e-06	-1.91046e-07	4.15505e-06	1.83957e-06	-1.49238e-07	1.69033e-06	2.10789e-06	-1.72759e-07	1.93513e-06	2.10732e-06	7.03700e-08	2.17769e-06	9.16719e-07	-5.21307e-08	8.64589e-07
18.039	2.09208e-06	-1.40269e-07	1.95181e-06	1.68824e-06	-1.58872e-07	1.52937e-06	2.90943e-06	-1.80724e-07	2.72871e-06	4.34647e-06	-1.92408e-07	4.15407e-06	1.84239e-06	-1.49466e-07	1.69292e-06	2.10691e-06	-1.72888e-07	1.93402e-06	2.10546e-06	7.05580e-08	2.17602e-06	9.18278e-07	-5.22193e-08	8.66059e-07
18.063	2.09434e-06	-1.40420e-07	1.95392e-06	1.68753e-06	-1.58565e-07	1.52896e-06	2.90971e-06	-1.80758e-07	2.72895e-06	4.34682e-06	-1.93764e-07	4.15305e-06	1.84517e-06	-1.49692e-07	1.69548e-06	2.10590e-06	-1.73016e-07	1.93289e-06	2.10359e-06	7.07453e-08	2.17433e-06	9.19816e-07	-5.23068e-08	8.67510e-07
18.088	2.09656e-06	-1.40569e-07	1.95599e-06	1.68680e-06	-1.58256e-07	1.52854e-06	2.90996e-06	-1.80792e-07	2.72917e-06	4.34713e-06	-1.95113e-07	4.15201e-06	1.84793e-06	-1.49916e-07	1.69801e-06	2.10488e-06	-1.73142e-07	1.93174e-06	2.10170e-06	7.09320e-08	2.17263e-06	9.21335e-07	-5.23932e-08	8.68942e-07
18.113	2.09874e-06	-1.40716e-07	1.95803e-06	1.68606e-06	-1.57946e-07	1.52811e-06	2.91019e-06	-1.80823e-07	2.72936e-06	4.34741e-06	-1.96456e-07	4.15095e-06	1.85065e-06	-1.50137e-07	1.70052e-06	2.10385e-06	-1.73267e-07	1.93058e-06	2.09979e-06	7.11181e-08	2.17091e-06	9.22834e-07	-5.24784e-08	8.70356e-07
18.137	2.10090e-06	-1.40860e-07	1.96004e-06	1.68530e-06	-1.57634e-07	1.52767e-06	2.91039e-06	-1.80853e-07	2.72953e-06	4.34766e-06	-1.97792e-07	4.14987e-06	1.85335e-06	-1.50355e-07	1.70299e-06	2.10280e-06	-1.73390e-07	1.92941e-06	2.09787e-06	7.13036e-08	2.16917e-06	9.24314e-07	-5.25625e-08	8.71751e-07
18.162	2.10302e-06	-1.41002e-07	1.96201e-06	1.68454e-06	-1.57321e-07	1.52722e-06	2.91056e-06	-1.80882e-07	2.72968e-06	4.34788e-06	-1.99122e-07	4.14876e-06	1.85601e-06	-1.50571e-07	1.70544e-06	2.10173e-06	-1.73513e-07	1.92822e-06	2.09593e-06	7.14884e-08	2.16742e-06	9.25774e-07	-5.26455e-08	8.73128e-07
18.186	2.10510e-06	-1.41142e-07	1.96396e-06	1.68376e-06	-1.57006e-07	1.52675e-06	2.91072e-06	-1.80909e-07	2.72981e-06	4.34807e-06	-2.00446e-07	4.14762e-06	1.85864e-06	-1.50784e-07	1.70785e-06	2.10065e-06	-1.73634e-07	1.92701e-06	2.09397e-06	7.16727e-08	2.16565e-06	9.27214e-07	-5.27274e-08	8.74486e-07
18.211	2.10716e-06	-1.41280e-07	1.96588e-06	1.68296e-06	-1.56690e-07	1.52627e-06	2.91084e-06	-1.80935e-07	2.72991e-06	4.34823e-06	-2.01762e-07	4.14646e-06	1.86123e-06	-1.50995e-07	1.71024e-06	2.09955e-06	-1.73753e-07	1.92579e-06	2.09201e-06	7.18564e-08	2.16386e-06	9.28634e-07	-5.28082e-08	8.75826e-07
18.235	2.10918e-06	-1.41416e-07	1.96776e-06	1.68216e-06	-1.56372e-07	1.52579e-06	2.91094e-06	-1.80959e-07	2.72999e-06	4.34835e-06	-2.03073e-07	4.14528e-06	1.86380e-06	-1.51203e-07	1.71260e-06	2.09843e-06	-1.73871e-07	1.92456e-06	2.09002e-06	7.20394e-08	2.16206e-06	9.30035e-07	-5.28879e-08	8.77147e-07
18.260	2.11117e-06	-1.41549e-07	1.96962e-06	1.68134e-06	-1.56053e-07	1.52528e-06	2.91102e-06	-1.80982e-07	2.73004e-06	4.34845e-06	-2.04376e-07	4.14408e-06	1.86634e-06	-1.51409e-07	1.71493e-06	2.09730e-06	-1.73988e-07	1.92332e-06	2.08802e-06	7.22219e-08	2.16024e-06	9.31416e-07	-5.29664e-08	8.78450e-07
18.285	2.11312e-06	-1.41680e-07	1.97144e-06	1.68051e-06	-1.55733e-07	1.52477e-06	2.91108e-06	-1.81003e-07	2.73007e-06	4.34852e-06	-2.05674e-07	4.14285e-06	1.86884e-06	-1.51612e-07	1.71723e-06	2.09616e-06	-1.74104e-07	1.92206e-06	2.08601e-06	7.24038e-08	2.15841e-06	9.32778e-07	-5.30438e-08	8.79734e-07
18.309	2.11505e-06	-1.41809e-07	1.97324e-06	1.67966e-06	-1.55411e-07	1.52425e-06	2.91111e-06	-1.81023e-07	2.73008e-06	4.34856e-06	-2.06964e-07	4.14159e-06	1.87131e-06	-1.51813e-07	1.71950e-06	2.09500e-06	-1.74218e-07	1.92078e-06	2.08397e-06	7.25850e-08	2.15656e-06	9.34120e-07	-5.31202e-08	8.81000e-07
18.334	2.11693e-06	-1.41936e-07	1.97500e-06	1.67880e-06	-1.55087e-07	1.52372e-06	2.91111e-06	-1.81042e-07	2.73007e-06	4.34856e-06	-2.08249e-07	4.14032e-06	1.87375e-06	-1.52011e-07	1.72174e-06	2.09383e-06	-1.74331e-07	1.91949e-06	2.08193e-06	7.27657e-08	2.15470e-06	9.35443e-07	-5.31954e-08	8.82247e-07
18.358	2.11879e-06	-1.42060e-07	1.97673e-06	1.67793e-06	-1.54763e-07	1.52317e-06	2.91109e-06	-1.81059e-07	2.73003e-06	4.34854e-06	-2.09526e-07	4.13902e-06	1.87616e-06	-1.52206e-07	1.72396e-06	2.09264e-06	-1.74442e-07	1.91819e-06	2.07987e-06	7.29457e-08	2.15281e-06	9.36746e-07	-5.32695e-08	8.83476e-07
18.383	2.12061e-06	-1.42182e-07	1.97843e-06	1.67705e-06	-1.54437e-07	1.52261e-06	2.91105e-06	-1.81074e-07	2.72997e-06	4.34849e-06	-2.10798e-07	4.13769e-06	1.87854e-06	-1.52399e-07	1.72614e-06	2.09143e-06	-1.74552e-07	1.91688e-06	2.07779e-06	7.31252e-08	2.15092e-06	9.38029e-07	-5.33425e-08	8.84687e-07
18.407	2.12241e-06	-1.42302e-07	1.98010e-06	1.67616e-06	-1.54110e-07	1.52205e-06	2.91098e-06	-1.81089e-07	2.72989e-06	4.34841e-06	-2.12062e-07	4.13635e-06	1.88089e-06	-1.52589e-07	1.72830e-06	2.09021e-06	-1.74661e-07	1.91555e-06	2.07570e-06	7.33040e-08	2.14901e-06	9.39294e-07	-5.34144e-08	8.85879e-07
18.432	2.12416e-06	-1.42420e-07	1.98174e-06	1.67525e-06	-1.53781e-07	1.52147e-06	2.91089e-06	-1.81102e-07	2.72979e-06	4.34830e-06	-2.13320e-07	4.13498e-06	1.88320e-06	-1.52777e-07	1.73043e-06	2.08898e-06	-1.74769e-07	1.91421e-06	2.07360e-06	7.34823e-08	2.14708e-06	9.40539e-07	-5.34852e-08	8.87054e-07
18.457	2.12589e-06	-1.42536e-07	1.98335e-06	1.67433e-06	-1.53451e-07	1.52088e-06	2.91078e-06	-1.81113e-07	2.72966e-06	4.34815e-06	-2.14572e-07	4.13358e-06	1.88549e-06	-1.52963e-07	1.73253e-06	2.08773e-06	-1.74875e-07	1.91285e-06	2.07148e-06	7.36599e-08	2.14514e-06	9.41764e-07	-5.35549e-08	8.88209e-07
18.481	2.12758e-06	-1.42649e-07	1.98493e-06	1.67340e-06	-1.53119e-07	1.52028e-06	2.91064e-06	-1.81123e-07	2.72951e-06	4.34798e-06	-2.15817e-07	4.13217e-06	1.88774e-06	-1.53146e-07	1.73460e-06	2.08646e-06	-1.74979e-07	1.91148e-06	2.06935e-06	7.38370e-08	2.14319e-06	9.42971e-07	-5.36235e-08	8.89347e-07
18.506	2.12924e-06	-1.42761e-07	1.98648e-06	1.67245e-06	-1.52787e-07	1.51966e-06	2.91048e-06	-1.81132e-07	2.72934e-06	4.34778e-06	-2.17056e-07	4.13073e-06	1.88997e-06	-1.53326e-07	1.73664e-06	2.08518e-06	-1.75083e-07	1.91010e-06	2.06720e-06	7.40134e-08	2.14121e-06	9.44158e-07	-5.36910e-08	8.90467e-07
18.530	2.13086e-06	-1.42870e-07	1.98800e-06	1.67149e-06	-1.52453e-07	1.51904e-06	2.91029e-06	-1.81139e-07	2.72915e-06	4.34755e-06	-2.18288e-07	4.12926e-06	1.89216e-06	-1.53504e-07	1.73865e-06	2.08389e-06	-1.75185e-07	1.90870e-06	2.06504e-06	7.41893e-08	2.13923e-06	9.45325e-07	-5.37574e-08	8.91568e-07
18.555	2.13246e-06	-1.42976e-07	1.98948e-06	1.67052e-06	-1.52118e-07	1.51841e-06	2.91008e-06	-1.81145e-07	2.72893e-06	4.34729e-06	-2.19514e-07	4.12778e-06	1.89432e-06	-1.53679e-07	1.74064e-06	2.08258e-06	-1.75285e-07	1.90730e-06	2.06286e-06	7.43646e-08	2.13723e-06	9.46474e-07	-5.38227e-08	8.92651e-07
18.579	2.13402e-06	-1.43081e-07	1.99094e-06	1.66954e-06	-1.51781e-07	1.51776e-06	2.90985e-06	-1.81150e-07	2.72870e-06	4.34701e-06	-2.20733e-07	4.12627e-06	1.89645e-06	-1.53852e-07	1.74259e-06	2.08126e-06	-1.75384e-07	1.90587e-06	2.06068e-06	7.45392e-08	2.13521e-06	9.47603e-07	-5.38869e-08	8.93716e-07
18.604	2.13555e-06	-1.43184e-07	1.99236e-06	1.66855e-06	-1.51443e-07	1.51711e-06	2.90959e-06	-1.81153e-07	2.72844e-06	4.34669e-06	-2.21946e-07	4.12474e-06	1.89854e-06	-1.54022e-07	1.74452e-06	2.07992e-06	-1.75482e-07	1.90444e-06	2.05847e-06	7.47133e-08	2.13319e-06	9.48713e-07	-5.39501e-08	8.94763e-07
18.629	2.13704e-06	-1.43284e-07	1.99376e-06	1.66754e-06	-1.51104e-07	1.51644e-06	2.90931e-06	-1.81155e-07	2.72815e-06	4.34634e-06	-2.23152e-07	4.12319e-06	1.90061e-06	-1.54190e-07	1.74642e-06	2.07857e-06	-1.75579e-07	1.90299e-06	2.05626e-06	7.48868e-08	2.13114e-06	9.49805e-07	-5.40121e-08	8.95792e-07
18.653	2.13851e-06	-1.43382e-07	1.99512e-06	1.66653e-06	-1.50764e-07	1.51576e-06	2.90901e-06	-1.81156e-07	2.72785e-06	4.34597e-06	-2.24351e-07	4.12161e-06	1.90265e-06	-1.54355e-07	1.74829e-06	2.07721e-06	-1.75674e-07	1.90153e-06	2.05402e-06	7.50597e-08	2.12908e-06	9.50877e-07	-5.40731e-08	8.96804e-07
18.678	2.13994e-06	-1.43478e-07	1.99646e-06	1.66550e-06	-1.50423e-07	1.51508e-06	2.90868e-06	-1.81155e-07	2.72752e-06	4.34556e-06	-2.25544e-07	4.12002e-06	1.90465e-06	-1.54517e-07	1.75014e-06	2.07583e-06	-1.75768e-07	1.90006e-06	2.05178e-06	7.52319e-08	2.12701e-06	9.51930e-07	-5.41329e-08	8.97797e-07
18.702	2.14133e-06	-1.43572e-07	1.99776e-06	1.66446e-06	-1.50080e-07	1.51438e-06	2.90833e-06	-1.81153e-07	2.72718e-06	4.34513e-06	-2.26731e-07	4.11840e-06	1.90663e-06	-1.54678e-07	1.75195e-06	2.07443e-06	-1.75860e-07	1.89857e-06	2.04952e-06	7.54036e-08	2.12493e-06	9.52964e-07	-5.41917e-08	8.98772e-07
18.727	2.14270e-06	-1.43663e-07	1.99904e-06	1.66341e-06	-1.49736e-07	1.51367e-06	2.90796e-06	-1.81150e-07	2.72681e-06	4.34467e-06	-2.27911e-07	4.11676e-06	1.90857e-06	-1.54835e-07	1.75373e-06	2.07303e-06	-1.75951e-07	1.89708e-06	2.04725e-06	7.55747e-08	2.12283e-06	9.53979e-07	-5.42495e-08	8.99729e-07
18.751	2.14403e-06	-1.43753e-07	2.00028e-06	1.66234e-06	-1.49391e-07	1.51295e-06	2.90756e-06	-1.81145e-07	2.72642e-06	4.34418e-06	-2.29085e-07	4.11509e-06	1.91048e-06	-1.54990e-07	1.75549e-06	2.07161e-06	-1.76041e-07	1.89557e-06	2.04497e-06	7.57452e-08	2.12071e-06	9.54975e-07	-5.43061e-08	9.00669e-07
18.776	2.14533e-06	-1.43840e-07	2.00149e-06	1.66127e-06	-1.49045e-07	1.51222e-06	2.90714e-06	-1.81139e-07	2.72600e-06	4.34366e-06	-2.30252e-07	4.11341e-06	1.91236e-06	-1.55143e-07	1.75722e-06	2.07017e-06	-1.76129e-07	1.89404e-06	2.04267e-06	7.59152e-08	2.11859e-06	9.55952e-07	-5.43617e-08	9.01590e-07
18.801	2.14660e-06	-1.43925e-07	2.00268e-06	1.66018e-06	-1.48697e-07	1.51148e-06	2.90670e-06	-1.81132e-07	2.72557e-06	4.34311e-06	-2.31413e-07	4.11170e-06	1.91421e-06	-1.55293e-07	1.75892e-06	2.06872e-06	-1.76216e-07	1.89251e-06	2.04036e-06	7.60845e-08	2.11645e-06	9.56911e-07	-5.44162e-08	9.02494e-07
18.825	2.14784e-06	-1.44008e-07	2.00383e-06	1.65908e-06	-1.48348e-07	1.51073e-06	2.90624e-06	-1.81123e-07	2.72511e-06	4.34254e-06	-2.32567e-07	4.10997e-06	1.91603e-06	-1.55441e-07	1.76059e-06	2.06726e-06	-1.76301e-07	1.89096e-06	2.03804e-06	7.62532e-08	2.11429e-06	9.57850e-07	-5.44696e-08	9.03381e-07
18.850	2.14904e-06	-1.44088e-07	2.00495e-06	1.65797e-06	-1.47999e-07	1.50997e-06	2.90575e-06	-1.81114e-07	2.72464e-06	4.34193e-06	-2.33714e-07	4.10822e-06	1.91782e-06	-1.55586e-07	1.76224e-06	2.06579e-06	-1.76385e-07	1.88940e-06	2.03570e-06	7.64214e-08	2.11212e-06	9.58771e-07	-5.45220e-08	9.04249e-07
18.874	2.15021e-06	-1.44167e-07	2.00604e-06	1.65685e-06	-1.47648e-07	1.50920e-06	2.90524e-06	-1.81102e-07	2.72414e-06	4.34130e-06	-2.34855e-07	4.10645e-06	1.91958e-06	-1.55729e-07	1.76385e-06	2.06430e-06	-1.76468e-07	1.88783e-06	2.03336e-06	7.65889e-08	2.10994e-06	9.59673e-07	-5.45733e-08	9.05100e-07
18.899	2.15135e-06	-1.44243e-07	2.00711e-06	1.65572e-06	-1.47296e-07	1.50842e-06	2.90471e-06	-1.81090e-07	2.72362e-06	4.34064e-06	-2.35990e-07	4.10465e-06	1.92131e-06	-1.55869e-07	1.76544e-06	2.06280e-06	-1.76549e-07	1.88625e-06	2.03099e-06	7.67559e-08	2.10775e-06	9.60557e-07	-5.46235e-08	9.05933e-07
18.924	2.15246e-06	-1.44317e-07	2.00814e-06	1.65457e-06	-1.46942e-07	1.50763e-06	2.90415e-06	-1.81077e-07	2.72308e-06	4.33996e-06	-2.37118e-07	4.10284e-06	1.92301e-06	-1.56007e-07	1.76700e-06	2.06128e-06	-1.76629e-07	1.88465e-06	2.02862e-06	7.69222e-08	2.10554e-06	9.61422e-07	-5.46727e-08	9.06749e-07
18.948	2.15353e-06	-1.44389e-07	2.00914e-06	1.65342e-06	-1.46588e-07	1.50683e-06	2.90358e-06	-1.81062e-07	2.72252e-06	4.33924e-06	-2.38240e-07	4.10100e-06	1.92468e-06	-1.56142e-07	1.76853e-06	2.05976e-06	-1.76708e-07	1.88305e-06	2.02624e-06	7.70880e-08	2.10332e-06	9.62268e-07	-5.47208e-08	9.07547e-07
18.973	2.15457e-06	-1.44459e-07	2.01012e-06	1.65225e-06	-1.46233e-07	1.50602e-06	2.90298e-06	-1.81046e-07	2.72193e-06	4.33850e-06	-2.39355e-07	4.09914e-06	1.92631e-06	-1.56275e-07	1.77004e-06	2.05822e-06	-1.76785e-07	1.88143e-06	2.02384e-06	7.72532e-08	2.10109e-06	9.63096e-07	-5.47679e-08	9.08328e-07
18.997	2.15559e-06	-1.44527e-07	2.01106e-06	1.65107e-06	-1.45876e-07	1.50520e-06	2.90236e-06	-1.81029e-07	2.72133e-06	4.33773e-06	-2.40464e-07	4.09726e-06	1.92792e-06	-1.56405e-07	1.77151e-06	2.05666e-06	-1.76861e-07	1.87980e-06	2.02143e-06	7.74178e-08	2.09885e-06	9.63905e-07	-5.48139e-08	9.09091e-07
19.022	2.15656e-06	-1.44593e-07	2.01197e-06	1.64989e-06	-1.45519e-07	1.50437e-06	2.90171e-06	-1.81010e-07	2.72070e-06	4.33693e-06	-2.41566e-07	4.09536e-06	1.92949e-06	-1.56533e-07	1.77296e-06	2.05510e-06	-1.76935e-07	1.87816e-06	2.01901e-06	7.75818e-08	2.09659e-06	9.64695e-07	-5.48589e-08	9.09837e-07
19.046	2.15751e-06	-1.44656e-07	2.01285e-06	1.64869e-06	-1.45160e-07	1.50353e-06	2.90105e-06	-1.80991e-07	2.72006e-06	4.33611e-06	-2.42662e-07	4.09344e-06	1.93104e-06	-1.56658e-07	1.77438e-06	2.05352e-06	-1.77008e-07	1.87651e-06	2.01657e-06	7.77452e-08	2.09432e-06	9.65468e-07	-5.49028e-08	9.10565e-07
19.071	2.15843e-06	-1.44718e-07	2.01371e-06	1.64748e-06	-1.44801e-07	1.50268e-06	2.90036e-06	-1.80970e-07	2.71939e-06	4.33525e-06	-2.43751e-07	4.09150e-06	1.93255e-06	-1.56781e-07	1.77577e-06	2.05192e-06	-1.77080e-07	1.87484e-06	2.01413e-06	7.79080e-08	2.09204e-06	9.66222e-07	-5.49457e-08	9.11276e-07
19.096	2.15931e-06	-1.44777e-07	2.01453e-06	1.64626e-06	-1.44440e-07	1.50182e-06	2.89965e-06	-1.80948e-07	2.71870e-06	4.33437e-06	-2.44834e-07	4.08954e-06	1.93404e-06	-1.56901e-07	1.77714e-06	2.05032e-06	-1.77150e-07	1.87317e-06	2.01167e-06	7.80703e-08	2.08974e-06	9.66958e-07	-5.49875e-08	9.11970e-07
19.120	2.16016e-06	-1.44834e-07	2.01533e-06	1.64503e-06	-1.44078e-07	1.50095e-06	2.89892e-06	-1.80925e-07	2.71800e-06	4.33347e-06	-2.45911e-07	4.08756e-06	1.93549e-06	-1.57019e-07	1.77847e-06	2.04870e-06	-1.77219e-07	1.87148e-06	2.00920e-06	7.82319e-08	2.08743e-06	9.67675e-07	-5.50283e-08	9.12647e-07
19.145	2.16098e-06	-1.44889e-07	2.01609e-06	1.64378e-06	-1.43716e-07	1.50007e-06	2.89817e-06	-1.80900e-07	2.71727e-06	4.33253e-06	-2.46981e-07	4.08555e-06	1.93692e-06	-1.57135e-07	1.77978e-06	2.04707e-06	-1.77287e-07	1.86979e-06	2.00672e-06	7.83930e-08	2.08511e-06	9.68374e-07	-5.50681e-08	9.13306e-07
19.169	2.16177e-06	-1.44942e-07	2.01683e-06	1.64253e-06	-1.43352e-07	1.49918e-06	2.89739e-06	-1.80875e-07	2.71652e-06	4.33157e-06	-2.48044e-07	4.08353e-06	1.93831e-06	-1.57248e-07	1.78106e-06	2.04543e-06	-1.77353e-07	1.86808e-06	2.00423e-06	7.85535e-08	2.08278e-06	9.69055e-07	-5.51068e-08	9.13948e-07
19.194	2.16253e-06	-1.44992e-07	2.01753e-06	1.64127e-06	-1.42988e-07	1.49828e-06	2.89660e-06	-1.80848e-07	2.71575e-06	4.33059e-06	-2.49101e-07	4.08148e-06	1.93968e-06	-1.57359e-07	1.78232e-06	2.04378e-06	-1.77418e-07	1.86636e-06	2.00173e-06	7.87133e-08	2.08044e-06	9.69718e-07	-5.51445e-08	9.14573e-07
19.218	2.16325e-06	-1.45041e-07	2.01821e-06	1.64000e-06	-1.42622e-07	1.49737e-06	2.89578e-06	-1.80820e-07	2.71496e-06	4.32957e-06	-2.50152e-07	4.07942e-06	1.94101e-06	-1.57467e-07	1.78354e-06	2.04211e-06	-1.77481e-07	1.86463e-06	1.99921e-06	7.88726e-08	2.07809e-06	9.70363e-07	-5.51812e-08	9.15182e-07
19.243	2.16394e-06	-1.45088e-07	2.01886e-06	1.63871e-06	-1.42255e-07	1.49646e-06	2.89494e-06	-1.80792e-07	2.71415e-06	4.32853e-06	-2.51196e-07	4.07733e-06	1.94231e-06	-1.57573e-07	1.78474e-06	2.04043e-06	-1.77543e-07	1.86289e-06	1.99669e-06	7.90313e-08	2.07572e-06	9.70990e-07	-5.52168e-08	9.15773e-07
19.268	2.16461e-06	-1.45132e-07	2.01947e-06	1.63742e-06	-1.41888e-07	1.49553e-06	2.89408e-06	-1.80761e-07	2.71332e-06	4.32746e-06	-2.52234e-07	4.07523e-06	1.94359e-06	-1.57676e-07	1.78591e-06	2.03874e-06	-1.77604e-07	1.86114e-06	1.99415e-06	7.91895e-08	2.07334e-06	9.71598e-07	-5.52514e-08	9.16347e-07
19.292	2.16524e-06	-1.45174e-07	2.02006e-06	1.63612e-06	-1.41519e-07	1.49460e-06	2.89320e-06	-1.80730e-07	2.71247e-06	4.32637e-06	-2.53266e-07	4.07310e-06	1.94483e-06	-1.57777e-07	1.78706e-06	2.03704e-06	-1.77663e-07	1.85938e-06	1.99161e-06	7.93470e-08	2.07095e-06	9.72189e-07	-5.52850e-08	9.16904e-07
19.317	2.16584e-06	-1.45214e-07	2.02062e-06	1.63480e-06	-1.41150e-07	1.49365e-06	2.89230e-06	-1.80698e-07	2.71160e-06	4.32525e-06	-2.54291e-07	4.07096e-06	1.94605e-06	-1.57876e-07	1.78817e-06	2.03533e-06	-1.77721e-07	1.85761e-06	1.98905e-06	7.95039e-08	2.06855e-06	9.72762e-07	-5.53176e-08	9.17445e-07
19.341	2.16641e-06	-1.45253e-07	2.02115e-06	1.63348e-06	-1.40780e-07	1.49270e-06	2.89138e-06	-1.80664e-07	2.71071e-06	4.32410e-06	-2.55309e-07	4.06879e-06	1.94723e-06	-1.57972e-07	1.78926e-06	2.03360e-06	-1.77777e-07	1.85583e-06	1.98648e-06	7.96603e-08	2.06614e-06	9.73317e-07	-5.53492e-08	9.17968e-07
19.366	2.16694e-06	-1.45289e-07	2.02165e-06	1.63214e-06	-1.40409e-07	1.49173e-06	2.89043e-06	-1.80630e-07	2.70980e-06	4.32293e-06	-2.56321e-07	4.06661e-06	1.94839e-06	-1.58066e-07	1.79032e-06	2.03187e-06	-1.77832e-07	1.85403e-06	1.98390e-06	7.98161e-08	2.06372e-06	9.73855e-07	-5.53797e-08	9.18475e-07
19.390	2.16745e-06	-1.45323e-07	2.02213e-06	1.63080e-06	-1.40037e-07	1.49076e-06	2.88947e-06	-1.80594e-07	2.70887e-06	4.32173e-06	-2.57327e-07	4.06440e-06	1.94952e-06	-1.58157e-07	1.79136e-06	2.03012e-06	-1.77886e-07	1.85223e-06	1.98131e-06	7.99712e-08	2.06129e-06	9.74374e-07	-5.54093e-08	9.18965e-07
19.415	2.16792e-06	-1.45354e-07	2.02257e-06	1.62945e-06	-1.39664e-07	1.48978e-06	2.88848e-06	-1.80558e-07	2.70792e-06	4.32051e-06	-2.58327e-07	4.06218e-06	1.95061e-06	-1.58246e-07	1.79237e-06	2.02836e-06	-1.77938e-07	1.85042e-06	1.97872e-06	8.01258e-08	2.05884e-06	9.74876e-07	-5.54378e-08	9.19439e-07
19.440	2.16837e-06	-1.45384e-07	2.02299e-06	1.62808e-06	-1.39290e-07	1.48879e-06	2.88748e-06	-1.80520e-07	2.70696e-06	4.31926e-06	-2.59320e-07	4.05994e-06	1.95168e-06	-1.58332e-07	1.79335e-06	2.02659e-06	-1.77989e-07	1.84860e-06	1.97611e-06	8.02798e-08	2.05639e-06	9.75361e-07	-5.54654e-08	9.19895e-07
19.464	2.16878e-06	-1.45412e-07	2.02337e-06	1.62671e-06	-1.38916e-07	1.48779e-06	2.88645e-06	-1.80481e-07	2.70597e-06	4.31798e-06	-2.60306e-07	4.05768e-06	1.95272e-06	-1.58417e-07	1.79430e-06	2.02480e-06	-1.78039e-07	1.84677e-06	1.97349e-06	8.04332e-08	2.05392e-06	9.75828e-07	-5.54919e-08	9.20336e-07
19.489	2.16917e-06	-1.45438e-07	2.02373e-06	1.62533e-06	-1.38540e-07	1.48679e-06	2.88540e-06	-1.80441e-07	2.70496e-06	4.31668e-06	-2.61287e-07	4.05539e-06	1.95373e-06	-1.58498e-07	1.79523e-06	2.02301e-06	-1.78087e-07	1.84492e-06	1.97086e-06	8.05861e-08	2.05145e-06	9.76277e-07	-5.55175e-08	9.20759e-07
19.513	2.16952e-06	-1.45461e-07	2.02406e-06	1.62393e-06	-1.38164e-07	1.48577e-06	2.88433e-06	-1.80400e-07	2.70393e-06	4.31535e-06	-2.62260e-07	4.05309e-06	1.95470e-06	-1.58578e-07	1.79613e-06	2.02121e-06	-1.78134e-07	1.84307e-06	1.96822e-06	8.07383e-08	2.04896e-06	9.76709e-07	-5.55420e-08	9.21167e-07
19.538	2.16984e-06	-1.45483e-07	2.02436e-06	1.62253e-06	-1.37787e-07	1.48474e-06	2.88325e-06	-1.80358e-07	2.70289e-06	4.31400e-06	-2.63228e-07	4.05077e-06	1.95565e-06	-1.58655e-07	1.79700e-06	2.01939e-06	-1.78179e-07	1.84121e-06	1.96557e-06	8.08900e-08	2.04646e-06	9.77123e-07	-5.55656e-08	9.21558e-07
19.562	2.17013e-06	-1.45502e-07	2.02463e-06	1.62112e-06	-1.37409e-07	1.48371e-06	2.88214e-06	-1.80315e-07	2.70182e-06	4.31262e-06	-2.64189e-07	4.04843e-06	1.95657e-06	-1.58730e-07	1.79785e-06	2.01756e-06	-1.78223e-07	1.83934e-06	1.96291e-06	8.10410e-08	2.04396e-06	9.77520e-07	-5.55882e-08	9.21932e-07
19.587	2.17039e-06	-1.45520e-07	2.02487e-06	1.61970e-06	-1.37031e-07	1.48267e-06	2.88101e-06	-1.80271e-07	2.70074e-06	4.31122e-06	-2.65144e-07	4.04608e-06	1.95747e-06	-1.58802e-07	1.79866e-06	2.01573e-06	-1.78266e-07	1.83746e-06	1.96025e-06	8.11915e-08	2.04144e-06	9.77900e-07	-5.56098e-08	9.22290e-07
19.612	2.17062e-06	-1.45535e-07	2.02509e-06	1.61827e-06	-1.36651e-07	1.48162e-06	2.87986e-06	-1.80226e-07	2.69963e-06	4.30979e-06	-2.66092e-07	4.04370e-06	1.95833e-06	-1.58872e-07	1.79946e-06	2.01388e-06	-1.78307e-07	1.83557e-06	1.95757e-06	8.13414e-08	2.03891e-06	9.78263e-07	-5.56304e-08	9.22632e-07
19.636	2.17082e-06	-1.45549e-07	2.02527e-06	1.61683e-06	-1.36271e-07	1.48056e-06	2.87869e-06	-1.80180e-07	2.69851e-06	4.30834e-06	-2.67035e-07	4.04130e-06	1.95916e-06	-1.58940e-07	1.80022e-06	2.01202e-06	-1.78347e-07	1.83367e-06	1.95489e-06	8.14907e-08	2.03638e-06	9.78608e-07	-5.56501e-08	9.22958e-07
19.661	2.17099e-06	-1.45560e-07	2.02543e-06	1.61538e-06	-1.35890e-07	1.47949e-06	2.87750e-06	-1.80133e-07	2.69737e-06	4.30686e-06	-2.67970e-07	4.03889e-06	1.95997e-06	-1.59005e-07	1.80096e-06	2.01015e-06	-1.78385e-07	1.83176e-06	1.95219e-06	8.16394e-08	2.03383e-06	9.78936e-07	-5.56687e-08	9.23268e-07
19.685	2.17113e-06	-1.45569e-07	2.02556e-06	1.61392e-06	-1.35509e-07	1.47841e-06	2.87630e-06	-1.80085e-07	2.69621e-06	4.30536e-06	-2.68900e-07	4.03646e-06	1.96074e-06	-1.59068e-07	1.80168e-06	2.00827e-06	-1.78422e-07	1.82985e-06	1.94949e-06	8.17875e-08	2.03127e-06	9.79248e-07	-5.56864e-08	9.23561e-07
19.710	2.17124e-06	-1.45577e-07	2.02566e-06	1.61246e-06	-1.35127e-07	1.47733e-06	2.87507e-06	-1.80036e-07	2.69503e-06	4.30383e-06	-2.69823e-07	4.03401e-06	1.96149e-06	-1.59129e-07	1.80236e-06	2.00638e-06	-1.78458e-07	1.82792e-06	1.94677e-06	8.19350e-08	2.02871e-06	9.79542e-07	-5.57031e-08	9.23839e-07
19.735	2.17132e-06	-1.45582e-07	2.02574e-06	1.61098e-06	-1.34744e-07	1.47624e-06	2.87382e-06	-1.79986e-07	2.69383e-06	4.30228e-06	-2.70740e-07	4.03154e-06	1.96221e-06	-1.59187e-07	1.80302e-06	2.00448e-06	-1.78492e-07	1.82599e-06	1.94405e-06	8.20820e-08	2.02613e-06	9.79819e-07	-5.57189e-08	9.24100e-07
19.759	2.17137e-06	-1.45585e-07	2.02579e-06	1.60950e-06	-1.34360e-07	1.47514e-06	2.87255e-06	-1.79935e-07	2.69262e-06	4.30070e-06	-2.71651e-07	4.02905e-06	1.96290e-06	-1.59243e-07	1.80366e-06	2.00257e-06	-1.78525e-07	1.82404e-06	1.94132e-06	8.22283e-08	2.02355e-06	9.80079e-07	-5.57337e-08	9.24346e-07
19.784	2.17139e-06	-1.45587e-07	2.02580e-06	1.60800e-06	-1.33976e-07	1.47403e-06	2.87127e-06	-1.79883e-07	2.69138e-06	4.29910e-06	-2.72555e-07	4.02655e-06	1.96356e-06	-1.59296e-07	1.80427e-06	2.00065e-06	-1.78557e-07	1.82209e-06	1.93858e-06	8.23741e-08	2.02096e-06	9.80323e-07	-5.57476e-08	9.24575e-07
19.808	2.17138e-06	-1.45586e-07	2.02579e-06	1.60650e-06	-1.33591e-07	1.47291e-06	2.86996e-06	-1.79830e-07	2.69013e-06	4.29748e-06	-2.73453e-07	4.02402e-06	1.96420e-06	-1.59348e-07	1.80485e-06	1.99872e-06	-1.78587e-07	1.82013e-06	1.93584e-06	8.25192e-08	2.01836e-06	9.80550e-07	-5.57605e-08	9.24789e-07
19.833	2.17134e-06	-1.45584e-07	2.02576e-06	1.60499e-06	-1.33205e-07	1.47178e-06	2.86864e-06	-1.79776e-07	2.68886e-06	4.29583e-06	-2.74345e-07	4.02148e-06	1.96480e-06	-1.59397e-07	1.80540e-06	1.99678e-06	-1.78616e-07	1.81816e-06	1.93308e-06	8.26638e-08	2.01575e-06	9.80760e-07	-5.57724e-08	9.24987e-07
19.857	2.17127e-06	-1.45579e-07	2.02569e-06	1.60347e-06	-1.32819e-07	1.47065e-06	2.86729e-06	-1.79721e-07	2.68757e-06	4.29415e-06	-2.75231e-07	4.01892e-06	1.96538e-06	-1.59444e-07	1.80593e-06	1.99483e-06	-1.78643e-07	1.81618e-06	1.93032e-06	8.28078e-08	2.01313e-06	9.80953e-07	-5.57834e-08	9.25170e-07
19.882	2.17117e-06	-1.45572e-07	2.02560e-06	1.60194e-06	-1.32432e-07	1.46951e-06	2.86593e-06	-1.79666e-07	2.68626e-06	4.29246e-06	-2.76110e-07	4.01635e-06	1.96593e-06	-1.59488e-07	1.80644e-06	1.99287e-06	-1.78669e-07	1.81420e-06	1.92755e-06	8.29512e-08	2.01050e-06	9.81130e-07	-5.57935e-08	9.25336e-07
19.907	2.17105e-06	-1.45564e-07	2.02548e-06	1.60041e-06	-1.32044e-07	1.46836e-06	2.86455e-06	-1.79609e-07	2.68494e-06	4.29074e-06	-2.76983e-07	4.01375e-06	1.96645e-06	-1.59530e-07	1.80692e-06	1.99090e-06	-1.78694e-07	1.81220e-06	1.92477e-06	8.30940e-08	2.00786e-06	9.81290e-07	-5.58026e-08	9.25488e-07
19.931	2.17089e-06	-1.45553e-07	2.02534e-06	1.59886e-06	-1.31656e-07	1.46721e-06	2.86315e-06	-1.79551e-07	2.68360e-06	4.28899e-06	-2.77850e-07	4.01114e-06	1.96694e-06	-1.59570e-07	1.80737e-06	1.98892e-06	-1.78718e-07	1.81020e-06	1.92198e-06	8.32362e-08	2.00522e-06	9.81434e-07	-5.58108e-08	9.25623e-07
19.956	2.17070e-06	-1.45541e-07	2.02516e-06	1.59731e-06	-1.31268e-07	1.46604e-06	2.86173e-06	-1.79493e-07	2.68224e-06	4.28722e-06	-2.78710e-07	4.00851e-06	1.96740e-06	-1.59608e-07	1.80780e-06	1.98693e-06	-1.78740e-07	1.80819e-06	1.91918e-06	8.33778e-08	2.00256e-06	9.81561e-07	-5.58180e-08	9.25743e-07
19.980	2.17049e-06	-1.45526e-07	2.02496e-06	1.59575e-06	-1.30879e-07	1.46487e-06	2.86029e-06	-1.79434e-07	2.68086e-06	4.28543e-06	-2.79565e-07	4.00587e-06	1.96784e-06	-1.59644e-07	1.80820e-06	1.98493e-06	-1.78760e-07	1.80617e-06	1.91638e-06	8.35189e-08	1.99990e-06	9.81672e-07	-5.58243e-08	9.25848e-07
20.005	2.17024e-06	-1.45510e-07	2.02473e-06	1.59418e-06	-1.30489e-07	1.46369e-06	2.85883e-06	-1.79373e-07	2.67946e-06	4.28362e-06	-2.80413e-07	4.00320e-06	1.96825e-06	-1.59677e-07	1.80857e-06	1.98292e-06	-1.78779e-07	1.80414e-06	1.91357e-06	8.36593e-08	1.99723e-06	9.81767e-07	-5.58297e-08	9.25937e-07
20.029	2.16997e-06	-1.45492e-07	2.02448e-06	1.59260e-06	-1.30099e-07	1.46250e-06	2.85736e-06	-1.79312e-07	2.67805e-06	4.28178e-06	-2.81255e-07	4.00052e-06	1.96863e-06	-1.59708e-07	1.80892e-06	1.98090e-06	-1.78797e-07	1.80211e-06	1.91075e-06	8.37991e-08	1.99455e-06	9.81846e-07	-5.58342e-08	9.26012e-07
20.054	2.16967e-06	-1.45471e-07	2.02420e-06	1.59102e-06	-1.29708e-07	1.46131e-06	2.85586e-06	-1.79250e-07	2.67661e-06	4.27992e-06	-2.82090e-07	3.99783e-06	1.96898e-06	-1.59736e-07	1.80925e-06	1.97888e-06	-1.78814e-07	1.80006e-06	1.90793e-06	8.39384e-08	1.99187e-06	9.81908e-07	-5.58377e-08	9.26070e-07
20.079	2.16934e-06	-1.45449e-07	2.02389e-06	1.58942e-06	-1.29317e-07	1.46011e-06	2.85435e-06	-1.79188e-07	2.67517e-06	4.27803e-06	-2.82920e-07	3.99511e-06	1.96931e-06	-1.59763e-07	1.80955e-06	1.97684e-06	-1.78829e-07	1.79801e-06	1.90510e-06	8.40770e-08	1.98917e-06	9.81954e-07	-5.58403e-08	9.26114e-07
20.103	2.16898e-06	-1.45425e-07	2.02355e-06	1.58782e-06	-1.28925e-07	1.45890e-06	2.85282e-06	-1.79124e-07	2.67370e-06	4.27612e-06	-2.83743e-07	3.99238e-06	1.96961e-06	-1.59787e-07	1.80982e-06	1.97480e-06	-1.78843e-07	1.79596e-06	1.90226e-06	8.42151e-08	1.98647e-06	9.81985e-07	-5.58421e-08	9.26142e-07
20.128	2.16859e-06	-1.45399e-07	2.02319e-06	1.58621e-06	-1.28532e-07	1.45768e-06	2.85127e-06	-1.79059e-07	2.67222e-06	4.27419e-06	-2.84561e-07	3.98963e-06	1.96988e-06	-1.59809e-07	1.81007e-06	1.97275e-06	-1.78855e-07	1.79389e-06	1.89941e-06	8.43526e-08	1.98376e-06	9.81999e-07	-5.58429e-08	9.26156e-07
20.152	2.16817e-06	-1.45371e-07	2.02280e-06	1.58459e-06	-1.28140e-07	1.45645e-06	2.84971e-06	-1.78994e-07	2.67071e-06	4.27224e-06	-2.85372e-07	3.98687e-06	1.97012e-06	-1.59829e-07	1.81030e-06	1.97069e-06	-1.78866e-07	1.79182e-06	1.89656e-06	8.44894e-08	1.98105e-06	9.81997e-07	-5.58428e-08	9.26154e-07
20.177	2.16773e-06	-1.45341e-07	2.02239e-06	1.58297e-06	-1.27747e-07	1.45522e-06	2.84812e-06	-1.78928e-07	2.66920e-06	4.27026e-06	-2.86177e-07	3.98409e-06	1.97034e-06	-1.59846e-07	1.81049e-06	1.96862e-06	-1.78876e-07	1.78974e-06	1.89370e-06	8.46257e-08	1.97832e-06	9.81980e-07	-5.58418e-08	9.26138e-07
20.201	2.16726e-06	-1.45310e-07	2.02195e-06	1.58134e-06	-1.27353e-07	1.45398e-06	2.84652e-06	-1.78861e-07	2.66766e-06	4.26826e-06	-2.86975e-07	3.98129e-06	1.97053e-06	-1.59862e-07	1.81067e-06	1.96654e-06	-1.78884e-07	1.78765e-06	1.89083e-06	8.47614e-08	1.97559e-06	9.81946e-07	-5.58399e-08	9.26106e-07
20.226	2.16675e-06	-1.45276e-07	2.02148e-06	1.57970e-06	-1.26959e-07	1.45274e-06	2.84490e-06	-1.78793e-07	2.66611e-06	4.26624e-06	-2.87768e-07	3.97848e-06	1.97069e-06	-1.59875e-07	1.81082e-06	1.96445e-06	-1.78891e-07	1.78556e-06	1.88796e-06	8.48965e-08	1.97286e-06	9.81897e-07	-5.58371e-08	9.26060e-07
20.251	2.16622e-06	-1.45240e-07	2.02098e-06	1.57805e-06	-1.26564e-07	1.45149e-06	2.84327e-06	-1.78724e-07	2.66454e-06	4.26420e-06	-2.88555e-07	3.97565e-06	1.97083e-06	-1.59886e-07	1.81094e-06	1.96236e-06	-1.78897e-07	1.78346e-06	1.88508e-06	8.50309e-08	1.97011e-06	9.81833e-07	-5.58334e-08	9.25999e-07
20.275	2.16567e-06	-1.45203e-07	2.02046e-06	1.57640e-06	-1.26169e-07	1.45023e-06	2.84161e-06	-1.78655e-07	2.66296e-06	4.26213e-06	-2.89335e-07	3.97280e-06	1.97094e-06	-1.59895e-07	1.81104e-06	1.96025e-06	-1.78901e-07	1.78135e-06	1.88220e-06	8.51648e-08	1.96736e-06	9.81753e-07	-5.58289e-08	9.25924e-07
20.300	2.16508e-06	-1.45164e-07	2.01992e-06	1.57473e-06	-1.25774e-07	1.44896e-06	2.83994e-06	-1.78585e-07	2.66136e-06	4.26005e-06	-2.90110e-07	3.96994e-06	1.97102e-06	-1.59902e-07	1.81112e-06	1.95814e-06	-1.78904e-07	1.77924e-06	1.87930e-06	8.52981e-08	1.96460e-06	9.81657e-07	-5.58234e-08	9.25833e-07
20.324	2.16447e-06	-1.45123e-07	2.01935e-06	1.57307e-06	-1.25379e-07	1.44769e-06	2.83825e-06	-1.78514e-07	2.65974e-06	4.25794e-06	-2.90878e-07	3.96706e-06	1.97108e-06	-1.59906e-07	1.81117e-06	1.95602e-06	-1.78906e-07	1.77711e-06	1.87641e-06	8.54308e-08	1.96184e-06	9.81546e-07	-5.58171e-08	9.25728e-07
20.349	2.16383e-06	-1.45080e-07	2.01875e-06	1.57139e-06	-1.24983e-07	1.44641e-06	2.83654e-06	-1.78442e-07	2.65810e-06	4.25581e-06	-2.91640e-07	3.96417e-06	1.97111e-06	-1.59908e-07	1.81120e-06	1.95389e-06	-1.78906e-07	1.77499e-06	1.87350e-06	8.55629e-08	1.95907e-06	9.81419e-07	-5.58099e-08	9.25609e-07
20.374	2.16316e-06	-1.45035e-07	2.01813e-06	1.56971e-06	-1.24586e-07	1.44512e-06	2.83482e-06	-1.78370e-07	2.65645e-06	4.25365e-06	-2.92396e-07	3.96126e-06	1.97111e-06	-1.59909e-07	1.81120e-06	1.95176e-06	-1.78905e-07	1.77285e-06	1.87059e-06	8.56944e-08	1.95629e-06	9.81277e-07	-5.58018e-08	9.25475e-07
20.398	2.16247e-06	-1.44989e-07	2.01748e-06	1.56802e-06	-1.24190e-07	1.44383e-06	2.83308e-06	-1.78296e-07	2.65478e-06	4.25148e-06	-2.93146e-07	3.95833e-06	1.97108e-06	-1.59907e-07	1.81118e-06	1.94961e-06	-1.78903e-07	1.77071e-06	1.86768e-06	8.58253e-08	1.95350e-06	9.81120e-07	-5.57929e-08	9.25327e-07
20.423	2.16175e-06	-1.44940e-07	2.01681e-06	1.56632e-06	-1.23793e-07	1.44253e-06	2.83132e-06	-1.78222e-07	2.65310e-06	4.24928e-06	-2.93890e-07	3.95539e-06	1.97103e-06	-1.59903e-07	1.81113e-06	1.94746e-06	-1.78899e-07	1.76856e-06	1.86476e-06	8.59556e-08	1.95071e-06	9.80948e-07	-5.57831e-08	9.25164e-07
20.447	2.16100e-06	-1.44890e-07	2.01611e-06	1.56462e-06	-1.23395e-07	1.44122e-06	2.82955e-06	-1.78148e-07	2.65140e-06	4.24706e-06	-2.94629e-07	3.95243e-06	1.97096e-06	-1.59897e-07	1.81106e-06	1.94530e-06	-1.78894e-07	1.76641e-06	1.86183e-06	8.60853e-08	1.94792e-06	9.80760e-07	-5.57724e-08	9.24988e-07
20.472	2.16022e-06	-1.44838e-07	2.01538e-06	1.56290e-06	-1.22998e-07	1.43991e-06	2.82776e-06	-1.78072e-07	2.64969e-06	4.24482e-06	-2.95361e-07	3.94946e-06	1.97086e-06	-1.59888e-07	1.81097e-06	1.94314e-06	-1.78888e-07	1.76425e-06	1.85890e-06	8.62143e-08	1.94512e-06	9.80558e-07	-5.57609e-08	9.24797e-07
20.496	2.15942e-06	-1.44784e-07	2.01463e-06	1.56119e-06	-1.22600e-07	1.43859e-06	2.82595e-06	-1.77996e-07	2.64795e-06	4.24256e-06	-2.96087e-07	3.94648e-06	1.97073e-06	-1.59878e-07	1.81085e-06	1.94096e-06	-1.78880e-07	1.76208e-06	1.85596e-06	8.63428e-08	1.94231e-06	9.80340e-07	-5.57485e-08	9.24592e-07
20.521	2.15859e-06	-1.44728e-07	2.01386e-06	1.55946e-06	-1.22202e-07	1.43726e-06	2.82413e-06	-1.77919e-07	2.64621e-06	4.24028e-06	-2.96807e-07	3.94348e-06	1.97057e-06	-1.59865e-07	1.81071e-06	1.93878e-06	-1.78871e-07	1.75991e-06	1.85302e-06	8.64707e-08	1.93949e-06	9.80108e-07	-5.57353e-08	9.24372e-07
20.546	2.15773e-06	-1.44671e-07	2.01306e-06	1.55773e-06	-1.21804e-07	1.43593e-06	2.82229e-06	-1.77841e-07	2.64444e-06	4.23798e-06	-2.97521e-07	3.94046e-06	1.97039e-06	-1.59851e-07	1.81054e-06	1.93659e-06	-1.78860e-07	1.75773e-06	1.85008e-06	8.65980e-08	1.93667e-06	9.79860e-07	-5.57213e-08	9.24139e-07
20.570	2.15684e-06	-1.44612e-07	2.01223e-06	1.55599e-06	-1.21405e-07	1.43459e-06	2.82043e-06	-1.77763e-07	2.64267e-06	4.23566e-06	-2.98229e-07	3.93743e-06	1.97019e-06	-1.59834e-07	1.81035e-06	1.93440e-06	-1.78849e-07	1.75555e-06	1.84712e-06	8.67246e-08	1.93385e-06	9.79598e-07	-5.57064e-08	9.23892e-07
20.595	2.15593e-06	-1.44550e-07	2.01138e-06	1.55425e-06	-1.21006e-07	1.43324e-06	2.81856e-06	-1.77684e-07	2.64087e-06	4.23331e-06	-2.98931e-07	3.93438e-06	1.96996e-06	-1.59815e-07	1.81014e-06	1.93219e-06	-1.78836e-07	1.75336e-06	1.84417e-06	8.68507e-08	1.93102e-06	9.79322e-07	-5.56906e-08	9.23631e-07
20.619	2.15500e-06	-1.44488e-07	2.01051e-06	1.55250e-06	-1.20607e-07	1.43189e-06	2.81667e-06	-1.77605e-07	2.63906e-06	4.23095e-06	-2.99627e-07	3.93132e-06	1.96970e-06	-1.59795e-07	1.80991e-06	1.92998e-06	-1.78821e-07	1.75116e-06	1.84121e-06	8.69762e-08	1.92818e-06	9.79030e-07	-5.56741e-08	9.23356e-07
20.644	2.15403e-06	-1.44423e-07	2.00961e-06	1.55075e-06	-1.20208e-07	1.43054e-06	2.81476e-06	-1.77524e-07	2.63724e-06	4.22856e-06	-3.00317e-07	3.92825e-06	1.96942e-06	-1.59772e-07	1.80965e-06	1.92777e-06	-1.78806e-07	1.74896e-06	1.83824e-06	8.71010e-08	1.92534e-06	9.78724e-07	-5.56567e-08	9.23067e-07
20.668	2.15305e-06	-1.44357e-07	2.00869e-06	1.54898e-06	-1.19809e-07	1.42917e-06	2.81284e-06	-1.77443e-07	2.63540e-06	4.22616e-06	-3.01001e-07	3.92516e-06	1.96911e-06	-1.59747e-07	1.80936e-06	1.92554e-06	-1.78789e-07	1.74676e-06	1.83527e-06	8.72253e-08	1.92250e-06	9.78404e-07	-5.56384e-08	9.22765e-07
20.693	2.15203e-06	-1.44289e-07	2.00774e-06	1.54721e-06	-1.19409e-07	1.42780e-06	2.81090e-06	-1.77361e-07	2.63354e-06	4.22373e-06	-3.01680e-07	3.92205e-06	1.96878e-06	-1.59720e-07	1.80906e-06	1.92331e-06	-1.78770e-07	1.74454e-06	1.83230e-06	8.73489e-08	1.91965e-06	9.78069e-07	-5.56194e-08	9.22449e-07
20.718	2.15099e-06	-1.44219e-07	2.00677e-06	1.54544e-06	-1.19010e-07	1.42643e-06	2.80895e-06	-1.77279e-07	2.63167e-06	4.22128e-06	-3.02352e-07	3.91893e-06	1.96842e-06	-1.59691e-07	1.80873e-06	1.92108e-06	-1.78751e-07	1.74233e-06	1.82932e-06	8.74719e-08	1.91679e-06	9.77719e-07	-5.55995e-08	9.22120e-07
20.742	2.14992e-06	-1.44147e-07	2.00578e-06	1.54366e-06	-1.18610e-07	1.42505e-06	2.80698e-06	-1.77196e-07	2.62979e-06	4.21882e-06	-3.03019e-07	3.91580e-06	1.96804e-06	-1.59660e-07	1.80838e-06	1.91883e-06	-1.78730e-07	1.74010e-06	1.82634e-06	8.75943e-08	1.91393e-06	9.77356e-07	-5.55788e-08	9.21777e-07
20.767	2.14883e-06	-1.44074e-07	2.00476e-06	1.54187e-06	-1.18210e-07	1.42366e-06	2.80500e-06	-1.77113e-07	2.62789e-06	4.21633e-06	-3.03679e-07	3.91265e-06	1.96763e-06	-1.59627e-07	1.80800e-06	1.91658e-06	-1.78707e-07	1.73788e-06	1.82335e-06	8.77161e-08	1.91107e-06	9.76978e-07	-5.55574e-08	9.21421e-07
20.791	2.14771e-06	-1.43999e-07	2.00371e-06	1.54008e-06	-1.17810e-07	1.42227e-06	2.80300e-06	-1.77028e-07	2.62597e-06	4.21383e-06	-3.04334e-07	3.90949e-06	1.96720e-06	-1.59592e-07	1.80761e-06	1.91433e-06	-1.78684e-07	1.73564e-06	1.82036e-06	8.78373e-08	1.90820e-06	9.76586e-07	-5.55351e-08	9.21051e-07
20.816	2.14657e-06	-1.43923e-07	2.00265e-06	1.53828e-06	-1.17410e-07	1.42087e-06	2.80099e-06	-1.76944e-07	2.62404e-06	4.21130e-06	-3.04983e-07	3.90632e-06	1.96674e-06	-1.59554e-07	1.80719e-06	1.91206e-06	-1.78659e-07	1.73341e-06	1.81737e-06	8.79579e-08	1.90532e-06	9.76180e-07	-5.55120e-08	9.20668e-07
20.840	2.14540e-06	-1.43844e-07	2.00156e-06	1.53648e-06	-1.17010e-07	1.41947e-06	2.79896e-06	-1.76858e-07	2.62210e-06	4.20876e-06	-3.05626e-07	3.90313e-06	1.96626e-06	-1.59515e-07	1.80675e-06	1.90980e-06	-1.78633e-07	1.73116e-06	1.81437e-06	8.80779e-08	1.90245e-06	9.75760e-07	-5.54881e-08	9.20272e-07
20.865	2.14421e-06	-1.43764e-07	2.00044e-06	1.53467e-06	-1.16610e-07	1.41806e-06	2.79691e-06	-1.76772e-07	2.62014e-06	4.20619e-06	-3.06263e-07	3.89993e-06	1.96575e-06	-1.59474e-07	1.80628e-06	1.90752e-06	-1.78605e-07	1.72892e-06	1.81137e-06	8.81972e-08	1.89956e-06	9.75326e-07	-5.54634e-08	9.19863e-07
20.890	2.14299e-06	-1.43682e-07	1.99930e-06	1.53285e-06	-1.16210e-07	1.41664e-06	2.79485e-06	-1.76685e-07	2.61817e-06	4.20361e-06	-3.06895e-07	3.89671e-06	1.96522e-06	-1.59431e-07	1.80579e-06	1.90524e-06	-1.78577e-07	1.72666e-06	1.80836e-06	8.83160e-08	1.89668e-06	9.74878e-07	-5.54379e-08	9.19440e-07
20.914	2.14174e-06	-1.43599e-07	1.99814e-06	1.53103e-06	-1.15809e-07	1.41522e-06	2.79278e-06	-1.76598e-07	2.61618e-06	4.20100e-06	-3.07520e-07	3.89348e-06	1.96467e-06	-1.59386e-07	1.80528e-06	1.90295e-06	-1.78546e-07	1.72441e-06	1.80535e-06	8.84341e-08	1.89379e-06	9.74416e-07	-5.54117e-08	9.19005e-07
20.939	2.14047e-06	-1.43514e-07	1.99696e-06	1.52921e-06	-1.15409e-07	1.41380e-06	2.79069e-06	-1.76510e-07	2.61418e-06	4.19838e-06	-3.08140e-07	3.89024e-06	1.96409e-06	-1.59339e-07	1.80475e-06	1.90066e-06	-1.78515e-07	1.72215e-06	1.80234e-06	8.85516e-08	1.89089e-06	9.73941e-07	-5.53847e-08	9.18556e-07
20.963	2.13918e-06	-1.43427e-07	1.99575e-06	1.52738e-06	-1.15009e-07	1.41237e-06	2.78859e-06	-1.76422e-07	2.61216e-06	4.19574e-06	-3.08754e-07	3.88698e-06	1.96349e-06	-1.59290e-07	1.80420e-06	1.89836e-06	-1.78482e-07	1.71988e-06	1.79933e-06	8.86685e-08	1.88800e-06	9.73452e-07	-5.53568e-08	9.18095e-07
20.988	2.13786e-06	-1.43339e-07	1.99452e-06	1.52554e-06	-1.14608e-07	1.41093e-06	2.78647e-06	-1.76333e-07	2.61013e-06	4.19308e-06	-3.09363e-07	3.88372e-06	1.96286e-06	-1.59240e-07	1.80362e-06	1.89606e-06	-1.78449e-07	1.71761e-06	1.79631e-06	8.87848e-08	1.88510e-06	9.72949e-07	-5.53283e-08	9.17621e-07
21.012	2.13652e-06	-1.43249e-07	1.99327e-06	1.52370e-06	-1.14208e-07	1.40949e-06	2.78433e-06	-1.76244e-07	2.60809e-06	4.19040e-06	-3.09965e-07	3.88043e-06	1.96221e-06	-1.59187e-07	1.80302e-06	1.89375e-06	-1.78413e-07	1.71534e-06	1.79329e-06	8.89004e-08	1.88219e-06	9.72433e-07	-5.52989e-08	9.17134e-07
21.037	2.13515e-06	-1.43157e-07	1.99200e-06	1.52185e-06	-1.13808e-07	1.40804e-06	2.78219e-06	-1.76154e-07	2.60603e-06	4.18770e-06	-3.10562e-07	3.87714e-06	1.96154e-06	-1.59132e-07	1.80240e-06	1.89143e-06	-1.78377e-07	1.71306e-06	1.79027e-06	8.90155e-08	1.87928e-06	9.71904e-07	-5.52688e-08	9.16635e-07
21.062	2.13376e-06	-1.43064e-07	1.99070e-06	1.52000e-06	-1.13408e-07	1.40659e-06	2.78002e-06	-1.76063e-07	2.60396e-06	4.18498e-06	-3.11153e-07	3.87383e-06	1.96084e-06	-1.59076e-07	1.80176e-06	1.88911e-06	-1.78339e-07	1.71077e-06	1.78724e-06	8.91299e-08	1.87637e-06	9.71361e-07	-5.52379e-08	9.16123e-07
21.086	2.13235e-06	-1.42969e-07	1.98938e-06	1.51814e-06	-1.13008e-07	1.40514e-06	2.77785e-06	-1.75972e-07	2.60188e-06	4.18225e-06	-3.11738e-07	3.87051e-06	1.96012e-06	-1.59017e-07	1.80110e-06	1.88679e-06	-1.78300e-07	1.70849e-06	1.78421e-06	8.92437e-08	1.87346e-06	9.70804e-07	-5.52063e-08	9.15598e-07
21.111	2.13091e-06	-1.42873e-07	1.98804e-06	1.51628e-06	-1.12608e-07	1.40368e-06	2.77566e-06	-1.75880e-07	2.59978e-06	4.17950e-06	-3.12318e-07	3.86718e-06	1.95937e-06	-1.58957e-07	1.80042e-06	1.88446e-06	-1.78260e-07	1.70620e-06	1.78118e-06	8.93569e-08	1.87054e-06	9.70235e-07	-5.51739e-08	9.15061e-07
21.135	2.12945e-06	-1.42775e-07	1.98667e-06	1.51442e-06	-1.12208e-07	1.40221e-06	2.77346e-06	-1.75788e-07	2.59767e-06	4.17672e-06	-3.12892e-07	3.86383e-06	1.95860e-06	-1.58894e-07	1.79971e-06	1.88212e-06	-1.78218e-07	1.70390e-06	1.77815e-06	8.94694e-08	1.86762e-06	9.69652e-07	-5.51408e-08	9.14512e-07
21.160	2.12796e-06	-1.42675e-07	1.98528e-06	1.51255e-06	-1.11808e-07	1.40074e-06	2.77124e-06	-1.75695e-07	2.59554e-06	4.17393e-06	-3.13460e-07	3.86047e-06	1.95781e-06	-1.58830e-07	1.79898e-06	1.87978e-06	-1.78175e-07	1.70161e-06	1.77512e-06	8.95813e-08	1.86470e-06	9.69057e-07	-5.51069e-08	9.13950e-07
21.185	2.12645e-06	-1.42574e-07	1.98388e-06	1.51067e-06	-1.11408e-07	1.39926e-06	2.76901e-06	-1.75602e-07	2.59340e-06	4.17113e-06	-3.14022e-07	3.85710e-06	1.95700e-06	-1.58764e-07	1.79823e-06	1.87744e-06	-1.78131e-07	1.69930e-06	1.77208e-06	8.96926e-08	1.86177e-06	9.68448e-07	-5.50723e-08	9.13376e-07
21.209	2.12492e-06	-1.42471e-07	1.98245e-06	1.50879e-06	-1.11009e-07	1.39778e-06	2.76676e-06	-1.75509e-07	2.59125e-06	4.16830e-06	-3.14579e-07	3.85372e-06	1.95616e-06	-1.58696e-07	1.79746e-06	1.87508e-06	-1.78086e-07	1.69700e-06	1.76904e-06	8.98033e-08	1.85884e-06	9.67827e-07	-5.50369e-08	9.12790e-07
21.234	2.12336e-06	-1.42366e-07	1.98099e-06	1.50691e-06	-1.10609e-07	1.39630e-06	2.76450e-06	-1.75415e-07	2.58909e-06	4.16546e-06	-3.15131e-07	3.85033e-06	1.95530e-06	-1.58626e-07	1.79667e-06	1.87273e-06	-1.78039e-07	1.69469e-06	1.76600e-06	8.99133e-08	1.85591e-06	9.67192e-07	-5.50009e-08	9.12191e-07
21.258	2.12178e-06	-1.42261e-07	1.97952e-06	1.50502e-06	-1.10210e-07	1.39481e-06	2.76223e-06	-1.75320e-07	2.58691e-06	4.16260e-06	-3.15676e-07	3.84692e-06	1.95442e-06	-1.58555e-07	1.79586e-06	1.87037e-06	-1.77992e-07	1.69238e-06	1.76296e-06	9.00228e-08	1.85298e-06	9.66545e-07	-5.49641e-08	9.11581e-07
21.283	2.12018e-06	-1.42153e-07	1.97802e-06	1.50312e-06	-1.09811e-07	1.39331e-06	2.75995e-06	-1.75225e-07	2.58472e-06	4.15972e-06	-3.16216e-07	3.84350e-06	1.95351e-06	-1.58481e-07	1.79503e-06	1.86801e-06	-1.77943e-07	1.69006e-06	1.75991e-06	9.01315e-08	1.85004e-06	9.65885e-07	-5.49265e-08	9.10958e-07
21.307	2.11855e-06	-1.42044e-07	1.97651e-06	1.50123e-06	-1.09412e-07	1.39181e-06	2.75765e-06	-1.75129e-07	2.58252e-06	4.15682e-06	-3.16750e-07	3.84007e-06	1.95258e-06	-1.58406e-07	1.79418e-06	1.86564e-06	-1.77892e-07	1.68774e-06	1.75687e-06	9.02397e-08	1.84711e-06	9.65212e-07	-5.48883e-08	9.10324e-07
21.332	2.11690e-06	-1.41934e-07	1.97497e-06	1.49932e-06	-1.09014e-07	1.39031e-06	2.75534e-06	-1.75033e-07	2.58030e-06	4.15391e-06	-3.17279e-07	3.83663e-06	1.95163e-06	-1.58329e-07	1.79331e-06	1.86326e-06	-1.77841e-07	1.68542e-06	1.75382e-06	9.03472e-08	1.84417e-06	9.64527e-07	-5.48493e-08	9.09678e-07
21.357	2.11523e-06	-1.41822e-07	1.97341e-06	1.49742e-06	-1.08615e-07	1.38880e-06	2.75301e-06	-1.74937e-07	2.57808e-06	4.15098e-06	-3.17802e-07	3.83318e-06	1.95066e-06	-1.58250e-07	1.79241e-06	1.86089e-06	-1.77788e-07	1.68310e-06	1.75077e-06	9.04541e-08	1.84123e-06	9.63830e-07	-5.48097e-08	9.09020e-07
21.381	2.11354e-06	-1.41708e-07	1.97183e-06	1.49551e-06	-1.08217e-07	1.38729e-06	2.75068e-06	-1.74840e-07	2.57584e-06	4.14803e-06	-3.18320e-07	3.82971e-06	1.94967e-06	-1.58169e-07	1.79150e-06	1.85850e-06	-1.77734e-07	1.68077e-06	1.74772e-06	9.05604e-08	1.83828e-06	9.63120e-07	-5.47693e-08	9.08351e-07
21.406	2.11182e-06	-1.41593e-07	1.97023e-06	1.49359e-06	-1.07819e-07	1.38577e-06	2.74833e-06	-1.74743e-07	2.57358e-06	4.14507e-06	-3.18832e-07	3.82623e-06	1.94865e-06	-1.58087e-07	1.79056e-06	1.85612e-06	-1.77679e-07	1.67844e-06	1.74467e-06	9.06660e-08	1.83534e-06	9.62397e-07	-5.47282e-08	9.07669e-07
21.430	2.11009e-06	-1.41476e-07	1.96861e-06	1.49168e-06	-1.07422e-07	1.38425e-06	2.74596e-06	-1.74645e-07	2.57132e-06	4.14209e-06	-3.19339e-07	3.82275e-06	1.94761e-06	-1.58002e-07	1.78961e-06	1.85373e-06	-1.77622e-07	1.67611e-06	1.74162e-06	9.07710e-08	1.83239e-06	9.61663e-07	-5.46864e-08	9.06976e-07
21.455	2.10833e-06	-1.41358e-07	1.96697e-06	1.48975e-06	-1.07025e-07	1.38273e-06	2.74359e-06	-1.74547e-07	2.56904e-06	4.13909e-06	-3.19840e-07	3.81925e-06	1.94655e-06	-1.57916e-07	1.78863e-06	1.85133e-06	-1.77564e-07	1.67377e-06	1.73857e-06	9.08753e-08	1.82944e-06	9.60916e-07	-5.46440e-08	9.06272e-07
21.479	2.10654e-06	-1.41239e-07	1.96530e-06	1.48783e-06	-1.06627e-07	1.38120e-06	2.74120e-06	-1.74448e-07	2.56675e-06	4.13607e-06	-3.20335e-07	3.81574e-06	1.94547e-06	-1.57829e-07	1.78764e-06	1.84894e-06	-1.77505e-07	1.67143e-06	1.73552e-06	9.09790e-08	1.82649e-06	9.60157e-07	-5.46008e-08	9.05557e-07
21.504	2.10474e-06	-1.41118e-07	1.96362e-06	1.48590e-06	-1.06231e-07	1.37967e-06	2.73880e-06	-1.74349e-07	2.56445e-06	4.13304e-06	-3.20825e-07	3.81222e-06	1.94437e-06	-1.57739e-07	1.78663e-06	1.84654e-06	-1.77445e-07	1.66909e-06	1.73246e-06	9.10821e-08	1.82354e-06	9.59387e-07	-5.45570e-08	9.04830e-07
21.529	2.10292e-06	-1.40996e-07	1.96192e-06	1.48397e-06	-1.05834e-07	1.37813e-06	2.73639e-06	-1.74250e-07	2.56214e-06	4.13000e-06	-3.21310e-07	3.80869e-06	1.94324e-06	-1.57648e-07	1.78559e-06	1.84413e-06	-1.77384e-07	1.66675e-06	1.72941e-06	9.11845e-08	1.82059e-06	9.58604e-07	-5.45125e-08	9.04091e-07
21.553	2.10107e-06	-1.40872e-07	1.96020e-06	1.48203e-06	-1.05438e-07	1.37659e-06	2.73396e-06	-1.74150e-07	2.55981e-06	4.12693e-06	-3.21789e-07	3.80514e-06	1.94209e-06	-1.57555e-07	1.78454e-06	1.84172e-06	-1.77321e-07	1.66440e-06	1.72635e-06	9.12863e-08	1.81764e-06	9.57809e-07	-5.44673e-08	9.03342e-07
21.578	2.09920e-06	-1.40747e-07	1.95845e-06	1.48009e-06	-1.05043e-07	1.37505e-06	2.73153e-06	-1.74050e-07	2.55748e-06	4.12385e-06	-3.22262e-07	3.80159e-06	1.94093e-06	-1.57460e-07	1.78347e-06	1.83931e-06	-1.77258e-07	1.66205e-06	1.72330e-06	9.13875e-08	1.81469e-06	9.57003e-07	-5.44214e-08	9.02581e-07
21.602	2.09731e-06	-1.40620e-07	1.95669e-06	1.47815e-06	-1.04647e-07	1.37350e-06	2.72908e-06	-1.73950e-07	2.55513e-06	4.12076e-06	-3.22730e-07	3.79803e-06	1.93974e-06	-1.57364e-07	1.78237e-06	1.83690e-06	-1.77193e-07	1.65970e-06	1.72024e-06	9.14880e-08	1.81173e-06	9.56184e-07	-5.43749e-08	9.01809e-07
21.627	2.09540e-06	-1.40492e-07	1.95491e-06	1.47620e-06	-1.04252e-07	1.37195e-06	2.72662e-06	-1.73849e-07	2.55277e-06	4.11765e-06	-3.23193e-07	3.79445e-06	1.93853e-06	-1.57265e-07	1.78126e-06	1.83448e-06	-1.77127e-07	1.65735e-06	1.71719e-06	9.15878e-08	1.80878e-06	9.55354e-07	-5.43277e-08	9.01027e-07
21.651	2.09347e-06	-1.40362e-07	1.95311e-06	1.47425e-06	-1.03858e-07	1.37039e-06	2.72415e-06	-1.73748e-07	2.55040e-06	4.11452e-06	-3.23650e-07	3.79087e-06	1.93730e-06	-1.57166e-07	1.78013e-06	1.83206e-06	-1.77059e-07	1.65500e-06	1.71413e-06	9.16870e-08	1.80582e-06	9.54513e-07	-5.42799e-08	9.00233e-07
21.676	2.09152e-06	-1.40232e-07	1.95129e-06	1.47230e-06	-1.03464e-07	1.36883e-06	2.72166e-06	-1.73646e-07	2.54802e-06	4.11138e-06	-3.24102e-07	3.78728e-06	1.93604e-06	-1.57064e-07	1.77898e-06	1.82963e-06	-1.76991e-07	1.65264e-06	1.71108e-06	9.17856e-08	1.80286e-06	9.53660e-07	-5.42313e-08	8.99429e-07
21.701	2.08955e-06	-1.40099e-07	1.94945e-06	1.47034e-06	-1.03070e-07	1.36727e-06	2.71917e-06	-1.73544e-07	2.54562e-06	4.10822e-06	-3.24549e-07	3.78367e-06	1.93477e-06	-1.56961e-07	1.77781e-06	1.82720e-06	-1.76921e-07	1.65028e-06	1.70802e-06	9.18835e-08	1.79991e-06	9.52796e-07	-5.41822e-08	8.98614e-07
21.725	2.08755e-06	-1.39966e-07	1.94759e-06	1.46838e-06	-1.02677e-07	1.36571e-06	2.71666e-06	-1.73442e-07	2.54322e-06	4.10505e-06	-3.24990e-07	3.78006e-06	1.93348e-06	-1.56856e-07	1.77662e-06	1.82477e-06	-1.76850e-07	1.64792e-06	1.70497e-06	9.19808e-08	1.79695e-06	9.51920e-07	-5.41324e-08	8.97788e-07
21.750	2.08554e-06	-1.39831e-07	1.94571e-06	1.46642e-06	-1.02284e-07	1.36414e-06	2.71414e-06	-1.73340e-07	2.54080e-06	4.10186e-06	-3.25425e-07	3.77643e-06	1.93217e-06	-1.56750e-07	1.77542e-06	1.82234e-06	-1.76778e-07	1.64556e-06	1.70191e-06	9.20774e-08	1.79399e-06	9.51033e-07	-5.40820e-08	8.96951e-07
21.774	2.08351e-06	-1.39694e-07	1.94381e-06	1.46446e-06	-1.01892e-07	1.36256e-06	2.71162e-06	-1.73237e-07	2.53838e-06	4.09865e-06	-3.25856e-07	3.77280e-06	1.93083e-06	-1.56641e-07	1.77419e-06	1.81990e-06	-1.76705e-07	1.64320e-06	1.69886e-06	9.21734e-08	1.79103e-06	9.50135e-07	-5.40309e-08	8.96104e-07
21.799	2.08145e-06	-1.39557e-07	1.94190e-06	1.46249e-06	-1.01500e-07	1.36099e-06	2.70908e-06	-1.73134e-07	2.53594e-06	4.09544e-06	-3.26281e-07	3.76916e-06	1.92948e-06	-1.56532e-07	1.77295e-06	1.81746e-06	-1.76630e-07	1.64083e-06	1.69581e-06	9.22687e-08	1.78808e-06	9.49226e-07	-5.39792e-08	8.95247e-07
21.823	2.07938e-06	-1.39418e-07	1.93996e-06	1.46052e-06	-1.01108e-07	1.35941e-06	2.70652e-06	-1.73030e-07	2.53349e-06	4.09220e-06	-3.26700e-07	3.76550e-06	1.92811e-06	-1.56420e-07	1.77169e-06	1.81502e-06	-1.76555e-07	1.63847e-06	1.69276e-06	9.23633e-08	1.78512e-06	9.48305e-07	-5.39268e-08	8.94379e-07
21.848	2.07729e-06	-1.39277e-07	1.93801e-06	1.45854e-06	-1.00718e-07	1.35783e-06	2.70396e-06	-1.72926e-07	2.53104e-06	4.08895e-06	-3.27115e-07	3.76184e-06	1.92671e-06	-1.56307e-07	1.77041e-06	1.81258e-06	-1.76478e-07	1.63610e-06	1.68971e-06	9.24573e-08	1.78216e-06	9.47374e-07	-5.38739e-08	8.93500e-07
21.873	2.07517e-06	-1.39136e-07	1.93604e-06	1.45657e-06	-1.00327e-07	1.35624e-06	2.70139e-06	-1.72822e-07	2.52857e-06	4.08569e-06	-3.27524e-07	3.75817e-06	1.92530e-06	-1.56193e-07	1.76911e-06	1.81013e-06	-1.76400e-07	1.63373e-06	1.68666e-06	9.25507e-08	1.77921e-06	9.46432e-07	-5.38203e-08	8.92612e-07
21.897	2.07304e-06	-1.38993e-07	1.93405e-06	1.45459e-06	-9.99376e-08	1.35465e-06	2.69881e-06	-1.72718e-07	2.52609e-06	4.08241e-06	-3.27928e-07	3.75449e-06	1.92387e-06	-1.56076e-07	1.76779e-06	1.80768e-06	-1.76321e-07	1.63136e-06	1.68361e-06	9.26433e-08	1.77625e-06	9.45479e-07	-5.37661e-08	8.91713e-07
21.922	2.07089e-06	-1.38848e-07	1.93204e-06	1.45261e-06	-9.95484e-08	1.35306e-06	2.69621e-06	-1.72613e-07	2.52360e-06	4.07912e-06	-3.28326e-07	3.75080e-06	1.92242e-06	-1.55959e-07	1.76646e-06	1.80523e-06	-1.76241e-07	1.62899e-06	1.68056e-06	9.27354e-08	1.77329e-06	9.44515e-07	-5.37113e-08	8.90804e-07
21.946	2.06872e-06	-1.38703e-07	1.93002e-06	1.45063e-06	-9.91597e-08	1.35147e-06	2.69361e-06	-1.72508e-07	2.52110e-06	4.07582e-06	-3.28719e-07	3.74710e-06	1.92095e-06	-1.55839e-07	1.76511e-06	1.80278e-06	-1.76160e-07	1.62662e-06	1.67751e-06	9.28267e-08	1.77034e-06	9.43541e-07	-5.36559e-08	8.89885e-07
21.971	2.06653e-06	-1.38556e-07	1.92797e-06	1.44864e-06	-9.87717e-08	1.34987e-06	2.69100e-06	-1.72403e-07	2.51859e-06	4.07250e-06	-3.29108e-07	3.74339e-06	1.91945e-06	-1.55718e-07	1.76374e-06	1.80032e-06	-1.76077e-07	1.62425e-06	1.67447e-06	9.29174e-08	1.76738e-06	9.42556e-07	-5.35999e-08	8.88956e-07
21.996	2.06432e-06	-1.38408e-07	1.92591e-06	1.44665e-06	-9.83842e-08	1.34827e-06	2.68837e-06	-1.72298e-07	2.51607e-06	4.06916e-06	-3.29490e-07	3.73967e-06	1.91794e-06	-1.55596e-07	1.76235e-06	1.79787e-06	-1.75994e-07	1.62187e-06	1.67142e-06	9.30074e-08	1.76443e-06	9.41561e-07	-5.35433e-08	8.88018e-07
22.020	2.06209e-06	-1.38259e-07	1.92384e-06	1.44466e-06	-9.79974e-08	1.34667e-06	2.68574e-06	-1.72192e-07	2.51355e-06	4.06581e-06	-3.29868e-07	3.73595e-06	1.91642e-06	-1.55472e-07	1.76094e-06	1.79541e-06	-1.75909e-07	1.61950e-06	1.66838e-06	9.30968e-08	1.76148e-06	9.40555e-07	-5.34861e-08	8.87069e-07
22.045	2.05985e-06	-1.38108e-07	1.92174e-06	1.44267e-06	-9.76112e-08	1.34506e-06	2.68309e-06	-1.72086e-07	2.51101e-06	4.06245e-06	-3.30240e-07	3.73221e-06	1.91487e-06	-1.55346e-07	1.75952e-06	1.79295e-06	-1.75823e-07	1.61712e-06	1.66534e-06	9.31855e-08	1.75853e-06	9.39539e-07	-5.34283e-08	8.86111e-07
22.069	2.05758e-06	-1.37956e-07	1.91963e-06	1.44068e-06	-9.72256e-08	1.34345e-06	2.68044e-06	-1.71980e-07	2.50846e-06	4.05908e-06	-3.30607e-07	3.72847e-06	1.91330e-06	-1.55219e-07	1.75808e-06	1.79048e-06	-1.75736e-07	1.61475e-06	1.66230e-06	9.32735e-08	1.75558e-06	9.38513e-07	-5.33700e-08	8.85143e-07
22.094	2.05530e-06	-1.37803e-07	1.91750e-06	1.43868e-06	-9.68407e-08	1.34184e-06	2.67777e-06	-1.71873e-07	2.50590e-06	4.05569e-06	-3.30969e-07	3.72472e-06	1.91172e-06	-1.55090e-07	1.75663e-06	1.78802e-06	-1.75648e-07	1.61237e-06	1.65927e-06	9.33609e-08	1.75263e-06	9.37476e-07	-5.33110e-08	8.84165e-07
22.118	2.05300e-06	-1.37649e-07	1.91535e-06	1.43669e-06	-9.64564e-08	1.34023e-06	2.67510e-06	-1.71767e-07	2.50333e-06	4.05229e-06	-3.31326e-07	3.72096e-06	1.91011e-06	-1.54960e-07	1.75515e-06	1.78555e-06	-1.75559e-07	1.60999e-06	1.65623e-06	9.34476e-08	1.74968e-06	9.36429e-07	-5.32515e-08	8.83178e-07
22.143	2.05068e-06	-1.37494e-07	1.91319e-06	1.43469e-06	-9.60728e-08	1.33861e-06	2.67242e-06	-1.71660e-07	2.50076e-06	4.04887e-06	-3.31678e-07	3.71719e-06	1.90849e-06	-1.54829e-07	1.75366e-06	1.78309e-06	-1.75469e-07	1.60762e-06	1.65320e-06	9.35336e-08	1.74673e-06	9.35373e-07	-5.31914e-08	8.82181e-07
22.168	2.04835e-06	-1.37337e-07	1.91101e-06	1.43268e-06	-9.56900e-08	1.33699e-06	2.66972e-06	-1.71553e-07	2.49817e-06	4.04544e-06	-3.32025e-07	3.71342e-06	1.90685e-06	-1.54696e-07	1.75215e-06	1.78062e-06	-1.75377e-07	1.60524e-06	1.65017e-06	9.36189e-08	1.74379e-06	9.34306e-07	-5.31308e-08	8.81175e-07
22.192	2.04599e-06	-1.37179e-07	1.90881e-06	1.43068e-06	-9.53078e-08	1.33537e-06	2.66702e-06	-1.71446e-07	2.49558e-06	4.04200e-06	-3.32366e-07	3.70963e-06	1.90519e-06	-1.54561e-07	1.75063e-06	1.77815e-06	-1.75285e-07	1.60286e-06	1.64714e-06	9.37036e-08	1.74085e-06	9.33230e-07	-5.30695e-08	8.80160e-07
22.217	2.04362e-06	-1.37020e-07	1.90660e-06	1.42868e-06	-9.49264e-08	1.33375e-06	2.66431e-06	-1.71338e-07	2.49297e-06	4.03854e-06	-3.32702e-07	3.70584e-06	1.90351e-06	-1.54425e-07	1.74909e-06	1.77568e-06	-1.75191e-07	1.60049e-06	1.64412e-06	9.37876e-08	1.73791e-06	9.32143e-07	-5.30078e-08	8.79136e-07
22.241	2.04123e-06	-1.36860e-07	1.90437e-06	1.42667e-06	-9.45457e-08	1.33213e-06	2.66159e-06	-1.71231e-07	2.49036e-06	4.03508e-06	-3.33034e-07	3.70204e-06	1.90182e-06	-1.54288e-07	1.74753e-06	1.77321e-06	-1.75097e-07	1.59811e-06	1.64110e-06	9.38709e-08	1.73497e-06	9.31047e-07	-5.29454e-08	8.78102e-07
22.266	2.03883e-06	-1.36699e-07	1.90213e-06	1.42466e-06	-9.41657e-08	1.33050e-06	2.65886e-06	-1.71123e-07	2.48774e-06	4.03160e-06	-3.33360e-07	3.69824e-06	1.90011e-06	-1.54149e-07	1.74596e-06	1.77073e-06	-1.75001e-07	1.59573e-06	1.63808e-06	9.39535e-08	1.73203e-06	9.29942e-07	-5.28826e-08	8.77059e-07
22.290	2.03640e-06	-1.36536e-07	1.89987e-06	1.42266e-06	-9.37866e-08	1.32887e-06	2.65612e-06	-1.71015e-07	2.48511e-06	4.02810e-06	-3.33681e-07	3.69442e-06	1.89838e-06	-1.54008e-07	1.74437e-06	1.76826e-06	-1.74904e-07	1.59335e-06	1.63506e-06	9.40355e-08	1.72910e-06	9.28827e-07	-5.28191e-08	8.76007e-07
22.315	2.03396e-06	-1.36373e-07	1.89759e-06	1.42065e-06	-9.34082e-08	1.32724e-06	2.65338e-06	-1.70907e-07	2.48247e-06	4.02460e-06	-3.33997e-07	3.69060e-06	1.89663e-06	-1.53867e-07	1.74276e-06	1.76578e-06	-1.74806e-07	1.59098e-06	1.63205e-06	9.41168e-08	1.72616e-06	9.27702e-07	-5.27552e-08	8.74947e-07
22.340	2.03151e-06	-1.36208e-07	1.89530e-06	1.41864e-06	-9.30306e-08	1.32560e-06	2.65062e-06	-1.70798e-07	2.47982e-06	4.02108e-06	-3.34308e-07	3.68677e-06	1.89487e-06	-1.53723e-07	1.74114e-06	1.76331e-06	-1.74707e-07	1.58860e-06	1.62903e-06	9.41973e-08	1.72323e-06	9.26568e-07	-5.26907e-08	8.73877e-07
22.364	2.02904e-06	-1.36042e-07	1.89299e-06	1.41662e-06	-9.26538e-08	1.32397e-06	2.64786e-06	-1.70690e-07	2.47717e-06	4.01755e-06	-3.34614e-07	3.68294e-06	1.89308e-06	-1.53579e-07	1.73950e-06	1.76083e-06	-1.74608e-07	1.58622e-06	1.62603e-06	9.42772e-08	1.72030e-06	9.25424e-07	-5.26257e-08	8.72799e-07
22.389	2.02655e-06	-1.35875e-07	1.89067e-06	1.41461e-06	-9.22778e-08	1.32233e-06	2.64509e-06	-1.70581e-07	2.47450e-06	4.01401e-06	-3.34915e-07	3.67909e-06	1.89128e-06	-1.53433e-07	1.73785e-06	1.75836e-06	-1.74506e-07	1.58385e-06	1.62302e-06	9.43565e-08	1.71738e-06	9.24272e-07	-5.25601e-08	8.71712e-07
22.413	2.02404e-06	-1.35707e-07	1.88833e-06	1.41260e-06	-9.19027e-08	1.32069e-06	2.64230e-06	-1.70472e-07	2.47183e-06	4.01046e-06	-3.35211e-07	3.67524e-06	1.88947e-06	-1.53285e-07	1.73618e-06	1.75588e-06	-1.74404e-07	1.58147e-06	1.62002e-06	9.44350e-08	1.71446e-06	9.23110e-07	-5.24941e-08	8.70616e-07
22.438	2.02152e-06	-1.35538e-07	1.88598e-06	1.41058e-06	-9.15284e-08	1.31905e-06	2.63952e-06	-1.70363e-07	2.46915e-06	4.00689e-06	-3.35502e-07	3.67139e-06	1.88763e-06	-1.53137e-07	1.73450e-06	1.75340e-06	-1.74301e-07	1.57910e-06	1.61702e-06	9.45128e-08	1.71154e-06	9.21939e-07	-5.24275e-08	8.69512e-07
22.462	2.01898e-06	-1.35368e-07	1.88361e-06	1.40856e-06	-9.11549e-08	1.31741e-06	2.63672e-06	-1.70254e-07	2.46646e-06	4.00331e-06	-3.35788e-07	3.66752e-06	1.88578e-06	-1.52987e-07	1.73280e-06	1.75092e-06	-1.74197e-07	1.57673e-06	1.61403e-06	9.45900e-08	1.70862e-06	9.20759e-07	-5.23604e-08	8.68399e-07
22.487	2.01643e-06	-1.35197e-07	1.88123e-06	1.40655e-06	-9.07824e-08	1.31576e-06	2.63391e-06	-1.70145e-07	2.46377e-06	3.99972e-06	-3.36069e-07	3.66365e-06	1.88392e-06	-1.52835e-07	1.73108e-06	1.74844e-06	-1.74092e-07	1.57435e-06	1.61104e-06	9.46664e-08	1.70570e-06	9.19570e-07	-5.22928e-08	8.67278e-07
22.512	2.01386e-06	-1.35025e-07	1.87883e-06	1.40453e-06	-9.04107e-08	1.31412e-06	2.63110e-06	-1.70036e-07	2.46106e-06	3.99612e-06	-3.36345e-07	3.65978e-06	1.88204e-06	-1.52683e-07	1.72935e-06	1.74597e-06	-1.73986e-07	1.57198e-06	1.60805e-06	9.47422e-08	1.70279e-06	9.18373e-07	-5.22247e-08	8.66148e-07
22.536	2.01127e-06	-1.34851e-07	1.87642e-06	1.40251e-06	-9.00400e-08	1.31247e-06	2.62828e-06	-1.69926e-07	2.45835e-06	3.99251e-06	-3.36617e-07	3.65590e-06	1.88014e-06	-1.52528e-07	1.72761e-06	1.74349e-06	-1.73878e-07	1.56961e-06	1.60507e-06	9.48172e-08	1.69988e-06	9.17166e-07	-5.21561e-08	8.65010e-07
22.561	2.00868e-06	-1.34677e-07	1.87400e-06	1.40049e-06	-8.96702e-08	1.31082e-06	2.62545e-06	-1.69817e-07	2.45563e-06	3.98889e-06	-3.36883e-07	3.65201e-06	1.87822e-06	-1.52373e-07	1.72585e-06	1.74101e-06	-1.73770e-07	1.56724e-06	1.60209e-06	9.48916e-08	1.69698e-06	9.15951e-07	-5.20870e-08	8.63864e-07
22.585	2.00606e-06	-1.34502e-07	1.87156e-06	1.39847e-06	-8.93013e-08	1.30917e-06	2.62262e-06	-1.69707e-07	2.45291e-06	3.98526e-06	-3.37144e-07	3.64811e-06	1.87629e-06	-1.52216e-07	1.72407e-06	1.73853e-06	-1.73661e-07	1.56487e-06	1.59911e-06	9.49652e-08	1.69408e-06	9.14727e-07	-5.20174e-08	8.62710e-07
22.610	2.00343e-06	-1.34325e-07	1.86910e-06	1.39645e-06	-8.89333e-08	1.30752e-06	2.61977e-06	-1.69597e-07	2.45017e-06	3.98161e-06	-3.37401e-07	3.64421e-06	1.87434e-06	-1.52058e-07	1.72228e-06	1.73605e-06	-1.73550e-07	1.56250e-06	1.59614e-06	9.50382e-08	1.69118e-06	9.13495e-07	-5.19473e-08	8.61548e-07
22.634	2.00079e-06	-1.34148e-07	1.86664e-06	1.39443e-06	-8.85663e-08	1.30587e-06	2.61692e-06	-1.69487e-07	2.44743e-06	3.97796e-06	-3.37652e-07	3.64030e-06	1.87238e-06	-1.51899e-07	1.72048e-06	1.73358e-06	-1.73439e-07	1.56014e-06	1.59317e-06	9.51104e-08	1.68828e-06	9.12254e-07	-5.18767e-08	8.60378e-07
22.659	1.99813e-06	-1.33970e-07	1.86416e-06	1.39241e-06	-8.82003e-08	1.30421e-06	2.61406e-06	-1.69377e-07	2.44469e-06	3.97429e-06	-3.37899e-07	3.63639e-06	1.87040e-06	-1.51738e-07	1.71866e-06	1.73110e-06	-1.73327e-07	1.55777e-06	1.59021e-06	9.51820e-08	1.68539e-06	9.11005e-07	-5.18057e-08	8.59200e-07
22.684	1.99545e-06	-1.33791e-07	1.86166e-06	1.39039e-06	-8.78352e-08	1.30256e-06	2.61120e-06	-1.69267e-07	2.44193e-06	3.97061e-06	-3.38141e-07	3.63247e-06	1.86840e-06	-1.51577e-07	1.71683e-06	1.72862e-06	-1.73213e-07	1.55541e-06	1.58725e-06	9.52528e-08	1.68250e-06	9.09748e-07	-5.17342e-08	8.58014e-07
22.708	1.99276e-06	-1.33610e-07	1.85915e-06	1.38837e-06	-8.74712e-08	1.30090e-06	2.60833e-06	-1.69157e-07	2.43917e-06	3.96693e-06	-3.38378e-07	3.62855e-06	1.86639e-06	-1.51414e-07	1.71498e-06	1.72615e-06	-1.73099e-07	1.55305e-06	1.58429e-06	9.53230e-08	1.67962e-06	9.08482e-07	-5.16622e-08	8.56820e-07
22.733	1.99006e-06	-1.33429e-07	1.85663e-06	1.38635e-06	-8.71082e-08	1.29924e-06	2.60545e-06	-1.69047e-07	2.43640e-06	3.96323e-06	-3.38611e-07	3.62462e-06	1.86437e-06	-1.51249e-07	1.71312e-06	1.72367e-06	-1.72984e-07	1.55069e-06	1.58135e-06	9.53924e-08	1.67674e-06	9.07208e-07	-5.15898e-08	8.55619e-07
22.757	1.98735e-06	-1.33247e-07	1.85410e-06	1.38433e-06	-8.67462e-08	1.29758e-06	2.60256e-06	-1.68937e-07	2.43362e-06	3.95952e-06	-3.38838e-07	3.62068e-06	1.86233e-06	-1.51084e-07	1.71124e-06	1.72119e-06	-1.72867e-07	1.54833e-06	1.57840e-06	9.54611e-08	1.67386e-06	9.05927e-07	-5.15169e-08	8.54410e-07
22.782	1.98462e-06	-1.33064e-07	1.85155e-06	1.38231e-06	-8.63852e-08	1.29592e-06	2.59967e-06	-1.68826e-07	2.43084e-06	3.95580e-06	-3.39061e-07	3.61674e-06	1.86027e-06	-1.50917e-07	1.70935e-06	1.71872e-06	-1.72750e-07	1.54597e-06	1.57546e-06	9.55292e-08	1.67099e-06	9.04637e-07	-5.14436e-08	8.53193e-07
22.807	1.98187e-06	-1.32880e-07	1.84899e-06	1.38029e-06	-8.60253e-08	1.29426e-06	2.59677e-06	-1.68716e-07	2.42805e-06	3.95208e-06	-3.39279e-07	3.61280e-06	1.85820e-06	-1.50749e-07	1.70745e-06	1.71625e-06	-1.72632e-07	1.54361e-06	1.57252e-06	9.55965e-08	1.66812e-06	9.03339e-07	-5.13698e-08	8.51969e-07
22.831	1.97911e-06	-1.32695e-07	1.84642e-06	1.37827e-06	-8.56664e-08	1.29260e-06	2.59386e-06	-1.68606e-07	2.42526e-06	3.94834e-06	-3.39492e-07	3.60885e-06	1.85611e-06	-1.50580e-07	1.70553e-06	1.71377e-06	-1.72513e-07	1.54126e-06	1.56959e-06	9.56630e-08	1.66526e-06	9.02034e-07	-5.12955e-08	8.50738e-07
22.856	1.97634e-06	-1.32509e-07	1.84383e-06	1.37625e-06	-8.53086e-08	1.29094e-06	2.59095e-06	-1.68495e-07	2.42246e-06	3.94459e-06	-3.39700e-07	3.60489e-06	1.85401e-06	-1.50409e-07	1.70360e-06	1.71130e-06	-1.72393e-07	1.53891e-06	1.56667e-06	9.57289e-08	1.66240e-06	9.00720e-07	-5.12208e-08	8.49499e-07
22.880	1.97356e-06	-1.32323e-07	1.84124e-06	1.37423e-06	-8.49520e-08	1.28928e-06	2.58803e-06	-1.68385e-07	2.41965e-06	3.94084e-06	-3.39904e-07	3.60093e-06	1.85190e-06	-1.50238e-07	1.70166e-06	1.70883e-06	-1.72271e-07	1.53656e-06	1.56375e-06	9.57940e-08	1.65954e-06	8.99399e-07	-5.11457e-08	8.48254e-07
22.905	1.97076e-06	-1.32135e-07	1.83863e-06	1.37221e-06	-8.45964e-08	1.28761e-06	2.58511e-06	-1.68274e-07	2.41684e-06	3.93707e-06	-3.40103e-07	3.59697e-06	1.84977e-06	-1.50065e-07	1.69971e-06	1.70636e-06	-1.72149e-07	1.53421e-06	1.56083e-06	9.58585e-08	1.65669e-06	8.98071e-07	-5.10702e-08	8.47001e-07
22.929	1.96795e-06	-1.31947e-07	1.83600e-06	1.37019e-06	-8.42419e-08	1.28595e-06	2.58218e-06	-1.68163e-07	2.41402e-06	3.93329e-06	-3.40297e-07	3.59300e-06	1.84763e-06	-1.49891e-07	1.69774e-06	1.70389e-06	-1.72026e-07	1.53187e-06	1.55792e-06	9.59222e-08	1.65385e-06	8.96735e-07	-5.09942e-08	8.45741e-07
22.954	1.96513e-06	-1.31757e-07	1.83337e-06	1.36817e-06	-8.38886e-08	1.28428e-06	2.57924e-06	-1.68053e-07	2.41119e-06	3.92951e-06	-3.40487e-07	3.58902e-06	1.84547e-06	-1.49716e-07	1.69575e-06	1.70143e-06	-1.71902e-07	1.52952e-06	1.55502e-06	9.59852e-08	1.65100e-06	8.95391e-07	-5.09178e-08	8.44473e-07
22.979	1.96229e-06	-1.31567e-07	1.83073e-06	1.36615e-06	-8.35364e-08	1.28262e-06	2.57630e-06	-1.67942e-07	2.40836e-06	3.92572e-06	-3.40672e-07	3.58504e-06	1.84330e-06	-1.49540e-07	1.69376e-06	1.69896e-06	-1.71778e-07	1.52718e-06	1.55212e-06	9.60474e-08	1.64817e-06	8.94040e-07	-5.08410e-08	8.43199e-07
23.003	1.95945e-06	-1.31376e-07	1.82807e-06	1.36414e-06	-8.31854e-08	1.28095e-06	2.57335e-06	-1.67832e-07	2.40552e-06	3.92191e-06	-3.40852e-07	3.58106e-06	1.84111e-06	-1.49363e-07	1.69175e-06	1.69650e-06	-1.71652e-07	1.52485e-06	1.54923e-06	9.61090e-08	1.64534e-06	8.92682e-07	-5.07638e-08	8.41919e-07
23.028	1.95659e-06	-1.31185e-07	1.82540e-06	1.36212e-06	-8.28355e-08	1.27928e-06	2.57040e-06	-1.67721e-07	2.40268e-06	3.91810e-06	-3.41027e-07	3.57708e-06	1.83891e-06	-1.49184e-07	1.68973e-06	1.69404e-06	-1.71525e-07	1.52251e-06	1.54634e-06	9.61698e-08	1.64251e-06	8.91317e-07	-5.06861e-08	8.40631e-07
23.052	1.95371e-06	-1.30992e-07	1.82272e-06	1.36010e-06	-8.24868e-08	1.27762e-06	2.56744e-06	-1.67610e-07	2.39983e-06	3.91428e-06	-3.41198e-07	3.57308e-06	1.83670e-06	-1.49005e-07	1.68769e-06	1.69158e-06	-1.71398e-07	1.52018e-06	1.54346e-06	9.62298e-08	1.63969e-06	8.89945e-07	-5.06081e-08	8.39337e-07
23.077	1.95083e-06	-1.30799e-07	1.82003e-06	1.35809e-06	-8.21393e-08	1.27595e-06	2.56448e-06	-1.67500e-07	2.39698e-06	3.91045e-06	-3.41364e-07	3.56909e-06	1.83447e-06	-1.48824e-07	1.68565e-06	1.68912e-06	-1.71269e-07	1.51785e-06	1.54058e-06	9.62892e-08	1.63687e-06	8.88565e-07	-5.05296e-08	8.38036e-07
23.101	1.94793e-06	-1.30604e-07	1.81733e-06	1.35608e-06	-8.17931e-08	1.27428e-06	2.56151e-06	-1.67389e-07	2.39412e-06	3.90662e-06	-3.41526e-07	3.56509e-06	1.83223e-06	-1.48642e-07	1.68359e-06	1.68666e-06	-1.71140e-07	1.51552e-06	1.53771e-06	9.63478e-08	1.63406e-06	8.87179e-07	-5.04508e-08	8.36728e-07
23.126	1.94503e-06	-1.30410e-07	1.81462e-06	1.35406e-06	-8.14480e-08	1.27261e-06	2.55854e-06	-1.67278e-07	2.39126e-06	3.90277e-06	-3.41683e-07	3.56109e-06	1.82998e-06	-1.48459e-07	1.68152e-06	1.68420e-06	-1.71009e-07	1.51320e-06	1.53485e-06	9.64057e-08	1.63126e-06	8.85785e-07	-5.03716e-08	8.35414e-07
23.151	1.94211e-06	-1.30214e-07	1.81189e-06	1.35205e-06	-8.11042e-08	1.27095e-06	2.55556e-06	-1.67168e-07	2.38839e-06	3.89892e-06	-3.41836e-07	3.55708e-06	1.82771e-06	-1.48276e-07	1.67944e-06	1.68175e-06	-1.70878e-07	1.51087e-06	1.53199e-06	9.64628e-08	1.62846e-06	8.84385e-07	-5.02919e-08	8.34093e-07
23.175	1.93918e-06	-1.30017e-07	1.80916e-06	1.35004e-06	-8.07616e-08	1.26928e-06	2.55257e-06	-1.67057e-07	2.38551e-06	3.89506e-06	-3.41983e-07	3.55307e-06	1.82543e-06	-1.48091e-07	1.67734e-06	1.67930e-06	-1.70746e-07	1.50855e-06	1.52914e-06	9.65192e-08	1.62566e-06	8.82979e-07	-5.02119e-08	8.32767e-07
23.200	1.93623e-06	-1.29820e-07	1.80641e-06	1.34803e-06	-8.04203e-08	1.26761e-06	2.54958e-06	-1.66947e-07	2.38264e-06	3.89119e-06	-3.42127e-07	3.54906e-06	1.82314e-06	-1.47905e-07	1.67524e-06	1.67685e-06	-1.70613e-07	1.50624e-06	1.52630e-06	9.65749e-08	1.62287e-06	8.81565e-07	-5.01316e-08	8.31434e-07
23.224	1.93328e-06	-1.29622e-07	1.80366e-06	1.34602e-06	-8.00802e-08	1.26594e-06	2.54659e-06	-1.66836e-07	2.37975e-06	3.88731e-06	-3.42266e-07	3.54505e-06	1.82084e-06	-1.47718e-07	1.67312e-06	1.67441e-06	-1.70479e-07	1.50393e-06	1.52346e-06	9.66298e-08	1.62009e-06	8.80145e-07	-5.00508e-08	8.30094e-07
23.249	1.93032e-06	-1.29424e-07	1.80090e-06	1.34402e-06	-7.97414e-08	1.26428e-06	2.54359e-06	-1.66726e-07	2.37687e-06	3.88343e-06	-3.42400e-07	3.54103e-06	1.81852e-06	-1.47530e-07	1.67099e-06	1.67196e-06	-1.70344e-07	1.50162e-06	1.52063e-06	9.66839e-08	1.61731e-06	8.78719e-07	-4.99697e-08	8.28749e-07
23.273	1.92735e-06	-1.29224e-07	1.79812e-06	1.34201e-06	-7.94040e-08	1.26261e-06	2.54059e-06	-1.66615e-07	2.37397e-06	3.87954e-06	-3.42529e-07	3.53701e-06	1.81619e-06	-1.47341e-07	1.66885e-06	1.66952e-06	-1.70209e-07	1.49931e-06	1.51780e-06	9.67374e-08	1.61454e-06	8.77286e-07	-4.98882e-08	8.27397e-07
23.298	1.92436e-06	-1.29024e-07	1.79534e-06	1.34001e-06	-7.90678e-08	1.26094e-06	2.53758e-06	-1.66505e-07	2.37108e-06	3.87564e-06	-3.42655e-07	3.53298e-06	1.81385e-06	-1.47151e-07	1.66670e-06	1.66708e-06	-1.70072e-07	1.49701e-06	1.51498e-06	9.67901e-08	1.61177e-06	8.75846e-07	-4.98064e-08	8.26040e-07
23.323	1.92137e-06	-1.28823e-07	1.79254e-06	1.33801e-06	-7.87329e-08	1.25927e-06	2.53457e-06	-1.66394e-07	2.36818e-06	3.87173e-06	-3.42775e-07	3.52895e-06	1.81149e-06	-1.46960e-07	1.66453e-06	1.66464e-06	-1.69935e-07	1.49471e-06	1.51217e-06	9.68420e-08	1.60902e-06	8.74401e-07	-4.97242e-08	8.24677e-07
23.347	1.91836e-06	-1.28622e-07	1.78974e-06	1.33600e-06	-7.83994e-08	1.25761e-06	2.53155e-06	-1.66284e-07	2.36527e-06	3.86781e-06	-3.42892e-07	3.52492e-06	1.80913e-06	-1.46768e-07	1.66236e-06	1.66221e-06	-1.69797e-07	1.49241e-06	1.50937e-06	9.68932e-08	1.60626e-06	8.72949e-07	-4.96416e-08	8.23308e-07
23.372	1.91535e-06	-1.28420e-07	1.78693e-06	1.33401e-06	-7.80672e-08	1.25594e-06	2.52854e-06	-1.66174e-07	2.36236e-06	3.86389e-06	-3.43003e-07	3.52089e-06	1.80675e-06	-1.46575e-07	1.66017e-06	1.65978e-06	-1.69658e-07	1.49012e-06	1.50657e-06	9.69436e-08	1.60351e-06	8.71492e-07	-4.95587e-08	8.21933e-07
23.396	1.91232e-06	-1.28217e-07	1.78410e-06	1.33201e-06	-7.77364e-08	1.25427e-06	2.52551e-06	-1.66064e-07	2.35945e-06	3.85997e-06	-3.43111e-07	3.51686e-06	1.80436e-06	-1.46381e-07	1.65798e-06	1.65735e-06	-1.69518e-07	1.48783e-06	1.50378e-06	9.69933e-08	1.60077e-06	8.70028e-07	-4.94755e-08	8.20552e-07
23.421	1.90929e-06	-1.28013e-07	1.78127e-06	1.33001e-06	-7.74070e-08	1.25261e-06	2.52248e-06	-1.65953e-07	2.35653e-06	3.85603e-06	-3.43213e-07	3.51282e-06	1.80196e-06	-1.46186e-07	1.65577e-06	1.65492e-06	-1.69378e-07	1.48555e-06	1.50100e-06	9.70422e-08	1.59804e-06	8.68558e-07	-4.93919e-08	8.19166e-07
23.446	1.90624e-06	-1.27809e-07	1.77843e-06	1.32802e-06	-7.70789e-08	1.25094e-06	2.51945e-06	-1.65843e-07	2.35361e-06	3.85209e-06	-3.43312e-07	3.50878e-06	1.79954e-06	-1.45990e-07	1.65355e-06	1.65250e-06	-1.69236e-07	1.48326e-06	1.49822e-06	9.70904e-08	1.59531e-06	8.67083e-07	-4.93080e-08	8.17775e-07
23.470	1.90319e-06	-1.27605e-07	1.77559e-06	1.32603e-06	-7.67522e-08	1.24928e-06	2.51642e-06	-1.65733e-07	2.35069e-06	3.84814e-06	-3.43406e-07	3.50474e-06	1.79712e-06	-1.45794e-07	1.65133e-06	1.65008e-06	-1.69094e-07	1.48099e-06	1.49545e-06	9.71378e-08	1.59259e-06	8.65601e-07	-4.92237e-08	8.16377e-07
23.495	1.90013e-06	-1.27399e-07	1.77273e-06	1.32404e-06	-7.64269e-08	1.24761e-06	2.51338e-06	-1.65623e-07	2.34776e-06	3.84419e-06	-3.43495e-07	3.50069e-06	1.79468e-06	-1.45596e-07	1.64909e-06	1.64766e-06	-1.68951e-07	1.47871e-06	1.49269e-06	9.71845e-08	1.58988e-06	8.64114e-07	-4.91392e-08	8.14975e-07
23.519	1.89706e-06	-1.27193e-07	1.76986e-06	1.32205e-06	-7.61031e-08	1.24595e-06	2.51034e-06	-1.65513e-07	2.34483e-06	3.84023e-06	-3.43581e-07	3.49665e-06	1.79224e-06	-1.45397e-07	1.64684e-06	1.64525e-06	-1.68807e-07	1.47644e-06	1.48994e-06	9.72304e-08	1.58717e-06	8.62621e-07	-4.90543e-08	8.13567e-07
23.544	1.89398e-06	-1.26987e-07	1.76699e-06	1.32007e-06	-7.57806e-08	1.24429e-06	2.50730e-06	-1.65404e-07	2.34189e-06	3.83626e-06	-3.43661e-07	3.49260e-06	1.78978e-06	-1.45198e-07	1.64458e-06	1.64284e-06	-1.68662e-07	1.47418e-06	1.48719e-06	9.72755e-08	1.58447e-06	8.61123e-07	-4.89691e-08	8.12154e-07
23.568	1.89089e-06	-1.26780e-07	1.76411e-06	1.31808e-06	-7.54596e-08	1.24262e-06	2.50425e-06	-1.65294e-07	2.33895e-06	3.83229e-06	-3.43738e-07	3.48855e-06	1.78731e-06	-1.44998e-07	1.64231e-06	1.64043e-06	-1.68517e-07	1.47191e-06	1.48445e-06	9.73198e-08	1.58177e-06	8.59620e-07	-4.88836e-08	8.10736e-07
23.593	1.88779e-06	-1.26572e-07	1.76122e-06	1.31610e-06	-7.51401e-08	1.24096e-06	2.50120e-06	-1.65184e-07	2.33601e-06	3.82831e-06	-3.43810e-07	3.48450e-06	1.78483e-06	-1.44797e-07	1.64003e-06	1.63803e-06	-1.68371e-07	1.46966e-06	1.48172e-06	9.73634e-08	1.57909e-06	8.58111e-07	-4.87978e-08	8.09313e-07
23.618	1.88468e-06	-1.26364e-07	1.75832e-06	1.31412e-06	-7.48220e-08	1.23930e-06	2.49814e-06	-1.65075e-07	2.33307e-06	3.82433e-06	-3.43878e-07	3.48045e-06	1.78234e-06	-1.44595e-07	1.63774e-06	1.63563e-06	-1.68224e-07	1.46740e-06	1.47900e-06	9.74063e-08	1.57641e-06	8.56596e-07	-4.87117e-08	8.07885e-07
23.642	1.88157e-06	-1.26155e-07	1.75541e-06	1.31215e-06	-7.45054e-08	1.23764e-06	2.49509e-06	-1.64965e-07	2.33012e-06	3.82034e-06	-3.43941e-07	3.47640e-06	1.77984e-06	-1.44392e-07	1.63545e-06	1.63323e-06	-1.68076e-07	1.46516e-06	1.47628e-06	9.74483e-08	1.57373e-06	8.55077e-07	-4.86252e-08	8.06451e-07
23.667	1.87845e-06	-1.25946e-07	1.75250e-06	1.31017e-06	-7.41902e-08	1.23598e-06	2.49203e-06	-1.64856e-07	2.32717e-06	3.81634e-06	-3.44000e-07	3.47234e-06	1.77733e-06	-1.44188e-07	1.63314e-06	1.63084e-06	-1.67927e-07	1.46291e-06	1.47358e-06	9.74896e-08	1.57107e-06	8.53552e-07	-4.85385e-08	8.05013e-07
23.691	1.87532e-06	-1.25736e-07	1.74958e-06	1.30820e-06	-7.38766e-08	1.23433e-06	2.48897e-06	-1.64747e-07	2.32422e-06	3.81234e-06	-3.44055e-07	3.46829e-06	1.77481e-06	-1.43983e-07	1.63082e-06	1.62845e-06	-1.67778e-07	1.46067e-06	1.47088e-06	9.75301e-08	1.56841e-06	8.52022e-07	-4.84515e-08	8.03570e-07
23.716	1.87218e-06	-1.25525e-07	1.74665e-06	1.30624e-06	-7.35645e-08	1.23267e-06	2.48590e-06	-1.64638e-07	2.32126e-06	3.80834e-06	-3.44105e-07	3.46423e-06	1.77227e-06	-1.43778e-07	1.62850e-06	1.62606e-06	-1.67628e-07	1.45843e-06	1.46819e-06	9.75698e-08	1.56576e-06	8.50487e-07	-4.83643e-08	8.02123e-07
23.740	1.86903e-06	-1.25314e-07	1.74372e-06	1.30427e-06	-7.32539e-08	1.23102e-06	2.48283e-06	-1.64529e-07	2.31831e-06	3.80432e-06	-3.44151e-07	3.46017e-06	1.76973e-06	-1.43572e-07	1.62616e-06	1.62368e-06	-1.67477e-07	1.45620e-06	1.46551e-06	9.76088e-08	1.56311e-06	8.48947e-07	-4.82767e-08	8.00671e-07
23.765	1.86588e-06	-1.25103e-07	1.74078e-06	1.30231e-06	-7.29448e-08	1.22936e-06	2.47977e-06	-1.64420e-07	2.31535e-06	3.80031e-06	-3.44193e-07	3.45611e-06	1.76718e-06	-1.43365e-07	1.62382e-06	1.62130e-06	-1.67326e-07	1.45398e-06	1.46283e-06	9.76470e-08	1.56048e-06	8.47403e-07	-4.81889e-08	7.99214e-07
23.790	1.86272e-06	-1.24891e-07	1.73783e-06	1.30035e-06	-7.26372e-08	1.22771e-06	2.47669e-06	-1.64311e-07	2.31238e-06	3.79629e-06	-3.44231e-07	3.45206e-06	1.76462e-06	-1.43157e-07	1.62146e-06	1.61893e-06	-1.67173e-07	1.45176e-06	1.46017e-06	9.76844e-08	1.55785e-06	8.45853e-07	-4.81007e-08	7.97753e-07
23.814	1.85955e-06	-1.24679e-07	1.73487e-06	1.29839e-06	-7.23313e-08	1.22606e-06	2.47362e-06	-1.64203e-07	2.30942e-06	3.79226e-06	-3.44264e-07	3.44800e-06	1.76205e-06	-1.42949e-07	1.61910e-06	1.61656e-06	-1.67020e-07	1.44954e-06	1.45751e-06	9.77210e-08	1.55523e-06	8.44299e-07	-4.80124e-08	7.96287e-07
23.839	1.85638e-06	-1.24466e-07	1.73191e-06	1.29643e-06	-7.20268e-08	1.22441e-06	2.47055e-06	-1.64094e-07	2.30645e-06	3.78823e-06	-3.44294e-07	3.44394e-06	1.75947e-06	-1.42739e-07	1.61673e-06	1.61419e-06	-1.66866e-07	1.44733e-06	1.45486e-06	9.77568e-08	1.55262e-06	8.42741e-07	-4.79237e-08	7.94817e-07
23.863	1.85320e-06	-1.24253e-07	1.72894e-06	1.29448e-06	-7.17240e-08	1.22276e-06	2.46747e-06	-1.63986e-07	2.30348e-06	3.78420e-06	-3.44318e-07	3.43988e-06	1.75688e-06	-1.42529e-07	1.61435e-06	1.61183e-06	-1.66712e-07	1.44512e-06	1.45222e-06	9.77918e-08	1.55001e-06	8.41177e-07	-4.78348e-08	7.93342e-07
23.888	1.85001e-06	-1.24039e-07	1.72597e-06	1.29254e-06	-7.14227e-08	1.22111e-06	2.46439e-06	-1.63877e-07	2.30051e-06	3.78016e-06	-3.44339e-07	3.43582e-06	1.75428e-06	-1.42318e-07	1.61196e-06	1.60948e-06	-1.66557e-07	1.44292e-06	1.44959e-06	9.78261e-08	1.54742e-06	8.39610e-07	-4.77457e-08	7.91864e-07
23.912	1.84681e-06	-1.23825e-07	1.72299e-06	1.29059e-06	-7.11231e-08	1.21947e-06	2.46131e-06	-1.63769e-07	2.29754e-06	3.77612e-06	-3.44356e-07	3.43176e-06	1.75167e-06	-1.42107e-07	1.60957e-06	1.60712e-06	-1.66401e-07	1.44072e-06	1.44697e-06	9.78596e-08	1.54483e-06	8.38038e-07	-4.76563e-08	7.90381e-07
23.937	1.84361e-06	-1.23610e-07	1.72000e-06	1.28865e-06	-7.08250e-08	1.21782e-06	2.45823e-06	-1.63661e-07	2.29457e-06	3.77207e-06	-3.44368e-07	3.42770e-06	1.74906e-06	-1.41895e-07	1.60716e-06	1.60477e-06	-1.66244e-07	1.43853e-06	1.44435e-06	9.78922e-08	1.54225e-06	8.36461e-07	-4.75666e-08	7.88894e-07
23.962	1.84041e-06	-1.23395e-07	1.71701e-06	1.28671e-06	-7.05286e-08	1.21618e-06	2.45514e-06	-1.63553e-07	2.29159e-06	3.76802e-06	-3.44376e-07	3.42364e-06	1.74643e-06	-1.41682e-07	1.60475e-06	1.60243e-06	-1.66087e-07	1.43634e-06	1.44175e-06	9.79241e-08	1.53967e-06	8.34881e-07	-4.74768e-08	7.87404e-07
23.986	1.83719e-06	-1.23180e-07	1.71401e-06	1.28477e-06	-7.02337e-08	1.21454e-06	2.45206e-06	-1.63446e-07	2.28861e-06	3.76396e-06	-3.44380e-07	3.41958e-06	1.74380e-06	-1.41468e-07	1.60233e-06	1.60009e-06	-1.65929e-07	1.43416e-06	1.43916e-06	9.79552e-08	1.53711e-06	8.33296e-07	-4.73866e-08	7.85909e-07
24.011	1.83398e-06	-1.22964e-07	1.71101e-06	1.28284e-06	-6.99406e-08	1.21290e-06	2.44897e-06	-1.63338e-07	2.28564e-06	3.75990e-06	-3.44380e-07	3.41552e-06	1.74116e-06	-1.41253e-07	1.59990e-06	1.59776e-06	-1.65771e-07	1.43199e-06	1.43657e-06	9.79855e-08	1.53455e-06	8.31707e-07	-4.72963e-08	7.84411e-07
24.035	1.83075e-06	-1.22748e-07	1.70800e-06	1.28091e-06	-6.96490e-08	1.21126e-06	2.44589e-06	-1.63231e-07	2.28266e-06	3.75584e-06	-3.44376e-07	3.41147e-06	1.73850e-06	-1.41038e-07	1.59747e-06	1.59543e-06	-1.65611e-07	1.42982e-06	1.43399e-06	9.80150e-08	1.53201e-06	8.30114e-07	-4.72057e-08	7.82908e-07
24.060	1.82752e-06	-1.22531e-07	1.70499e-06	1.27899e-06	-6.93592e-08	1.20963e-06	2.44280e-06	-1.63123e-07	2.27968e-06	3.75178e-06	-3.44367e-07	3.40741e-06	1.73584e-06	-1.40823e-07	1.59502e-06	1.59310e-06	-1.65451e-07	1.42765e-06	1.43143e-06	9.80437e-08	1.52947e-06	8.28517e-07	-4.71149e-08	7.81402e-07
24.084	1.82429e-06	-1.22314e-07	1.70197e-06	1.27707e-06	-6.90710e-08	1.20799e-06	2.43971e-06	-1.63016e-07	2.27669e-06	3.74771e-06	-3.44355e-07	3.40335e-06	1.73318e-06	-1.40606e-07	1.59257e-06	1.59078e-06	-1.65291e-07	1.42549e-06	1.42887e-06	9.80716e-08	1.52694e-06	8.26917e-07	-4.70239e-08	7.79893e-07
24.109	1.82105e-06	-1.22097e-07	1.69895e-06	1.27515e-06	-6.87845e-08	1.20636e-06	2.43662e-06	-1.62909e-07	2.27371e-06	3.74364e-06	-3.44338e-07	3.39930e-06	1.73050e-06	-1.40389e-07	1.59011e-06	1.58847e-06	-1.65129e-07	1.42334e-06	1.42632e-06	9.80987e-08	1.52442e-06	8.25312e-07	-4.69327e-08	7.78380e-07
24.134	1.81780e-06	-1.21879e-07	1.69592e-06	1.27323e-06	-6.84996e-08	1.20473e-06	2.43353e-06	-1.62803e-07	2.27073e-06	3.73956e-06	-3.44317e-07	3.39524e-06	1.72782e-06	-1.40171e-07	1.58765e-06	1.58616e-06	-1.64968e-07	1.42119e-06	1.42378e-06	9.81250e-08	1.52190e-06	8.23704e-07	-4.68412e-08	7.76863e-07
24.158	1.81455e-06	-1.21662e-07	1.69289e-06	1.27132e-06	-6.82165e-08	1.20311e-06	2.43044e-06	-1.62696e-07	2.26774e-06	3.73548e-06	-3.44292e-07	3.39119e-06	1.72513e-06	-1.39953e-07	1.58517e-06	1.58385e-06	-1.64805e-07	1.41905e-06	1.42125e-06	9.81505e-08	1.51940e-06	8.22093e-07	-4.67496e-08	7.75343e-07
24.183	1.81130e-06	-1.21443e-07	1.68985e-06	1.26941e-06	-6.79351e-08	1.20148e-06	2.42735e-06	-1.62589e-07	2.26476e-06	3.73140e-06	-3.44263e-07	3.38714e-06	1.72243e-06	-1.39734e-07	1.58269e-06	1.58155e-06	-1.64642e-07	1.41691e-06	1.41873e-06	9.81751e-08	1.51691e-06	8.20477e-07	-4.66577e-08	7.73820e-07
24.207	1.80804e-06	-1.21225e-07	1.68681e-06	1.26751e-06	-6.76554e-08	1.19986e-06	2.42426e-06	-1.62483e-07	2.26177e-06	3.72732e-06	-3.44230e-07	3.38309e-06	1.71972e-06	-1.39515e-07	1.58021e-06	1.57926e-06	-1.64478e-07	1.41478e-06	1.41622e-06	9.81990e-08	1.51442e-06	8.18859e-07	-4.65657e-08	7.72293e-07
24.232	1.80477e-06	-1.21006e-07	1.68377e-06	1.26561e-06	-6.73774e-08	1.19823e-06	2.42117e-06	-1.62377e-07	2.25879e-06	3.72323e-06	-3.44193e-07	3.37904e-06	1.71701e-06	-1.39294e-07	1.57771e-06	1.57697e-06	-1.64314e-07	1.41265e-06	1.41372e-06	9.82221e-08	1.51194e-06	8.17237e-07	-4.64734e-08	7.70763e-07
24.257	1.80150e-06	-1.20787e-07	1.68072e-06	1.26372e-06	-6.71012e-08	1.19662e-06	2.41807e-06	-1.62271e-07	2.25580e-06	3.71915e-06	-3.44152e-07	3.37499e-06	1.71429e-06	-1.39074e-07	1.57521e-06	1.57468e-06	-1.64149e-07	1.41053e-06	1.41123e-06	9.82443e-08	1.50947e-06	8.15611e-07	-4.63810e-08	7.69230e-07
24.281	1.79823e-06	-1.20567e-07	1.67766e-06	1.26183e-06	-6.68267e-08	1.19500e-06	2.41498e-06	-1.62165e-07	2.25282e-06	3.71505e-06	-3.44107e-07	3.37095e-06	1.71156e-06	-1.38852e-07	1.57271e-06	1.57240e-06	-1.63983e-07	1.40842e-06	1.40875e-06	9.82657e-08	1.50702e-06	8.13983e-07	-4.62884e-08	7.67694e-07
24.306	1.79496e-06	-1.20348e-07	1.67461e-06	1.25994e-06	-6.65540e-08	1.19338e-06	2.41189e-06	-1.62059e-07	2.24983e-06	3.71096e-06	-3.44057e-07	3.36690e-06	1.70882e-06	-1.38631e-07	1.57019e-06	1.57013e-06	-1.63817e-07	1.40631e-06	1.40628e-06	9.82864e-08	1.50457e-06	8.12351e-07	-4.61956e-08	7.66155e-07
24.330	1.79168e-06	-1.20128e-07	1.67155e-06	1.25806e-06	-6.62831e-08	1.19177e-06	2.40880e-06	-1.61954e-07	2.24684e-06	3.70687e-06	-3.44004e-07	3.36286e-06	1.70608e-06	-1.38408e-07	1.56767e-06	1.56786e-06	-1.63650e-07	1.40421e-06	1.40382e-06	9.83061e-08	1.50213e-06	8.10716e-07	-4.61026e-08	7.64613e-07
24.355	1.78839e-06	-1.19908e-07	1.66848e-06	1.25618e-06	-6.60139e-08	1.19016e-06	2.40571e-06	-1.61849e-07	2.24386e-06	3.70277e-06	-3.43947e-07	3.35882e-06	1.70333e-06	-1.38185e-07	1.56515e-06	1.56560e-06	-1.63482e-07	1.40212e-06	1.40137e-06	9.83251e-08	1.49970e-06	8.09078e-07	-4.60095e-08	7.63069e-07
24.379	1.78510e-06	-1.19687e-07	1.66542e-06	1.25430e-06	-6.57465e-08	1.18856e-06	2.40262e-06	-1.61744e-07	2.24087e-06	3.69867e-06	-3.43885e-07	3.35479e-06	1.70058e-06	-1.37962e-07	1.56262e-06	1.56334e-06	-1.63314e-07	1.40003e-06	1.39893e-06	9.83433e-08	1.49727e-06	8.07437e-07	-4.59162e-08	7.61521e-07
24.404	1.78181e-06	-1.19467e-07	1.66235e-06	1.25243e-06	-6.54809e-08	1.18695e-06	2.39953e-06	-1.61639e-07	2.23789e-06	3.69457e-06	-3.43820e-07	3.35075e-06	1.69782e-06	-1.37737e-07	1.56008e-06	1.56109e-06	-1.63146e-07	1.39795e-06	1.39650e-06	9.83606e-08	1.49486e-06	8.05793e-07	-4.58227e-08	7.59971e-07
24.429	1.77852e-06	-1.19246e-07	1.65927e-06	1.25057e-06	-6.52172e-08	1.18535e-06	2.39644e-06	-1.61534e-07	2.23490e-06	3.69047e-06	-3.43751e-07	3.34672e-06	1.69505e-06	-1.37513e-07	1.55753e-06	1.55885e-06	-1.62977e-07	1.39587e-06	1.39408e-06	9.83771e-08	1.49246e-06	8.04147e-07	-4.57291e-08	7.58418e-07
24.453	1.77522e-06	-1.19025e-07	1.65620e-06	1.24870e-06	-6.49552e-08	1.18375e-06	2.39335e-06	-1.61429e-07	2.23192e-06	3.68637e-06	-3.43678e-07	3.34269e-06	1.69227e-06	-1.37288e-07	1.55498e-06	1.55661e-06	-1.62807e-07	1.39380e-06	1.39167e-06	9.83928e-08	1.49007e-06	8.02498e-07	-4.56353e-08	7.56863e-07
24.478	1.77192e-06	-1.18803e-07	1.65312e-06	1.24685e-06	-6.46951e-08	1.18215e-06	2.39026e-06	-1.61325e-07	2.22893e-06	3.68226e-06	-3.43600e-07	3.33866e-06	1.68949e-06	-1.37062e-07	1.55243e-06	1.55438e-06	-1.62637e-07	1.39174e-06	1.38928e-06	9.84077e-08	1.48768e-06	8.00846e-07	-4.55413e-08	7.55305e-07
24.502	1.76862e-06	-1.18582e-07	1.65004e-06	1.24500e-06	-6.44368e-08	1.18056e-06	2.38717e-06	-1.61221e-07	2.22595e-06	3.67816e-06	-3.43519e-07	3.33464e-06	1.68670e-06	-1.36836e-07	1.54987e-06	1.55215e-06	-1.62466e-07	1.38968e-06	1.38689e-06	9.84217e-08	1.48531e-06	7.99192e-07	-4.54473e-08	7.53744e-07
24.527	1.76532e-06	-1.18360e-07	1.64696e-06	1.24315e-06	-6.41804e-08	1.17897e-06	2.38409e-06	-1.61117e-07	2.22297e-06	3.67405e-06	-3.43434e-07	3.33062e-06	1.68391e-06	-1.36610e-07	1.54730e-06	1.54993e-06	-1.62294e-07	1.38764e-06	1.38451e-06	9.84349e-08	1.48295e-06	7.97535e-07	-4.53530e-08	7.52182e-07
24.551	1.76201e-06	-1.18139e-07	1.64387e-06	1.24130e-06	-6.39258e-08	1.17738e-06	2.38100e-06	-1.61013e-07	2.21999e-06	3.66995e-06	-3.43345e-07	3.32660e-06	1.68111e-06	-1.36383e-07	1.54473e-06	1.54771e-06	-1.62123e-07	1.38559e-06	1.38215e-06	9.84473e-08	1.48060e-06	7.95875e-07	-4.52587e-08	7.50617e-07
24.576	1.75870e-06	-1.17917e-07	1.64078e-06	1.23947e-06	-6.36730e-08	1.17579e-06	2.37792e-06	-1.60909e-07	2.21701e-06	3.66584e-06	-3.43252e-07	3.32259e-06	1.67831e-06	-1.36155e-07	1.54215e-06	1.54551e-06	-1.61950e-07	1.38356e-06	1.37979e-06	9.84589e-08	1.47825e-06	7.94214e-07	-4.51642e-08	7.49050e-07
24.601	1.75539e-06	-1.17695e-07	1.63769e-06	1.23763e-06	-6.34222e-08	1.17421e-06	2.37484e-06	-1.60806e-07	2.21403e-06	3.66173e-06	-3.43155e-07	3.31858e-06	1.67550e-06	-1.35927e-07	1.53957e-06	1.54330e-06	-1.61777e-07	1.38153e-06	1.37745e-06	9.84696e-08	1.47592e-06	7.92550e-07	-4.50696e-08	7.47480e-07
24.625	1.75207e-06	-1.17472e-07	1.63460e-06	1.23580e-06	-6.31732e-08	1.17263e-06	2.37175e-06	-1.60703e-07	2.21105e-06	3.65762e-06	-3.43055e-07	3.31457e-06	1.67269e-06	-1.35699e-07	1.53699e-06	1.54111e-06	-1.61604e-07	1.37951e-06	1.37512e-06	9.84795e-08	1.47360e-06	7.90884e-07	-4.49748e-08	7.45909e-07
24.650	1.74876e-06	-1.17250e-07	1.63151e-06	1.23398e-06	-6.29261e-08	1.17105e-06	2.36867e-06	-1.60600e-07	2.20808e-06	3.65351e-06	-3.42950e-07	3.31056e-06	1.66986e-06	-1.35470e-07	1.53439e-06	1.53892e-06	-1.61430e-07	1.37749e-06	1.37279e-06	9.84885e-08	1.47128e-06	7.89216e-07	-4.48800e-08	7.44336e-07
24.674	1.74544e-06	-1.17028e-07	1.62841e-06	1.23216e-06	-6.26809e-08	1.16948e-06	2.36560e-06	-1.60497e-07	2.20510e-06	3.64940e-06	-3.42841e-07	3.30656e-06	1.66704e-06	-1.35241e-07	1.53180e-06	1.53674e-06	-1.61255e-07	1.37548e-06	1.37048e-06	9.84967e-08	1.46898e-06	7.87545e-07	-4.47850e-08	7.42760e-07
24.699	1.74212e-06	-1.16805e-07	1.62532e-06	1.23035e-06	-6.24376e-08	1.16791e-06	2.36252e-06	-1.60394e-07	2.20213e-06	3.64529e-06	-3.42729e-07	3.30257e-06	1.66421e-06	-1.35011e-07	1.52920e-06	1.53456e-06	-1.61080e-07	1.37348e-06	1.36818e-06	9.85041e-08	1.46669e-06	7.85873e-07	-4.46899e-08	7.41183e-07
24.723	1.73880e-06	-1.16583e-07	1.62222e-06	1.22854e-06	-6.21962e-08	1.16634e-06	2.35945e-06	-1.60292e-07	2.19916e-06	3.64119e-06	-3.42612e-07	3.29857e-06	1.66137e-06	-1.34781e-07	1.52659e-06	1.53239e-06	-1.60905e-07	1.37149e-06	1.36590e-06	9.85106e-08	1.46441e-06	7.84199e-07	-4.45947e-08	7.39604e-07
24.748	1.73548e-06	-1.16360e-07	1.61912e-06	1.22674e-06	-6.19567e-08	1.16478e-06	2.35637e-06	-1.60189e-07	2.19619e-06	3.63708e-06	-3.42492e-07	3.29458e-06	1.65853e-06	-1.34551e-07	1.52398e-06	1.53023e-06	-1.60729e-07	1.36950e-06	1.36362e-06	9.85163e-08	1.46214e-06	7.82523e-07	-4.44994e-08	7.38024e-07
24.773	1.73216e-06	-1.16137e-07	1.61602e-06	1.22494e-06	-6.17192e-08	1.16322e-06	2.35331e-06	-1.60087e-07	2.19322e-06	3.63297e-06	-3.42368e-07	3.29060e-06	1.65569e-06	-1.34320e-07	1.52137e-06	1.52807e-06	-1.60553e-07	1.36752e-06	1.36135e-06	9.85211e-08	1.45987e-06	7.80845e-07	-4.44040e-08	7.36441e-07
24.797	1.72883e-06	-1.15914e-07	1.61292e-06	1.22314e-06	-6.14836e-08	1.16166e-06	2.35024e-06	-1.59985e-07	2.19025e-06	3.62886e-06	-3.42240e-07	3.28662e-06	1.65284e-06	-1.34089e-07	1.51875e-06	1.52592e-06	-1.60376e-07	1.36555e-06	1.35910e-06	9.85251e-08	1.45762e-06	7.79166e-07	-4.43085e-08	7.34858e-07
24.822	1.72551e-06	-1.15691e-07	1.60982e-06	1.22136e-06	-6.12500e-08	1.16011e-06	2.34717e-06	-1.59884e-07	2.18729e-06	3.62475e-06	-3.42108e-07	3.28264e-06	1.64999e-06	-1.33857e-07	1.51613e-06	1.52378e-06	-1.60199e-07	1.36358e-06	1.35686e-06	9.85283e-08	1.45538e-06	7.77485e-07	-4.42129e-08	7.33272e-07
24.846	1.72218e-06	-1.15468e-07	1.60671e-06	1.21957e-06	-6.10183e-08	1.15855e-06	2.34411e-06	-1.59782e-07	2.18433e-06	3.62065e-06	-3.41973e-07	3.27867e-06	1.64713e-06	-1.33625e-07	1.51350e-06	1.52165e-06	-1.60021e-07	1.36163e-06	1.35463e-06	9.85305e-08	1.45316e-06	7.75802e-07	-4.41172e-08	7.31685e-07
24.871	1.71886e-06	-1.15245e-07	1.60361e-06	1.21780e-06	-6.07886e-08	1.15701e-06	2.34105e-06	-1.59681e-07	2.18137e-06	3.61654e-06	-3.41833e-07	3.27471e-06	1.64427e-06	-1.33393e-07	1.51087e-06	1.51952e-06	-1.59843e-07	1.35968e-06	1.35241e-06	9.85320e-08	1.45094e-06	7.74119e-07	-4.40214e-08	7.30097e-07
24.895	1.71553e-06	-1.15022e-07	1.60051e-06	1.21602e-06	-6.05608e-08	1.15546e-06	2.33799e-06	-1.59580e-07	2.17841e-06	3.61243e-06	-3.41690e-07	3.27074e-06	1.64140e-06	-1.33161e-07	1.50824e-06	1.51740e-06	-1.59664e-07	1.35773e-06	1.35020e-06	9.85326e-08	1.44873e-06	7.72433e-07	-4.39256e-08	7.28508e-07
24.920	1.71220e-06	-1.14799e-07	1.59741e-06	1.21426e-06	-6.03350e-08	1.15392e-06	2.33493e-06	-1.59479e-07	2.17546e-06	3.60833e-06	-3.41543e-07	3.26679e-06	1.63853e-06	-1.32928e-07	1.50560e-06	1.51528e-06	-1.59485e-07	1.35580e-06	1.34800e-06	9.85323e-08	1.44653e-06	7.70746e-07	-4.38297e-08	7.26917e-07
24.945	1.70888e-06	-1.14576e-07	1.59430e-06	1.21250e-06	-6.01112e-08	1.15239e-06	2.33188e-06	-1.59379e-07	2.17250e-06	3.60423e-06	-3.41392e-07	3.26284e-06	1.63565e-06	-1.32695e-07	1.50296e-06	1.51318e-06	-1.59305e-07	1.35387e-06	1.34582e-06	9.85312e-08	1.44435e-06	7.69059e-07	-4.37337e-08	7.25325e-07
24.969	1.70555e-06	-1.14353e-07	1.59120e-06	1.21074e-06	-5.98894e-08	1.15085e-06	2.32883e-06	-1.59278e-07	2.16955e-06	3.60013e-06	-3.41237e-07	3.25889e-06	1.63278e-06	-1.32461e-07	1.50032e-06	1.51108e-06	-1.59126e-07	1.35195e-06	1.34364e-06	9.85293e-08	1.44217e-06	7.67369e-07	-4.36376e-08	7.23732e-07
24.994	1.70223e-06	-1.14130e-07	1.58810e-06	1.20899e-06	-5.96696e-08	1.14932e-06	2.32579e-06	-1.59178e-07	2.16661e-06	3.59603e-06	-3.41079e-07	3.25495e-06	1.62990e-06	-1.32227e-07	1.49767e-06	1.50898e-06	-1.58945e-07	1.35004e-06	1.34148e-06	9.85265e-08	1.44001e-06	7.65679e-07	-4.35415e-08	7.22138e-07
25.018	1.69890e-06	-1.13907e-07	1.58499e-06	1.20725e-06	-5.94519e-08	1.14780e-06	2.32274e-06	-1.59078e-07	2.16366e-06	3.59193e-06	-3.40917e-07	3.25101e-06	1.62701e-06	-1.31993e-07	1.49502e-06	1.50690e-06	-1.58765e-07	1.34813e-06	1.33934e-06	9.85228e-08	1.43786e-06	7.63988e-07	-4.34454e-08	7.20543e-07
25.043	1.69558e-06	-1.13684e-07	1.58189e-06	1.20551e-06	-5.92361e-08	1.14628e-06	2.31970e-06	-1.58978e-07	2.16072e-06	3.58783e-06	-3.40751e-07	3.24708e-06	1.62412e-06	-1.31759e-07	1.49236e-06	1.50482e-06	-1.58583e-07	1.34624e-06	1.33720e-06	9.85183e-08	1.43572e-06	7.62296e-07	-4.33491e-08	7.18947e-07
25.068	1.69225e-06	-1.13462e-07	1.57879e-06	1.20378e-06	-5.90223e-08	1.14476e-06	2.31667e-06	-1.58879e-07	2.15779e-06	3.58374e-06	-3.40581e-07	3.24316e-06	1.62123e-06	-1.31524e-07	1.48971e-06	1.50275e-06	-1.58402e-07	1.34435e-06	1.33508e-06	9.85129e-08	1.43359e-06	7.60603e-07	-4.32528e-08	7.17350e-07
25.092	1.68893e-06	-1.13239e-07	1.57569e-06	1.20205e-06	-5.88106e-08	1.14324e-06	2.31363e-06	-1.58780e-07	2.15485e-06	3.57965e-06	-3.40407e-07	3.23924e-06	1.61834e-06	-1.31290e-07	1.48705e-06	1.50069e-06	-1.58220e-07	1.34247e-06	1.33296e-06	9.85066e-08	1.43147e-06	7.58909e-07	-4.31565e-08	7.15752e-07
25.117	1.68560e-06	-1.13016e-07	1.57259e-06	1.20033e-06	-5.86009e-08	1.14173e-06	2.31060e-06	-1.58680e-07	2.15192e-06	3.57556e-06	-3.40230e-07	3.23533e-06	1.61544e-06	-1.31055e-07	1.48438e-06	1.49863e-06	-1.58038e-07	1.34060e-06	1.33086e-06	9.84995e-08	1.42936e-06	7.57214e-07	-4.30602e-08	7.14154e-07
25.141	1.68228e-06	-1.12793e-07	1.56949e-06	1.19862e-06	-5.83933e-08	1.14023e-06	2.30758e-06	-1.58582e-07	2.14899e-06	3.57147e-06	-3.40049e-07	3.23142e-06	1.61254e-06	-1.30819e-07	1.48172e-06	1.49659e-06	-1.57855e-07	1.33873e-06	1.32878e-06	9.84915e-08	1.42727e-06	7.55519e-07	-4.29637e-08	7.12555e-07
25.166	1.67896e-06	-1.12571e-07	1.56639e-06	1.19691e-06	-5.81877e-08	1.13872e-06	2.30455e-06	-1.58483e-07	2.14607e-06	3.56738e-06	-3.39864e-07	3.22752e-06	1.60964e-06	-1.30584e-07	1.47905e-06	1.49455e-06	-1.57672e-07	1.33688e-06	1.32670e-06	9.84827e-08	1.42518e-06	7.53823e-07	-4.28673e-08	7.10956e-07
25.190	1.67564e-06	-1.12348e-07	1.56330e-06	1.19521e-06	-5.79842e-08	1.13723e-06	2.30154e-06	-1.58384e-07	2.14315e-06	3.56330e-06	-3.39675e-07	3.22362e-06	1.60673e-06	-1.30348e-07	1.47638e-06	1.49252e-06	-1.57489e-07	1.33503e-06	1.32464e-06	9.84730e-08	1.42311e-06	7.52127e-07	-4.27708e-08	7.09356e-07
25.215	1.67233e-06	-1.12126e-07	1.56020e-06	1.19352e-06	-5.77827e-08	1.13573e-06	2.29852e-06	-1.58286e-07	2.14023e-06	3.55922e-06	-3.39483e-07	3.21974e-06	1.60382e-06	-1.30112e-07	1.47371e-06	1.49049e-06	-1.57305e-07	1.33319e-06	1.32259e-06	9.84624e-08	1.42105e-06	7.50430e-07	-4.26743e-08	7.07755e-07
25.240	1.66901e-06	-1.11903e-07	1.55711e-06	1.19183e-06	-5.75833e-08	1.13424e-06	2.29551e-06	-1.58188e-07	2.13732e-06	3.55514e-06	-3.39287e-07	3.21585e-06	1.60091e-06	-1.29876e-07	1.47103e-06	1.48848e-06	-1.57121e-07	1.33136e-06	1.32055e-06	9.84510e-08	1.41900e-06	7.48732e-07	-4.25778e-08	7.06154e-07
25.264	1.66570e-06	-1.11681e-07	1.55401e-06	1.19014e-06	-5.73860e-08	1.13276e-06	2.29250e-06	-1.58090e-07	2.13441e-06	3.55107e-06	-3.39087e-07	3.21198e-06	1.59800e-06	-1.29640e-07	1.46836e-06	1.48647e-06	-1.56937e-07	1.32953e-06	1.31852e-06	9.84387e-08	1.41696e-06	7.47035e-07	-4.24813e-08	7.04553e-07
25.289	1.66238e-06	-1.11459e-07	1.55092e-06	1.18847e-06	-5.71908e-08	1.13127e-06	2.28950e-06	-1.57993e-07	2.13151e-06	3.54699e-06	-3.38883e-07	3.20811e-06	1.59508e-06	-1.29403e-07	1.46568e-06	1.48447e-06	-1.56752e-07	1.32772e-06	1.31651e-06	9.84255e-08	1.41494e-06	7.45337e-07	-4.23847e-08	7.02952e-07
25.313	1.65907e-06	-1.11237e-07	1.54784e-06	1.18679e-06	-5.69976e-08	1.12980e-06	2.28650e-06	-1.57895e-07	2.12861e-06	3.54293e-06	-3.38676e-07	3.20425e-06	1.59217e-06	-1.29166e-07	1.46300e-06	1.48248e-06	-1.56567e-07	1.32591e-06	1.31451e-06	9.84114e-08	1.41292e-06	7.43639e-07	-4.22882e-08	7.01350e-07
25.338	1.65576e-06	-1.11015e-07	1.54475e-06	1.18513e-06	-5.68066e-08	1.12832e-06	2.28351e-06	-1.57798e-07	2.12571e-06	3.53886e-06	-3.38465e-07	3.20040e-06	1.58925e-06	-1.28930e-07	1.46032e-06	1.48049e-06	-1.56382e-07	1.32411e-06	1.31252e-06	9.83965e-08	1.41092e-06	7.41940e-07	-4.21916e-08	6.99749e-07
25.362	1.65246e-06	-1.10794e-07	1.54166e-06	1.18347e-06	-5.66176e-08	1.12686e-06	2.28052e-06	-1.57701e-07	2.12282e-06	3.53480e-06	-3.38251e-07	3.19655e-06	1.58632e-06	-1.28693e-07	1.45763e-06	1.47852e-06	-1.56196e-07	1.32232e-06	1.31055e-06	9.83807e-08	1.40893e-06	7.40242e-07	-4.20950e-08	6.98147e-07
25.387	1.64915e-06	-1.10572e-07	1.53858e-06	1.18182e-06	-5.64308e-08	1.12539e-06	2.27754e-06	-1.57604e-07	2.11993e-06	3.53074e-06	-3.38032e-07	3.19271e-06	1.58340e-06	-1.28456e-07	1.45495e-06	1.47655e-06	-1.56011e-07	1.32054e-06	1.30859e-06	9.83640e-08	1.40695e-06	7.38544e-07	-4.19984e-08	6.96545e-07
25.412	1.64585e-06	-1.10351e-07	1.53550e-06	1.18018e-06	-5.62461e-08	1.12393e-06	2.27456e-06	-1.57508e-07	2.11705e-06	3.52669e-06	-3.37810e-07	3.18888e-06	1.58048e-06	-1.28218e-07	1.45226e-06	1.47459e-06	-1.55824e-07	1.31877e-06	1.30664e-06	9.83465e-08	1.40499e-06	7.36846e-07	-4.19019e-08	6.94944e-07
25.436	1.64256e-06	-1.10130e-07	1.53243e-06	1.17854e-06	-5.60635e-08	1.12248e-06	2.27158e-06	-1.57411e-07	2.11417e-06	3.52264e-06	-3.37584e-07	3.18505e-06	1.57755e-06	-1.27981e-07	1.44957e-06	1.47264e-06	-1.55638e-07	1.31700e-06	1.30470e-06	9.83281e-08	1.40303e-06	7.35148e-07	-4.18053e-08	6.93342e-07
25.461	1.63926e-06	-1.09909e-07	1.52935e-06	1.17691e-06	-5.58830e-08	1.12103e-06	2.26861e-06	-1.57315e-07	2.11130e-06	3.51859e-06	-3.37355e-07	3.18124e-06	1.57462e-06	-1.27743e-07	1.44688e-06	1.47070e-06	-1.55451e-07	1.31525e-06	1.30278e-06	9.83088e-08	1.40109e-06	7.33450e-07	-4.17088e-08	6.91741e-07
25.485	1.63597e-06	-1.09688e-07	1.52628e-06	1.17528e-06	-5.57047e-08	1.11958e-06	2.26565e-06	-1.57219e-07	2.10843e-06	3.51455e-06	-3.37122e-07	3.17743e-06	1.57170e-06	-1.27506e-07	1.44419e-06	1.46877e-06	-1.55264e-07	1.31350e-06	1.30087e-06	9.82886e-08	1.39916e-06	7.31752e-07	-4.16122e-08	6.90140e-07
25.510	1.63268e-06	-1.09467e-07	1.52321e-06	1.17367e-06	-5.55285e-08	1.11814e-06	2.26269e-06	-1.57124e-07	2.10556e-06	3.51051e-06	-3.36885e-07	3.17363e-06	1.56877e-06	-1.27268e-07	1.44150e-06	1.46684e-06	-1.55077e-07	1.31177e-06	1.29897e-06	9.82675e-08	1.39724e-06	7.30055e-07	-4.15157e-08	6.88539e-07
25.534	1.62939e-06	-1.09247e-07	1.52015e-06	1.17205e-06	-5.53545e-08	1.11670e-06	2.25973e-06	-1.57028e-07	2.10270e-06	3.50648e-06	-3.36644e-07	3.16983e-06	1.56584e-06	-1.27030e-07	1.43880e-06	1.46493e-06	-1.54890e-07	1.31004e-06	1.29709e-06	9.82456e-08	1.39534e-06	7.28358e-07	-4.14192e-08	6.86939e-07
25.559	1.62611e-06	-1.09027e-07	1.51708e-06	1.17045e-06	-5.51826e-08	1.11527e-06	2.25678e-06	-1.56933e-07	2.09985e-06	3.50245e-06	-3.36400e-07	3.16605e-06	1.56290e-06	-1.26793e-07	1.43611e-06	1.46302e-06	-1.54702e-07	1.30832e-06	1.29522e-06	9.82228e-08	1.39344e-06	7.26662e-07	-4.13228e-08	6.85339e-07
25.584	1.62283e-06	-1.08807e-07	1.51402e-06	1.16885e-06	-5.50128e-08	1.11384e-06	2.25384e-06	-1.56838e-07	2.09700e-06	3.49842e-06	-3.36152e-07	3.16227e-06	1.55997e-06	-1.26555e-07	1.43342e-06	1.46112e-06	-1.54514e-07	1.30661e-06	1.29336e-06	9.81991e-08	1.39156e-06	7.24966e-07	-4.12263e-08	6.83740e-07
25.608	1.61955e-06	-1.08587e-07	1.51097e-06	1.16726e-06	-5.48453e-08	1.11242e-06	2.25090e-06	-1.56743e-07	2.09416e-06	3.49440e-06	-3.35901e-07	3.15850e-06	1.55704e-06	-1.26317e-07	1.43072e-06	1.45923e-06	-1.54326e-07	1.30490e-06	1.29152e-06	9.81745e-08	1.38969e-06	7.23271e-07	-4.11299e-08	6.82141e-07
25.633	1.61628e-06	-1.08368e-07	1.50791e-06	1.16568e-06	-5.46799e-08	1.11100e-06	2.24797e-06	-1.56648e-07	2.09132e-06	3.49039e-06	-3.35646e-07	3.15474e-06	1.55410e-06	-1.26079e-07	1.42803e-06	1.45735e-06	-1.54137e-07	1.30321e-06	1.28969e-06	9.81490e-08	1.38784e-06	7.21577e-07	-4.10336e-08	6.80543e-07
25.657	1.61301e-06	-1.08149e-07	1.50487e-06	1.16410e-06	-5.45166e-08	1.10959e-06	2.24504e-06	-1.56554e-07	2.08849e-06	3.48638e-06	-3.35387e-07	3.15099e-06	1.55117e-06	-1.25841e-07	1.42533e-06	1.45548e-06	-1.53949e-07	1.30153e-06	1.28787e-06	9.81226e-08	1.38599e-06	7.19883e-07	-4.09373e-08	6.78946e-07
25.682	1.60975e-06	-1.07930e-07	1.50182e-06	1.16253e-06	-5.43556e-08	1.10818e-06	2.24212e-06	-1.56460e-07	2.08566e-06	3.48237e-06	-3.35125e-07	3.14725e-06	1.54823e-06	-1.25603e-07	1.42263e-06	1.45361e-06	-1.53760e-07	1.29985e-06	1.28607e-06	9.80954e-08	1.38416e-06	7.18190e-07	-4.08410e-08	6.77349e-07
25.706	1.60649e-06	-1.07712e-07	1.49878e-06	1.16097e-06	-5.41967e-08	1.10678e-06	2.23920e-06	-1.56366e-07	2.08284e-06	3.47838e-06	-3.34858e-07	3.14352e-06	1.54530e-06	-1.25364e-07	1.41993e-06	1.45176e-06	-1.53571e-07	1.29819e-06	1.28428e-06	9.80672e-08	1.38234e-06	7.16498e-07	-4.07448e-08	6.75754e-07
25.731	1.60324e-06	-1.07493e-07	1.49574e-06	1.15942e-06	-5.40400e-08	1.10538e-06	2.23629e-06	-1.56272e-07	2.08002e-06	3.47438e-06	-3.34589e-07	3.13979e-06	1.54236e-06	-1.25126e-07	1.41724e-06	1.44991e-06	-1.53382e-07	1.29653e-06	1.28250e-06	9.80382e-08	1.38054e-06	7.14807e-07	-4.06486e-08	6.74159e-07
25.756	1.59998e-06	-1.07275e-07	1.49271e-06	1.15787e-06	-5.38855e-08	1.10399e-06	2.23339e-06	-1.56178e-07	2.07721e-06	3.47039e-06	-3.34315e-07	3.13608e-06	1.53943e-06	-1.24888e-07	1.41454e-06	1.44808e-06	-1.53192e-07	1.29488e-06	1.28074e-06	9.80083e-08	1.37875e-06	7.13117e-07	-4.05525e-08	6.72565e-07
25.780	1.59674e-06	-1.07058e-07	1.48968e-06	1.15633e-06	-5.37332e-08	1.10260e-06	2.23049e-06	-1.56085e-07	2.07441e-06	3.46641e-06	-3.34038e-07	3.13237e-06	1.53649e-06	-1.24650e-07	1.41184e-06	1.44625e-06	-1.53003e-07	1.29324e-06	1.27899e-06	9.79775e-08	1.37697e-06	7.11428e-07	-4.04565e-08	6.70972e-07
25.805	1.59350e-06	-1.06840e-07	1.48665e-06	1.15480e-06	-5.35831e-08	1.10121e-06	2.22760e-06	-1.55992e-07	2.07161e-06	3.46243e-06	-3.33758e-07	3.12868e-06	1.53356e-06	-1.24412e-07	1.40915e-06	1.44443e-06	-1.52813e-07	1.29162e-06	1.27725e-06	9.79458e-08	1.37520e-06	7.09740e-07	-4.03605e-08	6.69380e-07
25.829	1.59026e-06	-1.06623e-07	1.48363e-06	1.15327e-06	-5.34352e-08	1.09984e-06	2.22472e-06	-1.55899e-07	2.06882e-06	3.45846e-06	-3.33473e-07	3.12499e-06	1.53062e-06	-1.24174e-07	1.40645e-06	1.44262e-06	-1.52623e-07	1.29000e-06	1.27553e-06	9.79132e-08	1.37344e-06	7.08054e-07	-4.02646e-08	6.67789e-07
25.854	1.58703e-06	-1.06406e-07	1.48062e-06	1.15175e-06	-5.32895e-08	1.09847e-06	2.22184e-06	-1.55806e-07	2.06603e-06	3.45450e-06	-3.33185e-07	3.12131e-06	1.52769e-06	-1.23936e-07	1.40375e-06	1.44082e-06	-1.52433e-07	1.28839e-06	1.27382e-06	9.78797e-08	1.37170e-06	7.06368e-07	-4.01687e-08	6.66200e-07
25.879	1.58380e-06	-1.06190e-07	1.47761e-06	1.15024e-06	-5.31460e-08	1.09710e-06	2.21897e-06	-1.55713e-07	2.06326e-06	3.45054e-06	-3.32894e-07	3.11765e-06	1.52475e-06	-1.23698e-07	1.40106e-06	1.43903e-06	-1.52243e-07	1.28679e-06	1.27213e-06	9.78453e-08	1.36997e-06	7.04684e-07	-4.00730e-08	6.64611e-07
25.903	1.58058e-06	-1.05974e-07	1.47460e-06	1.14874e-06	-5.30048e-08	1.09574e-06	2.21610e-06	-1.55621e-07	2.06048e-06	3.44659e-06	-3.32598e-07	3.11399e-06	1.52182e-06	-1.23460e-07	1.39836e-06	1.43725e-06	-1.52052e-07	1.28520e-06	1.27045e-06	9.78101e-08	1.36826e-06	7.03002e-07	-3.99773e-08	6.63025e-07
25.928	1.57736e-06	-1.05758e-07	1.47160e-06	1.14725e-06	-5.28658e-08	1.09438e-06	2.21325e-06	-1.55529e-07	2.05772e-06	3.44264e-06	-3.32300e-07	3.11034e-06	1.51889e-06	-1.23222e-07	1.39567e-06	1.43548e-06	-1.51862e-07	1.28362e-06	1.26878e-06	9.77739e-08	1.36656e-06	7.01321e-07	-3.98817e-08	6.61439e-07
25.952	1.57415e-06	-1.05543e-07	1.46860e-06	1.14576e-06	-5.27290e-08	1.09303e-06	2.21040e-06	-1.55437e-07	2.05496e-06	3.43870e-06	-3.31997e-07	3.10670e-06	1.51596e-06	-1.22984e-07	1.39297e-06	1.43372e-06	-1.51671e-07	1.28204e-06	1.26713e-06	9.77369e-08	1.36487e-06	6.99641e-07	-3.97862e-08	6.59855e-07
25.977	1.57094e-06	-1.05328e-07	1.46561e-06	1.14428e-06	-5.25944e-08	1.09168e-06	2.20755e-06	-1.55345e-07	2.05221e-06	3.43477e-06	-3.31691e-07	3.10308e-06	1.51302e-06	-1.22746e-07	1.39028e-06	1.43196e-06	-1.51481e-07	1.28048e-06	1.26549e-06	9.76989e-08	1.36319e-06	6.97963e-07	-3.96907e-08	6.58272e-07
26.001	1.56774e-06	-1.05113e-07	1.46263e-06	1.14281e-06	-5.24621e-08	1.09034e-06	2.20471e-06	-1.55253e-07	2.04946e-06	3.43084e-06	-3.31381e-07	3.09946e-06	1.51009e-06	-1.22508e-07	1.38759e-06	1.43022e-06	-1.51290e-07	1.27893e-06	1.26387e-06	9.76600e-08	1.36153e-06	6.96286e-07	-3.95954e-08	6.56691e-07
26.026	1.56455e-06	-1.04899e-07	1.45965e-06	1.14134e-06	-5.23320e-08	1.08901e-06	2.20188e-06	-1.55162e-07	2.04672e-06	3.42693e-06	-3.31068e-07	3.09586e-06	1.50717e-06	-1.22271e-07	1.38489e-06	1.42849e-06	-1.51099e-07	1.27739e-06	1.26226e-06	9.76203e-08	1.35988e-06	6.94611e-07	-3.95001e-08	6.55111e-07
26.051	1.56136e-06	-1.04685e-07	1.45667e-06	1.13988e-06	-5.22041e-08	1.08768e-06	2.19906e-06	-1.55071e-07	2.04399e-06	3.42301e-06	-3.30751e-07	3.09226e-06	1.50424e-06	-1.22033e-07	1.38220e-06	1.42676e-06	-1.50908e-07	1.27586e-06	1.26066e-06	9.75796e-08	1.35824e-06	6.92938e-07	-3.94050e-08	6.53533e-07
26.075	1.55817e-06	-1.04472e-07	1.45370e-06	1.13844e-06	-5.20785e-08	1.08636e-06	2.19625e-06	-1.54980e-07	2.04127e-06	3.41911e-06	-3.30430e-07	3.08868e-06	1.50131e-06	-1.21796e-07	1.37951e-06	1.42505e-06	-1.50717e-07	1.27433e-06	1.25908e-06	9.75381e-08	1.35661e-06	6.91267e-07	-3.93100e-08	6.51957e-07
26.100	1.55500e-06	-1.04259e-07	1.45074e-06	1.13699e-06	-5.19552e-08	1.08504e-06	2.19344e-06	-1.54889e-07	2.03855e-06	3.41521e-06	-3.30106e-07	3.08511e-06	1.49839e-06	-1.21558e-07	1.37683e-06	1.42335e-06	-1.50526e-07	1.27282e-06	1.25751e-06	9.74956e-08	1.35500e-06	6.89598e-07	-3.92150e-08	6.50383e-07
26.124	1.55183e-06	-1.04046e-07	1.44778e-06	1.13556e-06	-5.18341e-08	1.08373e-06	2.19064e-06	-1.54798e-07	2.03584e-06	3.41132e-06	-3.29778e-07	3.08154e-06	1.49546e-06	-1.21321e-07	1.37414e-06	1.42165e-06	-1.50334e-07	1.27132e-06	1.25595e-06	9.74523e-08	1.35341e-06	6.87930e-07	-3.91202e-08	6.48810e-07
26.149	1.54866e-06	-1.03834e-07	1.44483e-06	1.13414e-06	-5.17152e-08	1.08242e-06	2.18784e-06	-1.54708e-07	2.03314e-06	3.40744e-06	-3.29447e-07	3.07799e-06	1.49254e-06	-1.21084e-07	1.37145e-06	1.41997e-06	-1.50143e-07	1.26982e-06	1.25442e-06	9.74080e-08	1.35182e-06	6.86265e-07	-3.90255e-08	6.47239e-07
26.173	1.54550e-06	-1.03622e-07	1.44188e-06	1.13272e-06	-5.15987e-08	1.08112e-06	2.18506e-06	-1.54618e-07	2.03044e-06	3.40357e-06	-3.29112e-07	3.07446e-06	1.48962e-06	-1.20847e-07	1.36877e-06	1.41829e-06	-1.49952e-07	1.26834e-06	1.25289e-06	9.73628e-08	1.35025e-06	6.84602e-07	-3.89309e-08	6.45671e-07
26.198	1.54235e-06	-1.03411e-07	1.43894e-06	1.13131e-06	-5.14844e-08	1.07983e-06	2.18228e-06	-1.54527e-07	2.02775e-06	3.39970e-06	-3.28773e-07	3.07093e-06	1.48670e-06	-1.20610e-07	1.36609e-06	1.41663e-06	-1.49760e-07	1.26687e-06	1.25138e-06	9.73168e-08	1.34870e-06	6.82940e-07	-3.88365e-08	6.44104e-07
26.223	1.53921e-06	-1.03200e-07	1.43601e-06	1.12991e-06	-5.13723e-08	1.07854e-06	2.17951e-06	-1.54438e-07	2.02508e-06	3.39584e-06	-3.28431e-07	3.06741e-06	1.48378e-06	-1.20374e-07	1.36341e-06	1.41497e-06	-1.49569e-07	1.26541e-06	1.24988e-06	9.72698e-08	1.34715e-06	6.81281e-07	-3.87421e-08	6.42539e-07
26.247	1.53607e-06	-1.02990e-07	1.43308e-06	1.12852e-06	-5.12626e-08	1.07725e-06	2.17675e-06	-1.54348e-07	2.02240e-06	3.39199e-06	-3.28085e-07	3.06391e-06	1.48087e-06	-1.20137e-07	1.36073e-06	1.41333e-06	-1.49377e-07	1.26395e-06	1.24840e-06	9.72219e-08	1.34562e-06	6.79624e-07	-3.86479e-08	6.40977e-07
26.272	1.53294e-06	-1.02780e-07	1.43016e-06	1.12713e-06	-5.11551e-08	1.07598e-06	2.17400e-06	-1.54258e-07	2.01974e-06	3.38815e-06	-3.27735e-07	3.06042e-06	1.47796e-06	-1.19901e-07	1.35805e-06	1.41170e-06	-1.49186e-07	1.26251e-06	1.24693e-06	9.71732e-08	1.34411e-06	6.77970e-07	-3.85538e-08	6.39416e-07
26.296	1.52981e-06	-1.02571e-07	1.42724e-06	1.12575e-06	-5.10498e-08	1.07470e-06	2.17125e-06	-1.54169e-07	2.01708e-06	3.38432e-06	-3.27382e-07	3.05694e-06	1.47504e-06	-1.19665e-07	1.35538e-06	1.41007e-06	-1.48994e-07	1.26108e-06	1.24548e-06	9.71235e-08	1.34260e-06	6.76318e-07	-3.84598e-08	6.37858e-07
26.321	1.52670e-06	-1.02362e-07	1.42434e-06	1.12439e-06	-5.09469e-08	1.07344e-06	2.16852e-06	-1.54080e-07	2.01444e-06	3.38049e-06	-3.27026e-07	3.05347e-06	1.47214e-06	-1.19429e-07	1.35271e-06	1.40846e-06	-1.48803e-07	1.25965e-06	1.24404e-06	9.70729e-08	1.34111e-06	6.74668e-07	-3.83660e-08	6.36302e-07
26.345	1.52359e-06	-1.02153e-07	1.42143e-06	1.12303e-06	-5.08463e-08	1.07218e-06	2.16579e-06	-1.53991e-07	2.01180e-06	3.37668e-06	-3.26665e-07	3.05001e-06	1.46923e-06	-1.19193e-07	1.35004e-06	1.40685e-06	-1.48611e-07	1.25824e-06	1.24262e-06	9.70214e-08	1.33964e-06	6.73021e-07	-3.82724e-08	6.34748e-07
26.370	1.52048e-06	-1.01945e-07	1.41854e-06	1.12167e-06	-5.07479e-08	1.07093e-06	2.16307e-06	-1.53902e-07	2.00916e-06	3.37287e-06	-3.26301e-07	3.04657e-06	1.46633e-06	-1.18958e-07	1.34737e-06	1.40526e-06	-1.48420e-07	1.25684e-06	1.24121e-06	9.69690e-08	1.33818e-06	6.71376e-07	-3.81788e-08	6.33197e-07
26.395	1.51739e-06	-1.01738e-07	1.41565e-06	1.12033e-06	-5.06518e-08	1.06968e-06	2.16035e-06	-1.53813e-07	2.00654e-06	3.36907e-06	-3.25934e-07	3.04314e-06	1.46343e-06	-1.18722e-07	1.34470e-06	1.40368e-06	-1.48228e-07	1.25545e-06	1.23981e-06	9.69157e-08	1.33673e-06	6.69734e-07	-3.80854e-08	6.31648e-07
26.419	1.51430e-06	-1.01531e-07	1.41277e-06	1.11900e-06	-5.05580e-08	1.06844e-06	2.15765e-06	-1.53725e-07	2.00393e-06	3.36528e-06	-3.25562e-07	3.03972e-06	1.46053e-06	-1.18487e-07	1.34204e-06	1.40210e-06	-1.48037e-07	1.25407e-06	1.23843e-06	9.68614e-08	1.33529e-06	6.68094e-07	-3.79922e-08	6.30102e-07
26.444	1.51122e-06	-1.01324e-07	1.40990e-06	1.11767e-06	-5.04665e-08	1.06720e-06	2.15496e-06	-1.53636e-07	2.00132e-06	3.36150e-06	-3.25188e-07	3.03632e-06	1.45763e-06	-1.18252e-07	1.33938e-06	1.40054e-06	-1.47845e-07	1.25270e-06	1.23707e-06	9.68063e-08	1.33387e-06	6.66457e-07	-3.78991e-08	6.28558e-07
26.468	1.50815e-06	-1.01118e-07	1.40703e-06	1.11635e-06	-5.03773e-08	1.06598e-06	2.15227e-06	-1.53548e-07	1.99872e-06	3.35773e-06	-3.24809e-07	3.03292e-06	1.45474e-06	-1.18018e-07	1.33672e-06	1.39899e-06	-1.47654e-07	1.25134e-06	1.23572e-06	9.67503e-08	1.33247e-06	6.64823e-07	-3.78062e-08	6.27017e-07
26.493	1.50509e-06	-1.00913e-07	1.40417e-06	1.11504e-06	-5.02904e-08	1.06475e-06	2.14959e-06	-1.53460e-07	1.99613e-06	3.35397e-06	-3.24427e-07	3.02954e-06	1.45185e-06	-1.17783e-07	1.33407e-06	1.39745e-06	-1.47462e-07	1.24999e-06	1.23438e-06	9.66933e-08	1.33107e-06	6.63191e-07	-3.77134e-08	6.25478e-07
26.518	1.50203e-06	-1.00708e-07	1.40132e-06	1.11374e-06	-5.02058e-08	1.06354e-06	2.14693e-06	-1.53372e-07	1.99355e-06	3.35022e-06	-3.24041e-07	3.02618e-06	1.44896e-06	-1.17549e-07	1.33142e-06	1.39592e-06	-1.47271e-07	1.24865e-06	1.23306e-06	9.66355e-08	1.32970e-06	6.61563e-07	-3.76208e-08	6.23942e-07
26.542	1.49898e-06	-1.00503e-07	1.39848e-06	1.11245e-06	-5.01235e-08	1.06233e-06	2.14427e-06	-1.53285e-07	1.99098e-06	3.34648e-06	-3.23652e-07	3.02283e-06	1.44608e-06	-1.17315e-07	1.32877e-06	1.39440e-06	-1.47080e-07	1.24732e-06	1.23175e-06	9.65767e-08	1.32833e-06	6.59937e-07	-3.75284e-08	6.22409e-07
26.567	1.49594e-06	-1.00300e-07	1.39564e-06	1.11117e-06	-5.00436e-08	1.06112e-06	2.14162e-06	-1.53197e-07	1.98842e-06	3.34275e-06	-3.23259e-07	3.01949e-06	1.44320e-06	-1.17082e-07	1.32612e-06	1.39289e-06	-1.46888e-07	1.24600e-06	1.23046e-06	9.65170e-08	1.32698e-06	6.58315e-07	-3.74361e-08	6.20879e-07
26.591	1.49291e-06	-1.00096e-07	1.39281e-06	1.10989e-06	-4.99659e-08	1.05993e-06	2.13898e-06	-1.53110e-07	1.98587e-06	3.33902e-06	-3.22863e-07	3.01616e-06	1.44032e-06	-1.16848e-07	1.32348e-06	1.39139e-06	-1.46697e-07	1.24469e-06	1.22919e-06	9.64564e-08	1.32564e-06	6.56695e-07	-3.73440e-08	6.19351e-07
26.616	1.48989e-06	-9.98936e-08	1.38999e-06	1.10863e-06	-4.98905e-08	1.05874e-06	2.13634e-06	-1.53023e-07	1.98332e-06	3.33531e-06	-3.22462e-07	3.01285e-06	1.43745e-06	-1.16615e-07	1.32084e-06	1.38990e-06	-1.46506e-07	1.24340e-06	1.22792e-06	9.63949e-08	1.32432e-06	6.55078e-07	-3.72520e-08	6.17826e-07
26.640	1.48687e-06	-9.96915e-08	1.38718e-06	1.10737e-06	-4.98174e-08	1.05755e-06	2.13372e-06	-1.52935e-07	1.98079e-06	3.33161e-06	-3.22058e-07	3.00955e-06	1.43458e-06	-1.16382e-07	1.31820e-06	1.38842e-06	-1.46315e-07	1.24211e-06	1.22668e-06	9.63325e-08	1.32301e-06	6.53465e-07	-3.71603e-08	6.16305e-07
26.665	1.48387e-06	-9.94899e-08	1.38438e-06	1.10612e-06	-4.97467e-08	1.05638e-06	2.13111e-06	-1.52849e-07	1.97826e-06	3.32792e-06	-3.21651e-07	3.00627e-06	1.43172e-06	-1.16150e-07	1.31557e-06	1.38696e-06	-1.46124e-07	1.24083e-06	1.22545e-06	9.62691e-08	1.32171e-06	6.51855e-07	-3.70687e-08	6.14786e-07
26.690	1.48087e-06	-9.92890e-08	1.38158e-06	1.10488e-06	-4.96782e-08	1.05521e-06	2.12851e-06	-1.52762e-07	1.97574e-06	3.32424e-06	-3.21240e-07	3.00300e-06	1.42885e-06	-1.15918e-07	1.31294e-06	1.38550e-06	-1.45933e-07	1.23957e-06	1.22423e-06	9.62049e-08	1.32043e-06	6.50248e-07	-3.69773e-08	6.13270e-07
26.714	1.47788e-06	-9.90886e-08	1.37879e-06	1.10365e-06	-4.96121e-08	1.05404e-06	2.12591e-06	-1.52675e-07	1.97324e-06	3.32057e-06	-3.20825e-07	2.99974e-06	1.42600e-06	-1.15686e-07	1.31031e-06	1.38406e-06	-1.45743e-07	1.23831e-06	1.22303e-06	9.61397e-08	1.31917e-06	6.48644e-07	-3.68861e-08	6.11758e-07
26.739	1.47490e-06	-9.88888e-08	1.37601e-06	1.10243e-06	-4.95483e-08	1.05288e-06	2.12333e-06	-1.52589e-07	1.97074e-06	3.31691e-06	-3.20407e-07	2.99650e-06	1.42314e-06	-1.15454e-07	1.30769e-06	1.38262e-06	-1.45552e-07	1.23707e-06	1.22184e-06	9.60737e-08	1.31791e-06	6.47043e-07	-3.67951e-08	6.10248e-07
26.763	1.47193e-06	-9.86896e-08	1.37324e-06	1.10122e-06	-4.94868e-08	1.05173e-06	2.12076e-06	-1.52502e-07	1.96825e-06	3.31326e-06	-3.19985e-07	2.99327e-06	1.42029e-06	-1.15223e-07	1.30507e-06	1.38120e-06	-1.45362e-07	1.23584e-06	1.22067e-06	9.60067e-08	1.31668e-06	6.45446e-07	-3.67043e-08	6.08742e-07
26.788	1.46897e-06	-9.84911e-08	1.37048e-06	1.10002e-06	-4.94276e-08	1.05059e-06	2.11819e-06	-1.52416e-07	1.96578e-06	3.30962e-06	-3.19559e-07	2.99006e-06	1.41744e-06	-1.14992e-07	1.30245e-06	1.37979e-06	-1.45172e-07	1.23462e-06	1.21951e-06	9.59388e-08	1.31545e-06	6.43853e-07	-3.66137e-08	6.07239e-07
26.812	1.46602e-06	-9.82931e-08	1.36772e-06	1.09882e-06	-4.93708e-08	1.04945e-06	2.11564e-06	-1.52330e-07	1.96331e-06	3.30599e-06	-3.19130e-07	2.98686e-06	1.41460e-06	-1.14761e-07	1.29984e-06	1.37839e-06	-1.44981e-07	1.23341e-06	1.21837e-06	9.58699e-08	1.31424e-06	6.42262e-07	-3.65232e-08	6.05739e-07
26.837	1.46307e-06	-9.80958e-08	1.36498e-06	1.09764e-06	-4.93163e-08	1.04832e-06	2.11309e-06	-1.52244e-07	1.96085e-06	3.30238e-06	-3.18697e-07	2.98368e-06	1.41176e-06	-1.14531e-07	1.29723e-06	1.37700e-06	-1.44791e-07	1.23221e-06	1.21725e-06	9.58002e-08	1.31305e-06	6.40676e-07	-3.64330e-08	6.04243e-07
26.862	1.46014e-06	-9.78991e-08	1.36224e-06	1.09646e-06	-4.92641e-08	1.04720e-06	2.11056e-06	-1.52158e-07	1.95840e-06	3.29877e-06	-3.18260e-07	2.98051e-06	1.40893e-06	-1.14301e-07	1.29463e-06	1.37562e-06	-1.44602e-07	1.23102e-06	1.21614e-06	9.57296e-08	1.31187e-06	6.39093e-07	-3.63430e-08	6.02750e-07
26.886	1.45722e-06	-9.77031e-08	1.35951e-06	1.09529e-06	-4.92142e-08	1.04608e-06	2.10804e-06	-1.52072e-07	1.95596e-06	3.29518e-06	-3.17820e-07	2.97736e-06	1.40610e-06	-1.14072e-07	1.29203e-06	1.37425e-06	-1.44412e-07	1.22984e-06	1.21504e-06	9.56580e-08	1.31070e-06	6.37513e-07	-3.62532e-08	6.01260e-07
26.911	1.45430e-06	-9.75077e-08	1.35679e-06	1.09413e-06	-4.91666e-08	1.04497e-06	2.10552e-06	-1.51987e-07	1.95354e-06	3.29160e-06	-3.17376e-07	2.97422e-06	1.40328e-06	-1.13843e-07	1.28943e-06	1.37290e-06	-1.44223e-07	1.22867e-06	1.21396e-06	9.55855e-08	1.30955e-06	6.35938e-07	-3.61636e-08	5.99774e-07
26.935	1.45140e-06	-9.73129e-08	1.35408e-06	1.09299e-06	-4.91214e-08	1.04386e-06	2.10302e-06	-1.51901e-07	1.95112e-06	3.28803e-06	-3.16928e-07	2.97110e-06	1.40046e-06	-1.13614e-07	1.28684e-06	1.37155e-06	-1.44033e-07	1.22752e-06	1.21289e-06	9.55121e-08	1.30841e-06	6.34366e-07	-3.60742e-08	5.98291e-07
26.960	1.44850e-06	-9.71188e-08	1.35138e-06	1.09185e-06	-4.90785e-08	1.04277e-06	2.10053e-06	-1.51816e-07	1.94871e-06	3.28447e-06	-3.16477e-07	2.96800e-06	1.39764e-06	-1.13385e-07	1.28426e-06	1.37022e-06	-1.43844e-07	1.22637e-06	1.21185e-06	9.54378e-08	1.30728e-06	6.32797e-07	-3.59850e-08	5.96812e-07
26.984	1.44562e-06	-9.69254e-08	1.34869e-06	1.09072e-06	-4.90379e-08	1.04168e-06	2.09805e-06	-1.51730e-07	1.94632e-06	3.28093e-06	-3.16022e-07	2.96491e-06	1.39483e-06	-1.13157e-07	1.28167e-06	1.36889e-06	-1.43655e-07	1.22524e-06	1.21081e-06	9.53625e-08	1.30617e-06	6.31233e-07	-3.58960e-08	5.95337e-07
27.009	1.44274e-06	-9.67326e-08	1.34601e-06	1.08960e-06	-4.89997e-08	1.04060e-06	2.09558e-06	-1.51645e-07	1.94393e-06	3.27740e-06	-3.15564e-07	2.96183e-06	1.39202e-06	-1.12930e-07	1.27909e-06	1.36758e-06	-1.43467e-07	1.22412e-06	1.20979e-06	9.52864e-08	1.30508e-06	6.29672e-07	-3.58073e-08	5.93865e-07
27.034	1.43988e-06	-9.65405e-08	1.34334e-06	1.08848e-06	-4.89637e-08	1.03952e-06	2.09312e-06	-1.51560e-07	1.94156e-06	3.27387e-06	-3.15101e-07	2.95877e-06	1.38922e-06	-1.12703e-07	1.27652e-06	1.36628e-06	-1.43278e-07	1.22300e-06	1.20879e-06	9.52093e-08	1.30400e-06	6.28116e-07	-3.57188e-08	5.92397e-07
27.058	1.43702e-06	-9.63491e-08	1.34067e-06	1.08738e-06	-4.89302e-08	1.03845e-06	2.09067e-06	-1.51475e-07	1.93919e-06	3.27037e-06	-3.14635e-07	2.95573e-06	1.38643e-06	-1.12476e-07	1.27395e-06	1.36499e-06	-1.43090e-07	1.22190e-06	1.20780e-06	9.51313e-08	1.30293e-06	6.26563e-07	-3.56305e-08	5.90933e-07
27.083	1.43418e-06	-9.61583e-08	1.33802e-06	1.08629e-06	-4.88989e-08	1.03739e-06	2.08823e-06	-1.51390e-07	1.93684e-06	3.26687e-06	-3.14166e-07	2.95270e-06	1.38364e-06	-1.12249e-07	1.27139e-06	1.36372e-06	-1.42902e-07	1.22082e-06	1.20683e-06	9.50524e-08	1.30188e-06	6.25014e-07	-3.55424e-08	5.89472e-07
27.107	1.43134e-06	-9.59683e-08	1.33537e-06	1.08521e-06	-4.88700e-08	1.03634e-06	2.08580e-06	-1.51306e-07	1.93449e-06	3.26339e-06	-3.13692e-07	2.94969e-06	1.38085e-06	-1.12023e-07	1.26883e-06	1.36245e-06	-1.42714e-07	1.21974e-06	1.20587e-06	9.49726e-08	1.30084e-06	6.23470e-07	-3.54546e-08	5.88015e-07
27.132	1.42852e-06	-9.57790e-08	1.33274e-06	1.08413e-06	-4.88433e-08	1.03529e-06	2.08338e-06	-1.51221e-07	1.93216e-06	3.25992e-06	-3.13215e-07	2.94670e-06	1.37807e-06	-1.11798e-07	1.26627e-06	1.36120e-06	-1.42526e-07	1.21867e-06	1.20493e-06	9.48918e-08	1.29982e-06	6.21929e-07	-3.53670e-08	5.86562e-07
27.156	1.42571e-06	-9.55903e-08	1.33012e-06	1.08307e-06	-4.88191e-08	1.03425e-06	2.08098e-06	-1.51137e-07	1.92984e-06	3.25646e-06	-3.12735e-07	2.94372e-06	1.37530e-06	-1.11573e-07	1.26373e-06	1.35996e-06	-1.42339e-07	1.21762e-06	1.20400e-06	9.48102e-08	1.29881e-06	6.20393e-07	-3.52796e-08	5.85113e-07
27.181	1.42290e-06	-9.54024e-08	1.32750e-06	1.08201e-06	-4.87971e-08	1.03322e-06	2.07858e-06	-1.51052e-07	1.92753e-06	3.25301e-06	-3.12250e-07	2.94076e-06	1.37253e-06	-1.11348e-07	1.26118e-06	1.35872e-06	-1.42152e-07	1.21657e-06	1.20309e-06	9.47276e-08	1.29782e-06	6.18861e-07	-3.51925e-08	5.83668e-07
27.206	1.42011e-06	-9.52152e-08	1.32490e-06	1.08097e-06	-4.87775e-08	1.03219e-06	2.07620e-06	-1.50968e-07	1.92523e-06	3.24958e-06	-3.11762e-07	2.93782e-06	1.36977e-06	-1.11124e-07	1.25864e-06	1.35751e-06	-1.41965e-07	1.21554e-06	1.20220e-06	9.46441e-08	1.29684e-06	6.17333e-07	-3.51056e-08	5.82227e-07
27.230	1.41733e-06	-9.50287e-08	1.32230e-06	1.07993e-06	-4.87602e-08	1.03117e-06	2.07383e-06	-1.50883e-07	1.92295e-06	3.24616e-06	-3.11270e-07	2.93489e-06	1.36701e-06	-1.10900e-07	1.25611e-06	1.35630e-06	-1.41779e-07	1.21452e-06	1.20132e-06	9.45596e-08	1.29588e-06	6.15809e-07	-3.50189e-08	5.80790e-07
27.255	1.41456e-06	-9.48430e-08	1.31972e-06	1.07891e-06	-4.87453e-08	1.03016e-06	2.07147e-06	-1.50799e-07	1.92067e-06	3.24276e-06	-3.10775e-07	2.93198e-06	1.36426e-06	-1.10677e-07	1.25358e-06	1.35510e-06	-1.41593e-07	1.21351e-06	1.20045e-06	9.44743e-08	1.29493e-06	6.14290e-07	-3.49325e-08	5.79357e-07
27.279	1.41180e-06	-9.46580e-08	1.31714e-06	1.07789e-06	-4.87326e-08	1.02916e-06	2.06912e-06	-1.50715e-07	1.91841e-06	3.23937e-06	-3.10275e-07	2.92909e-06	1.36151e-06	-1.10454e-07	1.25106e-06	1.35392e-06	-1.41407e-07	1.21251e-06	1.19960e-06	9.43880e-08	1.29399e-06	6.12775e-07	-3.48464e-08	5.77929e-07
27.304	1.40905e-06	-9.44737e-08	1.31458e-06	1.07689e-06	-4.87223e-08	1.02816e-06	2.06678e-06	-1.50631e-07	1.91615e-06	3.23599e-06	-3.09772e-07	2.92622e-06	1.35877e-06	-1.10232e-07	1.24854e-06	1.35275e-06	-1.41221e-07	1.21152e-06	1.19877e-06	9.43008e-08	1.29307e-06	6.11264e-07	-3.47605e-08	5.76504e-07
27.329	1.40631e-06	-9.42902e-08	1.31202e-06	1.07589e-06	-4.87144e-08	1.02718e-06	2.06446e-06	-1.50547e-07	1.91391e-06	3.23262e-06	-3.09266e-07	2.92336e-06	1.35603e-06	-1.10010e-07	1.24602e-06	1.35158e-06	-1.41036e-07	1.21055e-06	1.19795e-06	9.42127e-08	1.29217e-06	6.09758e-07	-3.46748e-08	5.75084e-07
27.353	1.40359e-06	-9.41074e-08	1.30948e-06	1.07490e-06	-4.87087e-08	1.02620e-06	2.06214e-06	-1.50463e-07	1.91168e-06	3.22927e-06	-3.08755e-07	2.92052e-06	1.35331e-06	-1.09789e-07	1.24352e-06	1.35044e-06	-1.40851e-07	1.20958e-06	1.19715e-06	9.41237e-08	1.29127e-06	6.08257e-07	-3.45895e-08	5.73667e-07
27.378	1.40087e-06	-9.39254e-08	1.30695e-06	1.07393e-06	-4.87054e-08	1.02522e-06	2.05984e-06	-1.50379e-07	1.90946e-06	3.22594e-06	-3.08241e-07	2.91770e-06	1.35058e-06	-1.09568e-07	1.24102e-06	1.34930e-06	-1.40666e-07	1.20863e-06	1.19636e-06	9.40338e-08	1.29040e-06	6.06760e-07	-3.45043e-08	5.72255e-07
27.402	1.39817e-06	-9.37441e-08	1.30443e-06	1.07296e-06	-4.87044e-08	1.02426e-06	2.05755e-06	-1.50295e-07	1.90726e-06	3.22262e-06	-3.07723e-07	2.91489e-06	1.34787e-06	-1.09348e-07	1.23852e-06	1.34817e-06	-1.40482e-07	1.20769e-06	1.19559e-06	9.39429e-08	1.28954e-06	6.05267e-07	-3.44195e-08	5.70848e-07
27.427	1.39548e-06	-9.35636e-08	1.30191e-06	1.07200e-06	-4.87057e-08	1.02330e-06	2.05528e-06	-1.50212e-07	1.90506e-06	3.21931e-06	-3.07201e-07	2.91211e-06	1.34516e-06	-1.09128e-07	1.23603e-06	1.34706e-06	-1.40298e-07	1.20676e-06	1.19484e-06	9.38511e-08	1.28869e-06	6.03779e-07	-3.43348e-08	5.69445e-07
27.451	1.39280e-06	-9.33839e-08	1.29941e-06	1.07106e-06	-4.87094e-08	1.02235e-06	2.05301e-06	-1.50128e-07	1.90288e-06	3.21601e-06	-3.06675e-07	2.90934e-06	1.34246e-06	-1.08908e-07	1.23355e-06	1.34596e-06	-1.40115e-07	1.20585e-06	1.19410e-06	9.37584e-08	1.28786e-06	6.02296e-07	-3.42505e-08	5.68046e-07
27.476	1.39013e-06	-9.32049e-08	1.29692e-06	1.07012e-06	-4.87154e-08	1.02140e-06	2.05076e-06	-1.50044e-07	1.90071e-06	3.21274e-06	-3.06146e-07	2.90659e-06	1.33976e-06	-1.08690e-07	1.23107e-06	1.34487e-06	-1.39931e-07	1.20494e-06	1.19338e-06	9.36648e-08	1.28704e-06	6.00818e-07	-3.41664e-08	5.66651e-07
27.501	1.38747e-06	-9.30268e-08	1.29444e-06	1.06919e-06	-4.87237e-08	1.02047e-06	2.04852e-06	-1.49961e-07	1.89855e-06	3.20947e-06	-3.05613e-07	2.90386e-06	1.33707e-06	-1.08471e-07	1.22860e-06	1.34379e-06	-1.39748e-07	1.20405e-06	1.19267e-06	9.35702e-08	1.28624e-06	5.99344e-07	-3.40826e-08	5.65261e-07
27.525	1.38483e-06	-9.28494e-08	1.29198e-06	1.06827e-06	-4.87343e-08	1.01954e-06	2.04629e-06	-1.49877e-07	1.89641e-06	3.20622e-06	-3.05076e-07	2.90115e-06	1.33439e-06	-1.08254e-07	1.22613e-06	1.34273e-06	-1.39566e-07	1.20316e-06	1.19198e-06	9.34747e-08	1.28545e-06	5.97875e-07	-3.39991e-08	5.63876e-07
27.550	1.38219e-06	-9.26728e-08	1.28952e-06	1.06737e-06	-4.87473e-08	1.01862e-06	2.04407e-06	-1.49794e-07	1.89428e-06	3.20299e-06	-3.04536e-07	2.89845e-06	1.33171e-06	-1.08037e-07	1.22367e-06	1.34168e-06	-1.39384e-07	1.20229e-06	1.19130e-06	9.33783e-08	1.28468e-06	5.96411e-07	-3.39158e-08	5.62495e-07
27.574	1.37957e-06	-9.24971e-08	1.28707e-06	1.06647e-06	-4.87625e-08	1.01771e-06	2.04187e-06	-1.49710e-07	1.89216e-06	3.19977e-06	-3.03991e-07	2.89578e-06	1.32904e-06	-1.07820e-07	1.22122e-06	1.34063e-06	-1.39202e-07	1.20143e-06	1.19064e-06	9.32810e-08	1.28392e-06	5.94952e-07	-3.38328e-08	5.61119e-07
27.599	1.37696e-06	-9.23221e-08	1.28464e-06	1.06558e-06	-4.87801e-08	1.01680e-06	2.03967e-06	-1.49627e-07	1.89005e-06	3.19656e-06	-3.03443e-07	2.89312e-06	1.32638e-06	-1.07604e-07	1.21877e-06	1.33961e-06	-1.39021e-07	1.20059e-06	1.19000e-06	9.31828e-08	1.28318e-06	5.93497e-07	-3.37501e-08	5.59747e-07
27.623	1.37436e-06	-9.21479e-08	1.28222e-06	1.06471e-06	-4.88000e-08	1.01591e-06	2.03749e-06	-1.49544e-07	1.88795e-06	3.19337e-06	-3.02891e-07	2.89048e-06	1.32372e-06	-1.07388e-07	1.21633e-06	1.33859e-06	-1.38840e-07	1.19975e-06	1.18937e-06	9.30836e-08	1.28245e-06	5.92048e-07	-3.36677e-08	5.58380e-07
27.648	1.37178e-06	-9.19746e-08	1.27980e-06	1.06384e-06	-4.88222e-08	1.01502e-06	2.03533e-06	-1.49460e-07	1.88587e-06	3.19020e-06	-3.02335e-07	2.88786e-06	1.32107e-06	-1.07174e-07	1.21390e-06	1.33759e-06	-1.38659e-07	1.19893e-06	1.18876e-06	9.29835e-08	1.28174e-06	5.90603e-07	-3.35856e-08	5.57018e-07
27.673	1.36920e-06	-9.18021e-08	1.27740e-06	1.06298e-06	-4.88468e-08	1.01413e-06	2.03317e-06	-1.49377e-07	1.88380e-06	3.18704e-06	-3.01775e-07	2.88527e-06	1.31843e-06	-1.06959e-07	1.21147e-06	1.33659e-06	-1.38479e-07	1.19811e-06	1.18816e-06	9.28825e-08	1.28104e-06	5.89164e-07	-3.35037e-08	5.55660e-07
27.697	1.36664e-06	-9.16304e-08	1.27501e-06	1.06214e-06	-4.88736e-08	1.01326e-06	2.03103e-06	-1.49294e-07	1.88174e-06	3.18390e-06	-3.01212e-07	2.88269e-06	1.31579e-06	-1.06745e-07	1.20905e-06	1.33561e-06	-1.38299e-07	1.19731e-06	1.18758e-06	9.27806e-08	1.28036e-06	5.87729e-07	-3.34221e-08	5.54307e-07
27.722	1.36410e-06	-9.14595e-08	1.27264e-06	1.06130e-06	-4.89028e-08	1.01240e-06	2.02891e-06	-1.49210e-07	1.87970e-06	3.18077e-06	-3.00645e-07	2.88013e-06	1.31317e-06	-1.06532e-07	1.20663e-06	1.33465e-06	-1.38120e-07	1.19653e-06	1.18701e-06	9.26778e-08	1.27969e-06	5.86300e-07	-3.33409e-08	5.52959e-07
27.746	1.36156e-06	-9.12895e-08	1.27027e-06	1.06047e-06	-4.89342e-08	1.01154e-06	2.02679e-06	-1.49127e-07	1.87766e-06	3.17766e-06	-3.00073e-07	2.87759e-06	1.31055e-06	-1.06320e-07	1.20423e-06	1.33369e-06	-1.37941e-07	1.19575e-06	1.18646e-06	9.25740e-08	1.27904e-06	5.84876e-07	-3.32599e-08	5.51616e-07
27.771	1.35904e-06	-9.11203e-08	1.26792e-06	1.05966e-06	-4.89680e-08	1.01069e-06	2.02469e-06	-1.49044e-07	1.87565e-06	3.17456e-06	-2.99498e-07	2.87507e-06	1.30793e-06	-1.06108e-07	1.20182e-06	1.33275e-06	-1.37763e-07	1.19498e-06	1.18593e-06	9.24693e-08	1.27840e-06	5.83457e-07	-3.31792e-08	5.50278e-07
27.795	1.35653e-06	-9.09519e-08	1.26557e-06	1.05885e-06	-4.90041e-08	1.00985e-06	2.02260e-06	-1.48961e-07	1.87364e-06	3.17148e-06	-2.98919e-07	2.87257e-06	1.30533e-06	-1.05896e-07	1.19943e-06	1.33182e-06	-1.37585e-07	1.19423e-06	1.18541e-06	9.23637e-08	1.27777e-06	5.82043e-07	-3.30988e-08	5.48944e-07
27.820	1.35403e-06	-9.07844e-08	1.26324e-06	1.05806e-06	-4.90425e-08	1.00901e-06	2.02052e-06	-1.48877e-07	1.87165e-06	3.16842e-06	-2.98337e-07	2.87008e-06	1.30273e-06	-1.05686e-07	1.19704e-06	1.33090e-06	-1.37408e-07	1.19349e-06	1.18491e-06	9.22572e-08	1.27717e-06	5.80634e-07	-3.30187e-08	5.47615e-07
27.845	1.35154e-06	-9.06178e-08	1.26092e-06	1.05727e-06	-4.90832e-08	1.00819e-06	2.01846e-06	-1.48794e-07	1.86967e-06	3.16537e-06	-2.97750e-07	2.86762e-06	1.30014e-06	-1.05475e-07	1.19466e-06	1.32999e-06	-1.37231e-07	1.19276e-06	1.18442e-06	9.21497e-08	1.27657e-06	5.79231e-07	-3.29388e-08	5.46292e-07
27.869	1.34907e-06	-9.04520e-08	1.25862e-06	1.05650e-06	-4.91262e-08	1.00737e-06	2.01641e-06	-1.48711e-07	1.86770e-06	3.16234e-06	-2.97160e-07	2.86519e-06	1.29756e-06	-1.05266e-07	1.19229e-06	1.32910e-06	-1.37054e-07	1.19204e-06	1.18395e-06	9.20413e-08	1.27599e-06	5.77833e-07	-3.28593e-08	5.44973e-07
27.894	1.34661e-06	-9.02871e-08	1.25632e-06	1.05573e-06	-4.91715e-08	1.00656e-06	2.01438e-06	-1.48628e-07	1.86575e-06	3.15933e-06	-2.96565e-07	2.86277e-06	1.29498e-06	-1.05057e-07	1.18992e-06	1.32822e-06	-1.36879e-07	1.19134e-06	1.18350e-06	9.19320e-08	1.27543e-06	5.76440e-07	-3.27801e-08	5.43660e-07
27.918	1.34416e-06	-9.01230e-08	1.25404e-06	1.05498e-06	-4.92190e-08	1.00576e-06	2.01236e-06	-1.48544e-07	1.86381e-06	3.15633e-06	-2.95967e-07	2.86037e-06	1.29241e-06	-1.04849e-07	1.18757e-06	1.32735e-06	-1.36703e-07	1.19065e-06	1.18306e-06	9.18218e-08	1.27488e-06	5.75052e-07	-3.27012e-08	5.42351e-07
27.943	1.34173e-06	-8.99599e-08	1.25177e-06	1.05424e-06	-4.92689e-08	1.00497e-06	2.01035e-06	-1.48461e-07	1.86189e-06	3.15335e-06	-2.95365e-07	2.85799e-06	1.28985e-06	-1.04641e-07	1.18521e-06	1.32649e-06	-1.36528e-07	1.18997e-06	1.18264e-06	9.17107e-08	1.27435e-06	5.73670e-07	-3.26226e-08	5.41047e-07
27.967	1.33931e-06	-8.97975e-08	1.24951e-06	1.05350e-06	-4.93211e-08	1.00418e-06	2.00835e-06	-1.48378e-07	1.85997e-06	3.15039e-06	-2.94759e-07	2.85563e-06	1.28730e-06	-1.04434e-07	1.18287e-06	1.32565e-06	-1.36354e-07	1.18930e-06	1.18223e-06	9.15986e-08	1.27383e-06	5.72293e-07	-3.25443e-08	5.39749e-07
27.992	1.33690e-06	-8.96361e-08	1.24726e-06	1.05278e-06	-4.93756e-08	1.00341e-06	2.00637e-06	-1.48295e-07	1.85808e-06	3.14744e-06	-2.94149e-07	2.85330e-06	1.28476e-06	-1.04228e-07	1.18053e-06	1.32482e-06	-1.36180e-07	1.18864e-06	1.18184e-06	9.14856e-08	1.27333e-06	5.70922e-07	-3.24664e-08	5.38456e-07
28.017	1.33451e-06	-8.94756e-08	1.24503e-06	1.05207e-06	-4.94323e-08	1.00264e-06	2.00440e-06	-1.48211e-07	1.85619e-06	3.14452e-06	-2.93535e-07	2.85098e-06	1.28223e-06	-1.04022e-07	1.17820e-06	1.32400e-06	-1.36007e-07	1.18800e-06	1.18147e-06	9.13717e-08	1.27284e-06	5.69556e-07	-3.23887e-08	5.37168e-07
28.041	1.33212e-06	-8.93159e-08	1.24281e-06	1.05137e-06	-4.94914e-08	1.00188e-06	2.00245e-06	-1.48128e-07	1.85432e-06	3.14160e-06	-2.92917e-07	2.84869e-06	1.27970e-06	-1.03817e-07	1.17588e-06	1.32320e-06	-1.35834e-07	1.18736e-06	1.18111e-06	9.12569e-08	1.27236e-06	5.68196e-07	-3.23113e-08	5.35885e-07
28.066	1.32976e-06	-8.91572e-08	1.24060e-06	1.05068e-06	-4.95527e-08	1.00113e-06	2.00051e-06	-1.48045e-07	1.85246e-06	3.13871e-06	-2.92295e-07	2.84641e-06	1.27718e-06	-1.03613e-07	1.17357e-06	1.32240e-06	-1.35661e-07	1.18674e-06	1.18076e-06	9.11412e-08	1.27191e-06	5.66841e-07	-3.22343e-08	5.34607e-07
28.090	1.32740e-06	-8.89993e-08	1.23840e-06	1.05000e-06	-4.96163e-08	1.00038e-06	1.99858e-06	-1.47961e-07	1.85062e-06	3.13583e-06	-2.91669e-07	2.84416e-06	1.27467e-06	-1.03409e-07	1.17126e-06	1.32162e-06	-1.35490e-07	1.18613e-06	1.18044e-06	9.10245e-08	1.27146e-06	5.65492e-07	-3.21576e-08	5.33335e-07
28.115	1.32506e-06	-8.88424e-08	1.23622e-06	1.04933e-06	-4.96822e-08	9.99648e-07	1.99667e-06	-1.47878e-07	1.84879e-06	3.13297e-06	-2.91039e-07	2.84193e-06	1.27217e-06	-1.03206e-07	1.16896e-06	1.32086e-06	-1.35319e-07	1.18554e-06	1.18013e-06	9.09069e-08	1.27103e-06	5.64149e-07	-3.20812e-08	5.32067e-07
28.140	1.32273e-06	-8.86863e-08	1.23405e-06	1.04867e-06	-4.97503e-08	9.98921e-07	1.99477e-06	-1.47794e-07	1.84698e-06	3.13013e-06	-2.90405e-07	2.83973e-06	1.26967e-06	-1.03004e-07	1.16667e-06	1.32010e-06	-1.35148e-07	1.18495e-06	1.17983e-06	9.07884e-08	1.27062e-06	5.62811e-07	-3.20051e-08	5.30806e-07
28.164	1.32042e-06	-8.85312e-08	1.23189e-06	1.04802e-06	-4.98207e-08	9.98203e-07	1.99289e-06	-1.47711e-07	1.84518e-06	3.12731e-06	-2.89768e-07	2.83754e-06	1.26719e-06	-1.02802e-07	1.16439e-06	1.31936e-06	-1.34978e-07	1.18438e-06	1.17955e-06	9.06689e-08	1.27022e-06	5.61478e-07	-3.19293e-08	5.29549e-07
28.189	1.31812e-06	-8.83770e-08	1.22974e-06	1.04739e-06	-4.98934e-08	9.97493e-07	1.99102e-06	-1.47627e-07	1.84339e-06	3.12450e-06	-2.89126e-07	2.83538e-06	1.26471e-06	-1.02602e-07	1.16211e-06	1.31863e-06	-1.34809e-07	1.18382e-06	1.17929e-06	9.05486e-08	1.26984e-06	5.60152e-07	-3.18539e-08	5.28298e-07
28.213	1.31583e-06	-8.82237e-08	1.22761e-06	1.04676e-06	-4.99684e-08	9.96791e-07	1.98916e-06	-1.47544e-07	1.84162e-06	3.12171e-06	-2.88480e-07	2.83323e-06	1.26225e-06	-1.02401e-07	1.15985e-06	1.31791e-06	-1.34640e-07	1.18327e-06	1.17904e-06	9.04273e-08	1.26947e-06	5.58831e-07	-3.17788e-08	5.27052e-07
28.238	1.31356e-06	-8.80713e-08	1.22549e-06	1.04614e-06	-5.00456e-08	9.96098e-07	1.98732e-06	-1.47460e-07	1.83986e-06	3.11895e-06	-2.87831e-07	2.83111e-06	1.25979e-06	-1.02202e-07	1.15759e-06	1.31721e-06	-1.34472e-07	1.18274e-06	1.17881e-06	9.03051e-08	1.26912e-06	5.57516e-07	-3.17040e-08	5.25812e-07
28.262	1.31130e-06	-8.79199e-08	1.22338e-06	1.04554e-06	-5.01251e-08	9.95414e-07	1.98550e-06	-1.47377e-07	1.83812e-06	3.11619e-06	-2.87177e-07	2.82902e-06	1.25734e-06	-1.02003e-07	1.15533e-06	1.31652e-06	-1.34304e-07	1.18222e-06	1.17860e-06	9.01820e-08	1.26878e-06	5.56206e-07	-3.16295e-08	5.24577e-07
28.287	1.30906e-06	-8.77694e-08	1.22129e-06	1.04494e-06	-5.02069e-08	9.94738e-07	1.98368e-06	-1.47293e-07	1.83639e-06	3.11346e-06	-2.86519e-07	2.82694e-06	1.25490e-06	-1.01805e-07	1.15309e-06	1.31584e-06	-1.34137e-07	1.18171e-06	1.17840e-06	9.00580e-08	1.26846e-06	5.54903e-07	-3.15554e-08	5.23347e-07
28.312	1.30683e-06	-8.76198e-08	1.21921e-06	1.04436e-06	-5.02909e-08	9.94070e-07	1.98189e-06	-1.47209e-07	1.83468e-06	3.11075e-06	-2.85857e-07	2.82489e-06	1.25246e-06	-1.01608e-07	1.15086e-06	1.31518e-06	-1.33971e-07	1.18121e-06	1.17822e-06	8.99330e-08	1.26815e-06	5.53605e-07	-3.14816e-08	5.22123e-07
28.336	1.30461e-06	-8.74712e-08	1.21714e-06	1.04379e-06	-5.03771e-08	9.93411e-07	1.98010e-06	-1.47125e-07	1.83298e-06	3.10805e-06	-2.85191e-07	2.82286e-06	1.25004e-06	-1.01411e-07	1.14863e-06	1.31453e-06	-1.33805e-07	1.18072e-06	1.17805e-06	8.98071e-08	1.26786e-06	5.52313e-07	-3.14081e-08	5.20905e-07
28.361	1.30241e-06	-8.73235e-08	1.21508e-06	1.04323e-06	-5.04656e-08	9.92761e-07	1.97834e-06	-1.47041e-07	1.83129e-06	3.10538e-06	-2.84521e-07	2.82085e-06	1.24763e-06	-1.01215e-07	1.14641e-06	1.31389e-06	-1.33640e-07	1.18025e-06	1.17790e-06	8.96803e-08	1.26758e-06	5.51027e-07	-3.13350e-08	5.19692e-07
28.385	1.30022e-06	-8.71767e-08	1.21304e-06	1.04268e-06	-5.05564e-08	9.92120e-07	1.97658e-06	-1.46957e-07	1.82963e-06	3.10272e-06	-2.83847e-07	2.81887e-06	1.24522e-06	-1.01020e-07	1.14420e-06	1.31326e-06	-1.33476e-07	1.17978e-06	1.17777e-06	8.95526e-08	1.26732e-06	5.49746e-07	-3.12622e-08	5.18484e-07
28.410	1.29804e-06	-8.70309e-08	1.21101e-06	1.04214e-06	-5.06494e-08	9.91487e-07	1.97484e-06	-1.46873e-07	1.82797e-06	3.10008e-06	-2.83169e-07	2.81691e-06	1.24283e-06	-1.00826e-07	1.14200e-06	1.31265e-06	-1.33312e-07	1.17933e-06	1.17765e-06	8.94239e-08	1.26707e-06	5.48472e-07	-3.11897e-08	5.17282e-07
28.434	1.29588e-06	-8.68861e-08	1.20900e-06	1.04161e-06	-5.07446e-08	9.90862e-07	1.97312e-06	-1.46789e-07	1.82633e-06	3.09746e-06	-2.82487e-07	2.81497e-06	1.24044e-06	-1.00632e-07	1.13981e-06	1.31205e-06	-1.33149e-07	1.17890e-06	1.17754e-06	8.92944e-08	1.26684e-06	5.47204e-07	-3.11176e-08	5.16086e-07
28.459	1.29374e-06	-8.67422e-08	1.20700e-06	1.04109e-06	-5.08421e-08	9.90247e-07	1.97141e-06	-1.46705e-07	1.82471e-06	3.09486e-06	-2.81801e-07	2.81306e-06	1.23806e-06	-1.00439e-07	1.13762e-06	1.31146e-06	-1.32987e-07	1.17847e-06	1.17746e-06	8.91639e-08	1.26662e-06	5.45941e-07	-3.10458e-08	5.14896e-07
28.484	1.29161e-06	-8.65993e-08	1.20501e-06	1.04058e-06	-5.09418e-08	9.89640e-07	1.96972e-06	-1.46620e-07	1.82310e-06	3.09228e-06	-2.81110e-07	2.81117e-06	1.23570e-06	-1.00247e-07	1.13545e-06	1.31089e-06	-1.32825e-07	1.17806e-06	1.17739e-06	8.90325e-08	1.26642e-06	5.44685e-07	-3.09743e-08	5.13711e-07
28.508	1.28949e-06	-8.64573e-08	1.20303e-06	1.04009e-06	-5.10437e-08	9.89041e-07	1.96804e-06	-1.46536e-07	1.82150e-06	3.08972e-06	-2.80416e-07	2.80930e-06	1.23334e-06	-1.00056e-07	1.13328e-06	1.31032e-06	-1.32664e-07	1.17766e-06	1.17733e-06	8.89002e-08	1.26623e-06	5.43434e-07	-3.09032e-08	5.12531e-07
28.533	1.28739e-06	-8.63163e-08	1.20107e-06	1.03960e-06	-5.11479e-08	9.88452e-07	1.96637e-06	-1.46451e-07	1.81992e-06	3.08718e-06	-2.79717e-07	2.80746e-06	1.23099e-06	-9.98655e-08	1.13112e-06	1.30978e-06	-1.32504e-07	1.17727e-06	1.17729e-06	8.87669e-08	1.26606e-06	5.42190e-07	-3.08325e-08	5.11358e-07
28.557	1.28530e-06	-8.61763e-08	1.19912e-06	1.03913e-06	-5.12542e-08	9.87871e-07	1.96473e-06	-1.46367e-07	1.81836e-06	3.08466e-06	-2.79015e-07	2.80564e-06	1.22865e-06	-9.96757e-08	1.12897e-06	1.30924e-06	-1.32344e-07	1.17690e-06	1.17727e-06	8.86328e-08	1.26590e-06	5.40952e-07	-3.07621e-08	5.10190e-07
28.582	1.28322e-06	-8.60373e-08	1.19719e-06	1.03866e-06	-5.13628e-08	9.87300e-07	1.96309e-06	-1.46282e-07	1.81681e-06	3.08215e-06	-2.78308e-07	2.80385e-06	1.22632e-06	-9.94867e-08	1.12683e-06	1.30872e-06	-1.32185e-07	1.17653e-06	1.17727e-06	8.84977e-08	1.26576e-06	5.39719e-07	-3.06920e-08	5.09027e-07
28.606	1.28117e-06	-8.58992e-08	1.19527e-06	1.03821e-06	-5.14736e-08	9.86737e-07	1.96147e-06	-1.46197e-07	1.81528e-06	3.07967e-06	-2.77597e-07	2.80208e-06	1.22400e-06	-9.92985e-08	1.12470e-06	1.30821e-06	-1.32027e-07	1.17618e-06	1.17727e-06	8.83617e-08	1.26564e-06	5.38493e-07	-3.06222e-08	5.07871e-07
28.631	1.27912e-06	-8.57621e-08	1.19336e-06	1.03777e-06	-5.15867e-08	9.86182e-07	1.95987e-06	-1.46112e-07	1.81376e-06	3.07721e-06	-2.76881e-07	2.80033e-06	1.22169e-06	-9.91111e-08	1.12258e-06	1.30772e-06	-1.31870e-07	1.17585e-06	1.17730e-06	8.82248e-08	1.26553e-06	5.37273e-07	-3.05529e-08	5.06720e-07
28.656	1.27709e-06	-8.56260e-08	1.19146e-06	1.03734e-06	-5.17019e-08	9.85637e-07	1.95828e-06	-1.46027e-07	1.81226e-06	3.07477e-06	-2.76162e-07	2.79861e-06	1.21939e-06	-9.89245e-08	1.12046e-06	1.30723e-06	-1.31713e-07	1.17552e-06	1.17734e-06	8.80869e-08	1.26543e-06	5.36059e-07	-3.04838e-08	5.05575e-07
28.680	1.27508e-06	-8.54909e-08	1.18958e-06	1.03692e-06	-5.18193e-08	9.85101e-07	1.95671e-06	-1.45942e-07	1.81077e-06	3.07235e-06	-2.75438e-07	2.79691e-06	1.21710e-06	-9.87387e-08	1.11836e-06	1.30676e-06	-1.31557e-07	1.17521e-06	1.17740e-06	8.79482e-08	1.26535e-06	5.34851e-07	-3.04151e-08	5.04436e-07
28.705	1.27308e-06	-8.53568e-08	1.18772e-06	1.03651e-06	-5.19390e-08	9.84573e-07	1.95516e-06	-1.45857e-07	1.80930e-06	3.06995e-06	-2.74710e-07	2.79523e-06	1.21482e-06	-9.85537e-08	1.11626e-06	1.30631e-06	-1.31402e-07	1.17491e-06	1.17747e-06	8.78085e-08	1.26528e-06	5.33650e-07	-3.03468e-08	5.03303e-07
28.729	1.27109e-06	-8.52237e-08	1.18587e-06	1.03612e-06	-5.20608e-08	9.84055e-07	1.95362e-06	-1.45772e-07	1.80784e-06	3.06756e-06	-2.73978e-07	2.79359e-06	1.21255e-06	-9.83695e-08	1.11418e-06	1.30586e-06	-1.31248e-07	1.17462e-06	1.17756e-06	8.76679e-08	1.26523e-06	5.32454e-07	-3.02788e-08	5.02175e-07
28.754	1.26912e-06	-8.50916e-08	1.18403e-06	1.03573e-06	-5.21849e-08	9.83545e-07	1.95209e-06	-1.45686e-07	1.80640e-06	3.06520e-06	-2.73242e-07	2.79196e-06	1.21029e-06	-9.81862e-08	1.11210e-06	1.30544e-06	-1.31094e-07	1.17434e-06	1.17767e-06	8.75264e-08	1.26519e-06	5.31265e-07	-3.02112e-08	5.01054e-07
28.778	1.26716e-06	-8.49605e-08	1.18220e-06	1.03536e-06	-5.23111e-08	9.83045e-07	1.95058e-06	-1.45601e-07	1.80498e-06	3.06286e-06	-2.72501e-07	2.79036e-06	1.20804e-06	-9.80036e-08	1.11003e-06	1.30502e-06	-1.30941e-07	1.17408e-06	1.17779e-06	8.73839e-08	1.26517e-06	5.30082e-07	-3.01439e-08	4.99938e-07
28.803	1.26522e-06	-8.48304e-08	1.18039e-06	1.03499e-06	-5.24395e-08	9.82553e-07	1.94909e-06	-1.45515e-07	1.80357e-06	3.06055e-06	-2.71757e-07	2.78879e-06	1.20580e-06	-9.78219e-08	1.10798e-06	1.30462e-06	-1.30789e-07	1.17383e-06	1.17793e-06	8.72406e-08	1.26517e-06	5.28905e-07	-3.00770e-08	4.98828e-07
28.828	1.26330e-06	-8.47013e-08	1.17860e-06	1.03464e-06	-5.25701e-08	9.82070e-07	1.94761e-06	-1.45429e-07	1.80218e-06	3.05825e-06	-2.71008e-07	2.78724e-06	1.20357e-06	-9.76410e-08	1.10593e-06	1.30423e-06	-1.30638e-07	1.17359e-06	1.17808e-06	8.70963e-08	1.26518e-06	5.27734e-07	-3.00104e-08	4.97724e-07
28.852	1.26139e-06	-8.45732e-08	1.17681e-06	1.03430e-06	-5.27028e-08	9.81597e-07	1.94615e-06	-1.45343e-07	1.80081e-06	3.05597e-06	-2.70254e-07	2.78572e-06	1.20135e-06	-9.74609e-08	1.10389e-06	1.30385e-06	-1.30488e-07	1.17336e-06	1.17825e-06	8.69511e-08	1.26520e-06	5.26570e-07	-2.99442e-08	4.96626e-07
28.877	1.25949e-06	-8.44461e-08	1.17505e-06	1.03397e-06	-5.28378e-08	9.81132e-07	1.94470e-06	-1.45257e-07	1.79945e-06	3.05372e-06	-2.69497e-07	2.78422e-06	1.19914e-06	-9.72817e-08	1.10186e-06	1.30349e-06	-1.30338e-07	1.17315e-06	1.17844e-06	8.68050e-08	1.26524e-06	5.25412e-07	-2.98784e-08	4.95534e-07
28.901	1.25761e-06	-8.43201e-08	1.17329e-06	1.03365e-06	-5.29749e-08	9.80677e-07	1.94327e-06	-1.45170e-07	1.79810e-06	3.05148e-06	-2.68735e-07	2.78275e-06	1.19694e-06	-9.71033e-08	1.09984e-06	1.30314e-06	-1.30190e-07	1.17295e-06	1.17864e-06	8.66579e-08	1.26530e-06	5.24260e-07	-2.98129e-08	4.94448e-07
28.926	1.25575e-06	-8.41950e-08	1.17155e-06	1.03334e-06	-5.31141e-08	9.80231e-07	1.94186e-06	-1.45084e-07	1.79677e-06	3.04927e-06	-2.67969e-07	2.78130e-06	1.19475e-06	-9.69258e-08	1.09783e-06	1.30280e-06	-1.30042e-07	1.17276e-06	1.17886e-06	8.65100e-08	1.26537e-06	5.23115e-07	-2.97477e-08	4.93367e-07
28.951	1.25390e-06	-8.40710e-08	1.16983e-06	1.03305e-06	-5.32556e-08	9.79794e-07	1.94046e-06	-1.44997e-07	1.79546e-06	3.04708e-06	-2.67198e-07	2.77988e-06	1.19257e-06	-9.67491e-08	1.09583e-06	1.30248e-06	-1.29894e-07	1.17258e-06	1.17909e-06	8.63611e-08	1.26545e-06	5.21976e-07	-2.96830e-08	4.92293e-07
28.975	1.25206e-06	-8.39481e-08	1.16812e-06	1.03276e-06	-5.33992e-08	9.79366e-07	1.93908e-06	-1.44911e-07	1.79417e-06	3.04491e-06	-2.66423e-07	2.77849e-06	1.19041e-06	-9.65733e-08	1.09383e-06	1.30217e-06	-1.29748e-07	1.17242e-06	1.17934e-06	8.62113e-08	1.26555e-06	5.20843e-07	-2.96186e-08	4.91225e-07
29.000	1.25025e-06	-8.38261e-08	1.16642e-06	1.03249e-06	-5.35449e-08	9.78947e-07	1.93771e-06	-1.44824e-07	1.79289e-06	3.04276e-06	-2.65644e-07	2.77712e-06	1.18825e-06	-9.63984e-08	1.09185e-06	1.30187e-06	-1.29603e-07	1.17227e-06	1.17960e-06	8.60606e-08	1.26566e-06	5.19717e-07	-2.95545e-08	4.90163e-07
29.024	1.24844e-06	-8.37052e-08	1.16474e-06	1.03223e-06	-5.36928e-08	9.78537e-07	1.93636e-06	-1.44737e-07	1.79163e-06	3.04064e-06	-2.64860e-07	2.77578e-06	1.18611e-06	-9.62243e-08	1.08988e-06	1.30159e-06	-1.29458e-07	1.17213e-06	1.17989e-06	8.59090e-08	1.26579e-06	5.18597e-07	-2.94908e-08	4.89106e-07
29.049	1.24665e-06	-8.35853e-08	1.16307e-06	1.03198e-06	-5.38429e-08	9.78137e-07	1.93503e-06	-1.44649e-07	1.79038e-06	3.03853e-06	-2.64072e-07	2.77446e-06	1.18397e-06	-9.60511e-08	1.08792e-06	1.30132e-06	-1.29315e-07	1.17201e-06	1.18018e-06	8.57565e-08	1.26594e-06	5.17484e-07	-2.94275e-08	4.88056e-07
29.073	1.24488e-06	-8.34664e-08	1.16141e-06	1.03174e-06	-5.39950e-08	9.77746e-07	1.93372e-06	-1.44562e-07	1.78915e-06	3.03645e-06	-2.63280e-07	2.77317e-06	1.18185e-06	-9.58788e-08	1.08597e-06	1.30107e-06	-1.29172e-07	1.17189e-06	1.18050e-06	8.56030e-08	1.26610e-06	5.16376e-07	-2.93645e-08	4.87012e-07
29.098	1.24312e-06	-8.33486e-08	1.15978e-06	1.03151e-06	-5.41493e-08	9.77364e-07	1.93242e-06	-1.44474e-07	1.78794e-06	3.03439e-06	-2.62483e-07	2.77191e-06	1.17973e-06	-9.57073e-08	1.08403e-06	1.30082e-06	-1.29030e-07	1.17179e-06	1.18083e-06	8.54486e-08	1.26627e-06	5.15276e-07	-2.93019e-08	4.85974e-07
29.123	1.24138e-06	-8.32319e-08	1.15815e-06	1.03130e-06	-5.43058e-08	9.76991e-07	1.93113e-06	-1.44387e-07	1.78675e-06	3.03235e-06	-2.61682e-07	2.77067e-06	1.17763e-06	-9.55368e-08	1.08209e-06	1.30059e-06	-1.28889e-07	1.17171e-06	1.18117e-06	8.52934e-08	1.26646e-06	5.14181e-07	-2.92397e-08	4.84942e-07
29.147	1.23966e-06	-8.31162e-08	1.15654e-06	1.03109e-06	-5.44644e-08	9.76628e-07	1.92987e-06	-1.44299e-07	1.78557e-06	3.03034e-06	-2.60877e-07	2.76946e-06	1.17554e-06	-9.53671e-08	1.08017e-06	1.30038e-06	-1.28749e-07	1.17163e-06	1.18153e-06	8.51371e-08	1.26667e-06	5.13093e-07	-2.91778e-08	4.83916e-07
29.172	1.23795e-06	-8.30015e-08	1.15494e-06	1.03090e-06	-5.46251e-08	9.76274e-07	1.92862e-06	-1.44211e-07	1.78440e-06	3.02834e-06	-2.60067e-07	2.76828e-06	1.17346e-06	-9.51983e-08	1.07826e-06	1.30018e-06	-1.28610e-07	1.17157e-06	1.18191e-06	8.49800e-08	1.26689e-06	5.12012e-07	-2.91164e-08	4.82896e-07
29.196	1.23625e-06	-8.28879e-08	1.15336e-06	1.03072e-06	-5.47879e-08	9.75929e-07	1.92738e-06	-1.44122e-07	1.78326e-06	3.02637e-06	-2.59253e-07	2.76712e-06	1.17139e-06	-9.50305e-08	1.07636e-06	1.29999e-06	-1.28471e-07	1.17152e-06	1.18230e-06	8.48220e-08	1.26712e-06	5.10937e-07	-2.90552e-08	4.81882e-07
29.221	1.23457e-06	-8.27753e-08	1.15180e-06	1.03055e-06	-5.49528e-08	9.75594e-07	1.92616e-06	-1.44034e-07	1.78213e-06	3.02442e-06	-2.58434e-07	2.76599e-06	1.16933e-06	-9.48635e-08	1.07447e-06	1.29981e-06	-1.28334e-07	1.17148e-06	1.18271e-06	8.46630e-08	1.26737e-06	5.09869e-07	-2.89945e-08	4.80874e-07
29.245	1.23291e-06	-8.26638e-08	1.15025e-06	1.03039e-06	-5.51199e-08	9.75268e-07	1.92496e-06	-1.43945e-07	1.78102e-06	3.02250e-06	-2.57610e-07	2.76489e-06	1.16728e-06	-9.46974e-08	1.07259e-06	1.29965e-06	-1.28198e-07	1.17146e-06	1.18314e-06	8.45031e-08	1.26764e-06	5.08807e-07	-2.89341e-08	4.79873e-07
29.270	1.23126e-06	-8.25533e-08	1.14871e-06	1.03024e-06	-5.52890e-08	9.74951e-07	1.92378e-06	-1.43856e-07	1.77992e-06	3.02060e-06	-2.56783e-07	2.76382e-06	1.16525e-06	-9.45323e-08	1.07072e-06	1.29951e-06	-1.28062e-07	1.17144e-06	1.18358e-06	8.43424e-08	1.26792e-06	5.07751e-07	-2.88740e-08	4.78877e-07
29.295	1.22963e-06	-8.24439e-08	1.14719e-06	1.03010e-06	-5.54603e-08	9.74644e-07	1.92261e-06	-1.43767e-07	1.77885e-06	3.01872e-06	-2.55950e-07	2.76277e-06	1.16322e-06	-9.43680e-08	1.06886e-06	1.29937e-06	-1.27928e-07	1.17144e-06	1.18403e-06	8.41806e-08	1.26821e-06	5.06702e-07	-2.88144e-08	4.77888e-07
29.319	1.22801e-06	-8.23356e-08	1.14568e-06	1.02998e-06	-5.56336e-08	9.74346e-07	1.92147e-06	-1.43678e-07	1.77779e-06	3.01686e-06	-2.55113e-07	2.76175e-06	1.16121e-06	-9.42047e-08	1.06701e-06	1.29925e-06	-1.27794e-07	1.17146e-06	1.18450e-06	8.40180e-08	1.26852e-06	5.05660e-07	-2.87551e-08	4.76905e-07
29.344	1.22642e-06	-8.22284e-08	1.14419e-06	1.02987e-06	-5.58091e-08	9.74057e-07	1.92033e-06	-1.43589e-07	1.77674e-06	3.01503e-06	-2.54272e-07	2.76076e-06	1.15921e-06	-9.40423e-08	1.06517e-06	1.29914e-06	-1.27661e-07	1.17148e-06	1.18499e-06	8.38545e-08	1.26885e-06	5.04624e-07	-2.86962e-08	4.75928e-07
29.368	1.22483e-06	-8.21222e-08	1.14271e-06	1.02977e-06	-5.59866e-08	9.73778e-07	1.91922e-06	-1.43499e-07	1.77572e-06	3.01322e-06	-2.53426e-07	2.75979e-06	1.15722e-06	-9.38808e-08	1.06334e-06	1.29905e-06	-1.27530e-07	1.17152e-06	1.18550e-06	8.36900e-08	1.26919e-06	5.03594e-07	-2.86377e-08	4.74957e-07
29.393	1.22326e-06	-8.20170e-08	1.14125e-06	1.02968e-06	-5.61662e-08	9.73509e-07	1.91812e-06	-1.43409e-07	1.77471e-06	3.01143e-06	-2.52576e-07	2.75886e-06	1.15524e-06	-9.37203e-08	1.06152e-06	1.29897e-06	-1.27399e-07	1.17157e-06	1.18602e-06	8.35247e-08	1.26954e-06	5.02571e-07	-2.85795e-08	4.73992e-07
29.417	1.22171e-06	-8.19130e-08	1.13980e-06	1.02960e-06	-5.63479e-08	9.73249e-07	1.91704e-06	-1.43319e-07	1.77372e-06	3.00967e-06	-2.51721e-07	2.75795e-06	1.15327e-06	-9.35607e-08	1.05971e-06	1.29891e-06	-1.27269e-07	1.17164e-06	1.18655e-06	8.33584e-08	1.26991e-06	5.01555e-07	-2.85217e-08	4.73033e-07
29.442	1.22018e-06	-8.18100e-08	1.13837e-06	1.02953e-06	-5.65317e-08	9.72998e-07	1.91597e-06	-1.43229e-07	1.77274e-06	3.00793e-06	-2.50862e-07	2.75707e-06	1.15132e-06	-9.34021e-08	1.05791e-06	1.29885e-06	-1.27141e-07	1.17171e-06	1.18711e-06	8.31912e-08	1.27030e-06	5.00545e-07	-2.84643e-08	4.72081e-07
29.467	1.21866e-06	-8.17081e-08	1.13695e-06	1.02948e-06	-5.67175e-08	9.72758e-07	1.91493e-06	-1.43138e-07	1.77179e-06	3.00622e-06	-2.49997e-07	2.75622e-06	1.14937e-06	-9.32443e-08	1.05613e-06	1.29882e-06	-1.27013e-07	1.17180e-06	1.18767e-06	8.30231e-08	1.27070e-06	4.99542e-07	-2.84072e-08	4.71135e-07
29.491	1.21715e-06	-8.16073e-08	1.13555e-06	1.02943e-06	-5.69054e-08	9.72526e-07	1.91390e-06	-1.43048e-07	1.77085e-06	3.00452e-06	-2.49129e-07	2.75540e-06	1.14744e-06	-9.30876e-08	1.05435e-06	1.29879e-06	-1.26886e-07	1.17191e-06	1.18826e-06	8.28540e-08	1.27111e-06	4.98546e-07	-2.83506e-08	4.70195e-07
29.516	1.21566e-06	-8.15076e-08	1.13416e-06	1.02940e-06	-5.70954e-08	9.72304e-07	1.91288e-06	-1.42957e-07	1.76993e-06	3.00286e-06	-2.48256e-07	2.75460e-06	1.14552e-06	-9.29318e-08	1.05259e-06	1.29878e-06	-1.26761e-07	1.17202e-06	1.18886e-06	8.26841e-08	1.27154e-06	4.97555e-07	-2.82943e-08	4.69261e-07
29.540	1.21419e-06	-8.14089e-08	1.13278e-06	1.02938e-06	-5.72874e-08	9.72092e-07	1.91189e-06	-1.42865e-07	1.76902e-06	3.00121e-06	-2.47378e-07	2.75384e-06	1.14361e-06	-9.27769e-08	1.05083e-06	1.29878e-06	-1.26636e-07	1.17215e-06	1.18947e-06	8.25132e-08	1.27198e-06	4.96572e-07	-2.82383e-08	4.68334e-07
29.565	1.21274e-06	-8.13114e-08	1.13143e-06	1.02937e-06	-5.74814e-08	9.71889e-07	1.91091e-06	-1.42774e-07	1.76814e-06	2.99959e-06	-2.46495e-07	2.75310e-06	1.14171e-06	-9.26230e-08	1.04909e-06	1.29880e-06	-1.26513e-07	1.17229e-06	1.19010e-06	8.23414e-08	1.27244e-06	4.95595e-07	-2.81828e-08	4.67412e-07
29.590	1.21130e-06	-8.12149e-08	1.13008e-06	1.02937e-06	-5.76776e-08	9.71696e-07	1.90995e-06	-1.42682e-07	1.76727e-06	2.99800e-06	-2.45608e-07	2.75239e-06	1.13983e-06	-9.24701e-08	1.04736e-06	1.29883e-06	-1.26390e-07	1.17244e-06	1.19075e-06	8.21687e-08	1.27292e-06	4.94625e-07	-2.81276e-08	4.66497e-07
29.614	1.20988e-06	-8.11195e-08	1.12876e-06	1.02939e-06	-5.78757e-08	9.71513e-07	1.90901e-06	-1.42591e-07	1.76642e-06	2.99643e-06	-2.44716e-07	2.75171e-06	1.13796e-06	-9.23181e-08	1.04564e-06	1.29888e-06	-1.26268e-07	1.17261e-06	1.19141e-06	8.19951e-08	1.27341e-06	4.93661e-07	-2.80728e-08	4.65588e-07
29.639	1.20847e-06	-8.10252e-08	1.12745e-06	1.02941e-06	-5.80759e-08	9.71339e-07	1.90808e-06	-1.42498e-07	1.76558e-06	2.99488e-06	-2.43820e-07	2.75106e-06	1.13609e-06	-9.21672e-08	1.04393e-06	1.29893e-06	-1.26148e-07	1.17278e-06	1.19209e-06	8.18206e-08	1.27391e-06	4.92704e-07	-2.80184e-08	4.64686e-07
29.663	1.20708e-06	-8.09320e-08	1.12615e-06	1.02945e-06	-5.82782e-08	9.71175e-07	1.90718e-06	-1.42406e-07	1.76477e-06	2.99336e-06	-2.42918e-07	2.75044e-06	1.13425e-06	-9.20171e-08	1.04223e-06	1.29900e-06	-1.26029e-07	1.17298e-06	1.19278e-06	8.16452e-08	1.27443e-06	4.91754e-07	-2.79643e-08	4.63789e-07
29.688	1.20571e-06	-8.08399e-08	1.12487e-06	1.02950e-06	-5.84824e-08	9.71020e-07	1.90629e-06	-1.42313e-07	1.76397e-06	2.99186e-06	-2.42013e-07	2.74985e-06	1.13241e-06	-9.18681e-08	1.04054e-06	1.29909e-06	-1.25910e-07	1.17318e-06	1.19349e-06	8.14688e-08	1.27496e-06	4.90810e-07	-2.79107e-08	4.62899e-07
29.712	1.20435e-06	-8.07489e-08	1.12360e-06	1.02956e-06	-5.86887e-08	9.70876e-07	1.90541e-06	-1.42221e-07	1.76319e-06	2.99039e-06	-2.41102e-07	2.74928e-06	1.13058e-06	-9.17201e-08	1.03886e-06	1.29919e-06	-1.25793e-07	1.17340e-06	1.19422e-06	8.12915e-08	1.27551e-06	4.89873e-07	-2.78574e-08	4.62015e-07
29.737	1.20301e-06	-8.06590e-08	1.12235e-06	1.02964e-06	-5.88970e-08	9.70741e-07	1.90456e-06	-1.42128e-07	1.76243e-06	2.98894e-06	-2.40187e-07	2.74875e-06	1.12877e-06	-9.15730e-08	1.03720e-06	1.29930e-06	-1.25677e-07	1.17363e-06	1.19496e-06	8.11134e-08	1.27607e-06	4.88942e-07	-2.78045e-08	4.61138e-07
29.762	1.20168e-06	-8.05702e-08	1.12111e-06	1.02972e-06	-5.91073e-08	9.70615e-07	1.90372e-06	-1.42034e-07	1.76169e-06	2.98751e-06	-2.39267e-07	2.74825e-06	1.12697e-06	-9.14270e-08	1.03554e-06	1.29943e-06	-1.25562e-07	1.17387e-06	1.19572e-06	8.09343e-08	1.27665e-06	4.88018e-07	-2.77519e-08	4.60267e-07
29.786	1.20038e-06	-8.04825e-08	1.11989e-06	1.02982e-06	-5.93197e-08	9.70500e-07	1.90290e-06	-1.41941e-07	1.76096e-06	2.98612e-06	-2.38342e-07	2.74777e-06	1.12518e-06	-9.12819e-08	1.03390e-06	1.29957e-06	-1.25448e-07	1.17412e-06	1.19649e-06	8.07543e-08	1.27724e-06	4.87101e-07	-2.76998e-08	4.59401e-07
29.811	1.19909e-06	-8.03959e-08	1.11869e-06	1.02993e-06	-5.95340e-08	9.70394e-07	1.90210e-06	-1.41847e-07	1.76026e-06	2.98474e-06	-2.37412e-07	2.74733e-06	1.12341e-06	-9.11378e-08	1.03227e-06	1.29973e-06	-1.25335e-07	1.17439e-06	1.19728e-06	8.05733e-08	1.27785e-06	4.86191e-07	-2.76480e-08	4.58543e-07
29.835	1.19781e-06	-8.03105e-08	1.11750e-06	1.03005e-06	-5.97503e-08	9.70298e-07	1.90132e-06	-1.41753e-07	1.75957e-06	2.98339e-06	-2.36478e-07	2.74692e-06	1.12164e-06	-9.09948e-08	1.03065e-06	1.29989e-06	-1.25223e-07	1.17467e-06	1.19808e-06	8.03915e-08	1.27847e-06	4.85287e-07	-2.75966e-08	4.57690e-07
29.860	1.19655e-06	-8.02261e-08	1.11633e-06	1.03018e-06	-5.99687e-08	9.70212e-07	1.90056e-06	-1.41658e-07	1.75890e-06	2.98207e-06	-2.35539e-07	2.74653e-06	1.11989e-06	-9.08527e-08	1.02904e-06	1.30008e-06	-1.25113e-07	1.17496e-06	1.19890e-06	8.02087e-08	1.27911e-06	4.84389e-07	-2.75455e-08	4.56844e-07
29.884	1.19531e-06	-8.01428e-08	1.11517e-06	1.03032e-06	-6.01890e-08	9.70135e-07	1.89981e-06	-1.41564e-07	1.75825e-06	2.98077e-06	-2.34595e-07	2.74618e-06	1.11815e-06	-9.07117e-08	1.02744e-06	1.30027e-06	-1.25003e-07	1.17527e-06	1.19974e-06	8.00251e-08	1.27976e-06	4.83499e-07	-2.74949e-08	4.56004e-07
29.909	1.19409e-06	-8.00607e-08	1.11402e-06	1.03048e-06	-6.04113e-08	9.70069e-07	1.89908e-06	-1.41469e-07	1.75761e-06	2.97950e-06	-2.33646e-07	2.74585e-06	1.11643e-06	-9.05716e-08	1.02586e-06	1.30048e-06	-1.24895e-07	1.17559e-06	1.20059e-06	7.98405e-08	1.28043e-06	4.82615e-07	-2.74446e-08	4.55170e-07
29.934	1.19288e-06	-7.99797e-08	1.11290e-06	1.03065e-06	-6.06356e-08	9.70012e-07	1.89837e-06	-1.41373e-07	1.75700e-06	2.97825e-06	-2.32692e-07	2.74556e-06	1.11471e-06	-9.04326e-08	1.02428e-06	1.30071e-06	-1.24788e-07	1.17592e-06	1.20146e-06	7.96550e-08	1.28111e-06	4.81737e-07	-2.73947e-08	4.54343e-07
29.958	1.19169e-06	-7.98998e-08	1.11179e-06	1.03083e-06	-6.08619e-08	9.69965e-07	1.89768e-06	-1.41278e-07	1.75640e-06	2.97703e-06	-2.31734e-07	2.74530e-06	1.11301e-06	-9.02946e-08	1.02272e-06	1.30095e-06	-1.24682e-07	1.17626e-06	1.20234e-06	7.94686e-08	1.28181e-06	4.80867e-07	-2.73452e-08	4.53522e-07
29.983	1.19051e-06	-7.98210e-08	1.11069e-06	1.03102e-06	-6.10901e-08	9.69928e-07	1.89700e-06	-1.41182e-07	1.75582e-06	2.97584e-06	-2.30771e-07	2.74507e-06	1.11132e-06	-9.01576e-08	1.02117e-06	1.30120e-06	-1.24577e-07	1.17662e-06	1.20324e-06	7.92812e-08	1.28252e-06	4.80003e-07	-2.72961e-08	4.52707e-07
[truncated: 1 more rows]
