# Supplementary material for: Effects of ischemic preconditioning on lower-limb anaerobic performance and neuromuscular adaptations
Source: PeerJ. 2026 Jun 8;14:e21296. doi: 10.7717/peerj.21296 (PMC13256049; doi:10.7717/peerj.21296)
Supplement: Supplemental Information 1 [file peerj-14-21296-s001.zip › Fnirs_hbo/04.csv]

	1	1	1	1	1	1	1	1	1	1	1	1	1	1	1	1	1	1	1	1	1	1	1	1
time	HRF HbO,1,1	HRF HbR,1,1	HRF HbT,1,1	HRF HbO,1,2	HRF HbR,1,2	HRF HbT,1,2	HRF HbO,1,3	HRF HbR,1,3	HRF HbT,1,3	HRF HbO,1,4	HRF HbR,1,4	HRF HbT,1,4	HRF HbO,2,5	HRF HbR,2,5	HRF HbT,2,5	HRF HbO,2,6	HRF HbR,2,6	HRF HbT,2,6	HRF HbO,2,7	HRF HbR,2,7	HRF HbT,2,7	HRF HbO,2,8	HRF HbR,2,8	HRF HbT,2,8
-1.991	-1.74799e-07	4.36020e-08	-1.31197e-07	-2.75603e-07	1.20580e-08	-2.63545e-07	-1.39236e-07	5.41665e-08	-8.50695e-08	-1.60029e-07	8.70019e-08	-7.30274e-08	-5.36228e-08	5.02511e-08	-3.37173e-09	-2.11109e-08	9.73079e-09	-1.13802e-08	-3.14186e-09	2.60269e-08	2.28851e-08	-1.24583e-07	3.78891e-08	-8.66942e-08
-1.966	-1.70732e-07	4.25875e-08	-1.28145e-07	-2.68751e-07	1.18247e-08	-2.56926e-07	-1.35781e-07	5.28223e-08	-8.29585e-08	-1.56151e-07	8.48935e-08	-7.12576e-08	-5.23663e-08	4.90736e-08	-3.29272e-09	-2.06172e-08	9.50322e-09	-1.11140e-08	-3.14316e-09	2.54445e-08	2.23013e-08	-1.21540e-07	3.69637e-08	-8.45767e-08
-1.942	-1.66653e-07	4.15700e-08	-1.25083e-07	-2.61894e-07	1.15890e-08	-2.50305e-07	-1.32323e-07	5.14773e-08	-8.08461e-08	-1.52267e-07	8.27819e-08	-6.94852e-08	-5.11063e-08	4.78928e-08	-3.21350e-09	-2.01222e-08	9.27505e-09	-1.08472e-08	-3.14153e-09	2.48594e-08	2.17178e-08	-1.18494e-07	3.60371e-08	-8.24565e-08
-1.917	-1.62561e-07	4.05492e-08	-1.22012e-07	-2.55033e-07	1.13508e-08	-2.43682e-07	-1.28864e-07	5.01315e-08	-7.87325e-08	-1.48377e-07	8.06671e-08	-6.77101e-08	-4.98428e-08	4.67088e-08	-3.13405e-09	-1.96259e-08	9.04626e-09	-1.05796e-08	-3.13694e-09	2.42717e-08	2.11347e-08	-1.15443e-07	3.51094e-08	-8.03339e-08
-1.892	-1.58456e-07	3.95254e-08	-1.18931e-07	-2.48168e-07	1.11102e-08	-2.37058e-07	-1.25403e-07	4.87849e-08	-7.66177e-08	-1.44481e-07	7.85491e-08	-6.59323e-08	-4.85758e-08	4.55214e-08	-3.05438e-09	-1.91282e-08	8.81687e-09	-1.03113e-08	-3.12940e-09	2.36814e-08	2.05520e-08	-1.12389e-07	3.41806e-08	-7.82088e-08
-1.868	-1.54340e-07	3.84985e-08	-1.15841e-07	-2.41299e-07	1.08670e-08	-2.30432e-07	-1.21939e-07	4.74376e-08	-7.45017e-08	-1.40580e-07	7.64280e-08	-6.41519e-08	-4.73053e-08	4.43308e-08	-2.97449e-09	-1.86292e-08	8.58688e-09	-1.00423e-08	-3.11891e-09	2.30885e-08	1.99696e-08	-1.09332e-07	3.32508e-08	-7.60811e-08
-1.843	-1.50210e-07	3.74685e-08	-1.12742e-07	-2.34427e-07	1.06214e-08	-2.23805e-07	-1.18474e-07	4.60895e-08	-7.23845e-08	-1.36673e-07	7.43038e-08	-6.23689e-08	-4.60313e-08	4.31369e-08	-2.89438e-09	-1.81289e-08	8.35627e-09	-9.77265e-09	-3.10544e-09	2.24929e-08	1.93875e-08	-1.06271e-07	3.23199e-08	-7.39511e-08
-1.819	-1.46069e-07	3.64355e-08	-1.09633e-07	-2.27551e-07	1.03734e-08	-2.17177e-07	-1.15007e-07	4.47407e-08	-7.02663e-08	-1.32760e-07	7.21765e-08	-6.05833e-08	-4.47538e-08	4.19398e-08	-2.81406e-09	-1.76273e-08	8.12506e-09	-9.50226e-09	-3.08900e-09	2.18948e-08	1.88058e-08	-1.03207e-07	3.13879e-08	-7.18186e-08
-1.794	-1.41915e-07	3.53993e-08	-1.06516e-07	-2.20671e-07	1.01228e-08	-2.10548e-07	-1.11538e-07	4.33913e-08	-6.81469e-08	-1.28841e-07	7.00463e-08	-5.87952e-08	-4.34729e-08	4.07394e-08	-2.73352e-09	-1.71244e-08	7.89325e-09	-9.23115e-09	-3.06958e-09	2.12941e-08	1.82245e-08	-1.00139e-07	3.04549e-08	-6.96838e-08
-1.769	-1.37749e-07	3.43602e-08	-1.03389e-07	-2.13788e-07	9.86969e-09	-2.03918e-07	-1.08068e-07	4.20412e-08	-6.60265e-08	-1.24918e-07	6.79130e-08	-5.70046e-08	-4.21886e-08	3.95359e-08	-2.65276e-09	-1.66202e-08	7.66083e-09	-8.95933e-09	-3.04717e-09	2.06907e-08	1.76435e-08	-9.70675e-08	2.95208e-08	-6.75467e-08
-1.745	-1.33571e-07	3.33180e-08	-1.00253e-07	-2.06902e-07	9.61410e-09	-1.97288e-07	-1.04596e-07	4.06904e-08	-6.39051e-08	-1.20988e-07	6.57767e-08	-5.52115e-08	-4.09009e-08	3.83291e-08	-2.57179e-09	-1.61146e-08	7.42780e-09	-8.68681e-09	-3.02177e-09	2.00847e-08	1.70630e-08	-9.39930e-08	2.85858e-08	-6.54072e-08
-1.720	-1.29381e-07	3.22727e-08	-9.71078e-08	-2.00013e-07	9.35598e-09	-1.90657e-07	-1.01122e-07	3.93390e-08	-6.17828e-08	-1.17054e-07	6.36376e-08	-5.34159e-08	-3.96098e-08	3.71192e-08	-2.49061e-09	-1.56078e-08	7.19417e-09	-8.41358e-09	-2.99337e-09	1.94762e-08	1.64828e-08	-9.09152e-08	2.76498e-08	-6.32655e-08
-1.696	-1.25178e-07	3.12245e-08	-9.39537e-08	-1.93120e-07	9.09535e-09	-1.84025e-07	-9.76465e-08	3.79871e-08	-5.96595e-08	-1.13113e-07	6.14955e-08	-5.16179e-08	-3.83153e-08	3.59061e-08	-2.40921e-09	-1.50996e-08	6.95994e-09	-8.13964e-09	-2.96197e-09	1.88650e-08	1.59030e-08	-8.78343e-08	2.67128e-08	-6.11215e-08
-1.671	-1.20964e-07	3.01733e-08	-9.07906e-08	-1.86226e-07	8.83218e-09	-1.77393e-07	-9.41698e-08	3.66345e-08	-5.75353e-08	-1.09168e-07	5.93506e-08	-4.98176e-08	-3.70175e-08	3.46899e-08	-2.32761e-09	-1.45901e-08	6.72510e-09	-7.86500e-09	-2.92756e-09	1.82512e-08	1.53237e-08	-8.47502e-08	2.57748e-08	-5.89754e-08
-1.647	-1.16737e-07	2.91190e-08	-8.76184e-08	-1.79328e-07	8.56647e-09	-1.70762e-07	-9.06916e-08	3.52814e-08	-5.54102e-08	-1.05218e-07	5.72029e-08	-4.80148e-08	-3.57163e-08	3.34705e-08	-2.24579e-09	-1.40793e-08	6.48966e-09	-7.58965e-09	-2.89014e-09	1.76348e-08	1.47447e-08	-8.16629e-08	2.48359e-08	-5.68270e-08
-1.622	-1.12499e-07	2.80618e-08	-8.44374e-08	-1.72428e-07	8.29822e-09	-1.64130e-07	-8.72121e-08	3.39278e-08	-5.32843e-08	-1.01262e-07	5.50524e-08	-4.62098e-08	-3.44118e-08	3.22480e-08	-2.16377e-09	-1.35672e-08	6.25362e-09	-7.31360e-09	-2.84969e-09	1.70158e-08	1.41661e-08	-7.85726e-08	2.38960e-08	-5.46766e-08
-1.597	-1.08249e-07	2.70017e-08	-8.12474e-08	-1.65526e-07	8.02741e-09	-1.57499e-07	-8.37313e-08	3.25737e-08	-5.11576e-08	-9.73016e-08	5.28992e-08	-4.44024e-08	-3.31040e-08	3.10224e-08	-2.08153e-09	-1.30538e-08	6.01697e-09	-7.03684e-09	-2.80622e-09	1.63942e-08	1.35880e-08	-7.54793e-08	2.29553e-08	-5.25240e-08
-1.573	-1.03987e-07	2.59386e-08	-7.80486e-08	-1.58622e-07	7.75404e-09	-1.50868e-07	-8.02492e-08	3.12190e-08	-4.90301e-08	-9.33360e-08	5.07432e-08	-4.25927e-08	-3.17929e-08	2.97938e-08	-1.99909e-09	-1.25391e-08	5.77972e-09	-6.75938e-09	-2.75972e-09	1.57700e-08	1.30103e-08	-7.23830e-08	2.20136e-08	-5.03694e-08
-1.548	-9.97135e-08	2.48726e-08	-7.48410e-08	-1.51715e-07	7.47810e-09	-1.44237e-07	-7.67659e-08	2.98640e-08	-4.69020e-08	-8.93654e-08	4.85846e-08	-4.07808e-08	-3.04785e-08	2.85620e-08	-1.91645e-09	-1.20231e-08	5.54188e-09	-6.48122e-09	-2.71018e-09	1.51432e-08	1.24330e-08	-6.92839e-08	2.10711e-08	-4.82128e-08
-1.524	-9.54282e-08	2.38036e-08	-7.16245e-08	-1.44807e-07	7.19958e-09	-1.37607e-07	-7.32816e-08	2.85084e-08	-4.47731e-08	-8.53901e-08	4.64234e-08	-3.89667e-08	-2.91609e-08	2.73273e-08	-1.83360e-09	-1.15058e-08	5.30343e-09	-6.20236e-09	-2.65760e-09	1.45138e-08	1.18562e-08	-6.61818e-08	2.01277e-08	-4.60541e-08
-1.499	-9.11312e-08	2.27318e-08	-6.83994e-08	-1.37897e-07	6.91849e-09	-1.30979e-07	-6.97961e-08	2.71525e-08	-4.26436e-08	-8.14099e-08	4.42595e-08	-3.71504e-08	-2.78400e-08	2.60895e-08	-1.75054e-09	-1.09872e-08	5.06438e-09	-5.92279e-09	-2.60198e-09	1.38818e-08	1.12798e-08	-6.30770e-08	1.91834e-08	-4.38936e-08
-1.475	-8.68226e-08	2.16571e-08	-6.51655e-08	-1.30986e-07	6.63480e-09	-1.24351e-07	-6.63097e-08	2.57962e-08	-4.05135e-08	-7.74250e-08	4.20931e-08	-3.53319e-08	-2.65159e-08	2.48486e-08	-1.66729e-09	-1.04673e-08	4.82473e-09	-5.64252e-09	-2.54331e-09	1.32472e-08	1.07039e-08	-5.99693e-08	1.82383e-08	-4.17311e-08
-1.450	-8.25025e-08	2.05794e-08	-6.19230e-08	-1.24073e-07	6.34852e-09	-1.17724e-07	-6.28223e-08	2.44395e-08	-3.83827e-08	-7.34355e-08	3.99241e-08	-3.35114e-08	-2.51886e-08	2.36048e-08	-1.58383e-09	-9.94604e-09	4.58449e-09	-5.36156e-09	-2.48158e-09	1.26100e-08	1.01284e-08	-5.68590e-08	1.72924e-08	-3.95667e-08
-1.425	-7.81709e-08	1.94990e-08	-5.86719e-08	-1.17159e-07	6.05963e-09	-1.11099e-07	-5.93340e-08	2.30825e-08	-3.62515e-08	-6.94414e-08	3.77526e-08	-3.16887e-08	-2.38582e-08	2.23580e-08	-1.50017e-09	-9.42353e-09	4.34365e-09	-5.07989e-09	-2.41680e-09	1.19702e-08	9.55336e-09	-5.37460e-08	1.63456e-08	-3.74004e-08
-1.401	-7.38279e-08	1.84156e-08	-5.54122e-08	-1.10244e-07	5.76813e-09	-1.04475e-07	-5.58448e-08	2.17251e-08	-3.41197e-08	-6.54427e-08	3.55787e-08	-2.98640e-08	-2.25246e-08	2.11083e-08	-1.41631e-09	-8.89973e-09	4.10220e-09	-4.79753e-09	-2.34896e-09	1.13278e-08	8.97879e-09	-5.06304e-08	1.53981e-08	-3.52324e-08
-1.376	-6.94735e-08	1.73295e-08	-5.21440e-08	-1.03327e-07	5.47402e-09	-9.78534e-08	-5.23549e-08	2.03674e-08	-3.19875e-08	-6.14396e-08	3.34024e-08	-2.80372e-08	-2.11878e-08	1.98555e-08	-1.33226e-09	-8.37463e-09	3.86017e-09	-4.51446e-09	-2.27805e-09	1.06828e-08	8.40470e-09	-4.75123e-08	1.44498e-08	-3.30625e-08
-1.352	-6.51078e-08	1.62405e-08	-4.88673e-08	-9.64104e-08	5.17728e-09	-9.12332e-08	-4.88643e-08	1.90095e-08	-2.98548e-08	-5.74322e-08	3.12237e-08	-2.62085e-08	-1.98479e-08	1.85999e-08	-1.24801e-09	-7.84824e-09	3.61753e-09	-4.23070e-09	-2.20407e-09	1.00352e-08	7.83109e-09	-4.43916e-08	1.35007e-08	-3.08909e-08
-1.327	-6.07308e-08	1.51487e-08	-4.55821e-08	-8.94928e-08	4.87790e-09	-8.46149e-08	-4.53730e-08	1.76513e-08	-2.77217e-08	-5.34204e-08	2.90427e-08	-2.43777e-08	-1.85049e-08	1.73413e-08	-1.16356e-09	-7.32056e-09	3.37431e-09	-3.94625e-09	-2.12703e-09	9.38498e-09	7.25795e-09	-4.12685e-08	1.25509e-08	-2.87176e-08
-1.303	-5.63427e-08	1.40541e-08	-4.22886e-08	-8.25748e-08	4.57589e-09	-7.79989e-08	-4.18812e-08	1.62929e-08	-2.55883e-08	-4.94044e-08	2.68593e-08	-2.25451e-08	-1.71588e-08	1.60799e-08	-1.07892e-09	-6.79159e-09	3.13049e-09	-3.66110e-09	-2.04690e-09	8.73220e-09	6.68530e-09	-3.81430e-08	1.16003e-08	-2.65427e-08
-1.278	-5.19434e-08	1.29568e-08	-3.89867e-08	-7.56564e-08	4.27124e-09	-7.13851e-08	-3.83887e-08	1.49342e-08	-2.34545e-08	-4.53842e-08	2.46737e-08	-2.07105e-08	-1.58097e-08	1.48156e-08	-9.94090e-10	-6.26133e-09	2.88607e-09	-3.37526e-09	-1.96370e-09	8.07684e-09	6.11314e-09	-3.50151e-08	1.06490e-08	-2.43661e-08
-1.253	-4.75331e-08	1.18567e-08	-3.56764e-08	-6.87378e-08	3.96393e-09	-6.47739e-08	-3.48959e-08	1.35754e-08	-2.13204e-08	-4.13599e-08	2.24858e-08	-1.88741e-08	-1.44575e-08	1.35484e-08	-9.09065e-10	-5.72978e-09	2.64106e-09	-3.08872e-09	-1.87741e-09	7.41889e-09	5.54148e-09	-3.18849e-08	9.69706e-09	-2.21879e-08
-1.229	-4.31117e-08	1.07538e-08	-3.23579e-08	-6.18192e-08	3.65396e-09	-5.81652e-08	-3.14025e-08	1.22164e-08	-1.91861e-08	-3.73315e-08	2.02957e-08	-1.70358e-08	-1.31022e-08	1.22784e-08	-8.23850e-10	-5.19695e-09	2.39546e-09	-2.80149e-09	-1.78804e-09	6.75836e-09	4.97032e-09	-2.87525e-08	8.74441e-09	-2.00081e-08
-1.204	-3.86794e-08	9.64821e-09	-2.90312e-08	-5.49007e-08	3.34133e-09	-5.15594e-08	-2.79089e-08	1.08573e-08	-1.70516e-08	-3.32992e-08	1.81035e-08	-1.51957e-08	-1.17440e-08	1.10055e-08	-7.38445e-10	-4.66284e-09	2.14927e-09	-2.51357e-09	-1.69558e-09	6.09525e-09	4.39967e-09	-2.56179e-08	7.79108e-09	-1.78268e-08
-1.180	-3.42362e-08	8.53989e-09	-2.56963e-08	-4.79825e-08	3.02603e-09	-4.49565e-08	-2.44149e-08	9.49803e-09	-1.49169e-08	-2.92630e-08	1.59092e-08	-1.33538e-08	-1.03827e-08	9.72987e-09	-6.52852e-10	-4.12745e-09	1.90249e-09	-2.22496e-09	-1.60003e-09	5.42955e-09	3.82952e-09	-2.24811e-08	6.83711e-09	-1.56440e-08
-1.155	-2.97822e-08	7.42887e-09	-2.23533e-08	-4.10647e-08	2.70804e-09	-3.83567e-08	-2.09207e-08	8.13869e-09	-1.27820e-08	-2.52230e-08	1.37128e-08	-1.15102e-08	-9.01850e-09	8.45143e-09	-5.67071e-10	-3.59079e-09	1.65512e-09	-1.93566e-09	-1.50139e-09	4.76128e-09	3.25990e-09	-1.93422e-08	5.88250e-09	-1.34597e-08
-1.130	-2.53173e-08	6.31517e-09	-1.90022e-08	-3.41475e-08	2.38737e-09	-3.17602e-08	-1.74263e-08	6.77927e-09	-1.06470e-08	-2.11792e-08	1.15143e-08	-9.66487e-09	-7.65133e-09	7.17023e-09	-4.81106e-10	-3.05284e-09	1.40716e-09	-1.64568e-09	-1.39965e-09	4.09044e-09	2.69079e-09	-1.62014e-08	4.92727e-09	-1.12741e-08
-1.106	-2.08418e-08	5.19879e-09	-1.56430e-08	-2.72311e-08	2.06401e-09	-2.51671e-08	-1.39317e-08	5.41981e-09	-8.51192e-09	-1.71317e-08	9.31387e-09	-7.81785e-09	-6.28123e-09	5.88627e-09	-3.94955e-10	-2.51362e-09	1.15862e-09	-1.35500e-09	-1.29482e-09	3.41702e-09	2.12220e-09	-1.30585e-08	3.97143e-09	-9.08704e-09
-1.081	-1.63556e-08	4.07975e-09	-1.22759e-08	-2.03156e-08	1.73795e-09	-1.85776e-08	-1.04371e-08	4.06031e-09	-6.37681e-09	-1.30806e-08	7.11145e-09	-5.96918e-09	-4.90821e-09	4.59959e-09	-3.08622e-10	-1.97313e-09	9.09488e-10	-1.06365e-09	-1.18689e-09	2.74103e-09	1.55414e-09	-9.91365e-09	3.01501e-09	-6.89864e-09
-1.057	-1.18588e-08	2.95807e-09	-8.90076e-09	-1.34011e-08	1.40919e-09	-1.19919e-08	-6.94251e-09	2.70082e-09	-4.24169e-09	-9.02599e-09	4.90709e-09	-4.11890e-09	-3.53230e-09	3.31019e-09	-2.22106e-10	-1.43137e-09	6.59771e-10	-7.71602e-10	-1.07586e-09	2.06248e-09	9.86617e-10	-6.76695e-09	2.05801e-09	-4.70894e-09
-1.032	-7.35153e-09	1.83377e-09	-5.51776e-09	-6.48786e-09	1.07771e-09	-5.41015e-09	-3.44796e-09	1.34135e-09	-2.10661e-09	-4.96787e-09	2.70085e-09	-2.26703e-09	-2.15351e-09	2.01810e-09	-1.35410e-10	-8.88345e-10	4.09470e-10	-4.78875e-10	-9.61727e-10	1.38136e-09	4.19629e-10	-3.61842e-09	1.10046e-09	-2.51796e-09
-1.008	-2.83376e-09	7.06853e-10	-2.12690e-09	4.24022e-10	7.43517e-10	1.16754e-09	4.64892e-11	-1.80855e-11	2.84037e-11	-9.06354e-10	4.92750e-10	-4.13603e-10	-7.71871e-10	7.23337e-10	-4.85342e-11	-3.44052e-10	1.58586e-10	-1.85466e-10	-8.44492e-10	6.97674e-10	-1.46818e-10	-4.68114e-10	1.42366e-10	-3.25748e-10
-0.983	1.69442e-09	-4.22656e-10	1.27176e-09	7.33437e-09	4.06599e-10	7.74097e-09	3.54077e-09	-1.37745e-09	2.16331e-09	3.15850e-09	-1.71716e-09	1.44134e-09	6.12602e-10	-5.74082e-10	3.85196e-11	2.01503e-10	-9.28801e-11	1.08623e-10	-7.24152e-10	1.14313e-11	-7.12720e-10	2.68391e-09	-8.16250e-10	1.86766e-09
-0.958	6.23293e-09	-1.55474e-09	4.67819e-09	1.42430e-08	6.69511e-11	1.43100e-08	7.03481e-09	-2.73673e-09	4.29809e-09	7.22661e-09	-3.92884e-09	3.29777e-09	1.99989e-09	-1.87414e-09	1.25750e-10	7.48320e-10	-3.44927e-10	4.03392e-10	-6.00707e-10	-6.77367e-10	-1.27807e-09	5.83761e-09	-1.77537e-09	4.06223e-09
-0.934	1.07817e-08	-2.68939e-09	8.09232e-09	2.11498e-08	-2.75434e-10	2.08744e-08	1.05286e-08	-4.09589e-09	6.43268e-09	1.12979e-08	-6.14225e-09	5.15566e-09	3.38997e-09	-3.17681e-09	2.13156e-10	1.29639e-09	-5.97555e-10	6.98840e-10	-4.74156e-10	-1.36872e-09	-1.84288e-09	8.99292e-09	-2.73499e-09	6.25793e-09
-0.909	1.53407e-08	-3.82659e-09	1.15141e-08	2.80547e-08	-6.20561e-10	2.74341e-08	1.40220e-08	-5.45492e-09	8.56707e-09	1.53723e-08	-8.35736e-09	7.01497e-09	4.78281e-09	-4.48208e-09	3.00737e-10	1.84572e-09	-8.50760e-10	9.94964e-10	-3.44499e-10	-2.06262e-09	-2.40712e-09	1.21498e-08	-3.69508e-09	8.45471e-09
-0.885	1.99098e-08	-4.96632e-09	1.49435e-08	3.49573e-08	-9.68438e-10	3.39889e-08	1.75150e-08	-6.81379e-09	1.07012e-08	1.94498e-08	-1.05741e-08	8.87567e-09	6.17841e-09	-5.78992e-09	3.88490e-10	2.39631e-09	-1.10454e-09	1.29176e-09	-2.11734e-10	-2.75907e-09	-2.97081e-09	1.53082e-08	-4.65563e-09	1.06525e-08
-0.860	2.44891e-08	-6.10856e-09	1.83805e-08	4.18577e-08	-1.31907e-09	4.05386e-08	2.10075e-08	-8.17248e-09	1.28351e-08	2.35302e-08	-1.27925e-08	1.07377e-08	7.57674e-09	-7.10033e-09	4.76416e-10	2.94814e-09	-1.35890e-09	1.58924e-09	-7.58628e-11	-3.45807e-09	-3.53393e-09	1.84680e-08	-5.61662e-09	1.28514e-08
-0.836	2.90783e-08	-7.25330e-09	2.18250e-08	4.87555e-08	-1.67246e-09	4.70831e-08	2.44996e-08	-9.53097e-09	1.49686e-08	2.76136e-08	-1.50125e-08	1.26011e-08	8.97778e-09	-8.41327e-09	5.64511e-10	3.50122e-09	-1.61384e-09	1.88738e-09	6.31160e-11	-4.15960e-09	-4.09648e-09	2.16293e-08	-6.57804e-09	1.50512e-08
-0.811	3.36775e-08	-8.40052e-09	2.52770e-08	5.56507e-08	-2.02862e-09	5.36221e-08	2.79910e-08	-1.08892e-08	1.71018e-08	3.16997e-08	-1.72339e-08	1.44658e-08	1.03815e-08	-9.72873e-09	6.52775e-10	4.05555e-09	-1.86935e-09	2.18620e-09	2.05202e-10	-4.86367e-09	-4.65847e-09	2.47918e-08	-7.53986e-09	1.72520e-08
-0.786	3.82865e-08	-9.55020e-09	2.87363e-08	6.25432e-08	-2.38755e-09	6.01556e-08	3.14818e-08	-1.22472e-08	1.92345e-08	3.57886e-08	-1.94569e-08	1.63317e-08	1.17879e-08	-1.10467e-08	7.41207e-10	4.61112e-09	-2.12543e-09	2.48569e-09	3.50395e-10	-5.57028e-09	-5.21988e-09	2.79557e-08	-8.50208e-09	1.94536e-08
-0.762	4.29054e-08	-1.07023e-08	3.22031e-08	6.94326e-08	-2.74926e-09	6.66834e-08	3.49719e-08	-1.36050e-08	2.13669e-08	3.98802e-08	-2.16814e-08	1.81989e-08	1.31969e-08	-1.23671e-08	8.29806e-10	5.16793e-09	-2.38208e-09	2.78585e-09	4.98694e-10	-6.27941e-09	-5.78072e-09	3.11208e-08	-9.46468e-09	2.16561e-08
-0.737	4.75340e-08	-1.18569e-08	3.56771e-08	7.63190e-08	-3.11376e-09	7.32052e-08	3.84612e-08	-1.49624e-08	2.34988e-08	4.39744e-08	-2.39073e-08	2.00672e-08	1.46086e-08	-1.36900e-08	9.18569e-10	5.72598e-09	-2.63931e-09	3.08667e-09	6.50099e-10	-6.99107e-09	-6.34098e-09	3.42871e-08	-1.04276e-08	2.38595e-08
-0.713	5.21723e-08	-1.30139e-08	3.91584e-08	8.32021e-08	-3.48104e-09	7.97210e-08	4.19497e-08	-1.63195e-08	2.56302e-08	4.80712e-08	-2.61345e-08	2.19367e-08	1.60229e-08	-1.50154e-08	1.00750e-09	6.28526e-09	-2.89710e-09	3.38816e-09	8.04608e-10	-7.70526e-09	-6.90065e-09	3.74546e-08	-1.13909e-08	2.60636e-08
-0.688	5.68202e-08	-1.41732e-08	4.26469e-08	9.00817e-08	-3.85113e-09	8.62306e-08	4.54373e-08	-1.76763e-08	2.77610e-08	5.21704e-08	-2.83631e-08	2.38073e-08	1.74397e-08	-1.63431e-08	1.09659e-09	6.84577e-09	-3.15546e-09	3.69031e-09	9.62222e-10	-8.42196e-09	-7.45974e-09	4.06231e-08	-1.23546e-08	2.82685e-08
-0.664	6.14776e-08	-1.53350e-08	4.61426e-08	9.69578e-08	-4.22401e-09	9.27338e-08	4.89240e-08	-1.90327e-08	2.98913e-08	5.62720e-08	-3.05930e-08	2.56790e-08	1.88591e-08	-1.76733e-08	1.18584e-09	7.40751e-09	-3.41439e-09	3.99312e-09	1.12294e-09	-9.14118e-09	-8.01824e-09	4.37926e-08	-1.33185e-08	3.04741e-08
-0.639	6.61445e-08	-1.64991e-08	4.96454e-08	1.03830e-07	-4.59970e-09	9.92304e-08	5.24097e-08	-2.03888e-08	3.20210e-08	6.03759e-08	-3.28241e-08	2.75518e-08	2.02810e-08	-1.90058e-08	1.27525e-09	7.97047e-09	-3.67388e-09	4.29660e-09	1.28675e-09	-9.86291e-09	-8.57616e-09	4.69631e-08	-1.42827e-08	3.26803e-08
-0.614	7.08209e-08	-1.76656e-08	5.31553e-08	1.10699e-07	-4.97820e-09	1.05720e-07	5.58944e-08	-2.17444e-08	3.41500e-08	6.44820e-08	-3.50564e-08	2.94256e-08	2.17055e-08	-2.03407e-08	1.36481e-09	8.53466e-09	-3.93393e-09	4.60073e-09	1.45367e-09	-1.05871e-08	-9.13348e-09	5.01345e-08	-1.52472e-08	3.48872e-08
-0.590	7.55065e-08	-1.88344e-08	5.66721e-08	1.17563e-07	-5.35953e-09	1.12203e-07	5.93779e-08	-2.30996e-08	3.62783e-08	6.85903e-08	-3.72900e-08	3.13003e-08	2.31325e-08	-2.16779e-08	1.45454e-09	9.10006e-09	-4.19455e-09	4.90552e-09	1.62368e-09	-1.13139e-08	-9.69020e-09	5.33067e-08	-1.62120e-08	3.70947e-08
-0.565	8.02014e-08	-2.00055e-08	6.01959e-08	1.24423e-07	-5.74367e-09	1.18679e-07	6.28602e-08	-2.44543e-08	3.84060e-08	7.27007e-08	-3.95246e-08	3.31761e-08	2.45619e-08	-2.30175e-08	1.54442e-09	9.66668e-09	-4.45572e-09	5.21096e-09	1.79679e-09	-1.20431e-08	-1.02463e-08	5.64798e-08	-1.71770e-08	3.93028e-08
-0.541	8.49055e-08	-2.11789e-08	6.37267e-08	1.31279e-07	-6.13064e-09	1.25148e-07	6.63414e-08	-2.58085e-08	4.05328e-08	7.68131e-08	-4.17604e-08	3.50527e-08	2.59937e-08	-2.43593e-08	1.63445e-09	1.02345e-08	-4.71746e-09	5.51706e-09	1.97300e-09	-1.27749e-08	-1.08019e-08	5.96536e-08	-1.81423e-08	4.15113e-08
-0.516	8.96187e-08	-2.23545e-08	6.72642e-08	1.38130e-07	-6.52045e-09	1.31609e-07	6.98212e-08	-2.71623e-08	4.26589e-08	8.09275e-08	-4.39972e-08	3.69303e-08	2.74280e-08	-2.57034e-08	1.72464e-09	1.08036e-08	-4.97975e-09	5.82381e-09	2.15229e-09	-1.35091e-08	-1.13568e-08	6.28281e-08	-1.91077e-08	4.37204e-08
-0.492	9.43410e-08	-2.35324e-08	7.08085e-08	1.44976e-07	-6.91310e-09	1.38063e-07	7.32997e-08	-2.85155e-08	4.47842e-08	8.50437e-08	-4.62350e-08	3.88086e-08	2.88647e-08	-2.70497e-08	1.81497e-09	1.13738e-08	-5.24260e-09	6.13121e-09	2.33467e-09	-1.42458e-08	-1.19111e-08	6.60032e-08	-2.00734e-08	4.59299e-08
-0.467	9.90722e-08	-2.47126e-08	7.43596e-08	1.51818e-07	-7.30859e-09	1.44509e-07	7.67767e-08	-2.98682e-08	4.69086e-08	8.91617e-08	-4.84738e-08	4.06878e-08	3.03038e-08	-2.83983e-08	1.90546e-09	1.19453e-08	-5.50600e-09	6.43926e-09	2.52014e-09	-1.49850e-08	-1.24648e-08	6.91789e-08	-2.10392e-08	4.81398e-08
-0.442	1.03812e-07	-2.58950e-08	7.79174e-08	1.58654e-07	-7.70693e-09	1.50947e-07	8.02523e-08	-3.12203e-08	4.90321e-08	9.32814e-08	-5.07136e-08	4.25678e-08	3.17452e-08	-2.97491e-08	1.99610e-09	1.25179e-08	-5.76995e-09	6.74795e-09	2.70869e-09	-1.57266e-08	-1.30179e-08	7.23552e-08	-2.20052e-08	5.03500e-08
-0.418	1.08561e-07	-2.70796e-08	8.14818e-08	1.65486e-07	-8.10813e-09	1.57377e-07	8.37264e-08	-3.25718e-08	5.11546e-08	9.74028e-08	-5.29542e-08	4.44486e-08	3.31890e-08	-3.11021e-08	2.08688e-09	1.30917e-08	-6.03445e-09	7.05729e-09	2.90032e-09	-1.64708e-08	-1.35704e-08	7.55319e-08	-2.29713e-08	5.25606e-08
-0.393	1.13319e-07	-2.82664e-08	8.50528e-08	1.72312e-07	-8.51219e-09	1.63799e-07	8.71989e-08	-3.39227e-08	5.32762e-08	1.01526e-07	-5.51957e-08	4.63300e-08	3.46351e-08	-3.24573e-08	2.17781e-09	1.36668e-08	-6.29951e-09	7.36727e-09	3.09502e-09	-1.72174e-08	-1.41223e-08	7.87090e-08	-2.39375e-08	5.47715e-08
-0.369	1.18086e-07	-2.94553e-08	8.86302e-08	1.79132e-07	-8.91911e-09	1.70213e-07	9.06697e-08	-3.52729e-08	5.53968e-08	1.05650e-07	-5.74380e-08	4.82121e-08	3.60835e-08	-3.38146e-08	2.26888e-09	1.42430e-08	-6.56511e-09	7.67789e-09	3.29280e-09	-1.79664e-08	-1.46736e-08	8.18865e-08	-2.49039e-08	5.69826e-08
-0.344	1.22861e-07	-3.06464e-08	9.22142e-08	1.85947e-07	-9.32890e-09	1.76618e-07	9.41389e-08	-3.66225e-08	5.75164e-08	1.09776e-07	-5.96810e-08	5.00949e-08	3.75341e-08	-3.51740e-08	2.36009e-09	1.48204e-08	-6.83126e-09	7.98915e-09	3.49364e-09	-1.87179e-08	-1.52243e-08	8.50643e-08	-2.58703e-08	5.91939e-08
-0.319	1.27644e-07	-3.18396e-08	9.58045e-08	1.92756e-07	-9.74156e-09	1.83014e-07	9.76063e-08	-3.79714e-08	5.96349e-08	1.13903e-07	-6.19248e-08	5.19783e-08	3.89870e-08	-3.65355e-08	2.45145e-09	1.53990e-08	-7.09795e-09	8.30104e-09	3.69755e-09	-1.94719e-08	-1.57743e-08	8.82423e-08	-2.68369e-08	6.14054e-08
-0.295	1.32436e-07	-3.30349e-08	9.94013e-08	1.99559e-07	-1.01571e-08	1.89401e-07	1.01072e-07	-3.93196e-08	6.17522e-08	1.18032e-07	-6.41693e-08	5.38622e-08	4.04421e-08	-3.78991e-08	2.54294e-09	1.59788e-08	-7.36518e-09	8.61357e-09	3.90452e-09	-2.02283e-08	-1.63238e-08	9.14205e-08	-2.78034e-08	6.36171e-08
-0.270	1.37237e-07	-3.42323e-08	1.03004e-07	2.06355e-07	-1.05755e-08	1.95780e-07	1.04536e-07	-4.06671e-08	6.38684e-08	1.22161e-07	-6.64144e-08	5.57467e-08	4.18994e-08	-3.92648e-08	2.63458e-09	1.65597e-08	-7.63295e-09	8.92673e-09	4.11454e-09	-2.09871e-08	-1.68726e-08	9.45989e-08	-2.87701e-08	6.58288e-08
-0.246	1.42045e-07	-3.54318e-08	1.06614e-07	2.13146e-07	-1.09968e-08	2.02149e-07	1.07997e-07	-4.20138e-08	6.59835e-08	1.26292e-07	-6.86601e-08	5.76317e-08	4.33589e-08	-4.06325e-08	2.72635e-09	1.71418e-08	-7.90126e-09	9.24052e-09	4.32761e-09	-2.17484e-08	-1.74208e-08	9.77773e-08	-2.97367e-08	6.80406e-08
-0.221	1.46862e-07	-3.66334e-08	1.10229e-07	2.19930e-07	-1.14210e-08	2.08509e-07	1.11457e-07	-4.33597e-08	6.80973e-08	1.30424e-07	-7.09064e-08	5.95172e-08	4.48205e-08	-4.20022e-08	2.81825e-09	1.77251e-08	-8.17011e-09	9.55494e-09	4.54373e-09	-2.25121e-08	-1.79684e-08	1.00956e-07	-3.07034e-08	7.02524e-08
-0.197	1.51687e-07	-3.78370e-08	1.13850e-07	2.26707e-07	-1.18481e-08	2.14859e-07	1.14915e-07	-4.47048e-08	7.02099e-08	1.34556e-07	-7.31532e-08	6.14031e-08	4.62842e-08	-4.33740e-08	2.91029e-09	1.83095e-08	-8.43949e-09	9.86998e-09	4.76289e-09	-2.32783e-08	-1.85154e-08	1.04134e-07	-3.16700e-08	7.24642e-08
-0.172	1.56521e-07	-3.90426e-08	1.17478e-07	2.33477e-07	-1.22782e-08	2.21199e-07	1.18370e-07	-4.60492e-08	7.23212e-08	1.38690e-07	-7.54005e-08	6.32894e-08	4.77501e-08	-4.47476e-08	3.00246e-09	1.88951e-08	-8.70941e-09	1.01856e-08	4.98509e-09	-2.40468e-08	-1.90617e-08	1.07313e-07	-3.26366e-08	7.46759e-08
-0.147	1.61362e-07	-4.02502e-08	1.21112e-07	2.40241e-07	-1.27111e-08	2.27530e-07	1.21824e-07	-4.73926e-08	7.44311e-08	1.42824e-07	-7.76482e-08	6.51761e-08	4.92180e-08	-4.61233e-08	3.09476e-09	1.94818e-08	-8.97986e-09	1.05019e-08	5.21032e-09	-2.48178e-08	-1.96075e-08	1.10491e-07	-3.36032e-08	7.68875e-08
-0.123	1.66211e-07	-4.14597e-08	1.24751e-07	2.46997e-07	-1.31469e-08	2.33850e-07	1.25275e-07	-4.87352e-08	7.65397e-08	1.46959e-07	-7.98963e-08	6.70631e-08	5.06880e-08	-4.75008e-08	3.18719e-09	2.00697e-08	-9.25083e-09	1.08188e-08	5.43857e-09	-2.55912e-08	-2.01526e-08	1.13669e-07	-3.45697e-08	7.90990e-08
-0.098	1.71068e-07	-4.26713e-08	1.28397e-07	2.53746e-07	-1.35856e-08	2.40160e-07	1.28724e-07	-5.00770e-08	7.86469e-08	1.51095e-07	-8.21447e-08	6.89504e-08	5.21600e-08	-4.88803e-08	3.27975e-09	2.06587e-08	-9.52233e-09	1.11364e-08	5.66984e-09	-2.63670e-08	-2.06971e-08	1.16846e-07	-3.55361e-08	8.13103e-08
-0.074	1.75933e-07	-4.38848e-08	1.32048e-07	2.60488e-07	-1.40273e-08	2.46460e-07	1.32170e-07	-5.14178e-08	8.07527e-08	1.55231e-07	-8.43935e-08	7.08380e-08	5.36341e-08	-5.02616e-08	3.37244e-09	2.12489e-08	-9.79436e-09	1.14545e-08	5.90412e-09	-2.71451e-08	-2.12410e-08	1.20024e-07	-3.65025e-08	8.35213e-08
-0.049	1.80805e-07	-4.51002e-08	1.35705e-07	2.67221e-07	-1.44718e-08	2.52750e-07	1.35615e-07	-5.27576e-08	8.28570e-08	1.59368e-07	-8.66425e-08	7.27257e-08	5.51101e-08	-5.16448e-08	3.46525e-09	2.18402e-08	-1.00669e-08	1.17732e-08	6.14141e-09	-2.79257e-08	-2.17843e-08	1.23201e-07	-3.74687e-08	8.57322e-08
-0.025	1.85685e-07	-4.63174e-08	1.39368e-07	2.73948e-07	-1.49193e-08	2.59028e-07	1.39056e-07	-5.40966e-08	8.49598e-08	1.63506e-07	-8.88918e-08	7.46137e-08	5.65881e-08	-5.30299e-08	3.55818e-09	2.24326e-08	-1.03400e-08	1.20926e-08	6.38169e-09	-2.87086e-08	-2.23269e-08	1.26377e-07	-3.84348e-08	8.79427e-08
0.000	1.90573e-07	-4.75366e-08	1.43037e-07	2.80666e-07	-1.53697e-08	2.65296e-07	1.42496e-07	-5.54345e-08	8.70610e-08	1.67643e-07	-9.11412e-08	7.65019e-08	5.80680e-08	-5.44167e-08	3.65124e-09	2.30261e-08	-1.06136e-08	1.24126e-08	6.62497e-09	-2.94939e-08	-2.28690e-08	1.29554e-07	-3.94007e-08	9.01528e-08
0.025	1.95468e-07	-4.87577e-08	1.46711e-07	2.87376e-07	-1.58231e-08	2.71553e-07	1.45932e-07	-5.67714e-08	8.91607e-08	1.71781e-07	-9.33908e-08	7.83901e-08	5.95498e-08	-5.58054e-08	3.74441e-09	2.36208e-08	-1.08877e-08	1.27331e-08	6.87124e-09	-3.02816e-08	-2.34104e-08	1.32729e-07	-4.03665e-08	9.23626e-08
0.049	2.00371e-07	-4.99805e-08	1.50390e-07	2.94078e-07	-1.62794e-08	2.77798e-07	1.49366e-07	-5.81073e-08	9.12588e-08	1.75919e-07	-9.56405e-08	8.02784e-08	6.10335e-08	-5.71958e-08	3.83770e-09	2.42166e-08	-1.11623e-08	1.30543e-08	7.12048e-09	-3.10717e-08	-2.39512e-08	1.35904e-07	-4.13321e-08	9.45720e-08
0.074	2.05281e-07	-5.12052e-08	1.54075e-07	3.00771e-07	-1.67386e-08	2.84032e-07	1.52797e-07	-5.94422e-08	9.33552e-08	1.80057e-07	-9.78902e-08	8.21668e-08	6.25191e-08	-5.85880e-08	3.93112e-09	2.48135e-08	-1.14374e-08	1.33761e-08	7.37269e-09	-3.18641e-08	-2.44914e-08	1.39078e-07	-4.22975e-08	9.67809e-08
0.098	2.10198e-07	-5.24318e-08	1.57766e-07	3.07456e-07	-1.72008e-08	2.90255e-07	1.56226e-07	-6.07760e-08	9.54500e-08	1.84195e-07	-1.00140e-07	8.40552e-08	6.40065e-08	-5.99818e-08	4.02464e-09	2.54115e-08	-1.17131e-08	1.36984e-08	7.62787e-09	-3.26588e-08	-2.50309e-08	1.42252e-07	-4.32627e-08	9.89894e-08
0.123	2.15122e-07	-5.36600e-08	1.61462e-07	3.14132e-07	-1.76659e-08	2.96466e-07	1.59652e-07	-6.21087e-08	9.75430e-08	1.88333e-07	-1.02390e-07	8.59436e-08	6.54957e-08	-6.13774e-08	4.11828e-09	2.60106e-08	-1.19892e-08	1.40214e-08	7.88600e-09	-3.34559e-08	-2.55699e-08	1.45425e-07	-4.42276e-08	1.01197e-07
0.147	2.20053e-07	-5.48901e-08	1.65163e-07	3.20799e-07	-1.81340e-08	3.02665e-07	1.63075e-07	-6.34403e-08	9.96343e-08	1.92471e-07	-1.04639e-07	8.78319e-08	6.69867e-08	-6.27747e-08	4.21203e-09	2.66108e-08	-1.22659e-08	1.43449e-08	8.14708e-09	-3.42553e-08	-2.61083e-08	1.48597e-07	-4.51923e-08	1.03405e-07
0.172	2.24991e-07	-5.61219e-08	1.68869e-07	3.27457e-07	-1.86050e-08	3.08852e-07	1.66495e-07	-6.47708e-08	1.01724e-07	1.96609e-07	-1.06889e-07	8.97201e-08	6.84795e-08	-6.41736e-08	4.30590e-09	2.72121e-08	-1.25430e-08	1.46691e-08	8.41110e-09	-3.50571e-08	-2.66460e-08	1.51768e-07	-4.61567e-08	1.05611e-07
0.197	2.29936e-07	-5.73554e-08	1.72581e-07	3.34106e-07	-1.90790e-08	3.15027e-07	1.69912e-07	-6.61001e-08	1.03812e-07	2.00747e-07	-1.09138e-07	9.16082e-08	6.99740e-08	-6.55741e-08	4.39987e-09	2.78145e-08	-1.28207e-08	1.49938e-08	8.67806e-09	-3.58612e-08	-2.71831e-08	1.54938e-07	-4.71209e-08	1.07817e-07
0.221	2.34888e-07	-5.85906e-08	1.76298e-07	3.40745e-07	-1.95559e-08	3.21189e-07	1.73326e-07	-6.74282e-08	1.05897e-07	2.04884e-07	-1.11388e-07	9.34962e-08	7.14702e-08	-6.69763e-08	4.49395e-09	2.84179e-08	-1.30988e-08	1.53191e-08	8.94793e-09	-3.66676e-08	-2.77197e-08	1.58107e-07	-4.80847e-08	1.10023e-07
0.246	2.39847e-07	-5.98275e-08	1.80019e-07	3.47375e-07	-2.00358e-08	3.27339e-07	1.76736e-07	-6.87551e-08	1.07981e-07	2.09020e-07	-1.13637e-07	9.53839e-08	7.29681e-08	-6.83800e-08	4.58814e-09	2.90224e-08	-1.33775e-08	1.56450e-08	9.22071e-09	-3.74763e-08	-2.82556e-08	1.61276e-07	-4.90482e-08	1.12227e-07
0.270	2.44812e-07	-6.10660e-08	1.83746e-07	3.53995e-07	-2.05187e-08	3.33476e-07	1.80144e-07	-7.00808e-08	1.10063e-07	2.13157e-07	-1.15885e-07	9.72714e-08	7.44677e-08	-6.97853e-08	4.68243e-09	2.96280e-08	-1.36566e-08	1.59714e-08	9.49640e-09	-3.82873e-08	-2.87909e-08	1.64443e-07	-5.00114e-08	1.14431e-07
0.295	2.49784e-07	-6.23062e-08	1.87478e-07	3.60605e-07	-2.10045e-08	3.39600e-07	1.83549e-07	-7.14053e-08	1.12143e-07	2.17292e-07	-1.18134e-07	9.91586e-08	7.59689e-08	-7.11921e-08	4.77683e-09	3.02347e-08	-1.39363e-08	1.62984e-08	9.77499e-09	-3.91006e-08	-2.93256e-08	1.67608e-07	-5.09742e-08	1.16634e-07
0.319	2.54762e-07	-6.35480e-08	1.91214e-07	3.67205e-07	-2.14933e-08	3.45712e-07	1.86950e-07	-7.27285e-08	1.14222e-07	2.21427e-07	-1.20382e-07	1.01045e-07	7.74718e-08	-7.26005e-08	4.87132e-09	3.08424e-08	-1.42164e-08	1.66261e-08	1.00565e-08	-3.99162e-08	-2.98597e-08	1.70773e-07	-5.19367e-08	1.18836e-07
0.344	2.59747e-07	-6.47914e-08	1.94956e-07	3.73795e-07	-2.19851e-08	3.51810e-07	1.90348e-07	-7.40504e-08	1.16298e-07	2.25561e-07	-1.22629e-07	1.02932e-07	7.89762e-08	-7.40103e-08	4.96592e-09	3.14512e-08	-1.44970e-08	1.69542e-08	1.03408e-08	-4.07340e-08	-3.03932e-08	1.73936e-07	-5.28987e-08	1.21038e-07
0.369	2.64738e-07	-6.60364e-08	1.98702e-07	3.80374e-07	-2.24799e-08	3.57894e-07	1.93743e-07	-7.53710e-08	1.18372e-07	2.29694e-07	-1.24876e-07	1.04818e-07	8.04822e-08	-7.54216e-08	5.06061e-09	3.20610e-08	-1.47781e-08	1.72830e-08	1.06280e-08	-4.15542e-08	-3.09262e-08	1.77098e-07	-5.38604e-08	1.23238e-07
0.393	2.69736e-07	-6.72829e-08	2.02453e-07	3.86943e-07	-2.29776e-08	3.63966e-07	1.97134e-07	-7.66902e-08	1.20444e-07	2.33827e-07	-1.27123e-07	1.06704e-07	8.19897e-08	-7.68343e-08	5.15540e-09	3.26719e-08	-1.50597e-08	1.76123e-08	1.09181e-08	-4.23766e-08	-3.14585e-08	1.80259e-07	-5.48216e-08	1.25437e-07
0.418	2.74739e-07	-6.85310e-08	2.06208e-07	3.93502e-07	-2.34783e-08	3.70023e-07	2.00521e-07	-7.80081e-08	1.22513e-07	2.37958e-07	-1.29369e-07	1.08589e-07	8.34988e-08	-7.82485e-08	5.25029e-09	3.32838e-08	-1.53417e-08	1.79421e-08	1.12110e-08	-4.32012e-08	-3.19902e-08	1.83418e-07	-5.57824e-08	1.27636e-07
0.442	2.79748e-07	-6.97806e-08	2.09968e-07	4.00049e-07	-2.39820e-08	3.76067e-07	2.03906e-07	-7.93246e-08	1.24581e-07	2.42089e-07	-1.31614e-07	1.10474e-07	8.50093e-08	-7.96640e-08	5.34527e-09	3.38968e-08	-1.56242e-08	1.82725e-08	1.15067e-08	-4.40281e-08	-3.25214e-08	1.86576e-07	-5.67427e-08	1.29833e-07
0.467	2.84764e-07	-7.10316e-08	2.13732e-07	4.06585e-07	-2.44886e-08	3.82097e-07	2.07286e-07	-8.06398e-08	1.26646e-07	2.46218e-07	-1.33859e-07	1.12358e-07	8.65213e-08	-8.10809e-08	5.44034e-09	3.45107e-08	-1.59072e-08	1.86035e-08	1.18053e-08	-4.48573e-08	-3.30520e-08	1.89732e-07	-5.77025e-08	1.32029e-07
0.492	2.89785e-07	-7.22842e-08	2.17501e-07	4.13111e-07	-2.49983e-08	3.88112e-07	2.10663e-07	-8.19535e-08	1.28710e-07	2.50346e-07	-1.36104e-07	1.14242e-07	8.80347e-08	-8.24992e-08	5.53550e-09	3.51257e-08	-1.61907e-08	1.89350e-08	1.21067e-08	-4.56886e-08	-3.35819e-08	1.92886e-07	-5.86619e-08	1.34224e-07
0.516	2.94813e-07	-7.35381e-08	2.21274e-07	4.19625e-07	-2.55109e-08	3.94114e-07	2.14036e-07	-8.32657e-08	1.30771e-07	2.54472e-07	-1.38347e-07	1.16125e-07	8.95495e-08	-8.39188e-08	5.63075e-09	3.57417e-08	-1.64746e-08	1.92671e-08	1.24109e-08	-4.65222e-08	-3.41114e-08	1.96039e-07	-5.96207e-08	1.36418e-07
0.541	2.99846e-07	-7.47936e-08	2.25052e-07	4.26127e-07	-2.60266e-08	4.00100e-07	2.17406e-07	-8.45765e-08	1.32829e-07	2.58598e-07	-1.40590e-07	1.18008e-07	9.10657e-08	-8.53397e-08	5.72609e-09	3.63587e-08	-1.67590e-08	1.95997e-08	1.27178e-08	-4.73580e-08	-3.46402e-08	1.99190e-07	-6.05790e-08	1.38611e-07
0.565	3.04884e-07	-7.60504e-08	2.28834e-07	4.32618e-07	-2.65452e-08	4.06073e-07	2.20771e-07	-8.58858e-08	1.34885e-07	2.62722e-07	-1.42832e-07	1.19890e-07	9.25833e-08	-8.67618e-08	5.82151e-09	3.69767e-08	-1.70439e-08	1.99328e-08	1.30276e-08	-4.81960e-08	-3.51684e-08	2.02339e-07	-6.15367e-08	1.40802e-07
0.590	3.09928e-07	-7.73086e-08	2.32620e-07	4.39097e-07	-2.70668e-08	4.12030e-07	2.24133e-07	-8.71937e-08	1.36939e-07	2.66844e-07	-1.45073e-07	1.21771e-07	9.41022e-08	-8.81852e-08	5.91702e-09	3.75957e-08	-1.73292e-08	2.02665e-08	1.33401e-08	-4.90362e-08	-3.56961e-08	2.05486e-07	-6.24939e-08	1.42992e-07
0.614	3.14978e-07	-7.85681e-08	2.36410e-07	4.45564e-07	-2.75914e-08	4.17972e-07	2.27491e-07	-8.84999e-08	1.38991e-07	2.70964e-07	-1.47313e-07	1.23651e-07	9.56225e-08	-8.96098e-08	6.01261e-09	3.82157e-08	-1.76150e-08	2.06007e-08	1.36554e-08	-4.98786e-08	-3.62233e-08	2.08632e-07	-6.34505e-08	1.45181e-07
0.639	3.20033e-07	-7.98291e-08	2.40204e-07	4.52018e-07	-2.81190e-08	4.23899e-07	2.30845e-07	-8.98047e-08	1.41040e-07	2.75083e-07	-1.49552e-07	1.25531e-07	9.71440e-08	-9.10357e-08	6.10828e-09	3.88367e-08	-1.79012e-08	2.09355e-08	1.39734e-08	-5.07232e-08	-3.67498e-08	2.11775e-07	-6.44065e-08	1.47369e-07
0.664	3.25093e-07	-8.10913e-08	2.44002e-07	4.58461e-07	-2.86496e-08	4.29811e-07	2.34194e-07	-9.11078e-08	1.43087e-07	2.79201e-07	-1.51791e-07	1.27410e-07	9.86667e-08	-9.24627e-08	6.20403e-09	3.94586e-08	-1.81879e-08	2.12707e-08	1.42941e-08	-5.15700e-08	-3.72759e-08	2.14917e-07	-6.53619e-08	1.49555e-07
0.688	3.30158e-07	-8.23548e-08	2.47804e-07	4.64891e-07	-2.91832e-08	4.35708e-07	2.37540e-07	-9.24094e-08	1.45131e-07	2.83316e-07	-1.54028e-07	1.29288e-07	1.00191e-07	-9.38908e-08	6.29986e-09	4.00815e-08	-1.84750e-08	2.16065e-08	1.46176e-08	-5.24189e-08	-3.78013e-08	2.18056e-07	-6.63167e-08	1.51739e-07
0.713	3.35229e-07	-8.36196e-08	2.51609e-07	4.71309e-07	-2.97198e-08	4.41589e-07	2.40882e-07	-9.37093e-08	1.47172e-07	2.87429e-07	-1.56264e-07	1.31165e-07	1.01716e-07	-9.53201e-08	6.39576e-09	4.07054e-08	-1.87626e-08	2.19428e-08	1.49437e-08	-5.32700e-08	-3.83262e-08	2.21193e-07	-6.72708e-08	1.53922e-07
0.737	3.40304e-07	-8.48856e-08	2.55419e-07	4.77713e-07	-3.02594e-08	4.47454e-07	2.44219e-07	-9.50076e-08	1.49211e-07	2.91541e-07	-1.58500e-07	1.33041e-07	1.03242e-07	-9.67505e-08	6.49173e-09	4.13302e-08	-1.90506e-08	2.22796e-08	1.52726e-08	-5.41232e-08	-3.88506e-08	2.24328e-07	-6.82242e-08	1.56104e-07
0.762	3.45385e-07	-8.61529e-08	2.59232e-07	4.84105e-07	-3.08019e-08	4.53303e-07	2.47552e-07	-9.63043e-08	1.51248e-07	2.95650e-07	-1.60734e-07	1.34916e-07	1.04770e-07	-9.81820e-08	6.58778e-09	4.19560e-08	-1.93390e-08	2.26170e-08	1.56041e-08	-5.49785e-08	-3.93744e-08	2.27461e-07	-6.91769e-08	1.58284e-07
0.786	3.50470e-07	-8.74214e-08	2.63049e-07	4.90484e-07	-3.13475e-08	4.59136e-07	2.50881e-07	-9.75993e-08	1.53282e-07	2.99757e-07	-1.62967e-07	1.36790e-07	1.06298e-07	-9.96145e-08	6.68390e-09	4.25827e-08	-1.96279e-08	2.29548e-08	1.59383e-08	-5.58360e-08	-3.98977e-08	2.30591e-07	-7.01290e-08	1.60462e-07
0.811	3.55560e-07	-8.86911e-08	2.66869e-07	4.96849e-07	-3.18961e-08	4.64953e-07	2.54205e-07	-9.88925e-08	1.55313e-07	3.03862e-07	-1.65198e-07	1.38664e-07	1.07828e-07	-1.01048e-07	6.78009e-09	4.32104e-08	-1.99172e-08	2.32932e-08	1.62751e-08	-5.66956e-08	-4.04205e-08	2.33719e-07	-7.10803e-08	1.62639e-07
0.836	3.60655e-07	-8.99619e-08	2.70693e-07	5.03201e-07	-3.24477e-08	4.70754e-07	2.57525e-07	-1.00184e-07	1.57341e-07	3.07964e-07	-1.67429e-07	1.40536e-07	1.09359e-07	-1.02483e-07	6.87634e-09	4.38390e-08	-2.02070e-08	2.36320e-08	1.66146e-08	-5.75573e-08	-4.09427e-08	2.36845e-07	-7.20308e-08	1.64814e-07
0.860	3.65754e-07	-9.12339e-08	2.74521e-07	5.09540e-07	-3.30023e-08	4.76538e-07	2.60841e-07	-1.01474e-07	1.59367e-07	3.12064e-07	-1.69658e-07	1.42407e-07	1.10891e-07	-1.03918e-07	6.97266e-09	4.44685e-08	-2.04971e-08	2.39714e-08	1.69567e-08	-5.84211e-08	-4.14644e-08	2.39968e-07	-7.29806e-08	1.66987e-07
0.885	3.70858e-07	-9.25070e-08	2.78351e-07	5.15865e-07	-3.35598e-08	4.82305e-07	2.64152e-07	-1.02762e-07	1.61390e-07	3.16162e-07	-1.71885e-07	1.44277e-07	1.12424e-07	-1.05355e-07	7.06905e-09	4.50989e-08	-2.07877e-08	2.43112e-08	1.73014e-08	-5.92870e-08	-4.19856e-08	2.43088e-07	-7.39297e-08	1.69159e-07
0.909	3.75966e-07	-9.37812e-08	2.82185e-07	5.22176e-07	-3.41204e-08	4.88055e-07	2.67458e-07	-1.04048e-07	1.63410e-07	3.20257e-07	-1.74112e-07	1.46145e-07	1.13958e-07	-1.06792e-07	7.16550e-09	4.57303e-08	-2.10787e-08	2.46515e-08	1.76487e-08	-6.01550e-08	-4.25063e-08	2.46206e-07	-7.48779e-08	1.71328e-07
0.934	3.81079e-07	-9.50565e-08	2.86022e-07	5.28473e-07	-3.46840e-08	4.93789e-07	2.70760e-07	-1.05333e-07	1.65427e-07	3.24349e-07	-1.76337e-07	1.48013e-07	1.15492e-07	-1.08230e-07	7.26200e-09	4.63625e-08	-2.13701e-08	2.49924e-08	1.79985e-08	-6.10250e-08	-4.30265e-08	2.49321e-07	-7.58253e-08	1.73496e-07
0.958	3.86196e-07	-9.63328e-08	2.89863e-07	5.34756e-07	-3.52506e-08	4.99505e-07	2.74057e-07	-1.06615e-07	1.67442e-07	3.28439e-07	-1.78560e-07	1.49879e-07	1.17028e-07	-1.09670e-07	7.35857e-09	4.69956e-08	-2.16620e-08	2.53337e-08	1.83509e-08	-6.18971e-08	-4.35462e-08	2.52434e-07	-7.67719e-08	1.75662e-07
0.983	3.91317e-07	-9.76101e-08	2.93706e-07	5.41024e-07	-3.58202e-08	5.05204e-07	2.77349e-07	-1.07896e-07	1.69453e-07	3.32526e-07	-1.80782e-07	1.51744e-07	1.18565e-07	-1.11110e-07	7.45520e-09	4.76296e-08	-2.19542e-08	2.56754e-08	1.87059e-08	-6.27713e-08	-4.40654e-08	2.55544e-07	-7.77177e-08	1.77826e-07
1.008	3.96441e-07	-9.88885e-08	2.97553e-07	5.47278e-07	-3.63928e-08	5.10885e-07	2.80637e-07	-1.09175e-07	1.71462e-07	3.36610e-07	-1.83002e-07	1.53608e-07	1.20102e-07	-1.12551e-07	7.55188e-09	4.82645e-08	-2.22468e-08	2.60177e-08	1.90634e-08	-6.36475e-08	-4.45841e-08	2.58650e-07	-7.86626e-08	1.79988e-07
1.032	4.01570e-07	-1.00168e-07	3.01402e-07	5.53517e-07	-3.69683e-08	5.16549e-07	2.83919e-07	-1.10452e-07	1.73467e-07	3.40691e-07	-1.85221e-07	1.55470e-07	1.21641e-07	-1.13992e-07	7.64861e-09	4.89003e-08	-2.25399e-08	2.63604e-08	1.94234e-08	-6.45257e-08	-4.51023e-08	2.61754e-07	-7.96066e-08	1.82148e-07
1.057	4.06703e-07	-1.01448e-07	3.05255e-07	5.59742e-07	-3.75469e-08	5.22195e-07	2.87197e-07	-1.11727e-07	1.75470e-07	3.44769e-07	-1.87438e-07	1.57331e-07	1.23180e-07	-1.15435e-07	7.74540e-09	4.95369e-08	-2.28333e-08	2.67036e-08	1.97859e-08	-6.54059e-08	-4.56200e-08	2.64855e-07	-8.05497e-08	1.84306e-07
1.081	4.11839e-07	-1.02729e-07	3.09110e-07	5.65952e-07	-3.81285e-08	5.27823e-07	2.90470e-07	-1.13000e-07	1.77469e-07	3.48844e-07	-1.89653e-07	1.59190e-07	1.24720e-07	-1.16878e-07	7.84223e-09	5.01744e-08	-2.31272e-08	2.70472e-08	2.01509e-08	-6.62882e-08	-4.61373e-08	2.67953e-07	-8.14919e-08	1.86462e-07
1.106	4.16979e-07	-1.04011e-07	3.12968e-07	5.72146e-07	-3.87131e-08	5.33433e-07	2.93737e-07	-1.14272e-07	1.79466e-07	3.52915e-07	-1.91867e-07	1.61048e-07	1.26261e-07	-1.18322e-07	7.93912e-09	5.08127e-08	-2.34214e-08	2.73913e-08	2.05184e-08	-6.71724e-08	-4.66541e-08	2.71048e-07	-8.24331e-08	1.88615e-07
1.130	4.22123e-07	-1.05295e-07	3.16829e-07	5.78325e-07	-3.93006e-08	5.39025e-07	2.97000e-07	-1.15541e-07	1.81459e-07	3.56983e-07	-1.94078e-07	1.62905e-07	1.27803e-07	-1.19766e-07	8.03605e-09	5.14519e-08	-2.37160e-08	2.77359e-08	2.08883e-08	-6.80587e-08	-4.71704e-08	2.74140e-07	-8.33734e-08	1.90767e-07
1.155	4.27270e-07	-1.06578e-07	3.20692e-07	5.84489e-07	-3.98912e-08	5.44598e-07	3.00258e-07	-1.16808e-07	1.83450e-07	3.61048e-07	-1.96288e-07	1.64760e-07	1.29345e-07	-1.21212e-07	8.13303e-09	5.20919e-08	-2.40110e-08	2.80809e-08	2.12606e-08	-6.89469e-08	-4.76863e-08	2.77229e-07	-8.43128e-08	1.92916e-07
1.180	4.32421e-07	-1.07863e-07	3.24558e-07	5.90638e-07	-4.04847e-08	5.50153e-07	3.03510e-07	-1.18073e-07	1.85437e-07	3.65110e-07	-1.98496e-07	1.66613e-07	1.30888e-07	-1.22658e-07	8.23005e-09	5.27327e-08	-2.43064e-08	2.84263e-08	2.16354e-08	-6.98371e-08	-4.82017e-08	2.80314e-07	-8.52511e-08	1.95063e-07
1.204	4.37575e-07	-1.09149e-07	3.28426e-07	5.96770e-07	-4.10813e-08	5.55689e-07	3.06757e-07	-1.19337e-07	1.87421e-07	3.69168e-07	-2.00703e-07	1.68465e-07	1.32432e-07	-1.24104e-07	8.32712e-09	5.33744e-08	-2.46022e-08	2.87722e-08	2.20125e-08	-7.07292e-08	-4.87167e-08	2.83396e-07	-8.61885e-08	1.97208e-07
1.229	4.42732e-07	-1.10435e-07	3.32296e-07	6.02887e-07	-4.16808e-08	5.61206e-07	3.09999e-07	-1.20598e-07	1.89401e-07	3.73222e-07	-2.02907e-07	1.70315e-07	1.33976e-07	-1.25552e-07	8.42422e-09	5.40168e-08	-2.48983e-08	2.91185e-08	2.23920e-08	-7.16233e-08	-4.92313e-08	2.86475e-07	-8.71248e-08	1.99350e-07
1.253	4.47892e-07	-1.11722e-07	3.36169e-07	6.08988e-07	-4.22833e-08	5.66704e-07	3.13236e-07	-1.21857e-07	1.91379e-07	3.77273e-07	-2.05109e-07	1.72164e-07	1.35521e-07	-1.26999e-07	8.52136e-09	5.46601e-08	-2.51948e-08	2.94653e-08	2.27739e-08	-7.25194e-08	-4.97455e-08	2.89550e-07	-8.80601e-08	2.01490e-07
1.278	4.53055e-07	-1.13010e-07	3.40045e-07	6.15072e-07	-4.28888e-08	5.72183e-07	3.16467e-07	-1.23114e-07	1.93353e-07	3.81320e-07	-2.07309e-07	1.74011e-07	1.37066e-07	-1.28448e-07	8.61854e-09	5.53041e-08	-2.54916e-08	2.98125e-08	2.31581e-08	-7.34173e-08	-5.02592e-08	2.92622e-07	-8.89943e-08	2.03628e-07
1.303	4.58221e-07	-1.14299e-07	3.43922e-07	6.21140e-07	-4.34973e-08	5.77643e-07	3.19693e-07	-1.24369e-07	1.95324e-07	3.85363e-07	-2.09507e-07	1.75856e-07	1.38612e-07	-1.29897e-07	8.71576e-09	5.59489e-08	-2.57889e-08	3.01601e-08	2.35447e-08	-7.43172e-08	-5.07725e-08	2.95691e-07	-8.99275e-08	2.05763e-07
1.327	4.63390e-07	-1.15588e-07	3.47802e-07	6.27192e-07	-4.41088e-08	5.83083e-07	3.22913e-07	-1.25622e-07	1.97291e-07	3.89402e-07	-2.11703e-07	1.77699e-07	1.40159e-07	-1.31346e-07	8.81301e-09	5.65945e-08	-2.60864e-08	3.05081e-08	2.39336e-08	-7.52190e-08	-5.12854e-08	2.98755e-07	-9.08595e-08	2.07896e-07
1.352	4.68561e-07	-1.16878e-07	3.51683e-07	6.33227e-07	-4.47233e-08	5.88504e-07	3.26128e-07	-1.26872e-07	1.99255e-07	3.93437e-07	-2.13897e-07	1.79540e-07	1.41706e-07	-1.32796e-07	8.91029e-09	5.72409e-08	-2.63844e-08	3.08565e-08	2.43247e-08	-7.61226e-08	-5.17979e-08	3.01816e-07	-9.17905e-08	2.10026e-07
1.376	4.73735e-07	-1.18169e-07	3.55567e-07	6.39246e-07	-4.53407e-08	5.93905e-07	3.29337e-07	-1.28121e-07	2.01216e-07	3.97468e-07	-2.16089e-07	1.81380e-07	1.43254e-07	-1.34246e-07	9.00760e-09	5.78880e-08	-2.66827e-08	3.12054e-08	2.47181e-08	-7.70282e-08	-5.23100e-08	3.04874e-07	-9.27203e-08	2.12153e-07
1.401	4.78912e-07	-1.19460e-07	3.59452e-07	6.45247e-07	-4.59611e-08	5.99286e-07	3.32540e-07	-1.29367e-07	2.03173e-07	4.01495e-07	-2.18278e-07	1.83217e-07	1.44802e-07	-1.35697e-07	9.10494e-09	5.85359e-08	-2.69813e-08	3.15546e-08	2.51138e-08	-7.79356e-08	-5.28218e-08	3.07927e-07	-9.36490e-08	2.14278e-07
1.425	4.84091e-07	-1.20752e-07	3.63339e-07	6.51232e-07	-4.65845e-08	6.04647e-07	3.35738e-07	-1.30611e-07	2.05127e-07	4.05518e-07	-2.20465e-07	1.85053e-07	1.46350e-07	-1.37148e-07	9.20230e-09	5.91845e-08	-2.72803e-08	3.19042e-08	2.55117e-08	-7.88448e-08	-5.33331e-08	3.10977e-07	-9.45765e-08	2.16401e-07
1.450	4.89273e-07	-1.22044e-07	3.67228e-07	6.57199e-07	-4.72108e-08	6.09988e-07	3.38930e-07	-1.31853e-07	2.07077e-07	4.09537e-07	-2.22650e-07	1.86887e-07	1.47899e-07	-1.38599e-07	9.29969e-09	5.98339e-08	-2.75796e-08	3.22543e-08	2.59118e-08	-7.97560e-08	-5.38441e-08	3.14023e-07	-9.55029e-08	2.18520e-07
1.475	4.94457e-07	-1.23337e-07	3.71119e-07	6.63149e-07	-4.78401e-08	6.15309e-07	3.42116e-07	-1.33092e-07	2.09024e-07	4.13551e-07	-2.24832e-07	1.88719e-07	1.49448e-07	-1.40051e-07	9.39711e-09	6.04839e-08	-2.78792e-08	3.26047e-08	2.63141e-08	-8.06689e-08	-5.43548e-08	3.17065e-07	-9.64280e-08	2.20637e-07
1.499	4.99642e-07	-1.24631e-07	3.75011e-07	6.69081e-07	-4.84724e-08	6.20609e-07	3.45297e-07	-1.34329e-07	2.10967e-07	4.17560e-07	-2.27012e-07	1.90548e-07	1.50998e-07	-1.41503e-07	9.49454e-09	6.11347e-08	-2.81792e-08	3.29555e-08	2.67186e-08	-8.15837e-08	-5.48651e-08	3.20103e-07	-9.73520e-08	2.22751e-07
1.524	5.04830e-07	-1.25925e-07	3.78905e-07	6.74996e-07	-4.91076e-08	6.25889e-07	3.48471e-07	-1.35564e-07	2.12907e-07	4.21565e-07	-2.29189e-07	1.92376e-07	1.52548e-07	-1.42956e-07	9.59199e-09	6.17862e-08	-2.84795e-08	3.33067e-08	2.71252e-08	-8.25003e-08	-5.53750e-08	3.23137e-07	-9.82747e-08	2.24862e-07
1.548	5.10020e-07	-1.27220e-07	3.82801e-07	6.80893e-07	-4.97458e-08	6.31147e-07	3.51640e-07	-1.36797e-07	2.14843e-07	4.25566e-07	-2.31364e-07	1.94202e-07	1.54098e-07	-1.44408e-07	9.68947e-09	6.24384e-08	-2.87801e-08	3.36583e-08	2.75340e-08	-8.34186e-08	-5.58847e-08	3.26167e-07	-9.91961e-08	2.26971e-07
1.573	5.15212e-07	-1.28515e-07	3.86697e-07	6.86772e-07	-5.03869e-08	6.36385e-07	3.54802e-07	-1.38027e-07	2.16775e-07	4.29561e-07	-2.33536e-07	1.96025e-07	1.55648e-07	-1.45861e-07	9.78696e-09	6.30912e-08	-2.90810e-08	3.40102e-08	2.79448e-08	-8.43388e-08	-5.63940e-08	3.29193e-07	-1.00116e-07	2.29076e-07
1.597	5.20406e-07	-1.29810e-07	3.90595e-07	6.92633e-07	-5.10310e-08	6.41602e-07	3.57959e-07	-1.39255e-07	2.18703e-07	4.33552e-07	-2.35706e-07	1.97846e-07	1.57199e-07	-1.47314e-07	9.88446e-09	6.37448e-08	-2.93823e-08	3.43625e-08	2.83578e-08	-8.52607e-08	-5.69029e-08	3.32214e-07	-1.01035e-07	2.31179e-07
1.622	5.25601e-07	-1.31106e-07	3.94495e-07	6.98476e-07	-5.16780e-08	6.46798e-07	3.61109e-07	-1.40481e-07	2.20628e-07	4.37538e-07	-2.37873e-07	1.99665e-07	1.58750e-07	-1.48768e-07	9.98197e-09	6.43990e-08	-2.96838e-08	3.47152e-08	2.87728e-08	-8.61844e-08	-5.74116e-08	3.35231e-07	-1.01953e-07	2.33278e-07
1.647	5.30798e-07	-1.32402e-07	3.98395e-07	7.04300e-07	-5.23280e-08	6.51972e-07	3.64254e-07	-1.41704e-07	2.22549e-07	4.41519e-07	-2.40037e-07	2.01482e-07	1.60301e-07	-1.50221e-07	1.00795e-08	6.50539e-08	-2.99857e-08	3.50682e-08	2.91899e-08	-8.71099e-08	-5.79200e-08	3.38244e-07	-1.02869e-07	2.35375e-07
1.671	5.35996e-07	-1.33699e-07	4.02297e-07	7.10106e-07	-5.29809e-08	6.57125e-07	3.67392e-07	-1.42925e-07	2.24467e-07	4.45495e-07	-2.42199e-07	2.03296e-07	1.61852e-07	-1.51675e-07	1.01770e-08	6.57094e-08	-3.02878e-08	3.54216e-08	2.96090e-08	-8.80371e-08	-5.84281e-08	3.41253e-07	-1.03784e-07	2.37469e-07
1.696	5.41196e-07	-1.34996e-07	4.06200e-07	7.15893e-07	-5.36367e-08	6.62257e-07	3.70523e-07	-1.44143e-07	2.26380e-07	4.49466e-07	-2.44358e-07	2.05108e-07	1.63403e-07	-1.53129e-07	1.02746e-08	6.63655e-08	-3.05903e-08	3.57753e-08	3.00301e-08	-8.89660e-08	-5.89359e-08	3.44257e-07	-1.04698e-07	2.39559e-07
1.720	5.46396e-07	-1.36293e-07	4.10103e-07	7.21662e-07	-5.42955e-08	6.67366e-07	3.73649e-07	-1.45359e-07	2.28290e-07	4.53432e-07	-2.46514e-07	2.06918e-07	1.64955e-07	-1.54583e-07	1.03721e-08	6.70223e-08	-3.08930e-08	3.61293e-08	3.04532e-08	-8.98966e-08	-5.94434e-08	3.47256e-07	-1.05610e-07	2.41646e-07
1.745	5.51599e-07	-1.37591e-07	4.14008e-07	7.27411e-07	-5.49572e-08	6.72454e-07	3.76768e-07	-1.46573e-07	2.30195e-07	4.57393e-07	-2.48667e-07	2.08725e-07	1.66506e-07	-1.56036e-07	1.04697e-08	6.76797e-08	-3.11960e-08	3.64837e-08	3.08783e-08	-9.08289e-08	-5.99507e-08	3.50251e-07	-1.06521e-07	2.43730e-07
1.769	5.56802e-07	-1.38889e-07	4.17913e-07	7.33142e-07	-5.56218e-08	6.77520e-07	3.79881e-07	-1.47784e-07	2.32097e-07	4.61348e-07	-2.50817e-07	2.10530e-07	1.68058e-07	-1.57490e-07	1.05672e-08	6.83378e-08	-3.14993e-08	3.68384e-08	3.13053e-08	-9.17629e-08	-6.04577e-08	3.53242e-07	-1.07430e-07	2.45811e-07
1.794	5.62006e-07	-1.40187e-07	4.21819e-07	7.38853e-07	-5.62893e-08	6.82564e-07	3.82987e-07	-1.48992e-07	2.33995e-07	4.65298e-07	-2.52965e-07	2.12333e-07	1.69609e-07	-1.58944e-07	1.06648e-08	6.89964e-08	-3.18029e-08	3.71935e-08	3.17342e-08	-9.26986e-08	-6.09644e-08	3.56227e-07	-1.08338e-07	2.47889e-07
1.819	5.67211e-07	-1.41485e-07	4.25726e-07	7.44545e-07	-5.69598e-08	6.87585e-07	3.86087e-07	-1.50198e-07	2.35889e-07	4.69242e-07	-2.55109e-07	2.14133e-07	1.71160e-07	-1.60398e-07	1.07623e-08	6.96556e-08	-3.21068e-08	3.75488e-08	3.21650e-08	-9.36360e-08	-6.14710e-08	3.59208e-07	-1.09245e-07	2.49963e-07
1.843	5.72417e-07	-1.42784e-07	4.29633e-07	7.50217e-07	-5.76331e-08	6.92584e-07	3.89180e-07	-1.51401e-07	2.37779e-07	4.73181e-07	-2.57251e-07	2.15930e-07	1.72712e-07	-1.61852e-07	1.08599e-08	7.03154e-08	-3.24109e-08	3.79045e-08	3.25976e-08	-9.45749e-08	-6.19773e-08	3.62184e-07	-1.10150e-07	2.52034e-07
1.868	5.77623e-07	-1.44083e-07	4.33541e-07	7.55870e-07	-5.83093e-08	6.97561e-07	3.92267e-07	-1.52602e-07	2.39665e-07	4.77114e-07	-2.59389e-07	2.17725e-07	1.74263e-07	-1.63306e-07	1.09574e-08	7.09757e-08	-3.27153e-08	3.82605e-08	3.30322e-08	-9.55156e-08	-6.24834e-08	3.65156e-07	-1.11054e-07	2.54102e-07
1.892	5.82830e-07	-1.45381e-07	4.37449e-07	7.61503e-07	-5.89885e-08	7.02514e-07	3.95347e-07	-1.53800e-07	2.41547e-07	4.81041e-07	-2.61524e-07	2.19517e-07	1.75814e-07	-1.64759e-07	1.10550e-08	7.16366e-08	-3.30199e-08	3.86167e-08	3.34685e-08	-9.64578e-08	-6.29893e-08	3.68122e-07	-1.11956e-07	2.56166e-07
1.917	5.88038e-07	-1.46680e-07	4.41358e-07	7.67116e-07	-5.96705e-08	7.07445e-07	3.98420e-07	-1.54996e-07	2.43424e-07	4.84963e-07	-2.63656e-07	2.21307e-07	1.77365e-07	-1.66213e-07	1.11525e-08	7.22981e-08	-3.33248e-08	3.89733e-08	3.39067e-08	-9.74017e-08	-6.34950e-08	3.71084e-07	-1.12857e-07	2.58227e-07
1.942	5.93246e-07	-1.47979e-07	4.45266e-07	7.72709e-07	-6.03554e-08	7.12354e-07	4.01487e-07	-1.56189e-07	2.45298e-07	4.88879e-07	-2.65785e-07	2.23094e-07	1.78916e-07	-1.67666e-07	1.12500e-08	7.29601e-08	-3.36299e-08	3.93302e-08	3.43466e-08	-9.83471e-08	-6.40005e-08	3.74040e-07	-1.13756e-07	2.60284e-07
1.966	5.98454e-07	-1.49279e-07	4.49176e-07	7.78282e-07	-6.10432e-08	7.17239e-07	4.04547e-07	-1.57379e-07	2.47167e-07	4.92789e-07	-2.67911e-07	2.24878e-07	1.80467e-07	-1.69120e-07	1.13475e-08	7.36226e-08	-3.39353e-08	3.96873e-08	3.47883e-08	-9.92941e-08	-6.45058e-08	3.76992e-07	-1.14653e-07	2.62338e-07
1.991	6.03663e-07	-1.50578e-07	4.53085e-07	7.83834e-07	-6.17338e-08	7.22100e-07	4.07600e-07	-1.58567e-07	2.49033e-07	4.96692e-07	-2.70033e-07	2.26659e-07	1.82018e-07	-1.70573e-07	1.14450e-08	7.42857e-08	-3.42409e-08	4.00447e-08	3.52317e-08	-1.00243e-07	-6.50110e-08	3.79938e-07	-1.15549e-07	2.64389e-07
2.015	6.08871e-07	-1.51877e-07	4.56994e-07	7.89366e-07	-6.24273e-08	7.26939e-07	4.10646e-07	-1.59752e-07	2.50894e-07	5.00590e-07	-2.72152e-07	2.28438e-07	1.83568e-07	-1.72025e-07	1.15425e-08	7.49492e-08	-3.45468e-08	4.04024e-08	3.56768e-08	-1.01193e-07	-6.55160e-08	3.82879e-07	-1.16444e-07	2.66435e-07
2.040	6.14080e-07	-1.53176e-07	4.60903e-07	7.94878e-07	-6.31237e-08	7.31754e-07	4.13685e-07	-1.60934e-07	2.52751e-07	5.04482e-07	-2.74268e-07	2.30214e-07	1.85118e-07	-1.73478e-07	1.16400e-08	7.56133e-08	-3.48529e-08	4.07604e-08	3.61236e-08	-1.02145e-07	-6.60209e-08	3.85815e-07	-1.17337e-07	2.68478e-07
2.064	6.19288e-07	-1.54475e-07	4.64813e-07	8.00368e-07	-6.38229e-08	7.36546e-07	4.16717e-07	-1.62114e-07	2.54603e-07	5.08367e-07	-2.76380e-07	2.31987e-07	1.86668e-07	-1.74930e-07	1.17374e-08	7.62778e-08	-3.51592e-08	4.11186e-08	3.65721e-08	-1.03098e-07	-6.65257e-08	3.88745e-07	-1.18228e-07	2.70517e-07
2.089	6.24496e-07	-1.55775e-07	4.68722e-07	8.05838e-07	-6.45250e-08	7.41313e-07	4.19742e-07	-1.63291e-07	2.56451e-07	5.12246e-07	-2.78489e-07	2.33757e-07	1.88217e-07	-1.76382e-07	1.18348e-08	7.69428e-08	-3.54657e-08	4.14771e-08	3.70222e-08	-1.04052e-07	-6.70303e-08	3.91671e-07	-1.19118e-07	2.72553e-07
2.114	6.29704e-07	-1.57074e-07	4.72631e-07	8.11287e-07	-6.52299e-08	7.46057e-07	4.22760e-07	-1.64465e-07	2.58295e-07	5.16118e-07	-2.80594e-07	2.35524e-07	1.89766e-07	-1.77834e-07	1.19322e-08	7.76082e-08	-3.57724e-08	4.18358e-08	3.74739e-08	-1.05009e-07	-6.75348e-08	3.94591e-07	-1.20006e-07	2.74585e-07
2.138	6.34912e-07	-1.58373e-07	4.76539e-07	8.16715e-07	-6.59376e-08	7.50777e-07	4.25771e-07	-1.65636e-07	2.60135e-07	5.19984e-07	-2.82696e-07	2.37288e-07	1.91314e-07	-1.79285e-07	1.20296e-08	7.82742e-08	-3.60794e-08	4.21948e-08	3.79272e-08	-1.05966e-07	-6.80392e-08	3.97505e-07	-1.20892e-07	2.76613e-07
2.163	6.40119e-07	-1.59671e-07	4.80447e-07	8.22122e-07	-6.66482e-08	7.55473e-07	4.28775e-07	-1.66805e-07	2.61970e-07	5.23844e-07	-2.84794e-07	2.39050e-07	1.92863e-07	-1.80736e-07	1.21269e-08	7.89405e-08	-3.63865e-08	4.25540e-08	3.83821e-08	-1.06926e-07	-6.85435e-08	4.00414e-07	-1.21777e-07	2.78637e-07
2.187	6.45325e-07	-1.60970e-07	4.84355e-07	8.27507e-07	-6.73616e-08	7.60145e-07	4.31771e-07	-1.67970e-07	2.63801e-07	5.27697e-07	-2.86889e-07	2.40808e-07	1.94410e-07	-1.82186e-07	1.22243e-08	7.96073e-08	-3.66939e-08	4.29134e-08	3.88384e-08	-1.07886e-07	-6.90478e-08	4.03317e-07	-1.22660e-07	2.80657e-07
2.212	6.50531e-07	-1.62269e-07	4.88262e-07	8.32870e-07	-6.80777e-08	7.64793e-07	4.34761e-07	-1.69133e-07	2.65627e-07	5.31543e-07	-2.88980e-07	2.42563e-07	1.95958e-07	-1.83636e-07	1.23216e-08	8.02745e-08	-3.70014e-08	4.32731e-08	3.92963e-08	-1.08848e-07	-6.95519e-08	4.06215e-07	-1.23541e-07	2.82674e-07
2.236	6.55736e-07	-1.63567e-07	4.92169e-07	8.38212e-07	-6.87967e-08	7.69416e-07	4.37743e-07	-1.70293e-07	2.67449e-07	5.35382e-07	-2.91067e-07	2.44315e-07	1.97504e-07	-1.85086e-07	1.24188e-08	8.09421e-08	-3.73091e-08	4.36330e-08	3.97557e-08	-1.09812e-07	-7.00560e-08	4.09107e-07	-1.24420e-07	2.84686e-07
2.261	6.60940e-07	-1.64865e-07	4.96075e-07	8.43533e-07	-6.95185e-08	7.74014e-07	4.40717e-07	-1.71451e-07	2.69267e-07	5.39215e-07	-2.93151e-07	2.46064e-07	1.99051e-07	-1.86535e-07	1.25160e-08	8.16101e-08	-3.76170e-08	4.39931e-08	4.02166e-08	-1.10777e-07	-7.05601e-08	4.11993e-07	-1.25298e-07	2.86695e-07
2.286	6.66143e-07	-1.66163e-07	4.99980e-07	8.48831e-07	-7.02431e-08	7.78588e-07	4.43685e-07	-1.72605e-07	2.71080e-07	5.43040e-07	-2.95230e-07	2.47810e-07	2.00596e-07	-1.87983e-07	1.26132e-08	8.22785e-08	-3.79251e-08	4.43534e-08	4.06788e-08	-1.11743e-07	-7.10641e-08	4.14873e-07	-1.26174e-07	2.88699e-07
2.310	6.71344e-07	-1.67460e-07	5.03884e-07	8.54107e-07	-7.09704e-08	7.83137e-07	4.46644e-07	-1.73756e-07	2.72888e-07	5.46859e-07	-2.97306e-07	2.49552e-07	2.02141e-07	-1.89431e-07	1.27104e-08	8.29473e-08	-3.82334e-08	4.47139e-08	4.11425e-08	-1.12711e-07	-7.15681e-08	4.17748e-07	-1.27048e-07	2.90700e-07
2.335	6.76545e-07	-1.68758e-07	5.07787e-07	8.59362e-07	-7.17005e-08	7.87661e-07	4.49597e-07	-1.74905e-07	2.74692e-07	5.50670e-07	-2.99379e-07	2.51291e-07	2.03686e-07	-1.90878e-07	1.28075e-08	8.36164e-08	-3.85418e-08	4.50746e-08	4.16076e-08	-1.13680e-07	-7.20721e-08	4.20617e-07	-1.27921e-07	2.92696e-07
2.359	6.81744e-07	-1.70055e-07	5.11690e-07	8.64593e-07	-7.24334e-08	7.92160e-07	4.52541e-07	-1.76050e-07	2.76491e-07	5.54474e-07	-3.01447e-07	2.53028e-07	2.05230e-07	-1.92325e-07	1.29046e-08	8.42859e-08	-3.88504e-08	4.54355e-08	4.20740e-08	-1.14650e-07	-7.25761e-08	4.23480e-07	-1.28792e-07	2.94688e-07
2.384	6.86942e-07	-1.71351e-07	5.15591e-07	8.69803e-07	-7.31690e-08	7.96634e-07	4.55478e-07	-1.77193e-07	2.78285e-07	5.58271e-07	-3.03511e-07	2.54760e-07	2.06773e-07	-1.93771e-07	1.30016e-08	8.49557e-08	-3.91591e-08	4.57966e-08	4.25417e-08	-1.15622e-07	-7.30801e-08	4.26336e-07	-1.29660e-07	2.96676e-07
2.408	6.92138e-07	-1.72647e-07	5.19491e-07	8.74990e-07	-7.39074e-08	8.01083e-07	4.58408e-07	-1.78333e-07	2.80075e-07	5.62061e-07	-3.05571e-07	2.56490e-07	2.08315e-07	-1.95217e-07	1.30986e-08	8.56258e-08	-3.94680e-08	4.61578e-08	4.30108e-08	-1.16595e-07	-7.35841e-08	4.29187e-07	-1.30527e-07	2.98660e-07
2.433	6.97333e-07	-1.73943e-07	5.23390e-07	8.80154e-07	-7.46485e-08	8.05506e-07	4.61330e-07	-1.79469e-07	2.81860e-07	5.65843e-07	-3.07628e-07	2.58216e-07	2.09857e-07	-1.96662e-07	1.31955e-08	8.62962e-08	-3.97770e-08	4.65192e-08	4.34811e-08	-1.17569e-07	-7.40881e-08	4.32032e-07	-1.31392e-07	3.00639e-07
2.458	7.02526e-07	-1.75238e-07	5.27288e-07	8.85296e-07	-7.53923e-08	8.09904e-07	4.64244e-07	-1.80603e-07	2.83641e-07	5.69618e-07	-3.09680e-07	2.59938e-07	2.11398e-07	-1.98106e-07	1.32924e-08	8.69670e-08	-4.00862e-08	4.68808e-08	4.39526e-08	-1.18545e-07	-7.45922e-08	4.34870e-07	-1.32256e-07	3.02614e-07
2.482	7.07717e-07	-1.76533e-07	5.31184e-07	8.90415e-07	-7.61388e-08	8.14276e-07	4.67150e-07	-1.81734e-07	2.85416e-07	5.73386e-07	-3.11728e-07	2.61657e-07	2.12938e-07	-1.99549e-07	1.33893e-08	8.76380e-08	-4.03955e-08	4.72425e-08	4.44254e-08	-1.19522e-07	-7.50964e-08	4.37702e-07	-1.33117e-07	3.04585e-07
2.507	7.12907e-07	-1.77828e-07	5.35079e-07	8.95510e-07	-7.68881e-08	8.18622e-07	4.70049e-07	-1.82861e-07	2.87187e-07	5.77145e-07	-3.13772e-07	2.63373e-07	2.14478e-07	-2.00992e-07	1.34861e-08	8.83093e-08	-4.07049e-08	4.76044e-08	4.48994e-08	-1.20500e-07	-7.56006e-08	4.40528e-07	-1.33976e-07	3.06552e-07
2.531	7.18094e-07	-1.79122e-07	5.38972e-07	9.00583e-07	-7.76400e-08	8.22943e-07	4.72939e-07	-1.83986e-07	2.88953e-07	5.80897e-07	-3.15812e-07	2.65085e-07	2.16016e-07	-2.02433e-07	1.35828e-08	8.89808e-08	-4.10145e-08	4.79664e-08	4.53745e-08	-1.21479e-07	-7.61048e-08	4.43348e-07	-1.34834e-07	3.08514e-07
2.556	7.23279e-07	-1.80415e-07	5.42864e-07	9.05632e-07	-7.83947e-08	8.27238e-07	4.75822e-07	-1.85107e-07	2.90715e-07	5.84642e-07	-3.17848e-07	2.66794e-07	2.17554e-07	-2.03874e-07	1.36795e-08	8.96527e-08	-4.13241e-08	4.83285e-08	4.58508e-08	-1.22460e-07	-7.66092e-08	4.46161e-07	-1.35690e-07	3.10471e-07
2.580	7.28462e-07	-1.81708e-07	5.46754e-07	9.10658e-07	-7.91520e-08	8.31506e-07	4.78697e-07	-1.86226e-07	2.92471e-07	5.88378e-07	-3.19879e-07	2.68499e-07	2.19091e-07	-2.05315e-07	1.37761e-08	9.03247e-08	-4.16339e-08	4.86908e-08	4.63282e-08	-1.23442e-07	-7.71137e-08	4.48968e-07	-1.36543e-07	3.12424e-07
2.605	7.33642e-07	-1.83000e-07	5.50642e-07	9.15661e-07	-7.99120e-08	8.35749e-07	4.81564e-07	-1.87341e-07	2.94223e-07	5.92107e-07	-3.21906e-07	2.70201e-07	2.20627e-07	-2.06754e-07	1.38727e-08	9.09970e-08	-4.19438e-08	4.90532e-08	4.68067e-08	-1.24425e-07	-7.76182e-08	4.51768e-07	-1.37395e-07	3.14373e-07
2.630	7.38820e-07	-1.84292e-07	5.54529e-07	9.20640e-07	-8.06746e-08	8.39965e-07	4.84422e-07	-1.88453e-07	2.95969e-07	5.95827e-07	-3.23929e-07	2.71898e-07	2.22162e-07	-2.08192e-07	1.39692e-08	9.16695e-08	-4.22537e-08	4.94157e-08	4.72862e-08	-1.25409e-07	-7.81229e-08	4.54562e-07	-1.38244e-07	3.16317e-07
2.654	7.43996e-07	-1.85583e-07	5.58413e-07	9.25595e-07	-8.14399e-08	8.44155e-07	4.87273e-07	-1.89562e-07	2.97711e-07	5.99540e-07	-3.25947e-07	2.73593e-07	2.23695e-07	-2.09630e-07	1.40657e-08	9.23421e-08	-4.25638e-08	4.97783e-08	4.77668e-08	-1.26395e-07	-7.86278e-08	4.57349e-07	-1.39092e-07	3.18257e-07
2.679	7.49169e-07	-1.86873e-07	5.62296e-07	9.30526e-07	-8.22078e-08	8.48318e-07	4.90115e-07	-1.90668e-07	2.99448e-07	6.03244e-07	-3.27961e-07	2.75283e-07	2.25228e-07	-2.11066e-07	1.41621e-08	9.30150e-08	-4.28740e-08	5.01411e-08	4.82484e-08	-1.27381e-07	-7.91327e-08	4.60129e-07	-1.39938e-07	3.20191e-07
2.703	7.54339e-07	-1.88163e-07	5.66176e-07	9.35433e-07	-8.29783e-08	8.52455e-07	4.92950e-07	-1.91770e-07	3.01179e-07	6.06941e-07	-3.29971e-07	2.76970e-07	2.26760e-07	-2.12502e-07	1.42584e-08	9.36881e-08	-4.31842e-08	5.05039e-08	4.87309e-08	-1.28369e-07	-7.96379e-08	4.62903e-07	-1.40781e-07	3.22122e-07
2.728	7.59506e-07	-1.89451e-07	5.70055e-07	9.40317e-07	-8.37515e-08	8.56565e-07	4.95776e-07	-1.92870e-07	3.02906e-07	6.10628e-07	-3.31976e-07	2.78653e-07	2.28291e-07	-2.13937e-07	1.43546e-08	9.43613e-08	-4.34945e-08	5.08668e-08	4.92144e-08	-1.29358e-07	-8.01432e-08	4.65670e-07	-1.41623e-07	3.24047e-07
2.753	7.64670e-07	-1.90740e-07	5.73931e-07	9.45176e-07	-8.45272e-08	8.60649e-07	4.98594e-07	-1.93966e-07	3.04628e-07	6.14308e-07	-3.33976e-07	2.80332e-07	2.29821e-07	-2.15370e-07	1.44508e-08	9.50346e-08	-4.38049e-08	5.12297e-08	4.96988e-08	-1.30347e-07	-8.06487e-08	4.68430e-07	-1.42462e-07	3.25968e-07
2.777	7.69832e-07	-1.92027e-07	5.77805e-07	9.50011e-07	-8.53056e-08	8.64705e-07	5.01403e-07	-1.95059e-07	3.06344e-07	6.17979e-07	-3.35972e-07	2.82007e-07	2.31349e-07	-2.16803e-07	1.45469e-08	9.57081e-08	-4.41153e-08	5.15928e-08	5.01841e-08	-1.31338e-07	-8.11543e-08	4.71183e-07	-1.43299e-07	3.27884e-07
2.802	7.74990e-07	-1.93314e-07	5.81676e-07	9.54821e-07	-8.60865e-08	8.68735e-07	5.04205e-07	-1.96149e-07	3.08056e-07	6.21642e-07	-3.37963e-07	2.83679e-07	2.32877e-07	-2.18234e-07	1.46430e-08	9.63817e-08	-4.44258e-08	5.19559e-08	5.06702e-08	-1.32330e-07	-8.16602e-08	4.73929e-07	-1.44135e-07	3.29795e-07
2.826	7.80145e-07	-1.94600e-07	5.85545e-07	9.59607e-07	-8.68700e-08	8.72737e-07	5.06998e-07	-1.97235e-07	3.09762e-07	6.25296e-07	-3.39950e-07	2.85346e-07	2.34403e-07	-2.19664e-07	1.47390e-08	9.70554e-08	-4.47363e-08	5.23191e-08	5.11572e-08	-1.33324e-07	-8.21663e-08	4.76669e-07	-1.44968e-07	3.31701e-07
2.851	7.85296e-07	-1.95885e-07	5.89412e-07	9.64369e-07	-8.76560e-08	8.76713e-07	5.09782e-07	-1.98319e-07	3.11463e-07	6.28942e-07	-3.41932e-07	2.87010e-07	2.35928e-07	-2.21093e-07	1.48349e-08	9.77292e-08	-4.50469e-08	5.26823e-08	5.16450e-08	-1.34318e-07	-8.26726e-08	4.79401e-07	-1.45799e-07	3.33602e-07
2.875	7.90444e-07	-1.97169e-07	5.93276e-07	9.69105e-07	-8.84446e-08	8.80661e-07	5.12558e-07	-1.99398e-07	3.13159e-07	6.32579e-07	-3.43909e-07	2.88669e-07	2.37452e-07	-2.22522e-07	1.49307e-08	9.84031e-08	-4.53575e-08	5.30456e-08	5.21336e-08	-1.35313e-07	-8.31791e-08	4.82126e-07	-1.46628e-07	3.35499e-07
2.900	7.95589e-07	-1.98452e-07	5.97137e-07	9.73817e-07	-8.92357e-08	8.84581e-07	5.15325e-07	-2.00475e-07	3.14850e-07	6.36207e-07	-3.45882e-07	2.90325e-07	2.38975e-07	-2.23948e-07	1.50264e-08	9.90770e-08	-4.56682e-08	5.34089e-08	5.26229e-08	-1.36309e-07	-8.36859e-08	4.84844e-07	-1.47454e-07	3.37390e-07
2.925	8.00729e-07	-1.99734e-07	6.00995e-07	9.78504e-07	-9.00294e-08	8.88475e-07	5.18084e-07	-2.01548e-07	3.16536e-07	6.39826e-07	-3.47849e-07	2.91977e-07	2.40496e-07	-2.25374e-07	1.51221e-08	9.97510e-08	-4.59788e-08	5.37722e-08	5.31129e-08	-1.37306e-07	-8.41930e-08	4.87555e-07	-1.48279e-07	3.39276e-07
2.949	8.05866e-07	-2.01016e-07	6.04851e-07	9.83166e-07	-9.08255e-08	8.92340e-07	5.20834e-07	-2.02618e-07	3.18216e-07	6.43436e-07	-3.49812e-07	2.93624e-07	2.42016e-07	-2.26798e-07	1.52176e-08	1.00425e-07	-4.62895e-08	5.41356e-08	5.36036e-08	-1.38304e-07	-8.47003e-08	4.90259e-07	-1.49101e-07	3.41158e-07
2.974	8.11000e-07	-2.02296e-07	6.08704e-07	9.87803e-07	-9.16242e-08	8.96178e-07	5.23576e-07	-2.03685e-07	3.19891e-07	6.47038e-07	-3.51770e-07	2.95268e-07	2.43535e-07	-2.28222e-07	1.53131e-08	1.01099e-07	-4.66002e-08	5.44989e-08	5.40950e-08	-1.39303e-07	-8.52079e-08	4.92955e-07	-1.49921e-07	3.43034e-07
2.998	8.16129e-07	-2.03575e-07	6.12553e-07	9.92414e-07	-9.24253e-08	8.99989e-07	5.26309e-07	-2.04748e-07	3.21561e-07	6.50630e-07	-3.53723e-07	2.96907e-07	2.45052e-07	-2.29643e-07	1.54085e-08	1.01773e-07	-4.69109e-08	5.48623e-08	5.45870e-08	-1.40303e-07	-8.57158e-08	4.95644e-07	-1.50739e-07	3.44905e-07
3.023	8.21254e-07	-2.04854e-07	6.16400e-07	9.97000e-07	-9.32289e-08	9.03771e-07	5.29033e-07	-2.05808e-07	3.23225e-07	6.54213e-07	-3.55671e-07	2.98542e-07	2.46568e-07	-2.31064e-07	1.55039e-08	1.02447e-07	-4.72216e-08	5.52257e-08	5.50796e-08	-1.41304e-07	-8.62240e-08	4.98325e-07	-1.51554e-07	3.46771e-07
3.047	8.26375e-07	-2.06131e-07	6.20244e-07	1.00156e-06	-9.40349e-08	9.07526e-07	5.31749e-07	-2.06864e-07	3.24884e-07	6.57787e-07	-3.57614e-07	3.00173e-07	2.48082e-07	-2.32483e-07	1.55991e-08	1.03121e-07	-4.75323e-08	5.55890e-08	5.55727e-08	-1.42305e-07	-8.67326e-08	5.01000e-07	-1.52367e-07	3.48632e-07
3.072	8.31491e-07	-2.07407e-07	6.24084e-07	1.00610e-06	-9.48434e-08	9.11252e-07	5.34455e-07	-2.07917e-07	3.26538e-07	6.61352e-07	-3.59552e-07	3.01800e-07	2.49595e-07	-2.33901e-07	1.56942e-08	1.03795e-07	-4.78430e-08	5.59524e-08	5.60665e-08	-1.43308e-07	-8.72414e-08	5.03666e-07	-1.53178e-07	3.50488e-07
3.097	8.36604e-07	-2.08683e-07	6.27921e-07	1.01061e-06	-9.56543e-08	9.14951e-07	5.37153e-07	-2.08967e-07	3.28186e-07	6.64907e-07	-3.61485e-07	3.03422e-07	2.51107e-07	-2.35318e-07	1.57893e-08	1.04469e-07	-4.81537e-08	5.63157e-08	5.65607e-08	-1.44311e-07	-8.77506e-08	5.06325e-07	-1.53987e-07	3.52338e-07
3.121	8.41711e-07	-2.09957e-07	6.31755e-07	1.01509e-06	-9.64676e-08	9.18621e-07	5.39842e-07	-2.10013e-07	3.29829e-07	6.68453e-07	-3.63413e-07	3.05040e-07	2.52617e-07	-2.36733e-07	1.58842e-08	1.05143e-07	-4.84643e-08	5.66790e-08	5.70554e-08	-1.45316e-07	-8.82601e-08	5.08977e-07	-1.54794e-07	3.54183e-07
3.146	8.46814e-07	-2.11230e-07	6.35585e-07	1.01955e-06	-9.72834e-08	9.22263e-07	5.42522e-07	-2.11055e-07	3.31467e-07	6.71990e-07	-3.65335e-07	3.06654e-07	2.54125e-07	-2.38146e-07	1.59791e-08	1.05817e-07	-4.87749e-08	5.70422e-08	5.75506e-08	-1.46321e-07	-8.87700e-08	5.11621e-07	-1.55598e-07	3.56023e-07
3.170	8.51913e-07	-2.12501e-07	6.39411e-07	1.02398e-06	-9.81015e-08	9.25877e-07	5.45193e-07	-2.12094e-07	3.33098e-07	6.75517e-07	-3.67253e-07	3.08264e-07	2.55632e-07	-2.39558e-07	1.60738e-08	1.06491e-07	-4.90854e-08	5.74054e-08	5.80462e-08	-1.47326e-07	-8.92803e-08	5.14257e-07	-1.56399e-07	3.57857e-07
3.195	8.57006e-07	-2.13772e-07	6.43235e-07	1.02838e-06	-9.89219e-08	9.29462e-07	5.47855e-07	-2.13130e-07	3.34725e-07	6.79034e-07	-3.69165e-07	3.09869e-07	2.57138e-07	-2.40969e-07	1.61685e-08	1.07164e-07	-4.93960e-08	5.77685e-08	5.85422e-08	-1.48333e-07	-8.97909e-08	5.16885e-07	-1.57199e-07	3.59686e-07
3.219	8.62095e-07	-2.15041e-07	6.47054e-07	1.03276e-06	-9.97448e-08	9.33019e-07	5.50508e-07	-2.14162e-07	3.36346e-07	6.82542e-07	-3.71072e-07	3.11469e-07	2.58641e-07	-2.42378e-07	1.62630e-08	1.07838e-07	-4.97064e-08	5.81316e-08	5.90385e-08	-1.49340e-07	-9.03020e-08	5.19505e-07	-1.57996e-07	3.61510e-07
3.244	8.67179e-07	-2.16309e-07	6.50870e-07	1.03712e-06	-1.00570e-07	9.36548e-07	5.53151e-07	-2.15190e-07	3.37961e-07	6.86040e-07	-3.72974e-07	3.13066e-07	2.60143e-07	-2.43786e-07	1.63575e-08	1.08511e-07	-5.00168e-08	5.84946e-08	5.95352e-08	-1.50349e-07	-9.08134e-08	5.22118e-07	-1.58790e-07	3.63328e-07
3.269	8.72258e-07	-2.17576e-07	6.54681e-07	1.04144e-06	-1.01397e-07	9.40047e-07	5.55786e-07	-2.16215e-07	3.39571e-07	6.89528e-07	-3.74870e-07	3.14658e-07	2.61644e-07	-2.45192e-07	1.64518e-08	1.09185e-07	-5.03271e-08	5.88575e-08	6.00322e-08	-1.51357e-07	-9.13252e-08	5.24723e-07	-1.59582e-07	3.65141e-07
3.293	8.77331e-07	-2.18842e-07	6.58489e-07	1.04575e-06	-1.02227e-07	9.43518e-07	5.58411e-07	-2.17237e-07	3.41175e-07	6.93006e-07	-3.76761e-07	3.16245e-07	2.63142e-07	-2.46596e-07	1.65460e-08	1.09858e-07	-5.06374e-08	5.92204e-08	6.05295e-08	-1.52367e-07	-9.18375e-08	5.27320e-07	-1.60372e-07	3.66948e-07
3.318	8.82399e-07	-2.20106e-07	6.62293e-07	1.05002e-06	-1.03059e-07	9.46960e-07	5.61028e-07	-2.18254e-07	3.42773e-07	6.96474e-07	-3.78647e-07	3.17828e-07	2.64639e-07	-2.47999e-07	1.66402e-08	1.10531e-07	-5.09475e-08	5.95831e-08	6.10271e-08	-1.53377e-07	-9.23502e-08	5.29908e-07	-1.61159e-07	3.68749e-07
3.342	8.87462e-07	-2.21369e-07	6.66093e-07	1.05427e-06	-1.03894e-07	9.50373e-07	5.63635e-07	-2.19269e-07	3.44366e-07	6.99933e-07	-3.80527e-07	3.19406e-07	2.66134e-07	-2.49400e-07	1.67342e-08	1.11203e-07	-5.12576e-08	5.99457e-08	6.15248e-08	-1.54388e-07	-9.28634e-08	5.32489e-07	-1.61944e-07	3.70545e-07
3.367	8.92519e-07	-2.22630e-07	6.69889e-07	1.05849e-06	-1.04730e-07	9.53757e-07	5.66232e-07	-2.20279e-07	3.45953e-07	7.03381e-07	-3.82402e-07	3.20979e-07	2.67628e-07	-2.50800e-07	1.68281e-08	1.11876e-07	-5.15676e-08	6.03082e-08	6.20228e-08	-1.55400e-07	-9.33770e-08	5.35062e-07	-1.62727e-07	3.72335e-07
3.391	8.97570e-07	-2.23890e-07	6.73680e-07	1.06268e-06	-1.05569e-07	9.57112e-07	5.68821e-07	-2.21286e-07	3.47534e-07	7.06819e-07	-3.84271e-07	3.22548e-07	2.69119e-07	-2.52197e-07	1.69219e-08	1.12548e-07	-5.18775e-08	6.06706e-08	6.25209e-08	-1.56412e-07	-9.38910e-08	5.37626e-07	-1.63507e-07	3.74120e-07
3.416	9.02616e-07	-2.25149e-07	6.77467e-07	1.06685e-06	-1.06410e-07	9.60438e-07	5.71400e-07	-2.22289e-07	3.49110e-07	7.10247e-07	-3.86135e-07	3.24112e-07	2.70609e-07	-2.53594e-07	1.70155e-08	1.13220e-07	-5.21872e-08	6.10329e-08	6.30191e-08	-1.57425e-07	-9.44056e-08	5.40182e-07	-1.64284e-07	3.75898e-07
3.441	9.07656e-07	-2.26406e-07	6.81250e-07	1.07099e-06	-1.07254e-07	9.63735e-07	5.73969e-07	-2.23289e-07	3.50680e-07	7.13665e-07	-3.87993e-07	3.25672e-07	2.72097e-07	-2.54988e-07	1.71091e-08	1.13892e-07	-5.24969e-08	6.13950e-08	6.35175e-08	-1.58438e-07	-9.49206e-08	5.42730e-07	-1.65059e-07	3.77671e-07
3.465	9.12690e-07	-2.27662e-07	6.85028e-07	1.07510e-06	-1.08099e-07	9.67003e-07	5.76529e-07	-2.24285e-07	3.52244e-07	7.17072e-07	-3.89845e-07	3.27227e-07	2.73583e-07	-2.56380e-07	1.72025e-08	1.14563e-07	-5.28064e-08	6.17570e-08	6.40159e-08	-1.59452e-07	-9.54361e-08	5.45270e-07	-1.65831e-07	3.79439e-07
3.490	9.17718e-07	-2.28916e-07	6.88802e-07	1.07919e-06	-1.08947e-07	9.70241e-07	5.79080e-07	-2.25277e-07	3.53802e-07	7.20469e-07	-3.91692e-07	3.28777e-07	2.75067e-07	-2.57771e-07	1.72958e-08	1.15235e-07	-5.31158e-08	6.21189e-08	6.45144e-08	-1.60466e-07	-9.59521e-08	5.47801e-07	-1.66601e-07	3.81200e-07
3.514	9.22740e-07	-2.30169e-07	6.92571e-07	1.08325e-06	-1.09797e-07	9.73450e-07	5.81621e-07	-2.26266e-07	3.55355e-07	7.23855e-07	-3.93533e-07	3.30322e-07	2.76549e-07	-2.59160e-07	1.73890e-08	1.15906e-07	-5.34250e-08	6.24805e-08	6.50128e-08	-1.61481e-07	-9.64686e-08	5.50324e-07	-1.67368e-07	3.82956e-07
3.539	9.27755e-07	-2.31420e-07	6.96336e-07	1.08728e-06	-1.10649e-07	9.76629e-07	5.84152e-07	-2.27251e-07	3.56902e-07	7.27231e-07	-3.95368e-07	3.31863e-07	2.78029e-07	-2.60547e-07	1.74821e-08	1.16576e-07	-5.37341e-08	6.28420e-08	6.55113e-08	-1.62497e-07	-9.69857e-08	5.52838e-07	-1.68133e-07	3.84705e-07
3.564	9.32765e-07	-2.32669e-07	7.00095e-07	1.09128e-06	-1.11503e-07	9.79779e-07	5.86674e-07	-2.28232e-07	3.58442e-07	7.30596e-07	-3.97198e-07	3.33399e-07	2.79507e-07	-2.61932e-07	1.75750e-08	1.17246e-07	-5.40431e-08	6.32033e-08	6.60097e-08	-1.63513e-07	-9.75033e-08	5.55344e-07	-1.68895e-07	3.86449e-07
3.588	9.37767e-07	-2.33917e-07	7.03850e-07	1.09526e-06	-1.12359e-07	9.82900e-07	5.89186e-07	-2.29209e-07	3.59977e-07	7.33951e-07	-3.99021e-07	3.34929e-07	2.80983e-07	-2.63315e-07	1.76679e-08	1.17916e-07	-5.43519e-08	6.35645e-08	6.65080e-08	-1.64529e-07	-9.80214e-08	5.57841e-07	-1.69655e-07	3.88187e-07
3.613	9.42764e-07	-2.35163e-07	7.07600e-07	1.09921e-06	-1.13218e-07	9.85990e-07	5.91689e-07	-2.30182e-07	3.61506e-07	7.37295e-07	-4.00839e-07	3.36455e-07	2.82457e-07	-2.64697e-07	1.77605e-08	1.18586e-07	-5.46605e-08	6.39254e-08	6.70063e-08	-1.65546e-07	-9.85401e-08	5.60330e-07	-1.70411e-07	3.89919e-07
3.637	9.47753e-07	-2.36408e-07	7.11345e-07	1.10313e-06	-1.14078e-07	9.89051e-07	5.94182e-07	-2.31152e-07	3.63029e-07	7.40628e-07	-4.02651e-07	3.37976e-07	2.83929e-07	-2.66076e-07	1.78531e-08	1.19255e-07	-5.49689e-08	6.42861e-08	6.75043e-08	-1.66564e-07	-9.90593e-08	5.62810e-07	-1.71166e-07	3.91644e-07
3.662	9.52736e-07	-2.37651e-07	7.15085e-07	1.10702e-06	-1.14941e-07	9.92082e-07	5.96665e-07	-2.32118e-07	3.64546e-07	7.43950e-07	-4.04458e-07	3.39492e-07	2.85399e-07	-2.67454e-07	1.79455e-08	1.19924e-07	-5.52772e-08	6.46466e-08	6.80023e-08	-1.67581e-07	-9.95791e-08	5.65281e-07	-1.71917e-07	3.93364e-07
3.686	9.57712e-07	-2.38892e-07	7.18820e-07	1.11089e-06	-1.15805e-07	9.95084e-07	5.99138e-07	-2.33080e-07	3.66057e-07	7.47261e-07	-4.06258e-07	3.41003e-07	2.86867e-07	-2.68829e-07	1.80378e-08	1.20592e-07	-5.55852e-08	6.50069e-08	6.85000e-08	-1.68599e-07	-1.00099e-07	5.67744e-07	-1.72666e-07	3.95078e-07
3.711	9.62681e-07	-2.40131e-07	7.22550e-07	1.11473e-06	-1.16672e-07	9.98055e-07	6.01601e-07	-2.34039e-07	3.67562e-07	7.50561e-07	-4.08052e-07	3.42509e-07	2.88332e-07	-2.70202e-07	1.81299e-08	1.21260e-07	-5.58931e-08	6.53670e-08	6.89975e-08	-1.69618e-07	-1.00620e-07	5.70197e-07	-1.73412e-07	3.96785e-07
3.736	9.67643e-07	-2.41369e-07	7.26274e-07	1.11854e-06	-1.17541e-07	1.00100e-06	6.04055e-07	-2.34993e-07	3.69061e-07	7.53851e-07	-4.09840e-07	3.44010e-07	2.89795e-07	-2.71574e-07	1.82219e-08	1.21928e-07	-5.62008e-08	6.57268e-08	6.94948e-08	-1.70637e-07	-1.01142e-07	5.72642e-07	-1.74156e-07	3.98486e-07
3.760	9.72598e-07	-2.42605e-07	7.29993e-07	1.12232e-06	-1.18411e-07	1.00391e-06	6.06498e-07	-2.35944e-07	3.70554e-07	7.57129e-07	-4.11622e-07	3.45506e-07	2.91257e-07	-2.72943e-07	1.83138e-08	1.22595e-07	-5.65082e-08	6.60863e-08	6.99918e-08	-1.71656e-07	-1.01664e-07	5.75078e-07	-1.74897e-07	4.00181e-07
3.785	9.77545e-07	-2.43839e-07	7.33706e-07	1.12607e-06	-1.19284e-07	1.00679e-06	6.08932e-07	-2.36890e-07	3.72041e-07	7.60396e-07	-4.13398e-07	3.46997e-07	2.92715e-07	-2.74310e-07	1.84055e-08	1.23261e-07	-5.68154e-08	6.64456e-08	7.04884e-08	-1.72675e-07	-1.02187e-07	5.77505e-07	-1.75635e-07	4.01870e-07
3.809	9.82486e-07	-2.45072e-07	7.37414e-07	1.12980e-06	-1.20158e-07	1.00964e-06	6.11355e-07	-2.37833e-07	3.73522e-07	7.63651e-07	-4.15168e-07	3.48483e-07	2.94172e-07	-2.75675e-07	1.84971e-08	1.23927e-07	-5.71224e-08	6.68047e-08	7.09848e-08	-1.73695e-07	-1.02710e-07	5.79923e-07	-1.76370e-07	4.03553e-07
3.834	9.87418e-07	-2.46302e-07	7.41116e-07	1.13350e-06	-1.21035e-07	1.01246e-06	6.13769e-07	-2.38772e-07	3.74997e-07	7.66896e-07	-4.16932e-07	3.49963e-07	2.95626e-07	-2.77038e-07	1.85886e-08	1.24593e-07	-5.74292e-08	6.71634e-08	7.14807e-08	-1.74715e-07	-1.03234e-07	5.82332e-07	-1.77103e-07	4.05229e-07
3.858	9.92344e-07	-2.47530e-07	7.44813e-07	1.13717e-06	-1.21913e-07	1.01525e-06	6.16173e-07	-2.39707e-07	3.76465e-07	7.70129e-07	-4.18690e-07	3.51439e-07	2.97078e-07	-2.78398e-07	1.86799e-08	1.25258e-07	-5.77357e-08	6.75219e-08	7.19763e-08	-1.75735e-07	-1.03759e-07	5.84732e-07	-1.77833e-07	4.06899e-07
3.883	9.97261e-07	-2.48757e-07	7.48504e-07	1.14081e-06	-1.22794e-07	1.01801e-06	6.18566e-07	-2.40638e-07	3.77928e-07	7.73350e-07	-4.20441e-07	3.52909e-07	2.98528e-07	-2.79757e-07	1.87710e-08	1.25922e-07	-5.80420e-08	6.78800e-08	7.24714e-08	-1.76755e-07	-1.04284e-07	5.87123e-07	-1.78560e-07	4.08563e-07
3.908	1.00217e-06	-2.49982e-07	7.52189e-07	1.14442e-06	-1.23676e-07	1.02074e-06	6.20949e-07	-2.41566e-07	3.79384e-07	7.76560e-07	-4.22186e-07	3.54374e-07	2.99975e-07	-2.81113e-07	1.88620e-08	1.26586e-07	-5.83480e-08	6.82379e-08	7.29661e-08	-1.77776e-07	-1.04810e-07	5.89504e-07	-1.79284e-07	4.10220e-07
3.932	1.00707e-06	-2.51205e-07	7.55868e-07	1.14800e-06	-1.24560e-07	1.02344e-06	6.23322e-07	-2.42489e-07	3.80834e-07	7.79759e-07	-4.23925e-07	3.55833e-07	3.01419e-07	-2.82467e-07	1.89529e-08	1.27249e-07	-5.86537e-08	6.85955e-08	7.34603e-08	-1.78797e-07	-1.05336e-07	5.91877e-07	-1.80006e-07	4.11871e-07
3.957	1.01197e-06	-2.52425e-07	7.59541e-07	1.15156e-06	-1.25446e-07	1.02611e-06	6.25685e-07	-2.43408e-07	3.82277e-07	7.82946e-07	-4.25658e-07	3.57288e-07	3.02862e-07	-2.83818e-07	1.90435e-08	1.27912e-07	-5.89592e-08	6.89527e-08	7.39539e-08	-1.79818e-07	-1.05864e-07	5.94240e-07	-1.80724e-07	4.13515e-07
3.981	1.01685e-06	-2.53644e-07	7.63208e-07	1.15509e-06	-1.26333e-07	1.02875e-06	6.28038e-07	-2.44323e-07	3.83715e-07	7.86121e-07	-4.27384e-07	3.58737e-07	3.04302e-07	-2.85168e-07	1.91341e-08	1.28574e-07	-5.92643e-08	6.93096e-08	7.44471e-08	-1.80839e-07	-1.06392e-07	5.96593e-07	-1.81440e-07	4.15153e-07
4.006	1.02173e-06	-2.54861e-07	7.66869e-07	1.15858e-06	-1.27223e-07	1.03136e-06	6.30380e-07	-2.45234e-07	3.85146e-07	7.89284e-07	-4.29104e-07	3.60180e-07	3.05739e-07	-2.86514e-07	1.92245e-08	1.29235e-07	-5.95692e-08	6.96661e-08	7.49396e-08	-1.81860e-07	-1.06920e-07	5.98938e-07	-1.82153e-07	4.16785e-07
4.030	1.02660e-06	-2.56075e-07	7.70524e-07	1.16205e-06	-1.28114e-07	1.03394e-06	6.32712e-07	-2.46142e-07	3.86571e-07	7.92436e-07	-4.30818e-07	3.61618e-07	3.07174e-07	-2.87859e-07	1.93147e-08	1.29896e-07	-5.98738e-08	7.00223e-08	7.54316e-08	-1.82881e-07	-1.07449e-07	6.01272e-07	-1.82863e-07	4.18409e-07
4.055	1.03146e-06	-2.57288e-07	7.74172e-07	1.16549e-06	-1.29007e-07	1.03649e-06	6.35034e-07	-2.47045e-07	3.87989e-07	7.95576e-07	-4.32525e-07	3.63051e-07	3.08606e-07	-2.89201e-07	1.94047e-08	1.30556e-07	-6.01780e-08	7.03782e-08	7.59229e-08	-1.83902e-07	-1.07979e-07	6.03598e-07	-1.83570e-07	4.20027e-07
4.080	1.03631e-06	-2.58498e-07	7.77814e-07	1.16890e-06	-1.29902e-07	1.03900e-06	6.37345e-07	-2.47944e-07	3.89401e-07	7.98704e-07	-4.34225e-07	3.64479e-07	3.10036e-07	-2.90541e-07	1.94946e-08	1.31216e-07	-6.04820e-08	7.07337e-08	7.64135e-08	-1.84923e-07	-1.08510e-07	6.05914e-07	-1.84275e-07	4.21639e-07
4.104	1.04116e-06	-2.59706e-07	7.81450e-07	1.17229e-06	-1.30798e-07	1.04149e-06	6.39646e-07	-2.48839e-07	3.90807e-07	8.01820e-07	-4.35919e-07	3.65901e-07	3.11463e-07	-2.91878e-07	1.95844e-08	1.31874e-07	-6.07856e-08	7.10887e-08	7.69035e-08	-1.85945e-07	-1.09041e-07	6.08220e-07	-1.84976e-07	4.23244e-07
4.129	1.04599e-06	-2.60913e-07	7.85079e-07	1.17564e-06	-1.31696e-07	1.04394e-06	6.41937e-07	-2.49730e-07	3.92206e-07	8.04924e-07	-4.37607e-07	3.67317e-07	3.12887e-07	-2.93213e-07	1.96739e-08	1.32532e-07	-6.10889e-08	7.14434e-08	7.73928e-08	-1.86966e-07	-1.09573e-07	6.10517e-07	-1.85675e-07	4.24842e-07
4.153	1.05082e-06	-2.62116e-07	7.88702e-07	1.17897e-06	-1.32596e-07	1.04637e-06	6.44217e-07	-2.50617e-07	3.93599e-07	8.08015e-07	-4.39288e-07	3.68728e-07	3.14309e-07	-2.94546e-07	1.97633e-08	1.33190e-07	-6.13919e-08	7.17977e-08	7.78813e-08	-1.87987e-07	-1.10106e-07	6.12804e-07	-1.86370e-07	4.26434e-07
4.178	1.05564e-06	-2.63318e-07	7.92318e-07	1.18226e-06	-1.33498e-07	1.04876e-06	6.46486e-07	-2.51500e-07	3.94986e-07	8.11095e-07	-4.40962e-07	3.70133e-07	3.15728e-07	-2.95876e-07	1.98526e-08	1.33846e-07	-6.16945e-08	7.21516e-08	7.83690e-08	-1.89008e-07	-1.10639e-07	6.15081e-07	-1.87063e-07	4.28018e-07
4.202	1.06044e-06	-2.64518e-07	7.95927e-07	1.18553e-06	-1.34401e-07	1.05113e-06	6.48745e-07	-2.52379e-07	3.96366e-07	8.14163e-07	-4.42629e-07	3.71533e-07	3.17144e-07	-2.97203e-07	1.99416e-08	1.34502e-07	-6.19967e-08	7.25051e-08	7.88559e-08	-1.90029e-07	-1.11173e-07	6.17349e-07	-1.87752e-07	4.29596e-07
4.227	1.06524e-06	-2.65715e-07	7.99529e-07	1.18876e-06	-1.35306e-07	1.05346e-06	6.50993e-07	-2.53253e-07	3.97740e-07	8.17218e-07	-4.44290e-07	3.72927e-07	3.18558e-07	-2.98528e-07	2.00305e-08	1.35157e-07	-6.22986e-08	7.28581e-08	7.93420e-08	-1.91050e-07	-1.11708e-07	6.19607e-07	-1.88439e-07	4.31167e-07
4.252	1.07003e-06	-2.66910e-07	8.03125e-07	1.19197e-06	-1.36212e-07	1.05576e-06	6.53231e-07	-2.54124e-07	3.99107e-07	8.20261e-07	-4.45945e-07	3.74316e-07	3.19969e-07	-2.99850e-07	2.01192e-08	1.35811e-07	-6.26001e-08	7.32107e-08	7.98273e-08	-1.92071e-07	-1.12244e-07	6.21854e-07	-1.89123e-07	4.32732e-07
4.276	1.07482e-06	-2.68102e-07	8.06713e-07	1.19515e-06	-1.37120e-07	1.05803e-06	6.55458e-07	-2.54990e-07	4.00467e-07	8.23291e-07	-4.47592e-07	3.75699e-07	3.21377e-07	-3.01169e-07	2.02078e-08	1.36464e-07	-6.29012e-08	7.35629e-08	8.03116e-08	-1.93092e-07	-1.12780e-07	6.24093e-07	-1.89803e-07	4.34289e-07
4.301	1.07959e-06	-2.69293e-07	8.10294e-07	1.19830e-06	-1.38029e-07	1.06027e-06	6.57674e-07	-2.55852e-07	4.01821e-07	8.26309e-07	-4.49233e-07	3.77076e-07	3.22782e-07	-3.02486e-07	2.02961e-08	1.37116e-07	-6.32019e-08	7.39146e-08	8.07951e-08	-1.94112e-07	-1.13317e-07	6.26321e-07	-1.90481e-07	4.35840e-07
4.325	1.08435e-06	-2.70480e-07	8.13869e-07	1.20142e-06	-1.38940e-07	1.06248e-06	6.59879e-07	-2.56710e-07	4.03169e-07	8.29315e-07	-4.50867e-07	3.78448e-07	3.24185e-07	-3.03800e-07	2.03843e-08	1.37768e-07	-6.35022e-08	7.42658e-08	8.12776e-08	-1.95132e-07	-1.13855e-07	6.28539e-07	-1.91156e-07	4.37383e-07
4.350	1.08910e-06	-2.71666e-07	8.17436e-07	1.20451e-06	-1.39853e-07	1.06465e-06	6.62074e-07	-2.57564e-07	4.04510e-07	8.32308e-07	-4.52494e-07	3.79813e-07	3.25584e-07	-3.05112e-07	2.04723e-08	1.38419e-07	-6.38021e-08	7.46165e-08	8.17591e-08	-1.96152e-07	-1.14393e-07	6.30747e-07	-1.91827e-07	4.38920e-07
4.375	1.09384e-06	-2.72849e-07	8.20996e-07	1.20757e-06	-1.40767e-07	1.06680e-06	6.64258e-07	-2.58414e-07	4.05844e-07	8.35288e-07	-4.54115e-07	3.81173e-07	3.26981e-07	-3.06421e-07	2.05601e-08	1.39068e-07	-6.41016e-08	7.49668e-08	8.22396e-08	-1.97172e-07	-1.14932e-07	6.32945e-07	-1.92496e-07	4.40449e-07
4.399	1.09858e-06	-2.74030e-07	8.24548e-07	1.21060e-06	-1.41682e-07	1.06892e-06	6.66431e-07	-2.59259e-07	4.07172e-07	8.38256e-07	-4.55728e-07	3.82528e-07	3.28375e-07	-3.07727e-07	2.06478e-08	1.39717e-07	-6.44007e-08	7.53166e-08	8.27191e-08	-1.98191e-07	-1.15472e-07	6.35133e-07	-1.93161e-07	4.41972e-07
4.424	1.10330e-06	-2.75208e-07	8.28093e-07	1.21360e-06	-1.42599e-07	1.07100e-06	6.68593e-07	-2.60100e-07	4.08493e-07	8.41211e-07	-4.57335e-07	3.83876e-07	3.29765e-07	-3.09030e-07	2.07352e-08	1.40365e-07	-6.46993e-08	7.56658e-08	8.31975e-08	-1.99211e-07	-1.16013e-07	6.37311e-07	-1.93823e-07	4.43488e-07
4.448	1.10801e-06	-2.76383e-07	8.31631e-07	1.21657e-06	-1.43517e-07	1.07305e-06	6.70745e-07	-2.60937e-07	4.09807e-07	8.44153e-07	-4.58934e-07	3.85219e-07	3.31153e-07	-3.10331e-07	2.08225e-08	1.41012e-07	-6.49975e-08	7.60145e-08	8.36749e-08	-2.00229e-07	-1.16555e-07	6.39479e-07	-1.94483e-07	4.44996e-07
4.473	1.11272e-06	-2.77557e-07	8.35161e-07	1.21951e-06	-1.44437e-07	1.07507e-06	6.72885e-07	-2.61770e-07	4.11115e-07	8.47082e-07	-4.60527e-07	3.86556e-07	3.32538e-07	-3.11628e-07	2.09095e-08	1.41658e-07	-6.52952e-08	7.63627e-08	8.41512e-08	-2.01248e-07	-1.17097e-07	6.41636e-07	-1.95139e-07	4.46497e-07
4.497	1.11741e-06	-2.78727e-07	8.38684e-07	1.22242e-06	-1.45358e-07	1.07706e-06	6.75015e-07	-2.62598e-07	4.12416e-07	8.49999e-07	-4.62112e-07	3.87886e-07	3.33920e-07	-3.12923e-07	2.09964e-08	1.42303e-07	-6.55925e-08	7.67104e-08	8.46263e-08	-2.02266e-07	-1.17640e-07	6.43783e-07	-1.95792e-07	4.47991e-07
4.522	1.12209e-06	-2.79895e-07	8.42198e-07	1.22530e-06	-1.46280e-07	1.07902e-06	6.77133e-07	-2.63423e-07	4.13711e-07	8.52902e-07	-4.63691e-07	3.89211e-07	3.35298e-07	-3.14215e-07	2.10831e-08	1.42947e-07	-6.58893e-08	7.70575e-08	8.51002e-08	-2.03284e-07	-1.18184e-07	6.45920e-07	-1.96442e-07	4.49478e-07
4.547	1.12677e-06	-2.81061e-07	8.45705e-07	1.22816e-06	-1.47204e-07	1.08095e-06	6.79241e-07	-2.64242e-07	4.14998e-07	8.55793e-07	-4.65262e-07	3.90531e-07	3.36674e-07	-3.15504e-07	2.11696e-08	1.43590e-07	-6.61856e-08	7.74040e-08	8.55730e-08	-2.04301e-07	-1.18728e-07	6.48046e-07	-1.97088e-07	4.50958e-07
4.571	1.13143e-06	-2.82224e-07	8.49204e-07	1.23098e-06	-1.48129e-07	1.08285e-06	6.81337e-07	-2.65058e-07	4.16279e-07	8.58670e-07	-4.66827e-07	3.91844e-07	3.38046e-07	-3.16790e-07	2.12559e-08	1.44231e-07	-6.64815e-08	7.77500e-08	8.60445e-08	-2.05318e-07	-1.19273e-07	6.50162e-07	-1.97732e-07	4.52430e-07
4.596	1.13608e-06	-2.83384e-07	8.52696e-07	1.23377e-06	-1.49055e-07	1.08471e-06	6.83422e-07	-2.65869e-07	4.17553e-07	8.61535e-07	-4.68384e-07	3.93151e-07	3.39416e-07	-3.18074e-07	2.13420e-08	1.44872e-07	-6.67768e-08	7.80954e-08	8.65148e-08	-2.06334e-07	-1.19819e-07	6.52268e-07	-1.98372e-07	4.53896e-07
4.620	1.14072e-06	-2.84542e-07	8.56179e-07	1.23653e-06	-1.49983e-07	1.08655e-06	6.85496e-07	-2.66676e-07	4.18820e-07	8.64386e-07	-4.69934e-07	3.94452e-07	3.40782e-07	-3.19354e-07	2.14279e-08	1.45512e-07	-6.70716e-08	7.84402e-08	8.69838e-08	-2.07350e-07	-1.20366e-07	6.54363e-07	-1.99009e-07	4.55354e-07
4.645	1.14535e-06	-2.85697e-07	8.59654e-07	1.23926e-06	-1.50911e-07	1.08835e-06	6.87559e-07	-2.67479e-07	4.20081e-07	8.67224e-07	-4.71477e-07	3.95747e-07	3.42145e-07	-3.20631e-07	2.15136e-08	1.46150e-07	-6.73659e-08	7.87844e-08	8.74515e-08	-2.08365e-07	-1.20914e-07	6.56447e-07	-1.99643e-07	4.56804e-07
4.669	1.14997e-06	-2.86849e-07	8.63121e-07	1.24196e-06	-1.51841e-07	1.09012e-06	6.89611e-07	-2.68277e-07	4.21334e-07	8.70049e-07	-4.73013e-07	3.97036e-07	3.43504e-07	-3.21905e-07	2.15991e-08	1.46788e-07	-6.76597e-08	7.91280e-08	8.79179e-08	-2.09380e-07	-1.21462e-07	6.58521e-07	-2.00274e-07	4.58247e-07
4.694	1.15458e-06	-2.87998e-07	8.66580e-07	1.24464e-06	-1.52772e-07	1.09186e-06	6.91652e-07	-2.69071e-07	4.22581e-07	8.72860e-07	-4.74541e-07	3.98319e-07	3.44861e-07	-3.23176e-07	2.16844e-08	1.47424e-07	-6.79530e-08	7.94709e-08	8.83830e-08	-2.10394e-07	-1.22011e-07	6.60585e-07	-2.00902e-07	4.59683e-07
4.719	1.15918e-06	-2.89145e-07	8.70030e-07	1.24728e-06	-1.53705e-07	1.09357e-06	6.93681e-07	-2.69860e-07	4.23821e-07	8.75658e-07	-4.76062e-07	3.99596e-07	3.46214e-07	-3.24444e-07	2.17695e-08	1.48059e-07	-6.82457e-08	7.98133e-08	8.88466e-08	-2.11408e-07	-1.22561e-07	6.62637e-07	-2.01526e-07	4.61111e-07
4.743	1.16376e-06	-2.90289e-07	8.73472e-07	1.24989e-06	-1.54638e-07	1.09525e-06	6.95699e-07	-2.70645e-07	4.25054e-07	8.78443e-07	-4.77576e-07	4.00866e-07	3.47564e-07	-3.25709e-07	2.18543e-08	1.48693e-07	-6.85378e-08	8.01549e-08	8.93089e-08	-2.12421e-07	-1.23112e-07	6.64679e-07	-2.02147e-07	4.62532e-07
4.768	1.16834e-06	-2.91430e-07	8.76906e-07	1.25247e-06	-1.55572e-07	1.09690e-06	6.97706e-07	-2.71426e-07	4.26280e-07	8.81214e-07	-4.79083e-07	4.02131e-07	3.48910e-07	-3.26971e-07	2.19390e-08	1.49325e-07	-6.88294e-08	8.04960e-08	8.97697e-08	-2.13433e-07	-1.23663e-07	6.66710e-07	-2.02765e-07	4.63946e-07
4.792	1.17290e-06	-2.92568e-07	8.80331e-07	1.25502e-06	-1.56508e-07	1.09851e-06	6.99701e-07	-2.72202e-07	4.27499e-07	8.83971e-07	-4.80582e-07	4.03389e-07	3.50253e-07	-3.28230e-07	2.20235e-08	1.49957e-07	-6.91205e-08	8.08363e-08	9.02291e-08	-2.14444e-07	-1.24215e-07	6.68731e-07	-2.03379e-07	4.65352e-07
4.817	1.17745e-06	-2.93704e-07	8.83748e-07	1.25754e-06	-1.57445e-07	1.10010e-06	7.01685e-07	-2.72974e-07	4.28711e-07	8.86715e-07	-4.82074e-07	4.04642e-07	3.51593e-07	-3.29485e-07	2.21077e-08	1.50587e-07	-6.94109e-08	8.11760e-08	9.06869e-08	-2.15455e-07	-1.24768e-07	6.70740e-07	-2.03990e-07	4.66750e-07
4.841	1.18199e-06	-2.94837e-07	8.87156e-07	1.26003e-06	-1.58382e-07	1.10165e-06	7.03658e-07	-2.73741e-07	4.29916e-07	8.89446e-07	-4.83558e-07	4.05888e-07	3.52929e-07	-3.30738e-07	2.21917e-08	1.51216e-07	-6.97007e-08	8.15150e-08	9.11433e-08	-2.16465e-07	-1.25322e-07	6.72739e-07	-2.04598e-07	4.68141e-07
4.866	1.18652e-06	-2.95966e-07	8.90555e-07	1.26249e-06	-1.59321e-07	1.10317e-06	7.05619e-07	-2.74504e-07	4.31115e-07	8.92162e-07	-4.85035e-07	4.07127e-07	3.54262e-07	-3.31987e-07	2.22755e-08	1.51843e-07	-6.99900e-08	8.18533e-08	9.15981e-08	-2.17475e-07	-1.25876e-07	6.74727e-07	-2.05202e-07	4.69524e-07
4.891	1.19104e-06	-2.97093e-07	8.93945e-07	1.26492e-06	-1.60261e-07	1.10466e-06	7.07568e-07	-2.75263e-07	4.32306e-07	8.94865e-07	-4.86505e-07	4.08361e-07	3.55592e-07	-3.33233e-07	2.23591e-08	1.52469e-07	-7.02786e-08	8.21908e-08	9.20514e-08	-2.18483e-07	-1.26432e-07	6.76703e-07	-2.05804e-07	4.70900e-07
4.915	1.19554e-06	-2.98217e-07	8.97327e-07	1.26732e-06	-1.61201e-07	1.10612e-06	7.09507e-07	-2.76017e-07	4.33490e-07	8.97555e-07	-4.87967e-07	4.09588e-07	3.56918e-07	-3.34475e-07	2.24425e-08	1.53094e-07	-7.05667e-08	8.25277e-08	9.25031e-08	-2.19491e-07	-1.26988e-07	6.78669e-07	-2.06402e-07	4.72267e-07
4.940	1.20004e-06	-2.99338e-07	9.00700e-07	1.26969e-06	-1.62143e-07	1.10754e-06	7.11433e-07	-2.76766e-07	4.34667e-07	9.00230e-07	-4.89421e-07	4.10809e-07	3.58240e-07	-3.35714e-07	2.25256e-08	1.53718e-07	-7.08541e-08	8.28638e-08	9.29532e-08	-2.20498e-07	-1.27544e-07	6.80624e-07	-2.06996e-07	4.73628e-07
4.964	1.20452e-06	-3.00456e-07	9.04063e-07	1.27202e-06	-1.63085e-07	1.10894e-06	7.13348e-07	-2.77511e-07	4.35837e-07	9.02891e-07	-4.90868e-07	4.12023e-07	3.59559e-07	-3.36950e-07	2.26086e-08	1.54340e-07	-7.11408e-08	8.31991e-08	9.34016e-08	-2.21504e-07	-1.28102e-07	6.82567e-07	-2.07587e-07	4.74980e-07
4.989	1.20899e-06	-3.01570e-07	9.07418e-07	1.27433e-06	-1.64029e-07	1.11030e-06	7.15252e-07	-2.78252e-07	4.37000e-07	9.05539e-07	-4.92307e-07	4.13232e-07	3.60874e-07	-3.38183e-07	2.26913e-08	1.54961e-07	-7.14269e-08	8.35338e-08	9.38484e-08	-2.22509e-07	-1.28660e-07	6.84500e-07	-2.08175e-07	4.76325e-07
5.014	1.21345e-06	-3.02682e-07	9.10763e-07	1.27661e-06	-1.64973e-07	1.11163e-06	7.17144e-07	-2.78988e-07	4.38156e-07	9.08173e-07	-4.93739e-07	4.14433e-07	3.62186e-07	-3.39412e-07	2.27737e-08	1.55580e-07	-7.17124e-08	8.38676e-08	9.42935e-08	-2.23513e-07	-1.29219e-07	6.86421e-07	-2.08759e-07	4.77662e-07
5.038	1.21789e-06	-3.03791e-07	9.14100e-07	1.27885e-06	-1.65918e-07	1.11294e-06	7.19024e-07	-2.79719e-07	4.39305e-07	9.10792e-07	-4.95163e-07	4.15629e-07	3.63494e-07	-3.40638e-07	2.28560e-08	1.56198e-07	-7.19972e-08	8.42007e-08	9.47369e-08	-2.24516e-07	-1.29779e-07	6.88331e-07	-2.09340e-07	4.78991e-07
5.063	1.22232e-06	-3.04897e-07	9.17427e-07	1.28107e-06	-1.66864e-07	1.11420e-06	7.20893e-07	-2.80446e-07	4.40447e-07	9.13397e-07	-4.96580e-07	4.16818e-07	3.64798e-07	-3.41860e-07	2.29380e-08	1.56814e-07	-7.22813e-08	8.45329e-08	9.51785e-08	-2.25518e-07	-1.30340e-07	6.90230e-07	-2.09918e-07	4.80312e-07
5.087	1.22674e-06	-3.05999e-07	9.20744e-07	1.28325e-06	-1.67810e-07	1.11544e-06	7.22750e-07	-2.81169e-07	4.41581e-07	9.15989e-07	-4.97989e-07	4.18000e-07	3.66099e-07	-3.43079e-07	2.30198e-08	1.57429e-07	-7.25647e-08	8.48644e-08	9.56184e-08	-2.26519e-07	-1.30901e-07	6.92118e-07	-2.10492e-07	4.81626e-07
5.112	1.23115e-06	-3.07099e-07	9.24052e-07	1.28541e-06	-1.68758e-07	1.11665e-06	7.24595e-07	-2.81886e-07	4.42708e-07	9.18566e-07	-4.99390e-07	4.19176e-07	3.67396e-07	-3.44294e-07	2.31013e-08	1.58043e-07	-7.28475e-08	8.51951e-08	9.60565e-08	-2.27519e-07	-1.31463e-07	6.93994e-07	-2.11062e-07	4.82932e-07
5.136	1.23555e-06	-3.08195e-07	9.27351e-07	1.28753e-06	-1.69706e-07	1.11783e-06	7.26428e-07	-2.82600e-07	4.43829e-07	9.21129e-07	-5.00783e-07	4.20346e-07	3.68689e-07	-3.45506e-07	2.31827e-08	1.58654e-07	-7.31295e-08	8.55249e-08	9.64928e-08	-2.28518e-07	-1.32026e-07	6.95859e-07	-2.11629e-07	4.84229e-07
5.161	1.23993e-06	-3.09288e-07	9.30640e-07	1.28962e-06	-1.70655e-07	1.11897e-06	7.28250e-07	-2.83308e-07	4.44941e-07	9.23677e-07	-5.02169e-07	4.21509e-07	3.69978e-07	-3.46714e-07	2.32637e-08	1.59265e-07	-7.34108e-08	8.58539e-08	9.69273e-08	-2.29516e-07	-1.32589e-07	6.97712e-07	-2.12193e-07	4.85519e-07
5.186	1.24430e-06	-3.10378e-07	9.33920e-07	1.29169e-06	-1.71604e-07	1.12008e-06	7.30060e-07	-2.84012e-07	4.46047e-07	9.26212e-07	-5.03546e-07	4.22665e-07	3.71264e-07	-3.47919e-07	2.33446e-08	1.59873e-07	-7.36914e-08	8.61820e-08	9.73599e-08	-2.30513e-07	-1.33153e-07	6.99554e-07	-2.12753e-07	4.86801e-07
5.210	1.24865e-06	-3.11465e-07	9.37189e-07	1.29372e-06	-1.72554e-07	1.12116e-06	7.31858e-07	-2.84712e-07	4.47146e-07	9.28732e-07	-5.04916e-07	4.23815e-07	3.72546e-07	-3.49120e-07	2.34252e-08	1.60481e-07	-7.39713e-08	8.65093e-08	9.77906e-08	-2.31509e-07	-1.33718e-07	7.01385e-07	-2.13310e-07	4.88075e-07
5.235	1.25300e-06	-3.12548e-07	9.40449e-07	1.29572e-06	-1.73505e-07	1.12221e-06	7.33644e-07	-2.85407e-07	4.48237e-07	9.31237e-07	-5.06279e-07	4.24959e-07	3.73823e-07	-3.50318e-07	2.35055e-08	1.61086e-07	-7.42504e-08	8.68357e-08	9.82194e-08	-2.32503e-07	-1.34284e-07	7.03204e-07	-2.13863e-07	4.89340e-07
5.259	1.25733e-06	-3.13628e-07	9.43700e-07	1.29769e-06	-1.74457e-07	1.12323e-06	7.35418e-07	-2.86097e-07	4.49321e-07	9.33728e-07	-5.07633e-07	4.26095e-07	3.75097e-07	-3.51512e-07	2.35856e-08	1.61690e-07	-7.45287e-08	8.71613e-08	9.86463e-08	-2.33497e-07	-1.34850e-07	7.05011e-07	-2.14413e-07	4.90598e-07
5.284	1.26164e-06	-3.14705e-07	9.46940e-07	1.29963e-06	-1.75409e-07	1.12422e-06	7.37180e-07	-2.86782e-07	4.50398e-07	9.36205e-07	-5.08979e-07	4.27226e-07	3.76368e-07	-3.52702e-07	2.36655e-08	1.62292e-07	-7.48063e-08	8.74859e-08	9.90712e-08	-2.34489e-07	-1.35417e-07	7.06807e-07	-2.14959e-07	4.91848e-07
5.308	1.26595e-06	-3.15779e-07	9.50170e-07	1.30154e-06	-1.76361e-07	1.12517e-06	7.38930e-07	-2.87463e-07	4.51467e-07	9.38667e-07	-5.10318e-07	4.28349e-07	3.77634e-07	-3.53889e-07	2.37451e-08	1.62893e-07	-7.50831e-08	8.78096e-08	9.94942e-08	-2.35479e-07	-1.35985e-07	7.08591e-07	-2.15502e-07	4.93089e-07
5.333	1.27024e-06	-3.16849e-07	9.53390e-07	1.30341e-06	-1.77314e-07	1.12610e-06	7.40669e-07	-2.88140e-07	4.52529e-07	9.41114e-07	-5.11648e-07	4.29466e-07	3.78896e-07	-3.55072e-07	2.38245e-08	1.63492e-07	-7.53591e-08	8.81325e-08	9.99151e-08	-2.36469e-07	-1.36554e-07	7.10363e-07	-2.16041e-07	4.94323e-07
5.358	1.27452e-06	-3.17916e-07	9.56601e-07	1.30526e-06	-1.78268e-07	1.12699e-06	7.42395e-07	-2.88811e-07	4.53584e-07	9.43547e-07	-5.12971e-07	4.30576e-07	3.80154e-07	-3.56251e-07	2.39036e-08	1.64089e-07	-7.56344e-08	8.84543e-08	1.00334e-07	-2.37457e-07	-1.37123e-07	7.12124e-07	-2.16576e-07	4.95548e-07
5.382	1.27878e-06	-3.18979e-07	9.59800e-07	1.30708e-06	-1.79222e-07	1.12785e-06	7.44109e-07	-2.89478e-07	4.54631e-07	9.45965e-07	-5.14286e-07	4.31680e-07	3.81408e-07	-3.57426e-07	2.39824e-08	1.64684e-07	-7.59088e-08	8.87753e-08	1.00751e-07	-2.38444e-07	-1.37693e-07	7.13873e-07	-2.17108e-07	4.96765e-07
5.407	1.28303e-06	-3.20039e-07	9.62990e-07	1.30886e-06	-1.80176e-07	1.12868e-06	7.45812e-07	-2.90140e-07	4.55671e-07	9.48369e-07	-5.15592e-07	4.32776e-07	3.82659e-07	-3.58598e-07	2.40611e-08	1.65278e-07	-7.61824e-08	8.90953e-08	1.01166e-07	-2.39429e-07	-1.38263e-07	7.15610e-07	-2.17636e-07	4.97974e-07
5.431	1.28727e-06	-3.21096e-07	9.66170e-07	1.31061e-06	-1.81131e-07	1.12948e-06	7.47502e-07	-2.90798e-07	4.56704e-07	9.50757e-07	-5.16891e-07	4.33866e-07	3.83905e-07	-3.59765e-07	2.41394e-08	1.65869e-07	-7.64552e-08	8.94143e-08	1.01579e-07	-2.40413e-07	-1.38834e-07	7.17336e-07	-2.18161e-07	4.99175e-07
5.456	1.29149e-06	-3.22149e-07	9.69339e-07	1.31234e-06	-1.82086e-07	1.13025e-06	7.49180e-07	-2.91451e-07	4.57729e-07	9.53131e-07	-5.18181e-07	4.34950e-07	3.85147e-07	-3.60929e-07	2.42175e-08	1.66459e-07	-7.67271e-08	8.97323e-08	1.01989e-07	-2.41395e-07	-1.39406e-07	7.19049e-07	-2.18682e-07	5.00367e-07
5.480	1.29570e-06	-3.23199e-07	9.72497e-07	1.31403e-06	-1.83042e-07	1.13099e-06	7.50846e-07	-2.92099e-07	4.58747e-07	9.55490e-07	-5.19464e-07	4.36026e-07	3.86385e-07	-3.62089e-07	2.42953e-08	1.67048e-07	-7.69982e-08	9.00494e-08	1.02398e-07	-2.42376e-07	-1.39978e-07	7.20751e-07	-2.19200e-07	5.01551e-07
5.505	1.29989e-06	-3.24245e-07	9.75645e-07	1.31569e-06	-1.83997e-07	1.13170e-06	7.52499e-07	-2.92742e-07	4.59757e-07	9.57834e-07	-5.20738e-07	4.37096e-07	3.87618e-07	-3.63245e-07	2.43729e-08	1.67634e-07	-7.72685e-08	9.03654e-08	1.02804e-07	-2.43356e-07	-1.40552e-07	7.22440e-07	-2.19714e-07	5.02727e-07
5.530	1.30407e-06	-3.25288e-07	9.78783e-07	1.31732e-06	-1.84954e-07	1.13237e-06	7.54141e-07	-2.93381e-07	4.60760e-07	9.60163e-07	-5.22005e-07	4.38159e-07	3.88848e-07	-3.64397e-07	2.44502e-08	1.68218e-07	-7.75379e-08	9.06805e-08	1.03208e-07	-2.44334e-07	-1.41125e-07	7.24118e-07	-2.20224e-07	5.03894e-07
5.554	1.30824e-06	-3.26327e-07	9.81910e-07	1.31892e-06	-1.85910e-07	1.13301e-06	7.55770e-07	-2.94014e-07	4.61756e-07	9.62477e-07	-5.23263e-07	4.39215e-07	3.90073e-07	-3.65546e-07	2.45273e-08	1.68801e-07	-7.78064e-08	9.09945e-08	1.03610e-07	-2.45310e-07	-1.41700e-07	7.25784e-07	-2.20730e-07	5.05053e-07
5.579	1.31239e-06	-3.27363e-07	9.85026e-07	1.32049e-06	-1.86867e-07	1.13363e-06	7.57387e-07	-2.94644e-07	4.62744e-07	9.64776e-07	-5.24513e-07	4.40264e-07	3.91294e-07	-3.66690e-07	2.46040e-08	1.69381e-07	-7.80740e-08	9.13075e-08	1.04010e-07	-2.46285e-07	-1.42275e-07	7.27437e-07	-2.21233e-07	5.06204e-07
5.603	1.31653e-06	-3.28395e-07	9.88131e-07	1.32203e-06	-1.87824e-07	1.13421e-06	7.58992e-07	-2.95268e-07	4.63724e-07	9.67060e-07	-5.25754e-07	4.41306e-07	3.92511e-07	-3.67830e-07	2.46806e-08	1.69960e-07	-7.83407e-08	9.16194e-08	1.04408e-07	-2.47258e-07	-1.42850e-07	7.29079e-07	-2.21732e-07	5.07346e-07
5.628	1.32065e-06	-3.29423e-07	9.91226e-07	1.32354e-06	-1.88781e-07	1.13476e-06	7.60585e-07	-2.95887e-07	4.64697e-07	9.69329e-07	-5.26988e-07	4.42341e-07	3.93723e-07	-3.68967e-07	2.47568e-08	1.70537e-07	-7.86065e-08	9.19302e-08	1.04803e-07	-2.48229e-07	-1.43427e-07	7.30708e-07	-2.22228e-07	5.08480e-07
5.652	1.32476e-06	-3.30448e-07	9.94309e-07	1.32501e-06	-1.89738e-07	1.13528e-06	7.62165e-07	-2.96502e-07	4.65663e-07	9.71583e-07	-5.28213e-07	4.43370e-07	3.94931e-07	-3.70099e-07	2.48328e-08	1.71111e-07	-7.88714e-08	9.22400e-08	1.05196e-07	-2.49199e-07	-1.44003e-07	7.32325e-07	-2.22720e-07	5.09605e-07
5.677	1.32885e-06	-3.31469e-07	9.97382e-07	1.32646e-06	-1.90696e-07	1.13576e-06	7.63733e-07	-2.97112e-07	4.66621e-07	9.73821e-07	-5.29430e-07	4.44391e-07	3.96135e-07	-3.71227e-07	2.49085e-08	1.71684e-07	-7.91353e-08	9.25487e-08	1.05587e-07	-2.50167e-07	-1.44581e-07	7.33930e-07	-2.23208e-07	5.10722e-07
5.702	1.33293e-06	-3.32486e-07	1.00044e-06	1.32787e-06	-1.91653e-07	1.13622e-06	7.65288e-07	-2.97717e-07	4.67571e-07	9.76045e-07	-5.30639e-07	4.45406e-07	3.97335e-07	-3.72351e-07	2.49839e-08	1.72255e-07	-7.93984e-08	9.28563e-08	1.05975e-07	-2.51134e-07	-1.45159e-07	7.35523e-07	-2.23692e-07	5.11830e-07
5.726	1.33699e-06	-3.33500e-07	1.00349e-06	1.32926e-06	-1.92611e-07	1.13665e-06	7.66831e-07	-2.98318e-07	4.68514e-07	9.78253e-07	-5.31839e-07	4.46414e-07	3.98530e-07	-3.73471e-07	2.50590e-08	1.72823e-07	-7.96604e-08	9.31628e-08	1.06361e-07	-2.52098e-07	-1.45737e-07	7.37103e-07	-2.24173e-07	5.12930e-07
5.751	1.34104e-06	-3.34510e-07	1.00653e-06	1.33061e-06	-1.93569e-07	1.13704e-06	7.68362e-07	-2.98913e-07	4.69449e-07	9.80446e-07	-5.33031e-07	4.47414e-07	3.99720e-07	-3.74586e-07	2.51339e-08	1.73390e-07	-7.99215e-08	9.34681e-08	1.06745e-07	-2.53061e-07	-1.46316e-07	7.38671e-07	-2.24650e-07	5.14021e-07
5.775	1.34508e-06	-3.35517e-07	1.00956e-06	1.33193e-06	-1.94526e-07	1.13741e-06	7.69880e-07	-2.99504e-07	4.70377e-07	9.82623e-07	-5.34215e-07	4.48408e-07	4.00906e-07	-3.75698e-07	2.52085e-08	1.73954e-07	-8.01816e-08	9.37724e-08	1.07126e-07	-2.54022e-07	-1.46896e-07	7.40227e-07	-2.25123e-07	5.15104e-07
5.800	1.34910e-06	-3.36519e-07	1.01258e-06	1.33322e-06	-1.95484e-07	1.13774e-06	7.71386e-07	-3.00089e-07	4.71297e-07	9.84785e-07	-5.35390e-07	4.49394e-07	4.02088e-07	-3.76805e-07	2.52828e-08	1.74516e-07	-8.04408e-08	9.40754e-08	1.07505e-07	-2.54981e-07	-1.47476e-07	7.41770e-07	-2.25592e-07	5.16178e-07
5.825	1.35310e-06	-3.37518e-07	1.01558e-06	1.33448e-06	-1.96442e-07	1.13804e-06	7.72879e-07	-3.00670e-07	4.72209e-07	9.86931e-07	-5.36557e-07	4.50374e-07	4.03265e-07	-3.77908e-07	2.53568e-08	1.75076e-07	-8.06989e-08	9.43773e-08	1.07882e-07	-2.55938e-07	-1.48056e-07	7.43301e-07	-2.26058e-07	5.17243e-07
5.849	1.35709e-06	-3.38513e-07	1.01858e-06	1.33571e-06	-1.97399e-07	1.13831e-06	7.74360e-07	-3.01246e-07	4.73114e-07	9.89062e-07	-5.37716e-07	4.51346e-07	4.04438e-07	-3.79007e-07	2.54305e-08	1.75634e-07	-8.09561e-08	9.46781e-08	1.08256e-07	-2.56893e-07	-1.48637e-07	7.44820e-07	-2.26520e-07	5.18300e-07
5.874	1.36106e-06	-3.39504e-07	1.02156e-06	1.33691e-06	-1.98357e-07	1.13856e-06	7.75829e-07	-3.01818e-07	4.74011e-07	9.91178e-07	-5.38866e-07	4.52312e-07	4.05606e-07	-3.80102e-07	2.55039e-08	1.76190e-07	-8.12122e-08	9.49776e-08	1.08627e-07	-2.57846e-07	-1.49219e-07	7.46326e-07	-2.26978e-07	5.19348e-07
5.898	1.36502e-06	-3.40492e-07	1.02453e-06	1.33808e-06	-1.99314e-07	1.13877e-06	7.77284e-07	-3.02384e-07	4.74900e-07	9.93278e-07	-5.40008e-07	4.53270e-07	4.06769e-07	-3.81192e-07	2.55771e-08	1.76743e-07	-8.14673e-08	9.52760e-08	1.08996e-07	-2.58797e-07	-1.49801e-07	7.47819e-07	-2.27432e-07	5.20387e-07
5.923	1.36897e-06	-3.41475e-07	1.02749e-06	1.33922e-06	-2.00271e-07	1.13894e-06	7.78727e-07	-3.02945e-07	4.75782e-07	9.95362e-07	-5.41141e-07	4.54221e-07	4.07928e-07	-3.82278e-07	2.56500e-08	1.77294e-07	-8.17214e-08	9.55731e-08	1.09363e-07	-2.59747e-07	-1.50384e-07	7.49300e-07	-2.27882e-07	5.21418e-07
5.947	1.37289e-06	-3.42455e-07	1.03044e-06	1.34032e-06	-2.01228e-07	1.13909e-06	7.80158e-07	-3.03502e-07	4.76656e-07	9.97431e-07	-5.42266e-07	4.55165e-07	4.09082e-07	-3.83360e-07	2.57225e-08	1.77843e-07	-8.19744e-08	9.58690e-08	1.09727e-07	-2.60694e-07	-1.50966e-07	7.50769e-07	-2.28329e-07	5.22440e-07
5.972	1.37680e-06	-3.43431e-07	1.03337e-06	1.34140e-06	-2.02185e-07	1.13921e-06	7.81576e-07	-3.04054e-07	4.77522e-07	9.99484e-07	-5.43382e-07	4.56102e-07	4.10232e-07	-3.84437e-07	2.57948e-08	1.78390e-07	-8.22264e-08	9.61637e-08	1.10089e-07	-2.61639e-07	-1.51550e-07	7.52224e-07	-2.28772e-07	5.23453e-07
5.997	1.38070e-06	-3.44402e-07	1.03630e-06	1.34244e-06	-2.03142e-07	1.13930e-06	7.82981e-07	-3.04600e-07	4.78381e-07	1.00152e-06	-5.44490e-07	4.57032e-07	4.11376e-07	-3.85509e-07	2.58668e-08	1.78934e-07	-8.24772e-08	9.64571e-08	1.10448e-07	-2.62581e-07	-1.52134e-07	7.53667e-07	-2.29210e-07	5.24457e-07
6.021	1.38458e-06	-3.45370e-07	1.03921e-06	1.34345e-06	-2.04098e-07	1.13936e-06	7.84374e-07	-3.05142e-07	4.79232e-07	1.00354e-06	-5.45589e-07	4.57955e-07	4.12516e-07	-3.86578e-07	2.59385e-08	1.79476e-07	-8.27271e-08	9.67492e-08	1.10804e-07	-2.63522e-07	-1.52718e-07	7.55098e-07	-2.29645e-07	5.25452e-07
6.046	1.38845e-06	-3.46334e-07	1.04211e-06	1.34444e-06	-2.05054e-07	1.13938e-06	7.85753e-07	-3.05679e-07	4.80075e-07	1.00555e-06	-5.46679e-07	4.58870e-07	4.13652e-07	-3.87642e-07	2.60098e-08	1.80016e-07	-8.29758e-08	9.70401e-08	1.11158e-07	-2.64461e-07	-1.53302e-07	7.56515e-07	-2.30077e-07	5.26439e-07
6.070	1.39229e-06	-3.47294e-07	1.04500e-06	1.34539e-06	-2.06010e-07	1.13938e-06	7.87121e-07	-3.06211e-07	4.80910e-07	1.00754e-06	-5.47761e-07	4.59778e-07	4.14782e-07	-3.88701e-07	2.60809e-08	1.80553e-07	-8.32234e-08	9.73297e-08	1.11510e-07	-2.65397e-07	-1.53887e-07	7.57920e-07	-2.30504e-07	5.27416e-07
6.095	1.39613e-06	-3.48250e-07	1.04788e-06	1.34631e-06	-2.06965e-07	1.13935e-06	7.88475e-07	-3.06737e-07	4.81738e-07	1.00951e-06	-5.48835e-07	4.60679e-07	4.15908e-07	-3.89756e-07	2.61517e-08	1.81088e-07	-8.34699e-08	9.76180e-08	1.11858e-07	-2.66331e-07	-1.54473e-07	7.59312e-07	-2.30927e-07	5.28385e-07
6.119	1.39994e-06	-3.49202e-07	1.05074e-06	1.34720e-06	-2.07921e-07	1.13928e-06	7.89817e-07	-3.07259e-07	4.82557e-07	1.01147e-06	-5.49899e-07	4.61573e-07	4.17028e-07	-3.90806e-07	2.62222e-08	1.81620e-07	-8.37153e-08	9.79049e-08	1.12205e-07	-2.67263e-07	-1.55058e-07	7.60691e-07	-2.31347e-07	5.29345e-07
6.144	1.40374e-06	-3.50150e-07	1.05359e-06	1.34806e-06	-2.08875e-07	1.13919e-06	7.91146e-07	-3.07776e-07	4.83369e-07	1.01341e-06	-5.50955e-07	4.62459e-07	4.18144e-07	-3.91852e-07	2.62923e-08	1.82150e-07	-8.39595e-08	9.81906e-08	1.12548e-07	-2.68192e-07	-1.55644e-07	7.62058e-07	-2.31762e-07	5.30295e-07
6.169	1.40753e-06	-3.51094e-07	1.05643e-06	1.34889e-06	-2.09829e-07	1.13906e-06	7.92462e-07	-3.08288e-07	4.84173e-07	1.01534e-06	-5.52003e-07	4.63338e-07	4.19255e-07	-3.92893e-07	2.63622e-08	1.82677e-07	-8.42026e-08	9.84749e-08	1.12889e-07	-2.69119e-07	-1.56230e-07	7.63411e-07	-2.32174e-07	5.31237e-07
6.193	1.41129e-06	-3.52033e-07	1.05926e-06	1.34969e-06	-2.10783e-07	1.13891e-06	7.93765e-07	-3.08795e-07	4.84970e-07	1.01725e-06	-5.53041e-07	4.64210e-07	4.20361e-07	-3.93929e-07	2.64317e-08	1.83202e-07	-8.44445e-08	9.87578e-08	1.13227e-07	-2.70044e-07	-1.56817e-07	7.64752e-07	-2.32582e-07	5.32170e-07
6.218	1.41504e-06	-3.52969e-07	1.06207e-06	1.35046e-06	-2.11736e-07	1.13872e-06	7.95055e-07	-3.09297e-07	4.85758e-07	1.01915e-06	-5.54071e-07	4.65075e-07	4.21462e-07	-3.94961e-07	2.65010e-08	1.83725e-07	-8.46853e-08	9.90394e-08	1.13563e-07	-2.70966e-07	-1.57404e-07	7.66079e-07	-2.32985e-07	5.33094e-07
6.242	1.41878e-06	-3.53900e-07	1.06488e-06	1.35119e-06	-2.12689e-07	1.13850e-06	7.96333e-07	-3.09794e-07	4.86538e-07	1.02102e-06	-5.55093e-07	4.65932e-07	4.22558e-07	-3.95989e-07	2.65699e-08	1.84245e-07	-8.49249e-08	9.93196e-08	1.13895e-07	-2.71886e-07	-1.57991e-07	7.67394e-07	-2.33385e-07	5.34009e-07
6.267	1.42250e-06	-3.54828e-07	1.06767e-06	1.35190e-06	-2.13641e-07	1.13826e-06	7.97597e-07	-3.10286e-07	4.87311e-07	1.02289e-06	-5.56105e-07	4.66782e-07	4.23650e-07	-3.97011e-07	2.66385e-08	1.84762e-07	-8.51633e-08	9.95984e-08	1.14225e-07	-2.72803e-07	-1.58578e-07	7.68695e-07	-2.33781e-07	5.34914e-07
6.291	1.42620e-06	-3.55751e-07	1.07045e-06	1.35257e-06	-2.14593e-07	1.13798e-06	7.98849e-07	-3.10773e-07	4.88076e-07	1.02473e-06	-5.57109e-07	4.67624e-07	4.24736e-07	-3.98029e-07	2.67068e-08	1.85276e-07	-8.54005e-08	9.98758e-08	1.14553e-07	-2.73718e-07	-1.59165e-07	7.69984e-07	-2.34173e-07	5.35811e-07
6.316	1.42988e-06	-3.56670e-07	1.07321e-06	1.35322e-06	-2.15544e-07	1.13768e-06	8.00088e-07	-3.11255e-07	4.88833e-07	1.02656e-06	-5.58104e-07	4.68459e-07	4.25817e-07	-3.99042e-07	2.67748e-08	1.85788e-07	-8.56365e-08	1.00152e-07	1.14877e-07	-2.74630e-07	-1.59753e-07	7.71259e-07	-2.34561e-07	5.36698e-07
6.341	1.43355e-06	-3.57585e-07	1.07596e-06	1.35383e-06	-2.16494e-07	1.13734e-06	8.01314e-07	-3.11732e-07	4.89582e-07	1.02838e-06	-5.59090e-07	4.69287e-07	4.26892e-07	-4.00050e-07	2.68424e-08	1.86298e-07	-8.58712e-08	1.00426e-07	1.15199e-07	-2.75540e-07	-1.60341e-07	7.72521e-07	-2.34944e-07	5.37577e-07
6.365	1.43720e-06	-3.58495e-07	1.07870e-06	1.35442e-06	-2.17443e-07	1.13698e-06	8.02527e-07	-3.12204e-07	4.90323e-07	1.03017e-06	-5.60067e-07	4.70108e-07	4.27963e-07	-4.01053e-07	2.69098e-08	1.86804e-07	-8.61048e-08	1.00699e-07	1.15518e-07	-2.76447e-07	-1.60929e-07	7.73770e-07	-2.35324e-07	5.38446e-07
6.390	1.44083e-06	-3.59401e-07	1.08143e-06	1.35497e-06	-2.18392e-07	1.13658e-06	8.03727e-07	-3.12671e-07	4.91056e-07	1.03196e-06	-5.61036e-07	4.70921e-07	4.29029e-07	-4.02052e-07	2.69768e-08	1.87308e-07	-8.63370e-08	1.00971e-07	1.15834e-07	-2.77351e-07	-1.61517e-07	7.75006e-07	-2.35700e-07	5.39306e-07
6.414	1.44445e-06	-3.60304e-07	1.08414e-06	1.35550e-06	-2.19341e-07	1.13615e-06	8.04913e-07	-3.13132e-07	4.91781e-07	1.03372e-06	-5.61995e-07	4.71726e-07	4.30089e-07	-4.03046e-07	2.70434e-08	1.87809e-07	-8.65681e-08	1.01241e-07	1.16148e-07	-2.78253e-07	-1.62105e-07	7.76229e-07	-2.36072e-07	5.40157e-07
6.439	1.44805e-06	-3.61201e-07	1.08685e-06	1.35599e-06	-2.20288e-07	1.13570e-06	8.06087e-07	-3.13589e-07	4.92498e-07	1.03547e-06	-5.62946e-07	4.72524e-07	4.31144e-07	-4.04035e-07	2.71098e-08	1.88308e-07	-8.67978e-08	1.01510e-07	1.16458e-07	-2.79152e-07	-1.62693e-07	7.77438e-07	-2.36440e-07	5.40998e-07
6.463	1.45163e-06	-3.62095e-07	1.08953e-06	1.35645e-06	-2.21235e-07	1.13522e-06	8.07248e-07	-3.14041e-07	4.93207e-07	1.03720e-06	-5.63888e-07	4.73315e-07	4.32194e-07	-4.05019e-07	2.71758e-08	1.88803e-07	-8.70263e-08	1.01777e-07	1.16766e-07	-2.80048e-07	-1.63282e-07	7.78634e-07	-2.36804e-07	5.41831e-07
6.488	1.45519e-06	-3.62984e-07	1.09221e-06	1.35688e-06	-2.22180e-07	1.13470e-06	8.08396e-07	-3.14487e-07	4.93909e-07	1.03892e-06	-5.64821e-07	4.74098e-07	4.33239e-07	-4.05998e-07	2.72415e-08	1.89296e-07	-8.72535e-08	1.02043e-07	1.17071e-07	-2.80941e-07	-1.63870e-07	7.79817e-07	-2.37163e-07	5.42654e-07
6.513	1.45874e-06	-3.63869e-07	1.09487e-06	1.35728e-06	-2.23125e-07	1.13416e-06	8.09530e-07	-3.14929e-07	4.94602e-07	1.04062e-06	-5.65745e-07	4.74874e-07	4.34279e-07	-4.06972e-07	2.73069e-08	1.89786e-07	-8.74793e-08	1.02307e-07	1.17373e-07	-2.81832e-07	-1.64458e-07	7.80987e-07	-2.37519e-07	5.43468e-07
6.537	1.46227e-06	-3.64749e-07	1.09752e-06	1.35765e-06	-2.24069e-07	1.13358e-06	8.10652e-07	-3.15365e-07	4.95287e-07	1.04230e-06	-5.66660e-07	4.75642e-07	4.35313e-07	-4.07941e-07	2.73719e-08	1.90274e-07	-8.77039e-08	1.02570e-07	1.17673e-07	-2.82719e-07	-1.65047e-07	7.82143e-07	-2.37871e-07	5.44272e-07
6.562	1.46578e-06	-3.65625e-07	1.10016e-06	1.35799e-06	-2.25012e-07	1.13298e-06	8.11760e-07	-3.15796e-07	4.95964e-07	1.04397e-06	-5.67566e-07	4.76402e-07	4.36341e-07	-4.08905e-07	2.74366e-08	1.90758e-07	-8.79271e-08	1.02831e-07	1.17969e-07	-2.83604e-07	-1.65635e-07	7.83286e-07	-2.38218e-07	5.45067e-07
6.586	1.46928e-06	-3.66497e-07	1.10278e-06	1.35831e-06	-2.25955e-07	1.13235e-06	8.12855e-07	-3.16222e-07	4.96633e-07	1.04562e-06	-5.68464e-07	4.77155e-07	4.37365e-07	-4.09864e-07	2.75009e-08	1.91239e-07	-8.81490e-08	1.03090e-07	1.18263e-07	-2.84486e-07	-1.66223e-07	7.84415e-07	-2.38562e-07	5.45853e-07
6.611	1.47275e-06	-3.67364e-07	1.10539e-06	1.35859e-06	-2.26896e-07	1.13169e-06	8.13938e-07	-3.16643e-07	4.97294e-07	1.04725e-06	-5.69352e-07	4.77901e-07	4.38383e-07	-4.10818e-07	2.75649e-08	1.91718e-07	-8.83696e-08	1.03348e-07	1.18553e-07	-2.85365e-07	-1.66812e-07	7.85531e-07	-2.38901e-07	5.46630e-07
6.636	1.47621e-06	-3.68227e-07	1.10799e-06	1.35884e-06	-2.27836e-07	1.13100e-06	8.15006e-07	-3.17059e-07	4.97948e-07	1.04887e-06	-5.70231e-07	4.78639e-07	4.39395e-07	-4.11767e-07	2.76286e-08	1.92193e-07	-8.85888e-08	1.03605e-07	1.18841e-07	-2.86241e-07	-1.67400e-07	7.86633e-07	-2.39236e-07	5.47397e-07
6.660	1.47965e-06	-3.69085e-07	1.11057e-06	1.35906e-06	-2.28775e-07	1.13028e-06	8.16062e-07	-3.17470e-07	4.98592e-07	1.05047e-06	-5.71101e-07	4.79369e-07	4.40403e-07	-4.12711e-07	2.76919e-08	1.92666e-07	-8.88066e-08	1.03859e-07	1.19126e-07	-2.87114e-07	-1.67988e-07	7.87722e-07	-2.39567e-07	5.48155e-07
6.685	1.48308e-06	-3.69939e-07	1.11314e-06	1.35924e-06	-2.29713e-07	1.12953e-06	8.17104e-07	-3.17875e-07	4.99229e-07	1.05205e-06	-5.71963e-07	4.80092e-07	4.41404e-07	-4.13649e-07	2.77549e-08	1.93135e-07	-8.90231e-08	1.04112e-07	1.19408e-07	-2.87983e-07	-1.68576e-07	7.88797e-07	-2.39895e-07	5.48903e-07
6.709	1.48648e-06	-3.70789e-07	1.11569e-06	1.35940e-06	-2.30650e-07	1.12875e-06	8.18134e-07	-3.18275e-07	4.99858e-07	1.05362e-06	-5.72815e-07	4.80808e-07	4.42400e-07	-4.14583e-07	2.78175e-08	1.93602e-07	-8.92381e-08	1.04364e-07	1.19687e-07	-2.88850e-07	-1.69163e-07	7.89859e-07	-2.40217e-07	5.49642e-07
6.734	1.48987e-06	-3.71634e-07	1.11824e-06	1.35953e-06	-2.31586e-07	1.12795e-06	8.19150e-07	-3.18671e-07	5.00479e-07	1.05517e-06	-5.73658e-07	4.81515e-07	4.43391e-07	-4.15511e-07	2.78798e-08	1.94065e-07	-8.94517e-08	1.04614e-07	1.19963e-07	-2.89714e-07	-1.69751e-07	7.90907e-07	-2.40536e-07	5.50371e-07
6.758	1.49324e-06	-3.72474e-07	1.12076e-06	1.35963e-06	-2.32521e-07	1.12711e-06	8.20152e-07	-3.19061e-07	5.01092e-07	1.05671e-06	-5.74492e-07	4.82215e-07	4.44376e-07	-4.16434e-07	2.79418e-08	1.94526e-07	-8.96640e-08	1.04862e-07	1.20236e-07	-2.90574e-07	-1.70338e-07	7.91942e-07	-2.40851e-07	5.51091e-07
6.783	1.49659e-06	-3.73310e-07	1.12328e-06	1.35970e-06	-2.33454e-07	1.12625e-06	8.21142e-07	-3.19446e-07	5.01696e-07	1.05822e-06	-5.75317e-07	4.82908e-07	4.45355e-07	-4.17352e-07	2.80033e-08	1.94983e-07	-8.98748e-08	1.05108e-07	1.20506e-07	-2.91431e-07	-1.70925e-07	7.92962e-07	-2.41161e-07	5.51801e-07
6.808	1.49992e-06	-3.74141e-07	1.12578e-06	1.35974e-06	-2.34387e-07	1.12536e-06	8.22118e-07	-3.19825e-07	5.02292e-07	1.05973e-06	-5.76133e-07	4.83593e-07	4.46329e-07	-4.18265e-07	2.80646e-08	1.95437e-07	-9.00841e-08	1.05353e-07	1.20773e-07	-2.92285e-07	-1.71512e-07	7.93970e-07	-2.41468e-07	5.52502e-07
6.832	1.50324e-06	-3.74968e-07	1.12827e-06	1.35975e-06	-2.35318e-07	1.12443e-06	8.23080e-07	-3.20200e-07	5.02880e-07	1.06121e-06	-5.76939e-07	4.84270e-07	4.47297e-07	-4.19172e-07	2.81254e-08	1.95889e-07	-9.02921e-08	1.05596e-07	1.21037e-07	-2.93136e-07	-1.72099e-07	7.94963e-07	-2.41770e-07	5.53193e-07
6.857	1.50653e-06	-3.75790e-07	1.13074e-06	1.35973e-06	-2.36247e-07	1.12348e-06	8.24030e-07	-3.20569e-07	5.03461e-07	1.06268e-06	-5.77737e-07	4.84939e-07	4.48260e-07	-4.20074e-07	2.81860e-08	1.96336e-07	-9.04985e-08	1.05838e-07	1.21298e-07	-2.93983e-07	-1.72685e-07	7.95943e-07	-2.42068e-07	5.53875e-07
6.881	1.50981e-06	-3.76607e-07	1.13320e-06	1.35968e-06	-2.37176e-07	1.12251e-06	8.24966e-07	-3.20933e-07	5.04032e-07	1.06413e-06	-5.78525e-07	4.85601e-07	4.49216e-07	-4.20970e-07	2.82461e-08	1.96781e-07	-9.07035e-08	1.06078e-07	1.21557e-07	-2.94827e-07	-1.73270e-07	7.96908e-07	-2.42361e-07	5.54547e-07
6.906	1.51307e-06	-3.77420e-07	1.13565e-06	1.35960e-06	-2.38103e-07	1.12150e-06	8.25888e-07	-3.21292e-07	5.04596e-07	1.06556e-06	-5.79305e-07	4.86255e-07	4.50168e-07	-4.21862e-07	2.83059e-08	1.97223e-07	-9.09070e-08	1.06316e-07	1.21812e-07	-2.95668e-07	-1.73856e-07	7.97861e-07	-2.42651e-07	5.55210e-07
6.930	1.51631e-06	-3.78228e-07	1.13808e-06	1.35949e-06	-2.39029e-07	1.12046e-06	8.26797e-07	-3.21646e-07	5.05152e-07	1.06698e-06	-5.80075e-07	4.86901e-07	4.51113e-07	-4.22747e-07	2.83654e-08	1.97661e-07	-9.11090e-08	1.06552e-07	1.22064e-07	-2.96505e-07	-1.74441e-07	7.98799e-07	-2.42936e-07	5.55863e-07
6.955	1.51953e-06	-3.79032e-07	1.14050e-06	1.35935e-06	-2.39953e-07	1.11940e-06	8.27693e-07	-3.21994e-07	5.05699e-07	1.06838e-06	-5.80836e-07	4.87540e-07	4.52052e-07	-4.23628e-07	2.84244e-08	1.98096e-07	-9.13095e-08	1.06786e-07	1.22313e-07	-2.97338e-07	-1.75025e-07	7.99723e-07	-2.43217e-07	5.56506e-07
6.980	1.52273e-06	-3.79831e-07	1.14290e-06	1.35918e-06	-2.40876e-07	1.11831e-06	8.28576e-07	-3.22338e-07	5.06238e-07	1.06976e-06	-5.81587e-07	4.88171e-07	4.52986e-07	-4.24503e-07	2.84832e-08	1.98528e-07	-9.15085e-08	1.07019e-07	1.22559e-07	-2.98169e-07	-1.75609e-07	8.00634e-07	-2.43494e-07	5.57139e-07
7.004	1.52592e-06	-3.80625e-07	1.14529e-06	1.35898e-06	-2.41797e-07	1.11719e-06	8.29444e-07	-3.22676e-07	5.06769e-07	1.07112e-06	-5.82330e-07	4.88794e-07	4.53914e-07	-4.25372e-07	2.85415e-08	1.98956e-07	-9.17059e-08	1.07250e-07	1.22803e-07	-2.98995e-07	-1.76193e-07	8.01530e-07	-2.43767e-07	5.57763e-07
7.029	1.52908e-06	-3.81414e-07	1.14767e-06	1.35876e-06	-2.42717e-07	1.11604e-06	8.30300e-07	-3.23008e-07	5.07291e-07	1.07247e-06	-5.83063e-07	4.89410e-07	4.54836e-07	-4.26236e-07	2.85995e-08	1.99381e-07	-9.19018e-08	1.07479e-07	1.23043e-07	-2.99818e-07	-1.76776e-07	8.02413e-07	-2.44035e-07	5.58378e-07
7.053	1.53223e-06	-3.82199e-07	1.15003e-06	1.35850e-06	-2.43635e-07	1.11486e-06	8.31142e-07	-3.23336e-07	5.07806e-07	1.07380e-06	-5.83787e-07	4.90017e-07	4.55752e-07	-4.27095e-07	2.86571e-08	1.99803e-07	-9.20962e-08	1.07706e-07	1.23280e-07	-3.00638e-07	-1.77358e-07	8.03282e-07	-2.44300e-07	5.58982e-07
7.078	1.53535e-06	-3.82979e-07	1.15237e-06	1.35821e-06	-2.44552e-07	1.11366e-06	8.31970e-07	-3.23658e-07	5.08312e-07	1.07512e-06	-5.84502e-07	4.90617e-07	4.56662e-07	-4.27948e-07	2.87143e-08	2.00221e-07	-9.22890e-08	1.07932e-07	1.23514e-07	-3.01454e-07	-1.77940e-07	8.04136e-07	-2.44560e-07	5.59577e-07
7.102	1.53846e-06	-3.83754e-07	1.15471e-06	1.35789e-06	-2.45467e-07	1.11243e-06	8.32785e-07	-3.23975e-07	5.08810e-07	1.07642e-06	-5.85207e-07	4.91209e-07	4.57566e-07	-4.28795e-07	2.87712e-08	2.00636e-07	-9.24802e-08	1.08156e-07	1.23745e-07	-3.02266e-07	-1.78521e-07	8.04977e-07	-2.44815e-07	5.60162e-07
7.127	1.54155e-06	-3.84524e-07	1.15702e-06	1.35755e-06	-2.46381e-07	1.11117e-06	8.33587e-07	-3.24287e-07	5.09300e-07	1.07770e-06	-5.85903e-07	4.91794e-07	4.58465e-07	-4.29637e-07	2.88276e-08	2.01047e-07	-9.26698e-08	1.08377e-07	1.23973e-07	-3.03074e-07	-1.79102e-07	8.05804e-07	-2.45067e-07	5.60737e-07
7.152	1.54462e-06	-3.85290e-07	1.15933e-06	1.35717e-06	-2.47293e-07	1.10988e-06	8.34374e-07	-3.24594e-07	5.09781e-07	1.07896e-06	-5.86590e-07	4.92370e-07	4.59357e-07	-4.30473e-07	2.88837e-08	2.01455e-07	-9.28579e-08	1.08597e-07	1.24198e-07	-3.03879e-07	-1.79681e-07	8.06616e-07	-2.45314e-07	5.61303e-07
7.176	1.54767e-06	-3.86051e-07	1.16162e-06	1.35677e-06	-2.48203e-07	1.10857e-06	8.35149e-07	-3.24895e-07	5.10254e-07	1.08021e-06	-5.87268e-07	4.92939e-07	4.60243e-07	-4.31304e-07	2.89395e-08	2.01859e-07	-9.30443e-08	1.08815e-07	1.24420e-07	-3.04680e-07	-1.80261e-07	8.07415e-07	-2.45557e-07	5.61858e-07
7.201	1.55070e-06	-3.86807e-07	1.16389e-06	1.35633e-06	-2.49111e-07	1.10722e-06	8.35909e-07	-3.25191e-07	5.10719e-07	1.08144e-06	-5.87936e-07	4.93500e-07	4.61123e-07	-4.32129e-07	2.89948e-08	2.02260e-07	-9.32291e-08	1.09031e-07	1.24638e-07	-3.05477e-07	-1.80839e-07	8.08199e-07	-2.45795e-07	5.62404e-07
7.225	1.55371e-06	-3.87558e-07	1.16615e-06	1.35587e-06	-2.50018e-07	1.10585e-06	8.36656e-07	-3.25481e-07	5.11175e-07	1.08265e-06	-5.88595e-07	4.94053e-07	4.61998e-07	-4.32948e-07	2.90498e-08	2.02658e-07	-9.34123e-08	1.09246e-07	1.24854e-07	-3.06270e-07	-1.81416e-07	8.08969e-07	-2.46029e-07	5.62940e-07
7.250	1.55670e-06	-3.88304e-07	1.16840e-06	1.35538e-06	-2.50923e-07	1.10446e-06	8.37390e-07	-3.25767e-07	5.11623e-07	1.08384e-06	-5.89245e-07	4.94598e-07	4.62866e-07	-4.33761e-07	2.91044e-08	2.03052e-07	-9.35938e-08	1.09458e-07	1.25067e-07	-3.07060e-07	-1.81993e-07	8.09725e-07	-2.46259e-07	5.63466e-07
7.274	1.55967e-06	-3.89045e-07	1.17063e-06	1.35486e-06	-2.51826e-07	1.10303e-06	8.38110e-07	-3.26047e-07	5.12063e-07	1.08502e-06	-5.89885e-07	4.95136e-07	4.63727e-07	-4.34569e-07	2.91586e-08	2.03442e-07	-9.37737e-08	1.09668e-07	1.25276e-07	-3.07845e-07	-1.82569e-07	8.10467e-07	-2.46485e-07	5.63982e-07
7.299	1.56262e-06	-3.89781e-07	1.17284e-06	1.35431e-06	-2.52728e-07	1.10158e-06	8.38816e-07	-3.26321e-07	5.12495e-07	1.08618e-06	-5.90516e-07	4.95665e-07	4.64583e-07	-4.35371e-07	2.92124e-08	2.03829e-07	-9.39519e-08	1.09877e-07	1.25483e-07	-3.08627e-07	-1.83144e-07	8.11195e-07	-2.46706e-07	5.64489e-07
7.324	1.56556e-06	-3.90513e-07	1.17504e-06	1.35373e-06	-2.53627e-07	1.10010e-06	8.39508e-07	-3.26591e-07	5.12918e-07	1.08732e-06	-5.91137e-07	4.96187e-07	4.65433e-07	-4.36167e-07	2.92658e-08	2.04212e-07	-9.41284e-08	1.10083e-07	1.25686e-07	-3.09404e-07	-1.83718e-07	8.11909e-07	-2.46923e-07	5.64985e-07
7.348	1.56847e-06	-3.91239e-07	1.17723e-06	1.35312e-06	-2.54524e-07	1.09860e-06	8.40187e-07	-3.26855e-07	5.13332e-07	1.08845e-06	-5.91749e-07	4.96701e-07	4.66276e-07	-4.36957e-07	2.93188e-08	2.04591e-07	-9.43033e-08	1.10288e-07	1.25887e-07	-3.10178e-07	-1.84291e-07	8.12608e-07	-2.47136e-07	5.65472e-07
7.373	1.57136e-06	-3.91961e-07	1.17940e-06	1.35248e-06	-2.55420e-07	1.09706e-06	8.40853e-07	-3.27114e-07	5.13739e-07	1.08956e-06	-5.92352e-07	4.97207e-07	4.67113e-07	-4.37742e-07	2.93714e-08	2.04967e-07	-9.44765e-08	1.10490e-07	1.26084e-07	-3.10947e-07	-1.84863e-07	8.13293e-07	-2.47344e-07	5.65948e-07
7.397	1.57423e-06	-3.92677e-07	1.18156e-06	1.35182e-06	-2.56314e-07	1.09550e-06	8.41504e-07	-3.27367e-07	5.14137e-07	1.09065e-06	-5.92946e-07	4.97705e-07	4.67944e-07	-4.38520e-07	2.94237e-08	2.05339e-07	-9.46479e-08	1.10691e-07	1.26278e-07	-3.11712e-07	-1.85434e-07	8.13963e-07	-2.47548e-07	5.66415e-07
7.422	1.57709e-06	-3.93389e-07	1.18370e-06	1.35112e-06	-2.57205e-07	1.09392e-06	8.42142e-07	-3.27615e-07	5.14527e-07	1.09172e-06	-5.93529e-07	4.98195e-07	4.68769e-07	-4.39293e-07	2.94755e-08	2.05707e-07	-9.48176e-08	1.10889e-07	1.26469e-07	-3.12473e-07	-1.86004e-07	8.14619e-07	-2.47748e-07	5.66872e-07
7.447	1.57992e-06	-3.94096e-07	1.18582e-06	1.35040e-06	-2.58095e-07	1.09231e-06	8.42766e-07	-3.27858e-07	5.14908e-07	1.09278e-06	-5.94104e-07	4.98677e-07	4.69587e-07	-4.40060e-07	2.95270e-08	2.06071e-07	-9.49856e-08	1.11086e-07	1.26658e-07	-3.13230e-07	-1.86573e-07	8.15261e-07	-2.47943e-07	5.67318e-07
7.471	1.58273e-06	-3.94797e-07	1.18793e-06	1.34965e-06	-2.58982e-07	1.09067e-06	8.43376e-07	-3.28095e-07	5.15281e-07	1.09382e-06	-5.94669e-07	4.99152e-07	4.70399e-07	-4.40821e-07	2.95780e-08	2.06432e-07	-9.51519e-08	1.11280e-07	1.26843e-07	-3.13983e-07	-1.87140e-07	8.15889e-07	-2.48134e-07	5.67755e-07
7.496	1.58552e-06	-3.95494e-07	1.19003e-06	1.34887e-06	-2.59867e-07	1.08900e-06	8.43973e-07	-3.28328e-07	5.15645e-07	1.09484e-06	-5.95225e-07	4.99618e-07	4.71204e-07	-4.41576e-07	2.96287e-08	2.06789e-07	-9.53164e-08	1.11472e-07	1.27025e-07	-3.14731e-07	-1.87707e-07	8.16502e-07	-2.48320e-07	5.68182e-07
7.520	1.58830e-06	-3.96185e-07	1.19211e-06	1.34806e-06	-2.60751e-07	1.08731e-06	8.44555e-07	-3.28554e-07	5.16001e-07	1.09585e-06	-5.95771e-07	5.00076e-07	4.72003e-07	-4.42324e-07	2.96789e-08	2.07142e-07	-9.54791e-08	1.11663e-07	1.27203e-07	-3.15475e-07	-1.88272e-07	8.17101e-07	-2.48502e-07	5.68598e-07
7.545	1.59105e-06	-3.96872e-07	1.19418e-06	1.34722e-06	-2.61632e-07	1.08559e-06	8.45124e-07	-3.28776e-07	5.16349e-07	1.09683e-06	-5.96307e-07	5.00527e-07	4.72796e-07	-4.43067e-07	2.97288e-08	2.07491e-07	-9.56401e-08	1.11851e-07	1.27379e-07	-3.16215e-07	-1.88836e-07	8.17685e-07	-2.48680e-07	5.69005e-07
7.569	1.59378e-06	-3.97553e-07	1.19623e-06	1.34636e-06	-2.62511e-07	1.08385e-06	8.45680e-07	-3.28992e-07	5.16688e-07	1.09780e-06	-5.96835e-07	5.00969e-07	4.73582e-07	-4.43804e-07	2.97782e-08	2.07836e-07	-9.57992e-08	1.12037e-07	1.27552e-07	-3.16951e-07	-1.89399e-07	8.18255e-07	-2.48853e-07	5.69402e-07
7.594	1.59649e-06	-3.98229e-07	1.19826e-06	1.34547e-06	-2.63387e-07	1.08208e-06	8.46221e-07	-3.29202e-07	5.17019e-07	1.09876e-06	-5.97352e-07	5.01404e-07	4.74362e-07	-4.44535e-07	2.98273e-08	2.08178e-07	-9.59566e-08	1.12221e-07	1.27722e-07	-3.17682e-07	-1.89960e-07	8.18810e-07	-2.49022e-07	5.69788e-07
7.619	1.59918e-06	-3.98900e-07	1.20028e-06	1.34454e-06	-2.64262e-07	1.08028e-06	8.46748e-07	-3.29407e-07	5.17341e-07	1.09969e-06	-5.97861e-07	5.01831e-07	4.75136e-07	-4.45260e-07	2.98759e-08	2.08515e-07	-9.61122e-08	1.12403e-07	1.27888e-07	-3.18408e-07	-1.90520e-07	8.19351e-07	-2.49187e-07	5.70164e-07
7.643	1.60185e-06	-3.99566e-07	1.20228e-06	1.34359e-06	-2.65134e-07	1.07846e-06	8.47262e-07	-3.29607e-07	5.17655e-07	1.10061e-06	-5.98359e-07	5.02249e-07	4.75902e-07	-4.45978e-07	2.99241e-08	2.08849e-07	-9.62659e-08	1.12583e-07	1.28052e-07	-3.19130e-07	-1.91078e-07	8.19877e-07	-2.49347e-07	5.70531e-07
7.668	1.60450e-06	-4.00227e-07	1.20427e-06	1.34262e-06	-2.66003e-07	1.07661e-06	8.47762e-07	-3.29802e-07	5.17960e-07	1.10151e-06	-5.98849e-07	5.02660e-07	4.76663e-07	-4.46691e-07	2.99719e-08	2.09178e-07	-9.64178e-08	1.12761e-07	1.28212e-07	-3.19848e-07	-1.91635e-07	8.20389e-07	-2.49502e-07	5.70887e-07
7.692	1.60713e-06	-4.00883e-07	1.20625e-06	1.34161e-06	-2.66871e-07	1.07474e-06	8.48248e-07	-3.29991e-07	5.18257e-07	1.10239e-06	-5.99328e-07	5.03062e-07	4.77416e-07	-4.47397e-07	3.00193e-08	2.09504e-07	-9.65679e-08	1.12936e-07	1.28370e-07	-3.20561e-07	-1.92191e-07	8.20886e-07	-2.49654e-07	5.71233e-07
7.717	1.60974e-06	-4.01533e-07	1.20820e-06	1.34058e-06	-2.67736e-07	1.07284e-06	8.48720e-07	-3.30174e-07	5.18546e-07	1.10326e-06	-5.99798e-07	5.03457e-07	4.78163e-07	-4.48097e-07	3.00663e-08	2.09825e-07	-9.67161e-08	1.13109e-07	1.28524e-07	-3.21269e-07	-1.92745e-07	8.21369e-07	-2.49800e-07	5.71569e-07
7.741	1.61232e-06	-4.02179e-07	1.21015e-06	1.33951e-06	-2.68598e-07	1.07092e-06	8.49178e-07	-3.30353e-07	5.18826e-07	1.10410e-06	-6.00259e-07	5.03844e-07	4.78904e-07	-4.48791e-07	3.01128e-08	2.10143e-07	-9.68624e-08	1.13281e-07	1.28675e-07	-3.21973e-07	-1.93298e-07	8.21837e-07	-2.49943e-07	5.71894e-07
7.766	1.61489e-06	-4.02819e-07	1.21207e-06	1.33842e-06	-2.69458e-07	1.06897e-06	8.49622e-07	-3.30525e-07	5.19097e-07	1.10493e-06	-6.00710e-07	5.04222e-07	4.79638e-07	-4.49479e-07	3.01590e-08	2.10456e-07	-9.70069e-08	1.13450e-07	1.28824e-07	-3.22672e-07	-1.93848e-07	8.22290e-07	-2.50081e-07	5.72210e-07
7.791	1.61744e-06	-4.03454e-07	1.21398e-06	1.33731e-06	-2.70316e-07	1.06699e-06	8.50053e-07	-3.30693e-07	5.19360e-07	1.10574e-06	-6.01152e-07	5.04593e-07	4.80365e-07	-4.50160e-07	3.02047e-08	2.10766e-07	-9.71495e-08	1.13616e-07	1.28969e-07	-3.23366e-07	-1.94397e-07	8.22729e-07	-2.50214e-07	5.72515e-07
7.815	1.61996e-06	-4.04083e-07	1.21588e-06	1.33616e-06	-2.71171e-07	1.06499e-06	8.50469e-07	-3.30855e-07	5.19614e-07	1.10654e-06	-6.01584e-07	5.04956e-07	4.81085e-07	-4.50835e-07	3.02500e-08	2.11071e-07	-9.72902e-08	1.13781e-07	1.29111e-07	-3.24056e-07	-1.94945e-07	8.23153e-07	-2.50343e-07	5.72810e-07
7.840	1.62246e-06	-4.04708e-07	1.21776e-06	1.33499e-06	-2.72023e-07	1.06297e-06	8.50872e-07	-3.31011e-07	5.19860e-07	1.10732e-06	-6.02006e-07	5.05310e-07	4.81799e-07	-4.51504e-07	3.02949e-08	2.11372e-07	-9.74290e-08	1.13943e-07	1.29250e-07	-3.24741e-07	-1.95491e-07	8.23563e-07	-2.50468e-07	5.73095e-07
7.864	1.62495e-06	-4.05327e-07	1.21962e-06	1.33379e-06	-2.72873e-07	1.06092e-06	8.51260e-07	-3.31163e-07	5.20098e-07	1.10808e-06	-6.02419e-07	5.05657e-07	4.82506e-07	-4.52167e-07	3.03393e-08	2.11669e-07	-9.75659e-08	1.14103e-07	1.29386e-07	-3.25421e-07	-1.96035e-07	8.23957e-07	-2.50588e-07	5.73370e-07
7.889	1.62741e-06	-4.05941e-07	1.22147e-06	1.33256e-06	-2.73721e-07	1.05884e-06	8.51635e-07	-3.31308e-07	5.20327e-07	1.10882e-06	-6.02822e-07	5.05995e-07	4.83206e-07	-4.52823e-07	3.03834e-08	2.11962e-07	-9.77008e-08	1.14261e-07	1.29519e-07	-3.26096e-07	-1.96577e-07	8.24337e-07	-2.50703e-07	5.73634e-07
7.913	1.62985e-06	-4.06549e-07	1.22330e-06	1.33131e-06	-2.74565e-07	1.05674e-06	8.51996e-07	-3.31449e-07	5.20547e-07	1.10954e-06	-6.03216e-07	5.06326e-07	4.83900e-07	-4.53473e-07	3.04270e-08	2.12250e-07	-9.78338e-08	1.14417e-07	1.29649e-07	-3.26766e-07	-1.97117e-07	8.24703e-07	-2.50814e-07	5.73888e-07
7.938	1.63227e-06	-4.07153e-07	1.22511e-06	1.33003e-06	-2.75407e-07	1.05462e-06	8.52342e-07	-3.31584e-07	5.20759e-07	1.11025e-06	-6.03600e-07	5.06648e-07	4.84587e-07	-4.54116e-07	3.04702e-08	2.12535e-07	-9.79648e-08	1.14570e-07	1.29776e-07	-3.27432e-07	-1.97655e-07	8.25053e-07	-2.50921e-07	5.74132e-07
7.963	1.63466e-06	-4.07751e-07	1.22691e-06	1.32872e-06	-2.76246e-07	1.05247e-06	8.52675e-07	-3.31713e-07	5.20962e-07	1.11094e-06	-6.03974e-07	5.06962e-07	4.85266e-07	-4.54754e-07	3.05129e-08	2.12815e-07	-9.80939e-08	1.14721e-07	1.29900e-07	-3.28092e-07	-1.98192e-07	8.25389e-07	-2.51023e-07	5.74366e-07
7.987	1.63704e-06	-4.08343e-07	1.22870e-06	1.32738e-06	-2.77083e-07	1.05030e-06	8.52993e-07	-3.31837e-07	5.21157e-07	1.11161e-06	-6.04339e-07	5.07268e-07	4.85939e-07	-4.55384e-07	3.05552e-08	2.13090e-07	-9.82210e-08	1.14869e-07	1.30021e-07	-3.28747e-07	-1.98726e-07	8.25710e-07	-2.51121e-07	5.74589e-07
8.012	1.63939e-06	-4.08931e-07	1.23046e-06	1.32602e-06	-2.77917e-07	1.04810e-06	8.53298e-07	-3.31955e-07	5.21343e-07	1.11226e-06	-6.04694e-07	5.07567e-07	4.86606e-07	-4.56008e-07	3.05971e-08	2.13362e-07	-9.83462e-08	1.15016e-07	1.30139e-07	-3.29398e-07	-1.99258e-07	8.26016e-07	-2.51214e-07	5.74802e-07
8.036	1.64173e-06	-4.09513e-07	1.23221e-06	1.32463e-06	-2.78748e-07	1.04588e-06	8.53589e-07	-3.32068e-07	5.21520e-07	1.11290e-06	-6.05040e-07	5.07857e-07	4.87265e-07	-4.56626e-07	3.06385e-08	2.13629e-07	-9.84693e-08	1.15160e-07	1.30254e-07	-3.30043e-07	-1.99788e-07	8.26307e-07	-2.51302e-07	5.75005e-07
8.061	1.64404e-06	-4.10089e-07	1.23395e-06	1.32321e-06	-2.79576e-07	1.04363e-06	8.53865e-07	-3.32176e-07	5.21689e-07	1.11351e-06	-6.05376e-07	5.08139e-07	4.87917e-07	-4.57237e-07	3.06796e-08	2.13892e-07	-9.85905e-08	1.15301e-07	1.30367e-07	-3.30683e-07	-2.00317e-07	8.26584e-07	-2.51386e-07	5.75198e-07
8.086	1.64633e-06	-4.10660e-07	1.23567e-06	1.32176e-06	-2.80401e-07	1.04136e-06	8.54128e-07	-3.32278e-07	5.21850e-07	1.11411e-06	-6.05702e-07	5.08413e-07	4.88562e-07	-4.57842e-07	3.07201e-08	2.14150e-07	-9.87096e-08	1.15441e-07	1.30476e-07	-3.31318e-07	-2.00842e-07	8.26846e-07	-2.51466e-07	5.75380e-07
8.110	1.64860e-06	-4.11226e-07	1.23737e-06	1.32029e-06	-2.81223e-07	1.03907e-06	8.54376e-07	-3.32375e-07	5.22001e-07	1.11470e-06	-6.06019e-07	5.08678e-07	4.89201e-07	-4.58440e-07	3.07603e-08	2.14404e-07	-9.88267e-08	1.15578e-07	1.30582e-07	-3.31948e-07	-2.01366e-07	8.27092e-07	-2.51541e-07	5.75551e-07
8.135	1.65084e-06	-4.11787e-07	1.23906e-06	1.31880e-06	-2.82042e-07	1.03675e-06	8.54610e-07	-3.32466e-07	5.22144e-07	1.11526e-06	-6.06326e-07	5.08936e-07	4.89832e-07	-4.59032e-07	3.08000e-08	2.14654e-07	-9.89417e-08	1.15712e-07	1.30685e-07	-3.32572e-07	-2.01888e-07	8.27324e-07	-2.51612e-07	5.75713e-07
8.159	1.65307e-06	-4.12342e-07	1.24073e-06	1.31727e-06	-2.82859e-07	1.03441e-06	8.54831e-07	-3.32552e-07	5.22279e-07	1.11581e-06	-6.06624e-07	5.09186e-07	4.90456e-07	-4.59617e-07	3.08392e-08	2.14899e-07	-9.90548e-08	1.15844e-07	1.30785e-07	-3.33192e-07	-2.02407e-07	8.27541e-07	-2.51678e-07	5.75864e-07
8.184	1.65527e-06	-4.12891e-07	1.24238e-06	1.31572e-06	-2.83672e-07	1.03205e-06	8.55037e-07	-3.32632e-07	5.22405e-07	1.11634e-06	-6.06911e-07	5.09427e-07	4.91073e-07	-4.60195e-07	3.08780e-08	2.15140e-07	-9.91657e-08	1.15974e-07	1.30883e-07	-3.33806e-07	-2.02923e-07	8.27743e-07	-2.51739e-07	5.76004e-07
8.208	1.65745e-06	-4.13435e-07	1.24402e-06	1.31414e-06	-2.84482e-07	1.02966e-06	8.55229e-07	-3.32706e-07	5.22522e-07	1.11685e-06	-6.07189e-07	5.09661e-07	4.91684e-07	-4.60767e-07	3.09164e-08	2.15376e-07	-9.92746e-08	1.16102e-07	1.30977e-07	-3.34415e-07	-2.03438e-07	8.27931e-07	-2.51796e-07	5.76135e-07
8.233	1.65961e-06	-4.13974e-07	1.24564e-06	1.31254e-06	-2.85289e-07	1.02725e-06	8.55407e-07	-3.32776e-07	5.22631e-07	1.11734e-06	-6.07458e-07	5.09886e-07	4.92287e-07	-4.61332e-07	3.09543e-08	2.15608e-07	-9.93815e-08	1.16227e-07	1.31068e-07	-3.35018e-07	-2.03950e-07	8.28103e-07	-2.51848e-07	5.76255e-07
8.258	1.66175e-06	-4.14507e-07	1.24724e-06	1.31091e-06	-2.86093e-07	1.02482e-06	8.55570e-07	-3.32839e-07	5.22731e-07	1.11782e-06	-6.07717e-07	5.10103e-07	4.92883e-07	-4.61891e-07	3.09918e-08	2.15835e-07	-9.94862e-08	1.16349e-07	1.31157e-07	-3.35616e-07	-2.04459e-07	8.28260e-07	-2.51896e-07	5.76364e-07
8.282	1.66386e-06	-4.15035e-07	1.24883e-06	1.30926e-06	-2.86894e-07	1.02236e-06	8.55720e-07	-3.32898e-07	5.22823e-07	1.11828e-06	-6.07966e-07	5.10312e-07	4.93472e-07	-4.62443e-07	3.10288e-08	2.16058e-07	-9.95889e-08	1.16469e-07	1.31243e-07	-3.36208e-07	-2.04966e-07	8.28403e-07	-2.51940e-07	5.76463e-07
8.307	1.66596e-06	-4.15557e-07	1.25040e-06	1.30757e-06	-2.87692e-07	1.01988e-06	8.55856e-07	-3.32950e-07	5.22905e-07	1.11872e-06	-6.08205e-07	5.10513e-07	4.94053e-07	-4.62988e-07	3.10654e-08	2.16276e-07	-9.96894e-08	1.16587e-07	1.31325e-07	-3.36795e-07	-2.05470e-07	8.28530e-07	-2.51978e-07	5.76552e-07
8.331	1.66803e-06	-4.16073e-07	1.25195e-06	1.30587e-06	-2.88487e-07	1.01738e-06	8.55977e-07	-3.32998e-07	5.22979e-07	1.11914e-06	-6.08435e-07	5.10706e-07	4.94628e-07	-4.63526e-07	3.11015e-08	2.16490e-07	-9.97878e-08	1.16702e-07	1.31405e-07	-3.37377e-07	-2.05972e-07	8.28642e-07	-2.52012e-07	5.76630e-07
8.356	1.67008e-06	-4.16584e-07	1.25349e-06	1.30413e-06	-2.89278e-07	1.01485e-06	8.56084e-07	-3.33039e-07	5.23045e-07	1.11955e-06	-6.08655e-07	5.10891e-07	4.95195e-07	-4.64058e-07	3.11372e-08	2.16699e-07	-9.98841e-08	1.16814e-07	1.31482e-07	-3.37953e-07	-2.06470e-07	8.28740e-07	-2.52042e-07	5.76698e-07
8.380	1.67210e-06	-4.17090e-07	1.25501e-06	1.30237e-06	-2.90066e-07	1.01231e-06	8.56177e-07	-3.33075e-07	5.23102e-07	1.11993e-06	-6.08865e-07	5.11067e-07	4.95755e-07	-4.64583e-07	3.11724e-08	2.16903e-07	-9.99783e-08	1.16925e-07	1.31556e-07	-3.38523e-07	-2.06967e-07	8.28822e-07	-2.52067e-07	5.76755e-07
8.405	1.67411e-06	-4.17590e-07	1.25652e-06	1.30059e-06	-2.90851e-07	1.00974e-06	8.56256e-07	-3.33106e-07	5.23150e-07	1.12030e-06	-6.09066e-07	5.11236e-07	4.96308e-07	-4.65101e-07	3.12072e-08	2.17103e-07	-1.00070e-07	1.17032e-07	1.31628e-07	-3.39088e-07	-2.07460e-07	8.28889e-07	-2.52088e-07	5.76802e-07
8.430	1.67609e-06	-4.18084e-07	1.25801e-06	1.29878e-06	-2.91632e-07	1.00715e-06	8.56321e-07	-3.33131e-07	5.23189e-07	1.12065e-06	-6.09257e-07	5.11396e-07	4.96854e-07	-4.65612e-07	3.12415e-08	2.17298e-07	-1.00160e-07	1.17137e-07	1.31696e-07	-3.39647e-07	-2.07951e-07	8.28942e-07	-2.52103e-07	5.76838e-07
8.454	1.67805e-06	-4.18573e-07	1.25948e-06	1.29694e-06	-2.92410e-07	1.00453e-06	8.56371e-07	-3.33151e-07	5.23220e-07	1.12099e-06	-6.09438e-07	5.11548e-07	4.97392e-07	-4.66117e-07	3.12753e-08	2.17488e-07	-1.00248e-07	1.17240e-07	1.31762e-07	-3.40200e-07	-2.08438e-07	8.28979e-07	-2.52115e-07	5.76864e-07
8.479	1.67999e-06	-4.19056e-07	1.26093e-06	1.29508e-06	-2.93185e-07	1.00189e-06	8.56407e-07	-3.33165e-07	5.23242e-07	1.12130e-06	-6.09610e-07	5.11692e-07	4.97923e-07	-4.66614e-07	3.13087e-08	2.17673e-07	-1.00333e-07	1.17340e-07	1.31825e-07	-3.40748e-07	-2.08923e-07	8.29001e-07	-2.52121e-07	5.76879e-07
8.503	1.68190e-06	-4.19534e-07	1.26237e-06	1.29319e-06	-2.93956e-07	9.99236e-07	8.56429e-07	-3.33173e-07	5.23256e-07	1.12160e-06	-6.09771e-07	5.11828e-07	4.98447e-07	-4.67105e-07	3.13417e-08	2.17854e-07	-1.00417e-07	1.17437e-07	1.31885e-07	-3.41289e-07	-2.09405e-07	8.29008e-07	-2.52124e-07	5.76884e-07
8.528	1.68379e-06	-4.20006e-07	1.26379e-06	1.29128e-06	-2.94724e-07	9.96556e-07	8.56437e-07	-3.33176e-07	5.23261e-07	1.12188e-06	-6.09924e-07	5.11956e-07	4.98963e-07	-4.67589e-07	3.13741e-08	2.18030e-07	-1.00498e-07	1.17532e-07	1.31942e-07	-3.41825e-07	-2.09883e-07	8.29000e-07	-2.52121e-07	5.76879e-07
8.552	1.68566e-06	-4.20472e-07	1.26519e-06	1.28934e-06	-2.95488e-07	9.93854e-07	8.56431e-07	-3.33174e-07	5.23257e-07	1.12214e-06	-6.10066e-07	5.12075e-07	4.99472e-07	-4.68066e-07	3.14061e-08	2.18202e-07	-1.00577e-07	1.17625e-07	1.31997e-07	-3.42356e-07	-2.10359e-07	8.28977e-07	-2.52114e-07	5.76863e-07
8.577	1.68751e-06	-4.20933e-07	1.26658e-06	1.28738e-06	-2.96248e-07	9.91131e-07	8.56410e-07	-3.33166e-07	5.23244e-07	1.12239e-06	-6.10199e-07	5.12187e-07	4.99974e-07	-4.68536e-07	3.14377e-08	2.18368e-07	-1.00654e-07	1.17714e-07	1.32048e-07	-3.42880e-07	-2.10832e-07	8.28939e-07	-2.52103e-07	5.76836e-07
8.602	1.68934e-06	-4.21388e-07	1.26795e-06	1.28539e-06	-2.97005e-07	9.88386e-07	8.56375e-07	-3.33152e-07	5.23223e-07	1.12261e-06	-6.10322e-07	5.12290e-07	5.00468e-07	-4.68999e-07	3.14688e-08	2.18530e-07	-1.00728e-07	1.17802e-07	1.32097e-07	-3.43398e-07	-2.11301e-07	8.28885e-07	-2.52086e-07	5.76799e-07
8.626	1.69114e-06	-4.21838e-07	1.26930e-06	1.28338e-06	-2.97759e-07	9.85620e-07	8.56326e-07	-3.33133e-07	5.23193e-07	1.12282e-06	-6.10435e-07	5.12385e-07	5.00955e-07	-4.69455e-07	3.14994e-08	2.18687e-07	-1.00800e-07	1.17886e-07	1.32144e-07	-3.43911e-07	-2.11767e-07	8.28817e-07	-2.52066e-07	5.76751e-07
8.651	1.69292e-06	-4.22282e-07	1.27063e-06	1.28134e-06	-2.98509e-07	9.82833e-07	8.56262e-07	-3.33108e-07	5.23154e-07	1.12301e-06	-6.10539e-07	5.12472e-07	5.01434e-07	-4.69905e-07	3.15295e-08	2.18839e-07	-1.00871e-07	1.17968e-07	1.32187e-07	-3.44417e-07	-2.12230e-07	8.28733e-07	-2.52040e-07	5.76693e-07
8.675	1.69467e-06	-4.22720e-07	1.27195e-06	1.27928e-06	-2.99255e-07	9.80025e-07	8.56185e-07	-3.33078e-07	5.23106e-07	1.12318e-06	-6.10632e-07	5.12551e-07	5.01906e-07	-4.70347e-07	3.15592e-08	2.18986e-07	-1.00938e-07	1.18047e-07	1.32228e-07	-3.44918e-07	-2.12690e-07	8.28635e-07	-2.52010e-07	5.76625e-07
8.700	1.69641e-06	-4.23152e-07	1.27325e-06	1.27719e-06	-2.99997e-07	9.77196e-07	8.56092e-07	-3.33042e-07	5.23050e-07	1.12334e-06	-6.10717e-07	5.12621e-07	5.02370e-07	-4.70782e-07	3.15884e-08	2.19128e-07	-1.01004e-07	1.18124e-07	1.32266e-07	-3.45412e-07	-2.13146e-07	8.28521e-07	-2.51976e-07	5.76545e-07
8.724	1.69812e-06	-4.23579e-07	1.27454e-06	1.27508e-06	-3.00736e-07	9.74346e-07	8.55986e-07	-3.33001e-07	5.22985e-07	1.12347e-06	-6.10791e-07	5.12684e-07	5.02827e-07	-4.71210e-07	3.16171e-08	2.19265e-07	-1.01067e-07	1.18198e-07	1.32302e-07	-3.45900e-07	-2.13599e-07	8.28392e-07	-2.51936e-07	5.76456e-07
8.749	1.69980e-06	-4.24000e-07	1.27580e-06	1.27295e-06	-3.01471e-07	9.71475e-07	8.55866e-07	-3.32954e-07	5.22911e-07	1.12359e-06	-6.10856e-07	5.12738e-07	5.03277e-07	-4.71631e-07	3.16454e-08	2.19397e-07	-1.01128e-07	1.18269e-07	1.32335e-07	-3.46383e-07	-2.14048e-07	8.28248e-07	-2.51892e-07	5.76355e-07
8.774	1.70147e-06	-4.24415e-07	1.27705e-06	1.27079e-06	-3.02202e-07	9.68584e-07	8.55731e-07	-3.32902e-07	5.22829e-07	1.12369e-06	-6.10911e-07	5.12784e-07	5.03719e-07	-4.72045e-07	3.16731e-08	2.19525e-07	-1.01187e-07	1.18338e-07	1.32365e-07	-3.46859e-07	-2.14494e-07	8.28088e-07	-2.51844e-07	5.76244e-07
8.798	1.70311e-06	-4.24825e-07	1.27829e-06	1.26860e-06	-3.02930e-07	9.65673e-07	8.55581e-07	-3.32844e-07	5.22738e-07	1.12378e-06	-6.10956e-07	5.12822e-07	5.04153e-07	-4.72452e-07	3.17005e-08	2.19647e-07	-1.01243e-07	1.18404e-07	1.32392e-07	-3.47329e-07	-2.14936e-07	8.27914e-07	-2.51791e-07	5.76123e-07
8.823	1.70473e-06	-4.25228e-07	1.27950e-06	1.26639e-06	-3.03653e-07	9.62741e-07	8.55418e-07	-3.32780e-07	5.22638e-07	1.12384e-06	-6.10991e-07	5.12852e-07	5.04580e-07	-4.72852e-07	3.17273e-08	2.19765e-07	-1.01297e-07	1.18467e-07	1.32417e-07	-3.47792e-07	-2.15375e-07	8.27724e-07	-2.51733e-07	5.75991e-07
8.847	1.70633e-06	-4.25626e-07	1.28070e-06	1.26416e-06	-3.04373e-07	9.59789e-07	8.55240e-07	-3.32711e-07	5.22529e-07	1.12389e-06	-6.11017e-07	5.12874e-07	5.04999e-07	-4.73245e-07	3.17536e-08	2.19877e-07	-1.01349e-07	1.18528e-07	1.32440e-07	-3.48250e-07	-2.15810e-07	8.27519e-07	-2.51671e-07	5.75849e-07
8.872	1.70790e-06	-4.26019e-07	1.28188e-06	1.26191e-06	-3.05089e-07	9.56817e-07	8.55048e-07	-3.32636e-07	5.22412e-07	1.12392e-06	-6.11033e-07	5.12887e-07	5.05410e-07	-4.73631e-07	3.17795e-08	2.19984e-07	-1.01399e-07	1.18586e-07	1.32460e-07	-3.48701e-07	-2.16241e-07	8.27299e-07	-2.51604e-07	5.75695e-07
8.897	1.70945e-06	-4.26405e-07	1.28304e-06	1.25963e-06	-3.05800e-07	9.53825e-07	8.54841e-07	-3.32556e-07	5.22286e-07	1.12393e-06	-6.11039e-07	5.12893e-07	5.05814e-07	-4.74009e-07	3.18049e-08	2.20087e-07	-1.01446e-07	1.18641e-07	1.32477e-07	-3.49145e-07	-2.16669e-07	8.27064e-07	-2.51532e-07	5.75532e-07
8.921	1.71097e-06	-4.26786e-07	1.28419e-06	1.25732e-06	-3.06508e-07	9.50814e-07	8.54621e-07	-3.32470e-07	5.22151e-07	1.12393e-06	-6.11036e-07	5.12890e-07	5.06211e-07	-4.74381e-07	3.18298e-08	2.20184e-07	-1.01491e-07	1.18693e-07	1.32492e-07	-3.49584e-07	-2.17092e-07	8.26814e-07	-2.51456e-07	5.75357e-07
8.946	1.71248e-06	-4.27161e-07	1.28532e-06	1.25499e-06	-3.07212e-07	9.47783e-07	8.54386e-07	-3.32378e-07	5.22007e-07	1.12390e-06	-6.11023e-07	5.12879e-07	5.06599e-07	-4.74745e-07	3.18543e-08	2.20276e-07	-1.01533e-07	1.18743e-07	1.32504e-07	-3.50016e-07	-2.17512e-07	8.26548e-07	-2.51375e-07	5.75173e-07
8.970	1.71396e-06	-4.27530e-07	1.28643e-06	1.25264e-06	-3.07912e-07	9.44732e-07	8.54136e-07	-3.32281e-07	5.21855e-07	1.12386e-06	-6.11000e-07	5.12859e-07	5.06980e-07	-4.75102e-07	3.18782e-08	2.20363e-07	-1.01573e-07	1.18790e-07	1.32514e-07	-3.50441e-07	-2.17928e-07	8.26267e-07	-2.51290e-07	5.74977e-07
8.995	1.71541e-06	-4.27893e-07	1.28752e-06	1.25027e-06	-3.08607e-07	9.41662e-07	8.53872e-07	-3.32179e-07	5.21693e-07	1.12380e-06	-6.10968e-07	5.12832e-07	5.07353e-07	-4.75452e-07	3.19017e-08	2.20445e-07	-1.01611e-07	1.18834e-07	1.32521e-07	-3.50860e-07	-2.18340e-07	8.25971e-07	-2.51200e-07	5.74771e-07
9.019	1.71685e-06	-4.28250e-07	1.28859e-06	1.24787e-06	-3.09299e-07	9.38573e-07	8.53594e-07	-3.32070e-07	5.21523e-07	1.12372e-06	-6.10925e-07	5.12797e-07	5.07719e-07	-4.75794e-07	3.19247e-08	2.20522e-07	-1.01646e-07	1.18876e-07	1.32525e-07	-3.51273e-07	-2.18748e-07	8.25660e-07	-2.51105e-07	5.74554e-07
9.044	1.71825e-06	-4.28602e-07	1.28965e-06	1.24545e-06	-3.09986e-07	9.35465e-07	8.53301e-07	-3.31957e-07	5.21345e-07	1.12363e-06	-6.10873e-07	5.12753e-07	5.08077e-07	-4.76130e-07	3.19472e-08	2.20594e-07	-1.01680e-07	1.18914e-07	1.32528e-07	-3.51679e-07	-2.19151e-07	8.25333e-07	-2.51006e-07	5.74327e-07
9.069	1.71964e-06	-4.28948e-07	1.29069e-06	1.24301e-06	-3.10669e-07	9.32338e-07	8.52994e-07	-3.31837e-07	5.21157e-07	1.12351e-06	-6.10812e-07	5.12701e-07	5.08427e-07	-4.76458e-07	3.19692e-08	2.20660e-07	-1.01710e-07	1.18950e-07	1.32528e-07	-3.52079e-07	-2.19551e-07	8.24991e-07	-2.50902e-07	5.74089e-07
9.093	1.72100e-06	-4.29288e-07	1.29172e-06	1.24054e-06	-3.11348e-07	9.29192e-07	8.52673e-07	-3.31712e-07	5.20961e-07	1.12338e-06	-6.10740e-07	5.12641e-07	5.08769e-07	-4.76778e-07	3.19907e-08	2.20721e-07	-1.01738e-07	1.18983e-07	1.32525e-07	-3.52472e-07	-2.19947e-07	8.24634e-07	-2.50794e-07	5.73841e-07
9.118	1.72234e-06	-4.29622e-07	1.29272e-06	1.23805e-06	-3.12023e-07	9.26028e-07	8.52337e-07	-3.31582e-07	5.20756e-07	1.12323e-06	-6.10659e-07	5.12573e-07	5.09104e-07	-4.77092e-07	3.20118e-08	2.20777e-07	-1.01764e-07	1.19013e-07	1.32520e-07	-3.52858e-07	-2.20338e-07	8.24262e-07	-2.50680e-07	5.73582e-07
9.142	1.72366e-06	-4.29950e-07	1.29371e-06	1.23554e-06	-3.12693e-07	9.22845e-07	8.51987e-07	-3.31445e-07	5.20542e-07	1.12306e-06	-6.10568e-07	5.12497e-07	5.09430e-07	-4.77398e-07	3.20323e-08	2.20828e-07	-1.01788e-07	1.19041e-07	1.32513e-07	-3.53238e-07	-2.20725e-07	8.23875e-07	-2.50562e-07	5.73312e-07
9.167	1.72495e-06	-4.30272e-07	1.29468e-06	1.23300e-06	-3.13360e-07	9.19643e-07	8.51623e-07	-3.31304e-07	5.20319e-07	1.12288e-06	-6.10467e-07	5.12412e-07	5.09749e-07	-4.77697e-07	3.20524e-08	2.20874e-07	-1.01809e-07	1.19065e-07	1.32503e-07	-3.53610e-07	-2.21107e-07	8.23472e-07	-2.50440e-07	5.73032e-07
9.191	1.72622e-06	-4.30588e-07	1.29563e-06	1.23044e-06	-3.14021e-07	9.16424e-07	8.51244e-07	-3.31156e-07	5.20088e-07	1.12268e-06	-6.10357e-07	5.12320e-07	5.10061e-07	-4.77989e-07	3.20719e-08	2.20914e-07	-1.01827e-07	1.19087e-07	1.32491e-07	-3.53977e-07	-2.21486e-07	8.23054e-07	-2.50313e-07	5.72741e-07
9.216	1.72746e-06	-4.30899e-07	1.29656e-06	1.22786e-06	-3.14679e-07	9.13186e-07	8.50851e-07	-3.31003e-07	5.19847e-07	1.12246e-06	-6.10237e-07	5.12219e-07	5.10364e-07	-4.78273e-07	3.20910e-08	2.20949e-07	-1.01843e-07	1.19106e-07	1.32477e-07	-3.54336e-07	-2.21860e-07	8.22621e-07	-2.50181e-07	5.72440e-07
9.241	1.72868e-06	-4.31203e-07	1.29748e-06	1.22526e-06	-3.15332e-07	9.09930e-07	8.50443e-07	-3.30845e-07	5.19598e-07	1.12222e-06	-6.10107e-07	5.12110e-07	5.10659e-07	-4.78550e-07	3.21096e-08	2.20979e-07	-1.01857e-07	1.19122e-07	1.32460e-07	-3.54689e-07	-2.22229e-07	8.22173e-07	-2.50045e-07	5.72128e-07
9.265	1.72988e-06	-4.31502e-07	1.29838e-06	1.22264e-06	-3.15981e-07	9.06656e-07	8.50021e-07	-3.30681e-07	5.19341e-07	1.12196e-06	-6.09968e-07	5.11993e-07	5.10947e-07	-4.78819e-07	3.21277e-08	2.21003e-07	-1.01868e-07	1.19135e-07	1.32441e-07	-3.55035e-07	-2.22594e-07	8.21709e-07	-2.49904e-07	5.71805e-07
9.290	1.73105e-06	-4.31795e-07	1.29926e-06	1.21999e-06	-3.16625e-07	9.03365e-07	8.49585e-07	-3.30511e-07	5.19074e-07	1.12169e-06	-6.09819e-07	5.11868e-07	5.11227e-07	-4.79081e-07	3.21452e-08	2.21022e-07	-1.01877e-07	1.19145e-07	1.32420e-07	-3.55374e-07	-2.22954e-07	8.21230e-07	-2.49758e-07	5.71472e-07
9.314	1.73220e-06	-4.32081e-07	1.30012e-06	1.21732e-06	-3.17264e-07	9.00056e-07	8.49134e-07	-3.30335e-07	5.18799e-07	1.12139e-06	-6.09660e-07	5.11735e-07	5.11498e-07	-4.79336e-07	3.21623e-08	2.21036e-07	-1.01883e-07	1.19153e-07	1.32396e-07	-3.55706e-07	-2.23310e-07	8.20736e-07	-2.49608e-07	5.71128e-07
9.339	1.73333e-06	-4.32362e-07	1.30097e-06	1.21463e-06	-3.17900e-07	8.96730e-07	8.48669e-07	-3.30154e-07	5.18514e-07	1.12108e-06	-6.09491e-07	5.11593e-07	5.11762e-07	-4.79583e-07	3.21789e-08	2.21044e-07	-1.01887e-07	1.19157e-07	1.32371e-07	-3.56031e-07	-2.23661e-07	8.20227e-07	-2.49453e-07	5.70774e-07
9.363	1.73443e-06	-4.32637e-07	1.30179e-06	1.21192e-06	-3.18530e-07	8.93386e-07	8.48189e-07	-3.29968e-07	5.18221e-07	1.12076e-06	-6.09313e-07	5.11444e-07	5.12018e-07	-4.79823e-07	3.21950e-08	2.21047e-07	-1.01889e-07	1.19159e-07	1.32343e-07	-3.56349e-07	-2.24007e-07	8.19702e-07	-2.49293e-07	5.70409e-07
9.388	1.73551e-06	-4.32906e-07	1.30260e-06	1.20918e-06	-3.19156e-07	8.90025e-07	8.47695e-07	-3.29776e-07	5.17919e-07	1.12041e-06	-6.09125e-07	5.11286e-07	5.12266e-07	-4.80056e-07	3.22106e-08	2.21045e-07	-1.01888e-07	1.19157e-07	1.32313e-07	-3.56661e-07	-2.24348e-07	8.19162e-07	-2.49129e-07	5.70033e-07
9.413	1.73656e-06	-4.33169e-07	1.30339e-06	1.20643e-06	-3.19778e-07	8.86648e-07	8.47187e-07	-3.29578e-07	5.17609e-07	1.12005e-06	-6.08928e-07	5.11120e-07	5.12506e-07	-4.80281e-07	3.22257e-08	2.21037e-07	-1.01884e-07	1.19153e-07	1.32280e-07	-3.56965e-07	-2.24685e-07	8.18607e-07	-2.48960e-07	5.69647e-07
9.437	1.73759e-06	-4.33426e-07	1.30417e-06	1.20365e-06	-3.20395e-07	8.83253e-07	8.46664e-07	-3.29374e-07	5.17289e-07	1.11967e-06	-6.08720e-07	5.10946e-07	5.12739e-07	-4.80498e-07	3.22403e-08	2.21024e-07	-1.01878e-07	1.19146e-07	1.32246e-07	-3.57262e-07	-2.25016e-07	8.18037e-07	-2.48787e-07	5.69250e-07
9.462	1.73860e-06	-4.33677e-07	1.30492e-06	1.20085e-06	-3.21007e-07	8.79842e-07	8.46127e-07	-3.29165e-07	5.16961e-07	1.11927e-06	-6.08503e-07	5.10764e-07	5.12963e-07	-4.80708e-07	3.22544e-08	2.21005e-07	-1.01869e-07	1.19136e-07	1.32209e-07	-3.57553e-07	-2.25343e-07	8.17451e-07	-2.48609e-07	5.68842e-07
9.486	1.73958e-06	-4.33922e-07	1.30566e-06	1.19803e-06	-3.21614e-07	8.76414e-07	8.45575e-07	-3.28951e-07	5.16624e-07	1.11885e-06	-6.08277e-07	5.10574e-07	5.13179e-07	-4.80911e-07	3.22680e-08	2.20981e-07	-1.01858e-07	1.19123e-07	1.32171e-07	-3.57836e-07	-2.25665e-07	8.16851e-07	-2.48426e-07	5.68424e-07
9.511	1.74054e-06	-4.34160e-07	1.30638e-06	1.19519e-06	-3.22217e-07	8.72969e-07	8.45009e-07	-3.28731e-07	5.16278e-07	1.11842e-06	-6.08041e-07	5.10375e-07	5.13387e-07	-4.81106e-07	3.22811e-08	2.20952e-07	-1.01845e-07	1.19107e-07	1.32130e-07	-3.58112e-07	-2.25982e-07	8.16235e-07	-2.48239e-07	5.67996e-07
9.535	1.74147e-06	-4.34393e-07	1.30708e-06	1.19232e-06	-3.22815e-07	8.69509e-07	8.44428e-07	-3.28505e-07	5.15924e-07	1.11796e-06	-6.07795e-07	5.10169e-07	5.13587e-07	-4.81294e-07	3.22937e-08	2.20917e-07	-1.01828e-07	1.19088e-07	1.32087e-07	-3.58381e-07	-2.26293e-07	8.15604e-07	-2.48047e-07	5.67557e-07
9.560	1.74238e-06	-4.34620e-07	1.30776e-06	1.18944e-06	-3.23408e-07	8.66032e-07	8.43833e-07	-3.28273e-07	5.15560e-07	1.11749e-06	-6.07539e-07	5.09954e-07	5.13779e-07	-4.81474e-07	3.23058e-08	2.20876e-07	-1.01810e-07	1.19066e-07	1.32043e-07	-3.58642e-07	-2.26600e-07	8.14957e-07	-2.47850e-07	5.67107e-07
9.585	1.74327e-06	-4.34841e-07	1.30843e-06	1.18654e-06	-3.23997e-07	8.62539e-07	8.43224e-07	-3.28036e-07	5.15188e-07	1.11701e-06	-6.07274e-07	5.09732e-07	5.13964e-07	-4.81646e-07	3.23173e-08	2.20830e-07	-1.01789e-07	1.19042e-07	1.31996e-07	-3.58897e-07	-2.26901e-07	8.14296e-07	-2.47649e-07	5.66646e-07
9.609	1.74413e-06	-4.35056e-07	1.30907e-06	1.18361e-06	-3.24580e-07	8.59030e-07	8.42600e-07	-3.27794e-07	5.14807e-07	1.11650e-06	-6.06999e-07	5.09501e-07	5.14140e-07	-4.81811e-07	3.23284e-08	2.20779e-07	-1.01765e-07	1.19014e-07	1.31947e-07	-3.59144e-07	-2.27197e-07	8.13619e-07	-2.47443e-07	5.66175e-07
9.634	1.74497e-06	-4.35265e-07	1.30970e-06	1.18066e-06	-3.25159e-07	8.55506e-07	8.41962e-07	-3.27545e-07	5.14417e-07	1.11598e-06	-6.06714e-07	5.09262e-07	5.14308e-07	-4.81969e-07	3.23390e-08	2.20722e-07	-1.01739e-07	1.18983e-07	1.31896e-07	-3.59384e-07	-2.27488e-07	8.12927e-07	-2.47233e-07	5.65694e-07
9.658	1.74578e-06	-4.35468e-07	1.31031e-06	1.17770e-06	-3.25733e-07	8.51966e-07	8.41310e-07	-3.27292e-07	5.14018e-07	1.11544e-06	-6.06420e-07	5.09015e-07	5.14468e-07	-4.82119e-07	3.23490e-08	2.20659e-07	-1.01710e-07	1.18949e-07	1.31844e-07	-3.59617e-07	-2.27773e-07	8.12220e-07	-2.47018e-07	5.65202e-07
9.683	1.74657e-06	-4.35664e-07	1.31090e-06	1.17471e-06	-3.26302e-07	8.48410e-07	8.40643e-07	-3.27032e-07	5.13611e-07	1.11488e-06	-6.06116e-07	5.08760e-07	5.14620e-07	-4.82261e-07	3.23586e-08	2.20591e-07	-1.01678e-07	1.18913e-07	1.31789e-07	-3.59842e-07	-2.28053e-07	8.11497e-07	-2.46798e-07	5.64699e-07
9.708	1.74733e-06	-4.35855e-07	1.31148e-06	1.17170e-06	-3.26866e-07	8.44839e-07	8.39961e-07	-3.26767e-07	5.13194e-07	1.11430e-06	-6.05803e-07	5.08497e-07	5.14763e-07	-4.82396e-07	3.23676e-08	2.20517e-07	-1.01644e-07	1.18873e-07	1.31733e-07	-3.60060e-07	-2.28327e-07	8.10760e-07	-2.46574e-07	5.64186e-07
9.732	1.74807e-06	-4.36040e-07	1.31203e-06	1.16868e-06	-3.27425e-07	8.41253e-07	8.39265e-07	-3.26496e-07	5.12769e-07	1.11371e-06	-6.05480e-07	5.08226e-07	5.14899e-07	-4.82523e-07	3.23762e-08	2.20438e-07	-1.01608e-07	1.18830e-07	1.31674e-07	-3.60271e-07	-2.28597e-07	8.10007e-07	-2.46345e-07	5.63662e-07
9.757	1.74879e-06	-4.36218e-07	1.31257e-06	1.16563e-06	-3.27978e-07	8.37652e-07	8.38555e-07	-3.26220e-07	5.12335e-07	1.11309e-06	-6.05147e-07	5.07947e-07	5.15027e-07	-4.82642e-07	3.23842e-08	2.20353e-07	-1.01568e-07	1.18784e-07	1.31614e-07	-3.60474e-07	-2.28860e-07	8.09239e-07	-2.46111e-07	5.63128e-07
9.781	1.74948e-06	-4.36391e-07	1.31309e-06	1.16256e-06	-3.28527e-07	8.34036e-07	8.37831e-07	-3.25938e-07	5.11893e-07	1.11246e-06	-6.04805e-07	5.07660e-07	5.15146e-07	-4.82754e-07	3.23917e-08	2.20262e-07	-1.01527e-07	1.18735e-07	1.31552e-07	-3.60670e-07	-2.29118e-07	8.08456e-07	-2.45873e-07	5.62583e-07
9.806	1.75015e-06	-4.36557e-07	1.31359e-06	1.15948e-06	-3.29071e-07	8.30405e-07	8.37092e-07	-3.25651e-07	5.11441e-07	1.11182e-06	-6.04453e-07	5.07364e-07	5.15257e-07	-4.82859e-07	3.23987e-08	2.20166e-07	-1.01482e-07	1.18684e-07	1.31488e-07	-3.60858e-07	-2.29370e-07	8.07658e-07	-2.45631e-07	5.62028e-07
9.830	1.75079e-06	-4.36717e-07	1.31407e-06	1.15637e-06	-3.29610e-07	8.26760e-07	8.36338e-07	-3.25358e-07	5.10981e-07	1.11115e-06	-6.04092e-07	5.07061e-07	5.15360e-07	-4.82955e-07	3.24052e-08	2.20064e-07	-1.01435e-07	1.18629e-07	1.31422e-07	-3.61039e-07	-2.29617e-07	8.06845e-07	-2.45383e-07	5.61462e-07
9.855	1.75141e-06	-4.36872e-07	1.31454e-06	1.15324e-06	-3.30144e-07	8.23100e-07	8.35570e-07	-3.25059e-07	5.10512e-07	1.11047e-06	-6.03721e-07	5.06749e-07	5.15455e-07	-4.83044e-07	3.24111e-08	2.19957e-07	-1.01386e-07	1.18571e-07	1.31355e-07	-3.61212e-07	-2.29858e-07	8.06017e-07	-2.45131e-07	5.60885e-07
9.880	1.75200e-06	-4.37020e-07	1.31498e-06	1.15010e-06	-3.30672e-07	8.19426e-07	8.34788e-07	-3.24754e-07	5.10034e-07	1.10977e-06	-6.03340e-07	5.06430e-07	5.15542e-07	-4.83126e-07	3.24166e-08	2.19844e-07	-1.01334e-07	1.18510e-07	1.31285e-07	-3.61378e-07	-2.30093e-07	8.05173e-07	-2.44875e-07	5.60298e-07
9.904	1.75257e-06	-4.37162e-07	1.31541e-06	1.14693e-06	-3.31195e-07	8.15738e-07	8.33991e-07	-3.24445e-07	5.09547e-07	1.10905e-06	-6.02950e-07	5.06102e-07	5.15621e-07	-4.83199e-07	3.24216e-08	2.19725e-07	-1.01279e-07	1.18446e-07	1.31215e-07	-3.61536e-07	-2.30322e-07	8.04315e-07	-2.44614e-07	5.59701e-07
9.929	1.75312e-06	-4.37298e-07	1.31582e-06	1.14375e-06	-3.31713e-07	8.12035e-07	8.33180e-07	-3.24129e-07	5.09051e-07	1.10832e-06	-6.02550e-07	5.05767e-07	5.15692e-07	-4.83266e-07	3.24260e-08	2.19600e-07	-1.01222e-07	1.18379e-07	1.31142e-07	-3.61687e-07	-2.30545e-07	8.03441e-07	-2.44348e-07	5.59093e-07
9.953	1.75364e-06	-4.37428e-07	1.31621e-06	1.14055e-06	-3.32226e-07	8.08319e-07	8.32355e-07	-3.23808e-07	5.08547e-07	1.10756e-06	-6.02141e-07	5.05423e-07	5.15754e-07	-4.83324e-07	3.24299e-08	2.19470e-07	-1.01162e-07	1.18309e-07	1.31068e-07	-3.61830e-07	-2.30763e-07	8.02552e-07	-2.44078e-07	5.58474e-07
9.978	1.75413e-06	-4.37551e-07	1.31658e-06	1.13732e-06	-3.32734e-07	8.04589e-07	8.31515e-07	-3.23481e-07	5.08034e-07	1.10679e-06	-6.01722e-07	5.05072e-07	5.15808e-07	-4.83375e-07	3.24333e-08	2.19334e-07	-1.01099e-07	1.18235e-07	1.30992e-07	-3.61966e-07	-2.30974e-07	8.01648e-07	-2.43803e-07	5.57845e-07
10.002	1.75460e-06	-4.37669e-07	1.31693e-06	1.13408e-06	-3.33236e-07	8.00845e-07	8.30661e-07	-3.23149e-07	5.07512e-07	1.10601e-06	-6.01294e-07	5.04712e-07	5.15854e-07	-4.83418e-07	3.24362e-08	2.19193e-07	-1.01034e-07	1.18159e-07	1.30914e-07	-3.62093e-07	-2.31180e-07	8.00729e-07	-2.43523e-07	5.57206e-07
10.027	1.75505e-06	-4.37780e-07	1.31727e-06	1.13082e-06	-3.33733e-07	7.97088e-07	8.29793e-07	-3.22811e-07	5.06981e-07	1.10520e-06	-6.00856e-07	5.04345e-07	5.15892e-07	-4.83453e-07	3.24386e-08	2.19046e-07	-1.00966e-07	1.18080e-07	1.30835e-07	-3.62214e-07	-2.31379e-07	7.99795e-07	-2.43239e-07	5.56556e-07
10.052	1.75547e-06	-4.37885e-07	1.31759e-06	1.12754e-06	-3.34225e-07	7.93318e-07	8.28910e-07	-3.22468e-07	5.06442e-07	1.10438e-06	-6.00408e-07	5.03969e-07	5.15921e-07	-4.83481e-07	3.24404e-08	2.18893e-07	-1.00895e-07	1.17997e-07	1.30754e-07	-3.62326e-07	-2.31572e-07	7.98846e-07	-2.42951e-07	5.55895e-07
10.076	1.75587e-06	-4.37985e-07	1.31788e-06	1.12425e-06	-3.34711e-07	7.89534e-07	8.28012e-07	-3.22119e-07	5.05894e-07	1.10354e-06	-5.99952e-07	5.03586e-07	5.15942e-07	-4.83501e-07	3.24418e-08	2.18734e-07	-1.00822e-07	1.17912e-07	1.30672e-07	-3.62431e-07	-2.31759e-07	7.97882e-07	-2.42657e-07	5.55225e-07
10.101	1.75624e-06	-4.38078e-07	1.31816e-06	1.12093e-06	-3.35192e-07	7.85738e-07	8.27101e-07	-3.21764e-07	5.05337e-07	1.10268e-06	-5.99485e-07	5.03194e-07	5.15955e-07	-4.83513e-07	3.24426e-08	2.18569e-07	-1.00746e-07	1.17823e-07	1.30588e-07	-3.62528e-07	-2.31940e-07	7.96903e-07	-2.42360e-07	5.54543e-07
10.125	1.75659e-06	-4.38164e-07	1.31843e-06	1.11760e-06	-3.35668e-07	7.81928e-07	8.26175e-07	-3.21404e-07	5.04771e-07	1.10180e-06	-5.99009e-07	5.02795e-07	5.15960e-07	-4.83517e-07	3.24429e-08	2.18399e-07	-1.00668e-07	1.17731e-07	1.30502e-07	-3.62617e-07	-2.32114e-07	7.95909e-07	-2.42057e-07	5.53851e-07
10.150	1.75691e-06	-4.38245e-07	1.31867e-06	1.11424e-06	-3.36138e-07	7.78106e-07	8.25234e-07	-3.21038e-07	5.04197e-07	1.10091e-06	-5.98524e-07	5.02387e-07	5.15957e-07	-4.83514e-07	3.24427e-08	2.18223e-07	-1.00587e-07	1.17636e-07	1.30415e-07	-3.62698e-07	-2.32283e-07	7.94900e-07	-2.41750e-07	5.53149e-07
10.174	1.75721e-06	-4.38320e-07	1.31889e-06	1.11087e-06	-3.36603e-07	7.74271e-07	8.24280e-07	-3.20666e-07	5.03613e-07	1.10000e-06	-5.98029e-07	5.01972e-07	5.15945e-07	-4.83503e-07	3.24419e-08	2.18041e-07	-1.00503e-07	1.17538e-07	1.30327e-07	-3.62772e-07	-2.32445e-07	7.93876e-07	-2.41439e-07	5.52437e-07
10.199	1.75749e-06	-4.38388e-07	1.31910e-06	1.10749e-06	-3.37062e-07	7.70423e-07	8.23311e-07	-3.20289e-07	5.03021e-07	1.09907e-06	-5.97524e-07	5.01548e-07	5.15925e-07	-4.83484e-07	3.24407e-08	2.17854e-07	-1.00416e-07	1.17437e-07	1.30237e-07	-3.62837e-07	-2.32600e-07	7.92837e-07	-2.41123e-07	5.51714e-07
10.224	1.75774e-06	-4.38450e-07	1.31929e-06	1.10408e-06	-3.37516e-07	7.66563e-07	8.22327e-07	-3.19907e-07	5.02420e-07	1.09813e-06	-5.97011e-07	5.01117e-07	5.15897e-07	-4.83458e-07	3.24389e-08	2.17660e-07	-1.00327e-07	1.17333e-07	1.30146e-07	-3.62895e-07	-2.32749e-07	7.91783e-07	-2.40802e-07	5.50980e-07
10.248	1.75796e-06	-4.38506e-07	1.31945e-06	1.10066e-06	-3.37964e-07	7.62692e-07	8.21330e-07	-3.19519e-07	5.01811e-07	1.09717e-06	-5.96487e-07	5.00678e-07	5.15860e-07	-4.83424e-07	3.24366e-08	2.17461e-07	-1.00236e-07	1.17225e-07	1.30053e-07	-3.62945e-07	-2.32892e-07	7.90714e-07	-2.40477e-07	5.50236e-07
10.273	1.75816e-06	-4.38556e-07	1.31960e-06	1.09721e-06	-3.38407e-07	7.58808e-07	8.20318e-07	-3.19125e-07	5.01193e-07	1.09619e-06	-5.95955e-07	5.00231e-07	5.15815e-07	-4.83382e-07	3.24338e-08	2.17256e-07	-1.00141e-07	1.17115e-07	1.29959e-07	-3.62987e-07	-2.33028e-07	7.89630e-07	-2.40148e-07	5.49482e-07
10.297	1.75834e-06	-4.38600e-07	1.31974e-06	1.09376e-06	-3.38844e-07	7.54912e-07	8.19291e-07	-3.18726e-07	5.00565e-07	1.09519e-06	-5.95413e-07	4.99776e-07	5.15762e-07	-4.83332e-07	3.24304e-08	2.17045e-07	-1.00044e-07	1.17001e-07	1.29864e-07	-3.63021e-07	-2.33157e-07	7.88531e-07	-2.39814e-07	5.48718e-07
10.322	1.75849e-06	-4.38637e-07	1.31985e-06	1.09028e-06	-3.39275e-07	7.51004e-07	8.18251e-07	-3.18321e-07	4.99930e-07	1.09417e-06	-5.94861e-07	4.99313e-07	5.15701e-07	-4.83274e-07	3.24266e-08	2.16828e-07	-9.99440e-08	1.16884e-07	1.29767e-07	-3.63047e-07	-2.33280e-07	7.87417e-07	-2.39475e-07	5.47943e-07
10.346	1.75861e-06	-4.38669e-07	1.31994e-06	1.08679e-06	-3.39701e-07	7.47085e-07	8.17196e-07	-3.17911e-07	4.99285e-07	1.09314e-06	-5.94300e-07	4.98842e-07	5.15631e-07	-4.83209e-07	3.24222e-08	2.16606e-07	-9.98414e-08	1.16764e-07	1.29669e-07	-3.63066e-07	-2.33397e-07	7.86289e-07	-2.39132e-07	5.47157e-07
10.371	1.75871e-06	-4.38694e-07	1.32002e-06	1.08328e-06	-3.40121e-07	7.43154e-07	8.16127e-07	-3.17495e-07	4.98632e-07	1.09209e-06	-5.93730e-07	4.98363e-07	5.15553e-07	-4.83136e-07	3.24173e-08	2.16378e-07	-9.97362e-08	1.16641e-07	1.29570e-07	-3.63076e-07	-2.33506e-07	7.85146e-07	-2.38784e-07	5.46362e-07
10.396	1.75879e-06	-4.38713e-07	1.32008e-06	1.07975e-06	-3.40536e-07	7.39212e-07	8.15043e-07	-3.17073e-07	4.97970e-07	1.09103e-06	-5.93150e-07	4.97877e-07	5.15467e-07	-4.83055e-07	3.24119e-08	2.16143e-07	-9.96282e-08	1.16515e-07	1.29469e-07	-3.63078e-07	-2.33609e-07	7.83987e-07	-2.38432e-07	5.45556e-07
10.420	1.75884e-06	-4.38726e-07	1.32011e-06	1.07620e-06	-3.40944e-07	7.35259e-07	8.13945e-07	-3.16646e-07	4.97299e-07	1.08994e-06	-5.92561e-07	4.97382e-07	5.15372e-07	-4.82966e-07	3.24059e-08	2.15903e-07	-9.95176e-08	1.16386e-07	1.29368e-07	-3.63072e-07	-2.33705e-07	7.82814e-07	-2.38075e-07	5.44740e-07
10.445	1.75887e-06	-4.38732e-07	1.32013e-06	1.07264e-06	-3.41347e-07	7.31294e-07	8.12833e-07	-3.16214e-07	4.96620e-07	1.08884e-06	-5.91963e-07	4.96880e-07	5.15269e-07	-4.82870e-07	3.23994e-08	2.15657e-07	-9.94043e-08	1.16253e-07	1.29265e-07	-3.63058e-07	-2.33794e-07	7.81627e-07	-2.37714e-07	5.43913e-07
10.469	1.75887e-06	-4.38733e-07	1.32014e-06	1.06906e-06	-3.41745e-07	7.27319e-07	8.11707e-07	-3.15775e-07	4.95932e-07	1.08772e-06	-5.91355e-07	4.96370e-07	5.15158e-07	-4.82766e-07	3.23924e-08	2.15406e-07	-9.92882e-08	1.16117e-07	1.29160e-07	-3.63037e-07	-2.33876e-07	7.80424e-07	-2.37348e-07	5.43076e-07
10.494	1.75884e-06	-4.38727e-07	1.32012e-06	1.06547e-06	-3.42136e-07	7.23333e-07	8.10567e-07	-3.15332e-07	4.95235e-07	1.08659e-06	-5.90738e-07	4.95852e-07	5.15039e-07	-4.82654e-07	3.23849e-08	2.15148e-07	-9.91694e-08	1.15979e-07	1.29055e-07	-3.63007e-07	-2.33952e-07	7.79207e-07	-2.36978e-07	5.42229e-07
10.519	1.75880e-06	-4.38715e-07	1.32008e-06	1.06186e-06	-3.42522e-07	7.19337e-07	8.09412e-07	-3.14883e-07	4.94529e-07	1.08544e-06	-5.90111e-07	4.95326e-07	5.14911e-07	-4.82534e-07	3.23769e-08	2.14885e-07	-9.90480e-08	1.15837e-07	1.28948e-07	-3.62968e-07	-2.34020e-07	7.77975e-07	-2.36603e-07	5.41372e-07
10.543	1.75872e-06	-4.38697e-07	1.32003e-06	1.05823e-06	-3.42902e-07	7.15330e-07	8.08243e-07	-3.14428e-07	4.93815e-07	1.08427e-06	-5.89475e-07	4.94792e-07	5.14774e-07	-4.82406e-07	3.23683e-08	2.14615e-07	-9.89238e-08	1.15691e-07	1.28841e-07	-3.62922e-07	-2.34081e-07	7.76728e-07	-2.36224e-07	5.40504e-07
10.568	1.75863e-06	-4.38672e-07	1.31995e-06	1.05459e-06	-3.43277e-07	7.11312e-07	8.07060e-07	-3.13967e-07	4.93092e-07	1.08308e-06	-5.88830e-07	4.94251e-07	5.14630e-07	-4.82271e-07	3.23592e-08	2.14340e-07	-9.87969e-08	1.15543e-07	1.28732e-07	-3.62868e-07	-2.34136e-07	7.75466e-07	-2.35840e-07	5.39626e-07
10.592	1.75850e-06	-4.38642e-07	1.31986e-06	1.05093e-06	-3.43645e-07	7.07284e-07	8.05863e-07	-3.13502e-07	4.92361e-07	1.08188e-06	-5.88176e-07	4.93701e-07	5.14477e-07	-4.82127e-07	3.23496e-08	2.14059e-07	-9.86673e-08	1.15391e-07	1.28622e-07	-3.62805e-07	-2.34183e-07	7.74190e-07	-2.35452e-07	5.38738e-07
10.617	1.75836e-06	-4.38605e-07	1.31975e-06	1.04725e-06	-3.44007e-07	7.03247e-07	8.04651e-07	-3.13030e-07	4.91621e-07	1.08066e-06	-5.87512e-07	4.93144e-07	5.14316e-07	-4.81976e-07	3.23395e-08	2.13772e-07	-9.85350e-08	1.15237e-07	1.28512e-07	-3.62735e-07	-2.34223e-07	7.72899e-07	-2.35060e-07	5.37840e-07
10.641	1.75818e-06	-4.38562e-07	1.31962e-06	1.04356e-06	-3.44364e-07	6.99199e-07	8.03425e-07	-3.12554e-07	4.90872e-07	1.07942e-06	-5.86839e-07	4.92580e-07	5.14146e-07	-4.81817e-07	3.23288e-08	2.13479e-07	-9.83999e-08	1.15079e-07	1.28400e-07	-3.62656e-07	-2.34256e-07	7.71594e-07	-2.34663e-07	5.36931e-07
10.666	1.75799e-06	-4.38512e-07	1.31947e-06	1.03986e-06	-3.44715e-07	6.95142e-07	8.02185e-07	-3.12071e-07	4.90114e-07	1.07816e-06	-5.86157e-07	4.92007e-07	5.13968e-07	-4.81651e-07	3.23176e-08	2.13180e-07	-9.82622e-08	1.14918e-07	1.28287e-07	-3.62569e-07	-2.34282e-07	7.70274e-07	-2.34261e-07	5.36013e-07
10.691	1.75776e-06	-4.38457e-07	1.31931e-06	1.03613e-06	-3.45060e-07	6.91075e-07	8.00931e-07	-3.11583e-07	4.89348e-07	1.07689e-06	-5.85466e-07	4.91427e-07	5.13782e-07	-4.81476e-07	3.23059e-08	2.12875e-07	-9.81217e-08	1.14753e-07	1.28173e-07	-3.62474e-07	-2.34301e-07	7.68939e-07	-2.33855e-07	5.35084e-07
10.715	1.75752e-06	-4.38395e-07	1.31912e-06	1.03240e-06	-3.45398e-07	6.86998e-07	7.99663e-07	-3.11090e-07	4.88573e-07	1.07560e-06	-5.84765e-07	4.90839e-07	5.13587e-07	-4.81294e-07	3.22937e-08	2.12564e-07	-9.79784e-08	1.14586e-07	1.28058e-07	-3.62370e-07	-2.34312e-07	7.67590e-07	-2.33445e-07	5.34145e-07
10.740	1.75724e-06	-4.38327e-07	1.31892e-06	1.02864e-06	-3.45731e-07	6.82912e-07	7.98381e-07	-3.10591e-07	4.87790e-07	1.07430e-06	-5.84055e-07	4.90243e-07	5.13385e-07	-4.81104e-07	3.22809e-08	2.12247e-07	-9.78325e-08	1.14415e-07	1.27942e-07	-3.62259e-07	-2.34316e-07	7.66226e-07	-2.33030e-07	5.33196e-07
10.764	1.75695e-06	-4.38253e-07	1.31869e-06	1.02488e-06	-3.46058e-07	6.78817e-07	7.97085e-07	-3.10087e-07	4.86998e-07	1.07298e-06	-5.83336e-07	4.89639e-07	5.13173e-07	-4.80906e-07	3.22676e-08	2.11925e-07	-9.76838e-08	1.14241e-07	1.27826e-07	-3.62139e-07	-2.34313e-07	7.64848e-07	-2.32611e-07	5.32237e-07
10.789	1.75662e-06	-4.38173e-07	1.31845e-06	1.02109e-06	-3.46379e-07	6.74713e-07	7.95774e-07	-3.09577e-07	4.86197e-07	1.07164e-06	-5.82608e-07	4.89028e-07	5.12954e-07	-4.80700e-07	3.22538e-08	2.11596e-07	-9.75324e-08	1.14064e-07	1.27708e-07	-3.62010e-07	-2.34302e-07	7.63455e-07	-2.32187e-07	5.31268e-07
10.813	1.75628e-06	-4.38086e-07	1.31819e-06	1.01729e-06	-3.46694e-07	6.70600e-07	7.94450e-07	-3.09062e-07	4.85388e-07	1.07028e-06	-5.81871e-07	4.88409e-07	5.12726e-07	-4.80486e-07	3.22395e-08	2.11262e-07	-9.73782e-08	1.13884e-07	1.27590e-07	-3.61874e-07	-2.34284e-07	7.62048e-07	-2.31759e-07	5.30289e-07
10.838	1.75591e-06	-4.37994e-07	1.31791e-06	1.01348e-06	-3.47003e-07	6.66478e-07	7.93111e-07	-3.08541e-07	4.84570e-07	1.06891e-06	-5.81124e-07	4.87783e-07	5.12489e-07	-4.80265e-07	3.22246e-08	2.10922e-07	-9.72214e-08	1.13700e-07	1.27470e-07	-3.61729e-07	-2.34259e-07	7.60626e-07	-2.31327e-07	5.29299e-07
10.863	1.75551e-06	-4.37895e-07	1.31761e-06	1.00965e-06	-3.47306e-07	6.62348e-07	7.91758e-07	-3.08015e-07	4.83744e-07	1.06752e-06	-5.80369e-07	4.87148e-07	5.12245e-07	-4.80035e-07	3.22092e-08	2.10575e-07	-9.70617e-08	1.13514e-07	1.27350e-07	-3.61576e-07	-2.34226e-07	7.59190e-07	-2.30890e-07	5.28300e-07
10.887	1.75509e-06	-4.37790e-07	1.31730e-06	1.00581e-06	-3.47602e-07	6.58209e-07	7.90392e-07	-3.07483e-07	4.82908e-07	1.06611e-06	-5.79604e-07	4.86506e-07	5.11992e-07	-4.79798e-07	3.21933e-08	2.10223e-07	-9.68994e-08	1.13324e-07	1.27230e-07	-3.61415e-07	-2.34185e-07	7.57740e-07	-2.30449e-07	5.27291e-07
10.912	1.75464e-06	-4.37678e-07	1.31696e-06	1.00195e-06	-3.47893e-07	6.54061e-07	7.89011e-07	-3.06946e-07	4.82065e-07	1.06469e-06	-5.78830e-07	4.85857e-07	5.11730e-07	-4.79553e-07	3.21769e-08	2.09865e-07	-9.67343e-08	1.13131e-07	1.27108e-07	-3.61245e-07	-2.34137e-07	7.56275e-07	-2.30003e-07	5.26271e-07
10.936	1.75417e-06	-4.37561e-07	1.31661e-06	9.98083e-07	-3.48177e-07	6.49905e-07	7.87616e-07	-3.06403e-07	4.81213e-07	1.06325e-06	-5.78047e-07	4.85200e-07	5.11460e-07	-4.79300e-07	3.21599e-08	2.09501e-07	-9.65665e-08	1.12934e-07	1.26985e-07	-3.61067e-07	-2.34081e-07	7.54795e-07	-2.29554e-07	5.25242e-07
10.961	1.75367e-06	-4.37437e-07	1.31624e-06	9.94197e-07	-3.48456e-07	6.45742e-07	7.86207e-07	-3.05855e-07	4.80352e-07	1.06179e-06	-5.77255e-07	4.84535e-07	5.11182e-07	-4.79040e-07	3.21425e-08	2.09131e-07	-9.63959e-08	1.12735e-07	1.26862e-07	-3.60880e-07	-2.34018e-07	7.53302e-07	-2.29099e-07	5.24202e-07
10.985	1.75315e-06	-4.37307e-07	1.31585e-06	9.90298e-07	-3.48728e-07	6.41570e-07	7.84785e-07	-3.05302e-07	4.79483e-07	1.06032e-06	-5.76454e-07	4.83862e-07	5.10896e-07	-4.78771e-07	3.21244e-08	2.08755e-07	-9.62226e-08	1.12532e-07	1.26738e-07	-3.60686e-07	-2.33947e-07	7.51794e-07	-2.28641e-07	5.23153e-07
11.010	1.75261e-06	-4.37170e-07	1.31544e-06	9.86384e-07	-3.48994e-07	6.37390e-07	7.83348e-07	-3.04743e-07	4.78605e-07	1.05883e-06	-5.75644e-07	4.83182e-07	5.10601e-07	-4.78495e-07	3.21059e-08	2.08373e-07	-9.60466e-08	1.12326e-07	1.26614e-07	-3.60482e-07	-2.33869e-07	7.50272e-07	-2.28178e-07	5.22094e-07
11.035	1.75203e-06	-4.37028e-07	1.31501e-06	9.82457e-07	-3.49254e-07	6.33203e-07	7.81897e-07	-3.04179e-07	4.77719e-07	1.05732e-06	-5.74825e-07	4.82495e-07	5.10298e-07	-4.78211e-07	3.20869e-08	2.07985e-07	-9.58678e-08	1.12117e-07	1.26489e-07	-3.60271e-07	-2.33782e-07	7.48736e-07	-2.27711e-07	5.21025e-07
11.059	1.75144e-06	-4.36879e-07	1.31456e-06	9.78516e-07	-3.49508e-07	6.29008e-07	7.80433e-07	-3.03609e-07	4.76824e-07	1.05580e-06	-5.73997e-07	4.81800e-07	5.09987e-07	-4.77919e-07	3.20673e-08	2.07591e-07	-9.56863e-08	1.11905e-07	1.26363e-07	-3.60051e-07	-2.33688e-07	7.47185e-07	-2.27239e-07	5.19946e-07
11.084	1.75082e-06	-4.36724e-07	1.31409e-06	9.74561e-07	-3.49755e-07	6.24806e-07	7.78954e-07	-3.03034e-07	4.75921e-07	1.05426e-06	-5.73159e-07	4.81097e-07	5.09667e-07	-4.77620e-07	3.20472e-08	2.07192e-07	-9.55020e-08	1.11690e-07	1.26236e-07	-3.59823e-07	-2.33586e-07	7.45620e-07	-2.26763e-07	5.18857e-07
11.108	1.75017e-06	-4.36563e-07	1.31361e-06	9.70593e-07	-3.49996e-07	6.20597e-07	7.77462e-07	-3.02453e-07	4.75009e-07	1.05270e-06	-5.72313e-07	4.80387e-07	5.09339e-07	-4.77312e-07	3.20265e-08	2.06786e-07	-9.53150e-08	1.11471e-07	1.26109e-07	-3.59586e-07	-2.33477e-07	7.44041e-07	-2.26283e-07	5.17758e-07
11.133	1.74950e-06	-4.36396e-07	1.31310e-06	9.66611e-07	-3.50231e-07	6.16380e-07	7.75956e-07	-3.01867e-07	4.74089e-07	1.05113e-06	-5.71458e-07	4.79669e-07	5.09002e-07	-4.76997e-07	3.20054e-08	2.06374e-07	-9.51253e-08	1.11249e-07	1.25982e-07	-3.59341e-07	-2.33359e-07	7.42448e-07	-2.25799e-07	5.16650e-07
11.158	1.74881e-06	-4.36223e-07	1.31258e-06	9.62617e-07	-3.50460e-07	6.12157e-07	7.74436e-07	-3.01276e-07	4.73160e-07	1.04954e-06	-5.70594e-07	4.78944e-07	5.08657e-07	-4.76674e-07	3.19837e-08	2.05957e-07	-9.49328e-08	1.11024e-07	1.25853e-07	-3.59087e-07	-2.33234e-07	7.40841e-07	-2.25310e-07	5.15532e-07
11.182	1.74808e-06	-4.36043e-07	1.31204e-06	9.58609e-07	-3.50682e-07	6.07926e-07	7.72902e-07	-3.00679e-07	4.72223e-07	1.04793e-06	-5.69721e-07	4.78211e-07	5.08304e-07	-4.76343e-07	3.19615e-08	2.05533e-07	-9.47376e-08	1.10796e-07	1.25725e-07	-3.58825e-07	-2.33100e-07	7.39220e-07	-2.24817e-07	5.14404e-07
11.207	1.74734e-06	-4.35857e-07	1.31148e-06	9.54588e-07	-3.50899e-07	6.03689e-07	7.71354e-07	-3.00077e-07	4.71277e-07	1.04631e-06	-5.68839e-07	4.77471e-07	5.07943e-07	-4.76004e-07	3.19388e-08	2.05104e-07	-9.45397e-08	1.10564e-07	1.25595e-07	-3.58554e-07	-2.32959e-07	7.37585e-07	-2.24320e-07	5.13266e-07
11.231	1.74657e-06	-4.35665e-07	1.31090e-06	9.50554e-07	-3.51108e-07	5.99445e-07	7.69793e-07	-2.99470e-07	4.70323e-07	1.04467e-06	-5.67948e-07	4.76723e-07	5.07573e-07	-4.75658e-07	3.19155e-08	2.04668e-07	-9.43390e-08	1.10329e-07	1.25465e-07	-3.58275e-07	-2.32810e-07	7.35936e-07	-2.23818e-07	5.12118e-07
11.256	1.74577e-06	-4.35466e-07	1.31031e-06	9.46507e-07	-3.51312e-07	5.95195e-07	7.68217e-07	-2.98857e-07	4.69361e-07	1.04302e-06	-5.67049e-07	4.75968e-07	5.07195e-07	-4.75303e-07	3.18917e-08	2.04227e-07	-9.41356e-08	1.10092e-07	1.25335e-07	-3.57988e-07	-2.32653e-07	7.34273e-07	-2.23312e-07	5.10961e-07
11.280	1.74495e-06	-4.35262e-07	1.30969e-06	9.42448e-07	-3.51509e-07	5.90938e-07	7.66628e-07	-2.98239e-07	4.68390e-07	1.04135e-06	-5.66140e-07	4.75205e-07	5.06809e-07	-4.74941e-07	3.18674e-08	2.03780e-07	-9.39295e-08	1.09850e-07	1.25204e-07	-3.57692e-07	-2.32488e-07	7.32596e-07	-2.22802e-07	5.09794e-07
11.305	1.74411e-06	-4.35051e-07	1.30906e-06	9.38376e-07	-3.51700e-07	5.86676e-07	7.65026e-07	-2.97615e-07	4.67411e-07	1.03966e-06	-5.65223e-07	4.74435e-07	5.06414e-07	-4.74571e-07	3.18426e-08	2.03327e-07	-9.37206e-08	1.09606e-07	1.25073e-07	-3.57388e-07	-2.32315e-07	7.30905e-07	-2.22288e-07	5.08617e-07
11.330	1.74324e-06	-4.34834e-07	1.30841e-06	9.34292e-07	-3.51885e-07	5.82407e-07	7.63409e-07	-2.96986e-07	4.66423e-07	1.03795e-06	-5.64297e-07	4.73658e-07	5.06011e-07	-4.74194e-07	3.18173e-08	2.02868e-07	-9.35090e-08	1.09359e-07	1.24942e-07	-3.57075e-07	-2.32133e-07	7.29200e-07	-2.21769e-07	5.07431e-07
11.354	1.74234e-06	-4.34611e-07	1.30773e-06	9.30195e-07	-3.52063e-07	5.78132e-07	7.61779e-07	-2.96352e-07	4.65427e-07	1.03623e-06	-5.63362e-07	4.72873e-07	5.05600e-07	-4.73808e-07	3.17914e-08	2.02403e-07	-9.32946e-08	1.09108e-07	1.24810e-07	-3.56754e-07	-2.31944e-07	7.27482e-07	-2.21247e-07	5.06235e-07
11.379	1.74143e-06	-4.34382e-07	1.30704e-06	9.26086e-07	-3.52235e-07	5.73852e-07	7.60135e-07	-2.95713e-07	4.64423e-07	1.03450e-06	-5.62418e-07	4.72081e-07	5.05180e-07	-4.73415e-07	3.17650e-08	2.01932e-07	-9.30775e-08	1.08854e-07	1.24677e-07	-3.56424e-07	-2.31747e-07	7.25749e-07	-2.20720e-07	5.05029e-07
11.403	1.74048e-06	-4.34146e-07	1.30634e-06	9.21966e-07	-3.52400e-07	5.69566e-07	7.58478e-07	-2.95068e-07	4.63410e-07	1.03275e-06	-5.61465e-07	4.71281e-07	5.04752e-07	-4.73014e-07	3.17381e-08	2.01455e-07	-9.28577e-08	1.08597e-07	1.24545e-07	-3.56086e-07	-2.31541e-07	7.24003e-07	-2.20189e-07	5.03814e-07
11.428	1.73951e-06	-4.33905e-07	1.30561e-06	9.17833e-07	-3.52559e-07	5.65274e-07	7.56807e-07	-2.94418e-07	4.62389e-07	1.03098e-06	-5.60504e-07	4.70474e-07	5.04316e-07	-4.72605e-07	3.17107e-08	2.00972e-07	-9.26352e-08	1.08337e-07	1.24412e-07	-3.55739e-07	-2.31327e-07	7.22243e-07	-2.19654e-07	5.02590e-07
11.452	1.73852e-06	-4.33657e-07	1.30486e-06	9.13688e-07	-3.52712e-07	5.60977e-07	7.55122e-07	-2.93762e-07	4.61360e-07	1.02919e-06	-5.59534e-07	4.69660e-07	5.03872e-07	-4.72189e-07	3.16828e-08	2.00483e-07	-9.24100e-08	1.08073e-07	1.24278e-07	-3.55384e-07	-2.31105e-07	7.20470e-07	-2.19114e-07	5.01356e-07
11.477	1.73750e-06	-4.33403e-07	1.30410e-06	9.09532e-07	-3.52858e-07	5.56675e-07	7.53424e-07	-2.93102e-07	4.60322e-07	1.02739e-06	-5.58555e-07	4.68838e-07	5.03419e-07	-4.71765e-07	3.16543e-08	1.99989e-07	-9.21820e-08	1.07807e-07	1.24145e-07	-3.55020e-07	-2.30875e-07	7.18683e-07	-2.18571e-07	5.00112e-07
11.502	1.73646e-06	-4.33142e-07	1.30331e-06	9.05365e-07	-3.52997e-07	5.52367e-07	7.51712e-07	-2.92436e-07	4.59276e-07	1.02558e-06	-5.57568e-07	4.68010e-07	5.02958e-07	-4.71333e-07	3.16253e-08	1.99488e-07	-9.19513e-08	1.07537e-07	1.24011e-07	-3.54648e-07	-2.30637e-07	7.16882e-07	-2.18023e-07	4.98859e-07
11.526	1.73539e-06	-4.32876e-07	1.30251e-06	9.01185e-07	-3.53131e-07	5.48055e-07	7.49987e-07	-2.91765e-07	4.58222e-07	1.02375e-06	-5.56572e-07	4.67174e-07	5.02489e-07	-4.70893e-07	3.15958e-08	1.98982e-07	-9.17179e-08	1.07264e-07	1.23877e-07	-3.54267e-07	-2.30390e-07	7.15067e-07	-2.17471e-07	4.97596e-07
11.551	1.73430e-06	-4.32604e-07	1.30169e-06	8.96995e-07	-3.53257e-07	5.43738e-07	7.48248e-07	-2.91088e-07	4.57160e-07	1.02190e-06	-5.55567e-07	4.66330e-07	5.02011e-07	-4.70446e-07	3.15658e-08	1.98470e-07	-9.14818e-08	1.06988e-07	1.23743e-07	-3.53878e-07	-2.30136e-07	7.13239e-07	-2.16915e-07	4.96324e-07
11.575	1.73318e-06	-4.32325e-07	1.30085e-06	8.92793e-07	-3.53378e-07	5.39416e-07	7.46496e-07	-2.90406e-07	4.56089e-07	1.02003e-06	-5.54554e-07	4.65480e-07	5.01526e-07	-4.69991e-07	3.15353e-08	1.97952e-07	-9.12430e-08	1.06709e-07	1.23608e-07	-3.53480e-07	-2.29872e-07	7.11398e-07	-2.16355e-07	4.95043e-07
11.600	1.73204e-06	-4.32040e-07	1.30000e-06	8.88581e-07	-3.53492e-07	5.35089e-07	7.44730e-07	-2.89720e-07	4.55011e-07	1.01815e-06	-5.53532e-07	4.64622e-07	5.01032e-07	-4.69528e-07	3.15042e-08	1.97427e-07	-9.10014e-08	1.06426e-07	1.23473e-07	-3.53074e-07	-2.29601e-07	7.09543e-07	-2.15791e-07	4.93752e-07
11.624	1.73087e-06	-4.31749e-07	1.29912e-06	8.84357e-07	-3.53599e-07	5.30758e-07	7.42951e-07	-2.89027e-07	4.53924e-07	1.01626e-06	-5.52501e-07	4.63757e-07	5.00530e-07	-4.69057e-07	3.14726e-08	1.96898e-07	-9.07572e-08	1.06140e-07	1.23338e-07	-3.52659e-07	-2.29321e-07	7.07675e-07	-2.15223e-07	4.92452e-07
11.649	1.72968e-06	-4.31452e-07	1.29823e-06	8.80122e-07	-3.53700e-07	5.26423e-07	7.41158e-07	-2.88330e-07	4.52828e-07	1.01435e-06	-5.51462e-07	4.62885e-07	5.00020e-07	-4.68579e-07	3.14406e-08	1.96362e-07	-9.05102e-08	1.05852e-07	1.23203e-07	-3.52236e-07	-2.29033e-07	7.05793e-07	-2.14651e-07	4.91142e-07
11.674	1.72846e-06	-4.31149e-07	1.29732e-06	8.75877e-07	-3.53794e-07	5.22083e-07	7.39353e-07	-2.87628e-07	4.51725e-07	1.01242e-06	-5.50414e-07	4.62005e-07	4.99501e-07	-4.68093e-07	3.14080e-08	1.95820e-07	-9.02606e-08	1.05560e-07	1.23068e-07	-3.51804e-07	-2.28737e-07	7.03898e-07	-2.14074e-07	4.89824e-07
11.698	1.72722e-06	-4.30839e-07	1.29638e-06	8.71621e-07	-3.53882e-07	5.17740e-07	7.37533e-07	-2.86920e-07	4.50613e-07	1.01048e-06	-5.49358e-07	4.61119e-07	4.98974e-07	-4.67599e-07	3.13748e-08	1.95273e-07	-9.00082e-08	1.05265e-07	1.22933e-07	-3.51364e-07	-2.28432e-07	7.01990e-07	-2.13494e-07	4.88496e-07
11.723	1.72596e-06	-4.30523e-07	1.29543e-06	8.67355e-07	-3.53963e-07	5.13392e-07	7.35701e-07	-2.86207e-07	4.49494e-07	1.00852e-06	-5.48294e-07	4.60225e-07	4.98439e-07	-4.67098e-07	3.13412e-08	1.94719e-07	-8.97532e-08	1.04966e-07	1.22797e-07	-3.50916e-07	-2.28118e-07	7.00068e-07	-2.12910e-07	4.87159e-07
11.747	1.72467e-06	-4.30202e-07	1.29447e-06	8.63079e-07	-3.54038e-07	5.09041e-07	7.33855e-07	-2.85489e-07	4.48366e-07	1.00654e-06	-5.47220e-07	4.59324e-07	4.97896e-07	-4.66589e-07	3.13071e-08	1.94160e-07	-8.94954e-08	1.04665e-07	1.22662e-07	-3.50458e-07	-2.27797e-07	6.98133e-07	-2.12321e-07	4.85812e-07
11.772	1.72335e-06	-4.29874e-07	1.29348e-06	8.58792e-07	-3.54106e-07	5.04686e-07	7.31996e-07	-2.84766e-07	4.47230e-07	1.00456e-06	-5.46139e-07	4.58416e-07	4.97345e-07	-4.66073e-07	3.12724e-08	1.93595e-07	-8.92350e-08	1.04360e-07	1.22526e-07	-3.49993e-07	-2.27467e-07	6.96185e-07	-2.11729e-07	4.84457e-07
11.796	1.72202e-06	-4.29540e-07	1.29248e-06	8.54495e-07	-3.54168e-07	5.00327e-07	7.30124e-07	-2.84037e-07	4.46086e-07	1.00255e-06	-5.45049e-07	4.57501e-07	4.96786e-07	-4.65549e-07	3.12372e-08	1.93024e-07	-8.89719e-08	1.04053e-07	1.22390e-07	-3.49518e-07	-2.27128e-07	6.94224e-07	-2.11132e-07	4.83092e-07
11.821	1.72065e-06	-4.29200e-07	1.29145e-06	8.50188e-07	-3.54223e-07	4.95965e-07	7.28238e-07	-2.83304e-07	4.44934e-07	1.00053e-06	-5.43950e-07	4.56579e-07	4.96218e-07	-4.65017e-07	3.12015e-08	1.92448e-07	-8.87061e-08	1.03742e-07	1.22255e-07	-3.49036e-07	-2.26781e-07	6.92250e-07	-2.10532e-07	4.81718e-07
11.846	1.71926e-06	-4.28854e-07	1.29041e-06	8.45871e-07	-3.54271e-07	4.91600e-07	7.26339e-07	-2.82565e-07	4.43774e-07	9.98494e-07	-5.42844e-07	4.55650e-07	4.95643e-07	-4.64477e-07	3.11653e-08	1.91865e-07	-8.84376e-08	1.03428e-07	1.22119e-07	-3.48545e-07	-2.26426e-07	6.90263e-07	-2.09927e-07	4.80335e-07
11.870	1.71785e-06	-4.28501e-07	1.28935e-06	8.41544e-07	-3.54313e-07	4.87231e-07	7.24428e-07	-2.81821e-07	4.42606e-07	9.96443e-07	-5.41728e-07	4.54714e-07	4.95059e-07	-4.63930e-07	3.11286e-08	1.91277e-07	-8.81665e-08	1.03111e-07	1.21983e-07	-3.48045e-07	-2.26062e-07	6.88262e-07	-2.09319e-07	4.78943e-07
11.895	1.71642e-06	-4.28143e-07	1.28827e-06	8.37208e-07	-3.54348e-07	4.82860e-07	7.22503e-07	-2.81072e-07	4.41430e-07	9.94376e-07	-5.40605e-07	4.53771e-07	4.94467e-07	-4.63376e-07	3.10914e-08	1.90683e-07	-8.78927e-08	1.02790e-07	1.21848e-07	-3.47537e-07	-2.25689e-07	6.86249e-07	-2.08707e-07	4.77542e-07
11.919	1.71495e-06	-4.27779e-07	1.28718e-06	8.32862e-07	-3.54377e-07	4.78485e-07	7.20565e-07	-2.80319e-07	4.40246e-07	9.92294e-07	-5.39473e-07	4.52821e-07	4.93867e-07	-4.62813e-07	3.10537e-08	1.90083e-07	-8.76162e-08	1.02467e-07	1.21712e-07	-3.47020e-07	-2.25308e-07	6.84223e-07	-2.08091e-07	4.76132e-07
11.944	1.71347e-06	-4.27408e-07	1.28606e-06	8.28507e-07	-3.54399e-07	4.74108e-07	7.18614e-07	-2.79560e-07	4.39054e-07	9.90197e-07	-5.38333e-07	4.51864e-07	4.93259e-07	-4.62244e-07	3.10155e-08	1.89478e-07	-8.73371e-08	1.02141e-07	1.21577e-07	-3.46495e-07	-2.24919e-07	6.82183e-07	-2.07470e-07	4.74713e-07
11.969	1.71196e-06	-4.27032e-07	1.28493e-06	8.24143e-07	-3.54415e-07	4.69728e-07	7.16649e-07	-2.78795e-07	4.37854e-07	9.88085e-07	-5.37184e-07	4.50900e-07	4.92643e-07	-4.61666e-07	3.09767e-08	1.88866e-07	-8.70553e-08	1.01811e-07	1.21441e-07	-3.45962e-07	-2.24521e-07	6.80132e-07	-2.06846e-07	4.73285e-07
11.993	1.71042e-06	-4.26649e-07	1.28378e-06	8.19769e-07	-3.54424e-07	4.65346e-07	7.14672e-07	-2.78026e-07	4.36646e-07	9.85957e-07	-5.36028e-07	4.49929e-07	4.92019e-07	-4.61081e-07	3.09375e-08	1.88249e-07	-8.67709e-08	1.01478e-07	1.21306e-07	-3.45420e-07	-2.24114e-07	6.78067e-07	-2.06218e-07	4.71848e-07
12.018	1.70887e-06	-4.26260e-07	1.28261e-06	8.15387e-07	-3.54426e-07	4.60961e-07	7.12682e-07	-2.77252e-07	4.35430e-07	9.83814e-07	-5.34863e-07	4.48952e-07	4.91387e-07	-4.60489e-07	3.08977e-08	1.87627e-07	-8.64838e-08	1.01143e-07	1.21170e-07	-3.44869e-07	-2.23699e-07	6.75989e-07	-2.05587e-07	4.70403e-07
12.042	1.70728e-06	-4.25865e-07	1.28142e-06	8.10996e-07	-3.54422e-07	4.56573e-07	7.10679e-07	-2.76473e-07	4.34206e-07	9.81657e-07	-5.33690e-07	4.47967e-07	4.90746e-07	-4.59889e-07	3.08575e-08	1.86998e-07	-8.61941e-08	1.00804e-07	1.21035e-07	-3.44310e-07	-2.23275e-07	6.73899e-07	-2.04951e-07	4.68948e-07
12.067	1.70568e-06	-4.25464e-07	1.28021e-06	8.06595e-07	-3.54411e-07	4.52184e-07	7.08664e-07	-2.75689e-07	4.32975e-07	9.79484e-07	-5.32508e-07	4.46975e-07	4.90098e-07	-4.59281e-07	3.08167e-08	1.86364e-07	-8.59017e-08	1.00462e-07	1.20900e-07	-3.43743e-07	-2.22843e-07	6.71796e-07	-2.04311e-07	4.67485e-07
12.091	1.70404e-06	-4.25058e-07	1.27899e-06	8.02186e-07	-3.54394e-07	4.47793e-07	7.06635e-07	-2.74900e-07	4.31735e-07	9.77296e-07	-5.31319e-07	4.45977e-07	4.89442e-07	-4.58666e-07	3.07754e-08	1.85724e-07	-8.56068e-08	1.00117e-07	1.20766e-07	-3.43167e-07	-2.22402e-07	6.69681e-07	-2.03668e-07	4.66013e-07
12.116	1.70239e-06	-4.24645e-07	1.27774e-06	7.97769e-07	-3.54370e-07	4.43399e-07	7.04594e-07	-2.74105e-07	4.30488e-07	9.75093e-07	-5.30121e-07	4.44972e-07	4.88778e-07	-4.58044e-07	3.07337e-08	1.85078e-07	-8.53091e-08	9.97690e-08	1.20631e-07	-3.42583e-07	-2.21952e-07	6.67553e-07	-2.03021e-07	4.64532e-07
12.141	1.70071e-06	-4.24226e-07	1.27648e-06	7.93343e-07	-3.54339e-07	4.39004e-07	7.02539e-07	-2.73306e-07	4.29233e-07	9.72875e-07	-5.28916e-07	4.43960e-07	4.88105e-07	-4.57414e-07	3.06914e-08	1.84427e-07	-8.50089e-08	9.94179e-08	1.20497e-07	-3.41991e-07	-2.21494e-07	6.65412e-07	-2.02370e-07	4.63042e-07
12.165	1.69901e-06	-4.23801e-07	1.27521e-06	7.88909e-07	-3.54301e-07	4.34607e-07	7.00472e-07	-2.72502e-07	4.27970e-07	9.70643e-07	-5.27702e-07	4.42941e-07	4.87425e-07	-4.56777e-07	3.06486e-08	1.83770e-07	-8.47061e-08	9.90637e-08	1.20362e-07	-3.41390e-07	-2.21028e-07	6.63259e-07	-2.01715e-07	4.61544e-07
12.190	1.69728e-06	-4.23370e-07	1.27391e-06	7.84466e-07	-3.54257e-07	4.30209e-07	6.98393e-07	-2.71693e-07	4.26699e-07	9.68396e-07	-5.26480e-07	4.41915e-07	4.86737e-07	-4.56132e-07	3.06054e-08	1.83107e-07	-8.44006e-08	9.87065e-08	1.20228e-07	-3.40781e-07	-2.20552e-07	6.61094e-07	-2.01056e-07	4.60037e-07
12.214	1.69553e-06	-4.22933e-07	1.27259e-06	7.80016e-07	-3.54207e-07	4.25809e-07	6.96300e-07	-2.70879e-07	4.25421e-07	9.66134e-07	-5.25250e-07	4.40883e-07	4.86041e-07	-4.55480e-07	3.05616e-08	1.82439e-07	-8.40926e-08	9.83462e-08	1.20095e-07	-3.40163e-07	-2.20068e-07	6.58916e-07	-2.00394e-07	4.58522e-07
12.239	1.69375e-06	-4.22490e-07	1.27126e-06	7.75558e-07	-3.54149e-07	4.21408e-07	6.94195e-07	-2.70060e-07	4.24135e-07	9.63857e-07	-5.24013e-07	4.39844e-07	4.85337e-07	-4.54820e-07	3.05173e-08	1.81765e-07	-8.37820e-08	9.79829e-08	1.19961e-07	-3.39537e-07	-2.19576e-07	6.56726e-07	-1.99728e-07	4.56998e-07
12.263	1.69195e-06	-4.22041e-07	1.26991e-06	7.71091e-07	-3.54086e-07	4.17006e-07	6.92077e-07	-2.69236e-07	4.22841e-07	9.61565e-07	-5.22767e-07	4.38799e-07	4.84625e-07	-4.54153e-07	3.04726e-08	1.81085e-07	-8.34687e-08	9.76166e-08	1.19828e-07	-3.38902e-07	-2.19075e-07	6.54523e-07	-1.99058e-07	4.55465e-07
12.288	1.69013e-06	-4.21586e-07	1.26854e-06	7.66617e-07	-3.54015e-07	4.12602e-07	6.89947e-07	-2.68408e-07	4.21540e-07	9.59259e-07	-5.21513e-07	4.37746e-07	4.83906e-07	-4.53478e-07	3.04273e-08	1.80400e-07	-8.31529e-08	9.72473e-08	1.19695e-07	-3.38260e-07	-2.18565e-07	6.52309e-07	-1.98385e-07	4.53924e-07
12.313	1.68828e-06	-4.21125e-07	1.26715e-06	7.62136e-07	-3.53938e-07	4.08198e-07	6.87804e-07	-2.67574e-07	4.20230e-07	9.56939e-07	-5.20251e-07	4.36687e-07	4.83178e-07	-4.52796e-07	3.03816e-08	1.79709e-07	-8.28345e-08	9.68749e-08	1.19562e-07	-3.37609e-07	-2.18046e-07	6.50082e-07	-1.97707e-07	4.52375e-07
12.337	1.68641e-06	-4.20658e-07	1.26575e-06	7.57647e-07	-3.53854e-07	4.03793e-07	6.85649e-07	-2.66736e-07	4.18914e-07	9.54604e-07	-5.18982e-07	4.35622e-07	4.82443e-07	-4.52107e-07	3.03353e-08	1.79013e-07	-8.25136e-08	9.64995e-08	1.19430e-07	-3.36949e-07	-2.17519e-07	6.47843e-07	-1.97026e-07	4.50817e-07
12.362	1.68451e-06	-4.20185e-07	1.26433e-06	7.53150e-07	-3.53763e-07	3.99387e-07	6.83481e-07	-2.65892e-07	4.17589e-07	9.52254e-07	-5.17705e-07	4.34549e-07	4.81699e-07	-4.51411e-07	3.02886e-08	1.78311e-07	-8.21900e-08	9.61212e-08	1.19298e-07	-3.36281e-07	-2.16984e-07	6.45592e-07	-1.96342e-07	4.49250e-07
12.386	1.68259e-06	-4.19706e-07	1.26289e-06	7.48647e-07	-3.53666e-07	3.94980e-07	6.81301e-07	-2.65044e-07	4.16257e-07	9.49890e-07	-5.16419e-07	4.33471e-07	4.80948e-07	-4.50707e-07	3.02414e-08	1.77604e-07	-8.18639e-08	9.57398e-08	1.19166e-07	-3.35605e-07	-2.16439e-07	6.43329e-07	-1.95654e-07	4.47675e-07
12.411	1.68065e-06	-4.19222e-07	1.26143e-06	7.44136e-07	-3.53562e-07	3.90573e-07	6.79109e-07	-2.64191e-07	4.14918e-07	9.47511e-07	-5.15126e-07	4.32385e-07	4.80189e-07	-4.49996e-07	3.01937e-08	1.76891e-07	-8.15353e-08	9.53555e-08	1.19035e-07	-3.34921e-07	-2.15886e-07	6.41054e-07	-1.94962e-07	4.46092e-07
12.435	1.67868e-06	-4.18731e-07	1.25995e-06	7.39618e-07	-3.53452e-07	3.86166e-07	6.76904e-07	-2.63333e-07	4.13571e-07	9.45119e-07	-5.13825e-07	4.31293e-07	4.79423e-07	-4.49277e-07	3.01455e-08	1.76172e-07	-8.12041e-08	9.49682e-08	1.18904e-07	-3.34229e-07	-2.15325e-07	6.38767e-07	-1.94266e-07	4.44501e-07
12.460	1.67669e-06	-4.18234e-07	1.25846e-06	7.35093e-07	-3.53335e-07	3.81759e-07	6.74687e-07	-2.62471e-07	4.12216e-07	9.42712e-07	-5.12517e-07	4.30195e-07	4.78648e-07	-4.48552e-07	3.00968e-08	1.75448e-07	-8.08704e-08	9.45779e-08	1.18773e-07	-3.33528e-07	-2.14755e-07	6.36469e-07	-1.93567e-07	4.42901e-07
12.485	1.67468e-06	-4.17732e-07	1.25694e-06	7.30562e-07	-3.53211e-07	3.77351e-07	6.72457e-07	-2.61604e-07	4.10854e-07	9.40291e-07	-5.11201e-07	4.29090e-07	4.77866e-07	-4.47819e-07	3.00476e-08	1.74719e-07	-8.05342e-08	9.41847e-08	1.18643e-07	-3.32819e-07	-2.14176e-07	6.34158e-07	-1.92865e-07	4.41294e-07
12.509	1.67264e-06	-4.17224e-07	1.25542e-06	7.26024e-07	-3.53080e-07	3.72943e-07	6.70216e-07	-2.60732e-07	4.09484e-07	9.37855e-07	-5.09877e-07	4.27979e-07	4.77076e-07	-4.47078e-07	2.99979e-08	1.73984e-07	-8.01954e-08	9.37885e-08	1.18513e-07	-3.32101e-07	-2.13588e-07	6.31836e-07	-1.92158e-07	4.39678e-07
12.534	1.67058e-06	-4.16709e-07	1.25387e-06	7.21479e-07	-3.52943e-07	3.68535e-07	6.67962e-07	-2.59855e-07	4.08107e-07	9.35406e-07	-5.08545e-07	4.26861e-07	4.76279e-07	-4.46331e-07	2.99478e-08	1.73244e-07	-7.98542e-08	9.33894e-08	1.18384e-07	-3.31376e-07	-2.12992e-07	6.29502e-07	-1.91448e-07	4.38053e-07
12.558	1.66849e-06	-4.16189e-07	1.25230e-06	7.16928e-07	-3.52800e-07	3.64128e-07	6.65696e-07	-2.58973e-07	4.06723e-07	9.32942e-07	-5.07206e-07	4.25737e-07	4.75474e-07	-4.45576e-07	2.98971e-08	1.72498e-07	-7.95104e-08	9.29873e-08	1.18255e-07	-3.30642e-07	-2.12387e-07	6.27156e-07	-1.90735e-07	4.36421e-07
12.583	1.66638e-06	-4.15663e-07	1.25072e-06	7.12370e-07	-3.52649e-07	3.59721e-07	6.63418e-07	-2.58087e-07	4.05331e-07	9.30465e-07	-5.05859e-07	4.24606e-07	4.74661e-07	-4.44815e-07	2.98460e-08	1.71746e-07	-7.91641e-08	9.25824e-08	1.18127e-07	-3.29900e-07	-2.11774e-07	6.24799e-07	-1.90018e-07	4.34781e-07
12.607	1.66425e-06	-4.15131e-07	1.24912e-06	7.07807e-07	-3.52492e-07	3.55314e-07	6.61128e-07	-2.57196e-07	4.03932e-07	9.27973e-07	-5.04504e-07	4.23469e-07	4.73840e-07	-4.44046e-07	2.97944e-08	1.70990e-07	-7.88153e-08	9.21745e-08	1.17999e-07	-3.29150e-07	-2.11152e-07	6.22430e-07	-1.89298e-07	4.33133e-07
12.632	1.66210e-06	-4.14594e-07	1.24750e-06	7.03237e-07	-3.52329e-07	3.50908e-07	6.58826e-07	-2.56301e-07	4.02525e-07	9.25468e-07	-5.03142e-07	4.22326e-07	4.73012e-07	-4.43270e-07	2.97424e-08	1.70228e-07	-7.84641e-08	9.17637e-08	1.17871e-07	-3.28392e-07	-2.10521e-07	6.20050e-07	-1.88574e-07	4.31476e-07
12.657	1.65992e-06	-4.14050e-07	1.24587e-06	6.98661e-07	-3.52158e-07	3.46503e-07	6.56512e-07	-2.55400e-07	4.01111e-07	9.22949e-07	-5.01773e-07	4.21176e-07	4.72176e-07	-4.42486e-07	2.96898e-08	1.69460e-07	-7.81104e-08	9.13500e-08	1.17744e-07	-3.27626e-07	-2.09882e-07	6.17659e-07	-1.87847e-07	4.29812e-07
12.681	1.65771e-06	-4.13501e-07	1.24421e-06	6.94080e-07	-3.51981e-07	3.42099e-07	6.54186e-07	-2.54495e-07	3.99690e-07	9.20416e-07	-5.00395e-07	4.20021e-07	4.71333e-07	-4.41696e-07	2.96368e-08	1.68688e-07	-7.77542e-08	9.09335e-08	1.17617e-07	-3.26852e-07	-2.09234e-07	6.15256e-07	-1.87116e-07	4.28140e-07
12.706	1.65549e-06	-4.12946e-07	1.24254e-06	6.89493e-07	-3.51798e-07	3.37695e-07	6.51848e-07	-2.53586e-07	3.98262e-07	9.17869e-07	-4.99011e-07	4.18858e-07	4.70482e-07	-4.40899e-07	2.95833e-08	1.67910e-07	-7.73956e-08	9.05140e-08	1.17491e-07	-3.26069e-07	-2.08578e-07	6.12841e-07	-1.86382e-07	4.26460e-07
12.730	1.65324e-06	-4.12385e-07	1.24086e-06	6.84900e-07	-3.51608e-07	3.33292e-07	6.49498e-07	-2.52672e-07	3.96826e-07	9.15309e-07	-4.97619e-07	4.17690e-07	4.69624e-07	-4.40094e-07	2.95293e-08	1.67126e-07	-7.70345e-08	9.00918e-08	1.17366e-07	-3.25279e-07	-2.07913e-07	6.10416e-07	-1.85644e-07	4.24772e-07
12.755	1.65097e-06	-4.11818e-07	1.23915e-06	6.80302e-07	-3.51411e-07	3.28891e-07	6.47136e-07	-2.51753e-07	3.95383e-07	9.12735e-07	-4.96220e-07	4.16515e-07	4.68758e-07	-4.39283e-07	2.94749e-08	1.66338e-07	-7.66709e-08	8.96666e-08	1.17241e-07	-3.24480e-07	-2.07239e-07	6.07979e-07	-1.84903e-07	4.23076e-07
12.780	1.64867e-06	-4.11245e-07	1.23743e-06	6.75698e-07	-3.51207e-07	3.24491e-07	6.44763e-07	-2.50830e-07	3.93933e-07	9.10147e-07	-4.94813e-07	4.15335e-07	4.67884e-07	-4.38464e-07	2.94199e-08	1.65544e-07	-7.63050e-08	8.92386e-08	1.17116e-07	-3.23674e-07	-2.06557e-07	6.05532e-07	-1.84158e-07	4.21373e-07
12.804	1.64635e-06	-4.10667e-07	1.23569e-06	6.71089e-07	-3.50997e-07	3.20092e-07	6.42378e-07	-2.49902e-07	3.92476e-07	9.07546e-07	-4.93399e-07	4.14148e-07	4.67004e-07	-4.37639e-07	2.93646e-08	1.64744e-07	-7.59366e-08	8.88078e-08	1.16992e-07	-3.22859e-07	-2.05867e-07	6.03073e-07	-1.83411e-07	4.19662e-07
12.829	1.64401e-06	-4.10083e-07	1.23393e-06	6.66475e-07	-3.50781e-07	3.15694e-07	6.39982e-07	-2.48970e-07	3.91012e-07	9.04932e-07	-4.91977e-07	4.12955e-07	4.66115e-07	-4.36807e-07	2.93087e-08	1.63940e-07	-7.55658e-08	8.83742e-08	1.16869e-07	-3.22037e-07	-2.05168e-07	6.00603e-07	-1.82659e-07	4.17943e-07
12.853	1.64165e-06	-4.09493e-07	1.23216e-06	6.61856e-07	-3.50557e-07	3.11299e-07	6.37573e-07	-2.48033e-07	3.89541e-07	9.02304e-07	-4.90549e-07	4.11755e-07	4.65220e-07	-4.35967e-07	2.92524e-08	1.63130e-07	-7.51926e-08	8.79377e-08	1.16746e-07	-3.21206e-07	-2.04460e-07	5.98122e-07	-1.81905e-07	4.16217e-07
12.878	1.63926e-06	-4.08898e-07	1.23036e-06	6.57232e-07	-3.50328e-07	3.06904e-07	6.35153e-07	-2.47091e-07	3.88062e-07	8.99663e-07	-4.89113e-07	4.10550e-07	4.64316e-07	-4.35121e-07	2.91956e-08	1.62316e-07	-7.48170e-08	8.74985e-08	1.16624e-07	-3.20368e-07	-2.03744e-07	5.95630e-07	-1.81147e-07	4.14483e-07
12.902	1.63685e-06	-4.08297e-07	1.22855e-06	6.52603e-07	-3.50091e-07	3.02512e-07	6.32722e-07	-2.46146e-07	3.86577e-07	8.97008e-07	-4.87670e-07	4.09339e-07	4.63406e-07	-4.34268e-07	2.91383e-08	1.61496e-07	-7.44391e-08	8.70564e-08	1.16502e-07	-3.19521e-07	-2.03019e-07	5.93128e-07	-1.80386e-07	4.12742e-07
12.927	1.63442e-06	-4.07690e-07	1.22673e-06	6.47970e-07	-3.49848e-07	2.98122e-07	6.30279e-07	-2.45195e-07	3.85084e-07	8.94341e-07	-4.86219e-07	4.08121e-07	4.62488e-07	-4.33407e-07	2.90806e-08	1.60670e-07	-7.40587e-08	8.66116e-08	1.16381e-07	-3.18667e-07	-2.02286e-07	5.90615e-07	-1.79622e-07	4.10993e-07
12.952	1.63196e-06	-4.07077e-07	1.22488e-06	6.43332e-07	-3.49598e-07	2.93733e-07	6.27825e-07	-2.44240e-07	3.83585e-07	8.91660e-07	-4.84762e-07	4.06898e-07	4.61563e-07	-4.32541e-07	2.90225e-08	1.59840e-07	-7.36760e-08	8.61641e-08	1.16261e-07	-3.17805e-07	-2.01544e-07	5.88091e-07	-1.78854e-07	4.09236e-07
12.976	1.62948e-06	-4.06459e-07	1.22302e-06	6.38689e-07	-3.49342e-07	2.89347e-07	6.25359e-07	-2.43281e-07	3.82078e-07	8.88966e-07	-4.83297e-07	4.05669e-07	4.60631e-07	-4.31667e-07	2.89638e-08	1.59005e-07	-7.32910e-08	8.57137e-08	1.16141e-07	-3.16935e-07	-2.00794e-07	5.85556e-07	-1.78083e-07	4.07473e-07
13.001	1.62698e-06	-4.05835e-07	1.22115e-06	6.34043e-07	-3.49079e-07	2.84963e-07	6.22883e-07	-2.42318e-07	3.80565e-07	8.86259e-07	-4.81826e-07	4.04433e-07	4.59691e-07	-4.30786e-07	2.89047e-08	1.58164e-07	-7.29036e-08	8.52607e-08	1.16022e-07	-3.16057e-07	-2.00035e-07	5.83011e-07	-1.77309e-07	4.05702e-07
13.025	1.62446e-06	-4.05205e-07	1.21925e-06	6.29391e-07	-3.48810e-07	2.80581e-07	6.20394e-07	-2.41350e-07	3.79045e-07	8.83539e-07	-4.80347e-07	4.03192e-07	4.58744e-07	-4.29899e-07	2.88452e-08	1.57319e-07	-7.25138e-08	8.48049e-08	1.15903e-07	-3.15172e-07	-1.99268e-07	5.80455e-07	-1.76532e-07	4.03923e-07
13.050	1.62191e-06	-4.04570e-07	1.21734e-06	6.24736e-07	-3.48534e-07	2.76202e-07	6.17895e-07	-2.40377e-07	3.77518e-07	8.80806e-07	-4.78861e-07	4.01945e-07	4.57790e-07	-4.29005e-07	2.87852e-08	1.56468e-07	-7.21218e-08	8.43463e-08	1.15786e-07	-3.14278e-07	-1.98493e-07	5.77889e-07	-1.75752e-07	4.02137e-07
13.074	1.61934e-06	-4.03929e-07	1.21541e-06	6.20077e-07	-3.48252e-07	2.71826e-07	6.15384e-07	-2.39401e-07	3.75984e-07	8.78061e-07	-4.77368e-07	4.00692e-07	4.56828e-07	-4.28104e-07	2.87248e-08	1.55613e-07	-7.17274e-08	8.38851e-08	1.15668e-07	-3.13377e-07	-1.97709e-07	5.75312e-07	-1.74968e-07	4.00344e-07
13.099	1.61675e-06	-4.03283e-07	1.21347e-06	6.15414e-07	-3.47963e-07	2.67452e-07	6.12862e-07	-2.38420e-07	3.74443e-07	8.75302e-07	-4.75869e-07	3.99433e-07	4.55860e-07	-4.27196e-07	2.86639e-08	1.54752e-07	-7.13307e-08	8.34212e-08	1.15552e-07	-3.12469e-07	-1.96917e-07	5.72726e-07	-1.74181e-07	3.98544e-07
13.124	1.61414e-06	-4.02631e-07	1.21151e-06	6.10747e-07	-3.47667e-07	2.63080e-07	6.10330e-07	-2.37434e-07	3.72895e-07	8.72531e-07	-4.74362e-07	3.98169e-07	4.54884e-07	-4.26282e-07	2.86025e-08	1.53886e-07	-7.09317e-08	8.29546e-08	1.15436e-07	-3.11552e-07	-1.96116e-07	5.70129e-07	-1.73391e-07	3.96737e-07
13.148	1.61150e-06	-4.01973e-07	1.20953e-06	6.06077e-07	-3.47365e-07	2.58712e-07	6.07786e-07	-2.36445e-07	3.71341e-07	8.69747e-07	-4.72849e-07	3.96898e-07	4.53901e-07	-4.25361e-07	2.85407e-08	1.53016e-07	-7.05305e-08	8.24853e-08	1.15320e-07	-3.10628e-07	-1.95307e-07	5.67521e-07	-1.72598e-07	3.94923e-07
13.173	1.60884e-06	-4.01310e-07	1.20753e-06	6.01403e-07	-3.47056e-07	2.54347e-07	6.05231e-07	-2.35451e-07	3.69780e-07	8.66951e-07	-4.71328e-07	3.95622e-07	4.52912e-07	-4.24433e-07	2.84785e-08	1.52140e-07	-7.01270e-08	8.20134e-08	1.15206e-07	-3.09696e-07	-1.94490e-07	5.64904e-07	-1.71802e-07	3.93101e-07
13.197	1.60616e-06	-4.00641e-07	1.20552e-06	5.96726e-07	-3.46741e-07	2.49985e-07	6.02665e-07	-2.34453e-07	3.68213e-07	8.64142e-07	-4.69801e-07	3.94340e-07	4.51915e-07	-4.23499e-07	2.84158e-08	1.51260e-07	-6.97212e-08	8.15389e-08	1.15092e-07	-3.08757e-07	-1.93665e-07	5.62276e-07	-1.71003e-07	3.91273e-07
13.222	1.60346e-06	-3.99967e-07	1.20349e-06	5.92045e-07	-3.46420e-07	2.45626e-07	6.00088e-07	-2.33450e-07	3.66638e-07	8.61320e-07	-4.68267e-07	3.93053e-07	4.50911e-07	-4.22558e-07	2.83527e-08	1.50375e-07	-6.93131e-08	8.10617e-08	1.14979e-07	-3.07810e-07	-1.92831e-07	5.59639e-07	-1.70201e-07	3.89438e-07
13.246	1.60073e-06	-3.99287e-07	1.20144e-06	5.87361e-07	-3.46091e-07	2.41270e-07	5.97501e-07	-2.32444e-07	3.65057e-07	8.58486e-07	-4.66727e-07	3.91760e-07	4.49900e-07	-4.21611e-07	2.82891e-08	1.49485e-07	-6.89029e-08	8.05819e-08	1.14866e-07	-3.06855e-07	-1.91989e-07	5.56991e-07	-1.69396e-07	3.87595e-07
13.271	1.59798e-06	-3.98601e-07	1.19938e-06	5.82674e-07	-3.45757e-07	2.36918e-07	5.94903e-07	-2.31433e-07	3.63470e-07	8.55640e-07	-4.65179e-07	3.90461e-07	4.48882e-07	-4.20657e-07	2.82251e-08	1.48590e-07	-6.84904e-08	8.00994e-08	1.14754e-07	-3.05893e-07	-1.91139e-07	5.54334e-07	-1.68588e-07	3.85746e-07
13.296	1.59521e-06	-3.97910e-07	1.19730e-06	5.77984e-07	-3.45416e-07	2.32569e-07	5.92294e-07	-2.30418e-07	3.61876e-07	8.52781e-07	-4.63625e-07	3.89156e-07	4.47857e-07	-4.19696e-07	2.81606e-08	1.47690e-07	-6.80757e-08	7.96144e-08	1.14643e-07	-3.04924e-07	-1.90280e-07	5.51667e-07	-1.67777e-07	3.83890e-07
13.320	1.59242e-06	-3.97214e-07	1.19521e-06	5.73292e-07	-3.45068e-07	2.28224e-07	5.89674e-07	-2.29399e-07	3.60275e-07	8.49911e-07	-4.62064e-07	3.87846e-07	4.46825e-07	-4.18729e-07	2.80958e-08	1.46786e-07	-6.76588e-08	7.91269e-08	1.14533e-07	-3.03947e-07	-1.89414e-07	5.48990e-07	-1.66963e-07	3.82028e-07
13.345	1.58961e-06	-3.96512e-07	1.19310e-06	5.68596e-07	-3.44714e-07	2.23882e-07	5.87044e-07	-2.28375e-07	3.58668e-07	8.47028e-07	-4.60497e-07	3.86531e-07	4.45787e-07	-4.17756e-07	2.80305e-08	1.45876e-07	-6.72397e-08	7.86367e-08	1.14423e-07	-3.02962e-07	-1.88539e-07	5.46304e-07	-1.66146e-07	3.80158e-07
13.369	1.58677e-06	-3.95805e-07	1.19097e-06	5.63898e-07	-3.44354e-07	2.19545e-07	5.84403e-07	-2.27348e-07	3.57055e-07	8.44133e-07	-4.58923e-07	3.85210e-07	4.44741e-07	-4.16776e-07	2.79647e-08	1.44962e-07	-6.68184e-08	7.81440e-08	1.14314e-07	-3.01970e-07	-1.87656e-07	5.43608e-07	-1.65326e-07	3.78282e-07
13.394	1.58392e-06	-3.95092e-07	1.18882e-06	5.59197e-07	-3.43987e-07	2.15211e-07	5.81752e-07	-2.26317e-07	3.55435e-07	8.41226e-07	-4.57343e-07	3.83883e-07	4.43689e-07	-4.15790e-07	2.78985e-08	1.44044e-07	-6.63949e-08	7.76488e-08	1.14206e-07	-3.00971e-07	-1.86765e-07	5.40902e-07	-1.64503e-07	3.76399e-07
13.418	1.58104e-06	-3.94374e-07	1.18666e-06	5.54494e-07	-3.43613e-07	2.10881e-07	5.79090e-07	-2.25281e-07	3.53809e-07	8.38307e-07	-4.55756e-07	3.82551e-07	4.42629e-07	-4.14798e-07	2.78319e-08	1.43120e-07	-6.59693e-08	7.71511e-08	1.14099e-07	-2.99965e-07	-1.85866e-07	5.38187e-07	-1.63677e-07	3.74510e-07
13.443	1.57814e-06	-3.93651e-07	1.18449e-06	5.49789e-07	-3.43234e-07	2.06556e-07	5.76418e-07	-2.24242e-07	3.52176e-07	8.35376e-07	-4.54162e-07	3.81213e-07	4.41564e-07	-4.13799e-07	2.77649e-08	1.42192e-07	-6.55416e-08	7.66508e-08	1.13992e-07	-2.98951e-07	-1.84959e-07	5.35463e-07	-1.62849e-07	3.72614e-07
13.468	1.57521e-06	-3.92922e-07	1.18229e-06	5.45082e-07	-3.42847e-07	2.02234e-07	5.73735e-07	-2.23198e-07	3.50537e-07	8.32433e-07	-4.52563e-07	3.79871e-07	4.40491e-07	-4.12793e-07	2.76975e-08	1.41260e-07	-6.51117e-08	7.61481e-08	1.13886e-07	-2.97930e-07	-1.84044e-07	5.32729e-07	-1.62017e-07	3.70712e-07
13.492	1.57227e-06	-3.92188e-07	1.18008e-06	5.40372e-07	-3.42455e-07	1.97917e-07	5.71043e-07	-2.22151e-07	3.48892e-07	8.29479e-07	-4.50956e-07	3.78522e-07	4.39412e-07	-4.11782e-07	2.76296e-08	1.40323e-07	-6.46797e-08	7.56429e-08	1.13781e-07	-2.96901e-07	-1.83121e-07	5.29986e-07	-1.61183e-07	3.68803e-07
13.517	1.56930e-06	-3.91448e-07	1.17786e-06	5.35661e-07	-3.42056e-07	1.93605e-07	5.68340e-07	-2.21099e-07	3.47241e-07	8.26513e-07	-4.49344e-07	3.77169e-07	4.38326e-07	-4.10764e-07	2.75613e-08	1.39381e-07	-6.42456e-08	7.51352e-08	1.13676e-07	-2.95866e-07	-1.82190e-07	5.27234e-07	-1.60346e-07	3.66888e-07
13.541	1.56632e-06	-3.90703e-07	1.17562e-06	5.30947e-07	-3.41651e-07	1.89297e-07	5.65626e-07	-2.20044e-07	3.45583e-07	8.23535e-07	-4.47725e-07	3.75810e-07	4.37233e-07	-4.09740e-07	2.74926e-08	1.38434e-07	-6.38094e-08	7.46251e-08	1.13572e-07	-2.94823e-07	-1.81251e-07	5.24473e-07	-1.59506e-07	3.64967e-07
13.566	1.56331e-06	-3.89953e-07	1.17336e-06	5.26232e-07	-3.41239e-07	1.84993e-07	5.62903e-07	-2.18984e-07	3.43919e-07	8.20546e-07	-4.46100e-07	3.74446e-07	4.36134e-07	-4.08710e-07	2.74235e-08	1.37484e-07	-6.33712e-08	7.41125e-08	1.13469e-07	-2.93773e-07	-1.80304e-07	5.21703e-07	-1.58664e-07	3.63039e-07
13.591	1.56028e-06	-3.89197e-07	1.17108e-06	5.21515e-07	-3.40821e-07	1.80694e-07	5.60170e-07	-2.17921e-07	3.42249e-07	8.17545e-07	-4.44468e-07	3.73077e-07	4.35028e-07	-4.07674e-07	2.73540e-08	1.36528e-07	-6.29308e-08	7.35975e-08	1.13367e-07	-2.92716e-07	-1.79349e-07	5.18924e-07	-1.57819e-07	3.61105e-07
13.615	1.55723e-06	-3.88436e-07	1.16879e-06	5.16797e-07	-3.40397e-07	1.76401e-07	5.57427e-07	-2.16854e-07	3.40573e-07	8.14533e-07	-4.42831e-07	3.71702e-07	4.33915e-07	-4.06631e-07	2.72840e-08	1.35569e-07	-6.24884e-08	7.30802e-08	1.13266e-07	-2.91652e-07	-1.78386e-07	5.16136e-07	-1.56971e-07	3.59165e-07
13.640	1.55416e-06	-3.87670e-07	1.16649e-06	5.12078e-07	-3.39966e-07	1.72112e-07	5.54673e-07	-2.15783e-07	3.38891e-07	8.11509e-07	-4.41187e-07	3.70322e-07	4.32797e-07	-4.05583e-07	2.72137e-08	1.34604e-07	-6.20440e-08	7.25604e-08	1.13165e-07	-2.90581e-07	-1.77416e-07	5.13339e-07	-1.56120e-07	3.57219e-07
13.664	1.55107e-06	-3.86899e-07	1.16417e-06	5.07357e-07	-3.39529e-07	1.67828e-07	5.51910e-07	-2.14708e-07	3.37203e-07	8.08474e-07	-4.39537e-07	3.68937e-07	4.31671e-07	-4.04528e-07	2.71429e-08	1.33636e-07	-6.15975e-08	7.20383e-08	1.13065e-07	-2.89503e-07	-1.76438e-07	5.10533e-07	-1.55267e-07	3.55266e-07
13.689	1.54795e-06	-3.86122e-07	1.16183e-06	5.02635e-07	-3.39086e-07	1.63549e-07	5.49137e-07	-2.13629e-07	3.35509e-07	8.05429e-07	-4.37881e-07	3.67547e-07	4.30539e-07	-4.03468e-07	2.70717e-08	1.32663e-07	-6.11491e-08	7.15138e-08	1.12966e-07	-2.88418e-07	-1.75452e-07	5.07719e-07	-1.54411e-07	3.53308e-07
13.713	1.54482e-06	-3.85340e-07	1.15948e-06	4.97911e-07	-3.38636e-07	1.59275e-07	5.46355e-07	-2.12546e-07	3.33808e-07	8.02371e-07	-4.36219e-07	3.66152e-07	4.29401e-07	-4.02401e-07	2.70002e-08	1.31686e-07	-6.06986e-08	7.09870e-08	1.12867e-07	-2.87326e-07	-1.74458e-07	5.04896e-07	-1.53553e-07	3.51344e-07
13.738	1.54166e-06	-3.84553e-07	1.15711e-06	4.93187e-07	-3.38180e-07	1.55007e-07	5.43562e-07	-2.11460e-07	3.32102e-07	7.99303e-07	-4.34551e-07	3.64752e-07	4.28256e-07	-4.01328e-07	2.69282e-08	1.30704e-07	-6.02461e-08	7.04578e-08	1.12770e-07	-2.86227e-07	-1.73457e-07	5.02065e-07	-1.52691e-07	3.49373e-07
13.763	1.53849e-06	-3.83761e-07	1.15473e-06	4.88462e-07	-3.37718e-07	1.50744e-07	5.40760e-07	-2.10370e-07	3.30390e-07	7.96224e-07	-4.32877e-07	3.63347e-07	4.27106e-07	-4.00250e-07	2.68558e-08	1.29718e-07	-5.97917e-08	6.99264e-08	1.12673e-07	-2.85121e-07	-1.72448e-07	4.99225e-07	-1.51828e-07	3.47397e-07
13.787	1.53529e-06	-3.82963e-07	1.15233e-06	4.83737e-07	-3.37250e-07	1.46487e-07	5.37949e-07	-2.09276e-07	3.28673e-07	7.93134e-07	-4.31197e-07	3.61937e-07	4.25948e-07	-3.99165e-07	2.67831e-08	1.28728e-07	-5.93353e-08	6.93926e-08	1.12577e-07	-2.84008e-07	-1.71432e-07	4.96377e-07	-1.50962e-07	3.45415e-07
13.812	1.53207e-06	-3.82161e-07	1.14991e-06	4.79010e-07	-3.36776e-07	1.42235e-07	5.35128e-07	-2.08179e-07	3.26949e-07	7.90033e-07	-4.29511e-07	3.60522e-07	4.24785e-07	-3.98075e-07	2.67099e-08	1.27734e-07	-5.88770e-08	6.88566e-08	1.12481e-07	-2.82889e-07	-1.70408e-07	4.93521e-07	-1.50093e-07	3.43428e-07
13.836	1.52884e-06	-3.81353e-07	1.14748e-06	4.74283e-07	-3.36295e-07	1.37989e-07	5.32297e-07	-2.07078e-07	3.25220e-07	7.86922e-07	-4.27820e-07	3.59102e-07	4.23615e-07	-3.96979e-07	2.66363e-08	1.26735e-07	-5.84167e-08	6.83183e-08	1.12387e-07	-2.81763e-07	-1.69376e-07	4.90656e-07	-1.49222e-07	3.41434e-07
13.861	1.52558e-06	-3.80540e-07	1.14504e-06	4.69556e-07	-3.35808e-07	1.33748e-07	5.29457e-07	-2.05973e-07	3.23484e-07	7.83799e-07	-4.26122e-07	3.57677e-07	4.22439e-07	-3.95877e-07	2.65624e-08	1.25732e-07	-5.79546e-08	6.77778e-08	1.12293e-07	-2.80630e-07	-1.68337e-07	4.87783e-07	-1.48348e-07	3.39435e-07
13.885	1.52230e-06	-3.79723e-07	1.14258e-06	4.64829e-07	-3.35315e-07	1.29514e-07	5.26608e-07	-2.04864e-07	3.21744e-07	7.80666e-07	-4.24419e-07	3.56247e-07	4.21257e-07	-3.94769e-07	2.64881e-08	1.24726e-07	-5.74905e-08	6.72351e-08	1.12200e-07	-2.79491e-07	-1.67291e-07	4.84902e-07	-1.47472e-07	3.37430e-07
13.910	1.51900e-06	-3.78900e-07	1.14010e-06	4.60101e-07	-3.34816e-07	1.25285e-07	5.23749e-07	-2.03752e-07	3.19997e-07	7.77523e-07	-4.22710e-07	3.54813e-07	4.20068e-07	-3.93655e-07	2.64133e-08	1.23715e-07	-5.70245e-08	6.66901e-08	1.12108e-07	-2.78345e-07	-1.66237e-07	4.82014e-07	-1.46593e-07	3.35420e-07
13.935	1.51568e-06	-3.78072e-07	1.13761e-06	4.55373e-07	-3.34310e-07	1.21063e-07	5.20882e-07	-2.02637e-07	3.18245e-07	7.74369e-07	-4.20995e-07	3.53374e-07	4.18874e-07	-3.92536e-07	2.63382e-08	1.22700e-07	-5.65567e-08	6.61430e-08	1.12016e-07	-2.77192e-07	-1.65176e-07	4.79117e-07	-1.45712e-07	3.33404e-07
13.959	1.51234e-06	-3.77239e-07	1.13510e-06	4.50645e-07	-3.33799e-07	1.16847e-07	5.18005e-07	-2.01517e-07	3.16487e-07	7.71204e-07	-4.19275e-07	3.51930e-07	4.17674e-07	-3.91411e-07	2.62628e-08	1.21681e-07	-5.60870e-08	6.55937e-08	1.11926e-07	-2.76033e-07	-1.64107e-07	4.76212e-07	-1.44829e-07	3.31383e-07
13.984	1.50898e-06	-3.76401e-07	1.13258e-06	4.45918e-07	-3.33281e-07	1.12637e-07	5.15119e-07	-2.00395e-07	3.14724e-07	7.68030e-07	-4.17549e-07	3.50481e-07	4.16467e-07	-3.90280e-07	2.61869e-08	1.20658e-07	-5.56154e-08	6.50422e-08	1.11836e-07	-2.74867e-07	-1.63032e-07	4.73300e-07	-1.43943e-07	3.29357e-07
14.008	1.50560e-06	-3.75557e-07	1.13004e-06	4.41190e-07	-3.32757e-07	1.08433e-07	5.12224e-07	-1.99268e-07	3.12955e-07	7.64845e-07	-4.15817e-07	3.49028e-07	4.15255e-07	-3.89144e-07	2.61107e-08	1.19631e-07	-5.51420e-08	6.44886e-08	1.11746e-07	-2.73695e-07	-1.61949e-07	4.70380e-07	-1.43055e-07	3.27325e-07
14.033	1.50220e-06	-3.74709e-07	1.12749e-06	4.36463e-07	-3.32228e-07	1.04236e-07	5.09320e-07	-1.98139e-07	3.11181e-07	7.61650e-07	-4.14080e-07	3.47569e-07	4.14036e-07	-3.88002e-07	2.60340e-08	1.18600e-07	-5.46669e-08	6.39328e-08	1.11658e-07	-2.72517e-07	-1.60859e-07	4.67452e-07	-1.42165e-07	3.25288e-07
14.057	1.49878e-06	-3.73856e-07	1.12492e-06	4.31737e-07	-3.31692e-07	1.00045e-07	5.06407e-07	-1.97006e-07	3.09401e-07	7.58445e-07	-4.12338e-07	3.46107e-07	4.12812e-07	-3.86855e-07	2.59571e-08	1.17565e-07	-5.41899e-08	6.33750e-08	1.11570e-07	-2.71332e-07	-1.59762e-07	4.64517e-07	-1.41272e-07	3.23245e-07
14.082	1.49534e-06	-3.72999e-07	1.12234e-06	4.27011e-07	-3.31150e-07	9.58608e-08	5.03485e-07	-1.95869e-07	3.07616e-07	7.55229e-07	-4.10590e-07	3.44640e-07	4.11582e-07	-3.85702e-07	2.58797e-08	1.16526e-07	-5.37111e-08	6.28151e-08	1.11484e-07	-2.70141e-07	-1.58657e-07	4.61575e-07	-1.40377e-07	3.21198e-07
14.107	1.49188e-06	-3.72136e-07	1.11975e-06	4.22285e-07	-3.30602e-07	9.16834e-08	5.00555e-07	-1.94729e-07	3.05826e-07	7.52004e-07	-4.08836e-07	3.43168e-07	4.10346e-07	-3.84544e-07	2.58020e-08	1.15484e-07	-5.32306e-08	6.22531e-08	1.11397e-07	-2.68943e-07	-1.57546e-07	4.58625e-07	-1.39480e-07	3.19145e-07
14.131	1.48840e-06	-3.71268e-07	1.11714e-06	4.17561e-07	-3.30048e-07	8.75128e-08	4.97616e-07	-1.93586e-07	3.04030e-07	7.48769e-07	-4.07078e-07	3.41692e-07	4.09104e-07	-3.83380e-07	2.57239e-08	1.14437e-07	-5.27483e-08	6.16891e-08	1.11312e-07	-2.67740e-07	-1.56427e-07	4.55668e-07	-1.38581e-07	3.17087e-07
14.156	1.48491e-06	-3.70395e-07	1.11451e-06	4.12837e-07	-3.29488e-07	8.33490e-08	4.94668e-07	-1.92439e-07	3.02229e-07	7.45524e-07	-4.05314e-07	3.40211e-07	4.07856e-07	-3.82211e-07	2.56454e-08	1.13387e-07	-5.22642e-08	6.11230e-08	1.11227e-07	-2.66530e-07	-1.55302e-07	4.52704e-07	-1.37679e-07	3.15024e-07
14.180	1.48139e-06	-3.69518e-07	1.11187e-06	4.08114e-07	-3.28922e-07	7.91922e-08	4.91712e-07	-1.91289e-07	3.00423e-07	7.42270e-07	-4.03544e-07	3.38726e-07	4.06603e-07	-3.81036e-07	2.55666e-08	1.12333e-07	-5.17785e-08	6.05549e-08	1.11144e-07	-2.65313e-07	-1.54170e-07	4.49732e-07	-1.36776e-07	3.12956e-07
14.205	1.47785e-06	-3.68636e-07	1.10922e-06	4.03393e-07	-3.28350e-07	7.50425e-08	4.88747e-07	-1.90135e-07	2.98612e-07	7.39006e-07	-4.01770e-07	3.37236e-07	4.05344e-07	-3.79856e-07	2.54875e-08	1.11276e-07	-5.12910e-08	5.99848e-08	1.11060e-07	-2.64091e-07	-1.53031e-07	4.46754e-07	-1.35870e-07	3.10884e-07
14.230	1.47429e-06	-3.67748e-07	1.10655e-06	3.98672e-07	-3.27772e-07	7.08999e-08	4.85774e-07	-1.88979e-07	2.96795e-07	7.35732e-07	-3.99990e-07	3.35742e-07	4.04079e-07	-3.78671e-07	2.54080e-08	1.10215e-07	-5.08019e-08	5.94127e-08	1.10978e-07	-2.62863e-07	-1.51885e-07	4.43768e-07	-1.34962e-07	3.08806e-07
14.254	1.47072e-06	-3.66857e-07	1.10386e-06	3.93953e-07	-3.27189e-07	6.67646e-08	4.82792e-07	-1.87819e-07	2.94974e-07	7.32449e-07	-3.98205e-07	3.34244e-07	4.02809e-07	-3.77481e-07	2.53281e-08	1.09150e-07	-5.03110e-08	5.88387e-08	1.10896e-07	-2.61629e-07	-1.50732e-07	4.40776e-07	-1.34052e-07	3.06724e-07
14.279	1.46712e-06	-3.65960e-07	1.10116e-06	3.89236e-07	-3.26599e-07	6.26365e-08	4.79803e-07	-1.86656e-07	2.93147e-07	7.29156e-07	-3.96415e-07	3.32742e-07	4.01533e-07	-3.76285e-07	2.52479e-08	1.08081e-07	-4.98185e-08	5.82627e-08	1.10816e-07	-2.60388e-07	-1.49573e-07	4.37777e-07	-1.33140e-07	3.04637e-07
14.303	1.46351e-06	-3.65058e-07	1.09845e-06	3.84519e-07	-3.26004e-07	5.85159e-08	4.76805e-07	-1.85489e-07	2.91315e-07	7.25855e-07	-3.94620e-07	3.31235e-07	4.00252e-07	-3.75084e-07	2.51673e-08	1.07009e-07	-4.93244e-08	5.76849e-08	1.10735e-07	-2.59142e-07	-1.48407e-07	4.34771e-07	-1.32226e-07	3.02545e-07
14.328	1.45988e-06	-3.64152e-07	1.09573e-06	3.79805e-07	-3.25402e-07	5.44027e-08	4.73798e-07	-1.84320e-07	2.89478e-07	7.22543e-07	-3.92820e-07	3.29724e-07	3.98965e-07	-3.73878e-07	2.50864e-08	1.05934e-07	-4.88286e-08	5.71051e-08	1.10656e-07	-2.57890e-07	-1.47234e-07	4.31759e-07	-1.31309e-07	3.00449e-07
14.352	1.45623e-06	-3.63241e-07	1.09298e-06	3.75092e-07	-3.24795e-07	5.02972e-08	4.70784e-07	-1.83147e-07	2.87637e-07	7.19223e-07	-3.91015e-07	3.28209e-07	3.97672e-07	-3.72667e-07	2.50051e-08	1.04855e-07	-4.83313e-08	5.65234e-08	1.10577e-07	-2.56632e-07	-1.46055e-07	4.28740e-07	-1.30391e-07	2.98348e-07
14.377	1.45256e-06	-3.62326e-07	1.09023e-06	3.70381e-07	-3.24182e-07	4.61993e-08	4.67762e-07	-1.81972e-07	2.85790e-07	7.15894e-07	-3.89205e-07	3.26689e-07	3.96375e-07	-3.71451e-07	2.49235e-08	1.03772e-07	-4.78323e-08	5.59399e-08	1.10499e-07	-2.55369e-07	-1.44869e-07	4.25714e-07	-1.29471e-07	2.96243e-07
14.402	1.44887e-06	-3.61406e-07	1.08746e-06	3.65672e-07	-3.23563e-07	4.21091e-08	4.64731e-07	-1.80793e-07	2.83939e-07	7.12556e-07	-3.87390e-07	3.25166e-07	3.95071e-07	-3.70230e-07	2.48416e-08	1.02686e-07	-4.73318e-08	5.53545e-08	1.10422e-07	-2.54099e-07	-1.43677e-07	4.22682e-07	-1.28549e-07	2.94133e-07
14.426	1.44516e-06	-3.60481e-07	1.08468e-06	3.60965e-07	-3.22938e-07	3.80267e-08	4.61693e-07	-1.79611e-07	2.82083e-07	7.09208e-07	-3.85570e-07	3.23638e-07	3.93763e-07	-3.69004e-07	2.47593e-08	1.01597e-07	-4.68297e-08	5.47673e-08	1.10345e-07	-2.52824e-07	-1.42479e-07	4.19644e-07	-1.27625e-07	2.92019e-07
14.451	1.44143e-06	-3.59551e-07	1.08188e-06	3.56260e-07	-3.22308e-07	3.39523e-08	4.58647e-07	-1.78426e-07	2.80222e-07	7.05852e-07	-3.83745e-07	3.22107e-07	3.92449e-07	-3.67773e-07	2.46767e-08	1.00504e-07	-4.63260e-08	5.41782e-08	1.10270e-07	-2.51543e-07	-1.41274e-07	4.16600e-07	-1.26699e-07	2.89901e-07
14.475	1.43769e-06	-3.58617e-07	1.07907e-06	3.51558e-07	-3.21672e-07	2.98858e-08	4.55594e-07	-1.77238e-07	2.78356e-07	7.02487e-07	-3.81916e-07	3.20571e-07	3.91130e-07	-3.66536e-07	2.45937e-08	9.94082e-08	-4.58208e-08	5.35874e-08	1.10194e-07	-2.50257e-07	-1.40063e-07	4.13549e-07	-1.25772e-07	2.87778e-07
14.500	1.43392e-06	-3.57679e-07	1.07625e-06	3.46858e-07	-3.21030e-07	2.58275e-08	4.52532e-07	-1.76047e-07	2.76485e-07	6.99114e-07	-3.80082e-07	3.19032e-07	3.89806e-07	-3.65296e-07	2.45105e-08	9.83090e-08	-4.53141e-08	5.29948e-08	1.10120e-07	-2.48965e-07	-1.38845e-07	4.10493e-07	-1.24842e-07	2.85651e-07
14.524	1.43014e-06	-3.56735e-07	1.07341e-06	3.42160e-07	-3.20383e-07	2.17773e-08	4.49463e-07	-1.74853e-07	2.74610e-07	6.95732e-07	-3.78243e-07	3.17489e-07	3.88477e-07	-3.64050e-07	2.44269e-08	9.72065e-08	-4.48059e-08	5.24005e-08	1.10046e-07	-2.47668e-07	-1.37622e-07	4.07431e-07	-1.23911e-07	2.83520e-07
14.549	1.42634e-06	-3.55788e-07	1.07056e-06	3.37465e-07	-3.19729e-07	1.77353e-08	4.46387e-07	-1.73656e-07	2.72731e-07	6.92341e-07	-3.76400e-07	3.15941e-07	3.87142e-07	-3.62799e-07	2.43430e-08	9.61007e-08	-4.42963e-08	5.18045e-08	1.09973e-07	-2.46365e-07	-1.36392e-07	4.04362e-07	-1.22977e-07	2.81385e-07
14.574	1.42253e-06	-3.54835e-07	1.06769e-06	3.32772e-07	-3.19071e-07	1.37016e-08	4.43303e-07	-1.72457e-07	2.70847e-07	6.88942e-07	-3.74552e-07	3.14390e-07	3.85803e-07	-3.61544e-07	2.42587e-08	9.49918e-08	-4.37851e-08	5.12067e-08	1.09900e-07	-2.45056e-07	-1.35156e-07	4.01288e-07	-1.22043e-07	2.79246e-07
14.598	1.41869e-06	-3.53879e-07	1.06481e-06	3.28082e-07	-3.18406e-07	9.67640e-09	4.40212e-07	-1.71254e-07	2.68958e-07	6.85535e-07	-3.72700e-07	3.12835e-07	3.84458e-07	-3.60284e-07	2.41742e-08	9.38798e-08	-4.32726e-08	5.06072e-08	1.09829e-07	-2.43743e-07	-1.33914e-07	3.98208e-07	-1.21106e-07	2.77102e-07
14.623	1.41484e-06	-3.52917e-07	1.06192e-06	3.23396e-07	-3.17736e-07	5.65963e-09	4.37113e-07	-1.70048e-07	2.67065e-07	6.82119e-07	-3.70843e-07	3.11277e-07	3.83108e-07	-3.59019e-07	2.40893e-08	9.27647e-08	-4.27586e-08	5.00061e-08	1.09757e-07	-2.42424e-07	-1.32666e-07	3.95123e-07	-1.20167e-07	2.74955e-07
14.647	1.41097e-06	-3.51952e-07	1.05901e-06	3.18712e-07	-3.17060e-07	1.65143e-09	4.34007e-07	-1.68840e-07	2.65167e-07	6.78696e-07	-3.68981e-07	3.09714e-07	3.81754e-07	-3.57750e-07	2.40042e-08	9.16465e-08	-4.22432e-08	4.94033e-08	1.09687e-07	-2.41100e-07	-1.31413e-07	3.92032e-07	-1.19227e-07	2.72804e-07
14.672	1.40708e-06	-3.50982e-07	1.05610e-06	3.14031e-07	-3.16379e-07	-2.34814e-09	4.30894e-07	-1.67629e-07	2.63265e-07	6.75264e-07	-3.67116e-07	3.08148e-07	3.80394e-07	-3.56475e-07	2.39187e-08	9.05253e-08	-4.17263e-08	4.87989e-08	1.09617e-07	-2.39770e-07	-1.30153e-07	3.88935e-07	-1.18286e-07	2.70650e-07
14.696	1.40317e-06	-3.50007e-07	1.05316e-06	3.09353e-07	-3.15692e-07	-6.33899e-09	4.27774e-07	-1.66415e-07	2.61359e-07	6.71824e-07	-3.65245e-07	3.06579e-07	3.79030e-07	-3.55197e-07	2.38329e-08	8.94011e-08	-4.12082e-08	4.81929e-08	1.09548e-07	-2.38436e-07	-1.28888e-07	3.85834e-07	-1.17342e-07	2.68491e-07
14.721	1.39925e-06	-3.49028e-07	1.05022e-06	3.04679e-07	-3.15000e-07	-1.03210e-08	4.24647e-07	-1.65199e-07	2.59448e-07	6.68376e-07	-3.63371e-07	3.05005e-07	3.77661e-07	-3.53914e-07	2.37468e-08	8.82739e-08	-4.06886e-08	4.75853e-08	1.09479e-07	-2.37096e-07	-1.27617e-07	3.82727e-07	-1.16397e-07	2.66329e-07
14.746	1.39530e-06	-3.48045e-07	1.04726e-06	3.00008e-07	-3.14302e-07	-1.42942e-08	4.21513e-07	-1.63980e-07	2.57533e-07	6.64921e-07	-3.61492e-07	3.03428e-07	3.76287e-07	-3.52626e-07	2.36604e-08	8.71439e-08	-4.01677e-08	4.69761e-08	1.09411e-07	-2.35751e-07	-1.26340e-07	3.79614e-07	-1.15451e-07	2.64163e-07
14.770	1.39135e-06	-3.47058e-07	1.04429e-06	2.95340e-07	-3.13599e-07	-1.82584e-08	4.18372e-07	-1.62758e-07	2.55614e-07	6.61458e-07	-3.59610e-07	3.01848e-07	3.74908e-07	-3.51334e-07	2.35737e-08	8.60110e-08	-3.96455e-08	4.63654e-08	1.09344e-07	-2.34402e-07	-1.25058e-07	3.76497e-07	-1.14503e-07	2.61994e-07
14.795	1.38737e-06	-3.46066e-07	1.04130e-06	2.90676e-07	-3.12890e-07	-2.22136e-08	4.15224e-07	-1.61533e-07	2.53691e-07	6.57987e-07	-3.57723e-07	3.00264e-07	3.73524e-07	-3.50038e-07	2.34867e-08	8.48752e-08	-3.91220e-08	4.57532e-08	1.09277e-07	-2.33047e-07	-1.23770e-07	3.73375e-07	-1.13553e-07	2.59821e-07
14.819	1.38338e-06	-3.45070e-07	1.03831e-06	2.86016e-07	-3.12176e-07	-2.61597e-08	4.12070e-07	-1.60306e-07	2.51764e-07	6.54508e-07	-3.55831e-07	2.98677e-07	3.72136e-07	-3.48737e-07	2.33994e-08	8.37367e-08	-3.85972e-08	4.51394e-08	1.09211e-07	-2.31687e-07	-1.22476e-07	3.70248e-07	-1.12602e-07	2.57645e-07
14.844	1.37937e-06	-3.44069e-07	1.03530e-06	2.81360e-07	-3.11456e-07	-3.00966e-08	4.08909e-07	-1.59076e-07	2.49832e-07	6.51022e-07	-3.53936e-07	2.97086e-07	3.70744e-07	-3.47432e-07	2.33119e-08	8.25954e-08	-3.80712e-08	4.45242e-08	1.09146e-07	-2.30323e-07	-1.21177e-07	3.67115e-07	-1.11650e-07	2.55466e-07
14.868	1.37534e-06	-3.43065e-07	1.03227e-06	2.76707e-07	-3.10731e-07	-3.40243e-08	4.05741e-07	-1.57844e-07	2.47897e-07	6.47529e-07	-3.52037e-07	2.95492e-07	3.69346e-07	-3.46122e-07	2.32240e-08	8.14514e-08	-3.75439e-08	4.39075e-08	1.09081e-07	-2.28954e-07	-1.19873e-07	3.63979e-07	-1.10696e-07	2.53283e-07
14.893	1.37129e-06	-3.42056e-07	1.02924e-06	2.72058e-07	-3.10001e-07	-3.79426e-08	4.02567e-07	-1.56609e-07	2.45958e-07	6.44028e-07	-3.50134e-07	2.93894e-07	3.67945e-07	-3.44809e-07	2.31359e-08	8.03047e-08	-3.70153e-08	4.32894e-08	1.09016e-07	-2.27580e-07	-1.18564e-07	3.60837e-07	-1.09740e-07	2.51097e-07
14.918	1.36723e-06	-3.41043e-07	1.02619e-06	2.67414e-07	-3.09265e-07	-4.18515e-08	3.99386e-07	-1.55372e-07	2.44014e-07	6.40520e-07	-3.48227e-07	2.92293e-07	3.66538e-07	-3.43491e-07	2.30474e-08	7.91553e-08	-3.64855e-08	4.26698e-08	1.08952e-07	-2.26201e-07	-1.17249e-07	3.57691e-07	-1.08783e-07	2.48908e-07
14.942	1.36316e-06	-3.40026e-07	1.02313e-06	2.62773e-07	-3.08524e-07	-4.57509e-08	3.96199e-07	-1.54132e-07	2.42067e-07	6.37005e-07	-3.46316e-07	2.90689e-07	3.65128e-07	-3.42169e-07	2.29587e-08	7.80034e-08	-3.59546e-08	4.20488e-08	1.08889e-07	-2.24818e-07	-1.15929e-07	3.54540e-07	-1.07825e-07	2.46715e-07
14.967	1.35906e-06	-3.39005e-07	1.02006e-06	2.58137e-07	-3.07778e-07	-4.96408e-08	3.93006e-07	-1.52890e-07	2.40116e-07	6.33483e-07	-3.44401e-07	2.89082e-07	3.63712e-07	-3.40843e-07	2.28697e-08	7.68489e-08	-3.54224e-08	4.14265e-08	1.08826e-07	-2.23430e-07	-1.14604e-07	3.51385e-07	-1.06866e-07	2.44520e-07
14.991	1.35495e-06	-3.37980e-07	1.01697e-06	2.53505e-07	-3.07026e-07	-5.35211e-08	3.89806e-07	-1.51645e-07	2.38161e-07	6.29954e-07	-3.42482e-07	2.87472e-07	3.62293e-07	-3.39513e-07	2.27805e-08	7.56919e-08	-3.48891e-08	4.08028e-08	1.08764e-07	-2.22038e-07	-1.13274e-07	3.48226e-07	-1.05905e-07	2.42321e-07
15.016	1.35083e-06	-3.36950e-07	1.01387e-06	2.48878e-07	-3.06270e-07	-5.73916e-08	3.86601e-07	-1.50398e-07	2.36203e-07	6.26418e-07	-3.40560e-07	2.85858e-07	3.60869e-07	-3.38178e-07	2.26910e-08	7.45324e-08	-3.43546e-08	4.01777e-08	1.08702e-07	-2.20641e-07	-1.11939e-07	3.45063e-07	-1.04943e-07	2.40120e-07
15.041	1.34668e-06	-3.35917e-07	1.01077e-06	2.44255e-07	-3.05508e-07	-6.12524e-08	3.83389e-07	-1.49148e-07	2.34241e-07	6.22875e-07	-3.38634e-07	2.84241e-07	3.59441e-07	-3.36840e-07	2.26012e-08	7.33704e-08	-3.38191e-08	3.95514e-08	1.08641e-07	-2.19240e-07	-1.10599e-07	3.41895e-07	-1.03979e-07	2.37916e-07
15.065	1.34252e-06	-3.34879e-07	1.00764e-06	2.39637e-07	-3.04741e-07	-6.51034e-08	3.80172e-07	-1.47897e-07	2.32275e-07	6.19325e-07	-3.36704e-07	2.82622e-07	3.58009e-07	-3.35498e-07	2.25111e-08	7.22061e-08	-3.32824e-08	3.89237e-08	1.08580e-07	-2.17834e-07	-1.09254e-07	3.38723e-07	-1.03015e-07	2.35709e-07
15.090	1.33835e-06	-3.33838e-07	1.00451e-06	2.35024e-07	-3.03968e-07	-6.89444e-08	3.76948e-07	-1.46643e-07	2.30305e-07	6.15769e-07	-3.34771e-07	2.80999e-07	3.56573e-07	-3.34152e-07	2.24208e-08	7.10394e-08	-3.27446e-08	3.82948e-08	1.08520e-07	-2.16424e-07	-1.07905e-07	3.35548e-07	-1.02049e-07	2.33499e-07
15.114	1.33416e-06	-3.32792e-07	1.00136e-06	2.30415e-07	-3.03191e-07	-7.27754e-08	3.73719e-07	-1.45386e-07	2.28332e-07	6.12207e-07	-3.32834e-07	2.79373e-07	3.55132e-07	-3.32802e-07	2.23302e-08	6.98704e-08	-3.22058e-08	3.76646e-08	1.08460e-07	-2.15010e-07	-1.06550e-07	3.32368e-07	-1.01082e-07	2.31286e-07
15.139	1.32995e-06	-3.31743e-07	9.98207e-07	2.25812e-07	-3.02408e-07	-7.65964e-08	3.70484e-07	-1.44128e-07	2.26356e-07	6.08638e-07	-3.30893e-07	2.77744e-07	3.53688e-07	-3.31448e-07	2.22394e-08	6.86991e-08	-3.16659e-08	3.70332e-08	1.08401e-07	-2.13592e-07	-1.05191e-07	3.29185e-07	-1.00114e-07	2.29071e-07
15.163	1.32573e-06	-3.30690e-07	9.95037e-07	2.21213e-07	-3.01621e-07	-8.04073e-08	3.67243e-07	-1.42867e-07	2.24376e-07	6.05062e-07	-3.28950e-07	2.76113e-07	3.52239e-07	-3.30091e-07	2.21483e-08	6.75256e-08	-3.11250e-08	3.64006e-08	1.08342e-07	-2.12169e-07	-1.03828e-07	3.25998e-07	-9.91448e-08	2.26853e-07
15.188	1.32149e-06	-3.29633e-07	9.91856e-07	2.16620e-07	-3.00828e-07	-8.42080e-08	3.63997e-07	-1.41604e-07	2.22393e-07	6.01481e-07	-3.27002e-07	2.74478e-07	3.50786e-07	-3.28729e-07	2.20570e-08	6.63498e-08	-3.05830e-08	3.57668e-08	1.08283e-07	-2.10743e-07	-1.02460e-07	3.22808e-07	-9.81745e-08	2.24633e-07
15.213	1.31723e-06	-3.28571e-07	9.88663e-07	2.12032e-07	-3.00030e-07	-8.79984e-08	3.60745e-07	-1.40339e-07	2.20406e-07	5.97893e-07	-3.25052e-07	2.72841e-07	3.49330e-07	-3.27365e-07	2.19654e-08	6.51719e-08	-3.00401e-08	3.51318e-08	1.08225e-07	-2.09312e-07	-1.01087e-07	3.19614e-07	-9.72031e-08	2.22411e-07
15.237	1.31297e-06	-3.27507e-07	9.85459e-07	2.07449e-07	-2.99228e-07	-9.17785e-08	3.57488e-07	-1.39072e-07	2.18416e-07	5.94299e-07	-3.23098e-07	2.71201e-07	3.47870e-07	-3.25996e-07	2.18736e-08	6.39919e-08	-2.94962e-08	3.44957e-08	1.08168e-07	-2.07878e-07	-9.97100e-08	3.16416e-07	-9.62307e-08	2.20186e-07
15.262	1.30868e-06	-3.26438e-07	9.82243e-07	2.02872e-07	-2.98420e-07	-9.55481e-08	3.54226e-07	-1.37803e-07	2.16423e-07	5.90699e-07	-3.21141e-07	2.69558e-07	3.46405e-07	-3.24624e-07	2.17815e-08	6.28098e-08	-2.89513e-08	3.38585e-08	1.08111e-07	-2.06439e-07	-9.83287e-08	3.13216e-07	-9.52573e-08	2.17958e-07
15.286	1.30438e-06	-3.25365e-07	9.79016e-07	1.98300e-07	-2.97607e-07	-9.93074e-08	3.50958e-07	-1.36532e-07	2.14426e-07	5.87094e-07	-3.19181e-07	2.67913e-07	3.44937e-07	-3.23248e-07	2.16892e-08	6.16257e-08	-2.84055e-08	3.32202e-08	1.08054e-07	-2.04997e-07	-9.69432e-08	3.10012e-07	-9.42829e-08	2.15729e-07
15.311	1.30007e-06	-3.24289e-07	9.75777e-07	1.93734e-07	-2.96790e-07	-1.03056e-07	3.47685e-07	-1.35259e-07	2.12426e-07	5.83482e-07	-3.17217e-07	2.66265e-07	3.43465e-07	-3.21869e-07	2.15966e-08	6.04396e-08	-2.78588e-08	3.25808e-08	1.07997e-07	-2.03551e-07	-9.55534e-08	3.06804e-07	-9.33075e-08	2.13497e-07
15.335	1.29574e-06	-3.23209e-07	9.72528e-07	1.89173e-07	-2.95967e-07	-1.06794e-07	3.44407e-07	-1.33983e-07	2.10424e-07	5.79865e-07	-3.15251e-07	2.64614e-07	3.41990e-07	-3.20486e-07	2.15039e-08	5.92515e-08	-2.73111e-08	3.19403e-08	1.07941e-07	-2.02101e-07	-9.41596e-08	3.03594e-07	-9.23312e-08	2.11263e-07
15.360	1.29139e-06	-3.22125e-07	9.69267e-07	1.84619e-07	-2.95140e-07	-1.10522e-07	3.41124e-07	-1.32706e-07	2.08418e-07	5.76242e-07	-3.13281e-07	2.62961e-07	3.40511e-07	-3.19100e-07	2.14109e-08	5.80615e-08	-2.67626e-08	3.12989e-08	1.07886e-07	-2.00647e-07	-9.27617e-08	3.00381e-07	-9.13540e-08	2.09027e-07
15.385	1.28703e-06	-3.21038e-07	9.65995e-07	1.80070e-07	-2.94308e-07	-1.14238e-07	3.37836e-07	-1.31427e-07	2.06409e-07	5.72614e-07	-3.11309e-07	2.61305e-07	3.39028e-07	-3.17710e-07	2.13176e-08	5.68696e-08	-2.62132e-08	3.06564e-08	1.07830e-07	-1.99190e-07	-9.13598e-08	2.97165e-07	-9.03760e-08	2.06789e-07
15.409	1.28266e-06	-3.19947e-07	9.62711e-07	1.75527e-07	-2.93471e-07	-1.17944e-07	3.34543e-07	-1.30146e-07	2.04397e-07	5.68980e-07	-3.09333e-07	2.59647e-07	3.37542e-07	-3.16318e-07	2.12242e-08	5.56759e-08	-2.56630e-08	3.00129e-08	1.07775e-07	-1.97730e-07	-8.99541e-08	2.93947e-07	-8.93971e-08	2.04550e-07
15.434	1.27827e-06	-3.18852e-07	9.59417e-07	1.70990e-07	-2.92629e-07	-1.21639e-07	3.31246e-07	-1.28863e-07	2.02382e-07	5.65341e-07	-3.07355e-07	2.57986e-07	3.36052e-07	-3.14922e-07	2.11305e-08	5.44805e-08	-2.51120e-08	2.93685e-08	1.07721e-07	-1.96265e-07	-8.85445e-08	2.90725e-07	-8.84174e-08	2.02308e-07
15.458	1.27387e-06	-3.17754e-07	9.56113e-07	1.66460e-07	-2.91783e-07	-1.25323e-07	3.27943e-07	-1.27579e-07	2.00365e-07	5.61697e-07	-3.05373e-07	2.56323e-07	3.34559e-07	-3.13522e-07	2.10366e-08	5.32832e-08	-2.45602e-08	2.87231e-08	1.07666e-07	-1.94798e-07	-8.71311e-08	2.87501e-07	-8.74369e-08	2.00064e-07
15.483	1.26945e-06	-3.16652e-07	9.52797e-07	1.61935e-07	-2.90932e-07	-1.28996e-07	3.24636e-07	-1.26292e-07	1.98344e-07	5.58047e-07	-3.03389e-07	2.54658e-07	3.33062e-07	-3.12120e-07	2.09425e-08	5.20843e-08	-2.40075e-08	2.80768e-08	1.07612e-07	-1.93326e-07	-8.57140e-08	2.84275e-07	-8.64556e-08	1.97819e-07
15.507	1.26502e-06	-3.15546e-07	9.49471e-07	1.57417e-07	-2.90076e-07	-1.32659e-07	3.21325e-07	-1.25004e-07	1.96321e-07	5.54393e-07	-3.01402e-07	2.52990e-07	3.31562e-07	-3.10714e-07	2.08482e-08	5.08837e-08	-2.34541e-08	2.74296e-08	1.07559e-07	-1.91852e-07	-8.42934e-08	2.81046e-07	-8.54736e-08	1.95572e-07
15.532	1.26057e-06	-3.14437e-07	9.46134e-07	1.52906e-07	-2.89216e-07	-1.36310e-07	3.18009e-07	-1.23714e-07	1.94295e-07	5.50733e-07	-2.99413e-07	2.51320e-07	3.30059e-07	-3.09305e-07	2.07536e-08	4.96815e-08	-2.29000e-08	2.67815e-08	1.07505e-07	-1.90374e-07	-8.28691e-08	2.77815e-07	-8.44909e-08	1.93324e-07
15.557	1.25611e-06	-3.13325e-07	9.42787e-07	1.48401e-07	-2.88350e-07	-1.39949e-07	3.14689e-07	-1.22422e-07	1.92267e-07	5.47069e-07	-2.97421e-07	2.49648e-07	3.28552e-07	-3.07893e-07	2.06589e-08	4.84777e-08	-2.23451e-08	2.61326e-08	1.07452e-07	-1.88893e-07	-8.14414e-08	2.74581e-07	-8.35076e-08	1.91074e-07
15.581	1.25164e-06	-3.12209e-07	9.39429e-07	1.43903e-07	-2.87481e-07	-1.43578e-07	3.11364e-07	-1.21129e-07	1.90235e-07	5.43399e-07	-2.95426e-07	2.47974e-07	3.27042e-07	-3.06478e-07	2.05640e-08	4.72724e-08	-2.17895e-08	2.54828e-08	1.07399e-07	-1.87409e-07	-8.00103e-08	2.71346e-07	-8.25236e-08	1.88822e-07
15.606	1.24715e-06	-3.11090e-07	9.36061e-07	1.39411e-07	-2.86606e-07	-1.47195e-07	3.08036e-07	-1.19834e-07	1.88202e-07	5.39726e-07	-2.93428e-07	2.46297e-07	3.25529e-07	-3.05060e-07	2.04688e-08	4.60656e-08	-2.12333e-08	2.48323e-08	1.07346e-07	-1.85922e-07	-7.85759e-08	2.68108e-07	-8.15389e-08	1.86569e-07
15.630	1.24265e-06	-3.09967e-07	9.32682e-07	1.34926e-07	-2.85727e-07	-1.50801e-07	3.04703e-07	-1.18537e-07	1.86165e-07	5.36047e-07	-2.91429e-07	2.44619e-07	3.24013e-07	-3.03639e-07	2.03735e-08	4.48573e-08	-2.06763e-08	2.41810e-08	1.07293e-07	-1.84432e-07	-7.71382e-08	2.64869e-07	-8.05537e-08	1.84315e-07
15.655	1.23813e-06	-3.08841e-07	9.29294e-07	1.30448e-07	-2.84844e-07	-1.54396e-07	3.01366e-07	-1.17239e-07	1.84127e-07	5.32364e-07	-2.89426e-07	2.42938e-07	3.22494e-07	-3.02216e-07	2.02780e-08	4.36476e-08	-2.01188e-08	2.35289e-08	1.07241e-07	-1.82938e-07	-7.56973e-08	2.61627e-07	-7.95679e-08	1.82059e-07
15.679	1.23361e-06	-3.07711e-07	9.25895e-07	1.25977e-07	-2.83956e-07	-1.57979e-07	2.98025e-07	-1.15940e-07	1.82085e-07	5.28677e-07	-2.87422e-07	2.41255e-07	3.20971e-07	-3.00789e-07	2.01822e-08	4.24366e-08	-1.95605e-08	2.28760e-08	1.07189e-07	-1.81442e-07	-7.42533e-08	2.58384e-07	-7.85816e-08	1.79803e-07
15.704	1.22906e-06	-3.06578e-07	9.22486e-07	1.21514e-07	-2.83064e-07	-1.61550e-07	2.94680e-07	-1.14638e-07	1.80042e-07	5.24985e-07	-2.85415e-07	2.39571e-07	3.19446e-07	-2.99360e-07	2.00863e-08	4.12242e-08	-1.90017e-08	2.22225e-08	1.07137e-07	-1.79943e-07	-7.28063e-08	2.55140e-07	-7.75948e-08	1.77545e-07
15.729	1.22451e-06	-3.05442e-07	9.19068e-07	1.17057e-07	-2.82167e-07	-1.65110e-07	2.91332e-07	-1.13336e-07	1.77996e-07	5.21289e-07	-2.83405e-07	2.37884e-07	3.17918e-07	-2.97928e-07	1.99902e-08	4.00106e-08	-1.84423e-08	2.15683e-08	1.07085e-07	-1.78441e-07	-7.13563e-08	2.51893e-07	-7.66075e-08	1.75286e-07
15.753	1.21994e-06	-3.04303e-07	9.15640e-07	1.12607e-07	-2.81266e-07	-1.68658e-07	2.87980e-07	-1.12032e-07	1.75948e-07	5.17589e-07	-2.81394e-07	2.36196e-07	3.16387e-07	-2.96493e-07	1.98940e-08	3.87957e-08	-1.78823e-08	2.09134e-08	1.07033e-07	-1.76936e-07	-6.99034e-08	2.48646e-07	-7.56198e-08	1.73026e-07
15.778	1.21536e-06	-3.03160e-07	9.12201e-07	1.08165e-07	-2.80360e-07	-1.72195e-07	2.84624e-07	-1.10726e-07	1.73898e-07	5.13885e-07	-2.79380e-07	2.34505e-07	3.14853e-07	-2.95055e-07	1.97975e-08	3.75796e-08	-1.73218e-08	2.02578e-08	1.06981e-07	-1.75429e-07	-6.84477e-08	2.45396e-07	-7.46316e-08	1.70765e-07
15.802	1.21077e-06	-3.02014e-07	9.08754e-07	1.03731e-07	-2.79450e-07	-1.75720e-07	2.81264e-07	-1.09419e-07	1.71845e-07	5.10177e-07	-2.77364e-07	2.32813e-07	3.13316e-07	-2.93615e-07	1.97009e-08	3.63623e-08	-1.67607e-08	1.96016e-08	1.06930e-07	-1.73919e-07	-6.69892e-08	2.42146e-07	-7.36431e-08	1.68503e-07
15.827	1.20616e-06	-3.00865e-07	9.05296e-07	9.93036e-08	-2.78536e-07	-1.79233e-07	2.77902e-07	-1.08111e-07	1.69791e-07	5.06466e-07	-2.75346e-07	2.31119e-07	3.11777e-07	-2.92173e-07	1.96041e-08	3.51440e-08	-1.61991e-08	1.89449e-08	1.06879e-07	-1.72407e-07	-6.55281e-08	2.38894e-07	-7.26542e-08	1.66240e-07
15.852	1.20154e-06	-2.99713e-07	9.01830e-07	9.48840e-08	-2.77618e-07	-1.82734e-07	2.74535e-07	-1.06801e-07	1.67734e-07	5.02750e-07	-2.73326e-07	2.29424e-07	3.10235e-07	-2.90728e-07	1.95071e-08	3.39246e-08	-1.56371e-08	1.82875e-08	1.06827e-07	-1.70892e-07	-6.40644e-08	2.35642e-07	-7.16650e-08	1.63977e-07
15.876	1.19691e-06	-2.98558e-07	8.98353e-07	9.04722e-08	-2.76695e-07	-1.86223e-07	2.71166e-07	-1.05491e-07	1.65675e-07	4.99031e-07	-2.71304e-07	2.27727e-07	3.08690e-07	-2.89280e-07	1.94100e-08	3.27042e-08	-1.50745e-08	1.76296e-08	1.06776e-07	-1.69374e-07	-6.25982e-08	2.32388e-07	-7.06754e-08	1.61712e-07
15.901	1.19227e-06	-2.97400e-07	8.94868e-07	8.60681e-08	-2.75768e-07	-1.89700e-07	2.67793e-07	-1.04179e-07	1.63615e-07	4.95308e-07	-2.69281e-07	2.26028e-07	3.07143e-07	-2.87830e-07	1.93127e-08	3.14827e-08	-1.45115e-08	1.69712e-08	1.06725e-07	-1.67854e-07	-6.11296e-08	2.29133e-07	-6.96856e-08	1.59448e-07
15.925	1.18761e-06	-2.96238e-07	8.91373e-07	8.16719e-08	-2.74837e-07	-1.93165e-07	2.64418e-07	-1.02865e-07	1.61552e-07	4.91582e-07	-2.67255e-07	2.24328e-07	3.05593e-07	-2.86378e-07	1.92153e-08	3.02604e-08	-1.39481e-08	1.63123e-08	1.06674e-07	-1.66332e-07	-5.96586e-08	2.25878e-07	-6.86955e-08	1.57182e-07
15.950	1.18294e-06	-2.95074e-07	8.87869e-07	7.72837e-08	-2.73902e-07	-1.96618e-07	2.61039e-07	-1.01551e-07	1.59488e-07	4.87853e-07	-2.65227e-07	2.22626e-07	3.04040e-07	-2.84923e-07	1.91177e-08	2.90371e-08	-1.33843e-08	1.56529e-08	1.06622e-07	-1.64808e-07	-5.81853e-08	2.22622e-07	-6.77052e-08	1.54916e-07
15.974	1.17826e-06	-2.93906e-07	8.84357e-07	7.29035e-08	-2.72962e-07	-2.00059e-07	2.57657e-07	-1.00235e-07	1.57422e-07	4.84120e-07	-2.63198e-07	2.20922e-07	3.02486e-07	-2.83466e-07	1.90199e-08	2.78131e-08	-1.28200e-08	1.49930e-08	1.06571e-07	-1.63281e-07	-5.67098e-08	2.19365e-07	-6.67147e-08	1.52650e-07
15.999	1.17357e-06	-2.92736e-07	8.80835e-07	6.85314e-08	-2.72019e-07	-2.03488e-07	2.54272e-07	-9.89187e-08	1.55354e-07	4.80384e-07	-2.61167e-07	2.19217e-07	3.00928e-07	-2.82007e-07	1.89220e-08	2.65881e-08	-1.22554e-08	1.43327e-08	1.06520e-07	-1.61752e-07	-5.52322e-08	2.16107e-07	-6.57241e-08	1.50383e-07
16.024	1.16887e-06	-2.91562e-07	8.77304e-07	6.41675e-08	-2.71071e-07	-2.06904e-07	2.50885e-07	-9.76009e-08	1.53284e-07	4.76645e-07	-2.59134e-07	2.17511e-07	2.99369e-07	-2.80545e-07	1.88239e-08	2.53625e-08	-1.16905e-08	1.36720e-08	1.06469e-07	-1.60221e-07	-5.37525e-08	2.12850e-07	-6.47333e-08	1.48116e-07
16.048	1.16415e-06	-2.90386e-07	8.73765e-07	5.98119e-08	-2.70120e-07	-2.10308e-07	2.47495e-07	-9.62821e-08	1.51213e-07	4.72903e-07	-2.57100e-07	2.15804e-07	2.97807e-07	-2.79081e-07	1.87257e-08	2.41361e-08	-1.11252e-08	1.30109e-08	1.06418e-07	-1.58688e-07	-5.22708e-08	2.09592e-07	-6.37424e-08	1.45849e-07
16.073	1.15942e-06	-2.89207e-07	8.70217e-07	5.54647e-08	-2.69164e-07	-2.13700e-07	2.44103e-07	-9.49623e-08	1.49140e-07	4.69159e-07	-2.55064e-07	2.14095e-07	2.96243e-07	-2.77616e-07	1.86274e-08	2.29090e-08	-1.05596e-08	1.23494e-08	1.06366e-07	-1.57154e-07	-5.07873e-08	2.06333e-07	-6.27515e-08	1.43582e-07
16.097	1.15469e-06	-2.88025e-07	8.66660e-07	5.11259e-08	-2.68205e-07	-2.17079e-07	2.40707e-07	-9.36415e-08	1.47066e-07	4.65411e-07	-2.53026e-07	2.12385e-07	2.94677e-07	-2.76148e-07	1.85289e-08	2.16813e-08	-9.99370e-09	1.16876e-08	1.06315e-07	-1.55617e-07	-4.93019e-08	2.03075e-07	-6.17605e-08	1.41314e-07
16.122	1.14994e-06	-2.86840e-07	8.63095e-07	4.67957e-08	-2.67242e-07	-2.20446e-07	2.37310e-07	-9.23198e-08	1.44990e-07	4.61661e-07	-2.50988e-07	2.10673e-07	2.93109e-07	-2.74678e-07	1.84303e-08	2.04530e-08	-9.42754e-09	1.10255e-08	1.06264e-07	-1.54078e-07	-4.78148e-08	1.99816e-07	-6.07694e-08	1.39047e-07
16.146	1.14517e-06	-2.85653e-07	8.59521e-07	4.24741e-08	-2.66274e-07	-2.23800e-07	2.33910e-07	-9.09971e-08	1.42913e-07	4.57908e-07	-2.48947e-07	2.08961e-07	2.91538e-07	-2.73207e-07	1.83315e-08	1.92242e-08	-8.86112e-09	1.03631e-08	1.06212e-07	-1.52538e-07	-4.63260e-08	1.96558e-07	-5.97784e-08	1.36779e-07
16.171	1.14040e-06	-2.84462e-07	8.55940e-07	3.81612e-08	-2.65303e-07	-2.27142e-07	2.30508e-07	-8.96736e-08	1.40834e-07	4.54153e-07	-2.46906e-07	2.07247e-07	2.89966e-07	-2.71733e-07	1.82327e-08	1.79949e-08	-8.29447e-09	9.70038e-09	1.06160e-07	-1.50996e-07	-4.48356e-08	1.93299e-07	-5.87875e-08	1.34512e-07
16.196	1.13562e-06	-2.83269e-07	8.52350e-07	3.38571e-08	-2.64328e-07	-2.30471e-07	2.27104e-07	-8.83492e-08	1.38754e-07	4.50395e-07	-2.44863e-07	2.05532e-07	2.88391e-07	-2.70258e-07	1.81337e-08	1.67651e-08	-7.72761e-09	9.03744e-09	1.06108e-07	-1.49452e-07	-4.33437e-08	1.90041e-07	-5.77965e-08	1.32244e-07
16.220	1.13082e-06	-2.82073e-07	8.48751e-07	2.95619e-08	-2.63349e-07	-2.33787e-07	2.23697e-07	-8.70241e-08	1.36673e-07	4.46635e-07	-2.42819e-07	2.03816e-07	2.86815e-07	-2.68780e-07	1.80345e-08	1.55348e-08	-7.16056e-09	8.37427e-09	1.06056e-07	-1.47907e-07	-4.18503e-08	1.86783e-07	-5.68057e-08	1.29977e-07
16.245	1.12602e-06	-2.80875e-07	8.45145e-07	2.52757e-08	-2.62367e-07	-2.37091e-07	2.20289e-07	-8.56981e-08	1.34591e-07	4.42873e-07	-2.40773e-07	2.02100e-07	2.85237e-07	-2.67301e-07	1.79353e-08	1.43042e-08	-6.59334e-09	7.71091e-09	1.06004e-07	-1.46360e-07	-4.03556e-08	1.83525e-07	-5.58150e-08	1.27710e-07
16.269	1.12120e-06	-2.79674e-07	8.41531e-07	2.09984e-08	-2.61380e-07	-2.40382e-07	2.16879e-07	-8.43714e-08	1.32507e-07	4.39109e-07	-2.38727e-07	2.00382e-07	2.83657e-07	-2.65821e-07	1.78359e-08	1.30733e-08	-6.02597e-09	7.04736e-09	1.05952e-07	-1.44812e-07	-3.88596e-08	1.80268e-07	-5.48245e-08	1.25444e-07
16.294	1.11638e-06	-2.78470e-07	8.37909e-07	1.67303e-08	-2.60390e-07	-2.43660e-07	2.13466e-07	-8.30440e-08	1.30422e-07	4.35343e-07	-2.36679e-07	1.98663e-07	2.82075e-07	-2.64338e-07	1.77365e-08	1.18421e-08	-5.45846e-09	6.38366e-09	1.05899e-07	-1.43262e-07	-3.73625e-08	1.77012e-07	-5.38341e-08	1.23178e-07
16.318	1.11154e-06	-2.77264e-07	8.34280e-07	1.24714e-08	-2.59397e-07	-2.46925e-07	2.10053e-07	-8.17160e-08	1.28337e-07	4.31575e-07	-2.34631e-07	1.96944e-07	2.80491e-07	-2.62854e-07	1.76369e-08	1.06107e-08	-4.89084e-09	5.71984e-09	1.05847e-07	-1.41711e-07	-3.58642e-08	1.73756e-07	-5.28440e-08	1.20912e-07
16.343	1.10670e-06	-2.76055e-07	8.30642e-07	8.22178e-09	-2.58399e-07	-2.50178e-07	2.06637e-07	-8.03873e-08	1.26250e-07	4.27805e-07	-2.32581e-07	1.95223e-07	2.78906e-07	-2.61369e-07	1.75372e-08	9.37903e-09	-4.32313e-09	5.05590e-09	1.05794e-07	-1.40159e-07	-3.43648e-08	1.70501e-07	-5.18541e-08	1.18647e-07
16.368	1.10184e-06	-2.74844e-07	8.26997e-07	3.98152e-09	-2.57399e-07	-2.53417e-07	2.03220e-07	-7.90580e-08	1.24162e-07	4.24033e-07	-2.30531e-07	1.93502e-07	2.77319e-07	-2.59881e-07	1.74374e-08	8.14723e-09	-3.75535e-09	4.39188e-09	1.05740e-07	-1.38605e-07	-3.28645e-08	1.67247e-07	-5.08644e-08	1.16383e-07
16.392	1.09697e-06	-2.73630e-07	8.23345e-07	-2.49312e-10	-2.56394e-07	-2.56643e-07	1.99802e-07	-7.77281e-08	1.22074e-07	4.20260e-07	-2.28479e-07	1.91780e-07	2.75730e-07	-2.58393e-07	1.73376e-08	6.91532e-09	-3.18752e-09	3.72780e-09	1.05687e-07	-1.37050e-07	-3.13633e-08	1.63994e-07	-4.98751e-08	1.14119e-07
16.417	1.09210e-06	-2.72413e-07	8.19685e-07	-4.47062e-09	-2.55386e-07	-2.59857e-07	1.96382e-07	-7.63977e-08	1.19984e-07	4.16485e-07	-2.26427e-07	1.90058e-07	2.74140e-07	-2.56903e-07	1.72376e-08	5.68335e-09	-2.61966e-09	3.06369e-09	1.05633e-07	-1.35494e-07	-2.98613e-08	1.60742e-07	-4.88861e-08	1.11856e-07
16.441	1.08721e-06	-2.71195e-07	8.16018e-07	-8.68233e-09	-2.54375e-07	-2.63057e-07	1.92961e-07	-7.50668e-08	1.17894e-07	4.12709e-07	-2.24374e-07	1.88335e-07	2.72549e-07	-2.55411e-07	1.71375e-08	4.45134e-09	-2.05178e-09	2.39956e-09	1.05579e-07	-1.33938e-07	-2.83586e-08	1.57491e-07	-4.78974e-08	1.09594e-07
16.466	1.08232e-06	-2.69974e-07	8.12344e-07	-1.28844e-08	-2.53360e-07	-2.66244e-07	1.89538e-07	-7.37354e-08	1.15803e-07	4.08932e-07	-2.22321e-07	1.86611e-07	2.70956e-07	-2.53918e-07	1.70373e-08	3.21936e-09	-1.48392e-09	1.73544e-09	1.05525e-07	-1.32380e-07	-2.68552e-08	1.54242e-07	-4.69091e-08	1.07333e-07
16.490	1.07741e-06	-2.68750e-07	8.08663e-07	-1.70766e-08	-2.52341e-07	-2.69418e-07	1.86115e-07	-7.24036e-08	1.13711e-07	4.05153e-07	-2.20267e-07	1.84887e-07	2.69362e-07	-2.52424e-07	1.69371e-08	1.98744e-09	-9.16084e-10	1.07136e-09	1.05470e-07	-1.30821e-07	-2.53512e-08	1.50994e-07	-4.59212e-08	1.05072e-07
16.515	1.07250e-06	-2.67525e-07	8.04975e-07	-2.12591e-08	-2.51320e-07	-2.72579e-07	1.82691e-07	-7.10715e-08	1.11619e-07	4.01374e-07	-2.18212e-07	1.83162e-07	2.67766e-07	-2.50929e-07	1.68368e-08	7.55633e-10	-3.48298e-10	4.07335e-10	1.05415e-07	-1.29262e-07	-2.38468e-08	1.47747e-07	-4.49338e-08	1.02813e-07
16.540	1.06758e-06	-2.66297e-07	8.01280e-07	-2.54316e-08	-2.50294e-07	-2.75726e-07	1.79265e-07	-6.97389e-08	1.09526e-07	3.97593e-07	-2.16156e-07	1.81437e-07	2.66169e-07	-2.49433e-07	1.67363e-08	-4.76028e-10	2.19418e-10	-2.56609e-10	1.05359e-07	-1.27701e-07	-2.23419e-08	1.44502e-07	-4.39468e-08	1.00555e-07
16.564	1.06264e-06	-2.65066e-07	7.97578e-07	-2.95941e-08	-2.49266e-07	-2.78860e-07	1.75839e-07	-6.84060e-08	1.07433e-07	3.93812e-07	-2.14101e-07	1.79711e-07	2.64571e-07	-2.47935e-07	1.66359e-08	-1.70749e-09	7.87045e-10	-9.20449e-10	1.05303e-07	-1.26140e-07	-2.08367e-08	1.41258e-07	-4.29604e-08	9.82977e-08
16.589	1.05770e-06	-2.63834e-07	7.93869e-07	-3.37466e-08	-2.48234e-07	-2.81981e-07	1.72412e-07	-6.70728e-08	1.05339e-07	3.90029e-07	-2.12044e-07	1.77985e-07	2.62972e-07	-2.46436e-07	1.65353e-08	-2.93872e-09	1.35456e-09	-1.58416e-09	1.05247e-07	-1.24578e-07	-1.93313e-08	1.38016e-07	-4.19744e-08	9.60417e-08
16.613	1.05275e-06	-2.62599e-07	7.90154e-07	-3.78890e-08	-2.47199e-07	-2.85088e-07	1.68984e-07	-6.57394e-08	1.03245e-07	3.86246e-07	-2.09987e-07	1.76259e-07	2.61371e-07	-2.44936e-07	1.64347e-08	-4.16967e-09	1.92195e-09	-2.24772e-09	1.05191e-07	-1.23016e-07	-1.78256e-08	1.34776e-07	-4.09890e-08	9.37870e-08
16.638	1.04779e-06	-2.61362e-07	7.86432e-07	-4.20211e-08	-2.46161e-07	-2.88182e-07	1.65556e-07	-6.44057e-08	1.01151e-07	3.82463e-07	-2.07930e-07	1.74532e-07	2.59770e-07	-2.43436e-07	1.63340e-08	-5.40029e-09	2.48919e-09	-2.91110e-09	1.05133e-07	-1.21453e-07	-1.63199e-08	1.31538e-07	-4.00042e-08	9.15337e-08
16.663	1.04283e-06	-2.60123e-07	7.82704e-07	-4.61429e-08	-2.45120e-07	-2.91262e-07	1.62128e-07	-6.30719e-08	9.90557e-08	3.78678e-07	-2.05873e-07	1.72805e-07	2.58167e-07	-2.41934e-07	1.62332e-08	-6.63055e-09	3.05626e-09	-3.57429e-09	1.05076e-07	-1.19890e-07	-1.48142e-08	1.28302e-07	-3.90200e-08	8.92818e-08
16.687	1.03785e-06	-2.58882e-07	7.78970e-07	-5.02543e-08	-2.44075e-07	-2.94329e-07	1.58698e-07	-6.17379e-08	9.69606e-08	3.74894e-07	-2.03816e-07	1.71078e-07	2.56564e-07	-2.40431e-07	1.61324e-08	-7.86039e-09	3.62314e-09	-4.23725e-09	1.05018e-07	-1.18326e-07	-1.33085e-08	1.25068e-07	-3.80365e-08	8.70313e-08
16.712	1.03287e-06	-2.57639e-07	7.75229e-07	-5.43553e-08	-2.43027e-07	-2.97383e-07	1.55269e-07	-6.04037e-08	9.48653e-08	3.71109e-07	-2.01758e-07	1.69351e-07	2.54959e-07	-2.38928e-07	1.60315e-08	-9.08978e-09	4.18980e-09	-4.89997e-09	1.04959e-07	-1.16762e-07	-1.18029e-08	1.21836e-07	-3.70536e-08	8.47823e-08
16.736	1.02788e-06	-2.56394e-07	7.71482e-07	-5.84458e-08	-2.41976e-07	-3.00422e-07	1.51839e-07	-5.90695e-08	9.27699e-08	3.67324e-07	-1.99700e-07	1.67624e-07	2.53354e-07	-2.37423e-07	1.59306e-08	-1.03187e-08	4.75624e-09	-5.56242e-09	1.04900e-07	-1.15198e-07	-1.02976e-08	1.18606e-07	-3.60714e-08	8.25349e-08
16.761	1.02288e-06	-2.55147e-07	7.67730e-07	-6.25257e-08	-2.40923e-07	-3.03448e-07	1.48410e-07	-5.77353e-08	9.06744e-08	3.63539e-07	-1.97642e-07	1.65896e-07	2.51748e-07	-2.35918e-07	1.58296e-08	-1.15470e-08	5.32243e-09	-6.22458e-09	1.04841e-07	-1.13633e-07	-8.79261e-09	1.15379e-07	-3.50899e-08	8.02892e-08
16.785	1.01787e-06	-2.53897e-07	7.63971e-07	-6.65949e-08	-2.39866e-07	-3.06461e-07	1.44980e-07	-5.64010e-08	8.85789e-08	3.59754e-07	-1.95584e-07	1.64169e-07	2.50141e-07	-2.34413e-07	1.57285e-08	-1.27748e-08	5.88835e-09	-6.88643e-09	1.04781e-07	-1.12069e-07	-7.28797e-09	1.12154e-07	-3.41092e-08	7.80453e-08
16.810	1.01285e-06	-2.52646e-07	7.60206e-07	-7.06534e-08	-2.38806e-07	-3.09459e-07	1.41550e-07	-5.50667e-08	8.64834e-08	3.55969e-07	-1.93527e-07	1.62442e-07	2.48533e-07	-2.32906e-07	1.56274e-08	-1.40019e-08	6.45399e-09	-7.54793e-09	1.04720e-07	-1.10504e-07	-5.78378e-09	1.08932e-07	-3.31292e-08	7.58031e-08
16.835	1.00783e-06	-2.51393e-07	7.56436e-07	-7.47010e-08	-2.37743e-07	-3.12444e-07	1.38121e-07	-5.37325e-08	8.43880e-08	3.52184e-07	-1.91469e-07	1.60715e-07	2.46925e-07	-2.31399e-07	1.55263e-08	-1.52284e-08	7.01931e-09	-8.20907e-09	1.04659e-07	-1.08939e-07	-4.28013e-09	1.05713e-07	-3.21501e-08	7.35627e-08
16.859	1.00280e-06	-2.50138e-07	7.52660e-07	-7.87378e-08	-2.36677e-07	-3.15415e-07	1.34691e-07	-5.23984e-08	8.22928e-08	3.48399e-07	-1.89411e-07	1.58988e-07	2.45316e-07	-2.29891e-07	1.54252e-08	-1.64541e-08	7.58430e-09	-8.86983e-09	1.04597e-07	-1.07374e-07	-2.77710e-09	1.02496e-07	-3.11718e-08	7.13243e-08
16.884	9.97761e-07	-2.48882e-07	7.48879e-07	-8.27636e-08	-2.35609e-07	-3.18373e-07	1.31262e-07	-5.10644e-08	8.01977e-08	3.44615e-07	-1.87354e-07	1.57261e-07	2.43707e-07	-2.28383e-07	1.53240e-08	-1.76791e-08	8.14894e-09	-9.53018e-09	1.04534e-07	-1.05809e-07	-1.27476e-09	9.92822e-08	-3.01944e-08	6.90878e-08
16.908	9.92716e-07	-2.47623e-07	7.45092e-07	-8.67784e-08	-2.34538e-07	-3.21316e-07	1.27833e-07	-4.97306e-08	7.81029e-08	3.40831e-07	-1.85297e-07	1.55534e-07	2.42097e-07	-2.26874e-07	1.52227e-08	-1.89033e-08	8.71322e-09	-1.01901e-08	1.04471e-07	-1.04245e-07	2.26803e-10	9.60713e-08	-2.92179e-08	6.68534e-08
16.933	9.87663e-07	-2.46363e-07	7.41300e-07	-9.07820e-08	-2.33463e-07	-3.24245e-07	1.24405e-07	-4.83969e-08	7.60084e-08	3.37048e-07	-1.83240e-07	1.53808e-07	2.40487e-07	-2.25365e-07	1.51215e-08	-2.01267e-08	9.27710e-09	-1.08496e-08	1.04408e-07	-1.02680e-07	1.72752e-09	9.28634e-08	-2.82423e-08	6.46211e-08
16.957	9.82604e-07	-2.45101e-07	7.37503e-07	-9.47745e-08	-2.32386e-07	-3.27161e-07	1.20978e-07	-4.70635e-08	7.39142e-08	3.33266e-07	-1.81184e-07	1.52082e-07	2.38876e-07	-2.23856e-07	1.50202e-08	-2.13491e-08	9.84058e-09	-1.15085e-08	1.04343e-07	-1.01116e-07	3.22730e-09	8.96586e-08	-2.72676e-08	6.23910e-08
16.982	9.77538e-07	-2.43837e-07	7.33701e-07	-9.87558e-08	-2.31307e-07	-3.30062e-07	1.17551e-07	-4.57304e-08	7.18205e-08	3.29484e-07	-1.79128e-07	1.50356e-07	2.37265e-07	-2.22346e-07	1.49189e-08	-2.25707e-08	1.04036e-08	-1.21670e-08	1.04278e-07	-9.95523e-08	4.72607e-09	8.64571e-08	-2.62939e-08	6.01632e-08
17.007	9.72465e-07	-2.42572e-07	7.29893e-07	-1.02726e-07	-2.30224e-07	-3.32950e-07	1.14125e-07	-4.43975e-08	6.97272e-08	3.25703e-07	-1.77073e-07	1.48631e-07	2.35653e-07	-2.20836e-07	1.48176e-08	-2.37912e-08	1.09662e-08	-1.28250e-08	1.04213e-07	-9.79889e-08	6.22376e-09	8.32588e-08	-2.53213e-08	5.79376e-08
17.031	9.67386e-07	-2.41305e-07	7.26081e-07	-1.06684e-07	-2.29139e-07	-3.35823e-07	1.10699e-07	-4.30650e-08	6.76344e-08	3.21924e-07	-1.75018e-07	1.46906e-07	2.34042e-07	-2.19325e-07	1.47162e-08	-2.50108e-08	1.15284e-08	-1.34824e-08	1.04146e-07	-9.64260e-08	7.72028e-09	8.00640e-08	-2.43496e-08	5.57144e-08
17.056	9.62300e-07	-2.40037e-07	7.22264e-07	-1.10631e-07	-2.28052e-07	-3.38683e-07	1.07275e-07	-4.17328e-08	6.55423e-08	3.18145e-07	-1.72963e-07	1.45182e-07	2.32430e-07	-2.17815e-07	1.46149e-08	-2.62293e-08	1.20900e-08	-1.41393e-08	1.04079e-07	-9.48636e-08	9.21556e-09	7.68726e-08	-2.33790e-08	5.34936e-08
17.080	9.57208e-07	-2.38766e-07	7.18442e-07	-1.14567e-07	-2.26961e-07	-3.41528e-07	1.03852e-07	-4.04011e-08	6.34507e-08	3.14368e-07	-1.70910e-07	1.43458e-07	2.30818e-07	-2.16304e-07	1.45135e-08	-2.74467e-08	1.26511e-08	-1.47955e-08	1.04011e-07	-9.33018e-08	1.07095e-08	7.36849e-08	-2.24096e-08	5.12753e-08
17.105	9.52110e-07	-2.37495e-07	7.14616e-07	-1.18491e-07	-2.25869e-07	-3.44359e-07	1.00430e-07	-3.90698e-08	6.13599e-08	3.10591e-07	-1.68857e-07	1.41735e-07	2.29205e-07	-2.14793e-07	1.44121e-08	-2.86629e-08	1.32118e-08	-1.54511e-08	1.03943e-07	-9.17406e-08	1.22021e-08	7.05008e-08	-2.14412e-08	4.90596e-08
17.129	9.47006e-07	-2.36222e-07	7.10785e-07	-1.22403e-07	-2.24773e-07	-3.47176e-07	9.70087e-08	-3.77389e-08	5.92698e-08	3.06817e-07	-1.66805e-07	1.40012e-07	2.27593e-07	-2.13282e-07	1.43108e-08	-2.98780e-08	1.37718e-08	-1.61061e-08	1.03873e-07	-9.01801e-08	1.36931e-08	6.73205e-08	-2.04740e-08	4.68465e-08
17.154	9.41896e-07	-2.34947e-07	7.06949e-07	-1.26304e-07	-2.23675e-07	-3.49979e-07	9.35891e-08	-3.64086e-08	5.71805e-08	3.03043e-07	-1.64753e-07	1.38290e-07	2.25981e-07	-2.11772e-07	1.42094e-08	-3.10918e-08	1.43313e-08	-1.67605e-08	1.03803e-07	-8.86204e-08	1.51826e-08	6.41440e-08	-1.95079e-08	4.46361e-08
17.179	9.36781e-07	-2.33671e-07	7.03110e-07	-1.30193e-07	-2.22575e-07	-3.52768e-07	9.01709e-08	-3.50788e-08	5.50920e-08	2.99272e-07	-1.62703e-07	1.36569e-07	2.24369e-07	-2.10261e-07	1.41080e-08	-3.23044e-08	1.48902e-08	-1.74141e-08	1.03732e-07	-8.70615e-08	1.66705e-08	6.09715e-08	-1.85431e-08	4.24284e-08
17.203	9.31659e-07	-2.32393e-07	6.99266e-07	-1.34069e-07	-2.21473e-07	-3.55542e-07	8.67541e-08	-3.37496e-08	5.30045e-08	2.95502e-07	-1.60653e-07	1.34849e-07	2.22757e-07	-2.08750e-07	1.40066e-08	-3.35156e-08	1.54486e-08	-1.80671e-08	1.03660e-07	-8.55035e-08	1.81567e-08	5.78031e-08	-1.75795e-08	4.02236e-08
17.228	9.26532e-07	-2.31115e-07	6.95418e-07	-1.37934e-07	-2.20368e-07	-3.58302e-07	8.33389e-08	-3.24210e-08	5.09179e-08	2.91733e-07	-1.58604e-07	1.33129e-07	2.21145e-07	-2.07239e-07	1.39053e-08	-3.47255e-08	1.60062e-08	-1.87193e-08	1.03588e-07	-8.39464e-08	1.96411e-08	5.46387e-08	-1.66171e-08	3.80216e-08
17.252	9.21400e-07	-2.29834e-07	6.91566e-07	-1.41787e-07	-2.19260e-07	-3.61048e-07	7.99254e-08	-3.10931e-08	4.88323e-08	2.87967e-07	-1.56557e-07	1.31410e-07	2.19533e-07	-2.05729e-07	1.38039e-08	-3.59341e-08	1.65633e-08	-1.93708e-08	1.03514e-07	-8.23904e-08	2.11236e-08	5.14786e-08	-1.56560e-08	3.58226e-08
17.277	9.16263e-07	-2.28553e-07	6.87710e-07	-1.45628e-07	-2.18151e-07	-3.63779e-07	7.65137e-08	-2.97658e-08	4.67479e-08	2.84203e-07	-1.54510e-07	1.29692e-07	2.17921e-07	-2.04219e-07	1.37026e-08	-3.71411e-08	1.71197e-08	-2.00214e-08	1.03440e-07	-8.08354e-08	2.26041e-08	4.83228e-08	-1.46963e-08	3.36265e-08
17.302	9.11121e-07	-2.27270e-07	6.83850e-07	-1.49457e-07	-2.17039e-07	-3.66496e-07	7.31038e-08	-2.84393e-08	4.46645e-08	2.80441e-07	-1.52465e-07	1.27976e-07	2.16310e-07	-2.02709e-07	1.36013e-08	-3.83467e-08	1.76754e-08	-2.06713e-08	1.03364e-07	-7.92816e-08	2.40827e-08	4.51714e-08	-1.37378e-08	3.14336e-08
17.326	9.05973e-07	-2.25986e-07	6.79987e-07	-1.53274e-07	-2.15925e-07	-3.69198e-07	6.96958e-08	-2.71135e-08	4.25823e-08	2.76681e-07	-1.50421e-07	1.26260e-07	2.14699e-07	-2.01199e-07	1.35000e-08	-3.95508e-08	1.82304e-08	-2.13204e-08	1.03288e-07	-7.77289e-08	2.55591e-08	4.20245e-08	-1.27808e-08	2.92437e-08
17.351	9.00821e-07	-2.24701e-07	6.76120e-07	-1.57078e-07	-2.14808e-07	-3.71886e-07	6.62899e-08	-2.57885e-08	4.05014e-08	2.72923e-07	-1.48378e-07	1.24545e-07	2.13089e-07	-1.99690e-07	1.33987e-08	-4.07533e-08	1.87847e-08	-2.19687e-08	1.03211e-07	-7.61775e-08	2.70334e-08	3.88822e-08	-1.18251e-08	2.70571e-08
17.375	8.95665e-07	-2.23415e-07	6.72250e-07	-1.60870e-07	-2.13690e-07	-3.74560e-07	6.28861e-08	-2.44643e-08	3.84218e-08	2.69167e-07	-1.46336e-07	1.22831e-07	2.11479e-07	-1.98181e-07	1.32975e-08	-4.19542e-08	1.93382e-08	-2.26160e-08	1.03133e-07	-7.46274e-08	2.85054e-08	3.57446e-08	-1.08709e-08	2.48737e-08
17.400	8.90504e-07	-2.22127e-07	6.68376e-07	-1.64650e-07	-2.12569e-07	-3.77219e-07	5.94845e-08	-2.31410e-08	3.63435e-08	2.65415e-07	-1.44296e-07	1.21119e-07	2.09869e-07	-1.96673e-07	1.31963e-08	-4.31535e-08	1.98910e-08	-2.32625e-08	1.03054e-07	-7.30787e-08	2.99751e-08	3.26117e-08	-9.91810e-09	2.26936e-08
17.424	8.85338e-07	-2.20839e-07	6.64499e-07	-1.68417e-07	-2.11447e-07	-3.79864e-07	5.60852e-08	-2.18186e-08	3.42666e-08	2.61664e-07	-1.42257e-07	1.19407e-07	2.08260e-07	-1.95165e-07	1.30951e-08	-4.43511e-08	2.04430e-08	-2.39081e-08	1.02974e-07	-7.15314e-08	3.14424e-08	2.94837e-08	-8.96678e-09	2.05169e-08
17.449	8.80168e-07	-2.19549e-07	6.60619e-07	-1.72171e-07	-2.10322e-07	-3.82494e-07	5.26883e-08	-2.04971e-08	3.21911e-08	2.57917e-07	-1.40220e-07	1.17697e-07	2.06652e-07	-1.93658e-07	1.29940e-08	-4.55469e-08	2.09942e-08	-2.45527e-08	1.02893e-07	-6.99856e-08	3.29072e-08	2.63606e-08	-8.01697e-09	1.83436e-08
17.474	8.74994e-07	-2.18259e-07	6.56736e-07	-1.75913e-07	-2.09196e-07	-3.85109e-07	4.92938e-08	-1.91766e-08	3.01172e-08	2.54172e-07	-1.38184e-07	1.15988e-07	2.05044e-07	-1.92151e-07	1.28929e-08	-4.67410e-08	2.15446e-08	-2.51964e-08	1.02811e-07	-6.84414e-08	3.43694e-08	2.32426e-08	-7.06869e-09	1.61739e-08
17.498	8.69817e-07	-2.16967e-07	6.52849e-07	-1.79643e-07	-2.08067e-07	-3.87710e-07	4.59019e-08	-1.78571e-08	2.80449e-08	2.50430e-07	-1.36149e-07	1.14281e-07	2.03437e-07	-1.90645e-07	1.27918e-08	-4.79333e-08	2.20942e-08	-2.58391e-08	1.02728e-07	-6.68987e-08	3.58290e-08	2.01296e-08	-6.12196e-09	1.40077e-08
17.523	8.64635e-07	-2.15675e-07	6.48960e-07	-1.83360e-07	-2.06937e-07	-3.90296e-07	4.25127e-08	-1.65386e-08	2.59742e-08	2.46691e-07	-1.34116e-07	1.12574e-07	2.01830e-07	-1.89140e-07	1.26908e-08	-4.91238e-08	2.26429e-08	-2.64809e-08	1.02644e-07	-6.53578e-08	3.72859e-08	1.70219e-08	-5.17682e-09	1.18451e-08
17.547	8.59450e-07	-2.14381e-07	6.45068e-07	-1.87064e-07	-2.05804e-07	-3.92868e-07	3.91263e-08	-1.52211e-08	2.39051e-08	2.42955e-07	-1.32085e-07	1.10869e-07	2.00225e-07	-1.87635e-07	1.25899e-08	-5.03123e-08	2.31907e-08	-2.71216e-08	1.02559e-07	-6.38185e-08	3.87401e-08	1.39195e-08	-4.23328e-09	9.68618e-09
17.572	8.54261e-07	-2.13087e-07	6.41174e-07	-1.90755e-07	-2.04670e-07	-3.95425e-07	3.57426e-08	-1.39048e-08	2.18378e-08	2.39222e-07	-1.30056e-07	1.09166e-07	1.98620e-07	-1.86131e-07	1.24890e-08	-5.14989e-08	2.37377e-08	-2.77612e-08	1.02472e-07	-6.22811e-08	4.01913e-08	1.08224e-08	-3.29139e-09	7.53103e-09
17.596	8.49069e-07	-2.11792e-07	6.37277e-07	-1.94433e-07	-2.03534e-07	-3.97967e-07	3.23619e-08	-1.25896e-08	1.97723e-08	2.35493e-07	-1.28029e-07	1.07464e-07	1.97016e-07	-1.84628e-07	1.23881e-08	-5.26836e-08	2.42837e-08	-2.83998e-08	1.02385e-07	-6.07455e-08	4.16396e-08	7.73084e-09	-2.35116e-09	5.37968e-09
17.621	8.43873e-07	-2.10496e-07	6.33377e-07	-1.98098e-07	-2.02396e-07	-4.00495e-07	2.89842e-08	-1.12756e-08	1.77086e-08	2.31767e-07	-1.26003e-07	1.05764e-07	1.95413e-07	-1.83126e-07	1.22873e-08	-5.38662e-08	2.48289e-08	-2.90373e-08	1.02297e-07	-5.92118e-08	4.30850e-08	4.64482e-09	-1.41261e-09	3.23220e-09
17.646	8.38675e-07	-2.09199e-07	6.29475e-07	-2.01751e-07	-2.01257e-07	-4.03007e-07	2.56096e-08	-9.96282e-09	1.56468e-08	2.28044e-07	-1.23979e-07	1.04065e-07	1.93811e-07	-1.81625e-07	1.21866e-08	-5.50468e-08	2.53730e-08	-2.96738e-08	1.02207e-07	-5.76801e-08	4.45272e-08	1.56444e-09	-4.75787e-10	1.08865e-09
17.670	8.33473e-07	-2.07902e-07	6.25571e-07	-2.05390e-07	-2.00115e-07	-4.05505e-07	2.22383e-08	-8.65126e-09	1.35870e-08	2.24325e-07	-1.21957e-07	1.02368e-07	1.92210e-07	-1.80124e-07	1.20859e-08	-5.62253e-08	2.59163e-08	-3.03090e-08	1.02117e-07	-5.61504e-08	4.59663e-08	-1.51021e-09	4.59295e-10	-1.05091e-09
17.695	8.28269e-07	-2.06604e-07	6.21665e-07	-2.09016e-07	-1.98972e-07	-4.07989e-07	1.88701e-08	-7.34098e-09	1.15292e-08	2.20610e-07	-1.19937e-07	1.00672e-07	1.90610e-07	-1.78625e-07	1.19853e-08	-5.74017e-08	2.64585e-08	-3.09432e-08	1.02025e-07	-5.46227e-08	4.74021e-08	-4.57904e-09	1.39261e-09	-3.18643e-09
17.719	8.23062e-07	-2.05305e-07	6.17757e-07	-2.12629e-07	-1.97828e-07	-4.10457e-07	1.55054e-08	-6.03202e-09	9.47341e-09	2.16898e-07	-1.17919e-07	9.89787e-08	1.89012e-07	-1.77127e-07	1.18848e-08	-5.85759e-08	2.69997e-08	-3.15761e-08	1.01932e-07	-5.30973e-08	4.88346e-08	-7.64197e-09	2.32413e-09	-5.31784e-09
17.744	8.17852e-07	-2.04005e-07	6.13847e-07	-2.16229e-07	-1.96682e-07	-4.12911e-07	1.21442e-08	-4.72440e-09	7.41976e-09	2.13190e-07	-1.15904e-07	9.72868e-08	1.87414e-07	-1.75630e-07	1.17843e-08	-5.97479e-08	2.75399e-08	-3.22079e-08	1.01838e-07	-5.15740e-08	5.02638e-08	-1.06989e-08	3.25382e-09	-7.44508e-09
17.768	8.12640e-07	-2.02705e-07	6.09935e-07	-2.19815e-07	-1.95534e-07	-4.15350e-07	8.78645e-09	-3.41816e-09	5.36829e-09	2.09487e-07	-1.13890e-07	9.55966e-08	1.85818e-07	-1.74134e-07	1.16840e-08	-6.09176e-08	2.80791e-08	-3.28385e-08	1.01742e-07	-5.00529e-08	5.16895e-08	-1.37498e-08	4.18167e-09	-9.56809e-09
17.793	8.07426e-07	-2.01405e-07	6.06022e-07	-2.23389e-07	-1.94385e-07	-4.17774e-07	5.43238e-09	-2.11334e-09	3.31904e-09	2.05787e-07	-1.11879e-07	9.39083e-08	1.84223e-07	-1.72639e-07	1.15837e-08	-6.20850e-08	2.86172e-08	-3.34678e-08	1.01646e-07	-4.85342e-08	5.31117e-08	-1.67945e-08	5.10765e-09	-1.16868e-08
17.818	8.02210e-07	-2.00103e-07	6.02106e-07	-2.26948e-07	-1.93235e-07	-4.20183e-07	2.08205e-09	-8.09972e-10	1.27208e-09	2.02091e-07	-1.09869e-07	9.22219e-08	1.82629e-07	-1.71145e-07	1.14835e-08	-6.32502e-08	2.91543e-08	-3.40959e-08	1.01548e-07	-4.70179e-08	5.45303e-08	-1.98329e-08	6.03172e-09	-1.38012e-08
17.842	7.96992e-07	-1.98802e-07	5.98190e-07	-2.30495e-07	-1.92083e-07	-4.22577e-07	-1.26446e-09	4.91909e-10	-7.72553e-10	1.98400e-07	-1.07863e-07	9.05374e-08	1.81036e-07	-1.69653e-07	1.13833e-08	-6.44129e-08	2.96902e-08	-3.47227e-08	1.01449e-07	-4.55040e-08	5.59452e-08	-2.28650e-08	6.95387e-09	-1.59112e-08
17.867	7.91771e-07	-1.97500e-07	5.94272e-07	-2.34027e-07	-1.90929e-07	-4.24957e-07	-4.60706e-09	1.79227e-09	-2.81480e-09	1.94713e-07	-1.05858e-07	8.88549e-08	1.79445e-07	-1.68162e-07	1.12833e-08	-6.55733e-08	3.02251e-08	-3.53482e-08	1.01349e-07	-4.39925e-08	5.73564e-08	-2.58907e-08	7.87407e-09	-1.80167e-08
17.891	7.86550e-07	-1.96197e-07	5.90352e-07	-2.37547e-07	-1.89774e-07	-4.27321e-07	-7.94567e-09	3.09107e-09	-4.85459e-09	1.91031e-07	-1.03856e-07	8.71744e-08	1.77856e-07	-1.66673e-07	1.11833e-08	-6.67312e-08	3.07588e-08	-3.59724e-08	1.01247e-07	-4.24837e-08	5.87637e-08	-2.89100e-08	8.79230e-09	-2.01177e-08
17.916	7.81326e-07	-1.94894e-07	5.86432e-07	-2.41052e-07	-1.88618e-07	-4.29671e-07	-1.12802e-08	4.38829e-09	-6.89189e-09	1.87353e-07	-1.01857e-07	8.54960e-08	1.76268e-07	-1.65184e-07	1.10835e-08	-6.78867e-08	3.12914e-08	-3.65953e-08	1.01145e-07	-4.09774e-08	6.01672e-08	-3.19226e-08	9.70852e-09	-2.22141e-08
17.940	7.76101e-07	-1.93591e-07	5.82510e-07	-2.44544e-07	-1.87461e-07	-4.32005e-07	-1.46105e-08	5.68387e-09	-8.92664e-09	1.83679e-07	-9.98595e-08	8.38198e-08	1.74681e-07	-1.63698e-07	1.09837e-08	-6.90396e-08	3.18228e-08	-3.72168e-08	1.01040e-07	-3.94737e-08	6.15667e-08	-3.49285e-08	1.06227e-08	-2.43058e-08
17.965	7.70875e-07	-1.92287e-07	5.78588e-07	-2.48022e-07	-1.86303e-07	-4.34325e-07	-1.79366e-08	6.97780e-09	-1.09588e-08	1.80011e-07	-9.78650e-08	8.21457e-08	1.73096e-07	-1.62212e-07	1.08841e-08	-7.01899e-08	3.23531e-08	-3.78369e-08	1.00935e-07	-3.79728e-08	6.29622e-08	-3.79277e-08	1.15348e-08	-2.63929e-08
17.990	7.65648e-07	-1.90983e-07	5.74665e-07	-2.51487e-07	-1.85143e-07	-4.36629e-07	-2.12583e-08	8.27004e-09	-1.29883e-08	1.76347e-07	-9.58732e-08	8.04738e-08	1.71513e-07	-1.60729e-07	1.07845e-08	-7.13377e-08	3.28821e-08	-3.84556e-08	1.00828e-07	-3.64747e-08	6.43536e-08	-4.09201e-08	1.24449e-08	-2.84752e-08
18.014	7.60420e-07	-1.89679e-07	5.70740e-07	-2.54937e-07	-1.83982e-07	-4.38919e-07	-2.45756e-08	9.56055e-09	-1.50150e-08	1.72688e-07	-9.38841e-08	7.88041e-08	1.69932e-07	-1.59247e-07	1.06851e-08	-7.24829e-08	3.34099e-08	-3.90729e-08	1.00720e-07	-3.49793e-08	6.57408e-08	-4.39056e-08	1.33529e-08	-3.05527e-08
18.039	7.55191e-07	-1.88375e-07	5.66816e-07	-2.58374e-07	-1.82820e-07	-4.41194e-07	-2.78883e-08	1.08493e-08	-1.70390e-08	1.69034e-07	-9.18976e-08	7.71368e-08	1.68352e-07	-1.57766e-07	1.05857e-08	-7.36253e-08	3.39365e-08	-3.96888e-08	1.00611e-07	-3.34869e-08	6.71238e-08	-4.68840e-08	1.42587e-08	-3.26253e-08
18.063	7.49961e-07	-1.87071e-07	5.62891e-07	-2.61797e-07	-1.81657e-07	-4.43453e-07	-3.11964e-08	1.21362e-08	-1.90602e-08	1.65386e-07	-8.99140e-08	7.54718e-08	1.66774e-07	-1.56287e-07	1.04865e-08	-7.47651e-08	3.44619e-08	-4.03032e-08	1.00500e-07	-3.19974e-08	6.85025e-08	-4.98554e-08	1.51624e-08	-3.46930e-08
18.088	7.44731e-07	-1.85766e-07	5.58965e-07	-2.65206e-07	-1.80493e-07	-4.45698e-07	-3.44999e-08	1.34214e-08	-2.10785e-08	1.61742e-07	-8.79332e-08	7.38091e-08	1.65198e-07	-1.54810e-07	1.03874e-08	-7.59021e-08	3.49860e-08	-4.09161e-08	1.00388e-07	-3.05108e-08	6.98768e-08	-5.28196e-08	1.60639e-08	-3.67558e-08
18.113	7.39500e-07	-1.84461e-07	5.55039e-07	-2.68600e-07	-1.79327e-07	-4.47928e-07	-3.77985e-08	1.47046e-08	-2.30939e-08	1.58104e-07	-8.59553e-08	7.21489e-08	1.63623e-07	-1.53335e-07	1.02884e-08	-7.70363e-08	3.55088e-08	-4.15275e-08	1.00274e-07	-2.90274e-08	7.12467e-08	-5.57766e-08	1.69632e-08	-3.88134e-08
18.137	7.34269e-07	-1.83156e-07	5.51113e-07	-2.71981e-07	-1.78161e-07	-4.50142e-07	-4.10922e-08	1.59860e-08	-2.51063e-08	1.54472e-07	-8.39804e-08	7.04912e-08	1.62051e-07	-1.51861e-07	1.01895e-08	-7.81677e-08	3.60303e-08	-4.21374e-08	1.00159e-07	-2.75470e-08	7.26120e-08	-5.87262e-08	1.78602e-08	-4.08660e-08
18.162	7.29038e-07	-1.81851e-07	5.47186e-07	-2.75348e-07	-1.76994e-07	-4.52342e-07	-4.43810e-08	1.72654e-08	-2.71156e-08	1.50844e-07	-8.20084e-08	6.88360e-08	1.60480e-07	-1.50390e-07	1.00908e-08	-7.92963e-08	3.65505e-08	-4.27458e-08	1.00043e-07	-2.60698e-08	7.39728e-08	-6.16685e-08	1.87550e-08	-4.29134e-08
18.186	7.23807e-07	-1.80547e-07	5.43260e-07	-2.78700e-07	-1.75826e-07	-4.54526e-07	-4.76647e-08	1.85428e-08	-2.91219e-08	1.47223e-07	-8.00395e-08	6.71833e-08	1.58912e-07	-1.48920e-07	9.99216e-09	-8.04220e-08	3.70694e-08	-4.33526e-08	9.99246e-08	-2.45958e-08	7.53289e-08	-6.46032e-08	1.96476e-08	-4.49556e-08
18.211	7.18576e-07	-1.79242e-07	5.39334e-07	-2.82038e-07	-1.74658e-07	-4.56696e-07	-5.09432e-08	1.98183e-08	-3.11250e-08	1.43607e-07	-7.80737e-08	6.55332e-08	1.57345e-07	-1.47452e-07	9.89367e-09	-8.15447e-08	3.75869e-08	-4.39578e-08	9.98053e-08	-2.31250e-08	7.66802e-08	-6.75304e-08	2.05378e-08	-4.69926e-08
18.235	7.13345e-07	-1.77937e-07	5.35408e-07	-2.85362e-07	-1.73488e-07	-4.58850e-07	-5.42166e-08	2.10917e-08	-3.31249e-08	1.39997e-07	-7.61110e-08	6.38858e-08	1.55781e-07	-1.45986e-07	9.79531e-09	-8.26645e-08	3.81030e-08	-4.45614e-08	9.96844e-08	-2.16576e-08	7.80268e-08	-7.04499e-08	2.14257e-08	-4.90242e-08
18.260	7.08115e-07	-1.76632e-07	5.31483e-07	-2.88671e-07	-1.72318e-07	-4.60989e-07	-5.74846e-08	2.23630e-08	-3.51216e-08	1.36393e-07	-7.41515e-08	6.22411e-08	1.54219e-07	-1.44522e-07	9.69708e-09	-8.37812e-08	3.86178e-08	-4.51635e-08	9.95621e-08	-2.01935e-08	7.93686e-08	-7.33618e-08	2.23113e-08	-5.10505e-08
18.285	7.02885e-07	-1.75328e-07	5.27557e-07	-2.91967e-07	-1.71147e-07	-4.63113e-07	-6.07472e-08	2.36322e-08	-3.71149e-08	1.32794e-07	-7.21953e-08	6.05991e-08	1.52659e-07	-1.43060e-07	9.59900e-09	-8.48950e-08	3.91311e-08	-4.57638e-08	9.94383e-08	-1.87329e-08	8.07054e-08	-7.62658e-08	2.31945e-08	-5.30713e-08
18.309	6.97657e-07	-1.74024e-07	5.23633e-07	-2.95247e-07	-1.69975e-07	-4.65222e-07	-6.40043e-08	2.48993e-08	-3.91049e-08	1.29202e-07	-7.02424e-08	5.89599e-08	1.51101e-07	-1.41600e-07	9.50105e-09	-8.60056e-08	3.96431e-08	-4.63626e-08	9.93130e-08	-1.72757e-08	8.20372e-08	-7.91619e-08	2.40753e-08	-5.50866e-08
18.334	6.92429e-07	-1.72720e-07	5.19709e-07	-2.98514e-07	-1.68803e-07	-4.67316e-07	-6.72558e-08	2.61643e-08	-4.10915e-08	1.25616e-07	-6.82928e-08	5.73234e-08	1.49546e-07	-1.40143e-07	9.40324e-09	-8.71132e-08	4.01536e-08	-4.69596e-08	9.91861e-08	-1.58221e-08	8.33640e-08	-8.20501e-08	2.49536e-08	-5.70964e-08
18.358	6.87202e-07	-1.71416e-07	5.15786e-07	-3.01765e-07	-1.67630e-07	-4.69395e-07	-7.05016e-08	2.74270e-08	-4.30746e-08	1.22037e-07	-6.63467e-08	5.56899e-08	1.47993e-07	-1.38687e-07	9.30559e-09	-8.82176e-08	4.06627e-08	-4.75549e-08	9.90578e-08	-1.43721e-08	8.46857e-08	-8.49302e-08	2.58296e-08	-5.91006e-08
18.383	6.81976e-07	-1.70112e-07	5.11864e-07	-3.05002e-07	-1.66456e-07	-4.71458e-07	-7.37417e-08	2.86875e-08	-4.50542e-08	1.18463e-07	-6.44040e-08	5.40592e-08	1.46442e-07	-1.37234e-07	9.20808e-09	-8.93188e-08	4.11703e-08	-4.81486e-08	9.89279e-08	-1.29257e-08	8.60022e-08	-8.78022e-08	2.67030e-08	-6.10992e-08
18.407	6.76751e-07	-1.68809e-07	5.07942e-07	-3.08225e-07	-1.65282e-07	-4.73507e-07	-7.69759e-08	2.99457e-08	-4.70303e-08	1.14896e-07	-6.24648e-08	5.24315e-08	1.44894e-07	-1.35783e-07	9.11072e-09	-9.04169e-08	4.16764e-08	-4.87405e-08	9.87964e-08	-1.14830e-08	8.73134e-08	-9.06660e-08	2.75740e-08	-6.30920e-08
18.432	6.71528e-07	-1.67506e-07	5.04022e-07	-3.11433e-07	-1.64107e-07	-4.75540e-07	-8.02043e-08	3.12016e-08	-4.90027e-08	1.11336e-07	-6.05292e-08	5.08068e-08	1.43348e-07	-1.34334e-07	9.01351e-09	-9.15116e-08	4.21810e-08	-4.93306e-08	9.86633e-08	-1.00440e-08	8.86193e-08	-9.35216e-08	2.84424e-08	-6.50791e-08
18.457	6.66307e-07	-1.66204e-07	5.00103e-07	-3.14626e-07	-1.62932e-07	-4.77559e-07	-8.34266e-08	3.24551e-08	-5.09714e-08	1.07782e-07	-5.85971e-08	4.91851e-08	1.41804e-07	-1.32888e-07	8.91647e-09	-9.26031e-08	4.26841e-08	-4.99190e-08	9.85287e-08	-8.60882e-09	8.99199e-08	-9.63688e-08	2.93083e-08	-6.70604e-08
18.481	6.61087e-07	-1.64902e-07	4.96185e-07	-3.17805e-07	-1.61757e-07	-4.79562e-07	-8.66428e-08	3.37063e-08	-5.29365e-08	1.04235e-07	-5.66688e-08	4.75665e-08	1.40264e-07	-1.31444e-07	8.81958e-09	-9.36913e-08	4.31857e-08	-5.05056e-08	9.83925e-08	-7.17748e-09	9.12150e-08	-9.92075e-08	3.01717e-08	-6.90358e-08
18.506	6.55869e-07	-1.63600e-07	4.92269e-07	-3.20969e-07	-1.60581e-07	-4.81550e-07	-8.98528e-08	3.49551e-08	-5.48977e-08	1.00695e-07	-5.47441e-08	4.59510e-08	1.38725e-07	-1.30002e-07	8.72286e-09	-9.47761e-08	4.36857e-08	-5.10904e-08	9.82546e-08	-5.75004e-09	9.25046e-08	-1.02038e-07	3.10324e-08	-7.10054e-08
18.530	6.50654e-07	-1.62299e-07	4.88354e-07	-3.24118e-07	-1.59405e-07	-4.83522e-07	-9.30565e-08	3.62014e-08	-5.68551e-08	9.71618e-08	-5.28232e-08	4.43386e-08	1.37190e-07	-1.28563e-07	8.62630e-09	-9.58576e-08	4.41842e-08	-5.16734e-08	9.81152e-08	-4.32655e-09	9.37886e-08	-1.04859e-07	3.18906e-08	-7.29689e-08
18.555	6.45440e-07	-1.60999e-07	4.84441e-07	-3.27252e-07	-1.58228e-07	-4.85480e-07	-9.62539e-08	3.74453e-08	-5.88086e-08	9.36356e-08	-5.09061e-08	4.27294e-08	1.35657e-07	-1.27127e-07	8.52991e-09	-9.69356e-08	4.46811e-08	-5.22545e-08	9.79741e-08	-2.90705e-09	9.50671e-08	-1.07673e-07	3.27461e-08	-7.49264e-08
18.579	6.40229e-07	-1.59699e-07	4.80530e-07	-3.30371e-07	-1.57052e-07	-4.87423e-07	-9.94448e-08	3.86866e-08	-6.07582e-08	9.01164e-08	-4.89929e-08	4.11235e-08	1.34126e-07	-1.25693e-07	8.43369e-09	-9.80102e-08	4.51764e-08	-5.28338e-08	9.78314e-08	-1.49159e-09	9.63398e-08	-1.10477e-07	3.35990e-08	-7.68779e-08
18.604	6.35020e-07	-1.58400e-07	4.76620e-07	-3.33475e-07	-1.55875e-07	-4.89350e-07	-1.02629e-07	3.99255e-08	-6.27038e-08	8.66044e-08	-4.70836e-08	3.95209e-08	1.32599e-07	-1.24261e-07	8.33764e-09	-9.90813e-08	4.56701e-08	-5.34112e-08	9.76870e-08	-8.02397e-11	9.76068e-08	-1.13272e-07	3.44492e-08	-7.88232e-08
18.629	6.29814e-07	-1.57101e-07	4.72713e-07	-3.36565e-07	-1.54698e-07	-4.91262e-07	-1.05807e-07	4.11617e-08	-6.46453e-08	8.30998e-08	-4.51782e-08	3.79216e-08	1.31074e-07	-1.22832e-07	8.24177e-09	-1.00149e-07	4.61622e-08	-5.39866e-08	9.75410e-08	1.32697e-09	9.88680e-08	-1.16059e-07	3.52967e-08	-8.07624e-08
18.653	6.24611e-07	-1.55803e-07	4.68807e-07	-3.39639e-07	-1.53520e-07	-4.93159e-07	-1.08978e-07	4.23954e-08	-6.65828e-08	7.96024e-08	-4.32768e-08	3.63256e-08	1.29552e-07	-1.21406e-07	8.14608e-09	-1.01213e-07	4.66526e-08	-5.45602e-08	9.73933e-08	2.72998e-09	1.00123e-07	-1.18837e-07	3.61415e-08	-8.26953e-08
18.678	6.19410e-07	-1.54506e-07	4.64904e-07	-3.42698e-07	-1.52343e-07	-4.95041e-07	-1.12142e-07	4.36264e-08	-6.85161e-08	7.61126e-08	-4.13796e-08	3.47330e-08	1.28033e-07	-1.19983e-07	8.05056e-09	-1.02273e-07	4.71414e-08	-5.51319e-08	9.72439e-08	4.12875e-09	1.01373e-07	-1.21605e-07	3.69835e-08	-8.46220e-08
18.702	6.14213e-07	-1.53209e-07	4.61003e-07	-3.45742e-07	-1.51165e-07	-4.96908e-07	-1.15300e-07	4.48547e-08	-7.04452e-08	7.26303e-08	-3.94864e-08	3.31439e-08	1.26517e-07	-1.18562e-07	7.95524e-09	-1.03330e-07	4.76286e-08	-5.57016e-08	9.70928e-08	5.52322e-09	1.02616e-07	-1.24365e-07	3.78228e-08	-8.65423e-08
18.727	6.09018e-07	-1.51914e-07	4.57105e-07	-3.48771e-07	-1.49988e-07	-4.98759e-07	-1.18450e-07	4.60803e-08	-7.23701e-08	6.91556e-08	-3.75973e-08	3.15583e-08	1.25004e-07	-1.17144e-07	7.86010e-09	-1.04383e-07	4.81140e-08	-5.62693e-08	9.69400e-08	6.91335e-09	1.03853e-07	-1.27116e-07	3.86592e-08	-8.84563e-08
18.751	6.03827e-07	-1.50619e-07	4.53208e-07	-3.51785e-07	-1.48811e-07	-5.00596e-07	-1.21594e-07	4.73032e-08	-7.42906e-08	6.56887e-08	-3.57125e-08	2.99762e-08	1.23494e-07	-1.15729e-07	7.76514e-09	-1.05433e-07	4.85978e-08	-5.68350e-08	9.67855e-08	8.29909e-09	1.05085e-07	-1.29857e-07	3.94929e-08	-9.03638e-08
18.776	5.98640e-07	-1.49325e-07	4.49315e-07	-3.54784e-07	-1.47633e-07	-5.02417e-07	-1.24730e-07	4.85233e-08	-7.62069e-08	6.22296e-08	-3.38319e-08	2.83977e-08	1.21987e-07	-1.14317e-07	7.67038e-09	-1.06479e-07	4.90798e-08	-5.73988e-08	9.66293e-08	9.68039e-09	1.06310e-07	-1.32589e-07	4.03238e-08	-9.22648e-08
18.801	5.93456e-07	-1.48032e-07	4.45424e-07	-3.57767e-07	-1.46456e-07	-5.04223e-07	-1.27859e-07	4.97406e-08	-7.81187e-08	5.87785e-08	-3.19556e-08	2.68228e-08	1.20483e-07	-1.12907e-07	7.57582e-09	-1.07521e-07	4.95601e-08	-5.79605e-08	9.64713e-08	1.10572e-08	1.07529e-07	-1.35311e-07	4.11518e-08	-9.41594e-08
18.825	5.88276e-07	-1.46740e-07	4.41536e-07	-3.60735e-07	-1.45279e-07	-5.06014e-07	-1.30981e-07	5.09551e-08	-8.00261e-08	5.53353e-08	-3.00837e-08	2.52516e-08	1.18982e-07	-1.11501e-07	7.48145e-09	-1.08559e-07	5.00387e-08	-5.85202e-08	9.63116e-08	1.24295e-08	1.08741e-07	-1.38024e-07	4.19769e-08	-9.60473e-08
18.850	5.83100e-07	-1.45449e-07	4.37651e-07	-3.63688e-07	-1.44102e-07	-5.07790e-07	-1.34096e-07	5.21667e-08	-8.19289e-08	5.19002e-08	-2.82162e-08	2.36840e-08	1.17485e-07	-1.10097e-07	7.38728e-09	-1.09593e-07	5.05155e-08	-5.90778e-08	9.61501e-08	1.37972e-08	1.09947e-07	-1.40728e-07	4.27991e-08	-9.79287e-08
18.874	5.77928e-07	-1.44158e-07	4.33769e-07	-3.66625e-07	-1.42925e-07	-5.09551e-07	-1.37203e-07	5.33754e-08	-8.38272e-08	4.84733e-08	-2.63531e-08	2.21202e-08	1.15990e-07	-1.08697e-07	7.29331e-09	-1.10624e-07	5.09906e-08	-5.96334e-08	9.59869e-08	1.51603e-08	1.11147e-07	-1.43422e-07	4.36184e-08	-9.98033e-08
18.899	5.72760e-07	-1.42869e-07	4.29890e-07	-3.69548e-07	-1.41749e-07	-5.11296e-07	-1.40302e-07	5.45812e-08	-8.57209e-08	4.50546e-08	-2.44945e-08	2.05601e-08	1.14499e-07	-1.07300e-07	7.19955e-09	-1.11651e-07	5.14638e-08	-6.01869e-08	9.58219e-08	1.65186e-08	1.12341e-07	-1.46106e-07	4.44348e-08	-1.01671e-07
18.924	5.67596e-07	-1.41581e-07	4.26015e-07	-3.72454e-07	-1.40573e-07	-5.13027e-07	-1.43394e-07	5.57841e-08	-8.76100e-08	4.16444e-08	-2.26405e-08	1.90039e-08	1.13011e-07	-1.05905e-07	7.10599e-09	-1.12674e-07	5.19353e-08	-6.07383e-08	9.56552e-08	1.78723e-08	1.13527e-07	-1.48781e-07	4.52482e-08	-1.03532e-07
18.948	5.62437e-07	-1.40295e-07	4.22143e-07	-3.75345e-07	-1.39397e-07	-5.14742e-07	-1.46478e-07	5.69839e-08	-8.94944e-08	3.82425e-08	-2.07910e-08	1.74515e-08	1.11527e-07	-1.04514e-07	7.01264e-09	-1.13693e-07	5.24050e-08	-6.12876e-08	9.54866e-08	1.92212e-08	1.14708e-07	-1.51445e-07	4.60586e-08	-1.05387e-07
18.973	5.57283e-07	-1.39009e-07	4.18274e-07	-3.78221e-07	-1.38221e-07	-5.16442e-07	-1.49555e-07	5.81807e-08	-9.13739e-08	3.48492e-08	-1.89462e-08	1.59030e-08	1.10045e-07	-1.03126e-07	6.91951e-09	-1.14708e-07	5.28728e-08	-6.18347e-08	9.53163e-08	2.05653e-08	1.15882e-07	-1.54100e-07	4.68661e-08	-1.07234e-07
18.997	5.52133e-07	-1.37724e-07	4.14409e-07	-3.81081e-07	-1.37046e-07	-5.18128e-07	-1.52623e-07	5.93744e-08	-9.32487e-08	3.14645e-08	-1.71061e-08	1.43584e-08	1.08568e-07	-1.01741e-07	6.82659e-09	-1.15718e-07	5.33388e-08	-6.23797e-08	9.51441e-08	2.19046e-08	1.17049e-07	-1.56745e-07	4.76705e-08	-1.09075e-07
19.022	5.46988e-07	-1.36441e-07	4.10548e-07	-3.83926e-07	-1.35872e-07	-5.19798e-07	-1.55684e-07	6.05651e-08	-9.51187e-08	2.80885e-08	-1.52707e-08	1.28179e-08	1.07093e-07	-1.00359e-07	6.73388e-09	-1.16725e-07	5.38029e-08	-6.29225e-08	9.49701e-08	2.32389e-08	1.18209e-07	-1.59380e-07	4.84719e-08	-1.10909e-07
19.046	5.41849e-07	-1.35159e-07	4.06690e-07	-3.86755e-07	-1.34698e-07	-5.21453e-07	-1.58736e-07	6.17526e-08	-9.69837e-08	2.47214e-08	-1.34401e-08	1.12813e-08	1.05622e-07	-9.89811e-08	6.64140e-09	-1.17728e-07	5.42652e-08	-6.34631e-08	9.47944e-08	2.45683e-08	1.19363e-07	-1.62005e-07	4.92702e-08	-1.12735e-07
19.071	5.36714e-07	-1.33878e-07	4.02836e-07	-3.89568e-07	-1.33524e-07	-5.23092e-07	-1.61781e-07	6.29370e-08	-9.88438e-08	2.13630e-08	-1.16143e-08	9.74876e-09	1.04155e-07	-9.76061e-08	6.54914e-09	-1.18727e-07	5.47256e-08	-6.40016e-08	9.46168e-08	2.58927e-08	1.20509e-07	-1.64620e-07	5.00655e-08	-1.14555e-07
19.096	5.31585e-07	-1.32599e-07	3.98987e-07	-3.92366e-07	-1.32351e-07	-5.24717e-07	-1.64817e-07	6.41181e-08	-1.00699e-07	1.80137e-08	-9.79337e-09	8.22033e-09	1.02691e-07	-9.62344e-08	6.45710e-09	-1.19722e-07	5.51841e-08	-6.45378e-08	9.44373e-08	2.72121e-08	1.21649e-07	-1.67225e-07	5.08576e-08	-1.16367e-07
19.120	5.26462e-07	-1.31321e-07	3.95141e-07	-3.95148e-07	-1.31179e-07	-5.26327e-07	-1.67845e-07	6.52961e-08	-1.02549e-07	1.46734e-08	-7.97738e-09	6.69603e-09	1.01231e-07	-9.48660e-08	6.36529e-09	-1.20713e-07	5.56407e-08	-6.50718e-08	9.42560e-08	2.85264e-08	1.22782e-07	-1.69819e-07	5.16466e-08	-1.18173e-07
19.145	5.21344e-07	-1.30044e-07	3.91300e-07	-3.97915e-07	-1.30007e-07	-5.27922e-07	-1.70865e-07	6.64708e-08	-1.04394e-07	1.13423e-08	-6.16636e-09	5.17590e-09	9.97748e-08	-9.35011e-08	6.27371e-09	-1.21699e-07	5.60954e-08	-6.56036e-08	9.40729e-08	2.98355e-08	1.23908e-07	-1.72403e-07	5.24325e-08	-1.19971e-07
19.169	5.16232e-07	-1.28769e-07	3.87463e-07	-4.00665e-07	-1.28836e-07	-5.29501e-07	-1.73876e-07	6.76423e-08	-1.06234e-07	8.02032e-09	-4.36035e-09	3.65997e-09	9.83220e-08	-9.21397e-08	6.18236e-09	-1.22681e-07	5.65482e-08	-6.61331e-08	9.38879e-08	3.11395e-08	1.25027e-07	-1.74977e-07	5.32152e-08	-1.21762e-07
19.194	5.11126e-07	-1.27495e-07	3.83630e-07	-4.03400e-07	-1.27666e-07	-5.31066e-07	-1.76879e-07	6.88104e-08	-1.08068e-07	4.70770e-09	-2.55940e-09	2.14830e-09	9.68730e-08	-9.07817e-08	6.09124e-09	-1.23659e-07	5.69990e-08	-6.66603e-08	9.37011e-08	3.24383e-08	1.26139e-07	-1.77540e-07	5.39948e-08	-1.23546e-07
19.218	5.06026e-07	-1.26223e-07	3.79803e-07	-4.06119e-07	-1.26496e-07	-5.32615e-07	-1.79873e-07	6.99752e-08	-1.09897e-07	1.40446e-09	-7.63553e-10	6.40909e-10	9.54276e-08	-8.94273e-08	6.00036e-09	-1.24633e-07	5.74478e-08	-6.71852e-08	9.35124e-08	3.37319e-08	1.27244e-07	-1.80093e-07	5.47711e-08	-1.25322e-07
19.243	5.00932e-07	-1.24953e-07	3.75979e-07	-4.08822e-07	-1.25328e-07	-5.34150e-07	-1.82858e-07	7.11366e-08	-1.11721e-07	-1.88930e-09	1.02714e-09	-8.62157e-10	9.39861e-08	-8.80764e-08	5.90972e-09	-1.25603e-07	5.78947e-08	-6.77078e-08	9.33218e-08	3.50201e-08	1.28342e-07	-1.82635e-07	5.55443e-08	-1.27091e-07
19.268	4.95845e-07	-1.23684e-07	3.72161e-07	-4.11510e-07	-1.24160e-07	-5.35670e-07	-1.85835e-07	7.22946e-08	-1.13540e-07	-5.17349e-09	2.81263e-09	-2.36086e-09	9.25484e-08	-8.67291e-08	5.81932e-09	-1.26568e-07	5.83396e-08	-6.82281e-08	9.31294e-08	3.63031e-08	1.29432e-07	-1.85167e-07	5.63142e-08	-1.28853e-07
19.292	4.90764e-07	-1.22416e-07	3.68347e-07	-4.14181e-07	-1.22993e-07	-5.37174e-07	-1.88803e-07	7.34492e-08	-1.15353e-07	-8.44805e-09	4.59289e-09	-3.85516e-09	9.11146e-08	-8.53855e-08	5.72916e-09	-1.27529e-07	5.87825e-08	-6.87461e-08	9.29351e-08	3.75806e-08	1.30516e-07	-1.87688e-07	5.70808e-08	-1.30607e-07
19.317	4.85689e-07	-1.21151e-07	3.64539e-07	-4.16837e-07	-1.21827e-07	-5.38664e-07	-1.91762e-07	7.46003e-08	-1.17161e-07	-1.17129e-08	6.36785e-09	-5.34503e-09	8.96847e-08	-8.40455e-08	5.63925e-09	-1.28485e-07	5.92234e-08	-6.92617e-08	9.27389e-08	3.88528e-08	1.31592e-07	-1.90198e-07	5.78442e-08	-1.32353e-07
19.341	4.80622e-07	-1.19887e-07	3.60735e-07	-4.19477e-07	-1.20662e-07	-5.40138e-07	-1.94712e-07	7.57479e-08	-1.18964e-07	-1.49679e-08	8.13748e-09	-6.83041e-09	8.82588e-08	-8.27092e-08	5.54959e-09	-1.29437e-07	5.96623e-08	-6.97750e-08	9.25408e-08	4.01194e-08	1.32660e-07	-1.92697e-07	5.86043e-08	-1.34093e-07
19.366	4.75561e-07	-1.18624e-07	3.56937e-07	-4.22101e-07	-1.19498e-07	-5.41598e-07	-1.97652e-07	7.68920e-08	-1.20760e-07	-1.82130e-08	9.90173e-09	-8.31129e-09	8.68368e-08	-8.13766e-08	5.46018e-09	-1.30385e-07	6.00991e-08	-7.02859e-08	9.23408e-08	4.13806e-08	1.33721e-07	-1.95185e-07	5.93610e-08	-1.35824e-07
19.390	4.70508e-07	-1.17364e-07	3.53144e-07	-4.24708e-07	-1.18334e-07	-5.43043e-07	-2.00584e-07	7.80325e-08	-1.22552e-07	-2.14482e-08	1.16606e-08	-9.78761e-09	8.54188e-08	-8.00478e-08	5.37102e-09	-1.31328e-07	6.05339e-08	-7.07944e-08	9.21389e-08	4.26363e-08	1.34775e-07	-1.97663e-07	6.01145e-08	-1.37548e-07
19.415	4.65462e-07	-1.16105e-07	3.49357e-07	-4.27300e-07	-1.17173e-07	-5.44473e-07	-2.03507e-07	7.91695e-08	-1.24337e-07	-2.46733e-08	1.34139e-08	-1.12593e-08	8.40049e-08	-7.87228e-08	5.28212e-09	-1.32267e-07	6.09667e-08	-7.13005e-08	9.19351e-08	4.38864e-08	1.35821e-07	-2.00129e-07	6.08646e-08	-1.39264e-07
19.440	4.60423e-07	-1.14848e-07	3.45575e-07	-4.29876e-07	-1.16012e-07	-5.45888e-07	-2.06420e-07	8.03028e-08	-1.26117e-07	-2.78882e-08	1.51618e-08	-1.27264e-08	8.25951e-08	-7.74016e-08	5.19347e-09	-1.33202e-07	6.13974e-08	-7.18042e-08	9.17294e-08	4.51308e-08	1.36860e-07	-2.02584e-07	6.16113e-08	-1.40973e-07
19.464	4.55392e-07	-1.13593e-07	3.41799e-07	-4.32435e-07	-1.14852e-07	-5.47288e-07	-2.09324e-07	8.14325e-08	-1.27891e-07	-3.10930e-08	1.69041e-08	-1.41889e-08	8.11894e-08	-7.60843e-08	5.10508e-09	-1.34131e-07	6.18259e-08	-7.23054e-08	9.15218e-08	4.63697e-08	1.37891e-07	-2.05028e-07	6.23547e-08	-1.42674e-07
19.489	4.50368e-07	-1.12340e-07	3.38028e-07	-4.34979e-07	-1.13694e-07	-5.48673e-07	-2.12218e-07	8.25585e-08	-1.29660e-07	-3.42874e-08	1.86408e-08	-1.56466e-08	7.97879e-08	-7.47709e-08	5.01695e-09	-1.35057e-07	6.22524e-08	-7.28042e-08	9.13123e-08	4.76028e-08	1.38915e-07	-2.07461e-07	6.30946e-08	-1.44367e-07
19.513	4.45353e-07	-1.11089e-07	3.34264e-07	-4.37507e-07	-1.12536e-07	-5.50043e-07	-2.15103e-07	8.36808e-08	-1.31422e-07	-3.74714e-08	2.03718e-08	-1.70996e-08	7.83906e-08	-7.34615e-08	4.92909e-09	-1.35977e-07	6.26768e-08	-7.33005e-08	9.11008e-08	4.88302e-08	1.39931e-07	-2.09883e-07	6.38312e-08	-1.46052e-07
19.538	4.40345e-07	-1.09840e-07	3.30505e-07	-4.40018e-07	-1.11380e-07	-5.51398e-07	-2.17979e-07	8.47994e-08	-1.33179e-07	-4.06450e-08	2.20972e-08	-1.85479e-08	7.69975e-08	-7.21560e-08	4.84150e-09	-1.36894e-07	6.30991e-08	-7.37944e-08	9.08875e-08	5.00519e-08	1.40939e-07	-2.12294e-07	6.45643e-08	-1.47730e-07
19.562	4.35345e-07	-1.08593e-07	3.26753e-07	-4.42513e-07	-1.10226e-07	-5.52739e-07	-2.20844e-07	8.59142e-08	-1.34930e-07	-4.38081e-08	2.38168e-08	-1.99913e-08	7.56086e-08	-7.08545e-08	4.75417e-09	-1.37805e-07	6.35193e-08	-7.42858e-08	9.06722e-08	5.12677e-08	1.41940e-07	-2.14693e-07	6.52939e-08	-1.49399e-07
19.587	4.30354e-07	-1.07348e-07	3.23006e-07	-4.44992e-07	-1.09072e-07	-5.54065e-07	-2.23700e-07	8.70252e-08	-1.36675e-07	-4.69605e-08	2.55307e-08	-2.14299e-08	7.42241e-08	-6.95570e-08	4.66711e-09	-1.38712e-07	6.39373e-08	-7.47746e-08	9.04550e-08	5.24777e-08	1.42933e-07	-2.17081e-07	6.60201e-08	-1.51061e-07
19.612	4.25371e-07	-1.06105e-07	3.19266e-07	-4.47455e-07	-1.07921e-07	-5.55376e-07	-2.26546e-07	8.81324e-08	-1.38414e-07	-5.01023e-08	2.72387e-08	-2.28635e-08	7.28440e-08	-6.82636e-08	4.58033e-09	-1.39614e-07	6.43532e-08	-7.52610e-08	9.02359e-08	5.36818e-08	1.43918e-07	-2.19457e-07	6.67428e-08	-1.52714e-07
19.636	4.20396e-07	-1.04864e-07	3.15532e-07	-4.49902e-07	-1.06770e-07	-5.56672e-07	-2.29382e-07	8.92357e-08	-1.40147e-07	-5.32332e-08	2.89409e-08	-2.42923e-08	7.14681e-08	-6.69743e-08	4.49382e-09	-1.40512e-07	6.47669e-08	-7.57448e-08	9.00148e-08	5.48800e-08	1.44895e-07	-2.21822e-07	6.74620e-08	-1.54360e-07
19.661	4.15430e-07	-1.03625e-07	3.11805e-07	-4.52332e-07	-1.05621e-07	-5.57953e-07	-2.32208e-07	9.03352e-08	-1.41873e-07	-5.63533e-08	3.06372e-08	-2.57161e-08	7.00968e-08	-6.56892e-08	4.40759e-09	-1.41405e-07	6.51784e-08	-7.62261e-08	8.97919e-08	5.60723e-08	1.45864e-07	-2.24175e-07	6.81776e-08	-1.55997e-07
19.685	4.10473e-07	-1.02389e-07	3.08085e-07	-4.54746e-07	-1.04474e-07	-5.59220e-07	-2.35025e-07	9.14307e-08	-1.43594e-07	-5.94625e-08	3.23275e-08	-2.71350e-08	6.87298e-08	-6.44082e-08	4.32164e-09	-1.42293e-07	6.55878e-08	-7.67049e-08	8.95670e-08	5.72586e-08	1.46826e-07	-2.26517e-07	6.88898e-08	-1.57627e-07
19.710	4.05525e-07	-1.01154e-07	3.04371e-07	-4.57144e-07	-1.03328e-07	-5.60472e-07	-2.37830e-07	9.25223e-08	-1.45308e-07	-6.25606e-08	3.40118e-08	-2.85488e-08	6.73673e-08	-6.31314e-08	4.23597e-09	-1.43176e-07	6.59950e-08	-7.71811e-08	8.93401e-08	5.84389e-08	1.47779e-07	-2.28846e-07	6.95984e-08	-1.59248e-07
19.735	4.00586e-07	-9.99224e-08	3.00664e-07	-4.59526e-07	-1.02183e-07	-5.61709e-07	-2.40626e-07	9.36099e-08	-1.47016e-07	-6.56477e-08	3.56902e-08	-2.99575e-08	6.60093e-08	-6.18588e-08	4.15058e-09	-1.44055e-07	6.63999e-08	-7.76547e-08	8.91114e-08	5.96131e-08	1.48724e-07	-2.31165e-07	7.03034e-08	-1.60861e-07
19.759	3.95657e-07	-9.86927e-08	2.96964e-07	-4.61891e-07	-1.01041e-07	-5.62932e-07	-2.43412e-07	9.46936e-08	-1.48718e-07	-6.87236e-08	3.73624e-08	-3.13611e-08	6.46559e-08	-6.05904e-08	4.06548e-09	-1.44928e-07	6.68027e-08	-7.81257e-08	8.88807e-08	6.07812e-08	1.49662e-07	-2.33471e-07	7.10048e-08	-1.62466e-07
19.784	3.90736e-07	-9.74654e-08	2.93271e-07	-4.64240e-07	-9.98996e-08	-5.64139e-07	-2.46187e-07	9.57732e-08	-1.50414e-07	-7.17882e-08	3.90285e-08	-3.27597e-08	6.33071e-08	-5.93264e-08	3.98066e-09	-1.45797e-07	6.72032e-08	-7.85941e-08	8.86481e-08	6.19433e-08	1.50591e-07	-2.35765e-07	7.17026e-08	-1.64063e-07
19.808	3.85825e-07	-9.62404e-08	2.89585e-07	-4.66572e-07	-9.87603e-08	-5.65333e-07	-2.48952e-07	9.68488e-08	-1.52103e-07	-7.48415e-08	4.06885e-08	-3.41530e-08	6.19628e-08	-5.80667e-08	3.89614e-09	-1.46661e-07	6.76015e-08	-7.90599e-08	8.84135e-08	6.30991e-08	1.51513e-07	-2.38048e-07	7.23968e-08	-1.65651e-07
19.833	3.80924e-07	-9.50179e-08	2.85906e-07	-4.68889e-07	-9.76227e-08	-5.66511e-07	-2.51706e-07	9.79202e-08	-1.53786e-07	-7.78835e-08	4.23423e-08	-3.55412e-08	6.06232e-08	-5.68113e-08	3.81191e-09	-1.47521e-07	6.79976e-08	-7.95231e-08	8.81771e-08	6.42488e-08	1.52426e-07	-2.40319e-07	7.30874e-08	-1.67231e-07
19.857	3.76033e-07	-9.37978e-08	2.82235e-07	-4.71189e-07	-9.64868e-08	-5.67675e-07	-2.54450e-07	9.89876e-08	-1.55462e-07	-8.09139e-08	4.39898e-08	-3.69241e-08	5.92883e-08	-5.55603e-08	3.72797e-09	-1.48375e-07	6.83914e-08	-7.99836e-08	8.79387e-08	6.53923e-08	1.53331e-07	-2.42578e-07	7.37744e-08	-1.68803e-07
19.882	3.71151e-07	-9.25801e-08	2.78571e-07	-4.73472e-07	-9.53528e-08	-5.68825e-07	-2.57183e-07	1.00051e-07	-1.57132e-07	-8.39328e-08	4.56311e-08	-3.83017e-08	5.79581e-08	-5.43138e-08	3.64433e-09	-1.49224e-07	6.87829e-08	-8.04415e-08	8.76983e-08	6.65295e-08	1.54228e-07	-2.44824e-07	7.44576e-08	-1.70367e-07
19.907	3.66280e-07	-9.13650e-08	2.74915e-07	-4.75739e-07	-9.42206e-08	-5.69960e-07	-2.59905e-07	1.01110e-07	-1.58795e-07	-8.69401e-08	4.72661e-08	-3.96740e-08	5.66326e-08	-5.30716e-08	3.56098e-09	-1.50069e-07	6.91722e-08	-8.08968e-08	8.74561e-08	6.76604e-08	1.55116e-07	-2.47059e-07	7.51372e-08	-1.71922e-07
19.931	3.61419e-07	-9.01525e-08	2.71267e-07	-4.77990e-07	-9.30903e-08	-5.71080e-07	-2.62617e-07	1.02165e-07	-1.60452e-07	-8.99357e-08	4.88947e-08	-4.10411e-08	5.53119e-08	-5.18340e-08	3.47794e-09	-1.50909e-07	6.95591e-08	-8.13494e-08	8.72119e-08	6.87850e-08	1.55997e-07	-2.49281e-07	7.58131e-08	-1.73468e-07
19.956	3.56568e-07	-8.89425e-08	2.67626e-07	-4.80224e-07	-9.19620e-08	-5.72186e-07	-2.65317e-07	1.03215e-07	-1.62102e-07	-9.29195e-08	5.05168e-08	-4.24027e-08	5.39960e-08	-5.06008e-08	3.39520e-09	-1.51743e-07	6.99438e-08	-8.17993e-08	8.69658e-08	6.99033e-08	1.56869e-07	-2.51491e-07	7.64853e-08	-1.75006e-07
19.980	3.51728e-07	-8.77352e-08	2.63993e-07	-4.82441e-07	-9.08356e-08	-5.73277e-07	-2.68007e-07	1.04262e-07	-1.63745e-07	-9.58915e-08	5.21326e-08	-4.37589e-08	5.26849e-08	-4.93722e-08	3.31276e-09	-1.52573e-07	7.03262e-08	-8.22465e-08	8.67178e-08	7.10152e-08	1.57733e-07	-2.53689e-07	7.71538e-08	-1.76536e-07
20.005	3.46899e-07	-8.65305e-08	2.60368e-07	-4.84643e-07	-8.97112e-08	-5.74354e-07	-2.70686e-07	1.05304e-07	-1.65382e-07	-9.88516e-08	5.37419e-08	-4.51097e-08	5.13787e-08	-4.81481e-08	3.23063e-09	-1.53397e-07	7.07063e-08	-8.26910e-08	8.64678e-08	7.21207e-08	1.58589e-07	-2.55875e-07	7.78185e-08	-1.78057e-07
20.029	3.42080e-07	-8.53285e-08	2.56751e-07	-4.86827e-07	-8.85889e-08	-5.75416e-07	-2.73354e-07	1.06342e-07	-1.67012e-07	-1.01800e-07	5.53446e-08	-4.64550e-08	5.00774e-08	-4.69286e-08	3.14880e-09	-1.54217e-07	7.10841e-08	-8.31328e-08	8.62160e-08	7.32198e-08	1.59436e-07	-2.58048e-07	7.84795e-08	-1.79569e-07
20.054	3.37272e-07	-8.41293e-08	2.53143e-07	-4.88996e-07	-8.74686e-08	-5.76464e-07	-2.76011e-07	1.07375e-07	-1.68635e-07	-1.04736e-07	5.69408e-08	-4.77948e-08	4.87811e-08	-4.57138e-08	3.06729e-09	-1.55031e-07	7.14595e-08	-8.35718e-08	8.59622e-08	7.43124e-08	1.60275e-07	-2.60209e-07	7.91367e-08	-1.81073e-07
20.079	3.32475e-07	-8.29328e-08	2.49543e-07	-4.91147e-07	-8.63505e-08	-5.77498e-07	-2.78656e-07	1.08405e-07	-1.70252e-07	-1.07660e-07	5.85304e-08	-4.91291e-08	4.74897e-08	-4.45036e-08	2.98609e-09	-1.55841e-07	7.18326e-08	-8.40081e-08	8.57066e-08	7.53985e-08	1.61105e-07	-2.62358e-07	7.97901e-08	-1.82568e-07
20.103	3.27690e-07	-8.17391e-08	2.45951e-07	-4.93282e-07	-8.52345e-08	-5.78517e-07	-2.81290e-07	1.09429e-07	-1.71861e-07	-1.10571e-07	6.01134e-08	-5.04578e-08	4.62032e-08	-4.32980e-08	2.90520e-09	-1.56645e-07	7.22033e-08	-8.44417e-08	8.54490e-08	7.64780e-08	1.61927e-07	-2.64494e-07	8.04398e-08	-1.84054e-07
20.128	3.22916e-07	-8.05482e-08	2.42368e-07	-4.95401e-07	-8.41207e-08	-5.79522e-07	-2.83913e-07	1.10450e-07	-1.73463e-07	-1.13471e-07	6.16897e-08	-5.17809e-08	4.49218e-08	-4.20972e-08	2.82463e-09	-1.57444e-07	7.25717e-08	-8.48726e-08	8.51895e-08	7.75511e-08	1.62741e-07	-2.66618e-07	8.10856e-08	-1.85532e-07
20.152	3.18153e-07	-7.93602e-08	2.38793e-07	-4.97503e-07	-8.30091e-08	-5.80512e-07	-2.86525e-07	1.11466e-07	-1.75059e-07	-1.16358e-07	6.32593e-08	-5.30984e-08	4.36455e-08	-4.09011e-08	2.74437e-09	-1.58238e-07	7.29377e-08	-8.53006e-08	8.49282e-08	7.86175e-08	1.63546e-07	-2.68729e-07	8.17276e-08	-1.87001e-07
20.177	3.13402e-07	-7.81751e-08	2.35227e-07	-4.99589e-07	-8.18998e-08	-5.81488e-07	-2.89125e-07	1.12477e-07	-1.76648e-07	-1.19232e-07	6.48221e-08	-5.44102e-08	4.23742e-08	-3.97098e-08	2.66443e-09	-1.59027e-07	7.33014e-08	-8.57259e-08	8.46649e-08	7.96773e-08	1.64342e-07	-2.70827e-07	8.23658e-08	-1.88461e-07
20.201	3.08663e-07	-7.69930e-08	2.31670e-07	-5.01657e-07	-8.07928e-08	-5.82450e-07	-2.91713e-07	1.13484e-07	-1.78229e-07	-1.22094e-07	6.63782e-08	-5.57163e-08	4.11081e-08	-3.85232e-08	2.58482e-09	-1.59811e-07	7.36627e-08	-8.61484e-08	8.43998e-08	8.07306e-08	1.65130e-07	-2.72913e-07	8.30001e-08	-1.89913e-07
20.226	3.03936e-07	-7.58138e-08	2.28122e-07	-5.03710e-07	-7.96882e-08	-5.83398e-07	-2.94290e-07	1.14487e-07	-1.79803e-07	-1.24944e-07	6.79274e-08	-5.70167e-08	3.98471e-08	-3.73415e-08	2.50553e-09	-1.60590e-07	7.40215e-08	-8.65681e-08	8.41328e-08	8.17771e-08	1.65910e-07	-2.74986e-07	8.36306e-08	-1.91355e-07
20.251	2.99220e-07	-7.46376e-08	2.24583e-07	-5.05746e-07	-7.85859e-08	-5.84331e-07	-2.96855e-07	1.15484e-07	-1.81371e-07	-1.27781e-07	6.94697e-08	-5.83113e-08	3.85912e-08	-3.61646e-08	2.42656e-09	-1.61363e-07	7.43780e-08	-8.69850e-08	8.38639e-08	8.28170e-08	1.66681e-07	-2.77046e-07	8.42572e-08	-1.92789e-07
20.275	2.94517e-07	-7.34644e-08	2.21053e-07	-5.07765e-07	-7.74860e-08	-5.85251e-07	-2.99409e-07	1.16478e-07	-1.82931e-07	-1.30605e-07	7.10052e-08	-5.96001e-08	3.73406e-08	-3.49926e-08	2.34792e-09	-1.62131e-07	7.47321e-08	-8.73991e-08	8.35931e-08	8.38501e-08	1.67443e-07	-2.79094e-07	8.48799e-08	-1.94214e-07
20.300	2.89826e-07	-7.22943e-08	2.17532e-07	-5.09767e-07	-7.63886e-08	-5.86156e-07	-3.01950e-07	1.17467e-07	-1.84484e-07	-1.33417e-07	7.25337e-08	-6.08831e-08	3.60951e-08	-3.38255e-08	2.26961e-09	-1.62894e-07	7.50838e-08	-8.78104e-08	8.33204e-08	8.48765e-08	1.68197e-07	-2.81128e-07	8.54987e-08	-1.95630e-07
20.324	2.85148e-07	-7.11274e-08	2.14020e-07	-5.11753e-07	-7.52936e-08	-5.87047e-07	-3.04480e-07	1.18451e-07	-1.86029e-07	-1.36216e-07	7.40552e-08	-6.21603e-08	3.48550e-08	-3.26633e-08	2.19163e-09	-1.63652e-07	7.54330e-08	-8.82188e-08	8.30459e-08	8.58962e-08	1.68942e-07	-2.83150e-07	8.61136e-08	-1.97037e-07
20.349	2.80482e-07	-6.99635e-08	2.10519e-07	-5.13722e-07	-7.42012e-08	-5.87923e-07	-3.06998e-07	1.19430e-07	-1.87568e-07	-1.39001e-07	7.55698e-08	-6.34315e-08	3.36201e-08	-3.15061e-08	2.11399e-09	-1.64404e-07	7.57798e-08	-8.86244e-08	8.27696e-08	8.69090e-08	1.69679e-07	-2.85159e-07	8.67246e-08	-1.98435e-07
20.374	2.75829e-07	-6.88029e-08	2.07026e-07	-5.15675e-07	-7.31113e-08	-5.88786e-07	-3.09504e-07	1.20405e-07	-1.89099e-07	-1.41774e-07	7.70773e-08	-6.46969e-08	3.23905e-08	-3.03538e-08	2.03667e-09	-1.65151e-07	7.61242e-08	-8.90272e-08	8.24914e-08	8.79151e-08	1.70406e-07	-2.87155e-07	8.73316e-08	-1.99824e-07
20.398	2.71189e-07	-6.76454e-08	2.03543e-07	-5.17611e-07	-7.20241e-08	-5.89635e-07	-3.11998e-07	1.21375e-07	-1.90622e-07	-1.44534e-07	7.85777e-08	-6.59563e-08	3.11663e-08	-2.92066e-08	1.95969e-09	-1.65893e-07	7.64661e-08	-8.94271e-08	8.22114e-08	8.89143e-08	1.71126e-07	-2.89138e-07	8.79347e-08	-2.01204e-07
20.423	2.66562e-07	-6.64912e-08	2.00070e-07	-5.19530e-07	-7.09394e-08	-5.90469e-07	-3.14479e-07	1.22341e-07	-1.92139e-07	-1.47281e-07	8.00709e-08	-6.72097e-08	2.99474e-08	-2.80644e-08	1.88305e-09	-1.66630e-07	7.68056e-08	-8.98241e-08	8.19295e-08	8.99067e-08	1.71836e-07	-2.91108e-07	8.85339e-08	-2.02574e-07
20.447	2.61948e-07	-6.53403e-08	1.96607e-07	-5.21432e-07	-6.98575e-08	-5.91290e-07	-3.16949e-07	1.23301e-07	-1.93648e-07	-1.50014e-07	8.15571e-08	-6.84571e-08	2.87339e-08	-2.69272e-08	1.80675e-09	-1.67361e-07	7.71427e-08	-9.02183e-08	8.16458e-08	9.08921e-08	1.72538e-07	-2.93065e-07	8.91290e-08	-2.03936e-07
20.472	2.57347e-07	-6.41927e-08	1.93154e-07	-5.23318e-07	-6.87782e-08	-5.92097e-07	-3.19406e-07	1.24257e-07	-1.95149e-07	-1.52734e-07	8.30360e-08	-6.96985e-08	2.75259e-08	-2.57951e-08	1.73079e-09	-1.68087e-07	7.74772e-08	-9.06095e-08	8.13603e-08	9.18707e-08	1.73231e-07	-2.95009e-07	8.97202e-08	-2.05289e-07
20.496	2.52759e-07	-6.30484e-08	1.89711e-07	-5.25188e-07	-6.77017e-08	-5.92889e-07	-3.21851e-07	1.25209e-07	-1.96643e-07	-1.55442e-07	8.45077e-08	-7.09338e-08	2.63233e-08	-2.46681e-08	1.65517e-09	-1.68807e-07	7.78093e-08	-9.09979e-08	8.10730e-08	9.28424e-08	1.73915e-07	-2.96940e-07	9.03074e-08	-2.06632e-07
20.521	2.48186e-07	-6.19075e-08	1.86278e-07	-5.27040e-07	-6.66279e-08	-5.93668e-07	-3.24284e-07	1.26155e-07	-1.98129e-07	-1.58135e-07	8.59721e-08	-7.21630e-08	2.51262e-08	-2.35463e-08	1.57990e-09	-1.69522e-07	7.81389e-08	-9.13834e-08	8.07839e-08	9.38071e-08	1.74591e-07	-2.98857e-07	9.08905e-08	-2.07967e-07
20.546	2.43625e-07	-6.07700e-08	1.82855e-07	-5.28876e-07	-6.55570e-08	-5.94433e-07	-3.26704e-07	1.27096e-07	-1.99608e-07	-1.60815e-07	8.74293e-08	-7.33861e-08	2.39346e-08	-2.24296e-08	1.50497e-09	-1.70232e-07	7.84660e-08	-9.17660e-08	8.04930e-08	9.47648e-08	1.75258e-07	-3.00762e-07	9.14697e-08	-2.09292e-07
20.570	2.39079e-07	-5.96359e-08	1.79443e-07	-5.30695e-07	-6.44889e-08	-5.95184e-07	-3.29112e-07	1.28033e-07	-2.01079e-07	-1.63482e-07	8.88791e-08	-7.46031e-08	2.27485e-08	-2.13181e-08	1.43039e-09	-1.70936e-07	7.87907e-08	-9.21456e-08	8.02003e-08	9.57155e-08	1.75916e-07	-3.02653e-07	9.20448e-08	-2.10608e-07
20.595	2.34547e-07	-5.85054e-08	1.76041e-07	-5.32497e-07	-6.34237e-08	-5.95921e-07	-3.31507e-07	1.28965e-07	-2.02542e-07	-1.66135e-07	9.03216e-08	-7.58138e-08	2.15679e-08	-2.02118e-08	1.35616e-09	-1.71635e-07	7.91128e-08	-9.25224e-08	7.99058e-08	9.66592e-08	1.76565e-07	-3.04530e-07	9.26159e-08	-2.11915e-07
20.619	2.30028e-07	-5.73783e-08	1.72650e-07	-5.34283e-07	-6.23614e-08	-5.96644e-07	-3.33889e-07	1.29892e-07	-2.03998e-07	-1.68775e-07	9.17566e-08	-7.70184e-08	2.03930e-08	-1.91107e-08	1.28228e-09	-1.72329e-07	7.94324e-08	-9.28962e-08	7.96096e-08	9.75959e-08	1.77206e-07	-3.06395e-07	9.31829e-08	-2.13212e-07
20.644	2.25524e-07	-5.62548e-08	1.69269e-07	-5.36052e-07	-6.13020e-08	-5.97354e-07	-3.36259e-07	1.30814e-07	-2.05446e-07	-1.71401e-07	9.31842e-08	-7.82167e-08	1.92237e-08	-1.80149e-08	1.20876e-09	-1.73017e-07	7.97496e-08	-9.32671e-08	7.93116e-08	9.85256e-08	1.77837e-07	-3.08246e-07	9.37459e-08	-2.14500e-07
20.668	2.21034e-07	-5.51349e-08	1.65899e-07	-5.37804e-07	-6.02456e-08	-5.98050e-07	-3.38616e-07	1.31731e-07	-2.06886e-07	-1.74013e-07	9.46044e-08	-7.94088e-08	1.80599e-08	-1.69244e-08	1.13559e-09	-1.73699e-07	8.00642e-08	-9.36350e-08	7.90119e-08	9.94481e-08	1.78460e-07	-3.10084e-07	9.43048e-08	-2.15779e-07
20.693	2.16559e-07	-5.40185e-08	1.62540e-07	-5.39540e-07	-5.91923e-08	-5.98732e-07	-3.40961e-07	1.32643e-07	-2.08318e-07	-1.76612e-07	9.60170e-08	-8.05945e-08	1.69019e-08	-1.58391e-08	1.06277e-09	-1.74376e-07	8.03762e-08	-9.40000e-08	7.87104e-08	1.00364e-07	1.79074e-07	-3.11908e-07	9.48596e-08	-2.17048e-07
20.718	2.12098e-07	-5.29058e-08	1.59192e-07	-5.41259e-07	-5.81420e-08	-5.99401e-07	-3.43292e-07	1.33550e-07	-2.09742e-07	-1.79196e-07	9.74222e-08	-8.17739e-08	1.57495e-08	-1.47592e-08	9.90309e-10	-1.75048e-07	8.06858e-08	-9.43620e-08	7.84072e-08	1.01272e-07	1.79679e-07	-3.13719e-07	9.54104e-08	-2.18309e-07
20.742	2.07652e-07	-5.17968e-08	1.55855e-07	-5.42961e-07	-5.70948e-08	-6.00055e-07	-3.45610e-07	1.34452e-07	-2.11159e-07	-1.81767e-07	9.88197e-08	-8.29470e-08	1.46029e-08	-1.36847e-08	9.18209e-10	-1.75714e-07	8.09928e-08	-9.47210e-08	7.81023e-08	1.02173e-07	1.80276e-07	-3.15516e-07	9.59570e-08	-2.19559e-07
20.767	2.03221e-07	-5.06915e-08	1.52529e-07	-5.44646e-07	-5.60507e-08	-6.00697e-07	-3.47916e-07	1.35348e-07	-2.12568e-07	-1.84323e-07	1.00210e-07	-8.41137e-08	1.34619e-08	-1.26155e-08	8.46469e-10	-1.76374e-07	8.12973e-08	-9.50771e-08	7.77957e-08	1.03067e-07	1.80863e-07	-3.17300e-07	9.64995e-08	-2.20801e-07
20.791	1.98805e-07	-4.95899e-08	1.49215e-07	-5.46315e-07	-5.50098e-08	-6.01324e-07	-3.50209e-07	1.36240e-07	-2.13968e-07	-1.86866e-07	1.01592e-07	-8.52740e-08	1.23268e-08	-1.15517e-08	7.75091e-10	-1.77029e-07	8.15992e-08	-9.54302e-08	7.74874e-08	1.03954e-07	1.81442e-07	-3.19070e-07	9.70379e-08	-2.22033e-07
20.816	1.94404e-07	-4.84921e-08	1.45912e-07	-5.47966e-07	-5.39721e-08	-6.01938e-07	-3.52488e-07	1.37127e-07	-2.15361e-07	-1.89395e-07	1.02967e-07	-8.64279e-08	1.11974e-08	-1.04933e-08	7.04077e-10	-1.77679e-07	8.18986e-08	-9.57803e-08	7.71775e-08	1.04834e-07	1.82012e-07	-3.20827e-07	9.75722e-08	-2.23255e-07
20.840	1.90018e-07	-4.73982e-08	1.42620e-07	-5.49602e-07	-5.29376e-08	-6.02539e-07	-3.54754e-07	1.38009e-07	-2.16746e-07	-1.91909e-07	1.04334e-07	-8.75753e-08	1.00738e-08	-9.44037e-09	6.33427e-10	-1.78323e-07	8.21954e-08	-9.61275e-08	7.68658e-08	1.05707e-07	1.82572e-07	-3.22570e-07	9.81023e-08	-2.24468e-07
20.865	1.85648e-07	-4.63080e-08	1.39340e-07	-5.51220e-07	-5.19063e-08	-6.03126e-07	-3.57007e-07	1.38885e-07	-2.18122e-07	-1.94409e-07	1.05693e-07	-8.87162e-08	8.95605e-09	-8.39290e-09	5.63144e-10	-1.78961e-07	8.24897e-08	-9.64716e-08	7.65525e-08	1.06572e-07	1.83125e-07	-3.24300e-07	9.86283e-08	-2.25672e-07
20.890	1.81293e-07	-4.52217e-08	1.36071e-07	-5.52821e-07	-5.08784e-08	-6.03700e-07	-3.59247e-07	1.39757e-07	-2.19491e-07	-1.96895e-07	1.07044e-07	-8.98507e-08	7.84414e-09	-7.35091e-09	4.93229e-10	-1.79594e-07	8.27814e-08	-9.68127e-08	7.62376e-08	1.07430e-07	1.83668e-07	-3.26016e-07	9.91502e-08	-2.26866e-07
20.914	1.76953e-07	-4.41393e-08	1.32814e-07	-5.54406e-07	-4.98538e-08	-6.04260e-07	-3.61474e-07	1.40623e-07	-2.20851e-07	-1.99367e-07	1.08388e-07	-9.09785e-08	6.73811e-09	-6.31443e-09	4.23684e-10	-1.80221e-07	8.30705e-08	-9.71509e-08	7.59210e-08	1.08281e-07	1.84202e-07	-3.27718e-07	9.96678e-08	-2.28050e-07
20.939	1.72630e-07	-4.30609e-08	1.29569e-07	-5.55974e-07	-4.88325e-08	-6.04807e-07	-3.63687e-07	1.41484e-07	-2.22203e-07	-2.01824e-07	1.09724e-07	-9.20999e-08	5.63798e-09	-5.28348e-09	3.54509e-10	-1.80843e-07	8.33570e-08	-9.74860e-08	7.56028e-08	1.09125e-07	1.84727e-07	-3.29406e-07	1.00181e-07	-2.29225e-07
20.963	1.68322e-07	-4.19864e-08	1.26336e-07	-5.57526e-07	-4.78147e-08	-6.05341e-07	-3.65886e-07	1.42339e-07	-2.23547e-07	-2.04267e-07	1.11052e-07	-9.32146e-08	4.54378e-09	-4.25807e-09	2.85706e-10	-1.81459e-07	8.36410e-08	-9.78181e-08	7.52830e-08	1.09961e-07	1.85244e-07	-3.31081e-07	1.00691e-07	-2.30390e-07
20.988	1.64031e-07	-4.09159e-08	1.23115e-07	-5.59060e-07	-4.68003e-08	-6.05861e-07	-3.68073e-07	1.43190e-07	-2.24883e-07	-2.06695e-07	1.12372e-07	-9.43227e-08	3.45551e-09	-3.23823e-09	2.17278e-10	-1.82070e-07	8.39224e-08	-9.81471e-08	7.49617e-08	1.10790e-07	1.85752e-07	-3.32742e-07	1.01196e-07	-2.31546e-07
21.012	1.59755e-07	-3.98494e-08	1.19906e-07	-5.60578e-07	-4.57893e-08	-6.06368e-07	-3.70245e-07	1.44035e-07	-2.26210e-07	-2.09109e-07	1.13685e-07	-9.54242e-08	2.37321e-09	-2.22399e-09	1.49224e-10	-1.82674e-07	8.42012e-08	-9.84732e-08	7.46387e-08	1.11612e-07	1.86251e-07	-3.34389e-07	1.01697e-07	-2.32692e-07
21.037	1.55496e-07	-3.87870e-08	1.16709e-07	-5.62080e-07	-4.47819e-08	-6.06861e-07	-3.72405e-07	1.44875e-07	-2.27529e-07	-2.11508e-07	1.14989e-07	-9.65190e-08	1.29690e-09	-1.21535e-09	8.15473e-11	-1.83274e-07	8.44773e-08	-9.87962e-08	7.43142e-08	1.12426e-07	1.86741e-07	-3.36022e-07	1.02193e-07	-2.33829e-07
21.062	1.51253e-07	-3.77287e-08	1.13525e-07	-5.63564e-07	-4.37779e-08	-6.07342e-07	-3.74550e-07	1.45710e-07	-2.28840e-07	-2.13892e-07	1.16285e-07	-9.76072e-08	2.26598e-10	-2.12350e-10	1.42482e-11	-1.83867e-07	8.47509e-08	-9.91162e-08	7.39881e-08	1.13233e-07	1.87222e-07	-3.37642e-07	1.02686e-07	-2.34956e-07
21.086	1.47027e-07	-3.66745e-08	1.10353e-07	-5.65032e-07	-4.27776e-08	-6.07809e-07	-3.76682e-07	1.46539e-07	-2.30143e-07	-2.16262e-07	1.17574e-07	-9.86886e-08	-8.37671e-10	7.85000e-10	-5.26717e-11	-1.84455e-07	8.50219e-08	-9.94331e-08	7.36605e-08	1.14033e-07	1.87694e-07	-3.39247e-07	1.03174e-07	-2.36073e-07
21.111	1.42818e-07	-3.56244e-08	1.07193e-07	-5.66483e-07	-4.17808e-08	-6.08263e-07	-3.78800e-07	1.47363e-07	-2.31437e-07	-2.18617e-07	1.18854e-07	-9.97633e-08	-1.89589e-09	1.77668e-09	-1.19211e-10	-1.85037e-07	8.52903e-08	-9.97470e-08	7.33314e-08	1.14826e-07	1.88157e-07	-3.40839e-07	1.03658e-07	-2.37181e-07
21.135	1.38625e-07	-3.45786e-08	1.04046e-07	-5.67917e-07	-4.07876e-08	-6.08704e-07	-3.80904e-07	1.48182e-07	-2.32722e-07	-2.20957e-07	1.20126e-07	-1.00831e-07	-2.94803e-09	2.76266e-09	-1.85368e-10	-1.85614e-07	8.55561e-08	-1.00058e-07	7.30008e-08	1.15611e-07	1.88612e-07	-3.42417e-07	1.04138e-07	-2.38279e-07
21.160	1.34449e-07	-3.35369e-08	1.00912e-07	-5.69334e-07	-3.97982e-08	-6.09132e-07	-3.82994e-07	1.48995e-07	-2.34000e-07	-2.23283e-07	1.21390e-07	-1.01892e-07	-3.99408e-09	3.74294e-09	-2.51142e-10	-1.86185e-07	8.58193e-08	-1.00366e-07	7.26687e-08	1.16389e-07	1.89057e-07	-3.43980e-07	1.04614e-07	-2.39367e-07
21.185	1.30290e-07	-3.24995e-08	9.77903e-08	-5.70735e-07	-3.88124e-08	-6.09547e-07	-3.85071e-07	1.49803e-07	-2.35268e-07	-2.25593e-07	1.22647e-07	-1.02947e-07	-5.03401e-09	4.71748e-09	-3.16532e-10	-1.86750e-07	8.60798e-08	-1.00670e-07	7.23351e-08	1.17159e-07	1.89494e-07	-3.45530e-07	1.05085e-07	-2.40445e-07
21.209	1.26148e-07	-3.14664e-08	9.46816e-08	-5.72119e-07	-3.78303e-08	-6.09949e-07	-3.87134e-07	1.50605e-07	-2.36528e-07	-2.27889e-07	1.23895e-07	-1.03994e-07	-6.06781e-09	5.68627e-09	-3.81535e-10	-1.87310e-07	8.63377e-08	-1.00972e-07	7.20000e-08	1.17922e-07	1.89922e-07	-3.47066e-07	1.05552e-07	-2.41514e-07
21.234	1.22024e-07	-3.04376e-08	9.15860e-08	-5.73486e-07	-3.68520e-08	-6.10338e-07	-3.89182e-07	1.51402e-07	-2.37780e-07	-2.30169e-07	1.25134e-07	-1.05035e-07	-7.09544e-09	6.64929e-09	-4.46152e-10	-1.87863e-07	8.65930e-08	-1.01270e-07	7.16635e-08	1.18677e-07	1.90341e-07	-3.48588e-07	1.06015e-07	-2.42573e-07
21.258	1.17916e-07	-2.94131e-08	8.85033e-08	-5.74837e-07	-3.58775e-08	-6.10714e-07	-3.91217e-07	1.52194e-07	-2.39023e-07	-2.32435e-07	1.26366e-07	-1.06069e-07	-8.11691e-09	7.60652e-09	-5.10380e-10	-1.88412e-07	8.68457e-08	-1.01566e-07	7.13256e-08	1.19426e-07	1.90751e-07	-3.50096e-07	1.06474e-07	-2.43622e-07
21.283	1.13827e-07	-2.83930e-08	8.54338e-08	-5.76171e-07	-3.49067e-08	-6.11077e-07	-3.93237e-07	1.52980e-07	-2.40257e-07	-2.34685e-07	1.27589e-07	-1.07096e-07	-9.13217e-09	8.55795e-09	-5.74219e-10	-1.88954e-07	8.70957e-08	-1.01858e-07	7.09863e-08	1.20166e-07	1.91153e-07	-3.51589e-07	1.06928e-07	-2.44662e-07
21.307	1.09755e-07	-2.73773e-08	8.23775e-08	-5.77488e-07	-3.39399e-08	-6.11428e-07	-3.95243e-07	1.53760e-07	-2.41483e-07	-2.36920e-07	1.28804e-07	-1.08115e-07	-1.01412e-08	9.50355e-09	-6.37666e-10	-1.89491e-07	8.73431e-08	-1.02148e-07	7.06456e-08	1.20900e-07	1.91545e-07	-3.53069e-07	1.07378e-07	-2.45691e-07
21.332	1.05701e-07	-2.63660e-08	7.93346e-08	-5.78788e-07	-3.29769e-08	-6.11765e-07	-3.97235e-07	1.54535e-07	-2.42700e-07	-2.39140e-07	1.30011e-07	-1.09128e-07	-1.11440e-08	1.04433e-08	-7.00722e-10	-1.90022e-07	8.75879e-08	-1.02434e-07	7.03035e-08	1.21626e-07	1.91929e-07	-3.54535e-07	1.07824e-07	-2.46711e-07
21.357	1.01664e-07	-2.53591e-08	7.63050e-08	-5.80072e-07	-3.20179e-08	-6.12090e-07	-3.99213e-07	1.55304e-07	-2.43909e-07	-2.41344e-07	1.31210e-07	-1.10135e-07	-1.21406e-08	1.13772e-08	-7.63384e-10	-1.90547e-07	8.78300e-08	-1.02717e-07	6.99601e-08	1.22344e-07	1.92304e-07	-3.55986e-07	1.08265e-07	-2.47721e-07
21.381	9.76458e-08	-2.43568e-08	7.32890e-08	-5.81339e-07	-3.10628e-08	-6.12402e-07	-4.01177e-07	1.56068e-07	-2.45108e-07	-2.43534e-07	1.32400e-07	-1.11134e-07	-1.31309e-08	1.23052e-08	-8.25652e-10	-1.91067e-07	8.80695e-08	-1.02997e-07	6.96153e-08	1.23055e-07	1.92670e-07	-3.57423e-07	1.08702e-07	-2.48721e-07
21.406	9.36455e-08	-2.33590e-08	7.02865e-08	-5.82590e-07	-3.01116e-08	-6.12701e-07	-4.03126e-07	1.56827e-07	-2.46299e-07	-2.45708e-07	1.33582e-07	-1.12126e-07	-1.41149e-08	1.32273e-08	-8.87524e-10	-1.91581e-07	8.83064e-08	-1.03274e-07	6.92692e-08	1.23758e-07	1.93028e-07	-3.58847e-07	1.09135e-07	-2.49712e-07
21.430	8.96634e-08	-2.23657e-08	6.72978e-08	-5.83823e-07	-2.91645e-08	-6.12988e-07	-4.05061e-07	1.57579e-07	-2.47481e-07	-2.47866e-07	1.34755e-07	-1.13111e-07	-1.50925e-08	1.41435e-08	-9.48999e-10	-1.92089e-07	8.85405e-08	-1.03548e-07	6.89217e-08	1.24454e-07	1.93376e-07	-3.60256e-07	1.09563e-07	-2.50692e-07
21.455	8.56997e-08	-2.13770e-08	6.43228e-08	-5.85040e-07	-2.82214e-08	-6.13262e-07	-4.06981e-07	1.58326e-07	-2.48655e-07	-2.50009e-07	1.35921e-07	-1.14089e-07	-1.60639e-08	1.50538e-08	-1.01008e-09	-1.92591e-07	8.87721e-08	-1.03819e-07	6.85730e-08	1.25143e-07	1.93716e-07	-3.61650e-07	1.09988e-07	-2.51663e-07
21.479	8.17544e-08	-2.03929e-08	6.13616e-08	-5.86241e-07	-2.72824e-08	-6.13523e-07	-4.08887e-07	1.59068e-07	-2.49819e-07	-2.52137e-07	1.37077e-07	-1.15060e-07	-1.70289e-08	1.59581e-08	-1.07075e-09	-1.93088e-07	8.90010e-08	-1.04087e-07	6.82231e-08	1.25824e-07	1.94047e-07	-3.63031e-07	1.10408e-07	-2.52624e-07
21.504	7.78278e-08	-1.94134e-08	5.84144e-08	-5.87424e-07	-2.63475e-08	-6.13772e-07	-4.10778e-07	1.59804e-07	-2.50975e-07	-2.54249e-07	1.38226e-07	-1.16023e-07	-1.79875e-08	1.68565e-08	-1.13103e-09	-1.93578e-07	8.92272e-08	-1.04351e-07	6.78719e-08	1.26498e-07	1.94370e-07	-3.64398e-07	1.10823e-07	-2.53574e-07
21.529	7.39197e-08	-1.84386e-08	5.54812e-08	-5.88591e-07	-2.54167e-08	-6.14008e-07	-4.12655e-07	1.60534e-07	-2.52121e-07	-2.56345e-07	1.39365e-07	-1.16980e-07	-1.89398e-08	1.77489e-08	-1.19091e-09	-1.94063e-07	8.94508e-08	-1.04613e-07	6.75194e-08	1.27164e-07	1.94683e-07	-3.65750e-07	1.11234e-07	-2.54515e-07
21.553	7.00305e-08	-1.74684e-08	5.25621e-08	-5.89742e-07	-2.44900e-08	-6.14232e-07	-4.14517e-07	1.61258e-07	-2.53259e-07	-2.58426e-07	1.40497e-07	-1.17930e-07	-1.98856e-08	1.86353e-08	-1.25038e-09	-1.94543e-07	8.96717e-08	-1.04871e-07	6.71657e-08	1.27823e-07	1.94988e-07	-3.67088e-07	1.11641e-07	-2.55446e-07
21.578	6.61603e-08	-1.65030e-08	4.96572e-08	-5.90876e-07	-2.35676e-08	-6.14443e-07	-4.16365e-07	1.61977e-07	-2.54388e-07	-2.60491e-07	1.41619e-07	-1.18872e-07	-2.08251e-08	1.95156e-08	-1.30945e-09	-1.95016e-07	8.98900e-08	-1.05126e-07	6.68109e-08	1.28474e-07	1.95285e-07	-3.68411e-07	1.12044e-07	-2.56368e-07
21.602	6.23090e-08	-1.55424e-08	4.67666e-08	-5.91993e-07	-2.26493e-08	-6.14642e-07	-4.18198e-07	1.62690e-07	-2.55508e-07	-2.62541e-07	1.42734e-07	-1.19807e-07	-2.17581e-08	2.03900e-08	-1.36812e-09	-1.95484e-07	9.01056e-08	-1.05378e-07	6.64548e-08	1.29117e-07	1.95572e-07	-3.69721e-07	1.12442e-07	-2.57279e-07
21.627	5.84769e-08	-1.45865e-08	4.38904e-08	-5.93093e-07	-2.17354e-08	-6.14829e-07	-4.20016e-07	1.63397e-07	-2.56619e-07	-2.64574e-07	1.43839e-07	-1.20735e-07	-2.26846e-08	2.12583e-08	-1.42638e-09	-1.95946e-07	9.03185e-08	-1.05627e-07	6.60977e-08	1.29753e-07	1.95851e-07	-3.71016e-07	1.12836e-07	-2.58180e-07
21.651	5.46641e-08	-1.36354e-08	4.10286e-08	-5.94177e-07	-2.08257e-08	-6.15003e-07	-4.21819e-07	1.64099e-07	-2.57720e-07	-2.66592e-07	1.44936e-07	-1.21656e-07	-2.36047e-08	2.21205e-08	-1.48423e-09	-1.96402e-07	9.05288e-08	-1.05873e-07	6.57394e-08	1.30382e-07	1.96121e-07	-3.72297e-07	1.13225e-07	-2.59071e-07
21.676	5.08706e-08	-1.26892e-08	3.81814e-08	-5.95245e-07	-1.99203e-08	-6.15165e-07	-4.23608e-07	1.64794e-07	-2.58813e-07	-2.68594e-07	1.46025e-07	-1.22570e-07	-2.45183e-08	2.29766e-08	-1.54168e-09	-1.96853e-07	9.07364e-08	-1.06116e-07	6.53799e-08	1.31003e-07	1.96383e-07	-3.73563e-07	1.13611e-07	-2.59953e-07
21.701	4.70966e-08	-1.17478e-08	3.53488e-08	-5.96295e-07	-1.90192e-08	-6.15315e-07	-4.25381e-07	1.65484e-07	-2.59897e-07	-2.70580e-07	1.47104e-07	-1.23476e-07	-2.54254e-08	2.38267e-08	-1.59872e-09	-1.97297e-07	9.09414e-08	-1.06356e-07	6.50194e-08	1.31617e-07	1.96636e-07	-3.74816e-07	1.13992e-07	-2.60824e-07
21.725	4.33422e-08	-1.08113e-08	3.25309e-08	-5.97330e-07	-1.81225e-08	-6.15452e-07	-4.27140e-07	1.66169e-07	-2.60971e-07	-2.72551e-07	1.48176e-07	-1.24375e-07	-2.63260e-08	2.46707e-08	-1.65534e-09	-1.97736e-07	9.11437e-08	-1.06592e-07	6.46578e-08	1.32223e-07	1.96881e-07	-3.76054e-07	1.14368e-07	-2.61686e-07
21.750	3.96075e-08	-9.87972e-09	2.97278e-08	-5.98347e-07	-1.72302e-08	-6.15577e-07	-4.28884e-07	1.66847e-07	-2.62037e-07	-2.74505e-07	1.49238e-07	-1.25267e-07	-2.72201e-08	2.55085e-08	-1.71156e-09	-1.98169e-07	9.13433e-08	-1.06826e-07	6.42952e-08	1.32821e-07	1.97117e-07	-3.77277e-07	1.14740e-07	-2.62537e-07
21.774	3.58927e-08	-8.95308e-09	2.69396e-08	-5.99348e-07	-1.63423e-08	-6.15691e-07	-4.30613e-07	1.67520e-07	-2.63093e-07	-2.76443e-07	1.50292e-07	-1.26151e-07	-2.81076e-08	2.63402e-08	-1.76737e-09	-1.98596e-07	9.15402e-08	-1.07056e-07	6.39315e-08	1.33412e-07	1.97344e-07	-3.78486e-07	1.15108e-07	-2.63378e-07
21.799	3.21977e-08	-8.03141e-09	2.41663e-08	-6.00333e-07	-1.54588e-08	-6.15792e-07	-4.32326e-07	1.68186e-07	-2.64140e-07	-2.78365e-07	1.51337e-07	-1.27029e-07	-2.89885e-08	2.71657e-08	-1.82276e-09	-1.99018e-07	9.17345e-08	-1.07283e-07	6.35668e-08	1.33996e-07	1.97563e-07	-3.79681e-07	1.15471e-07	-2.64210e-07
21.823	2.85228e-08	-7.11474e-09	2.14081e-08	-6.01301e-07	-1.45798e-08	-6.15881e-07	-4.34025e-07	1.68847e-07	-2.65178e-07	-2.80271e-07	1.52373e-07	-1.27898e-07	-2.98629e-08	2.79851e-08	-1.87774e-09	-1.99434e-07	9.19261e-08	-1.07508e-07	6.32012e-08	1.34572e-07	1.97773e-07	-3.80862e-07	1.15830e-07	-2.65031e-07
21.848	2.48680e-08	-6.20309e-09	1.86649e-08	-6.02252e-07	-1.37054e-08	-6.15958e-07	-4.35709e-07	1.69502e-07	-2.66207e-07	-2.82161e-07	1.53401e-07	-1.28761e-07	-3.07306e-08	2.87983e-08	-1.93230e-09	-1.99844e-07	9.21150e-08	-1.07728e-07	6.28345e-08	1.35141e-07	1.97975e-07	-3.82028e-07	1.16185e-07	-2.65843e-07
21.873	2.12335e-08	-5.29649e-09	1.59370e-08	-6.03187e-07	-1.28354e-08	-6.16023e-07	-4.37377e-07	1.70151e-07	-2.67226e-07	-2.84035e-07	1.54419e-07	-1.29616e-07	-3.15918e-08	2.96054e-08	-1.98645e-09	-2.00248e-07	9.23013e-08	-1.07946e-07	6.24669e-08	1.35702e-07	1.98169e-07	-3.83180e-07	1.16535e-07	-2.66644e-07
21.897	1.76193e-08	-4.39498e-09	1.32244e-08	-6.04106e-07	-1.19701e-08	-6.16076e-07	-4.39030e-07	1.70794e-07	-2.68236e-07	-2.85893e-07	1.55429e-07	-1.30464e-07	-3.24463e-08	3.04062e-08	-2.04018e-09	-2.00646e-07	9.24849e-08	-1.08161e-07	6.20985e-08	1.36255e-07	1.98354e-07	-3.84317e-07	1.16881e-07	-2.67436e-07
21.922	1.40256e-08	-3.49856e-09	1.05271e-08	-6.05008e-07	-1.11093e-08	-6.16117e-07	-4.40668e-07	1.71432e-07	-2.69237e-07	-2.87734e-07	1.56430e-07	-1.31304e-07	-3.32943e-08	3.12008e-08	-2.09350e-09	-2.01038e-07	9.26658e-08	-1.08373e-07	6.17291e-08	1.36801e-07	1.98530e-07	-3.85440e-07	1.17223e-07	-2.68217e-07
21.946	1.04525e-08	-2.60728e-09	7.84523e-09	-6.05893e-07	-1.02531e-08	-6.16146e-07	-4.42291e-07	1.72063e-07	-2.70228e-07	-2.89559e-07	1.57423e-07	-1.32137e-07	-3.41355e-08	3.19891e-08	-2.14640e-09	-2.01425e-07	9.28441e-08	-1.08581e-07	6.13588e-08	1.37339e-07	1.98698e-07	-3.86548e-07	1.17560e-07	-2.68989e-07
21.971	6.90004e-09	-1.72115e-09	5.17889e-09	-6.06762e-07	-9.40157e-09	-6.16164e-07	-4.43899e-07	1.72688e-07	-2.71211e-07	-2.91368e-07	1.58406e-07	-1.32962e-07	-3.49701e-08	3.27712e-08	-2.19887e-09	-2.01806e-07	9.30196e-08	-1.08786e-07	6.09877e-08	1.37870e-07	1.98858e-07	-3.87643e-07	1.17893e-07	-2.69750e-07
21.996	3.36836e-09	-8.40204e-10	2.52815e-09	-6.07615e-07	-8.55470e-09	-6.16169e-07	-4.45491e-07	1.73308e-07	-2.72183e-07	-2.93161e-07	1.59380e-07	-1.33780e-07	-3.57980e-08	3.35471e-08	-2.25093e-09	-2.02181e-07	9.31925e-08	-1.08989e-07	6.06157e-08	1.38394e-07	1.99010e-07	-3.88722e-07	1.18221e-07	-2.70501e-07
22.020	-1.42451e-10	3.55331e-11	-1.06918e-10	-6.08451e-07	-7.71252e-09	-6.16163e-07	-4.47068e-07	1.73921e-07	-2.73147e-07	-2.94937e-07	1.60346e-07	-1.34591e-07	-3.66193e-08	3.43167e-08	-2.30257e-09	-2.02550e-07	9.33628e-08	-1.09188e-07	6.02430e-08	1.38910e-07	1.99153e-07	-3.89788e-07	1.18545e-07	-2.71243e-07
22.045	-3.63228e-09	9.06036e-10	-2.72624e-09	-6.09271e-07	-6.87507e-09	-6.16146e-07	-4.48629e-07	1.74529e-07	-2.74101e-07	-2.96697e-07	1.61303e-07	-1.35394e-07	-3.74338e-08	3.50800e-08	-2.35379e-09	-2.02914e-07	9.35303e-08	-1.09384e-07	5.98694e-08	1.39418e-07	1.99288e-07	-3.90839e-07	1.18865e-07	-2.71974e-07
22.069	-7.10102e-09	1.77128e-09	-5.32974e-09	-6.10074e-07	-6.04236e-09	-6.16116e-07	-4.50175e-07	1.75130e-07	-2.75045e-07	-2.98440e-07	1.62251e-07	-1.36189e-07	-3.82416e-08	3.58370e-08	-2.40458e-09	-2.03272e-07	9.36952e-08	-1.09577e-07	5.94951e-08	1.39919e-07	1.99414e-07	-3.91875e-07	1.19180e-07	-2.72695e-07
22.094	-1.05486e-08	2.63124e-09	-7.91733e-09	-6.10861e-07	-5.21442e-09	-6.16075e-07	-4.51706e-07	1.75725e-07	-2.75980e-07	-3.00167e-07	1.63189e-07	-1.36977e-07	-3.90427e-08	3.65877e-08	-2.45495e-09	-2.03624e-07	9.38575e-08	-1.09766e-07	5.91201e-08	1.40413e-07	1.99533e-07	-3.92897e-07	1.19491e-07	-2.73407e-07
22.118	-1.39748e-08	3.48589e-09	-1.04889e-08	-6.11631e-07	-4.39128e-09	-6.16023e-07	-4.53221e-07	1.76315e-07	-2.76906e-07	-3.01877e-07	1.64119e-07	-1.37758e-07	-3.98370e-08	3.73321e-08	-2.50490e-09	-2.03970e-07	9.40170e-08	-1.09953e-07	5.87443e-08	1.40898e-07	1.99643e-07	-3.93905e-07	1.19797e-07	-2.74108e-07
22.143	-1.73797e-08	4.33520e-09	-1.30445e-08	-6.12385e-07	-3.57296e-09	-6.15958e-07	-4.54720e-07	1.76898e-07	-2.77822e-07	-3.03571e-07	1.65040e-07	-1.38531e-07	-4.06246e-08	3.80702e-08	-2.55442e-09	-2.04310e-07	9.41739e-08	-1.10136e-07	5.83679e-08	1.41377e-07	1.99745e-07	-3.94898e-07	1.20099e-07	-2.74799e-07
22.168	-2.07631e-08	5.17916e-09	-1.55840e-08	-6.13123e-07	-2.75949e-09	-6.15883e-07	-4.56204e-07	1.77475e-07	-2.78729e-07	-3.05248e-07	1.65952e-07	-1.39296e-07	-4.14054e-08	3.88019e-08	-2.60352e-09	-2.04645e-07	9.43281e-08	-1.10317e-07	5.79908e-08	1.41848e-07	1.99839e-07	-3.95877e-07	1.20397e-07	-2.75480e-07
22.192	-2.41249e-08	6.01773e-09	-1.81072e-08	-6.13845e-07	-1.95090e-09	-6.15796e-07	-4.57673e-07	1.78047e-07	-2.79626e-07	-3.06909e-07	1.66855e-07	-1.40054e-07	-4.21795e-08	3.95273e-08	-2.65219e-09	-2.04974e-07	9.44797e-08	-1.10494e-07	5.76130e-08	1.42311e-07	1.99924e-07	-3.96841e-07	1.20690e-07	-2.76151e-07
22.217	-2.74650e-08	6.85089e-09	-2.06141e-08	-6.14550e-07	-1.14720e-09	-6.15697e-07	-4.59125e-07	1.78612e-07	-2.80514e-07	-3.08553e-07	1.67748e-07	-1.40804e-07	-4.29467e-08	4.02463e-08	-2.70043e-09	-2.05297e-07	9.46286e-08	-1.10668e-07	5.72347e-08	1.42767e-07	2.00002e-07	-3.97791e-07	1.20979e-07	-2.76812e-07
22.241	-3.07834e-08	7.67862e-09	-2.31048e-08	-6.15239e-07	-3.48422e-10	-6.15587e-07	-4.60563e-07	1.79171e-07	-2.81392e-07	-3.10180e-07	1.68633e-07	-1.41547e-07	-4.37072e-08	4.09589e-08	-2.74825e-09	-2.05614e-07	9.47748e-08	-1.10839e-07	5.68557e-08	1.43216e-07	2.00072e-07	-3.98727e-07	1.21263e-07	-2.77463e-07
22.266	-3.40798e-08	8.50089e-09	-2.55790e-08	-6.15911e-07	4.45405e-10	-6.15466e-07	-4.61984e-07	1.79724e-07	-2.82260e-07	-3.11791e-07	1.69509e-07	-1.42282e-07	-4.44608e-08	4.16652e-08	-2.79564e-09	-2.05925e-07	9.49184e-08	-1.11007e-07	5.64762e-08	1.43657e-07	2.00133e-07	-3.99648e-07	1.21544e-07	-2.78104e-07
22.290	-3.73543e-08	9.31768e-09	-2.80367e-08	-6.16568e-07	1.23426e-09	-6.15333e-07	-4.63390e-07	1.80271e-07	-2.83119e-07	-3.13384e-07	1.70375e-07	-1.43009e-07	-4.52077e-08	4.23651e-08	-2.84260e-09	-2.06231e-07	9.50593e-08	-1.11172e-07	5.60961e-08	1.44091e-07	2.00187e-07	-4.00554e-07	1.21819e-07	-2.78735e-07
22.315	-4.06068e-08	1.01290e-08	-3.04778e-08	-6.17208e-07	2.01812e-09	-6.15190e-07	-4.64780e-07	1.80811e-07	-2.83968e-07	-3.14962e-07	1.71233e-07	-1.43729e-07	-4.59477e-08	4.30585e-08	-2.88913e-09	-2.06531e-07	9.51975e-08	-1.11333e-07	5.57155e-08	1.44517e-07	2.00232e-07	-4.01447e-07	1.22091e-07	-2.79356e-07
22.340	-4.38370e-08	1.09347e-08	-3.29023e-08	-6.17832e-07	2.79696e-09	-6.15035e-07	-4.66154e-07	1.81346e-07	-2.84808e-07	-3.16522e-07	1.72081e-07	-1.44441e-07	-4.66808e-08	4.37456e-08	-2.93523e-09	-2.06825e-07	9.53331e-08	-1.11492e-07	5.53345e-08	1.44936e-07	2.00270e-07	-4.02324e-07	1.22358e-07	-2.79967e-07
22.364	-4.70450e-08	1.17349e-08	-3.53101e-08	-6.18439e-07	3.57076e-09	-6.14868e-07	-4.67512e-07	1.81875e-07	-2.85638e-07	-3.18066e-07	1.72920e-07	-1.45145e-07	-4.74071e-08	4.44262e-08	-2.98089e-09	-2.07113e-07	9.54660e-08	-1.11647e-07	5.49530e-08	1.45347e-07	2.00300e-07	-4.03188e-07	1.22620e-07	-2.80567e-07
22.389	-5.02307e-08	1.25296e-08	-3.77011e-08	-6.19031e-07	4.33949e-09	-6.14691e-07	-4.68855e-07	1.82397e-07	-2.86458e-07	-3.19592e-07	1.73750e-07	-1.45842e-07	-4.81265e-08	4.51004e-08	-3.02613e-09	-2.07396e-07	9.55963e-08	-1.11800e-07	5.45710e-08	1.45751e-07	2.00322e-07	-4.04037e-07	1.22878e-07	-2.81158e-07
22.413	-5.33939e-08	1.33186e-08	-4.00753e-08	-6.19606e-07	5.10313e-09	-6.14503e-07	-4.70181e-07	1.82913e-07	-2.87268e-07	-3.21102e-07	1.74571e-07	-1.46531e-07	-4.88391e-08	4.57681e-08	-3.07094e-09	-2.07673e-07	9.57239e-08	-1.11949e-07	5.41886e-08	1.46147e-07	2.00336e-07	-4.04871e-07	1.23132e-07	-2.81739e-07
22.438	-5.65346e-08	1.41020e-08	-4.24326e-08	-6.20165e-07	5.86165e-09	-6.14303e-07	-4.71492e-07	1.83423e-07	-2.88069e-07	-3.22595e-07	1.75383e-07	-1.47212e-07	-4.95448e-08	4.64294e-08	-3.11531e-09	-2.07944e-07	9.58489e-08	-1.12095e-07	5.38058e-08	1.46537e-07	2.00342e-07	-4.05691e-07	1.23382e-07	-2.82310e-07
22.462	-5.96526e-08	1.48798e-08	-4.47729e-08	-6.20708e-07	6.61504e-09	-6.14093e-07	-4.72787e-07	1.83927e-07	-2.88861e-07	-3.24072e-07	1.76186e-07	-1.47886e-07	-5.02435e-08	4.70843e-08	-3.15925e-09	-2.08209e-07	9.59712e-08	-1.12238e-07	5.34227e-08	1.46918e-07	2.00341e-07	-4.06497e-07	1.23627e-07	-2.82870e-07
22.487	-6.27480e-08	1.56519e-08	-4.70961e-08	-6.21235e-07	7.36328e-09	-6.13871e-07	-4.74066e-07	1.84424e-07	-2.89642e-07	-3.25531e-07	1.76979e-07	-1.48552e-07	-5.09354e-08	4.77327e-08	-3.20275e-09	-2.08469e-07	9.60909e-08	-1.12378e-07	5.30393e-08	1.47293e-07	2.00332e-07	-4.07288e-07	1.23867e-07	-2.83421e-07
22.512	-6.58205e-08	1.64183e-08	-4.94022e-08	-6.21745e-07	8.10633e-09	-6.13639e-07	-4.75329e-07	1.84915e-07	-2.90414e-07	-3.26973e-07	1.77763e-07	-1.49210e-07	-5.16204e-08	4.83746e-08	-3.24582e-09	-2.08723e-07	9.62079e-08	-1.12515e-07	5.26555e-08	1.47660e-07	2.00315e-07	-4.08065e-07	1.24104e-07	-2.83962e-07
22.536	-6.88702e-08	1.71790e-08	-5.16912e-08	-6.22240e-07	8.84418e-09	-6.13396e-07	-4.76576e-07	1.85401e-07	-2.91176e-07	-3.28399e-07	1.78538e-07	-1.49861e-07	-5.22984e-08	4.90100e-08	-3.28845e-09	-2.08971e-07	9.63223e-08	-1.12649e-07	5.22714e-08	1.48019e-07	2.00291e-07	-4.08828e-07	1.24336e-07	-2.84492e-07
22.561	-7.18968e-08	1.79340e-08	-5.39629e-08	-6.22718e-07	9.57680e-09	-6.13141e-07	-4.77807e-07	1.85880e-07	-2.91928e-07	-3.29807e-07	1.79304e-07	-1.50503e-07	-5.29695e-08	4.96389e-08	-3.33065e-09	-2.09214e-07	9.64341e-08	-1.12780e-07	5.18871e-08	1.48371e-07	2.00259e-07	-4.09576e-07	1.24563e-07	-2.85013e-07
22.585	-7.49004e-08	1.86832e-08	-5.62173e-08	-6.23181e-07	1.03042e-08	-6.12876e-07	-4.79022e-07	1.86352e-07	-2.92670e-07	-3.31198e-07	1.80060e-07	-1.51138e-07	-5.36337e-08	5.02613e-08	-3.37241e-09	-2.09450e-07	9.65432e-08	-1.12907e-07	5.15026e-08	1.48716e-07	2.00219e-07	-4.10310e-07	1.24786e-07	-2.85524e-07
22.610	-7.78809e-08	1.94266e-08	-5.84543e-08	-6.23627e-07	1.10263e-08	-6.12601e-07	-4.80221e-07	1.86819e-07	-2.93402e-07	-3.32573e-07	1.80807e-07	-1.51765e-07	-5.42909e-08	5.08772e-08	-3.41374e-09	-2.09681e-07	9.66497e-08	-1.13032e-07	5.11179e-08	1.49054e-07	2.00172e-07	-4.11029e-07	1.25005e-07	-2.86024e-07
22.634	-8.08381e-08	2.01643e-08	-6.06738e-08	-6.24057e-07	1.17431e-08	-6.12314e-07	-4.81404e-07	1.87279e-07	-2.94125e-07	-3.33930e-07	1.81545e-07	-1.52385e-07	-5.49412e-08	5.14866e-08	-3.45463e-09	-2.09907e-07	9.67536e-08	-1.13153e-07	5.07330e-08	1.49384e-07	2.00117e-07	-4.11734e-07	1.25219e-07	-2.86515e-07
22.659	-8.37720e-08	2.08961e-08	-6.28759e-08	-6.24472e-07	1.24546e-08	-6.12017e-07	-4.82571e-07	1.87733e-07	-2.94838e-07	-3.35270e-07	1.82274e-07	-1.52996e-07	-5.55845e-08	5.20894e-08	-3.49508e-09	-2.10126e-07	9.68548e-08	-1.13272e-07	5.03479e-08	1.49707e-07	2.00055e-07	-4.12425e-07	1.25430e-07	-2.86995e-07
22.684	-8.66825e-08	2.16221e-08	-6.50604e-08	-6.24870e-07	1.31608e-08	-6.11709e-07	-4.83721e-07	1.88180e-07	-2.95541e-07	-3.36593e-07	1.82993e-07	-1.53600e-07	-5.62208e-08	5.26858e-08	-3.53509e-09	-2.10340e-07	9.69534e-08	-1.13387e-07	4.99627e-08	1.50023e-07	1.99985e-07	-4.13101e-07	1.25635e-07	-2.87466e-07
22.708	-8.95695e-08	2.23422e-08	-6.72273e-08	-6.25253e-07	1.38616e-08	-6.11391e-07	-4.84856e-07	1.88622e-07	-2.96234e-07	-3.37899e-07	1.83703e-07	-1.54196e-07	-5.68502e-08	5.32755e-08	-3.57466e-09	-2.10549e-07	9.70494e-08	-1.13499e-07	4.95775e-08	1.50331e-07	1.99909e-07	-4.13763e-07	1.25837e-07	-2.87927e-07
22.733	-9.24330e-08	2.30565e-08	-6.93764e-08	-6.25619e-07	1.45571e-08	-6.11062e-07	-4.85974e-07	1.89057e-07	-2.96918e-07	-3.39188e-07	1.84404e-07	-1.54784e-07	-5.74726e-08	5.38588e-08	-3.61380e-09	-2.10751e-07	9.71428e-08	-1.13608e-07	4.91922e-08	1.50632e-07	1.99824e-07	-4.14411e-07	1.26034e-07	-2.88377e-07
22.757	-9.52727e-08	2.37649e-08	-7.15079e-08	-6.25970e-07	1.52471e-08	-6.10722e-07	-4.87076e-07	1.89486e-07	-2.97591e-07	-3.40460e-07	1.85095e-07	-1.55365e-07	-5.80880e-08	5.44355e-08	-3.65249e-09	-2.10948e-07	9.72336e-08	-1.13715e-07	4.88068e-08	1.50926e-07	1.99733e-07	-4.15044e-07	1.26226e-07	-2.88818e-07
22.782	-9.80888e-08	2.44673e-08	-7.36215e-08	-6.26304e-07	1.59318e-08	-6.10372e-07	-4.88162e-07	1.89908e-07	-2.98254e-07	-3.41714e-07	1.85777e-07	-1.55937e-07	-5.86964e-08	5.50056e-08	-3.69075e-09	-2.11139e-07	9.73217e-08	-1.13818e-07	4.84214e-08	1.51213e-07	1.99634e-07	-4.15664e-07	1.26414e-07	-2.89249e-07
22.807	-1.00881e-07	2.51638e-08	-7.57172e-08	-6.26623e-07	1.66110e-08	-6.10012e-07	-4.89232e-07	1.90324e-07	-2.98908e-07	-3.42951e-07	1.86450e-07	-1.56502e-07	-5.92977e-08	5.55692e-08	-3.72856e-09	-2.11325e-07	9.74073e-08	-1.13918e-07	4.80361e-08	1.51492e-07	1.99528e-07	-4.16268e-07	1.26598e-07	-2.89670e-07
22.831	-1.03649e-07	2.58543e-08	-7.77950e-08	-6.26926e-07	1.72848e-08	-6.09641e-07	-4.90286e-07	1.90734e-07	-2.99552e-07	-3.44172e-07	1.87113e-07	-1.57058e-07	-5.98921e-08	5.61262e-08	-3.76593e-09	-2.11505e-07	9.74902e-08	-1.14015e-07	4.76508e-08	1.51764e-07	1.99415e-07	-4.16859e-07	1.26778e-07	-2.90081e-07
22.856	-1.06394e-07	2.65389e-08	-7.98549e-08	-6.27213e-07	1.79531e-08	-6.09260e-07	-4.91323e-07	1.91138e-07	-3.00185e-07	-3.45374e-07	1.87767e-07	-1.57607e-07	-6.04794e-08	5.66766e-08	-3.80287e-09	-2.11679e-07	9.75705e-08	-1.14109e-07	4.72656e-08	1.52029e-07	1.99295e-07	-4.17435e-07	1.26953e-07	-2.90482e-07
22.880	-1.09114e-07	2.72175e-08	-8.18966e-08	-6.27484e-07	1.86159e-08	-6.08869e-07	-4.92344e-07	1.91535e-07	-3.00809e-07	-3.46560e-07	1.88412e-07	-1.58148e-07	-6.10598e-08	5.72204e-08	-3.83936e-09	-2.11848e-07	9.76483e-08	-1.14200e-07	4.68805e-08	1.52287e-07	1.99167e-07	-4.17997e-07	1.27124e-07	-2.90873e-07
22.905	-1.11810e-07	2.78900e-08	-8.39203e-08	-6.27740e-07	1.92732e-08	-6.08467e-07	-4.93349e-07	1.91926e-07	-3.01423e-07	-3.47729e-07	1.89047e-07	-1.58682e-07	-6.16330e-08	5.77576e-08	-3.87540e-09	-2.12011e-07	9.77234e-08	-1.14287e-07	4.64955e-08	1.52537e-07	1.99033e-07	-4.18545e-07	1.27291e-07	-2.91254e-07
22.929	-1.14482e-07	2.85565e-08	-8.59258e-08	-6.27980e-07	1.99250e-08	-6.08055e-07	-4.94337e-07	1.92310e-07	-3.02027e-07	-3.48880e-07	1.89673e-07	-1.59207e-07	-6.21993e-08	5.82883e-08	-3.91101e-09	-2.12168e-07	9.77960e-08	-1.14372e-07	4.61107e-08	1.52781e-07	1.98891e-07	-4.19079e-07	1.27453e-07	-2.91626e-07
22.954	-1.17130e-07	2.92170e-08	-8.79131e-08	-6.28204e-07	2.05712e-08	-6.07633e-07	-4.95309e-07	1.92688e-07	-3.02621e-07	-3.50014e-07	1.90289e-07	-1.59724e-07	-6.27585e-08	5.88123e-08	-3.94617e-09	-2.12320e-07	9.78660e-08	-1.14454e-07	4.57260e-08	1.53017e-07	1.98743e-07	-4.19598e-07	1.27611e-07	-2.91987e-07
22.979	-1.19753e-07	2.98713e-08	-8.98821e-08	-6.28412e-07	2.12119e-08	-6.07200e-07	-4.96265e-07	1.93060e-07	-3.03205e-07	-3.51130e-07	1.90896e-07	-1.60234e-07	-6.33107e-08	5.93298e-08	-3.98089e-09	-2.12466e-07	9.79334e-08	-1.14533e-07	4.53416e-08	1.53246e-07	1.98588e-07	-4.20103e-07	1.27765e-07	-2.92338e-07
23.003	-1.22352e-07	3.05196e-08	-9.18328e-08	-6.28605e-07	2.18470e-08	-6.06758e-07	-4.97205e-07	1.93426e-07	-3.03779e-07	-3.52230e-07	1.91494e-07	-1.60736e-07	-6.38558e-08	5.98406e-08	-4.01516e-09	-2.12607e-07	9.79982e-08	-1.14609e-07	4.49575e-08	1.53468e-07	1.98426e-07	-4.20594e-07	1.27914e-07	-2.92680e-07
23.028	-1.24927e-07	3.11618e-08	-9.37651e-08	-6.28782e-07	2.24764e-08	-6.06305e-07	-4.98128e-07	1.93785e-07	-3.04343e-07	-3.53312e-07	1.92082e-07	-1.61229e-07	-6.43938e-08	6.03448e-08	-4.04900e-09	-2.12742e-07	9.80605e-08	-1.14682e-07	4.45736e-08	1.53683e-07	1.98257e-07	-4.21071e-07	1.28059e-07	-2.93012e-07
23.052	-1.27477e-07	3.17979e-08	-9.56790e-08	-6.28943e-07	2.31003e-08	-6.05843e-07	-4.99034e-07	1.94137e-07	-3.04897e-07	-3.54376e-07	1.92661e-07	-1.61715e-07	-6.49248e-08	6.08424e-08	-4.08238e-09	-2.12872e-07	9.81202e-08	-1.14751e-07	4.41900e-08	1.53891e-07	1.98081e-07	-4.21534e-07	1.28200e-07	-2.93334e-07
23.077	-1.30002e-07	3.24278e-08	-9.75744e-08	-6.29089e-07	2.37186e-08	-6.05370e-07	-4.99925e-07	1.94484e-07	-3.05441e-07	-3.55424e-07	1.93230e-07	-1.62193e-07	-6.54487e-08	6.13334e-08	-4.11533e-09	-2.12996e-07	9.81773e-08	-1.14818e-07	4.38068e-08	1.54092e-07	1.97898e-07	-4.21982e-07	1.28336e-07	-2.93646e-07
23.101	-1.32503e-07	3.30515e-08	-9.94512e-08	-6.29219e-07	2.43312e-08	-6.04888e-07	-5.00799e-07	1.94824e-07	-3.05975e-07	-3.56454e-07	1.93790e-07	-1.62663e-07	-6.59656e-08	6.18177e-08	-4.14783e-09	-2.13114e-07	9.82319e-08	-1.14882e-07	4.34239e-08	1.54285e-07	1.97709e-07	-4.22417e-07	1.28468e-07	-2.93948e-07
23.126	-1.34979e-07	3.36691e-08	-1.01309e-07	-6.29333e-07	2.49381e-08	-6.04395e-07	-5.01656e-07	1.95157e-07	-3.06499e-07	-3.57466e-07	1.94341e-07	-1.63125e-07	-6.64753e-08	6.22955e-08	-4.17988e-09	-2.13227e-07	9.82839e-08	-1.14943e-07	4.30414e-08	1.54472e-07	1.97514e-07	-4.22837e-07	1.28596e-07	-2.94241e-07
23.151	-1.37430e-07	3.42805e-08	-1.03149e-07	-6.29432e-07	2.55393e-08	-6.03893e-07	-5.02497e-07	1.95485e-07	-3.07013e-07	-3.58461e-07	1.94882e-07	-1.63579e-07	-6.69780e-08	6.27665e-08	-4.21149e-09	-2.13334e-07	9.83333e-08	-1.15001e-07	4.26593e-08	1.54652e-07	1.97311e-07	-4.23243e-07	1.28720e-07	-2.94524e-07
23.175	-1.39856e-07	3.48856e-08	-1.04970e-07	-6.29516e-07	2.61349e-08	-6.03381e-07	-5.03322e-07	1.95805e-07	-3.07516e-07	-3.59439e-07	1.95414e-07	-1.64026e-07	-6.74736e-08	6.32310e-08	-4.24265e-09	-2.13436e-07	9.83803e-08	-1.15056e-07	4.22777e-08	1.54825e-07	1.97102e-07	-4.23636e-07	1.28839e-07	-2.94797e-07
23.200	-1.42257e-07	3.54846e-08	-1.06772e-07	-6.29584e-07	2.67247e-08	-6.02859e-07	-5.04130e-07	1.96120e-07	-3.08010e-07	-3.60400e-07	1.95936e-07	-1.64464e-07	-6.79621e-08	6.36888e-08	-4.27337e-09	-2.13532e-07	9.84247e-08	-1.15108e-07	4.18966e-08	1.54990e-07	1.96887e-07	-4.24014e-07	1.28954e-07	-2.95060e-07
23.224	-1.44633e-07	3.60772e-08	-1.08556e-07	-6.29636e-07	2.73088e-08	-6.02327e-07	-5.04922e-07	1.96428e-07	-3.08494e-07	-3.61343e-07	1.96449e-07	-1.64894e-07	-6.84436e-08	6.41399e-08	-4.30364e-09	-2.13623e-07	9.84665e-08	-1.15157e-07	4.15159e-08	1.55149e-07	1.96665e-07	-4.24378e-07	1.29065e-07	-2.95313e-07
23.249	-1.46984e-07	3.66637e-08	-1.10320e-07	-6.29673e-07	2.78872e-08	-6.01786e-07	-5.05697e-07	1.96729e-07	-3.08968e-07	-3.62269e-07	1.96952e-07	-1.65317e-07	-6.89179e-08	6.45844e-08	-4.33346e-09	-2.13708e-07	9.85058e-08	-1.15203e-07	4.11359e-08	1.55301e-07	1.96437e-07	-4.24728e-07	1.29171e-07	-2.95557e-07
23.273	-1.49310e-07	3.72438e-08	-1.12066e-07	-6.29695e-07	2.84598e-08	-6.01235e-07	-5.06456e-07	1.97025e-07	-3.09431e-07	-3.63177e-07	1.97446e-07	-1.65731e-07	-6.93851e-08	6.50223e-08	-4.36284e-09	-2.13788e-07	9.85426e-08	-1.15246e-07	4.07563e-08	1.55446e-07	1.96202e-07	-4.25064e-07	1.29273e-07	-2.95791e-07
23.298	-1.51610e-07	3.78177e-08	-1.13792e-07	-6.29701e-07	2.90266e-08	-6.00674e-07	-5.07198e-07	1.97313e-07	-3.09885e-07	-3.64068e-07	1.97930e-07	-1.66138e-07	-6.98452e-08	6.54535e-08	-4.39178e-09	-2.13863e-07	9.85769e-08	-1.15286e-07	4.03774e-08	1.55584e-07	1.95962e-07	-4.25386e-07	1.29371e-07	-2.96015e-07
23.323	-1.53885e-07	3.83852e-08	-1.15500e-07	-6.29692e-07	2.95876e-08	-6.00104e-07	-5.07924e-07	1.97596e-07	-3.10328e-07	-3.64941e-07	1.98405e-07	-1.66537e-07	-7.02983e-08	6.58780e-08	-4.42026e-09	-2.13932e-07	9.86087e-08	-1.15323e-07	3.99991e-08	1.55715e-07	1.95715e-07	-4.25695e-07	1.29465e-07	-2.96229e-07
23.347	-1.56135e-07	3.89464e-08	-1.17189e-07	-6.29667e-07	3.01428e-08	-5.99524e-07	-5.08634e-07	1.97872e-07	-3.10762e-07	-3.65798e-07	1.98870e-07	-1.66927e-07	-7.07442e-08	6.62959e-08	-4.44830e-09	-2.13995e-07	9.86380e-08	-1.15357e-07	3.96215e-08	1.55840e-07	1.95461e-07	-4.25989e-07	1.29555e-07	-2.96434e-07
23.372	-1.58360e-07	3.95013e-08	-1.18858e-07	-6.29627e-07	3.06922e-08	-5.98935e-07	-5.09327e-07	1.98141e-07	-3.11185e-07	-3.66636e-07	1.99326e-07	-1.67310e-07	-7.11830e-08	6.67071e-08	-4.47589e-09	-2.14053e-07	9.86647e-08	-1.15388e-07	3.92445e-08	1.55957e-07	1.95202e-07	-4.26270e-07	1.29640e-07	-2.96630e-07
23.396	-1.60559e-07	4.00498e-08	-1.20509e-07	-6.29572e-07	3.12358e-08	-5.98336e-07	-5.10003e-07	1.98405e-07	-3.11598e-07	-3.67457e-07	1.99773e-07	-1.67685e-07	-7.16147e-08	6.71117e-08	-4.50304e-09	-2.14106e-07	9.86890e-08	-1.15417e-07	3.88683e-08	1.56068e-07	1.94936e-07	-4.26536e-07	1.29721e-07	-2.96815e-07
23.421	-1.62732e-07	4.05920e-08	-1.22140e-07	-6.29502e-07	3.17736e-08	-5.97728e-07	-5.10663e-07	1.98661e-07	-3.12002e-07	-3.68261e-07	2.00210e-07	-1.68051e-07	-7.20393e-08	6.75096e-08	-4.52973e-09	-2.14153e-07	9.87108e-08	-1.15442e-07	3.84928e-08	1.56172e-07	1.94665e-07	-4.26789e-07	1.29798e-07	-2.96991e-07
23.446	-1.64880e-07	4.11278e-08	-1.23752e-07	-6.29416e-07	3.23054e-08	-5.97111e-07	-5.11306e-07	1.98912e-07	-3.12395e-07	-3.69048e-07	2.00637e-07	-1.68410e-07	-7.24568e-08	6.79008e-08	-4.55598e-09	-2.14195e-07	9.87301e-08	-1.15465e-07	3.81181e-08	1.56269e-07	1.94387e-07	-4.27028e-07	1.29871e-07	-2.97157e-07
23.470	-1.67003e-07	4.16572e-08	-1.25345e-07	-6.29315e-07	3.28314e-08	-5.96484e-07	-5.11933e-07	1.99155e-07	-3.12778e-07	-3.69817e-07	2.01055e-07	-1.68761e-07	-7.28671e-08	6.82853e-08	-4.58179e-09	-2.14231e-07	9.87469e-08	-1.15484e-07	3.77442e-08	1.56359e-07	1.94104e-07	-4.27253e-07	1.29939e-07	-2.97314e-07
23.495	-1.69099e-07	4.21801e-08	-1.26919e-07	-6.29199e-07	3.33515e-08	-5.95848e-07	-5.12544e-07	1.99393e-07	-3.13151e-07	-3.70568e-07	2.01464e-07	-1.69104e-07	-7.32703e-08	6.86632e-08	-4.60714e-09	-2.14263e-07	9.87613e-08	-1.15501e-07	3.73711e-08	1.56443e-07	1.93814e-07	-4.27464e-07	1.30003e-07	-2.97461e-07
23.519	-1.71170e-07	4.26967e-08	-1.28473e-07	-6.29068e-07	3.38658e-08	-5.95202e-07	-5.13137e-07	1.99624e-07	-3.13513e-07	-3.71302e-07	2.01863e-07	-1.69439e-07	-7.36665e-08	6.90344e-08	-4.63205e-09	-2.14288e-07	9.87732e-08	-1.15515e-07	3.69989e-08	1.56520e-07	1.93519e-07	-4.27662e-07	1.30063e-07	-2.97598e-07
23.544	-1.73215e-07	4.32068e-08	-1.30008e-07	-6.28922e-07	3.43741e-08	-5.94548e-07	-5.13715e-07	1.99849e-07	-3.13866e-07	-3.72019e-07	2.02253e-07	-1.69766e-07	-7.40555e-08	6.93990e-08	-4.65651e-09	-2.14309e-07	9.87826e-08	-1.15526e-07	3.66276e-08	1.56590e-07	1.93218e-07	-4.27846e-07	1.30119e-07	-2.97726e-07
23.568	-1.75234e-07	4.37105e-08	-1.31524e-07	-6.28760e-07	3.48764e-08	-5.93884e-07	-5.14276e-07	2.00067e-07	-3.14209e-07	-3.72718e-07	2.02633e-07	-1.70085e-07	-7.44373e-08	6.97568e-08	-4.68052e-09	-2.14324e-07	9.87896e-08	-1.15534e-07	3.62572e-08	1.56654e-07	1.92911e-07	-4.28016e-07	1.30171e-07	-2.97845e-07
23.593	-1.77227e-07	4.42077e-08	-1.33020e-07	-6.28584e-07	3.53729e-08	-5.93211e-07	-5.14820e-07	2.00278e-07	-3.14541e-07	-3.73400e-07	2.03003e-07	-1.70396e-07	-7.48121e-08	7.01080e-08	-4.70408e-09	-2.14334e-07	9.87941e-08	-1.15540e-07	3.58877e-08	1.56711e-07	1.92599e-07	-4.28172e-07	1.30219e-07	-2.97954e-07
23.618	-1.79195e-07	4.46984e-08	-1.34496e-07	-6.28392e-07	3.58634e-08	-5.92529e-07	-5.15348e-07	2.00484e-07	-3.14864e-07	-3.74064e-07	2.03364e-07	-1.70699e-07	-7.51797e-08	7.04525e-08	-4.72720e-09	-2.14338e-07	9.87962e-08	-1.15542e-07	3.55193e-08	1.56761e-07	1.92280e-07	-4.28315e-07	1.30262e-07	-2.98053e-07
23.642	-1.81136e-07	4.51826e-08	-1.35953e-07	-6.28186e-07	3.63479e-08	-5.91838e-07	-5.15859e-07	2.00683e-07	-3.15176e-07	-3.74711e-07	2.03716e-07	-1.70995e-07	-7.55402e-08	7.07904e-08	-4.74987e-09	-2.14337e-07	9.87958e-08	-1.15542e-07	3.51518e-08	1.56805e-07	1.91957e-07	-4.28444e-07	1.30301e-07	-2.98143e-07
23.667	-1.83051e-07	4.56604e-08	-1.37391e-07	-6.27964e-07	3.68265e-08	-5.91138e-07	-5.16354e-07	2.00875e-07	-3.15478e-07	-3.75340e-07	2.04058e-07	-1.71282e-07	-7.58936e-08	7.11215e-08	-4.77209e-09	-2.14331e-07	9.87930e-08	-1.15538e-07	3.47854e-08	1.56842e-07	1.91627e-07	-4.28560e-07	1.30337e-07	-2.98223e-07
23.691	-1.84940e-07	4.61316e-08	-1.38809e-07	-6.27728e-07	3.72991e-08	-5.90429e-07	-5.16832e-07	2.01061e-07	-3.15771e-07	-3.75952e-07	2.04391e-07	-1.71561e-07	-7.62399e-08	7.14460e-08	-4.79386e-09	-2.14320e-07	9.87878e-08	-1.15532e-07	3.44201e-08	1.56873e-07	1.91293e-07	-4.28662e-07	1.30368e-07	-2.98294e-07
23.716	-1.86803e-07	4.65963e-08	-1.40207e-07	-6.27476e-07	3.77657e-08	-5.89711e-07	-5.17293e-07	2.01241e-07	-3.16053e-07	-3.76547e-07	2.04714e-07	-1.71833e-07	-7.65791e-08	7.17639e-08	-4.81519e-09	-2.14304e-07	9.87802e-08	-1.15523e-07	3.40558e-08	1.56897e-07	1.90953e-07	-4.28750e-07	1.30395e-07	-2.98356e-07
23.740	-1.88640e-07	4.70544e-08	-1.41586e-07	-6.27210e-07	3.82263e-08	-5.88984e-07	-5.17739e-07	2.01414e-07	-3.16325e-07	-3.77124e-07	2.05028e-07	-1.72096e-07	-7.69111e-08	7.20750e-08	-4.83606e-09	-2.14282e-07	9.87702e-08	-1.15512e-07	3.36927e-08	1.56914e-07	1.90607e-07	-4.28825e-07	1.30417e-07	-2.98408e-07
23.765	-1.90451e-07	4.75061e-08	-1.42945e-07	-6.26929e-07	3.86809e-08	-5.88248e-07	-5.18167e-07	2.01581e-07	-3.16587e-07	-3.77684e-07	2.05332e-07	-1.72351e-07	-7.72360e-08	7.23795e-08	-4.85649e-09	-2.14255e-07	9.87578e-08	-1.15497e-07	3.33308e-08	1.56925e-07	1.90256e-07	-4.28887e-07	1.30436e-07	-2.98451e-07
23.790	-1.92235e-07	4.79511e-08	-1.44284e-07	-6.26633e-07	3.91295e-08	-5.87504e-07	-5.18579e-07	2.01741e-07	-3.16838e-07	-3.78226e-07	2.05627e-07	-1.72599e-07	-7.75538e-08	7.26773e-08	-4.87648e-09	-2.14223e-07	9.87429e-08	-1.15480e-07	3.29700e-08	1.56930e-07	1.89900e-07	-4.28935e-07	1.30451e-07	-2.98484e-07
23.814	-1.93993e-07	4.83896e-08	-1.45603e-07	-6.26323e-07	3.95720e-08	-5.86750e-07	-5.18975e-07	2.01895e-07	-3.17080e-07	-3.78751e-07	2.05913e-07	-1.72838e-07	-7.78644e-08	7.29684e-08	-4.89601e-09	-2.14185e-07	9.87257e-08	-1.15460e-07	3.26105e-08	1.56928e-07	1.89539e-07	-4.28969e-07	1.30461e-07	-2.98508e-07
23.839	-1.95724e-07	4.88215e-08	-1.46903e-07	-6.25997e-07	4.00085e-08	-5.85989e-07	-5.19354e-07	2.02042e-07	-3.17312e-07	-3.79259e-07	2.06189e-07	-1.73070e-07	-7.81680e-08	7.32529e-08	-4.91510e-09	-2.14143e-07	9.87061e-08	-1.15437e-07	3.22522e-08	1.56920e-07	1.89172e-07	-4.28991e-07	1.30468e-07	-2.98523e-07
23.863	-1.97429e-07	4.92468e-08	-1.48182e-07	-6.25657e-07	4.04390e-08	-5.85218e-07	-5.19717e-07	2.02184e-07	-3.17533e-07	-3.79749e-07	2.06455e-07	-1.73294e-07	-7.84644e-08	7.35307e-08	-4.93374e-09	-2.14095e-07	9.86842e-08	-1.15411e-07	3.18952e-08	1.56906e-07	1.88801e-07	-4.28998e-07	1.30470e-07	-2.98528e-07
23.888	-1.99108e-07	4.96655e-08	-1.49442e-07	-6.25302e-07	4.08633e-08	-5.84439e-07	-5.20063e-07	2.02318e-07	-3.17745e-07	-3.80221e-07	2.06712e-07	-1.73509e-07	-7.87537e-08	7.38018e-08	-4.95193e-09	-2.14042e-07	9.86598e-08	-1.15383e-07	3.15395e-08	1.56885e-07	1.88424e-07	-4.28993e-07	1.30468e-07	-2.98525e-07
23.912	-2.00760e-07	5.00776e-08	-1.50682e-07	-6.24932e-07	4.12817e-08	-5.83651e-07	-5.20393e-07	2.02446e-07	-3.17946e-07	-3.80677e-07	2.06960e-07	-1.73717e-07	-7.90359e-08	7.40663e-08	-4.96967e-09	-2.13985e-07	9.86331e-08	-1.15351e-07	3.11851e-08	1.56857e-07	1.88042e-07	-4.28974e-07	1.30463e-07	-2.98512e-07
23.937	-2.02386e-07	5.04831e-08	-1.51902e-07	-6.24548e-07	4.16939e-08	-5.82854e-07	-5.20706e-07	2.02568e-07	-3.18138e-07	-3.81115e-07	2.07198e-07	-1.73917e-07	-7.93110e-08	7.43240e-08	-4.98697e-09	-2.13922e-07	9.86041e-08	-1.15317e-07	3.08321e-08	1.56824e-07	1.87656e-07	-4.28942e-07	1.30453e-07	-2.98489e-07
23.962	-2.03985e-07	5.08820e-08	-1.53103e-07	-6.24149e-07	4.21001e-08	-5.82049e-07	-5.21003e-07	2.02684e-07	-3.18319e-07	-3.81536e-07	2.07426e-07	-1.74109e-07	-7.95790e-08	7.45752e-08	-5.00382e-09	-2.13853e-07	9.85727e-08	-1.15281e-07	3.04805e-08	1.56784e-07	1.87264e-07	-4.28897e-07	1.30439e-07	-2.98458e-07
23.986	-2.05557e-07	5.12742e-08	-1.54283e-07	-6.23736e-07	4.25001e-08	-5.81236e-07	-5.21283e-07	2.02793e-07	-3.18490e-07	-3.81939e-07	2.07646e-07	-1.74293e-07	-7.98399e-08	7.48197e-08	-5.02022e-09	-2.13780e-07	9.85390e-08	-1.15241e-07	3.01303e-08	1.56738e-07	1.86868e-07	-4.28838e-07	1.30421e-07	-2.98417e-07
24.011	-2.07103e-07	5.16598e-08	-1.55443e-07	-6.23308e-07	4.28941e-08	-5.80414e-07	-5.21547e-07	2.02895e-07	-3.18651e-07	-3.82325e-07	2.07856e-07	-1.74469e-07	-8.00936e-08	7.50575e-08	-5.03618e-09	-2.13702e-07	9.85029e-08	-1.15199e-07	2.97816e-08	1.56685e-07	1.86467e-07	-4.28766e-07	1.30399e-07	-2.98367e-07
24.035	-2.08622e-07	5.20387e-08	-1.56583e-07	-6.22866e-07	4.32820e-08	-5.79584e-07	-5.21794e-07	2.02992e-07	-3.18803e-07	-3.82693e-07	2.08056e-07	-1.74637e-07	-8.03403e-08	7.52886e-08	-5.05169e-09	-2.13619e-07	9.84646e-08	-1.15154e-07	2.94344e-08	1.56627e-07	1.86061e-07	-4.28681e-07	1.30374e-07	-2.98308e-07
24.060	-2.10114e-07	5.24109e-08	-1.57703e-07	-6.22409e-07	4.36637e-08	-5.78745e-07	-5.22025e-07	2.03082e-07	-3.18944e-07	-3.83045e-07	2.08247e-07	-1.74798e-07	-8.05799e-08	7.55131e-08	-5.06675e-09	-2.13530e-07	9.84239e-08	-1.15107e-07	2.90886e-08	1.56562e-07	1.85651e-07	-4.28583e-07	1.30344e-07	-2.98240e-07
24.084	-2.11580e-07	5.27765e-08	-1.58803e-07	-6.21937e-07	4.40393e-08	-5.77898e-07	-5.22240e-07	2.03165e-07	-3.19075e-07	-3.83379e-07	2.08429e-07	-1.74950e-07	-8.08124e-08	7.57310e-08	-5.08137e-09	-2.13437e-07	9.83809e-08	-1.15056e-07	2.87444e-08	1.56491e-07	1.85236e-07	-4.28472e-07	1.30310e-07	-2.98162e-07
24.109	-2.13019e-07	5.31354e-08	-1.59883e-07	-6.21452e-07	4.44088e-08	-5.77043e-07	-5.22438e-07	2.03242e-07	-3.19196e-07	-3.83695e-07	2.08601e-07	-1.75095e-07	-8.10377e-08	7.59422e-08	-5.09554e-09	-2.13339e-07	9.83356e-08	-1.15003e-07	2.84018e-08	1.56414e-07	1.84816e-07	-4.28348e-07	1.30272e-07	-2.98076e-07
24.134	-2.14431e-07	5.34876e-08	-1.60943e-07	-6.20952e-07	4.47722e-08	-5.76179e-07	-5.22620e-07	2.03313e-07	-3.19307e-07	-3.83995e-07	2.08764e-07	-1.75231e-07	-8.12560e-08	7.61468e-08	-5.10927e-09	-2.13236e-07	9.82880e-08	-1.14948e-07	2.80608e-08	1.56331e-07	1.84392e-07	-4.28211e-07	1.30230e-07	-2.97980e-07
24.158	-2.15816e-07	5.38331e-08	-1.61983e-07	-6.20437e-07	4.51294e-08	-5.75308e-07	-5.22785e-07	2.03377e-07	-3.19408e-07	-3.84277e-07	2.08917e-07	-1.75360e-07	-8.14673e-08	7.63447e-08	-5.12255e-09	-2.13127e-07	9.82381e-08	-1.14889e-07	2.77213e-08	1.56242e-07	1.83963e-07	-4.28061e-07	1.30185e-07	-2.97876e-07
24.183	-2.17174e-07	5.41720e-08	-1.63002e-07	-6.19908e-07	4.54805e-08	-5.74428e-07	-5.22934e-07	2.03435e-07	-3.19499e-07	-3.84542e-07	2.09061e-07	-1.75481e-07	-8.16714e-08	7.65360e-08	-5.13539e-09	-2.13014e-07	9.81859e-08	-1.14828e-07	2.73836e-08	1.56147e-07	1.83530e-07	-4.27898e-07	1.30135e-07	-2.97763e-07
24.207	-2.18505e-07	5.45041e-08	-1.64001e-07	-6.19366e-07	4.58254e-08	-5.73540e-07	-5.23067e-07	2.03487e-07	-3.19580e-07	-3.84790e-07	2.09196e-07	-1.75594e-07	-8.18684e-08	7.67207e-08	-5.14778e-09	-2.12896e-07	9.81315e-08	-1.14765e-07	2.70475e-08	1.56046e-07	1.83093e-07	-4.27722e-07	1.30082e-07	-2.97640e-07
24.232	-2.19810e-07	5.48294e-08	-1.64980e-07	-6.18808e-07	4.61642e-08	-5.72644e-07	-5.23183e-07	2.03532e-07	-3.19651e-07	-3.85020e-07	2.09321e-07	-1.75699e-07	-8.20584e-08	7.68987e-08	-5.15972e-09	-2.12773e-07	9.80748e-08	-1.14698e-07	2.67132e-08	1.55938e-07	1.82651e-07	-4.27533e-07	1.30024e-07	-2.97509e-07
24.257	-2.21087e-07	5.51481e-08	-1.65939e-07	-6.18237e-07	4.64968e-08	-5.71740e-07	-5.23283e-07	2.03571e-07	-3.19712e-07	-3.85233e-07	2.09437e-07	-1.75796e-07	-8.22413e-08	7.70701e-08	-5.17122e-09	-2.12645e-07	9.80159e-08	-1.14630e-07	2.63805e-08	1.55825e-07	1.82206e-07	-4.27331e-07	1.29963e-07	-2.97368e-07
24.281	-2.22338e-07	5.54600e-08	-1.66878e-07	-6.17651e-07	4.68232e-08	-5.70828e-07	-5.23366e-07	2.03603e-07	-3.19763e-07	-3.85429e-07	2.09543e-07	-1.75886e-07	-8.24172e-08	7.72349e-08	-5.18228e-09	-2.12513e-07	9.79547e-08	-1.14558e-07	2.60497e-08	1.55706e-07	1.81756e-07	-4.27117e-07	1.29898e-07	-2.97219e-07
24.306	-2.23561e-07	5.57652e-08	-1.67796e-07	-6.17052e-07	4.71435e-08	-5.69908e-07	-5.23434e-07	2.03629e-07	-3.19804e-07	-3.85608e-07	2.09641e-07	-1.75968e-07	-8.25859e-08	7.73930e-08	-5.19289e-09	-2.12375e-07	9.78913e-08	-1.14484e-07	2.57206e-08	1.55581e-07	1.81301e-07	-4.26889e-07	1.29829e-07	-2.97061e-07
24.330	-2.24758e-07	5.60637e-08	-1.68694e-07	-6.16438e-07	4.74575e-08	-5.68981e-07	-5.23485e-07	2.03649e-07	-3.19836e-07	-3.85770e-07	2.09729e-07	-1.76041e-07	-8.27477e-08	7.75446e-08	-5.20306e-09	-2.12233e-07	9.78257e-08	-1.14407e-07	2.53934e-08	1.55450e-07	1.80843e-07	-4.26649e-07	1.29756e-07	-2.96894e-07
24.355	-2.25927e-07	5.63554e-08	-1.69572e-07	-6.15810e-07	4.77654e-08	-5.68045e-07	-5.23520e-07	2.03663e-07	-3.19857e-07	-3.85914e-07	2.09807e-07	-1.76107e-07	-8.29023e-08	7.76896e-08	-5.21279e-09	-2.12086e-07	9.77578e-08	-1.14328e-07	2.50680e-08	1.55313e-07	1.80381e-07	-4.26397e-07	1.29679e-07	-2.96718e-07
24.379	-2.27070e-07	5.66403e-08	-1.70429e-07	-6.15169e-07	4.80671e-08	-5.67102e-07	-5.23538e-07	2.03670e-07	-3.19868e-07	-3.86042e-07	2.09876e-07	-1.76165e-07	-8.30500e-08	7.78279e-08	-5.22207e-09	-2.11934e-07	9.76878e-08	-1.14246e-07	2.47445e-08	1.55171e-07	1.79915e-07	-4.26131e-07	1.29598e-07	-2.96533e-07
24.404	-2.28185e-07	5.69185e-08	-1.71266e-07	-6.14513e-07	4.83626e-08	-5.66150e-07	-5.23541e-07	2.03671e-07	-3.19870e-07	-3.86152e-07	2.09936e-07	-1.76216e-07	-8.31906e-08	7.79597e-08	-5.23091e-09	-2.11777e-07	9.76155e-08	-1.14161e-07	2.44229e-08	1.55022e-07	1.79445e-07	-4.25853e-07	1.29513e-07	-2.96340e-07
24.429	-2.29273e-07	5.71900e-08	-1.72083e-07	-6.13843e-07	4.86520e-08	-5.65191e-07	-5.23527e-07	2.03666e-07	-3.19861e-07	-3.86245e-07	2.09987e-07	-1.76258e-07	-8.33241e-08	7.80848e-08	-5.23931e-09	-2.11615e-07	9.75410e-08	-1.14074e-07	2.41032e-08	1.54868e-07	1.78971e-07	-4.25563e-07	1.29425e-07	-2.96138e-07
24.453	-2.30334e-07	5.74546e-08	-1.72880e-07	-6.13160e-07	4.89351e-08	-5.64225e-07	-5.23497e-07	2.03654e-07	-3.19843e-07	-3.86322e-07	2.10028e-07	-1.76293e-07	-8.34507e-08	7.82034e-08	-5.24727e-09	-2.11449e-07	9.74644e-08	-1.13985e-07	2.37855e-08	1.54708e-07	1.78494e-07	-4.25260e-07	1.29333e-07	-2.95927e-07
24.478	-2.31368e-07	5.77125e-08	-1.73656e-07	-6.12463e-07	4.92120e-08	-5.63250e-07	-5.23450e-07	2.03636e-07	-3.19814e-07	-3.86381e-07	2.10061e-07	-1.76320e-07	-8.35702e-08	7.83154e-08	-5.25478e-09	-2.11278e-07	9.73856e-08	-1.13892e-07	2.34697e-08	1.54542e-07	1.78012e-07	-4.24944e-07	1.29237e-07	-2.95707e-07
24.502	-2.32375e-07	5.79637e-08	-1.74411e-07	-6.11751e-07	4.94828e-08	-5.62269e-07	-5.23388e-07	2.03612e-07	-3.19776e-07	-3.86423e-07	2.10084e-07	-1.76339e-07	-8.36827e-08	7.84208e-08	-5.26185e-09	-2.11102e-07	9.73046e-08	-1.13798e-07	2.31560e-08	1.54371e-07	1.77527e-07	-4.24616e-07	1.29137e-07	-2.95479e-07
24.527	-2.33354e-07	5.82080e-08	-1.75146e-07	-6.11026e-07	4.97473e-08	-5.61279e-07	-5.23309e-07	2.03581e-07	-3.19728e-07	-3.86448e-07	2.10097e-07	-1.76351e-07	-8.37882e-08	7.85197e-08	-5.26849e-09	-2.10922e-07	9.72214e-08	-1.13700e-07	2.28444e-08	1.54194e-07	1.77039e-07	-4.24276e-07	1.29034e-07	-2.95242e-07
24.551	-2.34307e-07	5.84456e-08	-1.75861e-07	-6.10288e-07	5.00056e-08	-5.60282e-07	-5.23215e-07	2.03544e-07	-3.19671e-07	-3.86456e-07	2.10102e-07	-1.76355e-07	-8.38867e-08	7.86120e-08	-5.27468e-09	-2.10737e-07	9.71361e-08	-1.13601e-07	2.25348e-08	1.54012e-07	1.76546e-07	-4.23923e-07	1.28926e-07	-2.94996e-07
24.576	-2.35232e-07	5.86764e-08	-1.76556e-07	-6.09535e-07	5.02577e-08	-5.59278e-07	-5.23104e-07	2.03501e-07	-3.19603e-07	-3.86447e-07	2.10097e-07	-1.76350e-07	-8.39781e-08	7.86977e-08	-5.28043e-09	-2.10547e-07	9.70487e-08	-1.13498e-07	2.22272e-08	1.53823e-07	1.76051e-07	-4.23558e-07	1.28815e-07	-2.94742e-07
24.601	-2.36130e-07	5.89004e-08	-1.77230e-07	-6.08769e-07	5.05036e-08	-5.58266e-07	-5.22977e-07	2.03452e-07	-3.19525e-07	-3.86422e-07	2.10083e-07	-1.76339e-07	-8.40626e-08	7.87769e-08	-5.28575e-09	-2.10353e-07	9.69591e-08	-1.13394e-07	2.19219e-08	1.53630e-07	1.75552e-07	-4.23180e-07	1.28700e-07	-2.94480e-07
24.625	-2.37001e-07	5.91176e-08	-1.77883e-07	-6.07990e-07	5.07433e-08	-5.57247e-07	-5.22835e-07	2.03396e-07	-3.19438e-07	-3.86379e-07	2.10060e-07	-1.76319e-07	-8.41402e-08	7.88495e-08	-5.29062e-09	-2.10154e-07	9.68674e-08	-1.13286e-07	2.16186e-08	1.53430e-07	1.75049e-07	-4.22790e-07	1.28582e-07	-2.94208e-07
24.650	-2.37844e-07	5.93280e-08	-1.78516e-07	-6.07197e-07	5.09767e-08	-5.56220e-07	-5.22676e-07	2.03335e-07	-3.19341e-07	-3.86319e-07	2.10027e-07	-1.76292e-07	-8.42107e-08	7.89157e-08	-5.29506e-09	-2.09950e-07	9.67736e-08	-1.13177e-07	2.13175e-08	1.53226e-07	1.74543e-07	-4.22388e-07	1.28460e-07	-2.93929e-07
24.674	-2.38661e-07	5.95316e-08	-1.79129e-07	-6.06390e-07	5.12040e-08	-5.55186e-07	-5.22501e-07	2.03267e-07	-3.19234e-07	-3.86243e-07	2.09986e-07	-1.76257e-07	-8.42743e-08	7.89752e-08	-5.29905e-09	-2.09742e-07	9.66777e-08	-1.13064e-07	2.10187e-08	1.53015e-07	1.74034e-07	-4.21974e-07	1.28334e-07	-2.93640e-07
24.699	-2.39450e-07	5.97284e-08	-1.79721e-07	-6.05570e-07	5.14250e-08	-5.54145e-07	-5.22310e-07	2.03192e-07	-3.19118e-07	-3.86150e-07	2.09935e-07	-1.76215e-07	-8.43309e-08	7.90283e-08	-5.30261e-09	-2.09530e-07	9.65797e-08	-1.12950e-07	2.07220e-08	1.52800e-07	1.73522e-07	-4.21548e-07	1.28204e-07	-2.93344e-07
24.723	-2.40211e-07	5.99184e-08	-1.80293e-07	-6.04736e-07	5.16398e-08	-5.53096e-07	-5.22103e-07	2.03112e-07	-3.18991e-07	-3.86040e-07	2.09875e-07	-1.76164e-07	-8.43806e-08	7.90748e-08	-5.30574e-09	-2.09312e-07	9.64796e-08	-1.12833e-07	2.04276e-08	1.52578e-07	1.73006e-07	-4.21109e-07	1.28071e-07	-2.93039e-07
24.748	-2.40946e-07	6.01016e-08	-1.80844e-07	-6.03889e-07	5.18484e-08	-5.52041e-07	-5.21881e-07	2.03025e-07	-3.18855e-07	-3.85913e-07	2.09806e-07	-1.76107e-07	-8.44233e-08	7.91149e-08	-5.30842e-09	-2.09091e-07	9.63774e-08	-1.12713e-07	2.01355e-08	1.52352e-07	1.72487e-07	-4.20659e-07	1.27934e-07	-2.92725e-07
24.773	-2.41653e-07	6.02780e-08	-1.81375e-07	-6.03029e-07	5.20508e-08	-5.50978e-07	-5.21642e-07	2.02933e-07	-3.18710e-07	-3.85769e-07	2.09728e-07	-1.76041e-07	-8.44591e-08	7.91484e-08	-5.31067e-09	-2.08865e-07	9.62732e-08	-1.12591e-07	1.98457e-08	1.52120e-07	1.71966e-07	-4.20197e-07	1.27793e-07	-2.92403e-07
24.797	-2.42333e-07	6.04476e-08	-1.81885e-07	-6.02155e-07	5.22470e-08	-5.49908e-07	-5.21388e-07	2.02834e-07	-3.18554e-07	-3.85609e-07	2.09641e-07	-1.75968e-07	-8.44879e-08	7.91755e-08	-5.31249e-09	-2.08634e-07	9.61669e-08	-1.12467e-07	1.95582e-08	1.51883e-07	1.71441e-07	-4.19722e-07	1.27649e-07	-2.92073e-07
24.822	-2.42986e-07	6.06104e-08	-1.82375e-07	-6.01268e-07	5.24370e-08	-5.48831e-07	-5.21118e-07	2.02728e-07	-3.18389e-07	-3.85432e-07	2.09545e-07	-1.75887e-07	-8.45099e-08	7.91960e-08	-5.31387e-09	-2.08399e-07	9.60585e-08	-1.12340e-07	1.92730e-08	1.51640e-07	1.70913e-07	-4.19236e-07	1.27501e-07	-2.91735e-07
24.846	-2.43611e-07	6.07664e-08	-1.82845e-07	-6.00368e-07	5.26207e-08	-5.47747e-07	-5.20832e-07	2.02617e-07	-3.18215e-07	-3.85238e-07	2.09440e-07	-1.75799e-07	-8.45249e-08	7.92101e-08	-5.31481e-09	-2.08159e-07	9.59481e-08	-1.12211e-07	1.89903e-08	1.51392e-07	1.70383e-07	-4.18738e-07	1.27349e-07	-2.91388e-07
24.871	-2.44209e-07	6.09156e-08	-1.83294e-07	-5.99455e-07	5.27982e-08	-5.46657e-07	-5.20530e-07	2.02500e-07	-3.18030e-07	-3.85028e-07	2.09325e-07	-1.75703e-07	-8.45330e-08	7.92177e-08	-5.31532e-09	-2.07916e-07	9.58357e-08	-1.12080e-07	1.87099e-08	1.51139e-07	1.69849e-07	-4.18228e-07	1.27194e-07	-2.91033e-07
24.895	-2.44780e-07	6.10580e-08	-1.83722e-07	-5.98528e-07	5.29696e-08	-5.45559e-07	-5.20213e-07	2.02376e-07	-3.17836e-07	-3.84801e-07	2.09202e-07	-1.75599e-07	-8.45343e-08	7.92189e-08	-5.31540e-09	-2.07667e-07	9.57213e-08	-1.11946e-07	1.84319e-08	1.50881e-07	1.69313e-07	-4.17706e-07	1.27036e-07	-2.90670e-07
24.920	-2.45324e-07	6.11936e-08	-1.84130e-07	-5.97589e-07	5.31347e-08	-5.44454e-07	-5.19879e-07	2.02247e-07	-3.17633e-07	-3.84558e-07	2.09070e-07	-1.75488e-07	-8.45286e-08	7.92136e-08	-5.31505e-09	-2.07415e-07	9.56048e-08	-1.11810e-07	1.81564e-08	1.50618e-07	1.68774e-07	-4.17172e-07	1.26873e-07	-2.90299e-07
24.945	-2.45840e-07	6.13224e-08	-1.84517e-07	-5.96636e-07	5.32936e-08	-5.43342e-07	-5.19531e-07	2.02111e-07	-3.17419e-07	-3.84298e-07	2.08928e-07	-1.75369e-07	-8.45161e-08	7.92019e-08	-5.31426e-09	-2.07158e-07	9.54864e-08	-1.11671e-07	1.78834e-08	1.50349e-07	1.68233e-07	-4.16627e-07	1.26707e-07	-2.89919e-07
24.969	-2.46329e-07	6.14444e-08	-1.84885e-07	-5.95670e-07	5.34463e-08	-5.42224e-07	-5.19166e-07	2.01969e-07	-3.17197e-07	-3.84021e-07	2.08778e-07	-1.75243e-07	-8.44968e-08	7.91837e-08	-5.31304e-09	-2.06896e-07	9.53659e-08	-1.11530e-07	1.76129e-08	1.50075e-07	1.67688e-07	-4.16070e-07	1.26538e-07	-2.89532e-07
24.994	-2.46791e-07	6.15595e-08	-1.85231e-07	-5.94692e-07	5.35927e-08	-5.41099e-07	-5.18786e-07	2.01821e-07	-3.16965e-07	-3.83728e-07	2.08618e-07	-1.75110e-07	-8.44705e-08	7.91591e-08	-5.31139e-09	-2.06631e-07	9.52435e-08	-1.11387e-07	1.73448e-08	1.49797e-07	1.67142e-07	-4.15501e-07	1.26365e-07	-2.89136e-07
25.018	-2.47225e-07	6.16679e-08	-1.85557e-07	-5.93700e-07	5.37330e-08	-5.39967e-07	-5.18390e-07	2.01667e-07	-3.16723e-07	-3.83419e-07	2.08450e-07	-1.74968e-07	-8.44375e-08	7.91281e-08	-5.30931e-09	-2.06361e-07	9.51191e-08	-1.11242e-07	1.70794e-08	1.49513e-07	1.66592e-07	-4.14921e-07	1.26189e-07	-2.88732e-07
25.043	-2.47632e-07	6.17695e-08	-1.85863e-07	-5.92696e-07	5.38671e-08	-5.38829e-07	-5.17979e-07	2.01507e-07	-3.16472e-07	-3.83093e-07	2.08273e-07	-1.74820e-07	-8.43975e-08	7.90907e-08	-5.30680e-09	-2.06087e-07	9.49927e-08	-1.11094e-07	1.68165e-08	1.49224e-07	1.66040e-07	-4.14329e-07	1.26009e-07	-2.88321e-07
25.068	-2.48012e-07	6.18643e-08	-1.86148e-07	-5.91679e-07	5.39950e-08	-5.37684e-07	-5.17552e-07	2.01341e-07	-3.16211e-07	-3.82750e-07	2.08087e-07	-1.74663e-07	-8.43508e-08	7.90470e-08	-5.30387e-09	-2.05808e-07	9.48644e-08	-1.10944e-07	1.65561e-08	1.48930e-07	1.65486e-07	-4.13726e-07	1.25825e-07	-2.87901e-07
25.092	-2.48365e-07	6.19523e-08	-1.86413e-07	-5.90649e-07	5.41167e-08	-5.36532e-07	-5.17110e-07	2.01169e-07	-3.15941e-07	-3.82392e-07	2.07892e-07	-1.74500e-07	-8.42973e-08	7.89968e-08	-5.30050e-09	-2.05526e-07	9.47341e-08	-1.10791e-07	1.62984e-08	1.48631e-07	1.64930e-07	-4.13112e-07	1.25638e-07	-2.87473e-07
25.117	-2.48691e-07	6.20335e-08	-1.86657e-07	-5.89606e-07	5.42322e-08	-5.35374e-07	-5.16652e-07	2.00991e-07	-3.15661e-07	-3.82017e-07	2.07688e-07	-1.74329e-07	-8.42369e-08	7.89402e-08	-5.29671e-09	-2.05239e-07	9.46019e-08	-1.10637e-07	1.60433e-08	1.48328e-07	1.64371e-07	-4.12486e-07	1.25448e-07	-2.87038e-07
25.141	-2.48989e-07	6.21079e-08	-1.86881e-07	-5.88550e-07	5.43415e-08	-5.34209e-07	-5.16179e-07	2.00807e-07	-3.15372e-07	-3.81625e-07	2.07475e-07	-1.74150e-07	-8.41698e-08	7.88773e-08	-5.29248e-09	-2.04948e-07	9.44678e-08	-1.10480e-07	1.57909e-08	1.48019e-07	1.63810e-07	-4.11848e-07	1.25254e-07	-2.86594e-07
25.166	-2.49260e-07	6.21755e-08	-1.87085e-07	-5.87482e-07	5.44447e-08	-5.33038e-07	-5.15691e-07	2.00617e-07	-3.15073e-07	-3.81218e-07	2.07254e-07	-1.73964e-07	-8.40959e-08	7.88081e-08	-5.28784e-09	-2.04653e-07	9.43318e-08	-1.10321e-07	1.55411e-08	1.47705e-07	1.63246e-07	-4.11200e-07	1.25057e-07	-2.86143e-07
25.190	-2.49504e-07	6.22363e-08	-1.87268e-07	-5.86402e-07	5.45417e-08	-5.31860e-07	-5.15187e-07	2.00421e-07	-3.14766e-07	-3.80794e-07	2.07023e-07	-1.73771e-07	-8.40152e-08	7.87325e-08	-5.28276e-09	-2.04354e-07	9.41939e-08	-1.10160e-07	1.52941e-08	1.47387e-07	1.62681e-07	-4.10540e-07	1.24856e-07	-2.85684e-07
25.215	-2.49721e-07	6.22904e-08	-1.87430e-07	-5.85309e-07	5.46324e-08	-5.30676e-07	-5.14668e-07	2.00219e-07	-3.14449e-07	-3.80354e-07	2.06784e-07	-1.73570e-07	-8.39278e-08	7.86505e-08	-5.27727e-09	-2.04050e-07	9.40540e-08	-1.09996e-07	1.50497e-08	1.47064e-07	1.62113e-07	-4.09869e-07	1.24652e-07	-2.85217e-07
25.240	-2.49910e-07	6.23377e-08	-1.87573e-07	-5.84203e-07	5.47171e-08	-5.29486e-07	-5.14133e-07	2.00011e-07	-3.14122e-07	-3.79898e-07	2.06536e-07	-1.73362e-07	-8.38336e-08	7.85623e-08	-5.27135e-09	-2.03743e-07	9.39123e-08	-1.09830e-07	1.48081e-08	1.46736e-07	1.61544e-07	-4.09187e-07	1.24445e-07	-2.84742e-07
25.264	-2.50073e-07	6.23782e-08	-1.87694e-07	-5.83085e-07	5.47955e-08	-5.28289e-07	-5.13584e-07	1.99798e-07	-3.13786e-07	-3.79426e-07	2.06280e-07	-1.73146e-07	-8.37327e-08	7.84677e-08	-5.26500e-09	-2.03431e-07	9.37687e-08	-1.09662e-07	1.45693e-08	1.46403e-07	1.60972e-07	-4.08494e-07	1.24234e-07	-2.84260e-07
25.289	-2.50208e-07	6.24119e-08	-1.87796e-07	-5.81954e-07	5.48679e-08	-5.27086e-07	-5.13019e-07	1.99578e-07	-3.13441e-07	-3.78938e-07	2.06014e-07	-1.72924e-07	-8.36251e-08	7.83669e-08	-5.25823e-09	-2.03116e-07	9.36233e-08	-1.09492e-07	1.43332e-08	1.46066e-07	1.60399e-07	-4.07789e-07	1.24020e-07	-2.83770e-07
25.313	-2.50316e-07	6.24389e-08	-1.87877e-07	-5.80811e-07	5.49340e-08	-5.25877e-07	-5.12439e-07	1.99352e-07	-3.13087e-07	-3.78434e-07	2.05740e-07	-1.72694e-07	-8.35108e-08	7.82597e-08	-5.25104e-09	-2.02796e-07	9.34760e-08	-1.09320e-07	1.41000e-08	1.45723e-07	1.59823e-07	-4.07074e-07	1.23802e-07	-2.83272e-07
25.338	-2.50397e-07	6.24591e-08	-1.87938e-07	-5.79656e-07	5.49940e-08	-5.24662e-07	-5.11844e-07	1.99121e-07	-3.12723e-07	-3.77913e-07	2.05457e-07	-1.72456e-07	-8.33897e-08	7.81463e-08	-5.24343e-09	-2.02473e-07	9.33269e-08	-1.09146e-07	1.38696e-08	1.45377e-07	1.59246e-07	-4.06348e-07	1.23581e-07	-2.82766e-07
25.362	-2.50451e-07	6.24726e-08	-1.87978e-07	-5.78489e-07	5.50479e-08	-5.23441e-07	-5.11234e-07	1.98884e-07	-3.12351e-07	-3.77377e-07	2.05166e-07	-1.72211e-07	-8.32620e-08	7.80266e-08	-5.23540e-09	-2.02145e-07	9.31759e-08	-1.08969e-07	1.36420e-08	1.45025e-07	1.58667e-07	-4.05610e-07	1.23357e-07	-2.82253e-07
25.387	-2.50478e-07	6.24793e-08	-1.87999e-07	-5.77309e-07	5.50956e-08	-5.22213e-07	-5.10609e-07	1.98640e-07	-3.11969e-07	-3.76825e-07	2.04866e-07	-1.71960e-07	-8.31277e-08	7.79007e-08	-5.22696e-09	-2.01814e-07	9.30231e-08	-1.08790e-07	1.34172e-08	1.44669e-07	1.58086e-07	-4.04862e-07	1.23130e-07	-2.81733e-07
25.412	-2.50478e-07	6.24793e-08	-1.87999e-07	-5.76117e-07	5.51372e-08	-5.20980e-07	-5.09969e-07	1.98391e-07	-3.11578e-07	-3.76257e-07	2.04557e-07	-1.71700e-07	-8.29866e-08	7.77685e-08	-5.21809e-09	-2.01478e-07	9.28685e-08	-1.08610e-07	1.31954e-08	1.44309e-07	1.57504e-07	-4.04103e-07	1.22899e-07	-2.81205e-07
25.436	-2.50451e-07	6.24725e-08	-1.87978e-07	-5.74913e-07	5.51727e-08	-5.19741e-07	-5.09314e-07	1.98137e-07	-3.11178e-07	-3.75673e-07	2.04240e-07	-1.71434e-07	-8.28389e-08	7.76301e-08	-5.20880e-09	-2.01139e-07	9.27121e-08	-1.08427e-07	1.29764e-08	1.43944e-07	1.56920e-07	-4.03334e-07	1.22665e-07	-2.80669e-07
25.461	-2.50397e-07	6.24590e-08	-1.87938e-07	-5.73698e-07	5.52021e-08	-5.18495e-07	-5.08645e-07	1.97876e-07	-3.10768e-07	-3.75074e-07	2.03914e-07	-1.71160e-07	-8.26846e-08	7.74855e-08	-5.19910e-09	-2.00796e-07	9.25539e-08	-1.08242e-07	1.27604e-08	1.43574e-07	1.56334e-07	-4.02553e-07	1.22427e-07	-2.80126e-07
25.485	-2.50316e-07	6.24388e-08	-1.87877e-07	-5.72470e-07	5.52254e-08	-5.17244e-07	-5.07960e-07	1.97610e-07	-3.10350e-07	-3.74459e-07	2.03579e-07	-1.70880e-07	-8.25237e-08	7.73347e-08	-5.18898e-09	-2.00449e-07	9.23939e-08	-1.08055e-07	1.25473e-08	1.43200e-07	1.55747e-07	-4.01762e-07	1.22187e-07	-2.79576e-07
25.510	-2.50208e-07	6.24119e-08	-1.87796e-07	-5.71230e-07	5.52426e-08	-5.15987e-07	-5.07260e-07	1.97338e-07	-3.09923e-07	-3.73828e-07	2.03236e-07	-1.70592e-07	-8.23562e-08	7.71777e-08	-5.17845e-09	-2.00098e-07	9.22322e-08	-1.07866e-07	1.23371e-08	1.42821e-07	1.55159e-07	-4.00961e-07	1.21943e-07	-2.79018e-07
25.534	-2.50073e-07	6.23783e-08	-1.87695e-07	-5.69978e-07	5.52537e-08	-5.14724e-07	-5.06546e-07	1.97060e-07	-3.09486e-07	-3.73181e-07	2.02884e-07	-1.70297e-07	-8.21821e-08	7.70146e-08	-5.16750e-09	-1.99743e-07	9.20687e-08	-1.07674e-07	1.21300e-08	1.42439e-07	1.54568e-07	-4.00149e-07	1.21696e-07	-2.78453e-07
25.559	-2.49911e-07	6.23379e-08	-1.87573e-07	-5.68714e-07	5.52587e-08	-5.13456e-07	-5.05817e-07	1.96776e-07	-3.09041e-07	-3.72519e-07	2.02524e-07	-1.69994e-07	-8.20014e-08	7.68453e-08	-5.15614e-09	-1.99385e-07	9.19035e-08	-1.07481e-07	1.19258e-08	1.42051e-07	1.53977e-07	-3.99326e-07	1.21446e-07	-2.77880e-07
25.584	-2.49722e-07	6.22909e-08	-1.87432e-07	-5.67439e-07	5.52576e-08	-5.12181e-07	-5.05074e-07	1.96487e-07	-3.08587e-07	-3.71841e-07	2.02156e-07	-1.69685e-07	-8.18141e-08	7.66698e-08	-5.14436e-09	-1.99022e-07	9.17365e-08	-1.07286e-07	1.17246e-08	1.41660e-07	1.53384e-07	-3.98493e-07	1.21192e-07	-2.77300e-07
25.608	-2.49507e-07	6.22371e-08	-1.87270e-07	-5.66152e-07	5.52505e-08	-5.10901e-07	-5.04316e-07	1.96192e-07	-3.08124e-07	-3.71148e-07	2.01779e-07	-1.69369e-07	-8.16204e-08	7.64882e-08	-5.13218e-09	-1.98656e-07	9.15678e-08	-1.07088e-07	1.15264e-08	1.41264e-07	1.52790e-07	-3.97649e-07	1.20936e-07	-2.76713e-07
25.633	-2.49265e-07	6.21767e-08	-1.87088e-07	-5.64853e-07	5.52373e-08	-5.09616e-07	-5.03543e-07	1.95891e-07	-3.07651e-07	-3.70439e-07	2.01394e-07	-1.69045e-07	-8.14200e-08	7.63005e-08	-5.11958e-09	-1.98287e-07	9.13974e-08	-1.06889e-07	1.13313e-08	1.40863e-07	1.52195e-07	-3.96795e-07	1.20676e-07	-2.76119e-07
25.657	-2.48996e-07	6.21096e-08	-1.86886e-07	-5.63543e-07	5.52181e-08	-5.08324e-07	-5.02756e-07	1.95585e-07	-3.07170e-07	-3.69715e-07	2.01000e-07	-1.68715e-07	-8.12132e-08	7.61066e-08	-5.10658e-09	-1.97913e-07	9.12253e-08	-1.06688e-07	1.11393e-08	1.40459e-07	1.51598e-07	-3.95931e-07	1.20413e-07	-2.75518e-07
25.682	-2.48700e-07	6.20359e-08	-1.86664e-07	-5.62220e-07	5.51928e-08	-5.07028e-07	-5.01954e-07	1.95273e-07	-3.06681e-07	-3.68975e-07	2.00598e-07	-1.68377e-07	-8.09999e-08	7.59067e-08	-5.09316e-09	-1.97536e-07	9.10514e-08	-1.06485e-07	1.09503e-08	1.40050e-07	1.51001e-07	-3.95056e-07	1.20147e-07	-2.74909e-07
25.706	-2.48378e-07	6.19555e-08	-1.86422e-07	-5.60887e-07	5.51615e-08	-5.05725e-07	-5.01138e-07	1.94956e-07	-3.06182e-07	-3.68220e-07	2.00187e-07	-1.68033e-07	-8.07801e-08	7.57007e-08	-5.07934e-09	-1.97155e-07	9.08759e-08	-1.06279e-07	1.07644e-08	1.39637e-07	1.50402e-07	-3.94172e-07	1.19878e-07	-2.74294e-07
25.731	-2.48029e-07	6.18684e-08	-1.86160e-07	-5.59542e-07	5.51242e-08	-5.04418e-07	-5.00307e-07	1.94633e-07	-3.05674e-07	-3.67450e-07	1.99769e-07	-1.67681e-07	-8.05538e-08	7.54887e-08	-5.06511e-09	-1.96771e-07	9.06988e-08	-1.06072e-07	1.05816e-08	1.39220e-07	1.49802e-07	-3.93277e-07	1.19606e-07	-2.73671e-07
25.756	-2.47653e-07	6.17747e-08	-1.85879e-07	-5.58185e-07	5.50808e-08	-5.03105e-07	-4.99462e-07	1.94304e-07	-3.05158e-07	-3.66664e-07	1.99342e-07	-1.67323e-07	-8.03210e-08	7.52705e-08	-5.05048e-09	-1.96383e-07	9.05199e-08	-1.05863e-07	1.04019e-08	1.38799e-07	1.49201e-07	-3.92372e-07	1.19331e-07	-2.73041e-07
25.780	-2.47251e-07	6.16744e-08	-1.85577e-07	-5.56818e-07	5.50315e-08	-5.01786e-07	-4.98603e-07	1.93970e-07	-3.04633e-07	-3.65864e-07	1.98906e-07	-1.66957e-07	-8.00818e-08	7.50464e-08	-5.03544e-09	-1.95991e-07	9.03395e-08	-1.05652e-07	1.02254e-08	1.38374e-07	1.48599e-07	-3.91457e-07	1.19053e-07	-2.72404e-07
25.805	-2.46822e-07	6.15675e-08	-1.85255e-07	-5.55439e-07	5.49762e-08	-5.00462e-07	-4.97730e-07	1.93630e-07	-3.04100e-07	-3.65048e-07	1.98463e-07	-1.66585e-07	-7.98362e-08	7.48163e-08	-5.02000e-09	-1.95596e-07	9.01573e-08	-1.05439e-07	1.00520e-08	1.37945e-07	1.47997e-07	-3.90532e-07	1.18771e-07	-2.71761e-07
25.829	-2.46367e-07	6.14539e-08	-1.84913e-07	-5.54048e-07	5.49149e-08	-4.99133e-07	-4.96842e-07	1.93285e-07	-3.03558e-07	-3.64217e-07	1.98011e-07	-1.66206e-07	-7.95842e-08	7.45801e-08	-5.00415e-09	-1.95198e-07	8.99736e-08	-1.05224e-07	9.88181e-09	1.37511e-07	1.47393e-07	-3.89597e-07	1.18487e-07	-2.71110e-07
25.854	-2.45886e-07	6.13338e-08	-1.84552e-07	-5.52647e-07	5.48477e-08	-4.97799e-07	-4.95941e-07	1.92934e-07	-3.03007e-07	-3.63371e-07	1.97551e-07	-1.65820e-07	-7.93259e-08	7.43380e-08	-4.98790e-09	-1.94795e-07	8.97882e-08	-1.05007e-07	9.71477e-09	1.37074e-07	1.46789e-07	-3.88652e-07	1.18200e-07	-2.70453e-07
25.879	-2.45377e-07	6.12070e-08	-1.84170e-07	-5.51234e-07	5.47745e-08	-4.96459e-07	-4.95025e-07	1.92578e-07	-3.02447e-07	-3.62510e-07	1.97083e-07	-1.65427e-07	-7.90611e-08	7.40898e-08	-4.97125e-09	-1.94390e-07	8.96013e-08	-1.04789e-07	9.55092e-09	1.36633e-07	1.46184e-07	-3.87698e-07	1.17909e-07	-2.69788e-07
25.903	-2.44843e-07	6.10737e-08	-1.83769e-07	-5.49810e-07	5.46953e-08	-4.95115e-07	-4.94095e-07	1.92216e-07	-3.01879e-07	-3.61634e-07	1.96607e-07	-1.65027e-07	-7.87900e-08	7.38358e-08	-4.95421e-09	-1.93981e-07	8.94127e-08	-1.04568e-07	9.39027e-09	1.36187e-07	1.45578e-07	-3.86733e-07	1.17616e-07	-2.69117e-07
25.928	-2.44282e-07	6.09338e-08	-1.83348e-07	-5.48375e-07	5.46102e-08	-4.93765e-07	-4.93152e-07	1.91849e-07	-3.01303e-07	-3.60743e-07	1.96123e-07	-1.64621e-07	-7.85125e-08	7.35758e-08	-4.93676e-09	-1.93568e-07	8.92225e-08	-1.04346e-07	9.23285e-09	1.35738e-07	1.44971e-07	-3.85759e-07	1.17320e-07	-2.68439e-07
25.952	-2.43695e-07	6.07874e-08	-1.82908e-07	-5.46929e-07	5.45192e-08	-4.92410e-07	-4.92194e-07	1.91476e-07	-3.00718e-07	-3.59838e-07	1.95630e-07	-1.64208e-07	-7.82287e-08	7.33098e-08	-4.91892e-09	-1.93152e-07	8.90308e-08	-1.04121e-07	9.07865e-09	1.35285e-07	1.44364e-07	-3.84775e-07	1.17020e-07	-2.67755e-07
25.977	-2.43082e-07	6.06344e-08	-1.82447e-07	-5.45473e-07	5.44223e-08	-4.91050e-07	-4.91223e-07	1.91099e-07	-3.00124e-07	-3.58917e-07	1.95130e-07	-1.63788e-07	-7.79387e-08	7.30380e-08	-4.90068e-09	-1.92733e-07	8.88375e-08	-1.03895e-07	8.92770e-09	1.34828e-07	1.43756e-07	-3.83781e-07	1.16718e-07	-2.67063e-07
26.001	-2.42442e-07	6.04749e-08	-1.81968e-07	-5.44005e-07	5.43195e-08	-4.89686e-07	-4.90238e-07	1.90715e-07	-2.99522e-07	-3.57982e-07	1.94621e-07	-1.63361e-07	-7.76423e-08	7.27603e-08	-4.88204e-09	-1.92310e-07	8.86427e-08	-1.03668e-07	8.78001e-09	1.34368e-07	1.43148e-07	-3.82778e-07	1.16413e-07	-2.66365e-07
26.026	-2.41777e-07	6.03089e-08	-1.81468e-07	-5.42527e-07	5.42108e-08	-4.88316e-07	-4.89239e-07	1.90327e-07	-2.98912e-07	-3.57032e-07	1.94105e-07	-1.62927e-07	-7.73397e-08	7.24766e-08	-4.86301e-09	-1.91884e-07	8.84463e-08	-1.03438e-07	8.63558e-09	1.33903e-07	1.42539e-07	-3.81766e-07	1.16105e-07	-2.65661e-07
26.051	-2.41085e-07	6.01364e-08	-1.80949e-07	-5.41038e-07	5.40963e-08	-4.86941e-07	-4.88226e-07	1.89933e-07	-2.98293e-07	-3.56068e-07	1.93581e-07	-1.62487e-07	-7.70308e-08	7.21872e-08	-4.84359e-09	-1.91455e-07	8.82484e-08	-1.03206e-07	8.49443e-09	1.33435e-07	1.41929e-07	-3.80744e-07	1.15794e-07	-2.64949e-07
26.075	-2.40367e-07	5.99573e-08	-1.80410e-07	-5.39538e-07	5.39758e-08	-4.85562e-07	-4.87200e-07	1.89534e-07	-2.97666e-07	-3.55089e-07	1.93048e-07	-1.62040e-07	-7.67157e-08	7.18919e-08	-4.82378e-09	-1.91022e-07	8.80490e-08	-1.02973e-07	8.35658e-09	1.32963e-07	1.41319e-07	-3.79712e-07	1.15481e-07	-2.64232e-07
26.100	-2.39624e-07	5.97718e-08	-1.79852e-07	-5.38027e-07	5.38496e-08	-4.84178e-07	-4.86160e-07	1.89129e-07	-2.97031e-07	-3.54095e-07	1.92508e-07	-1.61587e-07	-7.63943e-08	7.15908e-08	-4.80357e-09	-1.90586e-07	8.78481e-08	-1.02738e-07	8.22202e-09	1.32487e-07	1.40709e-07	-3.78671e-07	1.15164e-07	-2.63507e-07
26.124	-2.38854e-07	5.95798e-08	-1.79274e-07	-5.36506e-07	5.37175e-08	-4.82789e-07	-4.85107e-07	1.88719e-07	-2.96388e-07	-3.53087e-07	1.91960e-07	-1.61127e-07	-7.60668e-08	7.12838e-08	-4.78298e-09	-1.90147e-07	8.76457e-08	-1.02502e-07	8.09077e-09	1.32008e-07	1.40099e-07	-3.77621e-07	1.14845e-07	-2.62777e-07
26.149	-2.38059e-07	5.93814e-08	-1.78677e-07	-5.34975e-07	5.35796e-08	-4.81395e-07	-4.84040e-07	1.88304e-07	-2.95736e-07	-3.52065e-07	1.91404e-07	-1.60660e-07	-7.57331e-08	7.09711e-08	-4.76200e-09	-1.89705e-07	8.74418e-08	-1.02263e-07	7.96285e-09	1.31525e-07	1.39488e-07	-3.76562e-07	1.14523e-07	-2.62039e-07
26.173	-2.37237e-07	5.91765e-08	-1.78061e-07	-5.33433e-07	5.34359e-08	-4.79997e-07	-4.82960e-07	1.87884e-07	-2.95076e-07	-3.51028e-07	1.90841e-07	-1.60187e-07	-7.53933e-08	7.06526e-08	-4.74063e-09	-1.89259e-07	8.72364e-08	-1.02023e-07	7.83826e-09	1.31038e-07	1.38877e-07	-3.75493e-07	1.14198e-07	-2.61296e-07
26.198	-2.36390e-07	5.89652e-08	-1.77425e-07	-5.31880e-07	5.32864e-08	-4.78594e-07	-4.81867e-07	1.87459e-07	-2.94408e-07	-3.49977e-07	1.90269e-07	-1.59708e-07	-7.50473e-08	7.03284e-08	-4.71887e-09	-1.88811e-07	8.70296e-08	-1.01781e-07	7.71701e-09	1.30548e-07	1.38265e-07	-3.74416e-07	1.13870e-07	-2.60546e-07
26.223	-2.35517e-07	5.87475e-08	-1.76770e-07	-5.30318e-07	5.31311e-08	-4.77187e-07	-4.80760e-07	1.87028e-07	-2.93732e-07	-3.48911e-07	1.89690e-07	-1.59221e-07	-7.46952e-08	6.99984e-08	-4.69673e-09	-1.88359e-07	8.68213e-08	-1.01537e-07	7.59911e-09	1.30055e-07	1.37654e-07	-3.73329e-07	1.13539e-07	-2.59790e-07
26.247	-2.34619e-07	5.85234e-08	-1.76095e-07	-5.28745e-07	5.29701e-08	-4.75775e-07	-4.79640e-07	1.86593e-07	-2.93047e-07	-3.47832e-07	1.89103e-07	-1.58729e-07	-7.43370e-08	6.96627e-08	-4.67421e-09	-1.87904e-07	8.66116e-08	-1.01292e-07	7.48457e-09	1.29558e-07	1.37042e-07	-3.72233e-07	1.13206e-07	-2.59027e-07
26.272	-2.33695e-07	5.82929e-08	-1.75402e-07	-5.27162e-07	5.28033e-08	-4.74358e-07	-4.78507e-07	1.86152e-07	-2.92355e-07	-3.46738e-07	1.88508e-07	-1.58230e-07	-7.39727e-08	6.93214e-08	-4.65130e-09	-1.87446e-07	8.64005e-08	-1.01045e-07	7.37340e-09	1.29057e-07	1.36430e-07	-3.71128e-07	1.12870e-07	-2.58258e-07
26.296	-2.32745e-07	5.80560e-08	-1.74689e-07	-5.25568e-07	5.26308e-08	-4.72937e-07	-4.77361e-07	1.85706e-07	-2.91655e-07	-3.45630e-07	1.87906e-07	-1.57724e-07	-7.36023e-08	6.89743e-08	-4.62801e-09	-1.86985e-07	8.61879e-08	-1.00797e-07	7.26561e-09	1.28553e-07	1.35818e-07	-3.70015e-07	1.12531e-07	-2.57483e-07
26.321	-2.31770e-07	5.78128e-08	-1.73957e-07	-5.23965e-07	5.24526e-08	-4.71512e-07	-4.76202e-07	1.85255e-07	-2.90947e-07	-3.44509e-07	1.87296e-07	-1.57212e-07	-7.32259e-08	6.86216e-08	-4.60435e-09	-1.86521e-07	8.59740e-08	-1.00547e-07	7.16120e-09	1.28045e-07	1.35207e-07	-3.68892e-07	1.12190e-07	-2.56702e-07
26.345	-2.30769e-07	5.75632e-08	-1.73206e-07	-5.22351e-07	5.22687e-08	-4.70083e-07	-4.75030e-07	1.84799e-07	-2.90231e-07	-3.43373e-07	1.86679e-07	-1.56694e-07	-7.28435e-08	6.82632e-08	-4.58030e-09	-1.86053e-07	8.57587e-08	-1.00295e-07	7.06018e-09	1.27534e-07	1.34595e-07	-3.67761e-07	1.11846e-07	-2.55915e-07
26.370	-2.29744e-07	5.73073e-08	-1.72436e-07	-5.20728e-07	5.20791e-08	-4.68649e-07	-4.73845e-07	1.84338e-07	-2.89507e-07	-3.42223e-07	1.86054e-07	-1.56169e-07	-7.24551e-08	6.78992e-08	-4.55588e-09	-1.85583e-07	8.55419e-08	-1.00041e-07	6.96256e-09	1.27020e-07	1.33983e-07	-3.66621e-07	1.11499e-07	-2.55121e-07
26.395	-2.28692e-07	5.70451e-08	-1.71647e-07	-5.19094e-07	5.18838e-08	-4.67211e-07	-4.72647e-07	1.83872e-07	-2.88775e-07	-3.41060e-07	1.85421e-07	-1.55638e-07	-7.20607e-08	6.75296e-08	-4.53108e-09	-1.85110e-07	8.53238e-08	-9.97862e-08	6.86835e-09	1.26503e-07	1.33371e-07	-3.65472e-07	1.11150e-07	-2.54322e-07
26.419	-2.27616e-07	5.67766e-08	-1.70839e-07	-5.17451e-07	5.16829e-08	-4.65768e-07	-4.71436e-07	1.83401e-07	-2.88035e-07	-3.39882e-07	1.84781e-07	-1.55101e-07	-7.16604e-08	6.71545e-08	-4.50591e-09	-1.84634e-07	8.51044e-08	-9.95295e-08	6.77756e-09	1.25982e-07	1.32759e-07	-3.64314e-07	1.10798e-07	-2.53517e-07
26.444	-2.26514e-07	5.65018e-08	-1.70013e-07	-5.15798e-07	5.14764e-08	-4.64322e-07	-4.70213e-07	1.82925e-07	-2.87288e-07	-3.38691e-07	1.84134e-07	-1.54558e-07	-7.12541e-08	6.67737e-08	-4.48036e-09	-1.84155e-07	8.48836e-08	-9.92713e-08	6.69018e-09	1.25458e-07	1.32148e-07	-3.63148e-07	1.10443e-07	-2.52705e-07
26.468	-2.25388e-07	5.62208e-08	-1.69167e-07	-5.14136e-07	5.12642e-08	-4.62871e-07	-4.68977e-07	1.82444e-07	-2.86533e-07	-3.37487e-07	1.83479e-07	-1.54008e-07	-7.08419e-08	6.63875e-08	-4.45444e-09	-1.83673e-07	8.46615e-08	-9.90115e-08	6.60622e-09	1.24930e-07	1.31537e-07	-3.61974e-07	1.10086e-07	-2.51888e-07
26.493	-2.24236e-07	5.59335e-08	-1.68303e-07	-5.12463e-07	5.10465e-08	-4.61417e-07	-4.67728e-07	1.81959e-07	-2.85770e-07	-3.36269e-07	1.82817e-07	-1.53452e-07	-7.04238e-08	6.59957e-08	-4.42815e-09	-1.83188e-07	8.44380e-08	-9.87502e-08	6.52570e-09	1.24400e-07	1.30925e-07	-3.60791e-07	1.09726e-07	-2.51065e-07
26.518	-2.23059e-07	5.56400e-08	-1.67419e-07	-5.10781e-07	5.08231e-08	-4.59958e-07	-4.66467e-07	1.81468e-07	-2.84999e-07	-3.35037e-07	1.82147e-07	-1.52890e-07	-6.99998e-08	6.55984e-08	-4.40150e-09	-1.82701e-07	8.42133e-08	-9.84874e-08	6.44862e-09	1.23866e-07	1.30315e-07	-3.59599e-07	1.09364e-07	-2.50235e-07
26.542	-2.21858e-07	5.53403e-08	-1.66518e-07	-5.09090e-07	5.05942e-08	-4.58496e-07	-4.65194e-07	1.80973e-07	-2.84221e-07	-3.33792e-07	1.81470e-07	-1.52322e-07	-6.95700e-08	6.51956e-08	-4.37447e-09	-1.82210e-07	8.39872e-08	-9.82230e-08	6.37497e-09	1.23329e-07	1.29704e-07	-3.58399e-07	1.08999e-07	-2.49401e-07
26.567	-2.20631e-07	5.50344e-08	-1.65597e-07	-5.07389e-07	5.03597e-08	-4.57029e-07	-4.63908e-07	1.80472e-07	-2.83436e-07	-3.32533e-07	1.80786e-07	-1.51747e-07	-6.91344e-08	6.47873e-08	-4.34708e-09	-1.81717e-07	8.37599e-08	-9.79571e-08	6.30478e-09	1.22789e-07	1.29094e-07	-3.57191e-07	1.08632e-07	-2.48560e-07
26.591	-2.19380e-07	5.47223e-08	-1.64658e-07	-5.05679e-07	5.01197e-08	-4.55559e-07	-4.62610e-07	1.79967e-07	-2.82642e-07	-3.31261e-07	1.80094e-07	-1.51167e-07	-6.86929e-08	6.43736e-08	-4.31932e-09	-1.81221e-07	8.35313e-08	-9.76898e-08	6.23803e-09	1.22246e-07	1.28484e-07	-3.55975e-07	1.08262e-07	-2.47713e-07
26.616	-2.18105e-07	5.44041e-08	-1.63700e-07	-5.03959e-07	4.98742e-08	-4.54085e-07	-4.61299e-07	1.79458e-07	-2.81842e-07	-3.29976e-07	1.79395e-07	-1.50580e-07	-6.82457e-08	6.39545e-08	-4.29120e-09	-1.80722e-07	8.33014e-08	-9.74209e-08	6.17474e-09	1.21700e-07	1.27875e-07	-3.54751e-07	1.07889e-07	-2.46861e-07
26.640	-2.16804e-07	5.40797e-08	-1.62724e-07	-5.02230e-07	4.96232e-08	-4.52607e-07	-4.59977e-07	1.78943e-07	-2.81034e-07	-3.28677e-07	1.78689e-07	-1.49988e-07	-6.77927e-08	6.35300e-08	-4.26271e-09	-1.80221e-07	8.30703e-08	-9.71506e-08	6.11490e-09	1.21151e-07	1.27266e-07	-3.53518e-07	1.07514e-07	-2.46004e-07
26.665	-2.15479e-07	5.37492e-08	-1.61730e-07	-5.00492e-07	4.93667e-08	-4.51125e-07	-4.58642e-07	1.78424e-07	-2.80218e-07	-3.27366e-07	1.77976e-07	-1.49389e-07	-6.73339e-08	6.31001e-08	-4.23387e-09	-1.79717e-07	8.28379e-08	-9.68789e-08	6.05853e-09	1.20598e-07	1.26657e-07	-3.52277e-07	1.07137e-07	-2.45140e-07
26.690	-2.14130e-07	5.34126e-08	-1.60717e-07	-4.98744e-07	4.91048e-08	-4.49640e-07	-4.57296e-07	1.77900e-07	-2.79396e-07	-3.26041e-07	1.77256e-07	-1.48785e-07	-6.68695e-08	6.26648e-08	-4.20466e-09	-1.79210e-07	8.26043e-08	-9.66057e-08	6.00562e-09	1.20043e-07	1.26049e-07	-3.51028e-07	1.06757e-07	-2.44271e-07
26.714	-2.12756e-07	5.30699e-08	-1.59686e-07	-4.96988e-07	4.88374e-08	-4.48150e-07	-4.55937e-07	1.77371e-07	-2.78565e-07	-3.24703e-07	1.76529e-07	-1.48174e-07	-6.63993e-08	6.22242e-08	-4.17510e-09	-1.78701e-07	8.23695e-08	-9.63311e-08	5.95618e-09	1.19485e-07	1.25441e-07	-3.49772e-07	1.06375e-07	-2.43397e-07
26.739	-2.11358e-07	5.27212e-08	-1.58637e-07	-4.95222e-07	4.85646e-08	-4.46658e-07	-4.54566e-07	1.76838e-07	-2.77728e-07	-3.23352e-07	1.75795e-07	-1.47558e-07	-6.59235e-08	6.17783e-08	-4.14518e-09	-1.78189e-07	8.21335e-08	-9.60550e-08	5.91021e-09	1.18924e-07	1.24834e-07	-3.48507e-07	1.05990e-07	-2.42517e-07
26.763	-2.09936e-07	5.23664e-08	-1.57569e-07	-4.93448e-07	4.82864e-08	-4.45162e-07	-4.53184e-07	1.76300e-07	-2.76883e-07	-3.21989e-07	1.75053e-07	-1.46936e-07	-6.54420e-08	6.13271e-08	-4.11491e-09	-1.77674e-07	8.18963e-08	-9.57776e-08	5.86771e-09	1.18360e-07	1.24228e-07	-3.47235e-07	1.05603e-07	-2.41631e-07
26.788	-2.08489e-07	5.20056e-08	-1.56483e-07	-4.91665e-07	4.80028e-08	-4.43662e-07	-4.51790e-07	1.75758e-07	-2.76032e-07	-3.20612e-07	1.74305e-07	-1.46308e-07	-6.49549e-08	6.08706e-08	-4.08428e-09	-1.77157e-07	8.16579e-08	-9.54988e-08	5.82869e-09	1.17794e-07	1.23622e-07	-3.45955e-07	1.05214e-07	-2.40740e-07
26.812	-2.07019e-07	5.16388e-08	-1.55380e-07	-4.89873e-07	4.77138e-08	-4.42159e-07	-4.50384e-07	1.75211e-07	-2.75173e-07	-3.19223e-07	1.73550e-07	-1.45674e-07	-6.44622e-08	6.04089e-08	-4.05330e-09	-1.76637e-07	8.14183e-08	-9.52187e-08	5.79313e-09	1.17224e-07	1.23017e-07	-3.44667e-07	1.04822e-07	-2.39844e-07
26.837	-2.05524e-07	5.12660e-08	-1.54258e-07	-4.88072e-07	4.74195e-08	-4.40652e-07	-4.48967e-07	1.74660e-07	-2.74307e-07	-3.17821e-07	1.72787e-07	-1.45034e-07	-6.39639e-08	5.99419e-08	-4.02196e-09	-1.76115e-07	8.11776e-08	-9.49371e-08	5.76106e-09	1.16652e-07	1.22413e-07	-3.43371e-07	1.04428e-07	-2.38943e-07
26.862	-2.04006e-07	5.08872e-08	-1.53118e-07	-4.86262e-07	4.71199e-08	-4.39142e-07	-4.47538e-07	1.74104e-07	-2.73434e-07	-3.16407e-07	1.72018e-07	-1.44388e-07	-6.34601e-08	5.94698e-08	-3.99028e-09	-1.75590e-07	8.09357e-08	-9.46543e-08	5.73246e-09	1.16077e-07	1.21809e-07	-3.42068e-07	1.04032e-07	-2.38036e-07
26.886	-2.02463e-07	5.05025e-08	-1.51961e-07	-4.84444e-07	4.68150e-08	-4.37629e-07	-4.46097e-07	1.73544e-07	-2.72554e-07	-3.14980e-07	1.71243e-07	-1.43737e-07	-6.29507e-08	5.89924e-08	-3.95825e-09	-1.75063e-07	8.06927e-08	-9.43701e-08	5.70734e-09	1.15499e-07	1.21206e-07	-3.40757e-07	1.03633e-07	-2.37124e-07
26.911	-2.00897e-07	5.01119e-08	-1.50785e-07	-4.82617e-07	4.65047e-08	-4.36113e-07	-4.44645e-07	1.72979e-07	-2.71667e-07	-3.13540e-07	1.70460e-07	-1.43080e-07	-6.24358e-08	5.85099e-08	-3.92588e-09	-1.74533e-07	8.04486e-08	-9.40846e-08	5.68570e-09	1.14918e-07	1.20604e-07	-3.39439e-07	1.03232e-07	-2.36206e-07
26.935	-1.99308e-07	4.97153e-08	-1.49592e-07	-4.80782e-07	4.61892e-08	-4.34593e-07	-4.43182e-07	1.72410e-07	-2.70773e-07	-3.12088e-07	1.69671e-07	-1.42418e-07	-6.19154e-08	5.80223e-08	-3.89316e-09	-1.74001e-07	8.02034e-08	-9.37978e-08	5.66753e-09	1.14335e-07	1.20002e-07	-3.38113e-07	1.02829e-07	-2.35284e-07
26.960	-1.97694e-07	4.93129e-08	-1.48381e-07	-4.78939e-07	4.58685e-08	-4.33070e-07	-4.41708e-07	1.71836e-07	-2.69872e-07	-3.10624e-07	1.68874e-07	-1.41749e-07	-6.13896e-08	5.75295e-08	-3.86010e-09	-1.73467e-07	7.99571e-08	-9.35097e-08	5.65284e-09	1.13749e-07	1.19402e-07	-3.36780e-07	1.02424e-07	-2.34356e-07
26.984	-1.96058e-07	4.89047e-08	-1.47153e-07	-4.77087e-07	4.55426e-08	-4.31544e-07	-4.40222e-07	1.71258e-07	-2.68964e-07	-3.09147e-07	1.68072e-07	-1.41075e-07	-6.08583e-08	5.70317e-08	-3.82669e-09	-1.72930e-07	7.97096e-08	-9.32204e-08	5.64162e-09	1.13160e-07	1.18802e-07	-3.35440e-07	1.02016e-07	-2.33423e-07
27.009	-1.94397e-07	4.84905e-08	-1.45907e-07	-4.75226e-07	4.52114e-08	-4.30015e-07	-4.38726e-07	1.70676e-07	-2.68050e-07	-3.07658e-07	1.67262e-07	-1.40396e-07	-6.03217e-08	5.65287e-08	-3.79295e-09	-1.72391e-07	7.94612e-08	-9.29298e-08	5.63388e-09	1.12569e-07	1.18203e-07	-3.34092e-07	1.01606e-07	-2.32486e-07
27.034	-1.92714e-07	4.80706e-08	-1.44643e-07	-4.73358e-07	4.48751e-08	-4.28483e-07	-4.37218e-07	1.70089e-07	-2.67129e-07	-3.06157e-07	1.66446e-07	-1.39711e-07	-5.97796e-08	5.60208e-08	-3.75886e-09	-1.71850e-07	7.92116e-08	-9.26379e-08	5.62961e-09	1.11976e-07	1.17605e-07	-3.32737e-07	1.01194e-07	-2.31543e-07
27.058	-1.91007e-07	4.76449e-08	-1.43362e-07	-4.71481e-07	4.45336e-08	-4.26948e-07	-4.35699e-07	1.69498e-07	-2.66201e-07	-3.04644e-07	1.65624e-07	-1.39021e-07	-5.92322e-08	5.55078e-08	-3.72444e-09	-1.71306e-07	7.89610e-08	-9.23448e-08	5.62882e-09	1.11379e-07	1.17008e-07	-3.31375e-07	1.00780e-07	-2.30595e-07
27.083	-1.89277e-07	4.72134e-08	-1.42064e-07	-4.69596e-07	4.41869e-08	-4.25410e-07	-4.34170e-07	1.68903e-07	-2.65266e-07	-3.03119e-07	1.64794e-07	-1.38325e-07	-5.86795e-08	5.49898e-08	-3.68969e-09	-1.70760e-07	7.87094e-08	-9.20505e-08	5.63149e-09	1.10781e-07	1.16412e-07	-3.30006e-07	1.00364e-07	-2.29642e-07
27.107	-1.87525e-07	4.67762e-08	-1.40748e-07	-4.67704e-07	4.38352e-08	-4.23869e-07	-4.32630e-07	1.68304e-07	-2.64325e-07	-3.01582e-07	1.63959e-07	-1.37623e-07	-5.81214e-08	5.44668e-08	-3.65460e-09	-1.70212e-07	7.84567e-08	-9.17550e-08	5.63763e-09	1.10179e-07	1.15817e-07	-3.28630e-07	9.99452e-08	-2.28685e-07
27.132	-1.85749e-07	4.63332e-08	-1.39415e-07	-4.65803e-07	4.34783e-08	-4.22325e-07	-4.31078e-07	1.67701e-07	-2.63378e-07	-3.00033e-07	1.63117e-07	-1.36916e-07	-5.75581e-08	5.39389e-08	-3.61917e-09	-1.69661e-07	7.82030e-08	-9.14584e-08	5.64723e-09	1.09576e-07	1.15223e-07	-3.27247e-07	9.95246e-08	-2.27722e-07
27.156	-1.83950e-07	4.58845e-08	-1.38065e-07	-4.63895e-07	4.31164e-08	-4.20778e-07	-4.29517e-07	1.67093e-07	-2.62423e-07	-2.98472e-07	1.62268e-07	-1.36204e-07	-5.69895e-08	5.34060e-08	-3.58342e-09	-1.69109e-07	7.79483e-08	-9.11605e-08	5.66029e-09	1.08970e-07	1.14630e-07	-3.25857e-07	9.91018e-08	-2.26755e-07
27.181	-1.82128e-07	4.54302e-08	-1.36698e-07	-4.61978e-07	4.27494e-08	-4.19229e-07	-4.27945e-07	1.66482e-07	-2.61463e-07	-2.96900e-07	1.61413e-07	-1.35487e-07	-5.64156e-08	5.28683e-08	-3.54734e-09	-1.68554e-07	7.76926e-08	-9.08615e-08	5.67681e-09	1.08361e-07	1.14038e-07	-3.24460e-07	9.86770e-08	-2.25783e-07
27.206	-1.80284e-07	4.49702e-08	-1.35314e-07	-4.60054e-07	4.23774e-08	-4.17677e-07	-4.26362e-07	1.65866e-07	-2.60496e-07	-2.95316e-07	1.60552e-07	-1.34764e-07	-5.58366e-08	5.23257e-08	-3.51093e-09	-1.67997e-07	7.74360e-08	-9.05613e-08	5.69678e-09	1.07750e-07	1.13447e-07	-3.23056e-07	9.82501e-08	-2.24806e-07
27.230	-1.78418e-07	4.45045e-08	-1.33913e-07	-4.58122e-07	4.20004e-08	-4.16122e-07	-4.24769e-07	1.65246e-07	-2.59523e-07	-2.93720e-07	1.59685e-07	-1.34036e-07	-5.52524e-08	5.17782e-08	-3.47419e-09	-1.67438e-07	7.71784e-08	-9.02600e-08	5.72020e-09	1.07137e-07	1.12857e-07	-3.21646e-07	9.78212e-08	-2.23825e-07
27.255	-1.76528e-07	4.40333e-08	-1.32495e-07	-4.56183e-07	4.16184e-08	-4.14565e-07	-4.23165e-07	1.64622e-07	-2.58543e-07	-2.92113e-07	1.58811e-07	-1.33302e-07	-5.46630e-08	5.12259e-08	-3.43714e-09	-1.66877e-07	7.69198e-08	-8.99576e-08	5.74707e-09	1.06521e-07	1.12268e-07	-3.20229e-07	9.73903e-08	-2.22839e-07
27.279	-1.74617e-07	4.35565e-08	-1.31060e-07	-4.54236e-07	4.12314e-08	-4.13005e-07	-4.21551e-07	1.63995e-07	-2.57557e-07	-2.90495e-07	1.57931e-07	-1.32564e-07	-5.40685e-08	5.06687e-08	-3.39975e-09	-1.66314e-07	7.66603e-08	-8.96541e-08	5.77737e-09	1.05904e-07	1.11681e-07	-3.18805e-07	9.69573e-08	-2.21848e-07
27.304	-1.72683e-07	4.30741e-08	-1.29609e-07	-4.52282e-07	4.08395e-08	-4.11442e-07	-4.19928e-07	1.63363e-07	-2.56565e-07	-2.88865e-07	1.57045e-07	-1.31820e-07	-5.34689e-08	5.01068e-08	-3.36205e-09	-1.65749e-07	7.63998e-08	-8.93495e-08	5.81112e-09	1.05283e-07	1.11095e-07	-3.17375e-07	9.65223e-08	-2.20853e-07
27.329	-1.70727e-07	4.25861e-08	-1.28141e-07	-4.50320e-07	4.04427e-08	-4.09877e-07	-4.18294e-07	1.62727e-07	-2.55566e-07	-2.87224e-07	1.56153e-07	-1.31071e-07	-5.28642e-08	4.95402e-08	-3.32403e-09	-1.65182e-07	7.61384e-08	-8.90438e-08	5.84829e-09	1.04661e-07	1.10509e-07	-3.15938e-07	9.60854e-08	-2.19853e-07
27.353	-1.68748e-07	4.20927e-08	-1.26656e-07	-4.48351e-07	4.00410e-08	-4.08310e-07	-4.16649e-07	1.62088e-07	-2.54562e-07	-2.85571e-07	1.55254e-07	-1.30317e-07	-5.22545e-08	4.89688e-08	-3.28569e-09	-1.64613e-07	7.58761e-08	-8.87371e-08	5.88888e-09	1.04036e-07	1.09925e-07	-3.14495e-07	9.56465e-08	-2.18849e-07
27.378	-1.66748e-07	4.15937e-08	-1.25154e-07	-4.46375e-07	3.96344e-08	-4.06740e-07	-4.14996e-07	1.61444e-07	-2.53551e-07	-2.83908e-07	1.54350e-07	-1.29558e-07	-5.16397e-08	4.83927e-08	-3.24704e-09	-1.64042e-07	7.56129e-08	-8.84293e-08	5.93289e-09	1.03410e-07	1.09343e-07	-3.13046e-07	9.52057e-08	-2.17840e-07
27.402	-1.64726e-07	4.10893e-08	-1.23637e-07	-4.44391e-07	3.92230e-08	-4.05168e-07	-4.13332e-07	1.60797e-07	-2.52535e-07	-2.82233e-07	1.53439e-07	-1.28794e-07	-5.10200e-08	4.78119e-08	-3.20807e-09	-1.63469e-07	7.53489e-08	-8.81205e-08	5.98032e-09	1.02781e-07	1.08761e-07	-3.11590e-07	9.47629e-08	-2.16827e-07
27.427	-1.62682e-07	4.05795e-08	-1.22103e-07	-4.42401e-07	3.88067e-08	-4.03594e-07	-4.11658e-07	1.60146e-07	-2.51512e-07	-2.80547e-07	1.52523e-07	-1.28024e-07	-5.03953e-08	4.72265e-08	-3.16879e-09	-1.62895e-07	7.50839e-08	-8.78106e-08	6.03115e-09	1.02150e-07	1.08181e-07	-3.10128e-07	9.43183e-08	-2.15810e-07
27.451	-1.60616e-07	4.00642e-08	-1.20552e-07	-4.40403e-07	3.83857e-08	-4.02017e-07	-4.09975e-07	1.59491e-07	-2.50484e-07	-2.78851e-07	1.51601e-07	-1.27250e-07	-4.97656e-08	4.66364e-08	-3.12920e-09	-1.62318e-07	7.48181e-08	-8.74998e-08	6.08538e-09	1.01517e-07	1.07602e-07	-3.08660e-07	9.38717e-08	-2.14788e-07
27.476	-1.58529e-07	3.95436e-08	-1.18986e-07	-4.38399e-07	3.79599e-08	-4.00439e-07	-4.08282e-07	1.58832e-07	-2.49449e-07	-2.77144e-07	1.50673e-07	-1.26471e-07	-4.91311e-08	4.60418e-08	-3.08929e-09	-1.61739e-07	7.45515e-08	-8.71879e-08	6.14300e-09	1.00881e-07	1.07024e-07	-3.07185e-07	9.34233e-08	-2.13762e-07
27.501	-1.56421e-07	3.90176e-08	-1.17403e-07	-4.36387e-07	3.75293e-08	-3.98858e-07	-4.06579e-07	1.58170e-07	-2.48409e-07	-2.75425e-07	1.49738e-07	-1.25687e-07	-4.84916e-08	4.54425e-08	-3.04909e-09	-1.61159e-07	7.42840e-08	-8.68751e-08	6.20401e-09	1.00244e-07	1.06448e-07	-3.05705e-07	9.29731e-08	-2.12732e-07
27.525	-1.54290e-07	3.84862e-08	-1.15804e-07	-4.34369e-07	3.70940e-08	-3.97275e-07	-4.04867e-07	1.57504e-07	-2.47363e-07	-2.73697e-07	1.48799e-07	-1.24898e-07	-4.78473e-08	4.48387e-08	-3.00857e-09	-1.60577e-07	7.40157e-08	-8.65613e-08	6.26839e-09	9.96048e-08	1.05873e-07	-3.04218e-07	9.25210e-08	-2.11697e-07
27.550	-1.52139e-07	3.79496e-08	-1.14189e-07	-4.32344e-07	3.66540e-08	-3.95690e-07	-4.03146e-07	1.56834e-07	-2.46312e-07	-2.71957e-07	1.47853e-07	-1.24104e-07	-4.71982e-08	4.42304e-08	-2.96776e-09	-1.59993e-07	7.37466e-08	-8.62465e-08	6.33614e-09	9.89635e-08	1.05300e-07	-3.02726e-07	9.20671e-08	-2.10659e-07
27.574	-1.49966e-07	3.74077e-08	-1.12559e-07	-4.30312e-07	3.62094e-08	-3.94103e-07	-4.01415e-07	1.56161e-07	-2.45254e-07	-2.70207e-07	1.46902e-07	-1.23306e-07	-4.65442e-08	4.36176e-08	-2.92664e-09	-1.59407e-07	7.34766e-08	-8.59309e-08	6.40725e-09	9.83202e-08	1.04727e-07	-3.01228e-07	9.16114e-08	-2.09616e-07
27.599	-1.47773e-07	3.68605e-08	-1.10912e-07	-4.28274e-07	3.57600e-08	-3.92514e-07	-3.99676e-07	1.55484e-07	-2.44191e-07	-2.68447e-07	1.45944e-07	-1.22502e-07	-4.58855e-08	4.30003e-08	-2.88522e-09	-1.58820e-07	7.32059e-08	-8.56143e-08	6.48171e-09	9.76750e-08	1.04157e-07	-2.99723e-07	9.11539e-08	-2.08569e-07
27.623	-1.45558e-07	3.63080e-08	-1.09250e-07	-4.26229e-07	3.53061e-08	-3.90923e-07	-3.97927e-07	1.54804e-07	-2.43123e-07	-2.66676e-07	1.44982e-07	-1.21694e-07	-4.52220e-08	4.23785e-08	-2.84350e-09	-1.58231e-07	7.29344e-08	-8.52968e-08	6.55952e-09	9.70278e-08	1.03587e-07	-2.98213e-07	9.06947e-08	-2.07519e-07
27.648	-1.43323e-07	3.57504e-08	-1.07572e-07	-4.24178e-07	3.48475e-08	-3.89330e-07	-3.96169e-07	1.54120e-07	-2.42049e-07	-2.64895e-07	1.44013e-07	-1.20882e-07	-4.45539e-08	4.17524e-08	-2.80149e-09	-1.57641e-07	7.26622e-08	-8.49783e-08	6.64066e-09	9.63787e-08	1.03019e-07	-2.96698e-07	9.02338e-08	-2.06464e-07
27.673	-1.41066e-07	3.51876e-08	-1.05879e-07	-4.22120e-07	3.43844e-08	-3.87736e-07	-3.94402e-07	1.53433e-07	-2.40969e-07	-2.63104e-07	1.43040e-07	-1.20064e-07	-4.38810e-08	4.11218e-08	-2.75918e-09	-1.57048e-07	7.23891e-08	-8.46591e-08	6.72512e-09	9.57278e-08	1.02453e-07	-2.95176e-07	8.97711e-08	-2.05405e-07
27.697	-1.38789e-07	3.46197e-08	-1.04170e-07	-4.20056e-07	3.39167e-08	-3.86139e-07	-3.92626e-07	1.52742e-07	-2.39884e-07	-2.61302e-07	1.42060e-07	-1.19242e-07	-4.32034e-08	4.04869e-08	-2.71657e-09	-1.56454e-07	7.21154e-08	-8.43389e-08	6.81290e-09	9.50750e-08	1.01888e-07	-2.93649e-07	8.93067e-08	-2.04343e-07
27.722	-1.36492e-07	3.40466e-08	-1.02445e-07	-4.17986e-07	3.34445e-08	-3.84541e-07	-3.90841e-07	1.52047e-07	-2.38794e-07	-2.59491e-07	1.41075e-07	-1.18415e-07	-4.25213e-08	3.98476e-08	-2.67368e-09	-1.55859e-07	7.18409e-08	-8.40179e-08	6.90398e-09	9.44204e-08	1.01324e-07	-2.92117e-07	8.88406e-08	-2.03276e-07
27.746	-1.34174e-07	3.34684e-08	-1.00706e-07	-4.15909e-07	3.29678e-08	-3.82942e-07	-3.89048e-07	1.51350e-07	-2.37698e-07	-2.57669e-07	1.40085e-07	-1.17584e-07	-4.18345e-08	3.92040e-08	-2.63050e-09	-1.55262e-07	7.15657e-08	-8.36960e-08	6.99836e-09	9.37640e-08	1.00762e-07	-2.90579e-07	8.83729e-08	-2.02206e-07
27.771	-1.31836e-07	3.28852e-08	-9.89506e-08	-4.13827e-07	3.24867e-08	-3.81340e-07	-3.87246e-07	1.50649e-07	-2.36597e-07	-2.55838e-07	1.39089e-07	-1.16748e-07	-4.11431e-08	3.85561e-08	-2.58703e-09	-1.54663e-07	7.12898e-08	-8.33734e-08	7.09602e-09	9.31058e-08	1.00202e-07	-2.89035e-07	8.79035e-08	-2.01132e-07
27.795	-1.29477e-07	3.22969e-08	-9.71805e-08	-4.11738e-07	3.20010e-08	-3.79737e-07	-3.85435e-07	1.49944e-07	-2.35491e-07	-2.53997e-07	1.38088e-07	-1.15908e-07	-4.04473e-08	3.79040e-08	-2.54327e-09	-1.54063e-07	7.10132e-08	-8.30499e-08	7.19695e-09	9.24459e-08	9.96428e-08	-2.87487e-07	8.74324e-08	-2.00054e-07
27.820	-1.27099e-07	3.17036e-08	-9.53953e-08	-4.09644e-07	3.15110e-08	-3.78133e-07	-3.83616e-07	1.49237e-07	-2.34379e-07	-2.52146e-07	1.37082e-07	-1.15064e-07	-3.97468e-08	3.72476e-08	-2.49923e-09	-1.53461e-07	7.07359e-08	-8.27256e-08	7.30114e-09	9.17842e-08	9.90854e-08	-2.85933e-07	8.69598e-08	-1.98973e-07
27.845	-1.24700e-07	3.11053e-08	-9.35951e-08	-4.07544e-07	3.10166e-08	-3.76527e-07	-3.81789e-07	1.48526e-07	-2.33263e-07	-2.50285e-07	1.36070e-07	-1.14214e-07	-3.90419e-08	3.65870e-08	-2.45490e-09	-1.52858e-07	7.04579e-08	-8.24005e-08	7.40859e-09	9.11209e-08	9.85295e-08	-2.84373e-07	8.64856e-08	-1.97888e-07
27.869	-1.22282e-07	3.05021e-08	-9.17800e-08	-4.05437e-07	3.05177e-08	-3.74920e-07	-3.79953e-07	1.47812e-07	-2.32141e-07	-2.48415e-07	1.35054e-07	-1.13361e-07	-3.83326e-08	3.59223e-08	-2.41030e-09	-1.52254e-07	7.01793e-08	-8.20746e-08	7.51927e-09	9.04559e-08	9.79751e-08	-2.82809e-07	8.60098e-08	-1.96799e-07
27.894	-1.19844e-07	2.98939e-08	-8.99500e-08	-4.03326e-07	3.00146e-08	-3.73311e-07	-3.78109e-07	1.47094e-07	-2.31015e-07	-2.46535e-07	1.34032e-07	-1.12503e-07	-3.76188e-08	3.52533e-08	-2.36542e-09	-1.51648e-07	6.99000e-08	-8.17480e-08	7.63318e-09	8.97892e-08	9.74224e-08	-2.81239e-07	8.55324e-08	-1.95707e-07
27.918	-1.17386e-07	2.92808e-08	-8.81053e-08	-4.01208e-07	2.95071e-08	-3.71701e-07	-3.76257e-07	1.46374e-07	-2.29883e-07	-2.44645e-07	1.33005e-07	-1.11641e-07	-3.69006e-08	3.45803e-08	-2.32026e-09	-1.51041e-07	6.96201e-08	-8.14207e-08	7.75031e-09	8.91209e-08	9.68712e-08	-2.79665e-07	8.50535e-08	-1.94611e-07
27.943	-1.14909e-07	2.86629e-08	-8.62460e-08	-3.99085e-07	2.89953e-08	-3.70090e-07	-3.74397e-07	1.45650e-07	-2.28747e-07	-2.42747e-07	1.31972e-07	-1.10775e-07	-3.61780e-08	3.39032e-08	-2.27482e-09	-1.50432e-07	6.93396e-08	-8.10926e-08	7.87064e-09	8.84510e-08	9.63216e-08	-2.78085e-07	8.45731e-08	-1.93512e-07
27.967	-1.12412e-07	2.80401e-08	-8.43721e-08	-3.96956e-07	2.84793e-08	-3.68477e-07	-3.72529e-07	1.44924e-07	-2.27605e-07	-2.40839e-07	1.30935e-07	-1.09904e-07	-3.54511e-08	3.32219e-08	-2.22911e-09	-1.49822e-07	6.90585e-08	-8.07638e-08	7.99415e-09	8.77795e-08	9.57736e-08	-2.76500e-07	8.40912e-08	-1.92409e-07
27.992	-1.09896e-07	2.74126e-08	-8.24837e-08	-3.94822e-07	2.79591e-08	-3.66863e-07	-3.70653e-07	1.44194e-07	-2.26459e-07	-2.38922e-07	1.29893e-07	-1.09029e-07	-3.47198e-08	3.25367e-08	-2.18314e-09	-1.49211e-07	6.87767e-08	-8.04343e-08	8.12085e-09	8.71064e-08	9.52273e-08	-2.74911e-07	8.36078e-08	-1.91303e-07
28.017	-1.07361e-07	2.67802e-08	-8.05809e-08	-3.92683e-07	2.74346e-08	-3.65248e-07	-3.68769e-07	1.43461e-07	-2.25308e-07	-2.36996e-07	1.28846e-07	-1.08150e-07	-3.39843e-08	3.18474e-08	-2.13689e-09	-1.48599e-07	6.84944e-08	-8.01041e-08	8.25071e-09	8.64319e-08	9.46826e-08	-2.73316e-07	8.31229e-08	-1.90194e-07
28.041	-1.04807e-07	2.61431e-08	-7.86638e-08	-3.90538e-07	2.69059e-08	-3.63632e-07	-3.66878e-07	1.42725e-07	-2.24153e-07	-2.35060e-07	1.27793e-07	-1.07267e-07	-3.32445e-08	3.11542e-08	-2.09037e-09	-1.47985e-07	6.82115e-08	-7.97733e-08	8.38372e-09	8.57558e-08	9.41395e-08	-2.71717e-07	8.26366e-08	-1.89081e-07
28.066	-1.02234e-07	2.55012e-08	-7.67325e-08	-3.88388e-07	2.63731e-08	-3.62015e-07	-3.64979e-07	1.41986e-07	-2.22993e-07	-2.33116e-07	1.26736e-07	-1.06380e-07	-3.25005e-08	3.04569e-08	-2.04359e-09	-1.47370e-07	6.79280e-08	-7.94418e-08	8.51986e-09	8.50782e-08	9.35981e-08	-2.70114e-07	8.21488e-08	-1.87965e-07
28.090	-9.96418e-08	2.48547e-08	-7.47871e-08	-3.86233e-07	2.58362e-08	-3.60397e-07	-3.63073e-07	1.41245e-07	-2.21828e-07	-2.31163e-07	1.25675e-07	-1.05488e-07	-3.17523e-08	2.97558e-08	-1.99654e-09	-1.46754e-07	6.76440e-08	-7.91096e-08	8.65913e-09	8.43992e-08	9.30583e-08	-2.68505e-07	8.16596e-08	-1.86845e-07
28.115	-9.70311e-08	2.42035e-08	-7.28276e-08	-3.84073e-07	2.52951e-08	-3.58778e-07	-3.61159e-07	1.40500e-07	-2.20658e-07	-2.29201e-07	1.24608e-07	-1.04593e-07	-3.10000e-08	2.90507e-08	-1.94924e-09	-1.46136e-07	6.73594e-08	-7.87768e-08	8.80151e-09	8.37187e-08	9.25203e-08	-2.66892e-07	8.11691e-08	-1.85723e-07
28.140	-9.44019e-08	2.35476e-08	-7.08542e-08	-3.81908e-07	2.47500e-08	-3.57158e-07	-3.59237e-07	1.39753e-07	-2.19485e-07	-2.27230e-07	1.23537e-07	-1.03694e-07	-3.02435e-08	2.83418e-08	-1.90167e-09	-1.45518e-07	6.70743e-08	-7.84434e-08	8.94699e-09	8.30369e-08	9.19839e-08	-2.65275e-07	8.06771e-08	-1.84597e-07
28.164	-9.17541e-08	2.28872e-08	-6.88670e-08	-3.79738e-07	2.42008e-08	-3.55537e-07	-3.57309e-07	1.39002e-07	-2.18306e-07	-2.25251e-07	1.22461e-07	-1.02791e-07	-2.94829e-08	2.76290e-08	-1.85384e-09	-1.44898e-07	6.67887e-08	-7.81094e-08	9.09554e-09	8.23536e-08	9.14491e-08	-2.63653e-07	8.01838e-08	-1.83469e-07
28.189	-8.90881e-08	2.22222e-08	-6.68659e-08	-3.77563e-07	2.36476e-08	-3.53916e-07	-3.55373e-07	1.38249e-07	-2.17124e-07	-2.23263e-07	1.21380e-07	-1.01883e-07	-2.87182e-08	2.69124e-08	-1.80576e-09	-1.44277e-07	6.65026e-08	-7.77747e-08	9.24716e-09	8.16690e-08	9.09161e-08	-2.62026e-07	7.96892e-08	-1.82337e-07
28.213	-8.64038e-08	2.15526e-08	-6.48512e-08	-3.75384e-07	2.30904e-08	-3.52293e-07	-3.53430e-07	1.37494e-07	-2.15937e-07	-2.21267e-07	1.20295e-07	-1.00973e-07	-2.79494e-08	2.61920e-08	-1.75742e-09	-1.43656e-07	6.62160e-08	-7.74395e-08	9.40183e-09	8.09830e-08	9.03848e-08	-2.60395e-07	7.91932e-08	-1.81202e-07
28.238	-8.37014e-08	2.08785e-08	-6.28229e-08	-3.73200e-07	2.25293e-08	-3.50670e-07	-3.51480e-07	1.36735e-07	-2.14745e-07	-2.19262e-07	1.19205e-07	-1.00058e-07	-2.71767e-08	2.54679e-08	-1.70883e-09	-1.43033e-07	6.59289e-08	-7.71038e-08	9.55953e-09	8.02957e-08	8.98552e-08	-2.58760e-07	7.86960e-08	-1.80064e-07
28.262	-8.09810e-08	2.01999e-08	-6.07811e-08	-3.71011e-07	2.19642e-08	-3.49047e-07	-3.49524e-07	1.35974e-07	-2.13550e-07	-2.17249e-07	1.18110e-07	-9.91391e-08	-2.64000e-08	2.47400e-08	-1.65999e-09	-1.42409e-07	6.56413e-08	-7.67675e-08	9.72026e-09	7.96071e-08	8.93273e-08	-2.57121e-07	7.81974e-08	-1.78924e-07
28.287	-7.82428e-08	1.95169e-08	-5.87259e-08	-3.68817e-07	2.13952e-08	-3.47422e-07	-3.47560e-07	1.35210e-07	-2.12350e-07	-2.15228e-07	1.17011e-07	-9.82167e-08	-2.56193e-08	2.40084e-08	-1.61091e-09	-1.41784e-07	6.53533e-08	-7.64306e-08	9.88399e-09	7.89172e-08	8.88012e-08	-2.55478e-07	7.76976e-08	-1.77780e-07
28.312	-7.54869e-08	1.88295e-08	-5.66574e-08	-3.66619e-07	2.08224e-08	-3.45797e-07	-3.45590e-07	1.34443e-07	-2.11146e-07	-2.13199e-07	1.15908e-07	-9.72906e-08	-2.48347e-08	2.32731e-08	-1.56157e-09	-1.41158e-07	6.50648e-08	-7.60932e-08	1.00507e-08	7.82260e-08	8.82768e-08	-2.53830e-07	7.71965e-08	-1.76633e-07
28.336	-7.27133e-08	1.81376e-08	-5.45757e-08	-3.64417e-07	2.02456e-08	-3.44172e-07	-3.43613e-07	1.33674e-07	-2.09938e-07	-2.11161e-07	1.14800e-07	-9.63609e-08	-2.40462e-08	2.25342e-08	-1.51199e-09	-1.40531e-07	6.47759e-08	-7.57553e-08	1.02204e-08	7.75337e-08	8.77541e-08	-2.52178e-07	7.66942e-08	-1.75484e-07
28.361	-6.99222e-08	1.74414e-08	-5.24808e-08	-3.62211e-07	1.96651e-08	-3.42546e-07	-3.41629e-07	1.32903e-07	-2.08726e-07	-2.09116e-07	1.13688e-07	-9.54275e-08	-2.32538e-08	2.17916e-08	-1.46217e-09	-1.39903e-07	6.44865e-08	-7.54169e-08	1.03930e-08	7.68401e-08	8.72331e-08	-2.50523e-07	7.61907e-08	-1.74332e-07
28.385	-6.71138e-08	1.67409e-08	-5.03729e-08	-3.60000e-07	1.90807e-08	-3.40919e-07	-3.39639e-07	1.32128e-07	-2.07511e-07	-2.07063e-07	1.12572e-07	-9.44904e-08	-2.24576e-08	2.10455e-08	-1.41210e-09	-1.39275e-07	6.41968e-08	-7.50781e-08	1.05686e-08	7.61453e-08	8.67139e-08	-2.48863e-07	7.56860e-08	-1.73177e-07
28.410	-6.42882e-08	1.60361e-08	-4.82521e-08	-3.57785e-07	1.84926e-08	-3.39292e-07	-3.37643e-07	1.31352e-07	-2.06291e-07	-2.05001e-07	1.11452e-07	-9.35498e-08	-2.16576e-08	2.02958e-08	-1.36180e-09	-1.38645e-07	6.39066e-08	-7.47387e-08	1.07471e-08	7.54494e-08	8.61965e-08	-2.47200e-07	7.51802e-08	-1.72020e-07
28.434	-6.14454e-08	1.53270e-08	-4.61185e-08	-3.55566e-07	1.79008e-08	-3.37665e-07	-3.35640e-07	1.30573e-07	-2.05067e-07	-2.02932e-07	1.10327e-07	-9.26057e-08	-2.08538e-08	1.95425e-08	-1.31126e-09	-1.38015e-07	6.36160e-08	-7.43989e-08	1.09286e-08	7.47523e-08	8.56808e-08	-2.45533e-07	7.46731e-08	-1.70860e-07
28.459	-5.85857e-08	1.46136e-08	-4.39721e-08	-3.53343e-07	1.73052e-08	-3.36038e-07	-3.33631e-07	1.29791e-07	-2.03840e-07	-2.00856e-07	1.09198e-07	-9.16581e-08	-2.00462e-08	1.87858e-08	-1.26048e-09	-1.37384e-07	6.33251e-08	-7.40587e-08	1.11129e-08	7.40541e-08	8.51669e-08	-2.43862e-07	7.41649e-08	-1.69697e-07
28.484	-5.57091e-08	1.38961e-08	-4.18130e-08	-3.51116e-07	1.67060e-08	-3.34410e-07	-3.31616e-07	1.29007e-07	-2.02608e-07	-1.98772e-07	1.08065e-07	-9.07070e-08	-1.92350e-08	1.80255e-08	-1.20947e-09	-1.36752e-07	6.30338e-08	-7.37180e-08	1.13001e-08	7.33548e-08	8.46548e-08	-2.42187e-07	7.36556e-08	-1.68532e-07
28.508	-5.28157e-08	1.31744e-08	-3.96414e-08	-3.48885e-07	1.61031e-08	-3.32782e-07	-3.29594e-07	1.28221e-07	-2.01374e-07	-1.96680e-07	1.06928e-07	-8.97526e-08	-1.84201e-08	1.72619e-08	-1.15823e-09	-1.36119e-07	6.27421e-08	-7.33769e-08	1.14901e-08	7.26544e-08	8.41444e-08	-2.40509e-07	7.31452e-08	-1.67364e-07
28.533	-4.99058e-08	1.24485e-08	-3.74573e-08	-3.46650e-07	1.54965e-08	-3.31154e-07	-3.27567e-07	1.27432e-07	-2.00135e-07	-1.94581e-07	1.05786e-07	-8.87947e-08	-1.76015e-08	1.64948e-08	-1.10676e-09	-1.35486e-07	6.24501e-08	-7.30354e-08	1.16830e-08	7.19529e-08	8.36359e-08	-2.38827e-07	7.26337e-08	-1.66193e-07
28.557	-4.69793e-08	1.17185e-08	-3.52608e-08	-3.44412e-07	1.48864e-08	-3.29526e-07	-3.25534e-07	1.26641e-07	-1.98893e-07	-1.92475e-07	1.04641e-07	-8.78335e-08	-1.67793e-08	1.57243e-08	-1.05506e-09	-1.34851e-07	6.21578e-08	-7.26935e-08	1.18787e-08	7.12504e-08	8.31291e-08	-2.37142e-07	7.21212e-08	-1.65021e-07
28.582	-4.40366e-08	1.09845e-08	-3.30521e-08	-3.42170e-07	1.42727e-08	-3.27897e-07	-3.23496e-07	1.25848e-07	-1.97647e-07	-1.90361e-07	1.03492e-07	-8.68689e-08	-1.59535e-08	1.49504e-08	-1.00314e-09	-1.34216e-07	6.18651e-08	-7.23512e-08	1.20772e-08	7.05469e-08	8.26240e-08	-2.35453e-07	7.16076e-08	-1.63845e-07
28.606	-4.10775e-08	1.02464e-08	-3.08312e-08	-3.39925e-07	1.36555e-08	-3.26269e-07	-3.21451e-07	1.25053e-07	-1.96398e-07	-1.88240e-07	1.02339e-07	-8.59012e-08	-1.51242e-08	1.41732e-08	-9.50990e-10	-1.33581e-07	6.15722e-08	-7.20086e-08	1.22784e-08	6.98424e-08	8.21208e-08	-2.33761e-07	7.10929e-08	-1.62668e-07
28.631	-3.81024e-08	9.50428e-09	-2.85982e-08	-3.37676e-07	1.30348e-08	-3.24641e-07	-3.19401e-07	1.24255e-07	-1.95146e-07	-1.86112e-07	1.01182e-07	-8.49301e-08	-1.42913e-08	1.33927e-08	-8.98620e-10	-1.32945e-07	6.12789e-08	-7.16656e-08	1.24825e-08	6.91369e-08	8.16194e-08	-2.32065e-07	7.05773e-08	-1.61488e-07
28.656	-3.51114e-08	8.75819e-09	-2.63532e-08	-3.35423e-07	1.24105e-08	-3.23013e-07	-3.17345e-07	1.23456e-07	-1.93890e-07	-1.83978e-07	1.00022e-07	-8.39559e-08	-1.34550e-08	1.26089e-08	-8.46031e-10	-1.32308e-07	6.09853e-08	-7.13223e-08	1.26893e-08	6.84305e-08	8.11197e-08	-2.30366e-07	7.00606e-08	-1.60306e-07
28.680	-3.21044e-08	8.00814e-09	-2.40963e-08	-3.33167e-07	1.17828e-08	-3.21385e-07	-3.15284e-07	1.22654e-07	-1.92631e-07	-1.81836e-07	9.88573e-08	-8.29785e-08	-1.26151e-08	1.18219e-08	-7.93223e-10	-1.31670e-07	6.06915e-08	-7.09786e-08	1.28988e-08	6.77231e-08	8.06219e-08	-2.28664e-07	6.95430e-08	-1.59121e-07
28.705	-2.90818e-08	7.25417e-09	-2.18276e-08	-3.30908e-07	1.11517e-08	-3.19757e-07	-3.13218e-07	1.21850e-07	-1.91368e-07	-1.79687e-07	9.76892e-08	-8.19981e-08	-1.17719e-08	1.10317e-08	-7.40200e-10	-1.31032e-07	6.03974e-08	-7.06347e-08	1.31110e-08	6.70148e-08	8.01258e-08	-2.26959e-07	6.90244e-08	-1.57935e-07
28.729	-2.60436e-08	6.49631e-09	-1.95472e-08	-3.28646e-07	1.05173e-08	-3.18129e-07	-3.11146e-07	1.21044e-07	-1.90102e-07	-1.77532e-07	9.65174e-08	-8.10145e-08	-1.09252e-08	1.02383e-08	-6.86963e-10	-1.30393e-07	6.01030e-08	-7.02904e-08	1.33260e-08	6.63056e-08	7.96316e-08	-2.25251e-07	6.85049e-08	-1.56746e-07
28.754	-2.29899e-08	5.73460e-09	-1.72553e-08	-3.26381e-07	9.87939e-09	-3.16502e-07	-3.09070e-07	1.20236e-07	-1.88833e-07	-1.75370e-07	9.53420e-08	-8.00279e-08	-1.00752e-08	9.44166e-09	-6.33513e-10	-1.29754e-07	5.98084e-08	-6.99459e-08	1.35436e-08	6.55956e-08	7.91391e-08	-2.23540e-07	6.79844e-08	-1.55555e-07
28.778	-1.99209e-08	4.96907e-09	-1.49518e-08	-3.24113e-07	9.23819e-09	-3.14874e-07	-3.06988e-07	1.19426e-07	-1.87561e-07	-1.73201e-07	9.41630e-08	-7.90382e-08	-9.22179e-09	8.64193e-09	-5.79854e-10	-1.29115e-07	5.95136e-08	-6.96011e-08	1.37638e-08	6.48847e-08	7.86485e-08	-2.21825e-07	6.74630e-08	-1.54362e-07
28.803	-1.68367e-08	4.19974e-09	-1.26369e-08	-3.21841e-07	8.59368e-09	-3.13248e-07	-3.04901e-07	1.18614e-07	-1.86286e-07	-1.71026e-07	9.29804e-08	-7.80457e-08	-8.36509e-09	7.83911e-09	-5.25986e-10	-1.28475e-07	5.92185e-08	-6.92560e-08	1.39867e-08	6.41729e-08	7.81596e-08	-2.20108e-07	6.69408e-08	-1.53167e-07
28.828	-1.37374e-08	3.42666e-09	-1.03107e-08	-3.19567e-07	7.94589e-09	-3.11621e-07	-3.02809e-07	1.17801e-07	-1.85008e-07	-1.68845e-07	9.17944e-08	-7.70501e-08	-7.50512e-09	7.03320e-09	-4.71912e-10	-1.27834e-07	5.89233e-08	-6.89107e-08	1.42122e-08	6.34604e-08	7.76726e-08	-2.18388e-07	6.64176e-08	-1.51970e-07
28.852	-1.06232e-08	2.64985e-09	-7.97333e-09	-3.17290e-07	7.29485e-09	-3.09995e-07	-3.00712e-07	1.16985e-07	-1.83727e-07	-1.66657e-07	9.06050e-08	-7.60517e-08	-6.64189e-09	6.22426e-09	-4.17633e-10	-1.27193e-07	5.86278e-08	-6.85651e-08	1.44403e-08	6.27470e-08	7.71874e-08	-2.16665e-07	6.58936e-08	-1.50771e-07
28.877	-7.49416e-09	1.86935e-09	-5.62482e-09	-3.15010e-07	6.64059e-09	-3.08370e-07	-2.98611e-07	1.16168e-07	-1.82444e-07	-1.64463e-07	8.94121e-08	-7.50505e-08	-5.77545e-09	5.41229e-09	-3.63152e-10	-1.26552e-07	5.83321e-08	-6.82194e-08	1.46710e-08	6.20329e-08	7.67039e-08	-2.14939e-07	6.53688e-08	-1.49570e-07
28.901	-4.35047e-09	1.08518e-09	-3.26529e-09	-3.12728e-07	5.98313e-09	-3.06745e-07	-2.96505e-07	1.15348e-07	-1.81157e-07	-1.62262e-07	8.82159e-08	-7.40464e-08	-4.90581e-09	4.59734e-09	-3.08471e-10	-1.25910e-07	5.80363e-08	-6.78734e-08	1.49043e-08	6.13180e-08	7.62223e-08	-2.13211e-07	6.48432e-08	-1.48368e-07
28.926	-1.19222e-09	2.97389e-10	-8.94836e-10	-3.10443e-07	5.32252e-09	-3.05121e-07	-2.94395e-07	1.14527e-07	-1.79867e-07	-1.60056e-07	8.70163e-08	-7.30395e-08	-4.03302e-09	3.77943e-09	-2.53591e-10	-1.25268e-07	5.77403e-08	-6.75272e-08	1.51400e-08	6.06024e-08	7.57425e-08	-2.11480e-07	6.43167e-08	-1.47163e-07
28.951	1.98043e-09	-4.94000e-10	1.48643e-09	-3.08156e-07	4.65877e-09	-3.03497e-07	-2.92280e-07	1.13704e-07	-1.78575e-07	-1.57843e-07	8.58135e-08	-7.20299e-08	-3.15711e-09	2.95859e-09	-1.98515e-10	-1.24625e-07	5.74441e-08	-6.71809e-08	1.53783e-08	5.98861e-08	7.52644e-08	-2.09746e-07	6.37895e-08	-1.45957e-07
28.975	5.16738e-09	-1.28895e-09	3.87843e-09	-3.05866e-07	3.99191e-09	-3.01874e-07	-2.90160e-07	1.12880e-07	-1.77280e-07	-1.55625e-07	8.46075e-08	-7.10176e-08	-2.27810e-09	2.13485e-09	-1.43244e-10	-1.23982e-07	5.71478e-08	-6.68344e-08	1.56191e-08	5.91691e-08	7.47882e-08	-2.08010e-07	6.32615e-08	-1.44749e-07
29.000	8.36848e-09	-2.08744e-09	6.28104e-09	-3.03574e-07	3.32198e-09	-3.00252e-07	-2.88037e-07	1.12054e-07	-1.75983e-07	-1.53401e-07	8.33983e-08	-7.00026e-08	-1.39602e-09	1.30824e-09	-8.77799e-11	-1.23339e-07	5.68514e-08	-6.64877e-08	1.58624e-08	5.84514e-08	7.43138e-08	-2.06272e-07	6.27328e-08	-1.43539e-07
29.024	1.15836e-08	-2.88942e-09	8.69419e-09	-3.01279e-07	2.64900e-09	-2.98630e-07	-2.85909e-07	1.11226e-07	-1.74683e-07	-1.51171e-07	8.21859e-08	-6.89850e-08	-5.10912e-10	4.78786e-10	-3.21254e-11	-1.22696e-07	5.65549e-08	-6.61409e-08	1.61081e-08	5.77331e-08	7.38412e-08	-2.04531e-07	6.22033e-08	-1.42328e-07
29.049	1.48126e-08	-3.69487e-09	1.11178e-08	-2.98982e-07	1.97301e-09	-2.97009e-07	-2.83777e-07	1.10397e-07	-1.73380e-07	-1.48935e-07	8.09705e-08	-6.79648e-08	3.77200e-10	-3.53482e-10	2.37178e-11	-1.22052e-07	5.62582e-08	-6.57939e-08	1.63563e-08	5.70141e-08	7.33704e-08	-2.02788e-07	6.16732e-08	-1.41114e-07
29.073	1.80554e-08	-4.50375e-09	1.35517e-08	-2.96684e-07	1.29402e-09	-2.95390e-07	-2.81641e-07	1.09566e-07	-1.72075e-07	-1.46694e-07	7.97520e-08	-6.69420e-08	1.26828e-09	-1.18853e-09	7.97479e-11	-1.21408e-07	5.59614e-08	-6.54469e-08	1.66069e-08	5.62945e-08	7.29014e-08	-2.01042e-07	6.11423e-08	-1.39900e-07
29.098	2.13118e-08	-5.31603e-09	1.59958e-08	-2.94383e-07	6.12078e-10	-2.93771e-07	-2.79501e-07	1.08733e-07	-1.70768e-07	-1.44447e-07	7.85306e-08	-6.59167e-08	2.16231e-09	-2.02634e-09	1.35963e-10	-1.20764e-07	5.56646e-08	-6.50997e-08	1.68598e-08	5.55743e-08	7.24342e-08	-1.99294e-07	6.06107e-08	-1.38683e-07
29.123	2.45817e-08	-6.13168e-09	1.84501e-08	-2.92080e-07	-7.27959e-11	-2.92153e-07	-2.77357e-07	1.07899e-07	-1.69458e-07	-1.42195e-07	7.73061e-08	-6.48890e-08	3.05924e-09	-2.86688e-09	1.92361e-10	-1.20120e-07	5.53676e-08	-6.47524e-08	1.71152e-08	5.48535e-08	7.19687e-08	-1.97544e-07	6.00785e-08	-1.37466e-07
29.147	2.78650e-08	-6.95066e-09	2.09144e-08	-2.89775e-07	-7.60572e-10	-2.90536e-07	-2.75209e-07	1.07064e-07	-1.68145e-07	-1.39938e-07	7.60788e-08	-6.38588e-08	3.95906e-09	-3.71012e-09	2.48940e-10	-1.19476e-07	5.50706e-08	-6.44051e-08	1.73729e-08	5.41322e-08	7.15051e-08	-1.95792e-07	5.95457e-08	-1.36246e-07
29.172	3.11615e-08	-7.77295e-09	2.33886e-08	-2.87468e-07	-1.45122e-09	-2.88920e-07	-2.73058e-07	1.06227e-07	-1.66831e-07	-1.37675e-07	7.48486e-08	-6.28262e-08	4.86172e-09	-4.55602e-09	3.05698e-10	-1.18831e-07	5.47736e-08	-6.40577e-08	1.76330e-08	5.34103e-08	7.10433e-08	-1.94038e-07	5.90122e-08	-1.35026e-07
29.196	3.44712e-08	-8.59850e-09	2.58727e-08	-2.85160e-07	-2.14471e-09	-2.87305e-07	-2.70903e-07	1.05388e-07	-1.65514e-07	-1.35407e-07	7.36155e-08	-6.17912e-08	5.76720e-09	-5.40457e-09	3.62634e-10	-1.18187e-07	5.44765e-08	-6.37102e-08	1.78953e-08	5.26879e-08	7.05832e-08	-1.92282e-07	5.84781e-08	-1.33804e-07
29.221	3.77938e-08	-9.42729e-09	2.83665e-08	-2.82850e-07	-2.84102e-09	-2.85691e-07	-2.68744e-07	1.04549e-07	-1.64196e-07	-1.33134e-07	7.23797e-08	-6.07539e-08	6.67547e-09	-6.25573e-09	4.19745e-10	-1.17542e-07	5.41793e-08	-6.33627e-08	1.81600e-08	5.19650e-08	7.01250e-08	-1.90524e-07	5.79434e-08	-1.32580e-07
29.245	4.11292e-08	-1.02593e-08	3.08699e-08	-2.80538e-07	-3.54011e-09	-2.84078e-07	-2.66582e-07	1.03708e-07	-1.62875e-07	-1.30855e-07	7.11412e-08	-5.97143e-08	7.58650e-09	-7.10947e-09	4.77029e-10	-1.16897e-07	5.38822e-08	-6.30152e-08	1.84269e-08	5.12416e-08	6.96685e-08	-1.88764e-07	5.74082e-08	-1.31356e-07
29.270	4.44774e-08	-1.10945e-08	3.33829e-08	-2.78225e-07	-4.24196e-09	-2.82467e-07	-2.64417e-07	1.02865e-07	-1.61552e-07	-1.28572e-07	6.98999e-08	-5.86724e-08	8.50025e-09	-7.96576e-09	5.34484e-10	-1.16253e-07	5.35850e-08	-6.26676e-08	1.86961e-08	5.05177e-08	6.92138e-08	-1.87002e-07	5.68723e-08	-1.30130e-07
29.295	4.78382e-08	-1.19328e-08	3.59054e-08	-2.75910e-07	-4.94653e-09	-2.80857e-07	-2.62249e-07	1.02022e-07	-1.60227e-07	-1.26284e-07	6.86560e-08	-5.76283e-08	9.41670e-09	-8.82459e-09	5.92109e-10	-1.15608e-07	5.32878e-08	-6.23201e-08	1.89675e-08	4.97934e-08	6.87609e-08	-1.85238e-07	5.63360e-08	-1.28902e-07
29.319	5.12114e-08	-1.27742e-08	3.84372e-08	-2.73594e-07	-5.65381e-09	-2.79248e-07	-2.60077e-07	1.01177e-07	-1.58900e-07	-1.23992e-07	6.74095e-08	-5.65820e-08	1.03358e-08	-9.68591e-09	6.49902e-10	-1.14963e-07	5.29906e-08	-6.19725e-08	1.92411e-08	4.90686e-08	6.83098e-08	-1.83473e-07	5.57991e-08	-1.27674e-07
29.344	5.45969e-08	-1.36187e-08	4.09782e-08	-2.71276e-07	-6.36375e-09	-2.77640e-07	-2.57902e-07	1.00331e-07	-1.57571e-07	-1.21694e-07	6.61605e-08	-5.55336e-08	1.12576e-08	-1.05497e-08	7.07860e-10	-1.14318e-07	5.26935e-08	-6.16250e-08	1.95169e-08	4.83435e-08	6.78604e-08	-1.81706e-07	5.52617e-08	-1.26444e-07
29.368	5.79946e-08	-1.44662e-08	4.35284e-08	-2.68958e-07	-7.07634e-09	-2.76034e-07	-2.55724e-07	9.94834e-08	-1.56241e-07	-1.19392e-07	6.49089e-08	-5.44830e-08	1.21819e-08	-1.14159e-08	7.65983e-10	-1.13674e-07	5.23964e-08	-6.12775e-08	1.97949e-08	4.76179e-08	6.74128e-08	-1.79938e-07	5.47239e-08	-1.25214e-07
29.393	6.14044e-08	-1.53167e-08	4.60877e-08	-2.66638e-07	-7.79153e-09	-2.74429e-07	-2.53543e-07	9.86351e-08	-1.54908e-07	-1.17085e-07	6.36549e-08	-5.34304e-08	1.31088e-08	-1.22846e-08	8.24267e-10	-1.13029e-07	5.20993e-08	-6.09300e-08	2.00750e-08	4.68919e-08	6.69670e-08	-1.78167e-07	5.41855e-08	-1.23982e-07
29.417	6.48261e-08	-1.61703e-08	4.86559e-08	-2.64317e-07	-8.50932e-09	-2.72826e-07	-2.51360e-07	9.77856e-08	-1.53574e-07	-1.14774e-07	6.23984e-08	-5.23758e-08	1.40383e-08	-1.31556e-08	8.82711e-10	-1.12385e-07	5.18022e-08	-6.05827e-08	2.03573e-08	4.61656e-08	6.65229e-08	-1.76396e-07	5.36467e-08	-1.22749e-07
29.442	6.82597e-08	-1.70267e-08	5.12330e-08	-2.61995e-07	-9.22965e-09	-2.71224e-07	-2.49173e-07	9.69350e-08	-1.52238e-07	-1.12459e-07	6.11395e-08	-5.13191e-08	1.49703e-08	-1.40290e-08	9.41313e-10	-1.11741e-07	5.15052e-08	-6.02353e-08	2.06416e-08	4.54390e-08	6.60806e-08	-1.74623e-07	5.31075e-08	-1.21515e-07
29.467	7.17049e-08	-1.78861e-08	5.38188e-08	-2.59672e-07	-9.95252e-09	-2.69624e-07	-2.46984e-07	9.60834e-08	-1.50901e-07	-1.10139e-07	5.98783e-08	-5.02605e-08	1.59048e-08	-1.49047e-08	1.00007e-09	-1.11096e-07	5.12083e-08	-5.98881e-08	2.09281e-08	4.47120e-08	6.56400e-08	-1.72848e-07	5.25679e-08	-1.20281e-07
29.491	7.51616e-08	-1.87483e-08	5.64133e-08	-2.57348e-07	-1.06779e-08	-2.68026e-07	-2.44793e-07	9.52308e-08	-1.49562e-07	-1.07815e-07	5.86148e-08	-4.91999e-08	1.68417e-08	-1.57827e-08	1.05898e-09	-1.10452e-07	5.09115e-08	-5.95409e-08	2.12166e-08	4.39847e-08	6.52012e-08	-1.71073e-07	5.20278e-08	-1.19045e-07
29.516	7.86298e-08	-1.96134e-08	5.90163e-08	-2.55023e-07	-1.14057e-08	-2.66429e-07	-2.42599e-07	9.43772e-08	-1.48221e-07	-1.05486e-07	5.73490e-08	-4.81374e-08	1.77811e-08	-1.66630e-08	1.11805e-09	-1.09809e-07	5.06147e-08	-5.91939e-08	2.15071e-08	4.32570e-08	6.47641e-08	-1.69296e-07	5.14874e-08	-1.17808e-07
29.540	8.21092e-08	-2.04813e-08	6.16279e-08	-2.52698e-07	-1.21360e-08	-2.64834e-07	-2.40402e-07	9.35227e-08	-1.46879e-07	-1.03154e-07	5.60810e-08	-4.70731e-08	1.87228e-08	-1.75456e-08	1.17727e-09	-1.09165e-07	5.03181e-08	-5.88470e-08	2.17996e-08	4.25292e-08	6.43288e-08	-1.67517e-07	5.09465e-08	-1.16571e-07
29.565	8.55998e-08	-2.13520e-08	6.42478e-08	-2.50372e-07	-1.28687e-08	-2.63240e-07	-2.38203e-07	9.26673e-08	-1.45536e-07	-1.00818e-07	5.48109e-08	-4.60070e-08	1.96669e-08	-1.84303e-08	1.23663e-09	-1.08522e-07	5.00215e-08	-5.85002e-08	2.20942e-08	4.18010e-08	6.38952e-08	-1.65738e-07	5.04054e-08	-1.15333e-07
29.590	8.91014e-08	-2.22255e-08	6.68760e-08	-2.48045e-07	-1.36037e-08	-2.61649e-07	-2.36002e-07	9.18109e-08	-1.44191e-07	-9.84776e-08	5.35386e-08	-4.49390e-08	2.06134e-08	-1.93172e-08	1.29614e-09	-1.07879e-07	4.97251e-08	-5.81535e-08	2.23907e-08	4.10726e-08	6.34634e-08	-1.63957e-07	4.98639e-08	-1.14094e-07
29.614	9.26140e-08	-2.31017e-08	6.95123e-08	-2.45717e-07	-1.43412e-08	-2.60059e-07	-2.33799e-07	9.09538e-08	-1.42845e-07	-9.61336e-08	5.22642e-08	-4.38694e-08	2.15621e-08	-2.02063e-08	1.35580e-09	-1.07236e-07	4.94288e-08	-5.78070e-08	2.26892e-08	4.03440e-08	6.30332e-08	-1.62176e-07	4.93221e-08	-1.12854e-07
29.639	9.61373e-08	-2.39805e-08	7.21568e-08	-2.43390e-07	-1.50809e-08	-2.58471e-07	-2.31593e-07	9.00958e-08	-1.41497e-07	-9.37857e-08	5.09878e-08	-4.27980e-08	2.25132e-08	-2.10976e-08	1.41560e-09	-1.06593e-07	4.91327e-08	-5.74606e-08	2.29896e-08	3.96152e-08	6.26048e-08	-1.60393e-07	4.87799e-08	-1.11613e-07
29.663	9.96712e-08	-2.48620e-08	7.48092e-08	-2.41061e-07	-1.58230e-08	-2.56884e-07	-2.29385e-07	8.92370e-08	-1.40149e-07	-9.14342e-08	4.97093e-08	-4.17249e-08	2.34664e-08	-2.19909e-08	1.47554e-09	-1.05951e-07	4.88367e-08	-5.71145e-08	2.32920e-08	3.88862e-08	6.21782e-08	-1.58610e-07	4.82375e-08	-1.10372e-07
29.688	1.03216e-07	-2.57462e-08	7.74695e-08	-2.38733e-07	-1.65673e-08	-2.55300e-07	-2.27176e-07	8.83774e-08	-1.38799e-07	-8.90790e-08	4.84289e-08	-4.06501e-08	2.44219e-08	-2.28863e-08	1.53562e-09	-1.05309e-07	4.85409e-08	-5.67685e-08	2.35962e-08	3.81570e-08	6.17532e-08	-1.56825e-07	4.76948e-08	-1.09131e-07
29.712	1.06771e-07	-2.66329e-08	8.01377e-08	-2.36404e-07	-1.73139e-08	-2.53718e-07	-2.24965e-07	8.75172e-08	-1.37448e-07	-8.67204e-08	4.71466e-08	-3.95738e-08	2.53796e-08	-2.37838e-08	1.59584e-09	-1.04668e-07	4.82452e-08	-5.64227e-08	2.39023e-08	3.74276e-08	6.13299e-08	-1.55040e-07	4.71519e-08	-1.07888e-07
29.737	1.10336e-07	-2.75222e-08	8.28135e-08	-2.34075e-07	-1.80627e-08	-2.52138e-07	-2.22752e-07	8.66562e-08	-1.36095e-07	-8.43582e-08	4.58624e-08	-3.84958e-08	2.63395e-08	-2.46833e-08	1.65619e-09	-1.04027e-07	4.79497e-08	-5.60772e-08	2.42102e-08	3.66981e-08	6.09084e-08	-1.53254e-07	4.66087e-08	-1.06645e-07
29.762	1.13911e-07	-2.84140e-08	8.54970e-08	-2.31746e-07	-1.88137e-08	-2.50560e-07	-2.20537e-07	8.57946e-08	-1.34742e-07	-8.19927e-08	4.45763e-08	-3.74164e-08	2.73015e-08	-2.55848e-08	1.71668e-09	-1.03386e-07	4.76544e-08	-5.57318e-08	2.45200e-08	3.59685e-08	6.04885e-08	-1.51467e-07	4.60653e-08	-1.05402e-07
[truncated: 10 more rows]
