# Supplementary material for: Effects of ischemic preconditioning on lower-limb anaerobic performance and neuromuscular adaptations
Source: PeerJ. 2026 Jun 8;14:e21296. doi: 10.7717/peerj.21296 (PMC13256049; doi:10.7717/peerj.21296)
Supplement: Supplemental Information 1 [file peerj-14-21296-s001.zip › Fnirs_hbo/05.csv]

	1	1	1	1	1	1	1	1	1	1	1	1	1	1	1	1	1	1	1	1	1	1	1	1
time	HRF HbO,1,1	HRF HbR,1,1	HRF HbT,1,1	HRF HbO,1,2	HRF HbR,1,2	HRF HbT,1,2	HRF HbO,1,3	HRF HbR,1,3	HRF HbT,1,3	HRF HbO,1,4	HRF HbR,1,4	HRF HbT,1,4	HRF HbO,2,5	HRF HbR,2,5	HRF HbT,2,5	HRF HbO,2,6	HRF HbR,2,6	HRF HbT,2,6	HRF HbO,2,7	HRF HbR,2,7	HRF HbT,2,7	HRF HbO,2,8	HRF HbR,2,8	HRF HbT,2,8
-1.991	3.63532e-08	-5.16293e-09	3.11903e-08	5.22248e-09	-8.41568e-09	-3.19320e-09	1.23625e-07	1.55210e-07	2.78835e-07	1.79746e-08	-2.84061e-09	1.51340e-08	1.08176e-07	-5.25092e-09	1.02925e-07	-7.25308e-08	4.16582e-08	-3.08726e-08	-7.08763e-08	4.01203e-09	-6.68642e-08	6.79364e-08	-5.06048e-09	6.28759e-08
-1.966	3.44466e-08	-4.89214e-09	2.95544e-08	5.09193e-09	-8.20530e-09	-3.11338e-09	1.20510e-07	1.51582e-07	2.72091e-07	1.72279e-08	-2.72259e-09	1.45053e-08	1.05178e-07	-5.10538e-09	1.00073e-07	-7.11670e-08	4.08749e-08	-3.02921e-08	-6.93101e-08	3.92338e-09	-6.53867e-08	6.50043e-08	-4.84207e-09	6.01622e-08
-1.942	3.25768e-08	-4.62659e-09	2.79502e-08	4.96111e-09	-7.99450e-09	-3.03339e-09	1.17393e-07	1.47942e-07	2.65335e-07	1.64913e-08	-2.60619e-09	1.38851e-08	1.02188e-07	-4.96024e-09	9.72277e-08	-6.97854e-08	4.00814e-08	-2.97040e-08	-6.77368e-08	3.83432e-09	-6.39025e-08	6.21170e-08	-4.62700e-09	5.74900e-08
-1.917	3.07440e-08	-4.36630e-09	2.63777e-08	4.83005e-09	-7.78331e-09	-2.95326e-09	1.14276e-07	1.44291e-07	2.58568e-07	1.57650e-08	-2.49141e-09	1.32736e-08	9.92060e-08	-4.81549e-09	9.43905e-08	-6.83860e-08	3.92776e-08	-2.91084e-08	-6.61565e-08	3.74487e-09	-6.24117e-08	5.92746e-08	-4.41527e-09	5.48593e-08
-1.892	2.89483e-08	-4.11126e-09	2.48370e-08	4.69875e-09	-7.57173e-09	-2.87298e-09	1.11158e-07	1.40629e-07	2.51788e-07	1.50491e-08	-2.37827e-09	1.26708e-08	9.62325e-08	-4.67116e-09	9.15613e-08	-6.69689e-08	3.84637e-08	-2.85052e-08	-6.45691e-08	3.65501e-09	-6.09141e-08	5.64772e-08	-4.20690e-09	5.22703e-08
-1.868	2.71896e-08	-3.86150e-09	2.33281e-08	4.56724e-09	-7.35981e-09	-2.79257e-09	1.08040e-07	1.36957e-07	2.44996e-07	1.43435e-08	-2.26677e-09	1.20767e-08	9.32675e-08	-4.52724e-09	8.87403e-08	-6.55341e-08	3.76397e-08	-2.78945e-08	-6.29745e-08	3.56475e-09	-5.94098e-08	5.37251e-08	-4.00190e-09	4.97232e-08
-1.843	2.54682e-08	-3.61702e-09	2.18512e-08	4.43552e-09	-7.14754e-09	-2.71203e-09	1.04920e-07	1.33273e-07	2.38193e-07	1.36484e-08	-2.15692e-09	1.14915e-08	9.03113e-08	-4.38374e-09	8.59276e-08	-6.40817e-08	3.68055e-08	-2.72762e-08	-6.13727e-08	3.47407e-09	-5.78986e-08	5.10183e-08	-3.80027e-09	4.72180e-08
-1.819	2.37839e-08	-3.37782e-09	2.04061e-08	4.30360e-09	-6.93497e-09	-2.63137e-09	1.01801e-07	1.29578e-07	2.31379e-07	1.29639e-08	-2.04874e-09	1.09151e-08	8.73640e-08	-4.24068e-09	8.31233e-08	-6.26116e-08	3.59611e-08	-2.66505e-08	-5.97636e-08	3.38299e-09	-5.63806e-08	4.83569e-08	-3.60203e-09	4.47549e-08
-1.794	2.21370e-08	-3.14392e-09	1.89931e-08	4.17150e-09	-6.72210e-09	-2.55060e-09	9.86803e-08	1.25873e-07	2.24553e-07	1.22899e-08	-1.94222e-09	1.03476e-08	8.44258e-08	-4.09806e-09	8.03277e-08	-6.11239e-08	3.51067e-08	-2.60173e-08	-5.81472e-08	3.29149e-09	-5.48558e-08	4.57411e-08	-3.40718e-09	4.23339e-08
-1.769	2.05274e-08	-2.91532e-09	1.76121e-08	4.03924e-09	-6.50897e-09	-2.46973e-09	9.55596e-08	1.22157e-07	2.17716e-07	1.16265e-08	-1.83738e-09	9.78910e-09	8.14968e-08	-3.95588e-09	7.75409e-08	-5.96187e-08	3.42421e-08	-2.53766e-08	-5.65235e-08	3.19958e-09	-5.33239e-08	4.31709e-08	-3.21574e-09	3.99552e-08
-1.745	1.89552e-08	-2.69204e-09	1.62632e-08	3.90682e-09	-6.29559e-09	-2.38876e-09	9.24387e-08	1.18430e-07	2.10869e-07	1.09738e-08	-1.73424e-09	9.23956e-09	7.85772e-08	-3.81416e-09	7.47630e-08	-5.80959e-08	3.33675e-08	-2.47284e-08	-5.48924e-08	3.10725e-09	-5.17851e-08	4.06466e-08	-3.02770e-09	3.76189e-08
-1.720	1.74205e-08	-2.47408e-09	1.49464e-08	3.77426e-09	-6.08198e-09	-2.30771e-09	8.93176e-08	1.14693e-07	2.04011e-07	1.03319e-08	-1.63279e-09	8.69907e-09	7.56671e-08	-3.67291e-09	7.19942e-08	-5.65556e-08	3.24828e-08	-2.40728e-08	-5.32538e-08	3.01449e-09	-5.02393e-08	3.81682e-08	-2.84309e-09	3.53251e-08
-1.696	1.59233e-08	-2.26145e-09	1.36619e-08	3.64158e-09	-5.86816e-09	-2.22658e-09	8.61965e-08	1.10946e-07	1.97142e-07	9.70072e-09	-1.53305e-09	8.16767e-09	7.27668e-08	-3.53213e-09	6.92347e-08	-5.49978e-08	3.15881e-08	-2.34097e-08	-5.16077e-08	2.92131e-09	-4.86864e-08	3.57358e-08	-2.66190e-09	3.30739e-08
-1.671	1.44638e-08	-2.05416e-09	1.24096e-08	3.50877e-09	-5.65416e-09	-2.14539e-09	8.30755e-08	1.07188e-07	1.90263e-07	9.08044e-09	-1.43502e-09	7.64542e-09	6.98764e-08	-3.39182e-09	6.64845e-08	-5.34226e-08	3.06834e-08	-2.27392e-08	-4.99541e-08	2.82771e-09	-4.71264e-08	3.33495e-08	-2.48415e-09	3.08653e-08
-1.647	1.30418e-08	-1.85221e-09	1.11896e-08	3.37587e-09	-5.44000e-09	-2.06412e-09	7.99546e-08	1.03419e-07	1.83374e-07	8.47107e-09	-1.33872e-09	7.13235e-09	6.69960e-08	-3.25201e-09	6.37440e-08	-5.18300e-08	2.97687e-08	-2.20613e-08	-4.82929e-08	2.73367e-09	-4.55592e-08	3.10095e-08	-2.30985e-09	2.86996e-08
-1.622	1.16575e-08	-1.65562e-09	1.00019e-08	3.24288e-09	-5.22570e-09	-1.98281e-09	7.68339e-08	9.96412e-08	1.76475e-07	7.87267e-09	-1.24415e-09	6.62852e-09	6.41258e-08	-3.11269e-09	6.10131e-08	-5.02200e-08	2.88440e-08	-2.13760e-08	-4.66241e-08	2.63921e-09	-4.39849e-08	2.87158e-08	-2.13900e-09	2.65768e-08
-1.597	1.03110e-08	-1.46438e-09	8.84665e-09	3.10982e-09	-5.01127e-09	-1.90145e-09	7.37136e-08	9.58527e-08	1.69566e-07	7.28529e-09	-1.15133e-09	6.13397e-09	6.12660e-08	-2.97387e-09	5.82922e-08	-4.85927e-08	2.79093e-08	-2.06834e-08	-4.49476e-08	2.54431e-09	-4.24033e-08	2.64686e-08	-1.97161e-09	2.44970e-08
-1.573	9.00232e-09	-1.27852e-09	7.72380e-09	2.97670e-09	-4.79675e-09	-1.82006e-09	7.05938e-08	9.20543e-08	1.62648e-07	6.70900e-09	-1.06025e-09	5.64874e-09	5.84168e-08	-2.83557e-09	5.55812e-08	-4.69481e-08	2.69647e-08	-1.99833e-08	-4.32634e-08	2.44898e-09	-4.08144e-08	2.42680e-08	-1.80769e-09	2.24603e-08
-1.548	7.73145e-09	-1.09803e-09	6.63342e-09	2.84353e-09	-4.58216e-09	-1.73863e-09	6.74745e-08	8.82460e-08	1.55720e-07	6.14383e-09	-9.70937e-10	5.17290e-09	5.55782e-08	-2.69778e-09	5.28804e-08	-4.52862e-08	2.60102e-08	-1.92760e-08	-4.15715e-08	2.35320e-09	-3.92183e-08	2.21140e-08	-1.64724e-09	2.04668e-08
-1.524	6.49848e-09	-9.22922e-10	5.57556e-09	2.71032e-09	-4.36751e-09	-1.65718e-09	6.43558e-08	8.44278e-08	1.48784e-07	5.58986e-09	-8.83391e-10	4.70647e-09	5.27505e-08	-2.56053e-09	5.01899e-08	-4.36070e-08	2.50458e-08	-1.85612e-08	-3.98718e-08	2.25699e-09	-3.76148e-08	2.00069e-08	-1.49028e-09	1.85166e-08
-1.499	5.30347e-09	-7.53204e-10	4.55026e-09	2.57710e-09	-4.15282e-09	-1.57573e-09	6.12379e-08	8.05998e-08	1.41838e-07	5.04714e-09	-7.97621e-10	4.24951e-09	4.99338e-08	-2.42380e-09	4.75100e-08	-4.19107e-08	2.40715e-08	-1.78392e-08	-3.81642e-08	2.16033e-09	-3.60039e-08	1.79466e-08	-1.33682e-09	1.66098e-08
-1.475	4.14645e-09	-5.88882e-10	3.55756e-09	2.44386e-09	-3.93813e-09	-1.49426e-09	5.81209e-08	7.67622e-08	1.34883e-07	4.51571e-09	-7.13638e-10	3.80207e-09	4.71282e-08	-2.28762e-09	4.48406e-08	-4.01973e-08	2.30874e-08	-1.71099e-08	-3.64489e-08	2.06323e-09	-3.43856e-08	1.59334e-08	-1.18685e-09	1.47465e-08
-1.450	3.02747e-09	-4.29964e-10	2.59750e-09	2.31064e-09	-3.72344e-09	-1.41280e-09	5.50049e-08	7.29150e-08	1.27920e-07	3.99564e-09	-6.31448e-10	3.36419e-09	4.43340e-08	-2.15199e-09	4.21820e-08	-3.84667e-08	2.20934e-08	-1.63733e-08	-3.47256e-08	1.96568e-09	-3.27599e-08	1.39672e-08	-1.04039e-09	1.29268e-08
-1.425	1.94658e-09	-2.76455e-10	1.67012e-09	2.17743e-09	-3.50879e-09	-1.33136e-09	5.18899e-08	6.90584e-08	1.20948e-07	3.48697e-09	-5.51062e-10	2.93591e-09	4.15512e-08	-2.01691e-09	3.95343e-08	-3.67190e-08	2.10897e-08	-1.56294e-08	-3.29943e-08	1.86768e-09	-3.11266e-08	1.20482e-08	-8.97450e-10	1.11507e-08
-1.401	9.03821e-10	-1.28362e-10	7.75459e-10	2.04426e-09	-3.29419e-09	-1.24993e-09	4.87760e-08	6.51923e-08	1.13968e-07	2.98977e-09	-4.72486e-10	2.51728e-09	3.87801e-08	-1.88240e-09	3.68977e-08	-3.49543e-08	2.00761e-08	-1.48782e-08	-3.12551e-08	1.76923e-09	-2.94859e-08	1.01765e-08	-7.58029e-10	9.41843e-09
-1.376	-1.00758e-10	1.43098e-11	-8.64482e-11	1.91113e-09	-3.07966e-09	-1.16853e-09	4.56635e-08	6.13170e-08	1.06980e-07	2.50408e-09	-3.95731e-10	2.10835e-09	3.60207e-08	-1.74846e-09	3.42723e-08	-3.31727e-08	1.90528e-08	-1.41199e-08	-2.95079e-08	1.67033e-09	-2.78375e-08	8.35212e-09	-6.22136e-10	7.72998e-09
-1.352	-1.06712e-09	1.51553e-10	-9.15564e-10	1.77806e-09	-2.86523e-09	-1.08717e-09	4.25523e-08	5.74324e-08	9.99847e-08	2.02996e-09	-3.20804e-10	1.70916e-09	3.32733e-08	-1.61510e-09	3.16582e-08	-3.13740e-08	1.80197e-08	-1.33543e-08	-2.77526e-08	1.57097e-09	-2.61816e-08	6.57524e-09	-4.89780e-10	6.08546e-09
-1.327	-1.99521e-09	2.83362e-10	-1.71185e-09	1.64507e-09	-2.65092e-09	-1.00585e-09	3.94426e-08	5.35386e-08	9.29812e-08	1.56746e-09	-2.47713e-10	1.31975e-09	3.05380e-08	-1.48233e-09	2.90557e-08	-2.95585e-08	1.69770e-08	-1.25815e-08	-2.59892e-08	1.47115e-09	-2.45181e-08	4.84593e-09	-3.60966e-10	4.48497e-09
-1.303	-2.88501e-09	4.09732e-10	-2.47528e-09	1.51216e-09	-2.43675e-09	-9.24589e-10	3.63345e-08	4.96359e-08	8.59704e-08	1.11664e-09	-1.76467e-10	9.40170e-10	2.78150e-08	-1.35015e-09	2.64648e-08	-2.77260e-08	1.59245e-08	-1.18015e-08	-2.42177e-08	1.37087e-09	-2.28469e-08	3.16428e-09	-2.35702e-10	2.92857e-09
-1.278	-3.73646e-09	5.30656e-10	-3.20581e-09	1.37936e-09	-2.22274e-09	-8.43386e-10	3.32280e-08	4.57242e-08	7.89522e-08	6.77538e-10	-1.07074e-10	5.70464e-10	2.51043e-08	-1.21857e-09	2.38857e-08	-2.58768e-08	1.48624e-08	-1.10144e-08	-2.24381e-08	1.27014e-09	-2.11680e-08	1.53036e-09	-1.13994e-10	1.41636e-09
-1.253	-4.54954e-09	6.46130e-10	-3.90341e-09	1.24666e-09	-2.00892e-09	-7.62253e-10	3.01234e-08	4.18036e-08	7.19270e-08	2.50219e-10	-3.95432e-11	2.10676e-10	2.24062e-08	-1.08761e-09	2.13186e-08	-2.40107e-08	1.37906e-08	-1.02201e-08	-2.06503e-08	1.16893e-09	-1.94813e-08	-5.57354e-11	4.15165e-12	-5.15838e-11
-1.229	-5.32419e-09	7.56148e-10	-4.56805e-09	1.11410e-09	-1.79529e-09	-6.81197e-10	2.70206e-08	3.78742e-08	6.48948e-08	-1.65270e-10	2.61184e-11	-1.39152e-10	1.97208e-08	-9.57254e-10	1.87635e-08	-2.21280e-08	1.27092e-08	-9.41872e-09	-1.88542e-08	1.06727e-09	-1.77870e-08	-1.59392e-09	1.18728e-10	-1.47519e-09
-1.204	-6.06040e-09	8.60704e-10	-5.19969e-09	9.81671e-10	-1.58190e-09	-6.00227e-10	2.39198e-08	3.39362e-08	5.78560e-08	-5.68877e-10	8.99022e-11	-4.78975e-10	1.70482e-08	-8.27527e-10	1.62207e-08	-2.02285e-08	1.16183e-08	-8.61021e-09	-1.70499e-08	9.65131e-10	-1.60848e-08	-3.08410e-09	2.29730e-10	-2.85437e-09
-1.180	-6.75811e-09	9.59794e-10	-5.79832e-09	8.49398e-10	-1.36875e-09	-5.19351e-10	2.08211e-08	2.99896e-08	5.08108e-08	-9.60551e-10	1.51800e-10	-8.08751e-10	1.43887e-08	-6.98430e-10	1.36902e-08	-1.83123e-08	1.05177e-08	-7.79461e-09	-1.52373e-08	8.62527e-10	-1.43748e-08	-4.52621e-09	3.37150e-10	-4.18906e-09
-1.155	-7.41731e-09	1.05341e-09	-6.36389e-09	7.17293e-10	-1.15587e-09	-4.38578e-10	1.77247e-08	2.60345e-08	4.37592e-08	-1.34024e-09	2.11804e-10	-1.12844e-09	1.17422e-08	-5.69972e-10	1.11723e-08	-1.63796e-08	9.40766e-09	-6.97194e-09	-1.34164e-08	7.59452e-10	-1.26570e-08	-5.92016e-09	4.40984e-10	-5.47917e-09
-1.130	-8.03794e-09	1.14156e-09	-6.89639e-09	5.85368e-10	-9.43283e-10	-3.57914e-10	1.46305e-08	2.20710e-08	3.67015e-08	-1.70789e-09	2.69906e-10	-1.43799e-09	9.10910e-09	-4.42159e-10	8.66694e-09	-1.44303e-08	8.28807e-09	-6.14223e-09	-1.15872e-08	6.55905e-10	-1.09313e-08	-7.26587e-09	5.41224e-10	-6.72465e-09
-1.106	-8.61999e-09	1.22422e-09	-7.39577e-09	4.53638e-10	-7.31007e-10	-2.77370e-10	1.15387e-08	1.80992e-08	2.96380e-08	-2.06346e-09	3.26098e-10	-1.73736e-09	6.48941e-09	-3.14998e-10	6.17441e-09	-1.24645e-08	7.15900e-09	-5.30548e-09	-9.74953e-09	5.51883e-10	-9.19764e-09	-8.56327e-09	6.37865e-10	-7.92540e-09
-1.081	-9.16342e-09	1.30140e-09	-7.86202e-09	3.22114e-10	-5.19066e-10	-1.96952e-10	8.44945e-09	1.41192e-08	2.25687e-08	-2.40690e-09	3.80372e-10	-2.02652e-09	3.88330e-09	-1.88497e-10	3.69481e-09	-1.04822e-08	6.02046e-09	-4.46172e-09	-7.90348e-09	4.47386e-10	-7.45610e-09	-9.81228e-09	7.30902e-10	-9.08137e-09
-1.057	-9.66821e-09	1.37309e-09	-8.29512e-09	1.90812e-10	-3.07481e-10	-1.16669e-10	5.36280e-09	1.01311e-08	1.54939e-08	-2.73814e-09	4.32721e-10	-2.30542e-09	1.29093e-09	-6.26621e-11	1.22827e-09	-8.48347e-09	4.87250e-09	-3.61097e-09	-6.04900e-09	3.42411e-10	-5.70659e-09	-1.10128e-08	8.20328e-10	-1.01925e-08
-1.032	-1.01343e-08	1.43929e-09	-8.69503e-09	5.97434e-11	-9.62725e-11	-3.65291e-11	2.27888e-09	6.13499e-09	8.41387e-09	-3.05716e-09	4.83136e-10	-2.57402e-09	-1.28758e-09	6.24994e-11	-1.22508e-09	-6.46838e-09	3.71513e-09	-2.75325e-09	-4.18606e-09	2.36957e-10	-3.94910e-09	-1.21648e-08	9.06140e-10	-1.12587e-08
-1.008	-1.05617e-08	1.49999e-09	-9.06173e-09	-7.10776e-11	1.14537e-10	4.34593e-11	-8.02221e-10	2.13093e-09	1.32871e-09	-3.36388e-09	5.31610e-10	-2.83227e-09	-3.85206e-09	1.86980e-10	-3.66508e-09	-4.43696e-09	2.54838e-09	-1.88858e-09	-2.31462e-09	1.31022e-10	-2.18360e-09	-1.32682e-08	9.88330e-10	-1.22799e-08
-0.983	-1.09504e-08	1.55519e-09	-9.39520e-09	-2.01638e-10	3.24926e-10	1.23288e-10	-3.88039e-09	-1.88096e-09	-5.76135e-09	-3.65828e-09	5.78134e-10	-3.08015e-09	-6.40239e-09	3.10774e-10	-6.09162e-09	-2.38927e-09	1.37228e-09	-1.01699e-09	-4.34659e-10	2.46044e-11	-4.10054e-10	-1.43230e-08	1.06690e-09	-1.32561e-08
-0.958	-1.13003e-08	1.60488e-09	-9.69542e-09	-3.31923e-10	5.34873e-10	2.02949e-10	-6.95553e-09	-5.90059e-09	-1.28561e-08	-3.94029e-09	6.22702e-10	-3.31759e-09	-8.93842e-09	4.33874e-10	-8.50454e-09	-3.25352e-10	1.86866e-10	-1.38485e-10	1.45385e-09	-8.22966e-11	1.37155e-09	-1.53289e-08	1.14183e-09	-1.41871e-08
-0.934	-1.16114e-08	1.64907e-09	-9.96237e-09	-4.61922e-10	7.44357e-10	2.82435e-10	-1.00275e-08	-9.92784e-09	-1.99554e-08	-4.20988e-09	6.65306e-10	-3.54457e-09	-1.14600e-08	5.56272e-10	-1.09037e-08	1.75475e-09	-1.00784e-09	7.46904e-10	3.35092e-09	-1.89683e-10	3.16124e-09	-1.62861e-08	1.21313e-09	-1.50730e-08
-0.909	-1.18838e-08	1.68774e-09	-1.01960e-08	-5.91619e-10	9.53356e-10	3.61736e-10	-1.30963e-08	-1.39626e-08	-2.70589e-08	-4.46698e-09	7.05937e-10	-3.76105e-09	-1.39670e-08	6.77963e-10	-1.32890e-08	3.85097e-09	-2.21181e-09	1.63916e-09	5.25660e-09	-2.97556e-10	4.95904e-09	-1.71944e-08	1.28079e-09	-1.59136e-08
-0.885	-1.21173e-08	1.72091e-09	-1.03964e-08	-7.21002e-10	1.16185e-09	4.40846e-10	-1.61617e-08	-1.80049e-08	-3.41666e-08	-4.71157e-09	7.44590e-10	-3.96698e-09	-1.64593e-08	7.98939e-10	-1.56603e-08	5.96327e-09	-3.42502e-09	2.53825e-09	7.17089e-09	-4.05917e-10	6.76497e-09	-1.80538e-08	1.34480e-09	-1.67090e-08
-0.860	-1.23119e-08	1.74855e-09	-1.05634e-08	-8.50058e-10	1.36981e-09	5.19755e-10	-1.92236e-08	-2.20545e-08	-4.12781e-08	-4.94357e-09	7.81255e-10	-4.16232e-09	-1.89367e-08	9.19194e-10	-1.80175e-08	8.09159e-09	-4.64742e-09	3.44417e-09	9.09383e-09	-5.14767e-10	8.57906e-09	-1.88641e-08	1.40516e-09	-1.74590e-08
-0.836	-1.24677e-08	1.77068e-09	-1.06970e-08	-9.78773e-10	1.57723e-09	5.98455e-10	-2.22820e-08	-2.61113e-08	-4.83933e-08	-5.16296e-09	8.15926e-10	-4.34704e-09	-2.13991e-08	1.03872e-09	-2.03604e-08	1.02359e-08	-5.87900e-09	4.35688e-09	1.10254e-08	-6.24108e-10	1.04013e-08	-1.96254e-08	1.46187e-09	-1.81636e-08
-0.811	-1.25846e-08	1.78728e-09	-1.07974e-08	-1.10713e-09	1.78407e-09	6.76940e-10	-2.53368e-08	-3.01753e-08	-5.55121e-08	-5.36969e-09	8.48595e-10	-4.52109e-09	-2.38464e-08	1.15751e-09	-2.26889e-08	1.23961e-08	-7.11972e-09	5.27637e-09	1.29657e-08	-7.33940e-10	1.22318e-08	-2.03376e-08	1.51492e-09	-1.88227e-08
-0.786	-1.26626e-08	1.79836e-09	-1.08643e-08	-1.23513e-09	1.99033e-09	7.55199e-10	-2.83877e-08	-3.42463e-08	-6.26341e-08	-5.56370e-09	8.79256e-10	-4.68444e-09	-2.62784e-08	1.27556e-09	-2.50029e-08	1.45722e-08	-8.36956e-09	6.20262e-09	1.49147e-08	-8.44266e-10	1.40705e-08	-2.10007e-08	1.56431e-09	-1.94364e-08
-0.762	-1.27017e-08	1.80391e-09	-1.08978e-08	-1.36274e-09	2.19597e-09	8.33226e-10	-3.14348e-08	-3.83243e-08	-6.97591e-08	-5.74495e-09	9.07900e-10	-4.83705e-09	-2.86950e-08	1.39287e-09	-2.73022e-08	1.67641e-08	-9.62848e-09	7.13559e-09	1.68725e-08	-9.55087e-10	1.59174e-08	-2.16145e-08	1.61003e-09	-2.00044e-08
-0.737	-1.27019e-08	1.80393e-09	-1.08979e-08	-1.48996e-09	2.40097e-09	9.11012e-10	-3.44780e-08	-4.24091e-08	-7.68871e-08	-5.91340e-09	9.34520e-10	-4.97888e-09	-3.10961e-08	1.50942e-09	-2.95867e-08	1.89717e-08	-1.08964e-08	8.07527e-09	1.88390e-08	-1.06640e-09	1.77726e-08	-2.21790e-08	1.65208e-09	-2.05269e-08
-0.713	-1.26631e-08	1.79842e-09	-1.08647e-08	-1.61677e-09	2.60532e-09	9.88550e-10	-3.75170e-08	-4.65007e-08	-8.40177e-08	-6.06900e-09	9.59111e-10	-5.10989e-09	-3.34815e-08	1.62520e-09	-3.18563e-08	2.11951e-08	-1.21734e-08	9.02163e-09	2.08143e-08	-1.17822e-09	1.96360e-08	-2.26942e-08	1.69045e-09	-2.10037e-08
-0.688	-1.25853e-08	1.78738e-09	-1.07980e-08	-1.74316e-09	2.80899e-09	1.06583e-09	-4.05519e-08	-5.05989e-08	-9.11508e-08	-6.21170e-09	9.81663e-10	-5.23004e-09	-3.58511e-08	1.74023e-09	-3.41109e-08	2.34341e-08	-1.34594e-08	9.97466e-09	2.27983e-08	-1.29053e-09	2.15078e-08	-2.31600e-08	1.72515e-09	-2.14348e-08
-0.664	-1.24686e-08	1.77080e-09	-1.06978e-08	-1.86912e-09	3.01197e-09	1.14285e-09	-4.35824e-08	-5.47037e-08	-9.82861e-08	-6.34147e-09	1.00217e-09	-5.33930e-09	-3.82048e-08	1.85447e-09	-3.63503e-08	2.56886e-08	-1.47543e-08	1.09343e-08	2.47912e-08	-1.40333e-09	2.33879e-08	-2.35764e-08	1.75617e-09	-2.18202e-08
-0.639	-1.23129e-08	1.74869e-09	-1.05642e-08	-1.99463e-09	3.21422e-09	1.21959e-09	-4.66086e-08	-5.88149e-08	-1.05423e-07	-6.45826e-09	1.02063e-09	-5.43763e-09	-4.05424e-08	1.96794e-09	-3.85744e-08	2.79588e-08	-1.60582e-08	1.19006e-08	2.67929e-08	-1.51664e-09	2.52763e-08	-2.39433e-08	1.78350e-09	-2.21598e-08
-0.614	-1.21182e-08	1.72104e-09	-1.03971e-08	-2.11969e-09	3.41574e-09	1.29605e-09	-4.96302e-08	-6.29325e-08	-1.12563e-07	-6.56202e-09	1.03702e-09	-5.52499e-09	-4.28638e-08	2.08062e-09	-4.07831e-08	3.02444e-08	-1.73709e-08	1.28735e-08	2.88035e-08	-1.63045e-09	2.71730e-08	-2.42607e-08	1.80714e-09	-2.24536e-08
-0.590	-1.18845e-08	1.68785e-09	-1.01966e-08	-2.24427e-09	3.61649e-09	1.37222e-09	-5.26473e-08	-6.70563e-08	-1.19704e-07	-6.65271e-09	1.05136e-09	-5.60135e-09	-4.51688e-08	2.19251e-09	-4.29763e-08	3.25454e-08	-1.86925e-08	1.38529e-08	3.08229e-08	-1.74477e-09	2.90781e-08	-2.45286e-08	1.82710e-09	-2.27015e-08
-0.565	-1.16118e-08	1.64911e-09	-9.96265e-09	-2.36836e-09	3.81646e-09	1.44810e-09	-5.56596e-08	-7.11862e-08	-1.26846e-07	-6.73029e-09	1.06362e-09	-5.66667e-09	-4.74575e-08	2.30360e-09	-4.51539e-08	3.48618e-08	-2.00229e-08	1.48388e-08	3.28512e-08	-1.85958e-09	3.09916e-08	-2.47468e-08	1.84335e-09	-2.29035e-08
-0.541	-1.13000e-08	1.60484e-09	-9.69519e-09	-2.49195e-09	4.01562e-09	1.52367e-09	-5.86672e-08	-7.53222e-08	-1.33989e-07	-6.79471e-09	1.07380e-09	-5.72091e-09	-4.97295e-08	2.41389e-09	-4.73156e-08	3.71935e-08	-2.13621e-08	1.58313e-08	3.48884e-08	-1.97490e-09	3.29135e-08	-2.49154e-08	1.85591e-09	-2.30595e-08
-0.516	-1.09493e-08	1.55503e-09	-9.39425e-09	-2.61504e-09	4.21396e-09	1.59892e-09	-6.16698e-08	-7.94642e-08	-1.41134e-07	-6.84594e-09	1.08189e-09	-5.76404e-09	-5.19849e-08	2.52336e-09	-4.94615e-08	3.95404e-08	-2.27101e-08	1.68303e-08	3.69345e-08	-2.09072e-09	3.48438e-08	-2.50344e-08	1.86477e-09	-2.31696e-08
-0.492	-1.05595e-08	1.49967e-09	-9.05983e-09	-2.73760e-09	4.41146e-09	1.67386e-09	-6.46673e-08	-8.36119e-08	-1.48279e-07	-6.88392e-09	1.08790e-09	-5.79603e-09	-5.42234e-08	2.63202e-09	-5.15913e-08	4.19025e-08	-2.40668e-08	1.78357e-08	3.89895e-08	-2.20705e-09	3.67825e-08	-2.51036e-08	1.86993e-09	-2.32337e-08
-0.467	-1.01307e-08	1.43877e-09	-8.69192e-09	-2.85962e-09	4.60808e-09	1.74847e-09	-6.76598e-08	-8.77654e-08	-1.55425e-07	-6.90863e-09	1.09180e-09	-5.81683e-09	-5.64449e-08	2.73986e-09	-5.37051e-08	4.42798e-08	-2.54322e-08	1.88476e-08	4.10535e-08	-2.32388e-09	3.87296e-08	-2.51231e-08	1.87138e-09	-2.32517e-08
-0.442	-9.66286e-09	1.37233e-09	-8.29053e-09	-2.98109e-09	4.80382e-09	1.82274e-09	-7.06470e-08	-9.19246e-08	-1.62572e-07	-6.92002e-09	1.09360e-09	-5.82641e-09	-5.86494e-08	2.84686e-09	-5.58025e-08	4.66721e-08	-2.68062e-08	1.98659e-08	4.31264e-08	-2.44122e-09	4.06852e-08	-2.50928e-08	1.86912e-09	-2.32237e-08
-0.418	-9.15600e-09	1.30035e-09	-7.85566e-09	-3.10199e-09	4.99865e-09	1.89666e-09	-7.36289e-08	-9.60892e-08	-1.69718e-07	-6.91804e-09	1.09329e-09	-5.82475e-09	-6.08367e-08	2.95303e-09	-5.78837e-08	4.90794e-08	-2.81888e-08	2.08905e-08	4.52083e-08	-2.55907e-09	4.26492e-08	-2.50127e-08	1.86316e-09	-2.31495e-08
-0.393	-8.61011e-09	1.22282e-09	-7.38730e-09	-3.22232e-09	5.19256e-09	1.97024e-09	-7.66053e-08	-1.00259e-07	-1.76865e-07	-6.90266e-09	1.09086e-09	-5.81180e-09	-6.30067e-08	3.05836e-09	-5.99483e-08	5.15016e-08	-2.95801e-08	2.19216e-08	4.72991e-08	-2.67742e-09	4.46217e-08	-2.48828e-08	1.85348e-09	-2.30293e-08
-0.369	-8.02520e-09	1.13975e-09	-6.88545e-09	-3.34206e-09	5.38551e-09	2.04345e-09	-7.95762e-08	-1.04435e-07	-1.84011e-07	-6.87384e-09	1.08630e-09	-5.78754e-09	-6.51592e-08	3.16285e-09	-6.19963e-08	5.39388e-08	-3.09798e-08	2.29589e-08	4.93990e-08	-2.79629e-09	4.66027e-08	-2.47030e-08	1.84009e-09	-2.28629e-08
-0.344	-7.40126e-09	1.05113e-09	-6.35013e-09	-3.46120e-09	5.57749e-09	2.11630e-09	-8.25414e-08	-1.08615e-07	-1.91157e-07	-6.83154e-09	1.07962e-09	-5.75192e-09	-6.72942e-08	3.26648e-09	-6.40277e-08	5.63907e-08	-3.23881e-08	2.40026e-08	5.15078e-08	-2.91566e-09	4.85922e-08	-2.44733e-08	1.82298e-09	-2.26503e-08
-0.319	-6.73830e-09	9.56981e-10	-5.78132e-09	-3.57972e-09	5.76848e-09	2.18876e-09	-8.55009e-08	-1.12801e-07	-1.98302e-07	-6.77571e-09	1.07080e-09	-5.70492e-09	-6.94114e-08	3.36926e-09	-6.60422e-08	5.88574e-08	-3.38049e-08	2.50525e-08	5.36257e-08	-3.03554e-09	5.05901e-08	-2.41937e-08	1.80215e-09	-2.23916e-08
-0.295	-6.03633e-09	8.57286e-10	-5.17905e-09	-3.69762e-09	5.95846e-09	2.26085e-09	-8.84545e-08	-1.16992e-07	-2.05446e-07	-6.70633e-09	1.05983e-09	-5.64650e-09	-7.15109e-08	3.47117e-09	-6.80398e-08	6.13388e-08	-3.52301e-08	2.61087e-08	5.57525e-08	-3.15594e-09	5.25966e-08	-2.38642e-08	1.77761e-09	-2.20866e-08
-0.270	-5.29536e-09	7.52052e-10	-4.54331e-09	-3.81487e-09	6.14741e-09	2.33254e-09	-9.14021e-08	-1.21187e-07	-2.12589e-07	-6.62335e-09	1.04672e-09	-5.57663e-09	-7.35925e-08	3.57221e-09	-7.00203e-08	6.38349e-08	-3.66637e-08	2.71712e-08	5.78884e-08	-3.27684e-09	5.46115e-08	-2.34847e-08	1.74934e-09	-2.17354e-08
-0.246	-4.51538e-09	6.41279e-10	-3.87410e-09	-3.93147e-09	6.33531e-09	2.40384e-09	-9.43437e-08	-1.25388e-07	-2.19731e-07	-6.52674e-09	1.03145e-09	-5.49529e-09	-7.56561e-08	3.67237e-09	-7.19837e-08	6.63454e-08	-3.81056e-08	2.82398e-08	6.00333e-08	-3.39825e-09	5.66350e-08	-2.30553e-08	1.71735e-09	-2.13379e-08
-0.221	-3.69642e-09	5.24969e-10	-3.17145e-09	-4.04741e-09	6.52213e-09	2.47472e-09	-9.72791e-08	-1.29593e-07	-2.26872e-07	-6.41645e-09	1.01402e-09	-5.40243e-09	-7.77015e-08	3.77166e-09	-7.39299e-08	6.88705e-08	-3.95559e-08	2.93146e-08	6.21872e-08	-3.52018e-09	5.86670e-08	-2.25758e-08	1.68164e-09	-2.08942e-08
-0.197	-2.83847e-09	4.03123e-10	-2.43535e-09	-4.16266e-09	6.70786e-09	2.54520e-09	-1.00208e-07	-1.33802e-07	-2.34011e-07	-6.29246e-09	9.94425e-10	-5.29803e-09	-7.97287e-08	3.87006e-09	-7.58587e-08	7.14101e-08	-4.10145e-08	3.03955e-08	6.43502e-08	-3.64262e-09	6.07076e-08	-2.20464e-08	1.64220e-09	-2.04042e-08
-0.172	-1.94156e-09	2.75743e-10	-1.66582e-09	-4.27723e-09	6.89248e-09	2.61525e-09	-1.03131e-07	-1.38017e-07	-2.41147e-07	-6.15472e-09	9.72657e-10	-5.18206e-09	-8.17375e-08	3.96757e-09	-7.77700e-08	7.39639e-08	-4.24813e-08	3.14826e-08	6.65222e-08	-3.76557e-09	6.27566e-08	-2.14669e-08	1.59904e-09	-1.98679e-08
-0.147	-1.00570e-09	1.42830e-10	-8.62866e-10	-4.39109e-09	7.07596e-09	2.68487e-09	-1.06047e-07	-1.42235e-07	-2.48282e-07	-6.00319e-09	9.48711e-10	-5.05448e-09	-8.37279e-08	4.06418e-09	-7.96637e-08	7.65321e-08	-4.39564e-08	3.25757e-08	6.87032e-08	-3.88903e-09	6.48142e-08	-2.08375e-08	1.55215e-09	-1.92853e-08
-0.123	-3.08878e-11	4.38672e-12	-2.65011e-11	-4.50424e-09	7.25829e-09	2.75405e-09	-1.08957e-07	-1.46458e-07	-2.55415e-07	-5.83785e-09	9.22582e-10	-4.91527e-09	-8.56997e-08	4.15989e-09	-8.15398e-08	7.91145e-08	-4.54396e-08	3.36749e-08	7.08934e-08	-4.01300e-09	6.68804e-08	-2.01580e-08	1.50154e-09	-1.86564e-08
-0.098	9.82847e-10	-1.39585e-10	8.43262e-10	-4.61666e-09	7.43945e-09	2.82279e-09	-1.11860e-07	-1.50685e-07	-2.62544e-07	-5.65866e-09	8.94264e-10	-4.76440e-09	-8.76527e-08	4.25469e-09	-8.33980e-08	8.17111e-08	-4.69310e-08	3.47802e-08	7.30925e-08	-4.13749e-09	6.89550e-08	-1.94284e-08	1.44719e-09	-1.79812e-08
-0.074	2.03549e-09	-2.89083e-10	1.74641e-09	-4.72834e-09	7.61941e-09	2.89107e-09	-1.14756e-07	-1.54916e-07	-2.69672e-07	-5.46559e-09	8.63751e-10	-4.60183e-09	-8.95870e-08	4.34859e-09	-8.52384e-08	8.43218e-08	-4.84304e-08	3.58914e-08	7.53008e-08	-4.26249e-09	7.10383e-08	-1.86488e-08	1.38912e-09	-1.72597e-08
-0.049	3.12703e-09	-4.44104e-10	2.68293e-09	-4.83927e-09	7.79816e-09	2.95890e-09	-1.17645e-07	-1.59150e-07	-2.76796e-07	-5.25859e-09	8.31038e-10	-4.42755e-09	-9.15024e-08	4.44156e-09	-8.70608e-08	8.69465e-08	-4.99379e-08	3.70086e-08	7.75180e-08	-4.38800e-09	7.31300e-08	-1.78192e-08	1.32732e-09	-1.64919e-08
-0.025	4.25744e-09	-6.04647e-10	3.65280e-09	-4.94943e-09	7.97568e-09	3.02625e-09	-1.20528e-07	-1.63389e-07	-2.83917e-07	-5.03763e-09	7.96120e-10	-4.24151e-09	-9.33988e-08	4.53361e-09	-8.88652e-08	8.95852e-08	-5.14534e-08	3.81318e-08	7.97444e-08	-4.51402e-09	7.52304e-08	-1.69395e-08	1.26180e-09	-1.56777e-08
0.000	5.42671e-09	-7.70707e-10	4.65600e-09	-5.05881e-09	8.15195e-09	3.09313e-09	-1.23403e-07	-1.67631e-07	-2.91034e-07	-4.80269e-09	7.58991e-10	-4.04370e-09	-9.52760e-08	4.62473e-09	-9.06513e-08	9.22378e-08	-5.29770e-08	3.92608e-08	8.19798e-08	-4.64056e-09	7.73392e-08	-1.60098e-08	1.19254e-09	-1.48172e-08
0.025	6.63481e-09	-9.42283e-10	5.69253e-09	-5.16741e-09	8.32694e-09	3.15953e-09	-1.26271e-07	-1.71877e-07	-2.98148e-07	-4.55373e-09	7.19646e-10	-3.83409e-09	-9.71341e-08	4.71492e-09	-9.24192e-08	9.49042e-08	-5.45084e-08	4.03958e-08	8.42243e-08	-4.76761e-09	7.94566e-08	-1.50300e-08	1.11956e-09	-1.39104e-08
0.049	7.88172e-09	-1.11937e-09	6.76235e-09	-5.27520e-09	8.50064e-09	3.22544e-09	-1.29131e-07	-1.76127e-07	-3.05258e-07	-4.29072e-09	6.78081e-10	-3.61264e-09	-9.89728e-08	4.80417e-09	-9.41686e-08	9.75843e-08	-5.60477e-08	4.15365e-08	8.64778e-08	-4.89517e-09	8.15826e-08	-1.40001e-08	1.04285e-09	-1.29573e-08
0.074	9.16742e-09	-1.30197e-09	7.86545e-09	-5.38218e-09	8.67303e-09	3.29085e-09	-1.31985e-07	-1.80380e-07	-3.12365e-07	-4.01362e-09	6.34290e-10	-3.37933e-09	-1.00792e-07	4.89248e-09	-9.58996e-08	1.00278e-07	-5.75949e-08	4.26832e-08	8.87403e-08	-5.02325e-09	8.37171e-08	-1.29202e-08	9.62410e-10	-1.19578e-08
0.098	1.04919e-08	-1.49007e-09	9.00182e-09	-5.48834e-09	8.84410e-09	3.35576e-09	-1.34830e-07	-1.84636e-07	-3.19466e-07	-3.72241e-09	5.88268e-10	-3.13414e-09	-1.02592e-07	4.97985e-09	-9.76121e-08	1.02986e-07	-5.91500e-08	4.38356e-08	9.10120e-08	-5.15184e-09	8.58601e-08	-1.17903e-08	8.78245e-10	-1.09121e-08
0.123	1.18551e-08	-1.68367e-09	1.01714e-08	-5.59365e-09	9.01381e-09	3.42015e-09	-1.37669e-07	-1.88895e-07	-3.26564e-07	-3.41705e-09	5.40011e-10	-2.87704e-09	-1.04372e-07	5.06626e-09	-9.93058e-08	1.05707e-07	-6.07128e-08	4.49938e-08	9.32926e-08	-5.28094e-09	8.80117e-08	-1.06104e-08	7.90353e-10	-9.82006e-09
0.147	1.32570e-08	-1.88277e-09	1.13742e-08	-5.69812e-09	9.18215e-09	3.48403e-09	-1.40499e-07	-1.93158e-07	-3.33657e-07	-3.09751e-09	4.89513e-10	-2.60800e-09	-1.06133e-07	5.15171e-09	-1.00981e-07	1.08441e-07	-6.22833e-08	4.61577e-08	9.55824e-08	-5.41055e-09	9.01718e-08	-9.38047e-09	6.98737e-10	-8.68173e-09
0.172	1.46976e-08	-2.08737e-09	1.26102e-08	-5.80173e-09	9.34910e-09	3.54738e-09	-1.43322e-07	-1.97423e-07	-3.40745e-07	-2.76376e-09	4.36770e-10	-2.32699e-09	-1.07873e-07	5.23620e-09	-1.02637e-07	1.11189e-07	-6.38615e-08	4.73273e-08	9.78811e-08	-5.54068e-09	9.23405e-08	-8.10053e-09	6.03396e-10	-7.49714e-09
0.197	1.61768e-08	-2.29745e-09	1.38794e-08	-5.90446e-09	9.51465e-09	3.61019e-09	-1.46136e-07	-2.01691e-07	-3.47828e-07	-2.41578e-09	3.81777e-10	-2.03401e-09	-1.09594e-07	5.31973e-09	-1.04274e-07	1.13950e-07	-6.54474e-08	4.85026e-08	1.00189e-07	-5.67131e-09	9.45176e-08	-6.77061e-09	5.04332e-10	-6.26628e-09
0.221	1.76947e-08	-2.51302e-09	1.51817e-08	-6.00631e-09	9.67878e-09	3.67247e-09	-1.48943e-07	-2.05962e-07	-3.54905e-07	-2.05354e-09	3.24530e-10	-1.72901e-09	-1.11295e-07	5.40228e-09	-1.05892e-07	1.16724e-07	-6.70409e-08	4.96835e-08	1.02506e-07	-5.80246e-09	9.67033e-08	-5.39072e-09	4.01547e-10	-4.98918e-09
0.246	1.92511e-08	-2.73407e-09	1.65171e-08	-6.10726e-09	9.84145e-09	3.73419e-09	-1.51742e-07	-2.10236e-07	-3.61977e-07	-1.67700e-09	2.65024e-10	-1.41198e-09	-1.12975e-07	5.48386e-09	-1.07492e-07	1.19512e-07	-6.86419e-08	5.08700e-08	1.04832e-07	-5.93411e-09	9.88975e-08	-3.96089e-09	2.95041e-10	-3.66585e-09
0.270	2.08462e-08	-2.96059e-09	1.78856e-08	-6.20731e-09	1.00027e-08	3.79536e-09	-1.54532e-07	-2.14512e-07	-3.69044e-07	-1.28614e-09	2.03254e-10	-1.08288e-09	-1.14636e-07	5.56446e-09	-1.09071e-07	1.22313e-07	-7.02505e-08	5.20621e-08	1.07166e-07	-6.06628e-09	1.01100e-07	-2.48113e-09	1.84816e-10	-2.29631e-09
0.295	2.24797e-08	-3.19259e-09	1.92871e-08	-6.30643e-09	1.01624e-08	3.85597e-09	-1.57314e-07	-2.18790e-07	-3.76104e-07	-8.80930e-10	1.39217e-10	-7.41713e-10	-1.16276e-07	5.64408e-09	-1.10632e-07	1.25126e-07	-7.18665e-08	5.32597e-08	1.09510e-07	-6.19896e-09	1.03311e-07	-9.51466e-10	7.08732e-11	-8.80592e-10
0.319	2.41517e-08	-3.43005e-09	2.07217e-08	-6.40463e-09	1.03206e-08	3.91601e-09	-1.60088e-07	-2.23071e-07	-3.83159e-07	-4.61346e-10	7.29086e-11	-3.88438e-10	-1.17896e-07	5.72271e-09	-1.12173e-07	1.27953e-07	-7.34900e-08	5.44629e-08	1.11863e-07	-6.33214e-09	1.05531e-07	6.28076e-10	-4.67844e-11	5.81292e-10
0.344	2.58622e-08	-3.67297e-09	2.21892e-08	-6.50188e-09	1.04774e-08	3.97547e-09	-1.62853e-07	-2.27354e-07	-3.90207e-07	-2.73605e-11	4.32390e-12	-2.30366e-11	-1.19495e-07	5.80035e-09	-1.13695e-07	1.30792e-07	-7.51209e-08	5.56715e-08	1.14225e-07	-6.46583e-09	1.07759e-07	2.25747e-09	-1.68156e-10	2.08931e-09
0.369	2.76110e-08	-3.92135e-09	2.36897e-08	-6.59818e-09	1.06325e-08	4.03435e-09	-1.65609e-07	-2.31639e-07	-3.97248e-07	4.21053e-10	-6.65408e-11	3.54512e-10	-1.21074e-07	5.87699e-09	-1.15197e-07	1.33645e-07	-7.67592e-08	5.68856e-08	1.16596e-07	-6.60004e-09	1.09996e-07	3.93669e-09	-2.93238e-10	3.64345e-09
0.393	2.93983e-08	-4.17518e-09	2.52231e-08	-6.69351e-09	1.07862e-08	4.09264e-09	-1.68357e-07	-2.35926e-07	-4.04283e-07	8.83918e-10	-1.39690e-10	7.44229e-10	-1.22633e-07	5.95262e-09	-1.16680e-07	1.36510e-07	-7.84047e-08	5.81051e-08	1.18975e-07	-6.73474e-09	1.12241e-07	5.66570e-09	-4.22029e-10	5.24367e-09
0.418	3.12239e-08	-4.43445e-09	2.67894e-08	-6.78787e-09	1.09382e-08	4.15034e-09	-1.71096e-07	-2.40215e-07	-4.11311e-07	1.36126e-09	-2.15126e-10	1.14614e-09	-1.24170e-07	6.02726e-09	-1.18143e-07	1.39388e-07	-8.00575e-08	5.93300e-08	1.21364e-07	-6.86996e-09	1.14494e-07	7.44447e-09	-5.54527e-10	6.88994e-09
0.442	3.30877e-08	-4.69915e-09	2.83886e-08	-6.88124e-09	1.10887e-08	4.20742e-09	-1.73826e-07	-2.44505e-07	-4.18332e-07	1.85311e-09	-2.92855e-10	1.56025e-09	-1.25687e-07	6.10088e-09	-1.19586e-07	1.42278e-07	-8.17175e-08	6.05602e-08	1.23762e-07	-7.00568e-09	1.16756e-07	9.27297e-09	-6.90729e-10	8.58224e-09
0.467	3.49898e-08	-4.96929e-09	3.00206e-08	-6.97361e-09	1.12375e-08	4.26390e-09	-1.76547e-07	-2.48798e-07	-4.25345e-07	2.35948e-09	-3.72878e-10	1.98660e-09	-1.27183e-07	6.17350e-09	-1.21009e-07	1.45181e-07	-8.33847e-08	6.17958e-08	1.26168e-07	-7.14190e-09	1.19026e-07	1.11512e-08	-8.30633e-10	1.03205e-08
0.492	3.69302e-08	-5.24486e-09	3.16853e-08	-7.06497e-09	1.13847e-08	4.31977e-09	-1.79259e-07	-2.53091e-07	-4.32351e-07	2.88039e-09	-4.55201e-10	2.42519e-09	-1.28658e-07	6.24509e-09	-1.22413e-07	1.48096e-07	-8.50591e-08	6.30366e-08	1.28584e-07	-7.27863e-09	1.21305e-07	1.30790e-08	-9.74235e-10	1.21048e-08
0.516	3.89086e-08	-5.52584e-09	3.33828e-08	-7.15531e-09	1.15303e-08	4.37500e-09	-1.81962e-07	-2.57386e-07	-4.39348e-07	3.41588e-09	-5.39827e-10	2.87606e-09	-1.30112e-07	6.31567e-09	-1.23796e-07	1.51023e-07	-8.67405e-08	6.42827e-08	1.31008e-07	-7.41587e-09	1.23592e-07	1.50565e-08	-1.12153e-09	1.39349e-08
0.541	4.09252e-08	-5.81224e-09	3.51130e-08	-7.24462e-09	1.16742e-08	4.42961e-09	-1.84656e-07	-2.61683e-07	-4.46338e-07	3.96596e-09	-6.26759e-10	3.33921e-09	-1.31545e-07	6.38522e-09	-1.25159e-07	1.53963e-07	-8.84289e-08	6.55340e-08	1.33441e-07	-7.55360e-09	1.25888e-07	1.70835e-08	-1.27252e-09	1.58110e-08
0.565	4.29798e-08	-6.10404e-09	3.68758e-08	-7.33289e-09	1.18165e-08	4.48358e-09	-1.87340e-07	-2.65980e-07	-4.53320e-07	4.53066e-09	-7.16000e-10	3.81466e-09	-1.32956e-07	6.45374e-09	-1.26502e-07	1.56915e-07	-9.01244e-08	6.67905e-08	1.35883e-07	-7.69183e-09	1.28191e-07	1.91600e-08	-1.42720e-09	1.77328e-08
0.590	4.50725e-08	-6.40124e-09	3.86712e-08	-7.42010e-09	1.19570e-08	4.53691e-09	-1.90014e-07	-2.70279e-07	-4.60293e-07	5.10999e-09	-8.07555e-10	4.30244e-09	-1.34347e-07	6.52123e-09	-1.27825e-07	1.59879e-07	-9.18268e-08	6.80521e-08	1.38334e-07	-7.83057e-09	1.30504e-07	2.12861e-08	-1.58557e-09	1.97005e-08
0.614	4.72031e-08	-6.70383e-09	4.04993e-08	-7.50626e-09	1.20958e-08	4.58958e-09	-1.92679e-07	-2.74579e-07	-4.67258e-07	5.70398e-09	-9.01425e-10	4.80255e-09	-1.35716e-07	6.58769e-09	-1.29128e-07	1.62855e-07	-9.35361e-08	6.93189e-08	1.40794e-07	-7.96980e-09	1.32824e-07	2.34615e-08	-1.74761e-09	2.17139e-08
0.639	4.93716e-08	-7.01181e-09	4.23598e-08	-7.59133e-09	1.22329e-08	4.64160e-09	-1.95335e-07	-2.78879e-07	-4.74214e-07	6.31264e-09	-9.97615e-10	5.31503e-09	-1.37063e-07	6.65311e-09	-1.30410e-07	1.65843e-07	-9.52522e-08	7.05907e-08	1.43262e-07	-8.10953e-09	1.35153e-07	2.56864e-08	-1.91334e-09	2.37730e-08
0.664	5.15780e-08	-7.32516e-09	4.42528e-08	-7.67533e-09	1.23683e-08	4.69296e-09	-1.97980e-07	-2.83180e-07	-4.81161e-07	6.93600e-09	-1.09613e-09	5.83987e-09	-1.38390e-07	6.71748e-09	-1.31672e-07	1.68843e-07	-9.69752e-08	7.18676e-08	1.45740e-07	-8.24976e-09	1.37490e-07	2.79606e-08	-2.08274e-09	2.58778e-08
0.688	5.38221e-08	-7.64387e-09	4.61782e-08	-7.75822e-09	1.25019e-08	4.74365e-09	-2.00616e-07	-2.87482e-07	-4.88098e-07	7.57407e-09	-1.19696e-09	6.37710e-09	-1.39694e-07	6.78081e-09	-1.32914e-07	1.71854e-07	-9.87049e-08	7.31494e-08	1.48226e-07	-8.39048e-09	1.39835e-07	3.02840e-08	-2.25581e-09	2.80282e-08
0.713	5.61040e-08	-7.96795e-09	4.81361e-08	-7.84002e-09	1.26337e-08	4.79366e-09	-2.03242e-07	-2.91784e-07	-4.95026e-07	8.22687e-09	-1.30013e-09	6.92674e-09	-1.40977e-07	6.84310e-09	-1.34134e-07	1.74878e-07	-1.00441e-07	7.44363e-08	1.50720e-07	-8.53170e-09	1.42189e-07	3.26567e-08	-2.43255e-09	3.02242e-08
0.737	5.84236e-08	-8.29738e-09	5.01262e-08	-7.92069e-09	1.27637e-08	4.84298e-09	-2.05857e-07	-2.96087e-07	-5.01945e-07	8.89442e-09	-1.40562e-09	7.48880e-09	-1.42239e-07	6.90433e-09	-1.35335e-07	1.77913e-07	-1.02184e-07	7.57281e-08	1.53224e-07	-8.67341e-09	1.44550e-07	3.50786e-08	-2.61295e-09	3.24656e-08
0.762	6.07808e-08	-8.63216e-09	5.21487e-08	-8.00024e-09	1.28919e-08	4.89162e-09	-2.08463e-07	-3.00390e-07	-5.08853e-07	9.57674e-09	-1.51345e-09	8.06328e-09	-1.43479e-07	6.96450e-09	-1.36514e-07	1.80959e-07	-1.03934e-07	7.70248e-08	1.55736e-07	-8.81561e-09	1.46920e-07	3.75495e-08	-2.79701e-09	3.47525e-08
0.786	6.31756e-08	-8.97227e-09	5.42034e-08	-8.07866e-09	1.30182e-08	4.93957e-09	-2.11058e-07	-3.04693e-07	-5.15752e-07	1.02738e-08	-1.62362e-09	8.65022e-09	-1.44696e-07	7.02362e-09	-1.37673e-07	1.84017e-07	-1.05690e-07	7.83264e-08	1.58257e-07	-8.95830e-09	1.49298e-07	4.00695e-08	-2.98472e-09	3.70848e-08
0.811	6.56079e-08	-9.31771e-09	5.62902e-08	-8.15593e-09	1.31427e-08	4.98681e-09	-2.13643e-07	-3.08996e-07	-5.22640e-07	1.09857e-08	-1.73612e-09	9.24961e-09	-1.45893e-07	7.08167e-09	-1.38811e-07	1.87086e-07	-1.07453e-07	7.96328e-08	1.60786e-07	-9.10148e-09	1.51685e-07	4.26385e-08	-3.17608e-09	3.94624e-08
0.836	6.80777e-08	-9.66846e-09	5.84092e-08	-8.23204e-09	1.32654e-08	5.03335e-09	-2.16218e-07	-3.13300e-07	-5.29518e-07	1.17124e-08	-1.85097e-09	9.86147e-09	-1.47067e-07	7.13866e-09	-1.39928e-07	1.90167e-07	-1.09223e-07	8.09440e-08	1.63324e-07	-9.24515e-09	1.54079e-07	4.52564e-08	-3.37108e-09	4.18853e-08
0.860	7.05848e-08	-1.00245e-08	6.05603e-08	-8.30698e-09	1.33862e-08	5.07918e-09	-2.18782e-07	-3.17603e-07	-5.36385e-07	1.24540e-08	-1.96816e-09	1.04858e-08	-1.48219e-07	7.19459e-09	-1.41024e-07	1.93258e-07	-1.10998e-07	8.22600e-08	1.65871e-07	-9.38930e-09	1.56481e-07	4.79231e-08	-3.56972e-09	4.43534e-08
0.885	7.31292e-08	-1.03859e-08	6.27434e-08	-8.38075e-09	1.35050e-08	5.12428e-09	-2.21335e-07	-3.21905e-07	-5.43241e-07	1.32104e-08	-2.08769e-09	1.11227e-08	-1.49349e-07	7.24944e-09	-1.42099e-07	1.96361e-07	-1.12780e-07	8.35807e-08	1.68426e-07	-9.53394e-09	1.58892e-07	5.06386e-08	-3.77199e-09	4.68666e-08
0.909	7.57109e-08	-1.07525e-08	6.49584e-08	-8.45334e-09	1.36220e-08	5.16866e-09	-2.23878e-07	-3.26208e-07	-5.50086e-07	1.39816e-08	-2.20957e-09	1.17720e-08	-1.50457e-07	7.30322e-09	-1.43154e-07	1.99475e-07	-1.14569e-07	8.49061e-08	1.70989e-07	-9.67905e-09	1.61310e-07	5.34028e-08	-3.97790e-09	4.94249e-08
0.934	7.83298e-08	-1.11245e-08	6.72053e-08	-8.52473e-09	1.37370e-08	5.21231e-09	-2.26410e-07	-3.30509e-07	-5.56920e-07	1.47677e-08	-2.33380e-09	1.24339e-08	-1.51543e-07	7.35593e-09	-1.44187e-07	2.02600e-07	-1.16364e-07	8.62362e-08	1.73562e-07	-9.82465e-09	1.63737e-07	5.62157e-08	-4.18742e-09	5.20283e-08
0.958	8.09858e-08	-1.15017e-08	6.94841e-08	-8.59491e-09	1.38501e-08	5.25522e-09	-2.28931e-07	-3.34811e-07	-5.63742e-07	1.55687e-08	-2.46039e-09	1.31083e-08	-1.52606e-07	7.40756e-09	-1.45199e-07	2.05735e-07	-1.18165e-07	8.75709e-08	1.76142e-07	-9.97073e-09	1.66171e-07	5.90771e-08	-4.40056e-09	5.46765e-08
0.983	8.36789e-08	-1.18842e-08	7.17947e-08	-8.66388e-09	1.39613e-08	5.29739e-09	-2.31441e-07	-3.39111e-07	-5.70553e-07	1.63845e-08	-2.58932e-09	1.37952e-08	-1.53648e-07	7.45810e-09	-1.46189e-07	2.08882e-07	-1.19972e-07	8.89101e-08	1.78731e-07	-1.01173e-08	1.68614e-07	6.19870e-08	-4.61732e-09	5.73697e-08
1.008	8.64089e-08	-1.22719e-08	7.41370e-08	-8.73163e-09	1.40704e-08	5.33882e-09	-2.33940e-07	-3.43411e-07	-5.77351e-07	1.72153e-08	-2.72061e-09	1.44947e-08	-1.54667e-07	7.50757e-09	-1.47159e-07	2.12039e-07	-1.21785e-07	9.02539e-08	1.81329e-07	-1.02643e-08	1.71064e-07	6.49453e-08	-4.83768e-09	6.01076e-08
1.032	8.91758e-08	-1.26648e-08	7.65109e-08	-8.79814e-09	1.41776e-08	5.37948e-09	-2.36428e-07	-3.47710e-07	-5.84138e-07	1.80610e-08	-2.85426e-09	1.52068e-08	-1.55663e-07	7.55595e-09	-1.48107e-07	2.15207e-07	-1.23604e-07	9.16022e-08	1.83934e-07	-1.04118e-08	1.73522e-07	6.79519e-08	-5.06163e-09	6.28903e-08
1.057	9.19795e-08	-1.30630e-08	7.89165e-08	-8.86341e-09	1.42828e-08	5.41939e-09	-2.38905e-07	-3.52007e-07	-5.90912e-07	1.89216e-08	-2.99027e-09	1.59314e-08	-1.56637e-07	7.60324e-09	-1.49034e-07	2.18385e-07	-1.25430e-07	9.29550e-08	1.86548e-07	-1.05598e-08	1.75989e-07	7.10067e-08	-5.28918e-09	6.57176e-08
1.081	9.48200e-08	-1.34664e-08	8.13536e-08	-8.92742e-09	1.43860e-08	5.45853e-09	-2.41370e-07	-3.56304e-07	-5.97674e-07	1.97972e-08	-3.12864e-09	1.66685e-08	-1.57589e-07	7.64944e-09	-1.49940e-07	2.21573e-07	-1.27261e-07	9.43123e-08	1.89171e-07	-1.07082e-08	1.78463e-07	7.41097e-08	-5.52032e-09	6.85894e-08
1.106	9.76972e-08	-1.38751e-08	8.38221e-08	-8.99018e-09	1.44871e-08	5.49691e-09	-2.43824e-07	-3.60599e-07	-6.04423e-07	2.06877e-08	-3.26936e-09	1.74183e-08	-1.58519e-07	7.69455e-09	-1.50824e-07	2.24772e-07	-1.29098e-07	9.56739e-08	1.91801e-07	-1.08571e-08	1.80944e-07	7.72608e-08	-5.75504e-09	7.15058e-08
1.130	1.00611e-07	-1.42889e-08	8.63221e-08	-9.05167e-09	1.45862e-08	5.53450e-09	-2.46267e-07	-3.64893e-07	-6.11159e-07	2.15931e-08	-3.41245e-09	1.81806e-08	-1.59425e-07	7.73856e-09	-1.51687e-07	2.27982e-07	-1.30942e-07	9.70399e-08	1.94440e-07	-1.10065e-08	1.83434e-07	8.04598e-08	-5.99333e-09	7.44665e-08
1.155	1.03561e-07	-1.47079e-08	8.88534e-08	-9.11188e-09	1.46832e-08	5.57131e-09	-2.48698e-07	-3.69185e-07	-6.17883e-07	2.25135e-08	-3.55791e-09	1.89556e-08	-1.60309e-07	7.78148e-09	-1.52528e-07	2.31201e-07	-1.32791e-07	9.84102e-08	1.97087e-07	-1.11564e-08	1.85931e-07	8.37068e-08	-6.23519e-09	7.74716e-08
1.180	1.06548e-07	-1.51321e-08	9.14160e-08	-9.17080e-09	1.47781e-08	5.60734e-09	-2.51117e-07	-3.73475e-07	-6.24592e-07	2.34488e-08	-3.70572e-09	1.97431e-08	-1.61171e-07	7.82330e-09	-1.53348e-07	2.34430e-07	-1.34646e-07	9.97848e-08	1.99742e-07	-1.13067e-08	1.88436e-07	8.70015e-08	-6.48061e-09	8.05209e-08
1.204	1.09571e-07	-1.55614e-08	9.40097e-08	-9.22842e-09	1.48710e-08	5.64257e-09	-2.53524e-07	-3.77764e-07	-6.31289e-07	2.43992e-08	-3.85591e-09	2.05433e-08	-1.62010e-07	7.86401e-09	-1.54146e-07	2.37670e-07	-1.36506e-07	1.01164e-07	2.02406e-07	-1.14574e-08	1.90948e-07	9.03439e-08	-6.72958e-09	8.36143e-08
1.229	1.12630e-07	-1.59959e-08	9.66346e-08	-9.28474e-09	1.49617e-08	5.67701e-09	-2.55920e-07	-3.82051e-07	-6.37971e-07	2.53645e-08	-4.00846e-09	2.13560e-08	-1.62826e-07	7.90363e-09	-1.54922e-07	2.40919e-07	-1.38372e-07	1.02547e-07	2.05077e-07	-1.16086e-08	1.93468e-07	9.37339e-08	-6.98209e-09	8.67518e-08
1.253	1.15726e-07	-1.64355e-08	9.92905e-08	-9.33974e-09	1.50504e-08	5.71064e-09	-2.58304e-07	-3.86337e-07	-6.44640e-07	2.63447e-08	-4.16338e-09	2.21814e-08	-1.63619e-07	7.94214e-09	-1.55677e-07	2.44178e-07	-1.40244e-07	1.03934e-07	2.07756e-07	-1.17603e-08	1.95996e-07	9.71714e-08	-7.23815e-09	8.99332e-08
1.278	1.18858e-07	-1.68803e-08	1.01977e-07	-9.39342e-09	1.51369e-08	5.74346e-09	-2.60675e-07	-3.90620e-07	-6.51295e-07	2.73400e-08	-4.32066e-09	2.30193e-08	-1.64390e-07	7.97955e-09	-1.56410e-07	2.47447e-07	-1.42122e-07	1.05325e-07	2.10444e-07	-1.19124e-08	1.98531e-07	1.00656e-07	-7.49773e-09	9.31585e-08
1.303	1.22025e-07	-1.73302e-08	1.04695e-07	-9.44577e-09	1.52212e-08	5.77547e-09	-2.63035e-07	-3.94900e-07	-6.57935e-07	2.83502e-08	-4.48031e-09	2.38699e-08	-1.65138e-07	8.01584e-09	-1.57122e-07	2.50725e-07	-1.44005e-07	1.06721e-07	2.13139e-07	-1.20650e-08	2.01074e-07	1.04188e-07	-7.76084e-09	9.64276e-08
1.327	1.25229e-07	-1.77852e-08	1.07444e-07	-9.49678e-09	1.53034e-08	5.80666e-09	-2.65382e-07	-3.99179e-07	-6.64561e-07	2.93755e-08	-4.64234e-09	2.47331e-08	-1.65863e-07	8.05103e-09	-1.57812e-07	2.54013e-07	-1.45893e-07	1.08120e-07	2.15842e-07	-1.22180e-08	2.03624e-07	1.07768e-07	-8.02746e-09	9.97404e-08
1.352	1.28469e-07	-1.82452e-08	1.10223e-07	-9.54645e-09	1.53835e-08	5.83703e-09	-2.67718e-07	-4.03455e-07	-6.71173e-07	3.04157e-08	-4.80673e-09	2.56090e-08	-1.66565e-07	8.08511e-09	-1.58480e-07	2.57311e-07	-1.47787e-07	1.09524e-07	2.18553e-07	-1.23715e-08	2.06182e-07	1.11394e-07	-8.29759e-09	1.03097e-07
1.376	1.31744e-07	-1.87104e-08	1.13033e-07	-9.59476e-09	1.54613e-08	5.86656e-09	-2.70040e-07	-4.07729e-07	-6.77769e-07	3.14709e-08	-4.97349e-09	2.64974e-08	-1.67244e-07	8.11808e-09	-1.59126e-07	2.60618e-07	-1.49686e-07	1.10931e-07	2.21272e-07	-1.25254e-08	2.08747e-07	1.15068e-07	-8.57122e-09	1.06497e-07
1.401	1.35055e-07	-1.91806e-08	1.15874e-07	-9.64170e-09	1.55370e-08	5.89527e-09	-2.72351e-07	-4.12000e-07	-6.84350e-07	3.25411e-08	-5.14262e-09	2.73985e-08	-1.67900e-07	8.14993e-09	-1.59750e-07	2.63934e-07	-1.51591e-07	1.12343e-07	2.23998e-07	-1.26797e-08	2.11319e-07	1.18788e-07	-8.84834e-09	1.09940e-07
1.425	1.38401e-07	-1.96559e-08	1.18745e-07	-9.68727e-09	1.56104e-08	5.92313e-09	-2.74649e-07	-4.16268e-07	-6.90917e-07	3.36263e-08	-5.31412e-09	2.83122e-08	-1.68533e-07	8.18067e-09	-1.60353e-07	2.67259e-07	-1.53501e-07	1.13758e-07	2.26733e-07	-1.28345e-08	2.13898e-07	1.22555e-07	-9.12894e-09	1.13426e-07
1.450	1.41783e-07	-2.01362e-08	1.21647e-07	-9.73146e-09	1.56816e-08	5.95015e-09	-2.76934e-07	-4.20533e-07	-6.97467e-07	3.47265e-08	-5.48799e-09	2.92386e-08	-1.69144e-07	8.21029e-09	-1.60933e-07	2.70593e-07	-1.55416e-07	1.15177e-07	2.29475e-07	-1.29897e-08	2.16485e-07	1.26369e-07	-9.41302e-09	1.16956e-07
1.475	1.45200e-07	-2.06215e-08	1.24579e-07	-9.77427e-09	1.57506e-08	5.97632e-09	-2.79207e-07	-4.24796e-07	-7.04002e-07	3.58417e-08	-5.66423e-09	3.01775e-08	-1.69731e-07	8.23880e-09	-1.61492e-07	2.73936e-07	-1.57336e-07	1.16600e-07	2.32224e-07	-1.31453e-08	2.19079e-07	1.30229e-07	-9.70056e-09	1.20528e-07
1.499	1.48653e-07	-2.11118e-08	1.27541e-07	-9.81568e-09	1.58173e-08	6.00164e-09	-2.81467e-07	-4.29055e-07	-7.10522e-07	3.69719e-08	-5.84284e-09	3.11291e-08	-1.70295e-07	8.26618e-09	-1.62029e-07	2.77288e-07	-1.59261e-07	1.18027e-07	2.34981e-07	-1.33014e-08	2.21680e-07	1.34136e-07	-9.99156e-09	1.24144e-07
1.524	1.52141e-07	-2.16072e-08	1.30534e-07	-9.85569e-09	1.58818e-08	6.02611e-09	-2.83714e-07	-4.33311e-07	-7.17025e-07	3.81171e-08	-6.02381e-09	3.20933e-08	-1.70836e-07	8.29245e-09	-1.62544e-07	2.80649e-07	-1.61191e-07	1.19458e-07	2.37746e-07	-1.34579e-08	2.24288e-07	1.38089e-07	-1.02860e-08	1.27802e-07
1.548	1.55664e-07	-2.21075e-08	1.33556e-07	-9.89428e-09	1.59440e-08	6.04970e-09	-2.85948e-07	-4.37564e-07	-7.23512e-07	3.92773e-08	-6.20716e-09	3.30701e-08	-1.71354e-07	8.31760e-09	-1.63037e-07	2.84019e-07	-1.63127e-07	1.20892e-07	2.40518e-07	-1.36148e-08	2.26903e-07	1.42088e-07	-1.05839e-08	1.31504e-07
1.573	1.59221e-07	-2.26128e-08	1.36609e-07	-9.93146e-09	1.60039e-08	6.07244e-09	-2.88169e-07	-4.41814e-07	-7.29983e-07	4.04524e-08	-6.39287e-09	3.40595e-08	-1.71849e-07	8.34163e-09	-1.63508e-07	2.87397e-07	-1.65067e-07	1.22330e-07	2.43297e-07	-1.37721e-08	2.29525e-07	1.46133e-07	-1.08852e-08	1.35247e-07
1.597	1.62814e-07	-2.31230e-08	1.39691e-07	-9.96721e-09	1.60615e-08	6.09430e-09	-2.90378e-07	-4.46060e-07	-7.36437e-07	4.16425e-08	-6.58095e-09	3.50616e-08	-1.72321e-07	8.36454e-09	-1.63957e-07	2.90784e-07	-1.67012e-07	1.23772e-07	2.46084e-07	-1.39299e-08	2.32154e-07	1.50224e-07	-1.11899e-08	1.39034e-07
1.622	1.66442e-07	-2.36382e-08	1.42804e-07	-1.00015e-08	1.61168e-08	6.11528e-09	-2.92573e-07	-4.50302e-07	-7.42875e-07	4.28476e-08	-6.77140e-09	3.60762e-08	-1.72770e-07	8.38632e-09	-1.64384e-07	2.94179e-07	-1.68962e-07	1.25217e-07	2.48878e-07	-1.40881e-08	2.34790e-07	1.54360e-07	-1.14981e-08	1.42862e-07
1.647	1.70104e-07	-2.41583e-08	1.45946e-07	-1.00344e-08	1.61698e-08	6.13539e-09	-2.94755e-07	-4.54540e-07	-7.49295e-07	4.40677e-08	-6.96421e-09	3.71035e-08	-1.73196e-07	8.40698e-09	-1.64789e-07	2.97582e-07	-1.70917e-07	1.26665e-07	2.51680e-07	-1.42466e-08	2.37433e-07	1.58543e-07	-1.18096e-08	1.46733e-07
1.671	1.73801e-07	-2.46834e-08	1.49117e-07	-1.00658e-08	1.62204e-08	6.15460e-09	-2.96923e-07	-4.58775e-07	-7.55698e-07	4.53027e-08	-7.15938e-09	3.81433e-08	-1.73598e-07	8.42652e-09	-1.65172e-07	3.00994e-07	-1.72877e-07	1.28118e-07	2.54488e-07	-1.44056e-08	2.40083e-07	1.62771e-07	-1.21245e-08	1.50646e-07
1.696	1.77532e-07	-2.52133e-08	1.52319e-07	-1.00958e-08	1.62688e-08	6.17293e-09	-2.99079e-07	-4.63006e-07	-7.62084e-07	4.65527e-08	-7.35692e-09	3.91957e-08	-1.73978e-07	8.44494e-09	-1.65533e-07	3.04414e-07	-1.74841e-07	1.29573e-07	2.57304e-07	-1.45650e-08	2.42739e-07	1.67044e-07	-1.24428e-08	1.54601e-07
1.720	1.81298e-07	-2.57481e-08	1.55549e-07	-1.01243e-08	1.63147e-08	6.19037e-09	-3.01220e-07	-4.67233e-07	-7.68453e-07	4.78176e-08	-7.55682e-09	4.02608e-08	-1.74334e-07	8.46223e-09	-1.65872e-07	3.07842e-07	-1.76810e-07	1.31032e-07	2.60127e-07	-1.47248e-08	2.45402e-07	1.71362e-07	-1.27645e-08	1.58598e-07
1.745	1.85097e-07	-2.62877e-08	1.58810e-07	-1.01514e-08	1.63583e-08	6.20691e-09	-3.03349e-07	-4.71455e-07	-7.74804e-07	4.90974e-08	-7.75909e-09	4.13384e-08	-1.74667e-07	8.47840e-09	-1.66189e-07	3.11278e-07	-1.78783e-07	1.32495e-07	2.62957e-07	-1.48850e-08	2.48072e-07	1.75726e-07	-1.30896e-08	1.62637e-07
1.769	1.88931e-07	-2.68322e-08	1.62099e-07	-1.01770e-08	1.63995e-08	6.22255e-09	-3.05464e-07	-4.75674e-07	-7.81137e-07	5.03922e-08	-7.96371e-09	4.24285e-08	-1.74977e-07	8.49344e-09	-1.66483e-07	3.14721e-07	-1.80761e-07	1.33961e-07	2.65793e-07	-1.50455e-08	2.50748e-07	1.80135e-07	-1.34180e-08	1.66717e-07
1.794	1.92799e-07	-2.73816e-08	1.65418e-07	-1.02011e-08	1.64383e-08	6.23728e-09	-3.07565e-07	-4.79887e-07	-7.87452e-07	5.17019e-08	-8.17068e-09	4.35312e-08	-1.75264e-07	8.50736e-09	-1.66756e-07	3.18173e-07	-1.82743e-07	1.35430e-07	2.68637e-07	-1.52065e-08	2.53431e-07	1.84588e-07	-1.37497e-08	1.70838e-07
1.819	1.96701e-07	-2.79357e-08	1.68766e-07	-1.02237e-08	1.64748e-08	6.25110e-09	-3.09652e-07	-4.84097e-07	-7.93749e-07	5.30265e-08	-8.38002e-09	4.46465e-08	-1.75527e-07	8.52015e-09	-1.67007e-07	3.21632e-07	-1.84730e-07	1.36902e-07	2.71488e-07	-1.53679e-08	2.56120e-07	1.89086e-07	-1.40847e-08	1.75001e-07
1.843	2.00637e-07	-2.84947e-08	1.72142e-07	-1.02448e-08	1.65088e-08	6.26401e-09	-3.11726e-07	-4.88301e-07	-8.00027e-07	5.43660e-08	-8.59171e-09	4.57743e-08	-1.75768e-07	8.53182e-09	-1.67236e-07	3.25099e-07	-1.86721e-07	1.38378e-07	2.74345e-07	-1.55296e-08	2.58815e-07	1.93629e-07	-1.44231e-08	1.79206e-07
1.868	2.04606e-07	-2.90584e-08	1.75548e-07	-1.02644e-08	1.65404e-08	6.27600e-09	-3.13786e-07	-4.92501e-07	-8.06287e-07	5.57204e-08	-8.80575e-09	4.69147e-08	-1.75985e-07	8.54236e-09	-1.67442e-07	3.28573e-07	-1.88716e-07	1.39856e-07	2.77209e-07	-1.56917e-08	2.61517e-07	1.98216e-07	-1.47648e-08	1.83451e-07
1.892	2.08609e-07	-2.96269e-08	1.78982e-07	-1.02825e-08	1.65696e-08	6.28707e-09	-3.15831e-07	-4.96697e-07	-8.12528e-07	5.70897e-08	-9.02214e-09	4.80676e-08	-1.76179e-07	8.55178e-09	-1.67627e-07	3.32054e-07	-1.90716e-07	1.41338e-07	2.80079e-07	-1.58542e-08	2.64225e-07	2.02847e-07	-1.51098e-08	1.87737e-07
1.917	2.12646e-07	-3.02002e-08	1.82445e-07	-1.02991e-08	1.65963e-08	6.29721e-09	-3.17863e-07	-5.00887e-07	-8.18750e-07	5.84738e-08	-9.24088e-09	4.92330e-08	-1.76350e-07	8.56008e-09	-1.67790e-07	3.35543e-07	-1.92720e-07	1.42823e-07	2.82957e-07	-1.60171e-08	2.66939e-07	2.07522e-07	-1.54580e-08	1.92064e-07
1.942	2.16715e-07	-3.07781e-08	1.85937e-07	-1.03141e-08	1.66206e-08	6.30643e-09	-3.19881e-07	-5.05072e-07	-8.24953e-07	5.98728e-08	-9.46196e-09	5.04108e-08	-1.76497e-07	8.56725e-09	-1.67930e-07	3.39039e-07	-1.94728e-07	1.44311e-07	2.85840e-07	-1.61803e-08	2.69660e-07	2.12242e-07	-1.58096e-08	1.96432e-07
1.966	2.20818e-07	-3.13608e-08	1.89457e-07	-1.03277e-08	1.66424e-08	6.31471e-09	-3.21885e-07	-5.09252e-07	-8.31137e-07	6.12866e-08	-9.68539e-09	5.16012e-08	-1.76622e-07	8.57330e-09	-1.68049e-07	3.42542e-07	-1.96740e-07	1.45802e-07	2.88730e-07	-1.63439e-08	2.72386e-07	2.17005e-07	-1.61644e-08	2.00840e-07
1.991	2.24954e-07	-3.19482e-08	1.93006e-07	-1.03397e-08	1.66618e-08	6.32205e-09	-3.23874e-07	-5.13427e-07	-8.37301e-07	6.27152e-08	-9.91116e-09	5.28041e-08	-1.76724e-07	8.57822e-09	-1.68145e-07	3.46052e-07	-1.98756e-07	1.47296e-07	2.91627e-07	-1.65079e-08	2.75119e-07	2.21811e-07	-1.65224e-08	2.05289e-07
2.015	2.29123e-07	-3.25403e-08	1.96583e-07	-1.03502e-08	1.66786e-08	6.32846e-09	-3.25850e-07	-5.17596e-07	-8.43446e-07	6.41586e-08	-1.01393e-08	5.40194e-08	-1.76802e-07	8.58203e-09	-1.68220e-07	3.49569e-07	-2.00776e-07	1.48793e-07	2.94530e-07	-1.66722e-08	2.77858e-07	2.26662e-07	-1.68837e-08	2.09778e-07
2.040	2.33325e-07	-3.31371e-08	2.00188e-07	-1.03591e-08	1.66930e-08	6.33392e-09	-3.27810e-07	-5.21760e-07	-8.49571e-07	6.56168e-08	-1.03697e-08	5.52471e-08	-1.76857e-07	8.58471e-09	-1.68272e-07	3.53093e-07	-2.02799e-07	1.50293e-07	2.97439e-07	-1.68369e-08	2.80602e-07	2.31555e-07	-1.72482e-08	2.14307e-07
2.064	2.37560e-07	-3.37385e-08	2.03821e-07	-1.03665e-08	1.67049e-08	6.33843e-09	-3.29757e-07	-5.25919e-07	-8.55676e-07	6.70898e-08	-1.06025e-08	5.64873e-08	-1.76889e-07	8.58627e-09	-1.68303e-07	3.56623e-07	-2.04827e-07	1.51796e-07	3.00354e-07	-1.70019e-08	2.83352e-07	2.36492e-07	-1.76159e-08	2.18876e-07
2.089	2.41827e-07	-3.43445e-08	2.07482e-07	-1.03723e-08	1.67143e-08	6.34200e-09	-3.31689e-07	-5.30071e-07	-8.61761e-07	6.85775e-08	-1.08376e-08	5.77399e-08	-1.76898e-07	8.58671e-09	-1.68312e-07	3.60160e-07	-2.06859e-07	1.53301e-07	3.03276e-07	-1.71673e-08	2.86108e-07	2.41471e-07	-1.79868e-08	2.23484e-07
2.114	2.46126e-07	-3.49551e-08	2.11171e-07	-1.03766e-08	1.67212e-08	6.34461e-09	-3.33607e-07	-5.34218e-07	-8.67825e-07	7.00800e-08	-1.10750e-08	5.90049e-08	-1.76884e-07	8.58603e-09	-1.68298e-07	3.63703e-07	-2.08894e-07	1.54810e-07	3.06203e-07	-1.73330e-08	2.88870e-07	2.46493e-07	-1.83609e-08	2.28132e-07
2.138	2.50458e-07	-3.55703e-08	2.14888e-07	-1.03793e-08	1.67256e-08	6.34626e-09	-3.35510e-07	-5.38359e-07	-8.73869e-07	7.15971e-08	-1.13148e-08	6.02823e-08	-1.76847e-07	8.58423e-09	-1.68263e-07	3.67253e-07	-2.10933e-07	1.56321e-07	3.09136e-07	-1.74990e-08	2.91637e-07	2.51558e-07	-1.87382e-08	2.32820e-07
2.163	2.54822e-07	-3.61901e-08	2.18632e-07	-1.03804e-08	1.67274e-08	6.34695e-09	-3.37398e-07	-5.42494e-07	-8.79892e-07	7.31289e-08	-1.15569e-08	6.15720e-08	-1.76787e-07	8.58131e-09	-1.68206e-07	3.70809e-07	-2.12975e-07	1.57834e-07	3.12076e-07	-1.76654e-08	2.94410e-07	2.56666e-07	-1.91186e-08	2.37547e-07
2.187	2.59218e-07	-3.68144e-08	2.22404e-07	-1.03800e-08	1.67267e-08	6.34668e-09	-3.39271e-07	-5.46623e-07	-8.85895e-07	7.46754e-08	-1.18013e-08	6.28742e-08	-1.76704e-07	8.57728e-09	-1.68127e-07	3.74372e-07	-2.15021e-07	1.59350e-07	3.15021e-07	-1.78321e-08	2.97189e-07	2.61815e-07	-1.95022e-08	2.42313e-07
2.212	2.63646e-07	-3.74433e-08	2.26203e-07	-1.03780e-08	1.67234e-08	6.34544e-09	-3.41130e-07	-5.50746e-07	-8.91876e-07	7.62366e-08	-1.20480e-08	6.41886e-08	-1.76598e-07	8.57213e-09	-1.68026e-07	3.77940e-07	-2.17071e-07	1.60869e-07	3.17972e-07	-1.79991e-08	2.99972e-07	2.67007e-07	-1.98890e-08	2.47118e-07
2.236	2.68106e-07	-3.80767e-08	2.30029e-07	-1.03744e-08	1.67176e-08	6.34324e-09	-3.42974e-07	-5.54862e-07	-8.97836e-07	7.78124e-08	-1.22970e-08	6.55153e-08	-1.76469e-07	8.56587e-09	-1.67903e-07	3.81514e-07	-2.19124e-07	1.62391e-07	3.20928e-07	-1.81665e-08	3.02762e-07	2.72241e-07	-2.02788e-08	2.51962e-07
2.261	2.72598e-07	-3.87146e-08	2.33883e-07	-1.03692e-08	1.67092e-08	6.34006e-09	-3.44803e-07	-5.58972e-07	-9.03775e-07	7.94027e-08	-1.25484e-08	6.68544e-08	-1.76317e-07	8.55850e-09	-1.67759e-07	3.85095e-07	-2.21180e-07	1.63915e-07	3.23890e-07	-1.83342e-08	3.05556e-07	2.77517e-07	-2.06718e-08	2.56845e-07
2.286	2.77121e-07	-3.93570e-08	2.37764e-07	-1.03624e-08	1.66983e-08	6.33590e-09	-3.46617e-07	-5.63075e-07	-9.09693e-07	8.10077e-08	-1.28020e-08	6.82057e-08	-1.76142e-07	8.55001e-09	-1.67592e-07	3.88681e-07	-2.23239e-07	1.65441e-07	3.26858e-07	-1.85022e-08	3.08355e-07	2.82834e-07	-2.10678e-08	2.61766e-07
2.310	2.81675e-07	-4.00038e-08	2.41671e-07	-1.03540e-08	1.66847e-08	6.33076e-09	-3.48416e-07	-5.67172e-07	-9.15589e-07	8.26272e-08	-1.30579e-08	6.95693e-08	-1.75945e-07	8.54042e-09	-1.67404e-07	3.92272e-07	-2.25302e-07	1.66970e-07	3.29831e-07	-1.86704e-08	3.11160e-07	2.88192e-07	-2.14670e-08	2.66725e-07
2.335	2.86261e-07	-4.06550e-08	2.45606e-07	-1.03439e-08	1.66686e-08	6.32465e-09	-3.50201e-07	-5.71262e-07	-9.21463e-07	8.42612e-08	-1.33162e-08	7.09451e-08	-1.75724e-07	8.52971e-09	-1.67194e-07	3.95870e-07	-2.27369e-07	1.68501e-07	3.32809e-07	-1.88390e-08	3.13970e-07	2.93592e-07	-2.18692e-08	2.71723e-07
2.359	2.90877e-07	-4.13107e-08	2.49567e-07	-1.03323e-08	1.66499e-08	6.31754e-09	-3.51969e-07	-5.75345e-07	-9.27315e-07	8.59098e-08	-1.35767e-08	7.23331e-08	-1.75481e-07	8.51790e-09	-1.66963e-07	3.99472e-07	-2.29438e-07	1.70035e-07	3.35793e-07	-1.90079e-08	3.16785e-07	2.99033e-07	-2.22745e-08	2.76758e-07
2.384	2.95525e-07	-4.19708e-08	2.53554e-07	-1.03191e-08	1.66286e-08	6.30946e-09	-3.53723e-07	-5.79421e-07	-9.33144e-07	8.75728e-08	-1.38395e-08	7.37333e-08	-1.75215e-07	8.50499e-09	-1.66710e-07	4.03081e-07	-2.31510e-07	1.71570e-07	3.38781e-07	-1.91771e-08	3.19604e-07	3.04514e-07	-2.26828e-08	2.81832e-07
2.408	3.00204e-07	-4.26352e-08	2.57568e-07	-1.03043e-08	1.66046e-08	6.30038e-09	-3.55462e-07	-5.83490e-07	-9.38952e-07	8.92502e-08	-1.41046e-08	7.51456e-08	-1.74926e-07	8.49097e-09	-1.66435e-07	4.06694e-07	-2.33586e-07	1.73108e-07	3.41775e-07	-1.93466e-08	3.22429e-07	3.10037e-07	-2.30942e-08	2.86943e-07
2.433	3.04913e-07	-4.33040e-08	2.61609e-07	-1.02878e-08	1.65781e-08	6.29030e-09	-3.57185e-07	-5.87552e-07	-9.44737e-07	9.09421e-08	-1.43720e-08	7.65701e-08	-1.74615e-07	8.47585e-09	-1.66139e-07	4.10313e-07	-2.35664e-07	1.74649e-07	3.44774e-07	-1.95163e-08	3.25258e-07	3.15599e-07	-2.35085e-08	2.92091e-07
2.458	3.09652e-07	-4.39772e-08	2.65675e-07	-1.02697e-08	1.65489e-08	6.27924e-09	-3.58893e-07	-5.91607e-07	-9.50500e-07	9.26484e-08	-1.46416e-08	7.80068e-08	-1.74281e-07	8.45964e-09	-1.65821e-07	4.13936e-07	-2.37745e-07	1.76191e-07	3.47778e-07	-1.96864e-08	3.28092e-07	3.21203e-07	-2.39259e-08	2.97277e-07
2.482	3.14423e-07	-4.46546e-08	2.69768e-07	-1.02499e-08	1.65171e-08	6.26717e-09	-3.60585e-07	-5.95654e-07	-9.56239e-07	9.43690e-08	-1.49136e-08	7.94555e-08	-1.73924e-07	8.44232e-09	-1.65481e-07	4.17565e-07	-2.39829e-07	1.77736e-07	3.50787e-07	-1.98567e-08	3.30930e-07	3.26846e-07	-2.43462e-08	3.02499e-07
2.507	3.19223e-07	-4.53364e-08	2.73887e-07	-1.02286e-08	1.64827e-08	6.25410e-09	-3.62262e-07	-5.99694e-07	-9.61956e-07	9.61040e-08	-1.51877e-08	8.09163e-08	-1.73545e-07	8.42391e-09	-1.65121e-07	4.21199e-07	-2.41916e-07	1.79282e-07	3.53800e-07	-2.00273e-08	3.33773e-07	3.32529e-07	-2.47696e-08	3.07759e-07
2.531	3.24053e-07	-4.60224e-08	2.78031e-07	-1.02056e-08	1.64456e-08	6.24003e-09	-3.63923e-07	-6.03727e-07	-9.67650e-07	9.78533e-08	-1.54642e-08	8.23891e-08	-1.73143e-07	8.40441e-09	-1.64738e-07	4.24837e-07	-2.44006e-07	1.80831e-07	3.56819e-07	-2.01981e-08	3.36620e-07	3.38252e-07	-2.51958e-08	3.13056e-07
2.556	3.28914e-07	-4.67127e-08	2.82201e-07	-1.01809e-08	1.64059e-08	6.22496e-09	-3.65569e-07	-6.07751e-07	-9.73321e-07	9.96168e-08	-1.57429e-08	8.38739e-08	-1.72718e-07	8.38381e-09	-1.64335e-07	4.28480e-07	-2.46098e-07	1.82382e-07	3.59841e-07	-2.03692e-08	3.39472e-07	3.44014e-07	-2.56251e-08	3.18389e-07
2.580	3.33804e-07	-4.74072e-08	2.86397e-07	-1.01546e-08	1.63635e-08	6.20888e-09	-3.67200e-07	-6.11768e-07	-9.78968e-07	1.01395e-07	-1.60238e-08	8.53707e-08	-1.72272e-07	8.36213e-09	-1.63910e-07	4.32128e-07	-2.48193e-07	1.83934e-07	3.62869e-07	-2.05406e-08	3.42328e-07	3.49815e-07	-2.60572e-08	3.23758e-07
2.605	3.38724e-07	-4.81059e-08	2.90618e-07	-1.01266e-08	1.63184e-08	6.19178e-09	-3.68814e-07	-6.15777e-07	-9.84591e-07	1.03187e-07	-1.63070e-08	8.68795e-08	-1.71803e-07	8.33936e-09	-1.63463e-07	4.35780e-07	-2.50291e-07	1.85489e-07	3.65900e-07	-2.07122e-08	3.45188e-07	3.55656e-07	-2.64923e-08	3.29164e-07
2.630	3.43673e-07	-4.88088e-08	2.94864e-07	-1.00970e-08	1.62707e-08	6.17368e-09	-3.70413e-07	-6.19778e-07	-9.90191e-07	1.04993e-07	-1.65925e-08	8.84002e-08	-1.71311e-07	8.31551e-09	-1.62996e-07	4.39436e-07	-2.52391e-07	1.87045e-07	3.68936e-07	-2.08841e-08	3.48052e-07	3.61536e-07	-2.69302e-08	3.34605e-07
2.654	3.48651e-07	-4.95158e-08	2.99136e-07	-1.00658e-08	1.62203e-08	6.15455e-09	-3.71996e-07	-6.23771e-07	-9.95767e-07	1.06813e-07	-1.68801e-08	8.99329e-08	-1.70798e-07	8.29058e-09	-1.62507e-07	4.43097e-07	-2.54494e-07	1.88603e-07	3.71977e-07	-2.10562e-08	3.50920e-07	3.67454e-07	-2.73711e-08	3.40083e-07
2.679	3.53659e-07	-5.02270e-08	3.03432e-07	-1.00328e-08	1.61672e-08	6.13442e-09	-3.73564e-07	-6.27756e-07	-1.00132e-06	1.08647e-07	-1.71700e-08	9.14773e-08	-1.70262e-07	8.26457e-09	-1.61997e-07	4.46762e-07	-2.56599e-07	1.90163e-07	3.75021e-07	-2.12285e-08	3.53793e-07	3.73411e-07	-2.78148e-08	3.45596e-07
2.703	3.58696e-07	-5.09424e-08	3.07754e-07	-9.99823e-09	1.61115e-08	6.11326e-09	-3.75115e-07	-6.31732e-07	-1.00685e-06	1.10496e-07	-1.74621e-08	9.30337e-08	-1.69704e-07	8.23748e-09	-1.61466e-07	4.50431e-07	-2.58706e-07	1.91725e-07	3.78070e-07	-2.14011e-08	3.56669e-07	3.79406e-07	-2.82613e-08	3.51144e-07
2.728	3.63762e-07	-5.16618e-08	3.12100e-07	-9.96195e-09	1.60530e-08	6.09108e-09	-3.76650e-07	-6.35700e-07	-1.01235e-06	1.12358e-07	-1.77565e-08	9.46018e-08	-1.69124e-07	8.20932e-09	-1.60914e-07	4.54104e-07	-2.60815e-07	1.93288e-07	3.81122e-07	-2.15739e-08	3.59548e-07	3.85439e-07	-2.87107e-08	3.56728e-07
2.753	3.68856e-07	-5.23853e-08	3.16471e-07	-9.92401e-09	1.59919e-08	6.06788e-09	-3.78170e-07	-6.39660e-07	-1.01783e-06	1.14235e-07	-1.80530e-08	9.61818e-08	-1.68521e-07	8.18009e-09	-1.60341e-07	4.57780e-07	-2.62927e-07	1.94853e-07	3.84178e-07	-2.17469e-08	3.62432e-07	3.91510e-07	-2.91630e-08	3.62347e-07
2.777	3.73979e-07	-5.31128e-08	3.20866e-07	-9.88438e-09	1.59280e-08	6.04365e-09	-3.79674e-07	-6.43611e-07	-1.02328e-06	1.16125e-07	-1.83518e-08	9.77734e-08	-1.67897e-07	8.14979e-09	-1.59748e-07	4.61461e-07	-2.65041e-07	1.96420e-07	3.87238e-07	-2.19201e-08	3.65318e-07	3.97618e-07	-2.96180e-08	3.68000e-07
2.802	3.79130e-07	-5.38444e-08	3.25285e-07	-9.84308e-09	1.58615e-08	6.01839e-09	-3.81161e-07	-6.47553e-07	-1.02871e-06	1.18030e-07	-1.86527e-08	9.93768e-08	-1.67251e-07	8.11843e-09	-1.59133e-07	4.65145e-07	-2.67157e-07	1.97988e-07	3.90302e-07	-2.20935e-08	3.68209e-07	4.03764e-07	-3.00758e-08	3.73689e-07
2.826	3.84309e-07	-5.45800e-08	3.29729e-07	-9.80009e-09	1.57922e-08	5.99211e-09	-3.82632e-07	-6.51487e-07	-1.03412e-06	1.19948e-07	-1.89559e-08	1.00992e-07	-1.66583e-07	8.08601e-09	-1.58497e-07	4.68833e-07	-2.69275e-07	1.99558e-07	3.93370e-07	-2.22671e-08	3.71103e-07	4.09948e-07	-3.05364e-08	3.79411e-07
2.851	3.89517e-07	-5.53196e-08	3.34197e-07	-9.75541e-09	1.57202e-08	5.96479e-09	-3.84088e-07	-6.55412e-07	-1.03950e-06	1.21880e-07	-1.92612e-08	1.02619e-07	-1.65894e-07	8.05253e-09	-1.57841e-07	4.72524e-07	-2.71395e-07	2.01129e-07	3.96441e-07	-2.24410e-08	3.74000e-07	4.16168e-07	-3.09997e-08	3.85168e-07
2.875	3.94752e-07	-5.60631e-08	3.38689e-07	-9.70905e-09	1.56455e-08	5.93644e-09	-3.85527e-07	-6.59328e-07	-1.04485e-06	1.23826e-07	-1.95687e-08	1.04257e-07	-1.65182e-07	8.01799e-09	-1.57164e-07	4.76218e-07	-2.73517e-07	2.02701e-07	3.99515e-07	-2.26150e-08	3.76900e-07	4.22425e-07	-3.14658e-08	3.90959e-07
2.900	4.00015e-07	-5.68105e-08	3.43204e-07	-9.66099e-09	1.55680e-08	5.90706e-09	-3.86950e-07	-6.63234e-07	-1.05018e-06	1.25785e-07	-1.98784e-08	1.05907e-07	-1.64449e-07	7.98241e-09	-1.56467e-07	4.79916e-07	-2.75641e-07	2.04275e-07	4.02592e-07	-2.27892e-08	3.79803e-07	4.28719e-07	-3.19346e-08	3.96784e-07
2.925	4.05306e-07	-5.75619e-08	3.47744e-07	-9.61123e-09	1.54879e-08	5.87664e-09	-3.88356e-07	-6.67132e-07	-1.05549e-06	1.27759e-07	-2.01903e-08	1.07568e-07	-1.63694e-07	7.94577e-09	-1.55748e-07	4.83617e-07	-2.77766e-07	2.05850e-07	4.05673e-07	-2.29636e-08	3.82710e-07	4.35049e-07	-3.24061e-08	4.02642e-07
2.949	4.10623e-07	-5.83172e-08	3.52306e-07	-9.55978e-09	1.54050e-08	5.84518e-09	-3.89746e-07	-6.71020e-07	-1.06077e-06	1.29746e-07	-2.05043e-08	1.09241e-07	-1.62918e-07	7.90809e-09	-1.55010e-07	4.87321e-07	-2.79894e-07	2.07427e-07	4.08757e-07	-2.31382e-08	3.85619e-07	4.41415e-07	-3.28803e-08	4.08534e-07
2.974	4.15969e-07	-5.90763e-08	3.56892e-07	-9.50663e-09	1.53193e-08	5.81268e-09	-3.91120e-07	-6.74899e-07	-1.06602e-06	1.31746e-07	-2.08204e-08	1.10926e-07	-1.62120e-07	7.86937e-09	-1.54251e-07	4.91027e-07	-2.82023e-07	2.09005e-07	4.11844e-07	-2.33129e-08	3.88531e-07	4.47817e-07	-3.33572e-08	4.14459e-07
2.998	4.21341e-07	-5.98393e-08	3.61502e-07	-9.45177e-09	1.52309e-08	5.77914e-09	-3.92478e-07	-6.78769e-07	-1.07125e-06	1.33760e-07	-2.11388e-08	1.12622e-07	-1.61301e-07	7.82961e-09	-1.53472e-07	4.94737e-07	-2.84153e-07	2.10584e-07	4.14934e-07	-2.34878e-08	3.91446e-07	4.54254e-07	-3.38367e-08	4.20418e-07
3.023	4.26740e-07	-6.06060e-08	3.66134e-07	-9.39521e-09	1.51398e-08	5.74455e-09	-3.93819e-07	-6.82629e-07	-1.07645e-06	1.35788e-07	-2.14592e-08	1.14329e-07	-1.60461e-07	7.78882e-09	-1.52672e-07	4.98449e-07	-2.86285e-07	2.12164e-07	4.18026e-07	-2.36629e-08	3.94363e-07	4.60727e-07	-3.43189e-08	4.26409e-07
3.047	4.32166e-07	-6.13766e-08	3.70789e-07	-9.33693e-09	1.50459e-08	5.70892e-09	-3.95143e-07	-6.86479e-07	-1.08162e-06	1.37829e-07	-2.17818e-08	1.16048e-07	-1.59599e-07	7.74700e-09	-1.51852e-07	5.02164e-07	-2.88419e-07	2.13745e-07	4.21121e-07	-2.38381e-08	3.97283e-07	4.67236e-07	-3.48037e-08	4.32432e-07
3.072	4.37618e-07	-6.21509e-08	3.75467e-07	-9.27695e-09	1.49492e-08	5.67224e-09	-3.96452e-07	-6.90320e-07	-1.08677e-06	1.39884e-07	-2.21065e-08	1.17778e-07	-1.58716e-07	7.70415e-09	-1.51012e-07	5.05881e-07	-2.90554e-07	2.15327e-07	4.24219e-07	-2.40134e-08	4.00206e-07	4.73779e-07	-3.52911e-08	4.38488e-07
3.097	4.43096e-07	-6.29290e-08	3.80167e-07	-9.21525e-09	1.48498e-08	5.63452e-09	-3.97743e-07	-6.94151e-07	-1.09189e-06	1.41952e-07	-2.24333e-08	1.19519e-07	-1.57813e-07	7.66028e-09	-1.50152e-07	5.09601e-07	-2.92691e-07	2.16911e-07	4.27320e-07	-2.41889e-08	4.03131e-07	4.80357e-07	-3.57811e-08	4.44576e-07
3.121	4.48601e-07	-6.37108e-08	3.84890e-07	-9.15183e-09	1.47476e-08	5.59574e-09	-3.99018e-07	-6.97971e-07	-1.09699e-06	1.44034e-07	-2.27623e-08	1.21271e-07	-1.56888e-07	7.61539e-09	-1.49272e-07	5.13323e-07	-2.94828e-07	2.18495e-07	4.30422e-07	-2.43646e-08	4.06058e-07	4.86970e-07	-3.62736e-08	4.50696e-07
3.146	4.54132e-07	-6.44963e-08	3.89636e-07	-9.08669e-09	1.46426e-08	5.55592e-09	-4.00276e-07	-7.01782e-07	-1.10206e-06	1.46128e-07	-2.30933e-08	1.23035e-07	-1.55942e-07	7.56948e-09	-1.48373e-07	5.17048e-07	-2.96967e-07	2.20080e-07	4.33527e-07	-2.45403e-08	4.08987e-07	4.93616e-07	-3.67687e-08	4.56848e-07
3.170	4.59688e-07	-6.52854e-08	3.94403e-07	-9.01984e-09	1.45349e-08	5.51504e-09	-4.01518e-07	-7.05583e-07	-1.10710e-06	1.48236e-07	-2.34265e-08	1.24810e-07	-1.54976e-07	7.52257e-09	-1.47453e-07	5.20774e-07	-2.99108e-07	2.21666e-07	4.36634e-07	-2.47162e-08	4.11918e-07	5.00297e-07	-3.72664e-08	4.63031e-07
3.195	4.65271e-07	-6.60782e-08	3.99192e-07	-8.95126e-09	1.44244e-08	5.47311e-09	-4.02743e-07	-7.09374e-07	-1.11212e-06	1.50358e-07	-2.37617e-08	1.26596e-07	-1.53988e-07	7.47464e-09	-1.46514e-07	5.24502e-07	-3.01249e-07	2.23253e-07	4.39743e-07	-2.48922e-08	4.14851e-07	5.07012e-07	-3.77666e-08	4.69246e-07
3.219	4.70878e-07	-6.68746e-08	4.04004e-07	-8.88095e-09	1.43111e-08	5.43012e-09	-4.03951e-07	-7.13154e-07	-1.11711e-06	1.52492e-07	-2.40990e-08	1.28393e-07	-1.52980e-07	7.42572e-09	-1.45555e-07	5.28233e-07	-3.03391e-07	2.24841e-07	4.42855e-07	-2.50683e-08	4.17786e-07	5.13760e-07	-3.82692e-08	4.75491e-07
3.244	4.76511e-07	-6.76746e-08	4.08836e-07	-8.80892e-09	1.41950e-08	5.38607e-09	-4.05143e-07	-7.16924e-07	-1.12207e-06	1.54639e-07	-2.44384e-08	1.30201e-07	-1.51952e-07	7.37580e-09	-1.44576e-07	5.31965e-07	-3.05535e-07	2.26430e-07	4.45968e-07	-2.52445e-08	4.20723e-07	5.20542e-07	-3.87744e-08	4.81768e-07
3.269	4.82169e-07	-6.84782e-08	4.13691e-07	-8.73515e-09	1.40761e-08	5.34097e-09	-4.06318e-07	-7.20683e-07	-1.12700e-06	1.56800e-07	-2.47798e-08	1.32020e-07	-1.50903e-07	7.32488e-09	-1.43578e-07	5.35698e-07	-3.07679e-07	2.28019e-07	4.49082e-07	-2.54208e-08	4.23662e-07	5.27357e-07	-3.92820e-08	4.88075e-07
3.293	4.87852e-07	-6.92852e-08	4.18567e-07	-8.65966e-09	1.39545e-08	5.29481e-09	-4.07476e-07	-7.24432e-07	-1.13191e-06	1.58973e-07	-2.51233e-08	1.33850e-07	-1.49834e-07	7.27297e-09	-1.42561e-07	5.39433e-07	-3.09825e-07	2.29609e-07	4.52199e-07	-2.55972e-08	4.26601e-07	5.34204e-07	-3.97921e-08	4.94412e-07
3.318	4.93560e-07	-7.00958e-08	4.23464e-07	-8.58243e-09	1.38300e-08	5.24759e-09	-4.08617e-07	-7.28170e-07	-1.13679e-06	1.61160e-07	-2.54688e-08	1.35691e-07	-1.48744e-07	7.22008e-09	-1.41524e-07	5.43170e-07	-3.11971e-07	2.31199e-07	4.55317e-07	-2.57737e-08	4.29543e-07	5.41085e-07	-4.03046e-08	5.00780e-07
3.342	4.99292e-07	-7.09099e-08	4.28382e-07	-8.50347e-09	1.37028e-08	5.19931e-09	-4.09741e-07	-7.31898e-07	-1.14164e-06	1.63359e-07	-2.58164e-08	1.37543e-07	-1.47634e-07	7.16621e-09	-1.40468e-07	5.46908e-07	-3.14118e-07	2.32790e-07	4.58436e-07	-2.59503e-08	4.32485e-07	5.47997e-07	-4.08195e-08	5.07178e-07
3.367	5.05048e-07	-7.17275e-08	4.33321e-07	-8.42276e-09	1.35727e-08	5.14997e-09	-4.10848e-07	-7.35614e-07	-1.14646e-06	1.65571e-07	-2.61660e-08	1.39405e-07	-1.46504e-07	7.11136e-09	-1.39393e-07	5.50647e-07	-3.16266e-07	2.34382e-07	4.61556e-07	-2.61269e-08	4.35429e-07	5.54942e-07	-4.13368e-08	5.13605e-07
3.391	5.10829e-07	-7.25484e-08	4.38280e-07	-8.34032e-09	1.34399e-08	5.09956e-09	-4.11938e-07	-7.39320e-07	-1.15126e-06	1.67796e-07	-2.65176e-08	1.41279e-07	-1.45354e-07	7.05555e-09	-1.38299e-07	5.54388e-07	-3.18414e-07	2.35974e-07	4.64678e-07	-2.63036e-08	4.38374e-07	5.61918e-07	-4.18564e-08	5.20062e-07
3.416	5.16633e-07	-7.33728e-08	4.43260e-07	-8.25614e-09	1.33042e-08	5.04809e-09	-4.13012e-07	-7.43014e-07	-1.15603e-06	1.70034e-07	-2.68712e-08	1.43163e-07	-1.44184e-07	6.99876e-09	-1.37186e-07	5.58129e-07	-3.20563e-07	2.37567e-07	4.67801e-07	-2.64804e-08	4.41320e-07	5.68926e-07	-4.23785e-08	5.26548e-07
3.441	5.22462e-07	-7.42006e-08	4.48261e-07	-8.17022e-09	1.31658e-08	4.99555e-09	-4.14068e-07	-7.46698e-07	-1.16077e-06	1.72285e-07	-2.72269e-08	1.45058e-07	-1.42995e-07	6.94102e-09	-1.36054e-07	5.61872e-07	-3.22712e-07	2.39160e-07	4.70925e-07	-2.66572e-08	4.44267e-07	5.75966e-07	-4.29028e-08	5.33063e-07
3.465	5.28314e-07	-7.50317e-08	4.53282e-07	-8.08255e-09	1.30245e-08	4.94195e-09	-4.15107e-07	-7.50370e-07	-1.16548e-06	1.74548e-07	-2.75845e-08	1.46963e-07	-1.41785e-07	6.88231e-09	-1.34903e-07	5.65615e-07	-3.24862e-07	2.40753e-07	4.74049e-07	-2.68341e-08	4.47215e-07	5.83037e-07	-4.34295e-08	5.39607e-07
3.490	5.34189e-07	-7.58661e-08	4.58323e-07	-7.99314e-09	1.28804e-08	4.88728e-09	-4.16130e-07	-7.54031e-07	-1.17016e-06	1.76823e-07	-2.79441e-08	1.48879e-07	-1.40556e-07	6.82266e-09	-1.33734e-07	5.69359e-07	-3.27013e-07	2.42346e-07	4.77174e-07	-2.70110e-08	4.50163e-07	5.90138e-07	-4.39585e-08	5.46180e-07
3.514	5.40087e-07	-7.67038e-08	4.63384e-07	-7.90198e-09	1.27335e-08	4.83154e-09	-4.17135e-07	-7.57681e-07	-1.17482e-06	1.79111e-07	-2.83057e-08	1.50805e-07	-1.39308e-07	6.76206e-09	-1.32546e-07	5.73104e-07	-3.29163e-07	2.43940e-07	4.80300e-07	-2.71880e-08	4.53112e-07	5.97270e-07	-4.44898e-08	5.52781e-07
3.539	5.46009e-07	-7.75448e-08	4.68464e-07	-7.80907e-09	1.25838e-08	4.77473e-09	-4.18123e-07	-7.61319e-07	-1.17944e-06	1.81412e-07	-2.86693e-08	1.52742e-07	-1.38040e-07	6.70052e-09	-1.31340e-07	5.76849e-07	-3.31314e-07	2.45534e-07	4.83427e-07	-2.73649e-08	4.56062e-07	6.04433e-07	-4.50233e-08	5.59410e-07
3.564	5.51953e-07	-7.83890e-08	4.73564e-07	-7.71441e-09	1.24313e-08	4.71686e-09	-4.19094e-07	-7.64946e-07	-1.18404e-06	1.83724e-07	-2.90348e-08	1.54690e-07	-1.36753e-07	6.63804e-09	-1.30115e-07	5.80594e-07	-3.33466e-07	2.47129e-07	4.86553e-07	-2.75419e-08	4.59012e-07	6.11626e-07	-4.55591e-08	5.66067e-07
3.588	5.57920e-07	-7.92364e-08	4.78684e-07	-7.61800e-09	1.22759e-08	4.65791e-09	-4.20048e-07	-7.68561e-07	-1.18861e-06	1.86050e-07	-2.94023e-08	1.56647e-07	-1.35447e-07	6.57463e-09	-1.28872e-07	5.84340e-07	-3.35617e-07	2.48723e-07	4.89680e-07	-2.77189e-08	4.61962e-07	6.18848e-07	-4.60970e-08	5.72751e-07
3.613	5.63910e-07	-8.00871e-08	4.83823e-07	-7.51984e-09	1.21177e-08	4.59789e-09	-4.20984e-07	-7.72164e-07	-1.19315e-06	1.88387e-07	-2.97717e-08	1.58615e-07	-1.34121e-07	6.51029e-09	-1.27611e-07	5.88086e-07	-3.37768e-07	2.50318e-07	4.92808e-07	-2.78959e-08	4.64912e-07	6.26100e-07	-4.66372e-08	5.79463e-07
3.637	5.69921e-07	-8.09408e-08	4.88981e-07	-7.41993e-09	1.19567e-08	4.53680e-09	-4.21904e-07	-7.75755e-07	-1.19766e-06	1.90737e-07	-3.01430e-08	1.60594e-07	-1.32777e-07	6.44504e-09	-1.26332e-07	5.91832e-07	-3.39920e-07	2.51912e-07	4.95935e-07	-2.80730e-08	4.67862e-07	6.33382e-07	-4.71796e-08	5.86202e-07
3.662	5.75955e-07	-8.17977e-08	4.94157e-07	-7.31826e-09	1.17929e-08	4.47463e-09	-4.22806e-07	-7.79335e-07	-1.20214e-06	1.93099e-07	-3.05162e-08	1.62582e-07	-1.31414e-07	6.37887e-09	-1.25035e-07	5.95578e-07	-3.42072e-07	2.53507e-07	4.99062e-07	-2.82500e-08	4.70812e-07	6.40692e-07	-4.77242e-08	5.92968e-07
3.686	5.82011e-07	-8.26578e-08	4.99353e-07	-7.21483e-09	1.16262e-08	4.41140e-09	-4.23691e-07	-7.82902e-07	-1.20659e-06	1.95472e-07	-3.08914e-08	1.64581e-07	-1.30032e-07	6.31179e-09	-1.23720e-07	5.99324e-07	-3.44223e-07	2.55101e-07	5.02189e-07	-2.84270e-08	4.73762e-07	6.48031e-07	-4.82709e-08	5.99760e-07
3.711	5.88088e-07	-8.35208e-08	5.04567e-07	-7.10965e-09	1.14567e-08	4.34708e-09	-4.24559e-07	-7.86458e-07	-1.21102e-06	1.97858e-07	-3.12684e-08	1.66590e-07	-1.28631e-07	6.24380e-09	-1.22387e-07	6.03070e-07	-3.46375e-07	2.56696e-07	5.05315e-07	-2.86040e-08	4.76711e-07	6.55399e-07	-4.88197e-08	6.06579e-07
3.736	5.94186e-07	-8.43870e-08	5.09799e-07	-7.00271e-09	1.12844e-08	4.28170e-09	-4.25409e-07	-7.90001e-07	-1.21541e-06	2.00256e-07	-3.16474e-08	1.68609e-07	-1.27212e-07	6.17492e-09	-1.21037e-07	6.06816e-07	-3.48526e-07	2.58290e-07	5.08441e-07	-2.87809e-08	4.79660e-07	6.62795e-07	-4.93706e-08	6.13425e-07
3.760	6.00306e-07	-8.52561e-08	5.15050e-07	-6.89401e-09	1.11092e-08	4.21523e-09	-4.26243e-07	-7.93532e-07	-1.21977e-06	2.02666e-07	-3.20282e-08	1.70638e-07	-1.25775e-07	6.10514e-09	-1.19669e-07	6.10561e-07	-3.50677e-07	2.59884e-07	5.11567e-07	-2.89578e-08	4.82609e-07	6.70219e-07	-4.99236e-08	6.20296e-07
3.785	6.06447e-07	-8.61282e-08	5.20319e-07	-6.78354e-09	1.09312e-08	4.14769e-09	-4.27058e-07	-7.97051e-07	-1.22411e-06	2.05087e-07	-3.24109e-08	1.72676e-07	-1.24319e-07	6.03447e-09	-1.18284e-07	6.14305e-07	-3.52827e-07	2.61478e-07	5.14691e-07	-2.91347e-08	4.85557e-07	6.77671e-07	-5.04787e-08	6.27193e-07
3.809	6.12608e-07	-8.70033e-08	5.25605e-07	-6.67132e-09	1.07504e-08	4.07908e-09	-4.27857e-07	-8.00558e-07	-1.22841e-06	2.07521e-07	-3.27954e-08	1.74725e-07	-1.22845e-07	5.96293e-09	-1.16882e-07	6.18049e-07	-3.54978e-07	2.63071e-07	5.17815e-07	-2.93115e-08	4.88504e-07	6.85151e-07	-5.10358e-08	6.34115e-07
3.834	6.18791e-07	-8.78813e-08	5.30909e-07	-6.55734e-09	1.05667e-08	4.00938e-09	-4.28638e-07	-8.04051e-07	-1.23269e-06	2.09966e-07	-3.31818e-08	1.76784e-07	-1.21353e-07	5.89050e-09	-1.15462e-07	6.21792e-07	-3.57128e-07	2.64665e-07	5.20938e-07	-2.94883e-08	4.91450e-07	6.92657e-07	-5.15950e-08	6.41062e-07
3.858	6.24993e-07	-8.87622e-08	5.36231e-07	-6.44159e-09	1.03802e-08	3.93861e-09	-4.29402e-07	-8.07533e-07	-1.23693e-06	2.12422e-07	-3.35700e-08	1.78852e-07	-1.19843e-07	5.81721e-09	-1.14026e-07	6.25534e-07	-3.59277e-07	2.66257e-07	5.24060e-07	-2.96650e-08	4.94395e-07	7.00191e-07	-5.21562e-08	6.48035e-07
3.883	6.31216e-07	-8.96460e-08	5.41570e-07	-6.32408e-09	1.01908e-08	3.86676e-09	-4.30148e-07	-8.11001e-07	-1.24115e-06	2.14890e-07	-3.39601e-08	1.80930e-07	-1.18315e-07	5.74305e-09	-1.12572e-07	6.29276e-07	-3.61426e-07	2.67850e-07	5.27181e-07	-2.98417e-08	4.97339e-07	7.07751e-07	-5.27193e-08	6.55032e-07
3.908	6.37459e-07	-9.05326e-08	5.46926e-07	-6.20481e-09	9.99865e-09	3.79384e-09	-4.30877e-07	-8.14457e-07	-1.24533e-06	2.17370e-07	-3.43519e-08	1.83018e-07	-1.16770e-07	5.66804e-09	-1.11102e-07	6.33016e-07	-3.63574e-07	2.69442e-07	5.30300e-07	-3.00182e-08	5.00282e-07	7.15338e-07	-5.32844e-08	6.62054e-07
3.932	6.43722e-07	-9.14220e-08	5.52300e-07	-6.08377e-09	9.80360e-09	3.71983e-09	-4.31589e-07	-8.17901e-07	-1.24949e-06	2.19861e-07	-3.47456e-08	1.85115e-07	-1.15207e-07	5.59217e-09	-1.09615e-07	6.36755e-07	-3.65722e-07	2.71034e-07	5.33418e-07	-3.01947e-08	5.03223e-07	7.22951e-07	-5.38515e-08	6.69099e-07
3.957	6.50004e-07	-9.23142e-08	5.57690e-07	-5.96097e-09	9.60571e-09	3.64474e-09	-4.32283e-07	-8.21331e-07	-1.25361e-06	2.22363e-07	-3.51410e-08	1.87222e-07	-1.13626e-07	5.51546e-09	-1.08111e-07	6.40493e-07	-3.67869e-07	2.72625e-07	5.36534e-07	-3.03711e-08	5.06163e-07	7.30590e-07	-5.44205e-08	6.76169e-07
3.981	6.56305e-07	-9.32092e-08	5.63096e-07	-5.83640e-09	9.40498e-09	3.56858e-09	-4.32960e-07	-8.24748e-07	-1.25771e-06	2.24877e-07	-3.55383e-08	1.89339e-07	-1.12029e-07	5.43791e-09	-1.06591e-07	6.44230e-07	-3.70015e-07	2.74215e-07	5.39648e-07	-3.05474e-08	5.09101e-07	7.38254e-07	-5.49914e-08	6.83263e-07
4.006	6.62626e-07	-9.41068e-08	5.68519e-07	-5.71006e-09	9.20139e-09	3.49133e-09	-4.33619e-07	-8.28152e-07	-1.26177e-06	2.27402e-07	-3.59373e-08	1.91464e-07	-1.10414e-07	5.35952e-09	-1.05054e-07	6.47965e-07	-3.72160e-07	2.75805e-07	5.42761e-07	-3.07236e-08	5.12037e-07	7.45944e-07	-5.55642e-08	6.90379e-07
4.030	6.68966e-07	-9.50072e-08	5.73958e-07	-5.58196e-09	8.99496e-09	3.41300e-09	-4.34261e-07	-8.31543e-07	-1.26580e-06	2.29938e-07	-3.63381e-08	1.93600e-07	-1.08782e-07	5.28031e-09	-1.03502e-07	6.51698e-07	-3.74304e-07	2.77394e-07	5.45872e-07	-3.08997e-08	5.14972e-07	7.53658e-07	-5.61389e-08	6.97519e-07
4.055	6.75324e-07	-9.59102e-08	5.79414e-07	-5.45209e-09	8.78569e-09	3.33360e-09	-4.34885e-07	-8.34921e-07	-1.26981e-06	2.32485e-07	-3.67406e-08	1.95744e-07	-1.07133e-07	5.20027e-09	-1.01933e-07	6.55430e-07	-3.76448e-07	2.78982e-07	5.48980e-07	-3.10757e-08	5.17905e-07	7.61398e-07	-5.67154e-08	7.04682e-07
4.080	6.81701e-07	-9.68159e-08	5.84885e-07	-5.32045e-09	8.57356e-09	3.25311e-09	-4.35492e-07	-8.38286e-07	-1.27378e-06	2.35043e-07	-3.71448e-08	1.97898e-07	-1.05467e-07	5.11943e-09	-1.00348e-07	6.59160e-07	-3.78590e-07	2.80570e-07	5.52087e-07	-3.12515e-08	5.20835e-07	7.69162e-07	-5.72937e-08	7.11868e-07
4.104	6.88096e-07	-9.77241e-08	5.90372e-07	-5.18705e-09	8.35858e-09	3.17154e-09	-4.36082e-07	-8.41637e-07	-1.27772e-06	2.37612e-07	-3.75508e-08	2.00061e-07	-1.03785e-07	5.03777e-09	-9.87474e-08	6.62888e-07	-3.80731e-07	2.82157e-07	5.55191e-07	-3.14272e-08	5.23764e-07	7.76950e-07	-5.78738e-08	7.19076e-07
4.129	6.94509e-07	-9.86350e-08	5.95875e-07	-5.05187e-09	8.14076e-09	3.08889e-09	-4.36653e-07	-8.44975e-07	-1.28163e-06	2.40191e-07	-3.79585e-08	2.02233e-07	-1.02086e-07	4.95531e-09	-9.71311e-08	6.66614e-07	-3.82871e-07	2.83743e-07	5.58292e-07	-3.16028e-08	5.26690e-07	7.84762e-07	-5.84557e-08	7.26306e-07
4.153	7.00941e-07	-9.95483e-08	6.01392e-07	-4.91493e-09	7.92008e-09	3.00516e-09	-4.37208e-07	-8.48299e-07	-1.28551e-06	2.42782e-07	-3.83679e-08	2.04414e-07	-1.00371e-07	4.87206e-09	-9.54992e-08	6.70338e-07	-3.85010e-07	2.85328e-07	5.61391e-07	-3.17782e-08	5.29613e-07	7.92598e-07	-5.90394e-08	7.33558e-07
4.178	7.07390e-07	-1.00464e-07	6.06925e-07	-4.77621e-09	7.69656e-09	2.92034e-09	-4.37745e-07	-8.51610e-07	-1.28935e-06	2.45383e-07	-3.87790e-08	2.06604e-07	-9.86399e-08	4.78801e-09	-9.38519e-08	6.74060e-07	-3.87148e-07	2.86912e-07	5.64487e-07	-3.19535e-08	5.32534e-07	8.00457e-07	-5.96248e-08	7.40832e-07
4.202	7.13856e-07	-1.01383e-07	6.12473e-07	-4.63573e-09	7.47018e-09	2.83445e-09	-4.38264e-07	-8.54907e-07	-1.29317e-06	2.47995e-07	-3.91917e-08	2.08803e-07	-9.68924e-08	4.70319e-09	-9.21892e-08	6.77780e-07	-3.89284e-07	2.88496e-07	5.67581e-07	-3.21286e-08	5.35452e-07	8.08339e-07	-6.02120e-08	7.48127e-07
4.227	7.20339e-07	-1.02303e-07	6.18036e-07	-4.49348e-09	7.24095e-09	2.74747e-09	-4.38766e-07	-8.58190e-07	-1.29696e-06	2.50617e-07	-3.96061e-08	2.11011e-07	-9.51289e-08	4.61759e-09	-9.05113e-08	6.81497e-07	-3.91419e-07	2.90078e-07	5.70671e-07	-3.23035e-08	5.38367e-07	8.16244e-07	-6.08008e-08	7.55444e-07
4.252	7.26840e-07	-1.03227e-07	6.23613e-07	-4.34946e-09	7.00887e-09	2.65941e-09	-4.39250e-07	-8.61459e-07	-1.30071e-06	2.53250e-07	-4.00222e-08	2.13228e-07	-9.33496e-08	4.53122e-09	-8.88184e-08	6.85212e-07	-3.93553e-07	2.91659e-07	5.73758e-07	-3.24782e-08	5.41280e-07	8.24172e-07	-6.13913e-08	7.62781e-07
4.276	7.33357e-07	-1.04152e-07	6.29205e-07	-4.20367e-09	6.77394e-09	2.57027e-09	-4.39717e-07	-8.64715e-07	-1.30443e-06	2.55893e-07	-4.04399e-08	2.15453e-07	-9.15546e-08	4.44409e-09	-8.71105e-08	6.88924e-07	-3.95685e-07	2.93239e-07	5.76842e-07	-3.26528e-08	5.44189e-07	8.32122e-07	-6.19835e-08	7.70138e-07
4.301	7.39891e-07	-1.05080e-07	6.34811e-07	-4.05611e-09	6.53616e-09	2.48005e-09	-4.40166e-07	-8.67957e-07	-1.30812e-06	2.58547e-07	-4.08593e-08	2.17687e-07	-8.97441e-08	4.35621e-09	-8.53879e-08	6.92633e-07	-3.97815e-07	2.94818e-07	5.79922e-07	-3.28272e-08	5.47095e-07	8.40094e-07	-6.25773e-08	7.77517e-07
4.325	7.46441e-07	-1.06010e-07	6.40431e-07	-3.90678e-09	6.29552e-09	2.38874e-09	-4.40598e-07	-8.71184e-07	-1.31178e-06	2.61210e-07	-4.12802e-08	2.19930e-07	-8.79181e-08	4.26758e-09	-8.36506e-08	6.96340e-07	-3.99944e-07	2.96395e-07	5.82999e-07	-3.30013e-08	5.49998e-07	8.48087e-07	-6.31727e-08	7.84915e-07
4.350	7.53008e-07	-1.06943e-07	6.46065e-07	-3.75568e-09	6.05204e-09	2.29635e-09	-4.41012e-07	-8.74397e-07	-1.31541e-06	2.63884e-07	-4.17028e-08	2.22182e-07	-8.60769e-08	4.17820e-09	-8.18987e-08	7.00043e-07	-4.02071e-07	2.97972e-07	5.86072e-07	-3.31753e-08	5.52897e-07	8.56102e-07	-6.37698e-08	7.92333e-07
4.375	7.59590e-07	-1.07878e-07	6.51712e-07	-3.60282e-09	5.80570e-09	2.20289e-09	-4.41408e-07	-8.77597e-07	-1.31900e-06	2.66568e-07	-4.21270e-08	2.24441e-07	-8.42206e-08	4.08810e-09	-8.01325e-08	7.03744e-07	-4.04197e-07	2.99547e-07	5.89142e-07	-3.33491e-08	5.55793e-07	8.64138e-07	-6.43684e-08	7.99770e-07
4.399	7.66188e-07	-1.08815e-07	6.57373e-07	-3.44818e-09	5.55651e-09	2.10834e-09	-4.41787e-07	-8.80781e-07	-1.32257e-06	2.69262e-07	-4.25527e-08	2.26710e-07	-8.23493e-08	3.99726e-09	-7.83520e-08	7.07441e-07	-4.06320e-07	3.01121e-07	5.92207e-07	-3.35226e-08	5.58685e-07	8.72195e-07	-6.49685e-08	8.07227e-07
4.424	7.72801e-07	-1.09754e-07	6.63047e-07	-3.29177e-09	5.30448e-09	2.01270e-09	-4.42149e-07	-8.83952e-07	-1.32610e-06	2.71966e-07	-4.29800e-08	2.28986e-07	-8.04631e-08	3.90571e-09	-7.65574e-08	7.11136e-07	-4.08442e-07	3.02693e-07	5.95268e-07	-3.36959e-08	5.61573e-07	8.80273e-07	-6.55702e-08	8.14702e-07
4.448	7.79430e-07	-1.10695e-07	6.68734e-07	-3.13360e-09	5.04959e-09	1.91599e-09	-4.42492e-07	-8.87108e-07	-1.32960e-06	2.74680e-07	-4.34089e-08	2.31271e-07	-7.85623e-08	3.81344e-09	-7.47489e-08	7.14827e-07	-4.10562e-07	3.04264e-07	5.98325e-07	-3.38689e-08	5.64457e-07	8.88370e-07	-6.61734e-08	8.22197e-07
4.473	7.86073e-07	-1.11639e-07	6.74434e-07	-2.97366e-09	4.79185e-09	1.81820e-09	-4.42819e-07	-8.90250e-07	-1.33307e-06	2.77403e-07	-4.38393e-08	2.33564e-07	-7.66470e-08	3.72047e-09	-7.29265e-08	7.18514e-07	-4.12680e-07	3.05834e-07	6.01378e-07	-3.40417e-08	5.67336e-07	8.96488e-07	-6.67780e-08	8.29710e-07
4.497	7.92732e-07	-1.12585e-07	6.80147e-07	-2.81195e-09	4.53127e-09	1.71932e-09	-4.43128e-07	-8.93377e-07	-1.33650e-06	2.80136e-07	-4.42712e-08	2.35865e-07	-7.47172e-08	3.62680e-09	-7.10904e-08	7.22198e-07	-4.14796e-07	3.07402e-07	6.04426e-07	-3.42143e-08	5.70212e-07	9.04625e-07	-6.73842e-08	8.37241e-07
4.522	7.99405e-07	-1.13532e-07	6.85873e-07	-2.64847e-09	4.26783e-09	1.61936e-09	-4.43419e-07	-8.96489e-07	-1.33991e-06	2.82879e-07	-4.47046e-08	2.38174e-07	-7.27732e-08	3.53244e-09	-6.92408e-08	7.25878e-07	-4.16910e-07	3.08969e-07	6.07470e-07	-3.43865e-08	5.73083e-07	9.12782e-07	-6.79917e-08	8.44790e-07
4.547	8.06092e-07	-1.14482e-07	6.91610e-07	-2.48322e-09	4.00155e-09	1.51833e-09	-4.43692e-07	-8.99587e-07	-1.34328e-06	2.85631e-07	-4.51396e-08	2.40492e-07	-7.08152e-08	3.43739e-09	-6.73778e-08	7.29555e-07	-4.19021e-07	3.10534e-07	6.10509e-07	-3.45586e-08	5.75950e-07	9.20958e-07	-6.86007e-08	8.52357e-07
4.571	8.12794e-07	-1.15434e-07	6.97360e-07	-2.31621e-09	3.73242e-09	1.41621e-09	-4.43948e-07	-9.02670e-07	-1.34662e-06	2.88393e-07	-4.55760e-08	2.42817e-07	-6.88432e-08	3.34167e-09	-6.55015e-08	7.33228e-07	-4.21131e-07	3.12097e-07	6.13543e-07	-3.47303e-08	5.78812e-07	9.29152e-07	-6.92111e-08	8.59941e-07
4.596	8.19509e-07	-1.16388e-07	7.03121e-07	-2.14743e-09	3.46045e-09	1.31302e-09	-4.44187e-07	-9.05738e-07	-1.34993e-06	2.91164e-07	-4.60139e-08	2.45150e-07	-6.68574e-08	3.24528e-09	-6.36121e-08	7.36897e-07	-4.23238e-07	3.13659e-07	6.16572e-07	-3.49017e-08	5.81670e-07	9.37365e-07	-6.98229e-08	8.67542e-07
4.620	8.26238e-07	-1.17343e-07	7.08895e-07	-1.97689e-09	3.18563e-09	1.20874e-09	-4.44408e-07	-9.08792e-07	-1.35320e-06	2.93944e-07	-4.64532e-08	2.47491e-07	-6.48580e-08	3.14823e-09	-6.17098e-08	7.40562e-07	-4.25343e-07	3.15218e-07	6.19595e-07	-3.50729e-08	5.84522e-07	9.45596e-07	-7.04360e-08	8.75160e-07
4.645	8.32980e-07	-1.18301e-07	7.14680e-07	-1.80458e-09	2.90797e-09	1.10338e-09	-4.44612e-07	-9.11830e-07	-1.35644e-06	2.96733e-07	-4.68941e-08	2.49839e-07	-6.28451e-08	3.05053e-09	-5.97946e-08	7.44222e-07	-4.27446e-07	3.16777e-07	6.22613e-07	-3.52438e-08	5.87370e-07	9.53845e-07	-7.10505e-08	8.82795e-07
4.669	8.39736e-07	-1.19260e-07	7.20476e-07	-1.63051e-09	2.62746e-09	9.96951e-10	-4.44797e-07	-9.14853e-07	-1.35965e-06	2.99532e-07	-4.73363e-08	2.52195e-07	-6.08190e-08	2.95217e-09	-5.78668e-08	7.47879e-07	-4.29546e-07	3.18333e-07	6.25626e-07	-3.54143e-08	5.90212e-07	9.62112e-07	-7.16663e-08	8.90446e-07
4.694	8.46504e-07	-1.20221e-07	7.26283e-07	-1.45468e-09	2.34412e-09	8.89439e-10	-4.44966e-07	-9.17862e-07	-1.36283e-06	3.02339e-07	-4.77800e-08	2.54559e-07	-5.87796e-08	2.85318e-09	-5.59264e-08	7.51531e-07	-4.31643e-07	3.19887e-07	6.28634e-07	-3.55845e-08	5.93049e-07	9.70396e-07	-7.22833e-08	8.98113e-07
4.719	8.53286e-07	-1.21185e-07	7.32101e-07	-1.27708e-09	2.05793e-09	7.80849e-10	-4.45117e-07	-9.20855e-07	-1.36597e-06	3.05155e-07	-4.82250e-08	2.56930e-07	-5.67273e-08	2.75356e-09	-5.39737e-08	7.55178e-07	-4.33738e-07	3.21440e-07	6.31635e-07	-3.57544e-08	5.95881e-07	9.78697e-07	-7.29017e-08	9.05796e-07
4.743	8.60079e-07	-1.22149e-07	7.37930e-07	-1.09772e-09	1.76890e-09	6.71182e-10	-4.45250e-07	-9.23832e-07	-1.36908e-06	3.07980e-07	-4.86715e-08	2.59309e-07	-5.46621e-08	2.65332e-09	-5.20087e-08	7.58822e-07	-4.35831e-07	3.22991e-07	6.34631e-07	-3.59240e-08	5.98707e-07	9.87015e-07	-7.35213e-08	9.13494e-07
4.768	8.66885e-07	-1.23116e-07	7.43769e-07	-9.16596e-10	1.47703e-09	5.60438e-10	-4.45366e-07	-9.26795e-07	-1.37216e-06	3.10814e-07	-4.91194e-08	2.61695e-07	-5.25842e-08	2.55245e-09	-5.00317e-08	7.62460e-07	-4.37921e-07	3.24540e-07	6.37620e-07	-3.60932e-08	6.01527e-07	9.95349e-07	-7.41421e-08	9.21207e-07
4.792	8.73703e-07	-1.24084e-07	7.49619e-07	-7.33715e-10	1.18233e-09	4.48618e-10	-4.45465e-07	-9.29742e-07	-1.37521e-06	3.13657e-07	-4.95686e-08	2.64088e-07	-5.04938e-08	2.45098e-09	-4.80428e-08	7.66094e-07	-4.40008e-07	3.26086e-07	6.40604e-07	-3.62621e-08	6.04341e-07	1.00370e-06	-7.47641e-08	9.28936e-07
4.817	8.80533e-07	-1.25054e-07	7.55479e-07	-5.49074e-10	8.84796e-10	3.35723e-10	-4.45545e-07	-9.32674e-07	-1.37822e-06	3.16508e-07	-5.00191e-08	2.66489e-07	-4.83910e-08	2.34891e-09	-4.60421e-08	7.69723e-07	-4.42092e-07	3.27631e-07	6.43581e-07	-3.64306e-08	6.07150e-07	1.01207e-06	-7.53873e-08	9.36679e-07
4.841	8.87375e-07	-1.26026e-07	7.61349e-07	-3.62674e-10	5.84426e-10	2.21752e-10	-4.45609e-07	-9.35590e-07	-1.38120e-06	3.19367e-07	-5.04710e-08	2.68896e-07	-4.62760e-08	2.24625e-09	-4.40297e-08	7.73347e-07	-4.44173e-07	3.29173e-07	6.46551e-07	-3.65988e-08	6.09952e-07	1.02045e-06	-7.60116e-08	9.44436e-07
4.866	8.94227e-07	-1.26999e-07	7.67228e-07	-1.74518e-10	2.81224e-10	1.06706e-10	-4.45655e-07	-9.38491e-07	-1.38415e-06	3.22235e-07	-5.09243e-08	2.71311e-07	-4.41489e-08	2.14300e-09	-4.20059e-08	7.76966e-07	-4.46252e-07	3.30714e-07	6.49515e-07	-3.67666e-08	6.12749e-07	1.02884e-06	-7.66371e-08	9.52208e-07
4.891	9.01091e-07	-1.27974e-07	7.73117e-07	1.53947e-11	-2.48076e-11	-9.41287e-12	-4.45683e-07	-9.41376e-07	-1.38706e-06	3.25112e-07	-5.13788e-08	2.73733e-07	-4.20100e-08	2.03918e-09	-3.99708e-08	7.80580e-07	-4.48328e-07	3.32252e-07	6.52472e-07	-3.69340e-08	6.15538e-07	1.03726e-06	-7.72637e-08	9.59993e-07
4.915	9.07966e-07	-1.28950e-07	7.79016e-07	2.07063e-10	-3.33668e-10	-1.26605e-10	-4.45695e-07	-9.44245e-07	-1.38994e-06	3.27996e-07	-5.18346e-08	2.76161e-07	-3.98594e-08	1.93479e-09	-3.79246e-08	7.84188e-07	-4.50400e-07	3.33788e-07	6.55423e-07	-3.71010e-08	6.18322e-07	1.04568e-06	-7.78914e-08	9.67792e-07
4.940	9.14851e-07	-1.29928e-07	7.84923e-07	4.00484e-10	-6.45354e-10	-2.44870e-10	-4.45688e-07	-9.47099e-07	-1.39279e-06	3.30888e-07	-5.22918e-08	2.78597e-07	-3.76972e-08	1.82983e-09	-3.58673e-08	7.87791e-07	-4.52470e-07	3.35322e-07	6.58366e-07	-3.72676e-08	6.21099e-07	1.05412e-06	-7.85201e-08	9.75604e-07
4.964	9.21747e-07	-1.30907e-07	7.90840e-07	5.95659e-10	-9.59865e-10	-3.64206e-10	-4.45665e-07	-9.49936e-07	-1.39560e-06	3.33789e-07	-5.27501e-08	2.81039e-07	-3.55236e-08	1.72433e-09	-3.37993e-08	7.91389e-07	-4.54536e-07	3.36853e-07	6.61302e-07	-3.74338e-08	6.23868e-07	1.06258e-06	-7.91499e-08	9.83429e-07
4.989	9.28653e-07	-1.31888e-07	7.96765e-07	7.92585e-10	-1.27720e-09	-4.84613e-10	-4.45623e-07	-9.52758e-07	-1.39838e-06	3.36697e-07	-5.32098e-08	2.83488e-07	-3.33388e-08	1.61828e-09	-3.17205e-08	7.94981e-07	-4.56599e-07	3.38382e-07	6.64231e-07	-3.75996e-08	6.26632e-07	1.07105e-06	-7.97807e-08	9.91267e-07
5.014	9.35569e-07	-1.32870e-07	8.02698e-07	9.91261e-10	-1.59735e-09	-6.06091e-10	-4.45565e-07	-9.55564e-07	-1.40113e-06	3.39614e-07	-5.36706e-08	2.85943e-07	-3.11429e-08	1.51169e-09	-2.96312e-08	7.98568e-07	-4.58659e-07	3.39909e-07	6.67152e-07	-3.77649e-08	6.29388e-07	1.07953e-06	-8.04125e-08	9.99117e-07
5.038	9.42494e-07	-1.33854e-07	8.08640e-07	1.19169e-09	-1.92032e-09	-7.28637e-10	-4.45489e-07	-9.58354e-07	-1.40384e-06	3.42538e-07	-5.41327e-08	2.88405e-07	-2.89361e-08	1.40457e-09	-2.75315e-08	8.02149e-07	-4.60716e-07	3.41433e-07	6.70066e-07	-3.79299e-08	6.32136e-07	1.08803e-06	-8.10453e-08	1.00698e-06
5.063	9.49429e-07	-1.34839e-07	8.14590e-07	1.39386e-09	-2.24611e-09	-8.52252e-10	-4.45396e-07	-9.61128e-07	-1.40652e-06	3.45469e-07	-5.45960e-08	2.90873e-07	-2.67186e-08	1.29693e-09	-2.54217e-08	8.05724e-07	-4.62769e-07	3.42955e-07	6.72972e-07	-3.80944e-08	6.34878e-07	1.09653e-06	-8.16791e-08	1.01485e-06
5.087	9.56374e-07	-1.35825e-07	8.20548e-07	1.59778e-09	-2.57471e-09	-9.76935e-10	-4.45285e-07	-9.63886e-07	-1.40917e-06	3.48409e-07	-5.50605e-08	2.93348e-07	-2.44906e-08	1.18878e-09	-2.33018e-08	8.09293e-07	-4.64819e-07	3.44474e-07	6.75870e-07	-3.82584e-08	6.37612e-07	1.10505e-06	-8.23138e-08	1.02274e-06
5.112	9.63327e-07	-1.36813e-07	8.26514e-07	1.80344e-09	-2.90612e-09	-1.10268e-09	-4.45157e-07	-9.66628e-07	-1.41178e-06	3.51355e-07	-5.55262e-08	2.95829e-07	-2.22521e-08	1.08012e-09	-2.11720e-08	8.12857e-07	-4.66866e-07	3.45991e-07	6.78761e-07	-3.84220e-08	6.40339e-07	1.11359e-06	-8.29494e-08	1.03064e-06
5.136	9.70289e-07	-1.37801e-07	8.32487e-07	2.01084e-09	-3.24034e-09	-1.22950e-09	-4.45012e-07	-9.69353e-07	-1.41437e-06	3.54309e-07	-5.59931e-08	2.98316e-07	-2.00034e-08	9.70973e-10	-1.90325e-08	8.16414e-07	-4.68909e-07	3.47505e-07	6.81642e-07	-3.85852e-08	6.43057e-07	1.12213e-06	-8.35858e-08	1.03855e-06
5.161	9.77259e-07	-1.38791e-07	8.38468e-07	2.21999e-09	-3.57737e-09	-1.35738e-09	-4.44850e-07	-9.72062e-07	-1.41691e-06	3.57271e-07	-5.64610e-08	3.00809e-07	-1.77447e-08	8.61334e-10	-1.68834e-08	8.19964e-07	-4.70948e-07	3.49016e-07	6.84516e-07	-3.87478e-08	6.45768e-07	1.13069e-06	-8.42232e-08	1.04646e-06
5.186	9.84238e-07	-1.39782e-07	8.44455e-07	2.43088e-09	-3.91720e-09	-1.48632e-09	-4.44670e-07	-9.74755e-07	-1.41942e-06	3.60239e-07	-5.69302e-08	3.03309e-07	-1.54761e-08	7.51215e-10	-1.47249e-08	8.23509e-07	-4.72984e-07	3.50525e-07	6.87381e-07	-3.89100e-08	6.48471e-07	1.13925e-06	-8.48614e-08	1.05439e-06
5.210	9.91224e-07	-1.40775e-07	8.50450e-07	2.64350e-09	-4.25983e-09	-1.61633e-09	-4.44473e-07	-9.77432e-07	-1.42190e-06	3.63215e-07	-5.74004e-08	3.05814e-07	-1.31978e-08	6.40624e-10	-1.25571e-08	8.27047e-07	-4.75016e-07	3.52031e-07	6.90238e-07	-3.90717e-08	6.51166e-07	1.14783e-06	-8.55004e-08	1.06233e-06
5.235	9.98219e-07	-1.41768e-07	8.56451e-07	2.85786e-09	-4.60525e-09	-1.74739e-09	-4.44259e-07	-9.80092e-07	-1.42435e-06	3.66197e-07	-5.78718e-08	3.08325e-07	-1.09099e-08	5.29570e-10	-1.03803e-08	8.30579e-07	-4.77045e-07	3.53534e-07	6.93085e-07	-3.92329e-08	6.53853e-07	1.15642e-06	-8.61402e-08	1.07028e-06
5.259	1.00522e-06	-1.42763e-07	8.62458e-07	3.07395e-09	-4.95348e-09	-1.87952e-09	-4.44027e-07	-9.82735e-07	-1.42676e-06	3.69187e-07	-5.83442e-08	3.10842e-07	-8.61267e-09	4.18062e-10	-8.19461e-09	8.34104e-07	-4.79069e-07	3.55035e-07	6.95924e-07	-3.93936e-08	6.56531e-07	1.16502e-06	-8.67807e-08	1.07824e-06
5.284	1.01223e-06	-1.43758e-07	8.68472e-07	3.29178e-09	-5.30449e-09	-2.01271e-09	-4.43778e-07	-9.85362e-07	-1.42914e-06	3.72183e-07	-5.88177e-08	3.13365e-07	-6.30624e-09	3.06107e-10	-6.00014e-09	8.37622e-07	-4.81090e-07	3.56532e-07	6.98754e-07	-3.95538e-08	6.59200e-07	1.17363e-06	-8.74221e-08	1.08621e-06
5.308	1.01925e-06	-1.44754e-07	8.74492e-07	3.51134e-09	-5.65829e-09	-2.14695e-09	-4.43513e-07	-9.87972e-07	-1.43148e-06	3.75186e-07	-5.92923e-08	3.15894e-07	-3.99079e-09	1.93714e-10	-3.79708e-09	8.41134e-07	-4.83107e-07	3.58027e-07	7.01575e-07	-3.97134e-08	6.61861e-07	1.18225e-06	-8.80641e-08	1.09419e-06
5.333	1.02627e-06	-1.45752e-07	8.80518e-07	3.73263e-09	-6.01488e-09	-2.28226e-09	-4.43230e-07	-9.90566e-07	-1.43380e-06	3.78195e-07	-5.97679e-08	3.18427e-07	-1.66649e-09	8.08920e-11	-1.58560e-09	8.44638e-07	-4.85120e-07	3.59519e-07	7.04386e-07	-3.98726e-08	6.64513e-07	1.19088e-06	-8.87069e-08	1.10217e-06
5.358	1.03330e-06	-1.46750e-07	8.86549e-07	3.95564e-09	-6.37425e-09	-2.41861e-09	-4.42930e-07	-9.93143e-07	-1.43607e-06	3.81211e-07	-6.02445e-08	3.20967e-07	6.66487e-10	-3.23515e-11	6.34135e-10	8.48136e-07	-4.87129e-07	3.61007e-07	7.07188e-07	-4.00312e-08	6.67156e-07	1.19952e-06	-8.93503e-08	1.11017e-06
5.382	1.04034e-06	-1.47750e-07	8.92586e-07	4.18038e-09	-6.73640e-09	-2.55603e-09	-4.42613e-07	-9.95703e-07	-1.43832e-06	3.84234e-07	-6.07222e-08	3.23512e-07	3.00797e-09	-1.46008e-10	2.86196e-09	8.51627e-07	-4.89134e-07	3.62493e-07	7.09980e-07	-4.01892e-08	6.69790e-07	1.20817e-06	-8.99944e-08	1.11817e-06
5.407	1.04738e-06	-1.48750e-07	8.98628e-07	4.40684e-09	-7.10133e-09	-2.69449e-09	-4.42278e-07	-9.98246e-07	-1.44052e-06	3.87263e-07	-6.12008e-08	3.26062e-07	5.35777e-09	-2.60068e-10	5.09770e-09	8.55110e-07	-4.91134e-07	3.63976e-07	7.12762e-07	-4.03467e-08	6.72415e-07	1.21682e-06	-9.06391e-08	1.12618e-06
5.431	1.05443e-06	-1.49751e-07	9.04675e-07	4.63502e-09	-7.46902e-09	-2.83401e-09	-4.41927e-07	-1.00077e-06	-1.44270e-06	3.90298e-07	-6.16805e-08	3.28617e-07	7.71573e-09	-3.74524e-10	7.34120e-09	8.58587e-07	-4.93131e-07	3.65456e-07	7.15534e-07	-4.05037e-08	6.75031e-07	1.22548e-06	-9.12845e-08	1.13420e-06
5.456	1.06148e-06	-1.50752e-07	9.10727e-07	4.86491e-09	-7.83949e-09	-2.97458e-09	-4.41559e-07	-1.00328e-06	-1.44484e-06	3.93339e-07	-6.21610e-08	3.31178e-07	1.00817e-08	-4.89367e-10	9.59229e-09	8.62055e-07	-4.95123e-07	3.66932e-07	7.18297e-07	-4.06600e-08	6.77637e-07	1.23416e-06	-9.19304e-08	1.14223e-06
5.480	1.06854e-06	-1.51755e-07	9.16783e-07	5.09653e-09	-8.21272e-09	-3.11619e-09	-4.41173e-07	-1.00577e-06	-1.44695e-06	3.96386e-07	-6.26426e-08	3.33743e-07	1.24554e-08	-6.04589e-10	1.18508e-08	8.65517e-07	-4.97111e-07	3.68405e-07	7.21049e-07	-4.08158e-08	6.80233e-07	1.24284e-06	-9.25769e-08	1.15026e-06
5.505	1.07560e-06	-1.52758e-07	9.22844e-07	5.32986e-09	-8.58871e-09	-3.25886e-09	-4.40771e-07	-1.00825e-06	-1.44902e-06	3.99439e-07	-6.31251e-08	3.36314e-07	1.48368e-08	-7.20181e-10	1.41166e-08	8.68971e-07	-4.99095e-07	3.69876e-07	7.23791e-07	-4.09710e-08	6.82820e-07	1.25152e-06	-9.32240e-08	1.15830e-06
5.530	1.08267e-06	-1.53762e-07	9.28909e-07	5.56489e-09	-8.96746e-09	-3.40257e-09	-4.40352e-07	-1.01071e-06	-1.45106e-06	4.02498e-07	-6.36085e-08	3.38889e-07	1.72256e-08	-8.36134e-10	1.63894e-08	8.72417e-07	-5.01075e-07	3.71342e-07	7.26522e-07	-4.11256e-08	6.85396e-07	1.26022e-06	-9.38715e-08	1.16634e-06
5.554	1.08974e-06	-1.54767e-07	9.34978e-07	5.80164e-09	-9.34896e-09	-3.54732e-09	-4.39916e-07	-1.01315e-06	-1.45307e-06	4.05562e-07	-6.40928e-08	3.41469e-07	1.96216e-08	-9.52441e-10	1.86692e-08	8.75856e-07	-5.03050e-07	3.72806e-07	7.29242e-07	-4.12796e-08	6.87963e-07	1.26892e-06	-9.45196e-08	1.17440e-06
5.579	1.09682e-06	-1.55772e-07	9.41051e-07	6.04009e-09	-9.73322e-09	-3.69312e-09	-4.39463e-07	-1.01557e-06	-1.45504e-06	4.08632e-07	-6.45780e-08	3.44054e-07	2.20248e-08	-1.06909e-09	2.09557e-08	8.79286e-07	-5.05020e-07	3.74266e-07	7.31952e-07	-4.14330e-08	6.90519e-07	1.27762e-06	-9.51681e-08	1.18245e-06
5.603	1.10390e-06	-1.56778e-07	9.47127e-07	6.28025e-09	-1.01202e-08	-3.83996e-09	-4.38993e-07	-1.01798e-06	-1.45697e-06	4.11708e-07	-6.50640e-08	3.46644e-07	2.44349e-08	-1.18608e-09	2.32488e-08	8.82709e-07	-5.06986e-07	3.75723e-07	7.34651e-07	-4.15858e-08	6.93065e-07	1.28633e-06	-9.58171e-08	1.19052e-06
5.628	1.11099e-06	-1.57784e-07	9.53207e-07	6.52211e-09	-1.05100e-08	-3.98784e-09	-4.38506e-07	-1.02037e-06	-1.45888e-06	4.14789e-07	-6.55509e-08	3.49238e-07	2.68517e-08	-1.30339e-09	2.55483e-08	8.86124e-07	-5.08947e-07	3.77177e-07	7.37339e-07	-4.17379e-08	6.95601e-07	1.29505e-06	-9.64665e-08	1.19859e-06
5.652	1.11808e-06	-1.58791e-07	9.59290e-07	6.76567e-09	-1.09024e-08	-4.13676e-09	-4.38003e-07	-1.02274e-06	-1.46074e-06	4.17875e-07	-6.60387e-08	3.51837e-07	2.92751e-08	-1.42102e-09	2.78540e-08	8.89531e-07	-5.10904e-07	3.78627e-07	7.40015e-07	-4.18894e-08	6.98126e-07	1.30378e-06	-9.71163e-08	1.20666e-06
5.677	1.12517e-06	-1.59798e-07	9.65375e-07	7.01092e-09	-1.12976e-08	-4.28672e-09	-4.37483e-07	-1.02510e-06	-1.46258e-06	4.20967e-07	-6.65273e-08	3.54440e-07	3.17048e-08	-1.53896e-09	3.01658e-08	8.92929e-07	-5.12856e-07	3.80073e-07	7.42680e-07	-4.20403e-08	7.00640e-07	1.31251e-06	-9.77665e-08	1.21474e-06
5.702	1.13227e-06	-1.60806e-07	9.71464e-07	7.25786e-09	-1.16956e-08	-4.43771e-09	-4.36946e-07	-1.02743e-06	-1.46438e-06	4.24064e-07	-6.70167e-08	3.57047e-07	3.41408e-08	-1.65720e-09	3.24835e-08	8.96320e-07	-5.14803e-07	3.81517e-07	7.45334e-07	-4.21905e-08	7.03143e-07	1.32124e-06	-9.84171e-08	1.22282e-06
5.726	1.13937e-06	-1.61814e-07	9.77555e-07	7.50650e-09	-1.20962e-08	-4.58973e-09	-4.36392e-07	-1.02975e-06	-1.46615e-06	4.27165e-07	-6.75068e-08	3.59659e-07	3.65827e-08	-1.77574e-09	3.48070e-08	8.99702e-07	-5.16746e-07	3.82956e-07	7.47976e-07	-4.23400e-08	7.05636e-07	1.32998e-06	-9.90680e-08	1.23091e-06
5.751	1.14647e-06	-1.62823e-07	9.83648e-07	7.75682e-09	-1.24996e-08	-4.74279e-09	-4.35822e-07	-1.03206e-06	-1.46788e-06	4.30272e-07	-6.79978e-08	3.62274e-07	3.90305e-08	-1.89456e-09	3.71360e-08	9.03075e-07	-5.18683e-07	3.84392e-07	7.50606e-07	-4.24889e-08	7.08117e-07	1.33872e-06	-9.97192e-08	1.23900e-06
5.775	1.15358e-06	-1.63832e-07	9.89743e-07	8.00882e-09	-1.29057e-08	-4.89687e-09	-4.35235e-07	-1.03434e-06	-1.46958e-06	4.33383e-07	-6.84895e-08	3.64894e-07	4.14840e-08	-2.01365e-09	3.94704e-08	9.06440e-07	-5.20616e-07	3.85824e-07	7.53224e-07	-4.26371e-08	7.10587e-07	1.34747e-06	-1.00371e-07	1.24710e-06
5.800	1.16068e-06	-1.64841e-07	9.95840e-07	8.26251e-09	-1.33145e-08	-5.05198e-09	-4.34631e-07	-1.03661e-06	-1.47124e-06	4.36499e-07	-6.89819e-08	3.67517e-07	4.39429e-08	-2.13301e-09	4.18099e-08	9.09796e-07	-5.22544e-07	3.87253e-07	7.55830e-07	-4.27846e-08	7.13045e-07	1.35622e-06	-1.01022e-07	1.25519e-06
5.825	1.16779e-06	-1.65851e-07	1.00194e-06	8.51788e-09	-1.37260e-08	-5.20812e-09	-4.34011e-07	-1.03886e-06	-1.47287e-06	4.39620e-07	-6.94751e-08	3.70145e-07	4.64072e-08	-2.25262e-09	4.41546e-08	9.13144e-07	-5.24466e-07	3.88678e-07	7.58423e-07	-4.29314e-08	7.15492e-07	1.36497e-06	-1.01674e-07	1.26329e-06
5.849	1.17490e-06	-1.66861e-07	1.00804e-06	8.77492e-09	-1.41402e-08	-5.36529e-09	-4.33374e-07	-1.04109e-06	-1.47446e-06	4.42745e-07	-6.99690e-08	3.72776e-07	4.88766e-08	-2.37249e-09	4.65041e-08	9.16483e-07	-5.26384e-07	3.90099e-07	7.61005e-07	-4.30776e-08	7.17927e-07	1.37372e-06	-1.02327e-07	1.27140e-06
5.874	1.18201e-06	-1.67871e-07	1.01414e-06	9.03363e-09	-1.45571e-08	-5.52347e-09	-4.32721e-07	-1.04330e-06	-1.47603e-06	4.45875e-07	-7.04636e-08	3.75411e-07	5.13509e-08	-2.49259e-09	4.88583e-08	9.19813e-07	-5.28296e-07	3.91516e-07	7.63573e-07	-4.32230e-08	7.20350e-07	1.38248e-06	-1.02979e-07	1.27950e-06
5.898	1.18912e-06	-1.68881e-07	1.02024e-06	9.29401e-09	-1.49767e-08	-5.68268e-09	-4.32051e-07	-1.04550e-06	-1.47755e-06	4.49009e-07	-7.09588e-08	3.78050e-07	5.38299e-08	-2.61292e-09	5.12170e-08	9.23134e-07	-5.30204e-07	3.92930e-07	7.66129e-07	-4.33676e-08	7.22762e-07	1.39124e-06	-1.03632e-07	1.28761e-06
5.923	1.19624e-06	-1.69891e-07	1.02635e-06	9.55606e-09	-1.53990e-08	-5.84290e-09	-4.31365e-07	-1.04768e-06	-1.47904e-06	4.52147e-07	-7.14548e-08	3.80692e-07	5.63136e-08	-2.73348e-09	5.35801e-08	9.26446e-07	-5.32106e-07	3.94340e-07	7.68672e-07	-4.35116e-08	7.25161e-07	1.40001e-06	-1.04284e-07	1.29572e-06
5.947	1.20335e-06	-1.70901e-07	1.03245e-06	9.81976e-09	-1.58239e-08	-6.00414e-09	-4.30662e-07	-1.04984e-06	-1.48050e-06	4.55289e-07	-7.19513e-08	3.83338e-07	5.88016e-08	-2.85425e-09	5.59474e-08	9.29749e-07	-5.34003e-07	3.95745e-07	7.71203e-07	-4.36548e-08	7.27548e-07	1.40877e-06	-1.04937e-07	1.30383e-06
5.972	1.21047e-06	-1.71912e-07	1.03856e-06	1.00851e-08	-1.62515e-08	-6.16640e-09	-4.29944e-07	-1.05198e-06	-1.48193e-06	4.58435e-07	-7.24485e-08	3.85986e-07	6.12939e-08	-2.97523e-09	5.83186e-08	9.33042e-07	-5.35895e-07	3.97147e-07	7.73720e-07	-4.37973e-08	7.29922e-07	1.41754e-06	-1.05590e-07	1.31195e-06
5.997	1.21758e-06	-1.72922e-07	1.04466e-06	1.03522e-08	-1.66818e-08	-6.32966e-09	-4.29208e-07	-1.05411e-06	-1.48332e-06	4.61585e-07	-7.29463e-08	3.88639e-07	6.37902e-08	-3.09640e-09	6.06938e-08	9.36326e-07	-5.37781e-07	3.98545e-07	7.76223e-07	-4.39390e-08	7.32284e-07	1.42631e-06	-1.06243e-07	1.32006e-06
6.021	1.22470e-06	-1.73933e-07	1.05077e-06	1.06208e-08	-1.71148e-08	-6.49394e-09	-4.28457e-07	-1.05621e-06	-1.48467e-06	4.64739e-07	-7.34447e-08	3.91294e-07	6.62903e-08	-3.21775e-09	6.30725e-08	9.39601e-07	-5.39662e-07	3.99939e-07	7.78714e-07	-4.40800e-08	7.34634e-07	1.43507e-06	-1.06896e-07	1.32818e-06
6.046	1.23181e-06	-1.74943e-07	1.05687e-06	1.08911e-08	-1.75504e-08	-6.65922e-09	-4.27689e-07	-1.05830e-06	-1.48599e-06	4.67896e-07	-7.39437e-08	3.93952e-07	6.87941e-08	-3.33929e-09	6.54548e-08	9.42866e-07	-5.41537e-07	4.01329e-07	7.81191e-07	-4.42202e-08	7.36970e-07	1.44384e-06	-1.07550e-07	1.33629e-06
6.070	1.23893e-06	-1.75954e-07	1.06297e-06	1.11631e-08	-1.79886e-08	-6.82551e-09	-4.26905e-07	-1.06037e-06	-1.48728e-06	4.71057e-07	-7.44432e-08	3.96614e-07	7.13014e-08	-3.46100e-09	6.78404e-08	9.46122e-07	-5.43407e-07	4.02715e-07	7.83654e-07	-4.43596e-08	7.39294e-07	1.45261e-06	-1.08203e-07	1.34441e-06
6.095	1.24604e-06	-1.76964e-07	1.06908e-06	1.14367e-08	-1.84295e-08	-6.99280e-09	-4.26105e-07	-1.06243e-06	-1.48853e-06	4.74221e-07	-7.49433e-08	3.99278e-07	7.38120e-08	-3.58286e-09	7.02292e-08	9.49368e-07	-5.45272e-07	4.04097e-07	7.86103e-07	-4.44983e-08	7.41605e-07	1.46138e-06	-1.08856e-07	1.35252e-06
6.119	1.25315e-06	-1.77974e-07	1.07518e-06	1.17120e-08	-1.88731e-08	-7.16110e-09	-4.25289e-07	-1.06446e-06	-1.48975e-06	4.77389e-07	-7.54439e-08	4.01945e-07	7.63257e-08	-3.70488e-09	7.26209e-08	9.52604e-07	-5.47130e-07	4.05474e-07	7.88538e-07	-4.46361e-08	7.43902e-07	1.47015e-06	-1.09509e-07	1.36064e-06
6.144	1.26027e-06	-1.78984e-07	1.08128e-06	1.19888e-08	-1.93192e-08	-7.33039e-09	-4.24457e-07	-1.06648e-06	-1.49093e-06	4.80560e-07	-7.59450e-08	4.04615e-07	7.88424e-08	-3.82704e-09	7.50154e-08	9.55831e-07	-5.48983e-07	4.06847e-07	7.90959e-07	-4.47732e-08	7.46186e-07	1.47891e-06	-1.10162e-07	1.36875e-06
6.169	1.26738e-06	-1.79994e-07	1.08738e-06	1.22673e-08	-1.97680e-08	-7.50067e-09	-4.23608e-07	-1.06848e-06	-1.49208e-06	4.83734e-07	-7.64466e-08	4.07287e-07	8.13619e-08	-3.94933e-09	7.74125e-08	9.59047e-07	-5.50831e-07	4.08216e-07	7.93366e-07	-4.49094e-08	7.48456e-07	1.48768e-06	-1.10815e-07	1.37686e-06
6.193	1.27448e-06	-1.81004e-07	1.09348e-06	1.25475e-08	-2.02194e-08	-7.67195e-09	-4.22744e-07	-1.07046e-06	-1.49320e-06	4.86911e-07	-7.69487e-08	4.09962e-07	8.38839e-08	-4.07175e-09	7.98121e-08	9.62254e-07	-5.52673e-07	4.09581e-07	7.95758e-07	-4.50448e-08	7.50713e-07	1.49644e-06	-1.11468e-07	1.38497e-06
6.218	1.28159e-06	-1.82013e-07	1.09958e-06	1.28292e-08	-2.06734e-08	-7.84423e-09	-4.21864e-07	-1.07242e-06	-1.49428e-06	4.90091e-07	-7.74512e-08	4.12639e-07	8.64083e-08	-4.19429e-09	8.22140e-08	9.65450e-07	-5.54508e-07	4.10942e-07	7.98136e-07	-4.51794e-08	7.52956e-07	1.50521e-06	-1.12120e-07	1.39308e-06
6.242	1.28869e-06	-1.83022e-07	1.10567e-06	1.31126e-08	-2.11301e-08	-8.01749e-09	-4.20968e-07	-1.07436e-06	-1.49533e-06	4.93273e-07	-7.79542e-08	4.15319e-07	8.89350e-08	-4.31693e-09	8.46180e-08	9.68637e-07	-5.56339e-07	4.12298e-07	8.00499e-07	-4.53132e-08	7.55186e-07	1.51397e-06	-1.12773e-07	1.40119e-06
6.267	1.29580e-06	-1.84030e-07	1.11177e-06	1.33976e-08	-2.15893e-08	-8.19173e-09	-4.20056e-07	-1.07629e-06	-1.49634e-06	4.96459e-07	-7.84576e-08	4.18001e-07	9.14636e-08	-4.43968e-09	8.70240e-08	9.71813e-07	-5.58163e-07	4.13650e-07	8.02847e-07	-4.54461e-08	7.57401e-07	1.52272e-06	-1.13425e-07	1.40930e-06
6.291	1.30290e-06	-1.85039e-07	1.11786e-06	1.36842e-08	-2.20511e-08	-8.36696e-09	-4.19128e-07	-1.07819e-06	-1.49732e-06	4.99647e-07	-7.89614e-08	4.20686e-07	9.39942e-08	-4.56251e-09	8.94317e-08	9.74978e-07	-5.59981e-07	4.14998e-07	8.05180e-07	-4.55782e-08	7.59602e-07	1.53148e-06	-1.14078e-07	1.41740e-06
6.316	1.30999e-06	-1.86046e-07	1.12395e-06	1.39723e-08	-2.25155e-08	-8.54317e-09	-4.18184e-07	-1.08008e-06	-1.49826e-06	5.02837e-07	-7.94656e-08	4.23372e-07	9.65264e-08	-4.68542e-09	9.18410e-08	9.78134e-07	-5.61793e-07	4.16341e-07	8.07498e-07	-4.57094e-08	7.61789e-07	1.54023e-06	-1.14730e-07	1.42550e-06
6.341	1.31708e-06	-1.87054e-07	1.13003e-06	1.42621e-08	-2.29825e-08	-8.72036e-09	-4.17225e-07	-1.08195e-06	-1.49917e-06	5.06030e-07	-7.99702e-08	4.26060e-07	9.90601e-08	-4.80841e-09	9.42517e-08	9.81279e-07	-5.63599e-07	4.17679e-07	8.09801e-07	-4.58397e-08	7.63961e-07	1.54898e-06	-1.15381e-07	1.43360e-06
6.365	1.32417e-06	-1.88061e-07	1.13611e-06	1.45535e-08	-2.34521e-08	-8.89853e-09	-4.16249e-07	-1.08380e-06	-1.50005e-06	5.09226e-07	-8.04752e-08	4.28750e-07	1.01595e-07	-4.93146e-09	9.66637e-08	9.84413e-07	-5.65400e-07	4.19013e-07	8.12089e-07	-4.59692e-08	7.66119e-07	1.55773e-06	-1.16033e-07	1.44169e-06
6.390	1.33126e-06	-1.89067e-07	1.14219e-06	1.48465e-08	-2.39242e-08	-9.07767e-09	-4.15259e-07	-1.08563e-06	-1.50089e-06	5.12423e-07	-8.09805e-08	4.31442e-07	1.04131e-07	-5.05457e-09	9.90767e-08	9.87537e-07	-5.67194e-07	4.20343e-07	8.14360e-07	-4.60978e-08	7.68263e-07	1.56647e-06	-1.16684e-07	1.44978e-06
6.414	1.33834e-06	-1.90073e-07	1.14827e-06	1.51411e-08	-2.43988e-08	-9.25777e-09	-4.14252e-07	-1.08745e-06	-1.50170e-06	5.15622e-07	-8.14861e-08	4.34136e-07	1.06668e-07	-5.17772e-09	1.01491e-07	9.90649e-07	-5.68982e-07	4.21668e-07	8.16617e-07	-4.62255e-08	7.70391e-07	1.57521e-06	-1.17335e-07	1.45787e-06
6.439	1.34542e-06	-1.91078e-07	1.15434e-06	1.54372e-08	-2.48761e-08	-9.43885e-09	-4.13231e-07	-1.08924e-06	-1.50247e-06	5.18824e-07	-8.19920e-08	4.36832e-07	1.09206e-07	-5.30091e-09	1.03905e-07	9.93751e-07	-5.70763e-07	4.22988e-07	8.18857e-07	-4.63523e-08	7.72504e-07	1.58394e-06	-1.17985e-07	1.46595e-06
6.463	1.35249e-06	-1.92082e-07	1.16041e-06	1.57349e-08	-2.53558e-08	-9.62089e-09	-4.12193e-07	-1.09102e-06	-1.50321e-06	5.22027e-07	-8.24982e-08	4.39529e-07	1.11745e-07	-5.42413e-09	1.06321e-07	9.96843e-07	-5.72539e-07	4.24304e-07	8.21081e-07	-4.64783e-08	7.74603e-07	1.59267e-06	-1.18635e-07	1.47403e-06
6.488	1.35956e-06	-1.93086e-07	1.16647e-06	1.60342e-08	-2.58381e-08	-9.80389e-09	-4.11140e-07	-1.09278e-06	-1.50392e-06	5.25232e-07	-8.30047e-08	4.42227e-07	1.14284e-07	-5.54737e-09	1.08736e-07	9.99923e-07	-5.74308e-07	4.25615e-07	8.23289e-07	-4.66032e-08	7.76686e-07	1.60139e-06	-1.19285e-07	1.48210e-06
6.513	1.36663e-06	-1.94090e-07	1.17254e-06	1.63351e-08	-2.63230e-08	-9.98785e-09	-4.10072e-07	-1.09452e-06	-1.50459e-06	5.28438e-07	-8.35114e-08	4.44927e-07	1.16823e-07	-5.67062e-09	1.11152e-07	1.00299e-06	-5.76071e-07	4.26921e-07	8.25481e-07	-4.67273e-08	7.78754e-07	1.61011e-06	-1.19934e-07	1.49017e-06
6.537	1.37368e-06	-1.95092e-07	1.17859e-06	1.66375e-08	-2.68103e-08	-1.01728e-08	-4.08989e-07	-1.09624e-06	-1.50523e-06	5.31646e-07	-8.40184e-08	4.47628e-07	1.19362e-07	-5.79387e-09	1.13568e-07	1.00605e-06	-5.77827e-07	4.28223e-07	8.27657e-07	-4.68505e-08	7.80806e-07	1.61882e-06	-1.20583e-07	1.49823e-06
6.562	1.38074e-06	-1.96094e-07	1.18464e-06	1.69415e-08	-2.73002e-08	-1.03586e-08	-4.07890e-07	-1.09794e-06	-1.50583e-06	5.34856e-07	-8.45256e-08	4.50330e-07	1.21901e-07	-5.91712e-09	1.15984e-07	1.00910e-06	-5.79577e-07	4.29520e-07	8.29816e-07	-4.69727e-08	7.82843e-07	1.62752e-06	-1.21232e-07	1.50629e-06
6.586	1.38778e-06	-1.97095e-07	1.19069e-06	1.72471e-08	-2.77925e-08	-1.05455e-08	-4.06776e-07	-1.09963e-06	-1.50640e-06	5.38066e-07	-8.50330e-08	4.53033e-07	1.24440e-07	-6.04035e-09	1.18399e-07	1.01213e-06	-5.81320e-07	4.30812e-07	8.31958e-07	-4.70940e-08	7.84864e-07	1.63622e-06	-1.21880e-07	1.51434e-06
6.611	1.39483e-06	-1.98095e-07	1.19673e-06	1.75542e-08	-2.82874e-08	-1.07332e-08	-4.05646e-07	-1.10129e-06	-1.50694e-06	5.41278e-07	-8.55406e-08	4.55738e-07	1.26978e-07	-6.16356e-09	1.20814e-07	1.01516e-06	-5.83057e-07	4.32099e-07	8.34084e-07	-4.72143e-08	7.86869e-07	1.64491e-06	-1.22527e-07	1.52239e-06
6.636	1.40186e-06	-1.99094e-07	1.20277e-06	1.78628e-08	-2.87847e-08	-1.09219e-08	-4.04502e-07	-1.10294e-06	-1.50744e-06	5.44491e-07	-8.60483e-08	4.58443e-07	1.29516e-07	-6.28674e-09	1.23229e-07	1.01817e-06	-5.84788e-07	4.33382e-07	8.36192e-07	-4.73336e-08	7.88859e-07	1.65360e-06	-1.23174e-07	1.53043e-06
6.660	1.40889e-06	-2.00092e-07	1.20880e-06	1.81730e-08	-2.92845e-08	-1.11116e-08	-4.03342e-07	-1.10456e-06	-1.50791e-06	5.47705e-07	-8.65563e-08	4.61149e-07	1.32052e-07	-6.40987e-09	1.25643e-07	1.02117e-06	-5.86512e-07	4.34659e-07	8.38284e-07	-4.74520e-08	7.90832e-07	1.66228e-06	-1.23821e-07	1.53846e-06
6.685	1.41591e-06	-2.01090e-07	1.21483e-06	1.84847e-08	-2.97868e-08	-1.13022e-08	-4.02167e-07	-1.10617e-06	-1.50834e-06	5.50920e-07	-8.70643e-08	4.63856e-07	1.34588e-07	-6.53296e-09	1.28055e-07	1.02416e-06	-5.88229e-07	4.35932e-07	8.40358e-07	-4.75695e-08	7.92789e-07	1.67095e-06	-1.24466e-07	1.54648e-06
6.709	1.42293e-06	-2.02086e-07	1.22084e-06	1.87979e-08	-3.02916e-08	-1.14937e-08	-4.00978e-07	-1.10776e-06	-1.50874e-06	5.54135e-07	-8.75725e-08	4.66563e-07	1.37123e-07	-6.65599e-09	1.30467e-07	1.02714e-06	-5.89939e-07	4.37199e-07	8.42415e-07	-4.76859e-08	7.94729e-07	1.67961e-06	-1.25112e-07	1.55450e-06
6.734	1.42994e-06	-2.03082e-07	1.22686e-06	1.91126e-08	-3.07988e-08	-1.16861e-08	-3.99773e-07	-1.10933e-06	-1.50911e-06	5.57352e-07	-8.80807e-08	4.69271e-07	1.39656e-07	-6.77895e-09	1.32877e-07	1.03011e-06	-5.91643e-07	4.38462e-07	8.44455e-07	-4.78013e-08	7.96653e-07	1.68826e-06	-1.25756e-07	1.56251e-06
6.758	1.43694e-06	-2.04076e-07	1.23287e-06	1.94289e-08	-3.13084e-08	-1.18795e-08	-3.98554e-07	-1.11088e-06	-1.50944e-06	5.60568e-07	-8.85891e-08	4.71979e-07	1.42188e-07	-6.90184e-09	1.35286e-07	1.03306e-06	-5.93340e-07	4.39720e-07	8.46477e-07	-4.79158e-08	7.98561e-07	1.69691e-06	-1.26400e-07	1.57051e-06
6.783	1.44394e-06	-2.05069e-07	1.23887e-06	1.97467e-08	-3.18205e-08	-1.20738e-08	-3.97319e-07	-1.11242e-06	-1.50974e-06	5.63785e-07	-8.90975e-08	4.74688e-07	1.44718e-07	-7.02465e-09	1.37693e-07	1.03600e-06	-5.95030e-07	4.40972e-07	8.48481e-07	-4.80292e-08	8.00452e-07	1.70555e-06	-1.27044e-07	1.57850e-06
6.808	1.45092e-06	-2.06062e-07	1.24486e-06	2.00660e-08	-3.23350e-08	-1.22690e-08	-3.96070e-07	-1.11393e-06	-1.51000e-06	5.67003e-07	-8.96060e-08	4.77397e-07	1.47246e-07	-7.14736e-09	1.40098e-07	1.03893e-06	-5.96713e-07	4.42220e-07	8.50467e-07	-4.81417e-08	8.02326e-07	1.71417e-06	-1.27686e-07	1.58649e-06
6.832	1.45790e-06	-2.07053e-07	1.25085e-06	2.03868e-08	-3.28520e-08	-1.24652e-08	-3.94807e-07	-1.11542e-06	-1.51023e-06	5.70221e-07	-9.01145e-08	4.80106e-07	1.49772e-07	-7.26998e-09	1.42502e-07	1.04185e-06	-5.98390e-07	4.43462e-07	8.52436e-07	-4.82531e-08	8.04182e-07	1.72279e-06	-1.28328e-07	1.59446e-06
6.857	1.46487e-06	-2.08043e-07	1.25683e-06	2.07091e-08	-3.33713e-08	-1.26622e-08	-3.93528e-07	-1.11690e-06	-1.51043e-06	5.73438e-07	-9.06230e-08	4.82815e-07	1.52296e-07	-7.39248e-09	1.44903e-07	1.04476e-06	-6.00059e-07	4.44699e-07	8.54386e-07	-4.83635e-08	8.06022e-07	1.73140e-06	-1.28969e-07	1.60243e-06
6.881	1.47183e-06	-2.09031e-07	1.26280e-06	2.10328e-08	-3.38930e-08	-1.28602e-08	-3.92235e-07	-1.11836e-06	-1.51059e-06	5.76656e-07	-9.11315e-08	4.85524e-07	1.54817e-07	-7.51487e-09	1.47302e-07	1.04765e-06	-6.01722e-07	4.45931e-07	8.56318e-07	-4.84729e-08	8.07845e-07	1.74000e-06	-1.29610e-07	1.61039e-06
6.906	1.47879e-06	-2.10019e-07	1.26877e-06	2.13581e-08	-3.44172e-08	-1.30591e-08	-3.90927e-07	-1.11979e-06	-1.51072e-06	5.79874e-07	-9.16400e-08	4.88234e-07	1.57336e-07	-7.63713e-09	1.49699e-07	1.05054e-06	-6.03377e-07	4.47158e-07	8.58231e-07	-4.85812e-08	8.09650e-07	1.74859e-06	-1.30250e-07	1.61834e-06
6.930	1.48573e-06	-2.11005e-07	1.27473e-06	2.16848e-08	-3.49437e-08	-1.32589e-08	-3.89605e-07	-1.12121e-06	-1.51082e-06	5.83091e-07	-9.21484e-08	4.90943e-07	1.59852e-07	-7.75926e-09	1.52093e-07	1.05341e-06	-6.05025e-07	4.48380e-07	8.60126e-07	-4.86884e-08	8.11438e-07	1.75716e-06	-1.30888e-07	1.62627e-06
6.955	1.49267e-06	-2.11990e-07	1.28068e-06	2.20130e-08	-3.54726e-08	-1.34595e-08	-3.88269e-07	-1.12261e-06	-1.51088e-06	5.86308e-07	-9.26568e-08	4.93651e-07	1.62365e-07	-7.88125e-09	1.54484e-07	1.05626e-06	-6.06667e-07	4.49596e-07	8.62003e-07	-4.87947e-08	8.13208e-07	1.76573e-06	-1.31526e-07	1.63420e-06
6.980	1.49959e-06	-2.12974e-07	1.28662e-06	2.23427e-08	-3.60038e-08	-1.36611e-08	-3.86918e-07	-1.12399e-06	-1.51091e-06	5.89525e-07	-9.31652e-08	4.96359e-07	1.64875e-07	-8.00308e-09	1.56872e-07	1.05911e-06	-6.08301e-07	4.50807e-07	8.63860e-07	-4.88998e-08	8.14960e-07	1.77428e-06	-1.32164e-07	1.64212e-06
7.004	1.50651e-06	-2.13956e-07	1.29255e-06	2.26739e-08	-3.65374e-08	-1.38636e-08	-3.85552e-07	-1.12535e-06	-1.51091e-06	5.92741e-07	-9.36734e-08	4.99067e-07	1.67382e-07	-8.12476e-09	1.59257e-07	1.06194e-06	-6.09928e-07	4.52013e-07	8.65699e-07	-4.90039e-08	8.16695e-07	1.78283e-06	-1.32800e-07	1.65003e-06
7.029	1.51341e-06	-2.14937e-07	1.29848e-06	2.30064e-08	-3.70734e-08	-1.40669e-08	-3.84173e-07	-1.12670e-06	-1.51087e-06	5.95956e-07	-9.41815e-08	5.01774e-07	1.69885e-07	-8.24627e-09	1.61639e-07	1.06476e-06	-6.11547e-07	4.53213e-07	8.67518e-07	-4.91069e-08	8.18411e-07	1.79136e-06	-1.33436e-07	1.65792e-06
7.053	1.52031e-06	-2.15916e-07	1.30439e-06	2.33405e-08	-3.76117e-08	-1.42712e-08	-3.82779e-07	-1.12802e-06	-1.51080e-06	5.99170e-07	-9.46896e-08	5.04481e-07	1.72385e-07	-8.36761e-09	1.64017e-07	1.06757e-06	-6.13160e-07	4.54408e-07	8.69319e-07	-4.92088e-08	8.20110e-07	1.79988e-06	-1.34070e-07	1.66581e-06
7.078	1.52720e-06	-2.16894e-07	1.31030e-06	2.36760e-08	-3.81523e-08	-1.44763e-08	-3.81371e-07	-1.12932e-06	-1.51069e-06	6.02384e-07	-9.51974e-08	5.07187e-07	1.74880e-07	-8.48876e-09	1.66392e-07	1.07036e-06	-6.14765e-07	4.55598e-07	8.71100e-07	-4.93096e-08	8.21790e-07	1.80838e-06	-1.34704e-07	1.67368e-06
7.102	1.53407e-06	-2.17870e-07	1.31620e-06	2.40129e-08	-3.86952e-08	-1.46823e-08	-3.79949e-07	-1.13061e-06	-1.51056e-06	6.05597e-07	-9.57051e-08	5.09892e-07	1.77372e-07	-8.60972e-09	1.68763e-07	1.07314e-06	-6.16363e-07	4.56782e-07	8.72862e-07	-4.94094e-08	8.23452e-07	1.81688e-06	-1.35336e-07	1.68154e-06
7.127	1.54094e-06	-2.18845e-07	1.32209e-06	2.43512e-08	-3.92404e-08	-1.48892e-08	-3.78513e-07	-1.13187e-06	-1.51038e-06	6.08808e-07	-9.62127e-08	5.12596e-07	1.79860e-07	-8.73048e-09	1.71130e-07	1.07591e-06	-6.17953e-07	4.57960e-07	8.74604e-07	-4.95080e-08	8.25096e-07	1.82536e-06	-1.35968e-07	1.68939e-06
7.152	1.54779e-06	-2.19819e-07	1.32797e-06	2.46910e-08	-3.97879e-08	-1.50969e-08	-3.77063e-07	-1.13312e-06	-1.51018e-06	6.12019e-07	-9.67200e-08	5.15299e-07	1.82344e-07	-8.85103e-09	1.73493e-07	1.07867e-06	-6.19536e-07	4.59134e-07	8.76327e-07	-4.96055e-08	8.26721e-07	1.83382e-06	-1.36599e-07	1.69723e-06
7.176	1.55463e-06	-2.20790e-07	1.33384e-06	2.50322e-08	-4.03377e-08	-1.53055e-08	-3.75599e-07	-1.13434e-06	-1.50994e-06	6.15228e-07	-9.72271e-08	5.18001e-07	1.84823e-07	-8.97137e-09	1.75852e-07	1.08141e-06	-6.21112e-07	4.60301e-07	8.78029e-07	-4.97019e-08	8.28328e-07	1.84228e-06	-1.37228e-07	1.70505e-06
7.201	1.56146e-06	-2.21760e-07	1.33970e-06	2.53748e-08	-4.08898e-08	-1.55150e-08	-3.74121e-07	-1.13555e-06	-1.50967e-06	6.18435e-07	-9.77341e-08	5.20701e-07	1.87298e-07	-9.09149e-09	1.78206e-07	1.08414e-06	-6.22680e-07	4.61463e-07	8.79712e-07	-4.97971e-08	8.29915e-07	1.85072e-06	-1.37857e-07	1.71286e-06
7.225	1.56828e-06	-2.22729e-07	1.34555e-06	2.57188e-08	-4.14442e-08	-1.57254e-08	-3.72629e-07	-1.13674e-06	-1.50937e-06	6.21641e-07	-9.82407e-08	5.23401e-07	1.89767e-07	-9.21137e-09	1.80556e-07	1.08686e-06	-6.24240e-07	4.62620e-07	8.81375e-07	-4.98913e-08	8.31484e-07	1.85914e-06	-1.38485e-07	1.72066e-06
7.250	1.57509e-06	-2.23695e-07	1.35139e-06	2.60642e-08	-4.20008e-08	-1.59366e-08	-3.71124e-07	-1.13791e-06	-1.50903e-06	6.24846e-07	-9.87471e-08	5.26098e-07	1.92232e-07	-9.33101e-09	1.82901e-07	1.08956e-06	-6.25793e-07	4.63771e-07	8.83018e-07	-4.99843e-08	8.33034e-07	1.86755e-06	-1.39111e-07	1.72844e-06
7.274	1.58188e-06	-2.24661e-07	1.35722e-06	2.64110e-08	-4.25596e-08	-1.61486e-08	-3.69605e-07	-1.13906e-06	-1.50866e-06	6.28048e-07	-9.92532e-08	5.28795e-07	1.94692e-07	-9.45040e-09	1.85241e-07	1.09225e-06	-6.27339e-07	4.64916e-07	8.84640e-07	-5.00761e-08	8.34564e-07	1.87595e-06	-1.39736e-07	1.73621e-06
7.299	1.58866e-06	-2.25624e-07	1.36304e-06	2.67592e-08	-4.31207e-08	-1.63615e-08	-3.68072e-07	-1.14019e-06	-1.50826e-06	6.31249e-07	-9.97591e-08	5.31490e-07	1.97146e-07	-9.56954e-09	1.87577e-07	1.09493e-06	-6.28876e-07	4.66055e-07	8.86243e-07	-5.01668e-08	8.36076e-07	1.88433e-06	-1.40361e-07	1.74397e-06
7.324	1.59543e-06	-2.26585e-07	1.36885e-06	2.71087e-08	-4.36840e-08	-1.65752e-08	-3.66526e-07	-1.14130e-06	-1.50783e-06	6.34448e-07	-1.00265e-07	5.34183e-07	1.99595e-07	-9.68842e-09	1.89907e-07	1.09760e-06	-6.30407e-07	4.67189e-07	8.87824e-07	-5.02563e-08	8.37568e-07	1.89269e-06	-1.40984e-07	1.75171e-06
7.348	1.60219e-06	-2.27545e-07	1.37465e-06	2.74597e-08	-4.42495e-08	-1.67898e-08	-3.64967e-07	-1.14239e-06	-1.50736e-06	6.37644e-07	-1.00770e-07	5.36875e-07	2.02039e-07	-9.80702e-09	1.92232e-07	1.10025e-06	-6.31929e-07	4.68318e-07	8.89385e-07	-5.03447e-08	8.39040e-07	1.90104e-06	-1.41606e-07	1.75944e-06
7.373	1.60893e-06	-2.28503e-07	1.38043e-06	2.78120e-08	-4.48172e-08	-1.70052e-08	-3.63394e-07	-1.14346e-06	-1.50686e-06	6.40839e-07	-1.01275e-07	5.39564e-07	2.04476e-07	-9.92535e-09	1.94551e-07	1.10288e-06	-6.33443e-07	4.69440e-07	8.90925e-07	-5.04319e-08	8.40493e-07	1.90937e-06	-1.42226e-07	1.76715e-06
7.397	1.61567e-06	-2.29458e-07	1.38621e-06	2.81656e-08	-4.53870e-08	-1.72214e-08	-3.61807e-07	-1.14452e-06	-1.50632e-06	6.44031e-07	-1.01779e-07	5.42252e-07	2.06908e-07	-1.00434e-08	1.96865e-07	1.10551e-06	-6.34950e-07	4.70557e-07	8.92445e-07	-5.05179e-08	8.41927e-07	1.91769e-06	-1.42846e-07	1.77484e-06
7.422	1.62238e-06	-2.30412e-07	1.39197e-06	2.85206e-08	-4.59591e-08	-1.74385e-08	-3.60208e-07	-1.14555e-06	-1.50576e-06	6.47221e-07	-1.02283e-07	5.44937e-07	2.09334e-07	-1.01611e-08	1.99173e-07	1.10812e-06	-6.36449e-07	4.71668e-07	8.93943e-07	-5.06027e-08	8.43340e-07	1.92599e-06	-1.43464e-07	1.78253e-06
7.447	1.62909e-06	-2.31364e-07	1.39772e-06	2.88770e-08	-4.65333e-08	-1.76564e-08	-3.58595e-07	-1.14656e-06	-1.50516e-06	6.50408e-07	-1.02787e-07	5.47621e-07	2.11753e-07	-1.02786e-08	2.01475e-07	1.11071e-06	-6.37940e-07	4.72773e-07	8.95420e-07	-5.06863e-08	8.44734e-07	1.93427e-06	-1.44081e-07	1.79019e-06
7.471	1.63577e-06	-2.32314e-07	1.40346e-06	2.92347e-08	-4.71097e-08	-1.78751e-08	-3.56969e-07	-1.14756e-06	-1.50453e-06	6.53592e-07	-1.03290e-07	5.50302e-07	2.14166e-07	-1.03957e-08	2.03771e-07	1.11330e-06	-6.39424e-07	4.73872e-07	8.96877e-07	-5.07687e-08	8.46108e-07	1.94254e-06	-1.44697e-07	1.79784e-06
7.496	1.64245e-06	-2.33262e-07	1.40919e-06	2.95937e-08	-4.76883e-08	-1.80946e-08	-3.55330e-07	-1.14853e-06	-1.50386e-06	6.56774e-07	-1.03793e-07	5.52981e-07	2.16573e-07	-1.05125e-08	2.06060e-07	1.11586e-06	-6.40899e-07	4.74965e-07	8.98311e-07	-5.08500e-08	8.47461e-07	1.95079e-06	-1.45311e-07	1.80548e-06
7.520	1.64911e-06	-2.34208e-07	1.41490e-06	2.99540e-08	-4.82689e-08	-1.83149e-08	-3.53678e-07	-1.14949e-06	-1.50317e-06	6.59953e-07	-1.04295e-07	5.55658e-07	2.18973e-07	-1.06290e-08	2.08344e-07	1.11842e-06	-6.42366e-07	4.76053e-07	8.99725e-07	-5.09300e-08	8.48795e-07	1.95902e-06	-1.45924e-07	1.81309e-06
7.545	1.65576e-06	-2.35152e-07	1.42060e-06	3.03157e-08	-4.88517e-08	-1.85360e-08	-3.52013e-07	-1.15042e-06	-1.50244e-06	6.63129e-07	-1.04797e-07	5.58332e-07	2.21366e-07	-1.07452e-08	2.10621e-07	1.12096e-06	-6.43826e-07	4.77134e-07	9.01117e-07	-5.10088e-08	8.50108e-07	1.96723e-06	-1.46536e-07	1.82069e-06
7.569	1.66239e-06	-2.36094e-07	1.42629e-06	3.06786e-08	-4.94366e-08	-1.87580e-08	-3.50335e-07	-1.15134e-06	-1.50168e-06	6.66302e-07	-1.05299e-07	5.61003e-07	2.23752e-07	-1.08610e-08	2.12891e-07	1.12349e-06	-6.45277e-07	4.78210e-07	9.02487e-07	-5.10863e-08	8.51401e-07	1.97542e-06	-1.47146e-07	1.82828e-06
7.594	1.66900e-06	-2.37034e-07	1.43197e-06	3.10429e-08	-5.00236e-08	-1.89807e-08	-3.48644e-07	-1.15224e-06	-1.50088e-06	6.69472e-07	-1.05800e-07	5.63672e-07	2.26131e-07	-1.09765e-08	2.15154e-07	1.12600e-06	-6.46721e-07	4.79280e-07	9.03835e-07	-5.11627e-08	8.52673e-07	1.98360e-06	-1.47755e-07	1.83584e-06
7.619	1.67561e-06	-2.37971e-07	1.43763e-06	3.14084e-08	-5.06126e-08	-1.92042e-08	-3.46940e-07	-1.15312e-06	-1.50006e-06	6.72638e-07	-1.06300e-07	5.66338e-07	2.28503e-07	-1.10916e-08	2.17411e-07	1.12850e-06	-6.48156e-07	4.80343e-07	9.05162e-07	-5.12378e-08	8.53924e-07	1.99175e-06	-1.48363e-07	1.84339e-06
7.643	1.68219e-06	-2.38907e-07	1.44328e-06	3.17753e-08	-5.12038e-08	-1.94285e-08	-3.45224e-07	-1.15398e-06	-1.49920e-06	6.75801e-07	-1.06800e-07	5.69002e-07	2.30867e-07	-1.12064e-08	2.19660e-07	1.13098e-06	-6.49583e-07	4.81401e-07	9.06467e-07	-5.13116e-08	8.55155e-07	1.99989e-06	-1.48969e-07	1.85092e-06
7.668	1.68876e-06	-2.39840e-07	1.44892e-06	3.21434e-08	-5.17970e-08	-1.96536e-08	-3.43495e-07	-1.15481e-06	-1.49831e-06	6.78961e-07	-1.07299e-07	5.71662e-07	2.33223e-07	-1.13207e-08	2.21903e-07	1.13345e-06	-6.51002e-07	4.82452e-07	9.07749e-07	-5.13842e-08	8.56365e-07	2.00801e-06	-1.49574e-07	1.85844e-06
7.692	1.69531e-06	-2.40770e-07	1.45454e-06	3.25128e-08	-5.23923e-08	-1.98795e-08	-3.41754e-07	-1.15563e-06	-1.49739e-06	6.82117e-07	-1.07798e-07	5.74319e-07	2.35572e-07	-1.14348e-08	2.24137e-07	1.13591e-06	-6.52413e-07	4.83498e-07	9.09010e-07	-5.14556e-08	8.57554e-07	2.01611e-06	-1.50177e-07	1.86593e-06
7.717	1.70185e-06	-2.41699e-07	1.46015e-06	3.28835e-08	-5.29896e-08	-2.01061e-08	-3.40000e-07	-1.15643e-06	-1.49643e-06	6.85269e-07	-1.08296e-07	5.76973e-07	2.37913e-07	-1.15484e-08	2.26365e-07	1.13835e-06	-6.53815e-07	4.84537e-07	9.10248e-07	-5.15256e-08	8.58722e-07	2.02418e-06	-1.50778e-07	1.87341e-06
7.741	1.70837e-06	-2.42625e-07	1.46575e-06	3.32554e-08	-5.35889e-08	-2.03335e-08	-3.38234e-07	-1.15722e-06	-1.49545e-06	6.88418e-07	-1.08794e-07	5.79624e-07	2.40246e-07	-1.16616e-08	2.28584e-07	1.14078e-06	-6.55210e-07	4.85571e-07	9.11464e-07	-5.15945e-08	8.59869e-07	2.03224e-06	-1.51379e-07	1.88086e-06
7.766	1.71488e-06	-2.43549e-07	1.47133e-06	3.36286e-08	-5.41902e-08	-2.05617e-08	-3.36456e-07	-1.15798e-06	-1.49443e-06	6.91562e-07	-1.09291e-07	5.82272e-07	2.42571e-07	-1.17745e-08	2.30796e-07	1.14319e-06	-6.56596e-07	4.86598e-07	9.12657e-07	-5.16620e-08	8.60995e-07	2.04028e-06	-1.51977e-07	1.88830e-06
7.791	1.72137e-06	-2.44470e-07	1.47690e-06	3.40030e-08	-5.47935e-08	-2.07906e-08	-3.34665e-07	-1.15872e-06	-1.49338e-06	6.94703e-07	-1.09787e-07	5.84916e-07	2.44887e-07	-1.18869e-08	2.33000e-07	1.14559e-06	-6.57973e-07	4.87619e-07	9.13827e-07	-5.17283e-08	8.62099e-07	2.04829e-06	-1.52574e-07	1.89572e-06
7.815	1.72784e-06	-2.45389e-07	1.48245e-06	3.43786e-08	-5.53989e-08	-2.10203e-08	-3.32862e-07	-1.15944e-06	-1.49230e-06	6.97839e-07	-1.10283e-07	5.87557e-07	2.47195e-07	-1.19989e-08	2.35196e-07	1.14798e-06	-6.59343e-07	4.88634e-07	9.14975e-07	-5.17932e-08	8.63182e-07	2.05629e-06	-1.53170e-07	1.90312e-06
7.840	1.73429e-06	-2.46306e-07	1.48799e-06	3.47555e-08	-5.60062e-08	-2.12507e-08	-3.31047e-07	-1.16014e-06	-1.49119e-06	7.00971e-07	-1.10778e-07	5.90194e-07	2.49495e-07	-1.21106e-08	2.37384e-07	1.15035e-06	-6.60704e-07	4.89642e-07	9.16101e-07	-5.18569e-08	8.64244e-07	2.06426e-06	-1.53764e-07	1.91050e-06
7.864	1.74073e-06	-2.47220e-07	1.49351e-06	3.51336e-08	-5.66154e-08	-2.14819e-08	-3.29220e-07	-1.16083e-06	-1.49005e-06	7.04099e-07	-1.11272e-07	5.92827e-07	2.51785e-07	-1.22217e-08	2.39563e-07	1.15270e-06	-6.62056e-07	4.90645e-07	9.17203e-07	-5.19193e-08	8.65283e-07	2.07221e-06	-1.54356e-07	1.91786e-06
7.889	1.74715e-06	-2.48132e-07	1.49901e-06	3.55129e-08	-5.72266e-08	-2.17138e-08	-3.27381e-07	-1.16149e-06	-1.48887e-06	7.07223e-07	-1.11766e-07	5.95457e-07	2.54067e-07	-1.23325e-08	2.41734e-07	1.15504e-06	-6.63401e-07	4.91641e-07	9.18282e-07	-5.19804e-08	8.66302e-07	2.08014e-06	-1.54946e-07	1.92519e-06
7.913	1.75355e-06	-2.49041e-07	1.50451e-06	3.58934e-08	-5.78398e-08	-2.19464e-08	-3.25530e-07	-1.16214e-06	-1.48767e-06	7.10341e-07	-1.12258e-07	5.98083e-07	2.56340e-07	-1.24428e-08	2.43897e-07	1.15737e-06	-6.64736e-07	4.92631e-07	9.19338e-07	-5.20402e-08	8.67298e-07	2.08805e-06	-1.55535e-07	1.93251e-06
7.938	1.75993e-06	-2.49947e-07	1.50998e-06	3.62751e-08	-5.84549e-08	-2.21798e-08	-3.23667e-07	-1.16276e-06	-1.48643e-06	7.13455e-07	-1.12751e-07	6.00705e-07	2.58603e-07	-1.25527e-08	2.46050e-07	1.15968e-06	-6.66064e-07	4.93615e-07	9.20371e-07	-5.20987e-08	8.68272e-07	2.09593e-06	-1.56123e-07	1.93981e-06
7.963	1.76630e-06	-2.50851e-07	1.51544e-06	3.66579e-08	-5.90718e-08	-2.24139e-08	-3.21792e-07	-1.16337e-06	-1.48516e-06	7.16565e-07	-1.13242e-07	6.03323e-07	2.60857e-07	-1.26621e-08	2.48195e-07	1.16197e-06	-6.67382e-07	4.94592e-07	9.21381e-07	-5.21558e-08	8.69225e-07	2.10379e-06	-1.56708e-07	1.94708e-06
7.987	1.77264e-06	-2.51752e-07	1.52089e-06	3.70420e-08	-5.96907e-08	-2.26487e-08	-3.19906e-07	-1.16395e-06	-1.48386e-06	7.19669e-07	-1.13733e-07	6.05937e-07	2.63102e-07	-1.27711e-08	2.50331e-07	1.16426e-06	-6.68693e-07	4.95563e-07	9.22367e-07	-5.22117e-08	8.70155e-07	2.11163e-06	-1.57292e-07	1.95434e-06
8.012	1.77897e-06	-2.52651e-07	1.52632e-06	3.74272e-08	-6.03115e-08	-2.28843e-08	-3.18008e-07	-1.16452e-06	-1.48253e-06	7.22769e-07	-1.14222e-07	6.08546e-07	2.65337e-07	-1.28796e-08	2.52458e-07	1.16652e-06	-6.69994e-07	4.96527e-07	9.23330e-07	-5.22662e-08	8.71064e-07	2.11945e-06	-1.57874e-07	1.96157e-06
8.036	1.78528e-06	-2.53547e-07	1.53173e-06	3.78136e-08	-6.09341e-08	-2.31205e-08	-3.16098e-07	-1.16507e-06	-1.48117e-06	7.25863e-07	-1.14711e-07	6.11152e-07	2.67563e-07	-1.29876e-08	2.54575e-07	1.16877e-06	-6.71287e-07	4.97486e-07	9.24269e-07	-5.23193e-08	8.71950e-07	2.12724e-06	-1.58455e-07	1.96878e-06
8.061	1.79157e-06	-2.54440e-07	1.53713e-06	3.82011e-08	-6.15586e-08	-2.33575e-08	-3.14178e-07	-1.16560e-06	-1.47977e-06	7.28952e-07	-1.15200e-07	6.13753e-07	2.69779e-07	-1.30951e-08	2.56683e-07	1.17101e-06	-6.72572e-07	4.98438e-07	9.25185e-07	-5.23712e-08	8.72813e-07	2.13500e-06	-1.59033e-07	1.97597e-06
8.086	1.79784e-06	-2.55331e-07	1.54251e-06	3.85898e-08	-6.21850e-08	-2.35952e-08	-3.12245e-07	-1.16610e-06	-1.47835e-06	7.32036e-07	-1.15687e-07	6.16349e-07	2.71984e-07	-1.32022e-08	2.58782e-07	1.17323e-06	-6.73847e-07	4.99383e-07	9.26076e-07	-5.24216e-08	8.73655e-07	2.14275e-06	-1.59610e-07	1.98314e-06
8.110	1.80409e-06	-2.56219e-07	1.54787e-06	3.89797e-08	-6.28132e-08	-2.38335e-08	-3.10302e-07	-1.16659e-06	-1.47689e-06	7.35115e-07	-1.16173e-07	6.18941e-07	2.74180e-07	-1.33088e-08	2.60871e-07	1.17544e-06	-6.75114e-07	5.00322e-07	9.26944e-07	-5.24708e-08	8.74474e-07	2.15047e-06	-1.60185e-07	1.99028e-06
8.135	1.81032e-06	-2.57104e-07	1.55322e-06	3.93706e-08	-6.34432e-08	-2.40725e-08	-3.08347e-07	-1.16706e-06	-1.47541e-06	7.38188e-07	-1.16659e-07	6.21529e-07	2.76365e-07	-1.34149e-08	2.62950e-07	1.17763e-06	-6.76373e-07	5.01255e-07	9.27788e-07	-5.25185e-08	8.75270e-07	2.15816e-06	-1.60758e-07	1.99740e-06
8.159	1.81653e-06	-2.57986e-07	1.55855e-06	3.97627e-08	-6.40750e-08	-2.43123e-08	-3.06381e-07	-1.16751e-06	-1.47389e-06	7.41255e-07	-1.17144e-07	6.24111e-07	2.78540e-07	-1.35204e-08	2.65020e-07	1.17980e-06	-6.77622e-07	5.02181e-07	9.28608e-07	-5.25650e-08	8.76043e-07	2.16583e-06	-1.61329e-07	2.00450e-06
8.184	1.82272e-06	-2.58865e-07	1.56386e-06	4.01559e-08	-6.47086e-08	-2.45527e-08	-3.04404e-07	-1.16794e-06	-1.47235e-06	7.44317e-07	-1.17628e-07	6.26689e-07	2.80705e-07	-1.36255e-08	2.67079e-07	1.18196e-06	-6.78863e-07	5.03100e-07	9.29404e-07	-5.26100e-08	8.76794e-07	2.17347e-06	-1.61899e-07	2.01157e-06
8.208	1.82890e-06	-2.59742e-07	1.56915e-06	4.05502e-08	-6.53439e-08	-2.47938e-08	-3.02416e-07	-1.16835e-06	-1.47077e-06	7.47373e-07	-1.18111e-07	6.29262e-07	2.82859e-07	-1.37301e-08	2.69129e-07	1.18411e-06	-6.80095e-07	5.04013e-07	9.30176e-07	-5.26537e-08	8.77522e-07	2.18109e-06	-1.62466e-07	2.01862e-06
8.233	1.83505e-06	-2.60615e-07	1.57443e-06	4.09455e-08	-6.59811e-08	-2.50355e-08	-3.00417e-07	-1.16875e-06	-1.46916e-06	7.50423e-07	-1.18593e-07	6.31830e-07	2.85002e-07	-1.38341e-08	2.71168e-07	1.18624e-06	-6.81319e-07	5.04920e-07	9.30923e-07	-5.26960e-08	8.78227e-07	2.18868e-06	-1.63032e-07	2.02565e-06
8.258	1.84118e-06	-2.61486e-07	1.57969e-06	4.13420e-08	-6.66199e-08	-2.52779e-08	-2.98407e-07	-1.16912e-06	-1.46752e-06	7.53467e-07	-1.19074e-07	6.34393e-07	2.87134e-07	-1.39376e-08	2.73197e-07	1.18835e-06	-6.82533e-07	5.05820e-07	9.31646e-07	-5.27369e-08	8.78910e-07	2.19625e-06	-1.63595e-07	2.03265e-06
8.282	1.84729e-06	-2.62354e-07	1.58493e-06	4.17396e-08	-6.72606e-08	-2.55210e-08	-2.96386e-07	-1.16947e-06	-1.46586e-06	7.56505e-07	-1.19554e-07	6.36951e-07	2.89256e-07	-1.40406e-08	2.75215e-07	1.19045e-06	-6.83739e-07	5.06713e-07	9.32345e-07	-5.27765e-08	8.79569e-07	2.20379e-06	-1.64157e-07	2.03963e-06
8.307	1.85338e-06	-2.63218e-07	1.59016e-06	4.21382e-08	-6.79029e-08	-2.57647e-08	-2.94355e-07	-1.16980e-06	-1.46416e-06	7.59536e-07	-1.20033e-07	6.39504e-07	2.91366e-07	-1.41430e-08	2.77223e-07	1.19254e-06	-6.84935e-07	5.07600e-07	9.33019e-07	-5.28146e-08	8.80204e-07	2.21130e-06	-1.64716e-07	2.04659e-06
8.331	1.85944e-06	-2.64080e-07	1.59536e-06	4.25379e-08	-6.85470e-08	-2.60091e-08	-2.92313e-07	-1.17012e-06	-1.46243e-06	7.62562e-07	-1.20511e-07	6.42051e-07	2.93465e-07	-1.42449e-08	2.79220e-07	1.19460e-06	-6.86123e-07	5.08481e-07	9.33669e-07	-5.28514e-08	8.80817e-07	2.21879e-06	-1.65274e-07	2.05351e-06
8.356	1.86549e-06	-2.64939e-07	1.60055e-06	4.29386e-08	-6.91927e-08	-2.62541e-08	-2.90260e-07	-1.17041e-06	-1.46067e-06	7.65581e-07	-1.20988e-07	6.44593e-07	2.95553e-07	-1.43462e-08	2.81207e-07	1.19666e-06	-6.87302e-07	5.09354e-07	9.34293e-07	-5.28868e-08	8.81407e-07	2.22625e-06	-1.65830e-07	2.06042e-06
8.380	1.87151e-06	-2.65794e-07	1.60572e-06	4.33403e-08	-6.98401e-08	-2.64998e-08	-2.88197e-07	-1.17069e-06	-1.45889e-06	7.68593e-07	-1.21464e-07	6.47129e-07	2.97629e-07	-1.44470e-08	2.83182e-07	1.19869e-06	-6.88472e-07	5.10221e-07	9.34893e-07	-5.29207e-08	8.81973e-07	2.23368e-06	-1.66383e-07	2.06730e-06
8.405	1.87752e-06	-2.66647e-07	1.61087e-06	4.37431e-08	-7.04892e-08	-2.67461e-08	-2.86123e-07	-1.17095e-06	-1.45707e-06	7.71599e-07	-1.21939e-07	6.49660e-07	2.99694e-07	-1.45473e-08	2.85147e-07	1.20071e-06	-6.89633e-07	5.11081e-07	9.35468e-07	-5.29533e-08	8.82515e-07	2.24108e-06	-1.66935e-07	2.07415e-06
8.430	1.88350e-06	-2.67496e-07	1.61600e-06	4.41470e-08	-7.11399e-08	-2.69930e-08	-2.84040e-07	-1.17118e-06	-1.45522e-06	7.74598e-07	-1.22413e-07	6.52185e-07	3.01747e-07	-1.46469e-08	2.87100e-07	1.20272e-06	-6.90785e-07	5.11935e-07	9.36019e-07	-5.29844e-08	8.83034e-07	2.24846e-06	-1.67484e-07	2.08098e-06
8.454	1.88946e-06	-2.68343e-07	1.62111e-06	4.45518e-08	-7.17923e-08	-2.72405e-08	-2.81946e-07	-1.17140e-06	-1.45335e-06	7.77590e-07	-1.22886e-07	6.54704e-07	3.03788e-07	-1.47460e-08	2.89042e-07	1.20471e-06	-6.91927e-07	5.12782e-07	9.36544e-07	-5.30141e-08	8.83530e-07	2.25581e-06	-1.68032e-07	2.08778e-06
8.479	1.89539e-06	-2.69186e-07	1.62621e-06	4.49576e-08	-7.24463e-08	-2.74886e-08	-2.79841e-07	-1.17160e-06	-1.45144e-06	7.80576e-07	-1.23358e-07	6.57218e-07	3.05818e-07	-1.48445e-08	2.90973e-07	1.20668e-06	-6.93061e-07	5.13622e-07	9.37044e-07	-5.30425e-08	8.84001e-07	2.26313e-06	-1.68577e-07	2.09455e-06
8.503	1.90131e-06	-2.70026e-07	1.63128e-06	4.53645e-08	-7.31019e-08	-2.77374e-08	-2.77727e-07	-1.17178e-06	-1.44950e-06	7.83554e-07	-1.23828e-07	6.59725e-07	3.07835e-07	-1.49424e-08	2.92893e-07	1.20864e-06	-6.94186e-07	5.14456e-07	9.37519e-07	-5.30693e-08	8.84449e-07	2.27042e-06	-1.69120e-07	2.10130e-06
8.528	1.90720e-06	-2.70862e-07	1.63634e-06	4.57723e-08	-7.37591e-08	-2.79868e-08	-2.75603e-07	-1.17194e-06	-1.44754e-06	7.86525e-07	-1.24298e-07	6.62227e-07	3.09841e-07	-1.50398e-08	2.94801e-07	1.21058e-06	-6.95302e-07	5.15283e-07	9.37968e-07	-5.30948e-08	8.84874e-07	2.27769e-06	-1.69661e-07	2.10803e-06
8.552	1.91307e-06	-2.71696e-07	1.64137e-06	4.61811e-08	-7.44178e-08	-2.82367e-08	-2.73469e-07	-1.17208e-06	-1.44555e-06	7.89489e-07	-1.24766e-07	6.64723e-07	3.11834e-07	-1.51365e-08	2.96697e-07	1.21251e-06	-6.96408e-07	5.16103e-07	9.38393e-07	-5.31188e-08	8.85274e-07	2.28492e-06	-1.70200e-07	2.11472e-06
8.577	1.91891e-06	-2.72526e-07	1.64639e-06	4.65909e-08	-7.50781e-08	-2.84873e-08	-2.71325e-07	-1.17220e-06	-1.44352e-06	7.92446e-07	-1.25234e-07	6.67212e-07	3.13814e-07	-1.52327e-08	2.98582e-07	1.21442e-06	-6.97506e-07	5.16916e-07	9.38792e-07	-5.31414e-08	8.85650e-07	2.29213e-06	-1.70737e-07	2.12139e-06
8.602	1.92473e-06	-2.73353e-07	1.65138e-06	4.70016e-08	-7.57400e-08	-2.87384e-08	-2.69171e-07	-1.17230e-06	-1.44147e-06	7.95395e-07	-1.25700e-07	6.69695e-07	3.15783e-07	-1.53282e-08	3.00454e-07	1.21632e-06	-6.98594e-07	5.17723e-07	9.39165e-07	-5.31625e-08	8.86003e-07	2.29930e-06	-1.71271e-07	2.12803e-06
8.626	1.93053e-06	-2.74176e-07	1.65636e-06	4.74133e-08	-7.64034e-08	-2.89901e-08	-2.67007e-07	-1.17238e-06	-1.43939e-06	7.98337e-07	-1.26165e-07	6.72172e-07	3.17738e-07	-1.54231e-08	3.02315e-07	1.21820e-06	-6.99673e-07	5.18522e-07	9.39513e-07	-5.31822e-08	8.86331e-07	2.30645e-06	-1.71804e-07	2.13464e-06
8.651	1.93631e-06	-2.74997e-07	1.66131e-06	4.78259e-08	-7.70683e-08	-2.92424e-08	-2.64834e-07	-1.17245e-06	-1.43728e-06	8.01271e-07	-1.26628e-07	6.74642e-07	3.19681e-07	-1.55174e-08	3.04164e-07	1.22006e-06	-7.00743e-07	5.19315e-07	9.39836e-07	-5.32005e-08	8.86635e-07	2.31356e-06	-1.72334e-07	2.14123e-06
8.675	1.94206e-06	-2.75813e-07	1.66625e-06	4.82395e-08	-7.77347e-08	-2.94953e-08	-2.62652e-07	-1.17249e-06	-1.43514e-06	8.04197e-07	-1.27091e-07	6.77106e-07	3.21612e-07	-1.56111e-08	3.06001e-07	1.22190e-06	-7.01803e-07	5.20101e-07	9.40133e-07	-5.32173e-08	8.86915e-07	2.32065e-06	-1.72862e-07	2.14779e-06
8.700	1.94779e-06	-2.76627e-07	1.67116e-06	4.86539e-08	-7.84026e-08	-2.97487e-08	-2.60459e-07	-1.17252e-06	-1.43298e-06	8.07116e-07	-1.27552e-07	6.79564e-07	3.23529e-07	-1.57042e-08	3.07825e-07	1.22374e-06	-7.02855e-07	5.20880e-07	9.40404e-07	-5.32326e-08	8.87171e-07	2.32770e-06	-1.73387e-07	2.15432e-06
8.724	1.95349e-06	-2.77437e-07	1.67606e-06	4.90693e-08	-7.90720e-08	-3.00027e-08	-2.58258e-07	-1.17252e-06	-1.43078e-06	8.10027e-07	-1.28012e-07	6.82014e-07	3.25434e-07	-1.57967e-08	3.09637e-07	1.22555e-06	-7.03897e-07	5.21653e-07	9.40649e-07	-5.32465e-08	8.87402e-07	2.33473e-06	-1.73910e-07	2.16082e-06
8.749	1.95917e-06	-2.78244e-07	1.68093e-06	4.94856e-08	-7.97428e-08	-3.02572e-08	-2.56047e-07	-1.17251e-06	-1.42856e-06	8.12929e-07	-1.28471e-07	6.84459e-07	3.27325e-07	-1.58885e-08	3.11437e-07	1.22735e-06	-7.04930e-07	5.22418e-07	9.40868e-07	-5.32589e-08	8.87609e-07	2.34172e-06	-1.74431e-07	2.16729e-06
8.774	1.96483e-06	-2.79047e-07	1.68578e-06	4.99028e-08	-8.04151e-08	-3.05123e-08	-2.53827e-07	-1.17248e-06	-1.42630e-06	8.15824e-07	-1.28928e-07	6.86896e-07	3.29203e-07	-1.59797e-08	3.13224e-07	1.22913e-06	-7.05953e-07	5.23177e-07	9.41062e-07	-5.32699e-08	8.87792e-07	2.34868e-06	-1.74950e-07	2.17373e-06
8.798	1.97046e-06	-2.79846e-07	1.69061e-06	5.03208e-08	-8.10887e-08	-3.07679e-08	-2.51598e-07	-1.17242e-06	-1.42402e-06	8.18710e-07	-1.29384e-07	6.89326e-07	3.31069e-07	-1.60702e-08	3.14998e-07	1.23090e-06	-7.06968e-07	5.23928e-07	9.41229e-07	-5.32794e-08	8.87950e-07	2.35561e-06	-1.75466e-07	2.18015e-06
8.823	1.97606e-06	-2.80643e-07	1.69542e-06	5.07398e-08	-8.17638e-08	-3.10240e-08	-2.49360e-07	-1.17235e-06	-1.42171e-06	8.21589e-07	-1.29839e-07	6.91749e-07	3.32920e-07	-1.61601e-08	3.16760e-07	1.23265e-06	-7.07973e-07	5.24673e-07	9.41371e-07	-5.32874e-08	8.88084e-07	2.36251e-06	-1.75980e-07	2.18653e-06
8.847	1.98164e-06	-2.81435e-07	1.70021e-06	5.11596e-08	-8.24403e-08	-3.12807e-08	-2.47113e-07	-1.17226e-06	-1.41938e-06	8.24458e-07	-1.30293e-07	6.94166e-07	3.34759e-07	-1.62493e-08	3.18509e-07	1.23438e-06	-7.08968e-07	5.25411e-07	9.41486e-07	-5.32939e-08	8.88192e-07	2.36938e-06	-1.76492e-07	2.19289e-06
8.872	1.98720e-06	-2.82224e-07	1.70498e-06	5.15802e-08	-8.31182e-08	-3.15379e-08	-2.44857e-07	-1.17216e-06	-1.41701e-06	8.27320e-07	-1.30745e-07	6.96575e-07	3.36583e-07	-1.63379e-08	3.20246e-07	1.23610e-06	-7.09954e-07	5.26142e-07	9.41576e-07	-5.32990e-08	8.88277e-07	2.37622e-06	-1.77001e-07	2.19921e-06
8.897	1.99273e-06	-2.83010e-07	1.70972e-06	5.20017e-08	-8.37974e-08	-3.17956e-08	-2.42593e-07	-1.17203e-06	-1.41462e-06	8.30173e-07	-1.31196e-07	6.98977e-07	3.38395e-07	-1.64258e-08	3.21969e-07	1.23780e-06	-7.10931e-07	5.26866e-07	9.41639e-07	-5.33026e-08	8.88336e-07	2.38302e-06	-1.77507e-07	2.20551e-06
8.921	1.99824e-06	-2.83792e-07	1.71444e-06	5.24241e-08	-8.44779e-08	-3.20539e-08	-2.40319e-07	-1.17188e-06	-1.41220e-06	8.33017e-07	-1.31645e-07	7.01371e-07	3.40192e-07	-1.65130e-08	3.23679e-07	1.23948e-06	-7.11899e-07	5.27583e-07	9.41675e-07	-5.33046e-08	8.88371e-07	2.38979e-06	-1.78012e-07	2.21178e-06
8.946	2.00372e-06	-2.84570e-07	1.71915e-06	5.28472e-08	-8.51598e-08	-3.23126e-08	-2.38037e-07	-1.17172e-06	-1.40975e-06	8.35852e-07	-1.32093e-07	7.03759e-07	3.41976e-07	-1.65996e-08	3.25376e-07	1.24115e-06	-7.12857e-07	5.28292e-07	9.41686e-07	-5.33052e-08	8.88381e-07	2.39653e-06	-1.78514e-07	2.21801e-06
8.970	2.00917e-06	-2.85344e-07	1.72383e-06	5.32712e-08	-8.58430e-08	-3.25718e-08	-2.35747e-07	-1.17153e-06	-1.40728e-06	8.38679e-07	-1.32540e-07	7.06139e-07	3.43746e-07	-1.66855e-08	3.27060e-07	1.24280e-06	-7.13805e-07	5.28995e-07	9.41670e-07	-5.33043e-08	8.88366e-07	2.40323e-06	-1.79013e-07	2.22422e-06
8.995	2.01460e-06	-2.86115e-07	1.72848e-06	5.36960e-08	-8.65275e-08	-3.28316e-08	-2.33448e-07	-1.17133e-06	-1.40478e-06	8.41496e-07	-1.32985e-07	7.08511e-07	3.45502e-07	-1.67708e-08	3.28731e-07	1.24444e-06	-7.14744e-07	5.29691e-07	9.41628e-07	-5.33019e-08	8.88326e-07	2.40990e-06	-1.79510e-07	2.23039e-06
9.019	2.02000e-06	-2.86883e-07	1.73312e-06	5.41215e-08	-8.72133e-08	-3.30918e-08	-2.31140e-07	-1.17111e-06	-1.40225e-06	8.44305e-07	-1.33429e-07	7.10876e-07	3.47243e-07	-1.68553e-08	3.30388e-07	1.24605e-06	-7.15674e-07	5.30380e-07	9.41559e-07	-5.32980e-08	8.88261e-07	2.41654e-06	-1.80004e-07	2.23654e-06
9.044	2.02538e-06	-2.87646e-07	1.73773e-06	5.45479e-08	-8.79003e-08	-3.33524e-08	-2.28825e-07	-1.17086e-06	-1.39969e-06	8.47104e-07	-1.33872e-07	7.13233e-07	3.48971e-07	-1.69392e-08	3.32032e-07	1.24766e-06	-7.16594e-07	5.31062e-07	9.41463e-07	-5.32926e-08	8.88171e-07	2.42315e-06	-1.80496e-07	2.24265e-06
9.069	2.03073e-06	-2.88406e-07	1.74232e-06	5.49750e-08	-8.85886e-08	-3.36136e-08	-2.26501e-07	-1.17060e-06	-1.39710e-06	8.49895e-07	-1.34313e-07	7.15582e-07	3.50685e-07	-1.70223e-08	3.33662e-07	1.24924e-06	-7.17505e-07	5.31737e-07	9.41341e-07	-5.32857e-08	8.88056e-07	2.42972e-06	-1.80986e-07	2.24873e-06
9.093	2.03605e-06	-2.89162e-07	1.74689e-06	5.54029e-08	-8.92781e-08	-3.38752e-08	-2.24169e-07	-1.17032e-06	-1.39449e-06	8.52676e-07	-1.34752e-07	7.17924e-07	3.52384e-07	-1.71048e-08	3.35279e-07	1.25081e-06	-7.18406e-07	5.32405e-07	9.41193e-07	-5.32773e-08	8.87915e-07	2.43625e-06	-1.81473e-07	2.25478e-06
9.118	2.04135e-06	-2.89914e-07	1.75143e-06	5.58315e-08	-8.99688e-08	-3.41373e-08	-2.21829e-07	-1.17003e-06	-1.39185e-06	8.55447e-07	-1.35190e-07	7.20257e-07	3.54069e-07	-1.71866e-08	3.36882e-07	1.25236e-06	-7.19297e-07	5.33066e-07	9.41017e-07	-5.32674e-08	8.87750e-07	2.44276e-06	-1.81957e-07	2.26080e-06
9.142	2.04662e-06	-2.90663e-07	1.75595e-06	5.62609e-08	-9.06608e-08	-3.43999e-08	-2.19480e-07	-1.16971e-06	-1.38919e-06	8.58210e-07	-1.35627e-07	7.22583e-07	3.55739e-07	-1.72677e-08	3.38471e-07	1.25390e-06	-7.20179e-07	5.33719e-07	9.40815e-07	-5.32559e-08	8.87559e-07	2.44922e-06	-1.82439e-07	2.26678e-06
9.167	2.05186e-06	-2.91407e-07	1.76045e-06	5.66910e-08	-9.13539e-08	-3.46628e-08	-2.17125e-07	-1.16937e-06	-1.38650e-06	8.60962e-07	-1.36062e-07	7.24901e-07	3.57395e-07	-1.73481e-08	3.40047e-07	1.25542e-06	-7.21052e-07	5.34366e-07	9.40586e-07	-5.32430e-08	8.87343e-07	2.45566e-06	-1.82918e-07	2.27274e-06
9.191	2.05708e-06	-2.92148e-07	1.76493e-06	5.71219e-08	-9.20481e-08	-3.49263e-08	-2.14761e-07	-1.16902e-06	-1.38378e-06	8.63705e-07	-1.36495e-07	7.27210e-07	3.59036e-07	-1.74277e-08	3.41608e-07	1.25692e-06	-7.21915e-07	5.35005e-07	9.40331e-07	-5.32285e-08	8.87102e-07	2.46205e-06	-1.83395e-07	2.27866e-06
9.216	2.06226e-06	-2.92885e-07	1.76938e-06	5.75534e-08	-9.27436e-08	-3.51901e-08	-2.12389e-07	-1.16865e-06	-1.38104e-06	8.66438e-07	-1.36927e-07	7.29511e-07	3.60663e-07	-1.75067e-08	3.43156e-07	1.25841e-06	-7.22768e-07	5.35638e-07	9.40048e-07	-5.32125e-08	8.86836e-07	2.46842e-06	-1.83869e-07	2.28455e-06
9.241	2.06743e-06	-2.93618e-07	1.77381e-06	5.79857e-08	-9.34401e-08	-3.54544e-08	-2.10010e-07	-1.16826e-06	-1.37827e-06	8.69162e-07	-1.37357e-07	7.31804e-07	3.62275e-07	-1.75849e-08	3.44690e-07	1.25987e-06	-7.23612e-07	5.36263e-07	9.39739e-07	-5.31950e-08	8.86544e-07	2.47475e-06	-1.84340e-07	2.29041e-06
9.265	2.07256e-06	-2.94347e-07	1.77821e-06	5.84186e-08	-9.41378e-08	-3.57192e-08	-2.07624e-07	-1.16784e-06	-1.37547e-06	8.71875e-07	-1.37786e-07	7.34089e-07	3.63872e-07	-1.76625e-08	3.46209e-07	1.26133e-06	-7.24446e-07	5.36881e-07	9.39402e-07	-5.31760e-08	8.86226e-07	2.48104e-06	-1.84809e-07	2.29623e-06
9.290	2.07767e-06	-2.95072e-07	1.78259e-06	5.88523e-08	-9.48366e-08	-3.59843e-08	-2.05230e-07	-1.16742e-06	-1.37265e-06	8.74579e-07	-1.38214e-07	7.36365e-07	3.65454e-07	-1.77393e-08	3.47715e-07	1.26276e-06	-7.25270e-07	5.37492e-07	9.39039e-07	-5.31554e-08	8.85884e-07	2.48730e-06	-1.85275e-07	2.30202e-06
9.314	2.08275e-06	-2.95794e-07	1.78695e-06	5.92866e-08	-9.55364e-08	-3.62498e-08	-2.02828e-07	-1.16697e-06	-1.36980e-06	8.77272e-07	-1.38639e-07	7.38633e-07	3.67021e-07	-1.78153e-08	3.49206e-07	1.26418e-06	-7.26085e-07	5.38096e-07	9.38649e-07	-5.31333e-08	8.85515e-07	2.49352e-06	-1.85738e-07	2.30778e-06
9.339	2.08780e-06	-2.96511e-07	1.79128e-06	5.97215e-08	-9.62373e-08	-3.65158e-08	-2.00420e-07	-1.16650e-06	-1.36692e-06	8.79955e-07	-1.39063e-07	7.40892e-07	3.68573e-07	-1.78907e-08	3.50683e-07	1.26558e-06	-7.26890e-07	5.38693e-07	9.38231e-07	-5.31097e-08	8.85121e-07	2.49970e-06	-1.86199e-07	2.31350e-06
9.363	2.09282e-06	-2.97224e-07	1.79559e-06	6.01571e-08	-9.69393e-08	-3.67821e-08	-1.98004e-07	-1.16602e-06	-1.36402e-06	8.82628e-07	-1.39486e-07	7.43143e-07	3.70110e-07	-1.79653e-08	3.52145e-07	1.26697e-06	-7.27686e-07	5.39282e-07	9.37786e-07	-5.30845e-08	8.84702e-07	2.50585e-06	-1.86657e-07	2.31919e-06
9.388	2.09781e-06	-2.97934e-07	1.79988e-06	6.05934e-08	-9.76423e-08	-3.70489e-08	-1.95581e-07	-1.16551e-06	-1.36110e-06	8.85291e-07	-1.39906e-07	7.45384e-07	3.71632e-07	-1.80392e-08	3.53593e-07	1.26834e-06	-7.28472e-07	5.39865e-07	9.37315e-07	-5.30578e-08	8.84257e-07	2.51196e-06	-1.87112e-07	2.32485e-06
9.413	2.10278e-06	-2.98639e-07	1.80414e-06	6.10303e-08	-9.83463e-08	-3.73160e-08	-1.93151e-07	-1.16499e-06	-1.35814e-06	8.87943e-07	-1.40326e-07	7.47618e-07	3.73139e-07	-1.81123e-08	3.55027e-07	1.26969e-06	-7.29248e-07	5.40440e-07	9.36816e-07	-5.30295e-08	8.83786e-07	2.51804e-06	-1.87565e-07	2.33047e-06
9.437	2.10772e-06	-2.99340e-07	1.80838e-06	6.14678e-08	-9.90513e-08	-3.75835e-08	-1.90714e-07	-1.16445e-06	-1.35517e-06	8.90585e-07	-1.40743e-07	7.49842e-07	3.74630e-07	-1.81847e-08	3.56446e-07	1.27102e-06	-7.30014e-07	5.41008e-07	9.36289e-07	-5.29998e-08	8.83290e-07	2.52408e-06	-1.88015e-07	2.33606e-06
9.462	2.11263e-06	-3.00037e-07	1.81259e-06	6.19059e-08	-9.97572e-08	-3.78514e-08	-1.88270e-07	-1.16389e-06	-1.35216e-06	8.93216e-07	-1.41159e-07	7.52057e-07	3.76107e-07	-1.82563e-08	3.57850e-07	1.27234e-06	-7.30771e-07	5.41569e-07	9.35736e-07	-5.29684e-08	8.82768e-07	2.53008e-06	-1.88462e-07	2.34162e-06
9.486	2.11751e-06	-3.00731e-07	1.81678e-06	6.23446e-08	-1.00464e-07	-3.81196e-08	-1.85819e-07	-1.16332e-06	-1.34914e-06	8.95836e-07	-1.41573e-07	7.54263e-07	3.77567e-07	-1.83272e-08	3.59240e-07	1.27364e-06	-7.31518e-07	5.42122e-07	9.35155e-07	-5.29356e-08	8.82220e-07	2.53604e-06	-1.88906e-07	2.34714e-06
9.511	2.12236e-06	-3.01420e-07	1.82094e-06	6.27839e-08	-1.01172e-07	-3.83882e-08	-1.83362e-07	-1.16272e-06	-1.34608e-06	8.98446e-07	-1.41985e-07	7.56461e-07	3.79013e-07	-1.83974e-08	3.60615e-07	1.27492e-06	-7.32255e-07	5.42669e-07	9.34547e-07	-5.29011e-08	8.81646e-07	2.54197e-06	-1.89347e-07	2.35262e-06
9.535	2.12718e-06	-3.02104e-07	1.82508e-06	6.32237e-08	-1.01881e-07	-3.86572e-08	-1.80898e-07	-1.16211e-06	-1.34301e-06	9.01045e-07	-1.42396e-07	7.58649e-07	3.80442e-07	-1.84668e-08	3.61976e-07	1.27619e-06	-7.32983e-07	5.43208e-07	9.33912e-07	-5.28652e-08	8.81047e-07	2.54786e-06	-1.89786e-07	2.35807e-06
9.560	2.13197e-06	-3.02785e-07	1.82919e-06	6.36642e-08	-1.02591e-07	-3.89265e-08	-1.78428e-07	-1.16148e-06	-1.33990e-06	9.03633e-07	-1.42805e-07	7.60828e-07	3.81857e-07	-1.85354e-08	3.63321e-07	1.27744e-06	-7.33701e-07	5.43740e-07	9.33249e-07	-5.28276e-08	8.80421e-07	2.55371e-06	-1.90222e-07	2.36349e-06
9.585	2.13674e-06	-3.03462e-07	1.83328e-06	6.41052e-08	-1.03301e-07	-3.91961e-08	-1.75951e-07	-1.16083e-06	-1.33678e-06	9.06210e-07	-1.43212e-07	7.62997e-07	3.83255e-07	-1.86033e-08	3.64652e-07	1.27867e-06	-7.34409e-07	5.44265e-07	9.32559e-07	-5.27886e-08	8.79770e-07	2.55952e-06	-1.90655e-07	2.36887e-06
9.609	2.14147e-06	-3.04134e-07	1.83734e-06	6.45467e-08	-1.04013e-07	-3.94661e-08	-1.73467e-07	-1.16016e-06	-1.33362e-06	9.08776e-07	-1.43618e-07	7.65158e-07	3.84638e-07	-1.86705e-08	3.65967e-07	1.27989e-06	-7.35107e-07	5.44782e-07	9.31841e-07	-5.27479e-08	8.79093e-07	2.56530e-06	-1.91085e-07	2.37422e-06
9.634	2.14618e-06	-3.04803e-07	1.84138e-06	6.49888e-08	-1.04725e-07	-3.97364e-08	-1.70978e-07	-1.15947e-06	-1.33045e-06	9.11330e-07	-1.44022e-07	7.67309e-07	3.86005e-07	-1.87368e-08	3.67268e-07	1.28109e-06	-7.35796e-07	5.45292e-07	9.31096e-07	-5.27058e-08	8.78390e-07	2.57104e-06	-1.91513e-07	2.37952e-06
9.658	2.15086e-06	-3.05467e-07	1.84539e-06	6.54313e-08	-1.05438e-07	-4.00070e-08	-1.68482e-07	-1.15877e-06	-1.32725e-06	9.13874e-07	-1.44423e-07	7.69450e-07	3.87356e-07	-1.88024e-08	3.68554e-07	1.28227e-06	-7.36474e-07	5.45795e-07	9.30323e-07	-5.26620e-08	8.77661e-07	2.57674e-06	-1.91937e-07	2.38480e-06
9.683	2.15550e-06	-3.06127e-07	1.84938e-06	6.58745e-08	-1.06152e-07	-4.02779e-08	-1.65980e-07	-1.15804e-06	-1.32402e-06	9.16406e-07	-1.44824e-07	7.71582e-07	3.88692e-07	-1.88672e-08	3.69825e-07	1.28343e-06	-7.37143e-07	5.46291e-07	9.29523e-07	-5.26167e-08	8.76907e-07	2.58240e-06	-1.92359e-07	2.39004e-06
9.708	2.16012e-06	-3.06782e-07	1.85334e-06	6.63181e-08	-1.06867e-07	-4.05491e-08	-1.63473e-07	-1.15730e-06	-1.32077e-06	9.18926e-07	-1.45222e-07	7.73704e-07	3.90012e-07	-1.89313e-08	3.71080e-07	1.28458e-06	-7.37802e-07	5.46780e-07	9.28696e-07	-5.25699e-08	8.76126e-07	2.58802e-06	-1.92778e-07	2.39524e-06
9.732	2.16471e-06	-3.07434e-07	1.85727e-06	6.67621e-08	-1.07583e-07	-4.08207e-08	-1.60959e-07	-1.15654e-06	-1.31750e-06	9.21436e-07	-1.45619e-07	7.75817e-07	3.91315e-07	-1.89946e-08	3.72321e-07	1.28571e-06	-7.38452e-07	5.47261e-07	9.27840e-07	-5.25215e-08	8.75319e-07	2.59360e-06	-1.93193e-07	2.40041e-06
9.757	2.16926e-06	-3.08081e-07	1.86118e-06	6.72067e-08	-1.08299e-07	-4.10925e-08	-1.58439e-07	-1.15577e-06	-1.31420e-06	9.23933e-07	-1.46013e-07	7.77920e-07	3.92603e-07	-1.90571e-08	3.73546e-07	1.28683e-06	-7.39091e-07	5.47735e-07	9.26958e-07	-5.24715e-08	8.74486e-07	2.59914e-06	-1.93606e-07	2.40554e-06
9.781	2.17379e-06	-3.08724e-07	1.86507e-06	6.76518e-08	-1.09016e-07	-4.13646e-08	-1.55914e-07	-1.15497e-06	-1.31088e-06	9.26419e-07	-1.46406e-07	7.80013e-07	3.93875e-07	-1.91188e-08	3.74756e-07	1.28792e-06	-7.39721e-07	5.48202e-07	9.26047e-07	-5.24200e-08	8.73627e-07	2.60465e-06	-1.94016e-07	2.41063e-06
9.806	2.17829e-06	-3.09363e-07	1.86892e-06	6.80973e-08	-1.09734e-07	-4.16370e-08	-1.53383e-07	-1.15416e-06	-1.30754e-06	9.28894e-07	-1.46797e-07	7.82097e-07	3.95131e-07	-1.91798e-08	3.75951e-07	1.28900e-06	-7.40341e-07	5.48661e-07	9.25109e-07	-5.23669e-08	8.72742e-07	2.61011e-06	-1.94423e-07	2.41569e-06
9.830	2.18275e-06	-3.09997e-07	1.87276e-06	6.85432e-08	-1.10453e-07	-4.19097e-08	-1.50847e-07	-1.15333e-06	-1.30417e-06	9.31356e-07	-1.47186e-07	7.84170e-07	3.96370e-07	-1.92400e-08	3.77130e-07	1.29006e-06	-7.40951e-07	5.49113e-07	9.24144e-07	-5.23122e-08	8.71831e-07	2.61554e-06	-1.94827e-07	2.42071e-06
9.855	2.18719e-06	-3.10627e-07	1.87656e-06	6.89896e-08	-1.11172e-07	-4.21826e-08	-1.48305e-07	-1.15248e-06	-1.30078e-06	9.33807e-07	-1.47574e-07	7.86233e-07	3.97594e-07	-1.92993e-08	3.78294e-07	1.29111e-06	-7.41551e-07	5.49558e-07	9.23150e-07	-5.22560e-08	8.70894e-07	2.62092e-06	-1.95228e-07	2.42569e-06
9.880	2.19159e-06	-3.11252e-07	1.88034e-06	6.94364e-08	-1.11892e-07	-4.24558e-08	-1.45757e-07	-1.15161e-06	-1.29737e-06	9.36246e-07	-1.47959e-07	7.88287e-07	3.98801e-07	-1.93579e-08	3.79443e-07	1.29214e-06	-7.42142e-07	5.49995e-07	9.22129e-07	-5.21982e-08	8.69931e-07	2.62627e-06	-1.95627e-07	2.43064e-06
9.904	2.19597e-06	-3.11874e-07	1.88409e-06	6.98836e-08	-1.12613e-07	-4.27293e-08	-1.43204e-07	-1.15073e-06	-1.29393e-06	9.38673e-07	-1.48343e-07	7.90330e-07	3.99992e-07	-1.94158e-08	3.80576e-07	1.29315e-06	-7.42722e-07	5.50426e-07	9.21081e-07	-5.21388e-08	8.68942e-07	2.63157e-06	-1.96022e-07	2.43555e-06
9.929	2.20031e-06	-3.12491e-07	1.88782e-06	7.03313e-08	-1.13334e-07	-4.30029e-08	-1.40646e-07	-1.14982e-06	-1.29047e-06	9.41087e-07	-1.48724e-07	7.92363e-07	4.01167e-07	-1.94728e-08	3.81694e-07	1.29414e-06	-7.43293e-07	5.50849e-07	9.20004e-07	-5.20779e-08	8.67926e-07	2.63684e-06	-1.96414e-07	2.44042e-06
9.953	2.20462e-06	-3.13103e-07	1.89152e-06	7.07793e-08	-1.14056e-07	-4.32769e-08	-1.38083e-07	-1.14890e-06	-1.28699e-06	9.43490e-07	-1.49104e-07	7.94386e-07	4.02326e-07	-1.95290e-08	3.82797e-07	1.29512e-06	-7.43854e-07	5.51264e-07	9.18900e-07	-5.20154e-08	8.66885e-07	2.64206e-06	-1.96803e-07	2.44526e-06
9.978	2.20891e-06	-3.13711e-07	1.89520e-06	7.12277e-08	-1.14779e-07	-4.35510e-08	-1.35515e-07	-1.14797e-06	-1.28348e-06	9.45880e-07	-1.49482e-07	7.96398e-07	4.03468e-07	-1.95845e-08	3.83883e-07	1.29608e-06	-7.44405e-07	5.51672e-07	9.17769e-07	-5.19514e-08	8.65817e-07	2.64724e-06	-1.97189e-07	2.45005e-06
10.002	2.21316e-06	-3.14315e-07	1.89884e-06	7.16764e-08	-1.15502e-07	-4.38254e-08	-1.32942e-07	-1.14701e-06	-1.27995e-06	9.48258e-07	-1.49857e-07	7.98401e-07	4.04594e-07	-1.96391e-08	3.84954e-07	1.29702e-06	-7.44946e-07	5.52073e-07	9.16609e-07	-5.18857e-08	8.64723e-07	2.65239e-06	-1.97572e-07	2.45481e-06
10.027	2.21738e-06	-3.14914e-07	1.90246e-06	7.21256e-08	-1.16226e-07	-4.41001e-08	-1.30363e-07	-1.14604e-06	-1.27640e-06	9.50624e-07	-1.50231e-07	8.00392e-07	4.05703e-07	-1.96930e-08	3.86010e-07	1.29794e-06	-7.45477e-07	5.52467e-07	9.15422e-07	-5.18185e-08	8.63603e-07	2.65749e-06	-1.97952e-07	2.45954e-06
10.052	2.22157e-06	-3.15509e-07	1.90606e-06	7.25751e-08	-1.16950e-07	-4.43749e-08	-1.27780e-07	-1.14505e-06	-1.27283e-06	9.52977e-07	-1.50603e-07	8.02374e-07	4.06796e-07	-1.97460e-08	3.87050e-07	1.29885e-06	-7.45998e-07	5.52853e-07	9.14207e-07	-5.17497e-08	8.62457e-07	2.66255e-06	-1.98329e-07	2.46422e-06
10.076	2.22572e-06	-3.16099e-07	1.90962e-06	7.30249e-08	-1.17675e-07	-4.46499e-08	-1.25193e-07	-1.14404e-06	-1.26923e-06	9.55318e-07	-1.50973e-07	8.04345e-07	4.07873e-07	-1.97983e-08	3.88074e-07	1.29974e-06	-7.46510e-07	5.53232e-07	9.12964e-07	-5.16794e-08	8.61285e-07	2.66757e-06	-1.98703e-07	2.46887e-06
10.101	2.22985e-06	-3.16685e-07	1.91316e-06	7.34750e-08	-1.18400e-07	-4.49252e-08	-1.22600e-07	-1.14301e-06	-1.26561e-06	9.57646e-07	-1.51341e-07	8.06305e-07	4.08933e-07	-1.98497e-08	3.89083e-07	1.30062e-06	-7.47011e-07	5.53604e-07	9.11694e-07	-5.16075e-08	8.60086e-07	2.67255e-06	-1.99074e-07	2.47347e-06
10.125	2.23394e-06	-3.17267e-07	1.91668e-06	7.39255e-08	-1.19126e-07	-4.52006e-08	-1.20003e-07	-1.14197e-06	-1.26197e-06	9.59961e-07	-1.51707e-07	8.08254e-07	4.09976e-07	-1.99004e-08	3.90076e-07	1.30147e-06	-7.47503e-07	5.53969e-07	9.10395e-07	-5.15340e-08	8.58861e-07	2.67748e-06	-1.99442e-07	2.47804e-06
10.150	2.23801e-06	-3.17844e-07	1.92016e-06	7.43762e-08	-1.19852e-07	-4.54762e-08	-1.17402e-07	-1.14091e-06	-1.25831e-06	9.62264e-07	-1.52071e-07	8.10193e-07	4.11003e-07	-1.99503e-08	3.91053e-07	1.30231e-06	-7.47985e-07	5.54326e-07	9.09069e-07	-5.14589e-08	8.57610e-07	2.68238e-06	-1.99806e-07	2.48257e-06
10.174	2.24204e-06	-3.18416e-07	1.92362e-06	7.48273e-08	-1.20579e-07	-4.57520e-08	-1.14796e-07	-1.13983e-06	-1.25463e-06	9.64554e-07	-1.52433e-07	8.12121e-07	4.12014e-07	-1.99993e-08	3.92015e-07	1.30313e-06	-7.48456e-07	5.54675e-07	9.07715e-07	-5.13823e-08	8.56333e-07	2.68723e-06	-2.00168e-07	2.48707e-06
10.199	2.24604e-06	-3.18984e-07	1.92705e-06	7.52786e-08	-1.21307e-07	-4.60279e-08	-1.12186e-07	-1.13874e-06	-1.25092e-06	9.66831e-07	-1.52793e-07	8.14038e-07	4.13008e-07	-2.00475e-08	3.92960e-07	1.30394e-06	-7.48918e-07	5.55018e-07	9.06334e-07	-5.13041e-08	8.55030e-07	2.69204e-06	-2.00526e-07	2.49152e-06
10.224	2.25000e-06	-3.19548e-07	1.93045e-06	7.57302e-08	-1.22034e-07	-4.63041e-08	-1.09572e-07	-1.13762e-06	-1.24720e-06	9.69095e-07	-1.53150e-07	8.15945e-07	4.13985e-07	-2.00950e-08	3.93890e-07	1.30472e-06	-7.49371e-07	5.55353e-07	9.04925e-07	-5.12243e-08	8.53700e-07	2.69681e-06	-2.00882e-07	2.49593e-06
10.248	2.25394e-06	-3.20107e-07	1.93383e-06	7.61821e-08	-1.22762e-07	-4.65804e-08	-1.06953e-07	-1.13649e-06	-1.24345e-06	9.71347e-07	-1.53506e-07	8.17840e-07	4.14946e-07	-2.01416e-08	3.94804e-07	1.30549e-06	-7.49813e-07	5.55680e-07	9.03487e-07	-5.11430e-08	8.52344e-07	2.70154e-06	-2.01234e-07	2.50031e-06
10.273	2.25784e-06	-3.20661e-07	1.93718e-06	7.66342e-08	-1.23491e-07	-4.68568e-08	-1.04331e-07	-1.13535e-06	-1.23968e-06	9.73585e-07	-1.53860e-07	8.19725e-07	4.15890e-07	-2.01875e-08	3.95703e-07	1.30625e-06	-7.50245e-07	5.56001e-07	9.02022e-07	-5.10600e-08	8.50962e-07	2.70623e-06	-2.01583e-07	2.50464e-06
10.297	2.26171e-06	-3.21211e-07	1.94050e-06	7.70866e-08	-1.24220e-07	-4.71334e-08	-1.01705e-07	-1.13418e-06	-1.23589e-06	9.75810e-07	-1.54212e-07	8.21598e-07	4.16818e-07	-2.02325e-08	3.96585e-07	1.30698e-06	-7.50668e-07	5.56314e-07	9.00530e-07	-5.09755e-08	8.49554e-07	2.71087e-06	-2.01929e-07	2.50894e-06
10.322	2.26555e-06	-3.21756e-07	1.94380e-06	7.75392e-08	-1.24949e-07	-4.74101e-08	-9.90742e-08	-1.13300e-06	-1.23208e-06	9.78022e-07	-1.54561e-07	8.23461e-07	4.17728e-07	-2.02767e-08	3.97452e-07	1.30770e-06	-7.51080e-07	5.56620e-07	8.99009e-07	-5.08895e-08	8.48120e-07	2.71547e-06	-2.02271e-07	2.51320e-06
10.346	2.26936e-06	-3.22297e-07	1.94706e-06	7.79920e-08	-1.25679e-07	-4.76870e-08	-9.64401e-08	-1.13180e-06	-1.22824e-06	9.80220e-07	-1.54909e-07	8.25312e-07	4.18622e-07	-2.03201e-08	3.98302e-07	1.30840e-06	-7.51483e-07	5.56918e-07	8.97461e-07	-5.08018e-08	8.46659e-07	2.72003e-06	-2.02611e-07	2.51742e-06
10.371	2.27313e-06	-3.22833e-07	1.95030e-06	7.84450e-08	-1.26409e-07	-4.79639e-08	-9.38022e-08	-1.13059e-06	-1.22439e-06	9.82406e-07	-1.55254e-07	8.27152e-07	4.19500e-07	-2.03627e-08	3.99137e-07	1.30908e-06	-7.51875e-07	5.57209e-07	8.95885e-07	-5.07126e-08	8.45172e-07	2.72454e-06	-2.02947e-07	2.52160e-06
10.396	2.27688e-06	-3.23364e-07	1.95351e-06	7.88981e-08	-1.27139e-07	-4.82410e-08	-9.11607e-08	-1.12936e-06	-1.22052e-06	9.84577e-07	-1.55597e-07	8.28980e-07	4.20360e-07	-2.04044e-08	3.99956e-07	1.30975e-06	-7.52258e-07	5.57493e-07	8.94281e-07	-5.06218e-08	8.43659e-07	2.72902e-06	-2.03280e-07	2.52574e-06
10.420	2.28058e-06	-3.23891e-07	1.95669e-06	7.93515e-08	-1.27870e-07	-4.85182e-08	-8.85157e-08	-1.12811e-06	-1.21662e-06	9.86736e-07	-1.55938e-07	8.30798e-07	4.21204e-07	-2.04454e-08	4.00759e-07	1.31040e-06	-7.52631e-07	5.57769e-07	8.92650e-07	-5.05295e-08	8.42120e-07	2.73345e-06	-2.03610e-07	2.52984e-06
10.445	2.28426e-06	-3.24413e-07	1.95985e-06	7.98051e-08	-1.28601e-07	-4.87956e-08	-8.58672e-08	-1.12684e-06	-1.21271e-06	9.88881e-07	-1.56277e-07	8.32604e-07	4.22031e-07	-2.04855e-08	4.01546e-07	1.31103e-06	-7.52994e-07	5.58038e-07	8.90990e-07	-5.04356e-08	8.40555e-07	2.73783e-06	-2.03937e-07	2.53389e-06
10.469	2.28791e-06	-3.24931e-07	1.96298e-06	8.02588e-08	-1.29332e-07	-4.90730e-08	-8.32153e-08	-1.12556e-06	-1.20878e-06	9.91012e-07	-1.56614e-07	8.34398e-07	4.22842e-07	-2.05249e-08	4.02317e-07	1.31165e-06	-7.53347e-07	5.58300e-07	8.89304e-07	-5.03401e-08	8.38963e-07	2.74217e-06	-2.04260e-07	2.53791e-06
10.494	2.29152e-06	-3.25444e-07	1.96607e-06	8.07126e-08	-1.30063e-07	-4.93505e-08	-8.05602e-08	-1.12426e-06	-1.20482e-06	9.93130e-07	-1.56949e-07	8.36182e-07	4.23635e-07	-2.05634e-08	4.03072e-07	1.31224e-06	-7.53690e-07	5.58554e-07	8.87589e-07	-5.02430e-08	8.37346e-07	2.74647e-06	-2.04581e-07	2.54189e-06
10.519	2.29510e-06	-3.25952e-07	1.96915e-06	8.11666e-08	-1.30795e-07	-4.96281e-08	-7.79018e-08	-1.12294e-06	-1.20085e-06	9.95235e-07	-1.57281e-07	8.37953e-07	4.24412e-07	-2.06011e-08	4.03811e-07	1.31282e-06	-7.54024e-07	5.58801e-07	8.85846e-07	-5.01444e-08	8.35702e-07	2.75073e-06	-2.04898e-07	2.54583e-06
10.543	2.29864e-06	-3.26456e-07	1.97219e-06	8.16207e-08	-1.31526e-07	-4.99057e-08	-7.52403e-08	-1.12161e-06	-1.19685e-06	9.97325e-07	-1.57612e-07	8.39713e-07	4.25172e-07	-2.06380e-08	4.04534e-07	1.31339e-06	-7.54347e-07	5.59041e-07	8.84076e-07	-5.00442e-08	8.34032e-07	2.75494e-06	-2.05212e-07	2.54973e-06
10.568	2.30216e-06	-3.26955e-07	1.97520e-06	8.20749e-08	-1.32258e-07	-5.01834e-08	-7.25757e-08	-1.12026e-06	-1.19284e-06	9.99402e-07	-1.57940e-07	8.41462e-07	4.25916e-07	-2.06741e-08	4.05242e-07	1.31393e-06	-7.54661e-07	5.59273e-07	8.82279e-07	-4.99424e-08	8.32336e-07	2.75911e-06	-2.05522e-07	2.55359e-06
10.592	2.30564e-06	-3.27449e-07	1.97819e-06	8.25293e-08	-1.32990e-07	-5.04612e-08	-6.99082e-08	-1.11890e-06	-1.18880e-06	1.00146e-06	-1.58266e-07	8.43199e-07	4.26642e-07	-2.07094e-08	4.05933e-07	1.31446e-06	-7.54964e-07	5.59498e-07	8.80453e-07	-4.98391e-08	8.30614e-07	2.76324e-06	-2.05829e-07	2.55741e-06
10.617	2.30909e-06	-3.27939e-07	1.98115e-06	8.29837e-08	-1.33723e-07	-5.07391e-08	-6.72378e-08	-1.11751e-06	-1.18475e-06	1.00351e-06	-1.58590e-07	8.44924e-07	4.27352e-07	-2.07438e-08	4.06608e-07	1.31497e-06	-7.55258e-07	5.59716e-07	8.78600e-07	-4.97342e-08	8.28866e-07	2.76732e-06	-2.06133e-07	2.56119e-06
10.641	2.31250e-06	-3.28424e-07	1.98408e-06	8.34382e-08	-1.34455e-07	-5.10170e-08	-6.45646e-08	-1.11611e-06	-1.18068e-06	1.00555e-06	-1.58911e-07	8.46637e-07	4.28045e-07	-2.07774e-08	4.07267e-07	1.31547e-06	-7.55542e-07	5.59926e-07	8.76719e-07	-4.96277e-08	8.27092e-07	2.77136e-06	-2.06434e-07	2.56492e-06
10.666	2.31588e-06	-3.28904e-07	1.98698e-06	8.38928e-08	-1.35188e-07	-5.12949e-08	-6.18887e-08	-1.11470e-06	-1.17659e-06	1.00757e-06	-1.59231e-07	8.48339e-07	4.28721e-07	-2.08103e-08	4.07911e-07	1.31595e-06	-7.55816e-07	5.60129e-07	8.74811e-07	-4.95197e-08	8.25291e-07	2.77535e-06	-2.06732e-07	2.56862e-06
10.691	2.31923e-06	-3.29379e-07	1.98985e-06	8.43474e-08	-1.35920e-07	-5.15729e-08	-5.92102e-08	-1.11327e-06	-1.17248e-06	1.00958e-06	-1.59548e-07	8.50028e-07	4.29380e-07	-2.08423e-08	4.08538e-07	1.31641e-06	-7.56080e-07	5.60325e-07	8.72875e-07	-4.94101e-08	8.23465e-07	2.77930e-06	-2.07026e-07	2.57227e-06
10.715	2.32255e-06	-3.29850e-07	1.99270e-06	8.48020e-08	-1.36653e-07	-5.18509e-08	-5.65291e-08	-1.11182e-06	-1.16835e-06	1.01157e-06	-1.59863e-07	8.51706e-07	4.30023e-07	-2.08735e-08	4.09149e-07	1.31685e-06	-7.56334e-07	5.60514e-07	8.70911e-07	-4.92990e-08	8.21612e-07	2.78320e-06	-2.07317e-07	2.57589e-06
10.740	2.32583e-06	-3.30316e-07	1.99551e-06	8.52568e-08	-1.37386e-07	-5.21289e-08	-5.38455e-08	-1.11035e-06	-1.16420e-06	1.01355e-06	-1.60175e-07	8.53372e-07	4.30649e-07	-2.09038e-08	4.09745e-07	1.31727e-06	-7.56579e-07	5.60695e-07	8.68920e-07	-4.91862e-08	8.19734e-07	2.78707e-06	-2.07604e-07	2.57946e-06
10.764	2.32908e-06	-3.30778e-07	1.99830e-06	8.57115e-08	-1.38118e-07	-5.24069e-08	-5.11596e-08	-1.10887e-06	-1.16003e-06	1.01551e-06	-1.60486e-07	8.55026e-07	4.31258e-07	-2.09334e-08	4.10324e-07	1.31768e-06	-7.56813e-07	5.60868e-07	8.66902e-07	-4.90720e-08	8.17830e-07	2.79088e-06	-2.07889e-07	2.58299e-06
10.789	2.33229e-06	-3.31234e-07	2.00106e-06	8.61662e-08	-1.38851e-07	-5.26850e-08	-4.84713e-08	-1.10738e-06	-1.15585e-06	1.01746e-06	-1.60794e-07	8.56668e-07	4.31850e-07	-2.09621e-08	4.10888e-07	1.31807e-06	-7.57038e-07	5.61035e-07	8.64856e-07	-4.89562e-08	8.15899e-07	2.79465e-06	-2.08169e-07	2.58648e-06
10.813	2.33547e-06	-3.31686e-07	2.00379e-06	8.66210e-08	-1.39584e-07	-5.29630e-08	-4.57809e-08	-1.10586e-06	-1.15164e-06	1.01940e-06	-1.61100e-07	8.58297e-07	4.32425e-07	-2.09901e-08	4.11435e-07	1.31845e-06	-7.57253e-07	5.61194e-07	8.62782e-07	-4.88388e-08	8.13943e-07	2.79838e-06	-2.08447e-07	2.58993e-06
10.838	2.33862e-06	-3.32134e-07	2.00649e-06	8.70757e-08	-1.40317e-07	-5.32411e-08	-4.30883e-08	-1.10433e-06	-1.14742e-06	1.02132e-06	-1.61403e-07	8.59915e-07	4.32984e-07	-2.10172e-08	4.11967e-07	1.31880e-06	-7.57458e-07	5.61346e-07	8.60681e-07	-4.87198e-08	8.11961e-07	2.80206e-06	-2.08721e-07	2.59334e-06
10.863	2.34174e-06	-3.32576e-07	2.00916e-06	8.75304e-08	-1.41049e-07	-5.35191e-08	-4.03936e-08	-1.10279e-06	-1.14318e-06	1.02323e-06	-1.61705e-07	8.61521e-07	4.33526e-07	-2.10435e-08	4.12482e-07	1.31914e-06	-7.57653e-07	5.61491e-07	8.58552e-07	-4.85993e-08	8.09953e-07	2.80570e-06	-2.08992e-07	2.59671e-06
10.887	2.34482e-06	-3.33014e-07	2.01181e-06	8.79851e-08	-1.41782e-07	-5.37971e-08	-3.76970e-08	-1.10123e-06	-1.13892e-06	1.02512e-06	-1.62004e-07	8.63114e-07	4.34051e-07	-2.10690e-08	4.12982e-07	1.31947e-06	-7.57838e-07	5.61628e-07	8.56396e-07	-4.84773e-08	8.07919e-07	2.80929e-06	-2.09260e-07	2.60003e-06
10.912	2.34787e-06	-3.33446e-07	2.01442e-06	8.84397e-08	-1.42515e-07	-5.40751e-08	-3.49985e-08	-1.09965e-06	-1.13465e-06	1.02700e-06	-1.62301e-07	8.64695e-07	4.34559e-07	-2.10936e-08	4.13465e-07	1.31977e-06	-7.58013e-07	5.61758e-07	8.54213e-07	-4.83537e-08	8.05859e-07	2.81284e-06	-2.09524e-07	2.60332e-06
10.936	2.35088e-06	-3.33875e-07	2.01701e-06	8.88943e-08	-1.43247e-07	-5.43530e-08	-3.22981e-08	-1.09806e-06	-1.13036e-06	1.02886e-06	-1.62595e-07	8.66264e-07	4.35051e-07	-2.11175e-08	4.13933e-07	1.32006e-06	-7.58179e-07	5.61881e-07	8.52002e-07	-4.82286e-08	8.03774e-07	2.81634e-06	-2.09785e-07	2.60656e-06
10.961	2.35386e-06	-3.34298e-07	2.01956e-06	8.93488e-08	-1.43980e-07	-5.46309e-08	-2.95961e-08	-1.09645e-06	-1.12604e-06	1.03071e-06	-1.62887e-07	8.67820e-07	4.35526e-07	-2.11406e-08	4.14385e-07	1.32033e-06	-7.58335e-07	5.61996e-07	8.49764e-07	-4.81019e-08	8.01662e-07	2.81980e-06	-2.10043e-07	2.60976e-06
10.985	2.35681e-06	-3.34717e-07	2.02209e-06	8.98032e-08	-1.44712e-07	-5.49087e-08	-2.68924e-08	-1.09482e-06	-1.12172e-06	1.03254e-06	-1.63177e-07	8.69364e-07	4.35984e-07	-2.11628e-08	4.14821e-07	1.32058e-06	-7.58481e-07	5.62104e-07	8.47499e-07	-4.79737e-08	7.99525e-07	2.82322e-06	-2.10297e-07	2.61292e-06
11.010	2.35972e-06	-3.35130e-07	2.02459e-06	9.02575e-08	-1.45444e-07	-5.51865e-08	-2.41871e-08	-1.09318e-06	-1.11737e-06	1.03436e-06	-1.63465e-07	8.70896e-07	4.36425e-07	-2.11842e-08	4.15241e-07	1.32082e-06	-7.58617e-07	5.62205e-07	8.45206e-07	-4.78439e-08	7.97363e-07	2.82658e-06	-2.10548e-07	2.61604e-06
11.035	2.36260e-06	-3.35539e-07	2.02706e-06	9.07117e-08	-1.46176e-07	-5.54643e-08	-2.14803e-08	-1.09153e-06	-1.11301e-06	1.03616e-06	-1.63750e-07	8.72415e-07	4.36850e-07	-2.12049e-08	4.15645e-07	1.32104e-06	-7.58743e-07	5.62299e-07	8.42887e-07	-4.77126e-08	7.95174e-07	2.82991e-06	-2.10795e-07	2.61911e-06
11.059	2.36545e-06	-3.35944e-07	2.02951e-06	9.11658e-08	-1.46908e-07	-5.57419e-08	-1.87721e-08	-1.08986e-06	-1.10863e-06	1.03795e-06	-1.64032e-07	8.73922e-07	4.37258e-07	-2.12247e-08	4.16034e-07	1.32124e-06	-7.58860e-07	5.62385e-07	8.40540e-07	-4.75797e-08	7.92960e-07	2.83318e-06	-2.11039e-07	2.62214e-06
11.084	2.36826e-06	-3.36343e-07	2.03192e-06	9.16198e-08	-1.47639e-07	-5.60195e-08	-1.60625e-08	-1.08817e-06	-1.10423e-06	1.03973e-06	-1.64313e-07	8.75416e-07	4.37650e-07	-2.12437e-08	4.16406e-07	1.32143e-06	-7.58967e-07	5.62464e-07	8.38165e-07	-4.74453e-08	7.90720e-07	2.83641e-06	-2.11280e-07	2.62513e-06
11.108	2.37104e-06	-3.36738e-07	2.03430e-06	9.20737e-08	-1.48371e-07	-5.62970e-08	-1.33517e-08	-1.08647e-06	-1.09982e-06	1.04149e-06	-1.64591e-07	8.76898e-07	4.38025e-07	-2.12619e-08	4.16763e-07	1.32160e-06	-7.59064e-07	5.62536e-07	8.35764e-07	-4.73094e-08	7.88455e-07	2.83960e-06	-2.11518e-07	2.62808e-06
11.133	2.37378e-06	-3.37127e-07	2.03666e-06	9.25274e-08	-1.49102e-07	-5.65744e-08	-1.06398e-08	-1.08475e-06	-1.09539e-06	1.04323e-06	-1.64867e-07	8.78367e-07	4.38383e-07	-2.12793e-08	4.17104e-07	1.32175e-06	-7.59151e-07	5.62601e-07	8.33336e-07	-4.71719e-08	7.86164e-07	2.84274e-06	-2.11751e-07	2.63099e-06
11.158	2.37650e-06	-3.37512e-07	2.03898e-06	9.29809e-08	-1.49833e-07	-5.68517e-08	-7.92674e-09	-1.08302e-06	-1.09094e-06	1.04496e-06	-1.65140e-07	8.79823e-07	4.38724e-07	-2.12958e-08	4.17429e-07	1.32189e-06	-7.59228e-07	5.62658e-07	8.30880e-07	-4.70330e-08	7.83847e-07	2.84584e-06	-2.11982e-07	2.63385e-06
11.182	2.37917e-06	-3.37893e-07	2.04128e-06	9.34342e-08	-1.50563e-07	-5.71289e-08	-5.21267e-09	-1.08127e-06	-1.08648e-06	1.04668e-06	-1.65411e-07	8.81267e-07	4.39050e-07	-2.13116e-08	4.17738e-07	1.32200e-06	-7.59296e-07	5.62708e-07	8.28398e-07	-4.68924e-08	7.81506e-07	2.84889e-06	-2.12209e-07	2.63668e-06
11.207	2.38182e-06	-3.38268e-07	2.04355e-06	9.38874e-08	-1.51293e-07	-5.74060e-08	-2.49766e-09	-1.07950e-06	-1.08200e-06	1.04838e-06	-1.65680e-07	8.82698e-07	4.39358e-07	-2.13266e-08	4.18031e-07	1.32211e-06	-7.59354e-07	5.62751e-07	8.25889e-07	-4.67504e-08	7.79138e-07	2.85189e-06	-2.12433e-07	2.63946e-06
11.231	2.38443e-06	-3.38639e-07	2.04579e-06	9.43404e-08	-1.52023e-07	-5.76830e-08	2.18201e-10	-1.07772e-06	-1.07750e-06	1.05006e-06	-1.65946e-07	8.84116e-07	4.39650e-07	-2.13408e-08	4.18309e-07	1.32219e-06	-7.59402e-07	5.62787e-07	8.23352e-07	-4.66068e-08	7.76745e-07	2.85485e-06	-2.12653e-07	2.64219e-06
11.256	2.38700e-06	-3.39004e-07	2.04800e-06	9.47932e-08	-1.52753e-07	-5.79598e-08	2.93484e-09	-1.07593e-06	-1.07299e-06	1.05173e-06	-1.66210e-07	8.85522e-07	4.39926e-07	-2.13541e-08	4.18571e-07	1.32226e-06	-7.59441e-07	5.62816e-07	8.20789e-07	-4.64617e-08	7.74327e-07	2.85776e-06	-2.12870e-07	2.64489e-06
11.280	2.38954e-06	-3.39365e-07	2.05018e-06	9.52457e-08	-1.53482e-07	-5.82365e-08	5.65219e-09	-1.07412e-06	-1.06847e-06	1.05339e-06	-1.66471e-07	8.86914e-07	4.40185e-07	-2.13667e-08	4.18818e-07	1.32231e-06	-7.59470e-07	5.62837e-07	8.18199e-07	-4.63151e-08	7.71884e-07	2.86063e-06	-2.13084e-07	2.64754e-06
11.305	2.39205e-06	-3.39721e-07	2.05233e-06	9.56981e-08	-1.54211e-07	-5.85131e-08	8.37016e-09	-1.07229e-06	-1.06392e-06	1.05502e-06	-1.66730e-07	8.88294e-07	4.40427e-07	-2.13785e-08	4.19049e-07	1.32234e-06	-7.59489e-07	5.62851e-07	8.15582e-07	-4.61670e-08	7.69415e-07	2.86345e-06	-2.13294e-07	2.65015e-06
11.330	2.39452e-06	-3.40073e-07	2.05445e-06	9.61501e-08	-1.54940e-07	-5.87895e-08	1.10887e-08	-1.07045e-06	-1.05937e-06	1.05665e-06	-1.66987e-07	8.89661e-07	4.40653e-07	-2.13895e-08	4.19264e-07	1.32236e-06	-7.59498e-07	5.62858e-07	8.12938e-07	-4.60173e-08	7.66921e-07	2.86622e-06	-2.13500e-07	2.65272e-06
11.354	2.39696e-06	-3.40419e-07	2.05654e-06	9.66020e-08	-1.55668e-07	-5.90658e-08	1.38077e-08	-1.06860e-06	-1.05479e-06	1.05826e-06	-1.67241e-07	8.91015e-07	4.40863e-07	-2.13996e-08	4.19463e-07	1.32236e-06	-7.59498e-07	5.62858e-07	8.10268e-07	-4.58662e-08	7.64402e-07	2.86895e-06	-2.13704e-07	2.65525e-06
11.379	2.39937e-06	-3.40761e-07	2.05861e-06	9.70535e-08	-1.56395e-07	-5.93419e-08	1.65270e-08	-1.06673e-06	-1.05020e-06	1.05985e-06	-1.67493e-07	8.92357e-07	4.41056e-07	-2.14090e-08	4.19647e-07	1.32234e-06	-7.59488e-07	5.62851e-07	8.07571e-07	-4.57135e-08	7.61858e-07	2.87163e-06	-2.13903e-07	2.65773e-06
11.403	2.40174e-06	-3.41098e-07	2.06064e-06	9.75048e-08	-1.57123e-07	-5.96178e-08	1.92467e-08	-1.06485e-06	-1.04560e-06	1.06143e-06	-1.67742e-07	8.93685e-07	4.41234e-07	-2.14176e-08	4.19816e-07	1.32230e-06	-7.59468e-07	5.62836e-07	8.04847e-07	-4.55593e-08	7.59288e-07	2.87427e-06	-2.14100e-07	2.66017e-06
11.428	2.40408e-06	-3.41430e-07	2.06265e-06	9.79558e-08	-1.57849e-07	-5.98935e-08	2.19667e-08	-1.06295e-06	-1.04098e-06	1.06299e-06	-1.67989e-07	8.95000e-07	4.41394e-07	-2.14254e-08	4.19969e-07	1.32225e-06	-7.59439e-07	5.62814e-07	8.02097e-07	-4.54036e-08	7.56694e-07	2.87686e-06	-2.14293e-07	2.66257e-06
11.452	2.40638e-06	-3.41757e-07	2.06462e-06	9.84065e-08	-1.58576e-07	-6.01691e-08	2.46868e-08	-1.06103e-06	-1.03635e-06	1.06454e-06	-1.68233e-07	8.96302e-07	4.41539e-07	-2.14324e-08	4.20106e-07	1.32219e-06	-7.59400e-07	5.62785e-07	7.99321e-07	-4.52465e-08	7.54074e-07	2.87940e-06	-2.14482e-07	2.66492e-06
11.477	2.40865e-06	-3.42079e-07	2.06657e-06	9.88569e-08	-1.59301e-07	-6.04445e-08	2.74069e-08	-1.05911e-06	-1.03170e-06	1.06607e-06	-1.68475e-07	8.97591e-07	4.41667e-07	-2.14387e-08	4.20228e-07	1.32210e-06	-7.59351e-07	5.62749e-07	7.96517e-07	-4.50878e-08	7.51430e-07	2.88190e-06	-2.14668e-07	2.66723e-06
11.502	2.41089e-06	-3.42397e-07	2.06849e-06	9.93069e-08	-1.60027e-07	-6.07197e-08	3.01271e-08	-1.05716e-06	-1.02704e-06	1.06758e-06	-1.68715e-07	8.98867e-07	4.41779e-07	-2.14441e-08	4.20335e-07	1.32200e-06	-7.59293e-07	5.62706e-07	7.93688e-07	-4.49276e-08	7.48760e-07	2.88435e-06	-2.14851e-07	2.66950e-06
11.526	2.41309e-06	-3.42709e-07	2.07038e-06	9.97566e-08	-1.60751e-07	-6.09946e-08	3.28472e-08	-1.05521e-06	-1.02236e-06	1.06908e-06	-1.68952e-07	9.00130e-07	4.41875e-07	-2.14488e-08	4.20426e-07	1.32188e-06	-7.59226e-07	5.62656e-07	7.90832e-07	-4.47660e-08	7.46066e-07	2.88676e-06	-2.15030e-07	2.67173e-06
11.551	2.41526e-06	-3.43017e-07	2.07224e-06	1.00206e-07	-1.61475e-07	-6.12694e-08	3.55672e-08	-1.05323e-06	-1.01767e-06	1.07057e-06	-1.69186e-07	9.01380e-07	4.41954e-07	-2.14526e-08	4.20502e-07	1.32175e-06	-7.59148e-07	5.62599e-07	7.87949e-07	-4.46028e-08	7.43347e-07	2.88912e-06	-2.15206e-07	2.67391e-06
11.575	2.41739e-06	-3.43320e-07	2.07407e-06	1.00655e-07	-1.62199e-07	-6.15439e-08	3.82870e-08	-1.05125e-06	-1.01296e-06	1.07204e-06	-1.69419e-07	9.02617e-07	4.42018e-07	-2.14557e-08	4.20562e-07	1.32160e-06	-7.59061e-07	5.62534e-07	7.85041e-07	-4.44382e-08	7.40603e-07	2.89143e-06	-2.15378e-07	2.67605e-06
11.600	2.41949e-06	-3.43619e-07	2.07587e-06	1.01104e-07	-1.62922e-07	-6.18183e-08	4.10065e-08	-1.04925e-06	-1.00824e-06	1.07349e-06	-1.69648e-07	9.03840e-07	4.42065e-07	-2.14580e-08	4.20607e-07	1.32143e-06	-7.58965e-07	5.62463e-07	7.82106e-07	-4.42720e-08	7.37834e-07	2.89370e-06	-2.15547e-07	2.67815e-06
11.624	2.42156e-06	-3.43912e-07	2.07764e-06	1.01552e-07	-1.63644e-07	-6.20923e-08	4.37256e-08	-1.04723e-06	-1.00351e-06	1.07493e-06	-1.69875e-07	9.05051e-07	4.42097e-07	-2.14595e-08	4.20637e-07	1.32124e-06	-7.58859e-07	5.62384e-07	7.79145e-07	-4.41044e-08	7.35041e-07	2.89592e-06	-2.15712e-07	2.68020e-06
11.649	2.42359e-06	-3.44200e-07	2.07939e-06	1.02000e-07	-1.64366e-07	-6.23662e-08	4.64443e-08	-1.04520e-06	-9.98758e-07	1.07635e-06	-1.70100e-07	9.06248e-07	4.42112e-07	-2.14603e-08	4.20652e-07	1.32104e-06	-7.58743e-07	5.62299e-07	7.76158e-07	-4.39353e-08	7.32223e-07	2.89809e-06	-2.15874e-07	2.68222e-06
11.674	2.42559e-06	-3.44484e-07	2.08110e-06	1.02447e-07	-1.65087e-07	-6.26398e-08	4.91624e-08	-1.04316e-06	-9.93996e-07	1.07775e-06	-1.70322e-07	9.07431e-07	4.42112e-07	-2.14603e-08	4.20652e-07	1.32082e-06	-7.58618e-07	5.62206e-07	7.73145e-07	-4.37648e-08	7.29381e-07	2.90022e-06	-2.16033e-07	2.68419e-06
11.698	2.42755e-06	-3.44763e-07	2.08279e-06	1.02894e-07	-1.65807e-07	-6.29131e-08	5.18800e-08	-1.04110e-06	-9.89221e-07	1.07914e-06	-1.70542e-07	9.08602e-07	4.42095e-07	-2.14595e-08	4.20636e-07	1.32059e-06	-7.58483e-07	5.62106e-07	7.70106e-07	-4.35928e-08	7.26514e-07	2.90230e-06	-2.16188e-07	2.68611e-06
11.723	2.42948e-06	-3.45037e-07	2.08444e-06	1.03341e-07	-1.66527e-07	-6.31862e-08	5.45969e-08	-1.03903e-06	-9.84433e-07	1.08052e-06	-1.70759e-07	9.09759e-07	4.42063e-07	-2.14579e-08	4.20605e-07	1.32034e-06	-7.58339e-07	5.61999e-07	7.67042e-07	-4.34193e-08	7.23622e-07	2.90433e-06	-2.16339e-07	2.68800e-06
11.747	2.43138e-06	-3.45307e-07	2.08607e-06	1.03787e-07	-1.67246e-07	-6.34589e-08	5.73131e-08	-1.03694e-06	-9.79631e-07	1.08188e-06	-1.70974e-07	9.10903e-07	4.42015e-07	-2.14556e-08	4.20559e-07	1.32007e-06	-7.58186e-07	5.61886e-07	7.63951e-07	-4.32443e-08	7.20706e-07	2.90632e-06	-2.16488e-07	2.68984e-06
11.772	2.43324e-06	-3.45571e-07	2.08767e-06	1.04233e-07	-1.67964e-07	-6.37315e-08	6.00284e-08	-1.03484e-06	-9.74816e-07	1.08322e-06	-1.71186e-07	9.12033e-07	4.41951e-07	-2.14524e-08	4.20498e-07	1.31979e-06	-7.58023e-07	5.61765e-07	7.60834e-07	-4.30679e-08	7.17766e-07	2.90827e-06	-2.16632e-07	2.69163e-06
11.796	2.43507e-06	-3.45831e-07	2.08924e-06	1.04678e-07	-1.68682e-07	-6.40037e-08	6.27429e-08	-1.03273e-06	-9.69989e-07	1.08455e-06	-1.71396e-07	9.13150e-07	4.41871e-07	-2.14486e-08	4.20423e-07	1.31949e-06	-7.57850e-07	5.61637e-07	7.57692e-07	-4.28900e-08	7.14802e-07	2.91016e-06	-2.16773e-07	2.69339e-06
11.821	2.43686e-06	-3.46085e-07	2.09078e-06	1.05123e-07	-1.69398e-07	-6.42756e-08	6.54565e-08	-1.03060e-06	-9.65148e-07	1.08586e-06	-1.71603e-07	9.14254e-07	4.41776e-07	-2.14439e-08	4.20332e-07	1.31917e-06	-7.57668e-07	5.61502e-07	7.54524e-07	-4.27107e-08	7.11813e-07	2.91201e-06	-2.16911e-07	2.69510e-06
11.846	2.43862e-06	-3.46336e-07	2.09229e-06	1.05567e-07	-1.70114e-07	-6.45473e-08	6.81690e-08	-1.02846e-06	-9.60295e-07	1.08715e-06	-1.71807e-07	9.15344e-07	4.41665e-07	-2.14386e-08	4.20226e-07	1.31884e-06	-7.57477e-07	5.61360e-07	7.51331e-07	-4.25299e-08	7.08801e-07	2.91381e-06	-2.17046e-07	2.69677e-06
11.870	2.44035e-06	-3.46581e-07	2.09377e-06	1.06011e-07	-1.70829e-07	-6.48186e-08	7.08804e-08	-1.02631e-06	-9.55429e-07	1.08843e-06	-1.72010e-07	9.16421e-07	4.41538e-07	-2.14324e-08	4.20106e-07	1.31849e-06	-7.57276e-07	5.61211e-07	7.48112e-07	-4.23477e-08	7.05764e-07	2.91557e-06	-2.17176e-07	2.69839e-06
11.895	2.44204e-06	-3.46821e-07	2.09522e-06	1.06454e-07	-1.71544e-07	-6.50896e-08	7.35907e-08	-1.02414e-06	-9.50550e-07	1.08969e-06	-1.72209e-07	9.17484e-07	4.41396e-07	-2.14255e-08	4.19970e-07	1.31812e-06	-7.57066e-07	5.61056e-07	7.44867e-07	-4.21641e-08	7.02703e-07	2.91728e-06	-2.17304e-07	2.69998e-06
11.919	2.44370e-06	-3.47057e-07	2.09664e-06	1.06897e-07	-1.72257e-07	-6.53603e-08	7.62997e-08	-1.02196e-06	-9.45660e-07	1.09094e-06	-1.72406e-07	9.18534e-07	4.41238e-07	-2.14178e-08	4.19820e-07	1.31774e-06	-7.56846e-07	5.60893e-07	7.41597e-07	-4.19790e-08	6.99618e-07	2.91894e-06	-2.17428e-07	2.70152e-06
11.944	2.44533e-06	-3.47288e-07	2.09804e-06	1.07339e-07	-1.72970e-07	-6.56307e-08	7.90074e-08	-1.01976e-06	-9.40757e-07	1.09217e-06	-1.72601e-07	9.19571e-07	4.41065e-07	-2.14094e-08	4.19655e-07	1.31734e-06	-7.56617e-07	5.60723e-07	7.38302e-07	-4.17925e-08	6.96510e-07	2.92056e-06	-2.17548e-07	2.70301e-06
11.969	2.44692e-06	-3.47514e-07	2.09940e-06	1.07781e-07	-1.73681e-07	-6.59007e-08	8.17137e-08	-1.01756e-06	-9.35842e-07	1.09339e-06	-1.72793e-07	9.20594e-07	4.40876e-07	-2.14003e-08	4.19476e-07	1.31693e-06	-7.56379e-07	5.60547e-07	7.34982e-07	-4.16045e-08	6.93377e-07	2.92213e-06	-2.17665e-07	2.70447e-06
11.993	2.44847e-06	-3.47735e-07	2.10074e-06	1.08222e-07	-1.74392e-07	-6.61704e-08	8.44186e-08	-1.01533e-06	-9.30915e-07	1.09458e-06	-1.72982e-07	9.21603e-07	4.40672e-07	-2.13904e-08	4.19281e-07	1.31649e-06	-7.56132e-07	5.60363e-07	7.31636e-07	-4.14151e-08	6.90221e-07	2.92365e-06	-2.17779e-07	2.70588e-06
12.018	2.45000e-06	-3.47951e-07	2.10205e-06	1.08662e-07	-1.75102e-07	-6.64397e-08	8.71219e-08	-1.01310e-06	-9.25977e-07	1.09577e-06	-1.73169e-07	9.22599e-07	4.40452e-07	-2.13797e-08	4.19073e-07	1.31605e-06	-7.55875e-07	5.60173e-07	7.28265e-07	-4.12243e-08	6.87041e-07	2.92513e-06	-2.17889e-07	2.70724e-06
12.042	2.45149e-06	-3.48163e-07	2.10333e-06	1.09102e-07	-1.75811e-07	-6.67087e-08	8.98237e-08	-1.01085e-06	-9.21027e-07	1.09693e-06	-1.73353e-07	9.23581e-07	4.40218e-07	-2.13683e-08	4.18849e-07	1.31558e-06	-7.55609e-07	5.59976e-07	7.24870e-07	-4.10321e-08	6.83837e-07	2.92656e-06	-2.17995e-07	2.70857e-06
12.067	2.45295e-06	-3.48370e-07	2.10458e-06	1.09541e-07	-1.76519e-07	-6.69773e-08	9.25238e-08	-1.00859e-06	-9.16065e-07	1.09808e-06	-1.73535e-07	9.24549e-07	4.39968e-07	-2.13562e-08	4.18612e-07	1.31510e-06	-7.55333e-07	5.59772e-07	7.21449e-07	-4.08384e-08	6.80610e-07	2.92795e-06	-2.18098e-07	2.70985e-06
12.091	2.45437e-06	-3.48572e-07	2.10580e-06	1.09980e-07	-1.77226e-07	-6.72456e-08	9.52222e-08	-1.00631e-06	-9.11092e-07	1.09922e-06	-1.73714e-07	9.25505e-07	4.39703e-07	-2.13433e-08	4.18359e-07	1.31461e-06	-7.55049e-07	5.59561e-07	7.18003e-07	-4.06434e-08	6.77360e-07	2.92929e-06	-2.18198e-07	2.71109e-06
12.116	2.45576e-06	-3.48770e-07	2.10699e-06	1.10418e-07	-1.77931e-07	-6.75134e-08	9.79187e-08	-1.00403e-06	-9.06108e-07	1.10034e-06	-1.73891e-07	9.26446e-07	4.39422e-07	-2.13297e-08	4.18093e-07	1.31410e-06	-7.54755e-07	5.59343e-07	7.14533e-07	-4.04470e-08	6.74086e-07	2.93058e-06	-2.18294e-07	2.71228e-06
12.141	2.45712e-06	-3.48962e-07	2.10815e-06	1.10856e-07	-1.78636e-07	-6.77809e-08	1.00613e-07	-1.00173e-06	-9.01112e-07	1.10144e-06	-1.74065e-07	9.27374e-07	4.39127e-07	-2.13154e-08	4.17812e-07	1.31357e-06	-7.54451e-07	5.59118e-07	7.11037e-07	-4.02491e-08	6.70788e-07	2.93182e-06	-2.18387e-07	2.71344e-06
12.165	2.45844e-06	-3.49150e-07	2.10929e-06	1.11292e-07	-1.79340e-07	-6.80480e-08	1.03306e-07	-9.99412e-07	-8.96106e-07	1.10252e-06	-1.74237e-07	9.28288e-07	4.38817e-07	-2.13003e-08	4.17516e-07	1.31303e-06	-7.54139e-07	5.58887e-07	7.07518e-07	-4.00499e-08	6.67468e-07	2.93302e-06	-2.18477e-07	2.71455e-06
12.190	2.45973e-06	-3.49333e-07	2.11039e-06	1.11728e-07	-1.80043e-07	-6.83146e-08	1.05997e-07	-9.97086e-07	-8.91089e-07	1.10359e-06	-1.74406e-07	9.29188e-07	4.38491e-07	-2.12845e-08	4.17207e-07	1.31247e-06	-7.53818e-07	5.58648e-07	7.03973e-07	-3.98492e-08	6.64124e-07	2.93418e-06	-2.18562e-07	2.71562e-06
12.214	2.46098e-06	-3.49512e-07	2.11147e-06	1.12164e-07	-1.80745e-07	-6.85809e-08	1.08686e-07	-9.94747e-07	-8.86061e-07	1.10465e-06	-1.74572e-07	9.30075e-07	4.38151e-07	-2.12680e-08	4.16883e-07	1.31189e-06	-7.53487e-07	5.58403e-07	7.00404e-07	-3.96472e-08	6.60757e-07	2.93528e-06	-2.18645e-07	2.71664e-06
12.239	2.46221e-06	-3.49685e-07	2.11252e-06	1.12599e-07	-1.81445e-07	-6.88467e-08	1.11372e-07	-9.92395e-07	-8.81023e-07	1.10568e-06	-1.74736e-07	9.30949e-07	4.37796e-07	-2.12508e-08	4.16545e-07	1.31130e-06	-7.53147e-07	5.58152e-07	6.96811e-07	-3.94438e-08	6.57367e-07	2.93635e-06	-2.18724e-07	2.71762e-06
12.263	2.46340e-06	-3.49854e-07	2.11354e-06	1.13033e-07	-1.82145e-07	-6.91121e-08	1.14057e-07	-9.90030e-07	-8.75974e-07	1.10671e-06	-1.74898e-07	9.31808e-07	4.37426e-07	-2.12328e-08	4.16193e-07	1.31069e-06	-7.52798e-07	5.57893e-07	6.93193e-07	-3.92390e-08	6.53954e-07	2.93736e-06	-2.18799e-07	2.71856e-06
12.288	2.46455e-06	-3.50018e-07	2.11453e-06	1.13466e-07	-1.82843e-07	-6.93771e-08	1.16739e-07	-9.87653e-07	-8.70915e-07	1.10771e-06	-1.75056e-07	9.32654e-07	4.37042e-07	-2.12142e-08	4.15828e-07	1.31007e-06	-7.52440e-07	5.57628e-07	6.89551e-07	-3.90328e-08	6.50518e-07	2.93833e-06	-2.18872e-07	2.71946e-06
12.313	2.46567e-06	-3.50178e-07	2.11550e-06	1.13899e-07	-1.83540e-07	-6.96416e-08	1.19418e-07	-9.85264e-07	-8.65845e-07	1.10870e-06	-1.75213e-07	9.33486e-07	4.36642e-07	-2.11948e-08	4.15448e-07	1.30943e-06	-7.52073e-07	5.57356e-07	6.85885e-07	-3.88253e-08	6.47060e-07	2.93925e-06	-2.18940e-07	2.72031e-06
12.337	2.46676e-06	-3.50332e-07	2.11643e-06	1.14331e-07	-1.84236e-07	-6.99057e-08	1.22096e-07	-9.82862e-07	-8.60766e-07	1.10967e-06	-1.75366e-07	9.34304e-07	4.36229e-07	-2.11747e-08	4.15054e-07	1.30877e-06	-7.51697e-07	5.57077e-07	6.82195e-07	-3.86164e-08	6.43578e-07	2.94013e-06	-2.19006e-07	2.72112e-06
12.362	2.46782e-06	-3.50483e-07	2.11734e-06	1.14762e-07	-1.84931e-07	-7.01694e-08	1.24771e-07	-9.80447e-07	-8.55677e-07	1.11063e-06	-1.75517e-07	9.35109e-07	4.35800e-07	-2.11539e-08	4.14646e-07	1.30810e-06	-7.51312e-07	5.56791e-07	6.78480e-07	-3.84062e-08	6.40074e-07	2.94096e-06	-2.19067e-07	2.72189e-06
12.386	2.46884e-06	-3.50628e-07	2.11822e-06	1.15192e-07	-1.85625e-07	-7.04326e-08	1.27443e-07	-9.78021e-07	-8.50577e-07	1.11157e-06	-1.75666e-07	9.35900e-07	4.35357e-07	-2.11324e-08	4.14225e-07	1.30742e-06	-7.50917e-07	5.56499e-07	6.74742e-07	-3.81946e-08	6.36547e-07	2.94174e-06	-2.19126e-07	2.72261e-06
12.411	2.46984e-06	-3.50769e-07	2.11907e-06	1.15622e-07	-1.86317e-07	-7.06953e-08	1.30113e-07	-9.75582e-07	-8.45469e-07	1.11249e-06	-1.75812e-07	9.36677e-07	4.34900e-07	-2.11102e-08	4.13790e-07	1.30671e-06	-7.50514e-07	5.56200e-07	6.70980e-07	-3.79816e-08	6.32998e-07	2.94248e-06	-2.19181e-07	2.72330e-06
12.435	2.47079e-06	-3.50905e-07	2.11989e-06	1.16051e-07	-1.87008e-07	-7.09575e-08	1.32780e-07	-9.73130e-07	-8.40351e-07	1.11340e-06	-1.75955e-07	9.37441e-07	4.34428e-07	-2.10873e-08	4.13341e-07	1.30600e-06	-7.50102e-07	5.55895e-07	6.67194e-07	-3.77673e-08	6.29427e-07	2.94317e-06	-2.19232e-07	2.72394e-06
12.460	2.47172e-06	-3.51036e-07	2.12068e-06	1.16479e-07	-1.87698e-07	-7.12192e-08	1.35444e-07	-9.70667e-07	-8.35223e-07	1.11429e-06	-1.76096e-07	9.38190e-07	4.33942e-07	-2.10637e-08	4.12878e-07	1.30526e-06	-7.49681e-07	5.55583e-07	6.63385e-07	-3.75517e-08	6.25833e-07	2.94381e-06	-2.19280e-07	2.72453e-06
12.485	2.47261e-06	-3.51162e-07	2.12145e-06	1.16906e-07	-1.88387e-07	-7.14805e-08	1.38106e-07	-9.68192e-07	-8.30086e-07	1.11516e-06	-1.76234e-07	9.38926e-07	4.33442e-07	-2.10394e-08	4.12402e-07	1.30451e-06	-7.49251e-07	5.55264e-07	6.59552e-07	-3.73347e-08	6.22217e-07	2.94441e-06	-2.19325e-07	2.72509e-06
12.509	2.47347e-06	-3.51284e-07	2.12218e-06	1.17333e-07	-1.89074e-07	-7.17412e-08	1.40765e-07	-9.65705e-07	-8.24940e-07	1.11602e-06	-1.76369e-07	9.39649e-07	4.32927e-07	-2.10144e-08	4.11913e-07	1.30375e-06	-7.48812e-07	5.54939e-07	6.55695e-07	-3.71164e-08	6.18579e-07	2.94497e-06	-2.19366e-07	2.72560e-06
12.534	2.47429e-06	-3.51402e-07	2.12289e-06	1.17758e-07	-1.89760e-07	-7.20015e-08	1.43420e-07	-9.63206e-07	-8.19785e-07	1.11686e-06	-1.76502e-07	9.40357e-07	4.32398e-07	-2.09888e-08	4.11410e-07	1.30297e-06	-7.48364e-07	5.54607e-07	6.51815e-07	-3.68968e-08	6.14918e-07	2.94548e-06	-2.19404e-07	2.72607e-06
12.558	2.47509e-06	-3.51514e-07	2.12357e-06	1.18183e-07	-1.90444e-07	-7.22612e-08	1.46073e-07	-9.60695e-07	-8.14621e-07	1.11768e-06	-1.76633e-07	9.41052e-07	4.31856e-07	-2.09624e-08	4.10893e-07	1.30218e-06	-7.47907e-07	5.54268e-07	6.47912e-07	-3.66758e-08	6.11236e-07	2.94594e-06	-2.19439e-07	2.72650e-06
12.583	2.47585e-06	-3.51623e-07	2.12423e-06	1.18607e-07	-1.91127e-07	-7.25204e-08	1.48723e-07	-9.58172e-07	-8.09449e-07	1.11849e-06	-1.76760e-07	9.41733e-07	4.31299e-07	-2.09354e-08	4.10364e-07	1.30136e-06	-7.47441e-07	5.53923e-07	6.43985e-07	-3.64535e-08	6.07532e-07	2.94636e-06	-2.19470e-07	2.72689e-06
12.607	2.47658e-06	-3.51726e-07	2.12485e-06	1.19030e-07	-1.91809e-07	-7.27791e-08	1.51370e-07	-9.55637e-07	-8.04268e-07	1.11929e-06	-1.76886e-07	9.42400e-07	4.30728e-07	-2.09077e-08	4.09821e-07	1.30054e-06	-7.46967e-07	5.53571e-07	6.40036e-07	-3.62300e-08	6.03806e-07	2.94673e-06	-2.19497e-07	2.72723e-06
12.632	2.47727e-06	-3.51825e-07	2.12545e-06	1.19452e-07	-1.92489e-07	-7.30372e-08	1.54013e-07	-9.53091e-07	-7.99078e-07	1.12006e-06	-1.77008e-07	9.43053e-07	4.30144e-07	-2.08793e-08	4.09265e-07	1.29970e-06	-7.46484e-07	5.53213e-07	6.36063e-07	-3.60051e-08	6.00058e-07	2.94705e-06	-2.19521e-07	2.72753e-06
12.657	2.47794e-06	-3.51919e-07	2.12602e-06	1.19874e-07	-1.93168e-07	-7.32948e-08	1.56654e-07	-9.50534e-07	-7.93880e-07	1.12082e-06	-1.77128e-07	9.43693e-07	4.29546e-07	-2.08503e-08	4.08695e-07	1.29884e-06	-7.45992e-07	5.52849e-07	6.32068e-07	-3.57789e-08	5.96289e-07	2.94733e-06	-2.19542e-07	2.72779e-06
12.681	2.47857e-06	-3.52009e-07	2.12656e-06	1.20294e-07	-1.93846e-07	-7.35518e-08	1.59291e-07	-9.47965e-07	-7.88674e-07	1.12156e-06	-1.77246e-07	9.44318e-07	4.28934e-07	-2.08206e-08	4.08113e-07	1.29797e-06	-7.45491e-07	5.52477e-07	6.28049e-07	-3.55515e-08	5.92498e-07	2.94757e-06	-2.19560e-07	2.72801e-06
12.706	2.47916e-06	-3.52094e-07	2.12707e-06	1.20713e-07	-1.94522e-07	-7.38083e-08	1.61924e-07	-9.45384e-07	-7.83460e-07	1.12229e-06	-1.77361e-07	9.44930e-07	4.28308e-07	-2.07902e-08	4.07518e-07	1.29708e-06	-7.44981e-07	5.52100e-07	6.24008e-07	-3.53227e-08	5.88685e-07	2.94776e-06	-2.19574e-07	2.72818e-06
12.730	2.47973e-06	-3.52174e-07	2.12756e-06	1.21132e-07	-1.95196e-07	-7.40642e-08	1.64555e-07	-9.42792e-07	-7.78238e-07	1.12300e-06	-1.77473e-07	9.45529e-07	4.27669e-07	-2.07592e-08	4.06910e-07	1.29618e-06	-7.44463e-07	5.51716e-07	6.19944e-07	-3.50927e-08	5.84852e-07	2.94790e-06	-2.19585e-07	2.72832e-06
12.755	2.48027e-06	-3.52250e-07	2.12802e-06	1.21550e-07	-1.95869e-07	-7.43196e-08	1.67181e-07	-9.40189e-07	-7.73008e-07	1.12370e-06	-1.77583e-07	9.46113e-07	4.27016e-07	-2.07275e-08	4.06288e-07	1.29526e-06	-7.43936e-07	5.51325e-07	6.15858e-07	-3.48614e-08	5.80997e-07	2.94800e-06	-2.19592e-07	2.72841e-06
12.780	2.48077e-06	-3.52321e-07	2.12845e-06	1.21966e-07	-1.96541e-07	-7.45743e-08	1.69805e-07	-9.37575e-07	-7.67770e-07	1.12437e-06	-1.77690e-07	9.46684e-07	4.26350e-07	-2.06952e-08	4.05655e-07	1.29433e-06	-7.43401e-07	5.50928e-07	6.11749e-07	-3.46288e-08	5.77121e-07	2.94805e-06	-2.19596e-07	2.72846e-06
12.804	2.48124e-06	-3.52388e-07	2.12885e-06	1.22382e-07	-1.97210e-07	-7.48285e-08	1.72424e-07	-9.34949e-07	-7.62525e-07	1.12503e-06	-1.77794e-07	9.47240e-07	4.25670e-07	-2.06622e-08	4.05008e-07	1.29338e-06	-7.42856e-07	5.50525e-07	6.07618e-07	-3.43949e-08	5.73223e-07	2.94806e-06	-2.19596e-07	2.72846e-06
12.829	2.48168e-06	-3.52450e-07	2.12923e-06	1.22797e-07	-1.97879e-07	-7.50821e-08	1.75040e-07	-9.32313e-07	-7.57272e-07	1.12568e-06	-1.77896e-07	9.47784e-07	4.24977e-07	-2.06285e-08	4.04349e-07	1.29242e-06	-7.42303e-07	5.50115e-07	6.03465e-07	-3.41598e-08	5.69305e-07	2.94802e-06	-2.19594e-07	2.72843e-06
12.853	2.48208e-06	-3.52508e-07	2.12957e-06	1.23210e-07	-1.98545e-07	-7.53350e-08	1.77653e-07	-9.29665e-07	-7.52012e-07	1.12631e-06	-1.77996e-07	9.48313e-07	4.24271e-07	-2.05943e-08	4.03677e-07	1.29144e-06	-7.41742e-07	5.49699e-07	5.99290e-07	-3.39235e-08	5.65366e-07	2.94794e-06	-2.19588e-07	2.72835e-06
12.878	2.48246e-06	-3.52561e-07	2.12989e-06	1.23623e-07	-1.99210e-07	-7.55874e-08	1.80261e-07	-9.27006e-07	-7.46745e-07	1.12692e-06	-1.78092e-07	9.48828e-07	4.23552e-07	-2.05593e-08	4.02992e-07	1.29045e-06	-7.41172e-07	5.49277e-07	5.95092e-07	-3.36859e-08	5.61406e-07	2.94781e-06	-2.19578e-07	2.72823e-06
12.902	2.48280e-06	-3.52610e-07	2.13019e-06	1.24035e-07	-1.99874e-07	-7.58391e-08	1.82866e-07	-9.24337e-07	-7.41471e-07	1.12752e-06	-1.78186e-07	9.49330e-07	4.22819e-07	-2.05238e-08	4.02295e-07	1.28944e-06	-7.40594e-07	5.48848e-07	5.90873e-07	-3.34470e-08	5.57426e-07	2.94764e-06	-2.19565e-07	2.72808e-06
12.927	2.48311e-06	-3.52654e-07	2.13046e-06	1.24445e-07	-2.00536e-07	-7.60902e-08	1.85467e-07	-9.21657e-07	-7.36190e-07	1.12810e-06	-1.78278e-07	9.49818e-07	4.22074e-07	-2.04876e-08	4.01586e-07	1.28842e-06	-7.40007e-07	5.48413e-07	5.86632e-07	-3.32070e-08	5.53425e-07	2.94742e-06	-2.19549e-07	2.72787e-06
12.952	2.48339e-06	-3.52693e-07	2.13069e-06	1.24855e-07	-2.01196e-07	-7.63407e-08	1.88064e-07	-9.18966e-07	-7.30902e-07	1.12866e-06	-1.78367e-07	9.50293e-07	4.21315e-07	-2.04508e-08	4.00865e-07	1.28738e-06	-7.39411e-07	5.47972e-07	5.82369e-07	-3.29657e-08	5.49403e-07	2.94716e-06	-2.19530e-07	2.72763e-06
12.976	2.48364e-06	-3.52729e-07	2.13091e-06	1.25264e-07	-2.01854e-07	-7.65905e-08	1.90657e-07	-9.16264e-07	-7.25607e-07	1.12921e-06	-1.78454e-07	9.50753e-07	4.20544e-07	-2.04134e-08	4.00131e-07	1.28633e-06	-7.38807e-07	5.47524e-07	5.78084e-07	-3.27231e-08	5.45361e-07	2.94686e-06	-2.19507e-07	2.72735e-06
13.001	2.48385e-06	-3.52759e-07	2.13109e-06	1.25671e-07	-2.02511e-07	-7.68397e-08	1.93246e-07	-9.13552e-07	-7.20306e-07	1.12974e-06	-1.78537e-07	9.51200e-07	4.19760e-07	-2.03753e-08	3.99385e-07	1.28526e-06	-7.38195e-07	5.47070e-07	5.73778e-07	-3.24794e-08	5.41299e-07	2.94651e-06	-2.19481e-07	2.72702e-06
13.025	2.48404e-06	-3.52786e-07	2.13125e-06	1.26078e-07	-2.03166e-07	-7.70882e-08	1.95830e-07	-9.10829e-07	-7.14999e-07	1.13025e-06	-1.78619e-07	9.51633e-07	4.18963e-07	-2.03366e-08	3.98627e-07	1.28418e-06	-7.37574e-07	5.46610e-07	5.69451e-07	-3.22344e-08	5.37216e-07	2.94611e-06	-2.19451e-07	2.72666e-06
13.050	2.48419e-06	-3.52807e-07	2.13138e-06	1.26483e-07	-2.03819e-07	-7.73361e-08	1.98411e-07	-9.08096e-07	-7.09685e-07	1.13075e-06	-1.78697e-07	9.52052e-07	4.18154e-07	-2.02973e-08	3.97857e-07	1.28309e-06	-7.36945e-07	5.46144e-07	5.65102e-07	-3.19883e-08	5.33114e-07	2.94567e-06	-2.19419e-07	2.72625e-06
13.074	2.48431e-06	-3.52825e-07	2.13149e-06	1.26887e-07	-2.04471e-07	-7.75833e-08	2.00988e-07	-9.05353e-07	-7.04365e-07	1.13123e-06	-1.78773e-07	9.52458e-07	4.17332e-07	-2.02574e-08	3.97074e-07	1.28198e-06	-7.36307e-07	5.45671e-07	5.60732e-07	-3.17409e-08	5.28991e-07	2.94519e-06	-2.19382e-07	2.72580e-06
13.099	2.48441e-06	-3.52838e-07	2.13157e-06	1.27290e-07	-2.05120e-07	-7.78298e-08	2.03560e-07	-9.02599e-07	-6.99039e-07	1.13170e-06	-1.78847e-07	9.52850e-07	4.16497e-07	-2.02169e-08	3.96280e-07	1.28085e-06	-7.35661e-07	5.45193e-07	5.56341e-07	-3.14923e-08	5.24849e-07	2.94466e-06	-2.19343e-07	2.72532e-06
13.124	2.48447e-06	-3.52846e-07	2.13162e-06	1.27692e-07	-2.05768e-07	-7.80756e-08	2.06128e-07	-8.99835e-07	-6.93707e-07	1.13215e-06	-1.78918e-07	9.53228e-07	4.15650e-07	-2.01758e-08	3.95475e-07	1.27971e-06	-7.35007e-07	5.44708e-07	5.51929e-07	-3.12426e-08	5.20687e-07	2.94409e-06	-2.19300e-07	2.72479e-06
13.148	2.48449e-06	-3.52851e-07	2.13164e-06	1.28093e-07	-2.06414e-07	-7.83207e-08	2.08691e-07	-8.97061e-07	-6.88369e-07	1.13258e-06	-1.78986e-07	9.53592e-07	4.14791e-07	-2.01341e-08	3.94657e-07	1.27856e-06	-7.34344e-07	5.44217e-07	5.47497e-07	-3.09917e-08	5.16505e-07	2.94347e-06	-2.19255e-07	2.72421e-06
13.173	2.48449e-06	-3.52850e-07	2.13164e-06	1.28493e-07	-2.07058e-07	-7.85651e-08	2.11250e-07	-8.94276e-07	-6.83026e-07	1.13300e-06	-1.79052e-07	9.53943e-07	4.13920e-07	-2.00918e-08	3.93828e-07	1.27739e-06	-7.33674e-07	5.43720e-07	5.43043e-07	-3.07396e-08	5.12304e-07	2.94281e-06	-2.19205e-07	2.72360e-06
13.197	2.48446e-06	-3.52846e-07	2.13162e-06	1.28892e-07	-2.07701e-07	-7.88089e-08	2.13805e-07	-8.91482e-07	-6.77677e-07	1.13340e-06	-1.79116e-07	9.54280e-07	4.13036e-07	-2.00489e-08	3.92987e-07	1.27621e-06	-7.32995e-07	5.43217e-07	5.38569e-07	-3.04863e-08	5.08083e-07	2.94210e-06	-2.19153e-07	2.72295e-06
13.222	2.48440e-06	-3.52837e-07	2.13156e-06	1.29289e-07	-2.08341e-07	-7.90519e-08	2.16355e-07	-8.88678e-07	-6.72323e-07	1.13378e-06	-1.79176e-07	9.54603e-07	4.12140e-07	-2.00054e-08	3.92135e-07	1.27502e-06	-7.32308e-07	5.42708e-07	5.34075e-07	-3.02319e-08	5.03843e-07	2.94136e-06	-2.19097e-07	2.72226e-06
13.246	2.48431e-06	-3.52824e-07	2.13148e-06	1.29685e-07	-2.08980e-07	-7.92941e-08	2.18900e-07	-8.85864e-07	-6.66963e-07	1.13415e-06	-1.79234e-07	9.54913e-07	4.11232e-07	-1.99614e-08	3.91271e-07	1.27380e-06	-7.31612e-07	5.42192e-07	5.29560e-07	-2.99764e-08	4.99584e-07	2.94057e-06	-2.19038e-07	2.72153e-06
13.271	2.48418e-06	-3.52806e-07	2.13138e-06	1.30080e-07	-2.09616e-07	-7.95357e-08	2.21441e-07	-8.83040e-07	-6.61599e-07	1.13450e-06	-1.79290e-07	9.55209e-07	4.10313e-07	-1.99167e-08	3.90396e-07	1.27258e-06	-7.30909e-07	5.41671e-07	5.25025e-07	-2.97197e-08	4.95305e-07	2.93973e-06	-2.18976e-07	2.72075e-06
13.296	2.48403e-06	-3.52784e-07	2.13124e-06	1.30474e-07	-2.10251e-07	-7.97765e-08	2.23977e-07	-8.80206e-07	-6.56229e-07	1.13483e-06	-1.79343e-07	9.55492e-07	4.09381e-07	-1.98715e-08	3.89509e-07	1.27134e-06	-7.30197e-07	5.41144e-07	5.20470e-07	-2.94618e-08	4.91008e-07	2.93885e-06	-2.18911e-07	2.71994e-06
13.320	2.48384e-06	-3.52758e-07	2.13108e-06	1.30867e-07	-2.10884e-07	-8.00166e-08	2.26509e-07	-8.77363e-07	-6.50854e-07	1.13515e-06	-1.79393e-07	9.55761e-07	4.08437e-07	-1.98257e-08	3.88612e-07	1.27009e-06	-7.29478e-07	5.40610e-07	5.15895e-07	-2.92028e-08	4.86692e-07	2.93793e-06	-2.18842e-07	2.71909e-06
13.345	2.48363e-06	-3.52727e-07	2.13090e-06	1.31258e-07	-2.11514e-07	-8.02559e-08	2.29035e-07	-8.74510e-07	-6.45474e-07	1.13546e-06	-1.79441e-07	9.56016e-07	4.07482e-07	-1.97793e-08	3.87703e-07	1.26882e-06	-7.28750e-07	5.40071e-07	5.11299e-07	-2.89427e-08	4.82357e-07	2.93696e-06	-2.18770e-07	2.71819e-06
13.369	2.48338e-06	-3.52693e-07	2.13069e-06	1.31649e-07	-2.12143e-07	-8.04944e-08	2.31557e-07	-8.71647e-07	-6.40090e-07	1.13574e-06	-1.79487e-07	9.56258e-07	4.06516e-07	-1.97324e-08	3.86783e-07	1.26754e-06	-7.28015e-07	5.39526e-07	5.06685e-07	-2.86815e-08	4.78003e-07	2.93596e-06	-2.18695e-07	2.71726e-06
13.394	2.48311e-06	-3.52654e-07	2.13045e-06	1.32037e-07	-2.12770e-07	-8.07322e-08	2.34074e-07	-8.68776e-07	-6.34702e-07	1.13602e-06	-1.79530e-07	9.56486e-07	4.05537e-07	-1.96849e-08	3.85852e-07	1.26625e-06	-7.27271e-07	5.38975e-07	5.02050e-07	-2.84191e-08	4.73631e-07	2.93490e-06	-2.18617e-07	2.71629e-06
13.418	2.48280e-06	-3.52610e-07	2.13019e-06	1.32425e-07	-2.13394e-07	-8.09692e-08	2.36586e-07	-8.65894e-07	-6.29308e-07	1.13627e-06	-1.79570e-07	9.56700e-07	4.04548e-07	-1.96369e-08	3.84911e-07	1.26494e-06	-7.26519e-07	5.38418e-07	4.97396e-07	-2.81557e-08	4.69240e-07	2.93381e-06	-2.18535e-07	2.71528e-06
13.443	2.48247e-06	-3.52563e-07	2.12991e-06	1.32811e-07	-2.14017e-07	-8.12055e-08	2.39093e-07	-8.63004e-07	-6.23911e-07	1.13651e-06	-1.79607e-07	9.56901e-07	4.03546e-07	-1.95883e-08	3.83958e-07	1.26361e-06	-7.25760e-07	5.37855e-07	4.92722e-07	-2.78911e-08	4.64831e-07	2.93267e-06	-2.18450e-07	2.71422e-06
13.468	2.48210e-06	-3.52511e-07	2.12959e-06	1.33196e-07	-2.14637e-07	-8.14409e-08	2.41595e-07	-8.60104e-07	-6.18509e-07	1.13673e-06	-1.79643e-07	9.57089e-07	4.02534e-07	-1.95391e-08	3.82995e-07	1.26228e-06	-7.24992e-07	5.37286e-07	4.88030e-07	-2.76255e-08	4.60404e-07	2.93149e-06	-2.18362e-07	2.71313e-06
13.492	2.48171e-06	-3.52455e-07	2.12926e-06	1.33580e-07	-2.15256e-07	-8.16755e-08	2.44092e-07	-8.57195e-07	-6.13103e-07	1.13694e-06	-1.79675e-07	9.57263e-07	4.01510e-07	-1.94895e-08	3.82021e-07	1.26093e-06	-7.24217e-07	5.36711e-07	4.83318e-07	-2.73588e-08	4.55959e-07	2.93027e-06	-2.18271e-07	2.71200e-06
13.517	2.48129e-06	-3.52395e-07	2.12889e-06	1.33963e-07	-2.15872e-07	-8.19094e-08	2.46584e-07	-8.54277e-07	-6.07694e-07	1.13713e-06	-1.79705e-07	9.57423e-07	4.00476e-07	-1.94392e-08	3.81036e-07	1.25956e-06	-7.23434e-07	5.36131e-07	4.78587e-07	-2.70910e-08	4.51496e-07	2.92901e-06	-2.18177e-07	2.71083e-06
13.541	2.48083e-06	-3.52331e-07	2.12850e-06	1.34344e-07	-2.16486e-07	-8.21424e-08	2.49070e-07	-8.51350e-07	-6.02280e-07	1.13730e-06	-1.79733e-07	9.57570e-07	3.99430e-07	-1.93885e-08	3.80041e-07	1.25819e-06	-7.22643e-07	5.35545e-07	4.73837e-07	-2.68221e-08	4.47015e-07	2.92770e-06	-2.18080e-07	2.70962e-06
13.566	2.48035e-06	-3.52262e-07	2.12809e-06	1.34724e-07	-2.17098e-07	-8.23746e-08	2.51552e-07	-8.48414e-07	-5.96863e-07	1.13746e-06	-1.79758e-07	9.57704e-07	3.98373e-07	-1.93372e-08	3.79036e-07	1.25680e-06	-7.21844e-07	5.34953e-07	4.69068e-07	-2.65522e-08	4.42516e-07	2.92635e-06	-2.17979e-07	2.70837e-06
13.591	2.47984e-06	-3.52190e-07	2.12765e-06	1.35102e-07	-2.17708e-07	-8.26060e-08	2.54028e-07	-8.45470e-07	-5.91442e-07	1.13760e-06	-1.79781e-07	9.57824e-07	3.97305e-07	-1.92853e-08	3.78020e-07	1.25539e-06	-7.21037e-07	5.34355e-07	4.64281e-07	-2.62812e-08	4.38000e-07	2.92496e-06	-2.17876e-07	2.70708e-06
13.615	2.47930e-06	-3.52113e-07	2.12719e-06	1.35479e-07	-2.18316e-07	-8.28366e-08	2.56499e-07	-8.42516e-07	-5.86017e-07	1.13773e-06	-1.79801e-07	9.57930e-07	3.96227e-07	-1.92330e-08	3.76994e-07	1.25397e-06	-7.20223e-07	5.33752e-07	4.59475e-07	-2.60091e-08	4.33466e-07	2.92352e-06	-2.17769e-07	2.70576e-06
13.640	2.47873e-06	-3.52032e-07	2.12670e-06	1.35855e-07	-2.18921e-07	-8.30663e-08	2.58964e-07	-8.39554e-07	-5.80590e-07	1.13784e-06	-1.79818e-07	9.58024e-07	3.95138e-07	-1.91801e-08	3.75958e-07	1.25254e-06	-7.19401e-07	5.33142e-07	4.54651e-07	-2.57361e-08	4.28915e-07	2.92205e-06	-2.17659e-07	2.70439e-06
13.664	2.47813e-06	-3.51947e-07	2.12619e-06	1.36229e-07	-2.19524e-07	-8.32952e-08	2.61424e-07	-8.36583e-07	-5.75159e-07	1.13794e-06	-1.79833e-07	9.58104e-07	3.94038e-07	-1.91267e-08	3.74911e-07	1.25110e-06	-7.18571e-07	5.32528e-07	4.49809e-07	-2.54620e-08	4.24347e-07	2.92053e-06	-2.17546e-07	2.70299e-06
13.689	2.47750e-06	-3.51858e-07	2.12565e-06	1.36602e-07	-2.20125e-07	-8.35232e-08	2.63879e-07	-8.33603e-07	-5.69725e-07	1.13802e-06	-1.79846e-07	9.58170e-07	3.92928e-07	-1.90729e-08	3.73855e-07	1.24964e-06	-7.17734e-07	5.31907e-07	4.44948e-07	-2.51868e-08	4.19762e-07	2.91897e-06	-2.17430e-07	2.70154e-06
13.713	2.47685e-06	-3.51765e-07	2.12508e-06	1.36974e-07	-2.20724e-07	-8.37504e-08	2.66328e-07	-8.30615e-07	-5.64288e-07	1.13808e-06	-1.79856e-07	9.58223e-07	3.91807e-07	-1.90185e-08	3.72789e-07	1.24817e-06	-7.16889e-07	5.31281e-07	4.40070e-07	-2.49107e-08	4.15159e-07	2.91737e-06	-2.17311e-07	2.70006e-06
13.738	2.47616e-06	-3.51667e-07	2.12450e-06	1.37344e-07	-2.21320e-07	-8.39767e-08	2.68771e-07	-8.27619e-07	-5.58848e-07	1.13813e-06	-1.79863e-07	9.58263e-07	3.90676e-07	-1.89636e-08	3.71713e-07	1.24669e-06	-7.16037e-07	5.30649e-07	4.35174e-07	-2.46335e-08	4.10540e-07	2.91573e-06	-2.17188e-07	2.69854e-06
13.763	2.47545e-06	-3.51566e-07	2.12389e-06	1.37712e-07	-2.21914e-07	-8.42021e-08	2.71209e-07	-8.24614e-07	-5.53405e-07	1.13816e-06	-1.79868e-07	9.58290e-07	3.89535e-07	-1.89082e-08	3.70627e-07	1.24519e-06	-7.15177e-07	5.30012e-07	4.30259e-07	-2.43553e-08	4.05904e-07	2.91405e-06	-2.17063e-07	2.69699e-06
13.787	2.47471e-06	-3.51461e-07	2.12325e-06	1.38080e-07	-2.22506e-07	-8.44266e-08	2.73642e-07	-8.21601e-07	-5.47959e-07	1.13817e-06	-1.79871e-07	9.58303e-07	3.88383e-07	-1.88523e-08	3.69531e-07	1.24368e-06	-7.14309e-07	5.29369e-07	4.25328e-07	-2.40762e-08	4.01252e-07	2.91233e-06	-2.16935e-07	2.69539e-06
13.812	2.47394e-06	-3.51352e-07	2.12259e-06	1.38445e-07	-2.23096e-07	-8.46503e-08	2.76069e-07	-8.18580e-07	-5.42511e-07	1.13817e-06	-1.79871e-07	9.58303e-07	3.87222e-07	-1.87959e-08	3.68426e-07	1.24216e-06	-7.13434e-07	5.28721e-07	4.20379e-07	-2.37960e-08	3.96583e-07	2.91056e-06	-2.16803e-07	2.69376e-06
13.836	2.47314e-06	-3.51238e-07	2.12191e-06	1.38810e-07	-2.23683e-07	-8.48730e-08	2.78490e-07	-8.15551e-07	-5.37061e-07	1.13816e-06	-1.79868e-07	9.58290e-07	3.86050e-07	-1.87390e-08	3.67311e-07	1.24062e-06	-7.12552e-07	5.28067e-07	4.15412e-07	-2.35149e-08	3.91897e-07	2.90876e-06	-2.16669e-07	2.69209e-06
13.861	2.47232e-06	-3.51121e-07	2.12120e-06	1.39173e-07	-2.24267e-07	-8.50949e-08	2.80905e-07	-8.12513e-07	-5.31608e-07	1.13813e-06	-1.79863e-07	9.58264e-07	3.84869e-07	-1.86817e-08	3.66187e-07	1.23907e-06	-7.11662e-07	5.27407e-07	4.10429e-07	-2.32328e-08	3.87196e-07	2.90691e-06	-2.16531e-07	2.69038e-06
13.885	2.47146e-06	-3.51000e-07	2.12046e-06	1.39534e-07	-2.24850e-07	-8.53159e-08	2.83314e-07	-8.09468e-07	-5.26153e-07	1.13808e-06	-1.79856e-07	9.58224e-07	3.83677e-07	-1.86238e-08	3.65053e-07	1.23751e-06	-7.10765e-07	5.26742e-07	4.05428e-07	-2.29497e-08	3.82478e-07	2.90502e-06	-2.16391e-07	2.68863e-06
13.910	2.47058e-06	-3.50875e-07	2.11971e-06	1.39894e-07	-2.25430e-07	-8.55359e-08	2.85718e-07	-8.06415e-07	-5.20696e-07	1.13802e-06	-1.79846e-07	9.58172e-07	3.82476e-07	-1.85655e-08	3.63911e-07	1.23593e-06	-7.09861e-07	5.26072e-07	4.00410e-07	-2.26657e-08	3.77745e-07	2.90310e-06	-2.16247e-07	2.68685e-06
13.935	2.46967e-06	-3.50746e-07	2.11893e-06	1.40252e-07	-2.26007e-07	-8.57550e-08	2.88116e-07	-8.03354e-07	-5.15238e-07	1.13794e-06	-1.79834e-07	9.58106e-07	3.81265e-07	-1.85068e-08	3.62759e-07	1.23435e-06	-7.08949e-07	5.25396e-07	3.95376e-07	-2.23807e-08	3.72995e-07	2.90113e-06	-2.16101e-07	2.68503e-06
13.959	2.46874e-06	-3.50613e-07	2.11813e-06	1.40609e-07	-2.26582e-07	-8.59732e-08	2.90508e-07	-8.00285e-07	-5.09777e-07	1.13785e-06	-1.79819e-07	9.58027e-07	3.80045e-07	-1.84475e-08	3.61598e-07	1.23274e-06	-7.08030e-07	5.24715e-07	3.90325e-07	-2.20948e-08	3.68230e-07	2.89912e-06	-2.15951e-07	2.68317e-06
13.984	2.46777e-06	-3.50476e-07	2.11730e-06	1.40964e-07	-2.27155e-07	-8.61904e-08	2.92894e-07	-7.97208e-07	-5.04314e-07	1.13774e-06	-1.79802e-07	9.57935e-07	3.78815e-07	-1.83878e-08	3.60428e-07	1.23113e-06	-7.07103e-07	5.24029e-07	3.85258e-07	-2.18080e-08	3.63450e-07	2.89708e-06	-2.15799e-07	2.68128e-06
14.008	2.46678e-06	-3.50335e-07	2.11645e-06	1.41318e-07	-2.27725e-07	-8.64067e-08	2.95274e-07	-7.94124e-07	-4.98850e-07	1.13761e-06	-1.79782e-07	9.57830e-07	3.77576e-07	-1.83277e-08	3.59248e-07	1.22951e-06	-7.06170e-07	5.23337e-07	3.80174e-07	-2.15202e-08	3.58654e-07	2.89499e-06	-2.15643e-07	2.67935e-06
14.033	2.46576e-06	-3.50191e-07	2.11557e-06	1.41670e-07	-2.28292e-07	-8.66221e-08	2.97648e-07	-7.91032e-07	-4.93384e-07	1.13747e-06	-1.79760e-07	9.57712e-07	3.76328e-07	-1.82671e-08	3.58061e-07	1.22787e-06	-7.05229e-07	5.22640e-07	3.75074e-07	-2.12315e-08	3.53843e-07	2.89287e-06	-2.15485e-07	2.67738e-06
14.057	2.46472e-06	-3.50042e-07	2.11468e-06	1.42021e-07	-2.28857e-07	-8.68365e-08	3.00016e-07	-7.87933e-07	-4.87917e-07	1.13732e-06	-1.79735e-07	9.57581e-07	3.75070e-07	-1.82060e-08	3.56864e-07	1.22622e-06	-7.04281e-07	5.21937e-07	3.69958e-07	-2.09419e-08	3.49016e-07	2.89070e-06	-2.15324e-07	2.67538e-06
14.082	2.46365e-06	-3.49890e-07	2.11376e-06	1.42370e-07	-2.29420e-07	-8.70499e-08	3.02378e-07	-7.84826e-07	-4.82449e-07	1.13715e-06	-1.79708e-07	9.57437e-07	3.73803e-07	-1.81445e-08	3.55659e-07	1.22456e-06	-7.03326e-07	5.21230e-07	3.64826e-07	-2.06514e-08	3.44175e-07	2.88849e-06	-2.15160e-07	2.67334e-06
14.107	2.46255e-06	-3.49734e-07	2.11281e-06	1.42717e-07	-2.29980e-07	-8.72624e-08	3.04733e-07	-7.81712e-07	-4.76979e-07	1.13696e-06	-1.79679e-07	9.57280e-07	3.72528e-07	-1.80826e-08	3.54445e-07	1.22288e-06	-7.02364e-07	5.20517e-07	3.59679e-07	-2.03600e-08	3.39319e-07	2.88625e-06	-2.14992e-07	2.67126e-06
14.131	2.46142e-06	-3.49574e-07	2.11185e-06	1.43063e-07	-2.30537e-07	-8.74739e-08	3.07083e-07	-7.78591e-07	-4.71508e-07	1.13676e-06	-1.79647e-07	9.57111e-07	3.71243e-07	-1.80203e-08	3.53223e-07	1.22119e-06	-7.01395e-07	5.19798e-07	3.54515e-07	-2.00677e-08	3.34448e-07	2.88397e-06	-2.14822e-07	2.66915e-06
14.156	2.46027e-06	-3.49410e-07	2.11086e-06	1.43408e-07	-2.31092e-07	-8.76844e-08	3.09426e-07	-7.75463e-07	-4.66037e-07	1.13654e-06	-1.79613e-07	9.56928e-07	3.69949e-07	-1.79575e-08	3.51992e-07	1.21949e-06	-7.00419e-07	5.19075e-07	3.49336e-07	-1.97746e-08	3.29562e-07	2.88165e-06	-2.14649e-07	2.66700e-06
14.180	2.45909e-06	-3.49243e-07	2.10985e-06	1.43750e-07	-2.31644e-07	-8.78939e-08	3.11763e-07	-7.72328e-07	-4.60564e-07	1.13631e-06	-1.79576e-07	9.56733e-07	3.68647e-07	-1.78942e-08	3.50753e-07	1.21778e-06	-6.99436e-07	5.18346e-07	3.44142e-07	-1.94806e-08	3.24662e-07	2.87929e-06	-2.14474e-07	2.66481e-06
14.205	2.45789e-06	-3.49072e-07	2.10881e-06	1.44091e-07	-2.32194e-07	-8.81024e-08	3.14094e-07	-7.69185e-07	-4.55091e-07	1.13606e-06	-1.79537e-07	9.56524e-07	3.67336e-07	-1.78306e-08	3.49505e-07	1.21606e-06	-6.98446e-07	5.17613e-07	3.38933e-07	-1.91857e-08	3.19747e-07	2.87689e-06	-2.14295e-07	2.66259e-06
14.230	2.45665e-06	-3.48897e-07	2.10776e-06	1.44431e-07	-2.32741e-07	-8.83099e-08	3.16418e-07	-7.66036e-07	-4.49617e-07	1.13580e-06	-1.79495e-07	9.56303e-07	3.66016e-07	-1.77666e-08	3.48250e-07	1.21432e-06	-6.97449e-07	5.16874e-07	3.33709e-07	-1.88900e-08	3.14819e-07	2.87445e-06	-2.14113e-07	2.66034e-06
14.254	2.45540e-06	-3.48718e-07	2.10668e-06	1.44768e-07	-2.33285e-07	-8.85164e-08	3.18737e-07	-7.62879e-07	-4.44143e-07	1.13552e-06	-1.79451e-07	9.56070e-07	3.64688e-07	-1.77021e-08	3.46986e-07	1.21258e-06	-6.96445e-07	5.16130e-07	3.28470e-07	-1.85934e-08	3.09876e-07	2.87198e-06	-2.13929e-07	2.65805e-06
14.279	2.45411e-06	-3.48536e-07	2.10558e-06	1.45105e-07	-2.33826e-07	-8.87219e-08	3.21048e-07	-7.59716e-07	-4.38668e-07	1.13523e-06	-1.79405e-07	9.55823e-07	3.63352e-07	-1.76372e-08	3.45715e-07	1.21082e-06	-6.95434e-07	5.15381e-07	3.23216e-07	-1.82960e-08	3.04920e-07	2.86946e-06	-2.13742e-07	2.65572e-06
14.303	2.45280e-06	-3.48350e-07	2.10445e-06	1.45439e-07	-2.34365e-07	-8.89264e-08	3.23354e-07	-7.56547e-07	-4.33193e-07	1.13492e-06	-1.79357e-07	9.55564e-07	3.62007e-07	-1.75720e-08	3.44435e-07	1.20904e-06	-6.94417e-07	5.14627e-07	3.17947e-07	-1.79978e-08	2.99949e-07	2.86691e-06	-2.13552e-07	2.65336e-06
14.328	2.45147e-06	-3.48160e-07	2.10331e-06	1.45772e-07	-2.34901e-07	-8.91298e-08	3.25653e-07	-7.53370e-07	-4.27718e-07	1.13460e-06	-1.79306e-07	9.55292e-07	3.60654e-07	-1.75063e-08	3.43148e-07	1.20726e-06	-6.93393e-07	5.13868e-07	3.12664e-07	-1.76987e-08	2.94965e-07	2.86432e-06	-2.13359e-07	2.65096e-06
14.352	2.45011e-06	-3.47967e-07	2.10214e-06	1.46103e-07	-2.35435e-07	-8.93322e-08	3.27945e-07	-7.50187e-07	-4.22242e-07	1.13426e-06	-1.79252e-07	9.55008e-07	3.59293e-07	-1.74402e-08	3.41853e-07	1.20547e-06	-6.92362e-07	5.13104e-07	3.07367e-07	-1.73989e-08	2.89968e-07	2.86170e-06	-2.13163e-07	2.64853e-06
14.377	2.44872e-06	-3.47770e-07	2.10095e-06	1.46432e-07	-2.35966e-07	-8.95336e-08	3.30231e-07	-7.46998e-07	-4.16767e-07	1.13391e-06	-1.79196e-07	9.54711e-07	3.57924e-07	-1.73738e-08	3.40551e-07	1.20366e-06	-6.91324e-07	5.12335e-07	3.02056e-07	-1.70982e-08	2.84957e-07	2.85903e-06	-2.12965e-07	2.64607e-06
14.402	2.44731e-06	-3.47570e-07	2.09974e-06	1.46760e-07	-2.36493e-07	-8.97339e-08	3.32510e-07	-7.43802e-07	-4.11291e-07	1.13354e-06	-1.79138e-07	9.54402e-07	3.56548e-07	-1.73069e-08	3.39241e-07	1.20184e-06	-6.90280e-07	5.11561e-07	2.96730e-07	-1.67968e-08	2.79933e-07	2.85633e-06	-2.12764e-07	2.64357e-06
14.426	2.44588e-06	-3.47366e-07	2.09851e-06	1.47085e-07	-2.37019e-07	-8.99331e-08	3.34783e-07	-7.40599e-07	-4.05816e-07	1.13316e-06	-1.79078e-07	9.54080e-07	3.55163e-07	-1.72397e-08	3.37923e-07	1.20001e-06	-6.89229e-07	5.10782e-07	2.91391e-07	-1.64945e-08	2.74897e-07	2.85360e-06	-2.12560e-07	2.64104e-06
14.451	2.44441e-06	-3.47158e-07	2.09726e-06	1.47410e-07	-2.37541e-07	-9.01313e-08	3.37049e-07	-7.37391e-07	-4.00342e-07	1.13276e-06	-1.79015e-07	9.53745e-07	3.53770e-07	-1.71721e-08	3.36598e-07	1.19817e-06	-6.88172e-07	5.09999e-07	2.86038e-07	-1.61915e-08	2.69847e-07	2.85082e-06	-2.12353e-07	2.63847e-06
14.475	2.44293e-06	-3.46947e-07	2.09598e-06	1.47732e-07	-2.38060e-07	-9.03284e-08	3.39309e-07	-7.34176e-07	-3.94867e-07	1.13235e-06	-1.78950e-07	9.53398e-07	3.52370e-07	-1.71042e-08	3.35266e-07	1.19632e-06	-6.87108e-07	5.09210e-07	2.80672e-07	-1.58878e-08	2.64784e-07	2.84801e-06	-2.12144e-07	2.63587e-06
14.500	2.44142e-06	-3.46733e-07	2.09468e-06	1.48053e-07	-2.38577e-07	-9.05245e-08	3.41562e-07	-7.30955e-07	-3.89393e-07	1.13192e-06	-1.78883e-07	9.53039e-07	3.50962e-07	-1.70358e-08	3.33927e-07	1.19445e-06	-6.86037e-07	5.08417e-07	2.75292e-07	-1.55832e-08	2.59709e-07	2.84516e-06	-2.11932e-07	2.63323e-06
14.524	2.43988e-06	-3.46515e-07	2.09337e-06	1.48372e-07	-2.39091e-07	-9.07194e-08	3.43808e-07	-7.27728e-07	-3.83920e-07	1.13148e-06	-1.78813e-07	9.52668e-07	3.49547e-07	-1.69671e-08	3.32580e-07	1.19258e-06	-6.84960e-07	5.07619e-07	2.69899e-07	-1.52780e-08	2.54621e-07	2.84228e-06	-2.11717e-07	2.63056e-06
14.549	2.43832e-06	-3.46293e-07	2.09203e-06	1.48689e-07	-2.39602e-07	-9.09133e-08	3.46047e-07	-7.24495e-07	-3.78448e-07	1.13102e-06	-1.78741e-07	9.52284e-07	3.48125e-07	-1.68981e-08	3.31227e-07	1.19069e-06	-6.83876e-07	5.06816e-07	2.64493e-07	-1.49719e-08	2.49521e-07	2.83936e-06	-2.11500e-07	2.62786e-06
14.574	2.43674e-06	-3.46068e-07	2.09067e-06	1.49004e-07	-2.40110e-07	-9.11061e-08	3.48280e-07	-7.21256e-07	-3.72976e-07	1.13055e-06	-1.78666e-07	9.51887e-07	3.46695e-07	-1.68287e-08	3.29866e-07	1.18879e-06	-6.82787e-07	5.06008e-07	2.59074e-07	-1.46652e-08	2.44409e-07	2.83641e-06	-2.11279e-07	2.62513e-06
14.598	2.43513e-06	-3.45839e-07	2.08929e-06	1.49317e-07	-2.40615e-07	-9.12978e-08	3.50506e-07	-7.18012e-07	-3.67506e-07	1.13007e-06	-1.78590e-07	9.51479e-07	3.45258e-07	-1.67589e-08	3.28499e-07	1.18689e-06	-6.81690e-07	5.05195e-07	2.53643e-07	-1.43577e-08	2.39285e-07	2.83341e-06	-2.11057e-07	2.62236e-06
14.623	2.43349e-06	-3.45607e-07	2.08789e-06	1.49629e-07	-2.41118e-07	-9.14884e-08	3.52725e-07	-7.14761e-07	-3.62036e-07	1.12957e-06	-1.78511e-07	9.51058e-07	3.43814e-07	-1.66888e-08	3.27125e-07	1.18497e-06	-6.80588e-07	5.04378e-07	2.48198e-07	-1.40496e-08	2.34149e-07	2.83039e-06	-2.10831e-07	2.61956e-06
14.647	2.43184e-06	-3.45372e-07	2.08647e-06	1.49939e-07	-2.41617e-07	-9.16779e-08	3.54937e-07	-7.11505e-07	-3.56568e-07	1.12906e-06	-1.78430e-07	9.50626e-07	3.42363e-07	-1.66184e-08	3.25744e-07	1.18304e-06	-6.79479e-07	5.03557e-07	2.42742e-07	-1.37407e-08	2.29001e-07	2.82733e-06	-2.10603e-07	2.61672e-06
14.672	2.43016e-06	-3.45133e-07	2.08502e-06	1.50247e-07	-2.42113e-07	-9.18662e-08	3.57142e-07	-7.08243e-07	-3.51101e-07	1.12853e-06	-1.78346e-07	9.50181e-07	3.40905e-07	-1.65476e-08	3.24357e-07	1.18109e-06	-6.78364e-07	5.02730e-07	2.37273e-07	-1.34311e-08	2.23842e-07	2.82423e-06	-2.10373e-07	2.61386e-06
14.696	2.42845e-06	-3.44891e-07	2.08356e-06	1.50553e-07	-2.42607e-07	-9.20534e-08	3.59341e-07	-7.04976e-07	-3.45635e-07	1.12798e-06	-1.78260e-07	9.49724e-07	3.39440e-07	-1.64765e-08	3.22963e-07	1.17914e-06	-6.77242e-07	5.01899e-07	2.31792e-07	-1.31209e-08	2.18671e-07	2.82110e-06	-2.10139e-07	2.61096e-06
14.721	2.42672e-06	-3.44646e-07	2.08208e-06	1.50858e-07	-2.43097e-07	-9.22395e-08	3.61533e-07	-7.01703e-07	-3.40171e-07	1.12743e-06	-1.78172e-07	9.49255e-07	3.37969e-07	-1.64051e-08	3.21563e-07	1.17718e-06	-6.76115e-07	5.01063e-07	2.26299e-07	-1.28099e-08	2.13489e-07	2.81793e-06	-2.09903e-07	2.60803e-06
14.746	2.42497e-06	-3.44397e-07	2.08058e-06	1.51160e-07	-2.43585e-07	-9.24245e-08	3.63717e-07	-6.98425e-07	-3.34708e-07	1.12686e-06	-1.78082e-07	9.48774e-07	3.36490e-07	-1.63334e-08	3.20157e-07	1.17520e-06	-6.74981e-07	5.00223e-07	2.20794e-07	-1.24983e-08	2.08296e-07	2.81473e-06	-2.09665e-07	2.60507e-06
14.770	2.42320e-06	-3.44145e-07	2.07905e-06	1.51461e-07	-2.44069e-07	-9.26083e-08	3.65895e-07	-6.95142e-07	-3.29247e-07	1.12627e-06	-1.77989e-07	9.48281e-07	3.35006e-07	-1.62613e-08	3.18744e-07	1.17322e-06	-6.73841e-07	4.99379e-07	2.15278e-07	-1.21861e-08	2.03092e-07	2.81150e-06	-2.09424e-07	2.60207e-06
14.795	2.42140e-06	-3.43890e-07	2.07751e-06	1.51760e-07	-2.44551e-07	-9.27910e-08	3.68065e-07	-6.91853e-07	-3.23787e-07	1.12567e-06	-1.77895e-07	9.47776e-07	3.33515e-07	-1.61889e-08	3.17326e-07	1.17122e-06	-6.72695e-07	4.98529e-07	2.09750e-07	-1.18732e-08	1.97877e-07	2.80823e-06	-2.09180e-07	2.59905e-06
14.819	2.41958e-06	-3.43631e-07	2.07595e-06	1.52056e-07	-2.45029e-07	-9.29725e-08	3.70229e-07	-6.88559e-07	-3.18330e-07	1.12506e-06	-1.77798e-07	9.47259e-07	3.32017e-07	-1.61162e-08	3.15901e-07	1.16922e-06	-6.71544e-07	4.97676e-07	2.04211e-07	-1.15596e-08	1.92652e-07	2.80492e-06	-2.08934e-07	2.59599e-06
14.844	2.41774e-06	-3.43369e-07	2.07437e-06	1.52351e-07	-2.45504e-07	-9.31529e-08	3.72386e-07	-6.85260e-07	-3.12874e-07	1.12443e-06	-1.77699e-07	9.46731e-07	3.30513e-07	-1.60432e-08	3.14470e-07	1.16720e-06	-6.70386e-07	4.96818e-07	1.98661e-07	-1.12454e-08	1.87416e-07	2.80159e-06	-2.08686e-07	2.59290e-06
14.868	2.41587e-06	-3.43104e-07	2.07277e-06	1.52644e-07	-2.45977e-07	-9.33321e-08	3.74535e-07	-6.81956e-07	-3.07421e-07	1.12379e-06	-1.77597e-07	9.46190e-07	3.29004e-07	-1.59699e-08	3.13034e-07	1.16518e-06	-6.69222e-07	4.95955e-07	1.93100e-07	-1.09306e-08	1.82169e-07	2.79822e-06	-2.08435e-07	2.58978e-06
14.893	2.41398e-06	-3.42836e-07	2.07114e-06	1.52936e-07	-2.46446e-07	-9.35101e-08	3.76677e-07	-6.78647e-07	-3.01970e-07	1.12313e-06	-1.77493e-07	9.45638e-07	3.27488e-07	-1.58964e-08	3.11591e-07	1.16314e-06	-6.68052e-07	4.95088e-07	1.87528e-07	-1.06152e-08	1.76913e-07	2.79481e-06	-2.08181e-07	2.58663e-06
14.918	2.41207e-06	-3.42565e-07	2.06950e-06	1.53225e-07	-2.46912e-07	-9.36869e-08	3.78813e-07	-6.75333e-07	-2.96521e-07	1.12246e-06	-1.77388e-07	9.45074e-07	3.25966e-07	-1.58225e-08	3.10143e-07	1.16109e-06	-6.66876e-07	4.94217e-07	1.81945e-07	-1.02992e-08	1.71646e-07	2.79137e-06	-2.07925e-07	2.58345e-06
14.942	2.41014e-06	-3.42290e-07	2.06785e-06	1.53512e-07	-2.47375e-07	-9.38626e-08	3.80941e-07	-6.72015e-07	-2.91074e-07	1.12178e-06	-1.77280e-07	9.44499e-07	3.24438e-07	-1.57483e-08	3.08690e-07	1.15904e-06	-6.65695e-07	4.93341e-07	1.76352e-07	-9.98262e-09	1.66370e-07	2.78790e-06	-2.07667e-07	2.58024e-06
14.967	2.40818e-06	-3.42012e-07	2.06617e-06	1.53797e-07	-2.47835e-07	-9.40371e-08	3.83062e-07	-6.68691e-07	-2.85630e-07	1.12108e-06	-1.77169e-07	9.43912e-07	3.22904e-07	-1.56739e-08	3.07230e-07	1.15697e-06	-6.64508e-07	4.92461e-07	1.70749e-07	-9.66544e-09	1.61083e-07	2.78440e-06	-2.07406e-07	2.57700e-06
14.991	2.40620e-06	-3.41731e-07	2.06447e-06	1.54081e-07	-2.48291e-07	-9.42103e-08	3.85175e-07	-6.65363e-07	-2.80188e-07	1.12037e-06	-1.77057e-07	9.43313e-07	3.21365e-07	-1.55992e-08	3.05766e-07	1.15489e-06	-6.63314e-07	4.91577e-07	1.65135e-07	-9.34768e-09	1.55788e-07	2.78087e-06	-2.07143e-07	2.57372e-06
15.016	2.40420e-06	-3.41447e-07	2.06275e-06	1.54362e-07	-2.48745e-07	-9.43824e-08	3.87282e-07	-6.62031e-07	-2.74749e-07	1.11965e-06	-1.76943e-07	9.42703e-07	3.19820e-07	-1.55242e-08	3.04296e-07	1.15280e-06	-6.62116e-07	4.90689e-07	1.59512e-07	-9.02935e-09	1.50482e-07	2.77730e-06	-2.06877e-07	2.57042e-06
15.041	2.40218e-06	-3.41160e-07	2.06102e-06	1.54642e-07	-2.49195e-07	-9.45533e-08	3.89381e-07	-6.58694e-07	-2.69312e-07	1.11891e-06	-1.76826e-07	9.42082e-07	3.18270e-07	-1.54489e-08	3.02821e-07	1.15071e-06	-6.60911e-07	4.89796e-07	1.53879e-07	-8.71047e-09	1.45168e-07	2.77370e-06	-2.06609e-07	2.56709e-06
15.065	2.40014e-06	-3.40870e-07	2.05927e-06	1.54919e-07	-2.49642e-07	-9.47229e-08	3.91473e-07	-6.55352e-07	-2.63879e-07	1.11816e-06	-1.76707e-07	9.41449e-07	3.16714e-07	-1.53734e-08	3.01340e-07	1.14860e-06	-6.59701e-07	4.88899e-07	1.48236e-07	-8.39105e-09	1.39845e-07	2.77007e-06	-2.06338e-07	2.56373e-06
15.090	2.39807e-06	-3.40577e-07	2.05750e-06	1.55195e-07	-2.50086e-07	-9.48914e-08	3.93558e-07	-6.52007e-07	-2.58448e-07	1.11739e-06	-1.76586e-07	9.40804e-07	3.15153e-07	-1.52976e-08	2.99855e-07	1.14648e-06	-6.58485e-07	4.87998e-07	1.42583e-07	-8.07109e-09	1.34512e-07	2.76641e-06	-2.06065e-07	2.56034e-06
15.114	2.39599e-06	-3.40281e-07	2.05571e-06	1.55468e-07	-2.50527e-07	-9.50586e-08	3.95636e-07	-6.48656e-07	-2.53021e-07	1.11661e-06	-1.76463e-07	9.40149e-07	3.13586e-07	-1.52216e-08	2.98365e-07	1.14436e-06	-6.57264e-07	4.87093e-07	1.36922e-07	-7.75060e-09	1.29171e-07	2.76271e-06	-2.05790e-07	2.55692e-06
15.139	2.39388e-06	-3.39981e-07	2.05390e-06	1.55740e-07	-2.50964e-07	-9.52246e-08	3.97706e-07	-6.45302e-07	-2.47596e-07	1.11582e-06	-1.76338e-07	9.39482e-07	3.12015e-07	-1.51453e-08	2.96869e-07	1.14222e-06	-6.56037e-07	4.86184e-07	1.31251e-07	-7.42960e-09	1.23821e-07	2.75899e-06	-2.05513e-07	2.55347e-06
15.163	2.39175e-06	-3.39679e-07	2.05207e-06	1.56009e-07	-2.51398e-07	-9.53893e-08	3.99769e-07	-6.41944e-07	-2.42175e-07	1.11501e-06	-1.76211e-07	9.38803e-07	3.10438e-07	-1.50688e-08	2.95369e-07	1.14008e-06	-6.54805e-07	4.85271e-07	1.25571e-07	-7.10809e-09	1.18463e-07	2.75523e-06	-2.05233e-07	2.55000e-06
15.188	2.38960e-06	-3.39374e-07	2.05023e-06	1.56276e-07	-2.51829e-07	-9.55528e-08	4.01824e-07	-6.38581e-07	-2.36757e-07	1.11420e-06	-1.76081e-07	9.38114e-07	3.08857e-07	-1.49920e-08	2.93865e-07	1.13792e-06	-6.53567e-07	4.84353e-07	1.19882e-07	-6.78608e-09	1.13096e-07	2.75144e-06	-2.04951e-07	2.54649e-06
15.213	2.38743e-06	-3.39066e-07	2.04837e-06	1.56542e-07	-2.52257e-07	-9.57151e-08	4.03873e-07	-6.35215e-07	-2.31342e-07	1.11336e-06	-1.75950e-07	9.37413e-07	3.07270e-07	-1.49150e-08	2.92355e-07	1.13576e-06	-6.52324e-07	4.83432e-07	1.14185e-07	-6.46359e-09	1.07722e-07	2.74762e-06	-2.04666e-07	2.54296e-06
15.237	2.38524e-06	-3.38755e-07	2.04649e-06	1.56805e-07	-2.52681e-07	-9.58761e-08	4.05913e-07	-6.31844e-07	-2.25931e-07	1.11252e-06	-1.75816e-07	9.36702e-07	3.05679e-07	-1.48378e-08	2.90841e-07	1.13358e-06	-6.51075e-07	4.82507e-07	1.08480e-07	-6.14061e-09	1.02339e-07	2.74378e-06	-2.04380e-07	2.53940e-06
15.262	2.38303e-06	-3.38441e-07	2.04459e-06	1.57066e-07	-2.53102e-07	-9.60358e-08	4.07947e-07	-6.28470e-07	-2.20524e-07	1.11166e-06	-1.75680e-07	9.35979e-07	3.04083e-07	-1.47603e-08	2.89323e-07	1.13140e-06	-6.49821e-07	4.81577e-07	1.02766e-07	-5.81717e-09	9.69485e-08	2.73990e-06	-2.04091e-07	2.53581e-06
15.286	2.38080e-06	-3.38124e-07	2.04268e-06	1.57326e-07	-2.53520e-07	-9.61943e-08	4.09973e-07	-6.25092e-07	-2.15120e-07	1.11079e-06	-1.75543e-07	9.35245e-07	3.02483e-07	-1.46826e-08	2.87800e-07	1.12921e-06	-6.48562e-07	4.80644e-07	9.70437e-08	-5.49327e-09	9.15504e-08	2.73599e-06	-2.03800e-07	2.53219e-06
15.311	2.37855e-06	-3.37804e-07	2.04075e-06	1.57583e-07	-2.53934e-07	-9.63516e-08	4.11991e-07	-6.21711e-07	-2.09720e-07	1.10990e-06	-1.75403e-07	9.34501e-07	3.00878e-07	-1.46047e-08	2.86273e-07	1.12700e-06	-6.47297e-07	4.79707e-07	9.13138e-08	-5.16892e-09	8.61449e-08	2.73205e-06	-2.03506e-07	2.52854e-06
15.335	2.37628e-06	-3.37482e-07	2.03880e-06	1.57838e-07	-2.54345e-07	-9.65075e-08	4.14002e-07	-6.18325e-07	-2.04323e-07	1.10901e-06	-1.75261e-07	9.33745e-07	2.99268e-07	-1.45266e-08	2.84742e-07	1.12479e-06	-6.46028e-07	4.78766e-07	8.55761e-08	-4.84413e-09	8.07320e-08	2.72808e-06	-2.03211e-07	2.52487e-06
15.360	2.37399e-06	-3.37156e-07	2.03683e-06	1.58091e-07	-2.54753e-07	-9.66622e-08	4.16006e-07	-6.14937e-07	-1.98931e-07	1.10810e-06	-1.75117e-07	9.32979e-07	2.97655e-07	-1.44483e-08	2.83206e-07	1.12257e-06	-6.44753e-07	4.77821e-07	7.98308e-08	-4.51892e-09	7.53119e-08	2.72408e-06	-2.02913e-07	2.52117e-06
15.385	2.37168e-06	-3.36828e-07	2.03485e-06	1.58342e-07	-2.55157e-07	-9.68156e-08	4.18002e-07	-6.11544e-07	-1.93542e-07	1.10717e-06	-1.74972e-07	9.32202e-07	2.96037e-07	-1.43697e-08	2.81667e-07	1.12035e-06	-6.43473e-07	4.76873e-07	7.40782e-08	-4.19328e-09	6.98849e-08	2.72006e-06	-2.02613e-07	2.51745e-06
15.409	2.36935e-06	-3.36497e-07	2.03285e-06	1.58591e-07	-2.55558e-07	-9.69677e-08	4.19991e-07	-6.08149e-07	-1.88158e-07	1.10624e-06	-1.74824e-07	9.31414e-07	2.94415e-07	-1.42910e-08	2.80124e-07	1.11811e-06	-6.42187e-07	4.75920e-07	6.83182e-08	-3.86723e-09	6.44510e-08	2.71600e-06	-2.02311e-07	2.51369e-06
15.434	2.36700e-06	-3.36164e-07	2.03084e-06	1.58837e-07	-2.55956e-07	-9.71185e-08	4.21972e-07	-6.04750e-07	-1.82778e-07	1.10529e-06	-1.74674e-07	9.30615e-07	2.92789e-07	-1.42121e-08	2.78577e-07	1.11586e-06	-6.40897e-07	4.74964e-07	6.25513e-08	-3.54079e-09	5.90105e-08	2.71192e-06	-2.02007e-07	2.50991e-06
15.458	2.36463e-06	-3.35827e-07	2.02880e-06	1.59082e-07	-2.56350e-07	-9.72680e-08	4.23945e-07	-6.01348e-07	-1.77402e-07	1.10433e-06	-1.74522e-07	9.29806e-07	2.91159e-07	-1.41329e-08	2.77026e-07	1.11361e-06	-6.39602e-07	4.74004e-07	5.67774e-08	-3.21395e-09	5.35635e-08	2.70781e-06	-2.01701e-07	2.50611e-06
15.483	2.36224e-06	-3.35488e-07	2.02675e-06	1.59324e-07	-2.56740e-07	-9.74163e-08	4.25911e-07	-5.97942e-07	-1.72031e-07	1.10335e-06	-1.74368e-07	9.28987e-07	2.89525e-07	-1.40536e-08	2.75471e-07	1.11134e-06	-6.38302e-07	4.73041e-07	5.09969e-08	-2.88674e-09	4.81101e-08	2.70367e-06	-2.01392e-07	2.50228e-06
15.507	2.35984e-06	-3.35146e-07	2.02469e-06	1.59564e-07	-2.57128e-07	-9.75632e-08	4.27870e-07	-5.94534e-07	-1.66664e-07	1.10237e-06	-1.74212e-07	9.28156e-07	2.87887e-07	-1.39741e-08	2.73913e-07	1.10907e-06	-6.36997e-07	4.72073e-07	4.52098e-08	-2.55915e-09	4.26506e-08	2.69950e-06	-2.01082e-07	2.49842e-06
15.532	2.35741e-06	-3.34802e-07	2.02261e-06	1.59803e-07	-2.57511e-07	-9.77088e-08	4.29821e-07	-5.91122e-07	-1.61302e-07	1.10137e-06	-1.74054e-07	9.27316e-07	2.86246e-07	-1.38945e-08	2.72351e-07	1.10679e-06	-6.35687e-07	4.71102e-07	3.94163e-08	-2.23121e-09	3.71851e-08	2.69531e-06	-2.00769e-07	2.49454e-06
15.557	2.35497e-06	-3.34455e-07	2.02051e-06	1.60038e-07	-2.57892e-07	-9.78530e-08	4.31764e-07	-5.87708e-07	-1.55944e-07	1.10036e-06	-1.73895e-07	9.26464e-07	2.84601e-07	-1.38146e-08	2.70786e-07	1.10450e-06	-6.34372e-07	4.70128e-07	3.36167e-08	-1.90291e-09	3.17138e-08	2.69108e-06	-2.00455e-07	2.49063e-06
15.581	2.35250e-06	-3.34105e-07	2.01840e-06	1.60272e-07	-2.58268e-07	-9.79960e-08	4.33700e-07	-5.84290e-07	-1.50591e-07	1.09934e-06	-1.73733e-07	9.25603e-07	2.82952e-07	-1.37346e-08	2.69218e-07	1.10220e-06	-6.33052e-07	4.69150e-07	2.78110e-08	-1.57428e-09	2.62367e-08	2.68683e-06	-2.00138e-07	2.48669e-06
15.606	2.35002e-06	-3.33753e-07	2.01627e-06	1.60504e-07	-2.58642e-07	-9.81376e-08	4.35628e-07	-5.80870e-07	-1.45243e-07	1.09830e-06	-1.73569e-07	9.24731e-07	2.81301e-07	-1.36544e-08	2.67646e-07	1.09990e-06	-6.31728e-07	4.68168e-07	2.19996e-08	-1.24531e-09	2.07542e-08	2.68256e-06	-1.99819e-07	2.48274e-06
15.630	2.34752e-06	-3.33398e-07	2.01413e-06	1.60733e-07	-2.59011e-07	-9.82779e-08	4.37548e-07	-5.77448e-07	-1.39899e-07	1.09725e-06	-1.73404e-07	9.23849e-07	2.79645e-07	-1.35741e-08	2.66071e-07	1.09758e-06	-6.30398e-07	4.67183e-07	1.61824e-08	-9.16025e-10	1.52664e-08	2.67825e-06	-1.99499e-07	2.47875e-06
15.655	2.34501e-06	-3.33040e-07	2.01197e-06	1.60961e-07	-2.59378e-07	-9.84169e-08	4.39461e-07	-5.74022e-07	-1.34561e-07	1.09619e-06	-1.73236e-07	9.22957e-07	2.77987e-07	-1.34936e-08	2.64493e-07	1.09526e-06	-6.29064e-07	4.66195e-07	1.03598e-08	-5.86431e-10	9.77341e-09	2.67392e-06	-1.99176e-07	2.47475e-06
15.679	2.34247e-06	-3.32680e-07	2.00979e-06	1.61186e-07	-2.59740e-07	-9.85545e-08	4.41366e-07	-5.70594e-07	-1.29228e-07	1.09512e-06	-1.73067e-07	9.22054e-07	2.76326e-07	-1.34129e-08	2.62913e-07	1.09293e-06	-6.27726e-07	4.65203e-07	4.53195e-09	-2.56536e-10	4.27542e-09	2.66957e-06	-1.98852e-07	2.47071e-06
15.704	2.33992e-06	-3.32318e-07	2.00760e-06	1.61409e-07	-2.60099e-07	-9.86908e-08	4.43264e-07	-5.67163e-07	-1.23899e-07	1.09404e-06	-1.72896e-07	9.21142e-07	2.74661e-07	-1.33321e-08	2.61329e-07	1.09059e-06	-6.26383e-07	4.64207e-07	-1.30105e-09	7.36473e-11	-1.22740e-09	2.66518e-06	-1.98525e-07	2.46666e-06
15.729	2.33735e-06	-3.31953e-07	2.00540e-06	1.61629e-07	-2.60455e-07	-9.88257e-08	4.45154e-07	-5.63730e-07	-1.18576e-07	1.09294e-06	-1.72722e-07	9.20219e-07	2.72993e-07	-1.32512e-08	2.59742e-07	1.08824e-06	-6.25035e-07	4.63209e-07	-7.13899e-09	4.04111e-10	-6.73488e-09	2.66077e-06	-1.98197e-07	2.46258e-06
15.753	2.33476e-06	-3.31585e-07	2.00318e-06	1.61848e-07	-2.60807e-07	-9.89592e-08	4.47036e-07	-5.60295e-07	-1.13259e-07	1.09183e-06	-1.72547e-07	9.19287e-07	2.71323e-07	-1.31701e-08	2.58153e-07	1.08589e-06	-6.23683e-07	4.62206e-07	-1.29817e-08	7.34843e-10	-1.22468e-08	2.65634e-06	-1.97867e-07	2.45847e-06
15.778	2.33216e-06	-3.31215e-07	2.00094e-06	1.62064e-07	-2.61155e-07	-9.90914e-08	4.48911e-07	-5.56857e-07	-1.07947e-07	1.09072e-06	-1.72371e-07	9.18345e-07	2.69650e-07	-1.30889e-08	2.56561e-07	1.08353e-06	-6.22326e-07	4.61201e-07	-1.88290e-08	1.06583e-09	-1.77631e-08	2.65188e-06	-1.97535e-07	2.45435e-06
15.802	2.32953e-06	-3.30843e-07	1.99869e-06	1.62278e-07	-2.61500e-07	-9.92223e-08	4.50777e-07	-5.53417e-07	-1.02640e-07	1.08958e-06	-1.72192e-07	9.17392e-07	2.67974e-07	-1.30076e-08	2.54966e-07	1.08116e-06	-6.20965e-07	4.60192e-07	-2.46806e-08	1.39708e-09	-2.32836e-08	2.64740e-06	-1.97201e-07	2.45020e-06
15.827	2.32689e-06	-3.30468e-07	1.99643e-06	1.62490e-07	-2.61841e-07	-9.93518e-08	4.52637e-07	-5.49975e-07	-9.73387e-08	1.08844e-06	-1.72011e-07	9.16430e-07	2.66296e-07	-1.29261e-08	2.53369e-07	1.07878e-06	-6.19599e-07	4.59180e-07	-3.05365e-08	1.72856e-09	-2.88080e-08	2.64289e-06	-1.96865e-07	2.44602e-06
15.852	2.32424e-06	-3.30091e-07	1.99415e-06	1.62699e-07	-2.62179e-07	-9.94799e-08	4.54488e-07	-5.46531e-07	-9.20431e-08	1.08729e-06	-1.71829e-07	9.15458e-07	2.64615e-07	-1.28445e-08	2.51770e-07	1.07639e-06	-6.18229e-07	4.58165e-07	-3.63965e-08	2.06026e-09	-3.43362e-08	2.63835e-06	-1.96527e-07	2.44183e-06
15.876	2.32157e-06	-3.29711e-07	1.99186e-06	1.62906e-07	-2.62513e-07	-9.96066e-08	4.56332e-07	-5.43085e-07	-8.67532e-08	1.08612e-06	-1.71645e-07	9.14477e-07	2.62931e-07	-1.27628e-08	2.50168e-07	1.07400e-06	-6.16855e-07	4.57146e-07	-4.22602e-08	2.39219e-09	-3.98681e-08	2.63380e-06	-1.96187e-07	2.43761e-06
15.901	2.31888e-06	-3.29329e-07	1.98955e-06	1.63111e-07	-2.62843e-07	-9.97319e-08	4.58168e-07	-5.39637e-07	-8.14692e-08	1.08494e-06	-1.71459e-07	9.13486e-07	2.61245e-07	-1.26809e-08	2.48564e-07	1.07160e-06	-6.15476e-07	4.56125e-07	-4.81277e-08	2.72432e-09	-4.54034e-08	2.62921e-06	-1.95846e-07	2.43337e-06
15.925	2.31617e-06	-3.28945e-07	1.98723e-06	1.63314e-07	-2.63170e-07	-9.98559e-08	4.59996e-07	-5.36187e-07	-7.61910e-08	1.08376e-06	-1.71271e-07	9.12485e-07	2.59557e-07	-1.25990e-08	2.46958e-07	1.06919e-06	-6.14094e-07	4.55100e-07	-5.39987e-08	3.05666e-09	-5.09420e-08	2.62461e-06	-1.95503e-07	2.42910e-06
15.950	2.31345e-06	-3.28559e-07	1.98489e-06	1.63515e-07	-2.63493e-07	-9.99784e-08	4.61817e-07	-5.32735e-07	-7.09188e-08	1.08256e-06	-1.71081e-07	9.11475e-07	2.57867e-07	-1.25170e-08	2.45350e-07	1.06678e-06	-6.12707e-07	4.54072e-07	-5.98729e-08	3.38918e-09	-5.64838e-08	2.61998e-06	-1.95158e-07	2.42482e-06
15.974	2.31071e-06	-3.28170e-07	1.98254e-06	1.63713e-07	-2.63812e-07	-1.00100e-07	4.63629e-07	-5.29282e-07	-6.56527e-08	1.08134e-06	-1.70890e-07	9.10455e-07	2.56175e-07	-1.24348e-08	2.43740e-07	1.06436e-06	-6.11315e-07	4.53041e-07	-6.57504e-08	3.72188e-09	-6.20285e-08	2.61533e-06	-1.94812e-07	2.42051e-06
15.999	2.30796e-06	-3.27779e-07	1.98018e-06	1.63909e-07	-2.64128e-07	-1.00219e-07	4.65434e-07	-5.25827e-07	-6.03926e-08	1.08012e-06	-1.70697e-07	9.09426e-07	2.54481e-07	-1.23526e-08	2.42128e-07	1.06193e-06	-6.09920e-07	4.52007e-07	-7.16307e-08	4.05474e-09	-6.75760e-08	2.61065e-06	-1.94463e-07	2.41619e-06
16.024	2.30519e-06	-3.27385e-07	1.97780e-06	1.64102e-07	-2.64440e-07	-1.00338e-07	4.67232e-07	-5.22370e-07	-5.51388e-08	1.07889e-06	-1.70502e-07	9.08387e-07	2.52785e-07	-1.22703e-08	2.40514e-07	1.05949e-06	-6.08521e-07	4.50970e-07	-7.75139e-08	4.38776e-09	-7.31261e-08	2.60595e-06	-1.94113e-07	2.41184e-06
16.048	2.30240e-06	-3.26990e-07	1.97541e-06	1.64294e-07	-2.64748e-07	-1.00455e-07	4.69021e-07	-5.18912e-07	-4.98912e-08	1.07764e-06	-1.70305e-07	9.07340e-07	2.51087e-07	-1.21878e-08	2.38899e-07	1.05705e-06	-6.07117e-07	4.49930e-07	-8.33996e-08	4.72093e-09	-7.86786e-08	2.60123e-06	-1.93762e-07	2.40747e-06
16.073	2.29960e-06	-3.26592e-07	1.97301e-06	1.64483e-07	-2.65053e-07	-1.00570e-07	4.70803e-07	-5.15453e-07	-4.46500e-08	1.07639e-06	-1.70107e-07	9.06283e-07	2.49387e-07	-1.21053e-08	2.37282e-07	1.05460e-06	-6.05710e-07	4.48887e-07	-8.92877e-08	5.05423e-09	-8.42335e-08	2.59649e-06	-1.93408e-07	2.40308e-06
16.097	2.29679e-06	-3.26192e-07	1.97060e-06	1.64669e-07	-2.65354e-07	-1.00684e-07	4.72577e-07	-5.11992e-07	-3.94152e-08	1.07512e-06	-1.69906e-07	9.05217e-07	2.47686e-07	-1.20228e-08	2.35663e-07	1.05214e-06	-6.04299e-07	4.47841e-07	-9.51781e-08	5.38766e-09	-8.97904e-08	2.59172e-06	-1.93053e-07	2.39867e-06
16.122	2.29396e-06	-3.25790e-07	1.96817e-06	1.64854e-07	-2.65651e-07	-1.00797e-07	4.74343e-07	-5.08530e-07	-3.41869e-08	1.07385e-06	-1.69705e-07	9.04142e-07	2.45983e-07	-1.19401e-08	2.34043e-07	1.04968e-06	-6.02884e-07	4.46792e-07	-1.01070e-07	5.72121e-09	-9.53492e-08	2.58693e-06	-1.92697e-07	2.39423e-06
16.146	2.29111e-06	-3.25386e-07	1.96573e-06	1.65036e-07	-2.65944e-07	-1.00908e-07	4.76101e-07	-5.05066e-07	-2.89652e-08	1.07256e-06	-1.69501e-07	9.03057e-07	2.44279e-07	-1.18574e-08	2.32421e-07	1.04721e-06	-6.01464e-07	4.45741e-07	-1.06965e-07	6.05486e-09	-1.00910e-07	2.58212e-06	-1.92338e-07	2.38978e-06
16.171	2.28825e-06	-3.24980e-07	1.96327e-06	1.65215e-07	-2.66234e-07	-1.01018e-07	4.77852e-07	-5.01602e-07	-2.37502e-08	1.07126e-06	-1.69296e-07	9.01964e-07	2.42573e-07	-1.17746e-08	2.30798e-07	1.04473e-06	-6.00042e-07	4.44686e-07	-1.12861e-07	6.38861e-09	-1.06472e-07	2.57729e-06	-1.91978e-07	2.38531e-06
16.196	2.28538e-06	-3.24572e-07	1.96080e-06	1.65393e-07	-2.66520e-07	-1.01127e-07	4.79595e-07	-4.98136e-07	-1.85419e-08	1.06995e-06	-1.69089e-07	9.00862e-07	2.40866e-07	-1.16917e-08	2.29174e-07	1.04224e-06	-5.98615e-07	4.43629e-07	-1.18758e-07	6.72244e-09	-1.12036e-07	2.57244e-06	-1.91617e-07	2.38082e-06
16.220	2.28249e-06	-3.24161e-07	1.95833e-06	1.65568e-07	-2.66802e-07	-1.01234e-07	4.81330e-07	-4.94670e-07	-1.33404e-08	1.06863e-06	-1.68881e-07	8.99751e-07	2.39158e-07	-1.16088e-08	2.27549e-07	1.03975e-06	-5.97185e-07	4.42569e-07	-1.24657e-07	7.05634e-09	-1.17600e-07	2.56757e-06	-1.91254e-07	2.37631e-06
16.245	2.27958e-06	-3.23749e-07	1.95583e-06	1.65740e-07	-2.67080e-07	-1.01339e-07	4.83057e-07	-4.91203e-07	-8.14581e-09	1.06730e-06	-1.68670e-07	8.98631e-07	2.37448e-07	-1.15258e-08	2.25922e-07	1.03726e-06	-5.95750e-07	4.41506e-07	-1.30557e-07	7.39031e-09	-1.23166e-07	2.56267e-06	-1.90890e-07	2.37178e-06
16.269	2.27666e-06	-3.23334e-07	1.95333e-06	1.65911e-07	-2.67354e-07	-1.01444e-07	4.84776e-07	-4.87734e-07	-2.95819e-09	1.06596e-06	-1.68459e-07	8.97503e-07	2.35738e-07	-1.14428e-08	2.24295e-07	1.03475e-06	-5.94313e-07	4.40441e-07	-1.36457e-07	7.72433e-09	-1.28733e-07	2.55776e-06	-1.90524e-07	2.36724e-06
16.294	2.27373e-06	-3.22918e-07	1.95081e-06	1.66079e-07	-2.67625e-07	-1.01546e-07	4.86488e-07	-4.84265e-07	2.22240e-09	1.06461e-06	-1.68245e-07	8.96366e-07	2.34027e-07	-1.13597e-08	2.22667e-07	1.03224e-06	-5.92871e-07	4.39372e-07	-1.42359e-07	8.05839e-09	-1.34301e-07	2.55283e-06	-1.90156e-07	2.36267e-06
16.318	2.27078e-06	-3.22499e-07	1.94829e-06	1.66244e-07	-2.67892e-07	-1.01648e-07	4.88191e-07	-4.80796e-07	7.39588e-09	1.06325e-06	-1.68030e-07	8.95220e-07	2.32314e-07	-1.12766e-08	2.21038e-07	1.02973e-06	-5.91427e-07	4.38302e-07	-1.48261e-07	8.39249e-09	-1.39869e-07	2.54787e-06	-1.89787e-07	2.35808e-06
16.343	2.26782e-06	-3.22079e-07	1.94575e-06	1.66408e-07	-2.68155e-07	-1.01747e-07	4.89887e-07	-4.77325e-07	1.25622e-08	1.06188e-06	-1.67813e-07	8.94066e-07	2.30601e-07	-1.11935e-08	2.19408e-07	1.02721e-06	-5.89978e-07	4.37228e-07	-1.54163e-07	8.72660e-09	-1.45437e-07	2.54290e-06	-1.89417e-07	2.35348e-06
16.368	2.26485e-06	-3.21656e-07	1.94319e-06	1.66569e-07	-2.68414e-07	-1.01846e-07	4.91575e-07	-4.73854e-07	1.77212e-08	1.06050e-06	-1.67595e-07	8.92903e-07	2.28888e-07	-1.11103e-08	2.17777e-07	1.02468e-06	-5.88526e-07	4.36152e-07	-1.60066e-07	9.06073e-09	-1.51005e-07	2.53791e-06	-1.89045e-07	2.34886e-06
16.392	2.26186e-06	-3.21232e-07	1.94063e-06	1.66727e-07	-2.68670e-07	-1.01943e-07	4.93256e-07	-4.70383e-07	2.28729e-08	1.05911e-06	-1.67375e-07	8.91732e-07	2.27173e-07	-1.10271e-08	2.16146e-07	1.02214e-06	-5.87071e-07	4.35074e-07	-1.65969e-07	9.39486e-09	-1.56574e-07	2.53289e-06	-1.88671e-07	2.34422e-06
16.417	2.25886e-06	-3.20806e-07	1.93806e-06	1.66883e-07	-2.68921e-07	-1.02038e-07	4.94928e-07	-4.66911e-07	2.80172e-08	1.05771e-06	-1.67154e-07	8.90552e-07	2.25459e-07	-1.09438e-08	2.14515e-07	1.01960e-06	-5.85612e-07	4.33993e-07	-1.71871e-07	9.72898e-09	-1.62142e-07	2.52786e-06	-1.88297e-07	2.33957e-06
16.441	2.25585e-06	-3.20378e-07	1.93547e-06	1.67037e-07	-2.69169e-07	-1.02132e-07	4.96593e-07	-4.63439e-07	3.31540e-08	1.05630e-06	-1.66931e-07	8.89364e-07	2.23743e-07	-1.08606e-08	2.12883e-07	1.01706e-06	-5.84150e-07	4.32909e-07	-1.77774e-07	1.00631e-08	-1.67711e-07	2.52282e-06	-1.87921e-07	2.33489e-06
16.466	2.25282e-06	-3.19948e-07	1.93287e-06	1.67188e-07	-2.69413e-07	-1.02225e-07	4.98250e-07	-4.59966e-07	3.82833e-08	1.05487e-06	-1.66706e-07	8.88168e-07	2.22028e-07	-1.07773e-08	2.11250e-07	1.01451e-06	-5.82685e-07	4.31823e-07	-1.83675e-07	1.03972e-08	-1.73278e-07	2.51775e-06	-1.87543e-07	2.33020e-06
16.490	2.24978e-06	-3.19517e-07	1.93027e-06	1.67337e-07	-2.69653e-07	-1.02316e-07	4.99899e-07	-4.56494e-07	4.34049e-08	1.05344e-06	-1.66480e-07	8.86964e-07	2.20312e-07	-1.06940e-08	2.09618e-07	1.01195e-06	-5.81216e-07	4.30735e-07	-1.89576e-07	1.07312e-08	-1.78845e-07	2.51266e-06	-1.87164e-07	2.32550e-06
16.515	2.24673e-06	-3.19083e-07	1.92765e-06	1.67484e-07	-2.69889e-07	-1.02405e-07	5.01540e-07	-4.53021e-07	4.85189e-08	1.05200e-06	-1.66253e-07	8.85751e-07	2.18595e-07	-1.06107e-08	2.07985e-07	1.00939e-06	-5.79744e-07	4.29644e-07	-1.95476e-07	1.10652e-08	-1.84411e-07	2.50756e-06	-1.86784e-07	2.32078e-06
16.540	2.24367e-06	-3.18648e-07	1.92502e-06	1.67628e-07	-2.70121e-07	-1.02493e-07	5.03173e-07	-4.49548e-07	5.36251e-08	1.05055e-06	-1.66024e-07	8.84531e-07	2.16879e-07	-1.05274e-08	2.06352e-07	1.00682e-06	-5.78269e-07	4.28551e-07	-2.01375e-07	1.13991e-08	-1.89976e-07	2.50244e-06	-1.86403e-07	2.31604e-06
16.564	2.24059e-06	-3.18211e-07	1.92238e-06	1.67770e-07	-2.70350e-07	-1.02580e-07	5.04799e-07	-4.46076e-07	5.87234e-08	1.04910e-06	-1.65793e-07	8.83303e-07	2.15163e-07	-1.04441e-08	2.04719e-07	1.00425e-06	-5.76791e-07	4.27455e-07	-2.07273e-07	1.17329e-08	-1.95540e-07	2.49730e-06	-1.86020e-07	2.31128e-06
16.589	2.23750e-06	-3.17772e-07	1.91973e-06	1.67909e-07	-2.70574e-07	-1.02665e-07	5.06417e-07	-4.42603e-07	6.38139e-08	1.04763e-06	-1.65561e-07	8.82066e-07	2.13447e-07	-1.03608e-08	2.03086e-07	1.00167e-06	-5.75310e-07	4.26357e-07	-2.13169e-07	1.20667e-08	-2.01102e-07	2.49215e-06	-1.85636e-07	2.30651e-06
16.613	2.23440e-06	-3.17332e-07	1.91707e-06	1.68046e-07	-2.70795e-07	-1.02749e-07	5.08027e-07	-4.39130e-07	6.88963e-08	1.04615e-06	-1.65328e-07	8.80822e-07	2.11730e-07	-1.02775e-08	2.01453e-07	9.99083e-07	-5.73825e-07	4.25257e-07	-2.19064e-07	1.24004e-08	-2.06663e-07	2.48697e-06	-1.85251e-07	2.30172e-06
16.638	2.23129e-06	-3.16890e-07	1.91440e-06	1.68180e-07	-2.71012e-07	-1.02831e-07	5.09629e-07	-4.35658e-07	7.39708e-08	1.04466e-06	-1.65093e-07	8.79570e-07	2.10015e-07	-1.01942e-08	1.99820e-07	9.96493e-07	-5.72338e-07	4.24155e-07	-2.24956e-07	1.27339e-08	-2.12222e-07	2.48179e-06	-1.84865e-07	2.29692e-06
16.663	2.22816e-06	-3.16446e-07	1.91171e-06	1.68312e-07	-2.71224e-07	-1.02912e-07	5.11223e-07	-4.32186e-07	7.90371e-08	1.04317e-06	-1.64856e-07	8.78311e-07	2.08299e-07	-1.01109e-08	1.98188e-07	9.93898e-07	-5.70848e-07	4.23051e-07	-2.30847e-07	1.30674e-08	-2.17780e-07	2.47658e-06	-1.84477e-07	2.29211e-06
16.687	2.22502e-06	-3.16000e-07	1.90902e-06	1.68442e-07	-2.71433e-07	-1.02991e-07	5.12810e-07	-4.28714e-07	8.40952e-08	1.04166e-06	-1.64618e-07	8.77043e-07	2.06584e-07	-1.00276e-08	1.96556e-07	9.91299e-07	-5.69354e-07	4.21944e-07	-2.36736e-07	1.34007e-08	-2.23335e-07	2.47136e-06	-1.84088e-07	2.28727e-06
16.712	2.22188e-06	-3.15553e-07	1.90632e-06	1.68569e-07	-2.71638e-07	-1.03069e-07	5.14388e-07	-4.25243e-07	8.91451e-08	1.04015e-06	-1.64379e-07	8.75768e-07	2.04869e-07	-9.94440e-09	1.94924e-07	9.88694e-07	-5.67858e-07	4.20835e-07	-2.42622e-07	1.37339e-08	-2.28888e-07	2.46613e-06	-1.83698e-07	2.28243e-06
16.736	2.21872e-06	-3.15104e-07	1.90361e-06	1.68694e-07	-2.71839e-07	-1.03145e-07	5.15959e-07	-4.21772e-07	9.41867e-08	1.03862e-06	-1.64138e-07	8.74486e-07	2.03155e-07	-9.86119e-09	1.93293e-07	9.86084e-07	-5.66359e-07	4.19725e-07	-2.48505e-07	1.40669e-08	-2.34438e-07	2.46088e-06	-1.83307e-07	2.27757e-06
16.761	2.21555e-06	-3.14654e-07	1.90089e-06	1.68816e-07	-2.72036e-07	-1.03220e-07	5.17522e-07	-4.18302e-07	9.92198e-08	1.03709e-06	-1.63896e-07	8.73196e-07	2.01441e-07	-9.77801e-09	1.91663e-07	9.83469e-07	-5.64858e-07	4.18612e-07	-2.54386e-07	1.43998e-08	-2.39986e-07	2.45561e-06	-1.82915e-07	2.27269e-06
16.785	2.21236e-06	-3.14202e-07	1.89816e-06	1.68936e-07	-2.72229e-07	-1.03293e-07	5.19077e-07	-4.14833e-07	1.04245e-07	1.03555e-06	-1.63653e-07	8.71899e-07	1.99728e-07	-9.69486e-09	1.90033e-07	9.80850e-07	-5.63353e-07	4.17497e-07	-2.60264e-07	1.47325e-08	-2.45531e-07	2.45033e-06	-1.82521e-07	2.26781e-06
16.810	2.20917e-06	-3.13749e-07	1.89542e-06	1.69053e-07	-2.72418e-07	-1.03365e-07	5.20625e-07	-4.11364e-07	1.09261e-07	1.03400e-06	-1.63408e-07	8.70594e-07	1.98016e-07	-9.61175e-09	1.88404e-07	9.78226e-07	-5.61846e-07	4.16380e-07	-2.66139e-07	1.50651e-08	-2.51074e-07	2.44503e-06	-1.82127e-07	2.26290e-06
16.835	2.20597e-06	-3.13294e-07	1.89267e-06	1.69168e-07	-2.72604e-07	-1.03435e-07	5.22164e-07	-4.07896e-07	1.14268e-07	1.03244e-06	-1.63162e-07	8.69283e-07	1.96304e-07	-9.52868e-09	1.86776e-07	9.75597e-07	-5.60336e-07	4.15261e-07	-2.72010e-07	1.53974e-08	-2.56613e-07	2.43972e-06	-1.81731e-07	2.25799e-06
16.859	2.20275e-06	-3.12837e-07	1.88992e-06	1.69281e-07	-2.72785e-07	-1.03504e-07	5.23696e-07	-4.04429e-07	1.19267e-07	1.03088e-06	-1.62914e-07	8.67964e-07	1.94594e-07	-9.44565e-09	1.85148e-07	9.72963e-07	-5.58824e-07	4.14140e-07	-2.77878e-07	1.57296e-08	-2.62148e-07	2.43440e-06	-1.81334e-07	2.25306e-06
16.884	2.19953e-06	-3.12380e-07	1.88715e-06	1.69391e-07	-2.72962e-07	-1.03571e-07	5.25220e-07	-4.00963e-07	1.24258e-07	1.02930e-06	-1.62665e-07	8.66637e-07	1.92884e-07	-9.36267e-09	1.83522e-07	9.70326e-07	-5.57309e-07	4.13017e-07	-2.83742e-07	1.60616e-08	-2.67681e-07	2.42906e-06	-1.80937e-07	2.24812e-06
16.908	2.19630e-06	-3.11920e-07	1.88438e-06	1.69498e-07	-2.73136e-07	-1.03637e-07	5.26737e-07	-3.97498e-07	1.29239e-07	1.02772e-06	-1.62415e-07	8.65304e-07	1.91176e-07	-9.27975e-09	1.81896e-07	9.67683e-07	-5.55791e-07	4.11892e-07	-2.89602e-07	1.63933e-08	-2.73209e-07	2.42371e-06	-1.80538e-07	2.24317e-06
16.933	2.19305e-06	-3.11459e-07	1.88159e-06	1.69604e-07	-2.73305e-07	-1.03701e-07	5.28245e-07	-3.94033e-07	1.34212e-07	1.02613e-06	-1.62163e-07	8.63964e-07	1.89469e-07	-9.19688e-09	1.80272e-07	9.65037e-07	-5.54271e-07	4.10766e-07	-2.95459e-07	1.67248e-08	-2.78734e-07	2.41834e-06	-1.80139e-07	2.23820e-06
16.957	2.18980e-06	-3.10997e-07	1.87880e-06	1.69706e-07	-2.73470e-07	-1.03764e-07	5.29746e-07	-3.90570e-07	1.39175e-07	1.02453e-06	-1.61911e-07	8.62617e-07	1.87763e-07	-9.11408e-09	1.78649e-07	9.62386e-07	-5.52748e-07	4.09638e-07	-3.01311e-07	1.70561e-08	-2.84255e-07	2.41296e-06	-1.79738e-07	2.23322e-06
16.982	2.18653e-06	-3.10534e-07	1.87600e-06	1.69806e-07	-2.73632e-07	-1.03825e-07	5.31239e-07	-3.87109e-07	1.44130e-07	1.02292e-06	-1.61657e-07	8.61263e-07	1.86058e-07	-9.03133e-09	1.77027e-07	9.59731e-07	-5.51224e-07	4.08507e-07	-3.07158e-07	1.73871e-08	-2.89771e-07	2.40757e-06	-1.79336e-07	2.22823e-06
17.007	2.18326e-06	-3.10069e-07	1.87319e-06	1.69904e-07	-2.73789e-07	-1.03885e-07	5.32724e-07	-3.83648e-07	1.49075e-07	1.02130e-06	-1.61401e-07	8.59902e-07	1.84355e-07	-8.94866e-09	1.75406e-07	9.57072e-07	-5.49696e-07	4.07376e-07	-3.13002e-07	1.77178e-08	-2.95284e-07	2.40217e-06	-1.78934e-07	2.22323e-06
17.031	2.17997e-06	-3.09602e-07	1.87037e-06	1.69999e-07	-2.73943e-07	-1.03943e-07	5.34201e-07	-3.80189e-07	1.54012e-07	1.01968e-06	-1.61144e-07	8.58535e-07	1.82653e-07	-8.86605e-09	1.73787e-07	9.54409e-07	-5.48167e-07	4.06242e-07	-3.18840e-07	1.80483e-08	-3.00791e-07	2.39675e-06	-1.78530e-07	2.21822e-06
17.056	2.17668e-06	-3.09135e-07	1.86755e-06	1.70092e-07	-2.74092e-07	-1.04000e-07	5.35671e-07	-3.76731e-07	1.58939e-07	1.01805e-06	-1.60887e-07	8.57161e-07	1.80953e-07	-8.78353e-09	1.72170e-07	9.51742e-07	-5.46635e-07	4.05107e-07	-3.24673e-07	1.83785e-08	-3.06295e-07	2.39132e-06	-1.78126e-07	2.21320e-06
17.080	2.17338e-06	-3.08666e-07	1.86471e-06	1.70182e-07	-2.74238e-07	-1.04055e-07	5.37133e-07	-3.73275e-07	1.63857e-07	1.01641e-06	-1.60627e-07	8.55780e-07	1.79255e-07	-8.70108e-09	1.70553e-07	9.49071e-07	-5.45101e-07	4.03970e-07	-3.30501e-07	1.87084e-08	-3.11793e-07	2.38588e-06	-1.77721e-07	2.20816e-06
17.105	2.17007e-06	-3.08195e-07	1.86187e-06	1.70270e-07	-2.74379e-07	-1.04109e-07	5.38587e-07	-3.69821e-07	1.68766e-07	1.01476e-06	-1.60367e-07	8.54393e-07	1.77558e-07	-8.61871e-09	1.68939e-07	9.46396e-07	-5.43564e-07	4.02831e-07	-3.36324e-07	1.90380e-08	-3.17286e-07	2.38043e-06	-1.77315e-07	2.20312e-06
17.129	2.16675e-06	-3.07724e-07	1.85902e-06	1.70355e-07	-2.74516e-07	-1.04161e-07	5.40033e-07	-3.66367e-07	1.73665e-07	1.01310e-06	-1.60105e-07	8.52999e-07	1.75863e-07	-8.53643e-09	1.67326e-07	9.43717e-07	-5.42026e-07	4.01691e-07	-3.42141e-07	1.93673e-08	-3.22774e-07	2.37497e-06	-1.76908e-07	2.19806e-06
17.154	2.16342e-06	-3.07251e-07	1.85617e-06	1.70438e-07	-2.74650e-07	-1.04212e-07	5.41472e-07	-3.62916e-07	1.78555e-07	1.01144e-06	-1.59843e-07	8.51599e-07	1.74169e-07	-8.45424e-09	1.65715e-07	9.41035e-07	-5.40485e-07	4.00550e-07	-3.47953e-07	1.96963e-08	-3.28256e-07	2.36950e-06	-1.76500e-07	2.19300e-06
17.179	2.16008e-06	-3.06777e-07	1.85331e-06	1.70519e-07	-2.74779e-07	-1.04261e-07	5.42902e-07	-3.59467e-07	1.83436e-07	1.00977e-06	-1.59579e-07	8.50193e-07	1.72478e-07	-8.37215e-09	1.64106e-07	9.38349e-07	-5.38943e-07	3.99406e-07	-3.53758e-07	2.00249e-08	-3.33733e-07	2.36401e-06	-1.76092e-07	2.18792e-06
17.203	2.15674e-06	-3.06302e-07	1.85043e-06	1.70596e-07	-2.74905e-07	-1.04308e-07	5.44326e-07	-3.56019e-07	1.88307e-07	1.00809e-06	-1.59313e-07	8.48780e-07	1.70789e-07	-8.29015e-09	1.62499e-07	9.35660e-07	-5.37398e-07	3.98262e-07	-3.59558e-07	2.03532e-08	-3.39205e-07	2.35852e-06	-1.75682e-07	2.18283e-06
17.228	2.15338e-06	-3.05826e-07	1.84756e-06	1.70672e-07	-2.75026e-07	-1.04355e-07	5.45741e-07	-3.52573e-07	1.93168e-07	1.00641e-06	-1.59047e-07	8.47361e-07	1.69102e-07	-8.20825e-09	1.60893e-07	9.32967e-07	-5.35852e-07	3.97116e-07	-3.65351e-07	2.06811e-08	-3.44670e-07	2.35301e-06	-1.75272e-07	2.17774e-06
17.252	2.15002e-06	-3.05348e-07	1.84467e-06	1.70745e-07	-2.75144e-07	-1.04399e-07	5.47149e-07	-3.49129e-07	1.98020e-07	1.00472e-06	-1.58780e-07	8.45936e-07	1.67417e-07	-8.12646e-09	1.59290e-07	9.30271e-07	-5.34303e-07	3.95968e-07	-3.71138e-07	2.10087e-08	-3.50129e-07	2.34750e-06	-1.74861e-07	2.17264e-06
17.277	2.14665e-06	-3.04869e-07	1.84178e-06	1.70815e-07	-2.75257e-07	-1.04442e-07	5.48549e-07	-3.45687e-07	2.02861e-07	1.00302e-06	-1.58511e-07	8.44505e-07	1.65734e-07	-8.04477e-09	1.57689e-07	9.27572e-07	-5.32753e-07	3.94819e-07	-3.76918e-07	2.13359e-08	-3.55582e-07	2.34197e-06	-1.74450e-07	2.16752e-06
17.302	2.14327e-06	-3.04390e-07	1.83888e-06	1.70883e-07	-2.75366e-07	-1.04484e-07	5.49941e-07	-3.42248e-07	2.07693e-07	1.00131e-06	-1.58241e-07	8.43068e-07	1.64053e-07	-7.96320e-09	1.56090e-07	9.24869e-07	-5.31201e-07	3.93669e-07	-3.82691e-07	2.16627e-08	-3.61029e-07	2.33644e-06	-1.74038e-07	2.16240e-06
17.326	2.13988e-06	-3.03909e-07	1.83598e-06	1.70948e-07	-2.75472e-07	-1.04524e-07	5.51325e-07	-3.38810e-07	2.12515e-07	9.99596e-07	-1.57971e-07	8.41625e-07	1.62375e-07	-7.88174e-09	1.54493e-07	9.22164e-07	-5.29647e-07	3.92517e-07	-3.88458e-07	2.19891e-08	-3.66469e-07	2.33090e-06	-1.73625e-07	2.15727e-06
17.351	2.13649e-06	-3.03427e-07	1.83306e-06	1.71011e-07	-2.75573e-07	-1.04562e-07	5.52702e-07	-3.35375e-07	2.17328e-07	9.97875e-07	-1.57699e-07	8.40176e-07	1.60699e-07	-7.80040e-09	1.52899e-07	9.19455e-07	-5.28091e-07	3.91364e-07	-3.94217e-07	2.23151e-08	-3.71902e-07	2.32534e-06	-1.73211e-07	2.15213e-06
17.375	2.13309e-06	-3.02944e-07	1.83015e-06	1.71071e-07	-2.75670e-07	-1.04599e-07	5.54072e-07	-3.31942e-07	2.22130e-07	9.96148e-07	-1.57426e-07	8.38722e-07	1.59026e-07	-7.71919e-09	1.51307e-07	9.16743e-07	-5.26533e-07	3.90210e-07	-3.99969e-07	2.26407e-08	-3.77328e-07	2.31978e-06	-1.72797e-07	2.14699e-06
17.400	2.12968e-06	-3.02460e-07	1.82722e-06	1.71129e-07	-2.75764e-07	-1.04634e-07	5.55433e-07	-3.28511e-07	2.26922e-07	9.94413e-07	-1.57152e-07	8.37262e-07	1.57356e-07	-7.63810e-09	1.49718e-07	9.14029e-07	-5.24974e-07	3.89054e-07	-4.05713e-07	2.29659e-08	-3.82747e-07	2.31421e-06	-1.72382e-07	2.14183e-06
17.424	2.12627e-06	-3.01974e-07	1.82429e-06	1.71185e-07	-2.75853e-07	-1.04668e-07	5.56787e-07	-3.25083e-07	2.31704e-07	9.92672e-07	-1.56876e-07	8.35796e-07	1.55688e-07	-7.55714e-09	1.48131e-07	9.11311e-07	-5.23414e-07	3.87898e-07	-4.11450e-07	2.32906e-08	-3.88159e-07	2.30864e-06	-1.71967e-07	2.13667e-06
17.449	2.12284e-06	-3.01488e-07	1.82135e-06	1.71238e-07	-2.75938e-07	-1.04701e-07	5.58133e-07	-3.21657e-07	2.36476e-07	9.90925e-07	-1.56600e-07	8.34324e-07	1.54023e-07	-7.47631e-09	1.46546e-07	9.08591e-07	-5.21851e-07	3.86740e-07	-4.17178e-07	2.36149e-08	-3.93563e-07	2.30305e-06	-1.71551e-07	2.13150e-06
17.474	2.11941e-06	-3.01001e-07	1.81841e-06	1.71288e-07	-2.76020e-07	-1.04731e-07	5.59472e-07	-3.18234e-07	2.41237e-07	9.89170e-07	-1.56323e-07	8.32847e-07	1.52360e-07	-7.39562e-09	1.44965e-07	9.05868e-07	-5.20287e-07	3.85581e-07	-4.22899e-07	2.39387e-08	-3.98960e-07	2.29746e-06	-1.71134e-07	2.12633e-06
17.498	2.11598e-06	-3.00513e-07	1.81546e-06	1.71336e-07	-2.76097e-07	-1.04761e-07	5.60802e-07	-3.14814e-07	2.45988e-07	9.87410e-07	-1.56045e-07	8.31365e-07	1.50701e-07	-7.31507e-09	1.43386e-07	9.03143e-07	-5.18722e-07	3.84421e-07	-4.28611e-07	2.42620e-08	-4.04349e-07	2.29186e-06	-1.70717e-07	2.12114e-06
17.523	2.11253e-06	-3.00024e-07	1.81251e-06	1.71381e-07	-2.76170e-07	-1.04788e-07	5.62126e-07	-3.11396e-07	2.50729e-07	9.85643e-07	-1.55765e-07	8.29877e-07	1.49044e-07	-7.23467e-09	1.41810e-07	9.00415e-07	-5.17155e-07	3.83260e-07	-4.34315e-07	2.45849e-08	-4.09730e-07	2.28625e-06	-1.70300e-07	2.11595e-06
17.547	2.10909e-06	-2.99534e-07	1.80955e-06	1.71424e-07	-2.76239e-07	-1.04815e-07	5.63441e-07	-3.07982e-07	2.55460e-07	9.83869e-07	-1.55485e-07	8.28384e-07	1.47391e-07	-7.15441e-09	1.40237e-07	8.97685e-07	-5.15587e-07	3.82098e-07	-4.40010e-07	2.49073e-08	-4.15103e-07	2.28064e-06	-1.69881e-07	2.11076e-06
17.572	2.10563e-06	-2.99044e-07	1.80659e-06	1.71465e-07	-2.76304e-07	-1.04839e-07	5.64749e-07	-3.04570e-07	2.60180e-07	9.82090e-07	-1.55204e-07	8.26886e-07	1.45741e-07	-7.07430e-09	1.38666e-07	8.94952e-07	-5.14018e-07	3.80934e-07	-4.45697e-07	2.52292e-08	-4.20468e-07	2.27502e-06	-1.69463e-07	2.10556e-06
17.596	2.10217e-06	-2.98552e-07	1.80362e-06	1.71503e-07	-2.76365e-07	-1.04863e-07	5.66050e-07	-3.01161e-07	2.64889e-07	9.80304e-07	-1.54922e-07	8.25382e-07	1.44093e-07	-6.99435e-09	1.37099e-07	8.92217e-07	-5.12447e-07	3.79770e-07	-4.51374e-07	2.55506e-08	-4.25824e-07	2.26939e-06	-1.69044e-07	2.10035e-06
17.621	2.09870e-06	-2.98060e-07	1.80064e-06	1.71538e-07	-2.76422e-07	-1.04884e-07	5.67342e-07	-2.97755e-07	2.69588e-07	9.78512e-07	-1.54639e-07	8.23874e-07	1.42450e-07	-6.91455e-09	1.35535e-07	8.89480e-07	-5.10874e-07	3.78605e-07	-4.57043e-07	2.58714e-08	-4.31171e-07	2.26376e-06	-1.68624e-07	2.09514e-06
17.646	2.09523e-06	-2.97566e-07	1.79766e-06	1.71571e-07	-2.76475e-07	-1.04904e-07	5.68627e-07	-2.94352e-07	2.74276e-07	9.76715e-07	-1.54355e-07	8.22360e-07	1.40809e-07	-6.83492e-09	1.33974e-07	8.86740e-07	-5.09301e-07	3.77439e-07	-4.62702e-07	2.61918e-08	-4.36510e-07	2.25812e-06	-1.68204e-07	2.08992e-06
17.670	2.09175e-06	-2.97072e-07	1.79468e-06	1.71601e-07	-2.76524e-07	-1.04923e-07	5.69905e-07	-2.90952e-07	2.78953e-07	9.74911e-07	-1.54070e-07	8.20842e-07	1.39172e-07	-6.75544e-09	1.32416e-07	8.83999e-07	-5.07727e-07	3.76272e-07	-4.68351e-07	2.65116e-08	-4.41839e-07	2.25248e-06	-1.67784e-07	2.08469e-06
17.695	2.08826e-06	-2.96577e-07	1.79169e-06	1.71629e-07	-2.76569e-07	-1.04940e-07	5.71175e-07	-2.87555e-07	2.83620e-07	9.73102e-07	-1.53784e-07	8.19318e-07	1.37538e-07	-6.67614e-09	1.30862e-07	8.81255e-07	-5.06151e-07	3.75104e-07	-4.73991e-07	2.68308e-08	-4.47160e-07	2.24683e-06	-1.67363e-07	2.07947e-06
17.719	2.08477e-06	-2.96081e-07	1.78869e-06	1.71655e-07	-2.76610e-07	-1.04956e-07	5.72437e-07	-2.84162e-07	2.88276e-07	9.71287e-07	-1.53497e-07	8.17790e-07	1.35908e-07	-6.59701e-09	1.29311e-07	8.78510e-07	-5.04574e-07	3.73936e-07	-4.79621e-07	2.71495e-08	-4.52471e-07	2.24117e-06	-1.66942e-07	2.07423e-06
17.744	2.08128e-06	-2.95585e-07	1.78569e-06	1.71678e-07	-2.76647e-07	-1.04970e-07	5.73692e-07	-2.80772e-07	2.92920e-07	9.69466e-07	-1.53209e-07	8.16257e-07	1.34281e-07	-6.51805e-09	1.27763e-07	8.75763e-07	-5.02996e-07	3.72767e-07	-4.85240e-07	2.74676e-08	-4.57773e-07	2.23552e-06	-1.66520e-07	2.06900e-06
17.768	2.07778e-06	-2.95088e-07	1.78269e-06	1.71698e-07	-2.76680e-07	-1.04982e-07	5.74939e-07	-2.77385e-07	2.97554e-07	9.67640e-07	-1.52920e-07	8.14719e-07	1.32658e-07	-6.43927e-09	1.26219e-07	8.73014e-07	-5.01417e-07	3.71596e-07	-4.90850e-07	2.77851e-08	-4.63065e-07	2.22985e-06	-1.66098e-07	2.06375e-06
17.793	2.07427e-06	-2.94590e-07	1.77968e-06	1.71716e-07	-2.76709e-07	-1.04993e-07	5.76179e-07	-2.74002e-07	3.02177e-07	9.65808e-07	-1.52631e-07	8.13177e-07	1.31039e-07	-6.36067e-09	1.24678e-07	8.70263e-07	-4.99837e-07	3.70426e-07	-4.96449e-07	2.81021e-08	-4.68347e-07	2.22418e-06	-1.65676e-07	2.05851e-06
17.818	2.07076e-06	-2.94091e-07	1.77667e-06	1.71731e-07	-2.76734e-07	-1.05002e-07	5.77411e-07	-2.70623e-07	3.06789e-07	9.63971e-07	-1.52341e-07	8.11630e-07	1.29423e-07	-6.28225e-09	1.23141e-07	8.67511e-07	-4.98257e-07	3.69254e-07	-5.02037e-07	2.84184e-08	-4.73619e-07	2.21851e-06	-1.65254e-07	2.05326e-06
17.842	2.06724e-06	-2.93592e-07	1.77365e-06	1.71744e-07	-2.76755e-07	-1.05010e-07	5.78636e-07	-2.67247e-07	3.11389e-07	9.62128e-07	-1.52049e-07	8.10079e-07	1.27812e-07	-6.20402e-09	1.21608e-07	8.64757e-07	-4.96675e-07	3.68082e-07	-5.07615e-07	2.87342e-08	-4.78881e-07	2.21284e-06	-1.64831e-07	2.04801e-06
17.867	2.06372e-06	-2.93092e-07	1.77063e-06	1.71755e-07	-2.76772e-07	-1.05017e-07	5.79853e-07	-2.63874e-07	3.15979e-07	9.60280e-07	-1.51757e-07	8.08523e-07	1.26204e-07	-6.12599e-09	1.20078e-07	8.62002e-07	-4.95092e-07	3.66909e-07	-5.13182e-07	2.90493e-08	-4.84133e-07	2.20716e-06	-1.64408e-07	2.04275e-06
17.891	2.06020e-06	-2.92591e-07	1.76761e-06	1.71763e-07	-2.76785e-07	-1.05022e-07	5.81063e-07	-2.60506e-07	3.20557e-07	9.58427e-07	-1.51465e-07	8.06963e-07	1.24600e-07	-6.04815e-09	1.18552e-07	8.59245e-07	-4.93509e-07	3.65736e-07	-5.18738e-07	2.93638e-08	-4.89374e-07	2.20148e-06	-1.63985e-07	2.03749e-06
17.916	2.05667e-06	-2.92090e-07	1.76458e-06	1.71768e-07	-2.76793e-07	-1.05025e-07	5.82265e-07	-2.57141e-07	3.25124e-07	9.56569e-07	-1.51171e-07	8.05398e-07	1.23001e-07	-5.97050e-09	1.17030e-07	8.56487e-07	-4.91925e-07	3.64562e-07	-5.24282e-07	2.96776e-08	-4.94605e-07	2.19579e-06	-1.63561e-07	2.03223e-06
17.940	2.05314e-06	-2.91589e-07	1.76155e-06	1.71771e-07	-2.76798e-07	-1.05027e-07	5.83459e-07	-2.53780e-07	3.29679e-07	9.54706e-07	-1.50876e-07	8.03830e-07	1.21405e-07	-5.89306e-09	1.15512e-07	8.53728e-07	-4.90340e-07	3.63387e-07	-5.29815e-07	2.99908e-08	-4.99824e-07	2.19010e-06	-1.63137e-07	2.02696e-06
17.965	2.04960e-06	-2.91086e-07	1.75851e-06	1.71772e-07	-2.76799e-07	-1.05027e-07	5.84646e-07	-2.50423e-07	3.34223e-07	9.52838e-07	-1.50581e-07	8.02257e-07	1.19814e-07	-5.81581e-09	1.13998e-07	8.50967e-07	-4.88755e-07	3.62213e-07	-5.35336e-07	3.03033e-08	-5.05033e-07	2.18441e-06	-1.62713e-07	2.02170e-06
17.990	2.04606e-06	-2.90583e-07	1.75547e-06	1.71770e-07	-2.76796e-07	-1.05026e-07	5.85826e-07	-2.47070e-07	3.38756e-07	9.50966e-07	-1.50285e-07	8.00680e-07	1.18227e-07	-5.73878e-09	1.12488e-07	8.48206e-07	-4.87169e-07	3.61037e-07	-5.40846e-07	3.06152e-08	-5.10231e-07	2.17872e-06	-1.62289e-07	2.01643e-06
18.014	2.04251e-06	-2.90080e-07	1.75243e-06	1.71765e-07	-2.76789e-07	-1.05023e-07	5.86998e-07	-2.43722e-07	3.43277e-07	9.49088e-07	-1.49989e-07	7.99099e-07	1.16644e-07	-5.66196e-09	1.10982e-07	8.45444e-07	-4.85582e-07	3.59861e-07	-5.46343e-07	3.09264e-08	-5.15417e-07	2.17302e-06	-1.61865e-07	2.01116e-06
18.039	2.03896e-06	-2.89576e-07	1.74939e-06	1.71759e-07	-2.76778e-07	-1.05019e-07	5.88163e-07	-2.40377e-07	3.47786e-07	9.47206e-07	-1.49691e-07	7.97515e-07	1.15066e-07	-5.58535e-09	1.09481e-07	8.42680e-07	-4.83995e-07	3.58685e-07	-5.51829e-07	3.12369e-08	-5.20592e-07	2.16733e-06	-1.61441e-07	2.00589e-06
18.063	2.03541e-06	-2.89071e-07	1.74634e-06	1.71749e-07	-2.76763e-07	-1.05013e-07	5.89320e-07	-2.37036e-07	3.52284e-07	9.45319e-07	-1.49393e-07	7.95926e-07	1.13492e-07	-5.50896e-09	1.07983e-07	8.39916e-07	-4.82407e-07	3.57508e-07	-5.57302e-07	3.15467e-08	-5.25755e-07	2.16163e-06	-1.61016e-07	2.00061e-06
18.088	2.03186e-06	-2.88566e-07	1.74329e-06	1.71737e-07	-2.76743e-07	-1.05006e-07	5.90470e-07	-2.33700e-07	3.56769e-07	9.43428e-07	-1.49094e-07	7.94334e-07	1.11923e-07	-5.43278e-09	1.06490e-07	8.37151e-07	-4.80819e-07	3.56331e-07	-5.62762e-07	3.18558e-08	-5.30906e-07	2.15593e-06	-1.60592e-07	1.99534e-06
18.113	2.02830e-06	-2.88061e-07	1.74024e-06	1.71723e-07	-2.76720e-07	-1.04997e-07	5.91612e-07	-2.30368e-07	3.61244e-07	9.41532e-07	-1.48794e-07	7.92738e-07	1.10358e-07	-5.35683e-09	1.05002e-07	8.34385e-07	-4.79231e-07	3.55154e-07	-5.68210e-07	3.21642e-08	-5.36046e-07	2.15023e-06	-1.60167e-07	1.99006e-06
18.137	2.02473e-06	-2.87555e-07	1.73718e-06	1.71706e-07	-2.76693e-07	-1.04987e-07	5.92747e-07	-2.27041e-07	3.65706e-07	9.39632e-07	-1.48494e-07	7.91138e-07	1.08798e-07	-5.28111e-09	1.03517e-07	8.31619e-07	-4.77642e-07	3.53977e-07	-5.73645e-07	3.24718e-08	-5.41173e-07	2.14453e-06	-1.59743e-07	1.98478e-06
18.162	2.02117e-06	-2.87049e-07	1.73412e-06	1.71687e-07	-2.76662e-07	-1.04975e-07	5.93874e-07	-2.23718e-07	3.70156e-07	9.37728e-07	-1.48193e-07	7.89534e-07	1.07243e-07	-5.20562e-09	1.02037e-07	8.28852e-07	-4.76053e-07	3.52799e-07	-5.79067e-07	3.27787e-08	-5.46288e-07	2.13882e-06	-1.59318e-07	1.97951e-06
18.186	2.01760e-06	-2.86542e-07	1.73106e-06	1.71665e-07	-2.76627e-07	-1.04962e-07	5.94995e-07	-2.20400e-07	3.74595e-07	9.35819e-07	-1.47892e-07	7.87927e-07	1.05693e-07	-5.13035e-09	1.00562e-07	8.26084e-07	-4.74463e-07	3.51621e-07	-5.84475e-07	3.30849e-08	-5.51390e-07	2.13312e-06	-1.58893e-07	1.97423e-06
18.211	2.01403e-06	-2.86035e-07	1.72800e-06	1.71641e-07	-2.76589e-07	-1.04947e-07	5.96107e-07	-2.17086e-07	3.79021e-07	9.33906e-07	-1.47589e-07	7.86317e-07	1.04147e-07	-5.05533e-09	9.90916e-08	8.23316e-07	-4.72873e-07	3.50443e-07	-5.89871e-07	3.33903e-08	-5.56480e-07	2.12742e-06	-1.58468e-07	1.96895e-06
18.235	2.01046e-06	-2.85527e-07	1.72493e-06	1.71615e-07	-2.76546e-07	-1.04931e-07	5.97212e-07	-2.13777e-07	3.83436e-07	9.31990e-07	-1.47286e-07	7.84703e-07	1.02606e-07	-4.98054e-09	9.76256e-08	8.20548e-07	-4.71284e-07	3.49265e-07	-5.95252e-07	3.36950e-08	-5.61558e-07	2.12172e-06	-1.58044e-07	1.96367e-06
18.260	2.00688e-06	-2.85019e-07	1.72186e-06	1.71586e-07	-2.76499e-07	-1.04913e-07	5.98310e-07	-2.10473e-07	3.87838e-07	9.30069e-07	-1.46983e-07	7.83086e-07	1.01070e-07	-4.90599e-09	9.61644e-08	8.17780e-07	-4.69693e-07	3.48086e-07	-6.00621e-07	3.39988e-08	-5.66622e-07	2.11602e-06	-1.57619e-07	1.95840e-06
18.285	2.00330e-06	-2.84511e-07	1.71879e-06	1.71554e-07	-2.76448e-07	-1.04894e-07	5.99401e-07	-2.07173e-07	3.92228e-07	9.28144e-07	-1.46679e-07	7.81466e-07	9.95397e-08	-4.83169e-09	9.47080e-08	8.15011e-07	-4.68103e-07	3.46908e-07	-6.05975e-07	3.43019e-08	-5.71673e-07	2.11031e-06	-1.57194e-07	1.95312e-06
18.309	1.99972e-06	-2.84003e-07	1.71572e-06	1.71520e-07	-2.76393e-07	-1.04873e-07	6.00484e-07	-2.03878e-07	3.96606e-07	9.26216e-07	-1.46374e-07	7.79842e-07	9.80140e-08	-4.75764e-09	9.32564e-08	8.12242e-07	-4.66513e-07	3.45729e-07	-6.11315e-07	3.46042e-08	-5.76711e-07	2.10461e-06	-1.56769e-07	1.94784e-06
18.334	1.99614e-06	-2.83494e-07	1.71265e-06	1.71484e-07	-2.76335e-07	-1.04851e-07	6.01560e-07	-2.00589e-07	4.00971e-07	9.24284e-07	-1.46069e-07	7.78215e-07	9.64936e-08	-4.68383e-09	9.18098e-08	8.09473e-07	-4.64923e-07	3.44551e-07	-6.16641e-07	3.49057e-08	-5.81735e-07	2.09891e-06	-1.56345e-07	1.94257e-06
18.358	1.99256e-06	-2.82985e-07	1.70957e-06	1.71445e-07	-2.76272e-07	-1.04827e-07	6.02628e-07	-1.97304e-07	4.05324e-07	9.22348e-07	-1.45763e-07	7.76586e-07	9.49784e-08	-4.61028e-09	9.03681e-08	8.06705e-07	-4.63333e-07	3.43372e-07	-6.21952e-07	3.52063e-08	-5.86746e-07	2.09322e-06	-1.55920e-07	1.93730e-06
18.383	1.98897e-06	-2.82476e-07	1.70649e-06	1.71404e-07	-2.76206e-07	-1.04802e-07	6.03689e-07	-1.94024e-07	4.09665e-07	9.20409e-07	-1.45456e-07	7.74953e-07	9.34684e-08	-4.53699e-09	8.89314e-08	8.03936e-07	-4.61742e-07	3.42194e-07	-6.27249e-07	3.55062e-08	-5.91743e-07	2.08752e-06	-1.55496e-07	1.93202e-06
18.407	1.98538e-06	-2.81966e-07	1.70342e-06	1.71360e-07	-2.76135e-07	-1.04775e-07	6.04743e-07	-1.90750e-07	4.13993e-07	9.18467e-07	-1.45149e-07	7.73317e-07	9.19638e-08	-4.46396e-09	8.74999e-08	8.01168e-07	-4.60152e-07	3.41015e-07	-6.32532e-07	3.58052e-08	-5.96727e-07	2.08182e-06	-1.55072e-07	1.92675e-06
18.432	1.98179e-06	-2.81456e-07	1.70034e-06	1.71314e-07	-2.76061e-07	-1.04747e-07	6.05790e-07	-1.87481e-07	4.18309e-07	9.16520e-07	-1.44842e-07	7.71679e-07	9.04646e-08	-4.39119e-09	8.60735e-08	7.98399e-07	-4.58562e-07	3.39837e-07	-6.37799e-07	3.61034e-08	-6.01696e-07	2.07613e-06	-1.54648e-07	1.92148e-06
18.457	1.97820e-06	-2.80946e-07	1.69726e-06	1.71265e-07	-2.75983e-07	-1.04718e-07	6.06829e-07	-1.84217e-07	4.22612e-07	9.14571e-07	-1.44534e-07	7.70037e-07	8.89709e-08	-4.31868e-09	8.46523e-08	7.95631e-07	-4.56973e-07	3.38659e-07	-6.43051e-07	3.64007e-08	-6.06651e-07	2.07044e-06	-1.54224e-07	1.91622e-06
18.481	1.97461e-06	-2.80436e-07	1.69417e-06	1.71214e-07	-2.75901e-07	-1.04686e-07	6.07860e-07	-1.80958e-07	4.26902e-07	9.12618e-07	-1.44225e-07	7.68393e-07	8.74827e-08	-4.24644e-09	8.32363e-08	7.92864e-07	-4.55383e-07	3.37481e-07	-6.48289e-07	3.66971e-08	-6.11591e-07	2.06475e-06	-1.53800e-07	1.91095e-06
18.506	1.97102e-06	-2.79926e-07	1.69109e-06	1.71161e-07	-2.75815e-07	-1.04654e-07	6.08885e-07	-1.77705e-07	4.31180e-07	9.10663e-07	-1.43916e-07	7.66747e-07	8.60002e-08	-4.17448e-09	8.18257e-08	7.90097e-07	-4.53794e-07	3.36303e-07	-6.53510e-07	3.69927e-08	-6.16518e-07	2.05907e-06	-1.53377e-07	1.90569e-06
18.530	1.96742e-06	-2.79415e-07	1.68801e-06	1.71105e-07	-2.75725e-07	-1.04620e-07	6.09902e-07	-1.74457e-07	4.35445e-07	9.08704e-07	-1.43606e-07	7.65097e-07	8.45232e-08	-4.10279e-09	8.04204e-08	7.87331e-07	-4.52205e-07	3.35126e-07	-6.58717e-07	3.72874e-08	-6.21429e-07	2.05339e-06	-1.52954e-07	1.90043e-06
18.555	1.96383e-06	-2.78905e-07	1.68492e-06	1.71047e-07	-2.75631e-07	-1.04584e-07	6.10912e-07	-1.71215e-07	4.39697e-07	9.06742e-07	-1.43296e-07	7.63445e-07	8.30520e-08	-4.03137e-09	7.90206e-08	7.84565e-07	-4.50616e-07	3.33948e-07	-6.63907e-07	3.75812e-08	-6.26326e-07	2.04771e-06	-1.52531e-07	1.89518e-06
18.579	1.96023e-06	-2.78394e-07	1.68184e-06	1.70987e-07	-2.75534e-07	-1.04547e-07	6.11915e-07	-1.67978e-07	4.43937e-07	9.04777e-07	-1.42986e-07	7.61791e-07	8.15865e-08	-3.96024e-09	7.76263e-08	7.81800e-07	-4.49028e-07	3.32771e-07	-6.69082e-07	3.78742e-08	-6.31208e-07	2.04203e-06	-1.52108e-07	1.88992e-06
18.604	1.95663e-06	-2.77883e-07	1.67875e-06	1.70924e-07	-2.75432e-07	-1.04509e-07	6.12910e-07	-1.64747e-07	4.48163e-07	9.02810e-07	-1.42675e-07	7.60135e-07	8.01269e-08	-3.88939e-09	7.62375e-08	7.79035e-07	-4.47441e-07	3.31595e-07	-6.74240e-07	3.81662e-08	-6.36074e-07	2.03636e-06	-1.51685e-07	1.88467e-06
18.629	1.95303e-06	-2.77372e-07	1.67566e-06	1.70858e-07	-2.75327e-07	-1.04469e-07	6.13898e-07	-1.61522e-07	4.52376e-07	9.00839e-07	-1.42364e-07	7.58476e-07	7.86731e-08	-3.81882e-09	7.48543e-08	7.76272e-07	-4.45853e-07	3.30418e-07	-6.79383e-07	3.84573e-08	-6.40926e-07	2.03069e-06	-1.51263e-07	1.87943e-06
18.653	1.94944e-06	-2.76861e-07	1.67257e-06	1.70791e-07	-2.75218e-07	-1.04427e-07	6.14879e-07	-1.58303e-07	4.56576e-07	8.98866e-07	-1.42052e-07	7.56814e-07	7.72253e-08	-3.74854e-09	7.34768e-08	7.73509e-07	-4.44267e-07	3.29243e-07	-6.84509e-07	3.87474e-08	-6.45762e-07	2.02503e-06	-1.50841e-07	1.87419e-06
18.678	1.94584e-06	-2.76350e-07	1.66949e-06	1.70721e-07	-2.75105e-07	-1.04384e-07	6.15853e-07	-1.55089e-07	4.60764e-07	8.96890e-07	-1.41740e-07	7.55151e-07	7.57835e-08	-3.67856e-09	7.21049e-08	7.70748e-07	-4.42681e-07	3.28067e-07	-6.89619e-07	3.90367e-08	-6.50582e-07	2.01937e-06	-1.50420e-07	1.86895e-06
18.702	1.94224e-06	-2.75839e-07	1.66640e-06	1.70648e-07	-2.74988e-07	-1.04340e-07	6.16819e-07	-1.51882e-07	4.64938e-07	8.94912e-07	-1.41427e-07	7.53485e-07	7.43477e-08	-3.60886e-09	7.07389e-08	7.67987e-07	-4.41095e-07	3.26892e-07	-6.94711e-07	3.93249e-08	-6.55386e-07	2.01371e-06	-1.49998e-07	1.86371e-06
18.727	1.93864e-06	-2.75328e-07	1.66331e-06	1.70573e-07	-2.74868e-07	-1.04294e-07	6.17779e-07	-1.48680e-07	4.69098e-07	8.92932e-07	-1.41114e-07	7.51818e-07	7.29181e-08	-3.53947e-09	6.93786e-08	7.65228e-07	-4.39510e-07	3.25718e-07	-6.99788e-07	3.96123e-08	-6.60175e-07	2.00806e-06	-1.49577e-07	1.85848e-06
18.751	1.93504e-06	-2.74817e-07	1.66022e-06	1.70496e-07	-2.74744e-07	-1.04247e-07	6.18730e-07	-1.45485e-07	4.73246e-07	8.90949e-07	-1.40801e-07	7.50148e-07	7.14946e-08	-3.47037e-09	6.80242e-08	7.62470e-07	-4.37926e-07	3.24544e-07	-7.04847e-07	3.98987e-08	-6.64948e-07	2.00241e-06	-1.49157e-07	1.85326e-06
18.776	1.93144e-06	-2.74305e-07	1.65714e-06	1.70417e-07	-2.74615e-07	-1.04199e-07	6.19675e-07	-1.42295e-07	4.77380e-07	8.88963e-07	-1.40487e-07	7.48476e-07	7.00774e-08	-3.40158e-09	6.66758e-08	7.59713e-07	-4.36343e-07	3.23370e-07	-7.09889e-07	4.01841e-08	-6.69704e-07	1.99677e-06	-1.48737e-07	1.84804e-06
18.801	1.92784e-06	-2.73794e-07	1.65405e-06	1.70335e-07	-2.74483e-07	-1.04149e-07	6.20613e-07	-1.39112e-07	4.81501e-07	8.86976e-07	-1.40173e-07	7.46803e-07	6.86664e-08	-3.33309e-09	6.53333e-08	7.56958e-07	-4.34760e-07	3.22197e-07	-7.14913e-07	4.04685e-08	-6.74445e-07	1.99114e-06	-1.48317e-07	1.84282e-06
18.825	1.92425e-06	-2.73283e-07	1.65096e-06	1.70251e-07	-2.74348e-07	-1.04097e-07	6.21543e-07	-1.35935e-07	4.85608e-07	8.84986e-07	-1.39858e-07	7.45128e-07	6.72618e-08	-3.26491e-09	6.39969e-08	7.54203e-07	-4.33178e-07	3.21025e-07	-7.19920e-07	4.07519e-08	-6.79168e-07	1.98551e-06	-1.47898e-07	1.83761e-06
18.850	1.92065e-06	-2.72772e-07	1.64788e-06	1.70164e-07	-2.74208e-07	-1.04044e-07	6.22466e-07	-1.32764e-07	4.89702e-07	8.82994e-07	-1.39543e-07	7.43451e-07	6.58636e-08	-3.19704e-09	6.26665e-08	7.51451e-07	-4.31597e-07	3.19854e-07	-7.24910e-07	4.10344e-08	-6.83875e-07	1.97988e-06	-1.47479e-07	1.83241e-06
18.874	1.91705e-06	-2.72262e-07	1.64479e-06	1.70075e-07	-2.74065e-07	-1.03990e-07	6.23382e-07	-1.29600e-07	4.93782e-07	8.81000e-07	-1.39228e-07	7.41772e-07	6.44718e-08	-3.12948e-09	6.13423e-08	7.48700e-07	-4.30017e-07	3.18683e-07	-7.29882e-07	4.13158e-08	-6.88566e-07	1.97427e-06	-1.47060e-07	1.82721e-06
18.899	1.91345e-06	-2.71751e-07	1.64170e-06	1.69984e-07	-2.73918e-07	-1.03934e-07	6.24291e-07	-1.26442e-07	4.97849e-07	8.79005e-07	-1.38913e-07	7.40092e-07	6.30865e-08	-3.06224e-09	6.00242e-08	7.45951e-07	-4.28438e-07	3.17512e-07	-7.34835e-07	4.15962e-08	-6.93239e-07	1.96865e-06	-1.46642e-07	1.82201e-06
18.924	1.90986e-06	-2.71240e-07	1.63862e-06	1.69891e-07	-2.73767e-07	-1.03877e-07	6.25193e-07	-1.23291e-07	5.01902e-07	8.77007e-07	-1.38597e-07	7.38410e-07	6.17078e-08	-2.99532e-09	5.87124e-08	7.43203e-07	-4.26860e-07	3.16343e-07	-7.39771e-07	4.18756e-08	-6.97896e-07	1.96305e-06	-1.46225e-07	1.81683e-06
18.948	1.90626e-06	-2.70730e-07	1.63554e-06	1.69795e-07	-2.73613e-07	-1.03818e-07	6.26087e-07	-1.20146e-07	5.05941e-07	8.75008e-07	-1.38281e-07	7.36727e-07	6.03356e-08	-2.92871e-09	5.74069e-08	7.40457e-07	-4.25283e-07	3.15174e-07	-7.44689e-07	4.21540e-08	-7.02535e-07	1.95745e-06	-1.45808e-07	1.81164e-06
18.973	1.90267e-06	-2.70219e-07	1.63245e-06	1.69697e-07	-2.73455e-07	-1.03758e-07	6.26974e-07	-1.17008e-07	5.09966e-07	8.73007e-07	-1.37965e-07	7.35042e-07	5.89702e-08	-2.86243e-09	5.61077e-08	7.37713e-07	-4.23707e-07	3.14006e-07	-7.49588e-07	4.24313e-08	-7.07156e-07	1.95186e-06	-1.45391e-07	1.80647e-06
18.997	1.89908e-06	-2.69709e-07	1.62937e-06	1.69596e-07	-2.73293e-07	-1.03697e-07	6.27855e-07	-1.13877e-07	5.13978e-07	8.71005e-07	-1.37649e-07	7.33356e-07	5.76114e-08	-2.79648e-09	5.48150e-08	7.34971e-07	-4.22132e-07	3.12839e-07	-7.54468e-07	4.27076e-08	-7.11761e-07	1.94627e-06	-1.44975e-07	1.80130e-06
19.022	1.89549e-06	-2.69199e-07	1.62629e-06	1.69493e-07	-2.73127e-07	-1.03634e-07	6.28728e-07	-1.10752e-07	5.17975e-07	8.69001e-07	-1.37332e-07	7.31669e-07	5.62595e-08	-2.73085e-09	5.35286e-08	7.32232e-07	-4.20559e-07	3.11673e-07	-7.59330e-07	4.29828e-08	-7.16347e-07	1.94070e-06	-1.44560e-07	1.79614e-06
19.046	1.89190e-06	-2.68689e-07	1.62321e-06	1.69388e-07	-2.72958e-07	-1.03570e-07	6.29593e-07	-1.07635e-07	5.21959e-07	8.66995e-07	-1.37015e-07	7.29980e-07	5.49143e-08	-2.66556e-09	5.22487e-08	7.29494e-07	-4.18986e-07	3.10507e-07	-7.64173e-07	4.32569e-08	-7.20916e-07	1.93513e-06	-1.44145e-07	1.79098e-06
19.071	1.88831e-06	-2.68180e-07	1.62013e-06	1.69281e-07	-2.72785e-07	-1.03504e-07	6.30452e-07	-1.04524e-07	5.25928e-07	8.64988e-07	-1.36698e-07	7.28290e-07	5.35760e-08	-2.60060e-09	5.09754e-08	7.26758e-07	-4.17415e-07	3.09343e-07	-7.68997e-07	4.35300e-08	-7.25467e-07	1.92956e-06	-1.43730e-07	1.78583e-06
19.096	1.88472e-06	-2.67671e-07	1.61705e-06	1.69172e-07	-2.72609e-07	-1.03437e-07	6.31304e-07	-1.01420e-07	5.29884e-07	8.62980e-07	-1.36381e-07	7.26599e-07	5.22446e-08	-2.53597e-09	4.97087e-08	7.24025e-07	-4.15845e-07	3.08180e-07	-7.73802e-07	4.38020e-08	-7.30000e-07	1.92401e-06	-1.43317e-07	1.78069e-06
19.120	1.88114e-06	-2.67161e-07	1.61398e-06	1.69060e-07	-2.72429e-07	-1.03369e-07	6.32148e-07	-9.83232e-08	5.33825e-07	8.60970e-07	-1.36063e-07	7.24907e-07	5.09202e-08	-2.47169e-09	4.84485e-08	7.21293e-07	-4.14276e-07	3.07017e-07	-7.78588e-07	4.40729e-08	-7.34515e-07	1.91846e-06	-1.42903e-07	1.77556e-06
19.145	1.87756e-06	-2.66653e-07	1.61090e-06	1.68946e-07	-2.72245e-07	-1.03299e-07	6.32985e-07	-9.52335e-08	5.37752e-07	8.58960e-07	-1.35745e-07	7.23215e-07	4.96028e-08	-2.40774e-09	4.71951e-08	7.18565e-07	-4.12709e-07	3.05855e-07	-7.83354e-07	4.43427e-08	-7.39011e-07	1.91293e-06	-1.42491e-07	1.77043e-06
19.169	1.87398e-06	-2.66144e-07	1.60783e-06	1.68829e-07	-2.72057e-07	-1.03228e-07	6.33816e-07	-9.21510e-08	5.41665e-07	8.56948e-07	-1.35427e-07	7.21521e-07	4.82925e-08	-2.34414e-09	4.59484e-08	7.15838e-07	-4.11143e-07	3.04695e-07	-7.88100e-07	4.46113e-08	-7.43489e-07	1.90740e-06	-1.42079e-07	1.76532e-06
19.194	1.87040e-06	-2.65636e-07	1.60476e-06	1.68711e-07	-2.71866e-07	-1.03156e-07	6.34639e-07	-8.90757e-08	5.45563e-07	8.54935e-07	-1.35109e-07	7.19826e-07	4.69893e-08	-2.28088e-09	4.47084e-08	7.13114e-07	-4.09579e-07	3.03536e-07	-7.92827e-07	4.48789e-08	-7.47948e-07	1.90187e-06	-1.41668e-07	1.76021e-06
19.218	1.86682e-06	-2.65128e-07	1.60169e-06	1.68590e-07	-2.71671e-07	-1.03082e-07	6.35455e-07	-8.60077e-08	5.49447e-07	8.52922e-07	-1.34791e-07	7.18131e-07	4.56933e-08	-2.21797e-09	4.34753e-08	7.10393e-07	-4.08016e-07	3.02377e-07	-7.97534e-07	4.51454e-08	-7.52389e-07	1.89636e-06	-1.41257e-07	1.75511e-06
19.243	1.86325e-06	-2.64620e-07	1.59863e-06	1.68467e-07	-2.71473e-07	-1.03006e-07	6.36264e-07	-8.29470e-08	5.53317e-07	8.50907e-07	-1.34473e-07	7.16435e-07	4.44045e-08	-2.15541e-09	4.22491e-08	7.07675e-07	-4.06454e-07	3.01220e-07	-8.02221e-07	4.54107e-08	-7.56810e-07	1.89086e-06	-1.40847e-07	1.75001e-06
19.268	1.85968e-06	-2.64113e-07	1.59556e-06	1.68342e-07	-2.71271e-07	-1.02930e-07	6.37065e-07	-7.98937e-08	5.57172e-07	8.48892e-07	-1.34154e-07	7.14738e-07	4.31229e-08	-2.09320e-09	4.10297e-08	7.04959e-07	-4.04894e-07	3.00064e-07	-8.06888e-07	4.56748e-08	-7.61213e-07	1.88537e-06	-1.40438e-07	1.74493e-06
19.292	1.85611e-06	-2.63606e-07	1.59250e-06	1.68214e-07	-2.71066e-07	-1.02852e-07	6.37860e-07	-7.68480e-08	5.61012e-07	8.46876e-07	-1.33836e-07	7.13040e-07	4.18487e-08	-2.03135e-09	3.98173e-08	7.02246e-07	-4.03336e-07	2.98909e-07	-8.11534e-07	4.59378e-08	-7.65596e-07	1.87988e-06	-1.40029e-07	1.73985e-06
19.317	1.85254e-06	-2.63100e-07	1.58944e-06	1.68084e-07	-2.70857e-07	-1.02773e-07	6.38648e-07	-7.38098e-08	5.64838e-07	8.44859e-07	-1.33517e-07	7.11342e-07	4.05818e-08	-1.96986e-09	3.86120e-08	6.99535e-07	-4.01780e-07	2.97756e-07	-8.16160e-07	4.61997e-08	-7.69961e-07	1.87441e-06	-1.39622e-07	1.73478e-06
19.341	1.84898e-06	-2.62593e-07	1.58638e-06	1.67952e-07	-2.70644e-07	-1.02692e-07	6.39428e-07	-7.07792e-08	5.68649e-07	8.42842e-07	-1.33198e-07	7.09644e-07	3.93223e-08	-1.90872e-09	3.74136e-08	6.96828e-07	-4.00225e-07	2.96603e-07	-8.20766e-07	4.64604e-08	-7.74305e-07	1.86894e-06	-1.39215e-07	1.72973e-06
19.366	1.84541e-06	-2.62088e-07	1.58333e-06	1.67818e-07	-2.70428e-07	-1.02610e-07	6.40202e-07	-6.77563e-08	5.72445e-07	8.40824e-07	-1.32879e-07	7.07945e-07	3.80703e-08	-1.84795e-09	3.62224e-08	6.94124e-07	-3.98672e-07	2.95452e-07	-8.25350e-07	4.67199e-08	-7.78630e-07	1.86349e-06	-1.38808e-07	1.72468e-06
19.390	1.84186e-06	-2.61582e-07	1.58027e-06	1.67682e-07	-2.70209e-07	-1.02527e-07	6.40968e-07	-6.47411e-08	5.76227e-07	8.38806e-07	-1.32560e-07	7.06246e-07	3.68258e-08	-1.78754e-09	3.50382e-08	6.91423e-07	-3.97120e-07	2.94303e-07	-8.29914e-07	4.69783e-08	-7.82936e-07	1.85804e-06	-1.38403e-07	1.71964e-06
19.415	1.83830e-06	-2.61077e-07	1.57722e-06	1.67544e-07	-2.69986e-07	-1.02442e-07	6.41727e-07	-6.17337e-08	5.79994e-07	8.36788e-07	-1.32241e-07	7.04546e-07	3.55888e-08	-1.72749e-09	3.38613e-08	6.88725e-07	-3.95571e-07	2.93154e-07	-8.34457e-07	4.72354e-08	-7.87221e-07	1.85261e-06	-1.37998e-07	1.71461e-06
19.440	1.83475e-06	-2.60573e-07	1.57418e-06	1.67403e-07	-2.69759e-07	-1.02356e-07	6.42480e-07	-5.87342e-08	5.83745e-07	8.34769e-07	-1.31922e-07	7.02847e-07	3.43594e-08	-1.66782e-09	3.26915e-08	6.86030e-07	-3.94023e-07	2.92007e-07	-8.38978e-07	4.74913e-08	-7.91487e-07	1.84718e-06	-1.37594e-07	1.70959e-06
19.464	1.83120e-06	-2.60069e-07	1.57113e-06	1.67260e-07	-2.69529e-07	-1.02269e-07	6.43225e-07	-5.57426e-08	5.87482e-07	8.32750e-07	-1.31603e-07	7.01147e-07	3.31376e-08	-1.60851e-09	3.15291e-08	6.83338e-07	-3.92477e-07	2.90862e-07	-8.43479e-07	4.77461e-08	-7.95733e-07	1.84177e-06	-1.37191e-07	1.70458e-06
19.489	1.82766e-06	-2.59566e-07	1.56809e-06	1.67115e-07	-2.69295e-07	-1.02180e-07	6.43963e-07	-5.27590e-08	5.91204e-07	8.30731e-07	-1.31284e-07	6.99447e-07	3.19235e-08	-1.54958e-09	3.03739e-08	6.80650e-07	-3.90933e-07	2.89717e-07	-8.47958e-07	4.79996e-08	-7.99958e-07	1.83637e-06	-1.36788e-07	1.69958e-06
19.513	1.82411e-06	-2.59062e-07	1.56505e-06	1.66968e-07	-2.69058e-07	-1.02090e-07	6.44694e-07	-4.97835e-08	5.94910e-07	8.28712e-07	-1.30965e-07	6.97747e-07	3.07171e-08	-1.49102e-09	2.92260e-08	6.77966e-07	-3.89391e-07	2.88575e-07	-8.52415e-07	4.82519e-08	-8.04163e-07	1.83098e-06	-1.36387e-07	1.69459e-06
19.538	1.82058e-06	-2.58560e-07	1.56202e-06	1.66819e-07	-2.68818e-07	-1.01999e-07	6.45418e-07	-4.68161e-08	5.98602e-07	8.26693e-07	-1.30646e-07	6.96047e-07	2.95184e-08	-1.43283e-09	2.80856e-08	6.75284e-07	-3.87851e-07	2.87433e-07	-8.56850e-07	4.85030e-08	-8.08347e-07	1.82560e-06	-1.35986e-07	1.68961e-06
19.562	1.81704e-06	-2.58058e-07	1.55898e-06	1.66668e-07	-2.68574e-07	-1.01906e-07	6.46135e-07	-4.38569e-08	6.02278e-07	8.24673e-07	-1.30327e-07	6.94347e-07	2.83276e-08	-1.37503e-09	2.69525e-08	6.72607e-07	-3.86313e-07	2.86294e-07	-8.61264e-07	4.87529e-08	-8.12511e-07	1.82023e-06	-1.35586e-07	1.68464e-06
19.587	1.81351e-06	-2.57557e-07	1.55595e-06	1.66514e-07	-2.68327e-07	-1.01813e-07	6.46845e-07	-4.09059e-08	6.05939e-07	8.22654e-07	-1.30008e-07	6.92647e-07	2.71445e-08	-1.31761e-09	2.58269e-08	6.69933e-07	-3.84777e-07	2.85155e-07	-8.65656e-07	4.90015e-08	-8.16654e-07	1.81487e-06	-1.35187e-07	1.67968e-06
19.612	1.80998e-06	-2.57056e-07	1.55293e-06	1.66359e-07	-2.68076e-07	-1.01717e-07	6.47547e-07	-3.79633e-08	6.09584e-07	8.20636e-07	-1.29689e-07	6.90947e-07	2.59694e-08	-1.26056e-09	2.47088e-08	6.67262e-07	-3.83244e-07	2.84019e-07	-8.70026e-07	4.92488e-08	-8.20777e-07	1.80953e-06	-1.34789e-07	1.67474e-06
19.636	1.80646e-06	-2.56555e-07	1.54990e-06	1.66201e-07	-2.67822e-07	-1.01621e-07	6.48243e-07	-3.50290e-08	6.13214e-07	8.18617e-07	-1.29370e-07	6.89248e-07	2.48022e-08	-1.20391e-09	2.35983e-08	6.64596e-07	-3.81712e-07	2.82884e-07	-8.74373e-07	4.94949e-08	-8.24878e-07	1.80419e-06	-1.34392e-07	1.66980e-06
19.661	1.80294e-06	-2.56056e-07	1.54689e-06	1.66041e-07	-2.67565e-07	-1.01523e-07	6.48932e-07	-3.21031e-08	6.16829e-07	8.16599e-07	-1.29051e-07	6.87548e-07	2.36429e-08	-1.14763e-09	2.24953e-08	6.61933e-07	-3.80183e-07	2.81750e-07	-8.78698e-07	4.97397e-08	-8.28958e-07	1.79887e-06	-1.33995e-07	1.66488e-06
19.685	1.79943e-06	-2.55556e-07	1.54387e-06	1.65879e-07	-2.67304e-07	-1.01424e-07	6.49613e-07	-2.91858e-08	6.20428e-07	8.14581e-07	-1.28732e-07	6.85850e-07	2.24916e-08	-1.09175e-09	2.13999e-08	6.59275e-07	-3.78656e-07	2.80619e-07	-8.83001e-07	4.99833e-08	-8.33017e-07	1.79356e-06	-1.33600e-07	1.65996e-06
19.710	1.79592e-06	-2.55058e-07	1.54086e-06	1.65716e-07	-2.67040e-07	-1.01324e-07	6.50288e-07	-2.62770e-08	6.24011e-07	8.12564e-07	-1.28413e-07	6.84151e-07	2.13484e-08	-1.03626e-09	2.03121e-08	6.56620e-07	-3.77131e-07	2.79489e-07	-8.87281e-07	5.02256e-08	-8.37055e-07	1.78827e-06	-1.33205e-07	1.65506e-06
19.735	1.79241e-06	-2.54560e-07	1.53785e-06	1.65550e-07	-2.66772e-07	-1.01223e-07	6.50955e-07	-2.33769e-08	6.27579e-07	8.10548e-07	-1.28094e-07	6.82453e-07	2.02132e-08	-9.81157e-10	1.92321e-08	6.53969e-07	-3.75608e-07	2.78361e-07	-8.91538e-07	5.04665e-08	-8.41071e-07	1.78299e-06	-1.32812e-07	1.65017e-06
19.759	1.78891e-06	-2.54063e-07	1.53484e-06	1.65382e-07	-2.66502e-07	-1.01120e-07	6.51616e-07	-2.04854e-08	6.31130e-07	8.08532e-07	-1.27776e-07	6.80756e-07	1.90862e-08	-9.26450e-10	1.81597e-08	6.51322e-07	-3.74088e-07	2.77234e-07	-8.95772e-07	5.07062e-08	-8.45066e-07	1.77771e-06	-1.32419e-07	1.64530e-06
19.784	1.78541e-06	-2.53566e-07	1.53184e-06	1.65211e-07	-2.66227e-07	-1.01016e-07	6.52269e-07	-1.76027e-08	6.34667e-07	8.06516e-07	-1.27457e-07	6.79059e-07	1.79673e-08	-8.72137e-10	1.70951e-08	6.48680e-07	-3.72571e-07	2.76109e-07	-8.99983e-07	5.09446e-08	-8.49039e-07	1.77246e-06	-1.32028e-07	1.64043e-06
19.808	1.78192e-06	-2.53070e-07	1.52885e-06	1.65039e-07	-2.65950e-07	-1.00911e-07	6.52916e-07	-1.47289e-08	6.38187e-07	8.04502e-07	-1.27139e-07	6.77363e-07	1.68565e-08	-8.18222e-10	1.60383e-08	6.46042e-07	-3.71055e-07	2.74986e-07	-9.04172e-07	5.11817e-08	-8.52990e-07	1.76721e-06	-1.31637e-07	1.63558e-06
19.833	1.77843e-06	-2.52575e-07	1.52586e-06	1.64865e-07	-2.65669e-07	-1.00804e-07	6.53555e-07	-1.18639e-08	6.41691e-07	8.02488e-07	-1.26821e-07	6.75667e-07	1.57540e-08	-7.64705e-10	1.49893e-08	6.43408e-07	-3.69543e-07	2.73865e-07	-9.08337e-07	5.14174e-08	-8.56919e-07	1.76198e-06	-1.31247e-07	1.63073e-06
19.857	1.77495e-06	-2.52080e-07	1.52287e-06	1.64689e-07	-2.65386e-07	-1.00697e-07	6.54187e-07	-9.00779e-09	6.45179e-07	8.00475e-07	-1.26503e-07	6.73973e-07	1.46597e-08	-7.11589e-10	1.39482e-08	6.40778e-07	-3.68032e-07	2.72746e-07	-9.12478e-07	5.16519e-08	-8.60826e-07	1.75676e-06	-1.30859e-07	1.62591e-06
19.882	1.77147e-06	-2.51586e-07	1.51988e-06	1.64511e-07	-2.65098e-07	-1.00588e-07	6.54812e-07	-6.16074e-09	6.48652e-07	7.98464e-07	-1.26185e-07	6.72279e-07	1.35738e-08	-6.58875e-10	1.29149e-08	6.38153e-07	-3.66525e-07	2.71629e-07	-9.16596e-07	5.18850e-08	-8.64711e-07	1.75156e-06	-1.30471e-07	1.62109e-06
19.907	1.76800e-06	-2.51093e-07	1.51690e-06	1.64331e-07	-2.64808e-07	-1.00477e-07	6.55431e-07	-3.32275e-09	6.52108e-07	7.96453e-07	-1.25867e-07	6.70586e-07	1.24961e-08	-6.06565e-10	1.18895e-08	6.35533e-07	-3.65020e-07	2.70513e-07	-9.20691e-07	5.21168e-08	-8.68574e-07	1.74637e-06	-1.30084e-07	1.61629e-06
19.931	1.76453e-06	-2.50600e-07	1.51393e-06	1.64148e-07	-2.64514e-07	-1.00366e-07	6.56042e-07	-4.93892e-10	6.55548e-07	7.94443e-07	-1.25549e-07	6.68894e-07	1.14268e-08	-5.54660e-10	1.08721e-08	6.32917e-07	-3.63517e-07	2.69400e-07	-9.24761e-07	5.23472e-08	-8.72414e-07	1.74119e-06	-1.29699e-07	1.61150e-06
19.956	1.76107e-06	-2.50108e-07	1.51096e-06	1.63964e-07	-2.64218e-07	-1.00253e-07	6.56646e-07	2.32577e-09	6.58972e-07	7.92435e-07	-1.25232e-07	6.67203e-07	1.03658e-08	-5.03162e-10	9.86268e-09	6.30306e-07	-3.62017e-07	2.68288e-07	-9.28808e-07	5.25763e-08	-8.76232e-07	1.73603e-06	-1.29314e-07	1.60672e-06
19.980	1.75761e-06	-2.49617e-07	1.50799e-06	1.63778e-07	-2.63918e-07	-1.00140e-07	6.57243e-07	5.13618e-09	6.62379e-07	7.90427e-07	-1.24915e-07	6.65513e-07	9.31333e-09	-4.52072e-10	8.86125e-09	6.27699e-07	-3.60520e-07	2.67179e-07	-9.32831e-07	5.28040e-08	-8.80027e-07	1.73088e-06	-1.28931e-07	1.60195e-06
20.005	1.75416e-06	-2.49127e-07	1.50503e-06	1.63590e-07	-2.63615e-07	-1.00025e-07	6.57833e-07	7.93728e-09	6.65770e-07	7.88421e-07	-1.24598e-07	6.63824e-07	8.26925e-09	-4.01392e-10	7.86786e-09	6.25098e-07	-3.59026e-07	2.66071e-07	-9.36830e-07	5.30303e-08	-8.83799e-07	1.72575e-06	-1.28549e-07	1.59720e-06
20.029	1.75071e-06	-2.48638e-07	1.50207e-06	1.63400e-07	-2.63308e-07	-9.99084e-08	6.58416e-07	1.07290e-08	6.69145e-07	7.86417e-07	-1.24281e-07	6.62136e-07	7.23365e-09	-3.51124e-10	6.88252e-09	6.22501e-07	-3.57535e-07	2.64966e-07	-9.40804e-07	5.32553e-08	-8.87549e-07	1.72063e-06	-1.28167e-07	1.59247e-06
20.054	1.74727e-06	-2.48149e-07	1.49912e-06	1.63208e-07	-2.62999e-07	-9.97910e-08	6.58991e-07	1.35113e-08	6.72503e-07	7.84413e-07	-1.23964e-07	6.60449e-07	6.20655e-09	-3.01268e-10	5.90528e-09	6.19909e-07	-3.56046e-07	2.63863e-07	-9.44754e-07	5.34789e-08	-8.91275e-07	1.71553e-06	-1.27787e-07	1.58774e-06
20.079	1.74383e-06	-2.47661e-07	1.49617e-06	1.63014e-07	-2.62686e-07	-9.96724e-08	6.59560e-07	1.62840e-08	6.75844e-07	7.82412e-07	-1.23648e-07	6.58764e-07	5.18799e-09	-2.51827e-10	4.93616e-09	6.17322e-07	-3.54560e-07	2.62762e-07	-9.48680e-07	5.37011e-08	-8.94979e-07	1.71044e-06	-1.27408e-07	1.58303e-06
20.103	1.74040e-06	-2.47174e-07	1.49323e-06	1.62818e-07	-2.62371e-07	-9.95526e-08	6.60122e-07	1.90472e-08	6.79169e-07	7.80412e-07	-1.23332e-07	6.57080e-07	4.17798e-09	-2.02801e-10	3.97518e-09	6.14740e-07	-3.53077e-07	2.61663e-07	-9.52581e-07	5.39220e-08	-8.98659e-07	1.70537e-06	-1.27030e-07	1.57834e-06
20.128	1.73698e-06	-2.46688e-07	1.49029e-06	1.62620e-07	-2.62052e-07	-9.94317e-08	6.60676e-07	2.18008e-08	6.82477e-07	7.78413e-07	-1.23016e-07	6.55397e-07	3.17657e-09	-1.54192e-10	3.02238e-09	6.12163e-07	-3.51597e-07	2.60566e-07	-9.56458e-07	5.41414e-08	-9.02316e-07	1.70031e-06	-1.26653e-07	1.57365e-06
20.152	1.73356e-06	-2.46203e-07	1.48736e-06	1.62421e-07	-2.61730e-07	-9.93096e-08	6.61224e-07	2.45447e-08	6.85769e-07	7.76416e-07	-1.22701e-07	6.53716e-07	2.18377e-09	-1.06001e-10	2.07777e-09	6.09591e-07	-3.50120e-07	2.59471e-07	-9.60309e-07	5.43594e-08	-9.05950e-07	1.69526e-06	-1.26278e-07	1.56899e-06
20.177	1.73015e-06	-2.45718e-07	1.48443e-06	1.62219e-07	-2.61406e-07	-9.91864e-08	6.61764e-07	2.72788e-08	6.89043e-07	7.74421e-07	-1.22385e-07	6.52036e-07	1.19962e-09	-5.82299e-11	1.14139e-09	6.07025e-07	-3.48646e-07	2.58379e-07	-9.64136e-07	5.45761e-08	-9.09560e-07	1.69023e-06	-1.25903e-07	1.56433e-06
20.201	1.72675e-06	-2.45234e-07	1.48151e-06	1.62016e-07	-2.61078e-07	-9.90620e-08	6.62298e-07	3.00032e-08	6.92301e-07	7.72428e-07	-1.22070e-07	6.50358e-07	2.24132e-10	-1.08794e-11	2.13252e-10	6.04464e-07	-3.47175e-07	2.57289e-07	-9.67938e-07	5.47913e-08	-9.13147e-07	1.68522e-06	-1.25530e-07	1.55969e-06
20.226	1.72335e-06	-2.44752e-07	1.47860e-06	1.61810e-07	-2.60747e-07	-9.89364e-08	6.62824e-07	3.27176e-08	6.95542e-07	7.70437e-07	-1.21756e-07	6.48681e-07	-7.42662e-10	3.60491e-11	-7.06613e-10	6.01908e-07	-3.45707e-07	2.56201e-07	-9.71715e-07	5.50050e-08	-9.16710e-07	1.68023e-06	-1.25157e-07	1.55507e-06
20.251	1.71995e-06	-2.44270e-07	1.47568e-06	1.61603e-07	-2.60413e-07	-9.88097e-08	6.63343e-07	3.54221e-08	6.98765e-07	7.68447e-07	-1.21441e-07	6.47006e-07	-1.70074e-09	8.25544e-11	-1.61818e-09	5.99358e-07	-3.44243e-07	2.55115e-07	-9.75466e-07	5.52174e-08	-9.20249e-07	1.67524e-06	-1.24786e-07	1.55046e-06
20.275	1.71657e-06	-2.43789e-07	1.47278e-06	1.61394e-07	-2.60076e-07	-9.86819e-08	6.63855e-07	3.81166e-08	7.01972e-07	7.66460e-07	-1.21127e-07	6.45333e-07	-2.65007e-09	1.28636e-10	-2.52144e-09	5.96813e-07	-3.42781e-07	2.54032e-07	-9.79192e-07	5.54283e-08	-9.23764e-07	1.67028e-06	-1.24417e-07	1.54586e-06
20.300	1.71319e-06	-2.43309e-07	1.46988e-06	1.61183e-07	-2.59736e-07	-9.85529e-08	6.64360e-07	4.08011e-08	7.05161e-07	7.64474e-07	-1.20813e-07	6.43661e-07	-3.59065e-09	1.74291e-10	-3.41635e-09	5.94274e-07	-3.41323e-07	2.52952e-07	-9.82893e-07	5.56378e-08	-9.27255e-07	1.66533e-06	-1.24048e-07	1.54128e-06
20.324	1.70981e-06	-2.42830e-07	1.46698e-06	1.60970e-07	-2.59393e-07	-9.84228e-08	6.64858e-07	4.34754e-08	7.08334e-07	7.62491e-07	-1.20500e-07	6.41991e-07	-4.52243e-09	2.19520e-10	-4.30291e-09	5.91741e-07	-3.39867e-07	2.51873e-07	-9.86568e-07	5.58459e-08	-9.30723e-07	1.66040e-06	-1.23680e-07	1.53672e-06
20.349	1.70645e-06	-2.42351e-07	1.46410e-06	1.60756e-07	-2.59047e-07	-9.82916e-08	6.65349e-07	4.61396e-08	7.11489e-07	7.60510e-07	-1.20187e-07	6.40323e-07	-5.44541e-09	2.64322e-10	-5.18109e-09	5.89213e-07	-3.38416e-07	2.50797e-07	-9.90218e-07	5.60524e-08	-9.34166e-07	1.65548e-06	-1.23314e-07	1.53217e-06
20.374	1.70309e-06	-2.41874e-07	1.46121e-06	1.60539e-07	-2.58699e-07	-9.81593e-08	6.65833e-07	4.87935e-08	7.14626e-07	7.58531e-07	-1.19874e-07	6.38657e-07	-6.35956e-09	3.08695e-10	-6.05086e-09	5.86691e-07	-3.36967e-07	2.49724e-07	-9.93842e-07	5.62576e-08	-9.37584e-07	1.65058e-06	-1.22949e-07	1.52763e-06
20.398	1.69973e-06	-2.41398e-07	1.45834e-06	1.60321e-07	-2.58347e-07	-9.80259e-08	6.66309e-07	5.14371e-08	7.17746e-07	7.56555e-07	-1.19562e-07	6.36993e-07	-7.26485e-09	3.52639e-10	-6.91222e-09	5.84175e-07	-3.35522e-07	2.48653e-07	-9.97440e-07	5.64613e-08	-9.40979e-07	1.64570e-06	-1.22586e-07	1.52311e-06
20.423	1.69639e-06	-2.40923e-07	1.45546e-06	1.60101e-07	-2.57993e-07	-9.78914e-08	6.66779e-07	5.40704e-08	7.20849e-07	7.54581e-07	-1.19250e-07	6.35331e-07	-8.16128e-09	3.96152e-10	-7.76513e-09	5.81664e-07	-3.34080e-07	2.47584e-07	-1.00101e-06	5.66635e-08	-9.44349e-07	1.64083e-06	-1.22223e-07	1.51861e-06
20.447	1.69305e-06	-2.40448e-07	1.45260e-06	1.59880e-07	-2.57635e-07	-9.77558e-08	6.67241e-07	5.66932e-08	7.23934e-07	7.52609e-07	-1.18938e-07	6.33671e-07	-9.04883e-09	4.39233e-10	-8.60959e-09	5.79160e-07	-3.32642e-07	2.46518e-07	-1.00456e-06	5.68642e-08	-9.47694e-07	1.63598e-06	-1.21862e-07	1.51412e-06
20.472	1.68971e-06	-2.39975e-07	1.44974e-06	1.59656e-07	-2.57275e-07	-9.76191e-08	6.67696e-07	5.93056e-08	7.27002e-07	7.50640e-07	-1.18627e-07	6.32013e-07	-9.92746e-09	4.81882e-10	-9.44558e-09	5.76661e-07	-3.31207e-07	2.45455e-07	-1.00808e-06	5.70634e-08	-9.51015e-07	1.63115e-06	-1.21502e-07	1.50965e-06
20.496	1.68639e-06	-2.39503e-07	1.44689e-06	1.59431e-07	-2.56912e-07	-9.74814e-08	6.68144e-07	6.19073e-08	7.30052e-07	7.48673e-07	-1.18316e-07	6.30357e-07	-1.07972e-08	5.24099e-10	-1.02731e-08	5.74169e-07	-3.29775e-07	2.44394e-07	-1.01157e-06	5.72612e-08	-9.54311e-07	1.62634e-06	-1.21143e-07	1.50519e-06
20.521	1.68307e-06	-2.39031e-07	1.44404e-06	1.59204e-07	-2.56546e-07	-9.73425e-08	6.68585e-07	6.44985e-08	7.33084e-07	7.46709e-07	-1.18006e-07	6.28704e-07	-1.16579e-08	5.65881e-10	-1.10921e-08	5.71683e-07	-3.28347e-07	2.43336e-07	-1.01504e-06	5.74575e-08	-9.57582e-07	1.62154e-06	-1.20786e-07	1.50075e-06
20.546	1.67976e-06	-2.38561e-07	1.44120e-06	1.58975e-07	-2.56177e-07	-9.72027e-08	6.69019e-07	6.70791e-08	7.36098e-07	7.44748e-07	-1.17696e-07	6.27052e-07	-1.25098e-08	6.07228e-10	-1.19025e-08	5.69203e-07	-3.26923e-07	2.42280e-07	-1.01848e-06	5.76523e-08	-9.60828e-07	1.61676e-06	-1.20430e-07	1.49633e-06
20.570	1.67646e-06	-2.38092e-07	1.43836e-06	1.58744e-07	-2.55806e-07	-9.70617e-08	6.69445e-07	6.96489e-08	7.39094e-07	7.42789e-07	-1.17386e-07	6.25403e-07	-1.33526e-08	6.48140e-10	-1.27045e-08	5.66729e-07	-3.25502e-07	2.41227e-07	-1.02189e-06	5.78455e-08	-9.64049e-07	1.61199e-06	-1.20075e-07	1.49192e-06
20.595	1.67316e-06	-2.37624e-07	1.43554e-06	1.58512e-07	-2.55432e-07	-9.69197e-08	6.69865e-07	7.22079e-08	7.42073e-07	7.40834e-07	-1.17077e-07	6.23756e-07	-1.41865e-08	6.88616e-10	-1.34978e-08	5.64262e-07	-3.24085e-07	2.40177e-07	-1.02528e-06	5.80373e-08	-9.67245e-07	1.60725e-06	-1.19722e-07	1.48753e-06
20.619	1.66987e-06	-2.37157e-07	1.43271e-06	1.58278e-07	-2.55055e-07	-9.67766e-08	6.70277e-07	7.47560e-08	7.45033e-07	7.38881e-07	-1.16769e-07	6.22112e-07	-1.50113e-08	7.28654e-10	-1.42827e-08	5.61801e-07	-3.22672e-07	2.39129e-07	-1.02864e-06	5.82276e-08	-9.70416e-07	1.60252e-06	-1.19369e-07	1.48315e-06
20.644	1.66659e-06	-2.36691e-07	1.42990e-06	1.58042e-07	-2.54675e-07	-9.66325e-08	6.70682e-07	7.72933e-08	7.47975e-07	7.36930e-07	-1.16460e-07	6.20470e-07	-1.58271e-08	7.68255e-10	-1.50589e-08	5.59347e-07	-3.21262e-07	2.38085e-07	-1.03198e-06	5.84163e-08	-9.73562e-07	1.59781e-06	-1.19019e-07	1.47879e-06
20.668	1.66332e-06	-2.36226e-07	1.42709e-06	1.57805e-07	-2.54292e-07	-9.64874e-08	6.71080e-07	7.98196e-08	7.50900e-07	7.34983e-07	-1.16153e-07	6.18831e-07	-1.66340e-08	8.07418e-10	-1.58265e-08	5.56899e-07	-3.19856e-07	2.37043e-07	-1.03529e-06	5.86035e-08	-9.76682e-07	1.59312e-06	-1.18669e-07	1.47445e-06
20.693	1.66005e-06	-2.35762e-07	1.42429e-06	1.57566e-07	-2.53907e-07	-9.63413e-08	6.71471e-07	8.23348e-08	7.53806e-07	7.33039e-07	-1.15845e-07	6.17194e-07	-1.74317e-08	8.46142e-10	-1.65856e-08	5.54457e-07	-3.18454e-07	2.36004e-07	-1.03857e-06	5.87892e-08	-9.79777e-07	1.58845e-06	-1.18321e-07	1.47013e-06
20.718	1.65679e-06	-2.35299e-07	1.42149e-06	1.57325e-07	-2.53519e-07	-9.61941e-08	6.71854e-07	8.48390e-08	7.56693e-07	7.31098e-07	-1.15539e-07	6.15559e-07	-1.82204e-08	8.84427e-10	-1.73360e-08	5.52022e-07	-3.17055e-07	2.34967e-07	-1.04182e-06	5.89734e-08	-9.82846e-07	1.58379e-06	-1.17974e-07	1.46582e-06
20.742	1.65354e-06	-2.34838e-07	1.41870e-06	1.57083e-07	-2.53129e-07	-9.60459e-08	6.72231e-07	8.73321e-08	7.59563e-07	7.29160e-07	-1.15232e-07	6.13928e-07	-1.90001e-08	9.22272e-10	-1.80778e-08	5.49594e-07	-3.15661e-07	2.33934e-07	-1.04505e-06	5.91561e-08	-9.85890e-07	1.57915e-06	-1.17629e-07	1.46152e-06
20.767	1.65030e-06	-2.34377e-07	1.41592e-06	1.56839e-07	-2.52736e-07	-9.58967e-08	6.72600e-07	8.98139e-08	7.62414e-07	7.27226e-07	-1.14927e-07	6.12299e-07	-1.97707e-08	9.59676e-10	-1.88110e-08	5.47173e-07	-3.14270e-07	2.32903e-07	-1.04825e-06	5.93371e-08	-9.88908e-07	1.57453e-06	-1.17285e-07	1.45725e-06
20.791	1.64707e-06	-2.33918e-07	1.41315e-06	1.56593e-07	-2.52340e-07	-9.57465e-08	6.72961e-07	9.22845e-08	7.65246e-07	7.25294e-07	-1.14621e-07	6.10673e-07	-2.05322e-08	9.96640e-10	-1.95355e-08	5.44759e-07	-3.12883e-07	2.31875e-07	-1.05142e-06	5.95167e-08	-9.91901e-07	1.56993e-06	-1.16942e-07	1.45299e-06
20.816	1.64384e-06	-2.33460e-07	1.41038e-06	1.56346e-07	-2.51941e-07	-9.55953e-08	6.73316e-07	9.47437e-08	7.68060e-07	7.23366e-07	-1.14317e-07	6.09049e-07	-2.12846e-08	1.03316e-09	-2.02514e-08	5.42351e-07	-3.11500e-07	2.30851e-07	-1.05456e-06	5.96947e-08	-9.94867e-07	1.56535e-06	-1.16601e-07	1.44875e-06
20.840	1.64062e-06	-2.33003e-07	1.40762e-06	1.56097e-07	-2.51540e-07	-9.54432e-08	6.73663e-07	9.71916e-08	7.70855e-07	7.21441e-07	-1.14013e-07	6.07429e-07	-2.20279e-08	1.06924e-09	-2.09587e-08	5.39950e-07	-3.10122e-07	2.29829e-07	-1.05768e-06	5.98712e-08	-9.97808e-07	1.56079e-06	-1.16261e-07	1.44453e-06
20.865	1.63741e-06	-2.32547e-07	1.40487e-06	1.55847e-07	-2.51137e-07	-9.52900e-08	6.74004e-07	9.96280e-08	7.73632e-07	7.19520e-07	-1.13709e-07	6.05811e-07	-2.27621e-08	1.10488e-09	-2.16572e-08	5.37557e-07	-3.08747e-07	2.28810e-07	-1.06077e-06	6.00460e-08	-1.00072e-06	1.55625e-06	-1.15922e-07	1.44032e-06
20.890	1.63421e-06	-2.32092e-07	1.40212e-06	1.55595e-07	-2.50731e-07	-9.51359e-08	6.74337e-07	1.02053e-07	7.76389e-07	7.17602e-07	-1.13406e-07	6.04196e-07	-2.34872e-08	1.14008e-09	-2.23471e-08	5.35170e-07	-3.07376e-07	2.27794e-07	-1.06383e-06	6.02194e-08	-1.00361e-06	1.55172e-06	-1.15585e-07	1.43614e-06
20.914	1.63102e-06	-2.31639e-07	1.39938e-06	1.55341e-07	-2.50322e-07	-9.49808e-08	6.74662e-07	1.04466e-07	7.79128e-07	7.15687e-07	-1.13103e-07	6.02584e-07	-2.42032e-08	1.17483e-09	-2.30284e-08	5.32790e-07	-3.06009e-07	2.26781e-07	-1.06686e-06	6.03911e-08	-1.00647e-06	1.54722e-06	-1.15250e-07	1.43197e-06
20.939	1.62783e-06	-2.31187e-07	1.39665e-06	1.55086e-07	-2.49911e-07	-9.48248e-08	6.74980e-07	1.06868e-07	7.81849e-07	7.13776e-07	-1.12801e-07	6.00975e-07	-2.49100e-08	1.20914e-09	-2.37009e-08	5.30418e-07	-3.04647e-07	2.25771e-07	-1.06987e-06	6.05613e-08	-1.00931e-06	1.54273e-06	-1.14916e-07	1.42781e-06
20.963	1.62466e-06	-2.30736e-07	1.39392e-06	1.54829e-07	-2.49497e-07	-9.46678e-08	6.75292e-07	1.09258e-07	7.84550e-07	7.11869e-07	-1.12500e-07	5.99369e-07	-2.56078e-08	1.24301e-09	-2.43648e-08	5.28053e-07	-3.03288e-07	2.24765e-07	-1.07285e-06	6.07299e-08	-1.01212e-06	1.53826e-06	-1.14583e-07	1.42368e-06
20.988	1.62149e-06	-2.30286e-07	1.39121e-06	1.54571e-07	-2.49081e-07	-9.45099e-08	6.75595e-07	1.11637e-07	7.87232e-07	7.09966e-07	-1.12199e-07	5.97767e-07	-2.62963e-08	1.27643e-09	-2.50199e-08	5.25695e-07	-3.01934e-07	2.23761e-07	-1.07580e-06	6.08970e-08	-1.01490e-06	1.53381e-06	-1.14251e-07	1.41956e-06
21.012	1.61833e-06	-2.29837e-07	1.38850e-06	1.54311e-07	-2.48662e-07	-9.43510e-08	6.75892e-07	1.14003e-07	7.89895e-07	7.08066e-07	-1.11899e-07	5.96167e-07	-2.69758e-08	1.30941e-09	-2.56664e-08	5.23345e-07	-3.00584e-07	2.22761e-07	-1.07872e-06	6.10624e-08	-1.01766e-06	1.52938e-06	-1.13922e-07	1.41546e-06
21.037	1.61518e-06	-2.29390e-07	1.38579e-06	1.54050e-07	-2.48241e-07	-9.41912e-08	6.76181e-07	1.16358e-07	7.92539e-07	7.06170e-07	-1.11599e-07	5.94571e-07	-2.76461e-08	1.34195e-09	-2.63042e-08	5.21002e-07	-2.99238e-07	2.21763e-07	-1.08162e-06	6.12263e-08	-1.02039e-06	1.52497e-06	-1.13593e-07	1.41138e-06
21.062	1.61204e-06	-2.28944e-07	1.38310e-06	1.53787e-07	-2.47817e-07	-9.40304e-08	6.76463e-07	1.18701e-07	7.95163e-07	7.04278e-07	-1.11300e-07	5.92977e-07	-2.83073e-08	1.37405e-09	-2.69332e-08	5.18666e-07	-2.97897e-07	2.20769e-07	-1.08449e-06	6.13886e-08	-1.02310e-06	1.52059e-06	-1.13266e-07	1.40732e-06
21.086	1.60891e-06	-2.28499e-07	1.38041e-06	1.53522e-07	-2.47391e-07	-9.38688e-08	6.76737e-07	1.21032e-07	7.97769e-07	7.02389e-07	-1.11002e-07	5.91388e-07	-2.89593e-08	1.40569e-09	-2.75536e-08	5.16338e-07	-2.96560e-07	2.19778e-07	-1.08732e-06	6.15493e-08	-1.02578e-06	1.51622e-06	-1.12941e-07	1.40327e-06
21.111	1.60579e-06	-2.28056e-07	1.37773e-06	1.53256e-07	-2.46963e-07	-9.37062e-08	6.77005e-07	1.23350e-07	8.00355e-07	7.00505e-07	-1.10704e-07	5.89801e-07	-2.96022e-08	1.43690e-09	-2.81653e-08	5.14017e-07	-2.95227e-07	2.18790e-07	-1.09013e-06	6.17083e-08	-1.02843e-06	1.51186e-06	-1.12617e-07	1.39925e-06
21.135	1.60267e-06	-2.27613e-07	1.37506e-06	1.52989e-07	-2.46532e-07	-9.35428e-08	6.77264e-07	1.25657e-07	8.02922e-07	6.98624e-07	-1.10407e-07	5.88218e-07	-3.02359e-08	1.46766e-09	-2.87683e-08	5.11705e-07	-2.93899e-07	2.17806e-07	-1.09292e-06	6.18658e-08	-1.03105e-06	1.50753e-06	-1.12294e-07	1.39524e-06
21.160	1.59957e-06	-2.27172e-07	1.37240e-06	1.52720e-07	-2.46099e-07	-9.33784e-08	6.77517e-07	1.27952e-07	8.05469e-07	6.96748e-07	-1.10110e-07	5.86638e-07	-3.08605e-08	1.49798e-09	-2.93625e-08	5.09399e-07	-2.92575e-07	2.16825e-07	-1.09567e-06	6.20217e-08	-1.03365e-06	1.50322e-06	-1.11973e-07	1.39125e-06
21.185	1.59647e-06	-2.26733e-07	1.36974e-06	1.52450e-07	-2.45663e-07	-9.32132e-08	6.77762e-07	1.30234e-07	8.07996e-07	6.94876e-07	-1.09814e-07	5.85061e-07	-3.14760e-08	1.52785e-09	-2.99481e-08	5.07102e-07	-2.91255e-07	2.15847e-07	-1.09840e-06	6.21760e-08	-1.03622e-06	1.49893e-06	-1.11653e-07	1.38728e-06
21.209	1.59339e-06	-2.26294e-07	1.36709e-06	1.52178e-07	-2.45225e-07	-9.30470e-08	6.78000e-07	1.32505e-07	8.10504e-07	6.93008e-07	-1.09519e-07	5.83489e-07	-3.20823e-08	1.55729e-09	-3.05250e-08	5.04812e-07	-2.89940e-07	2.14872e-07	-1.10109e-06	6.23286e-08	-1.03876e-06	1.49466e-06	-1.11335e-07	1.38333e-06
21.234	1.59031e-06	-2.25857e-07	1.36445e-06	1.51905e-07	-2.44785e-07	-9.28800e-08	6.78230e-07	1.34762e-07	8.12993e-07	6.91144e-07	-1.09224e-07	5.81919e-07	-3.26795e-08	1.58627e-09	-3.10932e-08	5.02531e-07	-2.88630e-07	2.13901e-07	-1.10376e-06	6.24797e-08	-1.04128e-06	1.49041e-06	-1.11019e-07	1.37939e-06
21.258	1.58724e-06	-2.25422e-07	1.36182e-06	1.51631e-07	-2.44343e-07	-9.27122e-08	6.78453e-07	1.37008e-07	8.15461e-07	6.89284e-07	-1.08931e-07	5.80353e-07	-3.32675e-08	1.61482e-09	-3.16527e-08	5.00257e-07	-2.87324e-07	2.12933e-07	-1.10640e-06	6.26291e-08	-1.04377e-06	1.48618e-06	-1.10704e-07	1.37548e-06
21.283	1.58418e-06	-2.24987e-07	1.35919e-06	1.51355e-07	-2.43898e-07	-9.25434e-08	6.78669e-07	1.39241e-07	8.17910e-07	6.87429e-07	-1.08637e-07	5.78791e-07	-3.38464e-08	1.64292e-09	-3.22035e-08	4.97991e-07	-2.86022e-07	2.11969e-07	-1.10901e-06	6.27769e-08	-1.04623e-06	1.48197e-06	-1.10390e-07	1.37158e-06
21.307	1.58113e-06	-2.24554e-07	1.35658e-06	1.51077e-07	-2.43451e-07	-9.23738e-08	6.78877e-07	1.41462e-07	8.20339e-07	6.85578e-07	-1.08345e-07	5.77233e-07	-3.44162e-08	1.67057e-09	-3.27456e-08	4.95733e-07	-2.84725e-07	2.11008e-07	-1.11159e-06	6.29231e-08	-1.04867e-06	1.47778e-06	-1.10078e-07	1.36771e-06
21.332	1.57809e-06	-2.24122e-07	1.35397e-06	1.50799e-07	-2.43002e-07	-9.22034e-08	6.79078e-07	1.43670e-07	8.22748e-07	6.83731e-07	-1.08053e-07	5.75678e-07	-3.49768e-08	1.69779e-09	-3.32790e-08	4.93484e-07	-2.83433e-07	2.10050e-07	-1.11415e-06	6.30676e-08	-1.05108e-06	1.47362e-06	-1.09767e-07	1.36385e-06
21.357	1.57506e-06	-2.23692e-07	1.35137e-06	1.50518e-07	-2.42551e-07	-9.20321e-08	6.79271e-07	1.45866e-07	8.25137e-07	6.81889e-07	-1.07762e-07	5.74127e-07	-3.55284e-08	1.72456e-09	-3.38038e-08	4.91242e-07	-2.82146e-07	2.09096e-07	-1.11667e-06	6.32105e-08	-1.05346e-06	1.46947e-06	-1.09458e-07	1.36001e-06
21.381	1.57204e-06	-2.23263e-07	1.34878e-06	1.50237e-07	-2.42097e-07	-9.18600e-08	6.79457e-07	1.48049e-07	8.27506e-07	6.80051e-07	-1.07471e-07	5.72579e-07	-3.60708e-08	1.75089e-09	-3.43199e-08	4.89009e-07	-2.80863e-07	2.08146e-07	-1.11917e-06	6.33518e-08	-1.05582e-06	1.46534e-06	-1.09151e-07	1.35619e-06
21.406	1.56903e-06	-2.22835e-07	1.34620e-06	1.49954e-07	-2.41641e-07	-9.16871e-08	6.79635e-07	1.50219e-07	8.29854e-07	6.78218e-07	-1.07182e-07	5.71036e-07	-3.66041e-08	1.77678e-09	-3.48273e-08	4.86784e-07	-2.79585e-07	2.07198e-07	-1.12164e-06	6.34915e-08	-1.05814e-06	1.46123e-06	-1.08845e-07	1.35239e-06
21.430	1.56603e-06	-2.22409e-07	1.34362e-06	1.49670e-07	-2.41183e-07	-9.15134e-08	6.79806e-07	1.52377e-07	8.32183e-07	6.76389e-07	-1.06893e-07	5.69496e-07	-3.71283e-08	1.80222e-09	-3.53261e-08	4.84567e-07	-2.78312e-07	2.06255e-07	-1.12407e-06	6.36295e-08	-1.06044e-06	1.45715e-06	-1.08541e-07	1.34861e-06
21.455	1.56304e-06	-2.21984e-07	1.34105e-06	1.49384e-07	-2.40723e-07	-9.13388e-08	6.79970e-07	1.54521e-07	8.34491e-07	6.74565e-07	-1.06604e-07	5.67960e-07	-3.76434e-08	1.82723e-09	-3.58162e-08	4.82358e-07	-2.77044e-07	2.05315e-07	-1.12648e-06	6.37658e-08	-1.06272e-06	1.45308e-06	-1.08238e-07	1.34485e-06
21.479	1.56006e-06	-2.21561e-07	1.33850e-06	1.49098e-07	-2.40261e-07	-9.11634e-08	6.80126e-07	1.56653e-07	8.36779e-07	6.72746e-07	-1.06317e-07	5.66429e-07	-3.81495e-08	1.85179e-09	-3.62977e-08	4.80158e-07	-2.75780e-07	2.04378e-07	-1.12886e-06	6.39005e-08	-1.06496e-06	1.44904e-06	-1.07937e-07	1.34110e-06
21.504	1.55709e-06	-2.21139e-07	1.33595e-06	1.48810e-07	-2.39797e-07	-9.09873e-08	6.80274e-07	1.58772e-07	8.39047e-07	6.70931e-07	-1.06030e-07	5.64901e-07	-3.86464e-08	1.87591e-09	-3.67705e-08	4.77967e-07	-2.74521e-07	2.03446e-07	-1.13121e-06	6.40336e-08	-1.06718e-06	1.44502e-06	-1.07637e-07	1.33738e-06
21.529	1.55413e-06	-2.20719e-07	1.33341e-06	1.48520e-07	-2.39331e-07	-9.08103e-08	6.80415e-07	1.60878e-07	8.41294e-07	6.69121e-07	-1.05744e-07	5.63377e-07	-3.91344e-08	1.89960e-09	-3.72348e-08	4.75784e-07	-2.73267e-07	2.02516e-07	-1.13353e-06	6.41650e-08	-1.06937e-06	1.44101e-06	-1.07339e-07	1.33368e-06
21.553	1.55117e-06	-2.20299e-07	1.33088e-06	1.48229e-07	-2.38862e-07	-9.06326e-08	6.80549e-07	1.62972e-07	8.43521e-07	6.67316e-07	-1.05459e-07	5.61857e-07	-3.96132e-08	1.92284e-09	-3.76904e-08	4.73609e-07	-2.72019e-07	2.01591e-07	-1.13583e-06	6.42948e-08	-1.07153e-06	1.43703e-06	-1.07042e-07	1.32999e-06
21.578	1.54823e-06	-2.19882e-07	1.32835e-06	1.47938e-07	-2.38392e-07	-9.04541e-08	6.80675e-07	1.65052e-07	8.45727e-07	6.65516e-07	-1.05174e-07	5.60341e-07	-4.00830e-08	1.94564e-09	-3.81374e-08	4.71444e-07	-2.70775e-07	2.00669e-07	-1.13809e-06	6.44229e-08	-1.07367e-06	1.43307e-06	-1.06748e-07	1.32633e-06
21.602	1.54530e-06	-2.19466e-07	1.32584e-06	1.47644e-07	-2.37919e-07	-9.02749e-08	6.80794e-07	1.67119e-07	8.47912e-07	6.63721e-07	-1.04891e-07	5.58830e-07	-4.05438e-08	1.96801e-09	-3.85758e-08	4.69286e-07	-2.69536e-07	1.99751e-07	-1.14032e-06	6.45494e-08	-1.07577e-06	1.42914e-06	-1.06454e-07	1.32268e-06
21.627	1.54238e-06	-2.19051e-07	1.32333e-06	1.47350e-07	-2.37445e-07	-9.00948e-08	6.80905e-07	1.69172e-07	8.50077e-07	6.61930e-07	-1.04608e-07	5.57322e-07	-4.09955e-08	1.98994e-09	-3.90056e-08	4.67138e-07	-2.68302e-07	1.98836e-07	-1.14253e-06	6.46742e-08	-1.07785e-06	1.42522e-06	-1.06162e-07	1.31906e-06
21.651	1.53947e-06	-2.18637e-07	1.32083e-06	1.47054e-07	-2.36968e-07	-8.99141e-08	6.81008e-07	1.71213e-07	8.52221e-07	6.60145e-07	-1.04326e-07	5.55819e-07	-4.14383e-08	2.01143e-09	-3.94269e-08	4.64998e-07	-2.67073e-07	1.97926e-07	-1.14470e-06	6.47973e-08	-1.07991e-06	1.42132e-06	-1.05872e-07	1.31545e-06
21.676	1.53657e-06	-2.18226e-07	1.31835e-06	1.46757e-07	-2.36490e-07	-8.97325e-08	6.81104e-07	1.73240e-07	8.54344e-07	6.58365e-07	-1.04044e-07	5.54320e-07	-4.18720e-08	2.03248e-09	-3.98395e-08	4.62868e-07	-2.65849e-07	1.97019e-07	-1.14685e-06	6.49188e-08	-1.08193e-06	1.41745e-06	-1.05584e-07	1.31187e-06
21.701	1.53368e-06	-2.17815e-07	1.31587e-06	1.46459e-07	-2.36010e-07	-8.95503e-08	6.81192e-07	1.75254e-07	8.56446e-07	6.56589e-07	-1.03764e-07	5.52826e-07	-4.22968e-08	2.05310e-09	-4.02437e-08	4.60746e-07	-2.64630e-07	1.96115e-07	-1.14897e-06	6.50386e-08	-1.08393e-06	1.41360e-06	-1.05297e-07	1.30830e-06
21.725	1.53080e-06	-2.17406e-07	1.31340e-06	1.46160e-07	-2.35527e-07	-8.93673e-08	6.81273e-07	1.77255e-07	8.58528e-07	6.54819e-07	-1.03484e-07	5.51335e-07	-4.27126e-08	2.07328e-09	-4.06393e-08	4.58633e-07	-2.63417e-07	1.95216e-07	-1.15105e-06	6.51568e-08	-1.08590e-06	1.40976e-06	-1.05011e-07	1.30475e-06
21.750	1.52793e-06	-2.16999e-07	1.31094e-06	1.45860e-07	-2.35043e-07	-8.91836e-08	6.81346e-07	1.79242e-07	8.60588e-07	6.53054e-07	-1.03205e-07	5.49849e-07	-4.31194e-08	2.09303e-09	-4.10264e-08	4.56529e-07	-2.62208e-07	1.94321e-07	-1.15311e-06	6.52732e-08	-1.08784e-06	1.40596e-06	-1.04727e-07	1.30123e-06
21.774	1.52508e-06	-2.16593e-07	1.30848e-06	1.45558e-07	-2.34557e-07	-8.89992e-08	6.81412e-07	1.81216e-07	8.62628e-07	6.51294e-07	-1.02927e-07	5.48368e-07	-4.35173e-08	2.11235e-09	-4.14050e-08	4.54434e-07	-2.61005e-07	1.93429e-07	-1.15514e-06	6.53880e-08	-1.08975e-06	1.40217e-06	-1.04445e-07	1.29772e-06
21.799	1.52223e-06	-2.16189e-07	1.30604e-06	1.45255e-07	-2.34069e-07	-8.88140e-08	6.81470e-07	1.83176e-07	8.64646e-07	6.49540e-07	-1.02650e-07	5.46890e-07	-4.39063e-08	2.13123e-09	-4.17751e-08	4.52348e-07	-2.59807e-07	1.92541e-07	-1.15714e-06	6.55012e-08	-1.09164e-06	1.39840e-06	-1.04165e-07	1.29424e-06
21.823	1.51939e-06	-2.15786e-07	1.30361e-06	1.44951e-07	-2.33580e-07	-8.86282e-08	6.81520e-07	1.85123e-07	8.66643e-07	6.47791e-07	-1.02373e-07	5.45418e-07	-4.42864e-08	2.14968e-09	-4.21367e-08	4.50272e-07	-2.58614e-07	1.91657e-07	-1.15911e-06	6.56126e-08	-1.09350e-06	1.39466e-06	-1.03886e-07	1.29077e-06
21.848	1.51657e-06	-2.15384e-07	1.30118e-06	1.44646e-07	-2.33088e-07	-8.84417e-08	6.81563e-07	1.87056e-07	8.68619e-07	6.46047e-07	-1.02098e-07	5.43949e-07	-4.46575e-08	2.16769e-09	-4.24899e-08	4.48204e-07	-2.57427e-07	1.90777e-07	-1.16105e-06	6.57224e-08	-1.09532e-06	1.39093e-06	-1.03609e-07	1.28732e-06
21.873	1.51375e-06	-2.14984e-07	1.29877e-06	1.44340e-07	-2.32595e-07	-8.82545e-08	6.81598e-07	1.88975e-07	8.70574e-07	6.44308e-07	-1.01823e-07	5.42486e-07	-4.50198e-08	2.18528e-09	-4.28346e-08	4.46146e-07	-2.56245e-07	1.89901e-07	-1.16296e-06	6.58306e-08	-1.09713e-06	1.38723e-06	-1.03333e-07	1.28390e-06
21.897	1.51095e-06	-2.14586e-07	1.29636e-06	1.44033e-07	-2.32099e-07	-8.80666e-08	6.81626e-07	1.90881e-07	8.72507e-07	6.42575e-07	-1.01549e-07	5.41026e-07	-4.53733e-08	2.20244e-09	-4.31709e-08	4.44097e-07	-2.55068e-07	1.89029e-07	-1.16484e-06	6.59370e-08	-1.09890e-06	1.38355e-06	-1.03059e-07	1.28049e-06
21.922	1.50815e-06	-2.14189e-07	1.29396e-06	1.43724e-07	-2.31603e-07	-8.78781e-08	6.81646e-07	1.92773e-07	8.74419e-07	6.40848e-07	-1.01276e-07	5.39572e-07	-4.57179e-08	2.21916e-09	-4.34987e-08	4.42057e-07	-2.53897e-07	1.88161e-07	-1.16669e-06	6.60418e-08	-1.10065e-06	1.37990e-06	-1.02786e-07	1.27711e-06
21.946	1.50537e-06	-2.13794e-07	1.29158e-06	1.43415e-07	-2.31104e-07	-8.76889e-08	6.81658e-07	1.94651e-07	8.76309e-07	6.39126e-07	-1.01004e-07	5.38122e-07	-4.60537e-08	2.23546e-09	-4.38182e-08	4.40027e-07	-2.52731e-07	1.87297e-07	-1.16851e-06	6.61448e-08	-1.10236e-06	1.37626e-06	-1.02516e-07	1.27375e-06
21.971	1.50260e-06	-2.13401e-07	1.28920e-06	1.43105e-07	-2.30604e-07	-8.74990e-08	6.81663e-07	1.96515e-07	8.78178e-07	6.37409e-07	-1.00733e-07	5.36676e-07	-4.63806e-08	2.25133e-09	-4.41293e-08	4.38006e-07	-2.51570e-07	1.86437e-07	-1.17030e-06	6.62462e-08	-1.10405e-06	1.37265e-06	-1.02246e-07	1.27040e-06
21.996	1.49984e-06	-2.13009e-07	1.28683e-06	1.42793e-07	-2.30102e-07	-8.73085e-08	6.81660e-07	1.98366e-07	8.80026e-07	6.35698e-07	-1.00462e-07	5.35236e-07	-4.66988e-08	2.26678e-09	-4.44321e-08	4.35995e-07	-2.50415e-07	1.85580e-07	-1.17206e-06	6.63460e-08	-1.10572e-06	1.36906e-06	-1.01979e-07	1.26708e-06
22.020	1.49709e-06	-2.12618e-07	1.28447e-06	1.42480e-07	-2.29598e-07	-8.71174e-08	6.81649e-07	2.00202e-07	8.81851e-07	6.33993e-07	-1.00193e-07	5.33800e-07	-4.70083e-08	2.28180e-09	-4.47265e-08	4.33993e-07	-2.49265e-07	1.84728e-07	-1.17379e-06	6.64440e-08	-1.10735e-06	1.36549e-06	-1.01713e-07	1.26377e-06
22.045	1.49435e-06	-2.12229e-07	1.28212e-06	1.42167e-07	-2.29092e-07	-8.69256e-08	6.81631e-07	2.02025e-07	8.83656e-07	6.32293e-07	-9.99241e-08	5.32369e-07	-4.73089e-08	2.29639e-09	-4.50125e-08	4.32001e-07	-2.48121e-07	1.83880e-07	-1.17550e-06	6.65404e-08	-1.10896e-06	1.36194e-06	-1.01449e-07	1.26049e-06
22.069	1.49162e-06	-2.11842e-07	1.27978e-06	1.41852e-07	-2.28585e-07	-8.67332e-08	6.81605e-07	2.03833e-07	8.85438e-07	6.30599e-07	-9.96563e-08	5.30943e-07	-4.76009e-08	2.31056e-09	-4.52903e-08	4.30019e-07	-2.46982e-07	1.83037e-07	-1.17717e-06	6.66350e-08	-1.11053e-06	1.35842e-06	-1.01186e-07	1.25723e-06
22.094	1.48891e-06	-2.11456e-07	1.27745e-06	1.41536e-07	-2.28077e-07	-8.65402e-08	6.81571e-07	2.05628e-07	8.87199e-07	6.28911e-07	-9.93895e-08	5.29521e-07	-4.78841e-08	2.32431e-09	-4.55598e-08	4.28046e-07	-2.45849e-07	1.82197e-07	-1.17881e-06	6.67280e-08	-1.11208e-06	1.35491e-06	-1.00926e-07	1.25399e-06
22.118	1.48620e-06	-2.11072e-07	1.27513e-06	1.41220e-07	-2.27566e-07	-8.63466e-08	6.81530e-07	2.07408e-07	8.88938e-07	6.27228e-07	-9.91236e-08	5.28104e-07	-4.81587e-08	2.33764e-09	-4.58211e-08	4.26083e-07	-2.44722e-07	1.81361e-07	-1.18043e-06	6.68193e-08	-1.11361e-06	1.35143e-06	-1.00666e-07	1.25077e-06
22.143	1.48351e-06	-2.10689e-07	1.27282e-06	1.40902e-07	-2.27055e-07	-8.61524e-08	6.81481e-07	2.09174e-07	8.90655e-07	6.25551e-07	-9.88587e-08	5.26693e-07	-4.84246e-08	2.35055e-09	-4.60741e-08	4.24130e-07	-2.43600e-07	1.80530e-07	-1.18201e-06	6.69090e-08	-1.11510e-06	1.34798e-06	-1.00409e-07	1.24757e-06
22.168	1.48083e-06	-2.10308e-07	1.27052e-06	1.40584e-07	-2.26541e-07	-8.59576e-08	6.81424e-07	2.10926e-07	8.92350e-07	6.23881e-07	-9.85946e-08	5.25286e-07	-4.86819e-08	2.36304e-09	-4.63189e-08	4.22186e-07	-2.42484e-07	1.79703e-07	-1.18356e-06	6.69969e-08	-1.11657e-06	1.34454e-06	-1.00153e-07	1.24439e-06
22.192	1.47816e-06	-2.09929e-07	1.26823e-06	1.40264e-07	-2.26026e-07	-8.57622e-08	6.81360e-07	2.12663e-07	8.94023e-07	6.22216e-07	-9.83315e-08	5.23884e-07	-4.89306e-08	2.37511e-09	-4.65554e-08	4.20253e-07	-2.41373e-07	1.78880e-07	-1.18509e-06	6.70832e-08	-1.11800e-06	1.34113e-06	-9.98986e-08	1.24123e-06
22.217	1.47550e-06	-2.09552e-07	1.26594e-06	1.39944e-07	-2.25510e-07	-8.55663e-08	6.81288e-07	2.14386e-07	8.95674e-07	6.20557e-07	-9.80693e-08	5.22487e-07	-4.91706e-08	2.38676e-09	-4.67839e-08	4.18329e-07	-2.40268e-07	1.78061e-07	-1.18658e-06	6.71677e-08	-1.11941e-06	1.33774e-06	-9.96460e-08	1.23809e-06
22.241	1.47285e-06	-2.09175e-07	1.26367e-06	1.39622e-07	-2.24992e-07	-8.53698e-08	6.81208e-07	2.16095e-07	8.97303e-07	6.18903e-07	-9.78081e-08	5.21095e-07	-4.94021e-08	2.39800e-09	-4.70041e-08	4.16415e-07	-2.39169e-07	1.77246e-07	-1.18804e-06	6.72506e-08	-1.12079e-06	1.33437e-06	-9.93951e-08	1.23497e-06
22.266	1.47021e-06	-2.08801e-07	1.26141e-06	1.39300e-07	-2.24472e-07	-8.51727e-08	6.81120e-07	2.17790e-07	8.98910e-07	6.17256e-07	-9.75478e-08	5.19709e-07	-4.96251e-08	2.40882e-09	-4.72162e-08	4.14511e-07	-2.38075e-07	1.76436e-07	-1.18948e-06	6.73318e-08	-1.12215e-06	1.33102e-06	-9.91459e-08	1.23188e-06
22.290	1.46759e-06	-2.08428e-07	1.25916e-06	1.38977e-07	-2.23952e-07	-8.49751e-08	6.81025e-07	2.19470e-07	9.00495e-07	6.15615e-07	-9.72884e-08	5.18327e-07	-4.98395e-08	2.41923e-09	-4.74203e-08	4.12618e-07	-2.36988e-07	1.75630e-07	-1.19088e-06	6.74113e-08	-1.12347e-06	1.32770e-06	-9.88983e-08	1.22880e-06
22.315	1.46497e-06	-2.08057e-07	1.25692e-06	1.38652e-07	-2.23429e-07	-8.47769e-08	6.80922e-07	2.21136e-07	9.02058e-07	6.13980e-07	-9.70300e-08	5.16950e-07	-5.00454e-08	2.42922e-09	-4.76162e-08	4.10734e-07	-2.35906e-07	1.74828e-07	-1.19226e-06	6.74891e-08	-1.12477e-06	1.32440e-06	-9.86524e-08	1.22575e-06
22.340	1.46237e-06	-2.07688e-07	1.25469e-06	1.38327e-07	-2.22906e-07	-8.45782e-08	6.80811e-07	2.22787e-07	9.03598e-07	6.12352e-07	-9.67726e-08	5.15579e-07	-5.02429e-08	2.43881e-09	-4.78041e-08	4.08861e-07	-2.34830e-07	1.74031e-07	-1.19360e-06	6.75653e-08	-1.12604e-06	1.32112e-06	-9.84082e-08	1.22271e-06
22.364	1.45978e-06	-2.07320e-07	1.25246e-06	1.38002e-07	-2.22381e-07	-8.43790e-08	6.80693e-07	2.24423e-07	9.05116e-07	6.10729e-07	-9.65162e-08	5.14213e-07	-5.04319e-08	2.44798e-09	-4.79839e-08	4.06997e-07	-2.33760e-07	1.73238e-07	-1.19492e-06	6.76397e-08	-1.12728e-06	1.31786e-06	-9.81657e-08	1.21970e-06
22.389	1.45721e-06	-2.06954e-07	1.25025e-06	1.37675e-07	-2.21854e-07	-8.41792e-08	6.80567e-07	2.26045e-07	9.06612e-07	6.09112e-07	-9.62607e-08	5.12852e-07	-5.06125e-08	2.45675e-09	-4.81557e-08	4.05144e-07	-2.32695e-07	1.72449e-07	-1.19620e-06	6.77125e-08	-1.12849e-06	1.31463e-06	-9.79249e-08	1.21671e-06
22.413	1.45464e-06	-2.06589e-07	1.24805e-06	1.37347e-07	-2.21326e-07	-8.39790e-08	6.80433e-07	2.27653e-07	9.08086e-07	6.07502e-07	-9.60062e-08	5.11496e-07	-5.07847e-08	2.46511e-09	-4.83196e-08	4.03301e-07	-2.31637e-07	1.71664e-07	-1.19746e-06	6.77836e-08	-1.12968e-06	1.31142e-06	-9.76857e-08	1.21373e-06
22.438	1.45208e-06	-2.06227e-07	1.24586e-06	1.37019e-07	-2.20797e-07	-8.37782e-08	6.80291e-07	2.29245e-07	9.09537e-07	6.05898e-07	-9.57527e-08	5.10145e-07	-5.09485e-08	2.47306e-09	-4.84755e-08	4.01469e-07	-2.30585e-07	1.70884e-07	-1.19869e-06	6.78530e-08	-1.13083e-06	1.30823e-06	-9.74483e-08	1.21078e-06
22.462	1.44954e-06	-2.05865e-07	1.24368e-06	1.36690e-07	-2.20267e-07	-8.35769e-08	6.80142e-07	2.30823e-07	9.10965e-07	6.04300e-07	-9.55002e-08	5.08800e-07	-5.11040e-08	2.48061e-09	-4.86234e-08	3.99647e-07	-2.29538e-07	1.70109e-07	-1.19988e-06	6.79207e-08	-1.13196e-06	1.30507e-06	-9.72125e-08	1.20785e-06
22.487	1.44701e-06	-2.05506e-07	1.24151e-06	1.36360e-07	-2.19735e-07	-8.33752e-08	6.79985e-07	2.32387e-07	9.12372e-07	6.02709e-07	-9.52487e-08	5.07460e-07	-5.12512e-08	2.48775e-09	-4.87634e-08	3.97835e-07	-2.28497e-07	1.69338e-07	-1.20105e-06	6.79868e-08	-1.13306e-06	1.30192e-06	-9.69784e-08	1.20495e-06
22.512	1.44449e-06	-2.05148e-07	1.23934e-06	1.36029e-07	-2.19202e-07	-8.31730e-08	6.79820e-07	2.33935e-07	9.13755e-07	6.01123e-07	-9.49982e-08	5.06125e-07	-5.13901e-08	2.49449e-09	-4.88956e-08	3.96034e-07	-2.27463e-07	1.68571e-07	-1.20219e-06	6.80511e-08	-1.13413e-06	1.29880e-06	-9.67460e-08	1.20206e-06
22.536	1.44199e-06	-2.04792e-07	1.23719e-06	1.35698e-07	-2.18668e-07	-8.29703e-08	6.79648e-07	2.35469e-07	9.15116e-07	5.99545e-07	-9.47487e-08	5.04796e-07	-5.15207e-08	2.50083e-09	-4.90199e-08	3.94243e-07	-2.26434e-07	1.67809e-07	-1.20329e-06	6.81138e-08	-1.13518e-06	1.29571e-06	-9.65153e-08	1.19919e-06
22.561	1.43949e-06	-2.04438e-07	1.23505e-06	1.35366e-07	-2.18133e-07	-8.27672e-08	6.79467e-07	2.36988e-07	9.16455e-07	5.97972e-07	-9.45002e-08	5.03472e-07	-5.16431e-08	2.50677e-09	-4.91363e-08	3.92463e-07	-2.25412e-07	1.67051e-07	-1.20437e-06	6.81748e-08	-1.13620e-06	1.29263e-06	-9.62863e-08	1.19635e-06
22.585	1.43701e-06	-2.04086e-07	1.23292e-06	1.35033e-07	-2.17596e-07	-8.25636e-08	6.79279e-07	2.38491e-07	9.17771e-07	5.96406e-07	-9.42528e-08	5.02154e-07	-5.17573e-08	2.51232e-09	-4.92450e-08	3.90693e-07	-2.24395e-07	1.66298e-07	-1.20542e-06	6.82341e-08	-1.13718e-06	1.28958e-06	-9.60590e-08	1.19352e-06
22.610	1.43454e-06	-2.03735e-07	1.23080e-06	1.34699e-07	-2.17058e-07	-8.23596e-08	6.79084e-07	2.39980e-07	9.19064e-07	5.94847e-07	-9.40063e-08	5.00841e-07	-5.18633e-08	2.51746e-09	-4.93459e-08	3.88934e-07	-2.23385e-07	1.65549e-07	-1.20644e-06	6.82918e-08	-1.13815e-06	1.28655e-06	-9.58334e-08	1.19072e-06
22.634	1.43208e-06	-2.03386e-07	1.22869e-06	1.34365e-07	-2.16520e-07	-8.21551e-08	6.78880e-07	2.41454e-07	9.20334e-07	5.93294e-07	-9.37609e-08	4.99533e-07	-5.19612e-08	2.52221e-09	-4.94390e-08	3.87186e-07	-2.22381e-07	1.64805e-07	-1.20743e-06	6.83478e-08	-1.13908e-06	1.28355e-06	-9.56094e-08	1.18794e-06
22.659	1.42963e-06	-2.03038e-07	1.22660e-06	1.34029e-07	-2.15980e-07	-8.19502e-08	6.78669e-07	2.42913e-07	9.21582e-07	5.91748e-07	-9.35165e-08	4.98231e-07	-5.20510e-08	2.52657e-09	-4.95244e-08	3.85448e-07	-2.21383e-07	1.64065e-07	-1.20839e-06	6.84021e-08	-1.13998e-06	1.28056e-06	-9.53872e-08	1.18518e-06
22.684	1.42720e-06	-2.02692e-07	1.22451e-06	1.33694e-07	-2.15439e-07	-8.17449e-08	6.78450e-07	2.44357e-07	9.22807e-07	5.90208e-07	-9.32732e-08	4.96935e-07	-5.21326e-08	2.53054e-09	-4.96021e-08	3.83721e-07	-2.20391e-07	1.63330e-07	-1.20931e-06	6.84547e-08	-1.14086e-06	1.27760e-06	-9.51667e-08	1.18244e-06
22.708	1.42478e-06	-2.02349e-07	1.22243e-06	1.33357e-07	-2.14896e-07	-8.15392e-08	6.78223e-07	2.45786e-07	9.24009e-07	5.88675e-07	-9.30309e-08	4.95644e-07	-5.22062e-08	2.53411e-09	-4.96721e-08	3.82004e-07	-2.19405e-07	1.62599e-07	-1.21022e-06	6.85056e-08	-1.14171e-06	1.27467e-06	-9.49479e-08	1.17972e-06
22.733	1.42237e-06	-2.02006e-07	1.22036e-06	1.33020e-07	-2.14353e-07	-8.13330e-08	6.77989e-07	2.47200e-07	9.25189e-07	5.87148e-07	-9.27897e-08	4.94359e-07	-5.22718e-08	2.53729e-09	-4.97345e-08	3.80299e-07	-2.18426e-07	1.61873e-07	-1.21109e-06	6.85549e-08	-1.14253e-06	1.27175e-06	-9.47308e-08	1.17702e-06
22.757	1.41997e-06	-2.01666e-07	1.21831e-06	1.32682e-07	-2.13809e-07	-8.11265e-08	6.77747e-07	2.48599e-07	9.26345e-07	5.85629e-07	-9.25495e-08	4.93079e-07	-5.23294e-08	2.54009e-09	-4.97893e-08	3.78604e-07	-2.17452e-07	1.61152e-07	-1.21193e-06	6.86025e-08	-1.14332e-06	1.26886e-06	-9.45154e-08	1.17434e-06
22.782	1.41759e-06	-2.01327e-07	1.21626e-06	1.32344e-07	-2.13264e-07	-8.09196e-08	6.77497e-07	2.49982e-07	9.27479e-07	5.84115e-07	-9.23103e-08	4.91805e-07	-5.23790e-08	2.54250e-09	-4.98365e-08	3.76921e-07	-2.16485e-07	1.60435e-07	-1.21274e-06	6.86485e-08	-1.14409e-06	1.26599e-06	-9.43017e-08	1.17169e-06
22.807	1.41521e-06	-2.00990e-07	1.21422e-06	1.32005e-07	-2.12717e-07	-8.07124e-08	6.77239e-07	2.51350e-07	9.28590e-07	5.82609e-07	-9.20723e-08	4.90537e-07	-5.24207e-08	2.54452e-09	-4.98762e-08	3.75248e-07	-2.15524e-07	1.59723e-07	-1.21352e-06	6.86927e-08	-1.14483e-06	1.26314e-06	-9.40896e-08	1.16905e-06
22.831	1.41285e-06	-2.00655e-07	1.21220e-06	1.31665e-07	-2.12170e-07	-8.05047e-08	6.76974e-07	2.52704e-07	9.29678e-07	5.81109e-07	-9.18353e-08	4.89274e-07	-5.24545e-08	2.54616e-09	-4.99083e-08	3.73586e-07	-2.14570e-07	1.59016e-07	-1.21427e-06	6.87354e-08	-1.14554e-06	1.26032e-06	-9.38793e-08	1.16644e-06
22.856	1.41051e-06	-2.00322e-07	1.21019e-06	1.31325e-07	-2.11622e-07	-8.02967e-08	6.76701e-07	2.54041e-07	9.30742e-07	5.79616e-07	-9.15994e-08	4.88017e-07	-5.24804e-08	2.54742e-09	-4.99330e-08	3.71935e-07	-2.13622e-07	1.58313e-07	-1.21500e-06	6.87763e-08	-1.14622e-06	1.25752e-06	-9.36708e-08	1.16385e-06
22.880	1.40817e-06	-1.99990e-07	1.20818e-06	1.30984e-07	-2.11073e-07	-8.00884e-08	6.76420e-07	2.55364e-07	9.31784e-07	5.78130e-07	-9.13645e-08	4.86766e-07	-5.24985e-08	2.54829e-09	-4.99502e-08	3.70295e-07	-2.12680e-07	1.57615e-07	-1.21569e-06	6.88156e-08	-1.14688e-06	1.25474e-06	-9.34639e-08	1.16128e-06
22.905	1.40585e-06	-1.99660e-07	1.20619e-06	1.30643e-07	-2.10523e-07	-7.98797e-08	6.76132e-07	2.56671e-07	9.32803e-07	5.76651e-07	-9.11308e-08	4.85521e-07	-5.25088e-08	2.54879e-09	-4.99600e-08	3.68666e-07	-2.11744e-07	1.56922e-07	-1.21636e-06	6.88533e-08	-1.14750e-06	1.25199e-06	-9.32587e-08	1.15873e-06
22.929	1.40354e-06	-1.99332e-07	1.20421e-06	1.30301e-07	-2.09972e-07	-7.96707e-08	6.75836e-07	2.57963e-07	9.33799e-07	5.75179e-07	-9.08981e-08	4.84281e-07	-5.25112e-08	2.54891e-09	-4.99623e-08	3.67049e-07	-2.10815e-07	1.56234e-07	-1.21699e-06	6.88892e-08	-1.14810e-06	1.24926e-06	-9.30552e-08	1.15620e-06
22.954	1.40124e-06	-1.99006e-07	1.20224e-06	1.29959e-07	-2.09420e-07	-7.94614e-08	6.75532e-07	2.59240e-07	9.34772e-07	5.73714e-07	-9.06665e-08	4.83047e-07	-5.25060e-08	2.54866e-09	-4.99573e-08	3.65442e-07	-2.09893e-07	1.55550e-07	-1.21760e-06	6.89236e-08	-1.14867e-06	1.24655e-06	-9.28535e-08	1.15369e-06
22.979	1.39896e-06	-1.98681e-07	1.20028e-06	1.29616e-07	-2.08868e-07	-7.92518e-08	6.75221e-07	2.60501e-07	9.35722e-07	5.72255e-07	-9.04360e-08	4.81819e-07	-5.24930e-08	2.54803e-09	-4.99450e-08	3.63847e-07	-2.08976e-07	1.54871e-07	-1.21818e-06	6.89562e-08	-1.14922e-06	1.24386e-06	-9.26534e-08	1.15121e-06
23.003	1.39669e-06	-1.98359e-07	1.19833e-06	1.29273e-07	-2.08315e-07	-7.90418e-08	6.74902e-07	2.61747e-07	9.36648e-07	5.70804e-07	-9.02066e-08	4.80597e-07	-5.24724e-08	2.54703e-09	-4.99253e-08	3.62263e-07	-2.08066e-07	1.54196e-07	-1.21872e-06	6.89873e-08	-1.14974e-06	1.24120e-06	-9.24551e-08	1.14874e-06
23.028	1.39443e-06	-1.98038e-07	1.19639e-06	1.28929e-07	-2.07760e-07	-7.88316e-08	6.74575e-07	2.62977e-07	9.37552e-07	5.69359e-07	-8.99784e-08	4.79381e-07	-5.24441e-08	2.54565e-09	-4.98984e-08	3.60690e-07	-2.07163e-07	1.53527e-07	-1.21924e-06	6.90167e-08	-1.15023e-06	1.23856e-06	-9.22584e-08	1.14630e-06
23.052	1.39218e-06	-1.97719e-07	1.19446e-06	1.28585e-07	-2.07206e-07	-7.86211e-08	6.74241e-07	2.64192e-07	9.38433e-07	5.67922e-07	-8.97512e-08	4.78171e-07	-5.24082e-08	2.54391e-09	-4.98643e-08	3.59128e-07	-2.06266e-07	1.52862e-07	-1.21973e-06	6.90444e-08	-1.15069e-06	1.23594e-06	-9.20635e-08	1.14388e-06
23.077	1.38995e-06	-1.97402e-07	1.19254e-06	1.28240e-07	-2.06650e-07	-7.84103e-08	6.73899e-07	2.65391e-07	9.39290e-07	5.66491e-07	-8.95251e-08	4.76966e-07	-5.23647e-08	2.54180e-09	-4.98229e-08	3.57578e-07	-2.05376e-07	1.52202e-07	-1.22019e-06	6.90705e-08	-1.15112e-06	1.23335e-06	-9.18703e-08	1.14148e-06
23.101	1.38772e-06	-1.97086e-07	1.19064e-06	1.27895e-07	-2.06094e-07	-7.81992e-08	6.73549e-07	2.66575e-07	9.40124e-07	5.65068e-07	-8.93002e-08	4.75768e-07	-5.23137e-08	2.53932e-09	-4.97744e-08	3.56039e-07	-2.04492e-07	1.51547e-07	-1.22063e-06	6.90950e-08	-1.15153e-06	1.23078e-06	-9.16788e-08	1.13910e-06
23.126	1.38552e-06	-1.96772e-07	1.18874e-06	1.27549e-07	-2.05537e-07	-7.79879e-08	6.73192e-07	2.67744e-07	9.40935e-07	5.63652e-07	-8.90764e-08	4.74575e-07	-5.22551e-08	2.53648e-09	-4.97187e-08	3.54512e-07	-2.03615e-07	1.50897e-07	-1.22103e-06	6.91178e-08	-1.15191e-06	1.22823e-06	-9.14890e-08	1.13674e-06
23.151	1.38332e-06	-1.96461e-07	1.18686e-06	1.27203e-07	-2.04979e-07	-7.77763e-08	6.72827e-07	2.68897e-07	9.41723e-07	5.62243e-07	-8.88537e-08	4.73389e-07	-5.21891e-08	2.53328e-09	-4.96559e-08	3.52996e-07	-2.02744e-07	1.50252e-07	-1.22140e-06	6.91390e-08	-1.15227e-06	1.22570e-06	-9.13009e-08	1.13440e-06
23.175	1.38114e-06	-1.96151e-07	1.18499e-06	1.26857e-07	-2.04421e-07	-7.75645e-08	6.72454e-07	2.70034e-07	9.42488e-07	5.60841e-07	-8.86322e-08	4.72209e-07	-5.21157e-08	2.52971e-09	-4.95860e-08	3.51491e-07	-2.01880e-07	1.49611e-07	-1.22175e-06	6.91586e-08	-1.15259e-06	1.22320e-06	-9.11145e-08	1.13209e-06
23.200	1.37897e-06	-1.95842e-07	1.18313e-06	1.26510e-07	-2.03862e-07	-7.73524e-08	6.72074e-07	2.71156e-07	9.43230e-07	5.59446e-07	-8.84117e-08	4.71034e-07	-5.20348e-08	2.52579e-09	-4.95090e-08	3.49998e-07	-2.01022e-07	1.48976e-07	-1.22207e-06	6.91765e-08	-1.15289e-06	1.22072e-06	-9.09298e-08	1.12979e-06
23.224	1.37681e-06	-1.95536e-07	1.18127e-06	1.26163e-07	-2.03303e-07	-7.71402e-08	6.71686e-07	2.72262e-07	9.43948e-07	5.58059e-07	-8.81925e-08	4.69866e-07	-5.19466e-08	2.52151e-09	-4.94251e-08	3.48516e-07	-2.00171e-07	1.48345e-07	-1.22235e-06	6.91928e-08	-1.15316e-06	1.21827e-06	-9.07469e-08	1.12752e-06
23.249	1.37467e-06	-1.95232e-07	1.17944e-06	1.25815e-07	-2.02743e-07	-7.69277e-08	6.71291e-07	2.73352e-07	9.44643e-07	5.56678e-07	-8.79743e-08	4.68704e-07	-5.18510e-08	2.51687e-09	-4.93342e-08	3.47046e-07	-1.99327e-07	1.47719e-07	-1.22261e-06	6.92075e-08	-1.15341e-06	1.21583e-06	-9.05656e-08	1.12527e-06
23.273	1.37254e-06	-1.94929e-07	1.17761e-06	1.25467e-07	-2.02182e-07	-7.67150e-08	6.70888e-07	2.74427e-07	9.45315e-07	5.55305e-07	-8.77574e-08	4.67548e-07	-5.17482e-08	2.51187e-09	-4.92363e-08	3.45588e-07	-1.98489e-07	1.47099e-07	-1.22285e-06	6.92206e-08	-1.15362e-06	1.21342e-06	-9.03861e-08	1.12304e-06
23.298	1.37042e-06	-1.94628e-07	1.17579e-06	1.25119e-07	-2.01621e-07	-7.65021e-08	6.70478e-07	2.75486e-07	9.45964e-07	5.53940e-07	-8.75415e-08	4.66398e-07	-5.16380e-08	2.50653e-09	-4.91315e-08	3.44141e-07	-1.97658e-07	1.46483e-07	-1.22305e-06	6.92321e-08	-1.15382e-06	1.21104e-06	-9.02083e-08	1.12083e-06
23.323	1.36831e-06	-1.94329e-07	1.17398e-06	1.24771e-07	-2.01060e-07	-7.62891e-08	6.70060e-07	2.76529e-07	9.46590e-07	5.52581e-07	-8.73268e-08	4.65254e-07	-5.15207e-08	2.50083e-09	-4.90198e-08	3.42706e-07	-1.96834e-07	1.45872e-07	-1.22322e-06	6.92419e-08	-1.15398e-06	1.20867e-06	-9.00321e-08	1.11864e-06
23.347	1.36622e-06	-1.94032e-07	1.17219e-06	1.24422e-07	-2.00498e-07	-7.60758e-08	6.69635e-07	2.77557e-07	9.47192e-07	5.51230e-07	-8.71133e-08	4.64117e-07	-5.13961e-08	2.49478e-09	-4.89013e-08	3.41282e-07	-1.96016e-07	1.45266e-07	-1.22337e-06	6.92502e-08	-1.15412e-06	1.20633e-06	-8.98577e-08	1.11647e-06
23.372	1.36414e-06	-1.93737e-07	1.17041e-06	1.24073e-07	-1.99935e-07	-7.58624e-08	6.69202e-07	2.78569e-07	9.47771e-07	5.49886e-07	-8.69010e-08	4.62985e-07	-5.12644e-08	2.48839e-09	-4.87760e-08	3.39870e-07	-1.95205e-07	1.44665e-07	-1.22349e-06	6.92568e-08	-1.15423e-06	1.20401e-06	-8.96850e-08	1.11433e-06
23.396	1.36208e-06	-1.93444e-07	1.16863e-06	1.23724e-07	-1.99372e-07	-7.56489e-08	6.68762e-07	2.79566e-07	9.48327e-07	5.48550e-07	-8.66898e-08	4.61860e-07	-5.11255e-08	2.48165e-09	-4.86439e-08	3.38470e-07	-1.94401e-07	1.44069e-07	-1.22357e-06	6.92619e-08	-1.15431e-06	1.20172e-06	-8.95140e-08	1.11220e-06
23.421	1.36002e-06	-1.93152e-07	1.16687e-06	1.23374e-07	-1.98809e-07	-7.54352e-08	6.68314e-07	2.80546e-07	9.48860e-07	5.47221e-07	-8.64798e-08	4.60741e-07	-5.09796e-08	2.47457e-09	-4.85050e-08	3.37082e-07	-1.93604e-07	1.43478e-07	-1.22364e-06	6.92653e-08	-1.15437e-06	1.19944e-06	-8.93447e-08	1.11010e-06
23.446	1.35798e-06	-1.92862e-07	1.16512e-06	1.23024e-07	-1.98246e-07	-7.52213e-08	6.67859e-07	2.81511e-07	9.49370e-07	5.45900e-07	-8.62710e-08	4.59629e-07	-5.08266e-08	2.46714e-09	-4.83595e-08	3.35705e-07	-1.92813e-07	1.42892e-07	-1.22367e-06	6.92672e-08	-1.15440e-06	1.19719e-06	-8.91772e-08	1.10802e-06
23.470	1.35596e-06	-1.92575e-07	1.16338e-06	1.22674e-07	-1.97682e-07	-7.50074e-08	6.67396e-07	2.82460e-07	9.49856e-07	5.44586e-07	-8.60633e-08	4.58522e-07	-5.06667e-08	2.45938e-09	-4.82073e-08	3.34341e-07	-1.92029e-07	1.42311e-07	-1.22367e-06	6.92674e-08	-1.15441e-06	1.19497e-06	-8.90113e-08	1.10596e-06
23.495	1.35395e-06	-1.92289e-07	1.16166e-06	1.22324e-07	-1.97118e-07	-7.47933e-08	6.66926e-07	2.83393e-07	9.50319e-07	5.43279e-07	-8.58568e-08	4.57422e-07	-5.04997e-08	2.45127e-09	-4.80484e-08	3.32988e-07	-1.91252e-07	1.41736e-07	-1.22365e-06	6.92661e-08	-1.15438e-06	1.19276e-06	-8.88471e-08	1.10392e-06
23.519	1.35195e-06	-1.92005e-07	1.15994e-06	1.21974e-07	-1.96553e-07	-7.45791e-08	6.66449e-07	2.84311e-07	9.50759e-07	5.41980e-07	-8.56515e-08	4.56329e-07	-5.03258e-08	2.44283e-09	-4.78830e-08	3.31647e-07	-1.90482e-07	1.41165e-07	-1.22360e-06	6.92632e-08	-1.15434e-06	1.19058e-06	-8.86847e-08	1.10190e-06
23.544	1.34996e-06	-1.91723e-07	1.15824e-06	1.21623e-07	-1.95988e-07	-7.43648e-08	6.65964e-07	2.85212e-07	9.51176e-07	5.40689e-07	-8.54474e-08	4.55241e-07	-5.01450e-08	2.43405e-09	-4.77109e-08	3.30318e-07	-1.89719e-07	1.40599e-07	-1.22352e-06	6.92587e-08	-1.15426e-06	1.18842e-06	-8.85239e-08	1.09990e-06
23.568	1.34799e-06	-1.91442e-07	1.15654e-06	1.21273e-07	-1.95423e-07	-7.41504e-08	6.65472e-07	2.86098e-07	9.51570e-07	5.39405e-07	-8.52445e-08	4.54160e-07	-4.99573e-08	2.42495e-09	-4.75324e-08	3.29001e-07	-1.88962e-07	1.40038e-07	-1.22341e-06	6.92527e-08	-1.15416e-06	1.18629e-06	-8.83648e-08	1.09792e-06
23.593	1.34603e-06	-1.91164e-07	1.15486e-06	1.20922e-07	-1.94858e-07	-7.39359e-08	6.64972e-07	2.86968e-07	9.51941e-07	5.38129e-07	-8.50428e-08	4.53086e-07	-4.97628e-08	2.41550e-09	-4.73473e-08	3.27695e-07	-1.88213e-07	1.39483e-07	-1.22328e-06	6.92451e-08	-1.15403e-06	1.18418e-06	-8.82075e-08	1.09597e-06
23.618	1.34408e-06	-1.90887e-07	1.15319e-06	1.20571e-07	-1.94293e-07	-7.37214e-08	6.64466e-07	2.87823e-07	9.52288e-07	5.36860e-07	-8.48423e-08	4.52018e-07	-4.95615e-08	2.40573e-09	-4.71558e-08	3.26402e-07	-1.87470e-07	1.38932e-07	-1.22312e-06	6.92359e-08	-1.15388e-06	1.18209e-06	-8.80518e-08	1.09403e-06
23.642	1.34214e-06	-1.90613e-07	1.15153e-06	1.20220e-07	-1.93727e-07	-7.35068e-08	6.63952e-07	2.88661e-07	9.52613e-07	5.35599e-07	-8.46430e-08	4.50956e-07	-4.93535e-08	2.39564e-09	-4.69579e-08	3.25121e-07	-1.86734e-07	1.38387e-07	-1.22293e-06	6.92251e-08	-1.15370e-06	1.18002e-06	-8.78979e-08	1.09212e-06
23.667	1.34022e-06	-1.90340e-07	1.14988e-06	1.19869e-07	-1.93161e-07	-7.32922e-08	6.63430e-07	2.89483e-07	9.52914e-07	5.34345e-07	-8.44450e-08	4.49900e-07	-4.91387e-08	2.38521e-09	-4.67535e-08	3.23852e-07	-1.86005e-07	1.37847e-07	-1.22271e-06	6.92128e-08	-1.15350e-06	1.17798e-06	-8.77456e-08	1.09023e-06
23.691	1.33832e-06	-1.90069e-07	1.14825e-06	1.19518e-07	-1.92596e-07	-7.30775e-08	6.62902e-07	2.90290e-07	9.53192e-07	5.33100e-07	-8.42481e-08	4.48851e-07	-4.89173e-08	2.37446e-09	-4.65428e-08	3.22595e-07	-1.85283e-07	1.37312e-07	-1.22246e-06	6.91990e-08	-1.15327e-06	1.17595e-06	-8.75951e-08	1.08836e-06
23.716	1.33642e-06	-1.89800e-07	1.14662e-06	1.19167e-07	-1.92030e-07	-7.28628e-08	6.62366e-07	2.91081e-07	9.53447e-07	5.31861e-07	-8.40524e-08	4.47809e-07	-4.86892e-08	2.36339e-09	-4.63259e-08	3.21350e-07	-1.84568e-07	1.36782e-07	-1.22219e-06	6.91836e-08	-1.15301e-06	1.17396e-06	-8.74462e-08	1.08651e-06
23.740	1.33454e-06	-1.89533e-07	1.14501e-06	1.18816e-07	-1.91464e-07	-7.26480e-08	6.61823e-07	2.91856e-07	9.53679e-07	5.30631e-07	-8.38580e-08	4.46773e-07	-4.84546e-08	2.35200e-09	-4.61026e-08	3.20117e-07	-1.83860e-07	1.36257e-07	-1.22189e-06	6.91667e-08	-1.15273e-06	1.17198e-06	-8.72991e-08	1.08468e-06
23.765	1.33268e-06	-1.89268e-07	1.14341e-06	1.18465e-07	-1.90898e-07	-7.24333e-08	6.61273e-07	2.92615e-07	9.53888e-07	5.29409e-07	-8.36648e-08	4.45744e-07	-4.82133e-08	2.34029e-09	-4.58731e-08	3.18897e-07	-1.83159e-07	1.35738e-07	-1.22157e-06	6.91482e-08	-1.15242e-06	1.17003e-06	-8.71536e-08	1.08287e-06
23.790	1.33083e-06	-1.89005e-07	1.14182e-06	1.18113e-07	-1.90332e-07	-7.22185e-08	6.60716e-07	2.93358e-07	9.54074e-07	5.28194e-07	-8.34728e-08	4.44721e-07	-4.79656e-08	2.32827e-09	-4.56373e-08	3.17688e-07	-1.82465e-07	1.35223e-07	-1.22121e-06	6.91282e-08	-1.15208e-06	1.16810e-06	-8.70099e-08	1.08109e-06
23.814	1.32899e-06	-1.88744e-07	1.14024e-06	1.17762e-07	-1.89766e-07	-7.20038e-08	6.60152e-07	2.94086e-07	9.54237e-07	5.26987e-07	-8.32820e-08	4.43705e-07	-4.77114e-08	2.31593e-09	-4.53954e-08	3.16492e-07	-1.81778e-07	1.34714e-07	-1.22083e-06	6.91066e-08	-1.15173e-06	1.16619e-06	-8.68678e-08	1.07932e-06
23.839	1.32716e-06	-1.88485e-07	1.13868e-06	1.17411e-07	-1.89200e-07	-7.17891e-08	6.59580e-07	2.94797e-07	9.54377e-07	5.25787e-07	-8.30925e-08	4.42695e-07	-4.74507e-08	2.30327e-09	-4.51474e-08	3.15308e-07	-1.81098e-07	1.34210e-07	-1.22043e-06	6.90836e-08	-1.15134e-06	1.16431e-06	-8.67275e-08	1.07758e-06
23.863	1.32535e-06	-1.88227e-07	1.13712e-06	1.17060e-07	-1.88634e-07	-7.15744e-08	6.59002e-07	2.95493e-07	9.54494e-07	5.24596e-07	-8.29042e-08	4.41692e-07	-4.71836e-08	2.29031e-09	-4.48933e-08	3.14136e-07	-1.80425e-07	1.33711e-07	-1.21999e-06	6.90590e-08	-1.15093e-06	1.16245e-06	-8.65888e-08	1.07586e-06
23.888	1.32355e-06	-1.87972e-07	1.13558e-06	1.16709e-07	-1.88068e-07	-7.13597e-08	6.58416e-07	2.96172e-07	9.54589e-07	5.23412e-07	-8.27171e-08	4.40695e-07	-4.69101e-08	2.27703e-09	-4.46331e-08	3.12976e-07	-1.79759e-07	1.33218e-07	-1.21953e-06	6.90329e-08	-1.15050e-06	1.16061e-06	-8.64518e-08	1.07415e-06
23.912	1.32176e-06	-1.87718e-07	1.13404e-06	1.16358e-07	-1.87503e-07	-7.11451e-08	6.57824e-07	2.96836e-07	9.54660e-07	5.22236e-07	-8.25313e-08	4.39705e-07	-4.66303e-08	2.26345e-09	-4.43669e-08	3.11829e-07	-1.79100e-07	1.32729e-07	-1.21904e-06	6.90053e-08	-1.15004e-06	1.15879e-06	-8.63165e-08	1.07247e-06
23.937	1.31999e-06	-1.87467e-07	1.13252e-06	1.16007e-07	-1.86937e-07	-7.09306e-08	6.57224e-07	2.97484e-07	9.54708e-07	5.21068e-07	-8.23468e-08	4.38722e-07	-4.63442e-08	2.24957e-09	-4.40947e-08	3.10694e-07	-1.78448e-07	1.32246e-07	-1.21853e-06	6.89762e-08	-1.14955e-06	1.15700e-06	-8.61829e-08	1.07081e-06
23.962	1.31823e-06	-1.87217e-07	1.13102e-06	1.15656e-07	-1.86372e-07	-7.07161e-08	6.56618e-07	2.98116e-07	9.54734e-07	5.19908e-07	-8.21634e-08	4.37745e-07	-4.60519e-08	2.23538e-09	-4.38165e-08	3.09571e-07	-1.77803e-07	1.31768e-07	-1.21799e-06	6.89456e-08	-1.14904e-06	1.15523e-06	-8.60510e-08	1.06917e-06
23.986	1.31649e-06	-1.86969e-07	1.12952e-06	1.15305e-07	-1.85807e-07	-7.05017e-08	6.56004e-07	2.98733e-07	9.54737e-07	5.18756e-07	-8.19814e-08	4.36775e-07	-4.57534e-08	2.22088e-09	-4.35325e-08	3.08461e-07	-1.77165e-07	1.31296e-07	-1.21742e-06	6.89135e-08	-1.14851e-06	1.15348e-06	-8.59208e-08	1.06756e-06
24.011	1.31476e-06	-1.86723e-07	1.12803e-06	1.14955e-07	-1.85242e-07	-7.02873e-08	6.55384e-07	2.99333e-07	9.54717e-07	5.17612e-07	-8.18006e-08	4.35812e-07	-4.54486e-08	2.20609e-09	-4.32426e-08	3.07363e-07	-1.76534e-07	1.30828e-07	-1.21683e-06	6.88799e-08	-1.14795e-06	1.15175e-06	-8.57922e-08	1.06596e-06
24.035	1.31304e-06	-1.86479e-07	1.12656e-06	1.14604e-07	-1.84678e-07	-7.00731e-08	6.54757e-07	2.99917e-07	9.54675e-07	5.16476e-07	-8.16210e-08	4.34855e-07	-4.51378e-08	2.19100e-09	-4.29468e-08	3.06277e-07	-1.75911e-07	1.30366e-07	-1.21621e-06	6.88448e-08	-1.14736e-06	1.15005e-06	-8.56654e-08	1.06438e-06
24.060	1.31134e-06	-1.86237e-07	1.12510e-06	1.14254e-07	-1.84113e-07	-6.98590e-08	6.54123e-07	3.00486e-07	9.54609e-07	5.15348e-07	-8.14427e-08	4.33905e-07	-4.48208e-08	2.17562e-09	-4.26452e-08	3.05204e-07	-1.75295e-07	1.29909e-07	-1.21556e-06	6.88083e-08	-1.14675e-06	1.14837e-06	-8.55402e-08	1.06283e-06
24.084	1.30965e-06	-1.85997e-07	1.12365e-06	1.13904e-07	-1.83549e-07	-6.96450e-08	6.53483e-07	3.01039e-07	9.54521e-07	5.14228e-07	-8.12657e-08	4.32962e-07	-4.44978e-08	2.15994e-09	-4.23379e-08	3.04143e-07	-1.74685e-07	1.29458e-07	-1.21489e-06	6.87703e-08	-1.14612e-06	1.14671e-06	-8.54167e-08	1.06129e-06
24.109	1.30797e-06	-1.85759e-07	1.12221e-06	1.13555e-07	-1.82986e-07	-6.94312e-08	6.52835e-07	3.01576e-07	9.54411e-07	5.13116e-07	-8.10899e-08	4.32026e-07	-4.41688e-08	2.14397e-09	-4.20249e-08	3.03095e-07	-1.74083e-07	1.29012e-07	-1.21419e-06	6.87308e-08	-1.14546e-06	1.14508e-06	-8.52949e-08	1.05978e-06
24.134	1.30631e-06	-1.85523e-07	1.12078e-06	1.13205e-07	-1.82422e-07	-6.92174e-08	6.52181e-07	3.02097e-07	9.54278e-07	5.12011e-07	-8.09154e-08	4.31096e-07	-4.38338e-08	2.12771e-09	-4.17061e-08	3.02059e-07	-1.73488e-07	1.28571e-07	-1.21347e-06	6.86898e-08	-1.14478e-06	1.14346e-06	-8.51748e-08	1.05829e-06
24.158	1.30466e-06	-1.85289e-07	1.11937e-06	1.12856e-07	-1.81860e-07	-6.90038e-08	6.51520e-07	3.02602e-07	9.54122e-07	5.10915e-07	-8.07422e-08	4.30173e-07	-4.34929e-08	2.11116e-09	-4.13817e-08	3.01036e-07	-1.72900e-07	1.28135e-07	-1.21272e-06	6.86474e-08	-1.14407e-06	1.14187e-06	-8.50563e-08	1.05682e-06
24.183	1.30302e-06	-1.85057e-07	1.11797e-06	1.12507e-07	-1.81297e-07	-6.87904e-08	6.50853e-07	3.03091e-07	9.53944e-07	5.09827e-07	-8.05703e-08	4.29257e-07	-4.31461e-08	2.09432e-09	-4.10517e-08	3.00025e-07	-1.72320e-07	1.27705e-07	-1.21194e-06	6.86036e-08	-1.14334e-06	1.14030e-06	-8.49395e-08	1.05536e-06
24.207	1.30140e-06	-1.84827e-07	1.11658e-06	1.12158e-07	-1.80735e-07	-6.85772e-08	6.50179e-07	3.03565e-07	9.53744e-07	5.08747e-07	-8.03996e-08	4.28348e-07	-4.27934e-08	2.07721e-09	-4.07162e-08	2.99026e-07	-1.71746e-07	1.27280e-07	-1.21114e-06	6.85583e-08	-1.14259e-06	1.13876e-06	-8.48244e-08	1.05393e-06
24.232	1.29979e-06	-1.84598e-07	1.11520e-06	1.11809e-07	-1.80173e-07	-6.83641e-08	6.49498e-07	3.04023e-07	9.53521e-07	5.07675e-07	-8.02302e-08	4.27445e-07	-4.24349e-08	2.05980e-09	-4.03751e-08	2.98041e-07	-1.71180e-07	1.26860e-07	-1.21032e-06	6.85115e-08	-1.14181e-06	1.13724e-06	-8.47110e-08	1.05253e-06
24.257	1.29820e-06	-1.84372e-07	1.11383e-06	1.11461e-07	-1.79612e-07	-6.81512e-08	6.48811e-07	3.04465e-07	9.53276e-07	5.06612e-07	-8.00621e-08	4.26550e-07	-4.20706e-08	2.04212e-09	-4.00285e-08	2.97067e-07	-1.70621e-07	1.26446e-07	-1.20947e-06	6.84633e-08	-1.14100e-06	1.13574e-06	-8.45993e-08	1.05114e-06
24.281	1.29662e-06	-1.84148e-07	1.11247e-06	1.11113e-07	-1.79052e-07	-6.79385e-08	6.48117e-07	3.04891e-07	9.53008e-07	5.05556e-07	-7.98953e-08	4.25661e-07	-4.17006e-08	2.02416e-09	-3.96764e-08	2.96106e-07	-1.70069e-07	1.26037e-07	-1.20859e-06	6.84137e-08	-1.14018e-06	1.13426e-06	-8.44892e-08	1.04977e-06
24.306	1.29506e-06	-1.83925e-07	1.11113e-06	1.10766e-07	-1.78492e-07	-6.77260e-08	6.47417e-07	3.05301e-07	9.52718e-07	5.04509e-07	-7.97298e-08	4.24779e-07	-4.13248e-08	2.00592e-09	-3.93189e-08	2.95158e-07	-1.69525e-07	1.25634e-07	-1.20769e-06	6.83627e-08	-1.13933e-06	1.13280e-06	-8.43808e-08	1.04842e-06
24.330	1.29350e-06	-1.83705e-07	1.10980e-06	1.10419e-07	-1.77932e-07	-6.75138e-08	6.46710e-07	3.05696e-07	9.52406e-07	5.03470e-07	-7.95655e-08	4.23904e-07	-4.09435e-08	1.98741e-09	-3.89561e-08	2.94223e-07	-1.68987e-07	1.25235e-07	-1.20676e-06	6.83103e-08	-1.13845e-06	1.13137e-06	-8.42740e-08	1.04710e-06
24.355	1.29196e-06	-1.83486e-07	1.10848e-06	1.10072e-07	-1.77374e-07	-6.73017e-08	6.45997e-07	3.06075e-07	9.52072e-07	5.02438e-07	-7.94026e-08	4.23036e-07	-4.05565e-08	1.96863e-09	-3.85878e-08	2.93300e-07	-1.68457e-07	1.24842e-07	-1.20581e-06	6.82564e-08	-1.13756e-06	1.12996e-06	-8.41689e-08	1.04579e-06
24.379	1.29044e-06	-1.83270e-07	1.10717e-06	1.09726e-07	-1.76815e-07	-6.70900e-08	6.45278e-07	3.06438e-07	9.51716e-07	5.01416e-07	-7.92409e-08	4.22175e-07	-4.01639e-08	1.94957e-09	-3.82143e-08	2.92389e-07	-1.67935e-07	1.24455e-07	-1.20484e-06	6.82012e-08	-1.13664e-06	1.12857e-06	-8.40655e-08	1.04451e-06
24.404	1.28893e-06	-1.83055e-07	1.10587e-06	1.09380e-07	-1.76258e-07	-6.68784e-08	6.44553e-07	3.06785e-07	9.51338e-07	5.00401e-07	-7.90806e-08	4.21320e-07	-3.97658e-08	1.93024e-09	-3.78355e-08	2.91492e-07	-1.67419e-07	1.24073e-07	-1.20384e-06	6.81445e-08	-1.13569e-06	1.12720e-06	-8.39638e-08	1.04324e-06
24.429	1.28743e-06	-1.82842e-07	1.10459e-06	1.09034e-07	-1.75701e-07	-6.66671e-08	6.43821e-07	3.07117e-07	9.50937e-07	4.99395e-07	-7.89216e-08	4.20473e-07	-3.93622e-08	1.91065e-09	-3.74515e-08	2.90607e-07	-1.66911e-07	1.23696e-07	-1.20281e-06	6.80865e-08	-1.13472e-06	1.12586e-06	-8.38637e-08	1.04200e-06
24.453	1.28595e-06	-1.82632e-07	1.10332e-06	1.08689e-07	-1.75145e-07	-6.64561e-08	6.43083e-07	3.07432e-07	9.50515e-07	4.98397e-07	-7.87638e-08	4.19633e-07	-3.89531e-08	1.89080e-09	-3.70623e-08	2.89734e-07	-1.66410e-07	1.23325e-07	-1.20176e-06	6.80271e-08	-1.13373e-06	1.12454e-06	-8.37652e-08	1.04077e-06
24.478	1.28448e-06	-1.82423e-07	1.10206e-06	1.08344e-07	-1.74590e-07	-6.62454e-08	6.42338e-07	3.07733e-07	9.50071e-07	4.97407e-07	-7.86074e-08	4.18799e-07	-3.85386e-08	1.87068e-09	-3.66679e-08	2.88875e-07	-1.65916e-07	1.22959e-07	-1.20069e-06	6.79663e-08	-1.13272e-06	1.12324e-06	-8.36684e-08	1.03957e-06
24.502	1.28302e-06	-1.82217e-07	1.10081e-06	1.08000e-07	-1.74035e-07	-6.60350e-08	6.41588e-07	3.08017e-07	9.49605e-07	4.96425e-07	-7.84523e-08	4.17973e-07	-3.81188e-08	1.85030e-09	-3.62685e-08	2.88028e-07	-1.65429e-07	1.22598e-07	-1.19959e-06	6.79041e-08	-1.13168e-06	1.12196e-06	-8.35733e-08	1.03839e-06
24.527	1.28158e-06	-1.82012e-07	1.09957e-06	1.07656e-07	-1.73481e-07	-6.58248e-08	6.40831e-07	3.08286e-07	9.49117e-07	4.95452e-07	-7.82985e-08	4.17153e-07	-3.76936e-08	1.82966e-09	-3.58639e-08	2.87193e-07	-1.64950e-07	1.22243e-07	-1.19847e-06	6.78406e-08	-1.13063e-06	1.12071e-06	-8.34798e-08	1.03723e-06
24.551	1.28016e-06	-1.81809e-07	1.09835e-06	1.07313e-07	-1.72928e-07	-6.56150e-08	6.40069e-07	3.08539e-07	9.48608e-07	4.94487e-07	-7.81460e-08	4.16341e-07	-3.72631e-08	1.80876e-09	-3.54543e-08	2.86372e-07	-1.64478e-07	1.21894e-07	-1.19732e-06	6.77757e-08	-1.12954e-06	1.11948e-06	-8.33880e-08	1.03609e-06
24.576	1.27874e-06	-1.81608e-07	1.09713e-06	1.06971e-07	-1.72376e-07	-6.54055e-08	6.39300e-07	3.08777e-07	9.48077e-07	4.93530e-07	-7.79948e-08	4.15536e-07	-3.68273e-08	1.78761e-09	-3.50397e-08	2.85563e-07	-1.64014e-07	1.21549e-07	-1.19615e-06	6.77094e-08	-1.12844e-06	1.11826e-06	-8.32979e-08	1.03497e-06
24.601	1.27734e-06	-1.81410e-07	1.09593e-06	1.06629e-07	-1.71825e-07	-6.51963e-08	6.38525e-07	3.08999e-07	9.47524e-07	4.92582e-07	-7.78449e-08	4.14737e-07	-3.63863e-08	1.76621e-09	-3.46201e-08	2.84767e-07	-1.63556e-07	1.21210e-07	-1.19496e-06	6.76418e-08	-1.12731e-06	1.11708e-06	-8.32093e-08	1.03387e-06
24.625	1.27596e-06	-1.81213e-07	1.09475e-06	1.06287e-07	-1.71274e-07	-6.49875e-08	6.37745e-07	3.09205e-07	9.46950e-07	4.91642e-07	-7.76964e-08	4.13946e-07	-3.59402e-08	1.74455e-09	-3.41957e-08	2.83983e-07	-1.63106e-07	1.20877e-07	-1.19374e-06	6.75729e-08	-1.12616e-06	1.11591e-06	-8.31225e-08	1.03279e-06
24.650	1.27459e-06	-1.81018e-07	1.09357e-06	1.05946e-07	-1.70725e-07	-6.47790e-08	6.36959e-07	3.09396e-07	9.46355e-07	4.90711e-07	-7.75492e-08	4.13162e-07	-3.54889e-08	1.72264e-09	-3.37663e-08	2.83213e-07	-1.62664e-07	1.20549e-07	-1.19250e-06	6.75026e-08	-1.12499e-06	1.11477e-06	-8.30372e-08	1.03173e-06
24.674	1.27323e-06	-1.80825e-07	1.09240e-06	1.05606e-07	-1.70177e-07	-6.45709e-08	6.36166e-07	3.09571e-07	9.45738e-07	4.89788e-07	-7.74033e-08	4.12384e-07	-3.50325e-08	1.70049e-09	-3.33321e-08	2.82455e-07	-1.62229e-07	1.20226e-07	-1.19123e-06	6.74310e-08	-1.12380e-06	1.11364e-06	-8.29536e-08	1.03069e-06
24.699	1.27189e-06	-1.80635e-07	1.09125e-06	1.05266e-07	-1.69629e-07	-6.43632e-08	6.35368e-07	3.09731e-07	9.45100e-07	4.88873e-07	-7.72588e-08	4.11614e-07	-3.45711e-08	1.67809e-09	-3.28930e-08	2.81710e-07	-1.61801e-07	1.19909e-07	-1.18994e-06	6.73581e-08	-1.12258e-06	1.11254e-06	-8.28717e-08	1.02967e-06
24.723	1.27056e-06	-1.80446e-07	1.09011e-06	1.04927e-07	-1.69083e-07	-6.41558e-08	6.34565e-07	3.09876e-07	9.44440e-07	4.87967e-07	-7.71155e-08	4.10851e-07	-3.41047e-08	1.65545e-09	-3.24492e-08	2.80978e-07	-1.61380e-07	1.19597e-07	-1.18863e-06	6.72839e-08	-1.12135e-06	1.11147e-06	-8.27914e-08	1.02867e-06
24.748	1.26924e-06	-1.80259e-07	1.08898e-06	1.04588e-07	-1.68537e-07	-6.39489e-08	6.33755e-07	3.10004e-07	9.43760e-07	4.87069e-07	-7.69737e-08	4.10095e-07	-3.36332e-08	1.63257e-09	-3.20007e-08	2.80258e-07	-1.60967e-07	1.19291e-07	-1.18730e-06	6.72083e-08	-1.12009e-06	1.11041e-06	-8.27127e-08	1.02770e-06
24.773	1.26794e-06	-1.80074e-07	1.08787e-06	1.04250e-07	-1.67993e-07	-6.37423e-08	6.32940e-07	3.10118e-07	9.43058e-07	4.86179e-07	-7.68331e-08	4.09346e-07	-3.31569e-08	1.60945e-09	-3.15474e-08	2.79551e-07	-1.60561e-07	1.18990e-07	-1.18594e-06	6.71315e-08	-1.11881e-06	1.10938e-06	-8.26357e-08	1.02674e-06
24.797	1.26665e-06	-1.79891e-07	1.08676e-06	1.03913e-07	-1.67449e-07	-6.35362e-08	6.32119e-07	3.10216e-07	9.42335e-07	4.85299e-07	-7.66939e-08	4.08605e-07	-3.26756e-08	1.58609e-09	-3.10895e-08	2.78857e-07	-1.60162e-07	1.18695e-07	-1.18456e-06	6.70534e-08	-1.11751e-06	1.10836e-06	-8.25603e-08	1.02580e-06
24.822	1.26538e-06	-1.79711e-07	1.08567e-06	1.03577e-07	-1.66907e-07	-6.33304e-08	6.31293e-07	3.10298e-07	9.41591e-07	4.84426e-07	-7.65560e-08	4.07870e-07	-3.21895e-08	1.56249e-09	-3.06270e-08	2.78176e-07	-1.59771e-07	1.18405e-07	-1.18316e-06	6.69740e-08	-1.11618e-06	1.10737e-06	-8.24865e-08	1.02489e-06
24.846	1.26412e-06	-1.79532e-07	1.08459e-06	1.03241e-07	-1.66366e-07	-6.31252e-08	6.30461e-07	3.10365e-07	9.40827e-07	4.83562e-07	-7.64195e-08	4.07143e-07	-3.16986e-08	1.53866e-09	-3.01599e-08	2.77508e-07	-1.59387e-07	1.18121e-07	-1.18173e-06	6.68933e-08	-1.11484e-06	1.10640e-06	-8.24143e-08	1.02399e-06
24.871	1.26288e-06	-1.79355e-07	1.08352e-06	1.02906e-07	-1.65826e-07	-6.29203e-08	6.29624e-07	3.10417e-07	9.40041e-07	4.82707e-07	-7.62843e-08	4.06422e-07	-3.12029e-08	1.51460e-09	-2.96883e-08	2.76853e-07	-1.59011e-07	1.17842e-07	-1.18028e-06	6.68113e-08	-1.11347e-06	1.10546e-06	-8.23438e-08	1.02311e-06
24.895	1.26164e-06	-1.79180e-07	1.08246e-06	1.02572e-07	-1.65288e-07	-6.27159e-08	6.28782e-07	3.10453e-07	9.39235e-07	4.81860e-07	-7.61504e-08	4.05709e-07	-3.07025e-08	1.49031e-09	-2.92122e-08	2.76210e-07	-1.58642e-07	1.17568e-07	-1.17881e-06	6.67281e-08	-1.11208e-06	1.10453e-06	-8.22749e-08	1.02226e-06
24.920	1.26043e-06	-1.79007e-07	1.08142e-06	1.02238e-07	-1.64750e-07	-6.25120e-08	6.27934e-07	3.10475e-07	9.38408e-07	4.81021e-07	-7.60179e-08	4.05003e-07	-3.01973e-08	1.46579e-09	-2.87316e-08	2.75580e-07	-1.58280e-07	1.17300e-07	-1.17732e-06	6.66436e-08	-1.11068e-06	1.10363e-06	-8.22076e-08	1.02142e-06
24.945	1.25923e-06	-1.78836e-07	1.08039e-06	1.01906e-07	-1.64214e-07	-6.23086e-08	6.27081e-07	3.10480e-07	9.37561e-07	4.80191e-07	-7.58868e-08	4.04305e-07	-2.96876e-08	1.44104e-09	-2.82465e-08	2.74963e-07	-1.57926e-07	1.17038e-07	-1.17581e-06	6.65578e-08	-1.10925e-06	1.10275e-06	-8.21420e-08	1.02061e-06
24.969	1.25804e-06	-1.78668e-07	1.07937e-06	1.01574e-07	-1.63679e-07	-6.21056e-08	6.26222e-07	3.10471e-07	9.36693e-07	4.79370e-07	-7.57570e-08	4.03613e-07	-2.91732e-08	1.41608e-09	-2.77571e-08	2.74359e-07	-1.57579e-07	1.16781e-07	-1.17427e-06	6.64709e-08	-1.10780e-06	1.10189e-06	-8.20779e-08	1.01981e-06
24.994	1.25686e-06	-1.78501e-07	1.07836e-06	1.01243e-07	-1.63146e-07	-6.19032e-08	6.25358e-07	3.10446e-07	9.35805e-07	4.78557e-07	-7.56285e-08	4.02929e-07	-2.86542e-08	1.39089e-09	-2.72633e-08	2.73768e-07	-1.57239e-07	1.16529e-07	-1.17271e-06	6.63826e-08	-1.10633e-06	1.10105e-06	-8.20155e-08	1.01903e-06
25.018	1.25570e-06	-1.78336e-07	1.07737e-06	1.00912e-07	-1.62613e-07	-6.17012e-08	6.24490e-07	3.10407e-07	9.34896e-07	4.77753e-07	-7.55014e-08	4.02252e-07	-2.81307e-08	1.36548e-09	-2.67652e-08	2.73190e-07	-1.56907e-07	1.16283e-07	-1.17113e-06	6.62932e-08	-1.10484e-06	1.10023e-06	-8.19547e-08	1.01828e-06
25.043	1.25456e-06	-1.78173e-07	1.07638e-06	1.00583e-07	-1.62083e-07	-6.14998e-08	6.23616e-07	3.10352e-07	9.33967e-07	4.76958e-07	-7.53757e-08	4.01582e-07	-2.76027e-08	1.33985e-09	-2.62629e-08	2.72624e-07	-1.56582e-07	1.16042e-07	-1.16953e-06	6.62025e-08	-1.10333e-06	1.09944e-06	-8.18955e-08	1.01754e-06
25.068	1.25342e-06	-1.78012e-07	1.07541e-06	1.00254e-07	-1.61553e-07	-6.12989e-08	6.22737e-07	3.10282e-07	9.33018e-07	4.76171e-07	-7.52513e-08	4.00919e-07	-2.70703e-08	1.31400e-09	-2.57563e-08	2.72072e-07	-1.56265e-07	1.15807e-07	-1.16791e-06	6.61106e-08	-1.10179e-06	1.09867e-06	-8.18379e-08	1.01683e-06
25.092	1.25230e-06	-1.77854e-07	1.07445e-06	9.99265e-08	-1.61025e-07	-6.10985e-08	6.21853e-07	3.10196e-07	9.32049e-07	4.75392e-07	-7.51283e-08	4.00264e-07	-2.65334e-08	1.28794e-09	-2.52455e-08	2.71532e-07	-1.55955e-07	1.15577e-07	-1.16626e-06	6.60175e-08	-1.10024e-06	1.09791e-06	-8.17819e-08	1.01613e-06
25.117	1.25120e-06	-1.77697e-07	1.07350e-06	9.95997e-08	-1.60498e-07	-6.08987e-08	6.20964e-07	3.10096e-07	9.31060e-07	4.74622e-07	-7.50067e-08	3.99616e-07	-2.59922e-08	1.26167e-09	-2.47305e-08	2.71005e-07	-1.55652e-07	1.15353e-07	-1.16459e-06	6.59233e-08	-1.09867e-06	1.09718e-06	-8.17276e-08	1.01546e-06
25.141	1.25011e-06	-1.77542e-07	1.07257e-06	9.92739e-08	-1.59973e-07	-6.06994e-08	6.20070e-07	3.09981e-07	9.30051e-07	4.73861e-07	-7.48864e-08	3.98975e-07	-2.54467e-08	1.23519e-09	-2.42115e-08	2.70491e-07	-1.55357e-07	1.15134e-07	-1.16291e-06	6.58278e-08	-1.09708e-06	1.09648e-06	-8.16748e-08	1.01480e-06
25.166	1.24904e-06	-1.77389e-07	1.07165e-06	9.89489e-08	-1.59450e-07	-6.05008e-08	6.19172e-07	3.09851e-07	9.29022e-07	4.73109e-07	-7.47675e-08	3.98341e-07	-2.48968e-08	1.20850e-09	-2.36883e-08	2.69990e-07	-1.55069e-07	1.14921e-07	-1.16120e-06	6.57311e-08	-1.09547e-06	1.09579e-06	-8.16236e-08	1.01416e-06
25.190	1.24797e-06	-1.77239e-07	1.07074e-06	9.86249e-08	-1.58928e-07	-6.03026e-08	6.18268e-07	3.09705e-07	9.27974e-07	4.72365e-07	-7.46499e-08	3.97715e-07	-2.43427e-08	1.18160e-09	-2.31611e-08	2.69502e-07	-1.54789e-07	1.14713e-07	-1.15947e-06	6.56333e-08	-1.09384e-06	1.09512e-06	-8.15740e-08	1.01355e-06
25.215	1.24693e-06	-1.77090e-07	1.06984e-06	9.83018e-08	-1.58407e-07	-6.01051e-08	6.17360e-07	3.09545e-07	9.26906e-07	4.71630e-07	-7.45337e-08	3.97096e-07	-2.37844e-08	1.15450e-09	-2.26299e-08	2.69027e-07	-1.54516e-07	1.14511e-07	-1.15772e-06	6.55342e-08	-1.09219e-06	1.09448e-06	-8.15260e-08	1.01295e-06
25.240	1.24589e-06	-1.76943e-07	1.06895e-06	9.79797e-08	-1.57888e-07	-5.99082e-08	6.16448e-07	3.09370e-07	9.25818e-07	4.70903e-07	-7.44189e-08	3.96484e-07	-2.32219e-08	1.12720e-09	-2.20947e-08	2.68564e-07	-1.54250e-07	1.14314e-07	-1.15595e-06	6.54341e-08	-1.09052e-06	1.09386e-06	-8.14796e-08	1.01238e-06
25.264	1.24487e-06	-1.76798e-07	1.06808e-06	9.76587e-08	-1.57371e-07	-5.97119e-08	6.15530e-07	3.09180e-07	9.24711e-07	4.70185e-07	-7.43055e-08	3.95880e-07	-2.26553e-08	1.09969e-09	-2.15556e-08	2.68114e-07	-1.53992e-07	1.14122e-07	-1.15416e-06	6.53327e-08	-1.08883e-06	1.09325e-06	-8.14348e-08	1.01182e-06
25.289	1.24387e-06	-1.76656e-07	1.06721e-06	9.73386e-08	-1.56855e-07	-5.95162e-08	6.14609e-07	3.08975e-07	9.23584e-07	4.69476e-07	-7.41934e-08	3.95283e-07	-2.20846e-08	1.07199e-09	-2.10126e-08	2.67678e-07	-1.53741e-07	1.13936e-07	-1.15235e-06	6.52302e-08	-1.08712e-06	1.09267e-06	-8.13916e-08	1.01128e-06
25.313	1.24288e-06	-1.76515e-07	1.06636e-06	9.70196e-08	-1.56341e-07	-5.93211e-08	6.13682e-07	3.08756e-07	9.22438e-07	4.68776e-07	-7.40827e-08	3.94693e-07	-2.15098e-08	1.04409e-09	-2.04657e-08	2.67254e-07	-1.53498e-07	1.13756e-07	-1.15052e-06	6.51266e-08	-1.08540e-06	1.09212e-06	-8.13500e-08	1.01077e-06
25.338	1.24190e-06	-1.76376e-07	1.06553e-06	9.67016e-08	-1.55828e-07	-5.91267e-08	6.12751e-07	3.08522e-07	9.21273e-07	4.68084e-07	-7.39734e-08	3.94111e-07	-2.09310e-08	1.01600e-09	-1.99150e-08	2.66843e-07	-1.53262e-07	1.13581e-07	-1.14867e-06	6.50219e-08	-1.08365e-06	1.09158e-06	-8.13099e-08	1.01027e-06
25.362	1.24094e-06	-1.76239e-07	1.06470e-06	9.63846e-08	-1.55318e-07	-5.89329e-08	6.11816e-07	3.08272e-07	9.20089e-07	4.67401e-07	-7.38655e-08	3.93536e-07	-2.03483e-08	9.87711e-10	-1.93605e-08	2.66445e-07	-1.53033e-07	1.13412e-07	-1.14680e-06	6.49160e-08	-1.08188e-06	1.09106e-06	-8.12715e-08	1.00979e-06
25.387	1.23999e-06	-1.76105e-07	1.06389e-06	9.60688e-08	-1.54809e-07	-5.87398e-08	6.10877e-07	3.08009e-07	9.18886e-07	4.66727e-07	-7.37589e-08	3.92968e-07	-1.97616e-08	9.59233e-10	-1.88023e-08	2.66060e-07	-1.52812e-07	1.13248e-07	-1.14491e-06	6.48090e-08	-1.08010e-06	1.09057e-06	-8.12346e-08	1.00933e-06
25.412	1.23906e-06	-1.75972e-07	1.06308e-06	9.57540e-08	-1.54301e-07	-5.85473e-08	6.09933e-07	3.07730e-07	9.17663e-07	4.66061e-07	-7.36537e-08	3.92408e-07	-1.91710e-08	9.30566e-10	-1.82404e-08	2.65687e-07	-1.52598e-07	1.13089e-07	-1.14300e-06	6.47009e-08	-1.07830e-06	1.09009e-06	-8.11993e-08	1.00889e-06
25.436	1.23814e-06	-1.75842e-07	1.06230e-06	9.54404e-08	-1.53796e-07	-5.83555e-08	6.08985e-07	3.07437e-07	9.16423e-07	4.65405e-07	-7.35499e-08	3.91855e-07	-1.85765e-08	9.01712e-10	-1.76748e-08	2.65328e-07	-1.52392e-07	1.12936e-07	-1.14107e-06	6.45917e-08	-1.07648e-06	1.08964e-06	-8.11655e-08	1.00847e-06
25.461	1.23723e-06	-1.75713e-07	1.06152e-06	9.51279e-08	-1.53292e-07	-5.81644e-08	6.08033e-07	3.07130e-07	9.15163e-07	4.64757e-07	-7.34475e-08	3.91309e-07	-1.79783e-08	8.72672e-10	-1.71056e-08	2.64981e-07	-1.52193e-07	1.12789e-07	-1.13912e-06	6.44814e-08	-1.07464e-06	1.08921e-06	-8.11333e-08	1.00807e-06
25.485	1.23634e-06	-1.75586e-07	1.06075e-06	9.48165e-08	-1.52791e-07	-5.79741e-08	6.07077e-07	3.06808e-07	9.13885e-07	4.64117e-07	-7.33465e-08	3.90771e-07	-1.73763e-08	8.43450e-10	-1.65328e-08	2.64647e-07	-1.52001e-07	1.12647e-07	-1.13716e-06	6.43700e-08	-1.07279e-06	1.08880e-06	-8.11027e-08	1.00769e-06
25.510	1.23546e-06	-1.75462e-07	1.06000e-06	9.45063e-08	-1.52291e-07	-5.77844e-08	6.06117e-07	3.06471e-07	9.12588e-07	4.63487e-07	-7.32469e-08	3.90240e-07	-1.67705e-08	8.14046e-10	-1.59565e-08	2.64327e-07	-1.51817e-07	1.12510e-07	-1.13517e-06	6.42576e-08	-1.07091e-06	1.08841e-06	-8.10737e-08	1.00733e-06
25.534	1.23460e-06	-1.75339e-07	1.05926e-06	9.41972e-08	-1.51793e-07	-5.75954e-08	6.05153e-07	3.06120e-07	9.11273e-07	4.62865e-07	-7.31486e-08	3.89716e-07	-1.61610e-08	7.84462e-10	-1.53766e-08	2.64019e-07	-1.51640e-07	1.12379e-07	-1.13316e-06	6.41440e-08	-1.06902e-06	1.08804e-06	-8.10462e-08	1.00699e-06
25.559	1.23375e-06	-1.75219e-07	1.05853e-06	9.38894e-08	-1.51297e-07	-5.74072e-08	6.04185e-07	3.05755e-07	9.09939e-07	4.62252e-07	-7.30517e-08	3.89200e-07	-1.55479e-08	7.54702e-10	-1.47932e-08	2.63723e-07	-1.51470e-07	1.12253e-07	-1.13114e-06	6.40294e-08	-1.06711e-06	1.08769e-06	-8.10203e-08	1.00667e-06
25.584	1.23292e-06	-1.75100e-07	1.05782e-06	9.35827e-08	-1.50802e-07	-5.72197e-08	6.03213e-07	3.05375e-07	9.08588e-07	4.61648e-07	-7.29563e-08	3.88692e-07	-1.49312e-08	7.24765e-10	-1.42064e-08	2.63441e-07	-1.51308e-07	1.12133e-07	-1.12910e-06	6.39138e-08	-1.06518e-06	1.08736e-06	-8.09959e-08	1.00637e-06
25.608	1.23210e-06	-1.74983e-07	1.05711e-06	9.32773e-08	-1.50310e-07	-5.70329e-08	6.02237e-07	3.04981e-07	9.07218e-07	4.61053e-07	-7.28622e-08	3.88190e-07	-1.43109e-08	6.94655e-10	-1.36162e-08	2.63171e-07	-1.51153e-07	1.12018e-07	-1.12703e-06	6.37971e-08	-1.06324e-06	1.08706e-06	-8.09731e-08	1.00608e-06
25.633	1.23129e-06	-1.74869e-07	1.05642e-06	9.29731e-08	-1.49820e-07	-5.68470e-08	6.01257e-07	3.04572e-07	9.05830e-07	4.60466e-07	-7.27695e-08	3.87697e-07	-1.36870e-08	6.64374e-10	-1.30227e-08	2.62915e-07	-1.51006e-07	1.11909e-07	-1.12495e-06	6.36794e-08	-1.06128e-06	1.08677e-06	-8.09518e-08	1.00582e-06
25.657	1.23050e-06	-1.74756e-07	1.05574e-06	9.26702e-08	-1.49332e-07	-5.66617e-08	6.00274e-07	3.04150e-07	9.04424e-07	4.59888e-07	-7.26782e-08	3.87210e-07	-1.30597e-08	6.33922e-10	-1.24258e-08	2.62671e-07	-1.50866e-07	1.11805e-07	-1.12286e-06	6.35606e-08	-1.05930e-06	1.08650e-06	-8.09321e-08	1.00557e-06
25.682	1.22972e-06	-1.74646e-07	1.05507e-06	9.23685e-08	-1.48846e-07	-5.64773e-08	5.99288e-07	3.03713e-07	9.03001e-07	4.59320e-07	-7.25883e-08	3.86731e-07	-1.24289e-08	6.03303e-10	-1.18256e-08	2.62440e-07	-1.50733e-07	1.11707e-07	-1.12074e-06	6.34408e-08	-1.05730e-06	1.08626e-06	-8.09139e-08	1.00535e-06
25.706	1.22896e-06	-1.74537e-07	1.05442e-06	9.20682e-08	-1.48362e-07	-5.62937e-08	5.98297e-07	3.03262e-07	9.01559e-07	4.58759e-07	-7.24998e-08	3.86260e-07	-1.17947e-08	5.72518e-10	-1.12222e-08	2.62222e-07	-1.50608e-07	1.11614e-07	-1.11861e-06	6.33200e-08	-1.05529e-06	1.08604e-06	-8.08973e-08	1.00514e-06
25.731	1.22821e-06	-1.74431e-07	1.05377e-06	9.17691e-08	-1.47880e-07	-5.61108e-08	5.97304e-07	3.02797e-07	9.00100e-07	4.58208e-07	-7.24127e-08	3.85796e-07	-1.11571e-08	5.41569e-10	-1.06155e-08	2.62016e-07	-1.50490e-07	1.11527e-07	-1.11646e-06	6.31982e-08	-1.05326e-06	1.08584e-06	-8.08822e-08	1.00495e-06
25.756	1.22747e-06	-1.74327e-07	1.05314e-06	9.14714e-08	-1.47400e-07	-5.59288e-08	5.96306e-07	3.02318e-07	8.98624e-07	4.57666e-07	-7.23270e-08	3.85339e-07	-1.05162e-08	5.10458e-10	-1.00057e-08	2.61824e-07	-1.50379e-07	1.11445e-07	-1.11429e-06	6.30754e-08	-1.05121e-06	1.08565e-06	-8.08687e-08	1.00478e-06
25.780	1.22675e-06	-1.74224e-07	1.05252e-06	9.11750e-08	-1.46923e-07	-5.57475e-08	5.95306e-07	3.01825e-07	8.97130e-07	4.57132e-07	-7.22426e-08	3.84890e-07	-9.87192e-09	4.79186e-10	-9.39273e-09	2.61644e-07	-1.50276e-07	1.11368e-07	-1.11210e-06	6.29517e-08	-1.04915e-06	1.08549e-06	-8.08566e-08	1.00464e-06
25.805	1.22604e-06	-1.74124e-07	1.05192e-06	9.08799e-08	-1.46447e-07	-5.55671e-08	5.94302e-07	3.01317e-07	8.95619e-07	4.56608e-07	-7.21597e-08	3.84448e-07	-9.22442e-09	4.47757e-10	-8.77667e-09	2.61477e-07	-1.50180e-07	1.11297e-07	-1.10989e-06	6.28269e-08	-1.04707e-06	1.08535e-06	-8.08461e-08	1.00450e-06
25.829	1.22535e-06	-1.74025e-07	1.05132e-06	9.05862e-08	-1.45974e-07	-5.53875e-08	5.93295e-07	3.00796e-07	8.94091e-07	4.56092e-07	-7.20782e-08	3.84014e-07	-8.57371e-09	4.16171e-10	-8.15754e-09	2.61323e-07	-1.50091e-07	1.11231e-07	-1.10767e-06	6.27012e-08	-1.04497e-06	1.08523e-06	-8.08372e-08	1.00439e-06
25.854	1.22467e-06	-1.73929e-07	1.05074e-06	9.02939e-08	-1.45503e-07	-5.52088e-08	5.92285e-07	3.00261e-07	8.92546e-07	4.55585e-07	-7.19981e-08	3.83587e-07	-7.91981e-09	3.84430e-10	-7.53538e-09	2.61181e-07	-1.50010e-07	1.11171e-07	-1.10544e-06	6.25745e-08	-1.04286e-06	1.08513e-06	-8.08297e-08	1.00430e-06
25.879	1.22401e-06	-1.73835e-07	1.05017e-06	9.00030e-08	-1.45034e-07	-5.50309e-08	5.91271e-07	2.99713e-07	8.90984e-07	4.55087e-07	-7.19194e-08	3.83167e-07	-7.26278e-09	3.52538e-10	-6.91024e-09	2.61052e-07	-1.49936e-07	1.11116e-07	-1.10318e-06	6.24468e-08	-1.04073e-06	1.08505e-06	-8.08238e-08	1.00423e-06
25.903	1.22336e-06	-1.73742e-07	1.04961e-06	8.97135e-08	-1.44567e-07	-5.48539e-08	5.90255e-07	2.99150e-07	8.89405e-07	4.54598e-07	-7.18421e-08	3.82755e-07	-6.60264e-09	3.20494e-10	-6.28214e-09	2.60936e-07	-1.49869e-07	1.11067e-07	-1.10091e-06	6.23182e-08	-1.03859e-06	1.08499e-06	-8.08194e-08	1.00417e-06
25.928	1.22272e-06	-1.73652e-07	1.04907e-06	8.94255e-08	-1.44103e-07	-5.46778e-08	5.89235e-07	2.98574e-07	8.87809e-07	4.54117e-07	-7.17662e-08	3.82351e-07	-5.93944e-09	2.88302e-10	-5.65114e-09	2.60833e-07	-1.49810e-07	1.11023e-07	-1.09862e-06	6.21886e-08	-1.03643e-06	1.08495e-06	-8.08166e-08	1.00414e-06
25.952	1.22210e-06	-1.73564e-07	1.04853e-06	8.91388e-08	-1.43641e-07	-5.45026e-08	5.88213e-07	2.97984e-07	8.86196e-07	4.53646e-07	-7.16916e-08	3.81954e-07	-5.27322e-09	2.55964e-10	-5.01725e-09	2.60742e-07	-1.49758e-07	1.10984e-07	-1.09631e-06	6.20582e-08	-1.03426e-06	1.08494e-06	-8.08152e-08	1.00412e-06
25.977	1.22149e-06	-1.73477e-07	1.04801e-06	8.88537e-08	-1.43182e-07	-5.43282e-08	5.87187e-07	2.97380e-07	8.84567e-07	4.53183e-07	-7.16185e-08	3.81565e-07	-4.60402e-09	2.23480e-10	-4.38053e-09	2.60665e-07	-1.49713e-07	1.10951e-07	-1.09399e-06	6.19267e-08	-1.03207e-06	1.08494e-06	-8.08153e-08	1.00412e-06
26.001	1.22090e-06	-1.73393e-07	1.04750e-06	8.85700e-08	-1.42725e-07	-5.41547e-08	5.86159e-07	2.96763e-07	8.82922e-07	4.52729e-07	-7.15468e-08	3.81183e-07	-3.93187e-09	1.90854e-10	-3.74102e-09	2.60599e-07	-1.49676e-07	1.10924e-07	-1.09166e-06	6.17944e-08	-1.02986e-06	1.08496e-06	-8.08170e-08	1.00414e-06
26.026	1.22032e-06	-1.73311e-07	1.04701e-06	8.82878e-08	-1.42270e-07	-5.39822e-08	5.85128e-07	2.96132e-07	8.81260e-07	4.52285e-07	-7.14766e-08	3.80808e-07	-3.25682e-09	1.58087e-10	-3.09873e-09	2.60547e-07	-1.49646e-07	1.10901e-07	-1.08930e-06	6.16612e-08	-1.02764e-06	1.08500e-06	-8.08201e-08	1.00418e-06
26.051	1.21975e-06	-1.73230e-07	1.04652e-06	8.80071e-08	-1.41818e-07	-5.38106e-08	5.84095e-07	2.95488e-07	8.79582e-07	4.51849e-07	-7.14077e-08	3.80441e-07	-2.57891e-09	1.25181e-10	-2.45373e-09	2.60507e-07	-1.49623e-07	1.10884e-07	-1.08693e-06	6.15271e-08	-1.02541e-06	1.08506e-06	-8.08248e-08	1.00424e-06
26.075	1.21920e-06	-1.73152e-07	1.04605e-06	8.77279e-08	-1.41368e-07	-5.36399e-08	5.83059e-07	2.94830e-07	8.77889e-07	4.51422e-07	-7.13402e-08	3.80082e-07	-1.89818e-09	9.21381e-11	-1.80604e-09	2.60480e-07	-1.49607e-07	1.10873e-07	-1.08455e-06	6.13921e-08	-1.02316e-06	1.08515e-06	-8.08309e-08	1.00432e-06
26.100	1.21866e-06	-1.73076e-07	1.04559e-06	8.74503e-08	-1.40920e-07	-5.34701e-08	5.82020e-07	2.94159e-07	8.76179e-07	4.51004e-07	-7.12741e-08	3.79730e-07	-1.21466e-09	5.89599e-11	-1.15570e-09	2.60466e-07	-1.49599e-07	1.10867e-07	-1.08215e-06	6.12562e-08	-1.02089e-06	1.08525e-06	-8.08386e-08	1.00441e-06
26.124	1.21814e-06	-1.73001e-07	1.04514e-06	8.71742e-08	-1.40475e-07	-5.33013e-08	5.80979e-07	2.93474e-07	8.74453e-07	4.50595e-07	-7.12095e-08	3.79385e-07	-5.28397e-10	2.56486e-11	-5.02749e-10	2.60464e-07	-1.49598e-07	1.10866e-07	-1.07973e-06	6.11194e-08	-1.01861e-06	1.08537e-06	-8.08477e-08	1.00452e-06
26.149	1.21763e-06	-1.72929e-07	1.04470e-06	8.68996e-08	-1.40033e-07	-5.31334e-08	5.79935e-07	2.92776e-07	8.72711e-07	4.50194e-07	-7.11462e-08	3.79048e-07	1.60567e-10	-7.79398e-12	1.52773e-10	2.60475e-07	-1.49604e-07	1.10870e-07	-1.07730e-06	6.09818e-08	-1.01632e-06	1.08551e-06	-8.08583e-08	1.00466e-06
26.173	1.21714e-06	-1.72859e-07	1.04428e-06	8.66267e-08	-1.39593e-07	-5.29665e-08	5.78889e-07	2.92065e-07	8.70954e-07	4.49803e-07	-7.10843e-08	3.78719e-07	8.52195e-10	-4.13658e-11	8.10829e-10	2.60498e-07	-1.49618e-07	1.10880e-07	-1.07485e-06	6.08433e-08	-1.01401e-06	1.08568e-06	-8.08704e-08	1.00481e-06
26.198	1.21666e-06	-1.72791e-07	1.04386e-06	8.63553e-08	-1.39156e-07	-5.28006e-08	5.77841e-07	2.91341e-07	8.69182e-07	4.49420e-07	-7.10239e-08	3.78397e-07	1.54645e-09	-7.50650e-11	1.47138e-09	2.60534e-07	-1.49638e-07	1.10896e-07	-1.07239e-06	6.07039e-08	-1.01169e-06	1.08586e-06	-8.08840e-08	1.00498e-06
26.223	1.21619e-06	-1.72724e-07	1.04346e-06	8.60856e-08	-1.38721e-07	-5.26357e-08	5.76790e-07	2.90604e-07	8.67393e-07	4.49047e-07	-7.09649e-08	3.78082e-07	2.24328e-09	-1.08890e-10	2.13439e-09	2.60583e-07	-1.49666e-07	1.10916e-07	-1.06991e-06	6.05637e-08	-1.00935e-06	1.08606e-06	-8.08991e-08	1.00516e-06
26.247	1.21574e-06	-1.72660e-07	1.04308e-06	8.58175e-08	-1.38289e-07	-5.24717e-08	5.75737e-07	2.89853e-07	8.65590e-07	4.48682e-07	-7.09073e-08	3.77775e-07	2.94266e-09	-1.42838e-10	2.79982e-09	2.60644e-07	-1.49701e-07	1.10942e-07	-1.06742e-06	6.04227e-08	-1.00700e-06	1.08628e-06	-8.09156e-08	1.00537e-06
26.272	1.21530e-06	-1.72598e-07	1.04270e-06	8.55510e-08	-1.37860e-07	-5.23088e-08	5.74682e-07	2.89089e-07	8.63772e-07	4.48327e-07	-7.08511e-08	3.77476e-07	3.64454e-09	-1.76907e-10	3.46763e-09	2.60718e-07	-1.49744e-07	1.10974e-07	-1.06492e-06	6.02809e-08	-1.00464e-06	1.08653e-06	-8.09337e-08	1.00559e-06
26.296	1.21487e-06	-1.72538e-07	1.04234e-06	8.52861e-08	-1.37433e-07	-5.21469e-08	5.73625e-07	2.88313e-07	8.61938e-07	4.47980e-07	-7.07963e-08	3.77184e-07	4.34889e-09	-2.11096e-10	4.13779e-09	2.60804e-07	-1.49793e-07	1.11011e-07	-1.06240e-06	6.01382e-08	-1.00226e-06	1.08679e-06	-8.09531e-08	1.00583e-06
26.321	1.21446e-06	-1.72480e-07	1.04198e-06	8.50229e-08	-1.37009e-07	-5.19860e-08	5.72566e-07	2.87523e-07	8.60089e-07	4.47642e-07	-7.07429e-08	3.76899e-07	5.05565e-09	-2.45403e-10	4.81025e-09	2.60902e-07	-1.49850e-07	1.11053e-07	-1.05986e-06	5.99948e-08	-9.99868e-07	1.08707e-06	-8.09741e-08	1.00609e-06
26.345	1.21407e-06	-1.72423e-07	1.04165e-06	8.47614e-08	-1.36588e-07	-5.18261e-08	5.71505e-07	2.86721e-07	8.58226e-07	4.47313e-07	-7.06909e-08	3.76622e-07	5.76481e-09	-2.79826e-10	5.48498e-09	2.61014e-07	-1.49914e-07	1.11100e-07	-1.05731e-06	5.98505e-08	-9.97464e-07	1.08737e-06	-8.09965e-08	1.00637e-06
26.370	1.21369e-06	-1.72369e-07	1.04132e-06	8.45016e-08	-1.36169e-07	-5.16672e-08	5.70442e-07	2.85906e-07	8.56348e-07	4.46993e-07	-7.06403e-08	3.76353e-07	6.47630e-09	-3.14362e-10	6.16194e-09	2.61137e-07	-1.49985e-07	1.11153e-07	-1.05475e-06	5.97055e-08	-9.95047e-07	1.08769e-06	-8.10203e-08	1.00667e-06
26.395	1.21332e-06	-1.72317e-07	1.04100e-06	8.42435e-08	-1.35753e-07	-5.15094e-08	5.69377e-07	2.85078e-07	8.54455e-07	4.46682e-07	-7.05912e-08	3.76091e-07	7.19009e-09	-3.49010e-10	6.84108e-09	2.61274e-07	-1.50063e-07	1.11211e-07	-1.05218e-06	5.95597e-08	-9.92617e-07	1.08803e-06	-8.10457e-08	1.00698e-06
26.419	1.21297e-06	-1.72267e-07	1.04070e-06	8.39872e-08	-1.35340e-07	-5.13526e-08	5.68311e-07	2.84237e-07	8.52548e-07	4.46380e-07	-7.05434e-08	3.75837e-07	7.90615e-09	-3.83767e-10	7.52238e-09	2.61422e-07	-1.50148e-07	1.11274e-07	-1.04959e-06	5.94131e-08	-9.90174e-07	1.08839e-06	-8.10724e-08	1.00732e-06
26.444	1.21263e-06	-1.72218e-07	1.04041e-06	8.37325e-08	-1.34929e-07	-5.11969e-08	5.67243e-07	2.83384e-07	8.50626e-07	4.46087e-07	-7.04971e-08	3.75590e-07	8.62443e-09	-4.18633e-10	8.20580e-09	2.61583e-07	-1.50241e-07	1.11342e-07	-1.04698e-06	5.92657e-08	-9.87718e-07	1.08877e-06	-8.11006e-08	1.00767e-06
26.468	1.21230e-06	-1.72172e-07	1.04013e-06	8.34796e-08	-1.34522e-07	-5.10423e-08	5.66173e-07	2.82518e-07	8.48691e-07	4.45803e-07	-7.04522e-08	3.75351e-07	9.34489e-09	-4.53604e-10	8.89129e-09	2.61757e-07	-1.50341e-07	1.11416e-07	-1.04437e-06	5.91176e-08	-9.85249e-07	1.08917e-06	-8.11303e-08	1.00804e-06
26.493	1.21199e-06	-1.72128e-07	1.03986e-06	8.32285e-08	-1.34117e-07	-5.08888e-08	5.65102e-07	2.81639e-07	8.46741e-07	4.45527e-07	-7.04087e-08	3.75119e-07	1.00675e-08	-4.88679e-10	9.57881e-09	2.61943e-07	-1.50447e-07	1.11495e-07	-1.04174e-06	5.89687e-08	-9.82768e-07	1.08958e-06	-8.11614e-08	1.00842e-06
26.518	1.21169e-06	-1.72086e-07	1.03961e-06	8.29792e-08	-1.33715e-07	-5.07363e-08	5.64029e-07	2.80748e-07	8.44777e-07	4.45261e-07	-7.03666e-08	3.74894e-07	1.07922e-08	-5.23857e-10	1.02683e-08	2.62141e-07	-1.50561e-07	1.11580e-07	-1.03909e-06	5.88191e-08	-9.80275e-07	1.09002e-06	-8.11939e-08	1.00883e-06
26.542	1.21141e-06	-1.72045e-07	1.03936e-06	8.27316e-08	-1.33317e-07	-5.05849e-08	5.62954e-07	2.79844e-07	8.42799e-07	4.45004e-07	-7.03259e-08	3.74678e-07	1.15189e-08	-5.59134e-10	1.09598e-08	2.62352e-07	-1.50682e-07	1.11669e-07	-1.03644e-06	5.86688e-08	-9.77770e-07	1.09048e-06	-8.12279e-08	1.00925e-06
26.567	1.21114e-06	-1.72007e-07	1.03913e-06	8.24858e-08	-1.32921e-07	-5.04347e-08	5.61879e-07	2.78928e-07	8.40807e-07	4.44755e-07	-7.02866e-08	3.74468e-07	1.22477e-08	-5.94509e-10	1.16532e-08	2.62575e-07	-1.50810e-07	1.11764e-07	-1.03377e-06	5.85178e-08	-9.75252e-07	1.09095e-06	-8.12633e-08	1.00969e-06
26.591	1.21088e-06	-1.71971e-07	1.03891e-06	8.22419e-08	-1.32527e-07	-5.02855e-08	5.60802e-07	2.78000e-07	8.38802e-07	4.44515e-07	-7.02487e-08	3.74267e-07	1.29785e-08	-6.29980e-10	1.23485e-08	2.62810e-07	-1.50946e-07	1.11865e-07	-1.03109e-06	5.83660e-08	-9.72723e-07	1.09145e-06	-8.13001e-08	1.01015e-06
26.616	1.21064e-06	-1.71936e-07	1.03870e-06	8.19998e-08	-1.32137e-07	-5.01375e-08	5.59723e-07	2.77060e-07	8.36783e-07	4.44285e-07	-7.02123e-08	3.74072e-07	1.37112e-08	-6.65545e-10	1.30456e-08	2.63058e-07	-1.51088e-07	1.11970e-07	-1.02840e-06	5.82135e-08	-9.70182e-07	1.09196e-06	-8.13383e-08	1.01062e-06
26.640	1.21041e-06	-1.71904e-07	1.03851e-06	8.17595e-08	-1.31750e-07	-4.99906e-08	5.58644e-07	2.76107e-07	8.34751e-07	4.44063e-07	-7.01772e-08	3.73886e-07	1.44458e-08	-7.01202e-10	1.37445e-08	2.63318e-07	-1.51237e-07	1.12081e-07	-1.02569e-06	5.80604e-08	-9.67630e-07	1.09249e-06	-8.13780e-08	1.01111e-06
26.665	1.21020e-06	-1.71874e-07	1.03833e-06	8.15211e-08	-1.31366e-07	-4.98448e-08	5.57563e-07	2.75142e-07	8.32705e-07	4.43850e-07	-7.01436e-08	3.73707e-07	1.51822e-08	-7.36949e-10	1.44452e-08	2.63590e-07	-1.51393e-07	1.12196e-07	-1.02297e-06	5.79065e-08	-9.65066e-07	1.09304e-06	-8.14191e-08	1.01162e-06
26.690	1.21000e-06	-1.71845e-07	1.03815e-06	8.12845e-08	-1.30985e-07	-4.97002e-08	5.56481e-07	2.74165e-07	8.30646e-07	4.43646e-07	-7.01114e-08	3.73535e-07	1.59204e-08	-7.72784e-10	1.51477e-08	2.63874e-07	-1.51557e-07	1.12317e-07	-1.02024e-06	5.77520e-08	-9.62491e-07	1.09361e-06	-8.14616e-08	1.01215e-06
26.714	1.20981e-06	-1.71819e-07	1.03799e-06	8.10499e-08	-1.30607e-07	-4.95567e-08	5.55399e-07	2.73175e-07	8.28574e-07	4.43451e-07	-7.00806e-08	3.73371e-07	1.66605e-08	-8.08705e-10	1.58518e-08	2.64171e-07	-1.51727e-07	1.12444e-07	-1.01750e-06	5.75968e-08	-9.59904e-07	1.09420e-06	-8.15055e-08	1.01270e-06
26.739	1.20964e-06	-1.71795e-07	1.03785e-06	8.08171e-08	-1.30231e-07	-4.94143e-08	5.54315e-07	2.72174e-07	8.26489e-07	4.43265e-07	-7.00512e-08	3.73214e-07	1.74022e-08	-8.44710e-10	1.65575e-08	2.64479e-07	-1.51904e-07	1.12575e-07	-1.01475e-06	5.74410e-08	-9.57307e-07	1.09481e-06	-8.15508e-08	1.01326e-06
26.763	1.20948e-06	-1.71772e-07	1.03771e-06	8.05862e-08	-1.29859e-07	-4.92732e-08	5.53230e-07	2.71161e-07	8.24391e-07	4.43088e-07	-7.00232e-08	3.73065e-07	1.81457e-08	-8.80797e-10	1.72649e-08	2.64800e-07	-1.52089e-07	1.12712e-07	-1.01198e-06	5.72845e-08	-9.54698e-07	1.09544e-06	-8.15974e-08	1.01384e-06
26.788	1.20934e-06	-1.71752e-07	1.03759e-06	8.03573e-08	-1.29490e-07	-4.91332e-08	5.52145e-07	2.70136e-07	8.22281e-07	4.42920e-07	-6.99966e-08	3.72923e-07	1.88908e-08	-9.16964e-10	1.79738e-08	2.65133e-07	-1.52280e-07	1.12853e-07	-1.00921e-06	5.71273e-08	-9.52079e-07	1.09608e-06	-8.16455e-08	1.01444e-06
26.812	1.20921e-06	-1.71733e-07	1.03748e-06	8.01302e-08	-1.29125e-07	-4.89944e-08	5.51059e-07	2.69099e-07	8.20157e-07	4.42761e-07	-6.99714e-08	3.72789e-07	1.96375e-08	-9.53210e-10	1.86843e-08	2.65479e-07	-1.52478e-07	1.13000e-07	-1.00642e-06	5.69695e-08	-9.49450e-07	1.09675e-06	-8.16950e-08	1.01505e-06
26.837	1.20909e-06	-1.71717e-07	1.03738e-06	7.99052e-08	-1.28762e-07	-4.88568e-08	5.49972e-07	2.68050e-07	8.18022e-07	4.42610e-07	-6.99477e-08	3.72663e-07	2.03857e-08	-9.89531e-10	1.93962e-08	2.65836e-07	-1.52683e-07	1.13153e-07	-1.00362e-06	5.68111e-08	-9.46810e-07	1.09743e-06	-8.17459e-08	1.01568e-06
26.862	1.20899e-06	-1.71702e-07	1.03729e-06	7.96820e-08	-1.28402e-07	-4.87203e-08	5.48884e-07	2.66990e-07	8.15873e-07	4.42469e-07	-6.99253e-08	3.72544e-07	2.11355e-08	-1.02593e-09	2.01096e-08	2.66205e-07	-1.52896e-07	1.13310e-07	-1.00081e-06	5.66521e-08	-9.44159e-07	1.09813e-06	-8.17981e-08	1.01633e-06
26.886	1.20890e-06	-1.71690e-07	1.03721e-06	7.94609e-08	-1.28046e-07	-4.85851e-08	5.47796e-07	2.65917e-07	8.13713e-07	4.42336e-07	-6.99044e-08	3.72432e-07	2.18868e-08	-1.06239e-09	2.08244e-08	2.66587e-07	-1.53115e-07	1.13472e-07	-9.97991e-07	5.64925e-08	-9.41499e-07	1.09885e-06	-8.18518e-08	1.01700e-06
26.911	1.20883e-06	-1.71679e-07	1.03715e-06	7.92417e-08	-1.27693e-07	-4.84511e-08	5.46707e-07	2.64834e-07	8.11540e-07	4.42213e-07	-6.98848e-08	3.72328e-07	2.26395e-08	-1.09893e-09	2.15406e-08	2.66980e-07	-1.53341e-07	1.13640e-07	-9.95161e-07	5.63322e-08	-9.38828e-07	1.09959e-06	-8.19068e-08	1.01768e-06
26.935	1.20877e-06	-1.71671e-07	1.03710e-06	7.90245e-08	-1.27343e-07	-4.83183e-08	5.45618e-07	2.63738e-07	8.09356e-07	4.42098e-07	-6.98667e-08	3.72231e-07	2.33936e-08	-1.13553e-09	2.22581e-08	2.67386e-07	-1.53574e-07	1.13812e-07	-9.92319e-07	5.61714e-08	-9.36148e-07	1.10035e-06	-8.19631e-08	1.01838e-06
26.960	1.20872e-06	-1.71664e-07	1.03706e-06	7.88093e-08	-1.26996e-07	-4.81867e-08	5.44528e-07	2.62631e-07	8.07159e-07	4.41992e-07	-6.98500e-08	3.72142e-07	2.41491e-08	-1.17221e-09	2.29769e-08	2.67803e-07	-1.53813e-07	1.13990e-07	-9.89468e-07	5.60100e-08	-9.33458e-07	1.10112e-06	-8.20209e-08	1.01910e-06
26.984	1.20869e-06	-1.71659e-07	1.03703e-06	7.85962e-08	-1.26653e-07	-4.80564e-08	5.43438e-07	2.61513e-07	8.04951e-07	4.41895e-07	-6.98346e-08	3.72060e-07	2.49059e-08	-1.20894e-09	2.36969e-08	2.68233e-07	-1.54060e-07	1.14173e-07	-9.86606e-07	5.58480e-08	-9.30758e-07	1.10192e-06	-8.20800e-08	1.01984e-06
27.009	1.20867e-06	-1.71657e-07	1.03701e-06	7.83850e-08	-1.26312e-07	-4.79273e-08	5.42347e-07	2.60383e-07	8.02731e-07	4.41807e-07	-6.98207e-08	3.71986e-07	2.56639e-08	-1.24574e-09	2.44182e-08	2.68674e-07	-1.54314e-07	1.14361e-07	-9.83735e-07	5.56855e-08	-9.28049e-07	1.10273e-06	-8.21405e-08	1.02059e-06
27.034	1.20866e-06	-1.71656e-07	1.03701e-06	7.81759e-08	-1.25975e-07	-4.77995e-08	5.41257e-07	2.59242e-07	8.00499e-07	4.41728e-07	-6.98082e-08	3.71920e-07	2.64232e-08	-1.28259e-09	2.51406e-08	2.69127e-07	-1.54574e-07	1.14554e-07	-9.80853e-07	5.55223e-08	-9.25331e-07	1.10356e-06	-8.22023e-08	1.02135e-06
27.058	1.20867e-06	-1.71657e-07	1.03702e-06	7.79689e-08	-1.25642e-07	-4.76729e-08	5.40166e-07	2.58090e-07	7.98256e-07	4.41658e-07	-6.97971e-08	3.71861e-07	2.71837e-08	-1.31951e-09	2.58642e-08	2.69593e-07	-1.54841e-07	1.14752e-07	-9.77962e-07	5.53587e-08	-9.22603e-07	1.10441e-06	-8.22655e-08	1.02214e-06
27.083	1.20869e-06	-1.71660e-07	1.03703e-06	7.77639e-08	-1.25311e-07	-4.75475e-08	5.39075e-07	2.56926e-07	7.96001e-07	4.41596e-07	-6.97874e-08	3.71809e-07	2.79453e-08	-1.35647e-09	2.65888e-08	2.70070e-07	-1.55115e-07	1.14955e-07	-9.75061e-07	5.51945e-08	-9.19867e-07	1.10527e-06	-8.23300e-08	1.02294e-06
27.107	1.20873e-06	-1.71665e-07	1.03707e-06	7.75610e-08	-1.24984e-07	-4.74234e-08	5.37984e-07	2.55752e-07	7.93736e-07	4.41544e-07	-6.97791e-08	3.71765e-07	2.87080e-08	-1.39350e-09	2.73145e-08	2.70558e-07	-1.55396e-07	1.15163e-07	-9.72151e-07	5.50298e-08	-9.17122e-07	1.10616e-06	-8.23958e-08	1.02376e-06
27.132	1.20878e-06	-1.71672e-07	1.03711e-06	7.73601e-08	-1.24661e-07	-4.73006e-08	5.36893e-07	2.54566e-07	7.91459e-07	4.41500e-07	-6.97722e-08	3.71728e-07	2.94718e-08	-1.43057e-09	2.80412e-08	2.71059e-07	-1.55683e-07	1.15376e-07	-9.69232e-07	5.48645e-08	-9.14368e-07	1.10706e-06	-8.24630e-08	1.02459e-06
27.156	1.20884e-06	-1.71681e-07	1.03716e-06	7.71614e-08	-1.24340e-07	-4.71791e-08	5.35802e-07	2.53369e-07	7.89171e-07	4.41465e-07	-6.97667e-08	3.71698e-07	3.02366e-08	-1.46769e-09	2.87689e-08	2.71571e-07	-1.55978e-07	1.15594e-07	-9.66304e-07	5.46987e-08	-9.11605e-07	1.10798e-06	-8.25316e-08	1.02545e-06
27.181	1.20892e-06	-1.71692e-07	1.03723e-06	7.69647e-08	-1.24024e-07	-4.70589e-08	5.34711e-07	2.52161e-07	7.86872e-07	4.41439e-07	-6.97626e-08	3.71677e-07	3.10024e-08	-1.50487e-09	2.94975e-08	2.72096e-07	-1.56279e-07	1.15817e-07	-9.63366e-07	5.45325e-08	-9.08834e-07	1.10892e-06	-8.26014e-08	1.02631e-06
27.206	1.20901e-06	-1.71705e-07	1.03731e-06	7.67702e-08	-1.23710e-07	-4.69399e-08	5.33620e-07	2.50942e-07	7.84562e-07	4.41422e-07	-6.97599e-08	3.71662e-07	3.17691e-08	-1.54208e-09	3.02270e-08	2.72632e-07	-1.56587e-07	1.16045e-07	-9.60420e-07	5.43657e-08	-9.06054e-07	1.10987e-06	-8.26726e-08	1.02720e-06
27.230	1.20912e-06	-1.71720e-07	1.03740e-06	7.65778e-08	-1.23400e-07	-4.68223e-08	5.32529e-07	2.49713e-07	7.82242e-07	4.41414e-07	-6.97586e-08	3.71655e-07	3.25367e-08	-1.57934e-09	3.09573e-08	2.73179e-07	-1.56901e-07	1.16278e-07	-9.57465e-07	5.41984e-08	-9.03267e-07	1.11084e-06	-8.27451e-08	1.02810e-06
27.255	1.20923e-06	-1.71737e-07	1.03750e-06	7.63875e-08	-1.23093e-07	-4.67059e-08	5.31439e-07	2.48472e-07	7.79911e-07	4.41414e-07	-6.97587e-08	3.71656e-07	3.33051e-08	-1.61664e-09	3.16885e-08	2.73738e-07	-1.57222e-07	1.16516e-07	-9.54502e-07	5.40307e-08	-9.00471e-07	1.11184e-06	-8.28189e-08	1.02902e-06
27.279	1.20937e-06	-1.71755e-07	1.03761e-06	7.61994e-08	-1.22790e-07	-4.65909e-08	5.30349e-07	2.47221e-07	7.77570e-07	4.41424e-07	-6.97602e-08	3.71664e-07	3.40744e-08	-1.65398e-09	3.24204e-08	2.74309e-07	-1.57550e-07	1.16759e-07	-9.51531e-07	5.38625e-08	-8.97668e-07	1.11284e-06	-8.28941e-08	1.02995e-06
27.304	1.20951e-06	-1.71776e-07	1.03773e-06	7.60134e-08	-1.22491e-07	-4.64772e-08	5.29259e-07	2.45959e-07	7.75218e-07	4.41442e-07	-6.97631e-08	3.71679e-07	3.48444e-08	-1.69136e-09	3.31530e-08	2.74892e-07	-1.57885e-07	1.17007e-07	-9.48551e-07	5.36938e-08	-8.94857e-07	1.11387e-06	-8.29705e-08	1.03090e-06
27.329	1.20967e-06	-1.71798e-07	1.03787e-06	7.58296e-08	-1.22194e-07	-4.63648e-08	5.28170e-07	2.44686e-07	7.72856e-07	4.41469e-07	-6.97673e-08	3.71702e-07	3.56151e-08	-1.72877e-09	3.38863e-08	2.75486e-07	-1.58226e-07	1.17260e-07	-9.45563e-07	5.35247e-08	-8.92038e-07	1.11491e-06	-8.30483e-08	1.03187e-06
27.353	1.20984e-06	-1.71823e-07	1.03802e-06	7.56479e-08	-1.21902e-07	-4.62537e-08	5.27081e-07	2.43403e-07	7.70484e-07	4.41505e-07	-6.97730e-08	3.71732e-07	3.63865e-08	-1.76621e-09	3.46203e-08	2.76092e-07	-1.58574e-07	1.17518e-07	-9.42567e-07	5.33551e-08	-8.89212e-07	1.11598e-06	-8.31273e-08	1.03285e-06
27.378	1.21003e-06	-1.71849e-07	1.03818e-06	7.54685e-08	-1.21612e-07	-4.61440e-08	5.25992e-07	2.42110e-07	7.68102e-07	4.41550e-07	-6.97801e-08	3.71770e-07	3.71585e-08	-1.80369e-09	3.53548e-08	2.76709e-07	-1.58928e-07	1.17780e-07	-9.39564e-07	5.31851e-08	-8.86379e-07	1.11705e-06	-8.32076e-08	1.03385e-06
27.402	1.21023e-06	-1.71878e-07	1.03835e-06	7.52912e-08	-1.21327e-07	-4.60356e-08	5.24905e-07	2.40805e-07	7.65710e-07	4.41603e-07	-6.97885e-08	3.71815e-07	3.79311e-08	-1.84119e-09	3.60899e-08	2.77337e-07	-1.59289e-07	1.18048e-07	-9.36553e-07	5.30147e-08	-8.83538e-07	1.11815e-06	-8.32893e-08	1.03486e-06
27.427	1.21044e-06	-1.71908e-07	1.03853e-06	7.51161e-08	-1.21045e-07	-4.59286e-08	5.23817e-07	2.39491e-07	7.63308e-07	4.41666e-07	-6.97984e-08	3.71867e-07	3.87043e-08	-1.87872e-09	3.68255e-08	2.77978e-07	-1.59657e-07	1.18321e-07	-9.33535e-07	5.28438e-08	-8.80691e-07	1.11926e-06	-8.33722e-08	1.03589e-06
27.451	1.21067e-06	-1.71940e-07	1.03873e-06	7.49433e-08	-1.20766e-07	-4.58229e-08	5.22731e-07	2.38166e-07	7.60897e-07	4.41737e-07	-6.98096e-08	3.71927e-07	3.94779e-08	-1.91627e-09	3.75616e-08	2.78629e-07	-1.60031e-07	1.18598e-07	-9.30509e-07	5.26726e-08	-8.77837e-07	1.12039e-06	-8.34564e-08	1.03694e-06
27.476	1.21091e-06	-1.71974e-07	1.03893e-06	7.47727e-08	-1.20491e-07	-4.57186e-08	5.21645e-07	2.36830e-07	7.58476e-07	4.41817e-07	-6.98223e-08	3.71994e-07	4.02520e-08	-1.95385e-09	3.82982e-08	2.79292e-07	-1.60412e-07	1.18880e-07	-9.27476e-07	5.25009e-08	-8.74976e-07	1.12154e-06	-8.35418e-08	1.03800e-06
27.501	1.21116e-06	-1.72010e-07	1.03915e-06	7.46043e-08	-1.20220e-07	-4.56156e-08	5.20560e-07	2.35485e-07	7.56045e-07	4.41905e-07	-6.98363e-08	3.72069e-07	4.10265e-08	-1.99144e-09	3.90351e-08	2.79966e-07	-1.60799e-07	1.19167e-07	-9.24437e-07	5.23288e-08	-8.72108e-07	1.12270e-06	-8.36286e-08	1.03908e-06
27.525	1.21143e-06	-1.72048e-07	1.03938e-06	7.44381e-08	-1.19952e-07	-4.55140e-08	5.19476e-07	2.34129e-07	7.53605e-07	4.42003e-07	-6.98517e-08	3.72151e-07	4.18014e-08	-2.02905e-09	3.97723e-08	2.80652e-07	-1.61193e-07	1.19459e-07	-9.21390e-07	5.21564e-08	-8.69234e-07	1.12389e-06	-8.37166e-08	1.04017e-06
27.550	1.21171e-06	-1.72088e-07	1.03962e-06	7.42742e-08	-1.19688e-07	-4.54138e-08	5.18393e-07	2.32763e-07	7.51156e-07	4.42109e-07	-6.98684e-08	3.72241e-07	4.25766e-08	-2.06668e-09	4.05099e-08	2.81349e-07	-1.61593e-07	1.19756e-07	-9.18337e-07	5.19835e-08	-8.66354e-07	1.12508e-06	-8.38058e-08	1.04128e-06
27.574	1.21200e-06	-1.72130e-07	1.03987e-06	7.41125e-08	-1.19427e-07	-4.53150e-08	5.17311e-07	2.31387e-07	7.48698e-07	4.42224e-07	-6.98866e-08	3.72337e-07	4.33521e-08	-2.10432e-09	4.12478e-08	2.82057e-07	-1.62000e-07	1.20057e-07	-9.15277e-07	5.18103e-08	-8.63467e-07	1.12630e-06	-8.38963e-08	1.04240e-06
27.599	1.21231e-06	-1.72173e-07	1.04014e-06	7.39531e-08	-1.19171e-07	-4.52175e-08	5.16229e-07	2.30002e-07	7.46231e-07	4.42348e-07	-6.99062e-08	3.72441e-07	4.41278e-08	-2.14198e-09	4.19858e-08	2.82777e-07	-1.62413e-07	1.20363e-07	-9.12211e-07	5.16368e-08	-8.60575e-07	1.12753e-06	-8.39881e-08	1.04354e-06
27.623	1.21263e-06	-1.72219e-07	1.04041e-06	7.37960e-08	-1.18917e-07	-4.51214e-08	5.15149e-07	2.28606e-07	7.43755e-07	4.42480e-07	-6.99271e-08	3.72553e-07	4.49037e-08	-2.17964e-09	4.27241e-08	2.83508e-07	-1.62833e-07	1.20674e-07	-9.09139e-07	5.14629e-08	-8.57676e-07	1.12878e-06	-8.40811e-08	1.04470e-06
27.648	1.21296e-06	-1.72266e-07	1.04070e-06	7.36412e-08	-1.18668e-07	-4.50268e-08	5.14070e-07	2.27200e-07	7.41270e-07	4.42621e-07	-6.99494e-08	3.72672e-07	4.56797e-08	-2.21731e-09	4.34624e-08	2.84249e-07	-1.63259e-07	1.20990e-07	-9.06061e-07	5.12886e-08	-8.54772e-07	1.13005e-06	-8.41753e-08	1.04587e-06
27.673	1.21331e-06	-1.72316e-07	1.04100e-06	7.34886e-08	-1.18422e-07	-4.49335e-08	5.12992e-07	2.25784e-07	7.38776e-07	4.42771e-07	-6.99731e-08	3.72798e-07	4.64559e-08	-2.25498e-09	4.42009e-08	2.85003e-07	-1.63692e-07	1.21311e-07	-9.02977e-07	5.11140e-08	-8.51862e-07	1.13133e-06	-8.42708e-08	1.04706e-06
27.697	1.21367e-06	-1.72367e-07	1.04130e-06	7.33384e-08	-1.18180e-07	-4.48416e-08	5.11915e-07	2.24359e-07	7.36273e-07	4.42930e-07	-6.99981e-08	3.72932e-07	4.72321e-08	-2.29266e-09	4.49394e-08	2.85767e-07	-1.64131e-07	1.21636e-07	-8.99887e-07	5.09391e-08	-8.48947e-07	1.13263e-06	-8.43676e-08	1.04826e-06
27.722	1.21405e-06	-1.72420e-07	1.04163e-06	7.31904e-08	-1.17942e-07	-4.47512e-08	5.10839e-07	2.22924e-07	7.33763e-07	4.43097e-07	-7.00246e-08	3.73072e-07	4.80083e-08	-2.33034e-09	4.56780e-08	2.86542e-07	-1.64576e-07	1.21966e-07	-8.96791e-07	5.07639e-08	-8.46027e-07	1.13394e-06	-8.44655e-08	1.04947e-06
27.746	1.21443e-06	-1.72475e-07	1.04196e-06	7.30448e-08	-1.17707e-07	-4.46621e-08	5.09765e-07	2.21479e-07	7.31243e-07	4.43273e-07	-7.00524e-08	3.73221e-07	4.87845e-08	-2.36801e-09	4.64165e-08	2.87328e-07	-1.65028e-07	1.22301e-07	-8.93690e-07	5.05883e-08	-8.43101e-07	1.13527e-06	-8.45647e-08	1.05071e-06
27.771	1.21483e-06	-1.72532e-07	1.04230e-06	7.29015e-08	-1.17476e-07	-4.45745e-08	5.08692e-07	2.20024e-07	7.28716e-07	4.43458e-07	-7.00816e-08	3.73376e-07	4.95606e-08	-2.40569e-09	4.71549e-08	2.88126e-07	-1.65486e-07	1.22640e-07	-8.90583e-07	5.04125e-08	-8.40171e-07	1.13662e-06	-8.46650e-08	1.05195e-06
27.795	1.21525e-06	-1.72591e-07	1.04266e-06	7.27605e-08	-1.17249e-07	-4.44883e-08	5.07620e-07	2.18560e-07	7.26180e-07	4.43651e-07	-7.01121e-08	3.73539e-07	5.03365e-08	-2.44335e-09	4.78932e-08	2.88934e-07	-1.65950e-07	1.22984e-07	-8.87472e-07	5.02364e-08	-8.37235e-07	1.13798e-06	-8.47666e-08	1.05322e-06
27.820	1.21567e-06	-1.72651e-07	1.04302e-06	7.26219e-08	-1.17025e-07	-4.44035e-08	5.06550e-07	2.17087e-07	7.23636e-07	4.43853e-07	-7.01440e-08	3.73709e-07	5.11123e-08	-2.48101e-09	4.86313e-08	2.89753e-07	-1.66421e-07	1.23333e-07	-8.84355e-07	5.00600e-08	-8.34295e-07	1.13936e-06	-8.48694e-08	1.05449e-06
27.845	1.21611e-06	-1.72714e-07	1.04340e-06	7.24856e-08	-1.16806e-07	-4.43202e-08	5.05481e-07	2.15604e-07	7.21084e-07	4.44064e-07	-7.01773e-08	3.73886e-07	5.18879e-08	-2.51866e-09	4.93693e-08	2.90584e-07	-1.66897e-07	1.23686e-07	-8.81234e-07	4.98833e-08	-8.31350e-07	1.14076e-06	-8.49734e-08	1.05579e-06
27.869	1.21657e-06	-1.72778e-07	1.04379e-06	7.23516e-08	-1.16590e-07	-4.42383e-08	5.04413e-07	2.14111e-07	7.18525e-07	4.44283e-07	-7.02120e-08	3.74071e-07	5.26632e-08	-2.55629e-09	5.01069e-08	2.91425e-07	-1.67381e-07	1.24044e-07	-8.78107e-07	4.97063e-08	-8.28401e-07	1.14217e-06	-8.50786e-08	1.05709e-06
27.894	1.21703e-06	-1.72844e-07	1.04419e-06	7.22200e-08	-1.16378e-07	-4.41578e-08	5.03348e-07	2.12609e-07	7.15957e-07	4.44511e-07	-7.02480e-08	3.74263e-07	5.34382e-08	-2.59391e-09	5.08443e-08	2.92277e-07	-1.67870e-07	1.24407e-07	-8.74977e-07	4.95291e-08	-8.25448e-07	1.14360e-06	-8.51850e-08	1.05841e-06
27.918	1.21751e-06	-1.72912e-07	1.04460e-06	7.20908e-08	-1.16170e-07	-4.40788e-08	5.02283e-07	2.11098e-07	7.13382e-07	4.44747e-07	-7.02854e-08	3.74462e-07	5.42129e-08	-2.63151e-09	5.15814e-08	2.93140e-07	-1.68365e-07	1.24774e-07	-8.71841e-07	4.93516e-08	-8.22490e-07	1.14504e-06	-8.52926e-08	1.05975e-06
27.943	1.21801e-06	-1.72982e-07	1.04502e-06	7.19639e-08	-1.15965e-07	-4.40012e-08	5.01221e-07	2.09578e-07	7.10799e-07	4.44993e-07	-7.03241e-08	3.74668e-07	5.49872e-08	-2.66910e-09	5.23181e-08	2.94013e-07	-1.68867e-07	1.25146e-07	-8.68702e-07	4.91739e-08	-8.19528e-07	1.14650e-06	-8.54013e-08	1.06110e-06
27.967	1.21851e-06	-1.73054e-07	1.04546e-06	7.18395e-08	-1.15765e-07	-4.39251e-08	5.00160e-07	2.08049e-07	7.08209e-07	4.45246e-07	-7.03642e-08	3.74882e-07	5.57610e-08	-2.70666e-09	5.30543e-08	2.94898e-07	-1.69375e-07	1.25523e-07	-8.65558e-07	4.89959e-08	-8.16562e-07	1.14798e-06	-8.55112e-08	1.06247e-06
27.992	1.21903e-06	-1.73128e-07	1.04590e-06	7.17174e-08	-1.15568e-07	-4.38505e-08	4.99101e-07	2.06510e-07	7.05611e-07	4.45509e-07	-7.04057e-08	3.75103e-07	5.65343e-08	-2.74419e-09	5.37901e-08	2.95793e-07	-1.69889e-07	1.25904e-07	-8.62411e-07	4.88178e-08	-8.13593e-07	1.14947e-06	-8.56223e-08	1.06385e-06
28.017	1.21956e-06	-1.73203e-07	1.04636e-06	7.15976e-08	-1.15375e-07	-4.37773e-08	4.98043e-07	2.04962e-07	7.03006e-07	4.45780e-07	-7.04485e-08	3.75331e-07	5.73071e-08	-2.78171e-09	5.45254e-08	2.96699e-07	-1.70409e-07	1.26289e-07	-8.59259e-07	4.86394e-08	-8.10620e-07	1.15098e-06	-8.57345e-08	1.06524e-06
28.041	1.22011e-06	-1.73281e-07	1.04683e-06	7.14803e-08	-1.15186e-07	-4.37055e-08	4.96988e-07	2.03406e-07	7.00394e-07	4.46059e-07	-7.04927e-08	3.75566e-07	5.80793e-08	-2.81919e-09	5.52601e-08	2.97615e-07	-1.70936e-07	1.26679e-07	-8.56104e-07	4.84608e-08	-8.07643e-07	1.15250e-06	-8.58479e-08	1.06665e-06
28.066	1.22066e-06	-1.73360e-07	1.04730e-06	7.13654e-08	-1.15001e-07	-4.36353e-08	4.95934e-07	2.01840e-07	6.97774e-07	4.46347e-07	-7.05382e-08	3.75809e-07	5.88509e-08	-2.85664e-09	5.59942e-08	2.98542e-07	-1.71468e-07	1.27074e-07	-8.52945e-07	4.82819e-08	-8.04663e-07	1.15404e-06	-8.59625e-08	1.06808e-06
28.090	1.22123e-06	-1.73441e-07	1.04779e-06	7.12529e-08	-1.14819e-07	-4.35665e-08	4.94882e-07	2.00266e-07	6.95148e-07	4.46644e-07	-7.05851e-08	3.76059e-07	5.96217e-08	-2.89406e-09	5.67277e-08	2.99480e-07	-1.72007e-07	1.27473e-07	-8.49783e-07	4.81029e-08	-8.01680e-07	1.15559e-06	-8.60782e-08	1.06951e-06
28.115	1.22182e-06	-1.73524e-07	1.04829e-06	7.11428e-08	-1.14642e-07	-4.34992e-08	4.93832e-07	1.98682e-07	6.92515e-07	4.46949e-07	-7.06333e-08	3.76316e-07	6.03919e-08	-2.93144e-09	5.74605e-08	3.00428e-07	-1.72551e-07	1.27877e-07	-8.46617e-07	4.79238e-08	-7.98694e-07	1.15716e-06	-8.61950e-08	1.07096e-06
28.140	1.22241e-06	-1.73609e-07	1.04881e-06	7.10352e-08	-1.14468e-07	-4.34333e-08	4.92784e-07	1.97090e-07	6.89875e-07	4.47263e-07	-7.06829e-08	3.76580e-07	6.11613e-08	-2.96879e-09	5.81925e-08	3.01387e-07	-1.73102e-07	1.28285e-07	-8.43449e-07	4.77444e-08	-7.95705e-07	1.15874e-06	-8.63130e-08	1.07243e-06
28.164	1.22302e-06	-1.73695e-07	1.04933e-06	7.09299e-08	-1.14299e-07	-4.33690e-08	4.91738e-07	1.95490e-07	6.87228e-07	4.47585e-07	-7.07338e-08	3.76851e-07	6.19299e-08	-3.00610e-09	5.89238e-08	3.02356e-07	-1.73659e-07	1.28697e-07	-8.40277e-07	4.75649e-08	-7.92713e-07	1.16034e-06	-8.64321e-08	1.07391e-06
28.189	1.22365e-06	-1.73783e-07	1.04986e-06	7.08271e-08	-1.14133e-07	-4.33061e-08	4.90694e-07	1.93880e-07	6.84574e-07	4.47916e-07	-7.07861e-08	3.77129e-07	6.26976e-08	-3.04336e-09	5.96542e-08	3.03335e-07	-1.74221e-07	1.29114e-07	-8.37103e-07	4.73852e-08	-7.89718e-07	1.16196e-06	-8.65524e-08	1.07540e-06
28.213	1.22428e-06	-1.73874e-07	1.05041e-06	7.07267e-08	-1.13971e-07	-4.32447e-08	4.89652e-07	1.92262e-07	6.81914e-07	4.48255e-07	-7.08397e-08	3.77415e-07	6.34644e-08	-3.08058e-09	6.03838e-08	3.04325e-07	-1.74790e-07	1.29535e-07	-8.33926e-07	4.72054e-08	-7.86721e-07	1.16359e-06	-8.66737e-08	1.07691e-06
28.238	1.22493e-06	-1.73966e-07	1.05096e-06	7.06288e-08	-1.13814e-07	-4.31849e-08	4.88613e-07	1.90635e-07	6.79248e-07	4.48602e-07	-7.08946e-08	3.77708e-07	6.42303e-08	-3.11776e-09	6.11125e-08	3.05326e-07	-1.75364e-07	1.29961e-07	-8.30746e-07	4.70254e-08	-7.83721e-07	1.16523e-06	-8.67962e-08	1.07843e-06
28.262	1.22559e-06	-1.74059e-07	1.05153e-06	7.05333e-08	-1.13660e-07	-4.31265e-08	4.87575e-07	1.89000e-07	6.76575e-07	4.48959e-07	-7.09509e-08	3.78008e-07	6.49951e-08	-3.15488e-09	6.18402e-08	3.06336e-07	-1.75945e-07	1.30391e-07	-8.27564e-07	4.68452e-08	-7.80719e-07	1.16689e-06	-8.69197e-08	1.07997e-06
28.287	1.22626e-06	-1.74155e-07	1.05211e-06	7.04403e-08	-1.13510e-07	-4.30696e-08	4.86540e-07	1.87356e-07	6.73896e-07	4.49323e-07	-7.10085e-08	3.78315e-07	6.57589e-08	-3.19196e-09	6.25669e-08	3.07357e-07	-1.76531e-07	1.30826e-07	-8.24380e-07	4.66650e-08	-7.77715e-07	1.16856e-06	-8.70444e-08	1.08152e-06
28.312	1.22695e-06	-1.74252e-07	1.05270e-06	7.03497e-08	-1.13364e-07	-4.30142e-08	4.85507e-07	1.85704e-07	6.71211e-07	4.49696e-07	-7.10675e-08	3.78629e-07	6.65216e-08	-3.22898e-09	6.32926e-08	3.08389e-07	-1.77124e-07	1.31265e-07	-8.21194e-07	4.64846e-08	-7.74709e-07	1.17025e-06	-8.71701e-08	1.08308e-06
28.336	1.22765e-06	-1.74352e-07	1.05330e-06	7.02615e-08	-1.13222e-07	-4.29603e-08	4.84476e-07	1.84043e-07	6.68519e-07	4.50078e-07	-7.11278e-08	3.78950e-07	6.72831e-08	-3.26594e-09	6.40171e-08	3.09430e-07	-1.77722e-07	1.31708e-07	-8.18006e-07	4.63042e-08	-7.71701e-07	1.17195e-06	-8.72970e-08	1.08466e-06
28.361	1.22836e-06	-1.74453e-07	1.05391e-06	7.01759e-08	-1.13084e-07	-4.29080e-08	4.83447e-07	1.82375e-07	6.65822e-07	4.50467e-07	-7.11894e-08	3.79278e-07	6.80434e-08	-3.30285e-09	6.47406e-08	3.10482e-07	-1.78326e-07	1.32156e-07	-8.14815e-07	4.61236e-08	-7.68692e-07	1.17367e-06	-8.74249e-08	1.08625e-06
28.385	1.22908e-06	-1.74556e-07	1.05453e-06	7.00927e-08	-1.12950e-07	-4.28571e-08	4.82421e-07	1.80697e-07	6.63119e-07	4.50866e-07	-7.12523e-08	3.79613e-07	6.88025e-08	-3.33970e-09	6.54628e-08	3.11544e-07	-1.78936e-07	1.32608e-07	-8.11624e-07	4.59429e-08	-7.65681e-07	1.17540e-06	-8.75539e-08	1.08785e-06
28.410	1.22982e-06	-1.74660e-07	1.05516e-06	7.00120e-08	-1.12820e-07	-4.28077e-08	4.81397e-07	1.79012e-07	6.60409e-07	4.51272e-07	-7.13166e-08	3.79956e-07	6.95603e-08	-3.37648e-09	6.61838e-08	3.12616e-07	-1.79551e-07	1.33064e-07	-8.08430e-07	4.57621e-08	-7.62668e-07	1.17715e-06	-8.76840e-08	1.08946e-06
28.434	1.23057e-06	-1.74767e-07	1.05580e-06	6.99337e-08	-1.12694e-07	-4.27599e-08	4.80376e-07	1.77319e-07	6.57695e-07	4.51687e-07	-7.13822e-08	3.80305e-07	7.03168e-08	-3.41320e-09	6.69036e-08	3.13698e-07	-1.80173e-07	1.33525e-07	-8.05235e-07	4.55813e-08	-7.59654e-07	1.17891e-06	-8.78152e-08	1.09109e-06
28.459	1.23133e-06	-1.74875e-07	1.05646e-06	6.98580e-08	-1.12572e-07	-4.27136e-08	4.79357e-07	1.75617e-07	6.54974e-07	4.52111e-07	-7.14491e-08	3.80662e-07	7.10718e-08	-3.44985e-09	6.76220e-08	3.14790e-07	-1.80800e-07	1.33990e-07	-8.02039e-07	4.54004e-08	-7.56639e-07	1.18068e-06	-8.79474e-08	1.09274e-06
28.484	1.23210e-06	-1.74985e-07	1.05712e-06	6.97847e-08	-1.12454e-07	-4.26688e-08	4.78340e-07	1.73908e-07	6.52248e-07	4.52543e-07	-7.15173e-08	3.81025e-07	7.18254e-08	-3.48643e-09	6.83390e-08	3.15892e-07	-1.81433e-07	1.34459e-07	-7.98842e-07	4.52194e-08	-7.53623e-07	1.18247e-06	-8.80806e-08	1.09439e-06
28.508	1.23289e-06	-1.75096e-07	1.05779e-06	6.97139e-08	-1.12339e-07	-4.26255e-08	4.77326e-07	1.72190e-07	6.49516e-07	4.52983e-07	-7.15869e-08	3.81396e-07	7.25776e-08	-3.52294e-09	6.90546e-08	3.17004e-07	-1.82072e-07	1.34932e-07	-7.95644e-07	4.50384e-08	-7.50606e-07	1.18428e-06	-8.82149e-08	1.09606e-06
28.533	1.23369e-06	-1.75210e-07	1.05848e-06	6.96457e-08	-1.12229e-07	-4.25837e-08	4.76315e-07	1.70464e-07	6.46779e-07	4.53431e-07	-7.16577e-08	3.81773e-07	7.33282e-08	-3.55937e-09	6.97688e-08	3.18126e-07	-1.82716e-07	1.35410e-07	-7.92445e-07	4.48573e-08	-7.47588e-07	1.18609e-06	-8.83503e-08	1.09774e-06
28.557	1.23450e-06	-1.75325e-07	1.05918e-06	6.95799e-08	-1.12123e-07	-4.25435e-08	4.75306e-07	1.68731e-07	6.44037e-07	4.53888e-07	-7.17299e-08	3.82158e-07	7.40772e-08	-3.59573e-09	7.04814e-08	3.19258e-07	-1.83366e-07	1.35891e-07	-7.89246e-07	4.46762e-08	-7.44569e-07	1.18792e-06	-8.84866e-08	1.09944e-06
28.582	1.23533e-06	-1.75442e-07	1.05988e-06	6.95166e-08	-1.12021e-07	-4.25048e-08	4.74299e-07	1.66990e-07	6.41289e-07	4.54353e-07	-7.18034e-08	3.82549e-07	7.48245e-08	-3.63201e-09	7.11925e-08	3.20399e-07	-1.84022e-07	1.36377e-07	-7.86045e-07	4.44950e-08	-7.41550e-07	1.18977e-06	-8.86240e-08	1.10114e-06
28.606	1.23616e-06	-1.75561e-07	1.06060e-06	6.94558e-08	-1.11923e-07	-4.24677e-08	4.73296e-07	1.65241e-07	6.38536e-07	4.54826e-07	-7.18782e-08	3.82948e-07	7.55702e-08	-3.66821e-09	7.19020e-08	3.21551e-07	-1.84683e-07	1.36867e-07	-7.82845e-07	4.43138e-08	-7.38531e-07	1.19163e-06	-8.87625e-08	1.10286e-06
28.631	1.23701e-06	-1.75682e-07	1.06133e-06	6.93975e-08	-1.11830e-07	-4.24320e-08	4.72295e-07	1.63484e-07	6.35778e-07	4.55308e-07	-7.19543e-08	3.83353e-07	7.63142e-08	-3.70432e-09	7.26099e-08	3.22712e-07	-1.85350e-07	1.37362e-07	-7.79644e-07	4.41326e-08	-7.35511e-07	1.19350e-06	-8.89019e-08	1.10460e-06
28.656	1.23787e-06	-1.75804e-07	1.06207e-06	6.93417e-08	-1.11740e-07	-4.23979e-08	4.71296e-07	1.61719e-07	6.33015e-07	4.55798e-07	-7.20317e-08	3.83766e-07	7.70564e-08	-3.74034e-09	7.33160e-08	3.23883e-07	-1.86023e-07	1.37860e-07	-7.76443e-07	4.39514e-08	-7.32491e-07	1.19538e-06	-8.90423e-08	1.10634e-06
28.680	1.23875e-06	-1.75928e-07	1.06282e-06	6.92885e-08	-1.11654e-07	-4.23653e-08	4.70301e-07	1.59947e-07	6.30248e-07	4.56296e-07	-7.21104e-08	3.84185e-07	7.77967e-08	-3.77628e-09	7.40204e-08	3.25064e-07	-1.86701e-07	1.38363e-07	-7.73241e-07	4.37702e-08	-7.29471e-07	1.19728e-06	-8.91838e-08	1.10810e-06
28.705	1.23963e-06	-1.76054e-07	1.06358e-06	6.92377e-08	-1.11572e-07	-4.23343e-08	4.69308e-07	1.58167e-07	6.27475e-07	4.56802e-07	-7.21904e-08	3.84611e-07	7.85351e-08	-3.81212e-09	7.47230e-08	3.26254e-07	-1.87385e-07	1.38869e-07	-7.70040e-07	4.35890e-08	-7.26451e-07	1.19920e-06	-8.93263e-08	1.10987e-06
28.729	1.24053e-06	-1.76181e-07	1.06435e-06	6.91895e-08	-1.11494e-07	-4.23048e-08	4.68317e-07	1.56380e-07	6.24697e-07	4.57316e-07	-7.22717e-08	3.85045e-07	7.92717e-08	-3.84787e-09	7.54238e-08	3.27454e-07	-1.88074e-07	1.39380e-07	-7.66840e-07	4.34079e-08	-7.23432e-07	1.20112e-06	-8.94697e-08	1.11165e-06
28.754	1.24144e-06	-1.76311e-07	1.06513e-06	6.91438e-08	-1.11421e-07	-4.22769e-08	4.67330e-07	1.54585e-07	6.21915e-07	4.57839e-07	-7.23543e-08	3.85485e-07	8.00062e-08	-3.88353e-09	7.61227e-08	3.28664e-07	-1.88769e-07	1.39895e-07	-7.63639e-07	4.32267e-08	-7.20413e-07	1.20306e-06	-8.96141e-08	1.11345e-06
28.778	1.24236e-06	-1.76442e-07	1.06592e-06	6.91006e-08	-1.11351e-07	-4.22505e-08	4.66346e-07	1.52783e-07	6.19128e-07	4.58370e-07	-7.24382e-08	3.85932e-07	8.07387e-08	-3.91908e-09	7.68196e-08	3.29883e-07	-1.89469e-07	1.40414e-07	-7.60440e-07	4.30456e-08	-7.17394e-07	1.20501e-06	-8.97595e-08	1.11525e-06
28.803	1.24330e-06	-1.76574e-07	1.06672e-06	6.90599e-08	-1.11286e-07	-4.22256e-08	4.65364e-07	1.50973e-07	6.16337e-07	4.58909e-07	-7.25234e-08	3.86386e-07	8.14691e-08	-3.95454e-09	7.75146e-08	3.31112e-07	-1.90175e-07	1.40937e-07	-7.57241e-07	4.28645e-08	-7.14376e-07	1.20698e-06	-8.99059e-08	1.11707e-06
28.828	1.24424e-06	-1.76709e-07	1.06753e-06	6.90218e-08	-1.11224e-07	-4.22023e-08	4.64385e-07	1.49156e-07	6.13541e-07	4.59456e-07	-7.26099e-08	3.86846e-07	8.21974e-08	-3.98989e-09	7.82075e-08	3.32350e-07	-1.90886e-07	1.41464e-07	-7.54042e-07	4.26834e-08	-7.11359e-07	1.20896e-06	-9.00532e-08	1.11890e-06
28.852	1.24520e-06	-1.76845e-07	1.06836e-06	6.89862e-08	-1.11167e-07	-4.21805e-08	4.63409e-07	1.47331e-07	6.10740e-07	4.60012e-07	-7.26977e-08	3.87314e-07	8.29235e-08	-4.02514e-09	7.88984e-08	3.33597e-07	-1.91602e-07	1.41995e-07	-7.50845e-07	4.25024e-08	-7.08342e-07	1.21095e-06	-9.02015e-08	1.12074e-06
28.877	1.24617e-06	-1.76983e-07	1.06919e-06	6.89531e-08	-1.11113e-07	-4.21603e-08	4.62436e-07	1.45500e-07	6.07936e-07	4.60575e-07	-7.27867e-08	3.87788e-07	8.36474e-08	-4.06027e-09	7.95871e-08	3.34854e-07	-1.92324e-07	1.42530e-07	-7.47649e-07	4.23215e-08	-7.05327e-07	1.21295e-06	-9.03508e-08	1.12260e-06
28.901	1.24716e-06	-1.77122e-07	1.07003e-06	6.89226e-08	-1.11064e-07	-4.21416e-08	4.61466e-07	1.43661e-07	6.05127e-07	4.61147e-07	-7.28770e-08	3.88270e-07	8.43690e-08	-4.09530e-09	8.02737e-08	3.36121e-07	-1.93052e-07	1.43069e-07	-7.44454e-07	4.21407e-08	-7.02313e-07	1.21497e-06	-9.05010e-08	1.12446e-06
28.926	1.24815e-06	-1.77264e-07	1.07089e-06	6.88945e-08	-1.11019e-07	-4.21245e-08	4.60499e-07	1.41815e-07	6.02314e-07	4.61726e-07	-7.29686e-08	3.88758e-07	8.50882e-08	-4.13021e-09	8.09580e-08	3.37396e-07	-1.93784e-07	1.43612e-07	-7.41260e-07	4.19599e-08	-6.99300e-07	1.21699e-06	-9.06521e-08	1.12634e-06
28.951	1.24916e-06	-1.77407e-07	1.07175e-06	6.88691e-08	-1.10978e-07	-4.21089e-08	4.59535e-07	1.39961e-07	5.99496e-07	4.62314e-07	-7.30615e-08	3.89252e-07	8.58050e-08	-4.16501e-09	8.16400e-08	3.38681e-07	-1.94522e-07	1.44159e-07	-7.38068e-07	4.17792e-08	-6.96288e-07	1.21904e-06	-9.08042e-08	1.12823e-06
28.975	1.25018e-06	-1.77551e-07	1.07262e-06	6.88461e-08	-1.10941e-07	-4.20949e-08	4.58574e-07	1.38101e-07	5.96675e-07	4.62910e-07	-7.31557e-08	3.89754e-07	8.65195e-08	-4.19968e-09	8.23198e-08	3.39975e-07	-1.95266e-07	1.44710e-07	-7.34877e-07	4.15986e-08	-6.93278e-07	1.22109e-06	-9.09572e-08	1.13013e-06
29.000	1.25121e-06	-1.77698e-07	1.07351e-06	6.88257e-08	-1.10908e-07	-4.20824e-08	4.57616e-07	1.36234e-07	5.93849e-07	4.63514e-07	-7.32511e-08	3.90263e-07	8.72314e-08	-4.23424e-09	8.29971e-08	3.41279e-07	-1.96014e-07	1.45265e-07	-7.31688e-07	4.14181e-08	-6.90270e-07	1.22316e-06	-9.11111e-08	1.13205e-06
29.024	1.25225e-06	-1.77846e-07	1.07440e-06	6.88078e-08	-1.10879e-07	-4.20715e-08	4.56661e-07	1.34359e-07	5.91020e-07	4.64126e-07	-7.33478e-08	3.90778e-07	8.79407e-08	-4.26867e-09	8.36721e-08	3.42591e-07	-1.96768e-07	1.45823e-07	-7.28501e-07	4.12376e-08	-6.87263e-07	1.22523e-06	-9.12659e-08	1.13397e-06
29.049	1.25330e-06	-1.77995e-07	1.07531e-06	6.87925e-08	-1.10855e-07	-4.20621e-08	4.55709e-07	1.32478e-07	5.88187e-07	4.64746e-07	-7.34458e-08	3.91300e-07	8.86475e-08	-4.30298e-09	8.43445e-08	3.43913e-07	-1.97527e-07	1.46386e-07	-7.25316e-07	4.10574e-08	-6.84259e-07	1.22733e-06	-9.14216e-08	1.13590e-06
29.073	1.25437e-06	-1.78147e-07	1.07622e-06	6.87797e-08	-1.10834e-07	-4.20543e-08	4.54760e-07	1.30590e-07	5.85350e-07	4.65373e-07	-7.35450e-08	3.91828e-07	8.93516e-08	-4.33716e-09	8.50145e-08	3.45244e-07	-1.98291e-07	1.46952e-07	-7.22133e-07	4.08772e-08	-6.81256e-07	1.22943e-06	-9.15782e-08	1.13785e-06
29.098	1.25545e-06	-1.78300e-07	1.07715e-06	6.87695e-08	-1.10818e-07	-4.20480e-08	4.53814e-07	1.28695e-07	5.82509e-07	4.66009e-07	-7.36455e-08	3.92364e-07	9.00531e-08	-4.37121e-09	8.56819e-08	3.46583e-07	-1.99061e-07	1.47522e-07	-7.18953e-07	4.06971e-08	-6.78255e-07	1.23154e-06	-9.17357e-08	1.13981e-06
29.123	1.25654e-06	-1.78454e-07	1.07808e-06	6.87618e-08	-1.10805e-07	-4.20433e-08	4.52871e-07	1.26793e-07	5.79664e-07	4.66653e-07	-7.37473e-08	3.92906e-07	9.07518e-08	-4.40512e-09	8.63466e-08	3.47932e-07	-1.99836e-07	1.48097e-07	-7.15774e-07	4.05172e-08	-6.75257e-07	1.23367e-06	-9.18942e-08	1.14178e-06
29.147	1.25764e-06	-1.78611e-07	1.07903e-06	6.87566e-08	-1.10797e-07	-4.20402e-08	4.51932e-07	1.24884e-07	5.76816e-07	4.67305e-07	-7.38503e-08	3.93455e-07	9.14476e-08	-4.43890e-09	8.70087e-08	3.49290e-07	-2.00615e-07	1.48675e-07	-7.12599e-07	4.03375e-08	-6.72261e-07	1.23581e-06	-9.20534e-08	1.14375e-06
29.172	1.25875e-06	-1.78769e-07	1.07998e-06	6.87540e-08	-1.10793e-07	-4.20386e-08	4.50996e-07	1.22969e-07	5.73965e-07	4.67965e-07	-7.39546e-08	3.94010e-07	9.21406e-08	-4.47254e-09	8.76681e-08	3.50657e-07	-2.01400e-07	1.49256e-07	-7.09426e-07	4.01579e-08	-6.69268e-07	1.23796e-06	-9.22136e-08	1.14574e-06
29.196	1.25987e-06	-1.78929e-07	1.08095e-06	6.87540e-08	-1.10793e-07	-4.20385e-08	4.50062e-07	1.21047e-07	5.71109e-07	4.68633e-07	-7.40601e-08	3.94572e-07	9.28308e-08	-4.50604e-09	8.83247e-08	3.52032e-07	-2.02191e-07	1.49842e-07	-7.06255e-07	3.99784e-08	-6.66277e-07	1.24012e-06	-9.23746e-08	1.14774e-06
29.221	1.26101e-06	-1.79090e-07	1.08192e-06	6.87564e-08	-1.10796e-07	-4.20401e-08	4.49133e-07	1.19118e-07	5.68251e-07	4.69308e-07	-7.41669e-08	3.95141e-07	9.35179e-08	-4.53939e-09	8.89785e-08	3.53417e-07	-2.02986e-07	1.50431e-07	-7.03088e-07	3.97991e-08	-6.63289e-07	1.24229e-06	-9.25365e-08	1.14976e-06
29.245	1.26216e-06	-1.79253e-07	1.08290e-06	6.87615e-08	-1.10805e-07	-4.20431e-08	4.48206e-07	1.17183e-07	5.65389e-07	4.69992e-07	-7.42749e-08	3.95717e-07	9.42020e-08	-4.57260e-09	8.96294e-08	3.54810e-07	-2.03786e-07	1.51024e-07	-6.99924e-07	3.96200e-08	-6.60304e-07	1.24448e-06	-9.26992e-08	1.15178e-06
29.270	1.26332e-06	-1.79418e-07	1.08390e-06	6.87690e-08	-1.10817e-07	-4.20477e-08	4.47282e-07	1.15241e-07	5.62523e-07	4.70683e-07	-7.43841e-08	3.96299e-07	9.48831e-08	-4.60566e-09	9.02774e-08	3.56212e-07	-2.04591e-07	1.51621e-07	-6.96763e-07	3.94411e-08	-6.57322e-07	1.24667e-06	-9.28628e-08	1.15381e-06
29.295	1.26449e-06	-1.79584e-07	1.08490e-06	6.87791e-08	-1.10833e-07	-4.20539e-08	4.46362e-07	1.13292e-07	5.59655e-07	4.71382e-07	-7.44946e-08	3.96888e-07	9.55611e-08	-4.63857e-09	9.09225e-08	3.57623e-07	-2.05402e-07	1.52222e-07	-6.93605e-07	3.92623e-08	-6.54343e-07	1.24888e-06	-9.30272e-08	1.15585e-06
29.319	1.26567e-06	-1.79752e-07	1.08592e-06	6.87918e-08	-1.10853e-07	-4.20617e-08	4.45445e-07	1.11338e-07	5.56783e-07	4.72090e-07	-7.46064e-08	3.97483e-07	9.62358e-08	-4.67132e-09	9.15645e-08	3.59043e-07	-2.06217e-07	1.52826e-07	-6.90451e-07	3.90838e-08	-6.51367e-07	1.25110e-06	-9.31924e-08	1.15791e-06
29.344	1.26686e-06	-1.79921e-07	1.08694e-06	6.88070e-08	-1.10878e-07	-4.20710e-08	4.44531e-07	1.09376e-07	5.53908e-07	4.72804e-07	-7.47194e-08	3.98085e-07	9.69074e-08	-4.70392e-09	9.22035e-08	3.60471e-07	-2.07037e-07	1.53434e-07	-6.87300e-07	3.89054e-08	-6.48394e-07	1.25333e-06	-9.33585e-08	1.15997e-06
29.368	1.26807e-06	-1.80092e-07	1.08798e-06	6.88247e-08	-1.10907e-07	-4.20818e-08	4.43621e-07	1.07408e-07	5.51029e-07	4.73527e-07	-7.48336e-08	3.98694e-07	9.75756e-08	-4.73636e-09	9.28393e-08	3.61908e-07	-2.07862e-07	1.54045e-07	-6.84153e-07	3.87273e-08	-6.45425e-07	1.25557e-06	-9.35254e-08	1.16204e-06
29.393	1.26928e-06	-1.80265e-07	1.08902e-06	6.88450e-08	-1.10939e-07	-4.20942e-08	4.42714e-07	1.05434e-07	5.48148e-07	4.74258e-07	-7.49491e-08	3.99309e-07	9.82406e-08	-4.76863e-09	9.34719e-08	3.63353e-07	-2.08693e-07	1.54660e-07	-6.81009e-07	3.85493e-08	-6.42460e-07	1.25782e-06	-9.36931e-08	1.16413e-06
29.417	1.27051e-06	-1.80439e-07	1.09007e-06	6.88678e-08	-1.10976e-07	-4.21082e-08	4.41810e-07	1.03454e-07	5.45264e-07	4.74996e-07	-7.50658e-08	3.99930e-07	9.89021e-08	-4.80074e-09	9.41014e-08	3.64807e-07	-2.09528e-07	1.55279e-07	-6.77870e-07	3.83716e-08	-6.39498e-07	1.26008e-06	-9.38616e-08	1.16622e-06
29.442	1.27175e-06	-1.80615e-07	1.09114e-06	6.88932e-08	-1.11017e-07	-4.21237e-08	4.40910e-07	1.01467e-07	5.42377e-07	4.75742e-07	-7.51837e-08	4.00559e-07	9.95602e-08	-4.83269e-09	9.47275e-08	3.66270e-07	-2.10368e-07	1.55902e-07	-6.74735e-07	3.81941e-08	-6.36540e-07	1.26235e-06	-9.40309e-08	1.16832e-06
29.467	1.27300e-06	-1.80793e-07	1.09221e-06	6.89211e-08	-1.11062e-07	-4.21408e-08	4.40012e-07	9.94742e-08	5.39487e-07	4.76496e-07	-7.53028e-08	4.01193e-07	1.00215e-07	-4.86446e-09	9.53504e-08	3.67741e-07	-2.11213e-07	1.56528e-07	-6.71603e-07	3.80169e-08	-6.33586e-07	1.26464e-06	-9.42010e-08	1.17044e-06
29.491	1.27426e-06	-1.80972e-07	1.09329e-06	6.89516e-08	-1.11111e-07	-4.21594e-08	4.39119e-07	9.74750e-08	5.36594e-07	4.77258e-07	-7.54232e-08	4.01835e-07	1.00866e-07	-4.89607e-09	9.59698e-08	3.69220e-07	-2.12062e-07	1.57158e-07	-6.68477e-07	3.78399e-08	-6.30637e-07	1.26693e-06	-9.43718e-08	1.17256e-06
29.516	1.27554e-06	-1.81153e-07	1.09438e-06	6.89846e-08	-1.11164e-07	-4.21795e-08	4.38228e-07	9.54696e-08	5.33698e-07	4.78027e-07	-7.55448e-08	4.02482e-07	1.01513e-07	-4.92749e-09	9.65859e-08	3.70708e-07	-2.12917e-07	1.57791e-07	-6.65354e-07	3.76631e-08	-6.27691e-07	1.26924e-06	-9.45435e-08	1.17469e-06
29.540	1.27682e-06	-1.81335e-07	1.09548e-06	6.90201e-08	-1.11221e-07	-4.22013e-08	4.37341e-07	9.34581e-08	5.30799e-07	4.78804e-07	-7.56676e-08	4.03137e-07	1.02157e-07	-4.95875e-09	9.71984e-08	3.72204e-07	-2.13776e-07	1.58428e-07	-6.62236e-07	3.74866e-08	-6.24749e-07	1.27155e-06	-9.47159e-08	1.17684e-06
29.565	1.27811e-06	-1.81519e-07	1.09660e-06	6.90582e-08	-1.11283e-07	-4.22246e-08	4.36457e-07	9.14405e-08	5.27898e-07	4.79589e-07	-7.57916e-08	4.03797e-07	1.02797e-07	-4.98982e-09	9.78075e-08	3.73709e-07	-2.14640e-07	1.59068e-07	-6.59123e-07	3.73104e-08	-6.21812e-07	1.27388e-06	-9.48891e-08	1.17899e-06
29.590	1.27942e-06	-1.81705e-07	1.09772e-06	6.90988e-08	-1.11348e-07	-4.22494e-08	4.35577e-07	8.94169e-08	5.24994e-07	4.80381e-07	-7.59168e-08	4.04465e-07	1.03434e-07	-5.02070e-09	9.84129e-08	3.75221e-07	-2.15509e-07	1.59712e-07	-6.56014e-07	3.71345e-08	-6.18880e-07	1.27621e-06	-9.50630e-08	1.18115e-06
29.614	1.28074e-06	-1.81892e-07	1.09885e-06	6.91419e-08	-1.11418e-07	-4.22758e-08	4.34700e-07	8.73872e-08	5.22087e-07	4.81182e-07	-7.60432e-08	4.05138e-07	1.04066e-07	-5.05141e-09	9.90147e-08	3.76743e-07	-2.16383e-07	1.60360e-07	-6.52911e-07	3.69588e-08	-6.15952e-07	1.27856e-06	-9.52377e-08	1.18332e-06
29.639	1.28207e-06	-1.82080e-07	1.09999e-06	6.91876e-08	-1.11491e-07	-4.23037e-08	4.33827e-07	8.53515e-08	5.19178e-07	4.81989e-07	-7.61709e-08	4.05818e-07	1.04695e-07	-5.08192e-09	9.96129e-08	3.78272e-07	-2.17261e-07	1.61011e-07	-6.49812e-07	3.67834e-08	-6.13029e-07	1.28091e-06	-9.54131e-08	1.18550e-06
29.663	1.28341e-06	-1.82271e-07	1.10113e-06	6.92358e-08	-1.11569e-07	-4.23332e-08	4.32957e-07	8.33099e-08	5.16267e-07	4.82805e-07	-7.62998e-08	4.06505e-07	1.05320e-07	-5.11225e-09	1.00207e-07	3.79809e-07	-2.18144e-07	1.61665e-07	-6.46719e-07	3.66083e-08	-6.10111e-07	1.28328e-06	-9.55893e-08	1.18769e-06
29.688	1.28476e-06	-1.82462e-07	1.10229e-06	6.92866e-08	-1.11651e-07	-4.23642e-08	4.32090e-07	8.12623e-08	5.13352e-07	4.83628e-07	-7.64298e-08	4.07198e-07	1.05940e-07	-5.14238e-09	1.00798e-07	3.81355e-07	-2.19032e-07	1.62323e-07	-6.43631e-07	3.64335e-08	-6.07197e-07	1.28565e-06	-9.57662e-08	1.18988e-06
29.712	1.28612e-06	-1.82656e-07	1.10346e-06	6.93399e-08	-1.11737e-07	-4.23968e-08	4.31227e-07	7.92089e-08	5.10436e-07	4.84458e-07	-7.65611e-08	4.07897e-07	1.06557e-07	-5.17231e-09	1.01385e-07	3.82909e-07	-2.19924e-07	1.62984e-07	-6.40548e-07	3.62590e-08	-6.04289e-07	1.28803e-06	-9.59438e-08	1.19209e-06
29.737	1.28749e-06	-1.82851e-07	1.10464e-06	6.93957e-08	-1.11827e-07	-4.24309e-08	4.30367e-07	7.71496e-08	5.07517e-07	4.85296e-07	-7.66935e-08	4.08603e-07	1.07170e-07	-5.20205e-09	1.01968e-07	3.84470e-07	-2.20821e-07	1.63649e-07	-6.37471e-07	3.60848e-08	-6.01386e-07	1.29043e-06	-9.61221e-08	1.19431e-06
29.762	1.28887e-06	-1.83047e-07	1.10582e-06	6.94540e-08	-1.11921e-07	-4.24666e-08	4.29511e-07	7.50845e-08	5.04595e-07	4.86142e-07	-7.68272e-08	4.09315e-07	1.07778e-07	-5.23158e-09	1.02546e-07	3.86040e-07	-2.21723e-07	1.64317e-07	-6.34399e-07	3.59109e-08	-5.98488e-07	1.29283e-06	-9.63011e-08	1.19653e-06
29.786	1.29027e-06	-1.83245e-07	1.10702e-06	6.95148e-08	-1.12019e-07	-4.25038e-08	4.28658e-07	7.30136e-08	5.01671e-07	4.86995e-07	-7.69620e-08	4.10033e-07	1.08382e-07	-5.26092e-09	1.03121e-07	3.87618e-07	-2.22629e-07	1.64989e-07	-6.31333e-07	3.57374e-08	-5.95596e-07	1.29525e-06	-9.64808e-08	1.19876e-06
29.811	1.29167e-06	-1.83444e-07	1.10823e-06	6.95782e-08	-1.12121e-07	-4.25425e-08	4.27808e-07	7.09370e-08	4.98745e-07	4.87856e-07	-7.70981e-08	4.10758e-07	1.08982e-07	-5.29004e-09	1.03692e-07	3.89204e-07	-2.23540e-07	1.65664e-07	-6.28273e-07	3.55641e-08	-5.92709e-07	1.29767e-06	-9.66613e-08	1.20101e-06
29.835	1.29309e-06	-1.83645e-07	1.10944e-06	6.96441e-08	-1.12227e-07	-4.25828e-08	4.26962e-07	6.88547e-08	4.95817e-07	4.88725e-07	-7.72353e-08	4.11489e-07	1.09578e-07	-5.31896e-09	1.04259e-07	3.90798e-07	-2.24455e-07	1.66342e-07	-6.25219e-07	3.53913e-08	-5.89828e-07	1.30010e-06	-9.68424e-08	1.20326e-06
[truncated: 7 more rows]
