# Supplementary material for: Effects of ischemic preconditioning on lower-limb anaerobic performance and neuromuscular adaptations
Source: PeerJ. 2026 Jun 8;14:e21296. doi: 10.7717/peerj.21296 (PMC13256049; doi:10.7717/peerj.21296)
Supplement: Supplemental Information 1 [file peerj-14-21296-s001.zip › Fnirs_hbo/06.csv]

	1	1	1	1	1	1	1	1	1	1	1	1	1	1	1	1	1	1	1	1	1	1	1	1
time	HRF HbO,1,1	HRF HbR,1,1	HRF HbT,1,1	HRF HbO,1,2	HRF HbR,1,2	HRF HbT,1,2	HRF HbO,1,3	HRF HbR,1,3	HRF HbT,1,3	HRF HbO,1,4	HRF HbR,1,4	HRF HbT,1,4	HRF HbO,2,5	HRF HbR,2,5	HRF HbT,2,5	HRF HbO,2,6	HRF HbR,2,6	HRF HbT,2,6	HRF HbO,2,7	HRF HbR,2,7	HRF HbT,2,7	HRF HbO,2,8	HRF HbR,2,8	HRF HbT,2,8
-1.991	-3.64561e-08	7.53797e-09	-2.89181e-08	5.01272e-09	-1.93596e-09	3.07676e-09	1.93114e-08	7.03401e-10	2.00148e-08	3.40792e-08	-3.58647e-08	-1.78549e-09	-1.50618e-08	3.00881e-09	-1.20530e-08	-2.79926e-08	7.25960e-09	-2.07330e-08	-1.67536e-08	-1.19761e-08	-2.87297e-08	-3.35732e-08	4.84750e-09	-2.87257e-08
-1.966	-3.55182e-08	7.34405e-09	-2.81742e-08	4.78755e-09	-1.84900e-09	2.93855e-09	1.84849e-08	6.26442e-10	1.91113e-08	3.27843e-08	-3.49706e-08	-2.18634e-09	-1.46851e-08	2.93356e-09	-1.17515e-08	-2.72609e-08	7.06984e-09	-2.01911e-08	-1.64258e-08	-1.15935e-08	-2.80193e-08	-3.25588e-08	4.70103e-09	-2.78578e-08
-1.942	-3.45810e-08	7.15026e-09	-2.74307e-08	4.56626e-09	-1.76353e-09	2.80273e-09	1.76709e-08	5.51609e-10	1.82225e-08	3.15058e-08	-3.40760e-08	-2.57019e-09	-1.43087e-08	2.85837e-09	-1.14503e-08	-2.65304e-08	6.88040e-09	-1.96500e-08	-1.60946e-08	-1.12138e-08	-2.73084e-08	-3.15511e-08	4.55553e-09	-2.69956e-08
-1.917	-3.36445e-08	6.95662e-09	-2.66879e-08	4.34884e-09	-1.67956e-09	2.66927e-09	1.68694e-08	4.78909e-10	1.73483e-08	3.02439e-08	-3.31809e-08	-2.93705e-09	-1.39326e-08	2.78324e-09	-1.11494e-08	-2.58012e-08	6.69128e-09	-1.91099e-08	-1.57599e-08	-1.08371e-08	-2.65969e-08	-3.05502e-08	4.41101e-09	-2.61392e-08
-1.892	-3.27087e-08	6.76312e-09	-2.59455e-08	4.13529e-09	-1.59709e-09	2.53820e-09	1.60804e-08	4.08350e-10	1.64888e-08	2.89985e-08	-3.22854e-08	-3.28690e-09	-1.35568e-08	2.70817e-09	-1.08486e-08	-2.50732e-08	6.50247e-09	-1.85707e-08	-1.54216e-08	-1.04633e-08	-2.58849e-08	-2.95559e-08	4.26745e-09	-2.52885e-08
-1.868	-3.17736e-08	6.56977e-09	-2.52038e-08	3.92561e-09	-1.51611e-09	2.40950e-09	1.53040e-08	3.39942e-10	1.56440e-08	2.77697e-08	-3.13894e-08	-3.61973e-09	-1.31813e-08	2.63316e-09	-1.05481e-08	-2.43464e-08	6.31398e-09	-1.80324e-08	-1.50799e-08	-1.00926e-08	-2.51724e-08	-2.85684e-08	4.12487e-09	-2.44435e-08
-1.843	-3.08392e-08	6.37658e-09	-2.44626e-08	3.71979e-09	-1.43662e-09	2.28317e-09	1.45403e-08	2.73690e-10	1.48140e-08	2.65574e-08	-3.04930e-08	-3.93555e-09	-1.28060e-08	2.55819e-09	-1.02478e-08	-2.36208e-08	6.12581e-09	-1.74950e-08	-1.47346e-08	-9.72485e-09	-2.44595e-08	-2.75876e-08	3.98325e-09	-2.36043e-08
-1.819	-2.99056e-08	6.18354e-09	-2.37221e-08	3.51784e-09	-1.35862e-09	2.15922e-09	1.37892e-08	2.09604e-10	1.39988e-08	2.53618e-08	-2.95962e-08	-4.23435e-09	-1.24310e-08	2.48328e-09	-9.94774e-09	-2.28964e-08	5.93795e-09	-1.69585e-08	-1.43858e-08	-9.36015e-09	-2.37460e-08	-2.66135e-08	3.84261e-09	-2.27709e-08
-1.794	-2.89728e-08	5.99067e-09	-2.29822e-08	3.31976e-09	-1.28212e-09	2.03764e-09	1.30508e-08	1.47691e-10	1.31985e-08	2.41828e-08	-2.86990e-08	-4.51612e-09	-1.20562e-08	2.40841e-09	-9.64782e-09	-2.21733e-08	5.75041e-09	-1.64229e-08	-1.40336e-08	-8.99848e-09	-2.30321e-08	-2.56461e-08	3.70294e-09	-2.19432e-08
-1.769	-2.80408e-08	5.79796e-09	-2.22429e-08	3.12553e-09	-1.20711e-09	1.91842e-09	1.23252e-08	8.79589e-11	1.24131e-08	2.30205e-08	-2.78014e-08	-4.78087e-09	-1.16817e-08	2.33358e-09	-9.34807e-09	-2.14514e-08	5.56319e-09	-1.58882e-08	-1.36778e-08	-8.63986e-09	-2.23177e-08	-2.46855e-08	3.56423e-09	-2.11213e-08
-1.745	-2.71096e-08	5.60542e-09	-2.15042e-08	2.93516e-09	-1.13359e-09	1.80157e-09	1.16123e-08	3.04147e-11	1.16427e-08	2.18749e-08	-2.69035e-08	-5.02859e-09	-1.13073e-08	2.25879e-09	-9.04848e-09	-2.07307e-08	5.37629e-09	-1.53544e-08	-1.33185e-08	-8.28429e-09	-2.16028e-08	-2.37316e-08	3.42650e-09	-2.03051e-08
-1.720	-2.61793e-08	5.41305e-09	-2.07662e-08	2.74865e-09	-1.06155e-09	1.68709e-09	1.09122e-08	-2.49339e-11	1.08872e-08	2.07460e-08	-2.60053e-08	-5.25928e-09	-1.09331e-08	2.18404e-09	-8.74903e-09	-2.00112e-08	5.18970e-09	-1.48215e-08	-1.29558e-08	-7.93180e-09	-2.08876e-08	-2.27844e-08	3.28974e-09	-1.94946e-08
-1.696	-2.52497e-08	5.22085e-09	-2.00289e-08	2.56598e-09	-9.91007e-10	1.57498e-09	1.02249e-08	-7.80796e-11	1.01468e-08	1.96338e-08	-2.51068e-08	-5.47293e-09	-1.05590e-08	2.10932e-09	-8.44972e-09	-1.92930e-08	5.00343e-09	-1.42895e-08	-1.25895e-08	-7.58238e-09	-2.01719e-08	-2.18439e-08	3.15395e-09	-1.86900e-08
-1.671	-2.43211e-08	5.02884e-09	-1.92923e-08	2.38717e-09	-9.21947e-10	1.46522e-09	9.55046e-09	-1.29015e-10	9.42144e-09	1.85384e-08	-2.42080e-08	-5.66956e-09	-1.01852e-08	2.03463e-09	-8.15052e-09	-1.85759e-08	4.81748e-09	-1.37585e-08	-1.22197e-08	-7.23605e-09	-1.94558e-08	-2.09102e-08	3.01913e-09	-1.78910e-08
-1.647	-2.33933e-08	4.83700e-09	-1.85563e-08	2.21220e-09	-8.54372e-10	1.35783e-09	8.88893e-09	-1.77733e-10	8.71120e-09	1.74598e-08	-2.33090e-08	-5.84915e-09	-9.81140e-09	1.95997e-09	-7.85143e-09	-1.78602e-08	4.63185e-09	-1.32283e-08	-1.18465e-08	-6.89283e-09	-1.87393e-08	-1.99831e-08	2.88528e-09	-1.70978e-08
-1.622	-2.24665e-08	4.64536e-09	-1.78211e-08	2.04107e-09	-7.88280e-10	1.25279e-09	8.24033e-09	-2.24227e-10	8.01610e-09	1.63980e-08	-2.24097e-08	-6.01172e-09	-9.43777e-09	1.88533e-09	-7.55243e-09	-1.71456e-08	4.44654e-09	-1.26991e-08	-1.14697e-08	-6.55271e-09	-1.80224e-08	-1.90628e-08	2.75239e-09	-1.63104e-08
-1.597	-2.15405e-08	4.45390e-09	-1.70866e-08	1.87378e-09	-7.23670e-10	1.15011e-09	7.60468e-09	-2.68490e-10	7.33619e-09	1.53529e-08	-2.15102e-08	-6.15726e-09	-9.06423e-09	1.81071e-09	-7.25352e-09	-1.64323e-08	4.26154e-09	-1.21707e-08	-1.10895e-08	-6.21572e-09	-1.73052e-08	-1.81492e-08	2.62048e-09	-1.55287e-08
-1.573	-2.06155e-08	4.26263e-09	-1.63528e-08	1.71032e-09	-6.60541e-10	1.04978e-09	6.98201e-09	-3.10514e-10	6.67149e-09	1.43247e-08	-2.06105e-08	-6.28577e-09	-8.69078e-09	1.73611e-09	-6.95467e-09	-1.57202e-08	4.07686e-09	-1.16433e-08	-1.07058e-08	-5.88187e-09	-1.65876e-08	-1.72423e-08	2.48954e-09	-1.47527e-08
-1.548	-1.96914e-08	4.07156e-09	-1.56198e-08	1.55069e-09	-5.98890e-10	9.51797e-10	6.37235e-09	-3.50293e-10	6.02206e-09	1.33134e-08	-1.97107e-08	-6.39727e-09	-8.31740e-09	1.66152e-09	-6.65588e-09	-1.50093e-08	3.89250e-09	-1.11168e-08	-1.03186e-08	-5.55115e-09	-1.58697e-08	-1.63421e-08	2.35956e-09	-1.39825e-08
-1.524	-1.87683e-08	3.88069e-09	-1.48876e-08	1.39488e-09	-5.38716e-10	8.56165e-10	5.77573e-09	-3.87821e-10	5.38791e-09	1.23189e-08	-1.88107e-08	-6.49175e-09	-7.94408e-09	1.58694e-09	-6.35713e-09	-1.42996e-08	3.70846e-09	-1.05911e-08	-9.92786e-09	-5.22359e-09	-1.51515e-08	-1.54486e-08	2.23055e-09	-1.32180e-08
-1.499	-1.78462e-08	3.69003e-09	-1.41562e-08	1.24290e-09	-4.80018e-10	7.62877e-10	5.19219e-09	-4.23091e-10	4.76910e-09	1.13413e-08	-1.79106e-08	-6.56922e-09	-7.57078e-09	1.51237e-09	-6.05841e-09	-1.35912e-08	3.52473e-09	-1.00664e-08	-9.53369e-09	-4.89920e-09	-1.44329e-08	-1.45618e-08	2.10251e-09	-1.24593e-08
-1.475	-1.69251e-08	3.49957e-09	-1.34255e-08	1.09472e-09	-4.22793e-10	6.71932e-10	4.62174e-09	-4.56096e-10	4.16565e-09	1.03806e-08	-1.70103e-08	-6.62969e-09	-7.19751e-09	1.43781e-09	-5.75971e-09	-1.28840e-08	3.34132e-09	-9.54263e-09	-9.13604e-09	-4.57798e-09	-1.37140e-08	-1.36817e-08	1.97544e-09	-1.17062e-08
-1.450	-1.60050e-08	3.30932e-09	-1.26956e-08	9.50365e-10	-3.67040e-10	5.83325e-10	4.06443e-09	-4.86830e-10	3.57760e-09	9.43687e-09	-1.61100e-08	-6.67316e-09	-6.82425e-09	1.36324e-09	-5.46100e-09	-1.21780e-08	3.15823e-09	-9.01973e-09	-8.73492e-09	-4.25994e-09	-1.29949e-08	-1.28083e-08	1.84933e-09	-1.09589e-08
-1.425	-1.50859e-08	3.11929e-09	-1.19666e-08	8.09810e-10	-3.12756e-10	4.97053e-10	3.52026e-09	-5.15287e-10	3.00497e-09	8.51002e-09	-1.52097e-08	-6.69963e-09	-6.45096e-09	1.28867e-09	-5.16229e-09	-1.14732e-08	2.97545e-09	-8.49773e-09	-8.33032e-09	-3.94509e-09	-1.22754e-08	-1.19415e-08	1.72419e-09	-1.02174e-08
-1.401	-1.41679e-08	2.92947e-09	-1.12384e-08	6.73055e-10	-2.59940e-10	4.13114e-10	2.98928e-09	-5.41460e-10	2.44782e-09	7.60011e-09	-1.43092e-08	-6.70913e-09	-6.07765e-09	1.21410e-09	-4.86355e-09	-1.07696e-08	2.79299e-09	-7.97664e-09	-7.92226e-09	-3.63345e-09	-1.15557e-08	-1.10815e-08	1.60001e-09	-9.48148e-09
-1.376	-1.32509e-08	2.73988e-09	-1.05111e-08	5.40094e-10	-2.08589e-10	3.31504e-10	2.47150e-09	-5.65345e-10	1.90615e-09	6.70715e-09	-1.34088e-08	-6.70165e-09	-5.70430e-09	1.13952e-09	-4.56478e-09	-1.00673e-08	2.61085e-09	-7.45645e-09	-7.51073e-09	-3.32502e-09	-1.08358e-08	-1.02281e-08	1.47679e-09	-8.75131e-09
-1.352	-1.23351e-08	2.55051e-09	-9.78458e-09	4.10922e-10	-1.58702e-10	2.52220e-10	1.96695e-09	-5.86934e-10	1.38002e-09	5.83116e-09	-1.25084e-08	-6.67720e-09	-5.33088e-09	1.06492e-09	-4.26596e-09	-9.36618e-09	2.42902e-09	-6.93716e-09	-7.09574e-09	-3.01981e-09	-1.01156e-08	-9.38139e-09	1.35454e-09	-8.02685e-09
-1.327	-1.14203e-08	2.36137e-09	-9.05897e-09	2.85533e-10	-1.10276e-10	1.75257e-10	1.47567e-09	-6.06223e-10	8.69445e-10	4.97214e-09	-1.16079e-08	-6.63580e-09	-4.95738e-09	9.90308e-10	-3.96707e-09	-8.66628e-09	2.24751e-09	-6.41877e-09	-6.67729e-09	-2.71784e-09	-9.39513e-09	-8.54134e-09	1.23325e-09	-7.30809e-09
-1.303	-1.05067e-08	2.17246e-09	-8.33425e-09	1.63921e-10	-6.33078e-11	1.00613e-10	9.97663e-10	-6.23204e-10	3.74459e-10	4.13011e-09	-1.07076e-08	-6.57746e-09	-4.58378e-09	9.15677e-10	-3.66810e-09	-7.96760e-09	2.06632e-09	-5.90128e-09	-6.25539e-09	-2.41910e-09	-8.67449e-09	-7.70794e-09	1.11292e-09	-6.59502e-09
-1.278	-9.59421e-09	1.98378e-09	-7.61043e-09	4.60796e-11	-1.77964e-11	2.82832e-11	5.32965e-10	-6.37874e-10	-1.04908e-10	3.30507e-09	-9.80726e-09	-6.50218e-09	-4.21007e-09	8.41023e-10	-3.36905e-09	-7.27013e-09	1.88543e-09	-5.38470e-09	-5.83004e-09	-2.12360e-09	-7.95365e-09	-6.88118e-09	9.93544e-10	-5.88764e-09
-1.253	-8.68286e-09	1.79534e-09	-6.88752e-09	-6.79971e-11	2.62611e-11	-4.17360e-11	8.15985e-11	-6.50225e-10	-5.68627e-10	2.49704e-09	-8.90703e-09	-6.40999e-09	-3.83623e-09	7.66343e-10	-3.06989e-09	-6.57387e-09	1.70487e-09	-4.86900e-09	-5.40125e-09	-1.83137e-09	-7.23262e-09	-6.06106e-09	8.75131e-10	-5.18593e-09
-1.229	-7.77269e-09	1.60715e-09	-6.16554e-09	-1.78316e-10	6.88673e-11	-1.09449e-10	-3.56414e-10	-6.60254e-10	-1.01667e-09	1.70603e-09	-8.00691e-09	-6.30088e-09	-3.46225e-09	6.91634e-10	-2.77061e-09	-5.87882e-09	1.52461e-09	-4.35421e-09	-4.96901e-09	-1.54240e-09	-6.51141e-09	-5.24757e-09	7.57674e-10	-4.48990e-09
-1.204	-6.86370e-09	1.41920e-09	-5.44450e-09	-2.84884e-10	1.10025e-10	-1.74859e-10	-7.81051e-10	-6.67955e-10	-1.44901e-09	9.32030e-10	-7.10691e-09	-6.17488e-09	-3.08810e-09	6.16892e-10	-2.47120e-09	-5.18498e-09	1.34467e-09	-3.84031e-09	-4.53334e-09	-1.25670e-09	-5.79004e-09	-4.44070e-09	6.41174e-10	-3.79953e-09
-1.180	-5.95591e-09	1.23150e-09	-4.72442e-09	-3.87707e-10	1.49736e-10	-2.37971e-10	-1.19229e-09	-6.73322e-10	-1.86561e-09	1.75062e-10	-6.20707e-09	-6.03200e-09	-2.71377e-09	5.42114e-10	-2.17165e-09	-4.49234e-09	1.16504e-09	-3.32730e-09	-4.09423e-09	-9.74287e-10	-5.06851e-09	-3.64044e-09	5.25628e-10	-3.11481e-09
-1.155	-5.04935e-09	1.04405e-09	-4.00530e-09	-4.86793e-10	1.88004e-10	-2.98789e-10	-1.59011e-09	-6.76350e-10	-2.26646e-09	-5.64873e-10	-5.30739e-09	-5.87226e-09	-2.33924e-09	4.67297e-10	-1.87194e-09	-3.80091e-09	9.85727e-10	-2.81518e-09	-3.65169e-09	-6.95161e-10	-4.34685e-09	-2.84679e-09	4.11035e-10	-2.43575e-09
-1.130	-4.14402e-09	8.56852e-10	-3.28717e-09	-5.82148e-10	2.24831e-10	-3.57317e-10	-1.97448e-09	-6.77036e-10	-2.65152e-09	-1.28777e-09	-4.40790e-09	-5.69567e-09	-1.96449e-09	3.92436e-10	-1.57206e-09	-3.11068e-09	8.06723e-10	-2.30396e-09	-3.20573e-09	-4.19333e-10	-3.62506e-09	-2.05972e-09	2.97395e-10	-1.76233e-09
-1.106	-3.23994e-09	6.69917e-10	-2.57002e-09	-6.73781e-10	2.60221e-10	-4.13560e-10	-2.34539e-09	-6.75373e-10	-3.02077e-09	-1.99362e-09	-3.50862e-09	-5.50224e-09	-1.58952e-09	3.17530e-10	-1.27199e-09	-2.42165e-09	6.28031e-10	-1.79362e-09	-2.75635e-09	-1.46810e-10	-2.90316e-09	-1.27925e-09	1.84705e-10	-1.09454e-09
-1.081	-2.33713e-09	4.83245e-10	-1.85388e-09	-7.61699e-10	2.94175e-10	-4.67523e-10	-2.70282e-09	-6.71358e-10	-3.37418e-09	-2.68242e-09	-2.60958e-09	-5.29200e-09	-1.21430e-09	2.42573e-10	-9.71723e-10	-1.73382e-09	4.49648e-10	-1.28417e-09	-2.30356e-09	1.22400e-10	-2.18116e-09	-5.05340e-10	7.29640e-11	-4.32376e-10
-1.057	-1.43560e-09	2.96838e-10	-1.13877e-09	-8.45909e-10	3.26698e-10	-5.19211e-10	-3.04675e-09	-6.64985e-10	-3.71174e-09	-3.35418e-09	-1.71079e-09	-5.06496e-09	-8.38806e-10	1.67564e-10	-6.71242e-10	-1.04718e-09	2.71576e-10	-7.75605e-10	-1.84735e-09	3.88290e-10	-1.45906e-09	2.62002e-10	-3.78294e-11	2.24173e-10
-1.032	-5.35381e-10	1.10700e-10	-4.24681e-10	-9.26419e-10	3.57792e-10	-5.68627e-10	-3.37716e-09	-6.56251e-10	-4.03341e-09	-4.00887e-09	-8.12269e-10	-4.82114e-09	-4.63033e-10	9.24977e-11	-3.70536e-10	-3.61736e-10	9.38125e-11	-2.67923e-10	-1.38774e-09	6.50852e-10	-7.36892e-10	1.02279e-09	-1.47677e-10	8.75116e-10
-1.008	3.63524e-10	-7.51654e-11	2.88359e-10	-1.00324e-09	3.87460e-10	-6.15778e-10	-3.69403e-09	-6.45151e-10	-4.33918e-09	-4.64652e-09	8.59539e-11	-4.56056e-09	-8.69609e-11	1.73717e-11	-6.95892e-11	3.22520e-10	-8.36422e-11	2.38878e-10	-9.24738e-10	9.10080e-10	-1.46578e-11	1.77704e-09	-2.56580e-10	1.52046e-09
-0.983	1.26110e-09	-2.60755e-10	1.00034e-09	-1.07637e-09	4.15705e-10	-6.60667e-10	-3.99734e-09	-6.31680e-10	-4.62902e-09	-5.26710e-09	9.83861e-10	-4.28324e-09	2.89429e-10	-5.78176e-11	2.31611e-10	1.00559e-09	-2.60789e-10	7.44799e-10	-4.58338e-10	1.16597e-09	7.07628e-10	2.52476e-09	-3.64540e-10	2.16022e-09
-0.958	2.15732e-09	-4.46066e-10	1.71125e-09	-1.14583e-09	4.42531e-10	-7.03301e-10	-4.28707e-09	-6.15836e-10	-4.90291e-09	-5.87063e-09	1.88143e-09	-3.98920e-09	6.66153e-10	-1.33074e-10	5.33079e-10	1.68747e-09	-4.37629e-10	1.24984e-09	1.14505e-11	1.41850e-09	1.42995e-09	3.26597e-09	-4.71559e-10	2.79441e-09
-0.934	3.05217e-09	-6.31094e-10	2.42108e-09	-1.21163e-09	4.67941e-10	-7.43684e-10	-4.56322e-09	-5.97613e-10	-5.16083e-09	-6.45710e-09	2.77864e-09	-3.67846e-09	1.04323e-09	-2.08400e-10	8.34828e-10	2.36818e-09	-6.14162e-10	1.75401e-09	4.84621e-10	1.66769e-09	2.15231e-09	4.00067e-09	-5.77639e-10	3.42303e-09
-0.909	3.94565e-09	-8.15836e-10	3.12981e-09	-1.27376e-09	4.91938e-10	-7.81822e-10	-4.82575e-09	-5.77009e-10	-5.40276e-09	-7.02652e-09	3.67547e-09	-3.35104e-09	1.42067e-09	-2.83800e-10	1.13687e-09	3.04770e-09	-7.90390e-10	2.25731e-09	9.61168e-10	1.91351e-09	2.87467e-09	4.72887e-09	-6.82782e-10	4.04609e-09
-0.885	4.83772e-09	-1.00029e-09	3.83743e-09	-1.33225e-09	5.14526e-10	-8.17720e-10	-5.07466e-09	-5.54019e-10	-5.62868e-09	-7.57888e-09	4.57191e-09	-3.00697e-09	1.79850e-09	-3.59277e-10	1.43923e-09	3.72605e-09	-9.66313e-10	2.75974e-09	1.44109e-09	2.15596e-09	3.59704e-09	5.45060e-09	-7.86989e-10	4.66361e-09
-0.860	5.72839e-09	-1.18445e-09	4.54394e-09	-1.38709e-09	5.35708e-10	-8.51384e-10	-5.30993e-09	-5.28640e-10	-5.83857e-09	-8.11419e-09	5.46792e-09	-2.64627e-09	2.17673e-09	-4.34834e-10	1.74190e-09	4.40322e-09	-1.14193e-09	3.26129e-09	1.92437e-09	2.39504e-09	4.31940e-09	6.16586e-09	-8.90262e-10	5.27560e-09
-0.836	6.61762e-09	-1.36831e-09	5.24930e-09	-1.43831e-09	5.55488e-10	-8.82819e-10	-5.53154e-09	-5.00868e-10	-6.03241e-09	-8.63245e-09	6.36349e-09	-2.26896e-09	2.55539e-09	-5.10476e-10	2.04491e-09	5.07923e-09	-1.31725e-09	3.76199e-09	2.41101e-09	2.63073e-09	5.04174e-09	6.87467e-09	-9.92604e-10	5.88206e-09
-0.811	7.50540e-09	-1.55188e-09	5.95352e-09	-1.48590e-09	5.73868e-10	-9.12031e-10	-5.73949e-09	-4.70700e-10	-6.21019e-09	-9.13366e-09	7.25860e-09	-1.87506e-09	2.93448e-09	-5.86204e-10	2.34827e-09	5.75407e-09	-1.49226e-09	4.26181e-09	2.90100e-09	2.86304e-09	5.76405e-09	7.57704e-09	-1.09402e-09	6.48302e-09
-0.786	8.39173e-09	-1.73514e-09	6.65658e-09	-1.52988e-09	5.90854e-10	-9.39025e-10	-5.93375e-09	-4.38133e-10	-6.37188e-09	-9.61783e-09	8.15323e-09	-1.46461e-09	3.31402e-09	-6.62024e-10	2.65200e-09	6.42775e-09	-1.66697e-09	4.76078e-09	3.39434e-09	3.09196e-09	6.48630e-09	8.27298e-09	-1.19450e-09	7.07848e-09
-0.762	9.27657e-09	-1.91810e-09	7.35847e-09	-1.57026e-09	6.06448e-10	-9.63809e-10	-6.11432e-09	-4.03164e-10	-6.51748e-09	-1.00850e-08	9.04735e-09	-1.03762e-09	3.69404e-09	-7.37938e-10	2.95610e-09	7.10027e-09	-1.84138e-09	5.25889e-09	3.89102e-09	3.31748e-09	7.20850e-09	8.96252e-09	-1.29406e-09	7.66846e-09
-0.737	1.01599e-08	-2.10075e-09	8.05917e-09	-1.60704e-09	6.20655e-10	-9.86387e-10	-6.28117e-09	-3.65790e-10	-6.64696e-09	-1.05351e-08	9.94095e-09	-5.94133e-10	4.07454e-09	-8.13949e-10	3.26059e-09	7.77164e-09	-2.01549e-09	5.75614e-09	4.39103e-09	3.53960e-09	7.93063e-09	9.64566e-09	-1.39270e-09	8.25296e-09
-0.713	1.10418e-08	-2.28309e-09	8.75868e-09	-1.64024e-09	6.33477e-10	-1.00677e-09	-6.43431e-09	-3.26008e-10	-6.76032e-09	-1.09682e-08	1.08340e-08	-1.34163e-10	4.45555e-09	-8.90061e-10	3.56549e-09	8.44185e-09	-2.18931e-09	6.25254e-09	4.89437e-09	3.75831e-09	8.65268e-09	1.03224e-08	-1.49041e-09	8.83201e-09
-0.688	1.19221e-08	-2.46511e-09	9.45698e-09	-1.66987e-09	6.44920e-10	-1.02495e-09	-6.57371e-09	-2.83815e-10	-6.85753e-09	-1.13842e-08	1.17265e-08	3.42257e-10	4.83708e-09	-9.66278e-10	3.87081e-09	9.11091e-09	-2.36282e-09	6.74809e-09	5.40103e-09	3.97360e-09	9.37463e-09	1.09928e-08	-1.58721e-09	9.40561e-09
-0.664	1.28009e-08	-2.64682e-09	1.01541e-08	-1.69594e-09	6.54987e-10	-1.04095e-09	-6.69937e-09	-2.39209e-10	-6.93858e-09	-1.17833e-08	1.26184e-08	8.35099e-10	5.21916e-09	-1.04260e-09	4.17656e-09	9.77883e-09	-2.53604e-09	7.24279e-09	5.91099e-09	4.18547e-09	1.00965e-08	1.16569e-08	-1.68308e-09	9.97378e-09
-0.639	1.36781e-08	-2.82820e-09	1.08499e-08	-1.71845e-09	6.63681e-10	-1.05477e-09	-6.81128e-09	-1.92187e-10	-7.00346e-09	-1.21653e-08	1.35097e-08	1.34433e-09	5.60179e-09	-1.11904e-09	4.48275e-09	1.04456e-08	-2.70896e-09	7.73665e-09	6.42427e-09	4.39393e-09	1.08182e-08	1.23146e-08	-1.77805e-09	1.05365e-08
-0.614	1.45537e-08	-3.00926e-09	1.15445e-08	-1.73742e-09	6.71008e-10	-1.06641e-09	-6.90942e-09	-1.42747e-10	-7.05216e-09	-1.25304e-08	1.44003e-08	1.86993e-09	5.98499e-09	-1.19559e-09	4.78940e-09	1.11113e-08	-2.88159e-09	8.22966e-09	6.94084e-09	4.59895e-09	1.15398e-08	1.29660e-08	-1.87210e-09	1.10939e-08
-0.590	1.54278e-08	-3.18999e-09	1.22378e-08	-1.75286e-09	6.76971e-10	-1.07589e-09	-6.99378e-09	-9.08873e-11	-7.08467e-09	-1.28785e-08	1.52904e-08	2.41186e-09	6.36879e-09	-1.27226e-09	5.09653e-09	1.17758e-08	-3.05392e-09	8.72184e-09	7.46070e-09	4.80054e-09	1.22612e-08	1.36111e-08	-1.96525e-09	1.16458e-08
-0.565	1.63003e-08	-3.37038e-09	1.29299e-08	-1.76478e-09	6.81574e-10	-1.08320e-09	-7.06436e-09	-3.66051e-11	-7.10097e-09	-1.32096e-08	1.61797e-08	2.97010e-09	6.75319e-09	-1.34905e-09	5.40414e-09	1.24391e-08	-3.22596e-09	9.21318e-09	7.98384e-09	4.99869e-09	1.29825e-08	1.42499e-08	-2.05748e-09	1.21924e-08
-0.541	1.71711e-08	-3.55045e-09	1.36207e-08	-1.77319e-09	6.84821e-10	-1.08836e-09	-7.12116e-09	2.01013e-11	-7.10106e-09	-1.35238e-08	1.70684e-08	3.54460e-09	7.13822e-09	-1.42596e-09	5.71226e-09	1.31014e-08	-3.39771e-09	9.70368e-09	8.51026e-09	5.19339e-09	1.37037e-08	1.48824e-08	-2.14881e-09	1.27336e-08
-0.516	1.80403e-08	-3.73017e-09	1.43102e-08	-1.77809e-09	6.86717e-10	-1.09138e-09	-7.16415e-09	7.92338e-11	-7.08492e-09	-1.38210e-08	1.79563e-08	4.13534e-09	7.52389e-09	-1.50301e-09	6.02088e-09	1.37625e-08	-3.56917e-09	1.01934e-08	9.03995e-09	5.38466e-09	1.44246e-08	1.55088e-08	-2.23924e-09	1.32695e-08
-0.492	1.89079e-08	-3.90956e-09	1.49983e-08	-1.77952e-09	6.87266e-10	-1.09225e-09	-7.19334e-09	1.40794e-10	-7.05254e-09	-1.41012e-08	1.88435e-08	4.74228e-09	7.91022e-09	-1.58018e-09	6.33004e-09	1.44226e-08	-3.74034e-09	1.06822e-08	9.57289e-09	5.57247e-09	1.51454e-08	1.61288e-08	-2.32877e-09	1.38001e-08
-0.467	1.97738e-08	-4.08860e-09	1.56852e-08	-1.77746e-09	6.86473e-10	-1.09099e-09	-7.20871e-09	2.04783e-10	-7.00392e-09	-1.43646e-08	1.97300e-08	5.36540e-09	8.29722e-09	-1.65749e-09	6.63973e-09	1.50815e-08	-3.91122e-09	1.11702e-08	1.01091e-08	5.75683e-09	1.58659e-08	1.67427e-08	-2.41741e-09	1.43253e-08
-0.442	2.06380e-08	-4.26730e-09	1.63707e-08	-1.77194e-09	6.84342e-10	-1.08760e-09	-7.21026e-09	2.71203e-10	-6.93906e-09	-1.46110e-08	2.06157e-08	6.00465e-09	8.68492e-09	-1.73494e-09	6.94998e-09	1.57393e-08	-4.08182e-09	1.16574e-08	1.06485e-08	5.93773e-09	1.65863e-08	1.73504e-08	-2.50515e-09	1.48452e-08
-0.418	2.15006e-08	-4.44564e-09	1.70549e-08	-1.76297e-09	6.80876e-10	-1.08210e-09	-7.19799e-09	3.40056e-10	-6.85793e-09	-1.48406e-08	2.15006e-08	6.66000e-09	9.07333e-09	-1.81253e-09	7.26080e-09	1.63960e-08	-4.25212e-09	1.21438e-08	1.11912e-08	6.11516e-09	1.73064e-08	1.79519e-08	-2.59199e-09	1.53599e-08
-0.393	2.23614e-08	-4.62363e-09	1.77378e-08	-1.75056e-09	6.76082e-10	-1.07448e-09	-7.17189e-09	4.11341e-10	-6.76055e-09	-1.50533e-08	2.23847e-08	7.33142e-09	9.46246e-09	-1.89026e-09	7.57220e-09	1.70515e-08	-4.42214e-09	1.26294e-08	1.17371e-08	6.28914e-09	1.80262e-08	1.85472e-08	-2.67795e-09	1.58693e-08
-0.369	2.32205e-08	-4.80127e-09	1.84192e-08	-1.73471e-09	6.69963e-10	-1.06475e-09	-7.13195e-09	4.85060e-10	-6.64689e-09	-1.52491e-08	2.32679e-08	8.01887e-09	9.85234e-09	-1.96815e-09	7.88419e-09	1.77060e-08	-4.59188e-09	1.31142e-08	1.22862e-08	6.45964e-09	1.87459e-08	1.91364e-08	-2.76303e-09	1.63734e-08
-0.344	2.40779e-08	-4.97855e-09	1.90993e-08	-1.71545e-09	6.62525e-10	-1.05293e-09	-7.07817e-09	5.61215e-10	-6.51696e-09	-1.54280e-08	2.41504e-08	8.72231e-09	1.02430e-08	-2.04618e-09	8.19679e-09	1.83595e-08	-4.76134e-09	1.35981e-08	1.28386e-08	6.62668e-09	1.94652e-08	1.97195e-08	-2.84722e-09	1.68723e-08
-0.319	2.49335e-08	-5.15546e-09	1.97780e-08	-1.69279e-09	6.53771e-10	-1.03902e-09	-7.01056e-09	6.39806e-10	-6.37075e-09	-1.55902e-08	2.50319e-08	9.44170e-09	1.06344e-08	-2.12437e-09	8.51002e-09	1.90118e-08	-4.93051e-09	1.40813e-08	1.33941e-08	6.79024e-09	2.01843e-08	2.02965e-08	-2.93053e-09	1.73660e-08
-0.295	2.57874e-08	-5.33201e-09	2.04553e-08	-1.66673e-09	6.43706e-10	-1.02302e-09	-6.92909e-09	7.20834e-10	-6.20826e-09	-1.57355e-08	2.59125e-08	1.01770e-08	1.10266e-08	-2.20272e-09	8.82387e-09	1.96630e-08	-5.09941e-09	1.45636e-08	1.39528e-08	6.95032e-09	2.09031e-08	2.08675e-08	-3.01296e-09	1.78545e-08
-0.270	2.66394e-08	-5.50819e-09	2.11312e-08	-1.63729e-09	6.32336e-10	-1.00495e-09	-6.83378e-09	8.04298e-10	-6.02948e-09	-1.58641e-08	2.67923e-08	1.09282e-08	1.14196e-08	-2.28123e-09	9.13838e-09	2.03132e-08	-5.26802e-09	1.50452e-08	1.45147e-08	7.10693e-09	2.16217e-08	2.14323e-08	-3.09452e-09	1.83378e-08
-0.246	2.74897e-08	-5.68400e-09	2.18057e-08	-1.60448e-09	6.19665e-10	-9.84814e-10	-6.72462e-09	8.90201e-10	-5.83442e-09	-1.59758e-08	2.76711e-08	1.16952e-08	1.18135e-08	-2.35991e-09	9.45355e-09	2.09623e-08	-5.43636e-09	1.55259e-08	1.50798e-08	7.26005e-09	2.23399e-08	2.19912e-08	-3.17521e-09	1.88160e-08
-0.221	2.83382e-08	-5.85944e-09	2.24787e-08	-1.56831e-09	6.05698e-10	-9.62617e-10	-6.60161e-09	9.78541e-10	-5.62306e-09	-1.60708e-08	2.85489e-08	1.24781e-08	1.22081e-08	-2.43875e-09	9.76939e-09	2.16103e-08	-5.60442e-09	1.60059e-08	1.56481e-08	7.40969e-09	2.30577e-08	2.25440e-08	-3.25503e-09	1.92890e-08
-0.197	2.91848e-08	-6.03450e-09	2.31503e-08	-1.52881e-09	5.90440e-10	-9.38368e-10	-6.46474e-09	1.06932e-09	-5.39542e-09	-1.61491e-08	2.94258e-08	1.32767e-08	1.26037e-08	-2.51777e-09	1.00859e-08	2.22573e-08	-5.77221e-09	1.64851e-08	1.62195e-08	7.55584e-09	2.37753e-08	2.30908e-08	-3.33399e-09	1.97568e-08
-0.172	3.00296e-08	-6.20918e-09	2.38204e-08	-1.48597e-09	5.73896e-10	-9.12075e-10	-6.31402e-09	1.16254e-09	-5.15149e-09	-1.62107e-08	3.03017e-08	1.40910e-08	1.30001e-08	-2.59696e-09	1.04031e-08	2.29032e-08	-5.93972e-09	1.69635e-08	1.67940e-08	7.69850e-09	2.44925e-08	2.36317e-08	-3.41208e-09	2.02196e-08
-0.147	3.08726e-08	-6.38347e-09	2.44891e-08	-1.43982e-09	5.56071e-10	-8.83746e-10	-6.14945e-09	1.25819e-09	-4.89126e-09	-1.62556e-08	3.11765e-08	1.49209e-08	1.33974e-08	-2.67633e-09	1.07211e-08	2.35481e-08	-6.10696e-09	1.74411e-08	1.73717e-08	7.83767e-09	2.52094e-08	2.41666e-08	-3.48931e-09	2.06773e-08
-0.123	3.17136e-08	-6.55738e-09	2.51563e-08	-1.39036e-09	5.36970e-10	-8.53389e-10	-5.97103e-09	1.35628e-09	-4.61475e-09	-1.62838e-08	3.20504e-08	1.57666e-08	1.37956e-08	-2.75588e-09	1.10397e-08	2.41919e-08	-6.27393e-09	1.79180e-08	1.79525e-08	7.97335e-09	2.59258e-08	2.46956e-08	-3.56569e-09	2.11299e-08
-0.098	3.25528e-08	-6.73090e-09	2.58219e-08	-1.33761e-09	5.16598e-10	-8.21013e-10	-5.77877e-09	1.45681e-09	-4.32195e-09	-1.62954e-08	3.29232e-08	1.66278e-08	1.41948e-08	-2.83561e-09	1.13592e-08	2.48347e-08	-6.44063e-09	1.83941e-08	1.85364e-08	8.10554e-09	2.66420e-08	2.52187e-08	-3.64122e-09	2.15775e-08
-0.074	3.33901e-08	-6.90403e-09	2.64861e-08	-1.28159e-09	4.94961e-10	-7.86625e-10	-5.57265e-09	1.55978e-09	-4.01287e-09	-1.62904e-08	3.37949e-08	1.75045e-08	1.45948e-08	-2.91553e-09	1.16793e-08	2.54764e-08	-6.60706e-09	1.88694e-08	1.91235e-08	8.23423e-09	2.73577e-08	2.57359e-08	-3.71590e-09	2.20200e-08
-0.049	3.42255e-08	-7.07676e-09	2.71488e-08	-1.22230e-09	4.72063e-10	-7.50235e-10	-5.35269e-09	1.66519e-09	-3.68750e-09	-1.62687e-08	3.46655e-08	1.83968e-08	1.49959e-08	-2.99565e-09	1.20002e-08	2.61172e-08	-6.77322e-09	1.93439e-08	1.97136e-08	8.35943e-09	2.80730e-08	2.62473e-08	-3.78973e-09	2.24575e-08
-0.025	3.50590e-08	-7.24910e-09	2.78099e-08	-1.15976e-09	4.47910e-10	-7.11849e-10	-5.11888e-09	1.77303e-09	-3.34586e-09	-1.62305e-08	3.55350e-08	1.93045e-08	1.53979e-08	-3.07595e-09	1.23219e-08	2.67568e-08	-6.93911e-09	1.98177e-08	2.03068e-08	8.48113e-09	2.87879e-08	2.67528e-08	-3.86272e-09	2.28901e-08
0.000	3.58905e-08	-7.42103e-09	2.84695e-08	-1.09398e-09	4.22507e-10	-6.71477e-10	-4.87124e-09	1.88330e-09	-2.98794e-09	-1.61758e-08	3.64034e-08	2.02276e-08	1.58009e-08	-3.15646e-09	1.26444e-08	2.73955e-08	-7.10475e-09	2.02908e-08	2.09031e-08	8.59932e-09	2.95024e-08	2.72525e-08	-3.93487e-09	2.33176e-08
0.025	3.67201e-08	-7.59256e-09	2.91276e-08	-1.02499e-09	3.95860e-10	-6.29127e-10	-4.60976e-09	1.99601e-09	-2.61375e-09	-1.61046e-08	3.72707e-08	2.11661e-08	1.62049e-08	-3.23716e-09	1.29677e-08	2.80332e-08	-7.27012e-09	2.07631e-08	2.15025e-08	8.71402e-09	3.02165e-08	2.77464e-08	-4.00619e-09	2.37402e-08
0.049	3.75477e-08	-7.76369e-09	2.97840e-08	-9.52782e-10	3.67973e-10	-5.84808e-10	-4.33445e-09	2.11115e-09	-2.22330e-09	-1.60168e-08	3.81367e-08	2.21199e-08	1.66099e-08	-3.31807e-09	1.32918e-08	2.86698e-08	-7.43522e-09	2.12346e-08	2.21049e-08	8.82522e-09	3.09301e-08	2.82346e-08	-4.07667e-09	2.41579e-08
0.074	3.83734e-08	-7.93441e-09	3.04390e-08	-8.77382e-10	3.38853e-10	-5.38529e-10	-4.04532e-09	2.22872e-09	-1.81659e-09	-1.59126e-08	3.90016e-08	2.30890e-08	1.70160e-08	-3.39918e-09	1.36168e-08	2.93054e-08	-7.60007e-09	2.17054e-08	2.27103e-08	8.93292e-09	3.16433e-08	2.87170e-08	-4.14632e-09	2.45707e-08
0.098	3.91970e-08	-8.10471e-09	3.10923e-08	-7.98803e-10	3.08505e-10	-4.90298e-10	-3.74237e-09	2.34873e-09	-1.39364e-09	-1.57920e-08	3.98653e-08	2.40733e-08	1.74231e-08	-3.48051e-09	1.39425e-08	2.99401e-08	-7.76466e-09	2.21754e-08	2.33188e-08	9.03712e-09	3.23559e-08	2.91937e-08	-4.21515e-09	2.49785e-08
0.123	4.00187e-08	-8.27460e-09	3.17441e-08	-7.17058e-10	2.76935e-10	-4.40123e-10	-3.42560e-09	2.47116e-09	-9.54439e-10	-1.56549e-08	4.07277e-08	2.50728e-08	1.78312e-08	-3.56204e-09	1.42692e-08	3.05737e-08	-7.92899e-09	2.26447e-08	2.39303e-08	9.13782e-09	3.30682e-08	2.96647e-08	-4.28316e-09	2.53816e-08
0.147	4.08383e-08	-8.44407e-09	3.23942e-08	-6.32162e-10	2.44147e-10	-3.88015e-10	-3.09503e-09	2.59602e-09	-4.99008e-10	-1.55015e-08	4.15889e-08	2.60874e-08	1.82405e-08	-3.64380e-09	1.45967e-08	3.12064e-08	-8.09306e-09	2.31133e-08	2.45449e-08	9.23501e-09	3.37799e-08	3.01301e-08	-4.35035e-09	2.57797e-08
0.172	4.16559e-08	-8.61312e-09	3.30427e-08	-5.44129e-10	2.10148e-10	-3.33981e-10	-2.75066e-09	2.72331e-09	-2.73513e-11	-1.53317e-08	4.24489e-08	2.71171e-08	1.86508e-08	-3.72577e-09	1.49250e-08	3.18381e-08	-8.25688e-09	2.35812e-08	2.51624e-08	9.32871e-09	3.44911e-08	3.05898e-08	-4.41673e-09	2.61730e-08
0.197	4.24714e-08	-8.78175e-09	3.36897e-08	-4.52974e-10	1.74943e-10	-2.78031e-10	-2.39250e-09	2.85302e-09	4.60520e-10	-1.51457e-08	4.33075e-08	2.81619e-08	1.90623e-08	-3.80796e-09	1.52543e-08	3.24688e-08	-8.42044e-09	2.40483e-08	2.57829e-08	9.41890e-09	3.52018e-08	3.10439e-08	-4.48229e-09	2.65616e-08
0.221	4.32849e-08	-8.94995e-09	3.43349e-08	-3.58711e-10	1.38538e-10	-2.20174e-10	-2.02056e-09	2.98515e-09	9.64596e-10	-1.49433e-08	4.41649e-08	2.92216e-08	1.94748e-08	-3.89038e-09	1.55845e-08	3.30985e-08	-8.58376e-09	2.45147e-08	2.64064e-08	9.50559e-09	3.59120e-08	3.14924e-08	-4.54705e-09	2.69453e-08
0.246	4.40963e-08	-9.11773e-09	3.49786e-08	-2.61357e-10	1.00938e-10	-1.60418e-10	-1.63484e-09	3.11971e-09	1.48486e-09	-1.47247e-08	4.50209e-08	3.02962e-08	1.98886e-08	-3.97303e-09	1.59155e-08	3.37273e-08	-8.74682e-09	2.49804e-08	2.70329e-08	9.58878e-09	3.66217e-08	3.19353e-08	-4.61100e-09	2.73243e-08
0.270	4.49056e-08	-9.28507e-09	3.56206e-08	-1.60925e-10	6.21507e-11	-9.87742e-11	-1.23536e-09	3.25668e-09	2.02132e-09	-1.44899e-08	4.58756e-08	3.13857e-08	2.03034e-08	-4.05590e-09	1.62475e-08	3.43551e-08	-8.90963e-09	2.54454e-08	2.76623e-08	9.66848e-09	3.73308e-08	3.23727e-08	-4.67416e-09	2.76986e-08
0.295	4.57128e-08	-9.45198e-09	3.62609e-08	-5.74307e-11	2.21803e-11	-3.52504e-11	-8.22125e-10	3.39606e-09	2.57394e-09	-1.42388e-08	4.67289e-08	3.24901e-08	2.07195e-08	-4.13902e-09	1.65805e-08	3.49819e-08	-9.07220e-09	2.59097e-08	2.82947e-08	9.74467e-09	3.80393e-08	3.28046e-08	-4.73652e-09	2.80681e-08
0.319	4.65180e-08	-9.61845e-09	3.68995e-08	4.91105e-11	-1.89670e-11	3.01436e-11	-3.95146e-10	3.53786e-09	3.14271e-09	-1.39717e-08	4.75809e-08	3.36092e-08	2.11367e-08	-4.22236e-09	1.69143e-08	3.56078e-08	-9.23452e-09	2.63733e-08	2.89299e-08	9.81736e-09	3.87473e-08	3.32310e-08	-4.79809e-09	2.84329e-08
0.344	4.73209e-08	-9.78448e-09	3.75365e-08	1.58684e-10	-6.12851e-11	9.73985e-11	4.55647e-11	3.68207e-09	3.72764e-09	-1.36884e-08	4.84314e-08	3.47430e-08	2.15551e-08	-4.30595e-09	1.72492e-08	3.62328e-08	-9.39659e-09	2.68362e-08	2.95682e-08	9.88656e-09	3.94547e-08	3.36520e-08	-4.85886e-09	2.87931e-08
0.369	4.81218e-08	-9.95007e-09	3.81717e-08	2.71273e-10	-1.04768e-10	1.66505e-10	4.99997e-10	3.82869e-09	4.32869e-09	-1.33890e-08	4.92805e-08	3.58915e-08	2.19748e-08	-4.38978e-09	1.75850e-08	3.68568e-08	-9.55843e-09	2.72983e-08	3.02093e-08	9.95227e-09	4.01615e-08	3.40675e-08	-4.91886e-09	2.91486e-08
0.393	4.89205e-08	-1.01152e-08	3.88053e-08	3.86863e-10	-1.49410e-10	2.37453e-10	9.68138e-10	3.97771e-09	4.94585e-09	-1.30736e-08	5.01282e-08	3.70546e-08	2.23956e-08	-4.47386e-09	1.79218e-08	3.74799e-08	-9.72002e-09	2.77598e-08	3.08533e-08	1.00145e-08	4.08678e-08	3.44776e-08	-4.97807e-09	2.94995e-08
0.418	4.97170e-08	-1.02799e-08	3.94371e-08	5.05439e-10	-1.95205e-10	3.10234e-10	1.44997e-09	4.12914e-09	5.57911e-09	-1.27422e-08	5.09745e-08	3.82323e-08	2.28178e-08	-4.55818e-09	1.82596e-08	3.81020e-08	-9.88137e-09	2.82206e-08	3.15002e-08	1.00732e-08	4.15734e-08	3.48823e-08	-5.03651e-09	2.98458e-08
0.442	5.05114e-08	-1.04442e-08	4.00672e-08	6.26984e-10	-2.42147e-10	3.84837e-10	1.94550e-09	4.28296e-09	6.22845e-09	-1.23948e-08	5.18193e-08	3.94244e-08	2.32411e-08	-4.64275e-09	1.85984e-08	3.87232e-08	-1.00425e-08	2.86808e-08	3.21499e-08	1.01284e-08	4.22783e-08	3.52817e-08	-5.09417e-09	3.01875e-08
0.467	5.13035e-08	-1.06080e-08	4.06956e-08	7.51483e-10	-2.90230e-10	4.61253e-10	2.45468e-09	4.43918e-09	6.89386e-09	-1.20315e-08	5.26625e-08	4.06310e-08	2.36658e-08	-4.72758e-09	1.89382e-08	3.93436e-08	-1.02034e-08	2.91402e-08	3.28026e-08	1.01801e-08	4.29827e-08	3.56757e-08	-5.15107e-09	3.05247e-08
0.492	5.20935e-08	-1.07713e-08	4.13222e-08	8.78920e-10	-3.39447e-10	5.39473e-10	2.97753e-09	4.59779e-09	7.57532e-09	-1.16523e-08	5.35043e-08	4.18520e-08	2.40917e-08	-4.81267e-09	1.92790e-08	3.99630e-08	-1.03640e-08	2.95990e-08	3.34580e-08	1.02284e-08	4.36864e-08	3.60645e-08	-5.20720e-09	3.08573e-08
0.516	5.28813e-08	-1.09342e-08	4.19471e-08	1.00928e-09	-3.89793e-10	6.19486e-10	3.51401e-09	4.75879e-09	8.27281e-09	-1.12572e-08	5.43446e-08	4.30874e-08	2.45189e-08	-4.89801e-09	1.96209e-08	4.05815e-08	-1.05244e-08	3.00571e-08	3.41163e-08	1.02732e-08	4.43895e-08	3.64480e-08	-5.26257e-09	3.11854e-08
0.541	5.36668e-08	-1.10966e-08	4.25702e-08	1.14254e-09	-4.41261e-10	7.01282e-10	4.06412e-09	4.92218e-09	8.98631e-09	-1.08463e-08	5.51833e-08	4.43370e-08	2.49474e-08	-4.98361e-09	1.99638e-08	4.11991e-08	-1.06846e-08	3.05145e-08	3.47774e-08	1.03144e-08	4.50919e-08	3.68262e-08	-5.31718e-09	3.15091e-08
0.565	5.44501e-08	-1.12586e-08	4.31915e-08	1.27870e-09	-4.93845e-10	7.84853e-10	4.62784e-09	5.08795e-09	9.71580e-09	-1.04196e-08	5.60204e-08	4.56008e-08	2.53773e-08	-5.06948e-09	2.03078e-08	4.18158e-08	-1.08445e-08	3.09713e-08	3.54413e-08	1.03522e-08	4.57936e-08	3.71993e-08	-5.37105e-09	3.18282e-08
0.590	5.52311e-08	-1.14201e-08	4.38110e-08	1.41773e-09	-5.47539e-10	8.70187e-10	5.20516e-09	5.25610e-09	1.04613e-08	-9.97722e-09	5.68560e-08	4.68788e-08	2.58085e-08	-5.15562e-09	2.06529e-08	4.24316e-08	-1.10042e-08	3.14274e-08	3.61080e-08	1.03865e-08	4.64946e-08	3.75671e-08	-5.42416e-09	3.21430e-08
0.614	5.60099e-08	-1.15811e-08	4.44288e-08	1.55961e-09	-6.02337e-10	9.57274e-10	5.79604e-09	5.42663e-09	1.12227e-08	-9.51911e-09	5.76899e-08	4.81708e-08	2.62410e-08	-5.24203e-09	2.09990e-08	4.30466e-08	-1.11637e-08	3.18829e-08	3.67775e-08	1.04174e-08	4.71949e-08	3.79298e-08	-5.47653e-09	3.24533e-08
0.639	5.67864e-08	-1.17416e-08	4.50447e-08	1.70434e-09	-6.58231e-10	1.04611e-09	6.40049e-09	5.59952e-09	1.20000e-08	-9.04534e-09	5.85223e-08	4.94770e-08	2.66750e-08	-5.32871e-09	2.13462e-08	4.36606e-08	-1.13229e-08	3.23377e-08	3.74498e-08	1.04448e-08	4.78945e-08	3.82874e-08	-5.52815e-09	3.27592e-08
0.664	5.75606e-08	-1.19017e-08	4.56589e-08	1.85189e-09	-7.15216e-10	1.13667e-09	7.01848e-09	5.77478e-09	1.27933e-08	-8.55595e-09	5.93530e-08	5.07971e-08	2.71102e-08	-5.41566e-09	2.16946e-08	4.42738e-08	-1.14820e-08	3.27919e-08	3.81248e-08	1.04687e-08	4.85934e-08	3.86399e-08	-5.57905e-09	3.30608e-08
0.688	5.83325e-08	-1.20613e-08	4.62712e-08	2.00224e-09	-7.73285e-10	1.22896e-09	7.64999e-09	5.95241e-09	1.36024e-08	-8.05099e-09	6.01821e-08	5.21311e-08	2.75469e-08	-5.50290e-09	2.20440e-08	4.48862e-08	-1.16408e-08	3.32454e-08	3.88025e-08	1.04891e-08	4.92916e-08	3.89873e-08	-5.62920e-09	3.33581e-08
0.713	5.91021e-08	-1.22204e-08	4.68816e-08	2.15539e-09	-8.32432e-10	1.32296e-09	8.29500e-09	6.13239e-09	1.44274e-08	-7.53051e-09	6.10095e-08	5.34789e-08	2.79850e-08	-5.59041e-09	2.23946e-08	4.54976e-08	-1.17994e-08	3.36983e-08	3.94830e-08	1.05060e-08	4.99890e-08	3.93296e-08	-5.67864e-09	3.36510e-08
0.737	5.98693e-08	-1.23791e-08	4.74903e-08	2.31131e-09	-8.92651e-10	1.41866e-09	8.95350e-09	6.31472e-09	1.52682e-08	-6.99453e-09	6.18352e-08	5.48406e-08	2.84245e-08	-5.67821e-09	2.27463e-08	4.61083e-08	-1.19577e-08	3.41506e-08	4.01662e-08	1.05196e-08	5.06857e-08	3.96670e-08	-5.72734e-09	3.39396e-08
0.762	6.06343e-08	-1.25373e-08	4.80970e-08	2.46999e-09	-9.53934e-10	1.51606e-09	9.62547e-09	6.49941e-09	1.61249e-08	-6.44312e-09	6.26591e-08	5.62160e-08	2.88654e-08	-5.76629e-09	2.30991e-08	4.67180e-08	-1.21158e-08	3.46022e-08	4.08520e-08	1.05296e-08	5.13816e-08	3.99993e-08	-5.77533e-09	3.42240e-08
0.786	6.13969e-08	-1.26949e-08	4.87019e-08	2.63141e-09	-1.01628e-09	1.61513e-09	1.03109e-08	6.68644e-09	1.69973e-08	-5.87631e-09	6.34814e-08	5.76051e-08	2.93078e-08	-5.85466e-09	2.34531e-08	4.73270e-08	-1.22738e-08	3.50532e-08	4.15406e-08	1.05362e-08	5.20768e-08	4.03267e-08	-5.82261e-09	3.45041e-08
0.811	6.21571e-08	-1.28521e-08	4.93050e-08	2.79555e-09	-1.07967e-09	1.71588e-09	1.10097e-08	6.87581e-09	1.78855e-08	-5.29415e-09	6.43020e-08	5.90078e-08	2.97516e-08	-5.94331e-09	2.38083e-08	4.79351e-08	-1.24315e-08	3.55036e-08	4.22318e-08	1.05393e-08	5.27711e-08	4.06492e-08	-5.86917e-09	3.47801e-08
0.836	6.29150e-08	-1.30088e-08	4.99061e-08	2.96240e-09	-1.14411e-09	1.81829e-09	1.17219e-08	7.06752e-09	1.87894e-08	-4.69668e-09	6.51207e-08	6.04240e-08	3.01969e-08	-6.03227e-09	2.41646e-08	4.85423e-08	-1.25890e-08	3.59534e-08	4.29256e-08	1.05390e-08	5.34647e-08	4.09668e-08	-5.91502e-09	3.50518e-08
0.860	6.36705e-08	-1.31650e-08	5.05054e-08	3.13194e-09	-1.20958e-09	1.92235e-09	1.24475e-08	7.26155e-09	1.97091e-08	-4.08396e-09	6.59377e-08	6.18538e-08	3.06436e-08	-6.12151e-09	2.45221e-08	4.91488e-08	-1.27462e-08	3.64026e-08	4.36221e-08	1.05353e-08	5.41574e-08	4.12795e-08	-5.96018e-09	3.53194e-08
0.885	6.44235e-08	-1.33208e-08	5.11028e-08	3.30415e-09	-1.27609e-09	2.02805e-09	1.31865e-08	7.45791e-09	2.06444e-08	-3.45602e-09	6.67529e-08	6.32969e-08	3.10919e-08	-6.21105e-09	2.48808e-08	4.97544e-08	-1.29033e-08	3.68511e-08	4.43213e-08	1.05281e-08	5.48494e-08	4.15874e-08	-6.00463e-09	3.55828e-08
0.909	6.51742e-08	-1.34760e-08	5.16982e-08	3.47901e-09	-1.34363e-09	2.13538e-09	1.39388e-08	7.65659e-09	2.15954e-08	-2.81292e-09	6.75663e-08	6.47534e-08	3.15416e-08	-6.30090e-09	2.52407e-08	5.03592e-08	-1.30601e-08	3.72991e-08	4.50230e-08	1.05175e-08	5.55405e-08	4.18905e-08	-6.04840e-09	3.58421e-08
0.934	6.59225e-08	-1.36307e-08	5.22918e-08	3.65651e-09	-1.41218e-09	2.24433e-09	1.47044e-08	7.85759e-09	2.25620e-08	-2.15470e-09	6.83779e-08	6.62232e-08	3.19929e-08	-6.39104e-09	2.56018e-08	5.09632e-08	-1.32168e-08	3.77464e-08	4.57273e-08	1.05035e-08	5.62308e-08	4.21889e-08	-6.09147e-09	3.60974e-08
0.958	6.66683e-08	-1.37849e-08	5.28834e-08	3.83663e-09	-1.48174e-09	2.35489e-09	1.54833e-08	8.06089e-09	2.35442e-08	-1.48141e-09	6.91876e-08	6.77062e-08	3.24456e-08	-6.48149e-09	2.59642e-08	5.15664e-08	-1.33732e-08	3.81932e-08	4.64342e-08	1.04860e-08	5.69202e-08	4.24824e-08	-6.13386e-09	3.63486e-08
0.983	6.74117e-08	-1.39386e-08	5.34731e-08	4.01935e-09	-1.55231e-09	2.46704e-09	1.62755e-08	8.26650e-09	2.45420e-08	-7.93110e-10	6.99955e-08	6.92024e-08	3.29000e-08	-6.57224e-09	2.63277e-08	5.21688e-08	-1.35295e-08	3.86394e-08	4.71437e-08	1.04651e-08	5.76088e-08	4.27713e-08	-6.17556e-09	3.65957e-08
1.008	6.81527e-08	-1.40918e-08	5.40609e-08	4.20465e-09	-1.62388e-09	2.58078e-09	1.70809e-08	8.47440e-09	2.55553e-08	-8.98372e-11	7.08015e-08	7.07117e-08	3.33558e-08	-6.66331e-09	2.66925e-08	5.27704e-08	-1.36855e-08	3.90850e-08	4.78557e-08	1.04408e-08	5.82965e-08	4.30555e-08	-6.21659e-09	3.68389e-08
1.032	6.88912e-08	-1.42445e-08	5.46466e-08	4.39252e-09	-1.69643e-09	2.69609e-09	1.78995e-08	8.68460e-09	2.65841e-08	6.28355e-10	7.16056e-08	7.22340e-08	3.38132e-08	-6.75468e-09	2.70585e-08	5.33713e-08	-1.38413e-08	3.95300e-08	4.85702e-08	1.04131e-08	5.89833e-08	4.33350e-08	-6.25695e-09	3.70780e-08
1.057	6.96272e-08	-1.43967e-08	5.52305e-08	4.58294e-09	-1.76998e-09	2.81297e-09	1.87313e-08	8.89709e-09	2.76284e-08	1.36142e-09	7.24078e-08	7.37692e-08	3.42722e-08	-6.84636e-09	2.74258e-08	5.39713e-08	-1.39969e-08	3.99744e-08	4.92873e-08	1.03820e-08	5.96692e-08	4.36099e-08	-6.29665e-09	3.73132e-08
1.081	7.03607e-08	-1.45484e-08	5.58123e-08	4.77589e-09	-1.84449e-09	2.93140e-09	1.95762e-08	9.11185e-09	2.86881e-08	2.10929e-09	7.32080e-08	7.53173e-08	3.47327e-08	-6.93836e-09	2.77944e-08	5.45706e-08	-1.41523e-08	4.04182e-08	5.00068e-08	1.03474e-08	6.03543e-08	4.38802e-08	-6.33567e-09	3.75445e-08
1.106	7.10918e-08	-1.46995e-08	5.63922e-08	4.97135e-09	-1.91998e-09	3.05137e-09	2.04343e-08	9.32889e-09	2.97632e-08	2.87194e-09	7.40064e-08	7.68783e-08	3.51949e-08	-7.03068e-09	2.81642e-08	5.51691e-08	-1.43075e-08	4.08615e-08	5.07289e-08	1.03095e-08	6.10384e-08	4.41459e-08	-6.37404e-09	3.77719e-08
1.130	7.18203e-08	-1.48502e-08	5.69701e-08	5.16931e-09	-1.99644e-09	3.17287e-09	2.13055e-08	9.54820e-09	3.08537e-08	3.64929e-09	7.48027e-08	7.84520e-08	3.56586e-08	-7.12332e-09	2.85353e-08	5.57668e-08	-1.44625e-08	4.13042e-08	5.14534e-08	1.02682e-08	6.17216e-08	4.44072e-08	-6.41176e-09	3.79954e-08
1.155	7.25463e-08	-1.50003e-08	5.75460e-08	5.36974e-09	-2.07385e-09	3.29590e-09	2.21898e-08	9.76977e-09	3.19596e-08	4.44131e-09	7.55971e-08	8.00384e-08	3.61239e-08	-7.21627e-09	2.89076e-08	5.63638e-08	-1.46174e-08	4.17464e-08	5.21803e-08	1.02235e-08	6.24039e-08	4.46639e-08	-6.44883e-09	3.82151e-08
1.180	7.32698e-08	-1.51499e-08	5.81199e-08	5.57263e-09	-2.15220e-09	3.42043e-09	2.30871e-08	9.99359e-09	3.30807e-08	5.24793e-09	7.63895e-08	8.16374e-08	3.65909e-08	-7.30955e-09	2.92813e-08	5.69600e-08	-1.47720e-08	4.21880e-08	5.29097e-08	1.01754e-08	6.30852e-08	4.49161e-08	-6.48525e-09	3.84309e-08
1.204	7.39908e-08	-1.52990e-08	5.86918e-08	5.77797e-09	-2.23151e-09	3.54646e-09	2.39974e-08	1.02197e-08	3.42171e-08	6.06911e-09	7.71799e-08	8.32490e-08	3.70594e-08	-7.40316e-09	2.96563e-08	5.75554e-08	-1.49264e-08	4.26290e-08	5.36415e-08	1.01240e-08	6.37655e-08	4.51640e-08	-6.52103e-09	3.86429e-08
1.229	7.47092e-08	-1.54475e-08	5.92617e-08	5.98572e-09	-2.31174e-09	3.67398e-09	2.49208e-08	1.04480e-08	3.53688e-08	6.90479e-09	7.79682e-08	8.48730e-08	3.75296e-08	-7.49709e-09	3.00325e-08	5.81502e-08	-1.50807e-08	4.30695e-08	5.43758e-08	1.00692e-08	6.44450e-08	4.54074e-08	-6.55618e-09	3.88512e-08
1.253	7.54251e-08	-1.55955e-08	5.98296e-08	6.19588e-09	-2.39291e-09	3.80297e-09	2.58571e-08	1.06785e-08	3.65356e-08	7.75492e-09	7.87546e-08	8.65095e-08	3.80015e-08	-7.59135e-09	3.04101e-08	5.87442e-08	-1.52347e-08	4.35095e-08	5.51123e-08	1.00110e-08	6.51234e-08	4.56464e-08	-6.59069e-09	3.90557e-08
1.278	7.61384e-08	-1.57430e-08	6.03954e-08	6.40842e-09	-2.47499e-09	3.93343e-09	2.68063e-08	1.09113e-08	3.77176e-08	8.61943e-09	7.95388e-08	8.81583e-08	3.84750e-08	-7.68594e-09	3.07891e-08	5.93374e-08	-1.53885e-08	4.39489e-08	5.58513e-08	9.94951e-09	6.58008e-08	4.58811e-08	-6.62458e-09	3.92565e-08
1.303	7.68491e-08	-1.58900e-08	6.09591e-08	6.62333e-09	-2.55799e-09	4.06534e-09	2.77684e-08	1.11463e-08	3.89147e-08	9.49828e-09	8.03210e-08	8.98193e-08	3.89502e-08	-7.78086e-09	3.11693e-08	5.99299e-08	-1.55422e-08	4.43877e-08	5.65926e-08	9.88464e-09	6.64773e-08	4.61115e-08	-6.65784e-09	3.94536e-08
1.327	7.75572e-08	-1.60364e-08	6.15208e-08	6.84059e-09	-2.64190e-09	4.19869e-09	2.87434e-08	1.13835e-08	4.01269e-08	1.03914e-08	8.11011e-08	9.14925e-08	3.94270e-08	-7.87611e-09	3.15509e-08	6.05217e-08	-1.56957e-08	4.48260e-08	5.73363e-08	9.81643e-09	6.71527e-08	4.63376e-08	-6.69048e-09	3.96471e-08
1.352	7.82628e-08	-1.61823e-08	6.20805e-08	7.06018e-09	-2.72671e-09	4.33347e-09	2.97312e-08	1.16230e-08	4.13542e-08	1.12988e-08	8.18791e-08	9.31779e-08	3.99055e-08	-7.97170e-09	3.19338e-08	6.11128e-08	-1.58490e-08	4.52638e-08	5.80822e-08	9.74489e-09	6.78271e-08	4.65594e-08	-6.72252e-09	3.98369e-08
1.376	7.89657e-08	-1.63276e-08	6.26381e-08	7.28207e-09	-2.81241e-09	4.46967e-09	3.07318e-08	1.18646e-08	4.25964e-08	1.22203e-08	8.26550e-08	9.48753e-08	4.03857e-08	-8.06763e-09	3.23181e-08	6.17032e-08	-1.60021e-08	4.57011e-08	5.88305e-08	9.67001e-09	6.85005e-08	4.67771e-08	-6.75394e-09	4.00231e-08
1.401	7.96660e-08	-1.64724e-08	6.31936e-08	7.50627e-09	-2.89899e-09	4.60727e-09	3.17452e-08	1.21084e-08	4.38536e-08	1.31559e-08	8.34288e-08	9.65847e-08	4.08676e-08	-8.16390e-09	3.27037e-08	6.22928e-08	-1.61550e-08	4.61378e-08	5.95811e-08	9.59182e-09	6.91729e-08	4.69905e-08	-6.78476e-09	4.02057e-08
1.425	8.03637e-08	-1.66167e-08	6.37470e-08	7.73273e-09	-2.98645e-09	4.74628e-09	3.27713e-08	1.23544e-08	4.51258e-08	1.41056e-08	8.42004e-08	9.83059e-08	4.13512e-08	-8.26050e-09	3.30907e-08	6.28818e-08	-1.63078e-08	4.65740e-08	6.03339e-08	9.51031e-09	6.98442e-08	4.71998e-08	-6.81498e-09	4.03848e-08
1.450	8.10587e-08	-1.67604e-08	6.42983e-08	7.96145e-09	-3.07479e-09	4.88666e-09	3.38102e-08	1.26026e-08	4.64128e-08	1.50692e-08	8.49698e-08	1.00039e-07	4.18365e-08	-8.35745e-09	3.34791e-08	6.34700e-08	-1.64603e-08	4.70097e-08	6.10889e-08	9.42550e-09	7.05144e-08	4.74050e-08	-6.84460e-09	4.05604e-08
1.475	8.17511e-08	-1.69036e-08	6.48476e-08	8.19241e-09	-3.16398e-09	5.02842e-09	3.48617e-08	1.28530e-08	4.77147e-08	1.60468e-08	8.57371e-08	1.01784e-07	4.23236e-08	-8.45474e-09	3.38688e-08	6.40576e-08	-1.66127e-08	4.74449e-08	6.18462e-08	9.33739e-09	7.11836e-08	4.76060e-08	-6.87363e-09	4.07324e-08
1.499	8.24409e-08	-1.70462e-08	6.53947e-08	8.42558e-09	-3.25404e-09	5.17154e-09	3.59258e-08	1.31055e-08	4.90313e-08	1.70383e-08	8.65021e-08	1.03540e-07	4.28123e-08	-8.55238e-09	3.42599e-08	6.46445e-08	-1.67649e-08	4.78796e-08	6.26057e-08	9.24598e-09	7.18517e-08	4.78031e-08	-6.90208e-09	4.09010e-08
1.524	8.31279e-08	-1.71882e-08	6.59397e-08	8.66095e-09	-3.34494e-09	5.31601e-09	3.70026e-08	1.33602e-08	5.03628e-08	1.80436e-08	8.72650e-08	1.05309e-07	4.33028e-08	-8.65036e-09	3.46524e-08	6.52307e-08	-1.69169e-08	4.83138e-08	6.33674e-08	9.15129e-09	7.25187e-08	4.79961e-08	-6.92995e-09	4.10661e-08
1.548	8.38123e-08	-1.73297e-08	6.64826e-08	8.89850e-09	-3.43668e-09	5.46181e-09	3.80919e-08	1.36170e-08	5.17089e-08	1.90626e-08	8.80256e-08	1.07088e-07	4.37950e-08	-8.74870e-09	3.50463e-08	6.58162e-08	-1.70688e-08	4.87474e-08	6.41313e-08	9.05333e-09	7.31847e-08	4.81851e-08	-6.95723e-09	4.12278e-08
1.573	8.44940e-08	-1.74707e-08	6.70233e-08	9.13821e-09	-3.52926e-09	5.60894e-09	3.91937e-08	1.38760e-08	5.30697e-08	2.00953e-08	8.87840e-08	1.08879e-07	4.42890e-08	-8.84738e-09	3.54417e-08	6.64010e-08	-1.72204e-08	4.91806e-08	6.48974e-08	8.95209e-09	7.38494e-08	4.83701e-08	-6.98395e-09	4.13861e-08
1.597	8.51731e-08	-1.76111e-08	6.75619e-08	9.38006e-09	-3.62267e-09	5.75739e-09	4.03080e-08	1.41371e-08	5.44451e-08	2.11417e-08	8.95401e-08	1.10682e-07	4.47848e-08	-8.94641e-09	3.58384e-08	6.69852e-08	-1.73719e-08	4.96133e-08	6.56655e-08	8.84759e-09	7.45131e-08	4.85512e-08	-7.01010e-09	4.15411e-08
1.622	8.58494e-08	-1.77509e-08	6.80984e-08	9.62403e-09	-3.71689e-09	5.90714e-09	4.14348e-08	1.44003e-08	5.58351e-08	2.22016e-08	9.02940e-08	1.12496e-07	4.52823e-08	-9.04579e-09	3.62365e-08	6.75687e-08	-1.75232e-08	5.00454e-08	6.64358e-08	8.73984e-09	7.51757e-08	4.87284e-08	-7.03568e-09	4.16927e-08
1.647	8.65230e-08	-1.78902e-08	6.86327e-08	9.87010e-09	-3.81193e-09	6.05818e-09	4.25740e-08	1.46656e-08	5.72397e-08	2.32751e-08	9.10456e-08	1.14321e-07	4.57815e-08	-9.14553e-09	3.66360e-08	6.81515e-08	-1.76744e-08	5.04771e-08	6.72082e-08	8.62885e-09	7.58371e-08	4.89017e-08	-7.06071e-09	4.18410e-08
1.671	8.71938e-08	-1.80289e-08	6.91649e-08	1.01183e-08	-3.90777e-09	6.21049e-09	4.37256e-08	1.49331e-08	5.86587e-08	2.43620e-08	9.17948e-08	1.16157e-07	4.62826e-08	-9.24562e-09	3.70370e-08	6.87337e-08	-1.78254e-08	5.09083e-08	6.79827e-08	8.51461e-09	7.64973e-08	4.90712e-08	-7.08518e-09	4.19860e-08
1.696	8.78620e-08	-1.81671e-08	6.96949e-08	1.03685e-08	-4.00441e-09	6.36408e-09	4.48895e-08	1.52026e-08	6.00922e-08	2.54622e-08	9.25418e-08	1.18004e-07	4.67854e-08	-9.34606e-09	3.74393e-08	6.93152e-08	-1.79762e-08	5.13390e-08	6.87592e-08	8.39715e-09	7.71564e-08	4.92369e-08	-7.10910e-09	4.21278e-08
1.720	8.85274e-08	-1.83047e-08	7.02227e-08	1.06208e-08	-4.10184e-09	6.51892e-09	4.60657e-08	1.54743e-08	6.15400e-08	2.65758e-08	9.32864e-08	1.19862e-07	4.72900e-08	-9.44686e-09	3.78431e-08	6.98961e-08	-1.81268e-08	5.17692e-08	6.95378e-08	8.27647e-09	7.78143e-08	4.93988e-08	-7.13248e-09	4.22663e-08
1.745	8.91900e-08	-1.84417e-08	7.07484e-08	1.08750e-08	-4.20005e-09	6.67500e-09	4.72542e-08	1.57480e-08	6.30022e-08	2.77027e-08	9.40288e-08	1.21731e-07	4.77964e-08	-9.54803e-09	3.82484e-08	7.04763e-08	-1.82773e-08	5.21990e-08	7.03184e-08	8.15258e-09	7.84710e-08	4.95570e-08	-7.15532e-09	4.24016e-08
1.769	8.98499e-08	-1.85781e-08	7.12718e-08	1.11313e-08	-4.29903e-09	6.83231e-09	4.84549e-08	1.60238e-08	6.44787e-08	2.88427e-08	9.47687e-08	1.23611e-07	4.83046e-08	-9.64954e-09	3.86551e-08	7.10559e-08	-1.84276e-08	5.26283e-08	7.11011e-08	8.02548e-09	7.91265e-08	4.97114e-08	-7.17762e-09	4.25338e-08
1.794	9.05071e-08	-1.87140e-08	7.17931e-08	1.13896e-08	-4.39878e-09	6.99084e-09	4.96678e-08	1.63016e-08	6.59695e-08	2.99959e-08	9.55063e-08	1.25502e-07	4.88146e-08	-9.75142e-09	3.90632e-08	7.16348e-08	-1.85778e-08	5.30571e-08	7.18857e-08	7.89519e-09	7.97809e-08	4.98622e-08	-7.19939e-09	4.26628e-08
1.819	9.11614e-08	-1.88493e-08	7.23121e-08	1.16499e-08	-4.49929e-09	7.15058e-09	5.08929e-08	1.65816e-08	6.74744e-08	3.11621e-08	9.62415e-08	1.27404e-07	4.93264e-08	-9.85366e-09	3.94727e-08	7.22131e-08	-1.87277e-08	5.34854e-08	7.26723e-08	7.76172e-09	8.04340e-08	5.00093e-08	-7.22063e-09	4.27887e-08
1.843	9.18130e-08	-1.89840e-08	7.28290e-08	1.19121e-08	-4.60056e-09	7.31152e-09	5.21300e-08	1.68635e-08	6.89935e-08	3.23414e-08	9.69743e-08	1.29316e-07	4.98400e-08	-9.95627e-09	3.98838e-08	7.27908e-08	-1.88776e-08	5.39133e-08	7.34608e-08	7.62507e-09	8.10858e-08	5.01528e-08	-7.24135e-09	4.29115e-08
1.868	9.24618e-08	-1.91182e-08	7.33436e-08	1.21762e-08	-4.70257e-09	7.47364e-09	5.33792e-08	1.71475e-08	7.05267e-08	3.35335e-08	9.77047e-08	1.31238e-07	5.03555e-08	-1.00592e-08	4.02962e-08	7.33679e-08	-1.90272e-08	5.43407e-08	7.42512e-08	7.48525e-09	8.17365e-08	5.02928e-08	-7.26156e-09	4.30312e-08
1.892	9.31077e-08	-1.92517e-08	7.38560e-08	1.24422e-08	-4.80531e-09	7.63693e-09	5.46404e-08	1.74335e-08	7.20740e-08	3.47386e-08	9.84326e-08	1.33171e-07	5.08727e-08	-1.01626e-08	4.07101e-08	7.39443e-08	-1.91767e-08	5.47676e-08	7.50436e-08	7.34228e-09	8.23859e-08	5.04291e-08	-7.28125e-09	4.31479e-08
1.917	9.37509e-08	-1.93847e-08	7.43662e-08	1.27102e-08	-4.90879e-09	7.80138e-09	5.59136e-08	1.77216e-08	7.36352e-08	3.59564e-08	9.91582e-08	1.35115e-07	5.13918e-08	-1.02663e-08	4.11255e-08	7.45201e-08	-1.93260e-08	5.51941e-08	7.58379e-08	7.19615e-09	8.30340e-08	5.05620e-08	-7.30043e-09	4.32616e-08
1.942	9.43912e-08	-1.95171e-08	7.48741e-08	1.29800e-08	-5.01298e-09	7.96697e-09	5.71988e-08	1.80116e-08	7.52104e-08	3.71870e-08	9.98813e-08	1.37068e-07	5.19127e-08	-1.03703e-08	4.15424e-08	7.50953e-08	-1.94752e-08	5.56201e-08	7.66340e-08	7.04689e-09	8.36809e-08	5.06914e-08	-7.31911e-09	4.33723e-08
1.966	9.50287e-08	-1.96489e-08	7.53798e-08	1.32516e-08	-5.11789e-09	8.13370e-09	5.84958e-08	1.83037e-08	7.67995e-08	3.84302e-08	1.00602e-07	1.39032e-07	5.24354e-08	-1.04747e-08	4.19607e-08	7.56699e-08	-1.96242e-08	5.60457e-08	7.74320e-08	6.89450e-09	8.43265e-08	5.08173e-08	-7.33729e-09	4.34800e-08
1.991	9.56634e-08	-1.97802e-08	7.58832e-08	1.35251e-08	-5.22351e-09	8.30156e-09	5.98047e-08	1.85977e-08	7.84024e-08	3.96860e-08	1.01320e-07	1.41006e-07	5.29600e-08	-1.05795e-08	4.23805e-08	7.62439e-08	-1.97731e-08	5.64708e-08	7.82318e-08	6.73899e-09	8.49707e-08	5.09398e-08	-7.35498e-09	4.35848e-08
2.015	9.62952e-08	-1.99108e-08	7.63844e-08	1.38003e-08	-5.32983e-09	8.47052e-09	6.11253e-08	1.88937e-08	8.00191e-08	4.09544e-08	1.02036e-07	1.42990e-07	5.34864e-08	-1.06847e-08	4.28017e-08	7.68173e-08	-1.99218e-08	5.68955e-08	7.90334e-08	6.58038e-09	8.56137e-08	5.10589e-08	-7.37218e-09	4.36867e-08
2.040	9.69242e-08	-2.00409e-08	7.68833e-08	1.40774e-08	-5.43683e-09	8.64059e-09	6.24578e-08	1.91917e-08	8.16495e-08	4.22353e-08	1.02749e-07	1.44984e-07	5.40147e-08	-1.07902e-08	4.32245e-08	7.73900e-08	-2.00703e-08	5.73197e-08	7.98368e-08	6.41866e-09	8.62554e-08	5.11746e-08	-7.38889e-09	4.37857e-08
2.064	9.75503e-08	-2.01703e-08	7.73800e-08	1.43563e-08	-5.54453e-09	8.81174e-09	6.38019e-08	1.94917e-08	8.32936e-08	4.35285e-08	1.03459e-07	1.46988e-07	5.45448e-08	-1.08961e-08	4.36487e-08	7.79622e-08	-2.02187e-08	5.77435e-08	8.06419e-08	6.25385e-09	8.68958e-08	5.12870e-08	-7.40512e-09	4.38819e-08
2.089	9.81736e-08	-2.02992e-08	7.78744e-08	1.46369e-08	-5.65289e-09	8.98396e-09	6.51577e-08	1.97936e-08	8.49513e-08	4.48340e-08	1.04168e-07	1.49002e-07	5.50767e-08	-1.10024e-08	4.40744e-08	7.85338e-08	-2.03669e-08	5.81669e-08	8.14488e-08	6.08597e-09	8.75348e-08	5.13961e-08	-7.42087e-09	4.39753e-08
2.114	9.87939e-08	-2.04275e-08	7.83665e-08	1.49192e-08	-5.76193e-09	9.15725e-09	6.65251e-08	2.00974e-08	8.66226e-08	4.61519e-08	1.04873e-07	1.51025e-07	5.56105e-08	-1.11090e-08	4.45015e-08	7.91048e-08	-2.05150e-08	5.85898e-08	8.22575e-08	5.91502e-09	8.81725e-08	5.15020e-08	-7.43615e-09	4.40658e-08
2.138	9.94114e-08	-2.05552e-08	7.88563e-08	1.52032e-08	-5.87162e-09	9.33158e-09	6.79042e-08	2.04032e-08	8.83074e-08	4.74819e-08	1.05576e-07	1.53058e-07	5.61462e-08	-1.12160e-08	4.49302e-08	7.96752e-08	-2.06630e-08	5.90123e-08	8.30678e-08	5.74101e-09	8.88088e-08	5.16046e-08	-7.45097e-09	4.41536e-08
2.163	1.00026e-07	-2.06822e-08	7.93438e-08	1.54889e-08	-5.98197e-09	9.50696e-09	6.92947e-08	2.07109e-08	9.00056e-08	4.88240e-08	1.06277e-07	1.55101e-07	5.66837e-08	-1.13234e-08	4.53603e-08	8.02450e-08	-2.08107e-08	5.94343e-08	8.38799e-08	5.56395e-09	8.94438e-08	5.17040e-08	-7.46532e-09	4.42387e-08
2.187	1.00638e-07	-2.08087e-08	7.98290e-08	1.57763e-08	-6.09297e-09	9.68336e-09	7.06967e-08	2.10205e-08	9.17172e-08	5.01782e-08	1.06974e-07	1.57153e-07	5.72231e-08	-1.14311e-08	4.57919e-08	8.08143e-08	-2.09584e-08	5.98559e-08	8.46935e-08	5.38386e-09	9.00774e-08	5.18002e-08	-7.47921e-09	4.43210e-08
2.212	1.01247e-07	-2.09346e-08	8.03119e-08	1.60654e-08	-6.20460e-09	9.86077e-09	7.21102e-08	2.13320e-08	9.34422e-08	5.15443e-08	1.07670e-07	1.59214e-07	5.77643e-08	-1.15393e-08	4.62250e-08	8.13829e-08	-2.11058e-08	6.02771e-08	8.55089e-08	5.20074e-09	9.07096e-08	5.18933e-08	-7.49265e-09	4.44006e-08
2.236	1.01852e-07	-2.10599e-08	8.07925e-08	1.63560e-08	-6.31686e-09	1.00392e-08	7.35350e-08	2.16454e-08	9.51805e-08	5.29224e-08	1.08362e-07	1.61285e-07	5.83074e-08	-1.16477e-08	4.66596e-08	8.19510e-08	-2.12532e-08	6.06978e-08	8.63258e-08	5.01460e-09	9.13404e-08	5.19833e-08	-7.50564e-09	4.44776e-08
2.261	1.02455e-07	-2.11845e-08	8.12708e-08	1.66483e-08	-6.42974e-09	1.02186e-08	7.49712e-08	2.19607e-08	9.69319e-08	5.43122e-08	1.09053e-07	1.63365e-07	5.88523e-08	-1.17566e-08	4.70957e-08	8.25185e-08	-2.14003e-08	6.11182e-08	8.71444e-08	4.82547e-09	9.19699e-08	5.20701e-08	-7.51819e-09	4.45520e-08
2.286	1.03055e-07	-2.13086e-08	8.17467e-08	1.69422e-08	-6.54324e-09	1.03990e-08	7.64187e-08	2.22779e-08	9.86966e-08	5.57139e-08	1.09740e-07	1.65454e-07	5.93991e-08	-1.18658e-08	4.75333e-08	8.30854e-08	-2.15474e-08	6.15381e-08	8.79645e-08	4.63334e-09	9.25979e-08	5.21540e-08	-7.53029e-09	4.46237e-08
2.310	1.03652e-07	-2.14321e-08	8.22204e-08	1.72377e-08	-6.65735e-09	1.05803e-08	7.78774e-08	2.25969e-08	1.00474e-07	5.71273e-08	1.10425e-07	1.67552e-07	5.99478e-08	-1.19754e-08	4.79723e-08	8.36518e-08	-2.16942e-08	6.19576e-08	8.87862e-08	4.43823e-09	9.32244e-08	5.22348e-08	-7.54196e-09	4.46929e-08
2.335	1.04247e-07	-2.15549e-08	8.26917e-08	1.75347e-08	-6.77205e-09	1.07626e-08	7.93473e-08	2.29178e-08	1.02265e-07	5.85522e-08	1.11107e-07	1.69659e-07	6.04983e-08	-1.20854e-08	4.84129e-08	8.42176e-08	-2.18410e-08	6.23766e-08	8.96094e-08	4.24015e-09	9.38496e-08	5.23127e-08	-7.55320e-09	4.47595e-08
2.359	1.04838e-07	-2.16771e-08	8.31606e-08	1.78332e-08	-6.88734e-09	1.09458e-08	8.08283e-08	2.32405e-08	1.04069e-07	5.99887e-08	1.11786e-07	1.71775e-07	6.10507e-08	-1.21958e-08	4.88549e-08	8.47828e-08	-2.19876e-08	6.27953e-08	9.04341e-08	4.03911e-09	9.44733e-08	5.23875e-08	-7.56401e-09	4.48235e-08
2.384	1.05426e-07	-2.17988e-08	8.36272e-08	1.81332e-08	-7.00322e-09	1.11300e-08	8.23205e-08	2.35650e-08	1.05885e-07	6.14367e-08	1.12463e-07	1.73900e-07	6.16050e-08	-1.23065e-08	4.92985e-08	8.53475e-08	-2.21340e-08	6.32135e-08	9.12604e-08	3.83513e-09	9.50955e-08	5.24595e-08	-7.57440e-09	4.48851e-08
2.408	1.06011e-07	-2.19198e-08	8.40914e-08	1.84347e-08	-7.11968e-09	1.13151e-08	8.38237e-08	2.38913e-08	1.07715e-07	6.28961e-08	1.13137e-07	1.76033e-07	6.21611e-08	-1.24176e-08	4.97435e-08	8.59116e-08	-2.22803e-08	6.36313e-08	9.20880e-08	3.62821e-09	9.57163e-08	5.25286e-08	-7.58438e-09	4.49442e-08
2.433	1.06593e-07	-2.20402e-08	8.45533e-08	1.87377e-08	-7.23670e-09	1.15011e-08	8.53378e-08	2.42195e-08	1.09557e-07	6.43668e-08	1.13809e-07	1.78176e-07	6.27191e-08	-1.25290e-08	5.01900e-08	8.64751e-08	-2.24264e-08	6.40487e-08	9.29172e-08	3.41836e-09	9.63355e-08	5.25948e-08	-7.59393e-09	4.50008e-08
2.458	1.07173e-07	-2.21600e-08	8.50128e-08	1.90422e-08	-7.35428e-09	1.16879e-08	8.68630e-08	2.45494e-08	1.11412e-07	6.58488e-08	1.14478e-07	1.80326e-07	6.32789e-08	-1.26409e-08	5.06380e-08	8.70381e-08	-2.25725e-08	6.44657e-08	9.37477e-08	3.20561e-09	9.69533e-08	5.26581e-08	-7.60308e-09	4.50550e-08
2.482	1.07749e-07	-2.22791e-08	8.54700e-08	1.93481e-08	-7.47241e-09	1.18757e-08	8.83989e-08	2.48811e-08	1.13280e-07	6.73420e-08	1.15144e-07	1.82485e-07	6.38406e-08	-1.27531e-08	5.10875e-08	8.76006e-08	-2.27183e-08	6.48823e-08	9.45797e-08	2.98996e-09	9.75696e-08	5.27187e-08	-7.61183e-09	4.51069e-08
2.507	1.08322e-07	-2.23977e-08	8.59248e-08	1.96554e-08	-7.59109e-09	1.20643e-08	8.99458e-08	2.52146e-08	1.15160e-07	6.88462e-08	1.15807e-07	1.84653e-07	6.44042e-08	-1.28657e-08	5.15385e-08	8.81624e-08	-2.28640e-08	6.52984e-08	9.54130e-08	2.77142e-09	9.81844e-08	5.27765e-08	-7.62017e-09	4.51563e-08
2.531	1.08893e-07	-2.25156e-08	8.63771e-08	1.99640e-08	-7.71031e-09	1.22537e-08	9.15034e-08	2.55499e-08	1.17053e-07	7.03615e-08	1.16467e-07	1.86829e-07	6.49696e-08	-1.29786e-08	5.19910e-08	8.87238e-08	-2.30096e-08	6.57142e-08	9.62477e-08	2.55001e-09	9.87977e-08	5.28315e-08	-7.62812e-09	4.52034e-08
2.556	1.09460e-07	-2.26329e-08	8.68271e-08	2.02741e-08	-7.83005e-09	1.24440e-08	9.30717e-08	2.58869e-08	1.18959e-07	7.18878e-08	1.17125e-07	1.89013e-07	6.55369e-08	-1.30919e-08	5.24449e-08	8.92846e-08	-2.31550e-08	6.61295e-08	9.70837e-08	2.32573e-09	9.94095e-08	5.28839e-08	-7.63568e-09	4.52482e-08
2.580	1.10024e-07	-2.27496e-08	8.72748e-08	2.05855e-08	-7.95031e-09	1.26352e-08	9.46508e-08	2.62256e-08	1.20876e-07	7.34249e-08	1.17780e-07	1.91205e-07	6.61060e-08	-1.32056e-08	5.29004e-08	8.98448e-08	-2.33003e-08	6.65445e-08	9.79211e-08	2.09861e-09	1.00020e-07	5.29335e-08	-7.64285e-09	4.52907e-08
2.605	1.10586e-07	-2.28656e-08	8.77200e-08	2.08982e-08	-8.07109e-09	1.28271e-08	9.62404e-08	2.65661e-08	1.22806e-07	7.49729e-08	1.18432e-07	1.93405e-07	6.66770e-08	-1.33197e-08	5.33573e-08	9.04045e-08	-2.34455e-08	6.69590e-08	9.87597e-08	1.86865e-09	1.00628e-07	5.29805e-08	-7.64964e-09	4.53309e-08
2.630	1.11144e-07	-2.29810e-08	8.81628e-08	2.12123e-08	-8.19238e-09	1.30199e-08	9.78406e-08	2.69083e-08	1.24749e-07	7.65315e-08	1.19082e-07	1.95613e-07	6.72498e-08	-1.34341e-08	5.38157e-08	9.09636e-08	-2.35905e-08	6.73731e-08	9.95995e-08	1.63586e-09	1.01235e-07	5.30249e-08	-7.65604e-09	4.53689e-08
2.654	1.11699e-07	-2.30958e-08	8.86032e-08	2.15276e-08	-8.31416e-09	1.32134e-08	9.94513e-08	2.72522e-08	1.26703e-07	7.81009e-08	1.19729e-07	1.97829e-07	6.78245e-08	-1.35489e-08	5.42756e-08	9.15222e-08	-2.37353e-08	6.77868e-08	1.00441e-07	1.40026e-09	1.01841e-07	5.30667e-08	-7.66208e-09	4.54046e-08
2.679	1.12251e-07	-2.32100e-08	8.90412e-08	2.18442e-08	-8.43643e-09	1.34078e-08	1.01072e-07	2.75977e-08	1.28670e-07	7.96808e-08	1.20372e-07	2.00053e-07	6.84011e-08	-1.36641e-08	5.47370e-08	9.20802e-08	-2.38801e-08	6.82002e-08	1.01283e-07	1.16187e-09	1.02445e-07	5.31060e-08	-7.66774e-09	4.54382e-08
2.703	1.12800e-07	-2.33235e-08	8.94768e-08	2.21620e-08	-8.55919e-09	1.36028e-08	1.02704e-07	2.79450e-08	1.30649e-07	8.12712e-08	1.21014e-07	2.02285e-07	6.89795e-08	-1.37796e-08	5.51998e-08	9.26377e-08	-2.40247e-08	6.86131e-08	1.02127e-07	9.20688e-10	1.03047e-07	5.31427e-08	-7.67304e-09	4.54696e-08
2.728	1.13346e-07	-2.34365e-08	8.99099e-08	2.24811e-08	-8.68241e-09	1.37987e-08	1.04346e-07	2.82939e-08	1.32640e-07	8.28720e-08	1.21652e-07	2.04524e-07	6.95597e-08	-1.38956e-08	5.56641e-08	9.31947e-08	-2.41691e-08	6.90256e-08	1.02971e-07	6.76735e-10	1.03648e-07	5.31769e-08	-7.67798e-09	4.54989e-08
2.753	1.13889e-07	-2.35487e-08	9.03406e-08	2.28014e-08	-8.80611e-09	1.39953e-08	1.05998e-07	2.86445e-08	1.34643e-07	8.44832e-08	1.22287e-07	2.06770e-07	7.01417e-08	-1.40118e-08	5.61299e-08	9.37511e-08	-2.43134e-08	6.94377e-08	1.03817e-07	4.30023e-10	1.04247e-07	5.32086e-08	-7.68256e-09	4.55260e-08
2.777	1.14429e-07	-2.36604e-08	9.07689e-08	2.31228e-08	-8.93026e-09	1.41926e-08	1.07661e-07	2.89967e-08	1.36657e-07	8.61047e-08	1.22920e-07	2.09024e-07	7.07256e-08	-1.41285e-08	5.65972e-08	9.43070e-08	-2.44576e-08	6.98494e-08	1.04664e-07	1.80566e-10	1.04845e-07	5.32379e-08	-7.68679e-09	4.55511e-08
2.802	1.14966e-07	-2.37714e-08	9.11948e-08	2.34455e-08	-9.05487e-09	1.43906e-08	1.09333e-07	2.93506e-08	1.38684e-07	8.77363e-08	1.23550e-07	2.11286e-07	7.13113e-08	-1.42455e-08	5.70659e-08	9.48623e-08	-2.46016e-08	7.02608e-08	1.05512e-07	-7.16230e-11	1.05440e-07	5.32648e-08	-7.69067e-09	4.55741e-08
2.826	1.15500e-07	-2.38817e-08	9.16182e-08	2.37693e-08	-9.17992e-09	1.45894e-08	1.11016e-07	2.97060e-08	1.40722e-07	8.93781e-08	1.24176e-07	2.13554e-07	7.18989e-08	-1.43628e-08	5.75360e-08	9.54171e-08	-2.47455e-08	7.06717e-08	1.06361e-07	-3.26531e-10	1.06035e-07	5.32892e-08	-7.69421e-09	4.55950e-08
2.851	1.16031e-07	-2.39915e-08	9.20391e-08	2.40942e-08	-9.30540e-09	1.47888e-08	1.12709e-07	3.00631e-08	1.42772e-07	9.10299e-08	1.24800e-07	2.15830e-07	7.24883e-08	-1.44806e-08	5.80077e-08	9.59714e-08	-2.48892e-08	7.10822e-08	1.07211e-07	-5.84143e-10	1.06627e-07	5.33114e-08	-7.69740e-09	4.56140e-08
2.875	1.16558e-07	-2.41006e-08	9.24577e-08	2.44202e-08	-9.43132e-09	1.49889e-08	1.14412e-07	3.04218e-08	1.44833e-07	9.26917e-08	1.25421e-07	2.18113e-07	7.30794e-08	-1.45987e-08	5.84808e-08	9.65251e-08	-2.50328e-08	7.14923e-08	1.08063e-07	-8.44447e-10	1.07218e-07	5.33312e-08	-7.70026e-09	4.56309e-08
2.900	1.17083e-07	-2.42090e-08	9.28737e-08	2.47473e-08	-9.55765e-09	1.51897e-08	1.16124e-07	3.07820e-08	1.46907e-07	9.43634e-08	1.26040e-07	2.20403e-07	7.36724e-08	-1.47171e-08	5.89553e-08	9.70783e-08	-2.51763e-08	7.19020e-08	1.08915e-07	-1.10743e-09	1.07807e-07	5.33487e-08	-7.70279e-09	4.56459e-08
2.925	1.17604e-07	-2.43168e-08	9.32873e-08	2.50755e-08	-9.68439e-09	1.53911e-08	1.17847e-07	3.11439e-08	1.48991e-07	9.60449e-08	1.26655e-07	2.22700e-07	7.42672e-08	-1.48360e-08	5.94313e-08	9.76309e-08	-2.53196e-08	7.23113e-08	1.09768e-07	-1.37307e-09	1.08395e-07	5.33639e-08	-7.70499e-09	4.56589e-08
2.949	1.18122e-07	-2.44240e-08	9.36984e-08	2.54047e-08	-9.81154e-09	1.55932e-08	1.19580e-07	3.15072e-08	1.51087e-07	9.77361e-08	1.27267e-07	2.25004e-07	7.48638e-08	-1.49551e-08	5.99087e-08	9.81830e-08	-2.54628e-08	7.27202e-08	1.10622e-07	-1.64136e-09	1.08981e-07	5.33769e-08	-7.70687e-09	4.56701e-08
2.974	1.18638e-07	-2.45305e-08	9.41071e-08	2.57350e-08	-9.93909e-09	1.57959e-08	1.21322e-07	3.18722e-08	1.53194e-07	9.94369e-08	1.27877e-07	2.27314e-07	7.54622e-08	-1.50747e-08	6.03876e-08	9.87346e-08	-2.56058e-08	7.31288e-08	1.11477e-07	-1.91229e-09	1.09565e-07	5.33877e-08	-7.70843e-09	4.56793e-08
2.998	1.19150e-07	-2.46364e-08	9.45133e-08	2.60662e-08	-1.00670e-08	1.59992e-08	1.23074e-07	3.22386e-08	1.55312e-07	1.01147e-07	1.28483e-07	2.29631e-07	7.60624e-08	-1.51946e-08	6.08679e-08	9.92856e-08	-2.57487e-08	7.35369e-08	1.12333e-07	-2.18584e-09	1.10148e-07	5.33963e-08	-7.70967e-09	4.56867e-08
3.023	1.19659e-07	-2.47416e-08	9.49170e-08	2.63985e-08	-1.01953e-08	1.62031e-08	1.24835e-07	3.26066e-08	1.57442e-07	1.02867e-07	1.29087e-07	2.31954e-07	7.66644e-08	-1.53148e-08	6.13496e-08	9.98361e-08	-2.58915e-08	7.39446e-08	1.13190e-07	-2.46199e-09	1.10728e-07	5.34028e-08	-7.71060e-09	4.56922e-08
3.047	1.20164e-07	-2.48462e-08	9.53182e-08	2.67317e-08	-1.03240e-08	1.64077e-08	1.26607e-07	3.29761e-08	1.59583e-07	1.04597e-07	1.29688e-07	2.34284e-07	7.72681e-08	-1.54354e-08	6.18327e-08	1.00386e-07	-2.60341e-08	7.43519e-08	1.14048e-07	-2.74074e-09	1.11307e-07	5.34071e-08	-7.71122e-09	4.56959e-08
3.072	1.20667e-07	-2.49502e-08	9.57169e-08	2.70658e-08	-1.04531e-08	1.66128e-08	1.28387e-07	3.33471e-08	1.61734e-07	1.06335e-07	1.30286e-07	2.36621e-07	7.78737e-08	-1.55564e-08	6.23173e-08	1.00935e-07	-2.61766e-08	7.47588e-08	1.14907e-07	-3.02206e-09	1.11884e-07	5.34093e-08	-7.71154e-09	4.56978e-08
3.097	1.21167e-07	-2.50534e-08	9.61132e-08	2.74009e-08	-1.05825e-08	1.68184e-08	1.30178e-07	3.37195e-08	1.63897e-07	1.08083e-07	1.30880e-07	2.38964e-07	7.84809e-08	-1.56777e-08	6.28032e-08	1.01484e-07	-2.63189e-08	7.51653e-08	1.15766e-07	-3.30595e-09	1.12460e-07	5.34095e-08	-7.71157e-09	4.56979e-08
3.121	1.21663e-07	-2.51561e-08	9.65069e-08	2.77369e-08	-1.07123e-08	1.70247e-08	1.31977e-07	3.40934e-08	1.66071e-07	1.09840e-07	1.31472e-07	2.41312e-07	7.90900e-08	-1.57994e-08	6.32906e-08	1.02033e-07	-2.64611e-08	7.55715e-08	1.16626e-07	-3.59238e-09	1.13034e-07	5.34076e-08	-7.71129e-09	4.56963e-08
3.146	1.22156e-07	-2.52581e-08	9.68982e-08	2.80738e-08	-1.08424e-08	1.72314e-08	1.33786e-07	3.44688e-08	1.68255e-07	1.11606e-07	1.32061e-07	2.43667e-07	7.97008e-08	-1.59214e-08	6.37794e-08	1.02580e-07	-2.66032e-08	7.59772e-08	1.17487e-07	-3.88135e-09	1.13606e-07	5.34037e-08	-7.71073e-09	4.56930e-08
3.170	1.22646e-07	-2.53594e-08	9.72869e-08	2.84116e-08	-1.09728e-08	1.74387e-08	1.35605e-07	3.48456e-08	1.70450e-07	1.13382e-07	1.32647e-07	2.46029e-07	8.03133e-08	-1.60437e-08	6.42696e-08	1.03128e-07	-2.67451e-08	7.63825e-08	1.18349e-07	-4.17283e-09	1.14176e-07	5.33978e-08	-7.70988e-09	4.56879e-08
3.195	1.23133e-07	-2.54601e-08	9.76732e-08	2.87501e-08	-1.11036e-08	1.76466e-08	1.37432e-07	3.52239e-08	1.72656e-07	1.15166e-07	1.33230e-07	2.48396e-07	8.09276e-08	-1.61665e-08	6.47611e-08	1.03674e-07	-2.68868e-08	7.67874e-08	1.19211e-07	-4.46682e-09	1.14744e-07	5.33899e-08	-7.70875e-09	4.56812e-08
3.219	1.23617e-07	-2.55601e-08	9.80569e-08	2.90896e-08	-1.12347e-08	1.78549e-08	1.39269e-07	3.56036e-08	1.74872e-07	1.16959e-07	1.33810e-07	2.50768e-07	8.15436e-08	-1.62895e-08	6.52541e-08	1.04220e-07	-2.70285e-08	7.71919e-08	1.20074e-07	-4.76329e-09	1.15311e-07	5.33802e-08	-7.70734e-09	4.56728e-08
3.244	1.24098e-07	-2.56595e-08	9.84381e-08	2.94298e-08	-1.13661e-08	1.80637e-08	1.41114e-07	3.59846e-08	1.77099e-07	1.18761e-07	1.34387e-07	2.53147e-07	8.21613e-08	-1.64129e-08	6.57484e-08	1.04766e-07	-2.71700e-08	7.75959e-08	1.20938e-07	-5.06224e-09	1.15875e-07	5.33685e-08	-7.70565e-09	4.56628e-08
3.269	1.24575e-07	-2.57582e-08	9.88168e-08	2.97708e-08	-1.14978e-08	1.82730e-08	1.42969e-07	3.63671e-08	1.79336e-07	1.20571e-07	1.34960e-07	2.55531e-07	8.27807e-08	-1.65366e-08	6.62441e-08	1.05311e-07	-2.73113e-08	7.79996e-08	1.21802e-07	-5.36364e-09	1.16438e-07	5.33549e-08	-7.70369e-09	4.56512e-08
3.293	1.25049e-07	-2.58562e-08	9.91929e-08	3.01126e-08	-1.16298e-08	1.84828e-08	1.44833e-07	3.67509e-08	1.81584e-07	1.22390e-07	1.35531e-07	2.57921e-07	8.34018e-08	-1.66607e-08	6.67411e-08	1.05855e-07	-2.74525e-08	7.84029e-08	1.22667e-07	-5.66748e-09	1.16999e-07	5.33395e-08	-7.70146e-09	4.56380e-08
3.318	1.25520e-07	-2.59536e-08	9.95666e-08	3.04551e-08	-1.17621e-08	1.86931e-08	1.46706e-07	3.71361e-08	1.83842e-07	1.24218e-07	1.36099e-07	2.60317e-07	8.40247e-08	-1.67851e-08	6.72395e-08	1.06399e-07	-2.75936e-08	7.88058e-08	1.23532e-07	-5.97375e-09	1.17559e-07	5.33222e-08	-7.69897e-09	4.56233e-08
3.342	1.25988e-07	-2.60504e-08	9.99377e-08	3.07984e-08	-1.18946e-08	1.89038e-08	1.48587e-07	3.75227e-08	1.86110e-07	1.26054e-07	1.36664e-07	2.62717e-07	8.46492e-08	-1.69099e-08	6.77393e-08	1.06943e-07	-2.77345e-08	7.92082e-08	1.24399e-07	-6.28243e-09	1.18116e-07	5.33032e-08	-7.69622e-09	4.56070e-08
3.367	1.26453e-07	-2.61464e-08	1.00306e-07	3.11424e-08	-1.20275e-08	1.91149e-08	1.50477e-07	3.79105e-08	1.88388e-07	1.27898e-07	1.37225e-07	2.65124e-07	8.52753e-08	-1.70350e-08	6.82404e-08	1.07486e-07	-2.78753e-08	7.96102e-08	1.25265e-07	-6.59350e-09	1.18672e-07	5.32824e-08	-7.69322e-09	4.55892e-08
3.391	1.26914e-07	-2.62418e-08	1.00672e-07	3.14870e-08	-1.21606e-08	1.93264e-08	1.52376e-07	3.82997e-08	1.90676e-07	1.29751e-07	1.37784e-07	2.67535e-07	8.59032e-08	-1.71604e-08	6.87428e-08	1.08028e-07	-2.80159e-08	8.00119e-08	1.26132e-07	-6.90695e-09	1.19225e-07	5.32598e-08	-7.68996e-09	4.55699e-08
3.416	1.27372e-07	-2.63366e-08	1.01036e-07	3.18324e-08	-1.22940e-08	1.95384e-08	1.54284e-07	3.86903e-08	1.92974e-07	1.31612e-07	1.38340e-07	2.69951e-07	8.65327e-08	-1.72862e-08	6.92465e-08	1.08569e-07	-2.81564e-08	8.04131e-08	1.27000e-07	-7.22277e-09	1.19777e-07	5.32356e-08	-7.68645e-09	4.55491e-08
3.441	1.27827e-07	-2.64307e-08	1.01397e-07	3.21783e-08	-1.24276e-08	1.97508e-08	1.56200e-07	3.90821e-08	1.95282e-07	1.33481e-07	1.38892e-07	2.72373e-07	8.71638e-08	-1.74122e-08	6.97516e-08	1.09111e-07	-2.82967e-08	8.08139e-08	1.27868e-07	-7.54093e-09	1.20327e-07	5.32096e-08	-7.68270e-09	4.55269e-08
3.465	1.28279e-07	-2.65241e-08	1.01755e-07	3.25250e-08	-1.25614e-08	1.99635e-08	1.58125e-07	3.94752e-08	1.97600e-07	1.35358e-07	1.39442e-07	2.74800e-07	8.77966e-08	-1.75386e-08	7.02579e-08	1.09651e-07	-2.84369e-08	8.12142e-08	1.28736e-07	-7.86142e-09	1.20875e-07	5.31819e-08	-7.67871e-09	4.55032e-08
3.490	1.28728e-07	-2.66169e-08	1.02111e-07	3.28722e-08	-1.26955e-08	2.01766e-08	1.60058e-07	3.98695e-08	1.99928e-07	1.37243e-07	1.39988e-07	2.77231e-07	8.84310e-08	-1.76654e-08	7.07656e-08	1.10191e-07	-2.85769e-08	8.16142e-08	1.29605e-07	-8.18422e-09	1.21421e-07	5.31527e-08	-7.67449e-09	4.54782e-08
3.514	1.29173e-07	-2.67089e-08	1.02464e-07	3.32200e-08	-1.28299e-08	2.03901e-08	1.62000e-07	4.02651e-08	2.02265e-07	1.39136e-07	1.40532e-07	2.79667e-07	8.90670e-08	-1.77924e-08	7.12746e-08	1.10731e-07	-2.87168e-08	8.20137e-08	1.30474e-07	-8.50933e-09	1.21965e-07	5.31218e-08	-7.67002e-09	4.54517e-08
3.539	1.29615e-07	-2.68004e-08	1.02815e-07	3.35684e-08	-1.29644e-08	2.06039e-08	1.63950e-07	4.06620e-08	2.04612e-07	1.41036e-07	1.41072e-07	2.82108e-07	8.97046e-08	-1.79198e-08	7.17848e-08	1.11269e-07	-2.88566e-08	8.24128e-08	1.31344e-07	-8.83671e-09	1.22507e-07	5.30893e-08	-7.66533e-09	4.54239e-08
3.564	1.30054e-07	-2.68911e-08	1.03163e-07	3.39173e-08	-1.30992e-08	2.08181e-08	1.65908e-07	4.10600e-08	2.06968e-07	1.42945e-07	1.41609e-07	2.84554e-07	9.03438e-08	-1.80475e-08	7.22963e-08	1.11808e-07	-2.89962e-08	8.28115e-08	1.32214e-07	-9.16636e-09	1.23047e-07	5.30552e-08	-7.66042e-09	4.53948e-08
3.588	1.30490e-07	-2.69812e-08	1.03509e-07	3.42668e-08	-1.32341e-08	2.10326e-08	1.67874e-07	4.14593e-08	2.09334e-07	1.44861e-07	1.42143e-07	2.87004e-07	9.09846e-08	-1.81755e-08	7.28091e-08	1.12345e-07	-2.91356e-08	8.32097e-08	1.33084e-07	-9.49826e-09	1.23586e-07	5.30196e-08	-7.65528e-09	4.53643e-08
3.613	1.30922e-07	-2.70706e-08	1.03852e-07	3.46167e-08	-1.33693e-08	2.12474e-08	1.69849e-07	4.18598e-08	2.11709e-07	1.46784e-07	1.42674e-07	2.89458e-07	9.16269e-08	-1.83038e-08	7.33231e-08	1.12882e-07	-2.92749e-08	8.36075e-08	1.33954e-07	-9.83238e-09	1.24122e-07	5.29825e-08	-7.64992e-09	4.53326e-08
3.637	1.31352e-07	-2.71594e-08	1.04192e-07	3.49672e-08	-1.35047e-08	2.14625e-08	1.71831e-07	4.22615e-08	2.14093e-07	1.48715e-07	1.43202e-07	2.91917e-07	9.22708e-08	-1.84324e-08	7.38384e-08	1.13419e-07	-2.94140e-08	8.40049e-08	1.34825e-07	-1.01687e-08	1.24656e-07	5.29439e-08	-7.64434e-09	4.52996e-08
3.662	1.31777e-07	-2.72474e-08	1.04530e-07	3.53181e-08	-1.36402e-08	2.16779e-08	1.73822e-07	4.26643e-08	2.16486e-07	1.50654e-07	1.43727e-07	2.94380e-07	9.29163e-08	-1.85614e-08	7.43549e-08	1.13955e-07	-2.95530e-08	8.44018e-08	1.35696e-07	-1.05073e-08	1.25189e-07	5.29038e-08	-7.63856e-09	4.52653e-08
3.686	1.32200e-07	-2.73348e-08	1.04865e-07	3.56695e-08	-1.37759e-08	2.18936e-08	1.75820e-07	4.30683e-08	2.18889e-07	1.52600e-07	1.44248e-07	2.96848e-07	9.35632e-08	-1.86906e-08	7.48726e-08	1.14490e-07	-2.96919e-08	8.47983e-08	1.36567e-07	-1.08480e-08	1.25719e-07	5.28623e-08	-7.63257e-09	4.52298e-08
3.711	1.32620e-07	-2.74216e-08	1.05198e-07	3.60214e-08	-1.39118e-08	2.21096e-08	1.77827e-07	4.34734e-08	2.21300e-07	1.54553e-07	1.44767e-07	2.99319e-07	9.42117e-08	-1.88202e-08	7.53916e-08	1.15025e-07	-2.98305e-08	8.51944e-08	1.37438e-07	-1.11909e-08	1.26247e-07	5.28194e-08	-7.62637e-09	4.51930e-08
3.736	1.33036e-07	-2.75076e-08	1.05528e-07	3.63736e-08	-1.40478e-08	2.23258e-08	1.79841e-07	4.38797e-08	2.23720e-07	1.56513e-07	1.45282e-07	3.01795e-07	9.48617e-08	-1.89500e-08	7.59117e-08	1.15559e-07	-2.99691e-08	8.55900e-08	1.38310e-07	-1.15359e-08	1.26774e-07	5.27751e-08	-7.61997e-09	4.51551e-08
3.760	1.33449e-07	-2.75930e-08	1.05856e-07	3.67263e-08	-1.41840e-08	2.25422e-08	1.81863e-07	4.42871e-08	2.26150e-07	1.58480e-07	1.45794e-07	3.04274e-07	9.55132e-08	-1.90801e-08	7.64331e-08	1.16093e-07	-3.01074e-08	8.59852e-08	1.39181e-07	-1.18831e-08	1.27298e-07	5.27294e-08	-7.61337e-09	4.51160e-08
3.785	1.33858e-07	-2.76777e-08	1.06181e-07	3.70793e-08	-1.43204e-08	2.27589e-08	1.83892e-07	4.46955e-08	2.28587e-07	1.60454e-07	1.46303e-07	3.06757e-07	9.61662e-08	-1.92106e-08	7.69556e-08	1.16626e-07	-3.02456e-08	8.63799e-08	1.40053e-07	-1.22323e-08	1.27820e-07	5.26823e-08	-7.60658e-09	4.50758e-08
3.809	1.34265e-07	-2.77617e-08	1.06503e-07	3.74327e-08	-1.44569e-08	2.29758e-08	1.85929e-07	4.51051e-08	2.31034e-07	1.62435e-07	1.46809e-07	3.09244e-07	9.68206e-08	-1.93413e-08	7.74793e-08	1.17158e-07	-3.03837e-08	8.67741e-08	1.40924e-07	-1.25837e-08	1.28340e-07	5.26340e-08	-7.59960e-09	4.50344e-08
3.834	1.34668e-07	-2.78451e-08	1.06823e-07	3.77864e-08	-1.45935e-08	2.31929e-08	1.87973e-07	4.55157e-08	2.33489e-07	1.64423e-07	1.47312e-07	3.11734e-07	9.74765e-08	-1.94723e-08	7.80041e-08	1.17689e-07	-3.05216e-08	8.71679e-08	1.41796e-07	-1.29372e-08	1.28859e-07	5.25843e-08	-7.59243e-09	4.49919e-08
3.858	1.35068e-07	-2.79277e-08	1.07140e-07	3.81404e-08	-1.47302e-08	2.34102e-08	1.90025e-07	4.59274e-08	2.35953e-07	1.66417e-07	1.47811e-07	3.14229e-07	9.81338e-08	-1.96036e-08	7.85301e-08	1.18221e-07	-3.06593e-08	8.75613e-08	1.42667e-07	-1.32927e-08	1.29375e-07	5.25334e-08	-7.58507e-09	4.49483e-08
3.883	1.35464e-07	-2.80097e-08	1.07455e-07	3.84948e-08	-1.48670e-08	2.36277e-08	1.92085e-07	4.63401e-08	2.38425e-07	1.68418e-07	1.48308e-07	3.16726e-07	9.87925e-08	-1.97352e-08	7.90573e-08	1.18751e-07	-3.07969e-08	8.79541e-08	1.43539e-07	-1.36502e-08	1.29889e-07	5.24812e-08	-7.57754e-09	4.49037e-08
3.908	1.35858e-07	-2.80911e-08	1.07766e-07	3.88494e-08	-1.50040e-08	2.38454e-08	1.94151e-07	4.67539e-08	2.40905e-07	1.70426e-07	1.48801e-07	3.19227e-07	9.94526e-08	-1.98671e-08	7.95855e-08	1.19281e-07	-3.09343e-08	8.83466e-08	1.44411e-07	-1.40098e-08	1.30401e-07	5.24278e-08	-7.56983e-09	4.48580e-08
3.932	1.36248e-07	-2.81717e-08	1.08076e-07	3.92043e-08	-1.51411e-08	2.40632e-08	1.96225e-07	4.71686e-08	2.43394e-07	1.72440e-07	1.49291e-07	3.21731e-07	1.00114e-07	-1.99993e-08	8.01149e-08	1.19810e-07	-3.10715e-08	8.87385e-08	1.45282e-07	-1.43714e-08	1.30911e-07	5.23732e-08	-7.56194e-09	4.48112e-08
3.957	1.36634e-07	-2.82516e-08	1.08383e-07	3.95594e-08	-1.52782e-08	2.42812e-08	1.98306e-07	4.75844e-08	2.45891e-07	1.74461e-07	1.49778e-07	3.24239e-07	1.00777e-07	-2.01317e-08	8.06454e-08	1.20339e-07	-3.12086e-08	8.91300e-08	1.46153e-07	-1.47350e-08	1.31418e-07	5.23174e-08	-7.55388e-09	4.47635e-08
3.981	1.37018e-07	-2.83309e-08	1.08687e-07	3.99148e-08	-1.54155e-08	2.44993e-08	2.00394e-07	4.80011e-08	2.48395e-07	1.76488e-07	1.50262e-07	3.26750e-07	1.01441e-07	-2.02644e-08	8.11769e-08	1.20866e-07	-3.13455e-08	8.95209e-08	1.47025e-07	-1.51005e-08	1.31924e-07	5.22604e-08	-7.54566e-09	4.47148e-08
4.006	1.37398e-07	-2.84095e-08	1.08988e-07	4.02703e-08	-1.55528e-08	2.47176e-08	2.02489e-07	4.84188e-08	2.50908e-07	1.78521e-07	1.50742e-07	3.29263e-07	1.02107e-07	-2.03973e-08	8.17096e-08	1.21394e-07	-3.14822e-08	8.99115e-08	1.47896e-07	-1.54680e-08	1.32428e-07	5.22023e-08	-7.53727e-09	4.46650e-08
4.030	1.37774e-07	-2.84874e-08	1.09287e-07	4.06261e-08	-1.56902e-08	2.49359e-08	2.04591e-07	4.88375e-08	2.53429e-07	1.80560e-07	1.51220e-07	3.31780e-07	1.02774e-07	-2.05306e-08	8.22433e-08	1.21920e-07	-3.16188e-08	9.03015e-08	1.48766e-07	-1.58374e-08	1.32929e-07	5.21431e-08	-7.52872e-09	4.46144e-08
4.055	1.38148e-07	-2.85647e-08	1.09583e-07	4.09820e-08	-1.58276e-08	2.51544e-08	2.06700e-07	4.92571e-08	2.55957e-07	1.82605e-07	1.51694e-07	3.34299e-07	1.03442e-07	-2.06641e-08	8.27780e-08	1.22446e-07	-3.17552e-08	9.06910e-08	1.49637e-07	-1.62088e-08	1.33428e-07	5.20828e-08	-7.52001e-09	4.45628e-08
4.080	1.38518e-07	-2.86412e-08	1.09877e-07	4.13381e-08	-1.59652e-08	2.53729e-08	2.08816e-07	4.96776e-08	2.58494e-07	1.84657e-07	1.52165e-07	3.36822e-07	1.04112e-07	-2.07978e-08	8.33138e-08	1.22971e-07	-3.18914e-08	9.10801e-08	1.50507e-07	-1.65820e-08	1.33925e-07	5.20214e-08	-7.51115e-09	4.45102e-08
4.104	1.38885e-07	-2.87171e-08	1.10168e-07	4.16943e-08	-1.61027e-08	2.55916e-08	2.10938e-07	5.00991e-08	2.61038e-07	1.86714e-07	1.52633e-07	3.39346e-07	1.04782e-07	-2.09318e-08	8.38506e-08	1.23496e-07	-3.20274e-08	9.14686e-08	1.51377e-07	-1.69572e-08	1.34420e-07	5.19590e-08	-7.50213e-09	4.44568e-08
4.129	1.39249e-07	-2.87922e-08	1.10456e-07	4.20506e-08	-1.62404e-08	2.58103e-08	2.13068e-07	5.05214e-08	2.63589e-07	1.88777e-07	1.53097e-07	3.41874e-07	1.05454e-07	-2.10661e-08	8.43884e-08	1.24020e-07	-3.21633e-08	9.18566e-08	1.52247e-07	-1.73342e-08	1.34913e-07	5.18955e-08	-7.49297e-09	4.44025e-08
4.153	1.39609e-07	-2.88667e-08	1.10742e-07	4.24071e-08	-1.63780e-08	2.60290e-08	2.15203e-07	5.09446e-08	2.66148e-07	1.90846e-07	1.53559e-07	3.44404e-07	1.06128e-07	-2.12006e-08	8.49272e-08	1.24543e-07	-3.22990e-08	9.22442e-08	1.53117e-07	-1.77130e-08	1.35404e-07	5.18310e-08	-7.48366e-09	4.43473e-08
4.178	1.39966e-07	-2.89405e-08	1.11025e-07	4.27635e-08	-1.65157e-08	2.62479e-08	2.17345e-07	5.13687e-08	2.68714e-07	1.92920e-07	1.54017e-07	3.46937e-07	1.06802e-07	-2.13353e-08	8.54670e-08	1.25066e-07	-3.24345e-08	9.26312e-08	1.53986e-07	-1.80937e-08	1.35892e-07	5.17655e-08	-7.47421e-09	4.42913e-08
4.202	1.40319e-07	-2.90136e-08	1.11306e-07	4.31201e-08	-1.66534e-08	2.64667e-08	2.19494e-07	5.17936e-08	2.71288e-07	1.95000e-07	1.54472e-07	3.49471e-07	1.07478e-07	-2.14703e-08	8.60078e-08	1.25588e-07	-3.25699e-08	9.30177e-08	1.54854e-07	-1.84762e-08	1.36378e-07	5.16991e-08	-7.46461e-09	4.42345e-08
4.227	1.40670e-07	-2.90861e-08	1.11584e-07	4.34767e-08	-1.67911e-08	2.66856e-08	2.21649e-07	5.22193e-08	2.73868e-07	1.97085e-07	1.54923e-07	3.52009e-07	1.08155e-07	-2.16055e-08	8.65495e-08	1.26109e-07	-3.27050e-08	9.34037e-08	1.55723e-07	-1.88604e-08	1.36862e-07	5.16317e-08	-7.45488e-09	4.41768e-08
4.252	1.41017e-07	-2.91578e-08	1.11859e-07	4.38333e-08	-1.69288e-08	2.69045e-08	2.23810e-07	5.26459e-08	2.76456e-07	1.99176e-07	1.55372e-07	3.54548e-07	1.08833e-07	-2.17410e-08	8.70922e-08	1.26629e-07	-3.28400e-08	9.37892e-08	1.56591e-07	-1.92465e-08	1.37344e-07	5.15634e-08	-7.44502e-09	4.41184e-08
4.276	1.41360e-07	-2.92289e-08	1.12131e-07	4.41899e-08	-1.70666e-08	2.71234e-08	2.25978e-07	5.30733e-08	2.79051e-07	2.01272e-07	1.55817e-07	3.57089e-07	1.09512e-07	-2.18767e-08	8.76358e-08	1.27149e-07	-3.29748e-08	9.41741e-08	1.57458e-07	-1.96342e-08	1.37824e-07	5.14942e-08	-7.43503e-09	4.40592e-08
4.301	1.41701e-07	-2.92992e-08	1.12401e-07	4.45465e-08	-1.72043e-08	2.73422e-08	2.28151e-07	5.35014e-08	2.81653e-07	2.03373e-07	1.56259e-07	3.59633e-07	1.10193e-07	-2.20126e-08	8.81803e-08	1.27668e-07	-3.31094e-08	9.45585e-08	1.58325e-07	-2.00237e-08	1.38301e-07	5.14241e-08	-7.42491e-09	4.39992e-08
4.325	1.42038e-07	-2.93689e-08	1.12669e-07	4.49031e-08	-1.73420e-08	2.75611e-08	2.30331e-07	5.39304e-08	2.84261e-07	2.05480e-07	1.56698e-07	3.62178e-07	1.10874e-07	-2.21488e-08	8.87256e-08	1.28186e-07	-3.32438e-08	9.49424e-08	1.59191e-07	-2.04150e-08	1.38776e-07	5.13531e-08	-7.41466e-09	4.39385e-08
4.350	1.42371e-07	-2.94379e-08	1.12933e-07	4.52596e-08	-1.74797e-08	2.77799e-08	2.32517e-07	5.43601e-08	2.86877e-07	2.07591e-07	1.57134e-07	3.64725e-07	1.11557e-07	-2.22851e-08	8.92719e-08	1.28704e-07	-3.33780e-08	9.53257e-08	1.60057e-07	-2.08079e-08	1.39249e-07	5.12813e-08	-7.40429e-09	4.38770e-08
4.375	1.42702e-07	-2.95062e-08	1.13195e-07	4.56161e-08	-1.76174e-08	2.79987e-08	2.34708e-07	5.47905e-08	2.89499e-07	2.09708e-07	1.57566e-07	3.67274e-07	1.12241e-07	-2.24217e-08	8.98190e-08	1.29221e-07	-3.35120e-08	9.57085e-08	1.60922e-07	-2.12025e-08	1.39720e-07	5.12087e-08	-7.39380e-09	4.38149e-08
4.399	1.43028e-07	-2.95738e-08	1.13455e-07	4.59725e-08	-1.77550e-08	2.82175e-08	2.36906e-07	5.52217e-08	2.92128e-07	2.11829e-07	1.57995e-07	3.69825e-07	1.12926e-07	-2.25585e-08	9.03670e-08	1.29737e-07	-3.36459e-08	9.60907e-08	1.61787e-07	-2.15988e-08	1.40188e-07	5.11352e-08	-7.38320e-09	4.37520e-08
4.424	1.43352e-07	-2.96407e-08	1.13711e-07	4.63287e-08	-1.78926e-08	2.84361e-08	2.39109e-07	5.56536e-08	2.94763e-07	2.13955e-07	1.58421e-07	3.72377e-07	1.13611e-07	-2.26955e-08	9.09158e-08	1.30252e-07	-3.37795e-08	9.64724e-08	1.62651e-07	-2.19967e-08	1.40654e-07	5.10610e-08	-7.37248e-09	4.36885e-08
4.448	1.43672e-07	-2.97069e-08	1.13965e-07	4.66849e-08	-1.80301e-08	2.86547e-08	2.41318e-07	5.60862e-08	2.97404e-07	2.16086e-07	1.58844e-07	3.74930e-07	1.14298e-07	-2.28327e-08	9.14654e-08	1.30766e-07	-3.39129e-08	9.68535e-08	1.63514e-07	-2.23962e-08	1.41118e-07	5.09860e-08	-7.36165e-09	4.36243e-08
4.473	1.43989e-07	-2.97725e-08	1.14217e-07	4.70409e-08	-1.81676e-08	2.88732e-08	2.43533e-07	5.65194e-08	3.00052e-07	2.18222e-07	1.59264e-07	3.77485e-07	1.14986e-07	-2.29701e-08	9.20159e-08	1.31280e-07	-3.40462e-08	9.72341e-08	1.64376e-07	-2.27973e-08	1.41579e-07	5.09102e-08	-7.35071e-09	4.35595e-08
4.497	1.44303e-07	-2.98373e-08	1.14466e-07	4.73967e-08	-1.83051e-08	2.90917e-08	2.45753e-07	5.69534e-08	3.02706e-07	2.20362e-07	1.59680e-07	3.80042e-07	1.15675e-07	-2.31077e-08	9.25671e-08	1.31793e-07	-3.41792e-08	9.76140e-08	1.65238e-07	-2.32000e-08	1.42038e-07	5.08337e-08	-7.33966e-09	4.34940e-08
4.522	1.44613e-07	-2.99014e-08	1.14712e-07	4.77524e-08	-1.84424e-08	2.93100e-08	2.47978e-07	5.73880e-08	3.05366e-07	2.22506e-07	1.60093e-07	3.82599e-07	1.16365e-07	-2.32455e-08	9.31191e-08	1.32305e-07	-3.43121e-08	9.79934e-08	1.66099e-07	-2.36042e-08	1.42495e-07	5.07565e-08	-7.32851e-09	4.34280e-08
4.547	1.44920e-07	-2.99649e-08	1.14955e-07	4.81079e-08	-1.85797e-08	2.95282e-08	2.50209e-07	5.78232e-08	3.08032e-07	2.24655e-07	1.60503e-07	3.85158e-07	1.17055e-07	-2.33835e-08	9.36718e-08	1.32817e-07	-3.44447e-08	9.83722e-08	1.66959e-07	-2.40100e-08	1.42949e-07	5.06786e-08	-7.31726e-09	4.33613e-08
4.571	1.45223e-07	-3.00276e-08	1.15196e-07	4.84632e-08	-1.87169e-08	2.97462e-08	2.52446e-07	5.82590e-08	3.10705e-07	2.26809e-07	1.60909e-07	3.87718e-07	1.17747e-07	-2.35217e-08	9.42252e-08	1.33328e-07	-3.45771e-08	9.87504e-08	1.67819e-07	-2.44173e-08	1.43402e-07	5.06000e-08	-7.30592e-09	4.32941e-08
4.596	1.45524e-07	-3.00897e-08	1.15434e-07	4.88182e-08	-1.88541e-08	2.99642e-08	2.54687e-07	5.86955e-08	3.13383e-07	2.28966e-07	1.61313e-07	3.90279e-07	1.18439e-07	-2.36600e-08	9.47794e-08	1.33837e-07	-3.47093e-08	9.91280e-08	1.68678e-07	-2.48261e-08	1.43851e-07	5.05207e-08	-7.29447e-09	4.32263e-08
4.620	1.45820e-07	-3.01511e-08	1.15669e-07	4.91730e-08	-1.89911e-08	3.01819e-08	2.56934e-07	5.91325e-08	3.16066e-07	2.31128e-07	1.61713e-07	3.92840e-07	1.19133e-07	-2.37985e-08	9.53343e-08	1.34346e-07	-3.48414e-08	9.95050e-08	1.69535e-07	-2.52364e-08	1.44299e-07	5.04408e-08	-7.28294e-09	4.31579e-08
4.645	1.46114e-07	-3.02117e-08	1.15902e-07	4.95276e-08	-1.91280e-08	3.03995e-08	2.59186e-07	5.95702e-08	3.18756e-07	2.33293e-07	1.62109e-07	3.95403e-07	1.19827e-07	-2.39372e-08	9.58899e-08	1.34855e-07	-3.49731e-08	9.98814e-08	1.70392e-07	-2.56482e-08	1.44744e-07	5.03603e-08	-7.27131e-09	4.30890e-08
4.669	1.46404e-07	-3.02717e-08	1.16132e-07	4.98818e-08	-1.92648e-08	3.06170e-08	2.61443e-07	6.00084e-08	3.21451e-07	2.35463e-07	1.62503e-07	3.97966e-07	1.20522e-07	-2.40760e-08	9.64461e-08	1.35362e-07	-3.51047e-08	1.00257e-07	1.71248e-07	-2.60614e-08	1.45187e-07	5.02792e-08	-7.25960e-09	4.30196e-08
4.694	1.46691e-07	-3.03310e-08	1.16360e-07	5.02358e-08	-1.94015e-08	3.08343e-08	2.63704e-07	6.04471e-08	3.24151e-07	2.37637e-07	1.62893e-07	4.00530e-07	1.21218e-07	-2.42151e-08	9.70030e-08	1.35868e-07	-3.52361e-08	1.00632e-07	1.72103e-07	-2.64760e-08	1.45627e-07	5.01975e-08	-7.24780e-09	4.29497e-08
4.719	1.46974e-07	-3.03896e-08	1.16584e-07	5.05894e-08	-1.95381e-08	3.10513e-08	2.65971e-07	6.08864e-08	3.26857e-07	2.39814e-07	1.63280e-07	4.03095e-07	1.21915e-07	-2.43542e-08	9.75605e-08	1.36374e-07	-3.53672e-08	1.01007e-07	1.72957e-07	-2.68920e-08	1.46065e-07	5.01151e-08	-7.23591e-09	4.28792e-08
4.743	1.47254e-07	-3.04475e-08	1.16806e-07	5.09428e-08	-1.96746e-08	3.12682e-08	2.68243e-07	6.13261e-08	3.29569e-07	2.41995e-07	1.63664e-07	4.05660e-07	1.22612e-07	-2.44935e-08	9.81186e-08	1.36879e-07	-3.54981e-08	1.01381e-07	1.73810e-07	-2.73095e-08	1.46500e-07	5.00323e-08	-7.22395e-09	4.28083e-08
4.768	1.47530e-07	-3.05047e-08	1.17026e-07	5.12958e-08	-1.98109e-08	3.14848e-08	2.70519e-07	6.17664e-08	3.32285e-07	2.44180e-07	1.64045e-07	4.08225e-07	1.23310e-07	-2.46330e-08	9.86773e-08	1.37383e-07	-3.56288e-08	1.01754e-07	1.74662e-07	-2.77282e-08	1.46933e-07	4.99489e-08	-7.21190e-09	4.27370e-08
4.792	1.47804e-07	-3.05611e-08	1.17243e-07	5.16484e-08	-1.99471e-08	3.17013e-08	2.72800e-07	6.22072e-08	3.35007e-07	2.46369e-07	1.64422e-07	4.10791e-07	1.24009e-07	-2.47726e-08	9.92365e-08	1.37886e-07	-3.57593e-08	1.02127e-07	1.75513e-07	-2.81483e-08	1.47364e-07	4.98649e-08	-7.19978e-09	4.26651e-08
4.817	1.48074e-07	-3.06169e-08	1.17457e-07	5.20006e-08	-2.00831e-08	3.19175e-08	2.75085e-07	6.26484e-08	3.37733e-07	2.48561e-07	1.64796e-07	4.13357e-07	1.24709e-07	-2.49124e-08	9.97964e-08	1.38388e-07	-3.58895e-08	1.02499e-07	1.76362e-07	-2.85698e-08	1.47792e-07	4.97805e-08	-7.18759e-09	4.25929e-08
4.841	1.48340e-07	-3.06720e-08	1.17668e-07	5.23524e-08	-2.02190e-08	3.21334e-08	2.77375e-07	6.30901e-08	3.40465e-07	2.50756e-07	1.65167e-07	4.15923e-07	1.25409e-07	-2.50523e-08	1.00357e-07	1.38889e-07	-3.60195e-08	1.02870e-07	1.77211e-07	-2.89925e-08	1.48218e-07	4.96955e-08	-7.17532e-09	4.25202e-08
4.866	1.48603e-07	-3.07264e-08	1.17877e-07	5.27039e-08	-2.03547e-08	3.23491e-08	2.79669e-07	6.35322e-08	3.43201e-07	2.52955e-07	1.65535e-07	4.18489e-07	1.26110e-07	-2.51923e-08	1.00918e-07	1.39390e-07	-3.61493e-08	1.03240e-07	1.78058e-07	-2.94165e-08	1.48642e-07	4.96101e-08	-7.16299e-09	4.24471e-08
4.891	1.48863e-07	-3.07801e-08	1.18083e-07	5.30549e-08	-2.04903e-08	3.25646e-08	2.81968e-07	6.39748e-08	3.45942e-07	2.55156e-07	1.65899e-07	4.21055e-07	1.26811e-07	-2.53324e-08	1.01479e-07	1.39889e-07	-3.62788e-08	1.03610e-07	1.78904e-07	-2.98418e-08	1.49063e-07	4.95242e-08	-7.15058e-09	4.23736e-08
4.915	1.49119e-07	-3.08331e-08	1.18286e-07	5.34054e-08	-2.06257e-08	3.27797e-08	2.84271e-07	6.44177e-08	3.48688e-07	2.57361e-07	1.66260e-07	4.23622e-07	1.27514e-07	-2.54727e-08	1.02041e-07	1.40388e-07	-3.64081e-08	1.03980e-07	1.79749e-07	-3.02684e-08	1.49481e-07	4.94378e-08	-7.13811e-09	4.22997e-08
4.940	1.49372e-07	-3.08854e-08	1.18487e-07	5.37555e-08	-2.07609e-08	3.29946e-08	2.86578e-07	6.48611e-08	3.51439e-07	2.59570e-07	1.66618e-07	4.26188e-07	1.28216e-07	-2.56131e-08	1.02603e-07	1.40885e-07	-3.65372e-08	1.04348e-07	1.80593e-07	-3.06961e-08	1.49897e-07	4.93510e-08	-7.12558e-09	4.22254e-08
4.964	1.49622e-07	-3.09370e-08	1.18685e-07	5.41051e-08	-2.08959e-08	3.32092e-08	2.88889e-07	6.53048e-08	3.54194e-07	2.61781e-07	1.66973e-07	4.28753e-07	1.28919e-07	-2.57535e-08	1.03166e-07	1.41382e-07	-3.66660e-08	1.04716e-07	1.81436e-07	-3.11251e-08	1.50311e-07	4.92638e-08	-7.11299e-09	4.21508e-08
4.989	1.49868e-07	-3.09879e-08	1.18880e-07	5.44542e-08	-2.10307e-08	3.34235e-08	2.91204e-07	6.57489e-08	3.56953e-07	2.63995e-07	1.67324e-07	4.31319e-07	1.29623e-07	-2.58941e-08	1.03729e-07	1.41878e-07	-3.67946e-08	1.05083e-07	1.82277e-07	-3.15552e-08	1.50722e-07	4.91762e-08	-7.10034e-09	4.20758e-08
5.014	1.50111e-07	-3.10381e-08	1.19072e-07	5.48028e-08	-2.11654e-08	3.36375e-08	2.93523e-07	6.61933e-08	3.59716e-07	2.66212e-07	1.67672e-07	4.33884e-07	1.30328e-07	-2.60348e-08	1.04293e-07	1.42373e-07	-3.69229e-08	1.05450e-07	1.83117e-07	-3.19865e-08	1.51130e-07	4.90881e-08	-7.08763e-09	4.20005e-08
5.038	1.50350e-07	-3.10876e-08	1.19262e-07	5.51509e-08	-2.12998e-08	3.38511e-08	2.95846e-07	6.66381e-08	3.62484e-07	2.68431e-07	1.68017e-07	4.36448e-07	1.31032e-07	-2.61756e-08	1.04857e-07	1.42866e-07	-3.70509e-08	1.05815e-07	1.83955e-07	-3.24189e-08	1.51536e-07	4.89997e-08	-7.07486e-09	4.19249e-08
5.063	1.50586e-07	-3.11364e-08	1.19450e-07	5.54984e-08	-2.14340e-08	3.40644e-08	2.98173e-07	6.70832e-08	3.65256e-07	2.70654e-07	1.68359e-07	4.39012e-07	1.31737e-07	-2.63165e-08	1.05421e-07	1.43359e-07	-3.71787e-08	1.06180e-07	1.84792e-07	-3.28525e-08	1.51940e-07	4.89109e-08	-7.06204e-09	4.18489e-08
5.087	1.50819e-07	-3.11845e-08	1.19634e-07	5.58454e-08	-2.15680e-08	3.42774e-08	3.00503e-07	6.75285e-08	3.68032e-07	2.72879e-07	1.68697e-07	4.41576e-07	1.32443e-07	-2.64574e-08	1.05986e-07	1.43851e-07	-3.73063e-08	1.06545e-07	1.85628e-07	-3.32871e-08	1.52341e-07	4.88218e-08	-7.04917e-09	4.17726e-08
5.112	1.51048e-07	-3.12319e-08	1.19816e-07	5.61918e-08	-2.17018e-08	3.44900e-08	3.02837e-07	6.79742e-08	3.70812e-07	2.75106e-07	1.69032e-07	4.44138e-07	1.33149e-07	-2.65985e-08	1.06551e-07	1.44342e-07	-3.74336e-08	1.06908e-07	1.86462e-07	-3.37229e-08	1.52739e-07	4.87323e-08	-7.03625e-09	4.16961e-08
5.136	1.51274e-07	-3.12786e-08	1.19995e-07	5.65376e-08	-2.18354e-08	3.47023e-08	3.05175e-07	6.84201e-08	3.73595e-07	2.77336e-07	1.69364e-07	4.46700e-07	1.33855e-07	-2.67396e-08	1.07116e-07	1.44832e-07	-3.75606e-08	1.07271e-07	1.87295e-07	-3.41597e-08	1.53135e-07	4.86425e-08	-7.02329e-09	4.16192e-08
5.161	1.51496e-07	-3.13246e-08	1.20171e-07	5.68828e-08	-2.19687e-08	3.49141e-08	3.07516e-07	6.88663e-08	3.76383e-07	2.79568e-07	1.69693e-07	4.49261e-07	1.34562e-07	-2.68807e-08	1.07681e-07	1.45320e-07	-3.76874e-08	1.07633e-07	1.88126e-07	-3.45975e-08	1.53528e-07	4.85524e-08	-7.01028e-09	4.15421e-08
5.186	1.51715e-07	-3.13699e-08	1.20345e-07	5.72274e-08	-2.21018e-08	3.51256e-08	3.09861e-07	6.93127e-08	3.79174e-07	2.81803e-07	1.70019e-07	4.51821e-07	1.35269e-07	-2.70220e-08	1.08247e-07	1.45808e-07	-3.78139e-08	1.07994e-07	1.88955e-07	-3.50363e-08	1.53919e-07	4.84620e-08	-6.99722e-09	4.14648e-08
5.210	1.51931e-07	-3.14145e-08	1.20516e-07	5.75713e-08	-2.22346e-08	3.53367e-08	3.12209e-07	6.97594e-08	3.81968e-07	2.84039e-07	1.70341e-07	4.54380e-07	1.35977e-07	-2.71633e-08	1.08813e-07	1.46295e-07	-3.79401e-08	1.08355e-07	1.89784e-07	-3.54762e-08	1.54307e-07	4.83713e-08	-6.98412e-09	4.13871e-08
5.235	1.52143e-07	-3.14584e-08	1.20685e-07	5.79146e-08	-2.23672e-08	3.55474e-08	3.14560e-07	7.02062e-08	3.84766e-07	2.86278e-07	1.70660e-07	4.56938e-07	1.36684e-07	-2.73046e-08	1.09380e-07	1.46781e-07	-3.80661e-08	1.08715e-07	1.90610e-07	-3.59170e-08	1.54693e-07	4.82803e-08	-6.97098e-09	4.13093e-08
5.259	1.52352e-07	-3.15016e-08	1.20850e-07	5.82572e-08	-2.24995e-08	3.57577e-08	3.16914e-07	7.06533e-08	3.87568e-07	2.88519e-07	1.70976e-07	4.59495e-07	1.37392e-07	-2.74460e-08	1.09946e-07	1.47265e-07	-3.81917e-08	1.09074e-07	1.91435e-07	-3.63588e-08	1.55076e-07	4.81890e-08	-6.95780e-09	4.12312e-08
5.284	1.52557e-07	-3.15441e-08	1.21013e-07	5.85992e-08	-2.26316e-08	3.59676e-08	3.19272e-07	7.11005e-08	3.90372e-07	2.90762e-07	1.71288e-07	4.62051e-07	1.38100e-07	-2.75875e-08	1.10513e-07	1.47749e-07	-3.83171e-08	1.09432e-07	1.92258e-07	-3.68015e-08	1.55457e-07	4.80975e-08	-6.94459e-09	4.11529e-08
5.308	1.52759e-07	-3.15858e-08	1.21174e-07	5.89404e-08	-2.27633e-08	3.61771e-08	3.21632e-07	7.15479e-08	3.93180e-07	2.93007e-07	1.71598e-07	4.64605e-07	1.38808e-07	-2.77290e-08	1.11079e-07	1.48231e-07	-3.84422e-08	1.09789e-07	1.93079e-07	-3.72451e-08	1.55834e-07	4.80057e-08	-6.93134e-09	4.10743e-08
5.333	1.52958e-07	-3.16269e-08	1.21331e-07	5.92809e-08	-2.28949e-08	3.63861e-08	3.23996e-07	7.19954e-08	3.95991e-07	2.95253e-07	1.71904e-07	4.67157e-07	1.39517e-07	-2.78705e-08	1.11646e-07	1.48713e-07	-3.85671e-08	1.10145e-07	1.93899e-07	-3.76896e-08	1.56210e-07	4.79137e-08	-6.91805e-09	4.09956e-08
5.358	1.53153e-07	-3.16673e-08	1.21486e-07	5.96207e-08	-2.30261e-08	3.65946e-08	3.26362e-07	7.24430e-08	3.98805e-07	2.97502e-07	1.72207e-07	4.69709e-07	1.40225e-07	-2.80120e-08	1.12213e-07	1.49193e-07	-3.86916e-08	1.10501e-07	1.94717e-07	-3.81349e-08	1.56582e-07	4.78214e-08	-6.90473e-09	4.09167e-08
5.382	1.53345e-07	-3.17070e-08	1.21638e-07	5.99598e-08	-2.31570e-08	3.68027e-08	3.28731e-07	7.28908e-08	4.01622e-07	2.99752e-07	1.72507e-07	4.72258e-07	1.40934e-07	-2.81536e-08	1.12780e-07	1.49672e-07	-3.88159e-08	1.10856e-07	1.95534e-07	-3.85812e-08	1.56952e-07	4.77290e-08	-6.89139e-09	4.08376e-08
5.407	1.53534e-07	-3.17459e-08	1.21788e-07	6.02981e-08	-2.32877e-08	3.70104e-08	3.31102e-07	7.33387e-08	4.04441e-07	3.02003e-07	1.72803e-07	4.74806e-07	1.41642e-07	-2.82951e-08	1.13347e-07	1.50150e-07	-3.89398e-08	1.11210e-07	1.96348e-07	-3.90282e-08	1.57320e-07	4.76363e-08	-6.87801e-09	4.07583e-08
5.431	1.53719e-07	-3.17842e-08	1.21935e-07	6.06356e-08	-2.34180e-08	3.72176e-08	3.33477e-07	7.37866e-08	4.07263e-07	3.04256e-07	1.73097e-07	4.77353e-07	1.42351e-07	-2.84367e-08	1.13914e-07	1.50627e-07	-3.90635e-08	1.11563e-07	1.97161e-07	-3.94761e-08	1.57685e-07	4.75435e-08	-6.86460e-09	4.06789e-08
5.456	1.53900e-07	-3.18218e-08	1.22079e-07	6.09723e-08	-2.35481e-08	3.74242e-08	3.35854e-07	7.42347e-08	4.10088e-07	3.06510e-07	1.73387e-07	4.79897e-07	1.43060e-07	-2.85783e-08	1.14482e-07	1.51102e-07	-3.91868e-08	1.11915e-07	1.97971e-07	-3.99247e-08	1.58047e-07	4.74505e-08	-6.85117e-09	4.05993e-08
5.480	1.54079e-07	-3.18586e-08	1.22220e-07	6.13083e-08	-2.36778e-08	3.76304e-08	3.38233e-07	7.46827e-08	4.12916e-07	3.08766e-07	1.73674e-07	4.82440e-07	1.43769e-07	-2.87199e-08	1.15049e-07	1.51577e-07	-3.93099e-08	1.12267e-07	1.98780e-07	-4.03741e-08	1.58406e-07	4.73573e-08	-6.83771e-09	4.05195e-08
5.505	1.54254e-07	-3.18948e-08	1.22359e-07	6.16434e-08	-2.38073e-08	3.78361e-08	3.40615e-07	7.51308e-08	4.15746e-07	3.11023e-07	1.73957e-07	4.84981e-07	1.44477e-07	-2.88614e-08	1.15616e-07	1.52050e-07	-3.94327e-08	1.12617e-07	1.99587e-07	-4.08242e-08	1.58763e-07	4.72639e-08	-6.82423e-09	4.04397e-08
5.530	1.54425e-07	-3.19302e-08	1.22495e-07	6.19777e-08	-2.39364e-08	3.80413e-08	3.42999e-07	7.55790e-08	4.18578e-07	3.13281e-07	1.74238e-07	4.87519e-07	1.45186e-07	-2.90030e-08	1.16183e-07	1.52522e-07	-3.95551e-08	1.12967e-07	2.00392e-07	-4.12751e-08	1.59117e-07	4.71704e-08	-6.81073e-09	4.03596e-08
5.554	1.54593e-07	-3.19650e-08	1.22628e-07	6.23111e-08	-2.40651e-08	3.82460e-08	3.45385e-07	7.60271e-08	4.21412e-07	3.15541e-07	1.74515e-07	4.90056e-07	1.45894e-07	-2.91445e-08	1.16750e-07	1.52993e-07	-3.96772e-08	1.13316e-07	2.01195e-07	-4.17267e-08	1.59468e-07	4.70767e-08	-6.79720e-09	4.02795e-08
5.579	1.54758e-07	-3.19990e-08	1.22759e-07	6.26437e-08	-2.41936e-08	3.84501e-08	3.47773e-07	7.64752e-08	4.24249e-07	3.17801e-07	1.74790e-07	4.92590e-07	1.46603e-07	-2.92860e-08	1.17317e-07	1.53463e-07	-3.97990e-08	1.13664e-07	2.01996e-07	-4.21789e-08	1.59817e-07	4.69829e-08	-6.78366e-09	4.01992e-08
5.603	1.54919e-07	-3.20323e-08	1.22887e-07	6.29754e-08	-2.43217e-08	3.86537e-08	3.50164e-07	7.69233e-08	4.27087e-07	3.20062e-07	1.75061e-07	4.95123e-07	1.47311e-07	-2.94275e-08	1.17884e-07	1.53931e-07	-3.99205e-08	1.14011e-07	2.02795e-07	-4.26318e-08	1.60163e-07	4.68890e-08	-6.77010e-09	4.01189e-08
5.628	1.55077e-07	-3.20650e-08	1.23012e-07	6.33062e-08	-2.44495e-08	3.88567e-08	3.52556e-07	7.73714e-08	4.29928e-07	3.22324e-07	1.75328e-07	4.97653e-07	1.48019e-07	-2.95690e-08	1.18450e-07	1.54399e-07	-4.00417e-08	1.14357e-07	2.03592e-07	-4.30854e-08	1.60506e-07	4.67949e-08	-6.75652e-09	4.00384e-08
5.652	1.55231e-07	-3.20969e-08	1.23134e-07	6.36361e-08	-2.45769e-08	3.90592e-08	3.54951e-07	7.78194e-08	4.32770e-07	3.24587e-07	1.75593e-07	5.00180e-07	1.48727e-07	-2.97104e-08	1.19017e-07	1.54865e-07	-4.01625e-08	1.14702e-07	2.04387e-07	-4.35395e-08	1.60847e-07	4.67007e-08	-6.74292e-09	3.99578e-08
5.677	1.55382e-07	-3.21281e-08	1.23254e-07	6.39651e-08	-2.47039e-08	3.92612e-08	3.57347e-07	7.82674e-08	4.35614e-07	3.26851e-07	1.75855e-07	5.02705e-07	1.49434e-07	-2.98517e-08	1.19583e-07	1.55329e-07	-4.02830e-08	1.15046e-07	2.05179e-07	-4.39943e-08	1.61185e-07	4.66064e-08	-6.72931e-09	3.98771e-08
5.702	1.55530e-07	-3.21586e-08	1.23371e-07	6.42932e-08	-2.48306e-08	3.94625e-08	3.59745e-07	7.87152e-08	4.38460e-07	3.29115e-07	1.76113e-07	5.05228e-07	1.50142e-07	-2.99930e-08	1.20149e-07	1.55793e-07	-4.04032e-08	1.15389e-07	2.05970e-07	-4.44496e-08	1.61520e-07	4.65121e-08	-6.71568e-09	3.97964e-08
5.726	1.55674e-07	-3.21885e-08	1.23485e-07	6.46203e-08	-2.49570e-08	3.96633e-08	3.62144e-07	7.91630e-08	4.41307e-07	3.31380e-07	1.76368e-07	5.07748e-07	1.50849e-07	-3.01342e-08	1.20714e-07	1.56255e-07	-4.05231e-08	1.15732e-07	2.06758e-07	-4.49055e-08	1.61853e-07	4.64176e-08	-6.70204e-09	3.97156e-08
5.751	1.55815e-07	-3.22176e-08	1.23597e-07	6.49465e-08	-2.50830e-08	3.98635e-08	3.64546e-07	7.96106e-08	4.44156e-07	3.33645e-07	1.76620e-07	5.10265e-07	1.51555e-07	-3.02754e-08	1.21280e-07	1.56716e-07	-4.06426e-08	1.16073e-07	2.07544e-07	-4.53619e-08	1.62182e-07	4.63231e-08	-6.68839e-09	3.96347e-08
5.775	1.55952e-07	-3.22460e-08	1.23706e-07	6.52717e-08	-2.52086e-08	4.00631e-08	3.66948e-07	8.00581e-08	4.47007e-07	3.35911e-07	1.76869e-07	5.12780e-07	1.52262e-07	-3.04165e-08	1.21845e-07	1.57175e-07	-4.07617e-08	1.16413e-07	2.08328e-07	-4.58188e-08	1.62509e-07	4.62284e-08	-6.67473e-09	3.95537e-08
5.800	1.56086e-07	-3.22737e-08	1.23812e-07	6.55959e-08	-2.53338e-08	4.02622e-08	3.69353e-07	8.05055e-08	4.49858e-07	3.38177e-07	1.77115e-07	5.15292e-07	1.52967e-07	-3.05575e-08	1.22410e-07	1.57633e-07	-4.08805e-08	1.16753e-07	2.09110e-07	-4.62762e-08	1.62833e-07	4.61338e-08	-6.66106e-09	3.94727e-08
5.825	1.56217e-07	-3.23007e-08	1.23916e-07	6.59191e-08	-2.54586e-08	4.04605e-08	3.71758e-07	8.09527e-08	4.52711e-07	3.40443e-07	1.77357e-07	5.17801e-07	1.53673e-07	-3.06984e-08	1.22974e-07	1.58090e-07	-4.09990e-08	1.17091e-07	2.09889e-07	-4.67340e-08	1.63155e-07	4.60390e-08	-6.64738e-09	3.93916e-08
5.849	1.56344e-07	-3.23270e-08	1.24017e-07	6.62414e-08	-2.55830e-08	4.06583e-08	3.74165e-07	8.13997e-08	4.55565e-07	3.42710e-07	1.77597e-07	5.20307e-07	1.54378e-07	-3.08392e-08	1.23539e-07	1.58545e-07	-4.11171e-08	1.17428e-07	2.10666e-07	-4.71923e-08	1.63473e-07	4.59442e-08	-6.63369e-09	3.93105e-08
5.874	1.56467e-07	-3.23525e-08	1.24115e-07	6.65626e-08	-2.57071e-08	4.08555e-08	3.76573e-07	8.18466e-08	4.58420e-07	3.44977e-07	1.77833e-07	5.22810e-07	1.55082e-07	-3.09799e-08	1.24102e-07	1.58999e-07	-4.12349e-08	1.17765e-07	2.11440e-07	-4.76511e-08	1.63789e-07	4.58493e-08	-6.61999e-09	3.92293e-08
5.898	1.56588e-07	-3.23774e-08	1.24210e-07	6.68827e-08	-2.58307e-08	4.10520e-08	3.78982e-07	8.22932e-08	4.61276e-07	3.47243e-07	1.78066e-07	5.25310e-07	1.55786e-07	-3.11205e-08	1.24666e-07	1.59452e-07	-4.13523e-08	1.18100e-07	2.12212e-07	-4.81102e-08	1.64102e-07	4.57544e-08	-6.60629e-09	3.91481e-08
5.923	1.56705e-07	-3.24016e-08	1.24303e-07	6.72018e-08	-2.59540e-08	4.12479e-08	3.81393e-07	8.27396e-08	4.64132e-07	3.49510e-07	1.78296e-07	5.27806e-07	1.56489e-07	-3.12610e-08	1.25228e-07	1.59903e-07	-4.14693e-08	1.18434e-07	2.12982e-07	-4.85697e-08	1.64413e-07	4.56595e-08	-6.59258e-09	3.90669e-08
5.947	1.56818e-07	-3.24251e-08	1.24393e-07	6.75199e-08	-2.60768e-08	4.14431e-08	3.83804e-07	8.31858e-08	4.66990e-07	3.51777e-07	1.78523e-07	5.30300e-07	1.57192e-07	-3.14014e-08	1.25791e-07	1.60353e-07	-4.15860e-08	1.18767e-07	2.13750e-07	-4.90295e-08	1.64720e-07	4.55645e-08	-6.57886e-09	3.89856e-08
5.972	1.56928e-07	-3.24478e-08	1.24480e-07	6.78369e-08	-2.61992e-08	4.16376e-08	3.86216e-07	8.36317e-08	4.69848e-07	3.54043e-07	1.78747e-07	5.32790e-07	1.57894e-07	-3.15417e-08	1.26353e-07	1.60802e-07	-4.17023e-08	1.19099e-07	2.14514e-07	-4.94897e-08	1.65025e-07	4.54695e-08	-6.56514e-09	3.89043e-08
5.997	1.57035e-07	-3.24699e-08	1.24565e-07	6.81528e-08	-2.63213e-08	4.18315e-08	3.88629e-07	8.40774e-08	4.72706e-07	3.56309e-07	1.78968e-07	5.35277e-07	1.58596e-07	-3.16818e-08	1.26914e-07	1.61249e-07	-4.18182e-08	1.19430e-07	2.15277e-07	-4.99502e-08	1.65327e-07	4.53744e-08	-6.55142e-09	3.88230e-08
6.021	1.57138e-07	-3.24912e-08	1.24647e-07	6.84676e-08	-2.64428e-08	4.20247e-08	3.91043e-07	8.45228e-08	4.75565e-07	3.58575e-07	1.79186e-07	5.37761e-07	1.59297e-07	-3.18218e-08	1.27475e-07	1.61694e-07	-4.19337e-08	1.19760e-07	2.16037e-07	-5.04110e-08	1.65626e-07	4.52794e-08	-6.53770e-09	3.87417e-08
6.046	1.57238e-07	-3.25119e-08	1.24726e-07	6.87813e-08	-2.65640e-08	4.22173e-08	3.93457e-07	8.49679e-08	4.78425e-07	3.60840e-07	1.79400e-07	5.40241e-07	1.59997e-07	-3.19617e-08	1.28035e-07	1.62138e-07	-4.20489e-08	1.20089e-07	2.16794e-07	-5.08721e-08	1.65922e-07	4.51843e-08	-6.52397e-09	3.86603e-08
6.070	1.57335e-07	-3.25318e-08	1.24803e-07	6.90938e-08	-2.66847e-08	4.24091e-08	3.95872e-07	8.54126e-08	4.81284e-07	3.63105e-07	1.79612e-07	5.42717e-07	1.60696e-07	-3.21013e-08	1.28595e-07	1.62581e-07	-4.21637e-08	1.20417e-07	2.17548e-07	-5.13334e-08	1.66215e-07	4.50892e-08	-6.51024e-09	3.85790e-08
6.095	1.57428e-07	-3.25511e-08	1.24877e-07	6.94053e-08	-2.68050e-08	4.26003e-08	3.98287e-07	8.58571e-08	4.84144e-07	3.65370e-07	1.79820e-07	5.45190e-07	1.61394e-07	-3.22409e-08	1.29154e-07	1.63022e-07	-4.22780e-08	1.20744e-07	2.18300e-07	-5.17949e-08	1.66506e-07	4.49941e-08	-6.49651e-09	3.84976e-08
6.119	1.57517e-07	-3.25696e-08	1.24948e-07	6.97156e-08	-2.69248e-08	4.27907e-08	4.00703e-07	8.63012e-08	4.87004e-07	3.67633e-07	1.80026e-07	5.47659e-07	1.62092e-07	-3.23803e-08	1.29712e-07	1.63461e-07	-4.23920e-08	1.21069e-07	2.19050e-07	-5.22566e-08	1.66793e-07	4.48990e-08	-6.48278e-09	3.84163e-08
6.144	1.57604e-07	-3.25874e-08	1.25016e-07	7.00247e-08	-2.70442e-08	4.29805e-08	4.03119e-07	8.67450e-08	4.89864e-07	3.69897e-07	1.80228e-07	5.50124e-07	1.62789e-07	-3.25195e-08	1.30270e-07	1.63899e-07	-4.25056e-08	1.21394e-07	2.19797e-07	-5.27186e-08	1.67078e-07	4.48040e-08	-6.46905e-09	3.83349e-08
6.169	1.57686e-07	-3.26046e-08	1.25082e-07	7.03327e-08	-2.71631e-08	4.31695e-08	4.05536e-07	8.71883e-08	4.92724e-07	3.72159e-07	1.80427e-07	5.52586e-07	1.63485e-07	-3.26585e-08	1.30826e-07	1.64336e-07	-4.26188e-08	1.21717e-07	2.20541e-07	-5.31806e-08	1.67360e-07	4.47089e-08	-6.45532e-09	3.82535e-08
6.193	1.57766e-07	-3.26210e-08	1.25145e-07	7.06394e-08	-2.72816e-08	4.33578e-08	4.07952e-07	8.76313e-08	4.95584e-07	3.74420e-07	1.80623e-07	5.55044e-07	1.64180e-07	-3.27973e-08	1.31383e-07	1.64771e-07	-4.27316e-08	1.22039e-07	2.21282e-07	-5.36429e-08	1.67639e-07	4.46138e-08	-6.44159e-09	3.81722e-08
6.218	1.57842e-07	-3.26367e-08	1.25205e-07	7.09450e-08	-2.73996e-08	4.35454e-08	4.10369e-07	8.80739e-08	4.98443e-07	3.76681e-07	1.80816e-07	5.57497e-07	1.64874e-07	-3.29360e-08	1.31938e-07	1.65204e-07	-4.28440e-08	1.22360e-07	2.22020e-07	-5.41052e-08	1.67915e-07	4.45187e-08	-6.42786e-09	3.80908e-08
6.242	1.57914e-07	-3.26517e-08	1.25263e-07	7.12494e-08	-2.75172e-08	4.37322e-08	4.12786e-07	8.85161e-08	5.01302e-07	3.78941e-07	1.81006e-07	5.59947e-07	1.65567e-07	-3.30744e-08	1.32493e-07	1.65636e-07	-4.29560e-08	1.22680e-07	2.22756e-07	-5.45676e-08	1.68188e-07	4.44236e-08	-6.41414e-09	3.80095e-08
6.267	1.57984e-07	-3.26660e-08	1.25318e-07	7.15526e-08	-2.76343e-08	4.39183e-08	4.15203e-07	8.89579e-08	5.04160e-07	3.81199e-07	1.81193e-07	5.62393e-07	1.66259e-07	-3.32127e-08	1.33046e-07	1.66066e-07	-4.30675e-08	1.22998e-07	2.23489e-07	-5.50301e-08	1.68459e-07	4.43286e-08	-6.40041e-09	3.79282e-08
6.291	1.58049e-07	-3.26796e-08	1.25370e-07	7.18545e-08	-2.77509e-08	4.41036e-08	4.17619e-07	8.93992e-08	5.07018e-07	3.83457e-07	1.81377e-07	5.64834e-07	1.66950e-07	-3.33507e-08	1.33599e-07	1.66494e-07	-4.31786e-08	1.23316e-07	2.24219e-07	-5.54927e-08	1.68726e-07	4.42335e-08	-6.38669e-09	3.78468e-08
6.316	1.58112e-07	-3.26925e-08	1.25419e-07	7.21552e-08	-2.78670e-08	4.42882e-08	4.20036e-07	8.98401e-08	5.09876e-07	3.85713e-07	1.81558e-07	5.67272e-07	1.67640e-07	-3.34885e-08	1.34152e-07	1.66921e-07	-4.32893e-08	1.23632e-07	2.24946e-07	-5.59553e-08	1.68991e-07	4.41385e-08	-6.37297e-09	3.77655e-08
6.341	1.58171e-07	-3.27047e-08	1.25466e-07	7.24547e-08	-2.79827e-08	4.44720e-08	4.22452e-07	9.02805e-08	5.12732e-07	3.87968e-07	1.81736e-07	5.69705e-07	1.68329e-07	-3.36261e-08	1.34703e-07	1.67347e-07	-4.33996e-08	1.23947e-07	2.25670e-07	-5.64179e-08	1.69253e-07	4.40435e-08	-6.35925e-09	3.76842e-08
6.365	1.58226e-07	-3.27162e-08	1.25510e-07	7.27529e-08	-2.80979e-08	4.46550e-08	4.24868e-07	9.07204e-08	5.15588e-07	3.90222e-07	1.81911e-07	5.72134e-07	1.69016e-07	-3.37635e-08	1.35253e-07	1.67770e-07	-4.35095e-08	1.24261e-07	2.26392e-07	-5.68804e-08	1.69511e-07	4.39485e-08	-6.34554e-09	3.76030e-08
6.390	1.58278e-07	-3.27270e-08	1.25551e-07	7.30498e-08	-2.82125e-08	4.48373e-08	4.27283e-07	9.11598e-08	5.18443e-07	3.92474e-07	1.82083e-07	5.74558e-07	1.69703e-07	-3.39006e-08	1.35802e-07	1.68192e-07	-4.36189e-08	1.24573e-07	2.27110e-07	-5.73430e-08	1.69767e-07	4.38535e-08	-6.33183e-09	3.75217e-08
6.414	1.58327e-07	-3.27371e-08	1.25590e-07	7.33454e-08	-2.83267e-08	4.50187e-08	4.29698e-07	9.15987e-08	5.21296e-07	3.94725e-07	1.82252e-07	5.76978e-07	1.70388e-07	-3.40375e-08	1.36351e-07	1.68612e-07	-4.37279e-08	1.24884e-07	2.27826e-07	-5.78055e-08	1.70020e-07	4.37586e-08	-6.31812e-09	3.74405e-08
6.439	1.58373e-07	-3.27465e-08	1.25626e-07	7.36398e-08	-2.84404e-08	4.51994e-08	4.32112e-07	9.20370e-08	5.24149e-07	3.96975e-07	1.82418e-07	5.79393e-07	1.71072e-07	-3.41741e-08	1.36898e-07	1.69031e-07	-4.38364e-08	1.25194e-07	2.28538e-07	-5.82679e-08	1.70270e-07	4.36637e-08	-6.30441e-09	3.73593e-08
6.463	1.58414e-07	-3.27551e-08	1.25659e-07	7.39329e-08	-2.85536e-08	4.53793e-08	4.34526e-07	9.24748e-08	5.27001e-07	3.99223e-07	1.82582e-07	5.81804e-07	1.71755e-07	-3.43105e-08	1.37444e-07	1.69447e-07	-4.39445e-08	1.25503e-07	2.29247e-07	-5.87302e-08	1.70517e-07	4.35688e-08	-6.29071e-09	3.72781e-08
6.488	1.58453e-07	-3.27631e-08	1.25690e-07	7.42246e-08	-2.86662e-08	4.55583e-08	4.36939e-07	9.29121e-08	5.29851e-07	4.01469e-07	1.82742e-07	5.84210e-07	1.72436e-07	-3.44466e-08	1.37989e-07	1.69862e-07	-4.40521e-08	1.25810e-07	2.29953e-07	-5.91924e-08	1.70761e-07	4.34739e-08	-6.27701e-09	3.71969e-08
6.513	1.58488e-07	-3.27704e-08	1.25718e-07	7.45150e-08	-2.87784e-08	4.57366e-08	4.39351e-07	9.33488e-08	5.32699e-07	4.03713e-07	1.82899e-07	5.86612e-07	1.73116e-07	-3.45824e-08	1.38534e-07	1.70276e-07	-4.41593e-08	1.26116e-07	2.30657e-07	-5.96544e-08	1.71002e-07	4.33790e-08	-6.26332e-09	3.71157e-08
6.537	1.58520e-07	-3.27769e-08	1.25743e-07	7.48041e-08	-2.88901e-08	4.59140e-08	4.41762e-07	9.37849e-08	5.35547e-07	4.05956e-07	1.83053e-07	5.89009e-07	1.73795e-07	-3.47180e-08	1.39077e-07	1.70687e-07	-4.42660e-08	1.26421e-07	2.31357e-07	-6.01163e-08	1.71240e-07	4.32842e-08	-6.24962e-09	3.70346e-08
6.562	1.58548e-07	-3.27828e-08	1.25765e-07	7.50918e-08	-2.90012e-08	4.60907e-08	4.44172e-07	9.42204e-08	5.38392e-07	4.08196e-07	1.83204e-07	5.91401e-07	1.74472e-07	-3.48532e-08	1.39618e-07	1.71097e-07	-4.43722e-08	1.26725e-07	2.32054e-07	-6.05780e-08	1.71476e-07	4.31894e-08	-6.23593e-09	3.69535e-08
6.586	1.58573e-07	-3.27879e-08	1.25785e-07	7.53782e-08	-2.91118e-08	4.62664e-08	4.46581e-07	9.46553e-08	5.41236e-07	4.10435e-07	1.83352e-07	5.93788e-07	1.75147e-07	-3.49882e-08	1.40159e-07	1.71505e-07	-4.44780e-08	1.27027e-07	2.32747e-07	-6.10394e-08	1.71708e-07	4.30946e-08	-6.22225e-09	3.68724e-08
6.611	1.58595e-07	-3.27924e-08	1.25802e-07	7.56633e-08	-2.92219e-08	4.64414e-08	4.48989e-07	9.50896e-08	5.44079e-07	4.12672e-07	1.83498e-07	5.96170e-07	1.75821e-07	-3.51229e-08	1.40699e-07	1.71911e-07	-4.45833e-08	1.27328e-07	2.33438e-07	-6.15007e-08	1.71937e-07	4.29998e-08	-6.20856e-09	3.67913e-08
6.636	1.58613e-07	-3.27961e-08	1.25817e-07	7.59469e-08	-2.93314e-08	4.66155e-08	4.51396e-07	9.55232e-08	5.46919e-07	4.14907e-07	1.83640e-07	5.98547e-07	1.76494e-07	-3.52572e-08	1.41237e-07	1.72315e-07	-4.46881e-08	1.27627e-07	2.34125e-07	-6.19617e-08	1.72163e-07	4.29051e-08	-6.19488e-09	3.67102e-08
6.660	1.58628e-07	-3.27992e-08	1.25828e-07	7.62292e-08	-2.94404e-08	4.67887e-08	4.53802e-07	9.59561e-08	5.49758e-07	4.17139e-07	1.83780e-07	6.00919e-07	1.77165e-07	-3.53913e-08	1.41774e-07	1.72717e-07	-4.47925e-08	1.27925e-07	2.34809e-07	-6.24224e-08	1.72387e-07	4.28104e-08	-6.18121e-09	3.66291e-08
6.685	1.58639e-07	-3.28015e-08	1.25837e-07	7.65101e-08	-2.95489e-08	4.69612e-08	4.56206e-07	9.63884e-08	5.52594e-07	4.19370e-07	1.83917e-07	6.03286e-07	1.77834e-07	-3.55250e-08	1.42309e-07	1.73118e-07	-4.48964e-08	1.28222e-07	2.35490e-07	-6.28828e-08	1.72607e-07	4.27156e-08	-6.16753e-09	3.65481e-08
6.709	1.58647e-07	-3.28032e-08	1.25844e-07	7.67896e-08	-2.96569e-08	4.71327e-08	4.58609e-07	9.68200e-08	5.55429e-07	4.21598e-07	1.84050e-07	6.05648e-07	1.78502e-07	-3.56584e-08	1.42844e-07	1.73517e-07	-4.49997e-08	1.28517e-07	2.36167e-07	-6.33429e-08	1.72824e-07	4.26209e-08	-6.15385e-09	3.64671e-08
6.734	1.58651e-07	-3.28041e-08	1.25847e-07	7.70676e-08	-2.97643e-08	4.73034e-08	4.61010e-07	9.72510e-08	5.58261e-07	4.23824e-07	1.84181e-07	6.08005e-07	1.79168e-07	-3.57914e-08	1.43377e-07	1.73913e-07	-4.51026e-08	1.28811e-07	2.36841e-07	-6.38027e-08	1.73038e-07	4.25262e-08	-6.14018e-09	3.63860e-08
6.758	1.58653e-07	-3.28043e-08	1.25848e-07	7.73443e-08	-2.98711e-08	4.74732e-08	4.63410e-07	9.76812e-08	5.61091e-07	4.26047e-07	1.84309e-07	6.10357e-07	1.79832e-07	-3.59241e-08	1.43908e-07	1.74308e-07	-4.52050e-08	1.29103e-07	2.37512e-07	-6.42620e-08	1.73250e-07	4.24315e-08	-6.12651e-09	3.63050e-08
6.783	1.58650e-07	-3.28039e-08	1.25846e-07	7.76195e-08	-2.99774e-08	4.76421e-08	4.65808e-07	9.81106e-08	5.63918e-07	4.28268e-07	1.84434e-07	6.12703e-07	1.80495e-07	-3.60565e-08	1.44439e-07	1.74701e-07	-4.53069e-08	1.29394e-07	2.38179e-07	-6.47211e-08	1.73458e-07	4.23369e-08	-6.11284e-09	3.62240e-08
6.808	1.58645e-07	-3.28027e-08	1.25842e-07	7.78933e-08	-3.00831e-08	4.78102e-08	4.68204e-07	9.85394e-08	5.66744e-07	4.30487e-07	1.84557e-07	6.15043e-07	1.81156e-07	-3.61885e-08	1.44967e-07	1.75092e-07	-4.54083e-08	1.29684e-07	2.38843e-07	-6.51797e-08	1.73663e-07	4.22422e-08	-6.09917e-09	3.61430e-08
6.832	1.58636e-07	-3.28008e-08	1.25835e-07	7.81657e-08	-3.01883e-08	4.79773e-08	4.70599e-07	9.89674e-08	5.69566e-07	4.32703e-07	1.84676e-07	6.17379e-07	1.81815e-07	-3.63201e-08	1.45495e-07	1.75481e-07	-4.55091e-08	1.29972e-07	2.39503e-07	-6.56378e-08	1.73865e-07	4.21475e-08	-6.08550e-09	3.60620e-08
6.857	1.58623e-07	-3.27983e-08	1.25825e-07	7.84366e-08	-3.02929e-08	4.81436e-08	4.72991e-07	9.93946e-08	5.72386e-07	4.34916e-07	1.84793e-07	6.19709e-07	1.82472e-07	-3.64514e-08	1.46020e-07	1.75868e-07	-4.56095e-08	1.30258e-07	2.40160e-07	-6.60956e-08	1.74064e-07	4.20528e-08	-6.07183e-09	3.59810e-08
6.881	1.58607e-07	-3.27950e-08	1.25812e-07	7.87060e-08	-3.03970e-08	4.83090e-08	4.75382e-07	9.98211e-08	5.75203e-07	4.37126e-07	1.84907e-07	6.22033e-07	1.83127e-07	-3.65823e-08	1.46545e-07	1.76253e-07	-4.57093e-08	1.30543e-07	2.40813e-07	-6.65528e-08	1.74260e-07	4.19581e-08	-6.05816e-09	3.59000e-08
6.906	1.58588e-07	-3.27910e-08	1.25797e-07	7.89739e-08	-3.05005e-08	4.84735e-08	4.77771e-07	1.00247e-07	5.78018e-07	4.39334e-07	1.85018e-07	6.24352e-07	1.83780e-07	-3.67128e-08	1.47067e-07	1.76636e-07	-4.58087e-08	1.30827e-07	2.41463e-07	-6.70096e-08	1.74453e-07	4.18634e-08	-6.04448e-09	3.58190e-08
6.930	1.58566e-07	-3.27864e-08	1.25779e-07	7.92404e-08	-3.06034e-08	4.86370e-08	4.80157e-07	1.00672e-07	5.80829e-07	4.41539e-07	1.85126e-07	6.26665e-07	1.84431e-07	-3.68429e-08	1.47589e-07	1.77017e-07	-4.59074e-08	1.31109e-07	2.42109e-07	-6.74659e-08	1.74643e-07	4.17687e-08	-6.03081e-09	3.57379e-08
6.955	1.58540e-07	-3.27810e-08	1.25759e-07	7.95054e-08	-3.07058e-08	4.87997e-08	4.82542e-07	1.01096e-07	5.83637e-07	4.43741e-07	1.85231e-07	6.28972e-07	1.85081e-07	-3.69725e-08	1.48108e-07	1.77395e-07	-4.60057e-08	1.31390e-07	2.42752e-07	-6.79216e-08	1.74830e-07	4.16740e-08	-6.01713e-09	3.56569e-08
6.980	1.58510e-07	-3.27749e-08	1.25735e-07	7.97689e-08	-3.08075e-08	4.89614e-08	4.84924e-07	1.01519e-07	5.86443e-07	4.45940e-07	1.85334e-07	6.31274e-07	1.85728e-07	-3.71018e-08	1.48626e-07	1.77772e-07	-4.61034e-08	1.31669e-07	2.43391e-07	-6.83767e-08	1.75014e-07	4.15792e-08	-6.00345e-09	3.55758e-08
7.004	1.58477e-07	-3.27681e-08	1.25709e-07	8.00309e-08	-3.09087e-08	4.91222e-08	4.87304e-07	1.01941e-07	5.89245e-07	4.48136e-07	1.85433e-07	6.33570e-07	1.86373e-07	-3.72307e-08	1.49142e-07	1.78147e-07	-4.62006e-08	1.31946e-07	2.44026e-07	-6.88313e-08	1.75195e-07	4.14844e-08	-5.98976e-09	3.54947e-08
7.029	1.58441e-07	-3.27606e-08	1.25681e-07	8.02914e-08	-3.10093e-08	4.92821e-08	4.89681e-07	1.02363e-07	5.92044e-07	4.50329e-07	1.85531e-07	6.35860e-07	1.87016e-07	-3.73591e-08	1.49657e-07	1.78520e-07	-4.62972e-08	1.32222e-07	2.44658e-07	-6.92853e-08	1.75373e-07	4.13896e-08	-5.97607e-09	3.54136e-08
7.053	1.58402e-07	-3.27525e-08	1.25649e-07	8.05504e-08	-3.11093e-08	4.94411e-08	4.92056e-07	1.02783e-07	5.94840e-07	4.52519e-07	1.85625e-07	6.38144e-07	1.87657e-07	-3.74872e-08	1.50170e-07	1.78890e-07	-4.63933e-08	1.32497e-07	2.45286e-07	-6.97387e-08	1.75547e-07	4.12948e-08	-5.96238e-09	3.53324e-08
7.078	1.58359e-07	-3.27436e-08	1.25615e-07	8.08078e-08	-3.12088e-08	4.95991e-08	4.94429e-07	1.03203e-07	5.97632e-07	4.54706e-07	1.85716e-07	6.40422e-07	1.88295e-07	-3.76147e-08	1.50681e-07	1.79258e-07	-4.64888e-08	1.32770e-07	2.45910e-07	-7.01914e-08	1.75719e-07	4.11999e-08	-5.94867e-09	3.52512e-08
7.102	1.58312e-07	-3.27340e-08	1.25578e-07	8.10637e-08	-3.13076e-08	4.97562e-08	4.96799e-07	1.03622e-07	6.00421e-07	4.56889e-07	1.85805e-07	6.42694e-07	1.88932e-07	-3.77419e-08	1.51190e-07	1.79625e-07	-4.65838e-08	1.33041e-07	2.46531e-07	-7.06435e-08	1.75887e-07	4.11049e-08	-5.93497e-09	3.51700e-08
7.127	1.58263e-07	-3.27237e-08	1.25539e-07	8.13181e-08	-3.14058e-08	4.99123e-08	4.99166e-07	1.04040e-07	6.03206e-07	4.59069e-07	1.85891e-07	6.44960e-07	1.89566e-07	-3.78685e-08	1.51697e-07	1.79989e-07	-4.66782e-08	1.33310e-07	2.47148e-07	-7.10948e-08	1.76053e-07	4.10099e-08	-5.92125e-09	3.50887e-08
7.152	1.58210e-07	-3.27128e-08	1.25497e-07	8.15709e-08	-3.15035e-08	5.00675e-08	5.01530e-07	1.04457e-07	6.05987e-07	4.61246e-07	1.85975e-07	6.47220e-07	1.90198e-07	-3.79947e-08	1.52203e-07	1.80350e-07	-4.67721e-08	1.33578e-07	2.47761e-07	-7.15455e-08	1.76215e-07	4.09149e-08	-5.90752e-09	3.50073e-08
7.176	1.58153e-07	-3.27011e-08	1.25452e-07	8.18222e-08	-3.16005e-08	5.02217e-08	5.03892e-07	1.04873e-07	6.08765e-07	4.63419e-07	1.86055e-07	6.49474e-07	1.90827e-07	-3.81205e-08	1.52707e-07	1.80710e-07	-4.68653e-08	1.33845e-07	2.48370e-07	-7.19955e-08	1.76374e-07	4.08197e-08	-5.89379e-09	3.49259e-08
7.201	1.58093e-07	-3.26887e-08	1.25405e-07	8.20719e-08	-3.16969e-08	5.03750e-08	5.06250e-07	1.05288e-07	6.11538e-07	4.65589e-07	1.86133e-07	6.51722e-07	1.91454e-07	-3.82458e-08	1.53208e-07	1.81068e-07	-4.69580e-08	1.34110e-07	2.48975e-07	-7.24447e-08	1.76530e-07	4.07245e-08	-5.88004e-09	3.48445e-08
7.225	1.58030e-07	-3.26756e-08	1.25354e-07	8.23200e-08	-3.17928e-08	5.05273e-08	5.08606e-07	1.05702e-07	6.14308e-07	4.67755e-07	1.86209e-07	6.53963e-07	1.92079e-07	-3.83705e-08	1.53708e-07	1.81423e-07	-4.70501e-08	1.34373e-07	2.49576e-07	-7.28931e-08	1.76683e-07	4.06292e-08	-5.86628e-09	3.47630e-08
7.250	1.57963e-07	-3.26619e-08	1.25302e-07	8.25666e-08	-3.18880e-08	5.06786e-08	5.10959e-07	1.06116e-07	6.17074e-07	4.69917e-07	1.86281e-07	6.56199e-07	1.92701e-07	-3.84948e-08	1.54206e-07	1.81776e-07	-4.71417e-08	1.34634e-07	2.50174e-07	-7.33407e-08	1.76833e-07	4.05339e-08	-5.85251e-09	3.46814e-08
7.274	1.57894e-07	-3.26474e-08	1.25246e-07	8.28116e-08	-3.19826e-08	5.08290e-08	5.13308e-07	1.06528e-07	6.19836e-07	4.72076e-07	1.86351e-07	6.58427e-07	1.93321e-07	-3.86186e-08	1.54702e-07	1.82126e-07	-4.72326e-08	1.34894e-07	2.50768e-07	-7.37875e-08	1.76980e-07	4.04384e-08	-5.83873e-09	3.45997e-08
7.299	1.57820e-07	-3.26322e-08	1.25188e-07	8.30550e-08	-3.20766e-08	5.09783e-08	5.15654e-07	1.06939e-07	6.22593e-07	4.74231e-07	1.86418e-07	6.60650e-07	1.93938e-07	-3.87419e-08	1.55196e-07	1.82475e-07	-4.73230e-08	1.35152e-07	2.51357e-07	-7.42335e-08	1.77124e-07	4.03428e-08	-5.82493e-09	3.45179e-08
7.324	1.57743e-07	-3.26164e-08	1.25127e-07	8.32968e-08	-3.21700e-08	5.11268e-08	5.17997e-07	1.07349e-07	6.25347e-07	4.76383e-07	1.86483e-07	6.62866e-07	1.94553e-07	-3.88647e-08	1.55688e-07	1.82821e-07	-4.74127e-08	1.35408e-07	2.51943e-07	-7.46787e-08	1.77264e-07	4.02472e-08	-5.81112e-09	3.44360e-08
7.348	1.57663e-07	-3.25998e-08	1.25064e-07	8.35370e-08	-3.22628e-08	5.12742e-08	5.20337e-07	1.07758e-07	6.28095e-07	4.78530e-07	1.86545e-07	6.65075e-07	1.95165e-07	-3.89870e-08	1.56178e-07	1.83165e-07	-4.75019e-08	1.35663e-07	2.52525e-07	-7.51229e-08	1.77402e-07	4.01514e-08	-5.79728e-09	3.43541e-08
7.373	1.57580e-07	-3.25826e-08	1.24997e-07	8.37755e-08	-3.23549e-08	5.14206e-08	5.22673e-07	1.08167e-07	6.30840e-07	4.80674e-07	1.86605e-07	6.67278e-07	1.95774e-07	-3.91087e-08	1.56665e-07	1.83506e-07	-4.75904e-08	1.35916e-07	2.53102e-07	-7.55663e-08	1.77536e-07	4.00554e-08	-5.78344e-09	3.42720e-08
7.397	1.57493e-07	-3.25646e-08	1.24928e-07	8.40125e-08	-3.24464e-08	5.15661e-08	5.25006e-07	1.08574e-07	6.33580e-07	4.82813e-07	1.86661e-07	6.69475e-07	1.96381e-07	-3.92299e-08	1.57151e-07	1.83845e-07	-4.76783e-08	1.36167e-07	2.53676e-07	-7.60087e-08	1.77667e-07	3.99594e-08	-5.76957e-09	3.41898e-08
7.422	1.57403e-07	-3.25459e-08	1.24857e-07	8.42479e-08	-3.25373e-08	5.17105e-08	5.27335e-07	1.08980e-07	6.36315e-07	4.84949e-07	1.86716e-07	6.71665e-07	1.96985e-07	-3.93505e-08	1.57634e-07	1.84182e-07	-4.77656e-08	1.36416e-07	2.54245e-07	-7.64502e-08	1.77795e-07	3.98632e-08	-5.75568e-09	3.41075e-08
7.447	1.57309e-07	-3.25266e-08	1.24783e-07	8.44816e-08	-3.26276e-08	5.18540e-08	5.29661e-07	1.09385e-07	6.39046e-07	4.87081e-07	1.86767e-07	6.73848e-07	1.97586e-07	-3.94706e-08	1.58115e-07	1.84516e-07	-4.78523e-08	1.36664e-07	2.54811e-07	-7.68908e-08	1.77920e-07	3.97669e-08	-5.74177e-09	3.40251e-08
7.471	1.57212e-07	-3.25065e-08	1.24706e-07	8.47137e-08	-3.27172e-08	5.19965e-08	5.31983e-07	1.09789e-07	6.41772e-07	4.89208e-07	1.86816e-07	6.76024e-07	1.98184e-07	-3.95902e-08	1.58594e-07	1.84848e-07	-4.79384e-08	1.36909e-07	2.55372e-07	-7.73303e-08	1.78042e-07	3.96704e-08	-5.72783e-09	3.39425e-08
7.496	1.57112e-07	-3.24858e-08	1.24626e-07	8.49441e-08	-3.28062e-08	5.21379e-08	5.34301e-07	1.10192e-07	6.44493e-07	4.91331e-07	1.86863e-07	6.78194e-07	1.98780e-07	-3.97092e-08	1.59071e-07	1.85177e-07	-4.80238e-08	1.37153e-07	2.55929e-07	-7.77689e-08	1.78160e-07	3.95737e-08	-5.71388e-09	3.38598e-08
7.520	1.57008e-07	-3.24644e-08	1.24544e-07	8.51730e-08	-3.28946e-08	5.22784e-08	5.36615e-07	1.10593e-07	6.47209e-07	4.93450e-07	1.86907e-07	6.80357e-07	1.99373e-07	-3.98276e-08	1.59545e-07	1.85504e-07	-4.81086e-08	1.37396e-07	2.56482e-07	-7.82065e-08	1.78275e-07	3.94768e-08	-5.69989e-09	3.37769e-08
7.545	1.56901e-07	-3.24422e-08	1.24459e-07	8.54001e-08	-3.29823e-08	5.24178e-08	5.38926e-07	1.10994e-07	6.49920e-07	4.95565e-07	1.86948e-07	6.82513e-07	1.99962e-07	-3.99454e-08	1.60017e-07	1.85829e-07	-4.81928e-08	1.37636e-07	2.57031e-07	-7.86430e-08	1.78388e-07	3.93798e-08	-5.68588e-09	3.36939e-08
7.569	1.56791e-07	-3.24194e-08	1.24371e-07	8.56256e-08	-3.30694e-08	5.25562e-08	5.41232e-07	1.11393e-07	6.52626e-07	4.97675e-07	1.86987e-07	6.84662e-07	2.00549e-07	-4.00626e-08	1.60487e-07	1.86151e-07	-4.82763e-08	1.37875e-07	2.57575e-07	-7.90784e-08	1.78497e-07	3.92826e-08	-5.67184e-09	3.36107e-08
7.594	1.56677e-07	-3.23959e-08	1.24281e-07	8.58495e-08	-3.31559e-08	5.26936e-08	5.43535e-07	1.11792e-07	6.55326e-07	4.99781e-07	1.87023e-07	6.86805e-07	2.01133e-07	-4.01793e-08	1.60954e-07	1.86470e-07	-4.83592e-08	1.38111e-07	2.58115e-07	-7.95127e-08	1.78603e-07	3.91851e-08	-5.65778e-09	3.35274e-08
7.619	1.56560e-07	-3.23717e-08	1.24188e-07	8.60717e-08	-3.32417e-08	5.28300e-08	5.45833e-07	1.12189e-07	6.58022e-07	5.01883e-07	1.87057e-07	6.88940e-07	2.01714e-07	-4.02953e-08	1.61419e-07	1.86787e-07	-4.84414e-08	1.38346e-07	2.58651e-07	-7.99460e-08	1.78705e-07	3.90875e-08	-5.64368e-09	3.34438e-08
7.643	1.56439e-07	-3.23468e-08	1.24093e-07	8.62922e-08	-3.33269e-08	5.29654e-08	5.48127e-07	1.12585e-07	6.60712e-07	5.03980e-07	1.87089e-07	6.91068e-07	2.02292e-07	-4.04107e-08	1.61881e-07	1.87102e-07	-4.85230e-08	1.38579e-07	2.59183e-07	-8.03781e-08	1.78805e-07	3.89896e-08	-5.62955e-09	3.33601e-08
7.668	1.56316e-07	-3.23211e-08	1.23994e-07	8.65111e-08	-3.34114e-08	5.30997e-08	5.50417e-07	1.12980e-07	6.63397e-07	5.06072e-07	1.87118e-07	6.93190e-07	2.02867e-07	-4.05255e-08	1.62341e-07	1.87414e-07	-4.86039e-08	1.38810e-07	2.59710e-07	-8.08091e-08	1.78901e-07	3.88915e-08	-5.61538e-09	3.32761e-08
7.692	1.56188e-07	-3.22948e-08	1.23894e-07	8.67283e-08	-3.34953e-08	5.32330e-08	5.52703e-07	1.13374e-07	6.66076e-07	5.08160e-07	1.87144e-07	6.95304e-07	2.03438e-07	-4.06397e-08	1.62798e-07	1.87723e-07	-4.86841e-08	1.39039e-07	2.60233e-07	-8.12389e-08	1.78995e-07	3.87931e-08	-5.60118e-09	3.31920e-08
7.717	1.56058e-07	-3.22679e-08	1.23790e-07	8.69438e-08	-3.35785e-08	5.33653e-08	5.54984e-07	1.13766e-07	6.68750e-07	5.10243e-07	1.87168e-07	6.97411e-07	2.04007e-07	-4.07533e-08	1.63253e-07	1.88030e-07	-4.87637e-08	1.39266e-07	2.60752e-07	-8.16675e-08	1.79085e-07	3.86945e-08	-5.58694e-09	3.31076e-08
7.741	1.55924e-07	-3.22402e-08	1.23684e-07	8.71576e-08	-3.36611e-08	5.34965e-08	5.57261e-07	1.14157e-07	6.71418e-07	5.12322e-07	1.87190e-07	6.99511e-07	2.04572e-07	-4.08662e-08	1.63706e-07	1.88334e-07	-4.88426e-08	1.39492e-07	2.61266e-07	-8.20950e-08	1.79171e-07	3.85956e-08	-5.57266e-09	3.30230e-08
7.766	1.55787e-07	-3.22118e-08	1.23575e-07	8.73697e-08	-3.37430e-08	5.36267e-08	5.59533e-07	1.14547e-07	6.74080e-07	5.14395e-07	1.87209e-07	7.01604e-07	2.05134e-07	-4.09784e-08	1.64155e-07	1.88636e-07	-4.89208e-08	1.39715e-07	2.61776e-07	-8.25212e-08	1.79255e-07	3.84965e-08	-5.55834e-09	3.29381e-08
7.791	1.55646e-07	-3.21827e-08	1.23463e-07	8.75802e-08	-3.38243e-08	5.37559e-08	5.61800e-07	1.14936e-07	6.76737e-07	5.16464e-07	1.87226e-07	7.03690e-07	2.05692e-07	-4.10901e-08	1.64602e-07	1.88935e-07	-4.89983e-08	1.39937e-07	2.62282e-07	-8.29461e-08	1.79335e-07	3.83970e-08	-5.54398e-09	3.28530e-08
7.815	1.55502e-07	-3.21530e-08	1.23349e-07	8.77889e-08	-3.39049e-08	5.38840e-08	5.64063e-07	1.15324e-07	6.79387e-07	5.18528e-07	1.87240e-07	7.05768e-07	2.06248e-07	-4.12010e-08	1.65047e-07	1.89231e-07	-4.90752e-08	1.40156e-07	2.62783e-07	-8.33698e-08	1.79413e-07	3.82973e-08	-5.52958e-09	3.27677e-08
7.840	1.55355e-07	-3.21225e-08	1.23232e-07	8.79959e-08	-3.39849e-08	5.40111e-08	5.66322e-07	1.15710e-07	6.82032e-07	5.20587e-07	1.87252e-07	7.07839e-07	2.06800e-07	-4.13113e-08	1.65489e-07	1.89525e-07	-4.91513e-08	1.40373e-07	2.63279e-07	-8.37922e-08	1.79487e-07	3.81972e-08	-5.51513e-09	3.26821e-08
7.864	1.55204e-07	-3.20914e-08	1.23113e-07	8.82013e-08	-3.40642e-08	5.41371e-08	5.68575e-07	1.16095e-07	6.84670e-07	5.22641e-07	1.87262e-07	7.09903e-07	2.07349e-07	-4.14209e-08	1.65928e-07	1.89816e-07	-4.92267e-08	1.40589e-07	2.63771e-07	-8.42133e-08	1.79558e-07	3.80968e-08	-5.50063e-09	3.25962e-08
7.889	1.55050e-07	-3.20595e-08	1.22991e-07	8.84049e-08	-3.41428e-08	5.42621e-08	5.70824e-07	1.16479e-07	6.87303e-07	5.24690e-07	1.87269e-07	7.11959e-07	2.07894e-07	-4.15298e-08	1.66364e-07	1.90104e-07	-4.93015e-08	1.40802e-07	2.64258e-07	-8.46330e-08	1.79625e-07	3.79960e-08	-5.48609e-09	3.25100e-08
7.913	1.54893e-07	-3.20270e-08	1.22866e-07	8.86068e-08	-3.42208e-08	5.43860e-08	5.73068e-07	1.16861e-07	6.89929e-07	5.26734e-07	1.87274e-07	7.14008e-07	2.08435e-07	-4.16380e-08	1.66797e-07	1.90389e-07	-4.93755e-08	1.41014e-07	2.64741e-07	-8.50514e-08	1.79690e-07	3.78950e-08	-5.47149e-09	3.24235e-08
7.938	1.54732e-07	-3.19938e-08	1.22739e-07	8.88070e-08	-3.42981e-08	5.45089e-08	5.75306e-07	1.17243e-07	6.92549e-07	5.28773e-07	1.87276e-07	7.16049e-07	2.08974e-07	-4.17455e-08	1.67228e-07	1.90672e-07	-4.94489e-08	1.41223e-07	2.65220e-07	-8.54685e-08	1.79751e-07	3.77935e-08	-5.45684e-09	3.23367e-08
7.963	1.54568e-07	-3.19599e-08	1.22608e-07	8.90055e-08	-3.43748e-08	5.46307e-08	5.77540e-07	1.17623e-07	6.95163e-07	5.30807e-07	1.87276e-07	7.18083e-07	2.09508e-07	-4.18523e-08	1.67656e-07	1.90952e-07	-4.95215e-08	1.41431e-07	2.65693e-07	-8.58841e-08	1.79809e-07	3.76917e-08	-5.44214e-09	3.22495e-08
7.987	1.54401e-07	-3.19253e-08	1.22476e-07	8.92022e-08	-3.44508e-08	5.47515e-08	5.79769e-07	1.18001e-07	6.97770e-07	5.32836e-07	1.87274e-07	7.20110e-07	2.10040e-07	-4.19584e-08	1.68081e-07	1.91229e-07	-4.95934e-08	1.41636e-07	2.66162e-07	-8.62984e-08	1.79864e-07	3.75894e-08	-5.42738e-09	3.21621e-08
8.012	1.54230e-07	-3.18900e-08	1.22340e-07	8.93973e-08	-3.45261e-08	5.48712e-08	5.81992e-07	1.18379e-07	7.00370e-07	5.34859e-07	1.87270e-07	7.22129e-07	2.10567e-07	-4.20638e-08	1.68503e-07	1.91504e-07	-4.96645e-08	1.41839e-07	2.66627e-07	-8.67112e-08	1.79916e-07	3.74868e-08	-5.41256e-09	3.20743e-08
8.036	1.54056e-07	-3.18540e-08	1.22202e-07	8.95906e-08	-3.46007e-08	5.49898e-08	5.84210e-07	1.18754e-07	7.02965e-07	5.36877e-07	1.87263e-07	7.24140e-07	2.11091e-07	-4.21685e-08	1.68922e-07	1.91775e-07	-4.97350e-08	1.42040e-07	2.67087e-07	-8.71226e-08	1.79964e-07	3.73838e-08	-5.39769e-09	3.19861e-08
8.061	1.53879e-07	-3.18173e-08	1.22062e-07	8.97822e-08	-3.46747e-08	5.51074e-08	5.86423e-07	1.19129e-07	7.05552e-07	5.38890e-07	1.87254e-07	7.26144e-07	2.11611e-07	-4.22724e-08	1.69339e-07	1.92044e-07	-4.98046e-08	1.42239e-07	2.67542e-07	-8.75325e-08	1.80009e-07	3.72803e-08	-5.38275e-09	3.18976e-08
8.086	1.53698e-07	-3.17800e-08	1.21918e-07	8.99720e-08	-3.47480e-08	5.52240e-08	5.88630e-07	1.19502e-07	7.08133e-07	5.40897e-07	1.87243e-07	7.28140e-07	2.12128e-07	-4.23755e-08	1.69752e-07	1.92310e-07	-4.98736e-08	1.42436e-07	2.67992e-07	-8.79409e-08	1.80051e-07	3.71764e-08	-5.36774e-09	3.18087e-08
8.110	1.53514e-07	-3.17419e-08	1.21772e-07	9.01601e-08	-3.48207e-08	5.53394e-08	5.90832e-07	1.19874e-07	7.10707e-07	5.42899e-07	1.87230e-07	7.30128e-07	2.12640e-07	-4.24780e-08	1.70162e-07	1.92573e-07	-4.99418e-08	1.42631e-07	2.68438e-07	-8.83478e-08	1.80090e-07	3.70720e-08	-5.35267e-09	3.17194e-08
8.135	1.53327e-07	-3.17032e-08	1.21624e-07	9.03465e-08	-3.48927e-08	5.54538e-08	5.93029e-07	1.20245e-07	7.13274e-07	5.44895e-07	1.87214e-07	7.32109e-07	2.13149e-07	-4.25796e-08	1.70569e-07	1.92833e-07	-5.00093e-08	1.42824e-07	2.68879e-07	-8.87532e-08	1.80125e-07	3.69672e-08	-5.33754e-09	3.16297e-08
8.159	1.53136e-07	-3.16638e-08	1.21473e-07	9.05311e-08	-3.49640e-08	5.55671e-08	5.95220e-07	1.20614e-07	7.15834e-07	5.46886e-07	1.87196e-07	7.34082e-07	2.13654e-07	-4.26805e-08	1.70974e-07	1.93090e-07	-5.00760e-08	1.43014e-07	2.69315e-07	-8.91571e-08	1.80158e-07	3.68619e-08	-5.32233e-09	3.15396e-08
8.184	1.52942e-07	-3.16237e-08	1.21319e-07	9.07140e-08	-3.50346e-08	5.56794e-08	5.97405e-07	1.20982e-07	7.18387e-07	5.48871e-07	1.87176e-07	7.36047e-07	2.14155e-07	-4.27806e-08	1.71375e-07	1.93345e-07	-5.01420e-08	1.43203e-07	2.69746e-07	-8.95594e-08	1.80187e-07	3.67561e-08	-5.30705e-09	3.14490e-08
8.208	1.52745e-07	-3.15829e-08	1.21162e-07	9.08951e-08	-3.51046e-08	5.57906e-08	5.99585e-07	1.21348e-07	7.20933e-07	5.50851e-07	1.87154e-07	7.38004e-07	2.14652e-07	-4.28799e-08	1.71773e-07	1.93596e-07	-5.02072e-08	1.43389e-07	2.70173e-07	-8.99601e-08	1.80213e-07	3.66497e-08	-5.29170e-09	3.13580e-08
8.233	1.52544e-07	-3.15414e-08	1.21003e-07	9.10746e-08	-3.51739e-08	5.59007e-08	6.01759e-07	1.21713e-07	7.23472e-07	5.52824e-07	1.87129e-07	7.39954e-07	2.15146e-07	-4.29785e-08	1.72167e-07	1.93845e-07	-5.02716e-08	1.43573e-07	2.70595e-07	-9.03592e-08	1.80235e-07	3.65429e-08	-5.27627e-09	3.12666e-08
8.258	1.52340e-07	-3.14992e-08	1.20841e-07	9.12522e-08	-3.52425e-08	5.60097e-08	6.03927e-07	1.22076e-07	7.26003e-07	5.54793e-07	1.87103e-07	7.41896e-07	2.15635e-07	-4.30762e-08	1.72559e-07	1.94090e-07	-5.03352e-08	1.43755e-07	2.71011e-07	-9.07567e-08	1.80255e-07	3.64355e-08	-5.26076e-09	3.11747e-08
8.282	1.52133e-07	-3.14564e-08	1.20677e-07	9.14281e-08	-3.53104e-08	5.61177e-08	6.06089e-07	1.22439e-07	7.28528e-07	5.56755e-07	1.87074e-07	7.43829e-07	2.16120e-07	-4.31732e-08	1.72947e-07	1.94332e-07	-5.03981e-08	1.43934e-07	2.71423e-07	-9.11525e-08	1.80271e-07	3.63275e-08	-5.24517e-09	3.10823e-08
8.307	1.51923e-07	-3.14128e-08	1.20510e-07	9.16023e-08	-3.53777e-08	5.62246e-08	6.08245e-07	1.22799e-07	7.31045e-07	5.58712e-07	1.87043e-07	7.45755e-07	2.16602e-07	-4.32693e-08	1.73332e-07	1.94572e-07	-5.04602e-08	1.44112e-07	2.71831e-07	-9.15467e-08	1.80284e-07	3.62190e-08	-5.22950e-09	3.09895e-08
8.331	1.51709e-07	-3.13686e-08	1.20340e-07	9.17747e-08	-3.54443e-08	5.63304e-08	6.10396e-07	1.23158e-07	7.33554e-07	5.60663e-07	1.87010e-07	7.47673e-07	2.17079e-07	-4.33646e-08	1.73714e-07	1.94808e-07	-5.05216e-08	1.44287e-07	2.72233e-07	-9.19392e-08	1.80294e-07	3.61098e-08	-5.21375e-09	3.08961e-08
8.356	1.51492e-07	-3.13237e-08	1.20168e-07	9.19453e-08	-3.55102e-08	5.64352e-08	6.12540e-07	1.23516e-07	7.36056e-07	5.62608e-07	1.86975e-07	7.49583e-07	2.17552e-07	-4.34591e-08	1.74093e-07	1.95042e-07	-5.05821e-08	1.44460e-07	2.72630e-07	-9.23300e-08	1.80300e-07	3.60001e-08	-5.19790e-09	3.08022e-08
8.380	1.51271e-07	-3.12781e-08	1.19993e-07	9.21142e-08	-3.55754e-08	5.65388e-08	6.14678e-07	1.23872e-07	7.38551e-07	5.64547e-07	1.86938e-07	7.51485e-07	2.18021e-07	-4.35528e-08	1.74468e-07	1.95272e-07	-5.06418e-08	1.44630e-07	2.73022e-07	-9.27191e-08	1.80303e-07	3.58898e-08	-5.18197e-09	3.07078e-08
8.405	1.51047e-07	-3.12318e-08	1.19815e-07	9.22814e-08	-3.56399e-08	5.66414e-08	6.16810e-07	1.24227e-07	7.41037e-07	5.66480e-07	1.86899e-07	7.53378e-07	2.18485e-07	-4.36456e-08	1.74840e-07	1.95499e-07	-5.07008e-08	1.44799e-07	2.73410e-07	-9.31065e-08	1.80303e-07	3.57788e-08	-5.16595e-09	3.06128e-08
8.430	1.50820e-07	-3.11849e-08	1.19635e-07	9.24468e-08	-3.57038e-08	5.67429e-08	6.18936e-07	1.24581e-07	7.43516e-07	5.68407e-07	1.86857e-07	7.55264e-07	2.18946e-07	-4.37376e-08	1.75208e-07	1.95724e-07	-5.07589e-08	1.44965e-07	2.73792e-07	-9.34921e-08	1.80300e-07	3.56672e-08	-5.14983e-09	3.05173e-08
8.454	1.50590e-07	-3.11372e-08	1.19453e-07	9.26104e-08	-3.57670e-08	5.68434e-08	6.21055e-07	1.24932e-07	7.45988e-07	5.70328e-07	1.86814e-07	7.57142e-07	2.19402e-07	-4.38287e-08	1.75573e-07	1.95945e-07	-5.08162e-08	1.45128e-07	2.74170e-07	-9.38759e-08	1.80294e-07	3.55549e-08	-5.13362e-09	3.04213e-08
8.479	1.50356e-07	-3.10889e-08	1.19267e-07	9.27723e-08	-3.58295e-08	5.69427e-08	6.23168e-07	1.25283e-07	7.48451e-07	5.72243e-07	1.86769e-07	7.59011e-07	2.19854e-07	-4.39189e-08	1.75935e-07	1.96163e-07	-5.08727e-08	1.45290e-07	2.74542e-07	-9.42580e-08	1.80284e-07	3.54419e-08	-5.11730e-09	3.03246e-08
8.503	1.50119e-07	-3.10399e-08	1.19079e-07	9.29324e-08	-3.58914e-08	5.70410e-08	6.25275e-07	1.25631e-07	7.50906e-07	5.74151e-07	1.86721e-07	7.60873e-07	2.20301e-07	-4.40083e-08	1.76293e-07	1.96377e-07	-5.09284e-08	1.45449e-07	2.74909e-07	-9.46382e-08	1.80271e-07	3.53282e-08	-5.10089e-09	3.02273e-08
8.528	1.49879e-07	-3.09902e-08	1.18888e-07	9.30908e-08	-3.59525e-08	5.71382e-08	6.27375e-07	1.25979e-07	7.53354e-07	5.76054e-07	1.86672e-07	7.62726e-07	2.20744e-07	-4.40968e-08	1.76647e-07	1.96589e-07	-5.09833e-08	1.45606e-07	2.75271e-07	-9.50166e-08	1.80255e-07	3.52138e-08	-5.08437e-09	3.01294e-08
8.552	1.49635e-07	-3.09398e-08	1.18695e-07	9.32474e-08	-3.60130e-08	5.72344e-08	6.29469e-07	1.26325e-07	7.55793e-07	5.77950e-07	1.86621e-07	7.64571e-07	2.21183e-07	-4.41845e-08	1.76998e-07	1.96797e-07	-5.10374e-08	1.45760e-07	2.75629e-07	-9.53932e-08	1.80235e-07	3.50987e-08	-5.06775e-09	3.00309e-08
8.577	1.49388e-07	-3.08888e-08	1.18499e-07	9.34022e-08	-3.60728e-08	5.73294e-08	6.31556e-07	1.26669e-07	7.58225e-07	5.79840e-07	1.86567e-07	7.66408e-07	2.21617e-07	-4.42712e-08	1.77346e-07	1.97003e-07	-5.10906e-08	1.45912e-07	2.75981e-07	-9.57679e-08	1.80213e-07	3.49828e-08	-5.05102e-09	2.99318e-08
8.602	1.49138e-07	-3.08370e-08	1.18301e-07	9.35553e-08	-3.61320e-08	5.74234e-08	6.33636e-07	1.27011e-07	7.60648e-07	5.81724e-07	1.86512e-07	7.68236e-07	2.22047e-07	-4.43570e-08	1.77690e-07	1.97205e-07	-5.11430e-08	1.46062e-07	2.76328e-07	-9.61408e-08	1.80187e-07	3.48662e-08	-5.03418e-09	2.98320e-08
8.626	1.48884e-07	-3.07846e-08	1.18100e-07	9.37067e-08	-3.61904e-08	5.75163e-08	6.35710e-07	1.27353e-07	7.63062e-07	5.83602e-07	1.86455e-07	7.70057e-07	2.22472e-07	-4.44420e-08	1.78030e-07	1.97403e-07	-5.11946e-08	1.46209e-07	2.76669e-07	-9.65117e-08	1.80158e-07	3.47487e-08	-5.01722e-09	2.97315e-08
8.651	1.48628e-07	-3.07315e-08	1.17896e-07	9.38562e-08	-3.62482e-08	5.76081e-08	6.37777e-07	1.27692e-07	7.65469e-07	5.85473e-07	1.86396e-07	7.71869e-07	2.22893e-07	-4.45260e-08	1.78366e-07	1.97599e-07	-5.12453e-08	1.46354e-07	2.77006e-07	-9.68807e-08	1.80125e-07	3.46305e-08	-5.00015e-09	2.96304e-08
8.675	1.48368e-07	-3.06778e-08	1.17690e-07	9.40041e-08	-3.63053e-08	5.76988e-08	6.39837e-07	1.28030e-07	7.67867e-07	5.87338e-07	1.86334e-07	7.73672e-07	2.23309e-07	-4.46091e-08	1.78699e-07	1.97791e-07	-5.12952e-08	1.46496e-07	2.77338e-07	-9.72478e-08	1.80090e-07	3.45115e-08	-4.98296e-09	2.95285e-08
8.700	1.48104e-07	-3.06233e-08	1.17481e-07	9.41501e-08	-3.63617e-08	5.77885e-08	6.41890e-07	1.28367e-07	7.70257e-07	5.89196e-07	1.86272e-07	7.75468e-07	2.23720e-07	-4.46913e-08	1.79029e-07	1.97980e-07	-5.13442e-08	1.46636e-07	2.77664e-07	-9.76130e-08	1.80051e-07	3.43916e-08	-4.96565e-09	2.94259e-08
8.724	1.47838e-07	-3.05682e-08	1.17269e-07	9.42944e-08	-3.64174e-08	5.78770e-08	6.43936e-07	1.28701e-07	7.72638e-07	5.91048e-07	1.86207e-07	7.77255e-07	2.24127e-07	-4.47726e-08	1.79354e-07	1.98166e-07	-5.13923e-08	1.46774e-07	2.77985e-07	-9.79761e-08	1.80009e-07	3.42709e-08	-4.94822e-09	2.93226e-08
8.749	1.47568e-07	-3.05124e-08	1.17055e-07	9.44370e-08	-3.64725e-08	5.79645e-08	6.45976e-07	1.29035e-07	7.75011e-07	5.92893e-07	1.86140e-07	7.79033e-07	2.24529e-07	-4.48529e-08	1.79676e-07	1.98348e-07	-5.14396e-08	1.46909e-07	2.78301e-07	-9.83373e-08	1.79963e-07	3.41492e-08	-4.93066e-09	2.92186e-08
8.774	1.47295e-07	-3.04559e-08	1.16839e-07	9.45778e-08	-3.65268e-08	5.80510e-08	6.48008e-07	1.29366e-07	7.77374e-07	5.94732e-07	1.86071e-07	7.80804e-07	2.24926e-07	-4.49322e-08	1.79994e-07	1.98527e-07	-5.14861e-08	1.47041e-07	2.78611e-07	-9.86965e-08	1.79915e-07	3.40268e-08	-4.91298e-09	2.91138e-08
8.798	1.47018e-07	-3.03987e-08	1.16619e-07	9.47169e-08	-3.65806e-08	5.81363e-08	6.50033e-07	1.29696e-07	7.79730e-07	5.96564e-07	1.86001e-07	7.82565e-07	2.25319e-07	-4.50106e-08	1.80308e-07	1.98703e-07	-5.15316e-08	1.47172e-07	2.78917e-07	-9.90537e-08	1.79863e-07	3.39034e-08	-4.89516e-09	2.90082e-08
8.823	1.46738e-07	-3.03409e-08	1.16398e-07	9.48542e-08	-3.66336e-08	5.82206e-08	6.52051e-07	1.30025e-07	7.82076e-07	5.98390e-07	1.85929e-07	7.84319e-07	2.25706e-07	-4.50881e-08	1.80618e-07	1.98876e-07	-5.15763e-08	1.47299e-07	2.79217e-07	-9.94088e-08	1.79808e-07	3.37790e-08	-4.87721e-09	2.89018e-08
8.847	1.46455e-07	-3.02824e-08	1.16173e-07	9.49897e-08	-3.66859e-08	5.83038e-08	6.54062e-07	1.30352e-07	7.84414e-07	6.00209e-07	1.85855e-07	7.86064e-07	2.26089e-07	-4.51646e-08	1.80925e-07	1.99044e-07	-5.16202e-08	1.47424e-07	2.79511e-07	-9.97618e-08	1.79750e-07	3.36538e-08	-4.85912e-09	2.87946e-08
8.872	1.46169e-07	-3.02232e-08	1.15946e-07	9.51235e-08	-3.67376e-08	5.83859e-08	6.56066e-07	1.30677e-07	7.86743e-07	6.02021e-07	1.85779e-07	7.87800e-07	2.26467e-07	-4.52401e-08	1.81227e-07	1.99210e-07	-5.16631e-08	1.47547e-07	2.79801e-07	-1.00113e-07	1.79688e-07	3.35275e-08	-4.84090e-09	2.86866e-08
8.897	1.45880e-07	-3.01633e-08	1.15716e-07	9.52556e-08	-3.67886e-08	5.84670e-08	6.58062e-07	1.31000e-07	7.89062e-07	6.03827e-07	1.85701e-07	7.89528e-07	2.26840e-07	-4.53146e-08	1.81526e-07	1.99372e-07	-5.17051e-08	1.47667e-07	2.80085e-07	-1.00462e-07	1.79623e-07	3.34003e-08	-4.82253e-09	2.85778e-08
8.921	1.45587e-07	-3.01028e-08	1.15484e-07	9.53859e-08	-3.68389e-08	5.85469e-08	6.60051e-07	1.31322e-07	7.91373e-07	6.05626e-07	1.85622e-07	7.91247e-07	2.27208e-07	-4.53882e-08	1.81820e-07	1.99531e-07	-5.17463e-08	1.47785e-07	2.80364e-07	-1.00809e-07	1.79555e-07	3.32721e-08	-4.80402e-09	2.84681e-08
8.946	1.45291e-07	-3.00416e-08	1.15249e-07	9.55144e-08	-3.68886e-08	5.86258e-08	6.62032e-07	1.31643e-07	7.93675e-07	6.07418e-07	1.85541e-07	7.92958e-07	2.27572e-07	-4.54607e-08	1.82111e-07	1.99686e-07	-5.17866e-08	1.47900e-07	2.80637e-07	-1.01153e-07	1.79484e-07	3.31429e-08	-4.78536e-09	2.83575e-08
8.970	1.44991e-07	-2.99797e-08	1.15012e-07	9.56412e-08	-3.69376e-08	5.87037e-08	6.64006e-07	1.31961e-07	7.95968e-07	6.09203e-07	1.85458e-07	7.94661e-07	2.27930e-07	-4.55323e-08	1.82397e-07	1.99838e-07	-5.18259e-08	1.48012e-07	2.80905e-07	-1.01496e-07	1.79410e-07	3.30127e-08	-4.76656e-09	2.82461e-08
8.995	1.44689e-07	-2.99171e-08	1.14772e-07	9.57663e-08	-3.69859e-08	5.87805e-08	6.65973e-07	1.32278e-07	7.98251e-07	6.10981e-07	1.85373e-07	7.96354e-07	2.28283e-07	-4.56028e-08	1.82680e-07	1.99986e-07	-5.18644e-08	1.48122e-07	2.81168e-07	-1.01836e-07	1.79332e-07	3.28813e-08	-4.74760e-09	2.81337e-08
9.019	1.44383e-07	-2.98539e-08	1.14529e-07	9.58897e-08	-3.70335e-08	5.88562e-08	6.67932e-07	1.32594e-07	8.00525e-07	6.12753e-07	1.85287e-07	7.98040e-07	2.28631e-07	-4.56723e-08	1.82959e-07	2.00131e-07	-5.19020e-08	1.48229e-07	2.81425e-07	-1.02174e-07	1.79251e-07	3.27490e-08	-4.72848e-09	2.80205e-08
9.044	1.44074e-07	-2.97900e-08	1.14284e-07	9.60113e-08	-3.70805e-08	5.89308e-08	6.69883e-07	1.32907e-07	8.02790e-07	6.14517e-07	1.85199e-07	7.99716e-07	2.28974e-07	-4.57408e-08	1.83233e-07	2.00272e-07	-5.19386e-08	1.48334e-07	2.81677e-07	-1.02510e-07	1.79167e-07	3.26155e-08	-4.70921e-09	2.79063e-08
9.069	1.43762e-07	-2.97254e-08	1.14036e-07	9.61312e-08	-3.71268e-08	5.90044e-08	6.71827e-07	1.33219e-07	8.05046e-07	6.16275e-07	1.85109e-07	8.01384e-07	2.29312e-07	-4.58083e-08	1.83503e-07	2.00410e-07	-5.19744e-08	1.48436e-07	2.81924e-07	-1.02844e-07	1.79079e-07	3.24809e-08	-4.68978e-09	2.77911e-08
9.093	1.43446e-07	-2.96601e-08	1.13786e-07	9.62493e-08	-3.71724e-08	5.90769e-08	6.73763e-07	1.33529e-07	8.07292e-07	6.18025e-07	1.85018e-07	8.03044e-07	2.29644e-07	-4.58748e-08	1.83769e-07	2.00545e-07	-5.20092e-08	1.48535e-07	2.82164e-07	-1.03176e-07	1.78989e-07	3.23452e-08	-4.67018e-09	2.76750e-08
9.118	1.43127e-07	-2.95942e-08	1.13533e-07	9.63657e-08	-3.72174e-08	5.91484e-08	6.75691e-07	1.33838e-07	8.09528e-07	6.19769e-07	1.84925e-07	8.04694e-07	2.29972e-07	-4.59402e-08	1.84031e-07	2.00675e-07	-5.20431e-08	1.48632e-07	2.82400e-07	-1.03505e-07	1.78895e-07	3.22083e-08	-4.65042e-09	2.75579e-08
9.142	1.42805e-07	-2.95276e-08	1.13278e-07	9.64804e-08	-3.72617e-08	5.92188e-08	6.77611e-07	1.34145e-07	8.11756e-07	6.21506e-07	1.84831e-07	8.06336e-07	2.30294e-07	-4.60045e-08	1.84289e-07	2.00802e-07	-5.20760e-08	1.48726e-07	2.82630e-07	-1.03832e-07	1.78798e-07	3.20703e-08	-4.63049e-09	2.74398e-08
9.167	1.42480e-07	-2.94604e-08	1.13020e-07	9.65934e-08	-3.73053e-08	5.92881e-08	6.79523e-07	1.34450e-07	8.13973e-07	6.23235e-07	1.84735e-07	8.07970e-07	2.30611e-07	-4.60678e-08	1.84543e-07	2.00926e-07	-5.21081e-08	1.48818e-07	2.82854e-07	-1.04157e-07	1.78697e-07	3.19310e-08	-4.61039e-09	2.73206e-08
9.191	1.42151e-07	-2.93924e-08	1.12759e-07	9.67046e-08	-3.73482e-08	5.93564e-08	6.81428e-07	1.34753e-07	8.16181e-07	6.24957e-07	1.84637e-07	8.09594e-07	2.30922e-07	-4.61300e-08	1.84792e-07	2.01046e-07	-5.21391e-08	1.48907e-07	2.83074e-07	-1.04480e-07	1.78594e-07	3.17906e-08	-4.59011e-09	2.72005e-08
9.216	1.41820e-07	-2.93238e-08	1.12496e-07	9.68142e-08	-3.73906e-08	5.94236e-08	6.83324e-07	1.35055e-07	8.18379e-07	6.26673e-07	1.84538e-07	8.11210e-07	2.31228e-07	-4.61912e-08	1.85037e-07	2.01162e-07	-5.21693e-08	1.48993e-07	2.83287e-07	-1.04800e-07	1.78487e-07	3.16489e-08	-4.56965e-09	2.70793e-08
9.241	1.41485e-07	-2.92546e-08	1.12230e-07	9.69220e-08	-3.74322e-08	5.94898e-08	6.85213e-07	1.35355e-07	8.20568e-07	6.28381e-07	1.84437e-07	8.12818e-07	2.31529e-07	-4.62513e-08	1.85278e-07	2.01275e-07	-5.21985e-08	1.49076e-07	2.83495e-07	-1.05118e-07	1.78377e-07	3.15060e-08	-4.54902e-09	2.69570e-08
9.265	1.41146e-07	-2.91846e-08	1.11962e-07	9.70281e-08	-3.74732e-08	5.95549e-08	6.87093e-07	1.35653e-07	8.22746e-07	6.30082e-07	1.84334e-07	8.14416e-07	2.31825e-07	-4.63103e-08	1.85514e-07	2.01384e-07	-5.22268e-08	1.49157e-07	2.83697e-07	-1.05433e-07	1.78264e-07	3.13618e-08	-4.52820e-09	2.68336e-08
9.290	1.40805e-07	-2.91140e-08	1.11691e-07	9.71325e-08	-3.75135e-08	5.96190e-08	6.88965e-07	1.35950e-07	8.24915e-07	6.31775e-07	1.84230e-07	8.16006e-07	2.32115e-07	-4.63683e-08	1.85746e-07	2.01489e-07	-5.22541e-08	1.49235e-07	2.83894e-07	-1.05747e-07	1.78147e-07	3.12163e-08	-4.50720e-09	2.67092e-08
9.314	1.40460e-07	-2.90428e-08	1.11417e-07	9.72352e-08	-3.75532e-08	5.96820e-08	6.90829e-07	1.36245e-07	8.27074e-07	6.33462e-07	1.84125e-07	8.17587e-07	2.32399e-07	-4.64251e-08	1.85974e-07	2.01591e-07	-5.22804e-08	1.49310e-07	2.84085e-07	-1.06058e-07	1.78028e-07	3.10696e-08	-4.48600e-09	2.65836e-08
9.339	1.40112e-07	-2.89708e-08	1.11142e-07	9.73362e-08	-3.75922e-08	5.97440e-08	6.92685e-07	1.36538e-07	8.29223e-07	6.35141e-07	1.84018e-07	8.19159e-07	2.32678e-07	-4.64808e-08	1.86197e-07	2.01688e-07	-5.23058e-08	1.49383e-07	2.84271e-07	-1.06366e-07	1.77905e-07	3.09215e-08	-4.46462e-09	2.64568e-08
9.363	1.39761e-07	-2.88982e-08	1.10863e-07	9.74355e-08	-3.76305e-08	5.98050e-08	6.94533e-07	1.36829e-07	8.31362e-07	6.36813e-07	1.83910e-07	8.20723e-07	2.32952e-07	-4.65355e-08	1.86416e-07	2.01783e-07	-5.23303e-08	1.49452e-07	2.84451e-07	-1.06672e-07	1.77779e-07	3.07720e-08	-4.44304e-09	2.63290e-08
9.388	1.39407e-07	-2.88250e-08	1.10582e-07	9.75331e-08	-3.76682e-08	5.98649e-08	6.96372e-07	1.37118e-07	8.33491e-07	6.38477e-07	1.83800e-07	8.22277e-07	2.33220e-07	-4.65890e-08	1.86631e-07	2.01873e-07	-5.23537e-08	1.49519e-07	2.84626e-07	-1.06976e-07	1.77650e-07	3.06212e-08	-4.42126e-09	2.61999e-08
9.413	1.39049e-07	-2.87510e-08	1.10298e-07	9.76290e-08	-3.77053e-08	5.99238e-08	6.98203e-07	1.37406e-07	8.35609e-07	6.40135e-07	1.83689e-07	8.23823e-07	2.33482e-07	-4.66414e-08	1.86841e-07	2.01960e-07	-5.23762e-08	1.49584e-07	2.84795e-07	-1.07277e-07	1.77517e-07	3.04689e-08	-4.39928e-09	2.60697e-08
9.437	1.38689e-07	-2.86764e-08	1.10012e-07	9.77233e-08	-3.77417e-08	5.99816e-08	7.00026e-07	1.37692e-07	8.37718e-07	6.41784e-07	1.83576e-07	8.25360e-07	2.33739e-07	-4.66927e-08	1.87046e-07	2.02043e-07	-5.23977e-08	1.49645e-07	2.84958e-07	-1.07576e-07	1.77382e-07	3.03153e-08	-4.37710e-09	2.59382e-08
9.462	1.38325e-07	-2.86012e-08	1.09723e-07	9.78158e-08	-3.77774e-08	6.00384e-08	7.01840e-07	1.37976e-07	8.39816e-07	6.43427e-07	1.83462e-07	8.26889e-07	2.33990e-07	-4.67428e-08	1.87247e-07	2.02122e-07	-5.24183e-08	1.49704e-07	2.85115e-07	-1.07873e-07	1.77243e-07	3.01603e-08	-4.35471e-09	2.58055e-08
9.486	1.37957e-07	-2.85253e-08	1.09432e-07	9.79067e-08	-3.78125e-08	6.00942e-08	7.03646e-07	1.38259e-07	8.41904e-07	6.45062e-07	1.83346e-07	8.28408e-07	2.34235e-07	-4.67919e-08	1.87443e-07	2.02197e-07	-5.24378e-08	1.49760e-07	2.85267e-07	-1.08167e-07	1.77101e-07	3.00037e-08	-4.33211e-09	2.56716e-08
9.511	1.37587e-07	-2.84487e-08	1.09138e-07	9.79959e-08	-3.78470e-08	6.01490e-08	7.05443e-07	1.38540e-07	8.43982e-07	6.46689e-07	1.83229e-07	8.29919e-07	2.34475e-07	-4.68397e-08	1.87635e-07	2.02269e-07	-5.24564e-08	1.49813e-07	2.85413e-07	-1.08458e-07	1.76955e-07	2.98458e-08	-4.30930e-09	2.55365e-08
9.535	1.37214e-07	-2.83714e-08	1.08842e-07	9.80835e-08	-3.78808e-08	6.02027e-08	7.07231e-07	1.38819e-07	8.46050e-07	6.48309e-07	1.83111e-07	8.31420e-07	2.34709e-07	-4.68865e-08	1.87822e-07	2.02337e-07	-5.24740e-08	1.49863e-07	2.85554e-07	-1.08747e-07	1.76807e-07	2.96863e-08	-4.28628e-09	2.54000e-08
9.560	1.36837e-07	-2.82935e-08	1.08543e-07	9.81693e-08	-3.79139e-08	6.02554e-08	7.09011e-07	1.39096e-07	8.48107e-07	6.49922e-07	1.82991e-07	8.32913e-07	2.34937e-07	-4.69320e-08	1.88005e-07	2.02401e-07	-5.24905e-08	1.49910e-07	2.85689e-07	-1.09033e-07	1.76655e-07	2.95253e-08	-4.26303e-09	2.52623e-08
9.585	1.36457e-07	-2.82150e-08	1.08242e-07	9.82536e-08	-3.79465e-08	6.03071e-08	7.10782e-07	1.39371e-07	8.50153e-07	6.51527e-07	1.82870e-07	8.34397e-07	2.35159e-07	-4.69765e-08	1.88183e-07	2.02461e-07	-5.25061e-08	1.49955e-07	2.85818e-07	-1.09317e-07	1.76500e-07	2.93628e-08	-4.23956e-09	2.51232e-08
9.609	1.36074e-07	-2.81358e-08	1.07938e-07	9.83361e-08	-3.79784e-08	6.03578e-08	7.12545e-07	1.39644e-07	8.52189e-07	6.53124e-07	1.82748e-07	8.35873e-07	2.35376e-07	-4.70197e-08	1.88356e-07	2.02517e-07	-5.25207e-08	1.49996e-07	2.85941e-07	-1.09599e-07	1.76342e-07	2.91987e-08	-4.21587e-09	2.49828e-08
9.634	1.35687e-07	-2.80559e-08	1.07631e-07	9.84171e-08	-3.80096e-08	6.04075e-08	7.14299e-07	1.39916e-07	8.54215e-07	6.54714e-07	1.82624e-07	8.37339e-07	2.35586e-07	-4.70618e-08	1.88524e-07	2.02569e-07	-5.25343e-08	1.50035e-07	2.86059e-07	-1.09878e-07	1.76181e-07	2.90330e-08	-4.19196e-09	2.48411e-08
9.658	1.35298e-07	-2.79753e-08	1.07323e-07	9.84964e-08	-3.80402e-08	6.04561e-08	7.16044e-07	1.40186e-07	8.56230e-07	6.56297e-07	1.82500e-07	8.38796e-07	2.35791e-07	-4.71027e-08	1.88688e-07	2.02618e-07	-5.25468e-08	1.50071e-07	2.86171e-07	-1.10154e-07	1.76017e-07	2.88658e-08	-4.16781e-09	2.46980e-08
9.683	1.34905e-07	-2.78941e-08	1.07011e-07	9.85740e-08	-3.80702e-08	6.05038e-08	7.17780e-07	1.40454e-07	8.58234e-07	6.57871e-07	1.82373e-07	8.40245e-07	2.35990e-07	-4.71424e-08	1.88847e-07	2.02662e-07	-5.25584e-08	1.50104e-07	2.86277e-07	-1.10428e-07	1.75849e-07	2.86969e-08	-4.14342e-09	2.45535e-08
9.708	1.34509e-07	-2.78123e-08	1.06697e-07	9.86500e-08	-3.80996e-08	6.05504e-08	7.19507e-07	1.40720e-07	8.60227e-07	6.59438e-07	1.82246e-07	8.41684e-07	2.36183e-07	-4.71809e-08	1.89002e-07	2.02703e-07	-5.25689e-08	1.50134e-07	2.86377e-07	-1.10699e-07	1.75679e-07	2.85264e-08	-4.11880e-09	2.44076e-08
9.732	1.34110e-07	-2.77298e-08	1.06380e-07	9.87244e-08	-3.81283e-08	6.05961e-08	7.21225e-07	1.40985e-07	8.62210e-07	6.60998e-07	1.82117e-07	8.43115e-07	2.36369e-07	-4.72182e-08	1.89151e-07	2.02740e-07	-5.25784e-08	1.50161e-07	2.86472e-07	-1.10967e-07	1.75505e-07	2.83542e-08	-4.09395e-09	2.42603e-08
9.757	1.33708e-07	-2.76466e-08	1.06061e-07	9.87972e-08	-3.81564e-08	6.06408e-08	7.22935e-07	1.41248e-07	8.64182e-07	6.62549e-07	1.81988e-07	8.44537e-07	2.36550e-07	-4.72544e-08	1.89296e-07	2.02772e-07	-5.25869e-08	1.50185e-07	2.86561e-07	-1.11233e-07	1.75328e-07	2.81804e-08	-4.06884e-09	2.41115e-08
9.781	1.33303e-07	-2.75628e-08	1.05740e-07	9.88683e-08	-3.81839e-08	6.06844e-08	7.24635e-07	1.41508e-07	8.66144e-07	6.64093e-07	1.81857e-07	8.45950e-07	2.36725e-07	-4.72893e-08	1.89436e-07	2.02801e-07	-5.25944e-08	1.50207e-07	2.86644e-07	-1.11497e-07	1.75147e-07	2.80048e-08	-4.04350e-09	2.39613e-08
9.806	1.32894e-07	-2.74783e-08	1.05416e-07	9.89379e-08	-3.82107e-08	6.07271e-08	7.26327e-07	1.41767e-07	8.68094e-07	6.65630e-07	1.81724e-07	8.47354e-07	2.36894e-07	-4.73230e-08	1.89571e-07	2.02826e-07	-5.26008e-08	1.50225e-07	2.86721e-07	-1.11757e-07	1.74964e-07	2.78275e-08	-4.01790e-09	2.38096e-08
9.830	1.32482e-07	-2.73932e-08	1.05089e-07	9.90058e-08	-3.82370e-08	6.07688e-08	7.28009e-07	1.42024e-07	8.70033e-07	6.67158e-07	1.81591e-07	8.48749e-07	2.37056e-07	-4.73555e-08	1.89701e-07	2.02847e-07	-5.26062e-08	1.50240e-07	2.86793e-07	-1.12015e-07	1.74777e-07	2.76485e-08	-3.99205e-09	2.36565e-08
9.855	1.32068e-07	-2.73074e-08	1.04760e-07	9.90721e-08	-3.82626e-08	6.08095e-08	7.29682e-07	1.42280e-07	8.71962e-07	6.68679e-07	1.81456e-07	8.50135e-07	2.37213e-07	-4.73867e-08	1.89826e-07	2.02863e-07	-5.26105e-08	1.50253e-07	2.86858e-07	-1.12271e-07	1.74588e-07	2.74677e-08	-3.96595e-09	2.35018e-08
9.880	1.31649e-07	-2.72210e-08	1.04429e-07	9.91369e-08	-3.82876e-08	6.08493e-08	7.31346e-07	1.42533e-07	8.73879e-07	6.70192e-07	1.81321e-07	8.51513e-07	2.37363e-07	-4.74168e-08	1.89947e-07	2.02876e-07	-5.26138e-08	1.50262e-07	2.86918e-07	-1.12523e-07	1.74395e-07	2.72851e-08	-3.93959e-09	2.33456e-08
9.904	1.31228e-07	-2.71339e-08	1.04094e-07	9.92000e-08	-3.83120e-08	6.08880e-08	7.33001e-07	1.42785e-07	8.75786e-07	6.71697e-07	1.81184e-07	8.52881e-07	2.37508e-07	-4.74456e-08	1.90062e-07	2.02885e-07	-5.26161e-08	1.50269e-07	2.86972e-07	-1.12773e-07	1.74199e-07	2.71008e-08	-3.91296e-09	2.31878e-08
9.929	1.30804e-07	-2.70461e-08	1.03758e-07	9.92616e-08	-3.83358e-08	6.09258e-08	7.34647e-07	1.43035e-07	8.77681e-07	6.73195e-07	1.81046e-07	8.54240e-07	2.37646e-07	-4.74731e-08	1.90172e-07	2.02890e-07	-5.26173e-08	1.50272e-07	2.87020e-07	-1.13020e-07	1.74000e-07	2.69145e-08	-3.88608e-09	2.30285e-08
9.953	1.30377e-07	-2.69578e-08	1.03419e-07	9.93216e-08	-3.83590e-08	6.09627e-08	7.36283e-07	1.43283e-07	8.79566e-07	6.74684e-07	1.80907e-07	8.55591e-07	2.37777e-07	-4.74995e-08	1.90278e-07	2.02890e-07	-5.26175e-08	1.50273e-07	2.87063e-07	-1.13265e-07	1.73798e-07	2.67265e-08	-3.85892e-09	2.28676e-08
9.978	1.29946e-07	-2.68687e-08	1.03077e-07	9.93801e-08	-3.83815e-08	6.09985e-08	7.37910e-07	1.43529e-07	8.81439e-07	6.76166e-07	1.80767e-07	8.56932e-07	2.37903e-07	-4.75245e-08	1.90378e-07	2.02887e-07	-5.26166e-08	1.50270e-07	2.87099e-07	-1.13507e-07	1.73592e-07	2.65365e-08	-3.83150e-09	2.27050e-08
10.002	1.29512e-07	-2.67790e-08	1.02733e-07	9.94369e-08	-3.84035e-08	6.10335e-08	7.39528e-07	1.43773e-07	8.83301e-07	6.77639e-07	1.80626e-07	8.58265e-07	2.38022e-07	-4.75484e-08	1.90474e-07	2.02879e-07	-5.26146e-08	1.50265e-07	2.87129e-07	-1.13746e-07	1.73384e-07	2.63447e-08	-3.80380e-09	2.25409e-08
10.027	1.29075e-07	-2.66887e-08	1.02387e-07	9.94923e-08	-3.84249e-08	6.10674e-08	7.41136e-07	1.44015e-07	8.85151e-07	6.79105e-07	1.80483e-07	8.59589e-07	2.38135e-07	-4.75709e-08	1.90564e-07	2.02868e-07	-5.26116e-08	1.50256e-07	2.87154e-07	-1.13982e-07	1.73172e-07	2.61510e-08	-3.77583e-09	2.23751e-08
10.052	1.28635e-07	-2.65977e-08	1.02038e-07	9.95460e-08	-3.84456e-08	6.11004e-08	7.42735e-07	1.44256e-07	8.86991e-07	6.80563e-07	1.80340e-07	8.60903e-07	2.38241e-07	-4.75922e-08	1.90649e-07	2.02852e-07	-5.26075e-08	1.50244e-07	2.87173e-07	-1.14216e-07	1.72957e-07	2.59553e-08	-3.74757e-09	2.22077e-08
10.076	1.28192e-07	-2.65061e-08	1.01686e-07	9.95983e-08	-3.84658e-08	6.11325e-08	7.44324e-07	1.44494e-07	8.88819e-07	6.82013e-07	1.80196e-07	8.62209e-07	2.38342e-07	-4.76122e-08	1.90729e-07	2.02832e-07	-5.26024e-08	1.50230e-07	2.87186e-07	-1.14446e-07	1.72740e-07	2.57576e-08	-3.71903e-09	2.20386e-08
10.101	1.27746e-07	-2.64138e-08	1.01332e-07	9.96490e-08	-3.84854e-08	6.11636e-08	7.45904e-07	1.44731e-07	8.90636e-07	6.83455e-07	1.80051e-07	8.63506e-07	2.38436e-07	-4.76310e-08	1.90805e-07	2.02808e-07	-5.25962e-08	1.50212e-07	2.87193e-07	-1.14674e-07	1.72519e-07	2.55580e-08	-3.69021e-09	2.18678e-08
10.125	1.27297e-07	-2.63209e-08	1.00976e-07	9.96982e-08	-3.85044e-08	6.11938e-08	7.47475e-07	1.44966e-07	8.92441e-07	6.84890e-07	1.79905e-07	8.64794e-07	2.38523e-07	-4.76484e-08	1.90874e-07	2.02780e-07	-5.25889e-08	1.50191e-07	2.87194e-07	-1.14899e-07	1.72294e-07	2.53564e-08	-3.66110e-09	2.16953e-08
10.150	1.26844e-07	-2.62273e-08	1.00617e-07	9.97458e-08	-3.85228e-08	6.12230e-08	7.49036e-07	1.45199e-07	8.94235e-07	6.86316e-07	1.79757e-07	8.66073e-07	2.38604e-07	-4.76646e-08	1.90939e-07	2.02748e-07	-5.25805e-08	1.50167e-07	2.87189e-07	-1.15122e-07	1.72067e-07	2.51527e-08	-3.63169e-09	2.15210e-08
10.174	1.26388e-07	-2.61331e-08	1.00255e-07	9.97920e-08	-3.85406e-08	6.12514e-08	7.50587e-07	1.45430e-07	8.96017e-07	6.87734e-07	1.79609e-07	8.67343e-07	2.38678e-07	-4.76795e-08	1.90999e-07	2.02711e-07	-5.25710e-08	1.50140e-07	2.87178e-07	-1.15341e-07	1.71837e-07	2.49470e-08	-3.60200e-09	2.13450e-08
10.199	1.25930e-07	-2.60383e-08	9.98914e-08	9.98366e-08	-3.85578e-08	6.12788e-08	7.52129e-07	1.45660e-07	8.97788e-07	6.89144e-07	1.79460e-07	8.68604e-07	2.38746e-07	-4.76931e-08	1.91053e-07	2.02670e-07	-5.25605e-08	1.50110e-07	2.87162e-07	-1.15558e-07	1.71604e-07	2.47393e-08	-3.57200e-09	2.11673e-08
10.224	1.25468e-07	-2.59428e-08	9.95251e-08	9.98797e-08	-3.85745e-08	6.13052e-08	7.53661e-07	1.45887e-07	8.99548e-07	6.90546e-07	1.79310e-07	8.69856e-07	2.38808e-07	-4.77053e-08	1.91103e-07	2.02626e-07	-5.25489e-08	1.50077e-07	2.87139e-07	-1.15772e-07	1.71367e-07	2.45294e-08	-3.54170e-09	2.09877e-08
10.248	1.25003e-07	-2.58467e-08	9.91563e-08	9.99214e-08	-3.85906e-08	6.13308e-08	7.55183e-07	1.46112e-07	9.01296e-07	6.91940e-07	1.79160e-07	8.71100e-07	2.38863e-07	-4.77163e-08	1.91147e-07	2.02577e-07	-5.25362e-08	1.50040e-07	2.87110e-07	-1.15983e-07	1.71128e-07	2.43175e-08	-3.51110e-09	2.08064e-08
10.273	1.24535e-07	-2.57499e-08	9.87850e-08	9.99616e-08	-3.86061e-08	6.13555e-08	7.56696e-07	1.46336e-07	9.03032e-07	6.93326e-07	1.79008e-07	8.72334e-07	2.38911e-07	-4.77260e-08	1.91185e-07	2.02523e-07	-5.25223e-08	1.50001e-07	2.87076e-07	-1.16191e-07	1.70885e-07	2.41034e-08	-3.48018e-09	2.06232e-08
10.297	1.24064e-07	-2.56525e-08	9.84113e-08	1.00000e-07	-3.86211e-08	6.13792e-08	7.58199e-07	1.46558e-07	9.04757e-07	6.94704e-07	1.78855e-07	8.73559e-07	2.38953e-07	-4.77343e-08	1.91219e-07	2.02466e-07	-5.25074e-08	1.49958e-07	2.87036e-07	-1.16396e-07	1.70639e-07	2.38871e-08	-3.44896e-09	2.04382e-08
10.322	1.23590e-07	-2.55544e-08	9.80352e-08	1.00037e-07	-3.86354e-08	6.14021e-08	7.59692e-07	1.46778e-07	9.06470e-07	6.96074e-07	1.78702e-07	8.74776e-07	2.38988e-07	-4.77414e-08	1.91247e-07	2.02404e-07	-5.24914e-08	1.49913e-07	2.86989e-07	-1.16599e-07	1.70391e-07	2.36687e-08	-3.41743e-09	2.02513e-08
10.346	1.23112e-07	-2.54558e-08	9.76566e-08	1.00073e-07	-3.86492e-08	6.14240e-08	7.61175e-07	1.46996e-07	9.08171e-07	6.97436e-07	1.78548e-07	8.75984e-07	2.39017e-07	-4.77471e-08	1.91270e-07	2.02338e-07	-5.24743e-08	1.49864e-07	2.86937e-07	-1.16798e-07	1.70139e-07	2.34481e-08	-3.38558e-09	2.00626e-08
10.371	1.22632e-07	-2.53564e-08	9.72755e-08	1.00108e-07	-3.86625e-08	6.14451e-08	7.62649e-07	1.47212e-07	9.09861e-07	6.98789e-07	1.78393e-07	8.77182e-07	2.39039e-07	-4.77515e-08	1.91287e-07	2.02268e-07	-5.24561e-08	1.49812e-07	2.86878e-07	-1.16995e-07	1.69884e-07	2.32253e-08	-3.35340e-09	1.98719e-08
10.396	1.22149e-07	-2.52565e-08	9.68921e-08	1.00140e-07	-3.86752e-08	6.14652e-08	7.64112e-07	1.47426e-07	9.11538e-07	7.00135e-07	1.78237e-07	8.78372e-07	2.39054e-07	-4.77545e-08	1.91300e-07	2.02193e-07	-5.24368e-08	1.49756e-07	2.86814e-07	-1.17188e-07	1.69626e-07	2.30003e-08	-3.32091e-09	1.96793e-08
10.420	1.21662e-07	-2.51559e-08	9.65061e-08	1.00172e-07	-3.86873e-08	6.14845e-08	7.65566e-07	1.47638e-07	9.13204e-07	7.01472e-07	1.78080e-07	8.79553e-07	2.39063e-07	-4.77562e-08	1.91306e-07	2.02114e-07	-5.24163e-08	1.49698e-07	2.86744e-07	-1.17379e-07	1.69365e-07	2.27729e-08	-3.28809e-09	1.94849e-08
10.445	1.21172e-07	-2.50546e-08	9.61178e-08	1.00202e-07	-3.86989e-08	6.15030e-08	7.67010e-07	1.47849e-07	9.14859e-07	7.02802e-07	1.77923e-07	8.80725e-07	2.39064e-07	-4.77566e-08	1.91308e-07	2.02031e-07	-5.23948e-08	1.49637e-07	2.86668e-07	-1.17567e-07	1.69101e-07	2.25433e-08	-3.25494e-09	1.92884e-08
10.469	1.20680e-07	-2.49528e-08	9.57270e-08	1.00230e-07	-3.87100e-08	6.15205e-08	7.68444e-07	1.48057e-07	9.16501e-07	7.04123e-07	1.77765e-07	8.81888e-07	2.39059e-07	-4.77556e-08	1.91304e-07	2.01944e-07	-5.23721e-08	1.49572e-07	2.86586e-07	-1.17752e-07	1.68834e-07	2.23115e-08	-3.22146e-09	1.90900e-08
10.494	1.20184e-07	-2.48503e-08	9.53338e-08	1.00258e-07	-3.87205e-08	6.15372e-08	7.69867e-07	1.48264e-07	9.18131e-07	7.05436e-07	1.77606e-07	8.83042e-07	2.39048e-07	-4.77533e-08	1.91295e-07	2.01852e-07	-5.23483e-08	1.49504e-07	2.86497e-07	-1.17934e-07	1.68564e-07	2.20772e-08	-3.18764e-09	1.88896e-08
10.519	1.19685e-07	-2.47472e-08	9.49382e-08	1.00283e-07	-3.87304e-08	6.15530e-08	7.71281e-07	1.48469e-07	9.19750e-07	7.06741e-07	1.77446e-07	8.84187e-07	2.39029e-07	-4.77496e-08	1.91280e-07	2.01756e-07	-5.23234e-08	1.49433e-07	2.86403e-07	-1.18112e-07	1.68291e-07	2.18407e-08	-3.15348e-09	1.86872e-08
10.543	1.19183e-07	-2.46434e-08	9.45401e-08	1.00308e-07	-3.87398e-08	6.15680e-08	7.72685e-07	1.48671e-07	9.21356e-07	7.08037e-07	1.77286e-07	8.85323e-07	2.39004e-07	-4.77445e-08	1.91260e-07	2.01656e-07	-5.22973e-08	1.49358e-07	2.86303e-07	-1.18288e-07	1.68015e-07	2.16018e-08	-3.11899e-09	1.84828e-08
10.568	1.18679e-07	-2.45390e-08	9.41396e-08	1.00331e-07	-3.87487e-08	6.15821e-08	7.74079e-07	1.48872e-07	9.22951e-07	7.09326e-07	1.77125e-07	8.86451e-07	2.38972e-07	-4.77381e-08	1.91234e-07	2.01551e-07	-5.22702e-08	1.49281e-07	2.86197e-07	-1.18461e-07	1.67735e-07	2.13604e-08	-3.08414e-09	1.82763e-08
10.592	1.18171e-07	-2.44340e-08	9.37367e-08	1.00352e-07	-3.87571e-08	6.15954e-08	7.75462e-07	1.49071e-07	9.24534e-07	7.10606e-07	1.76963e-07	8.87569e-07	2.38933e-07	-4.77303e-08	1.91203e-07	2.01442e-07	-5.22419e-08	1.49200e-07	2.86085e-07	-1.18631e-07	1.67453e-07	2.11167e-08	-3.04896e-09	1.80678e-08
10.617	1.17660e-07	-2.43283e-08	9.33314e-08	1.00373e-07	-3.87649e-08	6.16078e-08	7.76836e-07	1.49269e-07	9.26104e-07	7.11878e-07	1.76801e-07	8.88679e-07	2.38887e-07	-4.77212e-08	1.91166e-07	2.01328e-07	-5.22124e-08	1.49116e-07	2.85966e-07	-1.18798e-07	1.67168e-07	2.08706e-08	-3.01342e-09	1.78572e-08
10.641	1.17146e-07	-2.42221e-08	9.29237e-08	1.00392e-07	-3.87722e-08	6.16194e-08	7.78199e-07	1.49464e-07	9.27663e-07	7.13142e-07	1.76638e-07	8.89780e-07	2.38835e-07	-4.77107e-08	1.91124e-07	2.01210e-07	-5.21819e-08	1.49029e-07	2.85842e-07	-1.18962e-07	1.66880e-07	2.06220e-08	-2.97752e-09	1.76445e-08
10.666	1.16629e-07	-2.41152e-08	9.25136e-08	1.00409e-07	-3.87790e-08	6.16302e-08	7.79552e-07	1.49657e-07	9.29209e-07	7.14397e-07	1.76475e-07	8.90872e-07	2.38775e-07	-4.76988e-08	1.91076e-07	2.01088e-07	-5.21502e-08	1.48938e-07	2.85712e-07	-1.19123e-07	1.66589e-07	2.03710e-08	-2.94127e-09	1.74297e-08
10.691	1.16109e-07	-2.40076e-08	9.21011e-08	1.00425e-07	-3.87852e-08	6.16401e-08	7.80895e-07	1.49849e-07	9.30744e-07	7.15644e-07	1.76311e-07	8.91955e-07	2.38708e-07	-4.76855e-08	1.91023e-07	2.00962e-07	-5.21173e-08	1.48844e-07	2.85576e-07	-1.19281e-07	1.66295e-07	2.01174e-08	-2.90467e-09	1.72127e-08
10.715	1.15586e-07	-2.38995e-08	9.16862e-08	1.00440e-07	-3.87910e-08	6.16492e-08	7.82228e-07	1.50038e-07	9.32266e-07	7.16883e-07	1.76146e-07	8.93029e-07	2.38635e-07	-4.76708e-08	1.90964e-07	2.00831e-07	-5.20833e-08	1.48747e-07	2.85434e-07	-1.19436e-07	1.65998e-07	1.98613e-08	-2.86770e-09	1.69937e-08
10.740	1.15060e-07	-2.37907e-08	9.12689e-08	1.00454e-07	-3.87962e-08	6.16576e-08	7.83550e-07	1.50226e-07	9.33776e-07	7.18114e-07	1.75981e-07	8.94095e-07	2.38554e-07	-4.76547e-08	1.90900e-07	2.00695e-07	-5.20482e-08	1.48647e-07	2.85286e-07	-1.19588e-07	1.65698e-07	1.96028e-08	-2.83036e-09	1.67724e-08
10.764	1.14531e-07	-2.36813e-08	9.08492e-08	1.00466e-07	-3.88009e-08	6.16651e-08	7.84862e-07	1.50412e-07	9.35274e-07	7.19337e-07	1.75815e-07	8.95151e-07	2.38467e-07	-4.76372e-08	1.90830e-07	2.00555e-07	-5.20119e-08	1.48543e-07	2.85131e-07	-1.19737e-07	1.65395e-07	1.93416e-08	-2.79265e-09	1.65490e-08
10.789	1.13998e-07	-2.35713e-08	9.04272e-08	1.00477e-07	-3.88051e-08	6.16718e-08	7.86164e-07	1.50595e-07	9.36759e-07	7.20551e-07	1.75648e-07	8.96199e-07	2.38373e-07	-4.76184e-08	1.90754e-07	2.00411e-07	-5.19745e-08	1.48436e-07	2.84971e-07	-1.19883e-07	1.65089e-07	1.90779e-08	-2.75458e-09	1.63233e-08
10.813	1.13463e-07	-2.34607e-08	9.00027e-08	1.00487e-07	-3.88089e-08	6.16777e-08	7.87456e-07	1.50777e-07	9.38233e-07	7.21757e-07	1.75481e-07	8.97238e-07	2.38271e-07	-4.75981e-08	1.90673e-07	2.00262e-07	-5.19359e-08	1.48326e-07	2.84805e-07	-1.20025e-07	1.64780e-07	1.88116e-08	-2.71613e-09	1.60955e-08
10.838	1.12925e-07	-2.33494e-08	8.95759e-08	1.00495e-07	-3.88121e-08	6.16828e-08	7.88737e-07	1.50957e-07	9.39694e-07	7.22955e-07	1.75314e-07	8.98269e-07	2.38163e-07	-4.75764e-08	1.90586e-07	2.00109e-07	-5.18962e-08	1.48213e-07	2.84633e-07	-1.20165e-07	1.64468e-07	1.85427e-08	-2.67730e-09	1.58654e-08
10.863	1.12384e-07	-2.32375e-08	8.91467e-08	1.00502e-07	-3.88148e-08	6.16872e-08	7.90007e-07	1.51135e-07	9.41143e-07	7.24144e-07	1.75146e-07	8.99290e-07	2.38047e-07	-4.75533e-08	1.90494e-07	1.99951e-07	-5.18553e-08	1.48096e-07	2.84454e-07	-1.20301e-07	1.64153e-07	1.82711e-08	-2.63809e-09	1.56330e-08
10.887	1.11840e-07	-2.31250e-08	8.87151e-08	1.00508e-07	-3.88171e-08	6.16907e-08	7.91268e-07	1.51312e-07	9.42579e-07	7.25325e-07	1.74978e-07	9.00303e-07	2.37924e-07	-4.75288e-08	1.90396e-07	1.99789e-07	-5.18132e-08	1.47976e-07	2.84270e-07	-1.20435e-07	1.63835e-07	1.79969e-08	-2.59850e-09	1.53984e-08
10.912	1.11293e-07	-2.30119e-08	8.82812e-08	1.00512e-07	-3.88188e-08	6.16935e-08	7.92518e-07	1.51486e-07	9.44004e-07	7.26498e-07	1.74809e-07	9.01307e-07	2.37795e-07	-4.75029e-08	1.90292e-07	1.99622e-07	-5.17700e-08	1.47852e-07	2.84080e-07	-1.20565e-07	1.63515e-07	1.77201e-08	-2.55852e-09	1.51615e-08
10.936	1.10743e-07	-2.28982e-08	8.78449e-08	1.00516e-07	-3.88201e-08	6.16956e-08	7.93757e-07	1.51658e-07	9.45416e-07	7.27662e-07	1.74640e-07	9.02302e-07	2.37658e-07	-4.74756e-08	1.90182e-07	1.99451e-07	-5.17256e-08	1.47726e-07	2.83883e-07	-1.20693e-07	1.63191e-07	1.74405e-08	-2.51816e-09	1.49223e-08
10.961	1.10190e-07	-2.27838e-08	8.74062e-08	1.00518e-07	-3.88209e-08	6.16968e-08	7.94986e-07	1.51829e-07	9.46815e-07	7.28818e-07	1.74470e-07	9.03288e-07	2.37514e-07	-4.74468e-08	1.90067e-07	1.99276e-07	-5.16801e-08	1.47596e-07	2.83681e-07	-1.20817e-07	1.62864e-07	1.71582e-08	-2.47740e-09	1.46808e-08
10.985	1.09634e-07	-2.26689e-08	8.69652e-08	1.00519e-07	-3.88212e-08	6.16974e-08	7.96205e-07	1.51998e-07	9.48202e-07	7.29966e-07	1.74300e-07	9.04266e-07	2.37363e-07	-4.74166e-08	1.89946e-07	1.99096e-07	-5.16334e-08	1.47462e-07	2.83473e-07	-1.20938e-07	1.62535e-07	1.68732e-08	-2.43625e-09	1.44369e-08
11.010	1.09075e-07	-2.25533e-08	8.65219e-08	1.00518e-07	-3.88211e-08	6.16971e-08	7.97413e-07	1.52164e-07	9.49577e-07	7.31105e-07	1.74129e-07	9.05235e-07	2.37204e-07	-4.73850e-08	1.89819e-07	1.98911e-07	-5.15855e-08	1.47325e-07	2.83258e-07	-1.21056e-07	1.62203e-07	1.65854e-08	-2.39470e-09	1.41907e-08
11.035	1.08513e-07	-2.24371e-08	8.60762e-08	1.00517e-07	-3.88205e-08	6.16962e-08	7.98610e-07	1.52329e-07	9.50939e-07	7.32236e-07	1.73958e-07	9.06195e-07	2.37039e-07	-4.73520e-08	1.89687e-07	1.98722e-07	-5.15365e-08	1.47185e-07	2.83038e-07	-1.21170e-07	1.61868e-07	1.62949e-08	-2.35274e-09	1.39421e-08
11.059	1.07949e-07	-2.23204e-08	8.56282e-08	1.00514e-07	-3.88194e-08	6.16945e-08	7.99797e-07	1.52492e-07	9.52289e-07	7.33359e-07	1.73787e-07	9.07146e-07	2.36866e-07	-4.73175e-08	1.89549e-07	1.98528e-07	-5.14862e-08	1.47042e-07	2.82812e-07	-1.21282e-07	1.61530e-07	1.60015e-08	-2.31039e-09	1.36911e-08
11.084	1.07381e-07	-2.22030e-08	8.51778e-08	1.00510e-07	-3.88179e-08	6.16920e-08	8.00974e-07	1.52653e-07	9.53627e-07	7.34474e-07	1.73616e-07	9.08089e-07	2.36686e-07	-4.72816e-08	1.89405e-07	1.98330e-07	-5.14348e-08	1.46895e-07	2.82579e-07	-1.21391e-07	1.61189e-07	1.57054e-08	-2.26763e-09	1.34377e-08
11.108	1.06810e-07	-2.20849e-08	8.47251e-08	1.00505e-07	-3.88159e-08	6.16889e-08	8.02140e-07	1.52812e-07	9.54952e-07	7.35580e-07	1.73444e-07	9.09023e-07	2.36499e-07	-4.72442e-08	1.89255e-07	1.98127e-07	-5.13823e-08	1.46745e-07	2.82341e-07	-1.21496e-07	1.60845e-07	1.54064e-08	-2.22446e-09	1.31819e-08
11.133	1.06236e-07	-2.19663e-08	8.42700e-08	1.00499e-07	-3.88135e-08	6.16850e-08	8.03295e-07	1.52969e-07	9.56264e-07	7.36677e-07	1.73271e-07	9.09949e-07	2.36305e-07	-4.72054e-08	1.89100e-07	1.97920e-07	-5.13285e-08	1.46591e-07	2.82096e-07	-1.21598e-07	1.60498e-07	1.51045e-08	-2.18088e-09	1.29237e-08
11.158	1.05660e-07	-2.18471e-08	8.38127e-08	1.00491e-07	-3.88106e-08	6.16805e-08	8.04440e-07	1.53125e-07	9.57564e-07	7.37767e-07	1.73099e-07	9.10866e-07	2.36104e-07	-4.71651e-08	1.88938e-07	1.97708e-07	-5.12736e-08	1.46435e-07	2.81846e-07	-1.21697e-07	1.60149e-07	1.47998e-08	-2.13688e-09	1.26629e-08
11.182	1.05080e-07	-2.17273e-08	8.33530e-08	1.00482e-07	-3.88073e-08	6.16752e-08	8.05573e-07	1.53278e-07	9.58851e-07	7.38848e-07	1.72926e-07	9.11774e-07	2.35895e-07	-4.71234e-08	1.88771e-07	1.97492e-07	-5.12175e-08	1.46274e-07	2.81589e-07	-1.21793e-07	1.59796e-07	1.44922e-08	-2.09247e-09	1.23998e-08
11.207	1.04498e-07	-2.16069e-08	8.28910e-08	1.00473e-07	-3.88035e-08	6.16692e-08	8.06697e-07	1.53429e-07	9.60126e-07	7.39920e-07	1.72753e-07	9.12673e-07	2.35679e-07	-4.70802e-08	1.88598e-07	1.97271e-07	-5.11602e-08	1.46111e-07	2.81327e-07	-1.21886e-07	1.59441e-07	1.41817e-08	-2.04764e-09	1.21341e-08
11.231	1.03913e-07	-2.14858e-08	8.24267e-08	1.00462e-07	-3.87993e-08	6.16625e-08	8.07809e-07	1.53579e-07	9.61389e-07	7.40985e-07	1.72579e-07	9.13564e-07	2.35455e-07	-4.70356e-08	1.88420e-07	1.97045e-07	-5.11017e-08	1.45944e-07	2.81058e-07	-1.21975e-07	1.59083e-07	1.38683e-08	-2.00238e-09	1.18659e-08
11.256	1.03324e-07	-2.13642e-08	8.19601e-08	1.00450e-07	-3.87947e-08	6.16552e-08	8.08911e-07	1.53727e-07	9.62638e-07	7.42041e-07	1.72406e-07	9.14446e-07	2.35225e-07	-4.69895e-08	1.88235e-07	1.96815e-07	-5.10420e-08	1.45773e-07	2.80784e-07	-1.22062e-07	1.58722e-07	1.35519e-08	-1.95670e-09	1.15952e-08
11.280	1.02733e-07	-2.12420e-08	8.14912e-08	1.00437e-07	-3.87897e-08	6.16472e-08	8.10003e-07	1.53873e-07	9.63875e-07	7.43088e-07	1.72232e-07	9.15320e-07	2.34987e-07	-4.69420e-08	1.88045e-07	1.96580e-07	-5.09811e-08	1.45599e-07	2.80504e-07	-1.22145e-07	1.58358e-07	1.32326e-08	-1.91059e-09	1.13220e-08
11.305	1.02139e-07	-2.11192e-08	8.10200e-08	1.00423e-07	-3.87842e-08	6.16385e-08	8.11083e-07	1.54017e-07	9.65100e-07	7.44127e-07	1.72058e-07	9.16185e-07	2.34741e-07	-4.68930e-08	1.87848e-07	1.96341e-07	-5.09191e-08	1.45422e-07	2.80217e-07	-1.22225e-07	1.57992e-07	1.29102e-08	-1.86405e-09	1.10462e-08
11.330	1.01542e-07	-2.09957e-08	8.05465e-08	1.00407e-07	-3.87783e-08	6.16291e-08	8.12153e-07	1.54159e-07	9.66312e-07	7.45158e-07	1.71884e-07	9.17042e-07	2.34489e-07	-4.68425e-08	1.87646e-07	1.96097e-07	-5.08558e-08	1.45241e-07	2.79925e-07	-1.22302e-07	1.57623e-07	1.25849e-08	-1.81708e-09	1.07678e-08
11.354	1.00942e-07	-2.08717e-08	8.00707e-08	1.00391e-07	-3.87720e-08	6.16191e-08	8.13212e-07	1.54299e-07	9.67511e-07	7.46180e-07	1.71709e-07	9.17890e-07	2.34228e-07	-4.67905e-08	1.87438e-07	1.95849e-07	-5.07914e-08	1.45057e-07	2.79626e-07	-1.22376e-07	1.57251e-07	1.22565e-08	-1.76967e-09	1.04869e-08
11.379	1.00340e-07	-2.07471e-08	7.95926e-08	1.00374e-07	-3.87653e-08	6.16084e-08	8.14260e-07	1.54437e-07	9.68697e-07	7.47195e-07	1.71535e-07	9.18729e-07	2.33961e-07	-4.67371e-08	1.87224e-07	1.95596e-07	-5.07258e-08	1.44870e-07	2.79322e-07	-1.22446e-07	1.56876e-07	1.19251e-08	-1.72182e-09	1.02033e-08
11.403	9.97341e-08	-2.06219e-08	7.91122e-08	1.00355e-07	-3.87582e-08	6.15971e-08	8.15298e-07	1.54574e-07	9.69871e-07	7.48200e-07	1.71360e-07	9.19560e-07	2.33686e-07	-4.66822e-08	1.87004e-07	1.95338e-07	-5.06589e-08	1.44679e-07	2.79011e-07	-1.22513e-07	1.56498e-07	1.15907e-08	-1.67353e-09	9.91715e-09
11.428	9.91257e-08	-2.04961e-08	7.86296e-08	1.00336e-07	-3.87506e-08	6.15852e-08	8.16324e-07	1.54708e-07	9.71032e-07	7.49197e-07	1.71185e-07	9.20382e-07	2.33404e-07	-4.66259e-08	1.86778e-07	1.95076e-07	-5.05909e-08	1.44485e-07	2.78695e-07	-1.22577e-07	1.56118e-07	1.12531e-08	-1.62479e-09	9.62835e-09
11.452	9.85144e-08	-2.03697e-08	7.81447e-08	1.00315e-07	-3.87427e-08	6.15726e-08	8.17340e-07	1.54841e-07	9.72181e-07	7.50186e-07	1.71010e-07	9.21196e-07	2.33115e-07	-4.65680e-08	1.86547e-07	1.94809e-07	-5.05217e-08	1.44287e-07	2.78373e-07	-1.22638e-07	1.55735e-07	1.09125e-08	-1.57561e-09	9.33691e-09
11.477	9.79003e-08	-2.02427e-08	7.76576e-08	1.00294e-07	-3.87344e-08	6.15594e-08	8.18345e-07	1.54971e-07	9.73317e-07	7.51167e-07	1.70835e-07	9.22002e-07	2.32818e-07	-4.65087e-08	1.86309e-07	1.94537e-07	-5.04513e-08	1.44086e-07	2.78044e-07	-1.22696e-07	1.55349e-07	1.05688e-08	-1.52598e-09	9.04280e-09
11.502	9.72833e-08	-2.01151e-08	7.71682e-08	1.00271e-07	-3.87257e-08	6.15456e-08	8.19339e-07	1.55100e-07	9.74440e-07	7.52139e-07	1.70660e-07	9.22799e-07	2.32513e-07	-4.64479e-08	1.86065e-07	1.94261e-07	-5.03796e-08	1.43881e-07	2.77710e-07	-1.22750e-07	1.54960e-07	1.02219e-08	-1.47590e-09	8.74602e-09
11.526	9.66634e-08	-1.99870e-08	7.66765e-08	1.00248e-07	-3.87167e-08	6.15311e-08	8.20323e-07	1.55227e-07	9.75550e-07	7.53103e-07	1.70484e-07	9.23587e-07	2.32201e-07	-4.63856e-08	1.85816e-07	1.93980e-07	-5.03068e-08	1.43674e-07	2.77370e-07	-1.22801e-07	1.54569e-07	9.87191e-09	-1.42536e-09	8.44655e-09
11.551	9.60408e-08	-1.98582e-08	7.61826e-08	1.00223e-07	-3.87072e-08	6.15161e-08	8.21295e-07	1.55352e-07	9.76648e-07	7.54058e-07	1.70309e-07	9.24367e-07	2.31882e-07	-4.63218e-08	1.85560e-07	1.93695e-07	-5.02328e-08	1.43462e-07	2.77024e-07	-1.22849e-07	1.54175e-07	9.51873e-09	-1.37437e-09	8.14436e-09
11.575	9.54153e-08	-1.97289e-08	7.56864e-08	1.00198e-07	-3.86974e-08	6.15005e-08	8.22257e-07	1.55476e-07	9.77732e-07	7.55005e-07	1.70133e-07	9.25139e-07	2.31555e-07	-4.62565e-08	1.85299e-07	1.93405e-07	-5.01575e-08	1.43247e-07	2.76671e-07	-1.22894e-07	1.53778e-07	9.16238e-09	-1.32292e-09	7.83946e-09
11.600	9.47869e-08	-1.95990e-08	7.51880e-08	1.00171e-07	-3.86872e-08	6.14843e-08	8.23207e-07	1.55597e-07	9.78804e-07	7.55944e-07	1.69958e-07	9.25902e-07	2.31221e-07	-4.61898e-08	1.85031e-07	1.93110e-07	-5.00811e-08	1.43029e-07	2.76313e-07	-1.22935e-07	1.53378e-07	8.80282e-09	-1.27100e-09	7.53182e-09
11.624	9.41558e-08	-1.94685e-08	7.46874e-08	1.00144e-07	-3.86766e-08	6.14675e-08	8.24147e-07	1.55717e-07	9.79864e-07	7.56874e-07	1.69783e-07	9.26657e-07	2.30880e-07	-4.61215e-08	1.84758e-07	1.92811e-07	-5.00035e-08	1.42807e-07	2.75949e-07	-1.22973e-07	1.52976e-07	8.44005e-09	-1.21862e-09	7.22143e-09
11.649	9.35219e-08	-1.93374e-08	7.41845e-08	1.00116e-07	-3.86657e-08	6.14501e-08	8.25076e-07	1.55834e-07	9.80910e-07	7.57796e-07	1.69607e-07	9.27403e-07	2.30530e-07	-4.60518e-08	1.84479e-07	1.92507e-07	-4.99246e-08	1.42582e-07	2.75579e-07	-1.23008e-07	1.52571e-07	8.07405e-09	-1.16578e-09	6.90827e-09
11.674	9.28851e-08	-1.92057e-08	7.36794e-08	1.00087e-07	-3.86544e-08	6.14322e-08	8.25994e-07	1.55950e-07	9.81944e-07	7.58710e-07	1.69432e-07	9.28142e-07	2.30174e-07	-4.59806e-08	1.84193e-07	1.92198e-07	-4.98445e-08	1.42353e-07	2.75203e-07	-1.23040e-07	1.52163e-07	7.70480e-09	-1.11246e-09	6.59234e-09
11.698	9.22456e-08	-1.90735e-08	7.31721e-08	1.00056e-07	-3.86427e-08	6.14137e-08	8.26901e-07	1.56064e-07	9.82965e-07	7.59615e-07	1.69256e-07	9.28871e-07	2.29810e-07	-4.59078e-08	1.83902e-07	1.91884e-07	-4.97633e-08	1.42121e-07	2.74822e-07	-1.23068e-07	1.51753e-07	7.33228e-09	-1.05868e-09	6.27360e-09
11.723	9.16032e-08	-1.89407e-08	7.26626e-08	1.00025e-07	-3.86308e-08	6.13946e-08	8.27797e-07	1.56176e-07	9.83973e-07	7.60512e-07	1.69081e-07	9.29593e-07	2.29438e-07	-4.58336e-08	1.83604e-07	1.91566e-07	-4.96808e-08	1.41886e-07	2.74434e-07	-1.23094e-07	1.51340e-07	6.95648e-09	-1.00442e-09	5.95207e-09
11.747	9.09581e-08	-1.88073e-08	7.21508e-08	9.99934e-08	-3.86184e-08	6.13750e-08	8.28682e-07	1.56286e-07	9.84968e-07	7.61400e-07	1.68905e-07	9.30306e-07	2.29059e-07	-4.57579e-08	1.83301e-07	1.91244e-07	-4.95971e-08	1.41647e-07	2.74040e-07	-1.23116e-07	1.50925e-07	6.57739e-09	-9.49681e-10	5.62771e-09
11.772	9.03102e-08	-1.86733e-08	7.16369e-08	9.99606e-08	-3.86058e-08	6.13549e-08	8.29556e-07	1.56395e-07	9.85951e-07	7.62281e-07	1.68730e-07	9.31011e-07	2.28672e-07	-4.56806e-08	1.82992e-07	1.90916e-07	-4.95122e-08	1.41404e-07	2.73641e-07	-1.23134e-07	1.50506e-07	6.19498e-09	-8.94466e-10	5.30051e-09
11.796	8.96595e-08	-1.85388e-08	7.11208e-08	9.99270e-08	-3.85927e-08	6.13342e-08	8.30420e-07	1.56501e-07	9.86921e-07	7.63152e-07	1.68555e-07	9.31707e-07	2.28278e-07	-4.56019e-08	1.82676e-07	1.90584e-07	-4.94261e-08	1.41158e-07	2.73235e-07	-1.23150e-07	1.50086e-07	5.80924e-09	-8.38771e-10	4.97046e-09
11.821	8.90061e-08	-1.84037e-08	7.06024e-08	9.98924e-08	-3.85794e-08	6.13130e-08	8.31272e-07	1.56606e-07	9.87877e-07	7.64016e-07	1.68380e-07	9.32396e-07	2.27877e-07	-4.55216e-08	1.82355e-07	1.90248e-07	-4.93388e-08	1.40909e-07	2.72824e-07	-1.23162e-07	1.49662e-07	5.42015e-09	-7.82592e-10	4.63756e-09
11.846	8.83499e-08	-1.82680e-08	7.00819e-08	9.98571e-08	-3.85657e-08	6.12913e-08	8.32113e-07	1.56709e-07	9.88822e-07	7.64871e-07	1.68205e-07	9.33076e-07	2.27467e-07	-4.54399e-08	1.82027e-07	1.89906e-07	-4.92502e-08	1.40656e-07	2.72407e-07	-1.23171e-07	1.49236e-07	5.02770e-09	-7.25928e-10	4.30177e-09
11.870	8.76910e-08	-1.81317e-08	6.95592e-08	9.98209e-08	-3.85518e-08	6.12691e-08	8.32943e-07	1.56810e-07	9.89753e-07	7.65718e-07	1.68030e-07	9.33748e-07	2.27051e-07	-4.53567e-08	1.81694e-07	1.89560e-07	-4.91605e-08	1.40400e-07	2.71984e-07	-1.23177e-07	1.48807e-07	4.63187e-09	-6.68777e-10	3.96310e-09
11.895	8.70293e-08	-1.79949e-08	6.90344e-08	9.97838e-08	-3.85375e-08	6.12464e-08	8.33762e-07	1.56909e-07	9.90671e-07	7.66556e-07	1.67855e-07	9.34411e-07	2.26626e-07	-4.52719e-08	1.81354e-07	1.89209e-07	-4.90695e-08	1.40140e-07	2.71555e-07	-1.23179e-07	1.48376e-07	4.23266e-09	-6.11135e-10	3.62152e-09
11.919	8.63649e-08	-1.78575e-08	6.85073e-08	9.97460e-08	-3.85229e-08	6.12232e-08	8.34571e-07	1.57006e-07	9.91577e-07	7.67386e-07	1.67680e-07	9.35067e-07	2.26195e-07	-4.51856e-08	1.81009e-07	1.88854e-07	-4.89773e-08	1.39877e-07	2.71120e-07	-1.23178e-07	1.47942e-07	3.83003e-09	-5.53002e-10	3.27703e-09
11.944	8.56977e-08	-1.77196e-08	6.79781e-08	9.97074e-08	-3.85079e-08	6.11994e-08	8.35368e-07	1.57101e-07	9.92469e-07	7.68208e-07	1.67506e-07	9.35714e-07	2.25755e-07	-4.50979e-08	1.80657e-07	1.88494e-07	-4.88839e-08	1.39610e-07	2.70680e-07	-1.23174e-07	1.47506e-07	3.42398e-09	-4.94374e-10	2.92961e-09
11.969	8.50278e-08	-1.75811e-08	6.74468e-08	9.96680e-08	-3.84927e-08	6.11753e-08	8.36154e-07	1.57195e-07	9.93349e-07	7.69021e-07	1.67332e-07	9.36353e-07	2.25308e-07	-4.50086e-08	1.80300e-07	1.88129e-07	-4.87893e-08	1.39340e-07	2.70233e-07	-1.23167e-07	1.47066e-07	3.01450e-09	-4.35250e-10	2.57925e-09
11.993	8.43553e-08	-1.74420e-08	6.69132e-08	9.96278e-08	-3.84772e-08	6.11506e-08	8.36929e-07	1.57287e-07	9.94216e-07	7.69827e-07	1.67158e-07	9.36984e-07	2.24854e-07	-4.49178e-08	1.79936e-07	1.87759e-07	-4.86935e-08	1.39066e-07	2.69781e-07	-1.23156e-07	1.46625e-07	2.60156e-09	-3.75628e-10	2.22593e-09
12.018	8.36800e-08	-1.73024e-08	6.63776e-08	9.95869e-08	-3.84614e-08	6.11255e-08	8.37693e-07	1.57377e-07	9.95070e-07	7.70623e-07	1.66984e-07	9.37607e-07	2.24392e-07	-4.48255e-08	1.79566e-07	1.87385e-07	-4.85964e-08	1.38789e-07	2.69323e-07	-1.23142e-07	1.46181e-07	2.18515e-09	-3.15505e-10	1.86965e-09
12.042	8.30020e-08	-1.71622e-08	6.58398e-08	9.95452e-08	-3.84453e-08	6.10999e-08	8.38446e-07	1.57465e-07	9.95911e-07	7.71412e-07	1.66810e-07	9.38222e-07	2.23922e-07	-4.47317e-08	1.79190e-07	1.87006e-07	-4.84982e-08	1.38508e-07	2.68859e-07	-1.23125e-07	1.45734e-07	1.76526e-09	-2.54879e-10	1.51039e-09
12.067	8.23213e-08	-1.70215e-08	6.52998e-08	9.95027e-08	-3.84289e-08	6.10738e-08	8.39188e-07	1.57551e-07	9.96740e-07	7.72192e-07	1.66637e-07	9.38829e-07	2.23445e-07	-4.46363e-08	1.78808e-07	1.86623e-07	-4.83987e-08	1.38224e-07	2.68389e-07	-1.23105e-07	1.45285e-07	1.34188e-09	-1.93749e-10	1.14813e-09
12.091	8.16379e-08	-1.68802e-08	6.47578e-08	9.94596e-08	-3.84122e-08	6.10474e-08	8.39919e-07	1.57636e-07	9.97555e-07	7.72964e-07	1.66464e-07	9.39428e-07	2.22960e-07	-4.45395e-08	1.78421e-07	1.86234e-07	-4.82980e-08	1.37936e-07	2.67914e-07	-1.23081e-07	1.44833e-07	9.14989e-10	-1.32111e-10	7.82878e-10
12.116	8.09519e-08	-1.67383e-08	6.42136e-08	9.94157e-08	-3.83953e-08	6.10204e-08	8.40639e-07	1.57718e-07	9.98358e-07	7.73728e-07	1.66291e-07	9.40018e-07	2.22468e-07	-4.44411e-08	1.78027e-07	1.85841e-07	-4.81961e-08	1.37645e-07	2.67433e-07	-1.23054e-07	1.44379e-07	4.84573e-10	-6.99655e-11	4.14608e-10
12.141	8.02632e-08	-1.65959e-08	6.36673e-08	9.93712e-08	-3.83781e-08	6.09931e-08	8.41348e-07	1.57799e-07	9.99147e-07	7.74483e-07	1.66118e-07	9.40601e-07	2.21968e-07	-4.43413e-08	1.77626e-07	1.85444e-07	-4.80929e-08	1.37351e-07	2.66946e-07	-1.23024e-07	1.43922e-07	5.06201e-11	-7.30883e-12	4.33113e-11
12.165	7.95718e-08	-1.64529e-08	6.31189e-08	9.93259e-08	-3.83606e-08	6.09653e-08	8.42046e-07	1.57878e-07	9.99924e-07	7.75230e-07	1.65946e-07	9.41176e-07	2.21460e-07	-4.42399e-08	1.77220e-07	1.85041e-07	-4.79886e-08	1.37053e-07	2.66453e-07	-1.22990e-07	1.43463e-07	-3.86884e-10	5.58605e-11	-3.31023e-10
12.190	7.88778e-08	-1.63094e-08	6.25683e-08	9.92800e-08	-3.83429e-08	6.09371e-08	8.42733e-07	1.57956e-07	1.00069e-06	7.75969e-07	1.65773e-07	9.41742e-07	2.20945e-07	-4.41370e-08	1.76808e-07	1.84634e-07	-4.78830e-08	1.36751e-07	2.65954e-07	-1.22953e-07	1.43001e-07	-8.27952e-10	1.19544e-10	-7.08408e-10
12.214	7.81811e-08	-1.61654e-08	6.20157e-08	9.92334e-08	-3.83249e-08	6.09085e-08	8.43408e-07	1.58031e-07	1.00144e-06	7.76699e-07	1.65602e-07	9.42301e-07	2.20422e-07	-4.40326e-08	1.76390e-07	1.84223e-07	-4.77762e-08	1.36446e-07	2.65450e-07	-1.22913e-07	1.42537e-07	-1.27260e-09	1.83745e-10	-1.08885e-09
12.239	7.74818e-08	-1.60208e-08	6.14610e-08	9.91862e-08	-3.83067e-08	6.08795e-08	8.44073e-07	1.58105e-07	1.00218e-06	7.77422e-07	1.65430e-07	9.42852e-07	2.19892e-07	-4.39267e-08	1.75966e-07	1.83806e-07	-4.76683e-08	1.36138e-07	2.64940e-07	-1.22870e-07	1.42070e-07	-1.72083e-09	2.48464e-10	-1.47237e-09
12.263	7.67798e-08	-1.58757e-08	6.09042e-08	9.91383e-08	-3.82882e-08	6.08502e-08	8.44727e-07	1.58177e-07	1.00290e-06	7.78136e-07	1.65259e-07	9.43395e-07	2.19354e-07	-4.38192e-08	1.75535e-07	1.83385e-07	-4.75590e-08	1.35826e-07	2.64424e-07	-1.22823e-07	1.41601e-07	-2.17267e-09	3.13703e-10	-1.85897e-09
12.288	7.60753e-08	-1.57300e-08	6.03453e-08	9.90898e-08	-3.82694e-08	6.08204e-08	8.45369e-07	1.58247e-07	1.00362e-06	7.78842e-07	1.65088e-07	9.43930e-07	2.18809e-07	-4.37103e-08	1.75099e-07	1.82959e-07	-4.74486e-08	1.35511e-07	2.63903e-07	-1.22774e-07	1.41129e-07	-2.62813e-09	3.79464e-10	-2.24867e-09
12.313	7.53681e-08	-1.55837e-08	5.97843e-08	9.90407e-08	-3.82505e-08	6.07903e-08	8.46000e-07	1.58315e-07	1.00432e-06	7.79539e-07	1.64918e-07	9.44457e-07	2.18256e-07	-4.35998e-08	1.74656e-07	1.82529e-07	-4.73370e-08	1.35192e-07	2.63376e-07	-1.22720e-07	1.40655e-07	-3.08721e-09	4.45750e-10	-2.64146e-09
12.337	7.46583e-08	-1.54370e-08	5.92213e-08	9.89910e-08	-3.82313e-08	6.07597e-08	8.46621e-07	1.58381e-07	1.00500e-06	7.80229e-07	1.64748e-07	9.44976e-07	2.17695e-07	-4.34878e-08	1.74208e-07	1.82094e-07	-4.72241e-08	1.34869e-07	2.62843e-07	-1.22664e-07	1.40179e-07	-3.54994e-09	5.12561e-10	-3.03738e-09
12.362	7.39459e-08	-1.52897e-08	5.86562e-08	9.89407e-08	-3.82118e-08	6.07289e-08	8.47230e-07	1.58446e-07	1.00568e-06	7.80910e-07	1.64578e-07	9.45488e-07	2.17127e-07	-4.33743e-08	1.73753e-07	1.81654e-07	-4.71100e-08	1.34544e-07	2.62305e-07	-1.22604e-07	1.39700e-07	-4.01632e-09	5.79899e-10	-3.43642e-09
12.386	7.32309e-08	-1.51418e-08	5.80891e-08	9.88898e-08	-3.81922e-08	6.06976e-08	8.47828e-07	1.58509e-07	1.00634e-06	7.81583e-07	1.64409e-07	9.45991e-07	2.16551e-07	-4.32593e-08	1.73292e-07	1.81209e-07	-4.69947e-08	1.34214e-07	2.61760e-07	-1.22541e-07	1.39219e-07	-4.48636e-09	6.47767e-10	-3.83860e-09
12.411	7.25133e-08	-1.49935e-08	5.75199e-08	9.88384e-08	-3.81723e-08	6.06661e-08	8.48415e-07	1.58570e-07	1.00699e-06	7.82247e-07	1.64240e-07	9.46487e-07	2.15968e-07	-4.31428e-08	1.72825e-07	1.80760e-07	-4.68782e-08	1.33882e-07	2.61211e-07	-1.22475e-07	1.38735e-07	-4.96008e-09	7.16165e-10	-4.24392e-09
12.435	7.17932e-08	-1.48446e-08	5.69486e-08	9.87864e-08	-3.81523e-08	6.06342e-08	8.48991e-07	1.58630e-07	1.00762e-06	7.82904e-07	1.64072e-07	9.46975e-07	2.15377e-07	-4.30247e-08	1.72352e-07	1.80306e-07	-4.67605e-08	1.33545e-07	2.60655e-07	-1.22406e-07	1.38249e-07	-5.43749e-09	7.85096e-10	-4.65240e-09
12.460	7.10705e-08	-1.46951e-08	5.63754e-08	9.87339e-08	-3.81320e-08	6.06019e-08	8.49556e-07	1.58687e-07	1.00824e-06	7.83552e-07	1.63904e-07	9.47456e-07	2.14779e-07	-4.29052e-08	1.71874e-07	1.79847e-07	-4.66416e-08	1.33206e-07	2.60094e-07	-1.22333e-07	1.37761e-07	-5.91860e-09	8.54562e-10	-5.06404e-09
12.485	7.03452e-08	-1.45452e-08	5.58000e-08	9.86808e-08	-3.81115e-08	6.05694e-08	8.50110e-07	1.58743e-07	1.00885e-06	7.84192e-07	1.63736e-07	9.47928e-07	2.14173e-07	-4.27841e-08	1.71389e-07	1.79384e-07	-4.65214e-08	1.32863e-07	2.59528e-07	-1.22257e-07	1.37270e-07	-6.40342e-09	9.24563e-10	-5.47886e-09
12.509	6.96174e-08	-1.43947e-08	5.52227e-08	9.86273e-08	-3.80908e-08	6.05365e-08	8.50653e-07	1.58797e-07	1.00945e-06	7.84824e-07	1.63569e-07	9.48393e-07	2.13559e-07	-4.26615e-08	1.70898e-07	1.78916e-07	-4.64001e-08	1.32516e-07	2.58955e-07	-1.22178e-07	1.36777e-07	-6.89197e-09	9.95102e-10	-5.89686e-09
12.534	6.88871e-08	-1.42437e-08	5.46434e-08	9.85732e-08	-3.80699e-08	6.05033e-08	8.51185e-07	1.58850e-07	1.01003e-06	7.85448e-07	1.63402e-07	9.48851e-07	2.12938e-07	-4.25374e-08	1.70400e-07	1.78444e-07	-4.62775e-08	1.32166e-07	2.58377e-07	-1.22095e-07	1.36282e-07	-7.38424e-09	1.06618e-09	-6.31806e-09
12.558	6.81542e-08	-1.40921e-08	5.40620e-08	9.85187e-08	-3.80488e-08	6.04698e-08	8.51705e-07	1.58900e-07	1.01061e-06	7.86064e-07	1.63236e-07	9.49300e-07	2.12309e-07	-4.24118e-08	1.69897e-07	1.77966e-07	-4.61537e-08	1.31813e-07	2.57794e-07	-1.22010e-07	1.35784e-07	-7.88026e-09	1.13780e-09	-6.74247e-09
12.583	6.74188e-08	-1.39401e-08	5.34787e-08	9.84636e-08	-3.80276e-08	6.04360e-08	8.52215e-07	1.58949e-07	1.01116e-06	7.86672e-07	1.63070e-07	9.49742e-07	2.11673e-07	-4.22847e-08	1.69388e-07	1.77484e-07	-4.60288e-08	1.31456e-07	2.57205e-07	-1.21921e-07	1.35284e-07	-8.38004e-09	1.20996e-09	-7.17008e-09
12.607	6.66808e-08	-1.37875e-08	5.28933e-08	9.84081e-08	-3.80062e-08	6.04020e-08	8.52713e-07	1.58996e-07	1.01171e-06	7.87271e-07	1.62905e-07	9.50177e-07	2.11029e-07	-4.21561e-08	1.68873e-07	1.76998e-07	-4.59026e-08	1.31095e-07	2.56611e-07	-1.21829e-07	1.34782e-07	-8.88358e-09	1.28266e-09	-7.60092e-09
12.632	6.59404e-08	-1.36344e-08	5.23060e-08	9.83522e-08	-3.79845e-08	6.03676e-08	8.53201e-07	1.59042e-07	1.01224e-06	7.87863e-07	1.62741e-07	9.50603e-07	2.10377e-07	-4.20260e-08	1.68352e-07	1.76507e-07	-4.57752e-08	1.30731e-07	2.56011e-07	-1.21733e-07	1.34277e-07	-9.39089e-09	1.35591e-09	-8.03498e-09
12.657	6.51975e-08	-1.34808e-08	5.17167e-08	9.82958e-08	-3.79628e-08	6.03330e-08	8.53677e-07	1.59085e-07	1.01276e-06	7.88446e-07	1.62577e-07	9.51022e-07	2.09719e-07	-4.18943e-08	1.67824e-07	1.76011e-07	-4.56466e-08	1.30364e-07	2.55405e-07	-1.21634e-07	1.33771e-07	-9.90199e-09	1.42971e-09	-8.47229e-09
12.681	6.44520e-08	-1.33267e-08	5.11254e-08	9.82390e-08	-3.79408e-08	6.02982e-08	8.54142e-07	1.59127e-07	1.01327e-06	7.89021e-07	1.62413e-07	9.51434e-07	2.09052e-07	-4.17612e-08	1.67291e-07	1.75510e-07	-4.55167e-08	1.29993e-07	2.54794e-07	-1.21532e-07	1.33262e-07	-1.04169e-08	1.50405e-09	-8.91284e-09
12.706	6.37041e-08	-1.31720e-08	5.05321e-08	9.81818e-08	-3.79187e-08	6.02630e-08	8.54597e-07	1.59168e-07	1.01376e-06	7.89588e-07	1.62250e-07	9.51838e-07	2.08378e-07	-4.16265e-08	1.66751e-07	1.75005e-07	-4.53857e-08	1.29619e-07	2.54178e-07	-1.21427e-07	1.32750e-07	-1.09356e-08	1.57894e-09	-9.35664e-09
12.730	6.29538e-08	-1.30169e-08	4.99369e-08	9.81241e-08	-3.78965e-08	6.02277e-08	8.55040e-07	1.59206e-07	1.01425e-06	7.90147e-07	1.62087e-07	9.52235e-07	2.07696e-07	-4.14904e-08	1.66206e-07	1.74495e-07	-4.52535e-08	1.29242e-07	2.53556e-07	-1.21319e-07	1.32237e-07	-1.14581e-08	1.65439e-09	-9.80371e-09
12.755	6.22009e-08	-1.28612e-08	4.93397e-08	9.80661e-08	-3.78741e-08	6.01921e-08	8.55472e-07	1.59243e-07	1.01472e-06	7.90698e-07	1.61926e-07	9.52624e-07	2.07007e-07	-4.13527e-08	1.65655e-07	1.73981e-07	-4.51201e-08	1.28860e-07	2.52928e-07	-1.21207e-07	1.31721e-07	-1.19844e-08	1.73038e-09	-1.02541e-08
12.780	6.14456e-08	-1.27050e-08	4.87406e-08	9.80077e-08	-3.78515e-08	6.01562e-08	8.55893e-07	1.59278e-07	1.01517e-06	7.91241e-07	1.61764e-07	9.53006e-07	2.06311e-07	-4.12136e-08	1.65097e-07	1.73461e-07	-4.49854e-08	1.28476e-07	2.52295e-07	-1.21092e-07	1.31203e-07	-1.25146e-08	1.80693e-09	-1.07077e-08
12.804	6.06879e-08	-1.25483e-08	4.81396e-08	9.79490e-08	-3.78288e-08	6.01202e-08	8.56304e-07	1.59311e-07	1.01562e-06	7.91776e-07	1.61604e-07	9.53380e-07	2.05607e-07	-4.10729e-08	1.64534e-07	1.72938e-07	-4.48496e-08	1.28088e-07	2.51657e-07	-1.20974e-07	1.30683e-07	-1.30486e-08	1.88403e-09	-1.11646e-08
12.829	5.99277e-08	-1.23912e-08	4.75366e-08	9.78899e-08	-3.78060e-08	6.00839e-08	8.56703e-07	1.59343e-07	1.01605e-06	7.92303e-07	1.61443e-07	9.53747e-07	2.04895e-07	-4.09307e-08	1.63964e-07	1.72409e-07	-4.47126e-08	1.27697e-07	2.51013e-07	-1.20853e-07	1.30160e-07	-1.35865e-08	1.96169e-09	-1.16248e-08
12.853	5.91652e-08	-1.22335e-08	4.69317e-08	9.78304e-08	-3.77831e-08	6.00474e-08	8.57091e-07	1.59373e-07	1.01646e-06	7.92822e-07	1.61284e-07	9.54106e-07	2.04176e-07	-4.07871e-08	1.63389e-07	1.71876e-07	-4.45744e-08	1.27302e-07	2.50364e-07	-1.20728e-07	1.29636e-07	-1.41282e-08	2.03991e-09	-1.20883e-08
12.878	5.84001e-08	-1.20753e-08	4.63248e-08	9.77707e-08	-3.77600e-08	6.00107e-08	8.57468e-07	1.59401e-07	1.01687e-06	7.93333e-07	1.61125e-07	9.54458e-07	2.03449e-07	-4.06419e-08	1.62807e-07	1.71339e-07	-4.44350e-08	1.26904e-07	2.49710e-07	-1.20601e-07	1.29109e-07	-1.46738e-08	2.11868e-09	-1.25551e-08
12.902	5.76327e-08	-1.19166e-08	4.57161e-08	9.77106e-08	-3.77368e-08	5.99738e-08	8.57834e-07	1.59428e-07	1.01726e-06	7.93836e-07	1.60967e-07	9.54803e-07	2.02715e-07	-4.04953e-08	1.62220e-07	1.70797e-07	-4.42943e-08	1.26502e-07	2.49050e-07	-1.20470e-07	1.28580e-07	-1.52232e-08	2.19802e-09	-1.30252e-08
12.927	5.68629e-08	-1.17575e-08	4.51055e-08	9.76502e-08	-3.77135e-08	5.99368e-08	8.58189e-07	1.59453e-07	1.01764e-06	7.94331e-07	1.60809e-07	9.55140e-07	2.01974e-07	-4.03471e-08	1.61626e-07	1.70250e-07	-4.41525e-08	1.26097e-07	2.48385e-07	-1.20336e-07	1.28049e-07	-1.57766e-08	2.27791e-09	-1.34987e-08
12.952	5.60907e-08	-1.15978e-08	4.44929e-08	9.75896e-08	-3.76900e-08	5.98996e-08	8.58533e-07	1.59476e-07	1.01801e-06	7.94818e-07	1.60652e-07	9.55470e-07	2.01225e-07	-4.01975e-08	1.61027e-07	1.69698e-07	-4.40095e-08	1.25689e-07	2.47714e-07	-1.20198e-07	1.27516e-07	-1.63338e-08	2.35837e-09	-1.39754e-08
12.976	5.53161e-08	-1.14376e-08	4.38785e-08	9.75286e-08	-3.76665e-08	5.98622e-08	8.58866e-07	1.59498e-07	1.01836e-06	7.95297e-07	1.60496e-07	9.55793e-07	2.00468e-07	-4.00464e-08	1.60422e-07	1.69142e-07	-4.38654e-08	1.25277e-07	2.47038e-07	-1.20058e-07	1.26981e-07	-1.68949e-08	2.43939e-09	-1.44555e-08
13.001	5.45392e-08	-1.12770e-08	4.32622e-08	9.74674e-08	-3.76429e-08	5.98246e-08	8.59188e-07	1.59518e-07	1.01871e-06	7.95768e-07	1.60341e-07	9.56109e-07	1.99704e-07	-3.98938e-08	1.59810e-07	1.68582e-07	-4.37200e-08	1.24862e-07	2.46357e-07	-1.19914e-07	1.26443e-07	-1.74600e-08	2.52097e-09	-1.49390e-08
13.025	5.37599e-08	-1.11159e-08	4.26440e-08	9.74060e-08	-3.76191e-08	5.97869e-08	8.59500e-07	1.59536e-07	1.01904e-06	7.96231e-07	1.60186e-07	9.56417e-07	1.98933e-07	-3.97397e-08	1.59193e-07	1.68017e-07	-4.35734e-08	1.24443e-07	2.45671e-07	-1.19767e-07	1.25904e-07	-1.80289e-08	2.60312e-09	-1.54258e-08
13.050	5.29782e-08	-1.09542e-08	4.20240e-08	9.73443e-08	-3.75953e-08	5.97490e-08	8.59800e-07	1.59553e-07	1.01935e-06	7.96687e-07	1.60031e-07	9.56718e-07	1.98154e-07	-3.95841e-08	1.58570e-07	1.67447e-07	-4.34257e-08	1.24021e-07	2.44979e-07	-1.19617e-07	1.25362e-07	-1.86018e-08	2.68583e-09	-1.59159e-08
13.074	5.21943e-08	-1.07921e-08	4.14021e-08	9.72824e-08	-3.75714e-08	5.97110e-08	8.60089e-07	1.59568e-07	1.01966e-06	7.97134e-07	1.59878e-07	9.57012e-07	1.97368e-07	-3.94271e-08	1.57941e-07	1.66873e-07	-4.32768e-08	1.23596e-07	2.44282e-07	-1.19464e-07	1.24819e-07	-1.91786e-08	2.76911e-09	-1.64094e-08
13.099	5.14079e-08	-1.06295e-08	4.07784e-08	9.72203e-08	-3.75474e-08	5.96729e-08	8.60367e-07	1.59581e-07	1.01995e-06	7.97574e-07	1.59725e-07	9.57299e-07	1.96574e-07	-3.92686e-08	1.57306e-07	1.66294e-07	-4.31266e-08	1.23167e-07	2.43580e-07	-1.19307e-07	1.24273e-07	-1.97593e-08	2.85296e-09	-1.69063e-08
13.124	5.06193e-08	-1.04665e-08	4.01528e-08	9.71580e-08	-3.75233e-08	5.96346e-08	8.60635e-07	1.59593e-07	1.02023e-06	7.98005e-07	1.59573e-07	9.57579e-07	1.95773e-07	-3.91085e-08	1.56665e-07	1.65711e-07	-4.29754e-08	1.22735e-07	2.42873e-07	-1.19148e-07	1.23725e-07	-2.03439e-08	2.93737e-09	-1.74066e-08
13.148	4.98283e-08	-1.03029e-08	3.95254e-08	9.70955e-08	-3.74992e-08	5.95963e-08	8.60891e-07	1.59603e-07	1.02049e-06	7.98429e-07	1.59422e-07	9.57851e-07	1.94965e-07	-3.89471e-08	1.56018e-07	1.65123e-07	-4.28229e-08	1.22300e-07	2.42160e-07	-1.18985e-07	1.23175e-07	-2.09325e-08	3.02236e-09	-1.79102e-08
13.173	4.90351e-08	-1.01389e-08	3.88962e-08	9.70328e-08	-3.74750e-08	5.95578e-08	8.61137e-07	1.59611e-07	1.02075e-06	7.98845e-07	1.59271e-07	9.58117e-07	1.94149e-07	-3.87841e-08	1.55365e-07	1.64530e-07	-4.26693e-08	1.21861e-07	2.41443e-07	-1.18819e-07	1.22624e-07	-2.15251e-08	3.10792e-09	-1.84172e-08
13.197	4.82396e-08	-9.97442e-09	3.82651e-08	9.69700e-08	-3.74507e-08	5.95192e-08	8.61372e-07	1.59618e-07	1.02099e-06	7.99253e-07	1.59122e-07	9.58375e-07	1.93326e-07	-3.86197e-08	1.54706e-07	1.63933e-07	-4.25144e-08	1.21419e-07	2.40720e-07	-1.18650e-07	1.22070e-07	-2.21216e-08	3.19404e-09	-1.89276e-08
13.222	4.74417e-08	-9.80946e-09	3.76323e-08	9.69070e-08	-3.74264e-08	5.94806e-08	8.61595e-07	1.59623e-07	1.02122e-06	7.99654e-07	1.58973e-07	9.58626e-07	1.92496e-07	-3.84538e-08	1.54042e-07	1.63332e-07	-4.23585e-08	1.20973e-07	2.39992e-07	-1.18478e-07	1.21514e-07	-2.27221e-08	3.28074e-09	-1.94413e-08
13.246	4.66417e-08	-9.64403e-09	3.69976e-08	9.68439e-08	-3.74020e-08	5.94418e-08	8.61808e-07	1.59626e-07	1.02143e-06	8.00046e-07	1.58824e-07	9.58871e-07	1.91658e-07	-3.82864e-08	1.53371e-07	1.62726e-07	-4.22013e-08	1.20525e-07	2.39259e-07	-1.18302e-07	1.20957e-07	-2.33265e-08	3.36801e-09	-1.99585e-08
13.271	4.58393e-08	-9.47813e-09	3.63612e-08	9.67806e-08	-3.73776e-08	5.94030e-08	8.62010e-07	1.59628e-07	1.02164e-06	8.00431e-07	1.58677e-07	9.59108e-07	1.90813e-07	-3.81176e-08	1.52695e-07	1.62115e-07	-4.20430e-08	1.20072e-07	2.38521e-07	-1.18124e-07	1.20397e-07	-2.39349e-08	3.45586e-09	-2.04790e-08
13.296	4.50347e-08	-9.31176e-09	3.57230e-08	9.67173e-08	-3.73531e-08	5.93641e-08	8.62202e-07	1.59629e-07	1.02183e-06	8.00808e-07	1.58530e-07	9.59339e-07	1.89960e-07	-3.79474e-08	1.52013e-07	1.61501e-07	-4.18835e-08	1.19617e-07	2.37778e-07	-1.17942e-07	1.19835e-07	-2.45473e-08	3.54428e-09	-2.10030e-08
13.320	4.42279e-08	-9.14494e-09	3.50830e-08	9.66538e-08	-3.73286e-08	5.93252e-08	8.62382e-07	1.59627e-07	1.02201e-06	8.01178e-07	1.58384e-07	9.59562e-07	1.89101e-07	-3.77756e-08	1.51325e-07	1.60881e-07	-4.17229e-08	1.19158e-07	2.37029e-07	-1.17757e-07	1.19272e-07	-2.51637e-08	3.63327e-09	-2.15304e-08
13.345	4.34189e-08	-8.97765e-09	3.44412e-08	9.65903e-08	-3.73041e-08	5.92862e-08	8.62552e-07	1.59624e-07	1.02218e-06	8.01539e-07	1.58239e-07	9.59779e-07	1.88234e-07	-3.76024e-08	1.50631e-07	1.60257e-07	-4.15611e-08	1.18696e-07	2.36276e-07	-1.17570e-07	1.18707e-07	-2.57840e-08	3.72284e-09	-2.20612e-08
13.369	4.26076e-08	-8.80991e-09	3.37977e-08	9.65267e-08	-3.72795e-08	5.92472e-08	8.62710e-07	1.59620e-07	1.02233e-06	8.01893e-07	1.58095e-07	9.59989e-07	1.87360e-07	-3.74278e-08	1.49932e-07	1.59629e-07	-4.13981e-08	1.18231e-07	2.35518e-07	-1.17379e-07	1.18139e-07	-2.64083e-08	3.81299e-09	-2.25954e-08
13.394	4.17941e-08	-8.64171e-09	3.31524e-08	9.64630e-08	-3.72549e-08	5.92081e-08	8.62858e-07	1.59614e-07	1.02247e-06	8.02240e-07	1.57952e-07	9.60191e-07	1.86478e-07	-3.72517e-08	1.49226e-07	1.58996e-07	-4.12340e-08	1.17762e-07	2.34755e-07	-1.17185e-07	1.17570e-07	-2.70367e-08	3.90371e-09	-2.31330e-08
13.418	4.09784e-08	-8.47305e-09	3.25054e-08	9.63993e-08	-3.72303e-08	5.91690e-08	8.62995e-07	1.59606e-07	1.02260e-06	8.02578e-07	1.57809e-07	9.60387e-07	1.85590e-07	-3.70742e-08	1.48515e-07	1.58359e-07	-4.10687e-08	1.17290e-07	2.33986e-07	-1.16987e-07	1.16999e-07	-2.76690e-08	3.99501e-09	-2.36740e-08
13.443	4.01606e-08	-8.30394e-09	3.18566e-08	9.63356e-08	-3.72057e-08	5.91299e-08	8.63122e-07	1.59597e-07	1.02272e-06	8.02909e-07	1.57668e-07	9.60577e-07	1.84694e-07	-3.68952e-08	1.47798e-07	1.57717e-07	-4.09023e-08	1.16815e-07	2.33213e-07	-1.16787e-07	1.16426e-07	-2.83053e-08	4.08689e-09	-2.42185e-08
13.468	3.93406e-08	-8.13439e-09	3.12062e-08	9.62718e-08	-3.71811e-08	5.90907e-08	8.63237e-07	1.59586e-07	1.02282e-06	8.03232e-07	1.57527e-07	9.60759e-07	1.83791e-07	-3.67148e-08	1.47076e-07	1.57071e-07	-4.07347e-08	1.16336e-07	2.32435e-07	-1.16584e-07	1.15851e-07	-2.89457e-08	4.17934e-09	-2.47663e-08
13.492	3.85184e-08	-7.96439e-09	3.05540e-08	9.62080e-08	-3.71565e-08	5.90516e-08	8.63342e-07	1.59574e-07	1.02292e-06	8.03548e-07	1.57387e-07	9.60935e-07	1.82880e-07	-3.65330e-08	1.46347e-07	1.56420e-07	-4.05660e-08	1.15854e-07	2.31652e-07	-1.16377e-07	1.15275e-07	-2.95900e-08	4.27238e-09	-2.53176e-08
13.517	3.76940e-08	-7.79394e-09	2.99001e-08	9.61442e-08	-3.71318e-08	5.90124e-08	8.63436e-07	1.59560e-07	1.02300e-06	8.03856e-07	1.57248e-07	9.61104e-07	1.81963e-07	-3.63497e-08	1.45613e-07	1.55765e-07	-4.03962e-08	1.15369e-07	2.30864e-07	-1.16168e-07	1.14696e-07	-3.02384e-08	4.36599e-09	-2.58724e-08
13.541	3.68676e-08	-7.62305e-09	2.92445e-08	9.60805e-08	-3.71072e-08	5.89733e-08	8.63520e-07	1.59544e-07	1.02306e-06	8.04156e-07	1.57110e-07	9.61266e-07	1.81038e-07	-3.61650e-08	1.44873e-07	1.55106e-07	-4.02252e-08	1.14881e-07	2.30071e-07	-1.15955e-07	1.14116e-07	-3.08908e-08	4.46019e-09	-2.64306e-08
13.566	3.60390e-08	-7.45172e-09	2.85872e-08	9.60167e-08	-3.70826e-08	5.89342e-08	8.63593e-07	1.59527e-07	1.02312e-06	8.04449e-07	1.56972e-07	9.61421e-07	1.80107e-07	-3.59789e-08	1.44128e-07	1.54442e-07	-4.00531e-08	1.14389e-07	2.29274e-07	-1.15740e-07	1.13534e-07	-3.15471e-08	4.55496e-09	-2.69922e-08
13.591	3.52082e-08	-7.27995e-09	2.79283e-08	9.59530e-08	-3.70580e-08	5.88951e-08	8.63655e-07	1.59509e-07	1.02316e-06	8.04734e-07	1.56836e-07	9.61570e-07	1.79168e-07	-3.57914e-08	1.43376e-07	1.53774e-07	-3.98798e-08	1.13895e-07	2.28471e-07	-1.15521e-07	1.12950e-07	-3.22076e-08	4.65031e-09	-2.75572e-08
13.615	3.43754e-08	-7.10775e-09	2.72677e-08	9.58894e-08	-3.70334e-08	5.88560e-08	8.63706e-07	1.59489e-07	1.02319e-06	8.05012e-07	1.56700e-07	9.61713e-07	1.78222e-07	-3.56024e-08	1.42619e-07	1.53102e-07	-3.97054e-08	1.13397e-07	2.27664e-07	-1.15299e-07	1.12364e-07	-3.28720e-08	4.74625e-09	-2.81257e-08
13.640	3.35405e-08	-6.93511e-09	2.66054e-08	9.58258e-08	-3.70088e-08	5.88170e-08	8.63747e-07	1.59467e-07	1.02321e-06	8.05282e-07	1.56566e-07	9.61848e-07	1.77269e-07	-3.54120e-08	1.41857e-07	1.52425e-07	-3.95299e-08	1.12895e-07	2.26852e-07	-1.15075e-07	1.11777e-07	-3.35404e-08	4.84276e-09	-2.86977e-08
13.664	3.27035e-08	-6.76205e-09	2.59414e-08	9.57623e-08	-3.69843e-08	5.87780e-08	8.63777e-07	1.59444e-07	1.02322e-06	8.05545e-07	1.56432e-07	9.61977e-07	1.76309e-07	-3.52202e-08	1.41088e-07	1.51744e-07	-3.93533e-08	1.12391e-07	2.26035e-07	-1.14847e-07	1.11188e-07	-3.42129e-08	4.93986e-09	-2.92730e-08
13.689	3.18644e-08	-6.58855e-09	2.52758e-08	9.56989e-08	-3.69598e-08	5.87391e-08	8.63796e-07	1.59419e-07	1.02322e-06	8.05800e-07	1.56299e-07	9.62100e-07	1.75342e-07	-3.50270e-08	1.40315e-07	1.51059e-07	-3.91755e-08	1.11883e-07	2.25214e-07	-1.14616e-07	1.10597e-07	-3.48894e-08	5.03753e-09	-2.98519e-08
13.713	3.10232e-08	-6.41463e-09	2.46086e-08	9.56356e-08	-3.69354e-08	5.87002e-08	8.63805e-07	1.59393e-07	1.02320e-06	8.06048e-07	1.56168e-07	9.62216e-07	1.74367e-07	-3.48324e-08	1.39535e-07	1.50369e-07	-3.89967e-08	1.11372e-07	2.24387e-07	-1.14382e-07	1.10005e-07	-3.55699e-08	5.13579e-09	-3.04341e-08
13.738	3.01801e-08	-6.24029e-09	2.39398e-08	9.55724e-08	-3.69110e-08	5.86614e-08	8.63804e-07	1.59365e-07	1.02317e-06	8.06288e-07	1.56037e-07	9.62325e-07	1.73386e-07	-3.46364e-08	1.38750e-07	1.49675e-07	-3.88167e-08	1.10858e-07	2.23556e-07	-1.14146e-07	1.09411e-07	-3.62545e-08	5.23463e-09	-3.10199e-08
13.763	2.93348e-08	-6.06552e-09	2.32693e-08	9.55093e-08	-3.68866e-08	5.86227e-08	8.63791e-07	1.59336e-07	1.02313e-06	8.06521e-07	1.55907e-07	9.62428e-07	1.72398e-07	-3.44390e-08	1.37959e-07	1.48977e-07	-3.86356e-08	1.10341e-07	2.22721e-07	-1.13906e-07	1.08815e-07	-3.69431e-08	5.33406e-09	-3.16090e-08
13.787	2.84876e-08	-5.89033e-09	2.25972e-08	9.54463e-08	-3.68623e-08	5.85841e-08	8.63769e-07	1.59305e-07	1.02307e-06	8.06747e-07	1.55778e-07	9.62525e-07	1.71403e-07	-3.42402e-08	1.37163e-07	1.48274e-07	-3.84534e-08	1.09821e-07	2.21881e-07	-1.13663e-07	1.08217e-07	-3.76357e-08	5.43406e-09	-3.22016e-08
13.812	2.76383e-08	-5.71473e-09	2.19236e-08	9.53836e-08	-3.68380e-08	5.85455e-08	8.63735e-07	1.59273e-07	1.02301e-06	8.06965e-07	1.55650e-07	9.62615e-07	1.70401e-07	-3.40401e-08	1.36361e-07	1.47567e-07	-3.82700e-08	1.09297e-07	2.21036e-07	-1.13417e-07	1.07618e-07	-3.83324e-08	5.53465e-09	-3.27977e-08
13.836	2.67870e-08	-5.53872e-09	2.12483e-08	9.53209e-08	-3.68138e-08	5.85071e-08	8.63691e-07	1.59240e-07	1.02293e-06	8.07175e-07	1.55523e-07	9.62698e-07	1.69392e-07	-3.38385e-08	1.35554e-07	1.46856e-07	-3.80856e-08	1.08770e-07	2.20186e-07	-1.13169e-07	1.07018e-07	-3.90330e-08	5.63581e-09	-3.33972e-08
13.861	2.59338e-08	-5.36229e-09	2.05715e-08	9.52585e-08	-3.67897e-08	5.84687e-08	8.63637e-07	1.59204e-07	1.02284e-06	8.07379e-07	1.55397e-07	9.62776e-07	1.68376e-07	-3.36356e-08	1.34741e-07	1.46141e-07	-3.79001e-08	1.08241e-07	2.19332e-07	-1.12917e-07	1.06415e-07	-3.97377e-08	5.73756e-09	-3.40002e-08
13.885	2.50786e-08	-5.18546e-09	1.98931e-08	9.51962e-08	-3.67657e-08	5.84305e-08	8.63572e-07	1.59168e-07	1.02274e-06	8.07575e-07	1.55272e-07	9.62847e-07	1.67353e-07	-3.34313e-08	1.33922e-07	1.45421e-07	-3.77135e-08	1.07708e-07	2.18474e-07	-1.12662e-07	1.05811e-07	-4.04465e-08	5.83990e-09	-3.46066e-08
13.910	2.42214e-08	-5.00821e-09	1.92131e-08	9.51341e-08	-3.67417e-08	5.83924e-08	8.63497e-07	1.59130e-07	1.02263e-06	8.07763e-07	1.55148e-07	9.62911e-07	1.66324e-07	-3.32256e-08	1.33098e-07	1.44697e-07	-3.75258e-08	1.07172e-07	2.17611e-07	-1.12405e-07	1.05206e-07	-4.11593e-08	5.94281e-09	-3.52165e-08
13.935	2.33622e-08	-4.83057e-09	1.85316e-08	9.50723e-08	-3.67178e-08	5.83545e-08	8.63412e-07	1.59090e-07	1.02250e-06	8.07945e-07	1.55025e-07	9.62970e-07	1.65287e-07	-3.30186e-08	1.32269e-07	1.43970e-07	-3.73370e-08	1.06633e-07	2.16743e-07	-1.12144e-07	1.04599e-07	-4.18761e-08	6.04631e-09	-3.58298e-08
13.959	2.25011e-08	-4.65252e-09	1.78486e-08	9.50106e-08	-3.66940e-08	5.83166e-08	8.63316e-07	1.59049e-07	1.02236e-06	8.08119e-07	1.54903e-07	9.63022e-07	1.64244e-07	-3.28101e-08	1.31434e-07	1.43237e-07	-3.71472e-08	1.06090e-07	2.15871e-07	-1.11881e-07	1.03990e-07	-4.25969e-08	6.15039e-09	-3.64465e-08
13.984	2.16381e-08	-4.47407e-09	1.71640e-08	9.49492e-08	-3.66703e-08	5.82789e-08	8.63209e-07	1.59007e-07	1.02222e-06	8.08286e-07	1.54782e-07	9.63067e-07	1.63194e-07	-3.26004e-08	1.30594e-07	1.42501e-07	-3.69562e-08	1.05545e-07	2.14995e-07	-1.11615e-07	1.03380e-07	-4.33218e-08	6.25505e-09	-3.70667e-08
14.008	2.07731e-08	-4.29523e-09	1.64779e-08	9.48881e-08	-3.66467e-08	5.82414e-08	8.63092e-07	1.58963e-07	1.02206e-06	8.08445e-07	1.54662e-07	9.63107e-07	1.62137e-07	-3.23893e-08	1.29748e-07	1.41761e-07	-3.67642e-08	1.04997e-07	2.14114e-07	-1.11345e-07	1.02768e-07	-4.40507e-08	6.36029e-09	-3.76904e-08
14.033	1.99063e-08	-4.11600e-09	1.57903e-08	9.48271e-08	-3.66231e-08	5.82040e-08	8.62965e-07	1.58918e-07	1.02188e-06	8.08597e-07	1.54543e-07	9.63140e-07	1.61074e-07	-3.21768e-08	1.28897e-07	1.41016e-07	-3.65711e-08	1.04445e-07	2.13229e-07	-1.11073e-07	1.02155e-07	-4.47836e-08	6.46611e-09	-3.83175e-08
14.057	1.90376e-08	-3.93637e-09	1.51012e-08	9.47665e-08	-3.65997e-08	5.81668e-08	8.62828e-07	1.58871e-07	1.02170e-06	8.08743e-07	1.54425e-07	9.63168e-07	1.60003e-07	-3.19630e-08	1.28040e-07	1.40267e-07	-3.63769e-08	1.03891e-07	2.12339e-07	-1.10798e-07	1.01541e-07	-4.55205e-08	6.57251e-09	-3.89480e-08
14.082	1.81669e-08	-3.75635e-09	1.44106e-08	9.47062e-08	-3.65764e-08	5.81297e-08	8.62680e-07	1.58823e-07	1.02150e-06	8.08881e-07	1.54308e-07	9.63189e-07	1.58926e-07	-3.17479e-08	1.27179e-07	1.39515e-07	-3.61817e-08	1.03333e-07	2.11445e-07	-1.10520e-07	1.00924e-07	-4.62615e-08	6.67950e-09	-3.95820e-08
14.107	1.72945e-08	-3.57595e-09	1.37185e-08	9.46461e-08	-3.65532e-08	5.80929e-08	8.62522e-07	1.58773e-07	1.02130e-06	8.09011e-07	1.54192e-07	9.63204e-07	1.57843e-07	-3.15314e-08	1.26311e-07	1.38758e-07	-3.59854e-08	1.02772e-07	2.10547e-07	-1.10240e-07	1.00307e-07	-4.70065e-08	6.78706e-09	-4.02194e-08
14.131	1.64201e-08	-3.39516e-09	1.30250e-08	9.45863e-08	-3.65301e-08	5.80562e-08	8.62354e-07	1.58722e-07	1.02108e-06	8.09135e-07	1.54078e-07	9.63213e-07	1.56752e-07	-3.13136e-08	1.25439e-07	1.37997e-07	-3.57881e-08	1.02209e-07	2.09644e-07	-1.09956e-07	9.96879e-08	-4.77555e-08	6.89521e-09	-4.08603e-08
14.156	1.55439e-08	-3.21400e-09	1.23299e-08	9.45269e-08	-3.65072e-08	5.80197e-08	8.62175e-07	1.58670e-07	1.02085e-06	8.09251e-07	1.53964e-07	9.63215e-07	1.55655e-07	-3.10944e-08	1.24561e-07	1.37232e-07	-3.55897e-08	1.01642e-07	2.08737e-07	-1.09670e-07	9.90675e-08	-4.85085e-08	7.00393e-09	-4.15045e-08
14.180	1.46659e-08	-3.03245e-09	1.16335e-08	9.44678e-08	-3.64844e-08	5.79834e-08	8.61986e-07	1.58616e-07	1.02060e-06	8.09361e-07	1.53851e-07	9.63212e-07	1.54552e-07	-3.08740e-08	1.23678e-07	1.36463e-07	-3.53902e-08	1.01073e-07	2.07826e-07	-1.09380e-07	9.84457e-08	-4.92655e-08	7.11324e-09	-4.21523e-08
14.205	1.37861e-08	-2.85053e-09	1.09356e-08	9.44090e-08	-3.64617e-08	5.79473e-08	8.61788e-07	1.58561e-07	1.02035e-06	8.09463e-07	1.53740e-07	9.63203e-07	1.53442e-07	-3.06522e-08	1.22790e-07	1.35690e-07	-3.51897e-08	1.00500e-07	2.06911e-07	-1.09088e-07	9.78225e-08	-5.00265e-08	7.22312e-09	-4.28034e-08
14.230	1.29045e-08	-2.66824e-09	1.02362e-08	9.43506e-08	-3.64391e-08	5.79115e-08	8.61579e-07	1.58504e-07	1.02008e-06	8.09558e-07	1.53629e-07	9.63188e-07	1.52325e-07	-3.04292e-08	1.21896e-07	1.34913e-07	-3.49882e-08	9.99243e-08	2.05991e-07	-1.08793e-07	9.71979e-08	-5.07916e-08	7.33358e-09	-4.34580e-08
14.254	1.20211e-08	-2.48558e-09	9.53549e-09	9.42925e-08	-3.64167e-08	5.78758e-08	8.61359e-07	1.58446e-07	1.01981e-06	8.09647e-07	1.53520e-07	9.63167e-07	1.51202e-07	-3.02048e-08	1.20997e-07	1.34131e-07	-3.47856e-08	9.93458e-08	2.05067e-07	-1.08495e-07	9.65720e-08	-5.15606e-08	7.44462e-09	-4.41160e-08
14.279	1.11359e-08	-2.30255e-09	8.83332e-09	9.42348e-08	-3.63944e-08	5.78404e-08	8.61130e-07	1.58387e-07	1.01952e-06	8.09728e-07	1.53412e-07	9.63140e-07	1.50072e-07	-2.99791e-08	1.20093e-07	1.33346e-07	-3.45820e-08	9.87643e-08	2.04140e-07	-1.08195e-07	9.59447e-08	-5.23337e-08	7.55624e-09	-4.47775e-08
14.303	1.02489e-08	-2.11915e-09	8.12976e-09	9.41775e-08	-3.63723e-08	5.78053e-08	8.60891e-07	1.58326e-07	1.01922e-06	8.09802e-07	1.53304e-07	9.63106e-07	1.48936e-07	-2.97521e-08	1.19184e-07	1.32557e-07	-3.43774e-08	9.81799e-08	2.03208e-07	-1.07892e-07	9.53161e-08	-5.31107e-08	7.66843e-09	-4.54423e-08
14.328	9.36020e-09	-1.93539e-09	7.42481e-09	9.41206e-08	-3.63503e-08	5.77703e-08	8.60641e-07	1.58264e-07	1.01891e-06	8.09869e-07	1.53198e-07	9.63068e-07	1.47793e-07	-2.95239e-08	1.18270e-07	1.31764e-07	-3.41717e-08	9.75926e-08	2.02272e-07	-1.07585e-07	9.46863e-08	-5.38918e-08	7.78120e-09	-4.61106e-08
14.352	8.46976e-09	-1.75128e-09	6.71848e-09	9.40641e-08	-3.63285e-08	5.77357e-08	8.60382e-07	1.58201e-07	1.01858e-06	8.09930e-07	1.53093e-07	9.63023e-07	1.46644e-07	-2.92944e-08	1.17350e-07	1.30967e-07	-3.39651e-08	9.70024e-08	2.01332e-07	-1.07277e-07	9.40551e-08	-5.46768e-08	7.89455e-09	-4.67822e-08
14.377	7.57759e-09	-1.56681e-09	6.01078e-09	9.40080e-08	-3.63068e-08	5.77012e-08	8.60112e-07	1.58136e-07	1.01825e-06	8.09983e-07	1.52989e-07	9.62972e-07	1.45489e-07	-2.90635e-08	1.16425e-07	1.30167e-07	-3.37574e-08	9.64092e-08	2.00388e-07	-1.06965e-07	9.34227e-08	-5.54658e-08	8.00847e-09	-4.74573e-08
14.402	6.68370e-09	-1.38198e-09	5.30173e-09	9.39524e-08	-3.62853e-08	5.76671e-08	8.59833e-07	1.58070e-07	1.01790e-06	8.10029e-07	1.52886e-07	9.62916e-07	1.44327e-07	-2.88315e-08	1.15496e-07	1.29362e-07	-3.35487e-08	9.58132e-08	1.99439e-07	-1.06650e-07	9.27890e-08	-5.62588e-08	8.12297e-09	-4.81358e-08
14.426	5.78813e-09	-1.19680e-09	4.59132e-09	9.38971e-08	-3.62640e-08	5.76332e-08	8.59543e-07	1.58003e-07	1.01755e-06	8.10069e-07	1.52785e-07	9.62854e-07	1.43159e-07	-2.85981e-08	1.14561e-07	1.28553e-07	-3.33390e-08	9.52143e-08	1.98487e-07	-1.06333e-07	9.21540e-08	-5.70558e-08	8.23804e-09	-4.88177e-08
14.451	4.89087e-09	-1.01128e-09	3.87959e-09	9.38424e-08	-3.62428e-08	5.75996e-08	8.59244e-07	1.57934e-07	1.01718e-06	8.10102e-07	1.52684e-07	9.62786e-07	1.41985e-07	-2.83635e-08	1.13621e-07	1.27741e-07	-3.31283e-08	9.46126e-08	1.97531e-07	-1.06014e-07	9.15179e-08	-5.78567e-08	8.35368e-09	-4.95030e-08
14.475	3.99193e-09	-8.25406e-10	3.16653e-09	9.37881e-08	-3.62219e-08	5.75662e-08	8.58934e-07	1.57864e-07	1.01680e-06	8.10127e-07	1.52585e-07	9.62712e-07	1.40804e-07	-2.81276e-08	1.12676e-07	1.26925e-07	-3.29166e-08	9.40080e-08	1.96571e-07	-1.05691e-07	9.08805e-08	-5.86616e-08	8.46989e-09	-5.01917e-08
14.500	3.09134e-09	-6.39193e-10	2.45215e-09	9.37343e-08	-3.62011e-08	5.75332e-08	8.58615e-07	1.57792e-07	1.01641e-06	8.10147e-07	1.52486e-07	9.62633e-07	1.39617e-07	-2.78905e-08	1.11726e-07	1.26104e-07	-3.27039e-08	9.34006e-08	1.95608e-07	-1.05366e-07	9.02420e-08	-5.94704e-08	8.58668e-09	-5.08837e-08
14.524	2.18911e-09	-4.52640e-10	1.73647e-09	9.36809e-08	-3.61805e-08	5.75005e-08	8.58286e-07	1.57720e-07	1.01601e-06	8.10159e-07	1.52389e-07	9.62548e-07	1.38424e-07	-2.76522e-08	1.10772e-07	1.25281e-07	-3.24902e-08	9.27903e-08	1.94640e-07	-1.05038e-07	8.96023e-08	-6.02832e-08	8.70404e-09	-5.15792e-08
14.549	1.28525e-09	-2.65750e-10	1.01950e-09	9.36281e-08	-3.61600e-08	5.74680e-08	8.57947e-07	1.57646e-07	1.01559e-06	8.10164e-07	1.52293e-07	9.62457e-07	1.37224e-07	-2.74126e-08	1.09812e-07	1.24453e-07	-3.22756e-08	9.21773e-08	1.93669e-07	-1.04707e-07	8.89615e-08	-6.11000e-08	8.82196e-09	-5.22780e-08
14.574	3.79777e-10	-7.85260e-11	3.01251e-10	9.35757e-08	-3.61398e-08	5.74359e-08	8.57599e-07	1.57570e-07	1.01517e-06	8.10163e-07	1.52198e-07	9.62361e-07	1.36019e-07	-2.71718e-08	1.08847e-07	1.23621e-07	-3.20600e-08	9.15615e-08	1.92693e-07	-1.04374e-07	8.83195e-08	-6.19207e-08	8.94046e-09	-5.29802e-08
14.598	-5.27300e-10	1.09029e-10	-4.18271e-10	9.35239e-08	-3.61198e-08	5.74041e-08	8.57240e-07	1.57494e-07	1.01473e-06	8.10155e-07	1.52105e-07	9.62259e-07	1.34807e-07	-2.69297e-08	1.07878e-07	1.22786e-07	-3.18433e-08	9.09429e-08	1.91714e-07	-1.04038e-07	8.76764e-08	-6.27453e-08	9.05952e-09	-5.36858e-08
14.623	-1.43596e-09	2.96912e-10	-1.13905e-09	9.34726e-08	-3.61000e-08	5.73726e-08	8.56872e-07	1.57416e-07	1.01429e-06	8.10140e-07	1.52012e-07	9.62152e-07	1.33590e-07	-2.66864e-08	1.06903e-07	1.21947e-07	-3.16258e-08	9.03215e-08	1.90731e-07	-1.03699e-07	8.70322e-08	-6.35738e-08	9.17915e-09	-5.43947e-08
14.647	-2.34620e-09	4.85121e-10	-1.86108e-09	9.34218e-08	-3.60804e-08	5.73414e-08	8.56494e-07	1.57337e-07	1.01383e-06	8.10118e-07	1.51921e-07	9.62039e-07	1.32366e-07	-2.64420e-08	1.05924e-07	1.21105e-07	-3.14072e-08	8.96974e-08	1.89745e-07	-1.03358e-07	8.63869e-08	-6.44063e-08	9.29935e-09	-5.51069e-08
14.672	-3.25800e-09	6.73652e-10	-2.58435e-09	9.33716e-08	-3.60610e-08	5.73106e-08	8.56107e-07	1.57256e-07	1.01336e-06	8.10090e-07	1.51830e-07	9.61921e-07	1.31136e-07	-2.61963e-08	1.04940e-07	1.20258e-07	-3.11878e-08	8.90705e-08	1.88755e-07	-1.03014e-07	8.57406e-08	-6.52427e-08	9.42011e-09	-5.58226e-08
14.696	-4.17134e-09	8.62502e-10	-3.30884e-09	9.33220e-08	-3.60418e-08	5.72801e-08	8.55709e-07	1.57175e-07	1.01288e-06	8.10056e-07	1.51741e-07	9.61797e-07	1.29900e-07	-2.59494e-08	1.03951e-07	1.19408e-07	-3.09673e-08	8.84410e-08	1.87761e-07	-1.02668e-07	8.50932e-08	-6.60830e-08	9.54144e-09	-5.65415e-08
14.721	-5.08622e-09	1.05167e-09	-4.03455e-09	9.32729e-08	-3.60229e-08	5.72500e-08	8.55303e-07	1.57092e-07	1.01239e-06	8.10014e-07	1.51653e-07	9.61667e-07	1.28658e-07	-2.57013e-08	1.02957e-07	1.18555e-07	-3.07459e-08	8.78087e-08	1.86763e-07	-1.02319e-07	8.44448e-08	-6.69271e-08	9.66333e-09	-5.72638e-08
14.746	-6.00261e-09	1.24115e-09	-4.76146e-09	9.32244e-08	-3.60041e-08	5.72202e-08	8.54886e-07	1.57008e-07	1.01189e-06	8.09966e-07	1.51566e-07	9.61532e-07	1.27410e-07	-2.54521e-08	1.01958e-07	1.17697e-07	-3.05236e-08	8.71737e-08	1.85762e-07	-1.01967e-07	8.37954e-08	-6.77752e-08	9.78578e-09	-5.79894e-08
14.770	-6.92050e-09	1.43094e-09	-5.48956e-09	9.31764e-08	-3.59856e-08	5.71908e-08	8.54460e-07	1.56922e-07	1.01138e-06	8.09912e-07	1.51481e-07	9.61392e-07	1.26157e-07	-2.52016e-08	1.00955e-07	1.16836e-07	-3.03003e-08	8.65361e-08	1.84758e-07	-1.01613e-07	8.31450e-08	-6.86272e-08	9.90879e-09	-5.87184e-08
14.795	-7.83988e-09	1.62104e-09	-6.21884e-09	9.31291e-08	-3.59674e-08	5.71618e-08	8.54024e-07	1.56836e-07	1.01086e-06	8.09850e-07	1.51396e-07	9.61247e-07	1.24897e-07	-2.49500e-08	9.99471e-08	1.15972e-07	-3.00761e-08	8.58958e-08	1.83750e-07	-1.01256e-07	8.24936e-08	-6.94830e-08	1.00324e-08	-5.94506e-08
14.819	-8.76073e-09	1.81144e-09	-6.94929e-09	9.30824e-08	-3.59493e-08	5.71331e-08	8.53579e-07	1.56748e-07	1.01033e-06	8.09783e-07	1.51313e-07	9.61096e-07	1.23632e-07	-2.46972e-08	9.89344e-08	1.15104e-07	-2.98510e-08	8.52529e-08	1.82738e-07	-1.00897e-07	8.18413e-08	-7.03427e-08	1.01565e-08	-6.01862e-08
14.844	-9.68305e-09	2.00215e-09	-7.68090e-09	9.30363e-08	-3.59315e-08	5.71048e-08	8.53125e-07	1.56659e-07	1.00978e-06	8.09709e-07	1.51231e-07	9.60939e-07	1.22360e-07	-2.44433e-08	9.79171e-08	1.14232e-07	-2.96250e-08	8.46073e-08	1.81723e-07	-1.00535e-07	8.11880e-08	-7.12062e-08	1.02812e-08	-6.09251e-08
14.868	-1.06068e-08	2.19315e-09	-8.41365e-09	9.29909e-08	-3.59140e-08	5.70769e-08	8.52661e-07	1.56568e-07	1.00923e-06	8.09628e-07	1.51150e-07	9.60778e-07	1.21083e-07	-2.41882e-08	9.68952e-08	1.13357e-07	-2.93980e-08	8.39592e-08	1.80704e-07	-1.00170e-07	8.05338e-08	-7.20737e-08	1.04064e-08	-6.16672e-08
14.893	-1.15320e-08	2.38445e-09	-9.14754e-09	9.29460e-08	-3.58966e-08	5.70494e-08	8.52187e-07	1.56477e-07	1.00866e-06	8.09541e-07	1.51070e-07	9.60611e-07	1.19801e-07	-2.39319e-08	9.58687e-08	1.12479e-07	-2.91702e-08	8.33084e-08	1.79682e-07	-9.98036e-08	7.98787e-08	-7.29449e-08	1.05322e-08	-6.24127e-08
14.918	-1.24586e-08	2.57604e-09	-9.88255e-09	9.29019e-08	-3.58796e-08	5.70223e-08	8.51705e-07	1.56384e-07	1.00809e-06	8.09447e-07	1.50992e-07	9.60439e-07	1.18512e-07	-2.36745e-08	9.48376e-08	1.11596e-07	-2.89414e-08	8.26550e-08	1.78657e-07	-9.94342e-08	7.92227e-08	-7.38200e-08	1.06586e-08	-6.31614e-08
14.942	-1.33866e-08	2.76793e-09	-1.06187e-08	9.28584e-08	-3.58628e-08	5.69956e-08	8.51212e-07	1.56290e-07	1.00750e-06	8.09347e-07	1.50915e-07	9.60262e-07	1.17218e-07	-2.34160e-08	9.38019e-08	1.10711e-07	-2.87117e-08	8.19991e-08	1.77628e-07	-9.90624e-08	7.85658e-08	-7.46988e-08	1.07854e-08	-6.39134e-08
14.967	-1.43160e-08	2.96009e-09	-1.13559e-08	9.28155e-08	-3.58462e-08	5.69693e-08	8.50711e-07	1.56195e-07	1.00691e-06	8.09241e-07	1.50838e-07	9.60079e-07	1.15918e-07	-2.31563e-08	9.27618e-08	1.09822e-07	-2.84812e-08	8.13406e-08	1.76596e-07	-9.86880e-08	7.79081e-08	-7.55815e-08	1.09129e-08	-6.46686e-08
14.991	-1.52467e-08	3.15255e-09	-1.20942e-08	9.27734e-08	-3.58300e-08	5.69434e-08	8.50200e-07	1.56099e-07	1.00630e-06	8.09128e-07	1.50763e-07	9.59892e-07	1.14613e-07	-2.28955e-08	9.17171e-08	1.08929e-07	-2.82497e-08	8.06796e-08	1.75561e-07	-9.83112e-08	7.72496e-08	-7.64680e-08	1.10409e-08	-6.54272e-08
15.016	-1.61789e-08	3.34528e-09	-1.28336e-08	9.27319e-08	-3.58139e-08	5.69179e-08	8.49680e-07	1.56001e-07	1.00568e-06	8.09009e-07	1.50690e-07	9.59699e-07	1.13302e-07	-2.26336e-08	9.06680e-08	1.08033e-07	-2.80174e-08	8.00161e-08	1.74522e-07	-9.79320e-08	7.65902e-08	-7.73583e-08	1.11694e-08	-6.61889e-08
15.041	-1.71123e-08	3.53829e-09	-1.35740e-08	9.26911e-08	-3.57982e-08	5.68929e-08	8.49151e-07	1.55903e-07	1.00505e-06	8.08884e-07	1.50617e-07	9.59501e-07	1.11985e-07	-2.23706e-08	8.96144e-08	1.07134e-07	-2.77842e-08	7.93501e-08	1.73480e-07	-9.75503e-08	7.59301e-08	-7.82524e-08	1.12985e-08	-6.69539e-08
15.065	-1.80471e-08	3.73157e-09	-1.43155e-08	9.26510e-08	-3.57827e-08	5.68683e-08	8.48612e-07	1.55803e-07	1.00442e-06	8.08752e-07	1.50546e-07	9.59298e-07	1.10663e-07	-2.21065e-08	8.85565e-08	1.06232e-07	-2.75501e-08	7.86816e-08	1.72435e-07	-9.71662e-08	7.52692e-08	-7.91502e-08	1.14282e-08	-6.77221e-08
15.090	-1.89832e-08	3.92512e-09	-1.50580e-08	9.26117e-08	-3.57675e-08	5.68442e-08	8.48065e-07	1.55702e-07	1.00377e-06	8.08614e-07	1.50476e-07	9.59090e-07	1.09335e-07	-2.18413e-08	8.74941e-08	1.05326e-07	-2.73152e-08	7.80106e-08	1.71387e-07	-9.67798e-08	7.46075e-08	-8.00518e-08	1.15583e-08	-6.84935e-08
15.114	-1.99206e-08	4.11894e-09	-1.58016e-08	9.25730e-08	-3.57526e-08	5.68204e-08	8.47508e-07	1.55600e-07	1.00311e-06	8.08470e-07	1.50407e-07	9.58877e-07	1.08003e-07	-2.15751e-08	8.64274e-08	1.04417e-07	-2.70794e-08	7.73372e-08	1.70336e-07	-9.63909e-08	7.39451e-08	-8.09572e-08	1.16891e-08	-6.92681e-08
15.139	-2.08592e-08	4.31303e-09	-1.65462e-08	9.25351e-08	-3.57379e-08	5.67972e-08	8.46942e-07	1.55497e-07	1.00244e-06	8.08319e-07	1.50339e-07	9.58659e-07	1.06664e-07	-2.13077e-08	8.53564e-08	1.03504e-07	-2.68427e-08	7.66613e-08	1.69282e-07	-9.59996e-08	7.32820e-08	-8.18663e-08	1.18203e-08	-7.00459e-08
15.163	-2.17991e-08	4.50738e-09	-1.72918e-08	9.24980e-08	-3.57236e-08	5.67744e-08	8.46367e-07	1.55392e-07	1.00176e-06	8.08163e-07	1.50273e-07	9.58435e-07	1.05320e-07	-2.10393e-08	8.42811e-08	1.02588e-07	-2.66052e-08	7.59830e-08	1.68224e-07	-9.56060e-08	7.26181e-08	-8.27791e-08	1.19521e-08	-7.08270e-08
15.188	-2.27403e-08	4.70198e-09	-1.80383e-08	9.24616e-08	-3.57095e-08	5.67520e-08	8.45783e-07	1.55287e-07	1.00107e-06	8.08000e-07	1.50207e-07	9.58207e-07	1.03971e-07	-2.07698e-08	8.32016e-08	1.01669e-07	-2.63669e-08	7.53023e-08	1.67164e-07	-9.52100e-08	7.19536e-08	-8.36956e-08	1.20844e-08	-7.16111e-08
15.213	-2.36827e-08	4.89684e-09	-1.87859e-08	9.24259e-08	-3.56958e-08	5.67301e-08	8.45191e-07	1.55180e-07	1.00037e-06	8.07831e-07	1.50143e-07	9.57974e-07	1.02617e-07	-2.04992e-08	8.21178e-08	1.00747e-07	-2.61277e-08	7.46192e-08	1.66100e-07	-9.48117e-08	7.12884e-08	-8.46158e-08	1.22173e-08	-7.23985e-08
15.237	-2.46264e-08	5.09195e-09	-1.95344e-08	9.23910e-08	-3.56823e-08	5.67087e-08	8.44589e-07	1.55072e-07	9.99661e-07	8.07656e-07	1.50080e-07	9.57737e-07	1.01257e-07	-2.02276e-08	8.10298e-08	9.98215e-08	-2.58877e-08	7.39338e-08	1.65034e-07	-9.44111e-08	7.06226e-08	-8.55397e-08	1.23507e-08	-7.31890e-08
15.262	-2.55712e-08	5.28731e-09	-2.02839e-08	9.23569e-08	-3.56691e-08	5.66878e-08	8.43978e-07	1.54964e-07	9.98941e-07	8.07475e-07	1.50019e-07	9.57494e-07	9.98926e-08	-1.99550e-08	7.99376e-08	9.88929e-08	-2.56469e-08	7.32460e-08	1.63964e-07	-9.40081e-08	6.99561e-08	-8.64673e-08	1.24846e-08	-7.39826e-08
15.286	-2.65172e-08	5.48292e-09	-2.10343e-08	9.23236e-08	-3.56563e-08	5.66674e-08	8.43358e-07	1.54854e-07	9.98212e-07	8.07288e-07	1.49958e-07	9.57246e-07	9.85226e-08	-1.96813e-08	7.88413e-08	9.79611e-08	-2.54052e-08	7.25559e-08	1.62892e-07	-9.36029e-08	6.92890e-08	-8.73985e-08	1.26191e-08	-7.47794e-08
15.311	-2.74644e-08	5.67877e-09	-2.17856e-08	9.22911e-08	-3.56437e-08	5.66474e-08	8.42730e-07	1.54743e-07	9.97472e-07	8.07094e-07	1.49899e-07	9.56994e-07	9.71474e-08	-1.94066e-08	7.77408e-08	9.70262e-08	-2.51628e-08	7.18634e-08	1.61817e-07	-9.31954e-08	6.86213e-08	-8.83334e-08	1.27541e-08	-7.55793e-08
15.335	-2.84127e-08	5.87486e-09	-2.25379e-08	9.22594e-08	-3.56315e-08	5.66279e-08	8.42092e-07	1.54631e-07	9.96723e-07	8.06895e-07	1.49841e-07	9.56736e-07	9.57672e-08	-1.91309e-08	7.66363e-08	9.60882e-08	-2.49195e-08	7.11687e-08	1.60739e-07	-9.27856e-08	6.79531e-08	-8.92719e-08	1.28896e-08	-7.63823e-08
15.360	-2.93622e-08	6.07118e-09	-2.32910e-08	9.22285e-08	-3.56195e-08	5.66090e-08	8.41446e-07	1.54517e-07	9.95964e-07	8.06690e-07	1.49784e-07	9.56474e-07	9.43819e-08	-1.88541e-08	7.55277e-08	9.51471e-08	-2.46754e-08	7.04717e-08	1.59658e-07	-9.23736e-08	6.72843e-08	-9.02141e-08	1.30256e-08	-7.71885e-08
15.385	-3.03128e-08	6.26773e-09	-2.40451e-08	9.21984e-08	-3.56079e-08	5.65905e-08	8.40791e-07	1.54403e-07	9.95194e-07	8.06479e-07	1.49729e-07	9.56207e-07	9.29915e-08	-1.85764e-08	7.44151e-08	9.42030e-08	-2.44306e-08	6.97724e-08	1.58574e-07	-9.19593e-08	6.66150e-08	-9.11598e-08	1.31622e-08	-7.79977e-08
15.409	-3.12645e-08	6.46452e-09	-2.48000e-08	9.21692e-08	-3.55966e-08	5.65726e-08	8.40128e-07	1.54288e-07	9.94416e-07	8.06261e-07	1.49675e-07	9.55936e-07	9.15962e-08	-1.82977e-08	7.32985e-08	9.32558e-08	-2.41850e-08	6.90709e-08	1.57488e-07	-9.15428e-08	6.59451e-08	-9.21092e-08	1.32993e-08	-7.88099e-08
15.434	-3.22173e-08	6.66152e-09	-2.55558e-08	9.21408e-08	-3.55856e-08	5.65551e-08	8.39455e-07	1.54171e-07	9.93627e-07	8.06038e-07	1.49621e-07	9.55660e-07	9.01959e-08	-1.80179e-08	7.21780e-08	9.23057e-08	-2.39385e-08	6.83672e-08	1.56399e-07	-9.11241e-08	6.52747e-08	-9.30621e-08	1.34368e-08	-7.96253e-08
15.458	-3.31712e-08	6.85875e-09	-2.63124e-08	9.21132e-08	-3.55750e-08	5.65382e-08	8.38774e-07	1.54054e-07	9.92829e-07	8.05809e-07	1.49570e-07	9.55379e-07	8.87907e-08	-1.77372e-08	7.10535e-08	9.13525e-08	-2.36913e-08	6.76612e-08	1.55307e-07	-9.07032e-08	6.46039e-08	-9.40186e-08	1.35749e-08	-8.04437e-08
15.483	-3.41261e-08	7.05620e-09	-2.70699e-08	9.20865e-08	-3.55647e-08	5.65218e-08	8.38085e-07	1.53936e-07	9.92021e-07	8.05574e-07	1.49519e-07	9.55093e-07	8.73807e-08	-1.74556e-08	6.99251e-08	9.03964e-08	-2.34434e-08	6.69531e-08	1.54213e-07	-9.02801e-08	6.39326e-08	-9.49787e-08	1.37136e-08	-8.12651e-08
15.507	-3.50821e-08	7.25387e-09	-2.78282e-08	9.20606e-08	-3.55547e-08	5.65059e-08	8.37387e-07	1.53816e-07	9.91203e-07	8.05333e-07	1.49469e-07	9.54803e-07	8.59658e-08	-1.71729e-08	6.87929e-08	8.94374e-08	-2.31947e-08	6.62427e-08	1.53116e-07	-8.98549e-08	6.32609e-08	-9.59423e-08	1.38527e-08	-8.20896e-08
15.532	-3.60391e-08	7.45175e-09	-2.85873e-08	9.20356e-08	-3.55450e-08	5.64906e-08	8.36680e-07	1.53696e-07	9.90376e-07	8.05087e-07	1.49421e-07	9.54508e-07	8.45461e-08	-1.68893e-08	6.76568e-08	8.84755e-08	-2.29452e-08	6.55303e-08	1.52016e-07	-8.94275e-08	6.25887e-08	-9.69094e-08	1.39923e-08	-8.29170e-08
15.557	-3.69971e-08	7.64983e-09	-2.93473e-08	9.20115e-08	-3.55357e-08	5.64758e-08	8.35965e-07	1.53574e-07	9.89539e-07	8.04834e-07	1.49374e-07	9.54209e-07	8.31217e-08	-1.66048e-08	6.65169e-08	8.75107e-08	-2.26950e-08	6.48157e-08	1.50914e-07	-8.89980e-08	6.19161e-08	-9.78800e-08	1.41325e-08	-8.37475e-08
15.581	-3.79561e-08	7.84812e-09	-3.01080e-08	9.19883e-08	-3.55268e-08	5.64615e-08	8.35242e-07	1.53452e-07	9.88693e-07	8.04576e-07	1.49328e-07	9.53905e-07	8.16925e-08	-1.63193e-08	6.53733e-08	8.65430e-08	-2.24440e-08	6.40990e-08	1.49809e-07	-8.85663e-08	6.12432e-08	-9.88541e-08	1.42731e-08	-8.45810e-08
15.606	-3.89161e-08	8.04662e-09	-3.08695e-08	9.19660e-08	-3.55181e-08	5.64478e-08	8.34510e-07	1.53328e-07	9.87838e-07	8.04312e-07	1.49284e-07	9.53596e-07	8.02587e-08	-1.60328e-08	6.42259e-08	8.55725e-08	-2.21924e-08	6.33801e-08	1.48702e-07	-8.81326e-08	6.05698e-08	-9.98317e-08	1.44143e-08	-8.54174e-08
15.630	-3.98770e-08	8.24531e-09	-3.16317e-08	9.19445e-08	-3.55098e-08	5.64347e-08	8.33769e-07	1.53203e-07	9.86973e-07	8.04043e-07	1.49241e-07	9.53283e-07	7.88203e-08	-1.57455e-08	6.30748e-08	8.45992e-08	-2.19399e-08	6.26593e-08	1.47593e-07	-8.76967e-08	5.98961e-08	-1.00813e-07	1.45559e-08	-8.62568e-08
15.655	-4.08389e-08	8.44420e-09	-3.23947e-08	9.19240e-08	-3.55019e-08	5.64221e-08	8.33020e-07	1.53078e-07	9.86098e-07	8.03767e-07	1.49198e-07	9.52966e-07	7.73772e-08	-1.54572e-08	6.19200e-08	8.36231e-08	-2.16868e-08	6.19363e-08	1.46481e-07	-8.72588e-08	5.92221e-08	-1.01797e-07	1.46981e-08	-8.70991e-08
15.679	-4.18017e-08	8.64327e-09	-3.31584e-08	9.19044e-08	-3.54943e-08	5.64100e-08	8.32263e-07	1.52951e-07	9.85215e-07	8.03486e-07	1.49158e-07	9.52644e-07	7.59297e-08	-1.51681e-08	6.07616e-08	8.26443e-08	-2.14330e-08	6.12113e-08	1.45367e-07	-8.68189e-08	5.85478e-08	-1.02785e-07	1.48407e-08	-8.79444e-08
15.704	-4.27654e-08	8.84254e-09	-3.39229e-08	9.18857e-08	-3.54871e-08	5.63985e-08	8.31498e-07	1.52824e-07	9.84322e-07	8.03200e-07	1.49118e-07	9.52318e-07	7.44776e-08	-1.48780e-08	5.95996e-08	8.16627e-08	-2.11784e-08	6.04843e-08	1.44250e-07	-8.63768e-08	5.78732e-08	-1.03776e-07	1.49838e-08	-8.87926e-08
15.729	-4.37300e-08	9.04199e-09	-3.46880e-08	9.18679e-08	-3.54802e-08	5.63876e-08	8.30725e-07	1.52695e-07	9.83420e-07	8.02907e-07	1.49079e-07	9.51987e-07	7.30210e-08	-1.45870e-08	5.84340e-08	8.06785e-08	-2.09231e-08	5.97553e-08	1.43131e-07	-8.59328e-08	5.71983e-08	-1.04771e-07	1.51275e-08	-8.96437e-08
15.753	-4.46955e-08	9.24162e-09	-3.54539e-08	9.18510e-08	-3.54737e-08	5.63773e-08	8.29943e-07	1.52566e-07	9.82509e-07	8.02609e-07	1.49042e-07	9.51652e-07	7.15600e-08	-1.42952e-08	5.72649e-08	7.96915e-08	-2.06672e-08	5.90243e-08	1.42010e-07	-8.54867e-08	5.65231e-08	-1.05769e-07	1.52716e-08	-9.04977e-08
15.778	-4.56618e-08	9.44143e-09	-3.62204e-08	9.18351e-08	-3.54676e-08	5.63675e-08	8.29153e-07	1.52436e-07	9.81589e-07	8.02306e-07	1.49006e-07	9.51312e-07	7.00947e-08	-1.40024e-08	5.60923e-08	7.87019e-08	-2.04105e-08	5.82914e-08	1.40886e-07	-8.50387e-08	5.58477e-08	-1.06771e-07	1.54162e-08	-9.13545e-08
15.802	-4.66290e-08	9.64142e-09	-3.69876e-08	9.18202e-08	-3.54618e-08	5.63583e-08	8.28355e-07	1.52304e-07	9.80659e-07	8.01997e-07	1.48971e-07	9.50968e-07	6.86250e-08	-1.37088e-08	5.49162e-08	7.77097e-08	-2.01532e-08	5.75565e-08	1.39761e-07	-8.45887e-08	5.51721e-08	-1.07775e-07	1.55612e-08	-9.22142e-08
15.827	-4.75970e-08	9.84157e-09	-3.77555e-08	9.18061e-08	-3.54564e-08	5.63497e-08	8.27549e-07	1.52172e-07	9.79721e-07	8.01682e-07	1.48938e-07	9.50620e-07	6.71510e-08	-1.34144e-08	5.37366e-08	7.67149e-08	-1.98952e-08	5.68197e-08	1.38633e-07	-8.41367e-08	5.44963e-08	-1.08784e-07	1.57068e-08	-9.30768e-08
15.852	-4.85659e-08	1.00419e-08	-3.85240e-08	9.17931e-08	-3.54514e-08	5.63417e-08	8.26735e-07	1.52039e-07	9.78774e-07	8.01362e-07	1.48906e-07	9.50268e-07	6.56728e-08	-1.31191e-08	5.25537e-08	7.57176e-08	-1.96366e-08	5.60810e-08	1.37503e-07	-8.36827e-08	5.38203e-08	-1.09795e-07	1.58528e-08	-9.39422e-08
15.876	-4.95355e-08	1.02424e-08	-3.92931e-08	9.17810e-08	-3.54467e-08	5.63343e-08	8.25913e-07	1.51905e-07	9.77817e-07	8.01037e-07	1.48874e-07	9.49911e-07	6.41903e-08	-1.28229e-08	5.13674e-08	7.47177e-08	-1.93773e-08	5.53404e-08	1.36371e-07	-8.32268e-08	5.31441e-08	-1.10810e-07	1.59993e-08	-9.48104e-08
15.901	-5.05058e-08	1.04430e-08	-4.00628e-08	9.17699e-08	-3.54424e-08	5.63275e-08	8.25083e-07	1.51769e-07	9.76852e-07	8.00706e-07	1.48844e-07	9.49550e-07	6.27037e-08	-1.25260e-08	5.01777e-08	7.37153e-08	-1.91173e-08	5.45980e-08	1.35237e-07	-8.27690e-08	5.24678e-08	-1.11828e-07	1.61463e-08	-9.56814e-08
15.925	-5.14770e-08	1.06438e-08	-4.08332e-08	9.17597e-08	-3.54385e-08	5.63213e-08	8.24245e-07	1.51633e-07	9.75878e-07	8.00369e-07	1.48816e-07	9.49185e-07	6.12129e-08	-1.22282e-08	4.89848e-08	7.27103e-08	-1.88567e-08	5.38537e-08	1.34101e-07	-8.23093e-08	5.17913e-08	-1.12849e-07	1.62938e-08	-9.65551e-08
15.950	-5.24489e-08	1.08448e-08	-4.16041e-08	9.17506e-08	-3.54350e-08	5.63156e-08	8.23399e-07	1.51497e-07	9.74895e-07	8.00027e-07	1.48788e-07	9.48816e-07	5.97181e-08	-1.19296e-08	4.77885e-08	7.17030e-08	-1.85954e-08	5.31075e-08	1.32963e-07	-8.18477e-08	5.11148e-08	-1.13873e-07	1.64417e-08	-9.74317e-08
15.974	-5.34215e-08	1.10459e-08	-4.23756e-08	9.17424e-08	-3.54318e-08	5.63106e-08	8.22545e-07	1.51359e-07	9.73904e-07	7.99680e-07	1.48762e-07	9.48442e-07	5.82192e-08	-1.16301e-08	4.65891e-08	7.06932e-08	-1.83336e-08	5.23596e-08	1.31822e-07	-8.13843e-08	5.04382e-08	-1.14901e-07	1.65901e-08	-9.83110e-08
15.999	-5.43947e-08	1.12471e-08	-4.31476e-08	9.17353e-08	-3.54290e-08	5.63062e-08	8.21684e-07	1.51220e-07	9.72904e-07	7.99328e-07	1.48737e-07	9.48064e-07	5.67164e-08	-1.13299e-08	4.53864e-08	6.96810e-08	-1.80711e-08	5.16099e-08	1.30680e-07	-8.09190e-08	4.97615e-08	-1.15932e-07	1.67389e-08	-9.91930e-08
16.024	-5.53687e-08	1.14485e-08	-4.39202e-08	9.17291e-08	-3.54266e-08	5.63024e-08	8.20814e-07	1.51081e-07	9.71895e-07	7.98970e-07	1.48713e-07	9.47683e-07	5.52095e-08	-1.10289e-08	4.41806e-08	6.86664e-08	-1.78079e-08	5.08585e-08	1.29537e-07	-8.04518e-08	4.90847e-08	-1.16966e-07	1.68882e-08	-1.00078e-07
16.048	-5.63434e-08	1.16500e-08	-4.46933e-08	9.17239e-08	-3.54247e-08	5.62993e-08	8.19937e-07	1.50940e-07	9.70878e-07	7.98607e-07	1.48690e-07	9.47297e-07	5.36988e-08	-1.07271e-08	4.29717e-08	6.76495e-08	-1.75442e-08	5.01053e-08	1.28391e-07	-7.99829e-08	4.84079e-08	-1.18003e-07	1.70380e-08	-1.00965e-07
16.073	-5.73187e-08	1.18517e-08	-4.54670e-08	9.17198e-08	-3.54230e-08	5.62967e-08	8.19053e-07	1.50799e-07	9.69852e-07	7.98238e-07	1.48668e-07	9.46907e-07	5.21842e-08	-1.04246e-08	4.17597e-08	6.66302e-08	-1.72799e-08	4.93504e-08	1.27243e-07	-7.95121e-08	4.77311e-08	-1.19043e-07	1.71882e-08	-1.01855e-07
16.097	-5.82946e-08	1.20535e-08	-4.62411e-08	9.17166e-08	-3.54218e-08	5.62948e-08	8.18161e-07	1.50657e-07	9.68817e-07	7.97865e-07	1.48648e-07	9.46513e-07	5.06659e-08	-1.01212e-08	4.05446e-08	6.56087e-08	-1.70149e-08	4.85938e-08	1.26094e-07	-7.90395e-08	4.70543e-08	-1.20087e-07	1.73388e-08	-1.02748e-07
16.122	-5.92712e-08	1.22554e-08	-4.70158e-08	9.17145e-08	-3.54210e-08	5.62935e-08	8.17261e-07	1.50513e-07	9.67774e-07	7.97486e-07	1.48629e-07	9.46115e-07	4.91437e-08	-9.81716e-09	3.93265e-08	6.45849e-08	-1.67494e-08	4.78355e-08	1.24943e-07	-7.85652e-08	4.63775e-08	-1.21133e-07	1.74899e-08	-1.03643e-07
16.146	-6.02483e-08	1.24575e-08	-4.77909e-08	9.17134e-08	-3.54206e-08	5.62928e-08	8.16353e-07	1.50370e-07	9.66723e-07	7.97102e-07	1.48611e-07	9.45713e-07	4.76178e-08	-9.51234e-09	3.81054e-08	6.35589e-08	-1.64833e-08	4.70755e-08	1.23790e-07	-7.80891e-08	4.57008e-08	-1.22183e-07	1.76415e-08	-1.04541e-07
16.171	-6.12260e-08	1.26596e-08	-4.85664e-08	9.17134e-08	-3.54206e-08	5.62928e-08	8.15438e-07	1.50225e-07	9.65663e-07	7.96712e-07	1.48594e-07	9.45307e-07	4.60882e-08	-9.20679e-09	3.68814e-08	6.25306e-08	-1.62167e-08	4.63140e-08	1.22635e-07	-7.76113e-08	4.50241e-08	-1.23236e-07	1.77935e-08	-1.05442e-07
16.196	-6.22043e-08	1.28619e-08	-4.93424e-08	9.17144e-08	-3.54210e-08	5.62934e-08	8.14516e-07	1.50079e-07	9.64595e-07	7.96318e-07	1.48579e-07	9.44897e-07	4.45550e-08	-8.90051e-09	3.56545e-08	6.15002e-08	-1.59495e-08	4.55508e-08	1.21479e-07	-7.71317e-08	4.43475e-08	-1.24291e-07	1.79459e-08	-1.06345e-07
16.220	-6.31831e-08	1.30643e-08	-5.01189e-08	9.17164e-08	-3.54217e-08	5.62947e-08	8.13586e-07	1.49933e-07	9.63519e-07	7.95919e-07	1.48564e-07	9.44483e-07	4.30182e-08	-8.59351e-09	3.44247e-08	6.04676e-08	-1.56817e-08	4.47860e-08	1.20321e-07	-7.66505e-08	4.36710e-08	-1.25350e-07	1.80987e-08	-1.07251e-07
16.245	-6.41625e-08	1.32668e-08	-5.08957e-08	9.17195e-08	-3.54229e-08	5.62965e-08	8.12649e-07	1.49786e-07	9.62434e-07	7.95514e-07	1.48551e-07	9.44065e-07	4.14778e-08	-8.28580e-09	3.31920e-08	5.94329e-08	-1.54133e-08	4.40196e-08	1.19162e-07	-7.61676e-08	4.29946e-08	-1.26411e-07	1.82520e-08	-1.08159e-07
16.269	-6.51423e-08	1.34694e-08	-5.16730e-08	9.17236e-08	-3.54245e-08	5.62991e-08	8.11704e-07	1.49637e-07	9.61342e-07	7.95104e-07	1.48539e-07	9.43643e-07	3.99340e-08	-7.97740e-09	3.19566e-08	5.83962e-08	-1.51444e-08	4.32517e-08	1.18001e-07	-7.56829e-08	4.23184e-08	-1.27476e-07	1.84057e-08	-1.09070e-07
16.294	-6.61227e-08	1.36721e-08	-5.24506e-08	9.17288e-08	-3.54265e-08	5.63022e-08	8.10752e-07	1.49489e-07	9.60241e-07	7.94690e-07	1.48528e-07	9.43218e-07	3.83867e-08	-7.66830e-09	3.07184e-08	5.73573e-08	-1.48750e-08	4.24823e-08	1.16839e-07	-7.51967e-08	4.16423e-08	-1.28544e-07	1.85599e-08	-1.09984e-07
16.318	-6.71035e-08	1.38749e-08	-5.32286e-08	9.17350e-08	-3.54289e-08	5.63061e-08	8.09793e-07	1.49339e-07	9.59132e-07	7.94270e-07	1.48518e-07	9.42788e-07	3.68360e-08	-7.35852e-09	2.94775e-08	5.63164e-08	-1.46051e-08	4.17113e-08	1.15675e-07	-7.47088e-08	4.09663e-08	-1.29614e-07	1.87144e-08	-1.10900e-07
16.343	-6.80848e-08	1.40778e-08	-5.40070e-08	9.17423e-08	-3.54318e-08	5.63106e-08	8.08827e-07	1.49188e-07	9.58015e-07	7.93845e-07	1.48510e-07	9.42355e-07	3.52819e-08	-7.04807e-09	2.82338e-08	5.52735e-08	-1.43346e-08	4.09389e-08	1.14510e-07	-7.42193e-08	4.02906e-08	-1.30687e-07	1.88694e-08	-1.11818e-07
16.368	-6.90664e-08	1.42808e-08	-5.47857e-08	9.17507e-08	-3.54350e-08	5.63157e-08	8.07853e-07	1.49037e-07	9.56890e-07	7.93415e-07	1.48502e-07	9.41918e-07	3.37245e-08	-6.73696e-09	2.69876e-08	5.42287e-08	-1.40637e-08	4.01650e-08	1.13343e-07	-7.37282e-08	3.96151e-08	-1.31764e-07	1.90248e-08	-1.12739e-07
16.392	-7.00486e-08	1.44838e-08	-5.55647e-08	9.17601e-08	-3.54386e-08	5.63215e-08	8.06872e-07	1.48885e-07	9.55757e-07	7.92981e-07	1.48496e-07	9.41477e-07	3.21639e-08	-6.42520e-09	2.57387e-08	5.31819e-08	-1.37922e-08	3.93897e-08	1.12175e-07	-7.32354e-08	3.89398e-08	-1.32843e-07	1.91806e-08	-1.13662e-07
16.417	-7.10311e-08	1.46870e-08	-5.63441e-08	9.17707e-08	-3.54427e-08	5.63280e-08	8.05885e-07	1.48732e-07	9.54617e-07	7.92541e-07	1.48491e-07	9.41032e-07	3.06000e-08	-6.11279e-09	2.44872e-08	5.21331e-08	-1.35202e-08	3.86129e-08	1.11006e-07	-7.27412e-08	3.82647e-08	-1.33925e-07	1.93368e-08	-1.14588e-07
16.441	-7.20139e-08	1.48902e-08	-5.71237e-08	9.17823e-08	-3.54472e-08	5.63351e-08	8.04890e-07	1.48579e-07	9.53468e-07	7.92097e-07	1.48487e-07	9.40584e-07	2.90329e-08	-5.79975e-09	2.32332e-08	5.10825e-08	-1.32477e-08	3.78348e-08	1.09835e-07	-7.22454e-08	3.75899e-08	-1.35009e-07	1.94934e-08	-1.15516e-07
16.466	-7.29972e-08	1.50935e-08	-5.79037e-08	9.17950e-08	-3.54521e-08	5.63429e-08	8.03888e-07	1.48424e-07	9.52312e-07	7.91648e-07	1.48484e-07	9.40132e-07	2.74628e-08	-5.48609e-09	2.19767e-08	5.00301e-08	-1.29748e-08	3.70553e-08	1.08663e-07	-7.17480e-08	3.69154e-08	-1.36097e-07	1.96504e-08	-1.16446e-07
16.490	-7.39807e-08	1.52969e-08	-5.86839e-08	9.18087e-08	-3.54574e-08	5.63513e-08	8.02879e-07	1.48269e-07	9.51148e-07	7.91193e-07	1.48483e-07	9.39676e-07	2.58895e-08	-5.17181e-09	2.07177e-08	4.89758e-08	-1.27014e-08	3.62744e-08	1.07490e-07	-7.12491e-08	3.62412e-08	-1.37187e-07	1.98079e-08	-1.17379e-07
16.515	-7.49646e-08	1.55003e-08	-5.94643e-08	9.18236e-08	-3.54631e-08	5.63604e-08	8.01863e-07	1.48113e-07	9.49977e-07	7.90734e-07	1.48482e-07	9.39217e-07	2.43132e-08	-4.85692e-09	1.94563e-08	4.79197e-08	-1.24275e-08	3.54922e-08	1.06316e-07	-7.07488e-08	3.55673e-08	-1.38280e-07	1.99657e-08	-1.18314e-07
16.540	-7.59488e-08	1.57038e-08	-6.02450e-08	9.18396e-08	-3.54693e-08	5.63702e-08	8.00841e-07	1.47957e-07	9.48797e-07	7.90271e-07	1.48483e-07	9.38754e-07	2.27340e-08	-4.54144e-09	1.81925e-08	4.68618e-08	-1.21531e-08	3.47087e-08	1.05141e-07	-7.02469e-08	3.48937e-08	-1.39376e-07	2.01239e-08	-1.19252e-07
16.564	-7.69333e-08	1.59074e-08	-6.10259e-08	9.18566e-08	-3.54759e-08	5.63807e-08	7.99811e-07	1.47799e-07	9.47611e-07	7.89802e-07	1.48485e-07	9.38287e-07	2.11518e-08	-4.22537e-09	1.69264e-08	4.58022e-08	-1.18783e-08	3.39239e-08	1.03964e-07	-6.97436e-08	3.42205e-08	-1.40474e-07	2.02824e-08	-1.20192e-07
16.589	-7.79181e-08	1.61110e-08	-6.18071e-08	9.18748e-08	-3.54829e-08	5.63919e-08	7.98775e-07	1.47641e-07	9.46416e-07	7.89329e-07	1.48487e-07	9.37816e-07	1.95667e-08	-3.90872e-09	1.56579e-08	4.47409e-08	-1.16031e-08	3.31378e-08	1.02787e-07	-6.92388e-08	3.35477e-08	-1.41575e-07	2.04414e-08	-1.21134e-07
16.613	-7.89030e-08	1.63147e-08	-6.25884e-08	9.18940e-08	-3.54904e-08	5.64037e-08	7.97732e-07	1.47483e-07	9.45215e-07	7.88851e-07	1.48491e-07	9.37343e-07	1.79787e-08	-3.59151e-09	1.43872e-08	4.36779e-08	-1.13274e-08	3.23505e-08	1.01608e-07	-6.87326e-08	3.28753e-08	-1.42679e-07	2.06008e-08	-1.22078e-07
16.638	-7.98882e-08	1.65184e-08	-6.33699e-08	9.19144e-08	-3.54982e-08	5.64162e-08	7.96682e-07	1.47323e-07	9.44005e-07	7.88368e-07	1.48497e-07	9.36865e-07	1.63880e-08	-3.27374e-09	1.31142e-08	4.26133e-08	-1.10513e-08	3.15620e-08	1.00428e-07	-6.82251e-08	3.22033e-08	-1.43785e-07	2.07605e-08	-1.23024e-07
16.663	-8.08737e-08	1.67221e-08	-6.41515e-08	9.19359e-08	-3.55065e-08	5.64294e-08	7.95626e-07	1.47163e-07	9.42789e-07	7.87881e-07	1.48503e-07	9.36384e-07	1.47945e-08	-2.95542e-09	1.18391e-08	4.15470e-08	-1.07748e-08	3.07722e-08	9.92477e-08	-6.77161e-08	3.15317e-08	-1.44894e-07	2.09206e-08	-1.23973e-07
16.687	-8.18593e-08	1.69259e-08	-6.49333e-08	9.19585e-08	-3.55152e-08	5.64432e-08	7.94563e-07	1.47002e-07	9.41565e-07	7.87389e-07	1.48510e-07	9.35899e-07	1.31983e-08	-2.63656e-09	1.05618e-08	4.04792e-08	-1.04979e-08	2.99813e-08	9.80662e-08	-6.72057e-08	3.08605e-08	-1.46005e-07	2.10811e-08	-1.24924e-07
16.712	-8.28450e-08	1.71297e-08	-6.57153e-08	9.19822e-08	-3.55244e-08	5.64578e-08	7.93493e-07	1.46840e-07	9.40334e-07	7.86893e-07	1.48518e-07	9.35411e-07	1.15995e-08	-2.31717e-09	9.28235e-09	3.94098e-08	-1.02205e-08	2.91893e-08	9.68838e-08	-6.66940e-08	3.01898e-08	-1.47119e-07	2.12419e-08	-1.25877e-07
16.736	-8.38309e-08	1.73336e-08	-6.64973e-08	9.20070e-08	-3.55340e-08	5.64730e-08	7.92417e-07	1.46678e-07	9.39095e-07	7.86392e-07	1.48528e-07	9.34920e-07	9.99811e-09	-1.99727e-09	8.00084e-09	3.83389e-08	-9.94281e-09	2.83961e-08	9.57006e-08	-6.61809e-08	2.95196e-08	-1.48235e-07	2.14031e-08	-1.26832e-07
16.761	-8.48170e-08	1.75375e-08	-6.72795e-08	9.20330e-08	-3.55440e-08	5.64890e-08	7.91335e-07	1.46515e-07	9.37850e-07	7.85886e-07	1.48539e-07	9.34425e-07	8.39415e-09	-1.67685e-09	6.71729e-09	3.72665e-08	-9.66469e-09	2.76018e-08	9.45165e-08	-6.56665e-08	2.88499e-08	-1.49354e-07	2.15646e-08	-1.27790e-07
16.785	-8.58031e-08	1.77414e-08	-6.80617e-08	9.20600e-08	-3.55545e-08	5.65056e-08	7.90246e-07	1.46351e-07	9.36597e-07	7.85376e-07	1.48550e-07	9.33926e-07	6.78768e-09	-1.35594e-09	5.43174e-09	3.61927e-08	-9.38619e-09	2.68065e-08	9.33316e-08	-6.51509e-08	2.81808e-08	-1.50476e-07	2.17265e-08	-1.28749e-07
16.810	-8.67894e-08	1.79453e-08	-6.88441e-08	9.20882e-08	-3.55653e-08	5.65229e-08	7.89150e-07	1.46187e-07	9.35337e-07	7.84861e-07	1.48563e-07	9.33424e-07	5.17877e-09	-1.03453e-09	4.14423e-09	3.51174e-08	-9.10733e-09	2.60100e-08	9.21460e-08	-6.46339e-08	2.75121e-08	-1.51599e-07	2.18888e-08	-1.29711e-07
16.835	-8.77757e-08	1.81492e-08	-6.96264e-08	9.21175e-08	-3.55767e-08	5.65409e-08	7.88048e-07	1.46022e-07	9.34071e-07	7.84342e-07	1.48577e-07	9.32919e-07	3.56745e-09	-7.12650e-10	2.85480e-09	3.40407e-08	-8.82810e-09	2.52126e-08	9.09597e-08	-6.41157e-08	2.68440e-08	-1.52726e-07	2.20514e-08	-1.30674e-07
16.859	-8.87620e-08	1.83532e-08	-7.04088e-08	9.21480e-08	-3.55884e-08	5.65596e-08	7.86940e-07	1.45857e-07	9.32797e-07	7.83818e-07	1.48592e-07	9.32410e-07	1.95378e-09	-3.90296e-10	1.56348e-09	3.29626e-08	-8.54852e-09	2.44141e-08	8.97727e-08	-6.35962e-08	2.61765e-08	-1.53854e-07	2.22143e-08	-1.31640e-07
16.884	-8.97484e-08	1.85571e-08	-7.11913e-08	9.21796e-08	-3.56006e-08	5.65789e-08	7.85826e-07	1.45690e-07	9.31516e-07	7.83290e-07	1.48608e-07	9.31898e-07	3.37806e-10	-6.74816e-11	2.70324e-10	3.18832e-08	-8.26858e-09	2.36146e-08	8.85851e-08	-6.30755e-08	2.55096e-08	-1.54985e-07	2.23776e-08	-1.32607e-07
16.908	-9.07348e-08	1.87611e-08	-7.19737e-08	9.22123e-08	-3.56133e-08	5.65990e-08	7.84706e-07	1.45523e-07	9.30229e-07	7.82758e-07	1.48625e-07	9.31383e-07	-1.28042e-09	2.55783e-10	-1.02464e-09	3.08025e-08	-7.98832e-09	2.28142e-08	8.73969e-08	-6.25536e-08	2.48433e-08	-1.56118e-07	2.25412e-08	-1.33577e-07
16.933	-9.17212e-08	1.89651e-08	-7.27561e-08	9.22461e-08	-3.56263e-08	5.66198e-08	7.83579e-07	1.45356e-07	9.28935e-07	7.82221e-07	1.48643e-07	9.30864e-07	-2.90085e-09	5.79487e-10	-2.32136e-09	2.97205e-08	-7.70772e-09	2.20128e-08	8.62081e-08	-6.20305e-08	2.41776e-08	-1.57254e-07	2.27052e-08	-1.34548e-07
16.957	-9.27076e-08	1.91690e-08	-7.35386e-08	9.22811e-08	-3.56398e-08	5.66412e-08	7.82446e-07	1.45188e-07	9.27634e-07	7.81680e-07	1.48662e-07	9.30342e-07	-4.52343e-09	9.03621e-10	-3.61981e-09	2.86373e-08	-7.42679e-09	2.12105e-08	8.50188e-08	-6.15062e-08	2.35126e-08	-1.58391e-07	2.28694e-08	-1.35522e-07
16.982	-9.36939e-08	1.93729e-08	-7.43209e-08	9.23172e-08	-3.56538e-08	5.66634e-08	7.81307e-07	1.45019e-07	9.26326e-07	7.81134e-07	1.48682e-07	9.29816e-07	-6.14812e-09	1.22818e-09	-4.91994e-09	2.75529e-08	-7.14556e-09	2.04073e-08	8.38290e-08	-6.09807e-08	2.28482e-08	-1.59531e-07	2.30340e-08	-1.36497e-07
17.007	-9.46801e-08	1.95769e-08	-7.51032e-08	9.23544e-08	-3.56682e-08	5.66863e-08	7.80162e-07	1.44849e-07	9.25011e-07	7.80584e-07	1.48703e-07	9.29288e-07	-7.77486e-09	1.55314e-09	-6.22172e-09	2.64673e-08	-6.86402e-09	1.96033e-08	8.26387e-08	-6.04541e-08	2.21845e-08	-1.60673e-07	2.31990e-08	-1.37474e-07
17.031	-9.56662e-08	1.97808e-08	-7.58855e-08	9.23928e-08	-3.56830e-08	5.67098e-08	7.79011e-07	1.44679e-07	9.23691e-07	7.80030e-07	1.48726e-07	9.28756e-07	-9.40360e-09	1.87851e-09	-7.52510e-09	2.53805e-08	-6.58218e-09	1.87983e-08	8.14480e-08	-5.99264e-08	2.15215e-08	-1.61818e-07	2.33642e-08	-1.38454e-07
17.056	-9.66523e-08	1.99846e-08	-7.66676e-08	9.24323e-08	-3.56982e-08	5.67341e-08	7.77854e-07	1.44509e-07	9.22363e-07	7.79472e-07	1.48749e-07	9.28221e-07	-1.10343e-08	2.20426e-09	-8.83004e-09	2.42927e-08	-6.30005e-09	1.79926e-08	8.02569e-08	-5.93976e-08	2.08593e-08	-1.62964e-07	2.35297e-08	-1.39435e-07
17.080	-9.76382e-08	2.01885e-08	-7.74497e-08	9.24730e-08	-3.57140e-08	5.67590e-08	7.76691e-07	1.44338e-07	9.21029e-07	7.78909e-07	1.48773e-07	9.27682e-07	-1.26669e-08	2.53040e-09	-1.01365e-08	2.32037e-08	-6.01764e-09	1.71861e-08	7.90655e-08	-5.88678e-08	2.01977e-08	-1.64113e-07	2.36955e-08	-1.40417e-07
17.105	-9.86239e-08	2.03923e-08	-7.82316e-08	9.25148e-08	-3.57301e-08	5.67847e-08	7.75523e-07	1.44166e-07	9.19689e-07	7.78342e-07	1.48798e-07	9.27141e-07	-1.43013e-08	2.85690e-09	-1.14444e-08	2.21137e-08	-5.73496e-09	1.63787e-08	7.78738e-08	-5.83368e-08	1.95370e-08	-1.65263e-07	2.38617e-08	-1.41402e-07
17.129	-9.96095e-08	2.05961e-08	-7.90134e-08	9.25577e-08	-3.57467e-08	5.68111e-08	7.74348e-07	1.43993e-07	9.18342e-07	7.77771e-07	1.48825e-07	9.26596e-07	-1.59376e-08	3.18377e-09	-1.27538e-08	2.10227e-08	-5.45201e-09	1.55707e-08	7.66818e-08	-5.78048e-08	1.88769e-08	-1.66416e-07	2.40281e-08	-1.42388e-07
17.154	-1.00595e-07	2.07999e-08	-7.97950e-08	9.26018e-08	-3.57637e-08	5.68381e-08	7.73168e-07	1.43820e-07	9.16988e-07	7.77196e-07	1.48852e-07	9.26048e-07	-1.75756e-08	3.51098e-09	-1.40646e-08	1.99307e-08	-5.16881e-09	1.47618e-08	7.54895e-08	-5.72718e-08	1.82177e-08	-1.67571e-07	2.41949e-08	-1.43376e-07
17.179	-1.01580e-07	2.10036e-08	-8.05765e-08	9.26471e-08	-3.57812e-08	5.68659e-08	7.71982e-07	1.43647e-07	9.15629e-07	7.76617e-07	1.48880e-07	9.25497e-07	-1.92153e-08	3.83853e-09	-1.53768e-08	1.88377e-08	-4.88536e-09	1.39523e-08	7.42971e-08	-5.67378e-08	1.75593e-08	-1.68728e-07	2.43619e-08	-1.44366e-07
17.203	-1.02565e-07	2.12072e-08	-8.13578e-08	9.26934e-08	-3.57991e-08	5.68943e-08	7.70790e-07	1.43473e-07	9.14263e-07	7.76033e-07	1.48909e-07	9.24943e-07	-2.08566e-08	4.16642e-09	-1.66902e-08	1.77438e-08	-4.60167e-09	1.31421e-08	7.31045e-08	-5.62028e-08	1.69017e-08	-1.69886e-07	2.45292e-08	-1.45357e-07
17.228	-1.03550e-07	2.14108e-08	-8.21389e-08	9.27409e-08	-3.58174e-08	5.69235e-08	7.69593e-07	1.43298e-07	9.12891e-07	7.75446e-07	1.48940e-07	9.24386e-07	-2.24996e-08	4.49462e-09	-1.80050e-08	1.66490e-08	-4.31775e-09	1.23313e-08	7.19117e-08	-5.56668e-08	1.62450e-08	-1.71047e-07	2.46968e-08	-1.46350e-07
17.252	-1.04534e-07	2.16144e-08	-8.29198e-08	9.27896e-08	-3.58362e-08	5.69534e-08	7.68390e-07	1.43123e-07	9.11513e-07	7.74855e-07	1.48971e-07	9.23825e-07	-2.41441e-08	4.82313e-09	-1.93209e-08	1.55534e-08	-4.03361e-09	1.15198e-08	7.07189e-08	-5.51298e-08	1.55891e-08	-1.72210e-07	2.48646e-08	-1.47345e-07
17.277	-1.05518e-07	2.18178e-08	-8.37004e-08	9.28394e-08	-3.58555e-08	5.69839e-08	7.67182e-07	1.42947e-07	9.10129e-07	7.74259e-07	1.49003e-07	9.23262e-07	-2.57901e-08	5.15194e-09	-2.06381e-08	1.44569e-08	-3.74925e-09	1.07077e-08	6.95260e-08	-5.45920e-08	1.49340e-08	-1.73374e-07	2.50327e-08	-1.48341e-07
17.302	-1.06502e-07	2.20213e-08	-8.44808e-08	9.28903e-08	-3.58751e-08	5.70152e-08	7.65968e-07	1.42771e-07	9.08739e-07	7.73659e-07	1.49036e-07	9.22695e-07	-2.74375e-08	5.48104e-09	-2.19565e-08	1.33597e-08	-3.46469e-09	9.89497e-09	6.83331e-08	-5.40532e-08	1.42799e-08	-1.74540e-07	2.52011e-08	-1.49339e-07
17.326	-1.07486e-07	2.22246e-08	-8.52609e-08	9.29424e-08	-3.58952e-08	5.70472e-08	7.64749e-07	1.42594e-07	9.07343e-07	7.73056e-07	1.49070e-07	9.22126e-07	-2.90863e-08	5.81041e-09	-2.32759e-08	1.22616e-08	-3.17993e-09	9.08171e-09	6.71402e-08	-5.35135e-08	1.36267e-08	-1.75708e-07	2.53698e-08	-1.50339e-07
17.351	-1.08469e-07	2.24279e-08	-8.60407e-08	9.29956e-08	-3.59158e-08	5.70798e-08	7.63524e-07	1.42417e-07	9.05941e-07	7.72448e-07	1.49105e-07	9.21553e-07	-3.07365e-08	6.14006e-09	-2.45964e-08	1.11629e-08	-2.89498e-09	8.26792e-09	6.59474e-08	-5.29730e-08	1.29744e-08	-1.76878e-07	2.55387e-08	-1.51340e-07
17.375	-1.09451e-07	2.26311e-08	-8.68203e-08	9.30500e-08	-3.59368e-08	5.71132e-08	7.62294e-07	1.42239e-07	9.04533e-07	7.71837e-07	1.49141e-07	9.20978e-07	-3.23879e-08	6.46996e-09	-2.59180e-08	1.00635e-08	-2.60986e-09	7.45360e-09	6.47546e-08	-5.24315e-08	1.23231e-08	-1.78050e-07	2.57079e-08	-1.52342e-07
17.400	-1.10434e-07	2.28342e-08	-8.75995e-08	9.31055e-08	-3.59582e-08	5.71473e-08	7.61059e-07	1.42061e-07	9.03120e-07	7.71222e-07	1.49178e-07	9.20399e-07	-3.40406e-08	6.80010e-09	-2.72405e-08	8.96336e-09	-2.32456e-09	6.63880e-09	6.35620e-08	-5.18893e-08	1.16727e-08	-1.79223e-07	2.58773e-08	-1.53346e-07
17.424	-1.11416e-07	2.30372e-08	-8.83784e-08	9.31622e-08	-3.59801e-08	5.71820e-08	7.59818e-07	1.41882e-07	9.01700e-07	7.70602e-07	1.49215e-07	9.19818e-07	-3.56945e-08	7.13049e-09	-2.85640e-08	7.86263e-09	-2.03909e-09	5.82354e-09	6.23695e-08	-5.13462e-08	1.10233e-08	-1.80398e-07	2.60470e-08	-1.54351e-07
17.449	-1.12397e-07	2.32402e-08	-8.91569e-08	9.32199e-08	-3.60024e-08	5.72175e-08	7.58573e-07	1.41702e-07	9.00275e-07	7.69979e-07	1.49254e-07	9.19234e-07	-3.73495e-08	7.46110e-09	-2.98884e-08	6.76130e-09	-1.75347e-09	5.00783e-09	6.11772e-08	-5.08024e-08	1.03749e-08	-1.81575e-07	2.62169e-08	-1.55358e-07
17.474	-1.13378e-07	2.34430e-08	-8.99350e-08	9.32789e-08	-3.60252e-08	5.72537e-08	7.57322e-07	1.41523e-07	8.98844e-07	7.69353e-07	1.49294e-07	9.18646e-07	-3.90056e-08	7.79193e-09	-3.12136e-08	5.65941e-09	-1.46771e-09	4.19170e-09	5.99852e-08	-5.02577e-08	9.72749e-09	-1.82754e-07	2.63870e-08	-1.56367e-07
17.498	-1.14359e-07	2.36458e-08	-9.07128e-08	9.33389e-08	-3.60484e-08	5.72905e-08	7.56066e-07	1.41342e-07	8.97408e-07	7.68722e-07	1.49334e-07	9.18056e-07	-4.06627e-08	8.12296e-09	-3.25397e-08	4.55699e-09	-1.18181e-09	3.37518e-09	5.87934e-08	-4.97123e-08	9.08113e-09	-1.83933e-07	2.65574e-08	-1.57376e-07
17.523	-1.15339e-07	2.38484e-08	-9.14902e-08	9.34001e-08	-3.60720e-08	5.73281e-08	7.54805e-07	1.41161e-07	8.95966e-07	7.68087e-07	1.49375e-07	9.17463e-07	-4.23208e-08	8.45419e-09	-3.38666e-08	3.45407e-09	-8.95777e-10	2.55829e-09	5.76020e-08	-4.91662e-08	8.43582e-09	-1.85115e-07	2.67280e-08	-1.58387e-07
17.547	-1.16318e-07	2.40509e-08	-9.22672e-08	9.34625e-08	-3.60961e-08	5.73664e-08	7.53538e-07	1.40980e-07	8.94519e-07	7.67449e-07	1.49418e-07	9.16867e-07	-4.39798e-08	8.78560e-09	-3.51942e-08	2.35068e-09	-6.09625e-10	1.74106e-09	5.64108e-08	-4.86193e-08	7.79157e-09	-1.86298e-07	2.68988e-08	-1.59399e-07
17.572	-1.17297e-07	2.42533e-08	-9.30437e-08	9.35259e-08	-3.61206e-08	5.74053e-08	7.52267e-07	1.40798e-07	8.93066e-07	7.66807e-07	1.49461e-07	9.16268e-07	-4.56397e-08	9.11719e-09	-3.65225e-08	1.24686e-09	-3.23362e-10	9.23503e-10	5.52201e-08	-4.80717e-08	7.14840e-09	-1.87482e-07	2.70698e-08	-1.60413e-07
17.596	-1.18275e-07	2.44556e-08	-9.38198e-08	9.35905e-08	-3.61455e-08	5.74450e-08	7.50991e-07	1.40616e-07	8.91607e-07	7.66162e-07	1.49505e-07	9.15666e-07	-4.73004e-08	9.44894e-09	-3.78514e-08	1.42649e-10	-3.69947e-11	1.05655e-10	5.40298e-08	-4.75234e-08	6.50633e-09	-1.88668e-07	2.72410e-08	-1.61427e-07
17.621	-1.19253e-07	2.46578e-08	-9.45954e-08	9.36562e-08	-3.61709e-08	5.74853e-08	7.49710e-07	1.40433e-07	8.90144e-07	7.65512e-07	1.49549e-07	9.15062e-07	-4.89619e-08	9.78084e-09	-3.91810e-08	-9.61931e-10	2.49467e-10	-7.12464e-10	5.28399e-08	-4.69745e-08	5.86538e-09	-1.89856e-07	2.74125e-08	-1.62443e-07
17.646	-1.20230e-07	2.48599e-08	-9.53705e-08	9.37231e-08	-3.61967e-08	5.75263e-08	7.48425e-07	1.40250e-07	8.88675e-07	7.64859e-07	1.49595e-07	9.14454e-07	-5.06240e-08	1.01129e-08	-4.05112e-08	-2.06684e-09	5.36015e-10	-1.53083e-09	5.16505e-08	-4.64249e-08	5.22556e-09	-1.91045e-07	2.75841e-08	-1.63461e-07
17.670	-1.21207e-07	2.50618e-08	-9.61451e-08	9.37911e-08	-3.62230e-08	5.75681e-08	7.47134e-07	1.40067e-07	8.87201e-07	7.64203e-07	1.49641e-07	9.13844e-07	-5.22869e-08	1.04451e-08	-4.18418e-08	-3.17205e-09	8.22640e-10	-2.34941e-09	5.04616e-08	-4.58747e-08	4.58688e-09	-1.92235e-07	2.77560e-08	-1.64479e-07
17.695	-1.22183e-07	2.52635e-08	-9.69192e-08	9.38602e-08	-3.62497e-08	5.76105e-08	7.45839e-07	1.39883e-07	8.85722e-07	7.63543e-07	1.49689e-07	9.13231e-07	-5.39504e-08	1.07774e-08	-4.31730e-08	-4.27753e-09	1.10933e-09	-3.16820e-09	4.92733e-08	-4.53239e-08	3.94937e-09	-1.93426e-07	2.79280e-08	-1.65498e-07
17.719	-1.23158e-07	2.54652e-08	-9.76928e-08	9.39304e-08	-3.62768e-08	5.76536e-08	7.44539e-07	1.39698e-07	8.84237e-07	7.62879e-07	1.49737e-07	9.12616e-07	-5.56144e-08	1.11098e-08	-4.45046e-08	-5.38324e-09	1.39609e-09	-3.98715e-09	4.80856e-08	-4.47725e-08	3.31305e-09	-1.94619e-07	2.81002e-08	-1.66519e-07
17.744	-1.24132e-07	2.56667e-08	-9.84658e-08	9.40017e-08	-3.63044e-08	5.76974e-08	7.43235e-07	1.39513e-07	8.82748e-07	7.62211e-07	1.49786e-07	9.11997e-07	-5.72789e-08	1.14423e-08	-4.58366e-08	-6.48915e-09	1.68289e-09	-4.80625e-09	4.68985e-08	-4.42206e-08	2.67792e-09	-1.95813e-07	2.82726e-08	-1.67541e-07
17.768	-1.25106e-07	2.58680e-08	-9.92382e-08	9.40742e-08	-3.63323e-08	5.77418e-08	7.41925e-07	1.39328e-07	8.81254e-07	7.61540e-07	1.49836e-07	9.11376e-07	-5.89439e-08	1.17749e-08	-4.71690e-08	-7.59522e-09	1.96974e-09	-5.62548e-09	4.57120e-08	-4.36680e-08	2.04400e-09	-1.97009e-07	2.84452e-08	-1.68563e-07
17.793	-1.26079e-07	2.60692e-08	-1.00010e-07	9.41478e-08	-3.63608e-08	5.77870e-08	7.40612e-07	1.39143e-07	8.79754e-07	7.60866e-07	1.49886e-07	9.10752e-07	-6.06093e-08	1.21076e-08	-4.85017e-08	-8.70142e-09	2.25663e-09	-6.44480e-09	4.45263e-08	-4.31150e-08	1.41132e-09	-1.98205e-07	2.86180e-08	-1.69587e-07
17.818	-1.27052e-07	2.62703e-08	-1.00781e-07	9.42225e-08	-3.63896e-08	5.78328e-08	7.39294e-07	1.38956e-07	8.78250e-07	7.60188e-07	1.49937e-07	9.10126e-07	-6.22750e-08	1.24403e-08	-4.98347e-08	-9.80773e-09	2.54353e-09	-7.26419e-09	4.33413e-08	-4.25614e-08	7.79884e-10	-1.99403e-07	2.87909e-08	-1.70612e-07
17.842	-1.28023e-07	2.64711e-08	-1.01552e-07	9.42983e-08	-3.64189e-08	5.78794e-08	7.37971e-07	1.38770e-07	8.76741e-07	7.59507e-07	1.49989e-07	9.09496e-07	-6.39410e-08	1.27731e-08	-5.11679e-08	-1.09141e-08	2.83046e-09	-8.08364e-09	4.21571e-08	-4.20074e-08	1.49712e-10	-2.00602e-07	2.89640e-08	-1.71638e-07
17.867	-1.28994e-07	2.66718e-08	-1.02322e-07	9.43752e-08	-3.64486e-08	5.79266e-08	7.36644e-07	1.38583e-07	8.75227e-07	7.58822e-07	1.50042e-07	9.08864e-07	-6.56073e-08	1.31060e-08	-5.25013e-08	-1.20205e-08	3.11739e-09	-8.90310e-09	4.09737e-08	-4.14529e-08	-4.79180e-10	-2.01801e-07	2.91372e-08	-1.72664e-07
17.891	-1.29964e-07	2.68724e-08	-1.03091e-07	9.44532e-08	-3.64787e-08	5.79745e-08	7.35312e-07	1.38396e-07	8.73708e-07	7.58134e-07	1.50096e-07	9.08230e-07	-6.72737e-08	1.34389e-08	-5.38348e-08	-1.31269e-08	3.40433e-09	-9.72257e-09	3.97911e-08	-4.08979e-08	-1.10678e-09	-2.03002e-07	2.93106e-08	-1.73692e-07
17.916	-1.30933e-07	2.70727e-08	-1.03860e-07	9.45323e-08	-3.65093e-08	5.80230e-08	7.33977e-07	1.38208e-07	8.72185e-07	7.57442e-07	1.50150e-07	9.07593e-07	-6.89403e-08	1.37718e-08	-5.51685e-08	-1.42333e-08	3.69125e-09	-1.05420e-08	3.86094e-08	-4.03425e-08	-1.73306e-09	-2.04204e-07	2.94842e-08	-1.74720e-07
17.940	-1.31901e-07	2.72729e-08	-1.04628e-07	9.46125e-08	-3.65402e-08	5.80722e-08	7.32637e-07	1.38020e-07	8.70657e-07	7.56748e-07	1.50205e-07	9.06953e-07	-7.06070e-08	1.41048e-08	-5.65022e-08	-1.53395e-08	3.97815e-09	-1.13614e-08	3.74287e-08	-3.97867e-08	-2.35802e-09	-2.05407e-07	2.96579e-08	-1.75749e-07
17.965	-1.32868e-07	2.74729e-08	-1.05395e-07	9.46938e-08	-3.65716e-08	5.81221e-08	7.31293e-07	1.37832e-07	8.69124e-07	7.56049e-07	1.50261e-07	9.06310e-07	-7.22737e-08	1.44377e-08	-5.78360e-08	-1.64457e-08	4.26503e-09	-1.21807e-08	3.62488e-08	-3.92305e-08	-2.98163e-09	-2.06611e-07	2.98317e-08	-1.76779e-07
17.990	-1.33834e-07	2.76727e-08	-1.06162e-07	9.47762e-08	-3.66035e-08	5.81727e-08	7.29944e-07	1.37643e-07	8.67587e-07	7.55348e-07	1.50318e-07	9.05665e-07	-7.39404e-08	1.47707e-08	-5.91697e-08	-1.75518e-08	4.55188e-09	-1.29999e-08	3.50700e-08	-3.86739e-08	-3.60388e-09	-2.07816e-07	3.00057e-08	-1.77810e-07
18.014	-1.34800e-07	2.78723e-08	-1.06927e-07	9.48597e-08	-3.66357e-08	5.82240e-08	7.28592e-07	1.37454e-07	8.66046e-07	7.54643e-07	1.50375e-07	9.05018e-07	-7.56070e-08	1.51036e-08	-6.05034e-08	-1.86577e-08	4.83868e-09	-1.38190e-08	3.38922e-08	-3.81169e-08	-4.22476e-09	-2.09022e-07	3.01798e-08	-1.78842e-07
18.039	-1.35764e-07	2.80717e-08	-1.07692e-07	9.49442e-08	-3.66684e-08	5.82759e-08	7.27236e-07	1.37264e-07	8.64500e-07	7.53935e-07	1.50433e-07	9.04368e-07	-7.72734e-08	1.54365e-08	-6.18369e-08	-1.97634e-08	5.12542e-09	-1.46379e-08	3.27154e-08	-3.75597e-08	-4.84424e-09	-2.10228e-07	3.03540e-08	-1.79874e-07
18.063	-1.36727e-07	2.82709e-08	-1.08457e-07	9.50299e-08	-3.67014e-08	5.83284e-08	7.25875e-07	1.37074e-07	8.62950e-07	7.53223e-07	1.50491e-07	9.03715e-07	-7.89397e-08	1.57693e-08	-6.31703e-08	-2.08688e-08	5.41211e-09	-1.54567e-08	3.15398e-08	-3.70021e-08	-5.46232e-09	-2.11436e-07	3.05283e-08	-1.80907e-07
18.088	-1.37690e-07	2.84699e-08	-1.09220e-07	9.51166e-08	-3.67349e-08	5.83817e-08	7.24511e-07	1.36884e-07	8.61395e-07	7.52509e-07	1.50551e-07	9.03060e-07	-8.06057e-08	1.61022e-08	-6.45036e-08	-2.19740e-08	5.69872e-09	-1.62752e-08	3.03652e-08	-3.64442e-08	-6.07897e-09	-2.12644e-07	3.07027e-08	-1.81941e-07
18.113	-1.38651e-07	2.86687e-08	-1.09983e-07	9.52044e-08	-3.67688e-08	5.84356e-08	7.23142e-07	1.36694e-07	8.59836e-07	7.51791e-07	1.50611e-07	9.02402e-07	-8.22715e-08	1.64349e-08	-6.58366e-08	-2.30788e-08	5.98526e-09	-1.70936e-08	2.91918e-08	-3.58860e-08	-6.69419e-09	-2.13853e-07	3.08773e-08	-1.82975e-07
18.137	-1.39612e-07	2.88673e-08	-1.10744e-07	9.52933e-08	-3.68032e-08	5.84901e-08	7.21770e-07	1.36503e-07	8.58273e-07	7.51070e-07	1.50671e-07	9.01742e-07	-8.39369e-08	1.67676e-08	-6.71693e-08	-2.41834e-08	6.27171e-09	-1.79116e-08	2.80197e-08	-3.53276e-08	-7.30795e-09	-2.15062e-07	3.10519e-08	-1.84010e-07
18.162	-1.40571e-07	2.90656e-08	-1.11505e-07	9.53832e-08	-3.68379e-08	5.85453e-08	7.20394e-07	1.36312e-07	8.56706e-07	7.50346e-07	1.50733e-07	9.01079e-07	-8.56019e-08	1.71002e-08	-6.85017e-08	-2.52875e-08	6.55806e-09	-1.87294e-08	2.68487e-08	-3.47689e-08	-7.92024e-09	-2.16272e-07	3.12267e-08	-1.85046e-07
18.186	-1.41529e-07	2.92637e-08	-1.12265e-07	9.54742e-08	-3.68730e-08	5.86012e-08	7.19014e-07	1.36120e-07	8.55134e-07	7.49619e-07	1.50795e-07	9.00414e-07	-8.72665e-08	1.74327e-08	-6.98337e-08	-2.63912e-08	6.84430e-09	-1.95469e-08	2.56790e-08	-3.42101e-08	-8.53104e-09	-2.17483e-07	3.14015e-08	-1.86082e-07
18.211	-1.42486e-07	2.94616e-08	-1.13024e-07	9.55663e-08	-3.69086e-08	5.86577e-08	7.17631e-07	1.35928e-07	8.53559e-07	7.48889e-07	1.50857e-07	8.99746e-07	-8.89305e-08	1.77652e-08	-7.11654e-08	-2.74946e-08	7.13043e-09	-2.03641e-08	2.45107e-08	-3.36510e-08	-9.14035e-09	-2.18695e-07	3.15764e-08	-1.87118e-07
18.235	-1.43442e-07	2.96593e-08	-1.13783e-07	9.56594e-08	-3.69446e-08	5.87148e-08	7.16244e-07	1.35736e-07	8.51980e-07	7.48156e-07	1.50920e-07	8.99076e-07	-9.05940e-08	1.80975e-08	-7.24965e-08	-2.85974e-08	7.41644e-09	-2.11809e-08	2.33436e-08	-3.30918e-08	-9.74814e-09	-2.19907e-07	3.17514e-08	-1.88155e-07
18.260	-1.44397e-07	2.98567e-08	-1.14540e-07	9.57535e-08	-3.69809e-08	5.87726e-08	7.14853e-07	1.35544e-07	8.50397e-07	7.47419e-07	1.50984e-07	8.98404e-07	-9.22569e-08	1.84297e-08	-7.38272e-08	-2.96997e-08	7.70232e-09	-2.19974e-08	2.21779e-08	-3.25323e-08	-1.03544e-08	-2.21119e-07	3.19265e-08	-1.89193e-07
18.285	-1.45350e-07	3.00538e-08	-1.15296e-07	9.58487e-08	-3.70177e-08	5.88310e-08	7.13458e-07	1.35351e-07	8.48810e-07	7.46680e-07	1.51049e-07	8.97729e-07	-9.39191e-08	1.87617e-08	-7.51574e-08	-3.08015e-08	7.98805e-09	-2.28134e-08	2.10137e-08	-3.19728e-08	-1.09591e-08	-2.22332e-07	3.21016e-08	-1.90231e-07
18.309	-1.46302e-07	3.02507e-08	-1.16052e-07	9.59450e-08	-3.70549e-08	5.88901e-08	7.12060e-07	1.35158e-07	8.47219e-07	7.45938e-07	1.51114e-07	8.97051e-07	-9.55806e-08	1.90936e-08	-7.64870e-08	-3.19027e-08	8.27364e-09	-2.36291e-08	1.98509e-08	-3.14131e-08	-1.15623e-08	-2.23546e-07	3.22768e-08	-1.91269e-07
18.334	-1.47254e-07	3.04474e-08	-1.16806e-07	9.60422e-08	-3.70924e-08	5.89498e-08	7.10659e-07	1.34965e-07	8.45624e-07	7.45192e-07	1.51179e-07	8.96372e-07	-9.72414e-08	1.94254e-08	-7.78160e-08	-3.30033e-08	8.55907e-09	-2.44442e-08	1.86895e-08	-3.08534e-08	-1.21638e-08	-2.24760e-07	3.24521e-08	-1.92308e-07
18.358	-1.48203e-07	3.06438e-08	-1.17560e-07	9.61405e-08	-3.71304e-08	5.90101e-08	7.09254e-07	1.34771e-07	8.44026e-07	7.44444e-07	1.51246e-07	8.95690e-07	-9.89013e-08	1.97570e-08	-7.91443e-08	-3.41033e-08	8.84433e-09	-2.52589e-08	1.75297e-08	-3.02935e-08	-1.27638e-08	-2.25974e-07	3.26274e-08	-1.93346e-07
18.383	-1.49152e-07	3.08399e-08	-1.18312e-07	9.62399e-08	-3.71687e-08	5.90711e-08	7.07846e-07	1.34578e-07	8.42424e-07	7.43693e-07	1.51312e-07	8.95005e-07	-1.00560e-07	2.00884e-08	-8.04719e-08	-3.52025e-08	9.12942e-09	-2.60731e-08	1.63714e-08	-2.97336e-08	-1.33622e-08	-2.27188e-07	3.28028e-08	-1.94386e-07
18.407	-1.50099e-07	3.10358e-08	-1.19063e-07	9.63402e-08	-3.72075e-08	5.91327e-08	7.06435e-07	1.34383e-07	8.40818e-07	7.42939e-07	1.51380e-07	8.94318e-07	-1.02218e-07	2.04196e-08	-8.17988e-08	-3.63011e-08	9.41432e-09	-2.68868e-08	1.52147e-08	-2.91737e-08	-1.39589e-08	-2.28403e-07	3.29782e-08	-1.95425e-07
18.432	-1.51045e-07	3.12314e-08	-1.19814e-07	9.64416e-08	-3.72466e-08	5.91949e-08	7.05020e-07	1.34189e-07	8.39209e-07	7.42182e-07	1.51447e-07	8.93629e-07	-1.03876e-07	2.07506e-08	-8.31249e-08	-3.73989e-08	9.69903e-09	-2.76999e-08	1.40596e-08	-2.86137e-08	-1.45541e-08	-2.29618e-07	3.31536e-08	-1.96465e-07
18.457	-1.51990e-07	3.14267e-08	-1.20563e-07	9.65439e-08	-3.72862e-08	5.92577e-08	7.03602e-07	1.33994e-07	8.37596e-07	7.41422e-07	1.51516e-07	8.92938e-07	-1.05532e-07	2.10815e-08	-8.44501e-08	-3.84960e-08	9.98353e-09	-2.85124e-08	1.29062e-08	-2.80537e-08	-1.51475e-08	-2.30834e-07	3.33291e-08	-1.97505e-07
18.481	-1.52933e-07	3.16217e-08	-1.21311e-07	9.66473e-08	-3.73261e-08	5.93212e-08	7.02180e-07	1.33800e-07	8.35980e-07	7.40660e-07	1.51585e-07	8.92244e-07	-1.07187e-07	2.14121e-08	-8.57745e-08	-3.95922e-08	1.02678e-08	-2.93244e-08	1.17544e-08	-2.74938e-08	-1.57393e-08	-2.32049e-07	3.35046e-08	-1.98545e-07
18.506	-1.53875e-07	3.18165e-08	-1.22058e-07	9.67517e-08	-3.73664e-08	5.93853e-08	7.00756e-07	1.33605e-07	8.34361e-07	7.39894e-07	1.51654e-07	8.91548e-07	-1.08840e-07	2.17425e-08	-8.70980e-08	-4.06876e-08	1.05519e-08	-3.01357e-08	1.06044e-08	-2.69339e-08	-1.63295e-08	-2.33265e-07	3.36801e-08	-1.99585e-07
18.530	-1.54815e-07	3.20109e-08	-1.22804e-07	9.68570e-08	-3.74071e-08	5.94499e-08	6.99329e-07	1.33409e-07	8.32738e-07	7.39126e-07	1.51724e-07	8.90850e-07	-1.10493e-07	2.20726e-08	-8.84205e-08	-4.17821e-08	1.08358e-08	-3.09463e-08	9.45613e-09	-2.63740e-08	-1.69179e-08	-2.34481e-07	3.38557e-08	-2.00625e-07
18.555	-1.55754e-07	3.22051e-08	-1.23549e-07	9.69634e-08	-3.74482e-08	5.95152e-08	6.97898e-07	1.33214e-07	8.31112e-07	7.38355e-07	1.51794e-07	8.90149e-07	-1.12144e-07	2.24025e-08	-8.97420e-08	-4.28757e-08	1.11194e-08	-3.17563e-08	8.30963e-09	-2.58143e-08	-1.75046e-08	-2.35697e-07	3.40312e-08	-2.01665e-07
18.579	-1.56692e-07	3.23989e-08	-1.24293e-07	9.70707e-08	-3.74896e-08	5.95811e-08	6.96465e-07	1.33018e-07	8.29482e-07	7.37581e-07	1.51865e-07	8.89447e-07	-1.13795e-07	2.27321e-08	-9.10624e-08	-4.39683e-08	1.14027e-08	-3.25656e-08	7.16496e-09	-2.52546e-08	-1.80896e-08	-2.36912e-07	3.42068e-08	-2.02706e-07
18.604	-1.57628e-07	3.25924e-08	-1.25035e-07	9.71790e-08	-3.75315e-08	5.96476e-08	6.95028e-07	1.32822e-07	8.27850e-07	7.36805e-07	1.51937e-07	8.88742e-07	-1.15443e-07	2.30615e-08	-9.23818e-08	-4.50600e-08	1.16858e-08	-3.33741e-08	6.02213e-09	-2.46950e-08	-1.86729e-08	-2.38128e-07	3.43823e-08	-2.03746e-07
18.629	-1.58562e-07	3.27857e-08	-1.25776e-07	9.72883e-08	-3.75737e-08	5.97146e-08	6.93589e-07	1.32626e-07	8.26215e-07	7.36026e-07	1.52008e-07	8.88035e-07	-1.17091e-07	2.33905e-08	-9.37000e-08	-4.61506e-08	1.19687e-08	-3.41819e-08	4.88120e-09	-2.41356e-08	-1.92544e-08	-2.39344e-07	3.45579e-08	-2.04786e-07
18.653	-1.59495e-07	3.29786e-08	-1.26517e-07	9.73986e-08	-3.76162e-08	5.97823e-08	6.92147e-07	1.32429e-07	8.24576e-07	7.35245e-07	1.52081e-07	8.87325e-07	-1.18736e-07	2.37193e-08	-9.50171e-08	-4.72402e-08	1.22513e-08	-3.49890e-08	3.74219e-09	-2.35763e-08	-1.98341e-08	-2.40560e-07	3.47334e-08	-2.05826e-07
18.678	-1.60427e-07	3.31712e-08	-1.27255e-07	9.75098e-08	-3.76592e-08	5.98506e-08	6.90702e-07	1.32232e-07	8.22934e-07	7.34460e-07	1.52153e-07	8.86614e-07	-1.20381e-07	2.40478e-08	-9.63330e-08	-4.83288e-08	1.25336e-08	-3.57952e-08	2.60513e-09	-2.30172e-08	-2.04121e-08	-2.41775e-07	3.49089e-08	-2.06866e-07
18.702	-1.61356e-07	3.33634e-08	-1.27993e-07	9.76219e-08	-3.77025e-08	5.99194e-08	6.89254e-07	1.32036e-07	8.21290e-07	7.33673e-07	1.52226e-07	8.85900e-07	-1.22024e-07	2.43760e-08	-9.76476e-08	-4.94162e-08	1.28156e-08	-3.66006e-08	1.47006e-09	-2.24584e-08	-2.09883e-08	-2.42991e-07	3.50844e-08	-2.07906e-07
18.727	-1.62285e-07	3.35553e-08	-1.28729e-07	9.77350e-08	-3.77462e-08	5.99888e-08	6.87804e-07	1.31838e-07	8.19642e-07	7.32884e-07	1.52300e-07	8.85184e-07	-1.23665e-07	2.47038e-08	-9.89609e-08	-5.05024e-08	1.30973e-08	-3.74051e-08	3.37012e-10	-2.18997e-08	-2.15627e-08	-2.44206e-07	3.52599e-08	-2.08946e-07
18.751	-1.63211e-07	3.37469e-08	-1.29464e-07	9.78490e-08	-3.77902e-08	6.00588e-08	6.86351e-07	1.31641e-07	8.17992e-07	7.32092e-07	1.52374e-07	8.84466e-07	-1.25304e-07	2.50313e-08	-1.00273e-07	-5.15875e-08	1.33787e-08	-3.82088e-08	-7.93980e-10	-2.13412e-08	-2.21352e-08	-2.45421e-07	3.54353e-08	-2.09986e-07
18.776	-1.64136e-07	3.39382e-08	-1.30198e-07	9.79640e-08	-3.78346e-08	6.01294e-08	6.84895e-07	1.31444e-07	8.16339e-07	7.31298e-07	1.52448e-07	8.83746e-07	-1.26942e-07	2.53585e-08	-1.01583e-07	-5.26713e-08	1.36598e-08	-3.90116e-08	-1.92288e-09	-2.07830e-08	-2.27059e-08	-2.46636e-07	3.56107e-08	-2.11025e-07
18.801	-1.65059e-07	3.41291e-08	-1.30930e-07	9.80799e-08	-3.78794e-08	6.02005e-08	6.83437e-07	1.31246e-07	8.14683e-07	7.30501e-07	1.52523e-07	8.83024e-07	-1.28578e-07	2.56853e-08	-1.02893e-07	-5.37539e-08	1.39405e-08	-3.98134e-08	-3.04966e-09	-2.02251e-08	-2.32748e-08	-2.47850e-07	3.57860e-08	-2.12064e-07
18.825	-1.65981e-07	3.43197e-08	-1.31661e-07	9.81967e-08	-3.79245e-08	6.02722e-08	6.81977e-07	1.31048e-07	8.13025e-07	7.29701e-07	1.52598e-07	8.82299e-07	-1.30212e-07	2.60117e-08	-1.04200e-07	-5.48352e-08	1.42210e-08	-4.06143e-08	-4.17429e-09	-1.96675e-08	-2.38418e-08	-2.49064e-07	3.59613e-08	-2.13103e-07
18.850	-1.66901e-07	3.45099e-08	-1.32391e-07	9.83144e-08	-3.79700e-08	6.03445e-08	6.80514e-07	1.30850e-07	8.11364e-07	7.28899e-07	1.52674e-07	8.81573e-07	-1.31844e-07	2.63378e-08	-1.05506e-07	-5.59152e-08	1.45010e-08	-4.14142e-08	-5.29672e-09	-1.91102e-08	-2.44069e-08	-2.50278e-07	3.61365e-08	-2.14141e-07
18.874	-1.67819e-07	3.46997e-08	-1.33119e-07	9.84331e-08	-3.80158e-08	6.04173e-08	6.79048e-07	1.30652e-07	8.09701e-07	7.28095e-07	1.52749e-07	8.80844e-07	-1.33474e-07	2.66634e-08	-1.06811e-07	-5.69939e-08	1.47808e-08	-4.22131e-08	-6.41694e-09	-1.85533e-08	-2.49702e-08	-2.51491e-07	3.63117e-08	-2.15179e-07
18.899	-1.68735e-07	3.48892e-08	-1.33846e-07	9.85526e-08	-3.80619e-08	6.04906e-08	6.77580e-07	1.30454e-07	8.08034e-07	7.27288e-07	1.52825e-07	8.80114e-07	-1.35103e-07	2.69887e-08	-1.08114e-07	-5.80712e-08	1.50602e-08	-4.30110e-08	-7.53490e-09	-1.79966e-08	-2.55315e-08	-2.52703e-07	3.64868e-08	-2.16217e-07
18.924	-1.69650e-07	3.50783e-08	-1.34572e-07	9.86730e-08	-3.81085e-08	6.05646e-08	6.76110e-07	1.30256e-07	8.06366e-07	7.26479e-07	1.52902e-07	8.79381e-07	-1.36729e-07	2.73136e-08	-1.09415e-07	-5.91470e-08	1.53392e-08	-4.38078e-08	-8.65058e-09	-1.74404e-08	-2.60910e-08	-2.53915e-07	3.66618e-08	-2.17254e-07
18.948	-1.70563e-07	3.52670e-08	-1.35296e-07	9.87943e-08	-3.81553e-08	6.06390e-08	6.74638e-07	1.30057e-07	8.04695e-07	7.25667e-07	1.52979e-07	8.78646e-07	-1.38353e-07	2.76380e-08	-1.10715e-07	-6.02214e-08	1.56178e-08	-4.46036e-08	-9.76393e-09	-1.68845e-08	-2.66485e-08	-2.55127e-07	3.68367e-08	-2.18290e-07
18.973	-1.71474e-07	3.54554e-08	-1.36018e-07	9.89165e-08	-3.82025e-08	6.07140e-08	6.73164e-07	1.29858e-07	8.03022e-07	7.24854e-07	1.53056e-07	8.77909e-07	-1.39975e-07	2.79620e-08	-1.12013e-07	-6.12943e-08	1.58961e-08	-4.53983e-08	-1.08749e-08	-1.63291e-08	-2.72040e-08	-2.56338e-07	3.70116e-08	-2.19326e-07
18.997	-1.72383e-07	3.56433e-08	-1.36739e-07	9.90396e-08	-3.82500e-08	6.07895e-08	6.71687e-07	1.29659e-07	8.01346e-07	7.24038e-07	1.53133e-07	8.77171e-07	-1.41595e-07	2.82856e-08	-1.13309e-07	-6.23657e-08	1.61739e-08	-4.61918e-08	-1.19836e-08	-1.57741e-08	-2.77577e-08	-2.57548e-07	3.71863e-08	-2.20362e-07
19.022	-1.73290e-07	3.58309e-08	-1.37459e-07	9.91635e-08	-3.82979e-08	6.08656e-08	6.70208e-07	1.29460e-07	7.99669e-07	7.23219e-07	1.53211e-07	8.76430e-07	-1.43212e-07	2.86087e-08	-1.14603e-07	-6.34355e-08	1.64514e-08	-4.69842e-08	-1.30898e-08	-1.52195e-08	-2.83093e-08	-2.58758e-07	3.73610e-08	-2.21397e-07
19.046	-1.74195e-07	3.60181e-08	-1.38177e-07	9.92882e-08	-3.83461e-08	6.09422e-08	6.68727e-07	1.29261e-07	7.97989e-07	7.22398e-07	1.53289e-07	8.75687e-07	-1.44827e-07	2.89314e-08	-1.15896e-07	-6.45038e-08	1.67284e-08	-4.77754e-08	-1.41935e-08	-1.46655e-08	-2.88590e-08	-2.59967e-07	3.75355e-08	-2.22431e-07
19.071	-1.75099e-07	3.62049e-08	-1.38894e-07	9.94139e-08	-3.83946e-08	6.10193e-08	6.67244e-07	1.29062e-07	7.96307e-07	7.21576e-07	1.53367e-07	8.74943e-07	-1.46440e-07	2.92535e-08	-1.17187e-07	-6.55704e-08	1.70050e-08	-4.85654e-08	-1.52948e-08	-1.41119e-08	-2.94066e-08	-2.61175e-07	3.77099e-08	-2.23465e-07
19.096	-1.76000e-07	3.63912e-08	-1.39609e-07	9.95403e-08	-3.84434e-08	6.10969e-08	6.65760e-07	1.28863e-07	7.94623e-07	7.20751e-07	1.53445e-07	8.74196e-07	-1.48051e-07	2.95752e-08	-1.18475e-07	-6.66354e-08	1.72812e-08	-4.93542e-08	-1.63935e-08	-1.35588e-08	-2.99523e-08	-2.62382e-07	3.78843e-08	-2.24498e-07
19.120	-1.76899e-07	3.65772e-08	-1.40322e-07	9.96676e-08	-3.84926e-08	6.11750e-08	6.64273e-07	1.28663e-07	7.92936e-07	7.19923e-07	1.53524e-07	8.73447e-07	-1.49658e-07	2.98964e-08	-1.19762e-07	-6.76987e-08	1.75570e-08	-5.01417e-08	-1.74897e-08	-1.30062e-08	-3.04960e-08	-2.63589e-07	3.80585e-08	-2.25530e-07
19.145	-1.77797e-07	3.67628e-08	-1.41034e-07	9.97957e-08	-3.85421e-08	6.12537e-08	6.62785e-07	1.28464e-07	7.91248e-07	7.19094e-07	1.53603e-07	8.72697e-07	-1.51264e-07	3.02171e-08	-1.21047e-07	-6.87603e-08	1.78323e-08	-5.09280e-08	-1.85834e-08	-1.24542e-08	-3.10376e-08	-2.64794e-07	3.82325e-08	-2.26562e-07
19.169	-1.78692e-07	3.69479e-08	-1.41744e-07	9.99247e-08	-3.85919e-08	6.13328e-08	6.61294e-07	1.28264e-07	7.89558e-07	7.18262e-07	1.53682e-07	8.71944e-07	-1.52867e-07	3.05373e-08	-1.22329e-07	-6.98201e-08	1.81071e-08	-5.17130e-08	-1.96744e-08	-1.19028e-08	-3.15772e-08	-2.65999e-07	3.84065e-08	-2.27593e-07
19.194	-1.79586e-07	3.71326e-08	-1.42453e-07	1.00054e-07	-3.86420e-08	6.14124e-08	6.59802e-07	1.28064e-07	7.87867e-07	7.17429e-07	1.53762e-07	8.71190e-07	-1.54467e-07	3.08570e-08	-1.23610e-07	-7.08782e-08	1.83815e-08	-5.24966e-08	-2.07628e-08	-1.13519e-08	-3.21147e-08	-2.67203e-07	3.85803e-08	-2.28622e-07
19.218	-1.80477e-07	3.73169e-08	-1.43160e-07	1.00185e-07	-3.86924e-08	6.14926e-08	6.58309e-07	1.27864e-07	7.86173e-07	7.16593e-07	1.53841e-07	8.70434e-07	-1.56064e-07	3.11761e-08	-1.24888e-07	-7.19344e-08	1.86555e-08	-5.32790e-08	-2.18485e-08	-1.08017e-08	-3.26502e-08	-2.68405e-07	3.87539e-08	-2.29651e-07
19.243	-1.81366e-07	3.75008e-08	-1.43865e-07	1.00316e-07	-3.87431e-08	6.15732e-08	6.56813e-07	1.27665e-07	7.84478e-07	7.15755e-07	1.53921e-07	8.69676e-07	-1.57659e-07	3.14947e-08	-1.26164e-07	-7.29888e-08	1.89289e-08	-5.40599e-08	-2.29315e-08	-1.02521e-08	-3.31836e-08	-2.69607e-07	3.89274e-08	-2.30680e-07
19.268	-1.82253e-07	3.76842e-08	-1.44569e-07	1.00448e-07	-3.87941e-08	6.16543e-08	6.55316e-07	1.27465e-07	7.82781e-07	7.14915e-07	1.54001e-07	8.68916e-07	-1.59251e-07	3.18127e-08	-1.27438e-07	-7.40413e-08	1.92019e-08	-5.48394e-08	-2.40118e-08	-9.70313e-09	-3.37149e-08	-2.70808e-07	3.91007e-08	-2.31707e-07
19.292	-1.83138e-07	3.78672e-08	-1.45271e-07	1.00581e-07	-3.88455e-08	6.17359e-08	6.53818e-07	1.27264e-07	7.81082e-07	7.14073e-07	1.54081e-07	8.68154e-07	-1.60840e-07	3.21302e-08	-1.28710e-07	-7.50919e-08	1.94743e-08	-5.56176e-08	-2.50893e-08	-9.15483e-09	-3.42441e-08	-2.72007e-07	3.92739e-08	-2.32733e-07
19.317	-1.84021e-07	3.80497e-08	-1.45971e-07	1.00715e-07	-3.88971e-08	6.18179e-08	6.52318e-07	1.27064e-07	7.79382e-07	7.13230e-07	1.54161e-07	8.67390e-07	-1.62426e-07	3.24470e-08	-1.29979e-07	-7.61405e-08	1.97463e-08	-5.63942e-08	-2.61640e-08	-8.60721e-09	-3.47712e-08	-2.73205e-07	3.94469e-08	-2.33758e-07
19.341	-1.84901e-07	3.82318e-08	-1.46670e-07	1.00849e-07	-3.89490e-08	6.19004e-08	6.50816e-07	1.26864e-07	7.77680e-07	7.12384e-07	1.54241e-07	8.66625e-07	-1.64010e-07	3.27633e-08	-1.31246e-07	-7.71872e-08	2.00177e-08	-5.71695e-08	-2.72359e-08	-8.06030e-09	-3.52962e-08	-2.74402e-07	3.96198e-08	-2.34782e-07
19.366	-1.85780e-07	3.84134e-08	-1.47366e-07	1.00985e-07	-3.90012e-08	6.19834e-08	6.49313e-07	1.26664e-07	7.75977e-07	7.11536e-07	1.54322e-07	8.65858e-07	-1.65590e-07	3.30790e-08	-1.32511e-07	-7.82318e-08	2.02886e-08	-5.79432e-08	-2.83049e-08	-7.51412e-09	-3.58190e-08	-2.75598e-07	3.97924e-08	-2.35805e-07
19.390	-1.86656e-07	3.85945e-08	-1.48061e-07	1.01121e-07	-3.90537e-08	6.20668e-08	6.47809e-07	1.26463e-07	7.74272e-07	7.10686e-07	1.54402e-07	8.65088e-07	-1.67167e-07	3.33941e-08	-1.33773e-07	-7.92744e-08	2.05590e-08	-5.87154e-08	-2.93711e-08	-6.96867e-09	-3.63397e-08	-2.76792e-07	3.99649e-08	-2.36827e-07
19.415	-1.87530e-07	3.87752e-08	-1.48754e-07	1.01257e-07	-3.91065e-08	6.21507e-08	6.46303e-07	1.26263e-07	7.72566e-07	7.09835e-07	1.54483e-07	8.64318e-07	-1.68741e-07	3.37085e-08	-1.35033e-07	-8.03149e-08	2.08288e-08	-5.94861e-08	-3.04343e-08	-6.42399e-09	-3.68583e-08	-2.77985e-07	4.01371e-08	-2.37848e-07
19.440	-1.88401e-07	3.89554e-08	-1.49446e-07	1.01395e-07	-3.91596e-08	6.22350e-08	6.44797e-07	1.26063e-07	7.70859e-07	7.08981e-07	1.54563e-07	8.63545e-07	-1.70312e-07	3.40224e-08	-1.36290e-07	-8.13533e-08	2.10981e-08	-6.02552e-08	-3.14945e-08	-5.88009e-09	-3.73746e-08	-2.79177e-07	4.03092e-08	-2.38868e-07
19.464	-1.89271e-07	3.91352e-08	-1.50135e-07	1.01533e-07	-3.92129e-08	6.23198e-08	6.43289e-07	1.25862e-07	7.69151e-07	7.08126e-07	1.54644e-07	8.62771e-07	-1.71880e-07	3.43355e-08	-1.37545e-07	-8.23896e-08	2.13669e-08	-6.10227e-08	-3.25518e-08	-5.33699e-09	-3.78888e-08	-2.80367e-07	4.04811e-08	-2.39886e-07
19.489	-1.90137e-07	3.93144e-08	-1.50823e-07	1.01672e-07	-3.92665e-08	6.24050e-08	6.41779e-07	1.25662e-07	7.67441e-07	7.07269e-07	1.54725e-07	8.61994e-07	-1.73445e-07	3.46481e-08	-1.38797e-07	-8.34236e-08	2.16351e-08	-6.17886e-08	-3.36061e-08	-4.79471e-09	-3.84008e-08	-2.81556e-07	4.06527e-08	-2.40903e-07
19.513	-1.91002e-07	3.94932e-08	-1.51509e-07	1.01811e-07	-3.93204e-08	6.24906e-08	6.40269e-07	1.25461e-07	7.65730e-07	7.06410e-07	1.54806e-07	8.61217e-07	-1.75006e-07	3.49600e-08	-1.40046e-07	-8.44555e-08	2.19027e-08	-6.25528e-08	-3.46573e-08	-4.25327e-09	-3.89106e-08	-2.82743e-07	4.08241e-08	-2.41919e-07
19.538	-1.91864e-07	3.96715e-08	-1.52193e-07	1.01951e-07	-3.93745e-08	6.25767e-08	6.38758e-07	1.25261e-07	7.64018e-07	7.05550e-07	1.54887e-07	8.60437e-07	-1.76564e-07	3.52712e-08	-1.41293e-07	-8.54851e-08	2.21697e-08	-6.33154e-08	-3.57055e-08	-3.71269e-09	-3.94182e-08	-2.83929e-07	4.09953e-08	-2.42934e-07
19.562	-1.92724e-07	3.98493e-08	-1.52875e-07	1.02092e-07	-3.94289e-08	6.26632e-08	6.37246e-07	1.25060e-07	7.62306e-07	7.04688e-07	1.54968e-07	8.59656e-07	-1.78118e-07	3.55817e-08	-1.42536e-07	-8.65125e-08	2.24361e-08	-6.40764e-08	-3.67505e-08	-3.17299e-09	-3.99235e-08	-2.85113e-07	4.11663e-08	-2.43947e-07
19.587	-1.93581e-07	4.00266e-08	-1.53555e-07	1.02234e-07	-3.94836e-08	6.27501e-08	6.35732e-07	1.24859e-07	7.60592e-07	7.03824e-07	1.55049e-07	8.58873e-07	-1.79669e-07	3.58915e-08	-1.43778e-07	-8.75376e-08	2.27020e-08	-6.48356e-08	-3.77925e-08	-2.63418e-09	-4.04266e-08	-2.86296e-07	4.13370e-08	-2.44959e-07
19.612	-1.94436e-07	4.02033e-08	-1.54233e-07	1.02376e-07	-3.95385e-08	6.28373e-08	6.34218e-07	1.24659e-07	7.58877e-07	7.02958e-07	1.55130e-07	8.58088e-07	-1.81217e-07	3.62007e-08	-1.45016e-07	-8.85603e-08	2.29672e-08	-6.55931e-08	-3.88312e-08	-2.09629e-09	-4.09275e-08	-2.87477e-07	4.15075e-08	-2.45969e-07
19.636	-1.95289e-07	4.03796e-08	-1.54909e-07	1.02519e-07	-3.95937e-08	6.29250e-08	6.32703e-07	1.24458e-07	7.57161e-07	7.02091e-07	1.55211e-07	8.57302e-07	-1.82761e-07	3.65091e-08	-1.46252e-07	-8.95806e-08	2.32318e-08	-6.63488e-08	-3.98668e-08	-1.55934e-09	-4.14261e-08	-2.88656e-07	4.16778e-08	-2.46978e-07
19.661	-1.96139e-07	4.05553e-08	-1.55584e-07	1.02662e-07	-3.96492e-08	6.30131e-08	6.31187e-07	1.24258e-07	7.55445e-07	7.01222e-07	1.55292e-07	8.56514e-07	-1.84301e-07	3.68168e-08	-1.47484e-07	-9.05986e-08	2.34958e-08	-6.71027e-08	-4.08992e-08	-1.02334e-09	-4.19225e-08	-2.89833e-07	4.18478e-08	-2.47985e-07
19.685	-1.96986e-07	4.07306e-08	-1.56256e-07	1.02806e-07	-3.97048e-08	6.31016e-08	6.29671e-07	1.24057e-07	7.53728e-07	7.00351e-07	1.55373e-07	8.55724e-07	-1.85838e-07	3.71237e-08	-1.48714e-07	-9.16141e-08	2.37592e-08	-6.78549e-08	-4.19283e-08	-4.88309e-10	-4.24166e-08	-2.91009e-07	4.20175e-08	-2.48991e-07
19.710	-1.97831e-07	4.09053e-08	-1.56926e-07	1.02951e-07	-3.97607e-08	6.31905e-08	6.28153e-07	1.23856e-07	7.52010e-07	6.99479e-07	1.55454e-07	8.54933e-07	-1.87370e-07	3.74300e-08	-1.49940e-07	-9.26271e-08	2.40219e-08	-6.86052e-08	-4.29541e-08	4.57282e-11	-4.29084e-08	-2.92182e-07	4.21870e-08	-2.49995e-07
19.735	-1.98674e-07	4.10794e-08	-1.57594e-07	1.03097e-07	-3.98169e-08	6.32797e-08	6.26635e-07	1.23656e-07	7.50291e-07	6.98605e-07	1.55535e-07	8.54140e-07	-1.88900e-07	3.77354e-08	-1.51164e-07	-9.36376e-08	2.42840e-08	-6.93537e-08	-4.39766e-08	5.78754e-10	-4.33979e-08	-2.93354e-07	4.23562e-08	-2.50998e-07
19.759	-1.99513e-07	4.12531e-08	-1.58260e-07	1.03243e-07	-3.98733e-08	6.33694e-08	6.25117e-07	1.23455e-07	7.48572e-07	6.97730e-07	1.55616e-07	8.53346e-07	-1.90425e-07	3.80401e-08	-1.52385e-07	-9.46457e-08	2.45454e-08	-7.01003e-08	-4.49958e-08	1.11075e-09	-4.38850e-08	-2.94524e-07	4.25251e-08	-2.51999e-07
19.784	-2.00351e-07	4.14262e-08	-1.58924e-07	1.03389e-07	-3.99299e-08	6.34593e-08	6.23598e-07	1.23255e-07	7.46852e-07	6.96853e-07	1.55697e-07	8.52550e-07	-1.91946e-07	3.83441e-08	-1.53602e-07	-9.56511e-08	2.48061e-08	-7.08450e-08	-4.60116e-08	1.64170e-09	-4.43699e-08	-2.95692e-07	4.26937e-08	-2.52998e-07
19.808	-2.01185e-07	4.15987e-08	-1.59586e-07	1.03536e-07	-3.99868e-08	6.35497e-08	6.22078e-07	1.23054e-07	7.45132e-07	6.95975e-07	1.55777e-07	8.51752e-07	-1.93464e-07	3.86472e-08	-1.54817e-07	-9.66540e-08	2.50662e-08	-7.15878e-08	-4.70240e-08	2.17158e-09	-4.48525e-08	-2.96858e-07	4.28621e-08	-2.53996e-07
19.833	-2.02017e-07	4.17707e-08	-1.60246e-07	1.03684e-07	-4.00438e-08	6.36404e-08	6.20558e-07	1.22854e-07	7.43412e-07	6.95095e-07	1.55858e-07	8.50953e-07	-1.94977e-07	3.89496e-08	-1.56028e-07	-9.76542e-08	2.53256e-08	-7.23286e-08	-4.80330e-08	2.70037e-09	-4.53327e-08	-2.98022e-07	4.30301e-08	-2.54992e-07
19.857	-2.02846e-07	4.19422e-08	-1.60904e-07	1.03833e-07	-4.01011e-08	6.37314e-08	6.19038e-07	1.22653e-07	7.41691e-07	6.94214e-07	1.55938e-07	8.50152e-07	-1.96487e-07	3.92511e-08	-1.57236e-07	-9.86518e-08	2.55843e-08	-7.30675e-08	-4.90386e-08	3.22806e-09	-4.58105e-08	-2.99183e-07	4.31978e-08	-2.55986e-07
19.882	-2.03673e-07	4.21131e-08	-1.61559e-07	1.03981e-07	-4.01586e-08	6.38228e-08	6.17517e-07	1.22453e-07	7.39970e-07	6.93331e-07	1.56019e-07	8.49350e-07	-1.97993e-07	3.95519e-08	-1.58441e-07	-9.96467e-08	2.58424e-08	-7.38044e-08	-5.00407e-08	3.75463e-09	-4.62860e-08	-3.00343e-07	4.33653e-08	-2.56978e-07
19.907	-2.04496e-07	4.22834e-08	-1.62213e-07	1.04131e-07	-4.02164e-08	6.39146e-08	6.15996e-07	1.22252e-07	7.38248e-07	6.92447e-07	1.56099e-07	8.48546e-07	-1.99494e-07	3.98518e-08	-1.59642e-07	-1.00639e-07	2.60997e-08	-7.45392e-08	-5.10392e-08	4.28005e-09	-4.67592e-08	-3.01500e-07	4.35324e-08	-2.57968e-07
19.931	-2.05317e-07	4.24531e-08	-1.62864e-07	1.04281e-07	-4.02743e-08	6.40066e-08	6.14474e-07	1.22052e-07	7.36526e-07	6.91562e-07	1.56179e-07	8.47741e-07	-2.00991e-07	4.01509e-08	-1.60840e-07	-1.01628e-07	2.63563e-08	-7.52721e-08	-5.20343e-08	4.80432e-09	-4.72300e-08	-3.02656e-07	4.36992e-08	-2.58956e-07
19.956	-2.06136e-07	4.26223e-08	-1.63513e-07	1.04431e-07	-4.03324e-08	6.40990e-08	6.12953e-07	1.21852e-07	7.34804e-07	6.90675e-07	1.56259e-07	8.46934e-07	-2.02484e-07	4.04491e-08	-1.62035e-07	-1.02615e-07	2.66121e-08	-7.60028e-08	-5.30257e-08	5.32740e-09	-4.76983e-08	-3.03809e-07	4.38656e-08	-2.59943e-07
19.980	-2.06951e-07	4.27909e-08	-1.64160e-07	1.04582e-07	-4.03907e-08	6.41917e-08	6.11431e-07	1.21652e-07	7.33083e-07	6.89787e-07	1.56339e-07	8.46126e-07	-2.03973e-07	4.07465e-08	-1.63226e-07	-1.03599e-07	2.68673e-08	-7.67315e-08	-5.40136e-08	5.84929e-09	-4.81643e-08	-3.04959e-07	4.40318e-08	-2.60927e-07
20.005	-2.07764e-07	4.29590e-08	-1.64805e-07	1.04734e-07	-4.04493e-08	6.42847e-08	6.09909e-07	1.21452e-07	7.31360e-07	6.88898e-07	1.56418e-07	8.45316e-07	-2.05457e-07	4.10430e-08	-1.64414e-07	-1.04580e-07	2.71217e-08	-7.74581e-08	-5.49979e-08	6.36996e-09	-4.86279e-08	-3.06107e-07	4.41975e-08	-2.61910e-07
20.029	-2.08573e-07	4.31264e-08	-1.65447e-07	1.04886e-07	-4.05080e-08	6.43781e-08	6.08387e-07	1.21252e-07	7.29638e-07	6.88007e-07	1.56498e-07	8.44505e-07	-2.06937e-07	4.13387e-08	-1.65598e-07	-1.05558e-07	2.73754e-08	-7.81826e-08	-5.59785e-08	6.88939e-09	-4.90891e-08	-3.07253e-07	4.43630e-08	-2.62890e-07
20.054	-2.09380e-07	4.32932e-08	-1.66087e-07	1.05039e-07	-4.05669e-08	6.44717e-08	6.06865e-07	1.21052e-07	7.27917e-07	6.87116e-07	1.56577e-07	8.43693e-07	-2.08413e-07	4.16335e-08	-1.66779e-07	-1.06533e-07	2.76283e-08	-7.89049e-08	-5.69555e-08	7.40757e-09	-4.95479e-08	-3.08397e-07	4.45281e-08	-2.63869e-07
20.079	-2.10184e-07	4.34595e-08	-1.66725e-07	1.05192e-07	-4.06260e-08	6.45656e-08	6.05343e-07	1.20852e-07	7.26195e-07	6.86223e-07	1.56656e-07	8.42879e-07	-2.09884e-07	4.19274e-08	-1.67957e-07	-1.07505e-07	2.78805e-08	-7.96250e-08	-5.79287e-08	7.92448e-09	-5.00042e-08	-3.09537e-07	4.46928e-08	-2.64845e-07
20.103	-2.10985e-07	4.36251e-08	-1.67360e-07	1.05345e-07	-4.06853e-08	6.46598e-08	6.03821e-07	1.20652e-07	7.24473e-07	6.85329e-07	1.56735e-07	8.42064e-07	-2.11351e-07	4.22203e-08	-1.69130e-07	-1.08475e-07	2.81318e-08	-8.03430e-08	-5.88982e-08	8.44010e-09	-5.04581e-08	-3.10676e-07	4.48572e-08	-2.65819e-07
20.128	-2.11783e-07	4.37901e-08	-1.67993e-07	1.05499e-07	-4.07447e-08	6.47543e-08	6.02299e-07	1.20452e-07	7.22752e-07	6.84433e-07	1.56813e-07	8.41247e-07	-2.12813e-07	4.25124e-08	-1.70300e-07	-1.09441e-07	2.83824e-08	-8.10587e-08	-5.98640e-08	8.95441e-09	-5.09096e-08	-3.11812e-07	4.50212e-08	-2.66791e-07
20.152	-2.12579e-07	4.39546e-08	-1.68624e-07	1.05653e-07	-4.08044e-08	6.48491e-08	6.00778e-07	1.20253e-07	7.21030e-07	6.83537e-07	1.56892e-07	8.40429e-07	-2.14270e-07	4.28035e-08	-1.71466e-07	-1.10404e-07	2.86323e-08	-8.17722e-08	-6.08260e-08	9.46740e-09	-5.13586e-08	-3.12945e-07	4.51848e-08	-2.67760e-07
20.177	-2.13371e-07	4.41184e-08	-1.69252e-07	1.05808e-07	-4.08642e-08	6.49441e-08	5.99256e-07	1.20053e-07	7.19310e-07	6.82639e-07	1.56970e-07	8.39609e-07	-2.15723e-07	4.30938e-08	-1.72629e-07	-1.11365e-07	2.88813e-08	-8.24834e-08	-6.17842e-08	9.97904e-09	-5.18051e-08	-3.14075e-07	4.53480e-08	-2.68727e-07
20.201	-2.14160e-07	4.42815e-08	-1.69878e-07	1.05964e-07	-4.09241e-08	6.50394e-08	5.97735e-07	1.19854e-07	7.17589e-07	6.81741e-07	1.57048e-07	8.38788e-07	-2.17171e-07	4.33830e-08	-1.73788e-07	-1.12322e-07	2.91295e-08	-8.31924e-08	-6.27385e-08	1.04893e-08	-5.22492e-08	-3.15203e-07	4.55109e-08	-2.69692e-07
20.226	-2.14946e-07	4.44441e-08	-1.70502e-07	1.06119e-07	-4.09842e-08	6.51349e-08	5.96215e-07	1.19654e-07	7.15869e-07	6.80841e-07	1.57125e-07	8.37966e-07	-2.18614e-07	4.36713e-08	-1.74943e-07	-1.13276e-07	2.93770e-08	-8.38990e-08	-6.36890e-08	1.09982e-08	-5.26908e-08	-3.16328e-07	4.56733e-08	-2.70655e-07
20.251	-2.15729e-07	4.46060e-08	-1.71123e-07	1.06275e-07	-4.10445e-08	6.52307e-08	5.94694e-07	1.19455e-07	7.14150e-07	6.79940e-07	1.57202e-07	8.37143e-07	-2.20053e-07	4.39587e-08	-1.76094e-07	-1.14227e-07	2.96236e-08	-8.46033e-08	-6.46356e-08	1.15057e-08	-5.31299e-08	-3.17451e-07	4.58354e-08	-2.71615e-07
20.275	-2.16509e-07	4.47673e-08	-1.71742e-07	1.06432e-07	-4.11049e-08	6.53268e-08	5.93174e-07	1.19256e-07	7.12431e-07	6.79039e-07	1.57279e-07	8.36318e-07	-2.21486e-07	4.42451e-08	-1.77241e-07	-1.15175e-07	2.98694e-08	-8.53053e-08	-6.55783e-08	1.20118e-08	-5.35665e-08	-3.18570e-07	4.59970e-08	-2.72573e-07
20.300	-2.17286e-07	4.49280e-08	-1.72358e-07	1.06589e-07	-4.11655e-08	6.54230e-08	5.91655e-07	1.19057e-07	7.10712e-07	6.78136e-07	1.57356e-07	8.35492e-07	-2.22915e-07	4.45305e-08	-1.78385e-07	-1.16119e-07	3.01143e-08	-8.60049e-08	-6.65171e-08	1.25164e-08	-5.40006e-08	-3.19687e-07	4.61582e-08	-2.73529e-07
20.324	-2.18060e-07	4.50880e-08	-1.72972e-07	1.06746e-07	-4.12262e-08	6.55196e-08	5.90136e-07	1.18858e-07	7.08994e-07	6.77232e-07	1.57432e-07	8.34664e-07	-2.24339e-07	4.48149e-08	-1.79524e-07	-1.17060e-07	3.03584e-08	-8.67020e-08	-6.74519e-08	1.30196e-08	-5.44322e-08	-3.20801e-07	4.63190e-08	-2.74482e-07
20.349	-2.18831e-07	4.52473e-08	-1.73584e-07	1.06903e-07	-4.12871e-08	6.56163e-08	5.88618e-07	1.18660e-07	7.07277e-07	6.76328e-07	1.57508e-07	8.33836e-07	-2.25758e-07	4.50984e-08	-1.80659e-07	-1.17999e-07	3.06017e-08	-8.73968e-08	-6.83827e-08	1.35213e-08	-5.48613e-08	-3.21911e-07	4.64794e-08	-2.75432e-07
20.374	-2.19598e-07	4.54060e-08	-1.74192e-07	1.07061e-07	-4.13481e-08	6.57132e-08	5.87100e-07	1.18461e-07	7.05561e-07	6.75422e-07	1.57584e-07	8.33006e-07	-2.27171e-07	4.53808e-08	-1.81791e-07	-1.18933e-07	3.08441e-08	-8.80891e-08	-6.93095e-08	1.40216e-08	-5.52879e-08	-3.23019e-07	4.66394e-08	-2.76380e-07
20.398	-2.20363e-07	4.55641e-08	-1.74799e-07	1.07220e-07	-4.14092e-08	6.58104e-08	5.85583e-07	1.18263e-07	7.03846e-07	6.74516e-07	1.57659e-07	8.32175e-07	-2.28580e-07	4.56622e-08	-1.82918e-07	-1.19865e-07	3.10857e-08	-8.87790e-08	-7.02322e-08	1.45203e-08	-5.57119e-08	-3.24124e-07	4.67989e-08	-2.77325e-07
20.423	-2.21124e-07	4.57214e-08	-1.75402e-07	1.07378e-07	-4.14705e-08	6.59077e-08	5.84067e-07	1.18065e-07	7.02131e-07	6.73609e-07	1.57734e-07	8.31342e-07	-2.29984e-07	4.59425e-08	-1.84041e-07	-1.20793e-07	3.13264e-08	-8.94664e-08	-7.11509e-08	1.50175e-08	-5.61334e-08	-3.25226e-07	4.69579e-08	-2.78268e-07
20.447	-2.21882e-07	4.58782e-08	-1.76004e-07	1.07537e-07	-4.15319e-08	6.60053e-08	5.82551e-07	1.17866e-07	7.00417e-07	6.72701e-07	1.57808e-07	8.30509e-07	-2.31382e-07	4.62219e-08	-1.85160e-07	-1.21717e-07	3.15662e-08	-9.01513e-08	-7.20655e-08	1.55131e-08	-5.65524e-08	-3.26324e-07	4.71166e-08	-2.79208e-07
20.472	-2.22636e-07	4.60342e-08	-1.76602e-07	1.07696e-07	-4.15934e-08	6.61030e-08	5.81036e-07	1.17668e-07	6.98705e-07	6.71792e-07	1.57882e-07	8.29674e-07	-2.32775e-07	4.65002e-08	-1.86275e-07	-1.22639e-07	3.18051e-08	-9.08336e-08	-7.29760e-08	1.60072e-08	-5.69687e-08	-3.27420e-07	4.72747e-08	-2.80145e-07
20.496	-2.23388e-07	4.61895e-08	-1.77198e-07	1.07856e-07	-4.16550e-08	6.62009e-08	5.79522e-07	1.17471e-07	6.96993e-07	6.70882e-07	1.57956e-07	8.28838e-07	-2.34163e-07	4.67774e-08	-1.87385e-07	-1.23557e-07	3.20431e-08	-9.15134e-08	-7.38823e-08	1.64998e-08	-5.73826e-08	-3.28512e-07	4.74324e-08	-2.81079e-07
20.521	-2.24136e-07	4.63442e-08	-1.77792e-07	1.08016e-07	-4.17167e-08	6.62990e-08	5.78009e-07	1.17273e-07	6.95282e-07	6.69972e-07	1.58029e-07	8.28001e-07	-2.35545e-07	4.70536e-08	-1.88492e-07	-1.24471e-07	3.22803e-08	-9.21907e-08	-7.47845e-08	1.69907e-08	-5.77938e-08	-3.29601e-07	4.75897e-08	-2.82011e-07
20.546	-2.24881e-07	4.64982e-08	-1.78382e-07	1.08176e-07	-4.17785e-08	6.63973e-08	5.76497e-07	1.17076e-07	6.93573e-07	6.69061e-07	1.58102e-07	8.27163e-07	-2.36922e-07	4.73287e-08	-1.89594e-07	-1.25382e-07	3.25165e-08	-9.28653e-08	-7.56825e-08	1.74800e-08	-5.82025e-08	-3.30686e-07	4.77464e-08	-2.82940e-07
20.570	-2.25622e-07	4.66515e-08	-1.78970e-07	1.08336e-07	-4.18405e-08	6.64957e-08	5.74986e-07	1.16878e-07	6.91865e-07	6.68149e-07	1.58174e-07	8.26324e-07	-2.38294e-07	4.76027e-08	-1.90691e-07	-1.26289e-07	3.27518e-08	-9.35374e-08	-7.65763e-08	1.79677e-08	-5.86086e-08	-3.31769e-07	4.79027e-08	-2.83866e-07
20.595	-2.26360e-07	4.68041e-08	-1.79556e-07	1.08497e-07	-4.19025e-08	6.65943e-08	5.73477e-07	1.16681e-07	6.90158e-07	6.67237e-07	1.58246e-07	8.25483e-07	-2.39660e-07	4.78756e-08	-1.91785e-07	-1.27193e-07	3.29862e-08	-9.42068e-08	-7.74659e-08	1.84537e-08	-5.90122e-08	-3.32848e-07	4.80585e-08	-2.84789e-07
20.619	-2.27095e-07	4.69560e-08	-1.80139e-07	1.08658e-07	-4.19646e-08	6.66930e-08	5.71968e-07	1.16484e-07	6.88452e-07	6.66324e-07	1.58318e-07	8.24641e-07	-2.41021e-07	4.81474e-08	-1.92873e-07	-1.28093e-07	3.32197e-08	-9.48736e-08	-7.83512e-08	1.89381e-08	-5.94131e-08	-3.33923e-07	4.82138e-08	-2.85709e-07
20.644	-2.27826e-07	4.71072e-08	-1.80719e-07	1.08819e-07	-4.20268e-08	6.67919e-08	5.70460e-07	1.16287e-07	6.86747e-07	6.65410e-07	1.58389e-07	8.23799e-07	-2.42376e-07	4.84181e-08	-1.93958e-07	-1.28990e-07	3.34522e-08	-9.55377e-08	-7.92322e-08	1.94208e-08	-5.98114e-08	-3.34995e-07	4.83685e-08	-2.86627e-07
20.668	-2.28554e-07	4.72577e-08	-1.81296e-07	1.08980e-07	-4.20891e-08	6.68909e-08	5.68954e-07	1.16091e-07	6.85044e-07	6.64496e-07	1.58459e-07	8.22955e-07	-2.43726e-07	4.86877e-08	-1.95038e-07	-1.29883e-07	3.36838e-08	-9.61991e-08	-8.01089e-08	1.99018e-08	-6.02071e-08	-3.36064e-07	4.85228e-08	-2.87541e-07
20.693	-2.29278e-07	4.74075e-08	-1.81870e-07	1.09141e-07	-4.21515e-08	6.69900e-08	5.67448e-07	1.15895e-07	6.83343e-07	6.63581e-07	1.58529e-07	8.22110e-07	-2.45069e-07	4.89562e-08	-1.96113e-07	-1.30772e-07	3.39144e-08	-9.68577e-08	-8.09813e-08	2.03811e-08	-6.06002e-08	-3.37129e-07	4.86766e-08	-2.88452e-07
20.718	-2.29999e-07	4.75565e-08	-1.82442e-07	1.09303e-07	-4.22139e-08	6.70892e-08	5.65944e-07	1.15698e-07	6.81643e-07	6.62665e-07	1.58599e-07	8.21264e-07	-2.46408e-07	4.92235e-08	-1.97184e-07	-1.31658e-07	3.41441e-08	-9.75137e-08	-8.18493e-08	2.08586e-08	-6.09907e-08	-3.38190e-07	4.88299e-08	-2.89361e-07
20.742	-2.30716e-07	4.77048e-08	-1.83011e-07	1.09465e-07	-4.22764e-08	6.71886e-08	5.64442e-07	1.15502e-07	6.79944e-07	6.61750e-07	1.58668e-07	8.20418e-07	-2.47740e-07	4.94897e-08	-1.98250e-07	-1.32540e-07	3.43728e-08	-9.81669e-08	-8.27130e-08	2.13344e-08	-6.13786e-08	-3.39248e-07	4.89826e-08	-2.90266e-07
20.767	-2.31430e-07	4.78524e-08	-1.83578e-07	1.09627e-07	-4.23390e-08	6.72881e-08	5.62941e-07	1.15307e-07	6.78247e-07	6.60833e-07	1.58737e-07	8.19570e-07	-2.49067e-07	4.97547e-08	-1.99312e-07	-1.33418e-07	3.46006e-08	-9.88173e-08	-8.35722e-08	2.18084e-08	-6.17638e-08	-3.40302e-07	4.91348e-08	-2.91168e-07
20.791	-2.32140e-07	4.79993e-08	-1.84141e-07	1.09789e-07	-4.24017e-08	6.73876e-08	5.61441e-07	1.15111e-07	6.76552e-07	6.59916e-07	1.58805e-07	8.18721e-07	-2.50388e-07	5.00186e-08	-2.00369e-07	-1.34292e-07	3.48273e-08	-9.94649e-08	-8.44271e-08	2.22807e-08	-6.21464e-08	-3.41353e-07	4.92865e-08	-2.92066e-07
20.816	-2.32847e-07	4.81454e-08	-1.84702e-07	1.09952e-07	-4.24644e-08	6.74873e-08	5.59943e-07	1.14916e-07	6.74858e-07	6.58999e-07	1.58872e-07	8.17871e-07	-2.51703e-07	5.02812e-08	-2.01421e-07	-1.35163e-07	3.50531e-08	-1.00110e-07	-8.52774e-08	2.27511e-08	-6.25263e-08	-3.42400e-07	4.94376e-08	-2.92962e-07
20.840	-2.33550e-07	4.82908e-08	-1.85259e-07	1.10114e-07	-4.25271e-08	6.75870e-08	5.58446e-07	1.14721e-07	6.73167e-07	6.58081e-07	1.58939e-07	8.17020e-07	-2.53012e-07	5.05427e-08	-2.02469e-07	-1.36030e-07	3.52779e-08	-1.00752e-07	-8.61234e-08	2.32197e-08	-6.29036e-08	-3.43442e-07	4.95882e-08	-2.93854e-07
20.865	-2.34250e-07	4.84355e-08	-1.85814e-07	1.10277e-07	-4.25900e-08	6.76869e-08	5.56951e-07	1.14526e-07	6.71477e-07	6.57163e-07	1.59005e-07	8.16168e-07	-2.54315e-07	5.08031e-08	-2.03512e-07	-1.36892e-07	3.55017e-08	-1.01391e-07	-8.69648e-08	2.36865e-08	-6.32783e-08	-3.44482e-07	4.97382e-08	-2.94743e-07
20.890	-2.34946e-07	4.85794e-08	-1.86366e-07	1.10440e-07	-4.26528e-08	6.77868e-08	5.55457e-07	1.14331e-07	6.69789e-07	6.56245e-07	1.59071e-07	8.15316e-07	-2.55612e-07	5.10622e-08	-2.04550e-07	-1.37751e-07	3.57244e-08	-1.02027e-07	-8.78017e-08	2.41515e-08	-6.36503e-08	-3.45517e-07	4.98877e-08	-2.95629e-07
20.914	-2.35638e-07	4.87225e-08	-1.86915e-07	1.10602e-07	-4.27157e-08	6.78867e-08	5.53966e-07	1.14137e-07	6.68102e-07	6.55326e-07	1.59136e-07	8.14462e-07	-2.56903e-07	5.13201e-08	-2.05583e-07	-1.38607e-07	3.59462e-08	-1.02660e-07	-8.86341e-08	2.46146e-08	-6.40196e-08	-3.46548e-07	5.00366e-08	-2.96511e-07
20.939	-2.36327e-07	4.88649e-08	-1.87462e-07	1.10765e-07	-4.27786e-08	6.79867e-08	5.52475e-07	1.13943e-07	6.66418e-07	6.54407e-07	1.59201e-07	8.13607e-07	-2.58188e-07	5.15767e-08	-2.06611e-07	-1.39458e-07	3.61669e-08	-1.03291e-07	-8.94620e-08	2.50758e-08	-6.43862e-08	-3.47575e-07	5.01849e-08	-2.97390e-07
20.963	-2.37011e-07	4.90065e-08	-1.88005e-07	1.10928e-07	-4.28416e-08	6.80868e-08	5.50987e-07	1.13749e-07	6.64736e-07	6.53487e-07	1.59265e-07	8.12752e-07	-2.59467e-07	5.18322e-08	-2.07634e-07	-1.40305e-07	3.63867e-08	-1.03918e-07	-9.02852e-08	2.55350e-08	-6.47502e-08	-3.48599e-07	5.03327e-08	-2.98266e-07
20.988	-2.37693e-07	4.91474e-08	-1.88545e-07	1.11091e-07	-4.29046e-08	6.81869e-08	5.49501e-07	1.13555e-07	6.63056e-07	6.52568e-07	1.59328e-07	8.11896e-07	-2.60739e-07	5.20864e-08	-2.08653e-07	-1.41148e-07	3.66053e-08	-1.04543e-07	-9.11039e-08	2.59924e-08	-6.51115e-08	-3.49618e-07	5.04799e-08	-2.99138e-07
21.012	-2.38370e-07	4.92874e-08	-1.89083e-07	1.11255e-07	-4.29676e-08	6.82870e-08	5.48016e-07	1.13362e-07	6.61378e-07	6.51648e-07	1.59391e-07	8.11039e-07	-2.62006e-07	5.23394e-08	-2.09666e-07	-1.41987e-07	3.68230e-08	-1.05164e-07	-9.19180e-08	2.64479e-08	-6.54701e-08	-3.50633e-07	5.06264e-08	-3.00007e-07
21.037	-2.39044e-07	4.94267e-08	-1.89617e-07	1.11418e-07	-4.30306e-08	6.83872e-08	5.46533e-07	1.13168e-07	6.59702e-07	6.50728e-07	1.59453e-07	8.10181e-07	-2.63266e-07	5.25911e-08	-2.10675e-07	-1.42823e-07	3.70396e-08	-1.05783e-07	-9.27274e-08	2.69014e-08	-6.58260e-08	-3.51644e-07	5.07724e-08	-3.00872e-07
21.062	-2.39714e-07	4.95653e-08	-1.90149e-07	1.11581e-07	-4.30937e-08	6.84874e-08	5.45053e-07	1.12975e-07	6.58028e-07	6.49807e-07	1.59514e-07	8.09322e-07	-2.64520e-07	5.28416e-08	-2.11678e-07	-1.43654e-07	3.72551e-08	-1.06399e-07	-9.35321e-08	2.73529e-08	-6.61793e-08	-3.52651e-07	5.09178e-08	-3.01733e-07
21.086	-2.40380e-07	4.97030e-08	-1.90677e-07	1.11744e-07	-4.31567e-08	6.85876e-08	5.43574e-07	1.12783e-07	6.56357e-07	6.48887e-07	1.59575e-07	8.08462e-07	-2.65767e-07	5.30908e-08	-2.12676e-07	-1.44481e-07	3.74696e-08	-1.07011e-07	-9.43322e-08	2.78024e-08	-6.65298e-08	-3.53654e-07	5.10626e-08	-3.02591e-07
21.111	-2.41042e-07	4.98399e-08	-1.91202e-07	1.11908e-07	-4.32198e-08	6.86878e-08	5.42097e-07	1.12590e-07	6.54688e-07	6.47966e-07	1.59635e-07	8.07602e-07	-2.67008e-07	5.33387e-08	-2.13669e-07	-1.45303e-07	3.76830e-08	-1.07620e-07	-9.51276e-08	2.82500e-08	-6.68776e-08	-3.54653e-07	5.12068e-08	-3.03446e-07
21.135	-2.41701e-07	4.99761e-08	-1.91725e-07	1.12071e-07	-4.32828e-08	6.87880e-08	5.40623e-07	1.12398e-07	6.53021e-07	6.47046e-07	1.59695e-07	8.06740e-07	-2.68243e-07	5.35854e-08	-2.14657e-07	-1.46122e-07	3.78953e-08	-1.08227e-07	-9.59183e-08	2.86955e-08	-6.72227e-08	-3.55647e-07	5.13503e-08	-3.04296e-07
21.160	-2.42355e-07	5.01115e-08	-1.92244e-07	1.12234e-07	-4.33459e-08	6.88882e-08	5.39150e-07	1.12207e-07	6.51357e-07	6.46125e-07	1.59753e-07	8.05878e-07	-2.69471e-07	5.38307e-08	-2.15640e-07	-1.46937e-07	3.81065e-08	-1.08830e-07	-9.67042e-08	2.91391e-08	-6.75651e-08	-3.56637e-07	5.14932e-08	-3.05143e-07
21.185	-2.43006e-07	5.02460e-08	-1.92760e-07	1.12397e-07	-4.34089e-08	6.89884e-08	5.37680e-07	1.12015e-07	6.49695e-07	6.45204e-07	1.59811e-07	8.05016e-07	-2.70693e-07	5.40748e-08	-2.16618e-07	-1.47747e-07	3.83167e-08	-1.09430e-07	-9.74853e-08	2.95805e-08	-6.79048e-08	-3.57622e-07	5.16355e-08	-3.05987e-07
21.209	-2.43653e-07	5.03797e-08	-1.93273e-07	1.12560e-07	-4.34719e-08	6.90886e-08	5.36212e-07	1.11824e-07	6.48036e-07	6.44283e-07	1.59869e-07	8.04152e-07	-2.71908e-07	5.43175e-08	-2.17590e-07	-1.48553e-07	3.85258e-08	-1.10028e-07	-9.82617e-08	3.00199e-08	-6.82418e-08	-3.58603e-07	5.17772e-08	-3.06826e-07
21.234	-2.44296e-07	5.05127e-08	-1.93783e-07	1.12724e-07	-4.35349e-08	6.91887e-08	5.34747e-07	1.11633e-07	6.46379e-07	6.43363e-07	1.59925e-07	8.03288e-07	-2.73116e-07	5.45589e-08	-2.18557e-07	-1.49355e-07	3.87337e-08	-1.10621e-07	-9.90333e-08	3.04573e-08	-6.85760e-08	-3.59580e-07	5.19182e-08	-3.07662e-07
21.258	-2.44935e-07	5.06448e-08	-1.94290e-07	1.12887e-07	-4.35979e-08	6.92888e-08	5.33283e-07	1.11442e-07	6.44725e-07	6.42442e-07	1.59981e-07	8.02423e-07	-2.74318e-07	5.47990e-08	-2.19519e-07	-1.50153e-07	3.89406e-08	-1.11212e-07	-9.98000e-08	3.08925e-08	-6.89075e-08	-3.60552e-07	5.20586e-08	-3.08494e-07
21.283	-2.45570e-07	5.07761e-08	-1.94794e-07	1.13050e-07	-4.36609e-08	6.93888e-08	5.31822e-07	1.11252e-07	6.43074e-07	6.41521e-07	1.60036e-07	8.01558e-07	-2.75513e-07	5.50378e-08	-2.20475e-07	-1.50946e-07	3.91463e-08	-1.11800e-07	-1.00562e-07	3.13256e-08	-6.92363e-08	-3.61520e-07	5.21983e-08	-3.09321e-07
21.307	-2.46201e-07	5.09066e-08	-1.95294e-07	1.13213e-07	-4.37238e-08	6.94888e-08	5.30364e-07	1.11062e-07	6.41425e-07	6.40601e-07	1.60091e-07	8.00691e-07	-2.76702e-07	5.52752e-08	-2.21426e-07	-1.51735e-07	3.93510e-08	-1.12384e-07	-1.01319e-07	3.17567e-08	-6.95623e-08	-3.62483e-07	5.23374e-08	-3.10146e-07
21.332	-2.46828e-07	5.10362e-08	-1.95792e-07	1.13375e-07	-4.37867e-08	6.95888e-08	5.28908e-07	1.10872e-07	6.39780e-07	6.39680e-07	1.60145e-07	7.99825e-07	-2.77883e-07	5.55112e-08	-2.22372e-07	-1.52520e-07	3.95545e-08	-1.12965e-07	-1.02071e-07	3.21855e-08	-6.98856e-08	-3.63441e-07	5.24758e-08	-3.10966e-07
21.357	-2.47451e-07	5.11651e-08	-1.96286e-07	1.13538e-07	-4.38495e-08	6.96886e-08	5.27454e-07	1.10682e-07	6.38137e-07	6.38760e-07	1.60197e-07	7.98957e-07	-2.79058e-07	5.57459e-08	-2.23312e-07	-1.53300e-07	3.97568e-08	-1.13543e-07	-1.02818e-07	3.26123e-08	-7.02062e-08	-3.64395e-07	5.26135e-08	-3.11782e-07
21.381	-2.48070e-07	5.12930e-08	-1.96777e-07	1.13701e-07	-4.39123e-08	6.97885e-08	5.26003e-07	1.10493e-07	6.36497e-07	6.37839e-07	1.60250e-07	7.98089e-07	-2.80226e-07	5.59793e-08	-2.24247e-07	-1.54076e-07	3.99581e-08	-1.14118e-07	-1.03561e-07	3.30368e-08	-7.05240e-08	-3.65344e-07	5.27505e-08	-3.12594e-07
21.406	-2.48685e-07	5.14202e-08	-1.97265e-07	1.13863e-07	-4.39751e-08	6.98882e-08	5.24555e-07	1.10304e-07	6.34859e-07	6.36919e-07	1.60301e-07	7.97220e-07	-2.81387e-07	5.62112e-08	-2.25176e-07	-1.54848e-07	4.01581e-08	-1.14689e-07	-1.04298e-07	3.34592e-08	-7.08391e-08	-3.66289e-07	5.28869e-08	-3.13402e-07
21.430	-2.49296e-07	5.15465e-08	-1.97749e-07	1.14026e-07	-4.40378e-08	6.99878e-08	5.23109e-07	1.10116e-07	6.33225e-07	6.36000e-07	1.60351e-07	7.96351e-07	-2.82542e-07	5.64418e-08	-2.26100e-07	-1.55615e-07	4.03571e-08	-1.15258e-07	-1.05031e-07	3.38794e-08	-7.11514e-08	-3.67229e-07	5.30226e-08	-3.14206e-07
21.455	-2.49902e-07	5.16719e-08	-1.98230e-07	1.14188e-07	-4.41004e-08	7.00873e-08	5.21666e-07	1.09928e-07	6.31594e-07	6.35080e-07	1.60401e-07	7.95481e-07	-2.83689e-07	5.66710e-08	-2.27018e-07	-1.56377e-07	4.05548e-08	-1.15822e-07	-1.05758e-07	3.42973e-08	-7.14609e-08	-3.68163e-07	5.31575e-08	-3.15006e-07
21.479	-2.50505e-07	5.17965e-08	-1.98708e-07	1.14350e-07	-4.41630e-08	7.01868e-08	5.20226e-07	1.09740e-07	6.29966e-07	6.34161e-07	1.60450e-07	7.94611e-07	-2.84829e-07	5.68988e-08	-2.27931e-07	-1.57135e-07	4.07514e-08	-1.16384e-07	-1.06481e-07	3.47131e-08	-7.17677e-08	-3.69093e-07	5.32918e-08	-3.15802e-07
21.504	-2.51103e-07	5.19203e-08	-1.99183e-07	1.14512e-07	-4.42255e-08	7.02861e-08	5.18789e-07	1.09552e-07	6.28341e-07	6.33242e-07	1.60498e-07	7.93740e-07	-2.85963e-07	5.71252e-08	-2.28837e-07	-1.57889e-07	4.09469e-08	-1.16942e-07	-1.07198e-07	3.51266e-08	-7.20717e-08	-3.70019e-07	5.34254e-08	-3.16593e-07
21.529	-2.51698e-07	5.20432e-08	-1.99655e-07	1.14673e-07	-4.42879e-08	7.03853e-08	5.17354e-07	1.09365e-07	6.26720e-07	6.32323e-07	1.60545e-07	7.92868e-07	-2.87089e-07	5.73502e-08	-2.29739e-07	-1.58638e-07	4.11411e-08	-1.17497e-07	-1.07911e-07	3.55378e-08	-7.23730e-08	-3.70939e-07	5.35583e-08	-3.17381e-07
21.553	-2.52288e-07	5.21652e-08	-2.00123e-07	1.14835e-07	-4.43502e-08	7.04844e-08	5.15923e-07	1.09178e-07	6.25101e-07	6.31405e-07	1.60592e-07	7.91996e-07	-2.88208e-07	5.75737e-08	-2.30634e-07	-1.59383e-07	4.13342e-08	-1.18048e-07	-1.08618e-07	3.59468e-08	-7.26715e-08	-3.71854e-07	5.36904e-08	-3.18164e-07
21.578	-2.52874e-07	5.22863e-08	-2.00587e-07	1.14996e-07	-4.44125e-08	7.05834e-08	5.14494e-07	1.08992e-07	6.23486e-07	6.30487e-07	1.60637e-07	7.91124e-07	-2.89320e-07	5.77958e-08	-2.31524e-07	-1.60122e-07	4.15261e-08	-1.18596e-07	-1.09321e-07	3.63535e-08	-7.29672e-08	-3.72764e-07	5.38219e-08	-3.18943e-07
21.602	-2.53455e-07	5.24066e-08	-2.01049e-07	1.15157e-07	-4.44747e-08	7.06822e-08	5.13068e-07	1.08806e-07	6.21874e-07	6.29569e-07	1.60682e-07	7.90251e-07	-2.90425e-07	5.80165e-08	-2.32408e-07	-1.60858e-07	4.17168e-08	-1.19141e-07	-1.10018e-07	3.67578e-08	-7.32602e-08	-3.73670e-07	5.39526e-08	-3.19717e-07
21.627	-2.54033e-07	5.25260e-08	-2.01507e-07	1.15318e-07	-4.45367e-08	7.07808e-08	5.11645e-07	1.08620e-07	6.20265e-07	6.28652e-07	1.60726e-07	7.89378e-07	-2.91522e-07	5.82358e-08	-2.33286e-07	-1.61589e-07	4.19063e-08	-1.19682e-07	-1.10710e-07	3.71599e-08	-7.35503e-08	-3.74570e-07	5.40826e-08	-3.20487e-07
21.651	-2.54606e-07	5.26445e-08	-2.01962e-07	1.15478e-07	-4.45987e-08	7.08793e-08	5.10226e-07	1.08435e-07	6.18660e-07	6.27735e-07	1.60769e-07	7.88504e-07	-2.92612e-07	5.84536e-08	-2.34159e-07	-1.62315e-07	4.20946e-08	-1.20220e-07	-1.11397e-07	3.75596e-08	-7.38377e-08	-3.75465e-07	5.42118e-08	-3.21253e-07
21.676	-2.55175e-07	5.27622e-08	-2.02413e-07	1.15638e-07	-4.46606e-08	7.09777e-08	5.08809e-07	1.08250e-07	6.17059e-07	6.26819e-07	1.60811e-07	7.87630e-07	-2.93695e-07	5.86699e-08	-2.35025e-07	-1.63036e-07	4.22817e-08	-1.20754e-07	-1.12079e-07	3.79570e-08	-7.41224e-08	-3.76355e-07	5.43403e-08	-3.22015e-07
21.701	-2.55740e-07	5.28789e-08	-2.02861e-07	1.15798e-07	-4.47224e-08	7.10759e-08	5.07396e-07	1.08065e-07	6.15461e-07	6.25903e-07	1.60852e-07	7.86755e-07	-2.94771e-07	5.88848e-08	-2.35886e-07	-1.63753e-07	4.24676e-08	-1.21285e-07	-1.12756e-07	3.83521e-08	-7.44042e-08	-3.77240e-07	5.44680e-08	-3.22772e-07
21.725	-2.56300e-07	5.29948e-08	-2.03305e-07	1.15958e-07	-4.47841e-08	7.11739e-08	5.05986e-07	1.07881e-07	6.13866e-07	6.24988e-07	1.60893e-07	7.85880e-07	-2.95839e-07	5.90982e-08	-2.36741e-07	-1.64465e-07	4.26522e-08	-1.21812e-07	-1.13428e-07	3.87447e-08	-7.46832e-08	-3.78119e-07	5.45950e-08	-3.23524e-07
21.750	-2.56856e-07	5.31098e-08	-2.03746e-07	1.16117e-07	-4.48456e-08	7.12717e-08	5.04579e-07	1.07697e-07	6.12275e-07	6.24073e-07	1.60932e-07	7.85005e-07	-2.96900e-07	5.93101e-08	-2.37590e-07	-1.65172e-07	4.28357e-08	-1.22336e-07	-1.14095e-07	3.91350e-08	-7.49595e-08	-3.78994e-07	5.47213e-08	-3.24272e-07
21.774	-2.57408e-07	5.32238e-08	-2.04184e-07	1.16276e-07	-4.49071e-08	7.13693e-08	5.03175e-07	1.07513e-07	6.10688e-07	6.23159e-07	1.60971e-07	7.84129e-07	-2.97953e-07	5.95205e-08	-2.38433e-07	-1.65875e-07	4.30179e-08	-1.22857e-07	-1.14756e-07	3.95229e-08	-7.52329e-08	-3.79862e-07	5.48467e-08	-3.25016e-07
21.799	-2.57955e-07	5.33370e-08	-2.04618e-07	1.16435e-07	-4.49684e-08	7.14668e-08	5.01775e-07	1.07330e-07	6.09105e-07	6.22245e-07	1.61008e-07	7.83254e-07	-2.98999e-07	5.97295e-08	-2.39270e-07	-1.66572e-07	4.31988e-08	-1.23373e-07	-1.15412e-07	3.99084e-08	-7.55036e-08	-3.80726e-07	5.49714e-08	-3.25755e-07
21.823	-2.58498e-07	5.34493e-08	-2.05049e-07	1.16594e-07	-4.50295e-08	7.15640e-08	5.00378e-07	1.07147e-07	6.07525e-07	6.21333e-07	1.61045e-07	7.82377e-07	-3.00038e-07	5.99369e-08	-2.40101e-07	-1.67265e-07	4.33785e-08	-1.23887e-07	-1.16063e-07	4.02914e-08	-7.57715e-08	-3.81584e-07	5.50954e-08	-3.26489e-07
21.848	-2.59037e-07	5.35606e-08	-2.05476e-07	1.16752e-07	-4.50906e-08	7.16610e-08	4.98984e-07	1.06965e-07	6.05949e-07	6.20420e-07	1.61080e-07	7.81501e-07	-3.01069e-07	6.01428e-08	-2.40926e-07	-1.67953e-07	4.35570e-08	-1.24396e-07	-1.16709e-07	4.06720e-08	-7.60366e-08	-3.82437e-07	5.52185e-08	-3.27219e-07
21.873	-2.59571e-07	5.36711e-08	-2.05900e-07	1.16909e-07	-4.51515e-08	7.17578e-08	4.97594e-07	1.06783e-07	6.04377e-07	6.19509e-07	1.61115e-07	7.80624e-07	-3.02092e-07	6.03473e-08	-2.41745e-07	-1.68637e-07	4.37342e-08	-1.24902e-07	-1.17349e-07	4.10502e-08	-7.62989e-08	-3.83285e-07	5.53409e-08	-3.27944e-07
21.897	-2.60100e-07	5.37806e-08	-2.06320e-07	1.17067e-07	-4.52123e-08	7.18544e-08	4.96207e-07	1.06602e-07	6.02809e-07	6.18598e-07	1.61149e-07	7.79747e-07	-3.03108e-07	6.05502e-08	-2.42558e-07	-1.69315e-07	4.39101e-08	-1.25405e-07	-1.17984e-07	4.14259e-08	-7.65584e-08	-3.84127e-07	5.54624e-08	-3.28664e-07
21.922	-2.60626e-07	5.38892e-08	-2.06737e-07	1.17224e-07	-4.52729e-08	7.19508e-08	4.94824e-07	1.06420e-07	6.01245e-07	6.17688e-07	1.61182e-07	7.78870e-07	-3.04116e-07	6.07515e-08	-2.43364e-07	-1.69989e-07	4.40848e-08	-1.25904e-07	-1.18614e-07	4.17991e-08	-7.68151e-08	-3.84963e-07	5.55832e-08	-3.29380e-07
21.946	-2.61146e-07	5.39969e-08	-2.07150e-07	1.17380e-07	-4.53333e-08	7.20468e-08	4.93445e-07	1.06240e-07	5.99685e-07	6.16779e-07	1.61213e-07	7.77992e-07	-3.05116e-07	6.09514e-08	-2.44165e-07	-1.70657e-07	4.42582e-08	-1.26399e-07	-1.19239e-07	4.21698e-08	-7.70690e-08	-3.85794e-07	5.57032e-08	-3.30091e-07
21.971	-2.61663e-07	5.41036e-08	-2.07559e-07	1.17536e-07	-4.53937e-08	7.21427e-08	4.92069e-07	1.06059e-07	5.98128e-07	6.15870e-07	1.61244e-07	7.77114e-07	-3.06109e-07	6.11497e-08	-2.44959e-07	-1.71321e-07	4.44304e-08	-1.26891e-07	-1.19858e-07	4.25380e-08	-7.73201e-08	-3.86619e-07	5.58223e-08	-3.30797e-07
21.996	-2.62174e-07	5.42094e-08	-2.07965e-07	1.17692e-07	-4.54538e-08	7.22383e-08	4.90697e-07	1.05879e-07	5.96576e-07	6.14962e-07	1.61274e-07	7.76236e-07	-3.07094e-07	6.13464e-08	-2.45747e-07	-1.71980e-07	4.46012e-08	-1.27379e-07	-1.20472e-07	4.29037e-08	-7.75684e-08	-3.87439e-07	5.59407e-08	-3.31498e-07
22.020	-2.62682e-07	5.43143e-08	-2.08367e-07	1.17847e-07	-4.55138e-08	7.23336e-08	4.89329e-07	1.05700e-07	5.95029e-07	6.14055e-07	1.61303e-07	7.75358e-07	-3.08071e-07	6.15416e-08	-2.46529e-07	-1.72634e-07	4.47708e-08	-1.27863e-07	-1.21081e-07	4.32669e-08	-7.78138e-08	-3.88253e-07	5.60582e-08	-3.32195e-07
22.045	-2.63184e-07	5.44182e-08	-2.08766e-07	1.18002e-07	-4.55736e-08	7.24287e-08	4.87964e-07	1.05521e-07	5.93485e-07	6.13149e-07	1.61331e-07	7.74480e-07	-3.09040e-07	6.17352e-08	-2.47305e-07	-1.73283e-07	4.49391e-08	-1.28343e-07	-1.21684e-07	4.36275e-08	-7.80565e-08	-3.89061e-07	5.61749e-08	-3.32886e-07
22.069	-2.63683e-07	5.45212e-08	-2.09161e-07	1.18157e-07	-4.56332e-08	7.25235e-08	4.86603e-07	1.05342e-07	5.91945e-07	6.12244e-07	1.61358e-07	7.73602e-07	-3.10001e-07	6.19273e-08	-2.48074e-07	-1.73926e-07	4.51060e-08	-1.28820e-07	-1.22282e-07	4.39855e-08	-7.82964e-08	-3.89864e-07	5.62908e-08	-3.33573e-07
22.094	-2.64176e-07	5.46233e-08	-2.09553e-07	1.18311e-07	-4.56927e-08	7.26180e-08	4.85246e-07	1.05164e-07	5.90410e-07	6.11340e-07	1.61383e-07	7.72723e-07	-3.10955e-07	6.21178e-08	-2.48837e-07	-1.74565e-07	4.52717e-08	-1.29294e-07	-1.22874e-07	4.43410e-08	-7.85335e-08	-3.90661e-07	5.64058e-08	-3.34255e-07
22.118	-2.64665e-07	5.47244e-08	-2.09941e-07	1.18464e-07	-4.57520e-08	7.27122e-08	4.83893e-07	1.04986e-07	5.88879e-07	6.10437e-07	1.61408e-07	7.71845e-07	-3.11901e-07	6.23067e-08	-2.49594e-07	-1.75199e-07	4.54361e-08	-1.29763e-07	-1.23462e-07	4.46939e-08	-7.87677e-08	-3.91452e-07	5.65201e-08	-3.34932e-07
22.143	-2.65149e-07	5.48245e-08	-2.10325e-07	1.18617e-07	-4.58111e-08	7.28061e-08	4.82544e-07	1.04809e-07	5.87353e-07	6.09534e-07	1.61432e-07	7.70966e-07	-3.12838e-07	6.24940e-08	-2.50344e-07	-1.75828e-07	4.55992e-08	-1.30229e-07	-1.24043e-07	4.50443e-08	-7.89992e-08	-3.92237e-07	5.66334e-08	-3.35603e-07
22.168	-2.65629e-07	5.49237e-08	-2.10705e-07	1.18770e-07	-4.58700e-08	7.28997e-08	4.81199e-07	1.04632e-07	5.85831e-07	6.08633e-07	1.61455e-07	7.70088e-07	-3.13768e-07	6.26797e-08	-2.51088e-07	-1.76452e-07	4.57609e-08	-1.30691e-07	-1.24620e-07	4.53920e-08	-7.92278e-08	-3.93016e-07	5.67459e-08	-3.36270e-07
22.192	-2.66104e-07	5.50220e-08	-2.11082e-07	1.18922e-07	-4.59287e-08	7.29930e-08	4.79858e-07	1.04455e-07	5.84313e-07	6.07733e-07	1.61476e-07	7.69209e-07	-3.14690e-07	6.28639e-08	-2.51826e-07	-1.77070e-07	4.59213e-08	-1.31149e-07	-1.25191e-07	4.57371e-08	-7.94536e-08	-3.93790e-07	5.68576e-08	-3.36932e-07
22.217	-2.66575e-07	5.51193e-08	-2.11455e-07	1.19073e-07	-4.59872e-08	7.30859e-08	4.78521e-07	1.04279e-07	5.82800e-07	6.06833e-07	1.61497e-07	7.68330e-07	-3.15603e-07	6.30464e-08	-2.52557e-07	-1.77684e-07	4.60804e-08	-1.31603e-07	-1.25756e-07	4.60795e-08	-7.96767e-08	-3.94557e-07	5.69684e-08	-3.37589e-07
22.241	-2.67040e-07	5.52156e-08	-2.11825e-07	1.19224e-07	-4.60454e-08	7.31786e-08	4.77188e-07	1.04104e-07	5.81292e-07	6.05935e-07	1.61516e-07	7.67452e-07	-3.16509e-07	6.32273e-08	-2.53282e-07	-1.78292e-07	4.62382e-08	-1.32054e-07	-1.26316e-07	4.64194e-08	-7.98969e-08	-3.95319e-07	5.70784e-08	-3.38240e-07
22.266	-2.67502e-07	5.53109e-08	-2.12191e-07	1.19374e-07	-4.61035e-08	7.32709e-08	4.75859e-07	1.03929e-07	5.79788e-07	6.05038e-07	1.61535e-07	7.66573e-07	-3.17407e-07	6.34066e-08	-2.54000e-07	-1.78895e-07	4.63946e-08	-1.32501e-07	-1.26871e-07	4.67565e-08	-8.01143e-08	-3.96074e-07	5.71875e-08	-3.38887e-07
22.290	-2.67958e-07	5.54053e-08	-2.12553e-07	1.19524e-07	-4.61614e-08	7.33628e-08	4.74534e-07	1.03754e-07	5.78288e-07	6.04142e-07	1.61552e-07	7.65694e-07	-3.18296e-07	6.35843e-08	-2.54712e-07	-1.79493e-07	4.65497e-08	-1.32943e-07	-1.27420e-07	4.70910e-08	-8.03289e-08	-3.96824e-07	5.72957e-08	-3.39528e-07
22.315	-2.68410e-07	5.54986e-08	-2.12911e-07	1.19673e-07	-4.62190e-08	7.34544e-08	4.73214e-07	1.03580e-07	5.76794e-07	6.03247e-07	1.61568e-07	7.64816e-07	-3.19177e-07	6.37603e-08	-2.55417e-07	-1.80086e-07	4.67035e-08	-1.33383e-07	-1.27964e-07	4.74229e-08	-8.05407e-08	-3.97567e-07	5.74030e-08	-3.40164e-07
22.340	-2.68856e-07	5.55911e-08	-2.13265e-07	1.19822e-07	-4.62765e-08	7.35457e-08	4.71898e-07	1.03406e-07	5.75304e-07	6.02354e-07	1.61584e-07	7.63937e-07	-3.20050e-07	6.39347e-08	-2.56116e-07	-1.80674e-07	4.68559e-08	-1.33818e-07	-1.28502e-07	4.77520e-08	-8.07496e-08	-3.98304e-07	5.75095e-08	-3.40795e-07
22.364	-2.69299e-07	5.56825e-08	-2.13616e-07	1.19970e-07	-4.63336e-08	7.36366e-08	4.70586e-07	1.03233e-07	5.73819e-07	6.01461e-07	1.61598e-07	7.63059e-07	-3.20915e-07	6.41075e-08	-2.56808e-07	-1.81256e-07	4.70070e-08	-1.34249e-07	-1.29034e-07	4.80785e-08	-8.09558e-08	-3.99036e-07	5.76150e-08	-3.41421e-07
22.389	-2.69736e-07	5.57729e-08	-2.13963e-07	1.20118e-07	-4.63906e-08	7.37271e-08	4.69279e-07	1.03060e-07	5.72339e-07	6.00570e-07	1.61611e-07	7.62181e-07	-3.21772e-07	6.42786e-08	-2.57493e-07	-1.81833e-07	4.71566e-08	-1.34677e-07	-1.29561e-07	4.84022e-08	-8.11591e-08	-3.99761e-07	5.77197e-08	-3.42041e-07
22.413	-2.70169e-07	5.58624e-08	-2.14306e-07	1.20265e-07	-4.64473e-08	7.38172e-08	4.67975e-07	1.02888e-07	5.70863e-07	5.99680e-07	1.61623e-07	7.61303e-07	-3.22620e-07	6.44481e-08	-2.58172e-07	-1.82405e-07	4.73050e-08	-1.35100e-07	-1.30083e-07	4.87232e-08	-8.13597e-08	-4.00479e-07	5.78235e-08	-3.42656e-07
22.438	-2.70597e-07	5.59508e-08	-2.14646e-07	1.20411e-07	-4.65038e-08	7.39070e-08	4.66677e-07	1.02716e-07	5.69393e-07	5.98791e-07	1.61633e-07	7.60425e-07	-3.23460e-07	6.46159e-08	-2.58844e-07	-1.82972e-07	4.74520e-08	-1.35520e-07	-1.30599e-07	4.90415e-08	-8.15574e-08	-4.01192e-07	5.79264e-08	-3.43266e-07
22.462	-2.71020e-07	5.60383e-08	-2.14981e-07	1.20556e-07	-4.65600e-08	7.39964e-08	4.65382e-07	1.02545e-07	5.67927e-07	5.97904e-07	1.61643e-07	7.59547e-07	-3.24292e-07	6.47820e-08	-2.59510e-07	-1.83534e-07	4.75976e-08	-1.35936e-07	-1.31109e-07	4.93570e-08	-8.17523e-08	-4.01898e-07	5.80284e-08	-3.43870e-07
22.487	-2.71438e-07	5.61248e-08	-2.15313e-07	1.20701e-07	-4.66160e-08	7.40853e-08	4.64093e-07	1.02374e-07	5.66467e-07	5.97018e-07	1.61651e-07	7.58669e-07	-3.25115e-07	6.49465e-08	-2.60169e-07	-1.84090e-07	4.77418e-08	-1.36348e-07	-1.31614e-07	4.96698e-08	-8.19444e-08	-4.02598e-07	5.81295e-08	-3.44469e-07
22.512	-2.71851e-07	5.62102e-08	-2.15641e-07	1.20846e-07	-4.66717e-08	7.41739e-08	4.62808e-07	1.02203e-07	5.65011e-07	5.96133e-07	1.61659e-07	7.57792e-07	-3.25930e-07	6.51093e-08	-2.60821e-07	-1.84641e-07	4.78846e-08	-1.36756e-07	-1.32114e-07	4.99798e-08	-8.21337e-08	-4.03292e-07	5.82296e-08	-3.45062e-07
22.536	-2.72260e-07	5.62947e-08	-2.15965e-07	1.20989e-07	-4.67272e-08	7.42620e-08	4.61527e-07	1.02034e-07	5.63561e-07	5.95250e-07	1.61665e-07	7.56915e-07	-3.26737e-07	6.52704e-08	-2.61466e-07	-1.85186e-07	4.80261e-08	-1.37160e-07	-1.32607e-07	5.02870e-08	-8.23202e-08	-4.03979e-07	5.83289e-08	-3.45650e-07
22.561	-2.72663e-07	5.63782e-08	-2.16285e-07	1.21132e-07	-4.67824e-08	7.43498e-08	4.60251e-07	1.01864e-07	5.62115e-07	5.94368e-07	1.61670e-07	7.56038e-07	-3.27535e-07	6.54299e-08	-2.62105e-07	-1.85726e-07	4.81662e-08	-1.37560e-07	-1.33095e-07	5.05915e-08	-8.25039e-08	-4.04660e-07	5.84272e-08	-3.46233e-07
22.585	-2.73062e-07	5.64606e-08	-2.16601e-07	1.21274e-07	-4.68373e-08	7.44371e-08	4.58980e-07	1.01695e-07	5.60675e-07	5.93487e-07	1.61674e-07	7.55161e-07	-3.28325e-07	6.55876e-08	-2.62737e-07	-1.86261e-07	4.83049e-08	-1.37956e-07	-1.33578e-07	5.08932e-08	-8.26847e-08	-4.05335e-07	5.85246e-08	-3.46810e-07
22.610	-2.73456e-07	5.65420e-08	-2.16914e-07	1.21416e-07	-4.68920e-08	7.45240e-08	4.57713e-07	1.01527e-07	5.59240e-07	5.92608e-07	1.61677e-07	7.54285e-07	-3.29106e-07	6.57437e-08	-2.63362e-07	-1.86790e-07	4.84422e-08	-1.38348e-07	-1.34055e-07	5.11920e-08	-8.28628e-08	-4.06003e-07	5.86210e-08	-3.47382e-07
22.634	-2.73845e-07	5.66224e-08	-2.17222e-07	1.21557e-07	-4.69464e-08	7.46104e-08	4.56451e-07	1.01359e-07	5.57811e-07	5.91730e-07	1.61678e-07	7.53409e-07	-3.29879e-07	6.58981e-08	-2.63981e-07	-1.87314e-07	4.85781e-08	-1.38736e-07	-1.34526e-07	5.14880e-08	-8.30381e-08	-4.06665e-07	5.87166e-08	-3.47948e-07
22.659	-2.74229e-07	5.67018e-08	-2.17527e-07	1.21697e-07	-4.70005e-08	7.46964e-08	4.55194e-07	1.01192e-07	5.56386e-07	5.90854e-07	1.61679e-07	7.52533e-07	-3.30643e-07	6.60507e-08	-2.64592e-07	-1.87833e-07	4.87126e-08	-1.39120e-07	-1.34992e-07	5.17813e-08	-8.32105e-08	-4.07320e-07	5.88112e-08	-3.48508e-07
22.684	-2.74608e-07	5.67802e-08	-2.17827e-07	1.21836e-07	-4.70543e-08	7.47819e-08	4.53942e-07	1.01025e-07	5.54967e-07	5.89980e-07	1.61678e-07	7.51658e-07	-3.31398e-07	6.62017e-08	-2.65197e-07	-1.88346e-07	4.88457e-08	-1.39501e-07	-1.35452e-07	5.20716e-08	-8.33802e-08	-4.07968e-07	5.89048e-08	-3.49063e-07
22.708	-2.74982e-07	5.68576e-08	-2.18124e-07	1.21975e-07	-4.71078e-08	7.48670e-08	4.52695e-07	1.00859e-07	5.53553e-07	5.89107e-07	1.61676e-07	7.50783e-07	-3.32146e-07	6.63509e-08	-2.65795e-07	-1.88854e-07	4.89774e-08	-1.39877e-07	-1.35906e-07	5.23591e-08	-8.35470e-08	-4.08610e-07	5.89975e-08	-3.49613e-07
22.733	-2.75351e-07	5.69339e-08	-2.18417e-07	1.22113e-07	-4.71611e-08	7.49516e-08	4.51452e-07	1.00693e-07	5.52145e-07	5.88235e-07	1.61673e-07	7.49908e-07	-3.32884e-07	6.64984e-08	-2.66386e-07	-1.89356e-07	4.91076e-08	-1.40249e-07	-1.36355e-07	5.26438e-08	-8.37111e-08	-4.09246e-07	5.90892e-08	-3.50156e-07
22.757	-2.75715e-07	5.70092e-08	-2.18706e-07	1.22250e-07	-4.72140e-08	7.50357e-08	4.50215e-07	1.00528e-07	5.50742e-07	5.87366e-07	1.61668e-07	7.49034e-07	-3.33614e-07	6.66442e-08	-2.66970e-07	-1.89853e-07	4.92365e-08	-1.40617e-07	-1.36798e-07	5.29256e-08	-8.38723e-08	-4.09874e-07	5.91800e-08	-3.50694e-07
22.782	-2.76074e-07	5.70835e-08	-2.18991e-07	1.22386e-07	-4.72666e-08	7.51193e-08	4.48982e-07	1.00363e-07	5.49345e-07	5.86497e-07	1.61663e-07	7.48160e-07	-3.34335e-07	6.67883e-08	-2.67547e-07	-1.90345e-07	4.93639e-08	-1.40981e-07	-1.37235e-07	5.32046e-08	-8.40308e-08	-4.10497e-07	5.92699e-08	-3.51227e-07
22.807	-2.76428e-07	5.71567e-08	-2.19272e-07	1.22521e-07	-4.73189e-08	7.52025e-08	4.47754e-07	1.00199e-07	5.47953e-07	5.85631e-07	1.61656e-07	7.47287e-07	-3.35047e-07	6.69306e-08	-2.68117e-07	-1.90830e-07	4.94899e-08	-1.41341e-07	-1.37667e-07	5.34806e-08	-8.41864e-08	-4.11112e-07	5.93587e-08	-3.51753e-07
22.831	-2.76778e-07	5.72289e-08	-2.19549e-07	1.22656e-07	-4.73710e-08	7.52852e-08	4.46532e-07	1.00035e-07	5.46567e-07	5.84766e-07	1.61648e-07	7.46414e-07	-3.35751e-07	6.70712e-08	-2.68680e-07	-1.91311e-07	4.96145e-08	-1.41696e-07	-1.38093e-07	5.37538e-08	-8.43393e-08	-4.11721e-07	5.94466e-08	-3.52274e-07
22.856	-2.77122e-07	5.73000e-08	-2.19822e-07	1.22790e-07	-4.74227e-08	7.53673e-08	4.45314e-07	9.98721e-08	5.45186e-07	5.83903e-07	1.61639e-07	7.45542e-07	-3.36446e-07	6.72100e-08	-2.69236e-07	-1.91786e-07	4.97377e-08	-1.42048e-07	-1.38513e-07	5.40240e-08	-8.44893e-08	-4.12323e-07	5.95335e-08	-3.52789e-07
22.880	-2.77461e-07	5.73701e-08	-2.20091e-07	1.22923e-07	-4.74740e-08	7.54490e-08	4.44102e-07	9.97095e-08	5.43812e-07	5.83041e-07	1.61629e-07	7.44670e-07	-3.37133e-07	6.73471e-08	-2.69785e-07	-1.92255e-07	4.98594e-08	-1.42396e-07	-1.38928e-07	5.42914e-08	-8.46366e-08	-4.12918e-07	5.96195e-08	-3.53299e-07
22.905	-2.77795e-07	5.74392e-08	-2.20356e-07	1.23055e-07	-4.75251e-08	7.55301e-08	4.42895e-07	9.95475e-08	5.42442e-07	5.82182e-07	1.61617e-07	7.43799e-07	-3.37810e-07	6.74825e-08	-2.70328e-07	-1.92719e-07	4.99797e-08	-1.42739e-07	-1.39337e-07	5.45558e-08	-8.47811e-08	-4.13506e-07	5.97044e-08	-3.53802e-07
22.929	-2.78124e-07	5.75072e-08	-2.20616e-07	1.23187e-07	-4.75758e-08	7.56107e-08	4.41693e-07	9.93860e-08	5.41079e-07	5.81324e-07	1.61604e-07	7.42928e-07	-3.38479e-07	6.76161e-08	-2.70863e-07	-1.93177e-07	5.00985e-08	-1.43079e-07	-1.39740e-07	5.48173e-08	-8.49228e-08	-4.14088e-07	5.97884e-08	-3.54300e-07
22.954	-2.78448e-07	5.75742e-08	-2.20873e-07	1.23317e-07	-4.76262e-08	7.56908e-08	4.40496e-07	9.92251e-08	5.39721e-07	5.80468e-07	1.61590e-07	7.42058e-07	-3.39139e-07	6.77479e-08	-2.71391e-07	-1.93630e-07	5.02159e-08	-1.43414e-07	-1.40138e-07	5.50758e-08	-8.50617e-08	-4.14663e-07	5.98714e-08	-3.54791e-07
22.979	-2.78766e-07	5.76401e-08	-2.21126e-07	1.23447e-07	-4.76763e-08	7.57704e-08	4.39305e-07	9.90647e-08	5.38369e-07	5.79613e-07	1.61575e-07	7.41188e-07	-3.39790e-07	6.78780e-08	-2.71912e-07	-1.94077e-07	5.03319e-08	-1.43745e-07	-1.40529e-07	5.53315e-08	-8.51978e-08	-4.15231e-07	5.99534e-08	-3.55277e-07
23.003	-2.79080e-07	5.77050e-08	-2.21375e-07	1.23575e-07	-4.77260e-08	7.58494e-08	4.38118e-07	9.89049e-08	5.37023e-07	5.78761e-07	1.61558e-07	7.40319e-07	-3.40432e-07	6.80063e-08	-2.72426e-07	-1.94518e-07	5.04464e-08	-1.44072e-07	-1.40915e-07	5.55841e-08	-8.53311e-08	-4.15792e-07	6.00344e-08	-3.55757e-07
23.028	-2.79389e-07	5.77688e-08	-2.21620e-07	1.23703e-07	-4.77754e-08	7.59279e-08	4.36937e-07	9.87457e-08	5.35683e-07	5.77910e-07	1.61541e-07	7.39451e-07	-3.41066e-07	6.81329e-08	-2.72933e-07	-1.94954e-07	5.05594e-08	-1.44395e-07	-1.41295e-07	5.58338e-08	-8.54616e-08	-4.16346e-07	6.01144e-08	-3.56232e-07
23.052	-2.79692e-07	5.78315e-08	-2.21861e-07	1.23830e-07	-4.78244e-08	7.60058e-08	4.35762e-07	9.85870e-08	5.34349e-07	5.77062e-07	1.61522e-07	7.38583e-07	-3.41690e-07	6.82576e-08	-2.73433e-07	-1.95385e-07	5.06710e-08	-1.44714e-07	-1.41670e-07	5.60806e-08	-8.55894e-08	-4.16893e-07	6.01934e-08	-3.56700e-07
23.077	-2.79990e-07	5.78932e-08	-2.22097e-07	1.23956e-07	-4.78731e-08	7.60832e-08	4.34592e-07	9.84289e-08	5.33021e-07	5.76215e-07	1.61501e-07	7.37716e-07	-3.42306e-07	6.83806e-08	-2.73926e-07	-1.95809e-07	5.07811e-08	-1.45028e-07	-1.42039e-07	5.63243e-08	-8.57144e-08	-4.17433e-07	6.02714e-08	-3.57162e-07
23.101	-2.80283e-07	5.79538e-08	-2.22330e-07	1.24081e-07	-4.79214e-08	7.61600e-08	4.33427e-07	9.82713e-08	5.31699e-07	5.75370e-07	1.61480e-07	7.36850e-07	-3.42913e-07	6.85018e-08	-2.74411e-07	-1.96228e-07	5.08898e-08	-1.45339e-07	-1.42402e-07	5.65651e-08	-8.58366e-08	-4.17966e-07	6.03484e-08	-3.57618e-07
23.126	-2.80571e-07	5.80133e-08	-2.22558e-07	1.24206e-07	-4.79694e-08	7.62362e-08	4.32268e-07	9.81143e-08	5.30382e-07	5.74527e-07	1.61457e-07	7.35984e-07	-3.43511e-07	6.86212e-08	-2.74889e-07	-1.96642e-07	5.09970e-08	-1.45645e-07	-1.42759e-07	5.68029e-08	-8.59560e-08	-4.18493e-07	6.04244e-08	-3.58068e-07
23.151	-2.80854e-07	5.80718e-08	-2.22782e-07	1.24329e-07	-4.80170e-08	7.63118e-08	4.31114e-07	9.79579e-08	5.29072e-07	5.73686e-07	1.61433e-07	7.35119e-07	-3.44100e-07	6.87389e-08	-2.75361e-07	-1.97050e-07	5.11028e-08	-1.45947e-07	-1.43110e-07	5.70377e-08	-8.60727e-08	-4.19012e-07	6.04993e-08	-3.58512e-07
23.175	-2.81132e-07	5.81292e-08	-2.23003e-07	1.24451e-07	-4.80642e-08	7.63869e-08	4.29966e-07	9.78021e-08	5.27768e-07	5.72848e-07	1.61408e-07	7.34255e-07	-3.44679e-07	6.88547e-08	-2.75825e-07	-1.97452e-07	5.12071e-08	-1.46245e-07	-1.43456e-07	5.72694e-08	-8.61866e-08	-4.19524e-07	6.05733e-08	-3.58951e-07
23.200	-2.81404e-07	5.81856e-08	-2.23219e-07	1.24572e-07	-4.81111e-08	7.64614e-08	4.28824e-07	9.76469e-08	5.26471e-07	5.72011e-07	1.61381e-07	7.33392e-07	-3.45250e-07	6.89688e-08	-2.76282e-07	-1.97848e-07	5.13099e-08	-1.46538e-07	-1.43796e-07	5.74982e-08	-8.62977e-08	-4.20029e-07	6.06462e-08	-3.59383e-07
23.224	-2.81672e-07	5.82408e-08	-2.23431e-07	1.24693e-07	-4.81575e-08	7.65353e-08	4.27687e-07	9.74922e-08	5.25179e-07	5.71176e-07	1.61353e-07	7.32529e-07	-3.45812e-07	6.90810e-08	-2.76731e-07	-1.98239e-07	5.14112e-08	-1.46828e-07	-1.44130e-07	5.77239e-08	-8.64061e-08	-4.20527e-07	6.07181e-08	-3.59809e-07
23.249	-2.81934e-07	5.82950e-08	-2.23639e-07	1.24812e-07	-4.82037e-08	7.66085e-08	4.26555e-07	9.73381e-08	5.23894e-07	5.70344e-07	1.61324e-07	7.31667e-07	-3.46365e-07	6.91914e-08	-2.77174e-07	-1.98624e-07	5.15110e-08	-1.47113e-07	-1.44458e-07	5.79466e-08	-8.65117e-08	-4.21017e-07	6.07889e-08	-3.60228e-07
23.273	-2.82191e-07	5.83481e-08	-2.23842e-07	1.24931e-07	-4.82494e-08	7.66812e-08	4.25430e-07	9.71847e-08	5.22614e-07	5.69513e-07	1.61293e-07	7.30807e-07	-3.46909e-07	6.93001e-08	-2.77609e-07	-1.99003e-07	5.16094e-08	-1.47394e-07	-1.44781e-07	5.81663e-08	-8.66146e-08	-4.21501e-07	6.08587e-08	-3.60642e-07
23.298	-2.82442e-07	5.84001e-08	-2.24042e-07	1.25048e-07	-4.82947e-08	7.67532e-08	4.24310e-07	9.70318e-08	5.21342e-07	5.68685e-07	1.61262e-07	7.29947e-07	-3.47444e-07	6.94069e-08	-2.78037e-07	-1.99377e-07	5.17063e-08	-1.47670e-07	-1.45098e-07	5.83829e-08	-8.67146e-08	-4.21977e-07	6.09275e-08	-3.61050e-07
23.323	-2.82689e-07	5.84511e-08	-2.24237e-07	1.25164e-07	-4.83397e-08	7.68247e-08	4.23196e-07	9.68795e-08	5.20075e-07	5.67859e-07	1.61229e-07	7.29087e-07	-3.47969e-07	6.95119e-08	-2.78457e-07	-1.99744e-07	5.18017e-08	-1.47943e-07	-1.45409e-07	5.85965e-08	-8.68120e-08	-4.22446e-07	6.09952e-08	-3.61451e-07
23.347	-2.82930e-07	5.85009e-08	-2.24429e-07	1.25280e-07	-4.83842e-08	7.68955e-08	4.22087e-07	9.67278e-08	5.18815e-07	5.67035e-07	1.61194e-07	7.28229e-07	-3.48486e-07	6.96151e-08	-2.78871e-07	-2.00107e-07	5.18956e-08	-1.48211e-07	-1.45714e-07	5.88071e-08	-8.69066e-08	-4.22908e-07	6.10619e-08	-3.61846e-07
23.372	-2.83166e-07	5.85497e-08	-2.24616e-07	1.25394e-07	-4.84284e-08	7.69656e-08	4.20985e-07	9.65767e-08	5.17562e-07	5.66213e-07	1.61159e-07	7.27372e-07	-3.48993e-07	6.97165e-08	-2.79277e-07	-2.00463e-07	5.19880e-08	-1.48475e-07	-1.46013e-07	5.90145e-08	-8.69984e-08	-4.23363e-07	6.11276e-08	-3.62235e-07
23.396	-2.83396e-07	5.85974e-08	-2.24799e-07	1.25507e-07	-4.84721e-08	7.70352e-08	4.19888e-07	9.64262e-08	5.16314e-07	5.65393e-07	1.61122e-07	7.26515e-07	-3.49492e-07	6.98160e-08	-2.79676e-07	-2.00814e-07	5.20790e-08	-1.48735e-07	-1.46306e-07	5.92189e-08	-8.70875e-08	-4.23810e-07	6.11922e-08	-3.62618e-07
23.421	-2.83621e-07	5.86440e-08	-2.24978e-07	1.25620e-07	-4.85154e-08	7.71041e-08	4.18797e-07	9.62763e-08	5.15074e-07	5.64576e-07	1.61084e-07	7.25660e-07	-3.49981e-07	6.99138e-08	-2.80067e-07	-2.01159e-07	5.21684e-08	-1.48990e-07	-1.46594e-07	5.94203e-08	-8.71739e-08	-4.24250e-07	6.12557e-08	-3.62995e-07
23.446	-2.83842e-07	5.86895e-08	-2.25152e-07	1.25731e-07	-4.85584e-08	7.71723e-08	4.17712e-07	9.61271e-08	5.13839e-07	5.63761e-07	1.61044e-07	7.24806e-07	-3.50461e-07	7.00097e-08	-2.80451e-07	-2.01498e-07	5.22563e-08	-1.49241e-07	-1.46876e-07	5.96185e-08	-8.72575e-08	-4.24683e-07	6.13182e-08	-3.63365e-07
23.470	-2.84056e-07	5.87339e-08	-2.25322e-07	1.25841e-07	-4.86009e-08	7.72399e-08	4.16633e-07	9.59784e-08	5.12612e-07	5.62949e-07	1.61004e-07	7.23952e-07	-3.50932e-07	7.01038e-08	-2.80828e-07	-2.01831e-07	5.23428e-08	-1.49488e-07	-1.47152e-07	5.98137e-08	-8.73384e-08	-4.25109e-07	6.13796e-08	-3.63729e-07
23.495	-2.84266e-07	5.87772e-08	-2.25489e-07	1.25950e-07	-4.86430e-08	7.73068e-08	4.15560e-07	9.58304e-08	5.11391e-07	5.62138e-07	1.60962e-07	7.23100e-07	-3.51394e-07	7.01960e-08	-2.81198e-07	-2.02159e-07	5.24277e-08	-1.49731e-07	-1.47422e-07	6.00058e-08	-8.74165e-08	-4.25527e-07	6.14400e-08	-3.64087e-07
23.519	-2.84470e-07	5.88194e-08	-2.25651e-07	1.26058e-07	-4.86847e-08	7.73730e-08	4.14493e-07	9.56830e-08	5.10176e-07	5.61330e-07	1.60918e-07	7.22248e-07	-3.51846e-07	7.02864e-08	-2.81560e-07	-2.02480e-07	5.25112e-08	-1.49969e-07	-1.47687e-07	6.01948e-08	-8.74919e-08	-4.25938e-07	6.14993e-08	-3.64438e-07
23.544	-2.84669e-07	5.88605e-08	-2.25808e-07	1.26165e-07	-4.87260e-08	7.74386e-08	4.13432e-07	9.55362e-08	5.08969e-07	5.60525e-07	1.60873e-07	7.21398e-07	-3.52290e-07	7.03750e-08	-2.81915e-07	-2.02796e-07	5.25931e-08	-1.50203e-07	-1.47945e-07	6.03806e-08	-8.75646e-08	-4.26341e-07	6.15575e-08	-3.64783e-07
23.568	-2.84862e-07	5.89006e-08	-2.25962e-07	1.26270e-07	-4.87668e-08	7.75035e-08	4.12377e-07	9.53900e-08	5.07767e-07	5.59721e-07	1.60827e-07	7.20549e-07	-3.52724e-07	7.04618e-08	-2.82262e-07	-2.03106e-07	5.26736e-08	-1.50433e-07	-1.48198e-07	6.05634e-08	-8.76346e-08	-4.26737e-07	6.16147e-08	-3.65122e-07
23.593	-2.85051e-07	5.89395e-08	-2.26111e-07	1.26375e-07	-4.88072e-08	7.75677e-08	4.11329e-07	9.52445e-08	5.06573e-07	5.58921e-07	1.60780e-07	7.19701e-07	-3.53149e-07	7.05467e-08	-2.82602e-07	-2.03411e-07	5.27525e-08	-1.50658e-07	-1.48445e-07	6.07431e-08	-8.77019e-08	-4.27125e-07	6.16708e-08	-3.65455e-07
23.618	-2.85233e-07	5.89773e-08	-2.26256e-07	1.26478e-07	-4.88472e-08	7.76313e-08	4.10286e-07	9.50996e-08	5.05386e-07	5.58122e-07	1.60732e-07	7.18854e-07	-3.53565e-07	7.06297e-08	-2.82935e-07	-2.03709e-07	5.28299e-08	-1.50879e-07	-1.48686e-07	6.09196e-08	-8.77664e-08	-4.27506e-07	6.17258e-08	-3.65781e-07
23.642	-2.85411e-07	5.90140e-08	-2.26397e-07	1.26581e-07	-4.88867e-08	7.76941e-08	4.09249e-07	9.49553e-08	5.04205e-07	5.57327e-07	1.60682e-07	7.18008e-07	-3.53971e-07	7.07109e-08	-2.83260e-07	-2.04002e-07	5.29058e-08	-1.51096e-07	-1.48921e-07	6.10931e-08	-8.78283e-08	-4.27880e-07	6.17798e-08	-3.66100e-07
23.667	-2.85583e-07	5.90496e-08	-2.26534e-07	1.26682e-07	-4.89258e-08	7.77562e-08	4.08219e-07	9.48117e-08	5.03031e-07	5.56533e-07	1.60630e-07	7.17164e-07	-3.54369e-07	7.07903e-08	-2.83578e-07	-2.04289e-07	5.29802e-08	-1.51309e-07	-1.49151e-07	6.12634e-08	-8.78874e-08	-4.28246e-07	6.18326e-08	-3.66413e-07
23.691	-2.85750e-07	5.90841e-08	-2.26666e-07	1.26782e-07	-4.89644e-08	7.78176e-08	4.07195e-07	9.46687e-08	5.01864e-07	5.55742e-07	1.60578e-07	7.16320e-07	-3.54757e-07	7.08678e-08	-2.83889e-07	-2.04570e-07	5.30531e-08	-1.51517e-07	-1.49374e-07	6.14305e-08	-8.79438e-08	-4.28605e-07	6.18844e-08	-3.66720e-07
23.716	-2.85911e-07	5.91175e-08	-2.26794e-07	1.26881e-07	-4.90026e-08	7.78783e-08	4.06177e-07	9.45263e-08	5.00703e-07	5.54954e-07	1.60524e-07	7.15478e-07	-3.55136e-07	7.09435e-08	-2.84192e-07	-2.04845e-07	5.31245e-08	-1.51721e-07	-1.49592e-07	6.15946e-08	-8.79976e-08	-4.28956e-07	6.19351e-08	-3.67021e-07
23.740	-2.86068e-07	5.91498e-08	-2.26918e-07	1.26979e-07	-4.90404e-08	7.79383e-08	4.05165e-07	9.43846e-08	4.99550e-07	5.54168e-07	1.60469e-07	7.14637e-07	-3.55505e-07	7.10173e-08	-2.84488e-07	-2.05115e-07	5.31944e-08	-1.51920e-07	-1.49804e-07	6.17555e-08	-8.80486e-08	-4.29299e-07	6.19847e-08	-3.67315e-07
23.765	-2.86218e-07	5.91809e-08	-2.27037e-07	1.27075e-07	-4.90777e-08	7.79976e-08	4.04160e-07	9.42435e-08	4.98404e-07	5.53385e-07	1.60412e-07	7.13797e-07	-3.55865e-07	7.10892e-08	-2.84776e-07	-2.05378e-07	5.32627e-08	-1.52115e-07	-1.50010e-07	6.19132e-08	-8.80969e-08	-4.29635e-07	6.20332e-08	-3.67602e-07
23.790	-2.86364e-07	5.92110e-08	-2.27153e-07	1.27171e-07	-4.91145e-08	7.80562e-08	4.03161e-07	9.41031e-08	4.97264e-07	5.52605e-07	1.60354e-07	7.12959e-07	-3.56216e-07	7.11594e-08	-2.85057e-07	-2.05636e-07	5.33295e-08	-1.52306e-07	-1.50210e-07	6.20679e-08	-8.81426e-08	-4.29964e-07	6.20806e-08	-3.67883e-07
23.814	-2.86504e-07	5.92399e-08	-2.27264e-07	1.27265e-07	-4.91509e-08	7.81140e-08	4.02169e-07	9.39633e-08	4.96132e-07	5.51827e-07	1.60295e-07	7.12122e-07	-3.56558e-07	7.12276e-08	-2.85330e-07	-2.05887e-07	5.33948e-08	-1.52493e-07	-1.50405e-07	6.22193e-08	-8.81856e-08	-4.30285e-07	6.21270e-08	-3.68158e-07
23.839	-2.86638e-07	5.92677e-08	-2.27370e-07	1.27358e-07	-4.91868e-08	7.81711e-08	4.01182e-07	9.38242e-08	4.95007e-07	5.51052e-07	1.60235e-07	7.11286e-07	-3.56890e-07	7.12940e-08	-2.85596e-07	-2.06133e-07	5.34586e-08	-1.52675e-07	-1.50593e-07	6.23676e-08	-8.82259e-08	-4.30598e-07	6.21722e-08	-3.68426e-07
23.863	-2.86767e-07	5.92945e-08	-2.27473e-07	1.27450e-07	-4.92223e-08	7.82274e-08	4.00203e-07	9.36858e-08	4.93888e-07	5.50279e-07	1.60173e-07	7.10452e-07	-3.57213e-07	7.13585e-08	-2.85855e-07	-2.06373e-07	5.35209e-08	-1.52853e-07	-1.50776e-07	6.25128e-08	-8.82635e-08	-4.30904e-07	6.22163e-08	-3.68687e-07
23.888	-2.86891e-07	5.93201e-08	-2.27571e-07	1.27540e-07	-4.92572e-08	7.82830e-08	3.99229e-07	9.35480e-08	4.92777e-07	5.49509e-07	1.60110e-07	7.09619e-07	-3.57527e-07	7.14212e-08	-2.86106e-07	-2.06608e-07	5.35816e-08	-1.53026e-07	-1.50953e-07	6.26548e-08	-8.82984e-08	-4.31202e-07	6.22594e-08	-3.68942e-07
23.912	-2.87010e-07	5.93445e-08	-2.27665e-07	1.27630e-07	-4.92918e-08	7.83378e-08	3.98262e-07	9.34109e-08	4.91673e-07	5.48742e-07	1.60045e-07	7.08787e-07	-3.57831e-07	7.14820e-08	-2.86349e-07	-2.06836e-07	5.36408e-08	-1.53195e-07	-1.51124e-07	6.27936e-08	-8.83307e-08	-4.31492e-07	6.23013e-08	-3.69191e-07
23.937	-2.87123e-07	5.93679e-08	-2.27755e-07	1.27718e-07	-4.93258e-08	7.83919e-08	3.97302e-07	9.32744e-08	4.90576e-07	5.47978e-07	1.59980e-07	7.07957e-07	-3.58126e-07	7.15409e-08	-2.86585e-07	-2.07058e-07	5.36985e-08	-1.53360e-07	-1.51290e-07	6.29293e-08	-8.83603e-08	-4.31775e-07	6.23421e-08	-3.69433e-07
23.962	-2.87230e-07	5.93901e-08	-2.27840e-07	1.27805e-07	-4.93593e-08	7.84452e-08	3.96348e-07	9.31386e-08	4.89487e-07	5.47216e-07	1.59913e-07	7.07129e-07	-3.58412e-07	7.15980e-08	-2.86814e-07	-2.07275e-07	5.37546e-08	-1.53520e-07	-1.51449e-07	6.30618e-08	-8.83873e-08	-4.32050e-07	6.23818e-08	-3.69668e-07
23.986	-2.87332e-07	5.94113e-08	-2.27921e-07	1.27890e-07	-4.93924e-08	7.84978e-08	3.95401e-07	9.30035e-08	4.88404e-07	5.46457e-07	1.59844e-07	7.06301e-07	-3.58688e-07	7.16532e-08	-2.87035e-07	-2.07486e-07	5.38093e-08	-1.53676e-07	-1.51603e-07	6.31911e-08	-8.84116e-08	-4.32317e-07	6.24204e-08	-3.69897e-07
24.011	-2.87429e-07	5.94313e-08	-2.27998e-07	1.27975e-07	-4.94250e-08	7.85495e-08	3.94460e-07	9.28690e-08	4.87329e-07	5.45701e-07	1.59775e-07	7.05476e-07	-3.58955e-07	7.17066e-08	-2.87249e-07	-2.07690e-07	5.38624e-08	-1.53828e-07	-1.51751e-07	6.33172e-08	-8.84333e-08	-4.32577e-07	6.24579e-08	-3.70119e-07
24.035	-2.87520e-07	5.94501e-08	-2.28070e-07	1.28058e-07	-4.94571e-08	7.86006e-08	3.93526e-07	9.27353e-08	4.86261e-07	5.44948e-07	1.59704e-07	7.04651e-07	-3.59213e-07	7.17580e-08	-2.87455e-07	-2.07889e-07	5.39140e-08	-1.53975e-07	-1.51893e-07	6.34402e-08	-8.84523e-08	-4.32829e-07	6.24943e-08	-3.70334e-07
24.060	-2.87606e-07	5.94679e-08	-2.28138e-07	1.28139e-07	-4.94887e-08	7.86508e-08	3.92599e-07	9.26022e-08	4.85201e-07	5.44198e-07	1.59631e-07	7.03829e-07	-3.59462e-07	7.18077e-08	-2.87654e-07	-2.08082e-07	5.39640e-08	-1.54118e-07	-1.52029e-07	6.35600e-08	-8.84687e-08	-4.33073e-07	6.25296e-08	-3.70543e-07
24.084	-2.87687e-07	5.94845e-08	-2.28202e-07	1.28220e-07	-4.95198e-08	7.87002e-08	3.91678e-07	9.24697e-08	4.84148e-07	5.43450e-07	1.59558e-07	7.03008e-07	-3.59701e-07	7.18554e-08	-2.87845e-07	-2.08269e-07	5.40125e-08	-1.54257e-07	-1.52159e-07	6.36766e-08	-8.84825e-08	-4.33310e-07	6.25637e-08	-3.70746e-07
24.109	-2.87762e-07	5.95001e-08	-2.28262e-07	1.28299e-07	-4.95504e-08	7.87489e-08	3.90764e-07	9.23380e-08	4.83102e-07	5.42706e-07	1.59483e-07	7.02188e-07	-3.59930e-07	7.19013e-08	-2.88029e-07	-2.08451e-07	5.40595e-08	-1.54391e-07	-1.52284e-07	6.37900e-08	-8.84936e-08	-4.33538e-07	6.25968e-08	-3.70942e-07
24.134	-2.87831e-07	5.95144e-08	-2.28317e-07	1.28377e-07	-4.95805e-08	7.87967e-08	3.89856e-07	9.22070e-08	4.82063e-07	5.41964e-07	1.59406e-07	7.01370e-07	-3.60150e-07	7.19453e-08	-2.88205e-07	-2.08626e-07	5.41050e-08	-1.54521e-07	-1.52402e-07	6.39003e-08	-8.85021e-08	-4.33759e-07	6.26287e-08	-3.71131e-07
24.158	-2.87895e-07	5.95277e-08	-2.28368e-07	1.28454e-07	-4.96101e-08	7.88438e-08	3.88956e-07	9.20766e-08	4.81032e-07	5.41225e-07	1.59329e-07	7.00554e-07	-3.60361e-07	7.19874e-08	-2.88374e-07	-2.08795e-07	5.41489e-08	-1.54646e-07	-1.52515e-07	6.40073e-08	-8.85080e-08	-4.33973e-07	6.26595e-08	-3.71313e-07
24.183	-2.87954e-07	5.95399e-08	-2.28414e-07	1.28529e-07	-4.96392e-08	7.88900e-08	3.88062e-07	9.19470e-08	4.80009e-07	5.40490e-07	1.59250e-07	6.99739e-07	-3.60563e-07	7.20277e-08	-2.88535e-07	-2.08959e-07	5.41913e-08	-1.54767e-07	-1.52622e-07	6.41112e-08	-8.85112e-08	-4.34178e-07	6.26891e-08	-3.71489e-07
24.207	-2.88007e-07	5.95509e-08	-2.28457e-07	1.28603e-07	-4.96678e-08	7.89355e-08	3.87175e-07	9.18180e-08	4.78993e-07	5.39757e-07	1.59170e-07	6.98926e-07	-3.60755e-07	7.20661e-08	-2.88689e-07	-2.09116e-07	5.42322e-08	-1.54884e-07	-1.52724e-07	6.42119e-08	-8.85119e-08	-4.34376e-07	6.27177e-08	-3.71658e-07
24.232	-2.88055e-07	5.95608e-08	-2.28495e-07	1.28676e-07	-4.96959e-08	7.89801e-08	3.86294e-07	9.16897e-08	4.77984e-07	5.39027e-07	1.59088e-07	6.98115e-07	-3.60938e-07	7.21026e-08	-2.88835e-07	-2.09268e-07	5.42715e-08	-1.54997e-07	-1.52819e-07	6.43094e-08	-8.85100e-08	-4.34566e-07	6.27451e-08	-3.71821e-07
24.257	-2.88098e-07	5.95695e-08	-2.28528e-07	1.28747e-07	-4.97235e-08	7.90240e-08	3.85421e-07	9.15621e-08	4.76983e-07	5.38300e-07	1.59005e-07	6.97306e-07	-3.61112e-07	7.21373e-08	-2.88974e-07	-2.09414e-07	5.43093e-08	-1.55105e-07	-1.52909e-07	6.44037e-08	-8.85054e-08	-4.34748e-07	6.27714e-08	-3.71977e-07
24.281	-2.88135e-07	5.95772e-08	-2.28557e-07	1.28818e-07	-4.97506e-08	7.90670e-08	3.84554e-07	9.14353e-08	4.75990e-07	5.37577e-07	1.58921e-07	6.96498e-07	-3.61276e-07	7.21701e-08	-2.89106e-07	-2.09554e-07	5.43456e-08	-1.55208e-07	-1.52993e-07	6.44948e-08	-8.84983e-08	-4.34922e-07	6.27966e-08	-3.72126e-07
24.306	-2.88166e-07	5.95837e-08	-2.28582e-07	1.28886e-07	-4.97771e-08	7.91092e-08	3.83695e-07	9.13091e-08	4.75004e-07	5.36856e-07	1.58836e-07	6.95692e-07	-3.61430e-07	7.22010e-08	-2.89229e-07	-2.09688e-07	5.43804e-08	-1.55307e-07	-1.53071e-07	6.45827e-08	-8.84886e-08	-4.35089e-07	6.28206e-08	-3.72268e-07
24.330	-2.88192e-07	5.95891e-08	-2.28603e-07	1.28954e-07	-4.98031e-08	7.91505e-08	3.82842e-07	9.11836e-08	4.74025e-07	5.36139e-07	1.58749e-07	6.94887e-07	-3.61576e-07	7.22300e-08	-2.89346e-07	-2.09816e-07	5.44136e-08	-1.55402e-07	-1.53144e-07	6.46674e-08	-8.84763e-08	-4.35248e-07	6.28436e-08	-3.72404e-07
24.355	-2.88213e-07	5.95933e-08	-2.28619e-07	1.29020e-07	-4.98286e-08	7.91910e-08	3.81996e-07	9.10589e-08	4.73055e-07	5.35424e-07	1.58661e-07	6.94085e-07	-3.61712e-07	7.22572e-08	-2.89455e-07	-2.09938e-07	5.44453e-08	-1.55493e-07	-1.53210e-07	6.47489e-08	-8.84614e-08	-4.35398e-07	6.28653e-08	-3.72533e-07
24.379	-2.88228e-07	5.95965e-08	-2.28631e-07	1.29084e-07	-4.98536e-08	7.92307e-08	3.81157e-07	9.09348e-08	4.72092e-07	5.34713e-07	1.58571e-07	6.93284e-07	-3.61839e-07	7.22825e-08	-2.89556e-07	-2.10054e-07	5.44754e-08	-1.55579e-07	-1.53271e-07	6.48272e-08	-8.84439e-08	-4.35542e-07	6.28860e-08	-3.72656e-07
24.404	-2.88238e-07	5.95985e-08	-2.28639e-07	1.29148e-07	-4.98780e-08	7.92696e-08	3.80325e-07	9.08115e-08	4.71137e-07	5.34005e-07	1.58481e-07	6.92486e-07	-3.61956e-07	7.23059e-08	-2.89650e-07	-2.10165e-07	5.45040e-08	-1.55661e-07	-1.53326e-07	6.49023e-08	-8.84239e-08	-4.35677e-07	6.29055e-08	-3.72771e-07
24.429	-2.88242e-07	5.95993e-08	-2.28643e-07	1.29210e-07	-4.99020e-08	7.93076e-08	3.79500e-07	9.06889e-08	4.70189e-07	5.33300e-07	1.58389e-07	6.91689e-07	-3.62064e-07	7.23275e-08	-2.89736e-07	-2.10269e-07	5.45311e-08	-1.55738e-07	-1.53376e-07	6.49743e-08	-8.84013e-08	-4.35804e-07	6.29239e-08	-3.72880e-07
24.453	-2.88241e-07	5.95991e-08	-2.28642e-07	1.29270e-07	-4.99254e-08	7.93448e-08	3.78682e-07	9.05670e-08	4.69249e-07	5.32598e-07	1.58296e-07	6.90894e-07	-3.62163e-07	7.23472e-08	-2.89815e-07	-2.10368e-07	5.45567e-08	-1.55811e-07	-1.53419e-07	6.50430e-08	-8.83762e-08	-4.35924e-07	6.29411e-08	-3.72982e-07
24.478	-2.88234e-07	5.95977e-08	-2.28636e-07	1.29329e-07	-4.99482e-08	7.93811e-08	3.77871e-07	9.04458e-08	4.68317e-07	5.31900e-07	1.58201e-07	6.90101e-07	-3.62252e-07	7.23651e-08	-2.89887e-07	-2.10460e-07	5.45807e-08	-1.55880e-07	-1.53457e-07	6.51085e-08	-8.83485e-08	-4.36035e-07	6.29573e-08	-3.73078e-07
24.502	-2.88222e-07	5.95952e-08	-2.28627e-07	1.29387e-07	-4.99705e-08	7.94166e-08	3.77068e-07	9.03254e-08	4.67393e-07	5.31205e-07	1.58105e-07	6.89310e-07	-3.62332e-07	7.23810e-08	-2.89951e-07	-2.10547e-07	5.46032e-08	-1.55944e-07	-1.53489e-07	6.51709e-08	-8.83183e-08	-4.36139e-07	6.29722e-08	-3.73167e-07
24.527	-2.88204e-07	5.95916e-08	-2.28613e-07	1.29443e-07	-4.99923e-08	7.94512e-08	3.76271e-07	9.02056e-08	4.66476e-07	5.30513e-07	1.58008e-07	6.88521e-07	-3.62402e-07	7.23951e-08	-2.90007e-07	-2.10628e-07	5.46242e-08	-1.56004e-07	-1.53516e-07	6.52300e-08	-8.82856e-08	-4.36235e-07	6.29861e-08	-3.73249e-07
24.551	-2.88181e-07	5.95868e-08	-2.28595e-07	1.29498e-07	-5.00135e-08	7.94849e-08	3.75481e-07	9.00866e-08	4.65568e-07	5.29824e-07	1.57910e-07	6.87734e-07	-3.62464e-07	7.24074e-08	-2.90056e-07	-2.10703e-07	5.46437e-08	-1.56059e-07	-1.53536e-07	6.52860e-08	-8.82503e-08	-4.36323e-07	6.29988e-08	-3.73324e-07
24.576	-2.88153e-07	5.95810e-08	-2.28572e-07	1.29552e-07	-5.00342e-08	7.95178e-08	3.74699e-07	8.99684e-08	4.64667e-07	5.29138e-07	1.57810e-07	6.86949e-07	-3.62516e-07	7.24178e-08	-2.90098e-07	-2.10772e-07	5.46616e-08	-1.56111e-07	-1.53551e-07	6.53387e-08	-8.82125e-08	-4.36403e-07	6.30104e-08	-3.73393e-07
24.601	-2.88119e-07	5.95740e-08	-2.28545e-07	1.29604e-07	-5.00544e-08	7.95498e-08	3.73923e-07	8.98508e-08	4.63774e-07	5.28456e-07	1.57709e-07	6.86166e-07	-3.62558e-07	7.24263e-08	-2.90132e-07	-2.10835e-07	5.46780e-08	-1.56157e-07	-1.53560e-07	6.53883e-08	-8.81721e-08	-4.36475e-07	6.30208e-08	-3.73454e-07
24.625	-2.88080e-07	5.95658e-08	-2.28514e-07	1.29655e-07	-5.00740e-08	7.95810e-08	3.73155e-07	8.97340e-08	4.62889e-07	5.27778e-07	1.57607e-07	6.85385e-07	-3.62592e-07	7.24329e-08	-2.90159e-07	-2.10893e-07	5.46929e-08	-1.56200e-07	-1.53564e-07	6.54347e-08	-8.81293e-08	-4.36540e-07	6.30301e-08	-3.73509e-07
24.650	-2.88035e-07	5.95566e-08	-2.28479e-07	1.29704e-07	-5.00930e-08	7.96112e-08	3.72394e-07	8.96180e-08	4.62012e-07	5.27102e-07	1.57504e-07	6.84606e-07	-3.62616e-07	7.24377e-08	-2.90178e-07	-2.10944e-07	5.47062e-08	-1.56238e-07	-1.53562e-07	6.54779e-08	-8.80839e-08	-4.36596e-07	6.30382e-08	-3.73558e-07
24.674	-2.87985e-07	5.95462e-08	-2.28439e-07	1.29752e-07	-5.01115e-08	7.96406e-08	3.71640e-07	8.95027e-08	4.61143e-07	5.26430e-07	1.57399e-07	6.83829e-07	-3.62630e-07	7.24407e-08	-2.90190e-07	-2.10990e-07	5.47180e-08	-1.56272e-07	-1.53554e-07	6.55179e-08	-8.80361e-08	-4.36645e-07	6.30453e-08	-3.73599e-07
24.699	-2.87929e-07	5.95347e-08	-2.28395e-07	1.29799e-07	-5.01295e-08	7.96692e-08	3.70894e-07	8.93881e-08	4.60282e-07	5.25762e-07	1.57293e-07	6.83055e-07	-3.62636e-07	7.24418e-08	-2.90194e-07	-2.11029e-07	5.47283e-08	-1.56301e-07	-1.53540e-07	6.55547e-08	-8.79858e-08	-4.36685e-07	6.30511e-08	-3.73634e-07
24.723	-2.87868e-07	5.95221e-08	-2.28346e-07	1.29844e-07	-5.01469e-08	7.96968e-08	3.70155e-07	8.92743e-08	4.59429e-07	5.25096e-07	1.57186e-07	6.82282e-07	-3.62632e-07	7.24410e-08	-2.90191e-07	-2.11063e-07	5.47371e-08	-1.56326e-07	-1.53521e-07	6.55883e-08	-8.79329e-08	-4.36718e-07	6.30559e-08	-3.73662e-07
24.748	-2.87802e-07	5.95084e-08	-2.28293e-07	1.29887e-07	-5.01637e-08	7.97236e-08	3.69423e-07	8.91612e-08	4.58584e-07	5.24435e-07	1.57077e-07	6.81512e-07	-3.62619e-07	7.24384e-08	-2.90180e-07	-2.11091e-07	5.47444e-08	-1.56347e-07	-1.53496e-07	6.56188e-08	-8.78776e-08	-4.36743e-07	6.30595e-08	-3.73684e-07
24.773	-2.87730e-07	5.94935e-08	-2.28236e-07	1.29929e-07	-5.01800e-08	7.97494e-08	3.68698e-07	8.90489e-08	4.57747e-07	5.23776e-07	1.56968e-07	6.80744e-07	-3.62596e-07	7.24339e-08	-2.90162e-07	-2.11113e-07	5.47501e-08	-1.56363e-07	-1.53466e-07	6.56461e-08	-8.78198e-08	-4.36760e-07	6.30619e-08	-3.73698e-07
24.797	-2.87653e-07	5.94775e-08	-2.28175e-07	1.29970e-07	-5.01957e-08	7.97744e-08	3.67980e-07	8.89373e-08	4.56918e-07	5.23122e-07	1.56857e-07	6.79978e-07	-3.62565e-07	7.24276e-08	-2.90137e-07	-2.11130e-07	5.47543e-08	-1.56375e-07	-1.53430e-07	6.56701e-08	-8.77596e-08	-4.36769e-07	6.30632e-08	-3.73706e-07
24.822	-2.87570e-07	5.94604e-08	-2.28109e-07	1.30009e-07	-5.02108e-08	7.97985e-08	3.67270e-07	8.88264e-08	4.56097e-07	5.22470e-07	1.56745e-07	6.79215e-07	-3.62524e-07	7.24194e-08	-2.90104e-07	-2.11140e-07	5.47570e-08	-1.56383e-07	-1.53388e-07	6.56911e-08	-8.76969e-08	-4.36770e-07	6.30634e-08	-3.73707e-07
24.846	-2.87482e-07	5.94422e-08	-2.28040e-07	1.30047e-07	-5.02254e-08	7.98217e-08	3.66568e-07	8.87164e-08	4.55284e-07	5.21822e-07	1.56631e-07	6.78454e-07	-3.62474e-07	7.24094e-08	-2.90064e-07	-2.11145e-07	5.47582e-08	-1.56386e-07	-1.53340e-07	6.57088e-08	-8.76317e-08	-4.36764e-07	6.30624e-08	-3.73701e-07
24.871	-2.87388e-07	5.94228e-08	-2.27965e-07	1.30083e-07	-5.02395e-08	7.98440e-08	3.65872e-07	8.86071e-08	4.54479e-07	5.21178e-07	1.56517e-07	6.77695e-07	-3.62414e-07	7.23975e-08	-2.90017e-07	-2.11143e-07	5.47579e-08	-1.56385e-07	-1.53287e-07	6.57234e-08	-8.75641e-08	-4.36749e-07	6.30603e-08	-3.73689e-07
24.895	-2.87289e-07	5.94024e-08	-2.27887e-07	1.30118e-07	-5.02529e-08	7.98654e-08	3.65184e-07	8.84985e-08	4.53683e-07	5.20537e-07	1.56401e-07	6.76938e-07	-3.62346e-07	7.23838e-08	-2.89962e-07	-2.11136e-07	5.47560e-08	-1.56380e-07	-1.53229e-07	6.57348e-08	-8.74940e-08	-4.36727e-07	6.30571e-08	-3.73670e-07
24.920	-2.87185e-07	5.93808e-08	-2.27804e-07	1.30152e-07	-5.02658e-08	7.98859e-08	3.64504e-07	8.83907e-08	4.52894e-07	5.19900e-07	1.56284e-07	6.76184e-07	-3.62268e-07	7.23683e-08	-2.89900e-07	-2.11123e-07	5.47527e-08	-1.56371e-07	-1.53165e-07	6.57430e-08	-8.74215e-08	-4.36696e-07	6.30527e-08	-3.73644e-07
24.945	-2.87075e-07	5.93581e-08	-2.27717e-07	1.30184e-07	-5.02781e-08	7.99054e-08	3.63830e-07	8.82837e-08	4.52114e-07	5.19267e-07	1.56166e-07	6.75432e-07	-3.62181e-07	7.23509e-08	-2.89830e-07	-2.11105e-07	5.47478e-08	-1.56357e-07	-1.53095e-07	6.57481e-08	-8.73466e-08	-4.36658e-07	6.30472e-08	-3.73611e-07
24.969	-2.86960e-07	5.93343e-08	-2.27626e-07	1.30214e-07	-5.02899e-08	7.99241e-08	3.63165e-07	8.81775e-08	4.51342e-07	5.18637e-07	1.56046e-07	6.74683e-07	-3.62085e-07	7.23317e-08	-2.89753e-07	-2.11080e-07	5.47415e-08	-1.56339e-07	-1.53019e-07	6.57500e-08	-8.72692e-08	-4.36612e-07	6.30405e-08	-3.73571e-07
24.994	-2.86839e-07	5.93094e-08	-2.27530e-07	1.30243e-07	-5.03011e-08	7.99419e-08	3.62506e-07	8.80720e-08	4.50578e-07	5.18011e-07	1.55926e-07	6.73936e-07	-3.61979e-07	7.23106e-08	-2.89669e-07	-2.11050e-07	5.47336e-08	-1.56316e-07	-1.52938e-07	6.57488e-08	-8.71895e-08	-4.36558e-07	6.30327e-08	-3.73525e-07
25.018	-2.86714e-07	5.92833e-08	-2.27430e-07	1.30270e-07	-5.03117e-08	7.99588e-08	3.61855e-07	8.79673e-08	4.49823e-07	5.17388e-07	1.55804e-07	6.73192e-07	-3.61865e-07	7.22877e-08	-2.89577e-07	-2.11014e-07	5.47242e-08	-1.56289e-07	-1.52852e-07	6.57444e-08	-8.71073e-08	-4.36496e-07	6.30238e-08	-3.73472e-07
25.043	-2.86582e-07	5.92562e-08	-2.27326e-07	1.30296e-07	-5.03217e-08	7.99747e-08	3.61212e-07	8.78634e-08	4.49075e-07	5.16769e-07	1.55681e-07	6.72450e-07	-3.61741e-07	7.22630e-08	-2.89478e-07	-2.10972e-07	5.47133e-08	-1.56258e-07	-1.52760e-07	6.57369e-08	-8.70227e-08	-4.36426e-07	6.30137e-08	-3.73413e-07
25.068	-2.86446e-07	5.92279e-08	-2.27218e-07	1.30321e-07	-5.03312e-08	7.99897e-08	3.60576e-07	8.77602e-08	4.48336e-07	5.16154e-07	1.55557e-07	6.71710e-07	-3.61608e-07	7.22365e-08	-2.89372e-07	-2.10924e-07	5.47009e-08	-1.56223e-07	-1.52662e-07	6.57262e-08	-8.69358e-08	-4.36349e-07	6.30025e-08	-3.73346e-07
25.092	-2.86304e-07	5.91986e-08	-2.27105e-07	1.30344e-07	-5.03400e-08	8.00038e-08	3.59948e-07	8.76578e-08	4.47606e-07	5.15542e-07	1.55431e-07	6.70973e-07	-3.61466e-07	7.22082e-08	-2.89258e-07	-2.10870e-07	5.46871e-08	-1.56183e-07	-1.52559e-07	6.57124e-08	-8.68464e-08	-4.36263e-07	6.29902e-08	-3.73273e-07
25.117	-2.86156e-07	5.91681e-08	-2.26988e-07	1.30365e-07	-5.03483e-08	8.00170e-08	3.59327e-07	8.75562e-08	4.46883e-07	5.14934e-07	1.55305e-07	6.70239e-07	-3.61315e-07	7.21780e-08	-2.89137e-07	-2.10811e-07	5.46717e-08	-1.56139e-07	-1.52450e-07	6.56954e-08	-8.67547e-08	-4.36170e-07	6.29767e-08	-3.73193e-07
25.141	-2.86004e-07	5.91366e-08	-2.26867e-07	1.30385e-07	-5.03561e-08	8.00293e-08	3.58714e-07	8.74554e-08	4.46169e-07	5.14330e-07	1.55177e-07	6.69507e-07	-3.61155e-07	7.21460e-08	-2.89009e-07	-2.10746e-07	5.46548e-08	-1.56091e-07	-1.52336e-07	6.56754e-08	-8.66606e-08	-4.36069e-07	6.29621e-08	-3.73107e-07
25.166	-2.85846e-07	5.91039e-08	-2.26742e-07	1.30404e-07	-5.03632e-08	8.00406e-08	3.58108e-07	8.73554e-08	4.45463e-07	5.13730e-07	1.55048e-07	6.68778e-07	-3.60986e-07	7.21122e-08	-2.88874e-07	-2.10675e-07	5.46364e-08	-1.56039e-07	-1.52216e-07	6.56522e-08	-8.65641e-08	-4.35960e-07	6.29463e-08	-3.73013e-07
25.190	-2.85682e-07	5.90701e-08	-2.26612e-07	1.30421e-07	-5.03698e-08	8.00511e-08	3.57510e-07	8.72562e-08	4.44766e-07	5.13133e-07	1.54918e-07	6.68051e-07	-3.60808e-07	7.20766e-08	-2.88731e-07	-2.10599e-07	5.46166e-08	-1.55982e-07	-1.52091e-07	6.56258e-08	-8.64653e-08	-4.35843e-07	6.29295e-08	-3.72913e-07
25.215	-2.85514e-07	5.90352e-08	-2.26478e-07	1.30436e-07	-5.03757e-08	8.00606e-08	3.56919e-07	8.71578e-08	4.44077e-07	5.12540e-07	1.54787e-07	6.67327e-07	-3.60621e-07	7.20392e-08	-2.88582e-07	-2.10516e-07	5.45953e-08	-1.55921e-07	-1.51961e-07	6.55964e-08	-8.63641e-08	-4.35718e-07	6.29115e-08	-3.72806e-07
25.240	-2.85340e-07	5.89992e-08	-2.26340e-07	1.30450e-07	-5.03811e-08	8.00691e-08	3.56336e-07	8.70601e-08	4.43396e-07	5.11951e-07	1.54655e-07	6.66606e-07	-3.60425e-07	7.20000e-08	-2.88424e-07	-2.10428e-07	5.45724e-08	-1.55856e-07	-1.51824e-07	6.55639e-08	-8.62606e-08	-4.35585e-07	6.28923e-08	-3.72693e-07
25.264	-2.85160e-07	5.89622e-08	-2.26198e-07	1.30463e-07	-5.03859e-08	8.00768e-08	3.55761e-07	8.69633e-08	4.42724e-07	5.11366e-07	1.54521e-07	6.65888e-07	-3.60219e-07	7.19590e-08	-2.88260e-07	-2.10335e-07	5.45481e-08	-1.55786e-07	-1.51683e-07	6.55282e-08	-8.61548e-08	-4.35445e-07	6.28721e-08	-3.72573e-07
25.289	-2.84976e-07	5.89240e-08	-2.26052e-07	1.30474e-07	-5.03902e-08	8.00835e-08	3.55193e-07	8.68672e-08	4.42060e-07	5.10785e-07	1.54387e-07	6.65172e-07	-3.60005e-07	7.19162e-08	-2.88089e-07	-2.10235e-07	5.45223e-08	-1.55713e-07	-1.51536e-07	6.54895e-08	-8.60466e-08	-4.35297e-07	6.28507e-08	-3.72446e-07
25.313	-2.84786e-07	5.88847e-08	-2.25901e-07	1.30483e-07	-5.03938e-08	8.00893e-08	3.54633e-07	8.67720e-08	4.41405e-07	5.10208e-07	1.54251e-07	6.64459e-07	-3.59782e-07	7.18716e-08	-2.87910e-07	-2.10130e-07	5.44951e-08	-1.55635e-07	-1.51384e-07	6.54476e-08	-8.59361e-08	-4.35141e-07	6.28281e-08	-3.72313e-07
25.338	-2.84591e-07	5.88444e-08	-2.25746e-07	1.30491e-07	-5.03968e-08	8.00941e-08	3.54080e-07	8.66775e-08	4.40758e-07	5.09634e-07	1.54115e-07	6.63749e-07	-3.59550e-07	7.18252e-08	-2.87724e-07	-2.10019e-07	5.44663e-08	-1.55553e-07	-1.51226e-07	6.54027e-08	-8.58232e-08	-4.34977e-07	6.28045e-08	-3.72173e-07
25.362	-2.84390e-07	5.88029e-08	-2.25587e-07	1.30497e-07	-5.03993e-08	8.00980e-08	3.53535e-07	8.65839e-08	4.40119e-07	5.09065e-07	1.53977e-07	6.63041e-07	-3.59308e-07	7.17771e-08	-2.87531e-07	-2.09903e-07	5.44361e-08	-1.55466e-07	-1.51063e-07	6.53547e-08	-8.57081e-08	-4.34806e-07	6.27797e-08	-3.72026e-07
25.387	-2.84185e-07	5.87604e-08	-2.25424e-07	1.30502e-07	-5.04012e-08	8.01010e-08	3.52998e-07	8.64911e-08	4.39489e-07	5.08499e-07	1.53838e-07	6.62337e-07	-3.59058e-07	7.17271e-08	-2.87331e-07	-2.09780e-07	5.44044e-08	-1.55376e-07	-1.50894e-07	6.53036e-08	-8.55907e-08	-4.34626e-07	6.27538e-08	-3.71872e-07
25.412	-2.83974e-07	5.87168e-08	-2.25257e-07	1.30506e-07	-5.04025e-08	8.01030e-08	3.52469e-07	8.63990e-08	4.38868e-07	5.07937e-07	1.53698e-07	6.61635e-07	-3.58800e-07	7.16754e-08	-2.87124e-07	-2.09653e-07	5.43712e-08	-1.55281e-07	-1.50720e-07	6.52494e-08	-8.54710e-08	-4.34439e-07	6.27268e-08	-3.71712e-07
25.436	-2.83757e-07	5.86721e-08	-2.25085e-07	1.30507e-07	-5.04032e-08	8.01041e-08	3.51947e-07	8.63078e-08	4.38255e-07	5.07379e-07	1.53557e-07	6.60936e-07	-3.58532e-07	7.16219e-08	-2.86910e-07	-2.09519e-07	5.43366e-08	-1.55182e-07	-1.50541e-07	6.51922e-08	-8.53490e-08	-4.34244e-07	6.26987e-08	-3.71546e-07
25.461	-2.83536e-07	5.86263e-08	-2.24910e-07	1.30508e-07	-5.04033e-08	8.01043e-08	3.51433e-07	8.62174e-08	4.37650e-07	5.06825e-07	1.53415e-07	6.60240e-07	-3.58255e-07	7.15667e-08	-2.86688e-07	-2.09380e-07	5.43005e-08	-1.55079e-07	-1.50357e-07	6.51319e-08	-8.52247e-08	-4.34042e-07	6.26694e-08	-3.71372e-07
25.485	-2.83309e-07	5.85795e-08	-2.24730e-07	1.30506e-07	-5.04028e-08	8.01035e-08	3.50926e-07	8.61278e-08	4.37054e-07	5.06276e-07	1.53272e-07	6.59547e-07	-3.57970e-07	7.15096e-08	-2.86460e-07	-2.09235e-07	5.42630e-08	-1.54972e-07	-1.50167e-07	6.50686e-08	-8.50982e-08	-4.33831e-07	6.26391e-08	-3.71192e-07
25.510	-2.83078e-07	5.85315e-08	-2.24546e-07	1.30504e-07	-5.04017e-08	8.01018e-08	3.50428e-07	8.60391e-08	4.36467e-07	5.05730e-07	1.53128e-07	6.58857e-07	-3.57675e-07	7.14508e-08	-2.86225e-07	-2.09085e-07	5.42240e-08	-1.54861e-07	-1.49972e-07	6.50022e-08	-8.49694e-08	-4.33613e-07	6.26076e-08	-3.71006e-07
25.534	-2.82840e-07	5.84825e-08	-2.24358e-07	1.30499e-07	-5.04000e-08	8.00992e-08	3.49937e-07	8.59511e-08	4.35888e-07	5.05188e-07	1.52982e-07	6.58170e-07	-3.57372e-07	7.13903e-08	-2.85982e-07	-2.08929e-07	5.41835e-08	-1.54745e-07	-1.49771e-07	6.49328e-08	-8.48383e-08	-4.33388e-07	6.25750e-08	-3.70813e-07
25.559	-2.82598e-07	5.84324e-08	-2.24166e-07	1.30493e-07	-5.03978e-08	8.00956e-08	3.49454e-07	8.58640e-08	4.35318e-07	5.04650e-07	1.52836e-07	6.57486e-07	-3.57061e-07	7.13280e-08	-2.85732e-07	-2.08767e-07	5.41416e-08	-1.54626e-07	-1.49565e-07	6.48604e-08	-8.47050e-08	-4.33154e-07	6.25413e-08	-3.70613e-07
25.584	-2.82351e-07	5.83813e-08	-2.23970e-07	1.30486e-07	-5.03949e-08	8.00911e-08	3.48978e-07	8.57777e-08	4.34756e-07	5.04116e-07	1.52689e-07	6.56805e-07	-3.56740e-07	7.12640e-08	-2.85476e-07	-2.08600e-07	5.40983e-08	-1.54502e-07	-1.49354e-07	6.47849e-08	-8.45695e-08	-4.32913e-07	6.25065e-08	-3.70407e-07
25.608	-2.82098e-07	5.83290e-08	-2.23769e-07	1.30477e-07	-5.03915e-08	8.00856e-08	3.48511e-07	8.56922e-08	4.34203e-07	5.03587e-07	1.52541e-07	6.56127e-07	-3.56411e-07	7.11982e-08	-2.85212e-07	-2.08427e-07	5.40535e-08	-1.54374e-07	-1.49138e-07	6.47064e-08	-8.44317e-08	-4.32664e-07	6.24706e-08	-3.70194e-07
25.633	-2.81841e-07	5.82757e-08	-2.23565e-07	1.30467e-07	-5.03875e-08	8.00792e-08	3.48051e-07	8.56076e-08	4.33658e-07	5.03061e-07	1.52391e-07	6.55453e-07	-3.56073e-07	7.11307e-08	-2.84942e-07	-2.08249e-07	5.40073e-08	-1.54242e-07	-1.48917e-07	6.46250e-08	-8.42917e-08	-4.32408e-07	6.24336e-08	-3.69974e-07
25.657	-2.81578e-07	5.82214e-08	-2.23356e-07	1.30455e-07	-5.03828e-08	8.00718e-08	3.47599e-07	8.55238e-08	4.33123e-07	5.02540e-07	1.52241e-07	6.54781e-07	-3.55726e-07	7.10614e-08	-2.84665e-07	-2.08065e-07	5.39596e-08	-1.54106e-07	-1.48690e-07	6.45405e-08	-8.41495e-08	-4.32144e-07	6.23954e-08	-3.69749e-07
25.682	-2.81310e-07	5.81660e-08	-2.23144e-07	1.30441e-07	-5.03776e-08	8.00636e-08	3.47155e-07	8.54408e-08	4.32595e-07	5.02022e-07	1.52090e-07	6.54112e-07	-3.55371e-07	7.09905e-08	-2.84380e-07	-2.07876e-07	5.39105e-08	-1.53965e-07	-1.48458e-07	6.44530e-08	-8.40051e-08	-4.31872e-07	6.23562e-08	-3.69516e-07
25.706	-2.81037e-07	5.81095e-08	-2.22927e-07	1.30426e-07	-5.03718e-08	8.00543e-08	3.46718e-07	8.53587e-08	4.32077e-07	5.01509e-07	1.51938e-07	6.53447e-07	-3.55007e-07	7.09178e-08	-2.84089e-07	-2.07681e-07	5.38600e-08	-1.53821e-07	-1.48221e-07	6.43626e-08	-8.38585e-08	-4.31593e-07	6.23159e-08	-3.69277e-07
25.731	-2.80758e-07	5.80520e-08	-2.22706e-07	1.30410e-07	-5.03654e-08	8.00442e-08	3.46290e-07	8.52774e-08	4.31567e-07	5.01000e-07	1.51785e-07	6.52785e-07	-3.54634e-07	7.08434e-08	-2.83791e-07	-2.07481e-07	5.38080e-08	-1.53673e-07	-1.47979e-07	6.42691e-08	-8.37097e-08	-4.31306e-07	6.22745e-08	-3.69032e-07
25.756	-2.80475e-07	5.79934e-08	-2.22482e-07	1.30391e-07	-5.03584e-08	8.00330e-08	3.45869e-07	8.51969e-08	4.31066e-07	5.00495e-07	1.51630e-07	6.52126e-07	-3.54253e-07	7.07672e-08	-2.83486e-07	-2.07275e-07	5.37546e-08	-1.53520e-07	-1.47731e-07	6.41727e-08	-8.35587e-08	-4.31012e-07	6.22320e-08	-3.68780e-07
25.780	-2.80187e-07	5.79338e-08	-2.22253e-07	1.30372e-07	-5.03508e-08	8.00210e-08	3.45456e-07	8.51173e-08	4.30573e-07	4.99994e-07	1.51475e-07	6.51470e-07	-3.53864e-07	7.06894e-08	-2.83174e-07	-2.07064e-07	5.36998e-08	-1.53364e-07	-1.47479e-07	6.40734e-08	-8.34056e-08	-4.30710e-07	6.21884e-08	-3.68521e-07
25.805	-2.79893e-07	5.78731e-08	-2.22020e-07	1.30351e-07	-5.03427e-08	8.00080e-08	3.45051e-07	8.50385e-08	4.30089e-07	4.99498e-07	1.51319e-07	6.50817e-07	-3.53466e-07	7.06099e-08	-2.82856e-07	-2.06847e-07	5.36436e-08	-1.53203e-07	-1.47221e-07	6.39711e-08	-8.32503e-08	-4.30400e-07	6.21437e-08	-3.68257e-07
25.829	-2.79595e-07	5.78114e-08	-2.21783e-07	1.30328e-07	-5.03339e-08	7.99941e-08	3.44653e-07	8.49606e-08	4.29614e-07	4.99006e-07	1.51162e-07	6.50168e-07	-3.53059e-07	7.05286e-08	-2.82530e-07	-2.06625e-07	5.35860e-08	-1.53039e-07	-1.46959e-07	6.38659e-08	-8.30928e-08	-4.30083e-07	6.20979e-08	-3.67985e-07
25.854	-2.79291e-07	5.77487e-08	-2.21543e-07	1.30304e-07	-5.03245e-08	7.99792e-08	3.44264e-07	8.48835e-08	4.29147e-07	4.98517e-07	1.51005e-07	6.49522e-07	-3.52644e-07	7.04457e-08	-2.82198e-07	-2.06397e-07	5.35270e-08	-1.52870e-07	-1.46691e-07	6.37577e-08	-8.29332e-08	-4.29759e-07	6.20510e-08	-3.67708e-07
25.879	-2.78983e-07	5.76849e-08	-2.21298e-07	1.30278e-07	-5.03146e-08	7.99634e-08	3.43882e-07	8.48073e-08	4.28690e-07	4.98034e-07	1.50846e-07	6.48880e-07	-3.52220e-07	7.03611e-08	-2.81859e-07	-2.06164e-07	5.34665e-08	-1.52697e-07	-1.46418e-07	6.36466e-08	-8.27714e-08	-4.29427e-07	6.20031e-08	-3.67424e-07
25.903	-2.78669e-07	5.76200e-08	-2.21049e-07	1.30251e-07	-5.03040e-08	7.99466e-08	3.43509e-07	8.47319e-08	4.28241e-07	4.97554e-07	1.50686e-07	6.48240e-07	-3.51788e-07	7.02748e-08	-2.81514e-07	-2.05926e-07	5.34047e-08	-1.52521e-07	-1.46140e-07	6.35326e-08	-8.26076e-08	-4.29087e-07	6.19541e-08	-3.67133e-07
25.928	-2.78351e-07	5.75542e-08	-2.20797e-07	1.30222e-07	-5.02929e-08	7.99289e-08	3.43143e-07	8.46574e-08	4.27800e-07	4.97079e-07	1.50526e-07	6.47605e-07	-3.51348e-07	7.01869e-08	-2.81161e-07	-2.05682e-07	5.33415e-08	-1.52340e-07	-1.45857e-07	6.34157e-08	-8.24416e-08	-4.28740e-07	6.19040e-08	-3.66836e-07
25.952	-2.78027e-07	5.74873e-08	-2.20540e-07	1.30192e-07	-5.02812e-08	7.99103e-08	3.42785e-07	8.45837e-08	4.27369e-07	4.96608e-07	1.50365e-07	6.46972e-07	-3.50899e-07	7.00973e-08	-2.80802e-07	-2.05433e-07	5.32768e-08	-1.52156e-07	-1.45569e-07	6.32959e-08	-8.22734e-08	-4.28386e-07	6.18528e-08	-3.66533e-07
25.977	-2.77699e-07	5.74194e-08	-2.20279e-07	1.30160e-07	-5.02689e-08	7.98907e-08	3.42435e-07	8.45109e-08	4.26946e-07	4.96141e-07	1.50202e-07	6.46343e-07	-3.50442e-07	7.00060e-08	-2.80436e-07	-2.05178e-07	5.32108e-08	-1.51967e-07	-1.45276e-07	6.31732e-08	-8.21032e-08	-4.28024e-07	6.18006e-08	-3.66224e-07
26.001	-2.77365e-07	5.73504e-08	-2.20015e-07	1.30126e-07	-5.02560e-08	7.98702e-08	3.42093e-07	8.44390e-08	4.26532e-07	4.95679e-07	1.50039e-07	6.45718e-07	-3.49977e-07	6.99130e-08	-2.80064e-07	-2.04918e-07	5.31434e-08	-1.51775e-07	-1.44979e-07	6.30477e-08	-8.19309e-08	-4.27655e-07	6.17473e-08	-3.65908e-07
26.026	-2.77027e-07	5.72805e-08	-2.19747e-07	1.30091e-07	-5.02425e-08	7.98488e-08	3.41758e-07	8.43679e-08	4.26126e-07	4.95221e-07	1.49875e-07	6.45096e-07	-3.49504e-07	6.98184e-08	-2.79685e-07	-2.04653e-07	5.30746e-08	-1.51578e-07	-1.44676e-07	6.29193e-08	-8.17565e-08	-4.27279e-07	6.16930e-08	-3.65586e-07
26.051	-2.76684e-07	5.72095e-08	-2.19474e-07	1.30055e-07	-5.02284e-08	7.98265e-08	3.41432e-07	8.42977e-08	4.25730e-07	4.94767e-07	1.49711e-07	6.44478e-07	-3.49022e-07	6.97222e-08	-2.79300e-07	-2.04382e-07	5.30045e-08	-1.51378e-07	-1.44368e-07	6.27880e-08	-8.15800e-08	-4.26895e-07	6.16375e-08	-3.65257e-07
26.075	-2.76336e-07	5.71375e-08	-2.19198e-07	1.30017e-07	-5.02138e-08	7.98032e-08	3.41114e-07	8.42284e-08	4.25342e-07	4.94317e-07	1.49545e-07	6.43863e-07	-3.48532e-07	6.96243e-08	-2.78908e-07	-2.04107e-07	5.29330e-08	-1.51174e-07	-1.44055e-07	6.26539e-08	-8.14014e-08	-4.26504e-07	6.15811e-08	-3.64923e-07
26.100	-2.75983e-07	5.70646e-08	-2.18918e-07	1.29977e-07	-5.01985e-08	7.97789e-08	3.40803e-07	8.41599e-08	4.24963e-07	4.93872e-07	1.49379e-07	6.43251e-07	-3.48034e-07	6.95248e-08	-2.78509e-07	-2.03826e-07	5.28601e-08	-1.50965e-07	-1.43738e-07	6.25170e-08	-8.12208e-08	-4.26105e-07	6.15235e-08	-3.64582e-07
26.124	-2.75625e-07	5.69906e-08	-2.18634e-07	1.29936e-07	-5.01827e-08	7.97538e-08	3.40500e-07	8.40923e-08	4.24593e-07	4.93432e-07	1.49212e-07	6.42644e-07	-3.47528e-07	6.94237e-08	-2.78104e-07	-2.03539e-07	5.27858e-08	-1.50753e-07	-1.43415e-07	6.23772e-08	-8.10381e-08	-4.25700e-07	6.14650e-08	-3.64235e-07
26.149	-2.75262e-07	5.69156e-08	-2.18347e-07	1.29894e-07	-5.01663e-08	7.97277e-08	3.40206e-07	8.40256e-08	4.24231e-07	4.92996e-07	1.49044e-07	6.42040e-07	-3.47013e-07	6.93209e-08	-2.77692e-07	-2.03248e-07	5.27102e-08	-1.50537e-07	-1.43088e-07	6.22347e-08	-8.08533e-08	-4.25287e-07	6.14053e-08	-3.63881e-07
26.173	-2.74895e-07	5.68396e-08	-2.18055e-07	1.29850e-07	-5.01493e-08	7.97007e-08	3.39919e-07	8.39597e-08	4.23879e-07	4.92564e-07	1.48876e-07	6.41439e-07	-3.46491e-07	6.92166e-08	-2.77274e-07	-2.02951e-07	5.26333e-08	-1.50318e-07	-1.42756e-07	6.20893e-08	-8.06666e-08	-4.24867e-07	6.13447e-08	-3.63522e-07
26.198	-2.74523e-07	5.67626e-08	-2.17760e-07	1.29804e-07	-5.01317e-08	7.96727e-08	3.39640e-07	8.38948e-08	4.23535e-07	4.92136e-07	1.48706e-07	6.40843e-07	-3.45960e-07	6.91106e-08	-2.76850e-07	-2.02649e-07	5.25549e-08	-1.50094e-07	-1.42419e-07	6.19411e-08	-8.04778e-08	-4.24439e-07	6.12830e-08	-3.63156e-07
26.223	-2.74145e-07	5.66846e-08	-2.17461e-07	1.29757e-07	-5.01136e-08	7.96439e-08	3.39369e-07	8.38307e-08	4.23200e-07	4.91714e-07	1.48536e-07	6.40250e-07	-3.45422e-07	6.90030e-08	-2.76419e-07	-2.02342e-07	5.24753e-08	-1.49867e-07	-1.42077e-07	6.17902e-08	-8.02869e-08	-4.24005e-07	6.12202e-08	-3.62784e-07
26.247	-2.73764e-07	5.66057e-08	-2.17158e-07	1.29709e-07	-5.00948e-08	7.96141e-08	3.39106e-07	8.37675e-08	4.22873e-07	4.91295e-07	1.48365e-07	6.39660e-07	-3.44876e-07	6.88939e-08	-2.75982e-07	-2.02030e-07	5.23943e-08	-1.49635e-07	-1.41731e-07	6.16365e-08	-8.00941e-08	-4.23563e-07	6.11565e-08	-3.62407e-07
26.272	-2.73377e-07	5.65258e-08	-2.16851e-07	1.29659e-07	-5.00755e-08	7.95834e-08	3.38851e-07	8.37051e-08	4.22556e-07	4.90881e-07	1.48194e-07	6.39075e-07	-3.44321e-07	6.87831e-08	-2.75538e-07	-2.01712e-07	5.23120e-08	-1.49400e-07	-1.41379e-07	6.14801e-08	-7.98993e-08	-4.23114e-07	6.10917e-08	-3.62023e-07
26.296	-2.72986e-07	5.64448e-08	-2.16541e-07	1.29607e-07	-5.00556e-08	7.95518e-08	3.38604e-07	8.36437e-08	4.22247e-07	4.90472e-07	1.48022e-07	6.38493e-07	-3.43759e-07	6.86708e-08	-2.75088e-07	-2.01389e-07	5.22283e-08	-1.49161e-07	-1.41023e-07	6.13209e-08	-7.97024e-08	-4.22658e-07	6.10258e-08	-3.61632e-07
26.321	-2.72590e-07	5.63629e-08	-2.16227e-07	1.29554e-07	-5.00351e-08	7.95192e-08	3.38364e-07	8.35832e-08	4.21948e-07	4.90067e-07	1.47849e-07	6.37915e-07	-3.43189e-07	6.85569e-08	-2.74632e-07	-2.01062e-07	5.21433e-08	-1.48918e-07	-1.40663e-07	6.11590e-08	-7.95036e-08	-4.22195e-07	6.09590e-08	-3.61236e-07
26.345	-2.72189e-07	5.62801e-08	-2.15909e-07	1.29500e-07	-5.00141e-08	7.94858e-08	3.38133e-07	8.35235e-08	4.21657e-07	4.89666e-07	1.47675e-07	6.37341e-07	-3.42611e-07	6.84415e-08	-2.74169e-07	-2.00729e-07	5.20570e-08	-1.48672e-07	-1.40297e-07	6.09944e-08	-7.93028e-08	-4.21725e-07	6.08911e-08	-3.60834e-07
26.370	-2.71783e-07	5.61963e-08	-2.15587e-07	1.29444e-07	-4.99925e-08	7.94514e-08	3.37910e-07	8.34647e-08	4.21375e-07	4.89270e-07	1.47501e-07	6.36771e-07	-3.42025e-07	6.83245e-08	-2.73701e-07	-2.00391e-07	5.19694e-08	-1.48422e-07	-1.39927e-07	6.08270e-08	-7.91001e-08	-4.21248e-07	6.08223e-08	-3.60426e-07
26.395	-2.71373e-07	5.61115e-08	-2.15262e-07	1.29386e-07	-4.99703e-08	7.94161e-08	3.37694e-07	8.34069e-08	4.21101e-07	4.88879e-07	1.47326e-07	6.36205e-07	-3.41432e-07	6.82059e-08	-2.73226e-07	-2.00048e-07	5.18805e-08	-1.48168e-07	-1.39552e-07	6.06570e-08	-7.88953e-08	-4.20764e-07	6.07524e-08	-3.60012e-07
26.419	-2.70959e-07	5.60257e-08	-2.14933e-07	1.29327e-07	-4.99475e-08	7.93800e-08	3.37487e-07	8.33499e-08	4.20837e-07	4.88492e-07	1.47151e-07	6.35642e-07	-3.40830e-07	6.80858e-08	-2.72745e-07	-1.99700e-07	5.17903e-08	-1.47910e-07	-1.39173e-07	6.04843e-08	-7.86887e-08	-4.20273e-07	6.06815e-08	-3.59592e-07
26.444	-2.70539e-07	5.59390e-08	-2.14600e-07	1.29267e-07	-4.99242e-08	7.93429e-08	3.37287e-07	8.32938e-08	4.20581e-07	4.88109e-07	1.46975e-07	6.35084e-07	-3.40221e-07	6.79642e-08	-2.72257e-07	-1.99347e-07	5.16987e-08	-1.47649e-07	-1.38789e-07	6.03090e-08	-7.84800e-08	-4.19775e-07	6.06096e-08	-3.59166e-07
26.468	-2.70115e-07	5.58514e-08	-2.14264e-07	1.29205e-07	-4.99003e-08	7.93049e-08	3.37096e-07	8.32387e-08	4.20334e-07	4.87732e-07	1.46798e-07	6.34529e-07	-3.39605e-07	6.78410e-08	-2.71764e-07	-1.98990e-07	5.16059e-08	-1.47384e-07	-1.38400e-07	6.01309e-08	-7.82695e-08	-4.19271e-07	6.05367e-08	-3.58734e-07
26.493	-2.69687e-07	5.57628e-08	-2.13924e-07	1.29142e-07	-4.98758e-08	7.92660e-08	3.36912e-07	8.31844e-08	4.20096e-07	4.87358e-07	1.46621e-07	6.33979e-07	-3.38981e-07	6.77163e-08	-2.71264e-07	-1.98627e-07	5.15118e-08	-1.47115e-07	-1.38007e-07	5.99503e-08	-7.80570e-08	-4.18759e-07	6.04628e-08	-3.58296e-07
26.518	-2.69254e-07	5.56732e-08	-2.13581e-07	1.29077e-07	-4.98507e-08	7.92262e-08	3.36736e-07	8.31310e-08	4.19867e-07	4.86990e-07	1.46443e-07	6.33433e-07	-3.38349e-07	6.75901e-08	-2.70759e-07	-1.98259e-07	5.14164e-08	-1.46842e-07	-1.37610e-07	5.97670e-08	-7.78426e-08	-4.18240e-07	6.03880e-08	-3.57852e-07
26.542	-2.68816e-07	5.55828e-08	-2.13234e-07	1.29011e-07	-4.98252e-08	7.91855e-08	3.36569e-07	8.30786e-08	4.19647e-07	4.86626e-07	1.46264e-07	6.32890e-07	-3.37710e-07	6.74624e-08	-2.70247e-07	-1.97886e-07	5.13197e-08	-1.46566e-07	-1.37207e-07	5.95811e-08	-7.76263e-08	-4.17715e-07	6.03121e-08	-3.57403e-07
26.567	-2.68374e-07	5.54914e-08	-2.12883e-07	1.28943e-07	-4.97990e-08	7.91440e-08	3.36409e-07	8.30270e-08	4.19436e-07	4.86267e-07	1.46085e-07	6.32352e-07	-3.37063e-07	6.73332e-08	-2.69730e-07	-1.97508e-07	5.12218e-08	-1.46287e-07	-1.36801e-07	5.93926e-08	-7.74081e-08	-4.17183e-07	6.02353e-08	-3.56948e-07
26.591	-2.67928e-07	5.53990e-08	-2.12529e-07	1.28874e-07	-4.97723e-08	7.91015e-08	3.36257e-07	8.29764e-08	4.19233e-07	4.85912e-07	1.45906e-07	6.31818e-07	-3.36409e-07	6.72025e-08	-2.69206e-07	-1.97126e-07	5.11226e-08	-1.46003e-07	-1.36390e-07	5.92015e-08	-7.71881e-08	-4.16644e-07	6.01575e-08	-3.56487e-07
26.616	-2.67477e-07	5.53058e-08	-2.12171e-07	1.28803e-07	-4.97450e-08	7.90581e-08	3.36113e-07	8.29267e-08	4.19039e-07	4.85562e-07	1.45726e-07	6.31288e-07	-3.35747e-07	6.70704e-08	-2.68677e-07	-1.96738e-07	5.10221e-08	-1.45716e-07	-1.35974e-07	5.90079e-08	-7.69661e-08	-4.16098e-07	6.00787e-08	-3.56020e-07
26.640	-2.67021e-07	5.52116e-08	-2.11810e-07	1.28731e-07	-4.97172e-08	7.90139e-08	3.35977e-07	8.28779e-08	4.18855e-07	4.85216e-07	1.45545e-07	6.30762e-07	-3.35078e-07	6.69367e-08	-2.68141e-07	-1.96346e-07	5.09204e-08	-1.45426e-07	-1.35554e-07	5.88116e-08	-7.67423e-08	-4.15546e-07	5.99989e-08	-3.55547e-07
26.665	-2.66562e-07	5.51165e-08	-2.11445e-07	1.28658e-07	-4.96888e-08	7.89688e-08	3.35849e-07	8.28300e-08	4.18679e-07	4.84876e-07	1.45364e-07	6.30240e-07	-3.34402e-07	6.68016e-08	-2.67600e-07	-1.95949e-07	5.08174e-08	-1.45132e-07	-1.35129e-07	5.86129e-08	-7.65166e-08	-4.14987e-07	5.99182e-08	-3.55069e-07
26.690	-2.66097e-07	5.50205e-08	-2.11077e-07	1.28583e-07	-4.96598e-08	7.89228e-08	3.35728e-07	8.27830e-08	4.18512e-07	4.84540e-07	1.45183e-07	6.29722e-07	-3.33718e-07	6.66651e-08	-2.67053e-07	-1.95547e-07	5.07132e-08	-1.44834e-07	-1.34701e-07	5.84116e-08	-7.62890e-08	-4.14422e-07	5.98366e-08	-3.54585e-07
26.714	-2.65629e-07	5.49236e-08	-2.10705e-07	1.28506e-07	-4.96303e-08	7.88759e-08	3.35616e-07	8.27370e-08	4.18353e-07	4.84208e-07	1.45001e-07	6.29209e-07	-3.33027e-07	6.65271e-08	-2.66500e-07	-1.95141e-07	5.06077e-08	-1.44533e-07	-1.34267e-07	5.82078e-08	-7.60596e-08	-4.13850e-07	5.97540e-08	-3.54096e-07
26.739	-2.65156e-07	5.48258e-08	-2.10330e-07	1.28428e-07	-4.96003e-08	7.88282e-08	3.35512e-07	8.26919e-08	4.18204e-07	4.83881e-07	1.44818e-07	6.28700e-07	-3.32329e-07	6.63876e-08	-2.65942e-07	-1.94729e-07	5.05010e-08	-1.44228e-07	-1.33830e-07	5.80015e-08	-7.58284e-08	-4.13271e-07	5.96704e-08	-3.53600e-07
26.763	-2.64678e-07	5.47271e-08	-2.09951e-07	1.28349e-07	-4.95697e-08	7.87796e-08	3.35416e-07	8.26477e-08	4.18063e-07	4.83559e-07	1.44636e-07	6.28195e-07	-3.31624e-07	6.62467e-08	-2.65377e-07	-1.94313e-07	5.03931e-08	-1.43920e-07	-1.33388e-07	5.77927e-08	-7.55954e-08	-4.12686e-07	5.95859e-08	-3.53100e-07
26.788	-2.64197e-07	5.46276e-08	-2.09569e-07	1.28269e-07	-4.95386e-08	7.87301e-08	3.35327e-07	8.26044e-08	4.17931e-07	4.83242e-07	1.44452e-07	6.27695e-07	-3.30912e-07	6.61044e-08	-2.64807e-07	-1.93892e-07	5.02839e-08	-1.43608e-07	-1.32942e-07	5.75814e-08	-7.53605e-08	-4.12094e-07	5.95005e-08	-3.52593e-07
26.812	-2.63711e-07	5.45271e-08	-2.09184e-07	1.28187e-07	-4.95069e-08	7.86798e-08	3.35246e-07	8.25620e-08	4.17809e-07	4.82930e-07	1.44269e-07	6.27199e-07	-3.30192e-07	6.59607e-08	-2.64232e-07	-1.93467e-07	5.01736e-08	-1.43293e-07	-1.32492e-07	5.73677e-08	-7.51239e-08	-4.11496e-07	5.94141e-08	-3.52082e-07
26.837	-2.63221e-07	5.44258e-08	-2.08795e-07	1.28103e-07	-4.94747e-08	7.86286e-08	3.35174e-07	8.25206e-08	4.17694e-07	4.82622e-07	1.44085e-07	6.26707e-07	-3.29466e-07	6.58156e-08	-2.63650e-07	-1.93036e-07	5.00620e-08	-1.42974e-07	-1.32037e-07	5.71515e-08	-7.48854e-08	-4.10891e-07	5.93268e-08	-3.51564e-07
26.862	-2.62726e-07	5.43235e-08	-2.08403e-07	1.28019e-07	-4.94420e-08	7.85765e-08	3.35109e-07	8.24802e-08	4.17589e-07	4.82319e-07	1.43901e-07	6.26220e-07	-3.28732e-07	6.56690e-08	-2.63063e-07	-1.92602e-07	4.99493e-08	-1.42652e-07	-1.31578e-07	5.69329e-08	-7.46452e-08	-4.10280e-07	5.92386e-08	-3.51042e-07
26.886	-2.62228e-07	5.42204e-08	-2.08007e-07	1.27932e-07	-4.94087e-08	7.85237e-08	3.35052e-07	8.24406e-08	4.17493e-07	4.82021e-07	1.43716e-07	6.25737e-07	-3.27992e-07	6.55211e-08	-2.62471e-07	-1.92162e-07	4.98353e-08	-1.42327e-07	-1.31115e-07	5.67119e-08	-7.44031e-08	-4.09663e-07	5.91495e-08	-3.50513e-07
26.911	-2.61725e-07	5.41165e-08	-2.07609e-07	1.27845e-07	-4.93749e-08	7.84699e-08	3.35003e-07	8.24020e-08	4.17405e-07	4.81727e-07	1.43531e-07	6.25258e-07	-3.27244e-07	6.53718e-08	-2.61873e-07	-1.91718e-07	4.97201e-08	-1.41998e-07	-1.30648e-07	5.64885e-08	-7.41593e-08	-4.09039e-07	5.90594e-08	-3.49980e-07
26.935	-2.61218e-07	5.40117e-08	-2.07206e-07	1.27756e-07	-4.93405e-08	7.84153e-08	3.34962e-07	8.23644e-08	4.17327e-07	4.81439e-07	1.43346e-07	6.24784e-07	-3.26490e-07	6.52212e-08	-2.61269e-07	-1.91269e-07	4.96038e-08	-1.41666e-07	-1.30176e-07	5.62627e-08	-7.39138e-08	-4.08409e-07	5.89685e-08	-3.49441e-07
26.960	-2.60707e-07	5.39060e-08	-2.06801e-07	1.27666e-07	-4.93057e-08	7.83599e-08	3.34929e-07	8.23276e-08	4.17257e-07	4.81155e-07	1.43160e-07	6.24315e-07	-3.25729e-07	6.50691e-08	-2.60660e-07	-1.90816e-07	4.94863e-08	-1.41330e-07	-1.29701e-07	5.60345e-08	-7.36665e-08	-4.07773e-07	5.88766e-08	-3.48897e-07
26.984	-2.60192e-07	5.37995e-08	-2.06392e-07	1.27574e-07	-4.92703e-08	7.83037e-08	3.34904e-07	8.22919e-08	4.17196e-07	4.80876e-07	1.42974e-07	6.23850e-07	-3.24961e-07	6.49158e-08	-2.60046e-07	-1.90359e-07	4.93676e-08	-1.40991e-07	-1.29221e-07	5.58040e-08	-7.34174e-08	-4.07131e-07	5.87839e-08	-3.48347e-07
27.009	-2.59673e-07	5.36922e-08	-2.05981e-07	1.27481e-07	-4.92343e-08	7.82466e-08	3.34886e-07	8.22570e-08	4.17143e-07	4.80601e-07	1.42788e-07	6.23389e-07	-3.24187e-07	6.47610e-08	-2.59426e-07	-1.89897e-07	4.92477e-08	-1.40649e-07	-1.28738e-07	5.55712e-08	-7.31666e-08	-4.06482e-07	5.86903e-08	-3.47792e-07
27.034	-2.59150e-07	5.35840e-08	-2.05566e-07	1.27387e-07	-4.91979e-08	7.81887e-08	3.34877e-07	8.22231e-08	4.17100e-07	4.80332e-07	1.42601e-07	6.22933e-07	-3.23406e-07	6.46050e-08	-2.58801e-07	-1.89430e-07	4.91267e-08	-1.40303e-07	-1.28250e-07	5.53360e-08	-7.29141e-08	-4.05828e-07	5.85957e-08	-3.47232e-07
27.058	-2.58622e-07	5.34749e-08	-2.05147e-07	1.27291e-07	-4.91610e-08	7.81299e-08	3.34875e-07	8.21902e-08	4.17065e-07	4.80067e-07	1.42415e-07	6.22482e-07	-3.22618e-07	6.44476e-08	-2.58170e-07	-1.88959e-07	4.90045e-08	-1.39954e-07	-1.27758e-07	5.50985e-08	-7.26599e-08	-4.05167e-07	5.85003e-08	-3.46667e-07
27.083	-2.58091e-07	5.33651e-08	-2.04726e-07	1.27194e-07	-4.91235e-08	7.80704e-08	3.34881e-07	8.21582e-08	4.17040e-07	4.79807e-07	1.42228e-07	6.22035e-07	-3.21823e-07	6.42889e-08	-2.57535e-07	-1.88483e-07	4.88812e-08	-1.39602e-07	-1.27263e-07	5.48588e-08	-7.24040e-08	-4.04500e-07	5.84041e-08	-3.46096e-07
27.107	-2.57556e-07	5.32544e-08	-2.04301e-07	1.27096e-07	-4.90855e-08	7.80100e-08	3.34895e-07	8.21272e-08	4.17023e-07	4.79553e-07	1.42041e-07	6.21593e-07	-3.21022e-07	6.41289e-08	-2.56894e-07	-1.88003e-07	4.87568e-08	-1.39247e-07	-1.26763e-07	5.46168e-08	-7.21464e-08	-4.03828e-07	5.83069e-08	-3.45521e-07
27.132	-2.57016e-07	5.31429e-08	-2.03874e-07	1.26996e-07	-4.90470e-08	7.79489e-08	3.34917e-07	8.20971e-08	4.17014e-07	4.79303e-07	1.41854e-07	6.21156e-07	-3.20215e-07	6.39676e-08	-2.56247e-07	-1.87519e-07	4.86312e-08	-1.38888e-07	-1.26260e-07	5.43725e-08	-7.18871e-08	-4.03149e-07	5.82089e-08	-3.44940e-07
27.156	-2.56473e-07	5.30306e-08	-2.03443e-07	1.26895e-07	-4.90080e-08	7.78869e-08	3.34947e-07	8.20680e-08	4.17015e-07	4.79057e-07	1.41666e-07	6.20723e-07	-3.19401e-07	6.38050e-08	-2.55596e-07	-1.87031e-07	4.85045e-08	-1.38526e-07	-1.25752e-07	5.41260e-08	-7.16261e-08	-4.02464e-07	5.81101e-08	-3.44354e-07
27.181	-2.55926e-07	5.29175e-08	-2.03009e-07	1.26793e-07	-4.89685e-08	7.78241e-08	3.34985e-07	8.20398e-08	4.17024e-07	4.78817e-07	1.41479e-07	6.20296e-07	-3.18581e-07	6.36411e-08	-2.54940e-07	-1.86538e-07	4.83766e-08	-1.38161e-07	-1.25241e-07	5.38773e-08	-7.13635e-08	-4.01774e-07	5.80104e-08	-3.43763e-07
27.206	-2.55376e-07	5.28036e-08	-2.02572e-07	1.26689e-07	-4.89285e-08	7.77605e-08	3.35030e-07	8.20126e-08	4.17043e-07	4.78582e-07	1.41291e-07	6.19873e-07	-3.17754e-07	6.34760e-08	-2.54278e-07	-1.86040e-07	4.82477e-08	-1.37793e-07	-1.24726e-07	5.36263e-08	-7.10992e-08	-4.01077e-07	5.79098e-08	-3.43167e-07
27.230	-2.54821e-07	5.26889e-08	-2.02132e-07	1.26584e-07	-4.88880e-08	7.76962e-08	3.35083e-07	8.19864e-08	4.17070e-07	4.78351e-07	1.41103e-07	6.19454e-07	-3.16921e-07	6.33096e-08	-2.53612e-07	-1.85539e-07	4.81176e-08	-1.37421e-07	-1.24206e-07	5.33732e-08	-7.08332e-08	-4.00375e-07	5.78085e-08	-3.42567e-07
27.255	-2.54262e-07	5.25734e-08	-2.01689e-07	1.26478e-07	-4.88470e-08	7.76310e-08	3.35144e-07	8.19611e-08	4.17105e-07	4.78126e-07	1.40915e-07	6.19041e-07	-3.16082e-07	6.31419e-08	-2.52940e-07	-1.85033e-07	4.79865e-08	-1.37047e-07	-1.23684e-07	5.31179e-08	-7.05657e-08	-3.99667e-07	5.77062e-08	-3.41961e-07
27.279	-2.53700e-07	5.24572e-08	-2.01243e-07	1.26371e-07	-4.88056e-08	7.75651e-08	3.35213e-07	8.19368e-08	4.17150e-07	4.77905e-07	1.40727e-07	6.18632e-07	-3.15236e-07	6.29730e-08	-2.52263e-07	-1.84523e-07	4.78542e-08	-1.36669e-07	-1.23157e-07	5.28605e-08	-7.02964e-08	-3.98953e-07	5.76032e-08	-3.41350e-07
27.304	-2.53134e-07	5.23401e-08	-2.00794e-07	1.26262e-07	-4.87636e-08	7.74984e-08	3.35290e-07	8.19135e-08	4.17203e-07	4.77689e-07	1.40539e-07	6.18228e-07	-3.14385e-07	6.28029e-08	-2.51582e-07	-1.84009e-07	4.77209e-08	-1.36288e-07	-1.22627e-07	5.26009e-08	-7.00256e-08	-3.98234e-07	5.74993e-08	-3.40735e-07
27.329	-2.52564e-07	5.22223e-08	-2.00342e-07	1.26152e-07	-4.87211e-08	7.74310e-08	3.35374e-07	8.18911e-08	4.17265e-07	4.77478e-07	1.40351e-07	6.17829e-07	-3.13527e-07	6.26316e-08	-2.50896e-07	-1.83491e-07	4.75865e-08	-1.35904e-07	-1.22092e-07	5.23393e-08	-6.97532e-08	-3.97509e-07	5.73947e-08	-3.40115e-07
27.353	-2.51991e-07	5.21037e-08	-1.99887e-07	1.26041e-07	-4.86782e-08	7.73627e-08	3.35466e-07	8.18697e-08	4.17336e-07	4.77272e-07	1.40163e-07	6.17435e-07	-3.12663e-07	6.24590e-08	-2.50204e-07	-1.82969e-07	4.74510e-08	-1.35518e-07	-1.21555e-07	5.20755e-08	-6.94791e-08	-3.96779e-07	5.72892e-08	-3.39489e-07
27.378	-2.51414e-07	5.19844e-08	-1.99429e-07	1.25929e-07	-4.86348e-08	7.72937e-08	3.35566e-07	8.18493e-08	4.17415e-07	4.77071e-07	1.39975e-07	6.17046e-07	-3.11794e-07	6.22853e-08	-2.49508e-07	-1.82442e-07	4.73145e-08	-1.35128e-07	-1.21013e-07	5.18096e-08	-6.92035e-08	-3.96043e-07	5.71829e-08	-3.38860e-07
27.402	-2.50833e-07	5.18643e-08	-1.98969e-07	1.25815e-07	-4.85909e-08	7.72240e-08	3.35674e-07	8.18298e-08	4.17504e-07	4.76875e-07	1.39787e-07	6.16662e-07	-3.10918e-07	6.21104e-08	-2.48808e-07	-1.81911e-07	4.71769e-08	-1.34735e-07	-1.20468e-07	5.15417e-08	-6.89263e-08	-3.95301e-07	5.70758e-08	-3.38225e-07
27.427	-2.50248e-07	5.17435e-08	-1.98505e-07	1.25700e-07	-4.85465e-08	7.71535e-08	3.35789e-07	8.18114e-08	4.17600e-07	4.76684e-07	1.39599e-07	6.16283e-07	-3.10036e-07	6.19342e-08	-2.48102e-07	-1.81377e-07	4.70382e-08	-1.34339e-07	-1.19919e-07	5.12717e-08	-6.86475e-08	-3.94554e-07	5.69679e-08	-3.37586e-07
27.451	-2.49661e-07	5.16219e-08	-1.98039e-07	1.25584e-07	-4.85017e-08	7.70822e-08	3.35912e-07	8.17939e-08	4.17706e-07	4.76498e-07	1.39411e-07	6.15909e-07	-3.09149e-07	6.17569e-08	-2.47392e-07	-1.80838e-07	4.68985e-08	-1.33940e-07	-1.19367e-07	5.09997e-08	-6.83672e-08	-3.93801e-07	5.68593e-08	-3.36942e-07
27.476	-2.49069e-07	5.14996e-08	-1.97569e-07	1.25467e-07	-4.84564e-08	7.70103e-08	3.36043e-07	8.17774e-08	4.17821e-07	4.76317e-07	1.39223e-07	6.15540e-07	-3.08255e-07	6.15785e-08	-2.46677e-07	-1.80296e-07	4.67578e-08	-1.33538e-07	-1.18811e-07	5.07257e-08	-6.80853e-08	-3.93043e-07	5.67499e-08	-3.36294e-07
27.501	-2.48474e-07	5.13766e-08	-1.97097e-07	1.25348e-07	-4.84107e-08	7.69376e-08	3.36182e-07	8.17618e-08	4.17944e-07	4.76141e-07	1.39035e-07	6.15176e-07	-3.07356e-07	6.13989e-08	-2.45958e-07	-1.79749e-07	4.66161e-08	-1.33133e-07	-1.18252e-07	5.04497e-08	-6.78018e-08	-3.92280e-07	5.66397e-08	-3.35641e-07
27.525	-2.47876e-07	5.12529e-08	-1.96623e-07	1.25229e-07	-4.83645e-08	7.68641e-08	3.36328e-07	8.17473e-08	4.18075e-07	4.75970e-07	1.38847e-07	6.14817e-07	-3.06452e-07	6.12182e-08	-2.45234e-07	-1.79198e-07	4.64733e-08	-1.32725e-07	-1.17689e-07	5.01717e-08	-6.75169e-08	-3.91512e-07	5.65287e-08	-3.34983e-07
27.550	-2.47274e-07	5.11284e-08	-1.96145e-07	1.25108e-07	-4.83178e-08	7.67900e-08	3.36482e-07	8.17337e-08	4.18216e-07	4.75804e-07	1.38660e-07	6.14464e-07	-3.05541e-07	6.10363e-08	-2.44505e-07	-1.78644e-07	4.63295e-08	-1.32314e-07	-1.17122e-07	4.98918e-08	-6.72304e-08	-3.90738e-07	5.64170e-08	-3.34321e-07
27.574	-2.46668e-07	5.10032e-08	-1.95665e-07	1.24986e-07	-4.82707e-08	7.67151e-08	3.36644e-07	8.17212e-08	4.18365e-07	4.75643e-07	1.38472e-07	6.14115e-07	-3.04625e-07	6.08533e-08	-2.43772e-07	-1.78086e-07	4.61847e-08	-1.31901e-07	-1.16552e-07	4.96099e-08	-6.69424e-08	-3.89959e-07	5.63046e-08	-3.33655e-07
27.599	-2.46060e-07	5.08774e-08	-1.95182e-07	1.24863e-07	-4.82231e-08	7.66395e-08	3.36813e-07	8.17096e-08	4.18523e-07	4.75487e-07	1.38285e-07	6.13772e-07	-3.03704e-07	6.06692e-08	-2.43035e-07	-1.77523e-07	4.60389e-08	-1.31485e-07	-1.15979e-07	4.93261e-08	-6.66529e-08	-3.89175e-07	5.61914e-08	-3.32984e-07
27.623	-2.45447e-07	5.07508e-08	-1.94697e-07	1.24738e-07	-4.81751e-08	7.65632e-08	3.36990e-07	8.16990e-08	4.18689e-07	4.75336e-07	1.38098e-07	6.13434e-07	-3.02777e-07	6.04841e-08	-2.42293e-07	-1.76957e-07	4.58921e-08	-1.31065e-07	-1.15402e-07	4.90405e-08	-6.63619e-08	-3.88386e-07	5.60774e-08	-3.32309e-07
27.648	-2.44832e-07	5.06235e-08	-1.94208e-07	1.24613e-07	-4.81267e-08	7.64862e-08	3.37175e-07	8.16894e-08	4.18864e-07	4.75190e-07	1.37911e-07	6.13101e-07	-3.01844e-07	6.02978e-08	-2.41547e-07	-1.76388e-07	4.57443e-08	-1.30643e-07	-1.14822e-07	4.87529e-08	-6.60694e-08	-3.87592e-07	5.59627e-08	-3.31629e-07
27.673	-2.44213e-07	5.04956e-08	-1.93718e-07	1.24486e-07	-4.80778e-08	7.64085e-08	3.37367e-07	8.16808e-08	4.19048e-07	4.75049e-07	1.37724e-07	6.12773e-07	-3.00907e-07	6.01105e-08	-2.40796e-07	-1.75814e-07	4.55956e-08	-1.30219e-07	-1.14239e-07	4.84635e-08	-6.57754e-08	-3.86793e-07	5.58474e-08	-3.30945e-07
27.697	-2.43591e-07	5.03670e-08	-1.93224e-07	1.24359e-07	-4.80285e-08	7.63301e-08	3.37567e-07	8.16732e-08	4.19240e-07	4.74913e-07	1.37538e-07	6.12451e-07	-2.99963e-07	5.99220e-08	-2.40041e-07	-1.75237e-07	4.54459e-08	-1.29791e-07	-1.13652e-07	4.81722e-08	-6.54800e-08	-3.85989e-07	5.57313e-08	-3.30257e-07
27.722	-2.42966e-07	5.02377e-08	-1.92728e-07	1.24230e-07	-4.79788e-08	7.62511e-08	3.37775e-07	8.16666e-08	4.19441e-07	4.74782e-07	1.37352e-07	6.12134e-07	-2.99015e-07	5.97326e-08	-2.39282e-07	-1.74656e-07	4.52952e-08	-1.29361e-07	-1.13062e-07	4.78792e-08	-6.51831e-08	-3.85180e-07	5.56144e-08	-3.29565e-07
27.746	-2.42337e-07	5.01078e-08	-1.92230e-07	1.24100e-07	-4.79286e-08	7.61714e-08	3.37990e-07	8.16610e-08	4.19651e-07	4.74656e-07	1.37166e-07	6.11822e-07	-2.98061e-07	5.95421e-08	-2.38519e-07	-1.74071e-07	4.51436e-08	-1.28928e-07	-1.12469e-07	4.75843e-08	-6.48848e-08	-3.84366e-07	5.54969e-08	-3.28869e-07
27.771	-2.41706e-07	4.99771e-08	-1.91729e-07	1.23969e-07	-4.78780e-08	7.60910e-08	3.38212e-07	8.16565e-08	4.19869e-07	4.74535e-07	1.36980e-07	6.11516e-07	-2.97103e-07	5.93505e-08	-2.37752e-07	-1.73483e-07	4.49910e-08	-1.28492e-07	-1.11873e-07	4.72876e-08	-6.45851e-08	-3.83547e-07	5.53787e-08	-3.28168e-07
27.795	-2.41071e-07	4.98459e-08	-1.91225e-07	1.23837e-07	-4.78270e-08	7.60099e-08	3.38443e-07	8.16529e-08	4.20096e-07	4.74420e-07	1.36795e-07	6.11215e-07	-2.96139e-07	5.91580e-08	-2.36981e-07	-1.72891e-07	4.48375e-08	-1.28053e-07	-1.11273e-07	4.69892e-08	-6.42839e-08	-3.82723e-07	5.52598e-08	-3.27464e-07
27.820	-2.40433e-07	4.97140e-08	-1.90719e-07	1.23704e-07	-4.77756e-08	7.59282e-08	3.38680e-07	8.16503e-08	4.20331e-07	4.74309e-07	1.36610e-07	6.10919e-07	-2.95170e-07	5.89644e-08	-2.36205e-07	-1.72295e-07	4.46830e-08	-1.27612e-07	-1.10670e-07	4.66890e-08	-6.39813e-08	-3.81895e-07	5.51402e-08	-3.26755e-07
27.845	-2.39792e-07	4.95815e-08	-1.90211e-07	1.23570e-07	-4.77238e-08	7.58459e-08	3.38926e-07	8.16487e-08	4.20575e-07	4.74204e-07	1.36425e-07	6.10629e-07	-2.94196e-07	5.87699e-08	-2.35426e-07	-1.71696e-07	4.45277e-08	-1.27169e-07	-1.10064e-07	4.63871e-08	-6.36773e-08	-3.81062e-07	5.50200e-08	-3.26042e-07
27.869	-2.39148e-07	4.94483e-08	-1.89700e-07	1.23434e-07	-4.76715e-08	7.57629e-08	3.39179e-07	8.16482e-08	4.20827e-07	4.74103e-07	1.36241e-07	6.10344e-07	-2.93217e-07	5.85743e-08	-2.34643e-07	-1.71094e-07	4.43714e-08	-1.26722e-07	-1.09455e-07	4.60835e-08	-6.33719e-08	-3.80225e-07	5.48991e-08	-3.25326e-07
27.894	-2.38501e-07	4.93145e-08	-1.89187e-07	1.23298e-07	-4.76189e-08	7.56792e-08	3.39439e-07	8.16486e-08	4.21088e-07	4.74008e-07	1.36057e-07	6.10065e-07	-2.92233e-07	5.83778e-08	-2.33855e-07	-1.70488e-07	4.42142e-08	-1.26273e-07	-1.08843e-07	4.57782e-08	-6.30651e-08	-3.79383e-07	5.47775e-08	-3.24606e-07
27.918	-2.37851e-07	4.91801e-08	-1.88671e-07	1.23161e-07	-4.75659e-08	7.55950e-08	3.39707e-07	8.16501e-08	4.21357e-07	4.73917e-07	1.35874e-07	6.09791e-07	-2.91244e-07	5.81803e-08	-2.33064e-07	-1.69878e-07	4.40561e-08	-1.25822e-07	-1.08228e-07	4.54712e-08	-6.27569e-08	-3.78537e-07	5.46553e-08	-3.23881e-07
27.943	-2.37198e-07	4.90451e-08	-1.88153e-07	1.23023e-07	-4.75125e-08	7.55101e-08	3.39983e-07	8.16526e-08	4.21635e-07	4.73832e-07	1.35691e-07	6.09523e-07	-2.90251e-07	5.79819e-08	-2.32269e-07	-1.69265e-07	4.38971e-08	-1.25368e-07	-1.07610e-07	4.51626e-08	-6.24474e-08	-3.77686e-07	5.45324e-08	-3.23153e-07
27.967	-2.36542e-07	4.89095e-08	-1.87633e-07	1.22883e-07	-4.74587e-08	7.54246e-08	3.40265e-07	8.16560e-08	4.21922e-07	4.73752e-07	1.35508e-07	6.09261e-07	-2.89253e-07	5.77825e-08	-2.31470e-07	-1.68649e-07	4.37373e-08	-1.24911e-07	-1.06989e-07	4.48524e-08	-6.21365e-08	-3.76830e-07	5.44089e-08	-3.22421e-07
27.992	-2.35884e-07	4.87733e-08	-1.87110e-07	1.22743e-07	-4.74045e-08	7.53385e-08	3.40556e-07	8.16606e-08	4.22216e-07	4.73677e-07	1.35326e-07	6.09004e-07	-2.88250e-07	5.75822e-08	-2.30668e-07	-1.68029e-07	4.35765e-08	-1.24452e-07	-1.06365e-07	4.45405e-08	-6.18242e-08	-3.75970e-07	5.42848e-08	-3.21686e-07
28.017	-2.35222e-07	4.86365e-08	-1.86586e-07	1.22602e-07	-4.73499e-08	7.52517e-08	3.40854e-07	8.16661e-08	4.22520e-07	4.73607e-07	1.35145e-07	6.08752e-07	-2.87243e-07	5.73809e-08	-2.29862e-07	-1.67406e-07	4.34149e-08	-1.23991e-07	-1.05738e-07	4.42271e-08	-6.15107e-08	-3.75106e-07	5.41600e-08	-3.20946e-07
28.041	-2.34558e-07	4.84991e-08	-1.86059e-07	1.22459e-07	-4.72950e-08	7.51644e-08	3.41159e-07	8.16727e-08	4.22832e-07	4.73543e-07	1.34964e-07	6.08506e-07	-2.86231e-07	5.71788e-08	-2.29052e-07	-1.66779e-07	4.32525e-08	-1.23527e-07	-1.05108e-07	4.39121e-08	-6.11957e-08	-3.74238e-07	5.40346e-08	-3.20203e-07
28.066	-2.33890e-07	4.83612e-08	-1.85529e-07	1.22316e-07	-4.72397e-08	7.50765e-08	3.41472e-07	8.16802e-08	4.23152e-07	4.73483e-07	1.34783e-07	6.08266e-07	-2.85214e-07	5.69757e-08	-2.28239e-07	-1.66150e-07	4.30892e-08	-1.23060e-07	-1.04475e-07	4.35956e-08	-6.08795e-08	-3.73365e-07	5.39087e-08	-3.19457e-07
28.090	-2.33221e-07	4.82227e-08	-1.84998e-07	1.22172e-07	-4.71840e-08	7.49880e-08	3.41792e-07	8.16889e-08	4.23480e-07	4.73429e-07	1.34603e-07	6.08032e-07	-2.84194e-07	5.67718e-08	-2.27422e-07	-1.65517e-07	4.29250e-08	-1.22592e-07	-1.03839e-07	4.32775e-08	-6.05620e-08	-3.72489e-07	5.37821e-08	-3.18707e-07
28.115	-2.32548e-07	4.80836e-08	-1.84464e-07	1.22027e-07	-4.71280e-08	7.48990e-08	3.42119e-07	8.16985e-08	4.23817e-07	4.73379e-07	1.34424e-07	6.07803e-07	-2.83168e-07	5.65670e-08	-2.26601e-07	-1.64880e-07	4.27600e-08	-1.22120e-07	-1.03201e-07	4.29579e-08	-6.02432e-08	-3.71608e-07	5.36549e-08	-3.17953e-07
28.140	-2.31873e-07	4.79440e-08	-1.83929e-07	1.21881e-07	-4.70716e-08	7.48094e-08	3.42454e-07	8.17092e-08	4.24163e-07	4.73335e-07	1.34245e-07	6.07580e-07	-2.82139e-07	5.63613e-08	-2.25778e-07	-1.64241e-07	4.25942e-08	-1.21647e-07	-1.02560e-07	4.26369e-08	-5.99230e-08	-3.70723e-07	5.35271e-08	-3.17196e-07
28.164	-2.31195e-07	4.78038e-08	-1.83391e-07	1.21734e-07	-4.70148e-08	7.47192e-08	3.42796e-07	8.17208e-08	4.24517e-07	4.73296e-07	1.34067e-07	6.07363e-07	-2.81105e-07	5.61548e-08	-2.24950e-07	-1.63598e-07	4.24276e-08	-1.21171e-07	-1.01916e-07	4.23144e-08	-5.96016e-08	-3.69834e-07	5.33988e-08	-3.16436e-07
28.189	-2.30514e-07	4.76631e-08	-1.82851e-07	1.21586e-07	-4.69577e-08	7.46284e-08	3.43145e-07	8.17336e-08	4.24879e-07	4.73262e-07	1.33890e-07	6.07152e-07	-2.80067e-07	5.59475e-08	-2.24120e-07	-1.62953e-07	4.22602e-08	-1.20693e-07	-1.01269e-07	4.19904e-08	-5.92790e-08	-3.68942e-07	5.32699e-08	-3.15672e-07
28.213	-2.29831e-07	4.75218e-08	-1.82309e-07	1.21437e-07	-4.69003e-08	7.45372e-08	3.43502e-07	8.17473e-08	4.25250e-07	4.73233e-07	1.33713e-07	6.06946e-07	-2.79025e-07	5.57393e-08	-2.23286e-07	-1.62304e-07	4.20919e-08	-1.20212e-07	-1.00620e-07	4.16650e-08	-5.89551e-08	-3.68045e-07	5.31404e-08	-3.14904e-07
28.238	-2.29145e-07	4.73801e-08	-1.81765e-07	1.21288e-07	-4.68425e-08	7.44453e-08	3.43866e-07	8.17621e-08	4.25628e-07	4.73210e-07	1.33537e-07	6.06747e-07	-2.77979e-07	5.55303e-08	-2.22448e-07	-1.61652e-07	4.19229e-08	-1.19729e-07	-9.99681e-08	4.13382e-08	-5.86299e-08	-3.67144e-07	5.30104e-08	-3.14134e-07
28.262	-2.28457e-07	4.72378e-08	-1.81220e-07	1.21137e-07	-4.67844e-08	7.43530e-08	3.44238e-07	8.17780e-08	4.26016e-07	4.73191e-07	1.33361e-07	6.06553e-07	-2.76929e-07	5.53205e-08	-2.21608e-07	-1.60998e-07	4.17531e-08	-1.19244e-07	-9.93135e-08	4.10101e-08	-5.83035e-08	-3.66240e-07	5.28799e-08	-3.13360e-07
28.287	-2.27767e-07	4.70950e-08	-1.80672e-07	1.20986e-07	-4.67260e-08	7.42601e-08	3.44616e-07	8.17948e-08	4.26411e-07	4.73178e-07	1.33187e-07	6.06365e-07	-2.75874e-07	5.51099e-08	-2.20764e-07	-1.60340e-07	4.15825e-08	-1.18757e-07	-9.86564e-08	4.06806e-08	-5.79758e-08	-3.65332e-07	5.27488e-08	-3.12583e-07
28.312	-2.27074e-07	4.69517e-08	-1.80122e-07	1.20834e-07	-4.66672e-08	7.41667e-08	3.45002e-07	8.18128e-08	4.26815e-07	4.73170e-07	1.33013e-07	6.06183e-07	-2.74816e-07	5.48985e-08	-2.19918e-07	-1.59679e-07	4.14111e-08	-1.18268e-07	-9.79966e-08	4.03497e-08	-5.76470e-08	-3.64420e-07	5.26171e-08	-3.11803e-07
28.336	-2.26378e-07	4.68079e-08	-1.79570e-07	1.20681e-07	-4.66081e-08	7.40728e-08	3.45395e-07	8.18317e-08	4.27227e-07	4.73167e-07	1.32840e-07	6.06007e-07	-2.73754e-07	5.46864e-08	-2.19068e-07	-1.59015e-07	4.12390e-08	-1.17776e-07	-9.73344e-08	4.00175e-08	-5.73169e-08	-3.63505e-07	5.24850e-08	-3.11020e-07
28.361	-2.25680e-07	4.66636e-08	-1.79017e-07	1.20527e-07	-4.65487e-08	7.39784e-08	3.45796e-07	8.18517e-08	4.27648e-07	4.73169e-07	1.32667e-07	6.05837e-07	-2.72688e-07	5.44735e-08	-2.18215e-07	-1.58349e-07	4.10661e-08	-1.17283e-07	-9.66696e-08	3.96840e-08	-5.69856e-08	-3.62586e-07	5.23523e-08	-3.10234e-07
28.385	-2.24980e-07	4.65188e-08	-1.78461e-07	1.20373e-07	-4.64890e-08	7.38835e-08	3.46203e-07	8.18728e-08	4.28076e-07	4.73177e-07	1.32496e-07	6.05673e-07	-2.71619e-07	5.42598e-08	-2.17359e-07	-1.57679e-07	4.08925e-08	-1.16787e-07	-9.60024e-08	3.93493e-08	-5.66531e-08	-3.61664e-07	5.22191e-08	-3.09445e-07
28.410	-2.24278e-07	4.63736e-08	-1.77904e-07	1.20217e-07	-4.64290e-08	7.37881e-08	3.46618e-07	8.18949e-08	4.28513e-07	4.73190e-07	1.32325e-07	6.05514e-07	-2.70546e-07	5.40455e-08	-2.16500e-07	-1.57007e-07	4.07181e-08	-1.16289e-07	-9.53328e-08	3.90133e-08	-5.63195e-08	-3.60738e-07	5.20854e-08	-3.08653e-07
28.434	-2.23573e-07	4.62279e-08	-1.77345e-07	1.20061e-07	-4.63687e-08	7.36923e-08	3.47040e-07	8.19180e-08	4.28958e-07	4.73207e-07	1.32155e-07	6.05362e-07	-2.69469e-07	5.38304e-08	-2.15639e-07	-1.56332e-07	4.05431e-08	-1.15789e-07	-9.46607e-08	3.86760e-08	-5.59847e-08	-3.59809e-07	5.19513e-08	-3.07857e-07
28.459	-2.22866e-07	4.60817e-08	-1.76785e-07	1.19904e-07	-4.63081e-08	7.35959e-08	3.47469e-07	8.19422e-08	4.29411e-07	4.73230e-07	1.31986e-07	6.05216e-07	-2.68389e-07	5.36146e-08	-2.14774e-07	-1.55654e-07	4.03673e-08	-1.15287e-07	-9.39863e-08	3.83376e-08	-5.56487e-08	-3.58876e-07	5.18166e-08	-3.07060e-07
28.484	-2.22157e-07	4.59351e-08	-1.76222e-07	1.19746e-07	-4.62472e-08	7.34991e-08	3.47905e-07	8.19674e-08	4.29873e-07	4.73259e-07	1.31818e-07	6.05077e-07	-2.67305e-07	5.33981e-08	-2.13907e-07	-1.54973e-07	4.01907e-08	-1.14783e-07	-9.33095e-08	3.79979e-08	-5.53116e-08	-3.57940e-07	5.16815e-08	-3.06259e-07
28.508	-2.21446e-07	4.57881e-08	-1.75658e-07	1.19588e-07	-4.61860e-08	7.34019e-08	3.48348e-07	8.19937e-08	4.30342e-07	4.73292e-07	1.31651e-07	6.04943e-07	-2.66218e-07	5.31809e-08	-2.13037e-07	-1.54290e-07	4.00135e-08	-1.14276e-07	-9.26304e-08	3.76571e-08	-5.49733e-08	-3.57001e-07	5.15459e-08	-3.05455e-07
28.533	-2.20733e-07	4.56406e-08	-1.75092e-07	1.19429e-07	-4.61245e-08	7.33042e-08	3.48799e-07	8.20211e-08	4.30820e-07	4.73331e-07	1.31485e-07	6.04815e-07	-2.65127e-07	5.29630e-08	-2.12164e-07	-1.53604e-07	3.98356e-08	-1.13768e-07	-9.19490e-08	3.73151e-08	-5.46339e-08	-3.56059e-07	5.14098e-08	-3.04649e-07
28.557	-2.20017e-07	4.54926e-08	-1.74525e-07	1.19269e-07	-4.60628e-08	7.32061e-08	3.49256e-07	8.20495e-08	4.31306e-07	4.73374e-07	1.31319e-07	6.04694e-07	-2.64033e-07	5.27445e-08	-2.11289e-07	-1.52915e-07	3.96571e-08	-1.13258e-07	-9.12654e-08	3.69721e-08	-5.42934e-08	-3.55113e-07	5.12733e-08	-3.03840e-07
28.582	-2.19300e-07	4.53443e-08	-1.73956e-07	1.19108e-07	-4.60007e-08	7.31075e-08	3.49721e-07	8.20789e-08	4.31800e-07	4.73423e-07	1.31155e-07	6.04578e-07	-2.62936e-07	5.25253e-08	-2.10411e-07	-1.52224e-07	3.94778e-08	-1.12746e-07	-9.05796e-08	3.66279e-08	-5.39517e-08	-3.54165e-07	5.11364e-08	-3.03028e-07
28.606	-2.18580e-07	4.51955e-08	-1.73385e-07	1.18947e-07	-4.59384e-08	7.30085e-08	3.50192e-07	8.21095e-08	4.32302e-07	4.73478e-07	1.30992e-07	6.04469e-07	-2.61836e-07	5.23055e-08	-2.09530e-07	-1.51530e-07	3.92979e-08	-1.12233e-07	-8.98916e-08	3.62826e-08	-5.36090e-08	-3.53213e-07	5.09990e-08	-3.02214e-07
28.631	-2.17859e-07	4.50464e-08	-1.72813e-07	1.18785e-07	-4.58759e-08	7.29091e-08	3.50671e-07	8.21410e-08	4.32812e-07	4.73537e-07	1.30829e-07	6.04366e-07	-2.60732e-07	5.20851e-08	-2.08647e-07	-1.50834e-07	3.91173e-08	-1.11717e-07	-8.92014e-08	3.59362e-08	-5.32652e-08	-3.52259e-07	5.08611e-08	-3.01398e-07
28.656	-2.17136e-07	4.48968e-08	-1.72239e-07	1.18622e-07	-4.58131e-08	7.28093e-08	3.51156e-07	8.21737e-08	4.33330e-07	4.73602e-07	1.30668e-07	6.04270e-07	-2.59626e-07	5.18640e-08	-2.07762e-07	-1.50135e-07	3.89361e-08	-1.11199e-07	-8.85091e-08	3.55889e-08	-5.29202e-08	-3.51301e-07	5.07229e-08	-3.00578e-07
28.680	-2.16410e-07	4.47469e-08	-1.71664e-07	1.18459e-07	-4.57500e-08	7.27091e-08	3.51649e-07	8.22074e-08	4.33856e-07	4.73672e-07	1.30508e-07	6.04180e-07	-2.58516e-07	5.16424e-08	-2.06874e-07	-1.49434e-07	3.87542e-08	-1.10680e-07	-8.78147e-08	3.52405e-08	-5.25743e-08	-3.50341e-07	5.05843e-08	-2.99757e-07
28.705	-2.15683e-07	4.45965e-08	-1.71087e-07	1.18295e-07	-4.56867e-08	7.26085e-08	3.52148e-07	8.22422e-08	4.34391e-07	4.73747e-07	1.30349e-07	6.04096e-07	-2.57404e-07	5.14201e-08	-2.05984e-07	-1.48730e-07	3.85717e-08	-1.10159e-07	-8.71183e-08	3.48911e-08	-5.22272e-08	-3.49378e-07	5.04452e-08	-2.98933e-07
28.729	-2.14955e-07	4.44458e-08	-1.70509e-07	1.18131e-07	-4.56232e-08	7.25075e-08	3.52655e-07	8.22780e-08	4.34933e-07	4.73827e-07	1.30191e-07	6.04018e-07	-2.56288e-07	5.11973e-08	-2.05091e-07	-1.48024e-07	3.83886e-08	-1.09636e-07	-8.64198e-08	3.45407e-08	-5.18791e-08	-3.48412e-07	5.03058e-08	-2.98107e-07
28.754	-2.14224e-07	4.42947e-08	-1.69929e-07	1.17966e-07	-4.55594e-08	7.24062e-08	3.53168e-07	8.23149e-08	4.35483e-07	4.73912e-07	1.30034e-07	6.03947e-07	-2.55170e-07	5.09739e-08	-2.04196e-07	-1.47316e-07	3.82048e-08	-1.09111e-07	-8.57193e-08	3.41893e-08	-5.15299e-08	-3.47444e-07	5.01659e-08	-2.97278e-07
28.778	-2.13491e-07	4.41433e-08	-1.69348e-07	1.17800e-07	-4.54954e-08	7.23044e-08	3.53688e-07	8.23529e-08	4.36041e-07	4.74003e-07	1.29879e-07	6.03882e-07	-2.54049e-07	5.07500e-08	-2.03299e-07	-1.46605e-07	3.80205e-08	-1.08584e-07	-8.50168e-08	3.38371e-08	-5.11798e-08	-3.46473e-07	5.00257e-08	-2.96447e-07
28.803	-2.12757e-07	4.39915e-08	-1.68766e-07	1.17634e-07	-4.54312e-08	7.22024e-08	3.54215e-07	8.23920e-08	4.36607e-07	4.74099e-07	1.29724e-07	6.03823e-07	-2.52926e-07	5.05255e-08	-2.02400e-07	-1.45892e-07	3.78355e-08	-1.08056e-07	-8.43125e-08	3.34839e-08	-5.08286e-08	-3.45499e-07	4.98852e-08	-2.95614e-07
28.828	-2.12022e-07	4.38394e-08	-1.68182e-07	1.17467e-07	-4.53668e-08	7.20999e-08	3.54749e-07	8.24321e-08	4.37181e-07	4.74200e-07	1.29571e-07	6.03771e-07	-2.51799e-07	5.03005e-08	-2.01499e-07	-1.45176e-07	3.76500e-08	-1.07526e-07	-8.36062e-08	3.31298e-08	-5.04763e-08	-3.44523e-07	4.97442e-08	-2.94779e-07
28.852	-2.11284e-07	4.36869e-08	-1.67597e-07	1.17299e-07	-4.53021e-08	7.19972e-08	3.55290e-07	8.24733e-08	4.37763e-07	4.74307e-07	1.29419e-07	6.03726e-07	-2.50670e-07	5.00750e-08	-2.00595e-07	-1.44459e-07	3.74639e-08	-1.06995e-07	-8.28980e-08	3.27749e-08	-5.01231e-08	-3.43544e-07	4.96029e-08	-2.93941e-07
28.877	-2.10545e-07	4.35341e-08	-1.67011e-07	1.17131e-07	-4.52372e-08	7.18941e-08	3.55838e-07	8.25155e-08	4.38353e-07	4.74418e-07	1.29268e-07	6.03687e-07	-2.49539e-07	4.98490e-08	-1.99690e-07	-1.43739e-07	3.72772e-08	-1.06462e-07	-8.21880e-08	3.24191e-08	-4.97689e-08	-3.42563e-07	4.94613e-08	-2.93102e-07
28.901	-2.09804e-07	4.33810e-08	-1.66424e-07	1.16963e-07	-4.51721e-08	7.17907e-08	3.56392e-07	8.25589e-08	4.38951e-07	4.74535e-07	1.29119e-07	6.03654e-07	-2.48405e-07	4.96225e-08	-1.98783e-07	-1.43017e-07	3.70899e-08	-1.05927e-07	-8.14762e-08	3.20625e-08	-4.94137e-08	-3.41580e-07	4.93193e-08	-2.92261e-07
28.926	-2.09062e-07	4.32275e-08	-1.65835e-07	1.16794e-07	-4.51069e-08	7.16869e-08	3.56953e-07	8.26033e-08	4.39557e-07	4.74658e-07	1.28970e-07	6.03628e-07	-2.47269e-07	4.93955e-08	-1.97873e-07	-1.42293e-07	3.69021e-08	-1.05390e-07	-8.07626e-08	3.17051e-08	-4.90575e-08	-3.40594e-07	4.91770e-08	-2.91417e-07
28.951	-2.08319e-07	4.30738e-08	-1.65245e-07	1.16624e-07	-4.50414e-08	7.15829e-08	3.57521e-07	8.26488e-08	4.40170e-07	4.74785e-07	1.28823e-07	6.03608e-07	-2.46130e-07	4.91681e-08	-1.96962e-07	-1.41566e-07	3.67138e-08	-1.04852e-07	-8.00472e-08	3.13469e-08	-4.87003e-08	-3.39607e-07	4.90344e-08	-2.90572e-07
28.975	-2.07574e-07	4.29197e-08	-1.64654e-07	1.16454e-07	-4.49758e-08	7.14785e-08	3.58096e-07	8.26954e-08	4.40791e-07	4.74918e-07	1.28678e-07	6.03595e-07	-2.44989e-07	4.89402e-08	-1.96049e-07	-1.40838e-07	3.65249e-08	-1.04313e-07	-7.93302e-08	3.09880e-08	-4.83422e-08	-3.38617e-07	4.88914e-08	-2.89725e-07
29.000	-2.06827e-07	4.27654e-08	-1.64062e-07	1.16284e-07	-4.49099e-08	7.13739e-08	3.58677e-07	8.27431e-08	4.41420e-07	4.75055e-07	1.28533e-07	6.03589e-07	-2.43846e-07	4.87118e-08	-1.95134e-07	-1.40108e-07	3.63355e-08	-1.03772e-07	-7.86114e-08	3.06283e-08	-4.79831e-08	-3.37625e-07	4.87482e-08	-2.88876e-07
29.024	-2.06079e-07	4.26107e-08	-1.63469e-07	1.16113e-07	-4.48439e-08	7.12690e-08	3.59265e-07	8.27918e-08	4.42057e-07	4.75198e-07	1.28391e-07	6.03589e-07	-2.42701e-07	4.84830e-08	-1.94218e-07	-1.39375e-07	3.61455e-08	-1.03230e-07	-7.78910e-08	3.02679e-08	-4.76231e-08	-3.36630e-07	4.86046e-08	-2.88026e-07
29.049	-2.05330e-07	4.24558e-08	-1.62874e-07	1.15942e-07	-4.47777e-08	7.11638e-08	3.59860e-07	8.28417e-08	4.42702e-07	4.75347e-07	1.28249e-07	6.03596e-07	-2.41554e-07	4.82538e-08	-1.93300e-07	-1.38641e-07	3.59551e-08	-1.02686e-07	-7.71690e-08	2.99068e-08	-4.72622e-08	-3.35634e-07	4.84608e-08	-2.87173e-07
29.073	-2.04580e-07	4.23007e-08	-1.62279e-07	1.15770e-07	-4.47114e-08	7.10584e-08	3.60462e-07	8.28926e-08	4.43354e-07	4.75500e-07	1.28109e-07	6.03610e-07	-2.40404e-07	4.80242e-08	-1.92380e-07	-1.37904e-07	3.57641e-08	-1.02140e-07	-7.64454e-08	2.95450e-08	-4.69004e-08	-3.34636e-07	4.83167e-08	-2.86319e-07
29.098	-2.03828e-07	4.21452e-08	-1.61683e-07	1.15598e-07	-4.46449e-08	7.09527e-08	3.61070e-07	8.29446e-08	4.44014e-07	4.75659e-07	1.27970e-07	6.03630e-07	-2.39253e-07	4.77942e-08	-1.91459e-07	-1.37166e-07	3.55727e-08	-1.01594e-07	-7.57202e-08	2.91826e-08	-4.65376e-08	-3.33636e-07	4.81723e-08	-2.85464e-07
29.123	-2.03075e-07	4.19895e-08	-1.61086e-07	1.15425e-07	-4.45782e-08	7.08467e-08	3.61684e-07	8.29977e-08	4.44682e-07	4.75823e-07	1.27833e-07	6.03657e-07	-2.38100e-07	4.75638e-08	-1.90536e-07	-1.36426e-07	3.53807e-08	-1.01045e-07	-7.49935e-08	2.88196e-08	-4.61739e-08	-3.32634e-07	4.80277e-08	-2.84607e-07
29.147	-2.02321e-07	4.18336e-08	-1.60487e-07	1.15252e-07	-4.45114e-08	7.07405e-08	3.62306e-07	8.30519e-08	4.45358e-07	4.75993e-07	1.27698e-07	6.03690e-07	-2.36944e-07	4.73331e-08	-1.89611e-07	-1.35684e-07	3.51883e-08	-1.00496e-07	-7.42653e-08	2.84559e-08	-4.58094e-08	-3.31631e-07	4.78828e-08	-2.83748e-07
29.172	-2.01566e-07	4.16774e-08	-1.59888e-07	1.15079e-07	-4.44444e-08	7.06341e-08	3.62934e-07	8.31072e-08	4.46041e-07	4.76167e-07	1.27564e-07	6.03731e-07	-2.35788e-07	4.71020e-08	-1.88686e-07	-1.34941e-07	3.49955e-08	-9.99451e-08	-7.35357e-08	2.80917e-08	-4.54440e-08	-3.30625e-07	4.77376e-08	-2.82888e-07
29.196	-2.00809e-07	4.15210e-08	-1.59288e-07	1.14905e-07	-4.43773e-08	7.05275e-08	3.63568e-07	8.31636e-08	4.46731e-07	4.76347e-07	1.27431e-07	6.03778e-07	-2.34629e-07	4.68705e-08	-1.87758e-07	-1.34195e-07	3.48021e-08	-9.93930e-08	-7.28046e-08	2.77269e-08	-4.50777e-08	-3.29619e-07	4.75922e-08	-2.82026e-07
29.221	-2.00052e-07	4.13644e-08	-1.58687e-07	1.14731e-07	-4.43101e-08	7.04206e-08	3.64209e-07	8.32211e-08	4.47430e-07	4.76532e-07	1.27300e-07	6.03832e-07	-2.33469e-07	4.66387e-08	-1.86830e-07	-1.33448e-07	3.46083e-08	-9.88395e-08	-7.20721e-08	2.73616e-08	-4.47105e-08	-3.28610e-07	4.74466e-08	-2.81163e-07
29.245	-1.99293e-07	4.12076e-08	-1.58086e-07	1.14556e-07	-4.42428e-08	7.03136e-08	3.64856e-07	8.32797e-08	4.48136e-07	4.76723e-07	1.27170e-07	6.03893e-07	-2.32307e-07	4.64066e-08	-1.85900e-07	-1.32699e-07	3.44141e-08	-9.82848e-08	-7.13382e-08	2.69957e-08	-4.43425e-08	-3.27600e-07	4.73008e-08	-2.80299e-07
29.270	-1.98534e-07	4.10505e-08	-1.57483e-07	1.14382e-07	-4.41753e-08	7.02064e-08	3.65510e-07	8.33393e-08	4.48849e-07	4.76918e-07	1.27042e-07	6.03961e-07	-2.31143e-07	4.61742e-08	-1.84969e-07	-1.31948e-07	3.42195e-08	-9.77289e-08	-7.06030e-08	2.66293e-08	-4.39736e-08	-3.26588e-07	4.71547e-08	-2.79434e-07
29.295	-1.97773e-07	4.08933e-08	-1.56880e-07	1.14207e-07	-4.41077e-08	7.00989e-08	3.66170e-07	8.34001e-08	4.49571e-07	4.77119e-07	1.26916e-07	6.04035e-07	-2.29978e-07	4.59415e-08	-1.84037e-07	-1.31196e-07	3.40244e-08	-9.71717e-08	-6.98664e-08	2.62625e-08	-4.36039e-08	-3.25575e-07	4.70085e-08	-2.78567e-07
29.319	-1.97012e-07	4.07358e-08	-1.56276e-07	1.14031e-07	-4.40400e-08	6.99914e-08	3.66837e-07	8.34620e-08	4.50299e-07	4.77325e-07	1.26791e-07	6.04117e-07	-2.28812e-07	4.57085e-08	-1.83103e-07	-1.30442e-07	3.38289e-08	-9.66134e-08	-6.91286e-08	2.58952e-08	-4.32334e-08	-3.24561e-07	4.68620e-08	-2.77699e-07
29.344	-1.96249e-07	4.05782e-08	-1.55671e-07	1.13856e-07	-4.39722e-08	6.98836e-08	3.67511e-07	8.35249e-08	4.51035e-07	4.77537e-07	1.26668e-07	6.04205e-07	-2.27644e-07	4.54752e-08	-1.82169e-07	-1.29687e-07	3.36330e-08	-9.60539e-08	-6.83896e-08	2.55275e-08	-4.28621e-08	-3.23546e-07	4.67154e-08	-2.76830e-07
29.368	-1.95486e-07	4.04204e-08	-1.55066e-07	1.13680e-07	-4.39043e-08	6.97757e-08	3.68190e-07	8.35890e-08	4.51779e-07	4.77753e-07	1.26547e-07	6.04301e-07	-2.26475e-07	4.52417e-08	-1.81233e-07	-1.28930e-07	3.34366e-08	-9.54932e-08	-6.76493e-08	2.51594e-08	-4.24899e-08	-3.22529e-07	4.65685e-08	-2.75960e-07
29.393	-1.94722e-07	4.02624e-08	-1.54460e-07	1.13504e-07	-4.38363e-08	6.96676e-08	3.68876e-07	8.36542e-08	4.52530e-07	4.77975e-07	1.26428e-07	6.04403e-07	-2.25305e-07	4.50079e-08	-1.80297e-07	-1.28171e-07	3.32399e-08	-9.49315e-08	-6.69078e-08	2.47908e-08	-4.21170e-08	-3.21511e-07	4.64215e-08	-2.75089e-07
29.417	-1.93958e-07	4.01043e-08	-1.53853e-07	1.13328e-07	-4.37682e-08	6.95594e-08	3.69569e-07	8.37205e-08	4.53289e-07	4.78203e-07	1.26310e-07	6.04512e-07	-2.24133e-07	4.47739e-08	-1.79359e-07	-1.27411e-07	3.30429e-08	-9.43686e-08	-6.61652e-08	2.44219e-08	-4.17432e-08	-3.20491e-07	4.62744e-08	-2.74217e-07
29.442	-1.93192e-07	3.99460e-08	-1.53246e-07	1.13151e-07	-4.37000e-08	6.94511e-08	3.70267e-07	8.37879e-08	4.54055e-07	4.78435e-07	1.26194e-07	6.04629e-07	-2.22961e-07	4.45396e-08	-1.78421e-07	-1.26650e-07	3.28454e-08	-9.38047e-08	-6.54214e-08	2.40527e-08	-4.13687e-08	-3.19471e-07	4.61271e-08	-2.73344e-07
29.467	-1.92426e-07	3.97876e-08	-1.52638e-07	1.12974e-07	-4.36318e-08	6.93426e-08	3.70972e-07	8.38564e-08	4.54829e-07	4.78673e-07	1.26079e-07	6.04752e-07	-2.21787e-07	4.43052e-08	-1.77482e-07	-1.25887e-07	3.26476e-08	-9.32397e-08	-6.46766e-08	2.36831e-08	-4.09935e-08	-3.18450e-07	4.59796e-08	-2.72470e-07
29.491	-1.91659e-07	3.96290e-08	-1.52030e-07	1.12798e-07	-4.35635e-08	6.92340e-08	3.71684e-07	8.39260e-08	4.55610e-07	4.78916e-07	1.25967e-07	6.04882e-07	-2.20612e-07	4.40705e-08	-1.76542e-07	-1.25123e-07	3.24494e-08	-9.26738e-08	-6.39307e-08	2.33132e-08	-4.06174e-08	-3.17427e-07	4.58320e-08	-2.71595e-07
29.516	-1.90891e-07	3.94703e-08	-1.51421e-07	1.12620e-07	-4.34951e-08	6.91254e-08	3.72401e-07	8.39967e-08	4.56398e-07	4.79164e-07	1.25856e-07	6.05020e-07	-2.19437e-07	4.38357e-08	-1.75601e-07	-1.24358e-07	3.22509e-08	-9.21068e-08	-6.31837e-08	2.29431e-08	-4.02406e-08	-3.16404e-07	4.56843e-08	-2.70720e-07
29.540	-1.90123e-07	3.93115e-08	-1.50812e-07	1.12443e-07	-4.34267e-08	6.90166e-08	3.73125e-07	8.40686e-08	4.57194e-07	4.79417e-07	1.25747e-07	6.05164e-07	-2.18260e-07	4.36007e-08	-1.74660e-07	-1.23591e-07	3.20520e-08	-9.15388e-08	-6.24357e-08	2.25726e-08	-3.98631e-08	-3.15380e-07	4.55364e-08	-2.69844e-07
29.565	-1.89355e-07	3.91526e-08	-1.50202e-07	1.12266e-07	-4.33582e-08	6.89077e-08	3.73855e-07	8.41415e-08	4.57997e-07	4.79676e-07	1.25640e-07	6.05316e-07	-2.17083e-07	4.33655e-08	-1.73717e-07	-1.22823e-07	3.18528e-08	-9.09700e-08	-6.16868e-08	2.22020e-08	-3.94848e-08	-3.14355e-07	4.53884e-08	-2.68967e-07
29.590	-1.88585e-07	3.89935e-08	-1.49592e-07	1.12088e-07	-4.32896e-08	6.87988e-08	3.74592e-07	8.42156e-08	4.58807e-07	4.79940e-07	1.25535e-07	6.05475e-07	-2.15905e-07	4.31301e-08	-1.72775e-07	-1.22053e-07	3.16533e-08	-9.04001e-08	-6.09369e-08	2.18311e-08	-3.91058e-08	-3.13330e-07	4.52404e-08	-2.68089e-07
29.614	-1.87816e-07	3.88344e-08	-1.48981e-07	1.11911e-07	-4.32210e-08	6.86898e-08	3.75334e-07	8.42908e-08	4.59625e-07	4.80210e-07	1.25431e-07	6.05641e-07	-2.14726e-07	4.28946e-08	-1.71831e-07	-1.21283e-07	3.14535e-08	-8.98294e-08	-6.01861e-08	2.14600e-08	-3.87261e-08	-3.12303e-07	4.50922e-08	-2.67211e-07
29.639	-1.87046e-07	3.86751e-08	-1.48370e-07	1.11733e-07	-4.31524e-08	6.85808e-08	3.76083e-07	8.43671e-08	4.60450e-07	4.80484e-07	1.25330e-07	6.05814e-07	-2.13547e-07	4.26590e-08	-1.70888e-07	-1.20511e-07	3.12533e-08	-8.92578e-08	-5.94344e-08	2.10887e-08	-3.83457e-08	-3.11277e-07	4.49439e-08	-2.66333e-07
29.663	-1.86275e-07	3.85158e-08	-1.47759e-07	1.11555e-07	-4.30838e-08	6.84717e-08	3.76837e-07	8.44445e-08	4.61282e-07	4.80764e-07	1.25230e-07	6.05994e-07	-2.12366e-07	4.24233e-08	-1.69943e-07	-1.19738e-07	3.10529e-08	-8.86854e-08	-5.86819e-08	2.07173e-08	-3.79646e-08	-3.10249e-07	4.47955e-08	-2.65454e-07
29.688	-1.85504e-07	3.83564e-08	-1.47148e-07	1.11378e-07	-4.30151e-08	6.83625e-08	3.77598e-07	8.45230e-08	4.62121e-07	4.81049e-07	1.25133e-07	6.06182e-07	-2.11186e-07	4.21874e-08	-1.68998e-07	-1.18964e-07	3.08522e-08	-8.81121e-08	-5.79285e-08	2.03458e-08	-3.75828e-08	-3.09221e-07	4.46471e-08	-2.64574e-07
29.712	-1.84733e-07	3.81969e-08	-1.46536e-07	1.11200e-07	-4.29464e-08	6.82534e-08	3.78365e-07	8.46027e-08	4.62968e-07	4.81339e-07	1.25037e-07	6.06377e-07	-2.10005e-07	4.19515e-08	-1.68053e-07	-1.18189e-07	3.06512e-08	-8.75381e-08	-5.71744e-08	1.99741e-08	-3.72003e-08	-3.08193e-07	4.44986e-08	-2.63694e-07
29.737	-1.83961e-07	3.80374e-08	-1.45924e-07	1.11022e-07	-4.28777e-08	6.81442e-08	3.79139e-07	8.46834e-08	4.63822e-07	4.81635e-07	1.24944e-07	6.06579e-07	-2.08823e-07	4.17155e-08	-1.67108e-07	-1.17413e-07	3.04499e-08	-8.69632e-08	-5.64195e-08	1.96023e-08	-3.68171e-08	-3.07164e-07	4.43501e-08	-2.62814e-07
29.762	-1.83189e-07	3.78778e-08	-1.45312e-07	1.10844e-07	-4.28090e-08	6.80350e-08	3.79918e-07	8.47654e-08	4.64683e-07	4.81936e-07	1.24853e-07	6.06788e-07	-2.07641e-07	4.14794e-08	-1.66162e-07	-1.16636e-07	3.02483e-08	-8.63876e-08	-5.56638e-08	1.92305e-08	-3.64333e-08	-3.06135e-07	4.42015e-08	-2.61933e-07
29.786	-1.82417e-07	3.77182e-08	-1.44699e-07	1.10666e-07	-4.27403e-08	6.79257e-08	3.80703e-07	8.48484e-08	4.65551e-07	4.82242e-07	1.24763e-07	6.07005e-07	-2.06459e-07	4.12432e-08	-1.65216e-07	-1.15858e-07	3.00465e-08	-8.58113e-08	-5.49074e-08	1.88586e-08	-3.60489e-08	-3.05105e-07	4.40528e-08	-2.61052e-07
29.811	-1.81645e-07	3.75585e-08	-1.44087e-07	1.10488e-07	-4.26715e-08	6.78165e-08	3.81494e-07	8.49325e-08	4.66427e-07	4.82554e-07	1.24676e-07	6.07229e-07	-2.05277e-07	4.10070e-08	-1.64270e-07	-1.15079e-07	2.98445e-08	-8.52342e-08	-5.41504e-08	1.84866e-08	-3.56637e-08	-3.04075e-07	4.39041e-08	-2.60171e-07
29.835	-1.80873e-07	3.73988e-08	-1.43474e-07	1.10310e-07	-4.26028e-08	6.77073e-08	3.82292e-07	8.50178e-08	4.67309e-07	4.82870e-07	1.24590e-07	6.07461e-07	-2.04094e-07	4.07708e-08	-1.63323e-07	-1.14299e-07	2.96422e-08	-8.46565e-08	-5.33927e-08	1.81147e-08	-3.52780e-08	-3.03045e-07	4.37554e-08	-2.59290e-07
29.860	-1.80100e-07	3.72390e-08	-1.42861e-07	1.10132e-07	-4.25342e-08	6.75982e-08	3.83095e-07	8.51042e-08	4.68199e-07	4.83192e-07	1.24507e-07	6.07700e-07	-2.02911e-07	4.05345e-08	-1.62377e-07	-1.13518e-07	2.94397e-08	-8.40781e-08	-5.26344e-08	1.77427e-08	-3.48916e-08	-3.02015e-07	4.36067e-08	-2.58408e-07
29.884	-1.79327e-07	3.70793e-08	-1.42248e-07	1.09955e-07	-4.24655e-08	6.74890e-08	3.83904e-07	8.51918e-08	4.69096e-07	4.83520e-07	1.24426e-07	6.07946e-07	-2.01729e-07	4.02982e-08	-1.61430e-07	-1.12736e-07	2.92369e-08	-8.34991e-08	-5.18754e-08	1.73708e-08	-3.45046e-08	-3.00985e-07	4.34579e-08	-2.57527e-07
29.909	-1.78555e-07	3.69195e-08	-1.41635e-07	1.09777e-07	-4.23968e-08	6.73799e-08	3.84719e-07	8.52804e-08	4.70000e-07	4.83852e-07	1.24347e-07	6.08199e-07	-2.00546e-07	4.00619e-08	-1.60484e-07	-1.11953e-07	2.90340e-08	-8.29194e-08	-5.11160e-08	1.69990e-08	-3.41170e-08	-2.99955e-07	4.33092e-08	-2.56646e-07
29.934	-1.77782e-07	3.67597e-08	-1.41022e-07	1.09599e-07	-4.23282e-08	6.72709e-08	3.85540e-07	8.53703e-08	4.70911e-07	4.84190e-07	1.24271e-07	6.08461e-07	-1.99363e-07	3.98256e-08	-1.59537e-07	-1.11170e-07	2.88308e-08	-8.23392e-08	-5.03560e-08	1.66272e-08	-3.37288e-08	-2.98925e-07	4.31604e-08	-2.55764e-07
29.958	-1.77009e-07	3.65999e-08	-1.40409e-07	1.09422e-07	-4.22596e-08	6.71619e-08	3.86367e-07	8.54612e-08	4.71828e-07	4.84533e-07	1.24196e-07	6.08729e-07	-1.98180e-07	3.95894e-08	-1.58591e-07	-1.10386e-07	2.86274e-08	-8.17583e-08	-4.95954e-08	1.62554e-08	-3.33400e-08	-2.97894e-07	4.30117e-08	-2.54883e-07
29.983	-1.76237e-07	3.64402e-08	-1.39796e-07	1.09244e-07	-4.21911e-08	6.70530e-08	3.87200e-07	8.55533e-08	4.72753e-07	4.84881e-07	1.24124e-07	6.09005e-07	-1.96998e-07	3.93531e-08	-1.57644e-07	-1.09601e-07	2.84239e-08	-8.11770e-08	-4.88344e-08	1.58838e-08	-3.29506e-08	-2.96864e-07	4.28630e-08	-2.54001e-07
30.007	-1.75464e-07	3.62804e-08	-1.39184e-07	1.09067e-07	-4.21226e-08	6.69442e-08	3.88039e-07	8.56465e-08	4.73685e-07	4.85235e-07	1.24054e-07	6.09289e-07	-1.95815e-07	3.91169e-08	-1.56698e-07	-1.08815e-07	2.82201e-08	-8.05951e-08	-4.80730e-08	1.55124e-08	-3.25606e-08	-2.95835e-07	4.27143e-08	-2.53120e-07
