# Supplementary material for: Effects of ischemic preconditioning on lower-limb anaerobic performance and neuromuscular adaptations
Source: PeerJ. 2026 Jun 8;14:e21296. doi: 10.7717/peerj.21296 (PMC13256049; doi:10.7717/peerj.21296)
Supplement: Supplemental Information 1 [file peerj-14-21296-s001.zip › Fnirs_hbo/07.csv]

	1	1	1	1	1	1	1	1	1	1	1	1	1	1	1	1	1	1	1	1	1	1	1	1
time	HRF HbO,1,1	HRF HbR,1,1	HRF HbT,1,1	HRF HbO,1,2	HRF HbR,1,2	HRF HbT,1,2	HRF HbO,1,3	HRF HbR,1,3	HRF HbT,1,3	HRF HbO,1,4	HRF HbR,1,4	HRF HbT,1,4	HRF HbO,2,5	HRF HbR,2,5	HRF HbT,2,5	HRF HbO,2,6	HRF HbR,2,6	HRF HbT,2,6	HRF HbO,2,7	HRF HbR,2,7	HRF HbT,2,7	HRF HbO,2,8	HRF HbR,2,8	HRF HbT,2,8
-1.991	-4.68336e-08	2.31680e-08	-2.36656e-08	1.87727e-07	1.02647e-07	2.90374e-07	-2.11133e-08	6.13945e-09	-1.49739e-08	-2.15223e-07	2.83924e-08	-1.86830e-07	-6.12700e-08	1.65918e-08	-4.46781e-08	-5.64076e-08	2.75240e-08	-2.88837e-08	9.39143e-08	-1.62455e-07	-6.85403e-08	-7.77280e-08	1.87360e-08	-5.89920e-08
-1.966	-4.57320e-08	2.26231e-08	-2.31089e-08	1.82514e-07	9.99994e-08	2.82514e-07	-2.07115e-08	6.02259e-09	-1.46889e-08	-2.09671e-07	2.76601e-08	-1.82011e-07	-5.97753e-08	1.61871e-08	-4.35882e-08	-5.50853e-08	2.68788e-08	-2.82066e-08	9.10270e-08	-1.58151e-07	-6.71243e-08	-7.59121e-08	1.82983e-08	-5.76138e-08
-1.942	-4.46275e-08	2.20767e-08	-2.25508e-08	1.77320e-07	9.73543e-08	2.74674e-07	-2.03046e-08	5.90429e-09	-1.44003e-08	-2.04125e-07	2.69284e-08	-1.77196e-07	-5.82787e-08	1.57818e-08	-4.24969e-08	-5.37594e-08	2.62317e-08	-2.75276e-08	8.81597e-08	-1.53855e-07	-6.56949e-08	-7.40909e-08	1.78593e-08	-5.62316e-08
-1.917	-4.35201e-08	2.15289e-08	-2.19912e-08	1.72142e-07	9.47113e-08	2.66854e-07	-1.98929e-08	5.78455e-09	-1.41083e-08	-1.98583e-07	2.61973e-08	-1.72386e-07	-5.67803e-08	1.53760e-08	-4.14043e-08	-5.24297e-08	2.55829e-08	-2.68468e-08	8.53124e-08	-1.49564e-07	-6.42520e-08	-7.22644e-08	1.74190e-08	-5.48454e-08
-1.892	-4.24099e-08	2.09797e-08	-2.14302e-08	1.66983e-07	9.20706e-08	2.59054e-07	-1.94761e-08	5.66338e-09	-1.38128e-08	-1.93047e-07	2.54669e-08	-1.67580e-07	-5.52800e-08	1.49698e-08	-4.03103e-08	-5.10964e-08	2.49324e-08	-2.61641e-08	8.24852e-08	-1.45281e-07	-6.27958e-08	-7.04326e-08	1.69774e-08	-5.34551e-08
-1.868	-4.12968e-08	2.04291e-08	-2.08677e-08	1.61841e-07	8.94322e-08	2.51274e-07	-1.90545e-08	5.54076e-09	-1.35137e-08	-1.87515e-07	2.47372e-08	-1.62778e-07	-5.37780e-08	1.45630e-08	-3.92150e-08	-4.97595e-08	2.42800e-08	-2.54795e-08	7.96781e-08	-1.41005e-07	-6.13264e-08	-6.85956e-08	1.65346e-08	-5.20609e-08
-1.843	-4.01809e-08	1.98770e-08	-2.03039e-08	1.56718e-07	8.67961e-08	2.43514e-07	-1.86279e-08	5.41671e-09	-1.32112e-08	-1.81989e-07	2.40082e-08	-1.57981e-07	-5.22741e-08	1.41558e-08	-3.81184e-08	-4.84190e-08	2.36259e-08	-2.47931e-08	7.68912e-08	-1.36735e-07	-5.98438e-08	-6.67533e-08	1.60906e-08	-5.06628e-08
-1.819	-3.90622e-08	1.93236e-08	-1.97386e-08	1.51612e-07	8.41624e-08	2.35775e-07	-1.81964e-08	5.29123e-09	-1.29051e-08	-1.76468e-07	2.32799e-08	-1.53188e-07	-5.07686e-08	1.37481e-08	-3.70205e-08	-4.70748e-08	2.29700e-08	-2.41048e-08	7.41245e-08	-1.32473e-07	-5.83483e-08	-6.49059e-08	1.56453e-08	-4.92606e-08
-1.794	-3.79407e-08	1.87688e-08	-1.91719e-08	1.46525e-07	8.15312e-08	2.28056e-07	-1.77599e-08	5.16432e-09	-1.25956e-08	-1.70953e-07	2.25523e-08	-1.48400e-07	-4.92612e-08	1.33399e-08	-3.59214e-08	-4.57271e-08	2.23124e-08	-2.34147e-08	7.13781e-08	-1.28218e-07	-5.68398e-08	-6.30533e-08	1.51987e-08	-4.78546e-08
-1.769	-3.68164e-08	1.82127e-08	-1.86038e-08	1.41456e-07	7.89024e-08	2.20358e-07	-1.73186e-08	5.03598e-09	-1.22826e-08	-1.65443e-07	2.18254e-08	-1.43617e-07	-4.77522e-08	1.29312e-08	-3.48210e-08	-4.43758e-08	2.16531e-08	-2.27228e-08	6.86519e-08	-1.23970e-07	-5.53185e-08	-6.11955e-08	1.47509e-08	-4.64446e-08
-1.745	-3.56893e-08	1.76551e-08	-1.80342e-08	1.36406e-07	7.62762e-08	2.12682e-07	-1.68723e-08	4.90622e-09	-1.19661e-08	-1.59938e-07	2.10992e-08	-1.38839e-07	-4.62415e-08	1.25221e-08	-3.37193e-08	-4.30210e-08	2.09920e-08	-2.20290e-08	6.59461e-08	-1.19731e-07	-5.37846e-08	-5.93326e-08	1.43019e-08	-4.50308e-08
-1.720	-3.45595e-08	1.70962e-08	-1.74633e-08	1.31374e-07	7.36526e-08	2.05026e-07	-1.64211e-08	4.77503e-09	-1.16461e-08	-1.54439e-07	2.03738e-08	-1.34066e-07	-4.47291e-08	1.21126e-08	-3.26165e-08	-4.16626e-08	2.03292e-08	-2.13334e-08	6.32606e-08	-1.15499e-07	-5.22380e-08	-5.74646e-08	1.38516e-08	-4.36130e-08
-1.696	-3.34269e-08	1.65359e-08	-1.68910e-08	1.26361e-07	7.10316e-08	1.97392e-07	-1.59651e-08	4.64241e-09	-1.13227e-08	-1.48946e-07	1.96492e-08	-1.29297e-07	-4.32151e-08	1.17026e-08	-3.15125e-08	-4.03007e-08	1.96646e-08	-2.06361e-08	6.05954e-08	-1.11274e-07	-5.06790e-08	-5.55915e-08	1.34001e-08	-4.21915e-08
-1.671	-3.22916e-08	1.59743e-08	-1.63173e-08	1.21366e-07	6.84133e-08	1.89780e-07	-1.55042e-08	4.50838e-09	-1.09958e-08	-1.43459e-07	1.89253e-08	-1.24534e-07	-4.16994e-08	1.12922e-08	-3.04073e-08	-3.89354e-08	1.89984e-08	-1.99369e-08	5.79507e-08	-1.07058e-07	-4.91075e-08	-5.37134e-08	1.29474e-08	-4.07660e-08
-1.647	-3.11535e-08	1.54113e-08	-1.57422e-08	1.16391e-07	6.57978e-08	1.82189e-07	-1.50383e-08	4.37293e-09	-1.06654e-08	-1.37978e-07	1.82022e-08	-1.19775e-07	-4.01822e-08	1.08813e-08	-2.93009e-08	-3.75665e-08	1.83305e-08	-1.92360e-08	5.53265e-08	-1.02850e-07	-4.75238e-08	-5.18302e-08	1.24934e-08	-3.93367e-08
-1.622	-3.00127e-08	1.48470e-08	-1.51658e-08	1.11435e-07	6.31850e-08	1.74620e-07	-1.45677e-08	4.23607e-09	-1.03316e-08	-1.32502e-07	1.74799e-08	-1.15022e-07	-3.86634e-08	1.04700e-08	-2.81934e-08	-3.61942e-08	1.76609e-08	-1.85333e-08	5.27227e-08	-9.86507e-08	-4.59280e-08	-4.99420e-08	1.20383e-08	-3.79037e-08
-1.597	-2.88693e-08	1.42813e-08	-1.45880e-08	1.06498e-07	6.05751e-08	1.67073e-07	-1.40921e-08	4.09779e-09	-9.99436e-09	-1.27033e-07	1.67583e-08	-1.10275e-07	-3.71431e-08	1.00583e-08	-2.70848e-08	-3.48184e-08	1.69896e-08	-1.78288e-08	5.01394e-08	-9.44595e-08	-4.43201e-08	-4.80487e-08	1.15819e-08	-3.64668e-08
-1.573	-2.77231e-08	1.37143e-08	-1.40088e-08	1.01580e-07	5.79680e-08	1.59548e-07	-1.36118e-08	3.95810e-09	-9.65367e-09	-1.21570e-07	1.60376e-08	-1.05532e-07	-3.56213e-08	9.64619e-09	-2.59751e-08	-3.34392e-08	1.63166e-08	-1.71226e-08	4.75766e-08	-9.02769e-08	-4.27003e-08	-4.61506e-08	1.11244e-08	-3.50262e-08
-1.548	-2.65742e-08	1.31460e-08	-1.34283e-08	9.66814e-08	5.53639e-08	1.52045e-07	-1.31266e-08	3.81701e-09	-9.30954e-09	-1.16113e-07	1.53178e-08	-1.00795e-07	-3.40979e-08	9.23367e-09	-2.48642e-08	-3.20566e-08	1.56419e-08	-1.64147e-08	4.50344e-08	-8.61030e-08	-4.10686e-08	-4.42474e-08	1.06656e-08	-3.35818e-08
-1.524	-2.54227e-08	1.25763e-08	-1.28464e-08	9.18025e-08	5.27627e-08	1.44565e-07	-1.26365e-08	3.67451e-09	-8.96199e-09	-1.10662e-07	1.45987e-08	-9.60636e-08	-3.25731e-08	8.82075e-09	-2.37524e-08	-3.06706e-08	1.49656e-08	-1.57049e-08	4.25127e-08	-8.19380e-08	-3.94253e-08	-4.23394e-08	1.02057e-08	-3.21337e-08
-1.499	-2.42685e-08	1.20054e-08	-1.22632e-08	8.69433e-08	5.01646e-08	1.37108e-07	-1.21416e-08	3.53061e-09	-8.61103e-09	-1.05218e-07	1.38805e-08	-9.13376e-08	-3.10468e-08	8.40745e-09	-2.26394e-08	-2.92812e-08	1.42877e-08	-1.49935e-08	4.00117e-08	-7.77820e-08	-3.77704e-08	-4.04264e-08	9.74460e-09	-3.06818e-08
-1.475	-2.31117e-08	1.14331e-08	-1.16786e-08	8.21039e-08	4.75696e-08	1.29673e-07	-1.16420e-08	3.38531e-09	-8.25665e-09	-9.97804e-08	1.31632e-08	-8.66172e-08	-2.95192e-08	7.99375e-09	-2.15254e-08	-2.78885e-08	1.36081e-08	-1.42804e-08	3.75313e-08	-7.36352e-08	-3.61040e-08	-3.85086e-08	9.28232e-09	-2.92263e-08
-1.450	-2.19523e-08	1.08596e-08	-1.10928e-08	7.72843e-08	4.49776e-08	1.22262e-07	-1.11375e-08	3.23861e-09	-7.89886e-09	-9.43493e-08	1.24467e-08	-8.19026e-08	-2.79901e-08	7.57968e-09	-2.04104e-08	-2.64924e-08	1.29269e-08	-1.35655e-08	3.50715e-08	-6.94977e-08	-3.44262e-08	-3.65859e-08	8.81887e-09	-2.77671e-08
-1.425	-2.07903e-08	1.02847e-08	-1.05056e-08	7.24846e-08	4.23889e-08	1.14874e-07	-1.06282e-08	3.09053e-09	-7.53768e-09	-8.89248e-08	1.17311e-08	-7.71937e-08	-2.64597e-08	7.16524e-09	-1.92944e-08	-2.50930e-08	1.22440e-08	-1.28489e-08	3.26323e-08	-6.53696e-08	-3.27372e-08	-3.46584e-08	8.35426e-09	-2.63042e-08
-1.401	-1.96256e-08	9.70857e-09	-9.91705e-09	6.77051e-08	3.98033e-08	1.07508e-07	-1.01141e-08	2.94105e-09	-7.17310e-09	-8.35070e-08	1.10164e-08	-7.24907e-08	-2.49279e-08	6.75043e-09	-1.81774e-08	-2.36902e-08	1.15596e-08	-1.21307e-08	3.02139e-08	-6.12510e-08	-3.10372e-08	-3.27262e-08	7.88849e-09	-2.48377e-08
-1.376	-1.84584e-08	9.13115e-09	-9.32723e-09	6.29458e-08	3.72211e-08	1.00167e-07	-9.59532e-09	2.79018e-09	-6.80514e-09	-7.80961e-08	1.03025e-08	-6.77936e-08	-2.33947e-08	6.33527e-09	-1.70595e-08	-2.22843e-08	1.08735e-08	-1.14107e-08	2.78161e-08	-5.71422e-08	-2.93261e-08	-3.07891e-08	7.42157e-09	-2.33675e-08
-1.352	-1.72886e-08	8.55246e-09	-8.73611e-09	5.82068e-08	3.46421e-08	9.28489e-08	-9.07173e-09	2.63793e-09	-6.43380e-09	-7.26921e-08	9.58963e-09	-6.31024e-08	-2.18603e-08	5.91975e-09	-1.59406e-08	-2.08750e-08	1.01859e-08	-1.06891e-08	2.54391e-08	-5.30432e-08	-2.76041e-08	-2.88473e-08	6.95351e-09	-2.18938e-08
-1.327	-1.61162e-08	7.97250e-09	-8.14370e-09	5.34882e-08	3.20665e-08	8.55546e-08	-8.54339e-09	2.48429e-09	-6.05909e-09	-6.72950e-08	8.87764e-09	-5.84174e-08	-2.03246e-08	5.50388e-09	-1.48207e-08	-1.94625e-08	9.49666e-09	-9.96581e-09	2.30827e-08	-4.89542e-08	-2.58714e-08	-2.69008e-08	6.48431e-09	-2.04165e-08
-1.303	-1.49413e-08	7.39128e-09	-7.55000e-09	4.87901e-08	2.94943e-08	7.82844e-08	-8.01031e-09	2.32928e-09	-5.68103e-09	-6.19050e-08	8.16658e-09	-5.37384e-08	-1.87877e-08	5.08768e-09	-1.37000e-08	-1.80467e-08	8.80585e-09	-9.24087e-09	2.07472e-08	-4.48753e-08	-2.41281e-08	-2.49496e-08	6.01398e-09	-1.89356e-08
-1.278	-1.37638e-08	6.80881e-09	-6.95502e-09	4.41126e-08	2.69255e-08	7.10381e-08	-7.47250e-09	2.17289e-09	-5.29961e-09	-5.65221e-08	7.45647e-09	-4.90657e-08	-1.72495e-08	4.67114e-09	-1.25784e-08	-1.66278e-08	8.11348e-09	-8.51429e-09	1.84323e-08	-4.08066e-08	-2.23743e-08	-2.29937e-08	5.54252e-09	-1.74512e-08
-1.253	-1.25839e-08	6.22509e-09	-6.35877e-09	3.94559e-08	2.43603e-08	6.38162e-08	-6.92997e-09	2.01514e-09	-4.91484e-09	-5.11465e-08	6.74730e-09	-4.43992e-08	-1.57101e-08	4.25428e-09	-1.14558e-08	-1.52056e-08	7.41954e-09	-7.78607e-09	1.61382e-08	-3.67484e-08	-2.06101e-08	-2.10332e-08	5.06994e-09	-1.59632e-08
-1.229	-1.14014e-08	5.64013e-09	-5.76124e-09	3.48200e-08	2.17986e-08	5.66186e-08	-6.38274e-09	1.85601e-09	-4.52673e-09	-4.57781e-08	6.03910e-09	-3.97390e-08	-1.41696e-08	3.83710e-09	-1.03325e-08	-1.37803e-08	6.72406e-09	-7.05623e-09	1.38649e-08	-3.27006e-08	-1.88357e-08	-1.90680e-08	4.59626e-09	-1.44718e-08
-1.204	-1.02164e-08	5.05393e-09	-5.16246e-09	3.02051e-08	1.92404e-08	4.94455e-08	-5.83082e-09	1.69552e-09	-4.13530e-09	-4.04171e-08	5.33188e-09	-3.50852e-08	-1.26279e-08	3.41961e-09	-9.20826e-09	-1.23518e-08	6.02703e-09	-6.32477e-09	1.16124e-08	-2.86636e-08	-1.70512e-08	-1.70983e-08	4.12147e-09	-1.29768e-08
-1.180	-9.02893e-09	4.46651e-09	-4.56242e-09	2.56112e-08	1.66860e-08	4.22971e-08	-5.27421e-09	1.53366e-09	-3.74055e-09	-3.50636e-08	4.62563e-09	-3.04380e-08	-1.10850e-08	3.00181e-09	-8.08322e-09	-1.09202e-08	5.32848e-09	-5.59171e-09	9.38061e-09	-2.46373e-08	-1.52567e-08	-1.51240e-08	3.64558e-09	-1.14784e-08
-1.155	-7.83900e-09	3.87786e-09	-3.96113e-09	2.10384e-08	1.41352e-08	3.51736e-08	-4.71293e-09	1.37045e-09	-3.34248e-09	-2.97176e-08	3.92038e-09	-2.57972e-08	-9.54108e-09	2.58371e-09	-6.95737e-09	-9.48545e-09	4.62840e-09	-4.85705e-09	7.16964e-09	-2.06219e-08	-1.34523e-08	-1.31452e-08	3.16859e-09	-9.97662e-09
-1.130	-6.64661e-09	3.28800e-09	-3.35861e-09	1.64869e-08	1.15881e-08	2.80750e-08	-4.14700e-09	1.20589e-09	-2.94111e-09	-2.43792e-08	3.21613e-09	-2.11630e-08	-7.99606e-09	2.16532e-09	-5.83074e-09	-8.04762e-09	3.92682e-09	-4.12080e-09	4.97947e-09	-1.66176e-08	-1.16381e-08	-1.11619e-08	2.69053e-09	-8.47138e-09
-1.106	-5.45178e-09	2.69693e-09	-2.75485e-09	1.19567e-08	9.04481e-09	2.10015e-08	-3.57641e-09	1.03997e-09	-2.53645e-09	-1.90485e-08	2.51290e-09	-1.65356e-08	-6.44998e-09	1.74664e-09	-4.70333e-09	-6.60671e-09	3.22373e-09	-3.38298e-09	2.81010e-09	-1.26245e-08	-9.81443e-09	-9.17412e-09	2.21138e-09	-6.96274e-09
-1.081	-4.25452e-09	2.10466e-09	-2.14986e-09	7.44801e-09	6.50534e-09	1.39533e-08	-3.00120e-09	8.72705e-10	-2.12850e-09	-1.37255e-08	1.81069e-09	-1.19148e-08	-4.90286e-09	1.32769e-09	-3.57517e-09	-5.16273e-09	2.51914e-09	-2.64359e-09	6.61524e-10	-8.64276e-09	-7.98124e-09	-7.18189e-09	1.73116e-09	-5.45073e-09
-1.057	-3.05485e-09	1.51120e-09	-1.54365e-09	2.96083e-09	3.96974e-09	6.93057e-09	-2.42137e-09	7.04098e-10	-1.71727e-09	-8.41039e-09	1.10951e-09	-7.30088e-09	-3.35474e-09	9.08458e-10	-2.44628e-09	-3.71572e-09	1.81308e-09	-1.90265e-09	-1.46625e-09	-4.67247e-09	-6.13872e-09	-5.18524e-09	1.24988e-09	-3.93536e-09
-1.032	-1.85278e-09	9.16547e-10	-9.36229e-10	-1.50470e-09	1.43805e-09	-6.66552e-11	-1.83692e-09	5.34151e-10	-1.30277e-09	-3.10318e-09	4.09376e-10	-2.69381e-09	-1.80563e-09	4.88962e-10	-1.31667e-09	-2.26569e-09	1.10554e-09	-1.16015e-09	-3.57322e-09	-7.13770e-10	-4.28699e-09	-3.18420e-09	7.67537e-10	-2.41666e-09
-1.008	-6.48314e-10	3.20714e-10	-3.27601e-10	-5.94850e-09	-1.08969e-09	-7.03819e-09	-1.24789e-09	3.62868e-10	-8.85021e-10	2.19603e-09	-2.89703e-10	1.90633e-09	-2.55560e-10	6.92054e-11	-1.86355e-10	-8.12659e-10	3.96535e-10	-4.16124e-10	-5.65939e-09	3.23320e-09	-2.42619e-09	-1.17880e-09	2.84145e-10	-8.94659e-10
-0.983	5.58522e-10	-2.76294e-10	2.82227e-10	-1.03705e-08	-3.61342e-09	-1.39839e-08	-6.54272e-10	1.90253e-10	-4.64019e-10	7.48718e-09	-9.87719e-10	6.49947e-09	1.29544e-09	-3.50804e-10	9.44638e-10	6.43354e-10	-3.13923e-10	3.29431e-10	-7.72476e-09	7.16830e-09	-5.56462e-10	8.30925e-10	-2.00291e-10	6.30635e-10
-0.958	1.76772e-09	-8.74470e-10	8.93248e-10	-1.47705e-08	-6.13310e-09	-2.09036e-08	-5.60885e-11	1.63097e-11	-3.97788e-11	1.27702e-08	-1.68466e-09	1.10855e-08	2.84736e-09	-7.71060e-10	2.07630e-09	2.10233e-09	-1.02583e-09	1.07650e-09	-9.76934e-09	1.10914e-08	1.32207e-09	2.84496e-09	-6.85763e-10	2.15919e-09
-0.934	2.97926e-09	-1.47381e-09	1.50546e-09	-1.91485e-08	-8.64870e-09	-2.77972e-08	5.46648e-10	-1.58957e-10	3.87691e-10	1.80450e-08	-2.38052e-09	1.56645e-08	4.40015e-09	-1.19156e-09	3.20860e-09	3.56424e-09	-1.73916e-09	1.82508e-09	-1.17931e-08	1.50024e-08	3.20926e-09	4.86326e-09	-1.17227e-09	3.69099e-09
-0.909	4.19314e-09	-2.07430e-09	2.11884e-09	-2.35044e-08	-1.11602e-08	-3.46646e-08	1.15392e-09	-3.35544e-10	8.18380e-10	2.33115e-08	-3.07528e-09	2.02362e-08	5.95382e-09	-1.61229e-09	4.34153e-09	5.02908e-09	-2.45393e-09	2.57515e-09	-1.37961e-08	1.89011e-08	5.10499e-09	6.88580e-09	-1.65979e-09	5.22601e-09
-0.885	5.40934e-09	-2.67594e-09	2.73340e-09	-2.78381e-08	-1.36674e-08	-4.15055e-08	1.76573e-09	-5.13447e-10	1.25228e-09	2.85697e-08	-3.76894e-09	2.48007e-08	7.50832e-09	-2.03324e-09	5.47507e-09	6.49681e-09	-3.17010e-09	3.32671e-09	-1.57783e-08	2.27874e-08	7.00910e-09	8.91256e-09	-2.14833e-09	6.76423e-09
-0.860	6.62784e-09	-3.27872e-09	3.34912e-09	-3.21495e-08	-1.61705e-08	-4.83200e-08	2.38204e-09	-6.92662e-10	1.68938e-09	3.38194e-08	-4.46149e-09	2.93579e-08	9.06363e-09	-2.45442e-09	6.60921e-09	7.96743e-09	-3.88769e-09	4.07974e-09	-1.77398e-08	2.66613e-08	8.92146e-09	1.09435e-08	-2.63788e-09	8.30562e-09
-0.836	7.84864e-09	-3.88263e-09	3.96601e-09	-3.64385e-08	-1.86693e-08	-5.51077e-08	3.00285e-09	-8.73184e-10	2.12966e-09	3.90606e-08	-5.15292e-09	3.39076e-08	1.06197e-08	-2.87581e-09	7.74392e-09	9.44090e-09	-4.60667e-09	4.83424e-09	-1.96805e-08	3.05224e-08	1.08419e-08	1.29786e-08	-3.12843e-09	9.85016e-09
-0.811	9.07171e-09	-4.48767e-09	4.58404e-09	-4.07050e-08	-2.11638e-08	-6.18687e-08	3.62814e-09	-1.05501e-09	2.57313e-09	4.42932e-08	-5.84321e-09	3.84500e-08	1.21766e-08	-3.29741e-09	8.87919e-09	1.09172e-08	-5.32703e-09	5.59019e-09	-2.16004e-08	3.43708e-08	1.27704e-08	1.50178e-08	-3.61997e-09	1.13978e-08
-0.786	1.02970e-08	-5.09383e-09	5.20322e-09	-4.49489e-08	-2.36539e-08	-6.86028e-08	4.25790e-09	-1.23813e-09	3.01976e-09	4.95172e-08	-6.53236e-09	4.29848e-08	1.37342e-08	-3.71920e-09	1.00150e-08	1.23964e-08	-6.04877e-09	6.34758e-09	-2.34996e-08	3.82063e-08	1.47067e-08	1.70611e-08	-4.11250e-09	1.29486e-08
-0.762	1.15246e-08	-5.70111e-09	5.82353e-09	-4.91702e-08	-2.61396e-08	-7.53098e-08	4.89211e-09	-1.42255e-09	3.46955e-09	5.47324e-08	-7.22036e-09	4.75120e-08	1.52925e-08	-4.14119e-09	1.11513e-08	1.38783e-08	-6.77187e-09	7.10641e-09	-2.53781e-08	4.20288e-08	1.66507e-08	1.91085e-08	-4.60600e-09	1.45024e-08
-0.737	1.27545e-08	-6.30949e-09	6.44498e-09	-5.33687e-08	-2.86209e-08	-8.19897e-08	5.53075e-09	-1.60826e-09	3.92249e-09	5.99388e-08	-7.90721e-09	5.20316e-08	1.68515e-08	-4.56337e-09	1.22882e-08	1.53630e-08	-7.49633e-09	7.86666e-09	-2.72359e-08	4.58381e-08	1.86022e-08	2.11598e-08	-5.10048e-09	1.60594e-08
-0.713	1.39865e-08	-6.91897e-09	7.06755e-09	-5.75445e-08	-3.10977e-08	-8.86422e-08	6.17382e-09	-1.79526e-09	4.37856e-09	6.51364e-08	-8.59288e-09	5.65435e-08	1.84112e-08	-4.98573e-09	1.34255e-08	1.68505e-08	-8.22214e-09	8.62832e-09	-2.90729e-08	4.96341e-08	2.05611e-08	2.32152e-08	-5.59592e-09	1.76193e-08
-0.688	1.52208e-08	-7.52954e-09	7.69123e-09	-6.16973e-08	-3.35700e-08	-9.52673e-08	6.82130e-09	-1.98353e-09	4.83776e-09	7.03251e-08	-9.27737e-09	6.10477e-08	1.99715e-08	-5.40827e-09	1.45633e-08	1.83407e-08	-8.94928e-09	9.39138e-09	-3.08893e-08	5.34167e-08	2.25274e-08	2.52746e-08	-6.09231e-09	1.91822e-08
-0.664	1.64572e-08	-8.14120e-09	8.31603e-09	-6.58270e-08	-3.60377e-08	-1.01865e-07	7.47316e-09	-2.17309e-09	5.30007e-09	7.55047e-08	-9.96067e-09	6.55440e-08	2.15325e-08	-5.83097e-09	1.57015e-08	1.98336e-08	-9.67774e-09	1.01558e-08	-3.26850e-08	5.71857e-08	2.45007e-08	2.73378e-08	-6.58966e-09	2.07482e-08
-0.639	1.76959e-08	-8.75394e-09	8.94192e-09	-6.99338e-08	-3.85008e-08	-1.08435e-07	8.12940e-09	-2.36391e-09	5.76549e-09	8.06752e-08	-1.06428e-08	7.00324e-08	2.30940e-08	-6.25383e-09	1.68402e-08	2.13292e-08	-1.04075e-08	1.09217e-08	-3.44601e-08	6.09411e-08	2.64810e-08	2.94050e-08	-7.08794e-09	2.23171e-08
-0.614	1.89367e-08	-9.36775e-09	9.56892e-09	-7.40173e-08	-4.09593e-08	-1.14977e-07	8.79000e-09	-2.55600e-09	6.23399e-09	8.58366e-08	-1.13237e-08	7.45129e-08	2.46561e-08	-6.67684e-09	1.79793e-08	2.28275e-08	-1.11386e-08	1.16889e-08	-3.62145e-08	6.46827e-08	2.84682e-08	3.14760e-08	-7.58715e-09	2.38889e-08
-0.590	2.01796e-08	-9.98263e-09	1.01970e-08	-7.80776e-08	-4.34131e-08	-1.21491e-07	9.45494e-09	-2.74936e-09	6.70558e-09	9.09888e-08	-1.20034e-08	7.89854e-08	2.62188e-08	-7.10001e-09	1.91188e-08	2.43284e-08	-1.18710e-08	1.24574e-08	-3.79483e-08	6.84104e-08	3.04620e-08	3.35509e-08	-8.08729e-09	2.54636e-08
-0.565	2.14247e-08	-1.05986e-08	1.08262e-08	-8.21146e-08	-4.58621e-08	-1.27977e-07	1.01242e-08	-2.94397e-09	7.18023e-09	9.61317e-08	-1.26818e-08	8.34499e-08	2.77819e-08	-7.52331e-09	2.02586e-08	2.58320e-08	-1.26046e-08	1.32273e-08	-3.96615e-08	7.21240e-08	3.24625e-08	3.56296e-08	-8.58835e-09	2.70412e-08
-0.541	2.26719e-08	-1.12156e-08	1.14564e-08	-8.61282e-08	-4.83064e-08	-1.34435e-07	1.07978e-08	-3.13983e-09	7.65794e-09	1.01265e-07	-1.33590e-08	8.79062e-08	2.93456e-08	-7.94675e-09	2.13989e-08	2.73381e-08	-1.33396e-08	1.39986e-08	-4.13542e-08	7.58235e-08	3.44693e-08	3.77120e-08	-9.09031e-09	2.86217e-08
-0.516	2.39213e-08	-1.18336e-08	1.20877e-08	-9.01182e-08	-5.07458e-08	-1.40864e-07	1.14756e-08	-3.33695e-09	8.13869e-09	1.06389e-07	-1.40350e-08	9.23543e-08	3.09097e-08	-8.37032e-09	2.25394e-08	2.88469e-08	-1.40758e-08	1.47711e-08	-4.30263e-08	7.95087e-08	3.64824e-08	3.97982e-08	-9.59317e-09	3.02050e-08
-0.492	2.51727e-08	-1.24526e-08	1.27201e-08	-9.40848e-08	-5.31804e-08	-1.47265e-07	1.21578e-08	-3.53531e-09	8.62248e-09	1.11504e-07	-1.47097e-08	9.67942e-08	3.24743e-08	-8.79401e-09	2.36803e-08	3.03582e-08	-1.48132e-08	1.55450e-08	-4.46779e-08	8.31795e-08	3.85016e-08	4.18881e-08	-1.00969e-08	3.17912e-08
-0.467	2.64262e-08	-1.30727e-08	1.33535e-08	-9.80276e-08	-5.56101e-08	-1.53638e-07	1.28442e-08	-3.73490e-09	9.10928e-09	1.16609e-07	-1.53832e-08	1.01226e-07	3.40393e-08	-9.21781e-09	2.48215e-08	3.18721e-08	-1.55519e-08	1.63202e-08	-4.63090e-08	8.68357e-08	4.05267e-08	4.39816e-08	-1.06016e-08	3.33801e-08
-0.442	2.76818e-08	-1.36939e-08	1.39879e-08	-1.01947e-07	-5.80348e-08	-1.59982e-07	1.35348e-08	-3.93573e-09	9.59909e-09	1.21704e-07	-1.60554e-08	1.05649e-07	3.56048e-08	-9.64172e-09	2.59630e-08	3.33885e-08	-1.62918e-08	1.70967e-08	-4.79196e-08	9.04774e-08	4.25577e-08	4.60788e-08	-1.11071e-08	3.49717e-08
-0.418	2.89394e-08	-1.43160e-08	1.46234e-08	-1.05842e-07	-6.04546e-08	-1.66297e-07	1.42297e-08	-4.13778e-09	1.00919e-08	1.26790e-07	-1.67263e-08	1.10064e-07	3.71705e-08	-1.00657e-08	2.71048e-08	3.49074e-08	-1.70330e-08	1.78744e-08	-4.95098e-08	9.41042e-08	4.45944e-08	4.81796e-08	-1.16135e-08	3.65661e-08
-0.393	3.01991e-08	-1.49392e-08	1.52600e-08	-1.09714e-07	-6.28694e-08	-1.72583e-07	1.49288e-08	-4.34106e-09	1.05877e-08	1.31866e-07	-1.73959e-08	1.14470e-07	3.87367e-08	-1.04898e-08	2.82468e-08	3.64288e-08	-1.77753e-08	1.86534e-08	-5.10796e-08	9.77162e-08	4.66366e-08	5.02839e-08	-1.21207e-08	3.81632e-08
-0.369	3.14608e-08	-1.55633e-08	1.58975e-08	-1.13561e-07	-6.52791e-08	-1.78840e-07	1.56320e-08	-4.54556e-09	1.10865e-08	1.36932e-07	-1.80643e-08	1.18868e-07	4.03032e-08	-1.09140e-08	2.93891e-08	3.79526e-08	-1.85189e-08	1.94337e-08	-5.26290e-08	1.01313e-07	4.86841e-08	5.23918e-08	-1.26288e-08	3.97630e-08
-0.344	3.27245e-08	-1.61885e-08	1.65361e-08	-1.17385e-07	-6.76837e-08	-1.85068e-07	1.63394e-08	-4.75127e-09	1.15882e-08	1.41988e-07	-1.87313e-08	1.23257e-07	4.18699e-08	-1.13383e-08	3.05316e-08	3.94789e-08	-1.92636e-08	2.02153e-08	-5.41580e-08	1.04895e-07	5.07369e-08	5.45031e-08	-1.31377e-08	4.13654e-08
-0.319	3.39902e-08	-1.68146e-08	1.71757e-08	-1.21184e-07	-7.00831e-08	-1.91267e-07	1.70510e-08	-4.95819e-09	1.20928e-08	1.47035e-07	-1.93970e-08	1.27638e-07	4.34370e-08	-1.17627e-08	3.16743e-08	4.10076e-08	-2.00095e-08	2.09980e-08	-5.56667e-08	1.08462e-07	5.27948e-08	5.66180e-08	-1.36475e-08	4.29705e-08
-0.295	3.52579e-08	-1.74417e-08	1.78162e-08	-1.24960e-07	-7.24774e-08	-1.97437e-07	1.77667e-08	-5.16631e-09	1.26004e-08	1.52071e-07	-2.00614e-08	1.32010e-07	4.50043e-08	-1.21871e-08	3.28172e-08	4.25386e-08	-2.07566e-08	2.17820e-08	-5.71551e-08	1.12013e-07	5.48576e-08	5.87362e-08	-1.41581e-08	4.45781e-08
-0.270	3.65276e-08	-1.80698e-08	1.84578e-08	-1.28711e-07	-7.48665e-08	-2.03577e-07	1.84866e-08	-5.37562e-09	1.31109e-08	1.57097e-07	-2.07244e-08	1.36373e-07	4.65718e-08	-1.26116e-08	3.39602e-08	4.40721e-08	-2.15049e-08	2.25672e-08	-5.86232e-08	1.15548e-07	5.69253e-08	6.08578e-08	-1.46695e-08	4.61883e-08
-0.246	3.77992e-08	-1.86988e-08	1.91004e-08	-1.32437e-07	-7.72503e-08	-2.09688e-07	1.92105e-08	-5.58613e-09	1.36244e-08	1.62113e-07	-2.13862e-08	1.40727e-07	4.81396e-08	-1.30361e-08	3.51034e-08	4.56079e-08	-2.22542e-08	2.33536e-08	-6.00711e-08	1.19069e-07	5.89975e-08	6.29828e-08	-1.51817e-08	4.78011e-08
-0.221	3.90728e-08	-1.93289e-08	1.97439e-08	-1.36140e-07	-7.96289e-08	-2.15769e-07	1.99385e-08	-5.79783e-09	1.41407e-08	1.67119e-07	-2.20465e-08	1.45072e-07	4.97075e-08	-1.34607e-08	3.62468e-08	4.71460e-08	-2.30048e-08	2.41412e-08	-6.14989e-08	1.22573e-07	6.10742e-08	6.51111e-08	-1.56947e-08	4.94164e-08
-0.197	4.03483e-08	-1.99598e-08	2.03884e-08	-1.39818e-07	-8.20021e-08	-2.21820e-07	2.06706e-08	-6.01070e-09	1.46599e-08	1.72114e-07	-2.27055e-08	1.49409e-07	5.12756e-08	-1.38854e-08	3.73902e-08	4.86864e-08	-2.37564e-08	2.49300e-08	-6.29064e-08	1.26062e-07	6.31553e-08	6.72427e-08	-1.62085e-08	5.10342e-08
-0.172	4.16257e-08	-2.05917e-08	2.10339e-08	-1.43471e-07	-8.43699e-08	-2.27841e-07	2.14067e-08	-6.22475e-09	1.51819e-08	1.77100e-07	-2.33632e-08	1.53736e-07	5.28438e-08	-1.43100e-08	3.85338e-08	5.02291e-08	-2.45092e-08	2.57199e-08	-6.42939e-08	1.29534e-07	6.52406e-08	6.93775e-08	-1.67231e-08	5.26544e-08
-0.147	4.29050e-08	-2.12246e-08	2.16804e-08	-1.47100e-07	-8.67324e-08	-2.33833e-07	2.21468e-08	-6.43997e-09	1.57068e-08	1.82074e-07	-2.40195e-08	1.58055e-07	5.44122e-08	-1.47347e-08	3.96774e-08	5.17740e-08	-2.52630e-08	2.65110e-08	-6.56612e-08	1.32991e-07	6.73299e-08	7.15156e-08	-1.72385e-08	5.42771e-08
-0.123	4.41862e-08	-2.18584e-08	2.23278e-08	-1.50705e-07	-8.90894e-08	-2.39794e-07	2.28909e-08	-6.65635e-09	1.62346e-08	1.87039e-07	-2.46744e-08	1.62364e-07	5.59806e-08	-1.51595e-08	4.08211e-08	5.33212e-08	-2.60180e-08	2.73033e-08	-6.70085e-08	1.36432e-07	6.94231e-08	7.36568e-08	-1.77546e-08	5.59021e-08
-0.098	4.54692e-08	-2.24931e-08	2.29761e-08	-1.54284e-07	-9.14409e-08	-2.45725e-07	2.36390e-08	-6.87389e-09	1.67652e-08	1.91992e-07	-2.53279e-08	1.66665e-07	5.75491e-08	-1.55842e-08	4.19649e-08	5.48706e-08	-2.67740e-08	2.80966e-08	-6.83358e-08	1.39856e-07	7.15200e-08	7.58011e-08	-1.82715e-08	5.75296e-08
-0.074	4.67541e-08	-2.31287e-08	2.36254e-08	-1.57839e-07	-9.37869e-08	-2.51626e-07	2.43911e-08	-7.09258e-09	1.72985e-08	1.96936e-07	-2.59800e-08	1.70956e-07	5.91176e-08	-1.60090e-08	4.31086e-08	5.64222e-08	-2.75311e-08	2.88911e-08	-6.96431e-08	1.43264e-07	7.36205e-08	7.79485e-08	-1.87891e-08	5.91594e-08
-0.049	4.80408e-08	-2.37653e-08	2.42756e-08	-1.61369e-07	-9.61273e-08	-2.57497e-07	2.51471e-08	-7.31242e-09	1.78347e-08	2.01868e-07	-2.66307e-08	1.75237e-07	6.06862e-08	-1.64337e-08	4.42524e-08	5.79760e-08	-2.82892e-08	2.96867e-08	-7.09305e-08	1.46655e-07	7.57245e-08	8.00990e-08	-1.93075e-08	6.07915e-08
-0.025	4.93294e-08	-2.44027e-08	2.49267e-08	-1.64875e-07	-9.84622e-08	-2.63337e-07	2.59071e-08	-7.53340e-09	1.83737e-08	2.06790e-07	-2.72800e-08	1.79510e-07	6.22547e-08	-1.68585e-08	4.53962e-08	5.95319e-08	-2.90484e-08	3.04835e-08	-7.21980e-08	1.50030e-07	7.78318e-08	8.22525e-08	-1.98266e-08	6.24260e-08
0.000	5.06198e-08	-2.50410e-08	2.55788e-08	-1.68355e-07	-1.00791e-07	-2.69146e-07	2.66709e-08	-7.75552e-09	1.89154e-08	2.11701e-07	-2.79278e-08	1.83773e-07	6.38232e-08	-1.72832e-08	4.65400e-08	6.10899e-08	-2.98087e-08	3.12812e-08	-7.34457e-08	1.53388e-07	7.99422e-08	8.44090e-08	-2.03464e-08	6.40626e-08
0.025	5.19120e-08	-2.56803e-08	2.62317e-08	-1.71810e-07	-1.03115e-07	-2.74925e-07	2.74387e-08	-7.97876e-09	1.94599e-08	2.16601e-07	-2.85743e-08	1.88027e-07	6.53917e-08	-1.77080e-08	4.76837e-08	6.26500e-08	-3.05699e-08	3.20801e-08	-7.46736e-08	1.56729e-07	8.20555e-08	8.65685e-08	-2.08669e-08	6.57016e-08
0.049	5.32059e-08	-2.63204e-08	2.68856e-08	-1.75241e-07	-1.05433e-07	-2.80673e-07	2.82102e-08	-8.20313e-09	2.00071e-08	2.21490e-07	-2.92193e-08	1.92271e-07	6.69601e-08	-1.81327e-08	4.88274e-08	6.42122e-08	-3.13322e-08	3.28800e-08	-7.58817e-08	1.60053e-07	8.41718e-08	8.87308e-08	-2.13882e-08	6.73427e-08
0.074	5.45016e-08	-2.69613e-08	2.75403e-08	-1.78646e-07	-1.07745e-07	-2.86391e-07	2.89857e-08	-8.42861e-09	2.05571e-08	2.26368e-07	-2.98628e-08	1.96506e-07	6.85284e-08	-1.85574e-08	4.99710e-08	6.57765e-08	-3.20955e-08	3.36810e-08	-7.70701e-08	1.63361e-07	8.62907e-08	9.08961e-08	-2.19101e-08	6.89860e-08
0.098	5.57991e-08	-2.76032e-08	2.81959e-08	-1.82026e-07	-1.10051e-07	-2.92077e-07	2.97649e-08	-8.65521e-09	2.11097e-08	2.31236e-07	-3.05049e-08	2.00731e-07	7.00965e-08	-1.89820e-08	5.11145e-08	6.73428e-08	-3.28597e-08	3.44830e-08	-7.82388e-08	1.66651e-07	8.84121e-08	9.30641e-08	-2.24327e-08	7.06314e-08
0.123	5.70983e-08	-2.82459e-08	2.88524e-08	-1.85381e-07	-1.12352e-07	-2.97732e-07	3.05480e-08	-8.88291e-09	2.16651e-08	2.36092e-07	-3.11455e-08	2.04946e-07	7.16645e-08	-1.94067e-08	5.22579e-08	6.89111e-08	-3.36250e-08	3.52861e-08	-7.93879e-08	1.69924e-07	9.05360e-08	9.52349e-08	-2.29559e-08	7.22790e-08
0.147	5.83992e-08	-2.88894e-08	2.95098e-08	-1.88710e-07	-1.14647e-07	-3.03357e-07	3.13348e-08	-9.11171e-09	2.22231e-08	2.40937e-07	-3.17847e-08	2.09152e-07	7.32324e-08	-1.98312e-08	5.34012e-08	7.04813e-08	-3.43912e-08	3.60901e-08	-8.05174e-08	1.73179e-07	9.26621e-08	9.74085e-08	-2.34799e-08	7.39287e-08
0.172	5.97019e-08	-2.95338e-08	3.01680e-08	-1.92014e-07	-1.16935e-07	-3.08950e-07	3.21254e-08	-9.34160e-09	2.27838e-08	2.45771e-07	-3.24224e-08	2.13348e-07	7.48000e-08	-2.02558e-08	5.45443e-08	7.20535e-08	-3.51583e-08	3.68952e-08	-8.16274e-08	1.76418e-07	9.47902e-08	9.95849e-08	-2.40045e-08	7.55804e-08
0.197	6.10062e-08	-3.01791e-08	3.08271e-08	-1.95293e-07	-1.19218e-07	-3.14512e-07	3.29197e-08	-9.57258e-09	2.33472e-08	2.50593e-07	-3.30586e-08	2.17535e-07	7.63675e-08	-2.06802e-08	5.56873e-08	7.36277e-08	-3.59265e-08	3.77013e-08	-8.27179e-08	1.79638e-07	9.69203e-08	1.01764e-07	-2.45297e-08	7.72341e-08
0.221	6.23122e-08	-3.08251e-08	3.14871e-08	-1.98547e-07	-1.21495e-07	-3.20042e-07	3.37178e-08	-9.80464e-09	2.39131e-08	2.55405e-07	-3.36933e-08	2.21711e-07	7.79347e-08	-2.11046e-08	5.68301e-08	7.52038e-08	-3.66955e-08	3.85083e-08	-8.37890e-08	1.82841e-07	9.90522e-08	1.03945e-07	-2.50556e-08	7.88899e-08
0.246	6.36199e-08	-3.14720e-08	3.21479e-08	-2.01775e-07	-1.23766e-07	-3.25541e-07	3.45195e-08	-1.00378e-08	2.44817e-08	2.60204e-07	-3.43265e-08	2.25878e-07	7.95016e-08	-2.15289e-08	5.79727e-08	7.67818e-08	-3.74655e-08	3.93163e-08	-8.48407e-08	1.86026e-07	1.01186e-07	1.06130e-07	-2.55821e-08	8.05476e-08
0.270	6.49292e-08	-3.21197e-08	3.28095e-08	-2.04977e-07	-1.26031e-07	-3.31008e-07	3.53249e-08	-1.02720e-08	2.50530e-08	2.64993e-07	-3.49582e-08	2.30035e-07	8.10682e-08	-2.19532e-08	5.91151e-08	7.83616e-08	-3.82363e-08	4.01252e-08	-8.58731e-08	1.89194e-07	1.03321e-07	1.08316e-07	-2.61092e-08	8.22073e-08
0.295	6.62402e-08	-3.27682e-08	3.34719e-08	-2.08154e-07	-1.28290e-07	-3.36444e-07	3.61340e-08	-1.05072e-08	2.56268e-08	2.69770e-07	-3.55884e-08	2.34181e-07	8.26346e-08	-2.23773e-08	6.02572e-08	7.99433e-08	-3.90081e-08	4.09351e-08	-8.68862e-08	1.92343e-07	1.05457e-07	1.10506e-07	-2.66369e-08	8.38688e-08
0.319	6.75527e-08	-3.34176e-08	3.41352e-08	-2.11305e-07	-1.30543e-07	-3.41848e-07	3.69467e-08	-1.07436e-08	2.62031e-08	2.74535e-07	-3.62170e-08	2.38318e-07	8.42006e-08	-2.28014e-08	6.13992e-08	8.15268e-08	-3.97808e-08	4.17460e-08	-8.78801e-08	1.95475e-07	1.07595e-07	1.12697e-07	-2.71652e-08	8.55323e-08
0.344	6.88669e-08	-3.40677e-08	3.47992e-08	-2.14431e-07	-1.32790e-07	-3.47221e-07	3.77630e-08	-1.09809e-08	2.67821e-08	2.79289e-07	-3.68441e-08	2.42445e-07	8.57662e-08	-2.32254e-08	6.25409e-08	8.31120e-08	-4.05543e-08	4.25577e-08	-8.88548e-08	1.98588e-07	1.09733e-07	1.14892e-07	-2.76941e-08	8.71975e-08
0.369	7.01827e-08	-3.47186e-08	3.54641e-08	-2.17531e-07	-1.35030e-07	-3.52561e-07	3.85829e-08	-1.12193e-08	2.73635e-08	2.84031e-07	-3.74697e-08	2.46561e-07	8.73315e-08	-2.36493e-08	6.36823e-08	8.46991e-08	-4.13287e-08	4.33704e-08	-8.98104e-08	2.01683e-07	1.11873e-07	1.17088e-07	-2.82236e-08	8.88647e-08
0.393	7.15000e-08	-3.53702e-08	3.61298e-08	-2.20605e-07	-1.37265e-07	-3.57870e-07	3.94063e-08	-1.14588e-08	2.79475e-08	2.88761e-07	-3.80938e-08	2.50668e-07	8.88964e-08	-2.40730e-08	6.48234e-08	8.62879e-08	-4.21040e-08	4.41839e-08	-9.07470e-08	2.04760e-07	1.14013e-07	1.19287e-07	-2.87536e-08	9.05335e-08
0.418	7.28189e-08	-3.60227e-08	3.67962e-08	-2.23653e-07	-1.39493e-07	-3.63146e-07	4.02333e-08	-1.16993e-08	2.85340e-08	2.93480e-07	-3.87162e-08	2.54764e-07	9.04608e-08	-2.44967e-08	6.59642e-08	8.78784e-08	-4.28801e-08	4.49984e-08	-9.16645e-08	2.07818e-07	1.16154e-07	1.21488e-07	-2.92842e-08	9.22042e-08
0.442	7.41393e-08	-3.66759e-08	3.74634e-08	-2.26676e-07	-1.41715e-07	-3.68391e-07	4.10638e-08	-1.19408e-08	2.91231e-08	2.98187e-07	-3.93372e-08	2.58850e-07	9.20249e-08	-2.49202e-08	6.71046e-08	8.94707e-08	-4.36570e-08	4.58137e-08	-9.25630e-08	2.10858e-07	1.18295e-07	1.23692e-07	-2.98154e-08	9.38766e-08
0.467	7.54613e-08	-3.73298e-08	3.81314e-08	-2.29672e-07	-1.43931e-07	-3.73603e-07	4.18978e-08	-1.21833e-08	2.97145e-08	3.02882e-07	-3.99565e-08	2.62925e-07	9.35884e-08	-2.53436e-08	6.82448e-08	9.10646e-08	-4.44347e-08	4.66298e-08	-9.34427e-08	2.13879e-07	1.20437e-07	1.25898e-07	-3.03470e-08	9.55506e-08
0.492	7.67847e-08	-3.79845e-08	3.88002e-08	-2.32643e-07	-1.46140e-07	-3.78783e-07	4.27353e-08	-1.24268e-08	3.03085e-08	3.07565e-07	-4.05743e-08	2.66990e-07	9.51515e-08	-2.57669e-08	6.93846e-08	9.26601e-08	-4.52133e-08	4.74468e-08	-9.43035e-08	2.16882e-07	1.22578e-07	1.28106e-07	-3.08793e-08	9.72263e-08
0.516	7.81097e-08	-3.86400e-08	3.94697e-08	-2.35588e-07	-1.48343e-07	-3.83931e-07	4.35762e-08	-1.26713e-08	3.09049e-08	3.12236e-07	-4.11905e-08	2.71045e-07	9.67140e-08	-2.61900e-08	7.05240e-08	9.42573e-08	-4.59926e-08	4.82647e-08	-9.51456e-08	2.19866e-07	1.24720e-07	1.30316e-07	-3.14120e-08	9.89037e-08
0.541	7.94362e-08	-3.92962e-08	4.01400e-08	-2.38507e-07	-1.50540e-07	-3.89046e-07	4.44205e-08	-1.29168e-08	3.15037e-08	3.16895e-07	-4.18051e-08	2.75089e-07	9.82760e-08	-2.66130e-08	7.16630e-08	9.58561e-08	-4.67727e-08	4.90834e-08	-9.59689e-08	2.22831e-07	1.26862e-07	1.32528e-07	-3.19452e-08	1.00583e-07
0.565	8.07641e-08	-3.99531e-08	4.08110e-08	-2.41399e-07	-1.52730e-07	-3.94129e-07	4.52683e-08	-1.31634e-08	3.21049e-08	3.21541e-07	-4.24181e-08	2.79123e-07	9.98374e-08	-2.70358e-08	7.28016e-08	9.74565e-08	-4.75536e-08	4.99028e-08	-9.67735e-08	2.25777e-07	1.29003e-07	1.34742e-07	-3.24790e-08	1.02263e-07
0.590	8.20934e-08	-4.06107e-08	4.14828e-08	-2.44266e-07	-1.54914e-07	-3.99179e-07	4.61194e-08	-1.34109e-08	3.27086e-08	3.26176e-07	-4.30295e-08	2.83146e-07	1.01398e-07	-2.74585e-08	7.39398e-08	9.90584e-08	-4.83353e-08	5.07231e-08	-9.75596e-08	2.28703e-07	1.31144e-07	1.36958e-07	-3.30132e-08	1.03945e-07
0.614	8.34242e-08	-4.12690e-08	4.21552e-08	-2.47106e-07	-1.57091e-07	-4.04197e-07	4.69739e-08	-1.36593e-08	3.33146e-08	3.30798e-07	-4.36393e-08	2.87159e-07	1.02959e-07	-2.78810e-08	7.50775e-08	1.00662e-07	-4.91177e-08	5.15441e-08	-9.83271e-08	2.31611e-07	1.33284e-07	1.39177e-07	-3.35479e-08	1.05629e-07
0.639	8.47565e-08	-4.19280e-08	4.28284e-08	-2.49921e-07	-1.59262e-07	-4.09182e-07	4.78317e-08	-1.39088e-08	3.39230e-08	3.35409e-07	-4.42475e-08	2.91161e-07	1.04518e-07	-2.83034e-08	7.62148e-08	1.02267e-07	-4.99008e-08	5.23660e-08	-9.90761e-08	2.34500e-07	1.35424e-07	1.41397e-07	-3.40830e-08	1.07314e-07
0.664	8.60901e-08	-4.25878e-08	4.35023e-08	-2.52709e-07	-1.61426e-07	-4.14135e-07	4.86928e-08	-1.41592e-08	3.45337e-08	3.40006e-07	-4.48540e-08	2.95152e-07	1.06077e-07	-2.87256e-08	7.73516e-08	1.03873e-07	-5.06847e-08	5.31885e-08	-9.98066e-08	2.37369e-07	1.37562e-07	1.43619e-07	-3.46187e-08	1.09000e-07
0.688	8.74251e-08	-4.32482e-08	4.41769e-08	-2.55471e-07	-1.63584e-07	-4.19054e-07	4.95573e-08	-1.44105e-08	3.51467e-08	3.44592e-07	-4.54590e-08	2.99133e-07	1.07636e-07	-2.91476e-08	7.84880e-08	1.05481e-07	-5.14692e-08	5.40119e-08	-1.00519e-07	2.40219e-07	1.39700e-07	1.45843e-07	-3.51547e-08	1.10688e-07
0.713	8.87615e-08	-4.39093e-08	4.48522e-08	-2.58207e-07	-1.65735e-07	-4.23941e-07	5.04249e-08	-1.46628e-08	3.57621e-08	3.49165e-07	-4.60622e-08	3.03103e-07	1.09193e-07	-2.95694e-08	7.96238e-08	1.07090e-07	-5.22545e-08	5.48359e-08	-1.01213e-07	2.43049e-07	1.41837e-07	1.48068e-07	-3.56912e-08	1.12377e-07
0.737	9.00992e-08	-4.45710e-08	4.55282e-08	-2.60916e-07	-1.67879e-07	-4.28795e-07	5.12958e-08	-1.49161e-08	3.63798e-08	3.53725e-07	-4.66639e-08	3.07061e-07	1.10750e-07	-2.99910e-08	8.07591e-08	1.08701e-07	-5.30405e-08	5.56607e-08	-1.01888e-07	2.45860e-07	1.43972e-07	1.50296e-07	-3.62281e-08	1.14068e-07
0.762	9.14383e-08	-4.52335e-08	4.62048e-08	-2.63599e-07	-1.70017e-07	-4.33616e-07	5.21700e-08	-1.51703e-08	3.69997e-08	3.58273e-07	-4.72638e-08	3.11009e-07	1.12306e-07	-3.04124e-08	8.18939e-08	1.10313e-07	-5.38271e-08	5.64862e-08	-1.02546e-07	2.48651e-07	1.46105e-07	1.52525e-07	-3.67655e-08	1.15760e-07
0.786	9.27787e-08	-4.58966e-08	4.68821e-08	-2.66256e-07	-1.72148e-07	-4.38404e-07	5.30473e-08	-1.54254e-08	3.76219e-08	3.62809e-07	-4.78622e-08	3.14946e-07	1.13862e-07	-3.08336e-08	8.30281e-08	1.11927e-07	-5.46144e-08	5.73124e-08	-1.03185e-07	2.51423e-07	1.48238e-07	1.54756e-07	-3.73032e-08	1.17453e-07
0.811	9.41204e-08	-4.65603e-08	4.75601e-08	-2.68886e-07	-1.74272e-07	-4.43159e-07	5.39277e-08	-1.56814e-08	3.82463e-08	3.67331e-07	-4.84588e-08	3.18873e-07	1.15416e-07	-3.12546e-08	8.41618e-08	1.13542e-07	-5.54023e-08	5.81393e-08	-1.03807e-07	2.54175e-07	1.50368e-07	1.56989e-07	-3.78414e-08	1.19147e-07
0.836	9.54634e-08	-4.72247e-08	4.82388e-08	-2.71490e-07	-1.76390e-07	-4.47880e-07	5.48113e-08	-1.59383e-08	3.88730e-08	3.71841e-07	-4.90538e-08	3.22788e-07	1.16970e-07	-3.16754e-08	8.52949e-08	1.15158e-07	-5.61909e-08	5.89668e-08	-1.04410e-07	2.56907e-07	1.52497e-07	1.59223e-07	-3.83799e-08	1.20843e-07
0.860	9.68077e-08	-4.78897e-08	4.89180e-08	-2.74068e-07	-1.78501e-07	-4.52569e-07	5.56981e-08	-1.61962e-08	3.95019e-08	3.76339e-07	-4.96471e-08	3.26692e-07	1.18523e-07	-3.20960e-08	8.64274e-08	1.16775e-07	-5.69801e-08	5.97950e-08	-1.04995e-07	2.59619e-07	1.54623e-07	1.61458e-07	-3.89188e-08	1.22540e-07
0.885	9.81532e-08	-4.85553e-08	4.95980e-08	-2.76619e-07	-1.80605e-07	-4.57224e-07	5.65879e-08	-1.64549e-08	4.01330e-08	3.80823e-07	-5.02387e-08	3.30585e-07	1.20076e-07	-3.25163e-08	8.75593e-08	1.18394e-07	-5.77699e-08	6.06238e-08	-1.05563e-07	2.62311e-07	1.56748e-07	1.63695e-07	-3.94580e-08	1.24237e-07
0.909	9.95000e-08	-4.92215e-08	5.02785e-08	-2.79144e-07	-1.82702e-07	-4.61846e-07	5.74808e-08	-1.67146e-08	4.07662e-08	3.85295e-07	-5.08286e-08	3.34466e-07	1.21627e-07	-3.29364e-08	8.86905e-08	1.20014e-07	-5.85604e-08	6.14533e-08	-1.06113e-07	2.64982e-07	1.58870e-07	1.65934e-07	-3.99976e-08	1.25936e-07
0.934	1.00848e-07	-4.98884e-08	5.09597e-08	-2.81642e-07	-1.84793e-07	-4.66434e-07	5.83767e-08	-1.69751e-08	4.14016e-08	3.89754e-07	-5.14168e-08	3.38337e-07	1.23177e-07	-3.33563e-08	8.98211e-08	1.21635e-07	-5.93514e-08	6.22834e-08	-1.06645e-07	2.67634e-07	1.60989e-07	1.68174e-07	-4.05376e-08	1.27636e-07
0.958	1.02197e-07	-5.05558e-08	5.16415e-08	-2.84113e-07	-1.86876e-07	-4.70989e-07	5.92756e-08	-1.72365e-08	4.20391e-08	3.94199e-07	-5.20033e-08	3.42196e-07	1.24727e-07	-3.37759e-08	9.09511e-08	1.23257e-07	-6.01430e-08	6.31141e-08	-1.07159e-07	2.70266e-07	1.63106e-07	1.70415e-07	-4.10778e-08	1.29338e-07
0.983	1.03548e-07	-5.12239e-08	5.23238e-08	-2.86558e-07	-1.88953e-07	-4.75511e-07	6.01776e-08	-1.74988e-08	4.26788e-08	3.98632e-07	-5.25881e-08	3.46044e-07	1.26276e-07	-3.41953e-08	9.20803e-08	1.24881e-07	-6.09351e-08	6.39454e-08	-1.07656e-07	2.72877e-07	1.65221e-07	1.72658e-07	-4.16184e-08	1.31040e-07
1.008	1.04899e-07	-5.18925e-08	5.30068e-08	-2.88977e-07	-1.91022e-07	-4.79999e-07	6.10824e-08	-1.77619e-08	4.33206e-08	4.03052e-07	-5.31711e-08	3.49881e-07	1.27823e-07	-3.46144e-08	9.32089e-08	1.26505e-07	-6.17279e-08	6.47773e-08	-1.08135e-07	2.75468e-07	1.67332e-07	1.74902e-07	-4.21593e-08	1.32743e-07
1.032	1.06252e-07	-5.25617e-08	5.36904e-08	-2.91369e-07	-1.93085e-07	-4.84454e-07	6.19903e-08	-1.80259e-08	4.39644e-08	4.07459e-07	-5.37525e-08	3.53706e-07	1.29370e-07	-3.50332e-08	9.43368e-08	1.28131e-07	-6.25211e-08	6.56097e-08	-1.08597e-07	2.78038e-07	1.69441e-07	1.77147e-07	-4.27005e-08	1.34447e-07
1.057	1.07606e-07	-5.32315e-08	5.43745e-08	-2.93734e-07	-1.95140e-07	-4.88874e-07	6.29010e-08	-1.82907e-08	4.46103e-08	4.11852e-07	-5.43320e-08	3.57520e-07	1.30916e-07	-3.54518e-08	9.54639e-08	1.29758e-07	-6.33149e-08	6.64427e-08	-1.09042e-07	2.80588e-07	1.71546e-07	1.79394e-07	-4.32420e-08	1.36152e-07
1.081	1.08961e-07	-5.39018e-08	5.50593e-08	-2.96073e-07	-1.97189e-07	-4.93262e-07	6.38146e-08	-1.85564e-08	4.52583e-08	4.16233e-07	-5.49099e-08	3.61323e-07	1.32460e-07	-3.58701e-08	9.65903e-08	1.31385e-07	-6.41092e-08	6.72762e-08	-1.09469e-07	2.83117e-07	1.73648e-07	1.81641e-07	-4.37838e-08	1.37857e-07
1.106	1.10317e-07	-5.45727e-08	5.57445e-08	-2.98385e-07	-1.99230e-07	-4.97615e-07	6.47311e-08	-1.88229e-08	4.59083e-08	4.20600e-07	-5.54860e-08	3.65114e-07	1.34004e-07	-3.62881e-08	9.77160e-08	1.33014e-07	-6.49040e-08	6.81103e-08	-1.09879e-07	2.85626e-07	1.75747e-07	1.83890e-07	-4.43258e-08	1.39564e-07
1.130	1.11674e-07	-5.52441e-08	5.64304e-08	-3.00670e-07	-2.01265e-07	-5.01935e-07	6.56505e-08	-1.90902e-08	4.65603e-08	4.24953e-07	-5.60604e-08	3.68893e-07	1.35547e-07	-3.67059e-08	9.88409e-08	1.34644e-07	-6.56993e-08	6.89449e-08	-1.10271e-07	2.88114e-07	1.77842e-07	1.86140e-07	-4.48681e-08	1.41272e-07
1.155	1.13033e-07	-5.59160e-08	5.71168e-08	-3.02928e-07	-2.03292e-07	-5.06221e-07	6.65726e-08	-1.93583e-08	4.72143e-08	4.29294e-07	-5.66330e-08	3.72661e-07	1.37088e-07	-3.71234e-08	9.99650e-08	1.36275e-07	-6.64951e-08	6.97800e-08	-1.10647e-07	2.90581e-07	1.79934e-07	1.88390e-07	-4.54106e-08	1.42980e-07
1.180	1.14392e-07	-5.65885e-08	5.78037e-08	-3.05160e-07	-2.05312e-07	-5.10473e-07	6.74975e-08	-1.96273e-08	4.78702e-08	4.33621e-07	-5.72038e-08	3.76417e-07	1.38629e-07	-3.75405e-08	1.01088e-07	1.37907e-07	-6.72913e-08	7.06156e-08	-1.11006e-07	2.93027e-07	1.82022e-07	1.90642e-07	-4.59534e-08	1.44689e-07
1.204	1.15753e-07	-5.72615e-08	5.84911e-08	-3.07366e-07	-2.07325e-07	-5.14691e-07	6.84252e-08	-1.98971e-08	4.85282e-08	4.37934e-07	-5.77728e-08	3.80161e-07	1.40168e-07	-3.79574e-08	1.02211e-07	1.39540e-07	-6.80880e-08	7.14516e-08	-1.11347e-07	2.95453e-07	1.84106e-07	1.92895e-07	-4.64964e-08	1.46398e-07
1.229	1.17114e-07	-5.79350e-08	5.91791e-08	-3.09544e-07	-2.09331e-07	-5.18875e-07	6.93556e-08	-2.01676e-08	4.91880e-08	4.42234e-07	-5.83401e-08	3.83894e-07	1.41706e-07	-3.83739e-08	1.03333e-07	1.41173e-07	-6.88852e-08	7.22881e-08	-1.11672e-07	2.97858e-07	1.86185e-07	1.95148e-07	-4.70395e-08	1.48109e-07
1.253	1.18477e-07	-5.86090e-08	5.98676e-08	-3.11696e-07	-2.11329e-07	-5.23025e-07	7.02887e-08	-2.04389e-08	4.98498e-08	4.46521e-07	-5.89056e-08	3.87615e-07	1.43244e-07	-3.87902e-08	1.04453e-07	1.42808e-07	-6.96827e-08	7.31251e-08	-1.11980e-07	3.00241e-07	1.88261e-07	1.97402e-07	-4.75829e-08	1.49819e-07
1.278	1.19840e-07	-5.92835e-08	6.05566e-08	-3.13821e-07	-2.13321e-07	-5.27141e-07	7.12245e-08	-2.07111e-08	5.05135e-08	4.50794e-07	-5.94693e-08	3.91324e-07	1.44779e-07	-3.92061e-08	1.05573e-07	1.44443e-07	-7.04807e-08	7.39625e-08	-1.12271e-07	3.02604e-07	1.90332e-07	1.99657e-07	-4.81265e-08	1.51531e-07
1.303	1.21205e-07	-5.99585e-08	6.12460e-08	-3.15919e-07	-2.15305e-07	-5.31223e-07	7.21630e-08	-2.09839e-08	5.11791e-08	4.55053e-07	-6.00311e-08	3.95022e-07	1.46314e-07	-3.96217e-08	1.06693e-07	1.46079e-07	-7.12791e-08	7.48003e-08	-1.12546e-07	3.04945e-07	1.92399e-07	2.01913e-07	-4.86702e-08	1.53243e-07
1.327	1.22570e-07	-6.06340e-08	6.19360e-08	-3.17990e-07	-2.17281e-07	-5.35271e-07	7.31041e-08	-2.12576e-08	5.18465e-08	4.59299e-07	-6.05912e-08	3.98707e-07	1.47848e-07	-4.00370e-08	1.07811e-07	1.47716e-07	-7.20779e-08	7.56386e-08	-1.12804e-07	3.07265e-07	1.94461e-07	2.04170e-07	-4.92142e-08	1.54956e-07
1.352	1.23936e-07	-6.13099e-08	6.26264e-08	-3.20035e-07	-2.19251e-07	-5.39285e-07	7.40477e-08	-2.15320e-08	5.25157e-08	4.63530e-07	-6.11495e-08	4.02381e-07	1.49380e-07	-4.04519e-08	1.08928e-07	1.49354e-07	-7.28770e-08	7.64772e-08	-1.13045e-07	3.09564e-07	1.96519e-07	2.06427e-07	-4.97582e-08	1.56669e-07
1.376	1.25304e-07	-6.19863e-08	6.33173e-08	-3.22052e-07	-2.21213e-07	-5.43265e-07	7.49940e-08	-2.18072e-08	5.31868e-08	4.67749e-07	-6.17060e-08	4.06043e-07	1.50911e-07	-4.08665e-08	1.10045e-07	1.50993e-07	-7.36766e-08	7.73163e-08	-1.13270e-07	3.11842e-07	1.98571e-07	2.08685e-07	-5.03024e-08	1.58382e-07
1.401	1.26672e-07	-6.26631e-08	6.40087e-08	-3.24043e-07	-2.23167e-07	-5.47211e-07	7.59428e-08	-2.20831e-08	5.38597e-08	4.71953e-07	-6.22606e-08	4.09692e-07	1.52441e-07	-4.12808e-08	1.11160e-07	1.52632e-07	-7.44765e-08	7.81557e-08	-1.13479e-07	3.14098e-07	2.00619e-07	2.10943e-07	-5.08468e-08	1.60096e-07
1.425	1.28041e-07	-6.33404e-08	6.47005e-08	-3.26008e-07	-2.25114e-07	-5.51122e-07	7.68941e-08	-2.23597e-08	5.45344e-08	4.76143e-07	-6.28134e-08	4.13330e-07	1.53969e-07	-4.16947e-08	1.12275e-07	1.54272e-07	-7.52767e-08	7.89954e-08	-1.13671e-07	3.16333e-07	2.02662e-07	2.13202e-07	-5.13913e-08	1.61810e-07
1.450	1.29411e-07	-6.40181e-08	6.53928e-08	-3.27945e-07	-2.27054e-07	-5.54999e-07	7.78479e-08	-2.26370e-08	5.52109e-08	4.80320e-07	-6.33643e-08	4.16955e-07	1.55496e-07	-4.21082e-08	1.13388e-07	1.55913e-07	-7.60772e-08	7.98355e-08	-1.13847e-07	3.18546e-07	2.04699e-07	2.15461e-07	-5.19358e-08	1.63525e-07
1.475	1.30782e-07	-6.46962e-08	6.60855e-08	-3.29855e-07	-2.28986e-07	-5.58842e-07	7.88042e-08	-2.29151e-08	5.58891e-08	4.84482e-07	-6.39135e-08	4.20568e-07	1.57022e-07	-4.25214e-08	1.14501e-07	1.57554e-07	-7.68781e-08	8.06760e-08	-1.14007e-07	3.20738e-07	2.06731e-07	2.17720e-07	-5.24805e-08	1.65240e-07
1.499	1.32153e-07	-6.53747e-08	6.67786e-08	-3.31739e-07	-2.30911e-07	-5.62650e-07	7.97629e-08	-2.31939e-08	5.65690e-08	4.88630e-07	-6.44607e-08	4.24170e-07	1.58547e-07	-4.29342e-08	1.15612e-07	1.59196e-07	-7.76793e-08	8.15167e-08	-1.14151e-07	3.22909e-07	2.08758e-07	2.19980e-07	-5.30253e-08	1.66955e-07
1.524	1.33526e-07	-6.60537e-08	6.74721e-08	-3.33596e-07	-2.32828e-07	-5.66424e-07	8.07240e-08	-2.34734e-08	5.72506e-08	4.92765e-07	-6.50061e-08	4.27759e-07	1.60070e-07	-4.33467e-08	1.16723e-07	1.60839e-07	-7.84808e-08	8.23578e-08	-1.14279e-07	3.25058e-07	2.10779e-07	2.22241e-07	-5.35701e-08	1.68671e-07
1.548	1.34899e-07	-6.67330e-08	6.81660e-08	-3.35426e-07	-2.34738e-07	-5.70164e-07	8.16875e-08	-2.37535e-08	5.79339e-08	4.96885e-07	-6.55497e-08	4.31335e-07	1.61592e-07	-4.37588e-08	1.17833e-07	1.62482e-07	-7.92825e-08	8.31991e-08	-1.14391e-07	3.27185e-07	2.12794e-07	2.24501e-07	-5.41150e-08	1.70386e-07
1.573	1.36273e-07	-6.74127e-08	6.88603e-08	-3.37229e-07	-2.36640e-07	-5.73869e-07	8.26533e-08	-2.40344e-08	5.86189e-08	5.00991e-07	-6.60914e-08	4.34900e-07	1.63112e-07	-4.41705e-08	1.18941e-07	1.64125e-07	-8.00845e-08	8.40407e-08	-1.14487e-07	3.29290e-07	2.14803e-07	2.26762e-07	-5.46600e-08	1.72102e-07
1.597	1.37648e-07	-6.80928e-08	6.95550e-08	-3.39005e-07	-2.38535e-07	-5.77540e-07	8.36215e-08	-2.43159e-08	5.93056e-08	5.05083e-07	-6.66312e-08	4.38452e-07	1.64631e-07	-4.45818e-08	1.20049e-07	1.65769e-07	-8.08868e-08	8.48826e-08	-1.14567e-07	3.31374e-07	2.16807e-07	2.29023e-07	-5.52050e-08	1.73818e-07
1.622	1.39023e-07	-6.87733e-08	7.02501e-08	-3.40754e-07	-2.40421e-07	-5.81176e-07	8.45920e-08	-2.45981e-08	5.99939e-08	5.09161e-07	-6.71691e-08	4.41992e-07	1.66148e-07	-4.49927e-08	1.21155e-07	1.67414e-07	-8.16893e-08	8.57248e-08	-1.14632e-07	3.33436e-07	2.18804e-07	2.31284e-07	-5.57500e-08	1.75534e-07
1.647	1.40400e-07	-6.94541e-08	7.09456e-08	-3.42477e-07	-2.42301e-07	-5.84778e-07	8.55647e-08	-2.48810e-08	6.06837e-08	5.13224e-07	-6.77051e-08	4.45519e-07	1.67664e-07	-4.54032e-08	1.22261e-07	1.69059e-07	-8.24920e-08	8.65672e-08	-1.14681e-07	3.35477e-07	2.20796e-07	2.33545e-07	-5.62950e-08	1.77250e-07
1.671	1.41777e-07	-7.01353e-08	7.16414e-08	-3.44173e-07	-2.44172e-07	-5.88345e-07	8.65397e-08	-2.51645e-08	6.13752e-08	5.17273e-07	-6.82393e-08	4.49034e-07	1.69179e-07	-4.58133e-08	1.23365e-07	1.70705e-07	-8.32949e-08	8.74098e-08	-1.14715e-07	3.37495e-07	2.22780e-07	2.35807e-07	-5.68401e-08	1.78967e-07
1.696	1.43154e-07	-7.08168e-08	7.23375e-08	-3.45841e-07	-2.46036e-07	-5.91878e-07	8.75169e-08	-2.54486e-08	6.20683e-08	5.21308e-07	-6.87715e-08	4.52536e-07	1.70692e-07	-4.62230e-08	1.24468e-07	1.72351e-07	-8.40981e-08	8.82526e-08	-1.14733e-07	3.39492e-07	2.24759e-07	2.38068e-07	-5.73852e-08	1.80683e-07
1.720	1.44533e-07	-7.14987e-08	7.30340e-08	-3.47483e-07	-2.47892e-07	-5.95376e-07	8.84963e-08	-2.57334e-08	6.27629e-08	5.25328e-07	-6.93019e-08	4.56026e-07	1.72203e-07	-4.66323e-08	1.25571e-07	1.73997e-07	-8.49014e-08	8.90956e-08	-1.14735e-07	3.41466e-07	2.26731e-07	2.40329e-07	-5.79302e-08	1.82399e-07
1.745	1.45912e-07	-7.21808e-08	7.37308e-08	-3.49099e-07	-2.49741e-07	-5.98839e-07	8.94778e-08	-2.60188e-08	6.34590e-08	5.29333e-07	-6.98303e-08	4.59503e-07	1.73713e-07	-4.70412e-08	1.26672e-07	1.75644e-07	-8.57049e-08	8.99388e-08	-1.14723e-07	3.43419e-07	2.28696e-07	2.42590e-07	-5.84752e-08	1.84115e-07
1.769	1.47291e-07	-7.28633e-08	7.44280e-08	-3.50687e-07	-2.51581e-07	-6.02268e-07	9.04615e-08	-2.63049e-08	6.41566e-08	5.33325e-07	-7.03568e-08	4.62968e-07	1.75221e-07	-4.74497e-08	1.27772e-07	1.77291e-07	-8.65086e-08	9.07822e-08	-1.14695e-07	3.45350e-07	2.30655e-07	2.44851e-07	-5.90202e-08	1.85831e-07
1.794	1.48672e-07	-7.35461e-08	7.51254e-08	-3.52248e-07	-2.53414e-07	-6.05663e-07	9.14473e-08	-2.65915e-08	6.48557e-08	5.37301e-07	-7.08814e-08	4.66420e-07	1.76728e-07	-4.78577e-08	1.28870e-07	1.78938e-07	-8.73124e-08	9.16257e-08	-1.14652e-07	3.47258e-07	2.32607e-07	2.47112e-07	-5.95651e-08	1.87546e-07
1.819	1.50052e-07	-7.42292e-08	7.58232e-08	-3.53783e-07	-2.55239e-07	-6.09022e-07	9.24351e-08	-2.68788e-08	6.55563e-08	5.41263e-07	-7.14041e-08	4.69859e-07	1.78233e-07	-4.82653e-08	1.29968e-07	1.80586e-07	-8.81164e-08	9.24694e-08	-1.14594e-07	3.49145e-07	2.34551e-07	2.49372e-07	-6.01100e-08	1.89262e-07
1.843	1.51434e-07	-7.49126e-08	7.65212e-08	-3.55291e-07	-2.57057e-07	-6.12347e-07	9.34250e-08	-2.71666e-08	6.62584e-08	5.45211e-07	-7.19248e-08	4.73286e-07	1.79737e-07	-4.86725e-08	1.31064e-07	1.82234e-07	-8.89205e-08	9.33132e-08	-1.14521e-07	3.51010e-07	2.36489e-07	2.51632e-07	-6.06547e-08	1.90977e-07
1.868	1.52816e-07	-7.55962e-08	7.72195e-08	-3.56772e-07	-2.58866e-07	-6.15638e-07	9.44169e-08	-2.74551e-08	6.69619e-08	5.49143e-07	-7.24436e-08	4.76700e-07	1.81239e-07	-4.90792e-08	1.32159e-07	1.83882e-07	-8.97246e-08	9.41571e-08	-1.14433e-07	3.52852e-07	2.38419e-07	2.53892e-07	-6.11995e-08	1.92692e-07
1.892	1.54198e-07	-7.62801e-08	7.79181e-08	-3.58226e-07	-2.60667e-07	-6.18893e-07	9.54108e-08	-2.77441e-08	6.76668e-08	5.53061e-07	-7.29605e-08	4.80101e-07	1.82739e-07	-4.94855e-08	1.33253e-07	1.85530e-07	-9.05289e-08	9.50011e-08	-1.14330e-07	3.54672e-07	2.40342e-07	2.56151e-07	-6.17441e-08	1.94407e-07
1.917	1.55581e-07	-7.69643e-08	7.86170e-08	-3.59653e-07	-2.62461e-07	-6.22114e-07	9.64067e-08	-2.80337e-08	6.83730e-08	5.56964e-07	-7.34754e-08	4.83489e-07	1.84238e-07	-4.98913e-08	1.34346e-07	1.87179e-07	-9.13333e-08	9.58452e-08	-1.14212e-07	3.56470e-07	2.42258e-07	2.58410e-07	-6.22886e-08	1.96122e-07
1.942	1.56965e-07	-7.76487e-08	7.93161e-08	-3.61054e-07	-2.64247e-07	-6.25301e-07	9.74045e-08	-2.83238e-08	6.90807e-08	5.60852e-07	-7.39883e-08	4.86864e-07	1.85734e-07	-5.02966e-08	1.35438e-07	1.88827e-07	-9.21378e-08	9.66894e-08	-1.14080e-07	3.58246e-07	2.44166e-07	2.60669e-07	-6.28330e-08	1.97836e-07
1.966	1.58349e-07	-7.83333e-08	8.00154e-08	-3.62428e-07	-2.66024e-07	-6.28452e-07	9.84042e-08	-2.86145e-08	6.97897e-08	5.64726e-07	-7.44993e-08	4.90226e-07	1.87230e-07	-5.07015e-08	1.36528e-07	1.90476e-07	-9.29423e-08	9.75337e-08	-1.13933e-07	3.60000e-07	2.46066e-07	2.62926e-07	-6.33772e-08	1.99549e-07
1.991	1.59733e-07	-7.90182e-08	8.07150e-08	-3.63775e-07	-2.67794e-07	-6.31569e-07	9.94057e-08	-2.89057e-08	7.05000e-08	5.68584e-07	-7.50083e-08	4.93576e-07	1.88723e-07	-5.11060e-08	1.37617e-07	1.92125e-07	-9.37468e-08	9.83780e-08	-1.13772e-07	3.61731e-07	2.47959e-07	2.65184e-07	-6.39213e-08	2.01262e-07
2.015	1.61118e-07	-7.97033e-08	8.14148e-08	-3.65095e-07	-2.69556e-07	-6.34651e-07	1.00409e-07	-2.91975e-08	7.12116e-08	5.72428e-07	-7.55154e-08	4.96912e-07	1.90215e-07	-5.15099e-08	1.38705e-07	1.93774e-07	-9.45514e-08	9.92223e-08	-1.13596e-07	3.63440e-07	2.49844e-07	2.67440e-07	-6.44653e-08	2.02975e-07
2.040	1.62503e-07	-8.03886e-08	8.21148e-08	-3.66389e-07	-2.71309e-07	-6.37698e-07	1.01414e-07	-2.94898e-08	7.19245e-08	5.76256e-07	-7.60204e-08	5.00236e-07	1.91705e-07	-5.19134e-08	1.39791e-07	1.95423e-07	-9.53560e-08	1.00067e-07	-1.13406e-07	3.65127e-07	2.51721e-07	2.69696e-07	-6.50091e-08	2.04687e-07
2.064	1.63889e-07	-8.10740e-08	8.28150e-08	-3.67656e-07	-2.73055e-07	-6.40710e-07	1.02421e-07	-2.97826e-08	7.26387e-08	5.80070e-07	-7.65235e-08	5.03546e-07	1.93193e-07	-5.23164e-08	1.40877e-07	1.97072e-07	-9.61606e-08	1.00911e-07	-1.13202e-07	3.66791e-07	2.53590e-07	2.71952e-07	-6.55527e-08	2.06399e-07
2.089	1.65275e-07	-8.17597e-08	8.35154e-08	-3.68896e-07	-2.74792e-07	-6.43688e-07	1.03430e-07	-3.00760e-08	7.33542e-08	5.83868e-07	-7.70246e-08	5.06843e-07	1.94680e-07	-5.27190e-08	1.41961e-07	1.98721e-07	-9.69652e-08	1.01755e-07	-1.12983e-07	3.68434e-07	2.55450e-07	2.74206e-07	-6.60961e-08	2.08110e-07
2.114	1.66662e-07	-8.24456e-08	8.42160e-08	-3.70109e-07	-2.76522e-07	-6.46631e-07	1.04441e-07	-3.03698e-08	7.40708e-08	5.87651e-07	-7.75237e-08	5.10127e-07	1.96164e-07	-5.31210e-08	1.43043e-07	2.00369e-07	-9.77698e-08	1.02600e-07	-1.12751e-07	3.70053e-07	2.57303e-07	2.76460e-07	-6.66394e-08	2.09820e-07
2.138	1.68048e-07	-8.31316e-08	8.49167e-08	-3.71296e-07	-2.78243e-07	-6.49539e-07	1.05453e-07	-3.06641e-08	7.47887e-08	5.91419e-07	-7.80207e-08	5.13398e-07	1.97647e-07	-5.35225e-08	1.44124e-07	2.02018e-07	-9.85743e-08	1.03444e-07	-1.12504e-07	3.71651e-07	2.59147e-07	2.78713e-07	-6.71824e-08	2.11530e-07
2.163	1.69435e-07	-8.38177e-08	8.56176e-08	-3.72456e-07	-2.79956e-07	-6.52412e-07	1.06467e-07	-3.09589e-08	7.55077e-08	5.95172e-07	-7.85158e-08	5.16656e-07	1.99128e-07	-5.39236e-08	1.45204e-07	2.03667e-07	-9.93788e-08	1.04288e-07	-1.12243e-07	3.73226e-07	2.60982e-07	2.80964e-07	-6.77252e-08	2.13239e-07
2.187	1.70823e-07	-8.45041e-08	8.63187e-08	-3.73589e-07	-2.81661e-07	-6.55250e-07	1.07482e-07	-3.12542e-08	7.62279e-08	5.98909e-07	-7.90089e-08	5.19901e-07	2.00607e-07	-5.43241e-08	1.46283e-07	2.05316e-07	-1.00183e-07	1.05132e-07	-1.11969e-07	3.74778e-07	2.62809e-07	2.83215e-07	-6.82678e-08	2.14948e-07
2.212	1.72210e-07	-8.51905e-08	8.70199e-08	-3.74696e-07	-2.83358e-07	-6.58054e-07	1.08499e-07	-3.15500e-08	7.69492e-08	6.02632e-07	-7.94999e-08	5.23132e-07	2.02084e-07	-5.47241e-08	1.47360e-07	2.06964e-07	-1.00988e-07	1.05976e-07	-1.11680e-07	3.76308e-07	2.64628e-07	2.85465e-07	-6.88101e-08	2.16655e-07
2.236	1.73598e-07	-8.58771e-08	8.77212e-08	-3.75776e-07	-2.85047e-07	-6.60823e-07	1.09518e-07	-3.18462e-08	7.76717e-08	6.06338e-07	-7.99889e-08	5.26350e-07	2.03559e-07	-5.51236e-08	1.48436e-07	2.08612e-07	-1.01792e-07	1.06820e-07	-1.11378e-07	3.77816e-07	2.66437e-07	2.87714e-07	-6.93521e-08	2.18362e-07
2.261	1.74986e-07	-8.65638e-08	8.84226e-08	-3.76830e-07	-2.86727e-07	-6.63557e-07	1.10538e-07	-3.21429e-08	7.83953e-08	6.10030e-07	-8.04759e-08	5.29554e-07	2.05033e-07	-5.55226e-08	1.49510e-07	2.10260e-07	-1.02596e-07	1.07664e-07	-1.11063e-07	3.79301e-07	2.68238e-07	2.89962e-07	-6.98939e-08	2.20068e-07
2.286	1.76375e-07	-8.72506e-08	8.91242e-08	-3.77857e-07	-2.88399e-07	-6.66256e-07	1.11560e-07	-3.24400e-08	7.91199e-08	6.13706e-07	-8.09608e-08	5.32745e-07	2.06504e-07	-5.59211e-08	1.50583e-07	2.11908e-07	-1.03400e-07	1.08508e-07	-1.10734e-07	3.80764e-07	2.70030e-07	2.92208e-07	-7.04354e-08	2.21773e-07
2.310	1.77763e-07	-8.79374e-08	8.98258e-08	-3.78857e-07	-2.90063e-07	-6.68920e-07	1.12583e-07	-3.27375e-08	7.98456e-08	6.17366e-07	-8.14437e-08	5.35923e-07	2.07974e-07	-5.63190e-08	1.51655e-07	2.13556e-07	-1.04204e-07	1.09352e-07	-1.10391e-07	3.82204e-07	2.71813e-07	2.94454e-07	-7.09767e-08	2.23477e-07
2.335	1.79152e-07	-8.86244e-08	9.05275e-08	-3.79831e-07	-2.91719e-07	-6.71549e-07	1.13608e-07	-3.30355e-08	8.05723e-08	6.21011e-07	-8.19246e-08	5.39087e-07	2.09441e-07	-5.67164e-08	1.52725e-07	2.15203e-07	-1.05008e-07	1.10195e-07	-1.10035e-07	3.83622e-07	2.73587e-07	2.96698e-07	-7.15176e-08	2.25180e-07
2.359	1.80541e-07	-8.93114e-08	9.12293e-08	-3.80778e-07	-2.93366e-07	-6.74144e-07	1.14634e-07	-3.33339e-08	8.13001e-08	6.24641e-07	-8.24034e-08	5.42237e-07	2.10907e-07	-5.71133e-08	1.53794e-07	2.16850e-07	-1.05811e-07	1.11039e-07	-1.09666e-07	3.85017e-07	2.75351e-07	2.98940e-07	-7.20582e-08	2.26882e-07
2.384	1.81930e-07	-8.99985e-08	9.19311e-08	-3.81699e-07	-2.95005e-07	-6.76704e-07	1.15661e-07	-3.36327e-08	8.20288e-08	6.28255e-07	-8.28801e-08	5.45375e-07	2.12370e-07	-5.75096e-08	1.54861e-07	2.18497e-07	-1.06615e-07	1.11882e-07	-1.09283e-07	3.86390e-07	2.77107e-07	3.01182e-07	-7.25985e-08	2.28583e-07
2.408	1.83319e-07	-9.06857e-08	9.26330e-08	-3.82593e-07	-2.96635e-07	-6.79229e-07	1.16690e-07	-3.39319e-08	8.27585e-08	6.31853e-07	-8.33548e-08	5.48498e-07	2.13832e-07	-5.79054e-08	1.55927e-07	2.20143e-07	-1.07418e-07	1.12725e-07	-1.08888e-07	3.87740e-07	2.78853e-07	3.03422e-07	-7.31384e-08	2.30283e-07
2.433	1.84708e-07	-9.13729e-08	9.33350e-08	-3.83461e-07	-2.98257e-07	-6.81719e-07	1.17721e-07	-3.42314e-08	8.34892e-08	6.35435e-07	-8.38274e-08	5.51608e-07	2.15291e-07	-5.83006e-08	1.56991e-07	2.21789e-07	-1.08221e-07	1.13568e-07	-1.08479e-07	3.89068e-07	2.80589e-07	3.05660e-07	-7.36780e-08	2.31982e-07
2.458	1.86097e-07	-9.20601e-08	9.40370e-08	-3.84303e-07	-2.99871e-07	-6.84174e-07	1.18752e-07	-3.45314e-08	8.42208e-08	6.39002e-07	-8.42979e-08	5.54704e-07	2.16749e-07	-5.86953e-08	1.58054e-07	2.23434e-07	-1.09024e-07	1.14410e-07	-1.08057e-07	3.90373e-07	2.82316e-07	3.07897e-07	-7.42172e-08	2.33680e-07
2.482	1.87486e-07	-9.27473e-08	9.47389e-08	-3.85118e-07	-3.01476e-07	-6.86594e-07	1.19785e-07	-3.48317e-08	8.49533e-08	6.42553e-07	-8.47664e-08	5.57787e-07	2.18204e-07	-5.90895e-08	1.59115e-07	2.25079e-07	-1.09827e-07	1.15252e-07	-1.07623e-07	3.91656e-07	2.84033e-07	3.10133e-07	-7.47561e-08	2.35377e-07
2.507	1.88875e-07	-9.34345e-08	9.54409e-08	-3.85907e-07	-3.03073e-07	-6.88980e-07	1.20819e-07	-3.51324e-08	8.56866e-08	6.46088e-07	-8.52327e-08	5.60855e-07	2.19658e-07	-5.94830e-08	1.60175e-07	2.26724e-07	-1.10629e-07	1.16094e-07	-1.07175e-07	3.92916e-07	2.85741e-07	3.12367e-07	-7.52945e-08	2.37072e-07
2.531	1.90265e-07	-9.41218e-08	9.61429e-08	-3.86669e-07	-3.04662e-07	-6.91331e-07	1.21854e-07	-3.54335e-08	8.64209e-08	6.49607e-07	-8.56970e-08	5.63910e-07	2.21109e-07	-5.98760e-08	1.61233e-07	2.28368e-07	-1.11431e-07	1.16936e-07	-1.06715e-07	3.94154e-07	2.87438e-07	3.14599e-07	-7.58326e-08	2.38766e-07
2.556	1.91654e-07	-9.48090e-08	9.68449e-08	-3.87405e-07	-3.06242e-07	-6.93647e-07	1.22891e-07	-3.57349e-08	8.71560e-08	6.53111e-07	-8.61592e-08	5.66952e-07	2.22558e-07	-6.02684e-08	1.62290e-07	2.30011e-07	-1.12233e-07	1.17778e-07	-1.06242e-07	3.95369e-07	2.89126e-07	3.16829e-07	-7.63703e-08	2.40459e-07
2.580	1.93043e-07	-9.54962e-08	9.75468e-08	-3.88115e-07	-3.07813e-07	-6.95928e-07	1.23928e-07	-3.60366e-08	8.78919e-08	6.56598e-07	-8.66193e-08	5.69979e-07	2.24005e-07	-6.06603e-08	1.63345e-07	2.31654e-07	-1.13035e-07	1.18619e-07	-1.05757e-07	3.96561e-07	2.90804e-07	3.19058e-07	-7.69075e-08	2.42151e-07
2.605	1.94432e-07	-9.61833e-08	9.82487e-08	-3.88799e-07	-3.09376e-07	-6.98174e-07	1.24967e-07	-3.63386e-08	8.86286e-08	6.60070e-07	-8.70772e-08	5.72993e-07	2.25450e-07	-6.10516e-08	1.64398e-07	2.33296e-07	-1.13836e-07	1.19460e-07	-1.05259e-07	3.97731e-07	2.92472e-07	3.21285e-07	-7.74443e-08	2.43841e-07
2.630	1.95821e-07	-9.68704e-08	9.89506e-08	-3.89456e-07	-3.10930e-07	-7.00386e-07	1.26007e-07	-3.66410e-08	8.93661e-08	6.63525e-07	-8.75331e-08	5.75992e-07	2.26893e-07	-6.14422e-08	1.65450e-07	2.34938e-07	-1.14637e-07	1.20301e-07	-1.04749e-07	3.98879e-07	2.94130e-07	3.23510e-07	-7.79807e-08	2.45530e-07
2.654	1.97210e-07	-9.75574e-08	9.96524e-08	-3.90087e-07	-3.12476e-07	-7.02563e-07	1.27048e-07	-3.69437e-08	9.01043e-08	6.66965e-07	-8.79868e-08	5.78978e-07	2.28333e-07	-6.18323e-08	1.66501e-07	2.36579e-07	-1.15438e-07	1.21141e-07	-1.04227e-07	4.00004e-07	2.95777e-07	3.25734e-07	-7.85166e-08	2.47217e-07
2.679	1.98598e-07	-9.82444e-08	1.00354e-07	-3.90692e-07	-3.14013e-07	-7.04705e-07	1.28090e-07	-3.72467e-08	9.08433e-08	6.70388e-07	-8.84384e-08	5.81950e-07	2.29772e-07	-6.22218e-08	1.67550e-07	2.38220e-07	-1.16239e-07	1.21981e-07	-1.03692e-07	4.01107e-07	2.97415e-07	3.27955e-07	-7.90521e-08	2.48903e-07
2.703	1.99987e-07	-9.89313e-08	1.01056e-07	-3.91271e-07	-3.15541e-07	-7.06812e-07	1.29133e-07	-3.75500e-08	9.15830e-08	6.73795e-07	-8.88879e-08	5.84907e-07	2.31208e-07	-6.26107e-08	1.68597e-07	2.39859e-07	-1.17039e-07	1.22821e-07	-1.03145e-07	4.02187e-07	2.99042e-07	3.30175e-07	-7.95870e-08	2.50587e-07
2.728	2.01375e-07	-9.96180e-08	1.01757e-07	-3.91824e-07	-3.17061e-07	-7.08885e-07	1.30177e-07	-3.78535e-08	9.23234e-08	6.77186e-07	-8.93352e-08	5.87851e-07	2.32642e-07	-6.29991e-08	1.69643e-07	2.41498e-07	-1.17838e-07	1.23660e-07	-1.02586e-07	4.03245e-07	3.00658e-07	3.32392e-07	-8.01215e-08	2.52270e-07
2.753	2.02763e-07	-1.00305e-07	1.02459e-07	-3.92351e-07	-3.18572e-07	-7.10923e-07	1.31222e-07	-3.81574e-08	9.30644e-08	6.80561e-07	-8.97804e-08	5.90780e-07	2.34073e-07	-6.33868e-08	1.70687e-07	2.43136e-07	-1.18638e-07	1.24499e-07	-1.02015e-07	4.04280e-07	3.02264e-07	3.34607e-07	-8.06555e-08	2.53952e-07
2.777	2.04151e-07	-1.00991e-07	1.03160e-07	-3.92851e-07	-3.20075e-07	-7.12926e-07	1.32268e-07	-3.84615e-08	9.38061e-08	6.83919e-07	-9.02234e-08	5.93696e-07	2.35503e-07	-6.37739e-08	1.71729e-07	2.44774e-07	-1.19437e-07	1.25337e-07	-1.01433e-07	4.05292e-07	3.03860e-07	3.36820e-07	-8.11890e-08	2.55631e-07
2.802	2.05539e-07	-1.01678e-07	1.03861e-07	-3.93326e-07	-3.21568e-07	-7.14894e-07	1.33314e-07	-3.87658e-08	9.45484e-08	6.87261e-07	-9.06643e-08	5.96597e-07	2.36930e-07	-6.41603e-08	1.72770e-07	2.46410e-07	-1.20235e-07	1.26175e-07	-1.00838e-07	4.06283e-07	3.05445e-07	3.39031e-07	-8.17219e-08	2.57309e-07
2.826	2.06926e-07	-1.02364e-07	1.04562e-07	-3.93775e-07	-3.23053e-07	-7.16828e-07	1.34362e-07	-3.90705e-08	9.52914e-08	6.90587e-07	-9.11031e-08	5.99484e-07	2.38355e-07	-6.45462e-08	1.73809e-07	2.48046e-07	-1.21033e-07	1.27013e-07	-1.00232e-07	4.07251e-07	3.07019e-07	3.41240e-07	-8.22543e-08	2.58986e-07
2.851	2.08313e-07	-1.03050e-07	1.05263e-07	-3.94198e-07	-3.24530e-07	-7.18727e-07	1.35410e-07	-3.93753e-08	9.60349e-08	6.93896e-07	-9.15397e-08	6.02357e-07	2.39778e-07	-6.49314e-08	1.74846e-07	2.49681e-07	-1.21831e-07	1.27850e-07	-9.96136e-08	4.08196e-07	3.08583e-07	3.43447e-07	-8.27862e-08	2.60660e-07
2.875	2.09700e-07	-1.03736e-07	1.05964e-07	-3.94595e-07	-3.25997e-07	-7.20592e-07	1.36459e-07	-3.96804e-08	9.67790e-08	6.97189e-07	-9.19741e-08	6.05215e-07	2.41198e-07	-6.53161e-08	1.75882e-07	2.51315e-07	-1.22628e-07	1.28686e-07	-9.89840e-08	4.09119e-07	3.10135e-07	3.45651e-07	-8.33175e-08	2.62333e-07
2.900	2.11086e-07	-1.04422e-07	1.06664e-07	-3.94966e-07	-3.27456e-07	-7.22422e-07	1.37509e-07	-3.99857e-08	9.75236e-08	7.00466e-07	-9.24063e-08	6.08060e-07	2.42616e-07	-6.57001e-08	1.76916e-07	2.52948e-07	-1.23425e-07	1.29523e-07	-9.83429e-08	4.10020e-07	3.11677e-07	3.47853e-07	-8.38483e-08	2.64004e-07
2.925	2.12472e-07	-1.05107e-07	1.07364e-07	-3.95311e-07	-3.28906e-07	-7.24217e-07	1.38560e-07	-4.02912e-08	9.82687e-08	7.03726e-07	-9.28364e-08	6.10890e-07	2.44032e-07	-6.60834e-08	1.77948e-07	2.54580e-07	-1.24222e-07	1.30358e-07	-9.76904e-08	4.10898e-07	3.13208e-07	3.50052e-07	-8.43784e-08	2.65674e-07
2.949	2.13857e-07	-1.05793e-07	1.08064e-07	-3.95631e-07	-3.30347e-07	-7.25977e-07	1.39611e-07	-4.05969e-08	9.90143e-08	7.06969e-07	-9.32643e-08	6.13705e-07	2.45445e-07	-6.64661e-08	1.78979e-07	2.56211e-07	-1.25018e-07	1.31194e-07	-9.70266e-08	4.11754e-07	3.14728e-07	3.52249e-07	-8.49080e-08	2.67341e-07
2.974	2.15242e-07	-1.06478e-07	1.08764e-07	-3.95924e-07	-3.31779e-07	-7.27703e-07	1.40663e-07	-4.09028e-08	9.97604e-08	7.10196e-07	-9.36900e-08	6.16506e-07	2.46856e-07	-6.68482e-08	1.80008e-07	2.57841e-07	-1.25813e-07	1.32028e-07	-9.63515e-08	4.12588e-07	3.16236e-07	3.54444e-07	-8.54370e-08	2.69007e-07
2.998	2.16627e-07	-1.07163e-07	1.09464e-07	-3.96192e-07	-3.33202e-07	-7.29395e-07	1.41716e-07	-4.12089e-08	1.00507e-07	7.13406e-07	-9.41134e-08	6.19293e-07	2.48264e-07	-6.72297e-08	1.81035e-07	2.59470e-07	-1.26608e-07	1.32862e-07	-9.56652e-08	4.13399e-07	3.17734e-07	3.56635e-07	-8.59653e-08	2.70670e-07
3.023	2.18011e-07	-1.07847e-07	1.10163e-07	-3.96435e-07	-3.34617e-07	-7.31051e-07	1.42769e-07	-4.15152e-08	1.01254e-07	7.16600e-07	-9.45347e-08	6.22065e-07	2.49671e-07	-6.76105e-08	1.82060e-07	2.61098e-07	-1.27402e-07	1.33696e-07	-9.49679e-08	4.14188e-07	3.19220e-07	3.58825e-07	-8.64930e-08	2.72332e-07
3.047	2.19394e-07	-1.08532e-07	1.10862e-07	-3.96652e-07	-3.36022e-07	-7.32674e-07	1.43823e-07	-4.18216e-08	1.02001e-07	7.19777e-07	-9.49538e-08	6.24823e-07	2.51074e-07	-6.79906e-08	1.83084e-07	2.62725e-07	-1.28196e-07	1.34529e-07	-9.42595e-08	4.14955e-07	3.20695e-07	3.61011e-07	-8.70201e-08	2.73991e-07
3.072	2.20777e-07	-1.09216e-07	1.11561e-07	-3.96843e-07	-3.37419e-07	-7.34261e-07	1.44877e-07	-4.21282e-08	1.02749e-07	7.22937e-07	-9.53707e-08	6.27566e-07	2.52476e-07	-6.83701e-08	1.84106e-07	2.64351e-07	-1.28989e-07	1.35361e-07	-9.35403e-08	4.15700e-07	3.22159e-07	3.63195e-07	-8.75466e-08	2.75649e-07
3.097	2.22160e-07	-1.09900e-07	1.12260e-07	-3.97009e-07	-3.38806e-07	-7.35815e-07	1.45932e-07	-4.24349e-08	1.03497e-07	7.26080e-07	-9.57854e-08	6.30295e-07	2.53875e-07	-6.87489e-08	1.85126e-07	2.65975e-07	-1.29782e-07	1.36193e-07	-9.28102e-08	4.16422e-07	3.23612e-07	3.65377e-07	-8.80723e-08	2.77304e-07
3.121	2.23542e-07	-1.10584e-07	1.12958e-07	-3.97149e-07	-3.40185e-07	-7.37334e-07	1.46987e-07	-4.27418e-08	1.04246e-07	7.29207e-07	-9.61978e-08	6.33009e-07	2.55271e-07	-6.91271e-08	1.86144e-07	2.67599e-07	-1.30574e-07	1.37025e-07	-9.20693e-08	4.17122e-07	3.25053e-07	3.67555e-07	-8.85975e-08	2.78958e-07
3.146	2.24923e-07	-1.11267e-07	1.13656e-07	-3.97264e-07	-3.41554e-07	-7.38818e-07	1.48043e-07	-4.30488e-08	1.04994e-07	7.32316e-07	-9.66081e-08	6.35708e-07	2.56665e-07	-6.95046e-08	1.87161e-07	2.69221e-07	-1.31366e-07	1.37855e-07	-9.13178e-08	4.17800e-07	3.26483e-07	3.69731e-07	-8.91219e-08	2.80609e-07
3.170	2.26304e-07	-1.11950e-07	1.14354e-07	-3.97353e-07	-3.42915e-07	-7.40268e-07	1.49099e-07	-4.33559e-08	1.05743e-07	7.35409e-07	-9.70161e-08	6.38393e-07	2.58057e-07	-6.98814e-08	1.88175e-07	2.70842e-07	-1.32157e-07	1.38685e-07	-9.05556e-08	4.18456e-07	3.27901e-07	3.71903e-07	-8.96456e-08	2.82258e-07
3.195	2.27683e-07	-1.12632e-07	1.15051e-07	-3.97417e-07	-3.44266e-07	-7.41683e-07	1.50156e-07	-4.36632e-08	1.06493e-07	7.38485e-07	-9.74218e-08	6.41063e-07	2.59446e-07	-7.02575e-08	1.89188e-07	2.72462e-07	-1.32947e-07	1.39515e-07	-8.97830e-08	4.19090e-07	3.29307e-07	3.74073e-07	-9.01686e-08	2.83905e-07
3.219	2.29063e-07	-1.13315e-07	1.15748e-07	-3.97456e-07	-3.45609e-07	-7.43065e-07	1.51213e-07	-4.39705e-08	1.07242e-07	7.41544e-07	-9.78253e-08	6.43718e-07	2.60832e-07	-7.06330e-08	1.90199e-07	2.74080e-07	-1.33737e-07	1.40343e-07	-8.89999e-08	4.19702e-07	3.30702e-07	3.76240e-07	-9.06909e-08	2.85549e-07
3.244	2.30441e-07	-1.13997e-07	1.16445e-07	-3.97469e-07	-3.46942e-07	-7.44411e-07	1.52270e-07	-4.42780e-08	1.07992e-07	7.44585e-07	-9.82266e-08	6.46359e-07	2.62216e-07	-7.10078e-08	1.91208e-07	2.75697e-07	-1.34526e-07	1.41171e-07	-8.82064e-08	4.20292e-07	3.32085e-07	3.78404e-07	-9.12125e-08	2.87191e-07
3.269	2.31819e-07	-1.14678e-07	1.17141e-07	-3.97458e-07	-3.48266e-07	-7.45724e-07	1.53328e-07	-4.45855e-08	1.08742e-07	7.47610e-07	-9.86256e-08	6.48984e-07	2.63598e-07	-7.13819e-08	1.92216e-07	2.77313e-07	-1.35314e-07	1.41999e-07	-8.74027e-08	4.20860e-07	3.33457e-07	3.80565e-07	-9.17334e-08	2.88831e-07
3.293	2.33196e-07	-1.15359e-07	1.17837e-07	-3.97421e-07	-3.49581e-07	-7.47002e-07	1.54386e-07	-4.48931e-08	1.09493e-07	7.50618e-07	-9.90224e-08	6.51595e-07	2.64977e-07	-7.17553e-08	1.93221e-07	2.78927e-07	-1.36102e-07	1.42825e-07	-8.65887e-08	4.21405e-07	3.34817e-07	3.82722e-07	-9.22534e-08	2.90469e-07
3.318	2.34572e-07	-1.16040e-07	1.18532e-07	-3.97359e-07	-3.50887e-07	-7.48246e-07	1.55444e-07	-4.52008e-08	1.10243e-07	7.53608e-07	-9.94169e-08	6.54191e-07	2.66353e-07	-7.21281e-08	1.94225e-07	2.80540e-07	-1.36889e-07	1.43651e-07	-8.57647e-08	4.21929e-07	3.36165e-07	3.84877e-07	-9.27728e-08	2.92104e-07
3.342	2.35948e-07	-1.16721e-07	1.19227e-07	-3.97272e-07	-3.52184e-07	-7.49456e-07	1.56502e-07	-4.55085e-08	1.10993e-07	7.56582e-07	-9.98092e-08	6.56772e-07	2.67727e-07	-7.25001e-08	1.95227e-07	2.82152e-07	-1.37675e-07	1.44476e-07	-8.49306e-08	4.22432e-07	3.37501e-07	3.87028e-07	-9.32913e-08	2.93737e-07
3.367	2.37322e-07	-1.17401e-07	1.19922e-07	-3.97160e-07	-3.53472e-07	-7.50631e-07	1.57560e-07	-4.58163e-08	1.11744e-07	7.59538e-07	-1.00199e-07	6.59338e-07	2.69098e-07	-7.28714e-08	1.96227e-07	2.83762e-07	-1.38461e-07	1.45301e-07	-8.40866e-08	4.22912e-07	3.38825e-07	3.89176e-07	-9.38091e-08	2.95367e-07
3.391	2.38696e-07	-1.18080e-07	1.20616e-07	-3.97022e-07	-3.54750e-07	-7.51773e-07	1.58619e-07	-4.61241e-08	1.12495e-07	7.62476e-07	-1.00587e-07	6.61890e-07	2.70467e-07	-7.32421e-08	1.97225e-07	2.85370e-07	-1.39246e-07	1.46124e-07	-8.32326e-08	4.23370e-07	3.40138e-07	3.91321e-07	-9.43261e-08	2.96995e-07
3.416	2.40069e-07	-1.18759e-07	1.21309e-07	-3.96860e-07	-3.56019e-07	-7.52880e-07	1.59678e-07	-4.64319e-08	1.13246e-07	7.65398e-07	-1.00972e-07	6.64426e-07	2.71833e-07	-7.36120e-08	1.98221e-07	2.86977e-07	-1.40030e-07	1.46947e-07	-8.23689e-08	4.23807e-07	3.41438e-07	3.93462e-07	-9.48422e-08	2.98620e-07
3.441	2.41440e-07	-1.19438e-07	1.22003e-07	-3.96674e-07	-3.57279e-07	-7.53953e-07	1.60736e-07	-4.67398e-08	1.13997e-07	7.68302e-07	-1.01355e-07	6.66947e-07	2.73196e-07	-7.39812e-08	1.99215e-07	2.88583e-07	-1.40813e-07	1.47769e-07	-8.14955e-08	4.24222e-07	3.42726e-07	3.95600e-07	-9.53576e-08	3.00243e-07
3.465	2.42811e-07	-1.20116e-07	1.22695e-07	-3.96462e-07	-3.58530e-07	-7.54992e-07	1.61795e-07	-4.70477e-08	1.14748e-07	7.71189e-07	-1.01736e-07	6.69453e-07	2.74557e-07	-7.43497e-08	2.00207e-07	2.90186e-07	-1.41596e-07	1.48591e-07	-8.06124e-08	4.24615e-07	3.44003e-07	3.97735e-07	-9.58721e-08	3.01863e-07
3.490	2.44181e-07	-1.20794e-07	1.23388e-07	-3.96226e-07	-3.59771e-07	-7.55997e-07	1.62854e-07	-4.73556e-08	1.15498e-07	7.74059e-07	-1.02115e-07	6.71944e-07	2.75915e-07	-7.47175e-08	2.01198e-07	2.91789e-07	-1.42378e-07	1.49411e-07	-7.97198e-08	4.24987e-07	3.45267e-07	3.99866e-07	-9.63858e-08	3.03480e-07
3.514	2.45550e-07	-1.21471e-07	1.24079e-07	-3.95964e-07	-3.61003e-07	-7.56967e-07	1.63913e-07	-4.76634e-08	1.16249e-07	7.76911e-07	-1.02491e-07	6.74420e-07	2.77271e-07	-7.50846e-08	2.02186e-07	2.93389e-07	-1.43159e-07	1.50231e-07	-7.88177e-08	4.25337e-07	3.46519e-07	4.01993e-07	-9.68986e-08	3.05095e-07
3.539	2.46918e-07	-1.22147e-07	1.24770e-07	-3.95679e-07	-3.62226e-07	-7.57904e-07	1.64972e-07	-4.79713e-08	1.17000e-07	7.79745e-07	-1.02865e-07	6.76880e-07	2.78624e-07	-7.54509e-08	2.03173e-07	2.94988e-07	-1.43939e-07	1.51049e-07	-7.79061e-08	4.25665e-07	3.47759e-07	4.04117e-07	-9.74106e-08	3.06707e-07
3.564	2.48285e-07	-1.22824e-07	1.25461e-07	-3.95368e-07	-3.63439e-07	-7.58807e-07	1.66030e-07	-4.82792e-08	1.17751e-07	7.82562e-07	-1.03237e-07	6.79326e-07	2.79974e-07	-7.58166e-08	2.04157e-07	2.96585e-07	-1.44718e-07	1.51867e-07	-7.69853e-08	4.25972e-07	3.48987e-07	4.06238e-07	-9.79217e-08	3.08316e-07
3.588	2.49650e-07	-1.23499e-07	1.26151e-07	-3.95033e-07	-3.64643e-07	-7.59676e-07	1.67089e-07	-4.85870e-08	1.18502e-07	7.85362e-07	-1.03606e-07	6.81756e-07	2.81321e-07	-7.61814e-08	2.05140e-07	2.98181e-07	-1.45497e-07	1.52684e-07	-7.60552e-08	4.26258e-07	3.50203e-07	4.08354e-07	-9.84319e-08	3.09922e-07
3.613	2.51015e-07	-1.24174e-07	1.26841e-07	-3.94674e-07	-3.65837e-07	-7.60511e-07	1.68147e-07	-4.88947e-08	1.19252e-07	7.88144e-07	-1.03973e-07	6.84171e-07	2.82666e-07	-7.65456e-08	2.06120e-07	2.99775e-07	-1.46274e-07	1.53500e-07	-7.51160e-08	4.26522e-07	3.51406e-07	4.10467e-07	-9.89412e-08	3.11526e-07
3.637	2.52378e-07	-1.24849e-07	1.27530e-07	-3.94290e-07	-3.67022e-07	-7.61312e-07	1.69205e-07	-4.92024e-08	1.20003e-07	7.90908e-07	-1.04338e-07	6.86570e-07	2.84008e-07	-7.69090e-08	2.07099e-07	3.01367e-07	-1.47051e-07	1.54315e-07	-7.41676e-08	4.26765e-07	3.52597e-07	4.12576e-07	-9.94496e-08	3.13127e-07
3.662	2.53740e-07	-1.25522e-07	1.28218e-07	-3.93881e-07	-3.68198e-07	-7.62080e-07	1.70263e-07	-4.95101e-08	1.20753e-07	7.93654e-07	-1.04700e-07	6.88955e-07	2.85347e-07	-7.72717e-08	2.08076e-07	3.02957e-07	-1.47827e-07	1.55130e-07	-7.32103e-08	4.26986e-07	3.53776e-07	4.14682e-07	-9.99571e-08	3.14725e-07
3.686	2.55101e-07	-1.26196e-07	1.28906e-07	-3.93449e-07	-3.69364e-07	-7.62813e-07	1.71321e-07	-4.98177e-08	1.21503e-07	7.96383e-07	-1.05060e-07	6.91323e-07	2.86684e-07	-7.76337e-08	2.09050e-07	3.04545e-07	-1.48602e-07	1.55943e-07	-7.22440e-08	4.27187e-07	3.54943e-07	4.16783e-07	-1.00464e-07	3.16320e-07
3.711	2.56461e-07	-1.26868e-07	1.29593e-07	-3.92992e-07	-3.70521e-07	-7.63513e-07	1.72379e-07	-5.01252e-08	1.22253e-07	7.99095e-07	-1.05418e-07	6.93677e-07	2.88018e-07	-7.79949e-08	2.10023e-07	3.06131e-07	-1.49376e-07	1.56755e-07	-7.12688e-08	4.27366e-07	3.56097e-07	4.18881e-07	-1.00969e-07	3.17912e-07
3.736	2.57819e-07	-1.27540e-07	1.30279e-07	-3.92511e-07	-3.71668e-07	-7.64179e-07	1.73436e-07	-5.04326e-08	1.23003e-07	8.01788e-07	-1.05773e-07	6.96015e-07	2.89349e-07	-7.83553e-08	2.10994e-07	3.07716e-07	-1.50149e-07	1.57567e-07	-7.02849e-08	4.27524e-07	3.57239e-07	4.20975e-07	-1.01474e-07	3.19501e-07
3.760	2.59177e-07	-1.28212e-07	1.30965e-07	-3.92005e-07	-3.72806e-07	-7.64811e-07	1.74493e-07	-5.07400e-08	1.23753e-07	8.04463e-07	-1.06126e-07	6.98338e-07	2.90677e-07	-7.87150e-08	2.11962e-07	3.09299e-07	-1.50921e-07	1.58377e-07	-6.92923e-08	4.27661e-07	3.58368e-07	4.23065e-07	-1.01978e-07	3.21087e-07
3.785	2.60532e-07	-1.28882e-07	1.31650e-07	-3.91476e-07	-3.73934e-07	-7.65410e-07	1.75549e-07	-5.10472e-08	1.24502e-07	8.07121e-07	-1.06476e-07	7.00645e-07	2.92003e-07	-7.90740e-08	2.12929e-07	3.10879e-07	-1.51693e-07	1.59186e-07	-6.82910e-08	4.27776e-07	3.59485e-07	4.25150e-07	-1.02481e-07	3.22670e-07
3.809	2.61887e-07	-1.29552e-07	1.32334e-07	-3.90923e-07	-3.75053e-07	-7.65975e-07	1.76606e-07	-5.13543e-08	1.25251e-07	8.09761e-07	-1.06825e-07	7.02936e-07	2.93325e-07	-7.94322e-08	2.13893e-07	3.12458e-07	-1.52463e-07	1.59995e-07	-6.72812e-08	4.27871e-07	3.60590e-07	4.27232e-07	-1.02982e-07	3.24250e-07
3.834	2.63240e-07	-1.30222e-07	1.33018e-07	-3.90345e-07	-3.76161e-07	-7.66507e-07	1.77661e-07	-5.16613e-08	1.26000e-07	8.12383e-07	-1.07171e-07	7.05212e-07	2.94645e-07	-7.97896e-08	2.14856e-07	3.14034e-07	-1.53232e-07	1.60802e-07	-6.62629e-08	4.27945e-07	3.61682e-07	4.29309e-07	-1.03483e-07	3.25826e-07
3.858	2.64592e-07	-1.30891e-07	1.33701e-07	-3.89744e-07	-3.77261e-07	-7.67005e-07	1.78716e-07	-5.19681e-08	1.26748e-07	8.14987e-07	-1.07514e-07	7.07473e-07	2.95962e-07	-8.01462e-08	2.15816e-07	3.15609e-07	-1.54001e-07	1.61608e-07	-6.52363e-08	4.27998e-07	3.62762e-07	4.31383e-07	-1.03983e-07	3.27400e-07
3.883	2.65942e-07	-1.31558e-07	1.34384e-07	-3.89119e-07	-3.78351e-07	-7.67469e-07	1.79771e-07	-5.22749e-08	1.27496e-07	8.17573e-07	-1.07855e-07	7.09718e-07	2.97277e-07	-8.05021e-08	2.16775e-07	3.17181e-07	-1.54768e-07	1.62414e-07	-6.42013e-08	4.28031e-07	3.63829e-07	4.33452e-07	-1.04482e-07	3.28970e-07
3.908	2.67291e-07	-1.32226e-07	1.35065e-07	-3.88470e-07	-3.79431e-07	-7.67900e-07	1.80826e-07	-5.25814e-08	1.28244e-07	8.20141e-07	-1.08194e-07	7.11947e-07	2.98588e-07	-8.08573e-08	2.17731e-07	3.18752e-07	-1.55534e-07	1.63218e-07	-6.31580e-08	4.28042e-07	3.64884e-07	4.35517e-07	-1.04979e-07	3.30538e-07
3.932	2.68638e-07	-1.32892e-07	1.35746e-07	-3.87797e-07	-3.80501e-07	-7.68298e-07	1.81879e-07	-5.28878e-08	1.28991e-07	8.22691e-07	-1.08530e-07	7.14160e-07	2.99897e-07	-8.12116e-08	2.18685e-07	3.20320e-07	-1.56299e-07	1.64021e-07	-6.21066e-08	4.28033e-07	3.65926e-07	4.37578e-07	-1.05476e-07	3.32102e-07
3.957	2.69984e-07	-1.33558e-07	1.36426e-07	-3.87101e-07	-3.81562e-07	-7.68662e-07	1.82932e-07	-5.31941e-08	1.29738e-07	8.25223e-07	-1.08864e-07	7.16358e-07	3.01202e-07	-8.15652e-08	2.19637e-07	3.21886e-07	-1.57064e-07	1.64823e-07	-6.10471e-08	4.28003e-07	3.66956e-07	4.39634e-07	-1.05972e-07	3.33662e-07
3.981	2.71328e-07	-1.34223e-07	1.37105e-07	-3.86381e-07	-3.82613e-07	-7.68993e-07	1.83985e-07	-5.35001e-08	1.30485e-07	8.27736e-07	-1.09196e-07	7.18540e-07	3.02505e-07	-8.19180e-08	2.20587e-07	3.23450e-07	-1.57827e-07	1.65623e-07	-5.99796e-08	4.27953e-07	3.67973e-07	4.41686e-07	-1.06466e-07	3.35220e-07
4.006	2.72671e-07	-1.34887e-07	1.37784e-07	-3.85637e-07	-3.83654e-07	-7.69291e-07	1.85037e-07	-5.38060e-08	1.31231e-07	8.30232e-07	-1.09525e-07	7.20707e-07	3.03805e-07	-8.22700e-08	2.21535e-07	3.25012e-07	-1.58589e-07	1.66423e-07	-5.89041e-08	4.27882e-07	3.68978e-07	4.43733e-07	-1.06960e-07	3.36773e-07
4.030	2.74012e-07	-1.35550e-07	1.38461e-07	-3.84870e-07	-3.84685e-07	-7.69555e-07	1.86088e-07	-5.41117e-08	1.31976e-07	8.32709e-07	-1.09852e-07	7.22857e-07	3.05102e-07	-8.26213e-08	2.22481e-07	3.26571e-07	-1.59350e-07	1.67222e-07	-5.78208e-08	4.27791e-07	3.69970e-07	4.45776e-07	-1.07452e-07	3.38324e-07
4.055	2.75351e-07	-1.36213e-07	1.39138e-07	-3.84079e-07	-3.85707e-07	-7.69787e-07	1.87139e-07	-5.44172e-08	1.32722e-07	8.35168e-07	-1.10176e-07	7.24992e-07	3.06396e-07	-8.29717e-08	2.23425e-07	3.28128e-07	-1.60109e-07	1.68019e-07	-5.67296e-08	4.27680e-07	3.70950e-07	4.47815e-07	-1.07944e-07	3.39871e-07
4.080	2.76689e-07	-1.36875e-07	1.39814e-07	-3.83266e-07	-3.86719e-07	-7.69985e-07	1.88189e-07	-5.47225e-08	1.33466e-07	8.37609e-07	-1.10498e-07	7.27111e-07	3.07688e-07	-8.33214e-08	2.24366e-07	3.29683e-07	-1.60868e-07	1.68815e-07	-5.56308e-08	4.27548e-07	3.71917e-07	4.49849e-07	-1.08434e-07	3.41415e-07
4.104	2.78025e-07	-1.37536e-07	1.40489e-07	-3.82428e-07	-3.87721e-07	-7.70150e-07	1.89238e-07	-5.50275e-08	1.34210e-07	8.40031e-07	-1.10818e-07	7.29214e-07	3.08976e-07	-8.36703e-08	2.25306e-07	3.31236e-07	-1.61626e-07	1.69610e-07	-5.45243e-08	4.27396e-07	3.72871e-07	4.51878e-07	-1.08923e-07	3.42955e-07
4.129	2.79359e-07	-1.38196e-07	1.41163e-07	-3.81568e-07	-3.88714e-07	-7.70282e-07	1.90286e-07	-5.53323e-08	1.34954e-07	8.42436e-07	-1.11135e-07	7.31300e-07	3.10261e-07	-8.40184e-08	2.26243e-07	3.32786e-07	-1.62382e-07	1.70404e-07	-5.34102e-08	4.27223e-07	3.73813e-07	4.53903e-07	-1.09411e-07	3.44492e-07
4.153	2.80691e-07	-1.38855e-07	1.41836e-07	-3.80685e-07	-3.89696e-07	-7.70381e-07	1.91333e-07	-5.56369e-08	1.35696e-07	8.44821e-07	-1.11450e-07	7.33372e-07	3.11544e-07	-8.43656e-08	2.27178e-07	3.34334e-07	-1.63137e-07	1.71196e-07	-5.22886e-08	4.27031e-07	3.74743e-07	4.55923e-07	-1.09898e-07	3.46025e-07
4.178	2.82022e-07	-1.39513e-07	1.42509e-07	-3.79778e-07	-3.90668e-07	-7.70446e-07	1.92380e-07	-5.59413e-08	1.36439e-07	8.47189e-07	-1.11762e-07	7.35427e-07	3.12823e-07	-8.47121e-08	2.28111e-07	3.35879e-07	-1.63891e-07	1.71988e-07	-5.11596e-08	4.26819e-07	3.75659e-07	4.57938e-07	-1.10384e-07	3.47554e-07
4.202	2.83351e-07	-1.40170e-07	1.43180e-07	-3.78848e-07	-3.91631e-07	-7.70479e-07	1.93426e-07	-5.62453e-08	1.37180e-07	8.49538e-07	-1.12072e-07	7.37466e-07	3.14100e-07	-8.50578e-08	2.29042e-07	3.37422e-07	-1.64644e-07	1.72778e-07	-5.00232e-08	4.26587e-07	3.76564e-07	4.59949e-07	-1.10869e-07	3.49080e-07
4.227	2.84678e-07	-1.40827e-07	1.43851e-07	-3.77896e-07	-3.92584e-07	-7.70479e-07	1.94470e-07	-5.65492e-08	1.37921e-07	8.51868e-07	-1.12379e-07	7.39489e-07	3.15373e-07	-8.54027e-08	2.29971e-07	3.38962e-07	-1.65396e-07	1.73566e-07	-4.88796e-08	4.26335e-07	3.77455e-07	4.61955e-07	-1.11352e-07	3.50603e-07
4.252	2.86003e-07	-1.41482e-07	1.44520e-07	-3.76920e-07	-3.93527e-07	-7.70447e-07	1.95514e-07	-5.68527e-08	1.38662e-07	8.54180e-07	-1.12684e-07	7.41496e-07	3.16644e-07	-8.57467e-08	2.30897e-07	3.40500e-07	-1.66146e-07	1.74354e-07	-4.77287e-08	4.26063e-07	3.78334e-07	4.63956e-07	-1.11834e-07	3.52121e-07
4.276	2.87326e-07	-1.42137e-07	1.45189e-07	-3.75922e-07	-3.94459e-07	-7.70381e-07	1.96557e-07	-5.71560e-08	1.39401e-07	8.56473e-07	-1.12987e-07	7.43486e-07	3.17911e-07	-8.60900e-08	2.31821e-07	3.42035e-07	-1.66895e-07	1.75140e-07	-4.65707e-08	4.25771e-07	3.79201e-07	4.65952e-07	-1.12315e-07	3.53636e-07
4.301	2.88647e-07	-1.42790e-07	1.45857e-07	-3.74901e-07	-3.95382e-07	-7.70283e-07	1.97599e-07	-5.74589e-08	1.40140e-07	8.58748e-07	-1.13287e-07	7.45461e-07	3.19176e-07	-8.64324e-08	2.32744e-07	3.43568e-07	-1.67643e-07	1.75925e-07	-4.54057e-08	4.25460e-07	3.80054e-07	4.67943e-07	-1.12795e-07	3.55147e-07
4.325	2.89966e-07	-1.43443e-07	1.46523e-07	-3.73857e-07	-3.96295e-07	-7.70152e-07	1.98640e-07	-5.77616e-08	1.40878e-07	8.61004e-07	-1.13585e-07	7.47420e-07	3.20438e-07	-8.67741e-08	2.33663e-07	3.45098e-07	-1.68390e-07	1.76708e-07	-4.42336e-08	4.25129e-07	3.80896e-07	4.69929e-07	-1.13274e-07	3.56655e-07
4.350	2.91283e-07	-1.44094e-07	1.47189e-07	-3.72791e-07	-3.97198e-07	-7.69988e-07	1.99680e-07	-5.80640e-08	1.41616e-07	8.63242e-07	-1.13880e-07	7.49362e-07	3.21696e-07	-8.71149e-08	2.34581e-07	3.46625e-07	-1.69135e-07	1.77490e-07	-4.30546e-08	4.24779e-07	3.81725e-07	4.71910e-07	-1.13752e-07	3.58158e-07
4.375	2.92598e-07	-1.44745e-07	1.47853e-07	-3.71702e-07	-3.98091e-07	-7.69792e-07	2.00718e-07	-5.83660e-08	1.42352e-07	8.65461e-07	-1.14173e-07	7.51288e-07	3.22952e-07	-8.74549e-08	2.35497e-07	3.48150e-07	-1.69879e-07	1.78271e-07	-4.18688e-08	4.24410e-07	3.82541e-07	4.73886e-07	-1.14228e-07	3.59658e-07
4.399	2.93911e-07	-1.45395e-07	1.48517e-07	-3.70590e-07	-3.98973e-07	-7.69563e-07	2.01756e-07	-5.86677e-08	1.43088e-07	8.67661e-07	-1.14463e-07	7.53198e-07	3.24204e-07	-8.77940e-08	2.36410e-07	3.49672e-07	-1.70622e-07	1.79051e-07	-4.06761e-08	4.24021e-07	3.83344e-07	4.75857e-07	-1.14703e-07	3.61154e-07
4.424	2.95222e-07	-1.46043e-07	1.49179e-07	-3.69456e-07	-3.99846e-07	-7.69302e-07	2.02793e-07	-5.89691e-08	1.43823e-07	8.69842e-07	-1.14751e-07	7.55091e-07	3.25453e-07	-8.81324e-08	2.37321e-07	3.51192e-07	-1.71363e-07	1.79829e-07	-3.94768e-08	4.23612e-07	3.84136e-07	4.77823e-07	-1.15177e-07	3.62646e-07
4.448	2.96531e-07	-1.46690e-07	1.49840e-07	-3.68300e-07	-4.00708e-07	-7.69008e-07	2.03828e-07	-5.92701e-08	1.44558e-07	8.72005e-07	-1.15036e-07	7.56969e-07	3.26700e-07	-8.84699e-08	2.38230e-07	3.52708e-07	-1.72103e-07	1.80605e-07	-3.82708e-08	4.23185e-07	3.84914e-07	4.79783e-07	-1.15649e-07	3.64134e-07
4.473	2.97838e-07	-1.47337e-07	1.50501e-07	-3.67122e-07	-4.01561e-07	-7.68682e-07	2.04862e-07	-5.95708e-08	1.45291e-07	8.74148e-07	-1.15319e-07	7.58830e-07	3.27943e-07	-8.88065e-08	2.39136e-07	3.54222e-07	-1.72842e-07	1.81380e-07	-3.70583e-08	4.22739e-07	3.85680e-07	4.81738e-07	-1.16121e-07	3.65618e-07
4.497	2.99142e-07	-1.47982e-07	1.51160e-07	-3.65921e-07	-4.02403e-07	-7.68324e-07	2.05895e-07	-5.98712e-08	1.46024e-07	8.76273e-07	-1.15599e-07	7.60674e-07	3.29183e-07	-8.91424e-08	2.40041e-07	3.55733e-07	-1.73579e-07	1.82154e-07	-3.58392e-08	4.22273e-07	3.86434e-07	4.83689e-07	-1.16591e-07	3.67098e-07
4.522	3.00444e-07	-1.48626e-07	1.51818e-07	-3.64698e-07	-4.03235e-07	-7.67933e-07	2.06926e-07	-6.01711e-08	1.46755e-07	8.78379e-07	-1.15877e-07	7.62503e-07	3.30420e-07	-8.94774e-08	2.40943e-07	3.57242e-07	-1.74315e-07	1.82926e-07	-3.46138e-08	4.21789e-07	3.87175e-07	4.85633e-07	-1.17060e-07	3.68574e-07
4.547	3.01744e-07	-1.49269e-07	1.52475e-07	-3.63453e-07	-4.04057e-07	-7.67510e-07	2.07956e-07	-6.04707e-08	1.47486e-07	8.80467e-07	-1.16152e-07	7.64314e-07	3.31654e-07	-8.98116e-08	2.41843e-07	3.58747e-07	-1.75050e-07	1.83697e-07	-3.33819e-08	4.21285e-07	3.87904e-07	4.87573e-07	-1.17527e-07	3.70046e-07
4.571	3.03041e-07	-1.49911e-07	1.53130e-07	-3.62187e-07	-4.04868e-07	-7.67055e-07	2.08985e-07	-6.07699e-08	1.48215e-07	8.82535e-07	-1.16425e-07	7.66110e-07	3.32885e-07	-9.01449e-08	2.42740e-07	3.60249e-07	-1.75783e-07	1.84467e-07	-3.21438e-08	4.20764e-07	3.88620e-07	4.89507e-07	-1.17993e-07	3.71513e-07
4.596	3.04337e-07	-1.50552e-07	1.53785e-07	-3.60898e-07	-4.05669e-07	-7.66567e-07	2.10013e-07	-6.10687e-08	1.48944e-07	8.84584e-07	-1.16695e-07	7.67889e-07	3.34113e-07	-9.04774e-08	2.43636e-07	3.61749e-07	-1.76514e-07	1.85234e-07	-3.08994e-08	4.20223e-07	3.89324e-07	4.91435e-07	-1.18458e-07	3.72977e-07
4.620	3.05630e-07	-1.51191e-07	1.54438e-07	-3.59587e-07	-4.06461e-07	-7.66048e-07	2.11039e-07	-6.13671e-08	1.49672e-07	8.86614e-07	-1.16963e-07	7.69651e-07	3.35338e-07	-9.08091e-08	2.44529e-07	3.63245e-07	-1.77245e-07	1.86001e-07	-2.96489e-08	4.19664e-07	3.90015e-07	4.93359e-07	-1.18922e-07	3.74437e-07
4.645	3.06920e-07	-1.51830e-07	1.55090e-07	-3.58255e-07	-4.07241e-07	-7.65496e-07	2.12064e-07	-6.16651e-08	1.50399e-07	8.88625e-07	-1.17229e-07	7.71397e-07	3.36559e-07	-9.11399e-08	2.45420e-07	3.64739e-07	-1.77973e-07	1.86766e-07	-2.83922e-08	4.19086e-07	3.90694e-07	4.95276e-07	-1.19384e-07	3.75892e-07
4.669	3.08208e-07	-1.52467e-07	1.55741e-07	-3.56901e-07	-4.08012e-07	-7.64913e-07	2.13087e-07	-6.19626e-08	1.51125e-07	8.90618e-07	-1.17491e-07	7.73126e-07	3.37778e-07	-9.14698e-08	2.46308e-07	3.66230e-07	-1.78701e-07	1.87529e-07	-2.71296e-08	4.18490e-07	3.91360e-07	4.97188e-07	-1.19845e-07	3.77343e-07
4.694	3.09494e-07	-1.53103e-07	1.56391e-07	-3.55526e-07	-4.08772e-07	-7.64298e-07	2.14109e-07	-6.22598e-08	1.51849e-07	8.92591e-07	-1.17752e-07	7.74839e-07	3.38993e-07	-9.17989e-08	2.47194e-07	3.67717e-07	-1.79427e-07	1.88290e-07	-2.58610e-08	4.17876e-07	3.92015e-07	4.99095e-07	-1.20304e-07	3.78790e-07
4.719	3.10777e-07	-1.53738e-07	1.57039e-07	-3.54128e-07	-4.09522e-07	-7.63650e-07	2.15129e-07	-6.25565e-08	1.52573e-07	8.94544e-07	-1.18009e-07	7.76535e-07	3.40205e-07	-9.21272e-08	2.48078e-07	3.69201e-07	-1.80151e-07	1.89051e-07	-2.45865e-08	4.17243e-07	3.92656e-07	5.00996e-07	-1.20763e-07	3.80233e-07
4.743	3.12057e-07	-1.54371e-07	1.57686e-07	-3.52710e-07	-4.10261e-07	-7.62971e-07	2.16148e-07	-6.28527e-08	1.53295e-07	8.96479e-07	-1.18265e-07	7.78215e-07	3.41414e-07	-9.24546e-08	2.48960e-07	3.70683e-07	-1.80874e-07	1.89809e-07	-2.33062e-08	4.16592e-07	3.93286e-07	5.02891e-07	-1.21219e-07	3.81671e-07
4.768	3.13335e-07	-1.55003e-07	1.58332e-07	-3.51270e-07	-4.10991e-07	-7.62261e-07	2.17165e-07	-6.31485e-08	1.54017e-07	8.98395e-07	-1.18517e-07	7.79877e-07	3.42620e-07	-9.27811e-08	2.49839e-07	3.72161e-07	-1.81595e-07	1.90566e-07	-2.20201e-08	4.15923e-07	3.93903e-07	5.04780e-07	-1.21675e-07	3.83105e-07
4.792	3.14610e-07	-1.55634e-07	1.58976e-07	-3.49809e-07	-4.11709e-07	-7.61518e-07	2.18181e-07	-6.34439e-08	1.54737e-07	9.00291e-07	-1.18767e-07	7.81523e-07	3.43823e-07	-9.31068e-08	2.50716e-07	3.73636e-07	-1.82315e-07	1.91321e-07	-2.07284e-08	4.15237e-07	3.94508e-07	5.06664e-07	-1.22129e-07	3.84535e-07
4.817	3.15883e-07	-1.56264e-07	1.59619e-07	-3.48326e-07	-4.12418e-07	-7.60744e-07	2.19195e-07	-6.37388e-08	1.55456e-07	9.02168e-07	-1.19015e-07	7.83153e-07	3.45022e-07	-9.34316e-08	2.51591e-07	3.75108e-07	-1.83033e-07	1.92075e-07	-1.94310e-08	4.14532e-07	3.95101e-07	5.08542e-07	-1.22582e-07	3.85960e-07
4.841	3.17153e-07	-1.56892e-07	1.60261e-07	-3.46823e-07	-4.13115e-07	-7.59938e-07	2.20208e-07	-6.40332e-08	1.56174e-07	9.04026e-07	-1.19260e-07	7.84766e-07	3.46219e-07	-9.37556e-08	2.52463e-07	3.76577e-07	-1.83750e-07	1.92827e-07	-1.81281e-08	4.13810e-07	3.95682e-07	5.10414e-07	-1.23033e-07	3.87381e-07
4.866	3.18421e-07	-1.57519e-07	1.60902e-07	-3.45298e-07	-4.13803e-07	-7.59101e-07	2.21218e-07	-6.43271e-08	1.56891e-07	9.05864e-07	-1.19503e-07	7.86361e-07	3.47412e-07	-9.40787e-08	2.53333e-07	3.78042e-07	-1.84465e-07	1.93577e-07	-1.68196e-08	4.13070e-07	3.96250e-07	5.12280e-07	-1.23483e-07	3.88797e-07
4.891	3.19685e-07	-1.58145e-07	1.61541e-07	-3.43753e-07	-4.14480e-07	-7.58232e-07	2.22227e-07	-6.46205e-08	1.57607e-07	9.07683e-07	-1.19743e-07	7.87941e-07	3.48602e-07	-9.44009e-08	2.54201e-07	3.79504e-07	-1.85178e-07	1.94326e-07	-1.55058e-08	4.12312e-07	3.96806e-07	5.14141e-07	-1.23931e-07	3.90209e-07
4.915	3.20947e-07	-1.58769e-07	1.62178e-07	-3.42186e-07	-4.15146e-07	-7.57332e-07	2.23235e-07	-6.49134e-08	1.58321e-07	9.09483e-07	-1.19980e-07	7.89503e-07	3.49788e-07	-9.47222e-08	2.55066e-07	3.80963e-07	-1.85890e-07	1.95073e-07	-1.41866e-08	4.11537e-07	3.97350e-07	5.15995e-07	-1.24378e-07	3.91617e-07
4.940	3.22206e-07	-1.59392e-07	1.62814e-07	-3.40599e-07	-4.15802e-07	-7.56400e-07	2.24240e-07	-6.52058e-08	1.59034e-07	9.11263e-07	-1.20215e-07	7.91048e-07	3.50972e-07	-9.50427e-08	2.55929e-07	3.82418e-07	-1.86600e-07	1.95818e-07	-1.28620e-08	4.10744e-07	3.97882e-07	5.17843e-07	-1.24824e-07	3.93020e-07
4.964	3.23462e-07	-1.60013e-07	1.63449e-07	-3.38991e-07	-4.16447e-07	-7.55438e-07	2.25244e-07	-6.54977e-08	1.59746e-07	9.13024e-07	-1.20447e-07	7.92577e-07	3.52152e-07	-9.53623e-08	2.56790e-07	3.83870e-07	-1.87309e-07	1.96562e-07	-1.15323e-08	4.09935e-07	3.98402e-07	5.19686e-07	-1.25268e-07	3.94418e-07
4.989	3.24716e-07	-1.60633e-07	1.64083e-07	-3.37362e-07	-4.17082e-07	-7.54444e-07	2.26246e-07	-6.57890e-08	1.60457e-07	9.14766e-07	-1.20677e-07	7.94089e-07	3.53329e-07	-9.56811e-08	2.57648e-07	3.85319e-07	-1.88015e-07	1.97303e-07	-1.01974e-08	4.09108e-07	3.98910e-07	5.21522e-07	-1.25711e-07	3.95812e-07
5.014	3.25966e-07	-1.61252e-07	1.64715e-07	-3.35712e-07	-4.17706e-07	-7.53418e-07	2.27246e-07	-6.60798e-08	1.61166e-07	9.16488e-07	-1.20904e-07	7.95583e-07	3.54503e-07	-9.59989e-08	2.58504e-07	3.86764e-07	-1.88721e-07	1.98044e-07	-8.85734e-09	4.08264e-07	3.99406e-07	5.23352e-07	-1.26152e-07	3.97201e-07
5.038	3.27214e-07	-1.61869e-07	1.65345e-07	-3.34042e-07	-4.18319e-07	-7.52362e-07	2.28244e-07	-6.63701e-08	1.61874e-07	9.18190e-07	-1.21129e-07	7.97061e-07	3.55673e-07	-9.63159e-08	2.59358e-07	3.88206e-07	-1.89424e-07	1.98782e-07	-7.51226e-09	4.07403e-07	3.99890e-07	5.25177e-07	-1.26591e-07	3.98585e-07
5.063	3.28458e-07	-1.62485e-07	1.65974e-07	-3.32352e-07	-4.18922e-07	-7.51274e-07	2.29241e-07	-6.66598e-08	1.62581e-07	9.19873e-07	-1.21351e-07	7.98522e-07	3.56841e-07	-9.66320e-08	2.60209e-07	3.89644e-07	-1.90126e-07	1.99518e-07	-6.16220e-09	4.06525e-07	4.00363e-07	5.26995e-07	-1.27030e-07	3.99965e-07
5.087	3.29700e-07	-1.63099e-07	1.66601e-07	-3.30642e-07	-4.19514e-07	-7.50156e-07	2.30235e-07	-6.69490e-08	1.63286e-07	9.21536e-07	-1.21570e-07	7.99966e-07	3.58005e-07	-9.69472e-08	2.61058e-07	3.91079e-07	-1.90826e-07	2.00253e-07	-4.80723e-09	4.05630e-07	4.00823e-07	5.28806e-07	-1.27466e-07	4.01340e-07
5.112	3.30939e-07	-1.63712e-07	1.67227e-07	-3.28911e-07	-4.20096e-07	-7.49007e-07	2.31227e-07	-6.72376e-08	1.63990e-07	9.23180e-07	-1.21787e-07	8.01393e-07	3.59166e-07	-9.72616e-08	2.61904e-07	3.92510e-07	-1.91524e-07	2.00986e-07	-3.44739e-09	4.04719e-07	4.01271e-07	5.30612e-07	-1.27902e-07	4.02710e-07
5.136	3.32174e-07	-1.64323e-07	1.67851e-07	-3.27160e-07	-4.20667e-07	-7.47826e-07	2.32218e-07	-6.75256e-08	1.64692e-07	9.24804e-07	-1.22001e-07	8.02803e-07	3.60323e-07	-9.75750e-08	2.62748e-07	3.93938e-07	-1.92221e-07	2.01717e-07	-2.08276e-09	4.03791e-07	4.01708e-07	5.32411e-07	-1.28335e-07	4.04076e-07
5.161	3.33407e-07	-1.64932e-07	1.68474e-07	-3.25388e-07	-4.21227e-07	-7.46615e-07	2.33206e-07	-6.78130e-08	1.65393e-07	9.26409e-07	-1.22213e-07	8.04196e-07	3.61477e-07	-9.78876e-08	2.63590e-07	3.95362e-07	-1.92916e-07	2.02446e-07	-7.13403e-10	4.02846e-07	4.02133e-07	5.34204e-07	-1.28767e-07	4.05437e-07
5.186	3.34636e-07	-1.65541e-07	1.69095e-07	-3.23597e-07	-4.21776e-07	-7.45373e-07	2.34193e-07	-6.80999e-08	1.66093e-07	9.27993e-07	-1.22422e-07	8.05571e-07	3.62628e-07	-9.81992e-08	2.64429e-07	3.96782e-07	-1.93609e-07	2.03173e-07	6.60632e-10	4.01885e-07	4.02546e-07	5.35990e-07	-1.29198e-07	4.06792e-07
5.210	3.35862e-07	-1.66147e-07	1.69715e-07	-3.21786e-07	-4.22315e-07	-7.44101e-07	2.35177e-07	-6.83861e-08	1.66791e-07	9.29558e-07	-1.22628e-07	8.06930e-07	3.63776e-07	-9.85100e-08	2.65266e-07	3.98199e-07	-1.94300e-07	2.03899e-07	2.03928e-09	4.00908e-07	4.02948e-07	5.37771e-07	-1.29627e-07	4.08144e-07
5.235	3.37085e-07	-1.66752e-07	1.70333e-07	-3.19955e-07	-4.22843e-07	-7.42798e-07	2.36160e-07	-6.86718e-08	1.67488e-07	9.31104e-07	-1.22832e-07	8.08271e-07	3.64920e-07	-9.88199e-08	2.66100e-07	3.99612e-07	-1.94990e-07	2.04622e-07	3.42247e-09	3.99915e-07	4.03338e-07	5.39544e-07	-1.30055e-07	4.09490e-07
5.259	3.38304e-07	-1.67355e-07	1.70949e-07	-3.18104e-07	-4.23360e-07	-7.41464e-07	2.37140e-07	-6.89568e-08	1.68183e-07	9.32629e-07	-1.23034e-07	8.09596e-07	3.66061e-07	-9.91289e-08	2.66932e-07	4.01021e-07	-1.95677e-07	2.05344e-07	4.81016e-09	3.98906e-07	4.03716e-07	5.41312e-07	-1.30481e-07	4.10831e-07
5.284	3.39521e-07	-1.67957e-07	1.71564e-07	-3.16234e-07	-4.23866e-07	-7.40100e-07	2.38118e-07	-6.92412e-08	1.68877e-07	9.34135e-07	-1.23232e-07	8.10903e-07	3.67199e-07	-9.94370e-08	2.67762e-07	4.02427e-07	-1.96363e-07	2.06064e-07	6.20228e-09	3.97880e-07	4.04083e-07	5.43072e-07	-1.30905e-07	4.12167e-07
5.308	3.40734e-07	-1.68557e-07	1.72177e-07	-3.14344e-07	-4.24362e-07	-7.38705e-07	2.39094e-07	-6.95250e-08	1.69569e-07	9.35621e-07	-1.23428e-07	8.12193e-07	3.68333e-07	-9.97442e-08	2.68589e-07	4.03829e-07	-1.97047e-07	2.06781e-07	7.59877e-09	3.96839e-07	4.04438e-07	5.44827e-07	-1.31328e-07	4.13499e-07
5.333	3.41944e-07	-1.69156e-07	1.72788e-07	-3.12434e-07	-4.24846e-07	-7.37280e-07	2.40068e-07	-6.98081e-08	1.70259e-07	9.37087e-07	-1.23622e-07	8.13465e-07	3.69464e-07	-1.00050e-07	2.69414e-07	4.05226e-07	-1.97729e-07	2.07497e-07	8.99957e-09	3.95782e-07	4.04782e-07	5.46574e-07	-1.31749e-07	4.14825e-07
5.358	3.43150e-07	-1.69752e-07	1.73398e-07	-3.10505e-07	-4.25320e-07	-7.35825e-07	2.41039e-07	-7.00906e-08	1.70948e-07	9.38533e-07	-1.23812e-07	8.14721e-07	3.70592e-07	-1.00356e-07	2.70236e-07	4.06621e-07	-1.98410e-07	2.08211e-07	1.04046e-08	3.94710e-07	4.05114e-07	5.48315e-07	-1.32169e-07	4.16147e-07
5.382	3.44353e-07	-1.70348e-07	1.74006e-07	-3.08557e-07	-4.25782e-07	-7.34339e-07	2.42008e-07	-7.03725e-08	1.71636e-07	9.39959e-07	-1.24001e-07	8.15959e-07	3.71717e-07	-1.00660e-07	2.71056e-07	4.08011e-07	-1.99088e-07	2.08923e-07	1.18139e-08	3.93621e-07	4.05435e-07	5.50050e-07	-1.32587e-07	4.17463e-07
5.407	3.45553e-07	-1.70941e-07	1.74612e-07	-3.06589e-07	-4.26234e-07	-7.32823e-07	2.42975e-07	-7.06536e-08	1.72322e-07	9.41366e-07	-1.24186e-07	8.17180e-07	3.72838e-07	-1.00964e-07	2.71874e-07	4.09397e-07	-1.99764e-07	2.09633e-07	1.32272e-08	3.92518e-07	4.05745e-07	5.51778e-07	-1.33003e-07	4.18774e-07
5.431	3.46749e-07	-1.71533e-07	1.75216e-07	-3.04602e-07	-4.26675e-07	-7.31278e-07	2.43940e-07	-7.09342e-08	1.73006e-07	9.42752e-07	-1.24369e-07	8.18383e-07	3.73956e-07	-1.01267e-07	2.72689e-07	4.10780e-07	-2.00439e-07	2.10341e-07	1.46447e-08	3.91399e-07	4.06044e-07	5.53499e-07	-1.33418e-07	4.20080e-07
5.456	3.47941e-07	-1.72123e-07	1.75819e-07	-3.02597e-07	-4.27105e-07	-7.29702e-07	2.44902e-07	-7.12140e-08	1.73688e-07	9.44119e-07	-1.24549e-07	8.19570e-07	3.75070e-07	-1.01568e-07	2.73502e-07	4.12158e-07	-2.01111e-07	2.11047e-07	1.60662e-08	3.90265e-07	4.06331e-07	5.55213e-07	-1.33832e-07	4.21381e-07
5.480	3.49130e-07	-1.72711e-07	1.76420e-07	-3.00572e-07	-4.27524e-07	-7.28096e-07	2.45862e-07	-7.14932e-08	1.74369e-07	9.45465e-07	-1.24727e-07	8.20738e-07	3.76181e-07	-1.01869e-07	2.74312e-07	4.13533e-07	-2.01782e-07	2.11750e-07	1.74916e-08	3.89116e-07	4.06607e-07	5.56920e-07	-1.34243e-07	4.22677e-07
5.505	3.50316e-07	-1.73297e-07	1.77019e-07	-2.98528e-07	-4.27932e-07	-7.26460e-07	2.46820e-07	-7.17716e-08	1.75048e-07	9.46792e-07	-1.24902e-07	8.21890e-07	3.77289e-07	-1.02169e-07	2.75119e-07	4.14903e-07	-2.02451e-07	2.12452e-07	1.89210e-08	3.87952e-07	4.06873e-07	5.58621e-07	-1.34653e-07	4.23968e-07
5.530	3.51498e-07	-1.73882e-07	1.77616e-07	-2.96465e-07	-4.28329e-07	-7.24794e-07	2.47775e-07	-7.20494e-08	1.75726e-07	9.48098e-07	-1.25074e-07	8.23024e-07	3.78393e-07	-1.02468e-07	2.75925e-07	4.16269e-07	-2.03118e-07	2.13152e-07	2.03542e-08	3.86773e-07	4.07127e-07	5.60315e-07	-1.35061e-07	4.25254e-07
5.554	3.52676e-07	-1.74465e-07	1.78211e-07	-2.94384e-07	-4.28715e-07	-7.23099e-07	2.48728e-07	-7.23265e-08	1.76402e-07	9.49385e-07	-1.25244e-07	8.24141e-07	3.79494e-07	-1.02766e-07	2.76728e-07	4.17632e-07	-2.03782e-07	2.13849e-07	2.17911e-08	3.85579e-07	4.07370e-07	5.62002e-07	-1.35468e-07	4.26534e-07
5.579	3.53850e-07	-1.75046e-07	1.78805e-07	-2.92284e-07	-4.29090e-07	-7.21374e-07	2.49678e-07	-7.26029e-08	1.77076e-07	9.50651e-07	-1.25411e-07	8.25240e-07	3.80592e-07	-1.03064e-07	2.77528e-07	4.18990e-07	-2.04445e-07	2.14545e-07	2.32319e-08	3.84370e-07	4.07602e-07	5.63682e-07	-1.35873e-07	4.27809e-07
5.603	3.55021e-07	-1.75625e-07	1.79396e-07	-2.90166e-07	-4.29454e-07	-7.19619e-07	2.50626e-07	-7.28785e-08	1.77748e-07	9.51897e-07	-1.25575e-07	8.26322e-07	3.81686e-07	-1.03360e-07	2.78326e-07	4.20344e-07	-2.05106e-07	2.15238e-07	2.46763e-08	3.83147e-07	4.07824e-07	5.65355e-07	-1.36276e-07	4.29079e-07
5.628	3.56188e-07	-1.76202e-07	1.79986e-07	-2.88029e-07	-4.29806e-07	-7.17835e-07	2.51572e-07	-7.31534e-08	1.78418e-07	9.53123e-07	-1.25737e-07	8.27386e-07	3.82777e-07	-1.03655e-07	2.79121e-07	4.21694e-07	-2.05764e-07	2.15929e-07	2.61243e-08	3.81910e-07	4.08034e-07	5.67021e-07	-1.36678e-07	4.30343e-07
5.652	3.57352e-07	-1.76778e-07	1.80574e-07	-2.85873e-07	-4.30148e-07	-7.16021e-07	2.52515e-07	-7.34276e-08	1.79087e-07	9.54329e-07	-1.25896e-07	8.28433e-07	3.83864e-07	-1.03950e-07	2.79914e-07	4.23040e-07	-2.06421e-07	2.16619e-07	2.75759e-08	3.80658e-07	4.08234e-07	5.68680e-07	-1.37078e-07	4.31603e-07
5.677	3.58511e-07	-1.77351e-07	1.81160e-07	-2.83700e-07	-4.30478e-07	-7.14178e-07	2.53455e-07	-7.37011e-08	1.79754e-07	9.55515e-07	-1.26053e-07	8.29462e-07	3.84948e-07	-1.04243e-07	2.80705e-07	4.24381e-07	-2.07076e-07	2.17305e-07	2.90310e-08	3.79392e-07	4.08423e-07	5.70332e-07	-1.37476e-07	4.32856e-07
5.702	3.59667e-07	-1.77923e-07	1.81744e-07	-2.81508e-07	-4.30797e-07	-7.12305e-07	2.54393e-07	-7.39738e-08	1.80419e-07	9.56681e-07	-1.26206e-07	8.30474e-07	3.86029e-07	-1.04536e-07	2.81493e-07	4.25718e-07	-2.07728e-07	2.17990e-07	3.04896e-08	3.78112e-07	4.08602e-07	5.71977e-07	-1.37872e-07	4.34105e-07
5.726	3.60818e-07	-1.78493e-07	1.82326e-07	-2.79298e-07	-4.31106e-07	-7.10403e-07	2.55328e-07	-7.42457e-08	1.81082e-07	9.57826e-07	-1.26358e-07	8.31468e-07	3.87106e-07	-1.04828e-07	2.82278e-07	4.27051e-07	-2.08379e-07	2.18673e-07	3.19516e-08	3.76818e-07	4.08770e-07	5.73615e-07	-1.38267e-07	4.35348e-07
5.751	3.61966e-07	-1.79061e-07	1.82906e-07	-2.77070e-07	-4.31402e-07	-7.08472e-07	2.56261e-07	-7.45169e-08	1.81744e-07	9.58951e-07	-1.26506e-07	8.32445e-07	3.88180e-07	-1.05119e-07	2.83061e-07	4.28380e-07	-2.09027e-07	2.19353e-07	3.34169e-08	3.75510e-07	4.08927e-07	5.75246e-07	-1.38660e-07	4.36586e-07
5.775	3.63110e-07	-1.79626e-07	1.83484e-07	-2.74824e-07	-4.31688e-07	-7.06512e-07	2.57191e-07	-7.47873e-08	1.82403e-07	9.60056e-07	-1.26652e-07	8.33404e-07	3.89250e-07	-1.05408e-07	2.83842e-07	4.29704e-07	-2.09673e-07	2.20031e-07	3.48855e-08	3.74189e-07	4.09074e-07	5.76869e-07	-1.39052e-07	4.37818e-07
5.800	3.64250e-07	-1.80190e-07	1.84060e-07	-2.72560e-07	-4.31963e-07	-7.04523e-07	2.58118e-07	-7.50570e-08	1.83061e-07	9.61140e-07	-1.26795e-07	8.34346e-07	3.90317e-07	-1.05697e-07	2.84620e-07	4.31024e-07	-2.10317e-07	2.20707e-07	3.63574e-08	3.72853e-07	4.09211e-07	5.78486e-07	-1.39441e-07	4.39044e-07
5.825	3.65386e-07	-1.80752e-07	1.84634e-07	-2.70278e-07	-4.32226e-07	-7.02504e-07	2.59043e-07	-7.53259e-08	1.83717e-07	9.62205e-07	-1.26935e-07	8.35269e-07	3.91381e-07	-1.05985e-07	2.85395e-07	4.32340e-07	-2.10959e-07	2.21381e-07	3.78325e-08	3.71505e-07	4.09337e-07	5.80095e-07	-1.39829e-07	4.40266e-07
5.849	3.66518e-07	-1.81312e-07	1.85206e-07	-2.67979e-07	-4.32478e-07	-7.00457e-07	2.59965e-07	-7.55939e-08	1.84371e-07	9.63249e-07	-1.27073e-07	8.36176e-07	3.92441e-07	-1.06272e-07	2.86168e-07	4.33651e-07	-2.11599e-07	2.22052e-07	3.93107e-08	3.70143e-07	4.09453e-07	5.81696e-07	-1.40215e-07	4.41481e-07
5.874	3.67645e-07	-1.81870e-07	1.85775e-07	-2.65662e-07	-4.32719e-07	-6.98381e-07	2.60884e-07	-7.58612e-08	1.85023e-07	9.64272e-07	-1.27208e-07	8.37064e-07	3.93498e-07	-1.06559e-07	2.86939e-07	4.34958e-07	-2.12237e-07	2.22721e-07	4.07920e-08	3.68767e-07	4.09559e-07	5.83291e-07	-1.40600e-07	4.42691e-07
5.898	3.68769e-07	-1.82426e-07	1.86343e-07	-2.63328e-07	-4.32948e-07	-6.96276e-07	2.61800e-07	-7.61277e-08	1.85673e-07	9.65275e-07	-1.27340e-07	8.37935e-07	3.94551e-07	-1.06844e-07	2.87707e-07	4.36260e-07	-2.12872e-07	2.23388e-07	4.22763e-08	3.67379e-07	4.09655e-07	5.84878e-07	-1.40982e-07	4.43896e-07
5.923	3.69888e-07	-1.82980e-07	1.86909e-07	-2.60977e-07	-4.33166e-07	-6.94143e-07	2.62714e-07	-7.63934e-08	1.86321e-07	9.66258e-07	-1.27470e-07	8.38788e-07	3.95601e-07	-1.07128e-07	2.88473e-07	4.37558e-07	-2.13505e-07	2.24053e-07	4.37637e-08	3.65977e-07	4.09741e-07	5.86458e-07	-1.41363e-07	4.45095e-07
5.947	3.71004e-07	-1.83531e-07	1.87472e-07	-2.58608e-07	-4.33373e-07	-6.91980e-07	2.63625e-07	-7.66583e-08	1.86967e-07	9.67221e-07	-1.27597e-07	8.39624e-07	3.96647e-07	-1.07411e-07	2.89236e-07	4.38851e-07	-2.14136e-07	2.24715e-07	4.52539e-08	3.64563e-07	4.09817e-07	5.88030e-07	-1.41742e-07	4.46288e-07
5.972	3.72115e-07	-1.84081e-07	1.88034e-07	-2.56222e-07	-4.33568e-07	-6.89790e-07	2.64533e-07	-7.69223e-08	1.87611e-07	9.68163e-07	-1.27721e-07	8.40442e-07	3.97690e-07	-1.07694e-07	2.89996e-07	4.40139e-07	-2.14765e-07	2.25375e-07	4.67471e-08	3.63135e-07	4.09883e-07	5.89595e-07	-1.42119e-07	4.47476e-07
5.997	3.73221e-07	-1.84628e-07	1.88593e-07	-2.53818e-07	-4.33752e-07	-6.87571e-07	2.65438e-07	-7.71856e-08	1.88253e-07	9.69084e-07	-1.27843e-07	8.41242e-07	3.98729e-07	-1.07975e-07	2.90754e-07	4.41423e-07	-2.15391e-07	2.26032e-07	4.82431e-08	3.61696e-07	4.09939e-07	5.91152e-07	-1.42495e-07	4.48658e-07
6.021	3.74324e-07	-1.85174e-07	1.89150e-07	-2.51398e-07	-4.33925e-07	-6.85323e-07	2.66341e-07	-7.74480e-08	1.88893e-07	9.69986e-07	-1.27962e-07	8.42024e-07	3.99765e-07	-1.08256e-07	2.91509e-07	4.42703e-07	-2.16016e-07	2.26687e-07	4.97418e-08	3.60243e-07	4.09985e-07	5.92702e-07	-1.42868e-07	4.49834e-07
6.046	3.75422e-07	-1.85717e-07	1.89705e-07	-2.48961e-07	-4.34086e-07	-6.83047e-07	2.67240e-07	-7.77095e-08	1.89531e-07	9.70866e-07	-1.28078e-07	8.42788e-07	4.00798e-07	-1.08536e-07	2.92262e-07	4.43978e-07	-2.16638e-07	2.27340e-07	5.12433e-08	3.58778e-07	4.10022e-07	5.94245e-07	-1.43240e-07	4.51005e-07
6.070	3.76516e-07	-1.86258e-07	1.90258e-07	-2.46507e-07	-4.34236e-07	-6.80743e-07	2.68137e-07	-7.79702e-08	1.90166e-07	9.71726e-07	-1.28191e-07	8.43535e-07	4.01827e-07	-1.08814e-07	2.93013e-07	4.45248e-07	-2.17257e-07	2.27990e-07	5.27475e-08	3.57301e-07	4.10049e-07	5.95780e-07	-1.43610e-07	4.52170e-07
6.095	3.77605e-07	-1.86797e-07	1.90808e-07	-2.44036e-07	-4.34374e-07	-6.78411e-07	2.69030e-07	-7.82301e-08	1.90800e-07	9.72566e-07	-1.28302e-07	8.44264e-07	4.02853e-07	-1.09092e-07	2.93761e-07	4.46513e-07	-2.17875e-07	2.28638e-07	5.42543e-08	3.55812e-07	4.10066e-07	5.97307e-07	-1.43978e-07	4.53329e-07
6.119	3.78690e-07	-1.87334e-07	1.91356e-07	-2.41549e-07	-4.34501e-07	-6.76050e-07	2.69921e-07	-7.84891e-08	1.91432e-07	9.73385e-07	-1.28410e-07	8.44975e-07	4.03875e-07	-1.09369e-07	2.94506e-07	4.47773e-07	-2.18490e-07	2.29284e-07	5.57638e-08	3.54310e-07	4.10074e-07	5.98826e-07	-1.44344e-07	4.54482e-07
6.144	3.79770e-07	-1.87868e-07	1.91902e-07	-2.39045e-07	-4.34617e-07	-6.73662e-07	2.70809e-07	-7.87472e-08	1.92062e-07	9.74184e-07	-1.28516e-07	8.45668e-07	4.04893e-07	-1.09645e-07	2.95249e-07	4.49029e-07	-2.19103e-07	2.29927e-07	5.72757e-08	3.52797e-07	4.10073e-07	6.00338e-07	-1.44709e-07	4.55630e-07
6.169	3.80846e-07	-1.88400e-07	1.92446e-07	-2.36525e-07	-4.34721e-07	-6.71245e-07	2.71694e-07	-7.90045e-08	1.92689e-07	9.74962e-07	-1.28618e-07	8.46344e-07	4.05909e-07	-1.09920e-07	2.95989e-07	4.50280e-07	-2.19713e-07	2.30567e-07	5.87902e-08	3.51272e-07	4.10062e-07	6.01843e-07	-1.45071e-07	4.56771e-07
6.193	3.81918e-07	-1.88930e-07	1.92987e-07	-2.33988e-07	-4.34813e-07	-6.68801e-07	2.72575e-07	-7.92609e-08	1.93314e-07	9.75719e-07	-1.28718e-07	8.47001e-07	4.06920e-07	-1.10193e-07	2.96727e-07	4.51527e-07	-2.20321e-07	2.31205e-07	6.03071e-08	3.49735e-07	4.10042e-07	6.03339e-07	-1.45432e-07	4.57907e-07
6.218	3.82985e-07	-1.89458e-07	1.93527e-07	-2.31435e-07	-4.34894e-07	-6.66329e-07	2.73454e-07	-7.95164e-08	1.93938e-07	9.76456e-07	-1.28815e-07	8.47641e-07	4.07928e-07	-1.10466e-07	2.97462e-07	4.52768e-07	-2.20927e-07	2.31841e-07	6.18263e-08	3.48186e-07	4.10013e-07	6.04828e-07	-1.45791e-07	4.59037e-07
6.242	3.84047e-07	-1.89984e-07	1.94063e-07	-2.28866e-07	-4.34963e-07	-6.63830e-07	2.74330e-07	-7.97711e-08	1.94559e-07	9.77173e-07	-1.28910e-07	8.48263e-07	4.08933e-07	-1.10739e-07	2.98195e-07	4.54004e-07	-2.21530e-07	2.32474e-07	6.33480e-08	3.46626e-07	4.09974e-07	6.06309e-07	-1.46148e-07	4.60161e-07
6.267	3.85105e-07	-1.90507e-07	1.94598e-07	-2.26281e-07	-4.35021e-07	-6.61302e-07	2.75202e-07	-8.00248e-08	1.95177e-07	9.77868e-07	-1.29002e-07	8.48867e-07	4.09934e-07	-1.11010e-07	2.98925e-07	4.55236e-07	-2.22131e-07	2.33105e-07	6.48719e-08	3.45055e-07	4.09927e-07	6.07782e-07	-1.46503e-07	4.61279e-07
6.291	3.86158e-07	-1.91028e-07	1.95130e-07	-2.23680e-07	-4.35068e-07	-6.58747e-07	2.76072e-07	-8.02776e-08	1.95794e-07	9.78544e-07	-1.29091e-07	8.49453e-07	4.10932e-07	-1.11280e-07	2.99652e-07	4.56462e-07	-2.22730e-07	2.33733e-07	6.63981e-08	3.43473e-07	4.09871e-07	6.09248e-07	-1.46856e-07	4.62392e-07
6.316	3.87206e-07	-1.91546e-07	1.95660e-07	-2.21063e-07	-4.35102e-07	-6.56165e-07	2.76938e-07	-8.05296e-08	1.96409e-07	9.79198e-07	-1.29177e-07	8.50021e-07	4.11926e-07	-1.11549e-07	3.00377e-07	4.57684e-07	-2.23326e-07	2.34358e-07	6.79266e-08	3.41879e-07	4.09806e-07	6.10705e-07	-1.47208e-07	4.63498e-07
6.341	3.88249e-07	-1.92063e-07	1.96187e-07	-2.18430e-07	-4.35125e-07	-6.53556e-07	2.77801e-07	-8.07806e-08	1.97021e-07	9.79832e-07	-1.29261e-07	8.50571e-07	4.12917e-07	-1.11817e-07	3.01100e-07	4.58901e-07	-2.23919e-07	2.34981e-07	6.94571e-08	3.40275e-07	4.09732e-07	6.12155e-07	-1.47557e-07	4.64598e-07
6.365	3.89288e-07	-1.92576e-07	1.96712e-07	-2.15782e-07	-4.35137e-07	-6.50919e-07	2.78662e-07	-8.10307e-08	1.97631e-07	9.80445e-07	-1.29341e-07	8.51103e-07	4.13904e-07	-1.12085e-07	3.01819e-07	4.60112e-07	-2.24511e-07	2.35602e-07	7.09898e-08	3.38660e-07	4.09649e-07	6.13597e-07	-1.47905e-07	4.65692e-07
6.390	3.90322e-07	-1.93088e-07	1.97234e-07	-2.13118e-07	-4.35137e-07	-6.48255e-07	2.79519e-07	-8.12799e-08	1.98239e-07	9.81037e-07	-1.29420e-07	8.51618e-07	4.14888e-07	-1.12351e-07	3.02537e-07	4.61319e-07	-2.25099e-07	2.36220e-07	7.25246e-08	3.37034e-07	4.09558e-07	6.15031e-07	-1.48250e-07	4.66781e-07
6.414	3.91351e-07	-1.93597e-07	1.97754e-07	-2.10438e-07	-4.35125e-07	-6.45563e-07	2.80372e-07	-8.15282e-08	1.98844e-07	9.81609e-07	-1.29495e-07	8.52114e-07	4.15868e-07	-1.12617e-07	3.03251e-07	4.62521e-07	-2.25686e-07	2.36835e-07	7.40614e-08	3.35397e-07	4.09459e-07	6.16457e-07	-1.48594e-07	4.67863e-07
6.439	3.92376e-07	-1.94104e-07	1.98272e-07	-2.07743e-07	-4.35102e-07	-6.42845e-07	2.81223e-07	-8.17755e-08	1.99447e-07	9.82160e-07	-1.29568e-07	8.52592e-07	4.16845e-07	-1.12881e-07	3.03964e-07	4.63717e-07	-2.26270e-07	2.37447e-07	7.56002e-08	3.33750e-07	4.09350e-07	6.17875e-07	-1.48936e-07	4.68939e-07
6.463	3.93395e-07	-1.94608e-07	1.98787e-07	-2.05033e-07	-4.35067e-07	-6.40100e-07	2.82070e-07	-8.20219e-08	2.00048e-07	9.82690e-07	-1.29638e-07	8.53053e-07	4.17818e-07	-1.13144e-07	3.04673e-07	4.64908e-07	-2.26851e-07	2.38057e-07	7.71410e-08	3.32093e-07	4.09234e-07	6.19285e-07	-1.49276e-07	4.70009e-07
6.488	3.94409e-07	-1.95110e-07	1.99300e-07	-2.02308e-07	-4.35020e-07	-6.37328e-07	2.82914e-07	-8.22674e-08	2.00647e-07	9.83200e-07	-1.29705e-07	8.53495e-07	4.18787e-07	-1.13407e-07	3.05380e-07	4.66094e-07	-2.27430e-07	2.38665e-07	7.86837e-08	3.30426e-07	4.09109e-07	6.20686e-07	-1.49614e-07	4.71073e-07
6.513	3.95419e-07	-1.95609e-07	1.99810e-07	-1.99567e-07	-4.34962e-07	-6.34529e-07	2.83755e-07	-8.25119e-08	2.01243e-07	9.83689e-07	-1.29769e-07	8.53919e-07	4.19753e-07	-1.13669e-07	3.06085e-07	4.67275e-07	-2.28006e-07	2.39269e-07	8.02282e-08	3.28748e-07	4.08976e-07	6.22080e-07	-1.49950e-07	4.72131e-07
6.537	3.96423e-07	-1.96106e-07	2.00317e-07	-1.96812e-07	-4.34892e-07	-6.31703e-07	2.84593e-07	-8.27555e-08	2.01837e-07	9.84157e-07	-1.29831e-07	8.54326e-07	4.20716e-07	-1.13929e-07	3.06787e-07	4.68451e-07	-2.28579e-07	2.39871e-07	8.17745e-08	3.27061e-07	4.08835e-07	6.23466e-07	-1.50284e-07	4.73182e-07
6.562	3.97423e-07	-1.96601e-07	2.00822e-07	-1.94042e-07	-4.34810e-07	-6.28851e-07	2.85427e-07	-8.29981e-08	2.02429e-07	9.84604e-07	-1.29890e-07	8.54714e-07	4.21675e-07	-1.14189e-07	3.07486e-07	4.69621e-07	-2.29151e-07	2.40471e-07	8.33226e-08	3.25363e-07	4.08686e-07	6.24843e-07	-1.50616e-07	4.74228e-07
6.586	3.98417e-07	-1.97092e-07	2.01325e-07	-1.91256e-07	-4.34716e-07	-6.25973e-07	2.86258e-07	-8.32397e-08	2.03019e-07	9.85031e-07	-1.29946e-07	8.55085e-07	4.22630e-07	-1.14448e-07	3.08182e-07	4.70787e-07	-2.29719e-07	2.41067e-07	8.48724e-08	3.23656e-07	4.08529e-07	6.26213e-07	-1.50946e-07	4.75267e-07
6.611	3.99406e-07	-1.97582e-07	2.01825e-07	-1.88457e-07	-4.34611e-07	-6.23067e-07	2.87086e-07	-8.34804e-08	2.03606e-07	9.85437e-07	-1.30000e-07	8.55437e-07	4.23582e-07	-1.14705e-07	3.08877e-07	4.71947e-07	-2.30285e-07	2.41661e-07	8.64240e-08	3.21940e-07	4.08364e-07	6.27574e-07	-1.51274e-07	4.76300e-07
6.636	4.00391e-07	-1.98069e-07	2.02322e-07	-1.85642e-07	-4.34494e-07	-6.20136e-07	2.87910e-07	-8.37201e-08	2.04190e-07	9.85822e-07	-1.30051e-07	8.55771e-07	4.24530e-07	-1.14962e-07	3.09568e-07	4.73101e-07	-2.30848e-07	2.42253e-07	8.79771e-08	3.20214e-07	4.08191e-07	6.28927e-07	-1.51600e-07	4.77327e-07
6.660	4.01370e-07	-1.98553e-07	2.02817e-07	-1.82813e-07	-4.34365e-07	-6.17178e-07	2.88731e-07	-8.39588e-08	2.04772e-07	9.86186e-07	-1.30099e-07	8.56087e-07	4.25475e-07	-1.15218e-07	3.10257e-07	4.74250e-07	-2.31409e-07	2.42841e-07	8.95319e-08	3.18479e-07	4.08011e-07	6.30272e-07	-1.51924e-07	4.78348e-07
6.685	4.02343e-07	-1.99035e-07	2.03309e-07	-1.79970e-07	-4.34224e-07	-6.14194e-07	2.89549e-07	-8.41966e-08	2.05352e-07	9.86529e-07	-1.30144e-07	8.56385e-07	4.26416e-07	-1.15473e-07	3.10943e-07	4.75394e-07	-2.31967e-07	2.43427e-07	9.10883e-08	3.16735e-07	4.07823e-07	6.31608e-07	-1.52246e-07	4.79362e-07
6.709	4.03312e-07	-1.99514e-07	2.03798e-07	-1.77112e-07	-4.34072e-07	-6.11184e-07	2.90363e-07	-8.44333e-08	2.05930e-07	9.86852e-07	-1.30187e-07	8.56665e-07	4.27354e-07	-1.15727e-07	3.11627e-07	4.76533e-07	-2.32523e-07	2.44010e-07	9.26462e-08	3.14981e-07	4.07627e-07	6.32936e-07	-1.52566e-07	4.80370e-07
6.734	4.04275e-07	-1.99990e-07	2.04285e-07	-1.74241e-07	-4.33908e-07	-6.08148e-07	2.91174e-07	-8.46691e-08	2.06505e-07	9.87154e-07	-1.30227e-07	8.56927e-07	4.28288e-07	-1.15980e-07	3.12308e-07	4.77666e-07	-2.33076e-07	2.44590e-07	9.42056e-08	3.13219e-07	4.07425e-07	6.34256e-07	-1.52884e-07	4.81372e-07
6.758	4.05233e-07	-2.00464e-07	2.04769e-07	-1.71355e-07	-4.33732e-07	-6.05087e-07	2.91981e-07	-8.49038e-08	2.07077e-07	9.87435e-07	-1.30264e-07	8.57171e-07	4.29219e-07	-1.16232e-07	3.12987e-07	4.78793e-07	-2.33626e-07	2.45167e-07	9.57664e-08	3.11448e-07	4.07214e-07	6.35568e-07	-1.53201e-07	4.82367e-07
6.783	4.06186e-07	-2.00936e-07	2.05250e-07	-1.68455e-07	-4.33544e-07	-6.01999e-07	2.92785e-07	-8.51376e-08	2.07647e-07	9.87695e-07	-1.30298e-07	8.57397e-07	4.30146e-07	-1.16483e-07	3.13663e-07	4.79915e-07	-2.34173e-07	2.45742e-07	9.73286e-08	3.09668e-07	4.06997e-07	6.36871e-07	-1.53515e-07	4.83356e-07
6.808	4.07133e-07	-2.01404e-07	2.05729e-07	-1.65541e-07	-4.33344e-07	-5.98885e-07	2.93586e-07	-8.53704e-08	2.08215e-07	9.87934e-07	-1.30329e-07	8.57605e-07	4.31069e-07	-1.16733e-07	3.14336e-07	4.81032e-07	-2.34718e-07	2.46313e-07	9.88922e-08	3.07880e-07	4.06772e-07	6.38166e-07	-1.53827e-07	4.84339e-07
6.832	4.08075e-07	-2.01870e-07	2.06205e-07	-1.62614e-07	-4.33133e-07	-5.95746e-07	2.94383e-07	-8.56021e-08	2.08780e-07	9.88153e-07	-1.30358e-07	8.57794e-07	4.31989e-07	-1.16982e-07	3.15007e-07	4.82143e-07	-2.35260e-07	2.46882e-07	1.00457e-07	3.06084e-07	4.06541e-07	6.39452e-07	-1.54137e-07	4.85315e-07
6.857	4.09012e-07	-2.02333e-07	2.06678e-07	-1.59672e-07	-4.32909e-07	-5.92582e-07	2.95176e-07	-8.58329e-08	2.09343e-07	9.88350e-07	-1.30384e-07	8.57966e-07	4.32905e-07	-1.17230e-07	3.15675e-07	4.83248e-07	-2.35800e-07	2.47448e-07	1.02023e-07	3.04279e-07	4.06302e-07	6.40730e-07	-1.54445e-07	4.86285e-07
6.881	4.09943e-07	-2.02794e-07	2.07149e-07	-1.56718e-07	-4.32674e-07	-5.89392e-07	2.95966e-07	-8.60626e-08	2.09903e-07	9.88527e-07	-1.30408e-07	8.58119e-07	4.33818e-07	-1.17477e-07	3.16341e-07	4.84348e-07	-2.36336e-07	2.48012e-07	1.03591e-07	3.02466e-07	4.06057e-07	6.41999e-07	-1.54751e-07	4.87248e-07
6.906	4.10868e-07	-2.03252e-07	2.07616e-07	-1.53749e-07	-4.32427e-07	-5.86177e-07	2.96753e-07	-8.62913e-08	2.10461e-07	9.88683e-07	-1.30428e-07	8.58255e-07	4.34727e-07	-1.17723e-07	3.17003e-07	4.85442e-07	-2.36870e-07	2.48572e-07	1.05160e-07	3.00645e-07	4.05805e-07	6.43260e-07	-1.55055e-07	4.88205e-07
6.930	4.11788e-07	-2.03707e-07	2.08081e-07	-1.50768e-07	-4.32168e-07	-5.82936e-07	2.97536e-07	-8.65190e-08	2.11017e-07	9.88818e-07	-1.30446e-07	8.58372e-07	4.35632e-07	-1.17969e-07	3.17664e-07	4.86531e-07	-2.37401e-07	2.49129e-07	1.06730e-07	2.98816e-07	4.05546e-07	6.44513e-07	-1.55357e-07	4.89156e-07
6.955	4.12703e-07	-2.04159e-07	2.08543e-07	-1.47773e-07	-4.31897e-07	-5.79670e-07	2.98315e-07	-8.67456e-08	2.11569e-07	9.88932e-07	-1.30461e-07	8.58471e-07	4.36534e-07	-1.18213e-07	3.18321e-07	4.87614e-07	-2.37930e-07	2.49684e-07	1.08301e-07	2.96980e-07	4.05281e-07	6.45757e-07	-1.55657e-07	4.90100e-07
6.980	4.13612e-07	-2.04609e-07	2.09003e-07	-1.44765e-07	-4.31614e-07	-5.76379e-07	2.99091e-07	-8.69713e-08	2.12120e-07	9.89025e-07	-1.30473e-07	8.58552e-07	4.37433e-07	-1.18456e-07	3.18976e-07	4.88691e-07	-2.38455e-07	2.50235e-07	1.09873e-07	2.95136e-07	4.05009e-07	6.46992e-07	-1.55954e-07	4.91038e-07
7.004	4.14515e-07	-2.05056e-07	2.09459e-07	-1.41744e-07	-4.31320e-07	-5.73063e-07	2.99863e-07	-8.71958e-08	2.12667e-07	9.89098e-07	-1.30483e-07	8.58615e-07	4.38327e-07	-1.18698e-07	3.19629e-07	4.89762e-07	-2.38978e-07	2.50784e-07	1.11446e-07	2.93284e-07	4.04730e-07	6.48219e-07	-1.56250e-07	4.91969e-07
7.029	4.15413e-07	-2.05500e-07	2.09913e-07	-1.38709e-07	-4.31013e-07	-5.69723e-07	3.00632e-07	-8.74194e-08	2.13213e-07	9.89149e-07	-1.30490e-07	8.58659e-07	4.39219e-07	-1.18940e-07	3.20279e-07	4.90828e-07	-2.39498e-07	2.51330e-07	1.13020e-07	2.91426e-07	4.04446e-07	6.49437e-07	-1.56544e-07	4.92893e-07
7.053	4.16305e-07	-2.05941e-07	2.10364e-07	-1.35662e-07	-4.30695e-07	-5.66357e-07	3.01397e-07	-8.76419e-08	2.13755e-07	9.89180e-07	-1.30494e-07	8.58686e-07	4.40106e-07	-1.19180e-07	3.20926e-07	4.91888e-07	-2.40016e-07	2.51872e-07	1.14596e-07	2.89560e-07	4.04155e-07	6.50647e-07	-1.56835e-07	4.93812e-07
7.078	4.17191e-07	-2.06380e-07	2.10811e-07	-1.32603e-07	-4.30364e-07	-5.62967e-07	3.02159e-07	-8.78633e-08	2.14295e-07	9.89190e-07	-1.30495e-07	8.58695e-07	4.40990e-07	-1.19420e-07	3.21570e-07	4.92942e-07	-2.40530e-07	2.52412e-07	1.16172e-07	2.87686e-07	4.03858e-07	6.51848e-07	-1.57125e-07	4.94723e-07
7.102	4.18072e-07	-2.06815e-07	2.11256e-07	-1.29530e-07	-4.30022e-07	-5.59552e-07	3.02916e-07	-8.80837e-08	2.14833e-07	9.89178e-07	-1.30494e-07	8.58685e-07	4.41870e-07	-1.19658e-07	3.22212e-07	4.93990e-07	-2.41041e-07	2.52949e-07	1.17749e-07	2.85806e-07	4.03555e-07	6.53040e-07	-1.57412e-07	4.95628e-07
7.127	4.18947e-07	-2.07248e-07	2.11698e-07	-1.26445e-07	-4.29668e-07	-5.56113e-07	3.03671e-07	-8.83030e-08	2.15368e-07	9.89146e-07	-1.30489e-07	8.58657e-07	4.42747e-07	-1.19895e-07	3.22852e-07	4.95033e-07	-2.41550e-07	2.53483e-07	1.19327e-07	2.83920e-07	4.03247e-07	6.54224e-07	-1.57698e-07	4.96526e-07
7.152	4.19816e-07	-2.07678e-07	2.12138e-07	-1.23348e-07	-4.29301e-07	-5.52649e-07	3.04421e-07	-8.85213e-08	2.15900e-07	9.89094e-07	-1.30482e-07	8.58611e-07	4.43620e-07	-1.20132e-07	3.23488e-07	4.96069e-07	-2.42056e-07	2.54014e-07	1.20906e-07	2.82026e-07	4.02932e-07	6.55399e-07	-1.57981e-07	4.97418e-07
7.176	4.20679e-07	-2.08105e-07	2.12574e-07	-1.20238e-07	-4.28923e-07	-5.49161e-07	3.05168e-07	-8.87385e-08	2.16430e-07	9.89020e-07	-1.30473e-07	8.58547e-07	4.44490e-07	-1.20367e-07	3.24122e-07	4.97100e-07	-2.42559e-07	2.54541e-07	1.22486e-07	2.80126e-07	4.02612e-07	6.56565e-07	-1.58262e-07	4.98303e-07
7.201	4.21536e-07	-2.08529e-07	2.13007e-07	-1.17116e-07	-4.28533e-07	-5.45649e-07	3.05912e-07	-8.89546e-08	2.16957e-07	9.88925e-07	-1.30460e-07	8.58465e-07	4.45356e-07	-1.20602e-07	3.24754e-07	4.98125e-07	-2.43059e-07	2.55066e-07	1.24066e-07	2.78220e-07	4.02286e-07	6.57722e-07	-1.58541e-07	4.99181e-07
7.225	4.22388e-07	-2.08950e-07	2.13437e-07	-1.13982e-07	-4.28131e-07	-5.42113e-07	3.06651e-07	-8.91697e-08	2.17482e-07	9.88809e-07	-1.30445e-07	8.58365e-07	4.46218e-07	-1.20835e-07	3.25383e-07	4.99144e-07	-2.43556e-07	2.55588e-07	1.25648e-07	2.76307e-07	4.01955e-07	6.58871e-07	-1.58818e-07	5.00053e-07
7.250	4.23233e-07	-2.09369e-07	2.13865e-07	-1.10836e-07	-4.27717e-07	-5.38552e-07	3.07387e-07	-8.93837e-08	2.18003e-07	9.88673e-07	-1.30427e-07	8.58246e-07	4.47076e-07	-1.21068e-07	3.26009e-07	5.00156e-07	-2.44050e-07	2.56106e-07	1.27230e-07	2.74388e-07	4.01618e-07	6.60011e-07	-1.59093e-07	5.00918e-07
7.274	4.24073e-07	-2.09784e-07	2.14289e-07	-1.07678e-07	-4.27290e-07	-5.34968e-07	3.08119e-07	-8.95966e-08	2.18523e-07	9.88516e-07	-1.30406e-07	8.58109e-07	4.47931e-07	-1.21299e-07	3.26632e-07	5.01163e-07	-2.44541e-07	2.56622e-07	1.28813e-07	2.72463e-07	4.01276e-07	6.61142e-07	-1.59365e-07	5.01777e-07
7.299	4.24906e-07	-2.10196e-07	2.14710e-07	-1.04508e-07	-4.26852e-07	-5.31360e-07	3.08848e-07	-8.98084e-08	2.19039e-07	9.88337e-07	-1.30383e-07	8.57955e-07	4.48783e-07	-1.21530e-07	3.27253e-07	5.02164e-07	-2.45030e-07	2.57134e-07	1.30396e-07	2.70533e-07	4.00929e-07	6.62264e-07	-1.59636e-07	5.02628e-07
7.324	4.25734e-07	-2.10606e-07	2.15128e-07	-1.01326e-07	-4.26402e-07	-5.27728e-07	3.09573e-07	-9.00192e-08	2.19553e-07	9.88138e-07	-1.30356e-07	8.57782e-07	4.49631e-07	-1.21759e-07	3.27871e-07	5.03159e-07	-2.45515e-07	2.57644e-07	1.31980e-07	2.68596e-07	4.00576e-07	6.63377e-07	-1.59904e-07	5.03473e-07
7.348	4.26556e-07	-2.11012e-07	2.15543e-07	-9.81328e-08	-4.25940e-07	-5.24073e-07	3.10294e-07	-9.02288e-08	2.20065e-07	9.87918e-07	-1.30327e-07	8.57591e-07	4.50475e-07	-1.21988e-07	3.28487e-07	5.04147e-07	-2.45997e-07	2.58150e-07	1.33565e-07	2.66654e-07	4.00219e-07	6.64482e-07	-1.60170e-07	5.04311e-07
7.373	4.27371e-07	-2.11416e-07	2.15956e-07	-9.49280e-08	-4.25466e-07	-5.20394e-07	3.11011e-07	-9.04374e-08	2.20573e-07	9.87677e-07	-1.30296e-07	8.57382e-07	4.51315e-07	-1.22216e-07	3.29100e-07	5.05130e-07	-2.46477e-07	2.58653e-07	1.35150e-07	2.64706e-07	3.99857e-07	6.65577e-07	-1.60434e-07	5.05143e-07
7.397	4.28181e-07	-2.11816e-07	2.16365e-07	-9.17119e-08	-4.24980e-07	-5.16692e-07	3.11724e-07	-9.06449e-08	2.21079e-07	9.87416e-07	-1.30261e-07	8.57155e-07	4.52152e-07	-1.22442e-07	3.29710e-07	5.06106e-07	-2.46953e-07	2.59153e-07	1.36736e-07	2.62754e-07	3.99490e-07	6.66664e-07	-1.60696e-07	5.05967e-07
7.422	4.28984e-07	-2.12214e-07	2.16771e-07	-8.84844e-08	-4.24482e-07	-5.12966e-07	3.12434e-07	-9.08513e-08	2.21583e-07	9.87133e-07	-1.30224e-07	8.56909e-07	4.52985e-07	-1.22668e-07	3.30317e-07	5.07076e-07	-2.47427e-07	2.59650e-07	1.38322e-07	2.60796e-07	3.99118e-07	6.67741e-07	-1.60956e-07	5.06785e-07
7.447	4.29781e-07	-2.12608e-07	2.17173e-07	-8.52458e-08	-4.23972e-07	-5.09218e-07	3.13140e-07	-9.10566e-08	2.22084e-07	9.86830e-07	-1.30184e-07	8.56646e-07	4.53815e-07	-1.22892e-07	3.30922e-07	5.08040e-07	-2.47897e-07	2.60143e-07	1.39909e-07	2.58832e-07	3.98742e-07	6.68810e-07	-1.61214e-07	5.07596e-07
7.471	4.30572e-07	-2.12999e-07	2.17573e-07	-8.19961e-08	-4.23450e-07	-5.05446e-07	3.13842e-07	-9.12607e-08	2.22581e-07	9.86505e-07	-1.30141e-07	8.56364e-07	4.54641e-07	-1.23116e-07	3.31525e-07	5.08998e-07	-2.48364e-07	2.60634e-07	1.41497e-07	2.56864e-07	3.98361e-07	6.69870e-07	-1.61469e-07	5.08401e-07
7.496	4.31357e-07	-2.13387e-07	2.17970e-07	-7.87354e-08	-4.22916e-07	-5.01651e-07	3.14541e-07	-9.14638e-08	2.23077e-07	9.86160e-07	-1.30095e-07	8.56065e-07	4.55463e-07	-1.23339e-07	3.32124e-07	5.09949e-07	-2.48829e-07	2.61121e-07	1.43084e-07	2.54891e-07	3.97976e-07	6.70920e-07	-1.61722e-07	5.09198e-07
7.520	4.32136e-07	-2.13773e-07	2.18363e-07	-7.54639e-08	-4.22369e-07	-4.97833e-07	3.15235e-07	-9.16658e-08	2.23569e-07	9.85794e-07	-1.30047e-07	8.55747e-07	4.56282e-07	-1.23560e-07	3.32721e-07	5.10895e-07	-2.49290e-07	2.61605e-07	1.44673e-07	2.52914e-07	3.97586e-07	6.71962e-07	-1.61973e-07	5.09989e-07
7.545	4.32908e-07	-2.14155e-07	2.18753e-07	-7.21816e-08	-4.21811e-07	-4.93993e-07	3.15926e-07	-9.18666e-08	2.24059e-07	9.85407e-07	-1.29996e-07	8.55411e-07	4.57097e-07	-1.23781e-07	3.33315e-07	5.11834e-07	-2.49748e-07	2.62086e-07	1.46261e-07	2.50932e-07	3.97193e-07	6.72995e-07	-1.62222e-07	5.10772e-07
7.569	4.33674e-07	-2.14534e-07	2.19141e-07	-6.88886e-08	-4.21241e-07	-4.90130e-07	3.16613e-07	-9.20664e-08	2.24546e-07	9.85000e-07	-1.29942e-07	8.55057e-07	4.57908e-07	-1.24001e-07	3.33907e-07	5.12767e-07	-2.50203e-07	2.62563e-07	1.47850e-07	2.48945e-07	3.96795e-07	6.74018e-07	-1.62469e-07	5.11549e-07
7.594	4.34434e-07	-2.14910e-07	2.19524e-07	-6.55851e-08	-4.20659e-07	-4.86244e-07	3.17296e-07	-9.22650e-08	2.25031e-07	9.84571e-07	-1.29886e-07	8.54685e-07	4.58715e-07	-1.24220e-07	3.34496e-07	5.13693e-07	-2.50655e-07	2.63038e-07	1.49439e-07	2.46954e-07	3.96394e-07	6.75033e-07	-1.62714e-07	5.12319e-07
7.619	4.35187e-07	-2.15282e-07	2.19905e-07	-6.22712e-08	-4.20065e-07	-4.82336e-07	3.17975e-07	-9.24626e-08	2.25513e-07	9.84122e-07	-1.29827e-07	8.54295e-07	4.59519e-07	-1.24437e-07	3.35082e-07	5.14613e-07	-2.51104e-07	2.63509e-07	1.51029e-07	2.44960e-07	3.95988e-07	6.76038e-07	-1.62956e-07	5.13082e-07
7.643	4.35934e-07	-2.15652e-07	2.20283e-07	-5.89469e-08	-4.19459e-07	-4.78405e-07	3.18651e-07	-9.26590e-08	2.25992e-07	9.83652e-07	-1.29765e-07	8.53887e-07	4.60320e-07	-1.24654e-07	3.35666e-07	5.15527e-07	-2.51550e-07	2.63977e-07	1.52618e-07	2.42961e-07	3.95579e-07	6.77034e-07	-1.63196e-07	5.13838e-07
7.668	4.36675e-07	-2.16018e-07	2.20657e-07	-5.56124e-08	-4.18840e-07	-4.74453e-07	3.19322e-07	-9.28542e-08	2.26468e-07	9.83161e-07	-1.29700e-07	8.53461e-07	4.61116e-07	-1.24870e-07	3.36247e-07	5.16434e-07	-2.51993e-07	2.64441e-07	1.54208e-07	2.40958e-07	3.95166e-07	6.78022e-07	-1.63434e-07	5.14588e-07
7.692	4.37409e-07	-2.16381e-07	2.21028e-07	-5.22678e-08	-4.18210e-07	-4.70478e-07	3.19990e-07	-9.30484e-08	2.26942e-07	9.82649e-07	-1.29632e-07	8.53017e-07	4.61909e-07	-1.25084e-07	3.36825e-07	5.17335e-07	-2.52432e-07	2.64903e-07	1.55798e-07	2.38951e-07	3.94750e-07	6.79000e-07	-1.63670e-07	5.15330e-07
7.717	4.38137e-07	-2.16741e-07	2.21396e-07	-4.89132e-08	-4.17568e-07	-4.66481e-07	3.20654e-07	-9.32414e-08	2.27412e-07	9.82117e-07	-1.29562e-07	8.52555e-07	4.62698e-07	-1.25298e-07	3.37400e-07	5.18229e-07	-2.52869e-07	2.65360e-07	1.57389e-07	2.36941e-07	3.94330e-07	6.79968e-07	-1.63903e-07	5.16065e-07
7.741	4.38858e-07	-2.17098e-07	2.21760e-07	-4.55487e-08	-4.16914e-07	-4.62462e-07	3.21314e-07	-9.34333e-08	2.27880e-07	9.81563e-07	-1.29489e-07	8.52074e-07	4.63484e-07	-1.25511e-07	3.37973e-07	5.19117e-07	-2.53302e-07	2.65815e-07	1.58979e-07	2.34928e-07	3.93907e-07	6.80928e-07	-1.64135e-07	5.16793e-07
7.766	4.39573e-07	-2.17452e-07	2.22121e-07	-4.21743e-08	-4.16247e-07	-4.58422e-07	3.21970e-07	-9.36241e-08	2.28346e-07	9.80989e-07	-1.29413e-07	8.51576e-07	4.64266e-07	-1.25723e-07	3.38543e-07	5.19998e-07	-2.53732e-07	2.66266e-07	1.60570e-07	2.32911e-07	3.93481e-07	6.81878e-07	-1.64364e-07	5.17515e-07
7.791	4.40281e-07	-2.17802e-07	2.22479e-07	-3.87904e-08	-4.15569e-07	-4.54359e-07	3.22622e-07	-9.38137e-08	2.28808e-07	9.80394e-07	-1.29335e-07	8.51060e-07	4.65044e-07	-1.25933e-07	3.39111e-07	5.20873e-07	-2.54159e-07	2.66714e-07	1.62161e-07	2.30890e-07	3.93051e-07	6.82820e-07	-1.64591e-07	5.18229e-07
7.815	4.40983e-07	-2.18149e-07	2.22834e-07	-3.53968e-08	-4.14879e-07	-4.50275e-07	3.23270e-07	-9.40022e-08	2.29268e-07	9.79779e-07	-1.29254e-07	8.50525e-07	4.65819e-07	-1.26143e-07	3.39676e-07	5.21742e-07	-2.54583e-07	2.67159e-07	1.63752e-07	2.28867e-07	3.92619e-07	6.83752e-07	-1.64815e-07	5.18936e-07
7.840	4.41678e-07	-2.18493e-07	2.23185e-07	-3.19938e-08	-4.14176e-07	-4.46170e-07	3.23915e-07	-9.41896e-08	2.29725e-07	9.79143e-07	-1.29170e-07	8.49973e-07	4.66589e-07	-1.26352e-07	3.40238e-07	5.22603e-07	-2.55003e-07	2.67600e-07	1.65343e-07	2.26841e-07	3.92184e-07	6.84674e-07	-1.65038e-07	5.19637e-07
7.864	4.42367e-07	-2.18834e-07	2.23533e-07	-2.85814e-08	-4.13462e-07	-4.42043e-07	3.24555e-07	-9.43759e-08	2.30179e-07	9.78486e-07	-1.29083e-07	8.49403e-07	4.67357e-07	-1.26560e-07	3.40797e-07	5.23459e-07	-2.55420e-07	2.68038e-07	1.66933e-07	2.24812e-07	3.91746e-07	6.85588e-07	-1.65258e-07	5.20330e-07
7.889	4.43049e-07	-2.19171e-07	2.23878e-07	-2.51597e-08	-4.12736e-07	-4.37895e-07	3.25192e-07	-9.45610e-08	2.30631e-07	9.77808e-07	-1.28994e-07	8.48814e-07	4.68120e-07	-1.26766e-07	3.41354e-07	5.24307e-07	-2.55834e-07	2.68473e-07	1.68524e-07	2.22780e-07	3.91305e-07	6.86492e-07	-1.65476e-07	5.21016e-07
7.913	4.43724e-07	-2.19505e-07	2.24219e-07	-2.17289e-08	-4.11997e-07	-4.33726e-07	3.25824e-07	-9.47449e-08	2.31079e-07	9.77110e-07	-1.28901e-07	8.48208e-07	4.68880e-07	-1.26972e-07	3.41908e-07	5.25149e-07	-2.56245e-07	2.68904e-07	1.70115e-07	2.20746e-07	3.90862e-07	6.87387e-07	-1.65691e-07	5.21695e-07
7.938	4.44393e-07	-2.19836e-07	2.24557e-07	-1.82891e-08	-4.11247e-07	-4.29536e-07	3.26453e-07	-9.49277e-08	2.31525e-07	9.76390e-07	-1.28807e-07	8.47584e-07	4.69636e-07	-1.27177e-07	3.42459e-07	5.25985e-07	-2.56653e-07	2.69332e-07	1.71706e-07	2.18710e-07	3.90416e-07	6.88272e-07	-1.65905e-07	5.22368e-07
7.963	4.45054e-07	-2.20163e-07	2.24891e-07	-1.48404e-08	-4.10485e-07	-4.25325e-07	3.27078e-07	-9.51094e-08	2.31968e-07	9.75651e-07	-1.28709e-07	8.46942e-07	4.70388e-07	-1.27380e-07	3.43008e-07	5.26813e-07	-2.57057e-07	2.69756e-07	1.73297e-07	2.16671e-07	3.89968e-07	6.89149e-07	-1.66116e-07	5.23033e-07
7.987	4.45710e-07	-2.20487e-07	2.25222e-07	-1.13828e-08	-4.09710e-07	-4.21093e-07	3.27699e-07	-9.52899e-08	2.32409e-07	9.74890e-07	-1.28609e-07	8.46282e-07	4.71137e-07	-1.27583e-07	3.43553e-07	5.27635e-07	-2.57458e-07	2.70177e-07	1.74888e-07	2.14630e-07	3.89517e-07	6.90016e-07	-1.66325e-07	5.23691e-07
8.012	4.46358e-07	-2.20808e-07	2.25550e-07	-7.91658e-09	-4.08924e-07	-4.16841e-07	3.28315e-07	-9.54693e-08	2.32846e-07	9.74109e-07	-1.28506e-07	8.45604e-07	4.71881e-07	-1.27785e-07	3.44097e-07	5.28450e-07	-2.57856e-07	2.70594e-07	1.76478e-07	2.12587e-07	3.89065e-07	6.90873e-07	-1.66532e-07	5.24341e-07
8.036	4.47000e-07	-2.21126e-07	2.25874e-07	-4.44173e-09	-4.08126e-07	-4.12568e-07	3.28928e-07	-9.56476e-08	2.33281e-07	9.73308e-07	-1.28400e-07	8.44908e-07	4.72623e-07	-1.27986e-07	3.44637e-07	5.29259e-07	-2.58250e-07	2.71008e-07	1.78069e-07	2.10542e-07	3.88611e-07	6.91721e-07	-1.66736e-07	5.24985e-07
8.061	4.47634e-07	-2.21440e-07	2.26195e-07	-9.58392e-10	-4.07316e-07	-4.08274e-07	3.29537e-07	-9.58246e-08	2.33713e-07	9.72486e-07	-1.28291e-07	8.44194e-07	4.73360e-07	-1.28185e-07	3.45175e-07	5.30060e-07	-2.58642e-07	2.71419e-07	1.79659e-07	2.08495e-07	3.88154e-07	6.92560e-07	-1.66938e-07	5.25622e-07
8.086	4.48262e-07	-2.21750e-07	2.26512e-07	2.53332e-09	-4.06494e-07	-4.03960e-07	3.30142e-07	-9.60006e-08	2.34142e-07	9.71643e-07	-1.28180e-07	8.43462e-07	4.74094e-07	-1.28384e-07	3.45710e-07	5.30855e-07	-2.59030e-07	2.71826e-07	1.81250e-07	2.06447e-07	3.87696e-07	6.93389e-07	-1.67138e-07	5.26251e-07
8.110	4.48883e-07	-2.22058e-07	2.26826e-07	6.03330e-09	-4.05660e-07	-3.99626e-07	3.30743e-07	-9.61754e-08	2.34568e-07	9.70779e-07	-1.28066e-07	8.42713e-07	4.74824e-07	-1.28582e-07	3.46242e-07	5.31643e-07	-2.59414e-07	2.72229e-07	1.82840e-07	2.04397e-07	3.87236e-07	6.94209e-07	-1.67336e-07	5.26873e-07
8.135	4.49498e-07	-2.22361e-07	2.27136e-07	9.54143e-09	-4.04813e-07	-3.95272e-07	3.31341e-07	-9.63490e-08	2.34992e-07	9.69895e-07	-1.27950e-07	8.41946e-07	4.75550e-07	-1.28778e-07	3.46772e-07	5.32425e-07	-2.59795e-07	2.72629e-07	1.84429e-07	2.02346e-07	3.86775e-07	6.95020e-07	-1.67531e-07	5.27488e-07
8.159	4.50105e-07	-2.22662e-07	2.27443e-07	1.30576e-08	-4.03955e-07	-3.90898e-07	3.31934e-07	-9.65215e-08	2.35412e-07	9.68991e-07	-1.27830e-07	8.41160e-07	4.76272e-07	-1.28974e-07	3.47298e-07	5.33199e-07	-2.60173e-07	2.73026e-07	1.86019e-07	2.00293e-07	3.86312e-07	6.95821e-07	-1.67724e-07	5.28096e-07
8.184	4.50705e-07	-2.22959e-07	2.27747e-07	1.65817e-08	-4.03086e-07	-3.86504e-07	3.32523e-07	-9.66928e-08	2.35830e-07	9.68066e-07	-1.27708e-07	8.40358e-07	4.76991e-07	-1.29169e-07	3.47823e-07	5.33967e-07	-2.60548e-07	2.73419e-07	1.87608e-07	1.98240e-07	3.85848e-07	6.96612e-07	-1.67915e-07	5.28697e-07
8.208	4.51299e-07	-2.23252e-07	2.28047e-07	2.01137e-08	-4.02204e-07	-3.82090e-07	3.33108e-07	-9.68630e-08	2.36245e-07	9.67120e-07	-1.27584e-07	8.39537e-07	4.77706e-07	-1.29362e-07	3.48344e-07	5.34727e-07	-2.60919e-07	2.73808e-07	1.89197e-07	1.96185e-07	3.85383e-07	6.97394e-07	-1.68104e-07	5.29291e-07
8.233	4.51885e-07	-2.23543e-07	2.28343e-07	2.36533e-08	-4.01310e-07	-3.77657e-07	3.33689e-07	-9.70320e-08	2.36657e-07	9.66155e-07	-1.27456e-07	8.38698e-07	4.78417e-07	-1.29555e-07	3.48863e-07	5.35481e-07	-2.61287e-07	2.74194e-07	1.90786e-07	1.94130e-07	3.84916e-07	6.98167e-07	-1.68290e-07	5.29877e-07
8.258	4.52465e-07	-2.23829e-07	2.28636e-07	2.72006e-08	-4.00404e-07	-3.73204e-07	3.34267e-07	-9.71999e-08	2.37067e-07	9.65168e-07	-1.27326e-07	8.37842e-07	4.79125e-07	-1.29746e-07	3.49379e-07	5.36228e-07	-2.61651e-07	2.74577e-07	1.92374e-07	1.92074e-07	3.84449e-07	6.98930e-07	-1.68474e-07	5.30456e-07
8.282	4.53038e-07	-2.24112e-07	2.28925e-07	3.07554e-08	-3.99487e-07	-3.68731e-07	3.34840e-07	-9.73666e-08	2.37473e-07	9.64161e-07	-1.27193e-07	8.36968e-07	4.79829e-07	-1.29937e-07	3.49892e-07	5.36968e-07	-2.62012e-07	2.74956e-07	1.93962e-07	1.90018e-07	3.83980e-07	6.99684e-07	-1.68656e-07	5.31028e-07
8.307	4.53603e-07	-2.24392e-07	2.29211e-07	3.43175e-08	-3.98557e-07	-3.64240e-07	3.35409e-07	-9.75321e-08	2.37877e-07	9.63134e-07	-1.27058e-07	8.36076e-07	4.80529e-07	-1.30127e-07	3.50402e-07	5.37701e-07	-2.62370e-07	2.75331e-07	1.95550e-07	1.87961e-07	3.83511e-07	7.00428e-07	-1.68835e-07	5.31593e-07
8.331	4.54161e-07	-2.24668e-07	2.29493e-07	3.78869e-08	-3.97616e-07	-3.59729e-07	3.35975e-07	-9.76965e-08	2.38278e-07	9.62086e-07	-1.26920e-07	8.35167e-07	4.81225e-07	-1.30315e-07	3.50910e-07	5.38426e-07	-2.62724e-07	2.75703e-07	1.97138e-07	1.85904e-07	3.83041e-07	7.01162e-07	-1.69012e-07	5.32150e-07
8.356	4.54713e-07	-2.24941e-07	2.29772e-07	4.14635e-08	-3.96663e-07	-3.55199e-07	3.36536e-07	-9.78598e-08	2.38676e-07	9.61018e-07	-1.26779e-07	8.34240e-07	4.81917e-07	-1.30503e-07	3.51415e-07	5.39145e-07	-2.63075e-07	2.76071e-07	1.98725e-07	1.83846e-07	3.82571e-07	7.01887e-07	-1.69187e-07	5.32701e-07
8.380	4.55257e-07	-2.25210e-07	2.30047e-07	4.50472e-08	-3.95698e-07	-3.50651e-07	3.37093e-07	-9.80218e-08	2.39072e-07	9.59930e-07	-1.26635e-07	8.33295e-07	4.82606e-07	-1.30689e-07	3.51917e-07	5.39857e-07	-2.63422e-07	2.76435e-07	2.00311e-07	1.81789e-07	3.82100e-07	7.02603e-07	-1.69359e-07	5.33244e-07
8.405	4.55794e-07	-2.25476e-07	2.30318e-07	4.86377e-08	-3.94721e-07	-3.46083e-07	3.37647e-07	-9.81828e-08	2.39464e-07	9.58821e-07	-1.26489e-07	8.32332e-07	4.83291e-07	-1.30875e-07	3.52416e-07	5.40562e-07	-2.63766e-07	2.76796e-07	2.01897e-07	1.79731e-07	3.81629e-07	7.03308e-07	-1.69529e-07	5.33779e-07
8.430	4.56324e-07	-2.25738e-07	2.30586e-07	5.22351e-08	-3.93732e-07	-3.41497e-07	3.38196e-07	-9.83425e-08	2.39854e-07	9.57692e-07	-1.26340e-07	8.31352e-07	4.83972e-07	-1.31059e-07	3.52913e-07	5.41259e-07	-2.64106e-07	2.77153e-07	2.03483e-07	1.77674e-07	3.81157e-07	7.04005e-07	-1.69697e-07	5.34308e-07
8.454	4.56847e-07	-2.25997e-07	2.30850e-07	5.58393e-08	-3.92732e-07	-3.36892e-07	3.38742e-07	-9.85011e-08	2.40240e-07	9.56543e-07	-1.26188e-07	8.30355e-07	4.84649e-07	-1.31242e-07	3.53407e-07	5.41950e-07	-2.64443e-07	2.77507e-07	2.05068e-07	1.75617e-07	3.80685e-07	7.04691e-07	-1.69863e-07	5.34829e-07
8.479	4.57363e-07	-2.26252e-07	2.31111e-07	5.94500e-08	-3.91719e-07	-3.32269e-07	3.39283e-07	-9.86585e-08	2.40624e-07	9.55373e-07	-1.26034e-07	8.29339e-07	4.85323e-07	-1.31425e-07	3.53898e-07	5.42633e-07	-2.64777e-07	2.77857e-07	2.06653e-07	1.73561e-07	3.80214e-07	7.05368e-07	-1.70026e-07	5.35343e-07
8.503	4.57871e-07	-2.26504e-07	2.31368e-07	6.30673e-08	-3.90695e-07	-3.27628e-07	3.39820e-07	-9.88148e-08	2.41006e-07	9.54184e-07	-1.25877e-07	8.28307e-07	4.85993e-07	-1.31606e-07	3.54387e-07	5.43310e-07	-2.65107e-07	2.78203e-07	2.08237e-07	1.71505e-07	3.79742e-07	7.06036e-07	-1.70187e-07	5.35849e-07
8.528	4.58372e-07	-2.26752e-07	2.31621e-07	6.66909e-08	-3.89659e-07	-3.22968e-07	3.40354e-07	-9.89699e-08	2.41384e-07	9.52974e-07	-1.25717e-07	8.27256e-07	4.86659e-07	-1.31787e-07	3.54872e-07	5.43979e-07	-2.65433e-07	2.78546e-07	2.09821e-07	1.69450e-07	3.79271e-07	7.06693e-07	-1.70345e-07	5.36348e-07
8.552	4.58866e-07	-2.26996e-07	2.31870e-07	7.03208e-08	-3.88612e-07	-3.18291e-07	3.40883e-07	-9.91239e-08	2.41759e-07	9.51743e-07	-1.25555e-07	8.26188e-07	4.87321e-07	-1.31966e-07	3.55355e-07	5.44641e-07	-2.65756e-07	2.78885e-07	2.11404e-07	1.67396e-07	3.78800e-07	7.07341e-07	-1.70501e-07	5.36840e-07
8.577	4.59353e-07	-2.27237e-07	2.32116e-07	7.39569e-08	-3.87552e-07	-3.13595e-07	3.41409e-07	-9.92767e-08	2.42132e-07	9.50493e-07	-1.25390e-07	8.25103e-07	4.87979e-07	-1.32144e-07	3.55835e-07	5.45295e-07	-2.66075e-07	2.79220e-07	2.12987e-07	1.65343e-07	3.78330e-07	7.07980e-07	-1.70655e-07	5.37325e-07
8.602	4.59833e-07	-2.27474e-07	2.32359e-07	7.75990e-08	-3.86481e-07	-3.08882e-07	3.41930e-07	-9.94283e-08	2.42502e-07	9.49223e-07	-1.25223e-07	8.24000e-07	4.88634e-07	-1.32321e-07	3.56312e-07	5.45943e-07	-2.66391e-07	2.79551e-07	2.14569e-07	1.63291e-07	3.77860e-07	7.08609e-07	-1.70807e-07	5.37802e-07
8.626	4.60305e-07	-2.27708e-07	2.32597e-07	8.12471e-08	-3.85398e-07	-3.04151e-07	3.42448e-07	-9.95788e-08	2.42869e-07	9.47932e-07	-1.25052e-07	8.22880e-07	4.89285e-07	-1.32498e-07	3.56787e-07	5.46583e-07	-2.66704e-07	2.79879e-07	2.16151e-07	1.61240e-07	3.77391e-07	7.09228e-07	-1.70956e-07	5.38272e-07
8.651	4.60770e-07	-2.27938e-07	2.32832e-07	8.49010e-08	-3.84303e-07	-2.99402e-07	3.42961e-07	-9.97281e-08	2.43233e-07	9.46621e-07	-1.24879e-07	8.21742e-07	4.89932e-07	-1.32673e-07	3.57259e-07	5.47216e-07	-2.67013e-07	2.80203e-07	2.17732e-07	1.59191e-07	3.76922e-07	7.09837e-07	-1.71103e-07	5.38734e-07
8.675	4.61227e-07	-2.28164e-07	2.33063e-07	8.85606e-08	-3.83197e-07	-2.94637e-07	3.43471e-07	-9.98763e-08	2.43594e-07	9.45291e-07	-1.24704e-07	8.20587e-07	4.90575e-07	-1.32847e-07	3.57728e-07	5.47842e-07	-2.67318e-07	2.80524e-07	2.19312e-07	1.57143e-07	3.76455e-07	7.10437e-07	-1.71248e-07	5.39189e-07
8.700	4.61677e-07	-2.28387e-07	2.33291e-07	9.22258e-08	-3.82079e-07	-2.89853e-07	3.43976e-07	-1.00023e-07	2.43953e-07	9.43940e-07	-1.24526e-07	8.19414e-07	4.91214e-07	-1.33020e-07	3.58194e-07	5.48460e-07	-2.67620e-07	2.80840e-07	2.20892e-07	1.55096e-07	3.75988e-07	7.11027e-07	-1.71390e-07	5.39637e-07
8.724	4.62120e-07	-2.28606e-07	2.33515e-07	9.58966e-08	-3.80950e-07	-2.85053e-07	3.44478e-07	-1.00169e-07	2.44309e-07	9.42569e-07	-1.24345e-07	8.18224e-07	4.91849e-07	-1.33192e-07	3.58657e-07	5.49071e-07	-2.67918e-07	2.81153e-07	2.22471e-07	1.53052e-07	3.75522e-07	7.11607e-07	-1.71530e-07	5.40077e-07
8.749	4.62556e-07	-2.28821e-07	2.33735e-07	9.95727e-08	-3.79808e-07	-2.80236e-07	3.44975e-07	-1.00314e-07	2.44662e-07	9.41179e-07	-1.24161e-07	8.17017e-07	4.92481e-07	-1.33363e-07	3.59118e-07	5.49675e-07	-2.68213e-07	2.81463e-07	2.24049e-07	1.51009e-07	3.75058e-07	7.12178e-07	-1.71667e-07	5.40510e-07
8.774	4.62984e-07	-2.29033e-07	2.33951e-07	1.03254e-07	-3.78655e-07	-2.75401e-07	3.45469e-07	-1.00457e-07	2.45012e-07	9.39768e-07	-1.23975e-07	8.15793e-07	4.93109e-07	-1.33533e-07	3.59576e-07	5.50272e-07	-2.68504e-07	2.81768e-07	2.25627e-07	1.48968e-07	3.74595e-07	7.12738e-07	-1.71802e-07	5.40936e-07
8.798	4.63404e-07	-2.29241e-07	2.34163e-07	1.06941e-07	-3.77491e-07	-2.70550e-07	3.45958e-07	-1.00600e-07	2.45359e-07	9.38338e-07	-1.23787e-07	8.14551e-07	4.93733e-07	-1.33702e-07	3.60031e-07	5.50861e-07	-2.68791e-07	2.82070e-07	2.27204e-07	1.46930e-07	3.74134e-07	7.13289e-07	-1.71935e-07	5.41354e-07
8.823	4.63817e-07	-2.29445e-07	2.34372e-07	1.10632e-07	-3.76315e-07	-2.65683e-07	3.46444e-07	-1.00741e-07	2.45703e-07	9.36887e-07	-1.23595e-07	8.13292e-07	4.94353e-07	-1.33870e-07	3.60483e-07	5.51442e-07	-2.69075e-07	2.82367e-07	2.28781e-07	1.44893e-07	3.73674e-07	7.13831e-07	-1.72066e-07	5.41765e-07
8.847	4.64223e-07	-2.29646e-07	2.34577e-07	1.14329e-07	-3.75127e-07	-2.60798e-07	3.46926e-07	-1.00881e-07	2.46045e-07	9.35417e-07	-1.23401e-07	8.12016e-07	4.94969e-07	-1.34037e-07	3.60932e-07	5.52017e-07	-2.69355e-07	2.82662e-07	2.30356e-07	1.42860e-07	3.73216e-07	7.14362e-07	-1.72194e-07	5.42169e-07
8.872	4.64621e-07	-2.29843e-07	2.34778e-07	1.18030e-07	-3.73928e-07	-2.55898e-07	3.47403e-07	-1.01020e-07	2.46383e-07	9.33927e-07	-1.23205e-07	8.10722e-07	4.95581e-07	-1.34203e-07	3.61379e-07	5.52584e-07	-2.69632e-07	2.82952e-07	2.31931e-07	1.40828e-07	3.72760e-07	7.14884e-07	-1.72319e-07	5.42565e-07
8.897	4.65012e-07	-2.30036e-07	2.34976e-07	1.21736e-07	-3.72717e-07	-2.50981e-07	3.47877e-07	-1.01158e-07	2.46719e-07	9.32417e-07	-1.23006e-07	8.09412e-07	4.96190e-07	-1.34368e-07	3.61822e-07	5.53143e-07	-2.69905e-07	2.83238e-07	2.33506e-07	1.38799e-07	3.72305e-07	7.15396e-07	-1.72443e-07	5.42953e-07
8.921	4.65395e-07	-2.30226e-07	2.35169e-07	1.25447e-07	-3.71495e-07	-2.46048e-07	3.48347e-07	-1.01294e-07	2.47053e-07	9.30888e-07	-1.22804e-07	8.08084e-07	4.96795e-07	-1.34531e-07	3.62263e-07	5.53695e-07	-2.70174e-07	2.83521e-07	2.35079e-07	1.36773e-07	3.71853e-07	7.15898e-07	-1.72564e-07	5.43334e-07
8.946	4.65771e-07	-2.30411e-07	2.35359e-07	1.29162e-07	-3.70261e-07	-2.41099e-07	3.48812e-07	-1.01430e-07	2.47383e-07	9.29339e-07	-1.22600e-07	8.06739e-07	4.97395e-07	-1.34694e-07	3.62701e-07	5.54239e-07	-2.70440e-07	2.83800e-07	2.36652e-07	1.34750e-07	3.71402e-07	7.16391e-07	-1.72683e-07	5.43708e-07
8.970	4.66139e-07	-2.30594e-07	2.35545e-07	1.32882e-07	-3.69016e-07	-2.36134e-07	3.49274e-07	-1.01564e-07	2.47710e-07	9.27770e-07	-1.22393e-07	8.05377e-07	4.97992e-07	-1.34856e-07	3.63137e-07	5.54776e-07	-2.70702e-07	2.84075e-07	2.38224e-07	1.32730e-07	3.70954e-07	7.16873e-07	-1.72799e-07	5.44074e-07
8.995	4.66499e-07	-2.30772e-07	2.35728e-07	1.36605e-07	-3.67759e-07	-2.31154e-07	3.49732e-07	-1.01697e-07	2.48035e-07	9.26181e-07	-1.22183e-07	8.03998e-07	4.98585e-07	-1.35016e-07	3.63569e-07	5.55306e-07	-2.70960e-07	2.84346e-07	2.39795e-07	1.30713e-07	3.70508e-07	7.17346e-07	-1.72913e-07	5.44433e-07
9.019	4.66852e-07	-2.30947e-07	2.35906e-07	1.40333e-07	-3.66491e-07	-2.26158e-07	3.50186e-07	-1.01829e-07	2.48357e-07	9.24573e-07	-1.21971e-07	8.02603e-07	4.99175e-07	-1.35176e-07	3.63999e-07	5.55828e-07	-2.71215e-07	2.84613e-07	2.41366e-07	1.28699e-07	3.70065e-07	7.17809e-07	-1.73025e-07	5.44785e-07
9.044	4.67198e-07	-2.31117e-07	2.36080e-07	1.44065e-07	-3.65212e-07	-2.21146e-07	3.50636e-07	-1.01960e-07	2.48676e-07	9.22946e-07	-1.21756e-07	8.01190e-07	4.99760e-07	-1.35334e-07	3.64426e-07	5.56342e-07	-2.71466e-07	2.84876e-07	2.42935e-07	1.26689e-07	3.69624e-07	7.18262e-07	-1.73134e-07	5.45128e-07
9.069	4.67536e-07	-2.31285e-07	2.36251e-07	1.47801e-07	-3.63921e-07	-2.16120e-07	3.51082e-07	-1.02089e-07	2.48992e-07	9.21299e-07	-1.21539e-07	7.99760e-07	5.00341e-07	-1.35492e-07	3.64849e-07	5.56849e-07	-2.71713e-07	2.85136e-07	2.44504e-07	1.24682e-07	3.69186e-07	7.18706e-07	-1.73241e-07	5.45465e-07
9.093	4.67866e-07	-2.31448e-07	2.36418e-07	1.51541e-07	-3.62619e-07	-2.11078e-07	3.51524e-07	-1.02218e-07	2.49306e-07	9.19632e-07	-1.21319e-07	7.98313e-07	5.00919e-07	-1.35648e-07	3.65271e-07	5.57348e-07	-2.71957e-07	2.85392e-07	2.46072e-07	1.22679e-07	3.68751e-07	7.19139e-07	-1.73345e-07	5.45794e-07
9.118	4.68188e-07	-2.31607e-07	2.36581e-07	1.55285e-07	-3.61305e-07	-2.06021e-07	3.51962e-07	-1.02345e-07	2.49616e-07	9.17946e-07	-1.21097e-07	7.96849e-07	5.01492e-07	-1.35803e-07	3.65689e-07	5.57840e-07	-2.72197e-07	2.85643e-07	2.47640e-07	1.20679e-07	3.68319e-07	7.19563e-07	-1.73447e-07	5.46115e-07
9.142	4.68503e-07	-2.31763e-07	2.36740e-07	1.59032e-07	-3.59980e-07	-2.00949e-07	3.52396e-07	-1.02472e-07	2.49924e-07	9.16240e-07	-1.20872e-07	7.95369e-07	5.02062e-07	-1.35958e-07	3.66104e-07	5.58324e-07	-2.72433e-07	2.85891e-07	2.49206e-07	1.18683e-07	3.67889e-07	7.19977e-07	-1.73547e-07	5.46430e-07
9.167	4.68811e-07	-2.31915e-07	2.36895e-07	1.62782e-07	-3.58644e-07	-1.95862e-07	3.52826e-07	-1.02597e-07	2.50229e-07	9.14515e-07	-1.20644e-07	7.93871e-07	5.02628e-07	-1.36111e-07	3.66517e-07	5.58801e-07	-2.72665e-07	2.86135e-07	2.50771e-07	1.16692e-07	3.67463e-07	7.20380e-07	-1.73644e-07	5.46736e-07
9.191	4.69110e-07	-2.32064e-07	2.37047e-07	1.66536e-07	-3.57297e-07	-1.90761e-07	3.53252e-07	-1.02721e-07	2.50532e-07	9.12771e-07	-1.20414e-07	7.92357e-07	5.03189e-07	-1.36263e-07	3.66926e-07	5.59269e-07	-2.72894e-07	2.86375e-07	2.52336e-07	1.14704e-07	3.67040e-07	7.20775e-07	-1.73739e-07	5.47035e-07
9.216	4.69402e-07	-2.32208e-07	2.37194e-07	1.70293e-07	-3.55938e-07	-1.85645e-07	3.53675e-07	-1.02843e-07	2.50831e-07	9.11007e-07	-1.20181e-07	7.90826e-07	5.03747e-07	-1.36414e-07	3.67333e-07	5.59731e-07	-2.73119e-07	2.86611e-07	2.53900e-07	1.12721e-07	3.66620e-07	7.21159e-07	-1.73832e-07	5.47327e-07
9.241	4.69686e-07	-2.32349e-07	2.37338e-07	1.74054e-07	-3.54568e-07	-1.80515e-07	3.54093e-07	-1.02965e-07	2.51128e-07	9.09225e-07	-1.19946e-07	7.89279e-07	5.04301e-07	-1.36564e-07	3.67737e-07	5.60184e-07	-2.73340e-07	2.86844e-07	2.55463e-07	1.10742e-07	3.66204e-07	7.21533e-07	-1.73922e-07	5.47611e-07
9.265	4.69963e-07	-2.32485e-07	2.37478e-07	1.77817e-07	-3.53187e-07	-1.75370e-07	3.54508e-07	-1.03086e-07	2.51422e-07	9.07423e-07	-1.19708e-07	7.87714e-07	5.04851e-07	-1.36713e-07	3.68138e-07	5.60630e-07	-2.73558e-07	2.87072e-07	2.57025e-07	1.08767e-07	3.65792e-07	7.21898e-07	-1.74010e-07	5.47888e-07
9.290	4.70232e-07	-2.32618e-07	2.37614e-07	1.81583e-07	-3.51795e-07	-1.70212e-07	3.54918e-07	-1.03205e-07	2.51713e-07	9.05601e-07	-1.19468e-07	7.86133e-07	5.05397e-07	-1.36861e-07	3.68536e-07	5.61068e-07	-2.73772e-07	2.87296e-07	2.58586e-07	1.06797e-07	3.65383e-07	7.22252e-07	-1.74096e-07	5.48157e-07
9.314	4.70493e-07	-2.32747e-07	2.37745e-07	1.85352e-07	-3.50392e-07	-1.65040e-07	3.55325e-07	-1.03323e-07	2.52002e-07	9.03761e-07	-1.19225e-07	7.84536e-07	5.05939e-07	-1.37008e-07	3.68932e-07	5.61498e-07	-2.73982e-07	2.87517e-07	2.60146e-07	1.04832e-07	3.64977e-07	7.22597e-07	-1.74179e-07	5.48418e-07
9.339	4.70746e-07	-2.32873e-07	2.37873e-07	1.89124e-07	-3.48978e-07	-1.59853e-07	3.55728e-07	-1.03440e-07	2.52287e-07	9.01902e-07	-1.18980e-07	7.82922e-07	5.06477e-07	-1.37153e-07	3.69324e-07	5.61921e-07	-2.74188e-07	2.87733e-07	2.61705e-07	1.02871e-07	3.64576e-07	7.22932e-07	-1.74259e-07	5.48672e-07
9.363	4.70992e-07	-2.32994e-07	2.37998e-07	1.92899e-07	-3.47552e-07	-1.54653e-07	3.56127e-07	-1.03556e-07	2.52570e-07	9.00023e-07	-1.18732e-07	7.81291e-07	5.07012e-07	-1.37298e-07	3.69713e-07	5.62336e-07	-2.74390e-07	2.87945e-07	2.63263e-07	1.00915e-07	3.64179e-07	7.23257e-07	-1.74338e-07	5.48919e-07
9.388	4.71230e-07	-2.33112e-07	2.38118e-07	1.96676e-07	-3.46116e-07	-1.49440e-07	3.56522e-07	-1.03671e-07	2.52850e-07	8.98126e-07	-1.18482e-07	7.79644e-07	5.07542e-07	-1.37442e-07	3.70100e-07	5.62743e-07	-2.74589e-07	2.88154e-07	2.64821e-07	9.89650e-08	3.63786e-07	7.23572e-07	-1.74414e-07	5.49158e-07
9.413	4.71460e-07	-2.33226e-07	2.38234e-07	2.00455e-07	-3.44668e-07	-1.44213e-07	3.56913e-07	-1.03785e-07	2.53128e-07	8.96209e-07	-1.18229e-07	7.77980e-07	5.08068e-07	-1.37584e-07	3.70484e-07	5.63142e-07	-2.74784e-07	2.88358e-07	2.66377e-07	9.70196e-08	3.63397e-07	7.23877e-07	-1.74487e-07	5.49390e-07
9.437	4.71682e-07	-2.33336e-07	2.38346e-07	2.04236e-07	-3.43209e-07	-1.38973e-07	3.57300e-07	-1.03898e-07	2.53403e-07	8.94274e-07	-1.17974e-07	7.76300e-07	5.08590e-07	-1.37726e-07	3.70865e-07	5.63534e-07	-2.74975e-07	2.88559e-07	2.67933e-07	9.50795e-08	3.63012e-07	7.24172e-07	-1.74558e-07	5.49614e-07
9.462	4.71896e-07	-2.33442e-07	2.38455e-07	2.08020e-07	-3.41740e-07	-1.33720e-07	3.57684e-07	-1.04009e-07	2.53674e-07	8.92319e-07	-1.17716e-07	7.74603e-07	5.09109e-07	-1.37866e-07	3.71243e-07	5.63918e-07	-2.75162e-07	2.88755e-07	2.69487e-07	9.31448e-08	3.62632e-07	7.24457e-07	-1.74627e-07	5.49830e-07
9.486	4.72103e-07	-2.33544e-07	2.38559e-07	2.11806e-07	-3.40260e-07	-1.28454e-07	3.58063e-07	-1.04120e-07	2.53944e-07	8.90346e-07	-1.17456e-07	7.72891e-07	5.09623e-07	-1.38005e-07	3.71618e-07	5.64294e-07	-2.75346e-07	2.88948e-07	2.71040e-07	9.12157e-08	3.62256e-07	7.24733e-07	-1.74693e-07	5.50039e-07
9.511	4.72302e-07	-2.33642e-07	2.38660e-07	2.15593e-07	-3.38768e-07	-1.23175e-07	3.58439e-07	-1.04229e-07	2.54210e-07	8.88354e-07	-1.17193e-07	7.71161e-07	5.10133e-07	-1.38143e-07	3.71990e-07	5.64662e-07	-2.75525e-07	2.89136e-07	2.72593e-07	8.92922e-08	3.61885e-07	7.24998e-07	-1.74757e-07	5.50241e-07
9.535	4.72493e-07	-2.33737e-07	2.38756e-07	2.19383e-07	-3.37266e-07	-1.17883e-07	3.58811e-07	-1.04337e-07	2.54474e-07	8.86344e-07	-1.16928e-07	7.69416e-07	5.10639e-07	-1.38280e-07	3.72359e-07	5.65022e-07	-2.75701e-07	2.89321e-07	2.74145e-07	8.73744e-08	3.61519e-07	7.25254e-07	-1.74819e-07	5.50435e-07
9.560	4.72676e-07	-2.33827e-07	2.38849e-07	2.23174e-07	-3.35753e-07	-1.12579e-07	3.59179e-07	-1.04444e-07	2.54735e-07	8.84314e-07	-1.16660e-07	7.67654e-07	5.11142e-07	-1.38416e-07	3.72725e-07	5.65374e-07	-2.75873e-07	2.89501e-07	2.75695e-07	8.54624e-08	3.61157e-07	7.25500e-07	-1.74878e-07	5.50621e-07
9.585	4.72851e-07	-2.33914e-07	2.38937e-07	2.26966e-07	-3.34229e-07	-1.07263e-07	3.59543e-07	-1.04550e-07	2.54993e-07	8.82266e-07	-1.16390e-07	7.65877e-07	5.11640e-07	-1.38551e-07	3.73088e-07	5.65719e-07	-2.76041e-07	2.89678e-07	2.77245e-07	8.35565e-08	3.60801e-07	7.25735e-07	-1.74935e-07	5.50800e-07
9.609	4.73019e-07	-2.33997e-07	2.39022e-07	2.30761e-07	-3.32695e-07	-1.01934e-07	3.59903e-07	-1.04655e-07	2.55249e-07	8.80200e-07	-1.16117e-07	7.64083e-07	5.12134e-07	-1.38685e-07	3.73449e-07	5.66055e-07	-2.76205e-07	2.89850e-07	2.78793e-07	8.16566e-08	3.60450e-07	7.25961e-07	-1.74990e-07	5.50972e-07
9.634	4.73178e-07	-2.34076e-07	2.39102e-07	2.34556e-07	-3.31149e-07	-9.65932e-08	3.60260e-07	-1.04758e-07	2.55502e-07	8.78114e-07	-1.15842e-07	7.62272e-07	5.12624e-07	-1.38818e-07	3.73806e-07	5.66384e-07	-2.76366e-07	2.90018e-07	2.80341e-07	7.97630e-08	3.60104e-07	7.26177e-07	-1.75042e-07	5.51135e-07
9.658	4.73330e-07	-2.34151e-07	2.39179e-07	2.38353e-07	-3.29593e-07	-9.12403e-08	3.60613e-07	-1.04861e-07	2.55752e-07	8.76011e-07	-1.15564e-07	7.60446e-07	5.13110e-07	-1.38950e-07	3.74161e-07	5.66705e-07	-2.76522e-07	2.90183e-07	2.81887e-07	7.78756e-08	3.59763e-07	7.26383e-07	-1.75091e-07	5.51292e-07
9.683	4.73474e-07	-2.34222e-07	2.39252e-07	2.42151e-07	-3.28026e-07	-8.58757e-08	3.60961e-07	-1.04962e-07	2.55999e-07	8.73888e-07	-1.15284e-07	7.58604e-07	5.13593e-07	-1.39080e-07	3.74512e-07	5.67018e-07	-2.76675e-07	2.90343e-07	2.83432e-07	7.59947e-08	3.59427e-07	7.26579e-07	-1.75138e-07	5.51440e-07
9.708	4.73610e-07	-2.34289e-07	2.39321e-07	2.45950e-07	-3.26449e-07	-8.04994e-08	3.61307e-07	-1.05063e-07	2.56244e-07	8.71748e-07	-1.15002e-07	7.56746e-07	5.14071e-07	-1.39210e-07	3.74861e-07	5.67323e-07	-2.76824e-07	2.90499e-07	2.84977e-07	7.41203e-08	3.59097e-07	7.26765e-07	-1.75183e-07	5.51582e-07
9.732	4.73738e-07	-2.34353e-07	2.39385e-07	2.49750e-07	-3.24861e-07	-7.51115e-08	3.61648e-07	-1.05162e-07	2.56486e-07	8.69589e-07	-1.14717e-07	7.54872e-07	5.14545e-07	-1.39338e-07	3.75207e-07	5.67620e-07	-2.76969e-07	2.90651e-07	2.86520e-07	7.22525e-08	3.58773e-07	7.26941e-07	-1.75226e-07	5.51715e-07
9.757	4.73858e-07	-2.34412e-07	2.39446e-07	2.53550e-07	-3.23263e-07	-6.97123e-08	3.61985e-07	-1.05260e-07	2.56725e-07	8.67412e-07	-1.14430e-07	7.52982e-07	5.15015e-07	-1.39465e-07	3.75549e-07	5.67909e-07	-2.77110e-07	2.90799e-07	2.88062e-07	7.03916e-08	3.58454e-07	7.27107e-07	-1.75266e-07	5.51842e-07
9.781	4.73970e-07	-2.34468e-07	2.39503e-07	2.57352e-07	-3.21654e-07	-6.43019e-08	3.62319e-07	-1.05357e-07	2.56962e-07	8.65216e-07	-1.14140e-07	7.51076e-07	5.15481e-07	-1.39591e-07	3.75889e-07	5.68190e-07	-2.77247e-07	2.90943e-07	2.89604e-07	6.85374e-08	3.58141e-07	7.27264e-07	-1.75304e-07	5.51960e-07
9.806	4.74075e-07	-2.34519e-07	2.39555e-07	2.61154e-07	-3.20034e-07	-5.88803e-08	3.62649e-07	-1.05453e-07	2.57196e-07	8.63002e-07	-1.13848e-07	7.49154e-07	5.15942e-07	-1.39717e-07	3.76226e-07	5.68463e-07	-2.77380e-07	2.91083e-07	2.91144e-07	6.66903e-08	3.57834e-07	7.27410e-07	-1.75339e-07	5.52071e-07
9.830	4.74171e-07	-2.34567e-07	2.39604e-07	2.64956e-07	-3.18404e-07	-5.34478e-08	3.62976e-07	-1.05548e-07	2.57428e-07	8.60771e-07	-1.13554e-07	7.47217e-07	5.16400e-07	-1.39840e-07	3.76560e-07	5.68728e-07	-2.77509e-07	2.91219e-07	2.92683e-07	6.48502e-08	3.57533e-07	7.27546e-07	-1.75372e-07	5.52175e-07
9.855	4.74260e-07	-2.34611e-07	2.39649e-07	2.68759e-07	-3.16763e-07	-4.80045e-08	3.63298e-07	-1.05642e-07	2.57656e-07	8.58521e-07	-1.13257e-07	7.45263e-07	5.16854e-07	-1.39963e-07	3.76890e-07	5.68985e-07	-2.77635e-07	2.91350e-07	2.94221e-07	6.30174e-08	3.57238e-07	7.27673e-07	-1.75402e-07	5.52271e-07
9.880	4.74340e-07	-2.34651e-07	2.39690e-07	2.72562e-07	-3.15113e-07	-4.25506e-08	3.63617e-07	-1.05734e-07	2.57882e-07	8.56252e-07	-1.12958e-07	7.43295e-07	5.17303e-07	-1.40085e-07	3.77218e-07	5.69234e-07	-2.77756e-07	2.91478e-07	2.95758e-07	6.11918e-08	3.56950e-07	7.27789e-07	-1.75430e-07	5.52359e-07
9.904	4.74413e-07	-2.34687e-07	2.39726e-07	2.76365e-07	-3.13451e-07	-3.70861e-08	3.63932e-07	-1.05826e-07	2.58106e-07	8.53966e-07	-1.12656e-07	7.41310e-07	5.17749e-07	-1.40206e-07	3.77543e-07	5.69475e-07	-2.77874e-07	2.91601e-07	2.97294e-07	5.93737e-08	3.56668e-07	7.27896e-07	-1.75456e-07	5.52440e-07
9.929	4.74478e-07	-2.34719e-07	2.39759e-07	2.80169e-07	-3.11780e-07	-3.16113e-08	3.64243e-07	-1.05917e-07	2.58327e-07	8.51662e-07	-1.12352e-07	7.39310e-07	5.18190e-07	-1.40325e-07	3.77865e-07	5.69708e-07	-2.77988e-07	2.91720e-07	2.98829e-07	5.75631e-08	3.56392e-07	7.27993e-07	-1.75479e-07	5.52513e-07
9.953	4.74534e-07	-2.34747e-07	2.39788e-07	2.83972e-07	-3.10098e-07	-2.61262e-08	3.64551e-07	-1.06006e-07	2.58545e-07	8.49341e-07	-1.12046e-07	7.37294e-07	5.18627e-07	-1.40444e-07	3.78184e-07	5.69933e-07	-2.78097e-07	2.91836e-07	3.00362e-07	5.57601e-08	3.56123e-07	7.28079e-07	-1.75500e-07	5.52579e-07
9.978	4.74583e-07	-2.34771e-07	2.39812e-07	2.87775e-07	-3.08406e-07	-2.06312e-08	3.64855e-07	-1.06094e-07	2.58760e-07	8.47001e-07	-1.11737e-07	7.35263e-07	5.19061e-07	-1.40561e-07	3.78500e-07	5.70150e-07	-2.78203e-07	2.91947e-07	3.01895e-07	5.39648e-08	3.55860e-07	7.28156e-07	-1.75519e-07	5.52638e-07
10.002	4.74624e-07	-2.34791e-07	2.39833e-07	2.91578e-07	-3.06704e-07	-1.51261e-08	3.65155e-07	-1.06182e-07	2.58973e-07	8.44643e-07	-1.11426e-07	7.33217e-07	5.19490e-07	-1.40677e-07	3.78812e-07	5.70358e-07	-2.78305e-07	2.92053e-07	3.03427e-07	5.21774e-08	3.55604e-07	7.28223e-07	-1.75535e-07	5.52688e-07
10.027	4.74657e-07	-2.34807e-07	2.39849e-07	2.95380e-07	-3.04991e-07	-9.61136e-09	3.65452e-07	-1.06268e-07	2.59184e-07	8.42268e-07	-1.11113e-07	7.31155e-07	5.19914e-07	-1.40792e-07	3.79122e-07	5.70559e-07	-2.78403e-07	2.92156e-07	3.04957e-07	5.03979e-08	3.55355e-07	7.28280e-07	-1.75549e-07	5.52731e-07
10.052	4.74682e-07	-2.34820e-07	2.39862e-07	2.99182e-07	-3.03269e-07	-4.08696e-09	3.65745e-07	-1.06353e-07	2.59391e-07	8.39875e-07	-1.10797e-07	7.29078e-07	5.20335e-07	-1.40906e-07	3.79429e-07	5.70751e-07	-2.78497e-07	2.92255e-07	3.06486e-07	4.86265e-08	3.55113e-07	7.28327e-07	-1.75560e-07	5.52767e-07
10.076	4.74699e-07	-2.34828e-07	2.39871e-07	3.02983e-07	-3.01536e-07	1.44691e-09	3.66034e-07	-1.06437e-07	2.59596e-07	8.37465e-07	-1.10479e-07	7.26985e-07	5.20752e-07	-1.41019e-07	3.79733e-07	5.70936e-07	-2.78587e-07	2.92349e-07	3.08014e-07	4.68632e-08	3.54878e-07	7.28364e-07	-1.75569e-07	5.52795e-07
10.101	4.74707e-07	-2.34832e-07	2.39875e-07	3.06784e-07	-2.99793e-07	6.99011e-09	3.66319e-07	-1.06520e-07	2.59799e-07	8.35036e-07	-1.10159e-07	7.24877e-07	5.21164e-07	-1.41131e-07	3.80034e-07	5.71112e-07	-2.78673e-07	2.92439e-07	3.09542e-07	4.51082e-08	3.54650e-07	7.28391e-07	-1.75575e-07	5.52816e-07
10.125	4.74708e-07	-2.34833e-07	2.39876e-07	3.10583e-07	-2.98041e-07	1.25425e-08	3.66601e-07	-1.06602e-07	2.59999e-07	8.32591e-07	-1.09836e-07	7.22754e-07	5.21572e-07	-1.41241e-07	3.80331e-07	5.71280e-07	-2.78755e-07	2.92525e-07	3.11067e-07	4.33615e-08	3.54429e-07	7.28408e-07	-1.75579e-07	5.52829e-07
10.150	4.74701e-07	-2.34829e-07	2.39872e-07	3.14382e-07	-2.96278e-07	1.81039e-08	3.66880e-07	-1.06683e-07	2.60196e-07	8.30128e-07	-1.09511e-07	7.20616e-07	5.21976e-07	-1.41351e-07	3.80626e-07	5.71440e-07	-2.78833e-07	2.92607e-07	3.12592e-07	4.16233e-08	3.54216e-07	7.28416e-07	-1.75581e-07	5.52834e-07
10.174	4.74686e-07	-2.34822e-07	2.39864e-07	3.18180e-07	-2.94506e-07	2.36742e-08	3.67154e-07	-1.06763e-07	2.60391e-07	8.27647e-07	-1.09184e-07	7.18463e-07	5.22376e-07	-1.41459e-07	3.80917e-07	5.71592e-07	-2.78907e-07	2.92685e-07	3.14116e-07	3.98936e-08	3.54010e-07	7.28413e-07	-1.75581e-07	5.52832e-07
10.199	4.74663e-07	-2.34811e-07	2.39853e-07	3.21976e-07	-2.92723e-07	2.92532e-08	3.67425e-07	-1.06842e-07	2.60583e-07	8.25150e-07	-1.08855e-07	7.16295e-07	5.22772e-07	-1.41566e-07	3.81206e-07	5.71736e-07	-2.78977e-07	2.92759e-07	3.15639e-07	3.81727e-08	3.53811e-07	7.28400e-07	-1.75578e-07	5.52823e-07
10.224	4.74633e-07	-2.34795e-07	2.39837e-07	3.25771e-07	-2.90931e-07	3.48407e-08	3.67693e-07	-1.06920e-07	2.60773e-07	8.22634e-07	-1.08523e-07	7.14112e-07	5.23163e-07	-1.41672e-07	3.81492e-07	5.71871e-07	-2.79043e-07	2.92828e-07	3.17160e-07	3.64604e-08	3.53620e-07	7.28378e-07	-1.75572e-07	5.52806e-07
10.248	4.74594e-07	-2.34776e-07	2.39818e-07	3.29565e-07	-2.89129e-07	4.04368e-08	3.67957e-07	-1.06996e-07	2.60960e-07	8.20102e-07	-1.08189e-07	7.11913e-07	5.23551e-07	-1.41777e-07	3.81774e-07	5.71999e-07	-2.79105e-07	2.92893e-07	3.18680e-07	3.47571e-08	3.53437e-07	7.28345e-07	-1.75564e-07	5.52781e-07
10.273	4.74547e-07	-2.34753e-07	2.39794e-07	3.33358e-07	-2.87317e-07	4.60410e-08	3.68217e-07	-1.07072e-07	2.61145e-07	8.17553e-07	-1.07853e-07	7.09700e-07	5.23934e-07	-1.41881e-07	3.82053e-07	5.72118e-07	-2.79163e-07	2.92954e-07	3.20199e-07	3.30627e-08	3.53262e-07	7.28303e-07	-1.75554e-07	5.52749e-07
10.297	4.74492e-07	-2.34726e-07	2.39766e-07	3.37149e-07	-2.85495e-07	5.16535e-08	3.68474e-07	-1.07147e-07	2.61327e-07	8.14986e-07	-1.07514e-07	7.07472e-07	5.24313e-07	-1.41983e-07	3.82330e-07	5.72229e-07	-2.79218e-07	2.93011e-07	3.21717e-07	3.13774e-08	3.53095e-07	7.28251e-07	-1.75541e-07	5.52709e-07
10.322	4.74429e-07	-2.34695e-07	2.39734e-07	3.40938e-07	-2.83664e-07	5.72739e-08	3.68727e-07	-1.07220e-07	2.61507e-07	8.12403e-07	-1.07173e-07	7.05230e-07	5.24687e-07	-1.42085e-07	3.82603e-07	5.72332e-07	-2.79268e-07	2.93064e-07	3.23234e-07	2.97013e-08	3.52936e-07	7.28189e-07	-1.75527e-07	5.52662e-07
10.346	4.74358e-07	-2.34659e-07	2.39698e-07	3.44725e-07	-2.81823e-07	6.29021e-08	3.68977e-07	-1.07293e-07	2.61684e-07	8.09802e-07	-1.06830e-07	7.02972e-07	5.25058e-07	-1.42185e-07	3.82873e-07	5.72426e-07	-2.79314e-07	2.93112e-07	3.24750e-07	2.80344e-08	3.52784e-07	7.28117e-07	-1.75509e-07	5.52608e-07
10.371	4.74279e-07	-2.34620e-07	2.39659e-07	3.48511e-07	-2.79973e-07	6.85380e-08	3.69223e-07	-1.07365e-07	2.61858e-07	8.07185e-07	-1.06485e-07	7.00700e-07	5.25424e-07	-1.42284e-07	3.83140e-07	5.72512e-07	-2.79356e-07	2.93156e-07	3.26265e-07	2.63768e-08	3.52641e-07	7.28035e-07	-1.75489e-07	5.52545e-07
10.396	4.74192e-07	-2.34577e-07	2.39615e-07	3.52294e-07	-2.78113e-07	7.41814e-08	3.69465e-07	-1.07435e-07	2.62030e-07	8.04551e-07	-1.06137e-07	6.98413e-07	5.25786e-07	-1.42382e-07	3.83404e-07	5.72590e-07	-2.79394e-07	2.93196e-07	3.27778e-07	2.47288e-08	3.52507e-07	7.27943e-07	-1.75467e-07	5.52476e-07
10.420	4.74097e-07	-2.34530e-07	2.39567e-07	3.56075e-07	-2.76243e-07	7.98323e-08	3.69704e-07	-1.07505e-07	2.62200e-07	8.01900e-07	-1.05788e-07	6.96112e-07	5.26144e-07	-1.42479e-07	3.83665e-07	5.72660e-07	-2.79428e-07	2.93232e-07	3.29290e-07	2.30903e-08	3.52381e-07	7.27841e-07	-1.75443e-07	5.52398e-07
10.445	4.73994e-07	-2.34480e-07	2.39515e-07	3.59854e-07	-2.74364e-07	8.54903e-08	3.69940e-07	-1.07573e-07	2.62367e-07	7.99232e-07	-1.05436e-07	6.93796e-07	5.26497e-07	-1.42575e-07	3.83922e-07	5.72722e-07	-2.79458e-07	2.93264e-07	3.30801e-07	2.14614e-08	3.52263e-07	7.27729e-07	-1.75416e-07	5.52314e-07
10.469	4.73884e-07	-2.34425e-07	2.39459e-07	3.63631e-07	-2.72476e-07	9.11554e-08	3.70172e-07	-1.07641e-07	2.62532e-07	7.96547e-07	-1.05082e-07	6.91466e-07	5.26846e-07	-1.42669e-07	3.84177e-07	5.72775e-07	-2.79484e-07	2.93291e-07	3.32311e-07	1.98423e-08	3.52154e-07	7.27608e-07	-1.75387e-07	5.52221e-07
10.494	4.73765e-07	-2.34366e-07	2.39399e-07	3.67406e-07	-2.70578e-07	9.68275e-08	3.70401e-07	-1.07707e-07	2.62694e-07	7.93846e-07	-1.04725e-07	6.89121e-07	5.27191e-07	-1.42763e-07	3.84429e-07	5.72820e-07	-2.79506e-07	2.93314e-07	3.33820e-07	1.82330e-08	3.52053e-07	7.27477e-07	-1.75355e-07	5.52122e-07
10.519	4.73638e-07	-2.34303e-07	2.39335e-07	3.71177e-07	-2.68671e-07	1.02506e-07	3.70626e-07	-1.07773e-07	2.62853e-07	7.91129e-07	-1.04367e-07	6.86762e-07	5.27532e-07	-1.42855e-07	3.84677e-07	5.72857e-07	-2.79524e-07	2.93333e-07	3.35328e-07	1.66336e-08	3.51961e-07	7.27335e-07	-1.75321e-07	5.52015e-07
10.543	4.73503e-07	-2.34237e-07	2.39266e-07	3.74946e-07	-2.66755e-07	1.08192e-07	3.70848e-07	-1.07837e-07	2.63011e-07	7.88395e-07	-1.04006e-07	6.84389e-07	5.27868e-07	-1.42946e-07	3.84922e-07	5.72885e-07	-2.79538e-07	2.93347e-07	3.36834e-07	1.50443e-08	3.51879e-07	7.27184e-07	-1.75284e-07	5.51900e-07
10.568	4.73360e-07	-2.34166e-07	2.39194e-07	3.78713e-07	-2.64829e-07	1.13884e-07	3.71066e-07	-1.07901e-07	2.63165e-07	7.85645e-07	-1.03643e-07	6.82001e-07	5.28200e-07	-1.43036e-07	3.85164e-07	5.72906e-07	-2.79548e-07	2.93358e-07	3.38340e-07	1.34651e-08	3.51805e-07	7.27023e-07	-1.75246e-07	5.51778e-07
10.592	4.73209e-07	-2.34091e-07	2.39118e-07	3.82476e-07	-2.62895e-07	1.19582e-07	3.71281e-07	-1.07963e-07	2.63318e-07	7.82878e-07	-1.03278e-07	6.79600e-07	5.28528e-07	-1.43125e-07	3.85403e-07	5.72918e-07	-2.79554e-07	2.93364e-07	3.39844e-07	1.18961e-08	3.51740e-07	7.26852e-07	-1.75204e-07	5.51648e-07
10.617	4.73051e-07	-2.34013e-07	2.39038e-07	3.86237e-07	-2.60951e-07	1.25286e-07	3.71492e-07	-1.08025e-07	2.63468e-07	7.80095e-07	-1.02911e-07	6.77184e-07	5.28851e-07	-1.43212e-07	3.85639e-07	5.72921e-07	-2.79555e-07	2.93366e-07	3.41347e-07	1.03374e-08	3.51684e-07	7.26672e-07	-1.75161e-07	5.51511e-07
10.641	4.72884e-07	-2.33930e-07	2.38954e-07	3.89995e-07	-2.58998e-07	1.30997e-07	3.71700e-07	-1.08085e-07	2.63615e-07	7.77296e-07	-1.02542e-07	6.74754e-07	5.29171e-07	-1.43299e-07	3.85872e-07	5.72917e-07	-2.79553e-07	2.93363e-07	3.42849e-07	8.78915e-09	3.51638e-07	7.26481e-07	-1.75115e-07	5.51366e-07
10.666	4.72709e-07	-2.33844e-07	2.38865e-07	3.93749e-07	-2.57036e-07	1.36713e-07	3.71905e-07	-1.08144e-07	2.63760e-07	7.74480e-07	-1.02170e-07	6.72310e-07	5.29485e-07	-1.43384e-07	3.86101e-07	5.72904e-07	-2.79547e-07	2.93357e-07	3.44349e-07	7.25135e-09	3.51601e-07	7.26281e-07	-1.75067e-07	5.51214e-07
10.691	4.72527e-07	-2.33753e-07	2.38773e-07	3.97500e-07	-2.55065e-07	1.42435e-07	3.72106e-07	-1.08203e-07	2.63903e-07	7.71649e-07	-1.01797e-07	6.69852e-07	5.29796e-07	-1.43468e-07	3.86328e-07	5.72882e-07	-2.79536e-07	2.93346e-07	3.45849e-07	5.72412e-09	3.51573e-07	7.26070e-07	-1.75016e-07	5.51055e-07
10.715	4.72336e-07	-2.33659e-07	2.38677e-07	4.01248e-07	-2.53085e-07	1.48163e-07	3.72304e-07	-1.08261e-07	2.64043e-07	7.68802e-07	-1.01421e-07	6.67380e-07	5.30102e-07	-1.43551e-07	3.86551e-07	5.72853e-07	-2.79522e-07	2.93331e-07	3.47347e-07	4.20756e-09	3.51555e-07	7.25850e-07	-1.74963e-07	5.50888e-07
10.740	4.72137e-07	-2.33561e-07	2.38576e-07	4.04992e-07	-2.51096e-07	1.53896e-07	3.72499e-07	-1.08317e-07	2.64181e-07	7.65938e-07	-1.01044e-07	6.64895e-07	5.30403e-07	-1.43633e-07	3.86771e-07	5.72815e-07	-2.79503e-07	2.93311e-07	3.48844e-07	2.70176e-09	3.51546e-07	7.25620e-07	-1.74907e-07	5.50713e-07
10.764	4.71931e-07	-2.33459e-07	2.38472e-07	4.08733e-07	-2.49099e-07	1.59634e-07	3.72690e-07	-1.08373e-07	2.64317e-07	7.63059e-07	-1.00664e-07	6.62395e-07	5.30701e-07	-1.43713e-07	3.86988e-07	5.72768e-07	-2.79481e-07	2.93287e-07	3.50340e-07	1.20680e-09	3.51547e-07	7.25381e-07	-1.74850e-07	5.50531e-07
10.789	4.71716e-07	-2.33353e-07	2.38364e-07	4.12470e-07	-2.47092e-07	1.65377e-07	3.72878e-07	-1.08427e-07	2.64450e-07	7.60164e-07	-1.00282e-07	6.59882e-07	5.30994e-07	-1.43792e-07	3.87201e-07	5.72714e-07	-2.79454e-07	2.93259e-07	3.51835e-07	-2.77238e-10	3.51558e-07	7.25131e-07	-1.74790e-07	5.50342e-07
10.813	4.71494e-07	-2.33243e-07	2.38251e-07	4.16203e-07	-2.45077e-07	1.71126e-07	3.73062e-07	-1.08481e-07	2.64581e-07	7.57253e-07	-9.98978e-08	6.57356e-07	5.31282e-07	-1.43871e-07	3.87412e-07	5.72651e-07	-2.79423e-07	2.93227e-07	3.53329e-07	-1.75025e-09	3.51579e-07	7.24872e-07	-1.74727e-07	5.50145e-07
10.838	4.71263e-07	-2.33129e-07	2.38135e-07	4.19932e-07	-2.43053e-07	1.76879e-07	3.73243e-07	-1.08534e-07	2.64710e-07	7.54327e-07	-9.95117e-08	6.54815e-07	5.31567e-07	-1.43948e-07	3.87619e-07	5.72579e-07	-2.79389e-07	2.93191e-07	3.54821e-07	-3.21217e-09	3.51609e-07	7.24603e-07	-1.74662e-07	5.49941e-07
10.863	4.71025e-07	-2.33011e-07	2.38014e-07	4.23657e-07	-2.41021e-07	1.82637e-07	3.73421e-07	-1.08586e-07	2.64836e-07	7.51385e-07	-9.91236e-08	6.52261e-07	5.31846e-07	-1.44023e-07	3.87823e-07	5.72499e-07	-2.79350e-07	2.93150e-07	3.56313e-07	-4.66290e-09	3.51650e-07	7.24324e-07	-1.74595e-07	5.49729e-07
10.887	4.70779e-07	-2.32889e-07	2.37890e-07	4.27379e-07	-2.38980e-07	1.88399e-07	3.73596e-07	-1.08636e-07	2.64960e-07	7.48428e-07	-9.87335e-08	6.49694e-07	5.32122e-07	-1.44098e-07	3.88024e-07	5.72411e-07	-2.79307e-07	2.93105e-07	3.57803e-07	-6.10235e-09	3.51700e-07	7.24035e-07	-1.74525e-07	5.49510e-07
10.912	4.70524e-07	-2.32763e-07	2.37761e-07	4.31096e-07	-2.36930e-07	1.94166e-07	3.73768e-07	-1.08686e-07	2.65081e-07	7.45455e-07	-9.83413e-08	6.47113e-07	5.32393e-07	-1.44171e-07	3.88222e-07	5.72315e-07	-2.79260e-07	2.93055e-07	3.59292e-07	-7.53045e-09	3.51761e-07	7.23737e-07	-1.74453e-07	5.49283e-07
10.936	4.70262e-07	-2.32633e-07	2.37629e-07	4.34808e-07	-2.34872e-07	1.99937e-07	3.73936e-07	-1.08735e-07	2.65201e-07	7.42466e-07	-9.79471e-08	6.44519e-07	5.32659e-07	-1.44243e-07	3.88416e-07	5.72210e-07	-2.79208e-07	2.93002e-07	3.60779e-07	-8.94711e-09	3.51832e-07	7.23428e-07	-1.74379e-07	5.49049e-07
10.961	4.69992e-07	-2.32500e-07	2.37492e-07	4.38517e-07	-2.32805e-07	2.05712e-07	3.74101e-07	-1.08783e-07	2.65318e-07	7.39463e-07	-9.75508e-08	6.41912e-07	5.32922e-07	-1.44314e-07	3.88607e-07	5.72097e-07	-2.79153e-07	2.92944e-07	3.62266e-07	-1.03522e-08	3.51914e-07	7.23110e-07	-1.74302e-07	5.48808e-07
10.985	4.69714e-07	-2.32362e-07	2.37352e-07	4.42221e-07	-2.30730e-07	2.11490e-07	3.74263e-07	-1.08830e-07	2.65432e-07	7.36444e-07	-9.71526e-08	6.39291e-07	5.33179e-07	-1.44384e-07	3.88795e-07	5.71975e-07	-2.79094e-07	2.92881e-07	3.63752e-07	-1.17458e-08	3.52006e-07	7.22783e-07	-1.74223e-07	5.48559e-07
11.010	4.69428e-07	-2.32221e-07	2.37207e-07	4.45920e-07	-2.28647e-07	2.17273e-07	3.74421e-07	-1.08876e-07	2.65545e-07	7.33410e-07	-9.67523e-08	6.36658e-07	5.33433e-07	-1.44453e-07	3.88980e-07	5.71845e-07	-2.79030e-07	2.92815e-07	3.65236e-07	-1.31276e-08	3.52108e-07	7.22445e-07	-1.74142e-07	5.48303e-07
11.035	4.69134e-07	-2.32075e-07	2.37059e-07	4.49615e-07	-2.26555e-07	2.23059e-07	3.74576e-07	-1.08921e-07	2.65655e-07	7.30361e-07	-9.63501e-08	6.34011e-07	5.33681e-07	-1.44520e-07	3.89161e-07	5.71707e-07	-2.78963e-07	2.92744e-07	3.66719e-07	-1.44977e-08	3.52221e-07	7.22098e-07	-1.74058e-07	5.48040e-07
11.059	4.68833e-07	-2.31926e-07	2.36907e-07	4.53304e-07	-2.24456e-07	2.28849e-07	3.74729e-07	-1.08966e-07	2.65763e-07	7.27297e-07	-9.59459e-08	6.31351e-07	5.33926e-07	-1.44586e-07	3.89339e-07	5.71560e-07	-2.78891e-07	2.92669e-07	3.68201e-07	-1.58559e-08	3.52345e-07	7.21741e-07	-1.73972e-07	5.47769e-07
11.084	4.68523e-07	-2.31773e-07	2.36750e-07	4.56989e-07	-2.22348e-07	2.34642e-07	3.74878e-07	-1.09009e-07	2.65869e-07	7.24218e-07	-9.55397e-08	6.28678e-07	5.34166e-07	-1.44651e-07	3.89514e-07	5.71405e-07	-2.78816e-07	2.92589e-07	3.69682e-07	-1.72022e-08	3.52479e-07	7.21374e-07	-1.73884e-07	5.47490e-07
11.108	4.68206e-07	-2.31616e-07	2.36590e-07	4.60669e-07	-2.20231e-07	2.40438e-07	3.75024e-07	-1.09051e-07	2.65972e-07	7.21124e-07	-9.51315e-08	6.25992e-07	5.34401e-07	-1.44715e-07	3.89686e-07	5.71241e-07	-2.78736e-07	2.92505e-07	3.71161e-07	-1.85365e-08	3.52625e-07	7.20998e-07	-1.73793e-07	5.47205e-07
11.133	4.67880e-07	-2.31455e-07	2.36425e-07	4.64344e-07	-2.18107e-07	2.46237e-07	3.75166e-07	-1.09093e-07	2.66073e-07	7.18015e-07	-9.47214e-08	6.23294e-07	5.34632e-07	-1.44778e-07	3.89854e-07	5.71069e-07	-2.78652e-07	2.92417e-07	3.72640e-07	-1.98587e-08	3.52781e-07	7.20612e-07	-1.73700e-07	5.46912e-07
11.158	4.67547e-07	-2.31290e-07	2.36257e-07	4.68014e-07	-2.15975e-07	2.52039e-07	3.75306e-07	-1.09133e-07	2.66172e-07	7.14892e-07	-9.43094e-08	6.20582e-07	5.34858e-07	-1.44839e-07	3.90019e-07	5.70889e-07	-2.78564e-07	2.92325e-07	3.74117e-07	-2.11688e-08	3.52948e-07	7.20216e-07	-1.73605e-07	5.46611e-07
11.182	4.67206e-07	-2.31122e-07	2.36085e-07	4.71678e-07	-2.13835e-07	2.57844e-07	3.75442e-07	-1.09173e-07	2.66269e-07	7.11754e-07	-9.38954e-08	6.17858e-07	5.35080e-07	-1.44899e-07	3.90181e-07	5.70700e-07	-2.78472e-07	2.92228e-07	3.75593e-07	-2.24666e-08	3.53126e-07	7.19811e-07	-1.73507e-07	5.46304e-07
11.207	4.66857e-07	-2.30949e-07	2.35908e-07	4.75337e-07	-2.11686e-07	2.63651e-07	3.75576e-07	-1.09212e-07	2.66364e-07	7.08601e-07	-9.34795e-08	6.15122e-07	5.35298e-07	-1.44958e-07	3.90340e-07	5.70503e-07	-2.78375e-07	2.92127e-07	3.77068e-07	-2.37521e-08	3.53316e-07	7.19395e-07	-1.73407e-07	5.45989e-07
11.231	4.66501e-07	-2.30773e-07	2.35728e-07	4.78991e-07	-2.09530e-07	2.69461e-07	3.75706e-07	-1.09250e-07	2.66456e-07	7.05434e-07	-9.30617e-08	6.12372e-07	5.35511e-07	-1.45016e-07	3.90495e-07	5.70297e-07	-2.78275e-07	2.92022e-07	3.78542e-07	-2.50252e-08	3.53516e-07	7.18971e-07	-1.73305e-07	5.45666e-07
11.256	4.66136e-07	-2.30592e-07	2.35544e-07	4.82639e-07	-2.07366e-07	2.75273e-07	3.75833e-07	-1.09287e-07	2.66547e-07	7.02252e-07	-9.26420e-08	6.09610e-07	5.35719e-07	-1.45072e-07	3.90647e-07	5.70083e-07	-2.78171e-07	2.91912e-07	3.80014e-07	-2.62858e-08	3.53728e-07	7.18536e-07	-1.73200e-07	5.45336e-07
11.280	4.65764e-07	-2.30408e-07	2.35356e-07	4.86281e-07	-2.05195e-07	2.81087e-07	3.75958e-07	-1.09323e-07	2.66635e-07	6.99057e-07	-9.22204e-08	6.06836e-07	5.35923e-07	-1.45127e-07	3.90796e-07	5.69860e-07	-2.78062e-07	2.91798e-07	3.81486e-07	-2.75339e-08	3.53952e-07	7.18092e-07	-1.73093e-07	5.44999e-07
11.305	4.65384e-07	-2.30220e-07	2.35164e-07	4.89918e-07	-2.03015e-07	2.86902e-07	3.76079e-07	-1.09358e-07	2.66721e-07	6.95846e-07	-9.17969e-08	6.04049e-07	5.36122e-07	-1.45181e-07	3.90941e-07	5.69629e-07	-2.77949e-07	2.91680e-07	3.82956e-07	-2.87694e-08	3.54186e-07	7.17638e-07	-1.72983e-07	5.44655e-07
11.330	4.64996e-07	-2.30028e-07	2.34968e-07	4.93549e-07	-2.00828e-07	2.92720e-07	3.76197e-07	-1.09393e-07	2.66804e-07	6.92622e-07	-9.13715e-08	6.01250e-07	5.36317e-07	-1.45234e-07	3.91083e-07	5.69390e-07	-2.77832e-07	2.91558e-07	3.84425e-07	-2.99923e-08	3.54433e-07	7.17175e-07	-1.72872e-07	5.44303e-07
11.354	4.64600e-07	-2.29832e-07	2.34768e-07	4.97173e-07	-1.98634e-07	2.98540e-07	3.76312e-07	-1.09426e-07	2.66886e-07	6.89383e-07	-9.09443e-08	5.98439e-07	5.36507e-07	-1.45285e-07	3.91221e-07	5.69142e-07	-2.77712e-07	2.91431e-07	3.85893e-07	-3.12023e-08	3.54691e-07	7.16702e-07	-1.72758e-07	5.43944e-07
11.379	4.64196e-07	-2.29633e-07	2.34564e-07	5.00792e-07	-1.96432e-07	3.04361e-07	3.76424e-07	-1.09459e-07	2.66966e-07	6.86131e-07	-9.05152e-08	5.95616e-07	5.36692e-07	-1.45336e-07	3.91357e-07	5.68886e-07	-2.77587e-07	2.91300e-07	3.87360e-07	-3.23996e-08	3.54960e-07	7.16219e-07	-1.72641e-07	5.43578e-07
11.403	4.63785e-07	-2.29429e-07	2.34356e-07	5.04405e-07	-1.94222e-07	3.10183e-07	3.76533e-07	-1.09490e-07	2.67043e-07	6.82864e-07	-9.00843e-08	5.92780e-07	5.36873e-07	-1.45385e-07	3.91489e-07	5.68621e-07	-2.77457e-07	2.91164e-07	3.88825e-07	-3.35839e-08	3.55241e-07	7.15727e-07	-1.72523e-07	5.43204e-07
11.428	4.63366e-07	-2.29222e-07	2.34144e-07	5.08011e-07	-1.92005e-07	3.16006e-07	3.76640e-07	-1.09521e-07	2.67118e-07	6.79584e-07	-8.96516e-08	5.89932e-07	5.37050e-07	-1.45432e-07	3.91617e-07	5.68348e-07	-2.77324e-07	2.91024e-07	3.90290e-07	-3.47553e-08	3.55534e-07	7.15225e-07	-1.72402e-07	5.42824e-07
11.452	4.62939e-07	-2.29011e-07	2.33929e-07	5.11611e-07	-1.89781e-07	3.21831e-07	3.76743e-07	-1.09551e-07	2.67192e-07	6.76290e-07	-8.92170e-08	5.87073e-07	5.37222e-07	-1.45479e-07	3.91743e-07	5.68067e-07	-2.77187e-07	2.90880e-07	3.91753e-07	-3.59136e-08	3.55839e-07	7.14714e-07	-1.72279e-07	5.42436e-07
11.477	4.62505e-07	-2.28796e-07	2.33709e-07	5.15205e-07	-1.87549e-07	3.27656e-07	3.76843e-07	-1.09581e-07	2.67263e-07	6.72982e-07	-8.87806e-08	5.84201e-07	5.37389e-07	-1.45524e-07	3.91865e-07	5.67777e-07	-2.77045e-07	2.90732e-07	3.93215e-07	-3.70589e-08	3.56156e-07	7.14193e-07	-1.72153e-07	5.42040e-07
11.502	4.62063e-07	-2.28577e-07	2.33486e-07	5.18792e-07	-1.85310e-07	3.33482e-07	3.76941e-07	-1.09609e-07	2.67332e-07	6.69660e-07	-8.83424e-08	5.81318e-07	5.37551e-07	-1.45568e-07	3.91983e-07	5.67478e-07	-2.76900e-07	2.90579e-07	3.94676e-07	-3.81910e-08	3.56485e-07	7.13663e-07	-1.72025e-07	5.41638e-07
11.526	4.61613e-07	-2.28355e-07	2.33258e-07	5.22373e-07	-1.83063e-07	3.39309e-07	3.77035e-07	-1.09636e-07	2.67399e-07	6.66325e-07	-8.79024e-08	5.78423e-07	5.37709e-07	-1.45611e-07	3.92098e-07	5.67171e-07	-2.76750e-07	2.90422e-07	3.96136e-07	-3.93098e-08	3.56826e-07	7.13123e-07	-1.71895e-07	5.41228e-07
11.551	4.61155e-07	-2.28128e-07	2.33027e-07	5.25946e-07	-1.80810e-07	3.45136e-07	3.77127e-07	-1.09663e-07	2.67464e-07	6.62976e-07	-8.74607e-08	5.75516e-07	5.37862e-07	-1.45652e-07	3.92210e-07	5.66856e-07	-2.76596e-07	2.90260e-07	3.97594e-07	-4.04154e-08	3.57179e-07	7.12573e-07	-1.71762e-07	5.40811e-07
11.575	4.60690e-07	-2.27898e-07	2.32792e-07	5.29513e-07	-1.78549e-07	3.50964e-07	3.77216e-07	-1.09689e-07	2.67527e-07	6.59614e-07	-8.70171e-08	5.72597e-07	5.38011e-07	-1.45693e-07	3.92318e-07	5.66532e-07	-2.76438e-07	2.90094e-07	3.99052e-07	-4.15075e-08	3.57544e-07	7.12014e-07	-1.71628e-07	5.40386e-07
11.600	4.60217e-07	-2.27664e-07	2.32553e-07	5.33074e-07	-1.76282e-07	3.56792e-07	3.77302e-07	-1.09714e-07	2.67588e-07	6.56239e-07	-8.65718e-08	5.69667e-07	5.38155e-07	-1.45732e-07	3.92423e-07	5.66200e-07	-2.76276e-07	2.89924e-07	4.00508e-07	-4.25863e-08	3.57922e-07	7.11446e-07	-1.71491e-07	5.39955e-07
11.624	4.59736e-07	-2.27426e-07	2.32310e-07	5.36627e-07	-1.74007e-07	3.62619e-07	3.77385e-07	-1.09738e-07	2.67647e-07	6.52850e-07	-8.61248e-08	5.66725e-07	5.38294e-07	-1.45769e-07	3.92525e-07	5.65860e-07	-2.76110e-07	2.89750e-07	4.01963e-07	-4.36516e-08	3.58311e-07	7.10868e-07	-1.71351e-07	5.39516e-07
11.649	4.59248e-07	-2.27185e-07	2.32063e-07	5.40173e-07	-1.71726e-07	3.68447e-07	3.77465e-07	-1.09761e-07	2.67704e-07	6.49448e-07	-8.56760e-08	5.63772e-07	5.38429e-07	-1.45806e-07	3.92623e-07	5.65511e-07	-2.75939e-07	2.89571e-07	4.03417e-07	-4.47033e-08	3.58714e-07	7.10280e-07	-1.71210e-07	5.39070e-07
11.674	4.58752e-07	-2.26939e-07	2.31813e-07	5.43712e-07	-1.69437e-07	3.74274e-07	3.77543e-07	-1.09784e-07	2.67759e-07	6.46033e-07	-8.52255e-08	5.60808e-07	5.38559e-07	-1.45841e-07	3.92718e-07	5.65153e-07	-2.75765e-07	2.89388e-07	4.04870e-07	-4.57414e-08	3.59128e-07	7.09683e-07	-1.71066e-07	5.38617e-07
11.698	4.58248e-07	-2.26690e-07	2.31558e-07	5.47244e-07	-1.67142e-07	3.80101e-07	3.77617e-07	-1.09806e-07	2.67812e-07	6.42605e-07	-8.47733e-08	5.57832e-07	5.38684e-07	-1.45875e-07	3.92809e-07	5.64787e-07	-2.75586e-07	2.89201e-07	4.06321e-07	-4.67658e-08	3.59555e-07	7.09077e-07	-1.70920e-07	5.38157e-07
11.723	4.57737e-07	-2.26437e-07	2.31300e-07	5.50768e-07	-1.64840e-07	3.85928e-07	3.77689e-07	-1.09826e-07	2.67863e-07	6.39164e-07	-8.43193e-08	5.54845e-07	5.38805e-07	-1.45908e-07	3.92897e-07	5.64413e-07	-2.75404e-07	2.89009e-07	4.07772e-07	-4.77765e-08	3.59995e-07	7.08461e-07	-1.70771e-07	5.37689e-07
11.747	4.57219e-07	-2.26181e-07	2.31038e-07	5.54285e-07	-1.62532e-07	3.91753e-07	3.77758e-07	-1.09847e-07	2.67912e-07	6.35710e-07	-8.38637e-08	5.51847e-07	5.38921e-07	-1.45939e-07	3.92982e-07	5.64030e-07	-2.75217e-07	2.88813e-07	4.09221e-07	-4.87733e-08	3.60448e-07	7.07835e-07	-1.70620e-07	5.37215e-07
11.772	4.56692e-07	-2.25920e-07	2.30772e-07	5.57794e-07	-1.60216e-07	3.97578e-07	3.77825e-07	-1.09866e-07	2.67959e-07	6.32244e-07	-8.34064e-08	5.48837e-07	5.39032e-07	-1.45969e-07	3.93063e-07	5.63639e-07	-2.75026e-07	2.88613e-07	4.10669e-07	-4.97564e-08	3.60913e-07	7.07200e-07	-1.70467e-07	5.36733e-07
11.796	4.56158e-07	-2.25656e-07	2.30502e-07	5.61296e-07	-1.57895e-07	4.03402e-07	3.77888e-07	-1.09884e-07	2.68004e-07	6.28765e-07	-8.29474e-08	5.45817e-07	5.39138e-07	-1.45998e-07	3.93140e-07	5.63239e-07	-2.74831e-07	2.88408e-07	4.12116e-07	-5.07255e-08	3.61391e-07	7.06556e-07	-1.70312e-07	5.36244e-07
11.821	4.55617e-07	-2.25389e-07	2.30229e-07	5.64791e-07	-1.55566e-07	4.09224e-07	3.77949e-07	-1.09902e-07	2.68047e-07	6.25273e-07	-8.24867e-08	5.42786e-07	5.39240e-07	-1.46025e-07	3.93214e-07	5.62831e-07	-2.74632e-07	2.88199e-07	4.13562e-07	-5.16806e-08	3.61881e-07	7.05903e-07	-1.70155e-07	5.35748e-07
11.846	4.55068e-07	-2.25117e-07	2.29951e-07	5.68277e-07	-1.53231e-07	4.15046e-07	3.78007e-07	-1.09919e-07	2.68088e-07	6.21768e-07	-8.20244e-08	5.39744e-07	5.39337e-07	-1.46052e-07	3.93285e-07	5.62414e-07	-2.74429e-07	2.87986e-07	4.15007e-07	-5.26218e-08	3.62385e-07	7.05240e-07	-1.69995e-07	5.35245e-07
11.870	4.54512e-07	-2.24842e-07	2.29670e-07	5.71756e-07	-1.50890e-07	4.20866e-07	3.78063e-07	-1.09935e-07	2.68128e-07	6.18251e-07	-8.15604e-08	5.36691e-07	5.39429e-07	-1.46077e-07	3.93352e-07	5.61989e-07	-2.74221e-07	2.87768e-07	4.16450e-07	-5.35488e-08	3.62901e-07	7.04567e-07	-1.69833e-07	5.34735e-07
11.895	4.53948e-07	-2.24563e-07	2.29385e-07	5.75226e-07	-1.48542e-07	4.26684e-07	3.78116e-07	-1.09951e-07	2.68165e-07	6.14722e-07	-8.10949e-08	5.33627e-07	5.39516e-07	-1.46100e-07	3.93416e-07	5.61556e-07	-2.74010e-07	2.87546e-07	4.17892e-07	-5.44617e-08	3.63431e-07	7.03886e-07	-1.69668e-07	5.34217e-07
11.919	4.53376e-07	-2.24280e-07	2.29096e-07	5.78689e-07	-1.46189e-07	4.32500e-07	3.78166e-07	-1.09965e-07	2.68201e-07	6.11180e-07	-8.06276e-08	5.30553e-07	5.39599e-07	-1.46123e-07	3.93476e-07	5.61114e-07	-2.73794e-07	2.87320e-07	4.19334e-07	-5.53604e-08	3.63973e-07	7.03195e-07	-1.69502e-07	5.33693e-07
11.944	4.52797e-07	-2.23994e-07	2.28804e-07	5.82143e-07	-1.43828e-07	4.38315e-07	3.78214e-07	-1.09979e-07	2.68235e-07	6.07626e-07	-8.01588e-08	5.27468e-07	5.39677e-07	-1.46144e-07	3.93533e-07	5.60664e-07	-2.73574e-07	2.87089e-07	4.20774e-07	-5.62449e-08	3.64529e-07	7.02494e-07	-1.69333e-07	5.33161e-07
11.969	4.52211e-07	-2.23704e-07	2.28507e-07	5.85590e-07	-1.41462e-07	4.44128e-07	3.78259e-07	-1.09992e-07	2.68267e-07	6.04060e-07	-7.96884e-08	5.24372e-07	5.39750e-07	-1.46164e-07	3.93586e-07	5.60205e-07	-2.73351e-07	2.86854e-07	4.22212e-07	-5.71151e-08	3.65097e-07	7.01785e-07	-1.69162e-07	5.32623e-07
11.993	4.51617e-07	-2.23410e-07	2.28207e-07	5.89028e-07	-1.39090e-07	4.49938e-07	3.78301e-07	-1.10004e-07	2.68297e-07	6.00482e-07	-7.92164e-08	5.21266e-07	5.39818e-07	-1.46182e-07	3.93636e-07	5.59738e-07	-2.73123e-07	2.86615e-07	4.23650e-07	-5.79709e-08	3.65679e-07	7.01066e-07	-1.68989e-07	5.32077e-07
12.018	4.51016e-07	-2.23113e-07	2.27904e-07	5.92457e-07	-1.36711e-07	4.55746e-07	3.78341e-07	-1.10016e-07	2.68325e-07	5.96892e-07	-7.87428e-08	5.18150e-07	5.39882e-07	-1.46199e-07	3.93682e-07	5.59262e-07	-2.72891e-07	2.86372e-07	4.25087e-07	-5.88124e-08	3.66274e-07	7.00338e-07	-1.68813e-07	5.31524e-07
12.042	4.50408e-07	-2.22811e-07	2.27596e-07	5.95879e-07	-1.34327e-07	4.61552e-07	3.78378e-07	-1.10027e-07	2.68351e-07	5.93291e-07	-7.82676e-08	5.15023e-07	5.39940e-07	-1.46215e-07	3.93725e-07	5.58778e-07	-2.72654e-07	2.86124e-07	4.26522e-07	-5.96394e-08	3.66883e-07	6.99600e-07	-1.68635e-07	5.30965e-07
12.067	4.49792e-07	-2.22507e-07	2.27285e-07	5.99291e-07	-1.31936e-07	4.67355e-07	3.78413e-07	-1.10037e-07	2.68376e-07	5.89677e-07	-7.77909e-08	5.11886e-07	5.39994e-07	-1.46230e-07	3.93764e-07	5.58286e-07	-2.72414e-07	2.85872e-07	4.27956e-07	-6.04519e-08	3.67504e-07	6.98853e-07	-1.68455e-07	5.30398e-07
12.091	4.49168e-07	-2.22198e-07	2.26970e-07	6.02695e-07	-1.29540e-07	4.73155e-07	3.78445e-07	-1.10046e-07	2.68399e-07	5.86052e-07	-7.73126e-08	5.08739e-07	5.40043e-07	-1.46243e-07	3.93800e-07	5.57785e-07	-2.72170e-07	2.85615e-07	4.29389e-07	-6.12498e-08	3.68140e-07	6.98097e-07	-1.68273e-07	5.29824e-07
12.116	4.48537e-07	-2.21886e-07	2.26651e-07	6.06091e-07	-1.27138e-07	4.78953e-07	3.78474e-07	-1.10055e-07	2.68419e-07	5.82414e-07	-7.68328e-08	5.05582e-07	5.40087e-07	-1.46255e-07	3.93832e-07	5.57276e-07	-2.71921e-07	2.85354e-07	4.30821e-07	-6.20332e-08	3.68788e-07	6.97332e-07	-1.68089e-07	5.29243e-07
12.141	4.47899e-07	-2.21571e-07	2.26329e-07	6.09477e-07	-1.24730e-07	4.84747e-07	3.78501e-07	-1.10063e-07	2.68439e-07	5.78766e-07	-7.63515e-08	5.02414e-07	5.40126e-07	-1.46265e-07	3.93861e-07	5.56758e-07	-2.71669e-07	2.85089e-07	4.32252e-07	-6.28019e-08	3.69450e-07	6.96557e-07	-1.67902e-07	5.28655e-07
12.165	4.47254e-07	-2.21251e-07	2.26003e-07	6.12855e-07	-1.22316e-07	4.90539e-07	3.78526e-07	-1.10070e-07	2.68456e-07	5.75106e-07	-7.58687e-08	4.99237e-07	5.40161e-07	-1.46275e-07	3.93886e-07	5.56232e-07	-2.71412e-07	2.84820e-07	4.33682e-07	-6.35560e-08	3.70126e-07	6.95774e-07	-1.67713e-07	5.28061e-07
12.190	4.46601e-07	-2.20929e-07	2.25673e-07	6.16224e-07	-1.19897e-07	4.96327e-07	3.78548e-07	-1.10076e-07	2.68472e-07	5.71434e-07	-7.53843e-08	4.96050e-07	5.40190e-07	-1.46283e-07	3.93907e-07	5.55698e-07	-2.71151e-07	2.84546e-07	4.35110e-07	-6.42953e-08	3.70815e-07	6.94981e-07	-1.67522e-07	5.27459e-07
12.214	4.45942e-07	-2.20602e-07	2.25339e-07	6.19584e-07	-1.17473e-07	5.02111e-07	3.78568e-07	-1.10082e-07	2.68486e-07	5.67752e-07	-7.48985e-08	4.92853e-07	5.40215e-07	-1.46289e-07	3.93925e-07	5.55155e-07	-2.70886e-07	2.84268e-07	4.36537e-07	-6.50199e-08	3.71517e-07	6.94179e-07	-1.67329e-07	5.26850e-07
12.239	4.45274e-07	-2.20272e-07	2.25002e-07	6.22934e-07	-1.15042e-07	5.07892e-07	3.78585e-07	-1.10087e-07	2.68498e-07	5.64058e-07	-7.44112e-08	4.89647e-07	5.40234e-07	-1.46295e-07	3.93940e-07	5.54604e-07	-2.70617e-07	2.83986e-07	4.37963e-07	-6.57296e-08	3.72234e-07	6.93368e-07	-1.67133e-07	5.26235e-07
12.263	4.44600e-07	-2.19939e-07	2.24661e-07	6.26276e-07	-1.12607e-07	5.13669e-07	3.78600e-07	-1.10091e-07	2.68508e-07	5.60353e-07	-7.39224e-08	4.86430e-07	5.40249e-07	-1.46299e-07	3.93950e-07	5.54044e-07	-2.70344e-07	2.83700e-07	4.39388e-07	-6.64245e-08	3.72964e-07	6.92547e-07	-1.66935e-07	5.25612e-07
12.288	4.43918e-07	-2.19601e-07	2.24317e-07	6.29608e-07	-1.10165e-07	5.19443e-07	3.78612e-07	-1.10095e-07	2.68517e-07	5.56637e-07	-7.34322e-08	4.83204e-07	5.40259e-07	-1.46301e-07	3.93958e-07	5.53476e-07	-2.70067e-07	2.83409e-07	4.40812e-07	-6.71045e-08	3.73707e-07	6.91718e-07	-1.66735e-07	5.24982e-07
12.313	4.43229e-07	-2.19261e-07	2.23969e-07	6.32931e-07	-1.07719e-07	5.25212e-07	3.78622e-07	-1.10098e-07	2.68524e-07	5.52909e-07	-7.29405e-08	4.79969e-07	5.40264e-07	-1.46303e-07	3.93961e-07	5.52900e-07	-2.69786e-07	2.83114e-07	4.42234e-07	-6.77696e-08	3.74465e-07	6.90879e-07	-1.66533e-07	5.24346e-07
12.337	4.42533e-07	-2.18916e-07	2.23617e-07	6.36244e-07	-1.05267e-07	5.30977e-07	3.78630e-07	-1.10100e-07	2.68530e-07	5.49171e-07	-7.24474e-08	4.76724e-07	5.40264e-07	-1.46303e-07	3.93961e-07	5.52315e-07	-2.69501e-07	2.82814e-07	4.43656e-07	-6.84197e-08	3.75236e-07	6.90031e-07	-1.66329e-07	5.23703e-07
12.362	4.41830e-07	-2.18568e-07	2.23262e-07	6.39548e-07	-1.02810e-07	5.36738e-07	3.78635e-07	-1.10101e-07	2.68533e-07	5.45423e-07	-7.19528e-08	4.73470e-07	5.40259e-07	-1.46301e-07	3.93958e-07	5.51722e-07	-2.69211e-07	2.82511e-07	4.45076e-07	-6.90547e-08	3.76021e-07	6.89175e-07	-1.66122e-07	5.23052e-07
12.386	4.41120e-07	-2.18217e-07	2.22903e-07	6.42843e-07	-1.00348e-07	5.42494e-07	3.78638e-07	-1.10102e-07	2.68535e-07	5.41663e-07	-7.14569e-08	4.70206e-07	5.40249e-07	-1.46299e-07	3.93950e-07	5.51121e-07	-2.68918e-07	2.82203e-07	4.46495e-07	-6.96747e-08	3.76820e-07	6.88309e-07	-1.65914e-07	5.22395e-07
12.411	4.40403e-07	-2.17862e-07	2.22540e-07	6.46127e-07	-9.78813e-08	5.48246e-07	3.78638e-07	-1.10102e-07	2.68536e-07	5.37893e-07	-7.09595e-08	4.66934e-07	5.40234e-07	-1.46295e-07	3.93939e-07	5.50511e-07	-2.68620e-07	2.81890e-07	4.47913e-07	-7.02797e-08	3.77633e-07	6.87434e-07	-1.65703e-07	5.21731e-07
12.435	4.39678e-07	-2.17504e-07	2.22174e-07	6.49402e-07	-9.54091e-08	5.53993e-07	3.78636e-07	-1.10102e-07	2.68534e-07	5.34112e-07	-7.04608e-08	4.63652e-07	5.40214e-07	-1.46289e-07	3.93925e-07	5.49893e-07	-2.68319e-07	2.81574e-07	4.49330e-07	-7.08694e-08	3.78460e-07	6.86550e-07	-1.65490e-07	5.21060e-07
12.460	4.38947e-07	-2.17142e-07	2.21805e-07	6.52667e-07	-9.29320e-08	5.59735e-07	3.78632e-07	-1.10101e-07	2.68532e-07	5.30321e-07	-6.99606e-08	4.60361e-07	5.40190e-07	-1.46283e-07	3.93907e-07	5.49266e-07	-2.68013e-07	2.81253e-07	4.50745e-07	-7.14441e-08	3.79301e-07	6.85657e-07	-1.65274e-07	5.20383e-07
12.485	4.38208e-07	-2.16776e-07	2.21431e-07	6.55923e-07	-9.04501e-08	5.65473e-07	3.78626e-07	-1.10099e-07	2.68527e-07	5.26520e-07	-6.94591e-08	4.57061e-07	5.40160e-07	-1.46275e-07	3.93885e-07	5.48632e-07	-2.67703e-07	2.80928e-07	4.52160e-07	-7.20035e-08	3.80156e-07	6.84755e-07	-1.65057e-07	5.19698e-07
12.509	4.37462e-07	-2.16408e-07	2.21055e-07	6.59168e-07	-8.79632e-08	5.71205e-07	3.78617e-07	-1.10096e-07	2.68521e-07	5.22708e-07	-6.89563e-08	4.53752e-07	5.40125e-07	-1.46265e-07	3.93860e-07	5.47988e-07	-2.67390e-07	2.80599e-07	4.53573e-07	-7.25477e-08	3.81025e-07	6.83844e-07	-1.64838e-07	5.19007e-07
12.534	4.36709e-07	-2.16035e-07	2.20674e-07	6.62403e-07	-8.54717e-08	5.76931e-07	3.78607e-07	-1.10093e-07	2.68513e-07	5.18886e-07	-6.84521e-08	4.50434e-07	5.40085e-07	-1.46254e-07	3.93831e-07	5.47337e-07	-2.67072e-07	2.80265e-07	4.54985e-07	-7.30767e-08	3.81908e-07	6.82925e-07	-1.64616e-07	5.18309e-07
12.558	4.35950e-07	-2.15659e-07	2.20290e-07	6.65628e-07	-8.29754e-08	5.82653e-07	3.78593e-07	-1.10089e-07	2.68504e-07	5.15054e-07	-6.79466e-08	4.47107e-07	5.40040e-07	-1.46242e-07	3.93798e-07	5.46677e-07	-2.66750e-07	2.79927e-07	4.56396e-07	-7.35903e-08	3.82805e-07	6.81996e-07	-1.64392e-07	5.17604e-07
12.583	4.35183e-07	-2.15280e-07	2.19903e-07	6.68843e-07	-8.04744e-08	5.88369e-07	3.78578e-07	-1.10085e-07	2.68493e-07	5.11212e-07	-6.74397e-08	4.43772e-07	5.39990e-07	-1.46229e-07	3.93762e-07	5.46009e-07	-2.66424e-07	2.79585e-07	4.57805e-07	-7.40886e-08	3.83717e-07	6.81058e-07	-1.64166e-07	5.16892e-07
12.607	4.34410e-07	-2.14897e-07	2.19512e-07	6.72048e-07	-7.79689e-08	5.94079e-07	3.78561e-07	-1.10080e-07	2.68481e-07	5.07360e-07	-6.69315e-08	4.40428e-07	5.39935e-07	-1.46214e-07	3.93722e-07	5.45333e-07	-2.66094e-07	2.79239e-07	4.59214e-07	-7.45716e-08	3.84642e-07	6.80111e-07	-1.63938e-07	5.16174e-07
12.632	4.33629e-07	-2.14511e-07	2.19118e-07	6.75242e-07	-7.54589e-08	5.99783e-07	3.78541e-07	-1.10074e-07	2.68467e-07	5.03498e-07	-6.64221e-08	4.37076e-07	5.39875e-07	-1.46198e-07	3.93678e-07	5.44648e-07	-2.65760e-07	2.78888e-07	4.60621e-07	-7.50392e-08	3.85582e-07	6.79156e-07	-1.63707e-07	5.15448e-07
12.657	4.32842e-07	-2.14122e-07	2.18720e-07	6.78426e-07	-7.29444e-08	6.05482e-07	3.78519e-07	-1.10068e-07	2.68451e-07	4.99626e-07	-6.59113e-08	4.33715e-07	5.39810e-07	-1.46180e-07	3.93630e-07	5.43955e-07	-2.65422e-07	2.78534e-07	4.62027e-07	-7.54913e-08	3.86535e-07	6.78191e-07	-1.63475e-07	5.14716e-07
12.681	4.32047e-07	-2.13729e-07	2.18318e-07	6.81600e-07	-7.04255e-08	6.11174e-07	3.78495e-07	-1.10061e-07	2.68434e-07	4.95745e-07	-6.53993e-08	4.30346e-07	5.39740e-07	-1.46161e-07	3.93579e-07	5.43254e-07	-2.65079e-07	2.78175e-07	4.63432e-07	-7.59280e-08	3.87504e-07	6.77218e-07	-1.63240e-07	5.13978e-07
12.706	4.31246e-07	-2.13333e-07	2.17914e-07	6.84763e-07	-6.79023e-08	6.16861e-07	3.78469e-07	-1.10053e-07	2.68416e-07	4.91854e-07	-6.48860e-08	4.26968e-07	5.39665e-07	-1.46141e-07	3.93524e-07	5.42545e-07	-2.64733e-07	2.77811e-07	4.64835e-07	-7.63493e-08	3.88486e-07	6.76236e-07	-1.63004e-07	5.13232e-07
12.730	4.30438e-07	-2.12933e-07	2.17505e-07	6.87915e-07	-6.53748e-08	6.22540e-07	3.78441e-07	-1.10045e-07	2.68396e-07	4.87954e-07	-6.43714e-08	4.23582e-07	5.39585e-07	-1.46119e-07	3.93466e-07	5.41827e-07	-2.64383e-07	2.77444e-07	4.66238e-07	-7.67550e-08	3.89483e-07	6.75245e-07	-1.62765e-07	5.12480e-07
12.755	4.29623e-07	-2.12530e-07	2.17094e-07	6.91057e-07	-6.28431e-08	6.28214e-07	3.78410e-07	-1.10036e-07	2.68374e-07	4.84044e-07	-6.38556e-08	4.20188e-07	5.39499e-07	-1.46096e-07	3.93404e-07	5.41101e-07	-2.64029e-07	2.77072e-07	4.67639e-07	-7.71453e-08	3.90494e-07	6.74245e-07	-1.62524e-07	5.11721e-07
12.780	4.28802e-07	-2.12123e-07	2.16678e-07	6.94188e-07	-6.03073e-08	6.33880e-07	3.78378e-07	-1.10027e-07	2.68351e-07	4.80124e-07	-6.33386e-08	4.16786e-07	5.39409e-07	-1.46071e-07	3.93338e-07	5.40367e-07	-2.63670e-07	2.76696e-07	4.69039e-07	-7.75200e-08	3.91519e-07	6.73236e-07	-1.62281e-07	5.10956e-07
12.804	4.27973e-07	-2.11714e-07	2.16260e-07	6.97308e-07	-5.77674e-08	6.39540e-07	3.78343e-07	-1.10017e-07	2.68327e-07	4.76196e-07	-6.28204e-08	4.13376e-07	5.39313e-07	-1.46045e-07	3.93268e-07	5.39624e-07	-2.63308e-07	2.76316e-07	4.70438e-07	-7.78791e-08	3.92559e-07	6.72219e-07	-1.62035e-07	5.10184e-07
12.829	4.27138e-07	-2.11300e-07	2.15838e-07	7.00417e-07	-5.52235e-08	6.45193e-07	3.78307e-07	-1.10006e-07	2.68301e-07	4.72258e-07	-6.23009e-08	4.09957e-07	5.39213e-07	-1.46018e-07	3.93194e-07	5.38873e-07	-2.62942e-07	2.75931e-07	4.71835e-07	-7.82226e-08	3.93613e-07	6.71193e-07	-1.61788e-07	5.09405e-07
12.853	4.26297e-07	-2.10884e-07	2.15413e-07	7.03515e-07	-5.26756e-08	6.50839e-07	3.78268e-07	-1.09995e-07	2.68273e-07	4.68312e-07	-6.17802e-08	4.06531e-07	5.39107e-07	-1.45989e-07	3.93117e-07	5.38114e-07	-2.62572e-07	2.75543e-07	4.73232e-07	-7.85505e-08	3.94681e-07	6.70158e-07	-1.61539e-07	5.08620e-07
12.878	4.25448e-07	-2.10464e-07	2.14984e-07	7.06602e-07	-5.01239e-08	6.56478e-07	3.78228e-07	-1.09983e-07	2.68244e-07	4.64356e-07	-6.12584e-08	4.03097e-07	5.38996e-07	-1.45959e-07	3.93036e-07	5.37347e-07	-2.62197e-07	2.75150e-07	4.74627e-07	-7.88628e-08	3.95764e-07	6.69115e-07	-1.61287e-07	5.07828e-07
12.902	4.24593e-07	-2.10041e-07	2.14552e-07	7.09678e-07	-4.75683e-08	6.62110e-07	3.78185e-07	-1.09971e-07	2.68214e-07	4.60391e-07	-6.07354e-08	3.99656e-07	5.38879e-07	-1.45928e-07	3.92952e-07	5.36572e-07	-2.61819e-07	2.74753e-07	4.76021e-07	-7.91594e-08	3.96861e-07	6.68062e-07	-1.61033e-07	5.07029e-07
12.927	4.23731e-07	-2.09615e-07	2.14116e-07	7.12743e-07	-4.50090e-08	6.67734e-07	3.78140e-07	-1.09958e-07	2.68183e-07	4.56418e-07	-6.02112e-08	3.96207e-07	5.38758e-07	-1.45895e-07	3.92863e-07	5.35788e-07	-2.61437e-07	2.74352e-07	4.77413e-07	-7.94404e-08	3.97973e-07	6.67001e-07	-1.60778e-07	5.06224e-07
12.952	4.22863e-07	-2.09185e-07	2.13677e-07	7.15797e-07	-4.24460e-08	6.73351e-07	3.78094e-07	-1.09944e-07	2.68150e-07	4.52436e-07	-5.96859e-08	3.92750e-07	5.38632e-07	-1.45861e-07	3.92771e-07	5.34997e-07	-2.61050e-07	2.73946e-07	4.78805e-07	-7.97057e-08	3.99099e-07	6.65932e-07	-1.60520e-07	5.05412e-07
12.976	4.21988e-07	-2.08753e-07	2.13235e-07	7.18839e-07	-3.98794e-08	6.78960e-07	3.78045e-07	-1.09930e-07	2.68115e-07	4.48445e-07	-5.91594e-08	3.89285e-07	5.38500e-07	-1.45825e-07	3.92675e-07	5.34197e-07	-2.60660e-07	2.73537e-07	4.80195e-07	-7.99552e-08	4.00240e-07	6.64853e-07	-1.60260e-07	5.04594e-07
13.001	4.21106e-07	-2.08317e-07	2.12790e-07	7.21870e-07	-3.73092e-08	6.84561e-07	3.77995e-07	-1.09915e-07	2.68079e-07	4.44445e-07	-5.86318e-08	3.85814e-07	5.38363e-07	-1.45788e-07	3.92575e-07	5.33389e-07	-2.60266e-07	2.73123e-07	4.81584e-07	-8.01891e-08	4.01395e-07	6.63767e-07	-1.59998e-07	5.03769e-07
13.025	4.20218e-07	-2.07877e-07	2.12341e-07	7.24890e-07	-3.47355e-08	6.90154e-07	3.77942e-07	-1.09900e-07	2.68042e-07	4.40438e-07	-5.81031e-08	3.82335e-07	5.38221e-07	-1.45749e-07	3.92471e-07	5.32573e-07	-2.59867e-07	2.72705e-07	4.82971e-07	-8.04072e-08	4.02564e-07	6.62671e-07	-1.59734e-07	5.02937e-07
13.050	4.19324e-07	-2.07435e-07	2.11889e-07	7.27898e-07	-3.21584e-08	6.95739e-07	3.77888e-07	-1.09884e-07	2.68004e-07	4.36421e-07	-5.75732e-08	3.78848e-07	5.38074e-07	-1.45710e-07	3.92364e-07	5.31748e-07	-2.59465e-07	2.72283e-07	4.84358e-07	-8.06095e-08	4.03748e-07	6.61567e-07	-1.59468e-07	5.02099e-07
13.074	4.18423e-07	-2.06989e-07	2.11434e-07	7.30894e-07	-2.95778e-08	7.01316e-07	3.77832e-07	-1.09868e-07	2.67964e-07	4.32397e-07	-5.70423e-08	3.75354e-07	5.37921e-07	-1.45668e-07	3.92253e-07	5.30916e-07	-2.59059e-07	2.71857e-07	4.85743e-07	-8.07961e-08	4.04947e-07	6.60454e-07	-1.59199e-07	5.01255e-07
13.099	4.17515e-07	-2.06540e-07	2.10975e-07	7.33879e-07	-2.69940e-08	7.06885e-07	3.77774e-07	-1.09851e-07	2.67923e-07	4.28364e-07	-5.65103e-08	3.71854e-07	5.37763e-07	-1.45626e-07	3.92138e-07	5.30075e-07	-2.58649e-07	2.71426e-07	4.87127e-07	-8.09669e-08	4.06160e-07	6.59333e-07	-1.58929e-07	5.00404e-07
13.124	4.16601e-07	-2.06088e-07	2.10513e-07	7.36852e-07	-2.44070e-08	7.12445e-07	3.77714e-07	-1.09834e-07	2.67880e-07	4.24323e-07	-5.59772e-08	3.68346e-07	5.37600e-07	-1.45581e-07	3.92019e-07	5.29226e-07	-2.58235e-07	2.70992e-07	4.88509e-07	-8.11219e-08	4.07388e-07	6.58203e-07	-1.58657e-07	4.99547e-07
13.148	4.15681e-07	-2.05633e-07	2.10048e-07	7.39814e-07	-2.18167e-08	7.17997e-07	3.77652e-07	-1.09816e-07	2.67836e-07	4.20274e-07	-5.54431e-08	3.64831e-07	5.37432e-07	-1.45536e-07	3.91896e-07	5.28370e-07	-2.57817e-07	2.70553e-07	4.89891e-07	-8.12611e-08	4.08630e-07	6.57065e-07	-1.58383e-07	4.98683e-07
13.173	4.14754e-07	-2.05174e-07	2.09580e-07	7.42763e-07	-1.92234e-08	7.23540e-07	3.77589e-07	-1.09797e-07	2.67791e-07	4.16217e-07	-5.49079e-08	3.61309e-07	5.37258e-07	-1.45489e-07	3.91770e-07	5.27505e-07	-2.57395e-07	2.70110e-07	4.91271e-07	-8.13845e-08	4.09886e-07	6.55918e-07	-1.58106e-07	4.97812e-07
13.197	4.13821e-07	-2.04713e-07	2.09109e-07	7.45701e-07	-1.66270e-08	7.29074e-07	3.77523e-07	-1.09778e-07	2.67745e-07	4.12153e-07	-5.43717e-08	3.57781e-07	5.37080e-07	-1.45440e-07	3.91639e-07	5.26632e-07	-2.56969e-07	2.69663e-07	4.92650e-07	-8.14920e-08	4.11158e-07	6.54763e-07	-1.57828e-07	4.96936e-07
13.222	4.12882e-07	-2.04248e-07	2.08634e-07	7.48627e-07	-1.40276e-08	7.34599e-07	3.77456e-07	-1.09759e-07	2.67697e-07	4.08080e-07	-5.38344e-08	3.54246e-07	5.36895e-07	-1.45391e-07	3.91505e-07	5.25751e-07	-2.56539e-07	2.69212e-07	4.94027e-07	-8.15838e-08	4.12443e-07	6.53600e-07	-1.57547e-07	4.96052e-07
13.246	4.11936e-07	-2.03780e-07	2.08156e-07	7.51540e-07	-1.14253e-08	7.40115e-07	3.77387e-07	-1.09739e-07	2.67648e-07	4.04000e-07	-5.32962e-08	3.50704e-07	5.36706e-07	-1.45339e-07	3.91367e-07	5.24862e-07	-2.56105e-07	2.68757e-07	4.95403e-07	-8.16596e-08	4.13744e-07	6.52428e-07	-1.57265e-07	4.95163e-07
13.271	4.10984e-07	-2.03309e-07	2.07675e-07	7.54442e-07	-8.82012e-09	7.45622e-07	3.77316e-07	-1.09718e-07	2.67598e-07	3.99912e-07	-5.27569e-08	3.47155e-07	5.36511e-07	-1.45287e-07	3.91225e-07	5.23965e-07	-2.55667e-07	2.68297e-07	4.96778e-07	-8.17197e-08	4.15058e-07	6.51247e-07	-1.56980e-07	4.94267e-07
13.296	4.10026e-07	-2.02835e-07	2.07191e-07	7.57332e-07	-6.21217e-09	7.51120e-07	3.77244e-07	-1.09697e-07	2.67547e-07	3.95817e-07	-5.22166e-08	3.43600e-07	5.36312e-07	-1.45232e-07	3.91079e-07	5.23060e-07	-2.55226e-07	2.67834e-07	4.98152e-07	-8.17639e-08	4.16388e-07	6.50058e-07	-1.56694e-07	4.93365e-07
13.320	4.09062e-07	-2.02358e-07	2.06704e-07	7.60209e-07	-3.60149e-09	7.56608e-07	3.77170e-07	-1.09675e-07	2.67494e-07	3.91714e-07	-5.16754e-08	3.40039e-07	5.36106e-07	-1.45177e-07	3.90929e-07	5.22146e-07	-2.54780e-07	2.67366e-07	4.99524e-07	-8.17922e-08	4.17732e-07	6.48861e-07	-1.56405e-07	4.92456e-07
13.345	4.08091e-07	-2.01878e-07	2.06213e-07	7.63074e-07	-9.88149e-10	7.62086e-07	3.77094e-07	-1.09653e-07	2.67440e-07	3.87604e-07	-5.11332e-08	3.36471e-07	5.35896e-07	-1.45120e-07	3.90776e-07	5.21225e-07	-2.54331e-07	2.66895e-07	5.00895e-07	-8.18047e-08	4.19090e-07	6.47655e-07	-1.56114e-07	4.91541e-07
13.369	4.07114e-07	-2.01395e-07	2.05720e-07	7.65927e-07	1.62779e-09	7.67555e-07	3.77016e-07	-1.09631e-07	2.67385e-07	3.83487e-07	-5.05900e-08	3.32897e-07	5.35680e-07	-1.45061e-07	3.90618e-07	5.20296e-07	-2.53877e-07	2.66419e-07	5.02264e-07	-8.18013e-08	4.20463e-07	6.46442e-07	-1.55822e-07	4.90620e-07
13.394	4.06132e-07	-2.00909e-07	2.05223e-07	7.68768e-07	4.24626e-09	7.73014e-07	3.76937e-07	-1.09608e-07	2.67329e-07	3.79362e-07	-5.00459e-08	3.29316e-07	5.35458e-07	-1.45001e-07	3.90457e-07	5.19359e-07	-2.53420e-07	2.65939e-07	5.03633e-07	-8.17821e-08	4.21851e-07	6.45219e-07	-1.55527e-07	4.89692e-07
13.418	4.05143e-07	-2.00419e-07	2.04723e-07	7.71596e-07	6.86719e-09	7.78463e-07	3.76856e-07	-1.09584e-07	2.67272e-07	3.75231e-07	-4.95009e-08	3.25730e-07	5.35232e-07	-1.44940e-07	3.90292e-07	5.18414e-07	-2.52959e-07	2.65455e-07	5.05000e-07	-8.17470e-08	4.23253e-07	6.43989e-07	-1.55231e-07	4.88758e-07
13.443	4.04148e-07	-1.99927e-07	2.04220e-07	7.74412e-07	9.49053e-09	7.83902e-07	3.76774e-07	-1.09560e-07	2.67213e-07	3.71092e-07	-4.89549e-08	3.22137e-07	5.35000e-07	-1.44877e-07	3.90123e-07	5.17461e-07	-2.52494e-07	2.64967e-07	5.06365e-07	-8.16960e-08	4.24669e-07	6.42750e-07	-1.54932e-07	4.87818e-07
13.468	4.03147e-07	-1.99432e-07	2.03715e-07	7.77215e-07	1.21162e-08	7.89331e-07	3.76689e-07	-1.09536e-07	2.67154e-07	3.66947e-07	-4.84080e-08	3.18539e-07	5.34762e-07	-1.44813e-07	3.89949e-07	5.16500e-07	-2.52025e-07	2.64475e-07	5.07729e-07	-8.16291e-08	4.26100e-07	6.41503e-07	-1.54631e-07	4.86872e-07
13.492	4.02140e-07	-1.98934e-07	2.03206e-07	7.80005e-07	1.47442e-08	7.94749e-07	3.76604e-07	-1.09511e-07	2.67093e-07	3.62794e-07	-4.78603e-08	3.14934e-07	5.34520e-07	-1.44747e-07	3.89772e-07	5.15532e-07	-2.51552e-07	2.63979e-07	5.09092e-07	-8.15464e-08	4.27546e-07	6.40248e-07	-1.54329e-07	4.85919e-07
13.517	4.01127e-07	-1.98433e-07	2.02694e-07	7.82783e-07	1.73743e-08	8.00157e-07	3.76516e-07	-1.09485e-07	2.67031e-07	3.58635e-07	-4.73116e-08	3.11324e-07	5.34272e-07	-1.44680e-07	3.89592e-07	5.14555e-07	-2.51076e-07	2.63479e-07	5.10454e-07	-8.14479e-08	4.29006e-07	6.38985e-07	-1.54024e-07	4.84960e-07
13.541	4.00108e-07	-1.97929e-07	2.02179e-07	7.85548e-07	2.00066e-08	8.05555e-07	3.76427e-07	-1.09460e-07	2.66968e-07	3.54470e-07	-4.67621e-08	3.07708e-07	5.34018e-07	-1.44611e-07	3.89407e-07	5.13570e-07	-2.50595e-07	2.62975e-07	5.11814e-07	-8.13334e-08	4.30480e-07	6.37713e-07	-1.53718e-07	4.83995e-07
13.566	3.99083e-07	-1.97422e-07	2.01661e-07	7.88301e-07	2.26410e-08	8.10942e-07	3.76337e-07	-1.09433e-07	2.66903e-07	3.50297e-07	-4.62117e-08	3.04086e-07	5.33759e-07	-1.44541e-07	3.89218e-07	5.12578e-07	-2.50111e-07	2.62467e-07	5.13172e-07	-8.12031e-08	4.31969e-07	6.36433e-07	-1.53409e-07	4.83024e-07
13.591	3.98052e-07	-1.96912e-07	2.01140e-07	7.91041e-07	2.52774e-08	8.16318e-07	3.76245e-07	-1.09406e-07	2.66838e-07	3.46119e-07	-4.56604e-08	3.00458e-07	5.33495e-07	-1.44470e-07	3.89025e-07	5.11578e-07	-2.49623e-07	2.61955e-07	5.14530e-07	-8.10570e-08	4.33473e-07	6.35146e-07	-1.53099e-07	4.82047e-07
13.615	3.97015e-07	-1.96399e-07	2.00616e-07	7.93767e-07	2.79157e-08	8.21683e-07	3.76151e-07	-1.09379e-07	2.66772e-07	3.41934e-07	-4.51083e-08	2.96825e-07	5.33225e-07	-1.44397e-07	3.88828e-07	5.10570e-07	-2.49131e-07	2.61438e-07	5.15885e-07	-8.08950e-08	4.34990e-07	6.33850e-07	-1.52787e-07	4.81063e-07
13.640	3.95973e-07	-1.95883e-07	2.00090e-07	7.96481e-07	3.05559e-08	8.27037e-07	3.76056e-07	-1.09352e-07	2.66704e-07	3.37742e-07	-4.45554e-08	2.93187e-07	5.32950e-07	-1.44322e-07	3.88628e-07	5.09554e-07	-2.48635e-07	2.60918e-07	5.17240e-07	-8.07172e-08	4.36523e-07	6.32546e-07	-1.52472e-07	4.80073e-07
13.664	3.94925e-07	-1.95365e-07	1.99560e-07	7.99182e-07	3.31979e-08	8.32380e-07	3.75959e-07	-1.09323e-07	2.66636e-07	3.33545e-07	-4.40016e-08	2.89543e-07	5.32669e-07	-1.44246e-07	3.88423e-07	5.08530e-07	-2.48136e-07	2.60394e-07	5.18593e-07	-8.05236e-08	4.38069e-07	6.31234e-07	-1.52156e-07	4.79078e-07
13.689	3.93871e-07	-1.94843e-07	1.99027e-07	8.01870e-07	3.58417e-08	8.37712e-07	3.75861e-07	-1.09295e-07	2.66566e-07	3.29341e-07	-4.34471e-08	2.85894e-07	5.32383e-07	-1.44169e-07	3.88215e-07	5.07498e-07	-2.47633e-07	2.59866e-07	5.19944e-07	-8.03141e-08	4.39630e-07	6.29913e-07	-1.51838e-07	4.78076e-07
13.713	3.92811e-07	-1.94319e-07	1.98492e-07	8.04545e-07	3.84872e-08	8.43033e-07	3.75761e-07	-1.09266e-07	2.66495e-07	3.25131e-07	-4.28917e-08	2.82239e-07	5.32092e-07	-1.44090e-07	3.88002e-07	5.06459e-07	-2.47125e-07	2.59334e-07	5.21295e-07	-8.00888e-08	4.41206e-07	6.28585e-07	-1.51518e-07	4.77068e-07
13.738	3.91746e-07	-1.93792e-07	1.97954e-07	8.07207e-07	4.11343e-08	8.48342e-07	3.75660e-07	-1.09237e-07	2.66424e-07	3.20915e-07	-4.23356e-08	2.78580e-07	5.31795e-07	-1.44009e-07	3.87785e-07	5.05412e-07	-2.46614e-07	2.58797e-07	5.22643e-07	-7.98477e-08	4.42795e-07	6.27249e-07	-1.51196e-07	4.76054e-07
13.763	3.90675e-07	-1.93262e-07	1.97412e-07	8.09856e-07	4.37829e-08	8.53639e-07	3.75558e-07	-1.09207e-07	2.66351e-07	3.16694e-07	-4.17786e-08	2.74915e-07	5.31492e-07	-1.43927e-07	3.87565e-07	5.04357e-07	-2.46100e-07	2.58257e-07	5.23990e-07	-7.95908e-08	4.44400e-07	6.25905e-07	-1.50872e-07	4.75034e-07
13.787	3.89598e-07	-1.92730e-07	1.96868e-07	8.12491e-07	4.64331e-08	8.58924e-07	3.75454e-07	-1.09176e-07	2.66277e-07	3.12466e-07	-4.12210e-08	2.71246e-07	5.31184e-07	-1.43844e-07	3.87340e-07	5.03295e-07	-2.45581e-07	2.57713e-07	5.25336e-07	-7.93182e-08	4.46018e-07	6.24553e-07	-1.50546e-07	4.74007e-07
13.812	3.88516e-07	-1.92194e-07	1.96321e-07	8.15114e-07	4.90846e-08	8.64198e-07	3.75348e-07	-1.09146e-07	2.66203e-07	3.08233e-07	-4.06625e-08	2.67571e-07	5.30871e-07	-1.43759e-07	3.87112e-07	5.02224e-07	-2.45059e-07	2.57165e-07	5.26680e-07	-7.90298e-08	4.47651e-07	6.23193e-07	-1.50218e-07	4.72975e-07
13.836	3.87428e-07	-1.91656e-07	1.95772e-07	8.17723e-07	5.17376e-08	8.69460e-07	3.75242e-07	-1.09115e-07	2.66127e-07	3.03995e-07	-4.01034e-08	2.63891e-07	5.30552e-07	-1.43673e-07	3.86879e-07	5.01147e-07	-2.44533e-07	2.56613e-07	5.28023e-07	-7.87256e-08	4.49297e-07	6.21825e-07	-1.49888e-07	4.71937e-07
13.861	3.86334e-07	-1.91115e-07	1.95219e-07	8.20318e-07	5.43918e-08	8.74710e-07	3.75134e-07	-1.09083e-07	2.66050e-07	2.99751e-07	-3.95435e-08	2.60207e-07	5.30228e-07	-1.43585e-07	3.86643e-07	5.00061e-07	-2.44004e-07	2.56057e-07	5.29364e-07	-7.84057e-08	4.50959e-07	6.20450e-07	-1.49556e-07	4.70893e-07
13.885	3.85235e-07	-1.90572e-07	1.94664e-07	8.22900e-07	5.70473e-08	8.79948e-07	3.75024e-07	-1.09052e-07	2.65973e-07	2.95501e-07	-3.89829e-08	2.56518e-07	5.29898e-07	-1.43496e-07	3.86402e-07	4.98968e-07	-2.43470e-07	2.55498e-07	5.30704e-07	-7.80701e-08	4.52634e-07	6.19066e-07	-1.49223e-07	4.69843e-07
13.910	3.84131e-07	-1.90025e-07	1.94106e-07	8.25469e-07	5.97039e-08	8.85173e-07	3.74913e-07	-1.09019e-07	2.65894e-07	2.91246e-07	-3.84215e-08	2.52824e-07	5.29562e-07	-1.43405e-07	3.86157e-07	4.97867e-07	-2.42933e-07	2.54934e-07	5.32042e-07	-7.77187e-08	4.54323e-07	6.17675e-07	-1.48888e-07	4.68787e-07
13.935	3.83021e-07	-1.89476e-07	1.93545e-07	8.28024e-07	6.23616e-08	8.90386e-07	3.74801e-07	-1.08987e-07	2.65814e-07	2.86986e-07	-3.78595e-08	2.49126e-07	5.29221e-07	-1.43312e-07	3.85909e-07	4.96758e-07	-2.42392e-07	2.54366e-07	5.33379e-07	-7.73517e-08	4.56027e-07	6.16275e-07	-1.48550e-07	4.67725e-07
13.959	3.81906e-07	-1.88924e-07	1.92981e-07	8.30566e-07	6.50204e-08	8.95587e-07	3.74688e-07	-1.08954e-07	2.65734e-07	2.82720e-07	-3.72968e-08	2.45424e-07	5.28875e-07	-1.43219e-07	3.85656e-07	4.95642e-07	-2.41847e-07	2.53795e-07	5.34714e-07	-7.69690e-08	4.57745e-07	6.14868e-07	-1.48211e-07	4.66657e-07
13.984	3.80785e-07	-1.88370e-07	1.92415e-07	8.33094e-07	6.76801e-08	9.00774e-07	3.74573e-07	-1.08920e-07	2.65652e-07	2.78450e-07	-3.67334e-08	2.41716e-07	5.28523e-07	-1.43123e-07	3.85400e-07	4.94519e-07	-2.41299e-07	2.53220e-07	5.36047e-07	-7.65707e-08	4.59477e-07	6.13454e-07	-1.47870e-07	4.65584e-07
14.008	3.79659e-07	-1.87813e-07	1.91846e-07	8.35609e-07	7.03408e-08	9.05950e-07	3.74457e-07	-1.08887e-07	2.65570e-07	2.74174e-07	-3.61694e-08	2.38005e-07	5.28165e-07	-1.43026e-07	3.85139e-07	4.93388e-07	-2.40747e-07	2.52640e-07	5.37379e-07	-7.61567e-08	4.61223e-07	6.12031e-07	-1.47527e-07	4.64504e-07
14.033	3.78528e-07	-1.87253e-07	1.91274e-07	8.38110e-07	7.30022e-08	9.11112e-07	3.74339e-07	-1.08852e-07	2.65487e-07	2.69894e-07	-3.56047e-08	2.34289e-07	5.27802e-07	-1.42928e-07	3.84874e-07	4.92249e-07	-2.40192e-07	2.52057e-07	5.38710e-07	-7.57272e-08	4.62983e-07	6.10601e-07	-1.47183e-07	4.63419e-07
14.057	3.77391e-07	-1.86691e-07	1.90700e-07	8.40597e-07	7.56645e-08	9.16261e-07	3.74221e-07	-1.08818e-07	2.65403e-07	2.65609e-07	-3.50394e-08	2.30569e-07	5.27433e-07	-1.42828e-07	3.84605e-07	4.91103e-07	-2.39632e-07	2.51470e-07	5.40039e-07	-7.52820e-08	4.64757e-07	6.09163e-07	-1.46836e-07	4.62327e-07
14.082	3.76250e-07	-1.86126e-07	1.90123e-07	8.43070e-07	7.83275e-08	9.21398e-07	3.74101e-07	-1.08783e-07	2.65318e-07	2.61319e-07	-3.44735e-08	2.26845e-07	5.27059e-07	-1.42727e-07	3.84332e-07	4.89949e-07	-2.39069e-07	2.50880e-07	5.41366e-07	-7.48213e-08	4.66544e-07	6.07718e-07	-1.46488e-07	4.61230e-07
14.107	3.75103e-07	-1.85559e-07	1.89544e-07	8.45530e-07	8.09911e-08	9.26521e-07	3.73980e-07	-1.08748e-07	2.65232e-07	2.57024e-07	-3.39069e-08	2.23117e-07	5.26679e-07	-1.42624e-07	3.84055e-07	4.88788e-07	-2.38503e-07	2.50285e-07	5.42691e-07	-7.43450e-08	4.68346e-07	6.06265e-07	-1.46137e-07	4.60127e-07
14.131	3.73950e-07	-1.84989e-07	1.88961e-07	8.47976e-07	8.36553e-08	9.31631e-07	3.73857e-07	-1.08712e-07	2.65145e-07	2.52725e-07	-3.33398e-08	2.19385e-07	5.26294e-07	-1.42520e-07	3.83774e-07	4.87619e-07	-2.37933e-07	2.49687e-07	5.44015e-07	-7.38532e-08	4.70162e-07	6.04804e-07	-1.45785e-07	4.59019e-07
14.156	3.72793e-07	-1.84416e-07	1.88377e-07	8.50408e-07	8.63200e-08	9.36728e-07	3.73734e-07	-1.08676e-07	2.65058e-07	2.48421e-07	-3.27720e-08	2.15649e-07	5.25903e-07	-1.42414e-07	3.83489e-07	4.86443e-07	-2.37359e-07	2.49084e-07	5.45337e-07	-7.33459e-08	4.71991e-07	6.03336e-07	-1.45431e-07	4.57904e-07
14.180	3.71631e-07	-1.83841e-07	1.87789e-07	8.52826e-07	8.89852e-08	9.41811e-07	3.73609e-07	-1.08640e-07	2.64969e-07	2.44113e-07	-3.22037e-08	2.11909e-07	5.25506e-07	-1.42306e-07	3.83200e-07	4.85260e-07	-2.36781e-07	2.48478e-07	5.46658e-07	-7.28232e-08	4.73835e-07	6.01860e-07	-1.45076e-07	4.56784e-07
14.205	3.70463e-07	-1.83264e-07	1.87199e-07	8.55230e-07	9.16508e-08	9.46881e-07	3.73483e-07	-1.08604e-07	2.64880e-07	2.39800e-07	-3.16347e-08	2.08166e-07	5.25104e-07	-1.42197e-07	3.82907e-07	4.84069e-07	-2.36200e-07	2.47869e-07	5.47977e-07	-7.22850e-08	4.75692e-07	6.00376e-07	-1.44718e-07	4.55658e-07
14.230	3.69291e-07	-1.82684e-07	1.86607e-07	8.57620e-07	9.43167e-08	9.51937e-07	3.73356e-07	-1.08567e-07	2.64790e-07	2.35484e-07	-3.10653e-08	2.04418e-07	5.24696e-07	-1.42087e-07	3.82609e-07	4.82871e-07	-2.35615e-07	2.47255e-07	5.49294e-07	-7.17314e-08	4.77563e-07	5.98886e-07	-1.44359e-07	4.54527e-07
14.254	3.68113e-07	-1.82101e-07	1.86012e-07	8.59996e-07	9.69828e-08	9.56979e-07	3.73228e-07	-1.08529e-07	2.64699e-07	2.31163e-07	-3.04953e-08	2.00667e-07	5.24283e-07	-1.41975e-07	3.82308e-07	4.81665e-07	-2.35027e-07	2.46638e-07	5.50610e-07	-7.11625e-08	4.79447e-07	5.97387e-07	-1.43997e-07	4.53390e-07
14.279	3.66931e-07	-1.81516e-07	1.85414e-07	8.62358e-07	9.96492e-08	9.62007e-07	3.73099e-07	-1.08492e-07	2.64607e-07	2.26838e-07	-2.99247e-08	1.96913e-07	5.23864e-07	-1.41862e-07	3.82002e-07	4.80452e-07	-2.34435e-07	2.46017e-07	5.51923e-07	-7.05782e-08	4.81345e-07	5.95881e-07	-1.43634e-07	4.52247e-07
14.303	3.65743e-07	-1.80929e-07	1.84814e-07	8.64706e-07	1.02316e-07	9.67022e-07	3.72969e-07	-1.08454e-07	2.64515e-07	2.22509e-07	-2.93536e-08	1.93155e-07	5.23439e-07	-1.41747e-07	3.81692e-07	4.79232e-07	-2.33840e-07	2.45392e-07	5.53235e-07	-6.99785e-08	4.83257e-07	5.94368e-07	-1.43270e-07	4.51098e-07
14.328	3.64551e-07	-1.80339e-07	1.84212e-07	8.67040e-07	1.04982e-07	9.72022e-07	3.72837e-07	-1.08416e-07	2.64422e-07	2.18176e-07	-2.87820e-08	1.89394e-07	5.23009e-07	-1.41630e-07	3.81379e-07	4.78004e-07	-2.33241e-07	2.44763e-07	5.54546e-07	-6.93636e-08	4.85182e-07	5.92848e-07	-1.42903e-07	4.49944e-07
14.352	3.63354e-07	-1.79747e-07	1.83607e-07	8.69359e-07	1.07649e-07	9.77008e-07	3.72705e-07	-1.08377e-07	2.64328e-07	2.13839e-07	-2.82099e-08	1.85629e-07	5.22573e-07	-1.41512e-07	3.81061e-07	4.76770e-07	-2.32639e-07	2.44131e-07	5.55854e-07	-6.87334e-08	4.87121e-07	5.91320e-07	-1.42535e-07	4.48785e-07
14.377	3.62152e-07	-1.79152e-07	1.82999e-07	8.71665e-07	1.10315e-07	9.81980e-07	3.72571e-07	-1.08338e-07	2.64233e-07	2.09499e-07	-2.76373e-08	1.81861e-07	5.22131e-07	-1.41392e-07	3.80739e-07	4.75528e-07	-2.32033e-07	2.43495e-07	5.57161e-07	-6.80880e-08	4.89073e-07	5.89784e-07	-1.42165e-07	4.47620e-07
14.402	3.60945e-07	-1.78555e-07	1.82389e-07	8.73956e-07	1.12982e-07	9.86937e-07	3.72436e-07	-1.08299e-07	2.64137e-07	2.05155e-07	-2.70643e-08	1.78090e-07	5.21684e-07	-1.41271e-07	3.80413e-07	4.74279e-07	-2.31423e-07	2.42856e-07	5.58466e-07	-6.74274e-08	4.91039e-07	5.88242e-07	-1.41793e-07	4.46449e-07
14.426	3.59733e-07	-1.77956e-07	1.81777e-07	8.76232e-07	1.15648e-07	9.91880e-07	3.72301e-07	-1.08260e-07	2.64041e-07	2.00807e-07	-2.64907e-08	1.74316e-07	5.21231e-07	-1.41149e-07	3.80082e-07	4.73022e-07	-2.30810e-07	2.42212e-07	5.59769e-07	-6.67516e-08	4.93018e-07	5.86692e-07	-1.41419e-07	4.45272e-07
14.451	3.58517e-07	-1.77354e-07	1.81163e-07	8.78495e-07	1.18314e-07	9.96809e-07	3.72164e-07	-1.08220e-07	2.63944e-07	1.96456e-07	-2.59167e-08	1.70539e-07	5.20772e-07	-1.41024e-07	3.79748e-07	4.71759e-07	-2.30193e-07	2.41565e-07	5.61071e-07	-6.60607e-08	4.95010e-07	5.85135e-07	-1.41044e-07	4.44091e-07
14.475	3.57296e-07	-1.76750e-07	1.80546e-07	8.80743e-07	1.20979e-07	1.00172e-06	3.72026e-07	-1.08180e-07	2.63846e-07	1.92101e-07	-2.53423e-08	1.66759e-07	5.20308e-07	-1.40899e-07	3.79409e-07	4.70488e-07	-2.29573e-07	2.40915e-07	5.62370e-07	-6.53548e-08	4.97015e-07	5.83570e-07	-1.40667e-07	4.42903e-07
14.500	3.56070e-07	-1.76144e-07	1.79926e-07	8.82977e-07	1.23645e-07	1.00662e-06	3.71887e-07	-1.08139e-07	2.63748e-07	1.87744e-07	-2.47674e-08	1.62976e-07	5.19838e-07	-1.40772e-07	3.79067e-07	4.69210e-07	-2.28950e-07	2.40260e-07	5.63668e-07	-6.46338e-08	4.99034e-07	5.81999e-07	-1.40288e-07	4.41710e-07
14.524	3.54840e-07	-1.75535e-07	1.79305e-07	8.85196e-07	1.26309e-07	1.01151e-06	3.71748e-07	-1.08099e-07	2.63649e-07	1.83383e-07	-2.41920e-08	1.59190e-07	5.19363e-07	-1.40643e-07	3.78720e-07	4.67925e-07	-2.28323e-07	2.39602e-07	5.64964e-07	-6.38977e-08	5.01066e-07	5.80420e-07	-1.39907e-07	4.40512e-07
14.549	3.53605e-07	-1.74924e-07	1.78681e-07	8.87401e-07	1.28974e-07	1.01637e-06	3.71607e-07	-1.08058e-07	2.63549e-07	1.79018e-07	-2.36163e-08	1.55402e-07	5.18881e-07	-1.40512e-07	3.78369e-07	4.66633e-07	-2.27693e-07	2.38941e-07	5.66257e-07	-6.31467e-08	5.03111e-07	5.78834e-07	-1.39525e-07	4.39309e-07
14.574	3.52366e-07	-1.74311e-07	1.78055e-07	8.89592e-07	1.31637e-07	1.02123e-06	3.71465e-07	-1.08017e-07	2.63449e-07	1.74651e-07	-2.30402e-08	1.51611e-07	5.18394e-07	-1.40381e-07	3.78014e-07	4.65334e-07	-2.27059e-07	2.38276e-07	5.67549e-07	-6.23808e-08	5.05169e-07	5.77241e-07	-1.39141e-07	4.38100e-07
14.598	3.51122e-07	-1.73696e-07	1.77426e-07	8.91767e-07	1.34300e-07	1.02607e-06	3.71323e-07	-1.07975e-07	2.63347e-07	1.70281e-07	-2.24636e-08	1.47817e-07	5.17902e-07	-1.40247e-07	3.77655e-07	4.64029e-07	-2.26422e-07	2.37607e-07	5.68840e-07	-6.16000e-08	5.07240e-07	5.75641e-07	-1.38755e-07	4.36885e-07
14.623	3.49874e-07	-1.73079e-07	1.76795e-07	8.93929e-07	1.36963e-07	1.03089e-06	3.71179e-07	-1.07933e-07	2.63246e-07	1.65908e-07	-2.18867e-08	1.44021e-07	5.17403e-07	-1.40112e-07	3.77291e-07	4.62716e-07	-2.25781e-07	2.36935e-07	5.70128e-07	-6.08043e-08	5.09323e-07	5.74033e-07	-1.38368e-07	4.35665e-07
14.647	3.48621e-07	-1.72459e-07	1.76162e-07	8.96076e-07	1.39624e-07	1.03570e-06	3.71035e-07	-1.07891e-07	2.63143e-07	1.61532e-07	-2.13094e-08	1.40222e-07	5.16899e-07	-1.39976e-07	3.76924e-07	4.61396e-07	-2.25137e-07	2.36259e-07	5.71414e-07	-5.99939e-08	5.11420e-07	5.72419e-07	-1.37979e-07	4.34440e-07
14.672	3.47364e-07	-1.71837e-07	1.75527e-07	8.98208e-07	1.42285e-07	1.04049e-06	3.70889e-07	-1.07849e-07	2.63040e-07	1.57153e-07	-2.07318e-08	1.36421e-07	5.16390e-07	-1.39838e-07	3.76552e-07	4.60069e-07	-2.24489e-07	2.35579e-07	5.72698e-07	-5.91686e-08	5.13529e-07	5.70798e-07	-1.37588e-07	4.33210e-07
14.696	3.46103e-07	-1.71213e-07	1.74890e-07	9.00325e-07	1.44945e-07	1.04527e-06	3.70743e-07	-1.07807e-07	2.62936e-07	1.52771e-07	-2.01538e-08	1.32618e-07	5.15874e-07	-1.39698e-07	3.76176e-07	4.58735e-07	-2.23839e-07	2.34896e-07	5.73980e-07	-5.83287e-08	5.15652e-07	5.69170e-07	-1.37196e-07	4.31974e-07
14.721	3.44837e-07	-1.70587e-07	1.74250e-07	9.02428e-07	1.47604e-07	1.05003e-06	3.70596e-07	-1.07764e-07	2.62832e-07	1.48387e-07	-1.95755e-08	1.28812e-07	5.15353e-07	-1.39557e-07	3.75796e-07	4.57394e-07	-2.23184e-07	2.34210e-07	5.75260e-07	-5.74741e-08	5.17786e-07	5.67534e-07	-1.36802e-07	4.30733e-07
14.746	3.43567e-07	-1.69959e-07	1.73608e-07	9.04516e-07	1.50262e-07	1.05478e-06	3.70448e-07	-1.07721e-07	2.62727e-07	1.44001e-07	-1.89968e-08	1.25004e-07	5.14826e-07	-1.39414e-07	3.75412e-07	4.56047e-07	-2.22527e-07	2.33520e-07	5.76539e-07	-5.66048e-08	5.19934e-07	5.65892e-07	-1.36406e-07	4.29487e-07
14.770	3.42292e-07	-1.69328e-07	1.72964e-07	9.06590e-07	1.52918e-07	1.05951e-06	3.70299e-07	-1.07678e-07	2.62622e-07	1.39612e-07	-1.84178e-08	1.21194e-07	5.14293e-07	-1.39270e-07	3.75023e-07	4.54693e-07	-2.21866e-07	2.32827e-07	5.77815e-07	-5.57209e-08	5.22094e-07	5.64243e-07	-1.36008e-07	4.28235e-07
14.795	3.41014e-07	-1.68696e-07	1.72318e-07	9.08649e-07	1.55574e-07	1.06422e-06	3.70150e-07	-1.07634e-07	2.62515e-07	1.35221e-07	-1.78385e-08	1.17382e-07	5.13755e-07	-1.39124e-07	3.74631e-07	4.53332e-07	-2.21202e-07	2.32130e-07	5.79089e-07	-5.48226e-08	5.24266e-07	5.62587e-07	-1.35609e-07	4.26978e-07
14.819	3.39731e-07	-1.68061e-07	1.71670e-07	9.10693e-07	1.58228e-07	1.06892e-06	3.69999e-07	-1.07590e-07	2.62409e-07	1.30827e-07	-1.72589e-08	1.13569e-07	5.13211e-07	-1.38977e-07	3.74234e-07	4.51964e-07	-2.20535e-07	2.31429e-07	5.80361e-07	-5.39097e-08	5.26451e-07	5.60925e-07	-1.35208e-07	4.25716e-07
14.844	3.38444e-07	-1.67425e-07	1.71020e-07	9.12722e-07	1.60882e-07	1.07360e-06	3.69848e-07	-1.07546e-07	2.62301e-07	1.26432e-07	-1.66790e-08	1.09753e-07	5.12661e-07	-1.38828e-07	3.73833e-07	4.50589e-07	-2.19864e-07	2.30725e-07	5.81631e-07	-5.29824e-08	5.28648e-07	5.59255e-07	-1.34806e-07	4.24449e-07
14.868	3.37154e-07	-1.66786e-07	1.70368e-07	9.14736e-07	1.63533e-07	1.07827e-06	3.69696e-07	-1.07502e-07	2.62194e-07	1.22034e-07	-1.60989e-08	1.05935e-07	5.12105e-07	-1.38677e-07	3.73428e-07	4.49208e-07	-2.19190e-07	2.30018e-07	5.82899e-07	-5.20407e-08	5.30858e-07	5.57579e-07	-1.34402e-07	4.23177e-07
14.893	3.35859e-07	-1.66145e-07	1.69713e-07	9.16736e-07	1.66184e-07	1.08292e-06	3.69543e-07	-1.07458e-07	2.62085e-07	1.17635e-07	-1.55185e-08	1.02116e-07	5.11544e-07	-1.38525e-07	3.73019e-07	4.47820e-07	-2.18512e-07	2.29307e-07	5.84164e-07	-5.10846e-08	5.33080e-07	5.55896e-07	-1.33996e-07	4.21900e-07
14.918	3.34560e-07	-1.65503e-07	1.69057e-07	9.18721e-07	1.68833e-07	1.08755e-06	3.69389e-07	-1.07413e-07	2.61976e-07	1.13233e-07	-1.49378e-08	9.82951e-08	5.10977e-07	-1.38372e-07	3.72605e-07	4.46425e-07	-2.17832e-07	2.28593e-07	5.85428e-07	-5.01143e-08	5.35313e-07	5.54206e-07	-1.33589e-07	4.20617e-07
14.942	3.33257e-07	-1.64858e-07	1.68398e-07	9.20690e-07	1.71480e-07	1.09217e-06	3.69235e-07	-1.07368e-07	2.61867e-07	1.08829e-07	-1.43569e-08	9.44725e-08	5.10404e-07	-1.38217e-07	3.72187e-07	4.45024e-07	-2.17148e-07	2.27875e-07	5.86689e-07	-4.91297e-08	5.37559e-07	5.52510e-07	-1.33180e-07	4.19330e-07
14.967	3.31950e-07	-1.64212e-07	1.67738e-07	9.22645e-07	1.74126e-07	1.09677e-06	3.69080e-07	-1.07323e-07	2.61757e-07	1.04424e-07	-1.37758e-08	9.06485e-08	5.09826e-07	-1.38060e-07	3.71765e-07	4.43616e-07	-2.16461e-07	2.27155e-07	5.87948e-07	-4.81309e-08	5.39817e-07	5.50807e-07	-1.32769e-07	4.18037e-07
14.991	3.30639e-07	-1.63563e-07	1.67076e-07	9.24585e-07	1.76770e-07	1.10136e-06	3.68924e-07	-1.07278e-07	2.61646e-07	1.00017e-07	-1.31944e-08	8.68229e-08	5.09241e-07	-1.37902e-07	3.71339e-07	4.42201e-07	-2.15771e-07	2.26430e-07	5.89205e-07	-4.71180e-08	5.42087e-07	5.49097e-07	-1.32357e-07	4.16740e-07
15.016	3.29325e-07	-1.62913e-07	1.66411e-07	9.26510e-07	1.79413e-07	1.10592e-06	3.68767e-07	-1.07232e-07	2.61535e-07	9.56089e-08	-1.26128e-08	8.29960e-08	5.08651e-07	-1.37742e-07	3.70909e-07	4.40780e-07	-2.15078e-07	2.25703e-07	5.90460e-07	-4.60911e-08	5.44369e-07	5.47381e-07	-1.31944e-07	4.15437e-07
15.041	3.28006e-07	-1.62261e-07	1.65745e-07	9.28421e-07	1.82053e-07	1.11047e-06	3.68610e-07	-1.07186e-07	2.61424e-07	9.11989e-08	-1.20311e-08	7.91678e-08	5.08055e-07	-1.37581e-07	3.70475e-07	4.39353e-07	-2.14381e-07	2.24972e-07	5.91712e-07	-4.50501e-08	5.46662e-07	5.45658e-07	-1.31528e-07	4.14130e-07
15.065	3.26684e-07	-1.61607e-07	1.65077e-07	9.30316e-07	1.84692e-07	1.11501e-06	3.68452e-07	-1.07140e-07	2.61312e-07	8.67875e-08	-1.14491e-08	7.53383e-08	5.07454e-07	-1.37418e-07	3.70036e-07	4.37919e-07	-2.13681e-07	2.24237e-07	5.92962e-07	-4.39951e-08	5.48967e-07	5.43929e-07	-1.31111e-07	4.12817e-07
15.090	3.25358e-07	-1.60951e-07	1.64407e-07	9.32196e-07	1.87329e-07	1.11953e-06	3.68293e-07	-1.07094e-07	2.61199e-07	8.23747e-08	-1.08670e-08	7.15077e-08	5.06846e-07	-1.37253e-07	3.69593e-07	4.36478e-07	-2.12979e-07	2.23500e-07	5.94210e-07	-4.29262e-08	5.51284e-07	5.42193e-07	-1.30693e-07	4.11500e-07
15.114	3.24028e-07	-1.60293e-07	1.63735e-07	9.34061e-07	1.89964e-07	1.12403e-06	3.68134e-07	-1.07048e-07	2.61086e-07	7.79606e-08	-1.02847e-08	6.76760e-08	5.06233e-07	-1.37087e-07	3.69146e-07	4.35031e-07	-2.12273e-07	2.22759e-07	5.95456e-07	-4.18435e-08	5.53612e-07	5.40450e-07	-1.30273e-07	4.10177e-07
15.139	3.22695e-07	-1.59634e-07	1.63062e-07	9.35911e-07	1.92597e-07	1.12851e-06	3.67974e-07	-1.07001e-07	2.60972e-07	7.35454e-08	-9.70219e-09	6.38432e-08	5.05614e-07	-1.36920e-07	3.68695e-07	4.33578e-07	-2.11563e-07	2.22015e-07	5.96699e-07	-4.07469e-08	5.55952e-07	5.38702e-07	-1.29852e-07	4.08850e-07
15.163	3.21358e-07	-1.58972e-07	1.62386e-07	9.37746e-07	1.95228e-07	1.13297e-06	3.67813e-07	-1.06955e-07	2.60859e-07	6.91290e-08	-9.11958e-09	6.00094e-08	5.04990e-07	-1.36751e-07	3.68239e-07	4.32119e-07	-2.10851e-07	2.21267e-07	5.97940e-07	-3.96366e-08	5.58303e-07	5.36946e-07	-1.29428e-07	4.07518e-07
15.188	3.20018e-07	-1.58309e-07	1.61709e-07	9.39566e-07	1.97857e-07	1.13742e-06	3.67652e-07	-1.06908e-07	2.60744e-07	6.47116e-08	-8.53683e-09	5.61748e-08	5.04359e-07	-1.36580e-07	3.67780e-07	4.30653e-07	-2.10136e-07	2.20517e-07	5.99178e-07	-3.85127e-08	5.60665e-07	5.35185e-07	-1.29004e-07	4.06181e-07
15.213	3.18674e-07	-1.57644e-07	1.61029e-07	9.41371e-07	2.00484e-07	1.14185e-06	3.67490e-07	-1.06861e-07	2.60629e-07	6.02932e-08	-7.95396e-09	5.23393e-08	5.03723e-07	-1.36408e-07	3.67316e-07	4.29181e-07	-2.09418e-07	2.19763e-07	6.00414e-07	-3.73751e-08	5.63039e-07	5.33417e-07	-1.28578e-07	4.04839e-07
15.237	3.17326e-07	-1.56978e-07	1.60348e-07	9.43160e-07	2.03108e-07	1.14627e-06	3.67328e-07	-1.06813e-07	2.60514e-07	5.58740e-08	-7.37097e-09	4.85030e-08	5.03081e-07	-1.36234e-07	3.66848e-07	4.27702e-07	-2.08696e-07	2.19006e-07	6.01648e-07	-3.62240e-08	5.65424e-07	5.31643e-07	-1.28150e-07	4.03493e-07
15.262	3.15975e-07	-1.56309e-07	1.59666e-07	9.44935e-07	2.05730e-07	1.15066e-06	3.67164e-07	-1.06766e-07	2.60398e-07	5.14540e-08	-6.78787e-09	4.46661e-08	5.02434e-07	-1.36058e-07	3.66375e-07	4.26217e-07	-2.07972e-07	2.18246e-07	6.02879e-07	-3.50593e-08	5.67819e-07	5.29862e-07	-1.27721e-07	4.02141e-07
15.286	3.14621e-07	-1.55639e-07	1.58981e-07	9.46694e-07	2.08349e-07	1.15504e-06	3.67001e-07	-1.06718e-07	2.60282e-07	4.70332e-08	-6.20468e-09	4.08285e-08	5.01780e-07	-1.35881e-07	3.65899e-07	4.24726e-07	-2.07244e-07	2.17482e-07	6.04107e-07	-3.38812e-08	5.70226e-07	5.28076e-07	-1.27290e-07	4.00785e-07
15.311	3.13263e-07	-1.54968e-07	1.58295e-07	9.48439e-07	2.10966e-07	1.15941e-06	3.66836e-07	-1.06671e-07	2.60166e-07	4.26118e-08	-5.62141e-09	3.69904e-08	5.01121e-07	-1.35703e-07	3.65418e-07	4.23229e-07	-2.06514e-07	2.16716e-07	6.05334e-07	-3.26898e-08	5.72644e-07	5.26283e-07	-1.26858e-07	3.99425e-07
15.335	3.11902e-07	-1.54294e-07	1.57607e-07	9.50168e-07	2.13581e-07	1.16375e-06	3.66672e-07	-1.06623e-07	2.60049e-07	3.81899e-08	-5.03806e-09	3.31518e-08	5.00456e-07	-1.35523e-07	3.64933e-07	4.21726e-07	-2.05780e-07	2.15946e-07	6.06557e-07	-3.14850e-08	5.75072e-07	5.24484e-07	-1.26424e-07	3.98059e-07
15.360	3.10537e-07	-1.53619e-07	1.56918e-07	9.51882e-07	2.16193e-07	1.16807e-06	3.66506e-07	-1.06575e-07	2.59932e-07	3.37675e-08	-4.45465e-09	2.93128e-08	4.99785e-07	-1.35341e-07	3.64444e-07	4.20217e-07	-2.05044e-07	2.15173e-07	6.07778e-07	-3.02670e-08	5.77511e-07	5.22678e-07	-1.25989e-07	3.96689e-07
15.385	3.09169e-07	-1.52943e-07	1.56227e-07	9.53580e-07	2.18802e-07	1.17238e-06	3.66340e-07	-1.06526e-07	2.59814e-07	2.93447e-08	-3.87119e-09	2.54735e-08	4.99109e-07	-1.35158e-07	3.63951e-07	4.18702e-07	-2.04304e-07	2.14397e-07	6.08997e-07	-2.90358e-08	5.79961e-07	5.20867e-07	-1.25553e-07	3.95314e-07
15.409	3.07798e-07	-1.52264e-07	1.55534e-07	9.55264e-07	2.21409e-07	1.17667e-06	3.66174e-07	-1.06478e-07	2.59696e-07	2.49215e-08	-3.28768e-09	2.16339e-08	4.98426e-07	-1.34973e-07	3.63453e-07	4.17180e-07	-2.03562e-07	2.13618e-07	6.10213e-07	-2.77915e-08	5.82422e-07	5.19050e-07	-1.25115e-07	3.93935e-07
15.434	3.06424e-07	-1.51585e-07	1.54840e-07	9.56932e-07	2.24013e-07	1.18095e-06	3.66007e-07	-1.06429e-07	2.59577e-07	2.04982e-08	-2.70414e-09	1.77940e-08	4.97738e-07	-1.34787e-07	3.62951e-07	4.15653e-07	-2.02817e-07	2.12836e-07	6.11426e-07	-2.65341e-08	5.84892e-07	5.17226e-07	-1.24675e-07	3.92551e-07
15.458	3.05047e-07	-1.50903e-07	1.54144e-07	9.58585e-07	2.26614e-07	1.18520e-06	3.65839e-07	-1.06381e-07	2.59459e-07	1.60746e-08	-2.12058e-09	1.39540e-08	4.97044e-07	-1.34599e-07	3.62445e-07	4.14120e-07	-2.02069e-07	2.12051e-07	6.12637e-07	-2.52638e-08	5.87373e-07	5.15397e-07	-1.24234e-07	3.91163e-07
15.483	3.03667e-07	-1.50220e-07	1.53446e-07	9.60223e-07	2.29212e-07	1.18944e-06	3.65671e-07	-1.06332e-07	2.59339e-07	1.16510e-08	-1.53701e-09	1.01140e-08	4.96345e-07	-1.34410e-07	3.61935e-07	4.12581e-07	-2.01318e-07	2.11263e-07	6.13845e-07	-2.39805e-08	5.89865e-07	5.13561e-07	-1.23792e-07	3.89770e-07
15.507	3.02283e-07	-1.49536e-07	1.52747e-07	9.61846e-07	2.31808e-07	1.19365e-06	3.65503e-07	-1.06283e-07	2.59220e-07	7.22738e-09	-9.53444e-10	6.27393e-09	4.95640e-07	-1.34219e-07	3.61421e-07	4.11035e-07	-2.00564e-07	2.10472e-07	6.15051e-07	-2.26844e-08	5.92366e-07	5.11720e-07	-1.23348e-07	3.88372e-07
15.532	3.00897e-07	-1.48850e-07	1.52046e-07	9.63453e-07	2.34400e-07	1.19785e-06	3.65334e-07	-1.06234e-07	2.59100e-07	2.80382e-09	-3.69883e-10	2.43394e-09	4.94928e-07	-1.34026e-07	3.60902e-07	4.09485e-07	-1.99807e-07	2.09678e-07	6.16254e-07	-2.13755e-08	5.94878e-07	5.09873e-07	-1.22902e-07	3.86970e-07
15.557	2.99507e-07	-1.48163e-07	1.51344e-07	9.65045e-07	2.36989e-07	1.20203e-06	3.65164e-07	-1.06184e-07	2.58980e-07	-1.61958e-09	2.13657e-10	-1.40593e-09	4.94212e-07	-1.33832e-07	3.60380e-07	4.07928e-07	-1.99047e-07	2.08880e-07	6.17454e-07	-2.00540e-08	5.97400e-07	5.08019e-07	-1.22456e-07	3.85564e-07
15.581	2.98115e-07	-1.47474e-07	1.50641e-07	9.66622e-07	2.39575e-07	1.20620e-06	3.64994e-07	-1.06135e-07	2.58859e-07	-6.04276e-09	7.97168e-10	-5.24559e-09	4.93489e-07	-1.33636e-07	3.59853e-07	4.06365e-07	-1.98285e-07	2.08080e-07	6.18651e-07	-1.87197e-08	5.99931e-07	5.06160e-07	-1.22008e-07	3.84153e-07
15.606	2.96719e-07	-1.46784e-07	1.49936e-07	9.68184e-07	2.42158e-07	1.21034e-06	3.64824e-07	-1.06086e-07	2.58739e-07	-1.04656e-08	1.38064e-09	-9.08498e-09	4.92761e-07	-1.33439e-07	3.59322e-07	4.04797e-07	-1.97520e-07	2.07277e-07	6.19846e-07	-1.73729e-08	6.02473e-07	5.04296e-07	-1.21558e-07	3.82737e-07
15.630	2.95321e-07	-1.46092e-07	1.49229e-07	9.69730e-07	2.44738e-07	1.21447e-06	3.64653e-07	-1.06036e-07	2.58617e-07	-1.48881e-08	1.96406e-09	-1.29240e-08	4.92026e-07	-1.33240e-07	3.58786e-07	4.03223e-07	-1.96752e-07	2.06471e-07	6.21037e-07	-1.60136e-08	6.05024e-07	5.02425e-07	-1.21107e-07	3.81318e-07
15.655	2.93920e-07	-1.45399e-07	1.48521e-07	9.71261e-07	2.47315e-07	1.21858e-06	3.64482e-07	-1.05986e-07	2.58496e-07	-1.93101e-08	2.54741e-09	-1.67627e-08	4.91287e-07	-1.33040e-07	3.58247e-07	4.01643e-07	-1.95981e-07	2.05663e-07	6.22226e-07	-1.46419e-08	6.07584e-07	5.00549e-07	-1.20655e-07	3.79894e-07
15.679	2.92516e-07	-1.44705e-07	1.47812e-07	9.72777e-07	2.49888e-07	1.22266e-06	3.64310e-07	-1.05936e-07	2.58374e-07	-2.37316e-08	3.13070e-09	-2.06009e-08	4.90541e-07	-1.32838e-07	3.57703e-07	4.00058e-07	-1.95207e-07	2.04851e-07	6.23412e-07	-1.32578e-08	6.10154e-07	4.98667e-07	-1.20201e-07	3.78465e-07
15.704	2.91110e-07	-1.44009e-07	1.47101e-07	9.74277e-07	2.52457e-07	1.22673e-06	3.64138e-07	-1.05886e-07	2.58252e-07	-2.81524e-08	3.71390e-09	-2.44385e-08	4.89790e-07	-1.32634e-07	3.57155e-07	3.98467e-07	-1.94431e-07	2.04036e-07	6.24596e-07	-1.18615e-08	6.12734e-07	4.96779e-07	-1.19746e-07	3.77033e-07
15.729	2.89701e-07	-1.43312e-07	1.46389e-07	9.75763e-07	2.55024e-07	1.23079e-06	3.63966e-07	-1.05836e-07	2.58130e-07	-3.25726e-08	4.29702e-09	-2.82756e-08	4.89033e-07	-1.32429e-07	3.56603e-07	3.96871e-07	-1.93652e-07	2.03219e-07	6.25776e-07	-1.04529e-08	6.15323e-07	4.94886e-07	-1.19290e-07	3.75596e-07
15.753	2.88289e-07	-1.42613e-07	1.45676e-07	9.77232e-07	2.57586e-07	1.23482e-06	3.63793e-07	-1.05786e-07	2.58008e-07	-3.69920e-08	4.88003e-09	-3.21119e-08	4.88270e-07	-1.32223e-07	3.56047e-07	3.95269e-07	-1.92870e-07	2.02398e-07	6.26953e-07	-9.03225e-09	6.17921e-07	4.92987e-07	-1.18832e-07	3.74155e-07
15.778	2.86875e-07	-1.41914e-07	1.44961e-07	9.78687e-07	2.60145e-07	1.23883e-06	3.63620e-07	-1.05735e-07	2.57885e-07	-4.14105e-08	5.46292e-09	-3.59476e-08	4.87501e-07	-1.32015e-07	3.55487e-07	3.93661e-07	-1.92086e-07	2.01575e-07	6.28128e-07	-7.59952e-09	6.20528e-07	4.91082e-07	-1.18373e-07	3.72709e-07
15.802	2.85458e-07	-1.41213e-07	1.44245e-07	9.80126e-07	2.62701e-07	1.24283e-06	3.63447e-07	-1.05685e-07	2.57762e-07	-4.58281e-08	6.04570e-09	-3.97824e-08	4.86727e-07	-1.31805e-07	3.54922e-07	3.92049e-07	-1.91299e-07	2.00749e-07	6.29299e-07	-6.15481e-09	6.23144e-07	4.89172e-07	-1.17913e-07	3.71260e-07
15.827	2.84038e-07	-1.40510e-07	1.43528e-07	9.81550e-07	2.65252e-07	1.24680e-06	3.63273e-07	-1.05634e-07	2.57638e-07	-5.02447e-08	6.62834e-09	-4.36163e-08	4.85947e-07	-1.31594e-07	3.54353e-07	3.90430e-07	-1.90510e-07	1.99921e-07	6.30468e-07	-4.69820e-09	6.25770e-07	4.87257e-07	-1.17451e-07	3.69806e-07
15.852	2.82616e-07	-1.39807e-07	1.42809e-07	9.82959e-07	2.67800e-07	1.25076e-06	3.63098e-07	-1.05584e-07	2.57515e-07	-5.46602e-08	7.21083e-09	-4.74493e-08	4.85161e-07	-1.31381e-07	3.53780e-07	3.88807e-07	-1.89717e-07	1.99089e-07	6.31633e-07	-3.22977e-09	6.28404e-07	4.85336e-07	-1.16988e-07	3.68348e-07
15.876	2.81191e-07	-1.39102e-07	1.42089e-07	9.84352e-07	2.70345e-07	1.25470e-06	3.62924e-07	-1.05533e-07	2.57391e-07	-5.90745e-08	7.79318e-09	-5.12813e-08	4.84370e-07	-1.31167e-07	3.53203e-07	3.87178e-07	-1.88922e-07	1.98255e-07	6.32796e-07	-1.74959e-09	6.31046e-07	4.83410e-07	-1.16524e-07	3.66886e-07
15.901	2.79765e-07	-1.38396e-07	1.41368e-07	9.85730e-07	2.72885e-07	1.25861e-06	3.62749e-07	-1.05482e-07	2.57267e-07	-6.34876e-08	8.37536e-09	-5.51122e-08	4.83573e-07	-1.30951e-07	3.52622e-07	3.85544e-07	-1.88125e-07	1.97419e-07	6.33955e-07	-2.57739e-10	6.33698e-07	4.81478e-07	-1.16058e-07	3.65420e-07
15.925	2.78335e-07	-1.37689e-07	1.40646e-07	9.87092e-07	2.75421e-07	1.26251e-06	3.62574e-07	-1.05431e-07	2.57143e-07	-6.78993e-08	8.95736e-09	-5.89420e-08	4.82770e-07	-1.30733e-07	3.52036e-07	3.83904e-07	-1.87325e-07	1.96579e-07	6.35112e-07	1.24570e-09	6.36357e-07	4.79541e-07	-1.15591e-07	3.63950e-07
15.950	2.76904e-07	-1.36981e-07	1.39923e-07	9.88440e-07	2.77954e-07	1.26639e-06	3.62398e-07	-1.05380e-07	2.57018e-07	-7.23097e-08	9.53918e-09	-6.27705e-08	4.81961e-07	-1.30514e-07	3.51447e-07	3.82259e-07	-1.86523e-07	1.95737e-07	6.36265e-07	2.76064e-09	6.39025e-07	4.77599e-07	-1.15123e-07	3.62476e-07
15.974	2.75470e-07	-1.36272e-07	1.39198e-07	9.89772e-07	2.80482e-07	1.27025e-06	3.62223e-07	-1.05329e-07	2.56894e-07	-7.67186e-08	1.01208e-08	-6.65978e-08	4.81147e-07	-1.30294e-07	3.50853e-07	3.80610e-07	-1.85717e-07	1.94892e-07	6.37415e-07	4.28701e-09	6.41702e-07	4.75651e-07	-1.14654e-07	3.60998e-07
15.999	2.74034e-07	-1.35561e-07	1.38472e-07	9.91088e-07	2.83006e-07	1.27409e-06	3.62046e-07	-1.05278e-07	2.56769e-07	-8.11259e-08	1.07022e-08	-7.04237e-08	4.80327e-07	-1.30072e-07	3.50255e-07	3.78955e-07	-1.84910e-07	1.94045e-07	6.38562e-07	5.82473e-09	6.44387e-07	4.73698e-07	-1.14183e-07	3.59516e-07
16.024	2.72596e-07	-1.34850e-07	1.37746e-07	9.92390e-07	2.85526e-07	1.27792e-06	3.61870e-07	-1.05227e-07	2.56644e-07	-8.55317e-08	1.12834e-08	-7.42482e-08	4.79502e-07	-1.29848e-07	3.49653e-07	3.77294e-07	-1.84100e-07	1.93195e-07	6.39706e-07	7.37372e-09	6.47079e-07	4.71740e-07	-1.13711e-07	3.58030e-07
16.048	2.71155e-07	-1.34137e-07	1.37018e-07	9.93676e-07	2.88042e-07	1.28172e-06	3.61693e-07	-1.05175e-07	2.56518e-07	-8.99357e-08	1.18644e-08	-7.80712e-08	4.78670e-07	-1.29623e-07	3.49047e-07	3.75629e-07	-1.83287e-07	1.92342e-07	6.40846e-07	8.93389e-09	6.49780e-07	4.69777e-07	-1.13238e-07	3.56540e-07
16.073	2.69713e-07	-1.33424e-07	1.36289e-07	9.94947e-07	2.90553e-07	1.28550e-06	3.61517e-07	-1.05124e-07	2.56393e-07	-9.43379e-08	1.24452e-08	-8.18927e-08	4.77834e-07	-1.29397e-07	3.48437e-07	3.73959e-07	-1.82472e-07	1.91487e-07	6.41983e-07	1.05052e-08	6.52489e-07	4.67809e-07	-1.12763e-07	3.55046e-07
16.097	2.68268e-07	-1.32709e-07	1.35559e-07	9.96202e-07	2.93060e-07	1.28926e-06	3.61339e-07	-1.05072e-07	2.56267e-07	-9.87383e-08	1.30257e-08	-8.57126e-08	4.76991e-07	-1.29169e-07	3.47822e-07	3.72284e-07	-1.81655e-07	1.90629e-07	6.43117e-07	1.20875e-08	6.55205e-07	4.65836e-07	-1.12288e-07	3.53548e-07
16.122	2.66822e-07	-1.31994e-07	1.34828e-07	9.97442e-07	2.95563e-07	1.29301e-06	3.61162e-07	-1.05021e-07	2.56141e-07	-1.03137e-07	1.36059e-08	-8.95308e-08	4.76143e-07	-1.28939e-07	3.47204e-07	3.70604e-07	-1.80835e-07	1.89769e-07	6.44248e-07	1.36807e-08	6.57929e-07	4.63857e-07	-1.11811e-07	3.52047e-07
16.146	2.65373e-07	-1.31277e-07	1.34096e-07	9.98667e-07	2.98062e-07	1.29673e-06	3.60984e-07	-1.04969e-07	2.56015e-07	-1.07533e-07	1.41859e-08	-9.33472e-08	4.75289e-07	-1.28708e-07	3.46581e-07	3.68919e-07	-1.80013e-07	1.88906e-07	6.45375e-07	1.52848e-08	6.60660e-07	4.61874e-07	-1.11333e-07	3.50541e-07
16.171	2.63923e-07	-1.30559e-07	1.33363e-07	9.99877e-07	3.00555e-07	1.30043e-06	3.60807e-07	-1.04917e-07	2.55889e-07	-1.11927e-07	1.47656e-08	-9.71618e-08	4.74429e-07	-1.28475e-07	3.45955e-07	3.67230e-07	-1.79189e-07	1.88041e-07	6.46500e-07	1.68996e-08	6.63399e-07	4.59886e-07	-1.10853e-07	3.49032e-07
16.196	2.62470e-07	-1.29841e-07	1.32629e-07	1.00107e-06	3.03045e-07	1.30412e-06	3.60629e-07	-1.04866e-07	2.55763e-07	-1.16320e-07	1.53450e-08	-1.00975e-07	4.73564e-07	-1.28241e-07	3.45324e-07	3.65535e-07	-1.78362e-07	1.87173e-07	6.47620e-07	1.85251e-08	6.66145e-07	4.57892e-07	-1.10373e-07	3.47520e-07
16.220	2.61016e-07	-1.29122e-07	1.31894e-07	1.00225e-06	3.05529e-07	1.30778e-06	3.60450e-07	-1.04814e-07	2.55637e-07	-1.20709e-07	1.59241e-08	-1.04785e-07	4.72694e-07	-1.28005e-07	3.44689e-07	3.63836e-07	-1.77533e-07	1.86303e-07	6.48737e-07	2.01613e-08	6.68899e-07	4.55894e-07	-1.09891e-07	3.46003e-07
16.245	2.59560e-07	-1.28401e-07	1.31159e-07	1.00341e-06	3.08009e-07	1.31142e-06	3.60272e-07	-1.04762e-07	2.55510e-07	-1.25097e-07	1.65030e-08	-1.08594e-07	4.71817e-07	-1.27767e-07	3.44050e-07	3.62132e-07	-1.76701e-07	1.85430e-07	6.49851e-07	2.18079e-08	6.71659e-07	4.53891e-07	-1.09408e-07	3.44483e-07
16.269	2.58102e-07	-1.27680e-07	1.30422e-07	1.00456e-06	3.10485e-07	1.31505e-06	3.60093e-07	-1.04710e-07	2.55383e-07	-1.29482e-07	1.70815e-08	-1.12401e-07	4.70935e-07	-1.27529e-07	3.43407e-07	3.60423e-07	-1.75868e-07	1.84556e-07	6.50962e-07	2.34650e-08	6.74427e-07	4.51884e-07	-1.08924e-07	3.42959e-07
16.294	2.56642e-07	-1.26958e-07	1.29684e-07	1.00570e-06	3.12955e-07	1.31865e-06	3.59914e-07	-1.04658e-07	2.55257e-07	-1.33865e-07	1.76596e-08	-1.16205e-07	4.70048e-07	-1.27288e-07	3.42759e-07	3.58710e-07	-1.75032e-07	1.83678e-07	6.52069e-07	2.51324e-08	6.77201e-07	4.49871e-07	-1.08439e-07	3.41432e-07
16.318	2.55181e-07	-1.26235e-07	1.28946e-07	1.00681e-06	3.15421e-07	1.32223e-06	3.59735e-07	-1.04606e-07	2.55130e-07	-1.38245e-07	1.82375e-08	-1.20008e-07	4.69155e-07	-1.27046e-07	3.42108e-07	3.56992e-07	-1.74193e-07	1.82799e-07	6.53172e-07	2.68100e-08	6.79982e-07	4.47854e-07	-1.07953e-07	3.39901e-07
16.343	2.53718e-07	-1.25512e-07	1.28207e-07	1.00792e-06	3.17881e-07	1.32580e-06	3.59556e-07	-1.04554e-07	2.55002e-07	-1.42623e-07	1.88149e-08	-1.23808e-07	4.68256e-07	-1.26803e-07	3.41453e-07	3.55270e-07	-1.73353e-07	1.81917e-07	6.54272e-07	2.84978e-08	6.82770e-07	4.45832e-07	-1.07466e-07	3.38366e-07
16.368	2.52254e-07	-1.24787e-07	1.27467e-07	1.00900e-06	3.20337e-07	1.32934e-06	3.59377e-07	-1.04502e-07	2.54875e-07	-1.46997e-07	1.93921e-08	-1.27605e-07	4.67352e-07	-1.26558e-07	3.40793e-07	3.53543e-07	-1.72510e-07	1.81032e-07	6.55368e-07	3.01957e-08	6.85564e-07	4.43805e-07	-1.06977e-07	3.36828e-07
16.392	2.50788e-07	-1.24062e-07	1.26726e-07	1.01008e-06	3.22788e-07	1.33287e-06	3.59197e-07	-1.04449e-07	2.54748e-07	-1.51369e-07	1.99688e-08	-1.31401e-07	4.66442e-07	-1.26312e-07	3.40130e-07	3.51811e-07	-1.71665e-07	1.80146e-07	6.56461e-07	3.19036e-08	6.88365e-07	4.41774e-07	-1.06488e-07	3.35287e-07
16.417	2.49320e-07	-1.23336e-07	1.25984e-07	1.01113e-06	3.25234e-07	1.33637e-06	3.59018e-07	-1.04397e-07	2.54621e-07	-1.55739e-07	2.05452e-08	-1.35193e-07	4.65527e-07	-1.26064e-07	3.39463e-07	3.50076e-07	-1.70819e-07	1.79257e-07	6.57550e-07	3.36213e-08	6.91172e-07	4.39738e-07	-1.05997e-07	3.33742e-07
16.441	2.47851e-07	-1.22609e-07	1.25242e-07	1.01218e-06	3.27674e-07	1.33985e-06	3.58838e-07	-1.04345e-07	2.54493e-07	-1.60105e-07	2.11212e-08	-1.38984e-07	4.64606e-07	-1.25815e-07	3.38791e-07	3.48336e-07	-1.69969e-07	1.78366e-07	6.58636e-07	3.53489e-08	6.93985e-07	4.37698e-07	-1.05505e-07	3.32193e-07
16.466	2.46381e-07	-1.21882e-07	1.24499e-07	1.01320e-06	3.30110e-07	1.34331e-06	3.58658e-07	-1.04293e-07	2.54366e-07	-1.64468e-07	2.16968e-08	-1.42771e-07	4.63679e-07	-1.25564e-07	3.38116e-07	3.46591e-07	-1.69118e-07	1.77473e-07	6.59718e-07	3.70862e-08	6.96804e-07	4.35654e-07	-1.05012e-07	3.30641e-07
16.490	2.44909e-07	-1.21154e-07	1.23755e-07	1.01422e-06	3.32540e-07	1.34676e-06	3.58478e-07	-1.04240e-07	2.54238e-07	-1.68828e-07	2.22720e-08	-1.46556e-07	4.62747e-07	-1.25311e-07	3.37436e-07	3.44842e-07	-1.68265e-07	1.76577e-07	6.60796e-07	3.88331e-08	6.99629e-07	4.33604e-07	-1.04518e-07	3.29086e-07
16.515	2.43436e-07	-1.20425e-07	1.23011e-07	1.01521e-06	3.34965e-07	1.35018e-06	3.58298e-07	-1.04188e-07	2.54110e-07	-1.73185e-07	2.28468e-08	-1.50338e-07	4.61810e-07	-1.25058e-07	3.36753e-07	3.43089e-07	-1.67410e-07	1.75680e-07	6.61870e-07	4.05895e-08	7.02460e-07	4.31551e-07	-1.04023e-07	3.27527e-07
16.540	2.41961e-07	-1.19695e-07	1.22266e-07	1.01619e-06	3.37385e-07	1.35358e-06	3.58118e-07	-1.04135e-07	2.53982e-07	-1.77539e-07	2.34211e-08	-1.54118e-07	4.60867e-07	-1.24802e-07	3.36065e-07	3.41332e-07	-1.66552e-07	1.74780e-07	6.62941e-07	4.23554e-08	7.05296e-07	4.29493e-07	-1.03527e-07	3.25966e-07
16.564	2.40486e-07	-1.18965e-07	1.21520e-07	1.01716e-06	3.39799e-07	1.35696e-06	3.57937e-07	-1.04083e-07	2.53854e-07	-1.81889e-07	2.39950e-08	-1.57894e-07	4.59919e-07	-1.24545e-07	3.35373e-07	3.39571e-07	-1.65693e-07	1.73878e-07	6.64008e-07	4.41306e-08	7.08138e-07	4.27431e-07	-1.03030e-07	3.24400e-07
16.589	2.39009e-07	-1.18235e-07	1.20774e-07	1.01811e-06	3.42208e-07	1.36032e-06	3.57757e-07	-1.04031e-07	2.53726e-07	-1.86236e-07	2.45685e-08	-1.61668e-07	4.58965e-07	-1.24287e-07	3.34678e-07	3.37806e-07	-1.64832e-07	1.72974e-07	6.65071e-07	4.59151e-08	7.10986e-07	4.25364e-07	-1.02532e-07	3.22832e-07
16.613	2.37531e-07	-1.17504e-07	1.20027e-07	1.01905e-06	3.44611e-07	1.36366e-06	3.57576e-07	-1.03978e-07	2.53598e-07	-1.90580e-07	2.51415e-08	-1.65438e-07	4.58006e-07	-1.24027e-07	3.33978e-07	3.36036e-07	-1.63968e-07	1.72068e-07	6.66130e-07	4.77087e-08	7.13839e-07	4.23293e-07	-1.02033e-07	3.21261e-07
16.638	2.36051e-07	-1.16772e-07	1.19279e-07	1.01997e-06	3.47009e-07	1.36698e-06	3.57396e-07	-1.03926e-07	2.53470e-07	-1.94920e-07	2.57140e-08	-1.69206e-07	4.57041e-07	-1.23766e-07	3.33275e-07	3.34263e-07	-1.63103e-07	1.71160e-07	6.67186e-07	4.95114e-08	7.16697e-07	4.21219e-07	-1.01533e-07	3.19686e-07
16.663	2.34571e-07	-1.16040e-07	1.18531e-07	1.02088e-06	3.49401e-07	1.37028e-06	3.57215e-07	-1.03873e-07	2.53342e-07	-1.99256e-07	2.62861e-08	-1.72970e-07	4.56071e-07	-1.23503e-07	3.32568e-07	3.32486e-07	-1.62236e-07	1.70250e-07	6.68237e-07	5.13231e-08	7.19560e-07	4.19139e-07	-1.01032e-07	3.18108e-07
16.687	2.33090e-07	-1.15307e-07	1.17783e-07	1.02177e-06	3.51788e-07	1.37355e-06	3.57035e-07	-1.03820e-07	2.53214e-07	-2.03588e-07	2.68576e-08	-1.76731e-07	4.55095e-07	-1.23239e-07	3.31856e-07	3.30705e-07	-1.61366e-07	1.69338e-07	6.69285e-07	5.31436e-08	7.22429e-07	4.17056e-07	-1.00529e-07	3.16527e-07
16.712	2.31607e-07	-1.14574e-07	1.17034e-07	1.02264e-06	3.54169e-07	1.37681e-06	3.56854e-07	-1.03768e-07	2.53086e-07	-2.07917e-07	2.74287e-08	-1.80489e-07	4.54115e-07	-1.22974e-07	3.31141e-07	3.28919e-07	-1.60495e-07	1.68424e-07	6.70329e-07	5.49729e-08	7.25302e-07	4.14969e-07	-1.00026e-07	3.14943e-07
16.736	2.30124e-07	-1.13840e-07	1.16284e-07	1.02350e-06	3.56544e-07	1.38005e-06	3.56673e-07	-1.03715e-07	2.52958e-07	-2.12242e-07	2.79992e-08	-1.84243e-07	4.53128e-07	-1.22707e-07	3.30422e-07	3.27131e-07	-1.59623e-07	1.67508e-07	6.71369e-07	5.68110e-08	7.28180e-07	4.12878e-07	-9.95223e-08	3.13356e-07
16.761	2.28640e-07	-1.13106e-07	1.15534e-07	1.02435e-06	3.58913e-07	1.38326e-06	3.56492e-07	-1.03663e-07	2.52829e-07	-2.16563e-07	2.85693e-08	-1.87994e-07	4.52137e-07	-1.22438e-07	3.29699e-07	3.25338e-07	-1.58748e-07	1.66590e-07	6.72405e-07	5.86576e-08	7.31062e-07	4.10783e-07	-9.90172e-08	3.11765e-07
16.785	2.27155e-07	-1.12371e-07	1.14784e-07	1.02518e-06	3.61277e-07	1.38646e-06	3.56311e-07	-1.03610e-07	2.52701e-07	-2.20880e-07	2.91388e-08	-1.91741e-07	4.51140e-07	-1.22168e-07	3.28972e-07	3.23542e-07	-1.57871e-07	1.65670e-07	6.73436e-07	6.05127e-08	7.33949e-07	4.08683e-07	-9.85112e-08	3.10172e-07
16.810	2.25669e-07	-1.11636e-07	1.14033e-07	1.02600e-06	3.63635e-07	1.38963e-06	3.56130e-07	-1.03558e-07	2.52573e-07	-2.25193e-07	2.97077e-08	-1.95485e-07	4.50137e-07	-1.21897e-07	3.28241e-07	3.21742e-07	-1.56993e-07	1.64749e-07	6.74464e-07	6.23762e-08	7.36840e-07	4.06580e-07	-9.80043e-08	3.08576e-07
16.835	2.24182e-07	-1.10900e-07	1.13282e-07	1.02680e-06	3.65986e-07	1.39278e-06	3.55949e-07	-1.03505e-07	2.52445e-07	-2.29502e-07	3.02761e-08	-1.99226e-07	4.49130e-07	-1.21624e-07	3.27506e-07	3.19938e-07	-1.56113e-07	1.63825e-07	6.75488e-07	6.42481e-08	7.39736e-07	4.04473e-07	-9.74965e-08	3.06977e-07
16.859	2.22695e-07	-1.10165e-07	1.12530e-07	1.02758e-06	3.68332e-07	1.39592e-06	3.55768e-07	-1.03452e-07	2.52316e-07	-2.33806e-07	3.08440e-08	-2.02962e-07	4.48117e-07	-1.21349e-07	3.26767e-07	3.18131e-07	-1.55231e-07	1.62900e-07	6.76508e-07	6.61281e-08	7.42636e-07	4.02363e-07	-9.69877e-08	3.05375e-07
16.884	2.21207e-07	-1.09429e-07	1.11778e-07	1.02836e-06	3.70672e-07	1.39903e-06	3.55588e-07	-1.03400e-07	2.52188e-07	-2.38106e-07	3.14113e-08	-2.06695e-07	4.47098e-07	-1.21074e-07	3.26025e-07	3.16320e-07	-1.54348e-07	1.61972e-07	6.77523e-07	6.80162e-08	7.45539e-07	4.00248e-07	-9.64780e-08	3.03770e-07
16.908	2.19718e-07	-1.08692e-07	1.11026e-07	1.02911e-06	3.73005e-07	1.40212e-06	3.55407e-07	-1.03347e-07	2.52060e-07	-2.42402e-07	3.19780e-08	-2.10424e-07	4.46075e-07	-1.20796e-07	3.25278e-07	3.14506e-07	-1.53462e-07	1.61043e-07	6.78535e-07	6.99124e-08	7.48447e-07	3.98130e-07	-9.59674e-08	3.02163e-07
16.933	2.18229e-07	-1.07955e-07	1.10274e-07	1.02986e-06	3.75332e-07	1.40519e-06	3.55226e-07	-1.03294e-07	2.51931e-07	-2.46693e-07	3.25441e-08	-2.14149e-07	4.45046e-07	-1.20518e-07	3.24528e-07	3.12688e-07	-1.52575e-07	1.60113e-07	6.79542e-07	7.18165e-08	7.51358e-07	3.96008e-07	-9.54560e-08	3.00552e-07
16.957	2.16739e-07	-1.07218e-07	1.09521e-07	1.03058e-06	3.77654e-07	1.40824e-06	3.55045e-07	-1.03242e-07	2.51803e-07	-2.50980e-07	3.31096e-08	-2.17870e-07	4.44012e-07	-1.20238e-07	3.23774e-07	3.10867e-07	-1.51687e-07	1.59180e-07	6.80545e-07	7.37283e-08	7.54273e-07	3.93883e-07	-9.49436e-08	2.98939e-07
16.982	2.15249e-07	-1.06481e-07	1.08768e-07	1.03129e-06	3.79968e-07	1.41126e-06	3.54864e-07	-1.03189e-07	2.51675e-07	-2.55262e-07	3.36745e-08	-2.21587e-07	4.42973e-07	-1.19956e-07	3.23016e-07	3.09043e-07	-1.50797e-07	1.58246e-07	6.81544e-07	7.56479e-08	7.57192e-07	3.91754e-07	-9.44304e-08	2.97323e-07
17.007	2.13758e-07	-1.05743e-07	1.08014e-07	1.03199e-06	3.82277e-07	1.41427e-06	3.54683e-07	-1.03137e-07	2.51546e-07	-2.59539e-07	3.42387e-08	-2.25300e-07	4.41928e-07	-1.19674e-07	3.22255e-07	3.07215e-07	-1.49905e-07	1.57310e-07	6.82538e-07	7.75752e-08	7.60114e-07	3.89621e-07	-9.39164e-08	2.95705e-07
17.031	2.12266e-07	-1.05006e-07	1.07261e-07	1.03268e-06	3.84579e-07	1.41725e-06	3.54502e-07	-1.03084e-07	2.51418e-07	-2.63812e-07	3.48024e-08	-2.29009e-07	4.40878e-07	-1.19389e-07	3.21489e-07	3.05384e-07	-1.49011e-07	1.56373e-07	6.83529e-07	7.95099e-08	7.63039e-07	3.87485e-07	-9.34015e-08	2.94084e-07
17.056	2.10775e-07	-1.04268e-07	1.06507e-07	1.03334e-06	3.86875e-07	1.42022e-06	3.54321e-07	-1.03031e-07	2.51290e-07	-2.68079e-07	3.53653e-08	-2.32714e-07	4.39824e-07	-1.19104e-07	3.20720e-07	3.03550e-07	-1.48117e-07	1.55434e-07	6.84515e-07	8.14521e-08	7.65967e-07	3.85346e-07	-9.28858e-08	2.92460e-07
17.080	2.09283e-07	-1.03530e-07	1.05753e-07	1.03400e-06	3.89165e-07	1.42316e-06	3.54140e-07	-1.02979e-07	2.51161e-07	-2.72342e-07	3.59277e-08	-2.36414e-07	4.38764e-07	-1.18817e-07	3.19947e-07	3.01713e-07	-1.47220e-07	1.54493e-07	6.85497e-07	8.34015e-08	7.68898e-07	3.83203e-07	-9.23692e-08	2.90833e-07
17.105	2.07790e-07	-1.02791e-07	1.04999e-07	1.03464e-06	3.91447e-07	1.42608e-06	3.53959e-07	-1.02926e-07	2.51033e-07	-2.76600e-07	3.64894e-08	-2.40110e-07	4.37698e-07	-1.18528e-07	3.19170e-07	2.99873e-07	-1.46322e-07	1.53551e-07	6.86474e-07	8.53582e-08	7.71832e-07	3.81056e-07	-9.18519e-08	2.89204e-07
17.129	2.06298e-07	-1.02053e-07	1.04245e-07	1.03526e-06	3.93724e-07	1.42898e-06	3.53779e-07	-1.02874e-07	2.50905e-07	-2.80852e-07	3.70504e-08	-2.43802e-07	4.36628e-07	-1.18238e-07	3.18390e-07	2.98030e-07	-1.45423e-07	1.52607e-07	6.87447e-07	8.73220e-08	7.74769e-07	3.78907e-07	-9.13337e-08	2.87573e-07
17.154	2.04805e-07	-1.01315e-07	1.03490e-07	1.03587e-06	3.95994e-07	1.43186e-06	3.53598e-07	-1.02821e-07	2.50777e-07	-2.85099e-07	3.76107e-08	-2.47489e-07	4.35553e-07	-1.17947e-07	3.17606e-07	2.96183e-07	-1.44522e-07	1.51661e-07	6.88416e-07	8.92929e-08	7.77708e-07	3.76754e-07	-9.08148e-08	2.85939e-07
17.179	2.03312e-07	-1.00576e-07	1.02736e-07	1.03646e-06	3.98257e-07	1.43472e-06	3.53417e-07	-1.02769e-07	2.50649e-07	-2.89342e-07	3.81703e-08	-2.51171e-07	4.34472e-07	-1.17655e-07	3.16818e-07	2.94334e-07	-1.43620e-07	1.50715e-07	6.89380e-07	9.12706e-08	7.80650e-07	3.74598e-07	-9.02950e-08	2.84303e-07
17.203	2.01819e-07	-9.98375e-08	1.01981e-07	1.03704e-06	4.00513e-07	1.43756e-06	3.53237e-07	-1.02716e-07	2.50521e-07	-2.93578e-07	3.87292e-08	-2.54849e-07	4.33387e-07	-1.17361e-07	3.16026e-07	2.92482e-07	-1.42716e-07	1.49766e-07	6.90339e-07	9.32552e-08	7.83595e-07	3.72438e-07	-8.97746e-08	2.82664e-07
17.228	2.00326e-07	-9.90988e-08	1.01227e-07	1.03761e-06	4.02763e-07	1.44037e-06	3.53056e-07	-1.02664e-07	2.50393e-07	-2.97810e-07	3.92874e-08	-2.58522e-07	4.32296e-07	-1.17065e-07	3.15231e-07	2.90627e-07	-1.41811e-07	1.48816e-07	6.91295e-07	9.52465e-08	7.86541e-07	3.70276e-07	-8.92533e-08	2.81023e-07
17.252	1.98832e-07	-9.83601e-08	1.00472e-07	1.03816e-06	4.05006e-07	1.44317e-06	3.52876e-07	-1.02611e-07	2.50265e-07	-3.02035e-07	3.98449e-08	-2.62191e-07	4.31201e-07	-1.16769e-07	3.14432e-07	2.88770e-07	-1.40904e-07	1.47865e-07	6.92246e-07	9.72443e-08	7.89490e-07	3.68111e-07	-8.87314e-08	2.79379e-07
17.277	1.97339e-07	-9.76214e-08	9.97177e-08	1.03870e-06	4.07242e-07	1.44594e-06	3.52696e-07	-1.02559e-07	2.50137e-07	-3.06256e-07	4.04016e-08	-2.65854e-07	4.30100e-07	-1.16471e-07	3.13630e-07	2.86909e-07	-1.39997e-07	1.46913e-07	6.93192e-07	9.92487e-08	7.92440e-07	3.65942e-07	-8.82086e-08	2.77733e-07
17.302	1.95846e-07	-9.68828e-08	9.89632e-08	1.03922e-06	4.09471e-07	1.44869e-06	3.52515e-07	-1.02506e-07	2.50009e-07	-3.10470e-07	4.09576e-08	-2.69513e-07	4.28995e-07	-1.16171e-07	3.12823e-07	2.85046e-07	-1.39088e-07	1.45959e-07	6.94133e-07	1.01260e-07	7.95393e-07	3.63771e-07	-8.76852e-08	2.76085e-07
17.326	1.94353e-07	-9.61441e-08	9.82087e-08	1.03973e-06	4.11693e-07	1.45142e-06	3.52335e-07	-1.02454e-07	2.49881e-07	-3.14679e-07	4.15129e-08	-2.73166e-07	4.27884e-07	-1.15870e-07	3.12014e-07	2.83180e-07	-1.38177e-07	1.45003e-07	6.95071e-07	1.03277e-07	7.98347e-07	3.61596e-07	-8.71611e-08	2.74435e-07
17.351	1.92860e-07	-9.54056e-08	9.74543e-08	1.04022e-06	4.13908e-07	1.45413e-06	3.52155e-07	-1.02402e-07	2.49754e-07	-3.18882e-07	4.20673e-08	-2.76815e-07	4.26769e-07	-1.15568e-07	3.11200e-07	2.81312e-07	-1.37266e-07	1.44047e-07	6.96003e-07	1.05300e-07	8.01303e-07	3.59419e-07	-8.66362e-08	2.72783e-07
17.375	1.91367e-07	-9.46671e-08	9.67000e-08	1.04070e-06	4.16117e-07	1.45682e-06	3.51975e-07	-1.02349e-07	2.49626e-07	-3.23079e-07	4.26210e-08	-2.80458e-07	4.25648e-07	-1.15265e-07	3.10383e-07	2.79441e-07	-1.36353e-07	1.43089e-07	6.96931e-07	1.07329e-07	8.04260e-07	3.57239e-07	-8.61107e-08	2.71128e-07
17.400	1.89875e-07	-9.39288e-08	9.59458e-08	1.04117e-06	4.18318e-07	1.45949e-06	3.51795e-07	-1.02297e-07	2.49498e-07	-3.27270e-07	4.31739e-08	-2.84097e-07	4.24523e-07	-1.14960e-07	3.09563e-07	2.77568e-07	-1.35439e-07	1.42130e-07	6.97854e-07	1.09365e-07	8.07219e-07	3.55056e-07	-8.55845e-08	2.69471e-07
17.424	1.88382e-07	-9.31905e-08	9.51917e-08	1.04162e-06	4.20512e-07	1.46213e-06	3.51616e-07	-1.02245e-07	2.49371e-07	-3.31456e-07	4.37260e-08	-2.87730e-07	4.23393e-07	-1.14654e-07	3.08739e-07	2.75693e-07	-1.34524e-07	1.41169e-07	6.98773e-07	1.11406e-07	8.10179e-07	3.52870e-07	-8.50577e-08	2.67812e-07
17.449	1.86890e-07	-9.24525e-08	9.44378e-08	1.04206e-06	4.22699e-07	1.46475e-06	3.51436e-07	-1.02192e-07	2.49243e-07	-3.35635e-07	4.42773e-08	-2.91357e-07	4.22258e-07	-1.14347e-07	3.07911e-07	2.73815e-07	-1.33607e-07	1.40207e-07	6.99687e-07	1.13453e-07	8.13140e-07	3.50682e-07	-8.45302e-08	2.66151e-07
17.474	1.85399e-07	-9.17145e-08	9.36840e-08	1.04248e-06	4.24878e-07	1.46736e-06	3.51256e-07	-1.02140e-07	2.49116e-07	-3.39807e-07	4.48278e-08	-2.94980e-07	4.21118e-07	-1.14038e-07	3.07080e-07	2.71934e-07	-1.32690e-07	1.39245e-07	7.00596e-07	1.15506e-07	8.16102e-07	3.48490e-07	-8.40020e-08	2.64488e-07
17.498	1.83907e-07	-9.09768e-08	9.29304e-08	1.04289e-06	4.27051e-07	1.46994e-06	3.51077e-07	-1.02088e-07	2.48989e-07	-3.43974e-07	4.53774e-08	-2.98596e-07	4.19973e-07	-1.13728e-07	3.06245e-07	2.70052e-07	-1.31771e-07	1.38281e-07	7.01500e-07	1.17564e-07	8.19064e-07	3.46297e-07	-8.34732e-08	2.62824e-07
17.523	1.82416e-07	-9.02393e-08	9.21771e-08	1.04328e-06	4.29216e-07	1.47250e-06	3.50898e-07	-1.02036e-07	2.48862e-07	-3.48134e-07	4.59262e-08	-3.02208e-07	4.18824e-07	-1.13417e-07	3.05407e-07	2.68167e-07	-1.30851e-07	1.37316e-07	7.02400e-07	1.19628e-07	8.22028e-07	3.44101e-07	-8.29438e-08	2.61157e-07
17.547	1.80926e-07	-8.95021e-08	9.14240e-08	1.04366e-06	4.31373e-07	1.47503e-06	3.50718e-07	-1.01984e-07	2.48735e-07	-3.52288e-07	4.64742e-08	-3.05813e-07	4.17670e-07	-1.13104e-07	3.04565e-07	2.66280e-07	-1.29931e-07	1.36349e-07	7.03295e-07	1.21697e-07	8.24992e-07	3.41902e-07	-8.24138e-08	2.59488e-07
17.572	1.79436e-07	-8.87650e-08	9.06712e-08	1.04403e-06	4.33524e-07	1.47755e-06	3.50539e-07	-1.01932e-07	2.48608e-07	-3.56435e-07	4.70213e-08	-3.09413e-07	4.16511e-07	-1.12791e-07	3.03720e-07	2.64391e-07	-1.29009e-07	1.35382e-07	7.04185e-07	1.23772e-07	8.27956e-07	3.39701e-07	-8.18833e-08	2.57817e-07
17.596	1.77947e-07	-8.80283e-08	8.99186e-08	1.04438e-06	4.35667e-07	1.48004e-06	3.50360e-07	-1.01880e-07	2.48481e-07	-3.60575e-07	4.75675e-08	-3.13008e-07	4.15347e-07	-1.12476e-07	3.02872e-07	2.62500e-07	-1.28086e-07	1.34414e-07	7.05070e-07	1.25851e-07	8.30921e-07	3.37497e-07	-8.13521e-08	2.56145e-07
17.621	1.76458e-07	-8.72919e-08	8.91664e-08	1.04472e-06	4.37802e-07	1.48252e-06	3.50182e-07	-1.01828e-07	2.48354e-07	-3.64709e-07	4.81129e-08	-3.16596e-07	4.14179e-07	-1.12159e-07	3.02020e-07	2.60607e-07	-1.27163e-07	1.33445e-07	7.05950e-07	1.27936e-07	8.33886e-07	3.35291e-07	-8.08203e-08	2.54471e-07
17.646	1.74970e-07	-8.65558e-08	8.84145e-08	1.04504e-06	4.39930e-07	1.48497e-06	3.50003e-07	-1.01776e-07	2.48227e-07	-3.68836e-07	4.86573e-08	-3.20179e-07	4.13006e-07	-1.11842e-07	3.01165e-07	2.58712e-07	-1.26238e-07	1.32474e-07	7.06826e-07	1.30025e-07	8.36851e-07	3.33083e-07	-8.02880e-08	2.52795e-07
17.670	1.73483e-07	-8.58200e-08	8.76629e-08	1.04535e-06	4.42051e-07	1.48740e-06	3.49824e-07	-1.01724e-07	2.48101e-07	-3.72956e-07	4.92009e-08	-3.23756e-07	4.11829e-07	-1.11523e-07	3.00306e-07	2.56815e-07	-1.25312e-07	1.31503e-07	7.07696e-07	1.32120e-07	8.39816e-07	3.30872e-07	-7.97552e-08	2.51117e-07
17.695	1.71996e-07	-8.50846e-08	8.69117e-08	1.04565e-06	4.44163e-07	1.48981e-06	3.49646e-07	-1.01672e-07	2.47974e-07	-3.77070e-07	4.97435e-08	-3.27326e-07	4.10646e-07	-1.11202e-07	2.99444e-07	2.54917e-07	-1.24386e-07	1.30531e-07	7.08562e-07	1.34219e-07	8.42781e-07	3.28659e-07	-7.92218e-08	2.49438e-07
17.719	1.70510e-07	-8.43496e-08	8.61609e-08	1.04593e-06	4.46268e-07	1.49220e-06	3.49468e-07	-1.01620e-07	2.47848e-07	-3.81176e-07	5.02852e-08	-3.30891e-07	4.09460e-07	-1.10881e-07	2.98578e-07	2.53016e-07	-1.23459e-07	1.29558e-07	7.09422e-07	1.36323e-07	8.45745e-07	3.26444e-07	-7.86879e-08	2.47757e-07
17.744	1.69025e-07	-8.36149e-08	8.54105e-08	1.04620e-06	4.48366e-07	1.49456e-06	3.49290e-07	-1.01568e-07	2.47721e-07	-3.85275e-07	5.08260e-08	-3.34449e-07	4.08268e-07	-1.10559e-07	2.97710e-07	2.51114e-07	-1.22531e-07	1.28584e-07	7.10278e-07	1.38431e-07	8.48709e-07	3.24227e-07	-7.81535e-08	2.46074e-07
17.768	1.67541e-07	-8.28807e-08	8.46605e-08	1.04645e-06	4.50456e-07	1.49691e-06	3.49112e-07	-1.01517e-07	2.47595e-07	-3.89367e-07	5.13658e-08	-3.38001e-07	4.07072e-07	-1.10235e-07	2.96838e-07	2.49210e-07	-1.21602e-07	1.27609e-07	7.11129e-07	1.40544e-07	8.51672e-07	3.22008e-07	-7.76186e-08	2.44390e-07
17.793	1.66058e-07	-8.21470e-08	8.39110e-08	1.04669e-06	4.52537e-07	1.49923e-06	3.48934e-07	-1.01465e-07	2.47469e-07	-3.93452e-07	5.19047e-08	-3.41547e-07	4.05872e-07	-1.09910e-07	2.95962e-07	2.47305e-07	-1.20672e-07	1.26633e-07	7.11974e-07	1.42661e-07	8.54635e-07	3.19787e-07	-7.70832e-08	2.42704e-07
17.818	1.64576e-07	-8.14137e-08	8.31620e-08	1.04692e-06	4.54611e-07	1.50153e-06	3.48756e-07	-1.01413e-07	2.47343e-07	-3.97529e-07	5.24426e-08	-3.45087e-07	4.04667e-07	-1.09583e-07	2.95084e-07	2.45398e-07	-1.19741e-07	1.25657e-07	7.12815e-07	1.44782e-07	8.57597e-07	3.17564e-07	-7.65474e-08	2.41017e-07
17.842	1.63094e-07	-8.06809e-08	8.24134e-08	1.04713e-06	4.56678e-07	1.50381e-06	3.48579e-07	-1.01362e-07	2.47217e-07	-4.01599e-07	5.29795e-08	-3.48620e-07	4.03458e-07	-1.09256e-07	2.94202e-07	2.43489e-07	-1.18810e-07	1.24679e-07	7.13650e-07	1.46907e-07	8.60558e-07	3.15339e-07	-7.60111e-08	2.39328e-07
17.867	1.61614e-07	-7.99486e-08	8.16654e-08	1.04733e-06	4.58736e-07	1.50607e-06	3.48402e-07	-1.01310e-07	2.47092e-07	-4.05662e-07	5.35154e-08	-3.52147e-07	4.02244e-07	-1.08927e-07	2.93317e-07	2.41580e-07	-1.17878e-07	1.23701e-07	7.14480e-07	1.49037e-07	8.63517e-07	3.13112e-07	-7.54743e-08	2.37638e-07
17.891	1.60135e-07	-7.92169e-08	8.09179e-08	1.04752e-06	4.60786e-07	1.50831e-06	3.48224e-07	-1.01259e-07	2.46966e-07	-4.09717e-07	5.40504e-08	-3.55667e-07	4.01026e-07	-1.08597e-07	2.92429e-07	2.39668e-07	-1.16945e-07	1.22723e-07	7.15306e-07	1.51170e-07	8.66476e-07	3.10884e-07	-7.49371e-08	2.35947e-07
17.916	1.58657e-07	-7.84857e-08	8.01710e-08	1.04769e-06	4.62829e-07	1.51052e-06	3.48048e-07	-1.01207e-07	2.46840e-07	-4.13764e-07	5.45843e-08	-3.59180e-07	3.99804e-07	-1.08266e-07	2.91537e-07	2.37756e-07	-1.16012e-07	1.21743e-07	7.16126e-07	1.53307e-07	8.69433e-07	3.08653e-07	-7.43995e-08	2.34254e-07
17.940	1.57180e-07	-7.77550e-08	7.94247e-08	1.04785e-06	4.64863e-07	1.51271e-06	3.47871e-07	-1.01156e-07	2.46715e-07	-4.17804e-07	5.51172e-08	-3.62687e-07	3.98577e-07	-1.07934e-07	2.90643e-07	2.35842e-07	-1.15078e-07	1.20763e-07	7.16941e-07	1.55448e-07	8.72388e-07	3.06421e-07	-7.38614e-08	2.32560e-07
17.965	1.55704e-07	-7.70250e-08	7.86790e-08	1.04800e-06	4.66889e-07	1.51489e-06	3.47694e-07	-1.01104e-07	2.46590e-07	-4.21836e-07	5.56491e-08	-3.66187e-07	3.97346e-07	-1.07601e-07	2.89745e-07	2.33926e-07	-1.14144e-07	1.19783e-07	7.17750e-07	1.57592e-07	8.75342e-07	3.04187e-07	-7.33230e-08	2.30865e-07
17.990	1.54229e-07	-7.62955e-08	7.79339e-08	1.04813e-06	4.68907e-07	1.51704e-06	3.47518e-07	-1.01053e-07	2.46465e-07	-4.25860e-07	5.61799e-08	-3.69680e-07	3.96110e-07	-1.07266e-07	2.88844e-07	2.32010e-07	-1.13209e-07	1.18801e-07	7.18555e-07	1.59740e-07	8.78295e-07	3.01952e-07	-7.27842e-08	2.29168e-07
18.014	1.52756e-07	-7.55668e-08	7.71895e-08	1.04825e-06	4.70917e-07	1.51917e-06	3.47341e-07	-1.01002e-07	2.46340e-07	-4.29876e-07	5.67097e-08	-3.73166e-07	3.94871e-07	-1.06930e-07	2.87940e-07	2.30093e-07	-1.12273e-07	1.17820e-07	7.19354e-07	1.61891e-07	8.81245e-07	2.99715e-07	-7.22450e-08	2.27470e-07
18.039	1.51284e-07	-7.48386e-08	7.64457e-08	1.04835e-06	4.72919e-07	1.52127e-06	3.47165e-07	-1.00951e-07	2.46215e-07	-4.33883e-07	5.72384e-08	-3.76645e-07	3.93627e-07	-1.06594e-07	2.87033e-07	2.28174e-07	-1.11337e-07	1.16837e-07	7.20148e-07	1.64045e-07	8.84193e-07	2.97477e-07	-7.17054e-08	2.25771e-07
18.063	1.49814e-07	-7.41111e-08	7.57026e-08	1.04845e-06	4.74913e-07	1.52336e-06	3.46989e-07	-1.00899e-07	2.46090e-07	-4.37883e-07	5.77661e-08	-3.80117e-07	3.92379e-07	-1.06256e-07	2.86123e-07	2.26255e-07	-1.10400e-07	1.15854e-07	7.20937e-07	1.66202e-07	8.87140e-07	2.95237e-07	-7.11655e-08	2.24072e-07
18.088	1.48345e-07	-7.33844e-08	7.49602e-08	1.04853e-06	4.76898e-07	1.52542e-06	3.46814e-07	-1.00848e-07	2.45965e-07	-4.41875e-07	5.82926e-08	-3.83582e-07	3.91127e-07	-1.05917e-07	2.85210e-07	2.24334e-07	-1.09463e-07	1.14871e-07	7.21721e-07	1.68363e-07	8.90083e-07	2.92996e-07	-7.06253e-08	2.22371e-07
18.113	1.46877e-07	-7.26583e-08	7.42186e-08	1.04859e-06	4.78875e-07	1.52747e-06	3.46638e-07	-1.00797e-07	2.45841e-07	-4.45858e-07	5.88181e-08	-3.87040e-07	3.89870e-07	-1.05576e-07	2.84294e-07	2.22413e-07	-1.08526e-07	1.13887e-07	7.22499e-07	1.70526e-07	8.93025e-07	2.90753e-07	-7.00847e-08	2.20669e-07
18.137	1.45411e-07	-7.19330e-08	7.34777e-08	1.04864e-06	4.80844e-07	1.52949e-06	3.46463e-07	-1.00746e-07	2.45716e-07	-4.49833e-07	5.93425e-08	-3.90490e-07	3.88610e-07	-1.05235e-07	2.83375e-07	2.20491e-07	-1.07588e-07	1.12903e-07	7.23272e-07	1.72692e-07	8.95964e-07	2.88509e-07	-6.95439e-08	2.18966e-07
18.162	1.43946e-07	-7.12084e-08	7.27376e-08	1.04868e-06	4.82804e-07	1.53149e-06	3.46288e-07	-1.00695e-07	2.45592e-07	-4.53799e-07	5.98657e-08	-3.93933e-07	3.87345e-07	-1.04893e-07	2.82453e-07	2.18568e-07	-1.06650e-07	1.11918e-07	7.24039e-07	1.74861e-07	8.98900e-07	2.86264e-07	-6.90027e-08	2.17262e-07
18.186	1.42483e-07	-7.04847e-08	7.19982e-08	1.04871e-06	4.84756e-07	1.53347e-06	3.46113e-07	-1.00644e-07	2.45468e-07	-4.57757e-07	6.03878e-08	-3.97369e-07	3.86077e-07	-1.04549e-07	2.81528e-07	2.16644e-07	-1.05711e-07	1.10933e-07	7.24801e-07	1.77033e-07	9.01834e-07	2.84018e-07	-6.84613e-08	2.15557e-07
18.211	1.41021e-07	-6.97617e-08	7.12597e-08	1.04872e-06	4.86699e-07	1.53542e-06	3.45938e-07	-1.00594e-07	2.45344e-07	-4.61706e-07	6.09088e-08	-4.00797e-07	3.84804e-07	-1.04205e-07	2.80600e-07	2.14720e-07	-1.04772e-07	1.09948e-07	7.25558e-07	1.79207e-07	9.04765e-07	2.81771e-07	-6.79195e-08	2.13851e-07
18.235	1.39562e-07	-6.90395e-08	7.05221e-08	1.04872e-06	4.88634e-07	1.53736e-06	3.45763e-07	-1.00543e-07	2.45220e-07	-4.65646e-07	6.14286e-08	-4.04218e-07	3.83528e-07	-1.03859e-07	2.79669e-07	2.12795e-07	-1.03833e-07	1.08962e-07	7.26309e-07	1.81383e-07	9.07692e-07	2.79522e-07	-6.73776e-08	2.12145e-07
18.260	1.38103e-07	-6.83182e-08	6.97853e-08	1.04871e-06	4.90560e-07	1.53927e-06	3.45589e-07	-1.00492e-07	2.45097e-07	-4.69578e-07	6.19473e-08	-4.07631e-07	3.82247e-07	-1.03512e-07	2.78735e-07	2.10869e-07	-1.02893e-07	1.07976e-07	7.27055e-07	1.83562e-07	9.10617e-07	2.77273e-07	-6.68354e-08	2.10438e-07
18.285	1.36647e-07	-6.75977e-08	6.90493e-08	1.04869e-06	4.92478e-07	1.54116e-06	3.45414e-07	-1.00441e-07	2.44973e-07	-4.73501e-07	6.24648e-08	-4.11036e-07	3.80963e-07	-1.03164e-07	2.77799e-07	2.08943e-07	-1.01953e-07	1.06990e-07	7.27795e-07	1.85743e-07	9.13538e-07	2.75023e-07	-6.62929e-08	2.08730e-07
18.309	1.35192e-07	-6.68781e-08	6.83143e-08	1.04865e-06	4.94387e-07	1.54304e-06	3.45240e-07	-1.00391e-07	2.44850e-07	-4.77414e-07	6.29811e-08	-4.14433e-07	3.79675e-07	-1.02815e-07	2.76859e-07	2.07017e-07	-1.01013e-07	1.06004e-07	7.28530e-07	1.87926e-07	9.16456e-07	2.72771e-07	-6.57502e-08	2.07021e-07
18.334	1.33740e-07	-6.61595e-08	6.75802e-08	1.04860e-06	4.96287e-07	1.54488e-06	3.45067e-07	-1.00340e-07	2.44726e-07	-4.81319e-07	6.34962e-08	-4.17823e-07	3.78383e-07	-1.02466e-07	2.75917e-07	2.05090e-07	-1.00073e-07	1.05017e-07	7.29259e-07	1.90110e-07	9.19370e-07	2.70519e-07	-6.52074e-08	2.05312e-07
18.358	1.32289e-07	-6.54417e-08	6.68470e-08	1.04853e-06	4.98179e-07	1.54671e-06	3.44893e-07	-1.00290e-07	2.44603e-07	-4.85215e-07	6.40101e-08	-4.21205e-07	3.77087e-07	-1.02115e-07	2.74972e-07	2.03163e-07	-9.91328e-08	1.04030e-07	7.29983e-07	1.92297e-07	9.22280e-07	2.68266e-07	-6.46643e-08	2.03602e-07
18.383	1.30840e-07	-6.47249e-08	6.61148e-08	1.04846e-06	5.00062e-07	1.54852e-06	3.44719e-07	-1.00239e-07	2.44480e-07	-4.89101e-07	6.45228e-08	-4.24578e-07	3.75788e-07	-1.01763e-07	2.74025e-07	2.01236e-07	-9.81924e-08	1.03043e-07	7.30702e-07	1.94486e-07	9.25187e-07	2.66012e-07	-6.41211e-08	2.01891e-07
18.407	1.29393e-07	-6.40090e-08	6.53835e-08	1.04837e-06	5.01936e-07	1.55030e-06	3.44546e-07	-1.00189e-07	2.44357e-07	-4.92978e-07	6.50343e-08	-4.27944e-07	3.74484e-07	-1.01410e-07	2.73074e-07	1.99308e-07	-9.72518e-08	1.02056e-07	7.31414e-07	1.96676e-07	9.28090e-07	2.63758e-07	-6.35777e-08	2.00180e-07
18.432	1.27947e-07	-6.32941e-08	6.46533e-08	1.04827e-06	5.03802e-07	1.55207e-06	3.44373e-07	-1.00139e-07	2.44234e-07	-4.96846e-07	6.55445e-08	-4.31301e-07	3.73177e-07	-1.01056e-07	2.72121e-07	1.97380e-07	-9.63111e-08	1.01069e-07	7.32122e-07	1.98867e-07	9.30989e-07	2.61503e-07	-6.30341e-08	1.98469e-07
18.457	1.26504e-07	-6.25802e-08	6.39241e-08	1.04815e-06	5.05658e-07	1.55381e-06	3.44200e-07	-1.00088e-07	2.44112e-07	-5.00704e-07	6.60535e-08	-4.34651e-07	3.71867e-07	-1.00701e-07	2.71166e-07	1.95452e-07	-9.53704e-08	1.00082e-07	7.32823e-07	2.01060e-07	9.33883e-07	2.59248e-07	-6.24904e-08	1.96757e-07
18.481	1.25063e-07	-6.18673e-08	6.31959e-08	1.04803e-06	5.07506e-07	1.55553e-06	3.44027e-07	-1.00038e-07	2.43989e-07	-5.04553e-07	6.65612e-08	-4.37992e-07	3.70552e-07	-1.00345e-07	2.70207e-07	1.93524e-07	-9.44297e-08	9.90946e-08	7.33519e-07	2.03254e-07	9.36774e-07	2.56992e-07	-6.19466e-08	1.95045e-07
18.506	1.23624e-07	-6.11555e-08	6.24688e-08	1.04789e-06	5.09345e-07	1.55723e-06	3.43855e-07	-9.99879e-08	2.43867e-07	-5.08392e-07	6.70677e-08	-4.41324e-07	3.69235e-07	-9.99882e-08	2.69246e-07	1.91596e-07	-9.34889e-08	9.81074e-08	7.34210e-07	2.05450e-07	9.39660e-07	2.54735e-07	-6.14027e-08	1.93332e-07
18.530	1.22187e-07	-6.04448e-08	6.17427e-08	1.04774e-06	5.11175e-07	1.55891e-06	3.43682e-07	-9.99378e-08	2.43745e-07	-5.12221e-07	6.75729e-08	-4.44648e-07	3.67913e-07	-9.96304e-08	2.68283e-07	1.89668e-07	-9.25482e-08	9.71202e-08	7.34894e-07	2.07647e-07	9.42541e-07	2.52478e-07	-6.08587e-08	1.91619e-07
18.555	1.20753e-07	-5.97351e-08	6.10178e-08	1.04757e-06	5.12996e-07	1.56057e-06	3.43510e-07	-9.98878e-08	2.43622e-07	-5.16041e-07	6.80767e-08	-4.47964e-07	3.66588e-07	-9.92716e-08	2.67317e-07	1.87741e-07	-9.16076e-08	9.61331e-08	7.35573e-07	2.09844e-07	9.45418e-07	2.50221e-07	-6.03146e-08	1.89906e-07
18.579	1.19320e-07	-5.90265e-08	6.02940e-08	1.04740e-06	5.14808e-07	1.56220e-06	3.43338e-07	-9.98377e-08	2.43500e-07	-5.19851e-07	6.85793e-08	-4.51271e-07	3.65260e-07	-9.89119e-08	2.66348e-07	1.85813e-07	-9.06671e-08	9.51461e-08	7.36247e-07	2.12043e-07	9.48289e-07	2.47963e-07	-5.97704e-08	1.88193e-07
18.604	1.17890e-07	-5.83190e-08	5.95713e-08	1.04721e-06	5.16610e-07	1.56382e-06	3.43166e-07	-9.97878e-08	2.43379e-07	-5.23650e-07	6.90806e-08	-4.54570e-07	3.63928e-07	-9.85512e-08	2.65377e-07	1.83886e-07	-8.97266e-08	9.41592e-08	7.36914e-07	2.14242e-07	9.51156e-07	2.45705e-07	-5.92261e-08	1.86479e-07
18.629	1.16462e-07	-5.76127e-08	5.88498e-08	1.04701e-06	5.18404e-07	1.56541e-06	3.42995e-07	-9.97379e-08	2.43257e-07	-5.27440e-07	6.95805e-08	-4.57859e-07	3.62593e-07	-9.81896e-08	2.64403e-07	1.81959e-07	-8.87864e-08	9.31725e-08	7.37576e-07	2.16442e-07	9.54018e-07	2.43447e-07	-5.86819e-08	1.84766e-07
18.653	1.15037e-07	-5.69075e-08	5.81295e-08	1.04679e-06	5.20189e-07	1.56698e-06	3.42823e-07	-9.96880e-08	2.43135e-07	-5.31219e-07	7.00791e-08	-4.61140e-07	3.61254e-07	-9.78272e-08	2.63427e-07	1.80032e-07	-8.78463e-08	9.21860e-08	7.38232e-07	2.18642e-07	9.56875e-07	2.41189e-07	-5.81376e-08	1.83052e-07
18.678	1.13614e-07	-5.62035e-08	5.74104e-08	1.04657e-06	5.21964e-07	1.56853e-06	3.42652e-07	-9.96383e-08	2.43014e-07	-5.34989e-07	7.05764e-08	-4.64412e-07	3.59912e-07	-9.74638e-08	2.62448e-07	1.78106e-07	-8.69064e-08	9.11996e-08	7.38883e-07	2.20843e-07	9.59726e-07	2.38931e-07	-5.75932e-08	1.81338e-07
18.702	1.12193e-07	-5.55007e-08	5.66925e-08	1.04633e-06	5.23731e-07	1.57006e-06	3.42481e-07	-9.95885e-08	2.42893e-07	-5.38748e-07	7.10723e-08	-4.67676e-07	3.58567e-07	-9.70995e-08	2.61468e-07	1.76180e-07	-8.59667e-08	9.02135e-08	7.39528e-07	2.23044e-07	9.62572e-07	2.36673e-07	-5.70489e-08	1.79624e-07
18.727	1.10775e-07	-5.47991e-08	5.59758e-08	1.04608e-06	5.25488e-07	1.57157e-06	3.42310e-07	-9.95388e-08	2.42771e-07	-5.42496e-07	7.15668e-08	-4.70930e-07	3.57219e-07	-9.67343e-08	2.60484e-07	1.74255e-07	-8.50273e-08	8.92277e-08	7.40166e-07	2.25246e-07	9.65412e-07	2.34415e-07	-5.65046e-08	1.77910e-07
18.751	1.09359e-07	-5.40987e-08	5.52604e-08	1.04582e-06	5.27236e-07	1.57306e-06	3.42140e-07	-9.94892e-08	2.42650e-07	-5.46235e-07	7.20599e-08	-4.74175e-07	3.55867e-07	-9.63683e-08	2.59499e-07	1.72330e-07	-8.40882e-08	8.82422e-08	7.40799e-07	2.27447e-07	9.68247e-07	2.32157e-07	-5.59603e-08	1.76197e-07
18.776	1.07946e-07	-5.33996e-08	5.45463e-08	1.04555e-06	5.28974e-07	1.57452e-06	3.41969e-07	-9.94396e-08	2.42529e-07	-5.49962e-07	7.25517e-08	-4.77411e-07	3.54512e-07	-9.60014e-08	2.58511e-07	1.70406e-07	-8.31494e-08	8.72570e-08	7.41427e-07	2.29649e-07	9.71076e-07	2.29899e-07	-5.54161e-08	1.74483e-07
18.801	1.06535e-07	-5.27018e-08	5.38335e-08	1.04526e-06	5.30704e-07	1.57597e-06	3.41799e-07	-9.93901e-08	2.42409e-07	-5.53679e-07	7.30420e-08	-4.80637e-07	3.53154e-07	-9.56337e-08	2.57520e-07	1.68483e-07	-8.22109e-08	8.62722e-08	7.42048e-07	2.31851e-07	9.73899e-07	2.27641e-07	-5.48719e-08	1.72770e-07
18.825	1.05127e-07	-5.20053e-08	5.31220e-08	1.04497e-06	5.32424e-07	1.57739e-06	3.41629e-07	-9.93406e-08	2.42288e-07	-5.57386e-07	7.35310e-08	-4.83855e-07	3.51793e-07	-9.52651e-08	2.56528e-07	1.66561e-07	-8.12728e-08	8.52877e-08	7.42664e-07	2.34052e-07	9.76716e-07	2.25384e-07	-5.43278e-08	1.71056e-07
18.850	1.03722e-07	-5.13100e-08	5.24118e-08	1.04466e-06	5.34134e-07	1.57879e-06	3.41459e-07	-9.92912e-08	2.42167e-07	-5.61081e-07	7.40185e-08	-4.87062e-07	3.50429e-07	-9.48957e-08	2.55533e-07	1.64639e-07	-8.03351e-08	8.43037e-08	7.43273e-07	2.36253e-07	9.79526e-07	2.23127e-07	-5.37838e-08	1.69343e-07
18.874	1.02319e-07	-5.06161e-08	5.17031e-08	1.04434e-06	5.35836e-07	1.58017e-06	3.41289e-07	-9.92418e-08	2.42047e-07	-5.64766e-07	7.45046e-08	-4.90261e-07	3.49062e-07	-9.45255e-08	2.54536e-07	1.62718e-07	-7.93978e-08	8.33202e-08	7.43877e-07	2.38454e-07	9.82331e-07	2.20871e-07	-5.32398e-08	1.67631e-07
18.899	1.00919e-07	-4.99236e-08	5.09956e-08	1.04401e-06	5.37527e-07	1.58154e-06	3.41119e-07	-9.91925e-08	2.41927e-07	-5.68439e-07	7.49892e-08	-4.93450e-07	3.47692e-07	-9.41545e-08	2.53537e-07	1.60798e-07	-7.84610e-08	8.23371e-08	7.44475e-07	2.40654e-07	9.85129e-07	2.18615e-07	-5.26960e-08	1.65919e-07
18.924	9.95220e-08	-4.92324e-08	5.02896e-08	1.04366e-06	5.39210e-07	1.58287e-06	3.40950e-07	-9.91432e-08	2.41807e-07	-5.72102e-07	7.54723e-08	-4.96629e-07	3.46319e-07	-9.37827e-08	2.52536e-07	1.58879e-07	-7.75247e-08	8.13545e-08	7.45067e-07	2.42853e-07	9.87920e-07	2.16359e-07	-5.21523e-08	1.64207e-07
18.948	9.81276e-08	-4.85426e-08	4.95850e-08	1.04331e-06	5.40883e-07	1.58419e-06	3.40780e-07	-9.90940e-08	2.41686e-07	-5.75753e-07	7.59540e-08	-4.99799e-07	3.44943e-07	-9.34101e-08	2.51533e-07	1.56961e-07	-7.65889e-08	8.03724e-08	7.45653e-07	2.45052e-07	9.90705e-07	2.14104e-07	-5.16088e-08	1.62495e-07
18.973	9.67360e-08	-4.78542e-08	4.88818e-08	1.04294e-06	5.42546e-07	1.58549e-06	3.40611e-07	-9.90448e-08	2.41567e-07	-5.79393e-07	7.64343e-08	-5.02959e-07	3.43564e-07	-9.30368e-08	2.50528e-07	1.55045e-07	-7.56536e-08	7.93909e-08	7.46233e-07	2.47250e-07	9.93483e-07	2.11850e-07	-5.10654e-08	1.60784e-07
18.997	9.53474e-08	-4.71673e-08	4.81801e-08	1.04257e-06	5.44200e-07	1.58677e-06	3.40442e-07	-9.89957e-08	2.41447e-07	-5.83022e-07	7.69130e-08	-5.06109e-07	3.42183e-07	-9.26626e-08	2.49520e-07	1.53129e-07	-7.47189e-08	7.84101e-08	7.46807e-07	2.49447e-07	9.96254e-07	2.09596e-07	-5.05221e-08	1.59074e-07
19.022	9.39616e-08	-4.64817e-08	4.74799e-08	1.04218e-06	5.45844e-07	1.58802e-06	3.40274e-07	-9.89466e-08	2.41327e-07	-5.86639e-07	7.73902e-08	-5.09249e-07	3.40799e-07	-9.22878e-08	2.48511e-07	1.51215e-07	-7.37848e-08	7.74298e-08	7.47375e-07	2.51643e-07	9.99018e-07	2.07343e-07	-4.99791e-08	1.57364e-07
19.046	9.25788e-08	-4.57977e-08	4.67811e-08	1.04178e-06	5.47479e-07	1.58926e-06	3.40105e-07	-9.88975e-08	2.41207e-07	-5.90245e-07	7.78659e-08	-5.12380e-07	3.39412e-07	-9.19122e-08	2.47499e-07	1.49301e-07	-7.28513e-08	7.64502e-08	7.47937e-07	2.53838e-07	1.00177e-06	2.05091e-07	-4.94362e-08	1.55655e-07
19.071	9.11990e-08	-4.51151e-08	4.60839e-08	1.04137e-06	5.49104e-07	1.59047e-06	3.39936e-07	-9.88485e-08	2.41088e-07	-5.93840e-07	7.83401e-08	-5.15500e-07	3.38022e-07	-9.15359e-08	2.46486e-07	1.47390e-07	-7.19184e-08	7.54713e-08	7.48493e-07	2.56031e-07	1.00452e-06	2.02840e-07	-4.88936e-08	1.53946e-07
19.096	8.98222e-08	-4.44340e-08	4.53882e-08	1.04094e-06	5.50719e-07	1.59166e-06	3.39768e-07	-9.87996e-08	2.40968e-07	-5.97423e-07	7.88127e-08	-5.18610e-07	3.36630e-07	-9.11589e-08	2.45471e-07	1.45479e-07	-7.09863e-08	7.44931e-08	7.49043e-07	2.58224e-07	1.00727e-06	2.00590e-07	-4.83512e-08	1.52238e-07
19.120	8.84484e-08	-4.37544e-08	4.46940e-08	1.04051e-06	5.52325e-07	1.59283e-06	3.39600e-07	-9.87507e-08	2.40849e-07	-6.00994e-07	7.92838e-08	-5.21710e-07	3.35235e-07	-9.07811e-08	2.44454e-07	1.43570e-07	-7.00548e-08	7.35156e-08	7.49587e-07	2.60414e-07	1.01000e-06	1.98340e-07	-4.78090e-08	1.50531e-07
19.145	8.70778e-08	-4.30764e-08	4.40014e-08	1.04006e-06	5.53920e-07	1.59398e-06	3.39432e-07	-9.87018e-08	2.40730e-07	-6.04553e-07	7.97533e-08	-5.24799e-07	3.33837e-07	-9.04027e-08	2.43435e-07	1.41663e-07	-6.91241e-08	7.25389e-08	7.50125e-07	2.62604e-07	1.01273e-06	1.96092e-07	-4.72671e-08	1.48825e-07
19.169	8.57103e-08	-4.23999e-08	4.33104e-08	1.03961e-06	5.55507e-07	1.59512e-06	3.39264e-07	-9.86530e-08	2.40611e-07	-6.08100e-07	8.02213e-08	-5.27879e-07	3.32437e-07	-9.00236e-08	2.42414e-07	1.39757e-07	-6.81942e-08	7.15630e-08	7.50657e-07	2.64791e-07	1.01545e-06	1.93845e-07	-4.67255e-08	1.47120e-07
19.194	8.43460e-08	-4.17250e-08	4.26210e-08	1.03914e-06	5.57083e-07	1.59622e-06	3.39096e-07	-9.86042e-08	2.40492e-07	-6.11635e-07	8.06877e-08	-5.30948e-07	3.31035e-07	-8.96439e-08	2.41391e-07	1.37853e-07	-6.72650e-08	7.05879e-08	7.51183e-07	2.66977e-07	1.01816e-06	1.91599e-07	-4.61841e-08	1.45415e-07
19.218	8.29849e-08	-4.10517e-08	4.19332e-08	1.03866e-06	5.58650e-07	1.59731e-06	3.38928e-07	-9.85554e-08	2.40373e-07	-6.15158e-07	8.11525e-08	-5.34006e-07	3.29630e-07	-8.92635e-08	2.40367e-07	1.35950e-07	-6.63367e-08	6.96137e-08	7.51702e-07	2.69161e-07	1.02086e-06	1.89355e-07	-4.56430e-08	1.43712e-07
19.243	8.16270e-08	-4.03799e-08	4.12471e-08	1.03818e-06	5.60206e-07	1.59838e-06	3.38761e-07	-9.85067e-08	2.40254e-07	-6.18669e-07	8.16156e-08	-5.37054e-07	3.28223e-07	-8.88824e-08	2.39341e-07	1.34050e-07	-6.54092e-08	6.86404e-08	7.52216e-07	2.71343e-07	1.02356e-06	1.87111e-07	-4.51023e-08	1.42009e-07
19.268	8.02724e-08	-3.97098e-08	4.05626e-08	1.03768e-06	5.61753e-07	1.59943e-06	3.38594e-07	-9.84581e-08	2.40135e-07	-6.22168e-07	8.20772e-08	-5.40091e-07	3.26814e-07	-8.85008e-08	2.38313e-07	1.32151e-07	-6.44826e-08	6.76681e-08	7.52723e-07	2.73522e-07	1.02625e-06	1.84869e-07	-4.45619e-08	1.40307e-07
19.292	7.89211e-08	-3.90414e-08	3.98798e-08	1.03717e-06	5.63290e-07	1.60046e-06	3.38426e-07	-9.84094e-08	2.40017e-07	-6.25655e-07	8.25371e-08	-5.43118e-07	3.25402e-07	-8.81185e-08	2.37284e-07	1.30253e-07	-6.35569e-08	6.66966e-08	7.53225e-07	2.75700e-07	1.02892e-06	1.82629e-07	-4.40218e-08	1.38607e-07
19.317	7.75732e-08	-3.83746e-08	3.91986e-08	1.03664e-06	5.64818e-07	1.60146e-06	3.38259e-07	-9.83608e-08	2.39898e-07	-6.29129e-07	8.29954e-08	-5.46133e-07	3.23988e-07	-8.77356e-08	2.36253e-07	1.28358e-07	-6.26321e-08	6.57262e-08	7.53720e-07	2.77875e-07	1.03160e-06	1.80390e-07	-4.34821e-08	1.36908e-07
19.341	7.62287e-08	-3.77095e-08	3.85192e-08	1.03611e-06	5.66335e-07	1.60245e-06	3.38092e-07	-9.83123e-08	2.39780e-07	-6.32590e-07	8.34521e-08	-5.49138e-07	3.22572e-07	-8.73521e-08	2.35220e-07	1.26465e-07	-6.17083e-08	6.47567e-08	7.54209e-07	2.80048e-07	1.03426e-06	1.78152e-07	-4.29428e-08	1.35209e-07
19.366	7.48876e-08	-3.70460e-08	3.78416e-08	1.03557e-06	5.67842e-07	1.60341e-06	3.37925e-07	-9.82637e-08	2.39662e-07	-6.36039e-07	8.39071e-08	-5.52132e-07	3.21154e-07	-8.69681e-08	2.34186e-07	1.24574e-07	-6.07854e-08	6.37883e-08	7.54692e-07	2.82219e-07	1.03691e-06	1.75916e-07	-4.24038e-08	1.33513e-07
19.390	7.35499e-08	-3.63843e-08	3.71656e-08	1.03502e-06	5.69339e-07	1.60436e-06	3.37758e-07	-9.82152e-08	2.39543e-07	-6.39475e-07	8.43604e-08	-5.55115e-07	3.19734e-07	-8.65834e-08	2.33150e-07	1.22685e-07	-5.98636e-08	6.28209e-08	7.55168e-07	2.84386e-07	1.03955e-06	1.73682e-07	-4.18653e-08	1.31817e-07
19.415	7.22158e-08	-3.57243e-08	3.64915e-08	1.03446e-06	5.70827e-07	1.60528e-06	3.37592e-07	-9.81668e-08	2.39425e-07	-6.42899e-07	8.48120e-08	-5.58087e-07	3.18311e-07	-8.61983e-08	2.32113e-07	1.20798e-07	-5.89429e-08	6.18547e-08	7.55639e-07	2.86552e-07	1.04219e-06	1.71450e-07	-4.13272e-08	1.30123e-07
19.440	7.08852e-08	-3.50661e-08	3.58191e-08	1.03388e-06	5.72304e-07	1.60619e-06	3.37425e-07	-9.81183e-08	2.39307e-07	-6.46310e-07	8.52620e-08	-5.61048e-07	3.16887e-07	-8.58126e-08	2.31074e-07	1.18913e-07	-5.80232e-08	6.08896e-08	7.56103e-07	2.88714e-07	1.04482e-06	1.69219e-07	-4.07895e-08	1.28430e-07
19.464	6.95581e-08	-3.44096e-08	3.51485e-08	1.03330e-06	5.73771e-07	1.60707e-06	3.37259e-07	-9.80699e-08	2.39189e-07	-6.49707e-07	8.57102e-08	-5.63997e-07	3.15461e-07	-8.54263e-08	2.30034e-07	1.17030e-07	-5.71046e-08	5.99256e-08	7.56561e-07	2.90873e-07	1.04743e-06	1.66990e-07	-4.02522e-08	1.26738e-07
19.489	6.82346e-08	-3.37549e-08	3.44797e-08	1.03270e-06	5.75229e-07	1.60793e-06	3.37092e-07	-9.80215e-08	2.39071e-07	-6.53092e-07	8.61567e-08	-5.66935e-07	3.14032e-07	-8.50396e-08	2.28993e-07	1.15150e-07	-5.61871e-08	5.89628e-08	7.57013e-07	2.93029e-07	1.05004e-06	1.64763e-07	-3.97154e-08	1.25048e-07
19.513	6.69148e-08	-3.31020e-08	3.38128e-08	1.03210e-06	5.76676e-07	1.60878e-06	3.36926e-07	-9.79732e-08	2.38953e-07	-6.56464e-07	8.66015e-08	-5.69862e-07	3.12602e-07	-8.46523e-08	2.27950e-07	1.13272e-07	-5.52708e-08	5.80012e-08	7.57458e-07	2.95183e-07	1.05264e-06	1.62539e-07	-3.91792e-08	1.23359e-07
19.538	6.55986e-08	-3.24509e-08	3.31477e-08	1.03149e-06	5.78113e-07	1.60960e-06	3.36760e-07	-9.79248e-08	2.38835e-07	-6.59822e-07	8.70446e-08	-5.72778e-07	3.11171e-07	-8.42646e-08	2.26906e-07	1.11397e-07	-5.43557e-08	5.70409e-08	7.57897e-07	2.97333e-07	1.05523e-06	1.60316e-07	-3.86434e-08	1.21672e-07
19.562	6.42862e-08	-3.18016e-08	3.24845e-08	1.03086e-06	5.79540e-07	1.61040e-06	3.36594e-07	-9.78765e-08	2.38717e-07	-6.63168e-07	8.74859e-08	-5.75682e-07	3.09737e-07	-8.38764e-08	2.25861e-07	1.09524e-07	-5.34418e-08	5.60819e-08	7.58330e-07	2.99479e-07	1.05781e-06	1.58095e-07	-3.81081e-08	1.19987e-07
19.587	6.29774e-08	-3.11542e-08	3.18232e-08	1.03023e-06	5.80956e-07	1.61118e-06	3.36428e-07	-9.78283e-08	2.38599e-07	-6.66499e-07	8.79254e-08	-5.78574e-07	3.08302e-07	-8.34877e-08	2.24814e-07	1.07653e-07	-5.25291e-08	5.51241e-08	7.58757e-07	3.01623e-07	1.06038e-06	1.55876e-07	-3.75733e-08	1.18303e-07
19.612	6.16725e-08	-3.05087e-08	3.11638e-08	1.02958e-06	5.82363e-07	1.61195e-06	3.36262e-07	-9.77800e-08	2.38482e-07	-6.69818e-07	8.83632e-08	-5.81455e-07	3.06865e-07	-8.30986e-08	2.23766e-07	1.05785e-07	-5.16177e-08	5.41677e-08	7.59177e-07	3.03762e-07	1.06294e-06	1.53660e-07	-3.70391e-08	1.16621e-07
19.636	6.03713e-08	-2.98650e-08	3.05063e-08	1.02893e-06	5.83759e-07	1.61269e-06	3.36096e-07	-9.77317e-08	2.38364e-07	-6.73123e-07	8.87992e-08	-5.84324e-07	3.05426e-07	-8.27090e-08	2.22717e-07	1.03920e-07	-5.07076e-08	5.32126e-08	7.59591e-07	3.05898e-07	1.06549e-06	1.51446e-07	-3.65054e-08	1.14941e-07
19.661	5.90740e-08	-2.92232e-08	2.98508e-08	1.02827e-06	5.85145e-07	1.61341e-06	3.35930e-07	-9.76835e-08	2.38246e-07	-6.76414e-07	8.92334e-08	-5.87181e-07	3.03986e-07	-8.23190e-08	2.21667e-07	1.02058e-07	-4.97988e-08	5.22589e-08	7.59999e-07	3.08031e-07	1.06803e-06	1.49235e-07	-3.59723e-08	1.13262e-07
19.685	5.77805e-08	-2.85834e-08	2.91972e-08	1.02759e-06	5.86521e-07	1.61411e-06	3.35764e-07	-9.76353e-08	2.38129e-07	-6.79692e-07	8.96658e-08	-5.90026e-07	3.02545e-07	-8.19287e-08	2.20616e-07	1.00198e-07	-4.88914e-08	5.13067e-08	7.60401e-07	3.10159e-07	1.07056e-06	1.47025e-07	-3.54398e-08	1.11586e-07
19.710	5.64910e-08	-2.79454e-08	2.85455e-08	1.02691e-06	5.87887e-07	1.61479e-06	3.35598e-07	-9.75871e-08	2.38011e-07	-6.82956e-07	9.00964e-08	-5.92859e-07	3.01101e-07	-8.15379e-08	2.19564e-07	9.83412e-08	-4.79854e-08	5.03559e-08	7.60796e-07	3.12284e-07	1.07308e-06	1.44819e-07	-3.49079e-08	1.09911e-07
19.735	5.52053e-08	-2.73094e-08	2.78959e-08	1.02621e-06	5.89242e-07	1.61546e-06	3.35433e-07	-9.75389e-08	2.37894e-07	-6.86206e-07	9.05251e-08	-5.95681e-07	2.99657e-07	-8.11467e-08	2.18510e-07	9.64872e-08	-4.70807e-08	4.94065e-08	7.61184e-07	3.14405e-07	1.07559e-06	1.42614e-07	-3.43766e-08	1.08238e-07
19.759	5.39237e-08	-2.66754e-08	2.72482e-08	1.02551e-06	5.90587e-07	1.61610e-06	3.35267e-07	-9.74908e-08	2.37776e-07	-6.89442e-07	9.09520e-08	-5.98490e-07	2.98211e-07	-8.07552e-08	2.17456e-07	9.46362e-08	-4.61775e-08	4.84587e-08	7.61567e-07	3.16521e-07	1.07809e-06	1.40413e-07	-3.38459e-08	1.06567e-07
19.784	5.26460e-08	-2.60434e-08	2.66026e-08	1.02480e-06	5.91922e-07	1.61672e-06	3.35101e-07	-9.74426e-08	2.37659e-07	-6.92664e-07	9.13771e-08	-6.01287e-07	2.96764e-07	-8.03633e-08	2.16401e-07	9.27881e-08	-4.52757e-08	4.75124e-08	7.61943e-07	3.18633e-07	1.08058e-06	1.38214e-07	-3.33159e-08	1.04898e-07
19.808	5.13723e-08	-2.54133e-08	2.59590e-08	1.02408e-06	5.93247e-07	1.61732e-06	3.34936e-07	-9.73944e-08	2.37541e-07	-6.95872e-07	9.18003e-08	-6.04072e-07	2.95316e-07	-7.99711e-08	2.15345e-07	9.09431e-08	-4.43755e-08	4.65677e-08	7.62313e-07	3.20741e-07	1.08305e-06	1.36018e-07	-3.27865e-08	1.03231e-07
19.833	5.01028e-08	-2.47853e-08	2.53175e-08	1.02335e-06	5.94561e-07	1.61791e-06	3.34770e-07	-9.73463e-08	2.37424e-07	-6.99066e-07	9.22216e-08	-6.06844e-07	2.93866e-07	-7.95785e-08	2.14287e-07	8.91012e-08	-4.34767e-08	4.56245e-08	7.62676e-07	3.22845e-07	1.08552e-06	1.33825e-07	-3.22578e-08	1.01567e-07
19.857	4.88373e-08	-2.41592e-08	2.46780e-08	1.02261e-06	5.95864e-07	1.61847e-06	3.34605e-07	-9.72982e-08	2.37307e-07	-7.02245e-07	9.26411e-08	-6.09604e-07	2.92415e-07	-7.91857e-08	2.13230e-07	8.72625e-08	-4.25795e-08	4.46830e-08	7.63033e-07	3.24944e-07	1.08798e-06	1.31634e-07	-3.17298e-08	9.99045e-08
19.882	4.75759e-08	-2.35353e-08	2.40407e-08	1.02186e-06	5.97158e-07	1.61901e-06	3.34439e-07	-9.72500e-08	2.37189e-07	-7.05411e-07	9.30586e-08	-6.12352e-07	2.90963e-07	-7.87925e-08	2.12171e-07	8.54270e-08	-4.16839e-08	4.37431e-08	7.63383e-07	3.27038e-07	1.09042e-06	1.29447e-07	-3.12026e-08	9.82443e-08
19.907	4.63187e-08	-2.29133e-08	2.34054e-08	1.02110e-06	5.98441e-07	1.61954e-06	3.34274e-07	-9.72019e-08	2.37072e-07	-7.08562e-07	9.34743e-08	-6.15087e-07	2.89510e-07	-7.83991e-08	2.11111e-07	8.35948e-08	-4.07899e-08	4.28049e-08	7.63727e-07	3.29128e-07	1.09285e-06	1.27262e-07	-3.06760e-08	9.65864e-08
19.931	4.50657e-08	-2.22935e-08	2.27722e-08	1.02033e-06	5.99713e-07	1.62004e-06	3.34108e-07	-9.71538e-08	2.36954e-07	-7.11698e-07	9.38881e-08	-6.17810e-07	2.88057e-07	-7.80053e-08	2.10051e-07	8.17658e-08	-3.98974e-08	4.18684e-08	7.64065e-07	3.31213e-07	1.09528e-06	1.25081e-07	-3.01502e-08	9.49308e-08
19.956	4.38169e-08	-2.16757e-08	2.21412e-08	1.01955e-06	6.00975e-07	1.62053e-06	3.33943e-07	-9.71056e-08	2.36837e-07	-7.14820e-07	9.42999e-08	-6.20520e-07	2.86602e-07	-7.76114e-08	2.08990e-07	7.99403e-08	-3.90067e-08	4.09336e-08	7.64396e-07	3.33292e-07	1.09769e-06	1.22903e-07	-2.96251e-08	9.32776e-08
19.980	4.25724e-08	-2.10601e-08	2.15123e-08	1.01876e-06	6.02227e-07	1.62099e-06	3.33777e-07	-9.70575e-08	2.36720e-07	-7.17927e-07	9.47098e-08	-6.23217e-07	2.85146e-07	-7.72171e-08	2.07929e-07	7.81182e-08	-3.81176e-08	4.00006e-08	7.64721e-07	3.35367e-07	1.10009e-06	1.20728e-07	-2.91008e-08	9.16268e-08
20.005	4.13321e-08	-2.04465e-08	2.08856e-08	1.01797e-06	6.03468e-07	1.62144e-06	3.33612e-07	-9.70094e-08	2.36602e-07	-7.21019e-07	9.51177e-08	-6.25901e-07	2.83689e-07	-7.68227e-08	2.06867e-07	7.62997e-08	-3.72302e-08	3.90694e-08	7.65039e-07	3.37437e-07	1.10248e-06	1.18556e-07	-2.85773e-08	8.99785e-08
20.029	4.00961e-08	-1.98351e-08	2.02610e-08	1.01716e-06	6.04699e-07	1.62186e-06	3.33446e-07	-9.69612e-08	2.36485e-07	-7.24096e-07	9.55237e-08	-6.28573e-07	2.82232e-07	-7.64280e-08	2.05804e-07	7.44846e-08	-3.63446e-08	3.81400e-08	7.65351e-07	3.39502e-07	1.10485e-06	1.16387e-07	-2.80546e-08	8.83327e-08
20.054	3.88645e-08	-1.92258e-08	1.96387e-08	1.01635e-06	6.05919e-07	1.62227e-06	3.33280e-07	-9.69131e-08	2.36367e-07	-7.27159e-07	9.59277e-08	-6.31231e-07	2.80774e-07	-7.60332e-08	2.04741e-07	7.26732e-08	-3.54607e-08	3.72125e-08	7.65657e-07	3.41561e-07	1.10722e-06	1.14222e-07	-2.75328e-08	8.66895e-08
20.079	3.76373e-08	-1.86187e-08	1.90185e-08	1.01553e-06	6.07128e-07	1.62266e-06	3.33115e-07	-9.68649e-08	2.36250e-07	-7.30207e-07	9.63298e-08	-6.33877e-07	2.79315e-07	-7.56381e-08	2.03677e-07	7.08654e-08	-3.45786e-08	3.62868e-08	7.65956e-07	3.43615e-07	1.10957e-06	1.12061e-07	-2.70117e-08	8.50490e-08
20.103	3.64144e-08	-1.80138e-08	1.84006e-08	1.01470e-06	6.08328e-07	1.62303e-06	3.32949e-07	-9.68167e-08	2.36132e-07	-7.33239e-07	9.67298e-08	-6.36509e-07	2.77855e-07	-7.52429e-08	2.02613e-07	6.90614e-08	-3.36983e-08	3.53631e-08	7.66248e-07	3.45664e-07	1.11191e-06	1.09903e-07	-2.64915e-08	8.34110e-08
20.128	3.51960e-08	-1.74111e-08	1.77849e-08	1.01386e-06	6.09516e-07	1.62338e-06	3.32783e-07	-9.67685e-08	2.36015e-07	-7.36257e-07	9.71279e-08	-6.39129e-07	2.76395e-07	-7.48475e-08	2.01548e-07	6.72611e-08	-3.28199e-08	3.44412e-08	7.66534e-07	3.47707e-07	1.11424e-06	1.07748e-07	-2.59722e-08	8.17758e-08
20.152	3.39821e-08	-1.68105e-08	1.71715e-08	1.01301e-06	6.10694e-07	1.62371e-06	3.32618e-07	-9.67203e-08	2.35897e-07	-7.39259e-07	9.75239e-08	-6.41735e-07	2.74935e-07	-7.44520e-08	2.00483e-07	6.54647e-08	-3.19433e-08	3.35214e-08	7.66814e-07	3.49744e-07	1.11656e-06	1.05597e-07	-2.54537e-08	8.01434e-08
20.177	3.27726e-08	-1.62122e-08	1.65604e-08	1.01215e-06	6.11862e-07	1.62402e-06	3.32452e-07	-9.66721e-08	2.35780e-07	-7.42245e-07	9.79179e-08	-6.44328e-07	2.73474e-07	-7.40563e-08	1.99417e-07	6.36721e-08	-3.10687e-08	3.26035e-08	7.67087e-07	3.51776e-07	1.11886e-06	1.03450e-07	-2.49361e-08	7.85138e-08
20.201	3.15676e-08	-1.56162e-08	1.59515e-08	1.01129e-06	6.13019e-07	1.62431e-06	3.32286e-07	-9.66239e-08	2.35662e-07	-7.45217e-07	9.83099e-08	-6.46907e-07	2.72012e-07	-7.36606e-08	1.98352e-07	6.18835e-08	-3.01959e-08	3.16876e-08	7.67353e-07	3.53801e-07	1.12115e-06	1.01307e-07	-2.44195e-08	7.68871e-08
20.226	3.03672e-08	-1.50223e-08	1.53449e-08	1.01042e-06	6.14165e-07	1.62458e-06	3.32120e-07	-9.65756e-08	2.35544e-07	-7.48173e-07	9.86999e-08	-6.49473e-07	2.70550e-07	-7.32647e-08	1.97286e-07	6.00989e-08	-2.93251e-08	3.07738e-08	7.67614e-07	3.55821e-07	1.12343e-06	9.91670e-08	-2.39037e-08	7.52633e-08
20.251	2.91714e-08	-1.44308e-08	1.47407e-08	1.00953e-06	6.15301e-07	1.62483e-06	3.31954e-07	-9.65273e-08	2.35427e-07	-7.51113e-07	9.90878e-08	-6.52026e-07	2.69088e-07	-7.28687e-08	1.96219e-07	5.83183e-08	-2.84563e-08	2.98620e-08	7.67867e-07	3.57835e-07	1.12570e-06	9.70314e-08	-2.33890e-08	7.36424e-08
20.275	2.79802e-08	-1.38415e-08	1.41387e-08	1.00864e-06	6.16426e-07	1.62507e-06	3.31788e-07	-9.64790e-08	2.35309e-07	-7.54038e-07	9.94736e-08	-6.54564e-07	2.67626e-07	-7.24727e-08	1.95153e-07	5.65419e-08	-2.75895e-08	2.89524e-08	7.68114e-07	3.59842e-07	1.12796e-06	9.48997e-08	-2.28751e-08	7.20246e-08
20.300	2.67936e-08	-1.32545e-08	1.35391e-08	1.00775e-06	6.17540e-07	1.62529e-06	3.31622e-07	-9.64307e-08	2.35191e-07	-7.56947e-07	9.98574e-08	-6.57090e-07	2.66163e-07	-7.20766e-08	1.94086e-07	5.47695e-08	-2.67247e-08	2.80449e-08	7.68355e-07	3.61843e-07	1.13020e-06	9.27720e-08	-2.23623e-08	7.04098e-08
20.324	2.56117e-08	-1.26698e-08	1.29419e-08	1.00684e-06	6.18644e-07	1.62548e-06	3.31455e-07	-9.63823e-08	2.35073e-07	-7.59841e-07	1.00239e-07	-6.59601e-07	2.64700e-07	-7.16805e-08	1.93020e-07	5.30014e-08	-2.58619e-08	2.71395e-08	7.68589e-07	3.63838e-07	1.13243e-06	9.06485e-08	-2.18504e-08	6.87981e-08
20.349	2.44345e-08	-1.20875e-08	1.23470e-08	1.00593e-06	6.19737e-07	1.62566e-06	3.31289e-07	-9.63340e-08	2.34955e-07	-7.62718e-07	1.00619e-07	-6.62099e-07	2.63237e-07	-7.12843e-08	1.91953e-07	5.12376e-08	-2.50012e-08	2.62363e-08	7.68816e-07	3.65827e-07	1.13464e-06	8.85291e-08	-2.13395e-08	6.71896e-08
20.374	2.32620e-08	-1.15074e-08	1.17545e-08	1.00500e-06	6.20819e-07	1.62582e-06	3.31122e-07	-9.62855e-08	2.34837e-07	-7.65580e-07	1.00996e-07	-6.64583e-07	2.61774e-07	-7.08882e-08	1.90886e-07	4.94780e-08	-2.41427e-08	2.53354e-08	7.69037e-07	3.67809e-07	1.13685e-06	8.64140e-08	-2.08297e-08	6.55843e-08
20.398	2.20942e-08	-1.09297e-08	1.11644e-08	1.00407e-06	6.21891e-07	1.62596e-06	3.30956e-07	-9.62371e-08	2.34719e-07	-7.68425e-07	1.01372e-07	-6.67054e-07	2.60311e-07	-7.04920e-08	1.89819e-07	4.77229e-08	-2.32863e-08	2.44366e-08	7.69252e-07	3.69785e-07	1.13904e-06	8.43031e-08	-2.03209e-08	6.39823e-08
20.423	2.09312e-08	-1.03544e-08	1.05768e-08	1.00313e-06	6.22952e-07	1.62609e-06	3.30789e-07	-9.61886e-08	2.34600e-07	-7.71255e-07	1.01745e-07	-6.69510e-07	2.58849e-07	-7.00958e-08	1.88753e-07	4.59721e-08	-2.24320e-08	2.35402e-08	7.69460e-07	3.71754e-07	1.14121e-06	8.21966e-08	-1.98131e-08	6.23835e-08
20.447	1.97730e-08	-9.78147e-09	9.99151e-09	1.00219e-06	6.24003e-07	1.62619e-06	3.30622e-07	-9.61401e-08	2.34482e-07	-7.74068e-07	1.02116e-07	-6.71952e-07	2.57386e-07	-6.96997e-08	1.87686e-07	4.42259e-08	-2.15799e-08	2.26460e-08	7.69661e-07	3.73716e-07	1.14338e-06	8.00946e-08	-1.93064e-08	6.07881e-08
20.472	1.86196e-08	-9.21091e-09	9.40870e-09	1.00124e-06	6.25042e-07	1.62628e-06	3.30455e-07	-9.60915e-08	2.34364e-07	-7.76865e-07	1.02485e-07	-6.74380e-07	2.55923e-07	-6.93036e-08	1.86619e-07	4.24842e-08	-2.07300e-08	2.17541e-08	7.69856e-07	3.75671e-07	1.14553e-06	7.79970e-08	-1.88008e-08	5.91962e-08
20.496	1.74711e-08	-8.64275e-09	8.82834e-09	1.00027e-06	6.26071e-07	1.62635e-06	3.30288e-07	-9.60429e-08	2.34245e-07	-7.79646e-07	1.02852e-07	-6.76794e-07	2.54461e-07	-6.89076e-08	1.85553e-07	4.07470e-08	-1.98824e-08	2.08646e-08	7.70045e-07	3.77619e-07	1.14766e-06	7.59040e-08	-1.82963e-08	5.76077e-08
20.521	1.63274e-08	-8.07700e-09	8.25044e-09	9.99305e-07	6.27090e-07	1.62639e-06	3.30121e-07	-9.59943e-08	2.34126e-07	-7.82410e-07	1.03216e-07	-6.79194e-07	2.52999e-07	-6.85117e-08	1.84487e-07	3.90145e-08	-1.90370e-08	1.99775e-08	7.70226e-07	3.79561e-07	1.14979e-06	7.38156e-08	-1.77929e-08	5.60227e-08
20.546	1.51887e-08	-7.51368e-09	7.67503e-09	9.98328e-07	6.28097e-07	1.62643e-06	3.29953e-07	-9.59456e-08	2.34008e-07	-7.85158e-07	1.03579e-07	-6.81579e-07	2.51537e-07	-6.81158e-08	1.83421e-07	3.72867e-08	-1.81940e-08	1.90928e-08	7.70402e-07	3.81495e-07	1.15190e-06	7.17318e-08	-1.72906e-08	5.44412e-08
20.570	1.40549e-08	-6.95280e-09	7.10210e-09	9.97344e-07	6.29094e-07	1.62644e-06	3.29786e-07	-9.58968e-08	2.33889e-07	-7.87889e-07	1.03939e-07	-6.83950e-07	2.50075e-07	-6.77201e-08	1.82355e-07	3.55636e-08	-1.73532e-08	1.82104e-08	7.70570e-07	3.83422e-07	1.15399e-06	6.96529e-08	-1.67895e-08	5.28634e-08
20.595	1.29261e-08	-6.39437e-09	6.53169e-09	9.96352e-07	6.30080e-07	1.62643e-06	3.29618e-07	-9.58480e-08	2.33770e-07	-7.90604e-07	1.04297e-07	-6.86307e-07	2.48614e-07	-6.73245e-08	1.81290e-07	3.38454e-08	-1.65148e-08	1.73306e-08	7.70733e-07	3.85342e-07	1.15607e-06	6.75787e-08	-1.62895e-08	5.12892e-08
20.619	1.18022e-08	-5.83841e-09	5.96379e-09	9.95354e-07	6.31055e-07	1.62641e-06	3.29450e-07	-9.57992e-08	2.33651e-07	-7.93302e-07	1.04653e-07	-6.88649e-07	2.47154e-07	-6.69290e-08	1.80225e-07	3.21319e-08	-1.56787e-08	1.64532e-08	7.70888e-07	3.87254e-07	1.15814e-06	6.55094e-08	-1.57907e-08	4.97187e-08
20.644	1.06833e-08	-5.28493e-09	5.39842e-09	9.94347e-07	6.32020e-07	1.62637e-06	3.29282e-07	-9.57503e-08	2.33531e-07	-7.95983e-07	1.05007e-07	-6.90976e-07	2.45694e-07	-6.65336e-08	1.79160e-07	3.04234e-08	-1.48450e-08	1.55784e-08	7.71037e-07	3.89159e-07	1.16020e-06	6.34451e-08	-1.52931e-08	4.81519e-08
20.668	9.56953e-09	-4.73394e-09	4.83559e-09	9.93334e-07	6.32974e-07	1.62631e-06	3.29113e-07	-9.57013e-08	2.33412e-07	-7.98648e-07	1.05359e-07	-6.93289e-07	2.44235e-07	-6.61384e-08	1.78096e-07	2.87198e-08	-1.40138e-08	1.47061e-08	7.71180e-07	3.91056e-07	1.16224e-06	6.13857e-08	-1.47967e-08	4.65890e-08
20.693	8.46077e-09	-4.18545e-09	4.27533e-09	9.92313e-07	6.33917e-07	1.62623e-06	3.28945e-07	-9.56523e-08	2.33292e-07	-8.01296e-07	1.05708e-07	-6.95588e-07	2.42776e-07	-6.57434e-08	1.77033e-07	2.70213e-08	-1.31850e-08	1.38363e-08	7.71316e-07	3.92946e-07	1.16426e-06	5.93314e-08	-1.43016e-08	4.50299e-08
20.718	7.35710e-09	-3.63947e-09	3.71763e-09	9.91286e-07	6.34849e-07	1.62613e-06	3.28776e-07	-9.56033e-08	2.33173e-07	-8.03926e-07	1.06055e-07	-6.97871e-07	2.41318e-07	-6.53486e-08	1.75969e-07	2.53277e-08	-1.23586e-08	1.29691e-08	7.71445e-07	3.94828e-07	1.16627e-06	5.72823e-08	-1.38076e-08	4.34747e-08
20.742	6.25854e-09	-3.09603e-09	3.16251e-09	9.90251e-07	6.35771e-07	1.62602e-06	3.28607e-07	-9.55541e-08	2.33053e-07	-8.06540e-07	1.06400e-07	-7.00140e-07	2.39861e-07	-6.49540e-08	1.74907e-07	2.36393e-08	-1.15348e-08	1.21046e-08	7.71568e-07	3.96702e-07	1.16827e-06	5.52384e-08	-1.33150e-08	4.19234e-08
20.767	5.16511e-09	-2.55512e-09	2.60999e-09	9.89210e-07	6.36681e-07	1.62589e-06	3.28438e-07	-9.55050e-08	2.32933e-07	-8.09136e-07	1.06742e-07	-7.02394e-07	2.38405e-07	-6.45597e-08	1.73845e-07	2.19561e-08	-1.07134e-08	1.12427e-08	7.71684e-07	3.98569e-07	1.17025e-06	5.31997e-08	-1.28235e-08	4.03761e-08
20.791	4.07685e-09	-2.01677e-09	2.06008e-09	9.88161e-07	6.37581e-07	1.62574e-06	3.28269e-07	-9.54557e-08	2.32813e-07	-8.11716e-07	1.07083e-07	-7.04633e-07	2.36949e-07	-6.41655e-08	1.72784e-07	2.02781e-08	-9.89463e-09	1.03834e-08	7.71794e-07	4.00427e-07	1.17222e-06	5.11663e-08	-1.23334e-08	3.88329e-08
20.816	2.99376e-09	-1.48098e-09	1.51278e-09	9.87106e-07	6.38470e-07	1.62558e-06	3.28099e-07	-9.54064e-08	2.32693e-07	-8.14278e-07	1.07421e-07	-7.06857e-07	2.35495e-07	-6.37717e-08	1.71723e-07	1.86053e-08	-9.07840e-09	9.52688e-09	7.71897e-07	4.02277e-07	1.17417e-06	4.91384e-08	-1.18446e-08	3.72938e-08
20.840	1.91588e-09	-9.47765e-10	9.68117e-10	9.86044e-07	6.39349e-07	1.62539e-06	3.27929e-07	-9.53570e-08	2.32572e-07	-8.16823e-07	1.07756e-07	-7.09066e-07	2.34041e-07	-6.33780e-08	1.70663e-07	1.69378e-08	-8.26477e-09	8.67305e-09	7.71994e-07	4.04120e-07	1.17611e-06	4.71159e-08	-1.13571e-08	3.57588e-08
20.865	8.43235e-10	-4.17138e-10	4.26096e-10	9.84975e-07	6.40216e-07	1.62519e-06	3.27759e-07	-9.53075e-08	2.32451e-07	-8.19350e-07	1.08090e-07	-7.11260e-07	2.32589e-07	-6.29847e-08	1.69604e-07	1.52757e-08	-7.45375e-09	7.82197e-09	7.72084e-07	4.05954e-07	1.17804e-06	4.50989e-08	-1.08709e-08	3.42280e-08
20.890	-2.24159e-10	1.10889e-10	-1.13270e-10	9.83900e-07	6.41073e-07	1.62497e-06	3.27589e-07	-9.52580e-08	2.32331e-07	-8.21860e-07	1.08421e-07	-7.13439e-07	2.31137e-07	-6.25917e-08	1.68546e-07	1.36190e-08	-6.64537e-09	6.97366e-09	7.72167e-07	4.07779e-07	1.17995e-06	4.30875e-08	-1.03860e-08	3.27014e-08
20.914	-1.28627e-09	6.36305e-10	-6.49969e-10	9.82818e-07	6.41919e-07	1.62474e-06	3.27418e-07	-9.52084e-08	2.32210e-07	-8.24352e-07	1.08750e-07	-7.15603e-07	2.29687e-07	-6.21990e-08	1.67488e-07	1.19678e-08	-5.83967e-09	6.12815e-09	7.72244e-07	4.09597e-07	1.18184e-06	4.10817e-08	-9.90255e-09	3.11791e-08
20.939	-2.34309e-09	1.15910e-09	-1.18399e-09	9.81730e-07	6.42754e-07	1.62448e-06	3.27247e-07	-9.51587e-08	2.32088e-07	-8.26827e-07	1.09076e-07	-7.17751e-07	2.28238e-07	-6.18066e-08	1.66432e-07	1.03221e-08	-5.03665e-09	5.28546e-09	7.72314e-07	4.11406e-07	1.18372e-06	3.90816e-08	-9.42045e-09	2.96612e-08
20.963	-3.39458e-09	1.67926e-09	-1.71532e-09	9.80635e-07	6.43578e-07	1.62421e-06	3.27076e-07	-9.51089e-08	2.31967e-07	-8.29285e-07	1.09400e-07	-7.19884e-07	2.26791e-07	-6.14146e-08	1.65376e-07	8.68197e-09	-4.23635e-09	4.44563e-09	7.72378e-07	4.13206e-07	1.18558e-06	3.70874e-08	-8.93974e-09	2.81476e-08
20.988	-4.44072e-09	2.19677e-09	-2.24395e-09	9.79534e-07	6.44391e-07	1.62392e-06	3.26905e-07	-9.50591e-08	2.31846e-07	-8.31724e-07	1.09722e-07	-7.22002e-07	2.25344e-07	-6.10229e-08	1.64321e-07	7.04745e-09	-3.43878e-09	3.60866e-09	7.72435e-07	4.14998e-07	1.18743e-06	3.50989e-08	-8.46043e-09	2.66385e-08
21.012	-5.48150e-09	2.71163e-09	-2.76986e-09	9.78426e-07	6.45194e-07	1.62362e-06	3.26733e-07	-9.50092e-08	2.31724e-07	-8.34146e-07	1.10042e-07	-7.24104e-07	2.23899e-07	-6.06316e-08	1.63268e-07	5.41859e-09	-2.64399e-09	2.77460e-09	7.72486e-07	4.16781e-07	1.18927e-06	3.31164e-08	-7.98255e-09	2.51338e-08
21.037	-6.51688e-09	3.22383e-09	-3.29305e-09	9.77312e-07	6.45986e-07	1.62330e-06	3.26561e-07	-9.49592e-08	2.31602e-07	-8.36550e-07	1.10359e-07	-7.26191e-07	2.22456e-07	-6.02407e-08	1.62215e-07	3.79544e-09	-1.85198e-09	1.94347e-09	7.72530e-07	4.18556e-07	1.19109e-06	3.11398e-08	-7.50610e-09	2.36337e-08
21.062	-7.54685e-09	3.73334e-09	-3.81351e-09	9.76193e-07	6.46767e-07	1.62296e-06	3.26389e-07	-9.49091e-08	2.31480e-07	-8.38936e-07	1.10673e-07	-7.28262e-07	2.21014e-07	-5.98502e-08	1.61163e-07	2.17806e-09	-1.06278e-09	1.11528e-09	7.72568e-07	4.20322e-07	1.19289e-06	2.91692e-08	-7.03111e-09	2.21381e-08
21.086	-8.57138e-09	4.24016e-09	-4.33122e-09	9.75067e-07	6.47537e-07	1.62260e-06	3.26216e-07	-9.48589e-08	2.31357e-07	-8.41304e-07	1.10986e-07	-7.30318e-07	2.19573e-07	-5.94601e-08	1.60113e-07	5.66498e-10	-2.76421e-10	2.90077e-10	7.72599e-07	4.22078e-07	1.19468e-06	2.72048e-08	-6.55758e-09	2.06472e-08
21.111	-9.59046e-09	4.74429e-09	-4.84617e-09	9.73935e-07	6.48296e-07	1.62223e-06	3.26043e-07	-9.48086e-08	2.31235e-07	-8.43654e-07	1.11296e-07	-7.32358e-07	2.18134e-07	-5.90705e-08	1.59064e-07	-1.03921e-09	5.07078e-10	-5.32128e-10	7.72624e-07	4.23826e-07	1.19645e-06	2.52465e-08	-6.08554e-09	1.91609e-08
21.135	-1.06041e-08	5.24570e-09	-5.35835e-09	9.72797e-07	6.49045e-07	1.62184e-06	3.25870e-07	-9.47582e-08	2.31112e-07	-8.45985e-07	1.11603e-07	-7.34382e-07	2.16697e-07	-5.86813e-08	1.58016e-07	-2.63900e-09	1.28769e-09	-1.35131e-09	7.72642e-07	4.25565e-07	1.19821e-06	2.32944e-08	-5.61500e-09	1.76794e-08
21.160	-1.16122e-08	5.74440e-09	-5.86775e-09	9.71653e-07	6.49782e-07	1.62144e-06	3.25696e-07	-9.47078e-08	2.30989e-07	-8.48299e-07	1.11909e-07	-7.36391e-07	2.15261e-07	-5.82925e-08	1.56969e-07	-4.23283e-09	2.06540e-09	-2.16743e-09	7.72653e-07	4.27294e-07	1.19995e-06	2.13485e-08	-5.14597e-09	1.62026e-08
21.185	-1.26147e-08	6.24036e-09	-6.37437e-09	9.70504e-07	6.50509e-07	1.62101e-06	3.25523e-07	-9.46572e-08	2.30865e-07	-8.50595e-07	1.12211e-07	-7.38383e-07	2.13828e-07	-5.79043e-08	1.55923e-07	-5.82065e-09	2.84017e-09	-2.98048e-09	7.72658e-07	4.29015e-07	1.20167e-06	1.94091e-08	-4.67846e-09	1.47306e-08
21.209	-1.36118e-08	6.73358e-09	-6.87818e-09	9.69349e-07	6.51225e-07	1.62057e-06	3.25348e-07	-9.46065e-08	2.30742e-07	-8.52872e-07	1.12512e-07	-7.40360e-07	2.12396e-07	-5.75165e-08	1.54879e-07	-7.40242e-09	3.61199e-09	-3.79043e-09	7.72657e-07	4.30726e-07	1.20338e-06	1.74760e-08	-4.21251e-09	1.32635e-08
21.234	-1.46032e-08	7.22405e-09	-7.37918e-09	9.68188e-07	6.51931e-07	1.62012e-06	3.25174e-07	-9.45558e-08	2.30618e-07	-8.55131e-07	1.12810e-07	-7.42321e-07	2.10966e-07	-5.71293e-08	1.53837e-07	-8.97808e-09	4.38083e-09	-4.59725e-09	7.72649e-07	4.32428e-07	1.20508e-06	1.55494e-08	-3.74811e-09	1.18013e-08
21.258	-1.55891e-08	7.71176e-09	-7.87736e-09	9.67021e-07	6.52625e-07	1.61965e-06	3.24999e-07	-9.45049e-08	2.30494e-07	-8.57371e-07	1.13105e-07	-7.44266e-07	2.09538e-07	-5.67426e-08	1.52795e-07	-1.05476e-08	5.14667e-09	-5.40092e-09	7.72634e-07	4.34120e-07	1.20675e-06	1.36293e-08	-3.28528e-09	1.03440e-08
21.283	-1.65694e-08	8.19669e-09	-8.37271e-09	9.65849e-07	6.53309e-07	1.61916e-06	3.24824e-07	-9.44540e-08	2.30370e-07	-8.59593e-07	1.13399e-07	-7.46195e-07	2.08112e-07	-5.63564e-08	1.51755e-07	-1.21109e-08	5.90948e-09	-6.20141e-09	7.72613e-07	4.35803e-07	1.20842e-06	1.17158e-08	-2.82404e-09	8.89176e-09
21.307	-1.75441e-08	8.67884e-09	-8.86521e-09	9.64671e-07	6.53981e-07	1.61865e-06	3.24648e-07	-9.44029e-08	2.30245e-07	-8.61797e-07	1.13689e-07	-7.48108e-07	2.06688e-07	-5.59708e-08	1.50717e-07	-1.36679e-08	6.66924e-09	-6.99871e-09	7.72585e-07	4.37476e-07	1.21006e-06	9.80897e-09	-2.36441e-09	7.44456e-09
21.332	-1.85131e-08	9.15820e-09	-9.35486e-09	9.63488e-07	6.54643e-07	1.61813e-06	3.24472e-07	-9.43517e-08	2.30120e-07	-8.63982e-07	1.13978e-07	-7.50004e-07	2.05266e-07	-5.55857e-08	1.49680e-07	-1.52187e-08	7.42593e-09	-7.79278e-09	7.72551e-07	4.39140e-07	1.21169e-06	7.90884e-09	-1.90639e-09	6.00245e-09
21.357	-1.94764e-08	9.63476e-09	-9.84166e-09	9.62300e-07	6.55295e-07	1.61759e-06	3.24296e-07	-9.43004e-08	2.29995e-07	-8.66148e-07	1.14263e-07	-7.51885e-07	2.03846e-07	-5.52013e-08	1.48645e-07	-1.67631e-08	8.17953e-09	-8.58360e-09	7.72511e-07	4.40794e-07	1.21330e-06	6.01549e-09	-1.45001e-09	4.56548e-09
21.381	-2.04341e-08	1.01085e-08	-1.03256e-08	9.61107e-07	6.55935e-07	1.61704e-06	3.24119e-07	-9.42491e-08	2.29870e-07	-8.68296e-07	1.14547e-07	-7.53749e-07	2.02429e-07	-5.48174e-08	1.47611e-07	-1.83012e-08	8.93000e-09	-9.37115e-09	7.72464e-07	4.42438e-07	1.21490e-06	4.12898e-09	-9.95271e-10	3.13371e-09
21.406	-2.13860e-08	1.05794e-08	-1.08066e-08	9.59908e-07	6.56564e-07	1.61647e-06	3.23942e-07	-9.41976e-08	2.29744e-07	-8.70425e-07	1.14828e-07	-7.55597e-07	2.01013e-07	-5.44342e-08	1.46579e-07	-1.98327e-08	9.67734e-09	-1.01554e-08	7.72410e-07	4.44073e-07	1.21648e-06	2.24936e-09	-5.42198e-10	1.70716e-09
21.430	-2.23323e-08	1.10475e-08	-1.12848e-08	9.58704e-07	6.57183e-07	1.61589e-06	3.23764e-07	-9.41459e-08	2.29618e-07	-8.72535e-07	1.15106e-07	-7.57429e-07	1.99600e-07	-5.40515e-08	1.45549e-07	-2.13579e-08	1.04215e-08	-1.09363e-08	7.72350e-07	4.45697e-07	1.21805e-06	3.76707e-10	-9.08035e-11	2.85904e-10
21.455	-2.32728e-08	1.15128e-08	-1.17600e-08	9.57495e-07	6.57791e-07	1.61529e-06	3.23586e-07	-9.40942e-08	2.29492e-07	-8.74626e-07	1.15382e-07	-7.59244e-07	1.98190e-07	-5.36696e-08	1.44520e-07	-2.28764e-08	1.11625e-08	-1.17139e-08	7.72284e-07	4.47312e-07	1.21960e-06	-1.48893e-09	3.58899e-10	-1.13003e-09
21.479	-2.42075e-08	1.19752e-08	-1.22323e-08	9.56281e-07	6.58388e-07	1.61467e-06	3.23408e-07	-9.40423e-08	2.29366e-07	-8.76699e-07	1.15655e-07	-7.61043e-07	1.96782e-07	-5.32883e-08	1.43494e-07	-2.43884e-08	1.19003e-08	-1.24882e-08	7.72211e-07	4.48916e-07	1.22113e-06	-3.34748e-09	8.06895e-10	-2.54059e-09
21.504	-2.51365e-08	1.24347e-08	-1.27018e-08	9.55062e-07	6.58975e-07	1.61404e-06	3.23229e-07	-9.39904e-08	2.29239e-07	-8.78752e-07	1.15926e-07	-7.62826e-07	1.95376e-07	-5.29077e-08	1.42469e-07	-2.58938e-08	1.26348e-08	-1.32590e-08	7.72132e-07	4.50511e-07	1.22264e-06	-5.19889e-09	1.25317e-09	-3.94572e-09
21.529	-2.60597e-08	1.28914e-08	-1.31683e-08	9.53838e-07	6.59551e-07	1.61339e-06	3.23050e-07	-9.39383e-08	2.29112e-07	-8.80786e-07	1.16194e-07	-7.64592e-07	1.93973e-07	-5.25277e-08	1.41446e-07	-2.73925e-08	1.33661e-08	-1.40264e-08	7.72046e-07	4.52095e-07	1.22414e-06	-7.04310e-09	1.69771e-09	-5.34539e-09
21.553	-2.69770e-08	1.33452e-08	-1.36318e-08	9.52609e-07	6.60115e-07	1.61272e-06	3.22871e-07	-9.38861e-08	2.28985e-07	-8.82802e-07	1.16460e-07	-7.66341e-07	1.92573e-07	-5.21485e-08	1.40424e-07	-2.88845e-08	1.40941e-08	-1.47904e-08	7.71953e-07	4.53669e-07	1.22562e-06	-8.88004e-09	2.14049e-09	-6.73955e-09
21.578	-2.78886e-08	1.37961e-08	-1.40924e-08	9.51376e-07	6.60669e-07	1.61205e-06	3.22691e-07	-9.38337e-08	2.28857e-07	-8.84798e-07	1.16724e-07	-7.68074e-07	1.91175e-07	-5.17700e-08	1.39405e-07	-3.03698e-08	1.48188e-08	-1.55509e-08	7.71855e-07	4.55233e-07	1.22709e-06	-1.07097e-08	2.58151e-09	-8.12815e-09
21.602	-2.87942e-08	1.42442e-08	-1.45501e-08	9.50138e-07	6.61213e-07	1.61135e-06	3.22510e-07	-9.37813e-08	2.28729e-07	-8.86775e-07	1.16984e-07	-7.69791e-07	1.89780e-07	-5.13922e-08	1.38388e-07	-3.18482e-08	1.55402e-08	-1.63079e-08	7.71750e-07	4.56786e-07	1.22854e-06	-1.25319e-08	3.02076e-09	-9.51114e-09
21.627	-2.96940e-08	1.46893e-08	-1.50047e-08	9.48896e-07	6.61745e-07	1.61064e-06	3.22329e-07	-9.37287e-08	2.28601e-07	-8.88733e-07	1.17243e-07	-7.71490e-07	1.88388e-07	-5.10152e-08	1.37373e-07	-3.33198e-08	1.62583e-08	-1.70615e-08	7.71638e-07	4.58329e-07	1.22997e-06	-1.43467e-08	3.45820e-09	-1.08885e-08
21.651	-3.05880e-08	1.51315e-08	-1.54564e-08	9.47648e-07	6.62267e-07	1.60992e-06	3.22148e-07	-9.36760e-08	2.28472e-07	-8.90672e-07	1.17498e-07	-7.73173e-07	1.86999e-07	-5.06390e-08	1.36360e-07	-3.47845e-08	1.69730e-08	-1.78115e-08	7.71520e-07	4.59861e-07	1.23138e-06	-1.61540e-08	3.89384e-09	-1.22601e-08
21.676	-3.14760e-08	1.55708e-08	-1.59052e-08	9.46397e-07	6.62778e-07	1.60918e-06	3.21966e-07	-9.36231e-08	2.28343e-07	-8.92591e-07	1.17752e-07	-7.74839e-07	1.85612e-07	-5.02635e-08	1.35349e-07	-3.62422e-08	1.76843e-08	-1.85579e-08	7.71396e-07	4.61383e-07	1.23278e-06	-1.79537e-08	4.32766e-09	-1.36261e-08
21.701	-3.23581e-08	1.60072e-08	-1.63509e-08	9.45141e-07	6.63279e-07	1.60842e-06	3.21784e-07	-9.35701e-08	2.28214e-07	-8.94491e-07	1.18002e-07	-7.76489e-07	1.84229e-07	-4.98888e-08	1.34340e-07	-3.76930e-08	1.83922e-08	-1.93008e-08	7.71265e-07	4.62894e-07	1.23416e-06	-1.97458e-08	4.75964e-09	-1.49862e-08
21.725	-3.32343e-08	1.64406e-08	-1.67937e-08	9.43881e-07	6.63769e-07	1.60765e-06	3.21601e-07	-9.35170e-08	2.28084e-07	-8.96372e-07	1.18250e-07	-7.78121e-07	1.82848e-07	-4.95150e-08	1.33333e-07	-3.91368e-08	1.90967e-08	-2.00401e-08	7.71128e-07	4.64395e-07	1.23552e-06	-2.15302e-08	5.18977e-09	-1.63405e-08
21.750	-3.41045e-08	1.68711e-08	-1.72334e-08	9.42616e-07	6.64247e-07	1.60686e-06	3.21418e-07	-9.34637e-08	2.27955e-07	-8.98233e-07	1.18496e-07	-7.79737e-07	1.81470e-07	-4.91419e-08	1.32328e-07	-4.05734e-08	1.97977e-08	-2.07757e-08	7.70985e-07	4.65885e-07	1.23687e-06	-2.33069e-08	5.61803e-09	-1.76889e-08
21.774	-3.49687e-08	1.72986e-08	-1.76701e-08	9.41347e-07	6.64716e-07	1.60606e-06	3.21235e-07	-9.34104e-08	2.27824e-07	-9.00074e-07	1.18739e-07	-7.81335e-07	1.80096e-07	-4.87698e-08	1.31326e-07	-4.20030e-08	2.04953e-08	-2.15077e-08	7.70835e-07	4.67364e-07	1.23820e-06	-2.50758e-08	6.04441e-09	-1.90314e-08
21.799	-3.58270e-08	1.77232e-08	-1.81038e-08	9.40074e-07	6.65173e-07	1.60525e-06	3.21051e-07	-9.33568e-08	2.27694e-07	-9.01896e-07	1.18979e-07	-7.82917e-07	1.78725e-07	-4.83984e-08	1.30326e-07	-4.34254e-08	2.11893e-08	-2.22361e-08	7.70679e-07	4.68832e-07	1.23951e-06	-2.68369e-08	6.46890e-09	-2.03680e-08
21.823	-3.66793e-08	1.81448e-08	-1.85345e-08	9.38798e-07	6.65620e-07	1.60442e-06	3.20866e-07	-9.33032e-08	2.27563e-07	-9.03699e-07	1.19217e-07	-7.84482e-07	1.77357e-07	-4.80280e-08	1.29329e-07	-4.48406e-08	2.18799e-08	-2.29608e-08	7.70517e-07	4.70289e-07	1.24081e-06	-2.85900e-08	6.89148e-09	-2.16985e-08
21.848	-3.75255e-08	1.85634e-08	-1.89621e-08	9.37517e-07	6.66056e-07	1.60357e-06	3.20681e-07	-9.32493e-08	2.27432e-07	-9.05482e-07	1.19452e-07	-7.86030e-07	1.75992e-07	-4.76584e-08	1.28334e-07	-4.62486e-08	2.25669e-08	-2.36817e-08	7.70348e-07	4.71736e-07	1.24208e-06	-3.03351e-08	7.31214e-09	-2.30230e-08
21.873	-3.83658e-08	1.89791e-08	-1.93867e-08	9.36232e-07	6.66482e-07	1.60271e-06	3.20495e-07	-9.31954e-08	2.27300e-07	-9.07245e-07	1.19685e-07	-7.87560e-07	1.74631e-07	-4.72897e-08	1.27341e-07	-4.76493e-08	2.32503e-08	-2.43989e-08	7.70173e-07	4.73171e-07	1.24334e-06	-3.20722e-08	7.73086e-09	-2.43414e-08
21.897	-3.91999e-08	1.93918e-08	-1.98082e-08	9.34943e-07	6.66897e-07	1.60184e-06	3.20309e-07	-9.31413e-08	2.27168e-07	-9.08989e-07	1.19915e-07	-7.89074e-07	1.73272e-07	-4.69219e-08	1.26350e-07	-4.90426e-08	2.39302e-08	-2.51124e-08	7.69991e-07	4.74595e-07	1.24459e-06	-3.38012e-08	8.14763e-09	-2.56536e-08
21.922	-4.00281e-08	1.98014e-08	-2.02266e-08	9.33651e-07	6.67301e-07	1.60095e-06	3.20123e-07	-9.30870e-08	2.27036e-07	-9.10712e-07	1.20142e-07	-7.90570e-07	1.71918e-07	-4.65551e-08	1.25363e-07	-5.04286e-08	2.46065e-08	-2.58221e-08	7.69804e-07	4.76008e-07	1.24581e-06	-3.55221e-08	8.56244e-09	-2.69597e-08
21.946	-4.08501e-08	2.02081e-08	-2.06420e-08	9.32354e-07	6.67695e-07	1.60005e-06	3.19936e-07	-9.30327e-08	2.26903e-07	-9.12416e-07	1.20367e-07	-7.92049e-07	1.70567e-07	-4.61892e-08	1.24377e-07	-5.18072e-08	2.52792e-08	-2.65280e-08	7.69610e-07	4.77410e-07	1.24702e-06	-3.72348e-08	8.97528e-09	-2.82595e-08
21.971	-4.16661e-08	2.06117e-08	-2.10543e-08	9.31054e-07	6.68078e-07	1.59913e-06	3.19748e-07	-9.29781e-08	2.26770e-07	-9.14101e-07	1.20589e-07	-7.93511e-07	1.69219e-07	-4.58243e-08	1.23395e-07	-5.31783e-08	2.59482e-08	-2.72301e-08	7.69409e-07	4.78801e-07	1.24821e-06	-3.89392e-08	9.38612e-09	-2.95531e-08
21.996	-4.24759e-08	2.10124e-08	-2.14636e-08	9.29751e-07	6.68450e-07	1.59820e-06	3.19560e-07	-9.29234e-08	2.26637e-07	-9.15765e-07	1.20809e-07	-7.94956e-07	1.67875e-07	-4.54603e-08	1.22415e-07	-5.45420e-08	2.66136e-08	-2.79283e-08	7.69203e-07	4.80180e-07	1.24938e-06	-4.06353e-08	9.79495e-09	-3.08404e-08
22.020	-4.32797e-08	2.14099e-08	-2.18697e-08	9.28444e-07	6.68812e-07	1.59726e-06	3.19372e-07	-9.28686e-08	2.26503e-07	-9.17409e-07	1.21026e-07	-7.96384e-07	1.66535e-07	-4.50974e-08	1.21437e-07	-5.58981e-08	2.72753e-08	-2.86227e-08	7.68990e-07	4.81549e-07	1.25054e-06	-4.23230e-08	1.02018e-08	-3.21213e-08
22.045	-4.40773e-08	2.18045e-08	-2.22727e-08	9.27134e-07	6.69163e-07	1.59630e-06	3.19182e-07	-9.28136e-08	2.26369e-07	-9.19034e-07	1.21240e-07	-7.97794e-07	1.65198e-07	-4.47354e-08	1.20463e-07	-5.72466e-08	2.79333e-08	-2.93133e-08	7.68771e-07	4.82905e-07	1.25168e-06	-4.40023e-08	1.06066e-08	-3.33958e-08
22.069	-4.48687e-08	2.21960e-08	-2.26727e-08	9.25820e-07	6.69504e-07	1.59532e-06	3.18993e-07	-9.27585e-08	2.26234e-07	-9.20638e-07	1.21452e-07	-7.99187e-07	1.63865e-07	-4.43745e-08	1.19491e-07	-5.85875e-08	2.85876e-08	-2.99999e-08	7.68546e-07	4.84250e-07	1.25280e-06	-4.56731e-08	1.10093e-08	-3.46638e-08
22.094	-4.56540e-08	2.25845e-08	-2.30695e-08	9.24503e-07	6.69834e-07	1.59434e-06	3.18803e-07	-9.27032e-08	2.26100e-07	-9.22223e-07	1.21661e-07	-8.00562e-07	1.62536e-07	-4.40145e-08	1.18522e-07	-5.99207e-08	2.92382e-08	-3.06826e-08	7.68314e-07	4.85584e-07	1.25390e-06	-4.73354e-08	1.14100e-08	-3.59254e-08
22.118	-4.64331e-08	2.29699e-08	-2.34632e-08	9.23182e-07	6.70153e-07	1.59334e-06	3.18612e-07	-9.26477e-08	2.25964e-07	-9.23787e-07	1.21867e-07	-8.01920e-07	1.61211e-07	-4.36557e-08	1.17555e-07	-6.12463e-08	2.98850e-08	-3.13613e-08	7.68077e-07	4.86906e-07	1.25498e-06	-4.89891e-08	1.18086e-08	-3.71805e-08
22.143	-4.72061e-08	2.33523e-08	-2.38538e-08	9.21859e-07	6.70462e-07	1.59232e-06	3.18421e-07	-9.25921e-08	2.25829e-07	-9.25332e-07	1.22071e-07	-8.03261e-07	1.59889e-07	-4.32979e-08	1.16592e-07	-6.25641e-08	3.05280e-08	-3.20361e-08	7.67833e-07	4.88217e-07	1.25605e-06	-5.06341e-08	1.22051e-08	-3.84290e-08
22.168	-4.79728e-08	2.37316e-08	-2.42412e-08	9.20532e-07	6.70760e-07	1.59129e-06	3.18229e-07	-9.25363e-08	2.25693e-07	-9.26856e-07	1.22272e-07	-8.04584e-07	1.58572e-07	-4.29411e-08	1.15631e-07	-6.38741e-08	3.11672e-08	-3.27069e-08	7.67583e-07	4.89516e-07	1.25710e-06	-5.22704e-08	1.25995e-08	-3.96709e-08
22.192	-4.87334e-08	2.41078e-08	-2.46255e-08	9.19202e-07	6.71048e-07	1.59025e-06	3.18037e-07	-9.24804e-08	2.25556e-07	-9.28360e-07	1.22470e-07	-8.05890e-07	1.57259e-07	-4.25855e-08	1.14673e-07	-6.51763e-08	3.18026e-08	-3.33737e-08	7.67327e-07	4.90803e-07	1.25813e-06	-5.38979e-08	1.29918e-08	-4.09061e-08
22.217	-4.94877e-08	2.44810e-08	-2.50067e-08	9.17869e-07	6.71326e-07	1.58919e-06	3.17844e-07	-9.24243e-08	2.25419e-07	-9.29844e-07	1.22666e-07	-8.07178e-07	1.55950e-07	-4.22309e-08	1.13719e-07	-6.64707e-08	3.24342e-08	-3.40365e-08	7.67065e-07	4.92078e-07	1.25914e-06	-5.55167e-08	1.33820e-08	-4.21346e-08
22.241	-5.02358e-08	2.48511e-08	-2.53847e-08	9.16533e-07	6.71593e-07	1.58813e-06	3.17650e-07	-9.23680e-08	2.25282e-07	-9.31308e-07	1.22859e-07	-8.08448e-07	1.54644e-07	-4.18775e-08	1.12767e-07	-6.77572e-08	3.30619e-08	-3.46952e-08	7.66796e-07	4.93342e-07	1.26014e-06	-5.71265e-08	1.37701e-08	-4.33564e-08
22.266	-5.09776e-08	2.52180e-08	-2.57596e-08	9.15195e-07	6.71849e-07	1.58704e-06	3.17456e-07	-9.23116e-08	2.25145e-07	-9.32751e-07	1.23050e-07	-8.09701e-07	1.53343e-07	-4.15252e-08	1.11818e-07	-6.90357e-08	3.36858e-08	-3.53499e-08	7.66522e-07	4.94594e-07	1.26112e-06	-5.87275e-08	1.41560e-08	-4.45715e-08
22.290	-5.17132e-08	2.55819e-08	-2.61312e-08	9.13853e-07	6.72095e-07	1.58595e-06	3.17262e-07	-9.22551e-08	2.25007e-07	-9.34174e-07	1.23237e-07	-8.10937e-07	1.52047e-07	-4.11741e-08	1.10873e-07	-7.03063e-08	3.43058e-08	-3.60005e-08	7.66241e-07	4.95833e-07	1.26207e-06	-6.03194e-08	1.45397e-08	-4.57797e-08
22.315	-5.24424e-08	2.59427e-08	-2.64998e-08	9.12509e-07	6.72331e-07	1.58484e-06	3.17067e-07	-9.21983e-08	2.24868e-07	-9.35577e-07	1.23422e-07	-8.12155e-07	1.50754e-07	-4.08241e-08	1.09930e-07	-7.15688e-08	3.49218e-08	-3.66470e-08	7.65955e-07	4.97061e-07	1.26302e-06	-6.19023e-08	1.49213e-08	-4.69811e-08
22.340	-5.31655e-08	2.63003e-08	-2.68651e-08	9.11163e-07	6.72556e-07	1.58372e-06	3.16871e-07	-9.21414e-08	2.24729e-07	-9.36960e-07	1.23605e-07	-8.13355e-07	1.49466e-07	-4.04752e-08	1.08991e-07	-7.28234e-08	3.55340e-08	-3.72894e-08	7.65662e-07	4.98277e-07	1.26394e-06	-6.34762e-08	1.53006e-08	-4.81755e-08
22.364	-5.38822e-08	2.66549e-08	-2.72273e-08	9.09813e-07	6.72770e-07	1.58258e-06	3.16675e-07	-9.20843e-08	2.24590e-07	-9.38322e-07	1.23785e-07	-8.14537e-07	1.48182e-07	-4.01276e-08	1.08055e-07	-7.40698e-08	3.61422e-08	-3.79276e-08	7.65363e-07	4.99481e-07	1.26484e-06	-6.50409e-08	1.56778e-08	-4.93631e-08
22.389	-5.45926e-08	2.70063e-08	-2.75863e-08	9.08461e-07	6.72975e-07	1.58144e-06	3.16478e-07	-9.20271e-08	2.24451e-07	-9.39664e-07	1.23962e-07	-8.15702e-07	1.46903e-07	-3.97812e-08	1.07122e-07	-7.53081e-08	3.67464e-08	-3.85617e-08	7.65059e-07	5.00673e-07	1.26573e-06	-6.65964e-08	1.60528e-08	-5.05436e-08
22.413	-5.52967e-08	2.73546e-08	-2.79420e-08	9.07107e-07	6.73169e-07	1.58028e-06	3.16280e-07	-9.19697e-08	2.24311e-07	-9.40985e-07	1.24136e-07	-8.16849e-07	1.45628e-07	-3.94360e-08	1.06192e-07	-7.65383e-08	3.73466e-08	-3.91916e-08	7.64748e-07	5.01853e-07	1.26660e-06	-6.81427e-08	1.64255e-08	-5.17172e-08
22.438	-5.59945e-08	2.76998e-08	-2.82946e-08	9.05750e-07	6.73352e-07	1.57910e-06	3.16082e-07	-9.19121e-08	2.24170e-07	-9.42286e-07	1.24308e-07	-8.17978e-07	1.44358e-07	-3.90920e-08	1.05266e-07	-7.77602e-08	3.79429e-08	-3.98173e-08	7.64431e-07	5.03021e-07	1.26745e-06	-6.96796e-08	1.67960e-08	-5.28837e-08
22.462	-5.66859e-08	2.80419e-08	-2.86440e-08	9.04391e-07	6.73525e-07	1.57792e-06	3.15884e-07	-9.18543e-08	2.24029e-07	-9.43566e-07	1.24476e-07	-8.19090e-07	1.43092e-07	-3.87492e-08	1.04343e-07	-7.89739e-08	3.85351e-08	-4.04388e-08	7.64108e-07	5.04176e-07	1.26828e-06	-7.12073e-08	1.71642e-08	-5.40431e-08
22.487	-5.73710e-08	2.83808e-08	-2.89902e-08	9.03029e-07	6.73688e-07	1.57672e-06	3.15684e-07	-9.17964e-08	2.23888e-07	-9.44827e-07	1.24643e-07	-8.20184e-07	1.41831e-07	-3.84077e-08	1.03424e-07	-8.01794e-08	3.91233e-08	-4.10561e-08	7.63780e-07	5.05320e-07	1.26910e-06	-7.27255e-08	1.75301e-08	-5.51954e-08
22.512	-5.80497e-08	2.87165e-08	-2.93332e-08	9.01666e-07	6.73841e-07	1.57551e-06	3.15485e-07	-9.17383e-08	2.23746e-07	-9.46066e-07	1.24806e-07	-8.21260e-07	1.40575e-07	-3.80675e-08	1.02507e-07	-8.13766e-08	3.97075e-08	-4.16691e-08	7.63445e-07	5.06451e-07	1.26990e-06	-7.42343e-08	1.78938e-08	-5.63405e-08
22.536	-5.87221e-08	2.90491e-08	-2.96729e-08	9.00300e-07	6.73983e-07	1.57428e-06	3.15284e-07	-9.16801e-08	2.23604e-07	-9.47285e-07	1.24967e-07	-8.22318e-07	1.39323e-07	-3.77286e-08	1.01595e-07	-8.25654e-08	4.02876e-08	-4.22778e-08	7.63104e-07	5.07569e-07	1.27067e-06	-7.57336e-08	1.82552e-08	-5.74783e-08
22.561	-5.93880e-08	2.93786e-08	-3.00095e-08	8.98932e-07	6.74115e-07	1.57305e-06	3.15083e-07	-9.16216e-08	2.23462e-07	-9.48484e-07	1.25125e-07	-8.23358e-07	1.38077e-07	-3.73910e-08	1.00686e-07	-8.37458e-08	4.08636e-08	-4.28823e-08	7.62758e-07	5.08676e-07	1.27143e-06	-7.72233e-08	1.86143e-08	-5.86090e-08
22.585	-6.00476e-08	2.97049e-08	-3.03428e-08	8.97562e-07	6.74237e-07	1.57180e-06	3.14882e-07	-9.15630e-08	2.23319e-07	-9.49661e-07	1.25280e-07	-8.24381e-07	1.36835e-07	-3.70546e-08	9.97800e-08	-8.49178e-08	4.14355e-08	-4.34824e-08	7.62405e-07	5.09770e-07	1.27217e-06	-7.87034e-08	1.89711e-08	-5.97323e-08
22.610	-6.07008e-08	3.00280e-08	-3.06728e-08	8.96190e-07	6.74349e-07	1.57054e-06	3.14680e-07	-9.15042e-08	2.23175e-07	-9.50819e-07	1.25433e-07	-8.25386e-07	1.35598e-07	-3.67196e-08	9.88779e-08	-8.60814e-08	4.20032e-08	-4.40782e-08	7.62047e-07	5.10851e-07	1.27290e-06	-8.01739e-08	1.93255e-08	-6.08484e-08
22.634	-6.13476e-08	3.03480e-08	-3.09997e-08	8.94816e-07	6.74450e-07	1.56927e-06	3.14477e-07	-9.14453e-08	2.23032e-07	-9.51955e-07	1.25583e-07	-8.26372e-07	1.34365e-07	-3.63860e-08	9.79794e-08	-8.72366e-08	4.25669e-08	-4.46697e-08	7.61683e-07	5.11920e-07	1.27360e-06	-8.16347e-08	1.96777e-08	-6.19570e-08
22.659	-6.19880e-08	3.06648e-08	-3.13232e-08	8.93441e-07	6.74541e-07	1.56798e-06	3.14273e-07	-9.13861e-08	2.22887e-07	-9.53072e-07	1.25730e-07	-8.27341e-07	1.33138e-07	-3.60537e-08	9.70846e-08	-8.83832e-08	4.31263e-08	-4.52568e-08	7.61313e-07	5.12977e-07	1.27429e-06	-8.30857e-08	2.00274e-08	-6.30583e-08
22.684	-6.26220e-08	3.09784e-08	-3.16436e-08	8.92063e-07	6.74622e-07	1.56669e-06	3.14070e-07	-9.13268e-08	2.22743e-07	-9.54167e-07	1.25875e-07	-8.28292e-07	1.31916e-07	-3.57227e-08	9.61934e-08	-8.95212e-08	4.36817e-08	-4.58396e-08	7.60937e-07	5.14021e-07	1.27496e-06	-8.45270e-08	2.03748e-08	-6.41521e-08
22.708	-6.32495e-08	3.12888e-08	-3.19607e-08	8.90684e-07	6.74693e-07	1.56538e-06	3.13865e-07	-9.12673e-08	2.22598e-07	-9.55242e-07	1.26017e-07	-8.29225e-07	1.30699e-07	-3.53931e-08	9.53060e-08	-9.06507e-08	4.42328e-08	-4.64179e-08	7.60556e-07	5.15052e-07	1.27561e-06	-8.59583e-08	2.07199e-08	-6.52385e-08
22.733	-6.38706e-08	3.15960e-08	-3.22745e-08	8.89303e-07	6.74753e-07	1.56406e-06	3.13660e-07	-9.12077e-08	2.22452e-07	-9.56296e-07	1.26156e-07	-8.30140e-07	1.29487e-07	-3.50650e-08	9.44222e-08	-9.17716e-08	4.47797e-08	-4.69919e-08	7.60168e-07	5.16071e-07	1.27624e-06	-8.73798e-08	2.10625e-08	-6.63173e-08
22.757	-6.44852e-08	3.19001e-08	-3.25851e-08	8.87921e-07	6.74804e-07	1.56272e-06	3.13454e-07	-9.11478e-08	2.22306e-07	-9.57329e-07	1.26292e-07	-8.31037e-07	1.28281e-07	-3.47382e-08	9.35423e-08	-9.28838e-08	4.53224e-08	-4.75614e-08	7.59775e-07	5.17078e-07	1.27685e-06	-8.87914e-08	2.14028e-08	-6.73886e-08
22.782	-6.50934e-08	3.22010e-08	-3.28924e-08	8.86537e-07	6.74844e-07	1.56138e-06	3.13248e-07	-9.10878e-08	2.22160e-07	-9.58342e-07	1.26426e-07	-8.31916e-07	1.27079e-07	-3.44128e-08	9.26662e-08	-9.39873e-08	4.58609e-08	-4.81264e-08	7.59376e-07	5.18071e-07	1.27745e-06	-9.01929e-08	2.17406e-08	-6.84524e-08
22.807	-6.56951e-08	3.24986e-08	-3.31965e-08	8.85152e-07	6.74875e-07	1.56003e-06	3.13040e-07	-9.10276e-08	2.22013e-07	-9.59334e-07	1.26557e-07	-8.32778e-07	1.25883e-07	-3.40889e-08	9.17939e-08	-9.50821e-08	4.63951e-08	-4.86871e-08	7.58972e-07	5.19052e-07	1.27802e-06	-9.15845e-08	2.20760e-08	-6.95085e-08
22.831	-6.62904e-08	3.27931e-08	-3.34973e-08	8.83765e-07	6.74895e-07	1.55866e-06	3.12833e-07	-9.09672e-08	2.21866e-07	-9.60305e-07	1.26685e-07	-8.33621e-07	1.24692e-07	-3.37664e-08	9.09256e-08	-9.61682e-08	4.69251e-08	-4.92432e-08	7.58561e-07	5.20021e-07	1.27858e-06	-9.29659e-08	2.24090e-08	-7.05569e-08
22.856	-6.68791e-08	3.30843e-08	-3.37948e-08	8.82377e-07	6.74905e-07	1.55728e-06	3.12625e-07	-9.09067e-08	2.21718e-07	-9.61256e-07	1.26810e-07	-8.34446e-07	1.23507e-07	-3.34454e-08	9.00611e-08	-9.72456e-08	4.74507e-08	-4.97948e-08	7.58145e-07	5.20976e-07	1.27912e-06	-9.43372e-08	2.27395e-08	-7.15977e-08
22.880	-6.74614e-08	3.33724e-08	-3.40890e-08	8.80988e-07	6.74905e-07	1.55589e-06	3.12416e-07	-9.08459e-08	2.21570e-07	-9.62186e-07	1.26933e-07	-8.35253e-07	1.22326e-07	-3.31258e-08	8.92006e-08	-9.83141e-08	4.79721e-08	-5.03420e-08	7.57724e-07	5.21919e-07	1.27964e-06	-9.56983e-08	2.30676e-08	-7.26307e-08
22.905	-6.80372e-08	3.36572e-08	-3.43800e-08	8.79597e-07	6.74896e-07	1.55449e-06	3.12206e-07	-9.07850e-08	2.21421e-07	-9.63095e-07	1.27053e-07	-8.36042e-07	1.21152e-07	-3.28078e-08	8.83441e-08	-9.93737e-08	4.84892e-08	-5.08846e-08	7.57297e-07	5.22849e-07	1.28015e-06	-9.70492e-08	2.33933e-08	-7.36560e-08
22.929	-6.86065e-08	3.39388e-08	-3.46676e-08	8.78206e-07	6.74876e-07	1.55308e-06	3.11996e-07	-9.07239e-08	2.21272e-07	-9.63983e-07	1.27170e-07	-8.36813e-07	1.19983e-07	-3.24912e-08	8.74916e-08	-1.00425e-07	4.90019e-08	-5.14226e-08	7.56864e-07	5.23766e-07	1.28063e-06	-9.83899e-08	2.37164e-08	-7.46734e-08
22.954	-6.91693e-08	3.42173e-08	-3.49520e-08	8.76813e-07	6.74846e-07	1.55166e-06	3.11785e-07	-9.06626e-08	2.21123e-07	-9.64851e-07	1.27284e-07	-8.37567e-07	1.18819e-07	-3.21761e-08	8.66432e-08	-1.01466e-07	4.95103e-08	-5.19562e-08	7.56425e-07	5.24670e-07	1.28110e-06	-9.97202e-08	2.40371e-08	-7.56831e-08
22.979	-6.97256e-08	3.44924e-08	-3.52331e-08	8.75419e-07	6.74806e-07	1.55023e-06	3.11574e-07	-9.06012e-08	2.20973e-07	-9.65698e-07	1.27396e-07	-8.38302e-07	1.17661e-07	-3.18625e-08	8.57988e-08	-1.02499e-07	5.00143e-08	-5.24851e-08	7.55981e-07	5.25561e-07	1.28154e-06	-1.01040e-07	2.43553e-08	-7.66849e-08
23.003	-7.02753e-08	3.47644e-08	-3.55109e-08	8.74024e-07	6.74757e-07	1.54878e-06	3.11362e-07	-9.05395e-08	2.20822e-07	-9.66524e-07	1.27505e-07	-8.39019e-07	1.16509e-07	-3.15505e-08	8.49586e-08	-1.03523e-07	5.05140e-08	-5.30094e-08	7.55531e-07	5.26440e-07	1.28197e-06	-1.02350e-07	2.46709e-08	-7.76788e-08
23.028	-7.08185e-08	3.50331e-08	-3.57854e-08	8.72628e-07	6.74697e-07	1.54733e-06	3.11149e-07	-9.04777e-08	2.20672e-07	-9.67329e-07	1.27611e-07	-8.39718e-07	1.15363e-07	-3.12400e-08	8.41226e-08	-1.04538e-07	5.10093e-08	-5.35292e-08	7.55076e-07	5.27305e-07	1.28238e-06	-1.03649e-07	2.49841e-08	-7.86647e-08
23.052	-7.13552e-08	3.52986e-08	-3.60566e-08	8.71232e-07	6.74628e-07	1.54586e-06	3.10936e-07	-9.04157e-08	2.20520e-07	-9.68113e-07	1.27715e-07	-8.40399e-07	1.14222e-07	-3.09311e-08	8.32907e-08	-1.05545e-07	5.15002e-08	-5.40443e-08	7.54616e-07	5.28158e-07	1.28277e-06	-1.04937e-07	2.52947e-08	-7.96427e-08
23.077	-7.18854e-08	3.55609e-08	-3.63245e-08	8.69835e-07	6.74549e-07	1.54438e-06	3.10722e-07	-9.03535e-08	2.20369e-07	-9.68877e-07	1.27815e-07	-8.41061e-07	1.13087e-07	-3.06238e-08	8.24631e-08	-1.06541e-07	5.19867e-08	-5.45548e-08	7.54150e-07	5.28998e-07	1.28315e-06	-1.06215e-07	2.56027e-08	-8.06127e-08
23.101	-7.24090e-08	3.58199e-08	-3.65891e-08	8.68437e-07	6.74460e-07	1.54290e-06	3.10508e-07	-9.02911e-08	2.20217e-07	-9.69620e-07	1.27913e-07	-8.41706e-07	1.11958e-07	-3.03180e-08	8.16397e-08	-1.07529e-07	5.24687e-08	-5.50607e-08	7.53678e-07	5.29824e-07	1.28350e-06	-1.07483e-07	2.59083e-08	-8.15747e-08
23.126	-7.29261e-08	3.60757e-08	-3.68504e-08	8.67038e-07	6.74361e-07	1.54140e-06	3.10293e-07	-9.02286e-08	2.20064e-07	-9.70342e-07	1.28009e-07	-8.42333e-07	1.10834e-07	-3.00138e-08	8.08206e-08	-1.08508e-07	5.29463e-08	-5.55619e-08	7.53201e-07	5.30638e-07	1.28384e-06	-1.08740e-07	2.62112e-08	-8.25286e-08
23.151	-7.34367e-08	3.63283e-08	-3.71084e-08	8.65638e-07	6.74252e-07	1.53989e-06	3.10077e-07	-9.01659e-08	2.19911e-07	-9.71043e-07	1.28101e-07	-8.42942e-07	1.09717e-07	-2.97112e-08	8.00059e-08	-1.09478e-07	5.34194e-08	-5.60584e-08	7.52718e-07	5.31438e-07	1.28416e-06	-1.09986e-07	2.65116e-08	-8.34744e-08
23.175	-7.39406e-08	3.65776e-08	-3.73631e-08	8.64239e-07	6.74134e-07	1.53837e-06	3.09861e-07	-9.01029e-08	2.19758e-07	-9.71723e-07	1.28191e-07	-8.43532e-07	1.08606e-07	-2.94103e-08	7.91955e-08	-1.10438e-07	5.38881e-08	-5.65502e-08	7.52231e-07	5.32226e-07	1.28446e-06	-1.11222e-07	2.68094e-08	-8.44121e-08
23.200	-7.44381e-08	3.68237e-08	-3.76144e-08	8.62838e-07	6.74006e-07	1.53684e-06	3.09644e-07	-9.00399e-08	2.19604e-07	-9.72383e-07	1.28278e-07	-8.44105e-07	1.07500e-07	-2.91110e-08	7.83894e-08	-1.11390e-07	5.43523e-08	-5.70374e-08	7.51737e-07	5.33000e-07	1.28474e-06	-1.12446e-07	2.71047e-08	-8.53417e-08
23.224	-7.49289e-08	3.70665e-08	-3.78624e-08	8.61437e-07	6.73868e-07	1.53531e-06	3.09426e-07	-8.99766e-08	2.19449e-07	-9.73022e-07	1.28362e-07	-8.44660e-07	1.06401e-07	-2.88133e-08	7.75878e-08	-1.12332e-07	5.48120e-08	-5.75198e-08	7.51239e-07	5.33762e-07	1.28500e-06	-1.13660e-07	2.73973e-08	-8.62630e-08
23.249	-7.54132e-08	3.73060e-08	-3.81072e-08	8.60036e-07	6.73721e-07	1.53376e-06	3.09208e-07	-8.99131e-08	2.19295e-07	-9.73640e-07	1.28444e-07	-8.45196e-07	1.05308e-07	-2.85173e-08	7.67907e-08	-1.13265e-07	5.52672e-08	-5.79975e-08	7.50735e-07	5.34510e-07	1.28524e-06	-1.14863e-07	2.76873e-08	-8.71761e-08
23.273	-7.58909e-08	3.75424e-08	-3.83485e-08	8.58635e-07	6.73564e-07	1.53220e-06	3.08989e-07	-8.98495e-08	2.19140e-07	-9.74237e-07	1.28523e-07	-8.45714e-07	1.04221e-07	-2.82229e-08	7.59980e-08	-1.14188e-07	5.57179e-08	-5.84704e-08	7.50226e-07	5.35245e-07	1.28547e-06	-1.16056e-07	2.79747e-08	-8.80810e-08
23.298	-7.63621e-08	3.77754e-08	-3.85866e-08	8.57233e-07	6.73397e-07	1.53063e-06	3.08770e-07	-8.97857e-08	2.18984e-07	-9.74813e-07	1.28599e-07	-8.46215e-07	1.03140e-07	-2.79302e-08	7.52099e-08	-1.15103e-07	5.61640e-08	-5.89386e-08	7.49711e-07	5.35967e-07	1.28568e-06	-1.17237e-07	2.82595e-08	-8.89776e-08
23.323	-7.68266e-08	3.80052e-08	-3.88214e-08	8.55831e-07	6.73221e-07	1.52905e-06	3.08549e-07	-8.97217e-08	2.18828e-07	-9.75369e-07	1.28672e-07	-8.46697e-07	1.02066e-07	-2.76392e-08	7.44263e-08	-1.16008e-07	5.66056e-08	-5.94020e-08	7.49192e-07	5.36675e-07	1.28587e-06	-1.18407e-07	2.85416e-08	-8.98659e-08
23.347	-7.72846e-08	3.82318e-08	-3.90528e-08	8.54429e-07	6.73035e-07	1.52746e-06	3.08329e-07	-8.96575e-08	2.18671e-07	-9.75904e-07	1.28742e-07	-8.47161e-07	1.00997e-07	-2.73499e-08	7.36473e-08	-1.16903e-07	5.70426e-08	-5.98606e-08	7.48667e-07	5.37371e-07	1.28604e-06	-1.19567e-07	2.88210e-08	-9.07458e-08
23.372	-7.77360e-08	3.84551e-08	-3.92809e-08	8.53027e-07	6.72839e-07	1.52587e-06	3.08107e-07	-8.95931e-08	2.18514e-07	-9.76418e-07	1.28810e-07	-8.47608e-07	9.99352e-08	-2.70623e-08	7.28729e-08	-1.17790e-07	5.74751e-08	-6.03144e-08	7.48137e-07	5.38053e-07	1.28619e-06	-1.20715e-07	2.90979e-08	-9.16174e-08
23.396	-7.81808e-08	3.86751e-08	-3.95056e-08	8.51624e-07	6.72634e-07	1.52426e-06	3.07886e-07	-8.95286e-08	2.18357e-07	-9.76911e-07	1.28875e-07	-8.48036e-07	9.88796e-08	-2.67765e-08	7.21031e-08	-1.18666e-07	5.79030e-08	-6.07634e-08	7.47601e-07	5.38722e-07	1.28632e-06	-1.21853e-07	2.93720e-08	-9.24806e-08
23.421	-7.86190e-08	3.88919e-08	-3.97271e-08	8.50222e-07	6.72420e-07	1.52264e-06	3.07663e-07	-8.94639e-08	2.18199e-07	-9.77384e-07	1.28938e-07	-8.48446e-07	9.78303e-08	-2.64923e-08	7.13380e-08	-1.19534e-07	5.83263e-08	-6.12076e-08	7.47061e-07	5.39378e-07	1.28644e-06	-1.22979e-07	2.96435e-08	-9.33354e-08
23.446	-7.90506e-08	3.91054e-08	-3.99452e-08	8.48820e-07	6.72196e-07	1.52102e-06	3.07440e-07	-8.93990e-08	2.18041e-07	-9.77836e-07	1.28997e-07	-8.48838e-07	9.67876e-08	-2.62099e-08	7.05776e-08	-1.20392e-07	5.87449e-08	-6.16470e-08	7.46516e-07	5.40021e-07	1.28654e-06	-1.24094e-07	2.99123e-08	-9.41816e-08
23.470	-7.94756e-08	3.93157e-08	-4.01599e-08	8.47418e-07	6.71963e-07	1.51938e-06	3.07216e-07	-8.93339e-08	2.17882e-07	-9.78267e-07	1.29054e-07	-8.49213e-07	9.57513e-08	-2.59293e-08	6.98219e-08	-1.21240e-07	5.91590e-08	-6.20815e-08	7.45965e-07	5.40650e-07	1.28662e-06	-1.25198e-07	3.01783e-08	-9.50194e-08
23.495	-7.98940e-08	3.95227e-08	-4.03714e-08	8.46017e-07	6.71720e-07	1.51774e-06	3.06992e-07	-8.92687e-08	2.17723e-07	-9.78677e-07	1.29108e-07	-8.49569e-07	9.47215e-08	-2.56505e-08	6.90710e-08	-1.22080e-07	5.95684e-08	-6.25112e-08	7.45409e-07	5.41266e-07	1.28668e-06	-1.26290e-07	3.04417e-08	-9.58487e-08
23.519	-8.03058e-08	3.97264e-08	-4.05795e-08	8.44615e-07	6.71468e-07	1.51608e-06	3.06767e-07	-8.92033e-08	2.17563e-07	-9.79067e-07	1.29160e-07	-8.49907e-07	9.36983e-08	-2.53734e-08	6.83249e-08	-1.22909e-07	5.99732e-08	-6.29359e-08	7.44849e-07	5.41869e-07	1.28672e-06	-1.27372e-07	3.07024e-08	-9.66695e-08
23.544	-8.07110e-08	3.99268e-08	-4.07842e-08	8.43214e-07	6.71206e-07	1.51442e-06	3.06541e-07	-8.91377e-08	2.17403e-07	-9.79435e-07	1.29208e-07	-8.50227e-07	9.26817e-08	-2.50981e-08	6.75836e-08	-1.23729e-07	6.03734e-08	-6.33558e-08	7.44283e-07	5.42459e-07	1.28674e-06	-1.28442e-07	3.09604e-08	-9.74817e-08
23.568	-8.11096e-08	4.01240e-08	-4.09856e-08	8.41813e-07	6.70935e-07	1.51275e-06	3.06315e-07	-8.90719e-08	2.17243e-07	-9.79784e-07	1.29254e-07	-8.50529e-07	9.16718e-08	-2.48246e-08	6.68472e-08	-1.24540e-07	6.07688e-08	-6.37709e-08	7.43712e-07	5.43035e-07	1.28675e-06	-1.29501e-07	3.12156e-08	-9.82853e-08
23.593	-8.15016e-08	4.03179e-08	-4.11837e-08	8.40413e-07	6.70655e-07	1.51107e-06	3.06088e-07	-8.90059e-08	2.17082e-07	-9.80111e-07	1.29297e-07	-8.50814e-07	9.06685e-08	-2.45529e-08	6.61156e-08	-1.25341e-07	6.11596e-08	-6.41810e-08	7.43137e-07	5.43598e-07	1.28673e-06	-1.30548e-07	3.14681e-08	-9.90802e-08
23.618	-8.18870e-08	4.05086e-08	-4.13784e-08	8.39013e-07	6.70365e-07	1.50938e-06	3.05861e-07	-8.89398e-08	2.16921e-07	-9.80418e-07	1.29338e-07	-8.51080e-07	8.96720e-08	-2.42831e-08	6.53889e-08	-1.26132e-07	6.15457e-08	-6.45862e-08	7.42556e-07	5.44148e-07	1.28670e-06	-1.31584e-07	3.17178e-08	-9.98666e-08
23.642	-8.22658e-08	4.06960e-08	-4.15698e-08	8.37613e-07	6.70067e-07	1.50768e-06	3.05633e-07	-8.88735e-08	2.16759e-07	-9.80704e-07	1.29376e-07	-8.51328e-07	8.86822e-08	-2.40150e-08	6.46672e-08	-1.26914e-07	6.19272e-08	-6.49864e-08	7.41971e-07	5.44684e-07	1.28665e-06	-1.32609e-07	3.19648e-08	-1.00644e-07
23.667	-8.26380e-08	4.08801e-08	-4.17579e-08	8.36214e-07	6.69759e-07	1.50597e-06	3.05404e-07	-8.88070e-08	2.16597e-07	-9.80970e-07	1.29411e-07	-8.51559e-07	8.76992e-08	-2.37488e-08	6.39504e-08	-1.27686e-07	6.23039e-08	-6.53817e-08	7.41380e-07	5.45207e-07	1.28659e-06	-1.33622e-07	3.22090e-08	-1.01413e-07
23.691	-8.30035e-08	4.10609e-08	-4.19426e-08	8.34816e-07	6.69441e-07	1.50426e-06	3.05175e-07	-8.87404e-08	2.16434e-07	-9.81215e-07	1.29443e-07	-8.51772e-07	8.67231e-08	-2.34845e-08	6.32386e-08	-1.28448e-07	6.26759e-08	-6.57721e-08	7.40785e-07	5.45717e-07	1.28650e-06	-1.34624e-07	3.24504e-08	-1.02173e-07
23.716	-8.33625e-08	4.12385e-08	-4.21240e-08	8.33419e-07	6.69115e-07	1.50253e-06	3.04945e-07	-8.86736e-08	2.16271e-07	-9.81439e-07	1.29473e-07	-8.51966e-07	8.57539e-08	-2.32220e-08	6.25319e-08	-1.29201e-07	6.30432e-08	-6.61575e-08	7.40185e-07	5.46213e-07	1.28640e-06	-1.35614e-07	3.26891e-08	-1.02925e-07
23.740	-8.37148e-08	4.14128e-08	-4.23020e-08	8.32022e-07	6.68780e-07	1.50080e-06	3.04715e-07	-8.86066e-08	2.16108e-07	-9.81643e-07	1.29500e-07	-8.52143e-07	8.47916e-08	-2.29615e-08	6.18301e-08	-1.29944e-07	6.34057e-08	-6.65380e-08	7.39580e-07	5.46696e-07	1.28628e-06	-1.36592e-07	3.29250e-08	-1.03668e-07
23.765	-8.40605e-08	4.15838e-08	-4.24767e-08	8.30626e-07	6.68435e-07	1.49906e-06	3.04484e-07	-8.85394e-08	2.15944e-07	-9.81826e-07	1.29524e-07	-8.52302e-07	8.38362e-08	-2.27027e-08	6.11335e-08	-1.30677e-07	6.37635e-08	-6.69135e-08	7.38971e-07	5.47166e-07	1.28614e-06	-1.37559e-07	3.31581e-08	-1.04401e-07
23.790	-8.43996e-08	4.17515e-08	-4.26481e-08	8.29231e-07	6.68081e-07	1.49731e-06	3.04252e-07	-8.84721e-08	2.15780e-07	-9.81989e-07	1.29545e-07	-8.52443e-07	8.28879e-08	-2.24459e-08	6.04420e-08	-1.31401e-07	6.41166e-08	-6.72840e-08	7.38357e-07	5.47622e-07	1.28598e-06	-1.38515e-07	3.33884e-08	-1.05126e-07
23.814	-8.47321e-08	4.19160e-08	-4.28161e-08	8.27837e-07	6.67719e-07	1.49556e-06	3.04020e-07	-8.84046e-08	2.15615e-07	-9.82131e-07	1.29564e-07	-8.52567e-07	8.19466e-08	-2.21910e-08	5.97555e-08	-1.32114e-07	6.44648e-08	-6.76495e-08	7.37738e-07	5.48066e-07	1.28580e-06	-1.39459e-07	3.36158e-08	-1.05843e-07
23.839	-8.50580e-08	4.20772e-08	-4.29808e-08	8.26444e-07	6.67347e-07	1.49379e-06	3.03787e-07	-8.83369e-08	2.15450e-07	-9.82252e-07	1.29580e-07	-8.52672e-07	8.10123e-08	-2.19380e-08	5.90743e-08	-1.32818e-07	6.48084e-08	-6.80099e-08	7.37114e-07	5.48495e-07	1.28561e-06	-1.40390e-07	3.38405e-08	-1.06550e-07
23.863	-8.53773e-08	4.22352e-08	-4.31421e-08	8.25051e-07	6.66966e-07	1.49202e-06	3.03554e-07	-8.82691e-08	2.15285e-07	-9.82353e-07	1.29593e-07	-8.52760e-07	8.00851e-08	-2.16869e-08	5.83982e-08	-1.33513e-07	6.51471e-08	-6.83654e-08	7.36486e-07	5.48912e-07	1.28540e-06	-1.41311e-07	3.40623e-08	-1.07248e-07
23.888	-8.56899e-08	4.23898e-08	-4.33001e-08	8.23660e-07	6.66576e-07	1.49024e-06	3.03320e-07	-8.82011e-08	2.15119e-07	-9.82434e-07	1.29604e-07	-8.52830e-07	7.91651e-08	-2.14378e-08	5.77273e-08	-1.34197e-07	6.54810e-08	-6.87159e-08	7.35853e-07	5.49315e-07	1.28517e-06	-1.42219e-07	3.42813e-08	-1.07938e-07
23.912	-8.59960e-08	4.25412e-08	-4.34548e-08	8.22270e-07	6.66178e-07	1.48845e-06	3.03086e-07	-8.81329e-08	2.14953e-07	-9.82494e-07	1.29612e-07	-8.52882e-07	7.82523e-08	-2.11906e-08	5.70617e-08	-1.34871e-07	6.58102e-08	-6.90613e-08	7.35216e-07	5.49704e-07	1.28492e-06	-1.43116e-07	3.44975e-08	-1.08619e-07
23.937	-8.62954e-08	4.26894e-08	-4.36061e-08	8.20881e-07	6.65770e-07	1.48665e-06	3.02851e-07	-8.80646e-08	2.14786e-07	-9.82534e-07	1.29617e-07	-8.52917e-07	7.73467e-08	-2.09454e-08	5.64013e-08	-1.35536e-07	6.61345e-08	-6.94016e-08	7.34574e-07	5.50081e-07	1.28465e-06	-1.44001e-07	3.47108e-08	-1.09290e-07
23.962	-8.65883e-08	4.28342e-08	-4.37540e-08	8.19494e-07	6.65353e-07	1.48485e-06	3.02615e-07	-8.79961e-08	2.14619e-07	-9.82553e-07	1.29620e-07	-8.52934e-07	7.64483e-08	-2.07021e-08	5.57462e-08	-1.36191e-07	6.64541e-08	-6.97370e-08	7.33927e-07	5.50444e-07	1.28437e-06	-1.44874e-07	3.49212e-08	-1.09953e-07
23.986	-8.68745e-08	4.29758e-08	-4.38987e-08	8.18107e-07	6.64928e-07	1.48304e-06	3.02379e-07	-8.79275e-08	2.14452e-07	-9.82553e-07	1.29620e-07	-8.52933e-07	7.55572e-08	-2.04608e-08	5.50964e-08	-1.36836e-07	6.67688e-08	-7.00672e-08	7.33277e-07	5.50794e-07	1.28407e-06	-1.45735e-07	3.51288e-08	-1.10606e-07
24.011	-8.71541e-08	4.31142e-08	-4.40400e-08	8.16722e-07	6.64494e-07	1.48122e-06	3.02143e-07	-8.78587e-08	2.14284e-07	-9.82531e-07	1.29617e-07	-8.52915e-07	7.46734e-08	-2.02215e-08	5.44519e-08	-1.37471e-07	6.70787e-08	-7.03924e-08	7.32621e-07	5.51130e-07	1.28375e-06	-1.46585e-07	3.53335e-08	-1.11251e-07
24.035	-8.74272e-08	4.32492e-08	-4.41779e-08	8.15338e-07	6.64051e-07	1.47939e-06	3.01906e-07	-8.77897e-08	2.14116e-07	-9.82490e-07	1.29611e-07	-8.52878e-07	7.37970e-08	-1.99841e-08	5.38128e-08	-1.38096e-07	6.73837e-08	-7.07125e-08	7.31961e-07	5.51453e-07	1.28341e-06	-1.47422e-07	3.55354e-08	-1.11887e-07
24.060	-8.76936e-08	4.33810e-08	-4.43126e-08	8.13956e-07	6.63599e-07	1.47756e-06	3.01668e-07	-8.77206e-08	2.13947e-07	-9.82428e-07	1.29603e-07	-8.52825e-07	7.29279e-08	-1.97488e-08	5.31791e-08	-1.38711e-07	6.76839e-08	-7.10275e-08	7.31297e-07	5.51763e-07	1.28306e-06	-1.48247e-07	3.57344e-08	-1.12513e-07
24.084	-8.79534e-08	4.35095e-08	-4.44439e-08	8.12575e-07	6.63139e-07	1.47571e-06	3.01430e-07	-8.76513e-08	2.13778e-07	-9.82346e-07	1.29592e-07	-8.52754e-07	7.20663e-08	-1.95155e-08	5.25508e-08	-1.39317e-07	6.79792e-08	-7.13375e-08	7.30629e-07	5.52059e-07	1.28269e-06	-1.49061e-07	3.59305e-08	-1.13131e-07
24.109	-8.82066e-08	4.36348e-08	-4.45718e-08	8.11196e-07	6.62670e-07	1.47387e-06	3.01191e-07	-8.75819e-08	2.13609e-07	-9.82244e-07	1.29579e-07	-8.52665e-07	7.12121e-08	-1.92841e-08	5.19279e-08	-1.39912e-07	6.82697e-08	-7.16423e-08	7.29956e-07	5.52343e-07	1.28230e-06	-1.49862e-07	3.61236e-08	-1.13739e-07
24.134	-8.84533e-08	4.37568e-08	-4.46965e-08	8.09818e-07	6.62192e-07	1.47201e-06	3.00952e-07	-8.75123e-08	2.13439e-07	-9.82121e-07	1.29563e-07	-8.52558e-07	7.03654e-08	-1.90549e-08	5.13105e-08	-1.40497e-07	6.85554e-08	-7.19420e-08	7.29279e-07	5.52613e-07	1.28189e-06	-1.50652e-07	3.63139e-08	-1.14338e-07
24.158	-8.86933e-08	4.38756e-08	-4.48177e-08	8.08442e-07	6.61706e-07	1.47015e-06	3.00712e-07	-8.74426e-08	2.13269e-07	-9.81978e-07	1.29544e-07	-8.52435e-07	6.95262e-08	-1.88276e-08	5.06986e-08	-1.41073e-07	6.88361e-08	-7.22367e-08	7.28598e-07	5.52869e-07	1.28147e-06	-1.51429e-07	3.65013e-08	-1.14928e-07
24.183	-8.89268e-08	4.39911e-08	-4.49357e-08	8.07068e-07	6.61211e-07	1.46828e-06	3.00472e-07	-8.73727e-08	2.13099e-07	-9.81816e-07	1.29522e-07	-8.52293e-07	6.86946e-08	-1.86024e-08	5.00922e-08	-1.41638e-07	6.91120e-08	-7.25262e-08	7.27912e-07	5.53112e-07	1.28102e-06	-1.52195e-07	3.66858e-08	-1.15509e-07
24.207	-8.91537e-08	4.41033e-08	-4.50504e-08	8.05695e-07	6.60707e-07	1.46640e-06	3.00231e-07	-8.73027e-08	2.12928e-07	-9.81633e-07	1.29498e-07	-8.52135e-07	6.78705e-08	-1.83792e-08	4.94913e-08	-1.42193e-07	6.93830e-08	-7.28105e-08	7.27222e-07	5.53343e-07	1.28056e-06	-1.52948e-07	3.68674e-08	-1.16080e-07
24.232	-8.93739e-08	4.42123e-08	-4.51617e-08	8.04324e-07	6.60195e-07	1.46452e-06	2.99989e-07	-8.72325e-08	2.12757e-07	-9.81430e-07	1.29471e-07	-8.51959e-07	6.70540e-08	-1.81581e-08	4.88959e-08	-1.42739e-07	6.96491e-08	-7.30898e-08	7.26528e-07	5.53559e-07	1.28009e-06	-1.53689e-07	3.70460e-08	-1.16643e-07
24.257	-8.95877e-08	4.43180e-08	-4.52697e-08	8.02955e-07	6.59675e-07	1.46263e-06	2.99748e-07	-8.71622e-08	2.12585e-07	-9.81207e-07	1.29442e-07	-8.51765e-07	6.62452e-08	-1.79391e-08	4.83061e-08	-1.43274e-07	6.99103e-08	-7.33639e-08	7.25830e-07	5.53763e-07	1.27959e-06	-1.54418e-07	3.72217e-08	-1.17196e-07
24.281	-8.97948e-08	4.44205e-08	-4.53743e-08	8.01587e-07	6.59146e-07	1.46073e-06	2.99505e-07	-8.70918e-08	2.12414e-07	-9.80964e-07	1.29410e-07	-8.51554e-07	6.54441e-08	-1.77222e-08	4.77219e-08	-1.43799e-07	7.01665e-08	-7.36328e-08	7.25128e-07	5.53953e-07	1.27908e-06	-1.55135e-07	3.73945e-08	-1.17740e-07
24.306	-8.99954e-08	4.45197e-08	-4.54757e-08	8.00222e-07	6.58608e-07	1.45883e-06	2.99263e-07	-8.70212e-08	2.12241e-07	-9.80702e-07	1.29375e-07	-8.51326e-07	6.46506e-08	-1.75073e-08	4.71433e-08	-1.44315e-07	7.04179e-08	-7.38966e-08	7.24422e-07	5.54131e-07	1.27855e-06	-1.55839e-07	3.75643e-08	-1.18275e-07
24.330	-9.01894e-08	4.46156e-08	-4.55737e-08	7.98859e-07	6.58062e-07	1.45692e-06	2.99019e-07	-8.69504e-08	2.12069e-07	-9.80419e-07	1.29338e-07	-8.51081e-07	6.38649e-08	-1.72945e-08	4.65704e-08	-1.44820e-07	7.06644e-08	-7.41553e-08	7.23712e-07	5.54294e-07	1.27801e-06	-1.56532e-07	3.77312e-08	-1.18800e-07
24.355	-9.03768e-08	4.47084e-08	-4.56684e-08	7.97497e-07	6.57508e-07	1.45501e-06	2.98775e-07	-8.68795e-08	2.11896e-07	-9.80116e-07	1.29298e-07	-8.50818e-07	6.30870e-08	-1.70839e-08	4.60031e-08	-1.45315e-07	7.09060e-08	-7.44088e-08	7.22998e-07	5.54445e-07	1.27744e-06	-1.57212e-07	3.78952e-08	-1.19317e-07
24.379	-9.05577e-08	4.47979e-08	-4.57598e-08	7.96138e-07	6.56946e-07	1.45308e-06	2.98531e-07	-8.68085e-08	2.11723e-07	-9.79794e-07	1.29256e-07	-8.50538e-07	6.23168e-08	-1.68753e-08	4.54415e-08	-1.45800e-07	7.11426e-08	-7.46571e-08	7.22280e-07	5.54583e-07	1.27686e-06	-1.57880e-07	3.80561e-08	-1.19823e-07
24.404	-9.07320e-08	4.48841e-08	-4.58479e-08	7.94780e-07	6.56375e-07	1.45116e-06	2.98287e-07	-8.67374e-08	2.11549e-07	-9.79452e-07	1.29210e-07	-8.50241e-07	6.15545e-08	-1.66689e-08	4.48856e-08	-1.46275e-07	7.13743e-08	-7.49002e-08	7.21558e-07	5.54707e-07	1.27627e-06	-1.58535e-07	3.82142e-08	-1.20321e-07
24.429	-9.08998e-08	4.49671e-08	-4.59327e-08	7.93425e-07	6.55796e-07	1.44922e-06	2.98041e-07	-8.66661e-08	2.11375e-07	-9.79090e-07	1.29163e-07	-8.49927e-07	6.08000e-08	-1.64646e-08	4.43354e-08	-1.46739e-07	7.16010e-08	-7.51382e-08	7.20832e-07	5.54819e-07	1.27565e-06	-1.59178e-07	3.83692e-08	-1.20809e-07
24.453	-9.10610e-08	4.50469e-08	-4.60142e-08	7.92072e-07	6.55208e-07	1.44728e-06	2.97796e-07	-8.65947e-08	2.11201e-07	-9.78708e-07	1.29112e-07	-8.49596e-07	6.00534e-08	-1.62624e-08	4.37910e-08	-1.47194e-07	7.18229e-08	-7.53710e-08	7.20102e-07	5.54917e-07	1.27502e-06	-1.59809e-07	3.85213e-08	-1.21288e-07
24.478	-9.12157e-08	4.51234e-08	-4.60924e-08	7.90721e-07	6.54613e-07	1.44533e-06	2.97550e-07	-8.65231e-08	2.11027e-07	-9.78307e-07	1.29059e-07	-8.49247e-07	5.93147e-08	-1.60623e-08	4.32523e-08	-1.47638e-07	7.20398e-08	-7.55986e-08	7.19369e-07	5.55002e-07	1.27437e-06	-1.60428e-07	3.86704e-08	-1.21758e-07
24.502	-9.13639e-08	4.51967e-08	-4.61672e-08	7.89373e-07	6.54009e-07	1.44338e-06	2.97303e-07	-8.64515e-08	2.10852e-07	-9.77886e-07	1.29004e-07	-8.48882e-07	5.85839e-08	-1.58644e-08	4.27194e-08	-1.48073e-07	7.22517e-08	-7.58210e-08	7.18631e-07	5.55074e-07	1.27371e-06	-1.61034e-07	3.88166e-08	-1.22218e-07
24.527	-9.15055e-08	4.52667e-08	-4.62388e-08	7.88027e-07	6.53397e-07	1.44142e-06	2.97056e-07	-8.63797e-08	2.10677e-07	-9.77446e-07	1.28946e-07	-8.48500e-07	5.78611e-08	-1.56687e-08	4.21924e-08	-1.48497e-07	7.24587e-08	-7.60382e-08	7.17890e-07	5.55133e-07	1.27302e-06	-1.61628e-07	3.89597e-08	-1.22668e-07
24.551	-9.16406e-08	4.53336e-08	-4.63071e-08	7.86683e-07	6.52777e-07	1.43946e-06	2.96809e-07	-8.63077e-08	2.10501e-07	-9.76985e-07	1.28885e-07	-8.48100e-07	5.71462e-08	-1.54751e-08	4.16711e-08	-1.48911e-07	7.26607e-08	-7.62502e-08	7.17146e-07	5.55179e-07	1.27232e-06	-1.62210e-07	3.90999e-08	-1.23110e-07
24.576	-9.17692e-08	4.53972e-08	-4.63720e-08	7.85341e-07	6.52149e-07	1.43749e-06	2.96561e-07	-8.62357e-08	2.10326e-07	-9.76506e-07	1.28822e-07	-8.47684e-07	5.64394e-08	-1.52837e-08	4.11557e-08	-1.49315e-07	7.28578e-08	-7.64570e-08	7.16397e-07	5.55212e-07	1.27161e-06	-1.62779e-07	3.92371e-08	-1.23542e-07
24.601	-9.18913e-08	4.54576e-08	-4.64337e-08	7.84002e-07	6.51513e-07	1.43552e-06	2.96313e-07	-8.61635e-08	2.10150e-07	-9.76007e-07	1.28756e-07	-8.47251e-07	5.57406e-08	-1.50945e-08	4.06461e-08	-1.49709e-07	7.30499e-08	-7.66586e-08	7.15645e-07	5.55232e-07	1.27088e-06	-1.63336e-07	3.93713e-08	-1.23964e-07
24.625	-9.20069e-08	4.55148e-08	-4.64921e-08	7.82666e-07	6.50869e-07	1.43354e-06	2.96065e-07	-8.60913e-08	2.09973e-07	-9.75489e-07	1.28688e-07	-8.46801e-07	5.50499e-08	-1.49074e-08	4.01425e-08	-1.50092e-07	7.32370e-08	-7.68550e-08	7.14890e-07	5.55239e-07	1.27013e-06	-1.63880e-07	3.95025e-08	-1.24377e-07
24.650	-9.21160e-08	4.55687e-08	-4.65473e-08	7.81332e-07	6.50217e-07	1.43155e-06	2.95816e-07	-8.60189e-08	2.09797e-07	-9.74951e-07	1.28617e-07	-8.46334e-07	5.43673e-08	-1.47226e-08	3.96447e-08	-1.50465e-07	7.34192e-08	-7.70462e-08	7.14131e-07	5.55233e-07	1.26936e-06	-1.64412e-07	3.96306e-08	-1.24781e-07
24.674	-9.22186e-08	4.56195e-08	-4.65991e-08	7.80001e-07	6.49557e-07	1.42956e-06	2.95566e-07	-8.59464e-08	2.09620e-07	-9.74394e-07	1.28543e-07	-8.45851e-07	5.36927e-08	-1.45399e-08	3.91528e-08	-1.50829e-07	7.35964e-08	-7.72322e-08	7.13368e-07	5.55214e-07	1.26858e-06	-1.64931e-07	3.97558e-08	-1.25175e-07
24.699	-9.23147e-08	4.56670e-08	-4.66477e-08	7.78672e-07	6.48890e-07	1.42756e-06	2.95317e-07	-8.58738e-08	2.09443e-07	-9.73818e-07	1.28467e-07	-8.45350e-07	5.30264e-08	-1.43595e-08	3.86669e-08	-1.51182e-07	7.37687e-08	-7.74129e-08	7.12602e-07	5.55182e-07	1.26778e-06	-1.65438e-07	3.98780e-08	-1.25560e-07
24.723	-9.24043e-08	4.57114e-08	-4.66930e-08	7.77346e-07	6.48214e-07	1.42556e-06	2.95067e-07	-8.58010e-08	2.09266e-07	-9.73222e-07	1.28389e-07	-8.44834e-07	5.23681e-08	-1.41812e-08	3.81869e-08	-1.51524e-07	7.39359e-08	-7.75884e-08	7.11832e-07	5.55137e-07	1.26697e-06	-1.65932e-07	3.99971e-08	-1.25935e-07
24.748	-9.24875e-08	4.57525e-08	-4.67350e-08	7.76022e-07	6.47531e-07	1.42355e-06	2.94816e-07	-8.57282e-08	2.09088e-07	-9.72608e-07	1.28308e-07	-8.44300e-07	5.17181e-08	-1.40052e-08	3.77129e-08	-1.51857e-07	7.40982e-08	-7.77587e-08	7.11059e-07	5.55079e-07	1.26614e-06	-1.66414e-07	4.01133e-08	-1.26300e-07
24.773	-9.25642e-08	4.57904e-08	-4.67737e-08	7.74702e-07	6.46840e-07	1.42154e-06	2.94565e-07	-8.56553e-08	2.08910e-07	-9.71974e-07	1.28224e-07	-8.43750e-07	5.10763e-08	-1.38314e-08	3.72449e-08	-1.52179e-07	7.42555e-08	-7.79238e-08	7.10283e-07	5.55009e-07	1.26529e-06	-1.66883e-07	4.02264e-08	-1.26657e-07
24.797	-9.26344e-08	4.58252e-08	-4.68092e-08	7.73384e-07	6.46141e-07	1.41952e-06	2.94314e-07	-8.55823e-08	2.08732e-07	-9.71321e-07	1.28138e-07	-8.43183e-07	5.04427e-08	-1.36598e-08	3.67829e-08	-1.52491e-07	7.44078e-08	-7.80836e-08	7.09503e-07	5.54926e-07	1.26443e-06	-1.67340e-07	4.03365e-08	-1.27003e-07
24.822	-9.26982e-08	4.58567e-08	-4.68414e-08	7.72069e-07	6.45434e-07	1.41750e-06	2.94063e-07	-8.55091e-08	2.08554e-07	-9.70649e-07	1.28049e-07	-8.42600e-07	4.98173e-08	-1.34905e-08	3.63269e-08	-1.52793e-07	7.45552e-08	-7.82382e-08	7.08720e-07	5.54830e-07	1.26355e-06	-1.67784e-07	4.04435e-08	-1.27340e-07
24.846	-9.27555e-08	4.58851e-08	-4.68704e-08	7.70757e-07	6.44720e-07	1.41548e-06	2.93811e-07	-8.54359e-08	2.08375e-07	-9.69959e-07	1.27958e-07	-8.42000e-07	4.92003e-08	-1.33234e-08	3.58769e-08	-1.53085e-07	7.46975e-08	-7.83876e-08	7.07934e-07	5.54721e-07	1.26266e-06	-1.68216e-07	4.05476e-08	-1.27668e-07
24.871	-9.28064e-08	4.59103e-08	-4.68961e-08	7.69447e-07	6.43998e-07	1.41345e-06	2.93559e-07	-8.53626e-08	2.08196e-07	-9.69249e-07	1.27865e-07	-8.41384e-07	4.85915e-08	-1.31585e-08	3.54330e-08	-1.53367e-07	7.48349e-08	-7.85318e-08	7.07145e-07	5.54600e-07	1.26174e-06	-1.68635e-07	4.06486e-08	-1.27986e-07
24.895	-9.28509e-08	4.59323e-08	-4.69186e-08	7.68141e-07	6.43268e-07	1.41141e-06	2.93306e-07	-8.52892e-08	2.08017e-07	-9.68521e-07	1.27768e-07	-8.40752e-07	4.79911e-08	-1.29959e-08	3.49952e-08	-1.53638e-07	7.49672e-08	-7.86707e-08	7.06352e-07	5.54465e-07	1.26082e-06	-1.69041e-07	4.07466e-08	-1.28294e-07
24.920	-9.28890e-08	4.59511e-08	-4.69379e-08	7.66838e-07	6.42531e-07	1.40937e-06	2.93054e-07	-8.52157e-08	2.07838e-07	-9.67773e-07	1.27670e-07	-8.40103e-07	4.73990e-08	-1.28356e-08	3.45634e-08	-1.53899e-07	7.50946e-08	-7.88044e-08	7.05557e-07	5.54319e-07	1.25988e-06	-1.69435e-07	4.08415e-08	-1.28593e-07
24.945	-9.29206e-08	4.59668e-08	-4.69539e-08	7.65537e-07	6.41787e-07	1.40732e-06	2.92800e-07	-8.51421e-08	2.07658e-07	-9.67007e-07	1.27569e-07	-8.39439e-07	4.68153e-08	-1.26775e-08	3.41378e-08	-1.54150e-07	7.52170e-08	-7.89328e-08	7.04758e-07	5.54159e-07	1.25892e-06	-1.69816e-07	4.09334e-08	-1.28883e-07
24.969	-9.29459e-08	4.59793e-08	-4.69666e-08	7.64240e-07	6.41034e-07	1.40527e-06	2.92547e-07	-8.50684e-08	2.07479e-07	-9.66223e-07	1.27465e-07	-8.38757e-07	4.62399e-08	-1.25217e-08	3.37182e-08	-1.54390e-07	7.53344e-08	-7.90560e-08	7.03956e-07	5.53987e-07	1.25794e-06	-1.70185e-07	4.10222e-08	-1.29163e-07
24.994	-9.29647e-08	4.59886e-08	-4.69761e-08	7.62946e-07	6.40275e-07	1.40322e-06	2.92293e-07	-8.49947e-08	2.07299e-07	-9.65419e-07	1.27359e-07	-8.38060e-07	4.56730e-08	-1.23682e-08	3.33048e-08	-1.54621e-07	7.54468e-08	-7.91740e-08	7.03151e-07	5.53803e-07	1.25695e-06	-1.70541e-07	4.11081e-08	-1.29433e-07
25.018	-9.29772e-08	4.59948e-08	-4.69825e-08	7.61655e-07	6.39508e-07	1.40116e-06	2.92040e-07	-8.49209e-08	2.07119e-07	-9.64598e-07	1.27251e-07	-8.37347e-07	4.51145e-08	-1.22169e-08	3.28975e-08	-1.54841e-07	7.55543e-08	-7.92867e-08	7.02343e-07	5.53606e-07	1.25595e-06	-1.70884e-07	4.11908e-08	-1.29693e-07
25.043	-9.29833e-08	4.59978e-08	-4.69855e-08	7.60367e-07	6.38734e-07	1.39910e-06	2.91785e-07	-8.48470e-08	2.06939e-07	-9.63757e-07	1.27140e-07	-8.36617e-07	4.45644e-08	-1.20680e-08	3.24964e-08	-1.55051e-07	7.56567e-08	-7.93942e-08	7.01533e-07	5.53396e-07	1.25493e-06	-1.71215e-07	4.12706e-08	-1.29944e-07
25.068	-9.29831e-08	4.59977e-08	-4.69854e-08	7.59083e-07	6.37952e-07	1.39704e-06	2.91531e-07	-8.47730e-08	2.06758e-07	-9.62898e-07	1.27027e-07	-8.35872e-07	4.40228e-08	-1.19213e-08	3.21015e-08	-1.55251e-07	7.57541e-08	-7.94965e-08	7.00719e-07	5.53174e-07	1.25389e-06	-1.71533e-07	4.13472e-08	-1.30186e-07
25.092	-9.29765e-08	4.59944e-08	-4.69821e-08	7.57802e-07	6.37163e-07	1.39496e-06	2.91276e-07	-8.46989e-08	2.06578e-07	-9.62021e-07	1.26911e-07	-8.35110e-07	4.34897e-08	-1.17769e-08	3.17127e-08	-1.55440e-07	7.58466e-08	-7.95935e-08	6.99903e-07	5.52940e-07	1.25284e-06	-1.71838e-07	4.14209e-08	-1.30418e-07
25.117	-9.29635e-08	4.59880e-08	-4.69755e-08	7.56524e-07	6.36367e-07	1.39289e-06	2.91022e-07	-8.46248e-08	2.06397e-07	-9.61126e-07	1.26793e-07	-8.34333e-07	4.29650e-08	-1.16349e-08	3.13302e-08	-1.55619e-07	7.59341e-08	-7.96853e-08	6.99083e-07	5.52693e-07	1.25178e-06	-1.72131e-07	4.14914e-08	-1.30640e-07
25.141	-9.29442e-08	4.59784e-08	-4.69658e-08	7.55249e-07	6.35564e-07	1.39081e-06	2.90766e-07	-8.45506e-08	2.06216e-07	-9.60212e-07	1.26672e-07	-8.33540e-07	4.24489e-08	-1.14951e-08	3.09538e-08	-1.55788e-07	7.60165e-08	-7.97718e-08	6.98261e-07	5.52434e-07	1.25069e-06	-1.72411e-07	4.15589e-08	-1.30852e-07
25.166	-9.29186e-08	4.59658e-08	-4.69528e-08	7.53978e-07	6.34753e-07	1.38873e-06	2.90511e-07	-8.44764e-08	2.06035e-07	-9.59280e-07	1.26549e-07	-8.32731e-07	4.19414e-08	-1.13577e-08	3.05837e-08	-1.55947e-07	7.60940e-08	-7.98531e-08	6.97436e-07	5.52162e-07	1.24960e-06	-1.72679e-07	4.16234e-08	-1.31055e-07
25.190	-9.28866e-08	4.59500e-08	-4.69367e-08	7.52710e-07	6.33936e-07	1.38665e-06	2.90256e-07	-8.44021e-08	2.05854e-07	-9.58330e-07	1.26424e-07	-8.31906e-07	4.14423e-08	-1.12225e-08	3.02198e-08	-1.56096e-07	7.61665e-08	-7.99292e-08	6.96609e-07	5.51878e-07	1.24849e-06	-1.72934e-07	4.16848e-08	-1.31249e-07
25.215	-9.28484e-08	4.59310e-08	-4.69173e-08	7.51446e-07	6.33111e-07	1.38456e-06	2.90000e-07	-8.43278e-08	2.05672e-07	-9.57362e-07	1.26296e-07	-8.31066e-07	4.09519e-08	-1.10897e-08	2.98622e-08	-1.56234e-07	7.62341e-08	-8.00001e-08	6.95779e-07	5.51582e-07	1.24736e-06	-1.73176e-07	4.17432e-08	-1.31432e-07
25.240	-9.28038e-08	4.59090e-08	-4.68948e-08	7.50185e-07	6.32279e-07	1.38246e-06	2.89744e-07	-8.42534e-08	2.05491e-07	-9.56376e-07	1.26166e-07	-8.30209e-07	4.04700e-08	-1.09592e-08	2.95108e-08	-1.56362e-07	7.62966e-08	-8.00657e-08	6.94946e-07	5.51274e-07	1.24622e-06	-1.73405e-07	4.17985e-08	-1.31607e-07
25.264	-9.27530e-08	4.58839e-08	-4.68692e-08	7.48927e-07	6.31440e-07	1.38037e-06	2.89488e-07	-8.41789e-08	2.05309e-07	-9.55372e-07	1.26034e-07	-8.29338e-07	3.99967e-08	-1.08311e-08	2.91657e-08	-1.56480e-07	7.63541e-08	-8.01261e-08	6.94111e-07	5.50954e-07	1.24506e-06	-1.73622e-07	4.18507e-08	-1.31771e-07
25.289	-9.26959e-08	4.58556e-08	-4.68403e-08	7.47674e-07	6.30594e-07	1.37827e-06	2.89232e-07	-8.41044e-08	2.05128e-07	-9.54350e-07	1.25899e-07	-8.28451e-07	3.95321e-08	-1.07052e-08	2.88269e-08	-1.56588e-07	7.64067e-08	-8.01813e-08	6.93273e-07	5.50622e-07	1.24389e-06	-1.73826e-07	4.18999e-08	-1.31926e-07
25.313	-9.26325e-08	4.58243e-08	-4.68083e-08	7.46423e-07	6.29742e-07	1.37616e-06	2.88976e-07	-8.40299e-08	2.04946e-07	-9.53310e-07	1.25762e-07	-8.27548e-07	3.90761e-08	-1.05818e-08	2.84943e-08	-1.56686e-07	7.64543e-08	-8.02312e-08	6.92433e-07	5.50277e-07	1.24271e-06	-1.74017e-07	4.19460e-08	-1.32071e-07
25.338	-9.25629e-08	4.57898e-08	-4.67731e-08	7.45177e-07	6.28882e-07	1.37406e-06	2.88719e-07	-8.39553e-08	2.04764e-07	-9.52252e-07	1.25622e-07	-8.26630e-07	3.86287e-08	-1.04606e-08	2.81681e-08	-1.56773e-07	7.64969e-08	-8.02759e-08	6.91590e-07	5.49921e-07	1.24151e-06	-1.74196e-07	4.19891e-08	-1.32207e-07
25.362	-9.24871e-08	4.57523e-08	-4.67348e-08	7.43934e-07	6.28015e-07	1.37195e-06	2.88463e-07	-8.38807e-08	2.04582e-07	-9.51177e-07	1.25480e-07	-8.25697e-07	3.81900e-08	-1.03418e-08	2.78482e-08	-1.56850e-07	7.65346e-08	-8.03154e-08	6.90745e-07	5.49552e-07	1.24030e-06	-1.74362e-07	4.20291e-08	-1.32333e-07
25.387	-9.24050e-08	4.57117e-08	-4.66933e-08	7.42695e-07	6.27142e-07	1.36984e-06	2.88206e-07	-8.38060e-08	2.04400e-07	-9.50084e-07	1.25336e-07	-8.24748e-07	3.77600e-08	-1.02254e-08	2.75346e-08	-1.56917e-07	7.65672e-08	-8.03497e-08	6.89897e-07	5.49172e-07	1.23907e-06	-1.74515e-07	4.20660e-08	-1.32449e-07
25.412	-9.23167e-08	4.56680e-08	-4.66487e-08	7.41459e-07	6.26262e-07	1.36772e-06	2.87949e-07	-8.37314e-08	2.04218e-07	-9.48974e-07	1.25190e-07	-8.23784e-07	3.73386e-08	-1.01113e-08	2.72274e-08	-1.56974e-07	7.65950e-08	-8.03788e-08	6.89047e-07	5.48780e-07	1.23783e-06	-1.74656e-07	4.20999e-08	-1.32556e-07
25.436	-9.22221e-08	4.56212e-08	-4.66009e-08	7.40227e-07	6.25375e-07	1.36560e-06	2.87692e-07	-8.36567e-08	2.04035e-07	-9.47846e-07	1.25041e-07	-8.22805e-07	3.69260e-08	-9.99951e-09	2.69265e-08	-1.57020e-07	7.66177e-08	-8.04027e-08	6.88195e-07	5.48375e-07	1.23657e-06	-1.74783e-07	4.21308e-08	-1.32653e-07
25.461	-9.21214e-08	4.55714e-08	-4.65500e-08	7.38999e-07	6.24481e-07	1.36348e-06	2.87435e-07	-8.35819e-08	2.03853e-07	-9.46700e-07	1.24890e-07	-8.21811e-07	3.65221e-08	-9.89013e-09	2.66319e-08	-1.57057e-07	7.66355e-08	-8.04213e-08	6.87341e-07	5.47959e-07	1.23530e-06	-1.74899e-07	4.21585e-08	-1.32740e-07
25.485	-9.20145e-08	4.55185e-08	-4.64960e-08	7.37775e-07	6.23581e-07	1.36136e-06	2.87178e-07	-8.35072e-08	2.03671e-07	-9.45538e-07	1.24736e-07	-8.20801e-07	3.61269e-08	-9.78311e-09	2.63438e-08	-1.57083e-07	7.66483e-08	-8.04348e-08	6.86484e-07	5.47532e-07	1.23402e-06	-1.75001e-07	4.21832e-08	-1.32818e-07
25.510	-9.19015e-08	4.54626e-08	-4.64389e-08	7.36555e-07	6.22674e-07	1.35923e-06	2.86921e-07	-8.34324e-08	2.03489e-07	-9.44358e-07	1.24581e-07	-8.19777e-07	3.57404e-08	-9.67846e-09	2.60620e-08	-1.57099e-07	7.66562e-08	-8.04431e-08	6.85626e-07	5.47092e-07	1.23272e-06	-1.75091e-07	4.22049e-08	-1.32886e-07
25.534	-9.17822e-08	4.54036e-08	-4.63786e-08	7.35339e-07	6.21761e-07	1.35710e-06	2.86664e-07	-8.33576e-08	2.03306e-07	-9.43161e-07	1.24423e-07	-8.18738e-07	3.53627e-08	-9.57618e-09	2.57866e-08	-1.57105e-07	7.66591e-08	-8.04461e-08	6.84765e-07	5.46641e-07	1.23141e-06	-1.75168e-07	4.22235e-08	-1.32945e-07
25.559	-9.16569e-08	4.53416e-08	-4.63153e-08	7.34126e-07	6.20841e-07	1.35497e-06	2.86407e-07	-8.32829e-08	2.03124e-07	-9.41946e-07	1.24263e-07	-8.17684e-07	3.49938e-08	-9.47627e-09	2.55175e-08	-1.57101e-07	7.66571e-08	-8.04440e-08	6.83902e-07	5.46179e-07	1.23008e-06	-1.75233e-07	4.22390e-08	-1.32994e-07
25.584	-9.15254e-08	4.52765e-08	-4.62488e-08	7.32918e-07	6.19915e-07	1.35283e-06	2.86149e-07	-8.32081e-08	2.02941e-07	-9.40715e-07	1.24100e-07	-8.16615e-07	3.46336e-08	-9.37874e-09	2.52549e-08	-1.57087e-07	7.66501e-08	-8.04367e-08	6.83037e-07	5.45704e-07	1.22874e-06	-1.75284e-07	4.22515e-08	-1.33033e-07
25.608	-9.13877e-08	4.52085e-08	-4.61793e-08	7.31713e-07	6.18982e-07	1.35070e-06	2.85892e-07	-8.31333e-08	2.02759e-07	-9.39467e-07	1.23936e-07	-8.15531e-07	3.42823e-08	-9.28359e-09	2.49987e-08	-1.57062e-07	7.66382e-08	-8.04242e-08	6.82170e-07	5.45219e-07	1.22739e-06	-1.75324e-07	4.22609e-08	-1.33063e-07
25.633	-9.12440e-08	4.51374e-08	-4.61066e-08	7.30513e-07	6.18042e-07	1.34856e-06	2.85635e-07	-8.30585e-08	2.02576e-07	-9.38201e-07	1.23769e-07	-8.14433e-07	3.39397e-08	-9.19082e-09	2.47489e-08	-1.57028e-07	7.66214e-08	-8.04065e-08	6.81301e-07	5.44721e-07	1.22602e-06	-1.75350e-07	4.22673e-08	-1.33083e-07
25.657	-9.10942e-08	4.50632e-08	-4.60309e-08	7.29317e-07	6.17097e-07	1.34641e-06	2.85378e-07	-8.29837e-08	2.02394e-07	-9.36919e-07	1.23600e-07	-8.13320e-07	3.36059e-08	-9.10043e-09	2.45055e-08	-1.56983e-07	7.65996e-08	-8.03837e-08	6.80431e-07	5.44213e-07	1.22464e-06	-1.75364e-07	4.22706e-08	-1.33093e-07
25.682	-9.09383e-08	4.49861e-08	-4.59521e-08	7.28124e-07	6.16145e-07	1.34427e-06	2.85121e-07	-8.29089e-08	2.02212e-07	-9.35620e-07	1.23428e-07	-8.12192e-07	3.32809e-08	-9.01243e-09	2.42685e-08	-1.56929e-07	7.65729e-08	-8.03557e-08	6.79558e-07	5.43693e-07	1.22325e-06	-1.75365e-07	4.22709e-08	-1.33094e-07
25.706	-9.07763e-08	4.49060e-08	-4.58703e-08	7.26936e-07	6.15186e-07	1.34212e-06	2.84863e-07	-8.28341e-08	2.02029e-07	-9.34305e-07	1.23255e-07	-8.11050e-07	3.29648e-08	-8.92682e-09	2.40380e-08	-1.56864e-07	7.65413e-08	-8.03225e-08	6.78684e-07	5.43162e-07	1.22185e-06	-1.75353e-07	4.22681e-08	-1.33085e-07
25.731	-9.06083e-08	4.48229e-08	-4.57854e-08	7.25752e-07	6.14222e-07	1.33997e-06	2.84606e-07	-8.27594e-08	2.01847e-07	-9.32973e-07	1.23079e-07	-8.09894e-07	3.26575e-08	-8.84361e-09	2.38139e-08	-1.56789e-07	7.65048e-08	-8.02842e-08	6.77808e-07	5.42619e-07	1.22043e-06	-1.75329e-07	4.22623e-08	-1.33067e-07
25.756	-9.04342e-08	4.47368e-08	-4.56974e-08	7.24573e-07	6.13251e-07	1.33782e-06	2.84349e-07	-8.26846e-08	2.01665e-07	-9.31624e-07	1.22901e-07	-8.08723e-07	3.23590e-08	-8.76278e-09	2.35962e-08	-1.56704e-07	7.64634e-08	-8.02407e-08	6.76930e-07	5.42065e-07	1.21900e-06	-1.75292e-07	4.22534e-08	-1.33039e-07
25.780	-9.02541e-08	4.46477e-08	-4.56064e-08	7.23397e-07	6.12274e-07	1.33567e-06	2.84092e-07	-8.26099e-08	2.01482e-07	-9.30259e-07	1.22721e-07	-8.07538e-07	3.20694e-08	-8.68436e-09	2.33851e-08	-1.56609e-07	7.64171e-08	-8.01921e-08	6.76050e-07	5.41500e-07	1.21755e-06	-1.75243e-07	4.22415e-08	-1.33002e-07
25.805	-9.00680e-08	4.45556e-08	-4.55124e-08	7.22226e-07	6.11291e-07	1.33352e-06	2.83835e-07	-8.25352e-08	2.01300e-07	-9.28877e-07	1.22539e-07	-8.06339e-07	3.17887e-08	-8.60833e-09	2.31803e-08	-1.56504e-07	7.63658e-08	-8.01384e-08	6.75169e-07	5.40924e-07	1.21609e-06	-1.75181e-07	4.22266e-08	-1.32954e-07
25.829	-8.98759e-08	4.44606e-08	-4.54153e-08	7.21059e-07	6.10302e-07	1.33136e-06	2.83579e-07	-8.24606e-08	2.01118e-07	-9.27479e-07	1.22354e-07	-8.05125e-07	3.15168e-08	-8.53470e-09	2.29821e-08	-1.56389e-07	7.63097e-08	-8.00795e-08	6.74287e-07	5.40337e-07	1.21462e-06	-1.75106e-07	4.22086e-08	-1.32898e-07
25.854	-8.96778e-08	4.43626e-08	-4.53152e-08	7.19896e-07	6.09307e-07	1.32920e-06	2.83322e-07	-8.23859e-08	2.00936e-07	-9.26065e-07	1.22168e-07	-8.03898e-07	3.12537e-08	-8.46347e-09	2.27903e-08	-1.56264e-07	7.62487e-08	-8.00155e-08	6.73402e-07	5.39739e-07	1.21314e-06	-1.75019e-07	4.21875e-08	-1.32832e-07
25.879	-8.94737e-08	4.42616e-08	-4.52121e-08	7.18737e-07	6.08306e-07	1.32704e-06	2.83066e-07	-8.23113e-08	2.00754e-07	-9.24635e-07	1.21979e-07	-8.02656e-07	3.09996e-08	-8.39465e-09	2.26049e-08	-1.56129e-07	7.61829e-08	-7.99464e-08	6.72517e-07	5.39130e-07	1.21165e-06	-1.74919e-07	4.21635e-08	-1.32756e-07
25.903	-8.92637e-08	4.41577e-08	-4.51060e-08	7.17583e-07	6.07299e-07	1.32488e-06	2.82809e-07	-8.22368e-08	2.00572e-07	-9.23189e-07	1.21788e-07	-8.01401e-07	3.07543e-08	-8.32823e-09	2.24261e-08	-1.55984e-07	7.61121e-08	-7.98721e-08	6.71629e-07	5.38510e-07	1.21014e-06	-1.74807e-07	4.21364e-08	-1.32670e-07
25.928	-8.90477e-08	4.40509e-08	-4.49968e-08	7.16434e-07	6.06286e-07	1.32272e-06	2.82553e-07	-8.21623e-08	2.00391e-07	-9.21727e-07	1.21595e-07	-8.00131e-07	3.05180e-08	-8.26422e-09	2.22537e-08	-1.55829e-07	7.60365e-08	-7.97928e-08	6.70741e-07	5.37880e-07	1.20862e-06	-1.74682e-07	4.21063e-08	-1.32576e-07
25.952	-8.88258e-08	4.39411e-08	-4.48847e-08	7.15288e-07	6.05267e-07	1.32056e-06	2.82297e-07	-8.20879e-08	2.00209e-07	-9.20248e-07	1.21400e-07	-7.98848e-07	3.02905e-08	-8.20262e-09	2.20879e-08	-1.55664e-07	7.59561e-08	-7.97084e-08	6.69851e-07	5.37238e-07	1.20709e-06	-1.74544e-07	4.20731e-08	-1.32471e-07
25.977	-8.85980e-08	4.38284e-08	-4.47696e-08	7.14147e-07	6.04243e-07	1.31839e-06	2.82041e-07	-8.20135e-08	2.00028e-07	-9.18754e-07	1.21203e-07	-7.97551e-07	3.00719e-08	-8.14343e-09	2.19285e-08	-1.55490e-07	7.58708e-08	-7.96189e-08	6.68960e-07	5.36586e-07	1.20555e-06	-1.74394e-07	4.20369e-08	-1.32357e-07
26.001	-8.83643e-08	4.37128e-08	-4.46515e-08	7.13011e-07	6.03213e-07	1.31622e-06	2.81786e-07	-8.19391e-08	1.99846e-07	-9.17244e-07	1.21004e-07	-7.96240e-07	2.98622e-08	-8.08665e-09	2.17756e-08	-1.55305e-07	7.57807e-08	-7.95243e-08	6.68067e-07	5.35924e-07	1.20399e-06	-1.74232e-07	4.19977e-08	-1.32234e-07
26.026	-8.81248e-08	4.35943e-08	-4.45304e-08	7.11879e-07	6.02176e-07	1.31406e-06	2.81530e-07	-8.18648e-08	1.99665e-07	-9.15719e-07	1.20803e-07	-7.94916e-07	2.96615e-08	-8.03228e-09	2.16292e-08	-1.55110e-07	7.56857e-08	-7.94246e-08	6.67173e-07	5.35250e-07	1.20242e-06	-1.74057e-07	4.19555e-08	-1.32101e-07
26.051	-8.78793e-08	4.34729e-08	-4.44064e-08	7.10752e-07	6.01135e-07	1.31189e-06	2.81275e-07	-8.17906e-08	1.99484e-07	-9.14178e-07	1.20599e-07	-7.93578e-07	2.94696e-08	-7.98033e-09	2.14893e-08	-1.54906e-07	7.55859e-08	-7.93199e-08	6.66278e-07	5.34566e-07	1.20084e-06	-1.73869e-07	4.19103e-08	-1.31959e-07
26.075	-8.76280e-08	4.33486e-08	-4.42795e-08	7.09629e-07	6.00087e-07	1.30972e-06	2.81020e-07	-8.17165e-08	1.99303e-07	-9.12621e-07	1.20394e-07	-7.92227e-07	2.92866e-08	-7.93079e-09	2.13559e-08	-1.54691e-07	7.54813e-08	-7.92101e-08	6.65382e-07	5.33872e-07	1.19925e-06	-1.73669e-07	4.18621e-08	-1.31807e-07
26.100	-8.73709e-08	4.32214e-08	-4.41495e-08	7.08511e-07	5.99034e-07	1.30755e-06	2.80765e-07	-8.16424e-08	1.99123e-07	-9.11049e-07	1.20187e-07	-7.90863e-07	2.91126e-08	-7.88366e-09	2.12290e-08	-1.54467e-07	7.53719e-08	-7.90953e-08	6.64485e-07	5.33168e-07	1.19765e-06	-1.73456e-07	4.18108e-08	-1.31645e-07
26.124	-8.71080e-08	4.30913e-08	-4.40167e-08	7.07397e-07	5.97976e-07	1.30537e-06	2.80511e-07	-8.15684e-08	1.98942e-07	-9.09462e-07	1.19977e-07	-7.89485e-07	2.89475e-08	-7.83895e-09	2.11086e-08	-1.54233e-07	7.52576e-08	-7.89754e-08	6.63586e-07	5.32453e-07	1.19604e-06	-1.73231e-07	4.17566e-08	-1.31475e-07
26.149	-8.68393e-08	4.29584e-08	-4.38809e-08	7.06288e-07	5.96912e-07	1.30320e-06	2.80257e-07	-8.14945e-08	1.98762e-07	-9.07859e-07	1.19766e-07	-7.88093e-07	2.87913e-08	-7.79665e-09	2.09947e-08	-1.53989e-07	7.51386e-08	-7.88505e-08	6.62687e-07	5.31727e-07	1.19441e-06	-1.72994e-07	4.16993e-08	-1.31294e-07
26.173	-8.65647e-08	4.28226e-08	-4.37422e-08	7.05184e-07	5.95842e-07	1.30103e-06	2.80003e-07	-8.14207e-08	1.98582e-07	-9.06242e-07	1.19553e-07	-7.86689e-07	2.86441e-08	-7.75677e-09	2.08873e-08	-1.53735e-07	7.50148e-08	-7.87206e-08	6.61787e-07	5.30992e-07	1.19278e-06	-1.72744e-07	4.16391e-08	-1.31105e-07
26.198	-8.62845e-08	4.26839e-08	-4.36005e-08	7.04084e-07	5.94767e-07	1.29885e-06	2.79749e-07	-8.13470e-08	1.98402e-07	-9.04609e-07	1.19337e-07	-7.85272e-07	2.85057e-08	-7.71931e-09	2.07864e-08	-1.53472e-07	7.48863e-08	-7.85857e-08	6.60886e-07	5.30246e-07	1.19113e-06	-1.72481e-07	4.15758e-08	-1.30906e-07
26.223	-8.59984e-08	4.25424e-08	-4.34560e-08	7.02990e-07	5.93687e-07	1.29668e-06	2.79496e-07	-8.12734e-08	1.98223e-07	-9.02961e-07	1.19120e-07	-7.83841e-07	2.83763e-08	-7.68427e-09	2.06920e-08	-1.53199e-07	7.47529e-08	-7.84458e-08	6.59983e-07	5.29490e-07	1.18947e-06	-1.72207e-07	4.15096e-08	-1.30697e-07
26.247	-8.57067e-08	4.23981e-08	-4.33086e-08	7.01899e-07	5.92602e-07	1.29450e-06	2.79243e-07	-8.11998e-08	1.98043e-07	-9.01298e-07	1.18900e-07	-7.82398e-07	2.82558e-08	-7.65164e-09	2.06042e-08	-1.52916e-07	7.46148e-08	-7.83009e-08	6.59081e-07	5.28725e-07	1.18781e-06	-1.71920e-07	4.14404e-08	-1.30479e-07
26.272	-8.54092e-08	4.22509e-08	-4.31582e-08	7.00814e-07	5.91511e-07	1.29232e-06	2.78991e-07	-8.11264e-08	1.97864e-07	-8.99621e-07	1.18679e-07	-7.80942e-07	2.81443e-08	-7.62143e-09	2.05228e-08	-1.52623e-07	7.44720e-08	-7.81510e-08	6.58177e-07	5.27949e-07	1.18613e-06	-1.71620e-07	4.13682e-08	-1.30252e-07
26.296	-8.51060e-08	4.21010e-08	-4.30050e-08	6.99733e-07	5.90415e-07	1.29015e-06	2.78739e-07	-8.10531e-08	1.97685e-07	-8.97928e-07	1.18456e-07	-7.79473e-07	2.80416e-08	-7.59364e-09	2.04480e-08	-1.52321e-07	7.43245e-08	-7.79961e-08	6.57272e-07	5.27164e-07	1.18444e-06	-1.71308e-07	4.12931e-08	-1.30015e-07
26.321	-8.47971e-08	4.19482e-08	-4.28489e-08	6.98658e-07	5.89313e-07	1.28797e-06	2.78487e-07	-8.09799e-08	1.97507e-07	-8.96221e-07	1.18231e-07	-7.77991e-07	2.79479e-08	-7.56826e-09	2.03797e-08	-1.52008e-07	7.41722e-08	-7.78363e-08	6.56367e-07	5.26368e-07	1.18274e-06	-1.70984e-07	4.12149e-08	-1.29769e-07
26.345	-8.44826e-08	4.17926e-08	-4.26900e-08	6.97587e-07	5.88207e-07	1.28579e-06	2.78236e-07	-8.09068e-08	1.97329e-07	-8.94500e-07	1.18004e-07	-7.76496e-07	2.78631e-08	-7.54530e-09	2.03178e-08	-1.51687e-07	7.40152e-08	-7.76716e-08	6.55461e-07	5.25563e-07	1.18102e-06	-1.70648e-07	4.11338e-08	-1.29514e-07
26.370	-8.41624e-08	4.16342e-08	-4.25282e-08	6.96520e-07	5.87096e-07	1.28362e-06	2.77985e-07	-8.08339e-08	1.97151e-07	-8.92764e-07	1.17775e-07	-7.74989e-07	2.77873e-08	-7.52476e-09	2.02625e-08	-1.51355e-07	7.38534e-08	-7.75019e-08	6.54555e-07	5.24748e-07	1.17930e-06	-1.70299e-07	4.10498e-08	-1.29249e-07
26.395	-8.38366e-08	4.14730e-08	-4.23636e-08	6.95459e-07	5.85979e-07	1.28144e-06	2.77734e-07	-8.07610e-08	1.96973e-07	-8.91014e-07	1.17544e-07	-7.73470e-07	2.77204e-08	-7.50664e-09	2.02137e-08	-1.51014e-07	7.36870e-08	-7.73272e-08	6.53648e-07	5.23924e-07	1.17757e-06	-1.69938e-07	4.09628e-08	-1.28975e-07
26.419	-8.35051e-08	4.13090e-08	-4.21961e-08	6.94403e-07	5.84857e-07	1.27926e-06	2.77484e-07	-8.06883e-08	1.96796e-07	-8.89249e-07	1.17311e-07	-7.71938e-07	2.76623e-08	-7.49093e-09	2.01714e-08	-1.50664e-07	7.35159e-08	-7.71477e-08	6.52741e-07	5.23090e-07	1.17583e-06	-1.69565e-07	4.08728e-08	-1.28692e-07
26.444	-8.31681e-08	4.11423e-08	-4.20258e-08	6.93351e-07	5.83731e-07	1.27708e-06	2.77235e-07	-8.06158e-08	1.96619e-07	-8.87470e-07	1.17076e-07	-7.70394e-07	2.76133e-08	-7.47763e-09	2.01356e-08	-1.50303e-07	7.33402e-08	-7.69633e-08	6.51833e-07	5.22247e-07	1.17408e-06	-1.69179e-07	4.07799e-08	-1.28400e-07
26.468	-8.28255e-08	4.09728e-08	-4.18527e-08	6.92305e-07	5.82599e-07	1.27490e-06	2.76985e-07	-8.05433e-08	1.96442e-07	-8.85677e-07	1.16840e-07	-7.68837e-07	2.75731e-08	-7.46675e-09	2.01063e-08	-1.49934e-07	7.31598e-08	-7.67739e-08	6.50924e-07	5.21394e-07	1.17232e-06	-1.68782e-07	4.06841e-08	-1.28098e-07
26.493	-8.24773e-08	4.08006e-08	-4.16767e-08	6.91263e-07	5.81463e-07	1.27273e-06	2.76737e-07	-8.04710e-08	1.96266e-07	-8.83870e-07	1.16601e-07	-7.67269e-07	2.75418e-08	-7.45829e-09	2.00835e-08	-1.49554e-07	7.29747e-08	-7.65797e-08	6.50016e-07	5.20532e-07	1.17055e-06	-1.68372e-07	4.05853e-08	-1.27787e-07
26.518	-8.21236e-08	4.06256e-08	-4.14980e-08	6.90227e-07	5.80322e-07	1.27055e-06	2.76489e-07	-8.03989e-08	1.96090e-07	-8.82049e-07	1.16361e-07	-7.65688e-07	2.75195e-08	-7.45223e-09	2.00672e-08	-1.49166e-07	7.27850e-08	-7.63806e-08	6.49106e-07	5.19661e-07	1.16877e-06	-1.67950e-07	4.04836e-08	-1.27467e-07
26.542	-8.17644e-08	4.04479e-08	-4.13165e-08	6.89195e-07	5.79176e-07	1.26837e-06	2.76241e-07	-8.03269e-08	1.95914e-07	-8.80214e-07	1.16119e-07	-7.64095e-07	2.75060e-08	-7.44859e-09	2.00574e-08	-1.48767e-07	7.25906e-08	-7.61767e-08	6.48197e-07	5.18780e-07	1.16698e-06	-1.67516e-07	4.03790e-08	-1.27137e-07
26.567	-8.13997e-08	4.02675e-08	-4.11322e-08	6.88169e-07	5.78026e-07	1.26619e-06	2.75994e-07	-8.02551e-08	1.95739e-07	-8.78366e-07	1.15875e-07	-7.62491e-07	2.75014e-08	-7.44736e-09	2.00541e-08	-1.48360e-07	7.23917e-08	-7.59679e-08	6.47287e-07	5.17890e-07	1.16518e-06	-1.67070e-07	4.02715e-08	-1.26799e-07
26.591	-8.10295e-08	4.00843e-08	-4.09451e-08	6.87148e-07	5.76870e-07	1.26402e-06	2.75748e-07	-8.01834e-08	1.95564e-07	-8.76504e-07	1.15629e-07	-7.60874e-07	2.75058e-08	-7.44853e-09	2.00573e-08	-1.47942e-07	7.21881e-08	-7.57543e-08	6.46378e-07	5.16992e-07	1.16337e-06	-1.66612e-07	4.01610e-08	-1.26451e-07
26.616	-8.06538e-08	3.98985e-08	-4.07553e-08	6.86131e-07	5.75711e-07	1.26184e-06	2.75502e-07	-8.01120e-08	1.95390e-07	-8.74628e-07	1.15382e-07	-7.59246e-07	2.75190e-08	-7.45212e-09	2.00669e-08	-1.47516e-07	7.19800e-08	-7.55358e-08	6.45468e-07	5.16084e-07	1.16155e-06	-1.66142e-07	4.00477e-08	-1.26094e-07
26.640	-8.02726e-08	3.97100e-08	-4.05627e-08	6.85120e-07	5.74546e-07	1.25967e-06	2.75257e-07	-8.00406e-08	1.95216e-07	-8.72739e-07	1.15133e-07	-7.57606e-07	2.75411e-08	-7.45811e-09	2.00830e-08	-1.47080e-07	7.17672e-08	-7.53126e-08	6.44558e-07	5.15167e-07	1.15972e-06	-1.65659e-07	3.99314e-08	-1.25728e-07
26.665	-7.98861e-08	3.95187e-08	-4.03674e-08	6.84114e-07	5.73377e-07	1.25749e-06	2.75012e-07	-7.99695e-08	1.95043e-07	-8.70836e-07	1.14882e-07	-7.55954e-07	2.75721e-08	-7.46650e-09	2.01056e-08	-1.46634e-07	7.15499e-08	-7.50846e-08	6.43647e-07	5.14242e-07	1.15789e-06	-1.65165e-07	3.98123e-08	-1.25353e-07
26.690	-7.94941e-08	3.93248e-08	-4.01693e-08	6.83113e-07	5.72204e-07	1.25532e-06	2.74768e-07	-7.98986e-08	1.94870e-07	-8.68920e-07	1.14629e-07	-7.54291e-07	2.76120e-08	-7.47730e-09	2.01347e-08	-1.46180e-07	7.13281e-08	-7.48517e-08	6.42737e-07	5.13308e-07	1.15605e-06	-1.64659e-07	3.96903e-08	-1.24969e-07
26.714	-7.90968e-08	3.91283e-08	-3.99685e-08	6.82117e-07	5.71026e-07	1.25314e-06	2.74525e-07	-7.98278e-08	1.94697e-07	-8.66991e-07	1.14375e-07	-7.52617e-07	2.76608e-08	-7.49050e-09	2.01703e-08	-1.45716e-07	7.11017e-08	-7.46142e-08	6.41827e-07	5.12365e-07	1.15419e-06	-1.64141e-07	3.95654e-08	-1.24575e-07
26.739	-7.86940e-08	3.89290e-08	-3.97650e-08	6.81127e-07	5.69843e-07	1.25097e-06	2.74282e-07	-7.97572e-08	1.94525e-07	-8.65049e-07	1.14118e-07	-7.50931e-07	2.77184e-08	-7.50609e-09	2.02123e-08	-1.45243e-07	7.08708e-08	-7.43718e-08	6.40917e-07	5.11414e-07	1.15233e-06	-1.63611e-07	3.94376e-08	-1.24173e-07
26.763	-7.82859e-08	3.87272e-08	-3.95588e-08	6.80142e-07	5.68657e-07	1.24880e-06	2.74040e-07	-7.96868e-08	1.94353e-07	-8.63094e-07	1.13860e-07	-7.49233e-07	2.77848e-08	-7.52409e-09	2.02607e-08	-1.44760e-07	7.06353e-08	-7.41248e-08	6.40007e-07	5.10454e-07	1.15046e-06	-1.63069e-07	3.93070e-08	-1.23762e-07
26.788	-7.78725e-08	3.85226e-08	-3.93499e-08	6.79161e-07	5.67466e-07	1.24663e-06	2.73799e-07	-7.96167e-08	1.94182e-07	-8.61126e-07	1.13601e-07	-7.47525e-07	2.78601e-08	-7.54448e-09	2.03156e-08	-1.44268e-07	7.03954e-08	-7.38730e-08	6.39097e-07	5.09485e-07	1.14858e-06	-1.62515e-07	3.91735e-08	-1.23342e-07
26.812	-7.74538e-08	3.83155e-08	-3.91383e-08	6.78187e-07	5.66271e-07	1.24446e-06	2.73558e-07	-7.95467e-08	1.94011e-07	-8.59145e-07	1.13339e-07	-7.45805e-07	2.79442e-08	-7.56726e-09	2.03770e-08	-1.43767e-07	7.01510e-08	-7.36165e-08	6.38188e-07	5.08509e-07	1.14670e-06	-1.61949e-07	3.90372e-08	-1.22912e-07
26.837	-7.70298e-08	3.81057e-08	-3.89240e-08	6.77217e-07	5.65071e-07	1.24229e-06	2.73318e-07	-7.94769e-08	1.93841e-07	-8.57151e-07	1.13076e-07	-7.44075e-07	2.80372e-08	-7.59244e-09	2.04448e-08	-1.43257e-07	6.99020e-08	-7.33553e-08	6.37278e-07	5.07524e-07	1.14480e-06	-1.61372e-07	3.88980e-08	-1.22474e-07
26.862	-7.66005e-08	3.78934e-08	-3.87071e-08	6.76253e-07	5.63868e-07	1.24012e-06	2.73079e-07	-7.94074e-08	1.93672e-07	-8.55145e-07	1.12812e-07	-7.42333e-07	2.81390e-08	-7.62000e-09	2.05190e-08	-1.42738e-07	6.96487e-08	-7.30894e-08	6.36369e-07	5.06530e-07	1.14290e-06	-1.60783e-07	3.87560e-08	-1.22027e-07
26.886	-7.61659e-08	3.76784e-08	-3.84875e-08	6.75294e-07	5.62660e-07	1.23795e-06	2.72841e-07	-7.93381e-08	1.93503e-07	-8.53126e-07	1.12545e-07	-7.40581e-07	2.82496e-08	-7.64995e-09	2.05996e-08	-1.42210e-07	6.93909e-08	-7.28188e-08	6.35461e-07	5.05529e-07	1.14099e-06	-1.60182e-07	3.86111e-08	-1.21571e-07
26.911	-7.57262e-08	3.74609e-08	-3.82653e-08	6.74340e-07	5.61448e-07	1.23579e-06	2.72603e-07	-7.92690e-08	1.93334e-07	-8.51095e-07	1.12277e-07	-7.38818e-07	2.83690e-08	-7.68228e-09	2.06867e-08	-1.41672e-07	6.91286e-08	-7.25436e-08	6.34552e-07	5.04520e-07	1.13907e-06	-1.59569e-07	3.84635e-08	-1.21106e-07
26.935	-7.52812e-08	3.72407e-08	-3.80404e-08	6.73391e-07	5.60233e-07	1.23362e-06	2.72366e-07	-7.92002e-08	1.93166e-07	-8.49052e-07	1.12008e-07	-7.37044e-07	2.84972e-08	-7.71699e-09	2.07802e-08	-1.41126e-07	6.88620e-08	-7.22638e-08	6.33645e-07	5.03502e-07	1.13715e-06	-1.58945e-07	3.83130e-08	-1.20632e-07
26.960	-7.48310e-08	3.70180e-08	-3.78130e-08	6.72448e-07	5.59013e-07	1.23146e-06	2.72130e-07	-7.91315e-08	1.92999e-07	-8.46996e-07	1.11737e-07	-7.35259e-07	2.86341e-08	-7.75408e-09	2.08800e-08	-1.40570e-07	6.85909e-08	-7.19794e-08	6.32737e-07	5.02477e-07	1.13521e-06	-1.58309e-07	3.81597e-08	-1.20150e-07
26.984	-7.43757e-08	3.67928e-08	-3.75829e-08	6.71511e-07	5.57790e-07	1.22930e-06	2.71895e-07	-7.90632e-08	1.92832e-07	-8.44928e-07	1.11464e-07	-7.33464e-07	2.87799e-08	-7.79355e-09	2.09863e-08	-1.40006e-07	6.83155e-08	-7.16903e-08	6.31830e-07	5.01444e-07	1.13327e-06	-1.57662e-07	3.80037e-08	-1.19658e-07
27.009	-7.39152e-08	3.65650e-08	-3.73502e-08	6.70579e-07	5.56562e-07	1.22714e-06	2.71661e-07	-7.89950e-08	1.92666e-07	-8.42848e-07	1.11190e-07	-7.31659e-07	2.89344e-08	-7.83539e-09	2.10990e-08	-1.39432e-07	6.80356e-08	-7.13966e-08	6.30924e-07	5.00403e-07	1.13133e-06	-1.57003e-07	3.78448e-08	-1.19158e-07
27.034	-7.34495e-08	3.63346e-08	-3.71149e-08	6.69652e-07	5.55331e-07	1.22498e-06	2.71428e-07	-7.89272e-08	1.92500e-07	-8.40756e-07	1.10914e-07	-7.29843e-07	2.90976e-08	-7.87960e-09	2.12180e-08	-1.38850e-07	6.77514e-08	-7.10984e-08	6.30018e-07	4.99355e-07	1.12937e-06	-1.56332e-07	3.76832e-08	-1.18649e-07
27.058	-7.29788e-08	3.61018e-08	-3.68770e-08	6.68730e-07	5.54096e-07	1.22283e-06	2.71195e-07	-7.88596e-08	1.92335e-07	-8.38653e-07	1.10636e-07	-7.28017e-07	2.92696e-08	-7.92617e-09	2.13434e-08	-1.38259e-07	6.74629e-08	-7.07956e-08	6.29113e-07	4.98298e-07	1.12741e-06	-1.55650e-07	3.75188e-08	-1.18131e-07
27.083	-7.25030e-08	3.58664e-08	-3.66366e-08	6.67814e-07	5.52858e-07	1.22067e-06	2.70963e-07	-7.87922e-08	1.92171e-07	-8.36537e-07	1.10357e-07	-7.26180e-07	2.94503e-08	-7.97510e-09	2.14752e-08	-1.37658e-07	6.71701e-08	-7.04883e-08	6.28209e-07	4.97235e-07	1.12544e-06	-1.54957e-07	3.73516e-08	-1.17605e-07
27.107	-7.20221e-08	3.56285e-08	-3.63936e-08	6.66904e-07	5.51615e-07	1.21852e-06	2.70733e-07	-7.87251e-08	1.92008e-07	-8.34410e-07	1.10076e-07	-7.24334e-07	2.96397e-08	-8.02640e-09	2.16133e-08	-1.37049e-07	6.68729e-08	-7.01765e-08	6.27306e-07	4.96164e-07	1.12347e-06	-1.54252e-07	3.71817e-08	-1.17070e-07
27.132	-7.15362e-08	3.53881e-08	-3.61481e-08	6.65999e-07	5.50369e-07	1.21637e-06	2.70503e-07	-7.86583e-08	1.91845e-07	-8.32272e-07	1.09794e-07	-7.22478e-07	2.98378e-08	-8.08005e-09	2.17578e-08	-1.36432e-07	6.65714e-08	-6.98601e-08	6.26403e-07	4.95086e-07	1.12149e-06	-1.53535e-07	3.70090e-08	-1.16526e-07
27.156	-7.10452e-08	3.51453e-08	-3.59000e-08	6.65099e-07	5.49120e-07	1.21422e-06	2.70274e-07	-7.85918e-08	1.91682e-07	-8.30122e-07	1.09511e-07	-7.20611e-07	3.00447e-08	-8.13605e-09	2.19086e-08	-1.35805e-07	6.62657e-08	-6.95392e-08	6.25501e-07	4.94000e-07	1.11950e-06	-1.52808e-07	3.68336e-08	-1.15974e-07
27.181	-7.05493e-08	3.48999e-08	-3.56494e-08	6.64205e-07	5.47867e-07	1.21207e-06	2.70046e-07	-7.85255e-08	1.91521e-07	-8.27961e-07	1.09226e-07	-7.18735e-07	3.02601e-08	-8.19440e-09	2.20657e-08	-1.35170e-07	6.59557e-08	-6.92139e-08	6.24600e-07	4.92908e-07	1.11751e-06	-1.52069e-07	3.66554e-08	-1.15413e-07
27.206	-7.00484e-08	3.46521e-08	-3.53962e-08	6.63317e-07	5.46610e-07	1.20993e-06	2.69820e-07	-7.84596e-08	1.91360e-07	-8.25788e-07	1.08939e-07	-7.16849e-07	3.04843e-08	-8.25510e-09	2.22292e-08	-1.34526e-07	6.56414e-08	-6.88841e-08	6.23700e-07	4.91808e-07	1.11551e-06	-1.51318e-07	3.64746e-08	-1.14844e-07
27.230	-6.95425e-08	3.44019e-08	-3.51406e-08	6.62434e-07	5.45351e-07	1.20778e-06	2.69594e-07	-7.83939e-08	1.91200e-07	-8.23604e-07	1.08651e-07	-7.14954e-07	3.07171e-08	-8.31814e-09	2.23989e-08	-1.33873e-07	6.53229e-08	-6.85499e-08	6.22801e-07	4.90701e-07	1.11350e-06	-1.50557e-07	3.62910e-08	-1.14266e-07
27.255	-6.90317e-08	3.41492e-08	-3.48825e-08	6.61557e-07	5.44087e-07	1.20564e-06	2.69369e-07	-7.83286e-08	1.91040e-07	-8.21410e-07	1.08361e-07	-7.13048e-07	3.09585e-08	-8.38351e-09	2.25750e-08	-1.33211e-07	6.50002e-08	-6.82113e-08	6.21903e-07	4.89588e-07	1.11149e-06	-1.49784e-07	3.61047e-08	-1.13679e-07
27.279	-6.85159e-08	3.38940e-08	-3.46219e-08	6.60685e-07	5.42821e-07	1.20351e-06	2.69145e-07	-7.82635e-08	1.90882e-07	-8.19204e-07	1.08070e-07	-7.11134e-07	3.12085e-08	-8.45122e-09	2.27573e-08	-1.32541e-07	6.46733e-08	-6.78682e-08	6.21006e-07	4.88467e-07	1.10947e-06	-1.49000e-07	3.59158e-08	-1.13084e-07
27.304	-6.79953e-08	3.36365e-08	-3.43588e-08	6.59819e-07	5.41551e-07	1.20137e-06	2.68923e-07	-7.81988e-08	1.90724e-07	-8.16988e-07	1.07778e-07	-7.09210e-07	3.14671e-08	-8.52126e-09	2.29459e-08	-1.31863e-07	6.43422e-08	-6.75207e-08	6.20110e-07	4.87340e-07	1.10745e-06	-1.48205e-07	3.57241e-08	-1.12481e-07
27.329	-6.74698e-08	3.33765e-08	-3.40933e-08	6.58958e-07	5.40278e-07	1.19924e-06	2.68701e-07	-7.81343e-08	1.90567e-07	-8.14761e-07	1.07484e-07	-7.07276e-07	3.17344e-08	-8.59362e-09	2.31407e-08	-1.31176e-07	6.40069e-08	-6.71689e-08	6.19215e-07	4.86206e-07	1.10542e-06	-1.47399e-07	3.55298e-08	-1.11869e-07
27.353	-6.69395e-08	3.31142e-08	-3.38253e-08	6.58103e-07	5.39002e-07	1.19711e-06	2.68481e-07	-7.80702e-08	1.90410e-07	-8.12523e-07	1.07189e-07	-7.05334e-07	3.20101e-08	-8.66830e-09	2.33418e-08	-1.30480e-07	6.36675e-08	-6.68128e-08	6.18321e-07	4.85066e-07	1.10339e-06	-1.46582e-07	3.53328e-08	-1.11249e-07
27.378	-6.64043e-08	3.28495e-08	-3.35549e-08	6.57254e-07	5.37723e-07	1.19498e-06	2.68261e-07	-7.80065e-08	1.90255e-07	-8.10275e-07	1.06892e-07	-7.03382e-07	3.22945e-08	-8.74530e-09	2.35492e-08	-1.29776e-07	6.33240e-08	-6.64522e-08	6.17429e-07	4.83919e-07	1.10135e-06	-1.45754e-07	3.51332e-08	-1.10620e-07
27.402	-6.58643e-08	3.25823e-08	-3.32820e-08	6.56410e-07	5.36440e-07	1.19285e-06	2.68043e-07	-7.79430e-08	1.90100e-07	-8.08016e-07	1.06594e-07	-7.01421e-07	3.25874e-08	-8.82461e-09	2.37627e-08	-1.29064e-07	6.29763e-08	-6.60874e-08	6.16538e-07	4.82766e-07	1.09930e-06	-1.44914e-07	3.49309e-08	-1.09983e-07
27.427	-6.53196e-08	3.23129e-08	-3.30067e-08	6.55572e-07	5.35155e-07	1.19073e-06	2.67826e-07	-7.78799e-08	1.89946e-07	-8.05747e-07	1.06295e-07	-6.99452e-07	3.28888e-08	-8.90623e-09	2.39825e-08	-1.28343e-07	6.26246e-08	-6.57183e-08	6.15648e-07	4.81607e-07	1.09725e-06	-1.44064e-07	3.47260e-08	-1.09338e-07
27.451	-6.47701e-08	3.20410e-08	-3.27291e-08	6.54740e-07	5.33867e-07	1.18861e-06	2.67610e-07	-7.78172e-08	1.89793e-07	-8.03468e-07	1.05994e-07	-6.97473e-07	3.31987e-08	-8.99015e-09	2.42085e-08	-1.27614e-07	6.22688e-08	-6.53449e-08	6.14760e-07	4.80441e-07	1.09520e-06	-1.43203e-07	3.45185e-08	-1.08685e-07
27.476	-6.42159e-08	3.17669e-08	-3.24490e-08	6.53913e-07	5.32576e-07	1.18649e-06	2.67396e-07	-7.77547e-08	1.89641e-07	-8.01178e-07	1.05692e-07	-6.95486e-07	3.35170e-08	-9.07637e-09	2.44407e-08	-1.26876e-07	6.19089e-08	-6.49672e-08	6.13873e-07	4.79269e-07	1.09314e-06	-1.42332e-07	3.43084e-08	-1.08023e-07
27.501	-6.36569e-08	3.14903e-08	-3.21666e-08	6.53092e-07	5.31282e-07	1.18437e-06	2.67182e-07	-7.76927e-08	1.89490e-07	-7.98879e-07	1.05389e-07	-6.93490e-07	3.38439e-08	-9.16488e-09	2.46790e-08	-1.26130e-07	6.15450e-08	-6.45853e-08	6.12988e-07	4.78091e-07	1.09108e-06	-1.41449e-07	3.40956e-08	-1.07353e-07
27.525	-6.30933e-08	3.12115e-08	-3.18818e-08	6.52277e-07	5.29985e-07	1.18226e-06	2.66970e-07	-7.76310e-08	1.89339e-07	-7.96570e-07	1.05084e-07	-6.91485e-07	3.41792e-08	-9.25568e-09	2.49235e-08	-1.25376e-07	6.11770e-08	-6.41992e-08	6.12104e-07	4.76908e-07	1.08901e-06	-1.40556e-07	3.38803e-08	-1.06675e-07
27.550	-6.25250e-08	3.09304e-08	-3.15946e-08	6.51468e-07	5.28685e-07	1.18015e-06	2.66759e-07	-7.75697e-08	1.89189e-07	-7.94251e-07	1.04779e-07	-6.89472e-07	3.45229e-08	-9.34876e-09	2.51742e-08	-1.24614e-07	6.08050e-08	-6.38089e-08	6.11221e-07	4.75718e-07	1.08694e-06	-1.39652e-07	3.36624e-08	-1.05989e-07
27.574	-6.19521e-08	3.06470e-08	-3.13051e-08	6.50664e-07	5.27383e-07	1.17805e-06	2.66549e-07	-7.75087e-08	1.89041e-07	-7.91922e-07	1.04471e-07	-6.87451e-07	3.48751e-08	-9.44412e-09	2.54309e-08	-1.23843e-07	6.04291e-08	-6.34143e-08	6.10340e-07	4.74523e-07	1.08486e-06	-1.38737e-07	3.34419e-08	-1.05295e-07
27.599	-6.13745e-08	3.03613e-08	-3.10132e-08	6.49866e-07	5.26078e-07	1.17594e-06	2.66341e-07	-7.74481e-08	1.88893e-07	-7.89584e-07	1.04163e-07	-6.85421e-07	3.52356e-08	-9.54175e-09	2.56938e-08	-1.23065e-07	6.00492e-08	-6.30157e-08	6.09461e-07	4.73322e-07	1.08278e-06	-1.37812e-07	3.32188e-08	-1.04593e-07
27.623	-6.07923e-08	3.00733e-08	-3.07191e-08	6.49074e-07	5.24771e-07	1.17384e-06	2.66134e-07	-7.73879e-08	1.88746e-07	-7.87236e-07	1.03853e-07	-6.83383e-07	3.56045e-08	-9.64165e-09	2.59629e-08	-1.22278e-07	5.96653e-08	-6.26128e-08	6.08584e-07	4.72115e-07	1.08070e-06	-1.36876e-07	3.29932e-08	-1.03882e-07
27.648	-6.02056e-08	2.97830e-08	-3.04226e-08	6.48287e-07	5.23461e-07	1.17175e-06	2.65928e-07	-7.73281e-08	1.88600e-07	-7.84879e-07	1.03542e-07	-6.81337e-07	3.59818e-08	-9.74381e-09	2.62379e-08	-1.21483e-07	5.92775e-08	-6.22059e-08	6.07708e-07	4.70903e-07	1.07861e-06	-1.35929e-07	3.27651e-08	-1.03164e-07
27.673	-5.96144e-08	2.94905e-08	-3.01238e-08	6.47507e-07	5.22148e-07	1.16966e-06	2.65724e-07	-7.72687e-08	1.88455e-07	-7.82513e-07	1.03230e-07	-6.79283e-07	3.63674e-08	-9.84823e-09	2.65191e-08	-1.20681e-07	5.88858e-08	-6.17948e-08	6.06834e-07	4.69686e-07	1.07652e-06	-1.34972e-07	3.25345e-08	-1.02438e-07
27.697	-5.90186e-08	2.91958e-08	-2.98228e-08	6.46732e-07	5.20833e-07	1.16757e-06	2.65521e-07	-7.72097e-08	1.88311e-07	-7.80137e-07	1.02917e-07	-6.77221e-07	3.67613e-08	-9.95490e-09	2.68064e-08	-1.19870e-07	5.84902e-08	-6.13797e-08	6.05962e-07	4.68463e-07	1.07442e-06	-1.34005e-07	3.23013e-08	-1.01704e-07
27.722	-5.84183e-08	2.88989e-08	-2.95194e-08	6.45963e-07	5.19516e-07	1.16548e-06	2.65320e-07	-7.71510e-08	1.88168e-07	-7.77753e-07	1.02602e-07	-6.75151e-07	3.71635e-08	-1.00638e-08	2.70996e-08	-1.19051e-07	5.80908e-08	-6.09605e-08	6.05091e-07	4.67235e-07	1.07233e-06	-1.33027e-07	3.20656e-08	-1.00962e-07
27.746	-5.78135e-08	2.85997e-08	-2.92138e-08	6.45200e-07	5.18196e-07	1.16340e-06	2.65119e-07	-7.70928e-08	1.88027e-07	-7.75359e-07	1.02286e-07	-6.73073e-07	3.75739e-08	-1.01750e-08	2.73990e-08	-1.18225e-07	5.76874e-08	-6.05372e-08	6.04223e-07	4.66002e-07	1.07022e-06	-1.32039e-07	3.18274e-08	-1.00212e-07
27.771	-5.72043e-08	2.82983e-08	-2.89060e-08	6.44443e-07	5.16874e-07	1.16132e-06	2.64921e-07	-7.70350e-08	1.87886e-07	-7.72957e-07	1.01969e-07	-6.70988e-07	3.79926e-08	-1.02884e-08	2.77043e-08	-1.17390e-07	5.72803e-08	-6.01100e-08	6.03356e-07	4.64764e-07	1.06812e-06	-1.31041e-07	3.15868e-08	-9.94540e-08
27.795	-5.65906e-08	2.79947e-08	-2.85959e-08	6.43691e-07	5.15550e-07	1.15924e-06	2.64723e-07	-7.69777e-08	1.87746e-07	-7.70546e-07	1.01651e-07	-6.68895e-07	3.84196e-08	-1.04040e-08	2.80156e-08	-1.16548e-07	5.68693e-08	-5.96787e-08	6.02492e-07	4.63520e-07	1.06601e-06	-1.30032e-07	3.13436e-08	-9.86885e-08
27.820	-5.59726e-08	2.76890e-08	-2.82836e-08	6.42946e-07	5.14224e-07	1.15717e-06	2.64528e-07	-7.69207e-08	1.87607e-07	-7.68126e-07	1.01332e-07	-6.66794e-07	3.88547e-08	-1.05218e-08	2.83329e-08	-1.15698e-07	5.64545e-08	-5.92434e-08	6.01629e-07	4.62273e-07	1.06390e-06	-1.29013e-07	3.10981e-08	-9.79153e-08
27.845	-5.53501e-08	2.73811e-08	-2.79691e-08	6.42206e-07	5.12895e-07	1.15510e-06	2.64333e-07	-7.68642e-08	1.87469e-07	-7.65698e-07	1.01012e-07	-6.64686e-07	3.92981e-08	-1.06419e-08	2.86562e-08	-1.14840e-07	5.60360e-08	-5.88042e-08	6.00769e-07	4.61020e-07	1.06179e-06	-1.27984e-07	3.08500e-08	-9.71343e-08
27.869	-5.47234e-08	2.70710e-08	-2.76523e-08	6.41472e-07	5.11565e-07	1.15304e-06	2.64140e-07	-7.68082e-08	1.87332e-07	-7.63261e-07	1.00690e-07	-6.62571e-07	3.97495e-08	-1.07641e-08	2.89854e-08	-1.13975e-07	5.56137e-08	-5.83610e-08	5.99911e-07	4.59763e-07	1.05967e-06	-1.26945e-07	3.05996e-08	-9.63457e-08
27.894	-5.40922e-08	2.67588e-08	-2.73334e-08	6.40744e-07	5.10232e-07	1.15098e-06	2.63949e-07	-7.67525e-08	1.87197e-07	-7.60816e-07	1.00368e-07	-6.60449e-07	4.02092e-08	-1.08886e-08	2.93206e-08	-1.13102e-07	5.51876e-08	-5.79139e-08	5.99054e-07	4.58501e-07	1.05756e-06	-1.25896e-07	3.03467e-08	-9.55495e-08
27.918	-5.34568e-08	2.64445e-08	-2.70123e-08	6.40022e-07	5.08898e-07	1.14892e-06	2.63759e-07	-7.66974e-08	1.87062e-07	-7.58363e-07	1.00044e-07	-6.58319e-07	4.06769e-08	-1.10153e-08	2.96617e-08	-1.12221e-07	5.47579e-08	-5.74630e-08	5.98200e-07	4.57234e-07	1.05543e-06	-1.24837e-07	3.00914e-08	-9.47456e-08
27.943	-5.28171e-08	2.61280e-08	-2.66891e-08	6.39306e-07	5.07561e-07	1.14687e-06	2.63571e-07	-7.66427e-08	1.86929e-07	-7.55902e-07	9.97195e-08	-6.56183e-07	4.11527e-08	-1.11441e-08	3.00086e-08	-1.11333e-07	5.43244e-08	-5.70081e-08	5.97349e-07	4.55964e-07	1.05331e-06	-1.23768e-07	2.98337e-08	-9.39343e-08
27.967	-5.21731e-08	2.58095e-08	-2.63637e-08	6.38596e-07	5.06223e-07	1.14482e-06	2.63385e-07	-7.65884e-08	1.86796e-07	-7.53433e-07	9.93938e-08	-6.54039e-07	4.16366e-08	-1.12751e-08	3.03615e-08	-1.10437e-07	5.38873e-08	-5.65494e-08	5.96499e-07	4.54689e-07	1.05119e-06	-1.22689e-07	2.95736e-08	-9.31154e-08
27.992	-5.15249e-08	2.54888e-08	-2.60361e-08	6.37892e-07	5.04883e-07	1.14278e-06	2.63200e-07	-7.65346e-08	1.86665e-07	-7.50956e-07	9.90670e-08	-6.51889e-07	4.21286e-08	-1.14084e-08	3.07202e-08	-1.09533e-07	5.34466e-08	-5.60869e-08	5.95652e-07	4.53410e-07	1.04906e-06	-1.21600e-07	2.93112e-08	-9.22890e-08
28.017	-5.08725e-08	2.51661e-08	-2.57065e-08	6.37194e-07	5.03541e-07	1.14074e-06	2.63016e-07	-7.64813e-08	1.86535e-07	-7.48471e-07	9.87392e-08	-6.49732e-07	4.26285e-08	-1.15437e-08	3.10848e-08	-1.08623e-07	5.30021e-08	-5.56205e-08	5.94807e-07	4.52126e-07	1.04693e-06	-1.20502e-07	2.90463e-08	-9.14552e-08
28.041	-5.02159e-08	2.48412e-08	-2.53747e-08	6.36502e-07	5.02197e-07	1.13870e-06	2.62835e-07	-7.64285e-08	1.86406e-07	-7.45978e-07	9.84104e-08	-6.47568e-07	4.31365e-08	-1.16813e-08	3.14552e-08	-1.07704e-07	5.25541e-08	-5.51504e-08	5.93965e-07	4.50839e-07	1.04480e-06	-1.19393e-07	2.87792e-08	-9.06140e-08
28.066	-4.95552e-08	2.45144e-08	-2.50408e-08	6.35816e-07	5.00852e-07	1.13667e-06	2.62655e-07	-7.63761e-08	1.86278e-07	-7.43478e-07	9.80806e-08	-6.45398e-07	4.36524e-08	-1.18210e-08	3.18314e-08	-1.06779e-07	5.21025e-08	-5.46764e-08	5.93125e-07	4.49548e-07	1.04267e-06	-1.18275e-07	2.85097e-08	-8.97655e-08
28.090	-4.88903e-08	2.41855e-08	-2.47048e-08	6.35135e-07	4.99505e-07	1.13464e-06	2.62476e-07	-7.63243e-08	1.86152e-07	-7.40971e-07	9.77498e-08	-6.43221e-07	4.41762e-08	-1.19629e-08	3.22134e-08	-1.05846e-07	5.16474e-08	-5.41988e-08	5.92287e-07	4.48253e-07	1.04054e-06	-1.17147e-07	2.82379e-08	-8.89096e-08
28.115	-4.82213e-08	2.38545e-08	-2.43668e-08	6.34461e-07	4.98157e-07	1.13262e-06	2.62300e-07	-7.62729e-08	1.86027e-07	-7.38456e-07	9.74180e-08	-6.41038e-07	4.47080e-08	-1.21069e-08	3.26011e-08	-1.04906e-07	5.11886e-08	-5.37174e-08	5.91452e-07	4.46954e-07	1.03841e-06	-1.16010e-07	2.79637e-08	-8.80465e-08
28.140	-4.75482e-08	2.35215e-08	-2.40266e-08	6.33793e-07	4.96807e-07	1.13060e-06	2.62125e-07	-7.62220e-08	1.85903e-07	-7.35934e-07	9.70853e-08	-6.38848e-07	4.52477e-08	-1.22530e-08	3.29947e-08	-1.03959e-07	5.07264e-08	-5.32323e-08	5.90620e-07	4.45652e-07	1.03627e-06	-1.14863e-07	2.76873e-08	-8.71761e-08
28.164	-4.68711e-08	2.31866e-08	-2.36845e-08	6.33131e-07	4.95456e-07	1.12859e-06	2.61952e-07	-7.61717e-08	1.85780e-07	-7.33405e-07	9.67516e-08	-6.36653e-07	4.57952e-08	-1.24013e-08	3.33939e-08	-1.03004e-07	5.02607e-08	-5.27436e-08	5.89790e-07	4.44346e-07	1.03414e-06	-1.13707e-07	2.74086e-08	-8.62985e-08
28.189	-4.61899e-08	2.28496e-08	-2.33403e-08	6.32475e-07	4.94103e-07	1.12658e-06	2.61780e-07	-7.61218e-08	1.85658e-07	-7.30868e-07	9.64170e-08	-6.34451e-07	4.63506e-08	-1.25517e-08	3.37989e-08	-1.02043e-07	4.97914e-08	-5.22512e-08	5.88963e-07	4.43037e-07	1.03200e-06	-1.12541e-07	2.71276e-08	-8.54138e-08
28.213	-4.55047e-08	2.25106e-08	-2.29940e-08	6.31825e-07	4.92749e-07	1.12457e-06	2.61611e-07	-7.60725e-08	1.85538e-07	-7.28325e-07	9.60815e-08	-6.32244e-07	4.69138e-08	-1.27042e-08	3.42096e-08	-1.01074e-07	4.93187e-08	-5.17551e-08	5.88138e-07	4.41725e-07	1.02986e-06	-1.11366e-07	2.68443e-08	-8.45220e-08
28.238	-4.48155e-08	2.21697e-08	-2.26458e-08	6.31180e-07	4.91394e-07	1.12257e-06	2.61443e-07	-7.60237e-08	1.85419e-07	-7.25775e-07	9.57451e-08	-6.30030e-07	4.74847e-08	-1.28588e-08	3.46259e-08	-1.00098e-07	4.88426e-08	-5.12555e-08	5.87317e-07	4.40409e-07	1.02773e-06	-1.10182e-07	2.65588e-08	-8.36231e-08
28.262	-4.41224e-08	2.18268e-08	-2.22955e-08	6.30542e-07	4.90037e-07	1.12058e-06	2.61277e-07	-7.59755e-08	1.85301e-07	-7.23219e-07	9.54079e-08	-6.27811e-07	4.80634e-08	-1.30155e-08	3.50479e-08	-9.91153e-08	4.83631e-08	-5.07522e-08	5.86498e-07	4.39090e-07	1.02559e-06	-1.08988e-07	2.62711e-08	-8.27172e-08
28.287	-4.34253e-08	2.14820e-08	-2.19433e-08	6.29910e-07	4.88679e-07	1.11859e-06	2.61113e-07	-7.59278e-08	1.85185e-07	-7.20655e-07	9.50697e-08	-6.25586e-07	4.86499e-08	-1.31743e-08	3.54756e-08	-9.81255e-08	4.78801e-08	-5.02454e-08	5.85681e-07	4.37768e-07	1.02345e-06	-1.07785e-07	2.59812e-08	-8.18042e-08
28.312	-4.27244e-08	2.11352e-08	-2.15891e-08	6.29285e-07	4.87321e-07	1.11661e-06	2.60950e-07	-7.58806e-08	1.85070e-07	-7.18086e-07	9.47307e-08	-6.23355e-07	4.92441e-08	-1.33352e-08	3.59088e-08	-9.71289e-08	4.73938e-08	-4.97351e-08	5.84868e-07	4.36443e-07	1.02131e-06	-1.06573e-07	2.56890e-08	-8.08844e-08
28.336	-4.20195e-08	2.07866e-08	-2.12329e-08	6.28665e-07	4.85961e-07	1.11463e-06	2.60790e-07	-7.58339e-08	1.84956e-07	-7.15509e-07	9.43909e-08	-6.21119e-07	4.98459e-08	-1.34982e-08	3.63477e-08	-9.61254e-08	4.69041e-08	-4.92212e-08	5.84058e-07	4.35116e-07	1.01917e-06	-1.05352e-07	2.53947e-08	-7.99576e-08
28.361	-4.13108e-08	2.04360e-08	-2.08748e-08	6.28051e-07	4.84600e-07	1.11265e-06	2.60632e-07	-7.57879e-08	1.84844e-07	-7.12927e-07	9.40502e-08	-6.18877e-07	5.04554e-08	-1.36632e-08	3.67921e-08	-9.51150e-08	4.64111e-08	-4.87039e-08	5.83250e-07	4.33785e-07	1.01704e-06	-1.04122e-07	2.50982e-08	-7.90240e-08
28.385	-4.05982e-08	2.00835e-08	-2.05148e-08	6.27443e-07	4.83238e-07	1.11068e-06	2.60475e-07	-7.57423e-08	1.84733e-07	-7.10339e-07	9.37087e-08	-6.16630e-07	5.10725e-08	-1.38304e-08	3.72421e-08	-9.40979e-08	4.59148e-08	-4.81831e-08	5.82446e-07	4.32452e-07	1.01490e-06	-1.02883e-07	2.47995e-08	-7.80836e-08
28.410	-3.98819e-08	1.97291e-08	-2.01528e-08	6.26842e-07	4.81875e-07	1.10872e-06	2.60320e-07	-7.56974e-08	1.84623e-07	-7.07744e-07	9.33665e-08	-6.14378e-07	5.16971e-08	-1.39995e-08	3.76976e-08	-9.30740e-08	4.54152e-08	-4.76588e-08	5.81644e-07	4.31117e-07	1.01276e-06	-1.01635e-07	2.44987e-08	-7.71364e-08
28.434	-3.91618e-08	1.93729e-08	-1.97889e-08	6.26246e-07	4.80511e-07	1.10676e-06	2.60168e-07	-7.56530e-08	1.84515e-07	-7.05144e-07	9.30234e-08	-6.12120e-07	5.23294e-08	-1.41707e-08	3.81587e-08	-9.20435e-08	4.49124e-08	-4.71311e-08	5.80845e-07	4.29779e-07	1.01062e-06	-1.00378e-07	2.41957e-08	-7.61825e-08
28.459	-3.84379e-08	1.90148e-08	-1.94231e-08	6.25657e-07	4.79147e-07	1.10480e-06	2.60017e-07	-7.56092e-08	1.84408e-07	-7.02537e-07	9.26796e-08	-6.09858e-07	5.29692e-08	-1.43440e-08	3.86252e-08	-9.10063e-08	4.44063e-08	-4.66000e-08	5.80050e-07	4.28439e-07	1.00849e-06	-9.91125e-08	2.38906e-08	-7.52219e-08
28.484	-3.77103e-08	1.86548e-08	-1.90554e-08	6.25074e-07	4.77782e-07	1.10286e-06	2.59869e-07	-7.55660e-08	1.84303e-07	-6.99925e-07	9.23350e-08	-6.07590e-07	5.36164e-08	-1.45193e-08	3.90972e-08	-8.99626e-08	4.38970e-08	-4.60656e-08	5.79258e-07	4.27096e-07	1.00635e-06	-9.78380e-08	2.35834e-08	-7.42546e-08
28.508	-3.69790e-08	1.82931e-08	-1.86859e-08	6.24497e-07	4.76416e-07	1.10091e-06	2.59722e-07	-7.55234e-08	1.84199e-07	-6.97308e-07	9.19897e-08	-6.05318e-07	5.42712e-08	-1.46966e-08	3.95746e-08	-8.89123e-08	4.33845e-08	-4.55278e-08	5.78468e-07	4.25751e-07	1.00422e-06	-9.65549e-08	2.32741e-08	-7.32808e-08
28.533	-3.62440e-08	1.79295e-08	-1.83145e-08	6.23926e-07	4.75049e-07	1.09898e-06	2.59577e-07	-7.54813e-08	1.84096e-07	-6.94684e-07	9.16436e-08	-6.03041e-07	5.49334e-08	-1.48759e-08	4.00575e-08	-8.78555e-08	4.28689e-08	-4.49866e-08	5.77682e-07	4.24405e-07	1.00209e-06	-9.52631e-08	2.29627e-08	-7.23004e-08
28.557	-3.55053e-08	1.75641e-08	-1.79412e-08	6.23361e-07	4.73682e-07	1.09704e-06	2.59435e-07	-7.54399e-08	1.83995e-07	-6.92056e-07	9.12969e-08	-6.00759e-07	5.56030e-08	-1.50572e-08	4.05458e-08	-8.67923e-08	4.23501e-08	-4.44422e-08	5.76900e-07	4.23056e-07	9.99956e-07	-9.39628e-08	2.26493e-08	-7.13135e-08
28.582	-3.47631e-08	1.71969e-08	-1.75662e-08	6.22803e-07	4.72314e-07	1.09512e-06	2.59295e-07	-7.53991e-08	1.83896e-07	-6.89422e-07	9.09494e-08	-5.98473e-07	5.62800e-08	-1.52405e-08	4.10394e-08	-8.57226e-08	4.18281e-08	-4.38945e-08	5.76120e-07	4.21706e-07	9.97826e-07	-9.26539e-08	2.23338e-08	-7.03201e-08
28.606	-3.40172e-08	1.68279e-08	-1.71893e-08	6.22250e-07	4.70946e-07	1.09320e-06	2.59156e-07	-7.53589e-08	1.83797e-07	-6.86783e-07	9.06012e-08	-5.96182e-07	5.69643e-08	-1.54259e-08	4.15384e-08	-8.46466e-08	4.13031e-08	-4.33435e-08	5.75344e-07	4.20353e-07	9.95697e-07	-9.13366e-08	2.20163e-08	-6.93203e-08
28.631	-3.32678e-08	1.64572e-08	-1.68106e-08	6.21704e-07	4.69578e-07	1.09128e-06	2.59020e-07	-7.53193e-08	1.83701e-07	-6.84139e-07	9.02524e-08	-5.93886e-07	5.76559e-08	-1.56132e-08	4.20428e-08	-8.35643e-08	4.07750e-08	-4.27893e-08	5.74571e-07	4.18999e-07	9.93570e-07	-9.00109e-08	2.16967e-08	-6.83142e-08
28.656	-3.25148e-08	1.60847e-08	-1.64301e-08	6.21164e-07	4.68209e-07	1.08937e-06	2.58886e-07	-7.52803e-08	1.83606e-07	-6.81490e-07	8.99030e-08	-5.91587e-07	5.83549e-08	-1.58024e-08	4.25525e-08	-8.24758e-08	4.02438e-08	-4.22319e-08	5.73801e-07	4.17644e-07	9.91445e-07	-8.86769e-08	2.13751e-08	-6.73017e-08
28.680	-3.17583e-08	1.57104e-08	-1.60478e-08	6.20630e-07	4.66839e-07	1.08747e-06	2.58754e-07	-7.52420e-08	1.83512e-07	-6.78836e-07	8.95529e-08	-5.89283e-07	5.90611e-08	-1.59937e-08	4.30674e-08	-8.13810e-08	3.97097e-08	-4.16713e-08	5.73035e-07	4.16287e-07	9.89322e-07	-8.73346e-08	2.10516e-08	-6.62830e-08
28.705	-3.09982e-08	1.53345e-08	-1.56638e-08	6.20102e-07	4.65470e-07	1.08557e-06	2.58625e-07	-7.52043e-08	1.83420e-07	-6.76177e-07	8.92021e-08	-5.86975e-07	5.97745e-08	-1.61869e-08	4.35876e-08	-8.02801e-08	3.91725e-08	-4.11076e-08	5.72273e-07	4.14929e-07	9.87201e-07	-8.59840e-08	2.07261e-08	-6.52580e-08
28.729	-3.02348e-08	1.49568e-08	-1.52780e-08	6.19581e-07	4.64100e-07	1.08368e-06	2.58497e-07	-7.51672e-08	1.83330e-07	-6.73514e-07	8.88508e-08	-5.84663e-07	6.04951e-08	-1.63820e-08	4.41131e-08	-7.91730e-08	3.86323e-08	-4.05408e-08	5.71514e-07	4.13569e-07	9.85083e-07	-8.46254e-08	2.03986e-08	-6.42268e-08
28.754	-2.94678e-08	1.45774e-08	-1.48904e-08	6.19066e-07	4.62730e-07	1.08180e-06	2.58372e-07	-7.51308e-08	1.83241e-07	-6.70846e-07	8.84988e-08	-5.82347e-07	6.12229e-08	-1.65791e-08	4.46438e-08	-7.80599e-08	3.80891e-08	-3.99708e-08	5.70758e-07	4.12209e-07	9.82966e-07	-8.32586e-08	2.00691e-08	-6.31895e-08
28.778	-2.86975e-08	1.41963e-08	-1.45012e-08	6.18556e-07	4.61360e-07	1.07992e-06	2.58249e-07	-7.50951e-08	1.83154e-07	-6.68174e-07	8.81463e-08	-5.80027e-07	6.19578e-08	-1.67781e-08	4.51797e-08	-7.69408e-08	3.75431e-08	-3.93977e-08	5.70006e-07	4.10847e-07	9.80853e-07	-8.18838e-08	1.97377e-08	-6.21461e-08
28.803	-2.79238e-08	1.38136e-08	-1.41102e-08	6.18054e-07	4.59990e-07	1.07804e-06	2.58128e-07	-7.50600e-08	1.83068e-07	-6.65497e-07	8.77932e-08	-5.77704e-07	6.26998e-08	-1.69790e-08	4.57208e-08	-7.58157e-08	3.69941e-08	-3.88216e-08	5.69257e-07	4.09484e-07	9.78742e-07	-8.05010e-08	1.94044e-08	-6.10966e-08
28.828	-2.71467e-08	1.34292e-08	-1.37175e-08	6.17557e-07	4.58620e-07	1.07618e-06	2.58010e-07	-7.50255e-08	1.82984e-07	-6.62816e-07	8.74395e-08	-5.75377e-07	6.34489e-08	-1.71819e-08	4.62670e-08	-7.46847e-08	3.64422e-08	-3.82425e-08	5.68513e-07	4.08121e-07	9.76633e-07	-7.91104e-08	1.90692e-08	-6.00412e-08
28.852	-2.63662e-08	1.30431e-08	-1.33232e-08	6.17067e-07	4.57250e-07	1.07432e-06	2.57894e-07	-7.49918e-08	1.82902e-07	-6.60131e-07	8.70853e-08	-5.73046e-07	6.42050e-08	-1.73866e-08	4.68184e-08	-7.35478e-08	3.58875e-08	-3.76604e-08	5.67771e-07	4.06756e-07	9.74528e-07	-7.77118e-08	1.87321e-08	-5.89798e-08
28.877	-2.55825e-08	1.26554e-08	-1.29271e-08	6.16582e-07	4.55880e-07	1.07246e-06	2.57780e-07	-7.49587e-08	1.82821e-07	-6.57442e-07	8.67306e-08	-5.70712e-07	6.49681e-08	-1.75933e-08	4.73748e-08	-7.24052e-08	3.53299e-08	-3.70752e-08	5.67034e-07	4.05392e-07	9.72425e-07	-7.63055e-08	1.83931e-08	-5.79124e-08
28.901	-2.47955e-08	1.22660e-08	-1.25294e-08	6.16104e-07	4.54510e-07	1.07061e-06	2.57669e-07	-7.49263e-08	1.82742e-07	-6.54749e-07	8.63753e-08	-5.68374e-07	6.57382e-08	-1.78018e-08	4.79364e-08	-7.12567e-08	3.47695e-08	-3.64872e-08	5.66300e-07	4.04026e-07	9.70326e-07	-7.48915e-08	1.80523e-08	-5.68393e-08
28.926	-2.40052e-08	1.18751e-08	-1.21301e-08	6.15633e-07	4.53141e-07	1.06877e-06	2.57560e-07	-7.48946e-08	1.82665e-07	-6.52053e-07	8.60196e-08	-5.66033e-07	6.65152e-08	-1.80122e-08	4.85030e-08	-7.01025e-08	3.42063e-08	-3.58962e-08	5.65570e-07	4.02660e-07	9.68230e-07	-7.34698e-08	1.77096e-08	-5.57603e-08
28.951	-2.32116e-08	1.14825e-08	-1.17291e-08	6.15167e-07	4.51772e-07	1.06694e-06	2.57453e-07	-7.48636e-08	1.82589e-07	-6.49352e-07	8.56633e-08	-5.63689e-07	6.72991e-08	-1.82245e-08	4.90746e-08	-6.89427e-08	3.36404e-08	-3.53023e-08	5.64844e-07	4.01294e-07	9.66138e-07	-7.20406e-08	1.73650e-08	-5.46755e-08
28.975	-2.24149e-08	1.10884e-08	-1.13265e-08	6.14708e-07	4.50403e-07	1.06511e-06	2.57349e-07	-7.48333e-08	1.82515e-07	-6.46648e-07	8.53066e-08	-5.61342e-07	6.80899e-08	-1.84387e-08	4.96513e-08	-6.77772e-08	3.30717e-08	-3.47055e-08	5.64122e-07	3.99927e-07	9.64049e-07	-7.06038e-08	1.70187e-08	-5.35851e-08
29.000	-2.16150e-08	1.06927e-08	-1.09223e-08	6.14255e-07	4.49034e-07	1.06329e-06	2.57247e-07	-7.48036e-08	1.82443e-07	-6.43941e-07	8.49495e-08	-5.58991e-07	6.88876e-08	-1.86547e-08	5.02329e-08	-6.66061e-08	3.25003e-08	-3.41058e-08	5.63403e-07	3.98561e-07	9.61964e-07	-6.91595e-08	1.66706e-08	-5.24889e-08
29.024	-2.08119e-08	1.02954e-08	-1.05165e-08	6.13809e-07	4.47666e-07	1.06147e-06	2.57148e-07	-7.47748e-08	1.82373e-07	-6.41230e-07	8.45918e-08	-5.56638e-07	6.96920e-08	-1.88725e-08	5.08195e-08	-6.54295e-08	3.19262e-08	-3.35034e-08	5.62688e-07	3.97194e-07	9.59882e-07	-6.77078e-08	1.63207e-08	-5.13871e-08
29.049	-2.00057e-08	9.89659e-09	-1.01091e-08	6.13368e-07	4.46298e-07	1.05967e-06	2.57051e-07	-7.47466e-08	1.82304e-07	-6.38516e-07	8.42338e-08	-5.54282e-07	7.05032e-08	-1.90922e-08	5.14110e-08	-6.42475e-08	3.13494e-08	-3.28981e-08	5.61978e-07	3.95827e-07	9.57805e-07	-6.62488e-08	1.59690e-08	-5.02798e-08
29.073	-1.91964e-08	9.49623e-09	-9.70015e-09	6.12934e-07	4.44931e-07	1.05787e-06	2.56956e-07	-7.47191e-08	1.82237e-07	-6.35799e-07	8.38753e-08	-5.51923e-07	7.13211e-08	-1.93137e-08	5.20074e-08	-6.30600e-08	3.07700e-08	-3.22900e-08	5.61271e-07	3.94461e-07	9.55732e-07	-6.47825e-08	1.56155e-08	-4.91669e-08
29.098	-1.83840e-08	9.09435e-09	-9.28964e-09	6.12506e-07	4.43565e-07	1.05607e-06	2.56864e-07	-7.46924e-08	1.82172e-07	-6.33078e-07	8.35165e-08	-5.49562e-07	7.21457e-08	-1.95370e-08	5.26088e-08	-6.18672e-08	3.01879e-08	-3.16792e-08	5.60568e-07	3.93094e-07	9.53663e-07	-6.33089e-08	1.52603e-08	-4.80486e-08
29.123	-1.75686e-08	8.69096e-09	-8.87759e-09	6.12085e-07	4.42199e-07	1.05428e-06	2.56775e-07	-7.46664e-08	1.82109e-07	-6.30355e-07	8.31572e-08	-5.47198e-07	7.29770e-08	-1.97621e-08	5.32149e-08	-6.06690e-08	2.96033e-08	-3.10657e-08	5.59870e-07	3.91728e-07	9.51598e-07	-6.18282e-08	1.49034e-08	-4.69248e-08
29.147	-1.67501e-08	8.28608e-09	-8.46401e-09	6.11670e-07	4.40834e-07	1.05250e-06	2.56688e-07	-7.46411e-08	1.82047e-07	-6.27629e-07	8.27976e-08	-5.44831e-07	7.38149e-08	-1.99890e-08	5.38259e-08	-5.94656e-08	2.90161e-08	-3.04495e-08	5.59175e-07	3.90363e-07	9.49538e-07	-6.03405e-08	1.45448e-08	-4.57957e-08
29.172	-1.59286e-08	7.87971e-09	-8.04891e-09	6.11261e-07	4.39469e-07	1.05073e-06	2.56604e-07	-7.46166e-08	1.81987e-07	-6.24900e-07	8.24376e-08	-5.42463e-07	7.46594e-08	-2.02177e-08	5.44418e-08	-5.82569e-08	2.84263e-08	-2.98306e-08	5.58485e-07	3.88998e-07	9.47483e-07	-5.88457e-08	1.41845e-08	-4.46612e-08
29.196	-1.51042e-08	7.47187e-09	-7.63232e-09	6.10858e-07	4.38106e-07	1.04896e-06	2.56522e-07	-7.45929e-08	1.81929e-07	-6.22169e-07	8.20772e-08	-5.40091e-07	7.55105e-08	-2.04482e-08	5.50624e-08	-5.70430e-08	2.78340e-08	-2.92090e-08	5.57798e-07	3.87633e-07	9.45432e-07	-5.73439e-08	1.38225e-08	-4.35214e-08
29.221	-1.42768e-08	7.06257e-09	-7.21423e-09	6.10462e-07	4.36743e-07	1.04720e-06	2.56443e-07	-7.45699e-08	1.81873e-07	-6.19435e-07	8.17166e-08	-5.37718e-07	7.63681e-08	-2.06804e-08	5.56877e-08	-5.58241e-08	2.72392e-08	-2.85849e-08	5.57116e-07	3.86270e-07	9.43386e-07	-5.58353e-08	1.34588e-08	-4.23764e-08
29.245	-1.34465e-08	6.65183e-09	-6.79467e-09	6.10072e-07	4.35381e-07	1.04545e-06	2.56367e-07	-7.45477e-08	1.81819e-07	-6.16698e-07	8.13556e-08	-5.35343e-07	7.72322e-08	-2.09144e-08	5.63178e-08	-5.46000e-08	2.66420e-08	-2.79581e-08	5.56438e-07	3.84907e-07	9.41345e-07	-5.43198e-08	1.30935e-08	-4.12262e-08
29.270	-1.26133e-08	6.23965e-09	-6.37364e-09	6.09688e-07	4.34020e-07	1.04371e-06	2.56293e-07	-7.45262e-08	1.81767e-07	-6.13959e-07	8.09943e-08	-5.32965e-07	7.81028e-08	-2.11501e-08	5.69527e-08	-5.33710e-08	2.60422e-08	-2.73287e-08	5.55764e-07	3.83545e-07	9.39310e-07	-5.27975e-08	1.27266e-08	-4.00709e-08
29.295	-1.17772e-08	5.82606e-09	-5.95117e-09	6.09311e-07	4.32660e-07	1.04197e-06	2.56222e-07	-7.45055e-08	1.81716e-07	-6.11218e-07	8.06327e-08	-5.30586e-07	7.89798e-08	-2.13876e-08	5.75921e-08	-5.21369e-08	2.54401e-08	-2.66969e-08	5.55095e-07	3.82184e-07	9.37279e-07	-5.12685e-08	1.23580e-08	-3.89105e-08
29.319	-1.09383e-08	5.41106e-09	-5.52726e-09	6.08940e-07	4.31301e-07	1.04024e-06	2.56153e-07	-7.44856e-08	1.81668e-07	-6.08475e-07	8.02708e-08	-5.28204e-07	7.98631e-08	-2.16268e-08	5.82363e-08	-5.08980e-08	2.48355e-08	-2.60624e-08	5.54430e-07	3.80825e-07	9.35254e-07	-4.97329e-08	1.19879e-08	-3.77450e-08
29.344	-1.00966e-08	4.99467e-09	-5.10193e-09	6.08575e-07	4.29944e-07	1.03852e-06	2.56087e-07	-7.44665e-08	1.81621e-07	-6.05730e-07	7.99086e-08	-5.25821e-07	8.07529e-08	-2.18678e-08	5.88851e-08	-4.96541e-08	2.42286e-08	-2.54255e-08	5.53769e-07	3.79466e-07	9.33235e-07	-4.81907e-08	1.16162e-08	-3.65746e-08
29.368	-9.25209e-09	4.57690e-09	-4.67519e-09	6.08217e-07	4.28587e-07	1.03680e-06	2.56024e-07	-7.44482e-08	1.81576e-07	-6.02983e-07	7.95462e-08	-5.23436e-07	8.16489e-08	-2.21104e-08	5.95385e-08	-4.84055e-08	2.36193e-08	-2.47862e-08	5.53112e-07	3.78109e-07	9.31221e-07	-4.66420e-08	1.12428e-08	-3.53992e-08
29.393	-8.40481e-09	4.15776e-09	-4.24705e-09	6.07865e-07	4.27232e-07	1.03510e-06	2.55964e-07	-7.44306e-08	1.81534e-07	-6.00234e-07	7.91836e-08	-5.21050e-07	8.25512e-08	-2.23548e-08	6.01964e-08	-4.71521e-08	2.30077e-08	-2.41443e-08	5.52460e-07	3.76753e-07	9.29213e-07	-4.50869e-08	1.08680e-08	-3.42189e-08
29.417	-7.55479e-09	3.73727e-09	-3.81752e-09	6.07519e-07	4.25878e-07	1.03340e-06	2.55907e-07	-7.44139e-08	1.81493e-07	-5.97483e-07	7.88207e-08	-5.18662e-07	8.34598e-08	-2.26008e-08	6.08590e-08	-4.58939e-08	2.23938e-08	-2.35001e-08	5.51812e-07	3.75399e-07	9.27211e-07	-4.35254e-08	1.04916e-08	-3.30338e-08
29.442	-6.70206e-09	3.31543e-09	-3.38663e-09	6.07180e-07	4.24525e-07	1.03170e-06	2.55852e-07	-7.43980e-08	1.81454e-07	-5.94731e-07	7.84576e-08	-5.16273e-07	8.43746e-08	-2.28485e-08	6.15260e-08	-4.46311e-08	2.17776e-08	-2.28535e-08	5.51169e-07	3.74047e-07	9.25216e-07	-4.19575e-08	1.01137e-08	-3.18439e-08
29.467	-5.84665e-09	2.89227e-09	-2.95438e-09	6.06847e-07	4.23174e-07	1.03002e-06	2.55800e-07	-7.43829e-08	1.81417e-07	-5.91977e-07	7.80943e-08	-5.13883e-07	8.52955e-08	-2.30979e-08	6.21976e-08	-4.33637e-08	2.11592e-08	-2.22045e-08	5.50530e-07	3.72696e-07	9.23226e-07	-4.03834e-08	9.73424e-09	-3.06492e-08
29.491	-4.98858e-09	2.46779e-09	-2.52079e-09	6.06520e-07	4.21824e-07	1.02834e-06	2.55751e-07	-7.43686e-08	1.81382e-07	-5.89222e-07	7.77308e-08	-5.11491e-07	8.62226e-08	-2.33490e-08	6.28736e-08	-4.20917e-08	2.05385e-08	-2.15531e-08	5.49896e-07	3.71347e-07	9.21242e-07	-3.88032e-08	9.35332e-09	-2.94498e-08
29.516	-4.12787e-09	2.04201e-09	-2.08586e-09	6.06200e-07	4.20475e-07	1.02668e-06	2.55705e-07	-7.43551e-08	1.81349e-07	-5.86465e-07	7.73672e-08	-5.09098e-07	8.71558e-08	-2.36017e-08	6.35541e-08	-4.08151e-08	1.99156e-08	-2.08995e-08	5.49266e-07	3.69999e-07	9.19265e-07	-3.72167e-08	8.97092e-09	-2.82458e-08
29.540	-3.26455e-09	1.61494e-09	-1.64962e-09	6.05886e-07	4.19129e-07	1.02501e-06	2.55661e-07	-7.43425e-08	1.81319e-07	-5.83707e-07	7.70034e-08	-5.06704e-07	8.80951e-08	-2.38560e-08	6.42390e-08	-3.95341e-08	1.92906e-08	-2.02435e-08	5.48641e-07	3.68654e-07	9.17295e-07	-3.56243e-08	8.58707e-09	-2.70372e-08
29.565	-2.39865e-09	1.18659e-09	-1.21207e-09	6.05578e-07	4.17783e-07	1.02336e-06	2.55621e-07	-7.43307e-08	1.81290e-07	-5.80948e-07	7.66394e-08	-5.04309e-07	8.90404e-08	-2.41120e-08	6.49284e-08	-3.82487e-08	1.86634e-08	-1.95853e-08	5.48020e-07	3.67311e-07	9.15331e-07	-3.40258e-08	8.20177e-09	-2.58240e-08
29.590	-1.53020e-09	7.56972e-10	-7.73227e-10	6.05277e-07	4.16440e-07	1.02172e-06	2.55583e-07	-7.43198e-08	1.81263e-07	-5.78188e-07	7.62753e-08	-5.01913e-07	8.99917e-08	-2.43696e-08	6.56220e-08	-3.69589e-08	1.80340e-08	-1.89249e-08	5.47404e-07	3.65970e-07	9.13374e-07	-3.24214e-08	7.81503e-09	-2.46064e-08
29.614	-6.59212e-10	3.26105e-10	-3.33107e-10	6.04982e-07	4.15098e-07	1.02008e-06	2.55548e-07	-7.43097e-08	1.81238e-07	-5.75427e-07	7.59111e-08	-4.99516e-07	9.09489e-08	-2.46289e-08	6.63201e-08	-3.56648e-08	1.74026e-08	-1.82623e-08	5.46792e-07	3.64632e-07	9.11424e-07	-3.08112e-08	7.42689e-09	-2.33843e-08
29.639	2.14280e-10	-1.06002e-10	1.08278e-10	6.04694e-07	4.13758e-07	1.01845e-06	2.55516e-07	-7.43004e-08	1.81216e-07	-5.72665e-07	7.55467e-08	-4.97119e-07	9.19121e-08	-2.48897e-08	6.70224e-08	-3.43664e-08	1.67690e-08	-1.75974e-08	5.46185e-07	3.63296e-07	9.09481e-07	-2.91951e-08	7.03734e-09	-2.21578e-08
29.663	1.09025e-09	-5.39335e-10	5.50917e-10	6.04412e-07	4.12419e-07	1.01683e-06	2.55487e-07	-7.42920e-08	1.81195e-07	-5.69903e-07	7.51823e-08	-4.94721e-07	9.28812e-08	-2.51521e-08	6.77291e-08	-3.30638e-08	1.61334e-08	-1.69304e-08	5.45583e-07	3.61962e-07	9.07545e-07	-2.75733e-08	6.64642e-09	-2.09269e-08
29.688	1.96868e-09	-9.73882e-10	9.94795e-10	6.04136e-07	4.11083e-07	1.01522e-06	2.55462e-07	-7.42845e-08	1.81177e-07	-5.67140e-07	7.48178e-08	-4.92322e-07	9.38561e-08	-2.54161e-08	6.84400e-08	-3.17571e-08	1.54958e-08	-1.62613e-08	5.44986e-07	3.60631e-07	9.05617e-07	-2.59458e-08	6.25412e-09	-1.96917e-08
29.712	2.84953e-09	-1.40963e-09	1.43990e-09	6.03867e-07	4.09748e-07	1.01362e-06	2.55439e-07	-7.42778e-08	1.81161e-07	-5.64376e-07	7.44532e-08	-4.89923e-07	9.48369e-08	-2.56817e-08	6.91552e-08	-3.04462e-08	1.48561e-08	-1.55900e-08	5.44393e-07	3.59302e-07	9.03696e-07	-2.43128e-08	5.86048e-09	-1.84523e-08
29.737	3.73279e-09	-1.84657e-09	1.88622e-09	6.03604e-07	4.08415e-07	1.01202e-06	2.55419e-07	-7.42720e-08	1.81147e-07	-5.61612e-07	7.40885e-08	-4.87523e-07	9.58234e-08	-2.59489e-08	6.98746e-08	-2.91312e-08	1.42145e-08	-1.49167e-08	5.43805e-07	3.57977e-07	9.01782e-07	-2.26741e-08	5.46549e-09	-1.72086e-08
29.762	4.61843e-09	-2.28468e-09	2.33374e-09	6.03348e-07	4.07085e-07	1.01043e-06	2.55402e-07	-7.42671e-08	1.81135e-07	-5.58847e-07	7.37238e-08	-4.85124e-07	9.68157e-08	-2.62176e-08	7.05982e-08	-2.78122e-08	1.35709e-08	-1.42413e-08	5.43222e-07	3.56654e-07	8.99876e-07	-2.10300e-08	5.06919e-09	-1.59608e-08
29.786	5.50641e-09	-2.72396e-09	2.78245e-09	6.03098e-07	4.05756e-07	1.00885e-06	2.55388e-07	-7.42631e-08	1.81125e-07	-5.56083e-07	7.33591e-08	-4.82723e-07	9.78137e-08	-2.64878e-08	7.13259e-08	-2.64893e-08	1.29254e-08	-1.35639e-08	5.42644e-07	3.55334e-07	8.97978e-07	-1.93805e-08	4.67158e-09	-1.47089e-08
29.811	6.39673e-09	-3.16439e-09	3.23234e-09	6.02854e-07	4.04429e-07	1.00728e-06	2.55377e-07	-7.42600e-08	1.81117e-07	-5.53318e-07	7.29943e-08	-4.80323e-07	9.88174e-08	-2.67596e-08	7.20578e-08	-2.51624e-08	1.22779e-08	-1.28845e-08	5.42070e-07	3.54017e-07	8.96087e-07	-1.77256e-08	4.27268e-09	-1.34530e-08
29.835	7.28935e-09	-3.60596e-09	3.68339e-09	6.02617e-07	4.03105e-07	1.00572e-06	2.55370e-07	-7.42577e-08	1.81112e-07	-5.50553e-07	7.26296e-08	-4.77923e-07	9.98267e-08	-2.70329e-08	7.27938e-08	-2.38317e-08	1.16286e-08	-1.22031e-08	5.41502e-07	3.52703e-07	8.94205e-07	-1.60655e-08	3.87251e-09	-1.21930e-08
29.860	8.18424e-09	-4.04865e-09	4.13559e-09	6.02386e-07	4.01783e-07	1.00417e-06	2.55365e-07	-7.42564e-08	1.81109e-07	-5.47788e-07	7.22648e-08	-4.75523e-07	1.00842e-07	-2.73078e-08	7.35339e-08	-2.24971e-08	1.09774e-08	-1.15197e-08	5.40938e-07	3.51393e-07	8.92331e-07	-1.44001e-08	3.47108e-09	-1.09290e-08
29.884	9.08138e-09	-4.49246e-09	4.58893e-09	6.02162e-07	4.00463e-07	1.00262e-06	2.55363e-07	-7.42560e-08	1.81108e-07	-5.45023e-07	7.19000e-08	-4.73123e-07	1.01862e-07	-2.75841e-08	7.42780e-08	-2.11587e-08	1.03244e-08	-1.08344e-08	5.40379e-07	3.50086e-07	8.90465e-07	-1.27296e-08	3.06840e-09	-9.66116e-09
29.909	9.98076e-09	-4.93737e-09	5.04339e-09	6.01944e-07	3.99145e-07	1.00109e-06	2.55365e-07	-7.42565e-08	1.81109e-07	-5.42258e-07	7.15353e-08	-4.70723e-07	1.02888e-07	-2.78620e-08	7.50262e-08	-1.98167e-08	9.66950e-09	-1.01472e-08	5.39825e-07	3.48782e-07	8.88607e-07	-1.10539e-08	2.66450e-09	-8.38943e-09
29.934	1.08823e-08	-5.38336e-09	5.49897e-09	6.01732e-07	3.97830e-07	9.99562e-07	2.55370e-07	-7.42579e-08	1.81112e-07	-5.39493e-07	7.11706e-08	-4.68323e-07	1.03920e-07	-2.81413e-08	7.57784e-08	-1.84709e-08	9.01285e-09	-9.45809e-09	5.39277e-07	3.47482e-07	8.86758e-07	-9.37325e-09	2.25938e-09	-7.11387e-09
29.958	1.17861e-08	-5.83044e-09	5.95564e-09	6.01527e-07	3.96517e-07	9.98044e-07	2.55378e-07	-7.42602e-08	1.81118e-07	-5.36729e-07	7.08060e-08	-4.65923e-07	1.04957e-07	-2.84221e-08	7.65346e-08	-1.71216e-08	8.35442e-09	-8.76714e-09	5.38733e-07	3.46185e-07	8.84918e-07	-7.68760e-09	1.85306e-09	-5.83454e-09
29.983	1.26920e-08	-6.27858e-09	6.41341e-09	6.01328e-07	3.95207e-07	9.96535e-07	2.55389e-07	-7.42634e-08	1.81126e-07	-5.33966e-07	7.04414e-08	-4.63524e-07	1.05999e-07	-2.87044e-08	7.72947e-08	-1.57686e-08	7.69425e-09	-8.07436e-09	5.38194e-07	3.44892e-07	8.83086e-07	-5.99705e-09	1.44556e-09	-4.55149e-09
[truncated: 1 more rows]
