# Supplementary material for: Effects of ischemic preconditioning on lower-limb anaerobic performance and neuromuscular adaptations
Source: PeerJ. 2026 Jun 8;14:e21296. doi: 10.7717/peerj.21296 (PMC13256049; doi:10.7717/peerj.21296)
Supplement: Supplemental Information 1 [file peerj-14-21296-s001.zip › Fnirs_hbo/08.csv]

	1	1	1	1	1	1	1	1	1	1	1	1	1	1	1	1	1	1	1	1	1	1	1	1
time	HRF HbO,1,1	HRF HbR,1,1	HRF HbT,1,1	HRF HbO,1,2	HRF HbR,1,2	HRF HbT,1,2	HRF HbO,1,3	HRF HbR,1,3	HRF HbT,1,3	HRF HbO,1,4	HRF HbR,1,4	HRF HbT,1,4	HRF HbO,2,5	HRF HbR,2,5	HRF HbT,2,5	HRF HbO,2,6	HRF HbR,2,6	HRF HbT,2,6	HRF HbO,2,7	HRF HbR,2,7	HRF HbT,2,7	HRF HbO,2,8	HRF HbR,2,8	HRF HbT,2,8
-1.991	-1.14521e-07	5.07433e-08	-6.37776e-08	-1.74135e-09	1.83630e-09	9.49469e-11	-8.30548e-08	2.34371e-08	-5.96177e-08	-1.65427e-07	2.14511e-08	-1.43976e-07	-8.27907e-08	4.60535e-08	-3.67372e-08	-6.66259e-08	1.03629e-08	-5.62630e-08	-2.55013e-08	2.10003e-08	-4.50097e-09	-2.61376e-07	6.45105e-08	-1.96866e-07
-1.966	-1.11699e-07	4.94930e-08	-6.22061e-08	-1.87376e-09	1.97592e-09	1.02166e-10	-8.10535e-08	2.28723e-08	-5.81811e-08	-1.61663e-07	2.09631e-08	-1.40700e-07	-8.07674e-08	4.49280e-08	-3.58393e-08	-6.49917e-08	1.01088e-08	-5.48830e-08	-2.49240e-08	2.05250e-08	-4.39909e-09	-2.54936e-07	6.29209e-08	-1.92015e-07
-1.942	-1.08875e-07	4.82416e-08	-6.06332e-08	-1.99977e-09	2.10881e-09	1.09037e-10	-7.90487e-08	2.23066e-08	-5.67421e-08	-1.57884e-07	2.04730e-08	-1.37411e-07	-7.87415e-08	4.38011e-08	-3.49404e-08	-6.33558e-08	9.85430e-09	-5.35015e-08	-2.43444e-08	2.00476e-08	-4.29678e-09	-2.48489e-07	6.13299e-08	-1.87159e-07
-1.917	-1.06048e-07	4.69890e-08	-5.90589e-08	-2.11939e-09	2.23495e-09	1.15559e-10	-7.70404e-08	2.17399e-08	-5.53005e-08	-1.54090e-07	1.99810e-08	-1.34109e-07	-7.67132e-08	4.26728e-08	-3.40404e-08	-6.17180e-08	9.59957e-09	-5.21185e-08	-2.37622e-08	1.95682e-08	-4.19403e-09	-2.42037e-07	5.97375e-08	-1.82300e-07
-1.892	-1.03219e-07	4.57354e-08	-5.74832e-08	-2.23259e-09	2.35432e-09	1.21731e-10	-7.50287e-08	2.11722e-08	-5.38565e-08	-1.50281e-07	1.94871e-08	-1.30794e-07	-7.46824e-08	4.15432e-08	-3.31392e-08	-6.00786e-08	9.34458e-09	-5.07340e-08	-2.31776e-08	1.90868e-08	-4.09085e-09	-2.35580e-07	5.81436e-08	-1.77436e-07
-1.868	-1.00387e-07	4.44806e-08	-5.59061e-08	-2.33935e-09	2.46690e-09	1.27553e-10	-7.30135e-08	2.06036e-08	-5.24100e-08	-1.46457e-07	1.89912e-08	-1.27465e-07	-7.26493e-08	4.04122e-08	-3.22371e-08	-5.84375e-08	9.08932e-09	-4.93482e-08	-2.25906e-08	1.86033e-08	-3.98724e-09	-2.29116e-07	5.65485e-08	-1.72568e-07
-1.843	-9.75525e-08	4.32247e-08	-5.43277e-08	-2.43965e-09	2.57268e-09	1.33022e-10	-7.09950e-08	2.00340e-08	-5.09611e-08	-1.42618e-07	1.84934e-08	-1.24124e-07	-7.06137e-08	3.92799e-08	-3.13338e-08	-5.67947e-08	8.83380e-09	-4.79609e-08	-2.20011e-08	1.81179e-08	-3.88319e-09	-2.22648e-07	5.49520e-08	-1.67696e-07
-1.819	-9.47158e-08	4.19679e-08	-5.27480e-08	-2.53348e-09	2.67162e-09	1.38138e-10	-6.89732e-08	1.94634e-08	-4.95098e-08	-1.38764e-07	1.79937e-08	-1.20770e-07	-6.85759e-08	3.81463e-08	-3.04296e-08	-5.51503e-08	8.57802e-09	-4.65722e-08	-2.14092e-08	1.76305e-08	-3.77872e-09	-2.16174e-07	5.33541e-08	-1.62820e-07
-1.794	-9.18769e-08	4.07100e-08	-5.11670e-08	-2.62082e-09	2.76372e-09	1.42900e-10	-6.69480e-08	1.88919e-08	-4.80561e-08	-1.34895e-07	1.74920e-08	-1.17403e-07	-6.65357e-08	3.70115e-08	-2.95243e-08	-5.35042e-08	8.32200e-09	-4.51822e-08	-2.08149e-08	1.71410e-08	-3.67382e-09	-2.09695e-07	5.17551e-08	-1.57940e-07
-1.769	-8.90358e-08	3.94511e-08	-4.95847e-08	-2.70165e-09	2.84896e-09	1.47307e-10	-6.49196e-08	1.83195e-08	-4.66000e-08	-1.31011e-07	1.69884e-08	-1.14023e-07	-6.44933e-08	3.58753e-08	-2.86180e-08	-5.18566e-08	8.06573e-09	-4.37909e-08	-2.02181e-08	1.66496e-08	-3.56850e-09	-2.03211e-07	5.01547e-08	-1.53056e-07
-1.745	-8.61924e-08	3.81912e-08	-4.80012e-08	-2.77596e-09	2.92732e-09	1.51358e-10	-6.28879e-08	1.77462e-08	-4.51417e-08	-1.27113e-07	1.64829e-08	-1.10630e-07	-6.24487e-08	3.47380e-08	-2.77107e-08	-5.02074e-08	7.80922e-09	-4.23982e-08	-1.96190e-08	1.61562e-08	-3.46275e-09	-1.96722e-07	4.85532e-08	-1.48169e-07
-1.720	-8.33469e-08	3.69304e-08	-4.64165e-08	-2.84372e-09	2.99877e-09	1.55053e-10	-6.08530e-08	1.71720e-08	-4.36810e-08	-1.23200e-07	1.59755e-08	-1.07225e-07	-6.04019e-08	3.35994e-08	-2.68025e-08	-4.85567e-08	7.55247e-09	-4.10042e-08	-1.90174e-08	1.56608e-08	-3.35657e-09	-1.90228e-07	4.69504e-08	-1.43278e-07
-1.696	-8.04993e-08	3.56686e-08	-4.48307e-08	-2.90492e-09	3.06331e-09	1.58390e-10	-5.88148e-08	1.65969e-08	-4.22180e-08	-1.19272e-07	1.54662e-08	-1.03806e-07	-5.83529e-08	3.24597e-08	-2.58933e-08	-4.69045e-08	7.29548e-09	-3.96090e-08	-1.84135e-08	1.51635e-08	-3.24998e-09	-1.83730e-07	4.53465e-08	-1.38383e-07
-1.671	-7.76496e-08	3.44060e-08	-4.32437e-08	-2.95955e-09	3.12092e-09	1.61369e-10	-5.67736e-08	1.60208e-08	-4.07527e-08	-1.15330e-07	1.49550e-08	-1.00375e-07	-5.63018e-08	3.13187e-08	-2.49831e-08	-4.52508e-08	7.03828e-09	-3.82126e-08	-1.78071e-08	1.46642e-08	-3.14296e-09	-1.77227e-07	4.37415e-08	-1.33485e-07
-1.647	-7.47980e-08	3.31424e-08	-4.16556e-08	-3.00758e-09	3.17157e-09	1.63988e-10	-5.47292e-08	1.54439e-08	-3.92853e-08	-1.11373e-07	1.44419e-08	-9.69313e-08	-5.42487e-08	3.01766e-08	-2.40721e-08	-4.35957e-08	6.78084e-09	-3.68149e-08	-1.71984e-08	1.41629e-08	-3.03552e-09	-1.70719e-07	4.21354e-08	-1.28584e-07
-1.622	-7.19444e-08	3.18780e-08	-4.00664e-08	-3.04900e-09	3.21525e-09	1.66246e-10	-5.26817e-08	1.48662e-08	-3.78156e-08	-1.07402e-07	1.39270e-08	-9.34749e-08	-5.21935e-08	2.90334e-08	-2.31601e-08	-4.19392e-08	6.52319e-09	-3.54160e-08	-1.65874e-08	1.36597e-08	-2.92767e-09	-1.64207e-07	4.05281e-08	-1.23679e-07
-1.597	-6.90890e-08	3.06128e-08	-3.84762e-08	-3.08380e-09	3.25194e-09	1.68143e-10	-5.06312e-08	1.42875e-08	-3.63437e-08	-1.03416e-07	1.34101e-08	-9.00059e-08	-5.01364e-08	2.78891e-08	-2.22473e-08	-4.02813e-08	6.26532e-09	-3.40160e-08	-1.59740e-08	1.31546e-08	-2.81940e-09	-1.57691e-07	3.89199e-08	-1.18771e-07
-1.573	-6.62317e-08	2.93468e-08	-3.68849e-08	-3.11196e-09	3.28164e-09	1.69679e-10	-4.85777e-08	1.37080e-08	-3.48696e-08	-9.94158e-08	1.28914e-08	-8.65244e-08	-4.80773e-08	2.67437e-08	-2.13336e-08	-3.86221e-08	6.00725e-09	-3.26148e-08	-1.53582e-08	1.26475e-08	-2.71072e-09	-1.51171e-07	3.73106e-08	-1.13860e-07
-1.548	-6.33727e-08	2.80799e-08	-3.52927e-08	-3.13346e-09	3.30431e-09	1.70851e-10	-4.65211e-08	1.31277e-08	-3.33934e-08	-9.54011e-08	1.23708e-08	-8.30303e-08	-4.60162e-08	2.55972e-08	-2.04190e-08	-3.69615e-08	5.74896e-09	-3.12126e-08	-1.47401e-08	1.21385e-08	-2.60163e-09	-1.44646e-07	3.57003e-08	-1.08946e-07
-1.524	-6.05119e-08	2.68124e-08	-3.36995e-08	-3.14829e-09	3.31995e-09	1.71660e-10	-4.44616e-08	1.25465e-08	-3.19151e-08	-9.13722e-08	1.18484e-08	-7.95238e-08	-4.39533e-08	2.44497e-08	-1.95036e-08	-3.52997e-08	5.49048e-09	-2.98092e-08	-1.41197e-08	1.16275e-08	-2.49212e-09	-1.38118e-07	3.40891e-08	-1.04029e-07
-1.499	-5.76494e-08	2.55440e-08	-3.21054e-08	-3.15643e-09	3.32854e-09	1.72104e-10	-4.23992e-08	1.19646e-08	-3.04346e-08	-8.73290e-08	1.13241e-08	-7.60049e-08	-4.18885e-08	2.33011e-08	-1.85874e-08	-3.36366e-08	5.23180e-09	-2.84048e-08	-1.34969e-08	1.11147e-08	-2.38220e-09	-1.31586e-07	3.24769e-08	-9.91093e-08
-1.475	-5.47854e-08	2.42750e-08	-3.05104e-08	-3.15787e-09	3.33006e-09	1.72182e-10	-4.03339e-08	1.13817e-08	-2.89521e-08	-8.32715e-08	1.07979e-08	-7.24736e-08	-3.98220e-08	2.21516e-08	-1.76704e-08	-3.19722e-08	4.97293e-09	-2.69993e-08	-1.28718e-08	1.06000e-08	-2.27188e-09	-1.25051e-07	3.08639e-08	-9.41867e-08
-1.450	-5.19198e-08	2.30053e-08	-2.89145e-08	-3.15260e-09	3.32449e-09	1.71895e-10	-3.82657e-08	1.07981e-08	-2.74676e-08	-7.91999e-08	1.02700e-08	-6.89299e-08	-3.77537e-08	2.10010e-08	-1.67526e-08	-3.03067e-08	4.71388e-09	-2.55928e-08	-1.22445e-08	1.00833e-08	-2.16115e-09	-1.18511e-07	2.92499e-08	-8.92615e-08
-1.425	-4.90527e-08	2.17349e-08	-2.73178e-08	-3.14059e-09	3.31183e-09	1.71240e-10	-3.61948e-08	1.02137e-08	-2.59810e-08	-7.51142e-08	9.74016e-09	-6.53740e-08	-3.56836e-08	1.98495e-08	-1.58341e-08	-2.86400e-08	4.45464e-09	-2.41854e-08	-1.16148e-08	9.56480e-09	-2.05002e-09	-1.11969e-07	2.76351e-08	-8.43337e-08
-1.401	-4.61841e-08	2.04638e-08	-2.57203e-08	-3.12184e-09	3.29206e-09	1.70218e-10	-3.41210e-08	9.62854e-09	-2.44925e-08	-7.10144e-08	9.20853e-09	-6.18058e-08	-3.36119e-08	1.86971e-08	-1.49148e-08	-2.69722e-08	4.19523e-09	-2.27769e-08	-1.09829e-08	9.04440e-09	-1.93848e-09	-1.05423e-07	2.60195e-08	-7.94034e-08
-1.376	-4.33141e-08	1.91922e-08	-2.41220e-08	-3.09633e-09	3.26516e-09	1.68827e-10	-3.20445e-08	9.04257e-09	-2.30019e-08	-6.69006e-08	8.67509e-09	-5.82255e-08	-3.15385e-08	1.75438e-08	-1.39948e-08	-2.53032e-08	3.93564e-09	-2.13676e-08	-1.03487e-08	8.52213e-09	-1.82654e-09	-9.88738e-08	2.44031e-08	-7.44707e-08
-1.352	-4.04428e-08	1.79199e-08	-2.25229e-08	-3.06405e-09	3.23112e-09	1.67067e-10	-2.99652e-08	8.45584e-09	-2.15094e-08	-6.27728e-08	8.13984e-09	-5.46330e-08	-2.94636e-08	1.63895e-08	-1.30740e-08	-2.36332e-08	3.67589e-09	-1.99573e-08	-9.71220e-09	7.99800e-09	-1.71420e-09	-9.23217e-08	2.27860e-08	-6.95357e-08
-1.327	-3.75702e-08	1.66471e-08	-2.09232e-08	-3.02499e-09	3.18992e-09	1.64937e-10	-2.78833e-08	7.86835e-09	-2.00150e-08	-5.86312e-08	7.60279e-09	-5.10284e-08	-2.73870e-08	1.52344e-08	-1.21526e-08	-2.19622e-08	3.41597e-09	-1.85462e-08	-9.07348e-09	7.47201e-09	-1.60147e-09	-8.57666e-08	2.11681e-08	-6.45984e-08
-1.303	-3.46964e-08	1.53737e-08	-1.93227e-08	-2.97912e-09	3.14155e-09	1.62436e-10	-2.57988e-08	7.28011e-09	-1.85187e-08	-5.44757e-08	7.06394e-09	-4.74117e-08	-2.53090e-08	1.40785e-08	-1.12305e-08	-2.02901e-08	3.15590e-09	-1.71342e-08	-8.43252e-09	6.94418e-09	-1.48834e-09	-7.92086e-08	1.95496e-08	-5.96591e-08
-1.278	-3.18214e-08	1.40998e-08	-1.77216e-08	-2.92644e-09	3.08600e-09	1.59563e-10	-2.37116e-08	6.69114e-09	-1.70205e-08	-5.03064e-08	6.52330e-09	-4.37831e-08	-2.32294e-08	1.29217e-08	-1.03077e-08	-1.86170e-08	2.89568e-09	-1.57214e-08	-7.78932e-09	6.41451e-09	-1.37482e-09	-7.26480e-08	1.79303e-08	-5.47177e-08
-1.253	-2.89453e-08	1.28254e-08	-1.61199e-08	-2.86693e-09	3.02325e-09	1.56319e-10	-2.16219e-08	6.10144e-09	-1.55204e-08	-4.61234e-08	5.98089e-09	-4.01425e-08	-2.11484e-08	1.17641e-08	-9.38431e-09	-1.69430e-08	2.63530e-09	-1.43077e-08	-7.14391e-09	5.88301e-09	-1.26090e-09	-6.60848e-08	1.63104e-08	-4.97743e-08
-1.229	-2.60681e-08	1.15506e-08	-1.45175e-08	-2.80059e-09	2.95329e-09	1.52702e-10	-1.95296e-08	5.51102e-09	-1.40186e-08	-4.19268e-08	5.43670e-09	-3.64901e-08	-1.90660e-08	1.06058e-08	-8.46028e-09	-1.52681e-08	2.37479e-09	-1.28933e-08	-6.49629e-09	5.34969e-09	-1.14659e-09	-5.95191e-08	1.46900e-08	-4.48291e-08
-1.204	-2.31899e-08	1.02753e-08	-1.29147e-08	-2.72740e-09	2.87611e-09	1.48711e-10	-1.74348e-08	4.91990e-09	-1.25149e-08	-3.77165e-08	4.89075e-09	-3.28258e-08	-1.69823e-08	9.44664e-09	-7.53564e-09	-1.35923e-08	2.11414e-09	-1.14782e-08	-5.84646e-09	4.81456e-09	-1.03190e-09	-5.29510e-08	1.30689e-08	-3.98821e-08
-1.180	-2.03108e-08	8.99956e-09	-1.13112e-08	-2.64734e-09	2.79169e-09	1.44346e-10	-1.53376e-08	4.32808e-09	-1.10095e-08	-3.34927e-08	4.34304e-09	-2.91497e-08	-1.48972e-08	8.28679e-09	-6.61042e-09	-1.19157e-08	1.85335e-09	-1.00623e-08	-5.19445e-09	4.27763e-09	-9.16821e-10	-4.63808e-08	1.14473e-08	-3.49335e-08
-1.155	-1.74308e-08	7.72344e-09	-9.70733e-09	-2.56041e-09	2.70002e-09	1.39606e-10	-1.32379e-08	3.73557e-09	-9.50231e-09	-2.92554e-08	3.79359e-09	-2.54618e-08	-1.28108e-08	7.12622e-09	-5.68463e-09	-1.02382e-08	1.59244e-09	-8.64575e-09	-4.54027e-09	3.73891e-09	-8.01357e-10	-3.98084e-08	9.82516e-09	-2.99833e-08
-1.130	-1.45499e-08	6.44695e-09	-8.10295e-09	-2.46660e-09	2.60109e-09	1.34491e-10	-1.11358e-08	3.14239e-09	-7.99341e-09	-2.50047e-08	3.24239e-09	-2.17623e-08	-1.07233e-08	5.96496e-09	-4.75829e-09	-8.55992e-09	1.33140e-09	-7.22852e-09	-3.88391e-09	3.19840e-09	-6.85511e-10	-3.32341e-08	8.20254e-09	-2.50315e-08
-1.106	-1.16682e-08	5.17011e-09	-6.49813e-09	-2.36589e-09	2.49489e-09	1.28999e-10	-9.03137e-09	2.54854e-09	-6.48282e-09	-2.07406e-08	2.68946e-09	-1.80511e-08	-8.63445e-09	4.80304e-09	-3.83141e-09	-6.88091e-09	1.07025e-09	-5.81066e-09	-3.22541e-09	2.65612e-09	-5.69284e-10	-2.66579e-08	6.57946e-09	-2.00784e-08
-1.081	-8.78585e-09	3.89294e-09	-4.89291e-09	-2.25827e-09	2.38140e-09	1.23131e-10	-6.92461e-09	1.95404e-09	-4.97057e-09	-1.64632e-08	2.13480e-09	-1.43284e-08	-6.54450e-09	3.64047e-09	-2.90403e-09	-5.20117e-09	8.08986e-10	-4.39219e-09	-2.56475e-09	2.11208e-09	-4.52679e-10	-2.00799e-08	4.95595e-09	-1.51240e-08
-1.057	-5.90278e-09	2.61548e-09	-3.28731e-09	-2.14373e-09	2.26061e-09	1.16886e-10	-4.81557e-09	1.35890e-09	-3.45667e-09	-1.21725e-08	1.57843e-09	-1.05941e-08	-4.45342e-09	2.47728e-09	-1.97614e-09	-3.52075e-09	5.47614e-10	-2.97313e-09	-1.90197e-09	1.56627e-09	-3.35698e-10	-1.35004e-08	3.33204e-09	-1.01683e-08
-1.032	-3.01911e-09	1.33774e-09	-1.68136e-09	-2.02226e-09	2.13252e-09	1.10263e-10	-2.70427e-09	7.63114e-10	-1.94116e-09	-7.86871e-09	1.02035e-09	-6.84837e-09	-2.36128e-09	1.31349e-09	-1.04778e-09	-1.83966e-09	2.86140e-10	-1.55352e-09	-1.23707e-09	1.01873e-09	-2.18343e-10	-6.91934e-09	1.70777e-09	-5.21157e-09
-1.008	-1.34870e-10	5.97597e-11	-7.51100e-11	-1.89385e-09	1.99711e-09	1.03262e-10	-5.90772e-10	1.66709e-10	-4.24063e-10	-3.55178e-09	4.60565e-10	-3.09122e-09	-2.68095e-10	1.49132e-10	-1.18963e-10	-1.57958e-10	2.45687e-11	-1.33390e-10	-5.70061e-10	4.69445e-10	-1.00616e-10	-3.36921e-10	8.31559e-11	-2.53766e-10
-0.983	2.74987e-09	-1.21845e-09	1.53142e-09	-1.75849e-09	1.85438e-09	9.58815e-11	1.52490e-09	-4.30310e-10	1.09459e-09	7.78197e-10	-1.00910e-10	6.77287e-10	1.82608e-09	-1.01578e-09	8.10295e-10	1.52434e-09	-2.37094e-10	1.28724e-09	9.90445e-11	-8.15631e-11	1.74814e-11	6.24675e-09	-1.54177e-09	4.70498e-09
-0.958	5.63505e-09	-2.49685e-09	3.13821e-09	-1.61618e-09	1.70430e-09	8.81217e-11	3.64272e-09	-1.02793e-09	2.61479e-09	5.12116e-09	-6.64068e-10	4.45709e-09	3.92120e-09	-2.18122e-09	1.73997e-09	3.20719e-09	-4.98843e-10	2.70834e-09	7.70234e-10	-6.34288e-10	1.35946e-10	1.28315e-08	-3.16697e-09	9.66458e-09
-0.934	8.52063e-09	-3.77542e-09	4.74520e-09	-1.46689e-09	1.54687e-09	7.99819e-11	5.76263e-09	-1.62615e-09	4.13648e-09	9.47704e-09	-1.22890e-09	8.24814e-09	6.01723e-09	-3.34717e-09	2.67006e-09	4.89056e-09	-7.60674e-10	4.12989e-09	1.44350e-09	-1.18872e-09	2.54777e-10	1.94173e-08	-4.79241e-09	1.46249e-08
-0.909	1.14065e-08	-5.05415e-09	6.35239e-09	-1.31063e-09	1.38209e-09	7.14616e-11	7.88460e-09	-2.22494e-09	5.65966e-09	1.38458e-08	-1.79540e-09	1.20504e-08	8.11412e-09	-4.51360e-09	3.60052e-09	6.57442e-09	-1.02258e-09	5.55184e-09	2.11882e-09	-1.74485e-09	3.73971e-10	2.60040e-08	-6.41808e-09	1.95859e-08
-0.885	1.42927e-08	-6.33299e-09	7.95972e-09	-1.14737e-09	1.20993e-09	6.25603e-11	1.00086e-08	-2.82431e-09	7.18429e-09	1.82273e-08	-2.36356e-09	1.58637e-08	1.02118e-08	-5.68048e-09	4.53136e-09	8.25874e-09	-1.28456e-09	6.97418e-09	2.79618e-09	-2.30266e-09	4.93527e-10	3.25915e-08	-8.04393e-09	2.45475e-08
-0.860	1.71791e-08	-7.61193e-09	9.56718e-09	-9.77126e-10	1.03040e-09	5.32776e-11	1.21346e-08	-3.42424e-09	8.71035e-09	2.26215e-08	-2.93336e-09	1.96881e-08	1.23103e-08	-6.84780e-09	5.46253e-09	9.94348e-09	-1.54660e-09	8.39688e-09	3.47559e-09	-2.86215e-09	6.13441e-10	3.91795e-08	-9.66994e-09	2.95096e-08
-0.836	2.00657e-08	-8.89094e-09	1.11747e-08	-7.99873e-10	8.43486e-10	4.36129e-11	1.42625e-08	-4.02471e-09	1.02378e-08	2.70284e-08	-3.50481e-09	2.35236e-08	1.44096e-08	-8.01554e-09	6.39404e-09	1.16286e-08	-1.80870e-09	9.81990e-09	4.15701e-09	-3.42330e-09	7.33713e-10	4.57681e-08	-1.12961e-08	3.44720e-08
-0.811	2.29523e-08	-1.01700e-08	1.27823e-08	-6.15607e-10	6.49172e-10	3.35658e-11	1.63924e-08	-4.62573e-09	1.17666e-08	3.14478e-08	-4.07788e-09	2.73699e-08	1.65095e-08	-9.18365e-09	7.32585e-09	1.33141e-08	-2.07086e-09	1.12432e-08	4.84045e-09	-3.98611e-09	8.54339e-10	5.23571e-08	-1.29223e-08	3.94348e-08
-0.786	2.58390e-08	-1.14491e-08	1.43900e-08	-4.24320e-10	4.47456e-10	2.31359e-11	1.85241e-08	-5.22727e-09	1.32968e-08	3.58798e-08	-4.65258e-09	3.12272e-08	1.86101e-08	-1.03521e-08	8.25796e-09	1.49999e-08	-2.33307e-09	1.26668e-08	5.52587e-09	-4.55056e-09	9.75317e-10	5.89463e-08	-1.45486e-08	4.43977e-08
-0.762	2.87257e-08	-1.27281e-08	1.59976e-08	-2.26004e-10	2.38327e-10	1.23228e-11	2.06576e-08	-5.82933e-09	1.48283e-08	4.03242e-08	-5.22889e-09	3.50953e-08	2.07113e-08	-1.15210e-08	9.19033e-09	1.66859e-08	-2.59532e-09	1.40906e-08	6.21329e-09	-5.11664e-09	1.09664e-09	6.55356e-08	-1.61749e-08	4.93607e-08
-0.737	3.16123e-08	-1.40072e-08	1.76052e-08	-2.06528e-11	2.17788e-11	1.12609e-12	2.27929e-08	-6.43190e-09	1.63610e-08	4.47809e-08	-5.80681e-09	3.89741e-08	2.28130e-08	-1.26901e-08	1.01230e-08	1.83723e-08	-2.85761e-09	1.55147e-08	6.90267e-09	-5.68435e-09	1.21832e-09	7.21250e-08	-1.78012e-08	5.43238e-08
-0.713	3.44988e-08	-1.52862e-08	1.92127e-08	1.91742e-10	-2.02197e-10	-1.04547e-11	2.49300e-08	-7.03496e-09	1.78951e-08	4.92500e-08	-6.38631e-09	4.28637e-08	2.49153e-08	-1.38595e-08	1.10558e-08	2.00588e-08	-3.11993e-09	1.69389e-08	7.59401e-09	-6.25366e-09	1.34034e-09	7.87143e-08	-1.94275e-08	5.92867e-08
-0.688	3.73851e-08	-1.65651e-08	2.08201e-08	4.11186e-10	-4.33606e-10	-2.24198e-11	2.70688e-08	-7.63851e-09	1.94303e-08	5.37312e-08	-6.96741e-09	4.67638e-08	2.70181e-08	-1.50292e-08	1.19889e-08	2.17455e-08	-3.38228e-09	1.83632e-08	8.28729e-09	-6.82458e-09	1.46271e-09	8.53033e-08	-2.10538e-08	6.42495e-08
-0.664	4.02712e-08	-1.78439e-08	2.24273e-08	6.37688e-10	-6.72457e-10	-3.47698e-11	2.92093e-08	-8.24252e-09	2.09668e-08	5.82246e-08	-7.55007e-09	5.06746e-08	2.91213e-08	-1.61991e-08	1.29221e-08	2.34324e-08	-3.64465e-09	1.97877e-08	8.98250e-09	-7.39709e-09	1.58541e-09	9.18919e-08	-2.26799e-08	6.92120e-08
-0.639	4.31570e-08	-1.91225e-08	2.40344e-08	8.71252e-10	-9.18757e-10	-4.75048e-11	3.13514e-08	-8.84700e-09	2.25044e-08	6.27301e-08	-8.13430e-09	5.45958e-08	3.12249e-08	-1.73693e-08	1.38556e-08	2.51194e-08	-3.90704e-09	2.12123e-08	9.67962e-09	-7.97117e-09	1.70845e-09	9.84801e-08	-2.43060e-08	7.41741e-08
-0.614	4.60424e-08	-2.04010e-08	2.56413e-08	1.11188e-09	-1.17251e-09	-6.06253e-11	3.34952e-08	-9.45194e-09	2.40432e-08	6.72476e-08	-8.72009e-09	5.85275e-08	3.33288e-08	-1.85396e-08	1.47892e-08	2.68064e-08	-4.16944e-09	2.26369e-08	1.03787e-08	-8.54682e-09	1.83183e-09	1.05068e-07	-2.59319e-08	7.91358e-08
-0.590	4.89273e-08	-2.16793e-08	2.72480e-08	1.35959e-09	-1.43372e-09	-7.41315e-11	3.56404e-08	-1.00573e-08	2.55831e-08	7.17770e-08	-9.30743e-09	6.24696e-08	3.54331e-08	-1.97102e-08	1.57229e-08	2.84935e-08	-4.43185e-09	2.40616e-08	1.10796e-08	-9.12402e-09	1.95554e-09	1.11655e-07	-2.75576e-08	8.40969e-08
-0.565	5.18118e-08	-2.29574e-08	2.88544e-08	1.61438e-09	-1.70240e-09	-8.80237e-11	3.77872e-08	-1.06631e-08	2.71241e-08	7.63183e-08	-9.89630e-09	6.64220e-08	3.75376e-08	-2.08808e-08	1.66568e-08	3.01805e-08	-4.69426e-09	2.54863e-08	1.17824e-08	-9.70277e-09	2.07959e-09	1.18240e-07	-2.91830e-08	8.90574e-08
-0.541	5.46958e-08	-2.42353e-08	3.04605e-08	1.87625e-09	-1.97856e-09	-1.02302e-10	3.99355e-08	-1.12693e-08	2.86662e-08	8.08713e-08	-1.04867e-08	7.03846e-08	3.96423e-08	-2.20516e-08	1.75907e-08	3.18676e-08	-4.95666e-09	2.69109e-08	1.24870e-08	-1.02830e-08	2.20396e-09	1.24825e-07	-3.08083e-08	9.40171e-08
-0.516	5.75792e-08	-2.55129e-08	3.20663e-08	2.14522e-09	-2.26219e-09	-1.16968e-10	4.20852e-08	-1.18759e-08	3.02093e-08	8.54360e-08	-1.10786e-08	7.43574e-08	4.17472e-08	-2.32225e-08	1.85247e-08	3.35546e-08	-5.21905e-09	2.83355e-08	1.31935e-08	-1.08648e-08	2.32865e-09	1.31409e-07	-3.24333e-08	9.89760e-08
-0.492	6.04619e-08	-2.67902e-08	3.36717e-08	2.42128e-09	-2.55330e-09	-1.32020e-10	4.42363e-08	-1.24830e-08	3.17533e-08	9.00123e-08	-1.16720e-08	7.83403e-08	4.38522e-08	-2.43934e-08	1.94588e-08	3.52414e-08	-5.48142e-09	2.97600e-08	1.39018e-08	-1.14481e-08	2.45367e-09	1.37992e-07	-3.40579e-08	1.03934e-07
-0.467	6.33439e-08	-2.80672e-08	3.52767e-08	2.70444e-09	-2.85189e-09	-1.47459e-10	4.63888e-08	-1.30904e-08	3.32984e-08	9.46002e-08	-1.22669e-08	8.23332e-08	4.59574e-08	-2.55645e-08	2.03929e-08	3.69282e-08	-5.74377e-09	3.11844e-08	1.46120e-08	-1.20329e-08	2.57901e-09	1.44573e-07	-3.56822e-08	1.08891e-07
-0.442	6.62252e-08	-2.93439e-08	3.68813e-08	2.99470e-09	-3.15798e-09	-1.63285e-10	4.85426e-08	-1.36981e-08	3.48444e-08	9.91995e-08	-1.28633e-08	8.63361e-08	4.80625e-08	-2.67355e-08	2.13270e-08	3.86147e-08	-6.00610e-09	3.26086e-08	1.53239e-08	-1.26192e-08	2.70467e-09	1.51153e-07	-3.73062e-08	1.13847e-07
-0.418	6.91056e-08	-3.06202e-08	3.84854e-08	3.29207e-09	-3.47157e-09	-1.79499e-10	5.06976e-08	-1.43063e-08	3.63913e-08	1.03810e-07	-1.34612e-08	9.03489e-08	5.01677e-08	-2.79065e-08	2.22612e-08	4.03010e-08	-6.26839e-09	3.40327e-08	1.60376e-08	-1.32070e-08	2.83064e-09	1.57731e-07	-3.89298e-08	1.18801e-07
-0.393	7.19851e-08	-3.18961e-08	4.00891e-08	3.59655e-09	-3.79265e-09	-1.96101e-10	5.28539e-08	-1.49147e-08	3.79392e-08	1.08432e-07	-1.40605e-08	9.43716e-08	5.22728e-08	-2.90775e-08	2.31953e-08	4.19871e-08	-6.53064e-09	3.54565e-08	1.67531e-08	-1.37962e-08	2.95693e-09	1.64307e-07	-4.05529e-08	1.23755e-07
-0.369	7.48637e-08	-3.31715e-08	4.16922e-08	3.90814e-09	-4.12123e-09	-2.13090e-10	5.50114e-08	-1.55236e-08	3.94878e-08	1.13065e-07	-1.46613e-08	9.84040e-08	5.43778e-08	-3.02484e-08	2.41294e-08	4.36729e-08	-6.79285e-09	3.68801e-08	1.74704e-08	-1.43869e-08	3.08352e-09	1.70882e-07	-4.21756e-08	1.28706e-07
-0.344	7.77413e-08	-3.44466e-08	4.32947e-08	4.22685e-09	-4.45732e-09	-2.30468e-10	5.71701e-08	-1.61327e-08	4.10373e-08	1.17710e-07	-1.52636e-08	1.02446e-07	5.64827e-08	-3.14193e-08	2.50634e-08	4.53584e-08	-7.05500e-09	3.83034e-08	1.81894e-08	-1.49790e-08	3.21043e-09	1.77455e-07	-4.37977e-08	1.33657e-07
-0.319	8.06178e-08	-3.57211e-08	4.48967e-08	4.55268e-09	-4.80091e-09	-2.48234e-10	5.93298e-08	-1.67422e-08	4.25876e-08	1.22365e-07	-1.58672e-08	1.06498e-07	5.85874e-08	-3.25901e-08	2.59973e-08	4.70435e-08	-7.31710e-09	3.97264e-08	1.89101e-08	-1.55725e-08	3.33763e-09	1.84025e-07	-4.54194e-08	1.38606e-07
-0.295	8.34932e-08	-3.69952e-08	4.64980e-08	4.88563e-09	-5.15202e-09	-2.66388e-10	6.14906e-08	-1.73519e-08	4.41387e-08	1.27031e-07	-1.64723e-08	1.10559e-07	6.06919e-08	-3.37607e-08	2.69311e-08	4.87282e-08	-7.57914e-09	4.11491e-08	1.96325e-08	-1.61674e-08	3.46514e-09	1.90593e-07	-4.70405e-08	1.43553e-07
-0.270	8.63674e-08	-3.82687e-08	4.80987e-08	5.22571e-09	-5.51064e-09	-2.84931e-10	6.36525e-08	-1.79620e-08	4.56905e-08	1.31709e-07	-1.70788e-08	1.14630e-07	6.27961e-08	-3.49312e-08	2.78648e-08	5.04125e-08	-7.84111e-09	4.25714e-08	2.03567e-08	-1.67637e-08	3.59295e-09	1.97159e-07	-4.86610e-08	1.48498e-07
-0.246	8.92404e-08	-3.95417e-08	4.96987e-08	5.57291e-09	-5.87677e-09	-3.03862e-10	6.58154e-08	-1.85723e-08	4.72431e-08	1.36397e-07	-1.76867e-08	1.18710e-07	6.48999e-08	-3.61015e-08	2.87984e-08	5.20963e-08	-8.10301e-09	4.39933e-08	2.10825e-08	-1.73614e-08	3.72105e-09	2.03722e-07	-5.02809e-08	1.53441e-07
-0.221	9.21121e-08	-4.08142e-08	5.12979e-08	5.92724e-09	-6.25042e-09	-3.23181e-10	6.79792e-08	-1.91829e-08	4.87963e-08	1.41095e-07	-1.82960e-08	1.22799e-07	6.70035e-08	-3.72717e-08	2.97318e-08	5.37796e-08	-8.36483e-09	4.54147e-08	2.18099e-08	-1.79605e-08	3.84945e-09	2.10283e-07	-5.19001e-08	1.58383e-07
-0.197	9.49824e-08	-4.20860e-08	5.28964e-08	6.28870e-09	-6.63159e-09	-3.42890e-10	7.01439e-08	-1.97938e-08	5.03501e-08	1.45805e-07	-1.89067e-08	1.26898e-07	6.91066e-08	-3.84415e-08	3.06650e-08	5.54623e-08	-8.62656e-09	4.68357e-08	2.25391e-08	-1.85609e-08	3.97814e-09	2.16841e-07	-5.35187e-08	1.63322e-07
-0.172	9.78513e-08	-4.33572e-08	5.44941e-08	6.65729e-09	-7.02028e-09	-3.62987e-10	7.23095e-08	-2.04049e-08	5.19046e-08	1.50524e-07	-1.95187e-08	1.31006e-07	7.12092e-08	-3.96112e-08	3.15981e-08	5.71445e-08	-8.88820e-09	4.82563e-08	2.32698e-08	-1.91627e-08	4.10712e-09	2.23396e-07	-5.51365e-08	1.68259e-07
-0.147	1.00719e-07	-4.46277e-08	5.60910e-08	7.03301e-09	-7.41648e-09	-3.83473e-10	7.44759e-08	-2.10162e-08	5.34597e-08	1.55255e-07	-2.01321e-08	1.35123e-07	7.33114e-08	-4.07805e-08	3.25309e-08	5.88260e-08	-9.14975e-09	4.96763e-08	2.40022e-08	-1.97658e-08	4.23638e-09	2.29948e-07	-5.67536e-08	1.73194e-07
-0.123	1.03585e-07	-4.58976e-08	5.76871e-08	7.41586e-09	-7.82020e-09	-4.04348e-10	7.66430e-08	-2.16278e-08	5.50153e-08	1.59995e-07	-2.07468e-08	1.39249e-07	7.54130e-08	-4.19496e-08	3.34634e-08	6.05069e-08	-9.41119e-09	5.10957e-08	2.47361e-08	-2.03702e-08	4.36593e-09	2.36497e-07	-5.83700e-08	1.78127e-07
-0.098	1.06449e-07	-4.71667e-08	5.92822e-08	7.80583e-09	-8.23145e-09	-4.25611e-10	7.88110e-08	-2.22395e-08	5.65714e-08	1.64746e-07	-2.13629e-08	1.43384e-07	7.75141e-08	-4.31183e-08	3.43957e-08	6.21870e-08	-9.67252e-09	5.25145e-08	2.54717e-08	-2.09759e-08	4.49575e-09	2.43042e-07	-5.99855e-08	1.83057e-07
-0.074	1.09312e-07	-4.84351e-08	6.08765e-08	8.20294e-09	-8.65021e-09	-4.47264e-10	8.09796e-08	-2.28515e-08	5.81281e-08	1.69508e-07	-2.19803e-08	1.47527e-07	7.96145e-08	-4.42867e-08	3.53278e-08	6.38665e-08	-9.93374e-09	5.39327e-08	2.62088e-08	-2.15829e-08	4.62585e-09	2.49584e-07	-6.16002e-08	1.87984e-07
-0.049	1.12173e-07	-4.97028e-08	6.24697e-08	8.60718e-09	-9.07649e-09	-4.69305e-10	8.31489e-08	-2.34636e-08	5.96852e-08	1.74279e-07	-2.25990e-08	1.51680e-07	8.17142e-08	-4.54547e-08	3.62595e-08	6.55451e-08	-1.01948e-08	5.53503e-08	2.69474e-08	-2.21912e-08	4.75622e-09	2.56123e-07	-6.32140e-08	1.92909e-07
-0.025	1.15032e-07	-5.09697e-08	6.40620e-08	9.01855e-09	-9.51029e-09	-4.91734e-10	8.53187e-08	-2.40759e-08	6.12428e-08	1.79060e-07	-2.32190e-08	1.55841e-07	8.38132e-08	-4.66223e-08	3.71909e-08	6.72230e-08	-1.04558e-08	5.67672e-08	2.76876e-08	-2.28008e-08	4.88687e-09	2.62658e-07	-6.48269e-08	1.97831e-07
0.000	1.17889e-07	-5.22357e-08	6.56533e-08	9.43705e-09	-9.95160e-09	-5.14553e-10	8.74892e-08	-2.46884e-08	6.28008e-08	1.83851e-07	-2.38403e-08	1.60011e-07	8.59114e-08	-4.77895e-08	3.81219e-08	6.89000e-08	-1.07166e-08	5.81834e-08	2.84293e-08	-2.34116e-08	5.01778e-09	2.69189e-07	-6.64389e-08	2.02751e-07
0.025	1.20744e-07	-5.35009e-08	6.72435e-08	9.86267e-09	-1.04004e-08	-5.37760e-10	8.96602e-08	-2.53010e-08	6.43591e-08	1.88652e-07	-2.44628e-08	1.64189e-07	8.80088e-08	-4.89562e-08	3.90526e-08	7.05761e-08	-1.09773e-08	5.95988e-08	2.91725e-08	-2.40236e-08	5.14895e-09	2.75717e-07	-6.80500e-08	2.07667e-07
0.049	1.23598e-07	-5.47653e-08	6.88326e-08	1.02954e-08	-1.08568e-08	-5.61355e-10	9.18317e-08	-2.59138e-08	6.59178e-08	1.93463e-07	-2.50866e-08	1.68376e-07	9.01054e-08	-5.01224e-08	3.99830e-08	7.22513e-08	-1.12379e-08	6.10134e-08	2.99172e-08	-2.46368e-08	5.28039e-09	2.82240e-07	-6.96600e-08	2.12580e-07
0.074	1.26449e-07	-5.60288e-08	7.04207e-08	1.07353e-08	-1.13206e-08	-5.85339e-10	9.40036e-08	-2.65267e-08	6.74769e-08	1.98283e-07	-2.57117e-08	1.72572e-07	9.22010e-08	-5.12882e-08	4.09129e-08	7.39255e-08	-1.14983e-08	6.24272e-08	3.06634e-08	-2.52513e-08	5.41208e-09	2.88759e-07	-7.12690e-08	2.17490e-07
0.098	1.29299e-07	-5.72913e-08	7.20075e-08	1.11823e-08	-1.17920e-08	-6.09711e-10	9.61759e-08	-2.71397e-08	6.90362e-08	2.03113e-07	-2.63380e-08	1.76775e-07	9.42957e-08	-5.24534e-08	4.18423e-08	7.55987e-08	-1.17586e-08	6.38402e-08	3.14110e-08	-2.58669e-08	5.54404e-09	2.95274e-07	-7.28769e-08	2.22397e-07
0.123	1.32146e-07	-5.85529e-08	7.35932e-08	1.16364e-08	-1.22709e-08	-6.34471e-10	9.83485e-08	-2.77528e-08	7.05957e-08	2.07953e-07	-2.69655e-08	1.80987e-07	9.63894e-08	-5.36180e-08	4.27714e-08	7.72709e-08	-1.20186e-08	6.52522e-08	3.21600e-08	-2.64838e-08	5.67624e-09	3.01785e-07	-7.44838e-08	2.27301e-07
0.147	1.34991e-07	-5.98136e-08	7.51776e-08	1.20976e-08	-1.27572e-08	-6.59619e-10	1.00522e-07	-2.83660e-08	7.21555e-08	2.12801e-07	-2.75942e-08	1.85207e-07	9.84820e-08	-5.47821e-08	4.37000e-08	7.89420e-08	-1.22786e-08	6.66634e-08	3.29104e-08	-2.71017e-08	5.80869e-09	3.08291e-07	-7.60896e-08	2.32201e-07
0.172	1.37834e-07	-6.10732e-08	7.67608e-08	1.25659e-08	-1.32511e-08	-6.85155e-10	1.02695e-07	-2.89792e-08	7.37155e-08	2.17659e-07	-2.82242e-08	1.89435e-07	1.00574e-07	-5.59455e-08	4.46281e-08	8.06119e-08	-1.25383e-08	6.80736e-08	3.36623e-08	-2.77209e-08	5.94139e-09	3.14792e-07	-7.76942e-08	2.37098e-07
0.197	1.40675e-07	-6.23318e-08	7.83428e-08	1.30414e-08	-1.37525e-08	-7.11079e-10	1.04868e-07	-2.95926e-08	7.52757e-08	2.22526e-07	-2.88553e-08	1.93671e-07	1.02664e-07	-5.71083e-08	4.55556e-08	8.22807e-08	-1.27979e-08	6.94829e-08	3.44155e-08	-2.83411e-08	6.07433e-09	3.21289e-07	-7.92976e-08	2.41991e-07
0.221	1.43513e-07	-6.35894e-08	7.99234e-08	1.35239e-08	-1.42613e-08	-7.37389e-10	1.07042e-07	-3.02060e-08	7.68359e-08	2.27402e-07	-2.94876e-08	1.97915e-07	1.04753e-07	-5.82705e-08	4.64827e-08	8.39483e-08	-1.30572e-08	7.08911e-08	3.51700e-08	-2.89625e-08	6.20751e-09	3.27780e-07	-8.08998e-08	2.46880e-07
0.246	1.46349e-07	-6.48459e-08	8.15026e-08	1.40136e-08	-1.47777e-08	-7.64087e-10	1.09216e-07	-3.08194e-08	7.83963e-08	2.32288e-07	-3.01210e-08	2.02166e-07	1.06841e-07	-5.94320e-08	4.74092e-08	8.56147e-08	-1.33164e-08	7.22982e-08	3.59259e-08	-2.95850e-08	6.34093e-09	3.34267e-07	-8.25007e-08	2.51766e-07
0.270	1.49182e-07	-6.61013e-08	8.30805e-08	1.45103e-08	-1.53015e-08	-7.91172e-10	1.11390e-07	-3.14328e-08	7.99568e-08	2.37181e-07	-3.07557e-08	2.06426e-07	1.08928e-07	-6.05927e-08	4.83352e-08	8.72798e-08	-1.35754e-08	7.37043e-08	3.66832e-08	-3.02086e-08	6.47458e-09	3.40748e-07	-8.41004e-08	2.56648e-07
0.295	1.52013e-07	-6.73556e-08	8.46569e-08	1.50142e-08	-1.58328e-08	-8.18644e-10	1.13564e-07	-3.20463e-08	8.15172e-08	2.42084e-07	-3.13914e-08	2.10693e-07	1.11013e-07	-6.17527e-08	4.92605e-08	8.89435e-08	-1.38342e-08	7.51093e-08	3.74417e-08	-3.08332e-08	6.60846e-09	3.47224e-07	-8.56988e-08	2.61526e-07
0.319	1.54841e-07	-6.86087e-08	8.62319e-08	1.55251e-08	-1.63716e-08	-8.46501e-10	1.15737e-07	-3.26597e-08	8.30777e-08	2.46996e-07	-3.20283e-08	2.14967e-07	1.13097e-07	-6.29120e-08	5.01853e-08	9.06059e-08	-1.40928e-08	7.65132e-08	3.82015e-08	-3.14589e-08	6.74257e-09	3.53695e-07	-8.72958e-08	2.66399e-07
0.344	1.57666e-07	-6.98606e-08	8.78055e-08	1.60431e-08	-1.69178e-08	-8.74745e-10	1.17911e-07	-3.32732e-08	8.46382e-08	2.51916e-07	-3.26663e-08	2.19249e-07	1.15180e-07	-6.40705e-08	5.11094e-08	9.22669e-08	-1.43511e-08	7.79158e-08	3.89626e-08	-3.20857e-08	6.87690e-09	3.60160e-07	-8.88915e-08	2.71269e-07
0.369	1.60489e-07	-7.11114e-08	8.93775e-08	1.65682e-08	-1.74715e-08	-9.03375e-10	1.20085e-07	-3.38866e-08	8.61986e-08	2.56844e-07	-3.33053e-08	2.23539e-07	1.17261e-07	-6.52281e-08	5.20329e-08	9.39265e-08	-1.46092e-08	7.93173e-08	3.97249e-08	-3.27135e-08	7.01145e-09	3.66620e-07	-9.04857e-08	2.76134e-07
0.393	1.63309e-07	-7.23609e-08	9.09479e-08	1.71003e-08	-1.80327e-08	-9.32391e-10	1.22259e-07	-3.45000e-08	8.77589e-08	2.61781e-07	-3.39455e-08	2.27835e-07	1.19341e-07	-6.63850e-08	5.29557e-08	9.55846e-08	-1.48671e-08	8.07174e-08	4.04885e-08	-3.33423e-08	7.14622e-09	3.73073e-07	-9.20786e-08	2.80995e-07
0.418	1.66126e-07	-7.36091e-08	9.25168e-08	1.76395e-08	-1.86013e-08	-9.61791e-10	1.24432e-07	-3.51134e-08	8.93191e-08	2.66726e-07	-3.45867e-08	2.32139e-07	1.21419e-07	-6.75409e-08	5.38778e-08	9.72412e-08	-1.51248e-08	8.21164e-08	4.12533e-08	-3.39721e-08	7.28120e-09	3.79521e-07	-9.36699e-08	2.85851e-07
0.442	1.68940e-07	-7.48561e-08	9.40841e-08	1.81858e-08	-1.91774e-08	-9.91576e-10	1.26606e-07	-3.57267e-08	9.08791e-08	2.71679e-07	-3.52290e-08	2.36450e-07	1.23495e-07	-6.86960e-08	5.47992e-08	9.88962e-08	-1.53822e-08	8.35140e-08	4.20192e-08	-3.46028e-08	7.41639e-09	3.85963e-07	-9.52598e-08	2.90703e-07
0.467	1.71751e-07	-7.61017e-08	9.56497e-08	1.87391e-08	-1.97609e-08	-1.02175e-09	1.28779e-07	-3.63399e-08	9.24390e-08	2.76641e-07	-3.58724e-08	2.40768e-07	1.25570e-07	-6.98501e-08	5.57198e-08	1.00550e-07	-1.56394e-08	8.49102e-08	4.27864e-08	-3.52346e-08	7.55179e-09	3.92398e-07	-9.68481e-08	2.95550e-07
0.492	1.74560e-07	-7.73460e-08	9.72136e-08	1.92995e-08	-2.03518e-08	-1.05230e-09	1.30952e-07	-3.69530e-08	9.39986e-08	2.81610e-07	-3.65168e-08	2.45093e-07	1.27643e-07	-7.10033e-08	5.66398e-08	1.02201e-07	-1.58963e-08	8.63051e-08	4.35546e-08	-3.58673e-08	7.68739e-09	3.98827e-07	-9.84349e-08	3.00392e-07
0.516	1.77365e-07	-7.85890e-08	9.87758e-08	1.98669e-08	-2.09501e-08	-1.08324e-09	1.33124e-07	-3.75660e-08	9.55580e-08	2.86587e-07	-3.71621e-08	2.49425e-07	1.29714e-07	-7.21555e-08	5.75589e-08	1.03851e-07	-1.61530e-08	8.76985e-08	4.43241e-08	-3.65009e-08	7.82320e-09	4.05250e-07	-1.00020e-07	3.05230e-07
0.541	1.80167e-07	-7.98305e-08	1.00336e-07	2.04413e-08	-2.15559e-08	-1.11456e-09	1.35296e-07	-3.81790e-08	9.71172e-08	2.91572e-07	-3.78085e-08	2.53763e-07	1.31784e-07	-7.33068e-08	5.84772e-08	1.05500e-07	-1.64094e-08	8.90905e-08	4.50946e-08	-3.71354e-08	7.95920e-09	4.11666e-07	-1.01604e-07	3.10062e-07
0.565	1.82966e-07	-8.10707e-08	1.01895e-07	2.10228e-08	-2.21690e-08	-1.14626e-09	1.37468e-07	-3.87918e-08	9.86760e-08	2.96564e-07	-3.84559e-08	2.58108e-07	1.33852e-07	-7.44570e-08	5.93948e-08	1.07146e-07	-1.66655e-08	9.04810e-08	4.58662e-08	-3.77709e-08	8.09539e-09	4.18075e-07	-1.03186e-07	3.14890e-07
0.590	1.85761e-07	-8.23094e-08	1.03452e-07	2.16112e-08	-2.27896e-08	-1.17835e-09	1.39639e-07	-3.94044e-08	1.00234e-07	3.01564e-07	-3.91043e-08	2.62460e-07	1.35918e-07	-7.56061e-08	6.03115e-08	1.08791e-07	-1.69213e-08	9.18700e-08	4.66390e-08	-3.84072e-08	8.23177e-09	4.24478e-07	-1.04766e-07	3.19712e-07
0.614	1.88553e-07	-8.35466e-08	1.05007e-07	2.22067e-08	-2.34175e-08	-1.21081e-09	1.41809e-07	-4.00170e-08	1.01792e-07	3.06572e-07	-3.97536e-08	2.66818e-07	1.37982e-07	-7.67542e-08	6.12273e-08	1.10434e-07	-1.71769e-08	9.32574e-08	4.74127e-08	-3.90444e-08	8.36834e-09	4.30874e-07	-1.06344e-07	3.24529e-07
0.639	1.91342e-07	-8.47823e-08	1.06560e-07	2.28091e-08	-2.40528e-08	-1.24366e-09	1.43979e-07	-4.06293e-08	1.03350e-07	3.11587e-07	-4.04039e-08	2.71183e-07	1.40043e-07	-7.79012e-08	6.21423e-08	1.12075e-07	-1.74321e-08	9.46433e-08	4.81875e-08	-3.96824e-08	8.50510e-09	4.37262e-07	-1.07921e-07	3.29341e-07
0.664	1.94128e-07	-8.60165e-08	1.08111e-07	2.34186e-08	-2.46955e-08	-1.27689e-09	1.46149e-07	-4.12415e-08	1.04907e-07	3.16609e-07	-4.10551e-08	2.75554e-07	1.42103e-07	-7.90471e-08	6.30563e-08	1.13715e-07	-1.76871e-08	9.60275e-08	4.89633e-08	-4.03213e-08	8.64203e-09	4.43644e-07	-1.09496e-07	3.34148e-07
0.688	1.96910e-07	-8.72492e-08	1.09661e-07	2.40350e-08	-2.53455e-08	-1.31050e-09	1.48318e-07	-4.18535e-08	1.06464e-07	3.21638e-07	-4.17072e-08	2.79931e-07	1.44161e-07	-8.01918e-08	6.39695e-08	1.15352e-07	-1.79417e-08	9.74101e-08	4.97402e-08	-4.09610e-08	8.77914e-09	4.50018e-07	-1.11069e-07	3.38949e-07
0.713	1.99688e-07	-8.84803e-08	1.11208e-07	2.46584e-08	-2.60029e-08	-1.34449e-09	1.50486e-07	-4.24653e-08	1.08020e-07	3.26674e-07	-4.23603e-08	2.84314e-07	1.46217e-07	-8.13353e-08	6.48817e-08	1.16987e-07	-1.81961e-08	9.87910e-08	5.05180e-08	-4.16015e-08	8.91642e-09	4.56385e-07	-1.12641e-07	3.43744e-07
0.737	2.02463e-07	-8.97098e-08	1.12753e-07	2.52887e-08	-2.66676e-08	-1.37886e-09	1.52653e-07	-4.30769e-08	1.09576e-07	3.31717e-07	-4.30142e-08	2.88703e-07	1.48271e-07	-8.24776e-08	6.57929e-08	1.18620e-07	-1.84501e-08	1.00170e-07	5.12967e-08	-4.22428e-08	9.05387e-09	4.62744e-07	-1.14210e-07	3.48534e-07
0.762	2.05234e-07	-9.09377e-08	1.14296e-07	2.59260e-08	-2.73396e-08	-1.41361e-09	1.54820e-07	-4.36883e-08	1.11131e-07	3.36767e-07	-4.36690e-08	2.93098e-07	1.50322e-07	-8.36187e-08	6.67032e-08	1.20251e-07	-1.87038e-08	1.01547e-07	5.20764e-08	-4.28849e-08	9.19148e-09	4.69095e-07	-1.15778e-07	3.53317e-07
0.786	2.08002e-07	-9.21639e-08	1.15838e-07	2.65702e-08	-2.80190e-08	-1.44874e-09	1.56985e-07	-4.42994e-08	1.12686e-07	3.41823e-07	-4.43247e-08	2.97498e-07	1.52371e-07	-8.47586e-08	6.76124e-08	1.21880e-07	-1.89571e-08	1.02923e-07	5.28570e-08	-4.35277e-08	9.32926e-09	4.75439e-07	-1.17344e-07	3.58095e-07
0.811	2.10765e-07	-9.33884e-08	1.17377e-07	2.72214e-08	-2.87056e-08	-1.48424e-09	1.59150e-07	-4.49103e-08	1.14240e-07	3.46886e-07	-4.49812e-08	3.01905e-07	1.54418e-07	-8.58971e-08	6.85206e-08	1.23507e-07	-1.92102e-08	1.04297e-07	5.36385e-08	-4.41713e-08	9.46719e-09	4.81774e-07	-1.18907e-07	3.62867e-07
0.836	2.13525e-07	-9.46113e-08	1.18914e-07	2.78795e-08	-2.93996e-08	-1.52012e-09	1.61314e-07	-4.55209e-08	1.15793e-07	3.51955e-07	-4.56386e-08	3.06317e-07	1.56462e-07	-8.70344e-08	6.94278e-08	1.25132e-07	-1.94629e-08	1.05669e-07	5.44209e-08	-4.48156e-08	9.60528e-09	4.88102e-07	-1.20469e-07	3.67633e-07
0.860	2.16281e-07	-9.58324e-08	1.20448e-07	2.85444e-08	-3.01008e-08	-1.55638e-09	1.63477e-07	-4.61312e-08	1.17346e-07	3.57031e-07	-4.62967e-08	3.10734e-07	1.58504e-07	-8.81703e-08	7.03340e-08	1.26754e-07	-1.97152e-08	1.07039e-07	5.52041e-08	-4.54606e-08	9.74352e-09	4.94421e-07	-1.22029e-07	3.72393e-07
0.885	2.19033e-07	-9.70517e-08	1.21981e-07	2.92163e-08	-3.08093e-08	-1.59301e-09	1.65639e-07	-4.67413e-08	1.18897e-07	3.62113e-07	-4.69557e-08	3.15157e-07	1.60544e-07	-8.93048e-08	7.12390e-08	1.28374e-07	-1.99672e-08	1.08407e-07	5.59882e-08	-4.61063e-08	9.88191e-09	5.00732e-07	-1.23586e-07	3.77146e-07
0.909	2.21781e-07	-9.82693e-08	1.23511e-07	2.98950e-08	-3.15250e-08	-1.63002e-09	1.67799e-07	-4.73510e-08	1.20448e-07	3.67201e-07	-4.76155e-08	3.19586e-07	1.62581e-07	-9.04380e-08	7.21429e-08	1.29992e-07	-2.02188e-08	1.09773e-07	5.67730e-08	-4.67526e-08	1.00204e-08	5.07035e-07	-1.25142e-07	3.81893e-07
0.934	2.24524e-07	-9.94851e-08	1.25039e-07	3.05806e-08	-3.22480e-08	-1.66740e-09	1.69959e-07	-4.79605e-08	1.21999e-07	3.72295e-07	-4.82760e-08	3.24019e-07	1.64616e-07	-9.15698e-08	7.30457e-08	1.31607e-07	-2.04700e-08	1.11137e-07	5.75587e-08	-4.73996e-08	1.01591e-08	5.13329e-07	-1.26695e-07	3.86634e-07
0.958	2.27264e-07	-1.00699e-07	1.26565e-07	3.12731e-08	-3.29782e-08	-1.70516e-09	1.72118e-07	-4.85696e-08	1.23548e-07	3.77395e-07	-4.89374e-08	3.28458e-07	1.66647e-07	-9.27001e-08	7.39474e-08	1.33220e-07	-2.07209e-08	1.12499e-07	5.83451e-08	-4.80472e-08	1.02979e-08	5.19614e-07	-1.28247e-07	3.91368e-07
0.983	2.30000e-07	-1.01911e-07	1.28089e-07	3.19724e-08	-3.37157e-08	-1.74329e-09	1.74275e-07	-4.91784e-08	1.25097e-07	3.82501e-07	-4.95994e-08	3.32901e-07	1.68677e-07	-9.38289e-08	7.48479e-08	1.34830e-07	-2.09714e-08	1.13859e-07	5.91323e-08	-4.86955e-08	1.04369e-08	5.25891e-07	-1.29796e-07	3.96095e-07
1.008	2.32731e-07	-1.03121e-07	1.29610e-07	3.26785e-08	-3.44603e-08	-1.78179e-09	1.76431e-07	-4.97868e-08	1.26644e-07	3.87612e-07	-5.02622e-08	3.37350e-07	1.70703e-07	-9.49563e-08	7.57472e-08	1.36438e-07	-2.12215e-08	1.15217e-07	5.99202e-08	-4.93443e-08	1.05759e-08	5.32159e-07	-1.31343e-07	4.00816e-07
1.032	2.35458e-07	-1.04330e-07	1.31128e-07	3.33915e-08	-3.52121e-08	-1.82066e-09	1.78586e-07	-5.03948e-08	1.28191e-07	3.92729e-07	-5.09257e-08	3.41803e-07	1.72727e-07	-9.60821e-08	7.66453e-08	1.38044e-07	-2.14712e-08	1.16573e-07	6.07089e-08	-4.99938e-08	1.07151e-08	5.38417e-07	-1.32887e-07	4.05530e-07
1.057	2.38180e-07	-1.05536e-07	1.32644e-07	3.41112e-08	-3.59711e-08	-1.85990e-09	1.80739e-07	-5.10025e-08	1.29737e-07	3.97851e-07	-5.15899e-08	3.46261e-07	1.74749e-07	-9.72064e-08	7.75421e-08	1.39647e-07	-2.17205e-08	1.17926e-07	6.14982e-08	-5.06438e-08	1.08544e-08	5.44666e-07	-1.34430e-07	4.10237e-07
1.081	2.40898e-07	-1.06740e-07	1.34158e-07	3.48377e-08	-3.67372e-08	-1.89952e-09	1.82891e-07	-5.16098e-08	1.31282e-07	4.02979e-07	-5.22548e-08	3.50724e-07	1.76767e-07	-9.83291e-08	7.84377e-08	1.41247e-07	-2.19694e-08	1.19277e-07	6.22882e-08	-5.12943e-08	1.09939e-08	5.50906e-07	-1.35970e-07	4.14937e-07
1.106	2.43612e-07	-1.07943e-07	1.35669e-07	3.55710e-08	-3.75105e-08	-1.93950e-09	1.85042e-07	-5.22167e-08	1.32825e-07	4.08112e-07	-5.29204e-08	3.55191e-07	1.78782e-07	-9.94503e-08	7.93321e-08	1.42844e-07	-2.22179e-08	1.20626e-07	6.30788e-08	-5.19454e-08	1.11334e-08	5.57137e-07	-1.37508e-07	4.19630e-07
1.130	2.46321e-07	-1.09143e-07	1.37178e-07	3.63111e-08	-3.82909e-08	-1.97985e-09	1.87191e-07	-5.28232e-08	1.34368e-07	4.13249e-07	-5.35866e-08	3.59663e-07	1.80795e-07	-1.00570e-07	8.02251e-08	1.44439e-07	-2.24659e-08	1.21973e-07	6.38700e-08	-5.25970e-08	1.12731e-08	5.63358e-07	-1.39043e-07	4.24315e-07
1.155	2.49026e-07	-1.10341e-07	1.38684e-07	3.70579e-08	-3.90784e-08	-2.02057e-09	1.89339e-07	-5.34292e-08	1.35910e-07	4.18392e-07	-5.42535e-08	3.64139e-07	1.82804e-07	-1.01688e-07	8.11168e-08	1.46031e-07	-2.27136e-08	1.23318e-07	6.46619e-08	-5.32490e-08	1.14128e-08	5.69570e-07	-1.40576e-07	4.28994e-07
1.180	2.51725e-07	-1.11538e-07	1.40188e-07	3.78114e-08	-3.98730e-08	-2.06166e-09	1.91485e-07	-5.40348e-08	1.37450e-07	4.23540e-07	-5.49210e-08	3.68619e-07	1.84811e-07	-1.02804e-07	8.20072e-08	1.47621e-07	-2.29608e-08	1.24660e-07	6.54543e-08	-5.39016e-08	1.15527e-08	5.75771e-07	-1.42107e-07	4.33664e-07
1.204	2.54421e-07	-1.12732e-07	1.41689e-07	3.85716e-08	-4.06747e-08	-2.10311e-09	1.93629e-07	-5.46399e-08	1.38989e-07	4.28692e-07	-5.55891e-08	3.73103e-07	1.86815e-07	-1.03918e-07	8.28963e-08	1.49207e-07	-2.32075e-08	1.26000e-07	6.62473e-08	-5.45546e-08	1.16926e-08	5.81963e-07	-1.43635e-07	4.38328e-07
1.229	2.57111e-07	-1.13924e-07	1.43187e-07	3.93386e-08	-4.14835e-08	-2.14493e-09	1.95772e-07	-5.52446e-08	1.40528e-07	4.33849e-07	-5.62578e-08	3.77591e-07	1.88815e-07	-1.05031e-07	8.37839e-08	1.50791e-07	-2.34538e-08	1.27337e-07	6.70408e-08	-5.52081e-08	1.18327e-08	5.88144e-07	-1.45160e-07	4.42984e-07
1.253	2.59796e-07	-1.15114e-07	1.44683e-07	4.01122e-08	-4.22993e-08	-2.18711e-09	1.97913e-07	-5.58488e-08	1.42064e-07	4.39010e-07	-5.69270e-08	3.82083e-07	1.90812e-07	-1.06142e-07	8.46702e-08	1.52371e-07	-2.36997e-08	1.28672e-07	6.78348e-08	-5.58619e-08	1.19728e-08	5.94316e-07	-1.46684e-07	4.47632e-07
1.278	2.62477e-07	-1.16302e-07	1.46175e-07	4.08924e-08	-4.31221e-08	-2.22965e-09	2.00053e-07	-5.64525e-08	1.43600e-07	4.44175e-07	-5.75969e-08	3.86579e-07	1.92806e-07	-1.07251e-07	8.55550e-08	1.53949e-07	-2.39451e-08	1.30004e-07	6.86293e-08	-5.65162e-08	1.21131e-08	6.00477e-07	-1.48204e-07	4.52273e-07
1.303	2.65153e-07	-1.17487e-07	1.47666e-07	4.16794e-08	-4.39519e-08	-2.27256e-09	2.02190e-07	-5.70557e-08	1.45134e-07	4.49345e-07	-5.82672e-08	3.91078e-07	1.94797e-07	-1.08359e-07	8.64384e-08	1.55524e-07	-2.41900e-08	1.31334e-07	6.94243e-08	-5.71709e-08	1.22534e-08	6.06628e-07	-1.49722e-07	4.56905e-07
1.327	2.67823e-07	-1.18670e-07	1.49153e-07	4.24729e-08	-4.47887e-08	-2.31583e-09	2.04326e-07	-5.76583e-08	1.46668e-07	4.54519e-07	-5.89381e-08	3.95581e-07	1.96785e-07	-1.09464e-07	8.73204e-08	1.57095e-07	-2.44345e-08	1.32661e-07	7.02197e-08	-5.78259e-08	1.23938e-08	6.12768e-07	-1.51238e-07	4.61530e-07
1.352	2.70489e-07	-1.19852e-07	1.50637e-07	4.32731e-08	-4.56325e-08	-2.35945e-09	2.06460e-07	-5.82605e-08	1.48199e-07	4.59697e-07	-5.96096e-08	4.00087e-07	1.98769e-07	-1.10568e-07	8.82008e-08	1.58664e-07	-2.46784e-08	1.33985e-07	7.10155e-08	-5.84813e-08	1.25342e-08	6.18898e-07	-1.52751e-07	4.66147e-07
1.376	2.73149e-07	-1.21030e-07	1.52119e-07	4.40798e-08	-4.64833e-08	-2.40344e-09	2.08592e-07	-5.88621e-08	1.49729e-07	4.64879e-07	-6.02815e-08	4.04597e-07	2.00750e-07	-1.11670e-07	8.90798e-08	1.60229e-07	-2.49219e-08	1.35307e-07	7.18118e-08	-5.91370e-08	1.26748e-08	6.25016e-07	-1.54261e-07	4.70755e-07
1.401	2.75805e-07	-1.22207e-07	1.53598e-07	4.48932e-08	-4.73410e-08	-2.44779e-09	2.10721e-07	-5.94631e-08	1.51258e-07	4.70064e-07	-6.09539e-08	4.09110e-07	2.02727e-07	-1.12770e-07	8.99573e-08	1.61792e-07	-2.51649e-08	1.36627e-07	7.26084e-08	-5.97930e-08	1.28154e-08	6.31124e-07	-1.55768e-07	4.75356e-07
1.425	2.78455e-07	-1.23381e-07	1.55074e-07	4.57131e-08	-4.82056e-08	-2.49249e-09	2.12849e-07	-6.00636e-08	1.52786e-07	4.75253e-07	-6.16268e-08	4.13626e-07	2.04701e-07	-1.13868e-07	9.08332e-08	1.63351e-07	-2.54074e-08	1.37943e-07	7.34054e-08	-6.04494e-08	1.29561e-08	6.37221e-07	-1.57273e-07	4.79948e-07
1.450	2.81100e-07	-1.24553e-07	1.56546e-07	4.65395e-08	-4.90771e-08	-2.53756e-09	2.14975e-07	-6.06634e-08	1.54312e-07	4.80446e-07	-6.23001e-08	4.18146e-07	2.06672e-07	-1.14964e-07	9.17075e-08	1.64906e-07	-2.56494e-08	1.39257e-07	7.42027e-08	-6.11059e-08	1.30968e-08	6.43307e-07	-1.58775e-07	4.84532e-07
1.475	2.83739e-07	-1.25723e-07	1.58016e-07	4.73725e-08	-4.99554e-08	-2.58297e-09	2.17099e-07	-6.12627e-08	1.55836e-07	4.85642e-07	-6.29738e-08	4.22668e-07	2.08638e-07	-1.16058e-07	9.25803e-08	1.66459e-07	-2.58909e-08	1.40568e-07	7.50004e-08	-6.17628e-08	1.32376e-08	6.49382e-07	-1.60275e-07	4.89107e-07
1.499	2.86373e-07	-1.26890e-07	1.59483e-07	4.82119e-08	-5.08407e-08	-2.62874e-09	2.19220e-07	-6.18614e-08	1.57359e-07	4.90841e-07	-6.36480e-08	4.27193e-07	2.10602e-07	-1.17150e-07	9.34514e-08	1.68008e-07	-2.61318e-08	1.41876e-07	7.57983e-08	-6.24199e-08	1.33784e-08	6.55445e-07	-1.61771e-07	4.93674e-07
1.524	2.89002e-07	-1.28054e-07	1.60947e-07	4.90579e-08	-5.17328e-08	-2.67487e-09	2.21339e-07	-6.24594e-08	1.58880e-07	4.96043e-07	-6.43226e-08	4.31720e-07	2.12561e-07	-1.18240e-07	9.43210e-08	1.69554e-07	-2.63723e-08	1.43182e-07	7.65965e-08	-6.30772e-08	1.35193e-08	6.61497e-07	-1.63265e-07	4.98232e-07
1.548	2.91625e-07	-1.29217e-07	1.62408e-07	4.99103e-08	-5.26316e-08	-2.72135e-09	2.23457e-07	-6.30568e-08	1.60400e-07	5.01248e-07	-6.49975e-08	4.36251e-07	2.14517e-07	-1.19328e-07	9.51889e-08	1.71096e-07	-2.66121e-08	1.44484e-07	7.73949e-08	-6.37347e-08	1.36602e-08	6.67537e-07	-1.64755e-07	5.02781e-07
1.573	2.94242e-07	-1.30376e-07	1.63866e-07	5.07692e-08	-5.35373e-08	-2.76818e-09	2.25571e-07	-6.36535e-08	1.61918e-07	5.06456e-07	-6.56729e-08	4.40783e-07	2.16469e-07	-1.20414e-07	9.60551e-08	1.72635e-07	-2.68515e-08	1.45783e-07	7.81935e-08	-6.43924e-08	1.38012e-08	6.73565e-07	-1.66243e-07	5.07322e-07
1.597	2.96854e-07	-1.31534e-07	1.65320e-07	5.16344e-08	-5.44498e-08	-2.81536e-09	2.27684e-07	-6.42496e-08	1.63434e-07	5.11667e-07	-6.63486e-08	4.45318e-07	2.18418e-07	-1.21498e-07	9.69196e-08	1.74170e-07	-2.70903e-08	1.47080e-07	7.89924e-08	-6.50502e-08	1.39421e-08	6.79582e-07	-1.67728e-07	5.11853e-07
1.622	2.99460e-07	-1.32689e-07	1.66772e-07	5.25061e-08	-5.53690e-08	-2.86288e-09	2.29794e-07	-6.48450e-08	1.64949e-07	5.16880e-07	-6.70246e-08	4.49856e-07	2.20362e-07	-1.22580e-07	9.77825e-08	1.75702e-07	-2.73286e-08	1.48374e-07	7.97914e-08	-6.57082e-08	1.40832e-08	6.85586e-07	-1.69210e-07	5.16376e-07
1.647	3.02061e-07	-1.33841e-07	1.68220e-07	5.33842e-08	-5.62950e-08	-2.91076e-09	2.31901e-07	-6.54397e-08	1.66461e-07	5.22096e-07	-6.77009e-08	4.54395e-07	2.22303e-07	-1.23659e-07	9.86436e-08	1.77230e-07	-2.75663e-08	1.49664e-07	8.05905e-08	-6.63663e-08	1.42242e-08	6.91579e-07	-1.70689e-07	5.20889e-07
1.671	3.04655e-07	-1.34990e-07	1.69665e-07	5.42686e-08	-5.72276e-08	-2.95898e-09	2.34006e-07	-6.60338e-08	1.67972e-07	5.27314e-07	-6.83775e-08	4.58936e-07	2.24239e-07	-1.24736e-07	9.95030e-08	1.78755e-07	-2.78034e-08	1.50951e-07	8.13898e-08	-6.70245e-08	1.43653e-08	6.97559e-07	-1.72165e-07	5.25394e-07
1.696	3.07244e-07	-1.36138e-07	1.71107e-07	5.51594e-08	-5.81670e-08	-3.00755e-09	2.36109e-07	-6.66271e-08	1.69482e-07	5.32534e-07	-6.90545e-08	4.63480e-07	2.26172e-07	-1.25812e-07	1.00361e-07	1.80276e-07	-2.80399e-08	1.52236e-07	8.21892e-08	-6.76828e-08	1.45064e-08	7.03527e-07	-1.73638e-07	5.29889e-07
1.720	3.09827e-07	-1.37282e-07	1.72545e-07	5.60565e-08	-5.91130e-08	-3.05647e-09	2.38208e-07	-6.72196e-08	1.70989e-07	5.37757e-07	-6.97317e-08	4.68025e-07	2.28101e-07	-1.26884e-07	1.01216e-07	1.81793e-07	-2.82759e-08	1.53517e-07	8.29887e-08	-6.83412e-08	1.46475e-08	7.09483e-07	-1.75108e-07	5.34374e-07
1.745	3.12404e-07	-1.38424e-07	1.73980e-07	5.69599e-08	-6.00656e-08	-3.10573e-09	2.40306e-07	-6.78114e-08	1.72494e-07	5.42981e-07	-7.04091e-08	4.72572e-07	2.30025e-07	-1.27955e-07	1.02070e-07	1.83306e-07	-2.85113e-08	1.54795e-07	8.37882e-08	-6.89996e-08	1.47886e-08	7.15426e-07	-1.76575e-07	5.38851e-07
1.769	3.14975e-07	-1.39563e-07	1.75412e-07	5.78696e-08	-6.10249e-08	-3.15533e-09	2.42400e-07	-6.84025e-08	1.73998e-07	5.48207e-07	-7.10868e-08	4.77120e-07	2.31946e-07	-1.29023e-07	1.02923e-07	1.84816e-07	-2.87461e-08	1.56070e-07	8.45877e-08	-6.96580e-08	1.49297e-08	7.21356e-07	-1.78039e-07	5.43317e-07
1.794	3.17540e-07	-1.40699e-07	1.76840e-07	5.87855e-08	-6.19908e-08	-3.20527e-09	2.44492e-07	-6.89928e-08	1.75499e-07	5.53435e-07	-7.17647e-08	4.81670e-07	2.33862e-07	-1.30089e-07	1.03773e-07	1.86322e-07	-2.89803e-08	1.57341e-07	8.53873e-08	-7.03165e-08	1.50709e-08	7.27274e-07	-1.79499e-07	5.47775e-07
1.819	3.20099e-07	-1.41833e-07	1.78265e-07	5.97077e-08	-6.29633e-08	-3.25555e-09	2.46581e-07	-6.95823e-08	1.76999e-07	5.58664e-07	-7.24428e-08	4.86222e-07	2.35774e-07	-1.31153e-07	1.04621e-07	1.87823e-07	-2.92139e-08	1.58609e-07	8.61869e-08	-7.09749e-08	1.52120e-08	7.33178e-07	-1.80956e-07	5.52222e-07
1.843	3.22651e-07	-1.42964e-07	1.79687e-07	6.06361e-08	-6.39423e-08	-3.30617e-09	2.48668e-07	-7.01711e-08	1.78497e-07	5.63895e-07	-7.31211e-08	4.90774e-07	2.37682e-07	-1.32214e-07	1.05468e-07	1.89321e-07	-2.94469e-08	1.59874e-07	8.69864e-08	-7.16333e-08	1.53531e-08	7.39070e-07	-1.82411e-07	5.56660e-07
1.868	3.25197e-07	-1.44092e-07	1.81105e-07	6.15707e-08	-6.49278e-08	-3.35713e-09	2.50751e-07	-7.07590e-08	1.79992e-07	5.69127e-07	-7.37996e-08	4.95328e-07	2.39586e-07	-1.33273e-07	1.06313e-07	1.90815e-07	-2.96792e-08	1.61136e-07	8.77858e-08	-7.22916e-08	1.54942e-08	7.44949e-07	-1.83862e-07	5.61087e-07
1.892	3.27737e-07	-1.45218e-07	1.82519e-07	6.25114e-08	-6.59198e-08	-3.40842e-09	2.52832e-07	-7.13461e-08	1.81486e-07	5.74361e-07	-7.44782e-08	4.99883e-07	2.41485e-07	-1.34330e-07	1.07155e-07	1.92305e-07	-2.99109e-08	1.62394e-07	8.85852e-08	-7.29499e-08	1.56353e-08	7.50814e-07	-1.85309e-07	5.65505e-07
1.917	3.30271e-07	-1.46341e-07	1.83931e-07	6.34583e-08	-6.69183e-08	-3.46005e-09	2.54909e-07	-7.19324e-08	1.82977e-07	5.79595e-07	-7.51569e-08	5.04438e-07	2.43380e-07	-1.35384e-07	1.07996e-07	1.93791e-07	-3.01420e-08	1.63649e-07	8.93845e-08	-7.36081e-08	1.57764e-08	7.56666e-07	-1.86754e-07	5.69913e-07
1.942	3.32798e-07	-1.47460e-07	1.85338e-07	6.44113e-08	-6.79233e-08	-3.51201e-09	2.56984e-07	-7.25178e-08	1.84466e-07	5.84830e-07	-7.58358e-08	5.08995e-07	2.45270e-07	-1.36435e-07	1.08835e-07	1.95272e-07	-3.03725e-08	1.64900e-07	9.01836e-08	-7.42662e-08	1.59174e-08	7.62505e-07	-1.88195e-07	5.74310e-07
1.966	3.35319e-07	-1.48577e-07	1.86742e-07	6.53704e-08	-6.89347e-08	-3.56430e-09	2.59055e-07	-7.31023e-08	1.85953e-07	5.90066e-07	-7.65147e-08	5.13552e-07	2.47156e-07	-1.37484e-07	1.09672e-07	1.96750e-07	-3.06023e-08	1.66148e-07	9.09826e-08	-7.49241e-08	1.60584e-08	7.68330e-07	-1.89632e-07	5.78698e-07
1.991	3.37834e-07	-1.49691e-07	1.88142e-07	6.63355e-08	-6.99524e-08	-3.61693e-09	2.61124e-07	-7.36860e-08	1.87438e-07	5.95303e-07	-7.71938e-08	5.18109e-07	2.49038e-07	-1.38531e-07	1.10507e-07	1.98223e-07	-3.08315e-08	1.67392e-07	9.17813e-08	-7.55819e-08	1.61994e-08	7.74141e-07	-1.91067e-07	5.83075e-07
2.015	3.40341e-07	-1.50803e-07	1.89539e-07	6.73067e-08	-7.09766e-08	-3.66988e-09	2.63189e-07	-7.42688e-08	1.88920e-07	6.00540e-07	-7.78729e-08	5.22667e-07	2.50914e-07	-1.39575e-07	1.11340e-07	1.99692e-07	-3.10600e-08	1.68632e-07	9.25799e-08	-7.62396e-08	1.63404e-08	7.79939e-07	-1.92498e-07	5.87442e-07
2.040	3.42843e-07	-1.51911e-07	1.90932e-07	6.82839e-08	-7.20071e-08	-3.72316e-09	2.65251e-07	-7.48508e-08	1.90400e-07	6.05777e-07	-7.85520e-08	5.27225e-07	2.52787e-07	-1.40616e-07	1.12170e-07	2.01157e-07	-3.12878e-08	1.69869e-07	9.33783e-08	-7.68970e-08	1.64813e-08	7.85723e-07	-1.93925e-07	5.91798e-07
2.064	3.45337e-07	-1.53016e-07	1.92321e-07	6.92672e-08	-7.30439e-08	-3.77677e-09	2.67310e-07	-7.54317e-08	1.91878e-07	6.11015e-07	-7.92312e-08	5.31784e-07	2.54654e-07	-1.41655e-07	1.12999e-07	2.02618e-07	-3.15150e-08	1.71103e-07	9.41764e-08	-7.75542e-08	1.66221e-08	7.91492e-07	-1.95349e-07	5.96143e-07
2.089	3.47825e-07	-1.54119e-07	1.93706e-07	7.02563e-08	-7.40870e-08	-3.83071e-09	2.69366e-07	-7.60118e-08	1.93354e-07	6.16253e-07	-7.99104e-08	5.36343e-07	2.56517e-07	-1.42691e-07	1.13826e-07	2.04074e-07	-3.17415e-08	1.72332e-07	9.49742e-08	-7.82113e-08	1.67629e-08	7.97248e-07	-1.96770e-07	6.00478e-07
2.114	3.50306e-07	-1.55218e-07	1.95088e-07	7.12515e-08	-7.51364e-08	-3.88497e-09	2.71418e-07	-7.65910e-08	1.94827e-07	6.21491e-07	-8.05896e-08	5.40901e-07	2.58375e-07	-1.43725e-07	1.14650e-07	2.05526e-07	-3.19673e-08	1.73558e-07	9.57717e-08	-7.88680e-08	1.69037e-08	8.02989e-07	-1.98187e-07	6.04803e-07
2.138	3.52780e-07	-1.56314e-07	1.96466e-07	7.22525e-08	-7.61921e-08	-3.93955e-09	2.73467e-07	-7.71691e-08	1.96298e-07	6.26728e-07	-8.12688e-08	5.45460e-07	2.60229e-07	-1.44756e-07	1.15473e-07	2.06973e-07	-3.21924e-08	1.74780e-07	9.65689e-08	-7.95245e-08	1.70444e-08	8.08716e-07	-1.99600e-07	6.09116e-07
2.163	3.55247e-07	-1.57407e-07	1.97840e-07	7.32595e-08	-7.72539e-08	-3.99445e-09	2.75512e-07	-7.77464e-08	1.97766e-07	6.31966e-07	-8.19479e-08	5.50018e-07	2.62077e-07	-1.45784e-07	1.16293e-07	2.08416e-07	-3.24168e-08	1.75999e-07	9.73658e-08	-8.01807e-08	1.71851e-08	8.14429e-07	-2.01010e-07	6.13419e-07
2.187	3.57708e-07	-1.58498e-07	1.99210e-07	7.42723e-08	-7.83220e-08	-4.04968e-09	2.77555e-07	-7.83226e-08	1.99232e-07	6.37203e-07	-8.26270e-08	5.54576e-07	2.63921e-07	-1.46810e-07	1.17111e-07	2.09854e-07	-3.26405e-08	1.77213e-07	9.81622e-08	-8.08366e-08	1.73256e-08	8.20127e-07	-2.02416e-07	6.17710e-07
2.212	3.60161e-07	-1.59585e-07	2.00577e-07	7.52909e-08	-7.93962e-08	-4.10522e-09	2.79593e-07	-7.88979e-08	2.00695e-07	6.42439e-07	-8.33060e-08	5.59133e-07	2.65759e-07	-1.47833e-07	1.17927e-07	2.11287e-07	-3.28635e-08	1.78424e-07	9.89583e-08	-8.14922e-08	1.74661e-08	8.25810e-07	-2.03819e-07	6.21991e-07
2.236	3.62608e-07	-1.60669e-07	2.01939e-07	7.63154e-08	-8.04765e-08	-4.16108e-09	2.81628e-07	-7.94721e-08	2.02156e-07	6.47675e-07	-8.39849e-08	5.63690e-07	2.67593e-07	-1.48853e-07	1.18741e-07	2.12716e-07	-3.30857e-08	1.79631e-07	9.97539e-08	-8.21474e-08	1.76066e-08	8.31478e-07	-2.05218e-07	6.26260e-07
2.261	3.65047e-07	-1.61749e-07	2.03297e-07	7.73457e-08	-8.15629e-08	-4.21725e-09	2.83660e-07	-8.00454e-08	2.03614e-07	6.52909e-07	-8.46637e-08	5.68246e-07	2.69422e-07	-1.49870e-07	1.19552e-07	2.14141e-07	-3.33073e-08	1.80834e-07	1.00549e-07	-8.28022e-08	1.77469e-08	8.37132e-07	-2.06613e-07	6.30519e-07
2.286	3.67479e-07	-1.62827e-07	2.04652e-07	7.83817e-08	-8.26554e-08	-4.27374e-09	2.85687e-07	-8.06176e-08	2.05070e-07	6.58143e-07	-8.53423e-08	5.72801e-07	2.71246e-07	-1.50884e-07	1.20361e-07	2.15561e-07	-3.35281e-08	1.82032e-07	1.01344e-07	-8.34567e-08	1.78872e-08	8.42771e-07	-2.08005e-07	6.34766e-07
2.310	3.69904e-07	-1.63902e-07	2.06002e-07	7.94234e-08	-8.37540e-08	-4.33054e-09	2.87711e-07	-8.11888e-08	2.06523e-07	6.63376e-07	-8.60209e-08	5.77355e-07	2.73064e-07	-1.51896e-07	1.21168e-07	2.16975e-07	-3.37482e-08	1.83227e-07	1.02138e-07	-8.41107e-08	1.80274e-08	8.48394e-07	-2.09393e-07	6.39001e-07
2.335	3.72322e-07	-1.64973e-07	2.07349e-07	8.04709e-08	-8.48585e-08	-4.38765e-09	2.89732e-07	-8.17589e-08	2.07973e-07	6.68607e-07	-8.66992e-08	5.81908e-07	2.74878e-07	-1.52905e-07	1.21973e-07	2.18386e-07	-3.39675e-08	1.84418e-07	1.02932e-07	-8.47643e-08	1.81675e-08	8.54002e-07	-2.10777e-07	6.43225e-07
2.359	3.74732e-07	-1.66041e-07	2.08691e-07	8.15240e-08	-8.59691e-08	-4.44508e-09	2.91748e-07	-8.23280e-08	2.09420e-07	6.73837e-07	-8.73774e-08	5.86460e-07	2.76686e-07	-1.53911e-07	1.22775e-07	2.19791e-07	-3.41861e-08	1.85605e-07	1.03725e-07	-8.54175e-08	1.83075e-08	8.59595e-07	-2.12158e-07	6.47438e-07
2.384	3.77135e-07	-1.67106e-07	2.10029e-07	8.25828e-08	-8.70856e-08	-4.50280e-09	2.93761e-07	-8.28959e-08	2.10865e-07	6.79066e-07	-8.80554e-08	5.91010e-07	2.78489e-07	-1.54914e-07	1.23575e-07	2.21191e-07	-3.44039e-08	1.86787e-07	1.04518e-07	-8.60702e-08	1.84473e-08	8.65173e-07	-2.13534e-07	6.51639e-07
2.408	3.79531e-07	-1.68167e-07	2.11364e-07	8.36471e-08	-8.82080e-08	-4.56084e-09	2.95770e-07	-8.34628e-08	2.12307e-07	6.84292e-07	-8.87331e-08	5.95559e-07	2.80287e-07	-1.55914e-07	1.24373e-07	2.22587e-07	-3.46209e-08	1.87966e-07	1.05310e-07	-8.67224e-08	1.85871e-08	8.70735e-07	-2.14907e-07	6.55828e-07
2.433	3.81919e-07	-1.69225e-07	2.12694e-07	8.47171e-08	-8.93363e-08	-4.61918e-09	2.97775e-07	-8.40286e-08	2.13746e-07	6.89517e-07	-8.94107e-08	6.00107e-07	2.82079e-07	-1.56911e-07	1.25169e-07	2.23977e-07	-3.48372e-08	1.89140e-07	1.06101e-07	-8.73741e-08	1.87268e-08	8.76281e-07	-2.16276e-07	6.60005e-07
2.458	3.84300e-07	-1.70280e-07	2.14020e-07	8.57927e-08	-9.04705e-08	-4.67782e-09	2.99776e-07	-8.45933e-08	2.15183e-07	6.94740e-07	-9.00880e-08	6.04652e-07	2.83866e-07	-1.57905e-07	1.25962e-07	2.25363e-07	-3.50527e-08	1.90310e-07	1.06892e-07	-8.80253e-08	1.88664e-08	8.81812e-07	-2.17641e-07	6.64171e-07
2.482	3.86673e-07	-1.71332e-07	2.15341e-07	8.68738e-08	-9.16105e-08	-4.73677e-09	3.01773e-07	-8.51568e-08	2.16616e-07	6.99961e-07	-9.07650e-08	6.09196e-07	2.85648e-07	-1.58896e-07	1.26752e-07	2.26743e-07	-3.52674e-08	1.91476e-07	1.07682e-07	-8.86759e-08	1.90058e-08	8.87327e-07	-2.19002e-07	6.68325e-07
2.507	3.89039e-07	-1.72380e-07	2.16659e-07	8.79603e-08	-9.27564e-08	-4.79602e-09	3.03766e-07	-8.57192e-08	2.18047e-07	7.05180e-07	-9.14417e-08	6.13738e-07	2.87425e-07	-1.59884e-07	1.27540e-07	2.28119e-07	-3.54814e-08	1.92637e-07	1.08471e-07	-8.93260e-08	1.91452e-08	8.92825e-07	-2.20359e-07	6.72466e-07
2.531	3.91397e-07	-1.73425e-07	2.17972e-07	8.90524e-08	-9.39080e-08	-4.85556e-09	3.05755e-07	-8.62805e-08	2.19475e-07	7.10397e-07	-9.21181e-08	6.18278e-07	2.89195e-07	-1.60869e-07	1.28326e-07	2.29489e-07	-3.56945e-08	1.93794e-07	1.09260e-07	-8.99754e-08	1.92843e-08	8.98308e-07	-2.21712e-07	6.76596e-07
2.556	3.93747e-07	-1.74466e-07	2.19281e-07	9.01499e-08	-9.50653e-08	-4.91540e-09	3.07740e-07	-8.68405e-08	2.20899e-07	7.15610e-07	-9.27942e-08	6.22816e-07	2.90961e-07	-1.61851e-07	1.29110e-07	2.30854e-07	-3.59068e-08	1.94947e-07	1.10048e-07	-9.06243e-08	1.94234e-08	9.03775e-07	-2.23062e-07	6.80713e-07
2.580	3.96089e-07	-1.75504e-07	2.20585e-07	9.12528e-08	-9.62283e-08	-4.97554e-09	3.09720e-07	-8.73994e-08	2.22321e-07	7.20822e-07	-9.34700e-08	6.27352e-07	2.92720e-07	-1.62830e-07	1.29890e-07	2.32214e-07	-3.61183e-08	1.96096e-07	1.10835e-07	-9.12725e-08	1.95623e-08	9.09225e-07	-2.24407e-07	6.84818e-07
2.605	3.98424e-07	-1.76539e-07	2.21885e-07	9.23611e-08	-9.73971e-08	-5.03597e-09	3.11697e-07	-8.79571e-08	2.23740e-07	7.26030e-07	-9.41454e-08	6.31885e-07	2.94475e-07	-1.63806e-07	1.30669e-07	2.33568e-07	-3.63290e-08	1.97239e-07	1.11621e-07	-9.19200e-08	1.97011e-08	9.14659e-07	-2.25748e-07	6.88911e-07
2.630	4.00751e-07	-1.77570e-07	2.23181e-07	9.34748e-08	-9.85714e-08	-5.09669e-09	3.13669e-07	-8.85136e-08	2.25155e-07	7.31236e-07	-9.48204e-08	6.36415e-07	2.96223e-07	-1.64778e-07	1.31445e-07	2.34918e-07	-3.65389e-08	1.98379e-07	1.12407e-07	-9.25669e-08	1.98398e-08	9.20077e-07	-2.27085e-07	6.92992e-07
2.654	4.03070e-07	-1.78597e-07	2.24473e-07	9.45937e-08	-9.97514e-08	-5.15770e-09	3.15637e-07	-8.90689e-08	2.26568e-07	7.36438e-07	-9.54950e-08	6.40943e-07	2.97966e-07	-1.65748e-07	1.32218e-07	2.36262e-07	-3.67480e-08	1.99514e-07	1.13191e-07	-9.32131e-08	1.99783e-08	9.25478e-07	-2.28418e-07	6.97060e-07
2.679	4.05381e-07	-1.79621e-07	2.25760e-07	9.57180e-08	-1.00937e-07	-5.21900e-09	3.17600e-07	-8.96230e-08	2.27977e-07	7.41638e-07	-9.61692e-08	6.45468e-07	2.99703e-07	-1.66714e-07	1.32989e-07	2.37600e-07	-3.69562e-08	2.00644e-07	1.13975e-07	-9.38586e-08	2.01166e-08	9.30862e-07	-2.29747e-07	7.01115e-07
2.703	4.07684e-07	-1.80642e-07	2.27042e-07	9.68475e-08	-1.02128e-07	-5.28059e-09	3.19559e-07	-9.01758e-08	2.29383e-07	7.46834e-07	-9.68430e-08	6.49991e-07	3.01434e-07	-1.67677e-07	1.33757e-07	2.38934e-07	-3.71635e-08	2.01770e-07	1.14758e-07	-9.45033e-08	2.02548e-08	9.36229e-07	-2.31072e-07	7.05158e-07
2.728	4.09979e-07	-1.81659e-07	2.28320e-07	9.79823e-08	-1.03325e-07	-5.34246e-09	3.21514e-07	-9.07273e-08	2.30786e-07	7.52026e-07	-9.75163e-08	6.54510e-07	3.03160e-07	-1.68637e-07	1.34523e-07	2.40261e-07	-3.73700e-08	2.02891e-07	1.15540e-07	-9.51473e-08	2.03928e-08	9.41580e-07	-2.32392e-07	7.09188e-07
2.753	4.12266e-07	-1.82672e-07	2.29594e-07	9.91222e-08	-1.04527e-07	-5.40462e-09	3.23464e-07	-9.12776e-08	2.32186e-07	7.57215e-07	-9.81892e-08	6.59026e-07	3.04879e-07	-1.69594e-07	1.35286e-07	2.41583e-07	-3.75757e-08	2.04008e-07	1.16321e-07	-9.57905e-08	2.05307e-08	9.46914e-07	-2.33709e-07	7.13205e-07
2.777	4.14545e-07	-1.83682e-07	2.30863e-07	1.00267e-07	-1.05734e-07	-5.46705e-09	3.25409e-07	-9.18266e-08	2.33583e-07	7.62400e-07	-9.88615e-08	6.63539e-07	3.06593e-07	-1.70547e-07	1.36046e-07	2.42900e-07	-3.77805e-08	2.05120e-07	1.17101e-07	-9.64330e-08	2.06684e-08	9.52230e-07	-2.35021e-07	7.17209e-07
2.802	4.16815e-07	-1.84688e-07	2.32128e-07	1.01418e-07	-1.06947e-07	-5.52977e-09	3.27350e-07	-9.23743e-08	2.34976e-07	7.67582e-07	-9.95334e-08	6.68048e-07	3.08301e-07	-1.71497e-07	1.36804e-07	2.44211e-07	-3.79844e-08	2.06227e-07	1.17880e-07	-9.70746e-08	2.08059e-08	9.57530e-07	-2.36329e-07	7.21201e-07
2.826	4.19078e-07	-1.85690e-07	2.33388e-07	1.02573e-07	-1.08166e-07	-5.59277e-09	3.29286e-07	-9.29208e-08	2.36366e-07	7.72759e-07	-1.00205e-07	6.72554e-07	3.10003e-07	-1.72444e-07	1.37559e-07	2.45517e-07	-3.81875e-08	2.07329e-07	1.18659e-07	-9.77153e-08	2.09432e-08	9.62812e-07	-2.37632e-07	7.25179e-07
2.851	4.21332e-07	-1.86689e-07	2.34643e-07	1.03733e-07	-1.09389e-07	-5.65604e-09	3.31218e-07	-9.34658e-08	2.37752e-07	7.77932e-07	-1.00876e-07	6.77057e-07	3.11699e-07	-1.73387e-07	1.38312e-07	2.46816e-07	-3.83896e-08	2.08427e-07	1.19436e-07	-9.83552e-08	2.10804e-08	9.68076e-07	-2.38932e-07	7.29145e-07
2.875	4.23578e-07	-1.87684e-07	2.35894e-07	1.04899e-07	-1.10618e-07	-5.71958e-09	3.33145e-07	-9.40096e-08	2.39135e-07	7.83101e-07	-1.01546e-07	6.81555e-07	3.13388e-07	-1.74327e-07	1.39062e-07	2.48111e-07	-3.85909e-08	2.09520e-07	1.20212e-07	-9.89943e-08	2.12173e-08	9.73324e-07	-2.40227e-07	7.33097e-07
2.900	4.25815e-07	-1.88675e-07	2.37140e-07	1.06069e-07	-1.11853e-07	-5.78340e-09	3.35067e-07	-9.45520e-08	2.40515e-07	7.88265e-07	-1.02215e-07	6.86050e-07	3.15072e-07	-1.75263e-07	1.39809e-07	2.49399e-07	-3.87913e-08	2.10608e-07	1.20986e-07	-9.96324e-08	2.13541e-08	9.78553e-07	-2.41518e-07	7.37036e-07
2.925	4.28044e-07	-1.89663e-07	2.38381e-07	1.07245e-07	-1.13092e-07	-5.84749e-09	3.36985e-07	-9.50931e-08	2.41892e-07	7.93425e-07	-1.02885e-07	6.90541e-07	3.16749e-07	-1.76197e-07	1.40553e-07	2.50681e-07	-3.89908e-08	2.11691e-07	1.21760e-07	-1.00270e-07	2.14907e-08	9.83766e-07	-2.42804e-07	7.40961e-07
2.949	4.30264e-07	-1.90647e-07	2.39618e-07	1.08425e-07	-1.14337e-07	-5.91185e-09	3.38897e-07	-9.56328e-08	2.43264e-07	7.98580e-07	-1.03553e-07	6.95027e-07	3.18421e-07	-1.77126e-07	1.41295e-07	2.51958e-07	-3.91893e-08	2.12769e-07	1.22533e-07	-1.00906e-07	2.16271e-08	9.88960e-07	-2.44086e-07	7.44874e-07
2.974	4.32477e-07	-1.91627e-07	2.40849e-07	1.09610e-07	-1.15587e-07	-5.97648e-09	3.40805e-07	-9.61711e-08	2.44634e-07	8.03730e-07	-1.04221e-07	6.99510e-07	3.20086e-07	-1.78052e-07	1.42033e-07	2.53229e-07	-3.93870e-08	2.13842e-07	1.23304e-07	-1.01541e-07	2.17632e-08	9.94136e-07	-2.45364e-07	7.48773e-07
2.998	4.34680e-07	-1.92603e-07	2.42077e-07	1.10801e-07	-1.16842e-07	-6.04137e-09	3.42708e-07	-9.67080e-08	2.46000e-07	8.08876e-07	-1.04888e-07	7.03988e-07	3.21745e-07	-1.78975e-07	1.42770e-07	2.54494e-07	-3.95837e-08	2.14910e-07	1.24075e-07	-1.02176e-07	2.18992e-08	9.99295e-07	-2.46637e-07	7.52658e-07
3.023	4.36875e-07	-1.93576e-07	2.43299e-07	1.11996e-07	-1.18102e-07	-6.10653e-09	3.44605e-07	-9.72435e-08	2.47362e-07	8.14016e-07	-1.05555e-07	7.08461e-07	3.23397e-07	-1.79895e-07	1.43503e-07	2.55753e-07	-3.97795e-08	2.15973e-07	1.24844e-07	-1.02809e-07	2.20349e-08	1.00444e-06	-2.47906e-07	7.56530e-07
3.047	4.39061e-07	-1.94545e-07	2.44516e-07	1.13195e-07	-1.19367e-07	-6.17195e-09	3.46498e-07	-9.77777e-08	2.48720e-07	8.19151e-07	-1.06220e-07	7.12930e-07	3.25044e-07	-1.80810e-07	1.44233e-07	2.57005e-07	-3.99744e-08	2.17031e-07	1.25612e-07	-1.03441e-07	2.21704e-08	1.00956e-06	-2.49170e-07	7.60388e-07
3.072	4.41238e-07	-1.95509e-07	2.45729e-07	1.14400e-07	-1.20637e-07	-6.23762e-09	3.48386e-07	-9.83103e-08	2.50075e-07	8.24280e-07	-1.06886e-07	7.17394e-07	3.26684e-07	-1.81722e-07	1.44961e-07	2.58252e-07	-4.01684e-08	2.18084e-07	1.26378e-07	-1.04072e-07	2.23057e-08	1.01466e-06	-2.50430e-07	7.64232e-07
3.097	4.43407e-07	-1.96470e-07	2.46937e-07	1.15609e-07	-1.21913e-07	-6.30356e-09	3.50268e-07	-9.88416e-08	2.51427e-07	8.29404e-07	-1.07550e-07	7.21854e-07	3.28317e-07	-1.82631e-07	1.45686e-07	2.59493e-07	-4.03613e-08	2.19132e-07	1.27143e-07	-1.04703e-07	2.24408e-08	1.01975e-06	-2.51685e-07	7.68063e-07
3.121	4.45567e-07	-1.97427e-07	2.48140e-07	1.16823e-07	-1.23193e-07	-6.36975e-09	3.52146e-07	-9.93714e-08	2.52774e-07	8.34522e-07	-1.08214e-07	7.26308e-07	3.29944e-07	-1.83536e-07	1.46408e-07	2.60728e-07	-4.05534e-08	2.20174e-07	1.27907e-07	-1.05332e-07	2.25757e-08	1.02482e-06	-2.52936e-07	7.71880e-07
3.146	4.47718e-07	-1.98381e-07	2.49338e-07	1.18042e-07	-1.24478e-07	-6.43620e-09	3.54018e-07	-9.98997e-08	2.54118e-07	8.39634e-07	-1.08877e-07	7.30757e-07	3.31565e-07	-1.84438e-07	1.47127e-07	2.61956e-07	-4.07445e-08	2.21212e-07	1.28670e-07	-1.05960e-07	2.27103e-08	1.02986e-06	-2.54182e-07	7.75682e-07
3.170	4.49861e-07	-1.99330e-07	2.50531e-07	1.19265e-07	-1.25768e-07	-6.50290e-09	3.55885e-07	-1.00427e-07	2.55458e-07	8.44740e-07	-1.09539e-07	7.35202e-07	3.33179e-07	-1.85335e-07	1.47843e-07	2.63179e-07	-4.09346e-08	2.22244e-07	1.29431e-07	-1.06587e-07	2.28446e-08	1.03489e-06	-2.55423e-07	7.79471e-07
3.195	4.51994e-07	-2.00275e-07	2.51719e-07	1.20493e-07	-1.27063e-07	-6.56984e-09	3.57747e-07	-1.00952e-07	2.56795e-07	8.49840e-07	-1.10200e-07	7.39640e-07	3.34786e-07	-1.86230e-07	1.48556e-07	2.64395e-07	-4.11237e-08	2.23271e-07	1.30191e-07	-1.07212e-07	2.29787e-08	1.03991e-06	-2.56660e-07	7.83246e-07
3.219	4.54118e-07	-2.01216e-07	2.52902e-07	1.21725e-07	-1.28362e-07	-6.63704e-09	3.59603e-07	-1.01476e-07	2.58127e-07	8.54934e-07	-1.10861e-07	7.44074e-07	3.36387e-07	-1.87120e-07	1.49267e-07	2.65605e-07	-4.13119e-08	2.24293e-07	1.30950e-07	-1.07837e-07	2.31126e-08	1.04490e-06	-2.57893e-07	7.87006e-07
3.244	4.56234e-07	-2.02154e-07	2.54080e-07	1.22962e-07	-1.29667e-07	-6.70448e-09	3.61454e-07	-1.01998e-07	2.59456e-07	8.60022e-07	-1.11520e-07	7.48501e-07	3.37981e-07	-1.88007e-07	1.49974e-07	2.66808e-07	-4.14991e-08	2.25309e-07	1.31707e-07	-1.08460e-07	2.32462e-08	1.04987e-06	-2.59120e-07	7.90753e-07
3.269	4.58340e-07	-2.03087e-07	2.55253e-07	1.24204e-07	-1.30976e-07	-6.77217e-09	3.63300e-07	-1.02519e-07	2.60781e-07	8.65103e-07	-1.12179e-07	7.52924e-07	3.39568e-07	-1.88890e-07	1.50679e-07	2.68005e-07	-4.16853e-08	2.26320e-07	1.32462e-07	-1.09083e-07	2.33796e-08	1.05483e-06	-2.60343e-07	7.94485e-07
3.293	4.60437e-07	-2.04016e-07	2.56421e-07	1.25450e-07	-1.32290e-07	-6.84010e-09	3.65140e-07	-1.03038e-07	2.62102e-07	8.70177e-07	-1.12837e-07	7.57340e-07	3.41149e-07	-1.89769e-07	1.51380e-07	2.69196e-07	-4.18705e-08	2.27325e-07	1.33216e-07	-1.09704e-07	2.35127e-08	1.05976e-06	-2.61561e-07	7.98202e-07
3.318	4.62525e-07	-2.04941e-07	2.57584e-07	1.26700e-07	-1.33608e-07	-6.90828e-09	3.66975e-07	-1.03556e-07	2.63419e-07	8.75244e-07	-1.13494e-07	7.61750e-07	3.42723e-07	-1.90645e-07	1.52078e-07	2.70380e-07	-4.20547e-08	2.28325e-07	1.33969e-07	-1.10323e-07	2.36455e-08	1.06468e-06	-2.62775e-07	8.01906e-07
3.342	4.64604e-07	-2.05863e-07	2.58742e-07	1.27954e-07	-1.34931e-07	-6.97669e-09	3.68804e-07	-1.04072e-07	2.64732e-07	8.80305e-07	-1.14150e-07	7.66154e-07	3.44291e-07	-1.91517e-07	1.52774e-07	2.71558e-07	-4.22379e-08	2.29320e-07	1.34720e-07	-1.10942e-07	2.37780e-08	1.06958e-06	-2.63984e-07	8.05595e-07
3.367	4.66674e-07	-2.06780e-07	2.59894e-07	1.29213e-07	-1.36259e-07	-7.04533e-09	3.70628e-07	-1.04587e-07	2.66041e-07	8.85358e-07	-1.14806e-07	7.70552e-07	3.45851e-07	-1.92385e-07	1.53466e-07	2.72729e-07	-4.24201e-08	2.30309e-07	1.35469e-07	-1.11559e-07	2.39103e-08	1.07446e-06	-2.65188e-07	8.09269e-07
3.391	4.68735e-07	-2.07693e-07	2.61042e-07	1.30477e-07	-1.37591e-07	-7.11421e-09	3.72446e-07	-1.05100e-07	2.67346e-07	8.90404e-07	-1.15460e-07	7.74944e-07	3.47405e-07	-1.93249e-07	1.54156e-07	2.73894e-07	-4.26012e-08	2.31293e-07	1.36217e-07	-1.12175e-07	2.40423e-08	1.07932e-06	-2.66387e-07	8.12929e-07
3.416	4.70786e-07	-2.08602e-07	2.62184e-07	1.31744e-07	-1.38928e-07	-7.18333e-09	3.74258e-07	-1.05611e-07	2.68647e-07	8.95443e-07	-1.16113e-07	7.79329e-07	3.48951e-07	-1.94109e-07	1.54842e-07	2.75052e-07	-4.27813e-08	2.32271e-07	1.36963e-07	-1.12789e-07	2.41740e-08	1.08415e-06	-2.67581e-07	8.16574e-07
3.441	4.72827e-07	-2.09506e-07	2.63321e-07	1.33016e-07	-1.40269e-07	-7.25267e-09	3.76065e-07	-1.06121e-07	2.69944e-07	9.00474e-07	-1.16766e-07	7.83708e-07	3.50491e-07	-1.94966e-07	1.55525e-07	2.76203e-07	-4.29604e-08	2.33243e-07	1.37708e-07	-1.13403e-07	2.43055e-08	1.08897e-06	-2.68771e-07	8.20204e-07
3.465	4.74860e-07	-2.10407e-07	2.64453e-07	1.34292e-07	-1.41614e-07	-7.32225e-09	3.77866e-07	-1.06629e-07	2.71237e-07	9.05497e-07	-1.17417e-07	7.88080e-07	3.52024e-07	-1.95818e-07	1.56205e-07	2.77348e-07	-4.31385e-08	2.34210e-07	1.38451e-07	-1.14014e-07	2.44366e-08	1.09377e-06	-2.69956e-07	8.23819e-07
3.490	4.76883e-07	-2.11303e-07	2.65580e-07	1.35572e-07	-1.42964e-07	-7.39205e-09	3.79661e-07	-1.07136e-07	2.72525e-07	9.10513e-07	-1.18068e-07	7.92446e-07	3.53549e-07	-1.96667e-07	1.56882e-07	2.78486e-07	-4.33155e-08	2.35171e-07	1.39192e-07	-1.14625e-07	2.45674e-08	1.09856e-06	-2.71136e-07	8.27420e-07
3.514	4.78896e-07	-2.12195e-07	2.66701e-07	1.36857e-07	-1.44319e-07	-7.46207e-09	3.81450e-07	-1.07641e-07	2.73810e-07	9.15521e-07	-1.18717e-07	7.96804e-07	3.55068e-07	-1.97512e-07	1.57556e-07	2.79618e-07	-4.34915e-08	2.36126e-07	1.39932e-07	-1.15234e-07	2.46980e-08	1.10332e-06	-2.72310e-07	8.31005e-07
3.539	4.80900e-07	-2.13083e-07	2.67817e-07	1.38145e-07	-1.45677e-07	-7.53232e-09	3.83234e-07	-1.08144e-07	2.75090e-07	9.20521e-07	-1.19365e-07	8.01155e-07	3.56580e-07	-1.98353e-07	1.58227e-07	2.80742e-07	-4.36664e-08	2.37076e-07	1.40670e-07	-1.15841e-07	2.48282e-08	1.10806e-06	-2.73481e-07	8.34576e-07
3.564	4.82895e-07	-2.13967e-07	2.68928e-07	1.39437e-07	-1.47040e-07	-7.60278e-09	3.85012e-07	-1.08646e-07	2.76366e-07	9.25512e-07	-1.20012e-07	8.05500e-07	3.58084e-07	-1.99190e-07	1.58895e-07	2.81860e-07	-4.38402e-08	2.38020e-07	1.41406e-07	-1.16448e-07	2.49581e-08	1.11278e-06	-2.74646e-07	8.38132e-07
3.588	4.84880e-07	-2.14846e-07	2.70033e-07	1.40734e-07	-1.48407e-07	-7.67347e-09	3.86783e-07	-1.09146e-07	2.77638e-07	9.30495e-07	-1.20659e-07	8.09837e-07	3.59581e-07	-2.00022e-07	1.59559e-07	2.82971e-07	-4.40130e-08	2.38958e-07	1.42140e-07	-1.17052e-07	2.50877e-08	1.11748e-06	-2.75806e-07	8.41672e-07
3.613	4.86855e-07	-2.15722e-07	2.71133e-07	1.42034e-07	-1.49778e-07	-7.74437e-09	3.88549e-07	-1.09644e-07	2.78905e-07	9.35470e-07	-1.21304e-07	8.14166e-07	3.61072e-07	-2.00851e-07	1.60220e-07	2.84075e-07	-4.41847e-08	2.39890e-07	1.42872e-07	-1.17655e-07	2.52170e-08	1.12216e-06	-2.76961e-07	8.45197e-07
3.637	4.88820e-07	-2.16593e-07	2.72228e-07	1.43338e-07	-1.51154e-07	-7.81548e-09	3.90309e-07	-1.10141e-07	2.80168e-07	9.40436e-07	-1.21948e-07	8.18488e-07	3.62555e-07	-2.01676e-07	1.60878e-07	2.85172e-07	-4.43553e-08	2.40816e-07	1.43603e-07	-1.18257e-07	2.53459e-08	1.12682e-06	-2.78111e-07	8.48707e-07
3.662	4.90776e-07	-2.17459e-07	2.73317e-07	1.44646e-07	-1.52533e-07	-7.88681e-09	3.92062e-07	-1.10635e-07	2.81427e-07	9.45393e-07	-1.22590e-07	8.22803e-07	3.64030e-07	-2.02497e-07	1.61533e-07	2.86262e-07	-4.45249e-08	2.41737e-07	1.44332e-07	-1.18857e-07	2.54746e-08	1.13146e-06	-2.79256e-07	8.52202e-07
3.686	4.92722e-07	-2.18321e-07	2.74401e-07	1.45958e-07	-1.53917e-07	-7.95835e-09	3.93810e-07	-1.11129e-07	2.82681e-07	9.50341e-07	-1.23232e-07	8.27109e-07	3.65499e-07	-2.03314e-07	1.62185e-07	2.87345e-07	-4.46933e-08	2.42651e-07	1.45059e-07	-1.19456e-07	2.56029e-08	1.13608e-06	-2.80397e-07	8.55682e-07
3.711	4.94659e-07	-2.19179e-07	2.75479e-07	1.47274e-07	-1.55304e-07	-8.03009e-09	3.95551e-07	-1.11620e-07	2.83932e-07	9.55281e-07	-1.23873e-07	8.31408e-07	3.66960e-07	-2.04127e-07	1.62833e-07	2.88420e-07	-4.48607e-08	2.43560e-07	1.45784e-07	-1.20053e-07	2.57308e-08	1.14068e-06	-2.81532e-07	8.59146e-07
3.736	4.96585e-07	-2.20033e-07	2.76552e-07	1.48594e-07	-1.56696e-07	-8.10204e-09	3.97287e-07	-1.12110e-07	2.85177e-07	9.60211e-07	-1.24512e-07	8.35699e-07	3.68413e-07	-2.04935e-07	1.63478e-07	2.89489e-07	-4.50269e-08	2.44462e-07	1.46507e-07	-1.20648e-07	2.58585e-08	1.14526e-06	-2.82662e-07	8.62594e-07
3.760	4.98502e-07	-2.20882e-07	2.77619e-07	1.49917e-07	-1.58091e-07	-8.17420e-09	3.99016e-07	-1.12598e-07	2.86418e-07	9.65131e-07	-1.25150e-07	8.39981e-07	3.69860e-07	-2.05740e-07	1.64120e-07	2.90551e-07	-4.51920e-08	2.45359e-07	1.47228e-07	-1.21242e-07	2.59857e-08	1.14981e-06	-2.83787e-07	8.66027e-07
3.785	5.00408e-07	-2.21727e-07	2.78681e-07	1.51244e-07	-1.59491e-07	-8.24655e-09	4.00739e-07	-1.13084e-07	2.87655e-07	9.70043e-07	-1.25787e-07	8.44256e-07	3.71299e-07	-2.06540e-07	1.64758e-07	2.91605e-07	-4.53561e-08	2.46249e-07	1.47947e-07	-1.21834e-07	2.61127e-08	1.15435e-06	-2.84906e-07	8.69444e-07
3.809	5.02305e-07	-2.22568e-07	2.79738e-07	1.52575e-07	-1.60894e-07	-8.31910e-09	4.02455e-07	-1.13568e-07	2.88887e-07	9.74944e-07	-1.26422e-07	8.48522e-07	3.72730e-07	-2.07336e-07	1.65394e-07	2.92653e-07	-4.55190e-08	2.47134e-07	1.48664e-07	-1.22425e-07	2.62392e-08	1.15887e-06	-2.86021e-07	8.72846e-07
3.834	5.04192e-07	-2.23404e-07	2.80788e-07	1.53909e-07	-1.62301e-07	-8.39185e-09	4.04165e-07	-1.14051e-07	2.90115e-07	9.79836e-07	-1.27057e-07	8.52780e-07	3.74154e-07	-2.08129e-07	1.66025e-07	2.93693e-07	-4.56807e-08	2.48012e-07	1.49379e-07	-1.23014e-07	2.63655e-08	1.16336e-06	-2.87131e-07	8.76232e-07
3.858	5.06069e-07	-2.24235e-07	2.81833e-07	1.55247e-07	-1.63712e-07	-8.46480e-09	4.05869e-07	-1.14531e-07	2.91338e-07	9.84718e-07	-1.27690e-07	8.57029e-07	3.75570e-07	-2.08916e-07	1.66654e-07	2.94726e-07	-4.58414e-08	2.48884e-07	1.50093e-07	-1.23601e-07	2.64913e-08	1.16784e-06	-2.88235e-07	8.79602e-07
3.883	5.07935e-07	-2.25062e-07	2.82873e-07	1.56588e-07	-1.65126e-07	-8.53794e-09	4.07566e-07	-1.15010e-07	2.92556e-07	9.89590e-07	-1.28322e-07	8.61269e-07	3.76979e-07	-2.09700e-07	1.67279e-07	2.95751e-07	-4.60009e-08	2.49750e-07	1.50804e-07	-1.24187e-07	2.66168e-08	1.17229e-06	-2.89334e-07	8.82956e-07
3.908	5.09792e-07	-2.25885e-07	2.83907e-07	1.57933e-07	-1.66544e-07	-8.61127e-09	4.09257e-07	-1.15488e-07	2.93770e-07	9.94452e-07	-1.28952e-07	8.65500e-07	3.78380e-07	-2.10480e-07	1.67901e-07	2.96769e-07	-4.61592e-08	2.50610e-07	1.51512e-07	-1.24770e-07	2.67419e-08	1.17672e-06	-2.90428e-07	8.86295e-07
3.932	5.11638e-07	-2.26703e-07	2.84935e-07	1.59281e-07	-1.67966e-07	-8.68478e-09	4.10942e-07	-1.15963e-07	2.94979e-07	9.99304e-07	-1.29581e-07	8.69723e-07	3.79774e-07	-2.11255e-07	1.68519e-07	2.97780e-07	-4.63164e-08	2.51463e-07	1.52219e-07	-1.25353e-07	2.68667e-08	1.18113e-06	-2.91517e-07	8.89617e-07
3.957	5.13475e-07	-2.27517e-07	2.85958e-07	1.60633e-07	-1.69392e-07	-8.75849e-09	4.12620e-07	-1.16436e-07	2.96183e-07	1.00415e-06	-1.30209e-07	8.73936e-07	3.81160e-07	-2.12026e-07	1.69134e-07	2.98783e-07	-4.64725e-08	2.52311e-07	1.52924e-07	-1.25933e-07	2.69911e-08	1.18552e-06	-2.92600e-07	8.92923e-07
3.981	5.15301e-07	-2.28326e-07	2.86975e-07	1.61988e-07	-1.70821e-07	-8.83237e-09	4.14291e-07	-1.16908e-07	2.97383e-07	1.00898e-06	-1.30835e-07	8.78141e-07	3.82538e-07	-2.12793e-07	1.69746e-07	2.99779e-07	-4.66274e-08	2.53152e-07	1.53626e-07	-1.26511e-07	2.71151e-08	1.18989e-06	-2.93678e-07	8.96214e-07
4.006	5.17117e-07	-2.29130e-07	2.87986e-07	1.63347e-07	-1.72253e-07	-8.90644e-09	4.15956e-07	-1.17378e-07	2.98578e-07	1.01380e-06	-1.31460e-07	8.82336e-07	3.83909e-07	-2.13555e-07	1.70354e-07	3.00767e-07	-4.67811e-08	2.53986e-07	1.54327e-07	-1.27088e-07	2.72387e-08	1.19424e-06	-2.94751e-07	8.99488e-07
4.030	5.18922e-07	-2.29931e-07	2.88992e-07	1.64708e-07	-1.73689e-07	-8.98069e-09	4.17614e-07	-1.17846e-07	2.99768e-07	1.01861e-06	-1.32084e-07	8.86521e-07	3.85272e-07	-2.14313e-07	1.70959e-07	3.01748e-07	-4.69336e-08	2.54814e-07	1.55025e-07	-1.27663e-07	2.73619e-08	1.19857e-06	-2.95819e-07	9.02746e-07
4.055	5.20718e-07	-2.30726e-07	2.89992e-07	1.66073e-07	-1.75128e-07	-9.05511e-09	4.19266e-07	-1.18312e-07	3.00954e-07	1.02340e-06	-1.32706e-07	8.90697e-07	3.86627e-07	-2.15067e-07	1.71560e-07	3.02721e-07	-4.70850e-08	2.55636e-07	1.55721e-07	-1.28236e-07	2.74847e-08	1.20287e-06	-2.96881e-07	9.05988e-07
4.080	5.22503e-07	-2.31517e-07	2.90986e-07	1.67442e-07	-1.76571e-07	-9.12971e-09	4.20911e-07	-1.18776e-07	3.02135e-07	1.02819e-06	-1.33327e-07	8.94863e-07	3.87974e-07	-2.15816e-07	1.72158e-07	3.03687e-07	-4.72352e-08	2.56452e-07	1.56414e-07	-1.28807e-07	2.76071e-08	1.20715e-06	-2.97938e-07	9.09214e-07
4.104	5.24277e-07	-2.32303e-07	2.91974e-07	1.68813e-07	-1.78017e-07	-9.20448e-09	4.22549e-07	-1.19238e-07	3.03310e-07	1.03297e-06	-1.33946e-07	8.99020e-07	3.89314e-07	-2.16561e-07	1.72752e-07	3.04645e-07	-4.73842e-08	2.57261e-07	1.57105e-07	-1.29376e-07	2.77291e-08	1.21141e-06	-2.98990e-07	9.12423e-07
4.129	5.26041e-07	-2.33085e-07	2.92956e-07	1.70187e-07	-1.79467e-07	-9.27942e-09	4.24180e-07	-1.19699e-07	3.04481e-07	1.03773e-06	-1.34564e-07	9.03167e-07	3.90645e-07	-2.17302e-07	1.73343e-07	3.05595e-07	-4.75320e-08	2.58063e-07	1.57794e-07	-1.29944e-07	2.78507e-08	1.21565e-06	-3.00036e-07	9.15616e-07
4.153	5.27795e-07	-2.33862e-07	2.93933e-07	1.71565e-07	-1.80919e-07	-9.35453e-09	4.25804e-07	-1.20157e-07	3.05647e-07	1.04248e-06	-1.35180e-07	9.07303e-07	3.91969e-07	-2.18038e-07	1.73930e-07	3.06538e-07	-4.76786e-08	2.58859e-07	1.58481e-07	-1.30509e-07	2.79719e-08	1.21987e-06	-3.01077e-07	9.18792e-07
4.178	5.29538e-07	-2.34634e-07	2.94904e-07	1.72945e-07	-1.82375e-07	-9.42981e-09	4.27422e-07	-1.20613e-07	3.06808e-07	1.04723e-06	-1.35795e-07	9.11430e-07	3.93284e-07	-2.18770e-07	1.74514e-07	3.07473e-07	-4.78240e-08	2.59649e-07	1.59165e-07	-1.31073e-07	2.80927e-08	1.22406e-06	-3.02113e-07	9.21952e-07
4.202	5.31271e-07	-2.35402e-07	2.95869e-07	1.74329e-07	-1.83834e-07	-9.50525e-09	4.29033e-07	-1.21068e-07	3.07965e-07	1.05195e-06	-1.36408e-07	9.15546e-07	3.94592e-07	-2.19498e-07	1.75094e-07	3.08400e-07	-4.79682e-08	2.60431e-07	1.59847e-07	-1.31634e-07	2.82131e-08	1.22824e-06	-3.03143e-07	9.25095e-07
4.227	5.32993e-07	-2.36165e-07	2.96828e-07	1.75716e-07	-1.85296e-07	-9.58085e-09	4.30636e-07	-1.21520e-07	3.09116e-07	1.05667e-06	-1.37020e-07	9.19652e-07	3.95892e-07	-2.20221e-07	1.75671e-07	3.09319e-07	-4.81112e-08	2.61208e-07	1.60527e-07	-1.32194e-07	2.83330e-08	1.23239e-06	-3.04167e-07	9.28222e-07
4.252	5.34705e-07	-2.36924e-07	2.97781e-07	1.77105e-07	-1.86762e-07	-9.65661e-09	4.32233e-07	-1.21971e-07	3.10262e-07	1.06138e-06	-1.37630e-07	9.23748e-07	3.97184e-07	-2.20939e-07	1.76244e-07	3.10230e-07	-4.82530e-08	2.61977e-07	1.61204e-07	-1.32751e-07	2.84525e-08	1.23652e-06	-3.05186e-07	9.31332e-07
4.276	5.36406e-07	-2.37677e-07	2.98729e-07	1.78497e-07	-1.88230e-07	-9.73252e-09	4.33823e-07	-1.22420e-07	3.11403e-07	1.06607e-06	-1.38239e-07	9.27833e-07	3.98467e-07	-2.21653e-07	1.76814e-07	3.11134e-07	-4.83935e-08	2.62740e-07	1.61879e-07	-1.33307e-07	2.85716e-08	1.24063e-06	-3.06200e-07	9.34426e-07
4.301	5.38096e-07	-2.38426e-07	2.99670e-07	1.79892e-07	-1.89701e-07	-9.80859e-09	4.35406e-07	-1.22866e-07	3.12539e-07	1.07075e-06	-1.38846e-07	9.31907e-07	3.99743e-07	-2.22363e-07	1.77380e-07	3.12029e-07	-4.85328e-08	2.63497e-07	1.62551e-07	-1.33861e-07	2.86902e-08	1.24471e-06	-3.07208e-07	9.37502e-07
4.325	5.39776e-07	-2.39171e-07	3.00605e-07	1.81290e-07	-1.91175e-07	-9.88481e-09	4.36981e-07	-1.23311e-07	3.13670e-07	1.07542e-06	-1.39451e-07	9.35971e-07	4.01010e-07	-2.23068e-07	1.77942e-07	3.12917e-07	-4.86708e-08	2.64246e-07	1.63221e-07	-1.34412e-07	2.88084e-08	1.24877e-06	-3.08211e-07	9.40562e-07
4.350	5.41445e-07	-2.39910e-07	3.01535e-07	1.82691e-07	-1.92652e-07	-9.96118e-09	4.38550e-07	-1.23754e-07	3.14796e-07	1.08008e-06	-1.40055e-07	9.40023e-07	4.02270e-07	-2.23768e-07	1.78501e-07	3.13797e-07	-4.88077e-08	2.64989e-07	1.63888e-07	-1.34962e-07	2.89262e-08	1.25281e-06	-3.09208e-07	9.43605e-07
4.375	5.43103e-07	-2.40645e-07	3.02458e-07	1.84094e-07	-1.94132e-07	-1.00377e-08	4.40111e-07	-1.24194e-07	3.15917e-07	1.08472e-06	-1.40657e-07	9.44065e-07	4.03521e-07	-2.24464e-07	1.79056e-07	3.14668e-07	-4.89432e-08	2.65725e-07	1.64552e-07	-1.35509e-07	2.90435e-08	1.25683e-06	-3.10200e-07	9.46631e-07
4.399	5.44751e-07	-2.41375e-07	3.03376e-07	1.85500e-07	-1.95615e-07	-1.01144e-08	4.41666e-07	-1.24633e-07	3.17033e-07	1.08935e-06	-1.41258e-07	9.48095e-07	4.04764e-07	-2.25156e-07	1.79608e-07	3.15532e-07	-4.90776e-08	2.66454e-07	1.65214e-07	-1.36054e-07	2.91604e-08	1.26083e-06	-3.11186e-07	9.49640e-07
4.424	5.46388e-07	-2.42100e-07	3.04287e-07	1.86909e-07	-1.97100e-07	-1.01912e-08	4.43213e-07	-1.25069e-07	3.18143e-07	1.09397e-06	-1.41857e-07	9.52114e-07	4.05998e-07	-2.25843e-07	1.80156e-07	3.16387e-07	-4.92106e-08	2.67177e-07	1.65874e-07	-1.36597e-07	2.92768e-08	1.26480e-06	-3.12166e-07	9.52633e-07
4.448	5.48013e-07	-2.42821e-07	3.05193e-07	1.88320e-07	-1.98588e-07	-1.02681e-08	4.44752e-07	-1.25504e-07	3.19249e-07	1.09858e-06	-1.42454e-07	9.56122e-07	4.07225e-07	-2.26525e-07	1.80700e-07	3.17235e-07	-4.93424e-08	2.67892e-07	1.66531e-07	-1.37138e-07	2.93927e-08	1.26875e-06	-3.13141e-07	9.55608e-07
4.473	5.49628e-07	-2.43536e-07	3.06092e-07	1.89734e-07	-2.00079e-07	-1.03452e-08	4.46285e-07	-1.25936e-07	3.20349e-07	1.10317e-06	-1.43049e-07	9.60118e-07	4.08443e-07	-2.27202e-07	1.81241e-07	3.18074e-07	-4.94730e-08	2.68601e-07	1.67185e-07	-1.37677e-07	2.95082e-08	1.27268e-06	-3.14110e-07	9.58566e-07
4.497	5.51232e-07	-2.44247e-07	3.06986e-07	1.91150e-07	-2.01573e-07	-1.04224e-08	4.47810e-07	-1.26367e-07	3.21443e-07	1.10775e-06	-1.43643e-07	9.64103e-07	4.09653e-07	-2.27875e-07	1.81778e-07	3.18905e-07	-4.96022e-08	2.69303e-07	1.67837e-07	-1.38214e-07	2.96232e-08	1.27658e-06	-3.15074e-07	9.61507e-07
4.522	5.52826e-07	-2.44953e-07	3.07873e-07	1.92569e-07	-2.03069e-07	-1.04998e-08	4.49328e-07	-1.26795e-07	3.22533e-07	1.11231e-06	-1.44235e-07	9.68075e-07	4.10855e-07	-2.28544e-07	1.82311e-07	3.19728e-07	-4.97302e-08	2.69998e-07	1.68486e-07	-1.38748e-07	2.97378e-08	1.28046e-06	-3.16032e-07	9.64430e-07
4.547	5.54408e-07	-2.45654e-07	3.08754e-07	1.93990e-07	-2.04567e-07	-1.05773e-08	4.50839e-07	-1.27221e-07	3.23617e-07	1.11686e-06	-1.44825e-07	9.72037e-07	4.12048e-07	-2.29208e-07	1.82840e-07	3.20542e-07	-4.98569e-08	2.70686e-07	1.69132e-07	-1.39280e-07	2.98518e-08	1.28432e-06	-3.16985e-07	9.67337e-07
4.571	5.55979e-07	-2.46350e-07	3.09629e-07	1.95414e-07	-2.06068e-07	-1.06549e-08	4.52342e-07	-1.27645e-07	3.24696e-07	1.12140e-06	-1.45413e-07	9.75986e-07	4.13233e-07	-2.29867e-07	1.83366e-07	3.21349e-07	-4.99823e-08	2.71366e-07	1.69776e-07	-1.39810e-07	2.99654e-08	1.28816e-06	-3.17931e-07	9.70226e-07
4.596	5.57539e-07	-2.47041e-07	3.10498e-07	1.96839e-07	-2.07572e-07	-1.07326e-08	4.53837e-07	-1.28068e-07	3.25770e-07	1.12592e-06	-1.46000e-07	9.79923e-07	4.14409e-07	-2.30521e-07	1.83888e-07	3.22147e-07	-5.01064e-08	2.72040e-07	1.70417e-07	-1.40338e-07	3.00785e-08	1.29197e-06	-3.18873e-07	9.73098e-07
4.620	5.59089e-07	-2.47728e-07	3.11361e-07	1.98267e-07	-2.09078e-07	-1.08105e-08	4.55325e-07	-1.28487e-07	3.26838e-07	1.13043e-06	-1.46585e-07	9.83848e-07	4.15577e-07	-2.31171e-07	1.84406e-07	3.22936e-07	-5.02293e-08	2.72707e-07	1.71055e-07	-1.40864e-07	3.01911e-08	1.29576e-06	-3.19808e-07	9.75953e-07
4.645	5.60627e-07	-2.48409e-07	3.12217e-07	1.99698e-07	-2.10586e-07	-1.08885e-08	4.56806e-07	-1.28905e-07	3.27901e-07	1.13493e-06	-1.47168e-07	9.87760e-07	4.16737e-07	-2.31816e-07	1.84921e-07	3.23718e-07	-5.03508e-08	2.73367e-07	1.71690e-07	-1.41387e-07	3.03033e-08	1.29953e-06	-3.20738e-07	9.78790e-07
4.669	5.62154e-07	-2.49086e-07	3.13068e-07	2.01130e-07	-2.12097e-07	-1.09666e-08	4.58279e-07	-1.29321e-07	3.28958e-07	1.13941e-06	-1.47749e-07	9.91661e-07	4.17888e-07	-2.32456e-07	1.85432e-07	3.24491e-07	-5.04710e-08	2.74020e-07	1.72322e-07	-1.41908e-07	3.04149e-08	1.30327e-06	-3.21662e-07	9.81609e-07
4.694	5.63670e-07	-2.49758e-07	3.13912e-07	2.02565e-07	-2.13609e-07	-1.10448e-08	4.59745e-07	-1.29735e-07	3.30010e-07	1.14388e-06	-1.48328e-07	9.95548e-07	4.19030e-07	-2.33092e-07	1.85939e-07	3.25255e-07	-5.05899e-08	2.74665e-07	1.72952e-07	-1.42426e-07	3.05261e-08	1.30699e-06	-3.22580e-07	9.84412e-07
4.719	5.65175e-07	-2.50425e-07	3.14750e-07	2.04001e-07	-2.15125e-07	-1.11231e-08	4.61203e-07	-1.30146e-07	3.31057e-07	1.14833e-06	-1.48905e-07	9.99424e-07	4.20164e-07	-2.33722e-07	1.86442e-07	3.26011e-07	-5.07075e-08	2.75304e-07	1.73579e-07	-1.42942e-07	3.06367e-08	1.31069e-06	-3.23492e-07	9.87196e-07
4.743	5.66668e-07	-2.51086e-07	3.15582e-07	2.05440e-07	-2.16642e-07	-1.12016e-08	4.62653e-07	-1.30555e-07	3.32098e-07	1.15277e-06	-1.49481e-07	1.00329e-06	4.21290e-07	-2.34349e-07	1.86941e-07	3.26759e-07	-5.08238e-08	2.75935e-07	1.74203e-07	-1.43456e-07	3.07468e-08	1.31436e-06	-3.24399e-07	9.89963e-07
4.768	5.68151e-07	-2.51743e-07	3.16408e-07	2.06881e-07	-2.18161e-07	-1.12801e-08	4.64095e-07	-1.30962e-07	3.33133e-07	1.15719e-06	-1.50055e-07	1.00714e-06	4.22407e-07	-2.34970e-07	1.87437e-07	3.27498e-07	-5.09387e-08	2.76559e-07	1.74824e-07	-1.43968e-07	3.08565e-08	1.31801e-06	-3.25300e-07	9.92713e-07
4.792	5.69622e-07	-2.52395e-07	3.17227e-07	2.08324e-07	-2.19682e-07	-1.13588e-08	4.65530e-07	-1.31367e-07	3.34163e-07	1.16160e-06	-1.50626e-07	1.01097e-06	4.23515e-07	-2.35586e-07	1.87929e-07	3.28228e-07	-5.10523e-08	2.77176e-07	1.75442e-07	-1.44477e-07	3.09656e-08	1.32164e-06	-3.26195e-07	9.95445e-07
4.817	5.71082e-07	-2.53042e-07	3.18040e-07	2.09768e-07	-2.21206e-07	-1.14376e-08	4.66957e-07	-1.31770e-07	3.35188e-07	1.16599e-06	-1.51196e-07	1.01480e-06	4.24614e-07	-2.36198e-07	1.88416e-07	3.28950e-07	-5.11646e-08	2.77785e-07	1.76058e-07	-1.44983e-07	3.10742e-08	1.32524e-06	-3.27085e-07	9.98159e-07
4.841	5.72531e-07	-2.53684e-07	3.18847e-07	2.11215e-07	-2.22731e-07	-1.15164e-08	4.68377e-07	-1.32170e-07	3.36206e-07	1.17037e-06	-1.51764e-07	1.01861e-06	4.25705e-07	-2.36805e-07	1.88901e-07	3.29663e-07	-5.12755e-08	2.78388e-07	1.76670e-07	-1.45488e-07	3.11822e-08	1.32882e-06	-3.27968e-07	1.00086e-06
4.866	5.73968e-07	-2.54321e-07	3.19647e-07	2.12663e-07	-2.24258e-07	-1.15954e-08	4.69788e-07	-1.32569e-07	3.37220e-07	1.17473e-06	-1.52329e-07	1.02240e-06	4.26788e-07	-2.37407e-07	1.89381e-07	3.30368e-07	-5.13851e-08	2.78983e-07	1.77279e-07	-1.45989e-07	3.12898e-08	1.33238e-06	-3.28846e-07	1.00353e-06
4.891	5.75394e-07	-2.54953e-07	3.20441e-07	2.14113e-07	-2.25788e-07	-1.16745e-08	4.71192e-07	-1.32965e-07	3.38227e-07	1.17908e-06	-1.52893e-07	1.02619e-06	4.27861e-07	-2.38004e-07	1.89857e-07	3.31064e-07	-5.14933e-08	2.79570e-07	1.77886e-07	-1.46489e-07	3.13968e-08	1.33591e-06	-3.29718e-07	1.00619e-06
4.915	5.76809e-07	-2.55580e-07	3.21229e-07	2.15565e-07	-2.27319e-07	-1.17536e-08	4.72588e-07	-1.33359e-07	3.39229e-07	1.18341e-06	-1.53455e-07	1.02996e-06	4.28926e-07	-2.38596e-07	1.90330e-07	3.31751e-07	-5.16002e-08	2.80151e-07	1.78489e-07	-1.46986e-07	3.15033e-08	1.33942e-06	-3.30584e-07	1.00884e-06
4.940	5.78212e-07	-2.56201e-07	3.22011e-07	2.17019e-07	-2.28851e-07	-1.18329e-08	4.73976e-07	-1.33750e-07	3.40225e-07	1.18773e-06	-1.54015e-07	1.03372e-06	4.29982e-07	-2.39184e-07	1.90798e-07	3.32429e-07	-5.17058e-08	2.80724e-07	1.79089e-07	-1.47480e-07	3.16093e-08	1.34291e-06	-3.31444e-07	1.01146e-06
4.964	5.79604e-07	-2.56818e-07	3.22786e-07	2.18474e-07	-2.30386e-07	-1.19122e-08	4.75356e-07	-1.34140e-07	3.41216e-07	1.19203e-06	-1.54572e-07	1.03746e-06	4.31029e-07	-2.39766e-07	1.91263e-07	3.33099e-07	-5.18099e-08	2.81289e-07	1.79687e-07	-1.47972e-07	3.17147e-08	1.34637e-06	-3.32298e-07	1.01407e-06
4.989	5.80985e-07	-2.57430e-07	3.23555e-07	2.19931e-07	-2.31922e-07	-1.19917e-08	4.76728e-07	-1.34527e-07	3.42201e-07	1.19632e-06	-1.55128e-07	1.04119e-06	4.32068e-07	-2.40344e-07	1.91724e-07	3.33760e-07	-5.19127e-08	2.81847e-07	1.80281e-07	-1.48461e-07	3.18196e-08	1.34980e-06	-3.33147e-07	1.01666e-06
5.014	5.82354e-07	-2.58037e-07	3.24317e-07	2.21389e-07	-2.33460e-07	-1.20712e-08	4.78092e-07	-1.34912e-07	3.43180e-07	1.20059e-06	-1.55682e-07	1.04490e-06	4.33098e-07	-2.40917e-07	1.92181e-07	3.34412e-07	-5.20142e-08	2.82398e-07	1.80872e-07	-1.48948e-07	3.19239e-08	1.35322e-06	-3.33989e-07	1.01923e-06
5.038	5.83711e-07	-2.58638e-07	3.25073e-07	2.22849e-07	-2.35000e-07	-1.21508e-08	4.79448e-07	-1.35295e-07	3.44154e-07	1.20484e-06	-1.56233e-07	1.04861e-06	4.34118e-07	-2.41485e-07	1.92634e-07	3.35055e-07	-5.21142e-08	2.82941e-07	1.81460e-07	-1.49432e-07	3.20277e-08	1.35661e-06	-3.34826e-07	1.02178e-06
5.063	5.85058e-07	-2.59235e-07	3.25823e-07	2.24310e-07	-2.36541e-07	-1.22305e-08	4.80796e-07	-1.35675e-07	3.45121e-07	1.20908e-06	-1.56783e-07	1.05229e-06	4.35130e-07	-2.42048e-07	1.93083e-07	3.35690e-07	-5.22129e-08	2.83477e-07	1.82045e-07	-1.49914e-07	3.21309e-08	1.35997e-06	-3.35656e-07	1.02432e-06
5.087	5.86392e-07	-2.59826e-07	3.26566e-07	2.25773e-07	-2.38083e-07	-1.23102e-08	4.82136e-07	-1.36053e-07	3.46083e-07	1.21330e-06	-1.57330e-07	1.05597e-06	4.36134e-07	-2.42606e-07	1.93528e-07	3.36315e-07	-5.23102e-08	2.84005e-07	1.82627e-07	-1.50393e-07	3.22336e-08	1.36332e-06	-3.36481e-07	1.02683e-06
5.112	5.87715e-07	-2.60412e-07	3.27303e-07	2.27237e-07	-2.39627e-07	-1.23901e-08	4.83468e-07	-1.36429e-07	3.47039e-07	1.21750e-06	-1.57875e-07	1.05963e-06	4.37128e-07	-2.43159e-07	1.93969e-07	3.36932e-07	-5.24061e-08	2.84526e-07	1.83205e-07	-1.50870e-07	3.23357e-08	1.36663e-06	-3.37300e-07	1.02933e-06
5.136	5.89027e-07	-2.60993e-07	3.28033e-07	2.28703e-07	-2.41173e-07	-1.24700e-08	4.84792e-07	-1.36803e-07	3.47989e-07	1.22169e-06	-1.58418e-07	1.06327e-06	4.38113e-07	-2.43707e-07	1.94406e-07	3.37540e-07	-5.25006e-08	2.85039e-07	1.83781e-07	-1.51343e-07	3.24373e-08	1.36993e-06	-3.38113e-07	1.03181e-06
5.161	5.90327e-07	-2.61569e-07	3.28757e-07	2.30170e-07	-2.42720e-07	-1.25500e-08	4.86108e-07	-1.37174e-07	3.48934e-07	1.22586e-06	-1.58959e-07	1.06690e-06	4.39089e-07	-2.44250e-07	1.94840e-07	3.38138e-07	-5.25937e-08	2.85545e-07	1.84353e-07	-1.51815e-07	3.25383e-08	1.37319e-06	-3.38919e-07	1.03428e-06
5.186	5.91615e-07	-2.62140e-07	3.29475e-07	2.31638e-07	-2.44268e-07	-1.26300e-08	4.87415e-07	-1.37543e-07	3.49872e-07	1.23002e-06	-1.59498e-07	1.07052e-06	4.40057e-07	-2.44788e-07	1.95269e-07	3.38728e-07	-5.26855e-08	2.86043e-07	1.84922e-07	-1.52283e-07	3.26387e-08	1.37644e-06	-3.39720e-07	1.03672e-06
5.210	5.92892e-07	-2.62706e-07	3.30186e-07	2.33107e-07	-2.45817e-07	-1.27101e-08	4.88714e-07	-1.37909e-07	3.50805e-07	1.23415e-06	-1.60034e-07	1.07412e-06	4.41015e-07	-2.45321e-07	1.95694e-07	3.39309e-07	-5.27758e-08	2.86533e-07	1.85488e-07	-1.52749e-07	3.27386e-08	1.37966e-06	-3.40515e-07	1.03914e-06
5.235	5.94157e-07	-2.63266e-07	3.30890e-07	2.34578e-07	-2.47368e-07	-1.27903e-08	4.90005e-07	-1.38274e-07	3.51732e-07	1.23827e-06	-1.60569e-07	1.07771e-06	4.41965e-07	-2.45849e-07	1.96115e-07	3.39880e-07	-5.28647e-08	2.87016e-07	1.86050e-07	-1.53212e-07	3.28378e-08	1.38286e-06	-3.41304e-07	1.04155e-06
5.259	5.95410e-07	-2.63822e-07	3.31588e-07	2.36049e-07	-2.48920e-07	-1.28705e-08	4.91288e-07	-1.38636e-07	3.52652e-07	1.24238e-06	-1.61101e-07	1.08128e-06	4.42905e-07	-2.46372e-07	1.96533e-07	3.40443e-07	-5.29522e-08	2.87491e-07	1.86609e-07	-1.53673e-07	3.29365e-08	1.38603e-06	-3.42087e-07	1.04394e-06
5.284	5.96652e-07	-2.64372e-07	3.32280e-07	2.37522e-07	-2.50473e-07	-1.29508e-08	4.92562e-07	-1.38995e-07	3.53567e-07	1.24646e-06	-1.61631e-07	1.08483e-06	4.43836e-07	-2.46890e-07	1.96946e-07	3.40996e-07	-5.30383e-08	2.87958e-07	1.87165e-07	-1.54131e-07	3.30346e-08	1.38917e-06	-3.42864e-07	1.04631e-06
5.308	5.97882e-07	-2.64917e-07	3.32965e-07	2.38995e-07	-2.52027e-07	-1.30312e-08	4.93829e-07	-1.39353e-07	3.54476e-07	1.25053e-06	-1.62158e-07	1.08838e-06	4.44759e-07	-2.47403e-07	1.97355e-07	3.41540e-07	-5.31229e-08	2.88418e-07	1.87718e-07	-1.54586e-07	3.31322e-08	1.39230e-06	-3.43634e-07	1.04866e-06
5.333	5.99100e-07	-2.65457e-07	3.33643e-07	2.40470e-07	-2.53582e-07	-1.31116e-08	4.95086e-07	-1.39708e-07	3.55379e-07	1.25459e-06	-1.62684e-07	1.09190e-06	4.45672e-07	-2.47911e-07	1.97760e-07	3.42076e-07	-5.32061e-08	2.88869e-07	1.88267e-07	-1.55038e-07	3.32291e-08	1.39540e-06	-3.44399e-07	1.05100e-06
5.358	6.00307e-07	-2.65991e-07	3.34315e-07	2.41946e-07	-2.55138e-07	-1.31920e-08	4.96336e-07	-1.40060e-07	3.56276e-07	1.25862e-06	-1.63207e-07	1.09541e-06	4.46576e-07	-2.48414e-07	1.98162e-07	3.42602e-07	-5.32880e-08	2.89314e-07	1.88813e-07	-1.55487e-07	3.33255e-08	1.39847e-06	-3.45158e-07	1.05331e-06
5.382	6.01501e-07	-2.66521e-07	3.34981e-07	2.43422e-07	-2.56695e-07	-1.32725e-08	4.97577e-07	-1.40410e-07	3.57166e-07	1.26264e-06	-1.63728e-07	1.09891e-06	4.47471e-07	-2.48912e-07	1.98559e-07	3.43118e-07	-5.33683e-08	2.89750e-07	1.89355e-07	-1.55934e-07	3.34212e-08	1.40152e-06	-3.45910e-07	1.05561e-06
5.407	6.02684e-07	-2.67045e-07	3.35640e-07	2.44900e-07	-2.58253e-07	-1.33531e-08	4.98809e-07	-1.40758e-07	3.58051e-07	1.26663e-06	-1.64246e-07	1.10239e-06	4.48357e-07	-2.49405e-07	1.98952e-07	3.43626e-07	-5.34473e-08	2.90179e-07	1.89894e-07	-1.56378e-07	3.35164e-08	1.40454e-06	-3.46657e-07	1.05789e-06
5.431	6.03856e-07	-2.67564e-07	3.36292e-07	2.46378e-07	-2.59811e-07	-1.34337e-08	5.00033e-07	-1.41104e-07	3.58930e-07	1.27062e-06	-1.64762e-07	1.10585e-06	4.49233e-07	-2.49893e-07	1.99341e-07	3.44124e-07	-5.35248e-08	2.90599e-07	1.90430e-07	-1.56819e-07	3.36109e-08	1.40754e-06	-3.47397e-07	1.06015e-06
5.456	6.05015e-07	-2.68078e-07	3.36937e-07	2.47856e-07	-2.61371e-07	-1.35143e-08	5.01249e-07	-1.41447e-07	3.59802e-07	1.27458e-06	-1.65276e-07	1.10930e-06	4.50101e-07	-2.50375e-07	1.99726e-07	3.44613e-07	-5.36008e-08	2.91012e-07	1.90962e-07	-1.57258e-07	3.37049e-08	1.41052e-06	-3.48131e-07	1.06239e-06
5.480	6.06163e-07	-2.68586e-07	3.37577e-07	2.49336e-07	-2.62931e-07	-1.35950e-08	5.02456e-07	-1.41787e-07	3.60669e-07	1.27852e-06	-1.65788e-07	1.11273e-06	4.50959e-07	-2.50853e-07	2.00107e-07	3.45093e-07	-5.36754e-08	2.91417e-07	1.91491e-07	-1.57693e-07	3.37982e-08	1.41347e-06	-3.48860e-07	1.06461e-06
5.505	6.07298e-07	-2.69089e-07	3.38209e-07	2.50816e-07	-2.64492e-07	-1.36757e-08	5.03655e-07	-1.42125e-07	3.61529e-07	1.28245e-06	-1.66297e-07	1.11615e-06	4.51808e-07	-2.51325e-07	2.00483e-07	3.45563e-07	-5.37486e-08	2.91815e-07	1.92017e-07	-1.58126e-07	3.38909e-08	1.41639e-06	-3.49582e-07	1.06681e-06
5.530	6.08422e-07	-2.69587e-07	3.38835e-07	2.52297e-07	-2.66054e-07	-1.37564e-08	5.04845e-07	-1.42461e-07	3.62383e-07	1.28636e-06	-1.66804e-07	1.11955e-06	4.52648e-07	-2.51792e-07	2.00856e-07	3.46024e-07	-5.38203e-08	2.92204e-07	1.92539e-07	-1.58555e-07	3.39831e-08	1.41929e-06	-3.50298e-07	1.06900e-06
5.554	6.09534e-07	-2.70080e-07	3.39454e-07	2.53779e-07	-2.67616e-07	-1.38372e-08	5.06026e-07	-1.42795e-07	3.63232e-07	1.29025e-06	-1.67308e-07	1.12294e-06	4.53479e-07	-2.52254e-07	2.01225e-07	3.46476e-07	-5.38906e-08	2.92585e-07	1.93057e-07	-1.58982e-07	3.40745e-08	1.42217e-06	-3.51007e-07	1.07116e-06
5.579	6.10634e-07	-2.70567e-07	3.40067e-07	2.55261e-07	-2.69179e-07	-1.39180e-08	5.07199e-07	-1.43126e-07	3.64073e-07	1.29412e-06	-1.67810e-07	1.12631e-06	4.54300e-07	-2.52711e-07	2.01589e-07	3.46918e-07	-5.39594e-08	2.92959e-07	1.93572e-07	-1.59406e-07	3.41654e-08	1.42502e-06	-3.51711e-07	1.07331e-06
5.603	6.11722e-07	-2.71049e-07	3.40673e-07	2.56743e-07	-2.70742e-07	-1.39989e-08	5.08363e-07	-1.43454e-07	3.64909e-07	1.29797e-06	-1.68310e-07	1.12966e-06	4.55112e-07	-2.53163e-07	2.01950e-07	3.47351e-07	-5.40267e-08	2.93324e-07	1.94083e-07	-1.59828e-07	3.42557e-08	1.42785e-06	-3.52408e-07	1.07544e-06
5.628	6.12799e-07	-2.71526e-07	3.41272e-07	2.58226e-07	-2.72306e-07	-1.40797e-08	5.09519e-07	-1.43780e-07	3.65739e-07	1.30180e-06	-1.68807e-07	1.13300e-06	4.55915e-07	-2.53610e-07	2.02306e-07	3.47775e-07	-5.40926e-08	2.93682e-07	1.94591e-07	-1.60246e-07	3.43453e-08	1.43065e-06	-3.53100e-07	1.07755e-06
5.652	6.13863e-07	-2.71998e-07	3.41865e-07	2.59709e-07	-2.73870e-07	-1.41606e-08	5.10666e-07	-1.44104e-07	3.66562e-07	1.30562e-06	-1.69302e-07	1.13632e-06	4.56709e-07	-2.54051e-07	2.02658e-07	3.48189e-07	-5.41570e-08	2.94032e-07	1.95095e-07	-1.60661e-07	3.44343e-08	1.43342e-06	-3.53785e-07	1.07964e-06
5.677	6.14915e-07	-2.72464e-07	3.42451e-07	2.61193e-07	-2.75434e-07	-1.42415e-08	5.11804e-07	-1.44425e-07	3.67379e-07	1.30942e-06	-1.69794e-07	1.13962e-06	4.57493e-07	-2.54487e-07	2.03006e-07	3.48593e-07	-5.42199e-08	2.94373e-07	1.95596e-07	-1.61073e-07	3.45227e-08	1.43618e-06	-3.54464e-07	1.08171e-06
5.702	6.15955e-07	-2.72925e-07	3.43030e-07	2.62677e-07	-2.76999e-07	-1.43224e-08	5.12933e-07	-1.44744e-07	3.68190e-07	1.31319e-06	-1.70284e-07	1.14291e-06	4.58268e-07	-2.54918e-07	2.03350e-07	3.48988e-07	-5.42813e-08	2.94707e-07	1.96093e-07	-1.61483e-07	3.46104e-08	1.43890e-06	-3.55137e-07	1.08376e-06
5.726	6.16984e-07	-2.73381e-07	3.43603e-07	2.64161e-07	-2.78564e-07	-1.44033e-08	5.14054e-07	-1.45060e-07	3.68994e-07	1.31695e-06	-1.70771e-07	1.14618e-06	4.59034e-07	-2.55344e-07	2.03690e-07	3.49374e-07	-5.43413e-08	2.95032e-07	1.96586e-07	-1.61889e-07	3.46975e-08	1.44160e-06	-3.55803e-07	1.08580e-06
5.751	6.18000e-07	-2.73831e-07	3.44169e-07	2.65645e-07	-2.80130e-07	-1.44843e-08	5.15166e-07	-1.45374e-07	3.69792e-07	1.32069e-06	-1.71256e-07	1.14943e-06	4.59790e-07	-2.55765e-07	2.04025e-07	3.49750e-07	-5.43998e-08	2.95350e-07	1.97076e-07	-1.62292e-07	3.47840e-08	1.44428e-06	-3.56463e-07	1.08781e-06
5.775	6.19005e-07	-2.74276e-07	3.44728e-07	2.67130e-07	-2.81695e-07	-1.45652e-08	5.16269e-07	-1.45685e-07	3.70584e-07	1.32441e-06	-1.71738e-07	1.15267e-06	4.60537e-07	-2.56180e-07	2.04357e-07	3.50116e-07	-5.44568e-08	2.95659e-07	1.97562e-07	-1.62693e-07	3.48698e-08	1.44693e-06	-3.57118e-07	1.08981e-06
5.800	6.19997e-07	-2.74716e-07	3.45281e-07	2.68615e-07	-2.83261e-07	-1.46461e-08	5.17364e-07	-1.45994e-07	3.71370e-07	1.32811e-06	-1.72218e-07	1.15589e-06	4.61274e-07	-2.56591e-07	2.04684e-07	3.50473e-07	-5.45123e-08	2.95961e-07	1.98045e-07	-1.63090e-07	3.49549e-08	1.44955e-06	-3.57765e-07	1.09179e-06
5.825	6.20977e-07	-2.75150e-07	3.45827e-07	2.70099e-07	-2.84827e-07	-1.47271e-08	5.18449e-07	-1.46300e-07	3.72149e-07	1.33179e-06	-1.72695e-07	1.15909e-06	4.62002e-07	-2.56996e-07	2.05007e-07	3.50820e-07	-5.45663e-08	2.96254e-07	1.98524e-07	-1.63484e-07	3.50395e-08	1.45215e-06	-3.58407e-07	1.09375e-06
5.849	6.21945e-07	-2.75579e-07	3.46366e-07	2.71584e-07	-2.86392e-07	-1.48081e-08	5.19526e-07	-1.46604e-07	3.72922e-07	1.33545e-06	-1.73170e-07	1.16228e-06	4.62721e-07	-2.57395e-07	2.05326e-07	3.51158e-07	-5.46188e-08	2.96539e-07	1.98999e-07	-1.63876e-07	3.51233e-08	1.45473e-06	-3.59043e-07	1.09568e-06
5.874	6.22901e-07	-2.76003e-07	3.46899e-07	2.73069e-07	-2.87958e-07	-1.48890e-08	5.20593e-07	-1.46905e-07	3.73688e-07	1.33909e-06	-1.73642e-07	1.16545e-06	4.63430e-07	-2.57790e-07	2.05640e-07	3.51486e-07	-5.46698e-08	2.96816e-07	1.99470e-07	-1.64264e-07	3.52065e-08	1.45728e-06	-3.59672e-07	1.09760e-06
5.898	6.23846e-07	-2.76421e-07	3.47424e-07	2.74554e-07	-2.89524e-07	-1.49700e-08	5.21652e-07	-1.47204e-07	3.74448e-07	1.34271e-06	-1.74111e-07	1.16860e-06	4.64130e-07	-2.58179e-07	2.05951e-07	3.51804e-07	-5.47193e-08	2.97085e-07	1.99938e-07	-1.64649e-07	3.52891e-08	1.45980e-06	-3.60295e-07	1.09951e-06
5.923	6.24778e-07	-2.76834e-07	3.47943e-07	2.76038e-07	-2.91089e-07	-1.50509e-08	5.22702e-07	-1.47500e-07	3.75202e-07	1.34631e-06	-1.74578e-07	1.17173e-06	4.64821e-07	-2.58563e-07	2.06257e-07	3.52113e-07	-5.47673e-08	2.97345e-07	2.00402e-07	-1.65031e-07	3.53710e-08	1.46230e-06	-3.60911e-07	1.10139e-06
5.947	6.25697e-07	-2.77242e-07	3.48456e-07	2.77523e-07	-2.92655e-07	-1.51319e-08	5.23743e-07	-1.47794e-07	3.75949e-07	1.34989e-06	-1.75042e-07	1.17485e-06	4.65501e-07	-2.58942e-07	2.06559e-07	3.52412e-07	-5.48138e-08	2.97598e-07	2.00862e-07	-1.65410e-07	3.54522e-08	1.46477e-06	-3.61522e-07	1.10325e-06
5.972	6.26605e-07	-2.77644e-07	3.48961e-07	2.79007e-07	-2.94220e-07	-1.52128e-08	5.24775e-07	-1.48085e-07	3.76690e-07	1.35345e-06	-1.75504e-07	1.17795e-06	4.66173e-07	-2.59315e-07	2.06857e-07	3.52701e-07	-5.48588e-08	2.97842e-07	2.01319e-07	-1.65786e-07	3.55328e-08	1.46722e-06	-3.62126e-07	1.10509e-06
5.997	6.27501e-07	-2.78041e-07	3.49460e-07	2.80491e-07	-2.95785e-07	-1.52937e-08	5.25798e-07	-1.48374e-07	3.77424e-07	1.35699e-06	-1.75963e-07	1.18103e-06	4.66835e-07	-2.59684e-07	2.07151e-07	3.52981e-07	-5.49023e-08	2.98078e-07	2.01772e-07	-1.66159e-07	3.56127e-08	1.46964e-06	-3.62724e-07	1.10692e-06
6.021	6.28384e-07	-2.78432e-07	3.49952e-07	2.81975e-07	-2.97350e-07	-1.53746e-08	5.26812e-07	-1.48660e-07	3.78152e-07	1.36051e-06	-1.76420e-07	1.18409e-06	4.67487e-07	-2.60047e-07	2.07441e-07	3.53250e-07	-5.49443e-08	2.98306e-07	2.02221e-07	-1.66529e-07	3.56919e-08	1.47204e-06	-3.63315e-07	1.10872e-06
6.046	6.29256e-07	-2.78818e-07	3.50437e-07	2.83458e-07	-2.98914e-07	-1.54555e-08	5.27818e-07	-1.48944e-07	3.78874e-07	1.36401e-06	-1.76874e-07	1.18714e-06	4.68130e-07	-2.60404e-07	2.07726e-07	3.53510e-07	-5.49847e-08	2.98526e-07	2.02666e-07	-1.66895e-07	3.57705e-08	1.47441e-06	-3.63901e-07	1.11051e-06
6.070	6.30115e-07	-2.79199e-07	3.50916e-07	2.84941e-07	-3.00478e-07	-1.55364e-08	5.28814e-07	-1.49225e-07	3.79589e-07	1.36749e-06	-1.77325e-07	1.19017e-06	4.68764e-07	-2.60757e-07	2.08007e-07	3.53761e-07	-5.50236e-08	2.98737e-07	2.03107e-07	-1.67259e-07	3.58484e-08	1.47676e-06	-3.64480e-07	1.11228e-06
6.095	6.30962e-07	-2.79574e-07	3.51388e-07	2.86424e-07	-3.02041e-07	-1.56172e-08	5.29800e-07	-1.49503e-07	3.80297e-07	1.37095e-06	-1.77773e-07	1.19318e-06	4.69388e-07	-2.61104e-07	2.08284e-07	3.54001e-07	-5.50610e-08	2.98940e-07	2.03544e-07	-1.67619e-07	3.59256e-08	1.47908e-06	-3.65052e-07	1.11402e-06
6.119	6.31797e-07	-2.79944e-07	3.51853e-07	2.87906e-07	-3.03604e-07	-1.56980e-08	5.30778e-07	-1.49779e-07	3.80999e-07	1.37439e-06	-1.78219e-07	1.19617e-06	4.70002e-07	-2.61445e-07	2.08557e-07	3.54232e-07	-5.50969e-08	2.99135e-07	2.03978e-07	-1.67976e-07	3.60021e-08	1.48137e-06	-3.65619e-07	1.11575e-06
6.144	6.32620e-07	-2.80309e-07	3.52311e-07	2.89388e-07	-3.05167e-07	-1.57788e-08	5.31747e-07	-1.50053e-07	3.81694e-07	1.37781e-06	-1.78662e-07	1.19915e-06	4.70607e-07	-2.61782e-07	2.08825e-07	3.54453e-07	-5.51313e-08	2.99321e-07	2.04408e-07	-1.68330e-07	3.60779e-08	1.48364e-06	-3.66179e-07	1.11746e-06
6.169	6.33430e-07	-2.80668e-07	3.52762e-07	2.90869e-07	-3.06729e-07	-1.58596e-08	5.32707e-07	-1.50324e-07	3.82383e-07	1.38120e-06	-1.79103e-07	1.20210e-06	4.71202e-07	-2.62113e-07	2.09089e-07	3.54664e-07	-5.51641e-08	2.99500e-07	2.04833e-07	-1.68680e-07	3.61531e-08	1.48588e-06	-3.66732e-07	1.11915e-06
6.193	6.34229e-07	-2.81022e-07	3.53207e-07	2.92350e-07	-3.08290e-07	-1.59403e-08	5.33657e-07	-1.50592e-07	3.83065e-07	1.38458e-06	-1.79540e-07	1.20504e-06	4.71788e-07	-2.62439e-07	2.09349e-07	3.54865e-07	-5.51954e-08	2.99669e-07	2.05255e-07	-1.69028e-07	3.62276e-08	1.48810e-06	-3.67280e-07	1.12082e-06
6.218	6.35015e-07	-2.81370e-07	3.53645e-07	2.93830e-07	-3.09851e-07	-1.60210e-08	5.34598e-07	-1.50857e-07	3.83741e-07	1.38793e-06	-1.79975e-07	1.20796e-06	4.72364e-07	-2.62759e-07	2.09605e-07	3.55056e-07	-5.52251e-08	2.99831e-07	2.05674e-07	-1.69372e-07	3.63014e-08	1.49029e-06	-3.67821e-07	1.12247e-06
6.242	6.35789e-07	-2.81713e-07	3.54076e-07	2.95309e-07	-3.11410e-07	-1.61016e-08	5.35531e-07	-1.51120e-07	3.84410e-07	1.39127e-06	-1.80408e-07	1.21086e-06	4.72930e-07	-2.63074e-07	2.09856e-07	3.55238e-07	-5.52533e-08	2.99984e-07	2.06088e-07	-1.69713e-07	3.63745e-08	1.49246e-06	-3.68355e-07	1.12410e-06
6.267	6.36550e-07	-2.82051e-07	3.54500e-07	2.96787e-07	-3.12970e-07	-1.61823e-08	5.36453e-07	-1.51381e-07	3.85073e-07	1.39458e-06	-1.80837e-07	1.21374e-06	4.73487e-07	-2.63384e-07	2.10103e-07	3.55409e-07	-5.52800e-08	3.00129e-07	2.06498e-07	-1.70051e-07	3.64469e-08	1.49460e-06	-3.68884e-07	1.12572e-06
6.291	6.37300e-07	-2.82383e-07	3.54917e-07	2.98265e-07	-3.14528e-07	-1.62628e-08	5.37367e-07	-1.51639e-07	3.85729e-07	1.39787e-06	-1.81264e-07	1.21661e-06	4.74035e-07	-2.63689e-07	2.10346e-07	3.55571e-07	-5.53051e-08	3.00265e-07	2.06904e-07	-1.70386e-07	3.65186e-08	1.49671e-06	-3.69406e-07	1.12731e-06
6.316	6.38037e-07	-2.82709e-07	3.55328e-07	2.99742e-07	-3.16085e-07	-1.63434e-08	5.38272e-07	-1.51894e-07	3.86378e-07	1.40114e-06	-1.81688e-07	1.21945e-06	4.74573e-07	-2.63988e-07	2.10585e-07	3.55722e-07	-5.53287e-08	3.00394e-07	2.07306e-07	-1.70717e-07	3.65896e-08	1.49880e-06	-3.69921e-07	1.12888e-06
6.341	6.38762e-07	-2.83031e-07	3.55731e-07	3.01218e-07	-3.17642e-07	-1.64238e-08	5.39167e-07	-1.52147e-07	3.87020e-07	1.40439e-06	-1.82109e-07	1.22228e-06	4.75101e-07	-2.64282e-07	2.10819e-07	3.55864e-07	-5.53508e-08	3.00513e-07	2.07705e-07	-1.71045e-07	3.66599e-08	1.50087e-06	-3.70430e-07	1.13044e-06
6.365	6.39475e-07	-2.83346e-07	3.56128e-07	3.02693e-07	-3.19197e-07	-1.65043e-08	5.40053e-07	-1.52397e-07	3.87656e-07	1.40761e-06	-1.82527e-07	1.22509e-06	4.75619e-07	-2.64570e-07	2.11049e-07	3.55996e-07	-5.53713e-08	3.00624e-07	2.08099e-07	-1.71370e-07	3.67295e-08	1.50290e-06	-3.70933e-07	1.13197e-06
6.390	6.40175e-07	-2.83657e-07	3.56519e-07	3.04167e-07	-3.20752e-07	-1.65846e-08	5.40930e-07	-1.52644e-07	3.88286e-07	1.41082e-06	-1.82943e-07	1.22788e-06	4.76128e-07	-2.64853e-07	2.11275e-07	3.56117e-07	-5.53902e-08	3.00727e-07	2.08490e-07	-1.71691e-07	3.67984e-08	1.50492e-06	-3.71430e-07	1.13349e-06
6.414	6.40864e-07	-2.83962e-07	3.56902e-07	3.05640e-07	-3.22305e-07	-1.66650e-08	5.41797e-07	-1.52889e-07	3.88908e-07	1.41400e-06	-1.83355e-07	1.23065e-06	4.76627e-07	-2.65131e-07	2.11496e-07	3.56229e-07	-5.54076e-08	3.00822e-07	2.08876e-07	-1.72009e-07	3.68666e-08	1.50690e-06	-3.71920e-07	1.13498e-06
6.439	6.41540e-07	-2.84261e-07	3.57278e-07	3.07113e-07	-3.23858e-07	-1.67452e-08	5.42655e-07	-1.53131e-07	3.89524e-07	1.41716e-06	-1.83765e-07	1.23340e-06	4.77117e-07	-2.65403e-07	2.11714e-07	3.56331e-07	-5.54234e-08	3.00908e-07	2.09258e-07	-1.72324e-07	3.69341e-08	1.50886e-06	-3.72404e-07	1.13646e-06
6.463	6.42203e-07	-2.84555e-07	3.57648e-07	3.08584e-07	-3.25409e-07	-1.68255e-08	5.43504e-07	-1.53370e-07	3.90134e-07	1.42030e-06	-1.84172e-07	1.23613e-06	4.77597e-07	-2.65670e-07	2.11927e-07	3.56423e-07	-5.54377e-08	3.00985e-07	2.09637e-07	-1.72636e-07	3.70009e-08	1.51080e-06	-3.72881e-07	1.13791e-06
6.488	6.42855e-07	-2.84844e-07	3.58011e-07	3.10054e-07	-3.26959e-07	-1.69056e-08	5.44343e-07	-1.53607e-07	3.90736e-07	1.42342e-06	-1.84577e-07	1.23884e-06	4.78067e-07	-2.65932e-07	2.12135e-07	3.56505e-07	-5.54504e-08	3.01054e-07	2.10011e-07	-1.72944e-07	3.70669e-08	1.51270e-06	-3.73352e-07	1.13935e-06
6.513	6.43494e-07	-2.85127e-07	3.58367e-07	3.11522e-07	-3.28508e-07	-1.69857e-08	5.45173e-07	-1.53841e-07	3.91332e-07	1.42651e-06	-1.84978e-07	1.24153e-06	4.78528e-07	-2.66188e-07	2.12340e-07	3.56576e-07	-5.54616e-08	3.01115e-07	2.10381e-07	-1.73249e-07	3.71323e-08	1.51459e-06	-3.73816e-07	1.14077e-06
6.537	6.44121e-07	-2.85405e-07	3.58716e-07	3.12990e-07	-3.30056e-07	-1.70657e-08	5.45994e-07	-1.54073e-07	3.91921e-07	1.42959e-06	-1.85376e-07	1.24421e-06	4.78979e-07	-2.66439e-07	2.12540e-07	3.56638e-07	-5.54712e-08	3.01167e-07	2.10747e-07	-1.73550e-07	3.71969e-08	1.51644e-06	-3.74274e-07	1.14217e-06
6.562	6.44736e-07	-2.85677e-07	3.59058e-07	3.14456e-07	-3.31602e-07	-1.71457e-08	5.46805e-07	-1.54302e-07	3.92503e-07	1.43264e-06	-1.85772e-07	1.24686e-06	4.79420e-07	-2.66684e-07	2.12736e-07	3.56690e-07	-5.54792e-08	3.01211e-07	2.11109e-07	-1.73849e-07	3.72608e-08	1.51827e-06	-3.74726e-07	1.14355e-06
6.586	6.45338e-07	-2.85944e-07	3.59394e-07	3.15921e-07	-3.33147e-07	-1.72255e-08	5.47607e-07	-1.54528e-07	3.93079e-07	1.43566e-06	-1.86165e-07	1.24950e-06	4.79852e-07	-2.66924e-07	2.12927e-07	3.56731e-07	-5.54857e-08	3.01246e-07	2.11468e-07	-1.74144e-07	3.73240e-08	1.52008e-06	-3.75171e-07	1.14490e-06
6.611	6.45928e-07	-2.86206e-07	3.59722e-07	3.17385e-07	-3.34690e-07	-1.73053e-08	5.48400e-07	-1.54752e-07	3.93648e-07	1.43867e-06	-1.86554e-07	1.25212e-06	4.80274e-07	-2.67159e-07	2.13114e-07	3.56763e-07	-5.54906e-08	3.01272e-07	2.11821e-07	-1.74435e-07	3.73865e-08	1.52185e-06	-3.75610e-07	1.14624e-06
6.636	6.46506e-07	-2.86462e-07	3.60044e-07	3.18847e-07	-3.36232e-07	-1.73851e-08	5.49183e-07	-1.54973e-07	3.94210e-07	1.44165e-06	-1.86941e-07	1.25471e-06	4.80686e-07	-2.67388e-07	2.13297e-07	3.56784e-07	-5.54939e-08	3.01290e-07	2.12171e-07	-1.74723e-07	3.74482e-08	1.52361e-06	-3.76043e-07	1.14756e-06
6.660	6.47072e-07	-2.86712e-07	3.60359e-07	3.20308e-07	-3.37773e-07	-1.74647e-08	5.49956e-07	-1.55191e-07	3.94765e-07	1.44462e-06	-1.87325e-07	1.25729e-06	4.81088e-07	-2.67612e-07	2.13476e-07	3.56796e-07	-5.54957e-08	3.01300e-07	2.12517e-07	-1.75008e-07	3.75093e-08	1.52533e-06	-3.76469e-07	1.14886e-06
6.685	6.47625e-07	-2.86958e-07	3.60667e-07	3.21768e-07	-3.39312e-07	-1.75443e-08	5.50720e-07	-1.55407e-07	3.95314e-07	1.44755e-06	-1.87706e-07	1.25985e-06	4.81481e-07	-2.67831e-07	2.13650e-07	3.56797e-07	-5.54959e-08	3.01301e-07	2.12859e-07	-1.75289e-07	3.75696e-08	1.52703e-06	-3.76889e-07	1.15014e-06
6.709	6.48166e-07	-2.87197e-07	3.60969e-07	3.23226e-07	-3.40849e-07	-1.76238e-08	5.51475e-07	-1.55620e-07	3.95855e-07	1.45047e-06	-1.88084e-07	1.26238e-06	4.81864e-07	-2.68044e-07	2.13820e-07	3.56788e-07	-5.54945e-08	3.01294e-07	2.13196e-07	-1.75567e-07	3.76291e-08	1.52871e-06	-3.77302e-07	1.15141e-06
6.734	6.48695e-07	-2.87432e-07	3.61263e-07	3.24682e-07	-3.42385e-07	-1.77032e-08	5.52220e-07	-1.55830e-07	3.96390e-07	1.45336e-06	-1.88459e-07	1.26490e-06	4.82238e-07	-2.68252e-07	2.13986e-07	3.56769e-07	-5.54916e-08	3.01278e-07	2.13530e-07	-1.75842e-07	3.76880e-08	1.53036e-06	-3.77708e-07	1.15265e-06
6.758	6.49211e-07	-2.87660e-07	3.61551e-07	3.26137e-07	-3.43919e-07	-1.77825e-08	5.52956e-07	-1.56038e-07	3.96918e-07	1.45623e-06	-1.88832e-07	1.26740e-06	4.82602e-07	-2.68454e-07	2.14147e-07	3.56740e-07	-5.54871e-08	3.01253e-07	2.13859e-07	-1.76113e-07	3.77461e-08	1.53198e-06	-3.78109e-07	1.15387e-06
6.783	6.49715e-07	-2.87884e-07	3.61831e-07	3.27590e-07	-3.45452e-07	-1.78618e-08	5.53682e-07	-1.56243e-07	3.97440e-07	1.45908e-06	-1.89201e-07	1.26988e-06	4.82956e-07	-2.68651e-07	2.14305e-07	3.56701e-07	-5.54810e-08	3.01220e-07	2.14184e-07	-1.76380e-07	3.78034e-08	1.53357e-06	-3.78503e-07	1.15507e-06
6.808	6.50207e-07	-2.88102e-07	3.62105e-07	3.29041e-07	-3.46982e-07	-1.79409e-08	5.54399e-07	-1.56445e-07	3.97954e-07	1.46190e-06	-1.89567e-07	1.27234e-06	4.83300e-07	-2.68843e-07	2.14457e-07	3.56652e-07	-5.54733e-08	3.01178e-07	2.14505e-07	-1.76645e-07	3.78601e-08	1.53514e-06	-3.78890e-07	1.15625e-06
6.832	6.50686e-07	-2.88314e-07	3.62372e-07	3.30491e-07	-3.48511e-07	-1.80199e-08	5.55106e-07	-1.56644e-07	3.98462e-07	1.46470e-06	-1.89930e-07	1.27477e-06	4.83635e-07	-2.69029e-07	2.14606e-07	3.56592e-07	-5.54640e-08	3.01128e-07	2.14821e-07	-1.76905e-07	3.79160e-08	1.53669e-06	-3.79271e-07	1.15742e-06
6.857	6.51154e-07	-2.88521e-07	3.62632e-07	3.31939e-07	-3.50038e-07	-1.80989e-08	5.55803e-07	-1.56841e-07	3.98962e-07	1.46748e-06	-1.90291e-07	1.27719e-06	4.83959e-07	-2.69209e-07	2.14750e-07	3.56522e-07	-5.54532e-08	3.01069e-07	2.15134e-07	-1.77163e-07	3.79711e-08	1.53820e-06	-3.79646e-07	1.15856e-06
6.881	6.51609e-07	-2.88723e-07	3.62886e-07	3.33385e-07	-3.51563e-07	-1.81777e-08	5.56491e-07	-1.57035e-07	3.99456e-07	1.47024e-06	-1.90648e-07	1.27959e-06	4.84275e-07	-2.69385e-07	2.14890e-07	3.56443e-07	-5.54408e-08	3.01002e-07	2.15442e-07	-1.77417e-07	3.80256e-08	1.53970e-06	-3.80014e-07	1.15968e-06
6.906	6.52051e-07	-2.88919e-07	3.63132e-07	3.34829e-07	-3.53086e-07	-1.82565e-08	5.57170e-07	-1.57227e-07	3.99943e-07	1.47297e-06	-1.91002e-07	1.28197e-06	4.84580e-07	-2.69555e-07	2.15025e-07	3.56353e-07	-5.54268e-08	3.00926e-07	2.15746e-07	-1.77667e-07	3.80792e-08	1.54116e-06	-3.80375e-07	1.16079e-06
6.930	6.52482e-07	-2.89110e-07	3.63372e-07	3.36272e-07	-3.54607e-07	-1.83351e-08	5.57838e-07	-1.57415e-07	4.00423e-07	1.47568e-06	-1.91353e-07	1.28432e-06	4.84876e-07	-2.69719e-07	2.15157e-07	3.56252e-07	-5.54112e-08	3.00841e-07	2.16046e-07	-1.77914e-07	3.81322e-08	1.54260e-06	-3.80731e-07	1.16187e-06
6.955	6.52900e-07	-2.89295e-07	3.63605e-07	3.37712e-07	-3.56126e-07	-1.84137e-08	5.58498e-07	-1.57601e-07	4.00896e-07	1.47836e-06	-1.91701e-07	1.28666e-06	4.85162e-07	-2.69878e-07	2.15284e-07	3.56142e-07	-5.53940e-08	3.00748e-07	2.16342e-07	-1.78158e-07	3.81844e-08	1.54401e-06	-3.81079e-07	1.16293e-06
6.980	6.53305e-07	-2.89475e-07	3.63831e-07	3.39151e-07	-3.57643e-07	-1.84921e-08	5.59147e-07	-1.57785e-07	4.01363e-07	1.48102e-06	-1.92047e-07	1.28898e-06	4.85438e-07	-2.70032e-07	2.15406e-07	3.56022e-07	-5.53753e-08	3.00646e-07	2.16634e-07	-1.78398e-07	3.82358e-08	1.54540e-06	-3.81422e-07	1.16398e-06
7.004	6.53699e-07	-2.89649e-07	3.64050e-07	3.40587e-07	-3.59157e-07	-1.85704e-08	5.59787e-07	-1.57965e-07	4.01822e-07	1.48366e-06	-1.92389e-07	1.29127e-06	4.85705e-07	-2.70180e-07	2.15524e-07	3.55891e-07	-5.53550e-08	3.00536e-07	2.16921e-07	-1.78634e-07	3.82865e-08	1.54676e-06	-3.81757e-07	1.16500e-06
7.029	6.54080e-07	-2.89818e-07	3.64262e-07	3.42021e-07	-3.60670e-07	-1.86486e-08	5.60418e-07	-1.58143e-07	4.02274e-07	1.48628e-06	-1.92728e-07	1.29355e-06	4.85962e-07	-2.70323e-07	2.15638e-07	3.55750e-07	-5.53330e-08	3.00417e-07	2.17204e-07	-1.78867e-07	3.83365e-08	1.54809e-06	-3.82087e-07	1.16601e-06
7.053	6.54449e-07	-2.89981e-07	3.64468e-07	3.43454e-07	-3.62180e-07	-1.87267e-08	5.61038e-07	-1.58318e-07	4.02720e-07	1.48887e-06	-1.93064e-07	1.29580e-06	4.86209e-07	-2.70461e-07	2.15748e-07	3.55599e-07	-5.53095e-08	3.00289e-07	2.17483e-07	-1.79097e-07	3.83857e-08	1.54940e-06	-3.82410e-07	1.16699e-06
7.078	6.54806e-07	-2.90139e-07	3.64666e-07	3.44884e-07	-3.63689e-07	-1.88047e-08	5.61649e-07	-1.58491e-07	4.03159e-07	1.49144e-06	-1.93396e-07	1.29804e-06	4.86446e-07	-2.70593e-07	2.15853e-07	3.55437e-07	-5.52844e-08	3.00153e-07	2.17757e-07	-1.79323e-07	3.84341e-08	1.55069e-06	-3.82726e-07	1.16796e-06
7.102	6.55150e-07	-2.90292e-07	3.64858e-07	3.46312e-07	-3.65194e-07	-1.88826e-08	5.62251e-07	-1.58661e-07	4.03590e-07	1.49398e-06	-1.93726e-07	1.30025e-06	4.86674e-07	-2.70719e-07	2.15954e-07	3.55266e-07	-5.52578e-08	3.00008e-07	2.18027e-07	-1.79546e-07	3.84818e-08	1.55194e-06	-3.83036e-07	1.16890e-06
7.127	6.55482e-07	-2.90439e-07	3.65043e-07	3.47738e-07	-3.66698e-07	-1.89603e-08	5.62843e-07	-1.58828e-07	4.04015e-07	1.49650e-06	-1.94053e-07	1.30245e-06	4.86892e-07	-2.70841e-07	2.16051e-07	3.55084e-07	-5.52295e-08	2.99855e-07	2.18293e-07	-1.79765e-07	3.85288e-08	1.55317e-06	-3.83340e-07	1.16983e-06
7.152	6.55802e-07	-2.90581e-07	3.65221e-07	3.49161e-07	-3.68199e-07	-1.90379e-08	5.63425e-07	-1.58992e-07	4.04433e-07	1.49899e-06	-1.94377e-07	1.30462e-06	4.87100e-07	-2.70956e-07	2.16143e-07	3.54892e-07	-5.51996e-08	2.99693e-07	2.18555e-07	-1.79980e-07	3.85750e-08	1.55437e-06	-3.83637e-07	1.17074e-06
7.176	6.56110e-07	-2.90717e-07	3.65393e-07	3.50582e-07	-3.69698e-07	-1.91154e-08	5.63997e-07	-1.59153e-07	4.04844e-07	1.50147e-06	-1.94697e-07	1.30677e-06	4.87298e-07	-2.71067e-07	2.16232e-07	3.54690e-07	-5.51682e-08	2.99522e-07	2.18813e-07	-1.80192e-07	3.86204e-08	1.55555e-06	-3.83927e-07	1.17162e-06
7.201	6.56405e-07	-2.90848e-07	3.65557e-07	3.52001e-07	-3.71194e-07	-1.91928e-08	5.64560e-07	-1.59312e-07	4.05248e-07	1.50391e-06	-1.95015e-07	1.30890e-06	4.87487e-07	-2.71172e-07	2.16315e-07	3.54478e-07	-5.51352e-08	2.99343e-07	2.19066e-07	-1.80401e-07	3.86651e-08	1.55670e-06	-3.84211e-07	1.17249e-06
7.225	6.56688e-07	-2.90974e-07	3.65715e-07	3.53418e-07	-3.72688e-07	-1.92700e-08	5.65113e-07	-1.59468e-07	4.05644e-07	1.50634e-06	-1.95329e-07	1.31101e-06	4.87666e-07	-2.71271e-07	2.16395e-07	3.54255e-07	-5.51005e-08	2.99155e-07	2.19315e-07	-1.80606e-07	3.87090e-08	1.55783e-06	-3.84489e-07	1.17334e-06
7.250	6.56959e-07	-2.91094e-07	3.65866e-07	3.54832e-07	-3.74179e-07	-1.93471e-08	5.65656e-07	-1.59621e-07	4.06034e-07	1.50874e-06	-1.95640e-07	1.31310e-06	4.87836e-07	-2.71366e-07	2.16470e-07	3.54022e-07	-5.50643e-08	2.98958e-07	2.19559e-07	-1.80807e-07	3.87522e-08	1.55892e-06	-3.84760e-07	1.17417e-06
7.274	6.57218e-07	-2.91208e-07	3.66010e-07	3.56243e-07	-3.75667e-07	-1.94241e-08	5.66189e-07	-1.59772e-07	4.06417e-07	1.51111e-06	-1.95948e-07	1.31516e-06	4.87995e-07	-2.71454e-07	2.16541e-07	3.53779e-07	-5.50265e-08	2.98753e-07	2.19800e-07	-1.81005e-07	3.87946e-08	1.56000e-06	-3.85024e-07	1.17497e-06
7.299	6.57464e-07	-2.91317e-07	3.66147e-07	3.57652e-07	-3.77153e-07	-1.95009e-08	5.66713e-07	-1.59920e-07	4.06793e-07	1.51346e-06	-1.96253e-07	1.31721e-06	4.88145e-07	-2.71538e-07	2.16607e-07	3.53526e-07	-5.49871e-08	2.98539e-07	2.20036e-07	-1.81199e-07	3.88363e-08	1.56104e-06	-3.85283e-07	1.17576e-06
7.324	6.57699e-07	-2.91421e-07	3.66277e-07	3.59059e-07	-3.78637e-07	-1.95776e-08	5.67227e-07	-1.60065e-07	4.07162e-07	1.51579e-06	-1.96555e-07	1.31924e-06	4.88285e-07	-2.71616e-07	2.16670e-07	3.53263e-07	-5.49462e-08	2.98316e-07	2.20267e-07	-1.81390e-07	3.88772e-08	1.56206e-06	-3.85534e-07	1.17653e-06
7.348	6.57921e-07	-2.91520e-07	3.66401e-07	3.60463e-07	-3.80117e-07	-1.96542e-08	5.67732e-07	-1.60207e-07	4.07524e-07	1.51809e-06	-1.96853e-07	1.32124e-06	4.88416e-07	-2.71688e-07	2.16727e-07	3.52989e-07	-5.49036e-08	2.98085e-07	2.20495e-07	-1.81577e-07	3.89173e-08	1.56306e-06	-3.85779e-07	1.17728e-06
7.373	6.58130e-07	-2.91613e-07	3.66518e-07	3.61864e-07	-3.81595e-07	-1.97306e-08	5.68226e-07	-1.60347e-07	4.07879e-07	1.52037e-06	-1.97149e-07	1.32322e-06	4.88537e-07	-2.71756e-07	2.16781e-07	3.52705e-07	-5.48594e-08	2.97846e-07	2.20718e-07	-1.81761e-07	3.89566e-08	1.56402e-06	-3.86018e-07	1.17800e-06
7.397	6.58328e-07	-2.91700e-07	3.66628e-07	3.63263e-07	-3.83070e-07	-1.98068e-08	5.68711e-07	-1.60484e-07	4.08227e-07	1.52263e-06	-1.97441e-07	1.32518e-06	4.88648e-07	-2.71817e-07	2.16830e-07	3.52411e-07	-5.48137e-08	2.97597e-07	2.20936e-07	-1.81941e-07	3.89952e-08	1.56496e-06	-3.86250e-07	1.17871e-06
7.422	6.58513e-07	-2.91782e-07	3.66731e-07	3.64659e-07	-3.84542e-07	-1.98829e-08	5.69186e-07	-1.60618e-07	4.08568e-07	1.52485e-06	-1.97730e-07	1.32712e-06	4.88749e-07	-2.71874e-07	2.16875e-07	3.52106e-07	-5.47663e-08	2.97340e-07	2.21151e-07	-1.82118e-07	3.90331e-08	1.56588e-06	-3.86476e-07	1.17940e-06
7.447	6.58687e-07	-2.91859e-07	3.66828e-07	3.66052e-07	-3.86011e-07	-1.99589e-08	5.69651e-07	-1.60749e-07	4.08902e-07	1.52706e-06	-1.98016e-07	1.32904e-06	4.88841e-07	-2.71925e-07	2.16916e-07	3.51792e-07	-5.47174e-08	2.97075e-07	2.21361e-07	-1.82290e-07	3.90701e-08	1.56677e-06	-3.86695e-07	1.18007e-06
7.471	6.58848e-07	-2.91930e-07	3.66917e-07	3.67443e-07	-3.87477e-07	-2.00347e-08	5.70107e-07	-1.60877e-07	4.09229e-07	1.52924e-06	-1.98299e-07	1.33094e-06	4.88923e-07	-2.71971e-07	2.16953e-07	3.51467e-07	-5.46669e-08	2.96800e-07	2.21566e-07	-1.82460e-07	3.91064e-08	1.56763e-06	-3.86908e-07	1.18072e-06
7.496	6.58996e-07	-2.91996e-07	3.67000e-07	3.68830e-07	-3.88941e-07	-2.01104e-08	5.70553e-07	-1.61003e-07	4.09549e-07	1.53140e-06	-1.98578e-07	1.33282e-06	4.88995e-07	-2.72011e-07	2.16985e-07	3.51132e-07	-5.46148e-08	2.96517e-07	2.21768e-07	-1.82626e-07	3.91420e-08	1.56846e-06	-3.87114e-07	1.18135e-06
7.520	6.59133e-07	-2.92057e-07	3.67076e-07	3.70215e-07	-3.90401e-07	-2.01859e-08	5.70988e-07	-1.61126e-07	4.09862e-07	1.53353e-06	-1.98855e-07	1.33467e-06	4.89058e-07	-2.72046e-07	2.17012e-07	3.50787e-07	-5.45611e-08	2.96226e-07	2.21965e-07	-1.82788e-07	3.91768e-08	1.56927e-06	-3.87314e-07	1.18196e-06
7.545	6.59258e-07	-2.92112e-07	3.67146e-07	3.71597e-07	-3.91858e-07	-2.02612e-08	5.71415e-07	-1.61246e-07	4.10168e-07	1.53563e-06	-1.99128e-07	1.33651e-06	4.89111e-07	-2.72075e-07	2.17036e-07	3.50431e-07	-5.45058e-08	2.95926e-07	2.22157e-07	-1.82947e-07	3.92108e-08	1.57006e-06	-3.87507e-07	1.18255e-06
7.569	6.59370e-07	-2.92162e-07	3.67208e-07	3.72976e-07	-3.93312e-07	-2.03364e-08	5.71831e-07	-1.61364e-07	4.10467e-07	1.53771e-06	-1.99398e-07	1.33832e-06	4.89155e-07	-2.72099e-07	2.17055e-07	3.50066e-07	-5.44489e-08	2.95617e-07	2.22346e-07	-1.83102e-07	3.92440e-08	1.57081e-06	-3.87694e-07	1.18312e-06
7.594	6.59470e-07	-2.92206e-07	3.67264e-07	3.74352e-07	-3.94763e-07	-2.04114e-08	5.72237e-07	-1.61479e-07	4.10759e-07	1.53977e-06	-1.99664e-07	1.34011e-06	4.89188e-07	-2.72118e-07	2.17070e-07	3.49690e-07	-5.43905e-08	2.95299e-07	2.22530e-07	-1.83253e-07	3.92765e-08	1.57154e-06	-3.87874e-07	1.18367e-06
7.619	6.59558e-07	-2.92245e-07	3.67313e-07	3.75725e-07	-3.96211e-07	-2.04863e-08	5.72634e-07	-1.61591e-07	4.11044e-07	1.54180e-06	-1.99928e-07	1.34187e-06	4.89212e-07	-2.72132e-07	2.17081e-07	3.49304e-07	-5.43304e-08	2.94973e-07	2.22709e-07	-1.83401e-07	3.93082e-08	1.57225e-06	-3.88048e-07	1.18420e-06
7.643	6.59635e-07	-2.92279e-07	3.67356e-07	3.77095e-07	-3.97656e-07	-2.05610e-08	5.73021e-07	-1.61700e-07	4.11321e-07	1.54381e-06	-2.00188e-07	1.34362e-06	4.89227e-07	-2.72140e-07	2.17087e-07	3.48908e-07	-5.42688e-08	2.94639e-07	2.22884e-07	-1.83545e-07	3.93391e-08	1.57293e-06	-3.88216e-07	1.18471e-06
7.668	6.59698e-07	-2.92307e-07	3.67391e-07	3.78462e-07	-3.99097e-07	-2.06355e-08	5.73398e-07	-1.61806e-07	4.11592e-07	1.54579e-06	-2.00445e-07	1.34535e-06	4.89232e-07	-2.72142e-07	2.17089e-07	3.48501e-07	-5.42056e-08	2.94296e-07	2.23055e-07	-1.83686e-07	3.93692e-08	1.57358e-06	-3.88377e-07	1.18520e-06
7.692	6.59750e-07	-2.92330e-07	3.67420e-07	3.79825e-07	-4.00535e-07	-2.07099e-08	5.73765e-07	-1.61910e-07	4.11856e-07	1.54775e-06	-2.00699e-07	1.34705e-06	4.89227e-07	-2.72140e-07	2.17087e-07	3.48085e-07	-5.41408e-08	2.93944e-07	2.23222e-07	-1.83823e-07	3.93986e-08	1.57420e-06	-3.88531e-07	1.18567e-06
7.717	6.59790e-07	-2.92348e-07	3.67442e-07	3.81186e-07	-4.01970e-07	-2.07841e-08	5.74123e-07	-1.62011e-07	4.12112e-07	1.54968e-06	-2.00949e-07	1.34873e-06	4.89212e-07	-2.72131e-07	2.17081e-07	3.47658e-07	-5.40744e-08	2.93583e-07	2.23384e-07	-1.83957e-07	3.94272e-08	1.57480e-06	-3.88679e-07	1.18612e-06
7.741	6.59818e-07	-2.92360e-07	3.67458e-07	3.82543e-07	-4.03401e-07	-2.08581e-08	5.74471e-07	-1.62109e-07	4.12362e-07	1.55159e-06	-2.01197e-07	1.35039e-06	4.89188e-07	-2.72118e-07	2.17070e-07	3.47221e-07	-5.40064e-08	2.93214e-07	2.23542e-07	-1.84086e-07	3.94551e-08	1.57538e-06	-3.88820e-07	1.18656e-06
7.766	6.59833e-07	-2.92367e-07	3.67466e-07	3.83897e-07	-4.04829e-07	-2.09319e-08	5.74808e-07	-1.62204e-07	4.12604e-07	1.55347e-06	-2.01441e-07	1.35203e-06	4.89155e-07	-2.72099e-07	2.17055e-07	3.46774e-07	-5.39369e-08	2.92837e-07	2.23695e-07	-1.84213e-07	3.94821e-08	1.57592e-06	-3.88955e-07	1.18697e-06
7.791	6.59837e-07	-2.92369e-07	3.67468e-07	3.85248e-07	-4.06254e-07	-2.10056e-08	5.75136e-07	-1.62297e-07	4.12840e-07	1.55533e-06	-2.01681e-07	1.35364e-06	4.89111e-07	-2.72075e-07	2.17036e-07	3.46316e-07	-5.38657e-08	2.92451e-07	2.23844e-07	-1.84335e-07	3.95084e-08	1.57644e-06	-3.89084e-07	1.18736e-06
7.815	6.59828e-07	-2.92365e-07	3.67464e-07	3.86596e-07	-4.07675e-07	-2.10790e-08	5.75454e-07	-1.62386e-07	4.13068e-07	1.55716e-06	-2.01919e-07	1.35524e-06	4.89058e-07	-2.72046e-07	2.17013e-07	3.45849e-07	-5.37930e-08	2.92056e-07	2.23989e-07	-1.84455e-07	3.95340e-08	1.57694e-06	-3.89206e-07	1.18773e-06
7.840	6.59808e-07	-2.92356e-07	3.67452e-07	3.87940e-07	-4.09092e-07	-2.11523e-08	5.75763e-07	-1.62473e-07	4.13289e-07	1.55896e-06	-2.02153e-07	1.35681e-06	4.88996e-07	-2.72011e-07	2.16985e-07	3.45371e-07	-5.37188e-08	2.91653e-07	2.24129e-07	-1.84570e-07	3.95587e-08	1.57741e-06	-3.89321e-07	1.18809e-06
7.864	6.59775e-07	-2.92341e-07	3.67434e-07	3.89281e-07	-4.10506e-07	-2.12254e-08	5.76061e-07	-1.62558e-07	4.13503e-07	1.56074e-06	-2.02384e-07	1.35836e-06	4.88924e-07	-2.71971e-07	2.16953e-07	3.44884e-07	-5.36429e-08	2.91241e-07	2.24265e-07	-1.84682e-07	3.95827e-08	1.57785e-06	-3.89430e-07	1.18842e-06
7.889	6.59731e-07	-2.92322e-07	3.67409e-07	3.90618e-07	-4.11917e-07	-2.12984e-08	5.76350e-07	-1.62639e-07	4.13711e-07	1.56250e-06	-2.02612e-07	1.35989e-06	4.88842e-07	-2.71926e-07	2.16917e-07	3.44386e-07	-5.35654e-08	2.90820e-07	2.24396e-07	-1.84790e-07	3.96059e-08	1.57826e-06	-3.89533e-07	1.18873e-06
7.913	6.59675e-07	-2.92297e-07	3.67378e-07	3.91952e-07	-4.13323e-07	-2.13711e-08	5.76628e-07	-1.62718e-07	4.13911e-07	1.56423e-06	-2.02836e-07	1.36139e-06	4.88751e-07	-2.71875e-07	2.16876e-07	3.43878e-07	-5.34864e-08	2.90391e-07	2.24523e-07	-1.84895e-07	3.96284e-08	1.57865e-06	-3.89629e-07	1.18902e-06
7.938	6.59606e-07	-2.92266e-07	3.67340e-07	3.93283e-07	-4.14726e-07	-2.14436e-08	5.76897e-07	-1.62794e-07	4.14104e-07	1.56594e-06	-2.03057e-07	1.36288e-06	4.88650e-07	-2.71819e-07	2.16831e-07	3.43359e-07	-5.34058e-08	2.89954e-07	2.24646e-07	-1.84996e-07	3.96500e-08	1.57902e-06	-3.89719e-07	1.18930e-06
7.963	6.59526e-07	-2.92231e-07	3.67295e-07	3.94610e-07	-4.16126e-07	-2.15160e-08	5.77156e-07	-1.62867e-07	4.14290e-07	1.56762e-06	-2.03275e-07	1.36434e-06	4.88540e-07	-2.71758e-07	2.16783e-07	3.42831e-07	-5.33237e-08	2.89508e-07	2.24764e-07	-1.85093e-07	3.96709e-08	1.57935e-06	-3.89802e-07	1.18955e-06
7.987	6.59433e-07	-2.92190e-07	3.67243e-07	3.95933e-07	-4.17521e-07	-2.15881e-08	5.77405e-07	-1.62937e-07	4.14468e-07	1.56927e-06	-2.03489e-07	1.36578e-06	4.88420e-07	-2.71691e-07	2.16729e-07	3.42293e-07	-5.32399e-08	2.89053e-07	2.24878e-07	-1.85187e-07	3.96910e-08	1.57966e-06	-3.89878e-07	1.18979e-06
8.012	6.59329e-07	-2.92144e-07	3.67185e-07	3.97253e-07	-4.18913e-07	-2.16601e-08	5.77645e-07	-1.63005e-07	4.14640e-07	1.57090e-06	-2.03701e-07	1.36720e-06	4.88291e-07	-2.71619e-07	2.16672e-07	3.41745e-07	-5.31546e-08	2.88590e-07	2.24988e-07	-1.85278e-07	3.97104e-08	1.57995e-06	-3.89949e-07	1.19000e-06
8.036	6.59213e-07	-2.92092e-07	3.67121e-07	3.98569e-07	-4.20301e-07	-2.17319e-08	5.77874e-07	-1.63069e-07	4.14805e-07	1.57250e-06	-2.03909e-07	1.36859e-06	4.88152e-07	-2.71542e-07	2.16610e-07	3.41186e-07	-5.30678e-08	2.88118e-07	2.25093e-07	-1.85364e-07	3.97289e-08	1.58021e-06	-3.90012e-07	1.19019e-06
8.061	6.59085e-07	-2.92035e-07	3.67049e-07	3.99881e-07	-4.21685e-07	-2.18034e-08	5.78094e-07	-1.63131e-07	4.14963e-07	1.57408e-06	-2.04113e-07	1.36997e-06	4.88004e-07	-2.71459e-07	2.16545e-07	3.40617e-07	-5.29793e-08	2.87638e-07	2.25194e-07	-1.85447e-07	3.97467e-08	1.58044e-06	-3.90070e-07	1.19037e-06
8.086	6.58945e-07	-2.91973e-07	3.66971e-07	4.01190e-07	-4.23065e-07	-2.18748e-08	5.78304e-07	-1.63190e-07	4.15113e-07	1.57563e-06	-2.04314e-07	1.37132e-06	4.87846e-07	-2.71371e-07	2.16475e-07	3.40039e-07	-5.28893e-08	2.87149e-07	2.25290e-07	-1.85527e-07	3.97637e-08	1.58065e-06	-3.90121e-07	1.19052e-06
8.110	6.58793e-07	-2.91906e-07	3.66887e-07	4.02495e-07	-4.24441e-07	-2.19460e-08	5.78503e-07	-1.63247e-07	4.15257e-07	1.57716e-06	-2.04512e-07	1.37265e-06	4.87679e-07	-2.71278e-07	2.16400e-07	3.39450e-07	-5.27978e-08	2.86652e-07	2.25382e-07	-1.85602e-07	3.97800e-08	1.58083e-06	-3.90165e-07	1.19066e-06
8.135	6.58629e-07	-2.91834e-07	3.66796e-07	4.03797e-07	-4.25814e-07	-2.20169e-08	5.78694e-07	-1.63300e-07	4.15393e-07	1.57866e-06	-2.04707e-07	1.37395e-06	4.87502e-07	-2.71180e-07	2.16322e-07	3.38851e-07	-5.27047e-08	2.86147e-07	2.25470e-07	-1.85675e-07	3.97955e-08	1.58098e-06	-3.90203e-07	1.19078e-06
8.159	6.58454e-07	-2.91756e-07	3.66698e-07	4.05094e-07	-4.27182e-07	-2.20877e-08	5.78874e-07	-1.63351e-07	4.15522e-07	1.58014e-06	-2.04898e-07	1.37524e-06	4.87316e-07	-2.71077e-07	2.16239e-07	3.38243e-07	-5.26100e-08	2.85633e-07	2.25553e-07	-1.85743e-07	3.98102e-08	1.58111e-06	-3.90234e-07	1.19087e-06
8.184	6.58266e-07	-2.91673e-07	3.66594e-07	4.06388e-07	-4.28546e-07	-2.21582e-08	5.79044e-07	-1.63399e-07	4.15645e-07	1.58159e-06	-2.05086e-07	1.37650e-06	4.87120e-07	-2.70968e-07	2.16152e-07	3.37624e-07	-5.25137e-08	2.85110e-07	2.25632e-07	-1.85808e-07	3.98241e-08	1.58121e-06	-3.90260e-07	1.19095e-06
8.208	6.58067e-07	-2.91585e-07	3.66483e-07	4.07678e-07	-4.29906e-07	-2.22285e-08	5.79205e-07	-1.63445e-07	4.15760e-07	1.58301e-06	-2.05271e-07	1.37774e-06	4.86915e-07	-2.70854e-07	2.16061e-07	3.36995e-07	-5.24160e-08	2.84579e-07	2.25707e-07	-1.85870e-07	3.98373e-08	1.58128e-06	-3.90278e-07	1.19101e-06
8.233	6.57856e-07	-2.91491e-07	3.66365e-07	4.08964e-07	-4.31262e-07	-2.22986e-08	5.79355e-07	-1.63487e-07	4.15868e-07	1.58441e-06	-2.05452e-07	1.37896e-06	4.86701e-07	-2.70734e-07	2.15966e-07	3.36357e-07	-5.23166e-08	2.84040e-07	2.25777e-07	-1.85927e-07	3.98497e-08	1.58133e-06	-3.90290e-07	1.19104e-06
8.258	6.57633e-07	-2.91392e-07	3.66241e-07	4.10246e-07	-4.32614e-07	-2.23685e-08	5.79496e-07	-1.63527e-07	4.15969e-07	1.58578e-06	-2.05630e-07	1.38015e-06	4.86477e-07	-2.70610e-07	2.15867e-07	3.35708e-07	-5.22157e-08	2.83492e-07	2.25843e-07	-1.85982e-07	3.98613e-08	1.58136e-06	-3.90296e-07	1.19106e-06
8.282	6.57399e-07	-2.91288e-07	3.66111e-07	4.11524e-07	-4.33962e-07	-2.24382e-08	5.79627e-07	-1.63564e-07	4.16063e-07	1.58713e-06	-2.05805e-07	1.38132e-06	4.86243e-07	-2.70480e-07	2.15763e-07	3.35049e-07	-5.21133e-08	2.82936e-07	2.25904e-07	-1.86032e-07	3.98721e-08	1.58135e-06	-3.90295e-07	1.19106e-06
8.307	6.57153e-07	-2.91179e-07	3.65973e-07	4.12798e-07	-4.35305e-07	-2.25077e-08	5.79748e-07	-1.63598e-07	4.16150e-07	1.58845e-06	-2.05976e-07	1.38247e-06	4.86001e-07	-2.70345e-07	2.15656e-07	3.34381e-07	-5.20093e-08	2.82371e-07	2.25962e-07	-1.86079e-07	3.98822e-08	1.58132e-06	-3.90288e-07	1.19104e-06
8.331	6.56895e-07	-2.91065e-07	3.65830e-07	4.14067e-07	-4.36644e-07	-2.25769e-08	5.79859e-07	-1.63629e-07	4.16230e-07	1.58974e-06	-2.06144e-07	1.38360e-06	4.85749e-07	-2.70205e-07	2.15544e-07	3.33702e-07	-5.19037e-08	2.81798e-07	2.26014e-07	-1.86123e-07	3.98915e-08	1.58127e-06	-3.90274e-07	1.19099e-06
8.356	6.56625e-07	-2.90946e-07	3.65680e-07	4.15333e-07	-4.37979e-07	-2.26460e-08	5.79960e-07	-1.63658e-07	4.16302e-07	1.59101e-06	-2.06309e-07	1.38471e-06	4.85487e-07	-2.70059e-07	2.15428e-07	3.33014e-07	-5.17967e-08	2.81217e-07	2.26063e-07	-1.86163e-07	3.99000e-08	1.58119e-06	-3.90254e-07	1.19093e-06
8.380	6.56344e-07	-2.90821e-07	3.65523e-07	4.16595e-07	-4.39310e-07	-2.27147e-08	5.80052e-07	-1.63684e-07	4.16368e-07	1.59226e-06	-2.06470e-07	1.38579e-06	4.85217e-07	-2.69909e-07	2.15308e-07	3.32315e-07	-5.16880e-08	2.80627e-07	2.26107e-07	-1.86199e-07	3.99078e-08	1.58108e-06	-3.90228e-07	1.19085e-06
8.405	6.56051e-07	-2.90691e-07	3.65360e-07	4.17853e-07	-4.40636e-07	-2.27833e-08	5.80134e-07	-1.63707e-07	4.16427e-07	1.59348e-06	-2.06628e-07	1.38685e-06	4.84937e-07	-2.69753e-07	2.15184e-07	3.31607e-07	-5.15779e-08	2.80029e-07	2.26146e-07	-1.86231e-07	3.99148e-08	1.58095e-06	-3.90195e-07	1.19075e-06
8.430	6.55746e-07	-2.90556e-07	3.65190e-07	4.19106e-07	-4.41958e-07	-2.28517e-08	5.80206e-07	-1.63727e-07	4.16478e-07	1.59467e-06	-2.06783e-07	1.38789e-06	4.84647e-07	-2.69592e-07	2.15055e-07	3.30889e-07	-5.14662e-08	2.79423e-07	2.26182e-07	-1.86260e-07	3.99210e-08	1.58079e-06	-3.90156e-07	1.19063e-06
8.454	6.55430e-07	-2.90416e-07	3.65014e-07	4.20356e-07	-4.43275e-07	-2.29198e-08	5.80268e-07	-1.63745e-07	4.16523e-07	1.59584e-06	-2.06934e-07	1.38890e-06	4.84349e-07	-2.69426e-07	2.14923e-07	3.30161e-07	-5.13530e-08	2.78808e-07	2.26212e-07	-1.86286e-07	3.99265e-08	1.58060e-06	-3.90110e-07	1.19049e-06
8.479	6.55102e-07	-2.90271e-07	3.64831e-07	4.21601e-07	-4.44588e-07	-2.29877e-08	5.80320e-07	-1.63759e-07	4.16560e-07	1.59698e-06	-2.07082e-07	1.38989e-06	4.84041e-07	-2.69255e-07	2.14786e-07	3.29423e-07	-5.12382e-08	2.78185e-07	2.26239e-07	-1.86308e-07	3.99312e-08	1.58039e-06	-3.90058e-07	1.19033e-06
8.503	6.54763e-07	-2.90120e-07	3.64642e-07	4.22841e-07	-4.45897e-07	-2.30553e-08	5.80362e-07	-1.63771e-07	4.16591e-07	1.59809e-06	-2.07227e-07	1.39086e-06	4.83724e-07	-2.69078e-07	2.14645e-07	3.28676e-07	-5.11220e-08	2.77554e-07	2.26261e-07	-1.86326e-07	3.99351e-08	1.58015e-06	-3.90000e-07	1.19016e-06
8.528	6.54411e-07	-2.89965e-07	3.64447e-07	4.24078e-07	-4.47201e-07	-2.31227e-08	5.80395e-07	-1.63781e-07	4.16614e-07	1.59918e-06	-2.07368e-07	1.39181e-06	4.83397e-07	-2.68897e-07	2.14500e-07	3.27919e-07	-5.10042e-08	2.76914e-07	2.26279e-07	-1.86341e-07	3.99383e-08	1.57989e-06	-3.89935e-07	1.18996e-06
8.552	6.54049e-07	-2.89804e-07	3.64245e-07	4.25310e-07	-4.48500e-07	-2.31899e-08	5.80417e-07	-1.63787e-07	4.16630e-07	1.60024e-06	-2.07506e-07	1.39274e-06	4.83061e-07	-2.68710e-07	2.14351e-07	3.27151e-07	-5.08848e-08	2.76267e-07	2.26293e-07	-1.86352e-07	3.99407e-08	1.57960e-06	-3.89863e-07	1.18974e-06
8.577	6.53675e-07	-2.89638e-07	3.64036e-07	4.26538e-07	-4.49795e-07	-2.32569e-08	5.80430e-07	-1.63791e-07	4.16640e-07	1.60128e-06	-2.07640e-07	1.39364e-06	4.82717e-07	-2.68518e-07	2.14198e-07	3.26374e-07	-5.07640e-08	2.75610e-07	2.26302e-07	-1.86360e-07	3.99423e-08	1.57929e-06	-3.89786e-07	1.18950e-06
8.602	6.53289e-07	-2.89467e-07	3.63822e-07	4.27761e-07	-4.51085e-07	-2.33236e-08	5.80433e-07	-1.63791e-07	4.16642e-07	1.60229e-06	-2.07771e-07	1.39452e-06	4.82362e-07	-2.68321e-07	2.14041e-07	3.25588e-07	-5.06417e-08	2.74946e-07	2.26307e-07	-1.86364e-07	3.99432e-08	1.57895e-06	-3.89701e-07	1.18925e-06
8.626	6.52892e-07	-2.89291e-07	3.63601e-07	4.28980e-07	-4.52370e-07	-2.33900e-08	5.80427e-07	-1.63790e-07	4.16637e-07	1.60328e-06	-2.07899e-07	1.39538e-06	4.81999e-07	-2.68119e-07	2.13880e-07	3.24791e-07	-5.05178e-08	2.74274e-07	2.26308e-07	-1.86364e-07	3.99433e-08	1.57858e-06	-3.89611e-07	1.18897e-06
8.651	6.52483e-07	-2.89110e-07	3.63373e-07	4.30195e-07	-4.53651e-07	-2.34563e-08	5.80410e-07	-1.63785e-07	4.16625e-07	1.60423e-06	-2.08023e-07	1.39621e-06	4.81627e-07	-2.67912e-07	2.13715e-07	3.23985e-07	-5.03924e-08	2.73593e-07	2.26304e-07	-1.86361e-07	3.99426e-08	1.57819e-06	-3.89514e-07	1.18867e-06
8.675	6.52063e-07	-2.88924e-07	3.63139e-07	4.31405e-07	-4.54927e-07	-2.35222e-08	5.80384e-07	-1.63777e-07	4.16606e-07	1.60517e-06	-2.08144e-07	1.39702e-06	4.81245e-07	-2.67700e-07	2.13546e-07	3.23170e-07	-5.02655e-08	2.72904e-07	2.26296e-07	-1.86355e-07	3.99412e-08	1.57777e-06	-3.89411e-07	1.18836e-06
8.700	6.51632e-07	-2.88733e-07	3.62899e-07	4.32610e-07	-4.56198e-07	-2.35880e-08	5.80348e-07	-1.63767e-07	4.16580e-07	1.60607e-06	-2.08262e-07	1.39781e-06	4.80854e-07	-2.67482e-07	2.13372e-07	3.22344e-07	-5.01372e-08	2.72207e-07	2.26284e-07	-1.86344e-07	3.99390e-08	1.57733e-06	-3.89301e-07	1.18802e-06
8.724	6.51189e-07	-2.88537e-07	3.62652e-07	4.33811e-07	-4.57465e-07	-2.36535e-08	5.80302e-07	-1.63754e-07	4.16547e-07	1.60696e-06	-2.08376e-07	1.39858e-06	4.80455e-07	-2.67260e-07	2.13195e-07	3.21509e-07	-5.00073e-08	2.71502e-07	2.26267e-07	-1.86331e-07	3.99361e-08	1.57686e-06	-3.89185e-07	1.18767e-06
8.749	6.50735e-07	-2.88336e-07	3.62399e-07	4.35008e-07	-4.58727e-07	-2.37187e-08	5.80246e-07	-1.63739e-07	4.16507e-07	1.60781e-06	-2.08487e-07	1.39932e-06	4.80046e-07	-2.67032e-07	2.13013e-07	3.20665e-07	-4.98759e-08	2.70789e-07	2.26246e-07	-1.86314e-07	3.99324e-08	1.57636e-06	-3.89063e-07	1.18730e-06
8.774	6.50269e-07	-2.88129e-07	3.62140e-07	4.36200e-07	-4.59983e-07	-2.37837e-08	5.80180e-07	-1.63720e-07	4.16460e-07	1.60864e-06	-2.08595e-07	1.40005e-06	4.79628e-07	-2.66800e-07	2.12828e-07	3.19810e-07	-4.97430e-08	2.70067e-07	2.26221e-07	-1.86293e-07	3.99280e-08	1.57584e-06	-3.88934e-07	1.18690e-06
8.798	6.49792e-07	-2.87918e-07	3.61874e-07	4.37387e-07	-4.61235e-07	-2.38484e-08	5.80105e-07	-1.63699e-07	4.16406e-07	1.60944e-06	-2.08699e-07	1.40074e-06	4.79201e-07	-2.66562e-07	2.12638e-07	3.18946e-07	-4.96087e-08	2.69338e-07	2.26191e-07	-1.86268e-07	3.99228e-08	1.57529e-06	-3.88799e-07	1.18649e-06
8.823	6.49304e-07	-2.87702e-07	3.61602e-07	4.38570e-07	-4.62482e-07	-2.39129e-08	5.80020e-07	-1.63675e-07	4.16345e-07	1.61022e-06	-2.08800e-07	1.40142e-06	4.78764e-07	-2.66320e-07	2.12445e-07	3.18073e-07	-4.94728e-08	2.68600e-07	2.26157e-07	-1.86241e-07	3.99168e-08	1.57472e-06	-3.88658e-07	1.18606e-06
8.847	6.48804e-07	-2.87480e-07	3.61324e-07	4.39747e-07	-4.63725e-07	-2.39771e-08	5.79925e-07	-1.63648e-07	4.16277e-07	1.61097e-06	-2.08897e-07	1.40208e-06	4.78319e-07	-2.66072e-07	2.12247e-07	3.17190e-07	-4.93355e-08	2.67855e-07	2.26119e-07	-1.86209e-07	3.99101e-08	1.57412e-06	-3.88510e-07	1.18561e-06
8.872	6.48294e-07	-2.87254e-07	3.61040e-07	4.40921e-07	-4.64962e-07	-2.40411e-08	5.79821e-07	-1.63619e-07	4.16202e-07	1.61170e-06	-2.08991e-07	1.40271e-06	4.77865e-07	-2.65819e-07	2.12046e-07	3.16298e-07	-4.91967e-08	2.67101e-07	2.26077e-07	-1.86174e-07	3.99026e-08	1.57350e-06	-3.88356e-07	1.18514e-06
8.897	6.47771e-07	-2.87023e-07	3.60749e-07	4.42089e-07	-4.66194e-07	-2.41048e-08	5.79707e-07	-1.63586e-07	4.16120e-07	1.61240e-06	-2.09082e-07	1.40332e-06	4.77402e-07	-2.65562e-07	2.11840e-07	3.15396e-07	-4.90564e-08	2.66339e-07	2.26030e-07	-1.86136e-07	3.98944e-08	1.57285e-06	-3.88195e-07	1.18465e-06
8.921	6.47238e-07	-2.86786e-07	3.60452e-07	4.43253e-07	-4.67421e-07	-2.41682e-08	5.79583e-07	-1.63551e-07	4.16031e-07	1.61307e-06	-2.09169e-07	1.40390e-06	4.76930e-07	-2.65299e-07	2.11631e-07	3.14484e-07	-4.89146e-08	2.65570e-07	2.25980e-07	-1.86094e-07	3.98854e-08	1.57217e-06	-3.88029e-07	1.18414e-06
8.946	6.46694e-07	-2.86545e-07	3.60149e-07	4.44411e-07	-4.68643e-07	-2.42314e-08	5.79449e-07	-1.63514e-07	4.15935e-07	1.61372e-06	-2.09253e-07	1.40446e-06	4.76449e-07	-2.65032e-07	2.11417e-07	3.13563e-07	-4.87714e-08	2.64792e-07	2.25925e-07	-1.86049e-07	3.98757e-08	1.57147e-06	-3.87856e-07	1.18361e-06
8.970	6.46138e-07	-2.86299e-07	3.59839e-07	4.45565e-07	-4.69860e-07	-2.42943e-08	5.79305e-07	-1.63473e-07	4.15832e-07	1.61434e-06	-2.09334e-07	1.40501e-06	4.75959e-07	-2.64759e-07	2.11200e-07	3.12633e-07	-4.86267e-08	2.64007e-07	2.25865e-07	-1.86000e-07	3.98652e-08	1.57074e-06	-3.87676e-07	1.18307e-06
8.995	6.45571e-07	-2.86048e-07	3.59524e-07	4.46714e-07	-4.71071e-07	-2.43570e-08	5.79152e-07	-1.63430e-07	4.15722e-07	1.61493e-06	-2.09411e-07	1.40552e-06	4.75460e-07	-2.64481e-07	2.10978e-07	3.11694e-07	-4.84805e-08	2.63213e-07	2.25802e-07	-1.85948e-07	3.98540e-08	1.56999e-06	-3.87491e-07	1.18250e-06
9.019	6.44993e-07	-2.85792e-07	3.59202e-07	4.47859e-07	-4.72278e-07	-2.44194e-08	5.78989e-07	-1.63384e-07	4.15605e-07	1.61550e-06	-2.09485e-07	1.40602e-06	4.74952e-07	-2.64199e-07	2.10753e-07	3.10745e-07	-4.83329e-08	2.62412e-07	2.25734e-07	-1.85892e-07	3.98420e-08	1.56921e-06	-3.87299e-07	1.18191e-06
9.044	6.44404e-07	-2.85531e-07	3.58874e-07	4.48998e-07	-4.73480e-07	-2.44815e-08	5.78817e-07	-1.63335e-07	4.15482e-07	1.61605e-06	-2.09555e-07	1.40649e-06	4.74435e-07	-2.63912e-07	2.10524e-07	3.09786e-07	-4.81839e-08	2.61602e-07	2.25662e-07	-1.85833e-07	3.98293e-08	1.56841e-06	-3.87100e-07	1.18131e-06
9.069	6.43804e-07	-2.85265e-07	3.58539e-07	4.50132e-07	-4.74676e-07	-2.45434e-08	5.78635e-07	-1.63284e-07	4.15351e-07	1.61656e-06	-2.09622e-07	1.40694e-06	4.73910e-07	-2.63619e-07	2.10291e-07	3.08819e-07	-4.80334e-08	2.60785e-07	2.25586e-07	-1.85770e-07	3.98159e-08	1.56758e-06	-3.86896e-07	1.18068e-06
9.093	6.43193e-07	-2.84994e-07	3.58199e-07	4.51262e-07	-4.75867e-07	-2.46049e-08	5.78443e-07	-1.63230e-07	4.15213e-07	1.61706e-06	-2.09686e-07	1.40737e-06	4.73375e-07	-2.63322e-07	2.10053e-07	3.07842e-07	-4.78814e-08	2.59960e-07	2.25505e-07	-1.85703e-07	3.98017e-08	1.56672e-06	-3.86685e-07	1.18004e-06
9.118	6.42571e-07	-2.84718e-07	3.57852e-07	4.52386e-07	-4.77052e-07	-2.46662e-08	5.78241e-07	-1.63173e-07	4.15068e-07	1.61752e-06	-2.09746e-07	1.40778e-06	4.72832e-07	-2.63020e-07	2.09812e-07	3.06855e-07	-4.77280e-08	2.59127e-07	2.25421e-07	-1.85634e-07	3.97867e-08	1.56584e-06	-3.86468e-07	1.17938e-06
9.142	6.41937e-07	-2.84437e-07	3.57500e-07	4.53506e-07	-4.78233e-07	-2.47273e-08	5.78030e-07	-1.63113e-07	4.14916e-07	1.61796e-06	-2.09803e-07	1.40816e-06	4.72280e-07	-2.62713e-07	2.09567e-07	3.05860e-07	-4.75732e-08	2.58287e-07	2.25332e-07	-1.85561e-07	3.97710e-08	1.56494e-06	-3.86244e-07	1.17870e-06
9.167	6.41293e-07	-2.84152e-07	3.57141e-07	4.54620e-07	-4.79408e-07	-2.47880e-08	5.77809e-07	-1.63051e-07	4.14758e-07	1.61838e-06	-2.09857e-07	1.40852e-06	4.71719e-07	-2.62401e-07	2.09319e-07	3.04855e-07	-4.74169e-08	2.57438e-07	2.25239e-07	-1.85484e-07	3.97546e-08	1.56401e-06	-3.86015e-07	1.17799e-06
9.191	6.40638e-07	-2.83862e-07	3.56776e-07	4.55729e-07	-4.80578e-07	-2.48485e-08	5.77578e-07	-1.62986e-07	4.14592e-07	1.61876e-06	-2.09907e-07	1.40886e-06	4.71150e-07	-2.62084e-07	2.09066e-07	3.03841e-07	-4.72592e-08	2.56582e-07	2.25142e-07	-1.85404e-07	3.97375e-08	1.56305e-06	-3.85779e-07	1.17727e-06
9.216	6.39972e-07	-2.83567e-07	3.56405e-07	4.56833e-07	-4.81742e-07	-2.49087e-08	5.77338e-07	-1.62918e-07	4.14420e-07	1.61912e-06	-2.09954e-07	1.40917e-06	4.70572e-07	-2.61762e-07	2.08809e-07	3.02818e-07	-4.71001e-08	2.55718e-07	2.25040e-07	-1.85321e-07	3.97196e-08	1.56207e-06	-3.85536e-07	1.17654e-06
9.241	6.39295e-07	-2.83267e-07	3.56028e-07	4.57932e-07	-4.82901e-07	-2.49686e-08	5.77088e-07	-1.62847e-07	4.14241e-07	1.61946e-06	-2.09998e-07	1.40946e-06	4.69985e-07	-2.61436e-07	2.08549e-07	3.01786e-07	-4.69396e-08	2.54847e-07	2.24935e-07	-1.85234e-07	3.97010e-08	1.56106e-06	-3.85288e-07	1.17578e-06
9.265	6.38607e-07	-2.82962e-07	3.55645e-07	4.59026e-07	-4.84054e-07	-2.50283e-08	5.76828e-07	-1.62774e-07	4.14054e-07	1.61977e-06	-2.10038e-07	1.40973e-06	4.69389e-07	-2.61105e-07	2.08285e-07	3.00745e-07	-4.67776e-08	2.53967e-07	2.24825e-07	-1.85143e-07	3.96816e-08	1.56003e-06	-3.85033e-07	1.17500e-06
9.290	6.37908e-07	-2.82652e-07	3.55256e-07	4.60115e-07	-4.85202e-07	-2.50876e-08	5.76559e-07	-1.62698e-07	4.13861e-07	1.62005e-06	-2.10075e-07	1.40998e-06	4.68785e-07	-2.60768e-07	2.08017e-07	2.99695e-07	-4.66143e-08	2.53081e-07	2.24711e-07	-1.85050e-07	3.96615e-08	1.55898e-06	-3.84772e-07	1.17420e-06
9.314	6.37199e-07	-2.82338e-07	3.54861e-07	4.61198e-07	-4.86345e-07	-2.51467e-08	5.76281e-07	-1.62620e-07	4.13661e-07	1.62031e-06	-2.10108e-07	1.41020e-06	4.68172e-07	-2.60428e-07	2.07745e-07	2.98635e-07	-4.64495e-08	2.52186e-07	2.24593e-07	-1.84953e-07	3.96407e-08	1.55789e-06	-3.84505e-07	1.17339e-06
9.339	6.36478e-07	-2.82019e-07	3.54460e-07	4.62276e-07	-4.87482e-07	-2.52055e-08	5.75992e-07	-1.62538e-07	4.13454e-07	1.62055e-06	-2.10138e-07	1.41041e-06	4.67551e-07	-2.60082e-07	2.07469e-07	2.97567e-07	-4.62833e-08	2.51284e-07	2.24471e-07	-1.84852e-07	3.96192e-08	1.55679e-06	-3.84232e-07	1.17255e-06
9.363	6.35747e-07	-2.81695e-07	3.54053e-07	4.63349e-07	-4.88613e-07	-2.52640e-08	5.75694e-07	-1.62454e-07	4.13240e-07	1.62075e-06	-2.10165e-07	1.41059e-06	4.66920e-07	-2.59731e-07	2.07189e-07	2.96490e-07	-4.61158e-08	2.50374e-07	2.24345e-07	-1.84748e-07	3.95969e-08	1.55565e-06	-3.83952e-07	1.17170e-06
9.388	6.35005e-07	-2.81366e-07	3.53639e-07	4.64417e-07	-4.89739e-07	-2.53222e-08	5.75387e-07	-1.62367e-07	4.13020e-07	1.62093e-06	-2.10189e-07	1.41074e-06	4.66282e-07	-2.59376e-07	2.06906e-07	2.95404e-07	-4.59468e-08	2.49457e-07	2.24215e-07	-1.84641e-07	3.95739e-08	1.55450e-06	-3.83666e-07	1.17083e-06
9.413	6.34253e-07	-2.81033e-07	3.53220e-07	4.65479e-07	-4.90860e-07	-2.53802e-08	5.75070e-07	-1.62278e-07	4.12792e-07	1.62109e-06	-2.10209e-07	1.41088e-06	4.65635e-07	-2.59016e-07	2.06619e-07	2.94308e-07	-4.57765e-08	2.48532e-07	2.24081e-07	-1.84530e-07	3.95502e-08	1.55331e-06	-3.83375e-07	1.16994e-06
9.437	6.33490e-07	-2.80694e-07	3.52795e-07	4.66536e-07	-4.91974e-07	-2.54378e-08	5.74743e-07	-1.62186e-07	4.12558e-07	1.62122e-06	-2.10225e-07	1.41099e-06	4.64979e-07	-2.58651e-07	2.06328e-07	2.93204e-07	-4.56048e-08	2.47600e-07	2.23942e-07	-1.84416e-07	3.95258e-08	1.55210e-06	-3.83076e-07	1.16903e-06
9.462	6.32716e-07	-2.80352e-07	3.52364e-07	4.67588e-07	-4.93083e-07	-2.54951e-08	5.74407e-07	-1.62091e-07	4.12316e-07	1.62132e-06	-2.10239e-07	1.41108e-06	4.64315e-07	-2.58282e-07	2.06033e-07	2.92091e-07	-4.54317e-08	2.46660e-07	2.23800e-07	-1.84299e-07	3.95007e-08	1.55087e-06	-3.82772e-07	1.16810e-06
9.486	6.31931e-07	-2.80004e-07	3.51927e-07	4.68634e-07	-4.94186e-07	-2.55522e-08	5.74062e-07	-1.61993e-07	4.12068e-07	1.62140e-06	-2.10249e-07	1.41115e-06	4.63642e-07	-2.57908e-07	2.05734e-07	2.90970e-07	-4.52572e-08	2.45713e-07	2.23653e-07	-1.84178e-07	3.94748e-08	1.54961e-06	-3.82462e-07	1.16715e-06
9.511	6.31136e-07	-2.79652e-07	3.51485e-07	4.69675e-07	-4.95284e-07	-2.56089e-08	5.73707e-07	-1.61893e-07	4.11813e-07	1.62145e-06	-2.10256e-07	1.41119e-06	4.62961e-07	-2.57529e-07	2.05432e-07	2.89839e-07	-4.50813e-08	2.44758e-07	2.23503e-07	-1.84054e-07	3.94482e-08	1.54833e-06	-3.82145e-07	1.16619e-06
9.535	6.30331e-07	-2.79295e-07	3.51036e-07	4.70711e-07	-4.96376e-07	-2.56654e-08	5.73342e-07	-1.61790e-07	4.11552e-07	1.62148e-06	-2.10259e-07	1.41122e-06	4.62271e-07	-2.57145e-07	2.05126e-07	2.88700e-07	-4.49041e-08	2.43796e-07	2.23348e-07	-1.83927e-07	3.94209e-08	1.54702e-06	-3.81822e-07	1.16520e-06
9.560	6.29514e-07	-2.78933e-07	3.50581e-07	4.71741e-07	-4.97462e-07	-2.57215e-08	5.72968e-07	-1.61685e-07	4.11283e-07	1.62148e-06	-2.10259e-07	1.41122e-06	4.61573e-07	-2.56757e-07	2.04816e-07	2.87552e-07	-4.47256e-08	2.42826e-07	2.23189e-07	-1.83796e-07	3.93929e-08	1.54569e-06	-3.81493e-07	1.16420e-06
9.585	6.28688e-07	-2.78567e-07	3.50121e-07	4.72765e-07	-4.98542e-07	-2.57774e-08	5.72585e-07	-1.61577e-07	4.11008e-07	1.62145e-06	-2.10256e-07	1.41120e-06	4.60867e-07	-2.56364e-07	2.04503e-07	2.86395e-07	-4.45457e-08	2.41850e-07	2.23027e-07	-1.83662e-07	3.93642e-08	1.54433e-06	-3.81158e-07	1.16317e-06
9.609	6.27850e-07	-2.78196e-07	3.49655e-07	4.73784e-07	-4.99617e-07	-2.58330e-08	5.72192e-07	-1.61466e-07	4.10726e-07	1.62140e-06	-2.10249e-07	1.41115e-06	4.60152e-07	-2.55966e-07	2.04186e-07	2.85230e-07	-4.43644e-08	2.40865e-07	2.22860e-07	-1.83525e-07	3.93348e-08	1.54295e-06	-3.80817e-07	1.16213e-06
9.634	6.27003e-07	-2.77820e-07	3.49183e-07	4.74797e-07	-5.00686e-07	-2.58882e-08	5.71789e-07	-1.61352e-07	4.10437e-07	1.62132e-06	-2.10239e-07	1.41108e-06	4.59429e-07	-2.55564e-07	2.03865e-07	2.84056e-07	-4.41818e-08	2.39874e-07	2.22689e-07	-1.83385e-07	3.93046e-08	1.54154e-06	-3.80469e-07	1.16107e-06
9.658	6.26145e-07	-2.77440e-07	3.48705e-07	4.75805e-07	-5.01748e-07	-2.59432e-08	5.71377e-07	-1.61236e-07	4.10141e-07	1.62122e-06	-2.10226e-07	1.41100e-06	4.58698e-07	-2.55157e-07	2.03540e-07	2.82873e-07	-4.39979e-08	2.38875e-07	2.22515e-07	-1.83241e-07	3.92738e-08	1.54011e-06	-3.80116e-07	1.15999e-06
9.683	6.25276e-07	-2.77055e-07	3.48221e-07	4.76808e-07	-5.02805e-07	-2.59978e-08	5.70956e-07	-1.61117e-07	4.09839e-07	1.62109e-06	-2.10210e-07	1.41088e-06	4.57958e-07	-2.54746e-07	2.03212e-07	2.81682e-07	-4.38126e-08	2.37870e-07	2.22336e-07	-1.83094e-07	3.92423e-08	1.53865e-06	-3.79756e-07	1.15890e-06
9.708	6.24397e-07	-2.76666e-07	3.47732e-07	4.77804e-07	-5.03857e-07	-2.60522e-08	5.70525e-07	-1.60995e-07	4.09530e-07	1.62094e-06	-2.10190e-07	1.41075e-06	4.57210e-07	-2.54330e-07	2.02880e-07	2.80483e-07	-4.36260e-08	2.36857e-07	2.22153e-07	-1.82943e-07	3.92101e-08	1.53717e-06	-3.79391e-07	1.15778e-06
9.732	6.23508e-07	-2.76272e-07	3.47236e-07	4.78795e-07	-5.04902e-07	-2.61062e-08	5.70085e-07	-1.60871e-07	4.09214e-07	1.62076e-06	-2.10167e-07	1.41060e-06	4.56454e-07	-2.53909e-07	2.02545e-07	2.79274e-07	-4.34381e-08	2.35836e-07	2.21967e-07	-1.82790e-07	3.91771e-08	1.53566e-06	-3.79019e-07	1.15665e-06
9.757	6.22609e-07	-2.75873e-07	3.46735e-07	4.79781e-07	-5.05941e-07	-2.61599e-08	5.69636e-07	-1.60744e-07	4.08891e-07	1.62056e-06	-2.10140e-07	1.41042e-06	4.55690e-07	-2.53484e-07	2.02206e-07	2.78058e-07	-4.32489e-08	2.34809e-07	2.21776e-07	-1.82633e-07	3.91435e-08	1.53413e-06	-3.78641e-07	1.15549e-06
9.781	6.21699e-07	-2.75470e-07	3.46229e-07	4.80761e-07	-5.06974e-07	-2.62134e-08	5.69177e-07	-1.60615e-07	4.08562e-07	1.62033e-06	-2.10110e-07	1.41022e-06	4.54917e-07	-2.53054e-07	2.01863e-07	2.76833e-07	-4.30583e-08	2.33774e-07	2.21582e-07	-1.82473e-07	3.91092e-08	1.53258e-06	-3.78257e-07	1.15432e-06
9.806	6.20779e-07	-2.75062e-07	3.45716e-07	4.81735e-07	-5.08001e-07	-2.62665e-08	5.68709e-07	-1.60483e-07	4.08226e-07	1.62007e-06	-2.10077e-07	1.41000e-06	4.54137e-07	-2.52620e-07	2.01517e-07	2.75599e-07	-4.28665e-08	2.32733e-07	2.21383e-07	-1.82309e-07	3.90742e-08	1.53100e-06	-3.77867e-07	1.15313e-06
9.830	6.19848e-07	-2.74650e-07	3.45198e-07	4.82703e-07	-5.09022e-07	-2.63193e-08	5.68231e-07	-1.60348e-07	4.07883e-07	1.61979e-06	-2.10041e-07	1.40975e-06	4.53348e-07	-2.52182e-07	2.01167e-07	2.74358e-07	-4.26734e-08	2.31684e-07	2.21181e-07	-1.82143e-07	3.90385e-08	1.52939e-06	-3.77471e-07	1.15192e-06
9.855	6.18908e-07	-2.74233e-07	3.44675e-07	4.83666e-07	-5.10038e-07	-2.63718e-08	5.67744e-07	-1.60211e-07	4.07534e-07	1.61949e-06	-2.10001e-07	1.40949e-06	4.52551e-07	-2.51738e-07	2.00813e-07	2.73108e-07	-4.24789e-08	2.30629e-07	2.20975e-07	-1.81973e-07	3.90021e-08	1.52776e-06	-3.77069e-07	1.15070e-06
9.880	6.17957e-07	-2.73812e-07	3.44145e-07	4.84623e-07	-5.11047e-07	-2.64239e-08	5.67248e-07	-1.60071e-07	4.07177e-07	1.61916e-06	-2.09958e-07	1.40920e-06	4.51747e-07	-2.51291e-07	2.00456e-07	2.71849e-07	-4.22832e-08	2.29566e-07	2.20765e-07	-1.81800e-07	3.89650e-08	1.52611e-06	-3.76661e-07	1.14945e-06
9.904	6.16997e-07	-2.73387e-07	3.43610e-07	4.85574e-07	-5.12050e-07	-2.64758e-08	5.66743e-07	-1.59928e-07	4.06815e-07	1.61880e-06	-2.09912e-07	1.40889e-06	4.50934e-07	-2.50838e-07	2.00095e-07	2.70583e-07	-4.20862e-08	2.28497e-07	2.20551e-07	-1.81624e-07	3.89273e-08	1.52443e-06	-3.76247e-07	1.14819e-06
9.929	6.16026e-07	-2.72956e-07	3.43070e-07	4.86519e-07	-5.13046e-07	-2.65273e-08	5.66228e-07	-1.59783e-07	4.06445e-07	1.61842e-06	-2.09863e-07	1.40856e-06	4.50113e-07	-2.50382e-07	1.99731e-07	2.69308e-07	-4.18880e-08	2.27420e-07	2.20333e-07	-1.81445e-07	3.88888e-08	1.52273e-06	-3.75827e-07	1.14690e-06
9.953	6.15045e-07	-2.72522e-07	3.42523e-07	4.87459e-07	-5.14037e-07	-2.65786e-08	5.65704e-07	-1.59635e-07	4.06069e-07	1.61801e-06	-2.09810e-07	1.40820e-06	4.49284e-07	-2.49921e-07	1.99363e-07	2.68025e-07	-4.16884e-08	2.26337e-07	2.20112e-07	-1.81262e-07	3.88497e-08	1.52100e-06	-3.75401e-07	1.14560e-06
9.978	6.14054e-07	-2.72083e-07	3.41972e-07	4.88392e-07	-5.15022e-07	-2.66295e-08	5.65171e-07	-1.59485e-07	4.05686e-07	1.61758e-06	-2.09754e-07	1.40783e-06	4.48447e-07	-2.49455e-07	1.98992e-07	2.66734e-07	-4.14876e-08	2.25247e-07	2.19886e-07	-1.81076e-07	3.88099e-08	1.51925e-06	-3.74968e-07	1.14429e-06
10.002	6.13053e-07	-2.71639e-07	3.41414e-07	4.89320e-07	-5.16000e-07	-2.66801e-08	5.64628e-07	-1.59331e-07	4.05297e-07	1.61712e-06	-2.09695e-07	1.40743e-06	4.47602e-07	-2.48985e-07	1.98617e-07	2.65435e-07	-4.12856e-08	2.24150e-07	2.19657e-07	-1.80888e-07	3.87695e-08	1.51748e-06	-3.74530e-07	1.14295e-06
10.027	6.12043e-07	-2.71191e-07	3.40851e-07	4.90242e-07	-5.16972e-07	-2.67303e-08	5.64077e-07	-1.59176e-07	4.04901e-07	1.61664e-06	-2.09632e-07	1.40701e-06	4.46750e-07	-2.48511e-07	1.98239e-07	2.64128e-07	-4.10823e-08	2.23046e-07	2.19424e-07	-1.80696e-07	3.87283e-08	1.51568e-06	-3.74086e-07	1.14159e-06
10.052	6.11022e-07	-2.70739e-07	3.40283e-07	4.91158e-07	-5.17938e-07	-2.67803e-08	5.63516e-07	-1.59018e-07	4.04498e-07	1.61613e-06	-2.09566e-07	1.40657e-06	4.45889e-07	-2.48032e-07	1.97857e-07	2.62813e-07	-4.08777e-08	2.21935e-07	2.19187e-07	-1.80501e-07	3.86865e-08	1.51386e-06	-3.73636e-07	1.14022e-06
10.076	6.09991e-07	-2.70282e-07	3.39709e-07	4.92068e-07	-5.18898e-07	-2.68299e-08	5.62946e-07	-1.58857e-07	4.04089e-07	1.61560e-06	-2.09497e-07	1.40610e-06	4.45021e-07	-2.47549e-07	1.97471e-07	2.61490e-07	-4.06719e-08	2.20818e-07	2.18947e-07	-1.80303e-07	3.86441e-08	1.51201e-06	-3.73180e-07	1.13883e-06
10.101	6.08951e-07	-2.69821e-07	3.39129e-07	4.92972e-07	-5.19851e-07	-2.68792e-08	5.62367e-07	-1.58693e-07	4.03673e-07	1.61504e-06	-2.09425e-07	1.40562e-06	4.44144e-07	-2.47062e-07	1.97083e-07	2.60159e-07	-4.04649e-08	2.19694e-07	2.18702e-07	-1.80101e-07	3.86009e-08	1.51014e-06	-3.72718e-07	1.13742e-06
10.125	6.07900e-07	-2.69356e-07	3.38544e-07	4.93870e-07	-5.20799e-07	-2.69282e-08	5.61778e-07	-1.58527e-07	4.03251e-07	1.61446e-06	-2.09349e-07	1.40511e-06	4.43261e-07	-2.46570e-07	1.96690e-07	2.58820e-07	-4.02567e-08	2.18564e-07	2.18454e-07	-1.79897e-07	3.85571e-08	1.50824e-06	-3.72250e-07	1.13599e-06
10.150	6.06840e-07	-2.68886e-07	3.37954e-07	4.94763e-07	-5.21740e-07	-2.69768e-08	5.61181e-07	-1.58359e-07	4.02822e-07	1.61385e-06	-2.09271e-07	1.40458e-06	4.42369e-07	-2.46074e-07	1.96295e-07	2.57474e-07	-4.00472e-08	2.17426e-07	2.18202e-07	-1.79690e-07	3.85127e-08	1.50632e-06	-3.71777e-07	1.13454e-06
10.174	6.05770e-07	-2.68412e-07	3.37358e-07	4.95649e-07	-5.22674e-07	-2.70251e-08	5.60574e-07	-1.58187e-07	4.02387e-07	1.61322e-06	-2.09189e-07	1.40403e-06	4.41469e-07	-2.45574e-07	1.95896e-07	2.56119e-07	-3.98365e-08	2.16282e-07	2.17947e-07	-1.79479e-07	3.84676e-08	1.50438e-06	-3.71297e-07	1.13308e-06
10.199	6.04691e-07	-2.67934e-07	3.36757e-07	4.96529e-07	-5.23602e-07	-2.70731e-08	5.59959e-07	-1.58014e-07	4.01945e-07	1.61256e-06	-2.09104e-07	1.40346e-06	4.40562e-07	-2.45069e-07	1.95493e-07	2.54757e-07	-3.96246e-08	2.15132e-07	2.17687e-07	-1.79266e-07	3.84218e-08	1.50241e-06	-3.70811e-07	1.13160e-06
10.224	6.03601e-07	-2.67451e-07	3.36150e-07	4.97403e-07	-5.24524e-07	-2.71208e-08	5.59334e-07	-1.57837e-07	4.01496e-07	1.61188e-06	-2.09015e-07	1.40287e-06	4.39647e-07	-2.44560e-07	1.95087e-07	2.53387e-07	-3.94116e-08	2.13975e-07	2.17424e-07	-1.79049e-07	3.83754e-08	1.50042e-06	-3.70320e-07	1.13010e-06
10.248	6.02502e-07	-2.66964e-07	3.35538e-07	4.98271e-07	-5.25440e-07	-2.71681e-08	5.58700e-07	-1.57659e-07	4.01041e-07	1.61118e-06	-2.08924e-07	1.40225e-06	4.38725e-07	-2.44047e-07	1.94678e-07	2.52009e-07	-3.91973e-08	2.12812e-07	2.17158e-07	-1.78829e-07	3.83283e-08	1.49840e-06	-3.69822e-07	1.12858e-06
10.273	6.01394e-07	-2.66473e-07	3.34921e-07	4.99133e-07	-5.26349e-07	-2.72151e-08	5.58057e-07	-1.57477e-07	4.00580e-07	1.61045e-06	-2.08829e-07	1.40162e-06	4.37795e-07	-2.43530e-07	1.94265e-07	2.50624e-07	-3.89818e-08	2.11642e-07	2.16887e-07	-1.78607e-07	3.82806e-08	1.49636e-06	-3.69319e-07	1.12705e-06
10.297	6.00275e-07	-2.65977e-07	3.34298e-07	4.99989e-07	-5.27251e-07	-2.72618e-08	5.57405e-07	-1.57293e-07	4.00112e-07	1.60969e-06	-2.08731e-07	1.40096e-06	4.36857e-07	-2.43008e-07	1.93849e-07	2.49231e-07	-3.87652e-08	2.10466e-07	2.16613e-07	-1.78381e-07	3.82323e-08	1.49430e-06	-3.68810e-07	1.12549e-06
10.322	5.99147e-07	-2.65478e-07	3.33670e-07	5.00839e-07	-5.28147e-07	-2.73081e-08	5.56744e-07	-1.57107e-07	3.99638e-07	1.60891e-06	-2.08629e-07	1.40028e-06	4.35912e-07	-2.42482e-07	1.93430e-07	2.47831e-07	-3.85474e-08	2.09283e-07	2.16336e-07	-1.78153e-07	3.81833e-08	1.49222e-06	-3.68295e-07	1.12392e-06
10.346	5.98010e-07	-2.64974e-07	3.33036e-07	5.01683e-07	-5.29037e-07	-2.73541e-08	5.56074e-07	-1.56918e-07	3.99157e-07	1.60810e-06	-2.08525e-07	1.39958e-06	4.34959e-07	-2.41952e-07	1.93007e-07	2.46423e-07	-3.83284e-08	2.08094e-07	2.16055e-07	-1.77921e-07	3.81336e-08	1.49011e-06	-3.67774e-07	1.12233e-06
10.371	5.96863e-07	-2.64466e-07	3.32398e-07	5.02520e-07	-5.29920e-07	-2.73998e-08	5.55396e-07	-1.56726e-07	3.98669e-07	1.60727e-06	-2.08417e-07	1.39886e-06	4.33999e-07	-2.41418e-07	1.92581e-07	2.45007e-07	-3.81082e-08	2.06899e-07	2.15770e-07	-1.77686e-07	3.80834e-08	1.48797e-06	-3.67248e-07	1.12072e-06
10.396	5.95707e-07	-2.63953e-07	3.31754e-07	5.03352e-07	-5.30797e-07	-2.74451e-08	5.54708e-07	-1.56532e-07	3.98176e-07	1.60642e-06	-2.08307e-07	1.39811e-06	4.33032e-07	-2.40880e-07	1.92151e-07	2.43585e-07	-3.78869e-08	2.05698e-07	2.15481e-07	-1.77449e-07	3.80325e-08	1.48581e-06	-3.66715e-07	1.11910e-06
10.420	5.94541e-07	-2.63437e-07	3.31105e-07	5.04177e-07	-5.31667e-07	-2.74901e-08	5.54011e-07	-1.56335e-07	3.97676e-07	1.60554e-06	-2.08193e-07	1.39735e-06	4.32056e-07	-2.40338e-07	1.91719e-07	2.42154e-07	-3.76645e-08	2.04490e-07	2.15189e-07	-1.77208e-07	3.79809e-08	1.48363e-06	-3.66177e-07	1.11746e-06
10.445	5.93366e-07	-2.62916e-07	3.30450e-07	5.04996e-07	-5.32531e-07	-2.75348e-08	5.53305e-07	-1.56136e-07	3.97169e-07	1.60464e-06	-2.08076e-07	1.39656e-06	4.31074e-07	-2.39791e-07	1.91283e-07	2.40717e-07	-3.74409e-08	2.03276e-07	2.14894e-07	-1.76965e-07	3.79288e-08	1.48143e-06	-3.65633e-07	1.11580e-06
10.469	5.92181e-07	-2.62391e-07	3.29790e-07	5.05809e-07	-5.33388e-07	-2.75791e-08	5.52591e-07	-1.55935e-07	3.96656e-07	1.60371e-06	-2.07955e-07	1.39576e-06	4.30084e-07	-2.39241e-07	1.90844e-07	2.39272e-07	-3.72162e-08	2.02056e-07	2.14595e-07	-1.76719e-07	3.78760e-08	1.47920e-06	-3.65083e-07	1.11412e-06
10.494	5.90988e-07	-2.61862e-07	3.29126e-07	5.06615e-07	-5.34239e-07	-2.76231e-08	5.51867e-07	-1.55730e-07	3.96137e-07	1.60276e-06	-2.07832e-07	1.39493e-06	4.29087e-07	-2.38686e-07	1.90401e-07	2.37820e-07	-3.69903e-08	2.00830e-07	2.14292e-07	-1.76470e-07	3.78226e-08	1.47695e-06	-3.64528e-07	1.11242e-06
10.519	5.89785e-07	-2.61329e-07	3.28456e-07	5.07416e-07	-5.35082e-07	-2.76667e-08	5.51135e-07	-1.55524e-07	3.95611e-07	1.60178e-06	-2.07706e-07	1.39408e-06	4.28083e-07	-2.38127e-07	1.89955e-07	2.36361e-07	-3.67634e-08	1.99598e-07	2.13986e-07	-1.76217e-07	3.77685e-08	1.47468e-06	-3.63967e-07	1.11071e-06
10.543	5.88572e-07	-2.60792e-07	3.27780e-07	5.08210e-07	-5.35920e-07	-2.77100e-08	5.50394e-07	-1.55315e-07	3.95079e-07	1.60078e-06	-2.07576e-07	1.39321e-06	4.27071e-07	-2.37564e-07	1.89507e-07	2.34895e-07	-3.65353e-08	1.98359e-07	2.13676e-07	-1.75962e-07	3.77139e-08	1.47238e-06	-3.63400e-07	1.10898e-06
10.568	5.87351e-07	-2.60251e-07	3.27100e-07	5.08997e-07	-5.36750e-07	-2.77530e-08	5.49644e-07	-1.55103e-07	3.94541e-07	1.59976e-06	-2.07443e-07	1.39232e-06	4.26052e-07	-2.36998e-07	1.89054e-07	2.33421e-07	-3.63061e-08	1.97115e-07	2.13363e-07	-1.75705e-07	3.76586e-08	1.47006e-06	-3.62827e-07	1.10723e-06
10.592	5.86120e-07	-2.59705e-07	3.26415e-07	5.09779e-07	-5.37575e-07	-2.77956e-08	5.48885e-07	-1.54889e-07	3.93996e-07	1.59871e-06	-2.07307e-07	1.39140e-06	4.25026e-07	-2.36427e-07	1.88599e-07	2.31941e-07	-3.60758e-08	1.95865e-07	2.13047e-07	-1.75444e-07	3.76027e-08	1.46772e-06	-3.62249e-07	1.10547e-06
10.617	5.84880e-07	-2.59156e-07	3.25724e-07	5.10554e-07	-5.38392e-07	-2.78378e-08	5.48118e-07	-1.54672e-07	3.93446e-07	1.59764e-06	-2.07168e-07	1.39047e-06	4.23992e-07	-2.35852e-07	1.88140e-07	2.30453e-07	-3.58445e-08	1.94609e-07	2.12727e-07	-1.75180e-07	3.75462e-08	1.46535e-06	-3.61664e-07	1.10369e-06
10.641	5.83631e-07	-2.58602e-07	3.25028e-07	5.11323e-07	-5.39203e-07	-2.78798e-08	5.47342e-07	-1.54453e-07	3.92888e-07	1.59654e-06	-2.07026e-07	1.38952e-06	4.22952e-07	-2.35273e-07	1.87679e-07	2.28959e-07	-3.56120e-08	1.93347e-07	2.12403e-07	-1.74914e-07	3.74891e-08	1.46296e-06	-3.61075e-07	1.10189e-06
10.666	5.82373e-07	-2.58045e-07	3.24328e-07	5.12085e-07	-5.40007e-07	-2.79213e-08	5.46557e-07	-1.54232e-07	3.92325e-07	1.59542e-06	-2.06881e-07	1.38854e-06	4.21904e-07	-2.34690e-07	1.87214e-07	2.27457e-07	-3.53785e-08	1.92079e-07	2.12076e-07	-1.74645e-07	3.74314e-08	1.46055e-06	-3.60479e-07	1.10007e-06
10.691	5.81105e-07	-2.57483e-07	3.23622e-07	5.12841e-07	-5.40804e-07	-2.79626e-08	5.45763e-07	-1.54008e-07	3.91755e-07	1.59428e-06	-2.06732e-07	1.38755e-06	4.20850e-07	-2.34104e-07	1.86746e-07	2.25949e-07	-3.51439e-08	1.90805e-07	2.11746e-07	-1.74373e-07	3.73731e-08	1.45811e-06	-3.59878e-07	1.09823e-06
10.715	5.79829e-07	-2.56918e-07	3.22911e-07	5.13591e-07	-5.41595e-07	-2.80034e-08	5.44961e-07	-1.53781e-07	3.91179e-07	1.59311e-06	-2.06581e-07	1.38653e-06	4.19788e-07	-2.33513e-07	1.86275e-07	2.24434e-07	-3.49082e-08	1.89526e-07	2.11412e-07	-1.74098e-07	3.73142e-08	1.45565e-06	-3.59271e-07	1.09638e-06
10.740	5.78544e-07	-2.56348e-07	3.22196e-07	5.14334e-07	-5.42378e-07	-2.80440e-08	5.44150e-07	-1.53553e-07	3.90597e-07	1.59192e-06	-2.06426e-07	1.38549e-06	4.18719e-07	-2.32919e-07	1.85801e-07	2.22912e-07	-3.46715e-08	1.88240e-07	2.11075e-07	-1.73820e-07	3.72548e-08	1.45317e-06	-3.58659e-07	1.09451e-06
10.764	5.77250e-07	-2.55775e-07	3.21475e-07	5.15071e-07	-5.43155e-07	-2.80841e-08	5.43330e-07	-1.53321e-07	3.90009e-07	1.59070e-06	-2.06269e-07	1.38444e-06	4.17644e-07	-2.32320e-07	1.85323e-07	2.21383e-07	-3.44338e-08	1.86949e-07	2.10735e-07	-1.73540e-07	3.71947e-08	1.45067e-06	-3.58041e-07	1.09263e-06
10.789	5.75947e-07	-2.55198e-07	3.20749e-07	5.15802e-07	-5.43926e-07	-2.81240e-08	5.42502e-07	-1.53088e-07	3.89414e-07	1.58947e-06	-2.06108e-07	1.38336e-06	4.16561e-07	-2.31718e-07	1.84843e-07	2.19848e-07	-3.41950e-08	1.85653e-07	2.10391e-07	-1.73257e-07	3.71340e-08	1.44814e-06	-3.57417e-07	1.09072e-06
10.813	5.74635e-07	-2.54616e-07	3.20019e-07	5.16526e-07	-5.44689e-07	-2.81634e-08	5.41665e-07	-1.52851e-07	3.88813e-07	1.58820e-06	-2.05945e-07	1.38226e-06	4.15471e-07	-2.31112e-07	1.84359e-07	2.18306e-07	-3.39551e-08	1.84351e-07	2.10044e-07	-1.72971e-07	3.70727e-08	1.44559e-06	-3.56788e-07	1.08880e-06
10.838	5.73315e-07	-2.54031e-07	3.19283e-07	5.17243e-07	-5.45446e-07	-2.82026e-08	5.40819e-07	-1.52613e-07	3.88206e-07	1.58692e-06	-2.05778e-07	1.38114e-06	4.14375e-07	-2.30502e-07	1.83873e-07	2.16757e-07	-3.37143e-08	1.83043e-07	2.09694e-07	-1.72683e-07	3.70109e-08	1.44302e-06	-3.56153e-07	1.08687e-06
10.863	5.71985e-07	-2.53442e-07	3.18543e-07	5.17954e-07	-5.46196e-07	-2.82413e-08	5.39965e-07	-1.52372e-07	3.87593e-07	1.58561e-06	-2.05608e-07	1.38000e-06	4.13272e-07	-2.29888e-07	1.83383e-07	2.15202e-07	-3.34724e-08	1.81730e-07	2.09340e-07	-1.72391e-07	3.69485e-08	1.44042e-06	-3.55513e-07	1.08491e-06
10.887	5.70647e-07	-2.52849e-07	3.17798e-07	5.18659e-07	-5.46939e-07	-2.82798e-08	5.39103e-07	-1.52128e-07	3.86974e-07	1.58428e-06	-2.05435e-07	1.37884e-06	4.12162e-07	-2.29271e-07	1.82891e-07	2.13641e-07	-3.32295e-08	1.80411e-07	2.08983e-07	-1.72097e-07	3.68855e-08	1.43781e-06	-3.54867e-07	1.08294e-06
10.912	5.69300e-07	-2.52252e-07	3.17048e-07	5.19357e-07	-5.47675e-07	-2.83178e-08	5.38231e-07	-1.51883e-07	3.86349e-07	1.58292e-06	-2.05260e-07	1.37766e-06	4.11045e-07	-2.28650e-07	1.82395e-07	2.12073e-07	-3.29856e-08	1.79087e-07	2.08623e-07	-1.71801e-07	3.68219e-08	1.43517e-06	-3.54215e-07	1.08095e-06
10.936	5.67944e-07	-2.51652e-07	3.16293e-07	5.20049e-07	-5.48404e-07	-2.83555e-08	5.37352e-07	-1.51634e-07	3.85717e-07	1.58154e-06	-2.05081e-07	1.37646e-06	4.09921e-07	-2.28025e-07	1.81897e-07	2.10499e-07	-3.27408e-08	1.77758e-07	2.08259e-07	-1.71502e-07	3.67578e-08	1.43251e-06	-3.53558e-07	1.07895e-06
10.961	5.66580e-07	-2.51047e-07	3.15533e-07	5.20734e-07	-5.49127e-07	-2.83929e-08	5.36464e-07	-1.51384e-07	3.85080e-07	1.58014e-06	-2.04899e-07	1.37524e-06	4.08791e-07	-2.27396e-07	1.81395e-07	2.08918e-07	-3.24949e-08	1.76423e-07	2.07893e-07	-1.71200e-07	3.66931e-08	1.42982e-06	-3.52896e-07	1.07693e-06
10.985	5.65207e-07	-2.50439e-07	3.14768e-07	5.21412e-07	-5.49842e-07	-2.84299e-08	5.35567e-07	-1.51131e-07	3.84436e-07	1.57871e-06	-2.04714e-07	1.37400e-06	4.07654e-07	-2.26763e-07	1.80891e-07	2.07331e-07	-3.22481e-08	1.75083e-07	2.07523e-07	-1.70895e-07	3.66278e-08	1.42711e-06	-3.52228e-07	1.07489e-06
11.010	5.63826e-07	-2.49827e-07	3.13999e-07	5.22084e-07	-5.50551e-07	-2.84665e-08	5.34662e-07	-1.50875e-07	3.83787e-07	1.57727e-06	-2.04526e-07	1.37274e-06	4.06510e-07	-2.26127e-07	1.80383e-07	2.05738e-07	-3.20002e-08	1.73737e-07	2.07150e-07	-1.70588e-07	3.65620e-08	1.42439e-06	-3.51554e-07	1.07283e-06
11.035	5.62436e-07	-2.49211e-07	3.13225e-07	5.22750e-07	-5.51253e-07	-2.85028e-08	5.33749e-07	-1.50618e-07	3.83131e-07	1.57579e-06	-2.04335e-07	1.37146e-06	4.05360e-07	-2.25487e-07	1.79873e-07	2.04138e-07	-3.17515e-08	1.72387e-07	2.06774e-07	-1.70278e-07	3.64956e-08	1.42163e-06	-3.50875e-07	1.07076e-06
11.059	5.61038e-07	-2.48591e-07	3.12446e-07	5.23409e-07	-5.51948e-07	-2.85387e-08	5.32827e-07	-1.50358e-07	3.82470e-07	1.57430e-06	-2.04142e-07	1.37016e-06	4.04203e-07	-2.24844e-07	1.79359e-07	2.02533e-07	-3.15017e-08	1.71031e-07	2.06395e-07	-1.69966e-07	3.64286e-08	1.41886e-06	-3.50191e-07	1.06867e-06
11.084	5.59631e-07	-2.47968e-07	3.11663e-07	5.24061e-07	-5.52635e-07	-2.85743e-08	5.31897e-07	-1.50095e-07	3.81802e-07	1.57278e-06	-2.03945e-07	1.36884e-06	4.03040e-07	-2.24197e-07	1.78843e-07	2.00921e-07	-3.12511e-08	1.69670e-07	2.06012e-07	-1.69651e-07	3.63611e-08	1.41607e-06	-3.49501e-07	1.06657e-06
11.108	5.58216e-07	-2.47341e-07	3.10875e-07	5.24707e-07	-5.53316e-07	-2.86095e-08	5.30959e-07	-1.49830e-07	3.81128e-07	1.57124e-06	-2.03745e-07	1.36750e-06	4.01870e-07	-2.23546e-07	1.78324e-07	1.99303e-07	-3.09994e-08	1.68304e-07	2.05627e-07	-1.69333e-07	3.62931e-08	1.41325e-06	-3.48806e-07	1.06444e-06
11.133	5.56792e-07	-2.46710e-07	3.10082e-07	5.25346e-07	-5.53990e-07	-2.86444e-08	5.30012e-07	-1.49563e-07	3.80449e-07	1.56968e-06	-2.03543e-07	1.36614e-06	4.00694e-07	-2.22892e-07	1.77802e-07	1.97679e-07	-3.07469e-08	1.66933e-07	2.05238e-07	-1.69013e-07	3.62245e-08	1.41041e-06	-3.48105e-07	1.06231e-06
11.158	5.55360e-07	-2.46076e-07	3.09284e-07	5.25978e-07	-5.54657e-07	-2.86788e-08	5.29057e-07	-1.49294e-07	3.79763e-07	1.56809e-06	-2.03337e-07	1.36476e-06	3.99511e-07	-2.22234e-07	1.77277e-07	1.96050e-07	-3.04934e-08	1.65556e-07	2.04846e-07	-1.68691e-07	3.61553e-08	1.40755e-06	-3.47399e-07	1.06015e-06
11.182	5.53920e-07	-2.45438e-07	3.08482e-07	5.26604e-07	-5.55317e-07	-2.87130e-08	5.28094e-07	-1.49022e-07	3.79072e-07	1.56649e-06	-2.03128e-07	1.36336e-06	3.98322e-07	-2.21572e-07	1.76750e-07	1.94414e-07	-3.02390e-08	1.64175e-07	2.04451e-07	-1.68366e-07	3.60857e-08	1.40467e-06	-3.46687e-07	1.05798e-06
11.207	5.52471e-07	-2.44796e-07	3.07675e-07	5.27223e-07	-5.55970e-07	-2.87467e-08	5.27122e-07	-1.48748e-07	3.78374e-07	1.56486e-06	-2.02917e-07	1.36194e-06	3.97126e-07	-2.20907e-07	1.76219e-07	1.92773e-07	-2.99837e-08	1.62789e-07	2.04054e-07	-1.68038e-07	3.60155e-08	1.40176e-06	-3.45970e-07	1.05579e-06
11.231	5.51014e-07	-2.44150e-07	3.06864e-07	5.27836e-07	-5.56616e-07	-2.87801e-08	5.26142e-07	-1.48471e-07	3.77671e-07	1.56320e-06	-2.02703e-07	1.36050e-06	3.95925e-07	-2.20239e-07	1.75686e-07	1.91126e-07	-2.97275e-08	1.61398e-07	2.03653e-07	-1.67708e-07	3.59447e-08	1.39884e-06	-3.45248e-07	1.05359e-06
11.256	5.49549e-07	-2.43501e-07	3.06048e-07	5.28441e-07	-5.57255e-07	-2.88131e-08	5.25154e-07	-1.48192e-07	3.76962e-07	1.56153e-06	-2.02486e-07	1.35904e-06	3.94717e-07	-2.19567e-07	1.75150e-07	1.89473e-07	-2.94705e-08	1.60003e-07	2.03249e-07	-1.67376e-07	3.58734e-08	1.39589e-06	-3.44521e-07	1.05137e-06
11.280	5.48076e-07	-2.42848e-07	3.05228e-07	5.29041e-07	-5.57886e-07	-2.88458e-08	5.24158e-07	-1.47911e-07	3.76247e-07	1.55983e-06	-2.02265e-07	1.35756e-06	3.93502e-07	-2.18891e-07	1.74611e-07	1.87814e-07	-2.92125e-08	1.58602e-07	2.02842e-07	-1.67041e-07	3.58016e-08	1.39292e-06	-3.43788e-07	1.04913e-06
11.305	5.46595e-07	-2.42192e-07	3.04403e-07	5.29633e-07	-5.58511e-07	-2.88781e-08	5.23154e-07	-1.47628e-07	3.75526e-07	1.55811e-06	-2.02042e-07	1.35607e-06	3.92282e-07	-2.18212e-07	1.74069e-07	1.86150e-07	-2.89537e-08	1.57197e-07	2.02432e-07	-1.66703e-07	3.57293e-08	1.38993e-06	-3.43050e-07	1.04688e-06
11.330	5.45106e-07	-2.41532e-07	3.03574e-07	5.30219e-07	-5.59129e-07	-2.89100e-08	5.22142e-07	-1.47342e-07	3.74800e-07	1.55637e-06	-2.01816e-07	1.35455e-06	3.91055e-07	-2.17530e-07	1.73525e-07	1.84481e-07	-2.86939e-08	1.55787e-07	2.02020e-07	-1.66363e-07	3.56565e-08	1.38692e-06	-3.42306e-07	1.04461e-06
11.354	5.43608e-07	-2.40869e-07	3.02740e-07	5.30798e-07	-5.59739e-07	-2.89416e-08	5.21122e-07	-1.47054e-07	3.74067e-07	1.55460e-06	-2.01588e-07	1.35302e-06	3.89822e-07	-2.16844e-07	1.72978e-07	1.82805e-07	-2.84334e-08	1.54372e-07	2.01604e-07	-1.66021e-07	3.55831e-08	1.38388e-06	-3.41558e-07	1.04233e-06
11.379	5.42103e-07	-2.40202e-07	3.01901e-07	5.31370e-07	-5.60343e-07	-2.89728e-08	5.20093e-07	-1.46764e-07	3.73329e-07	1.55282e-06	-2.01356e-07	1.35146e-06	3.88583e-07	-2.16155e-07	1.72428e-07	1.81125e-07	-2.81720e-08	1.52953e-07	2.01185e-07	-1.65676e-07	3.55092e-08	1.38083e-06	-3.40804e-07	1.04003e-06
11.403	5.40590e-07	-2.39531e-07	3.01059e-07	5.31935e-07	-5.60939e-07	-2.90037e-08	5.19057e-07	-1.46472e-07	3.72585e-07	1.55101e-06	-2.01122e-07	1.34989e-06	3.87338e-07	-2.15462e-07	1.71875e-07	1.79439e-07	-2.79097e-08	1.51529e-07	2.00764e-07	-1.65329e-07	3.54348e-08	1.37775e-06	-3.40045e-07	1.03771e-06
11.428	5.39069e-07	-2.38857e-07	3.00212e-07	5.32494e-07	-5.61528e-07	-2.90341e-08	5.18012e-07	-1.46177e-07	3.71835e-07	1.54918e-06	-2.00884e-07	1.34830e-06	3.86087e-07	-2.14766e-07	1.71320e-07	1.77747e-07	-2.76466e-08	1.50100e-07	2.00340e-07	-1.64980e-07	3.53600e-08	1.37466e-06	-3.39280e-07	1.03538e-06
11.452	5.37540e-07	-2.38180e-07	2.99360e-07	5.33046e-07	-5.62111e-07	-2.90642e-08	5.16960e-07	-1.45880e-07	3.71080e-07	1.54733e-06	-2.00644e-07	1.34668e-06	3.84829e-07	-2.14067e-07	1.70762e-07	1.76050e-07	-2.73827e-08	1.48668e-07	1.99913e-07	-1.64628e-07	3.52846e-08	1.37154e-06	-3.38511e-07	1.03303e-06
11.477	5.36003e-07	-2.37499e-07	2.98504e-07	5.33592e-07	-5.62685e-07	-2.90939e-08	5.15899e-07	-1.45581e-07	3.70319e-07	1.54546e-06	-2.00401e-07	1.34505e-06	3.83566e-07	-2.13364e-07	1.70202e-07	1.74348e-07	-2.71180e-08	1.47230e-07	1.99483e-07	-1.64274e-07	3.52087e-08	1.36840e-06	-3.37736e-07	1.03066e-06
11.502	5.34458e-07	-2.36814e-07	2.97644e-07	5.34130e-07	-5.63253e-07	-2.91233e-08	5.14831e-07	-1.45279e-07	3.69552e-07	1.54356e-06	-2.00156e-07	1.34341e-06	3.82297e-07	-2.12658e-07	1.69639e-07	1.72641e-07	-2.68524e-08	1.45789e-07	1.99050e-07	-1.63917e-07	3.51323e-08	1.36524e-06	-3.36956e-07	1.02828e-06
11.526	5.32906e-07	-2.36126e-07	2.96779e-07	5.34662e-07	-5.63814e-07	-2.91523e-08	5.13755e-07	-1.44975e-07	3.68779e-07	1.54164e-06	-1.99907e-07	1.34174e-06	3.81022e-07	-2.11949e-07	1.69073e-07	1.70929e-07	-2.65861e-08	1.44343e-07	1.98614e-07	-1.63559e-07	3.50554e-08	1.36206e-06	-3.36171e-07	1.02589e-06
11.551	5.31346e-07	-2.35435e-07	2.95910e-07	5.35187e-07	-5.64368e-07	-2.91809e-08	5.12671e-07	-1.44670e-07	3.68001e-07	1.53971e-06	-1.99656e-07	1.34005e-06	3.79742e-07	-2.11237e-07	1.68505e-07	1.69211e-07	-2.63190e-08	1.42892e-07	1.98176e-07	-1.63198e-07	3.49780e-08	1.35886e-06	-3.35380e-07	1.02348e-06
11.575	5.29778e-07	-2.34740e-07	2.95037e-07	5.35705e-07	-5.64914e-07	-2.92092e-08	5.11579e-07	-1.44361e-07	3.67217e-07	1.53775e-06	-1.99402e-07	1.33835e-06	3.78455e-07	-2.10521e-07	1.67934e-07	1.67489e-07	-2.60511e-08	1.41438e-07	1.97735e-07	-1.62835e-07	3.49002e-08	1.35563e-06	-3.34585e-07	1.02105e-06
11.600	5.28202e-07	-2.34042e-07	2.94160e-07	5.36216e-07	-5.65453e-07	-2.92370e-08	5.10479e-07	-1.44051e-07	3.66428e-07	1.53577e-06	-1.99145e-07	1.33662e-06	3.77163e-07	-2.09802e-07	1.67360e-07	1.65761e-07	-2.57824e-08	1.39979e-07	1.97291e-07	-1.62469e-07	3.48218e-08	1.35239e-06	-3.33785e-07	1.01860e-06
11.624	5.26619e-07	-2.33341e-07	2.93278e-07	5.36720e-07	-5.65985e-07	-2.92646e-08	5.09371e-07	-1.43739e-07	3.65633e-07	1.53376e-06	-1.98885e-07	1.33488e-06	3.75864e-07	-2.09080e-07	1.66784e-07	1.64029e-07	-2.55129e-08	1.38516e-07	1.96844e-07	-1.62101e-07	3.47430e-08	1.34913e-06	-3.32979e-07	1.01615e-06
11.649	5.25029e-07	-2.32636e-07	2.92393e-07	5.37218e-07	-5.66510e-07	-2.92917e-08	5.08256e-07	-1.43424e-07	3.64832e-07	1.53174e-06	-1.98623e-07	1.33312e-06	3.74561e-07	-2.08355e-07	1.66206e-07	1.62292e-07	-2.52427e-08	1.37049e-07	1.96395e-07	-1.61731e-07	3.46637e-08	1.34584e-06	-3.32168e-07	1.01367e-06
11.674	5.23431e-07	-2.31928e-07	2.91503e-07	5.37709e-07	-5.67027e-07	-2.93184e-08	5.07133e-07	-1.43107e-07	3.64026e-07	1.52970e-06	-1.98358e-07	1.33134e-06	3.73251e-07	-2.07626e-07	1.65625e-07	1.60550e-07	-2.49718e-08	1.35578e-07	1.95943e-07	-1.61359e-07	3.45839e-08	1.34254e-06	-3.31353e-07	1.01118e-06
11.698	5.21825e-07	-2.31217e-07	2.90608e-07	5.38193e-07	-5.67538e-07	-2.93448e-08	5.06002e-07	-1.42788e-07	3.63214e-07	1.52763e-06	-1.98090e-07	1.32954e-06	3.71936e-07	-2.06895e-07	1.65041e-07	1.58803e-07	-2.47001e-08	1.34103e-07	1.95488e-07	-1.60985e-07	3.45037e-08	1.33921e-06	-3.30532e-07	1.00868e-06
11.723	5.20212e-07	-2.30502e-07	2.89710e-07	5.38670e-07	-5.68041e-07	-2.93708e-08	5.04863e-07	-1.42466e-07	3.62397e-07	1.52555e-06	-1.97820e-07	1.32773e-06	3.70615e-07	-2.06160e-07	1.64455e-07	1.57051e-07	-2.44276e-08	1.32624e-07	1.95031e-07	-1.60608e-07	3.44230e-08	1.33586e-06	-3.29706e-07	1.00616e-06
11.747	5.18592e-07	-2.29784e-07	2.88808e-07	5.39140e-07	-5.68537e-07	-2.93965e-08	5.03717e-07	-1.42143e-07	3.61574e-07	1.52344e-06	-1.97547e-07	1.32589e-06	3.69289e-07	-2.05422e-07	1.63867e-07	1.55295e-07	-2.41545e-08	1.31141e-07	1.94571e-07	-1.60229e-07	3.43418e-08	1.33250e-06	-3.28875e-07	1.00362e-06
11.772	5.16964e-07	-2.29063e-07	2.87901e-07	5.39603e-07	-5.69025e-07	-2.94217e-08	5.02563e-07	-1.41817e-07	3.60746e-07	1.52131e-06	-1.97271e-07	1.32404e-06	3.67957e-07	-2.04681e-07	1.63276e-07	1.53535e-07	-2.38806e-08	1.29654e-07	1.94109e-07	-1.59849e-07	3.42602e-08	1.32911e-06	-3.28040e-07	1.00107e-06
11.796	5.15329e-07	-2.28338e-07	2.86991e-07	5.40060e-07	-5.69507e-07	-2.94466e-08	5.01402e-07	-1.41490e-07	3.59912e-07	1.51916e-06	-1.96992e-07	1.32217e-06	3.66620e-07	-2.03938e-07	1.62682e-07	1.51769e-07	-2.36061e-08	1.28163e-07	1.93644e-07	-1.59466e-07	3.41781e-08	1.32571e-06	-3.27199e-07	9.98507e-07
11.821	5.13686e-07	-2.27610e-07	2.86076e-07	5.40510e-07	-5.69981e-07	-2.94712e-08	5.00233e-07	-1.41160e-07	3.59073e-07	1.51700e-06	-1.96711e-07	1.32028e-06	3.65277e-07	-2.03191e-07	1.62086e-07	1.50000e-07	-2.33308e-08	1.26669e-07	1.93176e-07	-1.59081e-07	3.40956e-08	1.32228e-06	-3.26353e-07	9.95926e-07
11.846	5.12037e-07	-2.26880e-07	2.85157e-07	5.40952e-07	-5.70448e-07	-2.94953e-08	4.99057e-07	-1.40828e-07	3.58229e-07	1.51481e-06	-1.96427e-07	1.31838e-06	3.63929e-07	-2.02441e-07	1.61488e-07	1.48225e-07	-2.30549e-08	1.25171e-07	1.92706e-07	-1.58693e-07	3.40126e-08	1.31883e-06	-3.25502e-07	9.93331e-07
11.870	5.10380e-07	-2.26145e-07	2.84235e-07	5.41388e-07	-5.70907e-07	-2.95191e-08	4.97873e-07	-1.40494e-07	3.57379e-07	1.51260e-06	-1.96140e-07	1.31646e-06	3.62575e-07	-2.01688e-07	1.60888e-07	1.46447e-07	-2.27782e-08	1.23669e-07	1.92233e-07	-1.58304e-07	3.39292e-08	1.31537e-06	-3.24647e-07	9.90720e-07
11.895	5.08716e-07	-2.25408e-07	2.83308e-07	5.41817e-07	-5.71359e-07	-2.95424e-08	4.96681e-07	-1.40158e-07	3.56524e-07	1.51037e-06	-1.95851e-07	1.31451e-06	3.61216e-07	-2.00932e-07	1.60285e-07	1.44664e-07	-2.25009e-08	1.22163e-07	1.91758e-07	-1.57913e-07	3.38453e-08	1.31188e-06	-3.23787e-07	9.88094e-07
11.919	5.07045e-07	-2.24668e-07	2.82377e-07	5.42239e-07	-5.71804e-07	-2.95654e-08	4.95482e-07	-1.39819e-07	3.55663e-07	1.50812e-06	-1.95559e-07	1.31256e-06	3.59852e-07	-2.00173e-07	1.59679e-07	1.42877e-07	-2.22230e-08	1.20654e-07	1.91281e-07	-1.57520e-07	3.37610e-08	1.30837e-06	-3.22921e-07	9.85453e-07
11.944	5.05367e-07	-2.23924e-07	2.81443e-07	5.42654e-07	-5.72242e-07	-2.95881e-08	4.94276e-07	-1.39479e-07	3.54797e-07	1.50585e-06	-1.95265e-07	1.31058e-06	3.58483e-07	-1.99411e-07	1.59072e-07	1.41086e-07	-2.19444e-08	1.19141e-07	1.90801e-07	-1.57124e-07	3.36763e-08	1.30485e-06	-3.22051e-07	9.82798e-07
11.969	5.03682e-07	-2.23177e-07	2.80504e-07	5.43062e-07	-5.72672e-07	-2.96103e-08	4.93062e-07	-1.39136e-07	3.53926e-07	1.50355e-06	-1.94968e-07	1.30859e-06	3.57108e-07	-1.98647e-07	1.58462e-07	1.39290e-07	-2.16651e-08	1.17625e-07	1.90318e-07	-1.56727e-07	3.35911e-08	1.30130e-06	-3.21176e-07	9.80127e-07
11.993	5.01990e-07	-2.22428e-07	2.79562e-07	5.43463e-07	-5.73095e-07	-2.96322e-08	4.91841e-07	-1.38792e-07	3.53049e-07	1.50124e-06	-1.94668e-07	1.30658e-06	3.55729e-07	-1.97879e-07	1.57849e-07	1.37491e-07	-2.13852e-08	1.16106e-07	1.89833e-07	-1.56328e-07	3.35056e-08	1.29774e-06	-3.20296e-07	9.77442e-07
12.018	5.00290e-07	-2.21675e-07	2.78616e-07	5.43858e-07	-5.73511e-07	-2.96537e-08	4.90612e-07	-1.38445e-07	3.52167e-07	1.49891e-06	-1.94366e-07	1.30455e-06	3.54344e-07	-1.97109e-07	1.57235e-07	1.35688e-07	-2.11047e-08	1.14583e-07	1.89346e-07	-1.55926e-07	3.34195e-08	1.29415e-06	-3.19411e-07	9.74743e-07
12.042	4.98584e-07	-2.20919e-07	2.77665e-07	5.44245e-07	-5.73920e-07	-2.96748e-08	4.89376e-07	-1.38096e-07	3.51280e-07	1.49656e-06	-1.94062e-07	1.30250e-06	3.52954e-07	-1.96336e-07	1.56618e-07	1.33880e-07	-2.08236e-08	1.13057e-07	1.88856e-07	-1.55523e-07	3.33331e-08	1.29055e-06	-3.18522e-07	9.72028e-07
12.067	4.96872e-07	-2.20160e-07	2.76712e-07	5.44625e-07	-5.74321e-07	-2.96956e-08	4.88133e-07	-1.37745e-07	3.50388e-07	1.49419e-06	-1.93754e-07	1.30044e-06	3.51559e-07	-1.95560e-07	1.55999e-07	1.32069e-07	-2.05419e-08	1.11527e-07	1.88364e-07	-1.55118e-07	3.32463e-08	1.28693e-06	-3.17628e-07	9.69300e-07
12.091	4.95152e-07	-2.19398e-07	2.75754e-07	5.44999e-07	-5.74715e-07	-2.97159e-08	4.86883e-07	-1.37393e-07	3.49490e-07	1.49180e-06	-1.93444e-07	1.29836e-06	3.50158e-07	-1.94781e-07	1.55378e-07	1.30254e-07	-2.02595e-08	1.09994e-07	1.87870e-07	-1.54711e-07	3.31590e-08	1.28329e-06	-3.16729e-07	9.66556e-07
12.116	4.93425e-07	-2.18633e-07	2.74792e-07	5.45365e-07	-5.75101e-07	-2.97359e-08	4.85625e-07	-1.37038e-07	3.48588e-07	1.48940e-06	-1.93132e-07	1.29626e-06	3.48753e-07	-1.93999e-07	1.54754e-07	1.28435e-07	-1.99766e-08	1.08458e-07	1.87373e-07	-1.54302e-07	3.30713e-08	1.27962e-06	-3.15825e-07	9.63798e-07
12.141	4.91692e-07	-2.17865e-07	2.73827e-07	5.45725e-07	-5.75480e-07	-2.97555e-08	4.84361e-07	-1.36681e-07	3.47680e-07	1.48697e-06	-1.92817e-07	1.29415e-06	3.47343e-07	-1.93215e-07	1.54129e-07	1.26612e-07	-1.96931e-08	1.06919e-07	1.86874e-07	-1.53891e-07	3.29833e-08	1.27594e-06	-3.14917e-07	9.61026e-07
12.165	4.89952e-07	-2.17094e-07	2.72858e-07	5.46077e-07	-5.75852e-07	-2.97747e-08	4.83089e-07	-1.36322e-07	3.46767e-07	1.48452e-06	-1.92500e-07	1.29202e-06	3.45928e-07	-1.92428e-07	1.53501e-07	1.24786e-07	-1.94091e-08	1.05377e-07	1.86373e-07	-1.53478e-07	3.28948e-08	1.27224e-06	-3.14004e-07	9.58240e-07
12.190	4.88206e-07	-2.16320e-07	2.71885e-07	5.46423e-07	-5.76216e-07	-2.97936e-08	4.81810e-07	-1.35961e-07	3.45849e-07	1.48205e-06	-1.92180e-07	1.28987e-06	3.44509e-07	-1.91638e-07	1.52871e-07	1.22956e-07	-1.91244e-08	1.03831e-07	1.85869e-07	-1.53063e-07	3.28059e-08	1.26852e-06	-3.13086e-07	9.55439e-07
12.214	4.86452e-07	-2.15543e-07	2.70909e-07	5.46761e-07	-5.76573e-07	-2.98120e-08	4.80523e-07	-1.35598e-07	3.44925e-07	1.47957e-06	-1.91857e-07	1.28771e-06	3.43084e-07	-1.90845e-07	1.52239e-07	1.21122e-07	-1.88392e-08	1.02283e-07	1.85363e-07	-1.52647e-07	3.27167e-08	1.26479e-06	-3.12163e-07	9.52624e-07
12.239	4.84693e-07	-2.14764e-07	2.69929e-07	5.47093e-07	-5.76923e-07	-2.98301e-08	4.79230e-07	-1.35233e-07	3.43997e-07	1.47706e-06	-1.91532e-07	1.28553e-06	3.41655e-07	-1.90050e-07	1.51604e-07	1.19285e-07	-1.85535e-08	1.00732e-07	1.84856e-07	-1.52229e-07	3.26270e-08	1.26103e-06	-3.11236e-07	9.49795e-07
12.263	4.82926e-07	-2.13981e-07	2.68945e-07	5.47417e-07	-5.77265e-07	-2.98478e-08	4.77930e-07	-1.34866e-07	3.43064e-07	1.47454e-06	-1.91205e-07	1.28333e-06	3.40220e-07	-1.89253e-07	1.50968e-07	1.17445e-07	-1.82673e-08	9.91775e-08	1.84345e-07	-1.51808e-07	3.25370e-08	1.25726e-06	-3.10305e-07	9.46952e-07
12.288	4.81154e-07	-2.13195e-07	2.67958e-07	5.47735e-07	-5.77600e-07	-2.98651e-08	4.76623e-07	-1.34497e-07	3.42125e-07	1.47199e-06	-1.90875e-07	1.28112e-06	3.38782e-07	-1.88452e-07	1.50329e-07	1.15601e-07	-1.79805e-08	9.76205e-08	1.83833e-07	-1.51387e-07	3.24465e-08	1.25346e-06	-3.09368e-07	9.44094e-07
12.313	4.79374e-07	-2.12407e-07	2.66967e-07	5.48046e-07	-5.77928e-07	-2.98821e-08	4.75308e-07	-1.34126e-07	3.41182e-07	1.46943e-06	-1.90543e-07	1.27889e-06	3.37338e-07	-1.87649e-07	1.49689e-07	1.13754e-07	-1.76932e-08	9.60606e-08	1.83319e-07	-1.50963e-07	3.23557e-08	1.24965e-06	-3.08428e-07	9.41223e-07
12.337	4.77589e-07	-2.11616e-07	2.65973e-07	5.48349e-07	-5.78248e-07	-2.98986e-08	4.73987e-07	-1.33754e-07	3.40233e-07	1.46685e-06	-1.90208e-07	1.27664e-06	3.35890e-07	-1.86844e-07	1.49046e-07	1.11903e-07	-1.74054e-08	9.44981e-08	1.82802e-07	-1.50537e-07	3.22646e-08	1.24582e-06	-3.07482e-07	9.38338e-07
12.362	4.75797e-07	-2.10822e-07	2.64975e-07	5.48646e-07	-5.78561e-07	-2.99148e-08	4.72659e-07	-1.33379e-07	3.39280e-07	1.46425e-06	-1.89871e-07	1.27438e-06	3.34437e-07	-1.86036e-07	1.48402e-07	1.10050e-07	-1.71171e-08	9.29328e-08	1.82283e-07	-1.50110e-07	3.21730e-08	1.24197e-06	-3.06532e-07	9.35439e-07
12.386	4.73998e-07	-2.10025e-07	2.63973e-07	5.48936e-07	-5.78866e-07	-2.99306e-08	4.71324e-07	-1.33002e-07	3.38322e-07	1.46163e-06	-1.89532e-07	1.27210e-06	3.32980e-07	-1.85225e-07	1.47755e-07	1.08193e-07	-1.68283e-08	9.13648e-08	1.81763e-07	-1.49681e-07	3.20811e-08	1.23810e-06	-3.05578e-07	9.32526e-07
12.411	4.72194e-07	-2.09225e-07	2.62968e-07	5.49218e-07	-5.79164e-07	-2.99460e-08	4.69982e-07	-1.32623e-07	3.37359e-07	1.45900e-06	-1.89190e-07	1.26981e-06	3.31518e-07	-1.84412e-07	1.47106e-07	1.06333e-07	-1.65390e-08	8.97943e-08	1.81240e-07	-1.49251e-07	3.19888e-08	1.23422e-06	-3.04619e-07	9.29600e-07
12.435	4.70383e-07	-2.08423e-07	2.61960e-07	5.49494e-07	-5.79455e-07	-2.99610e-08	4.68633e-07	-1.32243e-07	3.36390e-07	1.45634e-06	-1.88846e-07	1.26750e-06	3.30052e-07	-1.83596e-07	1.46456e-07	1.04470e-07	-1.62492e-08	8.82212e-08	1.80715e-07	-1.48819e-07	3.18962e-08	1.23031e-06	-3.03655e-07	9.26660e-07
12.460	4.68566e-07	-2.07618e-07	2.60948e-07	5.49763e-07	-5.79738e-07	-2.99757e-08	4.67278e-07	-1.31860e-07	3.35417e-07	1.45367e-06	-1.88499e-07	1.26517e-06	3.28581e-07	-1.82778e-07	1.45803e-07	1.02605e-07	-1.59590e-08	8.66456e-08	1.80188e-07	-1.48385e-07	3.18032e-08	1.22639e-06	-3.02687e-07	9.23706e-07
12.485	4.66743e-07	-2.06810e-07	2.59932e-07	5.50024e-07	-5.80014e-07	-2.99899e-08	4.65915e-07	-1.31476e-07	3.34440e-07	1.45098e-06	-1.88150e-07	1.26283e-06	3.27106e-07	-1.81958e-07	1.45149e-07	1.00736e-07	-1.56684e-08	8.50676e-08	1.79659e-07	-1.47949e-07	3.17098e-08	1.22245e-06	-3.01715e-07	9.20739e-07
12.509	4.64913e-07	-2.05999e-07	2.58914e-07	5.50279e-07	-5.80283e-07	-3.00038e-08	4.64547e-07	-1.31090e-07	3.33457e-07	1.44827e-06	-1.87799e-07	1.26047e-06	3.25627e-07	-1.81135e-07	1.44492e-07	9.88644e-08	-1.53773e-08	8.34871e-08	1.79128e-07	-1.47512e-07	3.16161e-08	1.21850e-06	-3.00738e-07	9.17758e-07
12.534	4.63078e-07	-2.05186e-07	2.57892e-07	5.50526e-07	-5.80544e-07	-3.00173e-08	4.63171e-07	-1.30701e-07	3.32469e-07	1.44554e-06	-1.87445e-07	1.25810e-06	3.24143e-07	-1.80309e-07	1.43834e-07	9.69901e-08	-1.50858e-08	8.19043e-08	1.78595e-07	-1.47073e-07	3.15221e-08	1.21452e-06	-2.99757e-07	9.14764e-07
12.558	4.61236e-07	-2.04370e-07	2.56866e-07	5.50767e-07	-5.80797e-07	-3.00304e-08	4.61788e-07	-1.30311e-07	3.31477e-07	1.44280e-06	-1.87089e-07	1.25571e-06	3.22655e-07	-1.79481e-07	1.43173e-07	9.51131e-08	-1.47938e-08	8.03193e-08	1.78060e-07	-1.46633e-07	3.14277e-08	1.21053e-06	-2.98771e-07	9.11756e-07
12.583	4.59389e-07	-2.03552e-07	2.55837e-07	5.51000e-07	-5.81044e-07	-3.00432e-08	4.60400e-07	-1.29919e-07	3.30480e-07	1.44003e-06	-1.86731e-07	1.25330e-06	3.21163e-07	-1.78651e-07	1.42511e-07	9.32333e-08	-1.45014e-08	7.87319e-08	1.77524e-07	-1.46191e-07	3.13329e-08	1.20652e-06	-2.97782e-07	9.08735e-07
12.607	4.57535e-07	-2.02730e-07	2.54805e-07	5.51227e-07	-5.81282e-07	-3.00555e-08	4.59004e-07	-1.29525e-07	3.29478e-07	1.43725e-06	-1.86371e-07	1.25088e-06	3.19666e-07	-1.77819e-07	1.41847e-07	9.13510e-08	-1.42087e-08	7.71424e-08	1.76985e-07	-1.45747e-07	3.12379e-08	1.20249e-06	-2.96787e-07	9.05701e-07
12.632	4.55676e-07	-2.01907e-07	2.53770e-07	5.51446e-07	-5.81514e-07	-3.00675e-08	4.57602e-07	-1.29130e-07	3.28472e-07	1.43446e-06	-1.86008e-07	1.24845e-06	3.18166e-07	-1.76984e-07	1.41181e-07	8.94662e-08	-1.39155e-08	7.55507e-08	1.76445e-07	-1.45302e-07	3.11425e-08	1.19844e-06	-2.95789e-07	9.02654e-07
12.657	4.53811e-07	-2.01080e-07	2.52731e-07	5.51659e-07	-5.81738e-07	-3.00791e-08	4.56193e-07	-1.28732e-07	3.27461e-07	1.43164e-06	-1.85643e-07	1.24600e-06	3.16661e-07	-1.76147e-07	1.40514e-07	8.75788e-08	-1.36219e-08	7.39569e-08	1.75902e-07	-1.44856e-07	3.10468e-08	1.19438e-06	-2.94786e-07	8.99593e-07
12.681	4.51940e-07	-2.00251e-07	2.51689e-07	5.51864e-07	-5.81955e-07	-3.00903e-08	4.54778e-07	-1.28333e-07	3.26445e-07	1.42881e-06	-1.85275e-07	1.24353e-06	3.15152e-07	-1.75308e-07	1.39844e-07	8.56891e-08	-1.33280e-08	7.23611e-08	1.75358e-07	-1.44407e-07	3.09507e-08	1.19030e-06	-2.93779e-07	8.96520e-07
12.706	4.50063e-07	-1.99420e-07	2.50644e-07	5.52063e-07	-5.82164e-07	-3.01011e-08	4.53356e-07	-1.27932e-07	3.25425e-07	1.42596e-06	-1.84906e-07	1.24105e-06	3.13639e-07	-1.74467e-07	1.39173e-07	8.37969e-08	-1.30337e-08	7.07632e-08	1.74812e-07	-1.43958e-07	3.08544e-08	1.18620e-06	-2.92767e-07	8.93433e-07
12.730	4.48181e-07	-1.98585e-07	2.49595e-07	5.52254e-07	-5.82366e-07	-3.01115e-08	4.51928e-07	-1.27529e-07	3.24399e-07	1.42309e-06	-1.84534e-07	1.23856e-06	3.12123e-07	-1.73623e-07	1.38500e-07	8.19025e-08	-1.27390e-08	6.91635e-08	1.74265e-07	-1.43507e-07	3.07577e-08	1.18209e-06	-2.91752e-07	8.90334e-07
12.755	4.46293e-07	-1.97749e-07	2.48544e-07	5.52439e-07	-5.82560e-07	-3.01216e-08	4.50494e-07	-1.27124e-07	3.23370e-07	1.42021e-06	-1.84160e-07	1.23605e-06	3.10602e-07	-1.72777e-07	1.37825e-07	8.00058e-08	-1.24440e-08	6.75618e-08	1.73715e-07	-1.43054e-07	3.06607e-08	1.17795e-06	-2.90732e-07	8.87222e-07
12.780	4.44399e-07	-1.96910e-07	2.47489e-07	5.52616e-07	-5.82747e-07	-3.01312e-08	4.49053e-07	-1.26717e-07	3.22336e-07	1.41730e-06	-1.83784e-07	1.23352e-06	3.09077e-07	-1.71929e-07	1.37149e-07	7.81070e-08	-1.21487e-08	6.59583e-08	1.73164e-07	-1.42600e-07	3.05634e-08	1.17380e-06	-2.89708e-07	8.84097e-07
12.804	4.42499e-07	-1.96068e-07	2.46431e-07	5.52786e-07	-5.82927e-07	-3.01405e-08	4.47606e-07	-1.26309e-07	3.21297e-07	1.41439e-06	-1.83405e-07	1.23098e-06	3.07549e-07	-1.71079e-07	1.36470e-07	7.62060e-08	-1.18530e-08	6.43530e-08	1.72611e-07	-1.42145e-07	3.04658e-08	1.16964e-06	-2.88680e-07	8.80959e-07
12.829	4.40594e-07	-1.95224e-07	2.45370e-07	5.52950e-07	-5.83099e-07	-3.01494e-08	4.46152e-07	-1.25899e-07	3.20253e-07	1.41145e-06	-1.83025e-07	1.22843e-06	3.06017e-07	-1.70226e-07	1.35790e-07	7.43029e-08	-1.15570e-08	6.27459e-08	1.72056e-07	-1.41688e-07	3.03679e-08	1.16546e-06	-2.87647e-07	8.77809e-07
12.853	4.38684e-07	-1.94377e-07	2.44306e-07	5.53106e-07	-5.83264e-07	-3.01580e-08	4.44693e-07	-1.25487e-07	3.19206e-07	1.40850e-06	-1.82642e-07	1.22586e-06	3.04480e-07	-1.69372e-07	1.35109e-07	7.23979e-08	-1.12607e-08	6.11372e-08	1.71500e-07	-1.41230e-07	3.02697e-08	1.16126e-06	-2.86611e-07	8.74646e-07
12.878	4.36768e-07	-1.93529e-07	2.43239e-07	5.53255e-07	-5.83421e-07	-3.01661e-08	4.43227e-07	-1.25073e-07	3.18153e-07	1.40553e-06	-1.82257e-07	1.22327e-06	3.02941e-07	-1.68515e-07	1.34425e-07	7.04909e-08	-1.09641e-08	5.95268e-08	1.70942e-07	-1.40770e-07	3.01712e-08	1.15704e-06	-2.85570e-07	8.71470e-07
12.902	4.34846e-07	-1.92677e-07	2.42169e-07	5.53397e-07	-5.83571e-07	-3.01739e-08	4.41755e-07	-1.24658e-07	3.17097e-07	1.40255e-06	-1.81870e-07	1.22068e-06	3.01397e-07	-1.67656e-07	1.33741e-07	6.85821e-08	-1.06672e-08	5.79149e-08	1.70382e-07	-1.40310e-07	3.00724e-08	1.15281e-06	-2.84526e-07	8.68282e-07
12.927	4.32920e-07	-1.91823e-07	2.41096e-07	5.53533e-07	-5.83714e-07	-3.01812e-08	4.40276e-07	-1.24241e-07	3.16036e-07	1.39955e-06	-1.81481e-07	1.21806e-06	2.99850e-07	-1.66796e-07	1.33054e-07	6.66714e-08	-1.03700e-08	5.63014e-08	1.69821e-07	-1.39847e-07	2.99734e-08	1.14856e-06	-2.83477e-07	8.65082e-07
12.952	4.30987e-07	-1.90967e-07	2.40020e-07	5.53661e-07	-5.83849e-07	-3.01882e-08	4.38792e-07	-1.23822e-07	3.14970e-07	1.39653e-06	-1.81090e-07	1.21544e-06	2.98299e-07	-1.65933e-07	1.32366e-07	6.47589e-08	-1.00725e-08	5.46864e-08	1.69258e-07	-1.39384e-07	2.98740e-08	1.14429e-06	-2.82424e-07	8.61869e-07
12.976	4.29050e-07	-1.90109e-07	2.38941e-07	5.53782e-07	-5.83977e-07	-3.01948e-08	4.37301e-07	-1.23401e-07	3.13900e-07	1.39350e-06	-1.80696e-07	1.21280e-06	2.96745e-07	-1.65068e-07	1.31676e-07	6.28448e-08	-9.77482e-09	5.30699e-08	1.68693e-07	-1.38919e-07	2.97744e-08	1.14001e-06	-2.81367e-07	8.58645e-07
13.001	4.27107e-07	-1.89248e-07	2.37859e-07	5.53896e-07	-5.84097e-07	-3.02010e-08	4.35805e-07	-1.22979e-07	3.12826e-07	1.39045e-06	-1.80301e-07	1.21014e-06	2.95187e-07	-1.64202e-07	1.30985e-07	6.09290e-08	-9.47684e-09	5.14521e-08	1.68127e-07	-1.38453e-07	2.96745e-08	1.13571e-06	-2.80307e-07	8.55407e-07
13.025	4.25159e-07	-1.88385e-07	2.36774e-07	5.54003e-07	-5.84210e-07	-3.02069e-08	4.34302e-07	-1.22555e-07	3.11747e-07	1.38738e-06	-1.79904e-07	1.20748e-06	2.93625e-07	-1.63333e-07	1.30292e-07	5.90116e-08	-9.17862e-09	4.98330e-08	1.67560e-07	-1.37986e-07	2.95743e-08	1.13140e-06	-2.79242e-07	8.52158e-07
13.050	4.23206e-07	-1.87519e-07	2.35687e-07	5.54103e-07	-5.84316e-07	-3.02123e-08	4.32793e-07	-1.22129e-07	3.10664e-07	1.38430e-06	-1.79504e-07	1.20479e-06	2.92060e-07	-1.62463e-07	1.29597e-07	5.70927e-08	-8.88015e-09	4.82126e-08	1.66991e-07	-1.37517e-07	2.94739e-08	1.12707e-06	-2.78173e-07	8.48897e-07
13.074	4.21248e-07	-1.86652e-07	2.34596e-07	5.54196e-07	-5.84414e-07	-3.02174e-08	4.31279e-07	-1.21702e-07	3.09577e-07	1.38120e-06	-1.79102e-07	1.20210e-06	2.90492e-07	-1.61590e-07	1.28902e-07	5.51724e-08	-8.58147e-09	4.65909e-08	1.66420e-07	-1.37047e-07	2.93732e-08	1.12272e-06	-2.77101e-07	8.45624e-07
13.099	4.19284e-07	-1.85782e-07	2.33503e-07	5.54282e-07	-5.84505e-07	-3.02221e-08	4.29758e-07	-1.21273e-07	3.08486e-07	1.37809e-06	-1.78699e-07	1.19939e-06	2.88920e-07	-1.60716e-07	1.28204e-07	5.32507e-08	-8.28256e-09	4.49681e-08	1.65848e-07	-1.36576e-07	2.92722e-08	1.11836e-06	-2.76024e-07	8.42338e-07
13.124	4.17316e-07	-1.84910e-07	2.32407e-07	5.54362e-07	-5.84588e-07	-3.02264e-08	4.28232e-07	-1.20842e-07	3.07390e-07	1.37496e-06	-1.78293e-07	1.19667e-06	2.87345e-07	-1.59840e-07	1.27505e-07	5.13276e-08	-7.98345e-09	4.33441e-08	1.65275e-07	-1.36104e-07	2.91710e-08	1.11399e-06	-2.74944e-07	8.39041e-07
13.148	4.15343e-07	-1.84035e-07	2.31307e-07	5.54434e-07	-5.84664e-07	-3.02304e-08	4.26700e-07	-1.20410e-07	3.06290e-07	1.37182e-06	-1.77885e-07	1.19393e-06	2.85767e-07	-1.58962e-07	1.26805e-07	4.94032e-08	-7.68414e-09	4.17191e-08	1.64700e-07	-1.35631e-07	2.90696e-08	1.10959e-06	-2.73859e-07	8.35732e-07
13.173	4.13364e-07	-1.83159e-07	2.30206e-07	5.54499e-07	-5.84733e-07	-3.02339e-08	4.25162e-07	-1.19976e-07	3.05186e-07	1.36866e-06	-1.77476e-07	1.19118e-06	2.84185e-07	-1.58082e-07	1.26103e-07	4.74777e-08	-7.38464e-09	4.00930e-08	1.64124e-07	-1.35156e-07	2.89679e-08	1.10518e-06	-2.72771e-07	8.32412e-07
13.197	4.11381e-07	-1.82280e-07	2.29101e-07	5.54557e-07	-5.84794e-07	-3.02371e-08	4.23618e-07	-1.19540e-07	3.04078e-07	1.36548e-06	-1.77064e-07	1.18842e-06	2.82600e-07	-1.57201e-07	1.25400e-07	4.55509e-08	-7.08495e-09	3.84660e-08	1.63546e-07	-1.34680e-07	2.88659e-08	1.10076e-06	-2.71679e-07	8.29080e-07
13.222	4.09393e-07	-1.81399e-07	2.27994e-07	5.54608e-07	-5.84848e-07	-3.02399e-08	4.22068e-07	-1.19103e-07	3.02966e-07	1.36229e-06	-1.76651e-07	1.18564e-06	2.81012e-07	-1.56317e-07	1.24695e-07	4.36231e-08	-6.78510e-09	3.68380e-08	1.62967e-07	-1.34203e-07	2.87637e-08	1.09632e-06	-2.70584e-07	8.25736e-07
13.246	4.07400e-07	-1.80516e-07	2.26884e-07	5.54652e-07	-5.84894e-07	-3.02423e-08	4.20513e-07	-1.18664e-07	3.01849e-07	1.35909e-06	-1.76235e-07	1.18285e-06	2.79421e-07	-1.55432e-07	1.23989e-07	4.16943e-08	-6.48509e-09	3.52092e-08	1.62387e-07	-1.33726e-07	2.86613e-08	1.09186e-06	-2.69484e-07	8.22381e-07
13.271	4.05402e-07	-1.79630e-07	2.25771e-07	5.54689e-07	-5.84933e-07	-3.02443e-08	4.18952e-07	-1.18223e-07	3.00729e-07	1.35587e-06	-1.75818e-07	1.18005e-06	2.77827e-07	-1.54545e-07	1.23282e-07	3.97645e-08	-6.18493e-09	3.35795e-08	1.61805e-07	-1.33247e-07	2.85586e-08	1.08739e-06	-2.68381e-07	8.19014e-07
13.296	4.03399e-07	-1.78743e-07	2.24656e-07	5.54719e-07	-5.84965e-07	-3.02459e-08	4.17385e-07	-1.17781e-07	2.99604e-07	1.35264e-06	-1.75398e-07	1.17724e-06	2.76230e-07	-1.53657e-07	1.22573e-07	3.78337e-08	-5.88463e-09	3.19491e-08	1.61222e-07	-1.32767e-07	2.84557e-08	1.08291e-06	-2.67274e-07	8.15636e-07
13.320	4.01392e-07	-1.77854e-07	2.23538e-07	5.54742e-07	-5.84990e-07	-3.02472e-08	4.15813e-07	-1.17338e-07	2.98476e-07	1.34939e-06	-1.74977e-07	1.17441e-06	2.74630e-07	-1.52767e-07	1.21863e-07	3.59022e-08	-5.58419e-09	3.03180e-08	1.60638e-07	-1.32285e-07	2.83526e-08	1.07841e-06	-2.66163e-07	8.12246e-07
13.345	3.99380e-07	-1.76962e-07	2.22418e-07	5.54759e-07	-5.85007e-07	-3.02481e-08	4.14235e-07	-1.16892e-07	2.97343e-07	1.34612e-06	-1.74554e-07	1.17157e-06	2.73026e-07	-1.51875e-07	1.21151e-07	3.39698e-08	-5.28363e-09	2.86862e-08	1.60053e-07	-1.31803e-07	2.82493e-08	1.07389e-06	-2.65049e-07	8.08845e-07
13.369	3.97364e-07	-1.76069e-07	2.21295e-07	5.54768e-07	-5.85016e-07	-3.02486e-08	4.12652e-07	-1.16446e-07	2.96207e-07	1.34284e-06	-1.74129e-07	1.16872e-06	2.71420e-07	-1.50981e-07	1.20439e-07	3.20367e-08	-4.98296e-09	2.70537e-08	1.59466e-07	-1.31320e-07	2.81457e-08	1.06936e-06	-2.63931e-07	8.05434e-07
13.394	3.95342e-07	-1.75173e-07	2.20169e-07	5.54770e-07	-5.85019e-07	-3.02487e-08	4.11063e-07	-1.15997e-07	2.95066e-07	1.33955e-06	-1.73702e-07	1.16585e-06	2.69811e-07	-1.50086e-07	1.19725e-07	3.01029e-08	-4.68218e-09	2.54207e-08	1.58878e-07	-1.30836e-07	2.80420e-08	1.06482e-06	-2.62809e-07	8.02011e-07
13.418	3.93317e-07	-1.74276e-07	2.19041e-07	5.54765e-07	-5.85014e-07	-3.02484e-08	4.09469e-07	-1.15547e-07	2.93922e-07	1.33624e-06	-1.73273e-07	1.16297e-06	2.68199e-07	-1.49190e-07	1.19009e-07	2.81685e-08	-4.38131e-09	2.37872e-08	1.58289e-07	-1.30351e-07	2.79380e-08	1.06026e-06	-2.61684e-07	7.98577e-07
13.443	3.91287e-07	-1.73376e-07	2.17910e-07	5.54754e-07	-5.85001e-07	-3.02478e-08	4.07869e-07	-1.15096e-07	2.92773e-07	1.33292e-06	-1.72842e-07	1.16008e-06	2.66584e-07	-1.48291e-07	1.18293e-07	2.62336e-08	-4.08035e-09	2.21533e-08	1.57699e-07	-1.29865e-07	2.78338e-08	1.05569e-06	-2.60555e-07	7.95132e-07
13.468	3.89252e-07	-1.72475e-07	2.16777e-07	5.54735e-07	-5.84982e-07	-3.02468e-08	4.06264e-07	-1.14643e-07	2.91621e-07	1.32959e-06	-1.72410e-07	1.15718e-06	2.64967e-07	-1.47392e-07	1.17575e-07	2.42982e-08	-3.77932e-09	2.05189e-08	1.57107e-07	-1.29378e-07	2.77294e-08	1.05110e-06	-2.59423e-07	7.91676e-07
13.492	3.87213e-07	-1.71571e-07	2.15642e-07	5.54709e-07	-5.84955e-07	-3.02454e-08	4.04654e-07	-1.14188e-07	2.90465e-07	1.32624e-06	-1.71975e-07	1.15426e-06	2.63347e-07	-1.46491e-07	1.16856e-07	2.23623e-08	-3.47822e-09	1.88841e-08	1.56515e-07	-1.28890e-07	2.76248e-08	1.04650e-06	-2.58287e-07	7.88209e-07
13.517	3.85170e-07	-1.70666e-07	2.14504e-07	5.54677e-07	-5.84920e-07	-3.02436e-08	4.03038e-07	-1.13733e-07	2.89305e-07	1.32288e-06	-1.71539e-07	1.15134e-06	2.61724e-07	-1.45588e-07	1.16136e-07	2.04261e-08	-3.17706e-09	1.72491e-08	1.55921e-07	-1.28401e-07	2.75201e-08	1.04188e-06	-2.57147e-07	7.84732e-07
13.541	3.83122e-07	-1.69758e-07	2.13364e-07	5.54637e-07	-5.84879e-07	-3.02415e-08	4.01417e-07	-1.13275e-07	2.88142e-07	1.31950e-06	-1.71101e-07	1.14840e-06	2.60098e-07	-1.44684e-07	1.15415e-07	1.84896e-08	-2.87586e-09	1.56138e-08	1.55326e-07	-1.27911e-07	2.74151e-08	1.03725e-06	-2.56004e-07	7.81244e-07
13.566	3.81070e-07	-1.68849e-07	2.12221e-07	5.54591e-07	-5.84830e-07	-3.02389e-08	3.99791e-07	-1.12816e-07	2.86974e-07	1.31611e-06	-1.70662e-07	1.14545e-06	2.58470e-07	-1.43778e-07	1.14692e-07	1.65528e-08	-2.57462e-09	1.39782e-08	1.54731e-07	-1.27421e-07	2.73099e-08	1.03260e-06	-2.54858e-07	7.77746e-07
13.591	3.79014e-07	-1.67938e-07	2.11076e-07	5.54538e-07	-5.84774e-07	-3.02360e-08	3.98159e-07	-1.12356e-07	2.85803e-07	1.31271e-06	-1.70220e-07	1.14248e-06	2.56840e-07	-1.42871e-07	1.13969e-07	1.46159e-08	-2.27334e-09	1.23425e-08	1.54134e-07	-1.26929e-07	2.72046e-08	1.02794e-06	-2.53708e-07	7.74236e-07
13.615	3.76953e-07	-1.67025e-07	2.09928e-07	5.54477e-07	-5.84710e-07	-3.02327e-08	3.96522e-07	-1.11894e-07	2.84629e-07	1.30929e-06	-1.69777e-07	1.13951e-06	2.55206e-07	-1.41962e-07	1.13244e-07	1.26788e-08	-1.97205e-09	1.07068e-08	1.53536e-07	-1.26437e-07	2.70991e-08	1.02327e-06	-2.52555e-07	7.70717e-07
13.640	3.74889e-07	-1.66110e-07	2.08779e-07	5.54410e-07	-5.84639e-07	-3.02291e-08	3.94881e-07	-1.11431e-07	2.83450e-07	1.30586e-06	-1.69332e-07	1.13652e-06	2.53571e-07	-1.41052e-07	1.12518e-07	1.07417e-08	-1.67075e-09	9.07091e-09	1.52937e-07	-1.25944e-07	2.69934e-08	1.01858e-06	-2.51398e-07	7.67187e-07
13.664	3.72820e-07	-1.65194e-07	2.07626e-07	5.54336e-07	-5.84561e-07	-3.02250e-08	3.93234e-07	-1.10966e-07	2.82268e-07	1.30241e-06	-1.68886e-07	1.13353e-06	2.51933e-07	-1.40141e-07	1.11791e-07	8.80451e-09	-1.36945e-09	7.43506e-09	1.52337e-07	-1.25450e-07	2.68875e-08	1.01388e-06	-2.50238e-07	7.63647e-07
13.689	3.70748e-07	-1.64275e-07	2.06472e-07	5.54255e-07	-5.84476e-07	-3.02206e-08	3.91582e-07	-1.10500e-07	2.81082e-07	1.29896e-06	-1.68437e-07	1.13052e-06	2.50292e-07	-1.39229e-07	1.11064e-07	6.86741e-09	-1.06815e-09	5.79926e-09	1.51737e-07	-1.24955e-07	2.67815e-08	1.00917e-06	-2.49074e-07	7.60096e-07
13.713	3.68671e-07	-1.63355e-07	2.05316e-07	5.54167e-07	-5.84383e-07	-3.02158e-08	3.89925e-07	-1.10032e-07	2.79893e-07	1.29549e-06	-1.67987e-07	1.12750e-06	2.48649e-07	-1.38315e-07	1.10335e-07	4.93042e-09	-7.66874e-10	4.16355e-09	1.51135e-07	-1.24460e-07	2.66753e-08	1.00444e-06	-2.47908e-07	7.56536e-07
13.738	3.66590e-07	-1.62433e-07	2.04157e-07	5.54073e-07	-5.84283e-07	-3.02107e-08	3.88263e-07	-1.09563e-07	2.78700e-07	1.29200e-06	-1.67536e-07	1.12447e-06	2.47004e-07	-1.37400e-07	1.09605e-07	2.99361e-09	-4.65623e-10	2.52799e-09	1.50532e-07	-1.23963e-07	2.65690e-08	9.99702e-07	-2.46738e-07	7.52965e-07
13.763	3.64506e-07	-1.61510e-07	2.02996e-07	5.53971e-07	-5.84176e-07	-3.02051e-08	3.86596e-07	-1.09093e-07	2.77503e-07	1.28851e-06	-1.67082e-07	1.12142e-06	2.45357e-07	-1.36483e-07	1.08874e-07	1.05703e-09	-1.64409e-10	8.92620e-10	1.49929e-07	-1.23466e-07	2.64624e-08	9.94948e-07	-2.45564e-07	7.49384e-07
13.787	3.62417e-07	-1.60584e-07	2.01833e-07	5.53863e-07	-5.84062e-07	-3.01992e-08	3.84924e-07	-1.08621e-07	2.76303e-07	1.28500e-06	-1.66627e-07	1.11837e-06	2.43707e-07	-1.35566e-07	1.08142e-07	-8.79257e-10	1.36759e-10	-7.42498e-10	1.49325e-07	-1.22969e-07	2.63558e-08	9.90181e-07	-2.44388e-07	7.45794e-07
13.812	3.60325e-07	-1.59657e-07	2.00668e-07	5.53747e-07	-5.83940e-07	-3.01929e-08	3.83248e-07	-1.08148e-07	2.75100e-07	1.28148e-06	-1.66171e-07	1.11531e-06	2.42055e-07	-1.34647e-07	1.07409e-07	-2.81519e-09	4.37872e-10	-2.37732e-09	1.48719e-07	-1.22470e-07	2.62490e-08	9.85401e-07	-2.43208e-07	7.42193e-07
13.836	3.58229e-07	-1.58728e-07	1.99500e-07	5.53625e-07	-5.83811e-07	-3.01863e-08	3.81566e-07	-1.07673e-07	2.73893e-07	1.27794e-06	-1.65713e-07	1.11223e-06	2.40401e-07	-1.33727e-07	1.06675e-07	-4.75071e-09	7.38922e-10	-4.01179e-09	1.48113e-07	-1.21971e-07	2.61420e-08	9.80607e-07	-2.42025e-07	7.38583e-07
13.861	3.56129e-07	-1.57798e-07	1.98331e-07	5.53496e-07	-5.83675e-07	-3.01792e-08	3.79880e-07	-1.07198e-07	2.72682e-07	1.27440e-06	-1.65253e-07	1.10914e-06	2.38745e-07	-1.32806e-07	1.05940e-07	-6.68576e-09	1.03990e-09	-5.64586e-09	1.47507e-07	-1.21472e-07	2.60349e-08	9.75801e-07	-2.40838e-07	7.34963e-07
13.885	3.54025e-07	-1.56866e-07	1.97159e-07	5.53360e-07	-5.83532e-07	-3.01718e-08	3.78189e-07	-1.06720e-07	2.71468e-07	1.27084e-06	-1.64791e-07	1.10605e-06	2.37087e-07	-1.31883e-07	1.05204e-07	-8.62028e-09	1.34079e-09	-7.27949e-09	1.46899e-07	-1.20971e-07	2.59277e-08	9.70982e-07	-2.39649e-07	7.31333e-07
13.910	3.51918e-07	-1.55932e-07	1.95986e-07	5.53217e-07	-5.83381e-07	-3.01640e-08	3.76493e-07	-1.06242e-07	2.70251e-07	1.26727e-06	-1.64328e-07	1.10294e-06	2.35427e-07	-1.30960e-07	1.04467e-07	-1.05542e-08	1.64159e-09	-8.91261e-09	1.46291e-07	-1.20470e-07	2.58203e-08	9.66150e-07	-2.38457e-07	7.27694e-07
13.935	3.49807e-07	-1.54997e-07	1.94810e-07	5.53068e-07	-5.83224e-07	-3.01559e-08	3.74793e-07	-1.05762e-07	2.69031e-07	1.26369e-06	-1.63864e-07	1.09982e-06	2.33765e-07	-1.30035e-07	1.03730e-07	-1.24875e-08	1.94229e-09	-1.05452e-08	1.45681e-07	-1.19969e-07	2.57128e-08	9.61306e-07	-2.37261e-07	7.24045e-07
13.959	3.47693e-07	-1.54060e-07	1.93633e-07	5.52912e-07	-5.83059e-07	-3.01474e-08	3.73087e-07	-1.05281e-07	2.67807e-07	1.26009e-06	-1.63398e-07	1.09669e-06	2.32101e-07	-1.29109e-07	1.02991e-07	-1.44200e-08	2.24288e-09	-1.21772e-08	1.45072e-07	-1.19467e-07	2.56051e-08	9.56449e-07	-2.36062e-07	7.20387e-07
13.984	3.45575e-07	-1.53122e-07	1.92453e-07	5.52748e-07	-5.82887e-07	-3.01385e-08	3.71378e-07	-1.04798e-07	2.66579e-07	1.25649e-06	-1.62930e-07	1.09355e-06	2.30435e-07	-1.28183e-07	1.02252e-07	-1.63518e-08	2.54335e-09	-1.38085e-08	1.44461e-07	-1.18964e-07	2.54974e-08	9.51580e-07	-2.34860e-07	7.16720e-07
14.008	3.43454e-07	-1.52182e-07	1.91272e-07	5.52578e-07	-5.82708e-07	-3.01292e-08	3.69663e-07	-1.04315e-07	2.65349e-07	1.25287e-06	-1.62461e-07	1.09041e-06	2.28767e-07	-1.27255e-07	1.01512e-07	-1.82828e-08	2.84369e-09	-1.54391e-08	1.43850e-07	-1.18460e-07	2.53895e-08	9.46699e-07	-2.33656e-07	7.13043e-07
14.033	3.41329e-07	-1.51240e-07	1.90089e-07	5.52402e-07	-5.82521e-07	-3.01196e-08	3.67945e-07	-1.03830e-07	2.64115e-07	1.24924e-06	-1.61990e-07	1.08725e-06	2.27097e-07	-1.26326e-07	1.00771e-07	-2.02129e-08	3.14390e-09	-1.70690e-08	1.43238e-07	-1.17957e-07	2.52815e-08	9.41805e-07	-2.32448e-07	7.09357e-07
14.057	3.39200e-07	-1.50297e-07	1.88903e-07	5.52218e-07	-5.82328e-07	-3.01096e-08	3.66221e-07	-1.03343e-07	2.62878e-07	1.24560e-06	-1.61518e-07	1.08408e-06	2.25425e-07	-1.25396e-07	1.00029e-07	-2.21420e-08	3.44395e-09	-1.86981e-08	1.42626e-07	-1.17452e-07	2.51734e-08	9.36899e-07	-2.31237e-07	7.05662e-07
14.082	3.37069e-07	-1.49353e-07	1.87716e-07	5.52028e-07	-5.82127e-07	-3.00992e-08	3.64494e-07	-1.02856e-07	2.61638e-07	1.24194e-06	-1.61045e-07	1.08090e-06	2.23752e-07	-1.24465e-07	9.92868e-08	-2.40702e-08	3.74385e-09	-2.03263e-08	1.42012e-07	-1.16947e-07	2.50652e-08	9.31981e-07	-2.30023e-07	7.01958e-07
14.107	3.34934e-07	-1.48407e-07	1.86527e-07	5.51831e-07	-5.81919e-07	-3.00884e-08	3.62762e-07	-1.02367e-07	2.60394e-07	1.23828e-06	-1.60570e-07	1.07771e-06	2.22077e-07	-1.23534e-07	9.85436e-08	-2.59972e-08	4.04359e-09	-2.19536e-08	1.41399e-07	-1.16442e-07	2.49569e-08	9.27052e-07	-2.28807e-07	6.98245e-07
14.131	3.32795e-07	-1.47459e-07	1.85336e-07	5.51627e-07	-5.81705e-07	-3.00773e-08	3.61025e-07	-1.01877e-07	2.59148e-07	1.23461e-06	-1.60093e-07	1.07451e-06	2.20401e-07	-1.22601e-07	9.77996e-08	-2.79232e-08	4.34315e-09	-2.35800e-08	1.40784e-07	-1.15936e-07	2.48485e-08	9.22110e-07	-2.27587e-07	6.94523e-07
14.156	3.30654e-07	-1.46510e-07	1.84144e-07	5.51417e-07	-5.81483e-07	-3.00659e-08	3.59284e-07	-1.01386e-07	2.57898e-07	1.23092e-06	-1.59615e-07	1.07130e-06	2.18723e-07	-1.21668e-07	9.70550e-08	-2.98479e-08	4.64252e-09	-2.52054e-08	1.40170e-07	-1.15430e-07	2.47399e-08	9.17157e-07	-2.26364e-07	6.90793e-07
14.180	3.28509e-07	-1.45560e-07	1.82949e-07	5.51199e-07	-5.81254e-07	-3.00540e-08	3.57539e-07	-1.00893e-07	2.56646e-07	1.22722e-06	-1.59136e-07	1.06809e-06	2.17043e-07	-1.20733e-07	9.63096e-08	-3.17715e-08	4.94171e-09	-2.68298e-08	1.39554e-07	-1.14923e-07	2.46313e-08	9.12192e-07	-2.25139e-07	6.87053e-07
14.205	3.26361e-07	-1.44608e-07	1.81753e-07	5.50976e-07	-5.81017e-07	-3.00418e-08	3.55790e-07	-1.00400e-07	2.55390e-07	1.22351e-06	-1.58655e-07	1.06486e-06	2.15361e-07	-1.19798e-07	9.55635e-08	-3.36937e-08	5.24069e-09	-2.84530e-08	1.38938e-07	-1.14416e-07	2.45226e-08	9.07216e-07	-2.23911e-07	6.83305e-07
14.230	3.24210e-07	-1.43655e-07	1.80555e-07	5.50745e-07	-5.80774e-07	-3.00292e-08	3.54036e-07	-9.99047e-08	2.54131e-07	1.21980e-06	-1.58173e-07	1.06162e-06	2.13679e-07	-1.18862e-07	9.48168e-08	-3.56146e-08	5.53946e-09	-3.00751e-08	1.38322e-07	-1.13908e-07	2.44138e-08	9.02228e-07	-2.22680e-07	6.79549e-07
14.254	3.22056e-07	-1.42701e-07	1.79356e-07	5.50508e-07	-5.80524e-07	-3.00163e-08	3.52278e-07	-9.94087e-08	2.52869e-07	1.21607e-06	-1.57689e-07	1.05838e-06	2.11994e-07	-1.17925e-07	9.40695e-08	-3.75340e-08	5.83801e-09	-3.16960e-08	1.37705e-07	-1.13400e-07	2.43050e-08	8.97230e-07	-2.21446e-07	6.75783e-07
14.279	3.19899e-07	-1.41745e-07	1.78154e-07	5.50264e-07	-5.80267e-07	-3.00030e-08	3.50516e-07	-9.89115e-08	2.51605e-07	1.21233e-06	-1.57204e-07	1.05512e-06	2.10309e-07	-1.16987e-07	9.33215e-08	-3.94520e-08	6.13634e-09	-3.33157e-08	1.37088e-07	-1.12892e-07	2.41960e-08	8.92219e-07	-2.20210e-07	6.72010e-07
14.303	3.17739e-07	-1.40788e-07	1.76952e-07	5.50013e-07	-5.80002e-07	-2.99893e-08	3.48750e-07	-9.84131e-08	2.50337e-07	1.20858e-06	-1.56718e-07	1.05186e-06	2.08622e-07	-1.16049e-07	9.25729e-08	-4.13685e-08	6.43442e-09	-3.49341e-08	1.36470e-07	-1.12383e-07	2.40870e-08	8.87198e-07	-2.18970e-07	6.68228e-07
14.328	3.15577e-07	-1.39830e-07	1.75747e-07	5.49756e-07	-5.79731e-07	-2.99753e-08	3.46980e-07	-9.79136e-08	2.49066e-07	1.20482e-06	-1.56230e-07	1.04859e-06	2.06933e-07	-1.15110e-07	9.18237e-08	-4.32834e-08	6.73226e-09	-3.65511e-08	1.35852e-07	-1.11874e-07	2.39779e-08	8.82166e-07	-2.17728e-07	6.64438e-07
14.352	3.13411e-07	-1.38870e-07	1.74541e-07	5.49492e-07	-5.79452e-07	-2.99609e-08	3.45206e-07	-9.74130e-08	2.47793e-07	1.20105e-06	-1.55741e-07	1.04531e-06	2.05244e-07	-1.14170e-07	9.10739e-08	-4.51966e-08	7.02984e-09	-3.81668e-08	1.35234e-07	-1.11365e-07	2.38687e-08	8.77123e-07	-2.16484e-07	6.60640e-07
14.377	3.11242e-07	-1.37909e-07	1.73333e-07	5.49221e-07	-5.79167e-07	-2.99461e-08	3.43428e-07	-9.69112e-08	2.46516e-07	1.19727e-06	-1.55251e-07	1.04202e-06	2.03553e-07	-1.13229e-07	9.03236e-08	-4.71081e-08	7.32716e-09	-3.97810e-08	1.34615e-07	-1.10855e-07	2.37595e-08	8.72070e-07	-2.15236e-07	6.56833e-07
14.402	3.09071e-07	-1.36947e-07	1.72124e-07	5.48944e-07	-5.78875e-07	-2.99310e-08	3.41646e-07	-9.64083e-08	2.45237e-07	1.19348e-06	-1.54760e-07	1.03872e-06	2.01861e-07	-1.12288e-07	8.95727e-08	-4.90179e-08	7.62420e-09	-4.13937e-08	1.33995e-07	-1.10345e-07	2.36502e-08	8.67005e-07	-2.13986e-07	6.53019e-07
14.426	3.06896e-07	-1.35983e-07	1.70913e-07	5.48660e-07	-5.78575e-07	-2.99155e-08	3.39860e-07	-9.59044e-08	2.43955e-07	1.18968e-06	-1.54267e-07	1.03541e-06	2.00167e-07	-1.11346e-07	8.88214e-08	-5.09258e-08	7.92096e-09	-4.30049e-08	1.33376e-07	-1.09835e-07	2.35408e-08	8.61930e-07	-2.12734e-07	6.49197e-07
14.451	3.04720e-07	-1.35019e-07	1.69701e-07	5.48369e-07	-5.78269e-07	-2.98997e-08	3.38070e-07	-9.53993e-08	2.42670e-07	1.18587e-06	-1.53773e-07	1.03209e-06	1.98473e-07	-1.10403e-07	8.80695e-08	-5.28319e-08	8.21743e-09	-4.46145e-08	1.32756e-07	-1.09325e-07	2.34314e-08	8.56845e-07	-2.11479e-07	6.45366e-07
14.475	3.02540e-07	-1.34053e-07	1.68487e-07	5.48072e-07	-5.77956e-07	-2.98835e-08	3.36276e-07	-9.48931e-08	2.41383e-07	1.18205e-06	-1.53278e-07	1.02877e-06	1.96777e-07	-1.09460e-07	8.73171e-08	-5.47361e-08	8.51360e-09	-4.62225e-08	1.32136e-07	-1.08814e-07	2.33220e-08	8.51749e-07	-2.10221e-07	6.41528e-07
14.500	3.00358e-07	-1.33086e-07	1.67272e-07	5.47769e-07	-5.77636e-07	-2.98670e-08	3.34479e-07	-9.43859e-08	2.40093e-07	1.17822e-06	-1.52781e-07	1.02544e-06	1.95081e-07	-1.08517e-07	8.65643e-08	-5.66382e-08	8.80946e-09	-4.78288e-08	1.31515e-07	-1.08303e-07	2.32125e-08	8.46643e-07	-2.08961e-07	6.37683e-07
14.524	2.98173e-07	-1.32118e-07	1.66055e-07	5.47459e-07	-5.77309e-07	-2.98500e-08	3.32677e-07	-9.38776e-08	2.38800e-07	1.17438e-06	-1.52283e-07	1.02209e-06	1.93383e-07	-1.07572e-07	8.58110e-08	-5.85383e-08	9.10500e-09	-4.94333e-08	1.30895e-07	-1.07792e-07	2.31029e-08	8.41527e-07	-2.07698e-07	6.33829e-07
14.549	2.95986e-07	-1.31149e-07	1.64837e-07	5.47142e-07	-5.76975e-07	-2.98328e-08	3.30872e-07	-9.33683e-08	2.37504e-07	1.17053e-06	-1.51784e-07	1.01875e-06	1.91685e-07	-1.06627e-07	8.50573e-08	-6.04364e-08	9.40022e-09	-5.10361e-08	1.30274e-07	-1.07280e-07	2.29933e-08	8.36401e-07	-2.06433e-07	6.29968e-07
14.574	2.93796e-07	-1.30179e-07	1.63617e-07	5.46819e-07	-5.76634e-07	-2.98152e-08	3.29064e-07	-9.28579e-08	2.36206e-07	1.16667e-06	-1.51284e-07	1.01539e-06	1.89985e-07	-1.05682e-07	8.43032e-08	-6.23322e-08	9.69510e-09	-5.26371e-08	1.29653e-07	-1.06769e-07	2.28837e-08	8.31265e-07	-2.05165e-07	6.26100e-07
14.598	2.91604e-07	-1.29207e-07	1.62396e-07	5.46489e-07	-5.76286e-07	-2.97972e-08	3.27252e-07	-9.23466e-08	2.34905e-07	1.16281e-06	-1.50783e-07	1.01202e-06	1.88285e-07	-1.04736e-07	8.35487e-08	-6.42259e-08	9.98964e-09	-5.42362e-08	1.29031e-07	-1.06257e-07	2.27740e-08	8.26120e-07	-2.03895e-07	6.22224e-07
14.623	2.89409e-07	-1.28235e-07	1.61174e-07	5.46153e-07	-5.75931e-07	-2.97788e-08	3.25436e-07	-9.18342e-08	2.33602e-07	1.15893e-06	-1.50280e-07	1.00865e-06	1.86584e-07	-1.03790e-07	8.27938e-08	-6.61172e-08	1.02838e-08	-5.58334e-08	1.28410e-07	-1.05745e-07	2.26643e-08	8.20964e-07	-2.02623e-07	6.18341e-07
14.647	2.87212e-07	-1.27261e-07	1.59951e-07	5.45810e-07	-5.75570e-07	-2.97601e-08	3.23617e-07	-9.13208e-08	2.32296e-07	1.15505e-06	-1.49777e-07	1.00527e-06	1.84882e-07	-1.02843e-07	8.20385e-08	-6.80063e-08	1.05776e-08	-5.74286e-08	1.27788e-07	-1.05234e-07	2.25546e-08	8.15799e-07	-2.01348e-07	6.14451e-07
14.672	2.85013e-07	-1.26287e-07	1.58726e-07	5.45461e-07	-5.75202e-07	-2.97411e-08	3.21794e-07	-9.08064e-08	2.30987e-07	1.15116e-06	-1.49272e-07	1.00188e-06	1.83179e-07	-1.01896e-07	8.12829e-08	-6.98930e-08	1.08711e-08	-5.90219e-08	1.27166e-07	-1.04722e-07	2.24449e-08	8.10624e-07	-2.00071e-07	6.10553e-07
14.696	2.82811e-07	-1.25311e-07	1.57500e-07	5.45105e-07	-5.74827e-07	-2.97217e-08	3.19967e-07	-9.02910e-08	2.29676e-07	1.14725e-06	-1.48766e-07	9.98488e-07	1.81475e-07	-1.00948e-07	8.05270e-08	-7.17772e-08	1.11642e-08	-6.06130e-08	1.26544e-07	-1.04209e-07	2.23351e-08	8.05440e-07	-1.98792e-07	6.06649e-07
14.721	2.80607e-07	-1.24335e-07	1.56272e-07	5.44743e-07	-5.74445e-07	-2.97020e-08	3.18138e-07	-8.97747e-08	2.28363e-07	1.14334e-06	-1.48259e-07	9.95085e-07	1.79771e-07	-1.00000e-07	7.97708e-08	-7.36589e-08	1.14568e-08	-6.22021e-08	1.25923e-07	-1.03697e-07	2.22253e-08	8.00247e-07	-1.97510e-07	6.02737e-07
14.746	2.78401e-07	-1.23357e-07	1.55044e-07	5.44374e-07	-5.74056e-07	-2.96819e-08	3.16304e-07	-8.92574e-08	2.27047e-07	1.13943e-06	-1.47751e-07	9.91675e-07	1.78066e-07	-9.90519e-08	7.90143e-08	-7.55381e-08	1.17491e-08	-6.37890e-08	1.25300e-07	-1.03185e-07	2.21155e-08	7.95045e-07	-1.96226e-07	5.98819e-07
14.770	2.76193e-07	-1.22379e-07	1.53814e-07	5.43999e-07	-5.73661e-07	-2.96614e-08	3.14468e-07	-8.87391e-08	2.25729e-07	1.13550e-06	-1.47242e-07	9.88257e-07	1.76361e-07	-9.81033e-08	7.82575e-08	-7.74147e-08	1.20410e-08	-6.53737e-08	1.24678e-07	-1.02673e-07	2.20057e-08	7.89833e-07	-1.94940e-07	5.94894e-07
14.795	2.73983e-07	-1.21400e-07	1.52583e-07	5.43618e-07	-5.73258e-07	-2.96406e-08	3.12628e-07	-8.82200e-08	2.24408e-07	1.13156e-06	-1.46731e-07	9.84833e-07	1.74655e-07	-9.71542e-08	7.75005e-08	-7.92886e-08	1.23325e-08	-6.69561e-08	1.24056e-07	-1.02160e-07	2.18959e-08	7.84613e-07	-1.93651e-07	5.90962e-07
14.819	2.71770e-07	-1.20419e-07	1.51351e-07	5.43230e-07	-5.72849e-07	-2.96195e-08	3.10785e-07	-8.76999e-08	2.23085e-07	1.12762e-06	-1.46220e-07	9.81401e-07	1.72948e-07	-9.62049e-08	7.67432e-08	-8.11598e-08	1.26235e-08	-6.85363e-08	1.23434e-07	-1.01648e-07	2.17861e-08	7.79384e-07	-1.92360e-07	5.87023e-07
14.844	2.69556e-07	-1.19438e-07	1.50118e-07	5.42836e-07	-5.72434e-07	-2.95980e-08	3.08939e-07	-8.71789e-08	2.21760e-07	1.12367e-06	-1.45708e-07	9.77962e-07	1.71241e-07	-9.52554e-08	7.59858e-08	-8.30283e-08	1.29141e-08	-7.01141e-08	1.22812e-07	-1.01136e-07	2.16763e-08	7.74146e-07	-1.91068e-07	5.83078e-07
14.868	2.67339e-07	-1.18456e-07	1.48883e-07	5.42435e-07	-5.72011e-07	-2.95761e-08	3.07089e-07	-8.66570e-08	2.20432e-07	1.11971e-06	-1.45195e-07	9.74517e-07	1.69534e-07	-9.43055e-08	7.52281e-08	-8.48939e-08	1.32043e-08	-7.16896e-08	1.22190e-07	-1.00623e-07	2.15665e-08	7.68899e-07	-1.89773e-07	5.79126e-07
14.893	2.65121e-07	-1.17473e-07	1.47648e-07	5.42028e-07	-5.71582e-07	-2.95540e-08	3.05237e-07	-8.61342e-08	2.19103e-07	1.11575e-06	-1.44680e-07	9.71065e-07	1.67826e-07	-9.33555e-08	7.44702e-08	-8.67567e-08	1.34941e-08	-7.32626e-08	1.21568e-07	-1.00111e-07	2.14567e-08	7.63644e-07	-1.88476e-07	5.75168e-07
14.918	2.62901e-07	-1.16489e-07	1.46412e-07	5.41615e-07	-5.71146e-07	-2.95314e-08	3.03381e-07	-8.56106e-08	2.17771e-07	1.11177e-06	-1.44165e-07	9.67606e-07	1.66117e-07	-9.24052e-08	7.37122e-08	-8.86165e-08	1.37833e-08	-7.48332e-08	1.20946e-07	-9.95988e-08	2.13469e-08	7.58380e-07	-1.87177e-07	5.71204e-07
14.942	2.60679e-07	-1.15505e-07	1.45174e-07	5.41196e-07	-5.70704e-07	-2.95086e-08	3.01522e-07	-8.50860e-08	2.16436e-07	1.10779e-06	-1.43649e-07	9.64141e-07	1.64409e-07	-9.14548e-08	7.29540e-08	-9.04733e-08	1.40721e-08	-7.64012e-08	1.20324e-07	-9.90866e-08	2.12371e-08	7.53108e-07	-1.85875e-07	5.67233e-07
14.967	2.58455e-07	-1.14519e-07	1.43936e-07	5.40770e-07	-5.70255e-07	-2.94853e-08	2.99661e-07	-8.45607e-08	2.15100e-07	1.10380e-06	-1.43131e-07	9.60669e-07	1.62700e-07	-9.05042e-08	7.21957e-08	-9.23271e-08	1.43605e-08	-7.79666e-08	1.19702e-07	-9.85746e-08	2.11274e-08	7.47828e-07	-1.84572e-07	5.63256e-07
14.991	2.56230e-07	-1.13533e-07	1.42696e-07	5.40338e-07	-5.69799e-07	-2.94618e-08	2.97796e-07	-8.40344e-08	2.13761e-07	1.09980e-06	-1.42613e-07	9.57191e-07	1.60991e-07	-8.95534e-08	7.14373e-08	-9.41778e-08	1.46483e-08	-7.95295e-08	1.19080e-07	-9.80626e-08	2.10177e-08	7.42540e-07	-1.83267e-07	5.59273e-07
15.016	2.54002e-07	-1.12546e-07	1.41456e-07	5.39899e-07	-5.69337e-07	-2.94379e-08	2.95928e-07	-8.35074e-08	2.12421e-07	1.09580e-06	-1.42094e-07	9.53706e-07	1.59281e-07	-8.86025e-08	7.06788e-08	-9.60254e-08	1.49357e-08	-8.10897e-08	1.18459e-07	-9.75507e-08	2.09080e-08	7.37244e-07	-1.81960e-07	5.55284e-07
15.041	2.51773e-07	-1.11559e-07	1.40214e-07	5.39455e-07	-5.68868e-07	-2.94136e-08	2.94057e-07	-8.29795e-08	2.11078e-07	1.09179e-06	-1.41574e-07	9.50216e-07	1.57572e-07	-8.76516e-08	6.99202e-08	-9.78698e-08	1.52226e-08	-8.26472e-08	1.17837e-07	-9.70390e-08	2.07983e-08	7.31940e-07	-1.80651e-07	5.51289e-07
15.065	2.49543e-07	-1.10570e-07	1.38972e-07	5.39004e-07	-5.68393e-07	-2.93890e-08	2.92184e-07	-8.24509e-08	2.09733e-07	1.08777e-06	-1.41053e-07	9.46719e-07	1.55862e-07	-8.67005e-08	6.91615e-08	-9.97109e-08	1.55089e-08	-8.42019e-08	1.17216e-07	-9.65274e-08	2.06886e-08	7.26628e-07	-1.79340e-07	5.47288e-07
15.090	2.47311e-07	-1.09581e-07	1.37729e-07	5.38547e-07	-5.67911e-07	-2.93641e-08	2.90308e-07	-8.19214e-08	2.08386e-07	1.08375e-06	-1.40531e-07	9.43216e-07	1.54152e-07	-8.57494e-08	6.84028e-08	-1.01549e-07	1.57948e-08	-8.57539e-08	1.16595e-07	-9.60159e-08	2.05790e-08	7.21309e-07	-1.78027e-07	5.43282e-07
15.114	2.45077e-07	-1.08592e-07	1.36485e-07	5.38083e-07	-5.67422e-07	-2.93389e-08	2.88429e-07	-8.13911e-08	2.07037e-07	1.07972e-06	-1.40008e-07	9.39708e-07	1.52442e-07	-8.47983e-08	6.76441e-08	-1.03383e-07	1.60801e-08	-8.73030e-08	1.15974e-07	-9.55047e-08	2.04694e-08	7.15982e-07	-1.76712e-07	5.39270e-07
15.139	2.42842e-07	-1.07601e-07	1.35240e-07	5.37614e-07	-5.66927e-07	-2.93133e-08	2.86547e-07	-8.08601e-08	2.05687e-07	1.07568e-06	-1.39485e-07	9.36194e-07	1.50733e-07	-8.38472e-08	6.68854e-08	-1.05214e-07	1.63649e-08	-8.88492e-08	1.15354e-07	-9.49936e-08	2.03599e-08	7.10648e-07	-1.75396e-07	5.35252e-07
15.163	2.40605e-07	-1.06610e-07	1.33995e-07	5.37138e-07	-5.66426e-07	-2.92873e-08	2.84662e-07	-8.03283e-08	2.04334e-07	1.07163e-06	-1.38960e-07	9.32674e-07	1.49023e-07	-8.28960e-08	6.61266e-08	-1.07042e-07	1.66492e-08	-9.03926e-08	1.14733e-07	-9.44828e-08	2.02504e-08	7.05306e-07	-1.74077e-07	5.31229e-07
15.188	2.38367e-07	-1.05619e-07	1.32748e-07	5.36657e-07	-5.65918e-07	-2.92611e-08	2.82775e-07	-7.97958e-08	2.02979e-07	1.06758e-06	-1.38435e-07	9.29148e-07	1.47313e-07	-8.19449e-08	6.53679e-08	-1.08866e-07	1.69329e-08	-9.19329e-08	1.14113e-07	-9.39721e-08	2.01410e-08	6.99957e-07	-1.72757e-07	5.27200e-07
15.213	2.36127e-07	-1.04626e-07	1.31501e-07	5.36169e-07	-5.65403e-07	-2.92345e-08	2.80885e-07	-7.92626e-08	2.01623e-07	1.06353e-06	-1.37909e-07	9.25617e-07	1.45603e-07	-8.09939e-08	6.46093e-08	-1.10686e-07	1.72161e-08	-9.34702e-08	1.13493e-07	-9.34617e-08	2.00316e-08	6.94601e-07	-1.71435e-07	5.23166e-07
15.237	2.33887e-07	-1.03633e-07	1.30253e-07	5.35675e-07	-5.64882e-07	-2.92075e-08	2.78993e-07	-7.87286e-08	2.00265e-07	1.05946e-06	-1.37382e-07	9.22080e-07	1.43894e-07	-8.00429e-08	6.38507e-08	-1.12503e-07	1.74986e-08	-9.50045e-08	1.12874e-07	-9.29515e-08	1.99222e-08	6.89238e-07	-1.70112e-07	5.19127e-07
15.262	2.31645e-07	-1.02640e-07	1.29005e-07	5.35175e-07	-5.64355e-07	-2.91803e-08	2.77098e-07	-7.81939e-08	1.98904e-07	1.05539e-06	-1.36854e-07	9.18538e-07	1.42184e-07	-7.90920e-08	6.30922e-08	-1.14316e-07	1.77807e-08	-9.65357e-08	1.12255e-07	-9.24416e-08	1.98129e-08	6.83868e-07	-1.68786e-07	5.15082e-07
15.286	2.29401e-07	-1.01646e-07	1.27755e-07	5.34669e-07	-5.63821e-07	-2.91527e-08	2.75201e-07	-7.76585e-08	1.97542e-07	1.05132e-06	-1.36326e-07	9.14991e-07	1.40475e-07	-7.81413e-08	6.23338e-08	-1.16126e-07	1.80621e-08	-9.80638e-08	1.11636e-07	-9.19320e-08	1.97037e-08	6.78492e-07	-1.67459e-07	5.11033e-07
15.311	2.27157e-07	-1.00651e-07	1.26505e-07	5.34157e-07	-5.63281e-07	-2.91248e-08	2.73301e-07	-7.71224e-08	1.96179e-07	1.04724e-06	-1.35797e-07	9.11439e-07	1.38766e-07	-7.71907e-08	6.15754e-08	-1.17932e-07	1.83430e-08	-9.95886e-08	1.11017e-07	-9.14227e-08	1.95945e-08	6.73109e-07	-1.66131e-07	5.06978e-07
15.335	2.24911e-07	-9.96564e-08	1.25255e-07	5.33638e-07	-5.62735e-07	-2.90965e-08	2.71399e-07	-7.65856e-08	1.94813e-07	1.04315e-06	-1.35267e-07	9.07882e-07	1.37057e-07	-7.62402e-08	6.08173e-08	-1.19733e-07	1.86232e-08	-1.01110e-07	1.10399e-07	-9.09137e-08	1.94854e-08	6.67719e-07	-1.64800e-07	5.02918e-07
15.360	2.22664e-07	-9.86608e-08	1.24003e-07	5.33114e-07	-5.62182e-07	-2.90679e-08	2.69494e-07	-7.60482e-08	1.93446e-07	1.03906e-06	-1.34736e-07	9.04320e-07	1.35349e-07	-7.52899e-08	6.00592e-08	-1.21532e-07	1.89029e-08	-1.02629e-07	1.09781e-07	-9.04050e-08	1.93764e-08	6.62323e-07	-1.63469e-07	4.98854e-07
15.385	2.20416e-07	-9.76649e-08	1.22752e-07	5.32584e-07	-5.61623e-07	-2.90390e-08	2.67588e-07	-7.55101e-08	1.92078e-07	1.03496e-06	-1.34204e-07	9.00753e-07	1.33641e-07	-7.43399e-08	5.93014e-08	-1.23326e-07	1.91820e-08	-1.04144e-07	1.09164e-07	-8.98966e-08	1.92675e-08	6.56920e-07	-1.62135e-07	4.94785e-07
15.409	2.18168e-07	-9.66684e-08	1.21499e-07	5.32048e-07	-5.61058e-07	-2.90098e-08	2.65678e-07	-7.49713e-08	1.90707e-07	1.03085e-06	-1.33672e-07	8.97181e-07	1.31934e-07	-7.33900e-08	5.85437e-08	-1.25116e-07	1.94604e-08	-1.05655e-07	1.08547e-07	-8.93887e-08	1.91586e-08	6.51512e-07	-1.60800e-07	4.90711e-07
15.434	2.15918e-07	-9.56715e-08	1.20246e-07	5.31506e-07	-5.60486e-07	-2.89802e-08	2.63767e-07	-7.44320e-08	1.89335e-07	1.02674e-06	-1.33139e-07	8.93605e-07	1.30227e-07	-7.24404e-08	5.77862e-08	-1.26902e-07	1.97382e-08	-1.07164e-07	1.07931e-07	-8.88810e-08	1.90498e-08	6.46097e-07	-1.59464e-07	4.86633e-07
15.458	2.13667e-07	-9.46742e-08	1.18993e-07	5.30958e-07	-5.59908e-07	-2.89503e-08	2.61854e-07	-7.38920e-08	1.87962e-07	1.02263e-06	-1.32606e-07	8.90024e-07	1.28520e-07	-7.14911e-08	5.70289e-08	-1.28684e-07	2.00154e-08	-1.08668e-07	1.07315e-07	-8.83738e-08	1.89411e-08	6.40676e-07	-1.58126e-07	4.82550e-07
15.483	2.11415e-07	-9.36765e-08	1.17739e-07	5.30404e-07	-5.59324e-07	-2.89201e-08	2.59938e-07	-7.33514e-08	1.86586e-07	1.01851e-06	-1.32072e-07	8.86438e-07	1.26814e-07	-7.05421e-08	5.62718e-08	-1.30462e-07	2.02919e-08	-1.10170e-07	1.06699e-07	-8.78669e-08	1.88324e-08	6.35249e-07	-1.56787e-07	4.78463e-07
15.507	2.09163e-07	-9.26784e-08	1.16484e-07	5.29844e-07	-5.58733e-07	-2.88896e-08	2.58020e-07	-7.28102e-08	1.85210e-07	1.01439e-06	-1.31537e-07	8.82849e-07	1.25108e-07	-6.95933e-08	5.55150e-08	-1.32235e-07	2.05678e-08	-1.11668e-07	1.06084e-07	-8.73605e-08	1.87239e-08	6.29817e-07	-1.55446e-07	4.74371e-07
15.532	2.06909e-07	-9.16800e-08	1.15229e-07	5.29278e-07	-5.58137e-07	-2.88588e-08	2.56100e-07	-7.22684e-08	1.83832e-07	1.01026e-06	-1.31001e-07	8.79255e-07	1.23403e-07	-6.86449e-08	5.47585e-08	-1.34005e-07	2.08430e-08	-1.13162e-07	1.05470e-07	-8.68545e-08	1.86154e-08	6.24379e-07	-1.54104e-07	4.70275e-07
15.557	2.04655e-07	-9.06812e-08	1.13974e-07	5.28707e-07	-5.57534e-07	-2.88276e-08	2.54178e-07	-7.17261e-08	1.82452e-07	1.00612e-06	-1.30465e-07	8.75656e-07	1.21699e-07	-6.76969e-08	5.40022e-08	-1.35770e-07	2.11176e-08	-1.14653e-07	1.04856e-07	-8.63489e-08	1.85071e-08	6.18936e-07	-1.52760e-07	4.66176e-07
15.581	2.02401e-07	-8.96821e-08	1.12718e-07	5.28129e-07	-5.56925e-07	-2.87961e-08	2.52254e-07	-7.11832e-08	1.81071e-07	1.00198e-06	-1.29928e-07	8.72054e-07	1.19995e-07	-6.67492e-08	5.32462e-08	-1.37531e-07	2.13915e-08	-1.16140e-07	1.04243e-07	-8.58438e-08	1.83988e-08	6.13487e-07	-1.51415e-07	4.62071e-07
15.606	2.00145e-07	-8.86828e-08	1.11462e-07	5.27546e-07	-5.56310e-07	-2.87643e-08	2.50328e-07	-7.06397e-08	1.79689e-07	9.97839e-07	-1.29391e-07	8.68448e-07	1.18292e-07	-6.58019e-08	5.24906e-08	-1.39288e-07	2.16647e-08	-1.17623e-07	1.03630e-07	-8.53391e-08	1.82907e-08	6.08032e-07	-1.50069e-07	4.57963e-07
15.630	1.97889e-07	-8.76831e-08	1.10206e-07	5.26957e-07	-5.55689e-07	-2.87322e-08	2.48401e-07	-7.00957e-08	1.78305e-07	9.93691e-07	-1.28853e-07	8.64838e-07	1.16590e-07	-6.48550e-08	5.17352e-08	-1.41040e-07	2.19372e-08	-1.19103e-07	1.03018e-07	-8.48349e-08	1.81826e-08	6.02573e-07	-1.48722e-07	4.53851e-07
15.655	1.95632e-07	-8.66831e-08	1.08949e-07	5.26362e-07	-5.55062e-07	-2.86998e-08	2.46471e-07	-6.95512e-08	1.76920e-07	9.89538e-07	-1.28315e-07	8.61224e-07	1.14889e-07	-6.39086e-08	5.09803e-08	-1.42788e-07	2.22090e-08	-1.20578e-07	1.02406e-07	-8.43313e-08	1.80746e-08	5.97109e-07	-1.47373e-07	4.49736e-07
15.679	1.93375e-07	-8.56830e-08	1.07692e-07	5.25762e-07	-5.54429e-07	-2.86670e-08	2.44540e-07	-6.90062e-08	1.75533e-07	9.85382e-07	-1.27776e-07	8.57606e-07	1.13188e-07	-6.29626e-08	5.02256e-08	-1.44531e-07	2.24802e-08	-1.22050e-07	1.01795e-07	-8.38281e-08	1.79668e-08	5.91639e-07	-1.46023e-07	4.45616e-07
15.704	1.91117e-07	-8.46826e-08	1.06435e-07	5.25155e-07	-5.53789e-07	-2.86340e-08	2.42606e-07	-6.84607e-08	1.74146e-07	9.81221e-07	-1.27236e-07	8.53984e-07	1.11489e-07	-6.20171e-08	4.94714e-08	-1.46269e-07	2.27506e-08	-1.23519e-07	1.01185e-07	-8.33254e-08	1.78591e-08	5.86165e-07	-1.44672e-07	4.41493e-07
15.729	1.88859e-07	-8.36819e-08	1.05177e-07	5.24543e-07	-5.53144e-07	-2.86006e-08	2.40671e-07	-6.79146e-08	1.72757e-07	9.77056e-07	-1.26696e-07	8.50360e-07	1.09790e-07	-6.10721e-08	4.87176e-08	-1.48003e-07	2.30203e-08	-1.24983e-07	1.00575e-07	-8.28233e-08	1.77514e-08	5.80686e-07	-1.43320e-07	4.37366e-07
15.753	1.86600e-07	-8.26812e-08	1.03919e-07	5.23926e-07	-5.52493e-07	-2.85669e-08	2.38735e-07	-6.73681e-08	1.71367e-07	9.72887e-07	-1.26156e-07	8.46731e-07	1.08092e-07	-6.01276e-08	4.79641e-08	-1.49733e-07	2.32893e-08	-1.26443e-07	9.99657e-08	-8.23218e-08	1.76439e-08	5.75202e-07	-1.41966e-07	4.33236e-07
15.778	1.84341e-07	-8.16802e-08	1.02661e-07	5.23303e-07	-5.51835e-07	-2.85329e-08	2.36797e-07	-6.68212e-08	1.69975e-07	9.68714e-07	-1.25615e-07	8.43100e-07	1.06395e-07	-5.91836e-08	4.72111e-08	-1.51457e-07	2.35575e-08	-1.27900e-07	9.93573e-08	-8.18208e-08	1.75366e-08	5.69714e-07	-1.40612e-07	4.29103e-07
15.802	1.82082e-07	-8.06791e-08	1.01403e-07	5.22674e-07	-5.51172e-07	-2.84987e-08	2.34857e-07	-6.62738e-08	1.68583e-07	9.64538e-07	-1.25073e-07	8.39465e-07	1.04699e-07	-5.82402e-08	4.64586e-08	-1.53177e-07	2.38250e-08	-1.29352e-07	9.87497e-08	-8.13204e-08	1.74293e-08	5.64222e-07	-1.39256e-07	4.24966e-07
15.827	1.79822e-07	-7.96778e-08	1.00144e-07	5.22039e-07	-5.50503e-07	-2.84641e-08	2.32915e-07	-6.57259e-08	1.67189e-07	9.60358e-07	-1.24531e-07	8.35827e-07	1.03004e-07	-5.72974e-08	4.57065e-08	-1.54892e-07	2.40918e-08	-1.30800e-07	9.81427e-08	-8.08205e-08	1.73222e-08	5.58725e-07	-1.37899e-07	4.20826e-07
15.852	1.77562e-07	-7.86765e-08	9.88858e-08	5.21399e-07	-5.49828e-07	-2.84292e-08	2.30972e-07	-6.51776e-08	1.65795e-07	9.56174e-07	-1.23988e-07	8.32186e-07	1.01310e-07	-5.63552e-08	4.49549e-08	-1.56602e-07	2.43578e-08	-1.32245e-07	9.75365e-08	-8.03213e-08	1.72152e-08	5.53224e-07	-1.36542e-07	4.16682e-07
15.876	1.75302e-07	-7.76750e-08	9.76271e-08	5.20753e-07	-5.49147e-07	-2.83939e-08	2.29028e-07	-6.46289e-08	1.64399e-07	9.51987e-07	-1.23446e-07	8.28542e-07	9.96173e-08	-5.54136e-08	4.42037e-08	-1.58308e-07	2.46231e-08	-1.33685e-07	9.69310e-08	-7.98227e-08	1.71083e-08	5.47719e-07	-1.35183e-07	4.12536e-07
15.901	1.73042e-07	-7.66735e-08	9.63683e-08	5.20102e-07	-5.48460e-07	-2.83584e-08	2.27082e-07	-6.40798e-08	1.63002e-07	9.47797e-07	-1.22902e-07	8.24895e-07	9.79257e-08	-5.44726e-08	4.34531e-08	-1.60008e-07	2.48876e-08	-1.35121e-07	9.63263e-08	-7.93247e-08	1.70016e-08	5.42210e-07	-1.33823e-07	4.08387e-07
15.925	1.70781e-07	-7.56719e-08	9.51095e-08	5.19445e-07	-5.47768e-07	-2.83226e-08	2.25135e-07	-6.35303e-08	1.61604e-07	9.43604e-07	-1.22358e-07	8.21245e-07	9.62353e-08	-5.35323e-08	4.27030e-08	-1.61704e-07	2.51513e-08	-1.36553e-07	9.57224e-08	-7.88274e-08	1.68950e-08	5.36698e-07	-1.32463e-07	4.04235e-07
15.950	1.68521e-07	-7.46703e-08	9.38506e-08	5.18783e-07	-5.47070e-07	-2.82865e-08	2.23186e-07	-6.29805e-08	1.60206e-07	9.39407e-07	-1.21814e-07	8.17593e-07	9.45462e-08	-5.25927e-08	4.19535e-08	-1.63394e-07	2.54142e-08	-1.37980e-07	9.51193e-08	-7.83307e-08	1.67885e-08	5.31181e-07	-1.31101e-07	4.00080e-07
15.974	1.66260e-07	-7.36687e-08	9.25917e-08	5.18115e-07	-5.46365e-07	-2.82501e-08	2.21236e-07	-6.24302e-08	1.58806e-07	9.35207e-07	-1.21270e-07	8.13938e-07	9.28583e-08	-5.16538e-08	4.12045e-08	-1.65080e-07	2.56763e-08	-1.39403e-07	9.45169e-08	-7.78347e-08	1.66822e-08	5.25661e-07	-1.29739e-07	3.95922e-07
15.999	1.64000e-07	-7.26671e-08	9.13328e-08	5.17442e-07	-5.45656e-07	-2.82134e-08	2.19285e-07	-6.18796e-08	1.57405e-07	9.31005e-07	-1.20725e-07	8.10280e-07	9.11716e-08	-5.07156e-08	4.04561e-08	-1.66760e-07	2.59377e-08	-1.40822e-07	9.39155e-08	-7.73394e-08	1.65761e-08	5.20138e-07	-1.28376e-07	3.91762e-07
16.024	1.61739e-07	-7.16655e-08	9.00740e-08	5.16764e-07	-5.44940e-07	-2.81764e-08	2.17332e-07	-6.13287e-08	1.56004e-07	9.26800e-07	-1.20179e-07	8.06620e-07	8.94864e-08	-4.97781e-08	3.97083e-08	-1.68435e-07	2.61982e-08	-1.42237e-07	9.33148e-08	-7.68448e-08	1.64701e-08	5.14611e-07	-1.27012e-07	3.87600e-07
16.048	1.59479e-07	-7.06640e-08	8.88151e-08	5.16080e-07	-5.44219e-07	-2.81391e-08	2.15379e-07	-6.07774e-08	1.54601e-07	9.22592e-07	-1.19634e-07	8.02958e-07	8.78024e-08	-4.88414e-08	3.89611e-08	-1.70105e-07	2.64580e-08	-1.43647e-07	9.27151e-08	-7.63509e-08	1.63642e-08	5.09081e-07	-1.25647e-07	3.83434e-07
16.073	1.57219e-07	-6.96625e-08	8.75564e-08	5.15390e-07	-5.43492e-07	-2.81015e-08	2.13424e-07	-6.02258e-08	1.53198e-07	9.18382e-07	-1.19088e-07	7.99294e-07	8.61199e-08	-4.79054e-08	3.82145e-08	-1.71770e-07	2.67169e-08	-1.45053e-07	9.21162e-08	-7.58577e-08	1.62585e-08	5.03548e-07	-1.24281e-07	3.79267e-07
16.097	1.54959e-07	-6.86611e-08	8.62978e-08	5.14696e-07	-5.42759e-07	-2.80636e-08	2.11468e-07	-5.96739e-08	1.51794e-07	9.14169e-07	-1.18542e-07	7.95627e-07	8.44388e-08	-4.69703e-08	3.74685e-08	-1.73429e-07	2.69750e-08	-1.46454e-07	9.15182e-08	-7.53652e-08	1.61530e-08	4.98012e-07	-1.22915e-07	3.75097e-07
16.122	1.52699e-07	-6.76598e-08	8.50393e-08	5.13995e-07	-5.42021e-07	-2.80255e-08	2.09511e-07	-5.91216e-08	1.50390e-07	9.09953e-07	-1.17995e-07	7.91958e-07	8.27592e-08	-4.60360e-08	3.67232e-08	-1.75083e-07	2.72323e-08	-1.47851e-07	9.09211e-08	-7.48735e-08	1.60476e-08	4.92473e-07	-1.21548e-07	3.70925e-07
16.146	1.50439e-07	-6.66586e-08	8.37809e-08	5.13290e-07	-5.41277e-07	-2.79870e-08	2.07553e-07	-5.85691e-08	1.48984e-07	9.05736e-07	-1.17448e-07	7.88288e-07	8.10811e-08	-4.51025e-08	3.59786e-08	-1.76732e-07	2.74887e-08	-1.49243e-07	9.03249e-08	-7.43825e-08	1.59423e-08	4.86931e-07	-1.20180e-07	3.66751e-07
16.171	1.48180e-07	-6.56575e-08	8.25227e-08	5.12580e-07	-5.40528e-07	-2.79483e-08	2.05595e-07	-5.80164e-08	1.47578e-07	9.01516e-07	-1.16901e-07	7.84615e-07	7.94045e-08	-4.41699e-08	3.52346e-08	-1.78375e-07	2.77443e-08	-1.50631e-07	8.97297e-08	-7.38924e-08	1.58373e-08	4.81387e-07	-1.18812e-07	3.62575e-07
16.196	1.45921e-07	-6.46566e-08	8.12647e-08	5.11864e-07	-5.39773e-07	-2.79092e-08	2.03635e-07	-5.74633e-08	1.46171e-07	8.97295e-07	-1.16353e-07	7.80941e-07	7.77296e-08	-4.32382e-08	3.44914e-08	-1.80013e-07	2.79990e-08	-1.52014e-07	8.91354e-08	-7.34030e-08	1.57324e-08	4.75840e-07	-1.17443e-07	3.58397e-07
16.220	1.43663e-07	-6.36559e-08	8.00069e-08	5.11143e-07	-5.39013e-07	-2.78699e-08	2.01674e-07	-5.69101e-08	1.44764e-07	8.93071e-07	-1.15806e-07	7.77265e-07	7.60562e-08	-4.23074e-08	3.37488e-08	-1.81645e-07	2.82529e-08	-1.53392e-07	8.85421e-08	-7.29144e-08	1.56277e-08	4.70290e-07	-1.16073e-07	3.54218e-07
16.245	1.41405e-07	-6.26554e-08	7.87494e-08	5.10416e-07	-5.38247e-07	-2.78303e-08	1.99713e-07	-5.63566e-08	1.43356e-07	8.88846e-07	-1.15258e-07	7.73588e-07	7.43845e-08	-4.13774e-08	3.30070e-08	-1.83272e-07	2.85060e-08	-1.54766e-07	8.79497e-08	-7.24266e-08	1.55231e-08	4.64739e-07	-1.14703e-07	3.50036e-07
16.269	1.39147e-07	-6.16551e-08	7.74921e-08	5.09685e-07	-5.37475e-07	-2.77904e-08	1.97750e-07	-5.58028e-08	1.41948e-07	8.84618e-07	-1.14710e-07	7.69909e-07	7.27144e-08	-4.04485e-08	3.22660e-08	-1.84893e-07	2.87581e-08	-1.56135e-07	8.73584e-08	-7.19396e-08	1.54188e-08	4.59185e-07	-1.13332e-07	3.45853e-07
16.294	1.36890e-07	-6.06550e-08	7.62352e-08	5.08948e-07	-5.36699e-07	-2.77503e-08	1.95787e-07	-5.52489e-08	1.40538e-07	8.80390e-07	-1.14161e-07	7.66228e-07	7.10461e-08	-3.95204e-08	3.15257e-08	-1.86509e-07	2.90094e-08	-1.57499e-07	8.67681e-08	-7.14535e-08	1.53146e-08	4.53629e-07	-1.11961e-07	3.41668e-07
16.318	1.34634e-07	-5.96551e-08	7.49785e-08	5.08206e-07	-5.35916e-07	-2.77098e-08	1.93824e-07	-5.46947e-08	1.39129e-07	8.76159e-07	-1.13613e-07	7.62546e-07	6.93796e-08	-3.85934e-08	3.07862e-08	-1.88119e-07	2.92598e-08	-1.58859e-07	8.61788e-08	-7.09682e-08	1.52106e-08	4.48071e-07	-1.10589e-07	3.37482e-07
16.343	1.32378e-07	-5.86556e-08	7.37222e-08	5.07460e-07	-5.35129e-07	-2.76691e-08	1.91859e-07	-5.41404e-08	1.37719e-07	8.71928e-07	-1.13064e-07	7.58863e-07	6.77148e-08	-3.76673e-08	3.00475e-08	-1.89723e-07	2.95093e-08	-1.60214e-07	8.55905e-08	-7.04838e-08	1.51067e-08	4.42511e-07	-1.09217e-07	3.33295e-07
16.368	1.30123e-07	-5.76563e-08	7.24662e-08	5.06708e-07	-5.34336e-07	-2.76281e-08	1.89894e-07	-5.35859e-08	1.36308e-07	8.67695e-07	-1.12515e-07	7.55179e-07	6.60519e-08	-3.67423e-08	2.93096e-08	-1.91321e-07	2.97580e-08	-1.61563e-07	8.50034e-08	-7.00003e-08	1.50031e-08	4.36950e-07	-1.07844e-07	3.29106e-07
16.392	1.27868e-07	-5.66573e-08	7.12107e-08	5.05951e-07	-5.33538e-07	-2.75868e-08	1.87928e-07	-5.30312e-08	1.34897e-07	8.63460e-07	-1.11966e-07	7.51494e-07	6.43908e-08	-3.58183e-08	2.85725e-08	-1.92914e-07	3.00057e-08	-1.62908e-07	8.44172e-08	-6.95176e-08	1.48996e-08	4.31387e-07	-1.06471e-07	3.24916e-07
16.417	1.25614e-07	-5.56587e-08	6.99555e-08	5.05189e-07	-5.32734e-07	-2.75453e-08	1.85962e-07	-5.24763e-08	1.33486e-07	8.59225e-07	-1.11417e-07	7.47808e-07	6.27316e-08	-3.48954e-08	2.78362e-08	-1.94501e-07	3.02525e-08	-1.64248e-07	8.38322e-08	-6.90358e-08	1.47964e-08	4.25822e-07	-1.05098e-07	3.20725e-07
16.441	1.23361e-07	-5.46604e-08	6.87008e-08	5.04422e-07	-5.31925e-07	-2.75035e-08	1.83996e-07	-5.19214e-08	1.32074e-07	8.54989e-07	-1.10868e-07	7.44121e-07	6.10743e-08	-3.39735e-08	2.71008e-08	-1.96082e-07	3.04984e-08	-1.65583e-07	8.32483e-08	-6.85550e-08	1.46933e-08	4.20256e-07	-1.03724e-07	3.16532e-07
16.466	1.21109e-07	-5.36625e-08	6.74465e-08	5.03650e-07	-5.31111e-07	-2.74614e-08	1.82028e-07	-5.13663e-08	1.30662e-07	8.50751e-07	-1.10318e-07	7.40433e-07	5.94190e-08	-3.30527e-08	2.63663e-08	-1.97657e-07	3.07434e-08	-1.66914e-07	8.26655e-08	-6.80750e-08	1.45905e-08	4.14689e-07	-1.02350e-07	3.12339e-07
16.490	1.18858e-07	-5.26649e-08	6.61928e-08	5.02873e-07	-5.30292e-07	-2.74190e-08	1.80061e-07	-5.08110e-08	1.29250e-07	8.46513e-07	-1.09769e-07	7.36745e-07	5.77657e-08	-3.21330e-08	2.56327e-08	-1.99226e-07	3.09875e-08	-1.68239e-07	8.20838e-08	-6.75960e-08	1.44878e-08	4.09121e-07	-1.00975e-07	3.08145e-07
16.515	1.16607e-07	-5.16678e-08	6.49395e-08	5.02091e-07	-5.29468e-07	-2.73764e-08	1.78093e-07	-5.02557e-08	1.27837e-07	8.42274e-07	-1.09219e-07	7.33055e-07	5.61144e-08	-3.12145e-08	2.49000e-08	-2.00789e-07	3.12306e-08	-1.69559e-07	8.15032e-08	-6.71179e-08	1.43853e-08	4.03551e-07	-9.96009e-08	3.03950e-07
16.540	1.14358e-07	-5.06711e-08	6.36867e-08	5.01305e-07	-5.28638e-07	-2.73335e-08	1.76125e-07	-4.97003e-08	1.26424e-07	8.38035e-07	-1.08669e-07	7.29366e-07	5.44652e-08	-3.02971e-08	2.41682e-08	-2.02346e-07	3.14728e-08	-1.70874e-07	8.09239e-08	-6.66408e-08	1.42831e-08	3.97981e-07	-9.82261e-08	2.99755e-07
16.564	1.12109e-07	-4.96748e-08	6.24346e-08	5.00513e-07	-5.27804e-07	-2.72904e-08	1.74156e-07	-4.91448e-08	1.25011e-07	8.33795e-07	-1.08119e-07	7.25676e-07	5.28181e-08	-2.93808e-08	2.34373e-08	-2.03897e-07	3.17140e-08	-1.72183e-07	8.03457e-08	-6.61646e-08	1.41810e-08	3.92410e-07	-9.68511e-08	2.95559e-07
16.589	1.09862e-07	-4.86790e-08	6.11829e-08	4.99717e-07	-5.26964e-07	-2.72470e-08	1.72187e-07	-4.85893e-08	1.23598e-07	8.29555e-07	-1.07570e-07	7.21985e-07	5.11731e-08	-2.84658e-08	2.27073e-08	-2.05442e-07	3.19543e-08	-1.73488e-07	7.97686e-08	-6.56895e-08	1.40792e-08	3.86838e-07	-9.54759e-08	2.91362e-07
16.613	1.07616e-07	-4.76836e-08	5.99319e-08	4.98916e-07	-5.26119e-07	-2.72033e-08	1.70219e-07	-4.80337e-08	1.22185e-07	8.25314e-07	-1.07020e-07	7.18295e-07	4.95303e-08	-2.75520e-08	2.19784e-08	-2.06981e-07	3.21937e-08	-1.74788e-07	7.91928e-08	-6.52153e-08	1.39775e-08	3.81266e-07	-9.41006e-08	2.87165e-07
16.638	1.05370e-07	-4.66888e-08	5.86816e-08	4.98110e-07	-5.25270e-07	-2.71593e-08	1.68249e-07	-4.74780e-08	1.20771e-07	8.21073e-07	-1.06470e-07	7.14604e-07	4.78897e-08	-2.66393e-08	2.12504e-08	-2.08514e-07	3.24321e-08	-1.76082e-07	7.86182e-08	-6.47421e-08	1.38761e-08	3.75693e-07	-9.27252e-08	2.82968e-07
16.663	1.03126e-07	-4.56945e-08	5.74318e-08	4.97300e-07	-5.24415e-07	-2.71151e-08	1.66280e-07	-4.69223e-08	1.19358e-07	8.16833e-07	-1.05920e-07	7.10913e-07	4.62513e-08	-2.57280e-08	2.05233e-08	-2.10040e-07	3.26695e-08	-1.77371e-07	7.80448e-08	-6.42699e-08	1.37749e-08	3.70120e-07	-9.13498e-08	2.78771e-07
16.687	1.00883e-07	-4.47007e-08	5.61828e-08	4.96484e-07	-5.23555e-07	-2.70707e-08	1.64311e-07	-4.63666e-08	1.17944e-07	8.12592e-07	-1.05370e-07	7.07222e-07	4.46152e-08	-2.48178e-08	1.97973e-08	-2.11561e-07	3.29060e-08	-1.78655e-07	7.74726e-08	-6.37987e-08	1.36739e-08	3.64547e-07	-8.99743e-08	2.74573e-07
16.712	9.86418e-08	-4.37074e-08	5.49344e-08	4.95664e-07	-5.22690e-07	-2.70260e-08	1.62342e-07	-4.58109e-08	1.16531e-07	8.08351e-07	-1.04820e-07	7.03531e-07	4.29813e-08	-2.39090e-08	1.90723e-08	-2.13075e-07	3.31414e-08	-1.79933e-07	7.69017e-08	-6.33286e-08	1.35732e-08	3.58974e-07	-8.85987e-08	2.70375e-07
16.736	9.64015e-08	-4.27148e-08	5.36868e-08	4.94840e-07	-5.21821e-07	-2.69810e-08	1.60372e-07	-4.52552e-08	1.15117e-07	8.04111e-07	-1.04270e-07	6.99840e-07	4.13499e-08	-2.30015e-08	1.83484e-08	-2.14582e-07	3.33759e-08	-1.81206e-07	7.63321e-08	-6.28595e-08	1.34726e-08	3.53401e-07	-8.72232e-08	2.66178e-07
16.761	9.41626e-08	-4.17227e-08	5.24399e-08	4.94011e-07	-5.20946e-07	-2.69358e-08	1.58403e-07	-4.46995e-08	1.13704e-07	7.99870e-07	-1.03720e-07	6.96150e-07	3.97207e-08	-2.20952e-08	1.76255e-08	-2.16083e-07	3.36094e-08	-1.82474e-07	7.57638e-08	-6.23915e-08	1.33723e-08	3.47828e-07	-8.58477e-08	2.61980e-07
16.785	9.19250e-08	-4.07313e-08	5.11937e-08	4.93177e-07	-5.20067e-07	-2.68903e-08	1.56434e-07	-4.41439e-08	1.12290e-07	7.95630e-07	-1.03171e-07	6.92460e-07	3.80940e-08	-2.11903e-08	1.69037e-08	-2.17578e-07	3.38420e-08	-1.83736e-07	7.51967e-08	-6.19245e-08	1.32722e-08	3.42255e-07	-8.44723e-08	2.57783e-07
16.810	8.96888e-08	-3.97404e-08	4.99484e-08	4.92338e-07	-5.19183e-07	-2.68446e-08	1.54465e-07	-4.35883e-08	1.10877e-07	7.91391e-07	-1.02621e-07	6.88770e-07	3.64697e-08	-2.02868e-08	1.61829e-08	-2.19067e-07	3.40735e-08	-1.84993e-07	7.46310e-08	-6.14586e-08	1.31724e-08	3.36682e-07	-8.30969e-08	2.53586e-07
16.835	8.74541e-08	-3.87502e-08	4.87039e-08	4.91495e-07	-5.18294e-07	-2.67987e-08	1.52496e-07	-4.30327e-08	1.09464e-07	7.87152e-07	-1.02071e-07	6.85081e-07	3.48479e-08	-1.93846e-08	1.54632e-08	-2.20549e-07	3.43040e-08	-1.86245e-07	7.40665e-08	-6.09938e-08	1.30727e-08	3.31111e-07	-8.17217e-08	2.49389e-07
16.859	8.52209e-08	-3.77607e-08	4.74602e-08	4.90648e-07	-5.17400e-07	-2.67525e-08	1.50528e-07	-4.24772e-08	1.08051e-07	7.82914e-07	-1.01522e-07	6.81393e-07	3.32285e-08	-1.84839e-08	1.47447e-08	-2.22024e-07	3.45335e-08	-1.87491e-07	7.35034e-08	-6.05301e-08	1.29734e-08	3.25539e-07	-8.03467e-08	2.45193e-07
16.884	8.29893e-08	-3.67719e-08	4.62174e-08	4.89796e-07	-5.16502e-07	-2.67060e-08	1.48560e-07	-4.19218e-08	1.06638e-07	7.78677e-07	-1.00972e-07	6.77705e-07	3.16117e-08	-1.75845e-08	1.40272e-08	-2.23493e-07	3.47620e-08	-1.88731e-07	7.29417e-08	-6.00675e-08	1.28742e-08	3.19969e-07	-7.89718e-08	2.40997e-07
16.908	8.07592e-08	-3.57838e-08	4.49754e-08	4.88940e-07	-5.15599e-07	-2.66593e-08	1.46592e-07	-4.13665e-08	1.05225e-07	7.74441e-07	-1.00423e-07	6.74018e-07	2.99975e-08	-1.66865e-08	1.33109e-08	-2.24956e-07	3.49894e-08	-1.89966e-07	7.23813e-08	-5.96060e-08	1.27753e-08	3.14399e-07	-7.75972e-08	2.36802e-07
16.933	7.85308e-08	-3.47964e-08	4.37344e-08	4.88079e-07	-5.14691e-07	-2.66124e-08	1.44624e-07	-4.08113e-08	1.03813e-07	7.70206e-07	-9.98737e-08	6.70332e-07	2.83858e-08	-1.57900e-08	1.25958e-08	-2.26412e-07	3.52159e-08	-1.91196e-07	7.18222e-08	-5.91456e-08	1.26766e-08	3.08831e-07	-7.62228e-08	2.32608e-07
16.957	7.63040e-08	-3.38097e-08	4.24943e-08	4.87214e-07	-5.13779e-07	-2.65652e-08	1.42657e-07	-4.02562e-08	1.02401e-07	7.65971e-07	-9.93246e-08	6.66647e-07	2.67768e-08	-1.48950e-08	1.18818e-08	-2.27861e-07	3.54413e-08	-1.92419e-07	7.12646e-08	-5.86864e-08	1.25782e-08	3.03263e-07	-7.48487e-08	2.28414e-07
16.982	7.40790e-08	-3.28238e-08	4.12552e-08	4.86344e-07	-5.12862e-07	-2.65178e-08	1.40690e-07	-3.97012e-08	1.00989e-07	7.61739e-07	-9.87757e-08	6.62963e-07	2.51704e-08	-1.40014e-08	1.11690e-08	-2.29303e-07	3.56656e-08	-1.93638e-07	7.07083e-08	-5.82283e-08	1.24800e-08	2.97697e-07	-7.34749e-08	2.24222e-07
17.007	7.18558e-08	-3.18387e-08	4.00170e-08	4.85470e-07	-5.11941e-07	-2.64702e-08	1.38724e-07	-3.91464e-08	9.95779e-08	7.57507e-07	-9.82270e-08	6.59280e-07	2.35667e-08	-1.31093e-08	1.04574e-08	-2.30739e-07	3.58890e-08	-1.94850e-07	7.01535e-08	-5.77714e-08	1.23821e-08	2.92132e-07	-7.21014e-08	2.20031e-07
17.031	6.96343e-08	-3.08544e-08	3.87799e-08	4.84592e-07	-5.11015e-07	-2.64223e-08	1.36759e-07	-3.85917e-08	9.81670e-08	7.53277e-07	-9.76784e-08	6.55598e-07	2.19658e-08	-1.22188e-08	9.74700e-09	-2.32168e-07	3.61112e-08	-1.96057e-07	6.96001e-08	-5.73157e-08	1.22844e-08	2.86568e-07	-7.07283e-08	2.15840e-07
17.056	6.74147e-08	-2.98709e-08	3.75438e-08	4.83710e-07	-5.10084e-07	-2.63742e-08	1.34794e-07	-3.80372e-08	9.67564e-08	7.49048e-07	-9.71301e-08	6.51918e-07	2.03676e-08	-1.13298e-08	9.03782e-09	-2.33591e-07	3.63325e-08	-1.97258e-07	6.90481e-08	-5.68611e-08	1.21870e-08	2.81007e-07	-6.93555e-08	2.11651e-07
17.080	6.51970e-08	-2.88883e-08	3.63087e-08	4.82823e-07	-5.09149e-07	-2.63258e-08	1.32829e-07	-3.74828e-08	9.53463e-08	7.44821e-07	-9.65819e-08	6.48239e-07	1.87722e-08	-1.04423e-08	8.32987e-09	-2.35006e-07	3.65527e-08	-1.98453e-07	6.84975e-08	-5.64077e-08	1.20898e-08	2.75446e-07	-6.79832e-08	2.07463e-07
17.105	6.29812e-08	-2.79065e-08	3.50747e-08	4.81933e-07	-5.08210e-07	-2.62773e-08	1.30865e-07	-3.69287e-08	9.39367e-08	7.40595e-07	-9.60340e-08	6.44561e-07	1.71796e-08	-9.55638e-09	7.62318e-09	-2.36415e-07	3.67718e-08	-1.99643e-07	6.79484e-08	-5.59555e-08	1.19929e-08	2.69888e-07	-6.66113e-08	2.03277e-07
17.129	6.07674e-08	-2.69256e-08	3.38418e-08	4.81038e-07	-5.07266e-07	-2.62285e-08	1.28902e-07	-3.63747e-08	9.25276e-08	7.36371e-07	-9.54863e-08	6.40885e-07	1.55898e-08	-8.67206e-09	6.91775e-09	-2.37817e-07	3.69898e-08	-2.00827e-07	6.74008e-08	-5.55046e-08	1.18962e-08	2.64332e-07	-6.52400e-08	1.99092e-07
17.154	5.85556e-08	-2.59455e-08	3.26101e-08	4.80138e-07	-5.06318e-07	-2.61794e-08	1.26940e-07	-3.58210e-08	9.11191e-08	7.32149e-07	-9.49388e-08	6.37211e-07	1.40029e-08	-7.78934e-09	6.21360e-09	-2.39212e-07	3.72068e-08	-2.02005e-07	6.68546e-08	-5.50548e-08	1.17998e-08	2.58777e-07	-6.38691e-08	1.94908e-07
17.179	5.63459e-08	-2.49664e-08	3.13794e-08	4.79235e-07	-5.05365e-07	-2.61302e-08	1.24979e-07	-3.52675e-08	8.97111e-08	7.27929e-07	-9.43916e-08	6.33538e-07	1.24190e-08	-6.90823e-09	5.51074e-09	-2.40600e-07	3.74227e-08	-2.03177e-07	6.63100e-08	-5.46063e-08	1.17037e-08	2.53225e-07	-6.24988e-08	1.90726e-07
17.203	5.41382e-08	-2.39882e-08	3.01500e-08	4.78328e-07	-5.04409e-07	-2.60807e-08	1.23018e-07	-3.47142e-08	8.83037e-08	7.23712e-07	-9.38447e-08	6.29867e-07	1.08380e-08	-6.02877e-09	4.80918e-09	-2.41981e-07	3.76375e-08	-2.04344e-07	6.57668e-08	-5.41590e-08	1.16078e-08	2.47675e-07	-6.11290e-08	1.86546e-07
17.228	5.19328e-08	-2.30110e-08	2.89218e-08	4.77417e-07	-5.03448e-07	-2.60310e-08	1.21058e-07	-3.41612e-08	8.68970e-08	7.19496e-07	-9.32981e-08	6.26198e-07	9.25991e-09	-5.15096e-09	4.10895e-09	-2.43355e-07	3.78513e-08	-2.05504e-07	6.52252e-08	-5.37129e-08	1.15122e-08	2.42128e-07	-5.97598e-08	1.82368e-07
17.252	4.97295e-08	-2.20347e-08	2.76947e-08	4.76501e-07	-5.02482e-07	-2.59811e-08	1.19099e-07	-3.36084e-08	8.54909e-08	7.15283e-07	-9.27517e-08	6.22531e-07	7.68487e-09	-4.27482e-09	3.41005e-09	-2.44722e-07	3.80639e-08	-2.06659e-07	6.46851e-08	-5.32682e-08	1.14169e-08	2.36583e-07	-5.83913e-08	1.78192e-07
17.277	4.75284e-08	-2.10595e-08	2.64689e-08	4.75582e-07	-5.01513e-07	-2.59310e-08	1.17141e-07	-3.30559e-08	8.40855e-08	7.11072e-07	-9.22057e-08	6.18866e-07	6.11286e-09	-3.40037e-09	2.71249e-09	-2.46083e-07	3.82755e-08	-2.07807e-07	6.41465e-08	-5.28246e-08	1.13219e-08	2.31041e-07	-5.70234e-08	1.74017e-07
17.302	4.53296e-08	-2.00852e-08	2.52444e-08	4.74659e-07	-5.00539e-07	-2.58807e-08	1.15185e-07	-3.25037e-08	8.26809e-08	7.06863e-07	-9.16599e-08	6.15203e-07	4.54392e-09	-2.52762e-09	2.01630e-09	-2.47436e-07	3.84859e-08	-2.08950e-07	6.36095e-08	-5.23824e-08	1.12271e-08	2.25501e-07	-5.56562e-08	1.69845e-07
17.326	4.31331e-08	-1.91120e-08	2.40212e-08	4.73732e-07	-4.99562e-07	-2.58301e-08	1.13229e-07	-3.19518e-08	8.12770e-08	7.02657e-07	-9.11145e-08	6.11543e-07	2.97808e-09	-1.65660e-09	1.32148e-09	-2.48782e-07	3.86953e-08	-2.10086e-07	6.30740e-08	-5.19414e-08	1.11326e-08	2.19965e-07	-5.42897e-08	1.65675e-07
17.351	4.09390e-08	-1.81398e-08	2.27992e-08	4.72801e-07	-4.98580e-07	-2.57793e-08	1.11274e-07	-3.14003e-08	7.98739e-08	6.98454e-07	-9.05695e-08	6.07884e-07	1.41536e-09	-7.87314e-10	6.28045e-10	-2.50121e-07	3.89035e-08	-2.11217e-07	6.25401e-08	-5.15018e-08	1.10383e-08	2.14431e-07	-5.29240e-08	1.61507e-07
17.375	3.87473e-08	-1.71686e-08	2.15787e-08	4.71866e-07	-4.97594e-07	-2.57284e-08	1.09321e-07	-3.08490e-08	7.84716e-08	6.94253e-07	-9.00248e-08	6.04228e-07	-1.44200e-10	8.02134e-11	-6.39867e-11	-2.51452e-07	3.91107e-08	-2.12342e-07	6.20078e-08	-5.10634e-08	1.09444e-08	2.08901e-07	-5.15590e-08	1.57342e-07
17.400	3.65580e-08	-1.61986e-08	2.03594e-08	4.70927e-07	-4.96604e-07	-2.56772e-08	1.07368e-07	-3.02981e-08	7.70702e-08	6.90055e-07	-8.94804e-08	6.00575e-07	-1.70057e-09	9.45968e-10	-7.54604e-10	-2.52777e-07	3.93167e-08	-2.13460e-07	6.14771e-08	-5.06264e-08	1.08507e-08	2.03374e-07	-5.01949e-08	1.53179e-07
17.424	3.43712e-08	-1.52296e-08	1.91416e-08	4.69984e-07	-4.95610e-07	-2.56258e-08	1.05417e-07	-2.97475e-08	7.56697e-08	6.85860e-07	-8.89365e-08	5.96924e-07	-3.25373e-09	1.80993e-09	-1.44379e-09	-2.54094e-07	3.95216e-08	-2.14573e-07	6.09480e-08	-5.01906e-08	1.07573e-08	1.97850e-07	-4.88315e-08	1.49018e-07
17.449	3.21869e-08	-1.42618e-08	1.79251e-08	4.69038e-07	-4.94612e-07	-2.55742e-08	1.03467e-07	-2.91973e-08	7.42701e-08	6.81669e-07	-8.83929e-08	5.93276e-07	-4.80363e-09	2.67209e-09	-2.13154e-09	-2.55404e-07	3.97254e-08	-2.15679e-07	6.04205e-08	-4.97562e-08	1.06642e-08	1.92330e-07	-4.74691e-08	1.44861e-07
17.474	3.00052e-08	-1.32951e-08	1.67101e-08	4.68088e-07	-4.93611e-07	-2.55224e-08	1.01519e-07	-2.86474e-08	7.28714e-08	6.77480e-07	-8.78498e-08	5.89630e-07	-6.35026e-09	3.53242e-09	-2.81783e-09	-2.56707e-07	3.99280e-08	-2.16779e-07	5.98946e-08	-4.93232e-08	1.05714e-08	1.86813e-07	-4.61075e-08	1.40706e-07
17.498	2.78261e-08	-1.23295e-08	1.54966e-08	4.67135e-07	-4.92605e-07	-2.54704e-08	9.95716e-08	-2.80979e-08	7.14737e-08	6.73294e-07	-8.73070e-08	5.85987e-07	-7.89358e-09	4.39092e-09	-3.50266e-09	-2.58003e-07	4.01296e-08	-2.17873e-07	5.93703e-08	-4.88915e-08	1.04789e-08	1.81300e-07	-4.47469e-08	1.36553e-07
17.523	2.56497e-08	-1.13652e-08	1.42845e-08	4.66177e-07	-4.91595e-07	-2.54182e-08	9.76259e-08	-2.75489e-08	7.00770e-08	6.69112e-07	-8.67647e-08	5.82347e-07	-9.43356e-09	5.24756e-09	-4.18601e-09	-2.59291e-07	4.03300e-08	-2.18961e-07	5.88477e-08	-4.84611e-08	1.03866e-08	1.75791e-07	-4.33872e-08	1.32404e-07
17.547	2.34759e-08	-1.04020e-08	1.30739e-08	4.65216e-07	-4.90582e-07	-2.53658e-08	9.56815e-08	-2.70002e-08	6.86813e-08	6.64933e-07	-8.62228e-08	5.78710e-07	-1.09702e-08	6.10232e-09	-4.86786e-09	-2.60572e-07	4.05292e-08	-2.20043e-07	5.83268e-08	-4.80321e-08	1.02947e-08	1.70286e-07	-4.20285e-08	1.28258e-07
17.572	2.13049e-08	-9.44003e-09	1.18649e-08	4.64252e-07	-4.89565e-07	-2.53132e-08	9.37387e-08	-2.64520e-08	6.72868e-08	6.60758e-07	-8.56814e-08	5.75077e-07	-1.25034e-08	6.95520e-09	-5.54820e-09	-2.61846e-07	4.07273e-08	-2.21119e-07	5.78075e-08	-4.76045e-08	1.02030e-08	1.64785e-07	-4.06708e-08	1.24114e-07
17.596	1.91367e-08	-8.47930e-09	1.06573e-08	4.63284e-07	-4.88544e-07	-2.52604e-08	9.17974e-08	-2.59041e-08	6.58933e-08	6.56586e-07	-8.51405e-08	5.71446e-07	-1.40332e-08	7.80616e-09	-6.22702e-09	-2.63112e-07	4.09243e-08	-2.22188e-07	5.72899e-08	-4.71783e-08	1.01117e-08	1.59288e-07	-3.93141e-08	1.19974e-07
17.621	1.69712e-08	-7.51982e-09	9.45141e-09	4.62312e-07	-4.87520e-07	-2.52075e-08	8.98577e-08	-2.53568e-08	6.45009e-08	6.52418e-07	-8.46000e-08	5.67818e-07	-1.55595e-08	8.65521e-09	-6.90431e-09	-2.64371e-07	4.11201e-08	-2.23251e-07	5.67740e-08	-4.67534e-08	1.00206e-08	1.53796e-07	-3.79586e-08	1.15838e-07
17.646	1.48087e-08	-6.56161e-09	8.24707e-09	4.61337e-07	-4.86491e-07	-2.51543e-08	8.79196e-08	-2.48099e-08	6.31097e-08	6.48254e-07	-8.40600e-08	5.64194e-07	-1.70824e-08	9.50232e-09	-7.58006e-09	-2.65623e-07	4.13147e-08	-2.24308e-07	5.62598e-08	-4.63300e-08	9.92986e-09	1.48308e-07	-3.66041e-08	1.11704e-07
17.670	1.26490e-08	-5.60469e-09	7.04434e-09	4.60359e-07	-4.85460e-07	-2.51009e-08	8.59832e-08	-2.42634e-08	6.17197e-08	6.44093e-07	-8.35205e-08	5.60573e-07	-1.86017e-08	1.03475e-08	-8.25424e-09	-2.66867e-07	4.15082e-08	-2.25358e-07	5.57473e-08	-4.59079e-08	9.83940e-09	1.42825e-07	-3.52507e-08	1.07574e-07
17.695	1.04923e-08	-4.64907e-09	5.84325e-09	4.59377e-07	-4.84424e-07	-2.50474e-08	8.40484e-08	-2.37175e-08	6.03310e-08	6.39937e-07	-8.29815e-08	5.56955e-07	-2.01175e-08	1.11907e-08	-8.92686e-09	-2.68103e-07	4.17005e-08	-2.26403e-07	5.52365e-08	-4.54873e-08	9.74924e-09	1.37346e-07	-3.38986e-08	1.03448e-07
17.719	8.33860e-09	-3.69477e-09	4.64383e-09	4.58391e-07	-4.83385e-07	-2.49937e-08	8.21154e-08	-2.31720e-08	5.89434e-08	6.35785e-07	-8.24431e-08	5.53341e-07	-2.16297e-08	1.20319e-08	-9.59788e-09	-2.69332e-07	4.18917e-08	-2.27441e-07	5.47275e-08	-4.50681e-08	9.65940e-09	1.31872e-07	-3.25476e-08	9.93248e-08
17.744	6.18791e-09	-2.74182e-09	3.44610e-09	4.57403e-07	-4.82343e-07	-2.49398e-08	8.01842e-08	-2.26270e-08	5.75572e-08	6.31636e-07	-8.19052e-08	5.49731e-07	-2.31384e-08	1.28711e-08	-1.02673e-08	-2.70554e-07	4.20817e-08	-2.28472e-07	5.42201e-08	-4.46503e-08	9.56985e-09	1.26404e-07	-3.11978e-08	9.52057e-08
17.768	4.04029e-09	-1.79022e-09	2.25007e-09	4.56411e-07	-4.81297e-07	-2.48857e-08	7.82549e-08	-2.20826e-08	5.61723e-08	6.27492e-07	-8.13678e-08	5.46124e-07	-2.46434e-08	1.37082e-08	-1.09351e-08	-2.71768e-07	4.22705e-08	-2.29497e-07	5.37146e-08	-4.42339e-08	9.48062e-09	1.20940e-07	-2.98492e-08	9.10905e-08
17.793	1.89579e-09	-8.40010e-10	1.05578e-09	4.55416e-07	-4.80247e-07	-2.48314e-08	7.63274e-08	-2.15387e-08	5.47887e-08	6.23352e-07	-8.08310e-08	5.42521e-07	-2.61447e-08	1.45434e-08	-1.16013e-08	-2.72974e-07	4.24582e-08	-2.30516e-07	5.32107e-08	-4.38190e-08	9.39169e-09	1.15481e-07	-2.85020e-08	8.69791e-08
17.818	-2.45559e-10	1.08805e-10	-1.36754e-10	4.54417e-07	-4.79194e-07	-2.47770e-08	7.44018e-08	-2.09953e-08	5.34065e-08	6.19217e-07	-8.02947e-08	5.38922e-07	-2.76424e-08	1.53765e-08	-1.22659e-08	-2.74173e-07	4.26446e-08	-2.31528e-07	5.27087e-08	-4.34056e-08	9.30308e-09	1.10028e-07	-2.71561e-08	8.28717e-08
17.842	-2.38371e-09	1.05620e-09	-1.32751e-09	4.53416e-07	-4.78138e-07	-2.47224e-08	7.24782e-08	-2.04525e-08	5.20257e-08	6.15086e-07	-7.97591e-08	5.35327e-07	-2.91363e-08	1.62075e-08	-1.29288e-08	-2.75364e-07	4.28299e-08	-2.32534e-07	5.22084e-08	-4.29936e-08	9.21478e-09	1.04580e-07	-2.58115e-08	7.87684e-08
17.867	-4.51863e-09	2.00217e-09	-2.51646e-09	4.52411e-07	-4.77078e-07	-2.46676e-08	7.05566e-08	-1.99102e-08	5.06464e-08	6.10960e-07	-7.92240e-08	5.31736e-07	-3.06265e-08	1.70364e-08	-1.35901e-08	-2.76548e-07	4.30140e-08	-2.33534e-07	5.17099e-08	-4.25831e-08	9.12680e-09	9.91375e-08	-2.44682e-08	7.46693e-08
17.891	-6.65026e-09	2.94668e-09	-3.70358e-09	4.51403e-07	-4.76015e-07	-2.46126e-08	6.86371e-08	-1.93686e-08	4.92685e-08	6.06838e-07	-7.86896e-08	5.28149e-07	-3.21129e-08	1.78633e-08	-1.42497e-08	-2.77724e-07	4.31969e-08	-2.34527e-07	5.12132e-08	-4.21741e-08	9.03913e-09	9.37008e-08	-2.31264e-08	7.05744e-08
17.916	-8.77857e-09	3.88972e-09	-4.88885e-09	4.50392e-07	-4.74949e-07	-2.45575e-08	6.67196e-08	-1.88275e-08	4.78921e-08	6.02721e-07	-7.81557e-08	5.24566e-07	-3.35956e-08	1.86880e-08	-1.49075e-08	-2.78892e-07	4.33787e-08	-2.35514e-07	5.07183e-08	-4.17665e-08	8.95178e-09	8.82699e-08	-2.17860e-08	6.64839e-08
17.940	-1.09035e-08	4.83127e-09	-6.07226e-09	4.49377e-07	-4.73880e-07	-2.45022e-08	6.48043e-08	-1.82870e-08	4.65173e-08	5.98609e-07	-7.76225e-08	5.20987e-07	-3.50744e-08	1.95106e-08	-1.55637e-08	-2.80053e-07	4.35592e-08	-2.36494e-07	5.02252e-08	-4.13604e-08	8.86474e-09	8.28449e-08	-2.04470e-08	6.23979e-08
17.965	-1.30251e-08	5.77131e-09	-7.25376e-09	4.48360e-07	-4.72807e-07	-2.44467e-08	6.28911e-08	-1.77471e-08	4.51440e-08	5.94502e-07	-7.70900e-08	5.17412e-07	-3.65493e-08	2.03311e-08	-1.62182e-08	-2.81206e-07	4.37385e-08	-2.37467e-07	4.97339e-08	-4.09559e-08	8.77803e-09	7.74260e-08	-1.91096e-08	5.83164e-08
17.990	-1.51432e-08	6.70982e-09	-8.43335e-09	4.47340e-07	-4.71731e-07	-2.43911e-08	6.09802e-08	-1.72079e-08	4.37723e-08	5.90400e-07	-7.65581e-08	5.13842e-07	-3.80204e-08	2.11494e-08	-1.68710e-08	-2.82351e-07	4.39167e-08	-2.38434e-07	4.92445e-08	-4.05528e-08	8.69165e-09	7.20131e-08	-1.77736e-08	5.42395e-08
18.014	-1.72578e-08	7.64679e-09	-9.61099e-09	4.46317e-07	-4.70652e-07	-2.43353e-08	5.90715e-08	-1.66693e-08	4.24022e-08	5.86304e-07	-7.60268e-08	5.10277e-07	-3.94876e-08	2.19655e-08	-1.75220e-08	-2.83489e-07	4.40936e-08	-2.39395e-07	4.87568e-08	-4.01513e-08	8.60558e-09	6.66066e-08	-1.64392e-08	5.01673e-08
18.039	-1.93689e-08	8.58219e-09	-1.07867e-08	4.45291e-07	-4.69570e-07	-2.42794e-08	5.71652e-08	-1.61313e-08	4.10338e-08	5.82212e-07	-7.54962e-08	5.06716e-07	-4.09508e-08	2.27795e-08	-1.81713e-08	-2.84618e-07	4.42693e-08	-2.40349e-07	4.82711e-08	-3.97512e-08	8.51985e-09	6.12064e-08	-1.51064e-08	4.61000e-08
18.063	-2.14764e-08	9.51601e-09	-1.19604e-08	4.44262e-07	-4.68485e-07	-2.42233e-08	5.52611e-08	-1.55940e-08	3.96671e-08	5.78126e-07	-7.49664e-08	5.03159e-07	-4.24101e-08	2.35912e-08	-1.88189e-08	-2.85740e-07	4.44438e-08	-2.41297e-07	4.77872e-08	-3.93527e-08	8.43443e-09	5.58128e-08	-1.37752e-08	4.20376e-08
18.088	-2.35803e-08	1.04482e-08	-1.31320e-08	4.43230e-07	-4.67397e-07	-2.41670e-08	5.33595e-08	-1.50574e-08	3.83021e-08	5.74045e-07	-7.44372e-08	4.99607e-07	-4.38654e-08	2.44008e-08	-1.94646e-08	-2.86854e-07	4.46171e-08	-2.42237e-07	4.73051e-08	-3.89558e-08	8.34935e-09	5.04257e-08	-1.24456e-08	3.79801e-08
18.113	-2.56805e-08	1.13788e-08	-1.43017e-08	4.42195e-07	-4.66306e-07	-2.41106e-08	5.14603e-08	-1.45215e-08	3.69388e-08	5.69969e-07	-7.39087e-08	4.96060e-07	-4.53166e-08	2.52080e-08	-2.01086e-08	-2.87961e-07	4.47892e-08	-2.43172e-07	4.68249e-08	-3.85603e-08	8.26460e-09	4.50454e-08	-1.11177e-08	3.39277e-08
18.137	-2.77771e-08	1.23078e-08	-1.54693e-08	4.41158e-07	-4.65212e-07	-2.40540e-08	4.95636e-08	-1.39863e-08	3.55773e-08	5.65899e-07	-7.33809e-08	4.92518e-07	-4.67639e-08	2.60131e-08	-2.07508e-08	-2.89059e-07	4.49601e-08	-2.44099e-07	4.63466e-08	-3.81665e-08	8.18018e-09	3.96720e-08	-9.79149e-09	2.98805e-08
18.162	-2.98699e-08	1.32351e-08	-1.66348e-08	4.40118e-07	-4.64115e-07	-2.39973e-08	4.76694e-08	-1.34517e-08	3.42176e-08	5.61835e-07	-7.28539e-08	4.88981e-07	-4.82070e-08	2.68159e-08	-2.13912e-08	-2.90150e-07	4.51297e-08	-2.45020e-07	4.58702e-08	-3.77741e-08	8.09609e-09	3.43056e-08	-8.46700e-09	2.58386e-08
18.186	-3.19589e-08	1.41608e-08	-1.77982e-08	4.39075e-07	-4.63015e-07	-2.39404e-08	4.57777e-08	-1.29179e-08	3.28598e-08	5.57776e-07	-7.23276e-08	4.85449e-07	-4.96461e-08	2.76164e-08	-2.20297e-08	-2.91233e-07	4.52981e-08	-2.45935e-07	4.53957e-08	-3.73834e-08	8.01234e-09	2.89463e-08	-7.14426e-09	2.18020e-08
18.211	-3.40441e-08	1.50847e-08	-1.89594e-08	4.38029e-07	-4.61913e-07	-2.38834e-08	4.38887e-08	-1.23849e-08	3.15038e-08	5.53724e-07	-7.18021e-08	4.81922e-07	-5.10810e-08	2.84146e-08	-2.26665e-08	-2.92308e-07	4.54653e-08	-2.46843e-07	4.49231e-08	-3.69942e-08	7.92892e-09	2.35942e-08	-5.82330e-09	1.77709e-08
18.235	-3.61255e-08	1.60069e-08	-2.01186e-08	4.36981e-07	-4.60807e-07	-2.38263e-08	4.20023e-08	-1.18525e-08	3.01497e-08	5.49677e-07	-7.12774e-08	4.78399e-07	-5.25118e-08	2.92105e-08	-2.33013e-08	-2.93375e-07	4.56313e-08	-2.47744e-07	4.44524e-08	-3.66065e-08	7.84584e-09	1.82494e-08	-4.50416e-09	1.37453e-08
18.260	-3.82030e-08	1.69274e-08	-2.12755e-08	4.35930e-07	-4.59699e-07	-2.37690e-08	4.01185e-08	-1.13210e-08	2.87976e-08	5.45636e-07	-7.07534e-08	4.74883e-07	-5.39384e-08	3.00040e-08	-2.39344e-08	-2.94434e-07	4.57960e-08	-2.48638e-07	4.39836e-08	-3.62205e-08	7.76310e-09	1.29122e-08	-3.18686e-09	9.72530e-09
18.285	-4.02765e-08	1.78462e-08	-2.24303e-08	4.34877e-07	-4.58588e-07	-2.37115e-08	3.82376e-08	-1.07902e-08	2.74474e-08	5.41601e-07	-7.02302e-08	4.71371e-07	-5.53608e-08	3.07953e-08	-2.45656e-08	-2.95485e-07	4.59595e-08	-2.49526e-07	4.35167e-08	-3.58360e-08	7.68070e-09	7.58248e-09	-1.87144e-09	5.71104e-09
18.309	-4.23460e-08	1.87632e-08	-2.35828e-08	4.33821e-07	-4.57475e-07	-2.36540e-08	3.63593e-08	-1.02602e-08	2.60992e-08	5.37573e-07	-6.97078e-08	4.67865e-07	-5.67790e-08	3.15841e-08	-2.51949e-08	-2.96529e-07	4.61218e-08	-2.50407e-07	4.30518e-08	-3.54531e-08	7.59864e-09	2.26050e-09	-5.57917e-10	1.70258e-09
18.334	-4.44115e-08	1.96784e-08	-2.47331e-08	4.32762e-07	-4.56358e-07	-2.35963e-08	3.44839e-08	-9.73096e-09	2.47530e-08	5.33550e-07	-6.91862e-08	4.64364e-07	-5.81929e-08	3.23707e-08	-2.58223e-08	-2.97564e-07	4.62829e-08	-2.51281e-07	4.25888e-08	-3.50719e-08	7.51692e-09	-3.05364e-09	7.53673e-10	-2.29997e-09
18.358	-4.64730e-08	2.05918e-08	-2.58812e-08	4.31701e-07	-4.55240e-07	-2.35384e-08	3.26114e-08	-9.20254e-09	2.34088e-08	5.29534e-07	-6.86655e-08	4.60869e-07	-5.96026e-08	3.31548e-08	-2.64478e-08	-2.98592e-07	4.64427e-08	-2.52149e-07	4.21277e-08	-3.46922e-08	7.43554e-09	-8.35984e-09	2.06330e-09	-6.29654e-09
18.383	-4.85303e-08	2.15034e-08	-2.70269e-08	4.30638e-07	-4.54118e-07	-2.34804e-08	3.07417e-08	-8.67495e-09	2.20668e-08	5.25525e-07	-6.81455e-08	4.57379e-07	-6.10079e-08	3.39366e-08	-2.70714e-08	-2.99611e-07	4.66012e-08	-2.53010e-07	4.16686e-08	-3.43141e-08	7.35451e-09	-1.36580e-08	3.37094e-09	-1.02870e-08
18.407	-5.05836e-08	2.24132e-08	-2.81704e-08	4.29572e-07	-4.52995e-07	-2.34223e-08	2.88750e-08	-8.14818e-09	2.07268e-08	5.21522e-07	-6.76265e-08	4.53895e-07	-6.24090e-08	3.47159e-08	-2.76931e-08	-3.00623e-07	4.67586e-08	-2.53864e-07	4.12115e-08	-3.39377e-08	7.27383e-09	-1.89479e-08	4.67655e-09	-1.42714e-08
18.432	-5.26326e-08	2.33211e-08	-2.93115e-08	4.28504e-07	-4.51868e-07	-2.33641e-08	2.70113e-08	-7.62226e-09	1.93890e-08	5.17525e-07	-6.71082e-08	4.50417e-07	-6.38056e-08	3.54928e-08	-2.83128e-08	-3.01626e-07	4.69146e-08	-2.54711e-07	4.07564e-08	-3.35629e-08	7.19350e-09	-2.42295e-08	5.98011e-09	-1.82494e-08
18.457	-5.46774e-08	2.42271e-08	-3.04502e-08	4.27434e-07	-4.50739e-07	-2.33057e-08	2.51505e-08	-7.09718e-09	1.80534e-08	5.13536e-07	-6.65909e-08	4.46945e-07	-6.51979e-08	3.62673e-08	-2.89306e-08	-3.02621e-07	4.70695e-08	-2.55552e-07	4.03032e-08	-3.31897e-08	7.11351e-09	-2.95027e-08	7.28160e-09	-2.22211e-08
18.481	-5.67179e-08	2.51313e-08	-3.15866e-08	4.26361e-07	-4.49608e-07	-2.32472e-08	2.32929e-08	-6.57298e-09	1.67199e-08	5.09553e-07	-6.60744e-08	4.43478e-07	-6.65858e-08	3.70393e-08	-2.95465e-08	-3.03609e-07	4.72231e-08	-2.56386e-07	3.98520e-08	-3.28181e-08	7.03387e-09	-3.47674e-08	8.58097e-09	-2.61864e-08
18.506	-5.87541e-08	2.60335e-08	-3.27206e-08	4.25286e-07	-4.48475e-07	-2.31886e-08	2.14383e-08	-6.04965e-09	1.53887e-08	5.05577e-07	-6.55588e-08	4.40018e-07	-6.79692e-08	3.78089e-08	-3.01604e-08	-3.04588e-07	4.73754e-08	-2.57213e-07	3.94028e-08	-3.24482e-08	6.95459e-09	-4.00234e-08	9.87820e-09	-3.01452e-08
18.530	-6.07860e-08	2.69338e-08	-3.38522e-08	4.24209e-07	-4.47339e-07	-2.31299e-08	1.95869e-08	-5.52720e-09	1.40597e-08	5.01607e-07	-6.50441e-08	4.36563e-07	-6.93482e-08	3.85760e-08	-3.07723e-08	-3.05560e-07	4.75265e-08	-2.58033e-07	3.89555e-08	-3.20799e-08	6.87565e-09	-4.52706e-08	1.11733e-08	-3.40973e-08
18.555	-6.28135e-08	2.78322e-08	-3.49813e-08	4.23130e-07	-4.46201e-07	-2.30710e-08	1.77387e-08	-5.00566e-09	1.27331e-08	4.97645e-07	-6.45303e-08	4.33115e-07	-7.07227e-08	3.93406e-08	-3.13822e-08	-3.06523e-07	4.76763e-08	-2.58847e-07	3.85103e-08	-3.17133e-08	6.79707e-09	-5.05088e-08	1.24661e-08	-3.80427e-08
18.579	-6.48365e-08	2.87286e-08	-3.61079e-08	4.22048e-07	-4.45060e-07	-2.30121e-08	1.58938e-08	-4.48503e-09	1.14087e-08	4.93690e-07	-6.40175e-08	4.29673e-07	-7.20928e-08	4.01026e-08	-3.19901e-08	-3.07478e-07	4.78249e-08	-2.59653e-07	3.80671e-08	-3.13483e-08	6.71885e-09	-5.57381e-08	1.37568e-08	-4.19813e-08
18.604	-6.68551e-08	2.96230e-08	-3.72321e-08	4.20965e-07	-4.43918e-07	-2.29530e-08	1.40521e-08	-3.96533e-09	1.00867e-08	4.89742e-07	-6.35055e-08	4.26237e-07	-7.34582e-08	4.08622e-08	-3.25960e-08	-3.08426e-07	4.79722e-08	-2.60453e-07	3.76260e-08	-3.09850e-08	6.64098e-09	-6.09582e-08	1.50452e-08	-4.59131e-08
18.629	-6.88692e-08	3.05154e-08	-3.83538e-08	4.19879e-07	-4.42773e-07	-2.28938e-08	1.22137e-08	-3.44656e-09	8.76713e-09	4.85801e-07	-6.29945e-08	4.22807e-07	-7.48192e-08	4.16192e-08	-3.31999e-08	-3.09365e-07	4.81183e-08	-2.61246e-07	3.71868e-08	-3.06233e-08	6.56347e-09	-6.61691e-08	1.63312e-08	-4.98378e-08
18.653	-7.08787e-08	3.14058e-08	-3.94729e-08	4.18792e-07	-4.41626e-07	-2.28345e-08	1.03787e-08	-2.92873e-09	7.44992e-09	4.81868e-07	-6.24845e-08	4.19384e-07	-7.61755e-08	4.23737e-08	-3.38018e-08	-3.10296e-07	4.82631e-08	-2.62033e-07	3.67497e-08	-3.02633e-08	6.48631e-09	-7.13705e-08	1.76150e-08	-5.37555e-08
18.678	-7.28836e-08	3.22942e-08	-4.05894e-08	4.17702e-07	-4.40477e-07	-2.27751e-08	8.54703e-09	-2.41187e-09	6.13516e-09	4.77942e-07	-6.19754e-08	4.15967e-07	-7.75273e-08	4.31257e-08	-3.44016e-08	-3.11219e-07	4.84067e-08	-2.62812e-07	3.63146e-08	-2.99050e-08	6.40952e-09	-7.65625e-08	1.88965e-08	-5.76660e-08
18.702	-7.48839e-08	3.31805e-08	-4.17034e-08	4.16610e-07	-4.39326e-07	-2.27156e-08	6.71884e-09	-1.89598e-09	4.82286e-09	4.74024e-07	-6.14673e-08	4.12556e-07	-7.88744e-08	4.38750e-08	-3.49994e-08	-3.12133e-07	4.85490e-08	-2.63584e-07	3.58815e-08	-2.95484e-08	6.33308e-09	-8.17448e-08	2.01755e-08	-6.15693e-08
18.727	-7.68796e-08	3.40647e-08	-4.28148e-08	4.15517e-07	-4.38173e-07	-2.26560e-08	4.89413e-09	-1.38107e-09	3.51306e-09	4.70113e-07	-6.09602e-08	4.09153e-07	-8.02169e-08	4.46218e-08	-3.55951e-08	-3.13040e-07	4.86900e-08	-2.64350e-07	3.54505e-08	-2.91935e-08	6.25701e-09	-8.69174e-08	2.14522e-08	-6.54652e-08
18.751	-7.88705e-08	3.49469e-08	-4.39236e-08	4.14422e-07	-4.37018e-07	-2.25962e-08	3.07294e-09	-8.67148e-10	2.20579e-09	4.66210e-07	-6.04541e-08	4.05756e-07	-8.15547e-08	4.53660e-08	-3.61887e-08	-3.13939e-07	4.88298e-08	-2.65109e-07	3.50215e-08	-2.88402e-08	6.18130e-09	-9.20801e-08	2.27264e-08	-6.93537e-08
18.776	-8.08567e-08	3.58270e-08	-4.50297e-08	4.13324e-07	-4.35861e-07	-2.25364e-08	1.25532e-09	-3.54237e-10	9.01085e-10	4.62315e-07	-5.99490e-08	4.02366e-07	-8.28878e-08	4.61075e-08	-3.67802e-08	-3.14829e-07	4.89683e-08	-2.65861e-07	3.45946e-08	-2.84887e-08	6.10595e-09	-9.72329e-08	2.39981e-08	-7.32347e-08
18.801	-8.28380e-08	3.67049e-08	-4.61331e-08	4.12225e-07	-4.34702e-07	-2.24765e-08	-5.58695e-10	1.57657e-10	-4.01038e-10	4.58427e-07	-5.94449e-08	3.98982e-07	-8.42162e-08	4.68465e-08	-3.73697e-08	-3.15712e-07	4.91055e-08	-2.66606e-07	3.41698e-08	-2.81388e-08	6.03097e-09	-1.02376e-07	2.52674e-08	-7.71081e-08
18.825	-8.48146e-08	3.75807e-08	-4.72339e-08	4.11125e-07	-4.33541e-07	-2.24165e-08	-2.36906e-09	6.68522e-10	-1.70054e-09	4.54547e-07	-5.89418e-08	3.95606e-07	-8.55398e-08	4.75828e-08	-3.79571e-08	-3.16586e-07	4.92415e-08	-2.67344e-07	3.37470e-08	-2.77907e-08	5.95635e-09	-1.07508e-07	2.65341e-08	-8.09738e-08
18.850	-8.67863e-08	3.84543e-08	-4.83320e-08	4.10022e-07	-4.32379e-07	-2.23564e-08	-4.17575e-09	1.17835e-09	-2.99740e-09	4.50676e-07	-5.84398e-08	3.92236e-07	-8.68587e-08	4.83164e-08	-3.85423e-08	-3.17452e-07	4.93762e-08	-2.68076e-07	3.33263e-08	-2.74442e-08	5.88210e-09	-1.12630e-07	2.77983e-08	-8.48317e-08
18.874	-8.87531e-08	3.93258e-08	-4.94273e-08	4.08918e-07	-4.31214e-07	-2.22962e-08	-5.97870e-09	1.68712e-09	-4.29158e-09	4.46812e-07	-5.79388e-08	3.88873e-07	-8.81728e-08	4.90474e-08	-3.91254e-08	-3.18310e-07	4.95096e-08	-2.68800e-07	3.29077e-08	-2.70995e-08	5.80821e-09	-1.17742e-07	2.90599e-08	-8.86818e-08
18.899	-9.07149e-08	4.01951e-08	-5.05198e-08	4.07812e-07	-4.30048e-07	-2.22359e-08	-7.77788e-09	2.19483e-09	-5.58306e-09	4.42957e-07	-5.74388e-08	3.85518e-07	-8.94821e-08	4.97757e-08	-3.97064e-08	-3.19159e-07	4.96418e-08	-2.69518e-07	3.24912e-08	-2.67565e-08	5.73470e-09	-1.22843e-07	3.03189e-08	-9.25238e-08
18.924	-9.26718e-08	4.10621e-08	-5.16096e-08	4.06705e-07	-4.28880e-07	-2.21755e-08	-9.57326e-09	2.70146e-09	-6.87180e-09	4.39110e-07	-5.69400e-08	3.82170e-07	-9.07865e-08	5.05013e-08	-4.02852e-08	-3.20001e-07	4.97727e-08	-2.70228e-07	3.20768e-08	-2.64152e-08	5.66155e-09	-1.27933e-07	3.15753e-08	-9.63579e-08
18.948	-9.46236e-08	4.19270e-08	-5.26966e-08	4.05596e-07	-4.27711e-07	-2.21150e-08	-1.13648e-08	3.20701e-09	-8.15777e-09	4.35271e-07	-5.64422e-08	3.78829e-07	-9.20861e-08	5.12242e-08	-4.08619e-08	-3.20834e-07	4.99023e-08	-2.70932e-07	3.16644e-08	-2.60757e-08	5.58877e-09	-1.33013e-07	3.28290e-08	-1.00184e-07
18.973	-9.65703e-08	4.27896e-08	-5.37808e-08	4.04486e-07	-4.26540e-07	-2.20545e-08	-1.31524e-08	3.71145e-09	-9.44095e-09	4.31440e-07	-5.59455e-08	3.75495e-07	-9.33808e-08	5.19444e-08	-4.14364e-08	-3.21660e-07	5.00307e-08	-2.71629e-07	3.12542e-08	-2.57378e-08	5.51636e-09	-1.38081e-07	3.40800e-08	-1.04001e-07
18.997	-9.85120e-08	4.36499e-08	-5.48621e-08	4.03374e-07	-4.25367e-07	-2.19938e-08	-1.49361e-08	4.21479e-09	-1.07213e-08	4.27618e-07	-5.54499e-08	3.72168e-07	-9.46706e-08	5.26619e-08	-4.20087e-08	-3.22477e-07	5.01578e-08	-2.72319e-07	3.08461e-08	-2.54017e-08	5.44433e-09	-1.43139e-07	3.53283e-08	-1.07811e-07
19.022	-1.00448e-07	4.45079e-08	-5.59405e-08	4.02260e-07	-4.24193e-07	-2.19331e-08	-1.67158e-08	4.71701e-09	-1.19988e-08	4.23805e-07	-5.49554e-08	3.68850e-07	-9.59555e-08	5.33766e-08	-4.25789e-08	-3.23286e-07	5.02836e-08	-2.73002e-07	3.04400e-08	-2.50674e-08	5.37267e-09	-1.48185e-07	3.65738e-08	-1.11612e-07
19.046	-1.02380e-07	4.53637e-08	-5.70161e-08	4.01145e-07	-4.23017e-07	-2.18723e-08	-1.84915e-08	5.21809e-09	-1.32734e-08	4.20000e-07	-5.44620e-08	3.65538e-07	-9.72354e-08	5.40886e-08	-4.31468e-08	-3.24086e-07	5.04081e-08	-2.73678e-07	3.00361e-08	-2.47348e-08	5.30138e-09	-1.53221e-07	3.78165e-08	-1.15404e-07
19.071	-1.04306e-07	4.62171e-08	-5.80887e-08	4.00029e-07	-4.21840e-07	-2.18115e-08	-2.02632e-08	5.71803e-09	-1.45452e-08	4.16204e-07	-5.39698e-08	3.62234e-07	-9.85104e-08	5.47978e-08	-4.37126e-08	-3.24879e-07	5.05314e-08	-2.74348e-07	2.96343e-08	-2.44039e-08	5.23046e-09	-1.58244e-07	3.90564e-08	-1.19188e-07
19.096	-1.06227e-07	4.70682e-08	-5.91585e-08	3.98911e-07	-4.20662e-07	-2.17505e-08	-2.20307e-08	6.21681e-09	-1.58139e-08	4.12417e-07	-5.34787e-08	3.58938e-07	-9.97804e-08	5.55043e-08	-4.42761e-08	-3.25663e-07	5.06534e-08	-2.75010e-07	2.92347e-08	-2.40748e-08	5.15992e-09	-1.63257e-07	4.02935e-08	-1.22963e-07
19.120	-1.08142e-07	4.79170e-08	-6.02252e-08	3.97792e-07	-4.19482e-07	-2.16895e-08	-2.37942e-08	6.71443e-09	-1.70797e-08	4.08638e-07	-5.29887e-08	3.55650e-07	-1.01045e-07	5.62079e-08	-4.48374e-08	-3.26439e-07	5.07741e-08	-2.75665e-07	2.88372e-08	-2.37474e-08	5.08976e-09	-1.68257e-07	4.15277e-08	-1.26729e-07
19.145	-1.10052e-07	4.87634e-08	-6.12890e-08	3.96672e-07	-4.18301e-07	-2.16284e-08	-2.55534e-08	7.21087e-09	-1.83425e-08	4.04869e-07	-5.24999e-08	3.52369e-07	-1.02305e-07	5.69088e-08	-4.53965e-08	-3.27207e-07	5.08936e-08	-2.76314e-07	2.84418e-08	-2.34218e-08	5.01997e-09	-1.73246e-07	4.27590e-08	-1.30487e-07
19.169	-1.11957e-07	4.96074e-08	-6.23499e-08	3.95551e-07	-4.17118e-07	-2.15673e-08	-2.73084e-08	7.70612e-09	-1.96023e-08	4.01108e-07	-5.20123e-08	3.49096e-07	-1.03560e-07	5.76068e-08	-4.59533e-08	-3.27967e-07	5.10117e-08	-2.76955e-07	2.80485e-08	-2.30980e-08	4.95056e-09	-1.78223e-07	4.39874e-08	-1.34236e-07
19.194	-1.13857e-07	5.04490e-08	-6.34076e-08	3.94428e-07	-4.15934e-07	-2.15061e-08	-2.90592e-08	8.20016e-09	-2.08590e-08	3.97357e-07	-5.15258e-08	3.45831e-07	-1.04810e-07	5.83020e-08	-4.65079e-08	-3.28719e-07	5.11286e-08	-2.77590e-07	2.76574e-08	-2.27759e-08	4.88153e-09	-1.83188e-07	4.52128e-08	-1.37975e-07
19.218	-1.15751e-07	5.12882e-08	-6.44624e-08	3.93304e-07	-4.14749e-07	-2.14448e-08	-3.08057e-08	8.69300e-09	-2.21127e-08	3.93615e-07	-5.10406e-08	3.42574e-07	-1.06055e-07	5.89944e-08	-4.70602e-08	-3.29462e-07	5.12443e-08	-2.78218e-07	2.72684e-08	-2.24556e-08	4.81288e-09	-1.88141e-07	4.64353e-08	-1.41706e-07
19.243	-1.17639e-07	5.21250e-08	-6.55141e-08	3.92179e-07	-4.13563e-07	-2.13835e-08	-3.25478e-08	9.18461e-09	-2.33632e-08	3.89882e-07	-5.05565e-08	3.39325e-07	-1.07294e-07	5.96840e-08	-4.76102e-08	-3.30197e-07	5.13586e-08	-2.78839e-07	2.68816e-08	-2.21370e-08	4.74461e-09	-1.93082e-07	4.76547e-08	-1.45427e-07
19.268	-1.19522e-07	5.29593e-08	-6.65627e-08	3.91053e-07	-4.12375e-07	-2.13221e-08	-3.42856e-08	9.67498e-09	-2.46106e-08	3.86158e-07	-5.00737e-08	3.36084e-07	-1.08529e-07	6.03706e-08	-4.81580e-08	-3.30924e-07	5.14717e-08	-2.79453e-07	2.64970e-08	-2.18202e-08	4.67671e-09	-1.98010e-07	4.88711e-08	-1.49139e-07
19.292	-1.21399e-07	5.37911e-08	-6.76082e-08	3.89926e-07	-4.11187e-07	-2.12606e-08	-3.60189e-08	1.01641e-08	-2.58548e-08	3.82444e-07	-4.95920e-08	3.32852e-07	-1.09758e-07	6.10544e-08	-4.87035e-08	-3.31643e-07	5.15835e-08	-2.80060e-07	2.61145e-08	-2.15053e-08	4.60920e-09	-2.02926e-07	5.00844e-08	-1.52842e-07
19.317	-1.23271e-07	5.46204e-08	-6.86506e-08	3.88798e-07	-4.09997e-07	-2.11991e-08	-3.77478e-08	1.06520e-08	-2.70958e-08	3.78739e-07	-4.91116e-08	3.29627e-07	-1.10982e-07	6.17354e-08	-4.92467e-08	-3.32354e-07	5.16941e-08	-2.80660e-07	2.57341e-08	-2.11920e-08	4.54207e-09	-2.07829e-07	5.12946e-08	-1.56535e-07
19.341	-1.25137e-07	5.54473e-08	-6.96898e-08	3.87669e-07	-4.08807e-07	-2.11376e-08	-3.94722e-08	1.11386e-08	-2.83336e-08	3.75044e-07	-4.86325e-08	3.26411e-07	-1.12201e-07	6.24134e-08	-4.97875e-08	-3.33056e-07	5.18033e-08	-2.81253e-07	2.53559e-08	-2.08806e-08	4.47532e-09	-2.12720e-07	5.25016e-08	-1.60218e-07
19.366	-1.26997e-07	5.62716e-08	-7.07259e-08	3.86539e-07	-4.07615e-07	-2.10759e-08	-4.11920e-08	1.16239e-08	-2.95681e-08	3.71358e-07	-4.81546e-08	3.23204e-07	-1.13415e-07	6.30885e-08	-5.03261e-08	-3.33751e-07	5.19113e-08	-2.81839e-07	2.49799e-08	-2.05710e-08	4.40896e-09	-2.17598e-07	5.37055e-08	-1.63892e-07
19.390	-1.28852e-07	5.70934e-08	-7.17588e-08	3.85408e-07	-4.06422e-07	-2.10143e-08	-4.29073e-08	1.21079e-08	-3.07994e-08	3.67682e-07	-4.76779e-08	3.20005e-07	-1.14623e-07	6.37607e-08	-5.08623e-08	-3.34437e-07	5.20180e-08	-2.82419e-07	2.46061e-08	-2.02631e-08	4.34298e-09	-2.22463e-07	5.49063e-08	-1.67557e-07
19.415	-1.30701e-07	5.79126e-08	-7.27884e-08	3.84276e-07	-4.05229e-07	-2.09526e-08	-4.46179e-08	1.25907e-08	-3.20273e-08	3.64016e-07	-4.72025e-08	3.16814e-07	-1.15826e-07	6.44300e-08	-5.13962e-08	-3.35115e-07	5.21235e-08	-2.82991e-07	2.42345e-08	-1.99571e-08	4.27738e-09	-2.27315e-07	5.61038e-08	-1.71211e-07
19.440	-1.32544e-07	5.87293e-08	-7.38149e-08	3.83144e-07	-4.04035e-07	-2.08908e-08	-4.63239e-08	1.30721e-08	-3.32519e-08	3.60360e-07	-4.67284e-08	3.13632e-07	-1.17024e-07	6.50963e-08	-5.19277e-08	-3.35784e-07	5.22276e-08	-2.83557e-07	2.38650e-08	-1.96528e-08	4.21217e-09	-2.32154e-07	5.72980e-08	-1.74855e-07
19.464	-1.34381e-07	5.95434e-08	-7.48381e-08	3.82011e-07	-4.02840e-07	-2.08290e-08	-4.80252e-08	1.35522e-08	-3.44731e-08	3.56714e-07	-4.62556e-08	3.10458e-07	-1.18217e-07	6.57597e-08	-5.24569e-08	-3.36446e-07	5.23305e-08	-2.84116e-07	2.34977e-08	-1.93504e-08	4.14734e-09	-2.36979e-07	5.84890e-08	-1.78490e-07
19.489	-1.36213e-07	6.03549e-08	-7.58580e-08	3.80876e-07	-4.01644e-07	-2.07672e-08	-4.97218e-08	1.40309e-08	-3.56909e-08	3.53077e-07	-4.57840e-08	3.07293e-07	-1.19404e-07	6.64201e-08	-5.29837e-08	-3.37099e-07	5.24322e-08	-2.84667e-07	2.31326e-08	-1.90497e-08	4.08290e-09	-2.41791e-07	5.96767e-08	-1.82114e-07
19.513	-1.38038e-07	6.11637e-08	-7.68746e-08	3.79742e-07	-4.00447e-07	-2.07053e-08	-5.14136e-08	1.45083e-08	-3.69053e-08	3.49451e-07	-4.53138e-08	3.04137e-07	-1.20586e-07	6.70776e-08	-5.35082e-08	-3.37745e-07	5.25325e-08	-2.85212e-07	2.27697e-08	-1.87508e-08	4.01885e-09	-2.46590e-07	6.08611e-08	-1.85729e-07
19.538	-1.39858e-07	6.19699e-08	-7.78879e-08	3.78606e-07	-3.99250e-07	-2.06434e-08	-5.31006e-08	1.49844e-08	-3.81162e-08	3.45835e-07	-4.48449e-08	3.00990e-07	-1.21762e-07	6.77321e-08	-5.40303e-08	-3.38382e-07	5.26316e-08	-2.85750e-07	2.24090e-08	-1.84538e-08	3.95518e-09	-2.51375e-07	6.20421e-08	-1.89333e-07
19.562	-1.41671e-07	6.27735e-08	-7.88979e-08	3.77470e-07	-3.98052e-07	-2.05815e-08	-5.47827e-08	1.54590e-08	-3.93237e-08	3.42229e-07	-4.43773e-08	2.97852e-07	-1.22934e-07	6.83836e-08	-5.45500e-08	-3.39011e-07	5.27294e-08	-2.86281e-07	2.20504e-08	-1.81585e-08	3.89190e-09	-2.56146e-07	6.32197e-08	-1.92927e-07
19.587	-1.43479e-07	6.35744e-08	-7.99045e-08	3.76333e-07	-3.96853e-07	-2.05195e-08	-5.64600e-08	1.59323e-08	-4.05276e-08	3.38633e-07	-4.39111e-08	2.94722e-07	-1.24099e-07	6.90320e-08	-5.50673e-08	-3.39631e-07	5.28260e-08	-2.86805e-07	2.16941e-08	-1.78651e-08	3.82901e-09	-2.60904e-07	6.43939e-08	-1.96510e-07
19.612	-1.45280e-07	6.43726e-08	-8.09077e-08	3.75196e-07	-3.95654e-07	-2.04575e-08	-5.81323e-08	1.64042e-08	-4.17280e-08	3.35048e-07	-4.34462e-08	2.91602e-07	-1.25260e-07	6.96775e-08	-5.55821e-08	-3.40244e-07	5.29213e-08	-2.87323e-07	2.13400e-08	-1.75735e-08	3.76651e-09	-2.65647e-07	6.55647e-08	-2.00083e-07
19.636	-1.47076e-07	6.51681e-08	-8.19076e-08	3.74058e-07	-3.94454e-07	-2.03954e-08	-5.97996e-08	1.68747e-08	-4.29249e-08	3.31473e-07	-4.29826e-08	2.88491e-07	-1.26415e-07	7.03199e-08	-5.60946e-08	-3.40849e-07	5.30153e-08	-2.87833e-07	2.09881e-08	-1.72837e-08	3.70440e-09	-2.70377e-07	6.67320e-08	-2.03645e-07
19.661	-1.48865e-07	6.59609e-08	-8.29040e-08	3.72920e-07	-3.93254e-07	-2.03334e-08	-6.14620e-08	1.73438e-08	-4.41181e-08	3.27909e-07	-4.25204e-08	2.85389e-07	-1.27564e-07	7.09593e-08	-5.66047e-08	-3.41445e-07	5.31080e-08	-2.88337e-07	2.06384e-08	-1.69957e-08	3.64267e-09	-2.75092e-07	6.78958e-08	-2.07197e-07
19.685	-1.50648e-07	6.67510e-08	-8.38970e-08	3.71781e-07	-3.92053e-07	-2.02713e-08	-6.31192e-08	1.78115e-08	-4.53077e-08	3.24355e-07	-4.20596e-08	2.82296e-07	-1.28708e-07	7.15957e-08	-5.71123e-08	-3.42033e-07	5.31995e-08	-2.88834e-07	2.02909e-08	-1.67095e-08	3.58134e-09	-2.79793e-07	6.90561e-08	-2.10737e-07
19.710	-1.52425e-07	6.75383e-08	-8.48865e-08	3.70642e-07	-3.90852e-07	-2.02092e-08	-6.47714e-08	1.82777e-08	-4.64937e-08	3.20812e-07	-4.16002e-08	2.79212e-07	-1.29846e-07	7.22290e-08	-5.76175e-08	-3.42613e-07	5.32898e-08	-2.89323e-07	1.99456e-08	-1.64252e-08	3.52039e-09	-2.84480e-07	7.02128e-08	-2.14267e-07
19.735	-1.54195e-07	6.83228e-08	-8.58726e-08	3.69503e-07	-3.89650e-07	-2.01471e-08	-6.64185e-08	1.87425e-08	-4.76760e-08	3.17280e-07	-4.11421e-08	2.76138e-07	-1.30979e-07	7.28592e-08	-5.81202e-08	-3.43185e-07	5.33787e-08	-2.89806e-07	1.96025e-08	-1.61427e-08	3.45984e-09	-2.89152e-07	7.13660e-08	-2.17786e-07
19.759	-1.55960e-07	6.91045e-08	-8.68551e-08	3.68363e-07	-3.88448e-07	-2.00849e-08	-6.80604e-08	1.92059e-08	-4.88546e-08	3.13758e-07	-4.06855e-08	2.73073e-07	-1.32107e-07	7.34864e-08	-5.86205e-08	-3.43749e-07	5.34664e-08	-2.90283e-07	1.92616e-08	-1.58619e-08	3.39968e-09	-2.93810e-07	7.25155e-08	-2.21294e-07
19.784	-1.57718e-07	6.98835e-08	-8.78342e-08	3.67223e-07	-3.87246e-07	-2.00228e-08	-6.96972e-08	1.96677e-08	-5.00294e-08	3.10248e-07	-4.02303e-08	2.70017e-07	-1.33229e-07	7.41104e-08	-5.91183e-08	-3.44305e-07	5.35529e-08	-2.90752e-07	1.89230e-08	-1.55831e-08	3.33991e-09	-2.98453e-07	7.36614e-08	-2.24791e-07
19.808	-1.59469e-07	7.06596e-08	-8.88096e-08	3.66083e-07	-3.86043e-07	-1.99606e-08	-7.13286e-08	2.01281e-08	-5.12005e-08	3.06748e-07	-3.97764e-08	2.66972e-07	-1.34345e-07	7.47314e-08	-5.96137e-08	-3.44853e-07	5.36381e-08	-2.91215e-07	1.85866e-08	-1.53060e-08	3.28053e-09	-3.03081e-07	7.48036e-08	-2.28277e-07
19.833	-1.61214e-07	7.14329e-08	-8.97816e-08	3.64942e-07	-3.84841e-07	-1.98984e-08	-7.29548e-08	2.05870e-08	-5.23678e-08	3.03259e-07	-3.93241e-08	2.63935e-07	-1.35456e-07	7.53492e-08	-6.01065e-08	-3.45392e-07	5.37220e-08	-2.91670e-07	1.82524e-08	-1.50308e-08	3.22154e-09	-3.07694e-07	7.59422e-08	-2.31751e-07
19.857	-1.62953e-07	7.22033e-08	-9.07499e-08	3.63802e-07	-3.83638e-07	-1.98362e-08	-7.45757e-08	2.10444e-08	-5.35313e-08	2.99782e-07	-3.88731e-08	2.60908e-07	-1.36561e-07	7.59640e-08	-6.05969e-08	-3.45924e-07	5.38047e-08	-2.92119e-07	1.79204e-08	-1.47574e-08	3.16295e-09	-3.12292e-07	7.70770e-08	-2.35215e-07
19.882	-1.64686e-07	7.29709e-08	-9.17146e-08	3.62661e-07	-3.82435e-07	-1.97740e-08	-7.61913e-08	2.15003e-08	-5.46910e-08	2.96315e-07	-3.84236e-08	2.57891e-07	-1.37660e-07	7.65756e-08	-6.10848e-08	-3.46447e-07	5.38861e-08	-2.92561e-07	1.75906e-08	-1.44859e-08	3.10474e-09	-3.16874e-07	7.82081e-08	-2.38666e-07
19.907	-1.66411e-07	7.37356e-08	-9.26757e-08	3.61520e-07	-3.81232e-07	-1.97118e-08	-7.78014e-08	2.19546e-08	-5.58468e-08	2.92860e-07	-3.79755e-08	2.54884e-07	-1.38754e-07	7.71841e-08	-6.15702e-08	-3.46963e-07	5.39663e-08	-2.92996e-07	1.72631e-08	-1.42162e-08	3.04694e-09	-3.21442e-07	7.93354e-08	-2.42106e-07
19.931	-1.68131e-07	7.44974e-08	-9.36332e-08	3.60379e-07	-3.80028e-07	-1.96496e-08	-7.94061e-08	2.24075e-08	-5.69987e-08	2.89416e-07	-3.75289e-08	2.51887e-07	-1.39842e-07	7.77894e-08	-6.20531e-08	-3.47470e-07	5.40452e-08	-2.93425e-07	1.69378e-08	-1.39483e-08	2.98952e-09	-3.25994e-07	8.04589e-08	-2.45535e-07
19.956	-1.69843e-07	7.52563e-08	-9.45870e-08	3.59238e-07	-3.78825e-07	-1.95874e-08	-8.10054e-08	2.28588e-08	-5.81466e-08	2.85983e-07	-3.70838e-08	2.48899e-07	-1.40925e-07	7.83916e-08	-6.25334e-08	-3.47969e-07	5.41229e-08	-2.93847e-07	1.66147e-08	-1.36822e-08	2.93250e-09	-3.30530e-07	8.15786e-08	-2.48952e-07
19.980	-1.71549e-07	7.60122e-08	-9.55372e-08	3.58097e-07	-3.77622e-07	-1.95251e-08	-8.25991e-08	2.33085e-08	-5.92906e-08	2.82562e-07	-3.66402e-08	2.45922e-07	-1.42002e-07	7.89906e-08	-6.30113e-08	-3.48461e-07	5.41993e-08	-2.94261e-07	1.62939e-08	-1.34180e-08	2.87587e-09	-3.35051e-07	8.26944e-08	-2.52357e-07
20.005	-1.73249e-07	7.67652e-08	-9.64836e-08	3.56956e-07	-3.76419e-07	-1.94629e-08	-8.41873e-08	2.37567e-08	-6.04307e-08	2.79152e-07	-3.61980e-08	2.42954e-07	-1.43073e-07	7.95864e-08	-6.34866e-08	-3.48944e-07	5.42745e-08	-2.94670e-07	1.59753e-08	-1.31557e-08	2.81964e-09	-3.39557e-07	8.38063e-08	-2.55750e-07
20.029	-1.74942e-07	7.75153e-08	-9.74263e-08	3.55815e-07	-3.75216e-07	-1.94007e-08	-8.57700e-08	2.42033e-08	-6.15667e-08	2.75754e-07	-3.57574e-08	2.39996e-07	-1.44138e-07	8.01791e-08	-6.39593e-08	-3.49419e-07	5.43484e-08	-2.95071e-07	1.56589e-08	-1.28951e-08	2.76380e-09	-3.44046e-07	8.49143e-08	-2.59132e-07
20.054	-1.76628e-07	7.82623e-08	-9.83652e-08	3.54674e-07	-3.74013e-07	-1.93385e-08	-8.73470e-08	2.46483e-08	-6.26987e-08	2.72367e-07	-3.53183e-08	2.37049e-07	-1.45198e-07	8.07686e-08	-6.44295e-08	-3.49887e-07	5.44211e-08	-2.95466e-07	1.53448e-08	-1.26364e-08	2.70836e-09	-3.48519e-07	8.60184e-08	-2.62501e-07
20.079	-1.78307e-07	7.90064e-08	-9.93004e-08	3.53533e-07	-3.72810e-07	-1.92763e-08	-8.89183e-08	2.50917e-08	-6.38266e-08	2.68992e-07	-3.48806e-08	2.34112e-07	-1.46252e-07	8.13548e-08	-6.48972e-08	-3.50346e-07	5.44925e-08	-2.95854e-07	1.50329e-08	-1.23796e-08	2.65331e-09	-3.52977e-07	8.71186e-08	-2.65858e-07
20.103	-1.79979e-07	7.97475e-08	-1.00232e-07	3.52393e-07	-3.71607e-07	-1.92141e-08	-9.04840e-08	2.55335e-08	-6.49505e-08	2.65629e-07	-3.44445e-08	2.31185e-07	-1.47300e-07	8.19379e-08	-6.53623e-08	-3.50797e-07	5.45627e-08	-2.96235e-07	1.47233e-08	-1.21246e-08	2.59865e-09	-3.57418e-07	8.82147e-08	-2.69203e-07
20.128	-1.81645e-07	8.04855e-08	-1.01159e-07	3.51253e-07	-3.70405e-07	-1.91520e-08	-9.20439e-08	2.59737e-08	-6.60702e-08	2.62278e-07	-3.40100e-08	2.28268e-07	-1.48343e-07	8.25177e-08	-6.58248e-08	-3.51241e-07	5.46317e-08	-2.96609e-07	1.44158e-08	-1.18714e-08	2.54439e-09	-3.61843e-07	8.93068e-08	-2.72536e-07
20.152	-1.83304e-07	8.12205e-08	-1.02083e-07	3.50113e-07	-3.69203e-07	-1.90898e-08	-9.35981e-08	2.64123e-08	-6.71858e-08	2.58939e-07	-3.35769e-08	2.25362e-07	-1.49379e-07	8.30943e-08	-6.62848e-08	-3.51676e-07	5.46995e-08	-2.96977e-07	1.41107e-08	-1.16201e-08	2.49053e-09	-3.66252e-07	9.03949e-08	-2.75857e-07
20.177	-1.84956e-07	8.19524e-08	-1.03003e-07	3.48973e-07	-3.68001e-07	-1.90277e-08	-9.51465e-08	2.68492e-08	-6.82973e-08	2.55611e-07	-3.31455e-08	2.22466e-07	-1.50410e-07	8.36676e-08	-6.67421e-08	-3.52104e-07	5.47660e-08	-2.97338e-07	1.38077e-08	-1.13707e-08	2.43706e-09	-3.70644e-07	9.14789e-08	-2.79165e-07
20.201	-1.86601e-07	8.26813e-08	-1.03919e-07	3.47834e-07	-3.66800e-07	-1.89656e-08	-9.66890e-08	2.72845e-08	-6.94045e-08	2.52296e-07	-3.27156e-08	2.19580e-07	-1.51435e-07	8.42377e-08	-6.71969e-08	-3.52524e-07	5.48312e-08	-2.97692e-07	1.35070e-08	-1.11230e-08	2.38399e-09	-3.75019e-07	9.25588e-08	-2.82460e-07
20.226	-1.88239e-07	8.34071e-08	-1.04832e-07	3.46695e-07	-3.65599e-07	-1.89035e-08	-9.82257e-08	2.77181e-08	-7.05076e-08	2.48993e-07	-3.22872e-08	2.16705e-07	-1.52454e-07	8.48046e-08	-6.76491e-08	-3.52936e-07	5.48953e-08	-2.98040e-07	1.32086e-08	-1.08773e-08	2.33131e-09	-3.79378e-07	9.36346e-08	-2.85743e-07
20.251	-1.89870e-07	8.41298e-08	-1.05740e-07	3.45557e-07	-3.64398e-07	-1.88414e-08	-9.97564e-08	2.81501e-08	-7.16064e-08	2.45701e-07	-3.18604e-08	2.13841e-07	-1.53467e-07	8.53682e-08	-6.80987e-08	-3.53339e-07	5.49581e-08	-2.98381e-07	1.29124e-08	-1.06333e-08	2.27903e-09	-3.83720e-07	9.47062e-08	-2.89013e-07
20.275	-1.91494e-07	8.48493e-08	-1.06644e-07	3.44419e-07	-3.63198e-07	-1.87794e-08	-1.01281e-07	2.85804e-08	-7.27009e-08	2.42423e-07	-3.14353e-08	2.10987e-07	-1.54474e-07	8.59285e-08	-6.85456e-08	-3.53735e-07	5.50197e-08	-2.98716e-07	1.26184e-08	-1.03913e-08	2.22715e-09	-3.88045e-07	9.57737e-08	-2.92271e-07
20.300	-1.93110e-07	8.55658e-08	-1.07545e-07	3.43282e-07	-3.61999e-07	-1.87173e-08	-1.02800e-07	2.90090e-08	-7.37911e-08	2.39156e-07	-3.10117e-08	2.08144e-07	-1.55475e-07	8.64855e-08	-6.89900e-08	-3.54124e-07	5.50801e-08	-2.99044e-07	1.23267e-08	-1.01510e-08	2.17566e-09	-3.92353e-07	9.68370e-08	-2.95516e-07
20.324	-1.94720e-07	8.62790e-08	-1.08441e-07	3.42145e-07	-3.60800e-07	-1.86554e-08	-1.04313e-07	2.94359e-08	-7.48770e-08	2.35902e-07	-3.05897e-08	2.05312e-07	-1.56471e-07	8.70392e-08	-6.94317e-08	-3.54504e-07	5.51392e-08	-2.99365e-07	1.20372e-08	-9.91264e-09	2.12457e-09	-3.96644e-07	9.78960e-08	-2.98748e-07
20.349	-1.96323e-07	8.69892e-08	-1.09334e-07	3.41008e-07	-3.59602e-07	-1.85934e-08	-1.05820e-07	2.98611e-08	-7.59586e-08	2.32660e-07	-3.01693e-08	2.02490e-07	-1.57460e-07	8.75897e-08	-6.98708e-08	-3.54877e-07	5.51972e-08	-2.99679e-07	1.17500e-08	-9.67610e-09	2.07387e-09	-4.00917e-07	9.89508e-08	-3.01966e-07
20.374	-1.97918e-07	8.76961e-08	-1.10222e-07	3.39873e-07	-3.58404e-07	-1.85315e-08	-1.07320e-07	3.02845e-08	-7.70358e-08	2.29430e-07	-2.97506e-08	1.99680e-07	-1.58444e-07	8.81368e-08	-7.03072e-08	-3.55241e-07	5.52539e-08	-2.99987e-07	1.14650e-08	-9.44141e-09	2.02357e-09	-4.05174e-07	1.00001e-07	-3.05172e-07
20.398	-1.99507e-07	8.83998e-08	-1.11107e-07	3.38738e-07	-3.57207e-07	-1.84696e-08	-1.08815e-07	3.07063e-08	-7.81086e-08	2.26214e-07	-2.93334e-08	1.96880e-07	-1.59422e-07	8.86806e-08	-7.07410e-08	-3.55598e-07	5.53094e-08	-3.00289e-07	1.11822e-08	-9.20856e-09	1.97366e-09	-4.09412e-07	1.01047e-07	-3.08365e-07
20.423	-2.01088e-07	8.91004e-08	-1.11987e-07	3.37603e-07	-3.56011e-07	-1.84077e-08	-1.10303e-07	3.11263e-08	-7.91769e-08	2.23009e-07	-2.89179e-08	1.94091e-07	-1.60393e-07	8.92211e-08	-7.11722e-08	-3.55947e-07	5.53637e-08	-3.00584e-07	1.09017e-08	-8.97757e-09	1.92415e-09	-4.13634e-07	1.02089e-07	-3.11544e-07
20.447	-2.02661e-07	8.97977e-08	-1.12864e-07	3.36469e-07	-3.54815e-07	-1.83459e-08	-1.11785e-07	3.15445e-08	-8.02409e-08	2.19818e-07	-2.85041e-08	1.91314e-07	-1.61359e-07	8.97583e-08	-7.16007e-08	-3.56289e-07	5.54168e-08	-3.00872e-07	1.06235e-08	-8.74842e-09	1.87504e-09	-4.17837e-07	1.03127e-07	-3.14710e-07
20.472	-2.04228e-07	9.04918e-08	-1.13736e-07	3.35337e-07	-3.53621e-07	-1.82841e-08	-1.13261e-07	3.19610e-08	-8.13003e-08	2.16639e-07	-2.80919e-08	1.88547e-07	-1.62319e-07	9.02921e-08	-7.20265e-08	-3.56622e-07	5.54687e-08	-3.01154e-07	1.03474e-08	-8.52112e-09	1.82632e-09	-4.22023e-07	1.04160e-07	-3.17863e-07
20.496	-2.05787e-07	9.11826e-08	-1.14604e-07	3.34204e-07	-3.52427e-07	-1.82224e-08	-1.14731e-07	3.23757e-08	-8.23553e-08	2.13473e-07	-2.76814e-08	1.85792e-07	-1.63272e-07	9.08226e-08	-7.24497e-08	-3.56948e-07	5.55194e-08	-3.01429e-07	1.00737e-08	-8.29567e-09	1.77800e-09	-4.26191e-07	1.05189e-07	-3.21003e-07
20.521	-2.07339e-07	9.18701e-08	-1.15468e-07	3.33073e-07	-3.51234e-07	-1.81607e-08	-1.16194e-07	3.27887e-08	-8.34057e-08	2.10320e-07	-2.72725e-08	1.83047e-07	-1.64220e-07	9.13497e-08	-7.28702e-08	-3.57267e-07	5.55689e-08	-3.01698e-07	9.80214e-09	-8.07207e-09	1.73008e-09	-4.30341e-07	1.06213e-07	-3.24128e-07
20.546	-2.08883e-07	9.25544e-08	-1.16328e-07	3.31943e-07	-3.50042e-07	-1.80991e-08	-1.17651e-07	3.31998e-08	-8.44515e-08	2.07180e-07	-2.68653e-08	1.80314e-07	-1.65161e-07	9.18734e-08	-7.32880e-08	-3.57577e-07	5.56172e-08	-3.01960e-07	9.53286e-09	-7.85031e-09	1.68255e-09	-4.34473e-07	1.07233e-07	-3.27240e-07
20.570	-2.10420e-07	9.32354e-08	-1.17184e-07	3.30813e-07	-3.48851e-07	-1.80375e-08	-1.19102e-07	3.36092e-08	-8.54928e-08	2.04053e-07	-2.64598e-08	1.77593e-07	-1.66097e-07	9.23938e-08	-7.37031e-08	-3.57880e-07	5.56644e-08	-3.02216e-07	9.26581e-09	-7.63040e-09	1.63542e-09	-4.38587e-07	1.08248e-07	-3.30339e-07
20.595	-2.11949e-07	9.39130e-08	-1.18036e-07	3.29685e-07	-3.47661e-07	-1.79760e-08	-1.20546e-07	3.40167e-08	-8.65295e-08	2.00938e-07	-2.60560e-08	1.74882e-07	-1.67026e-07	9.29108e-08	-7.41155e-08	-3.58175e-07	5.57103e-08	-3.02465e-07	9.00101e-09	-7.41233e-09	1.58868e-09	-4.42683e-07	1.09259e-07	-3.33424e-07
20.619	-2.13471e-07	9.45874e-08	-1.18884e-07	3.28557e-07	-3.46472e-07	-1.79145e-08	-1.21984e-07	3.44225e-08	-8.75616e-08	1.97837e-07	-2.56539e-08	1.72184e-07	-1.67950e-07	9.34245e-08	-7.45252e-08	-3.58463e-07	5.57550e-08	-3.02708e-07	8.73845e-09	-7.19611e-09	1.54234e-09	-4.46760e-07	1.10265e-07	-3.36495e-07
20.644	-2.14985e-07	9.52583e-08	-1.19727e-07	3.27431e-07	-3.45284e-07	-1.78531e-08	-1.23415e-07	3.48264e-08	-8.85890e-08	1.94750e-07	-2.52534e-08	1.69496e-07	-1.68867e-07	9.39347e-08	-7.49322e-08	-3.58743e-07	5.57986e-08	-3.02944e-07	8.47812e-09	-6.98174e-09	1.49639e-09	-4.50819e-07	1.11267e-07	-3.39552e-07
20.668	-2.16492e-07	9.59260e-08	-1.20566e-07	3.26305e-07	-3.44097e-07	-1.77917e-08	-1.24840e-07	3.52284e-08	-8.96118e-08	1.91675e-07	-2.48548e-08	1.66820e-07	-1.69778e-07	9.44415e-08	-7.53365e-08	-3.59015e-07	5.58410e-08	-3.03174e-07	8.22004e-09	-6.76920e-09	1.45084e-09	-4.54859e-07	1.12264e-07	-3.42595e-07
20.693	-2.17991e-07	9.65902e-08	-1.21401e-07	3.25181e-07	-3.42911e-07	-1.77304e-08	-1.26258e-07	3.56287e-08	-9.06298e-08	1.88614e-07	-2.44578e-08	1.64156e-07	-1.70683e-07	9.49449e-08	-7.57381e-08	-3.59280e-07	5.58822e-08	-3.03398e-07	7.96420e-09	-6.55852e-09	1.40568e-09	-4.58880e-07	1.13257e-07	-3.45623e-07
20.718	-2.19483e-07	9.72511e-08	-1.22232e-07	3.24057e-07	-3.41727e-07	-1.76692e-08	-1.27670e-07	3.60270e-08	-9.16432e-08	1.85566e-07	-2.40626e-08	1.61503e-07	-1.71582e-07	9.54449e-08	-7.61370e-08	-3.59538e-07	5.59222e-08	-3.03615e-07	7.71059e-09	-6.34967e-09	1.36092e-09	-4.62883e-07	1.14245e-07	-3.48638e-07
20.742	-2.20967e-07	9.79086e-08	-1.23058e-07	3.22935e-07	-3.40543e-07	-1.76080e-08	-1.29075e-07	3.64235e-08	-9.26517e-08	1.82531e-07	-2.36691e-08	1.58862e-07	-1.72475e-07	9.59415e-08	-7.65331e-08	-3.59787e-07	5.59610e-08	-3.03826e-07	7.45922e-09	-6.14267e-09	1.31655e-09	-4.66867e-07	1.15228e-07	-3.51639e-07
20.767	-2.22443e-07	9.85627e-08	-1.23880e-07	3.21814e-07	-3.39361e-07	-1.75469e-08	-1.30474e-07	3.68181e-08	-9.36555e-08	1.79510e-07	-2.32773e-08	1.56233e-07	-1.73361e-07	9.64347e-08	-7.69265e-08	-3.60030e-07	5.59987e-08	-3.04031e-07	7.21008e-09	-5.93750e-09	1.27258e-09	-4.70831e-07	1.16206e-07	-3.54625e-07
20.791	-2.23911e-07	9.92133e-08	-1.24698e-07	3.20695e-07	-3.38181e-07	-1.74858e-08	-1.31865e-07	3.72109e-08	-9.46545e-08	1.76502e-07	-2.28873e-08	1.53615e-07	-1.74242e-07	9.69244e-08	-7.73171e-08	-3.60265e-07	5.60352e-08	-3.04229e-07	6.96318e-09	-5.73418e-09	1.22900e-09	-4.74777e-07	1.17180e-07	-3.57597e-07
20.816	-2.25372e-07	9.98605e-08	-1.25511e-07	3.19576e-07	-3.37001e-07	-1.74248e-08	-1.33250e-07	3.76017e-08	-9.56487e-08	1.73508e-07	-2.24991e-08	1.51009e-07	-1.75116e-07	9.74107e-08	-7.77050e-08	-3.60492e-07	5.60706e-08	-3.04421e-07	6.71851e-09	-5.53269e-09	1.18582e-09	-4.78704e-07	1.18149e-07	-3.60555e-07
20.840	-2.26825e-07	1.00504e-07	-1.26320e-07	3.18459e-07	-3.35823e-07	-1.73639e-08	-1.34629e-07	3.79906e-08	-9.66381e-08	1.70528e-07	-2.21126e-08	1.48416e-07	-1.75984e-07	9.78935e-08	-7.80902e-08	-3.60712e-07	5.61048e-08	-3.04607e-07	6.47607e-09	-5.33304e-09	1.14303e-09	-4.82611e-07	1.19114e-07	-3.63497e-07
20.865	-2.28270e-07	1.01144e-07	-1.27125e-07	3.17344e-07	-3.34647e-07	-1.73031e-08	-1.36000e-07	3.83776e-08	-9.76225e-08	1.67562e-07	-2.17279e-08	1.45834e-07	-1.76845e-07	9.83728e-08	-7.84726e-08	-3.60924e-07	5.61378e-08	-3.04786e-07	6.23586e-09	-5.13523e-09	1.10063e-09	-4.86499e-07	1.20073e-07	-3.66426e-07
20.890	-2.29707e-07	1.01781e-07	-1.27925e-07	3.16229e-07	-3.33472e-07	-1.72423e-08	-1.37365e-07	3.87627e-08	-9.86021e-08	1.64609e-07	-2.13450e-08	1.43264e-07	-1.77701e-07	9.88488e-08	-7.88522e-08	-3.61129e-07	5.61697e-08	-3.04960e-07	5.99788e-09	-4.93926e-09	1.05863e-09	-4.90368e-07	1.21028e-07	-3.69340e-07
20.914	-2.31136e-07	1.02415e-07	-1.28721e-07	3.15116e-07	-3.32298e-07	-1.71816e-08	-1.38723e-07	3.91459e-08	-9.95768e-08	1.61670e-07	-2.09639e-08	1.40706e-07	-1.78550e-07	9.93212e-08	-7.92291e-08	-3.61327e-07	5.62005e-08	-3.05126e-07	5.76213e-09	-4.74511e-09	1.01702e-09	-4.94217e-07	1.21978e-07	-3.72239e-07
20.939	-2.32557e-07	1.03044e-07	-1.29513e-07	3.14005e-07	-3.31126e-07	-1.71210e-08	-1.40074e-07	3.95271e-08	-1.00546e-07	1.58745e-07	-2.05846e-08	1.38160e-07	-1.79393e-07	9.97901e-08	-7.96032e-08	-3.61517e-07	5.62301e-08	-3.05287e-07	5.52860e-09	-4.55280e-09	9.75798e-10	-4.98046e-07	1.22923e-07	-3.75123e-07
20.963	-2.33970e-07	1.03671e-07	-1.30300e-07	3.12895e-07	-3.29956e-07	-1.70605e-08	-1.41418e-07	3.99064e-08	-1.01511e-07	1.55833e-07	-2.02071e-08	1.35626e-07	-1.80230e-07	1.00256e-07	-7.99745e-08	-3.61700e-07	5.62586e-08	-3.05442e-07	5.29730e-09	-4.36232e-09	9.34973e-10	-5.01856e-07	1.23863e-07	-3.77992e-07
20.988	-2.35376e-07	1.04293e-07	-1.31083e-07	3.11787e-07	-3.28787e-07	-1.70001e-08	-1.42755e-07	4.02837e-08	-1.02471e-07	1.52936e-07	-1.98315e-08	1.33105e-07	-1.81061e-07	1.00718e-07	-8.03430e-08	-3.61876e-07	5.62859e-08	-3.05590e-07	5.06822e-09	-4.17368e-09	8.94540e-10	-5.05645e-07	1.24799e-07	-3.80847e-07
21.012	-2.36773e-07	1.04912e-07	-1.31861e-07	3.10680e-07	-3.27620e-07	-1.69397e-08	-1.44085e-07	4.06590e-08	-1.03426e-07	1.50053e-07	-1.94576e-08	1.30596e-07	-1.81885e-07	1.01176e-07	-8.07088e-08	-3.62044e-07	5.63121e-08	-3.05732e-07	4.84135e-09	-3.98685e-09	8.54499e-10	-5.09415e-07	1.25729e-07	-3.83686e-07
21.037	-2.38162e-07	1.05528e-07	-1.32634e-07	3.09575e-07	-3.26454e-07	-1.68795e-08	-1.45408e-07	4.10324e-08	-1.04375e-07	1.47184e-07	-1.90856e-08	1.28099e-07	-1.82703e-07	1.01631e-07	-8.10717e-08	-3.62206e-07	5.63372e-08	-3.05869e-07	4.61671e-09	-3.80186e-09	8.14849e-10	-5.13165e-07	1.26655e-07	-3.86510e-07
21.062	-2.39544e-07	1.06140e-07	-1.33404e-07	3.08471e-07	-3.25290e-07	-1.68193e-08	-1.46724e-07	4.14038e-08	-1.05320e-07	1.44329e-07	-1.87154e-08	1.25614e-07	-1.83514e-07	1.02083e-07	-8.14319e-08	-3.62360e-07	5.63611e-08	-3.05999e-07	4.39428e-09	-3.61869e-09	7.75590e-10	-5.16895e-07	1.27575e-07	-3.89319e-07
21.086	-2.40917e-07	1.06748e-07	-1.34168e-07	3.07369e-07	-3.24128e-07	-1.67592e-08	-1.48033e-07	4.17731e-08	-1.06260e-07	1.41489e-07	-1.83470e-08	1.23142e-07	-1.84320e-07	1.02531e-07	-8.17892e-08	-3.62506e-07	5.63839e-08	-3.06122e-07	4.17406e-09	-3.43734e-09	7.36722e-10	-5.20604e-07	1.28491e-07	-3.92113e-07
21.111	-2.42282e-07	1.07353e-07	-1.34929e-07	3.06269e-07	-3.22968e-07	-1.66992e-08	-1.49335e-07	4.21405e-08	-1.07194e-07	1.38662e-07	-1.79805e-08	1.20682e-07	-1.85119e-07	1.02975e-07	-8.21438e-08	-3.62646e-07	5.64056e-08	-3.06240e-07	3.95606e-09	-3.25781e-09	6.98244e-10	-5.24293e-07	1.29401e-07	-3.94892e-07
21.135	-2.43638e-07	1.07954e-07	-1.35684e-07	3.05170e-07	-3.21810e-07	-1.66393e-08	-1.50629e-07	4.25058e-08	-1.08124e-07	1.35850e-07	-1.76159e-08	1.18234e-07	-1.85911e-07	1.03416e-07	-8.24955e-08	-3.62778e-07	5.64262e-08	-3.06352e-07	3.74026e-09	-3.08011e-09	6.60157e-10	-5.27962e-07	1.30307e-07	-3.97655e-07
21.160	-2.44987e-07	1.08552e-07	-1.36435e-07	3.04074e-07	-3.20653e-07	-1.65795e-08	-1.51917e-07	4.28692e-08	-1.09048e-07	1.33053e-07	-1.72531e-08	1.15800e-07	-1.86698e-07	1.03853e-07	-8.28444e-08	-3.62904e-07	5.64457e-08	-3.06458e-07	3.52668e-09	-2.90422e-09	6.22459e-10	-5.31610e-07	1.31207e-07	-4.00403e-07
21.185	-2.46327e-07	1.09146e-07	-1.37182e-07	3.02979e-07	-3.19499e-07	-1.65198e-08	-1.53197e-07	4.32305e-08	-1.09967e-07	1.30270e-07	-1.68922e-08	1.13377e-07	-1.87478e-07	1.04287e-07	-8.31905e-08	-3.63022e-07	5.64641e-08	-3.06558e-07	3.31529e-09	-2.73015e-09	5.85150e-10	-5.35238e-07	1.32103e-07	-4.03135e-07
21.209	-2.47659e-07	1.09736e-07	-1.37923e-07	3.01886e-07	-3.18346e-07	-1.64602e-08	-1.54470e-07	4.35897e-08	-1.10881e-07	1.27501e-07	-1.65332e-08	1.10968e-07	-1.88251e-07	1.04718e-07	-8.35338e-08	-3.63133e-07	5.64813e-08	-3.06651e-07	3.10611e-09	-2.55789e-09	5.48229e-10	-5.38845e-07	1.32993e-07	-4.05852e-07
21.234	-2.48983e-07	1.10323e-07	-1.38661e-07	3.00795e-07	-3.17195e-07	-1.64007e-08	-1.55736e-07	4.39469e-08	-1.11789e-07	1.24747e-07	-1.61761e-08	1.08571e-07	-1.89019e-07	1.05144e-07	-8.38742e-08	-3.63237e-07	5.64975e-08	-3.06739e-07	2.89913e-09	-2.38744e-09	5.11697e-10	-5.42431e-07	1.33878e-07	-4.08553e-07
21.258	-2.50299e-07	1.10905e-07	-1.39393e-07	2.99705e-07	-3.16047e-07	-1.63414e-08	-1.56995e-07	4.43020e-08	-1.12693e-07	1.22007e-07	-1.58209e-08	1.06186e-07	-1.89779e-07	1.05568e-07	-8.42118e-08	-3.63334e-07	5.65126e-08	-3.06821e-07	2.69435e-09	-2.21880e-09	4.75553e-10	-5.45997e-07	1.34758e-07	-4.11239e-07
21.283	-2.51606e-07	1.11485e-07	-1.40121e-07	2.98618e-07	-3.14900e-07	-1.62821e-08	-1.58246e-07	4.46551e-08	-1.13591e-07	1.19283e-07	-1.54675e-08	1.03815e-07	-1.90534e-07	1.05987e-07	-8.45466e-08	-3.63424e-07	5.65266e-08	-3.06897e-07	2.49176e-09	-2.05197e-09	4.39796e-10	-5.49541e-07	1.35633e-07	-4.13908e-07
21.307	-2.52904e-07	1.12060e-07	-1.40844e-07	2.97533e-07	-3.13756e-07	-1.62229e-08	-1.59490e-07	4.50061e-08	-1.14484e-07	1.16572e-07	-1.51161e-08	1.01456e-07	-1.91282e-07	1.06403e-07	-8.48786e-08	-3.63507e-07	5.65395e-08	-3.06967e-07	2.29137e-09	-1.88694e-09	4.04426e-10	-5.53064e-07	1.36502e-07	-4.16562e-07
21.332	-2.54195e-07	1.12632e-07	-1.41563e-07	2.96450e-07	-3.12613e-07	-1.61638e-08	-1.60726e-07	4.53550e-08	-1.15371e-07	1.13877e-07	-1.47666e-08	9.91104e-08	-1.92024e-07	1.06816e-07	-8.52076e-08	-3.63583e-07	5.65513e-08	-3.07031e-07	2.09316e-09	-1.72372e-09	3.69443e-10	-5.56567e-07	1.37367e-07	-4.19200e-07
21.357	-2.55477e-07	1.13200e-07	-1.42277e-07	2.95368e-07	-3.11473e-07	-1.61049e-08	-1.61955e-07	4.57018e-08	-1.16253e-07	1.11196e-07	-1.44190e-08	9.67775e-08	-1.92759e-07	1.07225e-07	-8.55339e-08	-3.63652e-07	5.65621e-08	-3.07090e-07	1.89714e-09	-1.56230e-09	3.34845e-10	-5.60048e-07	1.38226e-07	-4.21822e-07
21.381	-2.56750e-07	1.13764e-07	-1.42986e-07	2.94289e-07	-3.10335e-07	-1.60461e-08	-1.63177e-07	4.60465e-08	-1.17130e-07	1.08531e-07	-1.40733e-08	9.44575e-08	-1.93487e-07	1.07630e-07	-8.58573e-08	-3.63714e-07	5.65717e-08	-3.07142e-07	1.70331e-09	-1.40267e-09	3.00633e-10	-5.63508e-07	1.39080e-07	-4.24428e-07
21.406	-2.58015e-07	1.14324e-07	-1.43690e-07	2.93212e-07	-3.09200e-07	-1.59873e-08	-1.64391e-07	4.63891e-08	-1.18002e-07	1.05880e-07	-1.37296e-08	9.21505e-08	-1.94210e-07	1.08032e-07	-8.61778e-08	-3.63769e-07	5.65804e-08	-3.07189e-07	1.51165e-09	-1.24484e-09	2.66806e-10	-5.66946e-07	1.39929e-07	-4.27018e-07
21.430	-2.59271e-07	1.14881e-07	-1.44390e-07	2.92138e-07	-3.08066e-07	-1.59287e-08	-1.65597e-07	4.67296e-08	-1.18868e-07	1.03244e-07	-1.33878e-08	8.98565e-08	-1.94926e-07	1.08430e-07	-8.64954e-08	-3.63818e-07	5.65879e-08	-3.07230e-07	1.32217e-09	-1.08881e-09	2.33363e-10	-5.70363e-07	1.40772e-07	-4.29591e-07
21.455	-2.60519e-07	1.15434e-07	-1.45085e-07	2.91065e-07	-3.06935e-07	-1.58703e-08	-1.66796e-07	4.70680e-08	-1.19728e-07	1.00624e-07	-1.30480e-08	8.75756e-08	-1.95635e-07	1.08825e-07	-8.68102e-08	-3.63859e-07	5.65944e-08	-3.07265e-07	1.13487e-09	-9.34564e-10	2.00304e-10	-5.73759e-07	1.41610e-07	-4.32149e-07
21.479	-2.61758e-07	1.15983e-07	-1.45775e-07	2.89995e-07	-3.05807e-07	-1.58119e-08	-1.67988e-07	4.74042e-08	-1.20584e-07	9.80179e-08	-1.27101e-08	8.53078e-08	-1.96338e-07	1.09216e-07	-8.71222e-08	-3.63894e-07	5.65998e-08	-3.07294e-07	9.49737e-10	-7.82109e-10	1.67629e-10	-5.77132e-07	1.42443e-07	-4.34690e-07
21.504	-2.62989e-07	1.16528e-07	-1.46460e-07	2.88927e-07	-3.04680e-07	-1.57537e-08	-1.69172e-07	4.77383e-08	-1.21433e-07	9.54273e-08	-1.23742e-08	8.30531e-08	-1.97035e-07	1.09603e-07	-8.74312e-08	-3.63922e-07	5.66042e-08	-3.07318e-07	7.66774e-10	-6.31439e-10	1.35336e-10	-5.80484e-07	1.43270e-07	-4.37214e-07
21.529	-2.64211e-07	1.17070e-07	-1.47141e-07	2.87861e-07	-3.03557e-07	-1.56955e-08	-1.70348e-07	4.80702e-08	-1.22278e-07	9.28520e-08	-1.20402e-08	8.08117e-08	-1.97725e-07	1.09987e-07	-8.77374e-08	-3.63944e-07	5.66075e-08	-3.07336e-07	5.85976e-10	-4.82552e-10	1.03425e-10	-5.83815e-07	1.44092e-07	-4.39723e-07
21.553	-2.65424e-07	1.17607e-07	-1.47817e-07	2.86798e-07	-3.02435e-07	-1.56376e-08	-1.71516e-07	4.83999e-08	-1.23117e-07	9.02918e-08	-1.17083e-08	7.85835e-08	-1.98408e-07	1.10367e-07	-8.80407e-08	-3.63958e-07	5.66098e-08	-3.07349e-07	4.07341e-10	-3.35445e-10	7.18956e-11	-5.87123e-07	1.44908e-07	-4.42215e-07
21.578	-2.66629e-07	1.18141e-07	-1.48488e-07	2.85737e-07	-3.01316e-07	-1.55797e-08	-1.72677e-07	4.87275e-08	-1.23950e-07	8.77469e-08	-1.13783e-08	7.63687e-08	-1.99085e-07	1.10744e-07	-8.83411e-08	-3.63966e-07	5.66110e-08	-3.07355e-07	2.30863e-10	-1.90116e-10	4.07473e-11	-5.90409e-07	1.45720e-07	-4.44690e-07
21.602	-2.67825e-07	1.18671e-07	-1.49154e-07	2.84678e-07	-3.00200e-07	-1.55220e-08	-1.73830e-07	4.90529e-08	-1.24778e-07	8.52174e-08	-1.10503e-08	7.41671e-08	-1.99756e-07	1.11117e-07	-8.86387e-08	-3.63968e-07	5.66112e-08	-3.07357e-07	5.65410e-11	-4.65615e-11	9.97949e-12	-5.93674e-07	1.46525e-07	-4.47149e-07
21.627	-2.69012e-07	1.19197e-07	-1.49815e-07	2.83622e-07	-2.99086e-07	-1.54644e-08	-1.74976e-07	4.93761e-08	-1.25600e-07	8.27032e-08	-1.07242e-08	7.19790e-08	-2.00420e-07	1.11486e-07	-8.89333e-08	-3.63963e-07	5.66104e-08	-3.07352e-07	-1.15629e-10	9.52208e-11	-2.04086e-11	-5.96916e-07	1.47325e-07	-4.49591e-07
21.651	-2.70190e-07	1.19719e-07	-1.50471e-07	2.82568e-07	-2.97975e-07	-1.54070e-08	-1.76113e-07	4.96971e-08	-1.26416e-07	8.02045e-08	-1.04002e-08	6.98043e-08	-2.01077e-07	1.11852e-07	-8.92251e-08	-3.63951e-07	5.66086e-08	-3.07342e-07	-2.85652e-10	2.35234e-10	-5.04175e-11	-6.00136e-07	1.48120e-07	-4.52016e-07
21.676	-2.71360e-07	1.20237e-07	-1.51122e-07	2.81517e-07	-2.96867e-07	-1.53496e-08	-1.77243e-07	5.00160e-08	-1.27227e-07	7.77212e-08	-1.00782e-08	6.76430e-08	-2.01728e-07	1.12214e-07	-8.95139e-08	-3.63932e-07	5.66057e-08	-3.07327e-07	-4.53529e-10	3.73481e-10	-8.00479e-11	-6.03334e-07	1.48909e-07	-4.54424e-07
21.701	-2.72521e-07	1.20752e-07	-1.51769e-07	2.80468e-07	-2.95761e-07	-1.52925e-08	-1.78365e-07	5.03326e-08	-1.28033e-07	7.52535e-08	-9.75822e-09	6.54952e-08	-2.02373e-07	1.12573e-07	-8.97999e-08	-3.63907e-07	5.66019e-08	-3.07306e-07	-6.19266e-10	5.09965e-10	-1.09300e-10	-6.06509e-07	1.49693e-07	-4.56816e-07
21.725	-2.73672e-07	1.21262e-07	-1.52410e-07	2.79422e-07	-2.94658e-07	-1.52354e-08	-1.79479e-07	5.06470e-08	-1.28832e-07	7.28013e-08	-9.44024e-09	6.33610e-08	-2.03010e-07	1.12927e-07	-9.00829e-08	-3.63876e-07	5.65970e-08	-3.07279e-07	-7.82865e-10	6.44689e-10	-1.38176e-10	-6.09662e-07	1.50471e-07	-4.59191e-07
21.750	-2.74815e-07	1.21769e-07	-1.53047e-07	2.78379e-07	-2.93558e-07	-1.51785e-08	-1.80586e-07	5.09591e-08	-1.29627e-07	7.03647e-08	-9.12429e-09	6.12404e-08	-2.03642e-07	1.13279e-07	-9.03631e-08	-3.63838e-07	5.65911e-08	-3.07247e-07	-9.44331e-10	7.77656e-10	-1.66674e-10	-6.12792e-07	1.51244e-07	-4.61549e-07
21.774	-2.75950e-07	1.22271e-07	-1.53678e-07	2.77338e-07	-2.92460e-07	-1.51218e-08	-1.81684e-07	5.12691e-08	-1.30415e-07	6.79438e-08	-8.81036e-09	5.91334e-08	-2.04267e-07	1.13626e-07	-9.06403e-08	-3.63794e-07	5.65842e-08	-3.07210e-07	-1.10367e-09	9.08869e-10	-1.94797e-10	-6.15900e-07	1.52011e-07	-4.63889e-07
21.799	-2.77075e-07	1.22770e-07	-1.54305e-07	2.76300e-07	-2.91365e-07	-1.50652e-08	-1.82774e-07	5.15768e-08	-1.31198e-07	6.55386e-08	-8.49848e-09	5.70401e-08	-2.04885e-07	1.13970e-07	-9.09146e-08	-3.63743e-07	5.65763e-08	-3.07167e-07	-1.26088e-09	1.03833e-09	-2.22545e-10	-6.18985e-07	1.52772e-07	-4.66213e-07
21.823	-2.78191e-07	1.23264e-07	-1.54927e-07	2.75265e-07	-2.90274e-07	-1.50087e-08	-1.83857e-07	5.18822e-08	-1.31975e-07	6.31491e-08	-8.18863e-09	5.49605e-08	-2.05496e-07	1.14310e-07	-9.11861e-08	-3.63686e-07	5.65674e-08	-3.07119e-07	-1.41596e-09	1.16605e-09	-2.49918e-10	-6.22048e-07	1.53528e-07	-4.68519e-07
21.848	-2.79298e-07	1.23755e-07	-1.55543e-07	2.74232e-07	-2.89185e-07	-1.49524e-08	-1.84931e-07	5.21854e-08	-1.32746e-07	6.07754e-08	-7.88084e-09	5.28946e-08	-2.06102e-07	1.14647e-07	-9.14546e-08	-3.63623e-07	5.65575e-08	-3.07065e-07	-1.56893e-09	1.29202e-09	-2.76917e-10	-6.25087e-07	1.54278e-07	-4.70809e-07
21.873	-2.80396e-07	1.24241e-07	-1.56155e-07	2.73202e-07	-2.88099e-07	-1.48963e-08	-1.85998e-07	5.24863e-08	-1.33511e-07	5.84176e-08	-7.57510e-09	5.08425e-08	-2.06700e-07	1.14980e-07	-9.17202e-08	-3.63553e-07	5.65467e-08	-3.07006e-07	-1.71979e-09	1.41625e-09	-3.03543e-10	-6.28104e-07	1.55023e-07	-4.73081e-07
21.897	-2.81486e-07	1.24724e-07	-1.56761e-07	2.72175e-07	-2.87016e-07	-1.48403e-08	-1.87056e-07	5.27850e-08	-1.34271e-07	5.60757e-08	-7.27142e-09	4.88043e-08	-2.07292e-07	1.15309e-07	-9.19828e-08	-3.63477e-07	5.65349e-08	-3.06942e-07	-1.86853e-09	1.53874e-09	-3.29796e-10	-6.31097e-07	1.55762e-07	-4.75336e-07
21.922	-2.82566e-07	1.25203e-07	-1.57363e-07	2.71151e-07	-2.85936e-07	-1.47845e-08	-1.88106e-07	5.30813e-08	-1.35025e-07	5.37497e-08	-6.96980e-09	4.67799e-08	-2.07877e-07	1.15635e-07	-9.22426e-08	-3.63394e-07	5.65221e-08	-3.06872e-07	-2.01517e-09	1.65950e-09	-3.55678e-10	-6.34068e-07	1.56495e-07	-4.77573e-07
21.946	-2.83637e-07	1.25677e-07	-1.57959e-07	2.70130e-07	-2.84859e-07	-1.47288e-08	-1.89148e-07	5.33754e-08	-1.35773e-07	5.14397e-08	-6.67026e-09	4.47694e-08	-2.08456e-07	1.15957e-07	-9.24994e-08	-3.63306e-07	5.65083e-08	-3.06798e-07	-2.15971e-09	1.77852e-09	-3.81189e-10	-6.37015e-07	1.57222e-07	-4.79793e-07
21.971	-2.84699e-07	1.26148e-07	-1.58551e-07	2.69112e-07	-2.83785e-07	-1.46733e-08	-1.90182e-07	5.36672e-08	-1.36515e-07	4.91457e-08	-6.37280e-09	4.27729e-08	-2.09028e-07	1.16275e-07	-9.27533e-08	-3.63211e-07	5.64936e-08	-3.06718e-07	-2.30215e-09	1.89582e-09	-4.06330e-10	-6.39939e-07	1.57944e-07	-4.81995e-07
21.996	-2.85751e-07	1.26614e-07	-1.59137e-07	2.68096e-07	-2.82714e-07	-1.46179e-08	-1.91208e-07	5.39567e-08	-1.37251e-07	4.68678e-08	-6.07741e-09	4.07904e-08	-2.09594e-07	1.16590e-07	-9.30042e-08	-3.63110e-07	5.64779e-08	-3.06632e-07	-2.44250e-09	2.01140e-09	-4.31101e-10	-6.42840e-07	1.58660e-07	-4.84180e-07
22.020	-2.86795e-07	1.27077e-07	-1.59718e-07	2.67084e-07	-2.81647e-07	-1.45627e-08	-1.92226e-07	5.42439e-08	-1.37982e-07	4.46060e-08	-5.78412e-09	3.88219e-08	-2.10153e-07	1.16901e-07	-9.32523e-08	-3.63003e-07	5.64612e-08	-3.06542e-07	-2.58076e-09	2.12525e-09	-4.55503e-10	-6.45718e-07	1.59370e-07	-4.86348e-07
22.045	-2.87829e-07	1.27535e-07	-1.60294e-07	2.66075e-07	-2.80582e-07	-1.45077e-08	-1.93235e-07	5.45287e-08	-1.38707e-07	4.23604e-08	-5.49293e-09	3.68674e-08	-2.10705e-07	1.17208e-07	-9.34974e-08	-3.62890e-07	5.64436e-08	-3.06447e-07	-2.71693e-09	2.23739e-09	-4.79538e-10	-6.48572e-07	1.60075e-07	-4.88497e-07
22.069	-2.88855e-07	1.27989e-07	-1.60865e-07	2.65068e-07	-2.79521e-07	-1.44528e-08	-1.94237e-07	5.48113e-08	-1.39425e-07	4.01309e-08	-5.20383e-09	3.49271e-08	-2.11251e-07	1.17511e-07	-9.37395e-08	-3.62771e-07	5.64251e-08	-3.06346e-07	-2.85102e-09	2.34782e-09	-5.03205e-10	-6.51403e-07	1.60773e-07	-4.90629e-07
22.094	-2.89871e-07	1.28439e-07	-1.61431e-07	2.64065e-07	-2.78463e-07	-1.43981e-08	-1.95230e-07	5.50915e-08	-1.40138e-07	3.79177e-08	-4.91684e-09	3.30008e-08	-2.11790e-07	1.17811e-07	-9.39787e-08	-3.62646e-07	5.64056e-08	-3.06240e-07	-2.98304e-09	2.45653e-09	-5.26506e-10	-6.54210e-07	1.61466e-07	-4.92744e-07
22.118	-2.90877e-07	1.28886e-07	-1.61992e-07	2.63065e-07	-2.77408e-07	-1.43435e-08	-1.96214e-07	5.53693e-08	-1.40845e-07	3.57208e-08	-4.63196e-09	3.10888e-08	-2.12322e-07	1.18107e-07	-9.42150e-08	-3.62515e-07	5.63852e-08	-3.06130e-07	-3.11298e-09	2.56354e-09	-5.49441e-10	-6.56993e-07	1.62153e-07	-4.94840e-07
22.143	-2.91875e-07	1.29328e-07	-1.62547e-07	2.62068e-07	-2.76357e-07	-1.42892e-08	-1.97191e-07	5.56449e-08	-1.41546e-07	3.35401e-08	-4.34920e-09	2.91909e-08	-2.12848e-07	1.18400e-07	-9.44484e-08	-3.62378e-07	5.63639e-08	-3.06014e-07	-3.24086e-09	2.66885e-09	-5.72012e-10	-6.59753e-07	1.62834e-07	-4.96919e-07
22.168	-2.92863e-07	1.29765e-07	-1.63098e-07	2.61074e-07	-2.75309e-07	-1.42350e-08	-1.98159e-07	5.59180e-08	-1.42241e-07	3.13759e-08	-4.06856e-09	2.73073e-08	-2.13368e-07	1.18689e-07	-9.46787e-08	-3.62235e-07	5.63416e-08	-3.05893e-07	-3.36668e-09	2.77246e-09	-5.94218e-10	-6.62489e-07	1.63510e-07	-4.98979e-07
22.192	-2.93842e-07	1.30199e-07	-1.63643e-07	2.60083e-07	-2.74264e-07	-1.41810e-08	-1.99118e-07	5.61888e-08	-1.42929e-07	2.92281e-08	-3.79004e-09	2.54380e-08	-2.13880e-07	1.18974e-07	-9.49062e-08	-3.62086e-07	5.63185e-08	-3.05767e-07	-3.49043e-09	2.87437e-09	-6.16062e-10	-6.65201e-07	1.64179e-07	-5.01022e-07
22.217	-2.94811e-07	1.30629e-07	-1.64183e-07	2.59096e-07	-2.73223e-07	-1.41272e-08	-2.00070e-07	5.64573e-08	-1.43612e-07	2.70967e-08	-3.51366e-09	2.35830e-08	-2.14386e-07	1.19255e-07	-9.51307e-08	-3.61931e-07	5.62944e-08	-3.05636e-07	-3.61214e-09	2.97460e-09	-6.37543e-10	-6.67889e-07	1.64842e-07	-5.03047e-07
22.241	-2.95772e-07	1.31054e-07	-1.64717e-07	2.58112e-07	-2.72186e-07	-1.40735e-08	-2.01013e-07	5.67234e-08	-1.44289e-07	2.49818e-08	-3.23942e-09	2.17424e-08	-2.14885e-07	1.19533e-07	-9.53522e-08	-3.61770e-07	5.62694e-08	-3.05501e-07	-3.73180e-09	3.07313e-09	-6.58662e-10	-6.70553e-07	1.65500e-07	-5.05053e-07
22.266	-2.96722e-07	1.31475e-07	-1.65247e-07	2.57131e-07	-2.71151e-07	-1.40200e-08	-2.01947e-07	5.69871e-08	-1.44960e-07	2.28834e-08	-2.96732e-09	1.99161e-08	-2.15378e-07	1.19807e-07	-9.55709e-08	-3.61603e-07	5.62435e-08	-3.05360e-07	-3.84941e-09	3.16999e-09	-6.79421e-10	-6.73194e-07	1.66152e-07	-5.07042e-07
22.290	-2.97664e-07	1.31892e-07	-1.65771e-07	2.56154e-07	-2.70121e-07	-1.39667e-08	-2.02873e-07	5.72484e-08	-1.45625e-07	2.08016e-08	-2.69737e-09	1.81042e-08	-2.15864e-07	1.20077e-07	-9.57865e-08	-3.61431e-07	5.62167e-08	-3.05214e-07	-3.96498e-09	3.26516e-09	-6.99820e-10	-6.75810e-07	1.66797e-07	-5.09012e-07
22.315	-2.98595e-07	1.32305e-07	-1.66290e-07	2.55180e-07	-2.69093e-07	-1.39136e-08	-2.03791e-07	5.75073e-08	-1.46283e-07	1.87364e-08	-2.42957e-09	1.63068e-08	-2.16343e-07	1.20344e-07	-9.59992e-08	-3.61253e-07	5.61890e-08	-3.05064e-07	-4.07852e-09	3.35866e-09	-7.19859e-10	-6.78402e-07	1.67437e-07	-5.10965e-07
22.340	-2.99518e-07	1.32714e-07	-1.66804e-07	2.54209e-07	-2.68070e-07	-1.38607e-08	-2.04700e-07	5.77638e-08	-1.46936e-07	1.66878e-08	-2.16394e-09	1.45239e-08	-2.16816e-07	1.20607e-07	-9.62089e-08	-3.61069e-07	5.61604e-08	-3.04909e-07	-4.19003e-09	3.45049e-09	-7.39541e-10	-6.80969e-07	1.68071e-07	-5.12899e-07
22.364	-3.00431e-07	1.33119e-07	-1.67312e-07	2.53242e-07	-2.67050e-07	-1.38080e-08	-2.05600e-07	5.80179e-08	-1.47582e-07	1.46560e-08	-1.90046e-09	1.27555e-08	-2.17282e-07	1.20866e-07	-9.64157e-08	-3.60880e-07	5.61310e-08	-3.04749e-07	-4.29952e-09	3.54066e-09	-7.58865e-10	-6.83513e-07	1.68698e-07	-5.14814e-07
22.389	-3.01334e-07	1.33519e-07	-1.67815e-07	2.52278e-07	-2.66034e-07	-1.37554e-08	-2.06492e-07	5.82696e-08	-1.48222e-07	1.26408e-08	-1.63915e-09	1.10017e-08	-2.17741e-07	1.21122e-07	-9.66196e-08	-3.60685e-07	5.61006e-08	-3.04584e-07	-4.40699e-09	3.62915e-09	-7.77833e-10	-6.86032e-07	1.69320e-07	-5.16712e-07
22.413	-3.02228e-07	1.33915e-07	-1.68313e-07	2.51318e-07	-2.65021e-07	-1.37030e-08	-2.07375e-07	5.85189e-08	-1.48857e-07	1.06424e-08	-1.38002e-09	9.26241e-09	-2.18194e-07	1.21374e-07	-9.68204e-08	-3.60484e-07	5.60694e-08	-3.04415e-07	-4.51244e-09	3.71600e-09	-7.96446e-10	-6.88526e-07	1.69936e-07	-5.18591e-07
22.438	-3.03112e-07	1.34307e-07	-1.68806e-07	2.50361e-07	-2.64012e-07	-1.36509e-08	-2.08250e-07	5.87658e-08	-1.49485e-07	8.66084e-09	-1.12306e-09	7.53778e-09	-2.18640e-07	1.21622e-07	-9.70184e-08	-3.60278e-07	5.60373e-08	-3.04241e-07	-4.61588e-09	3.80118e-09	-8.14704e-10	-6.90997e-07	1.70546e-07	-5.20451e-07
22.462	-3.03987e-07	1.34694e-07	-1.69293e-07	2.49408e-07	-2.63007e-07	-1.35989e-08	-2.09117e-07	5.90102e-08	-1.50106e-07	6.69609e-09	-8.68291e-10	5.82780e-09	-2.19079e-07	1.21866e-07	-9.72133e-08	-3.60066e-07	5.60044e-08	-3.04062e-07	-4.71732e-09	3.88472e-09	-8.32608e-10	-6.93442e-07	1.71149e-07	-5.22293e-07
22.487	-3.04852e-07	1.35078e-07	-1.69775e-07	2.48458e-07	-2.62005e-07	-1.35471e-08	-2.09974e-07	5.92522e-08	-1.50722e-07	4.74820e-09	-6.15706e-10	4.13250e-09	-2.19512e-07	1.22107e-07	-9.74053e-08	-3.59849e-07	5.59706e-08	-3.03878e-07	-4.81676e-09	3.96661e-09	-8.50159e-10	-6.95863e-07	1.71747e-07	-5.24116e-07
22.512	-3.05708e-07	1.35457e-07	-1.70251e-07	2.47512e-07	-2.61008e-07	-1.34956e-08	-2.10823e-07	5.94918e-08	-1.51331e-07	2.81723e-09	-3.65314e-10	2.45191e-09	-2.19938e-07	1.22344e-07	-9.75943e-08	-3.59626e-07	5.59360e-08	-3.03690e-07	-4.91421e-09	4.04685e-09	-8.67358e-10	-6.98259e-07	1.72338e-07	-5.25921e-07
22.536	-3.06554e-07	1.35832e-07	-1.70722e-07	2.46570e-07	-2.60014e-07	-1.34442e-08	-2.11663e-07	5.97289e-08	-1.51934e-07	9.03194e-10	-1.17118e-10	7.86076e-10	-2.20357e-07	1.22577e-07	-9.77804e-08	-3.59398e-07	5.59005e-08	-3.03498e-07	-5.00967e-09	4.12546e-09	-8.84206e-10	-7.00631e-07	1.72923e-07	-5.27708e-07
22.561	-3.07390e-07	1.36202e-07	-1.71188e-07	2.45631e-07	-2.59024e-07	-1.33930e-08	-2.12495e-07	5.99635e-08	-1.52531e-07	-9.93859e-10	1.28875e-10	-8.64984e-10	-2.20770e-07	1.22807e-07	-9.79635e-08	-3.59164e-07	5.58641e-08	-3.03300e-07	-5.10314e-09	4.20244e-09	-9.00704e-10	-7.02978e-07	1.73503e-07	-5.29475e-07
22.585	-3.08217e-07	1.36569e-07	-1.71648e-07	2.44696e-07	-2.58038e-07	-1.33420e-08	-2.13318e-07	6.01957e-08	-1.53122e-07	-2.87390e-09	3.72662e-10	-2.50123e-09	-2.21176e-07	1.23032e-07	-9.81437e-08	-3.58925e-07	5.58270e-08	-3.03099e-07	-5.19464e-09	4.27778e-09	-9.16853e-10	-7.05300e-07	1.74076e-07	-5.31224e-07
22.610	-3.09034e-07	1.36931e-07	-1.72103e-07	2.43765e-07	-2.57056e-07	-1.32912e-08	-2.14132e-07	6.04254e-08	-1.53706e-07	-4.73689e-09	6.14239e-10	-4.12265e-09	-2.21575e-07	1.23255e-07	-9.83209e-08	-3.58681e-07	5.57890e-08	-3.02892e-07	-5.28416e-09	4.35150e-09	-9.32654e-10	-7.07597e-07	1.74643e-07	-5.32954e-07
22.634	-3.09841e-07	1.37288e-07	-1.72553e-07	2.42838e-07	-2.56078e-07	-1.32407e-08	-2.14937e-07	6.06527e-08	-1.54284e-07	-6.58279e-09	8.53600e-10	-5.72919e-09	-2.21968e-07	1.23473e-07	-9.84951e-08	-3.58431e-07	5.57501e-08	-3.02681e-07	-5.37171e-09	4.42360e-09	-9.48107e-10	-7.09869e-07	1.75204e-07	-5.34666e-07
22.659	-3.10639e-07	1.37642e-07	-1.72997e-07	2.41914e-07	-2.55104e-07	-1.31903e-08	-2.15734e-07	6.08774e-08	-1.54856e-07	-8.41158e-09	1.09074e-09	-7.32084e-09	-2.22354e-07	1.23688e-07	-9.86663e-08	-3.58177e-07	5.57105e-08	-3.02466e-07	-5.45730e-09	4.49409e-09	-9.63214e-10	-7.12117e-07	1.75758e-07	-5.36358e-07
22.684	-3.11427e-07	1.37991e-07	-1.73436e-07	2.40994e-07	-2.54134e-07	-1.31402e-08	-2.16521e-07	6.10997e-08	-1.55422e-07	-1.02232e-08	1.32566e-09	-8.89755e-09	-2.22733e-07	1.23899e-07	-9.88346e-08	-3.57916e-07	5.56700e-08	-3.02246e-07	-5.54094e-09	4.56296e-09	-9.77975e-10	-7.14339e-07	1.76307e-07	-5.38032e-07
22.708	-3.12205e-07	1.38335e-07	-1.73869e-07	2.40078e-07	-2.53169e-07	-1.30902e-08	-2.17300e-07	6.13195e-08	-1.55981e-07	-1.20177e-08	1.55835e-09	-1.04593e-08	-2.23106e-07	1.24106e-07	-9.90000e-08	-3.57651e-07	5.56287e-08	-3.02022e-07	-5.62262e-09	4.63023e-09	-9.92392e-10	-7.16536e-07	1.76849e-07	-5.39687e-07
22.733	-3.12973e-07	1.38676e-07	-1.74297e-07	2.39166e-07	-2.52207e-07	-1.30405e-08	-2.18070e-07	6.15368e-08	-1.56533e-07	-1.37949e-08	1.78880e-09	-1.20061e-08	-2.23472e-07	1.24309e-07	-9.91623e-08	-3.57380e-07	5.55867e-08	-3.01794e-07	-5.70235e-09	4.69589e-09	-1.00647e-09	-7.18708e-07	1.77385e-07	-5.41323e-07
22.757	-3.13731e-07	1.39012e-07	-1.74719e-07	2.38258e-07	-2.51249e-07	-1.29910e-08	-2.18831e-07	6.17516e-08	-1.57080e-07	-1.55549e-08	2.01702e-09	-1.35379e-08	-2.23831e-07	1.24509e-07	-9.93217e-08	-3.57105e-07	5.55438e-08	-3.01561e-07	-5.78015e-09	4.75995e-09	-1.02020e-09	-7.20855e-07	1.77915e-07	-5.42940e-07
22.782	-3.14480e-07	1.39344e-07	-1.75136e-07	2.37354e-07	-2.50296e-07	-1.29417e-08	-2.19584e-07	6.19640e-08	-1.57620e-07	-1.72976e-08	2.24300e-09	-1.50546e-08	-2.24183e-07	1.24705e-07	-9.94781e-08	-3.56824e-07	5.55001e-08	-3.01324e-07	-5.85601e-09	4.82242e-09	-1.03359e-09	-7.22976e-07	1.78438e-07	-5.44538e-07
22.807	-3.15219e-07	1.39671e-07	-1.75548e-07	2.36454e-07	-2.49346e-07	-1.28926e-08	-2.20327e-07	6.21737e-08	-1.58153e-07	-1.90230e-08	2.46673e-09	-1.65562e-08	-2.24529e-07	1.24898e-07	-9.96316e-08	-3.56538e-07	5.54556e-08	-3.01082e-07	-5.92994e-09	4.88330e-09	-1.04663e-09	-7.25072e-07	1.78956e-07	-5.46116e-07
22.831	-3.15948e-07	1.39994e-07	-1.75954e-07	2.35557e-07	-2.48401e-07	-1.28437e-08	-2.21062e-07	6.23810e-08	-1.58681e-07	-2.07310e-08	2.68822e-09	-1.80428e-08	-2.24868e-07	1.25086e-07	-9.97821e-08	-3.56247e-07	5.54104e-08	-3.00837e-07	-6.00194e-09	4.94260e-09	-1.05934e-09	-7.27143e-07	1.79467e-07	-5.47676e-07
22.856	-3.16667e-07	1.40313e-07	-1.76354e-07	2.34665e-07	-2.47460e-07	-1.27951e-08	-2.21787e-07	6.25858e-08	-1.59202e-07	-2.24217e-08	2.90745e-09	-1.95142e-08	-2.25201e-07	1.25271e-07	-9.99296e-08	-3.55951e-07	5.53644e-08	-3.00587e-07	-6.07203e-09	5.00032e-09	-1.07171e-09	-7.29188e-07	1.79972e-07	-5.49217e-07
22.880	-3.17376e-07	1.40627e-07	-1.76749e-07	2.33777e-07	-2.46524e-07	-1.27466e-08	-2.22504e-07	6.27880e-08	-1.59716e-07	-2.40949e-08	3.12442e-09	-2.09705e-08	-2.25527e-07	1.25453e-07	-1.00074e-07	-3.55650e-07	5.53176e-08	-3.00333e-07	-6.14020e-09	5.05646e-09	-1.08375e-09	-7.31208e-07	1.80470e-07	-5.50738e-07
22.905	-3.18075e-07	1.40937e-07	-1.77139e-07	2.32893e-07	-2.45591e-07	-1.26984e-08	-2.23212e-07	6.29877e-08	-1.60224e-07	-2.57507e-08	3.33914e-09	-2.24116e-08	-2.25846e-07	1.25630e-07	-1.00216e-07	-3.55345e-07	5.52700e-08	-3.00075e-07	-6.20647e-09	5.11102e-09	-1.09544e-09	-7.33203e-07	1.80962e-07	-5.52240e-07
22.929	-3.18765e-07	1.41242e-07	-1.77523e-07	2.32013e-07	-2.44663e-07	-1.26505e-08	-2.23910e-07	6.31849e-08	-1.60726e-07	-2.73891e-08	3.55158e-09	-2.38375e-08	-2.26158e-07	1.25804e-07	-1.00354e-07	-3.55034e-07	5.52216e-08	-2.99812e-07	-6.27083e-09	5.16403e-09	-1.10680e-09	-7.35172e-07	1.81448e-07	-5.53723e-07
22.954	-3.19444e-07	1.41543e-07	-1.77901e-07	2.31137e-07	-2.43740e-07	-1.26027e-08	-2.24600e-07	6.33795e-08	-1.61221e-07	-2.90100e-08	3.76176e-09	-2.52482e-08	-2.26464e-07	1.25974e-07	-1.00490e-07	-3.54718e-07	5.51726e-08	-2.99546e-07	-6.33329e-09	5.21547e-09	-1.11783e-09	-7.37115e-07	1.81928e-07	-5.55187e-07
22.979	-3.20114e-07	1.41840e-07	-1.78274e-07	2.30266e-07	-2.42821e-07	-1.25552e-08	-2.25281e-07	6.35716e-08	-1.61709e-07	-3.06133e-08	3.96967e-09	-2.66436e-08	-2.26763e-07	1.26140e-07	-1.00623e-07	-3.54398e-07	5.51227e-08	-2.99275e-07	-6.39387e-09	5.26535e-09	-1.12852e-09	-7.39033e-07	1.82401e-07	-5.56631e-07
23.003	-3.20773e-07	1.42132e-07	-1.78641e-07	2.29398e-07	-2.41906e-07	-1.25079e-08	-2.25952e-07	6.37611e-08	-1.62191e-07	-3.21991e-08	4.17530e-09	-2.80238e-08	-2.27056e-07	1.26303e-07	-1.00753e-07	-3.54072e-07	5.50721e-08	-2.99000e-07	-6.45256e-09	5.31368e-09	-1.13888e-09	-7.40925e-07	1.82868e-07	-5.58056e-07
23.028	-3.21423e-07	1.42420e-07	-1.79003e-07	2.28535e-07	-2.40996e-07	-1.24608e-08	-2.26615e-07	6.39481e-08	-1.62667e-07	-3.37673e-08	4.37865e-09	-2.93886e-08	-2.27341e-07	1.26462e-07	-1.00879e-07	-3.53742e-07	5.50208e-08	-2.98722e-07	-6.50937e-09	5.36047e-09	-1.14890e-09	-7.42791e-07	1.83329e-07	-5.59462e-07
23.052	-3.22063e-07	1.42703e-07	-1.79359e-07	2.27676e-07	-2.40090e-07	-1.24140e-08	-2.27268e-07	6.41325e-08	-1.63136e-07	-3.53179e-08	4.57972e-09	-3.07382e-08	-2.27620e-07	1.26617e-07	-1.01003e-07	-3.53407e-07	5.49687e-08	-2.98439e-07	-6.56431e-09	5.40571e-09	-1.15860e-09	-7.44631e-07	1.83783e-07	-5.60848e-07
23.077	-3.22692e-07	1.42982e-07	-1.79710e-07	2.26821e-07	-2.39189e-07	-1.23674e-08	-2.27913e-07	6.43143e-08	-1.63599e-07	-3.68508e-08	4.77850e-09	-3.20723e-08	-2.27893e-07	1.26769e-07	-1.01124e-07	-3.53068e-07	5.49159e-08	-2.98152e-07	-6.61738e-09	5.44941e-09	-1.16797e-09	-7.46446e-07	1.84231e-07	-5.62215e-07
23.101	-3.23312e-07	1.43257e-07	-1.80055e-07	2.25971e-07	-2.38292e-07	-1.23210e-08	-2.28548e-07	6.44936e-08	-1.64055e-07	-3.83661e-08	4.97499e-09	-3.33911e-08	-2.28158e-07	1.26916e-07	-1.01242e-07	-3.52724e-07	5.48624e-08	-2.97861e-07	-6.66859e-09	5.49158e-09	-1.17701e-09	-7.48235e-07	1.84673e-07	-5.63562e-07
23.126	-3.23921e-07	1.43527e-07	-1.80394e-07	2.25125e-07	-2.37400e-07	-1.22749e-08	-2.29174e-07	6.46703e-08	-1.64504e-07	-3.98637e-08	5.16919e-09	-3.46946e-08	-2.28417e-07	1.27061e-07	-1.01357e-07	-3.52375e-07	5.48081e-08	-2.97567e-07	-6.71794e-09	5.53222e-09	-1.18572e-09	-7.49998e-07	1.85108e-07	-5.64890e-07
23.151	-3.24521e-07	1.43793e-07	-1.80728e-07	2.24283e-07	-2.36512e-07	-1.22290e-08	-2.29792e-07	6.48445e-08	-1.64947e-07	-4.13436e-08	5.36109e-09	-3.59826e-08	-2.28670e-07	1.27201e-07	-1.01469e-07	-3.52022e-07	5.47531e-08	-2.97268e-07	-6.76544e-09	5.57134e-09	-1.19410e-09	-7.51735e-07	1.85536e-07	-5.66199e-07
23.175	-3.25110e-07	1.44054e-07	-1.81056e-07	2.23446e-07	-2.35629e-07	-1.21833e-08	-2.30399e-07	6.50160e-08	-1.65383e-07	-4.28058e-08	5.55069e-09	-3.72551e-08	-2.28915e-07	1.27338e-07	-1.01578e-07	-3.51664e-07	5.46974e-08	-2.96966e-07	-6.81110e-09	5.60894e-09	-1.20216e-09	-7.53446e-07	1.85959e-07	-5.67487e-07
23.200	-3.25689e-07	1.44310e-07	-1.81379e-07	2.22613e-07	-2.34751e-07	-1.21379e-08	-2.30998e-07	6.51850e-08	-1.65813e-07	-4.42502e-08	5.73799e-09	-3.85122e-08	-2.29155e-07	1.27471e-07	-1.01684e-07	-3.51301e-07	5.46410e-08	-2.96660e-07	-6.85492e-09	5.64503e-09	-1.20989e-09	-7.55131e-07	1.86375e-07	-5.68756e-07
23.224	-3.26259e-07	1.44563e-07	-1.81696e-07	2.21784e-07	-2.33877e-07	-1.20927e-08	-2.31588e-07	6.53514e-08	-1.66236e-07	-4.56768e-08	5.92298e-09	-3.97538e-08	-2.29387e-07	1.27600e-07	-1.01787e-07	-3.50934e-07	5.45840e-08	-2.96350e-07	-6.89691e-09	5.67960e-09	-1.21730e-09	-7.56790e-07	1.86784e-07	-5.70006e-07
23.249	-3.26818e-07	1.44810e-07	-1.82007e-07	2.20960e-07	-2.33008e-07	-1.20478e-08	-2.32168e-07	6.55151e-08	-1.66653e-07	-4.70856e-08	6.10566e-09	-4.09799e-08	-2.29613e-07	1.27725e-07	-1.01887e-07	-3.50562e-07	5.45262e-08	-2.96036e-07	-6.93707e-09	5.71267e-09	-1.22439e-09	-7.58423e-07	1.87187e-07	-5.71236e-07
23.273	-3.27367e-07	1.45054e-07	-1.82313e-07	2.20141e-07	-2.32144e-07	-1.20031e-08	-2.32740e-07	6.56763e-08	-1.67063e-07	-4.84766e-08	6.28602e-09	-4.21905e-08	-2.29832e-07	1.27847e-07	-1.01984e-07	-3.50186e-07	5.44677e-08	-2.95719e-07	-6.97540e-09	5.74425e-09	-1.23116e-09	-7.60030e-07	1.87584e-07	-5.72446e-07
23.298	-3.27906e-07	1.45292e-07	-1.82613e-07	2.19326e-07	-2.31284e-07	-1.19587e-08	-2.33302e-07	6.58349e-08	-1.67467e-07	-4.98497e-08	6.46407e-09	-4.33856e-08	-2.30044e-07	1.27965e-07	-1.02079e-07	-3.49806e-07	5.44085e-08	-2.95397e-07	-7.01193e-09	5.77432e-09	-1.23761e-09	-7.61611e-07	1.87974e-07	-5.73637e-07
23.323	-3.28434e-07	1.45527e-07	-1.82908e-07	2.18515e-07	-2.30430e-07	-1.19145e-08	-2.33854e-07	6.59909e-08	-1.67863e-07	-5.12049e-08	6.63981e-09	-4.45651e-08	-2.30250e-07	1.28080e-07	-1.02170e-07	-3.49421e-07	5.43487e-08	-2.95072e-07	-7.04664e-09	5.80291e-09	-1.24373e-09	-7.63165e-07	1.88358e-07	-5.74808e-07
23.347	-3.28953e-07	1.45756e-07	-1.83196e-07	2.17709e-07	-2.29580e-07	-1.18706e-08	-2.34398e-07	6.61443e-08	-1.68254e-07	-5.25422e-08	6.81322e-09	-4.57290e-08	-2.30449e-07	1.28191e-07	-1.02258e-07	-3.49032e-07	5.42881e-08	-2.94744e-07	-7.07956e-09	5.83001e-09	-1.24954e-09	-7.64693e-07	1.88735e-07	-5.75959e-07
23.372	-3.29461e-07	1.45982e-07	-1.83480e-07	2.16908e-07	-2.28735e-07	-1.18269e-08	-2.34932e-07	6.62951e-08	-1.68637e-07	-5.38616e-08	6.98431e-09	-4.68773e-08	-2.30641e-07	1.28298e-07	-1.02344e-07	-3.48639e-07	5.42269e-08	-2.94412e-07	-7.11067e-09	5.85564e-09	-1.25503e-09	-7.66195e-07	1.89105e-07	-5.77090e-07
23.396	-3.29960e-07	1.46203e-07	-1.83757e-07	2.16111e-07	-2.27895e-07	-1.17834e-08	-2.35457e-07	6.64432e-08	-1.69014e-07	-5.51630e-08	7.15306e-09	-4.80099e-08	-2.30827e-07	1.28401e-07	-1.02426e-07	-3.48241e-07	5.41651e-08	-2.94076e-07	-7.14000e-09	5.87979e-09	-1.26021e-09	-7.67671e-07	1.89470e-07	-5.78201e-07
23.421	-3.30448e-07	1.46419e-07	-1.84029e-07	2.15319e-07	-2.27060e-07	-1.17402e-08	-2.35973e-07	6.65888e-08	-1.69384e-07	-5.64465e-08	7.31949e-09	-4.91270e-08	-2.31006e-07	1.28501e-07	-1.02506e-07	-3.47839e-07	5.41026e-08	-2.93736e-07	-7.16754e-09	5.90247e-09	-1.26507e-09	-7.69121e-07	1.89827e-07	-5.79293e-07
23.446	-3.30925e-07	1.46631e-07	-1.84295e-07	2.14532e-07	-2.26229e-07	-1.16973e-08	-2.36479e-07	6.67317e-08	-1.69748e-07	-5.77120e-08	7.48359e-09	-5.02284e-08	-2.31179e-07	1.28597e-07	-1.02582e-07	-3.47433e-07	5.40394e-08	-2.93393e-07	-7.19330e-09	5.92368e-09	-1.26962e-09	-7.70544e-07	1.90179e-07	-5.80365e-07
23.470	-3.31393e-07	1.46838e-07	-1.84555e-07	2.13749e-07	-2.25404e-07	-1.16546e-08	-2.36977e-07	6.68720e-08	-1.70105e-07	-5.89594e-08	7.64535e-09	-5.13141e-08	-2.31345e-07	1.28689e-07	-1.02656e-07	-3.47022e-07	5.39755e-08	-2.93047e-07	-7.21729e-09	5.94344e-09	-1.27385e-09	-7.71940e-07	1.90523e-07	-5.81417e-07
23.495	-3.31851e-07	1.47040e-07	-1.84810e-07	2.12971e-07	-2.24583e-07	-1.16122e-08	-2.37465e-07	6.70097e-08	-1.70455e-07	-6.01889e-08	7.80478e-09	-5.23841e-08	-2.31504e-07	1.28778e-07	-1.02727e-07	-3.46608e-07	5.39111e-08	-2.92697e-07	-7.23951e-09	5.96174e-09	-1.27777e-09	-7.73311e-07	1.90862e-07	-5.82449e-07
23.519	-3.32298e-07	1.47239e-07	-1.85059e-07	2.12198e-07	-2.23768e-07	-1.15700e-08	-2.37943e-07	6.71447e-08	-1.70798e-07	-6.14003e-08	7.96186e-09	-5.34384e-08	-2.31657e-07	1.28863e-07	-1.02794e-07	-3.46189e-07	5.38460e-08	-2.92343e-07	-7.25997e-09	5.97859e-09	-1.28138e-09	-7.74655e-07	1.91193e-07	-5.83461e-07
23.544	-3.32735e-07	1.47432e-07	-1.85302e-07	2.11429e-07	-2.22957e-07	-1.15281e-08	-2.38412e-07	6.72771e-08	-1.71135e-07	-6.25936e-08	8.11661e-09	-5.44770e-08	-2.31803e-07	1.28944e-07	-1.02859e-07	-3.45766e-07	5.37802e-08	-2.91986e-07	-7.27868e-09	5.99399e-09	-1.28469e-09	-7.75972e-07	1.91518e-07	-5.84454e-07
23.568	-3.33161e-07	1.47621e-07	-1.85540e-07	2.10666e-07	-2.22152e-07	-1.14865e-08	-2.38872e-07	6.74069e-08	-1.71465e-07	-6.37689e-08	8.26900e-09	-5.54999e-08	-2.31943e-07	1.29021e-07	-1.02921e-07	-3.45340e-07	5.37138e-08	-2.91626e-07	-7.29564e-09	6.00796e-09	-1.28768e-09	-7.77263e-07	1.91837e-07	-5.85426e-07
23.593	-3.33578e-07	1.47806e-07	-1.85772e-07	2.09907e-07	-2.21352e-07	-1.14451e-08	-2.39323e-07	6.75341e-08	-1.71789e-07	-6.49261e-08	8.41905e-09	-5.65070e-08	-2.32075e-07	1.29095e-07	-1.02980e-07	-3.44909e-07	5.36468e-08	-2.91262e-07	-7.31085e-09	6.02049e-09	-1.29037e-09	-7.78528e-07	1.92149e-07	-5.86378e-07
23.618	-3.33984e-07	1.47986e-07	-1.85998e-07	2.09153e-07	-2.20557e-07	-1.14040e-08	-2.39764e-07	6.76586e-08	-1.72105e-07	-6.60651e-08	8.56675e-09	-5.74983e-08	-2.32202e-07	1.29166e-07	-1.03036e-07	-3.44474e-07	5.35792e-08	-2.90895e-07	-7.32433e-09	6.03159e-09	-1.29275e-09	-7.79765e-07	1.92455e-07	-5.87311e-07
23.642	-3.34380e-07	1.48161e-07	-1.86219e-07	2.08403e-07	-2.19766e-07	-1.13631e-08	-2.40196e-07	6.77804e-08	-1.72415e-07	-6.71860e-08	8.71210e-09	-5.84739e-08	-2.32321e-07	1.29232e-07	-1.03089e-07	-3.44035e-07	5.35109e-08	-2.90524e-07	-7.33609e-09	6.04127e-09	-1.29482e-09	-7.80977e-07	1.92754e-07	-5.88223e-07
23.667	-3.34766e-07	1.48332e-07	-1.86434e-07	2.07659e-07	-2.18981e-07	-1.13225e-08	-2.40618e-07	6.78996e-08	-1.72719e-07	-6.82888e-08	8.85510e-09	-5.94337e-08	-2.32434e-07	1.29295e-07	-1.03139e-07	-3.43593e-07	5.34421e-08	-2.90150e-07	-7.34611e-09	6.04952e-09	-1.29659e-09	-7.82162e-07	1.93046e-07	-5.89116e-07
23.691	-3.35141e-07	1.48498e-07	-1.86643e-07	2.06919e-07	-2.18202e-07	-1.12822e-08	-2.41031e-07	6.80162e-08	-1.73015e-07	-6.93734e-08	8.99574e-09	-6.03776e-08	-2.32541e-07	1.29354e-07	-1.03187e-07	-3.43146e-07	5.33726e-08	-2.89773e-07	-7.35442e-09	6.05637e-09	-1.29806e-09	-7.83320e-07	1.93332e-07	-5.89988e-07
23.716	-3.35506e-07	1.48660e-07	-1.86846e-07	2.06185e-07	-2.17427e-07	-1.12422e-08	-2.41435e-07	6.81301e-08	-1.73305e-07	-7.04398e-08	9.13403e-09	-6.13058e-08	-2.32641e-07	1.29410e-07	-1.03231e-07	-3.42695e-07	5.33026e-08	-2.89393e-07	-7.36102e-09	6.06180e-09	-1.29922e-09	-7.84452e-07	1.93611e-07	-5.90840e-07
23.740	-3.35861e-07	1.48817e-07	-1.87044e-07	2.05455e-07	-2.16657e-07	-1.12024e-08	-2.41829e-07	6.82414e-08	-1.73588e-07	-7.14880e-08	9.26995e-09	-6.22181e-08	-2.32734e-07	1.29462e-07	-1.03272e-07	-3.42241e-07	5.32319e-08	-2.89009e-07	-7.36591e-09	6.06583e-09	-1.30008e-09	-7.85557e-07	1.93884e-07	-5.91673e-07
23.765	-3.36205e-07	1.48970e-07	-1.87235e-07	2.04730e-07	-2.15893e-07	-1.11629e-08	-2.42214e-07	6.83500e-08	-1.73864e-07	-7.25180e-08	9.40351e-09	-6.31145e-08	-2.32821e-07	1.29510e-07	-1.03311e-07	-3.41783e-07	5.31607e-08	-2.88622e-07	-7.36911e-09	6.06846e-09	-1.30065e-09	-7.86635e-07	1.94150e-07	-5.92485e-07
23.790	-3.36540e-07	1.49118e-07	-1.87422e-07	2.04011e-07	-2.15134e-07	-1.11236e-08	-2.42590e-07	6.84560e-08	-1.74134e-07	-7.35298e-08	9.53472e-09	-6.39951e-08	-2.32901e-07	1.29555e-07	-1.03347e-07	-3.41321e-07	5.30888e-08	-2.88232e-07	-7.37061e-09	6.06970e-09	-1.30091e-09	-7.87686e-07	1.94410e-07	-5.93277e-07
23.814	-3.36863e-07	1.49262e-07	-1.87602e-07	2.03296e-07	-2.14381e-07	-1.10847e-08	-2.42956e-07	6.85593e-08	-1.74397e-07	-7.45234e-08	9.66355e-09	-6.48598e-08	-2.32975e-07	1.29596e-07	-1.03379e-07	-3.40856e-07	5.30164e-08	-2.87839e-07	-7.37042e-09	6.06955e-09	-1.30088e-09	-7.88711e-07	1.94663e-07	-5.94049e-07
23.839	-3.37177e-07	1.49401e-07	-1.87776e-07	2.02586e-07	-2.13632e-07	-1.10460e-08	-2.43313e-07	6.86599e-08	-1.74653e-07	-7.54987e-08	9.79002e-09	-6.57087e-08	-2.33042e-07	1.29633e-07	-1.03409e-07	-3.40386e-07	5.29434e-08	-2.87443e-07	-7.36856e-09	6.06801e-09	-1.30055e-09	-7.89710e-07	1.94909e-07	-5.94801e-07
23.863	-3.37480e-07	1.49535e-07	-1.87945e-07	2.01882e-07	-2.12889e-07	-1.10075e-08	-2.43660e-07	6.87579e-08	-1.74902e-07	-7.64558e-08	9.91412e-09	-6.65416e-08	-2.33102e-07	1.29667e-07	-1.03436e-07	-3.39913e-07	5.28698e-08	-2.87044e-07	-7.36502e-09	6.06509e-09	-1.29993e-09	-7.90681e-07	1.95149e-07	-5.95532e-07
23.888	-3.37773e-07	1.49665e-07	-1.88108e-07	2.01182e-07	-2.12151e-07	-1.09694e-08	-2.43998e-07	6.88532e-08	-1.75144e-07	-7.73945e-08	1.00359e-08	-6.73587e-08	-2.33157e-07	1.29697e-07	-1.03460e-07	-3.39437e-07	5.27957e-08	-2.86641e-07	-7.35981e-09	6.06080e-09	-1.29901e-09	-7.91626e-07	1.95382e-07	-5.96244e-07
23.912	-3.38056e-07	1.49790e-07	-1.88266e-07	2.00487e-07	-2.11419e-07	-1.09315e-08	-2.44326e-07	6.89459e-08	-1.75380e-07	-7.83150e-08	1.01552e-08	-6.81598e-08	-2.33204e-07	1.29723e-07	-1.03481e-07	-3.38957e-07	5.27210e-08	-2.86236e-07	-7.35294e-09	6.05515e-09	-1.29779e-09	-7.92544e-07	1.95609e-07	-5.96935e-07
23.937	-3.38328e-07	1.49910e-07	-1.88417e-07	1.99798e-07	-2.10692e-07	-1.08939e-08	-2.44645e-07	6.90359e-08	-1.75609e-07	-7.92173e-08	1.02722e-08	-6.89450e-08	-2.33245e-07	1.29746e-07	-1.03499e-07	-3.38473e-07	5.26458e-08	-2.85827e-07	-7.34442e-09	6.04813e-09	-1.29629e-09	-7.93435e-07	1.95829e-07	-5.97607e-07
23.962	-3.38590e-07	1.50027e-07	-1.88563e-07	1.99114e-07	-2.09970e-07	-1.08566e-08	-2.44954e-07	6.91232e-08	-1.75831e-07	-8.01012e-08	1.03868e-08	-6.97143e-08	-2.33279e-07	1.29765e-07	-1.03514e-07	-3.37985e-07	5.25700e-08	-2.85415e-07	-7.33424e-09	6.03975e-09	-1.29449e-09	-7.94300e-07	1.96042e-07	-5.98258e-07
23.986	-3.38841e-07	1.50138e-07	-1.88703e-07	1.98435e-07	-2.09254e-07	-1.08196e-08	-2.45254e-07	6.92079e-08	-1.76046e-07	-8.09668e-08	1.04991e-08	-7.04677e-08	-2.33307e-07	1.29781e-07	-1.03527e-07	-3.37495e-07	5.24936e-08	-2.85001e-07	-7.32242e-09	6.03002e-09	-1.29241e-09	-7.95138e-07	1.96249e-07	-5.98889e-07
24.011	-3.39082e-07	1.50245e-07	-1.88838e-07	1.97761e-07	-2.08543e-07	-1.07828e-08	-2.45545e-07	6.92899e-08	-1.76255e-07	-8.18141e-08	1.06089e-08	-7.12051e-08	-2.33329e-07	1.29793e-07	-1.03536e-07	-3.37000e-07	5.24167e-08	-2.84583e-07	-7.30897e-09	6.01894e-09	-1.29003e-09	-7.95949e-07	1.96449e-07	-5.99500e-07
24.035	-3.39313e-07	1.50347e-07	-1.88966e-07	1.97092e-07	-2.07838e-07	-1.07464e-08	-2.45826e-07	6.93692e-08	-1.76457e-07	-8.26430e-08	1.07164e-08	-7.19266e-08	-2.33344e-07	1.29801e-07	-1.03543e-07	-3.36502e-07	5.23393e-08	-2.84163e-07	-7.29388e-09	6.00651e-09	-1.28737e-09	-7.96733e-07	1.96642e-07	-6.00090e-07
24.060	-3.39534e-07	1.50445e-07	-1.89089e-07	1.96428e-07	-2.07138e-07	-1.07102e-08	-2.46098e-07	6.94459e-08	-1.76652e-07	-8.34537e-08	1.08216e-08	-7.26321e-08	-2.33352e-07	1.29806e-07	-1.03547e-07	-3.36001e-07	5.22613e-08	-2.83740e-07	-7.27717e-09	5.99275e-09	-1.28442e-09	-7.97490e-07	1.96829e-07	-6.00661e-07
24.084	-3.39744e-07	1.50538e-07	-1.89206e-07	1.95770e-07	-2.06444e-07	-1.06743e-08	-2.46360e-07	6.95199e-08	-1.76840e-07	-8.42459e-08	1.09243e-08	-7.33217e-08	-2.33354e-07	1.29807e-07	-1.03548e-07	-3.35496e-07	5.21828e-08	-2.83314e-07	-7.25885e-09	5.97766e-09	-1.28119e-09	-7.98220e-07	1.97010e-07	-6.01211e-07
24.109	-3.39944e-07	1.50626e-07	-1.89317e-07	1.95117e-07	-2.05755e-07	-1.06387e-08	-2.46613e-07	6.95912e-08	-1.77021e-07	-8.50199e-08	1.10246e-08	-7.39952e-08	-2.33350e-07	1.29804e-07	-1.03546e-07	-3.34988e-07	5.21038e-08	-2.82885e-07	-7.23891e-09	5.96124e-09	-1.27767e-09	-7.98924e-07	1.97183e-07	-6.01741e-07
24.134	-3.40133e-07	1.50710e-07	-1.89423e-07	1.94469e-07	-2.05072e-07	-1.06034e-08	-2.46856e-07	6.96598e-08	-1.77196e-07	-8.57755e-08	1.11226e-08	-7.46528e-08	-2.33339e-07	1.29798e-07	-1.03541e-07	-3.34477e-07	5.20243e-08	-2.82453e-07	-7.21736e-09	5.94350e-09	-1.27386e-09	-7.99601e-07	1.97350e-07	-6.02251e-07
24.158	-3.40312e-07	1.50790e-07	-1.89522e-07	1.93826e-07	-2.04395e-07	-1.05683e-08	-2.47090e-07	6.97258e-08	-1.77364e-07	-8.65127e-08	1.12182e-08	-7.52945e-08	-2.33321e-07	1.29788e-07	-1.03533e-07	-3.33962e-07	5.19442e-08	-2.82018e-07	-7.19421e-09	5.92444e-09	-1.26978e-09	-8.00251e-07	1.97511e-07	-6.02740e-07
24.183	-3.40481e-07	1.50864e-07	-1.89616e-07	1.93189e-07	-2.03722e-07	-1.05336e-08	-2.47314e-07	6.97891e-08	-1.77525e-07	-8.72316e-08	1.13114e-08	-7.59201e-08	-2.33297e-07	1.29775e-07	-1.03522e-07	-3.33444e-07	5.18636e-08	-2.81581e-07	-7.16948e-09	5.90406e-09	-1.26541e-09	-8.00874e-07	1.97664e-07	-6.03209e-07
24.207	-3.40639e-07	1.50934e-07	-1.89704e-07	1.92557e-07	-2.03056e-07	-1.04991e-08	-2.47529e-07	6.98498e-08	-1.77679e-07	-8.79320e-08	1.14023e-08	-7.65298e-08	-2.33267e-07	1.29758e-07	-1.03509e-07	-3.32923e-07	5.17826e-08	-2.81141e-07	-7.14315e-09	5.88238e-09	-1.26077e-09	-8.01470e-07	1.97812e-07	-6.03659e-07
24.232	-3.40787e-07	1.51000e-07	-1.89787e-07	1.91930e-07	-2.02395e-07	-1.04649e-08	-2.47734e-07	6.99077e-08	-1.77827e-07	-8.86142e-08	1.14907e-08	-7.71234e-08	-2.33230e-07	1.29738e-07	-1.03493e-07	-3.32399e-07	5.17010e-08	-2.80698e-07	-7.11524e-09	5.85940e-09	-1.25584e-09	-8.02040e-07	1.97952e-07	-6.04087e-07
24.257	-3.40924e-07	1.51061e-07	-1.89863e-07	1.91309e-07	-2.01740e-07	-1.04311e-08	-2.47930e-07	6.99630e-08	-1.77967e-07	-8.92779e-08	1.15768e-08	-7.77011e-08	-2.33187e-07	1.29714e-07	-1.03473e-07	-3.31871e-07	5.16189e-08	-2.80252e-07	-7.08576e-09	5.83512e-09	-1.25064e-09	-8.02582e-07	1.98086e-07	-6.04496e-07
24.281	-3.41052e-07	1.51117e-07	-1.89934e-07	1.90693e-07	-2.01090e-07	-1.03975e-08	-2.48117e-07	7.00156e-08	-1.78101e-07	-8.99233e-08	1.16605e-08	-7.82628e-08	-2.33138e-07	1.29686e-07	-1.03451e-07	-3.31340e-07	5.15364e-08	-2.79804e-07	-7.05471e-09	5.80955e-09	-1.24516e-09	-8.03098e-07	1.98213e-07	-6.04885e-07
24.306	-3.41168e-07	1.51169e-07	-1.89999e-07	1.90082e-07	-2.00446e-07	-1.03642e-08	-2.48294e-07	7.00656e-08	-1.78228e-07	-9.05503e-08	1.17418e-08	-7.88085e-08	-2.33082e-07	1.29655e-07	-1.03427e-07	-3.30806e-07	5.14533e-08	-2.79353e-07	-7.02210e-09	5.78270e-09	-1.23940e-09	-8.03587e-07	1.98334e-07	-6.05253e-07
24.330	-3.41275e-07	1.51216e-07	-1.90059e-07	1.89477e-07	-1.99808e-07	-1.03312e-08	-2.48461e-07	7.01129e-08	-1.78349e-07	-9.11589e-08	1.18207e-08	-7.93382e-08	-2.33019e-07	1.29620e-07	-1.03399e-07	-3.30269e-07	5.13698e-08	-2.78899e-07	-6.98793e-09	5.75456e-09	-1.23337e-09	-8.04049e-07	1.98448e-07	-6.05601e-07
24.355	-3.41371e-07	1.51259e-07	-1.90112e-07	1.88877e-07	-1.99176e-07	-1.02985e-08	-2.48620e-07	7.01575e-08	-1.78462e-07	-9.17491e-08	1.18972e-08	-7.98518e-08	-2.32951e-07	1.29582e-07	-1.03368e-07	-3.29729e-07	5.12858e-08	-2.78443e-07	-6.95221e-09	5.72514e-09	-1.22706e-09	-8.04484e-07	1.98556e-07	-6.05929e-07
24.379	-3.41457e-07	1.51297e-07	-1.90160e-07	1.88283e-07	-1.98549e-07	-1.02661e-08	-2.48768e-07	7.01994e-08	-1.78569e-07	-9.23209e-08	1.19714e-08	-8.03495e-08	-2.32876e-07	1.29540e-07	-1.03335e-07	-3.29186e-07	5.12013e-08	-2.77985e-07	-6.91494e-09	5.69446e-09	-1.22049e-09	-8.04892e-07	1.98656e-07	-6.06236e-07
24.404	-3.41532e-07	1.51330e-07	-1.90202e-07	1.87694e-07	-1.97928e-07	-1.02340e-08	-2.48907e-07	7.02387e-08	-1.78669e-07	-9.28744e-08	1.20431e-08	-8.08312e-08	-2.32794e-07	1.29495e-07	-1.03299e-07	-3.28640e-07	5.11163e-08	-2.77523e-07	-6.87614e-09	5.66250e-09	-1.21364e-09	-8.05274e-07	1.98750e-07	-6.06523e-07
24.429	-3.41597e-07	1.51359e-07	-1.90238e-07	1.87110e-07	-1.97313e-07	-1.02022e-08	-2.49037e-07	7.02753e-08	-1.78762e-07	-9.34094e-08	1.21125e-08	-8.12969e-08	-2.32706e-07	1.29446e-07	-1.03260e-07	-3.28091e-07	5.10309e-08	-2.77060e-07	-6.83581e-09	5.62929e-09	-1.20652e-09	-8.05629e-07	1.98838e-07	-6.06791e-07
24.453	-3.41652e-07	1.51383e-07	-1.90269e-07	1.86532e-07	-1.96703e-07	-1.01706e-08	-2.49157e-07	7.03092e-08	-1.78848e-07	-9.39261e-08	1.21795e-08	-8.17466e-08	-2.32612e-07	1.29394e-07	-1.03218e-07	-3.27538e-07	5.09451e-08	-2.76593e-07	-6.79395e-09	5.59482e-09	-1.19913e-09	-8.05956e-07	1.98919e-07	-6.07038e-07
24.478	-3.41697e-07	1.51403e-07	-1.90293e-07	1.85960e-07	-1.96099e-07	-1.01394e-08	-2.49268e-07	7.03405e-08	-1.78928e-07	-9.44244e-08	1.22441e-08	-8.21803e-08	-2.32511e-07	1.29338e-07	-1.03174e-07	-3.26983e-07	5.08587e-08	-2.76125e-07	-6.75057e-09	5.55910e-09	-1.19148e-09	-8.06257e-07	1.98993e-07	-6.07264e-07
24.502	-3.41731e-07	1.51418e-07	-1.90312e-07	1.85393e-07	-1.95501e-07	-1.01085e-08	-2.49369e-07	7.03691e-08	-1.79000e-07	-9.49043e-08	1.23064e-08	-8.25980e-08	-2.32405e-07	1.29278e-07	-1.03126e-07	-3.26425e-07	5.07719e-08	-2.75654e-07	-6.70568e-09	5.52213e-09	-1.18355e-09	-8.06532e-07	1.99061e-07	-6.07471e-07
24.527	-3.41754e-07	1.51429e-07	-1.90326e-07	1.84831e-07	-1.94909e-07	-1.00779e-08	-2.49461e-07	7.03950e-08	-1.79066e-07	-9.53659e-08	1.23662e-08	-8.29997e-08	-2.32291e-07	1.29215e-07	-1.03076e-07	-3.25865e-07	5.06847e-08	-2.75180e-07	-6.65928e-09	5.48392e-09	-1.17536e-09	-8.06779e-07	1.99122e-07	-6.07657e-07
24.551	-3.41768e-07	1.51435e-07	-1.90333e-07	1.84276e-07	-1.94323e-07	-1.00476e-08	-2.49544e-07	7.04183e-08	-1.79126e-07	-9.58091e-08	1.24237e-08	-8.33854e-08	-2.32172e-07	1.29149e-07	-1.03023e-07	-3.25301e-07	5.05970e-08	-2.74704e-07	-6.61139e-09	5.44448e-09	-1.16691e-09	-8.07000e-07	1.99176e-07	-6.07823e-07
24.576	-3.41771e-07	1.51436e-07	-1.90335e-07	1.83725e-07	-1.93743e-07	-1.00176e-08	-2.49617e-07	7.04389e-08	-1.79178e-07	-9.62339e-08	1.24788e-08	-8.37551e-08	-2.32046e-07	1.29079e-07	-1.02967e-07	-3.24734e-07	5.05089e-08	-2.74226e-07	-6.56199e-09	5.40380e-09	-1.15819e-09	-8.07193e-07	1.99224e-07	-6.07969e-07
24.601	-3.41764e-07	1.51433e-07	-1.90331e-07	1.83180e-07	-1.93168e-07	-9.98786e-09	-2.49681e-07	7.04569e-08	-1.79224e-07	-9.66403e-08	1.25315e-08	-8.41088e-08	-2.31914e-07	1.29006e-07	-1.02909e-07	-3.24165e-07	5.04204e-08	-2.73745e-07	-6.51111e-09	5.36190e-09	-1.14921e-09	-8.07360e-07	1.99265e-07	-6.08095e-07
24.625	-3.41746e-07	1.51425e-07	-1.90321e-07	1.82641e-07	-1.92599e-07	-9.95846e-09	-2.49735e-07	7.04722e-08	-1.79263e-07	-9.70284e-08	1.25818e-08	-8.44466e-08	-2.31776e-07	1.28929e-07	-1.02847e-07	-3.23593e-07	5.03314e-08	-2.73262e-07	-6.45874e-09	5.31877e-09	-1.13997e-09	-8.07501e-07	1.99300e-07	-6.08201e-07
24.650	-3.41718e-07	1.51413e-07	-1.90305e-07	1.82107e-07	-1.92037e-07	-9.92936e-09	-2.49780e-07	7.04848e-08	-1.79295e-07	-9.73982e-08	1.26298e-08	-8.47684e-08	-2.31631e-07	1.28848e-07	-1.02783e-07	-3.23018e-07	5.02420e-08	-2.72776e-07	-6.40490e-09	5.27443e-09	-1.13046e-09	-8.07614e-07	1.99328e-07	-6.08286e-07
24.674	-3.41680e-07	1.51396e-07	-1.90284e-07	1.81579e-07	-1.91480e-07	-9.90056e-09	-2.49815e-07	7.04948e-08	-1.79320e-07	-9.77495e-08	1.26753e-08	-8.50742e-08	-2.31480e-07	1.28764e-07	-1.02716e-07	-3.22441e-07	5.01522e-08	-2.72289e-07	-6.34958e-09	5.22888e-09	-1.12070e-09	-8.07701e-07	1.99349e-07	-6.08351e-07
24.699	-3.41632e-07	1.51374e-07	-1.90257e-07	1.81057e-07	-1.90929e-07	-9.87208e-09	-2.49841e-07	7.05021e-08	-1.79339e-07	-9.80826e-08	1.27185e-08	-8.53641e-08	-2.31323e-07	1.28677e-07	-1.02646e-07	-3.21861e-07	5.00619e-08	-2.71799e-07	-6.29281e-09	5.18213e-09	-1.11068e-09	-8.07761e-07	1.99364e-07	-6.08397e-07
24.723	-3.41573e-07	1.51348e-07	-1.90225e-07	1.80540e-07	-1.90384e-07	-9.84390e-09	-2.49857e-07	7.05068e-08	-1.79351e-07	-9.83973e-08	1.27593e-08	-8.56380e-08	-2.31160e-07	1.28586e-07	-1.02574e-07	-3.21278e-07	4.99713e-08	-2.71307e-07	-6.23457e-09	5.13417e-09	-1.10040e-09	-8.07794e-07	1.99373e-07	-6.08422e-07
24.748	-3.41504e-07	1.51318e-07	-1.90186e-07	1.80029e-07	-1.89845e-07	-9.81602e-09	-2.49865e-07	7.05089e-08	-1.79356e-07	-9.86937e-08	1.27978e-08	-8.58960e-08	-2.30990e-07	1.28492e-07	-1.02499e-07	-3.20692e-07	4.98802e-08	-2.70812e-07	-6.17488e-09	5.08501e-09	-1.08987e-09	-8.07801e-07	1.99374e-07	-6.08427e-07
24.773	-3.41425e-07	1.51283e-07	-1.90142e-07	1.79523e-07	-1.89312e-07	-9.78846e-09	-2.49862e-07	7.05082e-08	-1.79354e-07	-9.89718e-08	1.28338e-08	-8.61380e-08	-2.30815e-07	1.28394e-07	-1.02421e-07	-3.20104e-07	4.97887e-08	-2.70316e-07	-6.11374e-09	5.03466e-09	-1.07907e-09	-8.07781e-07	1.99369e-07	-6.08412e-07
24.797	-3.41335e-07	1.51243e-07	-1.90092e-07	1.79023e-07	-1.88785e-07	-9.76120e-09	-2.49851e-07	7.05050e-08	-1.79346e-07	-9.92316e-08	1.28675e-08	-8.63641e-08	-2.30633e-07	1.28293e-07	-1.02340e-07	-3.19514e-07	4.96969e-08	-2.69817e-07	-6.05116e-09	4.98313e-09	-1.06803e-09	-8.07734e-07	1.99358e-07	-6.08377e-07
24.822	-3.41235e-07	1.51199e-07	-1.90037e-07	1.78529e-07	-1.88263e-07	-9.73426e-09	-2.49830e-07	7.04991e-08	-1.79331e-07	-9.94731e-08	1.28988e-08	-8.65742e-08	-2.30445e-07	1.28188e-07	-1.02257e-07	-3.18920e-07	4.96046e-08	-2.69316e-07	-5.98715e-09	4.93042e-09	-1.05673e-09	-8.07661e-07	1.99340e-07	-6.08322e-07
24.846	-3.41125e-07	1.51150e-07	-1.89975e-07	1.78041e-07	-1.87748e-07	-9.70762e-09	-2.49800e-07	7.04905e-08	-1.79309e-07	-9.96962e-08	1.29278e-08	-8.67685e-08	-2.30251e-07	1.28080e-07	-1.02170e-07	-3.18325e-07	4.95120e-08	-2.68813e-07	-5.92170e-09	4.87652e-09	-1.04518e-09	-8.07561e-07	1.99315e-07	-6.08246e-07
24.871	-3.41005e-07	1.51097e-07	-1.89908e-07	1.77558e-07	-1.87239e-07	-9.68129e-09	-2.49760e-07	7.04794e-08	-1.79281e-07	-9.99012e-08	1.29543e-08	-8.69468e-08	-2.30050e-07	1.27969e-07	-1.02081e-07	-3.17727e-07	4.94189e-08	-2.68308e-07	-5.85484e-09	4.82146e-09	-1.03338e-09	-8.07435e-07	1.99284e-07	-6.08151e-07
24.895	-3.40875e-07	1.51039e-07	-1.89836e-07	1.77081e-07	-1.86736e-07	-9.65528e-09	-2.49711e-07	7.04656e-08	-1.79246e-07	-1.00088e-07	1.29785e-08	-8.71093e-08	-2.29844e-07	1.27854e-07	-1.01990e-07	-3.17126e-07	4.93255e-08	-2.67800e-07	-5.78655e-09	4.76523e-09	-1.02133e-09	-8.07282e-07	1.99246e-07	-6.08036e-07
24.920	-3.40734e-07	1.50977e-07	-1.89757e-07	1.76609e-07	-1.86239e-07	-9.62958e-09	-2.49653e-07	7.04491e-08	-1.79204e-07	-1.00256e-07	1.30004e-08	-8.72559e-08	-2.29631e-07	1.27736e-07	-1.01895e-07	-3.16523e-07	4.92317e-08	-2.67291e-07	-5.71686e-09	4.70783e-09	-1.00903e-09	-8.07102e-07	1.99202e-07	-6.07901e-07
24.945	-3.40583e-07	1.50910e-07	-1.89673e-07	1.76144e-07	-1.85748e-07	-9.60419e-09	-2.49585e-07	7.04300e-08	-1.79155e-07	-1.00406e-07	1.30198e-08	-8.73866e-08	-2.29412e-07	1.27614e-07	-1.01798e-07	-3.15917e-07	4.91375e-08	-2.66780e-07	-5.64576e-09	4.64928e-09	-9.96476e-10	-8.06896e-07	1.99151e-07	-6.07745e-07
24.969	-3.40422e-07	1.50838e-07	-1.89584e-07	1.75684e-07	-1.85263e-07	-9.57911e-09	-2.49508e-07	7.04084e-08	-1.79100e-07	-1.00538e-07	1.30369e-08	-8.75014e-08	-2.29187e-07	1.27489e-07	-1.01698e-07	-3.15309e-07	4.90430e-08	-2.66267e-07	-5.57326e-09	4.58958e-09	-9.83680e-10	-8.06664e-07	1.99093e-07	-6.07570e-07
24.994	-3.40251e-07	1.50762e-07	-1.89488e-07	1.75230e-07	-1.84784e-07	-9.55435e-09	-2.49422e-07	7.03840e-08	-1.79038e-07	-1.00652e-07	1.30517e-08	-8.76004e-08	-2.28956e-07	1.27360e-07	-1.01596e-07	-3.14699e-07	4.89480e-08	-2.65751e-07	-5.49936e-09	4.52872e-09	-9.70637e-10	-8.06405e-07	1.99030e-07	-6.07375e-07
25.018	-3.40069e-07	1.50682e-07	-1.89387e-07	1.74781e-07	-1.84311e-07	-9.52990e-09	-2.49327e-07	7.03571e-08	-1.78970e-07	-1.00748e-07	1.30641e-08	-8.76835e-08	-2.28719e-07	1.27228e-07	-1.01491e-07	-3.14087e-07	4.88528e-08	-2.65234e-07	-5.42408e-09	4.46673e-09	-9.57349e-10	-8.06119e-07	1.98959e-07	-6.07160e-07
25.043	-3.39878e-07	1.50597e-07	-1.89280e-07	1.74339e-07	-1.83844e-07	-9.50576e-09	-2.49222e-07	7.03276e-08	-1.78895e-07	-1.00825e-07	1.30741e-08	-8.77508e-08	-2.28476e-07	1.27093e-07	-1.01383e-07	-3.13472e-07	4.87571e-08	-2.64715e-07	-5.34741e-09	4.40359e-09	-9.43818e-10	-8.05807e-07	1.98882e-07	-6.06925e-07
25.068	-3.39676e-07	1.50508e-07	-1.89168e-07	1.73902e-07	-1.83384e-07	-9.48195e-09	-2.49108e-07	7.02954e-08	-1.78813e-07	-1.00884e-07	1.30818e-08	-8.78023e-08	-2.28227e-07	1.26955e-07	-1.01272e-07	-3.12855e-07	4.86611e-08	-2.64193e-07	-5.26937e-09	4.33932e-09	-9.30043e-10	-8.05469e-07	1.98799e-07	-6.06671e-07
25.092	-3.39464e-07	1.50414e-07	-1.89050e-07	1.73471e-07	-1.82929e-07	-9.45844e-09	-2.48985e-07	7.02606e-08	-1.78724e-07	-1.00925e-07	1.30871e-08	-8.78381e-08	-2.27972e-07	1.26813e-07	-1.01159e-07	-3.12235e-07	4.85648e-08	-2.63670e-07	-5.18995e-09	4.27393e-09	-9.16027e-10	-8.05105e-07	1.98709e-07	-6.06396e-07
25.117	-3.39242e-07	1.50316e-07	-1.88926e-07	1.73045e-07	-1.82481e-07	-9.43526e-09	-2.48853e-07	7.02232e-08	-1.78629e-07	-1.00948e-07	1.30901e-08	-8.78580e-08	-2.27710e-07	1.26667e-07	-1.01043e-07	-3.11614e-07	4.84681e-08	-2.63145e-07	-5.10917e-09	4.20740e-09	-9.01769e-10	-8.04714e-07	1.98612e-07	-6.06102e-07
25.141	-3.39010e-07	1.50213e-07	-1.88797e-07	1.72626e-07	-1.82038e-07	-9.41239e-09	-2.48711e-07	7.01833e-08	-1.78528e-07	-1.00953e-07	1.30907e-08	-8.78622e-08	-2.27443e-07	1.26519e-07	-1.00925e-07	-3.10990e-07	4.83711e-08	-2.62619e-07	-5.02703e-09	4.13976e-09	-8.87271e-10	-8.04297e-07	1.98509e-07	-6.05787e-07
25.166	-3.38768e-07	1.50105e-07	-1.88662e-07	1.72212e-07	-1.81602e-07	-9.38983e-09	-2.48560e-07	7.01407e-08	-1.78419e-07	-1.00940e-07	1.30890e-08	-8.78506e-08	-2.27170e-07	1.26367e-07	-1.00803e-07	-3.10364e-07	4.82737e-08	-2.62090e-07	-4.94354e-09	4.07100e-09	-8.72534e-10	-8.03853e-07	1.98400e-07	-6.05453e-07
25.190	-3.38516e-07	1.49994e-07	-1.88522e-07	1.71804e-07	-1.81172e-07	-9.36760e-09	-2.48400e-07	7.00955e-08	-1.78304e-07	-1.00908e-07	1.30849e-08	-8.78232e-08	-2.26891e-07	1.26211e-07	-1.00680e-07	-3.09736e-07	4.81760e-08	-2.61560e-07	-4.85869e-09	4.00113e-09	-8.57559e-10	-8.03384e-07	1.98284e-07	-6.05100e-07
25.215	-3.38253e-07	1.49877e-07	-1.88376e-07	1.71403e-07	-1.80748e-07	-9.34568e-09	-2.48231e-07	7.00478e-08	-1.78183e-07	-1.00859e-07	1.30785e-08	-8.77802e-08	-2.26606e-07	1.26053e-07	-1.00553e-07	-3.09105e-07	4.80780e-08	-2.61027e-07	-4.77251e-09	3.93016e-09	-8.42348e-10	-8.02888e-07	1.98162e-07	-6.04726e-07
25.240	-3.37981e-07	1.49757e-07	-1.88224e-07	1.71006e-07	-1.80330e-07	-9.32408e-09	-2.48052e-07	6.99975e-08	-1.78055e-07	-1.00791e-07	1.30697e-08	-8.77215e-08	-2.26315e-07	1.25891e-07	-1.00424e-07	-3.08473e-07	4.79796e-08	-2.60493e-07	-4.68498e-09	3.85808e-09	-8.26900e-10	-8.02366e-07	1.98033e-07	-6.04333e-07
25.264	-3.37699e-07	1.49632e-07	-1.88067e-07	1.70616e-07	-1.79919e-07	-9.30280e-09	-2.47865e-07	6.99445e-08	-1.77920e-07	-1.00706e-07	1.30586e-08	-8.76470e-08	-2.26018e-07	1.25726e-07	-1.00292e-07	-3.07838e-07	4.78809e-08	-2.59957e-07	-4.59613e-09	3.78491e-09	-8.11216e-10	-8.01818e-07	1.97897e-07	-6.03920e-07
25.289	-3.37406e-07	1.49502e-07	-1.87904e-07	1.70232e-07	-1.79514e-07	-9.28184e-09	-2.47668e-07	6.98891e-08	-1.77779e-07	-1.00602e-07	1.30452e-08	-8.75569e-08	-2.25715e-07	1.25557e-07	-1.00158e-07	-3.07202e-07	4.77819e-08	-2.59420e-07	-4.50595e-09	3.71065e-09	-7.95299e-10	-8.01244e-07	1.97756e-07	-6.03488e-07
25.313	-3.37104e-07	1.49368e-07	-1.87736e-07	1.69853e-07	-1.79114e-07	-9.26120e-09	-2.47463e-07	6.98310e-08	-1.77632e-07	-1.00481e-07	1.30295e-08	-8.74512e-08	-2.25406e-07	1.25385e-07	-1.00021e-07	-3.06563e-07	4.76826e-08	-2.58881e-07	-4.41444e-09	3.63529e-09	-7.79149e-10	-8.00644e-07	1.97608e-07	-6.03036e-07
25.338	-3.36792e-07	1.49230e-07	-1.87562e-07	1.69480e-07	-1.78721e-07	-9.24088e-09	-2.47248e-07	6.97704e-08	-1.77477e-07	-1.00341e-07	1.30114e-08	-8.73298e-08	-2.25091e-07	1.25210e-07	-9.98809e-08	-3.05923e-07	4.75830e-08	-2.58340e-07	-4.32162e-09	3.55886e-09	-7.62766e-10	-8.00018e-07	1.97453e-07	-6.02565e-07
25.362	-3.36469e-07	1.49087e-07	-1.87382e-07	1.69114e-07	-1.78335e-07	-9.22088e-09	-2.47024e-07	6.97072e-08	-1.77317e-07	-1.00184e-07	1.29910e-08	-8.71929e-08	-2.24770e-07	1.25032e-07	-9.97386e-08	-3.05280e-07	4.74830e-08	-2.57797e-07	-4.22749e-09	3.48134e-09	-7.46153e-10	-7.99366e-07	1.97292e-07	-6.02073e-07
25.387	-3.36137e-07	1.48940e-07	-1.87197e-07	1.68753e-07	-1.77954e-07	-9.20120e-09	-2.46791e-07	6.96414e-08	-1.77149e-07	-1.00009e-07	1.29683e-08	-8.70403e-08	-2.24444e-07	1.24850e-07	-9.95938e-08	-3.04636e-07	4.73828e-08	-2.57253e-07	-4.13206e-09	3.40275e-09	-7.29308e-10	-7.98688e-07	1.97125e-07	-6.01563e-07
25.412	-3.35795e-07	1.48788e-07	-1.87007e-07	1.68398e-07	-1.77580e-07	-9.18185e-09	-2.46549e-07	6.95731e-08	-1.76976e-07	-9.98154e-08	1.29432e-08	-8.68722e-08	-2.24112e-07	1.24665e-07	-9.94463e-08	-3.03989e-07	4.72822e-08	-2.56707e-07	-4.03533e-09	3.32309e-09	-7.12235e-10	-7.97984e-07	1.96951e-07	-6.01033e-07
25.436	-3.35443e-07	1.48632e-07	-1.86811e-07	1.68049e-07	-1.77211e-07	-9.16281e-09	-2.46298e-07	6.95023e-08	-1.76795e-07	-9.96044e-08	1.29158e-08	-8.66885e-08	-2.23774e-07	1.24477e-07	-9.92963e-08	-3.03341e-07	4.71814e-08	-2.56160e-07	-3.93730e-09	3.24237e-09	-6.94933e-10	-7.97254e-07	1.96771e-07	-6.00483e-07
25.461	-3.35081e-07	1.48472e-07	-1.86609e-07	1.67705e-07	-1.76849e-07	-9.14410e-09	-2.46038e-07	6.94289e-08	-1.76609e-07	-9.93755e-08	1.28862e-08	-8.64893e-08	-2.23430e-07	1.24286e-07	-9.91437e-08	-3.02691e-07	4.70803e-08	-2.55611e-07	-3.83798e-09	3.16058e-09	-6.77404e-10	-7.96499e-07	1.96585e-07	-5.99914e-07
25.485	-3.34709e-07	1.48307e-07	-1.86402e-07	1.67368e-07	-1.76494e-07	-9.12570e-09	-2.45769e-07	6.93530e-08	-1.76416e-07	-9.91288e-08	1.28542e-08	-8.62746e-08	-2.23080e-07	1.24091e-07	-9.89885e-08	-3.02039e-07	4.69789e-08	-2.55060e-07	-3.73738e-09	3.07774e-09	-6.59648e-10	-7.95718e-07	1.96392e-07	-5.99326e-07
25.510	-3.34327e-07	1.48138e-07	-1.86189e-07	1.67037e-07	-1.76144e-07	-9.10763e-09	-2.45491e-07	6.92746e-08	-1.76216e-07	-9.88643e-08	1.28199e-08	-8.60445e-08	-2.22724e-07	1.23894e-07	-9.88308e-08	-3.01385e-07	4.68772e-08	-2.54508e-07	-3.63551e-09	2.99384e-09	-6.41667e-10	-7.94911e-07	1.96193e-07	-5.98718e-07
25.534	-3.33936e-07	1.47964e-07	-1.85971e-07	1.66711e-07	-1.75801e-07	-9.08989e-09	-2.45204e-07	6.91936e-08	-1.76010e-07	-9.85821e-08	1.27833e-08	-8.57988e-08	-2.22363e-07	1.23693e-07	-9.86705e-08	-3.00729e-07	4.67752e-08	-2.53954e-07	-3.53236e-09	2.90890e-09	-6.23461e-10	-7.94079e-07	1.95987e-07	-5.98092e-07
25.559	-3.33535e-07	1.47787e-07	-1.85748e-07	1.66392e-07	-1.75464e-07	-9.07246e-09	-2.44908e-07	6.91101e-08	-1.75798e-07	-9.82821e-08	1.27444e-08	-8.55378e-08	-2.21996e-07	1.23489e-07	-9.85076e-08	-3.00072e-07	4.66729e-08	-2.53399e-07	-3.42794e-09	2.82291e-09	-6.05031e-10	-7.93221e-07	1.95776e-07	-5.97445e-07
25.584	-3.33123e-07	1.47604e-07	-1.85519e-07	1.66078e-07	-1.75133e-07	-9.05536e-09	-2.44603e-07	6.90241e-08	-1.75579e-07	-9.79645e-08	1.27032e-08	-8.52613e-08	-2.21624e-07	1.23281e-07	-9.83423e-08	-2.99413e-07	4.65704e-08	-2.52842e-07	-3.32226e-09	2.73588e-09	-5.86379e-10	-7.92338e-07	1.95558e-07	-5.96780e-07
25.608	-3.32703e-07	1.47418e-07	-1.85285e-07	1.65770e-07	-1.74809e-07	-9.03859e-09	-2.44289e-07	6.89356e-08	-1.75354e-07	-9.76292e-08	1.26597e-08	-8.49694e-08	-2.21245e-07	1.23071e-07	-9.81744e-08	-2.98752e-07	4.64676e-08	-2.52284e-07	-3.21532e-09	2.64782e-09	-5.67504e-10	-7.91429e-07	1.95333e-07	-5.96095e-07
25.633	-3.32272e-07	1.47227e-07	-1.85045e-07	1.65469e-07	-1.74491e-07	-9.02213e-09	-2.43967e-07	6.88445e-08	-1.75122e-07	-9.72762e-08	1.26139e-08	-8.46622e-08	-2.20861e-07	1.22857e-07	-9.80039e-08	-2.98089e-07	4.63645e-08	-2.51725e-07	-3.10713e-09	2.55872e-09	-5.48409e-10	-7.90494e-07	1.95103e-07	-5.95392e-07
25.657	-3.31832e-07	1.47032e-07	-1.84800e-07	1.65173e-07	-1.74179e-07	-9.00601e-09	-2.43635e-07	6.87510e-08	-1.74884e-07	-9.69056e-08	1.25659e-08	-8.43397e-08	-2.20471e-07	1.22640e-07	-9.78310e-08	-2.97425e-07	4.62612e-08	-2.51164e-07	-2.99770e-09	2.46860e-09	-5.29093e-10	-7.89535e-07	1.94866e-07	-5.94669e-07
25.682	-3.31382e-07	1.46833e-07	-1.84549e-07	1.64883e-07	-1.73873e-07	-8.99020e-09	-2.43295e-07	6.86550e-08	-1.74640e-07	-9.65174e-08	1.25155e-08	-8.40019e-08	-2.20076e-07	1.22420e-07	-9.76555e-08	-2.96759e-07	4.61576e-08	-2.50601e-07	-2.88702e-09	2.37746e-09	-5.09558e-10	-7.88550e-07	1.94623e-07	-5.93927e-07
25.706	-3.30922e-07	1.46629e-07	-1.84293e-07	1.64599e-07	-1.73574e-07	-8.97472e-09	-2.42946e-07	6.85565e-08	-1.74390e-07	-9.61117e-08	1.24629e-08	-8.36487e-08	-2.19675e-07	1.22197e-07	-9.74776e-08	-2.96091e-07	4.60538e-08	-2.50037e-07	-2.77510e-09	2.28530e-09	-4.89805e-10	-7.87539e-07	1.94373e-07	-5.93166e-07
25.731	-3.30453e-07	1.46421e-07	-1.84032e-07	1.64321e-07	-1.73281e-07	-8.95957e-09	-2.42588e-07	6.84556e-08	-1.74133e-07	-9.56884e-08	1.24080e-08	-8.32804e-08	-2.19268e-07	1.21971e-07	-9.72971e-08	-2.95422e-07	4.59497e-08	-2.49472e-07	-2.66196e-09	2.19212e-09	-4.69835e-10	-7.86504e-07	1.94118e-07	-5.92386e-07
25.756	-3.29974e-07	1.46209e-07	-1.83765e-07	1.64049e-07	-1.72994e-07	-8.94473e-09	-2.42222e-07	6.83521e-08	-1.73870e-07	-9.52477e-08	1.23509e-08	-8.28968e-08	-2.18856e-07	1.21742e-07	-9.71142e-08	-2.94751e-07	4.58453e-08	-2.48906e-07	-2.54758e-09	2.09793e-09	-4.49648e-10	-7.85443e-07	1.93856e-07	-5.91587e-07
25.780	-3.29485e-07	1.45992e-07	-1.83493e-07	1.63783e-07	-1.72713e-07	-8.93023e-09	-2.41846e-07	6.82462e-08	-1.73600e-07	-9.47895e-08	1.22915e-08	-8.24980e-08	-2.18438e-07	1.21509e-07	-9.69288e-08	-2.94079e-07	4.57408e-08	-2.48338e-07	-2.43199e-09	2.00274e-09	-4.29246e-10	-7.84358e-07	1.93588e-07	-5.90770e-07
25.805	-3.28987e-07	1.45772e-07	-1.83215e-07	1.63523e-07	-1.72439e-07	-8.91605e-09	-2.41462e-07	6.81379e-08	-1.73325e-07	-9.43138e-08	1.22298e-08	-8.20840e-08	-2.18015e-07	1.21274e-07	-9.67410e-08	-2.93405e-07	4.56359e-08	-2.47769e-07	-2.31517e-09	1.90655e-09	-4.08628e-10	-7.83247e-07	1.93314e-07	-5.89933e-07
25.829	-3.28479e-07	1.45547e-07	-1.82933e-07	1.63269e-07	-1.72171e-07	-8.90219e-09	-2.41070e-07	6.80270e-08	-1.73043e-07	-9.38208e-08	1.21659e-08	-8.16549e-08	-2.17586e-07	1.21035e-07	-9.65506e-08	-2.92729e-07	4.55309e-08	-2.47199e-07	-2.19715e-09	1.80935e-09	-3.87797e-10	-7.82111e-07	1.93034e-07	-5.89078e-07
25.854	-3.27962e-07	1.45317e-07	-1.82644e-07	1.63021e-07	-1.71909e-07	-8.88866e-09	-2.40668e-07	6.79138e-08	-1.72755e-07	-9.33104e-08	1.20997e-08	-8.12107e-08	-2.17152e-07	1.20794e-07	-9.63579e-08	-2.92053e-07	4.54256e-08	-2.46627e-07	-2.07792e-09	1.71117e-09	-3.66753e-10	-7.80951e-07	1.92747e-07	-5.88203e-07
25.879	-3.27435e-07	1.45084e-07	-1.82351e-07	1.62778e-07	-1.71654e-07	-8.87546e-09	-2.40258e-07	6.77981e-08	-1.72460e-07	-9.27827e-08	1.20313e-08	-8.07514e-08	-2.16712e-07	1.20549e-07	-9.61626e-08	-2.91374e-07	4.53201e-08	-2.46054e-07	-1.95749e-09	1.61199e-09	-3.45496e-10	-7.79765e-07	1.92455e-07	-5.87311e-07
25.903	-3.26899e-07	1.44846e-07	-1.82052e-07	1.62542e-07	-1.71405e-07	-8.86258e-09	-2.39840e-07	6.76800e-08	-1.72160e-07	-9.22377e-08	1.19606e-08	-8.02771e-08	-2.16266e-07	1.20301e-07	-9.59650e-08	-2.90694e-07	4.52143e-08	-2.45480e-07	-1.83585e-09	1.51183e-09	-3.24028e-10	-7.78555e-07	1.92156e-07	-5.86399e-07
25.928	-3.26353e-07	1.44605e-07	-1.81748e-07	1.62312e-07	-1.71162e-07	-8.85003e-09	-2.39413e-07	6.75594e-08	-1.71853e-07	-9.16755e-08	1.18877e-08	-7.97878e-08	-2.15815e-07	1.20050e-07	-9.57649e-08	-2.90013e-07	4.51084e-08	-2.44905e-07	-1.71303e-09	1.41068e-09	-3.02350e-10	-7.77320e-07	1.91851e-07	-5.85469e-07
25.952	-3.25798e-07	1.44359e-07	-1.81439e-07	1.62088e-07	-1.70926e-07	-8.83780e-09	-2.38977e-07	6.74364e-08	-1.71540e-07	-9.10960e-08	1.18125e-08	-7.92835e-08	-2.15359e-07	1.19797e-07	-9.55624e-08	-2.89330e-07	4.50022e-08	-2.44328e-07	-1.58902e-09	1.30856e-09	-2.80462e-10	-7.76060e-07	1.91540e-07	-5.84520e-07
25.977	-3.25233e-07	1.44108e-07	-1.81125e-07	1.61870e-07	-1.70695e-07	-8.82590e-09	-2.38532e-07	6.73110e-08	-1.71221e-07	-9.04994e-08	1.17352e-08	-7.87642e-08	-2.14897e-07	1.19540e-07	-9.53575e-08	-2.88646e-07	4.48958e-08	-2.43751e-07	-1.46383e-09	1.20546e-09	-2.58366e-10	-7.74776e-07	1.91223e-07	-5.83553e-07
26.001	-3.24659e-07	1.43854e-07	-1.80805e-07	1.61657e-07	-1.70472e-07	-8.81432e-09	-2.38080e-07	6.71833e-08	-1.70896e-07	-8.98856e-08	1.16556e-08	-7.82300e-08	-2.14430e-07	1.19280e-07	-9.51503e-08	-2.87961e-07	4.47892e-08	-2.43172e-07	-1.33746e-09	1.10139e-09	-2.36061e-10	-7.73468e-07	1.90900e-07	-5.82567e-07
26.026	-3.24076e-07	1.43596e-07	-1.80480e-07	1.61451e-07	-1.70254e-07	-8.80307e-09	-2.37618e-07	6.70531e-08	-1.70565e-07	-8.92547e-08	1.15738e-08	-7.76809e-08	-2.13958e-07	1.19017e-07	-9.49406e-08	-2.87274e-07	4.46824e-08	-2.42592e-07	-1.20991e-09	9.96361e-10	-2.13549e-10	-7.72135e-07	1.90571e-07	-5.81563e-07
26.051	-3.23483e-07	1.43333e-07	-1.80150e-07	1.61251e-07	-1.70043e-07	-8.79215e-09	-2.37149e-07	6.69205e-08	-1.70228e-07	-8.86068e-08	1.14898e-08	-7.71170e-08	-2.13480e-07	1.18751e-07	-9.47285e-08	-2.86586e-07	4.45754e-08	-2.42011e-07	-1.08120e-09	8.90366e-10	-1.90831e-10	-7.70777e-07	1.90236e-07	-5.80541e-07
26.075	-3.22881e-07	1.43066e-07	-1.79815e-07	1.61056e-07	-1.69838e-07	-8.78155e-09	-2.36670e-07	6.67856e-08	-1.69885e-07	-8.79418e-08	1.14035e-08	-7.65383e-08	-2.12996e-07	1.18482e-07	-9.45141e-08	-2.85897e-07	4.44681e-08	-2.41429e-07	-9.51319e-10	7.83411e-10	-1.67908e-10	-7.69395e-07	1.89895e-07	-5.79500e-07
26.100	-3.22270e-07	1.42795e-07	-1.79475e-07	1.60868e-07	-1.69639e-07	-8.77128e-09	-2.36184e-07	6.66482e-08	-1.69535e-07	-8.72599e-08	1.13151e-08	-7.59448e-08	-2.12508e-07	1.18211e-07	-9.42973e-08	-2.85206e-07	4.43607e-08	-2.40845e-07	-8.20281e-10	6.75502e-10	-1.44780e-10	-7.67989e-07	1.89548e-07	-5.78441e-07
26.124	-3.21650e-07	1.42521e-07	-1.79129e-07	1.60685e-07	-1.69447e-07	-8.76133e-09	-2.35689e-07	6.65086e-08	-1.69180e-07	-8.65610e-08	1.12245e-08	-7.53365e-08	-2.12014e-07	1.17936e-07	-9.40781e-08	-2.84514e-07	4.42531e-08	-2.40261e-07	-6.88089e-10	5.66641e-10	-1.21448e-10	-7.66559e-07	1.89195e-07	-5.77364e-07
26.149	-3.21020e-07	1.42242e-07	-1.78779e-07	1.60509e-07	-1.69261e-07	-8.75171e-09	-2.35185e-07	6.63665e-08	-1.68819e-07	-8.58452e-08	1.11317e-08	-7.47135e-08	-2.11515e-07	1.17658e-07	-9.38566e-08	-2.83821e-07	4.41453e-08	-2.39676e-07	-5.54746e-10	4.56833e-10	-9.79127e-11	-7.65105e-07	1.88836e-07	-5.76268e-07
26.173	-3.20381e-07	1.41959e-07	-1.78423e-07	1.60339e-07	-1.69081e-07	-8.74242e-09	-2.34674e-07	6.62221e-08	-1.68451e-07	-8.51125e-08	1.10367e-08	-7.40759e-08	-2.11010e-07	1.17378e-07	-9.36328e-08	-2.83127e-07	4.40373e-08	-2.39090e-07	-4.20258e-10	3.46082e-10	-7.41755e-11	-7.63626e-07	1.88471e-07	-5.75155e-07
26.198	-3.19734e-07	1.41671e-07	-1.78062e-07	1.60174e-07	-1.68908e-07	-8.73345e-09	-2.34154e-07	6.60754e-08	-1.68078e-07	-8.43631e-08	1.09395e-08	-7.34236e-08	-2.10501e-07	1.17094e-07	-9.34067e-08	-2.82432e-07	4.39292e-08	-2.38502e-07	-2.84628e-10	2.34391e-10	-5.02369e-11	-7.62124e-07	1.88101e-07	-5.74023e-07
26.223	-3.19076e-07	1.41380e-07	-1.77696e-07	1.60016e-07	-1.68740e-07	-8.72481e-09	-2.33625e-07	6.59263e-08	-1.67699e-07	-8.35968e-08	1.08401e-08	-7.27567e-08	-2.09986e-07	1.16808e-07	-9.31782e-08	-2.81735e-07	4.38208e-08	-2.37914e-07	-1.47862e-10	1.21764e-10	-2.60976e-11	-7.60598e-07	1.87724e-07	-5.72874e-07
26.247	-3.18410e-07	1.41085e-07	-1.77325e-07	1.59863e-07	-1.68580e-07	-8.71649e-09	-2.33089e-07	6.57749e-08	-1.67314e-07	-8.28138e-08	1.07386e-08	-7.20752e-08	-2.09466e-07	1.16518e-07	-9.29474e-08	-2.81037e-07	4.37123e-08	-2.37325e-07	-9.96354e-12	8.20498e-12	-1.75856e-12	-7.59048e-07	1.87341e-07	-5.71706e-07
26.272	-3.17735e-07	1.40786e-07	-1.76949e-07	1.59717e-07	-1.68425e-07	-8.70850e-09	-2.32544e-07	6.56212e-08	-1.66923e-07	-8.20141e-08	1.06349e-08	-7.13792e-08	-2.08941e-07	1.16226e-07	-9.27143e-08	-2.80339e-07	4.36036e-08	-2.36735e-07	1.29063e-10	-1.06283e-10	2.27796e-11	-7.57474e-07	1.86953e-07	-5.70521e-07
26.296	-3.17051e-07	1.40483e-07	-1.76568e-07	1.59576e-07	-1.68277e-07	-8.70084e-09	-2.31991e-07	6.54652e-08	-1.66526e-07	-8.11978e-08	1.05290e-08	-7.06688e-08	-2.08410e-07	1.15931e-07	-9.24790e-08	-2.79639e-07	4.34948e-08	-2.36144e-07	2.69212e-10	-2.21696e-10	4.75160e-11	-7.55877e-07	1.86559e-07	-5.69318e-07
26.321	-3.16358e-07	1.40176e-07	-1.76182e-07	1.59441e-07	-1.68135e-07	-8.69350e-09	-2.31430e-07	6.53069e-08	-1.66123e-07	-8.03649e-08	1.04210e-08	-6.99438e-08	-2.07875e-07	1.15633e-07	-9.22414e-08	-2.78938e-07	4.33857e-08	-2.35552e-07	4.10481e-10	-3.38031e-10	7.24498e-11	-7.54256e-07	1.86159e-07	-5.68097e-07
26.345	-3.15655e-07	1.39865e-07	-1.75791e-07	1.59313e-07	-1.67999e-07	-8.68649e-09	-2.30861e-07	6.51463e-08	-1.65715e-07	-7.95154e-08	1.03109e-08	-6.92045e-08	-2.07334e-07	1.15333e-07	-9.20015e-08	-2.78236e-07	4.32765e-08	-2.34959e-07	5.52864e-10	-4.55283e-10	9.75804e-11	-7.52612e-07	1.85753e-07	-5.66859e-07
26.370	-3.14944e-07	1.39549e-07	-1.75395e-07	1.59190e-07	-1.67870e-07	-8.67980e-09	-2.30284e-07	6.49834e-08	-1.65301e-07	-7.86494e-08	1.01986e-08	-6.84508e-08	-2.06788e-07	1.15029e-07	-9.17593e-08	-2.77533e-07	4.31672e-08	-2.34365e-07	6.96357e-10	-5.73450e-10	1.22907e-10	-7.50944e-07	1.85341e-07	-5.65603e-07
26.395	-3.14224e-07	1.39230e-07	-1.74994e-07	1.59073e-07	-1.67747e-07	-8.67344e-09	-2.29699e-07	6.48183e-08	-1.64880e-07	-7.77669e-08	1.00841e-08	-6.76828e-08	-2.06237e-07	1.14723e-07	-9.15149e-08	-2.76829e-07	4.30577e-08	-2.33771e-07	8.40956e-10	-6.92527e-10	1.48429e-10	-7.49253e-07	1.84924e-07	-5.64329e-07
26.419	-3.13495e-07	1.38907e-07	-1.74588e-07	1.58963e-07	-1.67630e-07	-8.66740e-09	-2.29105e-07	6.46509e-08	-1.64455e-07	-7.68680e-08	9.96758e-09	-6.69004e-08	-2.05682e-07	1.14413e-07	-9.12682e-08	-2.76124e-07	4.29480e-08	-2.33176e-07	9.86656e-10	-8.12512e-10	1.74145e-10	-7.47538e-07	1.84501e-07	-5.63038e-07
26.444	-3.12758e-07	1.38581e-07	-1.74177e-07	1.58858e-07	-1.67520e-07	-8.66169e-09	-2.28504e-07	6.44812e-08	-1.64023e-07	-7.59528e-08	9.84890e-09	-6.61039e-08	-2.05121e-07	1.14101e-07	-9.10194e-08	-2.75418e-07	4.28382e-08	-2.32579e-07	1.13345e-09	-9.33400e-10	2.00055e-10	-7.45801e-07	1.84072e-07	-5.61729e-07
26.468	-3.12011e-07	1.38250e-07	-1.73761e-07	1.58759e-07	-1.67415e-07	-8.65630e-09	-2.27895e-07	6.43093e-08	-1.63586e-07	-7.50212e-08	9.72810e-09	-6.52931e-08	-2.04555e-07	1.13787e-07	-9.07683e-08	-2.74711e-07	4.27283e-08	-2.31983e-07	1.28135e-09	-1.05519e-09	2.26157e-10	-7.44040e-07	1.83637e-07	-5.60403e-07
26.493	-3.11256e-07	1.37915e-07	-1.73341e-07	1.58666e-07	-1.67318e-07	-8.65124e-09	-2.27278e-07	6.41351e-08	-1.63143e-07	-7.40733e-08	9.60519e-09	-6.44681e-08	-2.03984e-07	1.13469e-07	-9.05150e-08	-2.74003e-07	4.26182e-08	-2.31385e-07	1.43032e-09	-1.17787e-09	2.52452e-10	-7.42257e-07	1.83197e-07	-5.59060e-07
26.518	-3.10492e-07	1.37577e-07	-1.72915e-07	1.58579e-07	-1.67226e-07	-8.64650e-09	-2.26653e-07	6.39587e-08	-1.62694e-07	-7.31092e-08	9.48018e-09	-6.36291e-08	-2.03408e-07	1.13149e-07	-9.02595e-08	-2.73294e-07	4.25080e-08	-2.30786e-07	1.58039e-09	-1.30145e-09	2.78939e-10	-7.40451e-07	1.82751e-07	-5.57699e-07
26.542	-3.09719e-07	1.37234e-07	-1.72485e-07	1.58498e-07	-1.67141e-07	-8.64209e-09	-2.26020e-07	6.37801e-08	-1.62240e-07	-7.21290e-08	9.35306e-09	-6.27759e-08	-2.02828e-07	1.12826e-07	-9.00018e-08	-2.72585e-07	4.23976e-08	-2.30187e-07	1.73153e-09	-1.42592e-09	3.05616e-10	-7.38621e-07	1.82300e-07	-5.56321e-07
26.567	-3.08938e-07	1.36888e-07	-1.72050e-07	1.58423e-07	-1.67061e-07	-8.63800e-09	-2.25379e-07	6.35993e-08	-1.61780e-07	-7.11326e-08	9.22386e-09	-6.19087e-08	-2.02242e-07	1.12500e-07	-8.97420e-08	-2.71874e-07	4.22871e-08	-2.29587e-07	1.88375e-09	-1.55127e-09	3.32483e-10	-7.36769e-07	1.81843e-07	-5.54927e-07
26.591	-3.08148e-07	1.36538e-07	-1.71610e-07	1.58354e-07	-1.66989e-07	-8.63423e-09	-2.24730e-07	6.34163e-08	-1.61314e-07	-7.01201e-08	9.09257e-09	-6.10275e-08	-2.01652e-07	1.12172e-07	-8.94799e-08	-2.71163e-07	4.21765e-08	-2.28987e-07	2.03705e-09	-1.67751e-09	3.59539e-10	-7.34895e-07	1.81380e-07	-5.53515e-07
26.616	-3.07350e-07	1.36184e-07	-1.71165e-07	1.58291e-07	-1.66922e-07	-8.63079e-09	-2.24074e-07	6.32311e-08	-1.60843e-07	-6.90916e-08	8.95920e-09	-6.01324e-08	-2.01056e-07	1.11840e-07	-8.92158e-08	-2.70451e-07	4.20657e-08	-2.28385e-07	2.19141e-09	-1.80462e-09	3.86783e-10	-7.32998e-07	1.80912e-07	-5.52086e-07
26.640	-3.06543e-07	1.35827e-07	-1.70716e-07	1.58234e-07	-1.66862e-07	-8.62767e-09	-2.23410e-07	6.30437e-08	-1.60366e-07	-6.80471e-08	8.82377e-09	-5.92234e-08	-2.00456e-07	1.11507e-07	-8.89494e-08	-2.69738e-07	4.19549e-08	-2.27784e-07	2.34683e-09	-1.93262e-09	4.14216e-10	-7.31078e-07	1.80438e-07	-5.50640e-07
26.665	-3.05727e-07	1.35465e-07	-1.70262e-07	1.58183e-07	-1.66808e-07	-8.62488e-09	-2.22738e-07	6.28541e-08	-1.59884e-07	-6.69867e-08	8.68626e-09	-5.83005e-08	-1.99851e-07	1.11170e-07	-8.86810e-08	-2.69025e-07	4.18439e-08	-2.27181e-07	2.50332e-09	-2.06148e-09	4.41835e-10	-7.29136e-07	1.79959e-07	-5.49178e-07
26.690	-3.04903e-07	1.35100e-07	-1.69803e-07	1.58137e-07	-1.66760e-07	-8.62241e-09	-2.22059e-07	6.26624e-08	-1.59397e-07	-6.59104e-08	8.54670e-09	-5.73637e-08	-1.99241e-07	1.10831e-07	-8.84104e-08	-2.68311e-07	4.17328e-08	-2.26578e-07	2.66086e-09	-2.19121e-09	4.69641e-10	-7.27172e-07	1.79474e-07	-5.47698e-07
26.714	-3.04071e-07	1.34731e-07	-1.69339e-07	1.58098e-07	-1.66718e-07	-8.62026e-09	-2.21372e-07	6.24685e-08	-1.58903e-07	-6.48183e-08	8.40508e-09	-5.64133e-08	-1.98627e-07	1.10489e-07	-8.81377e-08	-2.67596e-07	4.16216e-08	-2.25974e-07	2.81945e-09	-2.32181e-09	4.97632e-10	-7.25186e-07	1.78984e-07	-5.46202e-07
26.739	-3.03230e-07	1.34359e-07	-1.68871e-07	1.58065e-07	-1.66683e-07	-8.61843e-09	-2.20677e-07	6.22725e-08	-1.58405e-07	-6.37105e-08	8.26143e-09	-5.54490e-08	-1.98007e-07	1.10145e-07	-8.78629e-08	-2.66880e-07	4.15103e-08	-2.25370e-07	2.97909e-09	-2.45328e-09	5.25809e-10	-7.23178e-07	1.78488e-07	-5.44690e-07
26.763	-3.02381e-07	1.33982e-07	-1.68398e-07	1.58037e-07	-1.66654e-07	-8.61693e-09	-2.19975e-07	6.20744e-08	-1.57901e-07	-6.25869e-08	8.11573e-09	-5.44712e-08	-1.97383e-07	1.09797e-07	-8.75861e-08	-2.66164e-07	4.13989e-08	-2.24765e-07	3.13977e-09	-2.58560e-09	5.54169e-10	-7.21147e-07	1.77987e-07	-5.43160e-07
26.788	-3.01523e-07	1.33603e-07	-1.67920e-07	1.58015e-07	-1.66631e-07	-8.61574e-09	-2.19266e-07	6.18741e-08	-1.57391e-07	-6.14477e-08	7.96800e-09	-5.34797e-08	-1.96755e-07	1.09448e-07	-8.73071e-08	-2.65447e-07	4.12873e-08	-2.24159e-07	3.30149e-09	-2.71878e-09	5.82713e-10	-7.19095e-07	1.77481e-07	-5.41615e-07
26.812	-3.00657e-07	1.33219e-07	-1.67438e-07	1.57999e-07	-1.66614e-07	-8.61488e-09	-2.18548e-07	6.16718e-08	-1.56877e-07	-6.02928e-08	7.81825e-09	-5.24746e-08	-1.96122e-07	1.09095e-07	-8.70261e-08	-2.64729e-07	4.11757e-08	-2.23553e-07	3.46425e-09	-2.85281e-09	6.11440e-10	-7.17021e-07	1.76969e-07	-5.40053e-07
26.837	-2.99783e-07	1.32832e-07	-1.66952e-07	1.57990e-07	-1.66604e-07	-8.61434e-09	-2.17824e-07	6.14673e-08	-1.56356e-07	-5.91224e-08	7.66649e-09	-5.14559e-08	-1.95484e-07	1.08741e-07	-8.67430e-08	-2.64011e-07	4.10640e-08	-2.22947e-07	3.62804e-09	-2.98769e-09	6.40349e-10	-7.14926e-07	1.76452e-07	-5.38474e-07
26.862	-2.98901e-07	1.32441e-07	-1.66460e-07	1.57986e-07	-1.66600e-07	-8.61412e-09	-2.17092e-07	6.12607e-08	-1.55831e-07	-5.79365e-08	7.51271e-09	-5.04238e-08	-1.94841e-07	1.08383e-07	-8.64579e-08	-2.63292e-07	4.09522e-08	-2.22340e-07	3.79286e-09	-3.12342e-09	6.69439e-10	-7.12809e-07	1.75929e-07	-5.36880e-07
26.886	-2.98010e-07	1.32046e-07	-1.65964e-07	1.57987e-07	-1.66602e-07	-8.61422e-09	-2.16352e-07	6.10521e-08	-1.55300e-07	-5.67352e-08	7.35693e-09	-4.93783e-08	-1.94194e-07	1.08023e-07	-8.61707e-08	-2.62572e-07	4.08403e-08	-2.21732e-07	3.95870e-09	-3.25999e-09	6.98710e-10	-7.10670e-07	1.75401e-07	-5.35269e-07
26.911	-2.97112e-07	1.31648e-07	-1.65464e-07	1.57995e-07	-1.66610e-07	-8.61465e-09	-2.15606e-07	6.08414e-08	-1.54764e-07	-5.55185e-08	7.19916e-09	-4.83193e-08	-1.93542e-07	1.07661e-07	-8.58815e-08	-2.61852e-07	4.07283e-08	-2.21124e-07	4.12556e-09	-3.39740e-09	7.28161e-10	-7.08510e-07	1.74868e-07	-5.33642e-07
26.935	-2.96205e-07	1.31246e-07	-1.64959e-07	1.58009e-07	-1.66624e-07	-8.61539e-09	-2.14852e-07	6.06286e-08	-1.54223e-07	-5.42864e-08	7.03940e-09	-4.72470e-08	-1.92886e-07	1.07296e-07	-8.55903e-08	-2.61132e-07	4.06163e-08	-2.20516e-07	4.29344e-09	-3.53564e-09	7.57791e-10	-7.06328e-07	1.74330e-07	-5.31999e-07
26.960	-2.95291e-07	1.30841e-07	-1.64450e-07	1.58028e-07	-1.66645e-07	-8.61645e-09	-2.14090e-07	6.04138e-08	-1.53677e-07	-5.30391e-08	6.87765e-09	-4.61614e-08	-1.92225e-07	1.06928e-07	-8.52971e-08	-2.60411e-07	4.05041e-08	-2.19907e-07	4.46233e-09	-3.67473e-09	7.87600e-10	-7.04126e-07	1.73786e-07	-5.30340e-07
26.984	-2.94368e-07	1.30432e-07	-1.63936e-07	1.58054e-07	-1.66671e-07	-8.61783e-09	-2.13322e-07	6.01970e-08	-1.53125e-07	-5.17766e-08	6.71394e-09	-4.50626e-08	-1.91560e-07	1.06558e-07	-8.50019e-08	-2.59690e-07	4.03919e-08	-2.19298e-07	4.63222e-09	-3.81464e-09	8.17587e-10	-7.01902e-07	1.73237e-07	-5.28665e-07
27.009	-2.93438e-07	1.30020e-07	-1.63418e-07	1.58085e-07	-1.66704e-07	-8.61953e-09	-2.12546e-07	5.99781e-08	-1.52568e-07	-5.04989e-08	6.54826e-09	-4.39506e-08	-1.90890e-07	1.06185e-07	-8.47048e-08	-2.58968e-07	4.02796e-08	-2.18688e-07	4.80313e-09	-3.95537e-09	8.47752e-10	-6.99658e-07	1.72683e-07	-5.26975e-07
27.034	-2.92499e-07	1.29604e-07	-1.62895e-07	1.58122e-07	-1.66743e-07	-8.62155e-09	-2.11764e-07	5.97572e-08	-1.52006e-07	-4.92061e-08	6.38062e-09	-4.28255e-08	-1.90216e-07	1.05810e-07	-8.44056e-08	-2.58245e-07	4.01673e-08	-2.18078e-07	4.97503e-09	-4.09694e-09	8.78093e-10	-6.97393e-07	1.72124e-07	-5.25268e-07
27.058	-2.91553e-07	1.29185e-07	-1.62368e-07	1.58165e-07	-1.66788e-07	-8.62388e-09	-2.10974e-07	5.95343e-08	-1.51439e-07	-4.78983e-08	6.21104e-09	-4.16872e-08	-1.89538e-07	1.05433e-07	-8.41046e-08	-2.57523e-07	4.00548e-08	-2.17468e-07	5.14793e-09	-4.23932e-09	9.08610e-10	-6.95106e-07	1.71560e-07	-5.23547e-07
27.083	-2.90598e-07	1.28762e-07	-1.61836e-07	1.58213e-07	-1.66840e-07	-8.62654e-09	-2.10177e-07	5.93094e-08	-1.50867e-07	-4.65755e-08	6.03951e-09	-4.05360e-08	-1.88855e-07	1.05053e-07	-8.38015e-08	-2.56799e-07	3.99424e-08	-2.16857e-07	5.32182e-09	-4.38252e-09	9.39302e-10	-6.92800e-07	1.70991e-07	-5.21809e-07
27.107	-2.89636e-07	1.28336e-07	-1.61301e-07	1.58268e-07	-1.66897e-07	-8.62951e-09	-2.09373e-07	5.90825e-08	-1.50290e-07	-4.52378e-08	5.86605e-09	-3.93717e-08	-1.88167e-07	1.04671e-07	-8.34966e-08	-2.56076e-07	3.98298e-08	-2.16246e-07	5.49671e-09	-4.52654e-09	9.70169e-10	-6.90472e-07	1.70416e-07	-5.20056e-07
27.132	-2.88667e-07	1.27906e-07	-1.60761e-07	1.58328e-07	-1.66961e-07	-8.63279e-09	-2.08562e-07	5.88537e-08	-1.49708e-07	-4.38852e-08	5.69066e-09	-3.81945e-08	-1.87476e-07	1.04286e-07	-8.31897e-08	-2.55352e-07	3.97172e-08	-2.15635e-07	5.67258e-09	-4.67137e-09	1.00121e-09	-6.88125e-07	1.69837e-07	-5.18288e-07
27.156	-2.87689e-07	1.27473e-07	-1.60216e-07	1.58394e-07	-1.67030e-07	-8.63640e-09	-2.07744e-07	5.86229e-08	-1.49121e-07	-4.25178e-08	5.51335e-09	-3.70045e-08	-1.86780e-07	1.03899e-07	-8.28809e-08	-2.54628e-07	3.96046e-08	-2.15023e-07	5.84943e-09	-4.81700e-09	1.03242e-09	-6.85757e-07	1.69252e-07	-5.16504e-07
27.181	-2.86704e-07	1.27036e-07	-1.59668e-07	1.58466e-07	-1.67106e-07	-8.64031e-09	-2.06919e-07	5.83901e-08	-1.48529e-07	-4.11357e-08	5.33413e-09	-3.58016e-08	-1.86080e-07	1.03510e-07	-8.25703e-08	-2.53903e-07	3.94919e-08	-2.14411e-07	6.02726e-09	-4.96345e-09	1.06381e-09	-6.83368e-07	1.68663e-07	-5.14706e-07
27.206	-2.85712e-07	1.26597e-07	-1.59115e-07	1.58544e-07	-1.67188e-07	-8.64455e-09	-2.06087e-07	5.81554e-08	-1.47932e-07	-3.97389e-08	5.15300e-09	-3.45859e-08	-1.85376e-07	1.03118e-07	-8.22577e-08	-2.53178e-07	3.93791e-08	-2.13799e-07	6.20606e-09	-5.11069e-09	1.09537e-09	-6.80960e-07	1.68068e-07	-5.12892e-07
27.230	-2.84711e-07	1.26153e-07	-1.58558e-07	1.58627e-07	-1.67276e-07	-8.64910e-09	-2.05249e-07	5.79188e-08	-1.47330e-07	-3.83275e-08	4.96998e-09	-3.33575e-08	-1.84667e-07	1.02724e-07	-8.19433e-08	-2.52453e-07	3.92664e-08	-2.13187e-07	6.38584e-09	-5.25874e-09	1.12710e-09	-6.78532e-07	1.67469e-07	-5.11063e-07
27.255	-2.83704e-07	1.25707e-07	-1.57997e-07	1.58716e-07	-1.67370e-07	-8.65396e-09	-2.04404e-07	5.76803e-08	-1.46723e-07	-3.69016e-08	4.78508e-09	-3.21165e-08	-1.83954e-07	1.02327e-07	-8.16270e-08	-2.51728e-07	3.91535e-08	-2.12574e-07	6.56658e-09	-5.40758e-09	1.15900e-09	-6.76084e-07	1.66865e-07	-5.09219e-07
27.279	-2.82688e-07	1.25257e-07	-1.57431e-07	1.58811e-07	-1.67470e-07	-8.65914e-09	-2.03552e-07	5.74399e-08	-1.46112e-07	-3.54611e-08	4.59829e-09	-3.08628e-08	-1.83237e-07	1.01928e-07	-8.13089e-08	-2.51002e-07	3.90407e-08	-2.11962e-07	6.74829e-09	-5.55721e-09	1.19107e-09	-6.73616e-07	1.66256e-07	-5.07360e-07
27.304	-2.81666e-07	1.24804e-07	-1.56862e-07	1.58912e-07	-1.67576e-07	-8.66463e-09	-2.02693e-07	5.71975e-08	-1.45495e-07	-3.40062e-08	4.40964e-09	-2.95966e-08	-1.82516e-07	1.01527e-07	-8.09889e-08	-2.50277e-07	3.89278e-08	-2.11349e-07	6.93095e-09	-5.70764e-09	1.22331e-09	-6.71128e-07	1.65642e-07	-5.05486e-07
27.329	-2.80636e-07	1.24347e-07	-1.56288e-07	1.59018e-07	-1.67689e-07	-8.67044e-09	-2.01828e-07	5.69533e-08	-1.44874e-07	-3.25370e-08	4.21912e-09	-2.83179e-08	-1.81791e-07	1.01124e-07	-8.06672e-08	-2.49551e-07	3.88149e-08	-2.10736e-07	7.11458e-09	-5.85885e-09	1.25572e-09	-6.68621e-07	1.65023e-07	-5.03598e-07
27.353	-2.79598e-07	1.23888e-07	-1.55710e-07	1.59130e-07	-1.67807e-07	-8.67655e-09	-2.00956e-07	5.67073e-08	-1.44248e-07	-3.10535e-08	4.02675e-09	-2.70267e-08	-1.81062e-07	1.00718e-07	-8.03436e-08	-2.48824e-07	3.87019e-08	-2.10122e-07	7.29915e-09	-6.01085e-09	1.28830e-09	-6.66095e-07	1.64399e-07	-5.01695e-07
27.378	-2.78553e-07	1.23425e-07	-1.55129e-07	1.59248e-07	-1.67931e-07	-8.68298e-09	-2.00077e-07	5.64594e-08	-1.43618e-07	-2.95557e-08	3.83253e-09	-2.57232e-08	-1.80329e-07	1.00310e-07	-8.00182e-08	-2.48098e-07	3.85890e-08	-2.09509e-07	7.48468e-09	-6.16363e-09	1.32105e-09	-6.63549e-07	1.63771e-07	-4.99778e-07
27.402	-2.77501e-07	1.22959e-07	-1.54543e-07	1.59372e-07	-1.68062e-07	-8.68972e-09	-1.99192e-07	5.62096e-08	-1.42982e-07	-2.80437e-08	3.63647e-09	-2.44073e-08	-1.79591e-07	9.99003e-08	-7.96911e-08	-2.47372e-07	3.84760e-08	-2.08896e-07	7.67115e-09	-6.31719e-09	1.35396e-09	-6.60984e-07	1.63138e-07	-4.97846e-07
27.427	-2.76442e-07	1.22489e-07	-1.53953e-07	1.59501e-07	-1.68198e-07	-8.69677e-09	-1.98300e-07	5.59580e-08	-1.42342e-07	-2.65177e-08	3.43859e-09	-2.30791e-08	-1.78850e-07	9.94880e-08	-7.93621e-08	-2.46645e-07	3.83630e-08	-2.08282e-07	7.85856e-09	-6.47152e-09	1.38704e-09	-6.58400e-07	1.62500e-07	-4.95900e-07
27.451	-2.75376e-07	1.22017e-07	-1.53359e-07	1.59636e-07	-1.68340e-07	-8.70413e-09	-1.97402e-07	5.57046e-08	-1.41698e-07	-2.49776e-08	3.23888e-09	-2.17387e-08	-1.78105e-07	9.90734e-08	-7.90314e-08	-2.45918e-07	3.82499e-08	-2.07668e-07	8.04691e-09	-6.62663e-09	1.42028e-09	-6.55797e-07	1.61858e-07	-4.93939e-07
27.476	-2.74303e-07	1.21541e-07	-1.52761e-07	1.59777e-07	-1.68489e-07	-8.71180e-09	-1.96498e-07	5.54493e-08	-1.41048e-07	-2.34235e-08	3.03736e-09	-2.03861e-08	-1.77356e-07	9.86567e-08	-7.86990e-08	-2.45192e-07	3.81369e-08	-2.07055e-07	8.23619e-09	-6.78251e-09	1.45369e-09	-6.53176e-07	1.61211e-07	-4.91965e-07
27.501	-2.73222e-07	1.21063e-07	-1.52160e-07	1.59923e-07	-1.68643e-07	-8.71978e-09	-1.95587e-07	5.51923e-08	-1.40395e-07	-2.18555e-08	2.83404e-09	-1.90215e-08	-1.76603e-07	9.82378e-08	-7.83649e-08	-2.44465e-07	3.80239e-08	-2.06441e-07	8.42641e-09	-6.93915e-09	1.48726e-09	-6.50535e-07	1.60559e-07	-4.89976e-07
27.525	-2.72135e-07	1.20581e-07	-1.51554e-07	1.60075e-07	-1.68803e-07	-8.72807e-09	-1.94670e-07	5.49335e-08	-1.39736e-07	-2.02737e-08	2.62892e-09	-1.76448e-08	-1.75846e-07	9.78167e-08	-7.80290e-08	-2.43738e-07	3.79108e-08	-2.05827e-07	8.61755e-09	-7.09656e-09	1.52100e-09	-6.47876e-07	1.59903e-07	-4.87973e-07
27.550	-2.71040e-07	1.20096e-07	-1.50944e-07	1.60233e-07	-1.68970e-07	-8.73666e-09	-1.93746e-07	5.46730e-08	-1.39073e-07	-1.86781e-08	2.42201e-09	-1.62561e-08	-1.75085e-07	9.73936e-08	-7.76914e-08	-2.43011e-07	3.77978e-08	-2.05214e-07	8.80962e-09	-7.25472e-09	1.55490e-09	-6.45199e-07	1.59242e-07	-4.85957e-07
27.574	-2.69939e-07	1.19608e-07	-1.50331e-07	1.60396e-07	-1.69142e-07	-8.74557e-09	-1.92817e-07	5.44106e-08	-1.38406e-07	-1.70687e-08	2.21333e-09	-1.48554e-08	-1.74320e-07	9.69682e-08	-7.73521e-08	-2.42285e-07	3.76848e-08	-2.04600e-07	9.00261e-09	-7.41365e-09	1.58896e-09	-6.42503e-07	1.58577e-07	-4.83926e-07
27.599	-2.68831e-07	1.19117e-07	-1.49714e-07	1.60565e-07	-1.69320e-07	-8.75478e-09	-1.91881e-07	5.41466e-08	-1.37734e-07	-1.54458e-08	2.00287e-09	-1.34429e-08	-1.73552e-07	9.65408e-08	-7.70112e-08	-2.41558e-07	3.75717e-08	-2.03986e-07	9.19652e-09	-7.57333e-09	1.62319e-09	-6.39789e-07	1.57907e-07	-4.81882e-07
27.623	-2.67716e-07	1.18623e-07	-1.49093e-07	1.60740e-07	-1.69504e-07	-8.76429e-09	-1.90939e-07	5.38807e-08	-1.37058e-07	-1.38092e-08	1.79066e-09	-1.20186e-08	-1.72780e-07	9.61113e-08	-7.66686e-08	-2.40831e-07	3.74587e-08	-2.03373e-07	9.39134e-09	-7.73377e-09	1.65757e-09	-6.37057e-07	1.57233e-07	-4.79825e-07
27.648	-2.66594e-07	1.18126e-07	-1.48468e-07	1.60920e-07	-1.69694e-07	-8.77411e-09	-1.89991e-07	5.36132e-08	-1.36378e-07	-1.21592e-08	1.57669e-09	-1.05825e-08	-1.72004e-07	9.56797e-08	-7.63243e-08	-2.40105e-07	3.73457e-08	-2.02759e-07	9.58707e-09	-7.89495e-09	1.69212e-09	-6.34307e-07	1.56554e-07	-4.77753e-07
27.673	-2.65465e-07	1.17626e-07	-1.47840e-07	1.61106e-07	-1.69890e-07	-8.78424e-09	-1.89037e-07	5.33440e-08	-1.35693e-07	-1.04957e-08	1.36099e-09	-9.13467e-09	-1.71224e-07	9.52461e-08	-7.59784e-08	-2.39378e-07	3.72327e-08	-2.02146e-07	9.78370e-09	-8.05688e-09	1.72682e-09	-6.31540e-07	1.55871e-07	-4.75669e-07
27.697	-2.64330e-07	1.17123e-07	-1.47208e-07	1.61297e-07	-1.70092e-07	-8.79467e-09	-1.88077e-07	5.30730e-08	-1.35004e-07	-8.81877e-09	1.14354e-09	-7.67523e-09	-1.70441e-07	9.48104e-08	-7.56308e-08	-2.38652e-07	3.71197e-08	-2.01532e-07	9.98124e-09	-8.21955e-09	1.76169e-09	-6.28754e-07	1.55183e-07	-4.73571e-07
27.722	-2.63189e-07	1.16617e-07	-1.46572e-07	1.61494e-07	-1.70299e-07	-8.80541e-09	-1.87111e-07	5.28004e-08	-1.34310e-07	-7.12859e-09	9.24374e-10	-6.20422e-09	-1.69654e-07	9.43728e-08	-7.52817e-08	-2.37926e-07	3.70067e-08	-2.00919e-07	1.01797e-08	-8.38297e-09	1.79671e-09	-6.25951e-07	1.54492e-07	-4.71460e-07
27.746	-2.62040e-07	1.16108e-07	-1.45932e-07	1.61696e-07	-1.70513e-07	-8.81644e-09	-1.86139e-07	5.25261e-08	-1.33613e-07	-5.42517e-09	7.03489e-10	-4.72168e-09	-1.68864e-07	9.39331e-08	-7.49309e-08	-2.37200e-07	3.68938e-08	-2.00306e-07	1.03790e-08	-8.54712e-09	1.83190e-09	-6.23131e-07	1.53796e-07	-4.69335e-07
27.771	-2.60885e-07	1.15596e-07	-1.45289e-07	1.61904e-07	-1.70732e-07	-8.82778e-09	-1.85161e-07	5.22502e-08	-1.32911e-07	-3.70858e-09	4.80897e-10	-3.22769e-09	-1.68070e-07	9.34914e-08	-7.45786e-08	-2.36474e-07	3.67809e-08	-1.99693e-07	1.05792e-08	-8.71201e-09	1.86724e-09	-6.20293e-07	1.53095e-07	-4.67198e-07
27.795	-2.59724e-07	1.15082e-07	-1.44642e-07	1.62118e-07	-1.70957e-07	-8.83942e-09	-1.84177e-07	5.19726e-08	-1.32204e-07	-1.97890e-09	2.56606e-10	-1.72229e-09	-1.67272e-07	9.30477e-08	-7.42247e-08	-2.35748e-07	3.66680e-08	-1.99080e-07	1.07804e-08	-8.87763e-09	1.90273e-09	-6.17438e-07	1.52391e-07	-4.65048e-07
27.820	-2.58556e-07	1.14564e-07	-1.43992e-07	1.62337e-07	-1.71188e-07	-8.85137e-09	-1.83188e-07	5.16934e-08	-1.31494e-07	-2.36184e-10	3.06264e-11	-2.05558e-10	-1.66471e-07	9.26021e-08	-7.38692e-08	-2.35022e-07	3.65552e-08	-1.98467e-07	1.09824e-08	-9.04398e-09	1.93839e-09	-6.14566e-07	1.51682e-07	-4.62885e-07
27.845	-2.57382e-07	1.14044e-07	-1.43338e-07	1.62561e-07	-1.71425e-07	-8.86361e-09	-1.82192e-07	5.14125e-08	-1.30780e-07	1.51949e-09	-1.97034e-10	1.32245e-09	-1.65667e-07	9.21546e-08	-7.35122e-08	-2.34297e-07	3.64424e-08	-1.97855e-07	1.11852e-08	-9.21105e-09	1.97420e-09	-6.11678e-07	1.50969e-07	-4.60709e-07
27.869	-2.56202e-07	1.13521e-07	-1.42681e-07	1.62791e-07	-1.71667e-07	-8.87615e-09	-1.81191e-07	5.11301e-08	-1.30061e-07	3.28804e-09	-4.26365e-10	2.86168e-09	-1.64859e-07	9.17051e-08	-7.31537e-08	-2.33572e-07	3.63296e-08	-1.97243e-07	1.13890e-08	-9.37885e-09	2.01016e-09	-6.08772e-07	1.50252e-07	-4.58520e-07
27.894	-2.55015e-07	1.12995e-07	-1.42020e-07	1.63027e-07	-1.71916e-07	-8.88899e-09	-1.80185e-07	5.08461e-08	-1.29339e-07	5.06942e-09	-6.57359e-10	4.41206e-09	-1.64047e-07	9.12537e-08	-7.27936e-08	-2.32847e-07	3.62169e-08	-1.96631e-07	1.15936e-08	-9.54737e-09	2.04628e-09	-6.05850e-07	1.49530e-07	-4.56319e-07
27.918	-2.53822e-07	1.12467e-07	-1.41356e-07	1.63268e-07	-1.72170e-07	-8.90213e-09	-1.79173e-07	5.05604e-08	-1.28612e-07	6.86354e-09	-8.90005e-10	5.97354e-09	-1.63233e-07	9.08005e-08	-7.24321e-08	-2.32123e-07	3.61042e-08	-1.96019e-07	1.17992e-08	-9.71661e-09	2.08255e-09	-6.02911e-07	1.48805e-07	-4.54106e-07
27.943	-2.52623e-07	1.11935e-07	-1.40688e-07	1.63514e-07	-1.72430e-07	-8.91557e-09	-1.78155e-07	5.02733e-08	-1.27882e-07	8.67034e-09	-1.12429e-09	7.54604e-09	-1.62414e-07	9.03454e-08	-7.20690e-08	-2.31399e-07	3.59916e-08	-1.95407e-07	1.20055e-08	-9.88656e-09	2.11898e-09	-5.99956e-07	1.48076e-07	-4.51880e-07
27.967	-2.51418e-07	1.11402e-07	-1.40017e-07	1.63766e-07	-1.72695e-07	-8.92930e-09	-1.77132e-07	4.99845e-08	-1.27147e-07	1.04897e-08	-1.36022e-09	9.12952e-09	-1.61593e-07	8.98884e-08	-7.17045e-08	-2.30675e-07	3.58790e-08	-1.94796e-07	1.22128e-08	-1.00572e-08	2.15556e-09	-5.96984e-07	1.47342e-07	-4.49642e-07
27.992	-2.50207e-07	1.10865e-07	-1.39342e-07	1.64023e-07	-1.72967e-07	-8.94333e-09	-1.76103e-07	4.96942e-08	-1.26409e-07	1.23217e-08	-1.59777e-09	1.07239e-08	-1.60768e-07	8.94296e-08	-7.13385e-08	-2.29952e-07	3.57665e-08	-1.94185e-07	1.24209e-08	-1.02286e-08	2.19229e-09	-5.93997e-07	1.46605e-07	-4.47392e-07
28.017	-2.48990e-07	1.10326e-07	-1.38664e-07	1.64286e-07	-1.73244e-07	-8.95765e-09	-1.75069e-07	4.94024e-08	-1.25667e-07	1.41661e-08	-1.83693e-09	1.23291e-08	-1.59940e-07	8.89690e-08	-7.09711e-08	-2.29229e-07	3.56541e-08	-1.93575e-07	1.26298e-08	-1.04007e-08	2.22917e-09	-5.90993e-07	1.45864e-07	-4.45130e-07
28.041	-2.47767e-07	1.09784e-07	-1.37983e-07	1.64554e-07	-1.73526e-07	-8.97227e-09	-1.74030e-07	4.91091e-08	-1.24921e-07	1.60228e-08	-2.07770e-09	1.39451e-08	-1.59109e-07	8.85066e-08	-7.06022e-08	-2.28506e-07	3.55417e-08	-1.92965e-07	1.28397e-08	-1.05735e-08	2.26620e-09	-5.87974e-07	1.45118e-07	-4.42855e-07
28.066	-2.46538e-07	1.09239e-07	-1.37299e-07	1.64828e-07	-1.73815e-07	-8.98718e-09	-1.72985e-07	4.88143e-08	-1.24171e-07	1.78919e-08	-2.32007e-09	1.55718e-08	-1.58274e-07	8.80424e-08	-7.02319e-08	-2.27784e-07	3.54293e-08	-1.92355e-07	1.30503e-08	-1.07469e-08	2.30338e-09	-5.84939e-07	1.44369e-07	-4.40569e-07
28.090	-2.45303e-07	1.08692e-07	-1.36611e-07	1.65106e-07	-1.74109e-07	-9.00239e-09	-1.71935e-07	4.85180e-08	-1.23417e-07	1.97733e-08	-2.56403e-09	1.72092e-08	-1.57437e-07	8.75764e-08	-6.98602e-08	-2.27062e-07	3.53171e-08	-1.91745e-07	1.32618e-08	-1.09211e-08	2.34072e-09	-5.81888e-07	1.43616e-07	-4.38272e-07
28.115	-2.44063e-07	1.08142e-07	-1.35920e-07	1.65391e-07	-1.74409e-07	-9.01789e-09	-1.70880e-07	4.82202e-08	-1.22659e-07	2.16668e-08	-2.80956e-09	1.88572e-08	-1.56596e-07	8.71087e-08	-6.94871e-08	-2.26341e-07	3.52049e-08	-1.91136e-07	1.34742e-08	-1.10960e-08	2.37820e-09	-5.78822e-07	1.42860e-07	-4.35962e-07
28.140	-2.42816e-07	1.07590e-07	-1.35226e-07	1.65680e-07	-1.74714e-07	-9.03368e-09	-1.69819e-07	4.79210e-08	-1.21898e-07	2.35723e-08	-3.05666e-09	2.05157e-08	-1.55752e-07	8.66393e-08	-6.91127e-08	-2.25620e-07	3.50928e-08	-1.90527e-07	1.36874e-08	-1.12716e-08	2.41583e-09	-5.75741e-07	1.42099e-07	-4.33642e-07
28.164	-2.41564e-07	1.07035e-07	-1.34529e-07	1.65975e-07	-1.75025e-07	-9.04976e-09	-1.68754e-07	4.76203e-08	-1.21133e-07	2.54900e-08	-3.30532e-09	2.21846e-08	-1.54905e-07	8.61682e-08	-6.87369e-08	-2.24900e-07	3.49807e-08	-1.89919e-07	1.39014e-08	-1.14478e-08	2.45360e-09	-5.72644e-07	1.41335e-07	-4.31309e-07
28.189	-2.40307e-07	1.06478e-07	-1.33829e-07	1.66275e-07	-1.75342e-07	-9.06613e-09	-1.67683e-07	4.73181e-08	-1.20365e-07	2.74195e-08	-3.55553e-09	2.38640e-08	-1.54055e-07	8.56953e-08	-6.83597e-08	-2.24180e-07	3.48688e-08	-1.89311e-07	1.41163e-08	-1.16248e-08	2.49153e-09	-5.69533e-07	1.40567e-07	-4.28966e-07
28.213	-2.39043e-07	1.05918e-07	-1.33125e-07	1.66581e-07	-1.75664e-07	-9.08279e-09	-1.66607e-07	4.70146e-08	-1.19593e-07	2.93610e-08	-3.80728e-09	2.55537e-08	-1.53202e-07	8.52208e-08	-6.79812e-08	-2.23461e-07	3.47569e-08	-1.88704e-07	1.43320e-08	-1.18024e-08	2.52960e-09	-5.66406e-07	1.39795e-07	-4.26611e-07
28.238	-2.37775e-07	1.05356e-07	-1.32419e-07	1.66892e-07	-1.75992e-07	-9.09973e-09	-1.65527e-07	4.67097e-08	-1.18817e-07	3.13142e-08	-4.06056e-09	2.72537e-08	-1.52346e-07	8.47447e-08	-6.76013e-08	-2.22742e-07	3.46451e-08	-1.88097e-07	1.45485e-08	-1.19807e-08	2.56782e-09	-5.63265e-07	1.39020e-07	-4.24245e-07
28.262	-2.36501e-07	1.04792e-07	-1.31709e-07	1.67208e-07	-1.76325e-07	-9.11697e-09	-1.64441e-07	4.64033e-08	-1.18038e-07	3.32792e-08	-4.31536e-09	2.89638e-08	-1.51487e-07	8.42669e-08	-6.72202e-08	-2.22024e-07	3.45335e-08	-1.87491e-07	1.47659e-08	-1.21597e-08	2.60618e-09	-5.60109e-07	1.38241e-07	-4.21868e-07
28.287	-2.35221e-07	1.04225e-07	-1.30996e-07	1.67529e-07	-1.76664e-07	-9.13449e-09	-1.63351e-07	4.60956e-08	-1.17255e-07	3.52558e-08	-4.57167e-09	3.06841e-08	-1.50625e-07	8.37875e-08	-6.68378e-08	-2.21307e-07	3.44219e-08	-1.86885e-07	1.49840e-08	-1.23394e-08	2.64468e-09	-5.56939e-07	1.37459e-07	-4.19480e-07
28.312	-2.33936e-07	1.03655e-07	-1.30281e-07	1.67856e-07	-1.77008e-07	-9.15230e-09	-1.62255e-07	4.57865e-08	-1.16469e-07	3.72440e-08	-4.82948e-09	3.24145e-08	-1.49761e-07	8.33065e-08	-6.64541e-08	-2.20590e-07	3.43104e-08	-1.86279e-07	1.52030e-08	-1.25197e-08	2.68334e-09	-5.53755e-07	1.36673e-07	-4.17082e-07
28.336	-2.32646e-07	1.03084e-07	-1.29562e-07	1.68188e-07	-1.77358e-07	-9.17039e-09	-1.61155e-07	4.54761e-08	-1.15679e-07	3.92437e-08	-5.08879e-09	3.41549e-08	-1.48893e-07	8.28239e-08	-6.60691e-08	-2.19874e-07	3.41990e-08	-1.85675e-07	1.54228e-08	-1.27007e-08	2.72213e-09	-5.50556e-07	1.35883e-07	-4.14673e-07
28.361	-2.31351e-07	1.02510e-07	-1.28841e-07	1.68525e-07	-1.77713e-07	-9.18877e-09	-1.60050e-07	4.51643e-08	-1.14886e-07	4.12549e-08	-5.34958e-09	3.59053e-08	-1.48023e-07	8.23398e-08	-6.56829e-08	-2.19158e-07	3.40877e-08	-1.85070e-07	1.56434e-08	-1.28824e-08	2.76107e-09	-5.47343e-07	1.35090e-07	-4.12253e-07
28.385	-2.30050e-07	1.01933e-07	-1.28117e-07	1.68867e-07	-1.78074e-07	-9.20743e-09	-1.58941e-07	4.48512e-08	-1.14090e-07	4.32773e-08	-5.61183e-09	3.76655e-08	-1.47150e-07	8.18541e-08	-6.52955e-08	-2.18443e-07	3.39765e-08	-1.84467e-07	1.58648e-08	-1.30647e-08	2.80015e-09	-5.44117e-07	1.34294e-07	-4.09823e-07
28.410	-2.28745e-07	1.01355e-07	-1.27390e-07	1.69214e-07	-1.78441e-07	-9.22637e-09	-1.57827e-07	4.45368e-08	-1.13290e-07	4.53111e-08	-5.87555e-09	3.94356e-08	-1.46274e-07	8.13668e-08	-6.49068e-08	-2.17729e-07	3.38654e-08	-1.83864e-07	1.60871e-08	-1.32477e-08	2.83937e-09	-5.40876e-07	1.33494e-07	-4.07382e-07
28.434	-2.27434e-07	1.00774e-07	-1.26660e-07	1.69567e-07	-1.78813e-07	-9.24560e-09	-1.56708e-07	4.42211e-08	-1.12487e-07	4.73561e-08	-6.14073e-09	4.12153e-08	-1.45395e-07	8.08781e-08	-6.45169e-08	-2.17016e-07	3.37544e-08	-1.83261e-07	1.63101e-08	-1.34313e-08	2.87873e-09	-5.37622e-07	1.32691e-07	-4.04931e-07
28.459	-2.26118e-07	1.00191e-07	-1.25927e-07	1.69925e-07	-1.79190e-07	-9.26510e-09	-1.55584e-07	4.39041e-08	-1.11680e-07	4.94122e-08	-6.40734e-09	4.30048e-08	-1.44514e-07	8.03879e-08	-6.41259e-08	-2.16303e-07	3.36436e-08	-1.82659e-07	1.65339e-08	-1.36156e-08	2.91823e-09	-5.34355e-07	1.31885e-07	-4.02470e-07
28.484	-2.24797e-07	9.96060e-08	-1.25191e-07	1.70288e-07	-1.79572e-07	-9.28489e-09	-1.54457e-07	4.35858e-08	-1.10871e-07	5.14793e-08	-6.67539e-09	4.48039e-08	-1.43630e-07	7.98962e-08	-6.37336e-08	-2.15591e-07	3.35328e-08	-1.82058e-07	1.67585e-08	-1.38006e-08	2.95787e-09	-5.31074e-07	1.31075e-07	-3.99999e-07
28.508	-2.23472e-07	9.90187e-08	-1.24453e-07	1.70656e-07	-1.79961e-07	-9.30495e-09	-1.53324e-07	4.32663e-08	-1.10058e-07	5.35574e-08	-6.94487e-09	4.66126e-08	-1.42743e-07	7.94030e-08	-6.33403e-08	-2.14880e-07	3.34222e-08	-1.81458e-07	1.69839e-08	-1.39862e-08	2.99765e-09	-5.27780e-07	1.30262e-07	-3.97518e-07
28.533	-2.22141e-07	9.84292e-08	-1.23712e-07	1.71029e-07	-1.80354e-07	-9.32530e-09	-1.52188e-07	4.29456e-08	-1.09242e-07	5.56464e-08	-7.21575e-09	4.84307e-08	-1.41854e-07	7.89085e-08	-6.29457e-08	-2.14169e-07	3.33117e-08	-1.80858e-07	1.72100e-08	-1.41725e-08	3.03757e-09	-5.24474e-07	1.29446e-07	-3.95028e-07
28.557	-2.20806e-07	9.78376e-08	-1.22969e-07	1.71407e-07	-1.80753e-07	-9.34592e-09	-1.51047e-07	4.26236e-08	-1.08423e-07	5.77463e-08	-7.48804e-09	5.02582e-08	-1.40963e-07	7.84125e-08	-6.25501e-08	-2.13460e-07	3.32014e-08	-1.80259e-07	1.74370e-08	-1.43594e-08	3.07763e-09	-5.21154e-07	1.28627e-07	-3.92527e-07
28.582	-2.19466e-07	9.72438e-08	-1.22222e-07	1.71790e-07	-1.81157e-07	-9.36682e-09	-1.49901e-07	4.23004e-08	-1.07601e-07	5.98569e-08	-7.76172e-09	5.20951e-08	-1.40068e-07	7.79151e-08	-6.21533e-08	-2.12751e-07	3.30911e-08	-1.79660e-07	1.76647e-08	-1.45469e-08	3.11782e-09	-5.17821e-07	1.27804e-07	-3.90017e-07
28.606	-2.18122e-07	9.66481e-08	-1.21474e-07	1.72178e-07	-1.81566e-07	-9.38799e-09	-1.48752e-07	4.19760e-08	-1.06776e-07	6.19781e-08	-8.03679e-09	5.39413e-08	-1.39172e-07	7.74163e-08	-6.17554e-08	-2.12043e-07	3.29811e-08	-1.79062e-07	1.78932e-08	-1.47351e-08	3.15815e-09	-5.14476e-07	1.26978e-07	-3.87498e-07
28.631	-2.16773e-07	9.60503e-08	-1.20722e-07	1.72572e-07	-1.81981e-07	-9.40944e-09	-1.47598e-07	4.16504e-08	-1.05948e-07	6.41100e-08	-8.31323e-09	5.57968e-08	-1.38273e-07	7.69162e-08	-6.13565e-08	-2.11337e-07	3.28711e-08	-1.78465e-07	1.81225e-08	-1.49239e-08	3.19862e-09	-5.11119e-07	1.26150e-07	-3.84969e-07
28.656	-2.15419e-07	9.54504e-08	-1.19968e-07	1.72970e-07	-1.82401e-07	-9.43116e-09	-1.46440e-07	4.13237e-08	-1.05116e-07	6.62524e-08	-8.59104e-09	5.76613e-08	-1.37371e-07	7.64147e-08	-6.09564e-08	-2.10631e-07	3.27613e-08	-1.77869e-07	1.83525e-08	-1.51133e-08	3.23922e-09	-5.07749e-07	1.25318e-07	-3.82431e-07
28.680	-2.14061e-07	9.48486e-08	-1.19212e-07	1.73374e-07	-1.82827e-07	-9.45315e-09	-1.45278e-07	4.09958e-08	-1.04282e-07	6.84052e-08	-8.87019e-09	5.95350e-08	-1.36467e-07	7.59119e-08	-6.05554e-08	-2.09925e-07	3.26516e-08	-1.77274e-07	1.85833e-08	-1.53034e-08	3.27995e-09	-5.04367e-07	1.24483e-07	-3.79884e-07
28.705	-2.12698e-07	9.42449e-08	-1.18453e-07	1.73782e-07	-1.83257e-07	-9.47542e-09	-1.44112e-07	4.06667e-08	-1.03445e-07	7.05683e-08	-9.15069e-09	6.14176e-08	-1.35561e-07	7.54078e-08	-6.01532e-08	-2.09221e-07	3.25421e-08	-1.76679e-07	1.88149e-08	-1.54940e-08	3.32082e-09	-5.00973e-07	1.23646e-07	-3.77328e-07
28.729	-2.11331e-07	9.36391e-08	-1.17692e-07	1.74195e-07	-1.83693e-07	-9.49796e-09	-1.42942e-07	4.03365e-08	-1.02605e-07	7.27418e-08	-9.43253e-09	6.33093e-08	-1.34653e-07	7.49024e-08	-5.97501e-08	-2.08518e-07	3.24327e-08	-1.76085e-07	1.90472e-08	-1.56854e-08	3.36183e-09	-4.97568e-07	1.22805e-07	-3.74763e-07
28.754	-2.09960e-07	9.30315e-08	-1.16928e-07	1.74614e-07	-1.84134e-07	-9.52077e-09	-1.41768e-07	4.00052e-08	-1.01763e-07	7.49255e-08	-9.71569e-09	6.52098e-08	-1.33742e-07	7.43958e-08	-5.93459e-08	-2.07816e-07	3.23235e-08	-1.75492e-07	1.92802e-08	-1.58773e-08	3.40296e-09	-4.94150e-07	1.21962e-07	-3.72189e-07
28.778	-2.08584e-07	9.24220e-08	-1.16162e-07	1.75037e-07	-1.84581e-07	-9.54385e-09	-1.40590e-07	3.96728e-08	-1.00917e-07	7.71193e-08	-1.00002e-08	6.71191e-08	-1.32829e-07	7.38879e-08	-5.89408e-08	-2.07115e-07	3.22144e-08	-1.74900e-07	1.95141e-08	-1.60698e-08	3.44423e-09	-4.90721e-07	1.21115e-07	-3.69606e-07
28.803	-2.07204e-07	9.18106e-08	-1.15394e-07	1.75465e-07	-1.85032e-07	-9.56719e-09	-1.39408e-07	3.93394e-08	-1.00069e-07	7.93231e-08	-1.02859e-08	6.90372e-08	-1.31913e-07	7.33788e-08	-5.85347e-08	-2.06415e-07	3.21055e-08	-1.74309e-07	1.97486e-08	-1.62630e-08	3.48563e-09	-4.87281e-07	1.20266e-07	-3.67015e-07
28.828	-2.05820e-07	9.11974e-08	-1.14623e-07	1.75898e-07	-1.85489e-07	-9.59081e-09	-1.38223e-07	3.90048e-08	-9.92179e-08	8.15370e-08	-1.05730e-08	7.09639e-08	-1.30996e-07	7.28685e-08	-5.81276e-08	-2.05715e-07	3.19968e-08	-1.73719e-07	1.99839e-08	-1.64567e-08	3.52716e-09	-4.83829e-07	1.19414e-07	-3.64415e-07
28.852	-2.04432e-07	9.05824e-08	-1.13850e-07	1.76336e-07	-1.85951e-07	-9.61469e-09	-1.37033e-07	3.86692e-08	-9.83641e-08	8.37607e-08	-1.08614e-08	7.28993e-08	-1.30077e-07	7.23569e-08	-5.77196e-08	-2.05017e-07	3.18882e-08	-1.73129e-07	2.02199e-08	-1.66511e-08	3.56882e-09	-4.80367e-07	1.18560e-07	-3.61807e-07
28.877	-2.03040e-07	8.99656e-08	-1.13075e-07	1.76779e-07	-1.86418e-07	-9.63884e-09	-1.35840e-07	3.83325e-08	-9.75078e-08	8.59943e-08	-1.11510e-08	7.48433e-08	-1.29155e-07	7.18443e-08	-5.73106e-08	-2.04320e-07	3.17798e-08	-1.72541e-07	2.04567e-08	-1.68461e-08	3.61061e-09	-4.76893e-07	1.17702e-07	-3.59191e-07
28.901	-2.01644e-07	8.93470e-08	-1.12297e-07	1.77227e-07	-1.86890e-07	-9.66325e-09	-1.34644e-07	3.79948e-08	-9.66488e-08	8.82376e-08	-1.14419e-08	7.67957e-08	-1.28231e-07	7.13304e-08	-5.69007e-08	-2.03625e-07	3.16716e-08	-1.71953e-07	2.06942e-08	-1.70417e-08	3.65253e-09	-4.73409e-07	1.16842e-07	-3.56566e-07
28.926	-2.00244e-07	8.87267e-08	-1.11518e-07	1.77679e-07	-1.87367e-07	-9.68793e-09	-1.33443e-07	3.76561e-08	-9.57872e-08	9.04906e-08	-1.17340e-08	7.87565e-08	-1.27305e-07	7.08155e-08	-5.64899e-08	-2.02930e-07	3.15635e-08	-1.71366e-07	2.09324e-08	-1.72378e-08	3.69457e-09	-4.69914e-07	1.15980e-07	-3.53934e-07
28.951	-1.98841e-07	8.81047e-08	-1.10736e-07	1.78137e-07	-1.87850e-07	-9.71287e-09	-1.32239e-07	3.73164e-08	-9.49230e-08	9.27531e-08	-1.20274e-08	8.07257e-08	-1.26378e-07	7.02994e-08	-5.60782e-08	-2.02236e-07	3.14556e-08	-1.70781e-07	2.11714e-08	-1.74346e-08	3.73674e-09	-4.66408e-07	1.15115e-07	-3.51294e-07
28.975	-1.97433e-07	8.74810e-08	-1.09952e-07	1.78599e-07	-1.88337e-07	-9.73807e-09	-1.31032e-07	3.69757e-08	-9.40564e-08	9.50252e-08	-1.23221e-08	8.27032e-08	-1.25448e-07	6.97822e-08	-5.56657e-08	-2.01544e-07	3.13479e-08	-1.70196e-07	2.14110e-08	-1.76320e-08	3.77904e-09	-4.62892e-07	1.14247e-07	-3.48645e-07
29.000	-1.96022e-07	8.68557e-08	-1.09166e-07	1.79066e-07	-1.88830e-07	-9.76353e-09	-1.29821e-07	3.66340e-08	-9.31873e-08	9.73067e-08	-1.26179e-08	8.46888e-08	-1.24516e-07	6.92640e-08	-5.52523e-08	-2.00853e-07	3.12404e-08	-1.69612e-07	2.16514e-08	-1.78299e-08	3.82147e-09	-4.59366e-07	1.13377e-07	-3.45990e-07
29.024	-1.94607e-07	8.62287e-08	-1.08378e-07	1.79538e-07	-1.89327e-07	-9.78925e-09	-1.28607e-07	3.62914e-08	-9.23157e-08	9.95976e-08	-1.29150e-08	8.66827e-08	-1.23583e-07	6.87447e-08	-5.48380e-08	-2.00163e-07	3.11331e-08	-1.69029e-07	2.18925e-08	-1.80284e-08	3.86402e-09	-4.55830e-07	1.12504e-07	-3.43326e-07
29.049	-1.93188e-07	8.56002e-08	-1.07588e-07	1.80014e-07	-1.89829e-07	-9.81523e-09	-1.27390e-07	3.59478e-08	-9.14417e-08	1.01898e-07	-1.32132e-08	8.86846e-08	-1.22647e-07	6.82244e-08	-5.44230e-08	-1.99474e-07	3.10260e-08	-1.68448e-07	2.21343e-08	-1.82276e-08	3.90670e-09	-4.52284e-07	1.11629e-07	-3.40655e-07
29.073	-1.91766e-07	8.49700e-08	-1.06796e-07	1.80495e-07	-1.90337e-07	-9.84147e-09	-1.26169e-07	3.56033e-08	-9.05654e-08	1.04207e-07	-1.35127e-08	9.06945e-08	-1.21710e-07	6.77030e-08	-5.40071e-08	-1.98786e-07	3.09190e-08	-1.67867e-07	2.23767e-08	-1.84273e-08	3.94950e-09	-4.48728e-07	1.10751e-07	-3.37977e-07
29.098	-1.90340e-07	8.43383e-08	-1.06002e-07	1.80981e-07	-1.90849e-07	-9.86797e-09	-1.24945e-07	3.52579e-08	-8.96867e-08	1.06526e-07	-1.38133e-08	9.27123e-08	-1.20771e-07	6.71807e-08	-5.35904e-08	-1.98100e-07	3.08123e-08	-1.67288e-07	2.26199e-08	-1.86275e-08	3.99242e-09	-4.45163e-07	1.09871e-07	-3.35292e-07
29.123	-1.88911e-07	8.37051e-08	-1.05206e-07	1.81472e-07	-1.91367e-07	-9.89472e-09	-1.23717e-07	3.49115e-08	-8.88057e-08	1.08853e-07	-1.41151e-08	9.47381e-08	-1.19830e-07	6.66573e-08	-5.31730e-08	-1.97415e-07	3.07058e-08	-1.66709e-07	2.28638e-08	-1.88284e-08	4.03546e-09	-4.41588e-07	1.08989e-07	-3.32599e-07
29.147	-1.87479e-07	8.30704e-08	-1.04408e-07	1.81968e-07	-1.91889e-07	-9.92173e-09	-1.22487e-07	3.45643e-08	-8.79224e-08	1.11190e-07	-1.44181e-08	9.67716e-08	-1.18888e-07	6.61331e-08	-5.27547e-08	-1.96731e-07	3.05994e-08	-1.66132e-07	2.31084e-08	-1.90298e-08	4.07863e-09	-4.38004e-07	1.08104e-07	-3.29900e-07
29.172	-1.86043e-07	8.24343e-08	-1.03609e-07	1.82468e-07	-1.92417e-07	-9.94900e-09	-1.21253e-07	3.42162e-08	-8.70370e-08	1.13535e-07	-1.47223e-08	9.88129e-08	-1.17944e-07	6.56078e-08	-5.23358e-08	-1.96049e-07	3.04933e-08	-1.65556e-07	2.33537e-08	-1.92317e-08	4.12192e-09	-4.34411e-07	1.07217e-07	-3.27193e-07
29.196	-1.84604e-07	8.17966e-08	-1.02807e-07	1.82972e-07	-1.92949e-07	-9.97652e-09	-1.20017e-07	3.38672e-08	-8.61493e-08	1.15889e-07	-1.50275e-08	1.00862e-07	-1.16998e-07	6.50817e-08	-5.19161e-08	-1.95368e-07	3.03874e-08	-1.64981e-07	2.35996e-08	-1.94343e-08	4.16533e-09	-4.30808e-07	1.06328e-07	-3.24480e-07
29.221	-1.83162e-07	8.11576e-08	-1.02004e-07	1.83482e-07	-1.93486e-07	-1.00043e-08	-1.18777e-07	3.35174e-08	-8.52594e-08	1.18252e-07	-1.53340e-08	1.02918e-07	-1.16050e-07	6.45547e-08	-5.14956e-08	-1.94688e-07	3.02817e-08	-1.64407e-07	2.38462e-08	-1.96374e-08	4.20886e-09	-4.27197e-07	1.05437e-07	-3.21760e-07
29.245	-1.81716e-07	8.05172e-08	-1.01199e-07	1.83995e-07	-1.94028e-07	-1.00323e-08	-1.17534e-07	3.31668e-08	-8.43675e-08	1.20624e-07	-1.56415e-08	1.04983e-07	-1.15101e-07	6.40268e-08	-5.10745e-08	-1.94010e-07	3.01762e-08	-1.63834e-07	2.40935e-08	-1.98410e-08	4.25251e-09	-4.23578e-07	1.04544e-07	-3.19034e-07
29.270	-1.80268e-07	7.98754e-08	-1.00393e-07	1.84514e-07	-1.94575e-07	-1.00606e-08	-1.16289e-07	3.28153e-08	-8.34735e-08	1.23004e-07	-1.59501e-08	1.07054e-07	-1.14151e-07	6.34980e-08	-5.06527e-08	-1.93333e-07	3.00709e-08	-1.63262e-07	2.43415e-08	-2.00452e-08	4.29627e-09	-4.19949e-07	1.03648e-07	-3.16301e-07
29.295	-1.78817e-07	7.92322e-08	-9.95843e-08	1.85037e-07	-1.95126e-07	-1.00891e-08	-1.15040e-07	3.24630e-08	-8.25774e-08	1.25393e-07	-1.62599e-08	1.09133e-07	-1.13199e-07	6.29683e-08	-5.02302e-08	-1.92658e-07	2.99658e-08	-1.62692e-07	2.45901e-08	-2.02500e-08	4.34016e-09	-4.16313e-07	1.02751e-07	-3.13562e-07
29.319	-1.77362e-07	7.85878e-08	-9.87743e-08	1.85565e-07	-1.95683e-07	-1.01179e-08	-1.13789e-07	3.21100e-08	-8.16793e-08	1.27790e-07	-1.65707e-08	1.11219e-07	-1.12245e-07	6.24379e-08	-4.98071e-08	-1.91984e-07	2.98610e-08	-1.62123e-07	2.48394e-08	-2.04553e-08	4.38416e-09	-4.12668e-07	1.01851e-07	-3.10817e-07
29.344	-1.75905e-07	7.79421e-08	-9.79627e-08	1.86097e-07	-1.96244e-07	-1.01469e-08	-1.12535e-07	3.17561e-08	-8.07792e-08	1.30196e-07	-1.68827e-08	1.13313e-07	-1.11290e-07	6.19067e-08	-4.93833e-08	-1.91311e-07	2.97564e-08	-1.61555e-07	2.50894e-08	-2.06611e-08	4.42828e-09	-4.09015e-07	1.00949e-07	-3.08065e-07
29.368	-1.74445e-07	7.72951e-08	-9.71495e-08	1.86634e-07	-1.96810e-07	-1.01762e-08	-1.11279e-07	3.14015e-08	-7.98772e-08	1.32610e-07	-1.71957e-08	1.15414e-07	-1.10334e-07	6.13746e-08	-4.89589e-08	-1.90640e-07	2.96521e-08	-1.60988e-07	2.53400e-08	-2.08675e-08	4.47251e-09	-4.05354e-07	1.00046e-07	-3.05308e-07
29.393	-1.72982e-07	7.66468e-08	-9.63348e-08	1.87175e-07	-1.97381e-07	-1.02057e-08	-1.10019e-07	3.10462e-08	-7.89732e-08	1.35032e-07	-1.75097e-08	1.17522e-07	-1.09376e-07	6.08418e-08	-4.85339e-08	-1.89971e-07	2.95479e-08	-1.60423e-07	2.55913e-08	-2.10744e-08	4.51686e-09	-4.01685e-07	9.91403e-08	-3.02545e-07
29.417	-1.71516e-07	7.59974e-08	-9.55186e-08	1.87721e-07	-1.97956e-07	-1.02354e-08	-1.08758e-07	3.06901e-08	-7.80674e-08	1.37462e-07	-1.78249e-08	1.19637e-07	-1.08417e-07	6.03083e-08	-4.81083e-08	-1.89303e-07	2.94440e-08	-1.59859e-07	2.58432e-08	-2.12819e-08	4.56132e-09	-3.98009e-07	9.82329e-08	-2.99776e-07
29.442	-1.70048e-07	7.53468e-08	-9.47008e-08	1.88271e-07	-1.98536e-07	-1.02654e-08	-1.07493e-07	3.03333e-08	-7.71598e-08	1.39900e-07	-1.81410e-08	1.21759e-07	-1.07456e-07	5.97740e-08	-4.76821e-08	-1.88637e-07	2.93404e-08	-1.59296e-07	2.60957e-08	-2.14898e-08	4.60589e-09	-3.94325e-07	9.73237e-08	-2.97001e-07
29.467	-1.68577e-07	7.46950e-08	-9.38816e-08	1.88826e-07	-1.99121e-07	-1.02957e-08	-1.06226e-07	2.99757e-08	-7.62503e-08	1.42346e-07	-1.84582e-08	1.23888e-07	-1.06494e-07	5.92390e-08	-4.72553e-08	-1.87972e-07	2.92370e-08	-1.58735e-07	2.63489e-08	-2.16983e-08	4.65058e-09	-3.90634e-07	9.64127e-08	-2.94221e-07
29.491	-1.67103e-07	7.40421e-08	-9.30610e-08	1.89385e-07	-1.99711e-07	-1.03262e-08	-1.04957e-07	2.96175e-08	-7.53391e-08	1.44800e-07	-1.87764e-08	1.26024e-07	-1.05531e-07	5.87034e-08	-4.68280e-08	-1.87309e-07	2.91338e-08	-1.58175e-07	2.66027e-08	-2.19074e-08	4.69538e-09	-3.86936e-07	9.54999e-08	-2.91436e-07
29.516	-1.65627e-07	7.33881e-08	-9.22390e-08	1.89948e-07	-2.00305e-07	-1.03569e-08	-1.03685e-07	2.92586e-08	-7.44262e-08	1.47262e-07	-1.90957e-08	1.28166e-07	-1.04567e-07	5.81670e-08	-4.64002e-08	-1.86647e-07	2.90309e-08	-1.57616e-07	2.68572e-08	-2.21169e-08	4.74029e-09	-3.83230e-07	9.45854e-08	-2.88645e-07
29.540	-1.64149e-07	7.27330e-08	-9.14157e-08	1.90516e-07	-2.00904e-07	-1.03878e-08	-1.02411e-07	2.88991e-08	-7.35115e-08	1.49732e-07	-1.94159e-08	1.30316e-07	-1.03602e-07	5.76300e-08	-4.59718e-08	-1.85987e-07	2.89283e-08	-1.57059e-07	2.71123e-08	-2.23270e-08	4.78532e-09	-3.79518e-07	9.36692e-08	-2.85849e-07
29.565	-1.62668e-07	7.20769e-08	-9.05910e-08	1.91088e-07	-2.01507e-07	-1.04191e-08	-1.01134e-07	2.85388e-08	-7.25952e-08	1.52209e-07	-1.97372e-08	1.32472e-07	-1.02635e-07	5.70924e-08	-4.55430e-08	-1.85329e-07	2.88259e-08	-1.56503e-07	2.73680e-08	-2.25375e-08	4.83045e-09	-3.75799e-07	9.27513e-08	-2.83048e-07
29.590	-1.61185e-07	7.14197e-08	-8.97650e-08	1.91665e-07	-2.02116e-07	-1.04505e-08	-9.98552e-08	2.81780e-08	-7.16773e-08	1.54694e-07	-2.00594e-08	1.34635e-07	-1.01668e-07	5.65542e-08	-4.51136e-08	-1.84672e-07	2.87237e-08	-1.55948e-07	2.76243e-08	-2.27486e-08	4.87569e-09	-3.72073e-07	9.18318e-08	-2.80242e-07
29.614	-1.59699e-07	7.07616e-08	-8.89378e-08	1.92246e-07	-2.02728e-07	-1.04822e-08	-9.85742e-08	2.78165e-08	-7.07577e-08	1.57186e-07	-2.03826e-08	1.36804e-07	-1.00699e-07	5.60154e-08	-4.46838e-08	-1.84017e-07	2.86219e-08	-1.55395e-07	2.78812e-08	-2.29602e-08	4.92104e-09	-3.68341e-07	9.09107e-08	-2.77431e-07
29.639	-1.58212e-07	7.01024e-08	-8.81094e-08	1.92832e-07	-2.03346e-07	-1.05141e-08	-9.72910e-08	2.74544e-08	-6.98367e-08	1.59686e-07	-2.07067e-08	1.38979e-07	-9.97295e-08	5.54760e-08	-4.42535e-08	-1.83364e-07	2.85203e-08	-1.54844e-07	2.81388e-08	-2.31723e-08	4.96649e-09	-3.64603e-07	8.99881e-08	-2.74615e-07
29.663	-1.56722e-07	6.94424e-08	-8.72797e-08	1.93421e-07	-2.03967e-07	-1.05462e-08	-9.60057e-08	2.70917e-08	-6.89140e-08	1.62193e-07	-2.10318e-08	1.41162e-07	-9.87589e-08	5.49361e-08	-4.38228e-08	-1.82712e-07	2.84189e-08	-1.54293e-07	2.83969e-08	-2.33849e-08	5.01206e-09	-3.60859e-07	8.90639e-08	-2.71795e-07
29.688	-1.55230e-07	6.87813e-08	-8.64489e-08	1.94015e-07	-2.04594e-07	-1.05786e-08	-9.47183e-08	2.67284e-08	-6.79899e-08	1.64708e-07	-2.13579e-08	1.43350e-07	-9.77873e-08	5.43956e-08	-4.33917e-08	-1.82063e-07	2.83179e-08	-1.53745e-07	2.86557e-08	-2.35979e-08	5.05772e-09	-3.57108e-07	8.81383e-08	-2.68970e-07
29.712	-1.53736e-07	6.81194e-08	-8.56170e-08	1.94613e-07	-2.05225e-07	-1.06113e-08	-9.34289e-08	2.63645e-08	-6.70644e-08	1.67230e-07	-2.16849e-08	1.45545e-07	-9.68147e-08	5.38546e-08	-4.29601e-08	-1.81415e-07	2.82171e-08	-1.53198e-07	2.89150e-08	-2.38115e-08	5.10350e-09	-3.53352e-07	8.72112e-08	-2.66141e-07
29.737	-1.52241e-07	6.74567e-08	-8.47840e-08	1.95216e-07	-2.05860e-07	-1.06441e-08	-9.21375e-08	2.60001e-08	-6.61374e-08	1.69759e-07	-2.20128e-08	1.47746e-07	-9.58413e-08	5.33131e-08	-4.25282e-08	-1.80768e-07	2.81166e-08	-1.52652e-07	2.91749e-08	-2.40256e-08	5.14938e-09	-3.49590e-07	8.62827e-08	-2.63308e-07
[truncated: 11 more rows]
