# Supplementary material for: Effects of ischemic preconditioning on lower-limb anaerobic performance and neuromuscular adaptations
Source: PeerJ. 2026 Jun 8;14:e21296. doi: 10.7717/peerj.21296 (PMC13256049; doi:10.7717/peerj.21296)
Supplement: Supplemental Information 1 [file peerj-14-21296-s001.zip › Fnirs_hbo/09.csv]

	1	1	1	1	1	1	1	1	1	1	1	1	1	1	1	1	1	1	1	1	1	1	1	1
time	HRF HbO,1,1	HRF HbR,1,1	HRF HbT,1,1	HRF HbO,1,2	HRF HbR,1,2	HRF HbT,1,2	HRF HbO,1,3	HRF HbR,1,3	HRF HbT,1,3	HRF HbO,1,4	HRF HbR,1,4	HRF HbT,1,4	HRF HbO,2,5	HRF HbR,2,5	HRF HbT,2,5	HRF HbO,2,6	HRF HbR,2,6	HRF HbT,2,6	HRF HbO,2,7	HRF HbR,2,7	HRF HbT,2,7	HRF HbO,2,8	HRF HbR,2,8	HRF HbT,2,8
-1.991	-8.18741e-08	1.54459e-08	-6.64282e-08	-8.86585e-08	1.16602e-08	-7.69984e-08	-1.71942e-07	2.84983e-08	-1.43443e-07	-5.90002e-08	5.02977e-09	-5.39704e-08	-2.45302e-07	7.39783e-08	-1.71323e-07	-1.98156e-07	5.12529e-08	-1.46903e-07	-1.50886e-08	2.95066e-09	-1.21380e-08	1.10375e-08	-2.18208e-09	8.85547e-09
-1.966	-7.99181e-08	1.50769e-08	-6.48412e-08	-8.66329e-08	1.13938e-08	-7.52391e-08	-1.67928e-07	2.78331e-08	-1.40095e-07	-5.76702e-08	4.91639e-09	-5.27538e-08	-2.39396e-07	7.21972e-08	-1.67199e-07	-1.93458e-07	5.00379e-08	-1.43420e-07	-1.48829e-08	2.91043e-09	-1.19725e-08	1.04586e-08	-2.06762e-09	8.39099e-09
-1.942	-7.79582e-08	1.47071e-08	-6.32511e-08	-8.45996e-08	1.11263e-08	-7.34732e-08	-1.63903e-07	2.71660e-08	-1.36737e-07	-5.63357e-08	4.80262e-09	-5.15331e-08	-2.33479e-07	7.04129e-08	-1.63066e-07	-1.88749e-07	4.88199e-08	-1.39929e-07	-1.46715e-08	2.86909e-09	-1.18024e-08	9.89079e-09	-1.95537e-09	7.93542e-09
-1.917	-7.59945e-08	1.43367e-08	-6.16578e-08	-8.25587e-08	1.08579e-08	-7.17008e-08	-1.59866e-07	2.64968e-08	-1.33369e-07	-5.49967e-08	4.68847e-09	-5.03082e-08	-2.27552e-07	6.86254e-08	-1.58927e-07	-1.84029e-07	4.75990e-08	-1.36430e-07	-1.44544e-08	2.82664e-09	-1.16278e-08	9.33411e-09	-1.84532e-09	7.48880e-09
-1.892	-7.40270e-08	1.39655e-08	-6.00615e-08	-8.05103e-08	1.05885e-08	-6.99217e-08	-1.55817e-07	2.58257e-08	-1.29991e-07	-5.36529e-08	4.57391e-09	-4.90790e-08	-2.21615e-07	6.68348e-08	-1.54780e-07	-1.79297e-07	4.63751e-08	-1.32922e-07	-1.42316e-08	2.78307e-09	-1.14486e-08	8.78861e-09	-1.73747e-09	7.05114e-09
-1.868	-7.20557e-08	1.35936e-08	-5.84621e-08	-7.84542e-08	1.03181e-08	-6.81361e-08	-1.51756e-07	2.51527e-08	-1.26604e-07	-5.23045e-08	4.45896e-09	-4.78455e-08	-2.15667e-07	6.50410e-08	-1.50626e-07	-1.74554e-07	4.51483e-08	-1.29406e-07	-1.40030e-08	2.73836e-09	-1.12646e-08	8.25432e-09	-1.63184e-09	6.62247e-09
-1.843	-7.00806e-08	1.32210e-08	-5.68596e-08	-7.63906e-08	1.00467e-08	-6.63439e-08	-1.47684e-07	2.44777e-08	-1.23206e-07	-5.09513e-08	4.34360e-09	-4.66077e-08	-2.09709e-07	6.32442e-08	-1.46465e-07	-1.69800e-07	4.39186e-08	-1.25881e-07	-1.37685e-08	2.69251e-09	-1.10760e-08	7.73125e-09	-1.52844e-09	6.20282e-09
-1.819	-6.81017e-08	1.28477e-08	-5.52540e-08	-7.43195e-08	9.77433e-09	-6.45451e-08	-1.43600e-07	2.38008e-08	-1.19799e-07	-4.95932e-08	4.22782e-09	-4.53654e-08	-2.03741e-07	6.14443e-08	-1.42296e-07	-1.65034e-07	4.26861e-08	-1.22348e-07	-1.35281e-08	2.64550e-09	-1.08826e-08	7.21945e-09	-1.42726e-09	5.79219e-09
-1.794	-6.61191e-08	1.24737e-08	-5.36455e-08	-7.22408e-08	9.50094e-09	-6.27398e-08	-1.39504e-07	2.31219e-08	-1.16382e-07	-4.82302e-08	4.11163e-09	-4.41186e-08	-1.97762e-07	5.96413e-08	-1.38121e-07	-1.60258e-07	4.14507e-08	-1.18807e-07	-1.32818e-08	2.59733e-09	-1.06845e-08	6.71894e-09	-1.32831e-09	5.39063e-09
-1.769	-6.41327e-08	1.20989e-08	-5.20338e-08	-7.01545e-08	9.22657e-09	-6.09280e-08	-1.35396e-07	2.24411e-08	-1.12955e-07	-4.68623e-08	3.99502e-09	-4.28673e-08	-1.91774e-07	5.78354e-08	-1.33939e-07	-1.55471e-07	4.02125e-08	-1.15258e-07	-1.30295e-08	2.54799e-09	-1.04815e-08	6.22974e-09	-1.23159e-09	4.99814e-09
-1.745	-6.21426e-08	1.17235e-08	-5.04192e-08	-6.80608e-08	8.95120e-09	-5.91096e-08	-1.31277e-07	2.17584e-08	-1.09519e-07	-4.54894e-08	3.87798e-09	-4.16114e-08	-1.85776e-07	5.60265e-08	-1.29750e-07	-1.50673e-07	3.89715e-08	-1.11701e-07	-1.27711e-08	2.49746e-09	-1.02737e-08	5.75188e-09	-1.13712e-09	4.61476e-09
-1.720	-6.01488e-08	1.13473e-08	-4.88015e-08	-6.59596e-08	8.67485e-09	-5.72847e-08	-1.27147e-07	2.10738e-08	-1.06073e-07	-4.41114e-08	3.76050e-09	-4.03509e-08	-1.79768e-07	5.42147e-08	-1.25554e-07	-1.45864e-07	3.77277e-08	-1.08136e-07	-1.25067e-08	2.44574e-09	-1.00609e-08	5.28538e-09	-1.04490e-09	4.24049e-09
-1.696	-5.81513e-08	1.09705e-08	-4.71808e-08	-6.38508e-08	8.39752e-09	-5.54533e-08	-1.23005e-07	2.03873e-08	-1.02618e-07	-4.27283e-08	3.64259e-09	-3.90857e-08	-1.73751e-07	5.23999e-08	-1.21351e-07	-1.41045e-07	3.64812e-08	-1.04564e-07	-1.22361e-08	2.39282e-09	-9.84323e-09	4.83028e-09	-9.54927e-10	3.87535e-09
-1.671	-5.61501e-08	1.05930e-08	-4.55572e-08	-6.17346e-08	8.11920e-09	-5.36154e-08	-1.18852e-07	1.96989e-08	-9.91528e-08	-4.13400e-08	3.52424e-09	-3.78158e-08	-1.67724e-07	5.05823e-08	-1.17142e-07	-1.36215e-07	3.52319e-08	-1.00983e-07	-1.19593e-08	2.33870e-09	-9.62057e-09	4.38659e-09	-8.67211e-10	3.51938e-09
-1.647	-5.41453e-08	1.02147e-08	-4.39305e-08	-5.96110e-08	7.83990e-09	-5.17711e-08	-1.14687e-07	1.90087e-08	-9.56785e-08	-3.99465e-08	3.40544e-09	-3.65410e-08	-1.61687e-07	4.87618e-08	-1.12926e-07	-1.31374e-07	3.39799e-08	-9.73944e-08	-1.16762e-08	2.28335e-09	-9.39289e-09	3.95434e-09	-7.81757e-10	3.17258e-09
-1.622	-5.21368e-08	9.83583e-09	-4.23010e-08	-5.74799e-08	7.55963e-09	-4.99203e-08	-1.10511e-07	1.83166e-08	-9.21947e-08	-3.85477e-08	3.28619e-09	-3.52615e-08	-1.55642e-07	4.69385e-08	-1.08703e-07	-1.26523e-07	3.27252e-08	-9.37982e-08	-1.13869e-08	2.22677e-09	-9.16015e-09	3.53355e-09	-6.98568e-10	2.83498e-09
-1.597	-5.01247e-08	9.45623e-09	-4.06684e-08	-5.53414e-08	7.27838e-09	-4.80630e-08	-1.06324e-07	1.76226e-08	-8.87015e-08	-3.71435e-08	3.16649e-09	-3.39770e-08	-1.49587e-07	4.51125e-08	-1.04474e-07	-1.21662e-07	3.14679e-08	-9.01944e-08	-1.10913e-08	2.16896e-09	-8.92233e-09	3.12424e-09	-6.17649e-10	2.50659e-09
-1.573	-4.81089e-08	9.07595e-09	-3.90330e-08	-5.31955e-08	6.99615e-09	-4.61993e-08	-1.02126e-07	1.69267e-08	-8.51991e-08	-3.57339e-08	3.04632e-09	-3.26876e-08	-1.43523e-07	4.32837e-08	-1.00239e-07	-1.16791e-07	3.02079e-08	-8.65830e-08	-1.07893e-08	2.10990e-09	-8.67937e-09	2.72643e-09	-5.39004e-10	2.18742e-09
-1.548	-4.60896e-08	8.69500e-09	-3.73946e-08	-5.10422e-08	6.71296e-09	-4.43292e-08	-9.79164e-08	1.62290e-08	-8.16874e-08	-3.43189e-08	2.92569e-09	-3.13933e-08	-1.37450e-07	4.14522e-08	-9.59974e-08	-1.11909e-07	2.89453e-08	-8.29641e-08	-1.04808e-08	2.04958e-09	-8.43126e-09	2.34014e-09	-4.62637e-10	1.87751e-09
-1.524	-4.40667e-08	8.31337e-09	-3.57533e-08	-4.88815e-08	6.42879e-09	-4.24528e-08	-9.36959e-08	1.55295e-08	-7.81664e-08	-3.28984e-08	2.80459e-09	-3.00939e-08	-1.31368e-07	3.96179e-08	-9.17497e-08	-1.07018e-07	2.76802e-08	-7.93378e-08	-1.01660e-08	1.98800e-09	-8.17795e-09	1.96540e-09	-3.88552e-10	1.57685e-09
-1.499	-4.20402e-08	7.93107e-09	-3.41091e-08	-4.67135e-08	6.14366e-09	-4.05699e-08	-8.94645e-08	1.48282e-08	-7.46363e-08	-3.14724e-08	2.68302e-09	-2.87894e-08	-1.25277e-07	3.77811e-08	-8.74957e-08	-1.02117e-07	2.64124e-08	-7.57042e-08	-9.84455e-09	1.92515e-09	-7.91940e-09	1.60222e-09	-3.16752e-10	1.28547e-09
-1.475	-4.00102e-08	7.54810e-09	-3.24621e-08	-4.45382e-08	5.85756e-09	-3.86806e-08	-8.52221e-08	1.41250e-08	-7.10971e-08	-3.00408e-08	2.56098e-09	-2.74798e-08	-1.19177e-07	3.59416e-08	-8.32357e-08	-9.72054e-08	2.51421e-08	-7.20633e-08	-9.51661e-09	1.86102e-09	-7.65558e-09	1.25062e-09	-2.47243e-10	1.00338e-09
-1.450	-3.79767e-08	7.16447e-09	-3.08123e-08	-4.23556e-08	5.57051e-09	-3.67851e-08	-8.09688e-08	1.34201e-08	-6.75488e-08	-2.86035e-08	2.43845e-09	-2.61650e-08	-1.13069e-07	3.40995e-08	-7.89697e-08	-9.22844e-08	2.38693e-08	-6.84151e-08	-9.18206e-09	1.79560e-09	-7.38646e-09	9.10620e-10	-1.80026e-10	7.30594e-10
-1.425	-3.59397e-08	6.78019e-09	-2.91596e-08	-4.01656e-08	5.28249e-09	-3.48831e-08	-7.67048e-08	1.27133e-08	-6.39914e-08	-2.71605e-08	2.31543e-09	-2.48451e-08	-1.06953e-07	3.22549e-08	-7.46978e-08	-8.73538e-08	2.25940e-08	-6.47598e-08	-8.84089e-09	1.72888e-09	-7.11201e-09	5.82235e-10	-1.15105e-10	4.67129e-10
-1.401	-3.38993e-08	6.39525e-09	-2.75040e-08	-3.79684e-08	4.99353e-09	-3.29749e-08	-7.24299e-08	1.20048e-08	-6.04251e-08	-2.57118e-08	2.19193e-09	-2.35199e-08	-1.00828e-07	3.04077e-08	-7.04201e-08	-8.24137e-08	2.13163e-08	-6.10974e-08	-8.49303e-09	1.66086e-09	-6.83218e-09	2.65481e-10	-5.24846e-11	2.12997e-10
-1.376	-3.18554e-08	6.00966e-09	-2.58457e-08	-3.57640e-08	4.70360e-09	-3.10604e-08	-6.81444e-08	1.12945e-08	-5.68499e-08	-2.42573e-08	2.06794e-09	-2.21894e-08	-9.46946e-08	2.85581e-08	-6.61365e-08	-7.74641e-08	2.00360e-08	-5.74280e-08	-8.13846e-09	1.59152e-09	-6.54694e-09	-3.96246e-11	7.83363e-12	-3.17910e-11
-1.352	-2.98081e-08	5.62342e-09	-2.41847e-08	-3.35524e-08	4.41273e-09	-2.91396e-08	-6.38482e-08	1.05825e-08	-5.32658e-08	-2.27970e-08	1.94345e-09	-2.08536e-08	-8.85532e-08	2.67059e-08	-6.18473e-08	-7.25051e-08	1.87534e-08	-5.37517e-08	-7.77713e-09	1.52086e-09	-6.25627e-09	-3.33068e-10	6.58462e-11	-2.67222e-10
-1.327	-2.77574e-08	5.23655e-09	-2.25208e-08	-3.13335e-08	4.12091e-09	-2.72126e-08	-5.95415e-08	9.86864e-09	-4.96729e-08	-2.13308e-08	1.81846e-09	-1.95124e-08	-8.24038e-08	2.48514e-08	-5.75524e-08	-6.75368e-08	1.74684e-08	-5.00684e-08	-7.40899e-09	1.44887e-09	-5.96012e-09	-6.14835e-10	1.21550e-10	-4.93284e-10
-1.303	-2.57033e-08	4.84904e-09	-2.08543e-08	-2.91075e-08	3.82815e-09	-2.52794e-08	-5.52243e-08	9.15308e-09	-4.60712e-08	-1.98588e-08	1.69296e-09	-1.81658e-08	-7.62464e-08	2.29945e-08	-5.32520e-08	-6.25594e-08	1.61810e-08	-4.63784e-08	-7.03401e-09	1.37554e-09	-5.65848e-09	-8.84911e-10	1.74943e-10	-7.09967e-10
-1.278	-2.36459e-08	4.46090e-09	-1.91850e-08	-2.68743e-08	3.53445e-09	-2.33399e-08	-5.08966e-08	8.43579e-09	-4.24608e-08	-1.83807e-08	1.56696e-09	-1.68138e-08	-7.00812e-08	2.11352e-08	-4.89461e-08	-5.75729e-08	1.48912e-08	-4.26817e-08	-6.65216e-09	1.30086e-09	-5.35129e-09	-1.14328e-09	2.26022e-10	-9.17261e-10
-1.253	-2.15852e-08	4.07214e-09	-1.75130e-08	-2.46341e-08	3.23982e-09	-2.13942e-08	-4.65585e-08	7.71679e-09	-3.88417e-08	-1.68967e-08	1.44045e-09	-1.54563e-08	-6.39083e-08	1.92735e-08	-4.46348e-08	-5.25774e-08	1.35991e-08	-3.89783e-08	-6.26338e-09	1.22484e-09	-5.03854e-09	-1.38994e-09	2.74786e-10	-1.11515e-09
-1.229	-1.95212e-08	3.68275e-09	-1.58384e-08	-2.23867e-08	2.94425e-09	-1.94424e-08	-4.22101e-08	6.99607e-09	-3.52141e-08	-1.54067e-08	1.31342e-09	-1.40932e-08	-5.77278e-08	1.74096e-08	-4.03182e-08	-4.75731e-08	1.23048e-08	-3.52683e-08	-5.86764e-09	1.14745e-09	-4.72019e-09	-1.62487e-09	3.21230e-10	-1.30364e-09
-1.204	-1.74539e-08	3.29275e-09	-1.41611e-08	-2.01322e-08	2.64775e-09	-1.74845e-08	-3.78515e-08	6.27365e-09	-3.15778e-08	-1.39105e-08	1.18587e-09	-1.27247e-08	-5.15397e-08	1.55434e-08	-3.59963e-08	-4.25599e-08	1.10081e-08	-3.15518e-08	-5.46491e-09	1.06869e-09	-4.39622e-09	-1.84806e-09	3.65354e-10	-1.48271e-09
-1.180	-1.53834e-08	2.90214e-09	-1.24812e-08	-1.78708e-08	2.35032e-09	-1.55204e-08	-3.34827e-08	5.54955e-09	-2.79331e-08	-1.24083e-08	1.05781e-09	-1.13505e-08	-4.53442e-08	1.36749e-08	-3.16693e-08	-3.75381e-08	9.70921e-09	-2.78289e-08	-5.05514e-09	9.88559e-10	-4.06658e-09	-2.05951e-09	4.07156e-10	-1.65235e-09
-1.155	-1.33097e-08	2.51093e-09	-1.07988e-08	-1.56022e-08	2.05197e-09	-1.35503e-08	-2.91037e-08	4.82376e-09	-2.42800e-08	-1.08999e-08	9.29221e-10	-9.97072e-09	-3.91415e-08	1.18043e-08	-2.73372e-08	-3.25076e-08	8.40809e-09	-2.40996e-08	-4.63830e-09	9.07044e-10	-3.73126e-09	-2.25919e-09	4.46634e-10	-1.81256e-09
-1.130	-1.12328e-08	2.11912e-09	-9.11368e-09	-1.33268e-08	1.75271e-09	-1.15741e-08	-2.47147e-08	4.09631e-09	-2.06184e-08	-9.38540e-09	8.00106e-10	-8.58530e-09	-3.29315e-08	9.93151e-09	-2.30000e-08	-2.74687e-08	7.10478e-09	-2.03639e-08	-4.21436e-09	8.24139e-10	-3.39022e-09	-2.44712e-09	4.83785e-10	-1.96333e-09
-1.106	-9.15277e-09	1.72671e-09	-7.42606e-09	-1.10443e-08	1.45252e-09	-9.59180e-09	-2.03158e-08	3.36721e-09	-1.69485e-08	-7.86465e-09	6.70461e-10	-7.19418e-09	-2.67145e-08	8.05658e-09	-1.86579e-08	-2.24214e-08	5.79929e-09	-1.66221e-08	-3.78326e-09	7.39837e-10	-3.04343e-09	-2.62326e-09	5.18608e-10	-2.10465e-09
-1.081	-7.06963e-09	1.33372e-09	-5.73592e-09	-8.75495e-09	1.15143e-09	-7.60352e-09	-1.59068e-08	2.63646e-09	-1.32704e-08	-6.33765e-09	5.40285e-10	-5.79736e-09	-2.04905e-08	6.17955e-09	-1.43110e-08	-1.73658e-08	4.49166e-09	-1.28741e-08	-3.34499e-09	6.54131e-10	-2.69086e-09	-2.78763e-09	5.51103e-10	-2.23653e-09
-1.057	-4.98341e-09	9.40142e-10	-4.04327e-09	-6.45868e-09	8.49432e-10	-5.60925e-09	-1.14881e-08	1.90408e-09	-9.58402e-09	-4.80437e-09	4.09572e-10	-4.39479e-09	-1.42597e-08	4.30044e-09	-9.95923e-09	-1.23020e-08	3.18190e-09	-9.12008e-09	-2.89951e-09	5.67014e-10	-2.33249e-09	-2.94021e-09	5.81267e-10	-2.35894e-09
-1.032	-2.89414e-09	5.45992e-10	-2.34815e-09	-4.15555e-09	5.46529e-10	-3.60902e-09	-7.05957e-09	1.17008e-09	-5.88949e-09	-3.26478e-09	2.78323e-10	-2.98646e-09	-8.02209e-09	2.41931e-09	-5.60278e-09	-7.23008e-09	1.87006e-09	-5.36003e-09	-2.44677e-09	4.78480e-10	-1.96830e-09	-3.08099e-09	6.09100e-10	-2.47189e-09
-1.008	-8.01851e-10	1.51273e-10	-6.50579e-10	-1.84558e-09	2.42727e-10	-1.60286e-09	-2.62132e-09	4.34468e-10	-2.18686e-09	-1.71885e-09	1.46532e-10	-1.57232e-09	-1.77787e-09	5.36173e-10	-1.24170e-09	-2.15018e-09	5.56144e-10	-1.59404e-09	-1.98676e-09	3.88521e-10	-1.59824e-09	-3.20998e-09	6.34600e-10	-2.57538e-09
-0.983	1.29342e-09	-2.44009e-10	1.04941e-09	4.71184e-10	-6.19691e-11	4.09215e-10	1.82656e-09	-3.02741e-10	1.52382e-09	-1.66552e-10	1.41985e-11	-1.52353e-10	4.47286e-09	-1.34893e-09	3.12393e-09	2.93761e-09	-7.59813e-10	2.17780e-09	-1.51943e-09	2.97132e-10	-1.22230e-09	-3.32717e-09	6.57767e-10	-2.66940e-09
-0.958	3.39164e-09	-6.39848e-10	2.75180e-09	2.79472e-09	-3.67556e-10	2.42717e-09	6.28401e-09	-1.04154e-09	5.24247e-09	1.39214e-09	-1.18680e-10	1.27346e-09	1.07300e-08	-3.23597e-09	7.49405e-09	8.03320e-09	-2.07779e-09	5.95542e-09	-1.04475e-09	2.04306e-10	-8.40443e-10	-3.43254e-09	6.78600e-10	-2.75394e-09
-0.934	5.49278e-09	-1.03624e-09	4.45655e-09	5.12500e-09	-6.74028e-10	4.45097e-09	1.07510e-08	-1.78190e-09	8.96905e-09	2.95727e-09	-2.52107e-10	2.70516e-09	1.69935e-08	-5.12490e-09	1.18686e-08	1.31365e-08	-3.39775e-09	9.73874e-09	-5.62689e-10	1.10037e-10	-4.52653e-10	-3.52611e-09	6.97098e-10	-2.82902e-09
-0.909	7.59680e-09	-1.43317e-09	6.16363e-09	7.46198e-09	-9.81382e-10	6.48059e-09	1.52273e-08	-2.52384e-09	1.27035e-08	4.52884e-09	-3.86084e-10	4.14276e-09	2.32631e-08	-7.01570e-09	1.62474e-08	1.82474e-08	-4.71968e-09	1.35277e-08	-7.32185e-11	1.43183e-11	-5.89002e-11	-3.60787e-09	7.13261e-10	-2.89461e-09
-0.885	9.70367e-09	-1.83064e-09	7.87303e-09	9.80562e-09	-1.28961e-09	8.51601e-09	1.97131e-08	-3.26732e-09	1.64457e-08	6.10690e-09	-5.20613e-10	5.58628e-09	2.95388e-08	-8.90834e-09	2.06305e-08	2.33657e-08	-6.04354e-09	1.73222e-08	4.23695e-10	-8.28557e-11	3.40839e-10	-3.67782e-09	7.27089e-10	-2.95073e-09
-0.860	1.18133e-08	-2.22864e-09	9.58471e-09	1.21559e-08	-1.59872e-09	1.05572e-08	2.42081e-08	-4.01234e-09	2.01957e-08	7.69145e-09	-6.55697e-10	7.03575e-09	3.58205e-08	-1.08028e-08	2.50177e-08	2.84915e-08	-7.36932e-09	2.11222e-08	9.28081e-10	-1.81491e-10	7.46590e-10	-3.73595e-09	7.38582e-10	-2.99737e-09
-0.836	1.39258e-08	-2.62716e-09	1.12986e-08	1.45128e-08	-1.90869e-09	1.26041e-08	2.87123e-08	-4.75888e-09	2.39534e-08	9.28253e-09	-7.91336e-10	8.49120e-09	4.21080e-08	-1.26990e-08	2.94091e-08	3.36245e-08	-8.69698e-09	2.49276e-08	1.43997e-09	-2.81593e-10	1.15838e-09	-3.78227e-09	7.47738e-10	-3.03453e-09
-0.811	1.60410e-08	-3.02620e-09	1.30148e-08	1.68762e-08	-2.21952e-09	1.46567e-08	3.32256e-08	-5.50694e-09	2.77187e-08	1.08802e-08	-9.27535e-10	9.95263e-09	4.84013e-08	-1.45969e-08	3.38044e-08	3.87648e-08	-1.00265e-08	2.87383e-08	1.95939e-09	-3.83169e-10	1.57622e-09	-3.81677e-09	7.54560e-10	-3.06221e-09
-0.786	1.81588e-08	-3.42574e-09	1.47331e-08	1.92462e-08	-2.53121e-09	1.67150e-08	3.77480e-08	-6.25650e-09	3.14915e-08	1.24844e-08	-1.06429e-09	1.14201e-08	5.47002e-08	-1.64965e-08	3.82037e-08	4.39121e-08	-1.13578e-08	3.25542e-08	2.48637e-09	-4.86222e-10	2.00015e-09	-3.83946e-09	7.59046e-10	-3.08042e-09
-0.762	2.02794e-08	-3.82579e-09	1.64536e-08	2.16226e-08	-2.84376e-09	1.87789e-08	4.22794e-08	-7.00754e-09	3.52718e-08	1.40952e-08	-1.20161e-09	1.28935e-08	6.10046e-08	-1.83978e-08	4.26068e-08	4.90664e-08	-1.26910e-08	3.63754e-08	3.02094e-09	-5.90760e-10	2.43018e-09	-3.85035e-09	7.61198e-10	-3.08915e-09
-0.737	2.24025e-08	-4.22633e-09	1.81762e-08	2.40055e-08	-3.15715e-09	2.08484e-08	4.68196e-08	-7.76007e-09	3.90596e-08	1.57126e-08	-1.33950e-09	1.43731e-08	6.73144e-08	-2.03007e-08	4.70137e-08	5.42275e-08	-1.40259e-08	4.02016e-08	3.56312e-09	-6.96786e-10	2.86633e-09	-3.84943e-09	7.61016e-10	-3.08841e-09
-0.713	2.45283e-08	-4.62736e-09	1.99009e-08	2.63948e-08	-3.47139e-09	2.29234e-08	5.13687e-08	-8.51405e-09	4.28547e-08	1.73366e-08	-1.47795e-09	1.58586e-08	7.36295e-08	-2.22052e-08	5.14243e-08	5.93954e-08	-1.53626e-08	4.40328e-08	4.11294e-09	-8.04307e-10	3.30863e-09	-3.83670e-09	7.58500e-10	-3.07820e-09
-0.688	2.66565e-08	-5.02887e-09	2.16277e-08	2.87905e-08	-3.78646e-09	2.50040e-08	5.59266e-08	-9.26949e-09	4.66571e-08	1.89673e-08	-1.61696e-09	1.73503e-08	7.99498e-08	-2.41113e-08	5.58385e-08	6.45700e-08	-1.67010e-08	4.78690e-08	4.67043e-09	-9.13327e-10	3.75710e-09	-3.81218e-09	7.53652e-10	-3.05853e-09
-0.664	2.87873e-08	-5.43085e-09	2.33565e-08	3.11925e-08	-4.10237e-09	2.70901e-08	6.04931e-08	-1.00264e-08	5.04667e-08	2.06046e-08	-1.75654e-09	1.88481e-08	8.62751e-08	-2.60189e-08	6.02562e-08	6.97512e-08	-1.80411e-08	5.17101e-08	5.23562e-09	-1.02385e-09	4.21176e-09	-3.77586e-09	7.46473e-10	-3.02939e-09
-0.639	3.09205e-08	-5.83329e-09	2.50872e-08	3.36008e-08	-4.41910e-09	2.91817e-08	6.50682e-08	-1.07847e-08	5.42836e-08	2.22486e-08	-1.89670e-09	2.03519e-08	9.26054e-08	-2.79280e-08	6.46774e-08	7.49388e-08	-1.93829e-08	5.55559e-08	5.80852e-09	-1.13589e-09	4.67263e-09	-3.72776e-09	7.36963e-10	-2.99080e-09
-0.614	3.30562e-08	-6.23619e-09	2.68200e-08	3.60153e-08	-4.73666e-09	3.12787e-08	6.96518e-08	-1.15444e-08	5.81075e-08	2.38993e-08	-2.03742e-09	2.18619e-08	9.89405e-08	-2.98386e-08	6.91020e-08	8.01327e-08	-2.07263e-08	5.94064e-08	6.38916e-09	-1.24943e-09	5.13973e-09	-3.66788e-09	7.25124e-10	-2.94275e-09
-0.590	3.51942e-08	-6.63953e-09	2.85546e-08	3.84361e-08	-5.05503e-09	3.33811e-08	7.42439e-08	-1.23055e-08	6.19384e-08	2.55568e-08	-2.17871e-09	2.33780e-08	1.05280e-07	-3.17505e-08	7.35298e-08	8.53329e-08	-2.20713e-08	6.32616e-08	6.97757e-09	-1.36450e-09	5.61307e-09	-3.59622e-09	7.10958e-10	-2.88526e-09
-0.565	3.73345e-08	-7.04331e-09	3.02912e-08	4.08630e-08	-5.37421e-09	3.54888e-08	7.88442e-08	-1.30679e-08	6.57763e-08	2.72209e-08	-2.32058e-09	2.49003e-08	1.11625e-07	-3.36639e-08	7.79609e-08	9.05392e-08	-2.34179e-08	6.71213e-08	7.57376e-09	-1.48109e-09	6.09267e-09	-3.51279e-09	6.94465e-10	-2.81833e-09
-0.541	3.94771e-08	-7.44752e-09	3.20296e-08	4.32960e-08	-5.69420e-09	3.76018e-08	8.34529e-08	-1.38318e-08	6.96211e-08	2.88918e-08	-2.46302e-09	2.64287e-08	1.17974e-07	-3.55786e-08	8.23951e-08	9.57516e-08	-2.47661e-08	7.09855e-08	8.17777e-09	-1.59921e-09	6.57856e-09	-3.41761e-09	6.75649e-10	-2.74197e-09
-0.516	4.16219e-08	-7.85216e-09	3.37698e-08	4.57351e-08	-6.01498e-09	3.97202e-08	8.80697e-08	-1.45970e-08	7.34727e-08	3.05694e-08	-2.60604e-09	2.79633e-08	1.24327e-07	-3.74947e-08	8.68324e-08	1.00970e-07	-2.61158e-08	7.48541e-08	8.78961e-09	-1.71885e-09	7.07075e-09	-3.31069e-09	6.54509e-10	-2.65618e-09
-0.492	4.37690e-08	-8.25720e-09	3.55118e-08	4.81803e-08	-6.33656e-09	4.18437e-08	9.26947e-08	-1.53636e-08	7.73311e-08	3.22537e-08	-2.74963e-09	2.95041e-08	1.30685e-07	-3.94120e-08	9.12727e-08	1.06194e-07	-2.74670e-08	7.87269e-08	9.40930e-09	-1.84004e-09	7.56926e-09	-3.19202e-09	6.31050e-10	-2.56097e-09
-0.467	4.59181e-08	-8.66265e-09	3.72555e-08	5.06314e-08	-6.65893e-09	4.39725e-08	9.73277e-08	-1.61315e-08	8.11962e-08	3.39448e-08	-2.89380e-09	3.10510e-08	1.37046e-07	-4.13306e-08	9.57158e-08	1.11424e-07	-2.88197e-08	8.26041e-08	1.00369e-08	-1.96276e-09	8.07410e-09	-3.06163e-09	6.05272e-10	-2.45636e-09
-0.442	4.80694e-08	-9.06850e-09	3.90009e-08	5.30885e-08	-6.98208e-09	4.61064e-08	1.01969e-07	-1.69007e-08	8.50679e-08	3.56427e-08	-3.03854e-09	3.26041e-08	1.43412e-07	-4.32503e-08	1.00162e-07	1.16659e-07	-3.01739e-08	8.64853e-08	1.06723e-08	-2.08703e-09	8.58528e-09	-2.91953e-09	5.77179e-10	-2.34235e-09
-0.418	5.02227e-08	-9.47474e-09	4.07480e-08	5.55514e-08	-7.30600e-09	4.82454e-08	1.06617e-07	-1.76712e-08	8.89461e-08	3.73473e-08	-3.18386e-09	3.41635e-08	1.49782e-07	-4.51713e-08	1.04610e-07	1.21900e-07	-3.15294e-08	9.03707e-08	1.13157e-08	-2.21284e-09	9.10284e-09	-2.76572e-09	5.46772e-10	-2.21895e-09
-0.393	5.23781e-08	-9.88135e-09	4.24967e-08	5.80203e-08	-7.63069e-09	5.03896e-08	1.11274e-07	-1.84429e-08	9.28309e-08	3.90587e-08	-3.32976e-09	3.57290e-08	1.56155e-07	-4.70934e-08	1.09062e-07	1.27146e-07	-3.28864e-08	9.42600e-08	1.19670e-08	-2.34020e-09	9.62676e-09	-2.60022e-09	5.14054e-10	-2.08617e-09
-0.369	5.45354e-08	-1.02883e-08	4.42470e-08	6.04949e-08	-7.95615e-09	5.25387e-08	1.15938e-07	-1.92160e-08	9.67220e-08	4.07769e-08	-3.47624e-09	3.73007e-08	1.62532e-07	-4.90167e-08	1.13516e-07	1.32398e-07	-3.42447e-08	9.81532e-08	1.26262e-08	-2.46912e-09	1.01571e-08	-2.42305e-09	4.79027e-10	-1.94402e-09
-0.344	5.66945e-08	-1.06957e-08	4.59989e-08	6.29752e-08	-8.28236e-09	5.46929e-08	1.20610e-07	-1.99903e-08	1.00619e-07	4.25019e-08	-3.62329e-09	3.88786e-08	1.68913e-07	-5.09410e-08	1.17972e-07	1.37655e-07	-3.56043e-08	1.02050e-07	1.32934e-08	-2.59960e-09	1.06938e-08	-2.23422e-09	4.41696e-10	-1.79252e-09
-0.319	5.88556e-08	-1.11034e-08	4.77522e-08	6.54613e-08	-8.60932e-09	5.68520e-08	1.25289e-07	-2.07659e-08	1.04523e-07	4.42337e-08	-3.77092e-09	4.04627e-08	1.75297e-07	-5.28663e-08	1.22431e-07	1.42916e-07	-3.69653e-08	1.05951e-07	1.39686e-08	-2.73163e-09	1.12370e-08	-2.03374e-09	4.02062e-10	-1.63168e-09
-0.295	6.10184e-08	-1.15114e-08	4.95070e-08	6.79530e-08	-8.93703e-09	5.90160e-08	1.29976e-07	-2.15427e-08	1.08433e-07	4.59722e-08	-3.91913e-09	4.20531e-08	1.81685e-07	-5.47927e-08	1.26892e-07	1.48183e-07	-3.83275e-08	1.09856e-07	1.46518e-08	-2.86523e-09	1.17865e-08	-1.82163e-09	3.60130e-10	-1.46150e-09
-0.270	6.31830e-08	-1.19197e-08	5.12633e-08	7.04504e-08	-9.26547e-09	6.11849e-08	1.34670e-07	-2.23207e-08	1.12349e-07	4.77175e-08	-4.06792e-09	4.36496e-08	1.88076e-07	-5.67200e-08	1.31356e-07	1.53455e-07	-3.96910e-08	1.13764e-07	1.53430e-08	-3.00039e-09	1.23426e-08	-1.59791e-09	3.15901e-10	-1.28201e-09
-0.246	6.53493e-08	-1.23284e-08	5.30209e-08	7.29533e-08	-9.59465e-09	6.33586e-08	1.39371e-07	-2.30999e-08	1.16271e-07	4.94696e-08	-4.21729e-09	4.52523e-08	1.94470e-07	-5.86483e-08	1.35821e-07	1.58731e-07	-4.10557e-08	1.17675e-07	1.60422e-08	-3.13713e-09	1.29050e-08	-1.36260e-09	2.69380e-10	-1.09322e-09
-0.221	6.75173e-08	-1.27374e-08	5.47798e-08	7.54617e-08	-9.92455e-09	6.55371e-08	1.44080e-07	-2.38803e-08	1.20199e-07	5.12285e-08	-4.36723e-09	4.68613e-08	2.00866e-07	-6.05774e-08	1.40289e-07	1.64012e-07	-4.24216e-08	1.21590e-07	1.67494e-08	-3.27543e-09	1.34740e-08	-1.11571e-09	2.20571e-10	-8.95136e-10
-0.197	6.96868e-08	-1.31467e-08	5.65401e-08	7.79755e-08	-1.02552e-08	6.77203e-08	1.48795e-07	-2.46619e-08	1.24133e-07	5.29941e-08	-4.51775e-09	4.84764e-08	2.07266e-07	-6.25075e-08	1.44759e-07	1.69297e-07	-4.37887e-08	1.25509e-07	1.74647e-08	-3.41531e-09	1.40494e-08	-8.57257e-10	1.69476e-10	-6.87781e-10
-0.172	7.18579e-08	-1.35563e-08	5.83016e-08	8.04947e-08	-1.05865e-08	6.99083e-08	1.53518e-07	-2.54446e-08	1.28073e-07	5.47666e-08	-4.66885e-09	5.00977e-08	2.13669e-07	-6.44384e-08	1.49230e-07	1.74587e-07	-4.51569e-08	1.29430e-07	1.81881e-08	-3.55677e-09	1.46313e-08	-5.87268e-10	1.16100e-10	-4.71167e-10
-0.147	7.40305e-08	-1.39662e-08	6.00643e-08	8.30193e-08	-1.09185e-08	7.21008e-08	1.58247e-07	-2.62284e-08	1.32018e-07	5.65458e-08	-4.82053e-09	5.17252e-08	2.20074e-07	-6.63700e-08	1.53704e-07	1.79881e-07	-4.65262e-08	1.33355e-07	1.89195e-08	-3.69980e-09	1.52197e-08	-3.05761e-10	6.04477e-11	-2.45313e-10
-0.123	7.62045e-08	-1.43763e-08	6.18282e-08	8.55492e-08	-1.12512e-08	7.42980e-08	1.62983e-07	-2.70134e-08	1.35970e-07	5.83317e-08	-4.97278e-09	5.33589e-08	2.26481e-07	-6.83025e-08	1.58179e-07	1.85179e-07	-4.78966e-08	1.37283e-07	1.96590e-08	-3.84442e-09	1.58146e-08	-1.27566e-11	2.52193e-12	-1.02347e-11
-0.098	7.83799e-08	-1.47867e-08	6.35932e-08	8.80843e-08	-1.15847e-08	7.64997e-08	1.67726e-07	-2.77995e-08	1.39926e-07	6.01244e-08	-5.12561e-09	5.49988e-08	2.32892e-07	-7.02356e-08	1.62656e-07	1.90482e-07	-4.92681e-08	1.41214e-07	2.04066e-08	-3.99061e-09	1.64160e-08	2.91723e-10	-5.76724e-11	2.34051e-10
-0.074	8.05566e-08	-1.51973e-08	6.53592e-08	9.06247e-08	-1.19188e-08	7.87059e-08	1.72475e-07	-2.85867e-08	1.43889e-07	6.19238e-08	-5.27901e-09	5.66448e-08	2.39304e-07	-7.21695e-08	1.67134e-07	1.95788e-07	-5.06405e-08	1.45148e-07	2.11623e-08	-4.13840e-09	1.70239e-08	6.07655e-10	-1.20131e-10	4.87524e-10
-0.049	8.27345e-08	-1.56082e-08	6.71263e-08	9.31701e-08	-1.22535e-08	8.09166e-08	1.77231e-07	-2.93750e-08	1.47856e-07	6.37300e-08	-5.43298e-09	5.82970e-08	2.45719e-07	-7.41040e-08	1.71615e-07	2.01098e-07	-5.20140e-08	1.49084e-07	2.19261e-08	-4.28776e-09	1.76383e-08	9.35018e-10	-1.84849e-10	7.50168e-10
-0.025	8.49137e-08	-1.60193e-08	6.88944e-08	9.57206e-08	-1.25890e-08	8.31317e-08	1.81994e-07	-3.01643e-08	1.51829e-07	6.55429e-08	-5.58753e-09	5.99553e-08	2.52135e-07	-7.60391e-08	1.76096e-07	2.06412e-07	-5.33884e-08	1.53024e-07	2.26980e-08	-4.43872e-09	1.82593e-08	1.27379e-09	-2.51822e-10	1.02196e-09
0.000	8.70941e-08	-1.64307e-08	7.06634e-08	9.82761e-08	-1.29251e-08	8.53511e-08	1.86762e-07	-3.09547e-08	1.55808e-07	6.73625e-08	-5.74265e-09	6.16198e-08	2.58554e-07	-7.79748e-08	1.80579e-07	2.11730e-07	-5.47638e-08	1.56966e-07	2.34781e-08	-4.59126e-09	1.88868e-08	1.62393e-09	-3.21045e-10	1.30289e-09
0.025	8.92755e-08	-1.68422e-08	7.24333e-08	1.00837e-07	-1.32618e-08	8.75748e-08	1.91537e-07	-3.17461e-08	1.59791e-07	6.91887e-08	-5.89834e-09	6.32904e-08	2.64974e-07	-7.99111e-08	1.85063e-07	2.17051e-07	-5.61400e-08	1.60910e-07	2.42663e-08	-4.74539e-09	1.95209e-08	1.98544e-09	-3.92513e-10	1.59293e-09
0.049	9.14580e-08	-1.72539e-08	7.42040e-08	1.03402e-07	-1.35992e-08	8.98028e-08	1.96318e-07	-3.25385e-08	1.63780e-07	7.10217e-08	-6.05460e-09	6.49671e-08	2.71396e-07	-8.18479e-08	1.89548e-07	2.22375e-07	-5.75172e-08	1.64858e-07	2.50626e-08	-4.90112e-09	2.01615e-08	2.35827e-09	-4.66221e-10	1.89205e-09
0.074	9.36414e-08	-1.76659e-08	7.59756e-08	1.05972e-07	-1.39372e-08	9.20350e-08	2.01105e-07	-3.33319e-08	1.67773e-07	7.28613e-08	-6.21143e-09	6.66499e-08	2.77820e-07	-8.37852e-08	1.94035e-07	2.27702e-07	-5.88952e-08	1.68807e-07	2.58670e-08	-5.05843e-09	2.08086e-08	2.74241e-09	-5.42164e-10	2.20025e-09
0.098	9.58258e-08	-1.80779e-08	7.77478e-08	1.08547e-07	-1.42759e-08	9.42714e-08	2.05898e-07	-3.41263e-08	1.71772e-07	7.47076e-08	-6.36883e-09	6.83388e-08	2.84245e-07	-8.57229e-08	1.98522e-07	2.33033e-07	-6.02740e-08	1.72759e-07	2.66796e-08	-5.21734e-09	2.14623e-08	3.13782e-09	-6.20335e-10	2.51749e-09
0.123	9.80110e-08	-1.84902e-08	7.95208e-08	1.11127e-07	-1.46152e-08	9.65119e-08	2.10697e-07	-3.49217e-08	1.75775e-07	7.65605e-08	-6.52679e-09	7.00337e-08	2.90672e-07	-8.76610e-08	2.03011e-07	2.38367e-07	-6.16536e-08	1.76714e-07	2.75004e-08	-5.37784e-09	2.21225e-08	3.54449e-09	-7.00730e-10	2.84375e-09
0.147	1.00197e-07	-1.89026e-08	8.12944e-08	1.13711e-07	-1.49551e-08	9.87564e-08	2.15501e-07	-3.57180e-08	1.79783e-07	7.84200e-08	-6.68531e-09	7.17347e-08	2.97099e-07	-8.95995e-08	2.07500e-07	2.43704e-07	-6.30339e-08	1.80670e-07	2.83293e-08	-5.53993e-09	2.27893e-08	3.96236e-09	-7.83343e-10	3.17902e-09
0.172	1.02384e-07	-1.93151e-08	8.30686e-08	1.16300e-07	-1.52956e-08	1.01005e-07	2.20312e-07	-3.65153e-08	1.83796e-07	8.02861e-08	-6.84440e-09	7.34417e-08	3.03528e-07	-9.15383e-08	2.11990e-07	2.49043e-07	-6.44150e-08	1.84628e-07	2.91663e-08	-5.70362e-09	2.34627e-08	4.39143e-09	-8.68168e-10	3.52326e-09
0.197	1.04571e-07	-1.97278e-08	8.48434e-08	1.18894e-07	-1.56367e-08	1.03257e-07	2.25127e-07	-3.73135e-08	1.87814e-07	8.21588e-08	-7.00404e-09	7.51548e-08	3.09958e-07	-9.34775e-08	2.16481e-07	2.54386e-07	-6.57968e-08	1.88589e-07	3.00115e-08	-5.86890e-09	2.41426e-08	4.83166e-09	-9.55199e-10	3.87646e-09
0.221	1.06759e-07	-2.01406e-08	8.66186e-08	1.21492e-07	-1.59784e-08	1.05514e-07	2.29949e-07	-3.81126e-08	1.91836e-07	8.40380e-08	-7.16425e-09	7.68738e-08	3.16389e-07	-9.54169e-08	2.20972e-07	2.59731e-07	-6.71792e-08	1.92551e-07	3.08648e-08	-6.03578e-09	2.48291e-08	5.28301e-09	-1.04443e-09	4.23858e-09
0.246	1.08948e-07	-2.05535e-08	8.83943e-08	1.24095e-07	-1.63206e-08	1.07774e-07	2.34775e-07	-3.89125e-08	1.95863e-07	8.59238e-08	-7.32501e-09	7.85988e-08	3.22821e-07	-9.73565e-08	2.25464e-07	2.65078e-07	-6.85623e-08	1.96516e-07	3.17263e-08	-6.20425e-09	2.55221e-08	5.74546e-09	-1.13585e-09	4.60961e-09
0.270	1.11137e-07	-2.09664e-08	9.01704e-08	1.26701e-07	-1.66635e-08	1.10038e-07	2.39607e-07	-3.97133e-08	1.99893e-07	8.78161e-08	-7.48632e-09	8.03297e-08	3.29253e-07	-9.92964e-08	2.29957e-07	2.70428e-07	-6.99460e-08	2.00482e-07	3.25960e-08	-6.37431e-09	2.62217e-08	6.21898e-09	-1.22947e-09	4.98951e-09
0.295	1.13326e-07	-2.13795e-08	9.19468e-08	1.29313e-07	-1.70069e-08	1.12306e-07	2.44444e-07	-4.05150e-08	2.03929e-07	8.97148e-08	-7.64819e-09	8.20666e-08	3.35686e-07	-1.01236e-07	2.34449e-07	2.75780e-07	-7.13303e-08	2.04449e-07	3.34738e-08	-6.54597e-09	2.69278e-08	6.70352e-09	-1.32526e-09	5.37826e-09
0.319	1.15516e-07	-2.17926e-08	9.37236e-08	1.31928e-07	-1.73509e-08	1.14577e-07	2.49286e-07	-4.13175e-08	2.07968e-07	9.16200e-08	-7.81061e-09	8.38094e-08	3.42119e-07	-1.03176e-07	2.38942e-07	2.81134e-07	-7.27151e-08	2.08418e-07	3.43597e-08	-6.71922e-09	2.76405e-08	7.19906e-09	-1.42323e-09	5.77584e-09
0.344	1.17706e-07	-2.22058e-08	9.55005e-08	1.34547e-07	-1.76954e-08	1.16852e-07	2.54132e-07	-4.21209e-08	2.12012e-07	9.35316e-08	-7.97357e-09	8.55580e-08	3.48552e-07	-1.05117e-07	2.43436e-07	2.86490e-07	-7.41004e-08	2.12389e-07	3.52538e-08	-6.89406e-09	2.83597e-08	7.70556e-09	-1.52336e-09	6.18221e-09
0.369	1.19897e-07	-2.26190e-08	9.72776e-08	1.37171e-07	-1.80404e-08	1.19131e-07	2.58984e-07	-4.29250e-08	2.16059e-07	9.54496e-08	-8.13708e-09	8.73125e-08	3.54986e-07	-1.07057e-07	2.47929e-07	2.91848e-07	-7.54863e-08	2.16361e-07	3.61560e-08	-7.07049e-09	2.90855e-08	8.22299e-09	-1.62565e-09	6.59734e-09
0.393	1.22087e-07	-2.30323e-08	9.90549e-08	1.39799e-07	-1.83860e-08	1.21413e-07	2.63840e-07	-4.37299e-08	2.20110e-07	9.73740e-08	-8.30114e-09	8.90729e-08	3.61420e-07	-1.08997e-07	2.52423e-07	2.97207e-07	-7.68726e-08	2.20335e-07	3.70663e-08	-7.24851e-09	2.98178e-08	8.75132e-09	-1.73010e-09	7.02122e-09
0.418	1.24278e-07	-2.34455e-08	1.00832e-07	1.42430e-07	-1.87321e-08	1.23698e-07	2.68701e-07	-4.45356e-08	2.24166e-07	9.93047e-08	-8.46573e-09	9.08390e-08	3.67854e-07	-1.10938e-07	2.56916e-07	3.02569e-07	-7.82593e-08	2.24309e-07	3.79847e-08	-7.42811e-09	3.05566e-08	9.29049e-09	-1.83669e-09	7.45380e-09
0.442	1.26468e-07	-2.38588e-08	1.02610e-07	1.45066e-07	-1.90787e-08	1.25987e-07	2.73567e-07	-4.53420e-08	2.28225e-07	1.01242e-07	-8.63086e-09	9.26109e-08	3.74287e-07	-1.12878e-07	2.61409e-07	3.07932e-07	-7.96464e-08	2.28285e-07	3.89113e-08	-7.60931e-09	3.13020e-08	9.84049e-09	-1.94542e-09	7.89506e-09
0.467	1.28659e-07	-2.42721e-08	1.04387e-07	1.47705e-07	-1.94259e-08	1.28279e-07	2.78437e-07	-4.61492e-08	2.32288e-07	1.03185e-07	-8.79653e-09	9.43885e-08	3.80720e-07	-1.14818e-07	2.65902e-07	3.13296e-07	-8.10339e-08	2.32262e-07	3.98460e-08	-7.79209e-09	3.20539e-08	1.04013e-08	-2.05629e-09	8.34497e-09
0.492	1.30849e-07	-2.46853e-08	1.06164e-07	1.50348e-07	-1.97735e-08	1.30575e-07	2.83311e-07	-4.69570e-08	2.36354e-07	1.05135e-07	-8.96273e-09	9.61719e-08	3.87153e-07	-1.16758e-07	2.70395e-07	3.18662e-07	-8.24218e-08	2.36240e-07	4.07888e-08	-7.97646e-09	3.28123e-08	1.09728e-08	-2.16927e-09	8.80350e-09
0.516	1.33040e-07	-2.50985e-08	1.07941e-07	1.52995e-07	-2.01216e-08	1.32874e-07	2.88189e-07	-4.77656e-08	2.40424e-07	1.07090e-07	-9.12946e-09	9.79609e-08	3.93586e-07	-1.18698e-07	2.74888e-07	3.24029e-07	-8.38099e-08	2.40219e-07	4.17396e-08	-8.16240e-09	3.35772e-08	1.15550e-08	-2.28437e-09	9.27062e-09
0.541	1.35230e-07	-2.55117e-08	1.09718e-07	1.55646e-07	-2.04702e-08	1.35175e-07	2.93072e-07	-4.85748e-08	2.44497e-07	1.09052e-07	-9.29671e-09	9.97555e-08	4.00017e-07	-1.20638e-07	2.79380e-07	3.29397e-07	-8.51983e-08	2.44198e-07	4.26986e-08	-8.34993e-09	3.43487e-08	1.21479e-08	-2.40158e-09	9.74629e-09
0.565	1.37419e-07	-2.59247e-08	1.11495e-07	1.58300e-07	-2.08192e-08	1.37480e-07	2.97958e-07	-4.93847e-08	2.48573e-07	1.11020e-07	-9.46449e-09	1.01556e-07	4.06448e-07	-1.22577e-07	2.83871e-07	3.34766e-07	-8.65870e-08	2.48179e-07	4.36656e-08	-8.53904e-09	3.51266e-08	1.27514e-08	-2.52089e-09	1.02305e-08
0.590	1.39609e-07	-2.63378e-08	1.13271e-07	1.60957e-07	-2.11687e-08	1.39788e-07	3.02848e-07	-5.01952e-08	2.52653e-07	1.12994e-07	-9.63278e-09	1.03362e-07	4.12878e-07	-1.24516e-07	2.88362e-07	3.40135e-07	-8.79759e-08	2.52159e-07	4.46407e-08	-8.72972e-09	3.59110e-08	1.33655e-08	-2.64230e-09	1.07232e-08
0.614	1.41797e-07	-2.67507e-08	1.15047e-07	1.63618e-07	-2.15187e-08	1.42099e-07	3.07742e-07	-5.10064e-08	2.56736e-07	1.14975e-07	-9.80160e-09	1.05173e-07	4.19307e-07	-1.26455e-07	2.92852e-07	3.45506e-07	-8.93649e-08	2.56141e-07	4.56238e-08	-8.92197e-09	3.67018e-08	1.39901e-08	-2.76578e-09	1.12243e-08
0.639	1.43986e-07	-2.71635e-08	1.16822e-07	1.66282e-07	-2.18691e-08	1.44413e-07	3.12640e-07	-5.18181e-08	2.60822e-07	1.16961e-07	-9.97092e-09	1.06990e-07	4.25735e-07	-1.28394e-07	2.97342e-07	3.50877e-07	-9.07542e-08	2.60123e-07	4.66149e-08	-9.11579e-09	3.74991e-08	1.46252e-08	-2.89134e-09	1.17338e-08
0.664	1.46174e-07	-2.75763e-08	1.18597e-07	1.68950e-07	-2.22199e-08	1.46730e-07	3.17541e-07	-5.26305e-08	2.64911e-07	1.18953e-07	-1.01408e-08	1.08812e-07	4.32162e-07	-1.30332e-07	3.01830e-07	3.56248e-07	-9.21435e-08	2.64105e-07	4.76141e-08	-9.31119e-09	3.83029e-08	1.52708e-08	-3.01897e-09	1.22518e-08
0.688	1.48361e-07	-2.79888e-08	1.20372e-07	1.71621e-07	-2.25712e-08	1.49050e-07	3.22446e-07	-5.34434e-08	2.69002e-07	1.20951e-07	-1.03111e-08	1.10640e-07	4.38588e-07	-1.32270e-07	3.06318e-07	3.61620e-07	-9.35330e-08	2.68087e-07	4.86213e-08	-9.50814e-09	3.91131e-08	1.59267e-08	-3.14865e-09	1.27781e-08
0.713	1.50547e-07	-2.84013e-08	1.22145e-07	1.74295e-07	-2.29228e-08	1.51372e-07	3.27353e-07	-5.42568e-08	2.73097e-07	1.22955e-07	-1.04819e-08	1.12473e-07	4.45011e-07	-1.34207e-07	3.10805e-07	3.66993e-07	-9.49225e-08	2.72070e-07	4.96364e-08	-9.70666e-09	3.99298e-08	1.65931e-08	-3.28038e-09	1.33127e-08
0.737	1.52732e-07	-2.88136e-08	1.23919e-07	1.76972e-07	-2.32749e-08	1.53697e-07	3.32265e-07	-5.50708e-08	2.77194e-07	1.24965e-07	-1.06533e-08	1.14312e-07	4.51434e-07	-1.36144e-07	3.15290e-07	3.72365e-07	-9.63120e-08	2.76053e-07	5.06595e-08	-9.90674e-09	4.07528e-08	1.72697e-08	-3.41415e-09	1.38556e-08
0.762	1.54917e-07	-2.92257e-08	1.25691e-07	1.79652e-07	-2.36274e-08	1.56024e-07	3.37179e-07	-5.58853e-08	2.81293e-07	1.26981e-07	-1.08251e-08	1.16156e-07	4.57855e-07	-1.38080e-07	3.19774e-07	3.77737e-07	-9.77016e-08	2.80036e-07	5.16906e-08	-1.01084e-08	4.15823e-08	1.79567e-08	-3.54996e-09	1.44067e-08
0.786	1.57100e-07	-2.96377e-08	1.27463e-07	1.82334e-07	-2.39802e-08	1.58354e-07	3.42096e-07	-5.67003e-08	2.85396e-07	1.29002e-07	-1.09975e-08	1.18005e-07	4.64273e-07	-1.40016e-07	3.24257e-07	3.83109e-07	-9.90911e-08	2.84018e-07	5.27296e-08	-1.03116e-08	4.24181e-08	1.86538e-08	-3.68778e-09	1.49660e-08
0.811	1.59283e-07	-3.00494e-08	1.29233e-07	1.85020e-07	-2.43334e-08	1.60687e-07	3.47016e-07	-5.75157e-08	2.89500e-07	1.31030e-07	-1.11703e-08	1.19859e-07	4.70690e-07	-1.41951e-07	3.28739e-07	3.88481e-07	-1.00481e-07	2.88001e-07	5.37766e-08	-1.05163e-08	4.32603e-08	1.93611e-08	-3.82762e-09	1.55335e-08
0.836	1.61464e-07	-3.04609e-08	1.31003e-07	1.87709e-07	-2.46870e-08	1.63022e-07	3.51938e-07	-5.83316e-08	2.93607e-07	1.33063e-07	-1.13436e-08	1.21719e-07	4.77105e-07	-1.43886e-07	3.33219e-07	3.93853e-07	-1.01870e-07	2.91983e-07	5.48314e-08	-1.07226e-08	4.41088e-08	2.00786e-08	-3.96946e-09	1.61092e-08
0.860	1.63644e-07	-3.08722e-08	1.32772e-07	1.90400e-07	-2.50409e-08	1.65359e-07	3.56864e-07	-5.91480e-08	2.97716e-07	1.35101e-07	-1.15174e-08	1.23584e-07	4.83518e-07	-1.45820e-07	3.37698e-07	3.99224e-07	-1.03259e-07	2.95965e-07	5.58941e-08	-1.09304e-08	4.49637e-08	2.08062e-08	-4.11329e-09	1.66929e-08
0.885	1.65823e-07	-3.12833e-08	1.34540e-07	1.93093e-07	-2.53952e-08	1.67698e-07	3.61792e-07	-5.99647e-08	3.01827e-07	1.37145e-07	-1.16916e-08	1.25453e-07	4.89928e-07	-1.47753e-07	3.42175e-07	4.04595e-07	-1.04648e-07	2.99947e-07	5.69646e-08	-1.11397e-08	4.58249e-08	2.15437e-08	-4.25911e-09	1.72846e-08
0.909	1.68001e-07	-3.16941e-08	1.36307e-07	1.95790e-07	-2.57498e-08	1.70040e-07	3.66722e-07	-6.07819e-08	3.05940e-07	1.39195e-07	-1.18664e-08	1.27328e-07	4.96336e-07	-1.49685e-07	3.46651e-07	4.09965e-07	-1.06037e-07	3.03927e-07	5.80430e-08	-1.13506e-08	4.66924e-08	2.22913e-08	-4.40690e-09	1.78844e-08
0.934	1.70177e-07	-3.21046e-08	1.38072e-07	1.98489e-07	-2.61048e-08	1.72384e-07	3.71654e-07	-6.15994e-08	3.10055e-07	1.41250e-07	-1.20415e-08	1.29208e-07	5.02742e-07	-1.51617e-07	3.51124e-07	4.15334e-07	-1.07426e-07	3.07908e-07	5.91292e-08	-1.15630e-08	4.75661e-08	2.30488e-08	-4.55666e-09	1.84922e-08
0.958	1.72352e-07	-3.25149e-08	1.39837e-07	2.01190e-07	-2.64600e-08	1.74730e-07	3.76589e-07	-6.24173e-08	3.14172e-07	1.43310e-07	-1.22172e-08	1.31093e-07	5.09145e-07	-1.53548e-07	3.55596e-07	4.20702e-07	-1.08814e-07	3.11887e-07	6.02231e-08	-1.17769e-08	4.84462e-08	2.38162e-08	-4.70837e-09	1.91078e-08
0.983	1.74525e-07	-3.29249e-08	1.41600e-07	2.03893e-07	-2.68156e-08	1.77078e-07	3.81525e-07	-6.32355e-08	3.18290e-07	1.45376e-07	-1.23933e-08	1.32983e-07	5.15545e-07	-1.55478e-07	3.60066e-07	4.26069e-07	-1.10203e-07	3.15866e-07	6.13249e-08	-1.19924e-08	4.93325e-08	2.45934e-08	-4.86202e-09	1.97314e-08
1.008	1.76696e-07	-3.33345e-08	1.43362e-07	2.06599e-07	-2.71714e-08	1.79427e-07	3.86464e-07	-6.40540e-08	3.22410e-07	1.47447e-07	-1.25699e-08	1.34877e-07	5.21942e-07	-1.57408e-07	3.64534e-07	4.31435e-07	-1.11590e-07	3.19844e-07	6.24343e-08	-1.22094e-08	5.02250e-08	2.53804e-08	-5.01760e-09	2.03628e-08
1.032	1.78866e-07	-3.37438e-08	1.45122e-07	2.09307e-07	-2.75275e-08	1.81779e-07	3.91404e-07	-6.48728e-08	3.26531e-07	1.49524e-07	-1.27469e-08	1.36777e-07	5.28336e-07	-1.59336e-07	3.69000e-07	4.36799e-07	-1.12978e-07	3.23821e-07	6.35515e-08	-1.24278e-08	5.11236e-08	2.61771e-08	-5.17511e-09	2.10020e-08
1.057	1.81034e-07	-3.41528e-08	1.46881e-07	2.12016e-07	-2.78839e-08	1.84133e-07	3.96346e-07	-6.56919e-08	3.30654e-07	1.51605e-07	-1.29244e-08	1.38681e-07	5.34727e-07	-1.61263e-07	3.73464e-07	4.42162e-07	-1.14365e-07	3.27797e-07	6.46763e-08	-1.26478e-08	5.20285e-08	2.69835e-08	-5.33453e-09	2.16490e-08
1.081	1.83200e-07	-3.45614e-08	1.48638e-07	2.14728e-07	-2.82406e-08	1.86488e-07	4.01290e-07	-6.65113e-08	3.34779e-07	1.53692e-07	-1.31023e-08	1.40590e-07	5.41115e-07	-1.63190e-07	3.77925e-07	4.47524e-07	-1.15752e-07	3.31772e-07	6.58088e-08	-1.28693e-08	5.29396e-08	2.77995e-08	-5.49585e-09	2.23037e-08
1.106	1.85364e-07	-3.49696e-08	1.50394e-07	2.17442e-07	-2.85975e-08	1.88845e-07	4.06235e-07	-6.73309e-08	3.38904e-07	1.55784e-07	-1.32806e-08	1.42503e-07	5.47500e-07	-1.65115e-07	3.82384e-07	4.52884e-07	-1.17138e-07	3.35746e-07	6.69489e-08	-1.30922e-08	5.38567e-08	2.86251e-08	-5.65906e-09	2.29660e-08
1.130	1.87525e-07	-3.53775e-08	1.52148e-07	2.20158e-07	-2.89546e-08	1.91203e-07	4.11181e-07	-6.81507e-08	3.43030e-07	1.57881e-07	-1.34594e-08	1.44422e-07	5.53881e-07	-1.67040e-07	3.86841e-07	4.58242e-07	-1.18524e-07	3.39718e-07	6.80966e-08	-1.33167e-08	5.47800e-08	2.94602e-08	-5.82416e-09	2.36360e-08
1.155	1.89685e-07	-3.57849e-08	1.53900e-07	2.22875e-07	-2.93120e-08	1.93563e-07	4.16129e-07	-6.89707e-08	3.47158e-07	1.59983e-07	-1.36385e-08	1.46344e-07	5.60258e-07	-1.68963e-07	3.91295e-07	4.63598e-07	-1.19910e-07	3.43689e-07	6.92519e-08	-1.35426e-08	5.57093e-08	3.03047e-08	-5.99112e-09	2.43136e-08
1.180	1.91843e-07	-3.61920e-08	1.55651e-07	2.25594e-07	-2.96696e-08	1.95924e-07	4.21077e-07	-6.97909e-08	3.51286e-07	1.62090e-07	-1.38181e-08	1.48271e-07	5.66632e-07	-1.70885e-07	3.95747e-07	4.68953e-07	-1.21294e-07	3.47658e-07	7.04147e-08	-1.37700e-08	5.66447e-08	3.11586e-08	-6.15993e-09	2.49987e-08
1.204	1.93998e-07	-3.65986e-08	1.57399e-07	2.28315e-07	-3.00274e-08	1.98287e-07	4.26027e-07	-7.06113e-08	3.55415e-07	1.64201e-07	-1.39982e-08	1.50203e-07	5.73002e-07	-1.72806e-07	4.00196e-07	4.74305e-07	-1.22679e-07	3.51626e-07	7.15850e-08	-1.39988e-08	5.75862e-08	3.20219e-08	-6.33060e-09	2.56913e-08
1.229	1.96151e-07	-3.70047e-08	1.59146e-07	2.31037e-07	-3.03854e-08	2.00651e-07	4.30977e-07	-7.14317e-08	3.59545e-07	1.66318e-07	-1.41786e-08	1.52139e-07	5.79368e-07	-1.74726e-07	4.04642e-07	4.79654e-07	-1.24062e-07	3.55592e-07	7.27628e-08	-1.42291e-08	5.85336e-08	3.28944e-08	-6.50310e-09	2.63913e-08
1.253	1.98301e-07	-3.74104e-08	1.60891e-07	2.33760e-07	-3.07436e-08	2.03016e-07	4.35928e-07	-7.22523e-08	3.63675e-07	1.68439e-07	-1.43594e-08	1.54079e-07	5.85730e-07	-1.76645e-07	4.09085e-07	4.85002e-07	-1.25446e-07	3.59556e-07	7.39480e-08	-1.44609e-08	5.94871e-08	3.37762e-08	-6.67742e-09	2.70988e-08
1.278	2.00449e-07	-3.78156e-08	1.62633e-07	2.36485e-07	-3.11020e-08	2.05383e-07	4.40879e-07	-7.30730e-08	3.67806e-07	1.70565e-07	-1.45406e-08	1.56024e-07	5.92088e-07	-1.78562e-07	4.13526e-07	4.90347e-07	-1.26828e-07	3.63519e-07	7.51406e-08	-1.46941e-08	6.04464e-08	3.46671e-08	-6.85355e-09	2.78136e-08
1.303	2.02594e-07	-3.82203e-08	1.64374e-07	2.39211e-07	-3.14605e-08	2.07750e-07	4.45831e-07	-7.38938e-08	3.71938e-07	1.72695e-07	-1.47223e-08	1.57973e-07	5.98442e-07	-1.80479e-07	4.17963e-07	4.95689e-07	-1.28210e-07	3.67479e-07	7.63405e-08	-1.49288e-08	6.14117e-08	3.55672e-08	-7.03149e-09	2.85357e-08
1.327	2.04737e-07	-3.86245e-08	1.66112e-07	2.41938e-07	-3.18192e-08	2.10119e-07	4.50784e-07	-7.47146e-08	3.76069e-07	1.74830e-07	-1.49043e-08	1.59926e-07	6.04791e-07	-1.82393e-07	4.22398e-07	5.01028e-07	-1.29591e-07	3.71437e-07	7.75478e-08	-1.51649e-08	6.23829e-08	3.64763e-08	-7.21121e-09	2.92650e-08
1.352	2.06876e-07	-3.90281e-08	1.67848e-07	2.44666e-07	-3.21780e-08	2.12488e-07	4.55736e-07	-7.55354e-08	3.80201e-07	1.76969e-07	-1.50866e-08	1.61883e-07	6.11136e-07	-1.84307e-07	4.26829e-07	5.06365e-07	-1.30971e-07	3.75394e-07	7.87624e-08	-1.54024e-08	6.33600e-08	3.73943e-08	-7.39270e-09	3.00016e-08
1.376	2.09013e-07	-3.94312e-08	1.69582e-07	2.47396e-07	-3.25369e-08	2.14859e-07	4.60689e-07	-7.63563e-08	3.84332e-07	1.79113e-07	-1.52694e-08	1.63844e-07	6.17476e-07	-1.86219e-07	4.31257e-07	5.11698e-07	-1.32351e-07	3.79348e-07	7.99842e-08	-1.56413e-08	6.43429e-08	3.83213e-08	-7.57596e-09	3.07453e-08
1.401	2.11147e-07	-3.98338e-08	1.71313e-07	2.50126e-07	-3.28960e-08	2.17230e-07	4.65641e-07	-7.71771e-08	3.88464e-07	1.81261e-07	-1.54525e-08	1.65809e-07	6.23811e-07	-1.88129e-07	4.35682e-07	5.17029e-07	-1.33729e-07	3.83299e-07	8.12132e-08	-1.58817e-08	6.53316e-08	3.92571e-08	-7.76098e-09	3.14962e-08
1.425	2.13278e-07	-4.02358e-08	1.73042e-07	2.52857e-07	-3.32552e-08	2.19602e-07	4.70593e-07	-7.79979e-08	3.92595e-07	1.83414e-07	-1.56360e-08	1.67778e-07	6.30141e-07	-1.90039e-07	4.40103e-07	5.22356e-07	-1.35107e-07	3.87249e-07	8.24494e-08	-1.61234e-08	6.63260e-08	4.02018e-08	-7.94773e-09	3.22541e-08
1.450	2.15405e-07	-4.06372e-08	1.74768e-07	2.55589e-07	-3.36144e-08	2.21974e-07	4.75545e-07	-7.88187e-08	3.96727e-07	1.85570e-07	-1.58199e-08	1.69750e-07	6.36467e-07	-1.91946e-07	4.44521e-07	5.27680e-07	-1.36484e-07	3.91196e-07	8.36928e-08	-1.63666e-08	6.73262e-08	4.11552e-08	-8.13621e-09	3.30189e-08
1.475	2.17530e-07	-4.10379e-08	1.76492e-07	2.58321e-07	-3.39738e-08	2.24347e-07	4.80497e-07	-7.96394e-08	4.00857e-07	1.87731e-07	-1.60041e-08	1.71727e-07	6.42787e-07	-1.93852e-07	4.48935e-07	5.33000e-07	-1.37860e-07	3.95140e-07	8.49432e-08	-1.66111e-08	6.83321e-08	4.21172e-08	-8.32640e-09	3.37908e-08
1.499	2.19651e-07	-4.14381e-08	1.78213e-07	2.61054e-07	-3.43332e-08	2.26721e-07	4.85448e-07	-8.04600e-08	4.04988e-07	1.89896e-07	-1.61886e-08	1.73707e-07	6.49102e-07	-1.95757e-07	4.53346e-07	5.38317e-07	-1.39235e-07	3.99081e-07	8.62007e-08	-1.68570e-08	6.93437e-08	4.30879e-08	-8.51829e-09	3.45696e-08
1.524	2.21769e-07	-4.18376e-08	1.79931e-07	2.63787e-07	-3.46927e-08	2.29095e-07	4.90398e-07	-8.12804e-08	4.09118e-07	1.92065e-07	-1.63735e-08	1.75691e-07	6.55412e-07	-1.97660e-07	4.57752e-07	5.43630e-07	-1.40610e-07	4.03020e-07	8.74652e-08	-1.71043e-08	7.03609e-08	4.40671e-08	-8.71188e-09	3.53552e-08
1.548	2.23883e-07	-4.22365e-08	1.81646e-07	2.66521e-07	-3.50523e-08	2.31469e-07	4.95347e-07	-8.21008e-08	4.13247e-07	1.94237e-07	-1.65587e-08	1.77678e-07	6.61717e-07	-1.99561e-07	4.62156e-07	5.48939e-07	-1.41983e-07	4.06956e-07	8.87366e-08	-1.73529e-08	7.13837e-08	4.50547e-08	-8.90714e-09	3.61476e-08
1.573	2.25994e-07	-4.26346e-08	1.83359e-07	2.69255e-07	-3.54119e-08	2.33843e-07	5.00296e-07	-8.29209e-08	4.17375e-07	1.96414e-07	-1.67443e-08	1.79669e-07	6.68016e-07	-2.01461e-07	4.66555e-07	5.54244e-07	-1.43355e-07	4.10889e-07	9.00150e-08	-1.76029e-08	7.24121e-08	4.60508e-08	-9.10406e-09	3.69468e-08
1.597	2.28101e-07	-4.30321e-08	1.85068e-07	2.71990e-07	-3.57715e-08	2.36218e-07	5.05243e-07	-8.37409e-08	4.21502e-07	1.98594e-07	-1.69301e-08	1.81664e-07	6.74309e-07	-2.03359e-07	4.70950e-07	5.59545e-07	-1.44726e-07	4.14819e-07	9.13002e-08	-1.78542e-08	7.34460e-08	4.70552e-08	-9.30263e-09	3.77526e-08
1.622	2.30204e-07	-4.34289e-08	1.86775e-07	2.74724e-07	-3.61311e-08	2.38593e-07	5.10189e-07	-8.45607e-08	4.25628e-07	2.00778e-07	-1.71163e-08	1.83662e-07	6.80596e-07	-2.05255e-07	4.75341e-07	5.64842e-07	-1.46096e-07	4.18746e-07	9.25923e-08	-1.81069e-08	7.44854e-08	4.80679e-08	-9.50284e-09	3.85651e-08
1.647	2.32303e-07	-4.38250e-08	1.88478e-07	2.77459e-07	-3.64907e-08	2.40968e-07	5.15134e-07	-8.53802e-08	4.29754e-07	2.02965e-07	-1.73028e-08	1.85663e-07	6.86878e-07	-2.07149e-07	4.79728e-07	5.70134e-07	-1.47465e-07	4.22669e-07	9.38911e-08	-1.83609e-08	7.55302e-08	4.90889e-08	-9.70467e-09	3.93842e-08
1.671	2.34399e-07	-4.42203e-08	1.90178e-07	2.80193e-07	-3.68503e-08	2.43343e-07	5.20077e-07	-8.61995e-08	4.33877e-07	2.05156e-07	-1.74896e-08	1.87667e-07	6.93153e-07	-2.09042e-07	4.84111e-07	5.75422e-07	-1.48833e-07	4.26590e-07	9.51967e-08	-1.86162e-08	7.65805e-08	5.01179e-08	-9.90811e-09	4.02098e-08
1.696	2.36490e-07	-4.46149e-08	1.91875e-07	2.82927e-07	-3.72099e-08	2.45717e-07	5.25018e-07	-8.70186e-08	4.38000e-07	2.07351e-07	-1.76767e-08	1.89674e-07	6.99422e-07	-2.10932e-07	4.88490e-07	5.80706e-07	-1.50199e-07	4.30507e-07	9.65090e-08	-1.88728e-08	7.76361e-08	5.11551e-08	-1.01131e-08	4.10419e-08
1.720	2.38577e-07	-4.50087e-08	1.93569e-07	2.85661e-07	-3.75695e-08	2.48092e-07	5.29958e-07	-8.78373e-08	4.42121e-07	2.09549e-07	-1.78640e-08	1.91685e-07	7.05685e-07	-2.12821e-07	4.92864e-07	5.85985e-07	-1.51565e-07	4.34420e-07	9.78278e-08	-1.91307e-08	7.86971e-08	5.22002e-08	-1.03198e-08	4.18804e-08
1.745	2.40661e-07	-4.54017e-08	1.95259e-07	2.88395e-07	-3.79290e-08	2.50466e-07	5.34896e-07	-8.86557e-08	4.46240e-07	2.11750e-07	-1.80517e-08	1.93698e-07	7.11942e-07	-2.14708e-07	4.97234e-07	5.91259e-07	-1.52929e-07	4.38330e-07	9.91533e-08	-1.93899e-08	7.97634e-08	5.32533e-08	-1.05280e-08	4.27253e-08
1.769	2.42740e-07	-4.57939e-08	1.96946e-07	2.91128e-07	-3.82885e-08	2.52840e-07	5.39832e-07	-8.94738e-08	4.50358e-07	2.13954e-07	-1.82396e-08	1.95715e-07	7.18192e-07	-2.16593e-07	5.01599e-07	5.96527e-07	-1.54292e-07	4.42236e-07	1.00485e-07	-1.96504e-08	8.08349e-08	5.43142e-08	-1.07377e-08	4.35765e-08
1.794	2.44814e-07	-4.61852e-08	1.98629e-07	2.93861e-07	-3.86479e-08	2.55213e-07	5.44766e-07	-9.02915e-08	4.54474e-07	2.16162e-07	-1.84278e-08	1.97734e-07	7.24436e-07	-2.18476e-07	5.05960e-07	6.01791e-07	-1.55653e-07	4.46138e-07	1.01824e-07	-1.99122e-08	8.19116e-08	5.53830e-08	-1.09490e-08	4.44340e-08
1.819	2.46884e-07	-4.65758e-08	2.00308e-07	2.96593e-07	-3.90072e-08	2.57586e-07	5.49697e-07	-9.11089e-08	4.58588e-07	2.18372e-07	-1.86163e-08	1.99756e-07	7.30673e-07	-2.20357e-07	5.10316e-07	6.07050e-07	-1.57013e-07	4.50037e-07	1.03169e-07	-2.01752e-08	8.29936e-08	5.64595e-08	-1.11618e-08	4.52977e-08
1.843	2.48950e-07	-4.69654e-08	2.01984e-07	2.99324e-07	-3.93665e-08	2.59958e-07	5.54626e-07	-9.19258e-08	4.62700e-07	2.20586e-07	-1.88050e-08	2.01781e-07	7.36903e-07	-2.22236e-07	5.14667e-07	6.12303e-07	-1.58372e-07	4.53931e-07	1.04520e-07	-2.04394e-08	8.40806e-08	5.75436e-08	-1.13761e-08	4.61674e-08
1.868	2.51011e-07	-4.73542e-08	2.03656e-07	3.02055e-07	-3.97256e-08	2.62329e-07	5.59552e-07	-9.27423e-08	4.66810e-07	2.22802e-07	-1.89939e-08	2.03809e-07	7.43126e-07	-2.24113e-07	5.19014e-07	6.17551e-07	-1.59729e-07	4.57822e-07	1.05878e-07	-2.07049e-08	8.51727e-08	5.86353e-08	-1.15920e-08	4.70433e-08
1.892	2.53067e-07	-4.77421e-08	2.05325e-07	3.04785e-07	-4.00846e-08	2.64700e-07	5.64476e-07	-9.35583e-08	4.70917e-07	2.25022e-07	-1.91831e-08	2.05839e-07	7.49343e-07	-2.25987e-07	5.23355e-07	6.22793e-07	-1.61085e-07	4.61708e-07	1.07242e-07	-2.09716e-08	8.62699e-08	5.97345e-08	-1.18093e-08	4.79252e-08
1.917	2.55118e-07	-4.81291e-08	2.06989e-07	3.07513e-07	-4.04435e-08	2.67070e-07	5.69396e-07	-9.43739e-08	4.75022e-07	2.27244e-07	-1.93725e-08	2.07871e-07	7.55552e-07	-2.27860e-07	5.27692e-07	6.28030e-07	-1.62440e-07	4.65590e-07	1.08612e-07	-2.12396e-08	8.73721e-08	6.08412e-08	-1.20281e-08	4.88131e-08
1.942	2.57165e-07	-4.85152e-08	2.08649e-07	3.10241e-07	-4.08022e-08	2.69439e-07	5.74314e-07	-9.51890e-08	4.79125e-07	2.29468e-07	-1.95622e-08	2.09906e-07	7.61753e-07	-2.29730e-07	5.32023e-07	6.33261e-07	-1.63793e-07	4.69468e-07	1.09988e-07	-2.15087e-08	8.84792e-08	6.19552e-08	-1.22483e-08	4.97069e-08
1.966	2.59206e-07	-4.89003e-08	2.10306e-07	3.12967e-07	-4.11608e-08	2.71807e-07	5.79229e-07	-9.60036e-08	4.83225e-07	2.31695e-07	-1.97520e-08	2.11943e-07	7.67948e-07	-2.31598e-07	5.36349e-07	6.38486e-07	-1.65144e-07	4.73342e-07	1.11370e-07	-2.17790e-08	8.95912e-08	6.30765e-08	-1.24700e-08	5.06065e-08
1.991	2.61242e-07	-4.92845e-08	2.11958e-07	3.15693e-07	-4.15192e-08	2.74173e-07	5.84140e-07	-9.68176e-08	4.87322e-07	2.33925e-07	-1.99421e-08	2.13983e-07	7.74134e-07	-2.33464e-07	5.40670e-07	6.43705e-07	-1.66494e-07	4.77211e-07	1.12759e-07	-2.20505e-08	9.07081e-08	6.42050e-08	-1.26931e-08	5.15120e-08
2.015	2.63274e-07	-4.96677e-08	2.13606e-07	3.18417e-07	-4.18774e-08	2.76539e-07	5.89048e-07	-9.76311e-08	4.91417e-07	2.36157e-07	-2.01324e-08	2.16024e-07	7.80314e-07	-2.35328e-07	5.44986e-07	6.48917e-07	-1.67842e-07	4.81075e-07	1.14153e-07	-2.23232e-08	9.18298e-08	6.53407e-08	-1.29176e-08	5.24231e-08
2.040	2.65300e-07	-5.00499e-08	2.15250e-07	3.21139e-07	-4.22355e-08	2.78903e-07	5.93952e-07	-9.84439e-08	4.95508e-07	2.38391e-07	-2.03228e-08	2.18068e-07	7.86485e-07	-2.37189e-07	5.49296e-07	6.54124e-07	-1.69189e-07	4.84935e-07	1.15553e-07	-2.25971e-08	9.29563e-08	6.64834e-08	-1.31435e-08	5.33399e-08
2.064	2.67320e-07	-5.04311e-08	2.16889e-07	3.23860e-07	-4.25933e-08	2.81266e-07	5.98853e-07	-9.92562e-08	4.99597e-07	2.40627e-07	-2.05135e-08	2.20114e-07	7.92649e-07	-2.39048e-07	5.53601e-07	6.59323e-07	-1.70534e-07	4.88790e-07	1.16959e-07	-2.28720e-08	9.40875e-08	6.76332e-08	-1.33708e-08	5.42624e-08
2.089	2.69335e-07	-5.08112e-08	2.18524e-07	3.26579e-07	-4.29509e-08	2.83628e-07	6.03750e-07	-1.00068e-07	5.03682e-07	2.42866e-07	-2.07043e-08	2.22162e-07	7.98804e-07	-2.40904e-07	5.57900e-07	6.64517e-07	-1.71877e-07	4.92640e-07	1.18371e-07	-2.31482e-08	9.52233e-08	6.87898e-08	-1.35995e-08	5.51903e-08
2.114	2.71345e-07	-5.11903e-08	2.20154e-07	3.29296e-07	-4.33083e-08	2.85988e-07	6.08643e-07	-1.00879e-07	5.07764e-07	2.45107e-07	-2.08954e-08	2.24211e-07	8.04952e-07	-2.42758e-07	5.62194e-07	6.69704e-07	-1.73219e-07	4.96485e-07	1.19789e-07	-2.34254e-08	9.63638e-08	6.99533e-08	-1.38295e-08	5.61238e-08
2.138	2.73349e-07	-5.15684e-08	2.21780e-07	3.32012e-07	-4.36655e-08	2.88347e-07	6.13532e-07	-1.01689e-07	5.11842e-07	2.47349e-07	-2.10865e-08	2.26263e-07	8.11091e-07	-2.44610e-07	5.66482e-07	6.74883e-07	-1.74558e-07	5.00325e-07	1.21213e-07	-2.37037e-08	9.75088e-08	7.11235e-08	-1.40608e-08	5.70627e-08
2.163	2.75347e-07	-5.19453e-08	2.23401e-07	3.34726e-07	-4.40224e-08	2.90703e-07	6.18416e-07	-1.02499e-07	5.15917e-07	2.49593e-07	-2.12779e-08	2.28316e-07	8.17222e-07	-2.46459e-07	5.70764e-07	6.80056e-07	-1.75896e-07	5.04160e-07	1.22642e-07	-2.39832e-08	9.86583e-08	7.23005e-08	-1.42935e-08	5.80070e-08
2.187	2.77339e-07	-5.23212e-08	2.25018e-07	3.37437e-07	-4.43790e-08	2.93058e-07	6.23296e-07	-1.03307e-07	5.19989e-07	2.51840e-07	-2.14693e-08	2.30370e-07	8.23345e-07	-2.48305e-07	5.75040e-07	6.85222e-07	-1.77233e-07	5.07990e-07	1.24076e-07	-2.42637e-08	9.98123e-08	7.34840e-08	-1.45275e-08	5.89565e-08
2.212	2.79325e-07	-5.26959e-08	2.26629e-07	3.40147e-07	-4.47354e-08	2.95412e-07	6.28172e-07	-1.04116e-07	5.24056e-07	2.54087e-07	-2.16610e-08	2.32426e-07	8.29459e-07	-2.50149e-07	5.79310e-07	6.90381e-07	-1.78567e-07	5.11814e-07	1.25516e-07	-2.45453e-08	1.00971e-07	7.46741e-08	-1.47628e-08	5.99113e-08
2.236	2.81306e-07	-5.30695e-08	2.28236e-07	3.42854e-07	-4.50914e-08	2.97763e-07	6.33043e-07	-1.04923e-07	5.28120e-07	2.56337e-07	-2.18527e-08	2.34484e-07	8.35565e-07	-2.51990e-07	5.83574e-07	6.95533e-07	-1.79899e-07	5.15634e-07	1.26962e-07	-2.48280e-08	1.02134e-07	7.58706e-08	-1.49993e-08	6.08713e-08
2.261	2.83280e-07	-5.34420e-08	2.29838e-07	3.45559e-07	-4.54472e-08	3.00112e-07	6.37909e-07	-1.05729e-07	5.32179e-07	2.58587e-07	-2.20446e-08	2.36543e-07	8.41662e-07	-2.53829e-07	5.87833e-07	7.00677e-07	-1.81230e-07	5.19447e-07	1.28412e-07	-2.51117e-08	1.03301e-07	7.70735e-08	-1.52371e-08	6.18364e-08
2.286	2.85248e-07	-5.38132e-08	2.31435e-07	3.48262e-07	-4.58026e-08	3.02459e-07	6.42770e-07	-1.06535e-07	5.36235e-07	2.60839e-07	-2.22366e-08	2.38603e-07	8.47750e-07	-2.55665e-07	5.92085e-07	7.05814e-07	-1.82558e-07	5.23255e-07	1.29868e-07	-2.53964e-08	1.04472e-07	7.82827e-08	-1.54762e-08	6.28065e-08
2.310	2.87210e-07	-5.41833e-08	2.33026e-07	3.50962e-07	-4.61577e-08	3.04804e-07	6.47626e-07	-1.07340e-07	5.40286e-07	2.63093e-07	-2.24287e-08	2.40664e-07	8.53829e-07	-2.57498e-07	5.96330e-07	7.10943e-07	-1.83885e-07	5.27058e-07	1.31330e-07	-2.56822e-08	1.05647e-07	7.94981e-08	-1.57165e-08	6.37817e-08
2.335	2.89165e-07	-5.45522e-08	2.34613e-07	3.53659e-07	-4.65125e-08	3.07147e-07	6.52476e-07	-1.08144e-07	5.44333e-07	2.65348e-07	-2.26209e-08	2.42727e-07	8.59898e-07	-2.59329e-07	6.00570e-07	7.16064e-07	-1.85210e-07	5.30854e-07	1.32796e-07	-2.59690e-08	1.06827e-07	8.07197e-08	-1.59579e-08	6.47617e-08
2.359	2.91114e-07	-5.49199e-08	2.36194e-07	3.56354e-07	-4.68669e-08	3.09487e-07	6.57322e-07	-1.08947e-07	5.48375e-07	2.67603e-07	-2.28132e-08	2.44790e-07	8.65959e-07	-2.61157e-07	6.04803e-07	7.21177e-07	-1.86532e-07	5.34645e-07	1.34268e-07	-2.62567e-08	1.08011e-07	8.19473e-08	-1.62006e-08	6.57466e-08
2.384	2.93056e-07	-5.52863e-08	2.37770e-07	3.59046e-07	-4.72209e-08	3.11825e-07	6.62162e-07	-1.09749e-07	5.52412e-07	2.69860e-07	-2.30056e-08	2.46854e-07	8.72011e-07	-2.62982e-07	6.09029e-07	7.26283e-07	-1.87853e-07	5.38430e-07	1.35744e-07	-2.65455e-08	1.09199e-07	8.31808e-08	-1.64445e-08	6.67363e-08
2.408	2.94992e-07	-5.56514e-08	2.39340e-07	3.61735e-07	-4.75746e-08	3.14160e-07	6.66996e-07	-1.10550e-07	5.56445e-07	2.72117e-07	-2.31980e-08	2.48919e-07	8.78053e-07	-2.64804e-07	6.13249e-07	7.31380e-07	-1.89171e-07	5.42209e-07	1.37226e-07	-2.68352e-08	1.10390e-07	8.44203e-08	-1.66895e-08	6.77307e-08
2.433	2.96921e-07	-5.60153e-08	2.40905e-07	3.64421e-07	-4.79278e-08	3.16493e-07	6.71824e-07	-1.11351e-07	5.60473e-07	2.74376e-07	-2.33906e-08	2.50985e-07	8.84085e-07	-2.66623e-07	6.17462e-07	7.36469e-07	-1.90487e-07	5.45981e-07	1.38712e-07	-2.71259e-08	1.11586e-07	8.56656e-08	-1.69357e-08	6.87298e-08
2.458	2.98842e-07	-5.63779e-08	2.42465e-07	3.67104e-07	-4.82807e-08	3.18823e-07	6.76646e-07	-1.12150e-07	5.64496e-07	2.76635e-07	-2.35831e-08	2.53052e-07	8.90108e-07	-2.68439e-07	6.21668e-07	7.41549e-07	-1.91801e-07	5.49748e-07	1.40203e-07	-2.74174e-08	1.12786e-07	8.69166e-08	-1.71831e-08	6.97335e-08
2.482	3.00757e-07	-5.67392e-08	2.44018e-07	3.69783e-07	-4.86331e-08	3.21150e-07	6.81462e-07	-1.12948e-07	5.68514e-07	2.78895e-07	-2.37758e-08	2.55119e-07	8.96121e-07	-2.70253e-07	6.25868e-07	7.46621e-07	-1.93113e-07	5.53508e-07	1.41699e-07	-2.77100e-08	1.13989e-07	8.81732e-08	-1.74315e-08	7.07417e-08
2.507	3.02665e-07	-5.70991e-08	2.45566e-07	3.72460e-07	-4.89851e-08	3.23475e-07	6.86272e-07	-1.13745e-07	5.72527e-07	2.81155e-07	-2.39685e-08	2.57186e-07	9.02124e-07	-2.72063e-07	6.30061e-07	7.51685e-07	-1.94423e-07	5.57262e-07	1.43199e-07	-2.80034e-08	1.15196e-07	8.94354e-08	-1.76810e-08	7.17544e-08
2.531	3.04566e-07	-5.74577e-08	2.47108e-07	3.75133e-07	-4.93366e-08	3.25796e-07	6.91076e-07	-1.14542e-07	5.76534e-07	2.83415e-07	-2.41612e-08	2.59254e-07	9.08118e-07	-2.73871e-07	6.34247e-07	7.56740e-07	-1.95730e-07	5.61009e-07	1.44705e-07	-2.82977e-08	1.16407e-07	9.07031e-08	-1.79316e-08	7.27715e-08
2.556	3.06460e-07	-5.78149e-08	2.48645e-07	3.77802e-07	-4.96877e-08	3.28114e-07	6.95873e-07	-1.15337e-07	5.80536e-07	2.85676e-07	-2.43539e-08	2.61322e-07	9.14101e-07	-2.75675e-07	6.38426e-07	7.61786e-07	-1.97036e-07	5.64750e-07	1.46214e-07	-2.85929e-08	1.17621e-07	9.19762e-08	-1.81833e-08	7.37929e-08
2.580	3.08346e-07	-5.81708e-08	2.50175e-07	3.80468e-07	-5.00383e-08	3.30430e-07	7.00663e-07	-1.16131e-07	5.84532e-07	2.87937e-07	-2.45467e-08	2.63391e-07	9.20074e-07	-2.77477e-07	6.42597e-07	7.66823e-07	-1.98338e-07	5.68484e-07	1.47728e-07	-2.88890e-08	1.18839e-07	9.32546e-08	-1.84361e-08	7.48186e-08
2.605	3.10225e-07	-5.85252e-08	2.51699e-07	3.83130e-07	-5.03884e-08	3.32742e-07	7.05446e-07	-1.16923e-07	5.88523e-07	2.90198e-07	-2.47394e-08	2.65459e-07	9.26037e-07	-2.79275e-07	6.46762e-07	7.71850e-07	-1.99639e-07	5.72212e-07	1.49246e-07	-2.91859e-08	1.20061e-07	9.45383e-08	-1.86898e-08	7.58485e-08
2.630	3.12096e-07	-5.88782e-08	2.53218e-07	3.85788e-07	-5.07380e-08	3.35050e-07	7.10222e-07	-1.17715e-07	5.92507e-07	2.92460e-07	-2.49322e-08	2.67527e-07	9.31989e-07	-2.81070e-07	6.50919e-07	7.76869e-07	-2.00937e-07	5.75932e-07	1.50769e-07	-2.94837e-08	1.21285e-07	9.58271e-08	-1.89446e-08	7.68825e-08
2.654	3.13959e-07	-5.92298e-08	2.54730e-07	3.88443e-07	-5.10871e-08	3.37355e-07	7.14991e-07	-1.18505e-07	5.96486e-07	2.94721e-07	-2.51250e-08	2.69596e-07	9.37931e-07	-2.82862e-07	6.55069e-07	7.81878e-07	-2.02233e-07	5.79646e-07	1.52296e-07	-2.97823e-08	1.22514e-07	9.71210e-08	-1.92004e-08	7.79205e-08
2.679	3.15815e-07	-5.95799e-08	2.56235e-07	3.91093e-07	-5.14357e-08	3.39657e-07	7.19753e-07	-1.19295e-07	6.00459e-07	2.96982e-07	-2.53177e-08	2.71664e-07	9.43862e-07	-2.84651e-07	6.59211e-07	7.86878e-07	-2.03526e-07	5.83353e-07	1.53827e-07	-3.00816e-08	1.23745e-07	9.84198e-08	-1.94572e-08	7.89626e-08
2.703	3.17663e-07	-5.99285e-08	2.57735e-07	3.93739e-07	-5.17837e-08	3.41955e-07	7.24508e-07	-1.20083e-07	6.04425e-07	2.99242e-07	-2.55104e-08	2.73732e-07	9.49783e-07	-2.86436e-07	6.63346e-07	7.91869e-07	-2.04817e-07	5.87052e-07	1.55362e-07	-3.03818e-08	1.24980e-07	9.97235e-08	-1.97149e-08	8.00086e-08
2.728	3.19503e-07	-6.02757e-08	2.59228e-07	3.96381e-07	-5.21311e-08	3.44250e-07	7.29254e-07	-1.20869e-07	6.08385e-07	3.01502e-07	-2.57031e-08	2.75799e-07	9.55692e-07	-2.88218e-07	6.67474e-07	7.96849e-07	-2.06105e-07	5.90745e-07	1.56901e-07	-3.06828e-08	1.26218e-07	1.01032e-07	-1.99736e-08	8.10584e-08
2.753	3.21336e-07	-6.06213e-08	2.60714e-07	3.99019e-07	-5.24780e-08	3.46541e-07	7.33993e-07	-1.21655e-07	6.12339e-07	3.03762e-07	-2.58957e-08	2.77866e-07	9.61591e-07	-2.89997e-07	6.71594e-07	8.01820e-07	-2.07390e-07	5.94430e-07	1.58444e-07	-3.09845e-08	1.27459e-07	1.02345e-07	-2.02333e-08	8.21121e-08
2.777	3.23160e-07	-6.09654e-08	2.62194e-07	4.01652e-07	-5.28244e-08	3.48828e-07	7.38724e-07	-1.22439e-07	6.16285e-07	3.06021e-07	-2.60883e-08	2.79933e-07	9.67479e-07	-2.91773e-07	6.75706e-07	8.06781e-07	-2.08674e-07	5.98107e-07	1.59990e-07	-3.12869e-08	1.28703e-07	1.03663e-07	-2.04938e-08	8.31694e-08
2.802	3.24975e-07	-6.13080e-08	2.63667e-07	4.04281e-07	-5.31701e-08	3.51110e-07	7.43448e-07	-1.23222e-07	6.20226e-07	3.08279e-07	-2.62808e-08	2.81998e-07	9.73355e-07	-2.93545e-07	6.79810e-07	8.11732e-07	-2.09954e-07	6.01778e-07	1.61540e-07	-3.15901e-08	1.29950e-07	1.04986e-07	-2.07552e-08	8.42305e-08
2.826	3.26783e-07	-6.16490e-08	2.65134e-07	4.06905e-07	-5.35152e-08	3.53389e-07	7.48162e-07	-1.24003e-07	6.24159e-07	3.10537e-07	-2.64733e-08	2.84063e-07	9.79220e-07	-2.95314e-07	6.83906e-07	8.16673e-07	-2.11232e-07	6.05441e-07	1.63094e-07	-3.18940e-08	1.31200e-07	1.06313e-07	-2.10176e-08	8.52951e-08
2.851	3.28582e-07	-6.19884e-08	2.66594e-07	4.09524e-07	-5.38597e-08	3.55664e-07	7.52869e-07	-1.24783e-07	6.28086e-07	3.12793e-07	-2.66656e-08	2.86127e-07	9.85074e-07	-2.97080e-07	6.87995e-07	8.21603e-07	-2.12507e-07	6.09096e-07	1.64652e-07	-3.21985e-08	1.32453e-07	1.07644e-07	-2.12808e-08	8.63632e-08
2.875	3.30373e-07	-6.23262e-08	2.68046e-07	4.12138e-07	-5.42035e-08	3.57935e-07	7.57567e-07	-1.25562e-07	6.32005e-07	3.15048e-07	-2.68579e-08	2.88190e-07	9.90917e-07	-2.98841e-07	6.92075e-07	8.26523e-07	-2.13780e-07	6.12743e-07	1.66213e-07	-3.25038e-08	1.33709e-07	1.08980e-07	-2.15448e-08	8.74347e-08
2.900	3.32155e-07	-6.26624e-08	2.69492e-07	4.14748e-07	-5.45467e-08	3.60201e-07	7.62256e-07	-1.26339e-07	6.35917e-07	3.17303e-07	-2.70501e-08	2.90253e-07	9.96748e-07	-3.00600e-07	6.96148e-07	8.31432e-07	-2.15050e-07	6.16383e-07	1.67777e-07	-3.28097e-08	1.34967e-07	1.10319e-07	-2.18097e-08	8.85097e-08
2.925	3.33928e-07	-6.29969e-08	2.70931e-07	4.17352e-07	-5.48893e-08	3.62463e-07	7.66937e-07	-1.27115e-07	6.39822e-07	3.19556e-07	-2.72421e-08	2.92313e-07	1.00257e-06	-3.02355e-07	7.00212e-07	8.36331e-07	-2.16317e-07	6.20015e-07	1.69345e-07	-3.31163e-08	1.36229e-07	1.11663e-07	-2.20754e-08	8.95879e-08
2.949	3.35693e-07	-6.33298e-08	2.72363e-07	4.19952e-07	-5.52311e-08	3.64721e-07	7.71608e-07	-1.27889e-07	6.43719e-07	3.21807e-07	-2.74341e-08	2.94373e-07	1.00837e-06	-3.04106e-07	7.04268e-07	8.41219e-07	-2.17581e-07	6.23638e-07	1.70916e-07	-3.34234e-08	1.37492e-07	1.13011e-07	-2.23419e-08	9.06694e-08
2.974	3.37448e-07	-6.36610e-08	2.73787e-07	4.22546e-07	-5.55723e-08	3.66974e-07	7.76271e-07	-1.28662e-07	6.47609e-07	3.24057e-07	-2.76259e-08	2.96431e-07	1.01417e-06	-3.05854e-07	7.08315e-07	8.46097e-07	-2.18843e-07	6.27254e-07	1.72490e-07	-3.37312e-08	1.38758e-07	1.14363e-07	-2.26091e-08	9.17540e-08
2.998	3.39195e-07	-6.39906e-08	2.75204e-07	4.25135e-07	-5.59128e-08	3.69222e-07	7.80924e-07	-1.29433e-07	6.51491e-07	3.26306e-07	-2.78176e-08	2.98488e-07	1.01995e-06	-3.07598e-07	7.12355e-07	8.50963e-07	-2.20101e-07	6.30862e-07	1.74067e-07	-3.40396e-08	1.40027e-07	1.15719e-07	-2.28772e-08	9.28418e-08
3.023	3.40933e-07	-6.43184e-08	2.76614e-07	4.27718e-07	-5.62525e-08	3.71465e-07	7.85568e-07	-1.30203e-07	6.55365e-07	3.28553e-07	-2.80091e-08	3.00544e-07	1.02572e-06	-3.09339e-07	7.16386e-07	8.55818e-07	-2.21357e-07	6.34461e-07	1.75647e-07	-3.43486e-08	1.41298e-07	1.17078e-07	-2.31459e-08	9.39325e-08
3.047	3.42661e-07	-6.46445e-08	2.78017e-07	4.30296e-07	-5.65915e-08	3.73704e-07	7.90202e-07	-1.30971e-07	6.59231e-07	3.30798e-07	-2.82005e-08	3.02597e-07	1.03148e-06	-3.11076e-07	7.20408e-07	8.60662e-07	-2.22610e-07	6.38052e-07	1.77229e-07	-3.46581e-08	1.42571e-07	1.18442e-07	-2.34154e-08	9.50262e-08
3.072	3.44380e-07	-6.49688e-08	2.79411e-07	4.32868e-07	-5.69298e-08	3.75938e-07	7.94827e-07	-1.31738e-07	6.63089e-07	3.33041e-07	-2.83917e-08	3.04649e-07	1.03723e-06	-3.12809e-07	7.24421e-07	8.65494e-07	-2.23860e-07	6.41635e-07	1.78815e-07	-3.49682e-08	1.43847e-07	1.19808e-07	-2.36856e-08	9.61228e-08
3.097	3.46090e-07	-6.52914e-08	2.80799e-07	4.35434e-07	-5.72673e-08	3.78167e-07	7.99441e-07	-1.32502e-07	6.66939e-07	3.35282e-07	-2.85828e-08	3.06699e-07	1.04296e-06	-3.14538e-07	7.28426e-07	8.70316e-07	-2.25107e-07	6.45209e-07	1.80403e-07	-3.52788e-08	1.45124e-07	1.21179e-07	-2.39565e-08	9.72222e-08
3.121	3.47791e-07	-6.56122e-08	2.82178e-07	4.37994e-07	-5.76040e-08	3.80390e-07	8.04046e-07	-1.33266e-07	6.70780e-07	3.37521e-07	-2.87737e-08	3.08747e-07	1.04869e-06	-3.16264e-07	7.32423e-07	8.75125e-07	-2.26351e-07	6.48774e-07	1.81994e-07	-3.55899e-08	1.46404e-07	1.22552e-07	-2.42281e-08	9.83244e-08
3.146	3.49481e-07	-6.59312e-08	2.83550e-07	4.40549e-07	-5.79400e-08	3.82609e-07	8.08640e-07	-1.34027e-07	6.74613e-07	3.39757e-07	-2.89643e-08	3.10793e-07	1.05440e-06	-3.17985e-07	7.36410e-07	8.79923e-07	-2.27592e-07	6.52331e-07	1.83587e-07	-3.59015e-08	1.47686e-07	1.23930e-07	-2.45004e-08	9.94292e-08
3.170	3.51163e-07	-6.62483e-08	2.84914e-07	4.43097e-07	-5.82751e-08	3.84822e-07	8.13224e-07	-1.34787e-07	6.78437e-07	3.41992e-07	-2.91548e-08	3.12837e-07	1.06009e-06	-3.19703e-07	7.40388e-07	8.84709e-07	-2.28830e-07	6.55879e-07	1.85183e-07	-3.62135e-08	1.48970e-07	1.25310e-07	-2.47732e-08	1.00537e-07
3.195	3.52834e-07	-6.65637e-08	2.86270e-07	4.45639e-07	-5.86095e-08	3.87030e-07	8.17798e-07	-1.35545e-07	6.82253e-07	3.44224e-07	-2.93451e-08	3.14879e-07	1.06578e-06	-3.21417e-07	7.44358e-07	8.89483e-07	-2.30064e-07	6.59419e-07	1.86781e-07	-3.65261e-08	1.50255e-07	1.26693e-07	-2.50467e-08	1.01646e-07
3.219	3.54496e-07	-6.68771e-08	2.87619e-07	4.48175e-07	-5.89430e-08	3.89232e-07	8.22361e-07	-1.36301e-07	6.86060e-07	3.46453e-07	-2.95351e-08	3.16918e-07	1.07145e-06	-3.23128e-07	7.48318e-07	8.94245e-07	-2.31296e-07	6.62949e-07	1.88382e-07	-3.68390e-08	1.51543e-07	1.28080e-07	-2.53208e-08	1.02759e-07
3.244	3.56147e-07	-6.71887e-08	2.88959e-07	4.50705e-07	-5.92757e-08	3.91429e-07	8.26913e-07	-1.37056e-07	6.89858e-07	3.48679e-07	-2.97249e-08	3.18954e-07	1.07710e-06	-3.24834e-07	7.52270e-07	8.98995e-07	-2.32525e-07	6.66470e-07	1.89984e-07	-3.71524e-08	1.52832e-07	1.29469e-07	-2.55955e-08	1.03874e-07
3.269	3.57789e-07	-6.74984e-08	2.90291e-07	4.53228e-07	-5.96075e-08	3.93620e-07	8.31455e-07	-1.37808e-07	6.93646e-07	3.50903e-07	-2.99145e-08	3.20988e-07	1.08275e-06	-3.26536e-07	7.56212e-07	9.03733e-07	-2.33750e-07	6.69983e-07	1.91589e-07	-3.74662e-08	1.54122e-07	1.30861e-07	-2.58708e-08	1.04991e-07
3.293	3.59421e-07	-6.78062e-08	2.91614e-07	4.55744e-07	-5.99384e-08	3.95805e-07	8.35985e-07	-1.38559e-07	6.97425e-07	3.53124e-07	-3.01038e-08	3.23020e-07	1.08838e-06	-3.28234e-07	7.60145e-07	9.08458e-07	-2.34972e-07	6.73486e-07	1.93195e-07	-3.77803e-08	1.55415e-07	1.32257e-07	-2.61466e-08	1.06110e-07
3.318	3.61042e-07	-6.81121e-08	2.92930e-07	4.58254e-07	-6.02685e-08	3.97985e-07	8.40504e-07	-1.39308e-07	7.01195e-07	3.55341e-07	-3.02929e-08	3.25049e-07	1.09400e-06	-3.29928e-07	7.64068e-07	9.13171e-07	-2.36191e-07	6.76979e-07	1.94803e-07	-3.80948e-08	1.56709e-07	1.33654e-07	-2.64229e-08	1.07231e-07
3.342	3.62653e-07	-6.84160e-08	2.94237e-07	4.60756e-07	-6.05976e-08	4.00159e-07	8.45011e-07	-1.40055e-07	7.04956e-07	3.57556e-07	-3.04817e-08	3.27074e-07	1.09960e-06	-3.31619e-07	7.67983e-07	9.17871e-07	-2.37407e-07	6.80464e-07	1.96414e-07	-3.84097e-08	1.58004e-07	1.35055e-07	-2.66998e-08	1.08355e-07
3.367	3.64254e-07	-6.87180e-08	2.95536e-07	4.63252e-07	-6.09259e-08	4.02326e-07	8.49507e-07	-1.40801e-07	7.08707e-07	3.59767e-07	-3.06702e-08	3.29097e-07	1.10519e-06	-3.33305e-07	7.71887e-07	9.22558e-07	-2.38619e-07	6.83939e-07	1.98025e-07	-3.87249e-08	1.59300e-07	1.36458e-07	-2.69771e-08	1.09481e-07
3.391	3.65844e-07	-6.90180e-08	2.96826e-07	4.65741e-07	-6.12532e-08	4.04488e-07	8.53992e-07	-1.41544e-07	7.12448e-07	3.61975e-07	-3.08584e-08	3.31117e-07	1.11077e-06	-3.34987e-07	7.75782e-07	9.27233e-07	-2.39828e-07	6.87404e-07	1.99639e-07	-3.90404e-08	1.60598e-07	1.37863e-07	-2.72550e-08	1.10608e-07
3.416	3.67423e-07	-6.93160e-08	2.98107e-07	4.68223e-07	-6.15796e-08	4.06643e-07	8.58464e-07	-1.42285e-07	7.16179e-07	3.64179e-07	-3.10463e-08	3.33133e-07	1.11633e-06	-3.36664e-07	7.79668e-07	9.31894e-07	-2.41034e-07	6.90860e-07	2.01253e-07	-3.93562e-08	1.61897e-07	1.39271e-07	-2.75333e-08	1.11738e-07
3.441	3.68992e-07	-6.96119e-08	2.99380e-07	4.70697e-07	-6.19051e-08	4.08792e-07	8.62925e-07	-1.43024e-07	7.19900e-07	3.66380e-07	-3.12339e-08	3.35146e-07	1.12188e-06	-3.38338e-07	7.83544e-07	9.36543e-07	-2.42236e-07	6.94306e-07	2.02870e-07	-3.96722e-08	1.63197e-07	1.40681e-07	-2.78120e-08	1.12869e-07
3.465	3.70550e-07	-6.99059e-08	3.00644e-07	4.73165e-07	-6.22296e-08	4.10935e-07	8.67373e-07	-1.43762e-07	7.23611e-07	3.68577e-07	-3.14212e-08	3.37156e-07	1.12742e-06	-3.40007e-07	7.87410e-07	9.41178e-07	-2.43435e-07	6.97743e-07	2.04487e-07	-3.99885e-08	1.64499e-07	1.42093e-07	-2.80912e-08	1.14002e-07
3.490	3.72097e-07	-7.01977e-08	3.01899e-07	4.75624e-07	-6.25531e-08	4.13071e-07	8.71809e-07	-1.44497e-07	7.27312e-07	3.70770e-07	-3.16082e-08	3.39162e-07	1.13294e-06	-3.41673e-07	7.91266e-07	9.45800e-07	-2.44631e-07	7.01169e-07	2.06106e-07	-4.03051e-08	1.65801e-07	1.43507e-07	-2.83707e-08	1.15136e-07
3.514	3.73633e-07	-7.04875e-08	3.03146e-07	4.78077e-07	-6.28756e-08	4.15201e-07	8.76232e-07	-1.45230e-07	7.31002e-07	3.72959e-07	-3.17948e-08	3.41164e-07	1.13845e-06	-3.43333e-07	7.95112e-07	9.50409e-07	-2.45823e-07	7.04586e-07	2.07726e-07	-4.06218e-08	1.67104e-07	1.44923e-07	-2.86507e-08	1.16272e-07
3.539	3.75158e-07	-7.07752e-08	3.04383e-07	4.80521e-07	-6.31971e-08	4.17324e-07	8.80643e-07	-1.45961e-07	7.34682e-07	3.75144e-07	-3.19810e-08	3.43163e-07	1.14394e-06	-3.44990e-07	7.98949e-07	9.55004e-07	-2.47011e-07	7.07993e-07	2.09346e-07	-4.09388e-08	1.68408e-07	1.46341e-07	-2.89310e-08	1.17410e-07
3.564	3.76672e-07	-7.10608e-08	3.05611e-07	4.82958e-07	-6.35175e-08	4.19440e-07	8.85041e-07	-1.46690e-07	7.38351e-07	3.77325e-07	-3.21670e-08	3.45158e-07	1.14942e-06	-3.46642e-07	8.02775e-07	9.59586e-07	-2.48196e-07	7.11389e-07	2.10968e-07	-4.12559e-08	1.69712e-07	1.47761e-07	-2.92117e-08	1.18549e-07
3.588	3.78175e-07	-7.13443e-08	3.06831e-07	4.85387e-07	-6.38370e-08	4.21550e-07	8.89426e-07	-1.47417e-07	7.42010e-07	3.79501e-07	-3.23525e-08	3.47149e-07	1.15488e-06	-3.48290e-07	8.06591e-07	9.64153e-07	-2.49378e-07	7.14776e-07	2.12590e-07	-4.15732e-08	1.71017e-07	1.49182e-07	-2.94927e-08	1.19690e-07
3.613	3.79666e-07	-7.16257e-08	3.08041e-07	4.87808e-07	-6.41554e-08	4.23652e-07	8.93799e-07	-1.48142e-07	7.45657e-07	3.81673e-07	-3.25377e-08	3.49136e-07	1.16033e-06	-3.49934e-07	8.10397e-07	9.68707e-07	-2.50556e-07	7.18152e-07	2.14214e-07	-4.18906e-08	1.72323e-07	1.50605e-07	-2.97741e-08	1.20831e-07
3.637	3.81146e-07	-7.19048e-08	3.09241e-07	4.90221e-07	-6.44727e-08	4.25748e-07	8.98157e-07	-1.48864e-07	7.49293e-07	3.83841e-07	-3.27224e-08	3.51118e-07	1.16577e-06	-3.51573e-07	8.14193e-07	9.73247e-07	-2.51730e-07	7.21517e-07	2.15837e-07	-4.22081e-08	1.73629e-07	1.52030e-07	-3.00557e-08	1.21974e-07
3.662	3.82614e-07	-7.21818e-08	3.10432e-07	4.92625e-07	-6.47890e-08	4.27836e-07	9.02503e-07	-1.49584e-07	7.52919e-07	3.86003e-07	-3.29068e-08	3.53096e-07	1.17119e-06	-3.53207e-07	8.17979e-07	9.77773e-07	-2.52901e-07	7.24873e-07	2.17462e-07	-4.25257e-08	1.74936e-07	1.53456e-07	-3.03376e-08	1.23118e-07
3.686	3.84071e-07	-7.24566e-08	3.11614e-07	4.95022e-07	-6.51041e-08	4.29917e-07	9.06835e-07	-1.50302e-07	7.56532e-07	3.88161e-07	-3.30908e-08	3.55070e-07	1.17659e-06	-3.54837e-07	8.21754e-07	9.82285e-07	-2.54068e-07	7.28217e-07	2.19086e-07	-4.28435e-08	1.76243e-07	1.54883e-07	-3.06198e-08	1.24263e-07
3.711	3.85516e-07	-7.27292e-08	3.12787e-07	4.97410e-07	-6.54182e-08	4.31991e-07	9.11153e-07	-1.51018e-07	7.60135e-07	3.90314e-07	-3.32743e-08	3.57040e-07	1.18198e-06	-3.56463e-07	8.25518e-07	9.86782e-07	-2.55231e-07	7.31551e-07	2.20711e-07	-4.31612e-08	1.77550e-07	1.56312e-07	-3.09022e-08	1.25410e-07
3.736	3.86949e-07	-7.29996e-08	3.13949e-07	4.99789e-07	-6.57311e-08	4.34058e-07	9.15457e-07	-1.51731e-07	7.63726e-07	3.92462e-07	-3.34574e-08	3.59005e-07	1.18736e-06	-3.58084e-07	8.29272e-07	9.91265e-07	-2.56390e-07	7.34875e-07	2.22336e-07	-4.34790e-08	1.78857e-07	1.57742e-07	-3.11849e-08	1.26557e-07
3.760	3.88370e-07	-7.32677e-08	3.15102e-07	5.02160e-07	-6.60429e-08	4.36117e-07	9.19747e-07	-1.52442e-07	7.67305e-07	3.94605e-07	-3.36401e-08	3.60965e-07	1.19272e-06	-3.59700e-07	8.33016e-07	9.95734e-07	-2.57546e-07	7.38188e-07	2.23961e-07	-4.37968e-08	1.80165e-07	1.59172e-07	-3.14677e-08	1.27705e-07
3.785	3.89779e-07	-7.35335e-08	3.16246e-07	5.04522e-07	-6.63536e-08	4.38168e-07	9.24024e-07	-1.53151e-07	7.70872e-07	3.96742e-07	-3.38223e-08	3.62920e-07	1.19806e-06	-3.61312e-07	8.36749e-07	1.00019e-06	-2.58698e-07	7.41489e-07	2.25587e-07	-4.41146e-08	1.81472e-07	1.60604e-07	-3.17508e-08	1.28853e-07
3.809	3.91176e-07	-7.37970e-08	3.17379e-07	5.06875e-07	-6.66631e-08	4.40212e-07	9.28285e-07	-1.53858e-07	7.74428e-07	3.98874e-07	-3.40040e-08	3.64870e-07	1.20339e-06	-3.62919e-07	8.40471e-07	1.00463e-06	-2.59846e-07	7.44780e-07	2.27212e-07	-4.44324e-08	1.82779e-07	1.62037e-07	-3.20340e-08	1.30003e-07
3.834	3.92561e-07	-7.40583e-08	3.18503e-07	5.09220e-07	-6.69715e-08	4.42248e-07	9.32533e-07	-1.54562e-07	7.77971e-07	4.01000e-07	-3.41853e-08	3.66815e-07	1.20870e-06	-3.64522e-07	8.44182e-07	1.00905e-06	-2.60991e-07	7.48060e-07	2.28836e-07	-4.47502e-08	1.84086e-07	1.63470e-07	-3.23174e-08	1.31153e-07
3.858	3.93933e-07	-7.43172e-08	3.19616e-07	5.11555e-07	-6.72786e-08	4.44277e-07	9.36766e-07	-1.55263e-07	7.81502e-07	4.03121e-07	-3.43661e-08	3.68755e-07	1.21400e-06	-3.66120e-07	8.47883e-07	1.01346e-06	-2.62131e-07	7.51329e-07	2.30461e-07	-4.50678e-08	1.85393e-07	1.64904e-07	-3.26009e-08	1.32303e-07
3.883	3.95293e-07	-7.45738e-08	3.20720e-07	5.13882e-07	-6.75846e-08	4.46297e-07	9.40984e-07	-1.55962e-07	7.85021e-07	4.05236e-07	-3.45464e-08	3.70690e-07	1.21929e-06	-3.67713e-07	8.51572e-07	1.01785e-06	-2.63268e-07	7.54587e-07	2.32085e-07	-4.53854e-08	1.86700e-07	1.66339e-07	-3.28845e-08	1.33454e-07
3.908	3.96641e-07	-7.48280e-08	3.21813e-07	5.16199e-07	-6.78893e-08	4.48309e-07	9.45187e-07	-1.56659e-07	7.88528e-07	4.07345e-07	-3.47262e-08	3.72619e-07	1.22455e-06	-3.69301e-07	8.55251e-07	1.02223e-06	-2.64400e-07	7.57833e-07	2.33709e-07	-4.57029e-08	1.88006e-07	1.67774e-07	-3.31682e-08	1.34606e-07
3.932	3.97976e-07	-7.50799e-08	3.22896e-07	5.18506e-07	-6.81928e-08	4.50314e-07	9.49374e-07	-1.57353e-07	7.92022e-07	4.09448e-07	-3.49055e-08	3.74543e-07	1.22980e-06	-3.70885e-07	8.58918e-07	1.02660e-06	-2.65529e-07	7.61068e-07	2.35332e-07	-4.60203e-08	1.89311e-07	1.69209e-07	-3.34520e-08	1.35757e-07
3.957	3.99298e-07	-7.53293e-08	3.23969e-07	5.20805e-07	-6.84951e-08	4.52310e-07	9.53547e-07	-1.58045e-07	7.95503e-07	4.11545e-07	-3.50843e-08	3.76461e-07	1.23504e-06	-3.72464e-07	8.62575e-07	1.03095e-06	-2.66654e-07	7.64292e-07	2.36954e-07	-4.63375e-08	1.90616e-07	1.70645e-07	-3.37359e-08	1.36909e-07
3.981	4.00608e-07	-7.55764e-08	3.25031e-07	5.23093e-07	-6.87961e-08	4.54297e-07	9.57704e-07	-1.58734e-07	7.98971e-07	4.13636e-07	-3.52625e-08	3.78373e-07	1.24026e-06	-3.74038e-07	8.66220e-07	1.03528e-06	-2.67775e-07	7.67504e-07	2.38575e-07	-4.66546e-08	1.91920e-07	1.72081e-07	-3.40198e-08	1.38062e-07
4.006	4.01905e-07	-7.58210e-08	3.26084e-07	5.25373e-07	-6.90958e-08	4.56277e-07	9.61846e-07	-1.59420e-07	8.02426e-07	4.15720e-07	-3.54402e-08	3.80280e-07	1.24546e-06	-3.75607e-07	8.69854e-07	1.03960e-06	-2.68891e-07	7.70705e-07	2.40195e-07	-4.69714e-08	1.93224e-07	1.73517e-07	-3.43037e-08	1.39214e-07
4.030	4.03188e-07	-7.60632e-08	3.27125e-07	5.27642e-07	-6.93943e-08	4.58248e-07	9.65972e-07	-1.60104e-07	8.05868e-07	4.17798e-07	-3.56173e-08	3.82180e-07	1.25065e-06	-3.77171e-07	8.73476e-07	1.04390e-06	-2.70004e-07	7.73894e-07	2.41815e-07	-4.72881e-08	1.94527e-07	1.74954e-07	-3.45876e-08	1.40366e-07
4.055	4.04459e-07	-7.63029e-08	3.28156e-07	5.29901e-07	-6.96914e-08	4.60210e-07	9.70083e-07	-1.60785e-07	8.09297e-07	4.19869e-07	-3.57938e-08	3.84075e-07	1.25582e-06	-3.78731e-07	8.77087e-07	1.04818e-06	-2.71112e-07	7.77071e-07	2.43433e-07	-4.76045e-08	1.95828e-07	1.76390e-07	-3.48716e-08	1.41518e-07
4.080	4.05717e-07	-7.65402e-08	3.29176e-07	5.32151e-07	-6.99873e-08	4.62164e-07	9.74177e-07	-1.61464e-07	8.12713e-07	4.21933e-07	-3.59698e-08	3.85963e-07	1.26097e-06	-3.80285e-07	8.80687e-07	1.05245e-06	-2.72217e-07	7.80237e-07	2.45050e-07	-4.79207e-08	1.97129e-07	1.77826e-07	-3.51555e-08	1.42670e-07
4.104	4.06961e-07	-7.67749e-08	3.30186e-07	5.34390e-07	-7.02818e-08	4.64108e-07	9.78255e-07	-1.62140e-07	8.16115e-07	4.23990e-07	-3.61452e-08	3.87845e-07	1.26611e-06	-3.81834e-07	8.84275e-07	1.05671e-06	-2.73317e-07	7.83391e-07	2.46665e-07	-4.82366e-08	1.98428e-07	1.79262e-07	-3.54393e-08	1.43822e-07
4.129	4.08192e-07	-7.70072e-08	3.31185e-07	5.36619e-07	-7.05750e-08	4.66045e-07	9.82317e-07	-1.62813e-07	8.19504e-07	4.26041e-07	-3.63200e-08	3.89721e-07	1.27123e-06	-3.83379e-07	8.87852e-07	1.06095e-06	-2.74413e-07	7.86532e-07	2.48279e-07	-4.85523e-08	1.99727e-07	1.80697e-07	-3.57231e-08	1.44974e-07
4.153	4.09410e-07	-7.72369e-08	3.32173e-07	5.38838e-07	-7.08668e-08	4.67972e-07	9.86362e-07	-1.63483e-07	8.22878e-07	4.28084e-07	-3.64942e-08	3.91590e-07	1.27633e-06	-3.84918e-07	8.91417e-07	1.06517e-06	-2.75505e-07	7.89662e-07	2.49891e-07	-4.88676e-08	2.01024e-07	1.82132e-07	-3.60068e-08	1.46125e-07
4.178	4.10614e-07	-7.74640e-08	3.33150e-07	5.41047e-07	-7.11573e-08	4.69890e-07	9.90391e-07	-1.64151e-07	8.26239e-07	4.30120e-07	-3.66677e-08	3.93452e-07	1.28142e-06	-3.86452e-07	8.94970e-07	1.06937e-06	-2.76593e-07	7.92780e-07	2.51502e-07	-4.91826e-08	2.02320e-07	1.83567e-07	-3.62904e-08	1.47276e-07
4.202	4.11804e-07	-7.76887e-08	3.34116e-07	5.43245e-07	-7.14464e-08	4.71799e-07	9.94402e-07	-1.64816e-07	8.29586e-07	4.32148e-07	-3.68407e-08	3.95307e-07	1.28649e-06	-3.87981e-07	8.98511e-07	1.07356e-06	-2.77676e-07	7.95885e-07	2.53111e-07	-4.94972e-08	2.03614e-07	1.85001e-07	-3.65739e-08	1.48427e-07
4.227	4.12981e-07	-7.79107e-08	3.35071e-07	5.45433e-07	-7.17341e-08	4.73699e-07	9.98397e-07	-1.65478e-07	8.32919e-07	4.34169e-07	-3.70129e-08	3.97156e-07	1.29155e-06	-3.89506e-07	9.02041e-07	1.07773e-06	-2.78755e-07	7.98978e-07	2.54718e-07	-4.98114e-08	2.04907e-07	1.86434e-07	-3.68572e-08	1.49577e-07
4.252	4.14144e-07	-7.81301e-08	3.36014e-07	5.47610e-07	-7.20204e-08	4.75589e-07	1.00238e-06	-1.66138e-07	8.36238e-07	4.36182e-07	-3.71846e-08	3.98998e-07	1.29658e-06	-3.91024e-07	9.05558e-07	1.08189e-06	-2.79830e-07	8.02059e-07	2.56323e-07	-5.01253e-08	2.06198e-07	1.87866e-07	-3.71404e-08	1.50726e-07
4.276	4.15294e-07	-7.83469e-08	3.36947e-07	5.49776e-07	-7.23053e-08	4.77470e-07	1.00634e-06	-1.66794e-07	8.39542e-07	4.38188e-07	-3.73555e-08	4.00832e-07	1.30160e-06	-3.92538e-07	9.09064e-07	1.08603e-06	-2.80901e-07	8.05127e-07	2.57926e-07	-5.04387e-08	2.07487e-07	1.89298e-07	-3.74234e-08	1.51874e-07
4.301	4.16429e-07	-7.85611e-08	3.37868e-07	5.51931e-07	-7.25887e-08	4.79342e-07	1.01028e-06	-1.67448e-07	8.42832e-07	4.40186e-07	-3.75258e-08	4.02660e-07	1.30660e-06	-3.94047e-07	9.12557e-07	1.09015e-06	-2.81967e-07	8.08183e-07	2.59526e-07	-5.07517e-08	2.08774e-07	1.90728e-07	-3.77062e-08	1.53022e-07
4.325	4.17550e-07	-7.87726e-08	3.38777e-07	5.54075e-07	-7.28707e-08	4.81204e-07	1.01421e-06	-1.68098e-07	8.46107e-07	4.42175e-07	-3.76955e-08	4.04480e-07	1.31159e-06	-3.95550e-07	9.16039e-07	1.09426e-06	-2.83029e-07	8.11226e-07	2.61124e-07	-5.10642e-08	2.10060e-07	1.92158e-07	-3.79888e-08	1.54169e-07
4.350	4.18657e-07	-7.89815e-08	3.39676e-07	5.56208e-07	-7.31512e-08	4.83057e-07	1.01811e-06	-1.68746e-07	8.49367e-07	4.44157e-07	-3.78644e-08	4.06292e-07	1.31656e-06	-3.97048e-07	9.19508e-07	1.09834e-06	-2.84086e-07	8.14257e-07	2.62720e-07	-5.13763e-08	2.11344e-07	1.93586e-07	-3.82712e-08	1.55315e-07
4.375	4.19750e-07	-7.91877e-08	3.40562e-07	5.58330e-07	-7.34303e-08	4.84899e-07	1.02200e-06	-1.69391e-07	8.52613e-07	4.46130e-07	-3.80326e-08	4.08097e-07	1.32151e-06	-3.98541e-07	9.22965e-07	1.10241e-06	-2.85139e-07	8.17275e-07	2.64313e-07	-5.16878e-08	2.12625e-07	1.95013e-07	-3.85533e-08	1.56460e-07
4.399	4.20829e-07	-7.93911e-08	3.41438e-07	5.60440e-07	-7.37078e-08	4.86732e-07	1.02588e-06	-1.70033e-07	8.55843e-07	4.48094e-07	-3.82001e-08	4.09894e-07	1.32644e-06	-4.00028e-07	9.26410e-07	1.10647e-06	-2.86188e-07	8.20280e-07	2.65904e-07	-5.19988e-08	2.13905e-07	1.96439e-07	-3.88351e-08	1.57604e-07
4.424	4.21893e-07	-7.95919e-08	3.42301e-07	5.62539e-07	-7.39839e-08	4.88555e-07	1.02973e-06	-1.70671e-07	8.59059e-07	4.50051e-07	-3.83668e-08	4.11684e-07	1.33135e-06	-4.01511e-07	9.29843e-07	1.11050e-06	-2.87232e-07	8.23273e-07	2.67491e-07	-5.23093e-08	2.15182e-07	1.97863e-07	-3.91167e-08	1.58746e-07
4.448	4.22943e-07	-7.97899e-08	3.43153e-07	5.64627e-07	-7.42585e-08	4.90368e-07	1.03357e-06	-1.71307e-07	8.62259e-07	4.51998e-07	-3.85329e-08	4.13465e-07	1.33625e-06	-4.02987e-07	9.33263e-07	1.11452e-06	-2.88271e-07	8.26252e-07	2.69076e-07	-5.26192e-08	2.16457e-07	1.99286e-07	-3.93980e-08	1.59888e-07
4.473	4.23978e-07	-7.99852e-08	3.43993e-07	5.66703e-07	-7.45315e-08	4.92171e-07	1.03738e-06	-1.71940e-07	8.65444e-07	4.53937e-07	-3.86981e-08	4.15239e-07	1.34113e-06	-4.04459e-07	9.36670e-07	1.11852e-06	-2.89306e-07	8.29219e-07	2.70658e-07	-5.29285e-08	2.17729e-07	2.00707e-07	-3.96789e-08	1.61028e-07
4.497	4.24998e-07	-8.01777e-08	3.44820e-07	5.68767e-07	-7.48030e-08	4.93964e-07	1.04118e-06	-1.72570e-07	8.68613e-07	4.55867e-07	-3.88627e-08	4.17004e-07	1.34599e-06	-4.05925e-07	9.40065e-07	1.12251e-06	-2.90336e-07	8.32172e-07	2.72236e-07	-5.32372e-08	2.18999e-07	2.02126e-07	-3.99595e-08	1.62167e-07
4.522	4.26004e-07	-8.03675e-08	3.45636e-07	5.70819e-07	-7.50729e-08	4.95747e-07	1.04496e-06	-1.73196e-07	8.71767e-07	4.57787e-07	-3.90264e-08	4.18761e-07	1.35083e-06	-4.07385e-07	9.43448e-07	1.12647e-06	-2.91362e-07	8.35112e-07	2.73812e-07	-5.35453e-08	2.20266e-07	2.03544e-07	-4.02398e-08	1.63304e-07
4.547	4.26995e-07	-8.05544e-08	3.46440e-07	5.72860e-07	-7.53413e-08	4.97519e-07	1.04872e-06	-1.73820e-07	8.74905e-07	4.59699e-07	-3.91894e-08	4.20510e-07	1.35566e-06	-4.08840e-07	9.46817e-07	1.13042e-06	-2.92383e-07	8.38039e-07	2.75384e-07	-5.38527e-08	2.21531e-07	2.04959e-07	-4.05196e-08	1.64440e-07
4.571	4.27971e-07	-8.07385e-08	3.47232e-07	5.74888e-07	-7.56080e-08	4.99280e-07	1.05247e-06	-1.74440e-07	8.78027e-07	4.61601e-07	-3.93515e-08	4.22250e-07	1.36046e-06	-4.10290e-07	9.50174e-07	1.13435e-06	-2.93400e-07	8.40953e-07	2.76952e-07	-5.41595e-08	2.22793e-07	2.06373e-07	-4.07991e-08	1.65574e-07
4.596	4.28932e-07	-8.09198e-08	3.48012e-07	5.76905e-07	-7.58732e-08	5.01031e-07	1.05619e-06	-1.75057e-07	8.81133e-07	4.63494e-07	-3.95129e-08	4.23981e-07	1.36525e-06	-4.11734e-07	9.53519e-07	1.13827e-06	-2.94412e-07	8.43853e-07	2.78517e-07	-5.44655e-08	2.24052e-07	2.07785e-07	-4.10782e-08	1.66706e-07
4.620	4.29878e-07	-8.10983e-08	3.48779e-07	5.78909e-07	-7.61368e-08	5.02772e-07	1.05989e-06	-1.75671e-07	8.84223e-07	4.65378e-07	-3.96735e-08	4.25704e-07	1.37002e-06	-4.13172e-07	9.56850e-07	1.14216e-06	-2.95419e-07	8.46740e-07	2.80079e-07	-5.47708e-08	2.25308e-07	2.09194e-07	-4.13568e-08	1.67837e-07
4.645	4.30808e-07	-8.12738e-08	3.49535e-07	5.80901e-07	-7.63987e-08	5.04502e-07	1.06358e-06	-1.76282e-07	8.87297e-07	4.67251e-07	-3.98332e-08	4.27418e-07	1.37477e-06	-4.14605e-07	9.60168e-07	1.14604e-06	-2.96422e-07	8.49613e-07	2.81636e-07	-5.50754e-08	2.26561e-07	2.10601e-07	-4.16350e-08	1.68966e-07
4.669	4.31724e-07	-8.14465e-08	3.50277e-07	5.82880e-07	-7.66591e-08	5.06221e-07	1.06724e-06	-1.76889e-07	8.90354e-07	4.69115e-07	-3.99921e-08	4.29123e-07	1.37951e-06	-4.16033e-07	9.63474e-07	1.14989e-06	-2.97419e-07	8.52473e-07	2.83190e-07	-5.53792e-08	2.27810e-07	2.12006e-07	-4.19127e-08	1.70093e-07
4.694	4.32624e-07	-8.16163e-08	3.51008e-07	5.84847e-07	-7.69177e-08	5.07929e-07	1.07089e-06	-1.77493e-07	8.93395e-07	4.70969e-07	-4.01501e-08	4.30819e-07	1.38422e-06	-4.17454e-07	9.66766e-07	1.15373e-06	-2.98412e-07	8.55319e-07	2.84739e-07	-5.56822e-08	2.29057e-07	2.13408e-07	-4.21900e-08	1.71218e-07
4.719	4.33509e-07	-8.17832e-08	3.51725e-07	5.86801e-07	-7.71747e-08	5.09626e-07	1.07451e-06	-1.78094e-07	8.96419e-07	4.72813e-07	-4.03073e-08	4.32505e-07	1.38892e-06	-4.18870e-07	9.70046e-07	1.15755e-06	-2.99401e-07	8.58152e-07	2.86285e-07	-5.59845e-08	2.30300e-07	2.14808e-07	-4.24667e-08	1.72341e-07
4.743	4.34378e-07	-8.19472e-08	3.52430e-07	5.88742e-07	-7.74301e-08	5.11312e-07	1.07812e-06	-1.78691e-07	8.99427e-07	4.74646e-07	-4.04636e-08	4.34183e-07	1.39359e-06	-4.20281e-07	9.73312e-07	1.16135e-06	-3.00384e-07	8.60971e-07	2.87826e-07	-5.62858e-08	2.31540e-07	2.16205e-07	-4.27429e-08	1.73462e-07
4.768	4.35231e-07	-8.21082e-08	3.53123e-07	5.90671e-07	-7.76837e-08	5.12987e-07	1.08170e-06	-1.79286e-07	9.02418e-07	4.76470e-07	-4.06191e-08	4.35851e-07	1.39825e-06	-4.21685e-07	9.76565e-07	1.16514e-06	-3.01362e-07	8.63775e-07	2.89363e-07	-5.65864e-08	2.32776e-07	2.17600e-07	-4.30186e-08	1.74581e-07
4.792	4.36069e-07	-8.22663e-08	3.53803e-07	5.92587e-07	-7.79357e-08	5.14651e-07	1.08527e-06	-1.79876e-07	9.05391e-07	4.78282e-07	-4.07736e-08	4.37509e-07	1.40289e-06	-4.23084e-07	9.79805e-07	1.16890e-06	-3.02336e-07	8.66566e-07	2.90895e-07	-5.68860e-08	2.34009e-07	2.18992e-07	-4.32937e-08	1.75698e-07
4.817	4.36891e-07	-8.24213e-08	3.54470e-07	5.94489e-07	-7.81859e-08	5.16303e-07	1.08881e-06	-1.80464e-07	9.08348e-07	4.80085e-07	-4.09272e-08	4.39157e-07	1.40751e-06	-4.24478e-07	9.83031e-07	1.17265e-06	-3.03305e-07	8.69343e-07	2.92423e-07	-5.71848e-08	2.35238e-07	2.20380e-07	-4.35683e-08	1.76812e-07
4.841	4.37697e-07	-8.25734e-08	3.55124e-07	5.96379e-07	-7.84344e-08	5.17944e-07	1.09234e-06	-1.81048e-07	9.11288e-07	4.81876e-07	-4.10800e-08	4.40796e-07	1.41211e-06	-4.25865e-07	9.86244e-07	1.17637e-06	-3.04269e-07	8.72106e-07	2.93946e-07	-5.74826e-08	2.36463e-07	2.21766e-07	-4.38422e-08	1.77924e-07
4.866	4.38487e-07	-8.27225e-08	3.55765e-07	5.98255e-07	-7.86811e-08	5.19574e-07	1.09584e-06	-1.81628e-07	9.14210e-07	4.83657e-07	-4.12318e-08	4.42425e-07	1.41669e-06	-4.27247e-07	9.89444e-07	1.18008e-06	-3.05228e-07	8.74855e-07	2.95464e-07	-5.77795e-08	2.37685e-07	2.23149e-07	-4.41156e-08	1.79033e-07
4.891	4.39262e-07	-8.28686e-08	3.56393e-07	6.00118e-07	-7.89262e-08	5.21192e-07	1.09932e-06	-1.82205e-07	9.17114e-07	4.85427e-07	-4.13827e-08	4.44044e-07	1.42125e-06	-4.28622e-07	9.92630e-07	1.18377e-06	-3.06182e-07	8.77589e-07	2.96977e-07	-5.80755e-08	2.38902e-07	2.24528e-07	-4.43883e-08	1.80140e-07
4.915	4.40020e-07	-8.30116e-08	3.57008e-07	6.01967e-07	-7.91694e-08	5.22798e-07	1.10278e-06	-1.82779e-07	9.20001e-07	4.87186e-07	-4.15326e-08	4.45653e-07	1.42579e-06	-4.29992e-07	9.95802e-07	1.18744e-06	-3.07131e-07	8.80309e-07	2.98486e-07	-5.83704e-08	2.40115e-07	2.25905e-07	-4.46604e-08	1.81244e-07
4.940	4.40762e-07	-8.31516e-08	3.57610e-07	6.03803e-07	-7.94109e-08	5.24392e-07	1.10622e-06	-1.83349e-07	9.22871e-07	4.88933e-07	-4.16816e-08	4.47251e-07	1.43032e-06	-4.31356e-07	9.98961e-07	1.19109e-06	-3.08075e-07	8.83015e-07	2.99989e-07	-5.86644e-08	2.41325e-07	2.27278e-07	-4.49318e-08	1.82346e-07
4.964	4.41487e-07	-8.32884e-08	3.58199e-07	6.05626e-07	-7.96505e-08	5.25975e-07	1.10964e-06	-1.83916e-07	9.25722e-07	4.90669e-07	-4.18296e-08	4.48840e-07	1.43482e-06	-4.32714e-07	1.00211e-06	1.19472e-06	-3.09014e-07	8.85707e-07	3.01487e-07	-5.89573e-08	2.42530e-07	2.28647e-07	-4.52026e-08	1.83444e-07
4.989	4.42196e-07	-8.34223e-08	3.58774e-07	6.07434e-07	-7.98884e-08	5.27546e-07	1.11303e-06	-1.84479e-07	9.28556e-07	4.92394e-07	-4.19766e-08	4.50417e-07	1.43930e-06	-4.34067e-07	1.00524e-06	1.19833e-06	-3.09948e-07	8.88384e-07	3.02979e-07	-5.92492e-08	2.43730e-07	2.30013e-07	-4.54726e-08	1.84540e-07
5.014	4.42889e-07	-8.35530e-08	3.59336e-07	6.09229e-07	-8.01244e-08	5.29105e-07	1.11641e-06	-1.85038e-07	9.31372e-07	4.94107e-07	-4.21226e-08	4.51984e-07	1.44377e-06	-4.35413e-07	1.00836e-06	1.20192e-06	-3.10877e-07	8.91046e-07	3.04466e-07	-5.95400e-08	2.44926e-07	2.31375e-07	-4.57420e-08	1.85633e-07
5.038	4.43566e-07	-8.36806e-08	3.59885e-07	6.11010e-07	-8.03587e-08	5.30651e-07	1.11976e-06	-1.85594e-07	9.34169e-07	4.95808e-07	-4.22677e-08	4.53541e-07	1.44821e-06	-4.36753e-07	1.01146e-06	1.20549e-06	-3.11801e-07	8.93694e-07	3.05948e-07	-5.98297e-08	2.46118e-07	2.32734e-07	-4.60106e-08	1.86724e-07
5.063	4.44225e-07	-8.38050e-08	3.60420e-07	6.12777e-07	-8.05910e-08	5.32186e-07	1.12309e-06	-1.86146e-07	9.36948e-07	4.97498e-07	-4.24117e-08	4.55086e-07	1.45264e-06	-4.38087e-07	1.01455e-06	1.20905e-06	-3.12719e-07	8.96327e-07	3.07424e-07	-6.01183e-08	2.47305e-07	2.34089e-07	-4.62784e-08	1.87811e-07
5.087	4.44868e-07	-8.39263e-08	3.60942e-07	6.14530e-07	-8.08215e-08	5.33708e-07	1.12640e-06	-1.86694e-07	9.39709e-07	4.99175e-07	-4.25547e-08	4.56621e-07	1.45704e-06	-4.39416e-07	1.01763e-06	1.21258e-06	-3.13633e-07	8.98946e-07	3.08894e-07	-6.04057e-08	2.48488e-07	2.35440e-07	-4.65455e-08	1.88894e-07
5.112	4.45495e-07	-8.40445e-08	3.61450e-07	6.16268e-07	-8.10502e-08	5.35218e-07	1.12969e-06	-1.87239e-07	9.42451e-07	5.00841e-07	-4.26967e-08	4.58144e-07	1.46143e-06	-4.40738e-07	1.02069e-06	1.21609e-06	-3.14541e-07	9.01549e-07	3.10358e-07	-6.06920e-08	2.49665e-07	2.36787e-07	-4.68118e-08	1.89975e-07
5.136	4.46104e-07	-8.41594e-08	3.61945e-07	6.17992e-07	-8.12770e-08	5.36715e-07	1.13296e-06	-1.87780e-07	9.45175e-07	5.02494e-07	-4.28376e-08	4.59656e-07	1.46579e-06	-4.42054e-07	1.02374e-06	1.21958e-06	-3.15445e-07	9.04138e-07	3.11815e-07	-6.09771e-08	2.50838e-07	2.38130e-07	-4.70773e-08	1.91053e-07
5.161	4.46697e-07	-8.42712e-08	3.62425e-07	6.19702e-07	-8.15018e-08	5.38200e-07	1.13620e-06	-1.88318e-07	9.47880e-07	5.04135e-07	-4.29775e-08	4.61157e-07	1.47013e-06	-4.43364e-07	1.02677e-06	1.22305e-06	-3.16343e-07	9.06712e-07	3.13267e-07	-6.12610e-08	2.52006e-07	2.39469e-07	-4.73420e-08	1.92127e-07
5.186	4.47272e-07	-8.43798e-08	3.62892e-07	6.21397e-07	-8.17248e-08	5.39673e-07	1.13942e-06	-1.88851e-07	9.50566e-07	5.05763e-07	-4.31163e-08	4.62647e-07	1.47446e-06	-4.44668e-07	1.02979e-06	1.22651e-06	-3.17235e-07	9.09271e-07	3.14713e-07	-6.15437e-08	2.53169e-07	2.40804e-07	-4.76059e-08	1.93198e-07
5.210	4.47831e-07	-8.44852e-08	3.63345e-07	6.23078e-07	-8.19458e-08	5.41132e-07	1.14261e-06	-1.89381e-07	9.53233e-07	5.07379e-07	-4.32541e-08	4.64125e-07	1.47876e-06	-4.45966e-07	1.03279e-06	1.22994e-06	-3.18123e-07	9.11815e-07	3.16152e-07	-6.18251e-08	2.54327e-07	2.42134e-07	-4.78689e-08	1.94265e-07
5.235	4.48372e-07	-8.45873e-08	3.63785e-07	6.24744e-07	-8.21650e-08	5.42579e-07	1.14579e-06	-1.89907e-07	9.55880e-07	5.08982e-07	-4.33907e-08	4.65591e-07	1.48304e-06	-4.47257e-07	1.03579e-06	1.23335e-06	-3.19005e-07	9.14344e-07	3.17584e-07	-6.21053e-08	2.55479e-07	2.43460e-07	-4.81310e-08	1.95329e-07
5.259	4.48896e-07	-8.46861e-08	3.64210e-07	6.26395e-07	-8.23821e-08	5.44013e-07	1.14894e-06	-1.90429e-07	9.58509e-07	5.10572e-07	-4.35263e-08	4.67046e-07	1.48730e-06	-4.48543e-07	1.03876e-06	1.23674e-06	-3.19882e-07	9.16857e-07	3.19010e-07	-6.23841e-08	2.56626e-07	2.44781e-07	-4.83922e-08	1.96389e-07
5.284	4.49403e-07	-8.47817e-08	3.64621e-07	6.28032e-07	-8.25973e-08	5.45434e-07	1.15207e-06	-1.90948e-07	9.61118e-07	5.12149e-07	-4.36608e-08	4.68489e-07	1.49155e-06	-4.49822e-07	1.04172e-06	1.24011e-06	-3.20754e-07	9.19356e-07	3.20430e-07	-6.26617e-08	2.57768e-07	2.46098e-07	-4.86526e-08	1.97445e-07
5.308	4.49892e-07	-8.48741e-08	3.65018e-07	6.29653e-07	-8.28106e-08	5.46843e-07	1.15517e-06	-1.91462e-07	9.63708e-07	5.13713e-07	-4.37941e-08	4.69919e-07	1.49577e-06	-4.51095e-07	1.04467e-06	1.24346e-06	-3.21620e-07	9.21839e-07	3.21842e-07	-6.29379e-08	2.58904e-07	2.47410e-07	-4.89120e-08	1.98498e-07
5.333	4.50364e-07	-8.49631e-08	3.65401e-07	6.31260e-07	-8.30218e-08	5.48238e-07	1.15825e-06	-1.91973e-07	9.66279e-07	5.15264e-07	-4.39263e-08	4.71338e-07	1.49997e-06	-4.52361e-07	1.04761e-06	1.24679e-06	-3.22481e-07	9.24307e-07	3.23247e-07	-6.32127e-08	2.60035e-07	2.48718e-07	-4.91705e-08	1.99547e-07
5.358	4.50818e-07	-8.50488e-08	3.65770e-07	6.32851e-07	-8.32311e-08	5.49620e-07	1.16131e-06	-1.92480e-07	9.68829e-07	5.16802e-07	-4.40574e-08	4.72744e-07	1.50415e-06	-4.53622e-07	1.05052e-06	1.25010e-06	-3.23337e-07	9.26759e-07	3.24646e-07	-6.34862e-08	2.61160e-07	2.50020e-07	-4.94280e-08	2.00592e-07
5.382	4.51255e-07	-8.51312e-08	3.66124e-07	6.34427e-07	-8.34384e-08	5.50988e-07	1.16434e-06	-1.92983e-07	9.71360e-07	5.18326e-07	-4.41873e-08	4.74138e-07	1.50831e-06	-4.54876e-07	1.05343e-06	1.25338e-06	-3.24187e-07	9.29196e-07	3.26037e-07	-6.37582e-08	2.62279e-07	2.51318e-07	-4.96845e-08	2.01633e-07
5.407	4.51674e-07	-8.52103e-08	3.66464e-07	6.35987e-07	-8.36436e-08	5.52344e-07	1.16735e-06	-1.93481e-07	9.73871e-07	5.19836e-07	-4.43161e-08	4.75520e-07	1.51244e-06	-4.56124e-07	1.05632e-06	1.25665e-06	-3.25032e-07	9.31617e-07	3.27421e-07	-6.40289e-08	2.63392e-07	2.52611e-07	-4.99401e-08	2.02671e-07
5.431	4.52075e-07	-8.52860e-08	3.66789e-07	6.37532e-07	-8.38468e-08	5.53685e-07	1.17034e-06	-1.93976e-07	9.76362e-07	5.21333e-07	-4.44437e-08	4.76889e-07	1.51656e-06	-4.57365e-07	1.05919e-06	1.25989e-06	-3.25871e-07	9.34023e-07	3.28797e-07	-6.42981e-08	2.64499e-07	2.53898e-07	-5.01946e-08	2.03704e-07
5.456	4.52459e-07	-8.53583e-08	3.67101e-07	6.39062e-07	-8.40480e-08	5.55014e-07	1.17330e-06	-1.94467e-07	9.78833e-07	5.22816e-07	-4.45701e-08	4.78246e-07	1.52065e-06	-4.58600e-07	1.06205e-06	1.26312e-06	-3.26705e-07	9.36413e-07	3.30166e-07	-6.45658e-08	2.65601e-07	2.55181e-07	-5.04482e-08	2.04732e-07
5.480	4.52824e-07	-8.54273e-08	3.67397e-07	6.40576e-07	-8.42471e-08	5.56329e-07	1.17624e-06	-1.94954e-07	9.81283e-07	5.24285e-07	-4.46953e-08	4.79589e-07	1.52473e-06	-4.59829e-07	1.06490e-06	1.26632e-06	-3.27533e-07	9.38787e-07	3.31528e-07	-6.48320e-08	2.66696e-07	2.56458e-07	-5.07007e-08	2.05757e-07
5.505	4.53172e-07	-8.54928e-08	3.67679e-07	6.42074e-07	-8.44441e-08	5.57630e-07	1.17915e-06	-1.95437e-07	9.83713e-07	5.25739e-07	-4.48193e-08	4.80920e-07	1.52878e-06	-4.61051e-07	1.06773e-06	1.26950e-06	-3.28356e-07	9.41146e-07	3.32881e-07	-6.50967e-08	2.67785e-07	2.57730e-07	-5.09521e-08	2.06778e-07
5.530	4.53502e-07	-8.55550e-08	3.67947e-07	6.43556e-07	-8.46391e-08	5.58917e-07	1.18204e-06	-1.95916e-07	9.86123e-07	5.27180e-07	-4.49421e-08	4.82238e-07	1.53281e-06	-4.62267e-07	1.07055e-06	1.27266e-06	-3.29174e-07	9.43489e-07	3.34227e-07	-6.53599e-08	2.68867e-07	2.58996e-07	-5.12025e-08	2.07794e-07
5.554	4.53813e-07	-8.56137e-08	3.68199e-07	6.45023e-07	-8.48320e-08	5.60191e-07	1.18490e-06	-1.96390e-07	9.88512e-07	5.28606e-07	-4.50637e-08	4.83543e-07	1.53682e-06	-4.63476e-07	1.07335e-06	1.27580e-06	-3.29985e-07	9.45816e-07	3.35565e-07	-6.56215e-08	2.69943e-07	2.60257e-07	-5.14518e-08	2.08805e-07
5.579	4.54106e-07	-8.56690e-08	3.68437e-07	6.46474e-07	-8.50228e-08	5.61451e-07	1.18774e-06	-1.96861e-07	9.90881e-07	5.30018e-07	-4.51841e-08	4.84834e-07	1.54081e-06	-4.64679e-07	1.07613e-06	1.27892e-06	-3.30792e-07	9.48126e-07	3.36895e-07	-6.58815e-08	2.71013e-07	2.61512e-07	-5.16999e-08	2.09812e-07
5.603	4.54381e-07	-8.57209e-08	3.68660e-07	6.47908e-07	-8.52114e-08	5.62697e-07	1.19056e-06	-1.97327e-07	9.93229e-07	5.31415e-07	-4.53032e-08	4.86112e-07	1.54478e-06	-4.65875e-07	1.07890e-06	1.28201e-06	-3.31592e-07	9.50421e-07	3.38216e-07	-6.61399e-08	2.72076e-07	2.62762e-07	-5.19470e-08	2.10815e-07
5.628	4.54637e-07	-8.57693e-08	3.68868e-07	6.49326e-07	-8.53979e-08	5.63928e-07	1.19335e-06	-1.97790e-07	9.95555e-07	5.32798e-07	-4.54210e-08	4.87377e-07	1.54872e-06	-4.67065e-07	1.08166e-06	1.28509e-06	-3.32388e-07	9.52700e-07	3.39529e-07	-6.63968e-08	2.73133e-07	2.64006e-07	-5.21929e-08	2.11813e-07
5.652	4.54876e-07	-8.58142e-08	3.69061e-07	6.50728e-07	-8.55823e-08	5.65146e-07	1.19611e-06	-1.98248e-07	9.97861e-07	5.34165e-07	-4.55376e-08	4.88628e-07	1.55265e-06	-4.68248e-07	1.08440e-06	1.28814e-06	-3.33177e-07	9.54963e-07	3.40834e-07	-6.66519e-08	2.74182e-07	2.65244e-07	-5.24376e-08	2.12806e-07
5.677	4.55095e-07	-8.58557e-08	3.69240e-07	6.52114e-07	-8.57646e-08	5.66349e-07	1.19885e-06	-1.98702e-07	1.00015e-06	5.35518e-07	-4.56530e-08	4.89865e-07	1.55655e-06	-4.69425e-07	1.08712e-06	1.29117e-06	-3.33961e-07	9.57210e-07	3.42131e-07	-6.69054e-08	2.75225e-07	2.66476e-07	-5.26812e-08	2.13795e-07
5.702	4.55296e-07	-8.58936e-08	3.69403e-07	6.53483e-07	-8.59447e-08	5.67539e-07	1.20156e-06	-1.99151e-07	1.00241e-06	5.36856e-07	-4.57670e-08	4.91089e-07	1.56043e-06	-4.70595e-07	1.08983e-06	1.29418e-06	-3.34739e-07	9.59440e-07	3.43418e-07	-6.71572e-08	2.76261e-07	2.67702e-07	-5.29236e-08	2.14779e-07
5.726	4.55479e-07	-8.59280e-08	3.69551e-07	6.54836e-07	-8.61226e-08	5.68713e-07	1.20425e-06	-1.99597e-07	1.00465e-06	5.38178e-07	-4.58797e-08	4.92299e-07	1.56428e-06	-4.71758e-07	1.09253e-06	1.29717e-06	-3.35511e-07	9.61654e-07	3.44697e-07	-6.74073e-08	2.77290e-07	2.68922e-07	-5.31648e-08	2.15757e-07
5.751	4.55642e-07	-8.59589e-08	3.69684e-07	6.56172e-07	-8.62983e-08	5.69874e-07	1.20691e-06	-2.00038e-07	1.00687e-06	5.39486e-07	-4.59912e-08	4.93494e-07	1.56812e-06	-4.72915e-07	1.09521e-06	1.30013e-06	-3.36278e-07	9.63852e-07	3.45967e-07	-6.76557e-08	2.78312e-07	2.70136e-07	-5.34048e-08	2.16731e-07
5.775	4.55787e-07	-8.59862e-08	3.69801e-07	6.57491e-07	-8.64718e-08	5.71020e-07	1.20955e-06	-2.00475e-07	1.00907e-06	5.40777e-07	-4.61013e-08	4.94676e-07	1.57193e-06	-4.74065e-07	1.09787e-06	1.30307e-06	-3.37039e-07	9.66034e-07	3.47228e-07	-6.79023e-08	2.79326e-07	2.71344e-07	-5.36436e-08	2.17700e-07
5.800	4.55914e-07	-8.60100e-08	3.69904e-07	6.58794e-07	-8.66431e-08	5.72151e-07	1.21216e-06	-2.00907e-07	1.01125e-06	5.42054e-07	-4.62101e-08	4.95844e-07	1.57573e-06	-4.75208e-07	1.10052e-06	1.30599e-06	-3.37795e-07	9.68198e-07	3.48480e-07	-6.81471e-08	2.80333e-07	2.72545e-07	-5.38811e-08	2.18664e-07
5.825	4.56021e-07	-8.60303e-08	3.69991e-07	6.60080e-07	-8.68122e-08	5.73268e-07	1.21474e-06	-2.01336e-07	1.01340e-06	5.43314e-07	-4.63176e-08	4.96997e-07	1.57949e-06	-4.76345e-07	1.10315e-06	1.30889e-06	-3.38544e-07	9.70347e-07	3.49723e-07	-6.83902e-08	2.81333e-07	2.73740e-07	-5.41173e-08	2.19623e-07
5.849	4.56109e-07	-8.60469e-08	3.70062e-07	6.61349e-07	-8.69791e-08	5.74370e-07	1.21730e-06	-2.01760e-07	1.01554e-06	5.44559e-07	-4.64237e-08	4.98135e-07	1.58324e-06	-4.77475e-07	1.10577e-06	1.31177e-06	-3.39288e-07	9.72479e-07	3.50957e-07	-6.86314e-08	2.82325e-07	2.74929e-07	-5.43523e-08	2.20576e-07
5.874	4.56178e-07	-8.60600e-08	3.70118e-07	6.62600e-07	-8.71437e-08	5.75457e-07	1.21983e-06	-2.02179e-07	1.01765e-06	5.45788e-07	-4.65285e-08	4.99260e-07	1.58697e-06	-4.78598e-07	1.10837e-06	1.31462e-06	-3.40026e-07	9.74594e-07	3.52181e-07	-6.88708e-08	2.83310e-07	2.76110e-07	-5.45859e-08	2.21525e-07
5.898	4.56228e-07	-8.60694e-08	3.70159e-07	6.63835e-07	-8.73061e-08	5.76529e-07	1.22234e-06	-2.02595e-07	1.01974e-06	5.47001e-07	-4.66319e-08	5.00369e-07	1.59067e-06	-4.79715e-07	1.11095e-06	1.31745e-06	-3.40758e-07	9.76693e-07	3.53395e-07	-6.91083e-08	2.84287e-07	2.77286e-07	-5.48183e-08	2.22467e-07
5.923	4.56259e-07	-8.60753e-08	3.70184e-07	6.65052e-07	-8.74662e-08	5.77586e-07	1.22481e-06	-2.03005e-07	1.02181e-06	5.48198e-07	-4.67339e-08	5.01464e-07	1.59435e-06	-4.80825e-07	1.11352e-06	1.32026e-06	-3.41485e-07	9.78775e-07	3.54600e-07	-6.93440e-08	2.85256e-07	2.78454e-07	-5.50493e-08	2.23405e-07
5.947	4.56271e-07	-8.60775e-08	3.70194e-07	6.66252e-07	-8.76240e-08	5.78628e-07	1.22727e-06	-2.03412e-07	1.02385e-06	5.49378e-07	-4.68345e-08	5.02544e-07	1.59801e-06	-4.81928e-07	1.11608e-06	1.32305e-06	-3.42205e-07	9.80840e-07	3.55796e-07	-6.95777e-08	2.86218e-07	2.79616e-07	-5.52790e-08	2.24337e-07
5.972	4.56264e-07	-8.60761e-08	3.70187e-07	6.67435e-07	-8.77796e-08	5.79655e-07	1.22969e-06	-2.03814e-07	1.02588e-06	5.50543e-07	-4.69338e-08	5.03609e-07	1.60164e-06	-4.83024e-07	1.11862e-06	1.32581e-06	-3.42920e-07	9.82889e-07	3.56981e-07	-6.98095e-08	2.87172e-07	2.80771e-07	-5.55073e-08	2.25264e-07
5.997	4.56237e-07	-8.60710e-08	3.70166e-07	6.68600e-07	-8.79328e-08	5.80667e-07	1.23209e-06	-2.04211e-07	1.02788e-06	5.51690e-07	-4.70316e-08	5.04659e-07	1.60525e-06	-4.84113e-07	1.12114e-06	1.32855e-06	-3.43629e-07	9.84921e-07	3.58157e-07	-7.00394e-08	2.88117e-07	2.81919e-07	-5.57342e-08	2.26185e-07
6.021	4.56190e-07	-8.60622e-08	3.70128e-07	6.69748e-07	-8.80837e-08	5.81664e-07	1.23446e-06	-2.04604e-07	1.02986e-06	5.52822e-07	-4.71281e-08	5.05694e-07	1.60884e-06	-4.85195e-07	1.12365e-06	1.33127e-06	-3.44332e-07	9.86935e-07	3.59322e-07	-7.02673e-08	2.89055e-07	2.83060e-07	-5.59598e-08	2.27100e-07
6.046	4.56124e-07	-8.60498e-08	3.70075e-07	6.70878e-07	-8.82324e-08	5.82646e-07	1.23680e-06	-2.04993e-07	1.03181e-06	5.53936e-07	-4.72231e-08	5.06713e-07	1.61241e-06	-4.86271e-07	1.12614e-06	1.33396e-06	-3.45029e-07	9.88933e-07	3.60477e-07	-7.04932e-08	2.89984e-07	2.84194e-07	-5.61839e-08	2.28010e-07
6.070	4.56039e-07	-8.60337e-08	3.70005e-07	6.71990e-07	-8.83786e-08	5.83612e-07	1.23912e-06	-2.05377e-07	1.03374e-06	5.55034e-07	-4.73167e-08	5.07717e-07	1.61595e-06	-4.87340e-07	1.12861e-06	1.33663e-06	-3.45720e-07	9.90914e-07	3.61622e-07	-7.07171e-08	2.90905e-07	2.85320e-07	-5.64066e-08	2.28914e-07
6.095	4.55934e-07	-8.60139e-08	3.69920e-07	6.73085e-07	-8.85226e-08	5.84562e-07	1.24141e-06	-2.05756e-07	1.03565e-06	5.56115e-07	-4.74088e-08	5.08706e-07	1.61947e-06	-4.88401e-07	1.13107e-06	1.33928e-06	-3.46405e-07	9.92878e-07	3.62757e-07	-7.09390e-08	2.91818e-07	2.86440e-07	-5.66279e-08	2.29812e-07
6.119	4.55809e-07	-8.59904e-08	3.69819e-07	6.74161e-07	-8.86642e-08	5.85497e-07	1.24367e-06	-2.06131e-07	1.03754e-06	5.57178e-07	-4.74995e-08	5.09679e-07	1.62297e-06	-4.89456e-07	1.13351e-06	1.34191e-06	-3.47084e-07	9.94825e-07	3.63881e-07	-7.11588e-08	2.92722e-07	2.87552e-07	-5.68478e-08	2.30704e-07
6.144	4.55665e-07	-8.59631e-08	3.69702e-07	6.75220e-07	-8.88034e-08	5.86417e-07	1.24591e-06	-2.06501e-07	1.03941e-06	5.58225e-07	-4.75887e-08	5.10636e-07	1.62644e-06	-4.90504e-07	1.13594e-06	1.34451e-06	-3.47757e-07	9.96754e-07	3.64994e-07	-7.13765e-08	2.93618e-07	2.88656e-07	-5.70662e-08	2.31590e-07
6.169	4.55501e-07	-8.59322e-08	3.69569e-07	6.76261e-07	-8.89403e-08	5.87320e-07	1.24811e-06	-2.06867e-07	1.04125e-06	5.59254e-07	-4.76765e-08	5.11578e-07	1.62989e-06	-4.91545e-07	1.13835e-06	1.34709e-06	-3.48425e-07	9.98667e-07	3.66097e-07	-7.15922e-08	2.94505e-07	2.89753e-07	-5.72831e-08	2.32470e-07
6.193	4.55317e-07	-8.58974e-08	3.69419e-07	6.77283e-07	-8.90748e-08	5.88208e-07	1.25029e-06	-2.07228e-07	1.04306e-06	5.60266e-07	-4.77627e-08	5.12504e-07	1.63332e-06	-4.92579e-07	1.14074e-06	1.34965e-06	-3.49086e-07	1.00056e-06	3.67189e-07	-7.18057e-08	2.95383e-07	2.90843e-07	-5.74985e-08	2.33344e-07
6.218	4.55113e-07	-8.58590e-08	3.69254e-07	6.78287e-07	-8.92068e-08	5.89081e-07	1.25244e-06	-2.07585e-07	1.04486e-06	5.61261e-07	-4.78475e-08	5.13413e-07	1.63673e-06	-4.93605e-07	1.14312e-06	1.35218e-06	-3.49741e-07	1.00244e-06	3.68270e-07	-7.20172e-08	2.96253e-07	2.91925e-07	-5.77124e-08	2.34213e-07
6.242	4.54889e-07	-8.58167e-08	3.69072e-07	6.79273e-07	-8.93365e-08	5.89937e-07	1.25456e-06	-2.07936e-07	1.04663e-06	5.62238e-07	-4.79308e-08	5.14307e-07	1.64011e-06	-4.94625e-07	1.14548e-06	1.35469e-06	-3.50390e-07	1.00430e-06	3.69340e-07	-7.22264e-08	2.97114e-07	2.92999e-07	-5.79248e-08	2.35074e-07
6.267	4.54645e-07	-8.57707e-08	3.68874e-07	6.80241e-07	-8.94638e-08	5.90777e-07	1.25666e-06	-2.08283e-07	1.04838e-06	5.63197e-07	-4.80126e-08	5.15185e-07	1.64347e-06	-4.95638e-07	1.14783e-06	1.35718e-06	-3.51033e-07	1.00614e-06	3.70399e-07	-7.24335e-08	2.97966e-07	2.94066e-07	-5.81356e-08	2.35930e-07
6.291	4.54381e-07	-8.57209e-08	3.68660e-07	6.81190e-07	-8.95886e-08	5.91602e-07	1.25872e-06	-2.08626e-07	1.05010e-06	5.64139e-07	-4.80929e-08	5.16046e-07	1.64680e-06	-4.96643e-07	1.15016e-06	1.35964e-06	-3.51670e-07	1.00797e-06	3.71447e-07	-7.26384e-08	2.98809e-07	2.95124e-07	-5.83449e-08	2.36780e-07
6.316	4.54097e-07	-8.56673e-08	3.68429e-07	6.82121e-07	-8.97110e-08	5.92410e-07	1.26076e-06	-2.08964e-07	1.05180e-06	5.65062e-07	-4.81716e-08	5.16891e-07	1.65011e-06	-4.97642e-07	1.15247e-06	1.36208e-06	-3.52301e-07	1.00978e-06	3.72483e-07	-7.28410e-08	2.99642e-07	2.96175e-07	-5.85526e-08	2.37623e-07
6.341	4.53792e-07	-8.56098e-08	3.68182e-07	6.83033e-07	-8.98310e-08	5.93202e-07	1.26277e-06	-2.09297e-07	1.05347e-06	5.65968e-07	-4.82488e-08	5.17719e-07	1.65340e-06	-4.98633e-07	1.15477e-06	1.36449e-06	-3.52926e-07	1.01157e-06	3.73508e-07	-7.30415e-08	3.00467e-07	2.97218e-07	-5.87588e-08	2.38459e-07
6.365	4.53468e-07	-8.55486e-08	3.67919e-07	6.83926e-07	-8.99485e-08	5.93978e-07	1.26475e-06	-2.09625e-07	1.05513e-06	5.66855e-07	-4.83245e-08	5.18531e-07	1.65666e-06	-4.99618e-07	1.15705e-06	1.36689e-06	-3.53545e-07	1.01334e-06	3.74522e-07	-7.32396e-08	3.01282e-07	2.98253e-07	-5.89633e-08	2.39289e-07
6.390	4.53123e-07	-8.54835e-08	3.67639e-07	6.84801e-07	-9.00635e-08	5.94738e-07	1.26670e-06	-2.09948e-07	1.05676e-06	5.67725e-07	-4.83986e-08	5.19326e-07	1.65990e-06	-5.00595e-07	1.15931e-06	1.36926e-06	-3.54157e-07	1.01510e-06	3.75523e-07	-7.34355e-08	3.02088e-07	2.99279e-07	-5.91663e-08	2.40113e-07
6.414	4.52757e-07	-8.54146e-08	3.67343e-07	6.85657e-07	-9.01761e-08	5.95481e-07	1.26863e-06	-2.10267e-07	1.05836e-06	5.68576e-07	-4.84711e-08	5.20105e-07	1.66312e-06	-5.01565e-07	1.16155e-06	1.37160e-06	-3.54764e-07	1.01684e-06	3.76513e-07	-7.36291e-08	3.02884e-07	3.00298e-07	-5.93676e-08	2.40930e-07
6.439	4.52371e-07	-8.53418e-08	3.67030e-07	6.86494e-07	-9.02861e-08	5.96208e-07	1.27052e-06	-2.10581e-07	1.05994e-06	5.69408e-07	-4.85421e-08	5.20866e-07	1.66631e-06	-5.02528e-07	1.16378e-06	1.37392e-06	-3.55364e-07	1.01856e-06	3.77491e-07	-7.38204e-08	3.03671e-07	3.01308e-07	-5.95673e-08	2.41740e-07
6.463	4.51965e-07	-8.52652e-08	3.66700e-07	6.87312e-07	-9.03937e-08	5.96918e-07	1.27238e-06	-2.10890e-07	1.06149e-06	5.70222e-07	-4.86115e-08	5.21611e-07	1.66948e-06	-5.03483e-07	1.16600e-06	1.37622e-06	-3.55958e-07	1.02026e-06	3.78458e-07	-7.40094e-08	3.04448e-07	3.02309e-07	-5.97654e-08	2.42544e-07
6.488	4.51539e-07	-8.51847e-08	3.66354e-07	6.88111e-07	-9.04988e-08	5.97612e-07	1.27422e-06	-2.11194e-07	1.06303e-06	5.71017e-07	-4.86793e-08	5.22338e-07	1.67263e-06	-5.04432e-07	1.16819e-06	1.37849e-06	-3.56546e-07	1.02194e-06	3.79412e-07	-7.41959e-08	3.05216e-07	3.03303e-07	-5.99617e-08	2.43341e-07
6.513	4.51091e-07	-8.51003e-08	3.65991e-07	6.88891e-07	-9.06013e-08	5.98289e-07	1.27603e-06	-2.11494e-07	1.06453e-06	5.71794e-07	-4.87455e-08	5.23049e-07	1.67575e-06	-5.05373e-07	1.17037e-06	1.38074e-06	-3.57128e-07	1.02361e-06	3.80354e-07	-7.43802e-08	3.05974e-07	3.04288e-07	-6.01564e-08	2.44131e-07
6.537	4.50623e-07	-8.50120e-08	3.65611e-07	6.89651e-07	-9.07014e-08	5.98950e-07	1.27780e-06	-2.11788e-07	1.06602e-06	5.72552e-07	-4.88101e-08	5.23742e-07	1.67884e-06	-5.06307e-07	1.17254e-06	1.38296e-06	-3.57703e-07	1.02526e-06	3.81283e-07	-7.45620e-08	3.06721e-07	3.05264e-07	-6.03495e-08	2.44915e-07
6.562	4.50135e-07	-8.49198e-08	3.65215e-07	6.90393e-07	-9.07989e-08	5.99594e-07	1.27955e-06	-2.12078e-07	1.06747e-06	5.73291e-07	-4.88731e-08	5.24418e-07	1.68191e-06	-5.07233e-07	1.17468e-06	1.38517e-06	-3.58273e-07	1.02689e-06	3.82201e-07	-7.47414e-08	3.07459e-07	3.06232e-07	-6.05408e-08	2.45691e-07
6.586	4.49625e-07	-8.48237e-08	3.64802e-07	6.91115e-07	-9.08938e-08	6.00221e-07	1.28127e-06	-2.12362e-07	1.06891e-06	5.74010e-07	-4.89344e-08	5.25076e-07	1.68496e-06	-5.08153e-07	1.17681e-06	1.38734e-06	-3.58836e-07	1.02851e-06	3.83106e-07	-7.49183e-08	3.08187e-07	3.07191e-07	-6.07304e-08	2.46461e-07
6.611	4.49095e-07	-8.47237e-08	3.64371e-07	6.91817e-07	-9.09862e-08	6.00831e-07	1.28296e-06	-2.12642e-07	1.07031e-06	5.74711e-07	-4.89941e-08	5.25717e-07	1.68799e-06	-5.09065e-07	1.17892e-06	1.38949e-06	-3.59392e-07	1.03010e-06	3.83998e-07	-7.50928e-08	3.08905e-07	3.08141e-07	-6.09183e-08	2.47223e-07
6.636	4.48544e-07	-8.46198e-08	3.63924e-07	6.92500e-07	-9.10761e-08	6.01424e-07	1.28462e-06	-2.12917e-07	1.07170e-06	5.75392e-07	-4.90522e-08	5.26340e-07	1.69099e-06	-5.09969e-07	1.18102e-06	1.39162e-06	-3.59943e-07	1.03168e-06	3.84878e-07	-7.52648e-08	3.09613e-07	3.09083e-07	-6.11044e-08	2.47978e-07
6.660	4.47972e-07	-8.45119e-08	3.63460e-07	6.93164e-07	-9.11634e-08	6.02001e-07	1.28624e-06	-2.13187e-07	1.07306e-06	5.76055e-07	-4.91087e-08	5.26946e-07	1.69396e-06	-5.10867e-07	1.18310e-06	1.39373e-06	-3.60487e-07	1.03324e-06	3.85745e-07	-7.54344e-08	3.10310e-07	3.10015e-07	-6.12888e-08	2.48727e-07
6.685	4.47380e-07	-8.44001e-08	3.62979e-07	6.93808e-07	-9.12481e-08	6.02560e-07	1.28784e-06	-2.13452e-07	1.07439e-06	5.76697e-07	-4.91635e-08	5.27534e-07	1.69691e-06	-5.11757e-07	1.18516e-06	1.39581e-06	-3.61025e-07	1.03478e-06	3.86599e-07	-7.56014e-08	3.10997e-07	3.10939e-07	-6.14714e-08	2.49468e-07
6.709	4.46766e-07	-8.42843e-08	3.62482e-07	6.94432e-07	-9.13302e-08	6.03102e-07	1.28941e-06	-2.13712e-07	1.07570e-06	5.77320e-07	-4.92166e-08	5.28104e-07	1.69984e-06	-5.12639e-07	1.18720e-06	1.39786e-06	-3.61557e-07	1.03631e-06	3.87440e-07	-7.57659e-08	3.11674e-07	3.11854e-07	-6.16522e-08	2.50202e-07
6.734	4.46131e-07	-8.41645e-08	3.61967e-07	6.95037e-07	-9.14097e-08	6.03627e-07	1.29095e-06	-2.13967e-07	1.07698e-06	5.77924e-07	-4.92680e-08	5.28656e-07	1.70274e-06	-5.13515e-07	1.18923e-06	1.39989e-06	-3.62082e-07	1.03781e-06	3.88268e-07	-7.59278e-08	3.12340e-07	3.12760e-07	-6.18313e-08	2.50928e-07
6.758	4.45475e-07	-8.40408e-08	3.61434e-07	6.95622e-07	-9.14866e-08	6.04135e-07	1.29246e-06	-2.14217e-07	1.07824e-06	5.78507e-07	-4.93178e-08	5.29190e-07	1.70562e-06	-5.14383e-07	1.19124e-06	1.40190e-06	-3.62601e-07	1.03930e-06	3.89083e-07	-7.60872e-08	3.12996e-07	3.13656e-07	-6.20085e-08	2.51648e-07
6.783	4.44798e-07	-8.39131e-08	3.60885e-07	6.96186e-07	-9.15609e-08	6.04625e-07	1.29393e-06	-2.14462e-07	1.07947e-06	5.79071e-07	-4.93659e-08	5.29705e-07	1.70847e-06	-5.15243e-07	1.19323e-06	1.40388e-06	-3.63113e-07	1.04077e-06	3.89884e-07	-7.62439e-08	3.13640e-07	3.14543e-07	-6.21840e-08	2.52359e-07
6.808	4.44100e-07	-8.37814e-08	3.60319e-07	6.96731e-07	-9.16325e-08	6.05099e-07	1.29538e-06	-2.14701e-07	1.08068e-06	5.79615e-07	-4.94122e-08	5.30203e-07	1.71130e-06	-5.16096e-07	1.19521e-06	1.40584e-06	-3.63620e-07	1.04222e-06	3.90673e-07	-7.63981e-08	3.14275e-07	3.15421e-07	-6.23575e-08	2.53064e-07
6.832	4.43381e-07	-8.36457e-08	3.59735e-07	6.97256e-07	-9.17016e-08	6.05555e-07	1.29680e-06	-2.14936e-07	1.08186e-06	5.80139e-07	-4.94569e-08	5.30682e-07	1.71411e-06	-5.16942e-07	1.19716e-06	1.40777e-06	-3.64120e-07	1.04365e-06	3.91448e-07	-7.65496e-08	3.14898e-07	3.16290e-07	-6.25293e-08	2.53761e-07
6.857	4.42640e-07	-8.35060e-08	3.59134e-07	6.97761e-07	-9.17680e-08	6.05993e-07	1.29818e-06	-2.15166e-07	1.08302e-06	5.80643e-07	-4.94999e-08	5.31143e-07	1.71689e-06	-5.17780e-07	1.19911e-06	1.40968e-06	-3.64613e-07	1.04507e-06	3.92209e-07	-7.66985e-08	3.15510e-07	3.17150e-07	-6.26992e-08	2.54450e-07
6.881	4.41879e-07	-8.33623e-08	3.58516e-07	6.98246e-07	-9.18317e-08	6.06414e-07	1.29954e-06	-2.15391e-07	1.08415e-06	5.81127e-07	-4.95411e-08	5.31586e-07	1.71964e-06	-5.18610e-07	1.20103e-06	1.41156e-06	-3.65100e-07	1.04646e-06	3.92957e-07	-7.68447e-08	3.16112e-07	3.18000e-07	-6.28672e-08	2.55132e-07
6.906	4.41096e-07	-8.32146e-08	3.57881e-07	6.98710e-07	-9.18928e-08	6.06817e-07	1.30086e-06	-2.15610e-07	1.08525e-06	5.81590e-07	-4.95806e-08	5.32010e-07	1.72237e-06	-5.19433e-07	1.20294e-06	1.41342e-06	-3.65581e-07	1.04784e-06	3.93691e-07	-7.69883e-08	3.16702e-07	3.18840e-07	-6.30334e-08	2.55807e-07
6.930	4.40291e-07	-8.30628e-08	3.57228e-07	6.99154e-07	-9.19512e-08	6.07203e-07	1.30216e-06	-2.15825e-07	1.08633e-06	5.82033e-07	-4.96184e-08	5.32415e-07	1.72507e-06	-5.20249e-07	1.20482e-06	1.41525e-06	-3.66055e-07	1.04920e-06	3.94411e-07	-7.71291e-08	3.17282e-07	3.19671e-07	-6.31977e-08	2.56473e-07
6.955	4.39465e-07	-8.29070e-08	3.56558e-07	6.99578e-07	-9.20069e-08	6.07571e-07	1.30342e-06	-2.16034e-07	1.08739e-06	5.82456e-07	-4.96544e-08	5.32801e-07	1.72775e-06	-5.21057e-07	1.20670e-06	1.41706e-06	-3.66523e-07	1.05054e-06	3.95117e-07	-7.72672e-08	3.17850e-07	3.20492e-07	-6.33600e-08	2.57132e-07
6.980	4.38618e-07	-8.27471e-08	3.55871e-07	6.99981e-07	-9.20600e-08	6.07921e-07	1.30465e-06	-2.16238e-07	1.08841e-06	5.82858e-07	-4.96887e-08	5.33169e-07	1.73041e-06	-5.21858e-07	1.20855e-06	1.41885e-06	-3.66985e-07	1.05186e-06	3.95809e-07	-7.74026e-08	3.18407e-07	3.21304e-07	-6.35205e-08	2.57783e-07
7.004	4.37749e-07	-8.25832e-08	3.55166e-07	7.00364e-07	-9.21103e-08	6.08254e-07	1.30585e-06	-2.16437e-07	1.08941e-06	5.83239e-07	-4.97212e-08	5.33518e-07	1.73304e-06	-5.22650e-07	1.21039e-06	1.42061e-06	-3.67440e-07	1.05317e-06	3.96487e-07	-7.75352e-08	3.18952e-07	3.22106e-07	-6.36790e-08	2.58427e-07
7.029	4.36859e-07	-8.24153e-08	3.54443e-07	7.00727e-07	-9.21580e-08	6.08569e-07	1.30702e-06	-2.16631e-07	1.09039e-06	5.83600e-07	-4.97519e-08	5.33848e-07	1.73564e-06	-5.23436e-07	1.21220e-06	1.42234e-06	-3.67888e-07	1.05445e-06	3.97151e-07	-7.76650e-08	3.19486e-07	3.22898e-07	-6.38356e-08	2.59062e-07
7.053	4.35947e-07	-8.22432e-08	3.53704e-07	7.01069e-07	-9.22030e-08	6.08866e-07	1.30816e-06	-2.16819e-07	1.09134e-06	5.83939e-07	-4.97809e-08	5.34159e-07	1.73822e-06	-5.24214e-07	1.21401e-06	1.42405e-06	-3.68330e-07	1.05572e-06	3.97801e-07	-7.77921e-08	3.20009e-07	3.23680e-07	-6.39902e-08	2.59690e-07
7.078	4.35013e-07	-8.20671e-08	3.52946e-07	7.01390e-07	-9.22452e-08	6.09145e-07	1.30926e-06	-2.17002e-07	1.09226e-06	5.84258e-07	-4.98080e-08	5.34450e-07	1.74077e-06	-5.24984e-07	1.21579e-06	1.42573e-06	-3.68766e-07	1.05697e-06	3.98436e-07	-7.79163e-08	3.20520e-07	3.24452e-07	-6.41429e-08	2.60310e-07
7.102	4.34058e-07	-8.18869e-08	3.52171e-07	7.01690e-07	-9.22847e-08	6.09406e-07	1.31034e-06	-2.17181e-07	1.09316e-06	5.84556e-07	-4.98334e-08	5.34723e-07	1.74330e-06	-5.25747e-07	1.21756e-06	1.42739e-06	-3.69195e-07	1.05820e-06	3.99057e-07	-7.80377e-08	3.21020e-07	3.25215e-07	-6.42937e-08	2.60921e-07
7.127	4.33081e-07	-8.17027e-08	3.51379e-07	7.01970e-07	-9.23215e-08	6.09649e-07	1.31138e-06	-2.17353e-07	1.09403e-06	5.84833e-07	-4.98570e-08	5.34976e-07	1.74581e-06	-5.26501e-07	1.21930e-06	1.42903e-06	-3.69617e-07	1.05941e-06	3.99664e-07	-7.81563e-08	3.21507e-07	3.25967e-07	-6.44424e-08	2.61525e-07
7.152	4.32083e-07	-8.15143e-08	3.50569e-07	7.02229e-07	-9.23556e-08	6.09873e-07	1.31239e-06	-2.17521e-07	1.09487e-06	5.85088e-07	-4.98788e-08	5.35210e-07	1.74828e-06	-5.27249e-07	1.22103e-06	1.43064e-06	-3.70034e-07	1.06060e-06	4.00255e-07	-7.82720e-08	3.21983e-07	3.26710e-07	-6.45892e-08	2.62120e-07
7.176	4.31063e-07	-8.13218e-08	3.49741e-07	7.02467e-07	-9.23869e-08	6.10080e-07	1.31337e-06	-2.17683e-07	1.09569e-06	5.85323e-07	-4.98988e-08	5.35424e-07	1.75074e-06	-5.27988e-07	1.22275e-06	1.43222e-06	-3.70443e-07	1.06178e-06	4.00832e-07	-7.83848e-08	3.22447e-07	3.27442e-07	-6.47339e-08	2.62708e-07
7.201	4.30021e-07	-8.11252e-08	3.48895e-07	7.02684e-07	-9.24155e-08	6.10269e-07	1.31432e-06	-2.17841e-07	1.09648e-06	5.85536e-07	-4.99170e-08	5.35619e-07	1.75316e-06	-5.28720e-07	1.22444e-06	1.43378e-06	-3.70846e-07	1.06293e-06	4.01394e-07	-7.84947e-08	3.22900e-07	3.28164e-07	-6.48766e-08	2.63287e-07
7.225	4.28957e-07	-8.09245e-08	3.48032e-07	7.02880e-07	-9.24413e-08	6.10439e-07	1.31524e-06	-2.17992e-07	1.09724e-06	5.85727e-07	-4.99333e-08	5.35794e-07	1.75557e-06	-5.29445e-07	1.22612e-06	1.43531e-06	-3.71243e-07	1.06407e-06	4.01941e-07	-7.86017e-08	3.23340e-07	3.28876e-07	-6.50174e-08	2.63858e-07
7.250	4.27871e-07	-8.07197e-08	3.47151e-07	7.03056e-07	-9.24643e-08	6.10591e-07	1.31612e-06	-2.18139e-07	1.09798e-06	5.85897e-07	-4.99478e-08	5.35950e-07	1.75794e-06	-5.30161e-07	1.22778e-06	1.43682e-06	-3.71633e-07	1.06519e-06	4.02474e-07	-7.87058e-08	3.23768e-07	3.29577e-07	-6.51560e-08	2.64421e-07
7.274	4.26764e-07	-8.05108e-08	3.46253e-07	7.03210e-07	-9.24846e-08	6.10725e-07	1.31697e-06	-2.18280e-07	1.09869e-06	5.86046e-07	-4.99604e-08	5.36086e-07	1.76029e-06	-5.30870e-07	1.22942e-06	1.43830e-06	-3.72016e-07	1.06629e-06	4.02991e-07	-7.88070e-08	3.24184e-07	3.30268e-07	-6.52927e-08	2.64976e-07
7.299	4.25634e-07	-8.02977e-08	3.45337e-07	7.03342e-07	-9.25020e-08	6.10840e-07	1.31779e-06	-2.18416e-07	1.09938e-06	5.86173e-07	-4.99713e-08	5.36202e-07	1.76262e-06	-5.31571e-07	1.23105e-06	1.43976e-06	-3.72393e-07	1.06737e-06	4.03493e-07	-7.89051e-08	3.24588e-07	3.30949e-07	-6.54273e-08	2.65522e-07
7.324	4.24483e-07	-8.00805e-08	3.44402e-07	7.03454e-07	-9.25167e-08	6.10937e-07	1.31858e-06	-2.18546e-07	1.10003e-06	5.86278e-07	-4.99802e-08	5.36298e-07	1.76492e-06	-5.32265e-07	1.23265e-06	1.44119e-06	-3.72764e-07	1.06843e-06	4.03979e-07	-7.90003e-08	3.24979e-07	3.31619e-07	-6.55598e-08	2.66060e-07
7.348	4.23310e-07	-7.98592e-08	3.43450e-07	7.03545e-07	-9.25286e-08	6.11016e-07	1.31934e-06	-2.18672e-07	1.10066e-06	5.86361e-07	-4.99873e-08	5.36374e-07	1.76719e-06	-5.32951e-07	1.23424e-06	1.44260e-06	-3.73127e-07	1.06947e-06	4.04451e-07	-7.90925e-08	3.25358e-07	3.32279e-07	-6.56903e-08	2.66589e-07
7.373	4.22114e-07	-7.96337e-08	3.42481e-07	7.03614e-07	-9.25377e-08	6.11076e-07	1.32006e-06	-2.18792e-07	1.10127e-06	5.86423e-07	-4.99926e-08	5.36430e-07	1.76944e-06	-5.33628e-07	1.23581e-06	1.44398e-06	-3.73485e-07	1.07049e-06	4.04907e-07	-7.91816e-08	3.25725e-07	3.32929e-07	-6.58186e-08	2.67110e-07
7.397	4.20897e-07	-7.94040e-08	3.41493e-07	7.03662e-07	-9.25440e-08	6.11118e-07	1.32075e-06	-2.18906e-07	1.10184e-06	5.86462e-07	-4.99959e-08	5.36466e-07	1.77166e-06	-5.34299e-07	1.23736e-06	1.44533e-06	-3.73835e-07	1.07150e-06	4.05347e-07	-7.92678e-08	3.26080e-07	3.33567e-07	-6.59449e-08	2.67622e-07
7.422	4.19658e-07	-7.91702e-08	3.40487e-07	7.03688e-07	-9.25475e-08	6.11140e-07	1.32141e-06	-2.19015e-07	1.10239e-06	5.86479e-07	-4.99974e-08	5.36482e-07	1.77386e-06	-5.34961e-07	1.23890e-06	1.44666e-06	-3.74179e-07	1.07249e-06	4.05772e-07	-7.93509e-08	3.26421e-07	3.34195e-07	-6.60691e-08	2.68126e-07
7.447	4.18396e-07	-7.89322e-08	3.39464e-07	7.03693e-07	-9.25481e-08	6.11145e-07	1.32203e-06	-2.19119e-07	1.10291e-06	5.86475e-07	-4.99970e-08	5.36478e-07	1.77603e-06	-5.35616e-07	1.24041e-06	1.44797e-06	-3.74517e-07	1.07345e-06	4.06181e-07	-7.94309e-08	3.26751e-07	3.34813e-07	-6.61911e-08	2.68622e-07
7.471	4.17113e-07	-7.86901e-08	3.38423e-07	7.03676e-07	-9.25459e-08	6.11130e-07	1.32263e-06	-2.19217e-07	1.10341e-06	5.86448e-07	-4.99947e-08	5.36453e-07	1.77817e-06	-5.36262e-07	1.24191e-06	1.44925e-06	-3.74847e-07	1.07440e-06	4.06575e-07	-7.95078e-08	3.27067e-07	3.35420e-07	-6.63111e-08	2.69108e-07
7.496	4.15807e-07	-7.84438e-08	3.37363e-07	7.03638e-07	-9.25409e-08	6.11097e-07	1.32319e-06	-2.19310e-07	1.10388e-06	5.86398e-07	-4.99905e-08	5.36408e-07	1.78029e-06	-5.36901e-07	1.24339e-06	1.45050e-06	-3.75172e-07	1.07533e-06	4.06953e-07	-7.95817e-08	3.27371e-07	3.36016e-07	-6.64289e-08	2.69587e-07
7.520	4.14479e-07	-7.81933e-08	3.36286e-07	7.03578e-07	-9.25331e-08	6.11045e-07	1.32371e-06	-2.19397e-07	1.10432e-06	5.86327e-07	-4.99844e-08	5.36342e-07	1.78238e-06	-5.37532e-07	1.24485e-06	1.45173e-06	-3.75489e-07	1.07624e-06	4.07314e-07	-7.96524e-08	3.27662e-07	3.36601e-07	-6.65446e-08	2.70056e-07
7.545	4.13129e-07	-7.79386e-08	3.35191e-07	7.03497e-07	-9.25224e-08	6.10975e-07	1.32421e-06	-2.19479e-07	1.10473e-06	5.86233e-07	-4.99764e-08	5.36256e-07	1.78445e-06	-5.38156e-07	1.24629e-06	1.45293e-06	-3.75800e-07	1.07713e-06	4.07660e-07	-7.97200e-08	3.27940e-07	3.37175e-07	-6.66581e-08	2.70517e-07
7.569	4.11757e-07	-7.76797e-08	3.34077e-07	7.03394e-07	-9.25088e-08	6.10885e-07	1.32467e-06	-2.19556e-07	1.10511e-06	5.86116e-07	-4.99664e-08	5.36150e-07	1.78649e-06	-5.38771e-07	1.24772e-06	1.45411e-06	-3.76104e-07	1.07800e-06	4.07990e-07	-7.97845e-08	3.28205e-07	3.37738e-07	-6.67695e-08	2.70969e-07
7.594	4.10363e-07	-7.74167e-08	3.32946e-07	7.03269e-07	-9.24924e-08	6.10777e-07	1.32510e-06	-2.19627e-07	1.10547e-06	5.85977e-07	-4.99546e-08	5.36023e-07	1.78850e-06	-5.39378e-07	1.24913e-06	1.45526e-06	-3.76402e-07	1.07886e-06	4.08303e-07	-7.98458e-08	3.28457e-07	3.38291e-07	-6.68787e-08	2.71412e-07
7.619	4.08946e-07	-7.71494e-08	3.31797e-07	7.03123e-07	-9.24731e-08	6.10650e-07	1.32550e-06	-2.19693e-07	1.10580e-06	5.85816e-07	-4.99408e-08	5.35875e-07	1.79049e-06	-5.39978e-07	1.25051e-06	1.45638e-06	-3.76693e-07	1.07969e-06	4.08600e-07	-7.99040e-08	3.28697e-07	3.38832e-07	-6.69857e-08	2.71846e-07
7.643	4.07507e-07	-7.68780e-08	3.30629e-07	7.02954e-07	-9.24510e-08	6.10503e-07	1.32586e-06	-2.19753e-07	1.10611e-06	5.85631e-07	-4.99251e-08	5.35706e-07	1.79245e-06	-5.40570e-07	1.25188e-06	1.45748e-06	-3.76977e-07	1.08051e-06	4.08881e-07	-7.99589e-08	3.28923e-07	3.39362e-07	-6.70905e-08	2.72272e-07
7.668	4.06046e-07	-7.66023e-08	3.29444e-07	7.02764e-07	-9.24260e-08	6.10338e-07	1.32619e-06	-2.19807e-07	1.10638e-06	5.85424e-07	-4.99074e-08	5.35517e-07	1.79439e-06	-5.41154e-07	1.25324e-06	1.45856e-06	-3.77255e-07	1.08130e-06	4.09146e-07	-8.00106e-08	3.29135e-07	3.39882e-07	-6.71932e-08	2.72688e-07
7.692	4.04563e-07	-7.63225e-08	3.28240e-07	7.02552e-07	-9.23981e-08	6.10154e-07	1.32648e-06	-2.19857e-07	1.10663e-06	5.85194e-07	-4.98878e-08	5.35306e-07	1.79630e-06	-5.41729e-07	1.25457e-06	1.45960e-06	-3.77526e-07	1.08208e-06	4.09394e-07	-8.00592e-08	3.29335e-07	3.40390e-07	-6.72937e-08	2.73096e-07
7.717	4.03057e-07	-7.60384e-08	3.27018e-07	7.02318e-07	-9.23673e-08	6.09951e-07	1.32675e-06	-2.19900e-07	1.10685e-06	5.84941e-07	-4.98663e-08	5.35075e-07	1.79818e-06	-5.42297e-07	1.25589e-06	1.46063e-06	-3.77791e-07	1.08284e-06	4.09626e-07	-8.01045e-08	3.29521e-07	3.40887e-07	-6.73919e-08	2.73495e-07
7.741	4.01529e-07	-7.57501e-08	3.25779e-07	7.02062e-07	-9.23336e-08	6.09728e-07	1.32698e-06	-2.19938e-07	1.10704e-06	5.84665e-07	-4.98427e-08	5.34822e-07	1.80004e-06	-5.42857e-07	1.25718e-06	1.46162e-06	-3.78048e-07	1.08357e-06	4.09841e-07	-8.01465e-08	3.29694e-07	3.41372e-07	-6.74879e-08	2.73884e-07
7.766	3.99978e-07	-7.54576e-08	3.24521e-07	7.01784e-07	-9.22970e-08	6.09487e-07	1.32718e-06	-2.19971e-07	1.10720e-06	5.84366e-07	-4.98172e-08	5.34549e-07	1.80187e-06	-5.43410e-07	1.25846e-06	1.46259e-06	-3.78299e-07	1.08429e-06	4.10039e-07	-8.01853e-08	3.29854e-07	3.41847e-07	-6.75817e-08	2.74265e-07
7.791	3.98406e-07	-7.51609e-08	3.23245e-07	7.01484e-07	-9.22575e-08	6.09226e-07	1.32734e-06	-2.19998e-07	1.10734e-06	5.84044e-07	-4.97898e-08	5.34254e-07	1.80367e-06	-5.43954e-07	1.25972e-06	1.46354e-06	-3.78544e-07	1.08499e-06	4.10221e-07	-8.02208e-08	3.30000e-07	3.42310e-07	-6.76733e-08	2.74637e-07
7.815	3.96810e-07	-7.48600e-08	3.21950e-07	7.01161e-07	-9.22152e-08	6.08946e-07	1.32747e-06	-2.20020e-07	1.10745e-06	5.83699e-07	-4.97604e-08	5.33939e-07	1.80545e-06	-5.44490e-07	1.26096e-06	1.46446e-06	-3.78781e-07	1.08568e-06	4.10386e-07	-8.02530e-08	3.30133e-07	3.42762e-07	-6.77627e-08	2.74999e-07
7.840	3.95193e-07	-7.45548e-08	3.20638e-07	7.00817e-07	-9.21699e-08	6.08647e-07	1.32757e-06	-2.20036e-07	1.10753e-06	5.83331e-07	-4.97290e-08	5.33602e-07	1.80720e-06	-5.45018e-07	1.26219e-06	1.46535e-06	-3.79012e-07	1.08634e-06	4.10533e-07	-8.02820e-08	3.30252e-07	3.43203e-07	-6.78497e-08	2.75353e-07
7.864	3.93553e-07	-7.42454e-08	3.19307e-07	7.00450e-07	-9.21216e-08	6.08329e-07	1.32763e-06	-2.20046e-07	1.10758e-06	5.82939e-07	-4.96956e-08	5.33243e-07	1.80893e-06	-5.45538e-07	1.26339e-06	1.46622e-06	-3.79237e-07	1.08698e-06	4.10664e-07	-8.03076e-08	3.30357e-07	3.43632e-07	-6.79346e-08	2.75697e-07
7.889	3.91890e-07	-7.39318e-08	3.17959e-07	7.00061e-07	-9.20705e-08	6.07991e-07	1.32766e-06	-2.20051e-07	1.10761e-06	5.82524e-07	-4.96602e-08	5.32864e-07	1.81063e-06	-5.46050e-07	1.26458e-06	1.46706e-06	-3.79454e-07	1.08760e-06	4.10778e-07	-8.03298e-08	3.30448e-07	3.44049e-07	-6.80172e-08	2.76032e-07
7.913	3.90206e-07	-7.36140e-08	3.16592e-07	6.99650e-07	-9.20165e-08	6.07634e-07	1.32765e-06	-2.20051e-07	1.10760e-06	5.82085e-07	-4.96228e-08	5.32463e-07	1.81230e-06	-5.46555e-07	1.26574e-06	1.46787e-06	-3.79665e-07	1.08821e-06	4.10875e-07	-8.03487e-08	3.30526e-07	3.44456e-07	-6.80975e-08	2.76358e-07
7.938	3.88498e-07	-7.32919e-08	3.15206e-07	6.99217e-07	-9.19595e-08	6.07258e-07	1.32762e-06	-2.20044e-07	1.10757e-06	5.81623e-07	-4.95834e-08	5.32040e-07	1.81394e-06	-5.47051e-07	1.26689e-06	1.46866e-06	-3.79869e-07	1.08879e-06	4.10955e-07	-8.03643e-08	3.30590e-07	3.44850e-07	-6.81755e-08	2.76675e-07
7.963	3.86769e-07	-7.29656e-08	3.13803e-07	6.98761e-07	-9.18995e-08	6.06862e-07	1.32755e-06	-2.20032e-07	1.10751e-06	5.81138e-07	-4.95420e-08	5.31596e-07	1.81556e-06	-5.47539e-07	1.26802e-06	1.46943e-06	-3.80067e-07	1.08936e-06	4.11017e-07	-8.03765e-08	3.30640e-07	3.45233e-07	-6.82512e-08	2.76982e-07
7.987	3.85016e-07	-7.26350e-08	3.12381e-07	6.98283e-07	-9.18367e-08	6.06447e-07	1.32744e-06	-2.20015e-07	1.10743e-06	5.80629e-07	-4.94986e-08	5.31130e-07	1.81716e-06	-5.48019e-07	1.26914e-06	1.47016e-06	-3.80257e-07	1.08991e-06	4.11062e-07	-8.03853e-08	3.30677e-07	3.45605e-07	-6.83247e-08	2.77280e-07
8.012	3.83242e-07	-7.23002e-08	3.10942e-07	6.97783e-07	-9.17709e-08	6.06012e-07	1.32730e-06	-2.19992e-07	1.10731e-06	5.80096e-07	-4.94532e-08	5.30643e-07	1.81872e-06	-5.48491e-07	1.27023e-06	1.47088e-06	-3.80441e-07	1.09043e-06	4.11090e-07	-8.03907e-08	3.30699e-07	3.45965e-07	-6.83959e-08	2.77569e-07
8.036	3.81445e-07	-7.19611e-08	3.09483e-07	6.97260e-07	-9.17021e-08	6.05558e-07	1.32713e-06	-2.19963e-07	1.10717e-06	5.79540e-07	-4.94058e-08	5.30134e-07	1.82026e-06	-5.48955e-07	1.27130e-06	1.47156e-06	-3.80619e-07	1.09094e-06	4.11100e-07	-8.03927e-08	3.30707e-07	3.46313e-07	-6.84647e-08	2.77849e-07
8.061	3.79625e-07	-7.16179e-08	3.08007e-07	6.96715e-07	-9.16304e-08	6.05085e-07	1.32692e-06	-2.19929e-07	1.10699e-06	5.78960e-07	-4.93563e-08	5.29603e-07	1.82177e-06	-5.49411e-07	1.27236e-06	1.47222e-06	-3.80789e-07	1.09143e-06	4.11092e-07	-8.03913e-08	3.30701e-07	3.46650e-07	-6.85313e-08	2.78119e-07
8.086	3.77783e-07	-7.12703e-08	3.06512e-07	6.96147e-07	-9.15557e-08	6.04592e-07	1.32668e-06	-2.19889e-07	1.10679e-06	5.78356e-07	-4.93049e-08	5.29051e-07	1.82326e-06	-5.49859e-07	1.27340e-06	1.47285e-06	-3.80953e-07	1.09190e-06	4.11068e-07	-8.03864e-08	3.30681e-07	3.46975e-07	-6.85955e-08	2.78379e-07
8.110	3.75918e-07	-7.09185e-08	3.04999e-07	6.95557e-07	-9.14781e-08	6.04079e-07	1.32641e-06	-2.19844e-07	1.10656e-06	5.77728e-07	-4.92513e-08	5.28477e-07	1.82471e-06	-5.50299e-07	1.27442e-06	1.47346e-06	-3.81110e-07	1.09235e-06	4.11025e-07	-8.03781e-08	3.30647e-07	3.47288e-07	-6.86574e-08	2.78631e-07
8.135	3.74031e-07	-7.05625e-08	3.03468e-07	6.94944e-07	-9.13975e-08	6.03547e-07	1.32610e-06	-2.19793e-07	1.10631e-06	5.77076e-07	-4.91958e-08	5.27880e-07	1.82615e-06	-5.50730e-07	1.27542e-06	1.47404e-06	-3.81261e-07	1.09278e-06	4.10965e-07	-8.03663e-08	3.30598e-07	3.47589e-07	-6.87170e-08	2.78872e-07
8.159	3.72121e-07	-7.02022e-08	3.01919e-07	6.94309e-07	-9.13140e-08	6.02995e-07	1.32576e-06	-2.19736e-07	1.10602e-06	5.76401e-07	-4.91382e-08	5.27262e-07	1.82755e-06	-5.51154e-07	1.27640e-06	1.47460e-06	-3.81404e-07	1.09319e-06	4.10887e-07	-8.03510e-08	3.30536e-07	3.47879e-07	-6.87743e-08	2.79105e-07
8.184	3.70189e-07	-6.98377e-08	3.00351e-07	6.93651e-07	-9.12275e-08	6.02424e-07	1.32538e-06	-2.19674e-07	1.10571e-06	5.75701e-07	-4.90785e-08	5.26622e-07	1.82893e-06	-5.51570e-07	1.27736e-06	1.47513e-06	-3.81541e-07	1.09359e-06	4.10791e-07	-8.03323e-08	3.30459e-07	3.48157e-07	-6.88292e-08	2.79328e-07
8.208	3.68234e-07	-6.94690e-08	2.98765e-07	6.92971e-07	-9.11380e-08	6.01833e-07	1.32497e-06	-2.19606e-07	1.10536e-06	5.74977e-07	-4.90168e-08	5.25960e-07	1.83028e-06	-5.51977e-07	1.27830e-06	1.47563e-06	-3.81671e-07	1.09396e-06	4.10677e-07	-8.03101e-08	3.30367e-07	3.48423e-07	-6.88817e-08	2.79541e-07
8.233	3.66257e-07	-6.90959e-08	2.97161e-07	6.92268e-07	-9.10455e-08	6.01222e-07	1.32453e-06	-2.19532e-07	1.10499e-06	5.74229e-07	-4.89531e-08	5.25276e-07	1.83160e-06	-5.52376e-07	1.27923e-06	1.47611e-06	-3.81795e-07	1.09431e-06	4.10545e-07	-8.02843e-08	3.30261e-07	3.48677e-07	-6.89319e-08	2.79745e-07
8.258	3.64257e-07	-6.87187e-08	2.95538e-07	6.91542e-07	-9.09501e-08	6.00592e-07	1.32405e-06	-2.19452e-07	1.10459e-06	5.73457e-07	-4.88873e-08	5.24570e-07	1.83290e-06	-5.52767e-07	1.28013e-06	1.47656e-06	-3.81912e-07	1.09465e-06	4.10396e-07	-8.02550e-08	3.30141e-07	3.48919e-07	-6.89798e-08	2.79939e-07
8.282	3.62235e-07	-6.83371e-08	2.93898e-07	6.90794e-07	-9.08516e-08	5.99942e-07	1.32353e-06	-2.19367e-07	1.10417e-06	5.72661e-07	-4.88194e-08	5.23842e-07	1.83417e-06	-5.53150e-07	1.28102e-06	1.47698e-06	-3.82022e-07	1.09496e-06	4.10228e-07	-8.02222e-08	3.30006e-07	3.49149e-07	-6.90253e-08	2.80124e-07
8.307	3.60190e-07	-6.79514e-08	2.92239e-07	6.90022e-07	-9.07502e-08	5.99272e-07	1.32299e-06	-2.19277e-07	1.10371e-06	5.71840e-07	-4.87494e-08	5.23091e-07	1.83541e-06	-5.53525e-07	1.28189e-06	1.47738e-06	-3.82125e-07	1.09526e-06	4.10042e-07	-8.01859e-08	3.29856e-07	3.49367e-07	-6.90684e-08	2.80299e-07
8.331	3.58122e-07	-6.75613e-08	2.90561e-07	6.89229e-07	-9.06458e-08	5.98583e-07	1.32241e-06	-2.19180e-07	1.10322e-06	5.70996e-07	-4.86774e-08	5.22318e-07	1.83663e-06	-5.53892e-07	1.28274e-06	1.47776e-06	-3.82221e-07	1.09554e-06	4.09838e-07	-8.01460e-08	3.29692e-07	3.49573e-07	-6.91092e-08	2.80464e-07
8.356	3.56033e-07	-6.71671e-08	2.88865e-07	6.88412e-07	-9.05384e-08	5.97874e-07	1.32179e-06	-2.19078e-07	1.10271e-06	5.70126e-07	-4.86033e-08	5.21523e-07	1.83782e-06	-5.54251e-07	1.28357e-06	1.47810e-06	-3.82311e-07	1.09579e-06	4.09616e-07	-8.01025e-08	3.29513e-07	3.49767e-07	-6.91476e-08	2.80620e-07
8.380	3.53920e-07	-6.67685e-08	2.87152e-07	6.87573e-07	-9.04280e-08	5.97145e-07	1.32114e-06	-2.18971e-07	1.10217e-06	5.69233e-07	-4.85271e-08	5.20706e-07	1.83898e-06	-5.54601e-07	1.28438e-06	1.47843e-06	-3.82394e-07	1.09603e-06	4.09375e-07	-8.00554e-08	3.29320e-07	3.49949e-07	-6.91836e-08	2.80766e-07
8.405	3.51785e-07	-6.63658e-08	2.85419e-07	6.86710e-07	-9.03146e-08	5.96396e-07	1.32046e-06	-2.18857e-07	1.10160e-06	5.68315e-07	-4.84489e-08	5.19866e-07	1.84012e-06	-5.54943e-07	1.28517e-06	1.47872e-06	-3.82471e-07	1.09625e-06	4.09116e-07	-8.00048e-08	3.29111e-07	3.50119e-07	-6.92172e-08	2.80902e-07
8.430	3.49628e-07	-6.59587e-08	2.83669e-07	6.85825e-07	-9.01982e-08	5.95627e-07	1.31974e-06	-2.18738e-07	1.10100e-06	5.67372e-07	-4.83685e-08	5.19004e-07	1.84122e-06	-5.55277e-07	1.28595e-06	1.47899e-06	-3.82540e-07	1.09645e-06	4.08839e-07	-7.99506e-08	3.28888e-07	3.50277e-07	-6.92484e-08	2.81029e-07
8.454	3.47448e-07	-6.55475e-08	2.81900e-07	6.84918e-07	-9.00788e-08	5.94839e-07	1.31899e-06	-2.18614e-07	1.10037e-06	5.66405e-07	-4.82861e-08	5.18119e-07	1.84230e-06	-5.55603e-07	1.28670e-06	1.47923e-06	-3.82603e-07	1.09663e-06	4.08543e-07	-7.98927e-08	3.28650e-07	3.50423e-07	-6.92772e-08	2.81146e-07
8.479	3.45245e-07	-6.51320e-08	2.80113e-07	6.83987e-07	-8.99564e-08	5.94031e-07	1.31820e-06	-2.18483e-07	1.09972e-06	5.65414e-07	-4.82015e-08	5.17212e-07	1.84336e-06	-5.55921e-07	1.28744e-06	1.47945e-06	-3.82659e-07	1.09679e-06	4.08229e-07	-7.98312e-08	3.28397e-07	3.50557e-07	-6.93037e-08	2.81253e-07
8.503	3.43020e-07	-6.47122e-08	2.78308e-07	6.83034e-07	-8.98310e-08	5.93202e-07	1.31738e-06	-2.18347e-07	1.09903e-06	5.64398e-07	-4.81149e-08	5.16283e-07	1.84438e-06	-5.56231e-07	1.28815e-06	1.47964e-06	-3.82708e-07	1.09693e-06	4.07896e-07	-7.97661e-08	3.28130e-07	3.50678e-07	-6.93277e-08	2.81351e-07
8.528	3.40773e-07	-6.42882e-08	2.76484e-07	6.82057e-07	-8.97026e-08	5.92355e-07	1.31652e-06	-2.18205e-07	1.09832e-06	5.63357e-07	-4.80262e-08	5.15331e-07	1.84538e-06	-5.56532e-07	1.28885e-06	1.47981e-06	-3.82751e-07	1.09705e-06	4.07544e-07	-7.96974e-08	3.27847e-07	3.50788e-07	-6.93493e-08	2.81438e-07
8.552	3.38503e-07	-6.38600e-08	2.74643e-07	6.81058e-07	-8.95712e-08	5.91487e-07	1.31563e-06	-2.18058e-07	1.09757e-06	5.62291e-07	-4.79354e-08	5.14356e-07	1.84635e-06	-5.56825e-07	1.28953e-06	1.47994e-06	-3.82787e-07	1.09716e-06	4.07174e-07	-7.96250e-08	3.27549e-07	3.50885e-07	-6.93685e-08	2.81516e-07
8.577	3.36210e-07	-6.34275e-08	2.72783e-07	6.80036e-07	-8.94368e-08	5.90599e-07	1.31471e-06	-2.17904e-07	1.09680e-06	5.61201e-07	-4.78424e-08	5.13359e-07	1.84730e-06	-5.57110e-07	1.29019e-06	1.48006e-06	-3.82816e-07	1.09724e-06	4.06785e-07	-7.95489e-08	3.27236e-07	3.50970e-07	-6.93853e-08	2.81585e-07
8.602	3.33895e-07	-6.29907e-08	2.70904e-07	6.78991e-07	-8.92993e-08	5.89691e-07	1.31375e-06	-2.17746e-07	1.09600e-06	5.60086e-07	-4.77474e-08	5.12339e-07	1.84822e-06	-5.57387e-07	1.29083e-06	1.48014e-06	-3.82839e-07	1.09731e-06	4.06377e-07	-7.94692e-08	3.26908e-07	3.51043e-07	-6.93997e-08	2.81643e-07
8.626	3.31558e-07	-6.25498e-08	2.69008e-07	6.77923e-07	-8.91589e-08	5.88764e-07	1.31275e-06	-2.17581e-07	1.09517e-06	5.58946e-07	-4.76502e-08	5.11296e-07	1.84911e-06	-5.57655e-07	1.29145e-06	1.48020e-06	-3.82854e-07	1.09735e-06	4.05951e-07	-7.93858e-08	3.26565e-07	3.51103e-07	-6.94116e-08	2.81691e-07
8.651	3.29198e-07	-6.21046e-08	2.67093e-07	6.76832e-07	-8.90154e-08	5.87817e-07	1.31173e-06	-2.17411e-07	1.09432e-06	5.57782e-07	-4.75509e-08	5.10231e-07	1.84997e-06	-5.57915e-07	1.29205e-06	1.48024e-06	-3.82863e-07	1.09738e-06	4.05505e-07	-7.92987e-08	3.26207e-07	3.51151e-07	-6.94212e-08	2.81730e-07
8.675	3.26816e-07	-6.16552e-08	2.65160e-07	6.75718e-07	-8.88689e-08	5.86849e-07	1.31066e-06	-2.17235e-07	1.09343e-06	5.56592e-07	-4.74495e-08	5.09143e-07	1.85081e-06	-5.58167e-07	1.29264e-06	1.48025e-06	-3.82866e-07	1.09738e-06	4.05041e-07	-7.92079e-08	3.25833e-07	3.51187e-07	-6.94282e-08	2.81759e-07
8.700	3.24411e-07	-6.12015e-08	2.63209e-07	6.74581e-07	-8.87194e-08	5.85862e-07	1.30957e-06	-2.17053e-07	1.09252e-06	5.55378e-07	-4.73460e-08	5.08032e-07	1.85161e-06	-5.58411e-07	1.29320e-06	1.48023e-06	-3.82861e-07	1.09737e-06	4.04558e-07	-7.91134e-08	3.25445e-07	3.51211e-07	-6.94329e-08	2.81778e-07
8.724	3.21984e-07	-6.07436e-08	2.61240e-07	6.73422e-07	-8.85669e-08	5.84855e-07	1.30844e-06	-2.16865e-07	1.09157e-06	5.54139e-07	-4.72404e-08	5.06898e-07	1.85240e-06	-5.58647e-07	1.29375e-06	1.48019e-06	-3.82850e-07	1.09734e-06	4.04056e-07	-7.90152e-08	3.25041e-07	3.51222e-07	-6.94351e-08	2.81787e-07
8.749	3.19534e-07	-6.02815e-08	2.59253e-07	6.72239e-07	-8.84114e-08	5.83828e-07	1.30727e-06	-2.16672e-07	1.09060e-06	5.52875e-07	-4.71326e-08	5.05742e-07	1.85315e-06	-5.58874e-07	1.29427e-06	1.48012e-06	-3.82832e-07	1.09729e-06	4.03534e-07	-7.89133e-08	3.24621e-07	3.51221e-07	-6.94349e-08	2.81786e-07
8.774	3.17062e-07	-5.98152e-08	2.57247e-07	6.71033e-07	-8.82528e-08	5.82781e-07	1.30607e-06	-2.16473e-07	1.08960e-06	5.51585e-07	-4.70227e-08	5.04563e-07	1.85388e-06	-5.59093e-07	1.29478e-06	1.48002e-06	-3.82808e-07	1.09722e-06	4.02994e-07	-7.88076e-08	3.24187e-07	3.51207e-07	-6.94323e-08	2.81775e-07
8.798	3.14568e-07	-5.93446e-08	2.55223e-07	6.69805e-07	-8.80912e-08	5.81713e-07	1.30484e-06	-2.16269e-07	1.08857e-06	5.50271e-07	-4.69106e-08	5.03361e-07	1.85457e-06	-5.59304e-07	1.29527e-06	1.47990e-06	-3.82776e-07	1.09713e-06	4.02435e-07	-7.86982e-08	3.23736e-07	3.51182e-07	-6.94272e-08	2.81754e-07
8.823	3.12051e-07	-5.88698e-08	2.53182e-07	6.68553e-07	-8.79266e-08	5.80626e-07	1.30357e-06	-2.16058e-07	1.08751e-06	5.48932e-07	-4.67965e-08	5.02136e-07	1.85525e-06	-5.59507e-07	1.29574e-06	1.47976e-06	-3.82738e-07	1.09702e-06	4.01856e-07	-7.85850e-08	3.23271e-07	3.51143e-07	-6.94196e-08	2.81724e-07
8.847	3.09512e-07	-5.83908e-08	2.51122e-07	6.67278e-07	-8.77590e-08	5.79519e-07	1.30226e-06	-2.15842e-07	1.08642e-06	5.47568e-07	-4.66802e-08	5.00888e-07	1.85589e-06	-5.59701e-07	1.29619e-06	1.47958e-06	-3.82694e-07	1.09689e-06	4.01258e-07	-7.84681e-08	3.22790e-07	3.51093e-07	-6.94096e-08	2.81683e-07
8.872	3.06951e-07	-5.79076e-08	2.49043e-07	6.65981e-07	-8.75883e-08	5.78393e-07	1.30093e-06	-2.15621e-07	1.08531e-06	5.46178e-07	-4.65617e-08	4.99617e-07	1.85651e-06	-5.59887e-07	1.29662e-06	1.47938e-06	-3.82642e-07	1.09674e-06	4.00641e-07	-7.83474e-08	3.22294e-07	3.51030e-07	-6.93972e-08	2.81633e-07
8.897	3.04368e-07	-5.74202e-08	2.46947e-07	6.64660e-07	-8.74146e-08	5.77246e-07	1.29955e-06	-2.15393e-07	1.08416e-06	5.44764e-07	-4.64411e-08	4.98323e-07	1.85710e-06	-5.60065e-07	1.29703e-06	1.47916e-06	-3.82584e-07	1.09658e-06	4.00005e-07	-7.82230e-08	3.21782e-07	3.50955e-07	-6.93823e-08	2.81572e-07
8.921	3.01762e-07	-5.69286e-08	2.44833e-07	6.63317e-07	-8.72379e-08	5.76079e-07	1.29815e-06	-2.15160e-07	1.08299e-06	5.43324e-07	-4.63184e-08	4.97006e-07	1.85766e-06	-5.60234e-07	1.29742e-06	1.47891e-06	-3.82519e-07	1.09639e-06	3.99349e-07	-7.80948e-08	3.21254e-07	3.50867e-07	-6.93650e-08	2.81502e-07
8.946	2.99134e-07	-5.64328e-08	2.42701e-07	6.61950e-07	-8.70582e-08	5.74892e-07	1.29671e-06	-2.14921e-07	1.08179e-06	5.41859e-07	-4.61935e-08	4.95666e-07	1.85819e-06	-5.60396e-07	1.29780e-06	1.47863e-06	-3.82448e-07	1.09619e-06	3.98674e-07	-7.79627e-08	3.20711e-07	3.50767e-07	-6.93452e-08	2.81422e-07
8.970	2.96483e-07	-5.59328e-08	2.40550e-07	6.60561e-07	-8.68755e-08	5.73685e-07	1.29523e-06	-2.14677e-07	1.08055e-06	5.40369e-07	-4.60665e-08	4.94303e-07	1.85870e-06	-5.60549e-07	1.29815e-06	1.47833e-06	-3.82370e-07	1.09596e-06	3.97979e-07	-7.78269e-08	3.20152e-07	3.50654e-07	-6.93229e-08	2.81331e-07
8.995	2.93811e-07	-5.54287e-08	2.38382e-07	6.59148e-07	-8.66897e-08	5.72458e-07	1.29372e-06	-2.14426e-07	1.07930e-06	5.38854e-07	-4.59373e-08	4.92917e-07	1.85918e-06	-5.60693e-07	1.29849e-06	1.47800e-06	-3.82285e-07	1.09572e-06	3.97265e-07	-7.76873e-08	3.19578e-07	3.50529e-07	-6.92982e-08	2.81231e-07
9.019	2.91116e-07	-5.49203e-08	2.36196e-07	6.57713e-07	-8.65009e-08	5.71212e-07	1.29218e-06	-2.14170e-07	1.07801e-06	5.37314e-07	-4.58060e-08	4.91508e-07	1.85963e-06	-5.60830e-07	1.29880e-06	1.47765e-06	-3.82194e-07	1.09546e-06	3.96532e-07	-7.75439e-08	3.18988e-07	3.50392e-07	-6.92710e-08	2.81121e-07
9.044	2.88399e-07	-5.44077e-08	2.33991e-07	6.56254e-07	-8.63091e-08	5.69945e-07	1.29060e-06	-2.13909e-07	1.07669e-06	5.35748e-07	-4.56725e-08	4.90076e-07	1.86006e-06	-5.60958e-07	1.29910e-06	1.47727e-06	-3.82095e-07	1.09517e-06	3.95779e-07	-7.73967e-08	3.18382e-07	3.50242e-07	-6.92413e-08	2.81000e-07
9.069	2.85660e-07	-5.38910e-08	2.31769e-07	6.54773e-07	-8.61142e-08	5.68658e-07	1.28898e-06	-2.13641e-07	1.07534e-06	5.34157e-07	-4.55369e-08	4.88620e-07	1.86046e-06	-5.61078e-07	1.29938e-06	1.47686e-06	-3.81991e-07	1.09487e-06	3.95007e-07	-7.72456e-08	3.17761e-07	3.50079e-07	-6.92092e-08	2.80870e-07
9.093	2.82899e-07	-5.33701e-08	2.29529e-07	6.53268e-07	-8.59164e-08	5.67352e-07	1.28734e-06	-2.13368e-07	1.07397e-06	5.32541e-07	-4.53991e-08	4.87142e-07	1.86083e-06	-5.61189e-07	1.29964e-06	1.47643e-06	-3.81879e-07	1.09455e-06	3.94215e-07	-7.70907e-08	3.17124e-07	3.49904e-07	-6.91747e-08	2.80730e-07
9.118	2.80116e-07	-5.28451e-08	2.27271e-07	6.51741e-07	-8.57155e-08	5.66025e-07	1.28566e-06	-2.13089e-07	1.07257e-06	5.30899e-07	-4.52592e-08	4.85640e-07	1.86117e-06	-5.61293e-07	1.29988e-06	1.47598e-06	-3.81761e-07	1.09422e-06	3.93403e-07	-7.69320e-08	3.16471e-07	3.49717e-07	-6.91376e-08	2.80579e-07
9.142	2.77311e-07	-5.23158e-08	2.24995e-07	6.50190e-07	-8.55116e-08	5.64679e-07	1.28394e-06	-2.12805e-07	1.07113e-06	5.29232e-07	-4.51171e-08	4.84115e-07	1.86148e-06	-5.61388e-07	1.30010e-06	1.47549e-06	-3.81636e-07	1.09386e-06	3.92572e-07	-7.67694e-08	3.15802e-07	3.49517e-07	-6.90981e-08	2.80419e-07
9.167	2.74483e-07	-5.17824e-08	2.22701e-07	6.48617e-07	-8.53046e-08	5.63312e-07	1.28219e-06	-2.12515e-07	1.06967e-06	5.27540e-07	-4.49728e-08	4.82567e-07	1.86177e-06	-5.61474e-07	1.30030e-06	1.47499e-06	-3.81505e-07	1.09348e-06	3.91721e-07	-7.66030e-08	3.15118e-07	3.49305e-07	-6.90561e-08	2.80249e-07
9.191	2.71634e-07	-5.12449e-08	2.20389e-07	6.47021e-07	-8.50947e-08	5.61926e-07	1.28040e-06	-2.12219e-07	1.06818e-06	5.25823e-07	-4.48264e-08	4.80996e-07	1.86203e-06	-5.61553e-07	1.30048e-06	1.47445e-06	-3.81367e-07	1.09309e-06	3.90850e-07	-7.64328e-08	3.14417e-07	3.49080e-07	-6.90117e-08	2.80068e-07
9.216	2.68763e-07	-5.07032e-08	2.18059e-07	6.45401e-07	-8.48817e-08	5.60520e-07	1.27858e-06	-2.11917e-07	1.06667e-06	5.24080e-07	-4.46778e-08	4.79402e-07	1.86226e-06	-5.61623e-07	1.30064e-06	1.47389e-06	-3.81222e-07	1.09267e-06	3.89960e-07	-7.62587e-08	3.13701e-07	3.48843e-07	-6.89648e-08	2.79878e-07
9.241	2.65870e-07	-5.01574e-08	2.15712e-07	6.43759e-07	-8.46658e-08	5.59093e-07	1.27673e-06	-2.11610e-07	1.06512e-06	5.22311e-07	-4.45271e-08	4.77784e-07	1.86247e-06	-5.61685e-07	1.30078e-06	1.47331e-06	-3.81071e-07	1.09224e-06	3.89050e-07	-7.60807e-08	3.12969e-07	3.48593e-07	-6.89154e-08	2.79678e-07
9.265	2.62954e-07	-4.96075e-08	2.13347e-07	6.42094e-07	-8.44468e-08	5.57647e-07	1.27484e-06	-2.11297e-07	1.06355e-06	5.20518e-07	-4.43741e-08	4.76143e-07	1.86265e-06	-5.61739e-07	1.30091e-06	1.47270e-06	-3.80913e-07	1.09179e-06	3.88120e-07	-7.58989e-08	3.12221e-07	3.48331e-07	-6.88636e-08	2.79467e-07
9.290	2.60017e-07	-4.90534e-08	2.10964e-07	6.40406e-07	-8.42248e-08	5.56181e-07	1.27292e-06	-2.10979e-07	1.06194e-06	5.18698e-07	-4.42191e-08	4.74479e-07	1.86280e-06	-5.61784e-07	1.30101e-06	1.47206e-06	-3.80748e-07	1.09131e-06	3.87170e-07	-7.57131e-08	3.11457e-07	3.48056e-07	-6.88092e-08	2.79247e-07
9.314	2.57059e-07	-4.84952e-08	2.08563e-07	6.38695e-07	-8.39998e-08	5.54696e-07	1.27096e-06	-2.10654e-07	1.06031e-06	5.16854e-07	-4.40618e-08	4.72792e-07	1.86292e-06	-5.61821e-07	1.30110e-06	1.47140e-06	-3.80577e-07	1.09082e-06	3.86201e-07	-7.55236e-08	3.10677e-07	3.47769e-07	-6.87525e-08	2.79016e-07
9.339	2.54078e-07	-4.79329e-08	2.06145e-07	6.36962e-07	-8.37718e-08	5.53190e-07	1.26897e-06	-2.10324e-07	1.05865e-06	5.14984e-07	-4.39024e-08	4.71081e-07	1.86301e-06	-5.61849e-07	1.30117e-06	1.47071e-06	-3.80400e-07	1.09031e-06	3.85211e-07	-7.53301e-08	3.09881e-07	3.47469e-07	-6.86932e-08	2.78776e-07
9.363	2.51076e-07	-4.73665e-08	2.03709e-07	6.35205e-07	-8.35407e-08	5.51664e-07	1.26695e-06	-2.09989e-07	1.05696e-06	5.13088e-07	-4.37408e-08	4.69348e-07	1.86308e-06	-5.61870e-07	1.30121e-06	1.47000e-06	-3.80215e-07	1.08979e-06	3.84202e-07	-7.51327e-08	3.09069e-07	3.47157e-07	-6.86315e-08	2.78525e-07
9.388	2.48051e-07	-4.67960e-08	2.01255e-07	6.33426e-07	-8.33067e-08	5.50119e-07	1.26489e-06	-2.09648e-07	1.05524e-06	5.11168e-07	-4.35771e-08	4.67591e-07	1.86312e-06	-5.61882e-07	1.30124e-06	1.46926e-06	-3.80024e-07	1.08924e-06	3.83173e-07	-7.49315e-08	3.08241e-07	3.46832e-07	-6.85673e-08	2.78265e-07
9.413	2.45006e-07	-4.62214e-08	1.98784e-07	6.31623e-07	-8.30697e-08	5.48554e-07	1.26280e-06	-2.09301e-07	1.05350e-06	5.09221e-07	-4.34111e-08	4.65810e-07	1.86314e-06	-5.61886e-07	1.30125e-06	1.46850e-06	-3.79827e-07	1.08867e-06	3.82124e-07	-7.47263e-08	3.07398e-07	3.46495e-07	-6.85006e-08	2.77994e-07
9.437	2.41938e-07	-4.56427e-08	1.96295e-07	6.29798e-07	-8.28296e-08	5.46969e-07	1.26067e-06	-2.08948e-07	1.05172e-06	5.07250e-07	-4.32430e-08	4.64007e-07	1.86312e-06	-5.61881e-07	1.30124e-06	1.46771e-06	-3.79623e-07	1.08809e-06	3.81055e-07	-7.45173e-08	3.06538e-07	3.46145e-07	-6.84315e-08	2.77714e-07
9.462	2.38849e-07	-4.50599e-08	1.93789e-07	6.27950e-07	-8.25866e-08	5.45364e-07	1.25851e-06	-2.08590e-07	1.04992e-06	5.05252e-07	-4.30728e-08	4.62180e-07	1.86308e-06	-5.61869e-07	1.30121e-06	1.46690e-06	-3.79413e-07	1.08749e-06	3.79966e-07	-7.43043e-08	3.05662e-07	3.45783e-07	-6.83599e-08	2.77423e-07
9.486	2.35738e-07	-4.44730e-08	1.91265e-07	6.26080e-07	-8.23406e-08	5.43739e-07	1.25631e-06	-2.08226e-07	1.04809e-06	5.03230e-07	-4.29004e-08	4.60329e-07	1.86301e-06	-5.61848e-07	1.30116e-06	1.46606e-06	-3.79195e-07	1.08686e-06	3.78857e-07	-7.40875e-08	3.04770e-07	3.45409e-07	-6.82859e-08	2.77123e-07
9.511	2.32606e-07	-4.38821e-08	1.88724e-07	6.24186e-07	-8.20916e-08	5.42095e-07	1.25409e-06	-2.07857e-07	1.04623e-06	5.01182e-07	-4.27258e-08	4.58456e-07	1.86291e-06	-5.61818e-07	1.30109e-06	1.46519e-06	-3.78972e-07	1.08622e-06	3.77728e-07	-7.38667e-08	3.03862e-07	3.45022e-07	-6.82094e-08	2.76812e-07
9.535	2.29452e-07	-4.32871e-08	1.86165e-07	6.22270e-07	-8.18396e-08	5.40431e-07	1.25182e-06	-2.07482e-07	1.04434e-06	4.99108e-07	-4.25490e-08	4.56559e-07	1.86279e-06	-5.61781e-07	1.30101e-06	1.46430e-06	-3.78742e-07	1.08556e-06	3.76579e-07	-7.36420e-08	3.02937e-07	3.44622e-07	-6.81304e-08	2.76492e-07
9.560	2.26277e-07	-4.26881e-08	1.83589e-07	6.20331e-07	-8.15846e-08	5.38747e-07	1.24953e-06	-2.07101e-07	1.04242e-06	4.97009e-07	-4.23700e-08	4.54639e-07	1.86263e-06	-5.61735e-07	1.30090e-06	1.46339e-06	-3.78505e-07	1.08488e-06	3.75410e-07	-7.34135e-08	3.01997e-07	3.44210e-07	-6.80489e-08	2.76161e-07
9.585	2.23080e-07	-4.20851e-08	1.80995e-07	6.18370e-07	-8.13266e-08	5.37043e-07	1.24719e-06	-2.06715e-07	1.04048e-06	4.94884e-07	-4.21889e-08	4.52695e-07	1.86245e-06	-5.61681e-07	1.30077e-06	1.46245e-06	-3.78262e-07	1.08419e-06	3.74221e-07	-7.31809e-08	3.01040e-07	3.43786e-07	-6.79651e-08	2.75821e-07
9.609	2.19862e-07	-4.14780e-08	1.78384e-07	6.16385e-07	-8.10656e-08	5.35320e-07	1.24483e-06	-2.06323e-07	1.03851e-06	4.92734e-07	-4.20056e-08	4.50729e-07	1.86225e-06	-5.61618e-07	1.30063e-06	1.46148e-06	-3.78012e-07	1.08347e-06	3.73012e-07	-7.29445e-08	3.00068e-07	3.43349e-07	-6.78787e-08	2.75470e-07
9.634	2.16623e-07	-4.08669e-08	1.75756e-07	6.14379e-07	-8.08017e-08	5.33577e-07	1.24243e-06	-2.05925e-07	1.03651e-06	4.90559e-07	-4.18202e-08	4.48739e-07	1.86201e-06	-5.61547e-07	1.30047e-06	1.46049e-06	-3.77756e-07	1.08274e-06	3.71783e-07	-7.27042e-08	2.99079e-07	3.42900e-07	-6.77899e-08	2.75110e-07
9.658	2.13362e-07	-4.02517e-08	1.73111e-07	6.12349e-07	-8.05348e-08	5.31814e-07	1.24000e-06	-2.05522e-07	1.03448e-06	4.88358e-07	-4.16325e-08	4.46725e-07	1.86175e-06	-5.61468e-07	1.30028e-06	1.45948e-06	-3.77494e-07	1.08198e-06	3.70534e-07	-7.24599e-08	2.98074e-07	3.42438e-07	-6.76986e-08	2.74739e-07
9.683	2.10081e-07	-3.96326e-08	1.70448e-07	6.10297e-07	-8.02649e-08	5.30032e-07	1.23753e-06	-2.05114e-07	1.03242e-06	4.86132e-07	-4.14427e-08	4.44689e-07	1.86146e-06	-5.61381e-07	1.30008e-06	1.45844e-06	-3.77224e-07	1.08121e-06	3.69265e-07	-7.22117e-08	2.97053e-07	3.41964e-07	-6.76049e-08	2.74359e-07
9.708	2.06777e-07	-3.90095e-08	1.67768e-07	6.08223e-07	-7.99921e-08	5.28230e-07	1.23504e-06	-2.04699e-07	1.03034e-06	4.83880e-07	-4.12508e-08	4.42629e-07	1.86114e-06	-5.61285e-07	1.29986e-06	1.45737e-06	-3.76949e-07	1.08042e-06	3.67975e-07	-7.19595e-08	2.96016e-07	3.41478e-07	-6.75087e-08	2.73969e-07
9.732	2.03453e-07	-3.83823e-08	1.65071e-07	6.06125e-07	-7.97163e-08	5.26409e-07	1.23250e-06	-2.04280e-07	1.02822e-06	4.81603e-07	-4.10566e-08	4.40546e-07	1.86080e-06	-5.61182e-07	1.29962e-06	1.45628e-06	-3.76667e-07	1.07962e-06	3.66666e-07	-7.17034e-08	2.94963e-07	3.40979e-07	-6.74101e-08	2.73569e-07
9.757	2.00108e-07	-3.77512e-08	1.62357e-07	6.04006e-07	-7.94375e-08	5.24568e-07	1.22994e-06	-2.03854e-07	1.02608e-06	4.79300e-07	-4.08603e-08	4.38440e-07	1.86043e-06	-5.61069e-07	1.29936e-06	1.45517e-06	-3.76378e-07	1.07879e-06	3.65336e-07	-7.14434e-08	2.93893e-07	3.40468e-07	-6.73091e-08	2.73159e-07
9.781	1.96742e-07	-3.71161e-08	1.59625e-07	6.01864e-07	-7.91558e-08	5.22708e-07	1.22734e-06	-2.03423e-07	1.02391e-06	4.76972e-07	-4.06619e-08	4.36310e-07	1.86003e-06	-5.60949e-07	1.29908e-06	1.45403e-06	-3.76084e-07	1.07794e-06	3.63987e-07	-7.11795e-08	2.92807e-07	3.39944e-07	-6.72056e-08	2.72738e-07
9.806	1.93354e-07	-3.64771e-08	1.56877e-07	5.99699e-07	-7.88711e-08	5.20828e-07	1.22470e-06	-2.02987e-07	1.02172e-06	4.74618e-07	-4.04612e-08	4.34157e-07	1.85960e-06	-5.60820e-07	1.29878e-06	1.45286e-06	-3.75782e-07	1.07708e-06	3.62617e-07	-7.09116e-08	2.91705e-07	3.39408e-07	-6.70996e-08	2.72309e-07
9.830	1.89946e-07	-3.58341e-08	1.54112e-07	5.97512e-07	-7.85835e-08	5.18929e-07	1.22204e-06	-2.02545e-07	1.01949e-06	4.72239e-07	-4.02584e-08	4.31981e-07	1.85915e-06	-5.60684e-07	1.29847e-06	1.45167e-06	-3.75475e-07	1.07620e-06	3.61227e-07	-7.06398e-08	2.90587e-07	3.38860e-07	-6.69912e-08	2.71869e-07
9.855	1.86517e-07	-3.51872e-08	1.51330e-07	5.95303e-07	-7.82929e-08	5.17010e-07	1.21934e-06	-2.02097e-07	1.01724e-06	4.69835e-07	-4.00535e-08	4.29782e-07	1.85867e-06	-5.60538e-07	1.29813e-06	1.45046e-06	-3.75161e-07	1.07530e-06	3.59817e-07	-7.03640e-08	2.89453e-07	3.38299e-07	-6.68804e-08	2.71419e-07
9.880	1.83067e-07	-3.45363e-08	1.48530e-07	5.93071e-07	-7.79994e-08	5.15072e-07	1.21660e-06	-2.01644e-07	1.01496e-06	4.67405e-07	-3.98463e-08	4.27559e-07	1.85816e-06	-5.60385e-07	1.29777e-06	1.44922e-06	-3.74840e-07	1.07438e-06	3.58386e-07	-7.00843e-08	2.88302e-07	3.37727e-07	-6.67672e-08	2.70959e-07
9.904	1.79596e-07	-3.38815e-08	1.45714e-07	5.90817e-07	-7.77030e-08	5.13114e-07	1.21384e-06	-2.01186e-07	1.01265e-06	4.64950e-07	-3.96370e-08	4.25313e-07	1.85762e-06	-5.60223e-07	1.29740e-06	1.44796e-06	-3.74513e-07	1.07344e-06	3.56936e-07	-6.98006e-08	2.87135e-07	3.37141e-07	-6.66515e-08	2.70490e-07
9.929	1.76104e-07	-3.32228e-08	1.42881e-07	5.88541e-07	-7.74036e-08	5.11137e-07	1.21104e-06	-2.00722e-07	1.01031e-06	4.62470e-07	-3.94256e-08	4.23044e-07	1.85706e-06	-5.60053e-07	1.29701e-06	1.44667e-06	-3.74180e-07	1.07249e-06	3.55465e-07	-6.95130e-08	2.85952e-07	3.36544e-07	-6.65334e-08	2.70011e-07
9.953	1.72592e-07	-3.25602e-08	1.40032e-07	5.86243e-07	-7.71013e-08	5.09141e-07	1.20820e-06	-2.00252e-07	1.00795e-06	4.59964e-07	-3.92119e-08	4.20752e-07	1.85647e-06	-5.59875e-07	1.29659e-06	1.44535e-06	-3.73840e-07	1.07151e-06	3.53974e-07	-6.92215e-08	2.84753e-07	3.35934e-07	-6.64129e-08	2.69522e-07
9.978	1.69059e-07	-3.18937e-08	1.37165e-07	5.83922e-07	-7.67961e-08	5.07126e-07	1.20534e-06	-1.99777e-07	1.00556e-06	4.57433e-07	-3.89962e-08	4.18437e-07	1.85585e-06	-5.59689e-07	1.29616e-06	1.44402e-06	-3.73495e-07	1.07052e-06	3.52463e-07	-6.89260e-08	2.83537e-07	3.35312e-07	-6.62899e-08	2.69023e-07
10.002	1.65506e-07	-3.12234e-08	1.34282e-07	5.81579e-07	-7.64880e-08	5.05091e-07	1.20244e-06	-1.99297e-07	1.00314e-06	4.54876e-07	-3.87782e-08	4.16098e-07	1.85521e-06	-5.59494e-07	1.29571e-06	1.44266e-06	-3.73142e-07	1.06951e-06	3.50932e-07	-6.86266e-08	2.82306e-07	3.34678e-07	-6.61646e-08	2.68514e-07
10.027	1.61932e-07	-3.05491e-08	1.31383e-07	5.79214e-07	-7.61770e-08	5.03037e-07	1.19951e-06	-1.98811e-07	1.00070e-06	4.52295e-07	-3.85581e-08	4.13736e-07	1.85453e-06	-5.59291e-07	1.29524e-06	1.44127e-06	-3.72784e-07	1.06849e-06	3.49381e-07	-6.83232e-08	2.81058e-07	3.34032e-07	-6.60368e-08	2.67995e-07
10.052	1.58338e-07	-2.98711e-08	1.28466e-07	5.76827e-07	-7.58630e-08	5.00964e-07	1.19654e-06	-1.98320e-07	9.98223e-07	4.49688e-07	-3.83359e-08	4.11352e-07	1.85383e-06	-5.59080e-07	1.29475e-06	1.43986e-06	-3.72419e-07	1.06744e-06	3.47809e-07	-6.80159e-08	2.79793e-07	3.33374e-07	-6.59066e-08	2.67467e-07
10.076	1.54723e-07	-2.91891e-08	1.25534e-07	5.74418e-07	-7.55462e-08	4.98872e-07	1.19355e-06	-1.97823e-07	9.95722e-07	4.47055e-07	-3.81115e-08	4.08944e-07	1.85311e-06	-5.58861e-07	1.29424e-06	1.43842e-06	-3.72048e-07	1.06638e-06	3.46218e-07	-6.77047e-08	2.78513e-07	3.32703e-07	-6.57740e-08	2.66929e-07
10.101	1.51088e-07	-2.85033e-08	1.22584e-07	5.71987e-07	-7.52265e-08	4.96761e-07	1.19051e-06	-1.97320e-07	9.93194e-07	4.44398e-07	-3.78849e-08	4.06513e-07	1.85235e-06	-5.58634e-07	1.29372e-06	1.43697e-06	-3.71671e-07	1.06529e-06	3.44606e-07	-6.73895e-08	2.77216e-07	3.32020e-07	-6.56391e-08	2.66381e-07
10.125	1.47432e-07	-2.78137e-08	1.19619e-07	5.69534e-07	-7.49039e-08	4.94630e-07	1.18745e-06	-1.96813e-07	9.90639e-07	4.41715e-07	-3.76562e-08	4.04059e-07	1.85157e-06	-5.58398e-07	1.29317e-06	1.43548e-06	-3.71287e-07	1.06420e-06	3.42974e-07	-6.70704e-08	2.75904e-07	3.31325e-07	-6.55017e-08	2.65824e-07
10.150	1.43757e-07	-2.71203e-08	1.16636e-07	5.67059e-07	-7.45784e-08	4.92481e-07	1.18436e-06	-1.96300e-07	9.88057e-07	4.39007e-07	-3.74254e-08	4.01582e-07	1.85076e-06	-5.58154e-07	1.29261e-06	1.43397e-06	-3.70897e-07	1.06308e-06	3.41322e-07	-6.67473e-08	2.74575e-07	3.30618e-07	-6.53619e-08	2.65256e-07
10.174	1.40061e-07	-2.64231e-08	1.13638e-07	5.64562e-07	-7.42500e-08	4.90313e-07	1.18123e-06	-1.95781e-07	9.85447e-07	4.36274e-07	-3.71924e-08	3.99082e-07	1.84993e-06	-5.57902e-07	1.29202e-06	1.43244e-06	-3.70501e-07	1.06194e-06	3.39650e-07	-6.64203e-08	2.73229e-07	3.29899e-07	-6.52198e-08	2.64680e-07
10.199	1.36345e-07	-2.57221e-08	1.10623e-07	5.62044e-07	-7.39188e-08	4.88125e-07	1.17807e-06	-1.95257e-07	9.82811e-07	4.33516e-07	-3.69573e-08	3.96559e-07	1.84906e-06	-5.57642e-07	1.29142e-06	1.43089e-06	-3.70099e-07	1.06079e-06	3.37957e-07	-6.60893e-08	2.71868e-07	3.29168e-07	-6.50752e-08	2.64093e-07
10.224	1.32610e-07	-2.50174e-08	1.07592e-07	5.59504e-07	-7.35847e-08	4.85919e-07	1.17488e-06	-1.94728e-07	9.80147e-07	4.30733e-07	-3.67200e-08	3.94013e-07	1.84817e-06	-5.57373e-07	1.29080e-06	1.42931e-06	-3.69690e-07	1.05962e-06	3.36245e-07	-6.57545e-08	2.70491e-07	3.28425e-07	-6.49283e-08	2.63497e-07
10.248	1.28854e-07	-2.43088e-08	1.04545e-07	5.56942e-07	-7.32477e-08	4.83694e-07	1.17165e-06	-1.94194e-07	9.77456e-07	4.27924e-07	-3.64806e-08	3.91444e-07	1.84726e-06	-5.57097e-07	1.29016e-06	1.42770e-06	-3.69275e-07	1.05843e-06	3.34512e-07	-6.54156e-08	2.69097e-07	3.27670e-07	-6.47790e-08	2.62891e-07
10.273	1.25078e-07	-2.35965e-08	1.01482e-07	5.54358e-07	-7.29079e-08	4.81450e-07	1.16839e-06	-1.93654e-07	9.74739e-07	4.25091e-07	-3.62390e-08	3.88852e-07	1.84631e-06	-5.56812e-07	1.28950e-06	1.42608e-06	-3.68854e-07	1.05722e-06	3.32760e-07	-6.50729e-08	2.67687e-07	3.26903e-07	-6.46274e-08	2.62276e-07
10.297	1.21283e-07	-2.28805e-08	9.84022e-08	5.51752e-07	-7.25653e-08	4.79187e-07	1.16510e-06	-1.93109e-07	9.71994e-07	4.22232e-07	-3.59953e-08	3.86237e-07	1.84534e-06	-5.56519e-07	1.28882e-06	1.42443e-06	-3.68427e-07	1.05600e-06	3.30987e-07	-6.47262e-08	2.66261e-07	3.26124e-07	-6.44734e-08	2.61650e-07
10.322	1.17468e-07	-2.21608e-08	9.53068e-08	5.49126e-07	-7.22198e-08	4.76906e-07	1.16178e-06	-1.92558e-07	9.69223e-07	4.19349e-07	-3.57495e-08	3.83599e-07	1.84434e-06	-5.56218e-07	1.28812e-06	1.42275e-06	-3.67994e-07	1.05476e-06	3.29194e-07	-6.43756e-08	2.64818e-07	3.25333e-07	-6.43170e-08	2.61016e-07
10.346	1.13633e-07	-2.14373e-08	9.21954e-08	5.46477e-07	-7.18715e-08	4.74606e-07	1.15843e-06	-1.92002e-07	9.66425e-07	4.16440e-07	-3.55016e-08	3.80939e-07	1.84332e-06	-5.55909e-07	1.28741e-06	1.42105e-06	-3.67555e-07	1.05350e-06	3.27381e-07	-6.40211e-08	2.63360e-07	3.24530e-07	-6.41583e-08	2.60372e-07
10.371	1.09778e-07	-2.07101e-08	8.90681e-08	5.43807e-07	-7.15203e-08	4.72287e-07	1.15504e-06	-1.91441e-07	9.63601e-07	4.13507e-07	-3.52515e-08	3.78255e-07	1.84226e-06	-5.55592e-07	1.28667e-06	1.41933e-06	-3.67109e-07	1.05222e-06	3.25548e-07	-6.36626e-08	2.61886e-07	3.23715e-07	-6.39972e-08	2.59718e-07
10.396	1.05904e-07	-1.99793e-08	8.59250e-08	5.41116e-07	-7.11664e-08	4.69950e-07	1.15162e-06	-1.90875e-07	9.60750e-07	4.10549e-07	-3.49993e-08	3.75549e-07	1.84119e-06	-5.55266e-07	1.28592e-06	1.41758e-06	-3.66658e-07	1.05093e-06	3.23695e-07	-6.33003e-08	2.60395e-07	3.22889e-07	-6.38338e-08	2.59055e-07
10.420	1.02011e-07	-1.92448e-08	8.27661e-08	5.38403e-07	-7.08096e-08	4.67594e-07	1.14818e-06	-1.90303e-07	9.57872e-07	4.07565e-07	-3.47450e-08	3.72820e-07	1.84008e-06	-5.54932e-07	1.28515e-06	1.41581e-06	-3.66200e-07	1.04961e-06	3.21822e-07	-6.29340e-08	2.58888e-07	3.22050e-07	-6.36680e-08	2.58382e-07
10.445	9.80980e-08	-1.85066e-08	7.95914e-08	5.35669e-07	-7.04500e-08	4.65219e-07	1.14469e-06	-1.89726e-07	9.54968e-07	4.04557e-07	-3.44885e-08	3.70069e-07	1.83895e-06	-5.54591e-07	1.28436e-06	1.41402e-06	-3.65736e-07	1.04829e-06	3.19929e-07	-6.25638e-08	2.57365e-07	3.21200e-07	-6.34999e-08	2.57700e-07
10.469	9.41659e-08	-1.77648e-08	7.64011e-08	5.32914e-07	-7.00877e-08	4.62826e-07	1.14118e-06	-1.89144e-07	9.52038e-07	4.01525e-07	-3.42300e-08	3.67295e-07	1.83779e-06	-5.54241e-07	1.28355e-06	1.41220e-06	-3.65266e-07	1.04694e-06	3.18016e-07	-6.21897e-08	2.55826e-07	3.20338e-07	-6.33295e-08	2.57009e-07
10.494	9.02145e-08	-1.70193e-08	7.31951e-08	5.30138e-07	-6.97225e-08	4.60415e-07	1.13764e-06	-1.88556e-07	9.49081e-07	3.98467e-07	-3.39693e-08	3.64498e-07	1.83660e-06	-5.53883e-07	1.28272e-06	1.41036e-06	-3.64790e-07	1.04557e-06	3.16083e-07	-6.18117e-08	2.54271e-07	3.19464e-07	-6.31568e-08	2.56308e-07
10.519	8.62439e-08	-1.62703e-08	6.99736e-08	5.27340e-07	-6.93546e-08	4.57986e-07	1.13406e-06	-1.87964e-07	9.46099e-07	3.95385e-07	-3.37066e-08	3.61678e-07	1.83539e-06	-5.53517e-07	1.28187e-06	1.40850e-06	-3.64308e-07	1.04419e-06	3.14130e-07	-6.14297e-08	2.52700e-07	3.18579e-07	-6.29818e-08	2.55597e-07
10.543	8.22543e-08	-1.55176e-08	6.67366e-08	5.24521e-07	-6.89839e-08	4.55538e-07	1.13046e-06	-1.87366e-07	9.43090e-07	3.92278e-07	-3.34417e-08	3.58836e-07	1.83415e-06	-5.53143e-07	1.28100e-06	1.40662e-06	-3.63821e-07	1.04279e-06	3.12157e-07	-6.10439e-08	2.51113e-07	3.17682e-07	-6.28044e-08	2.54878e-07
10.568	7.82456e-08	-1.47614e-08	6.34842e-08	5.21682e-07	-6.86104e-08	4.53071e-07	1.12682e-06	-1.86763e-07	9.40055e-07	3.89146e-07	-3.31747e-08	3.55971e-07	1.83288e-06	-5.52761e-07	1.28012e-06	1.40471e-06	-3.63327e-07	1.04138e-06	3.10164e-07	-6.06542e-08	2.49510e-07	3.16773e-07	-6.26248e-08	2.54149e-07
10.592	7.42180e-08	-1.40015e-08	6.02164e-08	5.18821e-07	-6.82342e-08	4.50587e-07	1.12315e-06	-1.86155e-07	9.36994e-07	3.85990e-07	-3.29057e-08	3.53084e-07	1.83158e-06	-5.52371e-07	1.27921e-06	1.40277e-06	-3.62827e-07	1.03995e-06	3.08151e-07	-6.02606e-08	2.47891e-07	3.15853e-07	-6.24429e-08	2.53410e-07
10.617	7.01715e-08	-1.32382e-08	5.69334e-08	5.15940e-07	-6.78552e-08	4.48085e-07	1.11945e-06	-1.85542e-07	9.33907e-07	3.82809e-07	-3.26345e-08	3.50175e-07	1.83026e-06	-5.51972e-07	1.27829e-06	1.40082e-06	-3.62321e-07	1.03850e-06	3.06119e-07	-5.98631e-08	2.46256e-07	3.14921e-07	-6.22586e-08	2.52663e-07
10.641	6.61063e-08	-1.24712e-08	5.36350e-08	5.13037e-07	-6.74735e-08	4.45564e-07	1.11572e-06	-1.84923e-07	9.30794e-07	3.79604e-07	-3.23613e-08	3.47243e-07	1.82892e-06	-5.51566e-07	1.27735e-06	1.39884e-06	-3.61809e-07	1.03703e-06	3.04066e-07	-5.94618e-08	2.44605e-07	3.13978e-07	-6.20721e-08	2.51906e-07
10.666	6.20223e-08	-1.17008e-08	5.03215e-08	5.10114e-07	-6.70891e-08	4.43025e-07	1.11196e-06	-1.84300e-07	9.27655e-07	3.76374e-07	-3.20859e-08	3.44288e-07	1.82754e-06	-5.51152e-07	1.27639e-06	1.39684e-06	-3.61291e-07	1.03555e-06	3.01994e-07	-5.90565e-08	2.42938e-07	3.13023e-07	-6.18834e-08	2.51140e-07
10.691	5.79197e-08	-1.09268e-08	4.69929e-08	5.07171e-07	-6.67019e-08	4.40469e-07	1.10816e-06	-1.83671e-07	9.24491e-07	3.73120e-07	-3.18085e-08	3.41312e-07	1.82614e-06	-5.50729e-07	1.27541e-06	1.39481e-06	-3.60768e-07	1.03404e-06	2.99902e-07	-5.86474e-08	2.41255e-07	3.12057e-07	-6.16923e-08	2.50364e-07
10.715	5.37986e-08	-1.01493e-08	4.36493e-08	5.04206e-07	-6.63121e-08	4.37894e-07	1.10434e-06	-1.83037e-07	9.21301e-07	3.69841e-07	-3.15290e-08	3.38312e-07	1.82471e-06	-5.50299e-07	1.27442e-06	1.39276e-06	-3.60238e-07	1.03253e-06	2.97790e-07	-5.82344e-08	2.39556e-07	3.11079e-07	-6.14990e-08	2.49580e-07
10.740	4.96591e-08	-9.36840e-09	4.02907e-08	5.01221e-07	-6.59195e-08	4.35302e-07	1.10048e-06	-1.82398e-07	9.18086e-07	3.66539e-07	-3.12474e-08	3.35291e-07	1.82326e-06	-5.49861e-07	1.27340e-06	1.39069e-06	-3.59703e-07	1.03099e-06	2.95658e-07	-5.78176e-08	2.37841e-07	3.10090e-07	-6.13034e-08	2.48786e-07
10.764	4.55011e-08	-8.58398e-09	3.69172e-08	4.98216e-07	-6.55242e-08	4.32691e-07	1.09660e-06	-1.81755e-07	9.14845e-07	3.63211e-07	-3.09638e-08	3.32248e-07	1.82178e-06	-5.49414e-07	1.27237e-06	1.38860e-06	-3.59161e-07	1.02944e-06	2.93507e-07	-5.73968e-08	2.36110e-07	3.09089e-07	-6.11056e-08	2.47983e-07
10.789	4.13249e-08	-7.79612e-09	3.35288e-08	4.95190e-07	-6.51262e-08	4.30063e-07	1.09269e-06	-1.81106e-07	9.11579e-07	3.59860e-07	-3.06781e-08	3.29182e-07	1.82027e-06	-5.48960e-07	1.27131e-06	1.38649e-06	-3.58614e-07	1.02787e-06	2.91336e-07	-5.69723e-08	2.34364e-07	3.08077e-07	-6.09056e-08	2.47172e-07
10.813	3.71305e-08	-7.00482e-09	3.01257e-08	4.92143e-07	-6.47256e-08	4.27418e-07	1.08874e-06	-1.80452e-07	9.08288e-07	3.56484e-07	-3.03903e-08	3.26094e-07	1.81874e-06	-5.48498e-07	1.27024e-06	1.38435e-06	-3.58061e-07	1.02629e-06	2.89145e-07	-5.65439e-08	2.32602e-07	3.07054e-07	-6.07033e-08	2.46351e-07
10.838	3.29179e-08	-6.21011e-09	2.67078e-08	4.89077e-07	-6.43223e-08	4.24754e-07	1.08476e-06	-1.79793e-07	9.04971e-07	3.53085e-07	-3.01005e-08	3.22984e-07	1.81718e-06	-5.48027e-07	1.26915e-06	1.38219e-06	-3.57503e-07	1.02469e-06	2.86935e-07	-5.61116e-08	2.30823e-07	3.06020e-07	-6.04988e-08	2.45521e-07
10.863	2.86874e-08	-5.41199e-09	2.32754e-08	4.85990e-07	-6.39163e-08	4.22074e-07	1.08076e-06	-1.79129e-07	9.01630e-07	3.49661e-07	-2.98086e-08	3.19852e-07	1.81560e-06	-5.47549e-07	1.26805e-06	1.38001e-06	-3.56938e-07	1.02307e-06	2.84705e-07	-5.56756e-08	2.29030e-07	3.04974e-07	-6.02921e-08	2.44682e-07
10.887	2.44388e-08	-4.61049e-09	1.98284e-08	4.82883e-07	-6.35077e-08	4.19375e-07	1.07672e-06	-1.78460e-07	8.98263e-07	3.46213e-07	-2.95147e-08	3.16699e-07	1.81398e-06	-5.47063e-07	1.26692e-06	1.37780e-06	-3.56368e-07	1.02143e-06	2.82456e-07	-5.52357e-08	2.27220e-07	3.03917e-07	-6.00832e-08	2.43834e-07
10.912	2.01725e-08	-3.80562e-09	1.63669e-08	4.79756e-07	-6.30964e-08	4.16659e-07	1.07266e-06	-1.77786e-07	8.94872e-07	3.42741e-07	-2.92187e-08	3.13523e-07	1.81235e-06	-5.46569e-07	1.26578e-06	1.37557e-06	-3.55792e-07	1.01978e-06	2.80187e-07	-5.47920e-08	2.25395e-07	3.02849e-07	-5.98720e-08	2.42977e-07
10.936	1.58883e-08	-2.99740e-09	1.28909e-08	4.76609e-07	-6.26825e-08	4.13926e-07	1.06856e-06	-1.77108e-07	8.91455e-07	3.39246e-07	-2.89207e-08	3.10325e-07	1.81068e-06	-5.46067e-07	1.26461e-06	1.37332e-06	-3.55210e-07	1.01811e-06	2.77898e-07	-5.43444e-08	2.23554e-07	3.01770e-07	-5.96587e-08	2.42111e-07
10.961	1.15865e-08	-2.18585e-09	9.40067e-09	4.73442e-07	-6.22660e-08	4.11176e-07	1.06444e-06	-1.76424e-07	8.88014e-07	3.35726e-07	-2.86207e-08	3.07106e-07	1.80899e-06	-5.45557e-07	1.26343e-06	1.37105e-06	-3.54622e-07	1.01643e-06	2.75590e-07	-5.38931e-08	2.21697e-07	3.00680e-07	-5.94432e-08	2.41237e-07
10.985	7.26712e-09	-1.37097e-09	5.89615e-09	4.70255e-07	-6.18468e-08	4.08408e-07	1.06028e-06	-1.75736e-07	8.84549e-07	3.32183e-07	-2.83186e-08	3.03864e-07	1.80727e-06	-5.45039e-07	1.26223e-06	1.36876e-06	-3.54029e-07	1.01473e-06	2.73263e-07	-5.34379e-08	2.19825e-07	2.99579e-07	-5.92255e-08	2.40353e-07
11.010	2.93022e-09	-5.52799e-10	2.37743e-09	4.67048e-07	-6.14251e-08	4.05623e-07	1.05610e-06	-1.75042e-07	8.81058e-07	3.28616e-07	-2.80145e-08	3.00601e-07	1.80553e-06	-5.44513e-07	1.26102e-06	1.36644e-06	-3.53430e-07	1.01301e-06	2.70916e-07	-5.29790e-08	2.17937e-07	2.98467e-07	-5.90057e-08	2.39461e-07
11.035	-1.42407e-09	2.68657e-10	-1.15541e-09	4.63822e-07	-6.10008e-08	4.02821e-07	1.05189e-06	-1.74344e-07	8.77544e-07	3.25025e-07	-2.77084e-08	2.97317e-07	1.80376e-06	-5.43980e-07	1.25978e-06	1.36411e-06	-3.52825e-07	1.01128e-06	2.68550e-07	-5.25163e-08	2.16033e-07	2.97344e-07	-5.87837e-08	2.38560e-07
11.059	-5.79568e-09	1.09338e-09	-4.70230e-09	4.60576e-07	-6.05739e-08	4.00002e-07	1.04765e-06	-1.73641e-07	8.74005e-07	3.21411e-07	-2.74003e-08	2.94011e-07	1.80197e-06	-5.43439e-07	1.25853e-06	1.36175e-06	-3.52215e-07	1.00953e-06	2.66164e-07	-5.20498e-08	2.14114e-07	2.96210e-07	-5.85595e-08	2.37650e-07
11.084	-1.01845e-08	1.92135e-09	-8.26315e-09	4.57310e-07	-6.01444e-08	3.97166e-07	1.04337e-06	-1.72933e-07	8.70441e-07	3.17773e-07	-2.70902e-08	2.90683e-07	1.80015e-06	-5.42889e-07	1.25726e-06	1.35937e-06	-3.51599e-07	1.00777e-06	2.63759e-07	-5.15795e-08	2.12180e-07	2.95065e-07	-5.83332e-08	2.36732e-07
11.108	-1.45904e-08	2.75255e-09	-1.18379e-08	4.54025e-07	-5.97123e-08	3.94313e-07	1.03907e-06	-1.72220e-07	8.66854e-07	3.14112e-07	-2.67780e-08	2.87334e-07	1.79830e-06	-5.42332e-07	1.25597e-06	1.35696e-06	-3.50978e-07	1.00598e-06	2.61335e-07	-5.11055e-08	2.10230e-07	2.93910e-07	-5.81048e-08	2.35805e-07
11.133	-1.90134e-08	3.58696e-09	-1.54264e-08	4.50720e-07	-5.92777e-08	3.91443e-07	1.03475e-06	-1.71503e-07	8.63242e-07	3.10427e-07	-2.64639e-08	2.83963e-07	1.79643e-06	-5.41767e-07	1.25466e-06	1.35454e-06	-3.50351e-07	1.00419e-06	2.58892e-07	-5.06277e-08	2.08264e-07	2.92743e-07	-5.78742e-08	2.34869e-07
11.158	-2.34533e-08	4.42456e-09	-1.90287e-08	4.47397e-07	-5.88406e-08	3.88556e-07	1.03039e-06	-1.70780e-07	8.59607e-07	3.06719e-07	-2.61478e-08	2.80571e-07	1.79453e-06	-5.41195e-07	1.25333e-06	1.35209e-06	-3.49718e-07	1.00237e-06	2.56430e-07	-5.01462e-08	2.06284e-07	2.91566e-07	-5.76415e-08	2.33925e-07
11.182	-2.79100e-08	5.26534e-09	-2.26447e-08	4.44054e-07	-5.84009e-08	3.85653e-07	1.02600e-06	-1.70053e-07	8.55948e-07	3.02987e-07	-2.58297e-08	2.77158e-07	1.79260e-06	-5.40614e-07	1.25199e-06	1.34962e-06	-3.49080e-07	1.00054e-06	2.53948e-07	-4.96609e-08	2.04287e-07	2.90379e-07	-5.74067e-08	2.32972e-07
11.207	-3.23835e-08	6.10928e-09	-2.62742e-08	4.40691e-07	-5.79587e-08	3.82733e-07	1.02159e-06	-1.69322e-07	8.52265e-07	2.99233e-07	-2.55096e-08	2.73723e-07	1.79065e-06	-5.40026e-07	1.25063e-06	1.34714e-06	-3.48436e-07	9.98700e-07	2.51448e-07	-4.91719e-08	2.02276e-07	2.89180e-07	-5.71698e-08	2.32011e-07
11.231	-3.68735e-08	6.95635e-09	-2.99172e-08	4.37310e-07	-5.75141e-08	3.79796e-07	1.01714e-06	-1.68585e-07	8.48558e-07	2.95455e-07	-2.51876e-08	2.70267e-07	1.78868e-06	-5.39430e-07	1.24925e-06	1.34463e-06	-3.47787e-07	9.96839e-07	2.48928e-07	-4.86792e-08	2.00249e-07	2.87972e-07	-5.69308e-08	2.31041e-07
11.256	-4.13802e-08	7.80654e-09	-3.35736e-08	4.33910e-07	-5.70669e-08	3.76843e-07	1.01267e-06	-1.67844e-07	8.44828e-07	2.91654e-07	-2.48635e-08	2.66791e-07	1.78667e-06	-5.38827e-07	1.24785e-06	1.34210e-06	-3.47132e-07	9.94963e-07	2.46389e-07	-4.81828e-08	1.98207e-07	2.86752e-07	-5.66897e-08	2.30062e-07
11.280	-4.59032e-08	8.65984e-09	-3.72434e-08	4.30491e-07	-5.66172e-08	3.73874e-07	1.00817e-06	-1.67098e-07	8.41074e-07	2.87830e-07	-2.45375e-08	2.63293e-07	1.78465e-06	-5.38215e-07	1.24643e-06	1.33954e-06	-3.46472e-07	9.93071e-07	2.43832e-07	-4.76826e-08	1.96149e-07	2.85522e-07	-5.64466e-08	2.29076e-07
11.305	-5.04426e-08	9.51621e-09	-4.09264e-08	4.27053e-07	-5.61650e-08	3.70888e-07	1.00364e-06	-1.66348e-07	8.37297e-07	2.83984e-07	-2.42096e-08	2.59774e-07	1.78259e-06	-5.37596e-07	1.24500e-06	1.33697e-06	-3.45807e-07	9.91163e-07	2.41256e-07	-4.71788e-08	1.94077e-07	2.84282e-07	-5.62014e-08	2.28080e-07
11.330	-5.49982e-08	1.03756e-08	-4.46226e-08	4.23596e-07	-5.57104e-08	3.67886e-07	9.99089e-07	-1.65593e-07	8.33496e-07	2.80114e-07	-2.38797e-08	2.56234e-07	1.78051e-06	-5.36969e-07	1.24355e-06	1.33438e-06	-3.45136e-07	9.89240e-07	2.38660e-07	-4.66713e-08	1.91989e-07	2.83031e-07	-5.59541e-08	2.27077e-07
11.354	-5.95700e-08	1.12381e-08	-4.83318e-08	4.20121e-07	-5.52534e-08	3.64868e-07	9.94506e-07	-1.64833e-07	8.29673e-07	2.76221e-07	-2.35479e-08	2.52674e-07	1.77841e-06	-5.36335e-07	1.24208e-06	1.33176e-06	-3.44459e-07	9.87301e-07	2.36046e-07	-4.61601e-08	1.89886e-07	2.81770e-07	-5.57048e-08	2.26065e-07
11.379	-6.41577e-08	1.21036e-08	-5.20541e-08	4.16627e-07	-5.47939e-08	3.61833e-07	9.89895e-07	-1.64069e-07	8.25826e-07	2.72306e-07	-2.32141e-08	2.49092e-07	1.77628e-06	-5.35692e-07	1.24059e-06	1.32912e-06	-3.43778e-07	9.85347e-07	2.33414e-07	-4.56452e-08	1.87768e-07	2.80499e-07	-5.54535e-08	2.25045e-07
11.403	-6.87614e-08	1.29721e-08	-5.57893e-08	4.13115e-07	-5.43319e-08	3.58783e-07	9.85257e-07	-1.63300e-07	8.21957e-07	2.68368e-07	-2.28784e-08	2.45490e-07	1.77413e-06	-5.35043e-07	1.23908e-06	1.32647e-06	-3.43090e-07	9.83377e-07	2.30762e-07	-4.51267e-08	1.85635e-07	2.79217e-07	-5.52001e-08	2.24017e-07
11.428	-7.33809e-08	1.38436e-08	-5.95373e-08	4.09584e-07	-5.38676e-08	3.55716e-07	9.80592e-07	-1.62527e-07	8.18065e-07	2.64408e-07	-2.25408e-08	2.41867e-07	1.77195e-06	-5.34385e-07	1.23756e-06	1.32379e-06	-3.42398e-07	9.81393e-07	2.28092e-07	-4.46046e-08	1.83487e-07	2.77925e-07	-5.49447e-08	2.22981e-07
11.452	-7.80162e-08	1.47181e-08	-6.32981e-08	4.06035e-07	-5.34008e-08	3.52634e-07	9.75899e-07	-1.61749e-07	8.14150e-07	2.60425e-07	-2.22013e-08	2.38224e-07	1.76974e-06	-5.33720e-07	1.23602e-06	1.32109e-06	-3.41700e-07	9.79393e-07	2.25403e-07	-4.40788e-08	1.81324e-07	2.76623e-07	-5.46873e-08	2.21936e-07
11.477	-8.26670e-08	1.55955e-08	-6.70715e-08	4.02468e-07	-5.29317e-08	3.49536e-07	9.71179e-07	-1.60967e-07	8.10212e-07	2.56420e-07	-2.18598e-08	2.34560e-07	1.76751e-06	-5.33047e-07	1.23446e-06	1.31837e-06	-3.40997e-07	9.77377e-07	2.22696e-07	-4.35494e-08	1.79147e-07	2.75311e-07	-5.44279e-08	2.20883e-07
11.502	-8.73333e-08	1.64758e-08	-7.08575e-08	3.98883e-07	-5.24602e-08	3.46422e-07	9.66432e-07	-1.60180e-07	8.06252e-07	2.52392e-07	-2.15165e-08	2.30876e-07	1.76526e-06	-5.32367e-07	1.23289e-06	1.31564e-06	-3.40289e-07	9.75347e-07	2.19970e-07	-4.30163e-08	1.76954e-07	2.73989e-07	-5.41666e-08	2.19823e-07
11.526	-9.20150e-08	1.73590e-08	-7.46560e-08	3.95279e-07	-5.19863e-08	3.43293e-07	9.61659e-07	-1.59389e-07	8.02270e-07	2.48343e-07	-2.11712e-08	2.27171e-07	1.76297e-06	-5.31679e-07	1.23130e-06	1.31288e-06	-3.39575e-07	9.73302e-07	2.17226e-07	-4.24797e-08	1.74746e-07	2.72657e-07	-5.39032e-08	2.18754e-07
11.551	-9.67120e-08	1.82451e-08	-7.84669e-08	3.91658e-07	-5.15100e-08	3.40148e-07	9.56858e-07	-1.58593e-07	7.98265e-07	2.44271e-07	-2.08241e-08	2.23447e-07	1.76067e-06	-5.30984e-07	1.22968e-06	1.31010e-06	-3.38856e-07	9.71241e-07	2.14464e-07	-4.19395e-08	1.72524e-07	2.71315e-07	-5.36379e-08	2.17677e-07
11.575	-1.01424e-07	1.91341e-08	-8.22901e-08	3.88019e-07	-5.10314e-08	3.36988e-07	9.52032e-07	-1.57793e-07	7.94238e-07	2.40177e-07	-2.04751e-08	2.19702e-07	1.75834e-06	-5.30281e-07	1.22806e-06	1.30730e-06	-3.38132e-07	9.69166e-07	2.11683e-07	-4.13957e-08	1.70287e-07	2.69963e-07	-5.33706e-08	2.16593e-07
11.600	-1.06151e-07	2.00259e-08	-8.61255e-08	3.84363e-07	-5.05505e-08	3.33812e-07	9.47179e-07	-1.56989e-07	7.90190e-07	2.36061e-07	-2.01242e-08	2.15937e-07	1.75598e-06	-5.29570e-07	1.22641e-06	1.30448e-06	-3.37403e-07	9.67076e-07	2.08884e-07	-4.08483e-08	1.68035e-07	2.68601e-07	-5.31014e-08	2.15500e-07
11.624	-1.10894e-07	2.09205e-08	-8.99730e-08	3.80688e-07	-5.00673e-08	3.30621e-07	9.42299e-07	-1.56180e-07	7.86119e-07	2.31923e-07	-1.97714e-08	2.12151e-07	1.75360e-06	-5.28852e-07	1.22475e-06	1.30164e-06	-3.36669e-07	9.64971e-07	2.06066e-07	-4.02974e-08	1.65769e-07	2.67230e-07	-5.28303e-08	2.14400e-07
11.649	-1.15651e-07	2.18180e-08	-9.38326e-08	3.76996e-07	-4.95817e-08	3.27415e-07	9.37394e-07	-1.55367e-07	7.82026e-07	2.27763e-07	-1.94168e-08	2.08346e-07	1.75120e-06	-5.28127e-07	1.22307e-06	1.29878e-06	-3.35929e-07	9.62851e-07	2.03231e-07	-3.97429e-08	1.63488e-07	2.65849e-07	-5.25572e-08	2.13291e-07
11.674	-1.20422e-07	2.27182e-08	-9.77041e-08	3.73287e-07	-4.90939e-08	3.24193e-07	9.32462e-07	-1.54550e-07	7.77912e-07	2.23582e-07	-1.90604e-08	2.04521e-07	1.74877e-06	-5.27394e-07	1.22137e-06	1.29590e-06	-3.35184e-07	9.60717e-07	2.00378e-07	-3.91849e-08	1.61193e-07	2.64458e-07	-5.22822e-08	2.12176e-07
11.698	-1.25209e-07	2.36211e-08	-1.01587e-07	3.69561e-07	-4.86038e-08	3.20957e-07	9.27505e-07	-1.53728e-07	7.73777e-07	2.19379e-07	-1.87020e-08	2.00677e-07	1.74631e-06	-5.26654e-07	1.21966e-06	1.29300e-06	-3.34435e-07	9.58568e-07	1.97506e-07	-3.86233e-08	1.58883e-07	2.63057e-07	-5.20053e-08	2.11052e-07
11.723	-1.30009e-07	2.45268e-08	-1.05483e-07	3.65817e-07	-4.81114e-08	3.17705e-07	9.22522e-07	-1.52902e-07	7.69620e-07	2.15154e-07	-1.83419e-08	1.96812e-07	1.74383e-06	-5.25906e-07	1.21792e-06	1.29008e-06	-3.33680e-07	9.56405e-07	1.94616e-07	-3.80583e-08	1.56558e-07	2.61647e-07	-5.17266e-08	2.09921e-07
11.747	-1.34825e-07	2.54353e-08	-1.09389e-07	3.62056e-07	-4.76168e-08	3.14439e-07	9.17513e-07	-1.52072e-07	7.65441e-07	2.10908e-07	-1.79799e-08	1.92928e-07	1.74133e-06	-5.25151e-07	1.21618e-06	1.28715e-06	-3.32920e-07	9.54227e-07	1.91709e-07	-3.74897e-08	1.54219e-07	2.60227e-07	-5.14459e-08	2.08782e-07
11.772	-1.39654e-07	2.63464e-08	-1.13308e-07	3.58278e-07	-4.71199e-08	3.11158e-07	9.12479e-07	-1.51238e-07	7.61241e-07	2.06641e-07	-1.76161e-08	1.89024e-07	1.73880e-06	-5.24388e-07	1.21441e-06	1.28419e-06	-3.32155e-07	9.52034e-07	1.88784e-07	-3.69177e-08	1.51866e-07	2.58798e-07	-5.11634e-08	2.07635e-07
11.796	-1.44498e-07	2.72601e-08	-1.17238e-07	3.54483e-07	-4.66208e-08	3.07862e-07	9.07420e-07	-1.50399e-07	7.57021e-07	2.02352e-07	-1.72505e-08	1.85101e-07	1.73624e-06	-5.23618e-07	1.21263e-06	1.28121e-06	-3.31385e-07	9.49827e-07	1.85841e-07	-3.63421e-08	1.49499e-07	2.57360e-07	-5.08790e-08	2.06481e-07
11.821	-1.49355e-07	2.81766e-08	-1.21179e-07	3.50671e-07	-4.61195e-08	3.04552e-07	9.02336e-07	-1.49557e-07	7.52779e-07	1.98042e-07	-1.68831e-08	1.81159e-07	1.73367e-06	-5.22841e-07	1.21083e-06	1.27822e-06	-3.30610e-07	9.47606e-07	1.82880e-07	-3.57632e-08	1.47117e-07	2.55912e-07	-5.05928e-08	2.05319e-07
11.846	-1.54227e-07	2.90956e-08	-1.25131e-07	3.46843e-07	-4.56160e-08	3.01227e-07	8.97227e-07	-1.48710e-07	7.48517e-07	1.93711e-07	-1.65139e-08	1.77197e-07	1.73106e-06	-5.22056e-07	1.20901e-06	1.27520e-06	-3.29830e-07	9.45371e-07	1.79902e-07	-3.51807e-08	1.44721e-07	2.54455e-07	-5.03047e-08	2.04150e-07
11.870	-1.59112e-07	3.00173e-08	-1.29095e-07	3.42998e-07	-4.51103e-08	2.97888e-07	8.92093e-07	-1.47859e-07	7.44234e-07	1.89359e-07	-1.61429e-08	1.73216e-07	1.72844e-06	-5.21264e-07	1.20717e-06	1.27217e-06	-3.29046e-07	9.43122e-07	1.76906e-07	-3.45949e-08	1.42311e-07	2.52989e-07	-5.00148e-08	2.02974e-07
11.895	-1.64012e-07	3.09415e-08	-1.33070e-07	3.39136e-07	-4.46025e-08	2.94534e-07	8.86934e-07	-1.47004e-07	7.39930e-07	1.84986e-07	-1.57701e-08	1.69216e-07	1.72579e-06	-5.20464e-07	1.20532e-06	1.26911e-06	-3.28256e-07	9.40859e-07	1.73892e-07	-3.40056e-08	1.39887e-07	2.51513e-07	-4.97231e-08	2.01790e-07
11.919	-1.68924e-07	3.18683e-08	-1.37056e-07	3.35259e-07	-4.40925e-08	2.91166e-07	8.81751e-07	-1.46145e-07	7.35606e-07	1.80593e-07	-1.53955e-08	1.65197e-07	1.72311e-06	-5.19658e-07	1.20346e-06	1.26604e-06	-3.27461e-07	9.38581e-07	1.70862e-07	-3.34129e-08	1.37449e-07	2.50028e-07	-4.94296e-08	2.00599e-07
11.944	-1.73850e-07	3.27976e-08	-1.41053e-07	3.31364e-07	-4.35803e-08	2.87784e-07	8.76543e-07	-1.45282e-07	7.31262e-07	1.76179e-07	-1.50192e-08	1.61159e-07	1.72041e-06	-5.18844e-07	1.20157e-06	1.26295e-06	-3.26662e-07	9.36290e-07	1.67813e-07	-3.28168e-08	1.34997e-07	2.48535e-07	-4.91343e-08	1.99400e-07
11.969	-1.78790e-07	3.37294e-08	-1.45060e-07	3.27454e-07	-4.30660e-08	2.84388e-07	8.71311e-07	-1.44414e-07	7.26897e-07	1.71744e-07	-1.46412e-08	1.57103e-07	1.71769e-06	-5.18023e-07	1.19967e-06	1.25984e-06	-3.25858e-07	9.33985e-07	1.64748e-07	-3.22173e-08	1.32530e-07	2.47032e-07	-4.88372e-08	1.98195e-07
11.993	-1.83742e-07	3.46638e-08	-1.49079e-07	3.23528e-07	-4.25496e-08	2.80978e-07	8.66056e-07	-1.43543e-07	7.22512e-07	1.67288e-07	-1.42613e-08	1.53027e-07	1.71495e-06	-5.17194e-07	1.19775e-06	1.25671e-06	-3.25049e-07	9.31666e-07	1.61665e-07	-3.16144e-08	1.30051e-07	2.45520e-07	-4.85384e-08	1.96982e-07
12.018	-1.88708e-07	3.56006e-08	-1.53107e-07	3.19585e-07	-4.20311e-08	2.77554e-07	8.60776e-07	-1.42668e-07	7.18108e-07	1.62813e-07	-1.38798e-08	1.48933e-07	1.71217e-06	-5.16359e-07	1.19582e-06	1.25357e-06	-3.24235e-07	9.29333e-07	1.58565e-07	-3.10082e-08	1.27557e-07	2.44000e-07	-4.82378e-08	1.95762e-07
12.042	-1.93687e-07	3.65398e-08	-1.57147e-07	3.15627e-07	-4.15105e-08	2.74116e-07	8.55473e-07	-1.41789e-07	7.13683e-07	1.58317e-07	-1.34965e-08	1.44820e-07	1.70938e-06	-5.15516e-07	1.19386e-06	1.25040e-06	-3.23416e-07	9.26987e-07	1.55448e-07	-3.03987e-08	1.25049e-07	2.42471e-07	-4.79354e-08	1.94535e-07
12.067	-1.98678e-07	3.74815e-08	-1.61197e-07	3.11653e-07	-4.09879e-08	2.70665e-07	8.50146e-07	-1.40906e-07	7.09239e-07	1.53801e-07	-1.31115e-08	1.40689e-07	1.70656e-06	-5.14666e-07	1.19190e-06	1.24722e-06	-3.22593e-07	9.24627e-07	1.52314e-07	-2.97858e-08	1.22528e-07	2.40932e-07	-4.76314e-08	1.93301e-07
12.091	-2.03682e-07	3.84255e-08	-1.65257e-07	3.07663e-07	-4.04632e-08	2.67200e-07	8.44796e-07	-1.40020e-07	7.04776e-07	1.49264e-07	-1.27248e-08	1.36540e-07	1.70372e-06	-5.13809e-07	1.18991e-06	1.24402e-06	-3.21765e-07	9.22253e-07	1.49163e-07	-2.91696e-08	1.19993e-07	2.39386e-07	-4.73256e-08	1.92060e-07
12.116	-2.08699e-07	3.93720e-08	-1.69327e-07	3.03658e-07	-3.99364e-08	2.63722e-07	8.39422e-07	-1.39129e-07	7.00293e-07	1.44708e-07	-1.23364e-08	1.32372e-07	1.70085e-06	-5.12945e-07	1.18791e-06	1.24080e-06	-3.20932e-07	9.19866e-07	1.45995e-07	-2.85501e-08	1.17445e-07	2.37830e-07	-4.70181e-08	1.90812e-07
12.141	-2.13728e-07	4.03208e-08	-1.73408e-07	2.99637e-07	-3.94076e-08	2.60230e-07	8.34025e-07	-1.38235e-07	6.95791e-07	1.40132e-07	-1.19463e-08	1.28186e-07	1.69797e-06	-5.12074e-07	1.18589e-06	1.23756e-06	-3.20095e-07	9.17466e-07	1.42810e-07	-2.79273e-08	1.14883e-07	2.36266e-07	-4.67089e-08	1.89557e-07
12.165	-2.18770e-07	4.12719e-08	-1.77498e-07	2.95602e-07	-3.88769e-08	2.56725e-07	8.28606e-07	-1.37336e-07	6.91269e-07	1.35537e-07	-1.15545e-08	1.23982e-07	1.69505e-06	-5.11196e-07	1.18386e-06	1.23431e-06	-3.19253e-07	9.15052e-07	1.39609e-07	-2.73013e-08	1.12308e-07	2.34694e-07	-4.63980e-08	1.88296e-07
12.190	-2.23824e-07	4.22253e-08	-1.81598e-07	2.91551e-07	-3.83441e-08	2.53206e-07	8.23163e-07	-1.36434e-07	6.86729e-07	1.30921e-07	-1.11610e-08	1.19760e-07	1.69212e-06	-5.10310e-07	1.18181e-06	1.23103e-06	-3.18406e-07	9.12626e-07	1.36391e-07	-2.66719e-08	1.09719e-07	2.33113e-07	-4.60854e-08	1.87027e-07
12.214	-2.28890e-07	4.31810e-08	-1.85709e-07	2.87484e-07	-3.78093e-08	2.49675e-07	8.17699e-07	-1.35528e-07	6.82170e-07	1.26286e-07	-1.07659e-08	1.15520e-07	1.68916e-06	-5.09418e-07	1.17974e-06	1.22774e-06	-3.17555e-07	9.10186e-07	1.33156e-07	-2.60394e-08	1.07117e-07	2.31523e-07	-4.57712e-08	1.85752e-07
12.239	-2.33967e-07	4.41389e-08	-1.89828e-07	2.83403e-07	-3.72726e-08	2.46131e-07	8.12211e-07	-1.34619e-07	6.77592e-07	1.21632e-07	-1.03691e-08	1.11263e-07	1.68618e-06	-5.08518e-07	1.17766e-06	1.22443e-06	-3.16699e-07	9.07733e-07	1.29905e-07	-2.54036e-08	1.04502e-07	2.29926e-07	-4.54554e-08	1.84470e-07
12.263	-2.39057e-07	4.50991e-08	-1.93958e-07	2.79307e-07	-3.67339e-08	2.42574e-07	8.06702e-07	-1.33706e-07	6.72996e-07	1.16959e-07	-9.97072e-09	1.06988e-07	1.68317e-06	-5.07612e-07	1.17556e-06	1.22110e-06	-3.15838e-07	9.05267e-07	1.26638e-07	-2.47647e-08	1.01873e-07	2.28320e-07	-4.51379e-08	1.83182e-07
12.288	-2.44158e-07	4.60615e-08	-1.98097e-07	2.75197e-07	-3.61933e-08	2.39004e-07	8.01170e-07	-1.32789e-07	6.68381e-07	1.12266e-07	-9.57067e-09	1.02695e-07	1.68014e-06	-5.06698e-07	1.17344e-06	1.21776e-06	-3.14973e-07	9.02788e-07	1.23354e-07	-2.41225e-08	9.92313e-08	2.26705e-07	-4.48187e-08	1.81887e-07
12.313	-2.49271e-07	4.70261e-08	-2.02245e-07	2.71072e-07	-3.56507e-08	2.35421e-07	7.95616e-07	-1.31868e-07	6.63748e-07	1.07554e-07	-9.16898e-09	9.83850e-08	1.67709e-06	-5.05778e-07	1.17131e-06	1.21440e-06	-3.14104e-07	9.00296e-07	1.20054e-07	-2.34771e-08	9.65766e-08	2.25083e-07	-4.44980e-08	1.80585e-07
12.337	-2.54396e-07	4.79928e-08	-2.06403e-07	2.66932e-07	-3.51063e-08	2.31826e-07	7.90041e-07	-1.30944e-07	6.59096e-07	1.02823e-07	-8.76569e-09	9.40576e-08	1.67402e-06	-5.04851e-07	1.16916e-06	1.21102e-06	-3.13230e-07	8.97791e-07	1.16737e-07	-2.28286e-08	9.39088e-08	2.23453e-07	-4.41757e-08	1.79277e-07
12.362	-2.59531e-07	4.89617e-08	-2.10570e-07	2.62778e-07	-3.45599e-08	2.28218e-07	7.84444e-07	-1.30017e-07	6.54427e-07	9.80737e-08	-8.36079e-09	8.97129e-08	1.67092e-06	-5.03917e-07	1.16700e-06	1.20763e-06	-3.12352e-07	8.95274e-07	1.13405e-07	-2.21770e-08	9.12281e-08	2.21814e-07	-4.38518e-08	1.77962e-07
12.386	-2.64678e-07	4.99326e-08	-2.14745e-07	2.58609e-07	-3.40117e-08	2.24598e-07	7.78825e-07	-1.29085e-07	6.49740e-07	9.33054e-08	-7.95429e-09	8.53511e-08	1.66780e-06	-5.02976e-07	1.16482e-06	1.20421e-06	-3.11469e-07	8.92744e-07	1.10057e-07	-2.15222e-08	8.85346e-08	2.20168e-07	-4.35263e-08	1.76642e-07
12.411	-2.69836e-07	5.09057e-08	-2.18930e-07	2.54427e-07	-3.34617e-08	2.20965e-07	7.73186e-07	-1.28151e-07	6.45035e-07	8.85185e-08	-7.54621e-09	8.09723e-08	1.66465e-06	-5.02028e-07	1.16263e-06	1.20078e-06	-3.10582e-07	8.90201e-07	1.06692e-07	-2.08643e-08	8.58282e-08	2.18514e-07	-4.31992e-08	1.75314e-07
12.435	-2.75005e-07	5.18808e-08	-2.23124e-07	2.50230e-07	-3.29098e-08	2.17321e-07	7.67525e-07	-1.27212e-07	6.40312e-07	8.37132e-08	-7.13655e-09	7.65766e-08	1.66149e-06	-5.01073e-07	1.16042e-06	1.19734e-06	-3.09691e-07	8.87646e-07	1.03312e-07	-2.02033e-08	8.31091e-08	2.16851e-07	-4.28706e-08	1.73981e-07
12.460	-2.80184e-07	5.28579e-08	-2.27326e-07	2.46020e-07	-3.23560e-08	2.13664e-07	7.61843e-07	-1.26271e-07	6.35572e-07	7.88895e-08	-6.72533e-09	7.21641e-08	1.65830e-06	-5.00112e-07	1.15819e-06	1.19387e-06	-3.08795e-07	8.85079e-07	9.99164e-08	-1.95392e-08	8.03773e-08	2.15182e-07	-4.25405e-08	1.72641e-07
12.485	-2.85374e-07	5.38371e-08	-2.31537e-07	2.41796e-07	-3.18005e-08	2.09996e-07	7.56141e-07	-1.25326e-07	6.30815e-07	7.40475e-08	-6.31255e-09	6.77350e-08	1.65509e-06	-4.99143e-07	1.15595e-06	1.19039e-06	-3.07895e-07	8.82499e-07	9.65049e-08	-1.88720e-08	7.76329e-08	2.13504e-07	-4.22089e-08	1.71295e-07
12.509	-2.90575e-07	5.48182e-08	-2.35757e-07	2.37558e-07	-3.12431e-08	2.06315e-07	7.50418e-07	-1.24377e-07	6.26041e-07	6.91875e-08	-5.89824e-09	6.32892e-08	1.65186e-06	-4.98168e-07	1.15369e-06	1.18690e-06	-3.06991e-07	8.79907e-07	9.30777e-08	-1.82018e-08	7.48759e-08	2.11819e-07	-4.18757e-08	1.69943e-07
12.534	-2.95786e-07	5.58013e-08	-2.39985e-07	2.33307e-07	-3.06840e-08	2.02623e-07	7.44674e-07	-1.23425e-07	6.21249e-07	6.43094e-08	-5.48238e-09	5.88271e-08	1.64860e-06	-4.97186e-07	1.15141e-06	1.18338e-06	-3.06082e-07	8.77302e-07	8.96351e-08	-1.75286e-08	7.21065e-08	2.10126e-07	-4.15411e-08	1.68585e-07
12.558	-3.01008e-07	5.67864e-08	-2.44221e-07	2.29042e-07	-3.01231e-08	1.98919e-07	7.38911e-07	-1.22470e-07	6.16441e-07	5.94136e-08	-5.06501e-09	5.43486e-08	1.64532e-06	-4.96198e-07	1.14913e-06	1.17986e-06	-3.05169e-07	8.74686e-07	8.61771e-08	-1.68524e-08	6.93247e-08	2.08426e-07	-4.12049e-08	1.67221e-07
12.583	-3.06239e-07	5.77733e-08	-2.48466e-07	2.24764e-07	-2.95605e-08	1.95204e-07	7.33127e-07	-1.21511e-07	6.11616e-07	5.44999e-08	-4.64612e-09	4.98538e-08	1.64202e-06	-4.95203e-07	1.14682e-06	1.17631e-06	-3.04252e-07	8.72058e-07	8.27037e-08	-1.61731e-08	6.65305e-08	2.06718e-07	-4.08673e-08	1.65851e-07
12.607	-3.11480e-07	5.87621e-08	-2.52718e-07	2.20473e-07	-2.89962e-08	1.91477e-07	7.27323e-07	-1.20549e-07	6.06774e-07	4.95687e-08	-4.22574e-09	4.53430e-08	1.63870e-06	-4.94201e-07	1.14450e-06	1.17275e-06	-3.03331e-07	8.69417e-07	7.92151e-08	-1.54909e-08	6.37242e-08	2.05003e-07	-4.05282e-08	1.64475e-07
12.632	-3.16732e-07	5.97528e-08	-2.56979e-07	2.16169e-07	-2.84301e-08	1.87739e-07	7.21500e-07	-1.19584e-07	6.01916e-07	4.46200e-08	-3.80386e-09	4.08162e-08	1.63536e-06	-4.93192e-07	1.14216e-06	1.16917e-06	-3.02405e-07	8.66765e-07	7.57113e-08	-1.48057e-08	6.09056e-08	2.03281e-07	-4.01877e-08	1.63093e-07
12.657	-3.21993e-07	6.07453e-08	-2.61247e-07	2.11852e-07	-2.78623e-08	1.83990e-07	7.15657e-07	-1.18616e-07	5.97042e-07	3.96540e-08	-3.38050e-09	3.62735e-08	1.63199e-06	-4.92177e-07	1.13981e-06	1.16558e-06	-3.01476e-07	8.64101e-07	7.21925e-08	-1.41176e-08	5.80749e-08	2.01551e-07	-3.98458e-08	1.61705e-07
12.681	-3.27263e-07	6.17396e-08	-2.65524e-07	2.07523e-07	-2.72929e-08	1.80230e-07	7.09795e-07	-1.17644e-07	5.92151e-07	3.46707e-08	-2.95568e-09	3.17150e-08	1.62860e-06	-4.91155e-07	1.13745e-06	1.16197e-06	-3.00542e-07	8.61425e-07	6.86587e-08	-1.34266e-08	5.52322e-08	1.99814e-07	-3.95024e-08	1.60312e-07
12.706	-3.32543e-07	6.27357e-08	-2.69807e-07	2.03180e-07	-2.67218e-08	1.76458e-07	7.03914e-07	-1.16669e-07	5.87245e-07	2.96703e-08	-2.52940e-09	2.71409e-08	1.62519e-06	-4.90127e-07	1.13507e-06	1.15834e-06	-2.99605e-07	8.58737e-07	6.51101e-08	-1.27326e-08	5.23775e-08	1.98070e-07	-3.91577e-08	1.58913e-07
12.730	-3.37832e-07	6.37335e-08	-2.74099e-07	1.98825e-07	-2.61491e-08	1.72676e-07	6.98014e-07	-1.15691e-07	5.82322e-07	2.46530e-08	-2.10167e-09	2.25513e-08	1.62176e-06	-4.89092e-07	1.13267e-06	1.15470e-06	-2.98663e-07	8.56038e-07	6.15467e-08	-1.20358e-08	4.95109e-08	1.96319e-07	-3.88115e-08	1.57508e-07
12.755	-3.43131e-07	6.47331e-08	-2.78398e-07	1.94458e-07	-2.55747e-08	1.68883e-07	6.92095e-07	-1.14710e-07	5.77385e-07	1.96188e-08	-1.67250e-09	1.79463e-08	1.61831e-06	-4.88051e-07	1.13026e-06	1.15105e-06	-2.97717e-07	8.53328e-07	5.79686e-08	-1.13361e-08	4.66325e-08	1.94561e-07	-3.84640e-08	1.56097e-07
12.780	-3.48438e-07	6.57344e-08	-2.82704e-07	1.90078e-07	-2.49987e-08	1.65080e-07	6.86157e-07	-1.13726e-07	5.72431e-07	1.45679e-08	-1.24192e-09	1.33260e-08	1.61484e-06	-4.87003e-07	1.12783e-06	1.14737e-06	-2.96768e-07	8.50606e-07	5.43759e-08	-1.06335e-08	4.37424e-08	1.92796e-07	-3.81151e-08	1.54681e-07
12.804	-3.53755e-07	6.67373e-08	-2.87017e-07	1.85687e-07	-2.44211e-08	1.61266e-07	6.80201e-07	-1.12739e-07	5.67462e-07	9.50052e-09	-8.09920e-10	8.69060e-09	1.61134e-06	-4.85949e-07	1.12539e-06	1.14369e-06	-2.95814e-07	8.47872e-07	5.07686e-08	-9.92807e-09	4.08406e-08	1.91025e-07	-3.77648e-08	1.53260e-07
12.829	-3.59080e-07	6.77419e-08	-2.91338e-07	1.81283e-07	-2.38420e-08	1.57441e-07	6.74227e-07	-1.11749e-07	5.62478e-07	4.41667e-09	-3.76521e-10	4.04014e-09	1.60782e-06	-4.84888e-07	1.12293e-06	1.13998e-06	-2.94857e-07	8.45128e-07	4.71470e-08	-9.21985e-09	3.79272e-08	1.89246e-07	-3.74132e-08	1.51833e-07
12.853	-3.64413e-07	6.87481e-08	-2.95665e-07	1.76868e-07	-2.32612e-08	1.53606e-07	6.68235e-07	-1.10756e-07	5.57479e-07	-6.83484e-10	5.82670e-11	-6.25217e-10	1.60428e-06	-4.83821e-07	1.12046e-06	1.13627e-06	-2.93895e-07	8.42372e-07	4.35111e-08	-8.50882e-09	3.50023e-08	1.87461e-07	-3.70603e-08	1.50401e-07
12.878	-3.69755e-07	6.97559e-08	-2.99999e-07	1.72440e-07	-2.26790e-08	1.49761e-07	6.62225e-07	-1.09760e-07	5.52465e-07	-5.79979e-09	4.94433e-10	-5.30536e-09	1.60072e-06	-4.82748e-07	1.11798e-06	1.13253e-06	-2.92930e-07	8.39605e-07	3.98610e-08	-7.79502e-09	3.20660e-08	1.85670e-07	-3.67061e-08	1.48963e-07
12.902	-3.75106e-07	7.07653e-08	-3.04340e-07	1.68002e-07	-2.20952e-08	1.45906e-07	6.56197e-07	-1.08761e-07	5.47436e-07	-1.09321e-08	9.31964e-10	-1.00002e-08	1.59714e-06	-4.81668e-07	1.11548e-06	1.12879e-06	-2.91961e-07	8.36827e-07	3.61967e-08	-7.07846e-09	2.91183e-08	1.83871e-07	-3.63506e-08	1.47521e-07
12.927	-3.80464e-07	7.17762e-08	-3.08688e-07	1.63551e-07	-2.15099e-08	1.42041e-07	6.50151e-07	-1.07759e-07	5.42393e-07	-1.60803e-08	1.37085e-09	-1.47095e-08	1.59354e-06	-4.80582e-07	1.11296e-06	1.12503e-06	-2.90988e-07	8.34038e-07	3.25185e-08	-6.35915e-09	2.61593e-08	1.82066e-07	-3.59938e-08	1.46073e-07
12.952	-3.85831e-07	7.27886e-08	-3.13042e-07	1.59090e-07	-2.09231e-08	1.38166e-07	6.44088e-07	-1.06754e-07	5.37335e-07	-2.12443e-08	1.81108e-09	-1.94332e-08	1.58992e-06	-4.79489e-07	1.11043e-06	1.12125e-06	-2.90011e-07	8.31239e-07	2.88263e-08	-5.63713e-09	2.31891e-08	1.80255e-07	-3.56357e-08	1.44619e-07
12.976	-3.91205e-07	7.38025e-08	-3.17403e-07	1.54617e-07	-2.03348e-08	1.34282e-07	6.38009e-07	-1.05746e-07	5.32263e-07	-2.64239e-08	2.25264e-09	-2.41712e-08	1.58628e-06	-4.78391e-07	1.10789e-06	1.11746e-06	-2.89030e-07	8.28428e-07	2.51202e-08	-4.91239e-09	2.02078e-08	1.78438e-07	-3.52764e-08	1.43161e-07
13.001	-3.96587e-07	7.48179e-08	-3.21770e-07	1.50133e-07	-1.97451e-08	1.30388e-07	6.31912e-07	-1.04735e-07	5.27176e-07	-3.16189e-08	2.69551e-09	-2.89234e-08	1.58261e-06	-4.77286e-07	1.10533e-06	1.11365e-06	-2.88046e-07	8.25607e-07	2.14005e-08	-4.18498e-09	1.72155e-08	1.76614e-07	-3.49158e-08	1.41698e-07
13.025	-4.01977e-07	7.58347e-08	-3.26143e-07	1.45638e-07	-1.91540e-08	1.26484e-07	6.25798e-07	-1.03722e-07	5.22076e-07	-3.68293e-08	3.13970e-09	-3.36896e-08	1.57893e-06	-4.76175e-07	1.10275e-06	1.10983e-06	-2.87058e-07	8.22775e-07	1.76671e-08	-3.45490e-09	1.42122e-08	1.74783e-07	-3.45540e-08	1.40229e-07
13.050	-4.07375e-07	7.68529e-08	-3.30522e-07	1.41132e-07	-1.85614e-08	1.22571e-07	6.19668e-07	-1.02706e-07	5.16962e-07	-4.20548e-08	3.58517e-09	-3.84696e-08	1.57522e-06	-4.75057e-07	1.10017e-06	1.10600e-06	-2.86066e-07	8.19933e-07	1.39203e-08	-2.72218e-09	1.11981e-08	1.72947e-07	-3.41910e-08	1.38756e-07
13.074	-4.12779e-07	7.78725e-08	-3.34907e-07	1.36616e-07	-1.79674e-08	1.18649e-07	6.13522e-07	-1.01687e-07	5.11834e-07	-4.72954e-08	4.03193e-09	-4.32634e-08	1.57150e-06	-4.73934e-07	1.09756e-06	1.10215e-06	-2.85071e-07	8.17080e-07	1.01599e-08	-1.98683e-09	8.17312e-09	1.71105e-07	-3.38267e-08	1.37278e-07
13.099	-4.18191e-07	7.88935e-08	-3.39297e-07	1.32089e-07	-1.73721e-08	1.14717e-07	6.07359e-07	-1.00666e-07	5.06693e-07	-5.25509e-08	4.47996e-09	-4.80709e-08	1.56775e-06	-4.72804e-07	1.09495e-06	1.09829e-06	-2.84072e-07	8.14217e-07	6.38632e-09	-1.24888e-09	5.13744e-09	1.69256e-07	-3.34613e-08	1.35795e-07
13.124	-4.23610e-07	7.99158e-08	-3.43694e-07	1.27552e-07	-1.67753e-08	1.10776e-07	6.01180e-07	-9.96419e-08	5.01538e-07	-5.78211e-08	4.92925e-09	-5.28918e-08	1.56399e-06	-4.71668e-07	1.09232e-06	1.09441e-06	-2.83069e-07	8.11343e-07	2.59947e-09	-5.08340e-10	2.09113e-09	1.67402e-07	-3.30947e-08	1.34307e-07
13.148	-4.29035e-07	8.09394e-08	-3.48096e-07	1.23004e-07	-1.61773e-08	1.06827e-07	5.94986e-07	-9.86152e-08	4.96370e-07	-6.31059e-08	5.37978e-09	-5.77262e-08	1.56020e-06	-4.70527e-07	1.08967e-06	1.09052e-06	-2.82063e-07	8.08460e-07	-1.20049e-09	2.34762e-10	-9.65728e-10	1.65542e-07	-3.27270e-08	1.32815e-07
13.173	-4.34468e-07	8.19642e-08	-3.52504e-07	1.18447e-07	-1.55778e-08	1.02869e-07	5.88776e-07	-9.75859e-08	4.91190e-07	-6.84052e-08	5.83155e-09	-6.25737e-08	1.55639e-06	-4.69379e-07	1.08702e-06	1.08662e-06	-2.81054e-07	8.05566e-07	-5.01346e-09	9.80409e-10	-4.03305e-09	1.63676e-07	-3.23581e-08	1.31318e-07
13.197	-4.39907e-07	8.29903e-08	-3.56916e-07	1.13879e-07	-1.49771e-08	9.89019e-08	5.82550e-07	-9.65541e-08	4.85996e-07	-7.37189e-08	6.28454e-09	-6.74343e-08	1.55257e-06	-4.68225e-07	1.08434e-06	1.08270e-06	-2.80041e-07	8.02662e-07	-8.83934e-09	1.72858e-09	-7.11076e-09	1.61804e-07	-3.19880e-08	1.29816e-07
13.222	-4.45352e-07	8.40176e-08	-3.61335e-07	1.09302e-07	-1.43751e-08	9.49265e-08	5.76309e-07	-9.55197e-08	4.80790e-07	-7.90467e-08	6.73873e-09	-7.23079e-08	1.54872e-06	-4.67065e-07	1.08166e-06	1.07877e-06	-2.79024e-07	7.99748e-07	-1.26780e-08	2.47925e-09	-1.01988e-08	1.59927e-07	-3.16169e-08	1.28310e-07
13.246	-4.50804e-07	8.50461e-08	-3.65758e-07	1.04714e-07	-1.37718e-08	9.09426e-08	5.70053e-07	-9.44828e-08	4.75571e-07	-8.43885e-08	7.19412e-09	-7.71944e-08	1.54486e-06	-4.65899e-07	1.07896e-06	1.07483e-06	-2.78004e-07	7.96824e-07	-1.65294e-08	3.23241e-09	-1.32970e-08	1.58044e-07	-3.12446e-08	1.26799e-07
13.271	-4.56262e-07	8.60758e-08	-3.70186e-07	1.00118e-07	-1.31672e-08	8.69504e-08	5.63783e-07	-9.34435e-08	4.70339e-07	-8.97442e-08	7.65070e-09	-8.20935e-08	1.54097e-06	-4.64728e-07	1.07624e-06	1.07087e-06	-2.76980e-07	7.93891e-07	-2.03934e-08	3.98803e-09	-1.64053e-08	1.56155e-07	-3.08712e-08	1.25284e-07
13.296	-4.61726e-07	8.71066e-08	-3.74619e-07	9.55114e-08	-1.25615e-08	8.29500e-08	5.57497e-07	-9.24017e-08	4.65096e-07	-9.51136e-08	8.10844e-09	-8.70052e-08	1.53707e-06	-4.63550e-07	1.07352e-06	1.06690e-06	-2.75953e-07	7.90947e-07	-2.42698e-08	4.74609e-09	-1.95237e-08	1.54261e-07	-3.04968e-08	1.23764e-07
13.320	-4.67196e-07	8.81385e-08	-3.79057e-07	9.08960e-08	-1.19544e-08	7.89415e-08	5.51198e-07	-9.13576e-08	4.59840e-07	-1.00497e-07	8.56734e-09	-9.19292e-08	1.53314e-06	-4.62366e-07	1.07078e-06	1.06292e-06	-2.74923e-07	7.87994e-07	-2.81587e-08	5.50657e-09	-2.26521e-08	1.52362e-07	-3.01213e-08	1.22240e-07
13.345	-4.72671e-07	8.91714e-08	-3.83500e-07	8.62713e-08	-1.13462e-08	7.49251e-08	5.44884e-07	-9.03111e-08	4.54573e-07	-1.05893e-07	9.02738e-09	-9.68656e-08	1.52920e-06	-4.61177e-07	1.06802e-06	1.05892e-06	-2.73890e-07	7.85032e-07	-3.20598e-08	6.26945e-09	-2.57903e-08	1.50457e-07	-2.97447e-08	1.20712e-07
13.369	-4.78152e-07	9.02055e-08	-3.87947e-07	8.16377e-08	-1.07368e-08	7.09009e-08	5.38556e-07	-8.92622e-08	4.49293e-07	-1.11303e-07	9.48856e-09	-1.01814e-07	1.52524e-06	-4.59982e-07	1.06525e-06	1.05491e-06	-2.72853e-07	7.82060e-07	-3.59730e-08	7.03471e-09	-2.89383e-08	1.48547e-07	-2.93672e-08	1.19180e-07
13.394	-4.83639e-07	9.12405e-08	-3.92398e-07	7.69951e-08	-1.01262e-08	6.68689e-08	5.32214e-07	-8.82111e-08	4.44002e-07	-1.16725e-07	9.95085e-09	-1.06775e-07	1.52125e-06	-4.58781e-07	1.06247e-06	1.05089e-06	-2.71813e-07	7.79078e-07	-3.98983e-08	7.80233e-09	-3.20960e-08	1.46632e-07	-2.89885e-08	1.17643e-07
13.418	-4.89131e-07	9.22766e-08	-3.96854e-07	7.23439e-08	-9.51451e-09	6.28294e-08	5.25858e-07	-8.71577e-08	4.38700e-07	-1.22161e-07	1.04143e-08	-1.11747e-07	1.51725e-06	-4.57574e-07	1.05968e-06	1.04686e-06	-2.70769e-07	7.76088e-07	-4.38356e-08	8.57228e-09	-3.52633e-08	1.44712e-07	-2.86089e-08	1.16103e-07
13.443	-4.94627e-07	9.33136e-08	-4.01314e-07	6.76840e-08	-8.90165e-09	5.87824e-08	5.19489e-07	-8.61021e-08	4.33387e-07	-1.27610e-07	1.08787e-08	-1.16731e-07	1.51323e-06	-4.56362e-07	1.05687e-06	1.04281e-06	-2.69723e-07	7.73088e-07	-4.77847e-08	9.34454e-09	-3.84401e-08	1.42786e-07	-2.82283e-08	1.14558e-07
13.468	-5.00129e-07	9.43515e-08	-4.05778e-07	6.30157e-08	-8.28769e-09	5.47280e-08	5.13106e-07	-8.50442e-08	4.28062e-07	-1.33071e-07	1.13443e-08	-1.21727e-07	1.50919e-06	-4.55144e-07	1.05405e-06	1.03875e-06	-2.68673e-07	7.70079e-07	-5.17455e-08	1.01191e-08	-4.16264e-08	1.40856e-07	-2.78467e-08	1.13009e-07
13.492	-5.05636e-07	9.53904e-08	-4.10246e-07	5.83391e-08	-7.67263e-09	5.06665e-08	5.06711e-07	-8.39842e-08	4.22727e-07	-1.38545e-07	1.18110e-08	-1.26734e-07	1.50514e-06	-4.53920e-07	1.05122e-06	1.03468e-06	-2.67620e-07	7.67061e-07	-5.57179e-08	1.08959e-08	-4.48220e-08	1.38921e-07	-2.74641e-08	1.11457e-07
13.517	-5.11147e-07	9.64301e-08	-4.14717e-07	5.36543e-08	-7.05650e-09	4.65978e-08	5.00303e-07	-8.29221e-08	4.17381e-07	-1.44031e-07	1.22786e-08	-1.31752e-07	1.50106e-06	-4.52691e-07	1.04837e-06	1.03060e-06	-2.66564e-07	7.64034e-07	-5.97019e-08	1.16750e-08	-4.80269e-08	1.36981e-07	-2.70806e-08	1.09900e-07
13.541	-5.16663e-07	9.74707e-08	-4.19193e-07	4.89615e-08	-6.43931e-09	4.25222e-08	4.93882e-07	-8.18578e-08	4.12024e-07	-1.49529e-07	1.27474e-08	-1.36782e-07	1.49696e-06	-4.51456e-07	1.04551e-06	1.02650e-06	-2.65504e-07	7.60998e-07	-6.36972e-08	1.24563e-08	-5.12409e-08	1.35036e-07	-2.66961e-08	1.08340e-07
13.566	-5.22184e-07	9.85122e-08	-4.23671e-07	4.42608e-08	-5.82108e-09	3.84397e-08	4.87448e-07	-8.07915e-08	4.06657e-07	-1.55040e-07	1.32171e-08	-1.41823e-07	1.49285e-06	-4.50215e-07	1.04264e-06	1.02239e-06	-2.64442e-07	7.57953e-07	-6.77038e-08	1.32398e-08	-5.44640e-08	1.33087e-07	-2.63107e-08	1.06776e-07
13.591	-5.27708e-07	9.95544e-08	-4.28154e-07	3.95524e-08	-5.20184e-09	3.43505e-08	4.81002e-07	-7.97232e-08	4.01279e-07	-1.60562e-07	1.36879e-08	-1.46874e-07	1.48872e-06	-4.48969e-07	1.03975e-06	1.01828e-06	-2.63377e-07	7.54899e-07	-7.17215e-08	1.40255e-08	-5.76960e-08	1.31133e-07	-2.59244e-08	1.05208e-07
13.615	-5.33237e-07	1.00597e-07	-4.32639e-07	3.48363e-08	-4.58160e-09	3.02547e-08	4.74544e-07	-7.86528e-08	3.95892e-07	-1.66096e-07	1.41597e-08	-1.51936e-07	1.48457e-06	-4.47718e-07	1.03685e-06	1.01415e-06	-2.62308e-07	7.51837e-07	-7.57504e-08	1.48134e-08	-6.09370e-08	1.29174e-07	-2.55372e-08	1.03637e-07
13.640	-5.38769e-07	1.01641e-07	-4.37128e-07	3.01129e-08	-3.96038e-09	2.61525e-08	4.68075e-07	-7.75805e-08	3.90494e-07	-1.71641e-07	1.46324e-08	-1.57009e-07	1.48040e-06	-4.46461e-07	1.03394e-06	1.01000e-06	-2.61237e-07	7.48766e-07	-7.97901e-08	1.56034e-08	-6.41867e-08	1.27211e-07	-2.51491e-08	1.02062e-07
13.664	-5.44306e-07	1.02686e-07	-4.41620e-07	2.53821e-08	-3.33819e-09	2.20439e-08	4.61593e-07	-7.65062e-08	3.85087e-07	-1.77198e-07	1.51062e-08	-1.62092e-07	1.47622e-06	-4.45198e-07	1.03102e-06	1.00585e-06	-2.60163e-07	7.45687e-07	-8.38407e-08	1.63955e-08	-6.74452e-08	1.25244e-07	-2.47602e-08	1.00484e-07
13.689	-5.49846e-07	1.03731e-07	-4.46115e-07	2.06441e-08	-2.71507e-09	1.79290e-08	4.55100e-07	-7.54300e-08	3.79670e-07	-1.82766e-07	1.55808e-08	-1.67186e-07	1.47201e-06	-4.43930e-07	1.02808e-06	1.00169e-06	-2.59086e-07	7.42600e-07	-8.79020e-08	1.71897e-08	-7.07123e-08	1.23272e-07	-2.43704e-08	9.89016e-08
13.713	-5.55389e-07	1.04777e-07	-4.50613e-07	1.58991e-08	-2.09102e-09	1.38081e-08	4.48596e-07	-7.43520e-08	3.74244e-07	-1.88346e-07	1.60565e-08	-1.72289e-07	1.46779e-06	-4.42657e-07	1.02513e-06	9.97509e-07	-2.58005e-07	7.39504e-07	-9.19738e-08	1.79860e-08	-7.39879e-08	1.21296e-07	-2.39797e-08	9.73162e-08
13.738	-5.60936e-07	1.05823e-07	-4.55113e-07	1.11473e-08	-1.46606e-09	9.68119e-09	4.42081e-07	-7.32721e-08	3.68809e-07	-1.93936e-07	1.65330e-08	-1.77403e-07	1.46355e-06	-4.41379e-07	1.02217e-06	9.93322e-07	-2.56922e-07	7.36400e-07	-9.60562e-08	1.87843e-08	-7.72719e-08	1.19316e-07	-2.35882e-08	9.57275e-08
13.763	-5.66486e-07	1.06870e-07	-4.59616e-07	6.38866e-09	-8.40222e-10	5.54843e-09	4.35555e-07	-7.21905e-08	3.63364e-07	-1.99537e-07	1.70105e-08	-1.82526e-07	1.45929e-06	-4.40095e-07	1.01920e-06	9.89124e-07	-2.55837e-07	7.33288e-07	-1.00149e-07	1.95846e-08	-8.05642e-08	1.17331e-07	-2.31959e-08	9.41354e-08
13.787	-5.72039e-07	1.07918e-07	-4.64121e-07	1.62347e-09	-2.13515e-10	1.40996e-09	4.29018e-07	-7.11070e-08	3.57911e-07	-2.05148e-07	1.74889e-08	-1.87659e-07	1.45502e-06	-4.38806e-07	1.01621e-06	9.84916e-07	-2.54748e-07	7.30168e-07	-1.04252e-07	2.03870e-08	-8.38648e-08	1.15343e-07	-2.28028e-08	9.25401e-08
13.812	-5.77595e-07	1.08966e-07	-4.68629e-07	-3.14815e-09	4.14038e-10	-2.73411e-09	4.22470e-07	-7.00219e-08	3.52449e-07	-2.10770e-07	1.79682e-08	-1.92802e-07	1.45073e-06	-4.37511e-07	1.01322e-06	9.80696e-07	-2.53657e-07	7.27039e-07	-1.08365e-07	2.11913e-08	-8.71736e-08	1.13351e-07	-2.24090e-08	9.09416e-08
13.836	-5.83153e-07	1.10014e-07	-4.73139e-07	-7.92607e-09	1.04242e-09	-6.88366e-09	4.15913e-07	-6.89350e-08	3.46978e-07	-2.16403e-07	1.84483e-08	-1.97954e-07	1.44642e-06	-4.36212e-07	1.01021e-06	9.76466e-07	-2.52563e-07	7.23903e-07	-1.12488e-07	2.19976e-08	-9.04904e-08	1.11354e-07	-2.20143e-08	8.93400e-08
13.861	-5.88715e-07	1.11064e-07	-4.77651e-07	-1.27101e-08	1.67161e-09	-1.10385e-08	4.09345e-07	-6.78464e-08	3.41499e-07	-2.22045e-07	1.89293e-08	-2.03116e-07	1.44209e-06	-4.34907e-07	1.00718e-06	9.72225e-07	-2.51466e-07	7.20760e-07	-1.16621e-07	2.28058e-08	-9.38151e-08	1.09354e-07	-2.16189e-08	8.77353e-08
13.885	-5.94278e-07	1.12113e-07	-4.82165e-07	-1.75002e-08	2.30159e-09	-1.51986e-08	4.02768e-07	-6.67562e-08	3.36011e-07	-2.27697e-07	1.94112e-08	-2.08286e-07	1.43775e-06	-4.33597e-07	1.00415e-06	9.67974e-07	-2.50366e-07	7.17608e-07	-1.20764e-07	2.36160e-08	-9.71477e-08	1.07350e-07	-2.12227e-08	8.61276e-08
13.910	-5.99844e-07	1.13163e-07	-4.86681e-07	-2.22962e-08	2.93234e-09	-1.93638e-08	3.96180e-07	-6.56644e-08	3.30516e-07	-2.33359e-07	1.98939e-08	-2.13465e-07	1.43339e-06	-4.32282e-07	1.00111e-06	9.63713e-07	-2.49264e-07	7.14449e-07	-1.24916e-07	2.44280e-08	-1.00488e-07	1.05343e-07	-2.08258e-08	8.45169e-08
13.935	-6.05412e-07	1.14214e-07	-4.91199e-07	-2.70978e-08	3.56384e-09	-2.35340e-08	3.89584e-07	-6.45711e-08	3.25013e-07	-2.39031e-07	2.03774e-08	-2.18654e-07	1.42901e-06	-4.30962e-07	9.98049e-07	9.59442e-07	-2.48159e-07	7.11282e-07	-1.29078e-07	2.52419e-08	-1.03836e-07	1.03331e-07	-2.04282e-08	8.29033e-08
13.959	-6.10982e-07	1.15264e-07	-4.95718e-07	-3.19050e-08	4.19608e-09	-2.77089e-08	3.82978e-07	-6.34762e-08	3.19502e-07	-2.44712e-07	2.08617e-08	-2.23850e-07	1.42462e-06	-4.29637e-07	9.94980e-07	9.55160e-07	-2.47052e-07	7.08108e-07	-1.33249e-07	2.60576e-08	-1.07192e-07	1.01317e-07	-2.00299e-08	8.12868e-08
13.984	-6.16554e-07	1.16316e-07	-5.00239e-07	-3.67177e-08	4.82902e-09	-3.18886e-08	3.76363e-07	-6.23798e-08	3.13983e-07	-2.50403e-07	2.13468e-08	-2.29056e-07	1.42021e-06	-4.28307e-07	9.91900e-07	9.50869e-07	-2.45942e-07	7.04927e-07	-1.37430e-07	2.68751e-08	-1.10555e-07	9.92985e-08	-1.96309e-08	7.96676e-08
14.008	-6.22128e-07	1.17367e-07	-5.04761e-07	-4.15356e-08	5.46266e-09	-3.60729e-08	3.69739e-07	-6.12820e-08	3.08457e-07	-2.56102e-07	2.18327e-08	-2.34270e-07	1.41578e-06	-4.26972e-07	9.88808e-07	9.46568e-07	-2.44829e-07	7.01738e-07	-1.41620e-07	2.76945e-08	-1.13925e-07	9.72768e-08	-1.92312e-08	7.80456e-08
14.033	-6.27703e-07	1.18419e-07	-5.09284e-07	-4.63586e-08	6.09698e-09	-4.02616e-08	3.63107e-07	-6.01827e-08	3.02924e-07	-2.61811e-07	2.23194e-08	-2.39491e-07	1.41134e-06	-4.25632e-07	9.85705e-07	9.42257e-07	-2.43714e-07	6.98543e-07	-1.45819e-07	2.85156e-08	-1.17303e-07	9.52518e-08	-1.88309e-08	7.64209e-08
14.057	-6.33279e-07	1.19471e-07	-5.13808e-07	-5.11866e-08	6.73195e-09	-4.44547e-08	3.56466e-07	-5.90820e-08	2.97384e-07	-2.67528e-07	2.28068e-08	-2.44721e-07	1.40688e-06	-4.24287e-07	9.82590e-07	9.37937e-07	-2.42597e-07	6.95340e-07	-1.50026e-07	2.93384e-08	-1.20688e-07	9.32235e-08	-1.84299e-08	7.47936e-08
14.082	-6.38857e-07	1.20523e-07	-5.18333e-07	-5.60194e-08	7.36755e-09	-4.86519e-08	3.49817e-07	-5.79799e-08	2.91837e-07	-2.73254e-07	2.32949e-08	-2.49959e-07	1.40240e-06	-4.22937e-07	9.79464e-07	9.33607e-07	-2.41477e-07	6.92130e-07	-1.54243e-07	3.01630e-08	-1.24080e-07	9.11920e-08	-1.80283e-08	7.31637e-08
14.107	-6.44435e-07	1.21575e-07	-5.22860e-07	-6.08570e-08	8.00377e-09	-5.28532e-08	3.43159e-07	-5.68766e-08	2.86283e-07	-2.78988e-07	2.37838e-08	-2.55205e-07	1.39791e-06	-4.21583e-07	9.76327e-07	9.29268e-07	-2.40355e-07	6.88913e-07	-1.58468e-07	3.09893e-08	-1.27479e-07	8.91574e-08	-1.76261e-08	7.15313e-08
14.131	-6.50015e-07	1.22628e-07	-5.27387e-07	-6.56990e-08	8.64059e-09	-5.70584e-08	3.36495e-07	-5.57719e-08	2.80723e-07	-2.84731e-07	2.42733e-08	-2.60458e-07	1.39340e-06	-4.20223e-07	9.73179e-07	9.24919e-07	-2.39230e-07	6.85689e-07	-1.62702e-07	3.18172e-08	-1.30885e-07	8.71197e-08	-1.72232e-08	6.98965e-08
14.156	-6.55595e-07	1.23681e-07	-5.31914e-07	-7.05455e-08	9.27798e-09	-6.12675e-08	3.29822e-07	-5.46659e-08	2.75156e-07	-2.90482e-07	2.47636e-08	-2.65718e-07	1.38888e-06	-4.18859e-07	9.70020e-07	9.20562e-07	-2.38103e-07	6.82459e-07	-1.66944e-07	3.26468e-08	-1.34297e-07	8.50790e-08	-1.68198e-08	6.82593e-08
14.180	-6.61176e-07	1.24734e-07	-5.36442e-07	-7.53961e-08	9.91593e-09	-6.54802e-08	3.23142e-07	-5.35588e-08	2.69583e-07	-2.96240e-07	2.52545e-08	-2.70986e-07	1.38434e-06	-4.17490e-07	9.66850e-07	9.16195e-07	-2.36974e-07	6.79222e-07	-1.71195e-07	3.34781e-08	-1.37717e-07	8.30354e-08	-1.64158e-08	6.66197e-08
14.205	-6.66757e-07	1.25787e-07	-5.40971e-07	-8.02509e-08	1.05544e-08	-6.96965e-08	3.16455e-07	-5.24504e-08	2.64004e-07	-3.02007e-07	2.57461e-08	-2.76261e-07	1.37979e-06	-4.16117e-07	9.63669e-07	9.11820e-07	-2.35842e-07	6.75978e-07	-1.75454e-07	3.43109e-08	-1.41143e-07	8.09890e-08	-1.60112e-08	6.49778e-08
14.230	-6.72339e-07	1.26840e-07	-5.45499e-07	-8.51096e-08	1.11934e-08	-7.39162e-08	3.09761e-07	-5.13409e-08	2.58420e-07	-3.07781e-07	2.62383e-08	-2.81543e-07	1.37522e-06	-4.14739e-07	9.60477e-07	9.07436e-07	-2.34708e-07	6.72728e-07	-1.79721e-07	3.51453e-08	-1.44575e-07	7.89397e-08	-1.56061e-08	6.33337e-08
14.254	-6.77921e-07	1.27893e-07	-5.50028e-07	-8.99721e-08	1.18329e-08	-7.81392e-08	3.03060e-07	-5.02302e-08	2.52829e-07	-3.13562e-07	2.67312e-08	-2.86831e-07	1.37063e-06	-4.13356e-07	9.57274e-07	9.03043e-07	-2.33572e-07	6.69472e-07	-1.83995e-07	3.59812e-08	-1.48014e-07	7.68878e-08	-1.52004e-08	6.16874e-08
14.279	-6.83502e-07	1.28946e-07	-5.54557e-07	-9.48383e-08	1.24729e-08	-8.23654e-08	2.96352e-07	-4.91185e-08	2.47233e-07	-3.19351e-07	2.72247e-08	-2.92126e-07	1.36603e-06	-4.11968e-07	9.54061e-07	8.98642e-07	-2.32434e-07	6.66209e-07	-1.88278e-07	3.68187e-08	-1.51459e-07	7.48332e-08	-1.47942e-08	6.00390e-08
14.303	-6.89084e-07	1.29999e-07	-5.59085e-07	-9.97079e-08	1.31134e-08	-8.65946e-08	2.89638e-07	-4.80057e-08	2.41632e-07	-3.25147e-07	2.77188e-08	-2.97428e-07	1.36141e-06	-4.10576e-07	9.50838e-07	8.94233e-07	-2.31293e-07	6.62940e-07	-1.92568e-07	3.76577e-08	-1.54910e-07	7.27760e-08	-1.43875e-08	5.83885e-08
14.328	-6.94665e-07	1.31052e-07	-5.63614e-07	-1.04581e-07	1.37543e-08	-9.08267e-08	2.82918e-07	-4.68919e-08	2.36026e-07	-3.30950e-07	2.82135e-08	-3.02736e-07	1.35678e-06	-4.09180e-07	9.47604e-07	8.89815e-07	-2.30150e-07	6.59665e-07	-1.96866e-07	3.84982e-08	-1.58368e-07	7.07164e-08	-1.39803e-08	5.67360e-08
14.352	-7.00246e-07	1.32104e-07	-5.68142e-07	-1.09457e-07	1.43956e-08	-9.50616e-08	2.76192e-07	-4.57771e-08	2.30415e-07	-3.36759e-07	2.87087e-08	-3.08050e-07	1.35214e-06	-4.07779e-07	9.44359e-07	8.85389e-07	-2.29006e-07	6.56384e-07	-2.01171e-07	3.93401e-08	-1.61831e-07	6.86543e-08	-1.35727e-08	5.50816e-08
14.377	-7.05826e-07	1.33157e-07	-5.72669e-07	-1.14336e-07	1.50373e-08	-9.92991e-08	2.69460e-07	-4.46613e-08	2.24799e-07	-3.42575e-07	2.92045e-08	-3.13370e-07	1.34748e-06	-4.06373e-07	9.41104e-07	8.80955e-07	-2.27859e-07	6.53096e-07	-2.05484e-07	4.01834e-08	-1.65300e-07	6.65898e-08	-1.31645e-08	5.34253e-08
14.402	-7.11406e-07	1.34210e-07	-5.77196e-07	-1.19219e-07	1.56794e-08	-1.03539e-07	2.62722e-07	-4.35446e-08	2.19178e-07	-3.48397e-07	2.97009e-08	-3.18696e-07	1.34280e-06	-4.04964e-07	9.37839e-07	8.76513e-07	-2.26710e-07	6.49803e-07	-2.09804e-07	4.10282e-08	-1.68775e-07	6.45231e-08	-1.27559e-08	5.17671e-08
14.426	-7.16984e-07	1.35262e-07	-5.81722e-07	-1.24103e-07	1.63218e-08	-1.07782e-07	2.55980e-07	-4.24270e-08	2.13553e-07	-3.54226e-07	3.01978e-08	-3.24028e-07	1.33811e-06	-4.03549e-07	9.34564e-07	8.72064e-07	-2.25559e-07	6.46505e-07	-2.14130e-07	4.18743e-08	-1.72256e-07	6.24541e-08	-1.23469e-08	5.01072e-08
14.451	-7.22562e-07	1.36314e-07	-5.86248e-07	-1.28991e-07	1.69646e-08	-1.12026e-07	2.49232e-07	-4.13086e-08	2.07923e-07	-3.60061e-07	3.06952e-08	-3.29365e-07	1.33341e-06	-4.02131e-07	9.31279e-07	8.67606e-07	-2.24406e-07	6.43200e-07	-2.18464e-07	4.27218e-08	-1.75742e-07	6.03829e-08	-1.19375e-08	4.84455e-08
14.475	-7.28138e-07	1.37366e-07	-5.90772e-07	-1.33881e-07	1.76077e-08	-1.16273e-07	2.42479e-07	-4.01894e-08	2.02289e-07	-3.65901e-07	3.11931e-08	-3.34708e-07	1.32869e-06	-4.00708e-07	9.27984e-07	8.63141e-07	-2.23251e-07	6.39890e-07	-2.22805e-07	4.35706e-08	-1.79234e-07	5.83097e-08	-1.15276e-08	4.67821e-08
14.500	-7.33713e-07	1.38418e-07	-5.95295e-07	-1.38773e-07	1.82511e-08	-1.20522e-07	2.35721e-07	-3.90693e-08	1.96652e-07	-3.71747e-07	3.16915e-08	-3.40056e-07	1.32396e-06	-3.99281e-07	9.24679e-07	8.58669e-07	-2.22094e-07	6.36575e-07	-2.27152e-07	4.44208e-08	-1.82731e-07	5.62344e-08	-1.11173e-08	4.51171e-08
14.524	-7.39286e-07	1.39470e-07	-5.99817e-07	-1.43668e-07	1.88948e-08	-1.24773e-07	2.28959e-07	-3.79486e-08	1.91011e-07	-3.77599e-07	3.21903e-08	-3.45409e-07	1.31921e-06	-3.97850e-07	9.21365e-07	8.54190e-07	-2.20936e-07	6.33254e-07	-2.31506e-07	4.52722e-08	-1.86234e-07	5.41572e-08	-1.07067e-08	4.34506e-08
14.549	-7.44858e-07	1.40521e-07	-6.04337e-07	-1.48564e-07	1.95388e-08	-1.29025e-07	2.22193e-07	-3.68271e-08	1.85366e-07	-3.83456e-07	3.26896e-08	-3.50766e-07	1.31445e-06	-3.96414e-07	9.18040e-07	8.49703e-07	-2.19775e-07	6.29927e-07	-2.35866e-07	4.61248e-08	-1.89741e-07	5.20782e-08	-1.02956e-08	4.17825e-08
14.574	-7.50428e-07	1.41571e-07	-6.08856e-07	-1.53462e-07	2.01830e-08	-1.33279e-07	2.15422e-07	-3.57049e-08	1.79717e-07	-3.89318e-07	3.31894e-08	-3.56129e-07	1.30968e-06	-3.94975e-07	9.14707e-07	8.45209e-07	-2.18613e-07	6.26596e-07	-2.40232e-07	4.69787e-08	-1.93254e-07	4.99973e-08	-9.88426e-09	4.01130e-08
14.598	-7.55996e-07	1.42622e-07	-6.13374e-07	-1.58362e-07	2.08275e-08	-1.37535e-07	2.08648e-07	-3.45821e-08	1.74066e-07	-3.95185e-07	3.36896e-08	-3.61496e-07	1.30489e-06	-3.93531e-07	9.11363e-07	8.40708e-07	-2.17449e-07	6.23259e-07	-2.44605e-07	4.78338e-08	-1.96771e-07	4.79146e-08	-9.47253e-09	3.84421e-08
14.623	-7.61561e-07	1.43672e-07	-6.17890e-07	-1.63264e-07	2.14721e-08	-1.41792e-07	2.01870e-07	-3.34586e-08	1.68411e-07	-4.01057e-07	3.41902e-08	-3.66867e-07	1.30009e-06	-3.92083e-07	9.08010e-07	8.36200e-07	-2.16283e-07	6.19917e-07	-2.48984e-07	4.86901e-08	-2.00294e-07	4.58303e-08	-9.06047e-09	3.67698e-08
14.647	-7.67125e-07	1.44721e-07	-6.22403e-07	-1.68167e-07	2.21169e-08	-1.46050e-07	1.95088e-07	-3.23346e-08	1.62753e-07	-4.06934e-07	3.46911e-08	-3.72243e-07	1.29528e-06	-3.90631e-07	9.04648e-07	8.31686e-07	-2.15115e-07	6.16571e-07	-2.53368e-07	4.95475e-08	-2.03821e-07	4.37444e-08	-8.64809e-09	3.50963e-08
14.672	-7.72686e-07	1.45770e-07	-6.26915e-07	-1.73071e-07	2.27619e-08	-1.50309e-07	1.88303e-07	-3.12100e-08	1.57093e-07	-4.12815e-07	3.51925e-08	-3.77623e-07	1.29045e-06	-3.89176e-07	9.01277e-07	8.27165e-07	-2.13946e-07	6.13219e-07	-2.57759e-07	5.04061e-08	-2.07353e-07	4.16569e-08	-8.23541e-09	3.34215e-08
14.696	-7.78244e-07	1.46819e-07	-6.31425e-07	-1.77977e-07	2.34071e-08	-1.54570e-07	1.81515e-07	-3.00850e-08	1.51430e-07	-4.18701e-07	3.56942e-08	-3.83006e-07	1.28561e-06	-3.87716e-07	8.97896e-07	8.22638e-07	-2.12775e-07	6.09863e-07	-2.62155e-07	5.12657e-08	-2.10889e-07	3.95680e-08	-7.82243e-09	3.17456e-08
14.721	-7.83800e-07	1.47867e-07	-6.35933e-07	-1.82883e-07	2.40524e-08	-1.58831e-07	1.74724e-07	-2.89594e-08	1.45765e-07	-4.24590e-07	3.61963e-08	-3.88394e-07	1.28076e-06	-3.86252e-07	8.94506e-07	8.18104e-07	-2.11602e-07	6.06502e-07	-2.66556e-07	5.21265e-08	-2.14430e-07	3.74777e-08	-7.40918e-09	3.00685e-08
14.746	-7.89352e-07	1.48915e-07	-6.40438e-07	-1.87790e-07	2.46977e-08	-1.63092e-07	1.67930e-07	-2.78334e-08	1.40097e-07	-4.30483e-07	3.66987e-08	-3.93785e-07	1.27589e-06	-3.84785e-07	8.91107e-07	8.13564e-07	-2.10428e-07	6.03136e-07	-2.70963e-07	5.29882e-08	-2.17975e-07	3.53860e-08	-6.99567e-09	2.83903e-08
14.770	-7.94902e-07	1.49962e-07	-6.44940e-07	-1.92698e-07	2.53432e-08	-1.67355e-07	1.61134e-07	-2.67070e-08	1.34427e-07	-4.36380e-07	3.72015e-08	-3.99179e-07	1.27101e-06	-3.83313e-07	8.87700e-07	8.09018e-07	-2.09252e-07	5.99765e-07	-2.75375e-07	5.38511e-08	-2.21524e-07	3.32931e-08	-6.58191e-09	2.67112e-08
14.795	-8.00449e-07	1.51008e-07	-6.49441e-07	-1.97606e-07	2.59887e-08	-1.71618e-07	1.54336e-07	-2.55802e-08	1.28756e-07	-4.42281e-07	3.77045e-08	-4.04577e-07	1.26612e-06	-3.81838e-07	8.84283e-07	8.04465e-07	-2.08075e-07	5.96391e-07	-2.79792e-07	5.47149e-08	-2.25078e-07	3.11989e-08	-6.16790e-09	2.50310e-08
14.819	-8.05992e-07	1.52054e-07	-6.53938e-07	-2.02515e-07	2.66343e-08	-1.75881e-07	1.47536e-07	-2.44531e-08	1.23083e-07	-4.48185e-07	3.82078e-08	-4.09977e-07	1.26122e-06	-3.80359e-07	8.80858e-07	7.99907e-07	-2.06896e-07	5.93012e-07	-2.84215e-07	5.55796e-08	-2.28635e-07	2.91037e-08	-5.75368e-09	2.33500e-08
14.844	-8.11531e-07	1.53099e-07	-6.58432e-07	-2.07424e-07	2.72799e-08	-1.80144e-07	1.40734e-07	-2.33257e-08	1.17408e-07	-4.54093e-07	3.87114e-08	-4.15381e-07	1.25630e-06	-3.78876e-07	8.77424e-07	7.95344e-07	-2.05715e-07	5.89628e-07	-2.88642e-07	5.64454e-08	-2.32196e-07	2.70074e-08	-5.33924e-09	2.16681e-08
14.868	-8.17067e-07	1.54143e-07	-6.62924e-07	-2.12333e-07	2.79256e-08	-1.84407e-07	1.33930e-07	-2.21980e-08	1.11732e-07	-4.60003e-07	3.92153e-08	-4.20788e-07	1.25137e-06	-3.77390e-07	8.73982e-07	7.90774e-07	-2.04533e-07	5.86241e-07	-2.93073e-07	5.73120e-08	-2.35761e-07	2.49100e-08	-4.92461e-09	1.99854e-08
14.893	-8.22600e-07	1.55187e-07	-6.67413e-07	-2.17242e-07	2.85712e-08	-1.88671e-07	1.27124e-07	-2.10701e-08	1.06054e-07	-4.65916e-07	3.97194e-08	-4.26197e-07	1.24643e-06	-3.75900e-07	8.70531e-07	7.86199e-07	-2.03350e-07	5.82849e-07	-2.97510e-07	5.81796e-08	-2.39330e-07	2.28118e-08	-4.50980e-09	1.83020e-08
14.918	-8.28128e-07	1.56230e-07	-6.71898e-07	-2.22151e-07	2.92167e-08	-1.92934e-07	1.20318e-07	-1.99419e-08	1.00376e-07	-4.71832e-07	4.02237e-08	-4.31608e-07	1.24148e-06	-3.74406e-07	8.67072e-07	7.81619e-07	-2.02165e-07	5.79453e-07	-3.01951e-07	5.90480e-08	-2.42903e-07	2.07127e-08	-4.09481e-09	1.66179e-08
14.942	-8.33652e-07	1.57272e-07	-6.76380e-07	-2.27059e-07	2.98623e-08	-1.97197e-07	1.13510e-07	-1.88136e-08	9.46967e-08	-4.77750e-07	4.07282e-08	-4.37022e-07	1.23651e-06	-3.72909e-07	8.63605e-07	7.77033e-07	-2.00979e-07	5.76054e-07	-3.06396e-07	5.99173e-08	-2.46478e-07	1.86128e-08	-3.67967e-09	1.49331e-08
14.967	-8.39172e-07	1.58313e-07	-6.80858e-07	-2.31967e-07	3.05078e-08	-2.01459e-07	1.06702e-07	-1.76852e-08	8.90168e-08	-4.83671e-07	4.12330e-08	-4.42438e-07	1.23154e-06	-3.71408e-07	8.60129e-07	7.72442e-07	-1.99792e-07	5.72650e-07	-3.10845e-07	6.07874e-08	-2.50058e-07	1.65121e-08	-3.26438e-09	1.32477e-08
14.991	-8.44687e-07	1.59354e-07	-6.85333e-07	-2.36874e-07	3.11531e-08	-2.05721e-07	9.98930e-08	-1.65566e-08	8.33364e-08	-4.89594e-07	4.17379e-08	-4.47856e-07	1.22655e-06	-3.69904e-07	8.56645e-07	7.67846e-07	-1.98603e-07	5.69243e-07	-3.15298e-07	6.16583e-08	-2.53640e-07	1.44108e-08	-2.84896e-09	1.15619e-08
15.016	-8.50198e-07	1.60394e-07	-6.89805e-07	-2.41780e-07	3.17984e-08	-2.09982e-07	9.30836e-08	-1.54280e-08	7.76556e-08	-4.95518e-07	4.22430e-08	-4.53275e-07	1.22155e-06	-3.68396e-07	8.53154e-07	7.63246e-07	-1.97413e-07	5.65832e-07	-3.19756e-07	6.25299e-08	-2.57226e-07	1.23089e-08	-2.43342e-09	9.87550e-09
15.041	-8.55705e-07	1.61432e-07	-6.94272e-07	-2.46686e-07	3.24435e-08	-2.14242e-07	8.62740e-08	-1.42994e-08	7.19746e-08	-5.01445e-07	4.27482e-08	-4.58697e-07	1.21654e-06	-3.66885e-07	8.49654e-07	7.58640e-07	-1.96222e-07	5.62418e-07	-3.24217e-07	6.34023e-08	-2.60815e-07	1.02065e-08	-2.01778e-09	8.18872e-09
15.065	-8.61206e-07	1.62470e-07	-6.98736e-07	-2.51590e-07	3.30885e-08	-2.18501e-07	7.94644e-08	-1.31707e-08	6.62937e-08	-5.07373e-07	4.32536e-08	-4.64119e-07	1.21152e-06	-3.65370e-07	8.46147e-07	7.54030e-07	-1.95030e-07	5.59000e-07	-3.28682e-07	6.42754e-08	-2.64406e-07	8.10361e-09	-1.60205e-09	6.50156e-09
15.090	-8.66703e-07	1.63507e-07	-7.03195e-07	-2.56493e-07	3.37334e-08	-2.22760e-07	7.26550e-08	-1.20421e-08	6.06129e-08	-5.13303e-07	4.37591e-08	-4.69544e-07	1.20648e-06	-3.63852e-07	8.42632e-07	7.49415e-07	-1.93836e-07	5.55579e-07	-3.33150e-07	6.51492e-08	-2.68001e-07	6.00033e-09	-1.18624e-09	4.81409e-09
15.114	-8.72194e-07	1.64543e-07	-7.07651e-07	-2.61395e-07	3.43780e-08	-2.27017e-07	6.58460e-08	-1.09136e-08	5.49324e-08	-5.19233e-07	4.42647e-08	-4.74969e-07	1.20144e-06	-3.62331e-07	8.39109e-07	7.44796e-07	-1.92641e-07	5.52155e-07	-3.37621e-07	6.60236e-08	-2.71598e-07	3.89672e-09	-7.70366e-10	3.12635e-09
15.139	-8.77680e-07	1.65578e-07	-7.12102e-07	-2.66295e-07	3.50225e-08	-2.31272e-07	5.90376e-08	-9.78512e-09	4.92525e-08	-5.25165e-07	4.47704e-08	-4.80395e-07	1.19639e-06	-3.60807e-07	8.35578e-07	7.40172e-07	-1.91445e-07	5.48727e-07	-3.42096e-07	6.68987e-08	-2.75198e-07	1.79284e-09	-3.54438e-10	1.43841e-09
15.163	-8.83160e-07	1.66612e-07	-7.16548e-07	-2.71193e-07	3.56667e-08	-2.35526e-07	5.22300e-08	-8.65680e-09	4.35732e-08	-5.31098e-07	4.52761e-08	-4.85822e-07	1.19132e-06	-3.59279e-07	8.32041e-07	7.35544e-07	-1.90248e-07	5.45296e-07	-3.46574e-07	6.77744e-08	-2.78800e-07	-3.11230e-10	6.15289e-11	-2.49701e-10
15.188	-8.88635e-07	1.67645e-07	-7.20991e-07	-2.76090e-07	3.63107e-08	-2.39779e-07	4.54234e-08	-7.52865e-09	3.78948e-08	-5.37031e-07	4.57819e-08	-4.91249e-07	1.18624e-06	-3.57748e-07	8.28495e-07	7.30912e-07	-1.89050e-07	5.41862e-07	-3.51055e-07	6.86507e-08	-2.82405e-07	-2.41544e-09	4.77522e-10	-1.93791e-09
15.213	-8.94105e-07	1.68677e-07	-7.25428e-07	-2.80984e-07	3.69544e-08	-2.44030e-07	3.86181e-08	-6.40071e-09	3.22174e-08	-5.42965e-07	4.62878e-08	-4.96677e-07	1.18116e-06	-3.56214e-07	8.24943e-07	7.26277e-07	-1.87851e-07	5.38425e-07	-3.55539e-07	6.95275e-08	-2.86012e-07	-4.51971e-09	8.93528e-10	-3.62618e-09
15.237	-8.99568e-07	1.69707e-07	-7.29861e-07	-2.85877e-07	3.75978e-08	-2.48279e-07	3.18141e-08	-5.27300e-09	2.65411e-08	-5.48899e-07	4.67937e-08	-5.02106e-07	1.17606e-06	-3.54677e-07	8.21383e-07	7.21637e-07	-1.86651e-07	5.34986e-07	-3.60026e-07	7.04049e-08	-2.89621e-07	-6.62399e-09	1.30954e-09	-5.31445e-09
15.262	-9.05026e-07	1.70737e-07	-7.34289e-07	-2.90767e-07	3.82410e-08	-2.52526e-07	2.50118e-08	-4.14555e-09	2.08663e-08	-5.54834e-07	4.72996e-08	-5.07534e-07	1.17095e-06	-3.53137e-07	8.17817e-07	7.16994e-07	-1.85450e-07	5.31543e-07	-3.64515e-07	7.12828e-08	-2.93232e-07	-8.72820e-09	1.72553e-09	-7.00267e-09
15.286	-9.10477e-07	1.71765e-07	-7.38711e-07	-2.95654e-07	3.88838e-08	-2.56771e-07	1.82113e-08	-3.01841e-09	1.51929e-08	-5.60768e-07	4.78055e-08	-5.12963e-07	1.16584e-06	-3.51594e-07	8.14243e-07	7.12347e-07	-1.84248e-07	5.28098e-07	-3.69006e-07	7.21611e-08	-2.96845e-07	-1.08323e-08	2.14150e-09	-8.69078e-09
15.311	-9.15922e-07	1.72793e-07	-7.43129e-07	-3.00539e-07	3.95263e-08	-2.61013e-07	1.14128e-08	-1.89161e-09	9.52122e-09	-5.66702e-07	4.83114e-08	-5.18391e-07	1.16071e-06	-3.50048e-07	8.10662e-07	7.07696e-07	-1.83045e-07	5.24651e-07	-3.73500e-07	7.30399e-08	-3.00460e-07	-1.29362e-08	2.55743e-09	-1.03787e-08
15.335	-9.21360e-07	1.73819e-07	-7.47542e-07	-3.05422e-07	4.01684e-08	-2.65253e-07	4.61657e-09	-7.65167e-10	3.85140e-09	-5.72636e-07	4.88173e-08	-5.23819e-07	1.15557e-06	-3.48499e-07	8.07075e-07	7.03042e-07	-1.81842e-07	5.21201e-07	-3.77996e-07	7.39191e-08	-3.04077e-07	-1.50398e-08	2.97331e-09	-1.20665e-08
15.360	-9.26792e-07	1.74843e-07	-7.51949e-07	-3.10301e-07	4.08101e-08	-2.69491e-07	-2.17727e-09	3.60868e-10	-1.81640e-09	-5.78569e-07	4.93231e-08	-5.29246e-07	1.15043e-06	-3.46947e-07	8.03481e-07	6.98385e-07	-1.80637e-07	5.17748e-07	-3.82494e-07	7.47988e-08	-3.07696e-07	-1.71431e-08	3.38912e-09	-1.37540e-08
15.385	-9.32217e-07	1.75867e-07	-7.56350e-07	-3.15178e-07	4.14515e-08	-2.73726e-07	-8.96848e-09	1.48647e-09	-7.48201e-09	-5.84502e-07	4.98288e-08	-5.34673e-07	1.14527e-06	-3.45392e-07	7.99880e-07	6.93725e-07	-1.79432e-07	5.14293e-07	-3.86994e-07	7.56788e-08	-3.11316e-07	-1.92460e-08	3.80486e-09	-1.54412e-08
15.409	-9.37635e-07	1.76889e-07	-7.60746e-07	-3.20051e-07	4.20924e-08	-2.77959e-07	-1.57569e-08	2.61160e-09	-1.31453e-08	-5.90433e-07	5.03345e-08	-5.40099e-07	1.14011e-06	-3.43835e-07	7.96273e-07	6.89062e-07	-1.78226e-07	5.10836e-07	-3.91496e-07	7.65591e-08	-3.14937e-07	-2.13485e-08	4.22051e-09	-1.71280e-08
15.434	-9.43046e-07	1.77910e-07	-7.65137e-07	-3.24921e-07	4.27329e-08	-2.82188e-07	-2.25422e-08	3.73623e-09	-1.88060e-08	-5.96364e-07	5.08401e-08	-5.45524e-07	1.13493e-06	-3.42274e-07	7.92660e-07	6.84396e-07	-1.77019e-07	5.07377e-07	-3.95999e-07	7.74398e-08	-3.18560e-07	-2.34504e-08	4.63606e-09	-1.88144e-08
15.458	-9.48450e-07	1.78929e-07	-7.69521e-07	-3.29788e-07	4.33730e-08	-2.86415e-07	-2.93243e-08	4.86033e-09	-2.44640e-08	-6.02293e-07	5.13455e-08	-5.50948e-07	1.12975e-06	-3.40711e-07	7.89040e-07	6.79727e-07	-1.75811e-07	5.03916e-07	-4.00504e-07	7.83207e-08	-3.22184e-07	-2.55518e-08	5.05149e-09	-2.05003e-08
15.483	-9.53847e-07	1.79947e-07	-7.73900e-07	-3.34651e-07	4.40125e-08	-2.90638e-07	-3.61031e-08	5.98386e-09	-3.01192e-08	-6.08221e-07	5.18509e-08	-5.56370e-07	1.12456e-06	-3.39145e-07	7.85413e-07	6.75055e-07	-1.74603e-07	5.00452e-07	-4.05011e-07	7.92019e-08	-3.25809e-07	-2.76525e-08	5.46680e-09	-2.21857e-08
15.507	-9.59236e-07	1.80964e-07	-7.78272e-07	-3.39510e-07	4.46516e-08	-2.94859e-07	-4.28781e-08	7.10679e-09	-3.57714e-08	-6.14147e-07	5.23560e-08	-5.61791e-07	1.11936e-06	-3.37577e-07	7.81781e-07	6.70381e-07	-1.73394e-07	4.96987e-07	-4.09518e-07	8.00834e-08	-3.29435e-07	-2.97526e-08	5.88196e-09	-2.38706e-08
15.532	-9.64618e-07	1.81979e-07	-7.82639e-07	-3.44366e-07	4.52902e-08	-2.99075e-07	-4.96494e-08	8.22908e-09	-4.14203e-08	-6.20071e-07	5.28611e-08	-5.67210e-07	1.11415e-06	-3.36006e-07	7.78143e-07	6.65705e-07	-1.72184e-07	4.93520e-07	-4.14026e-07	8.09650e-08	-3.33061e-07	-3.18518e-08	6.29697e-09	-2.55548e-08
15.557	-9.69992e-07	1.82993e-07	-7.86999e-07	-3.49217e-07	4.59282e-08	-3.03289e-07	-5.64166e-08	9.35071e-09	-4.70659e-08	-6.25993e-07	5.33660e-08	-5.72627e-07	1.10893e-06	-3.34432e-07	7.74499e-07	6.61026e-07	-1.70974e-07	4.90052e-07	-4.18536e-07	8.18469e-08	-3.36689e-07	-3.39502e-08	6.71182e-09	-2.72384e-08
15.581	-9.75358e-07	1.84005e-07	-7.91352e-07	-3.54064e-07	4.65657e-08	-3.07499e-07	-6.31797e-08	1.04716e-08	-5.27080e-08	-6.31913e-07	5.38706e-08	-5.78043e-07	1.10370e-06	-3.32856e-07	7.70848e-07	6.56345e-07	-1.69763e-07	4.86582e-07	-4.23046e-07	8.27289e-08	-3.40317e-07	-3.60477e-08	7.12649e-09	-2.89212e-08
15.606	-9.80716e-07	1.85016e-07	-7.95699e-07	-3.58907e-07	4.72027e-08	-3.11705e-07	-6.99383e-08	1.15918e-08	-5.83464e-08	-6.37831e-07	5.43751e-08	-5.83456e-07	1.09847e-06	-3.31277e-07	7.67193e-07	6.51662e-07	-1.68552e-07	4.83110e-07	-4.27557e-07	8.36110e-08	-3.43946e-07	-3.81443e-08	7.54097e-09	-3.06033e-08
15.630	-9.86065e-07	1.86025e-07	-8.00040e-07	-3.63746e-07	4.78390e-08	-3.15907e-07	-7.66923e-08	1.27113e-08	-6.39810e-08	-6.43746e-07	5.48794e-08	-5.88867e-07	1.09323e-06	-3.29696e-07	7.63531e-07	6.46977e-07	-1.67340e-07	4.79637e-07	-4.32069e-07	8.44933e-08	-3.47575e-07	-4.02398e-08	7.95524e-09	-3.22845e-08
15.655	-9.91407e-07	1.87033e-07	-8.04374e-07	-3.68580e-07	4.84748e-08	-3.20105e-07	-8.34415e-08	1.38299e-08	-6.96116e-08	-6.49659e-07	5.53834e-08	-5.94275e-07	1.08798e-06	-3.28113e-07	7.59864e-07	6.42290e-07	-1.66128e-07	4.76162e-07	-4.36581e-07	8.53756e-08	-3.51205e-07	-4.23342e-08	8.36930e-09	-3.39649e-08
15.679	-9.96740e-07	1.88039e-07	-8.08700e-07	-3.73409e-07	4.91099e-08	-3.24299e-07	-9.01856e-08	1.49477e-08	-7.52379e-08	-6.55568e-07	5.58872e-08	-5.99681e-07	1.08272e-06	-3.26527e-07	7.56191e-07	6.37602e-07	-1.64915e-07	4.72686e-07	-4.41093e-07	8.62580e-08	-3.54835e-07	-4.44275e-08	8.78314e-09	-3.56444e-08
15.704	-1.00206e-06	1.89044e-07	-8.13020e-07	-3.78233e-07	4.97444e-08	-3.28489e-07	-9.69246e-08	1.60647e-08	-8.08600e-08	-6.61474e-07	5.63907e-08	-6.05084e-07	1.07745e-06	-3.24939e-07	7.52513e-07	6.32912e-07	-1.63702e-07	4.69209e-07	-4.45605e-07	8.71404e-08	-3.58465e-07	-4.65196e-08	9.19673e-09	-3.73228e-08
15.729	-1.00738e-06	1.90046e-07	-8.17333e-07	-3.83052e-07	5.03782e-08	-3.32674e-07	-1.03658e-07	1.71807e-08	-8.64775e-08	-6.67378e-07	5.68940e-08	-6.10484e-07	1.07218e-06	-3.23348e-07	7.48830e-07	6.28220e-07	-1.62489e-07	4.65731e-07	-4.50117e-07	8.80228e-08	-3.62094e-07	-4.86104e-08	9.61007e-09	-3.90003e-08
15.753	-1.01269e-06	1.91048e-07	-8.21639e-07	-3.87866e-07	5.10113e-08	-3.36855e-07	-1.10386e-07	1.82958e-08	-9.20904e-08	-6.73277e-07	5.73969e-08	-6.15880e-07	1.06690e-06	-3.21756e-07	7.45142e-07	6.23528e-07	-1.61275e-07	4.62252e-07	-4.54629e-07	8.89051e-08	-3.65724e-07	-5.06998e-08	1.00231e-08	-4.06767e-08
15.778	-1.01798e-06	1.92047e-07	-8.25937e-07	-3.92675e-07	5.16438e-08	-3.41031e-07	-1.17108e-07	1.94100e-08	-9.76984e-08	-6.79174e-07	5.78996e-08	-6.21274e-07	1.06161e-06	-3.20161e-07	7.41448e-07	6.18834e-07	-1.60061e-07	4.58773e-07	-4.59141e-07	8.97874e-08	-3.69354e-07	-5.27878e-08	1.04359e-08	-4.23519e-08
15.802	-1.02327e-06	1.93045e-07	-8.30228e-07	-3.97479e-07	5.22755e-08	-3.45203e-07	-1.23825e-07	2.05232e-08	-1.03301e-07	-6.85066e-07	5.84019e-08	-6.26664e-07	1.05631e-06	-3.18564e-07	7.37750e-07	6.14139e-07	-1.58847e-07	4.55292e-07	-4.63652e-07	9.06697e-08	-3.72983e-07	-5.48744e-08	1.08485e-08	-4.40260e-08
15.827	-1.02855e-06	1.94041e-07	-8.34511e-07	-4.02276e-07	5.29065e-08	-3.49370e-07	-1.30535e-07	2.16353e-08	-1.08899e-07	-6.90954e-07	5.89039e-08	-6.32050e-07	1.05101e-06	-3.16965e-07	7.34047e-07	6.09442e-07	-1.57632e-07	4.51810e-07	-4.68163e-07	9.15518e-08	-3.76612e-07	-5.69595e-08	1.12607e-08	-4.56988e-08
15.852	-1.03382e-06	1.95035e-07	-8.38787e-07	-4.07068e-07	5.35367e-08	-3.53532e-07	-1.37238e-07	2.27464e-08	-1.14492e-07	-6.96838e-07	5.94055e-08	-6.37433e-07	1.04570e-06	-3.15364e-07	7.30338e-07	6.04746e-07	-1.56417e-07	4.48328e-07	-4.72673e-07	9.24338e-08	-3.80240e-07	-5.90430e-08	1.16726e-08	-4.73704e-08
15.876	-1.03908e-06	1.96027e-07	-8.43055e-07	-4.11855e-07	5.41662e-08	-3.57688e-07	-1.43935e-07	2.38564e-08	-1.20079e-07	-7.02718e-07	5.99068e-08	-6.42812e-07	1.04039e-06	-3.13761e-07	7.26626e-07	6.00048e-07	-1.55202e-07	4.44846e-07	-4.77183e-07	9.33156e-08	-3.83867e-07	-6.11248e-08	1.20841e-08	-4.90407e-08
15.901	-1.04433e-06	1.97018e-07	-8.47315e-07	-4.16635e-07	5.47949e-08	-3.61840e-07	-1.50626e-07	2.49653e-08	-1.25661e-07	-7.08594e-07	6.04076e-08	-6.48186e-07	1.03506e-06	-3.12155e-07	7.22908e-07	5.95350e-07	-1.53987e-07	4.41363e-07	-4.81691e-07	9.41972e-08	-3.87494e-07	-6.32049e-08	1.24953e-08	-5.07095e-08
15.925	-1.04957e-06	1.98006e-07	-8.51566e-07	-4.21409e-07	5.54228e-08	-3.65986e-07	-1.57309e-07	2.60730e-08	-1.31236e-07	-7.14464e-07	6.09081e-08	-6.53556e-07	1.02973e-06	-3.10548e-07	7.19186e-07	5.90651e-07	-1.52772e-07	4.37879e-07	-4.86198e-07	9.50786e-08	-3.91120e-07	-6.52832e-08	1.29062e-08	-5.23770e-08
15.950	-1.05480e-06	1.98993e-07	-8.55810e-07	-4.26177e-07	5.60498e-08	-3.70127e-07	-1.63986e-07	2.71796e-08	-1.36806e-07	-7.20330e-07	6.14082e-08	-6.58922e-07	1.02440e-06	-3.08939e-07	7.15460e-07	5.85952e-07	-1.51556e-07	4.34395e-07	-4.90704e-07	9.59598e-08	-3.94745e-07	-6.73597e-08	1.33167e-08	-5.40430e-08
15.974	-1.06002e-06	1.99978e-07	-8.60046e-07	-4.30938e-07	5.66760e-08	-3.74262e-07	-1.70654e-07	2.82849e-08	-1.42370e-07	-7.26191e-07	6.19078e-08	-6.64283e-07	1.01906e-06	-3.07328e-07	7.11730e-07	5.81252e-07	-1.50341e-07	4.30911e-07	-4.95209e-07	9.68407e-08	-3.98368e-07	-6.94343e-08	1.37269e-08	-5.57075e-08
15.999	-1.06523e-06	2.00961e-07	-8.64273e-07	-4.35693e-07	5.73014e-08	-3.78392e-07	-1.77316e-07	2.93890e-08	-1.47927e-07	-7.32047e-07	6.24070e-08	-6.69640e-07	1.01371e-06	-3.05716e-07	7.07995e-07	5.76552e-07	-1.49125e-07	4.27427e-07	-4.99712e-07	9.77213e-08	-4.01991e-07	-7.15070e-08	1.41366e-08	-5.73704e-08
16.024	-1.07043e-06	2.01942e-07	-8.68492e-07	-4.40441e-07	5.79258e-08	-3.82515e-07	-1.83970e-07	3.04918e-08	-1.53478e-07	-7.37897e-07	6.29057e-08	-6.74991e-07	1.00836e-06	-3.04101e-07	7.04256e-07	5.71853e-07	-1.47910e-07	4.23943e-07	-5.04213e-07	9.86016e-08	-4.05612e-07	-7.35776e-08	1.45460e-08	-5.90316e-08
16.048	-1.07562e-06	2.02921e-07	-8.72703e-07	-4.45183e-07	5.85494e-08	-3.86633e-07	-1.90615e-07	3.15933e-08	-1.59022e-07	-7.43742e-07	6.34040e-08	-6.80338e-07	1.00300e-06	-3.02485e-07	7.00513e-07	5.67153e-07	-1.46694e-07	4.20459e-07	-5.08713e-07	9.94815e-08	-4.09232e-07	-7.56462e-08	1.49549e-08	-6.06912e-08
16.073	-1.08080e-06	2.03898e-07	-8.76904e-07	-4.49917e-07	5.91721e-08	-3.90745e-07	-1.97253e-07	3.26935e-08	-1.64560e-07	-7.49580e-07	6.39018e-08	-6.85679e-07	9.97634e-07	-3.00867e-07	6.96767e-07	5.62454e-07	-1.45478e-07	4.16975e-07	-5.13211e-07	1.00361e-07	-4.12850e-07	-7.77126e-08	1.53635e-08	-6.23491e-08
16.097	-1.08597e-06	2.04873e-07	-8.81097e-07	-4.54644e-07	5.97938e-08	-3.94850e-07	-2.03883e-07	3.37923e-08	-1.70090e-07	-7.55413e-07	6.43990e-08	-6.91014e-07	9.92264e-07	-2.99248e-07	6.93016e-07	5.57755e-07	-1.44263e-07	4.13492e-07	-5.17707e-07	1.01240e-07	-4.16466e-07	-7.97768e-08	1.57716e-08	-6.40053e-08
16.122	-1.09113e-06	2.05846e-07	-8.85281e-07	-4.59364e-07	6.04146e-08	-3.98950e-07	-2.10504e-07	3.48897e-08	-1.75614e-07	-7.61240e-07	6.48958e-08	-6.96345e-07	9.86889e-07	-2.97627e-07	6.89262e-07	5.53056e-07	-1.43048e-07	4.10008e-07	-5.22200e-07	1.02119e-07	-4.20081e-07	-8.18388e-08	1.61792e-08	-6.56596e-08
16.146	-1.09627e-06	2.06817e-07	-8.89457e-07	-4.64077e-07	6.10344e-08	-4.03043e-07	-2.17116e-07	3.59856e-08	-1.81130e-07	-7.67061e-07	6.53920e-08	-7.01669e-07	9.81508e-07	-2.96004e-07	6.85504e-07	5.48358e-07	-1.41833e-07	4.06525e-07	-5.26691e-07	1.02997e-07	-4.23694e-07	-8.38985e-08	1.65864e-08	-6.73121e-08
16.171	-1.10141e-06	2.07785e-07	-8.93623e-07	-4.68782e-07	6.16532e-08	-4.07129e-07	-2.23720e-07	3.70801e-08	-1.86639e-07	-7.72875e-07	6.58877e-08	-7.06988e-07	9.76123e-07	-2.94380e-07	6.81743e-07	5.43661e-07	-1.40618e-07	4.03043e-07	-5.31180e-07	1.03875e-07	-4.27305e-07	-8.59557e-08	1.69931e-08	-6.89626e-08
16.196	-1.10653e-06	2.08752e-07	-8.97779e-07	-4.73480e-07	6.22710e-08	-4.11209e-07	-2.30314e-07	3.81731e-08	-1.92141e-07	-7.78683e-07	6.63828e-08	-7.12300e-07	9.70732e-07	-2.92754e-07	6.77978e-07	5.38964e-07	-1.39403e-07	3.99561e-07	-5.35666e-07	1.04752e-07	-4.30914e-07	-8.80106e-08	1.73993e-08	-7.06112e-08
16.220	-1.11164e-06	2.09716e-07	-9.01927e-07	-4.78169e-07	6.28878e-08	-4.15282e-07	-2.36899e-07	3.92646e-08	-1.97635e-07	-7.84484e-07	6.68773e-08	-7.17606e-07	9.65337e-07	-2.91127e-07	6.74210e-07	5.34268e-07	-1.38188e-07	3.96080e-07	-5.40149e-07	1.05629e-07	-4.34520e-07	-9.00629e-08	1.78051e-08	-7.22578e-08
16.245	-1.11674e-06	2.10678e-07	-9.06065e-07	-4.82851e-07	6.35035e-08	-4.19348e-07	-2.43475e-07	4.03545e-08	-2.03121e-07	-7.90278e-07	6.73712e-08	-7.22906e-07	9.59938e-07	-2.89499e-07	6.70439e-07	5.29574e-07	-1.36974e-07	3.92600e-07	-5.44629e-07	1.06505e-07	-4.38124e-07	-9.21127e-08	1.82103e-08	-7.39024e-08
16.269	-1.12183e-06	2.11638e-07	-9.10194e-07	-4.87525e-07	6.41182e-08	-4.23407e-07	-2.50042e-07	4.14428e-08	-2.08599e-07	-7.96064e-07	6.78645e-08	-7.28200e-07	9.54534e-07	-2.87869e-07	6.66665e-07	5.24880e-07	-1.35760e-07	3.89120e-07	-5.49107e-07	1.07381e-07	-4.41726e-07	-9.41598e-08	1.86150e-08	-7.55448e-08
16.294	-1.12691e-06	2.12596e-07	-9.14313e-07	-4.92191e-07	6.47318e-08	-4.27459e-07	-2.56598e-07	4.25295e-08	-2.14069e-07	-8.01844e-07	6.83572e-08	-7.33487e-07	9.49125e-07	-2.86238e-07	6.62887e-07	5.20188e-07	-1.34546e-07	3.85641e-07	-5.53581e-07	1.08256e-07	-4.45325e-07	-9.62043e-08	1.90192e-08	-7.71851e-08
16.318	-1.13197e-06	2.13552e-07	-9.18422e-07	-4.96848e-07	6.53444e-08	-4.31504e-07	-2.63145e-07	4.36146e-08	-2.19530e-07	-8.07616e-07	6.88493e-08	-7.38766e-07	9.43713e-07	-2.84606e-07	6.59107e-07	5.15497e-07	-1.33333e-07	3.82164e-07	-5.58052e-07	1.09130e-07	-4.48922e-07	-9.82461e-08	1.94229e-08	-7.88232e-08
16.343	-1.13703e-06	2.14505e-07	-9.22521e-07	-5.01497e-07	6.59558e-08	-4.35541e-07	-2.69681e-07	4.46980e-08	-2.24983e-07	-8.13380e-07	6.93407e-08	-7.44039e-07	9.38296e-07	-2.82972e-07	6.55324e-07	5.10808e-07	-1.32120e-07	3.78687e-07	-5.62519e-07	1.10004e-07	-4.52516e-07	-1.00285e-07	1.98260e-08	-8.04591e-08
16.368	-1.14207e-06	2.15456e-07	-9.26611e-07	-5.06138e-07	6.65661e-08	-4.39572e-07	-2.76207e-07	4.57797e-08	-2.30428e-07	-8.19137e-07	6.98314e-08	-7.49305e-07	9.32876e-07	-2.81337e-07	6.51538e-07	5.06120e-07	-1.30908e-07	3.75212e-07	-5.66983e-07	1.10877e-07	-4.56107e-07	-1.02321e-07	2.02285e-08	-8.20927e-08
16.392	-1.14709e-06	2.16404e-07	-9.30690e-07	-5.10769e-07	6.71752e-08	-4.43594e-07	-2.82723e-07	4.68596e-08	-2.35863e-07	-8.24885e-07	7.03215e-08	-7.54564e-07	9.27452e-07	-2.79702e-07	6.47750e-07	5.01434e-07	-1.29696e-07	3.71738e-07	-5.71443e-07	1.11749e-07	-4.59695e-07	-1.04354e-07	2.06304e-08	-8.37240e-08
16.417	-1.15211e-06	2.17351e-07	-9.34760e-07	-5.15392e-07	6.77832e-08	-4.47609e-07	-2.89228e-07	4.79378e-08	-2.41290e-07	-8.30626e-07	7.08109e-08	-7.59815e-07	9.22024e-07	-2.78065e-07	6.43959e-07	4.96749e-07	-1.28484e-07	3.68265e-07	-5.75900e-07	1.12620e-07	-4.63280e-07	-1.06385e-07	2.10318e-08	-8.53528e-08
16.441	-1.15711e-06	2.18294e-07	-9.38819e-07	-5.20006e-07	6.83900e-08	-4.51616e-07	-2.95722e-07	4.90141e-08	-2.46708e-07	-8.36358e-07	7.12995e-08	-7.65058e-07	9.16593e-07	-2.76427e-07	6.40166e-07	4.92067e-07	-1.27273e-07	3.64794e-07	-5.80352e-07	1.13491e-07	-4.66861e-07	-1.08412e-07	2.14326e-08	-8.69793e-08
16.466	-1.16210e-06	2.19236e-07	-9.42868e-07	-5.24611e-07	6.89957e-08	-4.55615e-07	-3.02205e-07	5.00887e-08	-2.52117e-07	-8.42081e-07	7.17875e-08	-7.70294e-07	9.11158e-07	-2.74788e-07	6.36370e-07	4.87387e-07	-1.26062e-07	3.61324e-07	-5.84801e-07	1.14361e-07	-4.70440e-07	-1.10436e-07	2.18327e-08	-8.86032e-08
16.490	-1.16708e-06	2.20175e-07	-9.46906e-07	-5.29207e-07	6.96001e-08	-4.59607e-07	-3.08677e-07	5.11613e-08	-2.57516e-07	-8.47796e-07	7.22747e-08	-7.75522e-07	9.05721e-07	-2.73148e-07	6.32573e-07	4.82709e-07	-1.24852e-07	3.57856e-07	-5.89245e-07	1.15230e-07	-4.74015e-07	-1.12457e-07	2.22323e-08	-9.02247e-08
16.515	-1.17205e-06	2.21111e-07	-9.50934e-07	-5.33793e-07	7.02033e-08	-4.63590e-07	-3.15138e-07	5.22321e-08	-2.62906e-07	-8.53502e-07	7.27611e-08	-7.80741e-07	9.00280e-07	-2.71507e-07	6.28773e-07	4.78033e-07	-1.23643e-07	3.54390e-07	-5.93684e-07	1.16098e-07	-4.77586e-07	-1.14475e-07	2.26312e-08	-9.18436e-08
16.540	-1.17700e-06	2.22045e-07	-9.54951e-07	-5.38370e-07	7.08052e-08	-4.67565e-07	-3.21587e-07	5.33010e-08	-2.68286e-07	-8.59199e-07	7.32468e-08	-7.85953e-07	8.94837e-07	-2.69866e-07	6.24971e-07	4.73360e-07	-1.22434e-07	3.50925e-07	-5.98119e-07	1.16965e-07	-4.81154e-07	-1.16489e-07	2.30295e-08	-9.34599e-08
16.564	-1.18193e-06	2.22977e-07	-9.58957e-07	-5.42937e-07	7.14059e-08	-4.71531e-07	-3.28024e-07	5.43679e-08	-2.73656e-07	-8.64887e-07	7.37317e-08	-7.91156e-07	8.89390e-07	-2.68223e-07	6.21167e-07	4.68689e-07	-1.21226e-07	3.47463e-07	-6.02550e-07	1.17832e-07	-4.84718e-07	-1.18501e-07	2.34271e-08	-9.50735e-08
16.589	-1.18686e-06	2.23906e-07	-9.62953e-07	-5.47494e-07	7.20052e-08	-4.75489e-07	-3.34449e-07	5.54329e-08	-2.79016e-07	-8.70566e-07	7.42158e-08	-7.96350e-07	8.83942e-07	-2.66580e-07	6.17362e-07	4.64021e-07	-1.20019e-07	3.44002e-07	-6.06975e-07	1.18697e-07	-4.88278e-07	-1.20508e-07	2.38240e-08	-9.66844e-08
16.613	-1.19177e-06	2.24832e-07	-9.66937e-07	-5.52042e-07	7.26033e-08	-4.79439e-07	-3.40862e-07	5.64958e-08	-2.84367e-07	-8.76235e-07	7.46991e-08	-8.01536e-07	8.78490e-07	-2.64936e-07	6.13555e-07	4.59355e-07	-1.18812e-07	3.40543e-07	-6.11396e-07	1.19562e-07	-4.91835e-07	-1.22513e-07	2.42203e-08	-9.82925e-08
16.638	-1.19667e-06	2.25756e-07	-9.70911e-07	-5.56580e-07	7.32001e-08	-4.83380e-07	-3.47263e-07	5.75568e-08	-2.89707e-07	-8.81894e-07	7.51815e-08	-8.06713e-07	8.73037e-07	-2.63291e-07	6.09746e-07	4.54693e-07	-1.17606e-07	3.37087e-07	-6.15812e-07	1.20425e-07	-4.95387e-07	-1.24514e-07	2.46159e-08	-9.98979e-08
16.663	-1.20155e-06	2.26678e-07	-9.74873e-07	-5.61107e-07	7.37956e-08	-4.87312e-07	-3.53652e-07	5.86156e-08	-2.95036e-07	-8.87544e-07	7.56632e-08	-8.11881e-07	8.67581e-07	-2.61646e-07	6.05936e-07	4.50033e-07	-1.16401e-07	3.33632e-07	-6.20222e-07	1.21288e-07	-4.98935e-07	-1.26511e-07	2.50107e-08	-1.01500e-07
16.687	-1.20642e-06	2.27596e-07	-9.78824e-07	-5.65625e-07	7.43897e-08	-4.91235e-07	-3.60028e-07	5.96724e-08	-3.00355e-07	-8.93184e-07	7.61439e-08	-8.17040e-07	8.62124e-07	-2.60000e-07	6.02124e-07	4.45377e-07	-1.15197e-07	3.30180e-07	-6.24628e-07	1.22149e-07	-5.02478e-07	-1.28505e-07	2.54049e-08	-1.03100e-07
16.712	-1.21128e-06	2.28512e-07	-9.82764e-07	-5.70132e-07	7.49824e-08	-4.95149e-07	-3.66391e-07	6.07270e-08	-3.05664e-07	-8.98813e-07	7.66239e-08	-8.22189e-07	8.56664e-07	-2.58354e-07	5.98311e-07	4.40723e-07	-1.13993e-07	3.26730e-07	-6.29027e-07	1.23010e-07	-5.06018e-07	-1.30495e-07	2.57984e-08	-1.04697e-07
16.736	-1.21612e-06	2.29426e-07	-9.86692e-07	-5.74628e-07	7.55738e-08	-4.99054e-07	-3.72741e-07	6.17795e-08	-3.10961e-07	-9.04432e-07	7.71029e-08	-8.27329e-07	8.51203e-07	-2.56707e-07	5.94497e-07	4.36074e-07	-1.12790e-07	3.23283e-07	-6.33422e-07	1.23869e-07	-5.09553e-07	-1.32482e-07	2.61911e-08	-1.06291e-07
16.761	-1.22095e-06	2.30337e-07	-9.90609e-07	-5.79114e-07	7.61638e-08	-5.02950e-07	-3.79078e-07	6.28298e-08	-3.16248e-07	-9.10041e-07	7.75810e-08	-8.32460e-07	8.45741e-07	-2.55059e-07	5.90681e-07	4.31427e-07	-1.11588e-07	3.19839e-07	-6.37810e-07	1.24727e-07	-5.13083e-07	-1.34464e-07	2.65830e-08	-1.07881e-07
16.785	-1.22576e-06	2.31245e-07	-9.94514e-07	-5.83589e-07	7.67524e-08	-5.06837e-07	-3.85402e-07	6.38779e-08	-3.21524e-07	-9.15639e-07	7.80583e-08	-8.37581e-07	8.40276e-07	-2.53411e-07	5.86865e-07	4.26784e-07	-1.10388e-07	3.16397e-07	-6.42192e-07	1.25584e-07	-5.16608e-07	-1.36443e-07	2.69743e-08	-1.09469e-07
16.810	-1.23056e-06	2.32150e-07	-9.98408e-07	-5.88054e-07	7.73395e-08	-5.10714e-07	-3.91712e-07	6.49238e-08	-3.26788e-07	-9.21226e-07	7.85346e-08	-8.42692e-07	8.34811e-07	-2.51763e-07	5.83048e-07	4.22145e-07	-1.09188e-07	3.12957e-07	-6.46569e-07	1.26440e-07	-5.20129e-07	-1.38418e-07	2.73647e-08	-1.11053e-07
16.835	-1.23534e-06	2.33052e-07	-1.00229e-06	-5.92507e-07	7.79252e-08	-5.14582e-07	-3.98008e-07	6.59674e-08	-3.32041e-07	-9.26802e-07	7.90099e-08	-8.47792e-07	8.29344e-07	-2.50114e-07	5.79230e-07	4.17509e-07	-1.07989e-07	3.09521e-07	-6.50939e-07	1.27295e-07	-5.23645e-07	-1.40389e-07	2.77544e-08	-1.12635e-07
16.859	-1.24011e-06	2.33952e-07	-1.00616e-06	-5.96949e-07	7.85095e-08	-5.18440e-07	-4.04291e-07	6.70087e-08	-3.37282e-07	-9.32367e-07	7.94844e-08	-8.52883e-07	8.23877e-07	-2.48465e-07	5.75412e-07	4.12878e-07	-1.06791e-07	3.06087e-07	-6.55304e-07	1.28148e-07	-5.27156e-07	-1.42356e-07	2.81433e-08	-1.14213e-07
16.884	-1.24487e-06	2.34849e-07	-1.01002e-06	-6.01381e-07	7.90922e-08	-5.22288e-07	-4.10560e-07	6.80477e-08	-3.42512e-07	-9.37921e-07	7.99578e-08	-8.57963e-07	8.18409e-07	-2.46816e-07	5.71592e-07	4.08250e-07	-1.05594e-07	3.02657e-07	-6.59661e-07	1.29000e-07	-5.30661e-07	-1.44319e-07	2.85313e-08	-1.15788e-07
16.908	-1.24961e-06	2.35743e-07	-1.01386e-06	-6.05800e-07	7.96735e-08	-5.26127e-07	-4.16814e-07	6.90844e-08	-3.47730e-07	-9.43463e-07	8.04303e-08	-8.63033e-07	8.12940e-07	-2.45167e-07	5.67773e-07	4.03627e-07	-1.04398e-07	2.99229e-07	-6.64013e-07	1.29851e-07	-5.34161e-07	-1.46278e-07	2.89186e-08	-1.17360e-07
16.933	-1.25433e-06	2.36635e-07	-1.01770e-06	-6.10209e-07	8.02533e-08	-5.29955e-07	-4.23055e-07	7.01187e-08	-3.52936e-07	-9.48994e-07	8.09018e-08	-8.68092e-07	8.07470e-07	-2.43517e-07	5.63953e-07	3.99008e-07	-1.03203e-07	2.95805e-07	-6.68357e-07	1.30701e-07	-5.37656e-07	-1.48233e-07	2.93051e-08	-1.18928e-07
16.957	-1.25904e-06	2.37523e-07	-1.02152e-06	-6.14605e-07	8.08315e-08	-5.33774e-07	-4.29280e-07	7.11506e-08	-3.58130e-07	-9.54513e-07	8.13723e-08	-8.73141e-07	8.02000e-07	-2.41868e-07	5.60132e-07	3.94393e-07	-1.02010e-07	2.92383e-07	-6.72695e-07	1.31549e-07	-5.41146e-07	-1.50184e-07	2.96907e-08	-1.20493e-07
16.982	-1.26373e-06	2.38409e-07	-1.02532e-06	-6.18990e-07	8.14082e-08	-5.37582e-07	-4.35491e-07	7.21800e-08	-3.63311e-07	-9.60020e-07	8.18418e-08	-8.78178e-07	7.96530e-07	-2.40218e-07	5.56312e-07	3.89783e-07	-1.00817e-07	2.88965e-07	-6.77026e-07	1.32396e-07	-5.44630e-07	-1.52130e-07	3.00755e-08	-1.22054e-07
17.007	-1.26841e-06	2.39291e-07	-1.02912e-06	-6.23364e-07	8.19834e-08	-5.41380e-07	-4.41688e-07	7.32070e-08	-3.68481e-07	-9.65515e-07	8.23102e-08	-8.83205e-07	7.91060e-07	-2.38568e-07	5.52491e-07	3.85177e-07	-9.96258e-08	2.85551e-07	-6.81349e-07	1.33241e-07	-5.48108e-07	-1.54072e-07	3.04594e-08	-1.23612e-07
17.031	-1.27308e-06	2.40171e-07	-1.03290e-06	-6.27725e-07	8.25570e-08	-5.45168e-07	-4.47869e-07	7.42315e-08	-3.73638e-07	-9.70998e-07	8.27776e-08	-8.88220e-07	7.85589e-07	-2.36919e-07	5.48671e-07	3.80576e-07	-9.84358e-08	2.82140e-07	-6.85666e-07	1.34086e-07	-5.51580e-07	-1.56010e-07	3.08424e-08	-1.25167e-07
17.056	-1.27772e-06	2.41048e-07	-1.03667e-06	-6.32074e-07	8.31290e-08	-5.48945e-07	-4.54035e-07	7.52535e-08	-3.78782e-07	-9.76468e-07	8.32439e-08	-8.93224e-07	7.80119e-07	-2.35269e-07	5.44850e-07	3.75979e-07	-9.72469e-08	2.78732e-07	-6.89975e-07	1.34928e-07	-5.55047e-07	-1.57943e-07	3.12246e-08	-1.26718e-07
17.080	-1.28235e-06	2.41922e-07	-1.04043e-06	-6.36412e-07	8.36994e-08	-5.52712e-07	-4.60186e-07	7.62730e-08	-3.83913e-07	-9.81926e-07	8.37092e-08	-8.98217e-07	7.74649e-07	-2.33619e-07	5.41030e-07	3.71388e-07	-9.60594e-08	2.75329e-07	-6.94277e-07	1.35770e-07	-5.58508e-07	-1.59871e-07	3.16059e-08	-1.28266e-07
17.105	-1.28697e-06	2.42792e-07	-1.04418e-06	-6.40737e-07	8.42682e-08	-5.56468e-07	-4.66322e-07	7.72899e-08	-3.89032e-07	-9.87371e-07	8.41734e-08	-9.03197e-07	7.69180e-07	-2.31970e-07	5.37210e-07	3.66802e-07	-9.48731e-08	2.71928e-07	-6.98571e-07	1.36609e-07	-5.61962e-07	-1.61796e-07	3.19863e-08	-1.29809e-07
17.129	-1.29157e-06	2.43660e-07	-1.04791e-06	-6.45049e-07	8.48354e-08	-5.60214e-07	-4.72441e-07	7.83042e-08	-3.94137e-07	-9.92803e-07	8.46365e-08	-9.08166e-07	7.63711e-07	-2.30321e-07	5.33391e-07	3.62220e-07	-9.36881e-08	2.68532e-07	-7.02858e-07	1.37448e-07	-5.65410e-07	-1.63715e-07	3.23658e-08	-1.31349e-07
17.154	-1.29615e-06	2.44525e-07	-1.05163e-06	-6.49349e-07	8.54009e-08	-5.63948e-07	-4.78545e-07	7.93160e-08	-3.99230e-07	-9.98222e-07	8.50985e-08	-9.13124e-07	7.58243e-07	-2.28672e-07	5.29572e-07	3.57644e-07	-9.25046e-08	2.65140e-07	-7.07136e-07	1.38284e-07	-5.68852e-07	-1.65630e-07	3.27444e-08	-1.32886e-07
17.179	-1.30072e-06	2.45387e-07	-1.05534e-06	-6.53636e-07	8.59648e-08	-5.67672e-07	-4.84634e-07	8.03250e-08	-4.04309e-07	-1.00363e-06	8.55593e-08	-9.18069e-07	7.52776e-07	-2.27023e-07	5.25753e-07	3.53074e-07	-9.13224e-08	2.61751e-07	-7.11407e-07	1.39119e-07	-5.72288e-07	-1.67541e-07	3.31221e-08	-1.34418e-07
17.203	-1.30527e-06	2.46245e-07	-1.05903e-06	-6.57911e-07	8.65270e-08	-5.71384e-07	-4.90706e-07	8.13314e-08	-4.09374e-07	-1.00902e-06	8.60190e-08	-9.23001e-07	7.47310e-07	-2.25374e-07	5.21936e-07	3.48508e-07	-9.01416e-08	2.58367e-07	-7.15670e-07	1.39953e-07	-5.75717e-07	-1.69446e-07	3.34988e-08	-1.35947e-07
17.228	-1.30981e-06	2.47101e-07	-1.06271e-06	-6.62173e-07	8.70875e-08	-5.75085e-07	-4.96761e-07	8.23351e-08	-4.14426e-07	-1.01440e-06	8.64776e-08	-9.27922e-07	7.41845e-07	-2.23726e-07	5.18119e-07	3.43949e-07	-8.89622e-08	2.54986e-07	-7.19924e-07	1.40785e-07	-5.79139e-07	-1.71347e-07	3.38746e-08	-1.37472e-07
17.252	-1.31433e-06	2.47953e-07	-1.06637e-06	-6.66422e-07	8.76463e-08	-5.78776e-07	-5.02801e-07	8.33361e-08	-4.19464e-07	-1.01977e-06	8.69350e-08	-9.32830e-07	7.36382e-07	-2.22079e-07	5.14303e-07	3.39395e-07	-8.77843e-08	2.51610e-07	-7.24170e-07	1.41615e-07	-5.82555e-07	-1.73243e-07	3.42494e-08	-1.38993e-07
17.277	-1.31883e-06	2.48803e-07	-1.07003e-06	-6.70658e-07	8.82034e-08	-5.82454e-07	-5.08823e-07	8.43343e-08	-4.24489e-07	-1.02512e-06	8.73913e-08	-9.37726e-07	7.30920e-07	-2.20431e-07	5.10488e-07	3.34847e-07	-8.66079e-08	2.48239e-07	-7.28407e-07	1.42444e-07	-5.85964e-07	-1.75134e-07	3.46232e-08	-1.40510e-07
17.302	-1.32331e-06	2.49649e-07	-1.07367e-06	-6.74880e-07	8.87588e-08	-5.86122e-07	-5.14829e-07	8.53298e-08	-4.29500e-07	-1.03045e-06	8.78463e-08	-9.42608e-07	7.25459e-07	-2.18785e-07	5.06675e-07	3.30304e-07	-8.54331e-08	2.44871e-07	-7.32636e-07	1.43271e-07	-5.89365e-07	-1.77020e-07	3.49961e-08	-1.42024e-07
17.326	-1.32778e-06	2.50492e-07	-1.07729e-06	-6.79090e-07	8.93124e-08	-5.89777e-07	-5.20818e-07	8.63224e-08	-4.34496e-07	-1.03578e-06	8.83001e-08	-9.47478e-07	7.20001e-07	-2.17138e-07	5.02862e-07	3.25768e-07	-8.42598e-08	2.41508e-07	-7.36856e-07	1.44096e-07	-5.92760e-07	-1.78901e-07	3.53680e-08	-1.43533e-07
17.351	-1.33223e-06	2.51332e-07	-1.08090e-06	-6.83286e-07	8.98642e-08	-5.93422e-07	-5.26790e-07	8.73123e-08	-4.39478e-07	-1.04109e-06	8.87528e-08	-9.52335e-07	7.14544e-07	-2.15493e-07	4.99051e-07	3.21238e-07	-8.30880e-08	2.38150e-07	-7.41068e-07	1.44920e-07	-5.96148e-07	-1.80777e-07	3.57388e-08	-1.45038e-07
17.375	-1.33667e-06	2.52168e-07	-1.08450e-06	-6.87468e-07	9.04143e-08	-5.97054e-07	-5.32745e-07	8.82992e-08	-4.44446e-07	-1.04638e-06	8.92042e-08	-9.57179e-07	7.09089e-07	-2.13848e-07	4.95242e-07	3.16714e-07	-8.19179e-08	2.34796e-07	-7.45270e-07	1.45741e-07	-5.99528e-07	-1.82648e-07	3.61087e-08	-1.46539e-07
17.400	-1.34109e-06	2.53001e-07	-1.08808e-06	-6.91637e-07	9.09626e-08	-6.00675e-07	-5.38683e-07	8.92834e-08	-4.49400e-07	-1.05166e-06	8.96543e-08	-9.62009e-07	7.03637e-07	-2.12203e-07	4.91433e-07	3.12196e-07	-8.07494e-08	2.31447e-07	-7.49463e-07	1.46561e-07	-6.02901e-07	-1.84513e-07	3.64775e-08	-1.48036e-07
17.424	-1.34548e-06	2.53831e-07	-1.09165e-06	-6.95792e-07	9.15090e-08	-6.04283e-07	-5.44603e-07	9.02646e-08	-4.54338e-07	-1.05693e-06	9.01033e-08	-9.66826e-07	6.98187e-07	-2.10560e-07	4.87627e-07	3.07685e-07	-7.95826e-08	2.28102e-07	-7.53647e-07	1.47380e-07	-6.06267e-07	-1.86374e-07	3.68454e-08	-1.49529e-07
17.449	-1.34987e-06	2.54658e-07	-1.09521e-06	-6.99934e-07	9.20537e-08	-6.07880e-07	-5.50505e-07	9.12429e-08	-4.59263e-07	-1.06218e-06	9.05509e-08	-9.71629e-07	6.92739e-07	-2.08917e-07	4.83822e-07	3.03180e-07	-7.84175e-08	2.24763e-07	-7.57821e-07	1.48196e-07	-6.09625e-07	-1.88229e-07	3.72121e-08	-1.51017e-07
17.474	-1.35423e-06	2.55482e-07	-1.09875e-06	-7.04061e-07	9.25965e-08	-6.11465e-07	-5.56390e-07	9.22182e-08	-4.64172e-07	-1.06742e-06	9.09973e-08	-9.76419e-07	6.87294e-07	-2.07275e-07	4.80019e-07	2.98682e-07	-7.72541e-08	2.21428e-07	-7.61986e-07	1.49010e-07	-6.12975e-07	-1.90079e-07	3.75778e-08	-1.52501e-07
17.498	-1.35858e-06	2.56302e-07	-1.10228e-06	-7.08174e-07	9.31375e-08	-6.15037e-07	-5.62257e-07	9.31906e-08	-4.69066e-07	-1.07264e-06	9.14424e-08	-9.81195e-07	6.81852e-07	-2.05633e-07	4.76218e-07	2.94191e-07	-7.60924e-08	2.18099e-07	-7.66141e-07	1.49823e-07	-6.16318e-07	-1.91924e-07	3.79425e-08	-1.53981e-07
17.523	-1.36291e-06	2.57119e-07	-1.10579e-06	-7.12274e-07	9.36766e-08	-6.18597e-07	-5.68105e-07	9.41599e-08	-4.73945e-07	-1.07784e-06	9.18861e-08	-9.85957e-07	6.76413e-07	-2.03993e-07	4.72420e-07	2.89707e-07	-7.49326e-08	2.14774e-07	-7.70286e-07	1.50634e-07	-6.19653e-07	-1.93763e-07	3.83061e-08	-1.55457e-07
17.547	-1.36722e-06	2.57932e-07	-1.10929e-06	-7.16359e-07	9.42139e-08	-6.22145e-07	-5.73936e-07	9.51263e-08	-4.78809e-07	-1.08303e-06	9.23286e-08	-9.90704e-07	6.70976e-07	-2.02354e-07	4.68623e-07	2.85229e-07	-7.37745e-08	2.11455e-07	-7.74422e-07	1.51442e-07	-6.22980e-07	-1.95596e-07	3.86686e-08	-1.56928e-07
17.572	-1.37152e-06	2.58742e-07	-1.11277e-06	-7.20429e-07	9.47492e-08	-6.25680e-07	-5.79748e-07	9.60896e-08	-4.83658e-07	-1.08821e-06	9.27697e-08	-9.95438e-07	6.65543e-07	-2.00715e-07	4.64828e-07	2.80759e-07	-7.26183e-08	2.08141e-07	-7.78547e-07	1.52249e-07	-6.26298e-07	-1.97425e-07	3.90300e-08	-1.58395e-07
17.596	-1.37579e-06	2.59549e-07	-1.11624e-06	-7.24485e-07	9.52827e-08	-6.29203e-07	-5.85541e-07	9.70498e-08	-4.88491e-07	-1.09337e-06	9.32096e-08	-1.00016e-06	6.60114e-07	-1.99078e-07	4.61036e-07	2.76296e-07	-7.14639e-08	2.04832e-07	-7.82663e-07	1.53054e-07	-6.29609e-07	-1.99247e-07	3.93903e-08	-1.59857e-07
17.621	-1.38005e-06	2.60352e-07	-1.11970e-06	-7.28527e-07	9.58143e-08	-6.32713e-07	-5.91316e-07	9.80070e-08	-4.93309e-07	-1.09851e-06	9.36480e-08	-1.00486e-06	6.54687e-07	-1.97441e-07	4.57246e-07	2.71840e-07	-7.03114e-08	2.01529e-07	-7.86768e-07	1.53857e-07	-6.32911e-07	-2.01064e-07	3.97496e-08	-1.61315e-07
17.646	-1.38429e-06	2.61152e-07	-1.12314e-06	-7.32554e-07	9.63439e-08	-6.36210e-07	-5.97072e-07	9.89610e-08	-4.98111e-07	-1.10364e-06	9.40851e-08	-1.00955e-06	6.49265e-07	-1.95806e-07	4.53459e-07	2.67392e-07	-6.91608e-08	1.98231e-07	-7.90863e-07	1.54657e-07	-6.36205e-07	-2.02875e-07	4.01076e-08	-1.62768e-07
17.670	-1.38851e-06	2.61949e-07	-1.12656e-06	-7.36566e-07	9.68715e-08	-6.39695e-07	-6.02809e-07	9.99118e-08	-5.02897e-07	-1.10875e-06	9.45208e-08	-1.01423e-06	6.43846e-07	-1.94172e-07	4.49674e-07	2.62951e-07	-6.80122e-08	1.94939e-07	-7.94947e-07	1.55456e-07	-6.39491e-07	-2.04681e-07	4.04646e-08	-1.64216e-07
17.695	-1.39272e-06	2.62742e-07	-1.12997e-06	-7.40564e-07	9.73973e-08	-6.43166e-07	-6.08527e-07	1.00860e-07	-5.07667e-07	-1.11384e-06	9.49552e-08	-1.01889e-06	6.38431e-07	-1.92539e-07	4.45893e-07	2.58518e-07	-6.68655e-08	1.91652e-07	-7.99020e-07	1.56253e-07	-6.42768e-07	-2.06481e-07	4.08204e-08	-1.65660e-07
17.719	-1.39690e-06	2.63531e-07	-1.13337e-06	-7.44546e-07	9.79210e-08	-6.46625e-07	-6.14226e-07	1.01804e-07	-5.12421e-07	-1.11892e-06	9.53881e-08	-1.02353e-06	6.33020e-07	-1.90907e-07	4.42114e-07	2.54092e-07	-6.57208e-08	1.88371e-07	-8.03083e-07	1.57047e-07	-6.46036e-07	-2.08275e-07	4.11751e-08	-1.67100e-07
17.744	-1.40107e-06	2.64317e-07	-1.13675e-06	-7.48513e-07	9.84428e-08	-6.50071e-07	-6.19905e-07	1.02745e-07	-5.17159e-07	-1.12398e-06	9.58196e-08	-1.02816e-06	6.27614e-07	-1.89276e-07	4.38337e-07	2.49674e-07	-6.45782e-08	1.85096e-07	-8.07135e-07	1.57839e-07	-6.49295e-07	-2.10063e-07	4.15286e-08	-1.68534e-07
17.768	-1.40521e-06	2.65100e-07	-1.14011e-06	-7.52465e-07	9.89626e-08	-6.53503e-07	-6.25565e-07	1.03683e-07	-5.21881e-07	-1.12903e-06	9.62497e-08	-1.03278e-06	6.22211e-07	-1.87647e-07	4.34564e-07	2.45264e-07	-6.34376e-08	1.81827e-07	-8.11175e-07	1.58630e-07	-6.52546e-07	-2.11845e-07	4.18809e-08	-1.69964e-07
17.793	-1.40934e-06	2.65879e-07	-1.14346e-06	-7.56402e-07	9.94803e-08	-6.56922e-07	-6.31205e-07	1.04618e-07	-5.26587e-07	-1.13406e-06	9.66784e-08	-1.03738e-06	6.16814e-07	-1.86019e-07	4.30795e-07	2.40863e-07	-6.22990e-08	1.78564e-07	-8.15205e-07	1.59418e-07	-6.55788e-07	-2.13621e-07	4.22321e-08	-1.71389e-07
17.818	-1.41345e-06	2.66654e-07	-1.14680e-06	-7.60324e-07	9.99961e-08	-6.60328e-07	-6.36825e-07	1.05550e-07	-5.31275e-07	-1.13907e-06	9.71056e-08	-1.04196e-06	6.11421e-07	-1.84393e-07	4.27028e-07	2.36469e-07	-6.11626e-08	1.75306e-07	-8.19224e-07	1.60203e-07	-6.59020e-07	-2.15392e-07	4.25821e-08	-1.72810e-07
17.842	-1.41754e-06	2.67426e-07	-1.15012e-06	-7.64230e-07	1.00510e-07	-6.63720e-07	-6.42426e-07	1.06478e-07	-5.35947e-07	-1.14406e-06	9.75314e-08	-1.04653e-06	6.06032e-07	-1.82768e-07	4.23264e-07	2.32083e-07	-6.00283e-08	1.72055e-07	-8.23231e-07	1.60987e-07	-6.62243e-07	-2.17156e-07	4.29308e-08	-1.74225e-07
17.867	-1.42162e-06	2.68194e-07	-1.15342e-06	-7.68121e-07	1.01022e-07	-6.67099e-07	-6.48006e-07	1.07403e-07	-5.40603e-07	-1.14904e-06	9.79557e-08	-1.05108e-06	6.00649e-07	-1.81144e-07	4.19505e-07	2.27706e-07	-5.88962e-08	1.68810e-07	-8.27226e-07	1.61768e-07	-6.65458e-07	-2.18914e-07	4.32784e-08	-1.75636e-07
17.891	-1.42567e-06	2.68959e-07	-1.15671e-06	-7.71996e-07	1.01531e-07	-6.70464e-07	-6.53566e-07	1.08325e-07	-5.45242e-07	-1.15400e-06	9.83785e-08	-1.05562e-06	5.95270e-07	-1.79522e-07	4.15748e-07	2.23338e-07	-5.77662e-08	1.65571e-07	-8.31210e-07	1.62547e-07	-6.68662e-07	-2.20666e-07	4.36248e-08	-1.77041e-07
17.916	-1.42970e-06	2.69719e-07	-1.15998e-06	-7.75855e-07	1.02039e-07	-6.73816e-07	-6.59106e-07	1.09243e-07	-5.49863e-07	-1.15894e-06	9.87999e-08	-1.06014e-06	5.89897e-07	-1.77902e-07	4.11995e-07	2.18977e-07	-5.66384e-08	1.62339e-07	-8.35182e-07	1.63324e-07	-6.71858e-07	-2.22412e-07	4.39699e-08	-1.78442e-07
17.940	-1.43372e-06	2.70477e-07	-1.16324e-06	-7.79698e-07	1.02544e-07	-6.77154e-07	-6.64625e-07	1.10158e-07	-5.54468e-07	-1.16387e-06	9.92197e-08	-1.06465e-06	5.84529e-07	-1.76283e-07	4.08246e-07	2.14626e-07	-5.55129e-08	1.59113e-07	-8.39142e-07	1.64099e-07	-6.75044e-07	-2.24151e-07	4.43138e-08	-1.79837e-07
17.965	-1.43771e-06	2.71230e-07	-1.16648e-06	-7.83525e-07	1.03048e-07	-6.80478e-07	-6.70124e-07	1.11069e-07	-5.59055e-07	-1.16877e-06	9.96380e-08	-1.06914e-06	5.79167e-07	-1.74666e-07	4.04501e-07	2.10283e-07	-5.43897e-08	1.55894e-07	-8.43090e-07	1.64871e-07	-6.78220e-07	-2.25884e-07	4.46564e-08	-1.81228e-07
17.990	-1.44169e-06	2.71980e-07	-1.16971e-06	-7.87337e-07	1.03549e-07	-6.83788e-07	-6.75602e-07	1.11977e-07	-5.63625e-07	-1.17366e-06	1.00055e-07	-1.07361e-06	5.73810e-07	-1.73050e-07	4.00760e-07	2.05949e-07	-5.32687e-08	1.52681e-07	-8.47027e-07	1.65640e-07	-6.81386e-07	-2.27611e-07	4.49978e-08	-1.82613e-07
18.014	-1.44564e-06	2.72727e-07	-1.17292e-06	-7.91132e-07	1.04048e-07	-6.87084e-07	-6.81059e-07	1.12881e-07	-5.68178e-07	-1.17853e-06	1.00470e-07	-1.07806e-06	5.68459e-07	-1.71436e-07	3.97023e-07	2.01624e-07	-5.21501e-08	1.49474e-07	-8.50950e-07	1.66408e-07	-6.84543e-07	-2.29332e-07	4.53379e-08	-1.83994e-07
18.039	-1.44958e-06	2.73469e-07	-1.17611e-06	-7.94911e-07	1.04545e-07	-6.90366e-07	-6.86495e-07	1.13782e-07	-5.72713e-07	-1.18339e-06	1.00884e-07	-1.08250e-06	5.63114e-07	-1.69824e-07	3.93289e-07	1.97308e-07	-5.10337e-08	1.46275e-07	-8.54862e-07	1.67173e-07	-6.87689e-07	-2.31046e-07	4.56768e-08	-1.85369e-07
18.063	-1.45350e-06	2.74208e-07	-1.17929e-06	-7.98674e-07	1.05040e-07	-6.93634e-07	-6.91910e-07	1.14680e-07	-5.77230e-07	-1.18822e-06	1.01296e-07	-1.08693e-06	5.57775e-07	-1.68214e-07	3.89561e-07	1.93002e-07	-4.99198e-08	1.43082e-07	-8.58761e-07	1.67935e-07	-6.90826e-07	-2.32753e-07	4.60143e-08	-1.86739e-07
18.088	-1.45739e-06	2.74943e-07	-1.18245e-06	-8.02420e-07	1.05533e-07	-6.96888e-07	-6.97304e-07	1.15574e-07	-5.81730e-07	-1.19304e-06	1.01707e-07	-1.09133e-06	5.52442e-07	-1.66606e-07	3.85836e-07	1.88704e-07	-4.88082e-08	1.39896e-07	-8.62648e-07	1.68695e-07	-6.93952e-07	-2.34454e-07	4.63506e-08	-1.88103e-07
18.113	-1.46127e-06	2.75675e-07	-1.18559e-06	-8.06150e-07	1.06023e-07	-7.00127e-07	-7.02677e-07	1.16464e-07	-5.86212e-07	-1.19784e-06	1.02116e-07	-1.09572e-06	5.47115e-07	-1.64999e-07	3.82116e-07	1.84416e-07	-4.76991e-08	1.36717e-07	-8.66521e-07	1.69453e-07	-6.97069e-07	-2.36148e-07	4.66856e-08	-1.89463e-07
18.137	-1.46513e-06	2.76402e-07	-1.18872e-06	-8.09864e-07	1.06511e-07	-7.03352e-07	-7.08027e-07	1.17351e-07	-5.90676e-07	-1.20261e-06	1.02523e-07	-1.10009e-06	5.41795e-07	-1.63395e-07	3.78400e-07	1.80137e-07	-4.65924e-08	1.33545e-07	-8.70382e-07	1.70208e-07	-7.00175e-07	-2.37836e-07	4.70193e-08	-1.90817e-07
18.162	-1.46896e-06	2.77126e-07	-1.19184e-06	-8.13560e-07	1.06998e-07	-7.06563e-07	-7.13357e-07	1.18234e-07	-5.95122e-07	-1.20737e-06	1.02929e-07	-1.10445e-06	5.36481e-07	-1.61792e-07	3.74689e-07	1.75868e-07	-4.54882e-08	1.30380e-07	-8.74230e-07	1.70960e-07	-7.03270e-07	-2.39517e-07	4.73516e-08	-1.92166e-07
18.186	-1.47278e-06	2.77846e-07	-1.19493e-06	-8.17240e-07	1.07482e-07	-7.09759e-07	-7.18664e-07	1.19114e-07	-5.99550e-07	-1.21212e-06	1.03333e-07	-1.10878e-06	5.31174e-07	-1.60192e-07	3.70982e-07	1.71608e-07	-4.43864e-08	1.27222e-07	-8.78065e-07	1.71710e-07	-7.06355e-07	-2.41192e-07	4.76826e-08	-1.93509e-07
18.211	-1.47658e-06	2.78562e-07	-1.19801e-06	-8.20904e-07	1.07963e-07	-7.12940e-07	-7.23950e-07	1.19990e-07	-6.03960e-07	-1.21684e-06	1.03736e-07	-1.11310e-06	5.25874e-07	-1.58594e-07	3.67281e-07	1.67359e-07	-4.32872e-08	1.24071e-07	-8.81887e-07	1.72458e-07	-7.09430e-07	-2.42859e-07	4.80123e-08	-1.94847e-07
18.235	-1.48035e-06	2.79275e-07	-1.20108e-06	-8.24550e-07	1.08443e-07	-7.16107e-07	-7.29214e-07	1.20863e-07	-6.08351e-07	-1.22154e-06	1.04137e-07	-1.11741e-06	5.20581e-07	-1.56997e-07	3.63584e-07	1.63119e-07	-4.21906e-08	1.20928e-07	-8.85696e-07	1.73202e-07	-7.12493e-07	-2.44520e-07	4.83406e-08	-1.96179e-07
18.260	-1.48411e-06	2.79983e-07	-1.20412e-06	-8.28179e-07	1.08920e-07	-7.19259e-07	-7.34455e-07	1.21731e-07	-6.12724e-07	-1.22623e-06	1.04536e-07	-1.12169e-06	5.15296e-07	-1.55403e-07	3.59892e-07	1.58889e-07	-4.10965e-08	1.17792e-07	-8.89491e-07	1.73945e-07	-7.15546e-07	-2.46174e-07	4.86676e-08	-1.97506e-07
18.285	-1.48784e-06	2.80688e-07	-1.20715e-06	-8.31791e-07	1.09395e-07	-7.22396e-07	-7.39675e-07	1.22596e-07	-6.17078e-07	-1.23089e-06	1.04933e-07	-1.12596e-06	5.10017e-07	-1.53811e-07	3.56206e-07	1.54669e-07	-4.00050e-08	1.14664e-07	-8.93272e-07	1.74684e-07	-7.18588e-07	-2.47821e-07	4.89932e-08	-1.98828e-07
18.309	-1.49156e-06	2.81388e-07	-1.21017e-06	-8.35386e-07	1.09868e-07	-7.25518e-07	-7.44872e-07	1.23458e-07	-6.21414e-07	-1.23554e-06	1.05329e-07	-1.13021e-06	5.04746e-07	-1.52222e-07	3.52524e-07	1.50459e-07	-3.89161e-08	1.11543e-07	-8.97040e-07	1.75421e-07	-7.21620e-07	-2.49461e-07	4.93175e-08	-2.00144e-07
18.334	-1.49525e-06	2.82085e-07	-1.21316e-06	-8.38964e-07	1.10339e-07	-7.28625e-07	-7.50046e-07	1.24315e-07	-6.25731e-07	-1.24016e-06	1.05724e-07	-1.13444e-06	4.99482e-07	-1.50634e-07	3.48848e-07	1.46259e-07	-3.78299e-08	1.08429e-07	-9.00795e-07	1.76155e-07	-7.24640e-07	-2.51094e-07	4.96403e-08	-2.01454e-07
18.358	-1.49892e-06	2.82778e-07	-1.21614e-06	-8.42525e-07	1.10807e-07	-7.31718e-07	-7.55198e-07	1.25169e-07	-6.30029e-07	-1.24477e-06	1.06116e-07	-1.13865e-06	4.94226e-07	-1.49049e-07	3.45177e-07	1.42070e-07	-3.67463e-08	1.05323e-07	-9.04535e-07	1.76887e-07	-7.27649e-07	-2.52720e-07	4.99618e-08	-2.02759e-07
18.383	-1.50257e-06	2.83467e-07	-1.21911e-06	-8.46068e-07	1.11273e-07	-7.34795e-07	-7.60327e-07	1.26020e-07	-6.34308e-07	-1.24935e-06	1.06507e-07	-1.14285e-06	4.88978e-07	-1.47466e-07	3.41512e-07	1.37891e-07	-3.56654e-08	1.02225e-07	-9.08262e-07	1.77615e-07	-7.30646e-07	-2.54339e-07	5.02819e-08	-2.04058e-07
18.407	-1.50620e-06	2.84152e-07	-1.22205e-06	-8.49593e-07	1.11737e-07	-7.37857e-07	-7.65434e-07	1.26866e-07	-6.38568e-07	-1.25392e-06	1.06897e-07	-1.14702e-06	4.83738e-07	-1.45886e-07	3.37852e-07	1.33722e-07	-3.45873e-08	9.91352e-08	-9.11974e-07	1.78341e-07	-7.33633e-07	-2.55951e-07	5.06005e-08	-2.05351e-07
18.432	-1.50981e-06	2.84833e-07	-1.22498e-06	-8.53101e-07	1.12198e-07	-7.40903e-07	-7.70517e-07	1.27708e-07	-6.42809e-07	-1.25846e-06	1.07284e-07	-1.15118e-06	4.78506e-07	-1.44308e-07	3.34198e-07	1.29565e-07	-3.35119e-08	9.60529e-08	-9.15672e-07	1.79064e-07	-7.36608e-07	-2.57556e-07	5.09178e-08	-2.06638e-07
18.457	-1.51340e-06	2.85510e-07	-1.22789e-06	-8.56591e-07	1.12657e-07	-7.43934e-07	-7.75577e-07	1.28547e-07	-6.47030e-07	-1.26299e-06	1.07670e-07	-1.15532e-06	4.73282e-07	-1.42733e-07	3.30549e-07	1.25418e-07	-3.24392e-08	9.29784e-08	-9.19356e-07	1.79785e-07	-7.39571e-07	-2.59154e-07	5.12336e-08	-2.07920e-07
18.481	-1.51697e-06	2.86183e-07	-1.23079e-06	-8.60064e-07	1.13114e-07	-7.46950e-07	-7.80615e-07	1.29382e-07	-6.51233e-07	-1.26750e-06	1.08054e-07	-1.15944e-06	4.68067e-07	-1.41160e-07	3.26907e-07	1.21281e-07	-3.13694e-08	8.99120e-08	-9.23025e-07	1.80502e-07	-7.42523e-07	-2.60744e-07	5.15480e-08	-2.09196e-07
18.506	-1.52052e-06	2.86852e-07	-1.23367e-06	-8.63519e-07	1.13568e-07	-7.49951e-07	-7.85629e-07	1.30213e-07	-6.55416e-07	-1.27198e-06	1.08436e-07	-1.16354e-06	4.62860e-07	-1.39590e-07	3.23270e-07	1.17156e-07	-3.03024e-08	8.68537e-08	-9.26680e-07	1.81217e-07	-7.45463e-07	-2.62327e-07	5.18609e-08	-2.10466e-07
18.530	-1.52404e-06	2.87517e-07	-1.23653e-06	-8.66956e-07	1.14020e-07	-7.52936e-07	-7.90619e-07	1.31040e-07	-6.59579e-07	-1.27644e-06	1.08817e-07	-1.16763e-06	4.57662e-07	-1.38022e-07	3.19640e-07	1.13042e-07	-2.92382e-08	8.38035e-08	-9.30321e-07	1.81929e-07	-7.48392e-07	-2.63902e-07	5.21724e-08	-2.11730e-07
18.555	-1.52755e-06	2.88178e-07	-1.23937e-06	-8.70375e-07	1.14470e-07	-7.55905e-07	-7.95586e-07	1.31863e-07	-6.63723e-07	-1.28089e-06	1.09196e-07	-1.17169e-06	4.52472e-07	-1.36457e-07	3.16015e-07	1.08938e-07	-2.81769e-08	8.07615e-08	-9.33946e-07	1.82638e-07	-7.51308e-07	-2.65471e-07	5.24825e-08	-2.12988e-07
18.579	-1.53103e-06	2.88835e-07	-1.24219e-06	-8.73776e-07	1.14917e-07	-7.58859e-07	-8.00530e-07	1.32683e-07	-6.67847e-07	-1.28531e-06	1.09573e-07	-1.17574e-06	4.47291e-07	-1.34894e-07	3.12397e-07	1.04846e-07	-2.71184e-08	7.77278e-08	-9.37557e-07	1.83344e-07	-7.54213e-07	-2.67031e-07	5.27910e-08	-2.14240e-07
18.604	-1.53449e-06	2.89488e-07	-1.24500e-06	-8.77158e-07	1.15362e-07	-7.61796e-07	-8.05449e-07	1.33498e-07	-6.71951e-07	-1.28971e-06	1.09948e-07	-1.17976e-06	4.42120e-07	-1.33335e-07	3.08785e-07	1.00765e-07	-2.60629e-08	7.47025e-08	-9.41153e-07	1.84047e-07	-7.57105e-07	-2.68585e-07	5.30981e-08	-2.15487e-07
18.629	-1.53793e-06	2.90137e-07	-1.24779e-06	-8.80523e-07	1.15804e-07	-7.64719e-07	-8.10345e-07	1.34310e-07	-6.76036e-07	-1.29409e-06	1.10321e-07	-1.18377e-06	4.36957e-07	-1.31778e-07	3.05179e-07	9.66959e-08	-2.50104e-08	7.16856e-08	-9.44733e-07	1.84748e-07	-7.59986e-07	-2.70131e-07	5.34037e-08	-2.16727e-07
18.653	-1.54135e-06	2.90782e-07	-1.25057e-06	-8.83869e-07	1.16245e-07	-7.67625e-07	-8.15217e-07	1.35117e-07	-6.80100e-07	-1.29845e-06	1.10693e-07	-1.18776e-06	4.31804e-07	-1.30224e-07	3.01580e-07	9.26379e-08	-2.39608e-08	6.86771e-08	-9.48299e-07	1.85445e-07	-7.62854e-07	-2.71669e-07	5.37079e-08	-2.17961e-07
18.678	-1.54474e-06	2.91422e-07	-1.25332e-06	-8.87197e-07	1.16682e-07	-7.70515e-07	-8.20065e-07	1.35921e-07	-6.84145e-07	-1.30279e-06	1.11063e-07	-1.19173e-06	4.26661e-07	-1.28673e-07	2.97988e-07	8.85914e-08	-2.29141e-08	6.56772e-08	-9.51849e-07	1.86139e-07	-7.65710e-07	-2.73200e-07	5.40105e-08	-2.19189e-07
18.702	-1.54812e-06	2.92059e-07	-1.25606e-06	-8.90507e-07	1.17117e-07	-7.73389e-07	-8.24889e-07	1.36720e-07	-6.88169e-07	-1.30711e-06	1.11431e-07	-1.19568e-06	4.21526e-07	-1.27124e-07	2.94402e-07	8.45565e-08	-2.18705e-08	6.26860e-08	-9.55384e-07	1.86830e-07	-7.68554e-07	-2.74723e-07	5.43116e-08	-2.20411e-07
18.727	-1.55147e-06	2.92691e-07	-1.25878e-06	-8.93798e-07	1.17550e-07	-7.76248e-07	-8.29689e-07	1.37516e-07	-6.92173e-07	-1.31140e-06	1.11797e-07	-1.19961e-06	4.16402e-07	-1.25579e-07	2.90823e-07	8.05334e-08	-2.08299e-08	5.97034e-08	-9.58903e-07	1.87519e-07	-7.71385e-07	-2.76238e-07	5.46112e-08	-2.21627e-07
18.751	-1.55480e-06	2.93320e-07	-1.26148e-06	-8.97071e-07	1.17981e-07	-7.79090e-07	-8.34464e-07	1.38307e-07	-6.96157e-07	-1.31568e-06	1.12162e-07	-1.20352e-06	4.11287e-07	-1.24036e-07	2.87251e-07	7.65220e-08	-1.97924e-08	5.67296e-08	-9.62407e-07	1.88204e-07	-7.74203e-07	-2.77746e-07	5.49092e-08	-2.22837e-07
18.776	-1.55811e-06	2.93944e-07	-1.26416e-06	-9.00325e-07	1.18409e-07	-7.81916e-07	-8.39215e-07	1.39095e-07	-7.00120e-07	-1.31993e-06	1.12524e-07	-1.20741e-06	4.06183e-07	-1.22497e-07	2.83686e-07	7.25226e-08	-1.87579e-08	5.37647e-08	-9.65895e-07	1.88886e-07	-7.77009e-07	-2.79246e-07	5.52058e-08	-2.24040e-07
18.801	-1.56140e-06	2.94564e-07	-1.26683e-06	-9.03560e-07	1.18834e-07	-7.84726e-07	-8.43941e-07	1.39878e-07	-7.04063e-07	-1.32416e-06	1.12885e-07	-1.21128e-06	4.01088e-07	-1.20961e-07	2.80128e-07	6.85352e-08	-1.77266e-08	5.08086e-08	-9.69368e-07	1.89565e-07	-7.79803e-07	-2.80738e-07	5.55008e-08	-2.25237e-07
18.825	-1.56466e-06	2.95180e-07	-1.26948e-06	-9.06776e-07	1.19257e-07	-7.87519e-07	-8.48643e-07	1.40657e-07	-7.07986e-07	-1.32837e-06	1.13244e-07	-1.21513e-06	3.96004e-07	-1.19427e-07	2.76577e-07	6.45598e-08	-1.66984e-08	4.78614e-08	-9.72824e-07	1.90241e-07	-7.82583e-07	-2.82222e-07	5.57942e-08	-2.26428e-07
18.850	-1.56790e-06	2.95791e-07	-1.27211e-06	-9.09974e-07	1.19678e-07	-7.90296e-07	-8.53320e-07	1.41432e-07	-7.11887e-07	-1.33256e-06	1.13601e-07	-1.21896e-06	3.90930e-07	-1.17897e-07	2.73033e-07	6.05966e-08	-1.56733e-08	4.49233e-08	-9.76264e-07	1.90914e-07	-7.85351e-07	-2.83699e-07	5.60861e-08	-2.27613e-07
18.874	-1.57112e-06	2.96399e-07	-1.27472e-06	-9.13153e-07	1.20096e-07	-7.93057e-07	-8.57972e-07	1.42204e-07	-7.15768e-07	-1.33672e-06	1.13956e-07	-1.22277e-06	3.85866e-07	-1.16370e-07	2.69497e-07	5.66457e-08	-1.46514e-08	4.19943e-08	-9.79689e-07	1.91583e-07	-7.88105e-07	-2.85167e-07	5.63764e-08	-2.28791e-07
18.899	-1.57432e-06	2.97002e-07	-1.27732e-06	-9.16313e-07	1.20511e-07	-7.95801e-07	-8.62599e-07	1.42970e-07	-7.19629e-07	-1.34086e-06	1.14309e-07	-1.22656e-06	3.80814e-07	-1.14846e-07	2.65968e-07	5.27071e-08	-1.36327e-08	3.90745e-08	-9.83097e-07	1.92250e-07	-7.90847e-07	-2.86628e-07	5.66652e-08	-2.29963e-07
18.924	-1.57749e-06	2.97601e-07	-1.27989e-06	-9.19453e-07	1.20924e-07	-7.98529e-07	-8.67201e-07	1.43733e-07	-7.23468e-07	-1.34498e-06	1.14660e-07	-1.23032e-06	3.75771e-07	-1.13325e-07	2.62446e-07	4.87810e-08	-1.26172e-08	3.61638e-08	-9.86488e-07	1.92913e-07	-7.93575e-07	-2.88080e-07	5.69523e-08	-2.31128e-07
18.948	-1.58065e-06	2.98195e-07	-1.28245e-06	-9.22575e-07	1.21335e-07	-8.01240e-07	-8.71778e-07	1.44492e-07	-7.27286e-07	-1.34908e-06	1.15009e-07	-1.23407e-06	3.70740e-07	-1.11808e-07	2.58932e-07	4.48674e-08	-1.16049e-08	3.32624e-08	-9.89864e-07	1.93573e-07	-7.96291e-07	-2.89525e-07	5.72379e-08	-2.32287e-07
18.973	-1.58377e-06	2.98786e-07	-1.28499e-06	-9.25678e-07	1.21743e-07	-8.03935e-07	-8.76330e-07	1.45246e-07	-7.31084e-07	-1.35316e-06	1.15357e-07	-1.23780e-06	3.65720e-07	-1.10294e-07	2.55426e-07	4.09664e-08	-1.05959e-08	3.03704e-08	-9.93222e-07	1.94230e-07	-7.98993e-07	-2.90961e-07	5.75219e-08	-2.33440e-07
18.997	-1.58688e-06	2.99372e-07	-1.28751e-06	-9.28761e-07	1.22149e-07	-8.06613e-07	-8.80856e-07	1.45996e-07	-7.34860e-07	-1.35721e-06	1.15702e-07	-1.24151e-06	3.60711e-07	-1.08783e-07	2.51927e-07	3.70780e-08	-9.59022e-09	2.74878e-08	-9.96565e-07	1.94883e-07	-8.01681e-07	-2.92390e-07	5.78043e-08	-2.34586e-07
19.022	-1.58997e-06	2.99954e-07	-1.29001e-06	-9.31825e-07	1.22552e-07	-8.09274e-07	-8.85357e-07	1.46743e-07	-7.38615e-07	-1.36124e-06	1.16046e-07	-1.24519e-06	3.55713e-07	-1.07276e-07	2.48437e-07	3.32025e-08	-8.58781e-09	2.46147e-08	-9.99890e-07	1.95534e-07	-8.04356e-07	-2.93810e-07	5.80851e-08	-2.35725e-07
19.046	-1.59303e-06	3.00532e-07	-1.29250e-06	-9.34870e-07	1.22952e-07	-8.11918e-07	-8.89833e-07	1.47484e-07	-7.42349e-07	-1.36525e-06	1.16387e-07	-1.24886e-06	3.50726e-07	-1.05772e-07	2.44954e-07	2.93398e-08	-7.58873e-09	2.17511e-08	-1.00320e-06	1.96181e-07	-8.07018e-07	-2.95222e-07	5.83642e-08	-2.36858e-07
19.071	-1.59607e-06	3.01105e-07	-1.29496e-06	-9.37895e-07	1.23350e-07	-8.14545e-07	-8.94283e-07	1.48222e-07	-7.46061e-07	-1.36923e-06	1.16727e-07	-1.25251e-06	3.45751e-07	-1.04272e-07	2.41479e-07	2.54901e-08	-6.59300e-09	1.88971e-08	-1.00649e-06	1.96824e-07	-8.09666e-07	-2.96626e-07	5.86417e-08	-2.37984e-07
19.096	-1.59908e-06	3.01674e-07	-1.29741e-06	-9.40901e-07	1.23745e-07	-8.17156e-07	-8.98707e-07	1.48955e-07	-7.49752e-07	-1.37319e-06	1.17065e-07	-1.25613e-06	3.40788e-07	-1.02775e-07	2.38013e-07	2.16534e-08	-5.60064e-09	1.60527e-08	-1.00977e-06	1.97465e-07	-8.12300e-07	-2.98021e-07	5.89176e-08	-2.39104e-07
19.120	-1.60208e-06	3.02239e-07	-1.29984e-06	-9.43887e-07	1.24138e-07	-8.19749e-07	-9.03106e-07	1.49684e-07	-7.53422e-07	-1.37713e-06	1.17401e-07	-1.25973e-06	3.35836e-07	-1.01282e-07	2.34554e-07	1.78298e-08	-4.61167e-09	1.32181e-08	-1.01302e-06	1.98102e-07	-8.14921e-07	-2.99409e-07	5.91919e-08	-2.40217e-07
19.145	-1.60505e-06	3.02799e-07	-1.30225e-06	-9.46854e-07	1.24528e-07	-8.22326e-07	-9.07479e-07	1.50409e-07	-7.57070e-07	-1.38105e-06	1.17734e-07	-1.26331e-06	3.30896e-07	-9.97920e-08	2.31104e-07	1.40194e-08	-3.62612e-09	1.03933e-08	-1.01626e-06	1.98736e-07	-8.17528e-07	-3.00788e-07	5.94645e-08	-2.41323e-07
19.169	-1.60800e-06	3.03355e-07	-1.30464e-06	-9.49801e-07	1.24916e-07	-8.24885e-07	-9.11825e-07	1.51129e-07	-7.60696e-07	-1.38494e-06	1.18066e-07	-1.26687e-06	3.25969e-07	-9.83059e-08	2.27663e-07	1.02223e-08	-2.64400e-09	7.57832e-09	-1.01949e-06	1.99366e-07	-8.20121e-07	-3.02158e-07	5.97355e-08	-2.42423e-07
19.194	-1.61092e-06	3.03907e-07	-1.30701e-06	-9.52728e-07	1.25301e-07	-8.27428e-07	-9.16146e-07	1.51846e-07	-7.64301e-07	-1.38881e-06	1.18396e-07	-1.27041e-06	3.21053e-07	-9.68234e-08	2.24230e-07	6.43858e-09	-1.66534e-09	4.77325e-09	-1.02269e-06	1.99993e-07	-8.22700e-07	-3.03520e-07	6.00047e-08	-2.43516e-07
19.218	-1.61382e-06	3.04454e-07	-1.30937e-06	-9.55636e-07	1.25683e-07	-8.29953e-07	-9.20441e-07	1.52557e-07	-7.67883e-07	-1.39266e-06	1.18724e-07	-1.27393e-06	3.16150e-07	-9.53446e-08	2.20805e-07	2.66830e-09	-6.90156e-10	1.97815e-09	-1.02588e-06	2.00616e-07	-8.25264e-07	-3.04874e-07	6.02724e-08	-2.44602e-07
19.243	-1.61670e-06	3.04997e-07	-1.31170e-06	-9.58524e-07	1.26063e-07	-8.32461e-07	-9.24709e-07	1.53265e-07	-7.71444e-07	-1.39648e-06	1.19050e-07	-1.27743e-06	3.11259e-07	-9.38696e-08	2.17389e-07	-1.08845e-09	2.81527e-10	-8.06921e-10	-1.02905e-06	2.01236e-07	-8.27815e-07	-3.06219e-07	6.05383e-08	-2.45681e-07
19.268	-1.61955e-06	3.05536e-07	-1.31402e-06	-9.61392e-07	1.26440e-07	-8.34952e-07	-9.28951e-07	1.53968e-07	-7.74983e-07	-1.40028e-06	1.19374e-07	-1.28090e-06	3.06380e-07	-9.23983e-08	2.13982e-07	-4.83159e-09	1.24969e-09	-3.58190e-09	-1.03220e-06	2.01853e-07	-8.30352e-07	-3.07556e-07	6.08026e-08	-2.46753e-07
19.292	-1.62239e-06	3.06070e-07	-1.31632e-06	-9.64240e-07	1.26815e-07	-8.37425e-07	-9.33167e-07	1.54667e-07	-7.78501e-07	-1.40405e-06	1.19695e-07	-1.28436e-06	3.01514e-07	-9.09309e-08	2.10583e-07	-8.56103e-09	2.21431e-09	-6.34672e-09	-1.03534e-06	2.02466e-07	-8.32874e-07	-3.08884e-07	6.10651e-08	-2.47819e-07
19.317	-1.62519e-06	3.06600e-07	-1.31859e-06	-9.67068e-07	1.27187e-07	-8.39881e-07	-9.37357e-07	1.55361e-07	-7.81996e-07	-1.40780e-06	1.20015e-07	-1.28779e-06	2.96661e-07	-8.94672e-08	2.07194e-07	-1.22767e-08	3.17537e-09	-9.10134e-09	-1.03846e-06	2.03076e-07	-8.35382e-07	-3.10204e-07	6.13260e-08	-2.48878e-07
19.341	-1.62798e-06	3.07125e-07	-1.32085e-06	-9.69876e-07	1.27556e-07	-8.42320e-07	-9.41520e-07	1.56051e-07	-7.85469e-07	-1.41153e-06	1.20333e-07	-1.29120e-06	2.91821e-07	-8.80075e-08	2.03813e-07	-1.59785e-08	4.13284e-09	-1.18457e-08	-1.04156e-06	2.03682e-07	-8.37875e-07	-3.11515e-07	6.15852e-08	-2.49929e-07
19.366	-1.63074e-06	3.07646e-07	-1.32309e-06	-9.72664e-07	1.27923e-07	-8.44741e-07	-9.45656e-07	1.56737e-07	-7.88919e-07	-1.41523e-06	1.20649e-07	-1.29458e-06	2.86993e-07	-8.65517e-08	2.00442e-07	-1.96664e-08	5.08671e-09	-1.45797e-08	-1.04464e-06	2.04284e-07	-8.40354e-07	-3.12817e-07	6.18426e-08	-2.50974e-07
19.390	-1.63348e-06	3.08163e-07	-1.32532e-06	-9.75431e-07	1.28287e-07	-8.47145e-07	-9.49766e-07	1.57418e-07	-7.92348e-07	-1.41891e-06	1.20962e-07	-1.29795e-06	2.82179e-07	-8.50998e-08	1.97079e-07	-2.33403e-08	6.03696e-09	-1.73033e-08	-1.04770e-06	2.04884e-07	-8.42818e-07	-3.14111e-07	6.20984e-08	-2.52012e-07
19.415	-1.63619e-06	3.08675e-07	-1.32752e-06	-9.78179e-07	1.28648e-07	-8.49531e-07	-9.53849e-07	1.58095e-07	-7.95754e-07	-1.42257e-06	1.21274e-07	-1.30129e-06	2.77378e-07	-8.36519e-08	1.93726e-07	-2.70001e-08	6.98356e-09	-2.00165e-08	-1.05075e-06	2.05479e-07	-8.45268e-07	-3.15395e-07	6.23524e-08	-2.53043e-07
19.440	-1.63888e-06	3.09182e-07	-1.32970e-06	-9.80906e-07	1.29007e-07	-8.51900e-07	-9.57905e-07	1.58767e-07	-7.99138e-07	-1.42620e-06	1.21583e-07	-1.30461e-06	2.72590e-07	-8.22081e-08	1.90382e-07	-3.06457e-08	7.92650e-09	-2.27192e-08	-1.05377e-06	2.06071e-07	-8.47703e-07	-3.16672e-07	6.26047e-08	-2.54067e-07
19.464	-1.64155e-06	3.09685e-07	-1.33186e-06	-9.83613e-07	1.29363e-07	-8.54251e-07	-9.61934e-07	1.59435e-07	-8.02500e-07	-1.42980e-06	1.21891e-07	-1.30791e-06	2.67816e-07	-8.07683e-08	1.87048e-07	-3.42771e-08	8.86575e-09	-2.54113e-08	-1.05678e-06	2.06659e-07	-8.50123e-07	-3.17939e-07	6.28552e-08	-2.55084e-07
19.489	-1.64419e-06	3.10184e-07	-1.33401e-06	-9.86300e-07	1.29716e-07	-8.56584e-07	-9.65936e-07	1.60098e-07	-8.05838e-07	-1.43339e-06	1.22196e-07	-1.31119e-06	2.63056e-07	-7.93326e-08	1.83723e-07	-3.78941e-08	9.80129e-09	-2.80928e-08	-1.05977e-06	2.07244e-07	-8.52528e-07	-3.19197e-07	6.31040e-08	-2.56093e-07
19.513	-1.64681e-06	3.10678e-07	-1.33614e-06	-9.88966e-07	1.30067e-07	-8.58900e-07	-9.69912e-07	1.60757e-07	-8.09155e-07	-1.43695e-06	1.22500e-07	-1.31445e-06	2.58309e-07	-7.79010e-08	1.80408e-07	-4.14967e-08	1.07331e-08	-3.07636e-08	-1.06274e-06	2.07825e-07	-8.54919e-07	-3.20447e-07	6.33511e-08	-2.57096e-07
19.538	-1.64941e-06	3.11168e-07	-1.33824e-06	-9.91612e-07	1.30415e-07	-8.61198e-07	-9.73860e-07	1.61411e-07	-8.12449e-07	-1.44048e-06	1.22801e-07	-1.31768e-06	2.53576e-07	-7.64736e-08	1.77102e-07	-4.50849e-08	1.16612e-08	-3.34237e-08	-1.06570e-06	2.08402e-07	-8.57294e-07	-3.21688e-07	6.35964e-08	-2.58091e-07
19.562	-1.65198e-06	3.11653e-07	-1.34033e-06	-9.94238e-07	1.30760e-07	-8.63478e-07	-9.77781e-07	1.62061e-07	-8.15720e-07	-1.44399e-06	1.23100e-07	-1.32089e-06	2.48857e-07	-7.50504e-08	1.73806e-07	-4.86585e-08	1.25855e-08	-3.60730e-08	-1.06863e-06	2.08976e-07	-8.59654e-07	-3.22920e-07	6.38399e-08	-2.59080e-07
19.587	-1.65453e-06	3.12134e-07	-1.34240e-06	-9.96842e-07	1.31102e-07	-8.65740e-07	-9.81675e-07	1.62707e-07	-8.18968e-07	-1.44747e-06	1.23397e-07	-1.32407e-06	2.44152e-07	-7.36314e-08	1.70520e-07	-5.22175e-08	1.35060e-08	-3.87115e-08	-1.07155e-06	2.09546e-07	-8.61999e-07	-3.24142e-07	6.40816e-08	-2.60061e-07
19.612	-1.65705e-06	3.12610e-07	-1.34444e-06	-9.99427e-07	1.31442e-07	-8.67984e-07	-9.85541e-07	1.63347e-07	-8.22194e-07	-1.45093e-06	1.23692e-07	-1.32724e-06	2.39461e-07	-7.22167e-08	1.67244e-07	-5.57618e-08	1.44228e-08	-4.13390e-08	-1.07444e-06	2.10113e-07	-8.64329e-07	-3.25356e-07	6.43216e-08	-2.61035e-07
19.636	-1.65955e-06	3.13082e-07	-1.34647e-06	-1.00199e-06	1.31780e-07	-8.70211e-07	-9.89380e-07	1.63984e-07	-8.25397e-07	-1.45437e-06	1.23985e-07	-1.33038e-06	2.34784e-07	-7.08063e-08	1.63978e-07	-5.92913e-08	1.53357e-08	-4.39556e-08	-1.07732e-06	2.10675e-07	-8.66644e-07	-3.26561e-07	6.45598e-08	-2.62001e-07
19.661	-1.66203e-06	3.13549e-07	-1.34848e-06	-1.00453e-06	1.32114e-07	-8.72419e-07	-9.93192e-07	1.64615e-07	-8.28577e-07	-1.45778e-06	1.24275e-07	-1.33350e-06	2.30122e-07	-6.94003e-08	1.60721e-07	-6.28059e-08	1.62447e-08	-4.65612e-08	-1.08018e-06	2.11234e-07	-8.68943e-07	-3.27757e-07	6.47962e-08	-2.62961e-07
19.685	-1.66448e-06	3.14012e-07	-1.35047e-06	-1.00706e-06	1.32446e-07	-8.74610e-07	-9.96976e-07	1.65243e-07	-8.31733e-07	-1.46116e-06	1.24564e-07	-1.33660e-06	2.25474e-07	-6.79986e-08	1.57475e-07	-6.63057e-08	1.71499e-08	-4.91557e-08	-1.08302e-06	2.11790e-07	-8.71227e-07	-3.28944e-07	6.50308e-08	-2.63913e-07
19.710	-1.66691e-06	3.14470e-07	-1.35244e-06	-1.00956e-06	1.32775e-07	-8.76782e-07	-1.00073e-06	1.65865e-07	-8.34867e-07	-1.46452e-06	1.24850e-07	-1.33967e-06	2.20841e-07	-6.66014e-08	1.54240e-07	-6.97904e-08	1.80513e-08	-5.17391e-08	-1.08584e-06	2.12341e-07	-8.73496e-07	-3.30121e-07	6.52636e-08	-2.64858e-07
19.735	-1.66932e-06	3.14924e-07	-1.35439e-06	-1.01204e-06	1.33101e-07	-8.78937e-07	-1.00446e-06	1.66483e-07	-8.37978e-07	-1.46786e-06	1.25135e-07	-1.34272e-06	2.16223e-07	-6.52086e-08	1.51014e-07	-7.32600e-08	1.89487e-08	-5.43114e-08	-1.08864e-06	2.12889e-07	-8.75749e-07	-3.31290e-07	6.54946e-08	-2.65795e-07
19.759	-1.67170e-06	3.15373e-07	-1.35632e-06	-1.01450e-06	1.33424e-07	-8.81073e-07	-1.00816e-06	1.67097e-07	-8.41066e-07	-1.47117e-06	1.25417e-07	-1.34575e-06	2.11619e-07	-6.38203e-08	1.47799e-07	-7.67146e-08	1.98422e-08	-5.68724e-08	-1.09142e-06	2.13433e-07	-8.77986e-07	-3.32449e-07	6.57238e-08	-2.66725e-07
19.784	-1.67405e-06	3.15817e-07	-1.35823e-06	-1.01694e-06	1.33745e-07	-8.83191e-07	-1.01184e-06	1.67706e-07	-8.44131e-07	-1.47445e-06	1.25697e-07	-1.34875e-06	2.07031e-07	-6.24365e-08	1.44594e-07	-8.01539e-08	2.07318e-08	-5.94221e-08	-1.09418e-06	2.13973e-07	-8.80208e-07	-3.33599e-07	6.59512e-08	-2.67648e-07
19.808	-1.67638e-06	3.16257e-07	-1.36013e-06	-1.01935e-06	1.34063e-07	-8.85292e-07	-1.01548e-06	1.68310e-07	-8.47172e-07	-1.47771e-06	1.25975e-07	-1.35173e-06	2.02457e-07	-6.10572e-08	1.41400e-07	-8.35779e-08	2.16174e-08	-6.19605e-08	-1.09692e-06	2.14509e-07	-8.82414e-07	-3.34740e-07	6.61767e-08	-2.68563e-07
19.833	-1.67869e-06	3.16692e-07	-1.36200e-06	-1.02175e-06	1.34379e-07	-8.87373e-07	-1.01910e-06	1.68909e-07	-8.50190e-07	-1.48094e-06	1.26250e-07	-1.35469e-06	1.97899e-07	-5.96826e-08	1.38216e-07	-8.69865e-08	2.24990e-08	-6.44875e-08	-1.09965e-06	2.15041e-07	-8.84604e-07	-3.35872e-07	6.64004e-08	-2.69471e-07
19.857	-1.68097e-06	3.17123e-07	-1.36385e-06	-1.02413e-06	1.34691e-07	-8.89437e-07	-1.02269e-06	1.69504e-07	-8.53185e-07	-1.48415e-06	1.26524e-07	-1.35763e-06	1.93356e-07	-5.83125e-08	1.35044e-07	-9.03797e-08	2.33767e-08	-6.70030e-08	-1.10235e-06	2.15570e-07	-8.86778e-07	-3.36994e-07	6.66223e-08	-2.70372e-07
19.882	-1.68323e-06	3.17549e-07	-1.36568e-06	-1.02648e-06	1.35001e-07	-8.91483e-07	-1.02625e-06	1.70095e-07	-8.56157e-07	-1.48733e-06	1.26795e-07	-1.36054e-06	1.88829e-07	-5.69471e-08	1.31882e-07	-9.37575e-08	2.42503e-08	-6.95071e-08	-1.10503e-06	2.16095e-07	-8.88937e-07	-3.38107e-07	6.68424e-08	-2.71265e-07
19.907	-1.68547e-06	3.17970e-07	-1.36750e-06	-1.02882e-06	1.35308e-07	-8.93510e-07	-1.02979e-06	1.70681e-07	-8.59105e-07	-1.49049e-06	1.27064e-07	-1.36343e-06	1.84317e-07	-5.55864e-08	1.28730e-07	-9.71196e-08	2.51200e-08	-7.19997e-08	-1.10769e-06	2.16615e-07	-8.91079e-07	-3.39211e-07	6.70605e-08	-2.72150e-07
19.931	-1.68768e-06	3.18387e-07	-1.36929e-06	-1.03113e-06	1.35612e-07	-8.95518e-07	-1.03329e-06	1.71262e-07	-8.62030e-07	-1.49362e-06	1.27331e-07	-1.36629e-06	1.79820e-07	-5.42304e-08	1.25590e-07	-1.00466e-07	2.59855e-08	-7.44806e-08	-1.11034e-06	2.17132e-07	-8.93206e-07	-3.40305e-07	6.72769e-08	-2.73028e-07
19.956	-1.68986e-06	3.18800e-07	-1.37106e-06	-1.03342e-06	1.35913e-07	-8.97509e-07	-1.03677e-06	1.71838e-07	-8.64931e-07	-1.49673e-06	1.27596e-07	-1.36913e-06	1.75340e-07	-5.28791e-08	1.22461e-07	-1.03797e-07	2.68470e-08	-7.69499e-08	-1.11296e-06	2.17645e-07	-8.95316e-07	-3.41390e-07	6.74913e-08	-2.73898e-07
19.980	-1.69202e-06	3.19207e-07	-1.37282e-06	-1.03569e-06	1.36212e-07	-8.99481e-07	-1.04022e-06	1.72410e-07	-8.67809e-07	-1.49981e-06	1.27859e-07	-1.37195e-06	1.70875e-07	-5.15326e-08	1.19342e-07	-1.07112e-07	2.77045e-08	-7.94075e-08	-1.11556e-06	2.18154e-07	-8.97410e-07	-3.42465e-07	6.77039e-08	-2.74761e-07
20.005	-1.69416e-06	3.19610e-07	-1.37455e-06	-1.03794e-06	1.36508e-07	-9.01435e-07	-1.04364e-06	1.72977e-07	-8.70663e-07	-1.50286e-06	1.28119e-07	-1.37474e-06	1.66426e-07	-5.01910e-08	1.16235e-07	-1.10411e-07	2.85578e-08	-8.18534e-08	-1.11815e-06	2.18660e-07	-8.99488e-07	-3.43531e-07	6.79147e-08	-2.75616e-07
20.029	-1.69627e-06	3.20009e-07	-1.37626e-06	-1.04017e-06	1.36801e-07	-9.03370e-07	-1.04703e-06	1.73539e-07	-8.73493e-07	-1.50589e-06	1.28377e-07	-1.37752e-06	1.61994e-07	-4.88542e-08	1.13139e-07	-1.13695e-07	2.94070e-08	-8.42875e-08	-1.12071e-06	2.19161e-07	-9.01550e-07	-3.44588e-07	6.81235e-08	-2.76464e-07
20.054	-1.69836e-06	3.20403e-07	-1.37796e-06	-1.04238e-06	1.37091e-07	-9.05287e-07	-1.05040e-06	1.74097e-07	-8.76300e-07	-1.50890e-06	1.28633e-07	-1.38026e-06	1.57577e-07	-4.75223e-08	1.10055e-07	-1.16962e-07	3.02521e-08	-8.67097e-08	-1.12325e-06	2.19658e-07	-9.03595e-07	-3.45634e-07	6.83305e-08	-2.77304e-07
20.079	-1.70042e-06	3.20792e-07	-1.37963e-06	-1.04456e-06	1.37379e-07	-9.07185e-07	-1.05373e-06	1.74650e-07	-8.79083e-07	-1.51187e-06	1.28887e-07	-1.38298e-06	1.53177e-07	-4.61952e-08	1.06982e-07	-1.20213e-07	3.10931e-08	-8.91201e-08	-1.12578e-06	2.20151e-07	-9.05624e-07	-3.46672e-07	6.85356e-08	-2.78136e-07
20.103	-1.70246e-06	3.21176e-07	-1.38128e-06	-1.04673e-06	1.37663e-07	-9.09064e-07	-1.05704e-06	1.75198e-07	-8.81842e-07	-1.51482e-06	1.29139e-07	-1.38568e-06	1.48793e-07	-4.48732e-08	1.03920e-07	-1.23448e-07	3.19299e-08	-9.15185e-08	-1.12828e-06	2.20641e-07	-9.07637e-07	-3.47700e-07	6.87388e-08	-2.78961e-07
20.128	-1.70447e-06	3.21556e-07	-1.38292e-06	-1.04887e-06	1.37945e-07	-9.10926e-07	-1.06032e-06	1.75741e-07	-8.84578e-07	-1.51775e-06	1.29388e-07	-1.38836e-06	1.44426e-07	-4.35561e-08	1.00870e-07	-1.26667e-07	3.27625e-08	-9.39049e-08	-1.13076e-06	2.21126e-07	-9.09633e-07	-3.48718e-07	6.89401e-08	-2.79778e-07
20.152	-1.70646e-06	3.21931e-07	-1.38453e-06	-1.05099e-06	1.38224e-07	-9.12768e-07	-1.06357e-06	1.76280e-07	-8.87290e-07	-1.52064e-06	1.29635e-07	-1.39101e-06	1.40075e-07	-4.22440e-08	9.78312e-08	-1.29870e-07	3.35909e-08	-9.62793e-08	-1.13322e-06	2.21607e-07	-9.11612e-07	-3.49727e-07	6.91396e-08	-2.80587e-07
20.177	-1.70843e-06	3.22302e-07	-1.38612e-06	-1.05309e-06	1.38500e-07	-9.14592e-07	-1.06679e-06	1.76814e-07	-8.89978e-07	-1.52352e-06	1.29880e-07	-1.39364e-06	1.35741e-07	-4.09369e-08	9.48043e-08	-1.33057e-07	3.44150e-08	-9.86416e-08	-1.13566e-06	2.22084e-07	-9.13575e-07	-3.50726e-07	6.93371e-08	-2.81389e-07
20.201	-1.71036e-06	3.22668e-07	-1.38770e-06	-1.05517e-06	1.38774e-07	-9.16398e-07	-1.06999e-06	1.77343e-07	-8.92642e-07	-1.52636e-06	1.30123e-07	-1.39624e-06	1.31424e-07	-3.96350e-08	9.17891e-08	-1.36227e-07	3.52350e-08	-1.00992e-07	-1.13808e-06	2.22557e-07	-9.15522e-07	-3.51715e-07	6.95327e-08	-2.82183e-07
20.226	-1.71228e-06	3.23029e-07	-1.38925e-06	-1.05723e-06	1.39044e-07	-9.18184e-07	-1.07315e-06	1.77868e-07	-8.95282e-07	-1.52918e-06	1.30363e-07	-1.39882e-06	1.27124e-07	-3.83381e-08	8.87857e-08	-1.39380e-07	3.60507e-08	-1.03330e-07	-1.14048e-06	2.23026e-07	-9.17451e-07	-3.52695e-07	6.97263e-08	-2.82969e-07
20.251	-1.71417e-06	3.23385e-07	-1.39078e-06	-1.05926e-06	1.39312e-07	-9.19952e-07	-1.07629e-06	1.78388e-07	-8.97898e-07	-1.53198e-06	1.30601e-07	-1.40137e-06	1.22841e-07	-3.70464e-08	8.57942e-08	-1.42518e-07	3.68621e-08	-1.05656e-07	-1.14286e-06	2.23491e-07	-9.19364e-07	-3.53665e-07	6.99181e-08	-2.83747e-07
20.275	-1.71603e-06	3.23737e-07	-1.39230e-06	-1.06128e-06	1.39577e-07	-9.21702e-07	-1.07939e-06	1.78903e-07	-9.00490e-07	-1.53474e-06	1.30837e-07	-1.40391e-06	1.18574e-07	-3.57598e-08	8.28147e-08	-1.45638e-07	3.76693e-08	-1.07969e-07	-1.14521e-06	2.23952e-07	-9.21260e-07	-3.54625e-07	7.01079e-08	-2.84517e-07
20.300	-1.71787e-06	3.24084e-07	-1.39379e-06	-1.06327e-06	1.39839e-07	-9.23432e-07	-1.08247e-06	1.79413e-07	-9.03058e-07	-1.53748e-06	1.31070e-07	-1.40641e-06	1.14326e-07	-3.44784e-08	7.98472e-08	-1.48742e-07	3.84722e-08	-1.10270e-07	-1.14755e-06	2.24409e-07	-9.23139e-07	-3.55576e-07	7.02958e-08	-2.85280e-07
20.324	-1.71969e-06	3.24427e-07	-1.39526e-06	-1.06524e-06	1.40098e-07	-9.25144e-07	-1.08552e-06	1.79918e-07	-9.05602e-07	-1.54020e-06	1.31302e-07	-1.40889e-06	1.10094e-07	-3.32022e-08	7.68918e-08	-1.51830e-07	3.92707e-08	-1.12559e-07	-1.14986e-06	2.24862e-07	-9.25002e-07	-3.56516e-07	7.04818e-08	-2.86034e-07
20.349	-1.72148e-06	3.24764e-07	-1.39671e-06	-1.06719e-06	1.40355e-07	-9.26837e-07	-1.08854e-06	1.80419e-07	-9.08122e-07	-1.54288e-06	1.31531e-07	-1.41135e-06	1.05880e-07	-3.19314e-08	7.39486e-08	-1.54900e-07	4.00649e-08	-1.14835e-07	-1.15216e-06	2.25310e-07	-9.26847e-07	-3.57447e-07	7.06658e-08	-2.86781e-07
20.374	-1.72324e-06	3.25097e-07	-1.39815e-06	-1.06912e-06	1.40608e-07	-9.28512e-07	-1.09153e-06	1.80915e-07	-9.10618e-07	-1.54554e-06	1.31758e-07	-1.41379e-06	1.01683e-07	-3.06657e-08	7.10176e-08	-1.57954e-07	4.08548e-08	-1.17099e-07	-1.15443e-06	2.25755e-07	-9.28675e-07	-3.58368e-07	7.08479e-08	-2.87520e-07
20.398	-1.72498e-06	3.25426e-07	-1.39956e-06	-1.07103e-06	1.40859e-07	-9.30167e-07	-1.09450e-06	1.81406e-07	-9.13090e-07	-1.54818e-06	1.31982e-07	-1.41620e-06	9.75044e-08	-2.94054e-08	6.80989e-08	-1.60991e-07	4.16403e-08	-1.19351e-07	-1.15668e-06	2.26195e-07	-9.30486e-07	-3.59279e-07	7.10281e-08	-2.88251e-07
20.423	-1.72670e-06	3.25749e-07	-1.40095e-06	-1.07291e-06	1.41107e-07	-9.31804e-07	-1.09743e-06	1.81892e-07	-9.15537e-07	-1.55078e-06	1.32204e-07	-1.41858e-06	9.33432e-08	-2.81505e-08	6.51926e-08	-1.64011e-07	4.24215e-08	-1.21590e-07	-1.15891e-06	2.26631e-07	-9.32280e-07	-3.60181e-07	7.12063e-08	-2.88975e-07
20.447	-1.72839e-06	3.26068e-07	-1.40232e-06	-1.07477e-06	1.41352e-07	-9.33422e-07	-1.10033e-06	1.82373e-07	-9.17960e-07	-1.55336e-06	1.32424e-07	-1.42094e-06	8.91997e-08	-2.69009e-08	6.22988e-08	-1.67015e-07	4.31982e-08	-1.23816e-07	-1.16112e-06	2.27063e-07	-9.34057e-07	-3.61072e-07	7.13825e-08	-2.89690e-07
20.472	-1.73006e-06	3.26382e-07	-1.40367e-06	-1.07662e-06	1.41594e-07	-9.35021e-07	-1.10321e-06	1.82850e-07	-9.20359e-07	-1.55592e-06	1.32642e-07	-1.42328e-06	8.50743e-08	-2.56568e-08	5.94175e-08	-1.70001e-07	4.39706e-08	-1.26030e-07	-1.16331e-06	2.27491e-07	-9.35817e-07	-3.61954e-07	7.15568e-08	-2.90397e-07
20.496	-1.73170e-06	3.26692e-07	-1.40500e-06	-1.07843e-06	1.41833e-07	-9.36601e-07	-1.10606e-06	1.83322e-07	-9.22734e-07	-1.55844e-06	1.32858e-07	-1.42559e-06	8.09668e-08	-2.44180e-08	5.65488e-08	-1.72970e-07	4.47385e-08	-1.28231e-07	-1.16547e-06	2.27915e-07	-9.37559e-07	-3.62826e-07	7.17291e-08	-2.91096e-07
20.521	-1.73331e-06	3.26997e-07	-1.40632e-06	-1.08023e-06	1.42070e-07	-9.38163e-07	-1.10887e-06	1.83789e-07	-9.25084e-07	-1.56094e-06	1.33071e-07	-1.42787e-06	7.68775e-08	-2.31848e-08	5.36927e-08	-1.75922e-07	4.55020e-08	-1.30419e-07	-1.16762e-06	2.28334e-07	-9.39285e-07	-3.63687e-07	7.18995e-08	-2.91788e-07
20.546	-1.73490e-06	3.27297e-07	-1.40761e-06	-1.08201e-06	1.42303e-07	-9.39705e-07	-1.11166e-06	1.84251e-07	-9.27410e-07	-1.56342e-06	1.33281e-07	-1.43014e-06	7.28064e-08	-2.19570e-08	5.08494e-08	-1.78856e-07	4.62611e-08	-1.32595e-07	-1.16974e-06	2.28749e-07	-9.40992e-07	-3.64539e-07	7.20679e-08	-2.92471e-07
20.570	-1.73647e-06	3.27592e-07	-1.40888e-06	-1.08376e-06	1.42534e-07	-9.41229e-07	-1.11442e-06	1.84708e-07	-9.29712e-07	-1.56586e-06	1.33490e-07	-1.43237e-06	6.87536e-08	-2.07348e-08	4.80188e-08	-1.81774e-07	4.70157e-08	-1.34758e-07	-1.17184e-06	2.29160e-07	-9.42683e-07	-3.65381e-07	7.22343e-08	-2.93146e-07
20.595	-1.73801e-06	3.27883e-07	-1.41013e-06	-1.08550e-06	1.42762e-07	-9.42733e-07	-1.11715e-06	1.85161e-07	-9.31990e-07	-1.56828e-06	1.33696e-07	-1.43459e-06	6.47192e-08	-1.95181e-08	4.52011e-08	-1.84674e-07	4.77658e-08	-1.36908e-07	-1.17392e-06	2.29567e-07	-9.44356e-07	-3.66212e-07	7.23987e-08	-2.93814e-07
20.619	-1.73952e-06	3.28168e-07	-1.41135e-06	-1.08721e-06	1.42987e-07	-9.44219e-07	-1.11985e-06	1.85608e-07	-9.34243e-07	-1.57067e-06	1.33900e-07	-1.43677e-06	6.07033e-08	-1.83069e-08	4.23963e-08	-1.87556e-07	4.85114e-08	-1.39045e-07	-1.17598e-06	2.29969e-07	-9.46011e-07	-3.67034e-07	7.25612e-08	-2.94473e-07
20.644	-1.74101e-06	3.28450e-07	-1.41256e-06	-1.08889e-06	1.43209e-07	-9.45686e-07	-1.12252e-06	1.86051e-07	-9.36471e-07	-1.57304e-06	1.34102e-07	-1.43894e-06	5.67060e-08	-1.71014e-08	3.96046e-08	-1.90422e-07	4.92525e-08	-1.41169e-07	-1.17802e-06	2.30367e-07	-9.47650e-07	-3.67846e-07	7.27216e-08	-2.95124e-07
20.668	-1.74248e-06	3.28726e-07	-1.41375e-06	-1.09056e-06	1.43428e-07	-9.47134e-07	-1.12516e-06	1.86489e-07	-9.38675e-07	-1.57538e-06	1.34301e-07	-1.44108e-06	5.27274e-08	-1.59016e-08	3.68258e-08	-1.93270e-07	4.99891e-08	-1.43281e-07	-1.18003e-06	2.30761e-07	-9.49270e-07	-3.68647e-07	7.28801e-08	-2.95767e-07
20.693	-1.74392e-06	3.28998e-07	-1.41492e-06	-1.09221e-06	1.43645e-07	-9.48563e-07	-1.12778e-06	1.86922e-07	-9.40855e-07	-1.57769e-06	1.34498e-07	-1.44319e-06	4.87676e-08	-1.47074e-08	3.40602e-08	-1.96100e-07	5.07212e-08	-1.45379e-07	-1.18202e-06	2.31151e-07	-9.50873e-07	-3.69439e-07	7.30366e-08	-2.96402e-07
20.718	-1.74533e-06	3.29265e-07	-1.41607e-06	-1.09383e-06	1.43858e-07	-9.49972e-07	-1.13036e-06	1.87350e-07	-9.43010e-07	-1.57997e-06	1.34693e-07	-1.44528e-06	4.48266e-08	-1.35189e-08	3.13078e-08	-1.98913e-07	5.14487e-08	-1.47464e-07	-1.18399e-06	2.31536e-07	-9.52458e-07	-3.70220e-07	7.31911e-08	-2.97029e-07
20.742	-1.74672e-06	3.29527e-07	-1.41720e-06	-1.09543e-06	1.44069e-07	-9.51363e-07	-1.13291e-06	1.87774e-07	-9.45141e-07	-1.58223e-06	1.34885e-07	-1.44734e-06	4.09047e-08	-1.23361e-08	2.85686e-08	-2.01708e-07	5.21717e-08	-1.49536e-07	-1.18594e-06	2.31917e-07	-9.54026e-07	-3.70992e-07	7.33436e-08	-2.97648e-07
20.767	-1.74809e-06	3.29784e-07	-1.41830e-06	-1.09701e-06	1.44277e-07	-9.52735e-07	-1.13544e-06	1.88192e-07	-9.47247e-07	-1.58445e-06	1.35075e-07	-1.44938e-06	3.70017e-08	-1.11590e-08	2.58427e-08	-2.04485e-07	5.28901e-08	-1.51595e-07	-1.18787e-06	2.32294e-07	-9.55575e-07	-3.71753e-07	7.34940e-08	-2.98259e-07
20.791	-1.74943e-06	3.30037e-07	-1.41939e-06	-1.09857e-06	1.44481e-07	-9.54088e-07	-1.13793e-06	1.88606e-07	-9.49329e-07	-1.58666e-06	1.35263e-07	-1.45139e-06	3.31180e-08	-9.98775e-09	2.31302e-08	-2.07245e-07	5.36039e-08	-1.53641e-07	-1.18977e-06	2.32666e-07	-9.57107e-07	-3.72504e-07	7.36425e-08	-2.98861e-07
20.816	-1.75074e-06	3.30285e-07	-1.42046e-06	-1.10011e-06	1.44683e-07	-9.55422e-07	-1.14040e-06	1.89014e-07	-9.51386e-07	-1.58883e-06	1.35448e-07	-1.45338e-06	2.92534e-08	-8.82228e-09	2.04312e-08	-2.09987e-07	5.43131e-08	-1.55674e-07	-1.19166e-06	2.33035e-07	-9.58622e-07	-3.73245e-07	7.37890e-08	-2.99456e-07
20.840	-1.75203e-06	3.30528e-07	-1.42150e-06	-1.10162e-06	1.44882e-07	-9.56737e-07	-1.14284e-06	1.89418e-07	-9.53418e-07	-1.59098e-06	1.35631e-07	-1.45535e-06	2.54083e-08	-7.66264e-09	1.77456e-08	-2.12711e-07	5.50176e-08	-1.57693e-07	-1.19352e-06	2.33398e-07	-9.60118e-07	-3.73976e-07	7.39335e-08	-3.00042e-07
20.865	-1.75329e-06	3.30766e-07	-1.42253e-06	-1.10311e-06	1.45079e-07	-9.58033e-07	-1.14524e-06	1.89817e-07	-9.55426e-07	-1.59310e-06	1.35812e-07	-1.45728e-06	2.15825e-08	-6.50886e-09	1.50736e-08	-2.15417e-07	5.57176e-08	-1.59700e-07	-1.19535e-06	2.33758e-07	-9.61597e-07	-3.74696e-07	7.40759e-08	-3.00620e-07
20.890	-1.75453e-06	3.31000e-07	-1.42353e-06	-1.10458e-06	1.45272e-07	-9.59309e-07	-1.14762e-06	1.90211e-07	-9.57410e-07	-1.59519e-06	1.35990e-07	-1.45920e-06	1.77762e-08	-5.36096e-09	1.24152e-08	-2.18106e-07	5.64129e-08	-1.61693e-07	-1.19717e-06	2.34113e-07	-9.63057e-07	-3.75407e-07	7.42163e-08	-3.01190e-07
20.914	-1.75575e-06	3.31229e-07	-1.42452e-06	-1.10603e-06	1.45463e-07	-9.60567e-07	-1.14997e-06	1.90600e-07	-9.59368e-07	-1.59725e-06	1.36166e-07	-1.46109e-06	1.39895e-08	-4.21897e-09	9.77055e-09	-2.20776e-07	5.71036e-08	-1.63672e-07	-1.19896e-06	2.34464e-07	-9.64500e-07	-3.76107e-07	7.43548e-08	-3.01752e-07
20.939	-1.75694e-06	3.31453e-07	-1.42548e-06	-1.10746e-06	1.45650e-07	-9.61806e-07	-1.15229e-06	1.90984e-07	-9.61302e-07	-1.59929e-06	1.36340e-07	-1.46295e-06	1.02225e-08	-3.08292e-09	7.13961e-09	-2.23428e-07	5.77896e-08	-1.65639e-07	-1.20073e-06	2.34810e-07	-9.65925e-07	-3.76797e-07	7.44912e-08	-3.02305e-07
20.963	-1.75810e-06	3.31673e-07	-1.42643e-06	-1.10886e-06	1.45835e-07	-9.63025e-07	-1.15458e-06	1.91364e-07	-9.63212e-07	-1.60130e-06	1.36511e-07	-1.46479e-06	6.47530e-09	-1.95283e-09	4.52247e-09	-2.26062e-07	5.84709e-08	-1.67591e-07	-1.20248e-06	2.35152e-07	-9.67331e-07	-3.77476e-07	7.46255e-08	-3.02851e-07
20.988	-1.75924e-06	3.31887e-07	-1.42735e-06	-1.11024e-06	1.46017e-07	-9.64226e-07	-1.15684e-06	1.91738e-07	-9.65097e-07	-1.60328e-06	1.36680e-07	-1.46660e-06	2.74792e-09	-8.28721e-10	1.91920e-09	-2.28678e-07	5.91476e-08	-1.69531e-07	-1.20421e-06	2.35489e-07	-9.68720e-07	-3.78146e-07	7.47579e-08	-3.03388e-07
21.012	-1.76035e-06	3.32097e-07	-1.42825e-06	-1.11160e-06	1.46196e-07	-9.65408e-07	-1.15906e-06	1.92108e-07	-9.66957e-07	-1.60524e-06	1.36846e-07	-1.46839e-06	-9.59511e-10	2.89370e-10	-6.70141e-10	-2.31276e-07	5.98195e-08	-1.71457e-07	-1.20591e-06	2.35823e-07	-9.70091e-07	-3.78805e-07	7.48882e-08	-3.03917e-07
21.037	-1.76144e-06	3.32303e-07	-1.42913e-06	-1.11294e-06	1.46372e-07	-9.66570e-07	-1.16127e-06	1.92473e-07	-9.68793e-07	-1.60716e-06	1.37011e-07	-1.47015e-06	-4.64692e-09	1.40142e-09	-3.24550e-09	-2.33856e-07	6.04867e-08	-1.73369e-07	-1.20759e-06	2.36151e-07	-9.71443e-07	-3.79454e-07	7.50165e-08	-3.04437e-07
21.062	-1.76250e-06	3.32503e-07	-1.43000e-06	-1.11426e-06	1.46545e-07	-9.67713e-07	-1.16344e-06	1.92832e-07	-9.70604e-07	-1.60906e-06	1.37173e-07	-1.47189e-06	-8.31423e-09	2.50741e-09	-5.80682e-09	-2.36417e-07	6.11492e-08	-1.75268e-07	-1.20925e-06	2.36476e-07	-9.72777e-07	-3.80092e-07	7.51427e-08	-3.04950e-07
21.086	-1.76354e-06	3.32699e-07	-1.43084e-06	-1.11555e-06	1.46715e-07	-9.68838e-07	-1.16558e-06	1.93187e-07	-9.72390e-07	-1.61093e-06	1.37332e-07	-1.47360e-06	-1.19613e-08	3.60731e-09	-8.35403e-09	-2.38960e-07	6.18070e-08	-1.77153e-07	-1.21089e-06	2.36796e-07	-9.74094e-07	-3.80721e-07	7.52669e-08	-3.05454e-07
21.111	-1.76455e-06	3.32890e-07	-1.43166e-06	-1.11683e-06	1.46882e-07	-9.69943e-07	-1.16769e-06	1.93537e-07	-9.74151e-07	-1.61278e-06	1.37489e-07	-1.47529e-06	-1.55882e-08	4.70110e-09	-1.08871e-08	-2.41485e-07	6.24600e-08	-1.79025e-07	-1.21250e-06	2.37111e-07	-9.75391e-07	-3.81339e-07	7.53891e-08	-3.05949e-07
21.135	-1.76554e-06	3.33076e-07	-1.43246e-06	-1.11808e-06	1.47047e-07	-9.71029e-07	-1.16977e-06	1.93882e-07	-9.75888e-07	-1.61459e-06	1.37644e-07	-1.47695e-06	-1.91947e-08	5.78874e-09	-1.34059e-08	-2.43991e-07	6.31083e-08	-1.80883e-07	-1.21409e-06	2.37422e-07	-9.76671e-07	-3.81946e-07	7.55092e-08	-3.06437e-07
21.160	-1.76650e-06	3.33257e-07	-1.43324e-06	-1.11931e-06	1.47208e-07	-9.72097e-07	-1.17182e-06	1.94222e-07	-9.77601e-07	-1.61638e-06	1.37797e-07	-1.47859e-06	-2.27807e-08	6.87023e-09	-1.59105e-08	-2.46479e-07	6.37518e-08	-1.82727e-07	-1.21566e-06	2.37729e-07	-9.77933e-07	-3.82544e-07	7.56273e-08	-3.06916e-07
21.185	-1.76744e-06	3.33434e-07	-1.43400e-06	-1.12051e-06	1.47367e-07	-9.73145e-07	-1.17385e-06	1.94558e-07	-9.79288e-07	-1.61814e-06	1.37947e-07	-1.48020e-06	-2.63462e-08	7.94552e-09	-1.84007e-08	-2.48949e-07	6.43905e-08	-1.84558e-07	-1.21721e-06	2.38031e-07	-9.79176e-07	-3.83131e-07	7.57433e-08	-3.07387e-07
21.209	-1.76835e-06	3.33606e-07	-1.43474e-06	-1.12170e-06	1.47523e-07	-9.74174e-07	-1.17584e-06	1.94888e-07	-9.80951e-07	-1.61988e-06	1.38095e-07	-1.48178e-06	-2.98912e-08	9.01460e-09	-2.08766e-08	-2.51399e-07	6.50244e-08	-1.86375e-07	-1.21873e-06	2.38329e-07	-9.80401e-07	-3.83707e-07	7.58573e-08	-3.07850e-07
21.234	-1.76923e-06	3.33773e-07	-1.43546e-06	-1.12286e-06	1.47676e-07	-9.75184e-07	-1.17780e-06	1.95213e-07	-9.82589e-07	-1.62158e-06	1.38240e-07	-1.48334e-06	-3.34154e-08	1.00774e-08	-2.33380e-08	-2.53832e-07	6.56535e-08	-1.88178e-07	-1.22023e-06	2.38622e-07	-9.81607e-07	-3.84273e-07	7.59693e-08	-3.08304e-07
21.258	-1.77009e-06	3.33936e-07	-1.43616e-06	-1.12400e-06	1.47826e-07	-9.76175e-07	-1.17974e-06	1.95534e-07	-9.84202e-07	-1.62326e-06	1.38383e-07	-1.48488e-06	-3.69189e-08	1.11340e-08	-2.57849e-08	-2.56245e-07	6.62778e-08	-1.89968e-07	-1.22171e-06	2.38911e-07	-9.82795e-07	-3.84829e-07	7.60792e-08	-3.08750e-07
21.283	-1.77093e-06	3.34094e-07	-1.43684e-06	-1.12512e-06	1.47973e-07	-9.77147e-07	-1.18164e-06	1.95850e-07	-9.85791e-07	-1.62491e-06	1.38524e-07	-1.48639e-06	-4.04016e-08	1.21843e-08	-2.82172e-08	-2.58640e-07	6.68973e-08	-1.91743e-07	-1.22316e-06	2.39195e-07	-9.83965e-07	-3.85375e-07	7.61870e-08	-3.09188e-07
21.307	-1.77174e-06	3.34247e-07	-1.43750e-06	-1.12622e-06	1.48118e-07	-9.78100e-07	-1.18352e-06	1.96160e-07	-9.87355e-07	-1.62654e-06	1.38662e-07	-1.48787e-06	-4.38633e-08	1.32283e-08	-3.06350e-08	-2.61017e-07	6.75119e-08	-1.93505e-07	-1.22459e-06	2.39475e-07	-9.85116e-07	-3.85910e-07	7.62928e-08	-3.09617e-07
21.332	-1.77253e-06	3.34395e-07	-1.43813e-06	-1.12729e-06	1.48259e-07	-9.79034e-07	-1.18536e-06	1.96466e-07	-9.88894e-07	-1.62813e-06	1.38798e-07	-1.48933e-06	-4.73041e-08	1.42660e-08	-3.30381e-08	-2.63374e-07	6.81217e-08	-1.95253e-07	-1.22600e-06	2.39751e-07	-9.86249e-07	-3.86435e-07	7.63966e-08	-3.10038e-07
21.357	-1.77329e-06	3.34539e-07	-1.43875e-06	-1.12835e-06	1.48398e-07	-9.79949e-07	-1.18718e-06	1.96767e-07	-9.90409e-07	-1.62970e-06	1.38932e-07	-1.49077e-06	-5.07238e-08	1.52973e-08	-3.54264e-08	-2.65713e-07	6.87266e-08	-1.96987e-07	-1.22738e-06	2.40021e-07	-9.87363e-07	-3.86949e-07	7.64983e-08	-3.10451e-07
21.381	-1.77402e-06	3.34677e-07	-1.43935e-06	-1.12938e-06	1.48533e-07	-9.80844e-07	-1.18896e-06	1.97063e-07	-9.91899e-07	-1.63124e-06	1.39063e-07	-1.49217e-06	-5.41223e-08	1.63222e-08	-3.78001e-08	-2.68033e-07	6.93267e-08	-1.98706e-07	-1.22875e-06	2.40288e-07	-9.88459e-07	-3.87453e-07	7.65979e-08	-3.10855e-07
21.406	-1.77474e-06	3.34811e-07	-1.43992e-06	-1.13039e-06	1.48666e-07	-9.81721e-07	-1.19072e-06	1.97354e-07	-9.93364e-07	-1.63275e-06	1.39192e-07	-1.49356e-06	-5.74996e-08	1.73408e-08	-4.01588e-08	-2.70334e-07	6.99219e-08	-2.00412e-07	-1.23009e-06	2.40550e-07	-9.89536e-07	-3.87947e-07	7.66955e-08	-3.11251e-07
21.430	-1.77542e-06	3.34941e-07	-1.44048e-06	-1.13138e-06	1.48796e-07	-9.82579e-07	-1.19245e-06	1.97640e-07	-9.94805e-07	-1.63423e-06	1.39318e-07	-1.49491e-06	-6.08557e-08	1.83529e-08	-4.25028e-08	-2.72617e-07	7.05122e-08	-2.02104e-07	-1.23140e-06	2.40807e-07	-9.90595e-07	-3.88430e-07	7.67910e-08	-3.11639e-07
21.455	-1.77608e-06	3.35065e-07	-1.44102e-06	-1.13234e-06	1.48923e-07	-9.83418e-07	-1.19414e-06	1.97922e-07	-9.96221e-07	-1.63569e-06	1.39442e-07	-1.49624e-06	-6.41903e-08	1.93586e-08	-4.48318e-08	-2.74880e-07	7.10976e-08	-2.03782e-07	-1.23270e-06	2.41060e-07	-9.91635e-07	-3.88902e-07	7.68844e-08	-3.12018e-07
21.479	-1.77672e-06	3.35185e-07	-1.44153e-06	-1.13328e-06	1.49047e-07	-9.84238e-07	-1.19581e-06	1.98198e-07	-9.97612e-07	-1.63712e-06	1.39564e-07	-1.49755e-06	-6.75036e-08	2.03578e-08	-4.71458e-08	-2.77124e-07	7.16781e-08	-2.05446e-07	-1.23397e-06	2.41308e-07	-9.92657e-07	-3.89365e-07	7.69758e-08	-3.12389e-07
21.504	-1.77733e-06	3.35301e-07	-1.44203e-06	-1.13421e-06	1.49168e-07	-9.85039e-07	-1.19745e-06	1.98470e-07	-9.98978e-07	-1.63852e-06	1.39684e-07	-1.49883e-06	-7.07953e-08	2.13505e-08	-4.94448e-08	-2.79350e-07	7.22537e-08	-2.07096e-07	-1.23521e-06	2.41552e-07	-9.93660e-07	-3.89817e-07	7.70651e-08	-3.12751e-07
21.529	-1.77791e-06	3.35411e-07	-1.44250e-06	-1.13511e-06	1.49287e-07	-9.85821e-07	-1.19906e-06	1.98736e-07	-1.00032e-06	-1.63989e-06	1.39801e-07	-1.50009e-06	-7.40654e-08	2.23367e-08	-5.17287e-08	-2.81556e-07	7.28244e-08	-2.08732e-07	-1.23644e-06	2.41792e-07	-9.94645e-07	-3.90258e-07	7.71524e-08	-3.13106e-07
21.553	-1.77847e-06	3.35517e-07	-1.44296e-06	-1.13599e-06	1.49402e-07	-9.86584e-07	-1.20064e-06	1.98998e-07	-1.00164e-06	-1.64123e-06	1.39915e-07	-1.50132e-06	-7.73139e-08	2.33164e-08	-5.39975e-08	-2.83743e-07	7.33901e-08	-2.10353e-07	-1.23764e-06	2.42026e-07	-9.95610e-07	-3.90689e-07	7.72376e-08	-3.13451e-07
21.578	-1.77901e-06	3.35618e-07	-1.44339e-06	-1.13684e-06	1.49515e-07	-9.87328e-07	-1.20218e-06	1.99255e-07	-1.00293e-06	-1.64255e-06	1.40027e-07	-1.50252e-06	-8.05406e-08	2.42895e-08	-5.62511e-08	-2.85912e-07	7.39509e-08	-2.11961e-07	-1.23881e-06	2.42257e-07	-9.96557e-07	-3.91109e-07	7.73207e-08	-3.13789e-07
21.602	-1.77952e-06	3.35714e-07	-1.44381e-06	-1.13768e-06	1.49625e-07	-9.88053e-07	-1.20370e-06	1.99507e-07	-1.00420e-06	-1.64384e-06	1.40137e-07	-1.50370e-06	-8.37456e-08	2.52561e-08	-5.84895e-08	-2.88061e-07	7.45068e-08	-2.13554e-07	-1.23997e-06	2.42482e-07	-9.97486e-07	-3.91519e-07	7.74018e-08	-3.14118e-07
21.627	-1.78001e-06	3.35806e-07	-1.44420e-06	-1.13849e-06	1.49732e-07	-9.88759e-07	-1.20519e-06	1.99754e-07	-1.00544e-06	-1.64510e-06	1.40245e-07	-1.50485e-06	-8.69287e-08	2.62160e-08	-6.07126e-08	-2.90190e-07	7.50577e-08	-2.15133e-07	-1.24110e-06	2.42703e-07	-9.98396e-07	-3.91919e-07	7.74808e-08	-3.14438e-07
21.651	-1.78047e-06	3.35893e-07	-1.44458e-06	-1.13928e-06	1.49836e-07	-9.89446e-07	-1.20666e-06	1.99996e-07	-1.00666e-06	-1.64633e-06	1.40350e-07	-1.50598e-06	-9.00898e-08	2.71694e-08	-6.29205e-08	-2.92301e-07	7.56036e-08	-2.16698e-07	-1.24221e-06	2.42920e-07	-9.99287e-07	-3.92308e-07	7.75577e-08	-3.14751e-07
21.676	-1.78090e-06	3.35975e-07	-1.44493e-06	-1.14005e-06	1.49937e-07	-9.90115e-07	-1.20809e-06	2.00233e-07	-1.00785e-06	-1.64754e-06	1.40453e-07	-1.50709e-06	-9.32290e-08	2.81161e-08	-6.51129e-08	-2.94393e-07	7.61445e-08	-2.18248e-07	-1.24329e-06	2.43132e-07	-1.00016e-06	-3.92687e-07	7.76326e-08	-3.15054e-07
21.701	-1.78132e-06	3.36053e-07	-1.44526e-06	-1.14080e-06	1.50035e-07	-9.90764e-07	-1.20949e-06	2.00465e-07	-1.00902e-06	-1.64872e-06	1.40553e-07	-1.50816e-06	-9.63460e-08	2.90561e-08	-6.72899e-08	-2.96465e-07	7.66805e-08	-2.19784e-07	-1.24435e-06	2.43340e-07	-1.00101e-06	-3.93055e-07	7.77054e-08	-3.15350e-07
21.725	-1.78170e-06	3.36126e-07	-1.44558e-06	-1.14153e-06	1.50131e-07	-9.91395e-07	-1.21086e-06	2.00693e-07	-1.01017e-06	-1.64987e-06	1.40651e-07	-1.50921e-06	-9.94410e-08	2.99895e-08	-6.94515e-08	-2.98518e-07	7.72115e-08	-2.21306e-07	-1.24539e-06	2.43543e-07	-1.00185e-06	-3.93413e-07	7.77761e-08	-3.15637e-07
21.750	-1.78206e-06	3.36194e-07	-1.44587e-06	-1.14223e-06	1.50224e-07	-9.92007e-07	-1.21220e-06	2.00915e-07	-1.01129e-06	-1.65099e-06	1.40747e-07	-1.51024e-06	-1.02514e-07	3.09162e-08	-7.15976e-08	-3.00551e-07	7.77374e-08	-2.22814e-07	-1.24640e-06	2.43741e-07	-1.00266e-06	-3.93760e-07	7.78448e-08	-3.15916e-07
21.774	-1.78240e-06	3.36257e-07	-1.44614e-06	-1.14291e-06	1.50313e-07	-9.92600e-07	-1.21352e-06	2.01133e-07	-1.01238e-06	-1.65208e-06	1.40840e-07	-1.51124e-06	-1.05564e-07	3.18361e-08	-7.37281e-08	-3.02565e-07	7.82584e-08	-2.24307e-07	-1.24740e-06	2.43935e-07	-1.00346e-06	-3.94097e-07	7.79114e-08	-3.16186e-07
21.799	-1.78271e-06	3.36316e-07	-1.44640e-06	-1.14357e-06	1.50400e-07	-9.93174e-07	-1.21480e-06	2.01346e-07	-1.01346e-06	-1.65315e-06	1.40931e-07	-1.51222e-06	-1.08592e-07	3.27494e-08	-7.58430e-08	-3.04560e-07	7.87743e-08	-2.25786e-07	-1.24836e-06	2.44124e-07	-1.00424e-06	-3.94424e-07	7.79759e-08	-3.16448e-07
21.823	-1.78300e-06	3.36371e-07	-1.44663e-06	-1.14421e-06	1.50484e-07	-9.93729e-07	-1.21606e-06	2.01554e-07	-1.01450e-06	-1.65419e-06	1.41020e-07	-1.51317e-06	-1.11598e-07	3.36558e-08	-7.79423e-08	-3.06535e-07	7.92853e-08	-2.27250e-07	-1.24931e-06	2.44309e-07	-1.00500e-06	-3.94740e-07	7.80384e-08	-3.16701e-07
21.848	-1.78326e-06	3.36420e-07	-1.44684e-06	-1.14483e-06	1.50566e-07	-9.94266e-07	-1.21728e-06	2.01757e-07	-1.01552e-06	-1.65520e-06	1.41106e-07	-1.51409e-06	-1.14581e-07	3.45556e-08	-8.00259e-08	-3.08491e-07	7.97912e-08	-2.28700e-07	-1.25023e-06	2.44489e-07	-1.00574e-06	-3.95045e-07	7.80988e-08	-3.16946e-07
21.873	-1.78350e-06	3.36465e-07	-1.44704e-06	-1.14543e-06	1.50644e-07	-9.94784e-07	-1.21848e-06	2.01955e-07	-1.01652e-06	-1.65618e-06	1.41190e-07	-1.51499e-06	-1.17542e-07	3.54485e-08	-8.20937e-08	-3.10428e-07	8.02920e-08	-2.30136e-07	-1.25113e-06	2.44664e-07	-1.00646e-06	-3.95340e-07	7.81571e-08	-3.17183e-07
21.897	-1.78371e-06	3.36505e-07	-1.44721e-06	-1.14600e-06	1.50720e-07	-9.95283e-07	-1.21964e-06	2.02148e-07	-1.01750e-06	-1.65714e-06	1.41271e-07	-1.51587e-06	-1.20480e-07	3.63346e-08	-8.41458e-08	-3.12345e-07	8.07879e-08	-2.31557e-07	-1.25200e-06	2.44835e-07	-1.00717e-06	-3.95625e-07	7.82134e-08	-3.17411e-07
21.922	-1.78390e-06	3.36541e-07	-1.44736e-06	-1.14656e-06	1.50792e-07	-9.95764e-07	-1.22078e-06	2.02337e-07	-1.01844e-06	-1.65806e-06	1.41350e-07	-1.51671e-06	-1.23396e-07	3.72138e-08	-8.61821e-08	-3.14242e-07	8.12786e-08	-2.32964e-07	-1.25285e-06	2.45002e-07	-1.00785e-06	-3.95899e-07	7.82676e-08	-3.17631e-07
21.946	-1.78407e-06	3.36572e-07	-1.44749e-06	-1.14709e-06	1.50862e-07	-9.96225e-07	-1.22189e-06	2.02521e-07	-1.01937e-06	-1.65896e-06	1.41427e-07	-1.51754e-06	-1.26289e-07	3.80863e-08	-8.82025e-08	-3.16120e-07	8.17643e-08	-2.34356e-07	-1.25368e-06	2.45164e-07	-1.00852e-06	-3.96162e-07	7.83197e-08	-3.17843e-07
21.971	-1.78421e-06	3.36598e-07	-1.44761e-06	-1.14760e-06	1.50930e-07	-9.96669e-07	-1.22297e-06	2.02699e-07	-1.02027e-06	-1.65984e-06	1.41501e-07	-1.51834e-06	-1.29159e-07	3.89518e-08	-9.02070e-08	-3.17978e-07	8.22450e-08	-2.35733e-07	-1.25448e-06	2.45321e-07	-1.00916e-06	-3.96416e-07	7.83697e-08	-3.18046e-07
21.996	-1.78432e-06	3.36620e-07	-1.44770e-06	-1.14809e-06	1.50994e-07	-9.97093e-07	-1.22402e-06	2.02873e-07	-1.02114e-06	-1.66068e-06	1.41573e-07	-1.51911e-06	-1.32006e-07	3.98105e-08	-9.21956e-08	-3.19817e-07	8.27205e-08	-2.37096e-07	-1.25527e-06	2.45474e-07	-1.00979e-06	-3.96658e-07	7.84177e-08	-3.18241e-07
22.020	-1.78441e-06	3.36637e-07	-1.44777e-06	-1.14855e-06	1.51055e-07	-9.97499e-07	-1.22504e-06	2.03043e-07	-1.02200e-06	-1.66150e-06	1.41643e-07	-1.51985e-06	-1.34830e-07	4.06623e-08	-9.41682e-08	-3.21636e-07	8.31910e-08	-2.38445e-07	-1.25602e-06	2.45622e-07	-1.01040e-06	-3.96891e-07	7.84637e-08	-3.18427e-07
22.045	-1.78448e-06	3.36649e-07	-1.44783e-06	-1.14900e-06	1.51114e-07	-9.97886e-07	-1.22603e-06	2.03207e-07	-1.02282e-06	-1.66229e-06	1.41710e-07	-1.52058e-06	-1.37632e-07	4.15071e-08	-9.61248e-08	-3.23435e-07	8.36564e-08	-2.39779e-07	-1.25676e-06	2.45765e-07	-1.01099e-06	-3.97112e-07	7.85075e-08	-3.18605e-07
22.069	-1.78452e-06	3.36657e-07	-1.44786e-06	-1.14942e-06	1.51170e-07	-9.98255e-07	-1.22699e-06	2.03366e-07	-1.02363e-06	-1.66305e-06	1.41775e-07	-1.52127e-06	-1.40410e-07	4.23451e-08	-9.80653e-08	-3.25215e-07	8.41168e-08	-2.41098e-07	-1.25747e-06	2.45904e-07	-1.01156e-06	-3.97324e-07	7.85493e-08	-3.18775e-07
22.094	-1.78454e-06	3.36660e-07	-1.44788e-06	-1.14983e-06	1.51223e-07	-9.98605e-07	-1.22793e-06	2.03521e-07	-1.02440e-06	-1.66378e-06	1.41837e-07	-1.52194e-06	-1.43166e-07	4.31760e-08	-9.99897e-08	-3.26975e-07	8.45720e-08	-2.42403e-07	-1.25815e-06	2.46039e-07	-1.01212e-06	-3.97525e-07	7.85890e-08	-3.18936e-07
22.118	-1.78453e-06	3.36659e-07	-1.44787e-06	-1.15021e-06	1.51273e-07	-9.98936e-07	-1.22883e-06	2.03671e-07	-1.02516e-06	-1.66449e-06	1.41898e-07	-1.52259e-06	-1.45898e-07	4.40000e-08	-1.01898e-07	-3.28715e-07	8.50221e-08	-2.43693e-07	-1.25882e-06	2.46168e-07	-1.01265e-06	-3.97715e-07	7.86267e-08	-3.19089e-07
22.143	-1.78450e-06	3.36653e-07	-1.44785e-06	-1.15057e-06	1.51320e-07	-9.99250e-07	-1.22970e-06	2.03816e-07	-1.02589e-06	-1.66517e-06	1.41955e-07	-1.52321e-06	-1.48607e-07	4.48171e-08	-1.03790e-07	-3.30436e-07	8.54671e-08	-2.44969e-07	-1.25946e-06	2.46293e-07	-1.01316e-06	-3.97895e-07	7.86623e-08	-3.19233e-07
22.168	-1.78444e-06	3.36643e-07	-1.44780e-06	-1.15091e-06	1.51365e-07	-9.99544e-07	-1.23055e-06	2.03956e-07	-1.02659e-06	-1.66582e-06	1.42011e-07	-1.52381e-06	-1.51293e-07	4.56271e-08	-1.05666e-07	-3.32137e-07	8.59070e-08	-2.46230e-07	-1.26007e-06	2.46414e-07	-1.01366e-06	-3.98065e-07	7.86959e-08	-3.19369e-07
22.192	-1.78436e-06	3.36628e-07	-1.44774e-06	-1.15123e-06	1.51407e-07	-9.99820e-07	-1.23137e-06	2.04091e-07	-1.02728e-06	-1.66644e-06	1.42064e-07	-1.52438e-06	-1.53956e-07	4.64301e-08	-1.07526e-07	-3.33818e-07	8.63418e-08	-2.47476e-07	-1.26067e-06	2.46530e-07	-1.01414e-06	-3.98224e-07	7.87274e-08	-3.19497e-07
22.217	-1.78426e-06	3.36608e-07	-1.44765e-06	-1.15152e-06	1.51446e-07	-1.00008e-06	-1.23216e-06	2.04222e-07	-1.02793e-06	-1.66704e-06	1.42115e-07	-1.52492e-06	-1.56595e-07	4.72260e-08	-1.09369e-07	-3.35479e-07	8.67715e-08	-2.48707e-07	-1.26124e-06	2.46642e-07	-1.01460e-06	-3.98373e-07	7.87568e-08	-3.19617e-07
22.241	-1.78413e-06	3.36584e-07	-1.44755e-06	-1.15180e-06	1.51482e-07	-1.00032e-06	-1.23291e-06	2.04348e-07	-1.02857e-06	-1.66760e-06	1.42163e-07	-1.52544e-06	-1.59211e-07	4.80149e-08	-1.11196e-07	-3.37120e-07	8.71960e-08	-2.49924e-07	-1.26178e-06	2.46748e-07	-1.01504e-06	-3.98512e-07	7.87842e-08	-3.19728e-07
22.266	-1.78398e-06	3.36555e-07	-1.44742e-06	-1.15205e-06	1.51516e-07	-1.00054e-06	-1.23364e-06	2.04469e-07	-1.02918e-06	-1.66814e-06	1.42209e-07	-1.52593e-06	-1.61803e-07	4.87968e-08	-1.13007e-07	-3.38742e-07	8.76154e-08	-2.51126e-07	-1.26231e-06	2.46851e-07	-1.01546e-06	-3.98640e-07	7.88095e-08	-3.19830e-07
22.290	-1.78380e-06	3.36522e-07	-1.44728e-06	-1.15229e-06	1.51546e-07	-1.00074e-06	-1.23435e-06	2.04585e-07	-1.02976e-06	-1.66866e-06	1.42253e-07	-1.52640e-06	-1.64372e-07	4.95716e-08	-1.14801e-07	-3.40343e-07	8.80297e-08	-2.52314e-07	-1.26281e-06	2.46948e-07	-1.01586e-06	-3.98757e-07	7.88327e-08	-3.19925e-07
22.315	-1.78360e-06	3.36484e-07	-1.44712e-06	-1.15250e-06	1.51574e-07	-1.00093e-06	-1.23502e-06	2.04697e-07	-1.03032e-06	-1.66914e-06	1.42295e-07	-1.52685e-06	-1.66918e-07	5.03392e-08	-1.16579e-07	-3.41925e-07	8.84388e-08	-2.53486e-07	-1.26328e-06	2.47041e-07	-1.01624e-06	-3.98865e-07	7.88539e-08	-3.20011e-07
22.340	-1.78338e-06	3.36442e-07	-1.44694e-06	-1.15269e-06	1.51599e-07	-1.00109e-06	-1.23566e-06	2.04803e-07	-1.03086e-06	-1.66960e-06	1.42334e-07	-1.52727e-06	-1.69440e-07	5.10998e-08	-1.18340e-07	-3.43487e-07	8.88428e-08	-2.54644e-07	-1.26374e-06	2.47130e-07	-1.01661e-06	-3.98962e-07	7.88731e-08	-3.20089e-07
22.364	-1.78313e-06	3.36395e-07	-1.44673e-06	-1.15286e-06	1.51622e-07	-1.00124e-06	-1.23628e-06	2.04905e-07	-1.03137e-06	-1.67003e-06	1.42370e-07	-1.52766e-06	-1.71938e-07	5.18533e-08	-1.20085e-07	-3.45029e-07	8.92416e-08	-2.55787e-07	-1.26416e-06	2.47214e-07	-1.01695e-06	-3.99048e-07	7.88902e-08	-3.20158e-07
22.389	-1.78286e-06	3.36343e-07	-1.44651e-06	-1.15301e-06	1.51641e-07	-1.00137e-06	-1.23686e-06	2.05003e-07	-1.03186e-06	-1.67044e-06	1.42405e-07	-1.52803e-06	-1.74413e-07	5.25996e-08	-1.21813e-07	-3.46551e-07	8.96352e-08	-2.56916e-07	-1.26457e-06	2.47293e-07	-1.01728e-06	-3.99124e-07	7.89053e-08	-3.20219e-07
22.413	-1.78256e-06	3.36288e-07	-1.44627e-06	-1.15314e-06	1.51658e-07	-1.00148e-06	-1.23742e-06	2.05095e-07	-1.03233e-06	-1.67081e-06	1.42437e-07	-1.52837e-06	-1.76864e-07	5.33387e-08	-1.23525e-07	-3.48053e-07	9.00237e-08	-2.58029e-07	-1.26495e-06	2.47368e-07	-1.01758e-06	-3.99190e-07	7.89183e-08	-3.20272e-07
22.438	-1.78224e-06	3.36227e-07	-1.44601e-06	-1.15325e-06	1.51672e-07	-1.00157e-06	-1.23795e-06	2.05183e-07	-1.03277e-06	-1.67116e-06	1.42467e-07	-1.52869e-06	-1.79291e-07	5.40707e-08	-1.25220e-07	-3.49535e-07	9.04071e-08	-2.59128e-07	-1.26531e-06	2.47438e-07	-1.01787e-06	-3.99246e-07	7.89292e-08	-3.20316e-07
22.462	-1.78190e-06	3.36162e-07	-1.44573e-06	-1.15333e-06	1.51684e-07	-1.00165e-06	-1.23845e-06	2.05266e-07	-1.03319e-06	-1.67148e-06	1.42494e-07	-1.52899e-06	-1.81694e-07	5.47955e-08	-1.26899e-07	-3.50997e-07	9.07853e-08	-2.60212e-07	-1.26565e-06	2.47504e-07	-1.01814e-06	-3.99291e-07	7.89382e-08	-3.20353e-07
22.487	-1.78153e-06	3.36093e-07	-1.44544e-06	-1.15340e-06	1.51692e-07	-1.00171e-06	-1.23893e-06	2.05344e-07	-1.03358e-06	-1.67178e-06	1.42519e-07	-1.52926e-06	-1.84074e-07	5.55131e-08	-1.28561e-07	-3.52439e-07	9.11583e-08	-2.61281e-07	-1.26596e-06	2.47565e-07	-1.01839e-06	-3.99326e-07	7.89450e-08	-3.20381e-07
22.512	-1.78114e-06	3.36019e-07	-1.44512e-06	-1.15344e-06	1.51698e-07	-1.00175e-06	-1.23937e-06	2.05418e-07	-1.03395e-06	-1.67204e-06	1.42542e-07	-1.52950e-06	-1.86429e-07	5.62235e-08	-1.30206e-07	-3.53861e-07	9.15261e-08	-2.62335e-07	-1.26625e-06	2.47622e-07	-1.01863e-06	-3.99350e-07	7.89499e-08	-3.20400e-07
22.536	-1.78072e-06	3.35941e-07	-1.44478e-06	-1.15347e-06	1.51702e-07	-1.00177e-06	-1.23978e-06	2.05487e-07	-1.03430e-06	-1.67228e-06	1.42562e-07	-1.52972e-06	-1.88761e-07	5.69267e-08	-1.31834e-07	-3.55263e-07	9.18887e-08	-2.63375e-07	-1.26651e-06	2.47674e-07	-1.01884e-06	-3.99364e-07	7.89527e-08	-3.20412e-07
22.561	-1.78028e-06	3.35858e-07	-1.44443e-06	-1.15347e-06	1.51702e-07	-1.00177e-06	-1.24017e-06	2.05551e-07	-1.03462e-06	-1.67250e-06	1.42580e-07	-1.52992e-06	-1.91069e-07	5.76226e-08	-1.33446e-07	-3.56645e-07	9.22462e-08	-2.64399e-07	-1.26676e-06	2.47721e-07	-1.01904e-06	-3.99368e-07	7.89535e-08	-3.20415e-07
22.585	-1.77982e-06	3.35771e-07	-1.44405e-06	-1.15345e-06	1.51700e-07	-1.00175e-06	-1.24053e-06	2.05610e-07	-1.03492e-06	-1.67268e-06	1.42596e-07	-1.53009e-06	-1.93352e-07	5.83113e-08	-1.35041e-07	-3.58007e-07	9.25985e-08	-2.65409e-07	-1.26698e-06	2.47764e-07	-1.01921e-06	-3.99362e-07	7.89522e-08	-3.20410e-07
22.610	-1.77934e-06	3.35680e-07	-1.44366e-06	-1.15342e-06	1.51695e-07	-1.00172e-06	-1.24086e-06	2.05665e-07	-1.03520e-06	-1.67284e-06	1.42610e-07	-1.53023e-06	-1.95612e-07	5.89928e-08	-1.36619e-07	-3.59349e-07	9.29456e-08	-2.66404e-07	-1.26717e-06	2.47802e-07	-1.01937e-06	-3.99345e-07	7.89489e-08	-3.20396e-07
22.634	-1.77883e-06	3.35584e-07	-1.44324e-06	-1.15336e-06	1.51687e-07	-1.00167e-06	-1.24116e-06	2.05715e-07	-1.03545e-06	-1.67297e-06	1.42621e-07	-1.53035e-06	-1.97847e-07	5.96670e-08	-1.38180e-07	-3.60671e-07	9.32875e-08	-2.67384e-07	-1.26734e-06	2.47836e-07	-1.01951e-06	-3.99318e-07	7.89436e-08	-3.20375e-07
22.659	-1.77830e-06	3.35483e-07	-1.44281e-06	-1.15328e-06	1.51677e-07	-1.00160e-06	-1.24144e-06	2.05761e-07	-1.03568e-06	-1.67308e-06	1.42630e-07	-1.53045e-06	-2.00059e-07	6.03339e-08	-1.39725e-07	-3.61973e-07	9.36242e-08	-2.68349e-07	-1.26749e-06	2.47865e-07	-1.01963e-06	-3.99281e-07	7.89362e-08	-3.20345e-07
22.684	-1.77774e-06	3.35378e-07	-1.44236e-06	-1.15318e-06	1.51664e-07	-1.00152e-06	-1.24168e-06	2.05802e-07	-1.03588e-06	-1.67315e-06	1.42636e-07	-1.53052e-06	-2.02246e-07	6.09935e-08	-1.41252e-07	-3.63255e-07	9.39557e-08	-2.69299e-07	-1.26762e-06	2.47890e-07	-1.01973e-06	-3.99234e-07	7.89269e-08	-3.20307e-07
22.708	-1.77716e-06	3.35269e-07	-1.44189e-06	-1.15306e-06	1.51648e-07	-1.00141e-06	-1.24190e-06	2.05838e-07	-1.03607e-06	-1.67320e-06	1.42641e-07	-1.53056e-06	-2.04409e-07	6.16458e-08	-1.42763e-07	-3.64516e-07	9.42820e-08	-2.70234e-07	-1.26772e-06	2.47910e-07	-1.01981e-06	-3.99176e-07	7.89155e-08	-3.20260e-07
22.733	-1.77656e-06	3.35156e-07	-1.44140e-06	-1.15292e-06	1.51630e-07	-1.00129e-06	-1.24209e-06	2.05869e-07	-1.03622e-06	-1.67323e-06	1.42643e-07	-1.53058e-06	-2.06547e-07	6.22907e-08	-1.44257e-07	-3.65758e-07	9.46031e-08	-2.71155e-07	-1.26780e-06	2.47925e-07	-1.01988e-06	-3.99108e-07	7.89020e-08	-3.20206e-07
22.757	-1.77593e-06	3.35038e-07	-1.44090e-06	-1.15276e-06	1.51608e-07	-1.00115e-06	-1.24226e-06	2.05896e-07	-1.03636e-06	-1.67322e-06	1.42642e-07	-1.53058e-06	-2.08662e-07	6.29284e-08	-1.45733e-07	-3.66979e-07	9.49191e-08	-2.72060e-07	-1.26786e-06	2.47936e-07	-1.01992e-06	-3.99030e-07	7.88866e-08	-3.20143e-07
22.782	-1.77529e-06	3.34915e-07	-1.44037e-06	-1.15258e-06	1.51585e-07	-1.00099e-06	-1.24239e-06	2.05918e-07	-1.03647e-06	-1.67319e-06	1.42640e-07	-1.53055e-06	-2.10752e-07	6.35587e-08	-1.47193e-07	-3.68181e-07	9.52298e-08	-2.72951e-07	-1.26789e-06	2.47943e-07	-1.01995e-06	-3.98942e-07	7.88692e-08	-3.20073e-07
22.807	-1.77462e-06	3.34789e-07	-1.43983e-06	-1.15238e-06	1.51558e-07	-1.00082e-06	-1.24250e-06	2.05936e-07	-1.03656e-06	-1.67314e-06	1.42635e-07	-1.53050e-06	-2.12817e-07	6.41817e-08	-1.48636e-07	-3.69362e-07	9.55353e-08	-2.73826e-07	-1.26790e-06	2.47945e-07	-1.01996e-06	-3.98843e-07	7.88497e-08	-3.19994e-07
22.831	-1.77392e-06	3.34658e-07	-1.43926e-06	-1.15216e-06	1.51529e-07	-1.00063e-06	-1.24257e-06	2.05949e-07	-1.03663e-06	-1.67305e-06	1.42628e-07	-1.53043e-06	-2.14859e-07	6.47973e-08	-1.50061e-07	-3.70523e-07	9.58356e-08	-2.74687e-07	-1.26789e-06	2.47942e-07	-1.01995e-06	-3.98735e-07	7.88283e-08	-3.19907e-07
22.856	-1.77320e-06	3.34523e-07	-1.43868e-06	-1.15192e-06	1.51497e-07	-1.00042e-06	-1.24263e-06	2.05958e-07	-1.03667e-06	-1.67294e-06	1.42619e-07	-1.53033e-06	-2.16876e-07	6.54055e-08	-1.51470e-07	-3.71664e-07	9.61307e-08	-2.75533e-07	-1.26785e-06	2.47935e-07	-1.01992e-06	-3.98616e-07	7.88048e-08	-3.19811e-07
22.880	-1.77246e-06	3.34383e-07	-1.43808e-06	-1.15165e-06	1.51463e-07	-1.00019e-06	-1.24265e-06	2.05961e-07	-1.03669e-06	-1.67281e-06	1.42607e-07	-1.53020e-06	-2.18868e-07	6.60064e-08	-1.52862e-07	-3.72785e-07	9.64206e-08	-2.76364e-07	-1.26780e-06	2.47924e-07	-1.01987e-06	-3.98487e-07	7.87793e-08	-3.19708e-07
22.905	-1.77170e-06	3.34239e-07	-1.43746e-06	-1.15137e-06	1.51426e-07	-9.99947e-07	-1.24265e-06	2.05961e-07	-1.03668e-06	-1.67264e-06	1.42593e-07	-1.53005e-06	-2.20836e-07	6.65998e-08	-1.54236e-07	-3.73885e-07	9.67053e-08	-2.77180e-07	-1.26771e-06	2.47908e-07	-1.01981e-06	-3.98349e-07	7.87519e-08	-3.19597e-07
22.929	-1.77092e-06	3.34091e-07	-1.43683e-06	-1.15107e-06	1.51386e-07	-9.99685e-07	-1.24261e-06	2.05955e-07	-1.03666e-06	-1.67245e-06	1.42577e-07	-1.52988e-06	-2.22779e-07	6.71859e-08	-1.55593e-07	-3.74966e-07	9.69847e-08	-2.77981e-07	-1.26761e-06	2.47887e-07	-1.01972e-06	-3.98200e-07	7.87224e-08	-3.19477e-07
22.954	-1.77011e-06	3.33938e-07	-1.43617e-06	-1.15075e-06	1.51344e-07	-9.99406e-07	-1.24255e-06	2.05946e-07	-1.03661e-06	-1.67224e-06	1.42558e-07	-1.52968e-06	-2.24698e-07	6.77646e-08	-1.56933e-07	-3.76026e-07	9.72590e-08	-2.78767e-07	-1.26748e-06	2.47862e-07	-1.01962e-06	-3.98040e-07	7.86910e-08	-3.19349e-07
22.979	-1.76928e-06	3.33782e-07	-1.43550e-06	-1.15041e-06	1.51299e-07	-9.99109e-07	-1.24247e-06	2.05931e-07	-1.03654e-06	-1.67200e-06	1.42538e-07	-1.52946e-06	-2.26592e-07	6.83358e-08	-1.58256e-07	-3.77066e-07	9.75280e-08	-2.79538e-07	-1.26733e-06	2.47833e-07	-1.01950e-06	-3.97871e-07	7.86575e-08	-3.19214e-07
23.003	-1.76842e-06	3.33621e-07	-1.43480e-06	-1.15005e-06	1.51252e-07	-9.98796e-07	-1.24235e-06	2.05912e-07	-1.03644e-06	-1.67173e-06	1.42515e-07	-1.52921e-06	-2.28462e-07	6.88996e-08	-1.59562e-07	-3.78086e-07	9.77918e-08	-2.80294e-07	-1.26716e-06	2.47799e-07	-1.01936e-06	-3.97692e-07	7.86221e-08	-3.19070e-07
23.028	-1.76755e-06	3.33455e-07	-1.43409e-06	-1.14967e-06	1.51202e-07	-9.98465e-07	-1.24221e-06	2.05889e-07	-1.03632e-06	-1.67143e-06	1.42490e-07	-1.52894e-06	-2.30306e-07	6.94560e-08	-1.60850e-07	-3.79086e-07	9.80504e-08	-2.81036e-07	-1.26696e-06	2.47761e-07	-1.01920e-06	-3.97503e-07	7.85847e-08	-3.18918e-07
23.052	-1.76665e-06	3.33286e-07	-1.43336e-06	-1.14927e-06	1.51149e-07	-9.98117e-07	-1.24204e-06	2.05861e-07	-1.03618e-06	-1.67111e-06	1.42462e-07	-1.52865e-06	-2.32127e-07	7.00050e-08	-1.62122e-07	-3.80066e-07	9.83038e-08	-2.81762e-07	-1.26674e-06	2.47718e-07	-1.01902e-06	-3.97304e-07	7.85453e-08	-3.18758e-07
23.077	-1.76573e-06	3.33112e-07	-1.43262e-06	-1.14884e-06	1.51094e-07	-9.97751e-07	-1.24185e-06	2.05829e-07	-1.03602e-06	-1.67076e-06	1.42433e-07	-1.52833e-06	-2.33922e-07	7.05465e-08	-1.63376e-07	-3.81025e-07	9.85520e-08	-2.82473e-07	-1.26650e-06	2.47670e-07	-1.01883e-06	-3.97094e-07	7.85040e-08	-3.18591e-07
23.101	-1.76479e-06	3.32934e-07	-1.43185e-06	-1.14840e-06	1.51036e-07	-9.97369e-07	-1.24163e-06	2.05792e-07	-1.03583e-06	-1.67039e-06	1.42401e-07	-1.52799e-06	-2.35693e-07	7.10805e-08	-1.64613e-07	-3.81965e-07	9.87950e-08	-2.83170e-07	-1.26623e-06	2.47618e-07	-1.01861e-06	-3.96875e-07	7.84606e-08	-3.18415e-07
23.126	-1.76382e-06	3.32752e-07	-1.43107e-06	-1.14795e-06	1.50975e-07	-9.96970e-07	-1.24138e-06	2.05750e-07	-1.03563e-06	-1.66999e-06	1.42367e-07	-1.52762e-06	-2.37439e-07	7.16071e-08	-1.65832e-07	-3.82884e-07	9.90327e-08	-2.83851e-07	-1.26595e-06	2.47562e-07	-1.01838e-06	-3.96646e-07	7.84153e-08	-3.18231e-07
23.151	-1.76283e-06	3.32566e-07	-1.43027e-06	-1.14747e-06	1.50912e-07	-9.96554e-07	-1.24110e-06	2.05705e-07	-1.03539e-06	-1.66956e-06	1.42330e-07	-1.52723e-06	-2.39160e-07	7.21262e-08	-1.67034e-07	-3.83783e-07	9.92653e-08	-2.84518e-07	-1.26564e-06	2.47502e-07	-1.01813e-06	-3.96407e-07	7.83681e-08	-3.18039e-07
23.175	-1.76182e-06	3.32376e-07	-1.42945e-06	-1.14697e-06	1.50847e-07	-9.96121e-07	-1.24080e-06	2.05654e-07	-1.03514e-06	-1.66911e-06	1.42292e-07	-1.52682e-06	-2.40857e-07	7.26378e-08	-1.68219e-07	-3.84662e-07	9.94926e-08	-2.85169e-07	-1.26530e-06	2.47436e-07	-1.01787e-06	-3.96158e-07	7.83189e-08	-3.17839e-07
23.200	-1.76079e-06	3.32181e-07	-1.42861e-06	-1.14645e-06	1.50778e-07	-9.95671e-07	-1.24047e-06	2.05599e-07	-1.03487e-06	-1.66863e-06	1.42251e-07	-1.52638e-06	-2.42528e-07	7.31419e-08	-1.69387e-07	-3.85520e-07	9.97147e-08	-2.85806e-07	-1.26495e-06	2.47367e-07	-1.01758e-06	-3.95899e-07	7.82677e-08	-3.17632e-07
23.224	-1.75974e-06	3.31982e-07	-1.42776e-06	-1.14591e-06	1.50708e-07	-9.95204e-07	-1.24011e-06	2.05540e-07	-1.03457e-06	-1.66813e-06	1.42208e-07	-1.52592e-06	-2.44175e-07	7.36386e-08	-1.70537e-07	-3.86359e-07	9.99316e-08	-2.86427e-07	-1.26457e-06	2.47293e-07	-1.01728e-06	-3.95631e-07	7.82145e-08	-3.17416e-07
23.249	-1.75866e-06	3.31780e-07	-1.42688e-06	-1.14535e-06	1.50634e-07	-9.94720e-07	-1.23972e-06	2.05477e-07	-1.03425e-06	-1.66760e-06	1.42163e-07	-1.52543e-06	-2.45797e-07	7.41277e-08	-1.71669e-07	-3.87177e-07	1.00143e-07	-2.87034e-07	-1.26417e-06	2.47215e-07	-1.01695e-06	-3.95352e-07	7.81595e-08	-3.17192e-07
23.273	-1.75757e-06	3.31573e-07	-1.42599e-06	-1.14478e-06	1.50559e-07	-9.94220e-07	-1.23931e-06	2.05409e-07	-1.03391e-06	-1.66704e-06	1.42115e-07	-1.52493e-06	-2.47394e-07	7.46094e-08	-1.72785e-07	-3.87976e-07	1.00350e-07	-2.87626e-07	-1.26374e-06	2.47132e-07	-1.01661e-06	-3.95063e-07	7.81024e-08	-3.16961e-07
23.298	-1.75645e-06	3.31361e-07	-1.42509e-06	-1.14418e-06	1.50480e-07	-9.93703e-07	-1.23888e-06	2.05336e-07	-1.03354e-06	-1.66646e-06	1.42066e-07	-1.52439e-06	-2.48966e-07	7.50835e-08	-1.73883e-07	-3.88754e-07	1.00551e-07	-2.88203e-07	-1.26330e-06	2.47045e-07	-1.01625e-06	-3.94765e-07	7.80435e-08	-3.16722e-07
23.323	-1.75531e-06	3.31146e-07	-1.42416e-06	-1.14357e-06	1.50400e-07	-9.93169e-07	-1.23841e-06	2.05259e-07	-1.03315e-06	-1.66585e-06	1.42014e-07	-1.52384e-06	-2.50514e-07	7.55501e-08	-1.74964e-07	-3.89512e-07	1.00747e-07	-2.88765e-07	-1.26283e-06	2.46953e-07	-1.01588e-06	-3.94457e-07	7.79826e-08	-3.16475e-07
23.347	-1.75415e-06	3.30927e-07	-1.42322e-06	-1.14294e-06	1.50316e-07	-9.92619e-07	-1.23792e-06	2.05178e-07	-1.03275e-06	-1.66522e-06	1.41960e-07	-1.52326e-06	-2.52036e-07	7.60092e-08	-1.76027e-07	-3.90250e-07	1.00938e-07	-2.89312e-07	-1.26234e-06	2.46857e-07	-1.01548e-06	-3.94139e-07	7.79197e-08	-3.16220e-07
23.372	-1.75296e-06	3.30704e-07	-1.42226e-06	-1.14228e-06	1.50231e-07	-9.92053e-07	-1.23741e-06	2.05093e-07	-1.03232e-06	-1.66456e-06	1.41904e-07	-1.52266e-06	-2.53533e-07	7.64607e-08	-1.77072e-07	-3.90968e-07	1.01124e-07	-2.89844e-07	-1.26183e-06	2.46757e-07	-1.01507e-06	-3.93812e-07	7.78550e-08	-3.15957e-07
23.396	-1.75176e-06	3.30476e-07	-1.42128e-06	-1.14161e-06	1.50142e-07	-9.91470e-07	-1.23687e-06	2.05003e-07	-1.03186e-06	-1.66388e-06	1.41846e-07	-1.52203e-06	-2.55006e-07	7.69048e-08	-1.78101e-07	-3.91665e-07	1.01304e-07	-2.90361e-07	-1.26129e-06	2.46653e-07	-1.01464e-06	-3.93474e-07	7.77883e-08	-3.15686e-07
23.421	-1.75053e-06	3.30245e-07	-1.42029e-06	-1.14092e-06	1.50051e-07	-9.90870e-07	-1.23630e-06	2.04909e-07	-1.03139e-06	-1.66317e-06	1.41785e-07	-1.52139e-06	-2.56453e-07	7.73413e-08	-1.79112e-07	-3.92343e-07	1.01479e-07	-2.90864e-07	-1.26074e-06	2.46544e-07	-1.01419e-06	-3.93127e-07	7.77197e-08	-3.15408e-07
23.446	-1.74928e-06	3.30010e-07	-1.41927e-06	-1.14021e-06	1.49958e-07	-9.90254e-07	-1.23570e-06	2.04810e-07	-1.03089e-06	-1.66244e-06	1.41723e-07	-1.52071e-06	-2.57875e-07	7.77702e-08	-1.80105e-07	-3.93000e-07	1.01649e-07	-2.91351e-07	-1.26016e-06	2.46430e-07	-1.01373e-06	-3.92771e-07	7.76492e-08	-3.15122e-07
23.470	-1.74801e-06	3.29770e-07	-1.41824e-06	-1.13948e-06	1.49863e-07	-9.89622e-07	-1.23508e-06	2.04707e-07	-1.03037e-06	-1.66168e-06	1.41658e-07	-1.52002e-06	-2.59272e-07	7.81916e-08	-1.81081e-07	-3.93638e-07	1.01814e-07	-2.91823e-07	-1.25956e-06	2.46313e-07	-1.01324e-06	-3.92404e-07	7.75768e-08	-3.14828e-07
23.495	-1.74672e-06	3.29527e-07	-1.41720e-06	-1.13874e-06	1.49764e-07	-9.88974e-07	-1.23444e-06	2.04600e-07	-1.02984e-06	-1.66089e-06	1.41591e-07	-1.51930e-06	-2.60645e-07	7.86054e-08	-1.82039e-07	-3.94255e-07	1.01974e-07	-2.92281e-07	-1.25893e-06	2.46191e-07	-1.01274e-06	-3.92029e-07	7.75024e-08	-3.14526e-07
23.519	-1.74541e-06	3.29279e-07	-1.41613e-06	-1.13797e-06	1.49664e-07	-9.88310e-07	-1.23376e-06	2.04489e-07	-1.02927e-06	-1.66008e-06	1.41522e-07	-1.51856e-06	-2.61992e-07	7.90117e-08	-1.82980e-07	-3.94852e-07	1.02128e-07	-2.92724e-07	-1.25829e-06	2.46065e-07	-1.01222e-06	-3.91643e-07	7.74262e-08	-3.14217e-07
23.544	-1.74408e-06	3.29028e-07	-1.41505e-06	-1.13719e-06	1.49561e-07	-9.87629e-07	-1.23307e-06	2.04373e-07	-1.02869e-06	-1.65925e-06	1.41451e-07	-1.51780e-06	-2.63314e-07	7.94105e-08	-1.83904e-07	-3.95429e-07	1.02278e-07	-2.93152e-07	-1.25762e-06	2.45934e-07	-1.01169e-06	-3.91248e-07	7.73481e-08	-3.13900e-07
23.568	-1.74273e-06	3.28773e-07	-1.41395e-06	-1.13639e-06	1.49455e-07	-9.86932e-07	-1.23234e-06	2.04253e-07	-1.02809e-06	-1.65839e-06	1.41378e-07	-1.51701e-06	-2.64611e-07	7.98016e-08	-1.84810e-07	-3.95986e-07	1.02422e-07	-2.93565e-07	-1.25693e-06	2.45799e-07	-1.01113e-06	-3.90843e-07	7.72681e-08	-3.13575e-07
23.593	-1.74135e-06	3.28514e-07	-1.41284e-06	-1.13557e-06	1.49347e-07	-9.86220e-07	-1.23159e-06	2.04129e-07	-1.02746e-06	-1.65750e-06	1.41302e-07	-1.51620e-06	-2.65883e-07	8.01853e-08	-1.85698e-07	-3.96523e-07	1.02561e-07	-2.93963e-07	-1.25622e-06	2.45660e-07	-1.01056e-06	-3.90429e-07	7.71862e-08	-3.13243e-07
23.618	-1.73996e-06	3.28251e-07	-1.41171e-06	-1.13473e-06	1.49237e-07	-9.85491e-07	-1.23082e-06	2.04000e-07	-1.02682e-06	-1.65660e-06	1.41225e-07	-1.51537e-06	-2.67130e-07	8.05613e-08	-1.86569e-07	-3.97040e-07	1.02694e-07	-2.94346e-07	-1.25549e-06	2.45517e-07	-1.00997e-06	-3.90005e-07	7.71024e-08	-3.12903e-07
23.642	-1.73854e-06	3.27984e-07	-1.41056e-06	-1.13387e-06	1.49124e-07	-9.84746e-07	-1.23002e-06	2.03868e-07	-1.02615e-06	-1.65566e-06	1.41145e-07	-1.51452e-06	-2.68352e-07	8.09298e-08	-1.87422e-07	-3.97537e-07	1.02823e-07	-2.94715e-07	-1.25473e-06	2.45369e-07	-1.00936e-06	-3.89572e-07	7.70168e-08	-3.12555e-07
23.667	-1.73711e-06	3.27713e-07	-1.40939e-06	-1.13299e-06	1.49009e-07	-9.83986e-07	-1.22919e-06	2.03731e-07	-1.02546e-06	-1.65470e-06	1.41064e-07	-1.51364e-06	-2.69549e-07	8.12907e-08	-1.88258e-07	-3.98014e-07	1.02946e-07	-2.95068e-07	-1.25396e-06	2.45218e-07	-1.00874e-06	-3.89129e-07	7.69292e-08	-3.12200e-07
23.691	-1.73565e-06	3.27438e-07	-1.40821e-06	-1.13210e-06	1.48891e-07	-9.83210e-07	-1.22834e-06	2.03590e-07	-1.02475e-06	-1.65372e-06	1.40980e-07	-1.51274e-06	-2.70720e-07	8.16440e-08	-1.89076e-07	-3.98471e-07	1.03065e-07	-2.95407e-07	-1.25316e-06	2.45062e-07	-1.00810e-06	-3.88677e-07	7.68398e-08	-3.11837e-07
23.716	-1.73417e-06	3.27159e-07	-1.40701e-06	-1.13119e-06	1.48772e-07	-9.82418e-07	-1.22746e-06	2.03445e-07	-1.02402e-06	-1.65271e-06	1.40894e-07	-1.51182e-06	-2.71867e-07	8.19897e-08	-1.89877e-07	-3.98909e-07	1.03178e-07	-2.95731e-07	-1.25234e-06	2.44901e-07	-1.00744e-06	-3.88215e-07	7.67486e-08	-3.11467e-07
23.740	-1.73268e-06	3.26877e-07	-1.40580e-06	-1.13026e-06	1.48649e-07	-9.81610e-07	-1.22656e-06	2.03295e-07	-1.02327e-06	-1.65168e-06	1.40806e-07	-1.51087e-06	-2.72988e-07	8.23279e-08	-1.90660e-07	-3.99326e-07	1.03285e-07	-2.96040e-07	-1.25150e-06	2.44737e-07	-1.00676e-06	-3.87744e-07	7.66555e-08	-3.11089e-07
23.765	-1.73116e-06	3.26590e-07	-1.40457e-06	-1.12931e-06	1.48525e-07	-9.80787e-07	-1.22564e-06	2.03142e-07	-1.02250e-06	-1.65062e-06	1.40716e-07	-1.50991e-06	-2.74084e-07	8.26585e-08	-1.91426e-07	-3.99723e-07	1.03388e-07	-2.96335e-07	-1.25064e-06	2.44568e-07	-1.00607e-06	-3.87264e-07	7.65606e-08	-3.10704e-07
23.790	-1.72962e-06	3.26300e-07	-1.40332e-06	-1.12835e-06	1.48398e-07	-9.79949e-07	-1.22469e-06	2.02984e-07	-1.02170e-06	-1.64954e-06	1.40624e-07	-1.50892e-06	-2.75155e-07	8.29815e-08	-1.92174e-07	-4.00100e-07	1.03486e-07	-2.96614e-07	-1.24975e-06	2.44396e-07	-1.00536e-06	-3.86775e-07	7.64638e-08	-3.10311e-07
23.814	-1.72806e-06	3.26006e-07	-1.40206e-06	-1.12736e-06	1.48268e-07	-9.79094e-07	-1.22371e-06	2.02822e-07	-1.02089e-06	-1.64844e-06	1.40529e-07	-1.50791e-06	-2.76201e-07	8.32969e-08	-1.92904e-07	-4.00457e-07	1.03578e-07	-2.96879e-07	-1.24885e-06	2.44219e-07	-1.00463e-06	-3.86276e-07	7.63651e-08	-3.09911e-07
23.839	-1.72648e-06	3.25709e-07	-1.40078e-06	-1.12636e-06	1.48137e-07	-9.78225e-07	-1.22271e-06	2.02657e-07	-1.02005e-06	-1.64731e-06	1.40433e-07	-1.50687e-06	-2.77222e-07	8.36048e-08	-1.93617e-07	-4.00795e-07	1.03665e-07	-2.97129e-07	-1.24792e-06	2.44037e-07	-1.00388e-06	-3.85768e-07	7.62647e-08	-3.09503e-07
23.863	-1.72489e-06	3.25407e-07	-1.39948e-06	-1.12534e-06	1.48003e-07	-9.77340e-07	-1.22168e-06	2.02487e-07	-1.01920e-06	-1.64615e-06	1.40335e-07	-1.50582e-06	-2.78217e-07	8.39050e-08	-1.94312e-07	-4.01112e-07	1.03748e-07	-2.97365e-07	-1.24697e-06	2.43852e-07	-1.00312e-06	-3.85250e-07	7.61624e-08	-3.09088e-07
23.888	-1.72327e-06	3.25102e-07	-1.39817e-06	-1.12431e-06	1.47866e-07	-9.76440e-07	-1.22063e-06	2.02313e-07	-1.01832e-06	-1.64498e-06	1.40234e-07	-1.50474e-06	-2.79188e-07	8.41977e-08	-1.94990e-07	-4.01410e-07	1.03825e-07	-2.97585e-07	-1.24601e-06	2.43663e-07	-1.00234e-06	-3.84724e-07	7.60583e-08	-3.08665e-07
23.912	-1.72163e-06	3.24793e-07	-1.39684e-06	-1.12325e-06	1.47728e-07	-9.75524e-07	-1.21956e-06	2.02134e-07	-1.01743e-06	-1.64378e-06	1.40132e-07	-1.50364e-06	-2.80133e-07	8.44828e-08	-1.95650e-07	-4.01688e-07	1.03896e-07	-2.97791e-07	-1.24502e-06	2.43469e-07	-1.00155e-06	-3.84188e-07	7.59524e-08	-3.08235e-07
23.937	-1.71997e-06	3.24481e-07	-1.39549e-06	-1.12218e-06	1.47587e-07	-9.74594e-07	-1.21846e-06	2.01952e-07	-1.01651e-06	-1.64255e-06	1.40028e-07	-1.50252e-06	-2.81053e-07	8.47603e-08	-1.96293e-07	-4.01946e-07	1.03963e-07	-2.97983e-07	-1.24400e-06	2.43272e-07	-1.00073e-06	-3.83643e-07	7.58446e-08	-3.07798e-07
23.962	-1.71830e-06	3.24164e-07	-1.39413e-06	-1.12109e-06	1.47443e-07	-9.73648e-07	-1.21734e-06	2.01766e-07	-1.01557e-06	-1.64130e-06	1.39921e-07	-1.50138e-06	-2.81948e-07	8.50302e-08	-1.96918e-07	-4.02184e-07	1.04025e-07	-2.98159e-07	-1.24297e-06	2.43070e-07	-9.99904e-07	-3.83089e-07	7.57351e-08	-3.07354e-07
23.986	-1.71660e-06	3.23844e-07	-1.39276e-06	-1.11999e-06	1.47298e-07	-9.72687e-07	-1.21619e-06	2.01576e-07	-1.01461e-06	-1.64003e-06	1.39813e-07	-1.50022e-06	-2.82818e-07	8.52925e-08	-1.97526e-07	-4.02402e-07	1.04081e-07	-2.98321e-07	-1.24192e-06	2.42864e-07	-9.99057e-07	-3.82526e-07	7.56238e-08	-3.06902e-07
24.011	-1.71489e-06	3.23521e-07	-1.39137e-06	-1.11886e-06	1.47150e-07	-9.71712e-07	-1.21502e-06	2.01382e-07	-1.01364e-06	-1.63873e-06	1.39702e-07	-1.49903e-06	-2.83663e-07	8.55473e-08	-1.98116e-07	-4.02601e-07	1.04133e-07	-2.98468e-07	-1.24085e-06	2.42654e-07	-9.98194e-07	-3.81953e-07	7.55106e-08	-3.06443e-07
24.035	-1.71315e-06	3.23193e-07	-1.38996e-06	-1.11772e-06	1.47000e-07	-9.70721e-07	-1.21382e-06	2.01184e-07	-1.01264e-06	-1.63742e-06	1.39590e-07	-1.49783e-06	-2.84482e-07	8.57944e-08	-1.98688e-07	-4.02780e-07	1.04179e-07	-2.98601e-07	-1.23975e-06	2.42440e-07	-9.97314e-07	-3.81372e-07	7.53957e-08	-3.05976e-07
24.060	-1.71140e-06	3.22862e-07	-1.38853e-06	-1.11656e-06	1.46848e-07	-9.69715e-07	-1.21260e-06	2.00982e-07	-1.01162e-06	-1.63607e-06	1.39475e-07	-1.49660e-06	-2.85277e-07	8.60340e-08	-1.99243e-07	-4.02939e-07	1.04220e-07	-2.98719e-07	-1.23864e-06	2.42223e-07	-9.96418e-07	-3.80782e-07	7.52790e-08	-3.05503e-07
24.084	-1.70962e-06	3.22528e-07	-1.38710e-06	-1.11539e-06	1.46693e-07	-9.68695e-07	-1.21136e-06	2.00776e-07	-1.01059e-06	-1.63471e-06	1.39359e-07	-1.49535e-06	-2.86046e-07	8.62660e-08	-1.99780e-07	-4.03078e-07	1.04256e-07	-2.98822e-07	-1.23751e-06	2.42001e-07	-9.95505e-07	-3.80183e-07	7.51606e-08	-3.05022e-07
24.109	-1.70783e-06	3.22190e-07	-1.38564e-06	-1.11420e-06	1.46537e-07	-9.67660e-07	-1.21009e-06	2.00566e-07	-1.00953e-06	-1.63332e-06	1.39240e-07	-1.49408e-06	-2.86790e-07	8.64905e-08	-2.00300e-07	-4.03198e-07	1.04287e-07	-2.98911e-07	-1.23635e-06	2.41775e-07	-9.94575e-07	-3.79575e-07	7.50404e-08	-3.04534e-07
24.134	-1.70602e-06	3.21848e-07	-1.38417e-06	-1.11299e-06	1.46378e-07	-9.66610e-07	-1.20880e-06	2.00352e-07	-1.00845e-06	-1.63190e-06	1.39120e-07	-1.49278e-06	-2.87509e-07	8.67073e-08	-2.00802e-07	-4.03298e-07	1.04313e-07	-2.98985e-07	-1.23517e-06	2.41545e-07	-9.93629e-07	-3.78958e-07	7.49184e-08	-3.04039e-07
24.158	-1.70419e-06	3.21503e-07	-1.38269e-06	-1.11176e-06	1.46217e-07	-9.65546e-07	-1.20749e-06	2.00134e-07	-1.00736e-06	-1.63047e-06	1.38998e-07	-1.49147e-06	-2.88203e-07	8.69166e-08	-2.01287e-07	-4.03379e-07	1.04334e-07	-2.99045e-07	-1.23398e-06	2.41311e-07	-9.92667e-07	-3.78332e-07	7.47946e-08	-3.03537e-07
24.183	-1.70234e-06	3.21154e-07	-1.38119e-06	-1.11052e-06	1.46053e-07	-9.64468e-07	-1.20615e-06	1.99912e-07	-1.00624e-06	-1.62901e-06	1.38873e-07	-1.49014e-06	-2.88872e-07	8.71183e-08	-2.01754e-07	-4.03440e-07	1.04350e-07	-2.99090e-07	-1.23276e-06	2.41073e-07	-9.91689e-07	-3.77697e-07	7.46692e-08	-3.03028e-07
24.207	-1.70047e-06	3.20802e-07	-1.37967e-06	-1.10926e-06	1.45888e-07	-9.63374e-07	-1.20479e-06	1.99687e-07	-1.00511e-06	-1.62753e-06	1.38747e-07	-1.48878e-06	-2.89516e-07	8.73125e-08	-2.02204e-07	-4.03481e-07	1.04360e-07	-2.99121e-07	-1.23153e-06	2.40831e-07	-9.90694e-07	-3.77054e-07	7.45419e-08	-3.02512e-07
24.232	-1.69859e-06	3.20446e-07	-1.37814e-06	-1.10799e-06	1.45720e-07	-9.62267e-07	-1.20341e-06	1.99457e-07	-1.00395e-06	-1.62603e-06	1.38619e-07	-1.48741e-06	-2.90135e-07	8.74990e-08	-2.02636e-07	-4.03503e-07	1.04366e-07	-2.99137e-07	-1.23027e-06	2.40585e-07	-9.89683e-07	-3.76401e-07	7.44130e-08	-3.01988e-07
24.257	-1.69668e-06	3.20087e-07	-1.37660e-06	-1.10669e-06	1.45550e-07	-9.61145e-07	-1.20200e-06	1.99224e-07	-1.00278e-06	-1.62450e-06	1.38489e-07	-1.48601e-06	-2.90728e-07	8.76781e-08	-2.03050e-07	-4.03505e-07	1.04366e-07	-2.99139e-07	-1.22899e-06	2.40336e-07	-9.88656e-07	-3.75740e-07	7.42823e-08	-3.01458e-07
24.281	-1.69476e-06	3.19724e-07	-1.37504e-06	-1.10539e-06	1.45378e-07	-9.60009e-07	-1.20057e-06	1.98987e-07	-1.00158e-06	-1.62295e-06	1.38357e-07	-1.48459e-06	-2.91297e-07	8.78495e-08	-2.03447e-07	-4.03488e-07	1.04362e-07	-2.99126e-07	-1.22770e-06	2.40082e-07	-9.87613e-07	-3.75071e-07	7.41499e-08	-3.00921e-07
24.306	-1.69282e-06	3.19358e-07	-1.37346e-06	-1.10406e-06	1.45204e-07	-9.58859e-07	-1.19912e-06	1.98746e-07	-1.00037e-06	-1.62138e-06	1.38223e-07	-1.48316e-06	-2.91840e-07	8.80134e-08	-2.03827e-07	-4.03451e-07	1.04353e-07	-2.99099e-07	-1.22638e-06	2.39825e-07	-9.86554e-07	-3.74392e-07	7.40158e-08	-3.00376e-07
24.330	-1.69086e-06	3.18988e-07	-1.37187e-06	-1.10272e-06	1.45027e-07	-9.57694e-07	-1.19764e-06	1.98502e-07	-9.99140e-07	-1.61979e-06	1.38087e-07	-1.48170e-06	-2.92359e-07	8.81698e-08	-2.04189e-07	-4.03395e-07	1.04338e-07	-2.99057e-07	-1.22504e-06	2.39564e-07	-9.85479e-07	-3.73705e-07	7.38800e-08	-2.99825e-07
24.355	-1.68888e-06	3.18615e-07	-1.37027e-06	-1.10136e-06	1.44849e-07	-9.56516e-07	-1.19614e-06	1.98253e-07	-9.97889e-07	-1.61817e-06	1.37949e-07	-1.48022e-06	-2.92852e-07	8.83186e-08	-2.04534e-07	-4.03320e-07	1.04318e-07	-2.99001e-07	-1.22369e-06	2.39298e-07	-9.84389e-07	-3.73010e-07	7.37425e-08	-2.99267e-07
24.379	-1.68689e-06	3.18238e-07	-1.36865e-06	-1.09999e-06	1.44668e-07	-9.55323e-07	-1.19462e-06	1.98001e-07	-9.96620e-07	-1.61653e-06	1.37809e-07	-1.47872e-06	-2.93320e-07	8.84598e-08	-2.04861e-07	-4.03225e-07	1.04294e-07	-2.98931e-07	-1.22231e-06	2.39029e-07	-9.83282e-07	-3.72305e-07	7.36033e-08	-2.98702e-07
24.404	-1.68487e-06	3.17859e-07	-1.36702e-06	-1.09860e-06	1.44486e-07	-9.54117e-07	-1.19308e-06	1.97745e-07	-9.95332e-07	-1.61487e-06	1.37668e-07	-1.47720e-06	-2.93764e-07	8.85936e-08	-2.05170e-07	-4.03110e-07	1.04264e-07	-2.98846e-07	-1.22092e-06	2.38757e-07	-9.82160e-07	-3.71593e-07	7.34624e-08	-2.98130e-07
24.429	-1.68284e-06	3.17475e-07	-1.36537e-06	-1.09720e-06	1.44301e-07	-9.52897e-07	-1.19151e-06	1.97486e-07	-9.94025e-07	-1.61319e-06	1.37524e-07	-1.47566e-06	-2.94182e-07	8.87197e-08	-2.05463e-07	-4.02977e-07	1.04230e-07	-2.98747e-07	-1.21950e-06	2.38480e-07	-9.81022e-07	-3.70872e-07	7.33198e-08	-2.97552e-07
24.453	-1.68079e-06	3.17089e-07	-1.36371e-06	-1.09578e-06	1.44114e-07	-9.51663e-07	-1.18992e-06	1.97222e-07	-9.92700e-07	-1.61148e-06	1.37379e-07	-1.47410e-06	-2.94576e-07	8.88384e-08	-2.05737e-07	-4.02824e-07	1.04190e-07	-2.98633e-07	-1.21807e-06	2.38200e-07	-9.79869e-07	-3.70142e-07	7.31756e-08	-2.96967e-07
24.478	-1.67873e-06	3.16699e-07	-1.36203e-06	-1.09434e-06	1.43925e-07	-9.50415e-07	-1.18831e-06	1.96955e-07	-9.91356e-07	-1.60976e-06	1.37232e-07	-1.47253e-06	-2.94944e-07	8.89495e-08	-2.05995e-07	-4.02651e-07	1.04146e-07	-2.98506e-07	-1.21662e-06	2.37916e-07	-9.78700e-07	-3.69404e-07	7.30297e-08	-2.96374e-07
24.502	-1.67664e-06	3.16306e-07	-1.36034e-06	-1.09289e-06	1.43734e-07	-9.49154e-07	-1.18668e-06	1.96685e-07	-9.89994e-07	-1.60801e-06	1.37083e-07	-1.47093e-06	-2.95288e-07	8.90531e-08	-2.06235e-07	-4.02460e-07	1.04096e-07	-2.98364e-07	-1.21514e-06	2.37628e-07	-9.77516e-07	-3.68658e-07	7.28822e-08	-2.95776e-07
24.527	-1.67454e-06	3.15910e-07	-1.35863e-06	-1.09142e-06	1.43541e-07	-9.47880e-07	-1.18502e-06	1.96410e-07	-9.88613e-07	-1.60624e-06	1.36932e-07	-1.46931e-06	-2.95607e-07	8.91492e-08	-2.06457e-07	-4.02249e-07	1.04042e-07	-2.98208e-07	-1.21365e-06	2.37336e-07	-9.76317e-07	-3.67903e-07	7.27330e-08	-2.95170e-07
24.551	-1.67242e-06	3.15510e-07	-1.35691e-06	-1.08994e-06	1.43346e-07	-9.46591e-07	-1.18335e-06	1.96132e-07	-9.87214e-07	-1.60445e-06	1.36779e-07	-1.46767e-06	-2.95900e-07	8.92378e-08	-2.06662e-07	-4.02019e-07	1.03982e-07	-2.98037e-07	-1.21214e-06	2.37041e-07	-9.75102e-07	-3.67140e-07	7.25821e-08	-2.94558e-07
24.576	-1.67029e-06	3.15107e-07	-1.35518e-06	-1.08844e-06	1.43149e-07	-9.45290e-07	-1.18165e-06	1.95851e-07	-9.85797e-07	-1.60264e-06	1.36625e-07	-1.46601e-06	-2.96169e-07	8.93189e-08	-2.06850e-07	-4.01770e-07	1.03918e-07	-2.97853e-07	-1.21061e-06	2.36742e-07	-9.73872e-07	-3.66369e-07	7.24297e-08	-2.93939e-07
24.601	-1.66814e-06	3.14701e-07	-1.35343e-06	-1.08692e-06	1.42950e-07	-9.43975e-07	-1.17993e-06	1.95566e-07	-9.84362e-07	-1.60080e-06	1.36469e-07	-1.46433e-06	-2.96413e-07	8.93925e-08	-2.07021e-07	-4.01502e-07	1.03848e-07	-2.97654e-07	-1.20907e-06	2.36439e-07	-9.72627e-07	-3.65590e-07	7.22756e-08	-2.93314e-07
24.625	-1.66597e-06	3.14292e-07	-1.35167e-06	-1.08540e-06	1.42749e-07	-9.42647e-07	-1.17819e-06	1.95277e-07	-9.82909e-07	-1.59895e-06	1.36310e-07	-1.46264e-06	-2.96632e-07	8.94586e-08	-2.07174e-07	-4.01215e-07	1.03774e-07	-2.97441e-07	-1.20750e-06	2.36133e-07	-9.71367e-07	-3.64802e-07	7.21199e-08	-2.92682e-07
24.650	-1.66378e-06	3.13879e-07	-1.34990e-06	-1.08385e-06	1.42546e-07	-9.41305e-07	-1.17642e-06	1.94985e-07	-9.81438e-07	-1.59707e-06	1.36150e-07	-1.46092e-06	-2.96827e-07	8.95173e-08	-2.07310e-07	-4.00909e-07	1.03695e-07	-2.97214e-07	-1.20591e-06	2.35823e-07	-9.70092e-07	-3.64006e-07	7.19626e-08	-2.92044e-07
24.674	-1.66158e-06	3.13463e-07	-1.34811e-06	-1.08229e-06	1.42341e-07	-9.39951e-07	-1.17464e-06	1.94689e-07	-9.79949e-07	-1.59518e-06	1.35989e-07	-1.45919e-06	-2.96996e-07	8.95684e-08	-2.07428e-07	-4.00584e-07	1.03611e-07	-2.96973e-07	-1.20431e-06	2.35509e-07	-9.68802e-07	-3.63203e-07	7.18037e-08	-2.91399e-07
24.699	-1.65936e-06	3.13045e-07	-1.34631e-06	-1.08072e-06	1.42133e-07	-9.38584e-07	-1.17283e-06	1.94390e-07	-9.78442e-07	-1.59326e-06	1.35825e-07	-1.45743e-06	-2.97141e-07	8.96121e-08	-2.07529e-07	-4.00239e-07	1.03522e-07	-2.96718e-07	-1.20269e-06	2.35192e-07	-9.67497e-07	-3.62391e-07	7.16432e-08	-2.90748e-07
24.723	-1.65712e-06	3.12623e-07	-1.34450e-06	-1.07913e-06	1.41924e-07	-9.37203e-07	-1.17100e-06	1.94087e-07	-9.76918e-07	-1.59132e-06	1.35660e-07	-1.45566e-06	-2.97261e-07	8.96483e-08	-2.07613e-07	-3.99876e-07	1.03428e-07	-2.96448e-07	-1.20105e-06	2.34871e-07	-9.66177e-07	-3.61571e-07	7.14811e-08	-2.90090e-07
24.748	-1.65487e-06	3.12198e-07	-1.34267e-06	-1.07752e-06	1.41713e-07	-9.35810e-07	-1.16916e-06	1.93780e-07	-9.75376e-07	-1.58936e-06	1.35493e-07	-1.45387e-06	-2.97357e-07	8.96771e-08	-2.07680e-07	-3.99494e-07	1.03329e-07	-2.96165e-07	-1.19939e-06	2.34547e-07	-9.64843e-07	-3.60743e-07	7.13174e-08	-2.89426e-07
24.773	-1.65260e-06	3.11770e-07	-1.34083e-06	-1.07590e-06	1.41501e-07	-9.34404e-07	-1.16729e-06	1.93471e-07	-9.73816e-07	-1.58738e-06	1.35324e-07	-1.45206e-06	-2.97427e-07	8.96984e-08	-2.07729e-07	-3.99093e-07	1.03225e-07	-2.95868e-07	-1.19771e-06	2.34219e-07	-9.63494e-07	-3.59907e-07	7.11522e-08	-2.88755e-07
24.797	-1.65031e-06	3.11338e-07	-1.33897e-06	-1.07427e-06	1.41286e-07	-9.32985e-07	-1.16540e-06	1.93157e-07	-9.72240e-07	-1.58538e-06	1.35154e-07	-1.45023e-06	-2.97473e-07	8.97123e-08	-2.07761e-07	-3.98674e-07	1.03117e-07	-2.95557e-07	-1.19602e-06	2.33888e-07	-9.62131e-07	-3.59064e-07	7.09854e-08	-2.88078e-07
24.822	-1.64801e-06	3.10904e-07	-1.33711e-06	-1.07262e-06	1.41069e-07	-9.31554e-07	-1.16349e-06	1.92841e-07	-9.70646e-07	-1.58336e-06	1.34981e-07	-1.44838e-06	-2.97495e-07	8.97187e-08	-2.07776e-07	-3.98235e-07	1.03003e-07	-2.95232e-07	-1.19431e-06	2.33553e-07	-9.60754e-07	-3.58212e-07	7.08171e-08	-2.87395e-07
24.846	-1.64569e-06	3.10467e-07	-1.33523e-06	-1.07096e-06	1.40850e-07	-9.30110e-07	-1.16156e-06	1.92521e-07	-9.69035e-07	-1.58132e-06	1.34807e-07	-1.44651e-06	-2.97492e-07	8.97178e-08	-2.07774e-07	-3.97778e-07	1.02885e-07	-2.94893e-07	-1.19258e-06	2.33214e-07	-9.59362e-07	-3.57353e-07	7.06473e-08	-2.86706e-07
24.871	-1.64336e-06	3.10027e-07	-1.33333e-06	-1.06928e-06	1.40630e-07	-9.28653e-07	-1.15960e-06	1.92197e-07	-9.67407e-07	-1.57926e-06	1.34632e-07	-1.44463e-06	-2.97464e-07	8.97094e-08	-2.07754e-07	-3.97302e-07	1.02762e-07	-2.94540e-07	-1.19083e-06	2.32873e-07	-9.57955e-07	-3.56486e-07	7.04759e-08	-2.86010e-07
24.895	-1.64101e-06	3.09584e-07	-1.33143e-06	-1.06759e-06	1.40407e-07	-9.27184e-07	-1.15763e-06	1.91870e-07	-9.65762e-07	-1.57718e-06	1.34454e-07	-1.44272e-06	-2.97412e-07	8.96936e-08	-2.07718e-07	-3.96807e-07	1.02634e-07	-2.94173e-07	-1.18906e-06	2.32527e-07	-9.56535e-07	-3.55611e-07	7.03029e-08	-2.85309e-07
24.920	-1.63865e-06	3.09137e-07	-1.32951e-06	-1.06589e-06	1.40183e-07	-9.25703e-07	-1.15564e-06	1.91540e-07	-9.64099e-07	-1.57508e-06	1.34275e-07	-1.44080e-06	-2.97335e-07	8.96704e-08	-2.07664e-07	-3.96294e-07	1.02501e-07	-2.93793e-07	-1.18728e-06	2.32179e-07	-9.55101e-07	-3.54729e-07	7.01285e-08	-2.84601e-07
24.945	-1.63626e-06	3.08688e-07	-1.32758e-06	-1.06417e-06	1.39957e-07	-9.24210e-07	-1.15363e-06	1.91207e-07	-9.62421e-07	-1.57295e-06	1.34094e-07	-1.43886e-06	-2.97233e-07	8.96399e-08	-2.07593e-07	-3.95762e-07	1.02364e-07	-2.93399e-07	-1.18548e-06	2.31827e-07	-9.53652e-07	-3.53839e-07	6.99526e-08	-2.83887e-07
24.969	-1.63387e-06	3.08236e-07	-1.32563e-06	-1.06243e-06	1.39729e-07	-9.22704e-07	-1.15159e-06	1.90870e-07	-9.60725e-07	-1.57081e-06	1.33912e-07	-1.43690e-06	-2.97108e-07	8.96019e-08	-2.07506e-07	-3.95212e-07	1.02221e-07	-2.92991e-07	-1.18366e-06	2.31471e-07	-9.52190e-07	-3.52942e-07	6.97751e-08	-2.83167e-07
24.994	-1.63146e-06	3.07781e-07	-1.32368e-06	-1.06069e-06	1.39499e-07	-9.21186e-07	-1.14954e-06	1.90530e-07	-9.59013e-07	-1.56865e-06	1.33728e-07	-1.43493e-06	-2.96957e-07	8.95566e-08	-2.07401e-07	-3.94643e-07	1.02074e-07	-2.92569e-07	-1.18183e-06	2.31112e-07	-9.50714e-07	-3.52037e-07	6.95962e-08	-2.82440e-07
25.018	-1.62903e-06	3.07324e-07	-1.32171e-06	-1.05892e-06	1.39267e-07	-9.19656e-07	-1.14747e-06	1.90186e-07	-9.57284e-07	-1.56648e-06	1.33542e-07	-1.43293e-06	-2.96783e-07	8.95040e-08	-2.07279e-07	-3.94056e-07	1.01922e-07	-2.92133e-07	-1.17997e-06	2.30750e-07	-9.49224e-07	-3.51124e-07	6.94158e-08	-2.81708e-07
25.043	-1.62659e-06	3.06863e-07	-1.31973e-06	-1.05715e-06	1.39034e-07	-9.18115e-07	-1.14538e-06	1.89839e-07	-9.55539e-07	-1.56428e-06	1.33355e-07	-1.43092e-06	-2.96584e-07	8.94440e-08	-2.07140e-07	-3.93450e-07	1.01766e-07	-2.91684e-07	-1.17810e-06	2.30385e-07	-9.47720e-07	-3.50204e-07	6.92339e-08	-2.80970e-07
25.068	-1.62413e-06	3.06400e-07	-1.31773e-06	-1.05536e-06	1.38799e-07	-9.16561e-07	-1.14327e-06	1.89490e-07	-9.53778e-07	-1.56206e-06	1.33166e-07	-1.42889e-06	-2.96360e-07	8.93766e-08	-2.06984e-07	-3.92826e-07	1.01604e-07	-2.91222e-07	-1.17622e-06	2.30016e-07	-9.46203e-07	-3.49277e-07	6.90506e-08	-2.80226e-07
25.092	-1.62166e-06	3.05933e-07	-1.31573e-06	-1.05356e-06	1.38561e-07	-9.14996e-07	-1.14114e-06	1.89136e-07	-9.52001e-07	-1.55982e-06	1.32975e-07	-1.42685e-06	-2.96113e-07	8.93019e-08	-2.06811e-07	-3.92183e-07	1.01438e-07	-2.90745e-07	-1.17432e-06	2.29644e-07	-9.44672e-07	-3.48342e-07	6.88658e-08	-2.79476e-07
25.117	-1.61917e-06	3.05464e-07	-1.31371e-06	-1.05174e-06	1.38323e-07	-9.13419e-07	-1.13899e-06	1.88780e-07	-9.50207e-07	-1.55757e-06	1.32782e-07	-1.42478e-06	-2.95841e-07	8.92200e-08	-2.06621e-07	-3.91522e-07	1.01267e-07	-2.90255e-07	-1.17240e-06	2.29268e-07	-9.43128e-07	-3.47400e-07	6.86796e-08	-2.78721e-07
25.141	-1.61667e-06	3.04992e-07	-1.31168e-06	-1.04991e-06	1.38082e-07	-9.11830e-07	-1.13682e-06	1.88420e-07	-9.48397e-07	-1.55529e-06	1.32589e-07	-1.42270e-06	-2.95545e-07	8.91307e-08	-2.06414e-07	-3.90843e-07	1.01091e-07	-2.89752e-07	-1.17046e-06	2.28890e-07	-9.41571e-07	-3.46451e-07	6.84920e-08	-2.77959e-07
25.166	-1.61416e-06	3.04518e-07	-1.30964e-06	-1.04807e-06	1.37840e-07	-9.10230e-07	-1.13463e-06	1.88058e-07	-9.46572e-07	-1.55300e-06	1.32393e-07	-1.42060e-06	-2.95225e-07	8.90341e-08	-2.06191e-07	-3.90146e-07	1.00911e-07	-2.89235e-07	-1.16851e-06	2.28508e-07	-9.40001e-07	-3.45495e-07	6.83029e-08	-2.77192e-07
25.190	-1.61163e-06	3.04041e-07	-1.30759e-06	-1.04621e-06	1.37596e-07	-9.08618e-07	-1.13242e-06	1.87692e-07	-9.44730e-07	-1.55068e-06	1.32196e-07	-1.41849e-06	-2.94880e-07	8.89302e-08	-2.05950e-07	-3.89431e-07	1.00726e-07	-2.88705e-07	-1.16654e-06	2.28123e-07	-9.38417e-07	-3.44531e-07	6.81124e-08	-2.76419e-07
25.215	-1.60908e-06	3.03561e-07	-1.30552e-06	-1.04434e-06	1.37350e-07	-9.06995e-07	-1.13020e-06	1.87323e-07	-9.42873e-07	-1.54835e-06	1.31997e-07	-1.41636e-06	-2.94512e-07	8.88191e-08	-2.05693e-07	-3.88697e-07	1.00536e-07	-2.88161e-07	-1.16456e-06	2.27735e-07	-9.36820e-07	-3.43561e-07	6.79206e-08	-2.75640e-07
25.240	-1.60653e-06	3.03078e-07	-1.30345e-06	-1.04246e-06	1.37102e-07	-9.05360e-07	-1.12795e-06	1.86951e-07	-9.41001e-07	-1.54600e-06	1.31797e-07	-1.41421e-06	-2.94119e-07	8.87007e-08	-2.05418e-07	-3.87946e-07	1.00342e-07	-2.87604e-07	-1.16255e-06	2.27344e-07	-9.35211e-07	-3.42583e-07	6.77273e-08	-2.74856e-07
25.264	-1.60395e-06	3.02593e-07	-1.30136e-06	-1.04057e-06	1.36853e-07	-9.03715e-07	-1.12569e-06	1.86576e-07	-9.39112e-07	-1.54364e-06	1.31595e-07	-1.41204e-06	-2.93702e-07	8.85750e-08	-2.05127e-07	-3.87176e-07	1.00143e-07	-2.87033e-07	-1.16054e-06	2.26949e-07	-9.33588e-07	-3.41599e-07	6.75327e-08	-2.74066e-07
25.289	-1.60137e-06	3.02105e-07	-1.29926e-06	-1.03866e-06	1.36602e-07	-9.02058e-07	-1.12341e-06	1.86198e-07	-9.37209e-07	-1.54125e-06	1.31392e-07	-1.40986e-06	-2.93262e-07	8.84422e-08	-2.04820e-07	-3.86388e-07	9.99392e-08	-2.86449e-07	-1.15850e-06	2.26552e-07	-9.31953e-07	-3.40607e-07	6.73366e-08	-2.73270e-07
25.313	-1.59877e-06	3.01614e-07	-1.29715e-06	-1.03674e-06	1.36350e-07	-9.00390e-07	-1.12111e-06	1.85816e-07	-9.35290e-07	-1.53885e-06	1.31187e-07	-1.40766e-06	-2.92797e-07	8.83020e-08	-2.04495e-07	-3.85583e-07	9.97308e-08	-2.85852e-07	-1.15646e-06	2.26151e-07	-9.30305e-07	-3.39609e-07	6.71393e-08	-2.72469e-07
25.338	-1.59615e-06	3.01121e-07	-1.29503e-06	-1.03481e-06	1.36095e-07	-8.98711e-07	-1.11879e-06	1.85432e-07	-9.33356e-07	-1.53642e-06	1.30980e-07	-1.40544e-06	-2.92309e-07	8.81547e-08	-2.04154e-07	-3.84759e-07	9.95179e-08	-2.85241e-07	-1.15439e-06	2.25747e-07	-9.28645e-07	-3.38603e-07	6.69405e-08	-2.71663e-07
25.362	-1.59353e-06	3.00625e-07	-1.29290e-06	-1.03286e-06	1.35840e-07	-8.97022e-07	-1.11645e-06	1.85045e-07	-9.31406e-07	-1.53398e-06	1.30772e-07	-1.40321e-06	-2.91797e-07	8.80002e-08	-2.03796e-07	-3.83918e-07	9.93003e-08	-2.84618e-07	-1.15231e-06	2.25341e-07	-9.26972e-07	-3.37591e-07	6.67405e-08	-2.70851e-07
25.387	-1.59088e-06	3.00127e-07	-1.29076e-06	-1.03090e-06	1.35582e-07	-8.95321e-07	-1.11410e-06	1.84655e-07	-9.29442e-07	-1.53153e-06	1.30563e-07	-1.40096e-06	-2.91260e-07	8.78385e-08	-2.03422e-07	-3.83059e-07	9.90781e-08	-2.83981e-07	-1.15022e-06	2.24931e-07	-9.25287e-07	-3.36573e-07	6.65391e-08	-2.70034e-07
25.412	-1.58823e-06	2.99626e-07	-1.28860e-06	-1.02893e-06	1.35323e-07	-8.93610e-07	-1.11172e-06	1.84261e-07	-9.27463e-07	-1.52905e-06	1.30352e-07	-1.39870e-06	-2.90700e-07	8.76697e-08	-2.03031e-07	-3.82182e-07	9.88513e-08	-2.83331e-07	-1.14811e-06	2.24518e-07	-9.23589e-07	-3.35547e-07	6.63363e-08	-2.69211e-07
25.436	-1.58556e-06	2.99123e-07	-1.28644e-06	-1.02695e-06	1.35062e-07	-8.91888e-07	-1.10933e-06	1.83865e-07	-9.25469e-07	-1.52656e-06	1.30139e-07	-1.39642e-06	-2.90117e-07	8.74936e-08	-2.02623e-07	-3.81288e-07	9.86199e-08	-2.82668e-07	-1.14598e-06	2.24103e-07	-9.21880e-07	-3.34515e-07	6.61323e-08	-2.68383e-07
25.461	-1.58288e-06	2.98618e-07	-1.28426e-06	-1.02496e-06	1.34800e-07	-8.90155e-07	-1.10693e-06	1.83466e-07	-9.23460e-07	-1.52405e-06	1.29925e-07	-1.39412e-06	-2.89509e-07	8.73105e-08	-2.02199e-07	-3.80376e-07	9.83840e-08	-2.81992e-07	-1.14384e-06	2.23684e-07	-9.20158e-07	-3.33477e-07	6.59270e-08	-2.67550e-07
25.485	-1.58019e-06	2.98109e-07	-1.28208e-06	-1.02295e-06	1.34536e-07	-8.88413e-07	-1.10450e-06	1.83064e-07	-9.21437e-07	-1.52152e-06	1.29710e-07	-1.39181e-06	-2.88878e-07	8.71202e-08	-2.01758e-07	-3.79446e-07	9.81435e-08	-2.81302e-07	-1.14169e-06	2.23263e-07	-9.18424e-07	-3.32432e-07	6.57204e-08	-2.66711e-07
25.510	-1.57748e-06	2.97599e-07	-1.27988e-06	-1.02093e-06	1.34270e-07	-8.86659e-07	-1.10206e-06	1.82659e-07	-9.19399e-07	-1.51898e-06	1.29493e-07	-1.38949e-06	-2.88224e-07	8.69227e-08	-2.01301e-07	-3.78499e-07	9.78985e-08	-2.80600e-07	-1.13952e-06	2.22839e-07	-9.16679e-07	-3.31380e-07	6.55125e-08	-2.65868e-07
25.534	-1.57476e-06	2.97086e-07	-1.27768e-06	-1.01890e-06	1.34003e-07	-8.84896e-07	-1.09960e-06	1.82252e-07	-9.17347e-07	-1.51642e-06	1.29275e-07	-1.38714e-06	-2.87546e-07	8.67182e-08	-2.00827e-07	-3.77534e-07	9.76490e-08	-2.79885e-07	-1.13733e-06	2.22411e-07	-9.14921e-07	-3.30322e-07	6.53034e-08	-2.65019e-07
25.559	-1.57203e-06	2.96571e-07	-1.27546e-06	-1.01686e-06	1.33735e-07	-8.83122e-07	-1.09712e-06	1.81841e-07	-9.15280e-07	-1.51384e-06	1.29055e-07	-1.38478e-06	-2.86844e-07	8.65066e-08	-2.00337e-07	-3.76552e-07	9.73950e-08	-2.79157e-07	-1.13513e-06	2.21981e-07	-9.13152e-07	-3.29258e-07	6.50930e-08	-2.64165e-07
25.584	-1.56929e-06	2.96053e-07	-1.27323e-06	-1.01480e-06	1.33465e-07	-8.81338e-07	-1.09463e-06	1.81428e-07	-9.13200e-07	-1.51125e-06	1.28834e-07	-1.38241e-06	-2.86119e-07	8.62879e-08	-1.99831e-07	-3.75552e-07	9.71364e-08	-2.78416e-07	-1.13292e-06	2.21548e-07	-9.11371e-07	-3.28187e-07	6.48813e-08	-2.63306e-07
25.608	-1.56653e-06	2.95533e-07	-1.27100e-06	-1.01274e-06	1.33193e-07	-8.79544e-07	-1.09212e-06	1.81012e-07	-9.11105e-07	-1.50863e-06	1.28611e-07	-1.38002e-06	-2.85370e-07	8.60621e-08	-1.99308e-07	-3.74535e-07	9.68734e-08	-2.77662e-07	-1.13069e-06	2.21113e-07	-9.09579e-07	-3.27111e-07	6.46684e-08	-2.62442e-07
25.633	-1.56376e-06	2.95010e-07	-1.26875e-06	-1.01066e-06	1.32920e-07	-8.77740e-07	-1.08959e-06	1.80593e-07	-9.08996e-07	-1.50601e-06	1.28387e-07	-1.37762e-06	-2.84598e-07	8.58293e-08	-1.98769e-07	-3.73501e-07	9.66059e-08	-2.76895e-07	-1.12845e-06	2.20674e-07	-9.07776e-07	-3.26028e-07	6.44543e-08	-2.61573e-07
25.657	-1.56098e-06	2.94486e-07	-1.26650e-06	-1.00857e-06	1.32645e-07	-8.75926e-07	-1.08704e-06	1.80171e-07	-9.06874e-07	-1.50336e-06	1.28162e-07	-1.37520e-06	-2.83803e-07	8.55895e-08	-1.98213e-07	-3.72450e-07	9.63340e-08	-2.76116e-07	-1.12619e-06	2.20233e-07	-9.05961e-07	-3.24939e-07	6.42390e-08	-2.60700e-07
25.682	-1.55819e-06	2.93959e-07	-1.26423e-06	-1.00647e-06	1.32369e-07	-8.74102e-07	-1.08448e-06	1.79746e-07	-9.04737e-07	-1.50070e-06	1.27935e-07	-1.37277e-06	-2.82984e-07	8.53427e-08	-1.97642e-07	-3.71381e-07	9.60576e-08	-2.75324e-07	-1.12392e-06	2.19789e-07	-9.04135e-07	-3.23843e-07	6.40225e-08	-2.59821e-07
25.706	-1.55538e-06	2.93430e-07	-1.26195e-06	-1.00436e-06	1.32091e-07	-8.72269e-07	-1.08191e-06	1.79319e-07	-9.02587e-07	-1.49803e-06	1.27707e-07	-1.37032e-06	-2.82143e-07	8.50888e-08	-1.97054e-07	-3.70295e-07	9.57768e-08	-2.74519e-07	-1.12164e-06	2.19343e-07	-9.02298e-07	-3.22742e-07	6.38048e-08	-2.58937e-07
25.731	-1.55257e-06	2.92898e-07	-1.25967e-06	-1.00224e-06	1.31812e-07	-8.70426e-07	-1.07931e-06	1.78890e-07	-9.00424e-07	-1.49533e-06	1.27477e-07	-1.36786e-06	-2.81278e-07	8.48280e-08	-1.96450e-07	-3.69193e-07	9.54915e-08	-2.73701e-07	-1.11934e-06	2.18893e-07	-9.00450e-07	-3.21635e-07	6.35860e-08	-2.58049e-07
25.756	-1.54974e-06	2.92365e-07	-1.25737e-06	-1.00011e-06	1.31532e-07	-8.68574e-07	-1.07670e-06	1.78457e-07	-8.98247e-07	-1.49263e-06	1.27246e-07	-1.36538e-06	-2.80390e-07	8.45602e-08	-1.95830e-07	-3.68073e-07	9.52019e-08	-2.72871e-07	-1.11703e-06	2.18441e-07	-8.98591e-07	-3.20522e-07	6.33660e-08	-2.57156e-07
25.780	-1.54690e-06	2.91829e-07	-1.25507e-06	-9.97961e-07	1.31250e-07	-8.66712e-07	-1.07408e-06	1.78022e-07	-8.96057e-07	-1.48990e-06	1.27014e-07	-1.36289e-06	-2.79479e-07	8.42854e-08	-1.95193e-07	-3.66936e-07	9.49079e-08	-2.72028e-07	-1.11471e-06	2.17987e-07	-8.96721e-07	-3.19404e-07	6.31448e-08	-2.56259e-07
25.805	-1.54405e-06	2.91291e-07	-1.25276e-06	-9.95807e-07	1.30966e-07	-8.64840e-07	-1.07144e-06	1.77584e-07	-8.93853e-07	-1.48716e-06	1.26781e-07	-1.36038e-06	-2.78545e-07	8.40037e-08	-1.94541e-07	-3.65783e-07	9.46095e-08	-2.71173e-07	-1.11237e-06	2.17530e-07	-8.94841e-07	-3.18279e-07	6.29225e-08	-2.55357e-07
25.829	-1.54119e-06	2.90751e-07	-1.25044e-06	-9.93641e-07	1.30681e-07	-8.62960e-07	-1.06878e-06	1.77144e-07	-8.91636e-07	-1.48441e-06	1.26546e-07	-1.35786e-06	-2.77588e-07	8.37151e-08	-1.93872e-07	-3.64612e-07	9.43068e-08	-2.70305e-07	-1.11002e-06	2.17070e-07	-8.92950e-07	-3.17149e-07	6.26990e-08	-2.54450e-07
25.854	-1.53831e-06	2.90209e-07	-1.24810e-06	-9.91465e-07	1.30395e-07	-8.61070e-07	-1.06611e-06	1.76701e-07	-8.89407e-07	-1.48164e-06	1.26310e-07	-1.35533e-06	-2.76608e-07	8.34195e-08	-1.93188e-07	-3.63425e-07	9.39997e-08	-2.69425e-07	-1.10766e-06	2.16608e-07	-8.91048e-07	-3.16013e-07	6.24745e-08	-2.53539e-07
25.879	-1.53543e-06	2.89665e-07	-1.24576e-06	-9.89279e-07	1.30108e-07	-8.59171e-07	-1.06342e-06	1.76255e-07	-8.87164e-07	-1.47885e-06	1.26072e-07	-1.35278e-06	-2.75605e-07	8.31171e-08	-1.92488e-07	-3.62221e-07	9.36883e-08	-2.68533e-07	-1.10528e-06	2.16143e-07	-8.89137e-07	-3.14872e-07	6.22488e-08	-2.52623e-07
25.903	-1.53253e-06	2.89119e-07	-1.24342e-06	-9.87082e-07	1.29819e-07	-8.57263e-07	-1.06072e-06	1.75807e-07	-8.84908e-07	-1.47605e-06	1.25834e-07	-1.35022e-06	-2.74579e-07	8.28078e-08	-1.91771e-07	-3.61000e-07	9.33726e-08	-2.67628e-07	-1.10289e-06	2.15676e-07	-8.87215e-07	-3.13725e-07	6.20221e-08	-2.51703e-07
25.928	-1.52963e-06	2.88571e-07	-1.24106e-06	-9.84875e-07	1.29529e-07	-8.55347e-07	-1.05800e-06	1.75356e-07	-8.82640e-07	-1.47324e-06	1.25594e-07	-1.34765e-06	-2.73531e-07	8.24916e-08	-1.91039e-07	-3.59763e-07	9.30525e-08	-2.66710e-07	-1.10049e-06	2.15206e-07	-8.85283e-07	-3.12572e-07	6.17943e-08	-2.50778e-07
25.952	-1.52671e-06	2.88021e-07	-1.23869e-06	-9.82658e-07	1.29237e-07	-8.53421e-07	-1.05526e-06	1.74903e-07	-8.80360e-07	-1.47041e-06	1.25353e-07	-1.34506e-06	-2.72460e-07	8.21686e-08	-1.90291e-07	-3.58509e-07	9.27282e-08	-2.65781e-07	-1.09807e-06	2.14734e-07	-8.83341e-07	-3.11414e-07	6.15654e-08	-2.49849e-07
25.977	-1.52379e-06	2.87469e-07	-1.23632e-06	-9.80431e-07	1.28944e-07	-8.51487e-07	-1.05251e-06	1.74448e-07	-8.78066e-07	-1.46757e-06	1.25110e-07	-1.34246e-06	-2.71366e-07	8.18388e-08	-1.89527e-07	-3.57239e-07	9.23996e-08	-2.64839e-07	-1.09565e-06	2.14260e-07	-8.81389e-07	-3.10251e-07	6.13354e-08	-2.48916e-07
26.001	-1.52085e-06	2.86915e-07	-1.23394e-06	-9.78194e-07	1.28650e-07	-8.49544e-07	-1.04975e-06	1.73990e-07	-8.75761e-07	-1.46471e-06	1.24866e-07	-1.33984e-06	-2.70250e-07	8.15022e-08	-1.88748e-07	-3.55952e-07	9.20668e-08	-2.63885e-07	-1.09321e-06	2.13783e-07	-8.79427e-07	-3.09083e-07	6.11045e-08	-2.47979e-07
26.026	-1.51790e-06	2.86359e-07	-1.23154e-06	-9.75947e-07	1.28354e-07	-8.47592e-07	-1.04697e-06	1.73529e-07	-8.73443e-07	-1.46183e-06	1.24621e-07	-1.33721e-06	-2.69111e-07	8.11587e-08	-1.87952e-07	-3.54649e-07	9.17297e-08	-2.62919e-07	-1.09076e-06	2.13304e-07	-8.77455e-07	-3.07909e-07	6.08725e-08	-2.47037e-07
26.051	-1.51495e-06	2.85801e-07	-1.22914e-06	-9.73690e-07	1.28057e-07	-8.45632e-07	-1.04418e-06	1.73066e-07	-8.71113e-07	-1.45895e-06	1.24375e-07	-1.33457e-06	-2.67950e-07	8.08085e-08	-1.87141e-07	-3.53329e-07	9.13884e-08	-2.61941e-07	-1.08830e-06	2.12822e-07	-8.75474e-07	-3.06731e-07	6.06394e-08	-2.46091e-07
26.075	-1.51198e-06	2.85241e-07	-1.22674e-06	-9.71423e-07	1.27759e-07	-8.43664e-07	-1.04137e-06	1.72601e-07	-8.68771e-07	-1.45605e-06	1.24128e-07	-1.33192e-06	-2.66766e-07	8.04516e-08	-1.86315e-07	-3.51993e-07	9.10429e-08	-2.60950e-07	-1.08582e-06	2.12338e-07	-8.73483e-07	-3.05547e-07	6.04054e-08	-2.45142e-07
26.100	-1.50900e-06	2.84680e-07	-1.22432e-06	-9.69147e-07	1.27460e-07	-8.41687e-07	-1.03855e-06	1.72133e-07	-8.66417e-07	-1.45313e-06	1.23879e-07	-1.32925e-06	-2.65560e-07	8.00879e-08	-1.85472e-07	-3.50641e-07	9.06932e-08	-2.59948e-07	-1.08334e-06	2.11852e-07	-8.71483e-07	-3.04358e-07	6.01704e-08	-2.44188e-07
26.124	-1.50602e-06	2.84116e-07	-1.22190e-06	-9.66862e-07	1.27160e-07	-8.39702e-07	-1.03571e-06	1.71663e-07	-8.64051e-07	-1.45020e-06	1.23630e-07	-1.32657e-06	-2.64332e-07	7.97175e-08	-1.84615e-07	-3.49273e-07	9.03394e-08	-2.58934e-07	-1.08084e-06	2.11363e-07	-8.69474e-07	-3.03165e-07	5.99344e-08	-2.43230e-07
26.149	-1.50302e-06	2.83551e-07	-1.21947e-06	-9.64567e-07	1.26858e-07	-8.37709e-07	-1.03286e-06	1.71191e-07	-8.61673e-07	-1.44726e-06	1.23379e-07	-1.32388e-06	-2.63082e-07	7.93404e-08	-1.83741e-07	-3.47889e-07	8.99813e-08	-2.57908e-07	-1.07833e-06	2.10873e-07	-8.67456e-07	-3.01966e-07	5.96974e-08	-2.42269e-07
26.173	-1.50002e-06	2.82984e-07	-1.21703e-06	-9.62263e-07	1.26555e-07	-8.35708e-07	-1.03000e-06	1.70716e-07	-8.59284e-07	-1.44430e-06	1.23127e-07	-1.32118e-06	-2.61809e-07	7.89566e-08	-1.82852e-07	-3.46489e-07	8.96192e-08	-2.56869e-07	-1.07581e-06	2.10380e-07	-8.65428e-07	-3.00763e-07	5.94595e-08	-2.41303e-07
26.198	-1.49700e-06	2.82416e-07	-1.21459e-06	-9.59950e-07	1.26250e-07	-8.33699e-07	-1.02712e-06	1.70239e-07	-8.56883e-07	-1.44133e-06	1.22874e-07	-1.31846e-06	-2.60514e-07	7.85661e-08	-1.81948e-07	-3.45072e-07	8.92528e-08	-2.55820e-07	-1.07328e-06	2.09885e-07	-8.63392e-07	-2.99554e-07	5.92207e-08	-2.40334e-07
26.223	-1.49398e-06	2.81845e-07	-1.21213e-06	-9.57628e-07	1.25945e-07	-8.31683e-07	-1.02423e-06	1.69760e-07	-8.54471e-07	-1.43835e-06	1.22619e-07	-1.31573e-06	-2.59198e-07	7.81690e-08	-1.81029e-07	-3.43640e-07	8.88824e-08	-2.54758e-07	-1.07073e-06	2.09388e-07	-8.61347e-07	-2.98342e-07	5.89809e-08	-2.39361e-07
26.247	-1.49095e-06	2.81273e-07	-1.20967e-06	-9.55297e-07	1.25638e-07	-8.29658e-07	-1.02133e-06	1.69278e-07	-8.52047e-07	-1.43535e-06	1.22364e-07	-1.31299e-06	-2.57859e-07	7.77653e-08	-1.80094e-07	-3.42192e-07	8.85079e-08	-2.53684e-07	-1.06818e-06	2.08888e-07	-8.59293e-07	-2.97124e-07	5.87403e-08	-2.38384e-07
26.272	-1.48791e-06	2.80700e-07	-1.20721e-06	-9.52957e-07	1.25331e-07	-8.27626e-07	-1.01841e-06	1.68795e-07	-8.49613e-07	-1.43235e-06	1.22108e-07	-1.31024e-06	-2.56498e-07	7.73549e-08	-1.79143e-07	-3.40728e-07	8.81293e-08	-2.52599e-07	-1.06562e-06	2.08387e-07	-8.57231e-07	-2.95902e-07	5.84987e-08	-2.37404e-07
26.296	-1.48486e-06	2.80124e-07	-1.20473e-06	-9.50608e-07	1.25022e-07	-8.25586e-07	-1.01548e-06	1.68309e-07	-8.47167e-07	-1.42932e-06	1.21850e-07	-1.30747e-06	-2.55116e-07	7.69380e-08	-1.78178e-07	-3.39249e-07	8.77466e-08	-2.51502e-07	-1.06304e-06	2.07884e-07	-8.55160e-07	-2.94676e-07	5.82562e-08	-2.36420e-07
26.321	-1.48180e-06	2.79547e-07	-1.20225e-06	-9.48251e-07	1.24712e-07	-8.23539e-07	-1.01253e-06	1.67821e-07	-8.44710e-07	-1.42629e-06	1.21591e-07	-1.30470e-06	-2.53711e-07	7.65145e-08	-1.77197e-07	-3.37754e-07	8.73599e-08	-2.50394e-07	-1.06046e-06	2.07378e-07	-8.53080e-07	-2.93445e-07	5.80129e-08	-2.35432e-07
26.345	-1.47873e-06	2.78969e-07	-1.19976e-06	-9.45885e-07	1.24401e-07	-8.21485e-07	-1.00957e-06	1.67331e-07	-8.42243e-07	-1.42324e-06	1.21332e-07	-1.30191e-06	-2.52285e-07	7.60844e-08	-1.76201e-07	-3.36243e-07	8.69691e-08	-2.49274e-07	-1.05786e-06	2.06871e-07	-8.50993e-07	-2.92210e-07	5.77687e-08	-2.34441e-07
26.370	-1.47566e-06	2.78389e-07	-1.19727e-06	-9.43511e-07	1.24088e-07	-8.19423e-07	-1.00660e-06	1.66838e-07	-8.39765e-07	-1.42018e-06	1.21071e-07	-1.29911e-06	-2.50838e-07	7.56478e-08	-1.75190e-07	-3.34717e-07	8.65743e-08	-2.48142e-07	-1.05526e-06	2.06361e-07	-8.48897e-07	-2.90971e-07	5.75237e-08	-2.33447e-07
26.395	-1.47257e-06	2.77807e-07	-1.19477e-06	-9.41129e-07	1.23775e-07	-8.17354e-07	-1.00362e-06	1.66344e-07	-8.37276e-07	-1.41711e-06	1.20809e-07	-1.29630e-06	-2.49368e-07	7.52047e-08	-1.74164e-07	-3.33175e-07	8.61755e-08	-2.46999e-07	-1.05264e-06	2.05850e-07	-8.46794e-07	-2.89727e-07	5.72779e-08	-2.32449e-07
26.419	-1.46948e-06	2.77224e-07	-1.19226e-06	-9.38738e-07	1.23461e-07	-8.15277e-07	-1.00062e-06	1.65847e-07	-8.34776e-07	-1.41403e-06	1.20546e-07	-1.29348e-06	-2.47877e-07	7.47551e-08	-1.73122e-07	-3.31618e-07	8.57728e-08	-2.45845e-07	-1.05002e-06	2.05337e-07	-8.44682e-07	-2.88479e-07	5.70312e-08	-2.31448e-07
26.444	-1.46638e-06	2.76639e-07	-1.18974e-06	-9.36340e-07	1.23145e-07	-8.13194e-07	-9.97615e-07	1.65349e-07	-8.32267e-07	-1.41093e-06	1.20282e-07	-1.29065e-06	-2.46365e-07	7.42990e-08	-1.72066e-07	-3.30045e-07	8.53660e-08	-2.44679e-07	-1.04738e-06	2.04821e-07	-8.42563e-07	-2.87228e-07	5.67837e-08	-2.30444e-07
26.468	-1.46328e-06	2.76053e-07	-1.18722e-06	-9.33933e-07	1.22829e-07	-8.11104e-07	-9.94594e-07	1.64848e-07	-8.29746e-07	-1.40783e-06	1.20017e-07	-1.28781e-06	-2.44831e-07	7.38364e-08	-1.70995e-07	-3.28457e-07	8.49553e-08	-2.43502e-07	-1.04474e-06	2.04304e-07	-8.40436e-07	-2.85972e-07	5.65355e-08	-2.29436e-07
26.493	-1.46016e-06	2.75466e-07	-1.18470e-06	-9.31518e-07	1.22511e-07	-8.09007e-07	-9.91561e-07	1.64345e-07	-8.27216e-07	-1.40471e-06	1.19751e-07	-1.28495e-06	-2.43276e-07	7.33674e-08	-1.69909e-07	-3.26854e-07	8.45407e-08	-2.42313e-07	-1.04209e-06	2.03785e-07	-8.38301e-07	-2.84712e-07	5.62865e-08	-2.28426e-07
26.518	-1.45704e-06	2.74877e-07	-1.18216e-06	-9.29096e-07	1.22193e-07	-8.06904e-07	-9.88516e-07	1.63840e-07	-8.24676e-07	-1.40158e-06	1.19484e-07	-1.28209e-06	-2.41700e-07	7.28920e-08	-1.68808e-07	-3.25236e-07	8.41222e-08	-2.41114e-07	-1.03942e-06	2.03265e-07	-8.36159e-07	-2.83449e-07	5.60367e-08	-2.27412e-07
26.542	-1.45391e-06	2.74287e-07	-1.17963e-06	-9.26666e-07	1.21873e-07	-8.04793e-07	-9.85459e-07	1.63334e-07	-8.22125e-07	-1.39843e-06	1.19217e-07	-1.27922e-06	-2.40102e-07	7.24102e-08	-1.67692e-07	-3.23603e-07	8.36997e-08	-2.39903e-07	-1.03675e-06	2.02742e-07	-8.34010e-07	-2.82182e-07	5.57861e-08	-2.26395e-07
26.567	-1.45078e-06	2.73695e-07	-1.17708e-06	-9.24229e-07	1.21553e-07	-8.02676e-07	-9.82390e-07	1.62825e-07	-8.19565e-07	-1.39528e-06	1.18948e-07	-1.27633e-06	-2.38484e-07	7.19221e-08	-1.66561e-07	-3.21954e-07	8.32734e-08	-2.38681e-07	-1.03407e-06	2.02218e-07	-8.31853e-07	-2.80911e-07	5.55349e-08	-2.25376e-07
26.591	-1.44763e-06	2.73103e-07	-1.17453e-06	-9.21784e-07	1.21231e-07	-8.00553e-07	-9.79310e-07	1.62315e-07	-8.16995e-07	-1.39212e-06	1.18678e-07	-1.27344e-06	-2.36844e-07	7.14275e-08	-1.65416e-07	-3.20291e-07	8.28432e-08	-2.37448e-07	-1.03138e-06	2.01692e-07	-8.29690e-07	-2.79636e-07	5.52829e-08	-2.24353e-07
26.616	-1.44449e-06	2.72508e-07	-1.17198e-06	-9.19332e-07	1.20908e-07	-7.98423e-07	-9.76218e-07	1.61802e-07	-8.14416e-07	-1.38894e-06	1.18407e-07	-1.27053e-06	-2.35183e-07	7.09266e-08	-1.64256e-07	-3.18613e-07	8.24091e-08	-2.36204e-07	-1.02868e-06	2.01164e-07	-8.27519e-07	-2.78358e-07	5.50302e-08	-2.23328e-07
26.640	-1.44133e-06	2.71913e-07	-1.16942e-06	-9.16873e-07	1.20585e-07	-7.96287e-07	-9.73114e-07	1.61288e-07	-8.11826e-07	-1.38575e-06	1.18136e-07	-1.26762e-06	-2.33501e-07	7.04195e-08	-1.63082e-07	-3.16920e-07	8.19712e-08	-2.34949e-07	-1.02598e-06	2.00635e-07	-8.25342e-07	-2.77076e-07	5.47769e-08	-2.22299e-07
26.665	-1.43817e-06	2.71316e-07	-1.16685e-06	-9.14406e-07	1.20261e-07	-7.94145e-07	-9.69999e-07	1.60771e-07	-8.09228e-07	-1.38256e-06	1.17863e-07	-1.26469e-06	-2.31798e-07	6.99060e-08	-1.61893e-07	-3.15212e-07	8.15295e-08	-2.33683e-07	-1.02326e-06	2.00104e-07	-8.23157e-07	-2.75791e-07	5.45228e-08	-2.21269e-07
26.690	-1.43500e-06	2.70718e-07	-1.16428e-06	-9.11932e-07	1.19935e-07	-7.91997e-07	-9.66873e-07	1.60253e-07	-8.06620e-07	-1.37935e-06	1.17590e-07	-1.26176e-06	-2.30075e-07	6.93862e-08	-1.60689e-07	-3.13490e-07	8.10840e-08	-2.32406e-07	-1.02054e-06	1.99572e-07	-8.20967e-07	-2.74503e-07	5.42681e-08	-2.20235e-07
26.714	-1.43182e-06	2.70119e-07	-1.16170e-06	-9.09452e-07	1.19609e-07	-7.89843e-07	-9.63736e-07	1.59733e-07	-8.04003e-07	-1.37613e-06	1.17315e-07	-1.25882e-06	-2.28331e-07	6.88602e-08	-1.59471e-07	-3.11752e-07	8.06347e-08	-2.31118e-07	-1.01781e-06	1.99037e-07	-8.18769e-07	-2.73211e-07	5.40128e-08	-2.19199e-07
26.739	-1.42864e-06	2.69519e-07	-1.15912e-06	-9.06965e-07	1.19282e-07	-7.87683e-07	-9.60589e-07	1.59212e-07	-8.01377e-07	-1.37290e-06	1.17040e-07	-1.25586e-06	-2.26566e-07	6.83279e-08	-1.58238e-07	-3.10001e-07	8.01816e-08	-2.29819e-07	-1.01507e-06	1.98502e-07	-8.16566e-07	-2.71917e-07	5.37568e-08	-2.18160e-07
26.763	-1.42545e-06	2.68918e-07	-1.15654e-06	-9.04471e-07	1.18954e-07	-7.85517e-07	-9.57430e-07	1.58688e-07	-7.98742e-07	-1.36967e-06	1.16764e-07	-1.25290e-06	-2.24781e-07	6.77895e-08	-1.56991e-07	-3.08235e-07	7.97248e-08	-2.28510e-07	-1.01232e-06	1.97965e-07	-8.14356e-07	-2.70619e-07	5.35003e-08	-2.17119e-07
26.788	-1.42226e-06	2.68315e-07	-1.15394e-06	-9.01971e-07	1.18625e-07	-7.83345e-07	-9.54261e-07	1.58163e-07	-7.96098e-07	-1.36642e-06	1.16487e-07	-1.24993e-06	-2.22975e-07	6.72448e-08	-1.55730e-07	-3.06454e-07	7.92642e-08	-2.27190e-07	-1.00957e-06	1.97426e-07	-8.12140e-07	-2.69318e-07	5.32431e-08	-2.16075e-07
26.812	-1.41906e-06	2.67712e-07	-1.15135e-06	-8.99464e-07	1.18295e-07	-7.81168e-07	-9.51081e-07	1.57636e-07	-7.93445e-07	-1.36316e-06	1.16210e-07	-1.24695e-06	-2.21148e-07	6.66940e-08	-1.54454e-07	-3.04659e-07	7.87999e-08	-2.25859e-07	-1.00680e-06	1.96886e-07	-8.09918e-07	-2.68014e-07	5.29853e-08	-2.15029e-07
26.837	-1.41586e-06	2.67107e-07	-1.14875e-06	-8.96950e-07	1.17965e-07	-7.78986e-07	-9.47891e-07	1.57107e-07	-7.90784e-07	-1.35989e-06	1.15931e-07	-1.24396e-06	-2.19301e-07	6.61370e-08	-1.53164e-07	-3.02850e-07	7.83319e-08	-2.24518e-07	-1.00403e-06	1.96344e-07	-8.07690e-07	-2.66707e-07	5.27270e-08	-2.13980e-07
26.862	-1.41265e-06	2.66502e-07	-1.14614e-06	-8.94431e-07	1.17634e-07	-7.76797e-07	-9.44691e-07	1.56577e-07	-7.88114e-07	-1.35662e-06	1.15652e-07	-1.24097e-06	-2.17434e-07	6.55739e-08	-1.51860e-07	-3.01026e-07	7.78603e-08	-2.23166e-07	-1.00126e-06	1.95801e-07	-8.05456e-07	-2.65398e-07	5.24681e-08	-2.12930e-07
26.886	-1.40943e-06	2.65895e-07	-1.14354e-06	-8.91905e-07	1.17301e-07	-7.74604e-07	-9.41480e-07	1.56045e-07	-7.85436e-07	-1.35333e-06	1.15371e-07	-1.23796e-06	-2.15547e-07	6.50047e-08	-1.50542e-07	-2.99188e-07	7.73850e-08	-2.21803e-07	-9.98474e-07	1.95257e-07	-8.03217e-07	-2.64086e-07	5.22087e-08	-2.11877e-07
26.911	-1.40621e-06	2.65288e-07	-1.14092e-06	-8.89374e-07	1.16968e-07	-7.72405e-07	-9.38260e-07	1.55511e-07	-7.82749e-07	-1.35004e-06	1.15091e-07	-1.23494e-06	-2.13639e-07	6.44294e-08	-1.49210e-07	-2.97337e-07	7.69060e-08	-2.20431e-07	-9.95683e-07	1.94711e-07	-8.00972e-07	-2.62771e-07	5.19487e-08	-2.10822e-07
26.935	-1.40299e-06	2.64679e-07	-1.13831e-06	-8.86836e-07	1.16635e-07	-7.70201e-07	-9.35030e-07	1.54975e-07	-7.80054e-07	-1.34673e-06	1.14809e-07	-1.23192e-06	-2.11711e-07	6.38480e-08	-1.47863e-07	-2.95471e-07	7.64234e-08	-2.19047e-07	-9.92886e-07	1.94164e-07	-7.98722e-07	-2.61453e-07	5.16883e-08	-2.09765e-07
26.960	-1.39976e-06	2.64070e-07	-1.13569e-06	-8.84293e-07	1.16300e-07	-7.67992e-07	-9.31790e-07	1.54438e-07	-7.77352e-07	-1.34342e-06	1.14526e-07	-1.22889e-06	-2.09763e-07	6.32606e-08	-1.46503e-07	-2.93591e-07	7.59372e-08	-2.17654e-07	-9.90082e-07	1.93616e-07	-7.96466e-07	-2.60133e-07	5.14273e-08	-2.08706e-07
26.984	-1.39652e-06	2.63460e-07	-1.13306e-06	-8.81744e-07	1.15965e-07	-7.65779e-07	-9.28541e-07	1.53900e-07	-7.74641e-07	-1.34010e-06	1.14243e-07	-1.22585e-06	-2.07796e-07	6.26672e-08	-1.45128e-07	-2.91697e-07	7.54474e-08	-2.16250e-07	-9.87271e-07	1.93066e-07	-7.94205e-07	-2.58811e-07	5.11659e-08	-2.07645e-07
27.009	-1.39328e-06	2.62849e-07	-1.13043e-06	-8.79189e-07	1.15629e-07	-7.63560e-07	-9.25282e-07	1.53360e-07	-7.71922e-07	-1.33677e-06	1.13959e-07	-1.22281e-06	-2.05808e-07	6.20677e-08	-1.43740e-07	-2.89790e-07	7.49540e-08	-2.14836e-07	-9.84455e-07	1.92515e-07	-7.91940e-07	-2.57486e-07	5.09040e-08	-2.06582e-07
27.034	-1.39004e-06	2.62237e-07	-1.12780e-06	-8.76629e-07	1.15292e-07	-7.61336e-07	-9.22014e-07	1.52818e-07	-7.69196e-07	-1.33343e-06	1.13675e-07	-1.21975e-06	-2.03801e-07	6.14623e-08	-1.42338e-07	-2.87869e-07	7.44571e-08	-2.13411e-07	-9.81632e-07	1.91963e-07	-7.89669e-07	-2.56159e-07	5.06417e-08	-2.05518e-07
27.058	-1.38679e-06	2.61624e-07	-1.12517e-06	-8.74063e-07	1.14955e-07	-7.59108e-07	-9.18736e-07	1.52275e-07	-7.66462e-07	-1.33008e-06	1.13389e-07	-1.21669e-06	-2.01773e-07	6.08510e-08	-1.40922e-07	-2.85934e-07	7.39566e-08	-2.11977e-07	-9.78803e-07	1.91410e-07	-7.87393e-07	-2.54830e-07	5.03789e-08	-2.04451e-07
27.083	-1.38354e-06	2.61011e-07	-1.12253e-06	-8.71492e-07	1.14617e-07	-7.56876e-07	-9.15450e-07	1.51730e-07	-7.63720e-07	-1.32672e-06	1.13103e-07	-1.21362e-06	-1.99726e-07	6.02336e-08	-1.39493e-07	-2.83985e-07	7.34526e-08	-2.10532e-07	-9.75969e-07	1.90856e-07	-7.85113e-07	-2.53499e-07	5.01157e-08	-2.03383e-07
27.107	-1.38028e-06	2.60396e-07	-1.11989e-06	-8.68916e-07	1.14278e-07	-7.54638e-07	-9.12155e-07	1.51184e-07	-7.60971e-07	-1.32336e-06	1.12817e-07	-1.21054e-06	-1.97660e-07	5.96104e-08	-1.38049e-07	-2.82023e-07	7.29451e-08	-2.09078e-07	-9.73129e-07	1.90300e-07	-7.82828e-07	-2.52166e-07	4.98521e-08	-2.02313e-07
27.132	-1.37702e-06	2.59781e-07	-1.11724e-06	-8.66335e-07	1.13938e-07	-7.52397e-07	-9.08851e-07	1.50636e-07	-7.58215e-07	-1.31999e-06	1.12529e-07	-1.20746e-06	-1.95574e-07	5.89813e-08	-1.36593e-07	-2.80047e-07	7.24341e-08	-2.07613e-07	-9.70283e-07	1.89744e-07	-7.80539e-07	-2.50830e-07	4.95881e-08	-2.01242e-07
27.156	-1.37376e-06	2.59166e-07	-1.11460e-06	-8.63749e-07	1.13598e-07	-7.50151e-07	-9.05539e-07	1.50087e-07	-7.55451e-07	-1.31661e-06	1.12241e-07	-1.20437e-06	-1.93468e-07	5.83463e-08	-1.35122e-07	-2.78058e-07	7.19196e-08	-2.06139e-07	-9.67432e-07	1.89186e-07	-7.78246e-07	-2.49493e-07	4.93238e-08	-2.00169e-07
27.181	-1.37049e-06	2.58550e-07	-1.11194e-06	-8.61159e-07	1.13258e-07	-7.47901e-07	-9.02218e-07	1.49537e-07	-7.52681e-07	-1.31322e-06	1.11952e-07	-1.20127e-06	-1.91343e-07	5.77055e-08	-1.33638e-07	-2.76056e-07	7.14017e-08	-2.04654e-07	-9.64576e-07	1.88628e-07	-7.75948e-07	-2.48154e-07	4.90591e-08	-1.99095e-07
27.206	-1.36722e-06	2.57933e-07	-1.10929e-06	-8.58563e-07	1.12916e-07	-7.45647e-07	-8.98888e-07	1.48985e-07	-7.49903e-07	-1.30983e-06	1.11663e-07	-1.19817e-06	-1.89199e-07	5.70588e-08	-1.32140e-07	-2.74040e-07	7.08804e-08	-2.03160e-07	-9.61714e-07	1.88068e-07	-7.73646e-07	-2.46814e-07	4.87940e-08	-1.98020e-07
27.230	-1.36395e-06	2.57315e-07	-1.10664e-06	-8.55963e-07	1.12574e-07	-7.43389e-07	-8.95551e-07	1.48432e-07	-7.47119e-07	-1.30643e-06	1.11373e-07	-1.19506e-06	-1.87036e-07	5.64064e-08	-1.30629e-07	-2.72011e-07	7.03556e-08	-2.01656e-07	-9.58848e-07	1.87508e-07	-7.71341e-07	-2.45471e-07	4.85287e-08	-1.96943e-07
27.255	-1.36068e-06	2.56697e-07	-1.10398e-06	-8.53358e-07	1.12232e-07	-7.41127e-07	-8.92205e-07	1.47877e-07	-7.44328e-07	-1.30302e-06	1.11083e-07	-1.19194e-06	-1.84853e-07	5.57481e-08	-1.29105e-07	-2.69969e-07	6.98274e-08	-2.00142e-07	-9.55977e-07	1.86946e-07	-7.69031e-07	-2.44127e-07	4.82630e-08	-1.95864e-07
27.279	-1.35740e-06	2.56079e-07	-1.10132e-06	-8.50749e-07	1.11889e-07	-7.38861e-07	-8.88851e-07	1.47322e-07	-7.41530e-07	-1.29961e-06	1.10792e-07	-1.18882e-06	-1.82651e-07	5.50841e-08	-1.27567e-07	-2.67914e-07	6.92959e-08	-1.98618e-07	-9.53102e-07	1.86384e-07	-7.66718e-07	-2.42782e-07	4.79970e-08	-1.94785e-07
27.304	-1.35411e-06	2.55459e-07	-1.09866e-06	-8.48136e-07	1.11545e-07	-7.36591e-07	-8.85490e-07	1.46764e-07	-7.38726e-07	-1.29619e-06	1.10500e-07	-1.18569e-06	-1.80431e-07	5.44144e-08	-1.26016e-07	-2.65846e-07	6.87610e-08	-1.97085e-07	-9.50222e-07	1.85821e-07	-7.64401e-07	-2.41435e-07	4.77308e-08	-1.93705e-07
27.329	-1.35083e-06	2.54840e-07	-1.09599e-06	-8.45519e-07	1.11201e-07	-7.34318e-07	-8.82121e-07	1.46206e-07	-7.35915e-07	-1.29276e-06	1.10208e-07	-1.18255e-06	-1.78191e-07	5.37389e-08	-1.24452e-07	-2.63765e-07	6.82227e-08	-1.95542e-07	-9.47338e-07	1.85257e-07	-7.62081e-07	-2.40087e-07	4.74643e-08	-1.92623e-07
27.353	-1.34754e-06	2.54220e-07	-1.09332e-06	-8.42897e-07	1.10856e-07	-7.32041e-07	-8.78744e-07	1.45646e-07	-7.33098e-07	-1.28932e-06	1.09915e-07	-1.17941e-06	-1.75932e-07	5.30578e-08	-1.22874e-07	-2.61671e-07	6.76811e-08	-1.93990e-07	-9.44449e-07	1.84692e-07	-7.59757e-07	-2.38738e-07	4.71976e-08	-1.91541e-07
27.378	-1.34425e-06	2.53599e-07	-1.09066e-06	-8.40272e-07	1.10511e-07	-7.29761e-07	-8.75360e-07	1.45086e-07	-7.30275e-07	-1.28588e-06	1.09622e-07	-1.17626e-06	-1.73655e-07	5.23709e-08	-1.21284e-07	-2.59564e-07	6.71362e-08	-1.92428e-07	-9.41557e-07	1.84126e-07	-7.57430e-07	-2.37388e-07	4.69306e-08	-1.90457e-07
27.402	-1.34096e-06	2.52978e-07	-1.08798e-06	-8.37642e-07	1.10165e-07	-7.27477e-07	-8.71969e-07	1.44523e-07	-7.27445e-07	-1.28243e-06	1.09328e-07	-1.17311e-06	-1.71359e-07	5.16785e-08	-1.19680e-07	-2.57445e-07	6.65880e-08	-1.90857e-07	-9.38661e-07	1.83560e-07	-7.55101e-07	-2.36036e-07	4.66634e-08	-1.89373e-07
27.427	-1.33767e-06	2.52357e-07	-1.08531e-06	-8.35009e-07	1.09819e-07	-7.25191e-07	-8.68570e-07	1.43960e-07	-7.24610e-07	-1.27898e-06	1.09033e-07	-1.16995e-06	-1.69044e-07	5.09804e-08	-1.18063e-07	-2.55313e-07	6.60366e-08	-1.89276e-07	-9.35761e-07	1.82993e-07	-7.52768e-07	-2.34684e-07	4.63960e-08	-1.88288e-07
27.451	-1.33438e-06	2.51736e-07	-1.08264e-06	-8.32372e-07	1.09472e-07	-7.22901e-07	-8.65164e-07	1.43396e-07	-7.21769e-07	-1.27552e-06	1.08738e-07	-1.16678e-06	-1.66711e-07	5.02767e-08	-1.16434e-07	-2.53168e-07	6.54819e-08	-1.87686e-07	-9.32857e-07	1.82425e-07	-7.50432e-07	-2.33330e-07	4.61285e-08	-1.87202e-07
27.476	-1.33108e-06	2.51114e-07	-1.07996e-06	-8.29732e-07	1.09125e-07	-7.20608e-07	-8.61752e-07	1.42830e-07	-7.18922e-07	-1.27206e-06	1.08443e-07	-1.16362e-06	-1.64359e-07	4.95674e-08	-1.14791e-07	-2.51011e-07	6.49239e-08	-1.86087e-07	-9.29950e-07	1.81857e-07	-7.48094e-07	-2.31976e-07	4.58608e-08	-1.86115e-07
27.501	-1.32778e-06	2.50491e-07	-1.07729e-06	-8.27089e-07	1.08777e-07	-7.18312e-07	-8.58333e-07	1.42263e-07	-7.16069e-07	-1.26859e-06	1.08147e-07	-1.16044e-06	-1.61988e-07	4.88526e-08	-1.13136e-07	-2.48841e-07	6.43627e-08	-1.84479e-07	-9.27040e-07	1.81288e-07	-7.45753e-07	-2.30621e-07	4.55929e-08	-1.85028e-07
27.525	-1.32448e-06	2.49869e-07	-1.07461e-06	-8.24442e-07	1.08429e-07	-7.16013e-07	-8.54907e-07	1.41695e-07	-7.13211e-07	-1.26511e-06	1.07851e-07	-1.15726e-06	-1.59600e-07	4.81322e-08	-1.11467e-07	-2.46659e-07	6.37984e-08	-1.82861e-07	-9.24127e-07	1.80718e-07	-7.43409e-07	-2.29266e-07	4.53249e-08	-1.83941e-07
27.550	-1.32118e-06	2.49246e-07	-1.07193e-06	-8.21792e-07	1.08080e-07	-7.13711e-07	-8.51474e-07	1.41127e-07	-7.10348e-07	-1.26163e-06	1.07554e-07	-1.15408e-06	-1.57193e-07	4.74063e-08	-1.09786e-07	-2.44465e-07	6.32308e-08	-1.81234e-07	-9.21211e-07	1.80148e-07	-7.41064e-07	-2.27909e-07	4.50568e-08	-1.82853e-07
27.574	-1.31788e-06	2.48623e-07	-1.06925e-06	-8.19138e-07	1.07731e-07	-7.11407e-07	-8.48035e-07	1.40557e-07	-7.07479e-07	-1.25815e-06	1.07257e-07	-1.15089e-06	-1.54768e-07	4.66749e-08	-1.08093e-07	-2.42258e-07	6.26601e-08	-1.79598e-07	-9.18293e-07	1.79577e-07	-7.38716e-07	-2.26553e-07	4.47886e-08	-1.81764e-07
27.599	-1.31458e-06	2.48000e-07	-1.06658e-06	-8.16482e-07	1.07382e-07	-7.09100e-07	-8.44590e-07	1.39986e-07	-7.04605e-07	-1.25466e-06	1.06960e-07	-1.14770e-06	-1.52324e-07	4.59381e-08	-1.06386e-07	-2.40040e-07	6.20862e-08	-1.77954e-07	-9.15371e-07	1.79006e-07	-7.36366e-07	-2.25196e-07	4.45203e-08	-1.80675e-07
27.623	-1.31127e-06	2.47377e-07	-1.06389e-06	-8.13823e-07	1.07032e-07	-7.06791e-07	-8.41139e-07	1.39414e-07	-7.01726e-07	-1.25116e-06	1.06662e-07	-1.14450e-06	-1.49863e-07	4.51958e-08	-1.04667e-07	-2.37809e-07	6.15092e-08	-1.76300e-07	-9.12448e-07	1.78434e-07	-7.34014e-07	-2.23838e-07	4.42519e-08	-1.79586e-07
27.648	-1.30797e-06	2.46754e-07	-1.06121e-06	-8.11161e-07	1.06682e-07	-7.04479e-07	-8.37682e-07	1.38841e-07	-6.98841e-07	-1.24766e-06	1.06363e-07	-1.14130e-06	-1.47384e-07	4.44481e-08	-1.02936e-07	-2.35566e-07	6.09291e-08	-1.74637e-07	-9.09522e-07	1.77862e-07	-7.31660e-07	-2.22480e-07	4.39835e-08	-1.78497e-07
27.673	-1.30466e-06	2.46130e-07	-1.05853e-06	-8.08497e-07	1.06332e-07	-7.02165e-07	-8.34219e-07	1.38267e-07	-6.95952e-07	-1.24416e-06	1.06064e-07	-1.13809e-06	-1.44886e-07	4.36950e-08	-1.01191e-07	-2.33311e-07	6.03459e-08	-1.72965e-07	-9.06594e-07	1.77289e-07	-7.29304e-07	-2.21123e-07	4.37150e-08	-1.77407e-07
27.697	-1.30136e-06	2.45507e-07	-1.05585e-06	-8.05830e-07	1.05981e-07	-6.99849e-07	-8.30750e-07	1.37692e-07	-6.93059e-07	-1.24065e-06	1.05765e-07	-1.13488e-06	-1.42371e-07	4.29365e-08	-9.94349e-08	-2.31045e-07	5.97596e-08	-1.71285e-07	-9.03663e-07	1.76716e-07	-7.26947e-07	-2.19765e-07	4.34466e-08	-1.76318e-07
27.722	-1.29805e-06	2.44883e-07	-1.05317e-06	-8.03160e-07	1.05630e-07	-6.97530e-07	-8.27276e-07	1.37116e-07	-6.90160e-07	-1.23714e-06	1.05466e-07	-1.13167e-06	-1.39839e-07	4.21726e-08	-9.76659e-08	-2.28766e-07	5.91703e-08	-1.69596e-07	-9.00731e-07	1.76143e-07	-7.24589e-07	-2.18407e-07	4.31781e-08	-1.75228e-07
27.746	-1.29475e-06	2.44260e-07	-1.05049e-06	-8.00488e-07	1.05278e-07	-6.95210e-07	-8.23796e-07	1.36539e-07	-6.87257e-07	-1.23362e-06	1.05166e-07	-1.12845e-06	-1.37288e-07	4.14034e-08	-9.58846e-08	-2.26476e-07	5.85779e-08	-1.67898e-07	-8.97798e-07	1.75569e-07	-7.22229e-07	-2.17049e-07	4.29096e-08	-1.74139e-07
27.771	-1.29144e-06	2.43636e-07	-1.04781e-06	-7.97814e-07	1.04927e-07	-6.92888e-07	-8.20311e-07	1.35961e-07	-6.84349e-07	-1.23010e-06	1.04866e-07	-1.12523e-06	-1.34720e-07	4.06289e-08	-9.40910e-08	-2.24174e-07	5.79825e-08	-1.66191e-07	-8.94863e-07	1.74995e-07	-7.19868e-07	-2.15691e-07	4.26412e-08	-1.73050e-07
27.795	-1.28814e-06	2.43013e-07	-1.04513e-06	-7.95138e-07	1.04575e-07	-6.90563e-07	-8.16820e-07	1.35383e-07	-6.81438e-07	-1.22657e-06	1.04565e-07	-1.12201e-06	-1.32134e-07	3.98492e-08	-9.22851e-08	-2.21860e-07	5.73841e-08	-1.64476e-07	-8.91926e-07	1.74421e-07	-7.17505e-07	-2.14333e-07	4.23728e-08	-1.71960e-07
27.820	-1.28483e-06	2.42389e-07	-1.04244e-06	-7.92460e-07	1.04223e-07	-6.88238e-07	-8.13325e-07	1.34804e-07	-6.78521e-07	-1.22305e-06	1.04265e-07	-1.11878e-06	-1.29531e-07	3.90641e-08	-9.04670e-08	-2.19535e-07	5.67827e-08	-1.62753e-07	-8.88988e-07	1.73846e-07	-7.15142e-07	-2.12976e-07	4.21045e-08	-1.70872e-07
27.845	-1.28153e-06	2.41766e-07	-1.03976e-06	-7.89780e-07	1.03870e-07	-6.85910e-07	-8.09825e-07	1.34223e-07	-6.75601e-07	-1.21952e-06	1.03964e-07	-1.11555e-06	-1.26911e-07	3.82738e-08	-8.86368e-08	-2.17199e-07	5.61784e-08	-1.61020e-07	-8.86049e-07	1.73272e-07	-7.12778e-07	-2.11619e-07	4.18363e-08	-1.69783e-07
27.869	-1.27823e-06	2.41143e-07	-1.03708e-06	-7.87098e-07	1.03517e-07	-6.83581e-07	-8.06319e-07	1.33642e-07	-6.72677e-07	-1.21598e-06	1.03662e-07	-1.11232e-06	-1.24273e-07	3.74783e-08	-8.67945e-08	-2.14851e-07	5.55711e-08	-1.59280e-07	-8.83110e-07	1.72697e-07	-7.10413e-07	-2.10263e-07	4.15681e-08	-1.68695e-07
27.894	-1.27492e-06	2.40520e-07	-1.03440e-06	-7.84415e-07	1.03164e-07	-6.81250e-07	-8.02809e-07	1.33061e-07	-6.69749e-07	-1.21244e-06	1.03361e-07	-1.10908e-06	-1.21618e-07	3.66776e-08	-8.49402e-08	-2.12491e-07	5.49608e-08	-1.57531e-07	-8.80169e-07	1.72122e-07	-7.08048e-07	-2.08907e-07	4.13001e-08	-1.67607e-07
27.918	-1.27162e-06	2.39897e-07	-1.03173e-06	-7.81730e-07	1.02811e-07	-6.78918e-07	-7.99295e-07	1.32478e-07	-6.66817e-07	-1.20890e-06	1.03059e-07	-1.10584e-06	-1.18946e-07	3.58717e-08	-8.30739e-08	-2.10121e-07	5.43477e-08	-1.55773e-07	-8.77228e-07	1.71547e-07	-7.05682e-07	-2.07552e-07	4.10322e-08	-1.66520e-07
27.943	-1.26832e-06	2.39275e-07	-1.02905e-06	-7.79043e-07	1.02458e-07	-6.76585e-07	-7.95776e-07	1.31895e-07	-6.63881e-07	-1.20536e-06	1.02757e-07	-1.10260e-06	-1.16256e-07	3.50607e-08	-8.11956e-08	-2.07739e-07	5.37316e-08	-1.54007e-07	-8.74287e-07	1.70971e-07	-7.03315e-07	-2.06198e-07	4.07644e-08	-1.65433e-07
27.967	-1.26502e-06	2.38652e-07	-1.02637e-06	-7.76355e-07	1.02104e-07	-6.74251e-07	-7.92253e-07	1.31311e-07	-6.60942e-07	-1.20181e-06	1.02455e-07	-1.09936e-06	-1.13550e-07	3.42445e-08	-7.93055e-08	-2.05346e-07	5.31127e-08	-1.52233e-07	-8.71345e-07	1.70396e-07	-7.00949e-07	-2.04844e-07	4.04968e-08	-1.64347e-07
27.992	-1.26173e-06	2.38030e-07	-1.02370e-06	-7.73666e-07	1.01751e-07	-6.71915e-07	-7.88725e-07	1.30726e-07	-6.57999e-07	-1.19827e-06	1.02152e-07	-1.09611e-06	-1.10827e-07	3.34232e-08	-7.74035e-08	-2.02942e-07	5.24909e-08	-1.50451e-07	-8.68403e-07	1.69821e-07	-6.98582e-07	-2.03491e-07	4.02294e-08	-1.63262e-07
28.017	-1.25843e-06	2.37409e-07	-1.02102e-06	-7.70976e-07	1.01397e-07	-6.69579e-07	-7.85194e-07	1.30141e-07	-6.55053e-07	-1.19472e-06	1.01850e-07	-1.09287e-06	-1.08087e-07	3.25968e-08	-7.54897e-08	-2.00527e-07	5.18663e-08	-1.48661e-07	-8.65461e-07	1.69245e-07	-6.96216e-07	-2.02140e-07	3.99622e-08	-1.62178e-07
28.041	-1.25514e-06	2.36787e-07	-1.01835e-06	-7.68284e-07	1.01043e-07	-6.67241e-07	-7.81658e-07	1.29555e-07	-6.52103e-07	-1.19116e-06	1.01547e-07	-1.08962e-06	-1.05330e-07	3.17654e-08	-7.35643e-08	-1.98101e-07	5.12389e-08	-1.46863e-07	-8.62519e-07	1.68670e-07	-6.93849e-07	-2.00789e-07	3.96952e-08	-1.61094e-07
28.066	-1.25185e-06	2.36166e-07	-1.01568e-06	-7.65592e-07	1.00689e-07	-6.64903e-07	-7.78119e-07	1.28968e-07	-6.49150e-07	-1.18761e-06	1.01244e-07	-1.08637e-06	-1.02556e-07	3.09289e-08	-7.16271e-08	-1.95665e-07	5.06086e-08	-1.45056e-07	-8.59578e-07	1.68095e-07	-6.91483e-07	-1.99440e-07	3.94284e-08	-1.60011e-07
28.090	-1.24856e-06	2.35546e-07	-1.01301e-06	-7.62899e-07	1.00335e-07	-6.62564e-07	-7.74576e-07	1.28381e-07	-6.46195e-07	-1.18405e-06	1.00941e-07	-1.08311e-06	-9.97657e-08	3.00874e-08	-6.96783e-08	-1.93217e-07	4.99756e-08	-1.43242e-07	-8.56637e-07	1.67520e-07	-6.89117e-07	-1.98091e-07	3.91619e-08	-1.58930e-07
28.115	-1.24527e-06	2.34925e-07	-1.01034e-06	-7.60205e-07	9.99804e-08	-6.60224e-07	-7.71029e-07	1.27793e-07	-6.43236e-07	-1.18050e-06	1.00637e-07	-1.07986e-06	-9.69589e-08	2.92409e-08	-6.77179e-08	-1.90759e-07	4.93398e-08	-1.41419e-07	-8.53696e-07	1.66945e-07	-6.86752e-07	-1.96745e-07	3.88956e-08	-1.57849e-07
28.140	-1.24198e-06	2.34306e-07	-1.00768e-06	-7.57510e-07	9.96261e-08	-6.57884e-07	-7.67479e-07	1.27205e-07	-6.40274e-07	-1.17694e-06	1.00334e-07	-1.07660e-06	-9.41355e-08	2.83895e-08	-6.57461e-08	-1.88290e-07	4.87012e-08	-1.39589e-07	-8.50757e-07	1.66370e-07	-6.84387e-07	-1.95399e-07	3.86296e-08	-1.56769e-07
28.164	-1.23870e-06	2.33686e-07	-1.00502e-06	-7.54815e-07	9.92716e-08	-6.55544e-07	-7.63926e-07	1.26616e-07	-6.37310e-07	-1.17338e-06	1.00030e-07	-1.07335e-06	-9.12958e-08	2.75330e-08	-6.37627e-08	-1.85811e-07	4.80599e-08	-1.37751e-07	-8.47818e-07	1.65795e-07	-6.82023e-07	-1.94055e-07	3.83639e-08	-1.55691e-07
28.189	-1.23542e-06	2.33068e-07	-1.00235e-06	-7.52120e-07	9.89171e-08	-6.53203e-07	-7.60369e-07	1.26027e-07	-6.34343e-07	-1.16981e-06	9.97267e-08	-1.07009e-06	-8.84396e-08	2.66717e-08	-6.17679e-08	-1.83321e-07	4.74158e-08	-1.35905e-07	-8.44880e-07	1.65221e-07	-6.79660e-07	-1.92712e-07	3.80985e-08	-1.54614e-07
28.213	-1.23214e-06	2.32449e-07	-9.99695e-07	-7.49424e-07	9.85626e-08	-6.50861e-07	-7.56810e-07	1.25437e-07	-6.31373e-07	-1.16625e-06	9.94229e-08	-1.06683e-06	-8.55672e-08	2.58054e-08	-5.97618e-08	-1.80820e-07	4.67691e-08	-1.34051e-07	-8.41944e-07	1.64647e-07	-6.77297e-07	-1.91372e-07	3.78334e-08	-1.53538e-07
28.238	-1.22887e-06	2.31832e-07	-9.97039e-07	-7.46728e-07	9.82080e-08	-6.48520e-07	-7.53247e-07	1.24846e-07	-6.28401e-07	-1.16269e-06	9.91191e-08	-1.06357e-06	-8.26786e-08	2.49343e-08	-5.77443e-08	-1.78310e-07	4.61197e-08	-1.32190e-07	-8.39009e-07	1.64073e-07	-6.74936e-07	-1.90032e-07	3.75686e-08	-1.52464e-07
28.262	-1.22560e-06	2.31215e-07	-9.94385e-07	-7.44032e-07	9.78534e-08	-6.46179e-07	-7.49682e-07	1.24255e-07	-6.25427e-07	-1.15912e-06	9.88152e-08	-1.06031e-06	-7.97738e-08	2.40583e-08	-5.57156e-08	-1.75789e-07	4.54676e-08	-1.30321e-07	-8.36075e-07	1.63499e-07	-6.72576e-07	-1.88695e-07	3.73043e-08	-1.51391e-07
28.287	-1.22233e-06	2.30598e-07	-9.91734e-07	-7.41336e-07	9.74988e-08	-6.43837e-07	-7.46114e-07	1.23664e-07	-6.22450e-07	-1.15556e-06	9.85113e-08	-1.05705e-06	-7.68530e-08	2.31774e-08	-5.36756e-08	-1.73257e-07	4.48129e-08	-1.28444e-07	-8.33143e-07	1.62926e-07	-6.70218e-07	-1.87360e-07	3.70403e-08	-1.50319e-07
28.312	-1.21907e-06	2.29982e-07	-9.89086e-07	-7.38640e-07	9.71443e-08	-6.41496e-07	-7.42543e-07	1.23072e-07	-6.19471e-07	-1.15199e-06	9.82073e-08	-1.05378e-06	-7.39162e-08	2.22917e-08	-5.16245e-08	-1.70716e-07	4.41555e-08	-1.26560e-07	-8.30213e-07	1.62353e-07	-6.67861e-07	-1.86026e-07	3.67766e-08	-1.49250e-07
28.336	-1.21581e-06	2.29367e-07	-9.86440e-07	-7.35944e-07	9.67897e-08	-6.39154e-07	-7.38970e-07	1.22480e-07	-6.16490e-07	-1.14842e-06	9.79033e-08	-1.05052e-06	-7.09635e-08	2.14012e-08	-4.95623e-08	-1.68164e-07	4.34956e-08	-1.24668e-07	-8.27285e-07	1.61780e-07	-6.65505e-07	-1.84695e-07	3.65134e-08	-1.48181e-07
28.361	-1.21255e-06	2.28753e-07	-9.83798e-07	-7.33249e-07	9.64352e-08	-6.36813e-07	-7.35394e-07	1.21887e-07	-6.13507e-07	-1.14486e-06	9.75993e-08	-1.04726e-06	-6.79949e-08	2.05060e-08	-4.74889e-08	-1.65602e-07	4.28330e-08	-1.22769e-07	-8.24359e-07	1.61208e-07	-6.63152e-07	-1.83366e-07	3.62506e-08	-1.47115e-07
28.385	-1.20930e-06	2.28139e-07	-9.81158e-07	-7.30554e-07	9.60808e-08	-6.34473e-07	-7.31817e-07	1.21294e-07	-6.10523e-07	-1.14129e-06	9.72953e-08	-1.04400e-06	-6.50106e-08	1.96059e-08	-4.54046e-08	-1.63031e-07	4.21679e-08	-1.20863e-07	-8.21436e-07	1.60636e-07	-6.60800e-07	-1.82039e-07	3.59883e-08	-1.46050e-07
28.410	-1.20605e-06	2.27526e-07	-9.78522e-07	-7.27859e-07	9.57264e-08	-6.32133e-07	-7.28237e-07	1.20701e-07	-6.07536e-07	-1.13773e-06	9.69913e-08	-1.04074e-06	-6.20105e-08	1.87012e-08	-4.33093e-08	-1.60449e-07	4.15001e-08	-1.18949e-07	-8.18514e-07	1.60065e-07	-6.58450e-07	-1.80714e-07	3.57264e-08	-1.44987e-07
28.434	-1.20280e-06	2.26914e-07	-9.75889e-07	-7.25165e-07	9.53721e-08	-6.29793e-07	-7.24655e-07	1.20107e-07	-6.04548e-07	-1.13416e-06	9.66873e-08	-1.03747e-06	-5.89948e-08	1.77917e-08	-4.12031e-08	-1.57858e-07	4.08299e-08	-1.17028e-07	-8.15595e-07	1.59494e-07	-6.56102e-07	-1.79392e-07	3.54650e-08	-1.43927e-07
28.459	-1.19956e-06	2.26303e-07	-9.73260e-07	-7.22472e-07	9.50179e-08	-6.27454e-07	-7.21071e-07	1.19513e-07	-6.01558e-07	-1.13060e-06	9.63833e-08	-1.03421e-06	-5.59635e-08	1.68775e-08	-3.90860e-08	-1.55257e-07	4.01571e-08	-1.15100e-07	-8.12679e-07	1.58924e-07	-6.53756e-07	-1.78072e-07	3.52040e-08	-1.42868e-07
28.484	-1.19633e-06	2.25692e-07	-9.70635e-07	-7.19779e-07	9.46638e-08	-6.25116e-07	-7.17486e-07	1.18919e-07	-5.98567e-07	-1.12703e-06	9.60795e-08	-1.03095e-06	-5.29168e-08	1.59587e-08	-3.69581e-08	-1.52646e-07	3.94818e-08	-1.13164e-07	-8.09766e-07	1.58354e-07	-6.51412e-07	-1.76754e-07	3.49436e-08	-1.41811e-07
28.508	-1.19310e-06	2.25083e-07	-9.68013e-07	-7.17088e-07	9.43098e-08	-6.22778e-07	-7.13899e-07	1.18324e-07	-5.95574e-07	-1.12347e-06	9.57756e-08	-1.02769e-06	-4.98546e-08	1.50352e-08	-3.48194e-08	-1.50025e-07	3.88040e-08	-1.11221e-07	-8.06856e-07	1.57785e-07	-6.49071e-07	-1.75440e-07	3.46837e-08	-1.40756e-07
28.533	-1.18987e-06	2.24474e-07	-9.65395e-07	-7.14397e-07	9.39559e-08	-6.20441e-07	-7.10310e-07	1.17730e-07	-5.92581e-07	-1.11990e-06	9.54719e-08	-1.02443e-06	-4.67771e-08	1.41071e-08	-3.26700e-08	-1.47395e-07	3.81237e-08	-1.09271e-07	-8.03949e-07	1.57216e-07	-6.46733e-07	-1.74128e-07	3.44243e-08	-1.39703e-07
28.557	-1.18665e-06	2.23866e-07	-9.62781e-07	-7.11708e-07	9.36022e-08	-6.18106e-07	-7.06720e-07	1.17134e-07	-5.89586e-07	-1.11634e-06	9.51682e-08	-1.02117e-06	-4.36842e-08	1.31743e-08	-3.05099e-08	-1.44756e-07	3.74410e-08	-1.07315e-07	-8.01045e-07	1.56649e-07	-6.44397e-07	-1.72818e-07	3.41655e-08	-1.38653e-07
28.582	-1.18343e-06	2.23259e-07	-9.60171e-07	-7.09020e-07	9.32487e-08	-6.15771e-07	-7.03129e-07	1.16539e-07	-5.86590e-07	-1.11278e-06	9.48647e-08	-1.01792e-06	-4.05762e-08	1.22370e-08	-2.83392e-08	-1.42106e-07	3.67558e-08	-1.05351e-07	-7.98145e-07	1.56081e-07	-6.42063e-07	-1.71512e-07	3.39072e-08	-1.37605e-07
28.606	-1.18022e-06	2.22653e-07	-9.57565e-07	-7.06333e-07	9.28953e-08	-6.13438e-07	-6.99537e-07	1.15944e-07	-5.83593e-07	-1.10922e-06	9.45612e-08	-1.01466e-06	-3.74530e-08	1.12951e-08	-2.61579e-08	-1.39448e-07	3.60682e-08	-1.03380e-07	-7.95248e-07	1.55515e-07	-6.39733e-07	-1.70209e-07	3.36495e-08	-1.36559e-07
28.631	-1.17701e-06	2.22048e-07	-9.54964e-07	-7.03647e-07	9.25421e-08	-6.11105e-07	-6.95943e-07	1.15348e-07	-5.80595e-07	-1.10566e-06	9.42579e-08	-1.01141e-06	-3.43147e-08	1.03487e-08	-2.39661e-08	-1.36780e-07	3.53782e-08	-1.01402e-07	-7.92355e-07	1.54949e-07	-6.37406e-07	-1.68908e-07	3.33925e-08	-1.35516e-07
28.656	-1.17381e-06	2.21444e-07	-9.52367e-07	-7.00964e-07	9.21892e-08	-6.08774e-07	-6.92349e-07	1.14752e-07	-5.77596e-07	-1.10211e-06	9.39548e-08	-1.00815e-06	-3.11615e-08	9.39770e-09	-2.17638e-08	-1.34103e-07	3.46857e-08	-9.94174e-08	-7.89466e-07	1.54384e-07	-6.35082e-07	-1.67611e-07	3.31360e-08	-1.34475e-07
28.680	-1.17062e-06	2.20842e-07	-9.49774e-07	-6.98281e-07	9.18364e-08	-6.06445e-07	-6.88753e-07	1.14157e-07	-5.74597e-07	-1.09855e-06	9.36517e-08	-1.00490e-06	-2.79932e-08	8.44222e-09	-1.95510e-08	-1.31417e-07	3.39909e-08	-9.74260e-08	-7.86580e-07	1.53820e-07	-6.32761e-07	-1.66317e-07	3.28802e-08	-1.33437e-07
28.705	-1.16743e-06	2.20240e-07	-9.47187e-07	-6.95601e-07	9.14838e-08	-6.04117e-07	-6.85157e-07	1.13561e-07	-5.71597e-07	-1.09500e-06	9.33489e-08	-1.00165e-06	-2.48101e-08	7.48226e-09	-1.73279e-08	-1.28722e-07	3.32938e-08	-9.54277e-08	-7.83699e-07	1.53256e-07	-6.30443e-07	-1.65026e-07	3.26250e-08	-1.32401e-07
28.729	-1.16424e-06	2.19639e-07	-9.44604e-07	-6.92922e-07	9.11315e-08	-6.01790e-07	-6.81561e-07	1.12964e-07	-5.68596e-07	-1.09145e-06	9.30462e-08	-9.98404e-07	-2.16122e-08	6.51782e-09	-1.50944e-08	-1.26017e-07	3.25943e-08	-9.34228e-08	-7.80823e-07	1.52694e-07	-6.28129e-07	-1.63739e-07	3.23705e-08	-1.31368e-07
28.754	-1.16107e-06	2.19040e-07	-9.42026e-07	-6.90245e-07	9.07795e-08	-5.99465e-07	-6.77964e-07	1.12368e-07	-5.65595e-07	-1.08790e-06	9.27437e-08	-9.95158e-07	-1.83995e-08	5.54895e-09	-1.28506e-08	-1.23304e-07	3.18924e-08	-9.14112e-08	-7.77950e-07	1.52132e-07	-6.25818e-07	-1.62455e-07	3.21166e-08	-1.30338e-07
28.778	-1.15789e-06	2.18442e-07	-9.39453e-07	-6.87570e-07	9.04277e-08	-5.97142e-07	-6.74366e-07	1.11772e-07	-5.62594e-07	-1.08436e-06	9.24414e-08	-9.91915e-07	-1.51722e-08	4.57564e-09	-1.05966e-08	-1.20581e-07	3.11883e-08	-8.93929e-08	-7.75082e-07	1.51571e-07	-6.23511e-07	-1.61174e-07	3.18635e-08	-1.29311e-07
28.803	-1.15473e-06	2.17845e-07	-9.36885e-07	-6.84897e-07	9.00761e-08	-5.94821e-07	-6.70769e-07	1.11176e-07	-5.59593e-07	-1.08081e-06	9.21393e-08	-9.88673e-07	-1.19302e-08	3.59793e-09	-8.33231e-09	-1.17850e-07	3.04818e-08	-8.73680e-08	-7.72219e-07	1.51012e-07	-6.21208e-07	-1.59897e-07	3.16110e-08	-1.28286e-07
28.828	-1.15157e-06	2.17249e-07	-9.34322e-07	-6.82226e-07	8.97249e-08	-5.92502e-07	-6.67171e-07	1.10579e-07	-5.56591e-07	-1.07727e-06	9.18375e-08	-9.85435e-07	-8.67375e-09	2.61584e-09	-6.05791e-09	-1.15110e-07	2.97731e-08	-8.53366e-08	-7.69361e-07	1.50453e-07	-6.18909e-07	-1.58624e-07	3.13593e-08	-1.27265e-07
28.852	-1.14842e-06	2.16654e-07	-9.31765e-07	-6.79558e-07	8.93740e-08	-5.90184e-07	-6.63573e-07	1.09983e-07	-5.53590e-07	-1.07373e-06	9.15359e-08	-9.82198e-07	-5.40276e-09	1.62937e-09	-3.77339e-09	-1.12361e-07	2.90621e-08	-8.32987e-08	-7.66508e-07	1.49895e-07	-6.16613e-07	-1.57354e-07	3.11083e-08	-1.26246e-07
28.877	-1.14527e-06	2.16061e-07	-9.29213e-07	-6.76892e-07	8.90233e-08	-5.87869e-07	-6.59975e-07	1.09387e-07	-5.50588e-07	-1.07020e-06	9.12345e-08	-9.78964e-07	-2.11736e-09	6.38555e-10	-1.47881e-09	-1.09603e-07	2.83488e-08	-8.12544e-08	-7.63660e-07	1.49338e-07	-6.14322e-07	-1.56089e-07	3.08581e-08	-1.25231e-07
28.901	-1.14214e-06	2.15469e-07	-9.26667e-07	-6.74229e-07	8.86730e-08	-5.85555e-07	-6.56377e-07	1.08790e-07	-5.47587e-07	-1.06667e-06	9.09334e-08	-9.75734e-07	1.18240e-09	-3.56588e-10	8.25808e-10	-1.06837e-07	2.76333e-08	-7.92036e-08	-7.60817e-07	1.48782e-07	-6.12035e-07	-1.54827e-07	3.06086e-08	-1.24218e-07
28.926	-1.13901e-06	2.14878e-07	-9.24127e-07	-6.71568e-07	8.83231e-08	-5.83244e-07	-6.52780e-07	1.08194e-07	-5.44586e-07	-1.06314e-06	9.06326e-08	-9.72506e-07	4.49644e-09	-1.35604e-09	3.14040e-09	-1.04062e-07	2.69156e-08	-7.71465e-08	-7.57979e-07	1.48227e-07	-6.09752e-07	-1.53569e-07	3.03600e-08	-1.23209e-07
28.951	-1.13588e-06	2.14289e-07	-9.21592e-07	-6.68909e-07	8.79734e-08	-5.80936e-07	-6.49183e-07	1.07598e-07	-5.41585e-07	-1.05961e-06	9.03320e-08	-9.69281e-07	7.82472e-09	-2.35979e-09	5.46493e-09	-1.01279e-07	2.61957e-08	-7.50831e-08	-7.55147e-07	1.47673e-07	-6.07474e-07	-1.52315e-07	3.01121e-08	-1.22203e-07
28.975	-1.13276e-06	2.13701e-07	-9.19064e-07	-6.66254e-07	8.76242e-08	-5.78629e-07	-6.45586e-07	1.07002e-07	-5.38584e-07	-1.05609e-06	9.00318e-08	-9.66059e-07	1.11672e-08	-3.36780e-09	7.79936e-09	-9.84870e-08	2.54736e-08	-7.30133e-08	-7.52321e-07	1.47120e-07	-6.05201e-07	-1.51066e-07	2.98650e-08	-1.21200e-07
29.000	-1.12966e-06	2.13114e-07	-9.16541e-07	-6.63601e-07	8.72753e-08	-5.76326e-07	-6.41990e-07	1.06406e-07	-5.35584e-07	-1.05257e-06	8.97319e-08	-9.62841e-07	1.45237e-08	-4.38007e-09	1.01436e-08	-9.56867e-08	2.47493e-08	-7.09374e-08	-7.49501e-07	1.46569e-07	-6.02932e-07	-1.49820e-07	2.96188e-08	-1.20201e-07
29.024	-1.12655e-06	2.12529e-07	-9.14025e-07	-6.60951e-07	8.69268e-08	-5.74024e-07	-6.38395e-07	1.05810e-07	-5.32585e-07	-1.04906e-06	8.94322e-08	-9.59626e-07	1.78943e-08	-5.39657e-09	1.24977e-08	-9.28782e-08	2.40229e-08	-6.88553e-08	-7.46686e-07	1.46018e-07	-6.00668e-07	-1.48579e-07	2.93735e-08	-1.19205e-07
29.049	-1.12346e-06	2.11946e-07	-9.11514e-07	-6.58304e-07	8.65787e-08	-5.71726e-07	-6.34801e-07	1.05214e-07	-5.29586e-07	-1.04555e-06	8.91330e-08	-9.56414e-07	2.12789e-08	-6.41730e-09	1.48616e-08	-9.00613e-08	2.32943e-08	-6.67670e-08	-7.43877e-07	1.45469e-07	-5.98408e-07	-1.47342e-07	2.91289e-08	-1.18213e-07
29.073	-1.12037e-06	2.11363e-07	-9.09011e-07	-6.55661e-07	8.62310e-08	-5.69430e-07	-6.31207e-07	1.04619e-07	-5.26588e-07	-1.04204e-06	8.88340e-08	-9.53207e-07	2.46773e-08	-7.44221e-09	1.72351e-08	-8.72362e-08	2.25636e-08	-6.46726e-08	-7.41075e-07	1.44921e-07	-5.96154e-07	-1.46110e-07	2.88853e-08	-1.17224e-07
29.098	-1.11730e-06	2.10783e-07	-9.06513e-07	-6.53020e-07	8.58838e-08	-5.67136e-07	-6.27615e-07	1.04023e-07	-5.23591e-07	-1.03854e-06	8.85354e-08	-9.50003e-07	2.80897e-08	-8.47131e-09	1.96184e-08	-8.44029e-08	2.18308e-08	-6.25722e-08	-7.38279e-07	1.44374e-07	-5.93905e-07	-1.44882e-07	2.86426e-08	-1.16239e-07
29.123	-1.11423e-06	2.10204e-07	-9.04023e-07	-6.50383e-07	8.55369e-08	-5.64846e-07	-6.24023e-07	1.03428e-07	-5.20595e-07	-1.03504e-06	8.82372e-08	-9.46803e-07	3.15158e-08	-9.50457e-09	2.20113e-08	-8.15616e-08	2.10959e-08	-6.04657e-08	-7.35490e-07	1.43829e-07	-5.91661e-07	-1.43659e-07	2.84007e-08	-1.15258e-07
29.147	-1.11116e-06	2.09626e-07	-9.01539e-07	-6.47749e-07	8.51905e-08	-5.62559e-07	-6.20433e-07	1.02833e-07	-5.17600e-07	-1.03155e-06	8.79394e-08	-9.43607e-07	3.49557e-08	-1.05420e-08	2.44138e-08	-7.87121e-08	2.03589e-08	-5.83533e-08	-7.32707e-07	1.43285e-07	-5.89422e-07	-1.42440e-07	2.81598e-08	-1.14280e-07
29.172	-1.10811e-06	2.09050e-07	-8.99062e-07	-6.45119e-07	8.48446e-08	-5.60274e-07	-6.16844e-07	1.02238e-07	-5.14606e-07	-1.02806e-06	8.76420e-08	-9.40416e-07	3.84093e-08	-1.15835e-08	2.68258e-08	-7.58547e-08	1.96198e-08	-5.62349e-08	-7.29930e-07	1.42742e-07	-5.87189e-07	-1.41226e-07	2.79198e-08	-1.13306e-07
29.196	-1.10507e-06	2.08476e-07	-8.96592e-07	-6.42492e-07	8.44991e-08	-5.57993e-07	-6.13257e-07	1.01643e-07	-5.11613e-07	-1.02457e-06	8.73449e-08	-9.37228e-07	4.18765e-08	-1.26291e-08	2.92474e-08	-7.29893e-08	1.88786e-08	-5.41106e-08	-7.27161e-07	1.42200e-07	-5.84961e-07	-1.40017e-07	2.76808e-08	-1.12336e-07
29.221	-1.10203e-06	2.07903e-07	-8.94128e-07	-6.39869e-07	8.41541e-08	-5.55715e-07	-6.09671e-07	1.01049e-07	-5.08621e-07	-1.02109e-06	8.70483e-08	-9.34045e-07	4.53573e-08	-1.36789e-08	3.16784e-08	-7.01160e-08	1.81355e-08	-5.19805e-08	-7.24399e-07	1.41660e-07	-5.82739e-07	-1.38813e-07	2.74427e-08	-1.11370e-07
29.245	-1.09900e-06	2.07332e-07	-8.91672e-07	-6.37250e-07	8.38097e-08	-5.53440e-07	-6.06086e-07	1.00455e-07	-5.05631e-07	-1.01762e-06	8.67521e-08	-9.30867e-07	4.88515e-08	-1.47327e-08	3.41189e-08	-6.72348e-08	1.73903e-08	-4.98446e-08	-7.21643e-07	1.41121e-07	-5.80522e-07	-1.37614e-07	2.72056e-08	-1.10408e-07
29.270	-1.09599e-06	2.06762e-07	-8.89224e-07	-6.34634e-07	8.34657e-08	-5.51168e-07	-6.02504e-07	9.98612e-08	-5.02642e-07	-1.01415e-06	8.64563e-08	-9.27693e-07	5.23593e-08	-1.57905e-08	3.65687e-08	-6.43459e-08	1.66430e-08	-4.77029e-08	-7.18895e-07	1.40584e-07	-5.78312e-07	-1.36419e-07	2.69695e-08	-1.09450e-07
29.295	-1.09298e-06	2.06195e-07	-8.86782e-07	-6.32022e-07	8.31222e-08	-5.48900e-07	-5.98923e-07	9.92677e-08	-4.99655e-07	-1.01069e-06	8.61610e-08	-9.24524e-07	5.58804e-08	-1.68525e-08	3.90279e-08	-6.14493e-08	1.58938e-08	-4.55554e-08	-7.16155e-07	1.40048e-07	-5.76107e-07	-1.35230e-07	2.67345e-08	-1.08496e-07
29.319	-1.08998e-06	2.05629e-07	-8.84348e-07	-6.29415e-07	8.27792e-08	-5.46636e-07	-5.95344e-07	9.86746e-08	-4.96669e-07	-1.00723e-06	8.58661e-08	-9.21360e-07	5.94149e-08	-1.79184e-08	4.14965e-08	-5.85449e-08	1.51426e-08	-4.34023e-08	-7.13421e-07	1.39513e-07	-5.73908e-07	-1.34046e-07	2.65004e-08	-1.07546e-07
29.344	-1.08699e-06	2.05065e-07	-8.81922e-07	-6.26811e-07	8.24368e-08	-5.44374e-07	-5.91767e-07	9.80817e-08	-4.93685e-07	-1.00377e-06	8.55717e-08	-9.18201e-07	6.29626e-08	-1.89883e-08	4.39743e-08	-5.56330e-08	1.43894e-08	-4.12435e-08	-7.10696e-07	1.38980e-07	-5.71716e-07	-1.32867e-07	2.62674e-08	-1.06600e-07
29.368	-1.08401e-06	2.04502e-07	-8.79503e-07	-6.24212e-07	8.20949e-08	-5.42117e-07	-5.88192e-07	9.74892e-08	-4.90703e-07	-1.00033e-06	8.52778e-08	-9.15048e-07	6.65236e-08	-2.00622e-08	4.64614e-08	-5.27134e-08	1.36343e-08	-3.90791e-08	-7.07978e-07	1.38449e-07	-5.69529e-07	-1.31694e-07	2.60354e-08	-1.05659e-07
29.393	-1.08103e-06	2.03942e-07	-8.77092e-07	-6.21616e-07	8.17536e-08	-5.39863e-07	-5.84619e-07	9.68970e-08	-4.87722e-07	-9.96883e-07	8.49843e-08	-9.11899e-07	7.00978e-08	-2.11402e-08	4.89577e-08	-4.97864e-08	1.28772e-08	-3.69091e-08	-7.05268e-07	1.37919e-07	-5.67349e-07	-1.30526e-07	2.58045e-08	-1.04722e-07
29.417	-1.07807e-06	2.03383e-07	-8.74689e-07	-6.19026e-07	8.14129e-08	-5.37613e-07	-5.81049e-07	9.63053e-08	-4.84744e-07	-9.93447e-07	8.46914e-08	-9.08756e-07	7.36851e-08	-2.22220e-08	5.14631e-08	-4.68518e-08	1.21182e-08	-3.47336e-08	-7.02566e-07	1.37390e-07	-5.65175e-07	-1.29363e-07	2.55746e-08	-1.03789e-07
29.442	-1.07512e-06	2.02826e-07	-8.72294e-07	-6.16439e-07	8.10727e-08	-5.35366e-07	-5.77481e-07	9.57139e-08	-4.81767e-07	-9.90017e-07	8.43990e-08	-9.05618e-07	7.72855e-08	-2.33078e-08	5.39777e-08	-4.39099e-08	1.13573e-08	-3.25526e-08	-6.99872e-07	1.36864e-07	-5.63008e-07	-1.28206e-07	2.53459e-08	-1.02860e-07
29.467	-1.07218e-06	2.02271e-07	-8.69907e-07	-6.13857e-07	8.07331e-08	-5.33124e-07	-5.73915e-07	9.51229e-08	-4.78792e-07	-9.86593e-07	8.41071e-08	-9.02486e-07	8.08989e-08	-2.43976e-08	5.65014e-08	-4.09606e-08	1.05944e-08	-3.03661e-08	-6.97186e-07	1.36338e-07	-5.60848e-07	-1.27055e-07	2.51182e-08	-1.01937e-07
29.491	-1.06925e-06	2.01718e-07	-8.67528e-07	-6.11280e-07	8.03941e-08	-5.30885e-07	-5.70352e-07	9.45324e-08	-4.75820e-07	-9.83175e-07	8.38157e-08	-8.99359e-07	8.45253e-08	-2.54912e-08	5.90341e-08	-3.80039e-08	9.82970e-09	-2.81742e-08	-6.94509e-07	1.35815e-07	-5.58694e-07	-1.25909e-07	2.48917e-08	-1.01017e-07
29.516	-1.06632e-06	2.01167e-07	-8.65158e-07	-6.08707e-07	8.00557e-08	-5.28651e-07	-5.66792e-07	9.39422e-08	-4.72850e-07	-9.79764e-07	8.35249e-08	-8.96239e-07	8.81646e-08	-2.65888e-08	6.15759e-08	-3.50400e-08	9.06308e-09	-2.59769e-08	-6.91839e-07	1.35293e-07	-5.56547e-07	-1.24769e-07	2.46663e-08	-1.00103e-07
29.540	-1.06341e-06	2.00617e-07	-8.62796e-07	-6.06139e-07	7.97180e-08	-5.26421e-07	-5.63234e-07	9.33526e-08	-4.69882e-07	-9.76359e-07	8.32346e-08	-8.93124e-07	9.18168e-08	-2.76902e-08	6.41266e-08	-3.20689e-08	8.29460e-09	-2.37743e-08	-6.89179e-07	1.34773e-07	-5.54406e-07	-1.23635e-07	2.44421e-08	-9.91926e-08
29.565	-1.06051e-06	2.00070e-07	-8.60442e-07	-6.03575e-07	7.93809e-08	-5.24194e-07	-5.59679e-07	9.27634e-08	-4.66916e-07	-9.72960e-07	8.29449e-08	-8.90016e-07	9.54819e-08	-2.87955e-08	6.66864e-08	-2.90905e-08	7.52426e-09	-2.15663e-08	-6.86527e-07	1.34254e-07	-5.52273e-07	-1.22506e-07	2.42190e-08	-9.82872e-08
29.590	-1.05762e-06	1.99525e-07	-8.58097e-07	-6.01017e-07	7.90444e-08	-5.21972e-07	-5.56127e-07	9.21747e-08	-4.63953e-07	-9.69569e-07	8.26558e-08	-8.86913e-07	9.91597e-08	-2.99047e-08	6.92550e-08	-2.61051e-08	6.75207e-09	-1.93530e-08	-6.83884e-07	1.33737e-07	-5.50147e-07	-1.21384e-07	2.39970e-08	-9.73866e-08
29.614	-1.05474e-06	1.98982e-07	-8.55761e-07	-5.98463e-07	7.87086e-08	-5.19755e-07	-5.52578e-07	9.15864e-08	-4.60992e-07	-9.66184e-07	8.23672e-08	-8.83817e-07	1.02850e-07	-3.10176e-08	7.18326e-08	-2.31126e-08	5.97805e-09	-1.71345e-08	-6.81250e-07	1.33222e-07	-5.48028e-07	-1.20267e-07	2.37763e-08	-9.64908e-08
29.639	-1.05187e-06	1.98440e-07	-8.53433e-07	-5.95915e-07	7.83734e-08	-5.17541e-07	-5.49032e-07	9.09987e-08	-4.58034e-07	-9.62806e-07	8.20793e-08	-8.80727e-07	1.06553e-07	-3.21345e-08	7.44190e-08	-2.01130e-08	5.20222e-09	-1.49108e-08	-6.78625e-07	1.32709e-07	-5.45916e-07	-1.19157e-07	2.35568e-08	-9.55998e-08
29.663	-1.04902e-06	1.97901e-07	-8.51114e-07	-5.93372e-07	7.80389e-08	-5.15333e-07	-5.45490e-07	9.04115e-08	-4.55078e-07	-9.59435e-07	8.17919e-08	-8.77644e-07	1.10269e-07	-3.32551e-08	7.70142e-08	-1.71064e-08	4.42457e-09	-1.26819e-08	-6.76009e-07	1.32197e-07	-5.43812e-07	-1.18052e-07	2.33384e-08	-9.47138e-08
29.688	-1.04617e-06	1.97364e-07	-8.48805e-07	-5.90833e-07	7.77051e-08	-5.13128e-07	-5.41950e-07	8.98249e-08	-4.52125e-07	-9.56072e-07	8.15052e-08	-8.74567e-07	1.13998e-07	-3.43795e-08	7.96182e-08	-1.40929e-08	3.64513e-09	-1.04478e-08	-6.73402e-07	1.31687e-07	-5.41715e-07	-1.16954e-07	2.31213e-08	-9.38327e-08
[truncated: 13 more rows]
