# Supplementary material for: Effects of ischemic preconditioning on lower-limb anaerobic performance and neuromuscular adaptations
Source: PeerJ. 2026 Jun 8;14:e21296. doi: 10.7717/peerj.21296 (PMC13256049; doi:10.7717/peerj.21296)
Supplement: Supplemental Information 1 [file peerj-14-21296-s001.zip › Fnirs_hbo/10.csv]

	1	1	1	1	1	1	1	1	1	1	1	1	1	1	1	1	1	1	1	1	1	1	1	1
time	HRF HbO,1,1	HRF HbR,1,1	HRF HbT,1,1	HRF HbO,1,2	HRF HbR,1,2	HRF HbT,1,2	HRF HbO,1,3	HRF HbR,1,3	HRF HbT,1,3	HRF HbO,1,4	HRF HbR,1,4	HRF HbT,1,4	HRF HbO,2,5	HRF HbR,2,5	HRF HbT,2,5	HRF HbO,2,6	HRF HbR,2,6	HRF HbT,2,6	HRF HbO,2,7	HRF HbR,2,7	HRF HbT,2,7	HRF HbO,2,8	HRF HbR,2,8	HRF HbT,2,8
-1.991	-6.16920e-09	2.12913e-09	-4.04007e-09	1.84486e-08	-4.78997e-09	1.36586e-08	-2.13196e-09	2.44034e-10	-1.88793e-09	4.31364e-08	-3.67341e-09	3.94630e-08	-1.98853e-08	1.64242e-09	-1.82429e-08	6.44768e-08	-1.59586e-08	4.85182e-08	7.02665e-09	-1.12508e-08	-4.22417e-09	1.39298e-08	-2.91289e-08	-1.51991e-08
-1.966	-6.04136e-09	2.08501e-09	-3.95635e-09	1.79126e-08	-4.68197e-09	1.32307e-08	-2.20372e-09	2.52248e-10	-1.95148e-09	4.19899e-08	-3.57578e-09	3.84141e-08	-1.93815e-08	1.60080e-09	-1.77807e-08	6.27882e-08	-1.55406e-08	4.72476e-08	6.81985e-09	-1.09500e-08	-4.13012e-09	1.35556e-08	-2.83465e-08	-1.47909e-08
-1.942	-5.91251e-09	2.04054e-09	-3.87196e-09	1.73791e-08	-4.57347e-09	1.28056e-08	-2.27095e-09	2.59943e-10	-2.01101e-09	4.08457e-08	-3.47834e-09	3.73673e-08	-1.88778e-08	1.55920e-09	-1.73186e-08	6.11017e-08	-1.51232e-08	4.59785e-08	6.61404e-09	-1.06497e-08	-4.03568e-09	1.31822e-08	-2.75657e-08	-1.43835e-08
-1.917	-5.78265e-09	1.99573e-09	-3.78692e-09	1.68479e-08	-4.46446e-09	1.23835e-08	-2.33364e-09	2.67118e-10	-2.06652e-09	3.97037e-08	-3.38109e-09	3.63226e-08	-1.83740e-08	1.51759e-09	-1.68564e-08	5.94175e-08	-1.47064e-08	4.47112e-08	6.40922e-09	-1.03501e-08	-3.94084e-09	1.28097e-08	-2.67867e-08	-1.39770e-08
-1.892	-5.65178e-09	1.95056e-09	-3.70122e-09	1.63193e-08	-4.35496e-09	1.19643e-08	-2.39177e-09	2.73772e-10	-2.11799e-09	3.85640e-08	-3.28404e-09	3.52800e-08	-1.78704e-08	1.47599e-09	-1.63944e-08	5.77355e-08	-1.42900e-08	4.34455e-08	6.20541e-09	-1.00510e-08	-3.84560e-09	1.24380e-08	-2.60095e-08	-1.35714e-08
-1.868	-5.51991e-09	1.90505e-09	-3.61486e-09	1.57931e-08	-4.24496e-09	1.15481e-08	-2.44532e-09	2.79902e-10	-2.16542e-09	3.74266e-08	-3.18718e-09	3.42394e-08	-1.73668e-08	1.43439e-09	-1.59324e-08	5.60558e-08	-1.38743e-08	4.21815e-08	6.00262e-09	-9.75258e-09	-3.74996e-09	1.20672e-08	-2.52340e-08	-1.31668e-08
-1.843	-5.38702e-09	1.85919e-09	-3.52784e-09	1.52693e-08	-4.13446e-09	1.11349e-08	-2.49430e-09	2.85508e-10	-2.20879e-09	3.62915e-08	-3.09052e-09	3.32010e-08	-1.68632e-08	1.39280e-09	-1.54704e-08	5.43785e-08	-1.34591e-08	4.09193e-08	5.80086e-09	-9.45477e-09	-3.65392e-09	1.16972e-08	-2.44602e-08	-1.27631e-08
-1.819	-5.25313e-09	1.81298e-09	-3.44015e-09	1.47481e-08	-4.02348e-09	1.07247e-08	-2.53867e-09	2.90587e-10	-2.24808e-09	3.51588e-08	-2.99405e-09	3.21647e-08	-1.63598e-08	1.35122e-09	-1.50085e-08	5.27034e-08	-1.30446e-08	3.96589e-08	5.60012e-09	-9.15760e-09	-3.55748e-09	1.13280e-08	-2.36883e-08	-1.23603e-08
-1.794	-5.11823e-09	1.76642e-09	-3.35181e-09	1.42295e-08	-3.91201e-09	1.03175e-08	-2.57843e-09	2.95139e-10	-2.28330e-09	3.40284e-08	-2.89779e-09	3.11306e-08	-1.58564e-08	1.30965e-09	-1.45468e-08	5.10308e-08	-1.26306e-08	3.84002e-08	5.40044e-09	-8.86107e-09	-3.46063e-09	1.09597e-08	-2.29182e-08	-1.19585e-08
-1.769	-4.98232e-09	1.71951e-09	-3.26281e-09	1.37134e-08	-3.80006e-09	9.91332e-09	-2.61357e-09	2.99161e-10	-2.31441e-09	3.29004e-08	-2.80173e-09	3.00987e-08	-1.53532e-08	1.26809e-09	-1.40851e-08	4.93606e-08	-1.22172e-08	3.71434e-08	5.20180e-09	-8.56519e-09	-3.36339e-09	1.05924e-08	-2.21500e-08	-1.15576e-08
-1.745	-4.84540e-09	1.67226e-09	-3.17314e-09	1.31999e-08	-3.68763e-09	9.51223e-09	-2.64408e-09	3.02653e-10	-2.34143e-09	3.17748e-08	-2.70588e-09	2.90689e-08	-1.48501e-08	1.22653e-09	-1.36236e-08	4.76929e-08	-1.18044e-08	3.58885e-08	5.00423e-09	-8.26996e-09	-3.26573e-09	1.02258e-08	-2.13835e-08	-1.11577e-08
-1.720	-4.70748e-09	1.62466e-09	-3.08282e-09	1.26889e-08	-3.57472e-09	9.11421e-09	-2.66993e-09	3.05612e-10	-2.36432e-09	3.06516e-08	-2.61023e-09	2.80413e-08	-1.43471e-08	1.18499e-09	-1.31621e-08	4.60277e-08	-1.13923e-08	3.46354e-08	4.80773e-09	-7.97540e-09	-3.16767e-09	9.86024e-09	-2.06190e-08	-1.07588e-08
-1.696	-4.56854e-09	1.57671e-09	-2.99183e-09	1.21806e-08	-3.46133e-09	8.71930e-09	-2.69113e-09	3.08038e-10	-2.38309e-09	2.95308e-08	-2.51478e-09	2.70160e-08	-1.38443e-08	1.14346e-09	-1.27008e-08	4.43650e-08	-1.09807e-08	3.33843e-08	4.61231e-09	-7.68151e-09	-3.06920e-09	9.49553e-09	-1.98564e-08	-1.03608e-08
-1.671	-4.42860e-09	1.52841e-09	-2.90019e-09	1.16750e-08	-3.34748e-09	8.32750e-09	-2.70765e-09	3.09929e-10	-2.39772e-09	2.84125e-08	-2.41955e-09	2.59929e-08	-1.33416e-08	1.10194e-09	-1.22397e-08	4.27050e-08	-1.05698e-08	3.21351e-08	4.41798e-09	-7.38830e-09	-2.97032e-09	9.13174e-09	-1.90956e-08	-9.96389e-09
-1.647	-4.28765e-09	1.47977e-09	-2.80789e-09	1.11720e-08	-3.23316e-09	7.93884e-09	-2.71948e-09	3.11284e-10	-2.40820e-09	2.72966e-08	-2.32452e-09	2.49721e-08	-1.28391e-08	1.06044e-09	-1.17787e-08	4.10475e-08	-1.01596e-08	3.08879e-08	4.22476e-09	-7.09578e-09	-2.87102e-09	8.76887e-09	-1.83368e-08	-9.56796e-09
-1.622	-4.14570e-09	1.43078e-09	-2.71492e-09	1.06717e-08	-3.11838e-09	7.55332e-09	-2.72662e-09	3.12101e-10	-2.41452e-09	2.61832e-08	-2.22971e-09	2.39535e-08	-1.23368e-08	1.01895e-09	-1.13179e-08	3.93927e-08	-9.75005e-09	2.96427e-08	4.03264e-09	-6.80396e-09	-2.77131e-09	8.40694e-09	-1.75800e-08	-9.17304e-09
-1.597	-4.00273e-09	1.38144e-09	-2.62130e-09	1.01741e-08	-3.00313e-09	7.17099e-09	-2.72905e-09	3.12379e-10	-2.41667e-09	2.50723e-08	-2.13511e-09	2.29372e-08	-1.18347e-08	9.77481e-10	-1.08573e-08	3.77407e-08	-9.34114e-09	2.83995e-08	3.84165e-09	-6.51284e-09	-2.67119e-09	8.04594e-09	-1.68251e-08	-8.77914e-09
-1.573	-3.85876e-09	1.33175e-09	-2.52702e-09	9.67927e-09	-2.88743e-09	6.79184e-09	-2.72676e-09	3.12116e-10	-2.41464e-09	2.39640e-08	-2.04073e-09	2.19233e-08	-1.13328e-08	9.36027e-10	-1.03968e-08	3.60913e-08	-8.93292e-09	2.71584e-08	3.65179e-09	-6.22243e-09	-2.57064e-09	7.68589e-09	-1.60722e-08	-8.38629e-09
-1.548	-3.71379e-09	1.28171e-09	-2.43207e-09	9.18717e-09	-2.77127e-09	6.41590e-09	-2.71973e-09	3.11312e-10	-2.40842e-09	2.28582e-08	-1.94656e-09	2.09116e-08	-1.08312e-08	8.94591e-10	-9.93656e-09	3.44448e-08	-8.52539e-09	2.59194e-08	3.46306e-09	-5.93274e-09	-2.46968e-09	7.32680e-09	-1.53213e-08	-7.99447e-09
-1.524	-3.56781e-09	1.23133e-09	-2.33647e-09	8.69785e-09	-2.65466e-09	6.04320e-09	-2.70796e-09	3.09965e-10	-2.39800e-09	2.17549e-08	-1.85261e-09	1.99023e-08	-1.03297e-08	8.53174e-10	-9.47653e-09	3.28011e-08	-8.11855e-09	2.46825e-08	3.27549e-09	-5.64378e-09	-2.36829e-09	6.96868e-09	-1.45724e-08	-7.60371e-09
-1.499	-3.42082e-09	1.18060e-09	-2.24022e-09	8.21134e-09	-2.53760e-09	5.67374e-09	-2.69144e-09	3.08074e-10	-2.38337e-09	2.06543e-08	-1.75888e-09	1.88954e-08	-9.82849e-09	8.11777e-10	-9.01672e-09	3.11602e-08	-7.71242e-09	2.34478e-08	3.08907e-09	-5.35555e-09	-2.26648e-09	6.61153e-09	-1.38255e-08	-7.21402e-09
-1.475	-3.27283e-09	1.12953e-09	-2.14330e-09	7.72764e-09	-2.42009e-09	5.30755e-09	-2.67015e-09	3.05637e-10	-2.36451e-09	1.95562e-08	-1.66537e-09	1.78908e-08	-9.32754e-09	7.70401e-10	-8.55714e-09	2.95222e-08	-7.30701e-09	2.22152e-08	2.90383e-09	-5.06807e-09	-2.16424e-09	6.25536e-09	-1.30808e-08	-6.82539e-09
-1.450	-3.12383e-09	1.07810e-09	-2.04572e-09	7.24679e-09	-2.30215e-09	4.94465e-09	-2.64409e-09	3.02654e-10	-2.34143e-09	1.84607e-08	-1.57208e-09	1.68886e-08	-8.82685e-09	7.29047e-10	-8.09780e-09	2.78872e-08	-6.90232e-09	2.09849e-08	2.71977e-09	-4.78133e-09	-2.06156e-09	5.90019e-09	-1.23380e-08	-6.43786e-09
-1.425	-2.97382e-09	1.02634e-09	-1.94749e-09	6.76881e-09	-2.18376e-09	4.58505e-09	-2.61323e-09	2.99122e-10	-2.31411e-09	1.73679e-08	-1.47901e-09	1.58889e-08	-8.32643e-09	6.87716e-10	-7.63872e-09	2.62551e-08	-6.49837e-09	1.97568e-08	2.53690e-09	-4.49536e-09	-1.95846e-09	5.54601e-09	-1.15974e-08	-6.05141e-09
-1.401	-2.82282e-09	9.74219e-10	-1.84860e-09	6.29371e-09	-2.06493e-09	4.22878e-09	-2.57758e-09	2.95042e-10	-2.28254e-09	1.62777e-08	-1.38617e-09	1.48915e-08	-7.82631e-09	6.46408e-10	-7.17990e-09	2.46261e-08	-6.09517e-09	1.85309e-08	2.35523e-09	-4.21015e-09	-1.85492e-09	5.19285e-09	-1.08589e-08	-5.66606e-09
-1.376	-2.67081e-09	9.21757e-10	-1.74905e-09	5.82153e-09	-1.94568e-09	3.87585e-09	-2.53713e-09	2.90411e-10	-2.24672e-09	1.51901e-08	-1.29356e-09	1.38966e-08	-7.32648e-09	6.05125e-10	-6.72135e-09	2.30001e-08	-5.69272e-09	1.73074e-08	2.17477e-09	-3.92571e-09	-1.75095e-09	4.84070e-09	-1.01225e-08	-5.28182e-09
-1.352	-2.51779e-09	8.68948e-10	-1.64884e-09	5.35228e-09	-1.82599e-09	3.52629e-09	-2.49186e-09	2.85229e-10	-2.20663e-09	1.41053e-08	-1.20118e-09	1.29041e-08	-6.82696e-09	5.63868e-10	-6.26309e-09	2.13772e-08	-5.29103e-09	1.60861e-08	1.99553e-09	-3.64206e-09	-1.64653e-09	4.48958e-09	-9.38829e-09	-4.89871e-09
-1.327	-2.36378e-09	8.15794e-10	-1.54798e-09	4.88599e-09	-1.70587e-09	3.18012e-09	-2.44175e-09	2.79494e-10	-2.16226e-09	1.30231e-08	-1.10902e-09	1.19141e-08	-6.32777e-09	5.22637e-10	-5.80513e-09	1.97574e-08	-4.89012e-09	1.48673e-08	1.81752e-09	-3.35919e-09	-1.54167e-09	4.13950e-09	-8.65622e-09	-4.51672e-09
-1.303	-2.20876e-09	7.62294e-10	-1.44647e-09	4.42267e-09	-1.58533e-09	2.83735e-09	-2.38682e-09	2.73206e-10	-2.11361e-09	1.19437e-08	-1.01710e-09	1.09266e-08	-5.82890e-09	4.81434e-10	-5.34747e-09	1.81407e-08	-4.48999e-09	1.36508e-08	1.64076e-09	-3.07712e-09	-1.43636e-09	3.79046e-09	-7.92633e-09	-4.13587e-09
-1.278	-2.05274e-09	7.08448e-10	-1.34429e-09	3.96236e-09	-1.46436e-09	2.49800e-09	-2.32703e-09	2.66362e-10	-2.06067e-09	1.08669e-08	-9.25406e-10	9.94152e-09	-5.33039e-09	4.40259e-10	-4.89013e-09	1.65273e-08	-4.09066e-09	1.24367e-08	1.46524e-09	-2.79585e-09	-1.33061e-09	3.44247e-09	-7.19863e-09	-3.75617e-09
-1.253	-1.89572e-09	6.54257e-10	-1.24146e-09	3.50507e-09	-1.34298e-09	2.16210e-09	-2.26240e-09	2.58964e-10	-2.00343e-09	9.79295e-09	-8.33948e-10	8.95900e-09	-4.83222e-09	3.99114e-10	-4.43311e-09	1.49171e-08	-3.69212e-09	1.12250e-08	1.29100e-09	-2.51539e-09	-1.22440e-09	3.09553e-09	-6.47316e-09	-3.37762e-09
-1.229	-1.73770e-09	5.99721e-10	-1.13798e-09	3.05083e-09	-1.22118e-09	1.82966e-09	-2.19289e-09	2.51008e-10	-1.94189e-09	8.72172e-09	-7.42725e-10	7.97900e-09	-4.33443e-09	3.57999e-10	-3.97643e-09	1.33102e-08	-3.29440e-09	1.00158e-08	1.11802e-09	-2.23575e-09	-1.11773e-09	2.74967e-09	-5.74991e-09	-3.00024e-09
-1.204	-1.57868e-09	5.44839e-10	-1.03384e-09	2.59966e-09	-1.09896e-09	1.50070e-09	-2.11852e-09	2.42495e-10	-1.87602e-09	7.65328e-09	-6.51738e-10	7.00154e-09	-3.83701e-09	3.16915e-10	-3.52009e-09	1.17067e-08	-2.89750e-09	8.80916e-09	9.46332e-10	-1.95694e-09	-1.01061e-09	2.40489e-09	-5.02892e-09	-2.62404e-09
-1.180	-1.41866e-09	4.89614e-10	-9.29050e-10	2.15159e-09	-9.76340e-10	1.17525e-09	-2.03926e-09	2.33422e-10	-1.80584e-09	6.58762e-09	-5.60989e-10	6.02664e-09	-3.33997e-09	2.75863e-10	-3.06411e-09	1.01064e-08	-2.50143e-09	7.60499e-09	7.75939e-10	-1.67896e-09	-9.03021e-10	2.06119e-09	-4.31020e-09	-2.24902e-09
-1.155	-1.25765e-09	4.34043e-10	-8.23605e-10	1.70662e-09	-8.53307e-10	8.53315e-10	-1.95511e-09	2.23790e-10	-1.73132e-09	5.52478e-09	-4.70479e-10	5.05430e-09	-2.84334e-09	2.34844e-10	-2.60850e-09	8.50958e-09	-2.10620e-09	6.40339e-09	6.06852e-10	-1.40182e-09	-7.94968e-10	1.71858e-09	-3.59376e-09	-1.87519e-09
-1.130	-1.09563e-09	3.78129e-10	-7.17506e-10	1.26480e-09	-7.29870e-10	5.34929e-10	-1.86606e-09	2.13598e-10	-1.65247e-09	4.46475e-09	-3.80210e-10	4.08454e-09	-2.34712e-09	1.93858e-10	-2.15326e-09	6.91617e-09	-1.71181e-09	5.20436e-09	4.39082e-10	-1.12553e-09	-6.86446e-10	1.37707e-09	-2.87963e-09	-1.50256e-09
-1.106	-9.32625e-10	3.21871e-10	-6.10755e-10	8.26136e-10	-6.06030e-10	2.20106e-10	-1.77211e-09	2.02843e-10	-1.56927e-09	3.40757e-09	-2.90182e-10	3.11738e-09	-1.85131e-09	1.52908e-10	-1.69841e-09	5.32623e-09	-1.31829e-09	4.00794e-09	2.72640e-10	-8.50091e-10	-5.77450e-10	1.03667e-09	-2.16782e-09	-1.13114e-09
-1.081	-7.68620e-10	2.65269e-10	-5.03352e-10	3.90657e-10	-4.81790e-10	-9.11331e-11	-1.67324e-09	1.91526e-10	-1.48172e-09	2.35323e-09	-2.00397e-10	2.15283e-09	-1.35594e-09	1.11993e-10	-1.24395e-09	3.73979e-09	-9.25631e-10	2.81416e-09	1.07538e-10	-5.75516e-10	-4.67978e-10	6.97395e-10	-1.45834e-09	-7.60947e-10
-1.057	-6.03621e-10	2.08323e-10	-3.95297e-10	-4.16142e-11	-3.57154e-10	-3.98768e-10	-1.56945e-09	1.79646e-10	-1.38980e-09	1.30176e-09	-1.10856e-10	1.19091e-09	-8.61009e-10	7.11144e-11	-7.89895e-10	2.15690e-09	-5.33850e-10	1.62305e-09	-5.62134e-11	-3.01811e-10	-3.58024e-10	3.59242e-10	-7.51221e-10	-3.91979e-10
-1.032	-4.37627e-10	1.51035e-10	-2.86592e-10	-4.70655e-10	-2.32123e-10	-7.02778e-10	-1.46073e-09	1.67201e-10	-1.29353e-09	2.53181e-10	-2.15604e-11	2.31621e-10	-3.66530e-10	3.02732e-11	-3.36256e-10	5.77582e-10	-1.42957e-10	4.34626e-10	-2.18604e-10	-2.89823e-11	-2.47586e-10	2.22230e-11	-4.64711e-11	-2.42481e-11
-1.008	-2.70640e-10	9.34041e-11	-1.77236e-10	-8.96443e-10	-1.06701e-10	-1.00314e-09	-1.34707e-09	1.54192e-10	-1.19288e-09	-7.92505e-10	6.74882e-11	-7.25017e-10	1.27488e-10	-1.05298e-11	1.16958e-10	-9.98113e-10	2.47042e-10	-7.51071e-10	-3.79621e-10	2.42962e-10	-1.36659e-10	-3.13654e-10	6.55890e-10	3.42236e-10
-0.983	-1.02661e-10	3.54307e-11	-6.72303e-11	-1.31895e-09	1.91102e-11	-1.29984e-09	-1.22847e-09	1.40616e-10	-1.08785e-09	-1.83528e-09	1.56289e-10	-1.67899e-09	6.21033e-10	-5.12938e-11	5.69739e-10	-2.57015e-09	6.36135e-10	-1.93402e-09	-5.39255e-10	5.14016e-10	-2.52394e-11	-6.48381e-10	1.35585e-09	7.07466e-10
-0.958	6.63092e-11	-2.28848e-11	4.34243e-11	-1.73817e-09	1.45307e-10	-1.59286e-09	-1.10492e-09	1.26473e-10	-9.78442e-10	-2.87513e-09	2.44840e-10	-2.63029e-09	1.11409e-09	-9.20179e-11	1.02208e-09	-4.13850e-09	1.02431e-09	-3.11418e-09	-6.97493e-10	7.84171e-10	8.66773e-11	-9.81949e-10	2.05338e-09	1.07143e-09
-0.934	2.36270e-10	-8.15421e-11	1.54728e-10	-2.15405e-09	2.71888e-10	-1.88217e-09	-9.76404e-10	1.11763e-10	-8.64641e-10	-3.91204e-09	3.33141e-10	-3.57890e-09	1.60666e-09	-1.32701e-10	1.47396e-09	-5.70311e-09	1.41157e-09	-4.29154e-09	-8.54325e-10	1.05342e-09	1.99095e-10	-1.31435e-09	2.74848e-09	1.43412e-09
-0.909	4.07219e-10	-1.40541e-10	2.66679e-10	-2.56660e-09	3.98850e-10	-2.16775e-09	-8.42928e-10	9.64852e-11	-7.46443e-10	-4.94599e-09	4.21191e-10	-4.52480e-09	2.09873e-09	-1.73343e-10	1.92539e-09	-7.26396e-09	1.79789e-09	-5.46607e-09	-1.00974e-09	1.32176e-09	3.12019e-10	-1.64558e-09	3.44112e-09	1.79554e-09
-0.885	5.79158e-10	-1.99881e-10	3.79277e-10	-2.97577e-09	5.26189e-10	-2.44958e-09	-7.04481e-10	8.06379e-11	-6.23843e-10	-5.97698e-09	5.08988e-10	-5.46799e-09	2.59028e-09	-2.13943e-10	2.37634e-09	-8.82100e-09	2.18327e-09	-6.63772e-09	-1.16372e-09	1.58918e-09	4.25452e-10	-1.97563e-09	4.13129e-09	2.15566e-09
-0.860	7.52083e-10	-2.59561e-10	4.92522e-10	-3.38155e-09	6.53905e-10	-2.72765e-09	-5.61056e-10	6.42210e-11	-4.96836e-10	-7.00498e-09	5.96530e-10	-6.40845e-09	3.08131e-09	-2.54499e-10	2.82681e-09	-1.03742e-08	2.56770e-09	-7.80649e-09	-1.31627e-09	1.85567e-09	5.39401e-10	-2.30448e-09	4.81897e-09	2.51448e-09
-0.836	9.25994e-10	-3.19582e-10	6.06412e-10	-3.78392e-09	7.81994e-10	-3.00192e-09	-4.12649e-10	4.72336e-11	-3.65416e-10	-8.02999e-09	6.83818e-10	-7.34617e-09	3.57181e-09	-2.95011e-10	3.27680e-09	-1.19235e-08	2.95117e-09	-8.97234e-09	-1.46736e-09	2.12122e-09	6.53868e-10	-2.63214e-09	5.50414e-09	2.87200e-09
-0.811	1.10089e-09	-3.79943e-10	7.20948e-10	-4.18284e-09	9.10453e-10	-3.27239e-09	-2.59253e-10	2.96753e-11	-2.29578e-10	-9.05199e-09	7.70849e-10	-8.28114e-09	4.06176e-09	-3.35478e-10	3.72628e-09	-1.34689e-08	3.33367e-09	-1.01352e-08	-1.61698e-09	2.38584e-09	7.68859e-10	-2.95860e-09	6.18680e-09	3.22820e-09
-0.786	1.27677e-09	-4.40643e-10	8.36129e-10	-4.57830e-09	1.03928e-09	-3.53902e-09	-1.00863e-10	1.15452e-11	-8.93180e-11	-1.00710e-08	8.57623e-10	-9.21334e-09	4.55116e-09	-3.75900e-10	4.17526e-09	-1.50104e-08	3.71519e-09	-1.12952e-08	-1.76513e-09	2.64951e-09	8.84379e-10	-3.28384e-09	6.86692e-09	3.58308e-09
-0.762	1.45364e-09	-5.01683e-10	9.51953e-10	-4.97028e-09	1.16847e-09	-3.80181e-09	6.25264e-11	-7.15705e-12	5.53694e-11	-1.10869e-08	9.44139e-10	-1.01428e-08	5.04000e-09	-4.16275e-10	4.62373e-09	-1.65478e-08	4.09573e-09	-1.24521e-08	-1.91179e-09	2.91223e-09	1.00043e-09	-3.60785e-09	7.54448e-09	3.93663e-09
-0.737	1.63148e-09	-5.63062e-10	1.06842e-09	-5.35875e-09	1.29803e-09	-4.06072e-09	2.30921e-10	-2.64322e-11	2.04489e-10	-1.20998e-08	1.03039e-09	-1.10694e-08	5.52827e-09	-4.56604e-10	5.07167e-09	-1.80812e-08	4.47526e-09	-1.36060e-08	-2.05696e-09	3.17398e-09	1.11702e-09	-3.93064e-09	8.21948e-09	4.28883e-09
-0.713	1.81031e-09	-6.24779e-10	1.18553e-09	-5.74368e-09	1.42795e-09	-4.31573e-09	4.04325e-10	-4.62808e-11	3.58044e-10	-1.31096e-08	1.11639e-09	-1.19932e-08	6.01596e-09	-4.96884e-10	5.51907e-09	-1.96106e-08	4.85379e-09	-1.47568e-08	-2.20061e-09	3.43477e-09	1.23416e-09	-4.25220e-09	8.89189e-09	4.63969e-09
-0.688	1.99011e-09	-6.86834e-10	1.30328e-09	-6.12506e-09	1.55822e-09	-4.56683e-09	5.82743e-10	-6.67033e-11	5.16040e-10	-1.41164e-08	1.20212e-09	-1.29143e-08	6.50306e-09	-5.37115e-10	5.96594e-09	-2.11359e-08	5.23131e-09	-1.59046e-08	-2.34273e-09	3.69458e-09	1.35185e-09	-4.57251e-09	9.56169e-09	4.98919e-09
-0.664	2.17090e-09	-7.49227e-10	1.42167e-09	-6.50285e-09	1.68885e-09	-4.81400e-09	7.66181e-10	-8.77004e-11	6.78480e-10	-1.51201e-08	1.28759e-09	-1.38325e-08	6.98955e-09	-5.77297e-10	6.41226e-09	-2.26570e-08	5.60780e-09	-1.70492e-08	-2.48332e-09	3.95341e-09	1.47008e-09	-4.89157e-09	1.02289e-08	5.33732e-09
-0.639	2.35266e-09	-8.11957e-10	1.54070e-09	-6.87704e-09	1.81984e-09	-5.05721e-09	9.54641e-10	-1.09272e-10	8.45369e-10	-1.61206e-08	1.37280e-09	-1.47478e-08	7.47544e-09	-6.17429e-10	6.85801e-09	-2.41739e-08	5.98326e-09	-1.81907e-08	-2.62237e-09	4.21125e-09	1.58888e-09	-5.20936e-09	1.08934e-08	5.68408e-09
-0.614	2.53540e-09	-8.75023e-10	1.66037e-09	-7.24761e-09	1.95117e-09	-5.29643e-09	1.14813e-09	-1.31420e-10	1.01671e-09	-1.71181e-08	1.45774e-09	-1.56603e-08	7.96071e-09	-6.57509e-10	7.30320e-09	-2.56867e-08	6.35767e-09	-1.93290e-08	-2.75985e-09	4.46809e-09	1.70824e-09	-5.52590e-09	1.15553e-08	6.02945e-09
-0.590	2.71911e-09	-9.38426e-10	1.78068e-09	-7.61452e-09	2.08286e-09	-5.53166e-09	1.34665e-09	-1.54143e-10	1.19250e-09	-1.81124e-08	1.54242e-09	-1.65700e-08	8.44535e-09	-6.97538e-10	7.74782e-09	-2.71951e-08	6.73103e-09	-2.04641e-08	-2.89576e-09	4.72394e-09	1.82818e-09	-5.84115e-09	1.22146e-08	6.37344e-09
-0.565	2.90379e-09	-1.00216e-09	1.90163e-09	-7.97776e-09	2.21489e-09	-5.76287e-09	1.55020e-09	-1.77443e-10	1.37276e-09	-1.91036e-08	1.62683e-09	-1.74768e-08	8.92936e-09	-7.37514e-10	8.19185e-09	-2.86993e-08	7.10334e-09	-2.15960e-08	-3.03009e-09	4.97877e-09	1.94868e-09	-6.15513e-09	1.28712e-08	6.71603e-09
-0.541	3.08945e-09	-1.06624e-09	2.02321e-09	-8.33730e-09	2.34726e-09	-5.99003e-09	1.75879e-09	-2.01319e-10	1.55747e-09	-2.00917e-08	1.71097e-09	-1.83807e-08	9.41273e-09	-7.77437e-10	8.63529e-09	-3.01992e-08	7.47457e-09	-2.27246e-08	-3.16282e-09	5.23259e-09	2.06977e-09	-6.46782e-09	1.35250e-08	7.05721e-09
-0.516	3.27607e-09	-1.13065e-09	2.14543e-09	-8.69311e-09	2.47998e-09	-6.21313e-09	1.97243e-09	-2.25773e-10	1.74666e-09	-2.10766e-08	1.79484e-09	-1.92817e-08	9.89544e-09	-8.17307e-10	9.07813e-09	-3.16947e-08	7.84472e-09	-2.38500e-08	-3.29394e-09	5.48539e-09	2.19145e-09	-6.77921e-09	1.41762e-08	7.39697e-09
-0.492	3.46367e-09	-1.19539e-09	2.26828e-09	-9.04518e-09	2.61303e-09	-6.43215e-09	2.19111e-09	-2.50804e-10	1.94030e-09	-2.20583e-08	1.87844e-09	-2.01799e-08	1.03775e-08	-8.57121e-10	9.52037e-09	-3.31859e-08	8.21379e-09	-2.49721e-08	-3.42344e-09	5.73716e-09	2.31372e-09	-7.08929e-09	1.48246e-08	7.73532e-09
-0.467	3.65223e-09	-1.26047e-09	2.39176e-09	-9.39348e-09	2.74643e-09	-6.64705e-09	2.41483e-09	-2.76412e-10	2.13842e-09	-2.30368e-08	1.96177e-09	-2.10751e-08	1.08589e-08	-8.96880e-10	9.96199e-09	-3.46726e-08	8.58176e-09	-2.60908e-08	-3.55130e-09	5.98789e-09	2.43659e-09	-7.39807e-09	1.54703e-08	8.07223e-09
-0.442	3.84176e-09	-1.32588e-09	2.51588e-09	-9.73799e-09	2.88016e-09	-6.85783e-09	2.64361e-09	-3.02599e-10	2.34101e-09	-2.40122e-08	2.04483e-09	-2.19674e-08	1.13396e-08	-9.36583e-10	1.04030e-08	-3.61548e-08	8.94863e-09	-2.72062e-08	-3.67752e-09	6.23758e-09	2.56007e-09	-7.70552e-09	1.61132e-08	8.40770e-09
-0.418	4.03226e-09	-1.39162e-09	2.64063e-09	-1.00787e-08	3.01422e-09	-7.06446e-09	2.87744e-09	-3.29364e-10	2.54808e-09	-2.49843e-08	2.12762e-09	-2.28567e-08	1.18196e-08	-9.76230e-10	1.08434e-08	-3.76325e-08	9.31438e-09	-2.83181e-08	-3.80208e-09	6.48623e-09	2.68415e-09	-8.01165e-09	1.67534e-08	8.74173e-09
-0.393	4.22372e-09	-1.45770e-09	2.76601e-09	-1.04155e-08	3.14861e-09	-7.26691e-09	3.11632e-09	-3.56708e-10	2.75962e-09	-2.59533e-08	2.21013e-09	-2.37432e-08	1.22989e-08	-1.01582e-09	1.12831e-08	-3.91057e-08	9.67900e-09	-2.94267e-08	-3.92496e-09	6.73382e-09	2.80885e-09	-8.31645e-09	1.73908e-08	9.07430e-09
-0.369	4.41614e-09	-1.52411e-09	2.89203e-09	-1.07485e-08	3.28333e-09	-7.46517e-09	3.36027e-09	-3.84631e-10	2.97564e-09	-2.69190e-08	2.29237e-09	-2.46266e-08	1.27775e-08	-1.05535e-09	1.17222e-08	-4.05743e-08	1.00425e-08	-3.05318e-08	-4.04617e-09	6.98035e-09	2.93418e-09	-8.61991e-09	1.80253e-08	9.40541e-09
-0.344	4.60952e-09	-1.59085e-09	3.01867e-09	-1.10776e-08	3.41837e-09	-7.65921e-09	3.60927e-09	-4.13132e-10	3.19613e-09	-2.78815e-08	2.37433e-09	-2.55071e-08	1.32554e-08	-1.09482e-09	1.21606e-08	-4.20383e-08	1.04049e-08	-3.16335e-08	-4.16567e-09	7.22581e-09	3.06014e-09	-8.92202e-09	1.86571e-08	9.73506e-09
-0.319	4.80386e-09	-1.65792e-09	3.14594e-09	-1.14028e-08	3.55374e-09	-7.84902e-09	3.86333e-09	-4.42213e-10	3.42111e-09	-2.88407e-08	2.45602e-09	-2.63847e-08	1.37326e-08	-1.13424e-09	1.25984e-08	-4.34977e-08	1.07661e-08	-3.27316e-08	-4.28346e-09	7.47019e-09	3.18673e-09	-9.22277e-09	1.92860e-08	1.00632e-08
-0.295	4.99915e-09	-1.72532e-09	3.27383e-09	-1.17240e-08	3.68943e-09	-8.03457e-09	4.12245e-09	-4.71873e-10	3.65058e-09	-2.97967e-08	2.53743e-09	-2.72592e-08	1.42091e-08	-1.17359e-09	1.30355e-08	-4.49524e-08	1.11261e-08	-3.38263e-08	-4.39953e-09	7.71350e-09	3.31396e-09	-9.52217e-09	1.99121e-08	1.03899e-08
-0.270	5.19541e-09	-1.79305e-09	3.40235e-09	-1.20413e-08	3.82544e-09	-8.21583e-09	4.38664e-09	-5.02113e-10	3.88452e-09	-3.07494e-08	2.61856e-09	-2.81308e-08	1.46848e-08	-1.21288e-09	1.34719e-08	-4.64023e-08	1.14850e-08	-3.49173e-08	-4.51387e-09	7.95572e-09	3.44185e-09	-9.82019e-09	2.05353e-08	1.07151e-08
-0.246	5.39261e-09	-1.86112e-09	3.53150e-09	-1.23546e-08	3.96177e-09	-8.39279e-09	4.65589e-09	-5.32933e-10	4.12295e-09	-3.16988e-08	2.69941e-09	-2.89994e-08	1.51598e-08	-1.25211e-09	1.39077e-08	-4.78475e-08	1.18427e-08	-3.60048e-08	-4.62645e-09	8.19684e-09	3.57039e-09	-1.01168e-08	2.11556e-08	1.10388e-08
-0.221	5.59077e-09	-1.92950e-09	3.66127e-09	-1.26638e-08	4.09842e-09	-8.56543e-09	4.93020e-09	-5.64332e-10	4.36587e-09	-3.26450e-08	2.77998e-09	-2.98650e-08	1.56340e-08	-1.29128e-09	1.43428e-08	-4.92879e-08	1.21992e-08	-3.70887e-08	-4.73728e-09	8.43687e-09	3.69959e-09	-1.04121e-08	2.17730e-08	1.13609e-08
-0.197	5.78988e-09	-1.99822e-09	3.79166e-09	-1.29691e-08	4.23537e-09	-8.73372e-09	5.20958e-09	-5.96311e-10	4.61327e-09	-3.35878e-08	2.86027e-09	-3.07275e-08	1.61075e-08	-1.33039e-09	1.47771e-08	-5.07235e-08	1.25545e-08	-3.81690e-08	-4.84632e-09	8.67579e-09	3.82947e-09	-1.07060e-08	2.23876e-08	1.16816e-08
-0.172	5.98994e-09	-2.06727e-09	3.92268e-09	-1.32703e-08	4.37264e-09	-8.89764e-09	5.49403e-09	-6.28870e-10	4.86516e-09	-3.45273e-08	2.94028e-09	-3.15871e-08	1.65803e-08	-1.36943e-09	1.52108e-08	-5.21543e-08	1.29086e-08	-3.92456e-08	-4.95358e-09	8.91360e-09	3.96002e-09	-1.09985e-08	2.29992e-08	1.20007e-08
-0.147	6.19095e-09	-2.13664e-09	4.05431e-09	-1.35674e-08	4.51022e-09	-9.05716e-09	5.78354e-09	-6.62009e-10	5.12153e-09	-3.54636e-08	3.02001e-09	-3.24436e-08	1.70522e-08	-1.40842e-09	1.56438e-08	-5.35801e-08	1.32615e-08	-4.03186e-08	-5.05904e-09	9.15029e-09	4.09125e-09	-1.12896e-08	2.36079e-08	1.23183e-08
-0.123	6.39291e-09	-2.20634e-09	4.18657e-09	-1.38604e-08	4.64811e-09	-9.21228e-09	6.07812e-09	-6.95728e-10	5.38239e-09	-3.63965e-08	3.09945e-09	-3.32970e-08	1.75234e-08	-1.44733e-09	1.60761e-08	-5.50010e-08	1.36132e-08	-4.13878e-08	-5.16268e-09	9.38586e-09	4.22318e-09	-1.15792e-08	2.42136e-08	1.26344e-08
-0.098	6.59580e-09	-2.27636e-09	4.31944e-09	-1.41493e-08	4.78630e-09	-9.36296e-09	6.37776e-09	-7.30026e-10	5.64773e-09	-3.73261e-08	3.17861e-09	-3.41474e-08	1.79938e-08	-1.48618e-09	1.65076e-08	-5.64170e-08	1.39637e-08	-4.24533e-08	-5.26449e-09	9.62030e-09	4.35580e-09	-1.18675e-08	2.48164e-08	1.29489e-08
-0.074	6.79964e-09	-2.34671e-09	4.45293e-09	-1.44340e-08	4.92480e-09	-9.50917e-09	6.68247e-09	-7.64904e-10	5.91756e-09	-3.82523e-08	3.25749e-09	-3.49948e-08	1.84634e-08	-1.52497e-09	1.69384e-08	-5.78280e-08	1.43129e-08	-4.35150e-08	-5.36446e-09	9.85360e-09	4.48913e-09	-1.21543e-08	2.54162e-08	1.32619e-08
-0.049	7.00443e-09	-2.41739e-09	4.58704e-09	-1.47145e-08	5.06359e-09	-9.65091e-09	6.99224e-09	-8.00362e-10	6.19188e-09	-3.91752e-08	3.33608e-09	-3.58391e-08	1.89322e-08	-1.56369e-09	1.73685e-08	-5.92339e-08	1.46609e-08	-4.45730e-08	-5.46258e-09	1.00858e-08	4.62317e-09	-1.24397e-08	2.60130e-08	1.35733e-08
-0.025	7.21015e-09	-2.48839e-09	4.72176e-09	-1.49908e-08	5.20269e-09	-9.78815e-09	7.30708e-09	-8.36400e-10	6.47068e-09	-4.00947e-08	3.41439e-09	-3.66803e-08	1.94002e-08	-1.60235e-09	1.77979e-08	-6.06347e-08	1.50076e-08	-4.56271e-08	-5.55882e-09	1.03168e-08	4.75794e-09	-1.27237e-08	2.66068e-08	1.38831e-08
0.000	7.41680e-09	-2.55971e-09	4.85709e-09	-1.52629e-08	5.34208e-09	-9.92086e-09	7.62698e-09	-8.73017e-10	6.75396e-09	-4.10109e-08	3.49240e-09	-3.75184e-08	1.98674e-08	-1.64094e-09	1.82265e-08	-6.20305e-08	1.53531e-08	-4.66774e-08	-5.65319e-09	1.05466e-08	4.89343e-09	-1.30062e-08	2.71976e-08	1.41914e-08
0.025	7.62440e-09	-2.63135e-09	4.99304e-09	-1.55308e-08	5.48178e-09	-1.00490e-08	7.95194e-09	-9.10213e-10	7.04172e-09	-4.19236e-08	3.57014e-09	-3.83535e-08	2.03338e-08	-1.67946e-09	1.86544e-08	-6.34211e-08	1.56973e-08	-4.77238e-08	-5.74566e-09	1.07753e-08	5.02965e-09	-1.32873e-08	2.77853e-08	1.44981e-08
0.049	7.83292e-09	-2.70332e-09	5.12960e-09	-1.57944e-08	5.62176e-09	-1.01726e-08	8.28195e-09	-9.47988e-10	7.33397e-09	-4.28330e-08	3.64758e-09	-3.91855e-08	2.07994e-08	-1.71791e-09	1.90815e-08	-6.48066e-08	1.60402e-08	-4.87664e-08	-5.83621e-09	1.10028e-08	5.16662e-09	-1.35669e-08	2.83701e-08	1.48032e-08
0.074	8.04238e-09	-2.77561e-09	5.26677e-09	-1.60537e-08	5.76204e-09	-1.02916e-08	8.61703e-09	-9.86343e-10	7.63069e-09	-4.37390e-08	3.72473e-09	-4.00143e-08	2.12641e-08	-1.75629e-09	1.95078e-08	-6.61868e-08	1.63818e-08	-4.98050e-08	-5.92485e-09	1.12292e-08	5.30434e-09	-1.38450e-08	2.89517e-08	1.51067e-08
0.098	8.25277e-09	-2.84822e-09	5.40455e-09	-1.63086e-08	5.90261e-09	-1.04060e-08	8.95716e-09	-1.02528e-09	7.93189e-09	-4.46416e-08	3.80160e-09	-4.08400e-08	2.17280e-08	-1.79461e-09	1.99334e-08	-6.75618e-08	1.67221e-08	-5.08397e-08	-6.01155e-09	1.14544e-08	5.44282e-09	-1.41217e-08	2.95303e-08	1.54086e-08
0.123	8.46408e-09	-2.92115e-09	5.54293e-09	-1.65592e-08	6.04346e-09	-1.05158e-08	9.30235e-09	-1.06479e-09	8.23756e-09	-4.55408e-08	3.87817e-09	-4.16627e-08	2.21911e-08	-1.83286e-09	2.03582e-08	-6.89315e-08	1.70612e-08	-5.18704e-08	-6.09629e-09	1.16784e-08	5.58206e-09	-1.43969e-08	3.01058e-08	1.57089e-08
0.147	8.67633e-09	-2.99440e-09	5.68193e-09	-1.68055e-08	6.18460e-09	-1.06209e-08	9.65259e-09	-1.10488e-09	8.54771e-09	-4.64366e-08	3.95445e-09	-4.24822e-08	2.26533e-08	-1.87104e-09	2.07823e-08	-7.02960e-08	1.73989e-08	-5.28971e-08	-6.17908e-09	1.19012e-08	5.72208e-09	-1.46706e-08	3.06782e-08	1.60075e-08
0.172	8.88949e-09	-3.06797e-09	5.82152e-09	-1.70473e-08	6.32603e-09	-1.07213e-08	1.00079e-08	-1.14554e-09	8.86233e-09	-4.73290e-08	4.03044e-09	-4.32985e-08	2.31147e-08	-1.90914e-09	2.12056e-08	-7.16551e-08	1.77353e-08	-5.39198e-08	-6.25988e-09	1.21228e-08	5.86288e-09	-1.49429e-08	3.12475e-08	1.63046e-08
0.197	9.10358e-09	-3.14186e-09	5.96173e-09	-1.72847e-08	6.46774e-09	-1.08170e-08	1.03682e-08	-1.18679e-09	9.18141e-09	-4.82179e-08	4.10614e-09	-4.41118e-08	2.35753e-08	-1.94718e-09	2.16281e-08	-7.30088e-08	1.80703e-08	-5.49385e-08	-6.33869e-09	1.23432e-08	6.00448e-09	-1.52136e-08	3.18136e-08	1.66000e-08
0.221	9.31859e-09	-3.21606e-09	6.10253e-09	-1.75177e-08	6.60974e-09	-1.09080e-08	1.07336e-08	-1.22861e-09	9.50496e-09	-4.91034e-08	4.18155e-09	-4.49219e-08	2.40349e-08	-1.98515e-09	2.20498e-08	-7.43571e-08	1.84040e-08	-5.59531e-08	-6.41549e-09	1.25624e-08	6.14687e-09	-1.54829e-08	3.23766e-08	1.68938e-08
0.246	9.53451e-09	-3.29058e-09	6.24393e-09	-1.77462e-08	6.75201e-09	-1.09942e-08	1.11040e-08	-1.27101e-09	9.83298e-09	-4.99855e-08	4.25667e-09	-4.57288e-08	2.44937e-08	-2.02304e-09	2.24707e-08	-7.56999e-08	1.87364e-08	-5.69635e-08	-6.49027e-09	1.27803e-08	6.29007e-09	-1.57506e-08	3.29365e-08	1.71859e-08
0.270	9.75136e-09	-3.36542e-09	6.38594e-09	-1.79702e-08	6.89456e-09	-1.10757e-08	1.14794e-08	-1.31399e-09	1.01654e-08	-5.08641e-08	4.33149e-09	-4.65326e-08	2.49517e-08	-2.06087e-09	2.28908e-08	-7.70373e-08	1.90674e-08	-5.79699e-08	-6.56302e-09	1.29971e-08	6.43408e-09	-1.60168e-08	3.34932e-08	1.74764e-08
0.295	9.96911e-09	-3.44057e-09	6.52854e-09	-1.81897e-08	7.03739e-09	-1.11523e-08	1.18599e-08	-1.35754e-09	1.05024e-08	-5.17392e-08	4.40601e-09	-4.73332e-08	2.54088e-08	-2.09862e-09	2.33101e-08	-7.83692e-08	1.93971e-08	-5.89721e-08	-6.63372e-09	1.32126e-08	6.57892e-09	-1.62815e-08	3.40467e-08	1.77652e-08
0.319	1.01878e-08	-3.51604e-09	6.67174e-09	-1.84047e-08	7.18049e-09	-1.12242e-08	1.22454e-08	-1.40166e-09	1.08438e-08	-5.26109e-08	4.48024e-09	-4.81307e-08	2.58650e-08	-2.13630e-09	2.37287e-08	-7.96955e-08	1.97253e-08	-5.99702e-08	-6.70236e-09	1.34270e-08	6.72459e-09	-1.65447e-08	3.45971e-08	1.80524e-08
0.344	1.04074e-08	-3.59182e-09	6.81554e-09	-1.86151e-08	7.32387e-09	-1.12912e-08	1.26360e-08	-1.44637e-09	1.11896e-08	-5.34791e-08	4.55418e-09	-4.89249e-08	2.63203e-08	-2.17390e-09	2.41464e-08	-8.10163e-08	2.00522e-08	-6.09641e-08	-6.76892e-09	1.36400e-08	6.87110e-09	-1.68063e-08	3.51442e-08	1.83379e-08
0.369	1.06278e-08	-3.66791e-09	6.95993e-09	-1.88209e-08	7.46752e-09	-1.13533e-08	1.30315e-08	-1.49164e-09	1.15399e-08	-5.43438e-08	4.62782e-09	-4.97160e-08	2.67747e-08	-2.21144e-09	2.45633e-08	-8.23315e-08	2.03778e-08	-6.19537e-08	-6.83339e-09	1.38519e-08	7.01847e-09	-1.70664e-08	3.56881e-08	1.86217e-08
0.393	1.08492e-08	-3.74432e-09	7.10492e-09	-1.90220e-08	7.61143e-09	-1.14106e-08	1.34321e-08	-1.53749e-09	1.18946e-08	-5.52051e-08	4.70116e-09	-5.05039e-08	2.72282e-08	-2.24890e-09	2.49794e-08	-8.36410e-08	2.07019e-08	-6.29391e-08	-6.89575e-09	1.40624e-08	7.16669e-09	-1.73250e-08	3.62288e-08	1.89038e-08
0.418	1.10715e-08	-3.82104e-09	7.25049e-09	-1.92186e-08	7.75562e-09	-1.14630e-08	1.38376e-08	-1.58392e-09	1.22537e-08	-5.60629e-08	4.77420e-09	-5.12887e-08	2.76809e-08	-2.28628e-09	2.53946e-08	-8.49448e-08	2.10246e-08	-6.39202e-08	-6.95599e-09	1.42718e-08	7.31577e-09	-1.75820e-08	3.67662e-08	1.91842e-08
0.442	1.12947e-08	-3.89807e-09	7.39666e-09	-1.94105e-08	7.90007e-09	-1.15104e-08	1.42482e-08	-1.63091e-09	1.26173e-08	-5.69171e-08	4.84695e-09	-5.20702e-08	2.81327e-08	-2.32360e-09	2.58091e-08	-8.62430e-08	2.13459e-08	-6.48971e-08	-7.01410e-09	1.44798e-08	7.46574e-09	-1.78375e-08	3.73004e-08	1.94630e-08
0.467	1.15188e-08	-3.97541e-09	7.54341e-09	-1.95977e-08	8.04479e-09	-1.15529e-08	1.46638e-08	-1.67848e-09	1.29853e-08	-5.77679e-08	4.91940e-09	-5.28485e-08	2.85835e-08	-2.36083e-09	2.62227e-08	-8.75354e-08	2.16658e-08	-6.58696e-08	-7.07006e-09	1.46866e-08	7.61659e-09	-1.80914e-08	3.78314e-08	1.97400e-08
0.492	1.17438e-08	-4.05306e-09	7.69075e-09	-1.97801e-08	8.18977e-09	-1.15904e-08	1.50844e-08	-1.72662e-09	1.33578e-08	-5.86152e-08	4.99155e-09	-5.36236e-08	2.90335e-08	-2.39800e-09	2.66355e-08	-8.88220e-08	2.19842e-08	-6.68378e-08	-7.12385e-09	1.48922e-08	7.76833e-09	-1.83437e-08	3.83590e-08	2.00153e-08
0.516	1.19697e-08	-4.13102e-09	7.83868e-09	-1.99579e-08	8.33502e-09	-1.16229e-08	1.55100e-08	-1.77534e-09	1.37346e-08	-5.94589e-08	5.06341e-09	-5.43955e-08	2.94825e-08	-2.43509e-09	2.70474e-08	-9.01028e-08	2.23012e-08	-6.78016e-08	-7.17547e-09	1.50964e-08	7.92098e-09	-1.85945e-08	3.88834e-08	2.02889e-08
0.541	1.21965e-08	-4.20929e-09	7.98719e-09	-2.01309e-08	8.48052e-09	-1.16504e-08	1.59405e-08	-1.82462e-09	1.41159e-08	-6.02991e-08	5.13496e-09	-5.51642e-08	2.99307e-08	-2.47210e-09	2.74586e-08	-9.13778e-08	2.26168e-08	-6.87610e-08	-7.22490e-09	1.52994e-08	8.07453e-09	-1.88437e-08	3.94045e-08	2.05608e-08
0.565	1.24242e-08	-4.28786e-09	8.13629e-09	-2.02991e-08	8.62628e-09	-1.16728e-08	1.63760e-08	-1.87447e-09	1.45016e-08	-6.11359e-08	5.20621e-09	-5.59297e-08	3.03779e-08	-2.50904e-09	2.78688e-08	-9.26470e-08	2.29309e-08	-6.97160e-08	-7.27211e-09	1.55011e-08	8.22902e-09	-1.90913e-08	3.99222e-08	2.08310e-08
0.590	1.26527e-08	-4.36674e-09	8.28597e-09	-2.04625e-08	8.77231e-09	-1.16902e-08	1.68165e-08	-1.92489e-09	1.48916e-08	-6.19690e-08	5.27716e-09	-5.66919e-08	3.08242e-08	-2.54590e-09	2.82783e-08	-9.39102e-08	2.32436e-08	-7.06666e-08	-7.31711e-09	1.57015e-08	8.38443e-09	-1.93373e-08	4.04367e-08	2.10994e-08
0.614	1.28822e-08	-4.44593e-09	8.43622e-09	-2.06211e-08	8.91859e-09	-1.17025e-08	1.72620e-08	-1.97588e-09	1.52861e-08	-6.27987e-08	5.34782e-09	-5.74509e-08	3.12696e-08	-2.58269e-09	2.86869e-08	-9.51675e-08	2.35548e-08	-7.16127e-08	-7.35987e-09	1.59007e-08	8.54078e-09	-1.95817e-08	4.09478e-08	2.13661e-08
0.639	1.31125e-08	-4.52542e-09	8.58706e-09	-2.07748e-08	9.06512e-09	-1.17097e-08	1.77124e-08	-2.02744e-09	1.56850e-08	-6.36248e-08	5.41817e-09	-5.82067e-08	3.17141e-08	-2.61940e-09	2.90947e-08	-9.64189e-08	2.38645e-08	-7.25543e-08	-7.40039e-09	1.60985e-08	8.69808e-09	-1.98245e-08	4.14555e-08	2.16310e-08
0.664	1.33437e-08	-4.60521e-09	8.73847e-09	-2.09236e-08	9.21191e-09	-1.17117e-08	1.81678e-08	-2.07956e-09	1.60882e-08	-6.44474e-08	5.48822e-09	-5.89592e-08	3.21576e-08	-2.65604e-09	2.95016e-08	-9.76642e-08	2.41727e-08	-7.34915e-08	-7.43863e-09	1.62950e-08	8.85634e-09	-2.00657e-08	4.19599e-08	2.18942e-08
0.688	1.35758e-08	-4.68531e-09	8.89046e-09	-2.10676e-08	9.35895e-09	-1.17086e-08	1.86281e-08	-2.13225e-09	1.64958e-08	-6.52664e-08	5.55796e-09	-5.97085e-08	3.26002e-08	-2.69259e-09	2.99077e-08	-9.89035e-08	2.44795e-08	-7.44240e-08	-7.47460e-09	1.64902e-08	9.01557e-09	-2.03053e-08	4.24609e-08	2.21556e-08
0.713	1.38087e-08	-4.76571e-09	9.04302e-09	-2.12066e-08	9.50624e-09	-1.17003e-08	1.90933e-08	-2.18550e-09	1.69078e-08	-6.60819e-08	5.62741e-09	-6.04545e-08	3.30419e-08	-2.72908e-09	3.03129e-08	-1.00137e-07	2.47847e-08	-7.53521e-08	-7.50827e-09	1.66840e-08	9.17577e-09	-2.05433e-08	4.29586e-08	2.24153e-08
0.737	1.40426e-08	-4.84641e-09	9.19615e-09	-2.13406e-08	9.65378e-09	-1.16869e-08	1.95635e-08	-2.23932e-09	1.73242e-08	-6.68939e-08	5.69655e-09	-6.11973e-08	3.34827e-08	-2.76548e-09	3.07172e-08	-1.01364e-07	2.50885e-08	-7.62755e-08	-7.53963e-09	1.68766e-08	9.33697e-09	-2.07796e-08	4.34528e-08	2.26732e-08
0.762	1.42773e-08	-4.92741e-09	9.34986e-09	-2.14697e-08	9.80156e-09	-1.16682e-08	2.00386e-08	-2.29370e-09	1.77449e-08	-6.77022e-08	5.76539e-09	-6.19368e-08	3.39226e-08	-2.80181e-09	3.11208e-08	-1.02585e-07	2.53907e-08	-7.71944e-08	-7.56867e-09	1.70678e-08	9.49916e-09	-2.10143e-08	4.39437e-08	2.29293e-08
0.786	1.45128e-08	-5.00872e-09	9.50413e-09	-2.15938e-08	9.94960e-09	-1.16442e-08	2.05186e-08	-2.34865e-09	1.81699e-08	-6.85070e-08	5.83393e-09	-6.26731e-08	3.43615e-08	-2.83806e-09	3.15234e-08	-1.03800e-07	2.56914e-08	-7.81086e-08	-7.59537e-09	1.72577e-08	9.66235e-09	-2.12474e-08	4.44311e-08	2.31837e-08
0.811	1.47493e-08	-5.09032e-09	9.65897e-09	-2.17129e-08	1.00979e-08	-1.16150e-08	2.10035e-08	-2.40415e-09	1.85994e-08	-6.93083e-08	5.90216e-09	-6.34061e-08	3.47994e-08	-2.87423e-09	3.19252e-08	-1.05009e-07	2.59906e-08	-7.90181e-08	-7.61972e-09	1.74463e-08	9.82657e-09	-2.14789e-08	4.49151e-08	2.34362e-08
0.836	1.49866e-08	-5.17222e-09	9.81437e-09	-2.18269e-08	1.02464e-08	-1.15805e-08	2.14933e-08	-2.46022e-09	1.90331e-08	-7.01060e-08	5.97009e-09	-6.41359e-08	3.52365e-08	-2.91033e-09	3.23261e-08	-1.06211e-07	2.62882e-08	-7.99230e-08	-7.64169e-09	1.76335e-08	9.99181e-09	-2.17087e-08	4.53956e-08	2.36869e-08
0.860	1.52248e-08	-5.25441e-09	9.97034e-09	-2.19358e-08	1.03952e-08	-1.15407e-08	2.19880e-08	-2.51684e-09	1.94712e-08	-7.09001e-08	6.03771e-09	-6.48623e-08	3.56726e-08	-2.94635e-09	3.27262e-08	-1.07408e-07	2.65843e-08	-8.08232e-08	-7.66129e-09	1.78194e-08	1.01581e-08	-2.19369e-08	4.58728e-08	2.39359e-08
0.885	1.54638e-08	-5.33691e-09	1.01269e-08	-2.20397e-08	1.05442e-08	-1.14955e-08	2.24876e-08	-2.57403e-09	1.99136e-08	-7.16906e-08	6.10503e-09	-6.55856e-08	3.61077e-08	-2.98229e-09	3.31255e-08	-1.08598e-07	2.68788e-08	-8.17187e-08	-7.67848e-09	1.80039e-08	1.03254e-08	-2.21634e-08	4.63464e-08	2.41831e-08
0.909	1.57037e-08	-5.41969e-09	1.02840e-08	-2.21384e-08	1.06934e-08	-1.14450e-08	2.29920e-08	-2.63177e-09	2.03603e-08	-7.24775e-08	6.17205e-09	-6.63055e-08	3.65420e-08	-3.01816e-09	3.35238e-08	-1.09781e-07	2.71718e-08	-8.26094e-08	-7.69326e-09	1.81871e-08	1.04938e-08	-2.23882e-08	4.68166e-08	2.44284e-08
0.934	1.59444e-08	-5.50278e-09	1.04416e-08	-2.22320e-08	1.08429e-08	-1.13891e-08	2.35013e-08	-2.69006e-09	2.08113e-08	-7.32609e-08	6.23876e-09	-6.70221e-08	3.69753e-08	-3.05394e-09	3.39213e-08	-1.10959e-07	2.74632e-08	-8.34954e-08	-7.70562e-09	1.83689e-08	1.06632e-08	-2.26114e-08	4.72833e-08	2.46719e-08
0.958	1.61860e-08	-5.58615e-09	1.05998e-08	-2.23205e-08	1.09927e-08	-1.13278e-08	2.40155e-08	-2.74891e-09	2.12666e-08	-7.40407e-08	6.30516e-09	-6.77355e-08	3.74076e-08	-3.08965e-09	3.43180e-08	-1.12130e-07	2.77531e-08	-8.43766e-08	-7.71553e-09	1.85493e-08	1.08338e-08	-2.28329e-08	4.77465e-08	2.49136e-08
0.983	1.64284e-08	-5.66982e-09	1.07586e-08	-2.24037e-08	1.11426e-08	-1.12611e-08	2.45345e-08	-2.80832e-09	2.17261e-08	-7.48169e-08	6.37126e-09	-6.84456e-08	3.78390e-08	-3.12529e-09	3.47137e-08	-1.13294e-07	2.80413e-08	-8.52530e-08	-7.72298e-09	1.87284e-08	1.10054e-08	-2.30528e-08	4.82063e-08	2.51535e-08
1.008	1.66717e-08	-5.75378e-09	1.09179e-08	-2.24817e-08	1.12928e-08	-1.11889e-08	2.50583e-08	-2.86828e-09	2.21900e-08	-7.55895e-08	6.43705e-09	-6.91524e-08	3.82695e-08	-3.16084e-09	3.51086e-08	-1.14453e-07	2.83280e-08	-8.61245e-08	-7.72797e-09	1.89061e-08	1.11781e-08	-2.32709e-08	4.86625e-08	2.53915e-08
1.032	1.69158e-08	-5.83803e-09	1.10778e-08	-2.25545e-08	1.14433e-08	-1.11113e-08	2.55869e-08	-2.92879e-09	2.26581e-08	-7.63585e-08	6.50254e-09	-6.98559e-08	3.86990e-08	-3.19632e-09	3.55027e-08	-1.15604e-07	2.86131e-08	-8.69912e-08	-7.73046e-09	1.90824e-08	1.13519e-08	-2.34874e-08	4.91151e-08	2.56277e-08
1.057	1.71608e-08	-5.92257e-09	1.12382e-08	-2.26221e-08	1.15939e-08	-1.10282e-08	2.61204e-08	-2.98985e-09	2.31305e-08	-7.71239e-08	6.56772e-09	-7.05562e-08	3.91276e-08	-3.23171e-09	3.58959e-08	-1.16750e-07	2.88965e-08	-8.78531e-08	-7.73045e-09	1.92573e-08	1.15268e-08	-2.37022e-08	4.95643e-08	2.58621e-08
1.081	1.74066e-08	-6.00741e-09	1.13992e-08	-2.26843e-08	1.17448e-08	-1.09395e-08	2.66586e-08	-3.05146e-09	2.36072e-08	-7.78857e-08	6.63259e-09	-7.12531e-08	3.95552e-08	-3.26703e-09	3.62882e-08	-1.17888e-07	2.91784e-08	-8.87100e-08	-7.72792e-09	1.94308e-08	1.17029e-08	-2.39153e-08	5.00099e-08	2.60946e-08
1.106	1.76532e-08	-6.09252e-09	1.15607e-08	-2.27413e-08	1.18960e-08	-1.08453e-08	2.72016e-08	-3.11362e-09	2.40880e-08	-7.86439e-08	6.69716e-09	-7.19467e-08	3.99819e-08	-3.30228e-09	3.66796e-08	-1.19021e-07	2.94586e-08	-8.95620e-08	-7.72286e-09	1.96030e-08	1.18801e-08	-2.41267e-08	5.04520e-08	2.63253e-08
1.130	1.79007e-08	-6.17793e-09	1.17227e-08	-2.27929e-08	1.20473e-08	-1.07456e-08	2.77495e-08	-3.17632e-09	2.45731e-08	-7.93985e-08	6.76142e-09	-7.26371e-08	4.04077e-08	-3.33744e-09	3.70702e-08	-1.20146e-07	2.97373e-08	-9.04091e-08	-7.71525e-09	1.97737e-08	1.20585e-08	-2.43364e-08	5.08905e-08	2.65541e-08
1.155	1.81489e-08	-6.26362e-09	1.18853e-08	-2.28392e-08	1.21989e-08	-1.06403e-08	2.83020e-08	-3.23957e-09	2.50625e-08	-8.01495e-08	6.82538e-09	-7.33241e-08	4.08325e-08	-3.37253e-09	3.74600e-08	-1.21265e-07	3.00143e-08	-9.12512e-08	-7.70508e-09	1.99430e-08	1.22380e-08	-2.45444e-08	5.13254e-08	2.67810e-08
1.180	1.83981e-08	-6.34960e-09	1.20485e-08	-2.28801e-08	1.23508e-08	-1.05294e-08	2.88594e-08	-3.30337e-09	2.55560e-08	-8.08969e-08	6.88902e-09	-7.40079e-08	4.12564e-08	-3.40754e-09	3.78488e-08	-1.22378e-07	3.02896e-08	-9.20883e-08	-7.69233e-09	2.01110e-08	1.24186e-08	-2.47506e-08	5.17567e-08	2.70061e-08
1.204	1.86480e-08	-6.43586e-09	1.22122e-08	-2.29156e-08	1.25028e-08	-1.04128e-08	2.94214e-08	-3.36771e-09	2.60537e-08	-8.16407e-08	6.95236e-09	-7.46883e-08	4.16793e-08	-3.44247e-09	3.82368e-08	-1.23484e-07	3.05633e-08	-9.29204e-08	-7.67699e-09	2.02775e-08	1.26005e-08	-2.49552e-08	5.21845e-08	2.72293e-08
1.229	1.88988e-08	-6.52240e-09	1.23764e-08	-2.29457e-08	1.26551e-08	-1.02906e-08	2.99882e-08	-3.43258e-09	2.65557e-08	-8.23809e-08	7.01539e-09	-7.53655e-08	4.21013e-08	-3.47733e-09	3.86240e-08	-1.24583e-07	3.08353e-08	-9.37475e-08	-7.65904e-09	2.04426e-08	1.27836e-08	-2.51580e-08	5.26087e-08	2.74506e-08
1.253	1.91504e-08	-6.60923e-09	1.25411e-08	-2.29704e-08	1.28076e-08	-1.01628e-08	3.05598e-08	-3.49800e-09	2.70618e-08	-8.31174e-08	7.07812e-09	-7.60393e-08	4.25224e-08	-3.51211e-09	3.90103e-08	-1.25675e-07	3.11057e-08	-9.45696e-08	-7.63847e-09	2.06063e-08	1.29678e-08	-2.53592e-08	5.30292e-08	2.76701e-08
1.278	1.94027e-08	-6.69633e-09	1.27064e-08	-2.29896e-08	1.29603e-08	-1.00292e-08	3.11360e-08	-3.56396e-09	2.75720e-08	-8.38504e-08	7.14054e-09	-7.67098e-08	4.29425e-08	-3.54681e-09	3.93957e-08	-1.26761e-07	3.13745e-08	-9.53865e-08	-7.61526e-09	2.07685e-08	1.31533e-08	-2.55585e-08	5.34461e-08	2.78876e-08
1.303	1.96560e-08	-6.78372e-09	1.28722e-08	-2.30033e-08	1.31133e-08	-9.88998e-09	3.17169e-08	-3.63046e-09	2.80865e-08	-8.45797e-08	7.20264e-09	-7.73771e-08	4.33617e-08	-3.58143e-09	3.97803e-08	-1.27840e-07	3.16415e-08	-9.61984e-08	-7.58940e-09	2.09294e-08	1.33400e-08	-2.57562e-08	5.38594e-08	2.81033e-08
1.327	1.99100e-08	-6.87139e-09	1.30386e-08	-2.30114e-08	1.32665e-08	-9.74499e-09	3.23025e-08	-3.69749e-09	2.86050e-08	-8.53054e-08	7.26445e-09	-7.80410e-08	4.37800e-08	-3.61597e-09	4.01640e-08	-1.28912e-07	3.19069e-08	-9.70052e-08	-7.56087e-09	2.10888e-08	1.35279e-08	-2.59521e-08	5.42691e-08	2.83170e-08
1.352	2.01648e-08	-6.95933e-09	1.32055e-08	-2.30141e-08	1.34199e-08	-9.59424e-09	3.28928e-08	-3.76505e-09	2.91277e-08	-8.60275e-08	7.32594e-09	-7.87016e-08	4.41973e-08	-3.65044e-09	4.05468e-08	-1.29977e-07	3.21705e-08	-9.78069e-08	-7.52966e-09	2.12467e-08	1.37170e-08	-2.61462e-08	5.46751e-08	2.85289e-08
1.376	2.04204e-08	-7.04755e-09	1.33729e-08	-2.30112e-08	1.35735e-08	-9.43772e-09	3.34877e-08	-3.83315e-09	2.96546e-08	-8.67460e-08	7.38712e-09	-7.93589e-08	4.46137e-08	-3.68483e-09	4.09289e-08	-1.31036e-07	3.24325e-08	-9.86034e-08	-7.49575e-09	2.14032e-08	1.39075e-08	-2.63387e-08	5.50775e-08	2.87388e-08
1.401	2.06768e-08	-7.13605e-09	1.35408e-08	-2.30027e-08	1.37273e-08	-9.27540e-09	3.40873e-08	-3.90178e-09	3.01855e-08	-8.74609e-08	7.44800e-09	-8.00129e-08	4.50292e-08	-3.71915e-09	4.13100e-08	-1.32088e-07	3.26928e-08	-9.93947e-08	-7.45912e-09	2.15583e-08	1.40992e-08	-2.65293e-08	5.54762e-08	2.89469e-08
1.425	2.09340e-08	-7.22482e-09	1.37092e-08	-2.29886e-08	1.38814e-08	-9.10725e-09	3.46915e-08	-3.97093e-09	3.07205e-08	-8.81722e-08	7.50857e-09	-8.06636e-08	4.54437e-08	-3.75339e-09	4.16903e-08	-1.33132e-07	3.29514e-08	-1.00181e-07	-7.41977e-09	2.17119e-08	1.42921e-08	-2.67182e-08	5.58712e-08	2.91530e-08
1.450	2.11921e-08	-7.31387e-09	1.38782e-08	-2.29689e-08	1.40357e-08	-8.93327e-09	3.53003e-08	-4.04062e-09	3.12596e-08	-8.88798e-08	7.56883e-09	-8.13110e-08	4.58573e-08	-3.78755e-09	4.20698e-08	-1.34170e-07	3.32082e-08	-1.00962e-07	-7.37768e-09	2.18641e-08	1.44864e-08	-2.69054e-08	5.62626e-08	2.93572e-08
1.475	2.14509e-08	-7.40318e-09	1.40477e-08	-2.29436e-08	1.41902e-08	-8.75342e-09	3.59137e-08	-4.11083e-09	3.18028e-08	-8.95838e-08	7.62878e-09	-8.19550e-08	4.62700e-08	-3.82164e-09	4.24484e-08	-1.35201e-07	3.34634e-08	-1.01737e-07	-7.33283e-09	2.20148e-08	1.46819e-08	-2.70908e-08	5.66502e-08	2.95595e-08
1.499	2.17104e-08	-7.49277e-09	1.42177e-08	-2.29126e-08	1.43449e-08	-8.56769e-09	3.65316e-08	-4.18157e-09	3.23501e-08	-9.02842e-08	7.68843e-09	-8.25958e-08	4.66818e-08	-3.85565e-09	4.28261e-08	-1.36225e-07	3.37168e-08	-1.02508e-07	-7.28521e-09	2.21640e-08	1.48788e-08	-2.72744e-08	5.70342e-08	2.97598e-08
1.524	2.19708e-08	-7.58263e-09	1.43882e-08	-2.28759e-08	1.44998e-08	-8.37605e-09	3.71542e-08	-4.25283e-09	3.29014e-08	-9.09810e-08	7.74776e-09	-8.32332e-08	4.70927e-08	-3.88958e-09	4.32031e-08	-1.37242e-07	3.39685e-08	-1.03273e-07	-7.23479e-09	2.23118e-08	1.50770e-08	-2.74562e-08	5.74144e-08	2.99582e-08
1.548	2.22320e-08	-7.67276e-09	1.45592e-08	-2.28334e-08	1.46550e-08	-8.17848e-09	3.77813e-08	-4.32461e-09	3.34567e-08	-9.16741e-08	7.80679e-09	-8.38673e-08	4.75026e-08	-3.92344e-09	4.35792e-08	-1.38251e-07	3.42184e-08	-1.04033e-07	-7.18158e-09	2.24581e-08	1.52765e-08	-2.76363e-08	5.77910e-08	3.01547e-08
1.573	2.24939e-08	-7.76316e-09	1.47307e-08	-2.27853e-08	1.48103e-08	-7.97496e-09	3.84130e-08	-4.39691e-09	3.40160e-08	-9.23637e-08	7.86551e-09	-8.44982e-08	4.79116e-08	-3.95723e-09	4.39544e-08	-1.39254e-07	3.44666e-08	-1.04788e-07	-7.12555e-09	2.26029e-08	1.54773e-08	-2.78146e-08	5.81638e-08	3.03492e-08
1.597	2.27566e-08	-7.85383e-09	1.49028e-08	-2.27314e-08	1.49659e-08	-7.76548e-09	3.90491e-08	-4.46973e-09	3.45794e-08	-9.30496e-08	7.92392e-09	-8.51257e-08	4.83198e-08	-3.99093e-09	4.43288e-08	-1.40250e-07	3.47131e-08	-1.05537e-07	-7.06669e-09	2.27462e-08	1.56796e-08	-2.79911e-08	5.85329e-08	3.05418e-08
1.622	2.30201e-08	-7.94476e-09	1.50753e-08	-2.26717e-08	1.51217e-08	-7.55000e-09	3.96898e-08	-4.54307e-09	3.51468e-08	-9.37319e-08	7.98203e-09	-8.57499e-08	4.87270e-08	-4.02457e-09	4.47024e-08	-1.41238e-07	3.49577e-08	-1.06281e-07	-7.00498e-09	2.28881e-08	1.58831e-08	-2.81658e-08	5.88982e-08	3.07324e-08
1.647	2.32843e-08	-8.03595e-09	1.52484e-08	-2.26062e-08	1.52777e-08	-7.32852e-09	4.03350e-08	-4.61692e-09	3.57181e-08	-9.44106e-08	8.03982e-09	-8.63707e-08	4.91333e-08	-4.05813e-09	4.50752e-08	-1.42220e-07	3.52006e-08	-1.07019e-07	-6.94041e-09	2.30285e-08	1.60881e-08	-2.83387e-08	5.92598e-08	3.09211e-08
1.671	2.35493e-08	-8.12741e-09	1.54219e-08	-2.25349e-08	1.54339e-08	-7.10100e-09	4.09847e-08	-4.69128e-09	3.62934e-08	-9.50856e-08	8.09731e-09	-8.69883e-08	4.95387e-08	-4.09161e-09	4.54471e-08	-1.43194e-07	3.54418e-08	-1.07752e-07	-6.87296e-09	2.31674e-08	1.62944e-08	-2.85098e-08	5.96177e-08	3.11078e-08
1.696	2.38151e-08	-8.21914e-09	1.55960e-08	-2.24578e-08	1.55904e-08	-6.86743e-09	4.16388e-08	-4.76616e-09	3.68726e-08	-9.57571e-08	8.15449e-09	-8.76026e-08	4.99432e-08	-4.12502e-09	4.58182e-08	-1.44161e-07	3.56812e-08	-1.08480e-07	-6.80262e-09	2.33048e-08	1.65022e-08	-2.86792e-08	5.99717e-08	3.12926e-08
1.720	2.40816e-08	-8.31112e-09	1.57705e-08	-2.23748e-08	1.57470e-08	-6.62778e-09	4.22974e-08	-4.84154e-09	3.74558e-08	-9.64249e-08	8.21136e-09	-8.82136e-08	5.03468e-08	-4.15836e-09	4.61885e-08	-1.45121e-07	3.59187e-08	-1.09202e-07	-6.72938e-09	2.34407e-08	1.67113e-08	-2.88467e-08	6.03221e-08	3.14754e-08
1.745	2.43489e-08	-8.40336e-09	1.59455e-08	-2.22859e-08	1.59039e-08	-6.38204e-09	4.29604e-08	-4.91743e-09	3.80429e-08	-9.70891e-08	8.26792e-09	-8.88212e-08	5.07496e-08	-4.19162e-09	4.65580e-08	-1.46074e-07	3.61545e-08	-1.09919e-07	-6.65322e-09	2.35751e-08	1.69219e-08	-2.90124e-08	6.06686e-08	3.16562e-08
1.769	2.46169e-08	-8.49587e-09	1.61211e-08	-2.21911e-08	1.60609e-08	-6.13018e-09	4.36278e-08	-4.99382e-09	3.86339e-08	-9.77497e-08	8.32418e-09	-8.94256e-08	5.11514e-08	-4.22481e-09	4.69266e-08	-1.47019e-07	3.63885e-08	-1.10631e-07	-6.57412e-09	2.37080e-08	1.71339e-08	-2.91763e-08	6.10113e-08	3.18350e-08
1.794	2.48857e-08	-8.58863e-09	1.62971e-08	-2.20904e-08	1.62182e-08	-5.87219e-09	4.42996e-08	-5.07072e-09	3.92289e-08	-9.84067e-08	8.38012e-09	-9.00266e-08	5.15524e-08	-4.25793e-09	4.72945e-08	-1.47957e-07	3.66207e-08	-1.11337e-07	-6.49207e-09	2.38394e-08	1.73473e-08	-2.93384e-08	6.13503e-08	3.20119e-08
1.819	2.51552e-08	-8.68164e-09	1.64736e-08	-2.19838e-08	1.63757e-08	-5.60804e-09	4.49758e-08	-5.14812e-09	3.98276e-08	-9.90601e-08	8.43576e-09	-9.06243e-08	5.19525e-08	-4.29098e-09	4.76615e-08	-1.48888e-07	3.68511e-08	-1.12037e-07	-6.40705e-09	2.39693e-08	1.75622e-08	-2.94987e-08	6.16854e-08	3.21868e-08
1.843	2.54255e-08	-8.77492e-09	1.66506e-08	-2.18711e-08	1.65334e-08	-5.33771e-09	4.56563e-08	-5.22602e-09	4.04303e-08	-9.97099e-08	8.49110e-09	-9.12188e-08	5.23517e-08	-4.32395e-09	4.80277e-08	-1.49812e-07	3.70797e-08	-1.12732e-07	-6.31906e-09	2.40976e-08	1.77786e-08	-2.96571e-08	6.20168e-08	3.23597e-08
1.868	2.56965e-08	-8.86844e-09	1.68280e-08	-2.17525e-08	1.66913e-08	-5.06119e-09	4.63412e-08	-5.30442e-09	4.10368e-08	-1.00356e-07	8.54612e-09	-9.18099e-08	5.27500e-08	-4.35685e-09	4.83932e-08	-1.50728e-07	3.73064e-08	-1.13421e-07	-6.22808e-09	2.42245e-08	1.79964e-08	-2.98137e-08	6.23443e-08	3.25306e-08
1.892	2.59682e-08	-8.96222e-09	1.70060e-08	-2.16279e-08	1.68494e-08	-4.77845e-09	4.70304e-08	-5.38331e-09	4.16471e-08	-1.00999e-07	8.60084e-09	-9.23977e-08	5.31475e-08	-4.38968e-09	4.87578e-08	-1.51636e-07	3.75313e-08	-1.14105e-07	-6.13408e-09	2.43498e-08	1.82157e-08	-2.99685e-08	6.26680e-08	3.26995e-08
1.917	2.62407e-08	-9.05625e-09	1.71844e-08	-2.14973e-08	1.70078e-08	-4.48948e-09	4.77240e-08	-5.46269e-09	4.22613e-08	-1.01638e-07	8.65525e-09	-9.29823e-08	5.35441e-08	-4.42244e-09	4.91217e-08	-1.52538e-07	3.77544e-08	-1.14783e-07	-6.03707e-09	2.44736e-08	1.84365e-08	-3.01215e-08	6.29879e-08	3.28664e-08
1.942	2.65138e-08	-9.15054e-09	1.73633e-08	-2.13606e-08	1.71663e-08	-4.19425e-09	4.84218e-08	-5.54257e-09	4.28792e-08	-1.02273e-07	8.70936e-09	-9.35635e-08	5.39399e-08	-4.45513e-09	4.94848e-08	-1.53432e-07	3.79757e-08	-1.15456e-07	-5.93702e-09	2.45959e-08	1.86589e-08	-3.02727e-08	6.33040e-08	3.30313e-08
1.966	2.67877e-08	-9.24507e-09	1.75427e-08	-2.12178e-08	1.73251e-08	-3.89274e-09	4.91239e-08	-5.62293e-09	4.35009e-08	-1.02905e-07	8.76316e-09	-9.41415e-08	5.43348e-08	-4.48774e-09	4.98471e-08	-1.54318e-07	3.81951e-08	-1.16123e-07	-5.83391e-09	2.47166e-08	1.88827e-08	-3.04220e-08	6.36162e-08	3.31942e-08
1.991	2.70624e-08	-9.33985e-09	1.77225e-08	-2.10689e-08	1.74840e-08	-3.58493e-09	4.98302e-08	-5.70378e-09	4.41264e-08	-1.03533e-07	8.81665e-09	-9.47161e-08	5.47289e-08	-4.52029e-09	5.02086e-08	-1.55197e-07	3.84126e-08	-1.16784e-07	-5.72775e-09	2.48358e-08	1.91081e-08	-3.05694e-08	6.39245e-08	3.33551e-08
2.015	2.73377e-08	-9.43487e-09	1.79028e-08	-2.09140e-08	1.76432e-08	-3.27081e-09	5.05408e-08	-5.78512e-09	4.47557e-08	-1.04157e-07	8.86983e-09	-9.52875e-08	5.51221e-08	-4.55277e-09	5.05693e-08	-1.56069e-07	3.86283e-08	-1.17440e-07	-5.61850e-09	2.49535e-08	1.93350e-08	-3.07150e-08	6.42290e-08	3.35140e-08
2.040	2.76138e-08	-9.53014e-09	1.80836e-08	-2.07529e-08	1.78025e-08	-2.95035e-09	5.12556e-08	-5.86694e-09	4.53887e-08	-1.04778e-07	8.92271e-09	-9.58556e-08	5.55145e-08	-4.58518e-09	5.09293e-08	-1.56933e-07	3.88422e-08	-1.18090e-07	-5.50616e-09	2.50696e-08	1.95635e-08	-3.08588e-08	6.45297e-08	3.36709e-08
2.064	2.78905e-08	-9.62566e-09	1.82649e-08	-2.05857e-08	1.79621e-08	-2.62354e-09	5.19746e-08	-5.94924e-09	4.60254e-08	-1.05396e-07	8.97529e-09	-9.64203e-08	5.59060e-08	-4.61751e-09	5.12885e-08	-1.57789e-07	3.90542e-08	-1.18735e-07	-5.39071e-09	2.51842e-08	1.97935e-08	-3.10007e-08	6.48265e-08	3.38257e-08
2.089	2.81680e-08	-9.72141e-09	1.84466e-08	-2.04123e-08	1.81219e-08	-2.29036e-09	5.26978e-08	-6.03202e-09	4.66658e-08	-1.06009e-07	9.02756e-09	-9.69819e-08	5.62967e-08	-4.64979e-09	5.16469e-08	-1.58638e-07	3.92643e-08	-1.19374e-07	-5.27214e-09	2.52973e-08	2.00251e-08	-3.11408e-08	6.51194e-08	3.39786e-08
2.114	2.84461e-08	-9.81741e-09	1.86287e-08	-2.02327e-08	1.82819e-08	-1.95078e-09	5.34252e-08	-6.11528e-09	4.73099e-08	-1.06620e-07	9.07952e-09	-9.75401e-08	5.66866e-08	-4.68199e-09	5.20046e-08	-1.59479e-07	3.94725e-08	-1.20007e-07	-5.15044e-09	2.54088e-08	2.02583e-08	-3.12790e-08	6.54084e-08	3.41294e-08
2.138	2.87250e-08	-9.91365e-09	1.88113e-08	-2.00469e-08	1.84421e-08	-1.60479e-09	5.41566e-08	-6.19900e-09	4.79576e-08	-1.07226e-07	9.13118e-09	-9.80950e-08	5.70757e-08	-4.71412e-09	5.23616e-08	-1.60313e-07	3.96789e-08	-1.20634e-07	-5.02559e-09	2.55187e-08	2.04931e-08	-3.14154e-08	6.56935e-08	3.42782e-08
2.163	2.90045e-08	-1.00101e-08	1.89944e-08	-1.98549e-08	1.86025e-08	-1.25237e-09	5.48922e-08	-6.28320e-09	4.86090e-08	-1.07829e-07	9.18253e-09	-9.86467e-08	5.74639e-08	-4.74619e-09	5.27177e-08	-1.61139e-07	3.98833e-08	-1.21256e-07	-4.89757e-09	2.56271e-08	2.07295e-08	-3.15499e-08	6.59748e-08	3.44249e-08
2.187	2.92848e-08	-1.01068e-08	1.91779e-08	-1.96566e-08	1.87631e-08	-8.93498e-10	5.56319e-08	-6.36787e-09	4.92641e-08	-1.08429e-07	9.23358e-09	-9.91951e-08	5.78514e-08	-4.77819e-09	5.30732e-08	-1.61958e-07	4.00859e-08	-1.21872e-07	-4.76637e-09	2.57339e-08	2.09676e-08	-3.16825e-08	6.62521e-08	3.45696e-08
2.212	2.95657e-08	-1.02038e-08	1.93619e-08	-1.94521e-08	1.89239e-08	-5.28159e-10	5.63757e-08	-6.45301e-09	4.99227e-08	-1.09025e-07	9.28432e-09	-9.97403e-08	5.82380e-08	-4.81013e-09	5.34279e-08	-1.62768e-07	4.02866e-08	-1.22482e-07	-4.63199e-09	2.58392e-08	2.12072e-08	-3.18133e-08	6.65256e-08	3.47123e-08
2.236	2.98473e-08	-1.03010e-08	1.95463e-08	-1.92413e-08	1.90850e-08	-1.56332e-10	5.71236e-08	-6.53861e-09	5.05850e-08	-1.09617e-07	9.33476e-09	-1.00282e-07	5.86239e-08	-4.84200e-09	5.37819e-08	-1.63571e-07	4.04853e-08	-1.23086e-07	-4.49440e-09	2.59429e-08	2.14485e-08	-3.19421e-08	6.67951e-08	3.48529e-08
2.261	3.01295e-08	-1.03984e-08	1.97311e-08	-1.90242e-08	1.92462e-08	2.22001e-10	5.78755e-08	-6.62468e-09	5.12508e-08	-1.10206e-07	9.38490e-09	-1.00821e-07	5.90090e-08	-4.87380e-09	5.41352e-08	-1.64367e-07	4.06822e-08	-1.23685e-07	-4.35359e-09	2.60451e-08	2.16915e-08	-3.20692e-08	6.70607e-08	3.49915e-08
2.286	3.04125e-08	-1.04961e-08	1.99164e-08	-1.88008e-08	1.94076e-08	6.06857e-10	5.86314e-08	-6.71120e-09	5.19202e-08	-1.10791e-07	9.43473e-09	-1.01356e-07	5.93932e-08	-4.90554e-09	5.44877e-08	-1.65154e-07	4.08772e-08	-1.24277e-07	-4.20956e-09	2.61456e-08	2.19361e-08	-3.21943e-08	6.73224e-08	3.51281e-08
2.310	3.06961e-08	-1.05939e-08	2.01022e-08	-1.85710e-08	1.95693e-08	9.98256e-10	5.93913e-08	-6.79818e-09	5.25931e-08	-1.11372e-07	9.48426e-09	-1.01888e-07	5.97767e-08	-4.93722e-09	5.48395e-08	-1.65934e-07	4.10702e-08	-1.24864e-07	-4.06227e-09	2.62446e-08	2.21824e-08	-3.23176e-08	6.75802e-08	3.52626e-08
2.335	3.09804e-08	-1.06920e-08	2.02883e-08	-1.83349e-08	1.97311e-08	1.39621e-09	6.01551e-08	-6.88562e-09	5.32695e-08	-1.11950e-07	9.53349e-09	-1.02417e-07	6.01595e-08	-4.96883e-09	5.51906e-08	-1.66706e-07	4.12613e-08	-1.25445e-07	-3.91173e-09	2.63421e-08	2.24303e-08	-3.24390e-08	6.78340e-08	3.53950e-08
2.359	3.12653e-08	-1.07904e-08	2.04749e-08	-1.80924e-08	1.98932e-08	1.80075e-09	6.09230e-08	-6.97351e-09	5.39494e-08	-1.12525e-07	9.58241e-09	-1.02943e-07	6.05414e-08	-5.00037e-09	5.55410e-08	-1.67471e-07	4.14505e-08	-1.26020e-07	-3.75792e-09	2.64379e-08	2.26800e-08	-3.25585e-08	6.80839e-08	3.55254e-08
2.384	3.15509e-08	-1.08889e-08	2.06620e-08	-1.78436e-08	2.00555e-08	2.21188e-09	6.16947e-08	-7.06185e-09	5.46329e-08	-1.13096e-07	9.63103e-09	-1.03465e-07	6.09226e-08	-5.03186e-09	5.58907e-08	-1.68227e-07	4.16377e-08	-1.26590e-07	-3.60082e-09	2.65322e-08	2.29314e-08	-3.26761e-08	6.83299e-08	3.56538e-08
2.408	3.18371e-08	-1.09877e-08	2.08494e-08	-1.75883e-08	2.02179e-08	2.62963e-09	6.24704e-08	-7.15063e-09	5.53198e-08	-1.13663e-07	9.67935e-09	-1.03984e-07	6.13030e-08	-5.06328e-09	5.62398e-08	-1.68976e-07	4.18230e-08	-1.27153e-07	-3.44043e-09	2.66249e-08	2.31845e-08	-3.27919e-08	6.85719e-08	3.57801e-08
2.433	3.21240e-08	-1.10867e-08	2.10373e-08	-1.73266e-08	2.03806e-08	3.05401e-09	6.32500e-08	-7.23986e-09	5.60101e-08	-1.14227e-07	9.72737e-09	-1.04500e-07	6.16827e-08	-5.09464e-09	5.65881e-08	-1.69717e-07	4.20064e-08	-1.27710e-07	-3.27672e-09	2.67160e-08	2.34393e-08	-3.29057e-08	6.88100e-08	3.59043e-08
2.458	3.24116e-08	-1.11860e-08	2.12256e-08	-1.70585e-08	2.05435e-08	3.48503e-09	6.40334e-08	-7.32954e-09	5.67038e-08	-1.14788e-07	9.77509e-09	-1.05013e-07	6.20617e-08	-5.12594e-09	5.69357e-08	-1.70450e-07	4.21878e-08	-1.28262e-07	-3.10969e-09	2.68056e-08	2.36959e-08	-3.30177e-08	6.90441e-08	3.60265e-08
2.482	3.26997e-08	-1.12854e-08	2.14143e-08	-1.67839e-08	2.07066e-08	3.92272e-09	6.48207e-08	-7.41965e-09	5.74010e-08	-1.15344e-07	9.82251e-09	-1.05522e-07	6.24399e-08	-5.15718e-09	5.72827e-08	-1.71175e-07	4.23673e-08	-1.28808e-07	-2.93932e-09	2.68935e-08	2.39542e-08	-3.31277e-08	6.92743e-08	3.61466e-08
2.507	3.29885e-08	-1.13851e-08	2.16034e-08	-1.65028e-08	2.08699e-08	4.36709e-09	6.56118e-08	-7.51021e-09	5.81016e-08	-1.15898e-07	9.86963e-09	-1.06028e-07	6.28174e-08	-5.18835e-09	5.76290e-08	-1.71892e-07	4.25448e-08	-1.29347e-07	-2.76561e-09	2.69799e-08	2.42142e-08	-3.32359e-08	6.95005e-08	3.62646e-08
2.531	3.32780e-08	-1.14850e-08	2.17930e-08	-1.62153e-08	2.10334e-08	4.81816e-09	6.64067e-08	-7.60119e-09	5.88055e-08	-1.16448e-07	9.91644e-09	-1.06531e-07	6.31941e-08	-5.21947e-09	5.79746e-08	-1.72601e-07	4.27203e-08	-1.29881e-07	-2.58853e-09	2.70646e-08	2.44761e-08	-3.33422e-08	6.97227e-08	3.63805e-08
2.556	3.35680e-08	-1.15851e-08	2.19829e-08	-1.59212e-08	2.11972e-08	5.27595e-09	6.72053e-08	-7.69261e-09	5.95127e-08	-1.16994e-07	9.96296e-09	-1.07031e-07	6.35701e-08	-5.25053e-09	5.83196e-08	-1.73303e-07	4.28939e-08	-1.30409e-07	-2.40808e-09	2.71478e-08	2.47397e-08	-3.34465e-08	6.99410e-08	3.64944e-08
2.580	3.38587e-08	-1.16854e-08	2.21733e-08	-1.56206e-08	2.13611e-08	5.74047e-09	6.80078e-08	-7.78446e-09	6.02233e-08	-1.17537e-07	1.00092e-08	-1.07527e-07	6.39455e-08	-5.28153e-09	5.86639e-08	-1.73996e-07	4.30656e-08	-1.30931e-07	-2.22424e-09	2.72294e-08	2.50051e-08	-3.35490e-08	7.01552e-08	3.66062e-08
2.605	3.41500e-08	-1.17859e-08	2.23640e-08	-1.53135e-08	2.15252e-08	6.21174e-09	6.88139e-08	-7.87674e-09	6.09372e-08	-1.18076e-07	1.00551e-08	-1.08021e-07	6.43201e-08	-5.31247e-09	5.90076e-08	-1.74682e-07	4.32352e-08	-1.31446e-07	-2.03700e-09	2.73094e-08	2.52724e-08	-3.36496e-08	7.03655e-08	3.67160e-08
2.630	3.44419e-08	-1.18867e-08	2.25552e-08	-1.49998e-08	2.16896e-08	6.68977e-09	6.96238e-08	-7.96944e-09	6.16544e-08	-1.18612e-07	1.01007e-08	-1.08511e-07	6.46940e-08	-5.34335e-09	5.93506e-08	-1.75359e-07	4.34029e-08	-1.31956e-07	-1.84635e-09	2.73877e-08	2.55414e-08	-3.37482e-08	7.05719e-08	3.68236e-08
2.654	3.47344e-08	-1.19876e-08	2.27467e-08	-1.46796e-08	2.18542e-08	7.17459e-09	7.04373e-08	-8.06256e-09	6.23748e-08	-1.19144e-07	1.01461e-08	-1.08998e-07	6.50672e-08	-5.37418e-09	5.96930e-08	-1.76028e-07	4.35685e-08	-1.32460e-07	-1.65227e-09	2.74645e-08	2.58122e-08	-3.38450e-08	7.07742e-08	3.69292e-08
2.679	3.50275e-08	-1.20888e-08	2.29387e-08	-1.43527e-08	2.20189e-08	7.66620e-09	7.12546e-08	-8.15611e-09	6.30985e-08	-1.19673e-07	1.01911e-08	-1.09481e-07	6.54398e-08	-5.40495e-09	6.00348e-08	-1.76690e-07	4.37322e-08	-1.32957e-07	-1.45476e-09	2.75397e-08	2.60849e-08	-3.39398e-08	7.09725e-08	3.70327e-08
2.703	3.53212e-08	-1.21902e-08	2.31310e-08	-1.40193e-08	2.21839e-08	8.16462e-09	7.20754e-08	-8.25006e-09	6.38253e-08	-1.20198e-07	1.02358e-08	-1.09962e-07	6.58116e-08	-5.43566e-09	6.03760e-08	-1.77343e-07	4.38939e-08	-1.33449e-07	-1.25380e-09	2.76133e-08	2.63595e-08	-3.40328e-08	7.11668e-08	3.71341e-08
2.728	3.56155e-08	-1.22917e-08	2.33238e-08	-1.36793e-08	2.23491e-08	8.66988e-09	7.28999e-08	-8.34444e-09	6.45554e-08	-1.20720e-07	1.02802e-08	-1.10439e-07	6.61828e-08	-5.46632e-09	6.07165e-08	-1.77988e-07	4.40537e-08	-1.33935e-07	-1.04938e-09	2.76852e-08	2.66358e-08	-3.41238e-08	7.13572e-08	3.72334e-08
2.753	3.59104e-08	-1.23935e-08	2.35169e-08	-1.33326e-08	2.25145e-08	9.18197e-09	7.37279e-08	-8.43922e-09	6.52887e-08	-1.21238e-07	1.03244e-08	-1.10914e-07	6.65533e-08	-5.49692e-09	6.10564e-08	-1.78625e-07	4.42114e-08	-1.34414e-07	-8.41493e-10	2.77556e-08	2.69141e-08	-3.42129e-08	7.15435e-08	3.73306e-08
2.777	3.62059e-08	-1.24955e-08	2.37104e-08	-1.29792e-08	2.26802e-08	9.70093e-09	7.45595e-08	-8.53441e-09	6.60251e-08	-1.21753e-07	1.03682e-08	-1.11385e-07	6.69232e-08	-5.52747e-09	6.13957e-08	-1.79255e-07	4.43671e-08	-1.34888e-07	-6.30119e-10	2.78243e-08	2.71942e-08	-3.43001e-08	7.17258e-08	3.74258e-08
2.802	3.65019e-08	-1.25977e-08	2.39043e-08	-1.26193e-08	2.28460e-08	1.02268e-08	7.53947e-08	-8.63000e-09	6.67647e-08	-1.22264e-07	1.04118e-08	-1.11852e-07	6.72924e-08	-5.55797e-09	6.17344e-08	-1.79876e-07	4.45208e-08	-1.35355e-07	-4.15250e-10	2.78915e-08	2.74762e-08	-3.43854e-08	7.19042e-08	3.75188e-08
2.826	3.67986e-08	-1.27000e-08	2.40985e-08	-1.22526e-08	2.30121e-08	1.07595e-08	7.62333e-08	-8.72600e-09	6.75073e-08	-1.22772e-07	1.04550e-08	-1.12317e-07	6.76610e-08	-5.58841e-09	6.20726e-08	-1.80488e-07	4.46725e-08	-1.35816e-07	-1.96875e-10	2.79570e-08	2.77601e-08	-3.44687e-08	7.20785e-08	3.76097e-08
2.851	3.70957e-08	-1.28026e-08	2.42932e-08	-1.18792e-08	2.31783e-08	1.12991e-08	7.70755e-08	-8.82240e-09	6.82531e-08	-1.23277e-07	1.04980e-08	-1.12779e-07	6.80289e-08	-5.61880e-09	6.24101e-08	-1.81093e-07	4.48221e-08	-1.36271e-07	2.50174e-11	2.80209e-08	2.80459e-08	-3.45501e-08	7.22488e-08	3.76986e-08
2.875	3.73935e-08	-1.29054e-08	2.44881e-08	-1.14992e-08	2.33448e-08	1.18456e-08	7.79211e-08	-8.91919e-09	6.90019e-08	-1.23778e-07	1.05407e-08	-1.13237e-07	6.83962e-08	-5.64914e-09	6.27471e-08	-1.81690e-07	4.49698e-08	-1.36720e-07	2.50438e-10	2.80832e-08	2.83337e-08	-3.46297e-08	7.24150e-08	3.77854e-08
2.900	3.76918e-08	-1.30083e-08	2.46835e-08	-1.11124e-08	2.35115e-08	1.23991e-08	7.87702e-08	-9.01638e-09	6.97538e-08	-1.24275e-07	1.05830e-08	-1.13692e-07	6.87629e-08	-5.67942e-09	6.30835e-08	-1.82278e-07	4.51154e-08	-1.37163e-07	4.79399e-10	2.81439e-08	2.86233e-08	-3.47073e-08	7.25773e-08	3.78700e-08
2.925	3.79907e-08	-1.31115e-08	2.48792e-08	-1.07189e-08	2.36784e-08	1.29595e-08	7.96226e-08	-9.11395e-09	7.05087e-08	-1.24769e-07	1.06251e-08	-1.14144e-07	6.91289e-08	-5.70965e-09	6.34193e-08	-1.82858e-07	4.52590e-08	-1.37599e-07	7.11911e-10	2.82030e-08	2.89149e-08	-3.47829e-08	7.27355e-08	3.79526e-08
2.949	3.82901e-08	-1.32148e-08	2.50753e-08	-1.03187e-08	2.38456e-08	1.35269e-08	8.04785e-08	-9.21192e-09	7.12666e-08	-1.25260e-07	1.06669e-08	-1.14593e-07	6.94944e-08	-5.73984e-09	6.37546e-08	-1.83430e-07	4.54006e-08	-1.38030e-07	9.47983e-10	2.82604e-08	2.92084e-08	-3.48567e-08	7.28897e-08	3.80330e-08
2.974	3.85901e-08	-1.33183e-08	2.52718e-08	-9.91166e-09	2.40129e-08	1.41013e-08	8.13377e-08	-9.31027e-09	7.20274e-08	-1.25748e-07	1.07084e-08	-1.15039e-07	6.98592e-08	-5.76997e-09	6.40893e-08	-1.83994e-07	4.55402e-08	-1.38454e-07	1.18763e-09	2.83162e-08	2.95039e-08	-3.49285e-08	7.30399e-08	3.81114e-08
2.998	3.88906e-08	-1.34220e-08	2.54686e-08	-9.49789e-09	2.41805e-08	1.46826e-08	8.22003e-08	-9.40900e-09	7.27913e-08	-1.26232e-07	1.07496e-08	-1.15482e-07	7.02235e-08	-5.80006e-09	6.44234e-08	-1.84550e-07	4.56777e-08	-1.38872e-07	1.43086e-09	2.83704e-08	2.98013e-08	-3.49984e-08	7.31860e-08	3.81877e-08
3.023	3.91916e-08	-1.35259e-08	2.56657e-08	-9.07734e-09	2.43483e-08	1.52709e-08	8.30661e-08	-9.50811e-09	7.35580e-08	-1.26712e-07	1.07906e-08	-1.15922e-07	7.05872e-08	-5.83009e-09	6.47571e-08	-1.85097e-07	4.58132e-08	-1.39284e-07	1.67768e-09	2.84230e-08	3.01007e-08	-3.50663e-08	7.33281e-08	3.82618e-08
3.047	3.94932e-08	-1.36300e-08	2.58632e-08	-8.65000e-09	2.45163e-08	1.58663e-08	8.39353e-08	-9.60760e-09	7.43277e-08	-1.27189e-07	1.08312e-08	-1.16358e-07	7.09502e-08	-5.86008e-09	6.50901e-08	-1.85636e-07	4.59466e-08	-1.39690e-07	1.92810e-09	2.84740e-08	3.04021e-08	-3.51323e-08	7.34662e-08	3.83338e-08
3.072	3.97953e-08	-1.37343e-08	2.60610e-08	-8.21585e-09	2.46845e-08	1.64687e-08	8.48077e-08	-9.70745e-09	7.51002e-08	-1.27663e-07	1.08715e-08	-1.16791e-07	7.13127e-08	-5.89002e-09	6.54227e-08	-1.86167e-07	4.60780e-08	-1.40089e-07	2.18214e-09	2.85233e-08	3.07055e-08	-3.51964e-08	7.36002e-08	3.84038e-08
3.097	4.00979e-08	-1.38387e-08	2.62592e-08	-7.77489e-09	2.48530e-08	1.70781e-08	8.56833e-08	-9.80768e-09	7.58756e-08	-1.28133e-07	1.09116e-08	-1.17222e-07	7.16747e-08	-5.91992e-09	6.57548e-08	-1.86690e-07	4.62073e-08	-1.40482e-07	2.43980e-09	2.85710e-08	3.10108e-08	-3.52586e-08	7.37302e-08	3.84716e-08
3.121	4.04011e-08	-1.39433e-08	2.64577e-08	-7.32709e-09	2.50217e-08	1.76946e-08	8.65621e-08	-9.90828e-09	7.66539e-08	-1.28600e-07	1.09514e-08	-1.17649e-07	7.20360e-08	-5.94976e-09	6.60863e-08	-1.87204e-07	4.63346e-08	-1.40869e-07	2.70109e-09	2.86171e-08	3.13182e-08	-3.53188e-08	7.38562e-08	3.85373e-08
3.146	4.07047e-08	-1.40481e-08	2.66566e-08	-6.87246e-09	2.51906e-08	1.83181e-08	8.74441e-08	-1.00092e-08	7.74349e-08	-1.29064e-07	1.09908e-08	-1.18073e-07	7.23969e-08	-5.97957e-09	6.64173e-08	-1.87710e-07	4.64598e-08	-1.41250e-07	2.96603e-09	2.86616e-08	3.16276e-08	-3.53771e-08	7.39781e-08	3.86009e-08
3.170	4.10088e-08	-1.41531e-08	2.68557e-08	-6.41098e-09	2.53597e-08	1.89487e-08	8.83293e-08	-1.01106e-08	7.82187e-08	-1.29524e-07	1.10300e-08	-1.18494e-07	7.27571e-08	-6.00932e-09	6.67478e-08	-1.88207e-07	4.65830e-08	-1.41624e-07	3.23462e-09	2.87044e-08	3.19390e-08	-3.54335e-08	7.40959e-08	3.86624e-08
3.195	4.13135e-08	-1.42582e-08	2.70552e-08	-5.94263e-09	2.55291e-08	1.95864e-08	8.92176e-08	-1.02122e-08	7.90054e-08	-1.29981e-07	1.10690e-08	-1.18912e-07	7.31169e-08	-6.03904e-09	6.70778e-08	-1.88697e-07	4.67041e-08	-1.41993e-07	3.50687e-09	2.87456e-08	3.22525e-08	-3.54879e-08	7.42098e-08	3.87218e-08
3.219	4.16186e-08	-1.43635e-08	2.72551e-08	-5.46741e-09	2.56987e-08	2.02313e-08	9.01090e-08	-1.03143e-08	7.97947e-08	-1.30435e-07	1.11076e-08	-1.19327e-07	7.34761e-08	-6.06870e-09	6.74074e-08	-1.89178e-07	4.68231e-08	-1.42355e-07	3.78279e-09	2.87852e-08	3.25680e-08	-3.55404e-08	7.43195e-08	3.87791e-08
3.244	4.19242e-08	-1.44690e-08	2.74552e-08	-4.98530e-09	2.58685e-08	2.08832e-08	9.10034e-08	-1.04166e-08	8.05868e-08	-1.30885e-07	1.11459e-08	-1.19739e-07	7.38348e-08	-6.09833e-09	6.77364e-08	-1.89650e-07	4.69401e-08	-1.42710e-07	4.06239e-09	2.88231e-08	3.28855e-08	-3.55910e-08	7.44252e-08	3.88343e-08
3.269	4.22303e-08	-1.45747e-08	2.76557e-08	-4.49631e-09	2.60385e-08	2.15422e-08	9.19009e-08	-1.05194e-08	8.13815e-08	-1.31332e-07	1.11840e-08	-1.20148e-07	7.41929e-08	-6.12791e-09	6.80650e-08	-1.90115e-07	4.70550e-08	-1.43060e-07	4.34568e-09	2.88595e-08	3.32052e-08	-3.56396e-08	7.45269e-08	3.88873e-08
3.293	4.25369e-08	-1.46805e-08	2.78564e-08	-4.00041e-09	2.62088e-08	2.22084e-08	9.28014e-08	-1.06224e-08	8.21789e-08	-1.31776e-07	1.12218e-08	-1.20554e-07	7.45506e-08	-6.15745e-09	6.83931e-08	-1.90570e-07	4.71678e-08	-1.43403e-07	4.63267e-09	2.88942e-08	3.35268e-08	-3.56863e-08	7.46245e-08	3.89383e-08
3.318	4.28439e-08	-1.47864e-08	2.80575e-08	-3.49759e-09	2.63793e-08	2.28817e-08	9.37048e-08	-1.07259e-08	8.29790e-08	-1.32216e-07	1.12593e-08	-1.20957e-07	7.49077e-08	-6.18695e-09	6.87208e-08	-1.91018e-07	4.72786e-08	-1.43739e-07	4.92337e-09	2.89272e-08	3.38506e-08	-3.57310e-08	7.47181e-08	3.89871e-08
3.342	4.31515e-08	-1.48926e-08	2.82589e-08	-2.98786e-09	2.65500e-08	2.35622e-08	9.46113e-08	-1.08296e-08	8.37816e-08	-1.32653e-07	1.12965e-08	-1.21357e-07	7.52644e-08	-6.21640e-09	6.90480e-08	-1.91457e-07	4.73873e-08	-1.44070e-07	5.21778e-09	2.89586e-08	3.41764e-08	-3.57738e-08	7.48076e-08	3.90338e-08
3.367	4.34594e-08	-1.49988e-08	2.84606e-08	-2.47119e-09	2.67210e-08	2.42498e-08	9.55206e-08	-1.09337e-08	8.45869e-08	-1.33087e-07	1.13334e-08	-1.21753e-07	7.56205e-08	-6.24582e-09	6.93747e-08	-1.91888e-07	4.74939e-08	-1.44394e-07	5.51592e-09	2.89884e-08	3.45044e-08	-3.58147e-08	7.48931e-08	3.90784e-08
3.391	4.37678e-08	-1.51053e-08	2.86626e-08	-1.94758e-09	2.68922e-08	2.49446e-08	9.64329e-08	-1.10381e-08	8.53947e-08	-1.33517e-07	1.13701e-08	-1.22147e-07	7.59762e-08	-6.27520e-09	6.97010e-08	-1.92310e-07	4.75984e-08	-1.44712e-07	5.81778e-09	2.90166e-08	3.48344e-08	-3.58536e-08	7.49745e-08	3.91209e-08
3.416	4.40767e-08	-1.52119e-08	2.88648e-08	-1.41703e-09	2.70637e-08	2.56466e-08	9.73480e-08	-1.11429e-08	8.62051e-08	-1.33944e-07	1.14065e-08	-1.22538e-07	7.63314e-08	-6.30453e-09	7.00268e-08	-1.92724e-07	4.77008e-08	-1.45023e-07	6.12339e-09	2.90432e-08	3.51665e-08	-3.58906e-08	7.50519e-08	3.91612e-08
3.441	4.43860e-08	-1.53186e-08	2.90674e-08	-8.79514e-10	2.72353e-08	2.63558e-08	9.82659e-08	-1.12479e-08	8.70180e-08	-1.34368e-07	1.14426e-08	-1.22926e-07	7.66861e-08	-6.33383e-09	7.03523e-08	-1.93129e-07	4.78011e-08	-1.45328e-07	6.43275e-09	2.90681e-08	3.55008e-08	-3.59257e-08	7.51252e-08	3.91995e-08
3.465	4.46958e-08	-1.54255e-08	2.92702e-08	-3.35035e-10	2.74073e-08	2.70722e-08	9.91867e-08	-1.13533e-08	8.78334e-08	-1.34789e-07	1.14784e-08	-1.23311e-07	7.70404e-08	-6.36309e-09	7.06773e-08	-1.93526e-07	4.78994e-08	-1.45627e-07	6.74586e-09	2.90913e-08	3.58372e-08	-3.59588e-08	7.51944e-08	3.92356e-08
3.490	4.50060e-08	-1.55326e-08	2.94734e-08	2.16418e-10	2.75794e-08	2.77958e-08	1.00110e-07	-1.14591e-08	8.86512e-08	-1.35206e-07	1.15139e-08	-1.23693e-07	7.73942e-08	-6.39232e-09	7.10019e-08	-1.93915e-07	4.79955e-08	-1.45919e-07	7.06273e-09	2.91130e-08	3.61757e-08	-3.59900e-08	7.52596e-08	3.92697e-08
3.514	4.53166e-08	-1.56398e-08	2.96768e-08	7.74851e-10	2.77518e-08	2.85267e-08	1.01037e-07	-1.15651e-08	8.94715e-08	-1.35621e-07	1.15492e-08	-1.24071e-07	7.77475e-08	-6.42150e-09	7.13260e-08	-1.94295e-07	4.80896e-08	-1.46205e-07	7.38337e-09	2.91330e-08	3.65164e-08	-3.60192e-08	7.53208e-08	3.93016e-08
3.539	4.56276e-08	-1.57471e-08	2.98804e-08	1.34027e-09	2.79245e-08	2.92647e-08	1.01966e-07	-1.16714e-08	9.02942e-08	-1.36032e-07	1.15842e-08	-1.24447e-07	7.81004e-08	-6.45065e-09	7.16498e-08	-1.94666e-07	4.81816e-08	-1.46485e-07	7.70779e-09	2.91514e-08	3.68592e-08	-3.60465e-08	7.53779e-08	3.93314e-08
3.564	4.59390e-08	-1.58546e-08	3.00844e-08	1.91269e-09	2.80974e-08	3.00100e-08	1.02897e-07	-1.17781e-08	9.11192e-08	-1.36439e-07	1.16189e-08	-1.24820e-07	7.84529e-08	-6.47976e-09	7.19732e-08	-1.95029e-07	4.82714e-08	-1.46758e-07	8.03600e-09	2.91682e-08	3.72042e-08	-3.60719e-08	7.54309e-08	3.93590e-08
3.588	4.62509e-08	-1.59622e-08	3.02886e-08	2.49211e-09	2.82705e-08	3.07626e-08	1.03832e-07	-1.18850e-08	9.19467e-08	-1.36844e-07	1.16534e-08	-1.25190e-07	7.88050e-08	-6.50884e-09	7.22961e-08	-1.95384e-07	4.83592e-08	-1.47025e-07	8.36799e-09	2.91833e-08	3.75513e-08	-3.60953e-08	7.54799e-08	3.93846e-08
3.613	4.65631e-08	-1.60700e-08	3.04931e-08	3.07854e-09	2.84439e-08	3.15224e-08	1.04769e-07	-1.19923e-08	9.27764e-08	-1.37245e-07	1.16875e-08	-1.25558e-07	7.91566e-08	-6.53788e-09	7.26187e-08	-1.95730e-07	4.84449e-08	-1.47285e-07	8.70379e-09	2.91968e-08	3.79006e-08	-3.61168e-08	7.55249e-08	3.94080e-08
3.637	4.68757e-08	-1.61779e-08	3.06978e-08	3.67198e-09	2.86175e-08	3.22895e-08	1.05708e-07	-1.20998e-08	9.36085e-08	-1.37643e-07	1.17214e-08	-1.25922e-07	7.95078e-08	-6.56689e-09	7.29409e-08	-1.96068e-07	4.85284e-08	-1.47539e-07	9.04338e-09	2.92087e-08	3.82520e-08	-3.61364e-08	7.55657e-08	3.94294e-08
3.662	4.71888e-08	-1.62859e-08	3.09028e-08	4.27244e-09	2.87914e-08	3.30638e-08	1.06651e-07	-1.22077e-08	9.44428e-08	-1.38038e-07	1.17551e-08	-1.26283e-07	7.98586e-08	-6.59586e-09	7.32628e-08	-1.96397e-07	4.86099e-08	-1.47787e-07	9.38679e-09	2.92189e-08	3.86057e-08	-3.61540e-08	7.56026e-08	3.94486e-08
3.686	4.75022e-08	-1.63941e-08	3.11081e-08	4.87993e-09	2.89655e-08	3.38454e-08	1.07595e-07	-1.23158e-08	9.52794e-08	-1.38430e-07	1.17884e-08	-1.26642e-07	8.02090e-08	-6.62481e-09	7.35842e-08	-1.96717e-07	4.86892e-08	-1.48028e-07	9.73402e-09	2.92275e-08	3.89615e-08	-3.61697e-08	7.56354e-08	3.94657e-08
3.711	4.78159e-08	-1.65024e-08	3.13136e-08	5.49446e-09	2.91399e-08	3.46344e-08	1.08542e-07	-1.24242e-08	9.61182e-08	-1.38819e-07	1.18215e-08	-1.26997e-07	8.05590e-08	-6.65371e-09	7.39053e-08	-1.97029e-07	4.87665e-08	-1.48263e-07	1.00851e-08	2.92345e-08	3.93196e-08	-3.61834e-08	7.56641e-08	3.94807e-08
3.736	4.81301e-08	-1.66108e-08	3.15193e-08	6.11601e-09	2.93145e-08	3.54305e-08	1.09492e-07	-1.25330e-08	9.69593e-08	-1.39204e-07	1.18544e-08	-1.27350e-07	8.09086e-08	-6.68259e-09	7.42261e-08	-1.97333e-07	4.88416e-08	-1.48491e-07	1.04399e-08	2.92399e-08	3.96798e-08	-3.61952e-08	7.56888e-08	3.94936e-08
3.760	4.84446e-08	-1.67193e-08	3.17253e-08	6.74462e-09	2.94894e-08	3.62340e-08	1.10444e-07	-1.26419e-08	9.78025e-08	-1.39586e-07	1.18869e-08	-1.27700e-07	8.12579e-08	-6.71143e-09	7.45464e-08	-1.97628e-07	4.89146e-08	-1.48713e-07	1.07987e-08	2.92436e-08	4.00423e-08	-3.62051e-08	7.57094e-08	3.95043e-08
3.785	4.87595e-08	-1.68280e-08	3.19315e-08	7.38026e-09	2.96646e-08	3.70448e-08	1.11399e-07	-1.27512e-08	9.86478e-08	-1.39966e-07	1.19192e-08	-1.28046e-07	8.16067e-08	-6.74025e-09	7.48665e-08	-1.97914e-07	4.89855e-08	-1.48929e-07	1.11612e-08	2.92457e-08	4.04069e-08	-3.62130e-08	7.57260e-08	3.95130e-08
3.809	4.90747e-08	-1.69368e-08	3.21379e-08	8.02296e-09	2.98400e-08	3.78629e-08	1.12356e-07	-1.28608e-08	9.94952e-08	-1.40342e-07	1.19512e-08	-1.28390e-07	8.19552e-08	-6.76903e-09	7.51862e-08	-1.98192e-07	4.90543e-08	-1.49138e-07	1.15276e-08	2.92462e-08	4.07738e-08	-3.62190e-08	7.57386e-08	3.95196e-08
3.834	4.93903e-08	-1.70457e-08	3.23445e-08	8.67271e-09	3.00157e-08	3.86884e-08	1.13315e-07	-1.29706e-08	1.00345e-07	-1.40715e-07	1.19830e-08	-1.28732e-07	8.23033e-08	-6.79778e-09	7.55055e-08	-1.98462e-07	4.91210e-08	-1.49341e-07	1.18978e-08	2.92451e-08	4.11429e-08	-3.62231e-08	7.57471e-08	3.95240e-08
3.858	4.97062e-08	-1.71547e-08	3.25514e-08	9.32952e-09	3.01916e-08	3.95211e-08	1.14277e-07	-1.30806e-08	1.01196e-07	-1.41085e-07	1.20145e-08	-1.29070e-07	8.26511e-08	-6.82651e-09	7.58246e-08	-1.98722e-07	4.91855e-08	-1.49537e-07	1.22719e-08	2.92423e-08	4.15143e-08	-3.62252e-08	7.57516e-08	3.95263e-08
3.883	5.00224e-08	-1.72639e-08	3.27585e-08	9.99339e-09	3.03678e-08	4.03612e-08	1.15241e-07	-1.31910e-08	1.02050e-07	-1.41451e-07	1.20457e-08	-1.29406e-07	8.29985e-08	-6.85520e-09	7.61433e-08	-1.98975e-07	4.92480e-08	-1.49727e-07	1.26499e-08	2.92380e-08	4.18879e-08	-3.62254e-08	7.57520e-08	3.95266e-08
3.908	5.03389e-08	-1.73731e-08	3.29658e-08	1.06643e-08	3.05442e-08	4.12086e-08	1.16207e-07	-1.33016e-08	1.02906e-07	-1.41815e-07	1.20767e-08	-1.29738e-07	8.33456e-08	-6.88387e-09	7.64617e-08	-1.99218e-07	4.93083e-08	-1.49910e-07	1.30317e-08	2.92320e-08	4.22637e-08	-3.62237e-08	7.57484e-08	3.95247e-08
3.932	5.06558e-08	-1.74825e-08	3.31733e-08	1.13423e-08	3.07210e-08	4.20633e-08	1.17176e-07	-1.34124e-08	1.03763e-07	-1.42176e-07	1.21074e-08	-1.30068e-07	8.36923e-08	-6.91250e-09	7.67798e-08	-1.99453e-07	4.93665e-08	-1.50087e-07	1.34174e-08	2.92244e-08	4.26418e-08	-3.62201e-08	7.57408e-08	3.95207e-08
3.957	5.09730e-08	-1.75920e-08	3.33810e-08	1.20274e-08	3.08980e-08	4.29254e-08	1.18146e-07	-1.35235e-08	1.04623e-07	-1.42533e-07	1.21379e-08	-1.30395e-07	8.40387e-08	-6.94111e-09	7.70976e-08	-1.99680e-07	4.94225e-08	-1.50257e-07	1.38070e-08	2.92151e-08	4.30221e-08	-3.62145e-08	7.57291e-08	3.95146e-08
3.981	5.12905e-08	-1.77015e-08	3.35890e-08	1.27195e-08	3.10752e-08	4.37948e-08	1.19119e-07	-1.36349e-08	1.05484e-07	-1.42888e-07	1.21680e-08	-1.30720e-07	8.43847e-08	-6.96970e-09	7.74150e-08	-1.99898e-07	4.94765e-08	-1.50421e-07	1.42004e-08	2.92043e-08	4.34047e-08	-3.62070e-08	7.57134e-08	3.95064e-08
4.006	5.16083e-08	-1.78112e-08	3.37971e-08	1.34188e-08	3.12528e-08	4.46715e-08	1.20094e-07	-1.37465e-08	1.06348e-07	-1.43239e-07	1.21980e-08	-1.31041e-07	8.47305e-08	-6.99825e-09	7.77322e-08	-2.00107e-07	4.95283e-08	-1.50579e-07	1.45977e-08	2.91918e-08	4.37895e-08	-3.61976e-08	7.56937e-08	3.94961e-08
4.030	5.19264e-08	-1.79210e-08	3.40054e-08	1.41250e-08	3.14306e-08	4.55556e-08	1.21071e-07	-1.38583e-08	1.07213e-07	-1.43588e-07	1.22277e-08	-1.31360e-07	8.50759e-08	-7.02678e-09	7.80491e-08	-2.00308e-07	4.95780e-08	-1.50730e-07	1.49989e-08	2.91778e-08	4.41767e-08	-3.61862e-08	7.56700e-08	3.94838e-08
4.055	5.22447e-08	-1.80309e-08	3.42139e-08	1.48384e-08	3.16087e-08	4.64471e-08	1.22050e-07	-1.39704e-08	1.08080e-07	-1.43933e-07	1.22571e-08	-1.31676e-07	8.54210e-08	-7.05528e-09	7.83657e-08	-2.00500e-07	4.96256e-08	-1.50875e-07	1.54040e-08	2.91621e-08	4.45661e-08	-3.61729e-08	7.56422e-08	3.94693e-08
4.080	5.25633e-08	-1.81408e-08	3.44225e-08	1.55589e-08	3.17870e-08	4.73459e-08	1.23032e-07	-1.40827e-08	1.08949e-07	-1.44276e-07	1.22862e-08	-1.31990e-07	8.57658e-08	-7.08376e-09	7.86820e-08	-2.00684e-07	4.96710e-08	-1.51013e-07	1.58130e-08	2.91448e-08	4.49578e-08	-3.61577e-08	7.56104e-08	3.94527e-08
4.104	5.28823e-08	-1.82509e-08	3.46314e-08	1.62864e-08	3.19657e-08	4.82520e-08	1.24015e-07	-1.41953e-08	1.09820e-07	-1.44615e-07	1.23152e-08	-1.32300e-07	8.61103e-08	-7.11222e-09	7.89981e-08	-2.00859e-07	4.97144e-08	-1.51145e-07	1.62258e-08	2.91259e-08	4.53517e-08	-3.61406e-08	7.55747e-08	3.94340e-08
4.129	5.32014e-08	-1.83610e-08	3.48404e-08	1.70210e-08	3.21446e-08	4.91656e-08	1.25000e-07	-1.43080e-08	1.10692e-07	-1.44952e-07	1.23438e-08	-1.32608e-07	8.64545e-08	-7.14064e-09	7.93138e-08	-2.01025e-07	4.97555e-08	-1.51270e-07	1.66426e-08	2.91054e-08	4.57480e-08	-3.61216e-08	7.55349e-08	3.94133e-08
4.153	5.35208e-08	-1.84713e-08	3.50496e-08	1.77627e-08	3.23238e-08	5.00865e-08	1.25987e-07	-1.44210e-08	1.11566e-07	-1.45285e-07	1.23722e-08	-1.32913e-07	8.67984e-08	-7.16905e-09	7.96293e-08	-2.01183e-07	4.97946e-08	-1.51389e-07	1.70632e-08	2.90833e-08	4.61466e-08	-3.61007e-08	7.54910e-08	3.93904e-08
4.178	5.38405e-08	-1.85816e-08	3.52589e-08	1.85114e-08	3.25033e-08	5.10147e-08	1.26976e-07	-1.45342e-08	1.12442e-07	-1.45616e-07	1.24004e-08	-1.33216e-07	8.71420e-08	-7.19743e-09	7.99446e-08	-2.01333e-07	4.98316e-08	-1.51501e-07	1.74878e-08	2.90596e-08	4.65474e-08	-3.60778e-08	7.54432e-08	3.93654e-08
4.202	5.41604e-08	-1.86920e-08	3.54684e-08	1.92672e-08	3.26831e-08	5.19503e-08	1.27967e-07	-1.46477e-08	1.13319e-07	-1.45944e-07	1.24283e-08	-1.33515e-07	8.74854e-08	-7.22579e-09	8.02596e-08	-2.01473e-07	4.98664e-08	-1.51607e-07	1.79162e-08	2.90343e-08	4.69506e-08	-3.60530e-08	7.53914e-08	3.93384e-08
4.227	5.44806e-08	-1.88025e-08	3.56781e-08	2.00301e-08	3.28631e-08	5.28933e-08	1.28960e-07	-1.47613e-08	1.14198e-07	-1.46268e-07	1.24559e-08	-1.33812e-07	8.78284e-08	-7.25412e-09	8.05743e-08	-2.01605e-07	4.98991e-08	-1.51706e-07	1.83486e-08	2.90074e-08	4.73560e-08	-3.60263e-08	7.53356e-08	3.93093e-08
4.252	5.48009e-08	-1.89131e-08	3.58879e-08	2.08001e-08	3.30435e-08	5.38436e-08	1.29954e-07	-1.48751e-08	1.15079e-07	-1.46590e-07	1.24833e-08	-1.34107e-07	8.81712e-08	-7.28244e-09	8.08888e-08	-2.01729e-07	4.99296e-08	-1.51799e-07	1.87849e-08	2.89789e-08	4.77638e-08	-3.59977e-08	7.52758e-08	3.92781e-08
4.276	5.51215e-08	-1.90237e-08	3.60978e-08	2.15772e-08	3.32241e-08	5.48013e-08	1.30951e-07	-1.49892e-08	1.15961e-07	-1.46909e-07	1.25105e-08	-1.34399e-07	8.85138e-08	-7.31073e-09	8.12030e-08	-2.01844e-07	4.99580e-08	-1.51886e-07	1.92250e-08	2.89488e-08	4.81739e-08	-3.59672e-08	7.52120e-08	3.92448e-08
4.301	5.54423e-08	-1.91344e-08	3.63079e-08	2.23613e-08	3.34051e-08	5.57664e-08	1.31949e-07	-1.51034e-08	1.16845e-07	-1.47225e-07	1.25374e-08	-1.34688e-07	8.88560e-08	-7.33900e-09	8.15170e-08	-2.01950e-07	4.99843e-08	-1.51965e-07	1.96691e-08	2.89172e-08	4.85863e-08	-3.59348e-08	7.51442e-08	3.92094e-08
4.325	5.57633e-08	-1.92452e-08	3.65181e-08	2.31525e-08	3.35863e-08	5.67388e-08	1.32948e-07	-1.52179e-08	1.17731e-07	-1.47538e-07	1.25641e-08	-1.34974e-07	8.91980e-08	-7.36725e-09	8.18308e-08	-2.02047e-07	5.00085e-08	-1.52039e-07	2.01171e-08	2.88839e-08	4.90010e-08	-3.59005e-08	7.50725e-08	3.91720e-08
4.350	5.60846e-08	-1.93561e-08	3.67285e-08	2.39508e-08	3.37679e-08	5.77186e-08	1.33950e-07	-1.53325e-08	1.18617e-07	-1.47848e-07	1.25905e-08	-1.35258e-07	8.95398e-08	-7.39547e-09	8.21443e-08	-2.02137e-07	5.00306e-08	-1.52106e-07	2.05689e-08	2.88491e-08	4.94180e-08	-3.58643e-08	7.49967e-08	3.91325e-08
4.375	5.64059e-08	-1.94670e-08	3.69390e-08	2.47561e-08	3.39497e-08	5.87058e-08	1.34953e-07	-1.54473e-08	1.19506e-07	-1.48156e-07	1.26167e-08	-1.35539e-07	8.98813e-08	-7.42368e-09	8.24576e-08	-2.02217e-07	5.00505e-08	-1.52167e-07	2.10247e-08	2.88126e-08	4.98374e-08	-3.58262e-08	7.49170e-08	3.90909e-08
4.399	5.67275e-08	-1.95780e-08	3.71495e-08	2.55685e-08	3.41318e-08	5.97003e-08	1.35958e-07	-1.55623e-08	1.20395e-07	-1.48460e-07	1.26426e-08	-1.35818e-07	9.02226e-08	-7.45187e-09	8.27707e-08	-2.02289e-07	5.00683e-08	-1.52221e-07	2.14844e-08	2.87746e-08	5.02591e-08	-3.57861e-08	7.48334e-08	3.90472e-08
4.424	5.70493e-08	-1.96890e-08	3.73603e-08	2.63879e-08	3.43143e-08	6.07022e-08	1.36964e-07	-1.56775e-08	1.21286e-07	-1.48762e-07	1.26683e-08	-1.36094e-07	9.05636e-08	-7.48003e-09	8.30836e-08	-2.02352e-07	5.00839e-08	-1.52268e-07	2.19481e-08	2.87350e-08	5.06831e-08	-3.57442e-08	7.47457e-08	3.90015e-08
4.448	5.73712e-08	-1.98001e-08	3.75711e-08	2.72144e-08	3.44970e-08	6.17114e-08	1.37972e-07	-1.57928e-08	1.22179e-07	-1.49061e-07	1.26938e-08	-1.36367e-07	9.09044e-08	-7.50818e-09	8.33962e-08	-2.02407e-07	5.00975e-08	-1.52309e-07	2.24156e-08	2.86939e-08	5.11094e-08	-3.57004e-08	7.46541e-08	3.89537e-08
4.473	5.76933e-08	-1.99113e-08	3.77820e-08	2.80479e-08	3.46801e-08	6.27280e-08	1.38981e-07	-1.59084e-08	1.23073e-07	-1.49357e-07	1.27190e-08	-1.36638e-07	9.12450e-08	-7.53631e-09	8.37086e-08	-2.02453e-07	5.01089e-08	-1.52344e-07	2.28870e-08	2.86511e-08	5.15381e-08	-3.56547e-08	7.45586e-08	3.89039e-08
4.497	5.80155e-08	-2.00225e-08	3.79930e-08	2.88885e-08	3.48635e-08	6.37520e-08	1.39992e-07	-1.60241e-08	1.23968e-07	-1.49651e-07	1.27439e-08	-1.36907e-07	9.15853e-08	-7.56442e-09	8.40209e-08	-2.02490e-07	5.01181e-08	-1.52372e-07	2.33623e-08	2.86068e-08	5.19692e-08	-3.56072e-08	7.44591e-08	3.88519e-08
4.522	5.83378e-08	-2.01337e-08	3.82041e-08	2.97361e-08	3.50471e-08	6.47833e-08	1.41004e-07	-1.61399e-08	1.24864e-07	-1.49941e-07	1.27687e-08	-1.37172e-07	9.19254e-08	-7.59251e-09	8.43329e-08	-2.02519e-07	5.01253e-08	-1.52394e-07	2.38416e-08	2.85610e-08	5.24025e-08	-3.55577e-08	7.43557e-08	3.87980e-08
4.547	5.86603e-08	-2.02450e-08	3.84153e-08	3.05908e-08	3.52311e-08	6.58219e-08	1.42017e-07	-1.62559e-08	1.25762e-07	-1.50229e-07	1.27932e-08	-1.37436e-07	9.22653e-08	-7.62058e-09	8.46447e-08	-2.02540e-07	5.01303e-08	-1.52409e-07	2.43247e-08	2.85135e-08	5.28382e-08	-3.55064e-08	7.42483e-08	3.87419e-08
4.571	5.89830e-08	-2.03564e-08	3.86266e-08	3.14525e-08	3.54154e-08	6.68679e-08	1.43032e-07	-1.63721e-08	1.26660e-07	-1.50514e-07	1.28175e-08	-1.37696e-07	9.26049e-08	-7.64864e-09	8.49563e-08	-2.02551e-07	5.01333e-08	-1.52418e-07	2.48118e-08	2.84645e-08	5.32763e-08	-3.54531e-08	7.41370e-08	3.86839e-08
4.596	5.93057e-08	-2.04678e-08	3.88380e-08	3.23212e-08	3.56001e-08	6.79212e-08	1.44049e-07	-1.64884e-08	1.27560e-07	-1.50796e-07	1.28415e-08	-1.37955e-07	9.29444e-08	-7.67667e-09	8.52677e-08	-2.02555e-07	5.01340e-08	-1.52421e-07	2.53027e-08	2.84140e-08	5.37167e-08	-3.53980e-08	7.40218e-08	3.86237e-08
4.620	5.96286e-08	-2.05792e-08	3.90494e-08	3.31969e-08	3.57850e-08	6.89819e-08	1.45066e-07	-1.66049e-08	1.28461e-07	-1.51076e-07	1.28653e-08	-1.38210e-07	9.32836e-08	-7.70469e-09	8.55789e-08	-2.02549e-07	5.01327e-08	-1.52417e-07	2.57976e-08	2.83619e-08	5.41594e-08	-3.53410e-08	7.39026e-08	3.85616e-08
4.645	5.99515e-08	-2.06907e-08	3.92609e-08	3.40796e-08	3.59703e-08	7.00499e-08	1.46085e-07	-1.67215e-08	1.29364e-07	-1.51353e-07	1.28889e-08	-1.38464e-07	9.36227e-08	-7.73270e-09	8.58900e-08	-2.02535e-07	5.01292e-08	-1.52406e-07	2.62963e-08	2.83082e-08	5.46045e-08	-3.52822e-08	7.37795e-08	3.84974e-08
4.669	6.02746e-08	-2.08022e-08	3.94724e-08	3.49693e-08	3.61559e-08	7.11252e-08	1.47105e-07	-1.68383e-08	1.30267e-07	-1.51627e-07	1.29122e-08	-1.38714e-07	9.39615e-08	-7.76068e-09	8.62008e-08	-2.02513e-07	5.01237e-08	-1.52389e-07	2.67989e-08	2.82530e-08	5.50520e-08	-3.52215e-08	7.36526e-08	3.84311e-08
4.694	6.05977e-08	-2.09137e-08	3.96841e-08	3.58661e-08	3.63418e-08	7.22079e-08	1.48126e-07	-1.69552e-08	1.31171e-07	-1.51898e-07	1.29354e-08	-1.38963e-07	9.43001e-08	-7.78865e-09	8.65115e-08	-2.02482e-07	5.01160e-08	-1.52366e-07	2.73055e-08	2.81963e-08	5.55018e-08	-3.51589e-08	7.35217e-08	3.83628e-08
4.719	6.09210e-08	-2.10252e-08	3.98957e-08	3.67698e-08	3.65281e-08	7.32979e-08	1.49149e-07	-1.70722e-08	1.32076e-07	-1.52167e-07	1.29582e-08	-1.39209e-07	9.46385e-08	-7.81660e-09	8.68219e-08	-2.02442e-07	5.01062e-08	-1.52336e-07	2.78159e-08	2.81380e-08	5.59539e-08	-3.50944e-08	7.33869e-08	3.82925e-08
4.743	6.12443e-08	-2.11368e-08	4.01075e-08	3.76805e-08	3.67147e-08	7.43951e-08	1.50172e-07	-1.71894e-08	1.32983e-07	-1.52433e-07	1.29809e-08	-1.39452e-07	9.49768e-08	-7.84454e-09	8.71322e-08	-2.02394e-07	5.00942e-08	-1.52300e-07	2.83302e-08	2.80782e-08	5.64084e-08	-3.50281e-08	7.32483e-08	3.82201e-08
4.768	6.15676e-08	-2.12484e-08	4.03192e-08	3.85981e-08	3.69016e-08	7.54997e-08	1.51197e-07	-1.73066e-08	1.33890e-07	-1.52697e-07	1.30033e-08	-1.39693e-07	9.53148e-08	-7.87245e-09	8.74423e-08	-2.02337e-07	5.00802e-08	-1.52257e-07	2.88484e-08	2.80168e-08	5.68653e-08	-3.49600e-08	7.31057e-08	3.81458e-08
4.792	6.18910e-08	-2.13600e-08	4.05310e-08	3.95227e-08	3.70889e-08	7.66116e-08	1.52222e-07	-1.74240e-08	1.34798e-07	-1.52957e-07	1.30256e-08	-1.39932e-07	9.56526e-08	-7.90036e-09	8.77523e-08	-2.02272e-07	5.00640e-08	-1.52208e-07	2.93705e-08	2.79540e-08	5.73245e-08	-3.48900e-08	7.29593e-08	3.80694e-08
4.817	6.22145e-08	-2.14716e-08	4.07428e-08	4.04543e-08	3.72765e-08	7.77308e-08	1.53249e-07	-1.75415e-08	1.35707e-07	-1.53216e-07	1.30475e-08	-1.40168e-07	9.59903e-08	-7.92825e-09	8.80620e-08	-2.02198e-07	5.00458e-08	-1.52152e-07	2.98965e-08	2.78896e-08	5.77860e-08	-3.48181e-08	7.28091e-08	3.79910e-08
4.841	6.25379e-08	-2.15833e-08	4.09547e-08	4.13928e-08	3.74644e-08	7.88572e-08	1.54277e-07	-1.76592e-08	1.36617e-07	-1.53471e-07	1.30693e-08	-1.40402e-07	9.63277e-08	-7.95612e-09	8.83716e-08	-2.02116e-07	5.00254e-08	-1.52090e-07	3.04263e-08	2.78236e-08	5.82499e-08	-3.47444e-08	7.26549e-08	3.79105e-08
4.866	6.28615e-08	-2.16949e-08	4.11665e-08	4.23383e-08	3.76527e-08	7.99910e-08	1.55305e-07	-1.77769e-08	1.37528e-07	-1.53724e-07	1.30909e-08	-1.40633e-07	9.66650e-08	-7.98397e-09	8.86810e-08	-2.02025e-07	5.00029e-08	-1.52022e-07	3.09600e-08	2.77562e-08	5.87162e-08	-3.46688e-08	7.24969e-08	3.78281e-08
4.891	6.31850e-08	-2.18066e-08	4.13784e-08	4.32906e-08	3.78413e-08	8.11320e-08	1.56334e-07	-1.78947e-08	1.38440e-07	-1.53975e-07	1.31122e-08	-1.40862e-07	9.70021e-08	-8.01181e-09	8.89903e-08	-2.01925e-07	4.99783e-08	-1.51947e-07	3.14976e-08	2.76873e-08	5.91848e-08	-3.45914e-08	7.23351e-08	3.77436e-08
4.915	6.35085e-08	-2.19183e-08	4.15903e-08	4.42499e-08	3.80303e-08	8.22802e-08	1.57365e-07	-1.80127e-08	1.39352e-07	-1.54223e-07	1.31333e-08	-1.41089e-07	9.73390e-08	-8.03964e-09	8.92993e-08	-2.01818e-07	4.99516e-08	-1.51866e-07	3.20390e-08	2.76168e-08	5.96558e-08	-3.45122e-08	7.21694e-08	3.76572e-08
4.940	6.38321e-08	-2.20299e-08	4.18022e-08	4.52161e-08	3.82196e-08	8.34358e-08	1.58396e-07	-1.81307e-08	1.40265e-07	-1.54468e-07	1.31542e-08	-1.41314e-07	9.76757e-08	-8.06745e-09	8.96082e-08	-2.01701e-07	4.99228e-08	-1.51778e-07	3.25843e-08	2.75448e-08	6.01291e-08	-3.44311e-08	7.19999e-08	3.75687e-08
4.964	6.41556e-08	-2.21416e-08	4.20140e-08	4.61892e-08	3.84093e-08	8.45985e-08	1.59428e-07	-1.82488e-08	1.41179e-07	-1.54711e-07	1.31749e-08	-1.41536e-07	9.80122e-08	-8.09525e-09	8.99170e-08	-2.01576e-07	4.98919e-08	-1.51684e-07	3.31334e-08	2.74714e-08	6.06048e-08	-3.43482e-08	7.18265e-08	3.74783e-08
4.989	6.44791e-08	-2.22532e-08	4.22259e-08	4.71691e-08	3.85994e-08	8.57685e-08	1.60460e-07	-1.83670e-08	1.42093e-07	-1.54951e-07	1.31953e-08	-1.41756e-07	9.83486e-08	-8.12303e-09	9.02255e-08	-2.01443e-07	4.98589e-08	-1.51584e-07	3.36864e-08	2.73964e-08	6.10828e-08	-3.42635e-08	7.16494e-08	3.73859e-08
5.014	6.48026e-08	-2.23649e-08	4.24378e-08	4.81560e-08	3.87898e-08	8.69457e-08	1.61494e-07	-1.84853e-08	1.43008e-07	-1.55189e-07	1.32156e-08	-1.41973e-07	9.86847e-08	-8.15079e-09	9.05339e-08	-2.01301e-07	4.98238e-08	-1.51477e-07	3.42432e-08	2.73200e-08	6.15632e-08	-3.41770e-08	7.14684e-08	3.72914e-08
5.038	6.51261e-08	-2.24765e-08	4.26496e-08	4.91496e-08	3.89805e-08	8.81302e-08	1.62528e-07	-1.86036e-08	1.43924e-07	-1.55424e-07	1.32356e-08	-1.42188e-07	9.90207e-08	-8.17855e-09	9.08422e-08	-2.01151e-07	4.97866e-08	-1.51364e-07	3.48038e-08	2.72421e-08	6.20459e-08	-3.40886e-08	7.12836e-08	3.71950e-08
5.063	6.54495e-08	-2.25881e-08	4.28614e-08	5.01502e-08	3.91716e-08	8.93218e-08	1.63562e-07	-1.87221e-08	1.44840e-07	-1.55657e-07	1.32554e-08	-1.42401e-07	9.93566e-08	-8.20628e-09	9.11503e-08	-2.00992e-07	4.97473e-08	-1.51245e-07	3.53683e-08	2.71626e-08	6.25309e-08	-3.39984e-08	7.10951e-08	3.70966e-08
5.087	6.57729e-08	-2.26997e-08	4.30731e-08	5.11575e-08	3.93631e-08	9.05206e-08	1.64598e-07	-1.88406e-08	1.45757e-07	-1.55887e-07	1.32750e-08	-1.42612e-07	9.96922e-08	-8.23400e-09	9.14582e-08	-2.00825e-07	4.97059e-08	-1.51119e-07	3.59366e-08	2.70818e-08	6.30184e-08	-3.39065e-08	7.09027e-08	3.69963e-08
5.112	6.60962e-08	-2.28113e-08	4.32849e-08	5.21717e-08	3.95550e-08	9.17267e-08	1.65634e-07	-1.89591e-08	1.46674e-07	-1.56115e-07	1.32944e-08	-1.42820e-07	1.00028e-07	-8.26171e-09	9.17659e-08	-2.00649e-07	4.96624e-08	-1.50987e-07	3.65087e-08	2.69994e-08	6.35081e-08	-3.38127e-08	7.07066e-08	3.68939e-08
5.136	6.64194e-08	-2.29229e-08	4.34966e-08	5.31927e-08	3.97472e-08	9.29399e-08	1.66670e-07	-1.90778e-08	1.47592e-07	-1.56340e-07	1.33136e-08	-1.43027e-07	1.00363e-07	-8.28940e-09	9.20735e-08	-2.00465e-07	4.96168e-08	-1.50848e-07	3.70846e-08	2.69156e-08	6.40002e-08	-3.37171e-08	7.05067e-08	3.67896e-08
5.161	6.67426e-08	-2.30344e-08	4.37082e-08	5.42204e-08	3.99398e-08	9.41602e-08	1.67707e-07	-1.91964e-08	1.48510e-07	-1.56563e-07	1.33326e-08	-1.43231e-07	1.00698e-07	-8.31708e-09	9.23810e-08	-2.00273e-07	4.95692e-08	-1.50703e-07	3.76643e-08	2.68303e-08	6.44946e-08	-3.36197e-08	7.03031e-08	3.66834e-08
5.186	6.70657e-08	-2.31459e-08	4.39198e-08	5.52550e-08	4.01328e-08	9.53877e-08	1.68744e-07	-1.93152e-08	1.49429e-07	-1.56784e-07	1.33514e-08	-1.43433e-07	1.01033e-07	-8.34475e-09	9.26882e-08	-2.00072e-07	4.95195e-08	-1.50552e-07	3.82478e-08	2.67435e-08	6.49914e-08	-3.35205e-08	7.00957e-08	3.65751e-08
5.210	6.73886e-08	-2.32574e-08	4.41313e-08	5.62962e-08	4.03261e-08	9.66223e-08	1.69782e-07	-1.94340e-08	1.50348e-07	-1.57002e-07	1.33700e-08	-1.43632e-07	1.01368e-07	-8.37239e-09	9.29953e-08	-1.99862e-07	4.94677e-08	-1.50395e-07	3.88351e-08	2.66553e-08	6.54905e-08	-3.34196e-08	6.98845e-08	3.64650e-08
5.235	6.77115e-08	-2.33688e-08	4.43427e-08	5.73443e-08	4.05198e-08	9.78641e-08	1.70820e-07	-1.95528e-08	1.51267e-07	-1.57218e-07	1.33884e-08	-1.43830e-07	1.01702e-07	-8.40003e-09	9.33023e-08	-1.99645e-07	4.94138e-08	-1.50231e-07	3.94262e-08	2.65657e-08	6.59919e-08	-3.33168e-08	6.96697e-08	3.63529e-08
5.259	6.80343e-08	-2.34802e-08	4.45541e-08	5.83990e-08	4.07139e-08	9.91130e-08	1.71858e-07	-1.96717e-08	1.52187e-07	-1.57431e-07	1.34066e-08	-1.44025e-07	1.02037e-07	-8.42765e-09	9.36091e-08	-1.99418e-07	4.93578e-08	-1.50061e-07	4.00211e-08	2.64746e-08	6.64957e-08	-3.32123e-08	6.94511e-08	3.62388e-08
5.284	6.83569e-08	-2.35915e-08	4.47654e-08	5.94605e-08	4.09084e-08	1.00369e-07	1.72897e-07	-1.97906e-08	1.53107e-07	-1.57643e-07	1.34245e-08	-1.44218e-07	1.02371e-07	-8.45525e-09	9.39157e-08	-1.99184e-07	4.92998e-08	-1.49884e-07	4.06197e-08	2.63821e-08	6.70018e-08	-3.31060e-08	6.92288e-08	3.61228e-08
5.308	6.86794e-08	-2.37028e-08	4.49765e-08	6.05287e-08	4.11033e-08	1.01632e-07	1.73936e-07	-1.99095e-08	1.54027e-07	-1.57851e-07	1.34423e-08	-1.44409e-07	1.02705e-07	-8.48284e-09	9.42221e-08	-1.98941e-07	4.92397e-08	-1.49702e-07	4.12220e-08	2.62882e-08	6.75102e-08	-3.29979e-08	6.90028e-08	3.60049e-08
5.333	6.90017e-08	-2.38141e-08	4.51876e-08	6.16036e-08	4.12986e-08	1.02902e-07	1.74975e-07	-2.00284e-08	1.54947e-07	-1.58058e-07	1.34599e-08	-1.44598e-07	1.03039e-07	-8.51042e-09	9.45284e-08	-1.98690e-07	4.91775e-08	-1.49513e-07	4.18281e-08	2.61928e-08	6.80209e-08	-3.28880e-08	6.87730e-08	3.58850e-08
5.358	6.93239e-08	-2.39253e-08	4.53986e-08	6.26851e-08	4.14942e-08	1.04179e-07	1.76015e-07	-2.01474e-08	1.55867e-07	-1.58262e-07	1.34773e-08	-1.44785e-07	1.03372e-07	-8.53798e-09	9.48345e-08	-1.98431e-07	4.91133e-08	-1.49317e-07	4.24379e-08	2.60960e-08	6.85339e-08	-3.27764e-08	6.85397e-08	3.57632e-08
5.382	6.96460e-08	-2.40364e-08	4.56095e-08	6.37733e-08	4.16903e-08	1.05464e-07	1.77054e-07	-2.02664e-08	1.56788e-07	-1.58464e-07	1.34945e-08	-1.44969e-07	1.03706e-07	-8.56552e-09	9.51405e-08	-1.98163e-07	4.90470e-08	-1.49116e-07	4.30515e-08	2.59978e-08	6.90493e-08	-3.26631e-08	6.83026e-08	3.56395e-08
5.407	6.99678e-08	-2.41475e-08	4.58203e-08	6.48681e-08	4.18867e-08	1.06755e-07	1.78094e-07	-2.03854e-08	1.57709e-07	-1.58663e-07	1.35115e-08	-1.45152e-07	1.04039e-07	-8.59305e-09	9.54462e-08	-1.97887e-07	4.89787e-08	-1.48908e-07	4.36688e-08	2.58982e-08	6.95669e-08	-3.25479e-08	6.80619e-08	3.55139e-08
5.431	7.02895e-08	-2.42585e-08	4.60310e-08	6.59695e-08	4.20836e-08	1.08053e-07	1.79134e-07	-2.05044e-08	1.58629e-07	-1.58861e-07	1.35283e-08	-1.45332e-07	1.04372e-07	-8.62056e-09	9.57518e-08	-1.97602e-07	4.89083e-08	-1.48694e-07	4.42897e-08	2.57972e-08	7.00869e-08	-3.24311e-08	6.78175e-08	3.53864e-08
5.456	7.06110e-08	-2.43695e-08	4.62415e-08	6.70775e-08	4.22808e-08	1.09358e-07	1.80174e-07	-2.06234e-08	1.59550e-07	-1.59056e-07	1.35449e-08	-1.45511e-07	1.04705e-07	-8.64806e-09	9.60573e-08	-1.97309e-07	4.88358e-08	-1.48474e-07	4.49144e-08	2.56948e-08	7.06092e-08	-3.23125e-08	6.75695e-08	3.52570e-08
5.480	7.09322e-08	-2.44804e-08	4.64519e-08	6.81920e-08	4.24785e-08	1.10671e-07	1.81213e-07	-2.07425e-08	1.60471e-07	-1.59249e-07	1.35613e-08	-1.45687e-07	1.05038e-07	-8.67554e-09	9.63625e-08	-1.97009e-07	4.87613e-08	-1.48247e-07	4.55428e-08	2.55910e-08	7.11337e-08	-3.21921e-08	6.73178e-08	3.51257e-08
5.505	7.12533e-08	-2.45912e-08	4.66622e-08	6.93132e-08	4.26766e-08	1.11990e-07	1.82253e-07	-2.08615e-08	1.61392e-07	-1.59439e-07	1.35775e-08	-1.45862e-07	1.05371e-07	-8.70301e-09	9.66676e-08	-1.96699e-07	4.86848e-08	-1.48015e-07	4.61748e-08	2.54858e-08	7.16606e-08	-3.20700e-08	6.70625e-08	3.49925e-08
5.530	7.15742e-08	-2.47019e-08	4.68723e-08	7.04408e-08	4.28750e-08	1.13316e-07	1.83293e-07	-2.09805e-08	1.62312e-07	-1.59628e-07	1.35936e-08	-1.46034e-07	1.05703e-07	-8.73046e-09	9.69725e-08	-1.96382e-07	4.86062e-08	-1.47776e-07	4.68105e-08	2.53792e-08	7.21897e-08	-3.19462e-08	6.68036e-08	3.48574e-08
5.554	7.18948e-08	-2.48125e-08	4.70822e-08	7.15750e-08	4.30739e-08	1.14649e-07	1.84332e-07	-2.10995e-08	1.63233e-07	-1.59814e-07	1.36094e-08	-1.46205e-07	1.06035e-07	-8.75789e-09	9.72772e-08	-1.96056e-07	4.85256e-08	-1.47531e-07	4.74499e-08	2.52713e-08	7.27211e-08	-3.18207e-08	6.65411e-08	3.47204e-08
5.579	7.22152e-08	-2.49231e-08	4.72920e-08	7.27157e-08	4.32732e-08	1.15989e-07	1.85372e-07	-2.12184e-08	1.64153e-07	-1.59998e-07	1.36251e-08	-1.46373e-07	1.06367e-07	-8.78531e-09	9.75817e-08	-1.95722e-07	4.84430e-08	-1.47279e-07	4.80929e-08	2.51620e-08	7.32548e-08	-3.16935e-08	6.62750e-08	3.45816e-08
5.603	7.25353e-08	-2.50336e-08	4.75017e-08	7.38629e-08	4.34730e-08	1.17336e-07	1.86411e-07	-2.13374e-08	1.65073e-07	-1.60180e-07	1.36406e-08	-1.46539e-07	1.06699e-07	-8.81271e-09	9.78861e-08	-1.95380e-07	4.83583e-08	-1.47022e-07	4.87395e-08	2.50513e-08	7.37908e-08	-3.15645e-08	6.60054e-08	3.44409e-08
5.628	7.28551e-08	-2.51440e-08	4.77112e-08	7.50165e-08	4.36731e-08	1.18690e-07	1.87450e-07	-2.14563e-08	1.65993e-07	-1.60360e-07	1.36559e-08	-1.46704e-07	1.07030e-07	-8.84009e-09	9.81902e-08	-1.95030e-07	4.82716e-08	-1.46758e-07	4.93897e-08	2.49393e-08	7.43290e-08	-3.14338e-08	6.57321e-08	3.42983e-08
5.652	7.31747e-08	-2.52543e-08	4.79205e-08	7.61765e-08	4.38737e-08	1.20050e-07	1.88488e-07	-2.15752e-08	1.66913e-07	-1.60537e-07	1.36710e-08	-1.46866e-07	1.07362e-07	-8.86746e-09	9.84942e-08	-1.94671e-07	4.81829e-08	-1.46489e-07	5.00436e-08	2.48260e-08	7.48695e-08	-3.13015e-08	6.54553e-08	3.41539e-08
5.677	7.34940e-08	-2.53645e-08	4.81296e-08	7.73429e-08	4.40747e-08	1.21418e-07	1.89527e-07	-2.16941e-08	1.67833e-07	-1.60713e-07	1.36860e-08	-1.47027e-07	1.07693e-07	-8.89481e-09	9.87980e-08	-1.94305e-07	4.80921e-08	-1.46213e-07	5.07010e-08	2.47113e-08	7.54123e-08	-3.11674e-08	6.51750e-08	3.40076e-08
5.702	7.38131e-08	-2.54746e-08	4.83385e-08	7.85158e-08	4.42761e-08	1.22792e-07	1.90565e-07	-2.18129e-08	1.68752e-07	-1.60886e-07	1.37008e-08	-1.47186e-07	1.08024e-07	-8.92214e-09	9.91015e-08	-1.93930e-07	4.79994e-08	-1.45931e-07	5.13620e-08	2.45953e-08	7.59573e-08	-3.10317e-08	6.48911e-08	3.38595e-08
5.726	7.41318e-08	-2.55846e-08	4.85472e-08	7.96950e-08	4.44779e-08	1.24173e-07	1.91602e-07	-2.19316e-08	1.69671e-07	-1.61058e-07	1.37154e-08	-1.47342e-07	1.08354e-07	-8.94945e-09	9.94049e-08	-1.93547e-07	4.79046e-08	-1.45643e-07	5.20266e-08	2.44779e-08	7.65045e-08	-3.08942e-08	6.46037e-08	3.37095e-08
5.751	7.44502e-08	-2.56945e-08	4.87557e-08	8.08805e-08	4.46802e-08	1.25561e-07	1.92640e-07	-2.20504e-08	1.70589e-07	-1.61227e-07	1.37298e-08	-1.47497e-07	1.08685e-07	-8.97674e-09	9.97080e-08	-1.93156e-07	4.78079e-08	-1.45348e-07	5.26948e-08	2.43592e-08	7.70540e-08	-3.07551e-08	6.43128e-08	3.35577e-08
5.775	7.47683e-08	-2.58043e-08	4.89640e-08	8.20724e-08	4.48829e-08	1.26955e-07	1.93676e-07	-2.21690e-08	1.71507e-07	-1.61394e-07	1.37440e-08	-1.47650e-07	1.09015e-07	-9.00401e-09	1.00011e-07	-1.92757e-07	4.77091e-08	-1.45048e-07	5.33664e-08	2.42393e-08	7.76057e-08	-3.06143e-08	6.40184e-08	3.34041e-08
5.800	7.50860e-08	-2.59139e-08	4.91721e-08	8.32706e-08	4.50861e-08	1.28357e-07	1.94712e-07	-2.22876e-08	1.72425e-07	-1.61559e-07	1.37581e-08	-1.47801e-07	1.09345e-07	-9.03127e-09	1.00314e-07	-1.92350e-07	4.76083e-08	-1.44742e-07	5.40417e-08	2.41180e-08	7.81596e-08	-3.04719e-08	6.37205e-08	3.32487e-08
5.825	7.54034e-08	-2.60235e-08	4.93800e-08	8.44750e-08	4.52897e-08	1.29765e-07	1.95748e-07	-2.24062e-08	1.73342e-07	-1.61722e-07	1.37720e-08	-1.47951e-07	1.09675e-07	-9.05850e-09	1.00616e-07	-1.91935e-07	4.75056e-08	-1.44429e-07	5.47204e-08	2.39954e-08	7.87158e-08	-3.03277e-08	6.34192e-08	3.30914e-08
5.849	7.57205e-08	-2.61329e-08	4.95876e-08	8.56857e-08	4.54937e-08	1.31179e-07	1.96783e-07	-2.25247e-08	1.74258e-07	-1.61884e-07	1.37857e-08	-1.48098e-07	1.10004e-07	-9.08572e-09	1.00919e-07	-1.91512e-07	4.74008e-08	-1.44111e-07	5.54026e-08	2.38715e-08	7.92742e-08	-3.01820e-08	6.31143e-08	3.29324e-08
5.874	7.60372e-08	-2.62422e-08	4.97950e-08	8.69026e-08	4.56982e-08	1.32601e-07	1.97818e-07	-2.26431e-08	1.75175e-07	-1.62043e-07	1.37992e-08	-1.48244e-07	1.10333e-07	-9.11291e-09	1.01221e-07	-1.91081e-07	4.72941e-08	-1.43786e-07	5.60883e-08	2.37464e-08	7.98347e-08	-3.00345e-08	6.28060e-08	3.27715e-08
5.898	7.63535e-08	-2.63513e-08	5.00021e-08	8.81258e-08	4.59032e-08	1.34029e-07	1.98851e-07	-2.27614e-08	1.76090e-07	-1.62200e-07	1.38126e-08	-1.48387e-07	1.10663e-07	-9.14009e-09	1.01522e-07	-1.90641e-07	4.71854e-08	-1.43456e-07	5.67775e-08	2.36199e-08	8.03975e-08	-2.98855e-08	6.24943e-08	3.26089e-08
5.923	7.66694e-08	-2.64604e-08	5.02090e-08	8.93551e-08	4.61086e-08	1.35464e-07	1.99884e-07	-2.28796e-08	1.77005e-07	-1.62355e-07	1.38259e-08	-1.48529e-07	1.10991e-07	-9.16724e-09	1.01824e-07	-1.90194e-07	4.70747e-08	-1.43119e-07	5.74702e-08	2.34922e-08	8.09624e-08	-2.97348e-08	6.21792e-08	3.24444e-08
5.947	7.69850e-08	-2.65693e-08	5.04157e-08	9.05905e-08	4.63144e-08	1.36905e-07	2.00917e-07	-2.29978e-08	1.77919e-07	-1.62508e-07	1.38389e-08	-1.48670e-07	1.11320e-07	-9.19437e-09	1.02125e-07	-1.89739e-07	4.69621e-08	-1.42777e-07	5.81663e-08	2.33633e-08	8.15295e-08	-2.95824e-08	6.18606e-08	3.22782e-08
5.972	7.73001e-08	-2.66780e-08	5.06221e-08	9.18321e-08	4.65207e-08	1.38353e-07	2.01948e-07	-2.31159e-08	1.78832e-07	-1.62660e-07	1.38518e-08	-1.48808e-07	1.11648e-07	-9.22148e-09	1.02426e-07	-1.89276e-07	4.68475e-08	-1.42429e-07	5.88658e-08	2.32331e-08	8.20988e-08	-2.94285e-08	6.15387e-08	3.21102e-08
5.997	7.76148e-08	-2.67867e-08	5.08282e-08	9.30797e-08	4.67275e-08	1.39807e-07	2.02979e-07	-2.32338e-08	1.79745e-07	-1.62809e-07	1.38645e-08	-1.48945e-07	1.11976e-07	-9.24857e-09	1.02727e-07	-1.88805e-07	4.67309e-08	-1.42074e-07	5.95687e-08	2.31016e-08	8.26703e-08	-2.92729e-08	6.12133e-08	3.19404e-08
6.021	7.79291e-08	-2.68951e-08	5.10340e-08	9.43335e-08	4.69347e-08	1.41268e-07	2.04009e-07	-2.33517e-08	1.80657e-07	-1.62957e-07	1.38771e-08	-1.49080e-07	1.12304e-07	-9.27563e-09	1.03028e-07	-1.88326e-07	4.66123e-08	-1.41714e-07	6.02750e-08	2.29689e-08	8.32439e-08	-2.91157e-08	6.08846e-08	3.17689e-08
6.046	7.82430e-08	-2.70034e-08	5.12395e-08	9.55932e-08	4.71424e-08	1.42736e-07	2.05038e-07	-2.34695e-08	1.81568e-07	-1.63102e-07	1.38895e-08	-1.49213e-07	1.12631e-07	-9.30267e-09	1.03328e-07	-1.87839e-07	4.64919e-08	-1.41347e-07	6.09847e-08	2.28350e-08	8.38197e-08	-2.89569e-08	6.05526e-08	3.15957e-08
6.070	7.85564e-08	-2.71116e-08	5.14448e-08	9.68590e-08	4.73505e-08	1.44210e-07	2.06065e-07	-2.35872e-08	1.82478e-07	-1.63246e-07	1.39017e-08	-1.49344e-07	1.12958e-07	-9.32969e-09	1.03628e-07	-1.87345e-07	4.63694e-08	-1.40975e-07	6.16978e-08	2.26998e-08	8.43976e-08	-2.87965e-08	6.02171e-08	3.14206e-08
6.095	7.88693e-08	-2.72196e-08	5.16497e-08	9.81308e-08	4.75592e-08	1.45690e-07	2.07092e-07	-2.37047e-08	1.83388e-07	-1.63388e-07	1.39138e-08	-1.49474e-07	1.13285e-07	-9.35668e-09	1.03928e-07	-1.86842e-07	4.62450e-08	-1.40597e-07	6.24142e-08	2.25634e-08	8.49776e-08	-2.86345e-08	5.98784e-08	3.12439e-08
6.119	7.91818e-08	-2.73275e-08	5.18543e-08	9.94086e-08	4.77683e-08	1.47177e-07	2.08118e-07	-2.38221e-08	1.84296e-07	-1.63528e-07	1.39257e-08	-1.49602e-07	1.13611e-07	-9.38364e-09	1.04228e-07	-1.86332e-07	4.61187e-08	-1.40213e-07	6.31339e-08	2.24259e-08	8.55598e-08	-2.84709e-08	5.95363e-08	3.10654e-08
6.144	7.94938e-08	-2.74351e-08	5.20586e-08	1.00692e-07	4.79778e-08	1.48670e-07	2.09143e-07	-2.39394e-08	1.85204e-07	-1.63666e-07	1.39375e-08	-1.49729e-07	1.13937e-07	-9.41058e-09	1.04527e-07	-1.85814e-07	4.59905e-08	-1.39823e-07	6.38570e-08	2.22871e-08	8.61441e-08	-2.83058e-08	5.91909e-08	3.08852e-08
6.169	7.98053e-08	-2.75426e-08	5.22626e-08	1.01982e-07	4.81879e-08	1.50170e-07	2.10167e-07	-2.40566e-08	1.86110e-07	-1.63803e-07	1.39491e-08	-1.49854e-07	1.14263e-07	-9.43750e-09	1.04826e-07	-1.85288e-07	4.58603e-08	-1.39427e-07	6.45833e-08	2.21471e-08	8.67304e-08	-2.81390e-08	5.88423e-08	3.07033e-08
6.193	8.01163e-08	-2.76500e-08	5.24663e-08	1.03277e-07	4.83984e-08	1.51676e-07	2.11190e-07	-2.41737e-08	1.87016e-07	-1.63937e-07	1.39606e-08	-1.49977e-07	1.14589e-07	-9.46438e-09	1.05124e-07	-1.84754e-07	4.57282e-08	-1.39026e-07	6.53129e-08	2.20060e-08	8.73189e-08	-2.79707e-08	5.84903e-08	3.05196e-08
6.218	8.04268e-08	-2.77571e-08	5.26696e-08	1.04579e-07	4.86094e-08	1.53188e-07	2.12211e-07	-2.42906e-08	1.87920e-07	-1.64070e-07	1.39719e-08	-1.50098e-07	1.14914e-07	-9.49124e-09	1.05423e-07	-1.84213e-07	4.55942e-08	-1.38618e-07	6.60458e-08	2.18636e-08	8.79095e-08	-2.78009e-08	5.81351e-08	3.03343e-08
6.242	8.07367e-08	-2.78641e-08	5.28726e-08	1.05886e-07	4.88209e-08	1.54707e-07	2.13231e-07	-2.44074e-08	1.88824e-07	-1.64201e-07	1.39830e-08	-1.50218e-07	1.15239e-07	-9.51807e-09	1.05721e-07	-1.83663e-07	4.54583e-08	-1.38205e-07	6.67819e-08	2.17202e-08	8.85021e-08	-2.76294e-08	5.77767e-08	3.01472e-08
6.267	8.10462e-08	-2.79709e-08	5.30753e-08	1.07199e-07	4.90329e-08	1.56232e-07	2.14250e-07	-2.45240e-08	1.89726e-07	-1.64330e-07	1.39941e-08	-1.50336e-07	1.15563e-07	-9.54488e-09	1.06019e-07	-1.83107e-07	4.53205e-08	-1.37786e-07	6.75213e-08	2.15755e-08	8.90968e-08	-2.74565e-08	5.74150e-08	2.99585e-08
6.291	8.13551e-08	-2.80775e-08	5.32776e-08	1.08517e-07	4.92454e-08	1.57763e-07	2.15268e-07	-2.46405e-08	1.90627e-07	-1.64458e-07	1.40049e-08	-1.50453e-07	1.15888e-07	-9.57165e-09	1.06316e-07	-1.82542e-07	4.51808e-08	-1.37361e-07	6.82638e-08	2.14297e-08	8.96936e-08	-2.72820e-08	5.70501e-08	2.97681e-08
6.316	8.16634e-08	-2.81839e-08	5.34795e-08	1.09842e-07	4.94584e-08	1.59300e-07	2.16284e-07	-2.47568e-08	1.91527e-07	-1.64584e-07	1.40156e-08	-1.50568e-07	1.16211e-07	-9.59839e-09	1.06613e-07	-1.81970e-07	4.50391e-08	-1.36931e-07	6.90096e-08	2.12828e-08	9.02924e-08	-2.71059e-08	5.66820e-08	2.95760e-08
6.341	8.19712e-08	-2.82901e-08	5.36810e-08	1.11172e-07	4.96718e-08	1.60844e-07	2.17299e-07	-2.48730e-08	1.92426e-07	-1.64708e-07	1.40262e-08	-1.50682e-07	1.16535e-07	-9.62511e-09	1.06910e-07	-1.81390e-07	4.48956e-08	-1.36495e-07	6.97585e-08	2.11347e-08	9.08932e-08	-2.69284e-08	5.63107e-08	2.93823e-08
6.365	8.22783e-08	-2.83962e-08	5.38822e-08	1.12507e-07	4.98858e-08	1.62393e-07	2.18312e-07	-2.49890e-08	1.93323e-07	-1.64830e-07	1.40366e-08	-1.50794e-07	1.16858e-07	-9.65179e-09	1.07206e-07	-1.80803e-07	4.47503e-08	-1.36052e-07	7.05106e-08	2.09855e-08	9.14960e-08	-2.67493e-08	5.59362e-08	2.91869e-08
6.390	8.25849e-08	-2.85020e-08	5.40830e-08	1.13849e-07	5.01003e-08	1.63949e-07	2.19324e-07	-2.51048e-08	1.94220e-07	-1.64951e-07	1.40469e-08	-1.50904e-07	1.17180e-07	-9.67844e-09	1.07502e-07	-1.80208e-07	4.46030e-08	-1.35605e-07	7.12657e-08	2.08352e-08	9.21009e-08	-2.65687e-08	5.55585e-08	2.89898e-08
6.414	8.28909e-08	-2.86076e-08	5.42834e-08	1.15196e-07	5.03153e-08	1.65511e-07	2.20335e-07	-2.52205e-08	1.95114e-07	-1.65070e-07	1.40570e-08	-1.51013e-07	1.17503e-07	-9.70505e-09	1.07798e-07	-1.79605e-07	4.44539e-08	-1.35151e-07	7.20240e-08	2.06838e-08	9.27078e-08	-2.63866e-08	5.51777e-08	2.87911e-08
6.439	8.31963e-08	-2.87130e-08	5.44834e-08	1.16548e-07	5.05307e-08	1.67079e-07	2.21344e-07	-2.53360e-08	1.96008e-07	-1.65188e-07	1.40670e-08	-1.51120e-07	1.17825e-07	-9.73164e-09	1.08093e-07	-1.78995e-07	4.43029e-08	-1.34692e-07	7.27854e-08	2.05312e-08	9.33167e-08	-2.62030e-08	5.47938e-08	2.85908e-08
6.463	8.35011e-08	-2.88181e-08	5.46829e-08	1.17906e-07	5.07467e-08	1.68653e-07	2.22351e-07	-2.54513e-08	1.96900e-07	-1.65303e-07	1.40769e-08	-1.51226e-07	1.18146e-07	-9.75819e-09	1.08388e-07	-1.78378e-07	4.41500e-08	-1.34228e-07	7.35499e-08	2.03776e-08	9.39275e-08	-2.60179e-08	5.44068e-08	2.83889e-08
6.488	8.38052e-08	-2.89231e-08	5.48821e-08	1.19270e-07	5.09632e-08	1.70233e-07	2.23357e-07	-2.55664e-08	1.97791e-07	-1.65417e-07	1.40866e-08	-1.51331e-07	1.18467e-07	-9.78470e-09	1.08682e-07	-1.77752e-07	4.39953e-08	-1.33757e-07	7.43174e-08	2.02230e-08	9.45403e-08	-2.58314e-08	5.40166e-08	2.81853e-08
6.513	8.41087e-08	-2.90278e-08	5.50809e-08	1.20639e-07	5.11802e-08	1.71819e-07	2.24361e-07	-2.56813e-08	1.98680e-07	-1.65530e-07	1.40962e-08	-1.51434e-07	1.18788e-07	-9.81118e-09	1.08976e-07	-1.77120e-07	4.38387e-08	-1.33281e-07	7.50879e-08	2.00672e-08	9.51551e-08	-2.56433e-08	5.36234e-08	2.79801e-08
6.537	8.44115e-08	-2.91324e-08	5.52792e-08	1.22013e-07	5.13978e-08	1.73411e-07	2.25363e-07	-2.57961e-08	1.99567e-07	-1.65641e-07	1.41057e-08	-1.51535e-07	1.19108e-07	-9.83762e-09	1.09270e-07	-1.76480e-07	4.36803e-08	-1.32800e-07	7.58615e-08	1.99104e-08	9.57718e-08	-2.54538e-08	5.32271e-08	2.77733e-08
6.562	8.47137e-08	-2.92366e-08	5.54770e-08	1.23393e-07	5.16158e-08	1.75009e-07	2.26364e-07	-2.59106e-08	2.00453e-07	-1.65750e-07	1.41150e-08	-1.51635e-07	1.19427e-07	-9.86403e-09	1.09563e-07	-1.75833e-07	4.35201e-08	-1.32312e-07	7.66380e-08	1.97525e-08	9.63905e-08	-2.52628e-08	5.28278e-08	2.75650e-08
6.586	8.50152e-08	-2.93407e-08	5.56745e-08	1.24778e-07	5.18344e-08	1.76613e-07	2.27363e-07	-2.60249e-08	2.01338e-07	-1.65858e-07	1.41241e-08	-1.51734e-07	1.19747e-07	-9.89039e-09	1.09856e-07	-1.75178e-07	4.33580e-08	-1.31820e-07	7.74175e-08	1.95936e-08	9.70111e-08	-2.50704e-08	5.24254e-08	2.73550e-08
6.611	8.53160e-08	-2.94445e-08	5.58715e-08	1.26169e-07	5.20535e-08	1.78222e-07	2.28360e-07	-2.61390e-08	2.02221e-07	-1.65964e-07	1.41332e-08	-1.51831e-07	1.20066e-07	-9.91672e-09	1.10149e-07	-1.74516e-07	4.31941e-08	-1.31321e-07	7.81999e-08	1.94337e-08	9.76336e-08	-2.48765e-08	5.20200e-08	2.71435e-08
6.636	8.56161e-08	-2.95481e-08	5.60680e-08	1.27565e-07	5.22731e-08	1.79838e-07	2.29355e-07	-2.62529e-08	2.03102e-07	-1.66069e-07	1.41421e-08	-1.51927e-07	1.20384e-07	-9.94301e-09	1.10441e-07	-1.73846e-07	4.30284e-08	-1.30818e-07	7.89853e-08	1.92727e-08	9.82580e-08	-2.46812e-08	5.16116e-08	2.69304e-08
6.660	8.59154e-08	-2.96514e-08	5.62640e-08	1.28966e-07	5.24932e-08	1.81459e-07	2.30348e-07	-2.63666e-08	2.03981e-07	-1.66172e-07	1.41509e-08	-1.52021e-07	1.20702e-07	-9.96926e-09	1.10732e-07	-1.73169e-07	4.28609e-08	-1.30308e-07	7.97735e-08	1.91107e-08	9.88842e-08	-2.44845e-08	5.12002e-08	2.67157e-08
6.685	8.62141e-08	-2.97545e-08	5.64596e-08	1.30372e-07	5.27139e-08	1.83086e-07	2.31339e-07	-2.64801e-08	2.04859e-07	-1.66274e-07	1.41595e-08	-1.52114e-07	1.21019e-07	-9.99547e-09	1.11023e-07	-1.72485e-07	4.26916e-08	-1.29794e-07	8.05647e-08	1.89477e-08	9.95124e-08	-2.42863e-08	5.07858e-08	2.64995e-08
6.709	8.65120e-08	-2.98573e-08	5.66547e-08	1.31783e-07	5.29351e-08	1.84718e-07	2.32328e-07	-2.65933e-08	2.05735e-07	-1.66374e-07	1.41681e-08	-1.52206e-07	1.21336e-07	-1.00216e-08	1.11314e-07	-1.71794e-07	4.25205e-08	-1.29273e-07	8.13587e-08	1.87837e-08	1.00142e-07	-2.40868e-08	5.03685e-08	2.62817e-08
6.734	8.68092e-08	-2.99598e-08	5.68493e-08	1.33200e-07	5.31569e-08	1.86357e-07	2.33316e-07	-2.67063e-08	2.06609e-07	-1.66472e-07	1.41765e-08	-1.52296e-07	1.21652e-07	-1.00478e-08	1.11604e-07	-1.71095e-07	4.23476e-08	-1.28748e-07	8.21555e-08	1.86188e-08	1.00774e-07	-2.38858e-08	4.99482e-08	2.60624e-08
6.758	8.71056e-08	-3.00621e-08	5.70435e-08	1.34622e-07	5.33792e-08	1.88001e-07	2.34301e-07	-2.68191e-08	2.07482e-07	-1.66570e-07	1.41847e-08	-1.52385e-07	1.21968e-07	-1.00738e-08	1.11894e-07	-1.70389e-07	4.21729e-08	-1.28217e-07	8.29552e-08	1.84528e-08	1.01408e-07	-2.36834e-08	4.95250e-08	2.58416e-08
6.783	8.74012e-08	-3.01642e-08	5.72371e-08	1.36048e-07	5.36020e-08	1.89650e-07	2.35284e-07	-2.69316e-08	2.08352e-07	-1.66665e-07	1.41929e-08	-1.52472e-07	1.22283e-07	-1.00999e-08	1.12183e-07	-1.69676e-07	4.19964e-08	-1.27680e-07	8.37576e-08	1.82859e-08	1.02043e-07	-2.34796e-08	4.90989e-08	2.56193e-08
6.808	8.76961e-08	-3.02659e-08	5.74302e-08	1.37480e-07	5.38254e-08	1.91306e-07	2.36264e-07	-2.70439e-08	2.09221e-07	-1.66760e-07	1.42009e-08	-1.52559e-07	1.22598e-07	-1.01259e-08	1.12472e-07	-1.68956e-07	4.18182e-08	-1.27138e-07	8.45628e-08	1.81180e-08	1.02681e-07	-2.32745e-08	4.86699e-08	2.53954e-08
6.832	8.79902e-08	-3.03674e-08	5.76228e-08	1.38917e-07	5.40493e-08	1.92966e-07	2.37243e-07	-2.71559e-08	2.10087e-07	-1.66852e-07	1.42088e-08	-1.52644e-07	1.22912e-07	-1.01518e-08	1.12760e-07	-1.68229e-07	4.16382e-08	-1.26591e-07	8.53707e-08	1.79492e-08	1.03320e-07	-2.30680e-08	4.82380e-08	2.51701e-08
6.857	8.82835e-08	-3.04687e-08	5.78148e-08	1.40359e-07	5.42738e-08	1.94633e-07	2.38220e-07	-2.72676e-08	2.10952e-07	-1.66944e-07	1.42166e-08	-1.52727e-07	1.23225e-07	-1.01777e-08	1.13047e-07	-1.67495e-07	4.14564e-08	-1.26038e-07	8.61814e-08	1.77794e-08	1.03961e-07	-2.28601e-08	4.78033e-08	2.49432e-08
6.881	8.85759e-08	-3.05696e-08	5.80063e-08	1.41805e-07	5.44988e-08	1.96304e-07	2.39194e-07	-2.73792e-08	2.11815e-07	-1.67034e-07	1.42243e-08	-1.52810e-07	1.23538e-07	-1.02035e-08	1.13335e-07	-1.66753e-07	4.12729e-08	-1.25480e-07	8.69947e-08	1.76088e-08	1.04603e-07	-2.26508e-08	4.73657e-08	2.47149e-08
6.906	8.88676e-08	-3.06702e-08	5.81973e-08	1.43257e-07	5.47243e-08	1.97981e-07	2.40166e-07	-2.74904e-08	2.12675e-07	-1.67122e-07	1.42318e-08	-1.52891e-07	1.23850e-07	-1.02293e-08	1.13621e-07	-1.66005e-07	4.10876e-08	-1.24917e-07	8.78107e-08	1.74372e-08	1.05248e-07	-2.24402e-08	4.69254e-08	2.44851e-08
6.930	8.91584e-08	-3.07706e-08	5.83878e-08	1.44713e-07	5.49505e-08	1.99664e-07	2.41135e-07	-2.76014e-08	2.13534e-07	-1.67210e-07	1.42393e-08	-1.52970e-07	1.24162e-07	-1.02551e-08	1.13907e-07	-1.65249e-07	4.09006e-08	-1.24349e-07	8.86294e-08	1.72646e-08	1.05894e-07	-2.22283e-08	4.64822e-08	2.42539e-08
6.955	8.94483e-08	-3.08707e-08	5.85777e-08	1.46175e-07	5.51771e-08	2.01352e-07	2.42102e-07	-2.77121e-08	2.14390e-07	-1.67296e-07	1.42466e-08	-1.53049e-07	1.24473e-07	-1.02808e-08	1.14192e-07	-1.64487e-07	4.07119e-08	-1.23775e-07	8.94507e-08	1.70912e-08	1.06542e-07	-2.20150e-08	4.60362e-08	2.40212e-08
6.980	8.97374e-08	-3.09705e-08	5.87670e-08	1.47641e-07	5.54044e-08	2.03045e-07	2.43067e-07	-2.78225e-08	2.15244e-07	-1.67380e-07	1.42538e-08	-1.53126e-07	1.24784e-07	-1.03064e-08	1.14477e-07	-1.63717e-07	4.05215e-08	-1.23196e-07	9.02746e-08	1.69169e-08	1.07192e-07	-2.18004e-08	4.55874e-08	2.37870e-08
7.004	9.00256e-08	-3.10699e-08	5.89557e-08	1.49111e-07	5.56322e-08	2.04743e-07	2.44029e-07	-2.79326e-08	2.16096e-07	-1.67463e-07	1.42608e-08	-1.53202e-07	1.25093e-07	-1.03320e-08	1.14761e-07	-1.62941e-07	4.03293e-08	-1.22612e-07	9.11010e-08	1.67418e-08	1.07843e-07	-2.15845e-08	4.51359e-08	2.35514e-08
7.029	9.03130e-08	-3.11691e-08	5.91439e-08	1.50587e-07	5.58605e-08	2.06447e-07	2.44989e-07	-2.80425e-08	2.16946e-07	-1.67545e-07	1.42678e-08	-1.53277e-07	1.25403e-07	-1.03575e-08	1.15045e-07	-1.62158e-07	4.01354e-08	-1.22022e-07	9.19300e-08	1.65657e-08	1.08496e-07	-2.13673e-08	4.46817e-08	2.33144e-08
7.053	9.05994e-08	-3.12680e-08	5.93315e-08	1.52067e-07	5.60895e-08	2.08156e-07	2.45946e-07	-2.81520e-08	2.17794e-07	-1.67626e-07	1.42747e-08	-1.53351e-07	1.25711e-07	-1.03830e-08	1.15328e-07	-1.61367e-07	3.99399e-08	-1.21428e-07	9.27616e-08	1.63888e-08	1.09150e-07	-2.11487e-08	4.42247e-08	2.30760e-08
7.078	9.08850e-08	-3.13665e-08	5.95185e-08	1.53551e-07	5.63190e-08	2.09870e-07	2.46900e-07	-2.82613e-08	2.18639e-07	-1.67705e-07	1.42814e-08	-1.53423e-07	1.26019e-07	-1.04084e-08	1.15611e-07	-1.60570e-07	3.97426e-08	-1.20828e-07	9.35956e-08	1.62111e-08	1.09807e-07	-2.09289e-08	4.37650e-08	2.28361e-08
7.102	9.11696e-08	-3.14647e-08	5.97049e-08	1.55040e-07	5.65490e-08	2.11589e-07	2.47852e-07	-2.83702e-08	2.19482e-07	-1.67783e-07	1.42880e-08	-1.53495e-07	1.26326e-07	-1.04338e-08	1.15892e-07	-1.59767e-07	3.95436e-08	-1.20223e-07	9.44321e-08	1.60325e-08	1.10465e-07	-2.07078e-08	4.33027e-08	2.25949e-08
7.127	9.14533e-08	-3.15626e-08	5.98907e-08	1.56534e-07	5.67797e-08	2.13314e-07	2.48801e-07	-2.84789e-08	2.20322e-07	-1.67859e-07	1.42946e-08	-1.53565e-07	1.26632e-07	-1.04591e-08	1.16173e-07	-1.58956e-07	3.93430e-08	-1.19613e-07	9.52710e-08	1.58531e-08	1.11124e-07	-2.04854e-08	4.28377e-08	2.23522e-08
7.152	9.17361e-08	-3.16602e-08	6.00758e-08	1.58032e-07	5.70109e-08	2.15043e-07	2.49748e-07	-2.85872e-08	2.21161e-07	-1.67935e-07	1.43010e-08	-1.53634e-07	1.26938e-07	-1.04844e-08	1.16454e-07	-1.58139e-07	3.91407e-08	-1.18998e-07	9.61124e-08	1.56729e-08	1.11785e-07	-2.02618e-08	4.23700e-08	2.21082e-08
7.176	9.20179e-08	-3.17575e-08	6.02604e-08	1.59535e-07	5.72427e-08	2.16777e-07	2.50692e-07	-2.86952e-08	2.21996e-07	-1.68009e-07	1.43073e-08	-1.53701e-07	1.27243e-07	-1.05096e-08	1.16734e-07	-1.57315e-07	3.89367e-08	-1.18378e-07	9.69561e-08	1.54919e-08	1.12448e-07	-2.00369e-08	4.18997e-08	2.18628e-08
7.201	9.22987e-08	-3.18544e-08	6.04443e-08	1.61042e-07	5.74751e-08	2.18517e-07	2.51633e-07	-2.88029e-08	2.22830e-07	-1.68082e-07	1.43135e-08	-1.53768e-07	1.27547e-07	-1.05347e-08	1.17013e-07	-1.56484e-07	3.87311e-08	-1.17753e-07	9.78022e-08	1.53101e-08	1.13112e-07	-1.98108e-08	4.14268e-08	2.16161e-08
7.225	9.25786e-08	-3.19510e-08	6.06276e-08	1.62553e-07	5.77080e-08	2.20261e-07	2.52571e-07	-2.89103e-08	2.23660e-07	-1.68153e-07	1.43196e-08	-1.53834e-07	1.27851e-07	-1.05597e-08	1.17291e-07	-1.55646e-07	3.85238e-08	-1.17123e-07	9.86507e-08	1.51275e-08	1.13778e-07	-1.95834e-08	4.09513e-08	2.13680e-08
7.250	9.28575e-08	-3.20473e-08	6.08103e-08	1.64068e-07	5.79415e-08	2.22010e-07	2.53506e-07	-2.90174e-08	2.24488e-07	-1.68224e-07	1.43256e-08	-1.53898e-07	1.28153e-07	-1.05847e-08	1.17569e-07	-1.54802e-07	3.83149e-08	-1.16487e-07	9.95014e-08	1.49441e-08	1.14446e-07	-1.93548e-08	4.04733e-08	2.11185e-08
7.274	9.31354e-08	-3.21432e-08	6.09922e-08	1.65588e-07	5.81756e-08	2.23764e-07	2.54438e-07	-2.91241e-08	2.25314e-07	-1.68293e-07	1.43315e-08	-1.53961e-07	1.28455e-07	-1.06097e-08	1.17846e-07	-1.53952e-07	3.81044e-08	-1.15847e-07	1.00354e-07	1.47600e-08	1.15114e-07	-1.91249e-08	3.99927e-08	2.08677e-08
7.299	9.34123e-08	-3.22387e-08	6.11736e-08	1.67112e-07	5.84104e-08	2.25523e-07	2.55368e-07	-2.92305e-08	2.26137e-07	-1.68361e-07	1.43373e-08	-1.54023e-07	1.28756e-07	-1.06345e-08	1.18122e-07	-1.53094e-07	3.78922e-08	-1.15202e-07	1.01210e-07	1.45751e-08	1.15785e-07	-1.88939e-08	3.95095e-08	2.06156e-08
7.324	9.36882e-08	-3.23340e-08	6.13542e-08	1.68641e-07	5.86456e-08	2.27286e-07	2.56294e-07	-2.93365e-08	2.26957e-07	-1.68427e-07	1.43430e-08	-1.54084e-07	1.29057e-07	-1.06593e-08	1.18397e-07	-1.52231e-07	3.76784e-08	-1.14552e-07	1.02067e-07	1.43895e-08	1.16457e-07	-1.86616e-08	3.90238e-08	2.03622e-08
7.348	9.39630e-08	-3.24288e-08	6.15342e-08	1.70173e-07	5.88815e-08	2.29054e-07	2.57217e-07	-2.94422e-08	2.27775e-07	-1.68493e-07	1.43485e-08	-1.54144e-07	1.29356e-07	-1.06841e-08	1.18672e-07	-1.51360e-07	3.74630e-08	-1.13897e-07	1.02927e-07	1.42032e-08	1.17130e-07	-1.84282e-08	3.85357e-08	2.01075e-08
7.373	9.42368e-08	-3.25233e-08	6.17135e-08	1.71709e-07	5.91180e-08	2.30827e-07	2.58138e-07	-2.95476e-08	2.28590e-07	-1.68557e-07	1.43540e-08	-1.54203e-07	1.29655e-07	-1.07087e-08	1.18946e-07	-1.50484e-07	3.72460e-08	-1.13238e-07	1.03789e-07	1.40161e-08	1.17805e-07	-1.81935e-08	3.80450e-08	1.98515e-08
7.397	9.45096e-08	-3.26174e-08	6.18922e-08	1.73250e-07	5.93551e-08	2.32605e-07	2.59055e-07	-2.96525e-08	2.29402e-07	-1.68621e-07	1.43594e-08	-1.54261e-07	1.29953e-07	-1.07333e-08	1.19219e-07	-1.49600e-07	3.70274e-08	-1.12573e-07	1.04653e-07	1.38284e-08	1.18481e-07	-1.79577e-08	3.75519e-08	1.95942e-08
7.422	9.47813e-08	-3.27112e-08	6.20701e-08	1.74794e-07	5.95927e-08	2.34387e-07	2.59969e-07	-2.97572e-08	2.30212e-07	-1.68683e-07	1.43647e-08	-1.54318e-07	1.30250e-07	-1.07579e-08	1.19492e-07	-1.48711e-07	3.68072e-08	-1.11904e-07	1.05519e-07	1.36399e-08	1.19159e-07	-1.77207e-08	3.70563e-08	1.93356e-08
7.447	9.50519e-08	-3.28046e-08	6.22473e-08	1.76343e-07	5.98310e-08	2.36174e-07	2.60880e-07	-2.98614e-08	2.31018e-07	-1.68744e-07	1.43699e-08	-1.54374e-07	1.30546e-07	-1.07823e-08	1.19763e-07	-1.47815e-07	3.65854e-08	-1.11229e-07	1.06387e-07	1.34508e-08	1.19838e-07	-1.74826e-08	3.65584e-08	1.90757e-08
7.471	9.53215e-08	-3.28976e-08	6.24238e-08	1.77895e-07	6.00698e-08	2.37965e-07	2.61787e-07	-2.99653e-08	2.31822e-07	-1.68804e-07	1.43750e-08	-1.54429e-07	1.30841e-07	-1.08067e-08	1.20034e-07	-1.46912e-07	3.63621e-08	-1.10550e-07	1.07258e-07	1.32610e-08	1.20519e-07	-1.72433e-08	3.60580e-08	1.88147e-08
7.496	9.55899e-08	-3.29903e-08	6.25996e-08	1.79451e-07	6.03093e-08	2.39760e-07	2.62692e-07	-3.00688e-08	2.32623e-07	-1.68862e-07	1.43800e-08	-1.54482e-07	1.31135e-07	-1.08310e-08	1.20304e-07	-1.46004e-07	3.61372e-08	-1.09867e-07	1.08130e-07	1.30705e-08	1.21201e-07	-1.70029e-08	3.55552e-08	1.85523e-08
7.520	9.58572e-08	-3.30825e-08	6.27747e-08	1.81011e-07	6.05494e-08	2.41560e-07	2.63593e-07	-3.01720e-08	2.33421e-07	-1.68920e-07	1.43849e-08	-1.54535e-07	1.31428e-07	-1.08552e-08	1.20573e-07	-1.45089e-07	3.59107e-08	-1.09178e-07	1.09005e-07	1.28793e-08	1.21884e-07	-1.67613e-08	3.50501e-08	1.82887e-08
7.545	9.61234e-08	-3.31744e-08	6.29490e-08	1.82575e-07	6.07900e-08	2.43365e-07	2.64491e-07	-3.02747e-08	2.34216e-07	-1.68976e-07	1.43897e-08	-1.54587e-07	1.31721e-07	-1.08794e-08	1.20841e-07	-1.44168e-07	3.56827e-08	-1.08485e-07	1.09881e-07	1.26876e-08	1.22568e-07	-1.65186e-08	3.45426e-08	1.80239e-08
7.569	9.63885e-08	-3.32659e-08	6.31226e-08	1.84142e-07	6.10313e-08	2.45173e-07	2.65385e-07	-3.03771e-08	2.35008e-07	-1.69032e-07	1.43944e-08	-1.54637e-07	1.32012e-07	-1.09034e-08	1.21108e-07	-1.43240e-07	3.54532e-08	-1.07787e-07	1.10759e-07	1.24952e-08	1.23254e-07	-1.62749e-08	3.40328e-08	1.77579e-08
7.594	9.66525e-08	-3.33570e-08	6.32955e-08	1.85713e-07	6.12732e-08	2.46986e-07	2.66276e-07	-3.04791e-08	2.35797e-07	-1.69086e-07	1.43990e-08	-1.54687e-07	1.32302e-07	-1.09274e-08	1.21375e-07	-1.42307e-07	3.52221e-08	-1.07084e-07	1.11639e-07	1.23022e-08	1.23942e-07	-1.60300e-08	3.35207e-08	1.74907e-08
7.619	9.69153e-08	-3.34477e-08	6.34676e-08	1.87288e-07	6.15157e-08	2.48804e-07	2.67163e-07	-3.05807e-08	2.36583e-07	-1.69139e-07	1.44036e-08	-1.54736e-07	1.32592e-07	-1.09513e-08	1.21640e-07	-1.41367e-07	3.49895e-08	-1.06377e-07	1.12522e-07	1.21086e-08	1.24630e-07	-1.57840e-08	3.30063e-08	1.72223e-08
7.643	9.71769e-08	-3.35380e-08	6.36389e-08	1.88866e-07	6.17588e-08	2.50625e-07	2.68047e-07	-3.06819e-08	2.37366e-07	-1.69192e-07	1.44080e-08	-1.54784e-07	1.32880e-07	-1.09751e-08	1.21905e-07	-1.40421e-07	3.47554e-08	-1.05666e-07	1.13405e-07	1.19144e-08	1.25320e-07	-1.55369e-08	3.24896e-08	1.69527e-08
7.668	9.74374e-08	-3.36279e-08	6.38095e-08	1.90448e-07	6.20025e-08	2.52450e-07	2.68928e-07	-3.07827e-08	2.38145e-07	-1.69243e-07	1.44124e-08	-1.54830e-07	1.33168e-07	-1.09989e-08	1.22169e-07	-1.39469e-07	3.45198e-08	-1.04949e-07	1.14291e-07	1.17196e-08	1.26011e-07	-1.52887e-08	3.19707e-08	1.66819e-08
7.692	9.76966e-08	-3.37174e-08	6.39793e-08	1.92033e-07	6.22468e-08	2.54280e-07	2.69805e-07	-3.08830e-08	2.38922e-07	-1.69293e-07	1.44166e-08	-1.54876e-07	1.33454e-07	-1.10225e-08	1.22432e-07	-1.38511e-07	3.42827e-08	-1.04228e-07	1.15179e-07	1.15242e-08	1.26703e-07	-1.50395e-08	3.14495e-08	1.64100e-08
7.717	9.79547e-08	-3.38064e-08	6.41483e-08	1.93622e-07	6.24918e-08	2.56114e-07	2.70678e-07	-3.09830e-08	2.39695e-07	-1.69342e-07	1.44208e-08	-1.54921e-07	1.33740e-07	-1.10461e-08	1.22693e-07	-1.37547e-07	3.40441e-08	-1.03503e-07	1.16068e-07	1.13283e-08	1.27397e-07	-1.47892e-08	3.09262e-08	1.61369e-08
7.741	9.82116e-08	-3.38951e-08	6.43165e-08	1.95214e-07	6.27373e-08	2.57951e-07	2.71548e-07	-3.10825e-08	2.40465e-07	-1.69390e-07	1.44249e-08	-1.54965e-07	1.34024e-07	-1.10696e-08	1.22954e-07	-1.36577e-07	3.38040e-08	-1.02773e-07	1.16959e-07	1.11318e-08	1.28091e-07	-1.45379e-08	3.04006e-08	1.58627e-08
7.766	9.84672e-08	-3.39833e-08	6.44839e-08	1.96809e-07	6.29835e-08	2.59793e-07	2.72414e-07	-3.11817e-08	2.41232e-07	-1.69437e-07	1.44289e-08	-1.55008e-07	1.34307e-07	-1.10930e-08	1.23214e-07	-1.35601e-07	3.35625e-08	-1.02039e-07	1.17852e-07	1.09348e-08	1.28787e-07	-1.42856e-08	2.98729e-08	1.55874e-08
7.791	9.87217e-08	-3.40711e-08	6.46506e-08	1.98408e-07	6.32303e-08	2.61638e-07	2.73276e-07	-3.12804e-08	2.41996e-07	-1.69483e-07	1.44328e-08	-1.55050e-07	1.34589e-07	-1.11163e-08	1.23473e-07	-1.34619e-07	3.33194e-08	-1.01300e-07	1.18747e-07	1.07373e-08	1.29484e-07	-1.40322e-08	2.93430e-08	1.53109e-08
7.815	9.89749e-08	-3.41585e-08	6.48164e-08	2.00010e-07	6.34777e-08	2.63487e-07	2.74135e-07	-3.13786e-08	2.42756e-07	-1.69528e-07	1.44367e-08	-1.55091e-07	1.34870e-07	-1.11395e-08	1.23731e-07	-1.33632e-07	3.30750e-08	-1.00557e-07	1.19643e-07	1.05392e-08	1.30182e-07	-1.37778e-08	2.88110e-08	1.50333e-08
7.840	9.92268e-08	-3.42455e-08	6.49814e-08	2.01615e-07	6.37257e-08	2.65341e-07	2.74989e-07	-3.14765e-08	2.43513e-07	-1.69572e-07	1.44404e-08	-1.55131e-07	1.35150e-07	-1.11626e-08	1.23988e-07	-1.32638e-07	3.28291e-08	-9.98090e-08	1.20541e-07	1.03407e-08	1.30881e-07	-1.35223e-08	2.82769e-08	1.47546e-08
7.864	9.94775e-08	-3.43320e-08	6.51455e-08	2.03223e-07	6.39744e-08	2.67197e-07	2.75840e-07	-3.15739e-08	2.44266e-07	-1.69615e-07	1.44441e-08	-1.55171e-07	1.35429e-07	-1.11857e-08	1.24244e-07	-1.31639e-07	3.25817e-08	-9.90569e-08	1.21440e-07	1.01417e-08	1.31582e-07	-1.32659e-08	2.77407e-08	1.44748e-08
7.889	9.97269e-08	-3.44180e-08	6.53088e-08	2.04834e-07	6.42237e-08	2.69058e-07	2.76687e-07	-3.16708e-08	2.45016e-07	-1.69657e-07	1.44476e-08	-1.55209e-07	1.35707e-07	-1.12086e-08	1.24498e-07	-1.30634e-07	3.23329e-08	-9.83006e-08	1.22341e-07	9.94215e-09	1.32283e-07	-1.30085e-08	2.72025e-08	1.41940e-08
7.913	9.99750e-08	-3.45037e-08	6.54713e-08	2.06448e-07	6.44736e-08	2.70922e-07	2.77530e-07	-3.17673e-08	2.45763e-07	-1.69698e-07	1.44511e-08	-1.55247e-07	1.35983e-07	-1.12315e-08	1.24752e-07	-1.29623e-07	3.20827e-08	-9.75399e-08	1.23243e-07	9.74218e-09	1.32985e-07	-1.27501e-08	2.66622e-08	1.39120e-08
7.938	1.00222e-07	-3.45889e-08	6.56330e-08	2.08066e-07	6.47241e-08	2.72790e-07	2.78369e-07	-3.18634e-08	2.46506e-07	-1.69738e-07	1.44546e-08	-1.55283e-07	1.36259e-07	-1.12542e-08	1.25005e-07	-1.28606e-07	3.18311e-08	-9.67750e-08	1.24147e-07	9.54175e-09	1.33689e-07	-1.24908e-08	2.61198e-08	1.36290e-08
7.963	1.00467e-07	-3.46736e-08	6.57938e-08	2.09686e-07	6.49753e-08	2.74661e-07	2.79205e-07	-3.19590e-08	2.47246e-07	-1.69777e-07	1.44579e-08	-1.55319e-07	1.36533e-07	-1.12768e-08	1.25256e-07	-1.27584e-07	3.15781e-08	-9.60057e-08	1.25052e-07	9.34087e-09	1.34393e-07	-1.22305e-08	2.55755e-08	1.33450e-08
7.987	1.00712e-07	-3.47579e-08	6.59537e-08	2.11309e-07	6.52271e-08	2.76536e-07	2.80036e-07	-3.20541e-08	2.47982e-07	-1.69815e-07	1.44611e-08	-1.55354e-07	1.36806e-07	-1.12994e-08	1.25507e-07	-1.26556e-07	3.13237e-08	-9.52323e-08	1.25959e-07	9.13957e-09	1.35099e-07	-1.19692e-08	2.50292e-08	1.30599e-08
8.012	1.00954e-07	-3.48417e-08	6.61128e-08	2.12935e-07	6.54795e-08	2.78414e-07	2.80863e-07	-3.21488e-08	2.48714e-07	-1.69852e-07	1.44643e-08	-1.55388e-07	1.37078e-07	-1.13218e-08	1.25756e-07	-1.25523e-07	3.10679e-08	-9.44546e-08	1.26867e-07	8.93785e-09	1.35805e-07	-1.17070e-08	2.44809e-08	1.27738e-08
8.036	1.01196e-07	-3.49251e-08	6.62710e-08	2.14563e-07	6.57325e-08	2.80296e-07	2.81686e-07	-3.22430e-08	2.49443e-07	-1.69889e-07	1.44674e-08	-1.55421e-07	1.37348e-07	-1.13442e-08	1.26004e-07	-1.24484e-07	3.08108e-08	-9.36728e-08	1.27777e-07	8.73572e-09	1.36513e-07	-1.14439e-08	2.39306e-08	1.24867e-08
8.061	1.01436e-07	-3.50080e-08	6.64283e-08	2.16195e-07	6.59862e-08	2.82181e-07	2.82505e-07	-3.23367e-08	2.50168e-07	-1.69924e-07	1.44704e-08	-1.55454e-07	1.37617e-07	-1.13664e-08	1.26251e-07	-1.23439e-07	3.05522e-08	-9.28868e-08	1.28688e-07	8.53319e-09	1.37221e-07	-1.11798e-08	2.33784e-08	1.21986e-08
8.086	1.01675e-07	-3.50904e-08	6.65847e-08	2.17829e-07	6.62405e-08	2.84069e-07	2.83320e-07	-3.24300e-08	2.50890e-07	-1.69958e-07	1.44733e-08	-1.55485e-07	1.37885e-07	-1.13885e-08	1.26497e-07	-1.22389e-07	3.02923e-08	-9.20966e-08	1.29600e-07	8.33028e-09	1.37930e-07	-1.09149e-08	2.28244e-08	1.19095e-08
8.110	1.01913e-07	-3.51724e-08	6.67402e-08	2.19465e-07	6.64954e-08	2.85961e-07	2.84130e-07	-3.25228e-08	2.51608e-07	-1.69992e-07	1.44762e-08	-1.55516e-07	1.38152e-07	-1.14106e-08	1.26741e-07	-1.21334e-07	3.00311e-08	-9.13024e-08	1.30514e-07	8.12700e-09	1.38641e-07	-1.06490e-08	2.22684e-08	1.16194e-08
8.135	1.02149e-07	-3.52539e-08	6.68949e-08	2.21105e-07	6.67510e-08	2.87856e-07	2.84937e-07	-3.26151e-08	2.52322e-07	-1.70024e-07	1.44789e-08	-1.55545e-07	1.38417e-07	-1.14325e-08	1.26985e-07	-1.20273e-07	2.97685e-08	-9.05041e-08	1.31428e-07	7.92337e-09	1.39352e-07	-1.03822e-08	2.17106e-08	1.13283e-08
8.159	1.02383e-07	-3.53349e-08	6.70486e-08	2.22746e-07	6.70072e-08	2.89753e-07	2.85739e-07	-3.27069e-08	2.53032e-07	-1.70056e-07	1.44816e-08	-1.55574e-07	1.38682e-07	-1.14543e-08	1.27227e-07	-1.19206e-07	2.95046e-08	-8.97018e-08	1.32344e-07	7.71938e-09	1.40064e-07	-1.01146e-08	2.11509e-08	1.10363e-08
8.184	1.02617e-07	-3.54154e-08	6.72014e-08	2.24390e-07	6.72641e-08	2.91654e-07	2.86537e-07	-3.27982e-08	2.53738e-07	-1.70087e-07	1.44842e-08	-1.55602e-07	1.38944e-07	-1.14760e-08	1.27468e-07	-1.18135e-07	2.92394e-08	-8.88954e-08	1.33261e-07	7.51506e-09	1.40776e-07	-9.84610e-09	2.05894e-08	1.07433e-08
8.208	1.02849e-07	-3.54955e-08	6.73533e-08	2.26037e-07	6.75215e-08	2.93558e-07	2.87330e-07	-3.28890e-08	2.54441e-07	-1.70116e-07	1.44868e-08	-1.55630e-07	1.39206e-07	-1.14976e-08	1.27708e-07	-1.17058e-07	2.89729e-08	-8.80851e-08	1.34180e-07	7.31041e-09	1.41490e-07	-9.57673e-09	2.00262e-08	1.04494e-08
8.233	1.03079e-07	-3.55750e-08	6.75042e-08	2.27686e-07	6.77796e-08	2.95465e-07	2.88119e-07	-3.29794e-08	2.55140e-07	-1.70145e-07	1.44892e-08	-1.55656e-07	1.39466e-07	-1.15191e-08	1.27947e-07	-1.15976e-07	2.87050e-08	-8.72708e-08	1.35099e-07	7.10546e-09	1.42204e-07	-9.30651e-09	1.94611e-08	1.01546e-08
8.258	1.03308e-07	-3.56541e-08	6.76543e-08	2.29337e-07	6.80384e-08	2.97375e-07	2.88904e-07	-3.30692e-08	2.55835e-07	-1.70173e-07	1.44916e-08	-1.55682e-07	1.39724e-07	-1.15404e-08	1.28184e-07	-1.14888e-07	2.84359e-08	-8.64525e-08	1.36019e-07	6.90020e-09	1.42920e-07	-9.03545e-09	1.88943e-08	9.85882e-09
8.282	1.03536e-07	-3.57327e-08	6.78033e-08	2.30990e-07	6.82978e-08	2.99288e-07	2.89684e-07	-3.31585e-08	2.56526e-07	-1.70200e-07	1.44939e-08	-1.55706e-07	1.39982e-07	-1.15617e-08	1.28420e-07	-1.13796e-07	2.81655e-08	-8.56304e-08	1.36941e-07	6.69466e-09	1.43635e-07	-8.76356e-09	1.83257e-08	9.56215e-09
8.307	1.03762e-07	-3.58107e-08	6.79515e-08	2.32646e-07	6.85578e-08	3.01204e-07	2.90460e-07	-3.32473e-08	2.57213e-07	-1.70226e-07	1.44962e-08	-1.55730e-07	1.40238e-07	-1.15828e-08	1.28655e-07	-1.12698e-07	2.78938e-08	-8.48043e-08	1.37863e-07	6.48884e-09	1.44352e-07	-8.49084e-09	1.77554e-08	9.26459e-09
8.331	1.03987e-07	-3.58883e-08	6.80987e-08	2.34304e-07	6.88184e-08	3.03122e-07	2.91231e-07	-3.33356e-08	2.57895e-07	-1.70252e-07	1.44983e-08	-1.55753e-07	1.40492e-07	-1.16038e-08	1.28888e-07	-1.11595e-07	2.76208e-08	-8.39745e-08	1.38787e-07	6.28275e-09	1.45069e-07	-8.21732e-09	1.71835e-08	8.96614e-09
8.356	1.04210e-07	-3.59653e-08	6.82449e-08	2.35963e-07	6.90797e-08	3.05043e-07	2.91998e-07	-3.34233e-08	2.58574e-07	-1.70276e-07	1.45004e-08	-1.55776e-07	1.40745e-07	-1.16247e-08	1.29120e-07	-1.10487e-07	2.73466e-08	-8.31408e-08	1.39711e-07	6.07642e-09	1.45787e-07	-7.94299e-09	1.66098e-08	8.66682e-09
8.380	1.04432e-07	-3.60419e-08	6.83901e-08	2.37625e-07	6.93417e-08	3.06967e-07	2.92760e-07	-3.35106e-08	2.59249e-07	-1.70300e-07	1.45024e-08	-1.55797e-07	1.40997e-07	-1.16455e-08	1.29351e-07	-1.09374e-07	2.70711e-08	-8.23033e-08	1.40636e-07	5.86985e-09	1.46506e-07	-7.66788e-09	1.60345e-08	8.36663e-09
8.405	1.04652e-07	-3.61179e-08	6.85344e-08	2.39289e-07	6.96042e-08	3.08893e-07	2.93517e-07	-3.35973e-08	2.59920e-07	-1.70322e-07	1.45043e-08	-1.55818e-07	1.41247e-07	-1.16662e-08	1.29580e-07	-1.08256e-07	2.67944e-08	-8.14620e-08	1.41562e-07	5.66305e-09	1.47226e-07	-7.39198e-09	1.54576e-08	8.06559e-09
8.430	1.04871e-07	-3.61935e-08	6.86777e-08	2.40955e-07	6.98674e-08	3.10822e-07	2.94270e-07	-3.36835e-08	2.60587e-07	-1.70344e-07	1.45062e-08	-1.55838e-07	1.41495e-07	-1.16867e-08	1.29809e-07	-1.07133e-07	2.65165e-08	-8.06170e-08	1.42489e-07	5.45603e-09	1.47946e-07	-7.11532e-09	1.48790e-08	7.76371e-09
8.454	1.05088e-07	-3.62685e-08	6.88200e-08	2.42622e-07	7.01313e-08	3.12754e-07	2.95019e-07	-3.37691e-08	2.61249e-07	-1.70365e-07	1.45080e-08	-1.55857e-07	1.41742e-07	-1.17071e-08	1.30035e-07	-1.06006e-07	2.62373e-08	-7.97683e-08	1.43417e-07	5.24881e-09	1.48666e-07	-6.83789e-09	1.42989e-08	7.46101e-09
8.479	1.05304e-07	-3.63429e-08	6.89614e-08	2.44292e-07	7.03958e-08	3.14687e-07	2.95762e-07	-3.38542e-08	2.61908e-07	-1.70385e-07	1.45097e-08	-1.55875e-07	1.41988e-07	-1.17274e-08	1.30261e-07	-1.04873e-07	2.59570e-08	-7.89159e-08	1.44346e-07	5.04140e-09	1.49387e-07	-6.55971e-09	1.37172e-08	7.15748e-09
8.503	1.05519e-07	-3.64169e-08	6.91017e-08	2.45963e-07	7.06609e-08	3.16624e-07	2.96501e-07	-3.39388e-08	2.62562e-07	-1.70404e-07	1.45113e-08	-1.55893e-07	1.42232e-07	-1.17476e-08	1.30484e-07	-1.03735e-07	2.56754e-08	-7.80599e-08	1.45275e-07	4.83382e-09	1.50109e-07	-6.28080e-09	1.31339e-08	6.85315e-09
8.528	1.05731e-07	-3.64903e-08	6.92410e-08	2.47636e-07	7.09266e-08	3.18562e-07	2.97235e-07	-3.40228e-08	2.63212e-07	-1.70422e-07	1.45128e-08	-1.55910e-07	1.42475e-07	-1.17676e-08	1.30707e-07	-1.02593e-07	2.53926e-08	-7.72003e-08	1.46205e-07	4.62606e-09	1.50831e-07	-6.00115e-09	1.25492e-08	6.54802e-09
8.552	1.05943e-07	-3.65632e-08	6.93793e-08	2.49310e-07	7.11930e-08	3.20503e-07	2.97964e-07	-3.41063e-08	2.63858e-07	-1.70440e-07	1.45143e-08	-1.55926e-07	1.42715e-07	-1.17875e-08	1.30928e-07	-1.01446e-07	2.51087e-08	-7.63370e-08	1.47136e-07	4.41815e-09	1.51554e-07	-5.72078e-09	1.19629e-08	6.24210e-09
8.577	1.06152e-07	-3.66356e-08	6.95166e-08	2.50986e-07	7.14600e-08	3.22446e-07	2.98688e-07	-3.41892e-08	2.64499e-07	-1.70456e-07	1.45157e-08	-1.55941e-07	1.42955e-07	-1.18073e-08	1.31148e-07	-1.00294e-07	2.48236e-08	-7.54702e-08	1.48067e-07	4.21010e-09	1.52277e-07	-5.43971e-09	1.13751e-08	5.93541e-09
8.602	1.06360e-07	-3.67074e-08	6.96529e-08	2.52664e-07	7.17277e-08	3.24391e-07	2.99408e-07	-3.42715e-08	2.65136e-07	-1.70472e-07	1.45171e-08	-1.55955e-07	1.43193e-07	-1.18269e-08	1.31366e-07	-9.91372e-08	2.45373e-08	-7.45999e-08	1.48999e-07	4.00192e-09	1.53001e-07	-5.15793e-09	1.07859e-08	5.62796e-09
8.626	1.06567e-07	-3.67786e-08	6.97881e-08	2.54343e-07	7.19960e-08	3.26339e-07	3.00122e-07	-3.43533e-08	2.65769e-07	-1.70487e-07	1.45183e-08	-1.55969e-07	1.43429e-07	-1.18464e-08	1.31582e-07	-9.79760e-08	2.42499e-08	-7.37261e-08	1.49932e-07	3.79362e-09	1.53725e-07	-4.87547e-09	1.01952e-08	5.31976e-09
8.651	1.06772e-07	-3.68494e-08	6.99223e-08	2.56023e-07	7.22649e-08	3.28288e-07	3.00832e-07	-3.44345e-08	2.66397e-07	-1.70501e-07	1.45195e-08	-1.55981e-07	1.43663e-07	-1.18658e-08	1.31798e-07	-9.68101e-08	2.39613e-08	-7.28488e-08	1.50865e-07	3.58521e-09	1.54450e-07	-4.59233e-09	9.60314e-09	5.01081e-09
8.675	1.06975e-07	-3.69196e-08	7.00555e-08	2.57705e-07	7.25345e-08	3.30239e-07	3.01537e-07	-3.45152e-08	2.67021e-07	-1.70514e-07	1.45206e-08	-1.55993e-07	1.43896e-07	-1.18850e-08	1.32011e-07	-9.56397e-08	2.36716e-08	-7.19680e-08	1.51798e-07	3.37671e-09	1.55175e-07	-4.30852e-09	9.00966e-09	4.70114e-09
8.700	1.07177e-07	-3.69892e-08	7.01876e-08	2.59388e-07	7.28047e-08	3.32192e-07	3.02236e-07	-3.45953e-08	2.67641e-07	-1.70526e-07	1.45217e-08	-1.56005e-07	1.44128e-07	-1.19041e-08	1.32223e-07	-9.44647e-08	2.33808e-08	-7.10838e-08	1.52732e-07	3.16813e-09	1.55901e-07	-4.02405e-09	8.41480e-09	4.39075e-09
8.724	1.07377e-07	-3.70583e-08	7.03187e-08	2.61072e-07	7.30756e-08	3.34148e-07	3.02931e-07	-3.46748e-08	2.68256e-07	-1.70538e-07	1.45227e-08	-1.56015e-07	1.44357e-07	-1.19231e-08	1.32434e-07	-9.32852e-08	2.30889e-08	-7.01963e-08	1.53667e-07	2.95947e-09	1.56626e-07	-3.73893e-09	7.81858e-09	4.07965e-09
8.749	1.07575e-07	-3.71268e-08	7.04487e-08	2.62757e-07	7.33470e-08	3.36104e-07	3.03620e-07	-3.47537e-08	2.68867e-07	-1.70548e-07	1.45236e-08	-1.56025e-07	1.44585e-07	-1.19419e-08	1.32643e-07	-9.21012e-08	2.27958e-08	-6.93053e-08	1.54602e-07	2.75076e-09	1.57353e-07	-3.45318e-09	7.22104e-09	3.76786e-09
8.774	1.07772e-07	-3.71947e-08	7.05777e-08	2.64444e-07	7.36191e-08	3.38063e-07	3.04305e-07	-3.48321e-08	2.69473e-07	-1.70558e-07	1.45244e-08	-1.56033e-07	1.44811e-07	-1.19606e-08	1.32851e-07	-9.09128e-08	2.25017e-08	-6.84111e-08	1.55537e-07	2.54200e-09	1.58079e-07	-3.16680e-09	6.62218e-09	3.45538e-09
8.798	1.07968e-07	-3.72621e-08	7.07055e-08	2.66132e-07	7.38919e-08	3.40024e-07	3.04984e-07	-3.49098e-08	2.70074e-07	-1.70567e-07	1.45251e-08	-1.56041e-07	1.45036e-07	-1.19791e-08	1.33057e-07	-8.97200e-08	2.22065e-08	-6.75135e-08	1.56473e-07	2.33321e-09	1.58806e-07	-2.87980e-09	6.02203e-09	3.14223e-09
8.823	1.08161e-07	-3.73290e-08	7.08324e-08	2.67820e-07	7.41653e-08	3.41986e-07	3.05659e-07	-3.49870e-08	2.70672e-07	-1.70575e-07	1.45258e-08	-1.56049e-07	1.45259e-07	-1.19975e-08	1.33261e-07	-8.85229e-08	2.19102e-08	-6.66127e-08	1.57408e-07	2.12440e-09	1.59533e-07	-2.59220e-09	5.42061e-09	2.82842e-09
8.847	1.08353e-07	-3.73952e-08	7.09581e-08	2.69510e-07	7.44393e-08	3.43949e-07	3.06328e-07	-3.50636e-08	2.71264e-07	-1.70582e-07	1.45264e-08	-1.56055e-07	1.45480e-07	-1.20158e-08	1.33464e-07	-8.73215e-08	2.16128e-08	-6.57087e-08	1.58345e-07	1.91558e-09	1.60260e-07	-2.30400e-09	4.81795e-09	2.51395e-09
8.872	1.08544e-07	-3.74609e-08	7.10827e-08	2.71200e-07	7.47139e-08	3.45914e-07	3.06991e-07	-3.51396e-08	2.71852e-07	-1.70588e-07	1.45269e-08	-1.56061e-07	1.45699e-07	-1.20339e-08	1.33665e-07	-8.61158e-08	2.13144e-08	-6.48014e-08	1.59281e-07	1.70676e-09	1.60988e-07	-2.01521e-09	4.21406e-09	2.19885e-09
8.897	1.08732e-07	-3.75260e-08	7.12063e-08	2.72892e-07	7.49892e-08	3.47881e-07	3.07650e-07	-3.52149e-08	2.72435e-07	-1.70593e-07	1.45274e-08	-1.56066e-07	1.45917e-07	-1.20519e-08	1.33865e-07	-8.49059e-08	2.10149e-08	-6.38909e-08	1.60218e-07	1.49796e-09	1.61715e-07	-1.72585e-09	3.60896e-09	1.88312e-09
8.921	1.08919e-07	-3.75905e-08	7.13287e-08	2.74584e-07	7.52650e-08	3.49849e-07	3.08303e-07	-3.52897e-08	2.73013e-07	-1.70597e-07	1.45277e-08	-1.56070e-07	1.46132e-07	-1.20697e-08	1.34063e-07	-8.36918e-08	2.07144e-08	-6.29773e-08	1.61154e-07	1.28918e-09	1.62443e-07	-1.43592e-09	3.00269e-09	1.56677e-09
8.946	1.09105e-07	-3.76545e-08	7.14501e-08	2.76277e-07	7.55416e-08	3.51818e-07	3.08951e-07	-3.53639e-08	2.73587e-07	-1.70601e-07	1.45280e-08	-1.56073e-07	1.46346e-07	-1.20874e-08	1.34259e-07	-8.24735e-08	2.04129e-08	-6.20606e-08	1.62091e-07	1.08044e-09	1.63171e-07	-1.14543e-09	2.39525e-09	1.24982e-09
8.970	1.09288e-07	-3.77179e-08	7.15703e-08	2.77970e-07	7.58187e-08	3.53789e-07	3.09594e-07	-3.54374e-08	2.74156e-07	-1.70604e-07	1.45283e-08	-1.56075e-07	1.46558e-07	-1.21049e-08	1.34453e-07	-8.12511e-08	2.01104e-08	-6.11408e-08	1.63028e-07	8.71748e-10	1.63900e-07	-8.54407e-10	1.78667e-09	9.32267e-10
8.995	1.09470e-07	-3.77806e-08	7.16894e-08	2.79664e-07	7.60965e-08	3.55761e-07	3.10231e-07	-3.55104e-08	2.74721e-07	-1.70605e-07	1.45284e-08	-1.56077e-07	1.46769e-07	-1.21223e-08	1.34646e-07	-8.00247e-08	1.98068e-08	-6.02179e-08	1.63965e-07	6.63121e-10	1.64628e-07	-5.62845e-10	1.17698e-09	6.14135e-10
9.019	1.09650e-07	-3.78428e-08	7.18075e-08	2.81359e-07	7.63749e-08	3.57734e-07	3.10863e-07	-3.55827e-08	2.75280e-07	-1.70606e-07	1.45285e-08	-1.56078e-07	1.46977e-07	-1.21395e-08	1.34838e-07	-7.87942e-08	1.95023e-08	-5.92920e-08	1.64902e-07	4.54568e-10	1.65357e-07	-2.70758e-10	5.66189e-10	2.95431e-10
9.044	1.09829e-07	-3.79044e-08	7.19243e-08	2.83054e-07	7.66539e-08	3.59708e-07	3.11489e-07	-3.56544e-08	2.75835e-07	-1.70606e-07	1.45285e-08	-1.56078e-07	1.47184e-07	-1.21565e-08	1.35027e-07	-7.75598e-08	1.91967e-08	-5.83631e-08	1.65839e-07	2.46102e-10	1.66085e-07	2.18426e-11	-4.56757e-11	-2.38331e-11
9.069	1.10006e-07	-3.79654e-08	7.20401e-08	2.84749e-07	7.69335e-08	3.61683e-07	3.12110e-07	-3.57255e-08	2.76385e-07	-1.70606e-07	1.45284e-08	-1.56077e-07	1.47389e-07	-1.21734e-08	1.35215e-07	-7.63214e-08	1.88902e-08	-5.74312e-08	1.66776e-07	3.77343e-11	1.66814e-07	3.14947e-10	-6.58594e-10	-3.43647e-10
9.093	1.10181e-07	-3.80259e-08	7.21547e-08	2.86445e-07	7.72138e-08	3.63659e-07	3.12726e-07	-3.57960e-08	2.76930e-07	-1.70604e-07	1.45283e-08	-1.56075e-07	1.47591e-07	-1.21902e-08	1.35401e-07	-7.50791e-08	1.85827e-08	-5.64964e-08	1.67713e-07	-1.70523e-10	1.67542e-07	6.08544e-10	-1.27254e-09	-6.63999e-10
9.118	1.10354e-07	-3.80857e-08	7.22682e-08	2.88141e-07	7.74946e-08	3.65636e-07	3.13336e-07	-3.58658e-08	2.77470e-07	-1.70601e-07	1.45281e-08	-1.56073e-07	1.47792e-07	-1.22068e-08	1.35586e-07	-7.38329e-08	1.82743e-08	-5.55586e-08	1.68649e-07	-3.78659e-10	1.68271e-07	9.02624e-10	-1.88750e-09	-9.84878e-10
9.142	1.10525e-07	-3.81449e-08	7.23806e-08	2.89838e-07	7.77761e-08	3.67614e-07	3.13941e-07	-3.59350e-08	2.78006e-07	-1.70597e-07	1.45278e-08	-1.56070e-07	1.47991e-07	-1.22232e-08	1.35768e-07	-7.25829e-08	1.79649e-08	-5.46180e-08	1.69586e-07	-5.86660e-10	1.68999e-07	1.19718e-09	-2.50345e-09	-1.30627e-09
9.167	1.10695e-07	-3.82035e-08	7.24918e-08	2.91535e-07	7.80582e-08	3.69593e-07	3.14540e-07	-3.60036e-08	2.78536e-07	-1.70593e-07	1.45274e-08	-1.56066e-07	1.48189e-07	-1.22395e-08	1.35949e-07	-7.13291e-08	1.76546e-08	-5.36745e-08	1.70522e-07	-7.94515e-10	1.69728e-07	1.49219e-09	-3.12036e-09	-1.62817e-09
9.191	1.10863e-07	-3.82615e-08	7.26018e-08	2.93231e-07	7.83409e-08	3.71572e-07	3.15133e-07	-3.60715e-08	2.79062e-07	-1.70588e-07	1.45269e-08	-1.56061e-07	1.48384e-07	-1.22556e-08	1.36128e-07	-7.00715e-08	1.73433e-08	-5.27282e-08	1.71459e-07	-1.00221e-09	1.70456e-07	1.78766e-09	-3.73822e-09	-1.95056e-09
9.216	1.11030e-07	-3.83188e-08	7.27107e-08	2.94928e-07	7.86242e-08	3.73552e-07	3.15721e-07	-3.61388e-08	2.79582e-07	-1.70581e-07	1.45264e-08	-1.56055e-07	1.48577e-07	-1.22716e-08	1.36305e-07	-6.88103e-08	1.70311e-08	-5.17791e-08	1.72394e-07	-1.20974e-09	1.71185e-07	2.08357e-09	-4.35700e-09	-2.27344e-09
9.241	1.11194e-07	-3.83756e-08	7.28184e-08	2.96625e-07	7.89082e-08	3.75533e-07	3.16303e-07	-3.62054e-08	2.80098e-07	-1.70574e-07	1.45258e-08	-1.56048e-07	1.48768e-07	-1.22874e-08	1.36481e-07	-6.75453e-08	1.67181e-08	-5.08273e-08	1.73330e-07	-1.41709e-09	1.71913e-07	2.37991e-09	-4.97669e-09	-2.59678e-09
9.265	1.11357e-07	-3.84318e-08	7.29250e-08	2.98322e-07	7.91927e-08	3.77514e-07	3.16879e-07	-3.62714e-08	2.80608e-07	-1.70566e-07	1.45251e-08	-1.56041e-07	1.48958e-07	-1.23030e-08	1.36655e-07	-6.62768e-08	1.64041e-08	-4.98727e-08	1.74265e-07	-1.62424e-09	1.72641e-07	2.67667e-09	-5.59725e-09	-2.92059e-09
9.290	1.11518e-07	-3.84873e-08	7.30303e-08	3.00018e-07	7.94778e-08	3.79496e-07	3.17450e-07	-3.63367e-08	2.81114e-07	-1.70557e-07	1.45243e-08	-1.56032e-07	1.49145e-07	-1.23185e-08	1.36826e-07	-6.50046e-08	1.60892e-08	-4.89154e-08	1.75200e-07	-1.83119e-09	1.73369e-07	2.97384e-09	-6.21868e-09	-3.24484e-09
9.314	1.11677e-07	-3.85422e-08	7.31346e-08	3.01715e-07	7.97636e-08	3.81479e-07	3.18015e-07	-3.64014e-08	2.81614e-07	-1.70547e-07	1.45234e-08	-1.56023e-07	1.49330e-07	-1.23338e-08	1.36996e-07	-6.37289e-08	1.57735e-08	-4.79555e-08	1.76135e-07	-2.03792e-09	1.74097e-07	3.27141e-09	-6.84094e-09	-3.56953e-09
9.339	1.11834e-07	-3.85965e-08	7.32376e-08	3.03411e-07	8.00499e-08	3.83461e-07	3.18575e-07	-3.64654e-08	2.82109e-07	-1.70536e-07	1.45225e-08	-1.56013e-07	1.49514e-07	-1.23490e-08	1.37165e-07	-6.24497e-08	1.54569e-08	-4.69929e-08	1.77069e-07	-2.24443e-09	1.74824e-07	3.56938e-09	-7.46402e-09	-3.89464e-09
9.363	1.11990e-07	-3.86502e-08	7.33394e-08	3.05107e-07	8.03369e-08	3.85444e-07	3.19128e-07	-3.65288e-08	2.82600e-07	-1.70524e-07	1.45215e-08	-1.56002e-07	1.49695e-07	-1.23639e-08	1.37331e-07	-6.11671e-08	1.51394e-08	-4.60277e-08	1.78002e-07	-2.45069e-09	1.75552e-07	3.86772e-09	-8.08789e-09	-4.22017e-09
9.388	1.12143e-07	-3.87032e-08	7.34401e-08	3.06803e-07	8.06244e-08	3.87427e-07	3.19676e-07	-3.65915e-08	2.83085e-07	-1.70511e-07	1.45204e-08	-1.55990e-07	1.49874e-07	-1.23787e-08	1.37495e-07	-5.98810e-08	1.48211e-08	-4.50599e-08	1.78935e-07	-2.65670e-09	1.76279e-07	4.16643e-09	-8.71254e-09	-4.54611e-09
9.413	1.12295e-07	-3.87557e-08	7.35395e-08	3.08498e-07	8.09125e-08	3.89411e-07	3.20218e-07	-3.66536e-08	2.83565e-07	-1.70497e-07	1.45192e-08	-1.55978e-07	1.50051e-07	-1.23934e-08	1.37658e-07	-5.85915e-08	1.45019e-08	-4.40896e-08	1.79868e-07	-2.86245e-09	1.77006e-07	4.46550e-09	-9.33793e-09	-4.87243e-09
9.437	1.12445e-07	-3.88074e-08	7.36378e-08	3.10193e-07	8.12013e-08	3.91394e-07	3.20754e-07	-3.67149e-08	2.84039e-07	-1.70482e-07	1.45179e-08	-1.55964e-07	1.50226e-07	-1.24078e-08	1.37819e-07	-5.72986e-08	1.41819e-08	-4.31167e-08	1.80800e-07	-3.06793e-09	1.77732e-07	4.76492e-09	-9.96406e-09	-5.19914e-09
9.462	1.12593e-07	-3.88586e-08	7.37349e-08	3.11887e-07	8.14906e-08	3.93378e-07	3.21285e-07	-3.67756e-08	2.84509e-07	-1.70466e-07	1.45166e-08	-1.55950e-07	1.50399e-07	-1.24221e-08	1.37977e-07	-5.60025e-08	1.38611e-08	-4.21414e-08	1.81731e-07	-3.27312e-09	1.78458e-07	5.06468e-09	-1.05909e-08	-5.52621e-09
9.486	1.12740e-07	-3.89091e-08	7.38307e-08	3.13581e-07	8.17805e-08	3.95361e-07	3.21809e-07	-3.68357e-08	2.84973e-07	-1.70449e-07	1.45151e-08	-1.55934e-07	1.50570e-07	-1.24363e-08	1.38134e-07	-5.47031e-08	1.35395e-08	-4.11636e-08	1.82662e-07	-3.47801e-09	1.79184e-07	5.36477e-09	-1.12184e-08	-5.85365e-09
9.511	1.12884e-07	-3.89590e-08	7.39254e-08	3.15274e-07	8.20710e-08	3.97345e-07	3.22328e-07	-3.68950e-08	2.85433e-07	-1.70431e-07	1.45136e-08	-1.55918e-07	1.50739e-07	-1.24502e-08	1.38289e-07	-5.34004e-08	1.32171e-08	-4.01834e-08	1.83592e-07	-3.68259e-09	1.79910e-07	5.66518e-09	-1.18466e-08	-6.18143e-09
9.535	1.13027e-07	-3.90082e-08	7.40188e-08	3.16966e-07	8.23620e-08	3.99328e-07	3.22840e-07	-3.69537e-08	2.85887e-07	-1.70413e-07	1.45120e-08	-1.55901e-07	1.50906e-07	-1.24640e-08	1.38442e-07	-5.20946e-08	1.28939e-08	-3.92007e-08	1.84522e-07	-3.88685e-09	1.80635e-07	5.96590e-09	-1.24754e-08	-6.50955e-09
9.560	1.13168e-07	-3.90568e-08	7.41110e-08	3.18658e-07	8.26537e-08	4.01311e-07	3.23347e-07	-3.70117e-08	2.86335e-07	-1.70393e-07	1.45103e-08	-1.55882e-07	1.51071e-07	-1.24776e-08	1.38593e-07	-5.07856e-08	1.25699e-08	-3.82157e-08	1.85450e-07	-4.09078e-09	1.81359e-07	6.26691e-09	-1.31049e-08	-6.83800e-09
9.585	1.13307e-07	-3.91048e-08	7.42020e-08	3.20348e-07	8.29459e-08	4.03294e-07	3.23848e-07	-3.70690e-08	2.86779e-07	-1.70372e-07	1.45085e-08	-1.55863e-07	1.51233e-07	-1.24910e-08	1.38742e-07	-4.94736e-08	1.22451e-08	-3.72284e-08	1.86378e-07	-4.29436e-09	1.82084e-07	6.56821e-09	-1.37350e-08	-7.16675e-09
9.609	1.13444e-07	-3.91521e-08	7.42917e-08	3.22038e-07	8.32387e-08	4.05277e-07	3.24342e-07	-3.71256e-08	2.87217e-07	-1.70350e-07	1.45067e-08	-1.55843e-07	1.51393e-07	-1.25042e-08	1.38889e-07	-4.81584e-08	1.19196e-08	-3.62388e-08	1.87305e-07	-4.49759e-09	1.82807e-07	6.86979e-09	-1.43656e-08	-7.49582e-09
9.634	1.13579e-07	-3.91987e-08	7.43803e-08	3.23727e-07	8.35320e-08	4.07259e-07	3.24831e-07	-3.71816e-08	2.87649e-07	-1.70327e-07	1.45047e-08	-1.55822e-07	1.51552e-07	-1.25173e-08	1.39034e-07	-4.68402e-08	1.15934e-08	-3.52469e-08	1.88231e-07	-4.70046e-09	1.83531e-07	7.17164e-09	-1.49968e-08	-7.82517e-09
9.658	1.13712e-07	-3.92447e-08	7.44676e-08	3.25415e-07	8.38260e-08	4.09241e-07	3.25314e-07	-3.72368e-08	2.88077e-07	-1.70303e-07	1.45027e-08	-1.55800e-07	1.51708e-07	-1.25302e-08	1.39178e-07	-4.55191e-08	1.12664e-08	-3.42527e-08	1.89156e-07	-4.90295e-09	1.84253e-07	7.47374e-09	-1.56285e-08	-8.15480e-09
9.683	1.13844e-07	-3.92901e-08	7.45536e-08	3.27102e-07	8.41205e-08	4.11222e-07	3.25790e-07	-3.72914e-08	2.88499e-07	-1.70278e-07	1.45005e-08	-1.55777e-07	1.51862e-07	-1.25429e-08	1.39319e-07	-4.41950e-08	1.09386e-08	-3.32564e-08	1.90081e-07	-5.10505e-09	1.84976e-07	7.77610e-09	-1.62608e-08	-8.48471e-09
9.708	1.13973e-07	-3.93348e-08	7.46385e-08	3.28787e-07	8.44155e-08	4.13203e-07	3.26261e-07	-3.73452e-08	2.88915e-07	-1.70252e-07	1.44983e-08	-1.55753e-07	1.52013e-07	-1.25554e-08	1.39458e-07	-4.28680e-08	1.06102e-08	-3.22578e-08	1.91004e-07	-5.30674e-09	1.85697e-07	8.07869e-09	-1.68936e-08	-8.81487e-09
9.732	1.14101e-07	-3.93788e-08	7.47220e-08	3.30472e-07	8.47112e-08	4.15183e-07	3.26725e-07	-3.73984e-08	2.89327e-07	-1.70224e-07	1.44960e-08	-1.55728e-07	1.52163e-07	-1.25678e-08	1.39595e-07	-4.15381e-08	1.02811e-08	-3.12571e-08	1.91926e-07	-5.50803e-09	1.86418e-07	8.38150e-09	-1.75268e-08	-9.14528e-09
9.757	1.14227e-07	-3.94222e-08	7.48044e-08	3.32155e-07	8.50073e-08	4.17162e-07	3.27183e-07	-3.74508e-08	2.89732e-07	-1.70196e-07	1.44936e-08	-1.55702e-07	1.52310e-07	-1.25799e-08	1.39730e-07	-4.02055e-08	9.95120e-09	-3.02543e-08	1.92848e-07	-5.70890e-09	1.87139e-07	8.68454e-09	-1.81605e-08	-9.47593e-09
9.781	1.14350e-07	-3.94650e-08	7.48855e-08	3.33837e-07	8.53040e-08	4.19141e-07	3.27635e-07	-3.75026e-08	2.90133e-07	-1.70166e-07	1.44910e-08	-1.55675e-07	1.52455e-07	-1.25919e-08	1.39863e-07	-3.88700e-08	9.62066e-09	-2.92493e-08	1.93768e-07	-5.90933e-09	1.87859e-07	8.98778e-09	-1.87946e-08	-9.80681e-09
9.806	1.14472e-07	-3.95070e-08	7.49653e-08	3.35517e-07	8.56013e-08	4.21119e-07	3.28081e-07	-3.75536e-08	2.90528e-07	-1.70136e-07	1.44884e-08	-1.55647e-07	1.52598e-07	-1.26037e-08	1.39994e-07	-3.75318e-08	9.28944e-09	-2.82423e-08	1.94687e-07	-6.10932e-09	1.88578e-07	9.29122e-09	-1.94291e-08	-1.01379e-08
9.830	1.14592e-07	-3.95484e-08	7.50439e-08	3.37197e-07	8.58991e-08	4.23096e-07	3.28521e-07	-3.76040e-08	2.90917e-07	-1.70104e-07	1.44857e-08	-1.55618e-07	1.52738e-07	-1.26153e-08	1.40123e-07	-3.61909e-08	8.95756e-09	-2.72333e-08	1.95605e-07	-6.30886e-09	1.89296e-07	9.59484e-09	-2.00640e-08	-1.04692e-08
9.855	1.14710e-07	-3.95892e-08	7.51212e-08	3.38874e-07	8.61975e-08	4.25072e-07	3.28955e-07	-3.76536e-08	2.91301e-07	-1.70071e-07	1.44829e-08	-1.55588e-07	1.52877e-07	-1.26267e-08	1.40250e-07	-3.48473e-08	8.62501e-09	-2.62223e-08	1.96522e-07	-6.50793e-09	1.90014e-07	9.89864e-09	-2.06993e-08	-1.08007e-08
9.880	1.14826e-07	-3.96293e-08	7.51972e-08	3.40550e-07	8.64964e-08	4.27047e-07	3.29382e-07	-3.77025e-08	2.91680e-07	-1.70037e-07	1.44800e-08	-1.55557e-07	1.53013e-07	-1.26380e-08	1.40375e-07	-3.35011e-08	8.29182e-09	-2.52093e-08	1.97438e-07	-6.70652e-09	1.90731e-07	1.02026e-08	-2.13350e-08	-1.11323e-08
9.904	1.14941e-07	-3.96687e-08	7.52720e-08	3.42225e-07	8.67958e-08	4.29020e-07	3.29803e-07	-3.77507e-08	2.92053e-07	-1.70002e-07	1.44770e-08	-1.55525e-07	1.53146e-07	-1.26490e-08	1.40497e-07	-3.21523e-08	7.95799e-09	-2.41944e-08	1.98352e-07	-6.90463e-09	1.91448e-07	1.05067e-08	-2.19709e-08	-1.14642e-08
9.929	1.15053e-07	-3.97074e-08	7.53455e-08	3.43897e-07	8.70958e-08	4.30993e-07	3.30218e-07	-3.77982e-08	2.92420e-07	-1.69966e-07	1.44739e-08	-1.55492e-07	1.53278e-07	-1.26599e-08	1.40618e-07	-3.08010e-08	7.62352e-09	-2.31775e-08	1.99266e-07	-7.10224e-09	1.92163e-07	1.08110e-08	-2.26072e-08	-1.17962e-08
9.953	1.15163e-07	-3.97455e-08	7.54178e-08	3.45568e-07	8.73963e-08	4.32965e-07	3.30627e-07	-3.78450e-08	2.92782e-07	-1.69928e-07	1.44708e-08	-1.55457e-07	1.53407e-07	-1.26705e-08	1.40737e-07	-2.94472e-08	7.28844e-09	-2.21588e-08	2.00177e-07	-7.29934e-09	1.92878e-07	1.11154e-08	-2.32438e-08	-1.21283e-08
9.978	1.15272e-07	-3.97829e-08	7.54887e-08	3.47238e-07	8.76973e-08	4.34935e-07	3.31029e-07	-3.78910e-08	2.93138e-07	-1.69889e-07	1.44674e-08	-1.55422e-07	1.53534e-07	-1.26810e-08	1.40853e-07	-2.80910e-08	6.95276e-09	-2.11382e-08	2.01088e-07	-7.49591e-09	1.93592e-07	1.14200e-08	-2.38806e-08	-1.24606e-08
10.002	1.15378e-07	-3.98196e-08	7.55584e-08	3.48905e-07	8.79988e-08	4.36904e-07	3.31425e-07	-3.79364e-08	2.93489e-07	-1.69849e-07	1.44640e-08	-1.55385e-07	1.53659e-07	-1.26913e-08	1.40967e-07	-2.67323e-08	6.61647e-09	-2.01158e-08	2.01997e-07	-7.69196e-09	1.94305e-07	1.17246e-08	-2.45177e-08	-1.27930e-08
10.027	1.15483e-07	-3.98557e-08	7.56269e-08	3.50570e-07	8.83009e-08	4.38871e-07	3.31815e-07	-3.79810e-08	2.93834e-07	-1.69808e-07	1.44605e-08	-1.55348e-07	1.53781e-07	-1.27014e-08	1.41080e-07	-2.53712e-08	6.27959e-09	-1.90916e-08	2.02905e-07	-7.88747e-09	1.95018e-07	1.20294e-08	-2.51550e-08	-1.31256e-08
10.052	1.15585e-07	-3.98911e-08	7.56940e-08	3.52234e-07	8.86034e-08	4.40837e-07	3.32198e-07	-3.80249e-08	2.94173e-07	-1.69766e-07	1.44569e-08	-1.55309e-07	1.53901e-07	-1.27113e-08	1.41190e-07	-2.40078e-08	5.94214e-09	-1.80656e-08	2.03811e-07	-8.08243e-09	1.95729e-07	1.23342e-08	-2.57925e-08	-1.34582e-08
10.076	1.15686e-07	-3.99258e-08	7.57598e-08	3.53895e-07	8.89065e-08	4.42802e-07	3.32575e-07	-3.80680e-08	2.94507e-07	-1.69722e-07	1.44532e-08	-1.55269e-07	1.54019e-07	-1.27210e-08	1.41297e-07	-2.26421e-08	5.60411e-09	-1.70380e-08	2.04716e-07	-8.27683e-09	1.96439e-07	1.26392e-08	-2.64302e-08	-1.37910e-08
10.101	1.15784e-07	-3.99598e-08	7.58244e-08	3.55555e-07	8.92100e-08	4.44765e-07	3.32946e-07	-3.81104e-08	2.94836e-07	-1.69677e-07	1.44494e-08	-1.55228e-07	1.54134e-07	-1.27306e-08	1.41403e-07	-2.12741e-08	5.26553e-09	-1.60086e-08	2.05620e-07	-8.47065e-09	1.97149e-07	1.29442e-08	-2.70680e-08	-1.41238e-08
10.125	1.15881e-07	-3.99931e-08	7.58877e-08	3.57212e-07	8.95141e-08	4.46726e-07	3.33310e-07	-3.81521e-08	2.95158e-07	-1.69631e-07	1.44454e-08	-1.55185e-07	1.54247e-07	-1.27399e-08	1.41507e-07	-1.99039e-08	4.92639e-09	-1.49775e-08	2.06522e-07	-8.66390e-09	1.97858e-07	1.32493e-08	-2.77060e-08	-1.44567e-08
10.150	1.15975e-07	-4.00258e-08	7.59497e-08	3.58867e-07	8.98187e-08	4.48686e-07	3.33668e-07	-3.81931e-08	2.95475e-07	-1.69583e-07	1.44414e-08	-1.55142e-07	1.54357e-07	-1.27490e-08	1.41608e-07	-1.85316e-08	4.58672e-09	-1.39448e-08	2.07422e-07	-8.85655e-09	1.98565e-07	1.35545e-08	-2.83441e-08	-1.47897e-08
10.174	1.16068e-07	-4.00578e-08	7.60103e-08	3.60520e-07	9.01237e-08	4.50643e-07	3.34020e-07	-3.82333e-08	2.95786e-07	-1.69534e-07	1.44372e-08	-1.55097e-07	1.54466e-07	-1.27580e-08	1.41708e-07	-1.71571e-08	4.24652e-09	-1.29105e-08	2.08320e-07	-9.04859e-09	1.99272e-07	1.38597e-08	-2.89823e-08	-1.51227e-08
10.199	1.16159e-07	-4.00891e-08	7.60697e-08	3.62170e-07	9.04293e-08	4.52599e-07	3.34365e-07	-3.82728e-08	2.96092e-07	-1.69484e-07	1.44329e-08	-1.55051e-07	1.54572e-07	-1.27667e-08	1.41805e-07	-1.57805e-08	3.90580e-09	-1.18747e-08	2.09218e-07	-9.24003e-09	1.99977e-07	1.41649e-08	-2.96206e-08	-1.54557e-08
10.224	1.16248e-07	-4.01197e-08	7.61278e-08	3.63818e-07	9.07353e-08	4.54553e-07	3.34703e-07	-3.83116e-08	2.96392e-07	-1.69433e-07	1.44285e-08	-1.55004e-07	1.54675e-07	-1.27753e-08	1.41900e-07	-1.44018e-08	3.56457e-09	-1.08372e-08	2.10113e-07	-9.43084e-09	2.00682e-07	1.44702e-08	-3.02590e-08	-1.57888e-08
10.248	1.16334e-07	-4.01496e-08	7.61846e-08	3.65463e-07	9.10418e-08	4.56505e-07	3.35035e-07	-3.83496e-08	2.96686e-07	-1.69380e-07	1.44240e-08	-1.54956e-07	1.54776e-07	-1.27836e-08	1.41993e-07	-1.30211e-08	3.22284e-09	-9.79827e-09	2.11007e-07	-9.62102e-09	2.01386e-07	1.47755e-08	-3.08974e-08	-1.61219e-08
10.273	1.16419e-07	-4.01789e-08	7.62401e-08	3.67106e-07	9.13488e-08	4.58455e-07	3.35361e-07	-3.83869e-08	2.96974e-07	-1.69325e-07	1.44194e-08	-1.54906e-07	1.54875e-07	-1.27918e-08	1.42083e-07	-1.16384e-08	2.88062e-09	-8.75783e-09	2.11898e-07	-9.81056e-09	2.02088e-07	1.50808e-08	-3.15358e-08	-1.64551e-08
10.297	1.16502e-07	-4.02074e-08	7.62943e-08	3.68747e-07	9.16562e-08	4.60403e-07	3.35680e-07	-3.84234e-08	2.97257e-07	-1.69270e-07	1.44147e-08	-1.54855e-07	1.54971e-07	-1.27997e-08	1.42171e-07	-1.02538e-08	2.53792e-09	-7.71593e-09	2.12789e-07	-9.99944e-09	2.02789e-07	1.53861e-08	-3.21743e-08	-1.67882e-08
10.322	1.16583e-07	-4.02353e-08	7.63472e-08	3.70385e-07	9.19641e-08	4.62349e-07	3.35993e-07	-3.84592e-08	2.97533e-07	-1.69212e-07	1.44098e-08	-1.54803e-07	1.55065e-07	-1.28075e-08	1.42258e-07	-8.86735e-09	2.19475e-09	-6.67260e-09	2.13677e-07	-1.01877e-08	2.03489e-07	1.56914e-08	-3.28127e-08	-1.71213e-08
10.346	1.16661e-07	-4.02625e-08	7.63988e-08	3.72020e-07	9.22725e-08	4.64292e-07	3.36299e-07	-3.84942e-08	2.97805e-07	-1.69154e-07	1.44048e-08	-1.54749e-07	1.55157e-07	-1.28150e-08	1.42342e-07	-7.47899e-09	1.85111e-09	-5.62787e-09	2.14563e-07	-1.03752e-08	2.04188e-07	1.59967e-08	-3.34511e-08	-1.74544e-08
10.371	1.16738e-07	-4.02890e-08	7.64491e-08	3.73652e-07	9.25813e-08	4.66233e-07	3.36598e-07	-3.85285e-08	2.98070e-07	-1.69094e-07	1.43997e-08	-1.54694e-07	1.55246e-07	-1.28224e-08	1.42423e-07	-6.08881e-09	1.50703e-09	-4.58178e-09	2.15448e-07	-1.05621e-08	2.04886e-07	1.63019e-08	-3.40894e-08	-1.77875e-08
10.396	1.16813e-07	-4.03148e-08	7.64980e-08	3.75282e-07	9.28906e-08	4.68172e-07	3.36891e-07	-3.85621e-08	2.98329e-07	-1.69033e-07	1.43945e-08	-1.54638e-07	1.55332e-07	-1.28296e-08	1.42503e-07	-4.69685e-09	1.16251e-09	-3.53434e-09	2.16331e-07	-1.07483e-08	2.05583e-07	1.66071e-08	-3.47276e-08	-1.81205e-08
10.420	1.16886e-07	-4.03399e-08	7.65457e-08	3.76908e-07	9.32003e-08	4.70109e-07	3.37178e-07	-3.85949e-08	2.98583e-07	-1.68970e-07	1.43891e-08	-1.54580e-07	1.55417e-07	-1.28365e-08	1.42580e-07	-3.30314e-09	8.17557e-10	-2.48559e-09	2.17212e-07	-1.09337e-08	2.06278e-07	1.69123e-08	-3.53658e-08	-1.84535e-08
10.445	1.16956e-07	-4.03643e-08	7.65920e-08	3.78532e-07	9.35104e-08	4.72042e-07	3.37458e-07	-3.86269e-08	2.98831e-07	-1.68905e-07	1.43836e-08	-1.54522e-07	1.55498e-07	-1.28433e-08	1.42655e-07	-1.90774e-09	4.72182e-10	-1.43556e-09	2.18090e-07	-1.11185e-08	2.06972e-07	1.72174e-08	-3.60038e-08	-1.87864e-08
10.469	1.17025e-07	-4.03881e-08	7.66371e-08	3.80153e-07	9.38210e-08	4.73974e-07	3.37731e-07	-3.86582e-08	2.99073e-07	-1.68839e-07	1.43780e-08	-1.54461e-07	1.55578e-07	-1.28498e-08	1.42728e-07	-5.10671e-10	1.26395e-10	-3.84275e-10	2.18967e-07	-1.13025e-08	2.07665e-07	1.75225e-08	-3.66417e-08	-1.91192e-08
10.494	1.17092e-07	-4.04111e-08	7.66808e-08	3.81770e-07	9.41321e-08	4.75902e-07	3.37998e-07	-3.86887e-08	2.99310e-07	-1.68772e-07	1.43723e-08	-1.54400e-07	1.55655e-07	-1.28562e-08	1.42799e-07	8.88021e-10	-2.19793e-10	6.68228e-10	2.19842e-07	-1.14859e-08	2.08356e-07	1.78274e-08	-3.72794e-08	-1.94520e-08
10.519	1.17157e-07	-4.04335e-08	7.67232e-08	3.83385e-07	9.44435e-08	4.77828e-07	3.38259e-07	-3.87185e-08	2.99540e-07	-1.68703e-07	1.43664e-08	-1.54336e-07	1.55729e-07	-1.28623e-08	1.42867e-07	2.28830e-09	-5.66373e-10	1.72192e-09	2.20715e-07	-1.16684e-08	2.09046e-07	1.81323e-08	-3.79170e-08	-1.97847e-08
10.543	1.17219e-07	-4.04551e-08	7.67643e-08	3.84996e-07	9.47554e-08	4.79752e-07	3.38512e-07	-3.87476e-08	2.99765e-07	-1.68632e-07	1.43604e-08	-1.54272e-07	1.55801e-07	-1.28683e-08	1.42933e-07	3.69012e-09	-9.13336e-10	2.77678e-09	2.21585e-07	-1.18503e-08	2.09735e-07	1.84371e-08	-3.85543e-08	-2.01172e-08
10.568	1.17280e-07	-4.04761e-08	7.68041e-08	3.86605e-07	9.50676e-08	4.81672e-07	3.38759e-07	-3.87759e-08	2.99983e-07	-1.68560e-07	1.43543e-08	-1.54206e-07	1.55871e-07	-1.28740e-08	1.42997e-07	5.09344e-09	-1.26067e-09	3.83277e-09	2.22454e-07	-1.20313e-08	2.10423e-07	1.87418e-08	-3.91915e-08	-2.04497e-08
10.592	1.17339e-07	-4.04963e-08	7.68425e-08	3.88209e-07	9.53803e-08	4.83590e-07	3.39000e-07	-3.88034e-08	3.00196e-07	-1.68486e-07	1.43480e-08	-1.54138e-07	1.55938e-07	-1.28796e-08	1.43058e-07	6.49824e-09	-1.60837e-09	4.88987e-09	2.23320e-07	-1.22116e-08	2.11109e-07	1.90464e-08	-3.98284e-08	-2.07820e-08
10.617	1.17396e-07	-4.05159e-08	7.68796e-08	3.89811e-07	9.56934e-08	4.85504e-07	3.39233e-07	-3.88301e-08	3.00403e-07	-1.68411e-07	1.43416e-08	-1.54070e-07	1.56003e-07	-1.28849e-08	1.43118e-07	7.90446e-09	-1.95642e-09	5.94804e-09	2.24184e-07	-1.23912e-08	2.11793e-07	1.93508e-08	-4.04651e-08	-2.11142e-08
10.641	1.17450e-07	-4.05348e-08	7.69155e-08	3.91409e-07	9.60069e-08	4.87416e-07	3.39461e-07	-3.88561e-08	3.00605e-07	-1.68334e-07	1.43350e-08	-1.53999e-07	1.56065e-07	-1.28901e-08	1.43175e-07	9.31207e-09	-2.30482e-09	7.00725e-09	2.25046e-07	-1.25699e-08	2.12476e-07	1.96552e-08	-4.11015e-08	-2.14463e-08
10.666	1.17503e-07	-4.05530e-08	7.69500e-08	3.93004e-07	9.63208e-08	4.89325e-07	3.39681e-07	-3.88814e-08	3.00800e-07	-1.68255e-07	1.43283e-08	-1.53927e-07	1.56125e-07	-1.28950e-08	1.43230e-07	1.07210e-08	-2.65355e-09	8.06748e-09	2.25906e-07	-1.27478e-08	2.13158e-07	1.99594e-08	-4.17376e-08	-2.17782e-08
10.691	1.17554e-07	-4.05704e-08	7.69831e-08	3.94595e-07	9.66350e-08	4.91230e-07	3.39895e-07	-3.89059e-08	3.00989e-07	-1.68175e-07	1.43215e-08	-1.53854e-07	1.56182e-07	-1.28997e-08	1.43282e-07	1.21313e-08	-3.00260e-09	9.12870e-09	2.26763e-07	-1.29250e-08	2.13838e-07	2.02634e-08	-4.23734e-08	-2.21100e-08
10.715	1.17602e-07	-4.05872e-08	7.70150e-08	3.96183e-07	9.69497e-08	4.93132e-07	3.40102e-07	-3.89296e-08	3.01173e-07	-1.68093e-07	1.43145e-08	-1.53779e-07	1.56236e-07	-1.29042e-08	1.43332e-07	1.35428e-08	-3.35197e-09	1.01909e-08	2.27618e-07	-1.31013e-08	2.14517e-07	2.05673e-08	-4.30088e-08	-2.24415e-08
10.740	1.17649e-07	-4.06033e-08	7.70455e-08	3.97766e-07	9.72647e-08	4.95031e-07	3.40303e-07	-3.89525e-08	3.01350e-07	-1.68009e-07	1.43073e-08	-1.53702e-07	1.56289e-07	-1.29086e-08	1.43380e-07	1.49556e-08	-3.70165e-09	1.12540e-08	2.28471e-07	-1.32769e-08	2.15194e-07	2.08710e-08	-4.36440e-08	-2.27729e-08
10.764	1.17693e-07	-4.06187e-08	7.70747e-08	3.99347e-07	9.75801e-08	4.96927e-07	3.40497e-07	-3.89747e-08	3.01522e-07	-1.67924e-07	1.43001e-08	-1.53624e-07	1.56339e-07	-1.29127e-08	1.43426e-07	1.63696e-08	-4.05162e-09	1.23180e-08	2.29321e-07	-1.34515e-08	2.15870e-07	2.11746e-08	-4.42787e-08	-2.31041e-08
10.789	1.17736e-07	-4.06334e-08	7.71026e-08	4.00923e-07	9.78958e-08	4.98819e-07	3.40684e-07	-3.89962e-08	3.01688e-07	-1.67837e-07	1.42926e-08	-1.53544e-07	1.56386e-07	-1.29166e-08	1.43469e-07	1.77847e-08	-4.40187e-09	1.33828e-08	2.30169e-07	-1.36254e-08	2.16544e-07	2.14779e-08	-4.49131e-08	-2.34352e-08
10.813	1.17777e-07	-4.06474e-08	7.71292e-08	4.02496e-07	9.82120e-08	5.00708e-07	3.40865e-07	-3.90168e-08	3.01848e-07	-1.67748e-07	1.42851e-08	-1.53463e-07	1.56431e-07	-1.29203e-08	1.43510e-07	1.92010e-08	-4.75241e-09	1.44486e-08	2.31015e-07	-1.37984e-08	2.17216e-07	2.17811e-08	-4.55471e-08	-2.37660e-08
10.838	1.17815e-07	-4.06607e-08	7.71544e-08	4.04065e-07	9.85284e-08	5.02593e-07	3.41038e-07	-3.90367e-08	3.02002e-07	-1.67657e-07	1.42773e-08	-1.53380e-07	1.56473e-07	-1.29238e-08	1.43549e-07	2.06183e-08	-5.10321e-09	1.55151e-08	2.31858e-07	-1.39706e-08	2.17887e-07	2.20841e-08	-4.61806e-08	-2.40965e-08
10.863	1.17852e-07	-4.06733e-08	7.71784e-08	4.05630e-07	9.88452e-08	5.04475e-07	3.41206e-07	-3.90559e-08	3.02150e-07	-1.67564e-07	1.42694e-08	-1.53295e-07	1.56513e-07	-1.29271e-08	1.43586e-07	2.20367e-08	-5.45427e-09	1.65824e-08	2.32698e-07	-1.41419e-08	2.18556e-07	2.23868e-08	-4.68137e-08	-2.44269e-08
10.887	1.17886e-07	-4.06853e-08	7.72010e-08	4.07191e-07	9.91624e-08	5.06353e-07	3.41366e-07	-3.90742e-08	3.02292e-07	-1.67470e-07	1.42614e-08	-1.53208e-07	1.56550e-07	-1.29301e-08	1.43620e-07	2.34560e-08	-5.80558e-09	1.76505e-08	2.33536e-07	-1.43123e-08	2.19224e-07	2.26894e-08	-4.74464e-08	-2.47570e-08
10.912	1.17919e-07	-4.06965e-08	7.72223e-08	4.08747e-07	9.94799e-08	5.08227e-07	3.41520e-07	-3.90918e-08	3.02428e-07	-1.67373e-07	1.42532e-08	-1.53120e-07	1.56585e-07	-1.29330e-08	1.43652e-07	2.48764e-08	-6.15712e-09	1.87193e-08	2.34372e-07	-1.44818e-08	2.19890e-07	2.29917e-08	-4.80786e-08	-2.50869e-08
10.936	1.17949e-07	-4.07070e-08	7.72422e-08	4.10300e-07	9.97977e-08	5.10098e-07	3.41667e-07	-3.91087e-08	3.02558e-07	-1.67275e-07	1.42448e-08	-1.53030e-07	1.56617e-07	-1.29357e-08	1.43681e-07	2.62977e-08	-6.50890e-09	1.97888e-08	2.35204e-07	-1.46505e-08	2.20554e-07	2.32938e-08	-4.87103e-08	-2.54165e-08
10.961	1.17978e-07	-4.07168e-08	7.72609e-08	4.11849e-07	1.00116e-07	5.11965e-07	3.41807e-07	-3.91247e-08	3.02683e-07	-1.67175e-07	1.42363e-08	-1.52939e-07	1.56647e-07	-1.29381e-08	1.43709e-07	2.77198e-08	-6.86090e-09	2.08589e-08	2.36035e-07	-1.48183e-08	2.21216e-07	2.35956e-08	-4.93414e-08	-2.57458e-08
10.985	1.18004e-07	-4.07259e-08	7.72782e-08	4.13393e-07	1.00434e-07	5.13828e-07	3.41941e-07	-3.91400e-08	3.02801e-07	-1.67073e-07	1.42276e-08	-1.52846e-07	1.56674e-07	-1.29404e-08	1.43734e-07	2.91428e-08	-7.21310e-09	2.19297e-08	2.36862e-07	-1.49851e-08	2.21877e-07	2.38972e-08	-4.99721e-08	-2.60749e-08
11.010	1.18029e-07	-4.07344e-08	7.72942e-08	4.14934e-07	1.00753e-07	5.15687e-07	3.42068e-07	-3.91546e-08	3.02913e-07	-1.66969e-07	1.42188e-08	-1.52750e-07	1.56699e-07	-1.29424e-08	1.43757e-07	3.05667e-08	-7.56551e-09	2.30011e-08	2.37687e-07	-1.51511e-08	2.22536e-07	2.41985e-08	-5.06022e-08	-2.64037e-08
11.035	1.18051e-07	-4.07421e-08	7.73089e-08	4.16469e-07	1.01072e-07	5.17541e-07	3.42188e-07	-3.91683e-08	3.03020e-07	-1.66863e-07	1.42098e-08	-1.52654e-07	1.56721e-07	-1.29443e-08	1.43777e-07	3.19913e-08	-7.91811e-09	2.40731e-08	2.38509e-07	-1.53161e-08	2.23193e-07	2.44996e-08	-5.12317e-08	-2.67321e-08
11.059	1.18071e-07	-4.07492e-08	7.73223e-08	4.18001e-07	1.01391e-07	5.19392e-07	3.42302e-07	-3.91813e-08	3.03120e-07	-1.66755e-07	1.42006e-08	-1.52555e-07	1.56741e-07	-1.29459e-08	1.43795e-07	3.34166e-08	-8.27090e-09	2.51457e-08	2.39328e-07	-1.54802e-08	2.23848e-07	2.48003e-08	-5.18607e-08	-2.70603e-08
11.084	1.18090e-07	-4.07555e-08	7.73343e-08	4.19528e-07	1.01711e-07	5.21239e-07	3.42408e-07	-3.91935e-08	3.03215e-07	-1.66645e-07	1.41912e-08	-1.52454e-07	1.56758e-07	-1.29473e-08	1.43811e-07	3.48426e-08	-8.62386e-09	2.62188e-08	2.40145e-07	-1.56434e-08	2.24501e-07	2.51008e-08	-5.24890e-08	-2.73882e-08
11.108	1.18106e-07	-4.07612e-08	7.73450e-08	4.21050e-07	1.02031e-07	5.23081e-07	3.42508e-07	-3.92050e-08	3.03303e-07	-1.66534e-07	1.41817e-08	-1.52352e-07	1.56773e-07	-1.29486e-08	1.43825e-07	3.62694e-08	-8.97698e-09	2.72924e-08	2.40959e-07	-1.58056e-08	2.25153e-07	2.54010e-08	-5.31168e-08	-2.77157e-08
11.133	1.18121e-07	-4.07661e-08	7.73545e-08	4.22568e-07	1.02351e-07	5.24920e-07	3.42602e-07	-3.92157e-08	3.03386e-07	-1.66420e-07	1.41720e-08	-1.52248e-07	1.56785e-07	-1.29496e-08	1.43836e-07	3.76967e-08	-9.33026e-09	2.83664e-08	2.41770e-07	-1.59669e-08	2.25803e-07	2.57009e-08	-5.37439e-08	-2.80430e-08
11.158	1.18133e-07	-4.07704e-08	7.73626e-08	4.24082e-07	1.02672e-07	5.26754e-07	3.42688e-07	-3.92256e-08	3.03463e-07	-1.66303e-07	1.41621e-08	-1.52141e-07	1.56795e-07	-1.29504e-08	1.43845e-07	3.91246e-08	-9.68368e-09	2.94409e-08	2.42578e-07	-1.61273e-08	2.26450e-07	2.60005e-08	-5.43703e-08	-2.83698e-08
11.182	1.18143e-07	-4.07740e-08	7.73693e-08	4.25591e-07	1.02992e-07	5.28583e-07	3.42768e-07	-3.92347e-08	3.03534e-07	-1.66185e-07	1.41520e-08	-1.52033e-07	1.56802e-07	-1.29510e-08	1.43851e-07	4.05531e-08	-1.00372e-08	3.05159e-08	2.43383e-07	-1.62867e-08	2.27096e-07	2.62997e-08	-5.49961e-08	-2.86964e-08
11.207	1.18152e-07	-4.07769e-08	7.73748e-08	4.27095e-07	1.03313e-07	5.30408e-07	3.42841e-07	-3.92431e-08	3.03598e-07	-1.66065e-07	1.41418e-08	-1.51923e-07	1.56807e-07	-1.29514e-08	1.43856e-07	4.19821e-08	-1.03909e-08	3.15912e-08	2.44185e-07	-1.64451e-08	2.27740e-07	2.65987e-08	-5.56212e-08	-2.90225e-08
11.231	1.18158e-07	-4.07791e-08	7.73790e-08	4.28594e-07	1.03635e-07	5.32229e-07	3.42908e-07	-3.92507e-08	3.03657e-07	-1.65943e-07	1.41313e-08	-1.51811e-07	1.56809e-07	-1.29516e-08	1.43858e-07	4.34116e-08	-1.07447e-08	3.26668e-08	2.44984e-07	-1.66025e-08	2.28382e-07	2.68973e-08	-5.62456e-08	-2.93483e-08
11.256	1.18162e-07	-4.07806e-08	7.73818e-08	4.30088e-07	1.03956e-07	5.34045e-07	3.42968e-07	-3.92576e-08	3.03710e-07	-1.65818e-07	1.41207e-08	-1.51697e-07	1.56809e-07	-1.29515e-08	1.43858e-07	4.48415e-08	-1.10987e-08	3.37428e-08	2.45781e-07	-1.67589e-08	2.29022e-07	2.71955e-08	-5.68693e-08	-2.96738e-08
11.280	1.18165e-07	-4.07814e-08	7.73834e-08	4.31578e-07	1.04278e-07	5.35856e-07	3.43021e-07	-3.92636e-08	3.03757e-07	-1.65691e-07	1.41099e-08	-1.51581e-07	1.56806e-07	-1.29513e-08	1.43855e-07	4.62718e-08	-1.14527e-08	3.48191e-08	2.46574e-07	-1.69144e-08	2.29660e-07	2.74934e-08	-5.74922e-08	-2.99988e-08
11.305	1.18165e-07	-4.07815e-08	7.73836e-08	4.33063e-07	1.04600e-07	5.37663e-07	3.43067e-07	-3.92689e-08	3.03798e-07	-1.65562e-07	1.40990e-08	-1.51463e-07	1.56801e-07	-1.29509e-08	1.43850e-07	4.77025e-08	-1.18068e-08	3.58957e-08	2.47364e-07	-1.70689e-08	2.30296e-07	2.77909e-08	-5.81144e-08	-3.03234e-08
11.330	1.18164e-07	-4.07810e-08	7.73826e-08	4.34542e-07	1.04922e-07	5.39465e-07	3.43106e-07	-3.92734e-08	3.03833e-07	-1.65431e-07	1.40878e-08	-1.51343e-07	1.56793e-07	-1.29502e-08	1.43843e-07	4.91336e-08	-1.21610e-08	3.69726e-08	2.48152e-07	-1.72223e-08	2.30929e-07	2.80881e-08	-5.87358e-08	-3.06477e-08
11.354	1.18160e-07	-4.07797e-08	7.73802e-08	4.36017e-07	1.05244e-07	5.41262e-07	3.43139e-07	-3.92772e-08	3.03862e-07	-1.65297e-07	1.40764e-08	-1.51221e-07	1.56783e-07	-1.29494e-08	1.43834e-07	5.05649e-08	-1.25153e-08	3.80496e-08	2.48936e-07	-1.73748e-08	2.31561e-07	2.83849e-08	-5.93564e-08	-3.09715e-08
11.379	1.18154e-07	-4.07778e-08	7.73765e-08	4.37487e-07	1.05567e-07	5.43054e-07	3.43165e-07	-3.92802e-08	3.03885e-07	-1.65162e-07	1.40648e-08	-1.51097e-07	1.56770e-07	-1.29483e-08	1.43822e-07	5.19965e-08	-1.28696e-08	3.91269e-08	2.49717e-07	-1.75262e-08	2.32191e-07	2.86813e-08	-5.99762e-08	-3.12949e-08
11.403	1.18147e-07	-4.07751e-08	7.73716e-08	4.38951e-07	1.05890e-07	5.44841e-07	3.43185e-07	-3.92824e-08	3.03902e-07	-1.65024e-07	1.40531e-08	-1.50971e-07	1.56755e-07	-1.29471e-08	1.43808e-07	5.34283e-08	-1.32240e-08	4.02043e-08	2.50495e-07	-1.76766e-08	2.32818e-07	2.89773e-08	-6.05953e-08	-3.16179e-08
11.428	1.18137e-07	-4.07718e-08	7.73653e-08	4.40410e-07	1.06213e-07	5.46623e-07	3.43197e-07	-3.92839e-08	3.03914e-07	-1.64883e-07	1.40411e-08	-1.50842e-07	1.56737e-07	-1.29456e-08	1.43792e-07	5.48603e-08	-1.35784e-08	4.12819e-08	2.51269e-07	-1.78260e-08	2.33443e-07	2.92729e-08	-6.12134e-08	-3.19405e-08
11.452	1.18126e-07	-4.07679e-08	7.73577e-08	4.41864e-07	1.06536e-07	5.48401e-07	3.43203e-07	-3.92845e-08	3.03919e-07	-1.64740e-07	1.40290e-08	-1.50711e-07	1.56717e-07	-1.29439e-08	1.43773e-07	5.62925e-08	-1.39329e-08	4.23596e-08	2.52041e-07	-1.79744e-08	2.34067e-07	2.95681e-08	-6.18307e-08	-3.22626e-08
11.477	1.18112e-07	-4.07632e-08	7.73489e-08	4.43313e-07	1.06859e-07	5.50173e-07	3.43203e-07	-3.92845e-08	3.03918e-07	-1.64595e-07	1.40166e-08	-1.50579e-07	1.56695e-07	-1.29421e-08	1.43753e-07	5.77248e-08	-1.42874e-08	4.34374e-08	2.52809e-07	-1.81217e-08	2.34688e-07	2.98629e-08	-6.24472e-08	-3.25843e-08
11.502	1.18097e-07	-4.07578e-08	7.73387e-08	4.44757e-07	1.07183e-07	5.51939e-07	3.43195e-07	-3.92836e-08	3.03912e-07	-1.64448e-07	1.40040e-08	-1.50444e-07	1.56669e-07	-1.29400e-08	1.43729e-07	5.91571e-08	-1.46419e-08	4.45152e-08	2.53574e-07	-1.82679e-08	2.35306e-07	3.01573e-08	-6.30628e-08	-3.29055e-08
11.526	1.18079e-07	-4.07518e-08	7.73273e-08	4.46195e-07	1.07507e-07	5.53701e-07	3.43181e-07	-3.92820e-08	3.03899e-07	-1.64298e-07	1.39913e-08	-1.50306e-07	1.56642e-07	-1.29377e-08	1.43704e-07	6.05895e-08	-1.49964e-08	4.55931e-08	2.54336e-07	-1.84131e-08	2.35923e-07	3.04513e-08	-6.36774e-08	-3.32262e-08
11.551	1.18060e-07	-4.07451e-08	7.73145e-08	4.47627e-07	1.07830e-07	5.55458e-07	3.43160e-07	-3.92796e-08	3.03881e-07	-1.64145e-07	1.39783e-08	-1.50167e-07	1.56612e-07	-1.29352e-08	1.43676e-07	6.20220e-08	-1.53510e-08	4.66710e-08	2.55095e-07	-1.85573e-08	2.36537e-07	3.07448e-08	-6.42912e-08	-3.35464e-08
11.575	1.18038e-07	-4.07377e-08	7.73005e-08	4.49054e-07	1.08154e-07	5.57209e-07	3.43133e-07	-3.92765e-08	3.03856e-07	-1.63990e-07	1.39651e-08	-1.50025e-07	1.56579e-07	-1.29325e-08	1.43647e-07	6.34544e-08	-1.57055e-08	4.77489e-08	2.55850e-07	-1.87003e-08	2.37149e-07	3.10378e-08	-6.49040e-08	-3.38662e-08
11.600	1.18015e-07	-4.07297e-08	7.72852e-08	4.50475e-07	1.08479e-07	5.58954e-07	3.43099e-07	-3.92726e-08	3.03826e-07	-1.63833e-07	1.39517e-08	-1.49881e-07	1.56544e-07	-1.29296e-08	1.43614e-07	6.48867e-08	-1.60600e-08	4.88267e-08	2.56602e-07	-1.88423e-08	2.37759e-07	3.13304e-08	-6.55159e-08	-3.41855e-08
11.624	1.17990e-07	-4.07209e-08	7.72687e-08	4.51891e-07	1.08803e-07	5.60694e-07	3.43058e-07	-3.92679e-08	3.03790e-07	-1.63673e-07	1.39381e-08	-1.49735e-07	1.56507e-07	-1.29265e-08	1.43580e-07	6.63190e-08	-1.64145e-08	4.99044e-08	2.57350e-07	-1.89833e-08	2.38367e-07	3.16226e-08	-6.61268e-08	-3.45042e-08
11.649	1.17962e-07	-4.07115e-08	7.72508e-08	4.53302e-07	1.09127e-07	5.62429e-07	3.43010e-07	-3.92625e-08	3.03748e-07	-1.63510e-07	1.39242e-08	-1.49586e-07	1.56467e-07	-1.29232e-08	1.43543e-07	6.77511e-08	-1.67690e-08	5.09821e-08	2.58095e-07	-1.91231e-08	2.38972e-07	3.19143e-08	-6.67368e-08	-3.48225e-08
11.674	1.17933e-07	-4.07014e-08	7.72317e-08	4.54706e-07	1.09452e-07	5.64158e-07	3.42956e-07	-3.92563e-08	3.03700e-07	-1.63345e-07	1.39102e-08	-1.49435e-07	1.56424e-07	-1.29197e-08	1.43505e-07	6.91830e-08	-1.71234e-08	5.20596e-08	2.58837e-07	-1.92619e-08	2.39575e-07	3.22055e-08	-6.73457e-08	-3.51403e-08
11.698	1.17902e-07	-4.06907e-08	7.72113e-08	4.56105e-07	1.09777e-07	5.65881e-07	3.42895e-07	-3.92493e-08	3.03646e-07	-1.63178e-07	1.38959e-08	-1.49282e-07	1.56379e-07	-1.29160e-08	1.43463e-07	7.06148e-08	-1.74778e-08	5.31370e-08	2.59575e-07	-1.93995e-08	2.40175e-07	3.24962e-08	-6.79537e-08	-3.54575e-08
11.723	1.17869e-07	-4.06792e-08	7.71896e-08	4.57498e-07	1.10101e-07	5.67599e-07	3.42828e-07	-3.92416e-08	3.03586e-07	-1.63007e-07	1.38814e-08	-1.49126e-07	1.56332e-07	-1.29121e-08	1.43420e-07	7.20463e-08	-1.78321e-08	5.42142e-08	2.60309e-07	-1.95361e-08	2.40773e-07	3.27864e-08	-6.85606e-08	-3.57742e-08
11.747	1.17834e-07	-4.06672e-08	7.71666e-08	4.58885e-07	1.10426e-07	5.69311e-07	3.42754e-07	-3.92331e-08	3.03521e-07	-1.62834e-07	1.38667e-08	-1.48968e-07	1.56282e-07	-1.29080e-08	1.43374e-07	7.34776e-08	-1.81863e-08	5.52913e-08	2.61040e-07	-1.96716e-08	2.41369e-07	3.30762e-08	-6.91665e-08	-3.60903e-08
11.772	1.17797e-07	-4.06544e-08	7.71424e-08	4.60266e-07	1.10751e-07	5.71017e-07	3.42673e-07	-3.92239e-08	3.03449e-07	-1.62659e-07	1.38517e-08	-1.48807e-07	1.56230e-07	-1.29037e-08	1.43327e-07	7.49086e-08	-1.85405e-08	5.63681e-08	2.61768e-07	-1.98059e-08	2.41962e-07	3.33654e-08	-6.97713e-08	-3.64059e-08
11.796	1.17758e-07	-4.06410e-08	7.71170e-08	4.61641e-07	1.11076e-07	5.72717e-07	3.42586e-07	-3.92139e-08	3.03372e-07	-1.62480e-07	1.38365e-08	-1.48644e-07	1.56176e-07	-1.28992e-08	1.43277e-07	7.63392e-08	-1.88946e-08	5.74446e-08	2.62492e-07	-1.99392e-08	2.42553e-07	3.36541e-08	-7.03751e-08	-3.67209e-08
11.821	1.17717e-07	-4.06269e-08	7.70903e-08	4.63010e-07	1.11401e-07	5.74411e-07	3.42492e-07	-3.92031e-08	3.03289e-07	-1.62299e-07	1.38211e-08	-1.48478e-07	1.56119e-07	-1.28945e-08	1.43224e-07	7.77695e-08	-1.92486e-08	5.85209e-08	2.63212e-07	-2.00713e-08	2.43141e-07	3.39424e-08	-7.09778e-08	-3.70354e-08
11.846	1.17674e-07	-4.06122e-08	7.70623e-08	4.64373e-07	1.11726e-07	5.76100e-07	3.42391e-07	-3.91916e-08	3.03200e-07	-1.62115e-07	1.38054e-08	-1.48310e-07	1.56059e-07	-1.28896e-08	1.43170e-07	7.91994e-08	-1.96025e-08	5.95968e-08	2.63929e-07	-2.02023e-08	2.43727e-07	3.42300e-08	-7.15794e-08	-3.73493e-08
11.870	1.17630e-07	-4.05967e-08	7.70330e-08	4.65730e-07	1.12051e-07	5.77782e-07	3.42284e-07	-3.91793e-08	3.03105e-07	-1.61929e-07	1.37895e-08	-1.48139e-07	1.55998e-07	-1.28845e-08	1.43113e-07	8.06288e-08	-1.99563e-08	6.06725e-08	2.64643e-07	-2.03321e-08	2.44310e-07	3.45172e-08	-7.21799e-08	-3.76627e-08
11.895	1.17583e-07	-4.05807e-08	7.70026e-08	4.67081e-07	1.12377e-07	5.79458e-07	3.42170e-07	-3.91663e-08	3.03004e-07	-1.61739e-07	1.37734e-08	-1.47966e-07	1.55933e-07	-1.28792e-08	1.43054e-07	8.20577e-08	-2.03100e-08	6.17477e-08	2.65352e-07	-2.04609e-08	2.44891e-07	3.48038e-08	-7.27792e-08	-3.79754e-08
11.919	1.17535e-07	-4.05640e-08	7.69708e-08	4.68426e-07	1.12702e-07	5.81128e-07	3.42050e-07	-3.91525e-08	3.02898e-07	-1.61547e-07	1.37570e-08	-1.47790e-07	1.55867e-07	-1.28737e-08	1.42993e-07	8.34862e-08	-2.06636e-08	6.28226e-08	2.66058e-07	-2.05885e-08	2.45470e-07	3.50899e-08	-7.33775e-08	-3.82876e-08
11.944	1.17484e-07	-4.05466e-08	7.69379e-08	4.69764e-07	1.13027e-07	5.82792e-07	3.41923e-07	-3.91380e-08	3.02785e-07	-1.61352e-07	1.37404e-08	-1.47611e-07	1.55798e-07	-1.28680e-08	1.42930e-07	8.49141e-08	-2.10170e-08	6.38971e-08	2.66760e-07	-2.07149e-08	2.46045e-07	3.53754e-08	-7.39746e-08	-3.85991e-08
11.969	1.17432e-07	-4.05286e-08	7.69037e-08	4.71096e-07	1.13353e-07	5.84449e-07	3.41790e-07	-3.91228e-08	3.02667e-07	-1.61154e-07	1.37235e-08	-1.47430e-07	1.55727e-07	-1.28621e-08	1.42864e-07	8.63415e-08	-2.13703e-08	6.49712e-08	2.67459e-07	-2.08403e-08	2.46618e-07	3.56604e-08	-7.45705e-08	-3.89100e-08
11.993	1.17378e-07	-4.05099e-08	7.68682e-08	4.72422e-07	1.13678e-07	5.86100e-07	3.41650e-07	-3.91067e-08	3.02543e-07	-1.60953e-07	1.37064e-08	-1.47246e-07	1.55653e-07	-1.28560e-08	1.42797e-07	8.77683e-08	-2.17234e-08	6.60448e-08	2.68153e-07	-2.09644e-08	2.47189e-07	3.59448e-08	-7.51652e-08	-3.92204e-08
12.018	1.17322e-07	-4.04906e-08	7.68316e-08	4.73742e-07	1.14003e-07	5.87745e-07	3.41503e-07	-3.90900e-08	3.02413e-07	-1.60749e-07	1.36891e-08	-1.47060e-07	1.55577e-07	-1.28498e-08	1.42727e-07	8.91944e-08	-2.20764e-08	6.71180e-08	2.68844e-07	-2.10874e-08	2.47757e-07	3.62287e-08	-7.57588e-08	-3.95301e-08
12.042	1.17264e-07	-4.04706e-08	7.67937e-08	4.75054e-07	1.14329e-07	5.89383e-07	3.41350e-07	-3.90725e-08	3.02278e-07	-1.60542e-07	1.36715e-08	-1.46871e-07	1.55498e-07	-1.28433e-08	1.42655e-07	9.06198e-08	-2.24292e-08	6.81906e-08	2.69532e-07	-2.12093e-08	2.48322e-07	3.65119e-08	-7.63511e-08	-3.98392e-08
12.067	1.17205e-07	-4.04500e-08	7.67546e-08	4.76361e-07	1.14654e-07	5.91015e-07	3.41191e-07	-3.90542e-08	3.02137e-07	-1.60332e-07	1.36536e-08	-1.46679e-07	1.55418e-07	-1.28366e-08	1.42581e-07	9.20446e-08	-2.27818e-08	6.92628e-08	2.70215e-07	-2.13299e-08	2.48885e-07	3.67946e-08	-7.69422e-08	-4.01476e-08
12.091	1.17143e-07	-4.04287e-08	7.67142e-08	4.77661e-07	1.14979e-07	5.92640e-07	3.41025e-07	-3.90352e-08	3.01990e-07	-1.60120e-07	1.36355e-08	-1.46484e-07	1.55335e-07	-1.28297e-08	1.42505e-07	9.34686e-08	-2.31343e-08	7.03343e-08	2.70894e-07	-2.14495e-08	2.49445e-07	3.70767e-08	-7.75321e-08	-4.04554e-08
12.116	1.17080e-07	-4.04068e-08	7.66727e-08	4.78954e-07	1.15305e-07	5.94259e-07	3.40852e-07	-3.90155e-08	3.01837e-07	-1.59904e-07	1.36171e-08	-1.46287e-07	1.55249e-07	-1.28227e-08	1.42426e-07	9.48919e-08	-2.34866e-08	7.14053e-08	2.71570e-07	-2.15678e-08	2.50002e-07	3.73582e-08	-7.81207e-08	-4.07625e-08
12.141	1.17014e-07	-4.03843e-08	7.66299e-08	4.80241e-07	1.15630e-07	5.95871e-07	3.40674e-07	-3.89950e-08	3.01679e-07	-1.59685e-07	1.35984e-08	-1.46086e-07	1.55161e-07	-1.28154e-08	1.42346e-07	9.63144e-08	-2.38386e-08	7.24757e-08	2.72242e-07	-2.16850e-08	2.50557e-07	3.76391e-08	-7.87081e-08	-4.10690e-08
12.165	1.16947e-07	-4.03611e-08	7.65859e-08	4.81521e-07	1.15955e-07	5.97476e-07	3.40488e-07	-3.89737e-08	3.01514e-07	-1.59463e-07	1.35795e-08	-1.45883e-07	1.55071e-07	-1.28080e-08	1.42263e-07	9.77360e-08	-2.41905e-08	7.35455e-08	2.72910e-07	-2.18010e-08	2.51109e-07	3.79194e-08	-7.92942e-08	-4.13749e-08
12.190	1.16878e-07	-4.03373e-08	7.65408e-08	4.82794e-07	1.16280e-07	5.99075e-07	3.40296e-07	-3.89518e-08	3.01344e-07	-1.59238e-07	1.35604e-08	-1.45677e-07	1.54979e-07	-1.28004e-08	1.42179e-07	9.91568e-08	-2.45422e-08	7.46146e-08	2.73574e-07	-2.19158e-08	2.51658e-07	3.81991e-08	-7.98791e-08	-4.16800e-08
12.214	1.16807e-07	-4.03129e-08	7.64944e-08	4.84061e-07	1.16605e-07	6.00666e-07	3.40098e-07	-3.89291e-08	3.01169e-07	-1.59009e-07	1.35409e-08	-1.45468e-07	1.54884e-07	-1.27926e-08	1.42092e-07	1.00577e-07	-2.48936e-08	7.56831e-08	2.74234e-07	-2.20294e-08	2.52204e-07	3.84781e-08	-8.04626e-08	-4.19845e-08
12.239	1.16735e-07	-4.02878e-08	7.64468e-08	4.85321e-07	1.16930e-07	6.02251e-07	3.39893e-07	-3.89057e-08	3.00988e-07	-1.58778e-07	1.35212e-08	-1.45256e-07	1.54787e-07	-1.27846e-08	1.42003e-07	1.01996e-07	-2.52448e-08	7.67508e-08	2.74890e-07	-2.21419e-08	2.52748e-07	3.87565e-08	-8.10448e-08	-4.22883e-08
12.263	1.16660e-07	-4.02621e-08	7.63981e-08	4.86574e-07	1.17255e-07	6.03829e-07	3.39682e-07	-3.88815e-08	3.00801e-07	-1.58543e-07	1.35012e-08	-1.45042e-07	1.54688e-07	-1.27764e-08	1.41912e-07	1.03414e-07	-2.55958e-08	7.78179e-08	2.75542e-07	-2.22531e-08	2.53289e-07	3.90343e-08	-8.16257e-08	-4.25914e-08
12.288	1.16584e-07	-4.02358e-08	7.63482e-08	4.87820e-07	1.17580e-07	6.05400e-07	3.39465e-07	-3.88566e-08	3.00608e-07	-1.58305e-07	1.34810e-08	-1.44824e-07	1.54587e-07	-1.27680e-08	1.41819e-07	1.04831e-07	-2.59465e-08	7.88842e-08	2.76190e-07	-2.23632e-08	2.53827e-07	3.93115e-08	-8.22053e-08	-4.28938e-08
12.313	1.16506e-07	-4.02089e-08	7.62970e-08	4.89059e-07	1.17905e-07	6.06964e-07	3.39241e-07	-3.88310e-08	3.00410e-07	-1.58064e-07	1.34604e-08	-1.44603e-07	1.54483e-07	-1.27594e-08	1.41724e-07	1.06247e-07	-2.62970e-08	7.99497e-08	2.76834e-07	-2.24720e-08	2.54362e-07	3.95880e-08	-8.27835e-08	-4.31955e-08
12.337	1.16426e-07	-4.01813e-08	7.62447e-08	4.90291e-07	1.18230e-07	6.08521e-07	3.39011e-07	-3.88047e-08	3.00206e-07	-1.57819e-07	1.34396e-08	-1.44380e-07	1.54377e-07	-1.27507e-08	1.41626e-07	1.07662e-07	-2.66472e-08	8.10144e-08	2.77474e-07	-2.25797e-08	2.54894e-07	3.98639e-08	-8.33604e-08	-4.34965e-08
12.362	1.16344e-07	-4.01531e-08	7.61913e-08	4.91516e-07	1.18554e-07	6.10071e-07	3.38774e-07	-3.87776e-08	2.99997e-07	-1.57572e-07	1.34185e-08	-1.44153e-07	1.54269e-07	-1.27417e-08	1.41527e-07	1.09076e-07	-2.69971e-08	8.20784e-08	2.78110e-07	-2.26861e-08	2.55424e-07	4.01391e-08	-8.39359e-08	-4.37968e-08
12.386	1.16261e-07	-4.01243e-08	7.61366e-08	4.92734e-07	1.18879e-07	6.11613e-07	3.38532e-07	-3.87498e-08	2.99782e-07	-1.57321e-07	1.33971e-08	-1.43923e-07	1.54159e-07	-1.27326e-08	1.41426e-07	1.10488e-07	-2.73468e-08	8.31415e-08	2.78742e-07	-2.27914e-08	2.55950e-07	4.04136e-08	-8.45100e-08	-4.40964e-08
12.411	1.16176e-07	-4.00949e-08	7.60808e-08	4.93945e-07	1.19203e-07	6.13148e-07	3.38282e-07	-3.87213e-08	2.99561e-07	-1.57066e-07	1.33754e-08	-1.43691e-07	1.54046e-07	-1.27233e-08	1.41323e-07	1.11900e-07	-2.76962e-08	8.42037e-08	2.79369e-07	-2.28954e-08	2.56474e-07	4.06875e-08	-8.50827e-08	-4.43952e-08
12.435	1.16089e-07	-4.00649e-08	7.60239e-08	4.95149e-07	1.19527e-07	6.14676e-07	3.38027e-07	-3.86920e-08	2.99335e-07	-1.56808e-07	1.33535e-08	-1.43455e-07	1.53931e-07	-1.27138e-08	1.41217e-07	1.13310e-07	-2.80453e-08	8.52651e-08	2.79993e-07	-2.29983e-08	2.56995e-07	4.09607e-08	-8.56540e-08	-4.46933e-08
12.460	1.16000e-07	-4.00343e-08	7.59658e-08	4.96346e-07	1.19851e-07	6.16197e-07	3.37765e-07	-3.86621e-08	2.99103e-07	-1.56547e-07	1.33312e-08	-1.43216e-07	1.53814e-07	-1.27042e-08	1.41110e-07	1.14720e-07	-2.83941e-08	8.63256e-08	2.80613e-07	-2.30999e-08	2.57513e-07	4.12332e-08	-8.62239e-08	-4.49907e-08
12.485	1.15910e-07	-4.00031e-08	7.59065e-08	4.97535e-07	1.20175e-07	6.17710e-07	3.37497e-07	-3.86314e-08	2.98866e-07	-1.56282e-07	1.33087e-08	-1.42974e-07	1.53695e-07	-1.26943e-08	1.41001e-07	1.16128e-07	-2.87426e-08	8.73851e-08	2.81228e-07	-2.32003e-08	2.58028e-07	4.15051e-08	-8.67924e-08	-4.52873e-08
12.509	1.15817e-07	-3.99712e-08	7.58461e-08	4.98718e-07	1.20499e-07	6.19216e-07	3.37223e-07	-3.86000e-08	2.98623e-07	-1.56014e-07	1.32859e-08	-1.42728e-07	1.53574e-07	-1.26843e-08	1.40889e-07	1.17534e-07	-2.90908e-08	8.84437e-08	2.81839e-07	-2.32995e-08	2.58539e-07	4.17762e-08	-8.73594e-08	-4.55832e-08
12.534	1.15723e-07	-3.99388e-08	7.57846e-08	4.99892e-07	1.20822e-07	6.20715e-07	3.36943e-07	-3.85679e-08	2.98375e-07	-1.55742e-07	1.32627e-08	-1.42480e-07	1.53450e-07	-1.26741e-08	1.40776e-07	1.18940e-07	-2.94387e-08	8.95013e-08	2.82446e-07	-2.33974e-08	2.59048e-07	4.20467e-08	-8.79250e-08	-4.58783e-08
12.558	1.15628e-07	-3.99058e-08	7.57219e-08	5.01060e-07	1.21146e-07	6.22206e-07	3.36656e-07	-3.85351e-08	2.98121e-07	-1.55467e-07	1.32393e-08	-1.42228e-07	1.53325e-07	-1.26637e-08	1.40661e-07	1.20344e-07	-2.97862e-08	9.05579e-08	2.83049e-07	-2.34942e-08	2.59554e-07	4.23164e-08	-8.84891e-08	-4.61726e-08
12.583	1.15530e-07	-3.98721e-08	7.56581e-08	5.02220e-07	1.21469e-07	6.23689e-07	3.36364e-07	-3.85016e-08	2.97862e-07	-1.55189e-07	1.32156e-08	-1.41973e-07	1.53197e-07	-1.26532e-08	1.40544e-07	1.21747e-07	-3.01334e-08	9.16135e-08	2.83647e-07	-2.35897e-08	2.60057e-07	4.25855e-08	-8.90517e-08	-4.64662e-08
12.607	1.15431e-07	-3.98379e-08	7.55932e-08	5.03373e-07	1.21792e-07	6.25164e-07	3.36065e-07	-3.84674e-08	2.97597e-07	-1.54906e-07	1.31915e-08	-1.41715e-07	1.53067e-07	-1.26424e-08	1.40424e-07	1.23148e-07	-3.04803e-08	9.26681e-08	2.84241e-07	-2.36840e-08	2.60557e-07	4.28539e-08	-8.96128e-08	-4.67590e-08
12.632	1.15330e-07	-3.98031e-08	7.55271e-08	5.04518e-07	1.22114e-07	6.26632e-07	3.35760e-07	-3.84325e-08	2.97327e-07	-1.54620e-07	1.31672e-08	-1.41453e-07	1.52935e-07	-1.26315e-08	1.40303e-07	1.24548e-07	-3.08268e-08	9.37216e-08	2.84831e-07	-2.37770e-08	2.61054e-07	4.31215e-08	-9.01725e-08	-4.70510e-08
12.657	1.15228e-07	-3.97677e-08	7.54600e-08	5.05656e-07	1.22437e-07	6.28093e-07	3.35449e-07	-3.83969e-08	2.97052e-07	-1.54331e-07	1.31425e-08	-1.41188e-07	1.52801e-07	-1.26205e-08	1.40180e-07	1.25947e-07	-3.11730e-08	9.47740e-08	2.85417e-07	-2.38689e-08	2.61548e-07	4.33884e-08	-9.07306e-08	-4.73423e-08
12.681	1.15123e-07	-3.97318e-08	7.53917e-08	5.06786e-07	1.22759e-07	6.29545e-07	3.35131e-07	-3.83606e-08	2.96771e-07	-1.54038e-07	1.31175e-08	-1.40920e-07	1.52665e-07	-1.26092e-08	1.40055e-07	1.27344e-07	-3.15188e-08	9.58253e-08	2.85998e-07	-2.39594e-08	2.62039e-07	4.36546e-08	-9.12873e-08	-4.76327e-08
12.706	1.15018e-07	-3.96952e-08	7.53224e-08	5.07909e-07	1.23081e-07	6.30990e-07	3.34808e-07	-3.83236e-08	2.96484e-07	-1.53741e-07	1.30923e-08	-1.40649e-07	1.52526e-07	-1.25978e-08	1.39929e-07	1.28740e-07	-3.18642e-08	9.68755e-08	2.86575e-07	-2.40488e-08	2.62526e-07	4.39200e-08	-9.18424e-08	-4.79223e-08
12.730	1.14910e-07	-3.96581e-08	7.52519e-08	5.09024e-07	1.23403e-07	6.32427e-07	3.34479e-07	-3.82859e-08	2.96193e-07	-1.53440e-07	1.30667e-08	-1.40374e-07	1.52386e-07	-1.25862e-08	1.39800e-07	1.30134e-07	-3.22093e-08	9.79246e-08	2.87148e-07	-2.41369e-08	2.63011e-07	4.41848e-08	-9.23959e-08	-4.82112e-08
12.755	1.14801e-07	-3.96204e-08	7.51804e-08	5.10131e-07	1.23725e-07	6.33855e-07	3.34143e-07	-3.82475e-08	2.95896e-07	-1.53136e-07	1.30408e-08	-1.40095e-07	1.52244e-07	-1.25745e-08	1.39669e-07	1.31526e-07	-3.25539e-08	9.89725e-08	2.87716e-07	-2.42238e-08	2.63492e-07	4.44487e-08	-9.29480e-08	-4.84992e-08
12.780	1.14690e-07	-3.95821e-08	7.51077e-08	5.11231e-07	1.24046e-07	6.35276e-07	3.33802e-07	-3.82084e-08	2.95593e-07	-1.52828e-07	1.30145e-08	-1.39813e-07	1.52100e-07	-1.25625e-08	1.39537e-07	1.32917e-07	-3.28982e-08	1.00019e-07	2.88280e-07	-2.43095e-08	2.63971e-07	4.47120e-08	-9.34984e-08	-4.87864e-08
12.804	1.14577e-07	-3.95433e-08	7.50340e-08	5.12323e-07	1.24367e-07	6.36689e-07	3.33454e-07	-3.81686e-08	2.95286e-07	-1.52516e-07	1.29880e-08	-1.39528e-07	1.51953e-07	-1.25505e-08	1.39403e-07	1.34307e-07	-3.32421e-08	1.01065e-07	2.88840e-07	-2.43939e-08	2.64446e-07	4.49745e-08	-9.40473e-08	-4.90728e-08
12.829	1.14463e-07	-3.95038e-08	7.49592e-08	5.13407e-07	1.24687e-07	6.38094e-07	3.33101e-07	-3.81282e-08	2.94973e-07	-1.52200e-07	1.29611e-08	-1.39239e-07	1.51805e-07	-1.25382e-08	1.39267e-07	1.35694e-07	-3.35856e-08	1.02109e-07	2.89395e-07	-2.44771e-08	2.64918e-07	4.52362e-08	-9.45946e-08	-4.93584e-08
12.853	1.14347e-07	-3.94639e-08	7.48834e-08	5.14483e-07	1.25008e-07	6.39491e-07	3.32742e-07	-3.80871e-08	2.94655e-07	-1.51881e-07	1.29339e-08	-1.38947e-07	1.51654e-07	-1.25258e-08	1.39129e-07	1.37081e-07	-3.39286e-08	1.03152e-07	2.89946e-07	-2.45590e-08	2.65387e-07	4.54972e-08	-9.51403e-08	-4.96432e-08
12.878	1.14230e-07	-3.94233e-08	7.48065e-08	5.15552e-07	1.25328e-07	6.40879e-07	3.32377e-07	-3.80453e-08	2.94331e-07	-1.51558e-07	1.29063e-08	-1.38651e-07	1.51502e-07	-1.25132e-08	1.38989e-07	1.38465e-07	-3.42713e-08	1.04194e-07	2.90492e-07	-2.46397e-08	2.65852e-07	4.57574e-08	-9.56845e-08	-4.99271e-08
12.902	1.14111e-07	-3.93823e-08	7.47285e-08	5.16612e-07	1.25648e-07	6.42260e-07	3.32005e-07	-3.80028e-08	2.94003e-07	-1.51230e-07	1.28785e-08	-1.38352e-07	1.51348e-07	-1.25005e-08	1.38847e-07	1.39848e-07	-3.46135e-08	1.05234e-07	2.91034e-07	-2.47191e-08	2.66315e-07	4.60168e-08	-9.62270e-08	-5.02102e-08
12.927	1.13990e-07	-3.93406e-08	7.46495e-08	5.17665e-07	1.25967e-07	6.43632e-07	3.31628e-07	-3.79596e-08	2.93669e-07	-1.50899e-07	1.28503e-08	-1.38049e-07	1.51192e-07	-1.24876e-08	1.38704e-07	1.41228e-07	-3.49553e-08	1.06273e-07	2.91571e-07	-2.47973e-08	2.66774e-07	4.62755e-08	-9.67679e-08	-5.04924e-08
12.952	1.13868e-07	-3.92984e-08	7.45694e-08	5.18710e-07	1.26286e-07	6.44996e-07	3.31245e-07	-3.79158e-08	2.93330e-07	-1.50564e-07	1.28217e-08	-1.37742e-07	1.51033e-07	-1.24745e-08	1.38559e-07	1.42608e-07	-3.52966e-08	1.07311e-07	2.92104e-07	-2.48743e-08	2.67230e-07	4.65334e-08	-9.73072e-08	-5.07738e-08
12.976	1.13744e-07	-3.92557e-08	7.44883e-08	5.19746e-07	1.26605e-07	6.46351e-07	3.30857e-07	-3.78713e-08	2.92985e-07	-1.50225e-07	1.27929e-08	-1.37432e-07	1.50873e-07	-1.24613e-08	1.38412e-07	1.43985e-07	-3.56375e-08	1.08347e-07	2.92632e-07	-2.49500e-08	2.67682e-07	4.67905e-08	-9.78448e-08	-5.10543e-08
13.001	1.13619e-07	-3.92124e-08	7.44062e-08	5.20775e-07	1.26923e-07	6.47699e-07	3.30462e-07	-3.78261e-08	2.92636e-07	-1.49882e-07	1.27637e-08	-1.37118e-07	1.50711e-07	-1.24479e-08	1.38263e-07	1.45360e-07	-3.59780e-08	1.09382e-07	2.93156e-07	-2.50245e-08	2.68132e-07	4.70468e-08	-9.83808e-08	-5.13340e-08
13.025	1.13492e-07	-3.91686e-08	7.43231e-08	5.21796e-07	1.27241e-07	6.49037e-07	3.30062e-07	-3.77803e-08	2.92282e-07	-1.49535e-07	1.27341e-08	-1.36801e-07	1.50547e-07	-1.24344e-08	1.38113e-07	1.46734e-07	-3.63179e-08	1.10416e-07	2.93676e-07	-2.50977e-08	2.68578e-07	4.73023e-08	-9.89151e-08	-5.16128e-08
13.050	1.13363e-07	-3.91242e-08	7.42389e-08	5.22809e-07	1.27559e-07	6.50368e-07	3.29656e-07	-3.77338e-08	2.91922e-07	-1.49184e-07	1.27042e-08	-1.36480e-07	1.50382e-07	-1.24207e-08	1.37961e-07	1.48106e-07	-3.66575e-08	1.11448e-07	2.94190e-07	-2.51697e-08	2.69021e-07	4.75570e-08	-9.94478e-08	-5.18908e-08
13.074	1.13233e-07	-3.90793e-08	7.41537e-08	5.23813e-07	1.27876e-07	6.51690e-07	3.29244e-07	-3.76867e-08	2.91557e-07	-1.48829e-07	1.26740e-08	-1.36155e-07	1.50214e-07	-1.24068e-08	1.37807e-07	1.49476e-07	-3.69965e-08	1.12479e-07	2.94701e-07	-2.52404e-08	2.69460e-07	4.78110e-08	-9.99788e-08	-5.21679e-08
13.099	1.13101e-07	-3.90339e-08	7.40675e-08	5.24810e-07	1.28193e-07	6.53003e-07	3.28827e-07	-3.76389e-08	2.91188e-07	-1.48469e-07	1.26434e-08	-1.35826e-07	1.50045e-07	-1.23928e-08	1.37652e-07	1.50843e-07	-3.73351e-08	1.13508e-07	2.95206e-07	-2.53099e-08	2.69896e-07	4.80641e-08	-1.00508e-07	-5.24441e-08
13.124	1.12968e-07	-3.89879e-08	7.39803e-08	5.25798e-07	1.28510e-07	6.54308e-07	3.28403e-07	-3.75905e-08	2.90813e-07	-1.48106e-07	1.26124e-08	-1.35494e-07	1.49873e-07	-1.23787e-08	1.37495e-07	1.52209e-07	-3.76732e-08	1.14536e-07	2.95707e-07	-2.53781e-08	2.70329e-07	4.83164e-08	-1.01036e-07	-5.27194e-08
13.148	1.12834e-07	-3.89415e-08	7.38921e-08	5.26778e-07	1.28826e-07	6.55604e-07	3.27974e-07	-3.75414e-08	2.90433e-07	-1.47738e-07	1.25811e-08	-1.35157e-07	1.49700e-07	-1.23644e-08	1.37336e-07	1.53573e-07	-3.80107e-08	1.15563e-07	2.96204e-07	-2.54451e-08	2.70759e-07	4.85679e-08	-1.01562e-07	-5.29938e-08
13.173	1.12697e-07	-3.88945e-08	7.38029e-08	5.27750e-07	1.29142e-07	6.56891e-07	3.27540e-07	-3.74916e-08	2.90048e-07	-1.47367e-07	1.25495e-08	-1.34817e-07	1.49525e-07	-1.23499e-08	1.37176e-07	1.54935e-07	-3.83478e-08	1.16587e-07	2.96696e-07	-2.55108e-08	2.71185e-07	4.88186e-08	-1.02086e-07	-5.32673e-08
13.197	1.12560e-07	-3.88469e-08	7.37128e-08	5.28713e-07	1.29457e-07	6.58170e-07	3.27100e-07	-3.74413e-08	2.89659e-07	-1.46991e-07	1.25175e-08	-1.34473e-07	1.49349e-07	-1.23354e-08	1.37013e-07	1.56295e-07	-3.86844e-08	1.17611e-07	2.97183e-07	-2.55753e-08	2.71608e-07	4.90685e-08	-1.02609e-07	-5.35400e-08
13.222	1.12421e-07	-3.87989e-08	7.36216e-08	5.29668e-07	1.29772e-07	6.59440e-07	3.26654e-07	-3.73903e-08	2.89264e-07	-1.46611e-07	1.24851e-08	-1.34126e-07	1.49170e-07	-1.23206e-08	1.36850e-07	1.57653e-07	-3.90205e-08	1.18633e-07	2.97666e-07	-2.56386e-08	2.72027e-07	4.93176e-08	-1.03129e-07	-5.38117e-08
13.246	1.12280e-07	-3.87504e-08	7.35295e-08	5.30615e-07	1.30086e-07	6.60701e-07	3.26203e-07	-3.73386e-08	2.88864e-07	-1.46226e-07	1.24524e-08	-1.33774e-07	1.48990e-07	-1.23057e-08	1.36684e-07	1.59009e-07	-3.93561e-08	1.19653e-07	2.98144e-07	-2.57006e-08	2.72443e-07	4.95658e-08	-1.03648e-07	-5.40826e-08
13.271	1.12138e-07	-3.87013e-08	7.34364e-08	5.31554e-07	1.30400e-07	6.61954e-07	3.25746e-07	-3.72863e-08	2.88460e-07	-1.45838e-07	1.24193e-08	-1.33419e-07	1.48808e-07	-1.22907e-08	1.36518e-07	1.60362e-07	-3.96911e-08	1.20671e-07	2.98617e-07	-2.57613e-08	2.72855e-07	4.98132e-08	-1.04166e-07	-5.43525e-08
13.296	1.11994e-07	-3.86518e-08	7.33424e-08	5.32484e-07	1.30713e-07	6.63197e-07	3.25284e-07	-3.72334e-08	2.88050e-07	-1.45445e-07	1.23858e-08	-1.33059e-07	1.48625e-07	-1.22755e-08	1.36349e-07	1.61714e-07	-4.00256e-08	1.21688e-07	2.99085e-07	-2.58208e-08	2.73265e-07	5.00598e-08	-1.04681e-07	-5.46216e-08
13.320	1.11849e-07	-3.86017e-08	7.32474e-08	5.33405e-07	1.31026e-07	6.64432e-07	3.24816e-07	-3.71799e-08	2.87636e-07	-1.45048e-07	1.23520e-08	-1.32696e-07	1.48439e-07	-1.22602e-08	1.36179e-07	1.63063e-07	-4.03595e-08	1.22704e-07	2.99549e-07	-2.58791e-08	2.73670e-07	5.03055e-08	-1.05195e-07	-5.48897e-08
13.345	1.11703e-07	-3.85512e-08	7.31515e-08	5.34319e-07	1.31339e-07	6.65657e-07	3.24343e-07	-3.71257e-08	2.87217e-07	-1.44646e-07	1.23178e-08	-1.32328e-07	1.48252e-07	-1.22448e-08	1.36008e-07	1.64410e-07	-4.06930e-08	1.23717e-07	3.00009e-07	-2.59361e-08	2.74073e-07	5.05504e-08	-1.05707e-07	-5.51569e-08
13.369	1.11555e-07	-3.85001e-08	7.30546e-08	5.35223e-07	1.31651e-07	6.66874e-07	3.23864e-07	-3.70709e-08	2.86793e-07	-1.44240e-07	1.22832e-08	-1.31957e-07	1.48064e-07	-1.22292e-08	1.35834e-07	1.65755e-07	-4.10258e-08	1.24729e-07	3.00463e-07	-2.59919e-08	2.74471e-07	5.07944e-08	-1.06218e-07	-5.54232e-08
13.394	1.11405e-07	-3.84486e-08	7.29569e-08	5.36119e-07	1.31962e-07	6.68082e-07	3.23380e-07	-3.70155e-08	2.86365e-07	-1.43830e-07	1.22483e-08	-1.31582e-07	1.47873e-07	-1.22135e-08	1.35660e-07	1.67098e-07	-4.13582e-08	1.25740e-07	3.00913e-07	-2.60464e-08	2.74867e-07	5.10376e-08	-1.06726e-07	-5.56885e-08
13.418	1.11255e-07	-3.83966e-08	7.28582e-08	5.37007e-07	1.32273e-07	6.69280e-07	3.22891e-07	-3.69595e-08	2.85931e-07	-1.43415e-07	1.22130e-08	-1.31202e-07	1.47681e-07	-1.21976e-08	1.35484e-07	1.68438e-07	-4.16899e-08	1.26748e-07	3.01358e-07	-2.60997e-08	2.75258e-07	5.12799e-08	-1.07233e-07	-5.59529e-08
13.443	1.11103e-07	-3.83441e-08	7.27585e-08	5.37886e-07	1.32584e-07	6.70470e-07	3.22396e-07	-3.69029e-08	2.85493e-07	-1.42996e-07	1.21773e-08	-1.30819e-07	1.47488e-07	-1.21816e-08	1.35306e-07	1.69776e-07	-4.20211e-08	1.27755e-07	3.01799e-07	-2.61518e-08	2.75647e-07	5.15214e-08	-1.07738e-07	-5.62164e-08
13.468	1.10949e-07	-3.82911e-08	7.26580e-08	5.38757e-07	1.32894e-07	6.71650e-07	3.21896e-07	-3.68456e-08	2.85050e-07	-1.42572e-07	1.21412e-08	-1.30431e-07	1.47293e-07	-1.21655e-08	1.35127e-07	1.71112e-07	-4.23517e-08	1.28760e-07	3.02234e-07	-2.62026e-08	2.76032e-07	5.17620e-08	-1.08241e-07	-5.64790e-08
13.492	1.10794e-07	-3.82376e-08	7.25565e-08	5.39619e-07	1.33203e-07	6.72822e-07	3.21391e-07	-3.67878e-08	2.84603e-07	-1.42144e-07	1.21047e-08	-1.30040e-07	1.47096e-07	-1.21493e-08	1.34947e-07	1.72445e-07	-4.26817e-08	1.29764e-07	3.02665e-07	-2.62522e-08	2.76413e-07	5.20018e-08	-1.08742e-07	-5.67406e-08
13.517	1.10638e-07	-3.81837e-08	7.24542e-08	5.40472e-07	1.33512e-07	6.73984e-07	3.20880e-07	-3.67293e-08	2.84151e-07	-1.41712e-07	1.20679e-08	-1.29644e-07	1.46898e-07	-1.21329e-08	1.34765e-07	1.73776e-07	-4.30112e-08	1.30765e-07	3.03091e-07	-2.63005e-08	2.76791e-07	5.22407e-08	-1.09242e-07	-5.70012e-08
13.541	1.10480e-07	-3.81293e-08	7.23510e-08	5.41316e-07	1.33820e-07	6.75136e-07	3.20364e-07	-3.66703e-08	2.83694e-07	-1.41275e-07	1.20307e-08	-1.29244e-07	1.46698e-07	-1.21164e-08	1.34581e-07	1.75105e-07	-4.33401e-08	1.31765e-07	3.03512e-07	-2.63476e-08	2.77165e-07	5.24787e-08	-1.09740e-07	-5.72609e-08
13.566	1.10321e-07	-3.80744e-08	7.22469e-08	5.42152e-07	1.34128e-07	6.76280e-07	3.19843e-07	-3.66107e-08	2.83233e-07	-1.40833e-07	1.19931e-08	-1.28840e-07	1.46496e-07	-1.20997e-08	1.34396e-07	1.76431e-07	-4.36683e-08	1.32763e-07	3.03929e-07	-2.63935e-08	2.77535e-07	5.27159e-08	-1.10236e-07	-5.75197e-08
13.591	1.10161e-07	-3.80191e-08	7.21419e-08	5.42979e-07	1.34435e-07	6.77414e-07	3.19317e-07	-3.65504e-08	2.82767e-07	-1.40387e-07	1.19551e-08	-1.28432e-07	1.46293e-07	-1.20830e-08	1.34210e-07	1.77755e-07	-4.39960e-08	1.33759e-07	3.04340e-07	-2.64381e-08	2.77902e-07	5.29521e-08	-1.10730e-07	-5.77775e-08
13.615	1.09999e-07	-3.79633e-08	7.20360e-08	5.43798e-07	1.34741e-07	6.78539e-07	3.18786e-07	-3.64896e-08	2.82296e-07	-1.39936e-07	1.19167e-08	-1.28019e-07	1.46089e-07	-1.20661e-08	1.34023e-07	1.79077e-07	-4.43230e-08	1.34754e-07	3.04747e-07	-2.64815e-08	2.78266e-07	5.31875e-08	-1.11222e-07	-5.80344e-08
13.640	1.09836e-07	-3.79071e-08	7.19293e-08	5.44607e-07	1.35047e-07	6.79654e-07	3.18250e-07	-3.64282e-08	2.81821e-07	-1.39480e-07	1.18779e-08	-1.27603e-07	1.45883e-07	-1.20491e-08	1.33834e-07	1.80395e-07	-4.46494e-08	1.35746e-07	3.05149e-07	-2.65236e-08	2.78626e-07	5.34220e-08	-1.11712e-07	-5.82902e-08
13.664	1.09672e-07	-3.78504e-08	7.18218e-08	5.45408e-07	1.35352e-07	6.80760e-07	3.17708e-07	-3.63662e-08	2.81342e-07	-1.39020e-07	1.18387e-08	-1.27182e-07	1.45676e-07	-1.20320e-08	1.33644e-07	1.81712e-07	-4.49753e-08	1.36737e-07	3.05547e-07	-2.65646e-08	2.78982e-07	5.36557e-08	-1.12201e-07	-5.85452e-08
13.689	1.09507e-07	-3.77932e-08	7.17133e-08	5.46200e-07	1.35657e-07	6.81857e-07	3.17162e-07	-3.63037e-08	2.80858e-07	-1.38556e-07	1.17991e-08	-1.26757e-07	1.45467e-07	-1.20147e-08	1.33452e-07	1.83026e-07	-4.53004e-08	1.37725e-07	3.05939e-07	-2.66043e-08	2.79335e-07	5.38884e-08	-1.12688e-07	-5.87991e-08
13.713	1.09340e-07	-3.77357e-08	7.16041e-08	5.46983e-07	1.35961e-07	6.82944e-07	3.16610e-07	-3.62406e-08	2.80369e-07	-1.38086e-07	1.17592e-08	-1.26327e-07	1.45256e-07	-1.19973e-08	1.33259e-07	1.84337e-07	-4.56250e-08	1.38712e-07	3.06327e-07	-2.66428e-08	2.79684e-07	5.41203e-08	-1.13172e-07	-5.90521e-08
13.738	1.09172e-07	-3.76776e-08	7.14940e-08	5.47757e-07	1.36265e-07	6.84022e-07	3.16054e-07	-3.61769e-08	2.79877e-07	-1.37612e-07	1.17188e-08	-1.25893e-07	1.45045e-07	-1.19799e-08	1.33065e-07	1.85646e-07	-4.59489e-08	1.39697e-07	3.06709e-07	-2.66800e-08	2.80029e-07	5.43512e-08	-1.13655e-07	-5.93041e-08
13.763	1.09002e-07	-3.76192e-08	7.13831e-08	5.48523e-07	1.36567e-07	6.85090e-07	3.15492e-07	-3.61126e-08	2.79379e-07	-1.37133e-07	1.16780e-08	-1.25455e-07	1.44832e-07	-1.19623e-08	1.32869e-07	1.86952e-07	-4.62722e-08	1.40680e-07	3.07087e-07	-2.67160e-08	2.80371e-07	5.45813e-08	-1.14136e-07	-5.95551e-08
13.787	1.08832e-07	-3.75603e-08	7.12713e-08	5.49279e-07	1.36869e-07	6.86148e-07	3.14926e-07	-3.60478e-08	2.78878e-07	-1.36650e-07	1.16368e-08	-1.25013e-07	1.44617e-07	-1.19446e-08	1.32673e-07	1.88255e-07	-4.65948e-08	1.41660e-07	3.07460e-07	-2.67509e-08	2.80709e-07	5.48104e-08	-1.14616e-07	-5.98052e-08
13.812	1.08660e-07	-3.75010e-08	7.11588e-08	5.50026e-07	1.37171e-07	6.87197e-07	3.14354e-07	-3.59824e-08	2.78372e-07	-1.36161e-07	1.15952e-08	-1.24566e-07	1.44401e-07	-1.19267e-08	1.32475e-07	1.89556e-07	-4.69168e-08	1.42639e-07	3.07828e-07	-2.67844e-08	2.81044e-07	5.50387e-08	-1.15093e-07	-6.00542e-08
13.836	1.08487e-07	-3.74412e-08	7.10454e-08	5.50765e-07	1.37471e-07	6.88236e-07	3.13778e-07	-3.59164e-08	2.77862e-07	-1.35668e-07	1.15532e-08	-1.24115e-07	1.44184e-07	-1.19088e-08	1.32275e-07	1.90854e-07	-4.72381e-08	1.43616e-07	3.08191e-07	-2.68168e-08	2.81374e-07	5.52661e-08	-1.15568e-07	-6.03023e-08
13.861	1.08312e-07	-3.73811e-08	7.09313e-08	5.51494e-07	1.37771e-07	6.89266e-07	3.13197e-07	-3.58499e-08	2.77347e-07	-1.35170e-07	1.15108e-08	-1.23659e-07	1.43966e-07	-1.18908e-08	1.32075e-07	1.92150e-07	-4.75587e-08	1.44591e-07	3.08549e-07	-2.68480e-08	2.81702e-07	5.54925e-08	-1.16042e-07	-6.05494e-08
13.885	1.08137e-07	-3.73205e-08	7.08163e-08	5.52215e-07	1.38071e-07	6.90286e-07	3.12612e-07	-3.57829e-08	2.76829e-07	-1.34667e-07	1.14680e-08	-1.23199e-07	1.43746e-07	-1.18726e-08	1.31873e-07	1.93442e-07	-4.78787e-08	1.45564e-07	3.08903e-07	-2.68779e-08	2.82025e-07	5.57180e-08	-1.16514e-07	-6.07955e-08
13.910	1.07960e-07	-3.72595e-08	7.07006e-08	5.52926e-07	1.38369e-07	6.91296e-07	3.12021e-07	-3.57153e-08	2.76306e-07	-1.34160e-07	1.14248e-08	-1.22735e-07	1.43525e-07	-1.18543e-08	1.31671e-07	1.94732e-07	-4.81980e-08	1.46534e-07	3.09251e-07	-2.69067e-08	2.82345e-07	5.59427e-08	-1.16983e-07	-6.10406e-08
13.935	1.07782e-07	-3.71981e-08	7.05841e-08	5.53629e-07	1.38667e-07	6.92296e-07	3.11426e-07	-3.56471e-08	2.75779e-07	-1.33647e-07	1.13811e-08	-1.22266e-07	1.43303e-07	-1.18360e-08	1.31467e-07	1.96020e-07	-4.85166e-08	1.47503e-07	3.09595e-07	-2.69342e-08	2.82661e-07	5.61664e-08	-1.17451e-07	-6.12847e-08
13.959	1.07603e-07	-3.71363e-08	7.04668e-08	5.54322e-07	1.38964e-07	6.93286e-07	3.10826e-07	-3.55785e-08	2.75247e-07	-1.33130e-07	1.13371e-08	-1.21793e-07	1.43079e-07	-1.18175e-08	1.31262e-07	1.97304e-07	-4.88345e-08	1.48470e-07	3.09933e-07	-2.69605e-08	2.82973e-07	5.63892e-08	-1.17917e-07	-6.15278e-08
13.984	1.07423e-07	-3.70741e-08	7.03488e-08	5.55006e-07	1.39261e-07	6.94267e-07	3.10221e-07	-3.55093e-08	2.74712e-07	-1.32607e-07	1.12926e-08	-1.21315e-07	1.42854e-07	-1.17989e-08	1.31055e-07	1.98586e-07	-4.91517e-08	1.49434e-07	3.10267e-07	-2.69857e-08	2.83281e-07	5.66111e-08	-1.18381e-07	-6.17699e-08
14.008	1.07241e-07	-3.70115e-08	7.02300e-08	5.55681e-07	1.39557e-07	6.95238e-07	3.09612e-07	-3.54395e-08	2.74172e-07	-1.32080e-07	1.12477e-08	-1.20832e-07	1.42628e-07	-1.17803e-08	1.30848e-07	1.99865e-07	-4.94683e-08	1.50397e-07	3.10596e-07	-2.70096e-08	2.83586e-07	5.68320e-08	-1.18843e-07	-6.20109e-08
14.033	1.07059e-07	-3.69485e-08	7.01104e-08	5.56347e-07	1.39852e-07	6.96199e-07	3.08998e-07	-3.53693e-08	2.73629e-07	-1.31548e-07	1.12024e-08	-1.20345e-07	1.42401e-07	-1.17615e-08	1.30639e-07	2.01141e-07	-4.97841e-08	1.51357e-07	3.10920e-07	-2.70323e-08	2.83887e-07	5.70520e-08	-1.19303e-07	-6.22510e-08
14.057	1.06875e-07	-3.68851e-08	6.99901e-08	5.57004e-07	1.40146e-07	6.97150e-07	3.08380e-07	-3.52985e-08	2.73081e-07	-1.31011e-07	1.11566e-08	-1.19854e-07	1.42173e-07	-1.17426e-08	1.30430e-07	2.02414e-07	-5.00992e-08	1.52315e-07	3.11239e-07	-2.70539e-08	2.84185e-07	5.72711e-08	-1.19761e-07	-6.24901e-08
14.082	1.06690e-07	-3.68213e-08	6.98691e-08	5.57652e-07	1.40439e-07	6.98091e-07	3.07757e-07	-3.52272e-08	2.72530e-07	-1.30468e-07	1.11104e-08	-1.19358e-07	1.41943e-07	-1.17237e-08	1.30219e-07	2.03684e-07	-5.04136e-08	1.53271e-07	3.11552e-07	-2.70742e-08	2.84478e-07	5.74893e-08	-1.20217e-07	-6.27281e-08
14.107	1.06505e-07	-3.67572e-08	6.97474e-08	5.58290e-07	1.40732e-07	6.99022e-07	3.07129e-07	-3.51554e-08	2.71974e-07	-1.29921e-07	1.10638e-08	-1.18857e-07	1.41712e-07	-1.17046e-08	1.30008e-07	2.04952e-07	-5.07273e-08	1.54224e-07	3.11861e-07	-2.70934e-08	2.84768e-07	5.77066e-08	-1.20672e-07	-6.29652e-08
14.131	1.06318e-07	-3.66926e-08	6.96249e-08	5.58920e-07	1.41023e-07	6.99943e-07	3.06497e-07	-3.50830e-08	2.71414e-07	-1.29369e-07	1.10168e-08	-1.18352e-07	1.41480e-07	-1.16855e-08	1.29795e-07	2.06216e-07	-5.10403e-08	1.55176e-07	3.12165e-07	-2.71113e-08	2.85054e-07	5.79229e-08	-1.21124e-07	-6.32012e-08
14.156	1.06129e-07	-3.66277e-08	6.95017e-08	5.59540e-07	1.41314e-07	7.00854e-07	3.05861e-07	-3.50102e-08	2.70851e-07	-1.28812e-07	1.09694e-08	-1.17842e-07	1.41248e-07	-1.16662e-08	1.29581e-07	2.07478e-07	-5.13525e-08	1.56125e-07	3.12464e-07	-2.71281e-08	2.85336e-07	5.81382e-08	-1.21574e-07	-6.34362e-08
14.180	1.05940e-07	-3.65624e-08	6.93778e-08	5.60150e-07	1.41605e-07	7.01755e-07	3.05220e-07	-3.49369e-08	2.70284e-07	-1.28250e-07	1.09215e-08	-1.17328e-07	1.41013e-07	-1.16469e-08	1.29367e-07	2.08736e-07	-5.16640e-08	1.57072e-07	3.12758e-07	-2.71437e-08	2.85615e-07	5.83527e-08	-1.22023e-07	-6.36702e-08
14.205	1.05750e-07	-3.64968e-08	6.92533e-08	5.60752e-07	1.41894e-07	7.02646e-07	3.04575e-07	-3.48630e-08	2.69712e-07	-1.27682e-07	1.08732e-08	-1.16809e-07	1.40778e-07	-1.16275e-08	1.29151e-07	2.09992e-07	-5.19748e-08	1.58017e-07	3.13047e-07	-2.71581e-08	2.85889e-07	5.85662e-08	-1.22469e-07	-6.39031e-08
14.230	1.05559e-07	-3.64308e-08	6.91280e-08	5.61344e-07	1.42183e-07	7.03527e-07	3.03926e-07	-3.47887e-08	2.69137e-07	-1.27110e-07	1.08244e-08	-1.16285e-07	1.40542e-07	-1.16080e-08	1.28934e-07	2.11244e-07	-5.22848e-08	1.58959e-07	3.13331e-07	-2.71714e-08	2.86160e-07	5.87787e-08	-1.22914e-07	-6.41351e-08
14.254	1.05366e-07	-3.63644e-08	6.90020e-08	5.61927e-07	1.42470e-07	7.04398e-07	3.03272e-07	-3.47138e-08	2.68558e-07	-1.26532e-07	1.07752e-08	-1.15757e-07	1.40305e-07	-1.15884e-08	1.28717e-07	2.12494e-07	-5.25941e-08	1.59900e-07	3.13610e-07	-2.71835e-08	2.86427e-07	5.89903e-08	-1.23356e-07	-6.43660e-08
14.279	1.05173e-07	-3.62976e-08	6.88754e-08	5.62501e-07	1.42757e-07	7.05258e-07	3.02614e-07	-3.46385e-08	2.67976e-07	-1.25950e-07	1.07256e-08	-1.15224e-07	1.40067e-07	-1.15687e-08	1.28498e-07	2.13740e-07	-5.29026e-08	1.60838e-07	3.13884e-07	-2.71944e-08	2.86690e-07	5.92010e-08	-1.23797e-07	-6.45958e-08
14.303	1.04979e-07	-3.62306e-08	6.87481e-08	5.63065e-07	1.43043e-07	7.06108e-07	3.01952e-07	-3.45627e-08	2.67389e-07	-1.25362e-07	1.06756e-08	-1.14686e-07	1.39828e-07	-1.15490e-08	1.28279e-07	2.14984e-07	-5.32103e-08	1.61773e-07	3.14154e-07	-2.72041e-08	2.86949e-07	5.94107e-08	-1.24235e-07	-6.48246e-08
14.328	1.04783e-07	-3.61631e-08	6.86201e-08	5.63620e-07	1.43328e-07	7.06949e-07	3.01286e-07	-3.44865e-08	2.66799e-07	-1.24769e-07	1.06251e-08	-1.14144e-07	1.39588e-07	-1.15291e-08	1.28058e-07	2.16224e-07	-5.35173e-08	1.62707e-07	3.14418e-07	-2.72127e-08	2.87205e-07	5.96195e-08	-1.24672e-07	-6.50524e-08
14.352	1.04587e-07	-3.60953e-08	6.84915e-08	5.64166e-07	1.43612e-07	7.07778e-07	3.00615e-07	-3.44097e-08	2.66205e-07	-1.24171e-07	1.05741e-08	-1.13596e-07	1.39346e-07	-1.15092e-08	1.27837e-07	2.17461e-07	-5.38235e-08	1.63638e-07	3.14677e-07	-2.72201e-08	2.87456e-07	5.98273e-08	-1.25107e-07	-6.52792e-08
14.377	1.04389e-07	-3.60272e-08	6.83623e-08	5.64702e-07	1.43896e-07	7.08598e-07	2.99940e-07	-3.43325e-08	2.65608e-07	-1.23567e-07	1.05227e-08	-1.13045e-07	1.39104e-07	-1.14892e-08	1.27615e-07	2.18695e-07	-5.41290e-08	1.64566e-07	3.14931e-07	-2.72264e-08	2.87704e-07	6.00342e-08	-1.25539e-07	-6.55049e-08
14.402	1.04191e-07	-3.59588e-08	6.82324e-08	5.65229e-07	1.44178e-07	7.09407e-07	2.99262e-07	-3.42548e-08	2.65007e-07	-1.22959e-07	1.04709e-08	-1.12488e-07	1.38861e-07	-1.14691e-08	1.27392e-07	2.19926e-07	-5.44336e-08	1.65493e-07	3.15180e-07	-2.72315e-08	2.87948e-07	6.02401e-08	-1.25970e-07	-6.57296e-08
14.426	1.03992e-07	-3.58900e-08	6.81018e-08	5.65747e-07	1.44460e-07	7.10207e-07	2.98579e-07	-3.41766e-08	2.64402e-07	-1.22345e-07	1.04187e-08	-1.11926e-07	1.38617e-07	-1.14490e-08	1.27168e-07	2.21154e-07	-5.47375e-08	1.66416e-07	3.15424e-07	-2.72354e-08	2.88188e-07	6.04451e-08	-1.26398e-07	-6.59532e-08
14.451	1.03792e-07	-3.58208e-08	6.79707e-08	5.66255e-07	1.44740e-07	7.10995e-07	2.97892e-07	-3.40980e-08	2.63794e-07	-1.21726e-07	1.03659e-08	-1.11360e-07	1.38373e-07	-1.14288e-08	1.26944e-07	2.22378e-07	-5.50406e-08	1.67338e-07	3.15663e-07	-2.72383e-08	2.88424e-07	6.06491e-08	-1.26825e-07	-6.61758e-08
14.475	1.03590e-07	-3.57514e-08	6.78389e-08	5.66754e-07	1.45020e-07	7.11774e-07	2.97201e-07	-3.40189e-08	2.63182e-07	-1.21102e-07	1.03128e-08	-1.10789e-07	1.38127e-07	-1.14085e-08	1.26718e-07	2.23600e-07	-5.53429e-08	1.68257e-07	3.15897e-07	-2.72399e-08	2.88657e-07	6.08521e-08	-1.27249e-07	-6.63974e-08
14.500	1.03388e-07	-3.56816e-08	6.77065e-08	5.67243e-07	1.45299e-07	7.12542e-07	2.96506e-07	-3.39394e-08	2.62567e-07	-1.20472e-07	1.02592e-08	-1.10213e-07	1.37880e-07	-1.13881e-08	1.26492e-07	2.24818e-07	-5.56444e-08	1.69174e-07	3.16125e-07	-2.72405e-08	2.88885e-07	6.10542e-08	-1.27672e-07	-6.66179e-08
14.524	1.03185e-07	-3.56115e-08	6.75735e-08	5.67723e-07	1.45576e-07	7.13299e-07	2.95808e-07	-3.38594e-08	2.61948e-07	-1.19838e-07	1.02051e-08	-1.09632e-07	1.37633e-07	-1.13677e-08	1.26265e-07	2.26033e-07	-5.59451e-08	1.70088e-07	3.16349e-07	-2.72399e-08	2.89109e-07	6.12553e-08	-1.28093e-07	-6.68373e-08
14.549	1.02981e-07	-3.55412e-08	6.74400e-08	5.68194e-07	1.45853e-07	7.14047e-07	2.95105e-07	-3.37790e-08	2.61326e-07	-1.19197e-07	1.01506e-08	-1.09047e-07	1.37385e-07	-1.13472e-08	1.26038e-07	2.27245e-07	-5.62450e-08	1.71000e-07	3.16568e-07	-2.72382e-08	2.89330e-07	6.14555e-08	-1.28511e-07	-6.70557e-08
14.574	1.02776e-07	-3.54704e-08	6.73058e-08	5.68654e-07	1.46129e-07	7.14784e-07	2.94399e-07	-3.36981e-08	2.60700e-07	-1.18552e-07	1.00957e-08	-1.08456e-07	1.37136e-07	-1.13267e-08	1.25809e-07	2.28453e-07	-5.65441e-08	1.71909e-07	3.16782e-07	-2.72353e-08	2.89547e-07	6.16546e-08	-1.28928e-07	-6.72730e-08
14.598	1.02570e-07	-3.53994e-08	6.71710e-08	5.69106e-07	1.46404e-07	7.15510e-07	2.93688e-07	-3.36169e-08	2.60072e-07	-1.17901e-07	1.00403e-08	-1.07861e-07	1.36886e-07	-1.13060e-08	1.25580e-07	2.29658e-07	-5.68423e-08	1.72816e-07	3.16991e-07	-2.72313e-08	2.89760e-07	6.18529e-08	-1.29342e-07	-6.74893e-08
14.623	1.02364e-07	-3.53281e-08	6.70357e-08	5.69548e-07	1.46678e-07	7.16226e-07	2.92974e-07	-3.35351e-08	2.59439e-07	-1.17245e-07	9.98439e-09	-1.07261e-07	1.36636e-07	-1.12853e-08	1.25351e-07	2.30860e-07	-5.71398e-08	1.73720e-07	3.17195e-07	-2.72262e-08	2.89968e-07	6.20501e-08	-1.29755e-07	-6.77046e-08
14.647	1.02156e-07	-3.52565e-08	6.68998e-08	5.69981e-07	1.46951e-07	7.16931e-07	2.92257e-07	-3.34530e-08	2.58804e-07	-1.16584e-07	9.92808e-09	-1.06656e-07	1.36385e-07	-1.12646e-08	1.25120e-07	2.32058e-07	-5.74364e-08	1.74622e-07	3.17393e-07	-2.72200e-08	2.90173e-07	6.22464e-08	-1.30165e-07	-6.79187e-08
14.672	1.01948e-07	-3.51846e-08	6.67634e-08	5.70404e-07	1.47223e-07	7.17626e-07	2.91535e-07	-3.33704e-08	2.58165e-07	-1.15917e-07	9.87130e-09	-1.06046e-07	1.36133e-07	-1.12438e-08	1.24889e-07	2.33253e-07	-5.77322e-08	1.75521e-07	3.17587e-07	-2.72127e-08	2.90374e-07	6.24417e-08	-1.30574e-07	-6.81318e-08
14.696	1.01739e-07	-3.51124e-08	6.66264e-08	5.70817e-07	1.47494e-07	7.18311e-07	2.90810e-07	-3.32874e-08	2.57523e-07	-1.15245e-07	9.81407e-09	-1.05431e-07	1.35880e-07	-1.12229e-08	1.24657e-07	2.34445e-07	-5.80271e-08	1.76418e-07	3.17776e-07	-2.72043e-08	2.90571e-07	6.26361e-08	-1.30980e-07	-6.83439e-08
14.721	1.01529e-07	-3.50399e-08	6.64888e-08	5.71221e-07	1.47763e-07	7.18984e-07	2.90082e-07	-3.32040e-08	2.56878e-07	-1.14568e-07	9.75639e-09	-1.04812e-07	1.35627e-07	-1.12020e-08	1.24425e-07	2.35633e-07	-5.83212e-08	1.77312e-07	3.17959e-07	-2.71947e-08	2.90765e-07	6.28294e-08	-1.31384e-07	-6.85549e-08
14.746	1.01318e-07	-3.49671e-08	6.63507e-08	5.71615e-07	1.48032e-07	7.19648e-07	2.89349e-07	-3.31202e-08	2.56229e-07	-1.13885e-07	9.69824e-09	-1.04187e-07	1.35373e-07	-1.11810e-08	1.24192e-07	2.36818e-07	-5.86145e-08	1.78203e-07	3.18138e-07	-2.71841e-08	2.90954e-07	6.30218e-08	-1.31787e-07	-6.87648e-08
14.770	1.01106e-07	-3.48941e-08	6.62121e-08	5.72000e-07	1.48300e-07	7.20300e-07	2.88614e-07	-3.30360e-08	2.55578e-07	-1.13197e-07	9.63964e-09	-1.03557e-07	1.35118e-07	-1.11600e-08	1.23958e-07	2.37999e-07	-5.89069e-08	1.79092e-07	3.18311e-07	-2.71724e-08	2.91139e-07	6.32132e-08	-1.32187e-07	-6.89737e-08
14.795	1.00894e-07	-3.48207e-08	6.60730e-08	5.72376e-07	1.48567e-07	7.20943e-07	2.87874e-07	-3.29514e-08	2.54923e-07	-1.12503e-07	9.58057e-09	-1.02923e-07	1.34863e-07	-1.11389e-08	1.23724e-07	2.39177e-07	-5.91985e-08	1.79979e-07	3.18480e-07	-2.71596e-08	2.91320e-07	6.34037e-08	-1.32585e-07	-6.91815e-08
14.819	1.00680e-07	-3.47471e-08	6.59333e-08	5.72741e-07	1.48833e-07	7.21574e-07	2.87132e-07	-3.28663e-08	2.54265e-07	-1.11804e-07	9.52105e-09	-1.02283e-07	1.34607e-07	-1.11178e-08	1.23489e-07	2.40352e-07	-5.94892e-08	1.80863e-07	3.18643e-07	-2.71457e-08	2.91498e-07	6.35932e-08	-1.32981e-07	-6.93882e-08
14.844	1.00466e-07	-3.46733e-08	6.57931e-08	5.73098e-07	1.49097e-07	7.22195e-07	2.86385e-07	-3.27809e-08	2.53605e-07	-1.11100e-07	9.46106e-09	-1.01639e-07	1.34350e-07	-1.10966e-08	1.23254e-07	2.41523e-07	-5.97790e-08	1.81744e-07	3.18802e-07	-2.71307e-08	2.91671e-07	6.37816e-08	-1.33376e-07	-6.95939e-08
14.868	1.00252e-07	-3.45991e-08	6.56525e-08	5.73444e-07	1.49361e-07	7.22805e-07	2.85636e-07	-3.26951e-08	2.52941e-07	-1.10390e-07	9.40061e-09	-1.00990e-07	1.34093e-07	-1.10753e-08	1.23018e-07	2.42691e-07	-6.00680e-08	1.82622e-07	3.18955e-07	-2.71146e-08	2.91840e-07	6.39691e-08	-1.33768e-07	-6.97985e-08
14.893	1.00036e-07	-3.45247e-08	6.55113e-08	5.73781e-07	1.49623e-07	7.23405e-07	2.84883e-07	-3.26089e-08	2.52274e-07	-1.09675e-07	9.33970e-09	-1.00335e-07	1.33836e-07	-1.10541e-08	1.22782e-07	2.43855e-07	-6.03561e-08	1.83498e-07	3.19103e-07	-2.70975e-08	2.92006e-07	6.41557e-08	-1.34158e-07	-7.00020e-08
14.918	9.98197e-08	-3.44501e-08	6.53696e-08	5.74109e-07	1.49885e-07	7.23994e-07	2.84127e-07	-3.25224e-08	2.51604e-07	-1.08954e-07	9.27832e-09	-9.96758e-08	1.33577e-07	-1.10327e-08	1.22545e-07	2.45015e-07	-6.06434e-08	1.84372e-07	3.19247e-07	-2.70792e-08	2.92167e-07	6.43412e-08	-1.34546e-07	-7.02044e-08
14.942	9.96027e-08	-3.43752e-08	6.52275e-08	5.74427e-07	1.50145e-07	7.24572e-07	2.83367e-07	-3.24354e-08	2.50932e-07	-1.08228e-07	9.21648e-09	-9.90114e-08	1.33319e-07	-1.10114e-08	1.22307e-07	2.46172e-07	-6.09297e-08	1.85242e-07	3.19385e-07	-2.70600e-08	2.92325e-07	6.45258e-08	-1.34932e-07	-7.04058e-08
14.967	9.93849e-08	-3.43000e-08	6.50849e-08	5.74735e-07	1.50404e-07	7.25139e-07	2.82604e-07	-3.23481e-08	2.50256e-07	-1.07496e-07	9.15417e-09	-9.83421e-08	1.33060e-07	-1.09900e-08	1.22070e-07	2.47325e-07	-6.12152e-08	1.86110e-07	3.19518e-07	-2.70396e-08	2.92478e-07	6.47094e-08	-1.35315e-07	-7.06061e-08
14.991	9.91665e-08	-3.42246e-08	6.49418e-08	5.75034e-07	1.50662e-07	7.25696e-07	2.81838e-07	-3.22604e-08	2.49578e-07	-1.06759e-07	9.09140e-09	-9.76677e-08	1.32800e-07	-1.09685e-08	1.21831e-07	2.48475e-07	-6.14998e-08	1.86975e-07	3.19646e-07	-2.70182e-08	2.92628e-07	6.48919e-08	-1.35697e-07	-7.08054e-08
15.016	9.89473e-08	-3.41490e-08	6.47983e-08	5.75323e-07	1.50919e-07	7.26242e-07	2.81069e-07	-3.21724e-08	2.48897e-07	-1.06016e-07	9.02815e-09	-9.69883e-08	1.32540e-07	-1.09470e-08	1.21593e-07	2.49621e-07	-6.17835e-08	1.87838e-07	3.19769e-07	-2.69958e-08	2.92773e-07	6.50736e-08	-1.36077e-07	-7.10035e-08
15.041	9.87274e-08	-3.40731e-08	6.46543e-08	5.75603e-07	1.51175e-07	7.26778e-07	2.80297e-07	-3.20840e-08	2.48213e-07	-1.05268e-07	8.96445e-09	-9.63039e-08	1.32279e-07	-1.09255e-08	1.21353e-07	2.50764e-07	-6.20663e-08	1.88698e-07	3.19887e-07	-2.69723e-08	2.92915e-07	6.52542e-08	-1.36455e-07	-7.12006e-08
15.065	9.85069e-08	-3.39970e-08	6.45099e-08	5.75872e-07	1.51430e-07	7.27302e-07	2.79521e-07	-3.19952e-08	2.47526e-07	-1.04515e-07	8.90027e-09	-9.56145e-08	1.32018e-07	-1.09039e-08	1.21114e-07	2.51903e-07	-6.23482e-08	1.89555e-07	3.20000e-07	-2.69477e-08	2.93052e-07	6.54338e-08	-1.36830e-07	-7.13966e-08
15.090	9.82857e-08	-3.39206e-08	6.43650e-08	5.76133e-07	1.51683e-07	7.27816e-07	2.78743e-07	-3.19061e-08	2.46837e-07	-1.03756e-07	8.83563e-09	-9.49200e-08	1.31756e-07	-1.08823e-08	1.20874e-07	2.53038e-07	-6.26292e-08	1.90409e-07	3.20108e-07	-2.69221e-08	2.93186e-07	6.56125e-08	-1.37204e-07	-7.15915e-08
15.114	9.80638e-08	-3.38441e-08	6.42197e-08	5.76383e-07	1.51936e-07	7.28319e-07	2.77961e-07	-3.18167e-08	2.46145e-07	-1.02991e-07	8.77051e-09	-9.42205e-08	1.31494e-07	-1.08607e-08	1.20634e-07	2.54170e-07	-6.29093e-08	1.91261e-07	3.20211e-07	-2.68955e-08	2.93316e-07	6.57901e-08	-1.37575e-07	-7.17854e-08
15.139	9.78413e-08	-3.37673e-08	6.40740e-08	5.76624e-07	1.52187e-07	7.28811e-07	2.77177e-07	-3.17269e-08	2.45450e-07	-1.02221e-07	8.70493e-09	-9.35160e-08	1.31232e-07	-1.08390e-08	1.20393e-07	2.55298e-07	-6.31885e-08	1.92109e-07	3.20309e-07	-2.68679e-08	2.93441e-07	6.59668e-08	-1.37945e-07	-7.19781e-08
15.163	9.76181e-08	-3.36903e-08	6.39279e-08	5.76856e-07	1.52437e-07	7.29293e-07	2.76389e-07	-3.16367e-08	2.44753e-07	-1.01445e-07	8.63888e-09	-9.28064e-08	1.30969e-07	-1.08173e-08	1.20152e-07	2.56422e-07	-6.34667e-08	1.92955e-07	3.20402e-07	-2.68392e-08	2.93563e-07	6.61425e-08	-1.38312e-07	-7.21698e-08
15.188	9.73943e-08	-3.36130e-08	6.37813e-08	5.77078e-07	1.52686e-07	7.29763e-07	2.75599e-07	-3.15463e-08	2.44053e-07	-1.00664e-07	8.57236e-09	-9.20917e-08	1.30706e-07	-1.07956e-08	1.19911e-07	2.57543e-07	-6.37441e-08	1.93799e-07	3.20490e-07	-2.68095e-08	2.93680e-07	6.63171e-08	-1.38678e-07	-7.23604e-08
15.213	9.71699e-08	-3.35356e-08	6.36343e-08	5.77290e-07	1.52933e-07	7.30223e-07	2.74806e-07	-3.14555e-08	2.43350e-07	-9.98774e-08	8.50537e-09	-9.13721e-08	1.30443e-07	-1.07738e-08	1.19669e-07	2.58660e-07	-6.40205e-08	1.94639e-07	3.20573e-07	-2.67788e-08	2.93794e-07	6.64908e-08	-1.39041e-07	-7.25500e-08
15.237	9.69449e-08	-3.34579e-08	6.34870e-08	5.77492e-07	1.53180e-07	7.30672e-07	2.74010e-07	-3.13644e-08	2.42646e-07	-9.90852e-08	8.43790e-09	-9.06473e-08	1.30179e-07	-1.07520e-08	1.19427e-07	2.59773e-07	-6.42960e-08	1.95477e-07	3.20650e-07	-2.67470e-08	2.93903e-07	6.66635e-08	-1.39402e-07	-7.27384e-08
15.262	9.67193e-08	-3.33801e-08	6.33393e-08	5.77685e-07	1.53425e-07	7.31110e-07	2.73211e-07	-3.12729e-08	2.41938e-07	-9.82875e-08	8.36997e-09	-8.99175e-08	1.29915e-07	-1.07302e-08	1.19185e-07	2.60882e-07	-6.45706e-08	1.96311e-07	3.20723e-07	-2.67143e-08	2.94009e-07	6.68353e-08	-1.39761e-07	-7.29258e-08
15.286	9.64931e-08	-3.33020e-08	6.31911e-08	5.77868e-07	1.53669e-07	7.31537e-07	2.72410e-07	-3.11812e-08	2.41228e-07	-9.74842e-08	8.30156e-09	-8.91826e-08	1.29651e-07	-1.07084e-08	1.18942e-07	2.61987e-07	-6.48442e-08	1.97143e-07	3.20791e-07	-2.66806e-08	2.94110e-07	6.70060e-08	-1.40118e-07	-7.31120e-08
15.311	9.62664e-08	-3.32237e-08	6.30426e-08	5.78042e-07	1.53912e-07	7.31954e-07	2.71605e-07	-3.10891e-08	2.40516e-07	-9.66754e-08	8.23269e-09	-8.84427e-08	1.29386e-07	-1.06866e-08	1.18700e-07	2.63089e-07	-6.51169e-08	1.97972e-07	3.20854e-07	-2.66458e-08	2.94208e-07	6.71757e-08	-1.40473e-07	-7.32972e-08
15.335	9.60391e-08	-3.31453e-08	6.28938e-08	5.78206e-07	1.54153e-07	7.32359e-07	2.70798e-07	-3.09967e-08	2.39802e-07	-9.58610e-08	8.16334e-09	-8.76977e-08	1.29121e-07	-1.06647e-08	1.18457e-07	2.64187e-07	-6.53886e-08	1.98799e-07	3.20911e-07	-2.66101e-08	2.94301e-07	6.73444e-08	-1.40826e-07	-7.34813e-08
15.360	9.58112e-08	-3.30666e-08	6.27445e-08	5.78360e-07	1.54394e-07	7.32754e-07	2.69989e-07	-3.09041e-08	2.39085e-07	-9.50411e-08	8.09352e-09	-8.69476e-08	1.28856e-07	-1.06428e-08	1.18213e-07	2.65281e-07	-6.56594e-08	1.99622e-07	3.20964e-07	-2.65734e-08	2.94391e-07	6.75122e-08	-1.41177e-07	-7.36643e-08
15.385	9.55828e-08	-3.29878e-08	6.25949e-08	5.78505e-07	1.54633e-07	7.33138e-07	2.69176e-07	-3.08111e-08	2.38365e-07	-9.42157e-08	8.02323e-09	-8.61925e-08	1.28591e-07	-1.06209e-08	1.17970e-07	2.66371e-07	-6.59293e-08	2.00442e-07	3.21012e-07	-2.65357e-08	2.94476e-07	6.76789e-08	-1.41525e-07	-7.38463e-08
15.409	9.53538e-08	-3.29088e-08	6.24450e-08	5.78640e-07	1.54871e-07	7.33511e-07	2.68362e-07	-3.07178e-08	2.37644e-07	-9.33847e-08	7.95246e-09	-8.54323e-08	1.28325e-07	-1.05989e-08	1.17726e-07	2.67458e-07	-6.61982e-08	2.01260e-07	3.21055e-07	-2.64970e-08	2.94558e-07	6.78446e-08	-1.41872e-07	-7.40271e-08
15.434	9.51243e-08	-3.28296e-08	6.22947e-08	5.78766e-07	1.55107e-07	7.33873e-07	2.67544e-07	-3.06243e-08	2.36920e-07	-9.25482e-08	7.88122e-09	-8.46670e-08	1.28059e-07	-1.05770e-08	1.17482e-07	2.68540e-07	-6.64661e-08	2.02074e-07	3.21092e-07	-2.64573e-08	2.94635e-07	6.80094e-08	-1.42216e-07	-7.42069e-08
15.458	9.48943e-08	-3.27502e-08	6.21441e-08	5.78881e-07	1.55342e-07	7.34224e-07	2.66725e-07	-3.05305e-08	2.36194e-07	-9.17061e-08	7.80951e-09	-8.38966e-08	1.27793e-07	-1.05550e-08	1.17238e-07	2.69619e-07	-6.67331e-08	2.02886e-07	3.21125e-07	-2.64167e-08	2.94708e-07	6.81731e-08	-1.42559e-07	-7.43856e-08
15.483	9.46639e-08	-3.26707e-08	6.19932e-08	5.78988e-07	1.55576e-07	7.34564e-07	2.65902e-07	-3.04363e-08	2.35466e-07	-9.08585e-08	7.73733e-09	-8.31212e-08	1.27527e-07	-1.05330e-08	1.16994e-07	2.70694e-07	-6.69991e-08	2.03695e-07	3.21153e-07	-2.63751e-08	2.94778e-07	6.83359e-08	-1.42899e-07	-7.45631e-08
15.507	9.44329e-08	-3.25910e-08	6.18419e-08	5.79084e-07	1.55809e-07	7.34893e-07	2.65078e-07	-3.03420e-08	2.34736e-07	-9.00053e-08	7.66468e-09	-8.23407e-08	1.27261e-07	-1.05110e-08	1.16750e-07	2.71765e-07	-6.72641e-08	2.04501e-07	3.21176e-07	-2.63326e-08	2.94843e-07	6.84977e-08	-1.43237e-07	-7.47396e-08
15.532	9.42014e-08	-3.25111e-08	6.16903e-08	5.79171e-07	1.56041e-07	7.35212e-07	2.64251e-07	-3.02473e-08	2.34004e-07	-8.91466e-08	7.59155e-09	-8.15551e-08	1.26995e-07	-1.04890e-08	1.16506e-07	2.72832e-07	-6.75282e-08	2.05303e-07	3.21193e-07	-2.62891e-08	2.94904e-07	6.86584e-08	-1.43573e-07	-7.49151e-08
15.557	9.39695e-08	-3.24310e-08	6.15384e-08	5.79248e-07	1.56271e-07	7.35519e-07	2.63422e-07	-3.01524e-08	2.33269e-07	-8.82824e-08	7.51796e-09	-8.07644e-08	1.26728e-07	-1.04670e-08	1.16261e-07	2.73894e-07	-6.77913e-08	2.06103e-07	3.21206e-07	-2.62446e-08	2.94961e-07	6.88182e-08	-1.43908e-07	-7.50894e-08
15.581	9.37371e-08	-3.23508e-08	6.13863e-08	5.79316e-07	1.56499e-07	7.35815e-07	2.62590e-07	-3.00572e-08	2.32533e-07	-8.74126e-08	7.44389e-09	-7.99687e-08	1.26461e-07	-1.04450e-08	1.16016e-07	2.74953e-07	-6.80534e-08	2.06900e-07	3.21214e-07	-2.61992e-08	2.95015e-07	6.89769e-08	-1.44240e-07	-7.52626e-08
15.606	9.35042e-08	-3.22705e-08	6.12338e-08	5.79374e-07	1.56727e-07	7.36101e-07	2.61756e-07	-2.99617e-08	2.31794e-07	-8.65373e-08	7.36935e-09	-7.91679e-08	1.26195e-07	-1.04230e-08	1.15772e-07	2.76008e-07	-6.83145e-08	2.07694e-07	3.21217e-07	-2.61529e-08	2.95064e-07	6.91347e-08	-1.44569e-07	-7.54348e-08
15.630	9.32709e-08	-3.21899e-08	6.10810e-08	5.79423e-07	1.56953e-07	7.36376e-07	2.60920e-07	-2.98660e-08	2.31054e-07	-8.56564e-08	7.29433e-09	-7.83621e-08	1.25928e-07	-1.04009e-08	1.15527e-07	2.77059e-07	-6.85746e-08	2.08485e-07	3.21215e-07	-2.61056e-08	2.95109e-07	6.92915e-08	-1.44897e-07	-7.56058e-08
15.655	9.30372e-08	-3.21093e-08	6.09279e-08	5.79462e-07	1.57178e-07	7.36639e-07	2.60082e-07	-2.97701e-08	2.30312e-07	-8.47700e-08	7.21885e-09	-7.75512e-08	1.25661e-07	-1.03789e-08	1.15282e-07	2.78106e-07	-6.88338e-08	2.09273e-07	3.21208e-07	-2.60574e-08	2.95150e-07	6.94473e-08	-1.45223e-07	-7.57758e-08
15.679	9.28031e-08	-3.20285e-08	6.07746e-08	5.79491e-07	1.57401e-07	7.36892e-07	2.59241e-07	-2.96739e-08	2.29568e-07	-8.38781e-08	7.14289e-09	-7.67352e-08	1.25394e-07	-1.03568e-08	1.15037e-07	2.79149e-07	-6.90919e-08	2.10058e-07	3.21196e-07	-2.60083e-08	2.95187e-07	6.96020e-08	-1.45547e-07	-7.59447e-08
15.704	9.25685e-08	-3.19475e-08	6.06210e-08	5.79510e-07	1.57623e-07	7.37134e-07	2.58399e-07	-2.95775e-08	2.28822e-07	-8.29806e-08	7.06647e-09	-7.59141e-08	1.25127e-07	-1.03348e-08	1.14792e-07	2.80188e-07	-6.93491e-08	2.10839e-07	3.21179e-07	-2.59583e-08	2.95221e-07	6.97558e-08	-1.45868e-07	-7.61124e-08
15.729	9.23335e-08	-3.18664e-08	6.04671e-08	5.79521e-07	1.57844e-07	7.37365e-07	2.57554e-07	-2.94808e-08	2.28074e-07	-8.20776e-08	6.98957e-09	-7.50881e-08	1.24860e-07	-1.03127e-08	1.14547e-07	2.81223e-07	-6.96052e-08	2.11618e-07	3.21157e-07	-2.59073e-08	2.95250e-07	6.99086e-08	-1.46188e-07	-7.62791e-08
15.753	9.20982e-08	-3.17852e-08	6.03130e-08	5.79521e-07	1.58064e-07	7.37585e-07	2.56708e-07	-2.93839e-08	2.27324e-07	-8.11691e-08	6.91221e-09	-7.42569e-08	1.24593e-07	-1.02907e-08	1.14302e-07	2.82254e-07	-6.98604e-08	2.12394e-07	3.21130e-07	-2.58554e-08	2.95275e-07	7.00603e-08	-1.46505e-07	-7.64447e-08
15.778	9.18624e-08	-3.17038e-08	6.01586e-08	5.79512e-07	1.58282e-07	7.37794e-07	2.55859e-07	-2.92868e-08	2.26573e-07	-8.02551e-08	6.83437e-09	-7.34207e-08	1.24326e-07	-1.02686e-08	1.14057e-07	2.83281e-07	-7.01145e-08	2.13166e-07	3.21098e-07	-2.58027e-08	2.95296e-07	7.02111e-08	-1.46820e-07	-7.66093e-08
15.802	9.16263e-08	-3.16224e-08	6.00040e-08	5.79493e-07	1.58498e-07	7.37992e-07	2.55009e-07	-2.91894e-08	2.25820e-07	-7.93356e-08	6.75607e-09	-7.25795e-08	1.24059e-07	-1.02466e-08	1.13813e-07	2.84304e-07	-7.03676e-08	2.13936e-07	3.21062e-07	-2.57490e-08	2.95313e-07	7.03609e-08	-1.47134e-07	-7.67727e-08
15.827	9.13898e-08	-3.15407e-08	5.98491e-08	5.79465e-07	1.58713e-07	7.38179e-07	2.54157e-07	-2.90919e-08	2.25065e-07	-7.84106e-08	6.67729e-09	-7.17333e-08	1.23792e-07	-1.02245e-08	1.13568e-07	2.85322e-07	-7.06197e-08	2.14703e-07	3.21020e-07	-2.56944e-08	2.95326e-07	7.05097e-08	-1.47445e-07	-7.69350e-08
15.852	9.11530e-08	-3.14590e-08	5.96940e-08	5.79427e-07	1.58927e-07	7.38355e-07	2.53302e-07	-2.89941e-08	2.24308e-07	-7.74801e-08	6.59805e-09	-7.08820e-08	1.23525e-07	-1.02025e-08	1.13323e-07	2.86337e-07	-7.08708e-08	2.15466e-07	3.20974e-07	-2.56390e-08	2.95335e-07	7.06574e-08	-1.47754e-07	-7.70963e-08
15.876	9.09158e-08	-3.13771e-08	5.95387e-08	5.79380e-07	1.59140e-07	7.38520e-07	2.52446e-07	-2.88961e-08	2.23550e-07	-7.65440e-08	6.51834e-09	-7.00257e-08	1.23258e-07	-1.01804e-08	1.13078e-07	2.87347e-07	-7.11209e-08	2.16226e-07	3.20923e-07	-2.55826e-08	2.95340e-07	7.08042e-08	-1.48061e-07	-7.72564e-08
15.901	9.06783e-08	-3.12952e-08	5.93831e-08	5.79323e-07	1.59351e-07	7.38674e-07	2.51588e-07	-2.87979e-08	2.22791e-07	-7.56026e-08	6.43817e-09	-6.91644e-08	1.22992e-07	-1.01584e-08	1.12833e-07	2.88353e-07	-7.13699e-08	2.16983e-07	3.20866e-07	-2.55254e-08	2.95341e-07	7.09500e-08	-1.48365e-07	-7.74155e-08
15.925	9.04405e-08	-3.12131e-08	5.92274e-08	5.79257e-07	1.59561e-07	7.38817e-07	2.50729e-07	-2.86995e-08	2.22029e-07	-7.46556e-08	6.35752e-09	-6.82981e-08	1.22725e-07	-1.01364e-08	1.12589e-07	2.89355e-07	-7.16179e-08	2.17737e-07	3.20805e-07	-2.54673e-08	2.95338e-07	7.10948e-08	-1.48668e-07	-7.75734e-08
15.950	9.02023e-08	-3.11309e-08	5.90714e-08	5.79181e-07	1.59769e-07	7.38950e-07	2.49868e-07	-2.86009e-08	2.21267e-07	-7.37032e-08	6.27642e-09	-6.74267e-08	1.22458e-07	-1.01144e-08	1.12344e-07	2.90353e-07	-7.18649e-08	2.18488e-07	3.20739e-07	-2.54084e-08	2.95331e-07	7.12386e-08	-1.48969e-07	-7.77303e-08
15.974	8.99638e-08	-3.10486e-08	5.89153e-08	5.79096e-07	1.59976e-07	7.39071e-07	2.49005e-07	-2.85022e-08	2.20503e-07	-7.27453e-08	6.19484e-09	-6.65504e-08	1.22192e-07	-1.00923e-08	1.12100e-07	2.91347e-07	-7.21109e-08	2.19236e-07	3.20668e-07	-2.53485e-08	2.95320e-07	7.13813e-08	-1.49267e-07	-7.78861e-08
15.999	8.97251e-08	-3.09662e-08	5.87589e-08	5.79001e-07	1.60181e-07	7.39182e-07	2.48140e-07	-2.84032e-08	2.19737e-07	-7.17819e-08	6.11281e-09	-6.56691e-08	1.21925e-07	-1.00703e-08	1.11855e-07	2.92336e-07	-7.23558e-08	2.19980e-07	3.20593e-07	-2.52878e-08	2.95305e-07	7.15231e-08	-1.49564e-07	-7.80408e-08
16.024	8.94860e-08	-3.08837e-08	5.86023e-08	5.78896e-07	1.60385e-07	7.39281e-07	2.47274e-07	-2.83040e-08	2.18970e-07	-7.08131e-08	6.03031e-09	-6.47828e-08	1.21659e-07	-1.00484e-08	1.11611e-07	2.93321e-07	-7.25996e-08	2.20722e-07	3.20512e-07	-2.52263e-08	2.95286e-07	7.16639e-08	-1.49858e-07	-7.81944e-08
16.048	8.92467e-08	-3.08011e-08	5.84456e-08	5.78782e-07	1.60587e-07	7.39370e-07	2.46406e-07	-2.82047e-08	2.18202e-07	-6.98389e-08	5.94735e-09	-6.38916e-08	1.21393e-07	-1.00264e-08	1.11367e-07	2.94303e-07	-7.28424e-08	2.21460e-07	3.20427e-07	-2.51639e-08	2.95263e-07	7.18037e-08	-1.50151e-07	-7.83469e-08
16.073	8.90071e-08	-3.07184e-08	5.82887e-08	5.78659e-07	1.60788e-07	7.39447e-07	2.45537e-07	-2.81052e-08	2.17432e-07	-6.88593e-08	5.86392e-09	-6.29953e-08	1.21127e-07	-1.00044e-08	1.11123e-07	2.95279e-07	-7.30842e-08	2.22195e-07	3.20336e-07	-2.51007e-08	2.95236e-07	7.19425e-08	-1.50441e-07	-7.84984e-08
16.097	8.87672e-08	-3.06356e-08	5.81316e-08	5.78526e-07	1.60988e-07	7.39514e-07	2.44666e-07	-2.80056e-08	2.16661e-07	-6.78742e-08	5.78004e-09	-6.20942e-08	1.20861e-07	-9.98247e-09	1.10879e-07	2.96252e-07	-7.33249e-08	2.22927e-07	3.20241e-07	-2.50366e-08	2.95205e-07	7.20802e-08	-1.50729e-07	-7.86487e-08
16.122	8.85271e-08	-3.05527e-08	5.79743e-08	5.78384e-07	1.61186e-07	7.39570e-07	2.43794e-07	-2.79057e-08	2.15888e-07	-6.68838e-08	5.69569e-09	-6.11881e-08	1.20596e-07	-9.96053e-09	1.10635e-07	2.97220e-07	-7.35646e-08	2.23656e-07	3.20141e-07	-2.49717e-08	2.95170e-07	7.22170e-08	-1.51015e-07	-7.87980e-08
16.146	8.82867e-08	-3.04698e-08	5.78169e-08	5.78232e-07	1.61383e-07	7.39615e-07	2.42921e-07	-2.78057e-08	2.15115e-07	-6.58879e-08	5.61089e-09	-6.02770e-08	1.20331e-07	-9.93861e-09	1.10392e-07	2.98184e-07	-7.38032e-08	2.24381e-07	3.20036e-07	-2.49059e-08	2.95131e-07	7.23528e-08	-1.51299e-07	-7.89461e-08
16.171	8.80461e-08	-3.03867e-08	5.76594e-08	5.78071e-07	1.61578e-07	7.39649e-07	2.42046e-07	-2.77056e-08	2.14340e-07	-6.48867e-08	5.52563e-09	-5.93611e-08	1.20065e-07	-9.91671e-09	1.10149e-07	2.99144e-07	-7.40407e-08	2.25103e-07	3.19927e-07	-2.48394e-08	2.95088e-07	7.24876e-08	-1.51581e-07	-7.90932e-08
16.196	8.78052e-08	-3.03036e-08	5.75016e-08	5.77900e-07	1.61772e-07	7.39672e-07	2.41170e-07	-2.76053e-08	2.13564e-07	-6.38801e-08	5.43991e-09	-5.84402e-08	1.19800e-07	-9.89482e-09	1.09906e-07	3.00099e-07	-7.42772e-08	2.25822e-07	3.19813e-07	-2.47720e-08	2.95041e-07	7.26214e-08	-1.51861e-07	-7.92392e-08
16.220	8.75642e-08	-3.02204e-08	5.73438e-08	5.77720e-07	1.61964e-07	7.39684e-07	2.40292e-07	-2.75049e-08	2.12787e-07	-6.28682e-08	5.35373e-09	-5.75144e-08	1.19536e-07	-9.87296e-09	1.09663e-07	3.01050e-07	-7.45126e-08	2.26538e-07	3.19693e-07	-2.47038e-08	2.94990e-07	7.27542e-08	-1.52138e-07	-7.93841e-08
16.245	8.73229e-08	-3.01371e-08	5.71858e-08	5.77531e-07	1.62155e-07	7.39686e-07	2.39413e-07	-2.74043e-08	2.12009e-07	-6.18509e-08	5.26710e-09	-5.65838e-08	1.19271e-07	-9.85111e-09	1.09420e-07	3.01997e-07	-7.47469e-08	2.27250e-07	3.19570e-07	-2.46348e-08	2.94935e-07	7.28860e-08	-1.52414e-07	-7.95279e-08
16.269	8.70814e-08	-3.00538e-08	5.70276e-08	5.77332e-07	1.62344e-07	7.39676e-07	2.38533e-07	-2.73036e-08	2.11230e-07	-6.08283e-08	5.18002e-09	-5.56483e-08	1.19007e-07	-9.82929e-09	1.09178e-07	3.02939e-07	-7.49802e-08	2.27959e-07	3.19441e-07	-2.45650e-08	2.94876e-07	7.30168e-08	-1.52687e-07	-7.96706e-08
16.294	8.68398e-08	-2.99704e-08	5.68694e-08	5.77124e-07	1.62531e-07	7.39656e-07	2.37652e-07	-2.72027e-08	2.10450e-07	-5.98004e-08	5.09248e-09	-5.47079e-08	1.18743e-07	-9.80748e-09	1.08935e-07	3.03878e-07	-7.52123e-08	2.28665e-07	3.19307e-07	-2.44944e-08	2.94813e-07	7.31466e-08	-1.52959e-07	-7.98122e-08
16.318	8.65979e-08	-2.98869e-08	5.67110e-08	5.76907e-07	1.62718e-07	7.39624e-07	2.36770e-07	-2.71017e-08	2.09668e-07	-5.87672e-08	5.00450e-09	-5.37627e-08	1.18479e-07	-9.78570e-09	1.08693e-07	3.04811e-07	-7.54434e-08	2.29368e-07	3.19169e-07	-2.44230e-08	2.94746e-07	7.32754e-08	-1.53228e-07	-7.99528e-08
16.343	8.63559e-08	-2.98034e-08	5.65525e-08	5.76680e-07	1.62902e-07	7.39582e-07	2.35887e-07	-2.70006e-08	2.08886e-07	-5.77287e-08	4.91606e-09	-5.28126e-08	1.18216e-07	-9.76394e-09	1.08452e-07	3.05741e-07	-7.56734e-08	2.30067e-07	3.19026e-07	-2.43509e-08	2.94675e-07	7.34032e-08	-1.53495e-07	-8.00922e-08
16.368	8.61137e-08	-2.97198e-08	5.63939e-08	5.76444e-07	1.63085e-07	7.39529e-07	2.35002e-07	-2.68994e-08	2.08103e-07	-5.66849e-08	4.82718e-09	-5.18577e-08	1.17953e-07	-9.74220e-09	1.08210e-07	3.06665e-07	-7.59024e-08	2.30763e-07	3.18879e-07	-2.42779e-08	2.94601e-07	7.35300e-08	-1.53761e-07	-8.02306e-08
16.392	8.58713e-08	-2.96362e-08	5.62352e-08	5.76198e-07	1.63267e-07	7.39465e-07	2.34117e-07	-2.67980e-08	2.07319e-07	-5.56359e-08	4.73784e-09	-5.08980e-08	1.17690e-07	-9.72049e-09	1.07969e-07	3.07586e-07	-7.61302e-08	2.31456e-07	3.18726e-07	-2.42042e-08	2.94522e-07	7.36558e-08	-1.54024e-07	-8.03679e-08
16.417	8.56288e-08	-2.95525e-08	5.60764e-08	5.75944e-07	1.63447e-07	7.39391e-07	2.33231e-07	-2.66966e-08	2.06534e-07	-5.45816e-08	4.64807e-09	-4.99336e-08	1.17427e-07	-9.69881e-09	1.07728e-07	3.08502e-07	-7.63570e-08	2.32145e-07	3.18569e-07	-2.41296e-08	2.94439e-07	7.37806e-08	-1.54285e-07	-8.05040e-08
16.441	8.53862e-08	-2.94687e-08	5.59175e-08	5.75680e-07	1.63626e-07	7.39305e-07	2.32343e-07	-2.65950e-08	2.05748e-07	-5.35222e-08	4.55784e-09	-4.89643e-08	1.17165e-07	-9.67715e-09	1.07488e-07	3.09414e-07	-7.65826e-08	2.32831e-07	3.18407e-07	-2.40544e-08	2.94353e-07	7.39045e-08	-1.54544e-07	-8.06392e-08
16.466	8.51434e-08	-2.93849e-08	5.57585e-08	5.75406e-07	1.63803e-07	7.39209e-07	2.31455e-07	-2.64934e-08	2.04962e-07	-5.24575e-08	4.46718e-09	-4.79903e-08	1.16903e-07	-9.65552e-09	1.07247e-07	3.10321e-07	-7.68072e-08	2.33514e-07	3.18241e-07	-2.39783e-08	2.94262e-07	7.40273e-08	-1.54800e-07	-8.07732e-08
16.490	8.49005e-08	-2.93011e-08	5.55994e-08	5.75124e-07	1.63978e-07	7.39102e-07	2.30566e-07	-2.63916e-08	2.04174e-07	-5.13876e-08	4.37607e-09	-4.70115e-08	1.16641e-07	-9.63391e-09	1.07007e-07	3.11224e-07	-7.70306e-08	2.34193e-07	3.18070e-07	-2.39015e-08	2.94168e-07	7.41491e-08	-1.55055e-07	-8.09061e-08
16.515	8.46575e-08	-2.92172e-08	5.54402e-08	5.74832e-07	1.64152e-07	7.38984e-07	2.29676e-07	-2.62897e-08	2.03386e-07	-5.03126e-08	4.28452e-09	-4.60281e-08	1.16380e-07	-9.61233e-09	1.06768e-07	3.12122e-07	-7.72530e-08	2.34869e-07	3.17894e-07	-2.38240e-08	2.94070e-07	7.42700e-08	-1.55308e-07	-8.10380e-08
16.540	8.44143e-08	-2.91333e-08	5.52810e-08	5.74531e-07	1.64324e-07	7.38856e-07	2.28785e-07	-2.61878e-08	2.02598e-07	-4.92324e-08	4.19253e-09	-4.50399e-08	1.16119e-07	-9.59079e-09	1.06529e-07	3.13016e-07	-7.74742e-08	2.35542e-07	3.17713e-07	-2.37457e-08	2.93968e-07	7.43898e-08	-1.55559e-07	-8.11687e-08
16.564	8.41711e-08	-2.90494e-08	5.51217e-08	5.74221e-07	1.64495e-07	7.38716e-07	2.27894e-07	-2.60857e-08	2.01808e-07	-4.81471e-08	4.10011e-09	-4.40470e-08	1.15859e-07	-9.56927e-09	1.06290e-07	3.13905e-07	-7.76943e-08	2.36211e-07	3.17528e-07	-2.36666e-08	2.93861e-07	7.45087e-08	-1.55807e-07	-8.12984e-08
16.589	8.39277e-08	-2.89654e-08	5.49623e-08	5.73902e-07	1.64664e-07	7.38566e-07	2.27002e-07	-2.59836e-08	2.01018e-07	-4.70567e-08	4.00725e-09	-4.30494e-08	1.15599e-07	-9.54778e-09	1.06051e-07	3.14790e-07	-7.79133e-08	2.36877e-07	3.17338e-07	-2.35869e-08	2.93751e-07	7.46265e-08	-1.56054e-07	-8.14270e-08
16.613	8.36843e-08	-2.88814e-08	5.48029e-08	5.73573e-07	1.64832e-07	7.38405e-07	2.26109e-07	-2.58814e-08	2.00228e-07	-4.59611e-08	3.91396e-09	-4.20472e-08	1.15339e-07	-9.52633e-09	1.05813e-07	3.15671e-07	-7.81312e-08	2.37539e-07	3.17144e-07	-2.35064e-08	2.93637e-07	7.47434e-08	-1.56298e-07	-8.15545e-08
16.638	8.34408e-08	-2.87973e-08	5.46434e-08	5.73236e-07	1.64998e-07	7.38234e-07	2.25216e-07	-2.57792e-08	1.99437e-07	-4.48605e-08	3.82024e-09	-4.10403e-08	1.15079e-07	-9.50491e-09	1.05575e-07	3.16546e-07	-7.83480e-08	2.38198e-07	3.16945e-07	-2.34251e-08	2.93520e-07	7.48593e-08	-1.56540e-07	-8.16810e-08
16.663	8.31972e-08	-2.87133e-08	5.44839e-08	5.72889e-07	1.65162e-07	7.38051e-07	2.24322e-07	-2.56768e-08	1.98645e-07	-4.37549e-08	3.72608e-09	-4.00288e-08	1.14821e-07	-9.48352e-09	1.05337e-07	3.17418e-07	-7.85637e-08	2.38854e-07	3.16741e-07	-2.33432e-08	2.93398e-07	7.49742e-08	-1.56780e-07	-8.18063e-08
16.687	8.29535e-08	-2.86292e-08	5.43243e-08	5.72533e-07	1.65325e-07	7.37858e-07	2.23427e-07	-2.55744e-08	1.97853e-07	-4.26442e-08	3.63150e-09	-3.90127e-08	1.14562e-07	-9.46216e-09	1.05100e-07	3.18285e-07	-7.87782e-08	2.39506e-07	3.16533e-07	-2.32605e-08	2.93272e-07	7.50881e-08	-1.57019e-07	-8.19306e-08
16.712	8.27098e-08	-2.85451e-08	5.41647e-08	5.72168e-07	1.65487e-07	7.37655e-07	2.22532e-07	-2.54720e-08	1.97060e-07	-4.15286e-08	3.53649e-09	-3.79921e-08	1.14304e-07	-9.44084e-09	1.04863e-07	3.19147e-07	-7.89916e-08	2.40155e-07	3.16320e-07	-2.31771e-08	2.93143e-07	7.52010e-08	-1.57255e-07	-8.20538e-08
16.736	8.24660e-08	-2.84609e-08	5.40051e-08	5.71794e-07	1.65646e-07	7.37440e-07	2.21636e-07	-2.53695e-08	1.96267e-07	-4.04079e-08	3.44106e-09	-3.69668e-08	1.14046e-07	-9.41955e-09	1.04626e-07	3.20004e-07	-7.92039e-08	2.40801e-07	3.16103e-07	-2.30930e-08	2.93010e-07	7.53129e-08	-1.57489e-07	-8.21759e-08
16.761	8.22222e-08	-2.83768e-08	5.38454e-08	5.71411e-07	1.65804e-07	7.37216e-07	2.20740e-07	-2.52669e-08	1.95474e-07	-3.92822e-08	3.34520e-09	-3.59370e-08	1.13789e-07	-9.39830e-09	1.04390e-07	3.20857e-07	-7.94150e-08	2.41442e-07	3.15881e-07	-2.30082e-08	2.92872e-07	7.54238e-08	-1.57721e-07	-8.22970e-08
16.785	8.19784e-08	-2.82926e-08	5.36857e-08	5.71019e-07	1.65961e-07	7.36980e-07	2.19844e-07	-2.51643e-08	1.94680e-07	-3.81517e-08	3.24892e-09	-3.49027e-08	1.13532e-07	-9.37708e-09	1.04155e-07	3.21706e-07	-7.96250e-08	2.42081e-07	3.15654e-07	-2.29227e-08	2.92731e-07	7.55337e-08	-1.57951e-07	-8.24169e-08
16.810	8.17345e-08	-2.82085e-08	5.35260e-08	5.70618e-07	1.66116e-07	7.36734e-07	2.18947e-07	-2.50616e-08	1.93886e-07	-3.70162e-08	3.15223e-09	-3.38639e-08	1.13275e-07	-9.35590e-09	1.03919e-07	3.22550e-07	-7.98339e-08	2.42716e-07	3.15423e-07	-2.28366e-08	2.92587e-07	7.56427e-08	-1.58178e-07	-8.25358e-08
16.835	8.14906e-08	-2.81243e-08	5.33663e-08	5.70208e-07	1.66269e-07	7.36477e-07	2.18050e-07	-2.49589e-08	1.93091e-07	-3.58758e-08	3.05511e-09	-3.28207e-08	1.13019e-07	-9.33475e-09	1.03685e-07	3.23389e-07	-8.00416e-08	2.43348e-07	3.15188e-07	-2.27497e-08	2.92438e-07	7.57507e-08	-1.58404e-07	-8.26536e-08
16.859	8.12467e-08	-2.80401e-08	5.32066e-08	5.69789e-07	1.66420e-07	7.36210e-07	2.17153e-07	-2.48562e-08	1.92296e-07	-3.47305e-08	2.95758e-09	-3.17729e-08	1.12764e-07	-9.31365e-09	1.03450e-07	3.24224e-07	-8.02482e-08	2.43976e-07	3.14948e-07	-2.26622e-08	2.92285e-07	7.58576e-08	-1.58628e-07	-8.27703e-08
16.884	8.10028e-08	-2.79559e-08	5.30468e-08	5.69361e-07	1.66570e-07	7.35932e-07	2.16255e-07	-2.47535e-08	1.91501e-07	-3.35804e-08	2.85964e-09	-3.07208e-08	1.12509e-07	-9.29258e-09	1.03216e-07	3.25054e-07	-8.04537e-08	2.44600e-07	3.14703e-07	-2.25739e-08	2.92129e-07	7.59636e-08	-1.58850e-07	-8.28860e-08
16.908	8.07588e-08	-2.78717e-08	5.28871e-08	5.68924e-07	1.66719e-07	7.35643e-07	2.15357e-07	-2.46507e-08	1.90706e-07	-3.24255e-08	2.76129e-09	-2.96642e-08	1.12254e-07	-9.27155e-09	1.02983e-07	3.25879e-07	-8.06580e-08	2.45221e-07	3.14454e-07	-2.24850e-08	2.91969e-07	7.60686e-08	-1.59069e-07	-8.30005e-08
16.933	8.05149e-08	-2.77876e-08	5.27274e-08	5.68479e-07	1.66865e-07	7.35344e-07	2.14459e-07	-2.45479e-08	1.89911e-07	-3.12657e-08	2.66253e-09	-2.86032e-08	1.12000e-07	-9.25056e-09	1.02749e-07	3.26700e-07	-8.08611e-08	2.45839e-07	3.14200e-07	-2.23955e-08	2.91805e-07	7.61726e-08	-1.59287e-07	-8.31140e-08
16.957	8.02710e-08	-2.77034e-08	5.25676e-08	5.68024e-07	1.67010e-07	7.35035e-07	2.13560e-07	-2.44451e-08	1.89115e-07	-3.01012e-08	2.56336e-09	-2.75379e-08	1.11746e-07	-9.22961e-09	1.02517e-07	3.27516e-07	-8.10631e-08	2.46453e-07	3.13942e-07	-2.23053e-08	2.91637e-07	7.62757e-08	-1.59502e-07	-8.32265e-08
16.982	8.00271e-08	-2.76192e-08	5.24079e-08	5.67561e-07	1.67154e-07	7.34715e-07	2.12662e-07	-2.43422e-08	1.88320e-07	-2.89320e-08	2.46379e-09	-2.64682e-08	1.11493e-07	-9.20870e-09	1.02284e-07	3.28327e-07	-8.12639e-08	2.47064e-07	3.13680e-07	-2.22144e-08	2.91466e-07	7.63777e-08	-1.59716e-07	-8.33378e-08
17.007	7.97833e-08	-2.75350e-08	5.22482e-08	5.67088e-07	1.67296e-07	7.34384e-07	2.11764e-07	-2.42394e-08	1.87524e-07	-2.77580e-08	2.36382e-09	-2.53942e-08	1.11240e-07	-9.18782e-09	1.02053e-07	3.29134e-07	-8.14636e-08	2.47671e-07	3.13413e-07	-2.21228e-08	2.91290e-07	7.64788e-08	-1.59927e-07	-8.34481e-08
17.031	7.95394e-08	-2.74509e-08	5.20886e-08	5.66607e-07	1.67436e-07	7.34043e-07	2.10865e-07	-2.41365e-08	1.86728e-07	-2.65794e-08	2.26345e-09	-2.43159e-08	1.10988e-07	-9.16699e-09	1.01821e-07	3.29936e-07	-8.16621e-08	2.48274e-07	3.13142e-07	-2.20307e-08	2.91111e-07	7.65789e-08	-1.60136e-07	-8.35573e-08
17.056	7.92957e-08	-2.73668e-08	5.19289e-08	5.66118e-07	1.67574e-07	7.33692e-07	2.09966e-07	-2.40337e-08	1.85933e-07	-2.53960e-08	2.16268e-09	-2.32334e-08	1.10737e-07	-9.14621e-09	1.01590e-07	3.30734e-07	-8.18594e-08	2.48874e-07	3.12866e-07	-2.19379e-08	2.90928e-07	7.66780e-08	-1.60343e-07	-8.36654e-08
17.080	7.90519e-08	-2.72826e-08	5.17693e-08	5.65619e-07	1.67711e-07	7.33330e-07	2.09068e-07	-2.39308e-08	1.85137e-07	-2.42081e-08	2.06151e-09	-2.21466e-08	1.10485e-07	-9.12546e-09	1.01360e-07	3.31526e-07	-8.20556e-08	2.49471e-07	3.12586e-07	-2.18444e-08	2.90742e-07	7.67761e-08	-1.60549e-07	-8.37725e-08
17.105	7.88082e-08	-2.71985e-08	5.16097e-08	5.65112e-07	1.67846e-07	7.32958e-07	2.08169e-07	-2.38280e-08	1.84341e-07	-2.30155e-08	1.95996e-09	-2.10555e-08	1.10235e-07	-9.10476e-09	1.01130e-07	3.32314e-07	-8.22506e-08	2.50063e-07	3.12302e-07	-2.17503e-08	2.90552e-07	7.68732e-08	-1.60752e-07	-8.38785e-08
17.129	7.85646e-08	-2.71145e-08	5.14501e-08	5.64596e-07	1.67980e-07	7.32575e-07	2.07271e-07	-2.37251e-08	1.83546e-07	-2.18184e-08	1.85801e-09	-1.99603e-08	1.09985e-07	-9.08409e-09	1.00900e-07	3.33097e-07	-8.24445e-08	2.50653e-07	3.12013e-07	-2.16556e-08	2.90357e-07	7.69694e-08	-1.60953e-07	-8.39834e-08
17.154	7.83210e-08	-2.70304e-08	5.12906e-08	5.64071e-07	1.68112e-07	7.32183e-07	2.06373e-07	-2.36223e-08	1.82750e-07	-2.06167e-08	1.75567e-09	-1.88610e-08	1.09735e-07	-9.06348e-09	1.00671e-07	3.33876e-07	-8.26371e-08	2.51239e-07	3.11720e-07	-2.15603e-08	2.90160e-07	7.70646e-08	-1.61152e-07	-8.40873e-08
17.179	7.80775e-08	-2.69464e-08	5.11312e-08	5.63538e-07	1.68242e-07	7.31779e-07	2.05475e-07	-2.35195e-08	1.81955e-07	-1.94104e-08	1.65296e-09	-1.77575e-08	1.09486e-07	-9.04290e-09	1.00443e-07	3.34649e-07	-8.28286e-08	2.51821e-07	3.11422e-07	-2.14643e-08	2.89958e-07	7.71588e-08	-1.61349e-07	-8.41900e-08
17.203	7.78341e-08	-2.68623e-08	5.09718e-08	5.62996e-07	1.68370e-07	7.31366e-07	2.04577e-07	-2.34168e-08	1.81160e-07	-1.81997e-08	1.54985e-09	-1.66499e-08	1.09237e-07	-9.02237e-09	1.00215e-07	3.35418e-07	-8.30189e-08	2.52399e-07	3.11121e-07	-2.13677e-08	2.89753e-07	7.72520e-08	-1.61544e-07	-8.42918e-08
17.228	7.75908e-08	-2.67784e-08	5.08124e-08	5.62445e-07	1.68497e-07	7.30942e-07	2.03679e-07	-2.33140e-08	1.80365e-07	-1.69846e-08	1.44637e-09	-1.55382e-08	1.08989e-07	-9.00188e-09	9.99873e-08	3.36182e-07	-8.32081e-08	2.52974e-07	3.10815e-07	-2.12706e-08	2.89544e-07	7.73443e-08	-1.61737e-07	-8.43924e-08
17.252	7.73475e-08	-2.66944e-08	5.06531e-08	5.61886e-07	1.68622e-07	7.30508e-07	2.02782e-07	-2.32113e-08	1.79571e-07	-1.57650e-08	1.34251e-09	-1.44225e-08	1.08742e-07	-8.98144e-09	9.97603e-08	3.36942e-07	-8.33960e-08	2.53546e-07	3.10504e-07	-2.11728e-08	2.89331e-07	7.74355e-08	-1.61928e-07	-8.44920e-08
17.277	7.71044e-08	-2.66105e-08	5.04939e-08	5.61319e-07	1.68746e-07	7.30064e-07	2.01885e-07	-2.31086e-08	1.78776e-07	-1.45410e-08	1.23828e-09	-1.33027e-08	1.08495e-07	-8.96104e-09	9.95337e-08	3.37696e-07	-8.35828e-08	2.54114e-07	3.10190e-07	-2.10744e-08	2.89115e-07	7.75258e-08	-1.62116e-07	-8.45905e-08
17.302	7.68613e-08	-2.65266e-08	5.03347e-08	5.60742e-07	1.68867e-07	7.29610e-07	2.00988e-07	-2.30060e-08	1.77982e-07	-1.33126e-08	1.13368e-09	-1.21789e-08	1.08248e-07	-8.94069e-09	9.93076e-08	3.38446e-07	-8.37684e-08	2.54678e-07	3.09871e-07	-2.09754e-08	2.88895e-07	7.76152e-08	-1.62303e-07	-8.46880e-08
17.326	7.66184e-08	-2.64428e-08	5.01756e-08	5.60158e-07	1.68987e-07	7.29145e-07	2.00092e-07	-2.29034e-08	1.77188e-07	-1.20799e-08	1.02870e-09	-1.10512e-08	1.08002e-07	-8.92038e-09	9.90821e-08	3.39191e-07	-8.39527e-08	2.55238e-07	3.09547e-07	-2.08759e-08	2.88672e-07	7.77035e-08	-1.62488e-07	-8.47844e-08
17.351	7.63756e-08	-2.63590e-08	5.00166e-08	5.59565e-07	1.69106e-07	7.28670e-07	1.99196e-07	-2.28008e-08	1.76395e-07	-1.08429e-08	9.23362e-10	-9.91955e-09	1.07757e-07	-8.90012e-09	9.88570e-08	3.39931e-07	-8.41359e-08	2.55795e-07	3.09220e-07	-2.07758e-08	2.88444e-07	7.77909e-08	-1.62671e-07	-8.48798e-08
17.375	7.61329e-08	-2.62752e-08	4.98577e-08	5.58963e-07	1.69223e-07	7.28186e-07	1.98300e-07	-2.26983e-08	1.75602e-07	-9.60165e-09	8.17658e-10	-8.78399e-09	1.07512e-07	-8.87991e-09	9.86325e-08	3.40667e-07	-8.43179e-08	2.56349e-07	3.08889e-07	-2.06750e-08	2.88213e-07	7.78773e-08	-1.62851e-07	-8.49740e-08
17.400	7.58903e-08	-2.61915e-08	4.96988e-08	5.58353e-07	1.69338e-07	7.27691e-07	1.97405e-07	-2.25959e-08	1.74810e-07	-8.35615e-09	7.11593e-10	-7.64456e-09	1.07268e-07	-8.85974e-09	9.84085e-08	3.41397e-07	-8.44987e-08	2.56898e-07	3.08553e-07	-2.05737e-08	2.87979e-07	7.79627e-08	-1.63030e-07	-8.50673e-08
17.424	7.56478e-08	-2.61078e-08	4.95400e-08	5.57735e-07	1.69451e-07	7.27186e-07	1.96511e-07	-2.24935e-08	1.74017e-07	-7.10645e-09	6.05171e-10	-6.50128e-09	1.07025e-07	-8.83962e-09	9.81850e-08	3.42123e-07	-8.46783e-08	2.57444e-07	3.08213e-07	-2.04719e-08	2.87741e-07	7.80472e-08	-1.63207e-07	-8.51594e-08
17.449	7.54055e-08	-2.60242e-08	4.93813e-08	5.57108e-07	1.69562e-07	7.26671e-07	1.95617e-07	-2.23912e-08	1.73226e-07	-5.85258e-09	4.98394e-10	-5.35419e-09	1.06782e-07	-8.81954e-09	9.79620e-08	3.42843e-07	-8.48567e-08	2.57987e-07	3.07869e-07	-2.03695e-08	2.87499e-07	7.81307e-08	-1.63381e-07	-8.52505e-08
17.474	7.51633e-08	-2.59406e-08	4.92227e-08	5.56473e-07	1.69672e-07	7.26146e-07	1.94724e-07	-2.22889e-08	1.72435e-07	-4.59458e-09	3.91265e-10	-4.20331e-09	1.06539e-07	-8.79951e-09	9.77395e-08	3.43559e-07	-8.50339e-08	2.58525e-07	3.07520e-07	-2.02665e-08	2.87254e-07	7.82132e-08	-1.63554e-07	-8.53406e-08
17.498	7.49213e-08	-2.58571e-08	4.90642e-08	5.55830e-07	1.69781e-07	7.25611e-07	1.93831e-07	-2.21867e-08	1.71644e-07	-3.33248e-09	2.83788e-10	-3.04869e-09	1.06297e-07	-8.77953e-09	9.75176e-08	3.44270e-07	-8.52099e-08	2.59061e-07	3.07168e-07	-2.01629e-08	2.87005e-07	7.82948e-08	-1.63724e-07	-8.54296e-08
17.523	7.46794e-08	-2.57736e-08	4.89058e-08	5.55178e-07	1.69887e-07	7.25066e-07	1.92939e-07	-2.20846e-08	1.70854e-07	-2.06632e-09	1.75964e-10	-1.89036e-09	1.06056e-07	-8.75960e-09	9.72962e-08	3.44977e-07	-8.53847e-08	2.59592e-07	3.06811e-07	-2.00589e-08	2.86752e-07	7.83754e-08	-1.63893e-07	-8.55175e-08
17.547	7.44377e-08	-2.56902e-08	4.87475e-08	5.54519e-07	1.69992e-07	7.24511e-07	1.92047e-07	-2.19826e-08	1.70065e-07	-7.96135e-10	6.77973e-11	-7.28338e-10	1.05815e-07	-8.73971e-09	9.70753e-08	3.45678e-07	-8.55583e-08	2.60120e-07	3.06451e-07	-1.99542e-08	2.86496e-07	7.84550e-08	-1.64059e-07	-8.56044e-08
17.572	7.41962e-08	-2.56068e-08	4.85894e-08	5.53851e-07	1.70095e-07	7.23946e-07	1.91157e-07	-2.18806e-08	1.69276e-07	4.78040e-10	-4.07090e-11	4.37331e-10	1.05575e-07	-8.71987e-09	9.68549e-08	3.46374e-07	-8.57307e-08	2.60644e-07	3.06086e-07	-1.98491e-08	2.86237e-07	7.85337e-08	-1.64224e-07	-8.56902e-08
17.596	7.39548e-08	-2.55235e-08	4.84313e-08	5.53175e-07	1.70196e-07	7.23371e-07	1.90267e-07	-2.17787e-08	1.68488e-07	1.75617e-09	-1.49552e-10	1.60662e-09	1.05335e-07	-8.70008e-09	9.66351e-08	3.47066e-07	-8.59018e-08	2.61164e-07	3.05717e-07	-1.97433e-08	2.85974e-07	7.86114e-08	-1.64386e-07	-8.57750e-08
17.621	7.37136e-08	-2.54402e-08	4.82733e-08	5.52491e-07	1.70296e-07	7.22786e-07	1.89377e-07	-2.16770e-08	1.67701e-07	3.03821e-09	-2.58728e-10	2.77949e-09	1.05096e-07	-8.68034e-09	9.64158e-08	3.47752e-07	-8.60718e-08	2.61681e-07	3.05344e-07	-1.96371e-08	2.85707e-07	7.86881e-08	-1.64547e-07	-8.58587e-08
17.646	7.34725e-08	-2.53571e-08	4.81155e-08	5.51798e-07	1.70394e-07	7.22192e-07	1.88489e-07	-2.15753e-08	1.66914e-07	4.32414e-09	-3.68235e-10	3.95590e-09	1.04858e-07	-8.66065e-09	9.61971e-08	3.48434e-07	-8.62405e-08	2.62194e-07	3.04967e-07	-1.95303e-08	2.85437e-07	7.87639e-08	-1.64705e-07	-8.59414e-08
17.670	7.32317e-08	-2.52739e-08	4.79577e-08	5.51098e-07	1.70490e-07	7.21588e-07	1.87602e-07	-2.14737e-08	1.66128e-07	5.61390e-09	-4.78069e-10	5.13583e-09	1.04620e-07	-8.64100e-09	9.59788e-08	3.49111e-07	-8.64080e-08	2.62703e-07	3.04586e-07	-1.94231e-08	2.85163e-07	7.88387e-08	-1.64862e-07	-8.60230e-08
17.695	7.29910e-08	-2.51909e-08	4.78001e-08	5.50390e-07	1.70584e-07	7.20974e-07	1.86715e-07	-2.13722e-08	1.65343e-07	6.90747e-09	-5.88227e-10	6.31924e-09	1.04383e-07	-8.62140e-09	9.57612e-08	3.49783e-07	-8.65743e-08	2.63208e-07	3.04202e-07	-1.93153e-08	2.84886e-07	7.89125e-08	-1.65016e-07	-8.61036e-08
17.719	7.27506e-08	-2.51079e-08	4.76427e-08	5.49673e-07	1.70677e-07	7.20350e-07	1.85829e-07	-2.12708e-08	1.64558e-07	8.20480e-09	-6.98705e-10	7.50609e-09	1.04146e-07	-8.60185e-09	9.55440e-08	3.50450e-07	-8.67393e-08	2.63710e-07	3.03813e-07	-1.92069e-08	2.84606e-07	7.89854e-08	-1.65169e-07	-8.61831e-08
17.744	7.25103e-08	-2.50250e-08	4.74853e-08	5.48949e-07	1.70768e-07	7.19717e-07	1.84944e-07	-2.11695e-08	1.63775e-07	9.50586e-09	-8.09500e-10	8.69636e-09	1.03910e-07	-8.58235e-09	9.53275e-08	3.51112e-07	-8.69032e-08	2.64208e-07	3.03420e-07	-1.90981e-08	2.84322e-07	7.90574e-08	-1.65319e-07	-8.62616e-08
17.768	7.22702e-08	-2.49421e-08	4.73281e-08	5.48217e-07	1.70858e-07	7.19074e-07	1.84061e-07	-2.10684e-08	1.62992e-07	1.08106e-08	-9.20609e-10	9.88999e-09	1.03674e-07	-8.56290e-09	9.51114e-08	3.51769e-07	-8.70658e-08	2.64703e-07	3.03023e-07	-1.89888e-08	2.84034e-07	7.91283e-08	-1.65467e-07	-8.63391e-08
17.793	7.20304e-08	-2.48593e-08	4.71710e-08	5.47476e-07	1.70945e-07	7.18422e-07	1.83178e-07	-2.09673e-08	1.62210e-07	1.21190e-08	-1.03203e-09	1.10870e-08	1.03439e-07	-8.54350e-09	9.48959e-08	3.52421e-07	-8.72272e-08	2.65193e-07	3.02622e-07	-1.88790e-08	2.83743e-07	7.91983e-08	-1.65614e-07	-8.64155e-08
17.818	7.17907e-08	-2.47766e-08	4.70141e-08	5.46728e-07	1.71031e-07	7.17759e-07	1.82296e-07	-2.08664e-08	1.61430e-07	1.34310e-08	-1.14376e-09	1.22872e-08	1.03205e-07	-8.52415e-09	9.46809e-08	3.53068e-07	-8.73873e-08	2.65680e-07	3.02218e-07	-1.87687e-08	2.83449e-07	7.92674e-08	-1.65758e-07	-8.64908e-08
17.842	7.15513e-08	-2.46940e-08	4.68573e-08	5.45973e-07	1.71115e-07	7.17088e-07	1.81415e-07	-2.07656e-08	1.60650e-07	1.47465e-08	-1.25579e-09	1.34908e-08	1.02971e-07	-8.50484e-09	9.44665e-08	3.53710e-07	-8.75462e-08	2.66163e-07	3.01809e-07	-1.86578e-08	2.83151e-07	7.93355e-08	-1.65901e-07	-8.65651e-08
17.867	7.13121e-08	-2.46114e-08	4.67007e-08	5.45209e-07	1.71198e-07	7.16407e-07	1.80536e-07	-2.06649e-08	1.59871e-07	1.60656e-08	-1.36812e-09	1.46975e-08	1.02738e-07	-8.48559e-09	9.42526e-08	3.54347e-07	-8.77039e-08	2.66643e-07	3.01397e-07	-1.85466e-08	2.82850e-07	7.94027e-08	-1.66041e-07	-8.66384e-08
17.891	7.10731e-08	-2.45290e-08	4.65442e-08	5.44438e-07	1.71278e-07	7.15716e-07	1.79657e-07	-2.05643e-08	1.59093e-07	1.73882e-08	-1.48074e-09	1.59074e-08	1.02506e-07	-8.46638e-09	9.40393e-08	3.54979e-07	-8.78603e-08	2.67118e-07	3.00980e-07	-1.84348e-08	2.82546e-07	7.94689e-08	-1.66180e-07	-8.67106e-08
17.916	7.08344e-08	-2.44466e-08	4.63878e-08	5.43659e-07	1.71357e-07	7.15016e-07	1.78780e-07	-2.04639e-08	1.58316e-07	1.87142e-08	-1.59366e-09	1.71205e-08	1.02274e-07	-8.44723e-09	9.38265e-08	3.55606e-07	-8.80156e-08	2.67590e-07	3.00560e-07	-1.83225e-08	2.82238e-07	7.95341e-08	-1.66316e-07	-8.67818e-08
17.940	7.05959e-08	-2.43643e-08	4.62316e-08	5.42872e-07	1.71434e-07	7.14306e-07	1.77904e-07	-2.03636e-08	1.57540e-07	2.00436e-08	-1.70687e-09	1.83367e-08	1.02042e-07	-8.42812e-09	9.36143e-08	3.56228e-07	-8.81695e-08	2.68058e-07	3.00136e-07	-1.82098e-08	2.81926e-07	7.95984e-08	-1.66450e-07	-8.68520e-08
17.965	7.03576e-08	-2.42820e-08	4.60756e-08	5.42077e-07	1.71510e-07	7.13587e-07	1.77029e-07	-2.02635e-08	1.56765e-07	2.13764e-08	-1.82037e-09	1.95560e-08	1.01812e-07	-8.40906e-09	9.34026e-08	3.56845e-07	-8.83222e-08	2.68523e-07	2.99708e-07	-1.80967e-08	2.81612e-07	7.96618e-08	-1.66583e-07	-8.69211e-08
17.990	7.01196e-08	-2.41999e-08	4.59197e-08	5.41275e-07	1.71584e-07	7.12859e-07	1.76155e-07	-2.01635e-08	1.55992e-07	2.27125e-08	-1.93415e-09	2.07783e-08	1.01582e-07	-8.39005e-09	9.31915e-08	3.57457e-07	-8.84737e-08	2.68983e-07	2.99277e-07	-1.79830e-08	2.81294e-07	7.97242e-08	-1.66713e-07	-8.69892e-08
18.014	6.98818e-08	-2.41178e-08	4.57640e-08	5.40466e-07	1.71656e-07	7.12121e-07	1.75283e-07	-2.00636e-08	1.55219e-07	2.40518e-08	-2.04821e-09	2.20036e-08	1.01352e-07	-8.37109e-09	9.29809e-08	3.58064e-07	-8.86240e-08	2.69440e-07	2.98842e-07	-1.78689e-08	2.80973e-07	7.97856e-08	-1.66842e-07	-8.70563e-08
18.039	6.96443e-08	-2.40359e-08	4.56085e-08	5.39648e-07	1.71726e-07	7.11374e-07	1.74412e-07	-1.99639e-08	1.54448e-07	2.53944e-08	-2.16254e-09	2.32319e-08	1.01123e-07	-8.35218e-09	9.27708e-08	3.58666e-07	-8.87730e-08	2.69893e-07	2.98403e-07	-1.77544e-08	2.80648e-07	7.98461e-08	-1.66968e-07	-8.71223e-08
18.063	6.94071e-08	-2.39540e-08	4.54531e-08	5.38824e-07	1.71794e-07	7.10618e-07	1.73542e-07	-1.98644e-08	1.53678e-07	2.67402e-08	-2.27714e-09	2.44630e-08	1.00895e-07	-8.33332e-09	9.25613e-08	3.59263e-07	-8.89207e-08	2.70342e-07	2.97960e-07	-1.76394e-08	2.80320e-07	7.99057e-08	-1.67093e-07	-8.71873e-08
18.088	6.91701e-08	-2.38722e-08	4.52979e-08	5.37992e-07	1.71861e-07	7.09853e-07	1.72674e-07	-1.97650e-08	1.52909e-07	2.80891e-08	-2.39201e-09	2.56971e-08	1.00667e-07	-8.31451e-09	9.23524e-08	3.59855e-07	-8.90672e-08	2.70788e-07	2.97513e-07	-1.75239e-08	2.79989e-07	7.99643e-08	-1.67216e-07	-8.72512e-08
18.113	6.89334e-08	-2.37905e-08	4.51429e-08	5.37152e-07	1.71926e-07	7.09078e-07	1.71807e-07	-1.96658e-08	1.52141e-07	2.94411e-08	-2.50714e-09	2.69339e-08	1.00440e-07	-8.29574e-09	9.21439e-08	3.60442e-07	-8.92125e-08	2.71229e-07	2.97063e-07	-1.74081e-08	2.79655e-07	8.00220e-08	-1.67336e-07	-8.73142e-08
18.137	6.86969e-08	-2.37089e-08	4.49880e-08	5.36305e-07	1.71989e-07	7.08295e-07	1.70942e-07	-1.95667e-08	1.51375e-07	3.07961e-08	-2.62254e-09	2.81736e-08	1.00213e-07	-8.27703e-09	9.19361e-08	3.61024e-07	-8.93565e-08	2.71667e-07	2.96609e-07	-1.72918e-08	2.79317e-07	8.00787e-08	-1.67455e-07	-8.73761e-08
18.162	6.84607e-08	-2.36274e-08	4.48333e-08	5.35451e-07	1.72051e-07	7.07502e-07	1.70078e-07	-1.94678e-08	1.50610e-07	3.21542e-08	-2.73819e-09	2.94160e-08	9.99871e-08	-8.25836e-09	9.17287e-08	3.61600e-07	-8.94992e-08	2.72101e-07	2.96152e-07	-1.71750e-08	2.78977e-07	8.01345e-08	-1.67571e-07	-8.74370e-08
18.186	6.82248e-08	-2.35460e-08	4.46789e-08	5.34589e-07	1.72111e-07	7.06700e-07	1.69215e-07	-1.93691e-08	1.49846e-07	3.35152e-08	-2.85409e-09	3.06611e-08	9.97617e-08	-8.23974e-09	9.15220e-08	3.62172e-07	-8.96407e-08	2.72531e-07	2.95691e-07	-1.70579e-08	2.78633e-07	8.01894e-08	-1.67686e-07	-8.74968e-08
18.211	6.79892e-08	-2.34646e-08	4.45246e-08	5.33720e-07	1.72169e-07	7.05889e-07	1.68354e-07	-1.92705e-08	1.49084e-07	3.48791e-08	-2.97024e-09	3.19089e-08	9.95369e-08	-8.22118e-09	9.13157e-08	3.62739e-07	-8.97809e-08	2.72958e-07	2.95226e-07	-1.69403e-08	2.78285e-07	8.02433e-08	-1.67799e-07	-8.75556e-08
18.235	6.77539e-08	-2.33834e-08	4.43705e-08	5.32844e-07	1.72225e-07	7.05070e-07	1.67495e-07	-1.91722e-08	1.48323e-07	3.62460e-08	-3.08664e-09	3.31593e-08	9.93127e-08	-8.20266e-09	9.11100e-08	3.63300e-07	-8.99199e-08	2.73380e-07	2.94757e-07	-1.68223e-08	2.77935e-07	8.02963e-08	-1.67910e-07	-8.76134e-08
18.260	6.75188e-08	-2.33023e-08	4.42165e-08	5.31961e-07	1.72280e-07	7.04241e-07	1.66637e-07	-1.90740e-08	1.47563e-07	3.76156e-08	-3.20327e-09	3.44123e-08	9.90890e-08	-8.18418e-09	9.09048e-08	3.63856e-07	-9.00576e-08	2.73799e-07	2.94285e-07	-1.67039e-08	2.77582e-07	8.03483e-08	-1.68019e-07	-8.76702e-08
18.285	6.72841e-08	-2.32213e-08	4.40628e-08	5.31071e-07	1.72333e-07	7.03404e-07	1.65781e-07	-1.89760e-08	1.46805e-07	3.89880e-08	-3.32014e-09	3.56679e-08	9.88660e-08	-8.16576e-09	9.07002e-08	3.64408e-07	-9.01941e-08	2.74214e-07	2.93810e-07	-1.65851e-08	2.77225e-07	8.03994e-08	-1.68125e-07	-8.77260e-08
18.309	6.70497e-08	-2.31404e-08	4.39093e-08	5.30173e-07	1.72384e-07	7.02557e-07	1.64926e-07	-1.88782e-08	1.46048e-07	4.03631e-08	-3.43725e-09	3.69259e-08	9.86435e-08	-8.14739e-09	9.04961e-08	3.64954e-07	-9.03293e-08	2.74625e-07	2.93331e-07	-1.64659e-08	2.76865e-07	8.04496e-08	-1.68230e-07	-8.77807e-08
18.334	6.68155e-08	-2.30596e-08	4.37560e-08	5.29269e-07	1.72433e-07	7.01702e-07	1.64073e-07	-1.87805e-08	1.45293e-07	4.17409e-08	-3.55458e-09	3.81864e-08	9.84216e-08	-8.12906e-09	9.02925e-08	3.65495e-07	-9.04632e-08	2.75032e-07	2.92848e-07	-1.63463e-08	2.76502e-07	8.04988e-08	-1.68333e-07	-8.78345e-08
18.358	6.65817e-08	-2.29789e-08	4.36028e-08	5.28357e-07	1.72481e-07	7.00838e-07	1.63222e-07	-1.86831e-08	1.44539e-07	4.31214e-08	-3.67213e-09	3.94493e-08	9.82003e-08	-8.11078e-09	9.00895e-08	3.66031e-07	-9.05959e-08	2.75435e-07	2.92362e-07	-1.62262e-08	2.76136e-07	8.05472e-08	-1.68434e-07	-8.78872e-08
18.383	6.63482e-08	-2.28983e-08	4.34499e-08	5.27438e-07	1.72527e-07	6.99965e-07	1.62373e-07	-1.85859e-08	1.43787e-07	4.45044e-08	-3.78991e-09	4.07145e-08	9.79796e-08	-8.09255e-09	8.98870e-08	3.66562e-07	-9.07273e-08	2.75835e-07	2.91873e-07	-1.61059e-08	2.75767e-07	8.05945e-08	-1.68533e-07	-8.79389e-08
18.407	6.61150e-08	-2.28178e-08	4.32972e-08	5.26513e-07	1.72571e-07	6.99084e-07	1.61525e-07	-1.84888e-08	1.43036e-07	4.58900e-08	-3.90790e-09	4.19821e-08	9.77594e-08	-8.07437e-09	8.96851e-08	3.67088e-07	-9.08575e-08	2.76230e-07	2.91380e-07	-1.59851e-08	2.75395e-07	8.06410e-08	-1.68631e-07	-8.79896e-08
18.432	6.58821e-08	-2.27374e-08	4.31447e-08	5.25580e-07	1.72614e-07	6.98194e-07	1.60679e-07	-1.83920e-08	1.42287e-07	4.72781e-08	-4.02611e-09	4.32520e-08	9.75398e-08	-8.05623e-09	8.94836e-08	3.67609e-07	-9.09863e-08	2.76622e-07	2.90884e-07	-1.58639e-08	2.75020e-07	8.06865e-08	-1.68726e-07	-8.80392e-08
18.457	6.56495e-08	-2.26572e-08	4.29924e-08	5.24641e-07	1.72655e-07	6.97296e-07	1.59835e-07	-1.82954e-08	1.41539e-07	4.86686e-08	-4.14452e-09	4.45241e-08	9.73208e-08	-8.03814e-09	8.92827e-08	3.68124e-07	-9.11139e-08	2.77010e-07	2.90384e-07	-1.57424e-08	2.74641e-07	8.07311e-08	-1.68819e-07	-8.80879e-08
18.481	6.54173e-08	-2.25770e-08	4.28403e-08	5.23695e-07	1.72694e-07	6.96388e-07	1.58992e-07	-1.81990e-08	1.40793e-07	5.00615e-08	-4.26314e-09	4.57983e-08	9.71024e-08	-8.02010e-09	8.90823e-08	3.68635e-07	-9.12403e-08	2.77394e-07	2.89881e-07	-1.56205e-08	2.74260e-07	8.07748e-08	-1.68910e-07	-8.81355e-08
18.506	6.51854e-08	-2.24970e-08	4.26884e-08	5.22742e-07	1.72731e-07	6.95473e-07	1.58152e-07	-1.81028e-08	1.40049e-07	5.14567e-08	-4.38195e-09	4.70748e-08	9.68846e-08	-8.00211e-09	8.88824e-08	3.69140e-07	-9.13654e-08	2.77775e-07	2.89374e-07	-1.54982e-08	2.73876e-07	8.08175e-08	-1.69000e-07	-8.81822e-08
18.530	6.49538e-08	-2.24171e-08	4.25367e-08	5.21782e-07	1.72766e-07	6.94549e-07	1.57314e-07	-1.80068e-08	1.39307e-07	5.28542e-08	-4.50096e-09	4.83533e-08	9.66673e-08	-7.98416e-09	8.86831e-08	3.69640e-07	-9.14891e-08	2.78151e-07	2.88864e-07	-1.53756e-08	2.73489e-07	8.08593e-08	-1.69087e-07	-8.82278e-08
18.555	6.47226e-08	-2.23372e-08	4.23853e-08	5.20816e-07	1.72800e-07	6.93616e-07	1.56477e-07	-1.79110e-08	1.38566e-07	5.42540e-08	-4.62017e-09	4.96338e-08	9.64505e-08	-7.96626e-09	8.84843e-08	3.70135e-07	-9.16117e-08	2.78523e-07	2.88351e-07	-1.52526e-08	2.73098e-07	8.09003e-08	-1.69173e-07	-8.82725e-08
18.579	6.44917e-08	-2.22576e-08	4.22341e-08	5.19843e-07	1.72832e-07	6.92675e-07	1.55642e-07	-1.78155e-08	1.37827e-07	5.56560e-08	-4.73955e-09	5.09164e-08	9.62344e-08	-7.94841e-09	8.82860e-08	3.70625e-07	-9.17329e-08	2.78892e-07	2.87835e-07	-1.51293e-08	2.72705e-07	8.09402e-08	-1.69256e-07	-8.83161e-08
18.604	6.42611e-08	-2.21780e-08	4.20831e-08	5.18864e-07	1.72863e-07	6.91726e-07	1.54810e-07	-1.77202e-08	1.37089e-07	5.70601e-08	-4.85912e-09	5.22009e-08	9.60188e-08	-7.93060e-09	8.80882e-08	3.71110e-07	-9.18529e-08	2.79257e-07	2.87315e-07	-1.50056e-08	2.72309e-07	8.09793e-08	-1.69338e-07	-8.83587e-08
18.629	6.40309e-08	-2.20985e-08	4.19324e-08	5.17878e-07	1.72891e-07	6.90769e-07	1.53979e-07	-1.76251e-08	1.36354e-07	5.84663e-08	-4.97887e-09	5.34874e-08	9.58037e-08	-7.91284e-09	8.78909e-08	3.71589e-07	-9.19716e-08	2.79618e-07	2.86792e-07	-1.48816e-08	2.71910e-07	8.10174e-08	-1.69418e-07	-8.84003e-08
18.653	6.38010e-08	-2.20192e-08	4.17818e-08	5.16885e-07	1.72918e-07	6.89803e-07	1.53150e-07	-1.75303e-08	1.35620e-07	5.98745e-08	-5.09880e-09	5.47757e-08	9.55892e-08	-7.89512e-09	8.76941e-08	3.72064e-07	-9.20890e-08	2.79975e-07	2.86266e-07	-1.47572e-08	2.71508e-07	8.10547e-08	-1.69496e-07	-8.84409e-08
18.678	6.35715e-08	-2.19400e-08	4.16315e-08	5.15886e-07	1.72943e-07	6.88829e-07	1.52324e-07	-1.74356e-08	1.34888e-07	6.12847e-08	-5.21889e-09	5.60658e-08	9.53753e-08	-7.87745e-09	8.74978e-08	3.72533e-07	-9.22052e-08	2.80328e-07	2.85736e-07	-1.46326e-08	2.71103e-07	8.10910e-08	-1.69572e-07	-8.84806e-08
18.702	6.33424e-08	-2.18609e-08	4.14815e-08	5.14880e-07	1.72967e-07	6.87847e-07	1.51499e-07	-1.73413e-08	1.34158e-07	6.26969e-08	-5.33914e-09	5.73577e-08	9.51619e-08	-7.85983e-09	8.73021e-08	3.72997e-07	-9.23200e-08	2.80677e-07	2.85203e-07	-1.45075e-08	2.70696e-07	8.11264e-08	-1.69646e-07	-8.85192e-08
18.727	6.31136e-08	-2.17820e-08	4.13316e-08	5.13868e-07	1.72989e-07	6.86857e-07	1.50677e-07	-1.72471e-08	1.33430e-07	6.41109e-08	-5.45956e-09	5.86513e-08	9.49490e-08	-7.84225e-09	8.71068e-08	3.73456e-07	-9.24336e-08	2.81022e-07	2.84668e-07	-1.43822e-08	2.70285e-07	8.11609e-08	-1.69718e-07	-8.85568e-08
18.751	6.28852e-08	-2.17031e-08	4.11821e-08	5.12850e-07	1.73009e-07	6.85859e-07	1.49857e-07	-1.71532e-08	1.32703e-07	6.55268e-08	-5.58013e-09	5.99466e-08	9.47367e-08	-7.82471e-09	8.69120e-08	3.73910e-07	-9.25459e-08	2.81364e-07	2.84129e-07	-1.42565e-08	2.69872e-07	8.11945e-08	-1.69788e-07	-8.85935e-08
18.776	6.26571e-08	-2.16244e-08	4.10327e-08	5.11826e-07	1.73027e-07	6.84853e-07	1.49039e-07	-1.70596e-08	1.31979e-07	6.69444e-08	-5.70086e-09	6.12436e-08	9.45250e-08	-7.80722e-09	8.67178e-08	3.74358e-07	-9.26570e-08	2.81701e-07	2.83586e-07	-1.41305e-08	2.69456e-07	8.12271e-08	-1.69856e-07	-8.86291e-08
18.801	6.24294e-08	-2.15458e-08	4.08836e-08	5.10795e-07	1.73043e-07	6.83839e-07	1.48223e-07	-1.69662e-08	1.31256e-07	6.83638e-08	-5.82173e-09	6.25421e-08	9.43138e-08	-7.78978e-09	8.65240e-08	3.74802e-07	-9.27667e-08	2.82035e-07	2.83041e-07	-1.40042e-08	2.69037e-07	8.12589e-08	-1.69923e-07	-8.86638e-08
18.825	6.22021e-08	-2.14674e-08	4.07347e-08	5.09758e-07	1.73058e-07	6.82817e-07	1.47409e-07	-1.68731e-08	1.30536e-07	6.97848e-08	-5.94274e-09	6.38421e-08	9.41031e-08	-7.77237e-09	8.63307e-08	3.75240e-07	-9.28752e-08	2.82365e-07	2.82493e-07	-1.38776e-08	2.68615e-07	8.12897e-08	-1.69987e-07	-8.86974e-08
18.850	6.19752e-08	-2.13891e-08	4.05861e-08	5.08715e-07	1.73072e-07	6.81787e-07	1.46597e-07	-1.67802e-08	1.29817e-07	7.12075e-08	-6.06389e-09	6.51436e-08	9.38929e-08	-7.75502e-09	8.61379e-08	3.75673e-07	-9.29824e-08	2.82691e-07	2.81942e-07	-1.37507e-08	2.68191e-07	8.13197e-08	-1.70050e-07	-8.87301e-08
18.874	6.17486e-08	-2.13109e-08	4.04378e-08	5.07666e-07	1.73083e-07	6.80749e-07	1.45788e-07	-1.66876e-08	1.29101e-07	7.26317e-08	-6.18518e-09	6.64466e-08	9.36833e-08	-7.73770e-09	8.59456e-08	3.76101e-07	-9.30883e-08	2.83013e-07	2.81387e-07	-1.36235e-08	2.67764e-07	8.13487e-08	-1.70111e-07	-8.87618e-08
18.899	6.15225e-08	-2.12328e-08	4.02897e-08	5.06611e-07	1.73093e-07	6.79704e-07	1.44981e-07	-1.65952e-08	1.28386e-07	7.40575e-08	-6.30659e-09	6.77509e-08	9.34742e-08	-7.72043e-09	8.57537e-08	3.76524e-07	-9.31929e-08	2.83331e-07	2.80830e-07	-1.34960e-08	2.67334e-07	8.13769e-08	-1.70169e-07	-8.87925e-08
18.924	6.12967e-08	-2.11549e-08	4.01418e-08	5.05550e-07	1.73101e-07	6.78650e-07	1.44177e-07	-1.65031e-08	1.27674e-07	7.54847e-08	-6.42813e-09	6.90566e-08	9.32656e-08	-7.70320e-09	8.55624e-08	3.76941e-07	-9.32962e-08	2.83645e-07	2.80269e-07	-1.33682e-08	2.66901e-07	8.14041e-08	-1.70226e-07	-8.88222e-08
18.948	6.10713e-08	-2.10771e-08	3.99942e-08	5.04482e-07	1.73107e-07	6.77590e-07	1.43375e-07	-1.64113e-08	1.26963e-07	7.69133e-08	-6.54979e-09	7.03635e-08	9.30575e-08	-7.68602e-09	8.53715e-08	3.77354e-07	-9.33983e-08	2.83955e-07	2.79706e-07	-1.32402e-08	2.66466e-07	8.14304e-08	-1.70281e-07	-8.88510e-08
18.973	6.08463e-08	-2.09995e-08	3.98468e-08	5.03409e-07	1.73112e-07	6.76521e-07	1.42575e-07	-1.63197e-08	1.26255e-07	7.83433e-08	-6.67156e-09	7.16717e-08	9.28499e-08	-7.66887e-09	8.51811e-08	3.77761e-07	-9.34990e-08	2.84262e-07	2.79140e-07	-1.31118e-08	2.66028e-07	8.14559e-08	-1.70335e-07	-8.88787e-08
18.997	6.06217e-08	-2.09219e-08	3.96998e-08	5.02330e-07	1.73115e-07	6.75445e-07	1.41777e-07	-1.62284e-08	1.25549e-07	7.97745e-08	-6.79344e-09	7.29811e-08	9.26429e-08	-7.65177e-09	8.49911e-08	3.78163e-07	-9.35985e-08	2.84564e-07	2.78571e-07	-1.29832e-08	2.65587e-07	8.14804e-08	-1.70386e-07	-8.89055e-08
19.022	6.03975e-08	-2.08446e-08	3.95529e-08	5.01246e-07	1.73116e-07	6.74362e-07	1.40982e-07	-1.61374e-08	1.24845e-07	8.12070e-08	-6.91543e-09	7.42916e-08	9.24364e-08	-7.63471e-09	8.48016e-08	3.78559e-07	-9.36967e-08	2.84863e-07	2.77999e-07	-1.28543e-08	2.65144e-07	8.15041e-08	-1.70435e-07	-8.89313e-08
19.046	6.01737e-08	-2.07673e-08	3.94064e-08	5.00155e-07	1.73115e-07	6.73271e-07	1.40189e-07	-1.60467e-08	1.24143e-07	8.26407e-08	-7.03752e-09	7.56032e-08	9.22303e-08	-7.61770e-09	8.46126e-08	3.78951e-07	-9.37936e-08	2.85157e-07	2.77424e-07	-1.27251e-08	2.64698e-07	8.15268e-08	-1.70483e-07	-8.89561e-08
19.071	5.99503e-08	-2.06902e-08	3.92601e-08	4.99059e-07	1.73113e-07	6.72172e-07	1.39399e-07	-1.59562e-08	1.23443e-07	8.40755e-08	-7.15971e-09	7.69158e-08	9.20248e-08	-7.60072e-09	8.44241e-08	3.79337e-07	-9.38893e-08	2.85448e-07	2.76846e-07	-1.25957e-08	2.64250e-07	8.15487e-08	-1.70529e-07	-8.89800e-08
19.096	5.97273e-08	-2.06133e-08	3.91140e-08	4.97957e-07	1.73110e-07	6.71067e-07	1.38611e-07	-1.58661e-08	1.22745e-07	8.55114e-08	-7.28198e-09	7.82294e-08	9.18197e-08	-7.58378e-09	8.42360e-08	3.79718e-07	-9.39836e-08	2.85735e-07	2.76265e-07	-1.24660e-08	2.63799e-07	8.15696e-08	-1.70572e-07	-8.90028e-08
19.120	5.95047e-08	-2.05364e-08	3.89683e-08	4.96850e-07	1.73104e-07	6.69954e-07	1.37826e-07	-1.57762e-08	1.22050e-07	8.69483e-08	-7.40435e-09	7.95440e-08	9.16152e-08	-7.56689e-09	8.40483e-08	3.80094e-07	-9.40766e-08	2.86018e-07	2.75682e-07	-1.23361e-08	2.63346e-07	8.15897e-08	-1.70614e-07	-8.90247e-08
19.145	5.92826e-08	-2.04598e-08	3.88228e-08	4.95737e-07	1.73097e-07	6.68833e-07	1.37044e-07	-1.56866e-08	1.21357e-07	8.83862e-08	-7.52679e-09	8.08594e-08	9.14111e-08	-7.55004e-09	8.38611e-08	3.80465e-07	-9.41684e-08	2.86297e-07	2.75096e-07	-1.22059e-08	2.62890e-07	8.16089e-08	-1.70655e-07	-8.90457e-08
19.169	5.90608e-08	-2.03832e-08	3.86776e-08	4.94618e-07	1.73088e-07	6.67706e-07	1.36263e-07	-1.55973e-08	1.20666e-07	8.98250e-08	-7.64932e-09	8.21756e-08	9.12076e-08	-7.53322e-09	8.36743e-08	3.80831e-07	-9.42589e-08	2.86572e-07	2.74507e-07	-1.20754e-08	2.62431e-07	8.16272e-08	-1.70693e-07	-8.90657e-08
19.194	5.88395e-08	-2.03069e-08	3.85326e-08	4.93494e-07	1.73077e-07	6.66572e-07	1.35486e-07	-1.55083e-08	1.19978e-07	9.12646e-08	-7.77191e-09	8.34927e-08	9.10045e-08	-7.51645e-09	8.34880e-08	3.81191e-07	-9.43481e-08	2.86843e-07	2.73915e-07	-1.19448e-08	2.61970e-07	8.16446e-08	-1.70729e-07	-8.90847e-08
19.218	5.86186e-08	-2.02306e-08	3.83880e-08	4.92365e-07	1.73065e-07	6.65430e-07	1.34711e-07	-1.54196e-08	1.19291e-07	9.27050e-08	-7.89458e-09	8.48104e-08	9.08018e-08	-7.49971e-09	8.33021e-08	3.81546e-07	-9.44360e-08	2.87110e-07	2.73321e-07	-1.18139e-08	2.61507e-07	8.16612e-08	-1.70764e-07	-8.91027e-08
19.243	5.83981e-08	-2.01545e-08	3.82436e-08	4.91230e-07	1.73051e-07	6.64281e-07	1.33939e-07	-1.53312e-08	1.18607e-07	9.41462e-08	-8.01730e-09	8.61289e-08	9.05997e-08	-7.48302e-09	8.31167e-08	3.81896e-07	-9.45226e-08	2.87373e-07	2.72724e-07	-1.16827e-08	2.61041e-07	8.16768e-08	-1.70797e-07	-8.91198e-08
19.268	5.81780e-08	-2.00786e-08	3.80995e-08	4.90090e-07	1.73036e-07	6.63126e-07	1.33169e-07	-1.52431e-08	1.17926e-07	9.55880e-08	-8.14009e-09	8.74479e-08	9.03980e-08	-7.46636e-09	8.29317e-08	3.82241e-07	-9.46079e-08	2.87633e-07	2.72124e-07	-1.15514e-08	2.60572e-07	8.16916e-08	-1.70827e-07	-8.91359e-08
19.292	5.79584e-08	-2.00028e-08	3.79556e-08	4.88945e-07	1.73018e-07	6.61963e-07	1.32402e-07	-1.51553e-08	1.17247e-07	9.70305e-08	-8.26293e-09	8.87675e-08	9.01968e-08	-7.44974e-09	8.27471e-08	3.82580e-07	-9.46919e-08	2.87888e-07	2.71522e-07	-1.14198e-08	2.60102e-07	8.17055e-08	-1.70857e-07	-8.91510e-08
19.317	5.77392e-08	-1.99271e-08	3.78121e-08	4.87794e-07	1.72999e-07	6.60793e-07	1.31638e-07	-1.50678e-08	1.16570e-07	9.84735e-08	-8.38581e-09	9.00877e-08	8.99960e-08	-7.43316e-09	8.25629e-08	3.82915e-07	-9.47747e-08	2.88140e-07	2.70917e-07	-1.12880e-08	2.59629e-07	8.17185e-08	-1.70884e-07	-8.91652e-08
19.341	5.75205e-08	-1.98516e-08	3.76688e-08	4.86638e-07	1.72979e-07	6.59617e-07	1.30876e-07	-1.49806e-08	1.15895e-07	9.99170e-08	-8.50874e-09	9.14083e-08	8.97958e-08	-7.41661e-09	8.23791e-08	3.83244e-07	-9.48562e-08	2.88388e-07	2.70309e-07	-1.11560e-08	2.59153e-07	8.17306e-08	-1.70909e-07	-8.91785e-08
19.366	5.73022e-08	-1.97763e-08	3.75259e-08	4.85478e-07	1.72957e-07	6.58434e-07	1.30117e-07	-1.48938e-08	1.15223e-07	1.01361e-07	-8.63171e-09	9.27293e-08	8.95959e-08	-7.40011e-09	8.21958e-08	3.83568e-07	-9.49363e-08	2.88631e-07	2.69699e-07	-1.10237e-08	2.58675e-07	8.17419e-08	-1.70933e-07	-8.91908e-08
19.390	5.70843e-08	-1.97011e-08	3.73832e-08	4.84312e-07	1.72933e-07	6.57244e-07	1.29361e-07	-1.48072e-08	1.14554e-07	1.02805e-07	-8.75471e-09	9.40507e-08	8.93965e-08	-7.38364e-09	8.20129e-08	3.83886e-07	-9.50152e-08	2.88871e-07	2.69087e-07	-1.08913e-08	2.58195e-07	8.17523e-08	-1.70954e-07	-8.92021e-08
19.415	5.68669e-08	-1.96261e-08	3.72408e-08	4.83141e-07	1.72907e-07	6.56048e-07	1.28608e-07	-1.47210e-08	1.13887e-07	1.04250e-07	-8.87774e-09	9.53724e-08	8.91976e-08	-7.36721e-09	8.18304e-08	3.84200e-07	-9.50928e-08	2.89107e-07	2.68471e-07	-1.07587e-08	2.57713e-07	8.17618e-08	-1.70974e-07	-8.92125e-08
19.440	5.66499e-08	-1.95512e-08	3.70987e-08	4.81965e-07	1.72880e-07	6.54845e-07	1.27857e-07	-1.46351e-08	1.13222e-07	1.05695e-07	-9.00079e-09	9.66943e-08	8.89991e-08	-7.35081e-09	8.16482e-08	3.84508e-07	-9.51691e-08	2.89339e-07	2.67854e-07	-1.06259e-08	2.57228e-07	8.17704e-08	-1.70992e-07	-8.92219e-08
19.464	5.64334e-08	-1.94765e-08	3.69569e-08	4.80784e-07	1.72851e-07	6.53636e-07	1.27109e-07	-1.45495e-08	1.12560e-07	1.07140e-07	-9.12386e-09	9.80165e-08	8.88010e-08	-7.33445e-09	8.14665e-08	3.84811e-07	-9.52441e-08	2.89567e-07	2.67234e-07	-1.04929e-08	2.56741e-07	8.17782e-08	-1.71009e-07	-8.92304e-08
19.489	5.62174e-08	-1.94019e-08	3.68154e-08	4.79599e-07	1.72821e-07	6.52420e-07	1.26365e-07	-1.44642e-08	1.11900e-07	1.08586e-07	-9.24695e-09	9.93388e-08	8.86034e-08	-7.31813e-09	8.12852e-08	3.85109e-07	-9.53179e-08	2.89791e-07	2.66612e-07	-1.03597e-08	2.56252e-07	8.17851e-08	-1.71023e-07	-8.92380e-08
19.513	5.60017e-08	-1.93275e-08	3.66743e-08	4.78409e-07	1.72789e-07	6.51197e-07	1.25623e-07	-1.43793e-08	1.11243e-07	1.10031e-07	-9.37004e-09	1.00661e-07	8.84061e-08	-7.30184e-09	8.11043e-08	3.85402e-07	-9.53903e-08	2.90012e-07	2.65987e-07	-1.02263e-08	2.55760e-07	8.17912e-08	-1.71036e-07	-8.92446e-08
19.538	5.57866e-08	-1.92532e-08	3.65334e-08	4.77213e-07	1.72755e-07	6.49968e-07	1.24883e-07	-1.42947e-08	1.10589e-07	1.11477e-07	-9.49314e-09	1.01984e-07	8.82094e-08	-7.28559e-09	8.09238e-08	3.85689e-07	-9.54615e-08	2.90228e-07	2.65360e-07	-1.00927e-08	2.55267e-07	8.17964e-08	-1.71047e-07	-8.92502e-08
19.562	5.55719e-08	-1.91791e-08	3.63928e-08	4.76014e-07	1.72720e-07	6.48733e-07	1.24147e-07	-1.42104e-08	1.09937e-07	1.12922e-07	-9.61624e-09	1.03306e-07	8.80130e-08	-7.26937e-09	8.07436e-08	3.85972e-07	-9.55313e-08	2.90440e-07	2.64730e-07	-9.95903e-09	2.54771e-07	8.18007e-08	-1.71056e-07	-8.92549e-08
19.587	5.53577e-08	-1.91052e-08	3.62525e-08	4.74809e-07	1.72683e-07	6.47492e-07	1.23414e-07	-1.41265e-08	1.09287e-07	1.14368e-07	-9.73933e-09	1.04628e-07	8.78170e-08	-7.25318e-09	8.05638e-08	3.86249e-07	-9.55999e-08	2.90649e-07	2.64098e-07	-9.82514e-09	2.54273e-07	8.18041e-08	-1.71063e-07	-8.92587e-08
19.612	5.51439e-08	-1.90314e-08	3.61125e-08	4.73600e-07	1.72644e-07	6.46244e-07	1.22684e-07	-1.40429e-08	1.08641e-07	1.15813e-07	-9.86241e-09	1.05951e-07	8.76215e-08	-7.23703e-09	8.03845e-08	3.86521e-07	-9.56672e-08	2.90853e-07	2.63464e-07	-9.69108e-09	2.53773e-07	8.18067e-08	-1.71068e-07	-8.92615e-08
19.636	5.49307e-08	-1.89578e-08	3.59728e-08	4.72387e-07	1.72604e-07	6.44991e-07	1.21956e-07	-1.39596e-08	1.07997e-07	1.17258e-07	-9.98547e-09	1.07273e-07	8.74264e-08	-7.22092e-09	8.02054e-08	3.86787e-07	-9.57333e-08	2.91054e-07	2.62828e-07	-9.55687e-09	2.53271e-07	8.18085e-08	-1.71072e-07	-8.92634e-08
19.661	5.47179e-08	-1.88844e-08	3.58335e-08	4.71169e-07	1.72562e-07	6.43731e-07	1.21232e-07	-1.38767e-08	1.07355e-07	1.18703e-07	-1.01085e-08	1.08594e-07	8.72316e-08	-7.20483e-09	8.00268e-08	3.87049e-07	-9.57980e-08	2.91251e-07	2.62189e-07	-9.42251e-09	2.52767e-07	8.18094e-08	-1.71074e-07	-8.92644e-08
19.685	5.45055e-08	-1.88111e-08	3.56944e-08	4.69947e-07	1.72519e-07	6.42465e-07	1.20511e-07	-1.37942e-08	1.06716e-07	1.20147e-07	-1.02315e-08	1.09916e-07	8.70373e-08	-7.18878e-09	7.98485e-08	3.87305e-07	-9.58614e-08	2.91444e-07	2.61548e-07	-9.28800e-09	2.52260e-07	8.18094e-08	-1.71074e-07	-8.92645e-08
19.710	5.42937e-08	-1.87380e-08	3.55557e-08	4.68720e-07	1.72474e-07	6.41194e-07	1.19792e-07	-1.37119e-08	1.06080e-07	1.21592e-07	-1.03545e-08	1.11237e-07	8.68434e-08	-7.17276e-09	7.96706e-08	3.87556e-07	-9.59236e-08	2.91633e-07	2.60905e-07	-9.15334e-09	2.51752e-07	8.18086e-08	-1.71072e-07	-8.92636e-08
19.735	5.40823e-08	-1.86650e-08	3.54173e-08	4.67489e-07	1.72427e-07	6.39916e-07	1.19077e-07	-1.36301e-08	1.05447e-07	1.23035e-07	-1.04775e-08	1.12558e-07	8.66498e-08	-7.15678e-09	7.94930e-08	3.87802e-07	-9.59845e-08	2.91818e-07	2.60260e-07	-9.01855e-09	2.51241e-07	8.18069e-08	-1.71069e-07	-8.92618e-08
19.759	5.38714e-08	-1.85923e-08	3.52792e-08	4.66254e-07	1.72379e-07	6.38633e-07	1.18365e-07	-1.35485e-08	1.04816e-07	1.24479e-07	-1.06004e-08	1.13878e-07	8.64566e-08	-7.14082e-09	7.93158e-08	3.88043e-07	-9.60441e-08	2.91999e-07	2.59613e-07	-8.88362e-09	2.50729e-07	8.18044e-08	-1.71063e-07	-8.92590e-08
19.784	5.36610e-08	-1.85197e-08	3.51414e-08	4.65015e-07	1.72329e-07	6.37343e-07	1.17655e-07	-1.34674e-08	1.04188e-07	1.25921e-07	-1.07232e-08	1.15198e-07	8.62639e-08	-7.12490e-09	7.91390e-08	3.88279e-07	-9.61024e-08	2.92176e-07	2.58963e-07	-8.74856e-09	2.50215e-07	8.18011e-08	-1.71056e-07	-8.92554e-08
19.808	5.34511e-08	-1.84472e-08	3.50039e-08	4.63771e-07	1.72277e-07	6.36048e-07	1.16949e-07	-1.33865e-08	1.03563e-07	1.27363e-07	-1.08460e-08	1.16517e-07	8.60715e-08	-7.10901e-09	7.89625e-08	3.88509e-07	-9.61594e-08	2.92350e-07	2.58312e-07	-8.61337e-09	2.49698e-07	8.17969e-08	-1.71048e-07	-8.92508e-08
19.833	5.32417e-08	-1.83749e-08	3.48668e-08	4.62523e-07	1.72224e-07	6.34748e-07	1.16246e-07	-1.33061e-08	1.02940e-07	1.28805e-07	-1.09688e-08	1.17836e-07	8.58794e-08	-7.09315e-09	7.87863e-08	3.88735e-07	-9.62152e-08	2.92519e-07	2.57658e-07	-8.47807e-09	2.49180e-07	8.17918e-08	-1.71037e-07	-8.92453e-08
19.857	5.30328e-08	-1.83028e-08	3.47299e-08	4.61272e-07	1.72170e-07	6.33442e-07	1.15547e-07	-1.32260e-08	1.02321e-07	1.30246e-07	-1.10915e-08	1.19154e-07	8.56878e-08	-7.07732e-09	7.86105e-08	3.88955e-07	-9.62697e-08	2.92685e-07	2.57002e-07	-8.34264e-09	2.48660e-07	8.17859e-08	-1.71025e-07	-8.92388e-08
19.882	5.28244e-08	-1.82309e-08	3.45935e-08	4.60016e-07	1.72114e-07	6.32130e-07	1.14850e-07	-1.31462e-08	1.01704e-07	1.31685e-07	-1.12141e-08	1.20471e-07	8.54965e-08	-7.06152e-09	7.84350e-08	3.89170e-07	-9.63228e-08	2.92847e-07	2.56345e-07	-8.20711e-09	2.48138e-07	8.17792e-08	-1.71011e-07	-8.92315e-08
19.907	5.26164e-08	-1.81591e-08	3.44573e-08	4.58757e-07	1.72056e-07	6.30813e-07	1.14157e-07	-1.30669e-08	1.01090e-07	1.33125e-07	-1.13366e-08	1.21788e-07	8.53055e-08	-7.04575e-09	7.82598e-08	3.89379e-07	-9.63748e-08	2.93005e-07	2.55685e-07	-8.07147e-09	2.47614e-07	8.17716e-08	-1.70995e-07	-8.92232e-08
19.931	5.24090e-08	-1.80876e-08	3.43215e-08	4.57493e-07	1.71997e-07	6.29490e-07	1.13466e-07	-1.29879e-08	1.00479e-07	1.34563e-07	-1.14591e-08	1.23104e-07	8.51150e-08	-7.03001e-09	7.80850e-08	3.89584e-07	-9.64254e-08	2.93158e-07	2.55024e-07	-7.93572e-09	2.47088e-07	8.17632e-08	-1.70977e-07	-8.92141e-08
19.956	5.22021e-08	-1.80161e-08	3.41859e-08	4.56226e-07	1.71936e-07	6.28162e-07	1.12779e-07	-1.29092e-08	9.98701e-08	1.36000e-07	-1.15815e-08	1.24418e-07	8.49247e-08	-7.01430e-09	7.79104e-08	3.89783e-07	-9.64748e-08	2.93309e-07	2.54360e-07	-7.79988e-09	2.46560e-07	8.17540e-08	-1.70958e-07	-8.92040e-08
19.980	5.19957e-08	-1.79449e-08	3.40508e-08	4.54955e-07	1.71874e-07	6.26829e-07	1.12096e-07	-1.28309e-08	9.92646e-08	1.37436e-07	-1.17038e-08	1.25732e-07	8.47349e-08	-6.99861e-09	7.77363e-08	3.89978e-07	-9.65229e-08	2.93455e-07	2.53695e-07	-7.66395e-09	2.46031e-07	8.17439e-08	-1.70937e-07	-8.91930e-08
20.005	5.17898e-08	-1.78738e-08	3.39159e-08	4.53681e-07	1.71810e-07	6.25490e-07	1.11415e-07	-1.27530e-08	9.86620e-08	1.38871e-07	-1.18260e-08	1.27045e-07	8.45453e-08	-6.98296e-09	7.75624e-08	3.90167e-07	-9.65697e-08	2.93597e-07	2.53028e-07	-7.52793e-09	2.45500e-07	8.17330e-08	-1.70914e-07	-8.91811e-08
20.029	5.15844e-08	-1.78030e-08	3.37814e-08	4.52403e-07	1.71744e-07	6.24147e-07	1.10738e-07	-1.26755e-08	9.80622e-08	1.40305e-07	-1.19481e-08	1.28357e-07	8.43561e-08	-6.96733e-09	7.73888e-08	3.90351e-07	-9.66152e-08	2.93736e-07	2.52359e-07	-7.39182e-09	2.44967e-07	8.17213e-08	-1.70890e-07	-8.91683e-08
20.054	5.13795e-08	-1.77323e-08	3.36473e-08	4.51121e-07	1.71677e-07	6.22798e-07	1.10064e-07	-1.25984e-08	9.74653e-08	1.41738e-07	-1.20701e-08	1.29668e-07	8.41673e-08	-6.95174e-09	7.72156e-08	3.90530e-07	-9.66595e-08	2.93870e-07	2.51688e-07	-7.25564e-09	2.44432e-07	8.17088e-08	-1.70863e-07	-8.91546e-08
20.079	5.11752e-08	-1.76617e-08	3.35135e-08	4.49836e-07	1.71609e-07	6.21444e-07	1.09393e-07	-1.25216e-08	9.68714e-08	1.43169e-07	-1.21920e-08	1.30977e-07	8.39788e-08	-6.93616e-09	7.70426e-08	3.90703e-07	-9.67025e-08	2.94001e-07	2.51015e-07	-7.11938e-09	2.43896e-07	8.16954e-08	-1.70835e-07	-8.91400e-08
20.103	5.09714e-08	-1.75914e-08	3.33800e-08	4.48547e-07	1.71539e-07	6.20085e-07	1.08726e-07	-1.24452e-08	9.62804e-08	1.44599e-07	-1.23138e-08	1.32285e-07	8.37906e-08	-6.92062e-09	7.68700e-08	3.90872e-07	-9.67442e-08	2.94128e-07	2.50341e-07	-6.98305e-09	2.43358e-07	8.16812e-08	-1.70806e-07	-8.91245e-08
20.128	5.07681e-08	-1.75212e-08	3.32468e-08	4.47255e-07	1.71467e-07	6.18722e-07	1.08062e-07	-1.23692e-08	9.56924e-08	1.46028e-07	-1.24354e-08	1.33592e-07	8.36027e-08	-6.90510e-09	7.66976e-08	3.91035e-07	-9.67846e-08	2.94251e-07	2.49665e-07	-6.84666e-09	2.42818e-07	8.16662e-08	-1.70774e-07	-8.91082e-08
20.152	5.05653e-08	-1.74512e-08	3.31140e-08	4.45959e-07	1.71394e-07	6.17353e-07	1.07401e-07	-1.22936e-08	9.51073e-08	1.47455e-07	-1.25570e-08	1.34898e-07	8.34152e-08	-6.88961e-09	7.65255e-08	3.91194e-07	-9.68238e-08	2.94370e-07	2.48987e-07	-6.71021e-09	2.42277e-07	8.16503e-08	-1.70741e-07	-8.90909e-08
20.177	5.03630e-08	-1.73814e-08	3.29816e-08	4.44661e-07	1.71319e-07	6.15980e-07	1.06744e-07	-1.22183e-08	9.45252e-08	1.48881e-07	-1.26784e-08	1.36202e-07	8.32279e-08	-6.87415e-09	7.63538e-08	3.91347e-07	-9.68618e-08	2.94485e-07	2.48307e-07	-6.57371e-09	2.41734e-07	8.16337e-08	-1.70706e-07	-8.90727e-08
20.201	5.01613e-08	-1.73118e-08	3.28495e-08	4.43359e-07	1.71243e-07	6.14602e-07	1.06090e-07	-1.21435e-08	9.39461e-08	1.50305e-07	-1.27997e-08	1.37505e-07	8.30410e-08	-6.85871e-09	7.61823e-08	3.91495e-07	-9.68984e-08	2.94597e-07	2.47626e-07	-6.43715e-09	2.41189e-07	8.16162e-08	-1.70670e-07	-8.90536e-08
20.226	4.99602e-08	-1.72424e-08	3.27178e-08	4.42054e-07	1.71165e-07	6.13219e-07	1.05439e-07	-1.20690e-08	9.33701e-08	1.51727e-07	-1.29208e-08	1.38806e-07	8.28544e-08	-6.84330e-09	7.60111e-08	3.91638e-07	-9.69338e-08	2.94704e-07	2.46944e-07	-6.30055e-09	2.40643e-07	8.15979e-08	-1.70632e-07	-8.90337e-08
20.251	4.97595e-08	-1.71732e-08	3.25864e-08	4.40745e-07	1.71086e-07	6.11832e-07	1.04792e-07	-1.19949e-08	9.27970e-08	1.53148e-07	-1.30418e-08	1.40106e-07	8.26681e-08	-6.82791e-09	7.58402e-08	3.91776e-07	-9.69679e-08	2.94808e-07	2.46259e-07	-6.16391e-09	2.40095e-07	8.15788e-08	-1.70592e-07	-8.90128e-08
20.275	4.95594e-08	-1.71041e-08	3.24553e-08	4.39434e-07	1.71006e-07	6.10440e-07	1.04148e-07	-1.19213e-08	9.22270e-08	1.54567e-07	-1.31626e-08	1.41404e-07	8.24821e-08	-6.81255e-09	7.56695e-08	3.91909e-07	-9.70008e-08	2.94908e-07	2.45573e-07	-6.02723e-09	2.39546e-07	8.15589e-08	-1.70550e-07	-8.89911e-08
20.300	4.93599e-08	-1.70352e-08	3.23246e-08	4.38120e-07	1.70924e-07	6.09043e-07	1.03508e-07	-1.18480e-08	9.16601e-08	1.55984e-07	-1.32833e-08	1.42701e-07	8.22964e-08	-6.79721e-09	7.54991e-08	3.92036e-07	-9.70324e-08	2.95004e-07	2.44886e-07	-5.89052e-09	2.38995e-07	8.15382e-08	-1.70507e-07	-8.89685e-08
20.324	4.91608e-08	-1.69665e-08	3.21943e-08	4.36803e-07	1.70840e-07	6.07643e-07	1.02871e-07	-1.17751e-08	9.10962e-08	1.57399e-07	-1.34038e-08	1.43996e-07	8.21109e-08	-6.78189e-09	7.53290e-08	3.92159e-07	-9.70627e-08	2.95096e-07	2.44197e-07	-5.75379e-09	2.38443e-07	8.15167e-08	-1.70462e-07	-8.89450e-08
20.349	4.89624e-08	-1.68980e-08	3.20643e-08	4.35483e-07	1.70755e-07	6.06238e-07	1.02238e-07	-1.17026e-08	9.05354e-08	1.58813e-07	-1.35242e-08	1.45289e-07	8.19258e-08	-6.76660e-09	7.51592e-08	3.92276e-07	-9.70918e-08	2.95185e-07	2.43507e-07	-5.61703e-09	2.37890e-07	8.14943e-08	-1.70415e-07	-8.89207e-08
20.374	4.87645e-08	-1.68297e-08	3.19347e-08	4.34160e-07	1.70668e-07	6.04828e-07	1.01608e-07	-1.16305e-08	8.99776e-08	1.60224e-07	-1.36444e-08	1.46580e-07	8.17410e-08	-6.75133e-09	7.49896e-08	3.92389e-07	-9.71197e-08	2.95269e-07	2.42815e-07	-5.48026e-09	2.37334e-07	8.14712e-08	-1.70367e-07	-8.88954e-08
20.398	4.85671e-08	-1.67616e-08	3.18055e-08	4.32834e-07	1.70580e-07	6.03415e-07	1.00982e-07	-1.15588e-08	8.94230e-08	1.61633e-07	-1.37644e-08	1.47869e-07	8.15564e-08	-6.73609e-09	7.48203e-08	3.92496e-07	-9.71462e-08	2.95350e-07	2.42121e-07	-5.34348e-09	2.36778e-07	8.14473e-08	-1.70317e-07	-8.88693e-08
20.423	4.83703e-08	-1.66937e-08	3.16766e-08	4.31506e-07	1.70491e-07	6.01997e-07	1.00359e-07	-1.14875e-08	8.88715e-08	1.63040e-07	-1.38842e-08	1.49156e-07	8.13721e-08	-6.72087e-09	7.46512e-08	3.92599e-07	-9.71716e-08	2.95427e-07	2.41427e-07	-5.20669e-09	2.36220e-07	8.14226e-08	-1.70265e-07	-8.88424e-08
20.447	4.81741e-08	-1.66260e-08	3.15481e-08	4.30175e-07	1.70400e-07	6.00575e-07	9.97398e-08	-1.14167e-08	8.83232e-08	1.64445e-07	-1.40038e-08	1.50441e-07	8.11881e-08	-6.70567e-09	7.44824e-08	3.92696e-07	-9.71957e-08	2.95500e-07	2.40731e-07	-5.06990e-09	2.35661e-07	8.13971e-08	-1.70212e-07	-8.88145e-08
20.472	4.79784e-08	-1.65584e-08	3.14199e-08	4.28842e-07	1.70308e-07	5.99149e-07	9.91242e-08	-1.13462e-08	8.77780e-08	1.65848e-07	-1.41233e-08	1.51725e-07	8.10044e-08	-6.69050e-09	7.43139e-08	3.92788e-07	-9.72185e-08	2.95570e-07	2.40033e-07	-4.93311e-09	2.35100e-07	8.13707e-08	-1.70157e-07	-8.87858e-08
20.496	4.77832e-08	-1.64911e-08	3.12921e-08	4.27506e-07	1.70214e-07	5.97720e-07	9.85120e-08	-1.12761e-08	8.72359e-08	1.67248e-07	-1.42425e-08	1.53006e-07	8.08209e-08	-6.67534e-09	7.41456e-08	3.92875e-07	-9.72401e-08	2.95635e-07	2.39335e-07	-4.79633e-09	2.34539e-07	8.13436e-08	-1.70100e-07	-8.87563e-08
20.521	4.75887e-08	-1.64240e-08	3.11647e-08	4.26167e-07	1.70119e-07	5.96286e-07	9.79035e-08	-1.12065e-08	8.66970e-08	1.68646e-07	-1.43616e-08	1.54285e-07	8.06377e-08	-6.66021e-09	7.39775e-08	3.92957e-07	-9.72604e-08	2.95697e-07	2.38635e-07	-4.65956e-09	2.33975e-07	8.13158e-08	-1.70042e-07	-8.87258e-08
20.546	4.73947e-08	-1.63570e-08	3.10377e-08	4.24826e-07	1.70022e-07	5.94848e-07	9.72985e-08	-1.11372e-08	8.61613e-08	1.70042e-07	-1.44804e-08	1.55561e-07	8.04548e-08	-6.64510e-09	7.38097e-08	3.93035e-07	-9.72795e-08	2.95755e-07	2.37934e-07	-4.52281e-09	2.33411e-07	8.12871e-08	-1.69982e-07	-8.86945e-08
20.570	4.72013e-08	-1.62903e-08	3.09110e-08	4.23483e-07	1.69924e-07	5.93407e-07	9.66972e-08	-1.10684e-08	8.56288e-08	1.71435e-07	-1.45991e-08	1.56836e-07	8.02721e-08	-6.63001e-09	7.36421e-08	3.93107e-07	-9.72973e-08	2.95809e-07	2.37231e-07	-4.38608e-09	2.32845e-07	8.12576e-08	-1.69920e-07	-8.86624e-08
20.595	4.70085e-08	-1.62237e-08	3.07848e-08	4.22138e-07	1.69825e-07	5.91962e-07	9.60995e-08	-1.10000e-08	8.50995e-08	1.72825e-07	-1.47175e-08	1.58108e-07	8.00896e-08	-6.61495e-09	7.34747e-08	3.93174e-07	-9.73139e-08	2.95860e-07	2.36528e-07	-4.24938e-09	2.32278e-07	8.12274e-08	-1.69857e-07	-8.86294e-08
20.619	4.68162e-08	-1.61573e-08	3.06588e-08	4.20790e-07	1.69724e-07	5.90514e-07	9.55054e-08	-1.09320e-08	8.45734e-08	1.74213e-07	-1.48357e-08	1.59378e-07	7.99075e-08	-6.59990e-09	7.33076e-08	3.93236e-07	-9.73293e-08	2.95907e-07	2.35823e-07	-4.11272e-09	2.31710e-07	8.11963e-08	-1.69792e-07	-8.85955e-08
20.644	4.66245e-08	-1.60912e-08	3.05333e-08	4.19440e-07	1.69621e-07	5.89062e-07	9.49149e-08	-1.08644e-08	8.40505e-08	1.75598e-07	-1.49536e-08	1.60645e-07	7.97255e-08	-6.58487e-09	7.31407e-08	3.93293e-07	-9.73434e-08	2.95949e-07	2.35117e-07	-3.97609e-09	2.31141e-07	8.11645e-08	-1.69725e-07	-8.85608e-08
20.668	4.64334e-08	-1.60252e-08	3.04082e-08	4.18088e-07	1.69518e-07	5.87606e-07	9.43281e-08	-1.07972e-08	8.35309e-08	1.76981e-07	-1.50713e-08	1.61909e-07	7.95439e-08	-6.56987e-09	7.29740e-08	3.93345e-07	-9.73563e-08	2.95989e-07	2.34410e-07	-3.83950e-09	2.30571e-07	8.11320e-08	-1.69657e-07	-8.85253e-08
20.693	4.62429e-08	-1.59595e-08	3.02834e-08	4.16735e-07	1.69413e-07	5.86147e-07	9.37450e-08	-1.07305e-08	8.30145e-08	1.78360e-07	-1.51888e-08	1.63172e-07	7.93624e-08	-6.55488e-09	7.28075e-08	3.93392e-07	-9.73680e-08	2.96024e-07	2.33702e-07	-3.70297e-09	2.29999e-07	8.10986e-08	-1.69588e-07	-8.84889e-08
20.718	4.60530e-08	-1.58939e-08	3.01590e-08	4.15379e-07	1.69306e-07	5.84685e-07	9.31655e-08	-1.06641e-08	8.25014e-08	1.79737e-07	-1.53061e-08	1.64431e-07	7.91812e-08	-6.53991e-09	7.26413e-08	3.93434e-07	-9.73784e-08	2.96056e-07	2.32993e-07	-3.56648e-09	2.29427e-07	8.10645e-08	-1.69516e-07	-8.84517e-08
20.742	4.58636e-08	-1.58286e-08	3.00350e-08	4.14021e-07	1.69198e-07	5.83219e-07	9.25898e-08	-1.05982e-08	8.19916e-08	1.81111e-07	-1.54231e-08	1.65688e-07	7.90002e-08	-6.52497e-09	7.24753e-08	3.93471e-07	-9.73876e-08	2.96084e-07	2.32283e-07	-3.43005e-09	2.28853e-07	8.10296e-08	-1.69443e-07	-8.84136e-08
20.767	4.56749e-08	-1.57635e-08	2.99114e-08	4.12661e-07	1.69089e-07	5.81750e-07	9.20178e-08	-1.05328e-08	8.14850e-08	1.82482e-07	-1.55398e-08	1.66942e-07	7.88195e-08	-6.51004e-09	7.23095e-08	3.93504e-07	-9.73956e-08	2.96108e-07	2.31572e-07	-3.29369e-09	2.28279e-07	8.09939e-08	-1.69369e-07	-8.83747e-08
20.791	4.54868e-08	-1.56985e-08	2.97882e-08	4.11300e-07	1.68978e-07	5.80278e-07	9.14494e-08	-1.04677e-08	8.09817e-08	1.83849e-07	-1.56563e-08	1.68193e-07	7.86390e-08	-6.49513e-09	7.21439e-08	3.93531e-07	-9.74023e-08	2.96129e-07	2.30860e-07	-3.15739e-09	2.27703e-07	8.09575e-08	-1.69292e-07	-8.83349e-08
20.816	4.52992e-08	-1.56338e-08	2.96654e-08	4.09937e-07	1.68867e-07	5.78803e-07	9.08848e-08	-1.04031e-08	8.04818e-08	1.85214e-07	-1.57725e-08	1.69442e-07	7.84587e-08	-6.48024e-09	7.19785e-08	3.93553e-07	-9.74079e-08	2.96145e-07	2.30147e-07	-3.02117e-09	2.27126e-07	8.09203e-08	-1.69215e-07	-8.82943e-08
20.840	4.51123e-08	-1.55693e-08	2.95430e-08	4.08572e-07	1.68753e-07	5.77325e-07	9.03240e-08	-1.03389e-08	7.99851e-08	1.86576e-07	-1.58884e-08	1.70687e-07	7.82787e-08	-6.46537e-09	7.18133e-08	3.93571e-07	-9.74122e-08	2.96159e-07	2.29434e-07	-2.88502e-09	2.26548e-07	8.08824e-08	-1.69135e-07	-8.82529e-08
20.865	4.49259e-08	-1.55050e-08	2.94210e-08	4.07206e-07	1.68639e-07	5.75844e-07	8.97669e-08	-1.02751e-08	7.94918e-08	1.87934e-07	-1.60041e-08	1.71930e-07	7.80988e-08	-6.45052e-09	7.16483e-08	3.93583e-07	-9.74153e-08	2.96168e-07	2.28719e-07	-2.74896e-09	2.25970e-07	8.08437e-08	-1.69054e-07	-8.82107e-08
20.890	4.47402e-08	-1.54409e-08	2.92993e-08	4.05838e-07	1.68523e-07	5.74360e-07	8.92135e-08	-1.02118e-08	7.90018e-08	1.89289e-07	-1.61195e-08	1.73169e-07	7.79192e-08	-6.43568e-09	7.14835e-08	3.93591e-07	-9.74171e-08	2.96174e-07	2.28003e-07	-2.61299e-09	2.25390e-07	8.08042e-08	-1.68972e-07	-8.81676e-08
20.914	4.45551e-08	-1.53770e-08	2.91781e-08	4.04468e-07	1.68405e-07	5.72874e-07	8.86640e-08	-1.01489e-08	7.85151e-08	1.90640e-07	-1.62346e-08	1.74406e-07	7.77398e-08	-6.42086e-09	7.13190e-08	3.93593e-07	-9.74178e-08	2.96176e-07	2.27287e-07	-2.47711e-09	2.24810e-07	8.07640e-08	-1.68888e-07	-8.81238e-08
20.939	4.43706e-08	-1.53133e-08	2.90573e-08	4.03097e-07	1.68287e-07	5.71384e-07	8.81182e-08	-1.00864e-08	7.80318e-08	1.91989e-07	-1.63494e-08	1.75639e-07	7.75606e-08	-6.40606e-09	7.11546e-08	3.93591e-07	-9.74173e-08	2.96174e-07	2.26570e-07	-2.34132e-09	2.24229e-07	8.07230e-08	-1.68802e-07	-8.80790e-08
20.963	4.41867e-08	-1.52498e-08	2.89368e-08	4.01725e-07	1.68167e-07	5.69892e-07	8.75762e-08	-1.00243e-08	7.75518e-08	1.93333e-07	-1.64639e-08	1.76869e-07	7.73817e-08	-6.39128e-09	7.09904e-08	3.93584e-07	-9.74155e-08	2.96169e-07	2.25852e-07	-2.20564e-09	2.23646e-07	8.06813e-08	-1.68715e-07	-8.80335e-08
20.988	4.40034e-08	-1.51866e-08	2.88168e-08	4.00352e-07	1.68046e-07	5.68397e-07	8.70380e-08	-9.96275e-09	7.70752e-08	1.94674e-07	-1.65781e-08	1.78096e-07	7.72029e-08	-6.37652e-09	7.08264e-08	3.93572e-07	-9.74125e-08	2.96160e-07	2.25134e-07	-2.07007e-09	2.23063e-07	8.06388e-08	-1.68626e-07	-8.79872e-08
21.012	4.38207e-08	-1.51235e-08	2.86972e-08	3.98977e-07	1.67923e-07	5.66900e-07	8.65036e-08	-9.90158e-09	7.66020e-08	1.96012e-07	-1.66920e-08	1.79320e-07	7.70244e-08	-6.36177e-09	7.06626e-08	3.93555e-07	-9.74084e-08	2.96147e-07	2.24414e-07	-1.93461e-09	2.22480e-07	8.05956e-08	-1.68536e-07	-8.79400e-08
21.037	4.36387e-08	-1.50607e-08	2.85780e-08	3.97601e-07	1.67799e-07	5.65400e-07	8.59731e-08	-9.84085e-09	7.61322e-08	1.97346e-07	-1.68056e-08	1.80540e-07	7.68460e-08	-6.34704e-09	7.04990e-08	3.93534e-07	-9.74030e-08	2.96131e-07	2.23694e-07	-1.79928e-09	2.21895e-07	8.05517e-08	-1.68444e-07	-8.78921e-08
21.062	4.34573e-08	-1.49981e-08	2.84592e-08	3.96224e-07	1.67674e-07	5.63898e-07	8.54463e-08	-9.78056e-09	7.56658e-08	1.98676e-07	-1.69189e-08	1.81757e-07	7.66679e-08	-6.33233e-09	7.03355e-08	3.93507e-07	-9.73964e-08	2.96111e-07	2.22974e-07	-1.66406e-09	2.21310e-07	8.05070e-08	-1.68350e-07	-8.78433e-08
21.086	4.32765e-08	-1.49357e-08	2.83408e-08	3.94846e-07	1.67548e-07	5.62394e-07	8.49235e-08	-9.72071e-09	7.52027e-08	2.00003e-07	-1.70318e-08	1.82971e-07	7.64899e-08	-6.31763e-09	7.01723e-08	3.93476e-07	-9.73887e-08	2.96087e-07	2.22253e-07	-1.52898e-09	2.20724e-07	8.04615e-08	-1.68255e-07	-8.77938e-08
21.111	4.30964e-08	-1.48735e-08	2.82228e-08	3.93467e-07	1.67420e-07	5.60887e-07	8.44044e-08	-9.66130e-09	7.47431e-08	2.01325e-07	-1.71445e-08	1.84181e-07	7.63122e-08	-6.30295e-09	7.00092e-08	3.93440e-07	-9.73797e-08	2.96060e-07	2.21531e-07	-1.39402e-09	2.20137e-07	8.04154e-08	-1.68159e-07	-8.77434e-08
21.135	4.29168e-08	-1.48116e-08	2.81053e-08	3.92087e-07	1.67291e-07	5.59378e-07	8.38893e-08	-9.60233e-09	7.42869e-08	2.02644e-07	-1.72567e-08	1.85387e-07	7.61346e-08	-6.28828e-09	6.98463e-08	3.93399e-07	-9.73696e-08	2.96029e-07	2.20809e-07	-1.25921e-09	2.19550e-07	8.03685e-08	-1.68061e-07	-8.76922e-08
21.160	4.27380e-08	-1.47499e-08	2.79881e-08	3.90706e-07	1.67161e-07	5.57867e-07	8.33779e-08	-9.54380e-09	7.38341e-08	2.03958e-07	-1.73687e-08	1.86590e-07	7.59573e-08	-6.27363e-09	6.96836e-08	3.93353e-07	-9.73582e-08	2.95995e-07	2.20086e-07	-1.12455e-09	2.18962e-07	8.03208e-08	-1.67961e-07	-8.76402e-08
21.185	4.25597e-08	-1.46883e-08	2.78714e-08	3.89324e-07	1.67029e-07	5.56354e-07	8.28705e-08	-9.48572e-09	7.33848e-08	2.05269e-07	-1.74803e-08	1.87789e-07	7.57801e-08	-6.25900e-09	6.95211e-08	3.93302e-07	-9.73457e-08	2.95956e-07	2.19363e-07	-9.90029e-10	2.18373e-07	8.02725e-08	-1.67860e-07	-8.75875e-08
21.209	4.23821e-08	-1.46271e-08	2.77551e-08	3.87942e-07	1.66897e-07	5.54839e-07	8.23670e-08	-9.42808e-09	7.29389e-08	2.06576e-07	-1.75916e-08	1.88984e-07	7.56031e-08	-6.24438e-09	6.93587e-08	3.93247e-07	-9.73320e-08	2.95915e-07	2.18639e-07	-8.55667e-10	2.17784e-07	8.02234e-08	-1.67757e-07	-8.75339e-08
21.234	4.22052e-08	-1.45660e-08	2.76392e-08	3.86559e-07	1.66763e-07	5.53322e-07	8.18673e-08	-9.37089e-09	7.24964e-08	2.07878e-07	-1.77025e-08	1.90176e-07	7.54263e-08	-6.22978e-09	6.91965e-08	3.93187e-07	-9.73171e-08	2.95870e-07	2.17915e-07	-7.21466e-10	2.17194e-07	8.01736e-08	-1.67653e-07	-8.74796e-08
21.258	4.20289e-08	-1.45051e-08	2.75238e-08	3.85175e-07	1.66627e-07	5.51803e-07	8.13716e-08	-9.31414e-09	7.20574e-08	2.09177e-07	-1.78131e-08	1.91363e-07	7.52497e-08	-6.21520e-09	6.90345e-08	3.93122e-07	-9.73011e-08	2.95821e-07	2.17191e-07	-5.87430e-10	2.16603e-07	8.01231e-08	-1.67548e-07	-8.74245e-08
21.283	4.18533e-08	-1.44445e-08	2.74087e-08	3.83791e-07	1.66491e-07	5.50282e-07	8.08797e-08	-9.25785e-09	7.16219e-08	2.10471e-07	-1.79233e-08	1.92547e-07	7.50733e-08	-6.20063e-09	6.88727e-08	3.93052e-07	-9.72838e-08	2.95768e-07	2.16466e-07	-4.53565e-10	2.16012e-07	8.00719e-08	-1.67440e-07	-8.73686e-08
21.307	4.16783e-08	-1.43841e-08	2.72941e-08	3.82406e-07	1.66353e-07	5.48760e-07	8.03918e-08	-9.20200e-09	7.11898e-08	2.11760e-07	-1.80331e-08	1.93727e-07	7.48971e-08	-6.18607e-09	6.87110e-08	3.92978e-07	-9.72654e-08	2.95712e-07	2.15741e-07	-3.19876e-10	2.15421e-07	8.00199e-08	-1.67332e-07	-8.73119e-08
21.332	4.15039e-08	-1.43240e-08	2.71800e-08	3.81021e-07	1.66215e-07	5.47236e-07	7.99078e-08	-9.14659e-09	7.07612e-08	2.13046e-07	-1.81426e-08	1.94903e-07	7.47211e-08	-6.17153e-09	6.85495e-08	3.92899e-07	-9.72459e-08	2.95653e-07	2.15015e-07	-1.86369e-10	2.14829e-07	7.99673e-08	-1.67222e-07	-8.72544e-08
21.357	4.13303e-08	-1.42640e-08	2.70662e-08	3.79636e-07	1.66075e-07	5.45710e-07	7.94277e-08	-9.09164e-09	7.03361e-08	2.14327e-07	-1.82516e-08	1.96075e-07	7.45452e-08	-6.15701e-09	6.83882e-08	3.92815e-07	-9.72251e-08	2.95590e-07	2.14290e-07	-5.30485e-11	2.14237e-07	7.99139e-08	-1.67110e-07	-8.71962e-08
21.381	4.11572e-08	-1.42043e-08	2.69529e-08	3.78250e-07	1.65933e-07	5.44183e-07	7.89516e-08	-9.03714e-09	6.99144e-08	2.15603e-07	-1.83603e-08	1.97243e-07	7.43695e-08	-6.14250e-09	6.82270e-08	3.92727e-07	-9.72032e-08	2.95523e-07	2.13564e-07	8.00801e-11	2.13644e-07	7.98598e-08	-1.66997e-07	-8.71372e-08
21.406	4.09849e-08	-1.41448e-08	2.68401e-08	3.76864e-07	1.65791e-07	5.42654e-07	7.84794e-08	-8.98309e-09	6.94963e-08	2.16875e-07	-1.84686e-08	1.98406e-07	7.41940e-08	-6.12800e-09	6.80660e-08	3.92633e-07	-9.71802e-08	2.95453e-07	2.12837e-07	2.13011e-10	2.13051e-07	7.98050e-08	-1.66882e-07	-8.70774e-08
21.430	4.08132e-08	-1.40856e-08	2.67276e-08	3.75477e-07	1.65647e-07	5.41125e-07	7.80111e-08	-8.92949e-09	6.90816e-08	2.18142e-07	-1.85766e-08	1.99566e-07	7.40187e-08	-6.11352e-09	6.79052e-08	3.92536e-07	-9.71560e-08	2.95380e-07	2.12111e-07	3.45740e-10	2.12457e-07	7.97495e-08	-1.66766e-07	-8.70169e-08
21.455	4.06422e-08	-1.40266e-08	2.66157e-08	3.74091e-07	1.65503e-07	5.39593e-07	7.75468e-08	-8.87635e-09	6.86705e-08	2.19405e-07	-1.86841e-08	2.00721e-07	7.38436e-08	-6.09905e-09	6.77445e-08	3.92433e-07	-9.71306e-08	2.95302e-07	2.11385e-07	4.78261e-10	2.11863e-07	7.96934e-08	-1.66649e-07	-8.69556e-08
21.479	4.04719e-08	-1.39678e-08	2.65041e-08	3.72704e-07	1.65357e-07	5.38061e-07	7.70865e-08	-8.82366e-09	6.82628e-08	2.20663e-07	-1.87912e-08	2.01871e-07	7.36686e-08	-6.08460e-09	6.75840e-08	3.92326e-07	-9.71041e-08	2.95222e-07	2.10658e-07	6.10569e-10	2.11269e-07	7.96365e-08	-1.66530e-07	-8.68935e-08
21.504	4.03022e-08	-1.39092e-08	2.63930e-08	3.71318e-07	1.65210e-07	5.36528e-07	7.66301e-08	-8.77142e-09	6.78587e-08	2.21916e-07	-1.88979e-08	2.03018e-07	7.34938e-08	-6.07017e-09	6.74236e-08	3.92214e-07	-9.70764e-08	2.95138e-07	2.09931e-07	7.42658e-10	2.10674e-07	7.95789e-08	-1.66410e-07	-8.68307e-08
21.529	4.01333e-08	-1.38509e-08	2.62823e-08	3.69932e-07	1.65061e-07	5.34993e-07	7.61777e-08	-8.71963e-09	6.74581e-08	2.23164e-07	-1.90042e-08	2.04160e-07	7.33192e-08	-6.05574e-09	6.72634e-08	3.92098e-07	-9.70476e-08	2.95050e-07	2.09205e-07	8.74523e-10	2.10079e-07	7.95207e-08	-1.66288e-07	-8.67671e-08
21.553	3.99650e-08	-1.37928e-08	2.61721e-08	3.68545e-07	1.64912e-07	5.33457e-07	7.57293e-08	-8.66831e-09	6.70610e-08	2.24407e-07	-1.91101e-08	2.05297e-07	7.31447e-08	-6.04134e-09	6.71034e-08	3.91977e-07	-9.70177e-08	2.94959e-07	2.08478e-07	1.00616e-09	2.09484e-07	7.94617e-08	-1.66165e-07	-8.67028e-08
21.578	3.97974e-08	-1.37350e-08	2.60624e-08	3.67159e-07	1.64761e-07	5.31921e-07	7.52849e-08	-8.61743e-09	6.66674e-08	2.25646e-07	-1.92155e-08	2.06430e-07	7.29705e-08	-6.02694e-09	6.69435e-08	3.91851e-07	-9.69866e-08	2.94865e-07	2.07751e-07	1.13756e-09	2.08889e-07	7.94021e-08	-1.66040e-07	-8.66378e-08
21.602	3.96304e-08	-1.36774e-08	2.59531e-08	3.65773e-07	1.64610e-07	5.30383e-07	7.48444e-08	-8.56702e-09	6.62774e-08	2.26879e-07	-1.93206e-08	2.07558e-07	7.27964e-08	-6.01256e-09	6.67838e-08	3.91721e-07	-9.69544e-08	2.94767e-07	2.07024e-07	1.26872e-09	2.08293e-07	7.93418e-08	-1.65914e-07	-8.65720e-08
21.627	3.94642e-08	-1.36200e-08	2.58442e-08	3.64388e-07	1.64457e-07	5.28845e-07	7.44079e-08	-8.51706e-09	6.58909e-08	2.28107e-07	-1.94252e-08	2.08682e-07	7.26224e-08	-5.99820e-09	6.66243e-08	3.91587e-07	-9.69211e-08	2.94665e-07	2.06298e-07	1.39964e-09	2.07697e-07	7.92808e-08	-1.65786e-07	-8.65054e-08
21.651	3.92987e-08	-1.35629e-08	2.57358e-08	3.63003e-07	1.64303e-07	5.27306e-07	7.39755e-08	-8.46755e-09	6.55079e-08	2.29331e-07	-1.95293e-08	2.09801e-07	7.24487e-08	-5.98385e-09	6.64649e-08	3.91447e-07	-9.68866e-08	2.94561e-07	2.05571e-07	1.53030e-09	2.07101e-07	7.92191e-08	-1.65657e-07	-8.64381e-08
21.676	3.91338e-08	-1.35060e-08	2.56278e-08	3.61618e-07	1.64148e-07	5.25766e-07	7.35470e-08	-8.41851e-09	6.51285e-08	2.30549e-07	-1.96331e-08	2.10916e-07	7.22751e-08	-5.96951e-09	6.63056e-08	3.91304e-07	-9.68510e-08	2.94452e-07	2.04845e-07	1.66071e-09	2.06505e-07	7.91568e-08	-1.65527e-07	-8.63701e-08
21.701	3.89697e-08	-1.34493e-08	2.55204e-08	3.60234e-07	1.63992e-07	5.24226e-07	7.31225e-08	-8.36992e-09	6.47526e-08	2.31761e-07	-1.97363e-08	2.12025e-07	7.21017e-08	-5.95519e-09	6.61465e-08	3.91155e-07	-9.68143e-08	2.94341e-07	2.04118e-07	1.79086e-09	2.05909e-07	7.90938e-08	-1.65395e-07	-8.63013e-08
21.725	3.88063e-08	-1.33929e-08	2.54133e-08	3.58850e-07	1.63835e-07	5.22685e-07	7.27021e-08	-8.32179e-09	6.43803e-08	2.32969e-07	-1.98392e-08	2.13130e-07	7.19285e-08	-5.94088e-09	6.59876e-08	3.91002e-07	-9.67765e-08	2.94226e-07	2.03392e-07	1.92074e-09	2.05313e-07	7.90301e-08	-1.65262e-07	-8.62319e-08
21.750	3.86435e-08	-1.33368e-08	2.53068e-08	3.57467e-07	1.63677e-07	5.21144e-07	7.22856e-08	-8.27412e-09	6.40115e-08	2.34171e-07	-1.99415e-08	2.14229e-07	7.17554e-08	-5.92659e-09	6.58288e-08	3.90845e-07	-9.67376e-08	2.94108e-07	2.02666e-07	2.05035e-09	2.04717e-07	7.89657e-08	-1.65127e-07	-8.61616e-08
21.774	3.84815e-08	-1.32809e-08	2.52007e-08	3.56085e-07	1.63518e-07	5.19603e-07	7.18732e-08	-8.22691e-09	6.36462e-08	2.35368e-07	-2.00435e-08	2.15324e-07	7.15825e-08	-5.91231e-09	6.56702e-08	3.90683e-07	-9.66975e-08	2.93986e-07	2.01941e-07	2.17968e-09	2.04120e-07	7.89007e-08	-1.64991e-07	-8.60907e-08
21.799	3.83202e-08	-1.32252e-08	2.50950e-08	3.54703e-07	1.63357e-07	5.18061e-07	7.14647e-08	-8.18016e-09	6.32846e-08	2.36559e-07	-2.01449e-08	2.16414e-07	7.14098e-08	-5.89804e-09	6.55118e-08	3.90517e-07	-9.66564e-08	2.93861e-07	2.01215e-07	2.30873e-09	2.03524e-07	7.88351e-08	-1.64854e-07	-8.60191e-08
21.823	3.81596e-08	-1.31698e-08	2.49899e-08	3.53323e-07	1.63196e-07	5.16519e-07	7.10603e-08	-8.13387e-09	6.29264e-08	2.37745e-07	-2.02459e-08	2.17499e-07	7.12373e-08	-5.88379e-09	6.53535e-08	3.90346e-07	-9.66141e-08	2.93732e-07	2.00490e-07	2.43749e-09	2.02928e-07	7.87687e-08	-1.64715e-07	-8.59467e-08
21.848	3.79997e-08	-1.31146e-08	2.48852e-08	3.51943e-07	1.63034e-07	5.14976e-07	7.06599e-08	-8.08804e-09	6.25719e-08	2.38925e-07	-2.03464e-08	2.18578e-07	7.10649e-08	-5.86955e-09	6.51953e-08	3.90171e-07	-9.65708e-08	2.93601e-07	1.99766e-07	2.56596e-09	2.02332e-07	7.87018e-08	-1.64575e-07	-8.58736e-08
21.873	3.78406e-08	-1.30597e-08	2.47809e-08	3.50564e-07	1.62870e-07	5.13434e-07	7.02635e-08	-8.04267e-09	6.22209e-08	2.40099e-07	-2.04464e-08	2.19653e-07	7.08927e-08	-5.85533e-09	6.50373e-08	3.89992e-07	-9.65264e-08	2.93465e-07	1.99041e-07	2.69413e-09	2.01735e-07	7.86341e-08	-1.64434e-07	-8.57998e-08
21.897	3.76821e-08	-1.30050e-08	2.46772e-08	3.49186e-07	1.62706e-07	5.11891e-07	6.98712e-08	-7.99776e-09	6.18734e-08	2.41268e-07	-2.05459e-08	2.20722e-07	7.07206e-08	-5.84112e-09	6.48795e-08	3.89808e-07	-9.64809e-08	2.93327e-07	1.98317e-07	2.82199e-09	2.01139e-07	7.85659e-08	-1.64291e-07	-8.57253e-08
21.922	3.75244e-08	-1.29505e-08	2.45739e-08	3.47809e-07	1.62540e-07	5.10349e-07	6.94829e-08	-7.95331e-09	6.15296e-08	2.42431e-07	-2.06450e-08	2.21786e-07	7.05488e-08	-5.82693e-09	6.47219e-08	3.89620e-07	-9.64342e-08	2.93185e-07	1.97594e-07	2.94954e-09	2.00543e-07	7.84970e-08	-1.64147e-07	-8.56502e-08
21.946	3.73675e-08	-1.28964e-08	2.44711e-08	3.46433e-07	1.62374e-07	5.08806e-07	6.90986e-08	-7.90932e-09	6.11893e-08	2.43589e-07	-2.07435e-08	2.22845e-07	7.03771e-08	-5.81275e-09	6.45644e-08	3.89427e-07	-9.63866e-08	2.93040e-07	1.96871e-07	3.07678e-09	1.99948e-07	7.84274e-08	-1.64002e-07	-8.55743e-08
21.971	3.72112e-08	-1.28424e-08	2.43688e-08	3.45058e-07	1.62206e-07	5.07264e-07	6.87183e-08	-7.86580e-09	6.08525e-08	2.44740e-07	-2.08416e-08	2.23899e-07	7.02056e-08	-5.79858e-09	6.44070e-08	3.89230e-07	-9.63378e-08	2.92892e-07	1.96148e-07	3.20370e-09	1.99352e-07	7.83572e-08	-1.63855e-07	-8.54977e-08
21.996	3.70557e-08	-1.27888e-08	2.42669e-08	3.43685e-07	1.62038e-07	5.05722e-07	6.83421e-08	-7.82273e-09	6.05194e-08	2.45886e-07	-2.09391e-08	2.24947e-07	7.00343e-08	-5.78443e-09	6.42498e-08	3.89029e-07	-9.62879e-08	2.92741e-07	1.95426e-07	3.33029e-09	1.98756e-07	7.82864e-08	-1.63707e-07	-8.54204e-08
22.020	3.69009e-08	-1.27354e-08	2.41656e-08	3.42313e-07	1.61868e-07	5.04181e-07	6.79699e-08	-7.78013e-09	6.01898e-08	2.47025e-07	-2.10362e-08	2.25989e-07	6.98631e-08	-5.77029e-09	6.40928e-08	3.88823e-07	-9.62370e-08	2.92586e-07	1.94705e-07	3.45654e-09	1.98161e-07	7.82149e-08	-1.63557e-07	-8.53424e-08
22.045	3.67469e-08	-1.26822e-08	2.40647e-08	3.40942e-07	1.61698e-07	5.02640e-07	6.76017e-08	-7.73799e-09	5.98637e-08	2.48159e-07	-2.11327e-08	2.27026e-07	6.96922e-08	-5.75617e-09	6.39360e-08	3.88613e-07	-9.61851e-08	2.92428e-07	1.93984e-07	3.58247e-09	1.97566e-07	7.81429e-08	-1.63407e-07	-8.52638e-08
22.069	3.65936e-08	-1.26293e-08	2.39643e-08	3.39572e-07	1.61526e-07	5.01099e-07	6.72376e-08	-7.69631e-09	5.95413e-08	2.49287e-07	-2.12288e-08	2.28058e-07	6.95214e-08	-5.74207e-09	6.37793e-08	3.88399e-07	-9.61320e-08	2.92267e-07	1.93263e-07	3.70804e-09	1.96971e-07	7.80701e-08	-1.63255e-07	-8.51844e-08
22.094	3.64410e-08	-1.25766e-08	2.38644e-08	3.38205e-07	1.61354e-07	4.99559e-07	6.68775e-08	-7.65509e-09	5.92224e-08	2.50408e-07	-2.13243e-08	2.29084e-07	6.93507e-08	-5.72797e-09	6.36228e-08	3.88180e-07	-9.60779e-08	2.92102e-07	1.92544e-07	3.83327e-09	1.96377e-07	7.79968e-08	-1.63101e-07	-8.51044e-08
22.118	3.62892e-08	-1.25242e-08	2.37650e-08	3.36838e-07	1.61181e-07	4.98019e-07	6.65214e-08	-7.61433e-09	5.89071e-08	2.51523e-07	-2.14192e-08	2.30104e-07	6.91803e-08	-5.71390e-09	6.34664e-08	3.87957e-07	-9.60228e-08	2.91934e-07	1.91825e-07	3.95815e-09	1.95783e-07	7.79229e-08	-1.62947e-07	-8.50238e-08
22.143	3.61382e-08	-1.24721e-08	2.36661e-08	3.35474e-07	1.61006e-07	4.96480e-07	6.61693e-08	-7.57403e-09	5.85953e-08	2.52632e-07	-2.15137e-08	2.31119e-07	6.90101e-08	-5.69984e-09	6.33102e-08	3.87730e-07	-9.59666e-08	2.91764e-07	1.91106e-07	4.08267e-09	1.95189e-07	7.78483e-08	-1.62791e-07	-8.49424e-08
22.168	3.59879e-08	-1.24202e-08	2.35676e-08	3.34110e-07	1.60831e-07	4.94942e-07	6.58213e-08	-7.53420e-09	5.82871e-08	2.53735e-07	-2.16076e-08	2.32128e-07	6.88400e-08	-5.68579e-09	6.31542e-08	3.87499e-07	-9.59093e-08	2.91589e-07	1.90389e-07	4.20682e-09	1.94596e-07	7.77731e-08	-1.62634e-07	-8.48604e-08
22.192	3.58383e-08	-1.23686e-08	2.34697e-08	3.32749e-07	1.60655e-07	4.93404e-07	6.54774e-08	-7.49482e-09	5.79825e-08	2.54832e-07	-2.17010e-08	2.33131e-07	6.86701e-08	-5.67176e-09	6.29984e-08	3.87263e-07	-9.58511e-08	2.91412e-07	1.89672e-07	4.33061e-09	1.94002e-07	7.76974e-08	-1.62475e-07	-8.47777e-08
22.217	3.56896e-08	-1.23173e-08	2.33723e-08	3.31390e-07	1.60478e-07	4.91868e-07	6.51374e-08	-7.45591e-09	5.76815e-08	2.55922e-07	-2.17938e-08	2.34128e-07	6.85004e-08	-5.65774e-09	6.28427e-08	3.87024e-07	-9.57917e-08	2.91232e-07	1.88956e-07	4.45402e-09	1.93410e-07	7.76210e-08	-1.62315e-07	-8.46943e-08
22.241	3.55416e-08	-1.22662e-08	2.32753e-08	3.30032e-07	1.60300e-07	4.90332e-07	6.48015e-08	-7.41746e-09	5.73840e-08	2.57005e-07	-2.18861e-08	2.35119e-07	6.83309e-08	-5.64374e-09	6.26872e-08	3.86780e-07	-9.57314e-08	2.91048e-07	1.88241e-07	4.57704e-09	1.92818e-07	7.75440e-08	-1.62154e-07	-8.46103e-08
22.266	3.53943e-08	-1.22154e-08	2.31789e-08	3.28676e-07	1.60121e-07	4.88797e-07	6.44696e-08	-7.37947e-09	5.70901e-08	2.58083e-07	-2.19778e-08	2.36105e-07	6.81616e-08	-5.62976e-09	6.25319e-08	3.86532e-07	-9.56700e-08	2.90862e-07	1.87526e-07	4.69969e-09	1.92226e-07	7.74664e-08	-1.61992e-07	-8.45257e-08
22.290	3.52478e-08	-1.21648e-08	2.30830e-08	3.27322e-07	1.59941e-07	4.87264e-07	6.41417e-08	-7.34194e-09	5.67998e-08	2.59153e-07	-2.20690e-08	2.37084e-07	6.79925e-08	-5.61579e-09	6.23767e-08	3.86280e-07	-9.56076e-08	2.90672e-07	1.86813e-07	4.82194e-09	1.91635e-07	7.73882e-08	-1.61829e-07	-8.44404e-08
22.315	3.51021e-08	-1.21145e-08	2.29876e-08	3.25970e-07	1.59761e-07	4.85731e-07	6.38179e-08	-7.30487e-09	5.65130e-08	2.60217e-07	-2.21596e-08	2.38058e-07	6.78236e-08	-5.60184e-09	6.22217e-08	3.86024e-07	-9.55442e-08	2.90479e-07	1.86100e-07	4.94379e-09	1.91044e-07	7.73094e-08	-1.61664e-07	-8.43544e-08
22.340	3.49572e-08	-1.20645e-08	2.28926e-08	3.24621e-07	1.59579e-07	4.84200e-07	6.34980e-08	-7.26826e-09	5.62298e-08	2.61275e-07	-2.22497e-08	2.39025e-07	6.76549e-08	-5.58790e-09	6.20670e-08	3.85763e-07	-9.54797e-08	2.90283e-07	1.85389e-07	5.06524e-09	1.90454e-07	7.72301e-08	-1.61498e-07	-8.42678e-08
22.364	3.48130e-08	-1.20148e-08	2.27982e-08	3.23273e-07	1.59397e-07	4.82670e-07	6.31822e-08	-7.23211e-09	5.59501e-08	2.62326e-07	-2.23391e-08	2.39986e-07	6.74863e-08	-5.57398e-09	6.19124e-08	3.85499e-07	-9.54143e-08	2.90084e-07	1.84678e-07	5.18628e-09	1.89864e-07	7.71501e-08	-1.61331e-07	-8.41806e-08
22.389	3.46696e-08	-1.19653e-08	2.27043e-08	3.21928e-07	1.59214e-07	4.81141e-07	6.28704e-08	-7.19642e-09	5.56740e-08	2.63370e-07	-2.24281e-08	2.40942e-07	6.73180e-08	-5.56008e-09	6.17579e-08	3.85230e-07	-9.53479e-08	2.89882e-07	1.83968e-07	5.30691e-09	1.89275e-07	7.70696e-08	-1.61162e-07	-8.40927e-08
22.413	3.45270e-08	-1.19161e-08	2.26110e-08	3.20584e-07	1.59030e-07	4.79614e-07	6.25626e-08	-7.16119e-09	5.54014e-08	2.64407e-07	-2.25164e-08	2.41891e-07	6.71499e-08	-5.54620e-09	6.16037e-08	3.84958e-07	-9.52804e-08	2.89677e-07	1.83260e-07	5.42713e-09	1.88687e-07	7.69885e-08	-1.60993e-07	-8.40043e-08
22.438	3.43852e-08	-1.18671e-08	2.25181e-08	3.19244e-07	1.58845e-07	4.78088e-07	6.22589e-08	-7.12642e-09	5.51324e-08	2.65437e-07	-2.26041e-08	2.42833e-07	6.69820e-08	-5.53233e-09	6.14497e-08	3.84681e-07	-9.52120e-08	2.89469e-07	1.82552e-07	5.54691e-09	1.88099e-07	7.69068e-08	-1.60822e-07	-8.39151e-08
22.462	3.42442e-08	-1.18185e-08	2.24257e-08	3.17905e-07	1.58659e-07	4.76564e-07	6.19591e-08	-7.09211e-09	5.48670e-08	2.66461e-07	-2.26913e-08	2.43770e-07	6.68143e-08	-5.51848e-09	6.12958e-08	3.84401e-07	-9.51425e-08	2.89258e-07	1.81845e-07	5.66627e-09	1.87512e-07	7.68246e-08	-1.60650e-07	-8.38254e-08
22.487	3.41040e-08	-1.17701e-08	2.23339e-08	3.16569e-07	1.58473e-07	4.75042e-07	6.16634e-08	-7.05826e-09	5.46051e-08	2.67478e-07	-2.27779e-08	2.44700e-07	6.66468e-08	-5.50464e-09	6.11421e-08	3.84116e-07	-9.50721e-08	2.89044e-07	1.81140e-07	5.78520e-09	1.86925e-07	7.67418e-08	-1.60477e-07	-8.37350e-08
22.512	3.39645e-08	-1.17219e-08	2.22426e-08	3.15236e-07	1.58285e-07	4.73521e-07	6.13716e-08	-7.02486e-09	5.43467e-08	2.68488e-07	-2.28639e-08	2.45624e-07	6.64795e-08	-5.49083e-09	6.09887e-08	3.83828e-07	-9.50007e-08	2.88827e-07	1.80436e-07	5.90368e-09	1.86340e-07	7.66584e-08	-1.60302e-07	-8.36441e-08
22.536	3.38259e-08	-1.16741e-08	2.21518e-08	3.13905e-07	1.58097e-07	4.72002e-07	6.10838e-08	-6.99192e-09	5.40919e-08	2.69490e-07	-2.29493e-08	2.46541e-07	6.63124e-08	-5.47703e-09	6.08354e-08	3.83535e-07	-9.49283e-08	2.88607e-07	1.79733e-07	6.02172e-09	1.85755e-07	7.65745e-08	-1.60127e-07	-8.35525e-08
22.561	3.36881e-08	-1.16265e-08	2.20615e-08	3.12576e-07	1.57908e-07	4.70485e-07	6.08001e-08	-6.95944e-09	5.38406e-08	2.70486e-07	-2.30341e-08	2.47452e-07	6.61456e-08	-5.46325e-09	6.06824e-08	3.83239e-07	-9.48549e-08	2.88384e-07	1.79031e-07	6.13931e-09	1.85170e-07	7.64900e-08	-1.59950e-07	-8.34603e-08
22.585	3.35510e-08	-1.15792e-08	2.19718e-08	3.11251e-07	1.57719e-07	4.68969e-07	6.05203e-08	-6.92742e-09	5.35929e-08	2.71474e-07	-2.31182e-08	2.48356e-07	6.59790e-08	-5.44949e-09	6.05295e-08	3.82938e-07	-9.47806e-08	2.88158e-07	1.78330e-07	6.25644e-09	1.84587e-07	7.64050e-08	-1.59772e-07	-8.33675e-08
22.610	3.34148e-08	-1.15322e-08	2.18826e-08	3.09928e-07	1.57528e-07	4.67456e-07	6.02445e-08	-6.89585e-09	5.33487e-08	2.72456e-07	-2.32018e-08	2.49254e-07	6.58126e-08	-5.43574e-09	6.03768e-08	3.82634e-07	-9.47053e-08	2.87929e-07	1.77631e-07	6.37311e-09	1.84004e-07	7.63194e-08	-1.59594e-07	-8.32741e-08
22.634	3.32793e-08	-1.14855e-08	2.17939e-08	3.08608e-07	1.57337e-07	4.65945e-07	5.99727e-08	-6.86473e-09	5.31079e-08	2.73430e-07	-2.32848e-08	2.50145e-07	6.56464e-08	-5.42202e-09	6.02244e-08	3.82326e-07	-9.46291e-08	2.87697e-07	1.76933e-07	6.48931e-09	1.83422e-07	7.62332e-08	-1.59413e-07	-8.31802e-08
22.659	3.31447e-08	-1.14390e-08	2.17057e-08	3.07291e-07	1.57145e-07	4.64435e-07	5.97048e-08	-6.83408e-09	5.28708e-08	2.74397e-07	-2.33671e-08	2.51030e-07	6.54805e-08	-5.40831e-09	6.00722e-08	3.82014e-07	-9.45518e-08	2.87462e-07	1.76236e-07	6.60504e-09	1.82841e-07	7.61466e-08	-1.59232e-07	-8.30856e-08
22.684	3.30109e-08	-1.13928e-08	2.16181e-08	3.05976e-07	1.56952e-07	4.62928e-07	5.94410e-08	-6.80387e-09	5.26371e-08	2.75357e-07	-2.34488e-08	2.51908e-07	6.53148e-08	-5.39463e-09	5.99202e-08	3.81698e-07	-9.44737e-08	2.87225e-07	1.75541e-07	6.72029e-09	1.82261e-07	7.60594e-08	-1.59050e-07	-8.29904e-08
22.708	3.28779e-08	-1.13469e-08	2.15310e-08	3.04665e-07	1.56759e-07	4.61423e-07	5.91811e-08	-6.77412e-09	5.24069e-08	2.76309e-07	-2.35299e-08	2.52779e-07	6.51493e-08	-5.38096e-09	5.97684e-08	3.81379e-07	-9.43946e-08	2.86984e-07	1.74847e-07	6.83506e-09	1.81682e-07	7.59716e-08	-1.58866e-07	-8.28947e-08
22.733	3.27458e-08	-1.13013e-08	2.14444e-08	3.03356e-07	1.56564e-07	4.59921e-07	5.89251e-08	-6.74482e-09	5.21803e-08	2.77254e-07	-2.36104e-08	2.53643e-07	6.49841e-08	-5.36732e-09	5.96168e-08	3.81056e-07	-9.43146e-08	2.86741e-07	1.74154e-07	6.94934e-09	1.81104e-07	7.58833e-08	-1.58682e-07	-8.27984e-08
22.757	3.26144e-08	-1.12560e-08	2.13584e-08	3.02051e-07	1.56369e-07	4.58421e-07	5.86731e-08	-6.71598e-09	5.19571e-08	2.78191e-07	-2.36902e-08	2.54501e-07	6.48191e-08	-5.35369e-09	5.94655e-08	3.80728e-07	-9.42336e-08	2.86495e-07	1.73463e-07	7.06313e-09	1.80526e-07	7.57946e-08	-1.58496e-07	-8.27015e-08
22.782	3.24839e-08	-1.12109e-08	2.12729e-08	3.00749e-07	1.56174e-07	4.56923e-07	5.84251e-08	-6.68759e-09	5.17375e-08	2.79121e-07	-2.37694e-08	2.55352e-07	6.46544e-08	-5.34008e-09	5.93143e-08	3.80397e-07	-9.41517e-08	2.86246e-07	1.72774e-07	7.17642e-09	1.79950e-07	7.57052e-08	-1.58309e-07	-8.26040e-08
22.807	3.23542e-08	-1.11662e-08	2.11880e-08	2.99450e-07	1.55978e-07	4.55428e-07	5.81809e-08	-6.65964e-09	5.15213e-08	2.80044e-07	-2.38480e-08	2.56196e-07	6.44900e-08	-5.32650e-09	5.91635e-08	3.80063e-07	-9.40689e-08	2.85994e-07	1.72086e-07	7.28921e-09	1.79375e-07	7.56154e-08	-1.58121e-07	-8.25060e-08
22.831	3.22253e-08	-1.11217e-08	2.11036e-08	2.98154e-07	1.55781e-07	4.53935e-07	5.79408e-08	-6.63215e-09	5.13086e-08	2.80959e-07	-2.39259e-08	2.57033e-07	6.43257e-08	-5.31294e-09	5.90128e-08	3.79725e-07	-9.39851e-08	2.85739e-07	1.71399e-07	7.40149e-09	1.78800e-07	7.55251e-08	-1.57932e-07	-8.24074e-08
22.856	3.20973e-08	-1.10775e-08	2.10198e-08	2.96862e-07	1.55583e-07	4.52445e-07	5.77045e-08	-6.60511e-09	5.10994e-08	2.81866e-07	-2.40032e-08	2.57863e-07	6.41618e-08	-5.29940e-09	5.88624e-08	3.79382e-07	-9.39005e-08	2.85482e-07	1.70714e-07	7.51325e-09	1.78227e-07	7.54342e-08	-1.57742e-07	-8.23083e-08
22.880	3.19701e-08	-1.10336e-08	2.09365e-08	2.95573e-07	1.55384e-07	4.50957e-07	5.74722e-08	-6.57852e-09	5.08937e-08	2.82766e-07	-2.40798e-08	2.58686e-07	6.39981e-08	-5.28588e-09	5.87122e-08	3.79037e-07	-9.38149e-08	2.85222e-07	1.70030e-07	7.62449e-09	1.77655e-07	7.53428e-08	-1.57551e-07	-8.22086e-08
22.905	3.18437e-08	-1.09900e-08	2.08537e-08	2.94287e-07	1.55185e-07	4.49473e-07	5.72438e-08	-6.55237e-09	5.06914e-08	2.83658e-07	-2.41557e-08	2.59502e-07	6.38347e-08	-5.27238e-09	5.85623e-08	3.78687e-07	-9.37284e-08	2.84959e-07	1.69349e-07	7.73521e-09	1.77084e-07	7.52510e-08	-1.57359e-07	-8.21084e-08
22.929	3.17182e-08	-1.09467e-08	2.07715e-08	2.93005e-07	1.54986e-07	4.47991e-07	5.70192e-08	-6.52667e-09	5.04926e-08	2.84542e-07	-2.42310e-08	2.60311e-07	6.36715e-08	-5.25890e-09	5.84126e-08	3.78334e-07	-9.36411e-08	2.84693e-07	1.68668e-07	7.84540e-09	1.76514e-07	7.51586e-08	-1.57166e-07	-8.20076e-08
22.954	3.15935e-08	-1.09036e-08	2.06898e-08	2.91727e-07	1.54785e-07	4.46512e-07	5.67986e-08	-6.50142e-09	5.02972e-08	2.85418e-07	-2.43057e-08	2.61113e-07	6.35087e-08	-5.24545e-09	5.82632e-08	3.77978e-07	-9.35528e-08	2.84425e-07	1.67990e-07	7.95505e-09	1.75945e-07	7.50658e-08	-1.56972e-07	-8.19063e-08
22.979	3.14696e-08	-1.08609e-08	2.06087e-08	2.90452e-07	1.54584e-07	4.45036e-07	5.65819e-08	-6.47661e-09	5.01053e-08	2.86287e-07	-2.43797e-08	2.61908e-07	6.33461e-08	-5.23202e-09	5.81141e-08	3.77618e-07	-9.34637e-08	2.84154e-07	1.67313e-07	8.06416e-09	1.75377e-07	7.49724e-08	-1.56777e-07	-8.18044e-08
23.003	3.13466e-08	-1.08184e-08	2.05282e-08	2.89180e-07	1.54383e-07	4.43563e-07	5.63691e-08	-6.45225e-09	4.99168e-08	2.87148e-07	-2.44530e-08	2.62695e-07	6.31838e-08	-5.21862e-09	5.79652e-08	3.77254e-07	-9.33736e-08	2.83880e-07	1.66638e-07	8.17273e-09	1.74811e-07	7.48786e-08	-1.56581e-07	-8.17020e-08
23.028	3.12245e-08	-1.07763e-08	2.04482e-08	2.87913e-07	1.54181e-07	4.42093e-07	5.61601e-08	-6.42833e-09	4.97318e-08	2.88001e-07	-2.45256e-08	2.63475e-07	6.30218e-08	-5.20524e-09	5.78165e-08	3.76887e-07	-9.32827e-08	2.83604e-07	1.65965e-07	8.28074e-09	1.74246e-07	7.47843e-08	-1.56383e-07	-8.15991e-08
23.052	3.11032e-08	-1.07344e-08	2.03688e-08	2.86649e-07	1.53978e-07	4.40627e-07	5.59550e-08	-6.40485e-09	4.95501e-08	2.88846e-07	-2.45976e-08	2.64248e-07	6.28600e-08	-5.19188e-09	5.76682e-08	3.76516e-07	-9.31909e-08	2.83325e-07	1.65293e-07	8.38821e-09	1.73682e-07	7.46895e-08	-1.56185e-07	-8.14957e-08
23.077	3.09828e-08	-1.06929e-08	2.02899e-08	2.85389e-07	1.53774e-07	4.39163e-07	5.57537e-08	-6.38181e-09	4.93719e-08	2.89683e-07	-2.46688e-08	2.65014e-07	6.26986e-08	-5.17855e-09	5.75201e-08	3.76141e-07	-9.30983e-08	2.83043e-07	1.64624e-07	8.49511e-09	1.73119e-07	7.45942e-08	-1.55986e-07	-8.13918e-08
23.101	3.08632e-08	-1.06516e-08	2.02116e-08	2.84133e-07	1.53570e-07	4.37703e-07	5.55563e-08	-6.35922e-09	4.91971e-08	2.90512e-07	-2.47394e-08	2.65773e-07	6.25375e-08	-5.16524e-09	5.73723e-08	3.75764e-07	-9.30048e-08	2.82759e-07	1.63956e-07	8.60144e-09	1.72557e-07	7.44985e-08	-1.55786e-07	-8.12873e-08
23.126	3.07444e-08	-1.06106e-08	2.01338e-08	2.82881e-07	1.53366e-07	4.36246e-07	5.53628e-08	-6.33706e-09	4.90257e-08	2.91333e-07	-2.48094e-08	2.66524e-07	6.23767e-08	-5.15196e-09	5.72247e-08	3.75382e-07	-9.29104e-08	2.82472e-07	1.63290e-07	8.70720e-09	1.71997e-07	7.44023e-08	-1.55585e-07	-8.11824e-08
23.151	3.06266e-08	-1.05699e-08	2.00566e-08	2.81632e-07	1.53161e-07	4.34793e-07	5.51730e-08	-6.31534e-09	4.88577e-08	2.92146e-07	-2.48786e-08	2.67267e-07	6.22162e-08	-5.13870e-09	5.70775e-08	3.74998e-07	-9.28152e-08	2.82183e-07	1.62626e-07	8.81239e-09	1.71438e-07	7.43057e-08	-1.55383e-07	-8.10769e-08
23.175	3.05096e-08	-1.05296e-08	1.99800e-08	2.80388e-07	1.52955e-07	4.33343e-07	5.49871e-08	-6.29406e-09	4.86931e-08	2.92951e-07	-2.49471e-08	2.68004e-07	6.20560e-08	-5.12547e-09	5.69306e-08	3.74610e-07	-9.27192e-08	2.81891e-07	1.61964e-07	8.91700e-09	1.70881e-07	7.42086e-08	-1.55180e-07	-8.09710e-08
23.200	3.03934e-08	-1.04895e-08	1.99040e-08	2.79148e-07	1.52749e-07	4.31897e-07	5.48050e-08	-6.27322e-09	4.85318e-08	2.93747e-07	-2.50149e-08	2.68732e-07	6.18962e-08	-5.11227e-09	5.67839e-08	3.74218e-07	-9.26223e-08	2.81596e-07	1.61304e-07	9.02102e-09	1.70325e-07	7.41110e-08	-1.54976e-07	-8.08645e-08
23.224	3.02782e-08	-1.04497e-08	1.98285e-08	2.77912e-07	1.52542e-07	4.30454e-07	5.46267e-08	-6.25281e-09	4.83739e-08	2.94536e-07	-2.50821e-08	2.69454e-07	6.17367e-08	-5.09909e-09	5.66376e-08	3.73823e-07	-9.25245e-08	2.81299e-07	1.60645e-07	9.12445e-09	1.69770e-07	7.40130e-08	-1.54771e-07	-8.07576e-08
23.249	3.01638e-08	-1.04102e-08	1.97536e-08	2.76680e-07	1.52335e-07	4.29015e-07	5.44522e-08	-6.23284e-09	4.82194e-08	2.95316e-07	-2.51485e-08	2.70167e-07	6.15775e-08	-5.08595e-09	5.64915e-08	3.73425e-07	-9.24260e-08	2.80999e-07	1.59989e-07	9.22729e-09	1.69216e-07	7.39145e-08	-1.54565e-07	-8.06502e-08
23.273	3.00503e-08	-1.03710e-08	1.96792e-08	2.75452e-07	1.52127e-07	4.27579e-07	5.42815e-08	-6.21329e-09	4.80682e-08	2.96088e-07	-2.52142e-08	2.70873e-07	6.14186e-08	-5.07283e-09	5.63458e-08	3.73024e-07	-9.23266e-08	2.80697e-07	1.59335e-07	9.32953e-09	1.68665e-07	7.38157e-08	-1.54358e-07	-8.05423e-08
23.298	2.99376e-08	-1.03322e-08	1.96055e-08	2.74229e-07	1.51918e-07	4.26148e-07	5.41145e-08	-6.19418e-09	4.79203e-08	2.96851e-07	-2.52793e-08	2.71572e-07	6.12601e-08	-5.05973e-09	5.62004e-08	3.72619e-07	-9.22264e-08	2.80392e-07	1.58683e-07	9.43116e-09	1.68114e-07	7.37163e-08	-1.54150e-07	-8.04339e-08
23.323	2.98259e-08	-1.02936e-08	1.95323e-08	2.73010e-07	1.51709e-07	4.24720e-07	5.39513e-08	-6.17550e-09	4.77758e-08	2.97606e-07	-2.53436e-08	2.72263e-07	6.11020e-08	-5.04667e-09	5.60553e-08	3.72211e-07	-9.21254e-08	2.80085e-07	1.58033e-07	9.53218e-09	1.67565e-07	7.36166e-08	-1.53942e-07	-8.03251e-08
23.347	2.97150e-08	-1.02553e-08	1.94596e-08	2.71796e-07	1.51500e-07	4.23296e-07	5.37919e-08	-6.15725e-09	4.76346e-08	2.98353e-07	-2.54072e-08	2.72946e-07	6.09442e-08	-5.03364e-09	5.59105e-08	3.71799e-07	-9.20236e-08	2.79776e-07	1.57385e-07	9.63258e-09	1.67018e-07	7.35164e-08	-1.53732e-07	-8.02158e-08
23.372	2.96050e-08	-1.02174e-08	1.93876e-08	2.70586e-07	1.51290e-07	4.21876e-07	5.36361e-08	-6.13943e-09	4.74967e-08	2.99092e-07	-2.54701e-08	2.73622e-07	6.07867e-08	-5.02063e-09	5.57661e-08	3.71385e-07	-9.19209e-08	2.79464e-07	1.56740e-07	9.73237e-09	1.66472e-07	7.34158e-08	-1.53522e-07	-8.01060e-08
23.396	2.94958e-08	-1.01797e-08	1.93162e-08	2.69380e-07	1.51080e-07	4.20460e-07	5.34841e-08	-6.12203e-09	4.73621e-08	2.99822e-07	-2.55322e-08	2.74289e-07	6.06296e-08	-5.00766e-09	5.56220e-08	3.70967e-07	-9.18175e-08	2.79149e-07	1.56096e-07	9.83153e-09	1.65928e-07	7.33148e-08	-1.53311e-07	-7.99958e-08
23.421	2.93876e-08	-1.01423e-08	1.92453e-08	2.68179e-07	1.50869e-07	4.19048e-07	5.33359e-08	-6.10506e-09	4.72308e-08	3.00543e-07	-2.55937e-08	2.74949e-07	6.04729e-08	-4.99472e-09	5.54782e-08	3.70546e-07	-9.17133e-08	2.78833e-07	1.55455e-07	9.93006e-09	1.65385e-07	7.32134e-08	-1.53099e-07	-7.98851e-08
23.446	2.92803e-08	-1.01053e-08	1.91750e-08	2.66983e-07	1.50658e-07	4.17641e-07	5.31913e-08	-6.08851e-09	4.71028e-08	3.01256e-07	-2.56544e-08	2.75602e-07	6.03166e-08	-4.98181e-09	5.53348e-08	3.70122e-07	-9.16084e-08	2.78513e-07	1.54816e-07	1.00280e-08	1.64844e-07	7.31116e-08	-1.52886e-07	-7.97740e-08
23.470	2.91738e-08	-1.00686e-08	1.91053e-08	2.65791e-07	1.50446e-07	4.16237e-07	5.30504e-08	-6.07238e-09	4.69780e-08	3.01960e-07	-2.57144e-08	2.76246e-07	6.01607e-08	-4.96893e-09	5.51917e-08	3.69694e-07	-9.15026e-08	2.78192e-07	1.54179e-07	1.01252e-08	1.64305e-07	7.30093e-08	-1.52672e-07	-7.96625e-08
23.495	2.90683e-08	-1.00321e-08	1.90361e-08	2.64604e-07	1.50234e-07	4.14838e-07	5.29132e-08	-6.05668e-09	4.68565e-08	3.02656e-07	-2.57736e-08	2.76883e-07	6.00051e-08	-4.95608e-09	5.50490e-08	3.69264e-07	-9.13961e-08	2.77868e-07	1.53545e-07	1.02218e-08	1.63767e-07	7.29067e-08	-1.52457e-07	-7.95505e-08
23.519	2.89636e-08	-9.99601e-09	1.89676e-08	2.63422e-07	1.50022e-07	4.13444e-07	5.27797e-08	-6.04139e-09	4.67383e-08	3.03343e-07	-2.58321e-08	2.77511e-07	5.98500e-08	-4.94326e-09	5.49067e-08	3.68831e-07	-9.12888e-08	2.77542e-07	1.52913e-07	1.03178e-08	1.63231e-07	7.28037e-08	-1.52242e-07	-7.94381e-08
23.544	2.88598e-08	-9.96019e-09	1.88996e-08	2.62245e-07	1.49809e-07	4.12053e-07	5.26498e-08	-6.02653e-09	4.66233e-08	3.04022e-07	-2.58899e-08	2.78132e-07	5.96952e-08	-4.93048e-09	5.47647e-08	3.68394e-07	-9.11807e-08	2.77213e-07	1.52283e-07	1.04131e-08	1.62696e-07	7.27003e-08	-1.52026e-07	-7.93252e-08
23.568	2.87570e-08	-9.92469e-09	1.88323e-08	2.61072e-07	1.49595e-07	4.10667e-07	5.25236e-08	-6.01208e-09	4.65115e-08	3.04692e-07	-2.59470e-08	2.78745e-07	5.95409e-08	-4.91773e-09	5.46231e-08	3.67954e-07	-9.10719e-08	2.76882e-07	1.51656e-07	1.05078e-08	1.62163e-07	7.25965e-08	-1.51808e-07	-7.92120e-08
23.593	2.86550e-08	-9.88950e-09	1.87655e-08	2.59904e-07	1.49382e-07	4.09286e-07	5.24010e-08	-5.99804e-09	4.64029e-08	3.05353e-07	-2.60033e-08	2.79350e-07	5.93869e-08	-4.90502e-09	5.44819e-08	3.67512e-07	-9.09624e-08	2.76549e-07	1.51031e-07	1.06018e-08	1.61632e-07	7.24923e-08	-1.51591e-07	-7.90983e-08
23.618	2.85540e-08	-9.85463e-09	1.86993e-08	2.58742e-07	1.49167e-07	4.07909e-07	5.22820e-08	-5.98442e-09	4.62975e-08	3.06005e-07	-2.60588e-08	2.79947e-07	5.92334e-08	-4.89234e-09	5.43411e-08	3.67066e-07	-9.08521e-08	2.76214e-07	1.50408e-07	1.06951e-08	1.61103e-07	7.23878e-08	-1.51372e-07	-7.89843e-08
23.642	2.84538e-08	-9.82006e-09	1.86337e-08	2.57584e-07	1.48953e-07	4.06537e-07	5.21666e-08	-5.97121e-09	4.61954e-08	3.06649e-07	-2.61136e-08	2.80535e-07	5.90803e-08	-4.87970e-09	5.42006e-08	3.66617e-07	-9.07410e-08	2.75876e-07	1.49788e-07	1.07878e-08	1.60576e-07	7.22829e-08	-1.51153e-07	-7.88698e-08
23.667	2.83546e-08	-9.78581e-09	1.85687e-08	2.56432e-07	1.48738e-07	4.05170e-07	5.20548e-08	-5.95842e-09	4.60964e-08	3.07284e-07	-2.61677e-08	2.81116e-07	5.89277e-08	-4.86709e-09	5.40606e-08	3.66166e-07	-9.06293e-08	2.75537e-07	1.49170e-07	1.08798e-08	1.60050e-07	7.21776e-08	-1.50932e-07	-7.87549e-08
23.691	2.82562e-08	-9.75187e-09	1.85043e-08	2.55284e-07	1.48523e-07	4.03807e-07	5.19466e-08	-5.94603e-09	4.60005e-08	3.07910e-07	-2.62210e-08	2.81689e-07	5.87755e-08	-4.85452e-09	5.39210e-08	3.65711e-07	-9.05168e-08	2.75195e-07	1.48555e-07	1.09711e-08	1.59526e-07	7.20719e-08	-1.50712e-07	-7.86396e-08
23.716	2.81588e-08	-9.71825e-09	1.84405e-08	2.54142e-07	1.48307e-07	4.02449e-07	5.18419e-08	-5.93405e-09	4.59079e-08	3.08527e-07	-2.62736e-08	2.82254e-07	5.86237e-08	-4.84198e-09	5.37817e-08	3.65254e-07	-9.04036e-08	2.74850e-07	1.47943e-07	1.10617e-08	1.59004e-07	7.19659e-08	-1.50490e-07	-7.85240e-08
23.740	2.80623e-08	-9.68494e-09	1.83773e-08	2.53005e-07	1.48091e-07	4.01096e-07	5.17408e-08	-5.92248e-09	4.58183e-08	3.09136e-07	-2.63254e-08	2.82810e-07	5.84724e-08	-4.82948e-09	5.36429e-08	3.64794e-07	-9.02896e-08	2.74504e-07	1.47333e-07	1.11517e-08	1.58484e-07	7.18596e-08	-1.50268e-07	-7.84080e-08
23.765	2.79667e-08	-9.65195e-09	1.83147e-08	2.51873e-07	1.47875e-07	3.99748e-07	5.16432e-08	-5.91131e-09	4.57319e-08	3.09735e-07	-2.63764e-08	2.83358e-07	5.83215e-08	-4.81703e-09	5.35045e-08	3.64331e-07	-9.01750e-08	2.74156e-07	1.46725e-07	1.12409e-08	1.57966e-07	7.17529e-08	-1.50044e-07	-7.82915e-08
23.790	2.78720e-08	-9.61928e-09	1.82527e-08	2.50747e-07	1.47658e-07	3.98405e-07	5.15492e-08	-5.90054e-09	4.56486e-08	3.10325e-07	-2.64267e-08	2.83899e-07	5.81712e-08	-4.80460e-09	5.33665e-08	3.63865e-07	-9.00597e-08	2.73805e-07	1.46120e-07	1.13295e-08	1.57450e-07	7.16459e-08	-1.49821e-07	-7.81748e-08
23.814	2.77783e-08	-9.58692e-09	1.81913e-08	2.49625e-07	1.47441e-07	3.97067e-07	5.14586e-08	-5.89018e-09	4.55685e-08	3.10907e-07	-2.64762e-08	2.84431e-07	5.80212e-08	-4.79222e-09	5.32290e-08	3.63396e-07	-8.99437e-08	2.73452e-07	1.45518e-07	1.14173e-08	1.56936e-07	7.15385e-08	-1.49596e-07	-7.80576e-08
23.839	2.76854e-08	-9.55488e-09	1.81305e-08	2.48510e-07	1.47224e-07	3.95734e-07	5.13716e-08	-5.88022e-09	4.54914e-08	3.11479e-07	-2.65250e-08	2.84954e-07	5.78718e-08	-4.77988e-09	5.30919e-08	3.62925e-07	-8.98270e-08	2.73098e-07	1.44919e-07	1.15045e-08	1.56423e-07	7.14308e-08	-1.49371e-07	-7.79401e-08
23.863	2.75935e-08	-9.52316e-09	1.80704e-08	2.47399e-07	1.47007e-07	3.94406e-07	5.12880e-08	-5.87065e-09	4.54174e-08	3.12043e-07	-2.65730e-08	2.85470e-07	5.77229e-08	-4.76758e-09	5.29553e-08	3.62450e-07	-8.97096e-08	2.72741e-07	1.44322e-07	1.15909e-08	1.55913e-07	7.13228e-08	-1.49145e-07	-7.78222e-08
23.888	2.75025e-08	-9.49175e-09	1.80108e-08	2.46295e-07	1.46789e-07	3.93084e-07	5.12079e-08	-5.86148e-09	4.53464e-08	3.12597e-07	-2.66202e-08	2.85977e-07	5.75744e-08	-4.75532e-09	5.28191e-08	3.61973e-07	-8.95915e-08	2.72382e-07	1.43728e-07	1.16766e-08	1.55405e-07	7.12145e-08	-1.48918e-07	-7.77040e-08
23.912	2.74125e-08	-9.46067e-09	1.79518e-08	2.45195e-07	1.46571e-07	3.91766e-07	5.11313e-08	-5.85271e-09	4.52786e-08	3.13143e-07	-2.66666e-08	2.86476e-07	5.74264e-08	-4.74310e-09	5.26834e-08	3.61494e-07	-8.94728e-08	2.72021e-07	1.43137e-07	1.17616e-08	1.54898e-07	7.11058e-08	-1.48691e-07	-7.75855e-08
23.937	2.73233e-08	-9.42991e-09	1.78934e-08	2.44102e-07	1.46353e-07	3.90454e-07	5.10580e-08	-5.84433e-09	4.52137e-08	3.13679e-07	-2.67123e-08	2.86967e-07	5.72790e-08	-4.73092e-09	5.25481e-08	3.61011e-07	-8.93534e-08	2.71658e-07	1.42548e-07	1.18459e-08	1.54394e-07	7.09968e-08	-1.48463e-07	-7.74666e-08
23.962	2.72351e-08	-9.39947e-09	1.78357e-08	2.43014e-07	1.46134e-07	3.89148e-07	5.09883e-08	-5.83634e-09	4.51519e-08	3.14206e-07	-2.67572e-08	2.87449e-07	5.71321e-08	-4.71878e-09	5.24133e-08	3.60526e-07	-8.92334e-08	2.71293e-07	1.41962e-07	1.19295e-08	1.53892e-07	7.08875e-08	-1.48235e-07	-7.73473e-08
23.986	2.71479e-08	-9.36935e-09	1.77785e-08	2.41931e-07	1.45915e-07	3.87847e-07	5.09219e-08	-5.82874e-09	4.50931e-08	3.14724e-07	-2.68013e-08	2.87923e-07	5.69857e-08	-4.70669e-09	5.22790e-08	3.60039e-07	-8.91127e-08	2.70926e-07	1.41379e-07	1.20123e-08	1.53392e-07	7.07780e-08	-1.48006e-07	-7.72277e-08
24.011	2.70615e-08	-9.33955e-09	1.77220e-08	2.40855e-07	1.45696e-07	3.86551e-07	5.08589e-08	-5.82153e-09	4.50373e-08	3.15233e-07	-2.68446e-08	2.88389e-07	5.68398e-08	-4.69464e-09	5.21451e-08	3.59548e-07	-8.89913e-08	2.70557e-07	1.40799e-07	1.20944e-08	1.52894e-07	7.06681e-08	-1.47776e-07	-7.71079e-08
24.035	2.69761e-08	-9.31008e-09	1.76660e-08	2.39784e-07	1.45477e-07	3.85261e-07	5.07992e-08	-5.81470e-09	4.49845e-08	3.15733e-07	-2.68872e-08	2.88846e-07	5.66944e-08	-4.68264e-09	5.20118e-08	3.59055e-07	-8.88693e-08	2.70186e-07	1.40222e-07	1.21758e-08	1.52398e-07	7.05579e-08	-1.47546e-07	-7.69877e-08
24.060	2.68917e-08	-9.28093e-09	1.76107e-08	2.38719e-07	1.45257e-07	3.83976e-07	5.07430e-08	-5.80826e-09	4.49347e-08	3.16223e-07	-2.69290e-08	2.89294e-07	5.65496e-08	-4.67068e-09	5.18790e-08	3.58560e-07	-8.87467e-08	2.69813e-07	1.39648e-07	1.22564e-08	1.51904e-07	7.04475e-08	-1.47315e-07	-7.68671e-08
24.084	2.68081e-08	-9.25210e-09	1.75560e-08	2.37660e-07	1.45038e-07	3.82698e-07	5.06900e-08	-5.80220e-09	4.48878e-08	3.16705e-07	-2.69700e-08	2.89735e-07	5.64054e-08	-4.65876e-09	5.17466e-08	3.58062e-07	-8.86235e-08	2.69439e-07	1.39076e-07	1.23363e-08	1.51412e-07	7.03367e-08	-1.47083e-07	-7.67463e-08
24.109	2.67255e-08	-9.22360e-09	1.75019e-08	2.36607e-07	1.44818e-07	3.81424e-07	5.06404e-08	-5.79652e-09	4.48439e-08	3.17177e-07	-2.70102e-08	2.90167e-07	5.62617e-08	-4.64690e-09	5.16148e-08	3.57562e-07	-8.84996e-08	2.69062e-07	1.38508e-07	1.24154e-08	1.50923e-07	7.02257e-08	-1.46851e-07	-7.66252e-08
24.134	2.66439e-08	-9.19542e-09	1.74485e-08	2.35559e-07	1.44598e-07	3.80157e-07	5.05941e-08	-5.79123e-09	4.48029e-08	3.17640e-07	-2.70496e-08	2.90590e-07	5.61186e-08	-4.63507e-09	5.14835e-08	3.57059e-07	-8.83752e-08	2.68684e-07	1.37942e-07	1.24938e-08	1.50436e-07	7.01144e-08	-1.46618e-07	-7.65038e-08
24.158	2.65632e-08	-9.16757e-09	1.73956e-08	2.34518e-07	1.44378e-07	3.78896e-07	5.05512e-08	-5.78630e-09	4.47648e-08	3.18093e-07	-2.70882e-08	2.91005e-07	5.59761e-08	-4.62330e-09	5.13528e-08	3.56554e-07	-8.82501e-08	2.68303e-07	1.37380e-07	1.25714e-08	1.49951e-07	7.00029e-08	-1.46385e-07	-7.63821e-08
24.183	2.64834e-08	-9.14005e-09	1.73434e-08	2.33483e-07	1.44157e-07	3.77640e-07	5.05114e-08	-5.78176e-09	4.47297e-08	3.18537e-07	-2.71260e-08	2.91411e-07	5.58341e-08	-4.61158e-09	5.12225e-08	3.56046e-07	-8.81244e-08	2.67921e-07	1.36820e-07	1.26483e-08	1.49468e-07	6.98911e-08	-1.46151e-07	-7.62601e-08
24.207	2.64046e-08	-9.11285e-09	1.72918e-08	2.32453e-07	1.43937e-07	3.76390e-07	5.04750e-08	-5.77759e-09	4.46974e-08	3.18972e-07	-2.71631e-08	2.91809e-07	5.56927e-08	-4.59990e-09	5.10928e-08	3.55536e-07	-8.79982e-08	2.67537e-07	1.36263e-07	1.27244e-08	1.48988e-07	6.97790e-08	-1.45917e-07	-7.61378e-08
24.232	2.63268e-08	-9.08597e-09	1.72408e-08	2.31430e-07	1.43716e-07	3.75146e-07	5.04418e-08	-5.77379e-09	4.46680e-08	3.19398e-07	-2.71993e-08	2.92199e-07	5.55520e-08	-4.58827e-09	5.09637e-08	3.55023e-07	-8.78713e-08	2.67152e-07	1.35710e-07	1.27997e-08	1.48510e-07	6.96667e-08	-1.45682e-07	-7.60153e-08
24.257	2.62499e-08	-9.05943e-09	1.71904e-08	2.30413e-07	1.43495e-07	3.73909e-07	5.04118e-08	-5.77036e-09	4.46415e-08	3.19814e-07	-2.72348e-08	2.92579e-07	5.54118e-08	-4.57670e-09	5.08351e-08	3.54508e-07	-8.77439e-08	2.66764e-07	1.35160e-07	1.28743e-08	1.48034e-07	6.95542e-08	-1.45447e-07	-7.58924e-08
24.281	2.61739e-08	-9.03321e-09	1.71407e-08	2.29403e-07	1.43274e-07	3.72677e-07	5.03851e-08	-5.76729e-09	4.46178e-08	3.20221e-07	-2.72694e-08	2.92952e-07	5.52722e-08	-4.56517e-09	5.07071e-08	3.53991e-07	-8.76159e-08	2.66375e-07	1.34612e-07	1.29481e-08	1.47561e-07	6.94414e-08	-1.45211e-07	-7.57694e-08
24.306	2.60989e-08	-9.00733e-09	1.70916e-08	2.28398e-07	1.43053e-07	3.71451e-07	5.03615e-08	-5.76460e-09	4.45969e-08	3.20619e-07	-2.73033e-08	2.93315e-07	5.51333e-08	-4.55370e-09	5.05796e-08	3.53472e-07	-8.74873e-08	2.65984e-07	1.34068e-07	1.30211e-08	1.47089e-07	6.93283e-08	-1.44974e-07	-7.56460e-08
24.330	2.60248e-08	-8.98177e-09	1.70431e-08	2.27400e-07	1.42832e-07	3.70232e-07	5.03411e-08	-5.76227e-09	4.45789e-08	3.21007e-07	-2.73363e-08	2.93670e-07	5.49950e-08	-4.54227e-09	5.04527e-08	3.52950e-07	-8.73581e-08	2.65592e-07	1.33527e-07	1.30933e-08	1.46621e-07	6.92151e-08	-1.44738e-07	-7.55225e-08
24.355	2.59517e-08	-8.95654e-09	1.69952e-08	2.26408e-07	1.42611e-07	3.69019e-07	5.03239e-08	-5.76030e-09	4.45636e-08	3.21385e-07	-2.73685e-08	2.94017e-07	5.48573e-08	-4.53090e-09	5.03264e-08	3.52426e-07	-8.72285e-08	2.65197e-07	1.32990e-07	1.31648e-08	1.46154e-07	6.91016e-08	-1.44500e-07	-7.53986e-08
24.379	2.58796e-08	-8.93164e-09	1.69479e-08	2.25423e-07	1.42389e-07	3.67812e-07	5.03099e-08	-5.75869e-09	4.45512e-08	3.21755e-07	-2.74000e-08	2.94355e-07	5.47203e-08	-4.51959e-09	5.02007e-08	3.51900e-07	-8.70982e-08	2.64801e-07	1.32455e-07	1.32354e-08	1.45690e-07	6.89879e-08	-1.44262e-07	-7.52746e-08
24.404	2.58084e-08	-8.90708e-09	1.69013e-08	2.24443e-07	1.42168e-07	3.66611e-07	5.02989e-08	-5.75744e-09	4.45415e-08	3.22114e-07	-2.74306e-08	2.94684e-07	5.45840e-08	-4.50832e-09	5.00756e-08	3.51371e-07	-8.69674e-08	2.64404e-07	1.31924e-07	1.33053e-08	1.45229e-07	6.88740e-08	-1.44024e-07	-7.51503e-08
24.429	2.57382e-08	-8.88284e-09	1.68553e-08	2.23471e-07	1.41946e-07	3.65417e-07	5.02911e-08	-5.75654e-09	4.45346e-08	3.22465e-07	-2.74605e-08	2.95004e-07	5.44483e-08	-4.49711e-09	4.99511e-08	3.50841e-07	-8.68361e-08	2.64005e-07	1.31396e-07	1.33744e-08	1.44770e-07	6.87599e-08	-1.43786e-07	-7.50258e-08
24.453	2.56689e-08	-8.85893e-09	1.68100e-08	2.22505e-07	1.41725e-07	3.64229e-07	5.02864e-08	-5.75600e-09	4.45304e-08	3.22806e-07	-2.74895e-08	2.95316e-07	5.43132e-08	-4.48596e-09	4.98273e-08	3.50308e-07	-8.67043e-08	2.63604e-07	1.30871e-07	1.34426e-08	1.44313e-07	6.86455e-08	-1.43547e-07	-7.49010e-08
24.478	2.56006e-08	-8.83536e-09	1.67653e-08	2.21545e-07	1.41503e-07	3.63048e-07	5.02848e-08	-5.75581e-09	4.45290e-08	3.23137e-07	-2.75177e-08	2.95619e-07	5.41789e-08	-4.47486e-09	4.97040e-08	3.49773e-07	-8.65719e-08	2.63201e-07	1.30349e-07	1.35101e-08	1.43859e-07	6.85310e-08	-1.43307e-07	-7.47761e-08
24.502	2.55333e-08	-8.81212e-09	1.67212e-08	2.20592e-07	1.41282e-07	3.61873e-07	5.02862e-08	-5.75598e-09	4.45302e-08	3.23459e-07	-2.75451e-08	2.95914e-07	5.40452e-08	-4.46382e-09	4.95814e-08	3.49236e-07	-8.64390e-08	2.62797e-07	1.29831e-07	1.35768e-08	1.43408e-07	6.84163e-08	-1.43067e-07	-7.46509e-08
24.527	2.54669e-08	-8.78921e-09	1.66777e-08	2.19645e-07	1.41060e-07	3.60705e-07	5.02907e-08	-5.75649e-09	4.45342e-08	3.23771e-07	-2.75717e-08	2.96199e-07	5.39122e-08	-4.45284e-09	4.94594e-08	3.48697e-07	-8.63056e-08	2.62392e-07	1.29316e-07	1.36427e-08	1.42959e-07	6.83014e-08	-1.42827e-07	-7.45255e-08
24.551	2.54015e-08	-8.76664e-09	1.66349e-08	2.18705e-07	1.40838e-07	3.59544e-07	5.02982e-08	-5.75735e-09	4.45408e-08	3.24074e-07	-2.75975e-08	2.96477e-07	5.37800e-08	-4.44192e-09	4.93381e-08	3.48156e-07	-8.61717e-08	2.61985e-07	1.28805e-07	1.37077e-08	1.42512e-07	6.81863e-08	-1.42586e-07	-7.43999e-08
24.576	2.53371e-08	-8.74440e-09	1.65927e-08	2.17772e-07	1.40616e-07	3.58389e-07	5.03087e-08	-5.75855e-09	4.45501e-08	3.24367e-07	-2.76225e-08	2.96745e-07	5.36484e-08	-4.43105e-09	4.92174e-08	3.47613e-07	-8.60373e-08	2.61576e-07	1.28296e-07	1.37720e-08	1.42068e-07	6.80711e-08	-1.42345e-07	-7.42742e-08
24.601	2.52736e-08	-8.72250e-09	1.65511e-08	2.16846e-07	1.40395e-07	3.57240e-07	5.03222e-08	-5.76010e-09	4.45621e-08	3.24651e-07	-2.76467e-08	2.97005e-07	5.35176e-08	-4.42025e-09	4.90973e-08	3.47068e-07	-8.59025e-08	2.61166e-07	1.27792e-07	1.38354e-08	1.41627e-07	6.79556e-08	-1.42104e-07	-7.41482e-08
24.625	2.52111e-08	-8.70093e-09	1.65102e-08	2.15926e-07	1.40173e-07	3.56099e-07	5.03387e-08	-5.76198e-09	4.45767e-08	3.24925e-07	-2.76700e-08	2.97255e-07	5.33875e-08	-4.40950e-09	4.89780e-08	3.46522e-07	-8.57671e-08	2.60754e-07	1.27290e-07	1.38980e-08	1.41188e-07	6.78400e-08	-1.41862e-07	-7.40221e-08
24.650	2.51496e-08	-8.67969e-09	1.64699e-08	2.15013e-07	1.39951e-07	3.54964e-07	5.03581e-08	-5.76421e-09	4.45939e-08	3.25190e-07	-2.76926e-08	2.97498e-07	5.32581e-08	-4.39881e-09	4.88593e-08	3.45973e-07	-8.56313e-08	2.60341e-07	1.26792e-07	1.39598e-08	1.40752e-07	6.77243e-08	-1.41620e-07	-7.38958e-08
24.674	2.50890e-08	-8.65879e-09	1.64302e-08	2.14107e-07	1.39730e-07	3.53837e-07	5.03805e-08	-5.76677e-09	4.46137e-08	3.25445e-07	-2.77143e-08	2.97731e-07	5.31295e-08	-4.38819e-09	4.87413e-08	3.45422e-07	-8.54950e-08	2.59927e-07	1.26298e-07	1.40208e-08	1.40319e-07	6.76084e-08	-1.41378e-07	-7.37693e-08
24.699	2.50294e-08	-8.63823e-09	1.63912e-08	2.13207e-07	1.39508e-07	3.52716e-07	5.04058e-08	-5.76967e-09	4.46361e-08	3.25691e-07	-2.77352e-08	2.97956e-07	5.30016e-08	-4.37763e-09	4.86240e-08	3.44869e-07	-8.53582e-08	2.59511e-07	1.25807e-07	1.40810e-08	1.39888e-07	6.74923e-08	-1.41135e-07	-7.36427e-08
24.723	2.49708e-08	-8.61800e-09	1.63528e-08	2.12315e-07	1.39287e-07	3.51602e-07	5.04340e-08	-5.77290e-09	4.46611e-08	3.25927e-07	-2.77553e-08	2.98172e-07	5.28745e-08	-4.36713e-09	4.85074e-08	3.44315e-07	-8.52210e-08	2.59094e-07	1.25320e-07	1.41403e-08	1.39460e-07	6.73761e-08	-1.40892e-07	-7.35159e-08
24.748	2.49132e-08	-8.59811e-09	1.63151e-08	2.11430e-07	1.39065e-07	3.50495e-07	5.04651e-08	-5.77646e-09	4.46887e-08	3.26153e-07	-2.77746e-08	2.98379e-07	5.27482e-08	-4.35670e-09	4.83915e-08	3.43759e-07	-8.50833e-08	2.58675e-07	1.24836e-07	1.41988e-08	1.39034e-07	6.72598e-08	-1.40649e-07	-7.33889e-08
24.773	2.48565e-08	-8.57856e-09	1.62780e-08	2.10551e-07	1.38844e-07	3.49395e-07	5.04991e-08	-5.78035e-09	4.47187e-08	3.26370e-07	-2.77930e-08	2.98577e-07	5.26226e-08	-4.34633e-09	4.82763e-08	3.43201e-07	-8.49452e-08	2.58256e-07	1.24355e-07	1.42564e-08	1.38612e-07	6.71433e-08	-1.40405e-07	-7.32619e-08
24.797	2.48008e-08	-8.55934e-09	1.62415e-08	2.09679e-07	1.38622e-07	3.48302e-07	5.05359e-08	-5.78456e-09	4.47514e-08	3.26577e-07	-2.78107e-08	2.98767e-07	5.24979e-08	-4.33602e-09	4.81618e-08	3.42641e-07	-8.48066e-08	2.57834e-07	1.23879e-07	1.43132e-08	1.38192e-07	6.70267e-08	-1.40161e-07	-7.31346e-08
24.822	2.47461e-08	-8.54046e-09	1.62057e-08	2.08815e-07	1.38401e-07	3.47216e-07	5.05756e-08	-5.78910e-09	4.47865e-08	3.26775e-07	-2.78275e-08	2.98947e-07	5.23739e-08	-4.32578e-09	4.80481e-08	3.42079e-07	-8.46676e-08	2.57412e-07	1.23405e-07	1.43692e-08	1.37775e-07	6.69100e-08	-1.39917e-07	-7.30073e-08
24.846	2.46924e-08	-8.52193e-09	1.61705e-08	2.07957e-07	1.38180e-07	3.46137e-07	5.06181e-08	-5.79396e-09	4.48241e-08	3.26963e-07	-2.78435e-08	2.99119e-07	5.22507e-08	-4.31561e-09	4.79351e-08	3.41516e-07	-8.45282e-08	2.56988e-07	1.22936e-07	1.44243e-08	1.37360e-07	6.67931e-08	-1.39673e-07	-7.28798e-08
24.871	2.46397e-08	-8.50373e-09	1.61360e-08	2.07107e-07	1.37959e-07	3.45066e-07	5.06634e-08	-5.79915e-09	4.48642e-08	3.27141e-07	-2.78587e-08	2.99283e-07	5.21284e-08	-4.30551e-09	4.78229e-08	3.40951e-07	-8.43884e-08	2.56563e-07	1.22470e-07	1.44786e-08	1.36948e-07	6.66762e-08	-1.39428e-07	-7.27522e-08
24.895	2.45879e-08	-8.48586e-09	1.61021e-08	2.06264e-07	1.37738e-07	3.44001e-07	5.07114e-08	-5.80465e-09	4.49068e-08	3.27310e-07	-2.78731e-08	2.99437e-07	5.20069e-08	-4.29547e-09	4.77114e-08	3.40385e-07	-8.42482e-08	2.56137e-07	1.22007e-07	1.45320e-08	1.36539e-07	6.65591e-08	-1.39184e-07	-7.26244e-08
24.920	2.45372e-08	-8.46834e-09	1.60688e-08	2.05428e-07	1.37517e-07	3.42944e-07	5.07623e-08	-5.81047e-09	4.49518e-08	3.27469e-07	-2.78867e-08	2.99583e-07	5.18862e-08	-4.28550e-09	4.76007e-08	3.39816e-07	-8.41075e-08	2.55709e-07	1.21549e-07	1.45846e-08	1.36133e-07	6.64419e-08	-1.38939e-07	-7.24966e-08
24.945	2.44874e-08	-8.45116e-09	1.60362e-08	2.04599e-07	1.37296e-07	3.41895e-07	5.08158e-08	-5.81660e-09	4.49992e-08	3.27619e-07	-2.78994e-08	2.99720e-07	5.17663e-08	-4.27560e-09	4.74907e-08	3.39247e-07	-8.39665e-08	2.55280e-07	1.21094e-07	1.46364e-08	1.35730e-07	6.63247e-08	-1.38693e-07	-7.23687e-08
24.969	2.44386e-08	-8.43432e-09	1.60043e-08	2.03777e-07	1.37076e-07	3.40853e-07	5.08721e-08	-5.82305e-09	4.50491e-08	3.27759e-07	-2.79113e-08	2.99848e-07	5.16473e-08	-4.26577e-09	4.73816e-08	3.38675e-07	-8.38251e-08	2.54850e-07	1.20642e-07	1.46873e-08	1.35330e-07	6.62074e-08	-1.38448e-07	-7.22406e-08
24.994	2.43908e-08	-8.41782e-09	1.59730e-08	2.02963e-07	1.36855e-07	3.39818e-07	5.09312e-08	-5.82980e-09	4.51014e-08	3.27889e-07	-2.79224e-08	2.99967e-07	5.15292e-08	-4.25602e-09	4.72732e-08	3.38102e-07	-8.36833e-08	2.54419e-07	1.20195e-07	1.47373e-08	1.34932e-07	6.60899e-08	-1.38202e-07	-7.21125e-08
25.018	2.43440e-08	-8.40166e-09	1.59423e-08	2.02155e-07	1.36635e-07	3.38790e-07	5.09929e-08	-5.83687e-09	4.51560e-08	3.28010e-07	-2.79327e-08	3.00077e-07	5.14119e-08	-4.24633e-09	4.71656e-08	3.37528e-07	-8.35411e-08	2.53987e-07	1.19751e-07	1.47864e-08	1.34537e-07	6.59724e-08	-1.37957e-07	-7.19843e-08
25.043	2.42981e-08	-8.38584e-09	1.59123e-08	2.01355e-07	1.36415e-07	3.37770e-07	5.10573e-08	-5.84424e-09	4.52130e-08	3.28121e-07	-2.79421e-08	3.00179e-07	5.12956e-08	-4.23672e-09	4.70588e-08	3.36952e-07	-8.33986e-08	2.53553e-07	1.19311e-07	1.48348e-08	1.34146e-07	6.58548e-08	-1.37711e-07	-7.18560e-08
25.068	2.42533e-08	-8.37036e-09	1.58829e-08	2.00563e-07	1.36195e-07	3.36758e-07	5.11243e-08	-5.85191e-09	4.52724e-08	3.28222e-07	-2.79508e-08	3.00272e-07	5.11801e-08	-4.22718e-09	4.69529e-08	3.36375e-07	-8.32557e-08	2.53119e-07	1.18874e-07	1.48822e-08	1.33757e-07	6.57372e-08	-1.37465e-07	-7.17276e-08
25.092	2.42094e-08	-8.35523e-09	1.58542e-08	1.99778e-07	1.35975e-07	3.35753e-07	5.11940e-08	-5.85989e-09	4.53341e-08	3.28314e-07	-2.79586e-08	3.00356e-07	5.10655e-08	-4.21771e-09	4.68477e-08	3.35796e-07	-8.31124e-08	2.52683e-07	1.18442e-07	1.49288e-08	1.33371e-07	6.56195e-08	-1.37219e-07	-7.15992e-08
25.117	2.41666e-08	-8.34044e-09	1.58261e-08	1.99000e-07	1.35756e-07	3.34756e-07	5.12663e-08	-5.86816e-09	4.53981e-08	3.28397e-07	-2.79656e-08	3.00431e-07	5.09518e-08	-4.20832e-09	4.67434e-08	3.35216e-07	-8.29688e-08	2.52247e-07	1.18013e-07	1.49745e-08	1.32988e-07	6.55017e-08	-1.36972e-07	-7.14707e-08
25.141	2.41247e-08	-8.32599e-09	1.57987e-08	1.98229e-07	1.35536e-07	3.33766e-07	5.13412e-08	-5.87674e-09	4.54645e-08	3.28469e-07	-2.79718e-08	3.00497e-07	5.08390e-08	-4.19901e-09	4.66400e-08	3.34634e-07	-8.28248e-08	2.51809e-07	1.17588e-07	1.50193e-08	1.32608e-07	6.53839e-08	-1.36726e-07	-7.13421e-08
25.166	2.40838e-08	-8.31188e-09	1.57719e-08	1.97467e-07	1.35317e-07	3.32784e-07	5.14187e-08	-5.88561e-09	4.55331e-08	3.28532e-07	-2.79772e-08	3.00555e-07	5.07271e-08	-4.18977e-09	4.65373e-08	3.34051e-07	-8.26806e-08	2.51371e-07	1.17167e-07	1.50633e-08	1.32231e-07	6.52660e-08	-1.36480e-07	-7.12135e-08
25.190	2.40439e-08	-8.29811e-09	1.57458e-08	1.96711e-07	1.35098e-07	3.31810e-07	5.14988e-08	-5.89478e-09	4.56040e-08	3.28586e-07	-2.79817e-08	3.00604e-07	5.06162e-08	-4.18061e-09	4.64356e-08	3.33467e-07	-8.25359e-08	2.50931e-07	1.16750e-07	1.51064e-08	1.31856e-07	6.51481e-08	-1.36233e-07	-7.10849e-08
25.215	2.40050e-08	-8.28469e-09	1.57204e-08	1.95963e-07	1.34880e-07	3.30843e-07	5.15814e-08	-5.90423e-09	4.56772e-08	3.28629e-07	-2.79854e-08	3.00644e-07	5.05062e-08	-4.17152e-09	4.63347e-08	3.32881e-07	-8.23910e-08	2.50490e-07	1.16337e-07	1.51487e-08	1.31485e-07	6.50302e-08	-1.35986e-07	-7.09562e-08
25.240	2.39672e-08	-8.27162e-09	1.56955e-08	1.95223e-07	1.34662e-07	3.29884e-07	5.16666e-08	-5.91398e-09	4.57526e-08	3.28664e-07	-2.79883e-08	3.00675e-07	5.03971e-08	-4.16251e-09	4.62346e-08	3.32294e-07	-8.22458e-08	2.50049e-07	1.15927e-07	1.51900e-08	1.31117e-07	6.49122e-08	-1.35740e-07	-7.08275e-08
25.264	2.39303e-08	-8.25888e-09	1.56714e-08	1.94490e-07	1.34443e-07	3.28933e-07	5.17543e-08	-5.92402e-09	4.58302e-08	3.28688e-07	-2.79904e-08	3.00698e-07	5.02890e-08	-4.15359e-09	4.61355e-08	3.31706e-07	-8.21002e-08	2.49606e-07	1.15522e-07	1.52305e-08	1.30752e-07	6.47943e-08	-1.35493e-07	-7.06988e-08
25.289	2.38944e-08	-8.24649e-09	1.56479e-08	1.93765e-07	1.34226e-07	3.27990e-07	5.18444e-08	-5.93434e-09	4.59101e-08	3.28703e-07	-2.79917e-08	3.00711e-07	5.01819e-08	-4.14474e-09	4.60372e-08	3.31117e-07	-8.19543e-08	2.49163e-07	1.15120e-07	1.52701e-08	1.30390e-07	6.46762e-08	-1.35246e-07	-7.05700e-08
25.313	2.38595e-08	-8.23445e-09	1.56250e-08	1.93047e-07	1.34008e-07	3.27055e-07	5.19371e-08	-5.94494e-09	4.59921e-08	3.28709e-07	-2.79922e-08	3.00716e-07	5.00758e-08	-4.13597e-09	4.59398e-08	3.30526e-07	-8.18082e-08	2.48718e-07	1.14723e-07	1.53088e-08	1.30031e-07	6.45582e-08	-1.34999e-07	-7.04412e-08
25.338	2.38256e-08	-8.22275e-09	1.56028e-08	1.92337e-07	1.33791e-07	3.26128e-07	5.20322e-08	-5.95583e-09	4.60764e-08	3.28704e-07	-2.79918e-08	3.00713e-07	4.99706e-08	-4.12729e-09	4.58433e-08	3.29935e-07	-8.16617e-08	2.48273e-07	1.14329e-07	1.53467e-08	1.29675e-07	6.44402e-08	-1.34753e-07	-7.03124e-08
25.362	2.37927e-08	-8.21140e-09	1.55813e-08	1.91634e-07	1.33574e-07	3.25208e-07	5.21298e-08	-5.96700e-09	4.61628e-08	3.28691e-07	-2.79907e-08	3.00700e-07	4.98665e-08	-4.11868e-09	4.57478e-08	3.29342e-07	-8.15150e-08	2.47827e-07	1.13939e-07	1.53836e-08	1.29323e-07	6.43222e-08	-1.34506e-07	-7.01837e-08
25.387	2.37608e-08	-8.20039e-09	1.55604e-08	1.90940e-07	1.33357e-07	3.24297e-07	5.22298e-08	-5.97844e-09	4.62513e-08	3.28667e-07	-2.79887e-08	3.00679e-07	4.97633e-08	-4.11016e-09	4.56531e-08	3.28748e-07	-8.13680e-08	2.47380e-07	1.13553e-07	1.54197e-08	1.28973e-07	6.42041e-08	-1.34259e-07	-7.00549e-08
25.412	2.37299e-08	-8.18973e-09	1.55402e-08	1.90253e-07	1.33141e-07	3.23393e-07	5.23322e-08	-5.99017e-09	4.63420e-08	3.28635e-07	-2.79859e-08	3.00649e-07	4.96612e-08	-4.10173e-09	4.55594e-08	3.28153e-07	-8.12207e-08	2.46932e-07	1.13172e-07	1.54549e-08	1.28627e-07	6.40861e-08	-1.34012e-07	-6.99261e-08
25.436	2.37000e-08	-8.17941e-09	1.55206e-08	1.89573e-07	1.32925e-07	3.22498e-07	5.24370e-08	-6.00216e-09	4.64348e-08	3.28592e-07	-2.79823e-08	3.00610e-07	4.95600e-08	-4.09338e-09	4.54667e-08	3.27557e-07	-8.10732e-08	2.46484e-07	1.12794e-07	1.54892e-08	1.28283e-07	6.39681e-08	-1.33765e-07	-6.97974e-08
25.461	2.36711e-08	-8.16944e-09	1.55017e-08	1.88902e-07	1.32709e-07	3.21611e-07	5.25441e-08	-6.01443e-09	4.65297e-08	3.28540e-07	-2.79778e-08	3.00562e-07	4.94600e-08	-4.08511e-09	4.53748e-08	3.26960e-07	-8.09254e-08	2.46035e-07	1.12420e-07	1.55226e-08	1.27943e-07	6.38501e-08	-1.33519e-07	-6.96686e-08
25.485	2.36432e-08	-8.15982e-09	1.54834e-08	1.88238e-07	1.32494e-07	3.20732e-07	5.26537e-08	-6.02697e-09	4.66267e-08	3.28479e-07	-2.79726e-08	3.00506e-07	4.93609e-08	-4.07693e-09	4.52840e-08	3.26362e-07	-8.07774e-08	2.45584e-07	1.12051e-07	1.55551e-08	1.27606e-07	6.37322e-08	-1.33272e-07	-6.95399e-08
25.510	2.36163e-08	-8.15054e-09	1.54658e-08	1.87582e-07	1.32279e-07	3.19861e-07	5.27655e-08	-6.03977e-09	4.67258e-08	3.28408e-07	-2.79666e-08	3.00441e-07	4.92629e-08	-4.06883e-09	4.51941e-08	3.25763e-07	-8.06291e-08	2.45134e-07	1.11685e-07	1.55867e-08	1.27272e-07	6.36143e-08	-1.33025e-07	-6.94112e-08
25.534	2.35905e-08	-8.14161e-09	1.54488e-08	1.86934e-07	1.32064e-07	3.18998e-07	5.28797e-08	-6.05284e-09	4.68269e-08	3.28327e-07	-2.79597e-08	3.00368e-07	4.91659e-08	-4.06083e-09	4.51051e-08	3.25163e-07	-8.04806e-08	2.44682e-07	1.11324e-07	1.56175e-08	1.26941e-07	6.34964e-08	-1.32779e-07	-6.92826e-08
25.559	2.35656e-08	-8.13303e-09	1.54326e-08	1.86294e-07	1.31850e-07	3.18143e-07	5.29962e-08	-6.06618e-09	4.69300e-08	3.28237e-07	-2.79521e-08	3.00285e-07	4.90701e-08	-4.05291e-09	4.50172e-08	3.24562e-07	-8.03319e-08	2.44230e-07	1.10966e-07	1.56473e-08	1.26613e-07	6.33785e-08	-1.32533e-07	-6.91540e-08
25.584	2.35417e-08	-8.12479e-09	1.54169e-08	1.85661e-07	1.31636e-07	3.17297e-07	5.31150e-08	-6.07977e-09	4.70352e-08	3.28138e-07	-2.79436e-08	3.00194e-07	4.89753e-08	-4.04508e-09	4.49302e-08	3.23960e-07	-8.01830e-08	2.43777e-07	1.10613e-07	1.56763e-08	1.26289e-07	6.32607e-08	-1.32286e-07	-6.90255e-08
25.608	2.35189e-08	-8.11690e-09	1.54020e-08	1.85037e-07	1.31422e-07	3.16459e-07	5.32361e-08	-6.09363e-09	4.71424e-08	3.28029e-07	-2.79343e-08	3.00095e-07	4.88815e-08	-4.03734e-09	4.48442e-08	3.23358e-07	-8.00338e-08	2.43324e-07	1.10264e-07	1.57043e-08	1.25968e-07	6.31430e-08	-1.32040e-07	-6.88970e-08
25.633	2.34970e-08	-8.10937e-09	1.53877e-08	1.84420e-07	1.31209e-07	3.15629e-07	5.33594e-08	-6.10775e-09	4.72516e-08	3.27911e-07	-2.79242e-08	2.99986e-07	4.87889e-08	-4.02969e-09	4.47592e-08	3.22754e-07	-7.98844e-08	2.42870e-07	1.09919e-07	1.57315e-08	1.25650e-07	6.30253e-08	-1.31794e-07	-6.87686e-08
25.657	2.34762e-08	-8.10217e-09	1.53740e-08	1.83811e-07	1.30996e-07	3.14808e-07	5.34850e-08	-6.12212e-09	4.73628e-08	3.27783e-07	-2.79133e-08	2.99869e-07	4.86974e-08	-4.02213e-09	4.46753e-08	3.22150e-07	-7.97349e-08	2.42415e-07	1.09578e-07	1.57577e-08	1.25335e-07	6.29077e-08	-1.31548e-07	-6.86402e-08
25.682	2.34564e-08	-8.09533e-09	1.53610e-08	1.83211e-07	1.30784e-07	3.13995e-07	5.36127e-08	-6.13675e-09	4.74760e-08	3.27646e-07	-2.79017e-08	2.99744e-07	4.86070e-08	-4.01466e-09	4.45923e-08	3.21545e-07	-7.95851e-08	2.41960e-07	1.09241e-07	1.57831e-08	1.25024e-07	6.27901e-08	-1.31302e-07	-6.85120e-08
25.706	2.34375e-08	-8.08884e-09	1.53487e-08	1.82618e-07	1.30572e-07	3.13190e-07	5.37427e-08	-6.15162e-09	4.75911e-08	3.27499e-07	-2.78892e-08	2.99610e-07	4.85177e-08	-4.00728e-09	4.45104e-08	3.20939e-07	-7.94352e-08	2.41504e-07	1.08908e-07	1.58076e-08	1.24716e-07	6.26726e-08	-1.31056e-07	-6.83838e-08
25.731	2.34197e-08	-8.08269e-09	1.53370e-08	1.82033e-07	1.30361e-07	3.12393e-07	5.38749e-08	-6.16675e-09	4.77081e-08	3.27343e-07	-2.78759e-08	2.99467e-07	4.84295e-08	-4.00000e-09	4.44295e-08	3.20332e-07	-7.92850e-08	2.41047e-07	1.08580e-07	1.58312e-08	1.24411e-07	6.25552e-08	-1.30811e-07	-6.82557e-08
25.756	2.34029e-08	-8.07689e-09	1.53260e-08	1.81456e-07	1.30150e-07	3.11606e-07	5.40092e-08	-6.18213e-09	4.78271e-08	3.27177e-07	-2.78618e-08	2.99316e-07	4.83425e-08	-3.99281e-09	4.43497e-08	3.19725e-07	-7.91347e-08	2.40590e-07	1.08256e-07	1.58538e-08	1.24110e-07	6.24379e-08	-1.30566e-07	-6.81277e-08
25.780	2.33872e-08	-8.07144e-09	1.53157e-08	1.80887e-07	1.29939e-07	3.10826e-07	5.41457e-08	-6.19775e-09	4.79480e-08	3.27003e-07	-2.78469e-08	2.99156e-07	4.82566e-08	-3.98572e-09	4.42709e-08	3.19117e-07	-7.89843e-08	2.40133e-07	1.07936e-07	1.58756e-08	1.23811e-07	6.23207e-08	-1.30320e-07	-6.79998e-08
25.805	2.33724e-08	-8.06635e-09	1.53060e-08	1.80326e-07	1.29729e-07	3.10055e-07	5.42844e-08	-6.21362e-09	4.80707e-08	3.26818e-07	-2.78312e-08	2.98987e-07	4.81719e-08	-3.97872e-09	4.41932e-08	3.18509e-07	-7.88337e-08	2.39675e-07	1.07620e-07	1.58965e-08	1.23516e-07	6.22035e-08	-1.30075e-07	-6.78719e-08
25.829	2.33586e-08	-8.06160e-09	1.52970e-08	1.79774e-07	1.29519e-07	3.09293e-07	5.44251e-08	-6.22973e-09	4.81954e-08	3.26625e-07	-2.78147e-08	2.98810e-07	4.80884e-08	-3.97182e-09	4.41165e-08	3.17899e-07	-7.86829e-08	2.39217e-07	1.07308e-07	1.59165e-08	1.23225e-07	6.20865e-08	-1.29831e-07	-6.77442e-08
25.854	2.33459e-08	-8.05720e-09	1.52887e-08	1.79229e-07	1.29310e-07	3.08539e-07	5.45680e-08	-6.24609e-09	4.83219e-08	3.26422e-07	-2.77975e-08	2.98625e-07	4.80060e-08	-3.96502e-09	4.40409e-08	3.17290e-07	-7.85320e-08	2.38758e-07	1.07001e-07	1.59355e-08	1.22936e-07	6.19696e-08	-1.29586e-07	-6.76167e-08
25.879	2.33341e-08	-8.05315e-09	1.52810e-08	1.78692e-07	1.29101e-07	3.07794e-07	5.47129e-08	-6.26268e-09	4.84502e-08	3.26210e-07	-2.77794e-08	2.98431e-07	4.79248e-08	-3.95831e-09	4.39665e-08	3.16679e-07	-7.83809e-08	2.38298e-07	1.06698e-07	1.59537e-08	1.22652e-07	6.18527e-08	-1.29342e-07	-6.74892e-08
25.903	2.33234e-08	-8.04945e-09	1.52740e-08	1.78164e-07	1.28893e-07	3.07057e-07	5.48599e-08	-6.27951e-09	4.85804e-08	3.25989e-07	-2.77606e-08	2.98228e-07	4.78448e-08	-3.95170e-09	4.38931e-08	3.16068e-07	-7.82297e-08	2.37839e-07	1.06399e-07	1.59710e-08	1.22370e-07	6.17360e-08	-1.29098e-07	-6.73619e-08
25.928	2.33137e-08	-8.04610e-09	1.52676e-08	1.77643e-07	1.28686e-07	3.06329e-07	5.50090e-08	-6.29657e-09	4.87124e-08	3.25758e-07	-2.77409e-08	2.98017e-07	4.77659e-08	-3.94519e-09	4.38207e-08	3.15457e-07	-7.80784e-08	2.37379e-07	1.06104e-07	1.59874e-08	1.22092e-07	6.16195e-08	-1.28854e-07	-6.72347e-08
25.952	2.33050e-08	-8.04310e-09	1.52619e-08	1.77131e-07	1.28478e-07	3.05609e-07	5.51601e-08	-6.31387e-09	4.88463e-08	3.25518e-07	-2.77205e-08	2.97798e-07	4.76883e-08	-3.93878e-09	4.37496e-08	3.14845e-07	-7.79269e-08	2.36918e-07	1.05814e-07	1.60028e-08	1.21817e-07	6.15030e-08	-1.28611e-07	-6.71076e-08
25.977	2.32974e-08	-8.04045e-09	1.52569e-08	1.76627e-07	1.28272e-07	3.04898e-07	5.53133e-08	-6.33140e-09	4.89819e-08	3.25269e-07	-2.76993e-08	2.97570e-07	4.76119e-08	-3.93247e-09	4.36795e-08	3.14233e-07	-7.77754e-08	2.36458e-07	1.05528e-07	1.60174e-08	1.21546e-07	6.13867e-08	-1.28367e-07	-6.69807e-08
26.001	2.32907e-08	-8.03815e-09	1.52525e-08	1.76130e-07	1.28066e-07	3.04196e-07	5.54684e-08	-6.34915e-09	4.91193e-08	3.25011e-07	-2.76773e-08	2.97334e-07	4.75368e-08	-3.92627e-09	4.36105e-08	3.13620e-07	-7.76237e-08	2.35996e-07	1.05246e-07	1.60311e-08	1.21278e-07	6.12705e-08	-1.28124e-07	-6.68539e-08
26.026	2.32851e-08	-8.03621e-09	1.52488e-08	1.75643e-07	1.27860e-07	3.03503e-07	5.56255e-08	-6.36714e-09	4.92584e-08	3.24743e-07	-2.76545e-08	2.97089e-07	4.74629e-08	-3.92016e-09	4.35427e-08	3.13007e-07	-7.74720e-08	2.35535e-07	1.04969e-07	1.60438e-08	1.21013e-07	6.11545e-08	-1.27882e-07	-6.67273e-08
26.051	2.32804e-08	-8.03461e-09	1.52458e-08	1.75163e-07	1.27655e-07	3.02818e-07	5.57847e-08	-6.38535e-09	4.93993e-08	3.24467e-07	-2.76310e-08	2.96836e-07	4.73902e-08	-3.91416e-09	4.34760e-08	3.12394e-07	-7.73201e-08	2.35073e-07	1.04696e-07	1.60557e-08	1.20752e-07	6.10386e-08	-1.27639e-07	-6.66009e-08
26.075	2.32768e-08	-8.03337e-09	1.52435e-08	1.74691e-07	1.27451e-07	3.02142e-07	5.59457e-08	-6.40379e-09	4.95419e-08	3.24181e-07	-2.76066e-08	2.96575e-07	4.73187e-08	-3.90826e-09	4.34105e-08	3.11780e-07	-7.71682e-08	2.34612e-07	1.04427e-07	1.60667e-08	1.20494e-07	6.09228e-08	-1.27397e-07	-6.64746e-08
26.100	2.32742e-08	-8.03247e-09	1.52418e-08	1.74228e-07	1.27247e-07	3.01475e-07	5.61088e-08	-6.42245e-09	4.96863e-08	3.23886e-07	-2.75815e-08	2.96305e-07	4.72485e-08	-3.90246e-09	4.33461e-08	3.11166e-07	-7.70162e-08	2.34149e-07	1.04163e-07	1.60767e-08	1.20240e-07	6.08073e-08	-1.27156e-07	-6.63485e-08
26.124	2.32727e-08	-8.03193e-09	1.52407e-08	1.73773e-07	1.27043e-07	3.00816e-07	5.62737e-08	-6.44133e-09	4.98324e-08	3.23582e-07	-2.75557e-08	2.96027e-07	4.71796e-08	-3.89677e-09	4.32829e-08	3.10551e-07	-7.68641e-08	2.33687e-07	1.03903e-07	1.60859e-08	1.19989e-07	6.06919e-08	-1.26914e-07	-6.62225e-08
26.149	2.32721e-08	-8.03174e-09	1.52404e-08	1.73326e-07	1.26841e-07	3.00166e-07	5.64406e-08	-6.46043e-09	4.99801e-08	3.23270e-07	-2.75290e-08	2.95741e-07	4.71120e-08	-3.89118e-09	4.32208e-08	3.09936e-07	-7.67120e-08	2.33224e-07	1.03647e-07	1.60942e-08	1.19741e-07	6.05766e-08	-1.26673e-07	-6.60968e-08
26.173	2.32726e-08	-8.03190e-09	1.52407e-08	1.72887e-07	1.26638e-07	2.99526e-07	5.66093e-08	-6.47975e-09	5.01296e-08	3.22948e-07	-2.75016e-08	2.95446e-07	4.70456e-08	-3.88570e-09	4.31599e-08	3.09321e-07	-7.65597e-08	2.32762e-07	1.03396e-07	1.61015e-08	1.19497e-07	6.04615e-08	-1.26433e-07	-6.59712e-08
26.198	2.32741e-08	-8.03241e-09	1.52416e-08	1.72457e-07	1.26437e-07	2.98894e-07	5.67800e-08	-6.49928e-09	5.02807e-08	3.22617e-07	-2.74734e-08	2.95143e-07	4.69806e-08	-3.88033e-09	4.31003e-08	3.08706e-07	-7.64075e-08	2.32299e-07	1.03149e-07	1.61080e-08	1.19257e-07	6.03466e-08	-1.26193e-07	-6.58459e-08
26.223	2.32766e-08	-8.03328e-09	1.52433e-08	1.72034e-07	1.26236e-07	2.98270e-07	5.69525e-08	-6.51903e-09	5.04335e-08	3.22277e-07	-2.74444e-08	2.94832e-07	4.69168e-08	-3.87506e-09	4.30418e-08	3.08091e-07	-7.62552e-08	2.31836e-07	1.02906e-07	1.61136e-08	1.19020e-07	6.02319e-08	-1.25953e-07	-6.57207e-08
26.247	2.32801e-08	-8.03449e-09	1.52456e-08	1.71620e-07	1.26036e-07	2.97656e-07	5.71268e-08	-6.53899e-09	5.05879e-08	3.21928e-07	-2.74147e-08	2.94513e-07	4.68544e-08	-3.86990e-09	4.29845e-08	3.07475e-07	-7.61028e-08	2.31373e-07	1.02668e-07	1.61182e-08	1.18786e-07	6.01174e-08	-1.25713e-07	-6.55957e-08
26.272	2.32846e-08	-8.03606e-09	1.52486e-08	1.71215e-07	1.25836e-07	2.97051e-07	5.73031e-08	-6.55916e-09	5.07439e-08	3.21570e-07	-2.73843e-08	2.94186e-07	4.67932e-08	-3.86485e-09	4.29284e-08	3.06860e-07	-7.59504e-08	2.30909e-07	1.02434e-07	1.61220e-08	1.18556e-07	6.00031e-08	-1.25474e-07	-6.54710e-08
26.296	2.32902e-08	-8.03798e-09	1.52522e-08	1.70817e-07	1.25637e-07	2.96454e-07	5.74811e-08	-6.57953e-09	5.09015e-08	3.21203e-07	-2.73530e-08	2.93850e-07	4.67334e-08	-3.85991e-09	4.28735e-08	3.06244e-07	-7.57980e-08	2.30446e-07	1.02205e-07	1.61249e-08	1.18330e-07	5.98890e-08	-1.25235e-07	-6.53465e-08
26.321	2.32968e-08	-8.04025e-09	1.52565e-08	1.70428e-07	1.25439e-07	2.95867e-07	5.76609e-08	-6.60012e-09	5.10608e-08	3.20827e-07	-2.73210e-08	2.93506e-07	4.66750e-08	-3.85508e-09	4.28199e-08	3.05628e-07	-7.56456e-08	2.29982e-07	1.01980e-07	1.61268e-08	1.18107e-07	5.97750e-08	-1.24997e-07	-6.52222e-08
26.345	2.33044e-08	-8.04288e-09	1.52615e-08	1.70047e-07	1.25241e-07	2.95288e-07	5.78426e-08	-6.62091e-09	5.12216e-08	3.20443e-07	-2.72883e-08	2.93155e-07	4.66178e-08	-3.85036e-09	4.27675e-08	3.05012e-07	-7.54932e-08	2.29519e-07	1.01759e-07	1.61279e-08	1.17887e-07	5.96613e-08	-1.24759e-07	-6.50981e-08
26.370	2.33130e-08	-8.04585e-09	1.52671e-08	1.69675e-07	1.25044e-07	2.94718e-07	5.80260e-08	-6.64190e-09	5.13841e-08	3.20050e-07	-2.72548e-08	2.92795e-07	4.65620e-08	-3.84576e-09	4.27163e-08	3.04396e-07	-7.53407e-08	2.29056e-07	1.01543e-07	1.61281e-08	1.17671e-07	5.95478e-08	-1.24522e-07	-6.49743e-08
26.395	2.33226e-08	-8.04918e-09	1.52735e-08	1.69310e-07	1.24847e-07	2.94158e-07	5.82111e-08	-6.66310e-09	5.15480e-08	3.19648e-07	-2.72206e-08	2.92427e-07	4.65076e-08	-3.84126e-09	4.26663e-08	3.03780e-07	-7.51883e-08	2.28592e-07	1.01331e-07	1.61274e-08	1.17458e-07	5.94346e-08	-1.24285e-07	-6.48507e-08
26.419	2.33333e-08	-8.05286e-09	1.52804e-08	1.68954e-07	1.24652e-07	2.93606e-07	5.83981e-08	-6.68450e-09	5.17136e-08	3.19237e-07	-2.71856e-08	2.92051e-07	4.64545e-08	-3.83688e-09	4.26177e-08	3.03164e-07	-7.50359e-08	2.28129e-07	1.01124e-07	1.61258e-08	1.17250e-07	5.93215e-08	-1.24049e-07	-6.47273e-08
26.444	2.33450e-08	-8.05690e-09	1.52881e-08	1.68607e-07	1.24457e-07	2.93063e-07	5.85867e-08	-6.70609e-09	5.18806e-08	3.18817e-07	-2.71498e-08	2.91667e-07	4.64028e-08	-3.83261e-09	4.25702e-08	3.02549e-07	-7.48834e-08	2.27665e-07	1.00921e-07	1.61233e-08	1.17044e-07	5.92087e-08	-1.23813e-07	-6.46042e-08
26.468	2.33577e-08	-8.06128e-09	1.52964e-08	1.68267e-07	1.24262e-07	2.92530e-07	5.87771e-08	-6.72789e-09	5.20492e-08	3.18389e-07	-2.71134e-08	2.91275e-07	4.63525e-08	-3.82845e-09	4.25241e-08	3.01933e-07	-7.47310e-08	2.27202e-07	1.00722e-07	1.61199e-08	1.16842e-07	5.90961e-08	-1.23577e-07	-6.44813e-08
26.493	2.33714e-08	-8.06602e-09	1.53054e-08	1.67936e-07	1.24069e-07	2.92005e-07	5.89692e-08	-6.74987e-09	5.22194e-08	3.17952e-07	-2.70762e-08	2.90876e-07	4.63036e-08	-3.82441e-09	4.24792e-08	3.01317e-07	-7.45786e-08	2.26739e-07	1.00528e-07	1.61157e-08	1.16644e-07	5.89837e-08	-1.23342e-07	-6.43588e-08
26.518	2.33862e-08	-8.07112e-09	1.53151e-08	1.67614e-07	1.23876e-07	2.91489e-07	5.91630e-08	-6.77206e-09	5.23910e-08	3.17506e-07	-2.70382e-08	2.90468e-07	4.62561e-08	-3.82049e-09	4.24356e-08	3.00702e-07	-7.44263e-08	2.26275e-07	1.00339e-07	1.61105e-08	1.16449e-07	5.88716e-08	-1.23108e-07	-6.42364e-08
26.542	2.34020e-08	-8.07656e-09	1.53254e-08	1.67299e-07	1.23683e-07	2.90983e-07	5.93585e-08	-6.79443e-09	5.25641e-08	3.17052e-07	-2.69995e-08	2.90053e-07	4.62099e-08	-3.81668e-09	4.23933e-08	3.00086e-07	-7.42740e-08	2.25812e-07	1.00154e-07	1.61045e-08	1.16258e-07	5.87598e-08	-1.22874e-07	-6.41144e-08
26.567	2.34188e-08	-8.08236e-09	1.53364e-08	1.66993e-07	1.23492e-07	2.90485e-07	5.95557e-08	-6.81700e-09	5.27387e-08	3.16589e-07	-2.69601e-08	2.89629e-07	4.61652e-08	-3.81298e-09	4.23522e-08	2.99471e-07	-7.41217e-08	2.25349e-07	9.99730e-08	1.60976e-08	1.16071e-07	5.86482e-08	-1.22641e-07	-6.39926e-08
26.591	2.34366e-08	-8.08851e-09	1.53481e-08	1.66696e-07	1.23301e-07	2.89997e-07	5.97545e-08	-6.83976e-09	5.29147e-08	3.16118e-07	-2.69200e-08	2.89198e-07	4.61219e-08	-3.80940e-09	4.23125e-08	2.98856e-07	-7.39695e-08	2.24887e-07	9.97968e-08	1.60897e-08	1.15887e-07	5.85368e-08	-1.22408e-07	-6.38711e-08
26.616	2.34554e-08	-8.09501e-09	1.53604e-08	1.66406e-07	1.23111e-07	2.89518e-07	5.99549e-08	-6.86270e-09	5.30922e-08	3.15638e-07	-2.68792e-08	2.88759e-07	4.60800e-08	-3.80595e-09	4.22741e-08	2.98241e-07	-7.38174e-08	2.24424e-07	9.96251e-08	1.60810e-08	1.15706e-07	5.84257e-08	-1.22176e-07	-6.37499e-08
26.640	2.34753e-08	-8.10187e-09	1.53734e-08	1.66125e-07	1.22922e-07	2.89047e-07	6.01570e-08	-6.88583e-09	5.32712e-08	3.15150e-07	-2.68376e-08	2.88313e-07	4.60396e-08	-3.80260e-09	4.22370e-08	2.97627e-07	-7.36653e-08	2.23962e-07	9.94578e-08	1.60715e-08	1.15529e-07	5.83149e-08	-1.21944e-07	-6.36290e-08
26.665	2.34962e-08	-8.10908e-09	1.53871e-08	1.65853e-07	1.22733e-07	2.88586e-07	6.03607e-08	-6.90915e-09	5.34515e-08	3.14654e-07	-2.67953e-08	2.87858e-07	4.60006e-08	-3.79938e-09	4.22012e-08	2.97013e-07	-7.35133e-08	2.23500e-07	9.92950e-08	1.60610e-08	1.15356e-07	5.82044e-08	-1.21713e-07	-6.35084e-08
26.690	2.35181e-08	-8.11664e-09	1.54015e-08	1.65588e-07	1.22546e-07	2.88134e-07	6.05660e-08	-6.93265e-09	5.36333e-08	3.14149e-07	-2.67523e-08	2.87396e-07	4.59630e-08	-3.79628e-09	4.21667e-08	2.96399e-07	-7.33613e-08	2.23038e-07	9.91367e-08	1.60497e-08	1.15186e-07	5.80941e-08	-1.21482e-07	-6.33881e-08
26.714	2.35410e-08	-8.12455e-09	1.54165e-08	1.65333e-07	1.22359e-07	2.87691e-07	6.07729e-08	-6.95633e-09	5.38165e-08	3.13635e-07	-2.67086e-08	2.86927e-07	4.59269e-08	-3.79330e-09	4.21336e-08	2.95785e-07	-7.32095e-08	2.22576e-07	9.89829e-08	1.60375e-08	1.15020e-07	5.79841e-08	-1.21252e-07	-6.32680e-08
26.739	2.35650e-08	-8.13282e-09	1.54322e-08	1.65085e-07	1.22173e-07	2.87258e-07	6.09813e-08	-6.98019e-09	5.40011e-08	3.13113e-07	-2.66641e-08	2.86449e-07	4.58922e-08	-3.79044e-09	4.21018e-08	2.95172e-07	-7.30577e-08	2.22115e-07	9.88336e-08	1.60244e-08	1.14858e-07	5.78744e-08	-1.21023e-07	-6.31484e-08
26.763	2.35900e-08	-8.14144e-09	1.54485e-08	1.64846e-07	1.21987e-07	2.86833e-07	6.11914e-08	-7.00423e-09	5.41871e-08	3.12583e-07	-2.66190e-08	2.85964e-07	4.58590e-08	-3.78769e-09	4.20714e-08	2.94559e-07	-7.29060e-08	2.21653e-07	9.86887e-08	1.60104e-08	1.14699e-07	5.77650e-08	-1.20794e-07	-6.30290e-08
26.788	2.36160e-08	-8.15041e-09	1.54656e-08	1.64615e-07	1.21803e-07	2.86418e-07	6.14030e-08	-7.02845e-09	5.43745e-08	3.12045e-07	-2.65731e-08	2.85472e-07	4.58273e-08	-3.78508e-09	4.20423e-08	2.93947e-07	-7.27545e-08	2.21193e-07	9.85483e-08	1.59956e-08	1.14544e-07	5.76559e-08	-1.20566e-07	-6.29099e-08
26.812	2.36430e-08	-8.15974e-09	1.54832e-08	1.64392e-07	1.21619e-07	2.86011e-07	6.16161e-08	-7.05284e-09	5.45632e-08	3.11499e-07	-2.65266e-08	2.84972e-07	4.57971e-08	-3.78258e-09	4.20145e-08	2.93335e-07	-7.26030e-08	2.20732e-07	9.84124e-08	1.59799e-08	1.14392e-07	5.75471e-08	-1.20338e-07	-6.27912e-08
26.837	2.36710e-08	-8.16942e-09	1.55016e-08	1.64178e-07	1.21436e-07	2.85614e-07	6.18307e-08	-7.07741e-09	5.47533e-08	3.10944e-07	-2.64794e-08	2.84464e-07	4.57684e-08	-3.78020e-09	4.19882e-08	2.92724e-07	-7.24517e-08	2.20272e-07	9.82810e-08	1.59634e-08	1.14244e-07	5.74386e-08	-1.20111e-07	-6.26728e-08
26.862	2.37001e-08	-8.17945e-09	1.55206e-08	1.63972e-07	1.21254e-07	2.85226e-07	6.20469e-08	-7.10216e-09	5.49447e-08	3.10381e-07	-2.64314e-08	2.83950e-07	4.57411e-08	-3.77795e-09	4.19632e-08	2.92113e-07	-7.23004e-08	2.19812e-07	9.81541e-08	1.59459e-08	1.14100e-07	5.73304e-08	-1.19885e-07	-6.25547e-08
26.886	2.37302e-08	-8.18983e-09	1.55403e-08	1.63775e-07	1.21073e-07	2.84847e-07	6.22646e-08	-7.12707e-09	5.51375e-08	3.09810e-07	-2.63828e-08	2.83427e-07	4.57154e-08	-3.77583e-09	4.19395e-08	2.91502e-07	-7.21494e-08	2.19353e-07	9.80317e-08	1.59277e-08	1.13959e-07	5.72225e-08	-1.19660e-07	-6.24370e-08
26.911	2.37613e-08	-8.20057e-09	1.55607e-08	1.63585e-07	1.20892e-07	2.84478e-07	6.24838e-08	-7.15216e-09	5.53316e-08	3.09231e-07	-2.63335e-08	2.82898e-07	4.56911e-08	-3.77382e-09	4.19173e-08	2.90892e-07	-7.19984e-08	2.18894e-07	9.79138e-08	1.59085e-08	1.13822e-07	5.71150e-08	-1.19435e-07	-6.23197e-08
26.935	2.37934e-08	-8.21166e-09	1.55818e-08	1.63404e-07	1.20713e-07	2.84117e-07	6.27044e-08	-7.17742e-09	5.55270e-08	3.08644e-07	-2.62835e-08	2.82361e-07	4.56684e-08	-3.77195e-09	4.18964e-08	2.90283e-07	-7.18476e-08	2.18435e-07	9.78004e-08	1.58885e-08	1.13689e-07	5.70077e-08	-1.19210e-07	-6.22027e-08
26.960	2.38266e-08	-8.22310e-09	1.56035e-08	1.63232e-07	1.20534e-07	2.83766e-07	6.29265e-08	-7.20284e-09	5.57237e-08	3.08049e-07	-2.62329e-08	2.81816e-07	4.56472e-08	-3.77019e-09	4.18770e-08	2.89674e-07	-7.16969e-08	2.17977e-07	9.76915e-08	1.58677e-08	1.13559e-07	5.69008e-08	-1.18987e-07	-6.20860e-08
26.984	2.38608e-08	-8.23489e-09	1.56259e-08	1.63068e-07	1.20356e-07	2.83424e-07	6.31501e-08	-7.22844e-09	5.59217e-08	3.07446e-07	-2.61815e-08	2.81265e-07	4.56275e-08	-3.76857e-09	4.18589e-08	2.89066e-07	-7.15464e-08	2.17520e-07	9.75870e-08	1.58459e-08	1.13433e-07	5.67942e-08	-1.18764e-07	-6.19697e-08
27.009	2.38959e-08	-8.24704e-09	1.56489e-08	1.62912e-07	1.20179e-07	2.83091e-07	6.33751e-08	-7.25419e-09	5.61210e-08	3.06835e-07	-2.61295e-08	2.80706e-07	4.56093e-08	-3.76707e-09	4.18423e-08	2.88459e-07	-7.13960e-08	2.17063e-07	9.74871e-08	1.58234e-08	1.13310e-07	5.66880e-08	-1.18542e-07	-6.18538e-08
27.034	2.39322e-08	-8.25954e-09	1.56726e-08	1.62764e-07	1.20003e-07	2.82768e-07	6.36016e-08	-7.28012e-09	5.63215e-08	3.06217e-07	-2.60768e-08	2.80140e-07	4.55927e-08	-3.76570e-09	4.18270e-08	2.87852e-07	-7.12458e-08	2.16606e-07	9.73916e-08	1.58000e-08	1.13192e-07	5.65821e-08	-1.18320e-07	-6.17382e-08
27.058	2.39694e-08	-8.27239e-09	1.56970e-08	1.62625e-07	1.19828e-07	2.82453e-07	6.38295e-08	-7.30620e-09	5.65233e-08	3.05590e-07	-2.60235e-08	2.79567e-07	4.55776e-08	-3.76445e-09	4.18132e-08	2.87246e-07	-7.10958e-08	2.16150e-07	9.73007e-08	1.57757e-08	1.13076e-07	5.64765e-08	-1.18100e-07	-6.16231e-08
27.083	2.40077e-08	-8.28559e-09	1.57221e-08	1.62494e-07	1.19654e-07	2.82148e-07	6.40588e-08	-7.33245e-09	5.67264e-08	3.04956e-07	-2.59695e-08	2.78987e-07	4.55641e-08	-3.76333e-09	4.18008e-08	2.86640e-07	-7.09460e-08	2.15694e-07	9.72142e-08	1.57506e-08	1.12965e-07	5.63713e-08	-1.17880e-07	-6.15083e-08
27.107	2.40469e-08	-8.29915e-09	1.57478e-08	1.62372e-07	1.19481e-07	2.81852e-07	6.42896e-08	-7.35886e-09	5.69307e-08	3.04314e-07	-2.59148e-08	2.78399e-07	4.55521e-08	-3.76234e-09	4.17898e-08	2.86036e-07	-7.07963e-08	2.15239e-07	9.71323e-08	1.57247e-08	1.12857e-07	5.62664e-08	-1.17660e-07	-6.13938e-08
27.132	2.40872e-08	-8.31306e-09	1.57742e-08	1.62257e-07	1.19308e-07	2.81565e-07	6.45217e-08	-7.38543e-09	5.71362e-08	3.03664e-07	-2.58595e-08	2.77805e-07	4.55417e-08	-3.76148e-09	4.17802e-08	2.85432e-07	-7.06468e-08	2.14785e-07	9.70548e-08	1.56979e-08	1.12753e-07	5.61620e-08	-1.17442e-07	-6.12798e-08
27.156	2.41285e-08	-8.32732e-09	1.58012e-08	1.62151e-07	1.19137e-07	2.81288e-07	6.47552e-08	-7.41216e-09	5.73430e-08	3.03007e-07	-2.58035e-08	2.77204e-07	4.55329e-08	-3.76075e-09	4.17721e-08	2.84829e-07	-7.04975e-08	2.14331e-07	9.69818e-08	1.56703e-08	1.12652e-07	5.60578e-08	-1.17224e-07	-6.11662e-08
27.181	2.41709e-08	-8.34193e-09	1.58290e-08	1.62053e-07	1.18966e-07	2.81019e-07	6.49900e-08	-7.43904e-09	5.75510e-08	3.02342e-07	-2.57469e-08	2.76595e-07	4.55256e-08	-3.76015e-09	4.17654e-08	2.84226e-07	-7.03485e-08	2.13878e-07	9.69133e-08	1.56418e-08	1.12555e-07	5.59540e-08	-1.17007e-07	-6.10530e-08
27.206	2.42142e-08	-8.35689e-09	1.58573e-08	1.61964e-07	1.18796e-07	2.80760e-07	6.52263e-08	-7.46608e-09	5.77602e-08	3.01670e-07	-2.56896e-08	2.75980e-07	4.55199e-08	-3.75968e-09	4.17602e-08	2.83625e-07	-7.01996e-08	2.13425e-07	9.68493e-08	1.56126e-08	1.12462e-07	5.58506e-08	-1.16791e-07	-6.09401e-08
27.230	2.42586e-08	-8.37221e-09	1.58864e-08	1.61883e-07	1.18628e-07	2.80510e-07	6.54639e-08	-7.49328e-09	5.79706e-08	3.00990e-07	-2.56317e-08	2.75358e-07	4.55158e-08	-3.75934e-09	4.17564e-08	2.83024e-07	-7.00509e-08	2.12973e-07	9.67898e-08	1.55825e-08	1.12372e-07	5.57476e-08	-1.16575e-07	-6.08277e-08
27.255	2.43040e-08	-8.38787e-09	1.59161e-08	1.61810e-07	1.18460e-07	2.80270e-07	6.57028e-08	-7.52063e-09	5.81822e-08	3.00302e-07	-2.55731e-08	2.74729e-07	4.55132e-08	-3.75913e-09	4.17541e-08	2.82424e-07	-6.99025e-08	2.12522e-07	9.67347e-08	1.55515e-08	1.12286e-07	5.56450e-08	-1.16361e-07	-6.07157e-08
27.279	2.43504e-08	-8.40389e-09	1.59465e-08	1.61745e-07	1.18293e-07	2.80038e-07	6.59431e-08	-7.54813e-09	5.83950e-08	2.99607e-07	-2.55140e-08	2.74093e-07	4.55123e-08	-3.75906e-09	4.17532e-08	2.81826e-07	-6.97543e-08	2.12071e-07	9.66842e-08	1.55198e-08	1.12204e-07	5.55427e-08	-1.16147e-07	-6.06042e-08
27.304	2.43978e-08	-8.42026e-09	1.59776e-08	1.61689e-07	1.18127e-07	2.79816e-07	6.61847e-08	-7.57579e-09	5.86089e-08	2.98905e-07	-2.54542e-08	2.73451e-07	4.55130e-08	-3.75911e-09	4.17538e-08	2.81228e-07	-6.96063e-08	2.11621e-07	9.66381e-08	1.54872e-08	1.12125e-07	5.54408e-08	-1.15934e-07	-6.04930e-08
27.329	2.44463e-08	-8.43697e-09	1.60093e-08	1.61640e-07	1.17963e-07	2.79603e-07	6.64276e-08	-7.60359e-09	5.88240e-08	2.98195e-07	-2.53937e-08	2.72802e-07	4.55152e-08	-3.75930e-09	4.17559e-08	2.80631e-07	-6.94585e-08	2.11172e-07	9.65965e-08	1.54538e-08	1.12050e-07	5.53393e-08	-1.15722e-07	-6.03823e-08
27.353	2.44957e-08	-8.45404e-09	1.60417e-08	1.61600e-07	1.17799e-07	2.79399e-07	6.66718e-08	-7.63155e-09	5.90403e-08	2.97479e-07	-2.53327e-08	2.72146e-07	4.55191e-08	-3.75962e-09	4.17595e-08	2.80035e-07	-6.93110e-08	2.10724e-07	9.65593e-08	1.54197e-08	1.11979e-07	5.52383e-08	-1.15510e-07	-6.02719e-08
27.378	2.45462e-08	-8.47146e-09	1.60747e-08	1.61569e-07	1.17636e-07	2.79204e-07	6.69174e-08	-7.65965e-09	5.92577e-08	2.96754e-07	-2.52710e-08	2.71483e-07	4.55246e-08	-3.76007e-09	4.17645e-08	2.79440e-07	-6.91638e-08	2.10276e-07	9.65266e-08	1.53847e-08	1.11911e-07	5.51376e-08	-1.15300e-07	-6.01621e-08
27.402	2.45977e-08	-8.48923e-09	1.61085e-08	1.61545e-07	1.17474e-07	2.79019e-07	6.71642e-08	-7.68790e-09	5.94763e-08	2.96023e-07	-2.52088e-08	2.70814e-07	4.55317e-08	-3.76065e-09	4.17710e-08	2.78846e-07	-6.90168e-08	2.09829e-07	9.64984e-08	1.53489e-08	1.11847e-07	5.50373e-08	-1.15090e-07	-6.00526e-08
27.427	2.46502e-08	-8.50735e-09	1.61429e-08	1.61530e-07	1.17313e-07	2.78843e-07	6.74123e-08	-7.71630e-09	5.96960e-08	2.95285e-07	-2.51459e-08	2.70139e-07	4.55404e-08	-3.76137e-09	4.17790e-08	2.78253e-07	-6.88700e-08	2.09383e-07	9.64747e-08	1.53123e-08	1.11787e-07	5.49374e-08	-1.14881e-07	-5.99437e-08
27.451	2.47037e-08	-8.52582e-09	1.61779e-08	1.61522e-07	1.17153e-07	2.78676e-07	6.76617e-08	-7.74485e-09	5.99168e-08	2.94539e-07	-2.50824e-08	2.69457e-07	4.55507e-08	-3.76223e-09	4.17885e-08	2.77661e-07	-6.87235e-08	2.08938e-07	9.64553e-08	1.52749e-08	1.11730e-07	5.48379e-08	-1.14673e-07	-5.98351e-08
27.476	2.47583e-08	-8.54464e-09	1.62136e-08	1.61523e-07	1.16994e-07	2.78518e-07	6.79123e-08	-7.77354e-09	6.01388e-08	2.93787e-07	-2.50183e-08	2.68768e-07	4.55627e-08	-3.76322e-09	4.17995e-08	2.77070e-07	-6.85773e-08	2.08493e-07	9.64405e-08	1.52367e-08	1.11677e-07	5.47388e-08	-1.14466e-07	-5.97270e-08
27.501	2.48138e-08	-8.56381e-09	1.62500e-08	1.61532e-07	1.16837e-07	2.78369e-07	6.81642e-08	-7.80237e-09	6.03618e-08	2.93027e-07	-2.49536e-08	2.68074e-07	4.55763e-08	-3.76434e-09	4.18119e-08	2.76481e-07	-6.84314e-08	2.08049e-07	9.64301e-08	1.51977e-08	1.11628e-07	5.46402e-08	-1.14260e-07	-5.96194e-08
27.525	2.48704e-08	-8.58333e-09	1.62870e-08	1.61550e-07	1.16680e-07	2.78230e-07	6.84173e-08	-7.83135e-09	6.05860e-08	2.92261e-07	-2.48883e-08	2.67372e-07	4.55915e-08	-3.76560e-09	4.18259e-08	2.75892e-07	-6.82858e-08	2.07607e-07	9.64241e-08	1.51579e-08	1.11582e-07	5.45420e-08	-1.14054e-07	-5.95122e-08
27.550	2.49279e-08	-8.60320e-09	1.63247e-08	1.61575e-07	1.16524e-07	2.78099e-07	6.86717e-08	-7.86046e-09	6.08113e-08	2.91487e-07	-2.48225e-08	2.66665e-07	4.56084e-08	-3.76699e-09	4.18414e-08	2.75305e-07	-6.81404e-08	2.07165e-07	9.64226e-08	1.51174e-08	1.11540e-07	5.44442e-08	-1.13850e-07	-5.94055e-08
27.574	2.49865e-08	-8.62342e-09	1.63631e-08	1.61609e-07	1.16370e-07	2.77978e-07	6.89274e-08	-7.88972e-09	6.10376e-08	2.90707e-07	-2.47560e-08	2.65951e-07	4.56269e-08	-3.76852e-09	4.18584e-08	2.74719e-07	-6.79953e-08	2.06724e-07	9.64255e-08	1.50760e-08	1.11502e-07	5.43468e-08	-1.13646e-07	-5.92993e-08
27.599	2.50461e-08	-8.64398e-09	1.64021e-08	1.61650e-07	1.16216e-07	2.77866e-07	6.91842e-08	-7.91912e-09	6.12651e-08	2.89920e-07	-2.46890e-08	2.65231e-07	4.56471e-08	-3.77019e-09	4.18769e-08	2.74134e-07	-6.78506e-08	2.06284e-07	9.64328e-08	1.50339e-08	1.11467e-07	5.42499e-08	-1.13443e-07	-5.91935e-08
27.623	2.51067e-08	-8.66489e-09	1.64418e-08	1.61700e-07	1.16063e-07	2.77763e-07	6.94423e-08	-7.94866e-09	6.14936e-08	2.89126e-07	-2.46214e-08	2.64505e-07	4.56689e-08	-3.77199e-09	4.18969e-08	2.73550e-07	-6.77061e-08	2.05844e-07	9.64445e-08	1.49911e-08	1.11436e-07	5.41534e-08	-1.13242e-07	-5.90882e-08
27.648	2.51683e-08	-8.68616e-09	1.64821e-08	1.61758e-07	1.15912e-07	2.77670e-07	6.97015e-08	-7.97834e-09	6.17232e-08	2.88326e-07	-2.45533e-08	2.63773e-07	4.56924e-08	-3.77393e-09	4.19185e-08	2.72968e-07	-6.75620e-08	2.05406e-07	9.64607e-08	1.49474e-08	1.11408e-07	5.40573e-08	-1.13041e-07	-5.89834e-08
27.673	2.52309e-08	-8.70777e-09	1.65231e-08	1.61824e-07	1.15762e-07	2.77585e-07	6.99620e-08	-8.00816e-09	6.19539e-08	2.87519e-07	-2.44845e-08	2.63034e-07	4.57175e-08	-3.77601e-09	4.19415e-08	2.72387e-07	-6.74181e-08	2.04969e-07	9.64812e-08	1.49030e-08	1.11384e-07	5.39617e-08	-1.12841e-07	-5.88791e-08
27.697	2.52945e-08	-8.72972e-09	1.65648e-08	1.61897e-07	1.15612e-07	2.77510e-07	7.02237e-08	-8.03811e-09	6.21856e-08	2.86705e-07	-2.44152e-08	2.62290e-07	4.57443e-08	-3.77822e-09	4.19661e-08	2.71807e-07	-6.72746e-08	2.04532e-07	9.65062e-08	1.48578e-08	1.11364e-07	5.38665e-08	-1.12642e-07	-5.87752e-08
27.722	2.53591e-08	-8.75203e-09	1.66071e-08	1.61979e-07	1.15464e-07	2.77443e-07	7.04866e-08	-8.06820e-09	6.24184e-08	2.85885e-07	-2.43454e-08	2.61539e-07	4.57728e-08	-3.78057e-09	4.19922e-08	2.71229e-07	-6.71314e-08	2.04097e-07	9.65355e-08	1.48119e-08	1.11347e-07	5.37718e-08	-1.12444e-07	-5.86719e-08
27.746	2.54248e-08	-8.77468e-09	1.66501e-08	1.62069e-07	1.15317e-07	2.77386e-07	7.07506e-08	-8.09842e-09	6.26522e-08	2.85058e-07	-2.42750e-08	2.60783e-07	4.58029e-08	-3.78306e-09	4.20199e-08	2.70651e-07	-6.69886e-08	2.03663e-07	9.65693e-08	1.47652e-08	1.11335e-07	5.36776e-08	-1.12247e-07	-5.85691e-08
27.771	2.54914e-08	-8.79767e-09	1.66937e-08	1.62167e-07	1.15171e-07	2.77338e-07	7.10158e-08	-8.12878e-09	6.28871e-08	2.84225e-07	-2.42040e-08	2.60021e-07	4.58347e-08	-3.78568e-09	4.20490e-08	2.70076e-07	-6.68461e-08	2.03230e-07	9.66074e-08	1.47178e-08	1.11325e-07	5.35838e-08	-1.12050e-07	-5.84667e-08
27.795	2.55591e-08	-8.82102e-09	1.67380e-08	1.62273e-07	1.15026e-07	2.77299e-07	7.12822e-08	-8.15927e-09	6.31230e-08	2.83385e-07	-2.41326e-08	2.59253e-07	4.58682e-08	-3.78845e-09	4.20797e-08	2.69501e-07	-6.67039e-08	2.02797e-07	9.66499e-08	1.46697e-08	1.11320e-07	5.34904e-08	-1.11855e-07	-5.83649e-08
27.820	2.56277e-08	-8.84471e-09	1.67830e-08	1.62387e-07	1.14882e-07	2.77269e-07	7.15498e-08	-8.18990e-09	6.33599e-08	2.82540e-07	-2.40605e-08	2.58479e-07	4.59033e-08	-3.79135e-09	4.21120e-08	2.68928e-07	-6.65621e-08	2.02366e-07	9.66967e-08	1.46208e-08	1.11317e-07	5.33975e-08	-1.11661e-07	-5.82635e-08
27.845	2.56973e-08	-8.86874e-09	1.68286e-08	1.62509e-07	1.14740e-07	2.77249e-07	7.18185e-08	-8.22066e-09	6.35978e-08	2.81687e-07	-2.39880e-08	2.57700e-07	4.59402e-08	-3.79439e-09	4.21458e-08	2.68357e-07	-6.64206e-08	2.01936e-07	9.67479e-08	1.45711e-08	1.11319e-07	5.33051e-08	-1.11468e-07	-5.81627e-08
27.869	2.57680e-08	-8.89312e-09	1.68749e-08	1.62639e-07	1.14598e-07	2.77237e-07	7.20884e-08	-8.25155e-09	6.38368e-08	2.80829e-07	-2.39149e-08	2.56914e-07	4.59787e-08	-3.79757e-09	4.21811e-08	2.67787e-07	-6.62795e-08	2.01507e-07	9.68035e-08	1.45208e-08	1.11324e-07	5.32132e-08	-1.11276e-07	-5.80624e-08
27.894	2.58396e-08	-8.91785e-09	1.69218e-08	1.62776e-07	1.14458e-07	2.77234e-07	7.23594e-08	-8.28257e-09	6.40768e-08	2.79965e-07	-2.38412e-08	2.56123e-07	4.60189e-08	-3.80089e-09	4.22180e-08	2.67218e-07	-6.61388e-08	2.01079e-07	9.68634e-08	1.44697e-08	1.11333e-07	5.31217e-08	-1.11084e-07	-5.79626e-08
27.918	2.59123e-08	-8.94292e-09	1.69693e-08	1.62922e-07	1.14319e-07	2.77240e-07	7.26315e-08	-8.31372e-09	6.43178e-08	2.79094e-07	-2.37671e-08	2.55327e-07	4.60607e-08	-3.80435e-09	4.22564e-08	2.66651e-07	-6.59984e-08	2.00652e-07	9.69276e-08	1.44179e-08	1.11345e-07	5.30307e-08	-1.10894e-07	-5.78633e-08
27.943	2.59859e-08	-8.96833e-09	1.70176e-08	1.63075e-07	1.14181e-07	2.77256e-07	7.29048e-08	-8.34500e-09	6.45598e-08	2.78217e-07	-2.36925e-08	2.54525e-07	4.61043e-08	-3.80795e-09	4.22964e-08	2.66085e-07	-6.58584e-08	2.00227e-07	9.69961e-08	1.43653e-08	1.11361e-07	5.29402e-08	-1.10705e-07	-5.77645e-08
27.967	2.60605e-08	-8.99409e-09	1.70664e-08	1.63237e-07	1.14044e-07	2.77280e-07	7.31792e-08	-8.37641e-09	6.48028e-08	2.77335e-07	-2.36173e-08	2.53717e-07	4.61496e-08	-3.81169e-09	4.23379e-08	2.65521e-07	-6.57188e-08	1.99802e-07	9.70690e-08	1.43121e-08	1.11381e-07	5.28502e-08	-1.10517e-07	-5.76663e-08
27.992	2.61362e-08	-9.02019e-09	1.71160e-08	1.63406e-07	1.13908e-07	2.77314e-07	7.34548e-08	-8.40795e-09	6.50468e-08	2.76446e-07	-2.35416e-08	2.52905e-07	4.61965e-08	-3.81557e-09	4.23809e-08	2.64959e-07	-6.55796e-08	1.99379e-07	9.71462e-08	1.42581e-08	1.11404e-07	5.27607e-08	-1.10329e-07	-5.75686e-08
28.017	2.62128e-08	-9.04664e-09	1.71662e-08	1.63583e-07	1.13773e-07	2.77356e-07	7.37314e-08	-8.43962e-09	6.52918e-08	2.75552e-07	-2.34654e-08	2.52086e-07	4.62451e-08	-3.81958e-09	4.24256e-08	2.64398e-07	-6.54408e-08	1.98957e-07	9.72277e-08	1.42035e-08	1.11431e-07	5.26716e-08	-1.10143e-07	-5.74714e-08
28.041	2.62904e-08	-9.07343e-09	1.72170e-08	1.63767e-07	1.13640e-07	2.77408e-07	7.40092e-08	-8.47142e-09	6.55378e-08	2.74651e-07	-2.33888e-08	2.51263e-07	4.62955e-08	-3.82374e-09	4.24717e-08	2.63838e-07	-6.53023e-08	1.98536e-07	9.73134e-08	1.41482e-08	1.11462e-07	5.25831e-08	-1.09958e-07	-5.73748e-08
28.066	2.63690e-08	-9.10055e-09	1.72685e-08	1.63960e-07	1.13508e-07	2.77468e-07	7.42881e-08	-8.50334e-09	6.57848e-08	2.73745e-07	-2.33116e-08	2.50434e-07	4.63475e-08	-3.82804e-09	4.25195e-08	2.63281e-07	-6.51643e-08	1.98116e-07	9.74034e-08	1.40921e-08	1.11496e-07	5.24950e-08	-1.09774e-07	-5.72787e-08
28.090	2.64486e-08	-9.12803e-09	1.73206e-08	1.64160e-07	1.13377e-07	2.77537e-07	7.45681e-08	-8.53539e-09	6.60327e-08	2.72833e-07	-2.32340e-08	2.49600e-07	4.64012e-08	-3.83248e-09	4.25688e-08	2.62725e-07	-6.50266e-08	1.97698e-07	9.74978e-08	1.40354e-08	1.11533e-07	5.24075e-08	-1.09591e-07	-5.71832e-08
28.115	2.65292e-08	-9.15584e-09	1.73734e-08	1.64368e-07	1.13247e-07	2.77615e-07	7.48492e-08	-8.56756e-09	6.62816e-08	2.71916e-07	-2.31558e-08	2.48760e-07	4.64567e-08	-3.83705e-09	4.26196e-08	2.62170e-07	-6.48894e-08	1.97281e-07	9.75963e-08	1.39780e-08	1.11574e-07	5.23204e-08	-1.09409e-07	-5.70882e-08
28.140	2.66108e-08	-9.18399e-09	1.74268e-08	1.64584e-07	1.13119e-07	2.77703e-07	7.51313e-08	-8.59986e-09	6.65315e-08	2.70993e-07	-2.30772e-08	2.47916e-07	4.65138e-08	-3.84177e-09	4.26720e-08	2.61618e-07	-6.47526e-08	1.96865e-07	9.76991e-08	1.39199e-08	1.11619e-07	5.22339e-08	-1.09228e-07	-5.69938e-08
28.164	2.66933e-08	-9.21248e-09	1.74808e-08	1.64808e-07	1.12991e-07	2.77799e-07	7.54146e-08	-8.63228e-09	6.67823e-08	2.70064e-07	-2.29982e-08	2.47066e-07	4.65726e-08	-3.84663e-09	4.27260e-08	2.61066e-07	-6.46162e-08	1.96450e-07	9.78062e-08	1.38611e-08	1.11667e-07	5.21478e-08	-1.09048e-07	-5.68999e-08
28.189	2.67769e-08	-9.24132e-09	1.75356e-08	1.65039e-07	1.12865e-07	2.77904e-07	7.56990e-08	-8.66483e-09	6.70341e-08	2.69130e-07	-2.29186e-08	2.46212e-07	4.66331e-08	-3.85163e-09	4.27815e-08	2.60517e-07	-6.44803e-08	1.96037e-07	9.79175e-08	1.38017e-08	1.11719e-07	5.20623e-08	-1.08869e-07	-5.68066e-08
28.213	2.68614e-08	-9.27049e-09	1.75909e-08	1.65277e-07	1.12740e-07	2.78018e-07	7.59844e-08	-8.69750e-09	6.72869e-08	2.68191e-07	-2.28386e-08	2.45352e-07	4.66954e-08	-3.85677e-09	4.28386e-08	2.59970e-07	-6.43447e-08	1.95625e-07	9.80330e-08	1.37416e-08	1.11775e-07	5.19773e-08	-1.08691e-07	-5.67138e-08
28.238	2.69469e-08	-9.30000e-09	1.76469e-08	1.65524e-07	1.12617e-07	2.78140e-07	7.62709e-08	-8.73030e-09	6.75406e-08	2.67246e-07	-2.27581e-08	2.44488e-07	4.67593e-08	-3.86205e-09	4.28972e-08	2.59424e-07	-6.42097e-08	1.95214e-07	9.81527e-08	1.36809e-08	1.11834e-07	5.18928e-08	-1.08514e-07	-5.66216e-08
28.262	2.70334e-08	-9.32985e-09	1.77036e-08	1.65778e-07	1.12494e-07	2.78272e-07	7.65585e-08	-8.76322e-09	6.77953e-08	2.66296e-07	-2.26772e-08	2.43618e-07	4.68249e-08	-3.86747e-09	4.29574e-08	2.58880e-07	-6.40750e-08	1.94805e-07	9.82766e-08	1.36195e-08	1.11896e-07	5.18088e-08	-1.08339e-07	-5.65300e-08
28.287	2.71209e-08	-9.36004e-09	1.77608e-08	1.66039e-07	1.12373e-07	2.78412e-07	7.68471e-08	-8.79626e-09	6.80509e-08	2.65340e-07	-2.25958e-08	2.42744e-07	4.68923e-08	-3.87303e-09	4.30192e-08	2.58338e-07	-6.39408e-08	1.94397e-07	9.84046e-08	1.35575e-08	1.11962e-07	5.17254e-08	-1.08164e-07	-5.64390e-08
28.312	2.72093e-08	-9.39056e-09	1.78188e-08	1.66309e-07	1.12253e-07	2.78562e-07	7.71369e-08	-8.82942e-09	6.83074e-08	2.64379e-07	-2.25140e-08	2.41865e-07	4.69613e-08	-3.87873e-09	4.30826e-08	2.57797e-07	-6.38071e-08	1.93990e-07	9.85369e-08	1.34948e-08	1.12032e-07	5.16425e-08	-1.07991e-07	-5.63485e-08
28.336	2.72987e-08	-9.42143e-09	1.78773e-08	1.66585e-07	1.12134e-07	2.78720e-07	7.74276e-08	-8.86270e-09	6.85649e-08	2.63414e-07	-2.24318e-08	2.40982e-07	4.70320e-08	-3.88458e-09	4.31475e-08	2.57259e-07	-6.36738e-08	1.93585e-07	9.86733e-08	1.34314e-08	1.12105e-07	5.15601e-08	-1.07819e-07	-5.62586e-08
28.361	2.73891e-08	-9.45262e-09	1.79365e-08	1.66869e-07	1.12017e-07	2.78886e-07	7.77195e-08	-8.89611e-09	6.88234e-08	2.62443e-07	-2.23491e-08	2.40094e-07	4.71045e-08	-3.89056e-09	4.32139e-08	2.56722e-07	-6.35409e-08	1.93181e-07	9.88139e-08	1.33675e-08	1.12181e-07	5.14782e-08	-1.07647e-07	-5.61692e-08
28.385	2.74805e-08	-9.48416e-09	1.79964e-08	1.67161e-07	1.11901e-07	2.79062e-07	7.80124e-08	-8.92963e-09	6.90827e-08	2.61467e-07	-2.22660e-08	2.39201e-07	4.71786e-08	-3.89668e-09	4.32820e-08	2.56187e-07	-6.34086e-08	1.92779e-07	9.89586e-08	1.33029e-08	1.12262e-07	5.13969e-08	-1.07477e-07	-5.60805e-08
28.410	2.75729e-08	-9.51603e-09	1.80568e-08	1.67460e-07	1.11786e-07	2.79246e-07	7.83063e-08	-8.96328e-09	6.93430e-08	2.60486e-07	-2.21825e-08	2.38303e-07	4.72545e-08	-3.90295e-09	4.33515e-08	2.55654e-07	-6.32767e-08	1.92378e-07	9.91074e-08	1.32377e-08	1.12345e-07	5.13161e-08	-1.07308e-07	-5.59923e-08
28.434	2.76662e-08	-9.54823e-09	1.81179e-08	1.67767e-07	1.11673e-07	2.79439e-07	7.86013e-08	-8.99705e-09	6.96043e-08	2.59500e-07	-2.20985e-08	2.37402e-07	4.73321e-08	-3.90936e-09	4.34227e-08	2.55123e-07	-6.31452e-08	1.91978e-07	9.92604e-08	1.31719e-08	1.12432e-07	5.12358e-08	-1.07141e-07	-5.59048e-08
28.459	2.77604e-08	-9.58077e-09	1.81797e-08	1.68081e-07	1.11560e-07	2.79641e-07	7.88973e-08	-9.03093e-09	6.98664e-08	2.58509e-07	-2.20142e-08	2.36495e-07	4.74113e-08	-3.91590e-09	4.34954e-08	2.54594e-07	-6.30143e-08	1.91580e-07	9.94174e-08	1.31055e-08	1.12523e-07	5.11561e-08	-1.06974e-07	-5.58178e-08
28.484	2.78557e-08	-9.61364e-09	1.82420e-08	1.68402e-07	1.11449e-07	2.79852e-07	7.91944e-08	-9.06494e-09	7.01295e-08	2.57514e-07	-2.19294e-08	2.35585e-07	4.74923e-08	-3.92259e-09	4.35697e-08	2.54067e-07	-6.28838e-08	1.91183e-07	9.95786e-08	1.30385e-08	1.12617e-07	5.10769e-08	-1.06808e-07	-5.57314e-08
28.508	2.79519e-08	-9.64684e-09	1.83051e-08	1.68731e-07	1.11340e-07	2.80071e-07	7.94925e-08	-9.09906e-09	7.03935e-08	2.56514e-07	-2.18442e-08	2.34670e-07	4.75749e-08	-3.92942e-09	4.36455e-08	2.53542e-07	-6.27538e-08	1.90788e-07	9.97438e-08	1.29709e-08	1.12715e-07	5.09983e-08	-1.06644e-07	-5.56456e-08
28.533	2.80491e-08	-9.68038e-09	1.83687e-08	1.69067e-07	1.11231e-07	2.80299e-07	7.97917e-08	-9.13331e-09	7.06584e-08	2.55509e-07	-2.17587e-08	2.33750e-07	4.76593e-08	-3.93639e-09	4.37229e-08	2.53019e-07	-6.26244e-08	1.90394e-07	9.99130e-08	1.29026e-08	1.12816e-07	5.09202e-08	-1.06481e-07	-5.55604e-08
28.557	2.81472e-08	-9.71425e-09	1.84330e-08	1.69411e-07	1.11124e-07	2.80535e-07	8.00919e-08	-9.16767e-09	7.09242e-08	2.54500e-07	-2.16727e-08	2.32827e-07	4.77454e-08	-3.94349e-09	4.38019e-08	2.52498e-07	-6.24954e-08	1.90002e-07	1.00086e-07	1.28338e-08	1.12920e-07	5.08427e-08	-1.06319e-07	-5.54758e-08
28.582	2.82463e-08	-9.74844e-09	1.84978e-08	1.69761e-07	1.11019e-07	2.80780e-07	8.03931e-08	-9.20215e-09	7.11910e-08	2.53486e-07	-2.15864e-08	2.31899e-07	4.78331e-08	-3.95074e-09	4.38824e-08	2.51979e-07	-6.23669e-08	1.89612e-07	1.00264e-07	1.27645e-08	1.13028e-07	5.07657e-08	-1.06158e-07	-5.53919e-08
28.606	2.83463e-08	-9.78297e-09	1.85634e-08	1.70119e-07	1.10914e-07	2.81033e-07	8.06954e-08	-9.23674e-09	7.14586e-08	2.52467e-07	-2.14996e-08	2.30968e-07	4.79226e-08	-3.95813e-09	4.39645e-08	2.51462e-07	-6.22389e-08	1.89223e-07	1.00445e-07	1.26945e-08	1.13140e-07	5.06893e-08	-1.05998e-07	-5.53085e-08
28.631	2.84473e-08	-9.81783e-09	1.86295e-08	1.70484e-07	1.10811e-07	2.81296e-07	8.09987e-08	-9.27146e-09	7.17272e-08	2.51444e-07	-2.14125e-08	2.30032e-07	4.80138e-08	-3.96566e-09	4.40481e-08	2.50947e-07	-6.21115e-08	1.88835e-07	1.00631e-07	1.26240e-08	1.13255e-07	5.06135e-08	-1.05839e-07	-5.52257e-08
28.656	2.85493e-08	-9.85302e-09	1.86963e-08	1.70857e-07	1.10710e-07	2.81566e-07	8.13030e-08	-9.30629e-09	7.19967e-08	2.50417e-07	-2.13250e-08	2.29092e-07	4.81066e-08	-3.97333e-09	4.41333e-08	2.50434e-07	-6.19845e-08	1.88449e-07	1.00820e-07	1.25529e-08	1.13373e-07	5.05382e-08	-1.05682e-07	-5.51436e-08
28.680	2.86522e-08	-9.88853e-09	1.87637e-08	1.71236e-07	1.10609e-07	2.81846e-07	8.16083e-08	-9.34124e-09	7.22671e-08	2.49386e-07	-2.12372e-08	2.28149e-07	4.82012e-08	-3.98114e-09	4.42200e-08	2.49923e-07	-6.18581e-08	1.88065e-07	1.01013e-07	1.24813e-08	1.13495e-07	5.04634e-08	-1.05525e-07	-5.50620e-08
28.705	2.87560e-08	-9.92437e-09	1.88317e-08	1.71623e-07	1.10510e-07	2.82133e-07	8.19147e-08	-9.37631e-09	7.25384e-08	2.48350e-07	-2.11490e-08	2.27201e-07	4.82974e-08	-3.98909e-09	4.43083e-08	2.49414e-07	-6.17322e-08	1.87682e-07	1.01211e-07	1.24091e-08	1.13620e-07	5.03893e-08	-1.05370e-07	-5.49811e-08
28.729	2.88608e-08	-9.96054e-09	1.89003e-08	1.72017e-07	1.10413e-07	2.82430e-07	8.22221e-08	-9.41149e-09	7.28106e-08	2.47310e-07	-2.10604e-08	2.26250e-07	4.83953e-08	-3.99718e-09	4.43981e-08	2.48908e-07	-6.16068e-08	1.87301e-07	1.01412e-07	1.23363e-08	1.13748e-07	5.03157e-08	-1.05216e-07	-5.49008e-08
28.754	2.89666e-08	-9.99704e-09	1.89695e-08	1.72418e-07	1.10316e-07	2.82734e-07	8.25304e-08	-9.44679e-09	7.30837e-08	2.46266e-07	-2.09715e-08	2.25295e-07	4.84949e-08	-4.00540e-09	4.44895e-08	2.48403e-07	-6.14819e-08	1.86921e-07	1.01617e-07	1.22631e-08	1.13880e-07	5.02426e-08	-1.05064e-07	-5.48211e-08
28.778	2.90733e-08	-1.00339e-08	1.90394e-08	1.72826e-07	1.10221e-07	2.83047e-07	8.28399e-08	-9.48221e-09	7.33576e-08	2.45218e-07	-2.08823e-08	2.24336e-07	4.85962e-08	-4.01377e-09	4.45825e-08	2.47901e-07	-6.13576e-08	1.86543e-07	1.01826e-07	1.21893e-08	1.14016e-07	5.01702e-08	-1.04912e-07	-5.47420e-08
28.803	2.91809e-08	-1.00710e-08	1.91099e-08	1.73241e-07	1.10128e-07	2.83369e-07	8.31503e-08	-9.51774e-09	7.36325e-08	2.44166e-07	-2.07927e-08	2.23373e-07	4.86992e-08	-4.02228e-09	4.46770e-08	2.47401e-07	-6.12339e-08	1.86167e-07	1.02040e-07	1.21149e-08	1.14154e-07	5.00983e-08	-1.04762e-07	-5.46636e-08
28.828	2.92895e-08	-1.01085e-08	1.91810e-08	1.73663e-07	1.10036e-07	2.83699e-07	8.34617e-08	-9.55339e-09	7.39083e-08	2.43110e-07	-2.07028e-08	2.22407e-07	4.88039e-08	-4.03092e-09	4.47730e-08	2.46903e-07	-6.11106e-08	1.85792e-07	1.02257e-07	1.20401e-08	1.14297e-07	5.00270e-08	-1.04613e-07	-5.45858e-08
28.852	2.93990e-08	-1.01463e-08	1.92527e-08	1.74092e-07	1.09945e-07	2.84037e-07	8.37742e-08	-9.58915e-09	7.41850e-08	2.42050e-07	-2.06125e-08	2.21437e-07	4.89102e-08	-4.03971e-09	4.48705e-08	2.46407e-07	-6.09879e-08	1.85419e-07	1.02477e-07	1.19647e-08	1.14442e-07	4.99563e-08	-1.04465e-07	-5.45086e-08
28.877	2.95094e-08	-1.01844e-08	1.93250e-08	1.74528e-07	1.09856e-07	2.84384e-07	8.40876e-08	-9.62503e-09	7.44626e-08	2.40986e-07	-2.05219e-08	2.20464e-07	4.90183e-08	-4.04863e-09	4.49696e-08	2.45914e-07	-6.08658e-08	1.85048e-07	1.02702e-07	1.18888e-08	1.14591e-07	4.98861e-08	-1.04318e-07	-5.44321e-08
28.901	2.96208e-08	-1.02228e-08	1.93979e-08	1.74971e-07	1.09768e-07	2.84739e-07	8.44021e-08	-9.66103e-09	7.47411e-08	2.39919e-07	-2.04310e-08	2.19488e-07	4.91280e-08	-4.05769e-09	4.50703e-08	2.45423e-07	-6.07443e-08	1.84678e-07	1.02931e-07	1.18124e-08	1.14743e-07	4.98166e-08	-1.04173e-07	-5.43562e-08
28.926	2.97330e-08	-1.02616e-08	1.94715e-08	1.75421e-07	1.09681e-07	2.85102e-07	8.47176e-08	-9.69714e-09	7.50204e-08	2.38848e-07	-2.03398e-08	2.18508e-07	4.92393e-08	-4.06689e-09	4.51725e-08	2.44934e-07	-6.06233e-08	1.84311e-07	1.03163e-07	1.17356e-08	1.14899e-07	4.97476e-08	-1.04028e-07	-5.42809e-08
28.951	2.98463e-08	-1.03006e-08	1.95456e-08	1.75878e-07	1.09596e-07	2.85474e-07	8.50341e-08	-9.73337e-09	7.53007e-08	2.37773e-07	-2.02483e-08	2.17525e-07	4.93524e-08	-4.07622e-09	4.52762e-08	2.44447e-07	-6.05028e-08	1.83944e-07	1.03400e-07	1.16582e-08	1.15058e-07	4.96792e-08	-1.03885e-07	-5.42063e-08
28.975	2.99604e-08	-1.03400e-08	1.96204e-08	1.76341e-07	1.09512e-07	2.85853e-07	8.53515e-08	-9.76971e-09	7.55818e-08	2.36695e-07	-2.01565e-08	2.16538e-07	4.94671e-08	-4.08570e-09	4.53814e-08	2.43963e-07	-6.03829e-08	1.83580e-07	1.03640e-07	1.15803e-08	1.15220e-07	4.96114e-08	-1.03744e-07	-5.41323e-08
29.000	3.00755e-08	-1.03797e-08	1.96957e-08	1.76812e-07	1.09430e-07	2.86242e-07	8.56700e-08	-9.80616e-09	7.58639e-08	2.35613e-07	-2.00643e-08	2.15549e-07	4.95835e-08	-4.09531e-09	4.54881e-08	2.43481e-07	-6.02636e-08	1.83217e-07	1.03883e-07	1.15020e-08	1.15386e-07	4.95442e-08	-1.03603e-07	-5.40590e-08
29.024	3.01914e-08	-1.04198e-08	1.97717e-08	1.77289e-07	1.09349e-07	2.86638e-07	8.59895e-08	-9.84274e-09	7.61468e-08	2.34528e-07	-1.99719e-08	2.14556e-07	4.97015e-08	-4.10506e-09	4.55964e-08	2.43001e-07	-6.01449e-08	1.82856e-07	1.04131e-07	1.14232e-08	1.15554e-07	4.94775e-08	-1.03464e-07	-5.39863e-08
29.049	3.03083e-08	-1.04601e-08	1.98482e-08	1.77773e-07	1.09270e-07	2.87042e-07	8.63100e-08	-9.87942e-09	7.64306e-08	2.33439e-07	-1.98792e-08	2.13560e-07	4.98212e-08	-4.11494e-09	4.57062e-08	2.42524e-07	-6.00268e-08	1.82497e-07	1.04383e-07	1.13440e-08	1.15727e-07	4.94115e-08	-1.03326e-07	-5.39142e-08
29.073	3.04262e-08	-1.05008e-08	1.99254e-08	1.78263e-07	1.09192e-07	2.87455e-07	8.66315e-08	-9.91622e-09	7.67153e-08	2.32347e-07	-1.97862e-08	2.12561e-07	4.99425e-08	-4.12497e-09	4.58175e-08	2.42049e-07	-5.99092e-08	1.82140e-07	1.04638e-07	1.12642e-08	1.15902e-07	4.93461e-08	-1.03189e-07	-5.38428e-08
29.098	3.05449e-08	-1.05417e-08	2.00031e-08	1.78760e-07	1.09115e-07	2.87876e-07	8.69541e-08	-9.95314e-09	7.70009e-08	2.31252e-07	-1.96930e-08	2.11559e-07	5.00655e-08	-4.13512e-09	4.59304e-08	2.41576e-07	-5.97923e-08	1.81784e-07	1.04897e-07	1.11841e-08	1.16081e-07	4.92812e-08	-1.03053e-07	-5.37721e-08
29.123	3.06645e-08	-1.05830e-08	2.00815e-08	1.79264e-07	1.09040e-07	2.88304e-07	8.72776e-08	-9.99017e-09	7.72874e-08	2.30154e-07	-1.95994e-08	2.10554e-07	5.01901e-08	-4.14542e-09	4.60447e-08	2.41106e-07	-5.96759e-08	1.81430e-07	1.05159e-07	1.11035e-08	1.16263e-07	4.92170e-08	-1.02919e-07	-5.37020e-08
29.147	3.07850e-08	-1.06246e-08	2.01604e-08	1.79775e-07	1.08966e-07	2.88741e-07	8.76021e-08	-1.00273e-08	7.75748e-08	2.29052e-07	-1.95056e-08	2.09546e-07	5.03164e-08	-4.15585e-09	4.61606e-08	2.40638e-07	-5.95601e-08	1.81078e-07	1.05426e-07	1.10224e-08	1.16448e-07	4.91533e-08	-1.02786e-07	-5.36325e-08
29.172	3.09065e-08	-1.06665e-08	2.02399e-08	1.80292e-07	1.08894e-07	2.89186e-07	8.79276e-08	-1.00646e-08	7.78630e-08	2.27948e-07	-1.94116e-08	2.08536e-07	5.04443e-08	-4.16641e-09	4.62779e-08	2.40173e-07	-5.94449e-08	1.80728e-07	1.05696e-07	1.09409e-08	1.16637e-07	4.90903e-08	-1.02654e-07	-5.35638e-08
29.196	3.10288e-08	-1.07088e-08	2.03201e-08	1.80816e-07	1.08823e-07	2.89639e-07	8.82541e-08	-1.01019e-08	7.81521e-08	2.26840e-07	-1.93173e-08	2.07523e-07	5.05739e-08	-4.17711e-09	4.63968e-08	2.39710e-07	-5.93303e-08	1.80380e-07	1.05969e-07	1.08590e-08	1.16828e-07	4.90279e-08	-1.02524e-07	-5.34956e-08
29.221	3.11520e-08	-1.07513e-08	2.04008e-08	1.81346e-07	1.08754e-07	2.90100e-07	8.85816e-08	-1.01394e-08	7.84422e-08	2.25730e-07	-1.92227e-08	2.06507e-07	5.07051e-08	-4.18795e-09	4.65171e-08	2.39250e-07	-5.92164e-08	1.80033e-07	1.06247e-07	1.07767e-08	1.17023e-07	4.89661e-08	-1.02394e-07	-5.34282e-08
29.245	3.12762e-08	-1.07941e-08	2.04820e-08	1.81883e-07	1.08686e-07	2.90569e-07	8.89101e-08	-1.01770e-08	7.87331e-08	2.24616e-07	-1.91279e-08	2.05488e-07	5.08379e-08	-4.19892e-09	4.66390e-08	2.38792e-07	-5.91030e-08	1.79689e-07	1.06528e-07	1.06939e-08	1.17222e-07	4.89048e-08	-1.02266e-07	-5.33614e-08
29.270	3.14012e-08	-1.08373e-08	2.05639e-08	1.82426e-07	1.08620e-07	2.91046e-07	8.92396e-08	-1.02148e-08	7.90248e-08	2.23500e-07	-1.90328e-08	2.04467e-07	5.09723e-08	-4.21002e-09	4.67623e-08	2.38336e-07	-5.89903e-08	1.79346e-07	1.06812e-07	1.06108e-08	1.17423e-07	4.88442e-08	-1.02139e-07	-5.32953e-08
29.295	3.15271e-08	-1.08807e-08	2.06464e-08	1.82976e-07	1.08555e-07	2.91531e-07	8.95701e-08	-1.02526e-08	7.93175e-08	2.22381e-07	-1.89375e-08	2.03443e-07	5.11084e-08	-4.22126e-09	4.68871e-08	2.37883e-07	-5.88781e-08	1.79005e-07	1.07101e-07	1.05272e-08	1.17628e-07	4.87842e-08	-1.02014e-07	-5.32298e-08
29.319	3.16539e-08	-1.09245e-08	2.07294e-08	1.83532e-07	1.08492e-07	2.92024e-07	8.99016e-08	-1.02905e-08	7.96111e-08	2.21259e-07	-1.88420e-08	2.02417e-07	5.12461e-08	-4.23263e-09	4.70134e-08	2.37433e-07	-5.87666e-08	1.78666e-07	1.07392e-07	1.04433e-08	1.17836e-07	4.87248e-08	-1.01890e-07	-5.31650e-08
29.344	3.17816e-08	-1.09686e-08	2.08130e-08	1.84095e-07	1.08430e-07	2.92525e-07	9.02341e-08	-1.03286e-08	7.99055e-08	2.20135e-07	-1.87463e-08	2.01389e-07	5.13853e-08	-4.24413e-09	4.71412e-08	2.36985e-07	-5.86558e-08	1.78329e-07	1.07688e-07	1.03590e-08	1.18047e-07	4.86661e-08	-1.01767e-07	-5.31009e-08
29.368	3.19101e-08	-1.10129e-08	2.08972e-08	1.84663e-07	1.08370e-07	2.93033e-07	9.05676e-08	-1.03668e-08	8.02008e-08	2.19008e-07	-1.86503e-08	2.00358e-07	5.15262e-08	-4.25577e-09	4.72705e-08	2.36539e-07	-5.85455e-08	1.77994e-07	1.07987e-07	1.02743e-08	1.18261e-07	4.86079e-08	-1.01645e-07	-5.30374e-08
29.393	3.20396e-08	-1.10576e-08	2.09820e-08	1.85239e-07	1.08311e-07	2.93550e-07	9.09021e-08	-1.04050e-08	8.04970e-08	2.17879e-07	-1.85541e-08	1.99325e-07	5.16687e-08	-4.26754e-09	4.74012e-08	2.36096e-07	-5.84359e-08	1.77660e-07	1.08289e-07	1.01892e-08	1.18478e-07	4.85504e-08	-1.01525e-07	-5.29746e-08
29.417	3.21699e-08	-1.11026e-08	2.10673e-08	1.85820e-07	1.08254e-07	2.94074e-07	9.12376e-08	-1.04434e-08	8.07941e-08	2.16747e-07	-1.84578e-08	1.98289e-07	5.18128e-08	-4.27944e-09	4.75334e-08	2.35656e-07	-5.83269e-08	1.77329e-07	1.08595e-07	1.01037e-08	1.18699e-07	4.84934e-08	-1.01406e-07	-5.29125e-08
29.442	3.23011e-08	-1.11478e-08	2.11532e-08	1.86408e-07	1.08198e-07	2.94606e-07	9.15741e-08	-1.04820e-08	8.10921e-08	2.15613e-07	-1.83612e-08	1.97252e-07	5.19585e-08	-4.29147e-09	4.76670e-08	2.35218e-07	-5.82185e-08	1.77000e-07	1.08905e-07	1.00179e-08	1.18923e-07	4.84371e-08	-1.01288e-07	-5.28511e-08
29.467	3.24331e-08	-1.11934e-08	2.12397e-08	1.87002e-07	1.08144e-07	2.95145e-07	9.19116e-08	-1.05206e-08	8.13910e-08	2.14476e-07	-1.82644e-08	1.96212e-07	5.21058e-08	-4.30364e-09	4.78021e-08	2.34783e-07	-5.81108e-08	1.76672e-07	1.09218e-07	9.93178e-09	1.19149e-07	4.83814e-08	-1.01172e-07	-5.27903e-08
29.491	3.25660e-08	-1.12393e-08	2.13267e-08	1.87602e-07	1.08091e-07	2.95693e-07	9.22500e-08	-1.05593e-08	8.16907e-08	2.13338e-07	-1.81674e-08	1.95170e-07	5.22546e-08	-4.31593e-09	4.79387e-08	2.34350e-07	-5.80038e-08	1.76347e-07	1.09534e-07	9.84528e-09	1.19379e-07	4.83264e-08	-1.01057e-07	-5.27302e-08
29.516	3.26998e-08	-1.12854e-08	2.14143e-08	1.88208e-07	1.08040e-07	2.96248e-07	9.25895e-08	-1.05982e-08	8.19913e-08	2.12197e-07	-1.80703e-08	1.94126e-07	5.24050e-08	-4.32836e-09	4.80767e-08	2.33921e-07	-5.78974e-08	1.76023e-07	1.09854e-07	9.75844e-09	1.19612e-07	4.82719e-08	-1.00943e-07	-5.26708e-08
29.540	3.28344e-08	-1.13319e-08	2.15025e-08	1.88821e-07	1.07990e-07	2.96811e-07	9.29300e-08	-1.06372e-08	8.22928e-08	2.11054e-07	-1.79729e-08	1.93081e-07	5.25570e-08	-4.34091e-09	4.82161e-08	2.33493e-07	-5.77916e-08	1.75702e-07	1.10177e-07	9.67128e-09	1.19849e-07	4.82181e-08	-1.00830e-07	-5.26121e-08
29.565	3.29699e-08	-1.13787e-08	2.15912e-08	1.89439e-07	1.07942e-07	2.97381e-07	9.32715e-08	-1.06763e-08	8.25952e-08	2.09908e-07	-1.78754e-08	1.92033e-07	5.27106e-08	-4.35359e-09	4.83570e-08	2.33069e-07	-5.76865e-08	1.75382e-07	1.10504e-07	9.58378e-09	1.20088e-07	4.81649e-08	-1.00719e-07	-5.25540e-08
29.590	3.31062e-08	-1.14257e-08	2.16805e-08	1.90064e-07	1.07895e-07	2.97959e-07	9.36140e-08	-1.07155e-08	8.28985e-08	2.08761e-07	-1.77777e-08	1.90984e-07	5.28657e-08	-4.36641e-09	4.84993e-08	2.32647e-07	-5.75820e-08	1.75064e-07	1.10834e-07	9.49597e-09	1.20330e-07	4.81124e-08	-1.00609e-07	-5.24967e-08
29.614	3.32434e-08	-1.14731e-08	2.17703e-08	1.90694e-07	1.07850e-07	2.98544e-07	9.39574e-08	-1.07548e-08	8.32027e-08	2.07612e-07	-1.76798e-08	1.89932e-07	5.30224e-08	-4.37935e-09	4.86431e-08	2.32227e-07	-5.74783e-08	1.74749e-07	1.11168e-07	9.40784e-09	1.20576e-07	4.80604e-08	-1.00500e-07	-5.24400e-08
29.639	3.33814e-08	-1.15207e-08	2.18607e-08	1.91331e-07	1.07807e-07	2.99138e-07	9.43019e-08	-1.07942e-08	8.35077e-08	2.06461e-07	-1.75818e-08	1.88879e-07	5.31807e-08	-4.39242e-09	4.87883e-08	2.31811e-07	-5.73751e-08	1.74435e-07	1.11505e-07	9.31941e-09	1.20824e-07	4.80091e-08	-1.00393e-07	-5.23840e-08
29.663	3.35203e-08	-1.15686e-08	2.19517e-08	1.91973e-07	1.07765e-07	2.99738e-07	9.46474e-08	-1.08338e-08	8.38136e-08	2.05308e-07	-1.74836e-08	1.87824e-07	5.33405e-08	-4.40562e-09	4.89349e-08	2.31397e-07	-5.72727e-08	1.74124e-07	1.11845e-07	9.23069e-09	1.21076e-07	4.79584e-08	-1.00287e-07	-5.23287e-08
29.688	3.36600e-08	-1.16168e-08	2.20431e-08	1.92622e-07	1.07725e-07	3.00346e-07	9.49939e-08	-1.08734e-08	8.41205e-08	2.04153e-07	-1.73853e-08	1.86768e-07	5.35018e-08	-4.41894e-09	4.90829e-08	2.30985e-07	-5.71709e-08	1.73814e-07	1.12189e-07	9.14167e-09	1.21331e-07	4.79084e-08	-1.00183e-07	-5.22741e-08
29.712	3.38005e-08	-1.16653e-08	2.21352e-08	1.93276e-07	1.07686e-07	3.00962e-07	9.53414e-08	-1.09132e-08	8.44282e-08	2.02997e-07	-1.72868e-08	1.85710e-07	5.36647e-08	-4.43239e-09	4.92323e-08	2.30577e-07	-5.70698e-08	1.73507e-07	1.12536e-07	9.05237e-09	1.21588e-07	4.78590e-08	-1.00079e-07	-5.22202e-08
29.737	3.39419e-08	-1.17141e-08	2.22277e-08	1.93937e-07	1.07649e-07	3.01585e-07	9.56898e-08	-1.09531e-08	8.47368e-08	2.01839e-07	-1.71882e-08	1.84651e-07	5.38291e-08	-4.44597e-09	4.93831e-08	2.30171e-07	-5.69693e-08	1.73202e-07	1.12886e-07	8.96279e-09	1.21849e-07	4.78102e-08	-9.99772e-08	-5.21670e-08
29.762	3.40841e-08	-1.17632e-08	2.23209e-08	1.94603e-07	1.07613e-07	3.02216e-07	9.60393e-08	-1.09931e-08	8.50462e-08	2.00679e-07	-1.70894e-08	1.83590e-07	5.39950e-08	-4.45968e-09	4.95353e-08	2.29768e-07	-5.68696e-08	1.72898e-07	1.13240e-07	8.87294e-09	1.22113e-07	4.77620e-08	-9.98765e-08	-5.21144e-08
29.786	3.42271e-08	-1.18126e-08	2.24145e-08	1.95275e-07	1.07579e-07	3.02854e-07	9.63898e-08	-1.10332e-08	8.53566e-08	1.99518e-07	-1.69906e-08	1.82527e-07	5.41624e-08	-4.47351e-09	4.96889e-08	2.29368e-07	-5.67705e-08	1.72597e-07	1.13597e-07	8.78282e-09	1.22379e-07	4.77145e-08	-9.97771e-08	-5.20626e-08
29.811	3.43709e-08	-1.18622e-08	2.25087e-08	1.95952e-07	1.07546e-07	3.03499e-07	9.67413e-08	-1.10734e-08	8.56679e-08	1.98355e-07	-1.68915e-08	1.81464e-07	5.43314e-08	-4.48746e-09	4.98439e-08	2.28970e-07	-5.66721e-08	1.72298e-07	1.13957e-07	8.69245e-09	1.22649e-07	4.76676e-08	-9.96791e-08	-5.20115e-08
29.835	3.45156e-08	-1.19121e-08	2.26034e-08	1.96636e-07	1.07516e-07	3.04151e-07	9.70938e-08	-1.11138e-08	8.59800e-08	1.97191e-07	-1.67924e-08	1.80399e-07	5.45019e-08	-4.50154e-09	5.00003e-08	2.28575e-07	-5.65744e-08	1.72001e-07	1.14320e-07	8.60183e-09	1.22922e-07	4.76214e-08	-9.95824e-08	-5.19610e-08
29.860	3.46610e-08	-1.19623e-08	2.26987e-08	1.97325e-07	1.07486e-07	3.04811e-07	9.74473e-08	-1.11542e-08	8.62930e-08	1.96026e-07	-1.66932e-08	1.79332e-07	5.46738e-08	-4.51574e-09	5.01581e-08	2.28183e-07	-5.64774e-08	1.71706e-07	1.14687e-07	8.51097e-09	1.23198e-07	4.75758e-08	-9.94871e-08	-5.19112e-08
29.884	3.48073e-08	-1.20128e-08	2.27945e-08	1.98020e-07	1.07459e-07	3.05479e-07	9.78018e-08	-1.11948e-08	8.66069e-08	1.94859e-07	-1.65938e-08	1.78265e-07	5.48473e-08	-4.53007e-09	5.03172e-08	2.27794e-07	-5.63810e-08	1.71413e-07	1.15056e-07	8.41987e-09	1.23476e-07	4.75308e-08	-9.93930e-08	-5.18622e-08
29.909	3.49544e-08	-1.20636e-08	2.28908e-08	1.98720e-07	1.07433e-07	3.06153e-07	9.81573e-08	-1.12355e-08	8.69218e-08	1.93691e-07	-1.64943e-08	1.77196e-07	5.50222e-08	-4.54452e-09	5.04777e-08	2.27408e-07	-5.62854e-08	1.71122e-07	1.15429e-07	8.32854e-09	1.23758e-07	4.74865e-08	-9.93004e-08	-5.18138e-08
29.934	3.51022e-08	-1.21146e-08	2.29877e-08	1.99426e-07	1.07408e-07	3.06835e-07	9.85138e-08	-1.12763e-08	8.72375e-08	1.92521e-07	-1.63948e-08	1.76127e-07	5.51987e-08	-4.55909e-09	5.06396e-08	2.27024e-07	-5.61905e-08	1.70834e-07	1.15806e-07	8.23699e-09	1.24043e-07	4.74428e-08	-9.92090e-08	-5.17662e-08
29.958	3.52509e-08	-1.21659e-08	2.30850e-08	2.00138e-07	1.07386e-07	3.07524e-07	9.88713e-08	-1.13172e-08	8.75540e-08	1.91351e-07	-1.62951e-08	1.75056e-07	5.53766e-08	-4.57379e-09	5.08028e-08	2.26643e-07	-5.60962e-08	1.70547e-07	1.16185e-07	8.14522e-09	1.24330e-07	4.73998e-08	-9.91190e-08	-5.17192e-08
29.983	3.54004e-08	-1.22175e-08	2.31829e-08	2.00855e-07	1.07364e-07	3.08220e-07	9.92298e-08	-1.13583e-08	8.78715e-08	1.90180e-07	-1.61953e-08	1.73984e-07	5.55560e-08	-4.58861e-09	5.09674e-08	2.26266e-07	-5.60027e-08	1.70263e-07	1.16567e-07	8.05324e-09	1.24621e-07	4.73574e-08	-9.90304e-08	-5.16730e-08
30.007	3.55507e-08	-1.22693e-08	2.32813e-08	2.01578e-07	1.07345e-07	3.08923e-07	9.95893e-08	-1.13994e-08	8.81899e-08	1.89007e-07	-1.60955e-08	1.72912e-07	5.57369e-08	-4.60354e-09	5.11333e-08	2.25891e-07	-5.59099e-08	1.69981e-07	1.16953e-07	7.96106e-09	1.24914e-07	4.73157e-08	-9.89431e-08	-5.16274e-08
