# Supplementary material for: Effects of ischemic preconditioning on lower-limb anaerobic performance and neuromuscular adaptations
Source: PeerJ. 2026 Jun 8;14:e21296. doi: 10.7717/peerj.21296 (PMC13256049; doi:10.7717/peerj.21296)
Supplement: Supplemental Information 1 [file peerj-14-21296-s001.zip › Fnirs_hbo/11.csv]

	1	1	1	1	1	1	1	1	1	1	1	1	1	1	1	1	1	1	1	1	1	1	1	1
time	HRF HbO,1,1	HRF HbR,1,1	HRF HbT,1,1	HRF HbO,1,2	HRF HbR,1,2	HRF HbT,1,2	HRF HbO,1,3	HRF HbR,1,3	HRF HbT,1,3	HRF HbO,1,4	HRF HbR,1,4	HRF HbT,1,4	HRF HbO,2,5	HRF HbR,2,5	HRF HbT,2,5	HRF HbO,2,6	HRF HbR,2,6	HRF HbT,2,6	HRF HbO,2,7	HRF HbR,2,7	HRF HbT,2,7	HRF HbO,2,8	HRF HbR,2,8	HRF HbT,2,8
-1.991	6.15107e-09	-2.64270e-09	3.50837e-09	-1.12638e-07	-2.50549e-08	-1.37693e-07	-1.79921e-07	-1.75577e-08	-1.97479e-07	2.05943e-08	-5.57940e-09	1.50149e-08	7.24965e-09	-3.55913e-09	3.69052e-09	1.55536e-09	-1.15282e-09	4.02542e-10	-2.32280e-07	-8.38309e-08	-3.16111e-07	2.57490e-09	-1.48143e-09	1.09347e-09
-1.966	5.95380e-09	-2.55794e-09	3.39585e-09	-1.09975e-07	-2.44833e-08	-1.34458e-07	-1.75824e-07	-1.72063e-08	-1.93031e-07	1.99433e-08	-5.40302e-09	1.45403e-08	7.05133e-09	-3.46177e-09	3.58957e-09	1.49525e-09	-1.10827e-09	3.86986e-10	-2.26726e-07	-8.18486e-08	-3.08574e-07	2.46548e-09	-1.41848e-09	1.04700e-09
-1.942	5.75802e-09	-2.47383e-09	3.28419e-09	-1.07305e-07	-2.39092e-08	-1.31214e-07	-1.71710e-07	-1.68512e-08	-1.88562e-07	1.92968e-08	-5.22788e-09	1.40690e-08	6.85357e-09	-3.36468e-09	3.48889e-09	1.43599e-09	-1.06434e-09	3.71649e-10	-2.21159e-07	-7.98607e-08	-3.01020e-07	2.35777e-09	-1.35651e-09	1.00126e-09
-1.917	5.56373e-09	-2.39036e-09	3.17337e-09	-1.04627e-07	-2.33327e-08	-1.27960e-07	-1.67579e-07	-1.64923e-08	-1.84071e-07	1.86550e-08	-5.05400e-09	1.36010e-08	6.65637e-09	-3.26787e-09	3.38851e-09	1.37758e-09	-1.02104e-09	3.56530e-10	-2.15580e-07	-7.78673e-08	-2.93447e-07	2.25179e-09	-1.29553e-09	9.56256e-10
-1.892	5.37096e-09	-2.30754e-09	3.06342e-09	-1.01943e-07	-2.27537e-08	-1.24697e-07	-1.63430e-07	-1.61297e-08	-1.79560e-07	1.80178e-08	-4.88138e-09	1.31365e-08	6.45974e-09	-3.17133e-09	3.28841e-09	1.32000e-09	-9.78370e-10	3.41629e-10	-2.09988e-07	-7.58684e-08	-2.85857e-07	2.14752e-09	-1.23554e-09	9.11978e-10
-1.868	5.17970e-09	-2.22537e-09	2.95433e-09	-9.92513e-08	-2.21723e-08	-1.21424e-07	-1.59264e-07	-1.57634e-08	-1.75028e-07	1.73854e-08	-4.71002e-09	1.26753e-08	6.26368e-09	-3.07508e-09	3.18860e-09	1.26326e-09	-9.36315e-10	3.26944e-10	-2.04384e-07	-7.38642e-08	-2.78248e-07	2.04498e-09	-1.17655e-09	8.68430e-10
-1.843	4.98996e-09	-2.14385e-09	2.84611e-09	-9.65528e-08	-2.15886e-08	-1.18141e-07	-1.55081e-07	-1.53934e-08	-1.70475e-07	1.67576e-08	-4.53995e-09	1.22176e-08	6.06820e-09	-2.97911e-09	3.08909e-09	1.20736e-09	-8.94881e-10	3.12476e-10	-1.98768e-07	-7.18546e-08	-2.70623e-07	1.94415e-09	-1.11854e-09	8.25612e-10
-1.819	4.80175e-09	-2.06299e-09	2.73876e-09	-9.38474e-08	-2.10025e-08	-1.14850e-07	-1.50882e-07	-1.50198e-08	-1.65901e-07	1.61346e-08	-4.37116e-09	1.17634e-08	5.87329e-09	-2.88342e-09	2.98987e-09	1.15229e-09	-8.54064e-10	2.98223e-10	-1.93140e-07	-6.98398e-08	-2.62980e-07	1.84504e-09	-1.06151e-09	7.83524e-10
-1.794	4.61508e-09	-1.98279e-09	2.63229e-09	-9.11351e-08	-2.04140e-08	-1.11549e-07	-1.46665e-07	-1.46425e-08	-1.61307e-07	1.55163e-08	-4.20366e-09	1.13126e-08	5.67896e-09	-2.78802e-09	2.89094e-09	1.09805e-09	-8.13864e-10	2.84186e-10	-1.87500e-07	-6.78197e-08	-2.55319e-07	1.74765e-09	-1.00548e-09	7.42165e-10
-1.769	4.42996e-09	-1.90325e-09	2.52671e-09	-8.84161e-08	-1.98232e-08	-1.08239e-07	-1.42432e-07	-1.42616e-08	-1.56693e-07	1.49028e-08	-4.03746e-09	1.08654e-08	5.48522e-09	-2.69290e-09	2.79232e-09	1.04464e-09	-7.74279e-10	2.70364e-10	-1.81848e-07	-6.57946e-08	-2.47642e-07	1.65197e-09	-9.50437e-10	7.01536e-10
-1.745	4.24639e-09	-1.82439e-09	2.42200e-09	-8.56905e-08	-1.92301e-08	-1.04921e-07	-1.38182e-07	-1.38771e-08	-1.52059e-07	1.42942e-08	-3.87257e-09	1.04216e-08	5.29206e-09	-2.59807e-09	2.69399e-09	9.92062e-10	-7.35306e-10	2.56755e-10	-1.76185e-07	-6.37643e-08	-2.39949e-07	1.55802e-09	-8.96381e-10	6.61636e-10
-1.720	4.06438e-09	-1.74619e-09	2.31819e-09	-8.29582e-08	-1.86347e-08	-1.01593e-07	-1.33915e-07	-1.34890e-08	-1.47404e-07	1.36904e-08	-3.70900e-09	9.98144e-09	5.09950e-09	-2.50354e-09	2.59596e-09	9.40307e-10	-6.96946e-10	2.43361e-10	-1.70510e-07	-6.17291e-08	-2.32239e-07	1.46578e-09	-8.43313e-10	6.22465e-10
-1.696	3.88395e-09	-1.66867e-09	2.21528e-09	-8.02194e-08	-1.80370e-08	-9.82564e-08	-1.29632e-07	-1.30973e-08	-1.42730e-07	1.30916e-08	-3.54675e-09	9.54481e-09	4.90754e-09	-2.40930e-09	2.49824e-09	8.89374e-10	-6.59195e-10	2.30179e-10	-1.64824e-07	-5.96889e-08	-2.24513e-07	1.37525e-09	-7.91232e-10	5.84023e-10
-1.671	3.70509e-09	-1.59183e-09	2.11326e-09	-7.74742e-08	-1.74371e-08	-9.49112e-08	-1.25333e-07	-1.27021e-08	-1.38035e-07	1.24976e-08	-3.38584e-09	9.11176e-09	4.71618e-09	-2.31535e-09	2.40083e-09	8.39263e-10	-6.22053e-10	2.17210e-10	-1.59127e-07	-5.76438e-08	-2.16771e-07	1.28645e-09	-7.40138e-10	5.46310e-10
-1.647	3.52781e-09	-1.51566e-09	2.01215e-09	-7.47225e-08	-1.68349e-08	-9.15574e-08	-1.21018e-07	-1.23034e-08	-1.33321e-07	1.19086e-08	-3.22626e-09	8.68233e-09	4.52543e-09	-2.22170e-09	2.30373e-09	7.89970e-10	-5.85518e-10	2.04452e-10	-1.53419e-07	-5.55938e-08	-2.09013e-07	1.19936e-09	-6.90032e-10	5.09326e-10
-1.622	3.35213e-09	-1.44019e-09	1.91195e-09	-7.19646e-08	-1.62305e-08	-8.81950e-08	-1.16687e-07	-1.19012e-08	-1.28588e-07	1.13246e-08	-3.06804e-09	8.25652e-09	4.33529e-09	-2.12836e-09	2.20693e-09	7.41495e-10	-5.49588e-10	1.91906e-10	-1.47701e-07	-5.35392e-08	-2.01240e-07	1.11398e-09	-6.40912e-10	4.73069e-10
-1.597	3.17806e-09	-1.36540e-09	1.81266e-09	-6.92004e-08	-1.56239e-08	-8.48242e-08	-1.12339e-07	-1.14956e-08	-1.23835e-07	1.07455e-08	-2.91117e-09	7.83437e-09	4.14576e-09	-2.03531e-09	2.11045e-09	6.93833e-10	-5.14262e-10	1.79571e-10	-1.41972e-07	-5.14798e-08	-1.93452e-07	1.03032e-09	-5.92779e-10	4.37542e-10
-1.573	3.00559e-09	-1.29130e-09	1.71429e-09	-6.64300e-08	-1.50151e-08	-8.14450e-08	-1.07976e-07	-1.10864e-08	-1.19063e-07	1.01715e-08	-2.75567e-09	7.41588e-09	3.95685e-09	-1.94257e-09	2.01428e-09	6.46985e-10	-4.79539e-10	1.67446e-10	-1.36232e-07	-4.94158e-08	-1.85648e-07	9.48375e-10	-5.45633e-10	4.02742e-10
-1.548	2.83474e-09	-1.21790e-09	1.61685e-09	-6.36535e-08	-1.44041e-08	-7.80576e-08	-1.03597e-07	-1.06739e-08	-1.14271e-07	9.60263e-09	-2.60154e-09	7.00110e-09	3.76857e-09	-1.85013e-09	1.91844e-09	6.00947e-10	-4.45416e-10	1.55531e-10	-1.30483e-07	-4.73472e-08	-1.77830e-07	8.68142e-10	-4.99472e-10	3.68670e-10
-1.524	2.66552e-09	-1.14519e-09	1.52033e-09	-6.08711e-08	-1.37910e-08	-7.46620e-08	-9.92031e-08	-1.02579e-08	-1.09461e-07	9.03881e-09	-2.44879e-09	6.59002e-09	3.58092e-09	-1.75801e-09	1.82291e-09	5.55718e-10	-4.11893e-10	1.43825e-10	-1.24723e-07	-4.52742e-08	-1.69997e-07	7.89623e-10	-4.54298e-10	3.35326e-10
-1.499	2.49794e-09	-1.07319e-09	1.42474e-09	-5.80826e-08	-1.31757e-08	-7.12584e-08	-9.47933e-08	-9.83857e-09	-1.04632e-07	8.48011e-09	-2.29742e-09	6.18269e-09	3.39389e-09	-1.66619e-09	1.72770e-09	5.11295e-10	-3.78967e-10	1.32328e-10	-1.18954e-07	-4.31967e-08	-1.62150e-07	7.12817e-10	-4.10108e-10	3.02709e-10
-1.475	2.33199e-09	-1.00190e-09	1.33009e-09	-5.52883e-08	-1.25584e-08	-6.78467e-08	-9.03681e-08	-9.41586e-09	-9.97840e-08	7.92658e-09	-2.14746e-09	5.77912e-09	3.20751e-09	-1.57469e-09	1.63282e-09	4.67677e-10	-3.46638e-10	1.21039e-10	-1.13174e-07	-4.11148e-08	-1.54289e-07	6.37723e-10	-3.66904e-10	2.70819e-10
-1.450	2.16770e-09	-9.31316e-10	1.23639e-09	-5.24883e-08	-1.19389e-08	-6.44272e-08	-8.59277e-08	-8.98981e-09	-9.49176e-08	7.37822e-09	-1.99890e-09	5.37932e-09	3.02177e-09	-1.48350e-09	1.53827e-09	4.24861e-10	-3.14903e-10	1.09958e-10	-1.07385e-07	-3.90286e-08	-1.46414e-07	5.64341e-10	-3.24685e-10	2.39656e-10
-1.425	2.00508e-09	-8.61445e-10	1.14363e-09	-4.96825e-08	-1.13174e-08	-6.09999e-08	-8.14722e-08	-8.56045e-09	-9.00327e-08	6.83509e-09	-1.85176e-09	4.98333e-09	2.83668e-09	-1.39263e-09	1.44405e-09	3.82847e-10	-2.83762e-10	9.90845e-11	-1.01587e-07	-3.69382e-08	-1.38525e-07	4.92671e-10	-2.83450e-10	2.09220e-10
-1.401	1.84411e-09	-7.92291e-10	1.05182e-09	-4.68710e-08	-1.06939e-08	-5.75649e-08	-7.70017e-08	-8.12780e-09	-8.51295e-08	6.29720e-09	-1.70603e-09	4.59117e-09	2.65224e-09	-1.30209e-09	1.35016e-09	3.41630e-10	-2.53213e-10	8.84173e-11	-9.57797e-08	-3.48436e-08	-1.30623e-07	4.22711e-10	-2.43200e-10	1.79511e-10
-1.376	1.68483e-09	-7.23858e-10	9.60973e-10	-4.40540e-08	-1.00683e-08	-5.41223e-08	-7.25163e-08	-7.69189e-09	-8.02082e-08	5.76458e-09	-1.56174e-09	4.20285e-09	2.46846e-09	-1.21186e-09	1.25660e-09	3.01211e-10	-2.23255e-10	7.79564e-11	-8.99632e-08	-3.27449e-08	-1.22708e-07	3.54461e-10	-2.03934e-10	1.50527e-10
-1.352	1.52723e-09	-6.56149e-10	8.71085e-10	-4.12315e-08	-9.44073e-09	-5.06722e-08	-6.80161e-08	-7.25273e-09	-7.52689e-08	5.23728e-09	-1.41888e-09	3.81840e-09	2.28535e-09	-1.12196e-09	1.16338e-09	2.61586e-10	-1.93885e-10	6.77012e-11	-8.41378e-08	-3.06422e-08	-1.14780e-07	2.87921e-10	-1.65651e-10	1.22270e-10
-1.327	1.37133e-09	-5.89168e-10	7.82163e-10	-3.84035e-08	-8.81116e-09	-4.72147e-08	-6.35013e-08	-6.81035e-09	-7.03117e-08	4.71530e-09	-1.27747e-09	3.43784e-09	2.10290e-09	-1.03239e-09	1.07050e-09	2.22755e-10	-1.65104e-10	5.76512e-11	-7.83037e-08	-2.85355e-08	-1.06839e-07	2.23090e-10	-1.28352e-10	9.47388e-11
-1.303	1.21713e-09	-5.22919e-10	6.94212e-10	-3.55703e-08	-8.17963e-09	-4.37499e-08	-5.89720e-08	-6.36478e-09	-6.53368e-08	4.19869e-09	-1.13751e-09	3.06119e-09	1.92112e-09	-9.43151e-10	9.77970e-10	1.84715e-10	-1.36909e-10	4.78059e-11	-7.24610e-08	-2.64249e-08	-9.88860e-08	1.59968e-10	-9.20352e-11	6.79329e-11
-1.278	1.06464e-09	-4.57405e-10	6.07238e-10	-3.27317e-08	-7.54615e-09	-4.02779e-08	-5.44282e-08	-5.91604e-09	-6.03443e-08	3.68748e-09	-9.99009e-10	2.68847e-09	1.74002e-09	-8.54244e-10	8.85780e-10	1.47463e-10	-1.09298e-10	3.81650e-11	-6.66100e-08	-2.43105e-08	-9.09205e-08	9.85538e-11	-5.67014e-11	4.18524e-11
-1.253	9.13875e-10	-3.92630e-10	5.21244e-10	-2.98880e-08	-6.91075e-09	-3.67988e-08	-4.98702e-08	-5.46415e-09	-5.53344e-08	3.18169e-09	-8.61981e-10	2.31971e-09	1.55961e-09	-7.65672e-10	7.93939e-10	1.11000e-10	-8.22719e-11	2.87278e-11	-6.07507e-08	-2.21923e-08	-8.29430e-08	3.88467e-11	-2.23499e-11	1.64969e-11
-1.229	7.64835e-10	-3.28598e-10	4.36237e-10	-2.70392e-08	-6.27345e-09	-3.33126e-08	-4.52980e-08	-5.00914e-09	-5.03072e-08	2.68136e-09	-7.26431e-10	1.95493e-09	1.37989e-09	-6.77440e-10	7.02449e-10	7.53218e-11	-5.58278e-11	1.94940e-11	-5.48833e-08	-2.00704e-08	-7.49538e-08	-1.91536e-11	1.10197e-11	-8.13387e-12
-1.204	6.17534e-10	-2.65313e-10	3.52221e-10	-2.41853e-08	-5.63428e-09	-2.98196e-08	-4.07118e-08	-4.55104e-09	-4.52628e-08	2.18651e-09	-5.92366e-10	1.59414e-09	1.20086e-09	-5.89548e-10	6.11313e-10	4.04277e-11	-2.99646e-11	1.04631e-11	-4.90081e-08	-1.79449e-08	-6.69530e-08	-7.54478e-11	4.34078e-11	-3.20401e-11
-1.180	4.71979e-10	-2.02777e-10	2.69201e-10	-2.13265e-08	-4.99324e-09	-2.63197e-08	-3.61116e-08	-4.08988e-09	-4.02015e-08	1.69717e-09	-4.59796e-10	1.23738e-09	1.02253e-09	-5.02001e-10	5.20534e-10	6.31572e-12	-4.68115e-12	1.63457e-12	-4.31251e-08	-1.58158e-08	-5.89410e-08	-1.30037e-10	7.48146e-11	-5.52220e-11
-1.155	3.28179e-10	-1.40996e-10	1.87182e-10	-1.84628e-08	-4.35037e-09	-2.28131e-08	-3.14976e-08	-3.62566e-09	-3.51233e-08	1.21338e-09	-3.28728e-10	8.84652e-10	8.44914e-10	-4.14800e-10	4.30114e-10	-2.70159e-11	2.00239e-11	-6.99197e-12	-3.72346e-08	-1.36832e-08	-5.09179e-08	-1.82921e-10	1.05241e-10	-7.76800e-11
-1.130	1.86143e-10	-7.99728e-11	1.06170e-10	-1.55942e-08	-3.70569e-09	-1.92999e-08	-2.68700e-08	-3.15843e-09	-3.00284e-08	7.35161e-10	-1.99169e-10	5.35992e-10	6.68005e-10	-3.27949e-10	3.40056e-10	-5.95688e-11	4.41518e-11	-1.54170e-11	-3.13367e-08	-1.15472e-08	-4.28840e-08	-2.34100e-10	1.34686e-10	-9.94143e-11
-1.106	4.58792e-11	-1.97112e-11	2.61680e-11	-1.27210e-08	-3.05921e-09	-1.57802e-08	-2.22287e-08	-2.68821e-09	-2.49170e-08	2.62546e-10	-7.11288e-11	1.91417e-10	4.91814e-10	-2.41450e-10	2.50364e-10	-9.13447e-11	6.77038e-11	-2.36409e-11	-2.54316e-08	-9.40788e-09	-3.48395e-08	-2.83577e-10	1.63152e-10	-1.20425e-10
-1.081	-9.26025e-11	3.97850e-11	-5.28175e-11	-9.84310e-09	-2.41097e-09	-1.22541e-08	-1.75741e-08	-2.21502e-09	-1.97891e-08	-2.04436e-10	5.53856e-11	-1.49050e-10	3.16346e-10	-1.55306e-10	1.61040e-10	-1.22345e-10	9.06811e-11	-3.16642e-11	-1.95194e-08	-7.26523e-09	-2.67847e-08	-3.31350e-10	1.90637e-10	-1.40713e-10
-1.057	-2.29294e-10	9.85120e-11	-1.30782e-10	-6.96063e-09	-1.76098e-09	-8.72161e-09	-1.29061e-08	-1.73890e-09	-1.46450e-08	-6.65755e-10	1.80366e-10	-4.85390e-10	1.41608e-10	-6.95208e-11	7.20874e-11	-1.52572e-10	1.13085e-10	-3.94872e-11	-1.36004e-08	-5.11937e-09	-1.87197e-08	-3.77422e-10	2.17144e-10	-1.60278e-10
-1.032	-3.64186e-10	1.56466e-10	-2.07720e-10	-4.07367e-09	-1.10926e-09	-5.18293e-09	-8.22495e-09	-1.25986e-09	-9.48481e-09	-1.12138e-09	3.03804e-10	-8.17579e-10	-3.23947e-11	1.59038e-11	-1.64909e-11	-1.82027e-10	1.34917e-10	-4.71104e-11	-7.67460e-09	-2.97036e-09	-1.06450e-08	-4.21792e-10	2.42671e-10	-1.79120e-10
-1.008	-4.97269e-10	2.13643e-10	-2.83626e-10	-1.18230e-09	-4.55840e-10	-1.63814e-09	-3.53072e-09	-7.77931e-10	-4.30865e-09	-1.57129e-09	4.25692e-10	-1.14560e-09	-2.05656e-10	1.00964e-10	-1.04692e-10	-2.10712e-10	1.56177e-10	-5.45342e-11	-1.74228e-09	-8.18276e-10	-2.56055e-09	-4.64461e-10	2.67220e-10	-1.97240e-10
-0.983	-6.28535e-10	2.70039e-10	-3.58496e-10	1.71342e-09	1.99258e-10	1.91268e-09	1.17646e-09	-2.93145e-10	8.83313e-10	-2.01544e-09	5.46022e-10	-1.46942e-09	-3.78170e-10	1.85658e-10	-1.92512e-10	-2.38627e-10	1.76868e-10	-6.17591e-11	4.19642e-09	1.33682e-09	5.53324e-09	-5.05430e-10	2.90791e-10	-2.14639e-10
-0.958	-7.57975e-10	3.25651e-10	-4.32324e-10	4.61339e-09	8.56012e-10	5.46940e-09	5.89645e-09	1.94474e-10	6.09093e-09	-2.45381e-09	6.64785e-10	-1.78903e-09	-5.49931e-10	2.69982e-10	-2.79949e-10	-2.65775e-10	1.96990e-10	-6.87853e-11	1.01413e-08	3.49485e-09	1.36362e-08	-5.44700e-10	3.13385e-10	-2.31315e-10
-0.934	-8.85580e-10	3.80474e-10	-5.05106e-10	7.51754e-09	1.51440e-09	9.03194e-09	1.06291e-08	6.84897e-10	1.13140e-08	-2.88638e-09	7.81974e-10	-2.10440e-09	-7.20932e-10	3.53933e-10	-3.66999e-10	-2.92158e-10	2.16544e-10	-7.56133e-11	1.60923e-08	5.65575e-09	2.17480e-08	-5.82271e-10	3.35001e-10	-2.47271e-10
-0.909	-1.01134e-09	4.34504e-10	-5.76836e-10	1.04258e-08	2.17440e-09	1.26002e-08	1.53744e-08	1.17810e-09	1.65525e-08	-3.31310e-09	8.97582e-10	-2.41552e-09	-8.91167e-10	4.37508e-10	-4.53659e-10	-3.17776e-10	2.35532e-10	-8.22436e-11	2.20491e-08	7.81944e-09	2.98686e-08	-6.18145e-10	3.55640e-10	-2.62505e-10
-0.885	-1.13525e-09	4.87739e-10	-6.47508e-10	1.33381e-08	2.83598e-09	1.61741e-08	2.01321e-08	1.67405e-09	2.18062e-08	-3.73395e-09	1.01160e-09	-2.72235e-09	-1.06063e-09	5.20703e-10	-5.39927e-10	-3.42631e-10	2.53955e-10	-8.86763e-11	2.80116e-08	9.98587e-09	3.79975e-08	-6.52322e-10	3.75303e-10	-2.77018e-10
-0.860	-1.25729e-09	5.40173e-10	-7.17118e-10	1.62543e-08	3.49913e-09	1.97534e-08	2.49021e-08	2.17273e-09	2.70749e-08	-4.14891e-09	1.12402e-09	-3.02489e-09	-1.22931e-09	6.03517e-10	-6.25797e-10	-3.66725e-10	2.71813e-10	-9.49121e-11	3.39797e-08	1.21549e-08	4.61347e-08	-6.84802e-10	3.93990e-10	-2.90812e-10
-0.836	-1.37746e-09	5.91803e-10	-7.85661e-10	1.91744e-08	4.16381e-09	2.33382e-08	2.96844e-08	2.67410e-09	3.23585e-08	-4.55793e-09	1.23483e-09	-3.32310e-09	-1.39721e-09	6.85945e-10	-7.11269e-10	-3.90059e-10	2.89108e-10	-1.00951e-10	3.99532e-08	1.43266e-08	5.42798e-08	-7.15586e-10	4.11702e-10	-3.03885e-10
-0.811	-1.49576e-09	6.42626e-10	-8.53131e-10	2.20983e-08	4.83001e-09	2.69283e-08	3.44787e-08	3.17814e-09	3.76568e-08	-4.96100e-09	1.34403e-09	-3.61697e-09	-1.56432e-09	7.67985e-10	-7.96337e-10	-4.12634e-10	3.05840e-10	-1.06794e-10	4.59318e-08	1.65008e-08	6.24326e-08	-7.44676e-10	4.28438e-10	-3.16238e-10
-0.786	-1.61216e-09	6.92636e-10	-9.19524e-10	2.50258e-08	5.49771e-09	3.05236e-08	3.92849e-08	3.68482e-09	4.29697e-08	-5.35808e-09	1.45161e-09	-3.90648e-09	-1.73063e-09	8.49632e-10	-8.80999e-10	-4.34452e-10	3.22012e-10	-1.12441e-10	5.19155e-08	1.86774e-08	7.05929e-08	-7.72072e-10	4.44200e-10	-3.27872e-10
-0.762	-1.72666e-09	7.41830e-10	-9.84833e-10	2.79571e-08	6.16687e-09	3.41239e-08	4.41029e-08	4.19411e-09	4.82971e-08	-5.74915e-09	1.55755e-09	-4.19159e-09	-1.89614e-09	9.30885e-10	-9.65252e-10	-4.55515e-10	3.37623e-10	-1.17892e-10	5.79040e-08	2.08564e-08	7.87604e-08	-7.97775e-10	4.58988e-10	-3.38787e-10
-0.737	-1.83926e-09	7.90205e-10	-1.04905e-09	3.08918e-08	6.83747e-09	3.77293e-08	4.89327e-08	4.70598e-09	5.36387e-08	-6.13417e-09	1.66186e-09	-4.47231e-09	-2.06083e-09	1.01174e-09	-1.04909e-09	-4.75822e-10	3.52675e-10	-1.23147e-10	6.38972e-08	2.30377e-08	8.69349e-08	-8.21785e-10	4.72802e-10	-3.48984e-10
-0.713	-1.94994e-09	8.37756e-10	-1.11218e-09	3.38300e-08	7.50950e-09	4.13395e-08	5.37740e-08	5.22041e-09	5.89944e-08	-6.51312e-09	1.76453e-09	-4.74859e-09	-2.22471e-09	1.09219e-09	-1.13251e-09	-4.95377e-10	3.67168e-10	-1.28208e-10	6.98950e-08	2.52212e-08	9.51162e-08	-8.44104e-10	4.85642e-10	-3.58462e-10
-0.688	-2.05869e-09	8.84479e-10	-1.17421e-09	3.67717e-08	8.18292e-09	4.49546e-08	5.86267e-08	5.73736e-09	6.43641e-08	-6.88596e-09	1.86554e-09	-5.02042e-09	-2.38776e-09	1.17224e-09	-1.21552e-09	-5.14179e-10	3.81104e-10	-1.33075e-10	7.58971e-08	2.74069e-08	1.03304e-07	-8.64732e-10	4.97510e-10	-3.67222e-10
-0.664	-2.16550e-09	9.30371e-10	-1.23513e-09	3.97166e-08	8.85770e-09	4.85743e-08	6.34908e-08	6.25681e-09	6.97476e-08	-7.25267e-09	1.96489e-09	-5.28778e-09	-2.54998e-09	1.25188e-09	-1.29810e-09	-5.32230e-10	3.94484e-10	-1.37746e-10	8.19034e-08	2.95946e-08	1.11498e-07	-8.83670e-10	5.08406e-10	-3.75264e-10
-0.639	-2.27037e-09	9.75427e-10	-1.29495e-09	4.26647e-08	9.53384e-09	5.21986e-08	6.83660e-08	6.77873e-09	7.51447e-08	-7.61322e-09	2.06257e-09	-5.55066e-09	-2.71136e-09	1.33111e-09	-1.38025e-09	-5.49532e-10	4.07308e-10	-1.42224e-10	8.79137e-08	3.17844e-08	1.19698e-07	-9.00920e-10	5.18330e-10	-3.82589e-10
-0.614	-2.37329e-09	1.01964e-09	-1.35365e-09	4.56160e-08	1.02113e-08	5.58273e-08	7.32522e-08	7.30309e-09	8.05553e-08	-7.96758e-09	2.15857e-09	-5.80901e-09	-2.87189e-09	1.40992e-09	-1.46197e-09	-5.66086e-10	4.19577e-10	-1.46509e-10	9.39279e-08	3.39761e-08	1.27904e-07	-9.16480e-10	5.27283e-10	-3.89197e-10
-0.590	-2.47424e-09	1.06302e-09	-1.41123e-09	4.85704e-08	1.08900e-08	5.94604e-08	7.81494e-08	7.82986e-09	8.59793e-08	-8.31573e-09	2.25289e-09	-6.06284e-09	-3.03158e-09	1.48832e-09	-1.54326e-09	-5.81892e-10	4.31292e-10	-1.50599e-10	9.99458e-08	3.61697e-08	1.36115e-07	-9.30354e-10	5.35265e-10	-3.95089e-10
-0.565	-2.57323e-09	1.10554e-09	-1.46768e-09	5.15277e-08	1.15701e-08	6.30978e-08	8.30574e-08	8.35901e-09	9.14164e-08	-8.65762e-09	2.34552e-09	-6.31211e-09	-3.19040e-09	1.56629e-09	-1.62411e-09	-5.96952e-10	4.42455e-10	-1.54497e-10	1.05967e-07	3.83651e-08	1.44332e-07	-9.42541e-10	5.42276e-10	-4.00264e-10
-0.541	-2.67022e-09	1.14721e-09	-1.52301e-09	5.44880e-08	1.22513e-08	6.67394e-08	8.79761e-08	8.89051e-09	9.68666e-08	-8.99324e-09	2.43644e-09	-6.55680e-09	-3.34836e-09	1.64384e-09	-1.70452e-09	-6.11266e-10	4.53065e-10	-1.58202e-10	1.11992e-07	4.05621e-08	1.52554e-07	-9.53042e-10	5.48318e-10	-4.04724e-10
-0.516	-2.76523e-09	1.18803e-09	-1.57720e-09	5.74511e-08	1.29338e-08	7.03849e-08	9.29052e-08	9.42434e-09	1.02330e-07	-9.32256e-09	2.52566e-09	-6.79690e-09	-3.50544e-09	1.72095e-09	-1.78449e-09	-6.24837e-10	4.63123e-10	-1.61714e-10	1.18020e-07	4.27609e-08	1.60781e-07	-9.61859e-10	5.53391e-10	-4.08468e-10
-0.492	-2.85824e-09	1.22799e-09	-1.63025e-09	6.04169e-08	1.36175e-08	7.40345e-08	9.78448e-08	9.96046e-09	1.07805e-07	-9.64555e-09	2.61316e-09	-7.03238e-09	-3.66164e-09	1.79764e-09	-1.86400e-09	-6.37665e-10	4.72631e-10	-1.65034e-10	1.24051e-07	4.49612e-08	1.69012e-07	-9.68991e-10	5.57494e-10	-4.11497e-10
-0.467	-2.94923e-09	1.26709e-09	-1.68215e-09	6.33854e-08	1.43024e-08	7.76878e-08	1.02795e-07	1.04988e-08	1.13294e-07	-9.96217e-09	2.69894e-09	-7.26323e-09	-3.81696e-09	1.87389e-09	-1.94307e-09	-6.49750e-10	4.81589e-10	-1.68162e-10	1.30085e-07	4.71631e-08	1.77248e-07	-9.74441e-10	5.60630e-10	-4.13811e-10
-0.442	-3.03821e-09	1.30531e-09	-1.73290e-09	6.63565e-08	1.49884e-08	8.13449e-08	1.07755e-07	1.10394e-08	1.18794e-07	-1.02724e-08	2.78299e-09	-7.48941e-09	-3.97138e-09	1.94970e-09	-2.02168e-09	-6.61095e-10	4.89997e-10	-1.71098e-10	1.36121e-07	4.93663e-08	1.85487e-07	-9.78208e-10	5.62797e-10	-4.15411e-10
-0.418	-3.12516e-09	1.34267e-09	-1.78249e-09	6.93301e-08	1.56755e-08	8.50056e-08	1.12725e-07	1.15823e-08	1.24307e-07	-1.05762e-08	2.86530e-09	-7.71092e-09	-4.12489e-09	2.02507e-09	-2.09983e-09	-6.71699e-10	4.97857e-10	-1.73842e-10	1.42160e-07	5.15709e-08	1.93731e-07	-9.80295e-10	5.63997e-10	-4.16297e-10
-0.393	-3.21007e-09	1.37915e-09	-1.83092e-09	7.23061e-08	1.63637e-08	8.86698e-08	1.17705e-07	1.21273e-08	1.29832e-07	-1.08736e-08	2.94586e-09	-7.92773e-09	-4.27750e-09	2.09998e-09	-2.17751e-09	-6.81564e-10	5.05169e-10	-1.76396e-10	1.48201e-07	5.37769e-08	2.01978e-07	-9.80701e-10	5.64231e-10	-4.16470e-10
-0.369	-3.29293e-09	1.41475e-09	-1.87818e-09	7.52845e-08	1.70530e-08	9.23375e-08	1.22694e-07	1.26744e-08	1.35369e-07	-1.11645e-08	3.02467e-09	-8.13982e-09	-4.42918e-09	2.17445e-09	-2.25473e-09	-6.90691e-10	5.11933e-10	-1.78758e-10	1.54245e-07	5.59840e-08	2.10229e-07	-9.79427e-10	5.63498e-10	-4.15929e-10
-0.344	-3.37374e-09	1.44947e-09	-1.92427e-09	7.82651e-08	1.77433e-08	9.60084e-08	1.27694e-07	1.32236e-08	1.40917e-07	-1.14489e-08	3.10172e-09	-8.34717e-09	-4.57994e-09	2.24847e-09	-2.33148e-09	-6.99080e-10	5.18151e-10	-1.80929e-10	1.60290e-07	5.81923e-08	2.18483e-07	-9.76475e-10	5.61800e-10	-4.14675e-10
-0.319	-3.45248e-09	1.48330e-09	-1.96918e-09	8.12479e-08	1.84346e-08	9.96826e-08	1.32702e-07	1.37750e-08	1.46477e-07	-1.17268e-08	3.17700e-09	-8.54976e-09	-4.72977e-09	2.32202e-09	-2.40775e-09	-7.06732e-10	5.23823e-10	-1.82909e-10	1.66338e-07	6.04016e-08	2.26739e-07	-9.71846e-10	5.59137e-10	-4.12709e-10
-0.295	-3.52914e-09	1.51623e-09	-2.01291e-09	8.42328e-08	1.91270e-08	1.03360e-07	1.37720e-07	1.43283e-08	1.52049e-07	-1.19981e-08	3.25051e-09	-8.74757e-09	-4.87866e-09	2.39512e-09	-2.48354e-09	-7.13649e-10	5.28949e-10	-1.84699e-10	1.72387e-07	6.26119e-08	2.34999e-07	-9.65540e-10	5.55509e-10	-4.10031e-10
-0.270	-3.60373e-09	1.54828e-09	-2.05545e-09	8.72197e-08	1.98202e-08	1.07040e-07	1.42748e-07	1.48837e-08	1.57632e-07	-1.22628e-08	3.32223e-09	-8.94058e-09	-5.02660e-09	2.46775e-09	-2.55885e-09	-7.19830e-10	5.33531e-10	-1.86299e-10	1.78437e-07	6.48232e-08	2.43260e-07	-9.57558e-10	5.50916e-10	-4.06642e-10
-0.246	-3.67621e-09	1.57942e-09	-2.09679e-09	9.02086e-08	2.05145e-08	1.10723e-07	1.47784e-07	1.54411e-08	1.63225e-07	-1.25209e-08	3.39216e-09	-9.12877e-09	-5.17358e-09	2.53991e-09	-2.63367e-09	-7.25276e-10	5.37567e-10	-1.87709e-10	1.84489e-07	6.70353e-08	2.51524e-07	-9.47902e-10	5.45361e-10	-4.02541e-10
-0.221	-3.74659e-09	1.60966e-09	-2.13694e-09	9.31993e-08	2.12096e-08	1.14409e-07	1.52830e-07	1.60005e-08	1.68830e-07	-1.27724e-08	3.46029e-09	-9.31212e-09	-5.31960e-09	2.61159e-09	-2.70801e-09	-7.29989e-10	5.41060e-10	-1.88928e-10	1.90542e-07	6.92481e-08	2.59790e-07	-9.36572e-10	5.38842e-10	-3.97730e-10
-0.197	-3.81486e-09	1.63899e-09	-2.17588e-09	9.61918e-08	2.19056e-08	1.18097e-07	1.57884e-07	1.65617e-08	1.74446e-07	-1.30172e-08	3.52661e-09	-9.49061e-09	-5.46465e-09	2.68280e-09	-2.78184e-09	-7.33968e-10	5.44010e-10	-1.89958e-10	1.96596e-07	7.14617e-08	2.68058e-07	-9.23569e-10	5.31361e-10	-3.92208e-10
-0.172	-3.88101e-09	1.66741e-09	-2.21360e-09	9.91860e-08	2.26025e-08	1.21788e-07	1.62947e-07	1.71249e-08	1.80072e-07	-1.32553e-08	3.59113e-09	-9.66422e-09	-5.60871e-09	2.75353e-09	-2.85518e-09	-7.37215e-10	5.46416e-10	-1.90799e-10	2.02651e-07	7.36759e-08	2.76327e-07	-9.08894e-10	5.22918e-10	-3.85976e-10
-0.147	-3.94503e-09	1.69491e-09	-2.25012e-09	1.02182e-07	2.33002e-08	1.25482e-07	1.68018e-07	1.76900e-08	1.85708e-07	-1.34867e-08	3.65382e-09	-9.83293e-09	-5.75179e-09	2.82377e-09	-2.92802e-09	-7.39730e-10	5.48280e-10	-1.91449e-10	2.08707e-07	7.58907e-08	2.84597e-07	-8.92549e-10	5.13514e-10	-3.79034e-10
-0.123	-4.00691e-09	1.72150e-09	-2.28541e-09	1.05179e-07	2.39987e-08	1.29178e-07	1.73098e-07	1.82568e-08	1.91355e-07	-1.37114e-08	3.71468e-09	-9.99672e-09	-5.89387e-09	2.89353e-09	-3.00035e-09	-7.41513e-10	5.49602e-10	-1.91911e-10	2.14763e-07	7.81059e-08	2.92869e-07	-8.74533e-10	5.03149e-10	-3.71384e-10
-0.098	-4.06663e-09	1.74716e-09	-2.31947e-09	1.08178e-07	2.46980e-08	1.32876e-07	1.78187e-07	1.88255e-08	1.97012e-07	-1.39293e-08	3.77371e-09	-1.01556e-08	-6.03495e-09	2.96279e-09	-3.07217e-09	-7.42566e-10	5.50382e-10	-1.92183e-10	2.20819e-07	8.03216e-08	3.01141e-07	-8.54849e-10	4.91824e-10	-3.63025e-10
-0.074	-4.12420e-09	1.77189e-09	-2.35231e-09	1.11178e-07	2.53980e-08	1.36576e-07	1.83283e-07	1.93960e-08	2.02679e-07	-1.41404e-08	3.83090e-09	-1.03095e-08	-6.17502e-09	3.03155e-09	-3.14347e-09	-7.42888e-10	5.50621e-10	-1.92267e-10	2.26876e-07	8.25376e-08	3.09413e-07	-8.33497e-10	4.79540e-10	-3.53957e-10
-0.049	-4.17959e-09	1.79569e-09	-2.38391e-09	1.14179e-07	2.60987e-08	1.40278e-07	1.88388e-07	1.99682e-08	2.08356e-07	-1.43446e-08	3.88623e-09	-1.04584e-08	-6.31407e-09	3.09981e-09	-3.21425e-09	-7.42480e-10	5.50318e-10	-1.92161e-10	2.32932e-07	8.47538e-08	3.17686e-07	-8.10478e-10	4.66296e-10	-3.44182e-10
-0.025	-4.23281e-09	1.81855e-09	-2.41426e-09	1.17182e-07	2.68002e-08	1.43982e-07	1.93500e-07	2.05421e-08	2.14042e-07	-1.45420e-08	3.93971e-09	-1.06023e-08	-6.45209e-09	3.16757e-09	-3.28451e-09	-7.41342e-10	5.49475e-10	-1.91867e-10	2.38989e-07	8.69702e-08	3.25959e-07	-7.85793e-10	4.52094e-10	-3.33699e-10
0.000	-4.28385e-09	1.84048e-09	-2.44337e-09	1.20186e-07	2.75023e-08	1.47688e-07	1.98620e-07	2.11177e-08	2.19738e-07	-1.47326e-08	3.99133e-09	-1.07412e-08	-6.58907e-09	3.23482e-09	-3.35425e-09	-7.39475e-10	5.48092e-10	-1.91384e-10	2.45045e-07	8.91868e-08	3.34232e-07	-7.59443e-10	4.36934e-10	-3.22509e-10
0.025	-4.33268e-09	1.86146e-09	-2.47122e-09	1.23191e-07	2.82050e-08	1.51396e-07	2.03748e-07	2.16949e-08	2.25443e-07	-1.49162e-08	4.04108e-09	-1.08751e-08	-6.72501e-09	3.30156e-09	-3.42345e-09	-7.36880e-10	5.46168e-10	-1.90712e-10	2.51101e-07	9.14034e-08	3.42504e-07	-7.31430e-10	4.20817e-10	-3.10613e-10
0.049	-4.37931e-09	1.88149e-09	-2.49782e-09	1.26196e-07	2.89084e-08	1.55105e-07	2.08883e-07	2.22738e-08	2.31157e-07	-1.50929e-08	4.08894e-09	-1.10039e-08	-6.85989e-09	3.36778e-09	-3.49211e-09	-7.33556e-10	5.43704e-10	-1.89851e-10	2.57156e-07	9.36199e-08	3.50776e-07	-7.01753e-10	4.03743e-10	-2.98010e-10
0.074	-4.42373e-09	1.90058e-09	-2.52315e-09	1.29203e-07	2.96124e-08	1.58815e-07	2.14026e-07	2.28542e-08	2.36880e-07	-1.52626e-08	4.13493e-09	-1.11277e-08	-6.99372e-09	3.43348e-09	-3.56024e-09	-7.29503e-10	5.40701e-10	-1.88803e-10	2.63210e-07	9.58363e-08	3.59046e-07	-6.70415e-10	3.85713e-10	-2.84702e-10
0.098	-4.46592e-09	1.91870e-09	-2.54721e-09	1.32210e-07	3.03169e-08	1.62527e-07	2.19176e-07	2.34362e-08	2.42612e-07	-1.54254e-08	4.17902e-09	-1.12463e-08	-7.12647e-09	3.49865e-09	-3.62782e-09	-7.24723e-10	5.37158e-10	-1.87566e-10	2.69263e-07	9.80526e-08	3.67316e-07	-6.37416e-10	3.66727e-10	-2.70688e-10
0.123	-4.50587e-09	1.93587e-09	-2.57001e-09	1.35219e-07	3.10219e-08	1.66240e-07	2.24333e-07	2.40197e-08	2.48353e-07	-1.55811e-08	4.22122e-09	-1.13599e-08	-7.25815e-09	3.56330e-09	-3.69485e-09	-7.19216e-10	5.33075e-10	-1.86140e-10	2.75315e-07	1.00269e-07	3.75584e-07	-6.02757e-10	3.46787e-10	-2.55970e-10
0.147	-4.54359e-09	1.95207e-09	-2.59152e-09	1.38227e-07	3.17274e-08	1.69955e-07	2.29497e-07	2.46047e-08	2.54102e-07	-1.57298e-08	4.26150e-09	-1.14683e-08	-7.38874e-09	3.62741e-09	-3.76133e-09	-7.12980e-10	5.28454e-10	-1.84526e-10	2.81366e-07	1.02484e-07	3.83850e-07	-5.66439e-10	3.25892e-10	-2.40547e-10
0.172	-4.57905e-09	1.96731e-09	-2.61174e-09	1.41237e-07	3.24334e-08	1.73670e-07	2.34668e-07	2.51912e-08	2.59859e-07	-1.58715e-08	4.29988e-09	-1.15716e-08	-7.51823e-09	3.69098e-09	-3.82725e-09	-7.06018e-10	5.23293e-10	-1.82724e-10	2.87415e-07	1.04700e-07	3.92115e-07	-5.28464e-10	3.04044e-10	-2.24420e-10
0.197	-4.61225e-09	1.98157e-09	-2.63068e-09	1.44247e-07	3.31399e-08	1.77386e-07	2.39845e-07	2.57790e-08	2.65624e-07	-1.60060e-08	4.33634e-09	-1.16697e-08	-7.64662e-09	3.75401e-09	-3.89260e-09	-6.98328e-10	5.17594e-10	-1.80734e-10	2.93463e-07	1.06914e-07	4.00378e-07	-4.88832e-10	2.81242e-10	-2.07590e-10
0.221	-4.64319e-09	1.99486e-09	-2.64832e-09	1.47257e-07	3.38468e-08	1.81103e-07	2.45029e-07	2.63683e-08	2.71398e-07	-1.61335e-08	4.37087e-09	-1.17626e-08	-7.77390e-09	3.81650e-09	-3.95740e-09	-6.89911e-10	5.11356e-10	-1.78556e-10	2.99509e-07	1.09129e-07	4.08638e-07	-4.47545e-10	2.57488e-10	-1.90057e-10
0.246	-4.67184e-09	2.00717e-09	-2.66467e-09	1.50267e-07	3.45540e-08	1.84821e-07	2.50220e-07	2.69590e-08	2.77179e-07	-1.62538e-08	4.40347e-09	-1.18504e-08	-7.90005e-09	3.87843e-09	-4.02162e-09	-6.80768e-10	5.04578e-10	-1.76189e-10	3.05553e-07	1.11342e-07	4.16895e-07	-4.04603e-10	2.32782e-10	-1.71821e-10
0.270	-4.69820e-09	2.01850e-09	-2.67970e-09	1.53278e-07	3.52617e-08	1.88540e-07	2.55417e-07	2.75509e-08	2.82968e-07	-1.63670e-08	4.43413e-09	-1.19329e-08	-8.02508e-09	3.93982e-09	-4.08527e-09	-6.70897e-10	4.97262e-10	-1.73635e-10	3.11595e-07	1.13555e-07	4.25150e-07	-3.60007e-10	2.07125e-10	-1.52882e-10
0.295	-4.72227e-09	2.02884e-09	-2.69343e-09	1.56289e-07	3.59696e-08	1.92258e-07	2.60620e-07	2.81442e-08	2.88764e-07	-1.64730e-08	4.46285e-09	-1.20101e-08	-8.14897e-09	4.00064e-09	-4.14833e-09	-6.60300e-10	4.89408e-10	-1.70892e-10	3.17635e-07	1.15767e-07	4.33402e-07	-3.13759e-10	1.80516e-10	-1.33243e-10
0.319	-4.74403e-09	2.03819e-09	-2.70584e-09	1.59300e-07	3.66779e-08	1.95978e-07	2.65829e-07	2.87387e-08	2.94568e-07	-1.65718e-08	4.48961e-09	-1.20822e-08	-8.27171e-09	4.06090e-09	-4.21082e-09	-6.48976e-10	4.81014e-10	-1.67961e-10	3.23672e-07	1.17979e-07	4.41651e-07	-2.65860e-10	1.52958e-10	-1.12901e-10
0.344	-4.76348e-09	2.04654e-09	-2.71693e-09	1.62311e-07	3.73864e-08	1.99697e-07	2.71044e-07	2.93345e-08	3.00378e-07	-1.66633e-08	4.51442e-09	-1.21489e-08	-8.39330e-09	4.12059e-09	-4.27271e-09	-6.36925e-10	4.72082e-10	-1.64842e-10	3.29707e-07	1.20189e-07	4.49896e-07	-2.16310e-10	1.24451e-10	-9.18595e-11
0.369	-4.78060e-09	2.05390e-09	-2.72670e-09	1.65321e-07	3.80952e-08	2.03417e-07	2.76265e-07	2.99314e-08	3.06196e-07	-1.67477e-08	4.53726e-09	-1.22104e-08	-8.51372e-09	4.17971e-09	-4.33401e-09	-6.24146e-10	4.62611e-10	-1.61535e-10	3.35739e-07	1.22398e-07	4.58137e-07	-1.65112e-10	9.49944e-11	-7.01172e-11
0.393	-4.79539e-09	2.06025e-09	-2.73513e-09	1.68332e-07	3.88043e-08	2.07136e-07	2.81491e-07	3.05296e-08	3.12021e-07	-1.68247e-08	4.55813e-09	-1.22666e-08	-8.63297e-09	4.23825e-09	-4.39472e-09	-6.10641e-10	4.52601e-10	-1.58040e-10	3.41768e-07	1.24607e-07	4.66374e-07	-1.12265e-10	6.45899e-11	-4.76750e-11
0.418	-4.80784e-09	2.06560e-09	-2.74223e-09	1.71343e-07	3.95135e-08	2.10856e-07	2.86723e-07	3.11288e-08	3.17852e-07	-1.68944e-08	4.57702e-09	-1.23174e-08	-8.75103e-09	4.29621e-09	-4.45482e-09	-5.96409e-10	4.42052e-10	-1.54357e-10	3.47794e-07	1.26814e-07	4.74608e-07	-5.77710e-11	3.32377e-11	-2.45334e-11
0.442	-4.81793e-09	2.06994e-09	-2.74799e-09	1.74353e-07	4.02228e-08	2.14575e-07	2.91960e-07	3.17292e-08	3.23689e-07	-1.69568e-08	4.59393e-09	-1.23629e-08	-8.86791e-09	4.35359e-09	-4.51432e-09	-5.81449e-10	4.30964e-10	-1.50485e-10	3.53816e-07	1.29020e-07	4.82836e-07	-1.63133e-12	9.38562e-13	-6.92771e-13
0.467	-4.82567e-09	2.07326e-09	-2.75241e-09	1.77362e-07	4.09324e-08	2.18295e-07	2.97203e-07	3.23307e-08	3.29533e-07	-1.70119e-08	4.60884e-09	-1.24030e-08	-8.98358e-09	4.41038e-09	-4.57320e-09	-5.65762e-10	4.19337e-10	-1.46425e-10	3.59836e-07	1.31225e-07	4.91060e-07	5.61532e-11	-3.23069e-11	2.38463e-11
0.492	-4.83104e-09	2.07557e-09	-2.75547e-09	1.80371e-07	4.16420e-08	2.22013e-07	3.02450e-07	3.29332e-08	3.35383e-07	-1.70596e-08	4.62176e-09	-1.24378e-08	-9.09805e-09	4.46657e-09	-4.63147e-09	-5.49347e-10	4.07170e-10	-1.42176e-10	3.65851e-07	1.33428e-07	4.99280e-07	1.15581e-10	-6.64980e-11	4.90834e-11
0.516	-4.83403e-09	2.07686e-09	-2.75718e-09	1.83380e-07	4.23517e-08	2.25732e-07	3.07703e-07	3.35367e-08	3.41239e-07	-1.70999e-08	4.63268e-09	-1.24672e-08	-9.21129e-09	4.52217e-09	-4.68912e-09	-5.32204e-10	3.94464e-10	-1.37740e-10	3.71863e-07	1.35630e-07	5.07494e-07	1.76652e-10	-1.01634e-10	7.50181e-11
0.541	-4.83464e-09	2.07712e-09	-2.75752e-09	1.86388e-07	4.30614e-08	2.29449e-07	3.12960e-07	3.41411e-08	3.47101e-07	-1.71328e-08	4.64159e-09	-1.24912e-08	-9.32331e-09	4.57717e-09	-4.74615e-09	-5.14333e-10	3.81218e-10	-1.33114e-10	3.77872e-07	1.37831e-07	5.15702e-07	2.39365e-10	-1.37715e-10	1.01650e-10
0.565	-4.83285e-09	2.07635e-09	-2.75650e-09	1.89395e-07	4.37712e-08	2.33166e-07	3.18222e-07	3.47465e-08	3.52969e-07	-1.71582e-08	4.64849e-09	-1.25097e-08	-9.43410e-09	4.63156e-09	-4.80254e-09	-4.95733e-10	3.67432e-10	-1.28301e-10	3.83876e-07	1.40029e-07	5.23905e-07	3.03717e-10	-1.74739e-10	1.28978e-10
0.590	-4.82866e-09	2.07455e-09	-2.75411e-09	1.92401e-07	4.44810e-08	2.36882e-07	3.23489e-07	3.53529e-08	3.58842e-07	-1.71762e-08	4.65336e-09	-1.25228e-08	-9.54364e-09	4.68533e-09	-4.85830e-09	-4.76404e-10	3.53106e-10	-1.23298e-10	3.89876e-07	1.42227e-07	5.32103e-07	3.69709e-10	-2.12707e-10	1.57003e-10
0.614	-4.82206e-09	2.07171e-09	-2.75035e-09	1.95406e-07	4.51907e-08	2.40597e-07	3.28760e-07	3.59601e-08	3.64720e-07	-1.71867e-08	4.65621e-09	-1.25305e-08	-9.65192e-09	4.73849e-09	-4.91343e-09	-4.56346e-10	3.38239e-10	-1.18107e-10	3.95872e-07	1.44422e-07	5.40294e-07	4.37339e-10	-2.51616e-10	1.85723e-10
0.639	-4.81304e-09	2.06784e-09	-2.74520e-09	1.98411e-07	4.59004e-08	2.44311e-07	3.34035e-07	3.65681e-08	3.70603e-07	-1.71897e-08	4.65703e-09	-1.25327e-08	-9.75894e-09	4.79103e-09	-4.96791e-09	-4.35559e-10	3.22832e-10	-1.12727e-10	4.01863e-07	1.46616e-07	5.48479e-07	5.06606e-10	-2.91468e-10	2.15138e-10
0.664	-4.80159e-09	2.06292e-09	-2.73867e-09	2.01414e-07	4.66100e-08	2.48024e-07	3.39315e-07	3.71770e-08	3.76492e-07	-1.71852e-08	4.65580e-09	-1.25294e-08	-9.86469e-09	4.84295e-09	-5.02174e-09	-4.14042e-10	3.06884e-10	-1.07158e-10	4.07849e-07	1.48808e-07	5.56657e-07	5.77509e-10	-3.32261e-10	2.45248e-10
0.688	-4.78771e-09	2.05696e-09	-2.73076e-09	2.04416e-07	4.73195e-08	2.51736e-07	3.44598e-07	3.77866e-08	3.82385e-07	-1.71732e-08	4.65254e-09	-1.25206e-08	-9.96916e-09	4.89424e-09	-5.07492e-09	-3.91794e-10	2.90394e-10	-1.01400e-10	4.13831e-07	1.50998e-07	5.64829e-07	6.50047e-10	-3.73995e-10	2.76052e-10
0.713	-4.77138e-09	2.04994e-09	-2.72144e-09	2.07417e-07	4.80288e-08	2.55446e-07	3.49885e-07	3.83970e-08	3.88282e-07	-1.71535e-08	4.64722e-09	-1.25063e-08	-1.00723e-08	4.94489e-09	-5.12745e-09	-3.68815e-10	2.73362e-10	-9.54530e-11	4.19808e-07	1.53185e-07	5.72994e-07	7.24218e-10	-4.16668e-10	3.07550e-10
0.737	-4.75260e-09	2.04187e-09	-2.71073e-09	2.10417e-07	4.87379e-08	2.59155e-07	3.55176e-07	3.90082e-08	3.94185e-07	-1.71263e-08	4.63985e-09	-1.24865e-08	-1.01742e-08	4.99491e-09	-5.17931e-09	-3.45105e-10	2.55789e-10	-8.93167e-11	4.25780e-07	1.55371e-07	5.81151e-07	8.00022e-10	-4.60280e-10	3.39742e-10
0.762	-4.73136e-09	2.03274e-09	-2.69861e-09	2.13415e-07	4.94469e-08	2.62862e-07	3.60471e-07	3.96200e-08	4.00091e-07	-1.70915e-08	4.63042e-09	-1.24611e-08	-1.02748e-08	5.04428e-09	-5.23050e-09	-3.20663e-10	2.37673e-10	-8.29909e-11	4.31746e-07	1.57555e-07	5.89301e-07	8.77457e-10	-5.04832e-10	3.72626e-10
0.786	-4.70764e-09	2.02256e-09	-2.68509e-09	2.16412e-07	5.01556e-08	2.66568e-07	3.65769e-07	4.02324e-08	4.06002e-07	-1.70491e-08	4.61892e-09	-1.24302e-08	-1.03740e-08	5.09301e-09	-5.28103e-09	-2.95489e-10	2.19014e-10	-7.64756e-11	4.37707e-07	1.59736e-07	5.97444e-07	9.56522e-10	-5.50320e-10	4.06202e-10
0.811	-4.68146e-09	2.01130e-09	-2.67015e-09	2.19407e-07	5.08640e-08	2.70271e-07	3.71071e-07	4.08455e-08	4.11917e-07	-1.69990e-08	4.60535e-09	-1.23936e-08	-1.04720e-08	5.14108e-09	-5.33088e-09	-2.69582e-10	1.99812e-10	-6.97706e-11	4.43663e-07	1.61915e-07	6.05578e-07	1.03722e-09	-5.96747e-10	4.40470e-10
0.836	-4.65278e-09	1.99899e-09	-2.65380e-09	2.22401e-07	5.15722e-08	2.73973e-07	3.76376e-07	4.14592e-08	4.17835e-07	-1.69412e-08	4.58971e-09	-1.23515e-08	-1.05685e-08	5.18850e-09	-5.38005e-09	-2.42942e-10	1.80066e-10	-6.28758e-11	4.49613e-07	1.64092e-07	6.13705e-07	1.11954e-09	-6.44109e-10	4.75429e-10
0.860	-4.62161e-09	1.98559e-09	-2.63602e-09	2.25393e-07	5.22800e-08	2.77673e-07	3.81684e-07	4.20734e-08	4.23757e-07	-1.68758e-08	4.57198e-09	-1.23038e-08	-1.06638e-08	5.23526e-09	-5.42853e-09	-2.15567e-10	1.59776e-10	-5.57910e-11	4.55557e-07	1.66267e-07	6.21823e-07	1.20349e-09	-6.92408e-10	5.11079e-10
0.885	-4.58794e-09	1.97113e-09	-2.61681e-09	2.28383e-07	5.29875e-08	2.81370e-07	3.86994e-07	4.26881e-08	4.29683e-07	-1.68027e-08	4.55216e-09	-1.22505e-08	-1.07577e-08	5.28135e-09	-5.47632e-09	-1.87458e-10	1.38942e-10	-4.85161e-11	4.61494e-07	1.68438e-07	6.29933e-07	1.28906e-09	-7.41642e-10	5.47420e-10
0.909	-4.55177e-09	1.95559e-09	-2.59618e-09	2.31371e-07	5.36946e-08	2.85066e-07	3.92308e-07	4.33034e-08	4.35611e-07	-1.67218e-08	4.53025e-09	-1.21915e-08	-1.08502e-08	5.32677e-09	-5.52342e-09	-1.58614e-10	1.17563e-10	-4.10508e-11	4.67426e-07	1.70608e-07	6.38034e-07	1.37626e-09	-7.91810e-10	5.84450e-10
0.934	-4.51307e-09	1.93896e-09	-2.57411e-09	2.34357e-07	5.44013e-08	2.88759e-07	3.97624e-07	4.39191e-08	4.41543e-07	-1.66332e-08	4.50624e-09	-1.21269e-08	-1.09413e-08	5.37152e-09	-5.56982e-09	-1.29033e-10	9.56383e-11	-3.33951e-11	4.73352e-07	1.72774e-07	6.46126e-07	1.46508e-09	-8.42912e-10	6.22169e-10
0.958	-4.47185e-09	1.92125e-09	-2.55060e-09	2.37342e-07	5.51076e-08	2.92449e-07	4.02943e-07	4.45352e-08	4.47478e-07	-1.65368e-08	4.48013e-09	-1.20567e-08	-1.10311e-08	5.41559e-09	-5.61552e-09	-9.87165e-11	7.31677e-11	-2.55488e-11	4.79271e-07	1.74938e-07	6.54209e-07	1.55552e-09	-8.94947e-10	6.60577e-10
0.983	-4.42810e-09	1.90246e-09	-2.52565e-09	2.40324e-07	5.58134e-08	2.96137e-07	4.08264e-07	4.51517e-08	4.53416e-07	-1.64326e-08	4.45191e-09	-1.19807e-08	-1.11195e-08	5.45897e-09	-5.66051e-09	-6.76623e-11	5.01506e-11	-1.75117e-11	4.85183e-07	1.77099e-07	6.62282e-07	1.64759e-09	-9.47915e-10	6.99674e-10
1.008	-4.38181e-09	1.88257e-09	-2.49924e-09	2.43304e-07	5.65187e-08	2.99823e-07	4.13588e-07	4.57686e-08	4.59357e-07	-1.63207e-08	4.42158e-09	-1.18991e-08	-1.12064e-08	5.50167e-09	-5.70478e-09	-3.58700e-11	2.65865e-11	-9.28352e-12	4.91088e-07	1.79257e-07	6.70346e-07	1.74127e-09	-1.00181e-09	7.39458e-10
1.032	-4.33297e-09	1.86158e-09	-2.47139e-09	2.46281e-07	5.72236e-08	3.03505e-07	4.18914e-07	4.63859e-08	4.65300e-07	-1.62009e-08	4.38913e-09	-1.18118e-08	-1.12920e-08	5.54367e-09	-5.74833e-09	-3.33905e-12	2.47487e-12	-8.64180e-13	4.96987e-07	1.81413e-07	6.78400e-07	1.83658e-09	-1.05665e-09	7.79930e-10
1.057	-4.28158e-09	1.83950e-09	-2.44207e-09	2.49257e-07	5.79278e-08	3.07185e-07	4.24241e-07	4.70034e-08	4.71245e-07	-1.60733e-08	4.35456e-09	-1.17187e-08	-1.13761e-08	5.58498e-09	-5.79117e-09	2.99314e-11	-2.21848e-11	7.74654e-12	5.02879e-07	1.83565e-07	6.86443e-07	1.93349e-09	-1.11241e-09	8.21088e-10
1.081	-4.22762e-09	1.81632e-09	-2.41130e-09	2.52230e-07	5.86315e-08	3.10861e-07	4.29571e-07	4.76212e-08	4.77192e-07	-1.59378e-08	4.31786e-09	-1.16200e-08	-1.14589e-08	5.62559e-09	-5.83327e-09	6.39421e-11	-4.73932e-11	1.65488e-11	5.08763e-07	1.85714e-07	6.94477e-07	2.03203e-09	-1.16910e-09	8.62933e-10
1.106	-4.17110e-09	1.79204e-09	-2.37906e-09	2.55200e-07	5.93346e-08	3.14535e-07	4.34902e-07	4.82392e-08	4.83141e-07	-1.57945e-08	4.27903e-09	-1.15155e-08	-1.15401e-08	5.66549e-09	-5.87464e-09	9.86937e-11	-7.31508e-11	2.55429e-11	5.14640e-07	1.87860e-07	7.02500e-07	2.13218e-09	-1.22672e-09	9.05463e-10
1.130	-4.11200e-09	1.76665e-09	-2.34535e-09	2.58168e-07	6.00370e-08	3.18205e-07	4.40235e-07	4.88575e-08	4.89093e-07	-1.56433e-08	4.23806e-09	-1.14052e-08	-1.16200e-08	5.70467e-09	-5.91528e-09	1.34187e-10	-9.94582e-11	3.47290e-11	5.20509e-07	1.90003e-07	7.10512e-07	2.23394e-09	-1.28527e-09	9.48679e-10
1.155	-4.05032e-09	1.74015e-09	-2.31017e-09	2.61133e-07	6.07388e-08	3.21872e-07	4.45570e-07	4.94759e-08	4.95045e-07	-1.54841e-08	4.19495e-09	-1.12892e-08	-1.16983e-08	5.74315e-09	-5.95517e-09	1.70423e-10	-1.26316e-10	4.41072e-11	5.26371e-07	1.92142e-07	7.18514e-07	2.33732e-09	-1.34474e-09	9.92579e-10
1.180	-3.98604e-09	1.71253e-09	-2.27351e-09	2.64096e-07	6.14399e-08	3.25536e-07	4.50905e-07	5.00944e-08	5.01000e-07	-1.53171e-08	4.14970e-09	-1.11674e-08	-1.17752e-08	5.78090e-09	-5.99432e-09	2.07403e-10	-1.53725e-10	5.36779e-11	5.32225e-07	1.94279e-07	7.26504e-07	2.44231e-09	-1.40514e-09	1.03716e-09
1.204	-3.91917e-09	1.68380e-09	-2.23537e-09	2.67056e-07	6.21403e-08	3.29196e-07	4.56242e-07	5.07131e-08	5.06955e-07	-1.51421e-08	4.10229e-09	-1.10398e-08	-1.18506e-08	5.81793e-09	-6.03272e-09	2.45127e-10	-1.81685e-10	6.34412e-11	5.38071e-07	1.96411e-07	7.34482e-07	2.54891e-09	-1.46647e-09	1.08243e-09
1.229	-3.84970e-09	1.65395e-09	-2.19574e-09	2.70012e-07	6.28400e-08	3.32852e-07	4.61580e-07	5.13318e-08	5.12912e-07	-1.49592e-08	4.05273e-09	-1.09065e-08	-1.19246e-08	5.85423e-09	-6.07035e-09	2.83595e-10	-2.10198e-10	7.33973e-11	5.43909e-07	1.98541e-07	7.42450e-07	2.65711e-09	-1.52873e-09	1.12838e-09
1.253	-3.77761e-09	1.62298e-09	-2.15463e-09	2.72966e-07	6.35388e-08	3.36505e-07	4.66919e-07	5.19506e-08	5.18870e-07	-1.47683e-08	4.00101e-09	-1.07673e-08	-1.19970e-08	5.88979e-09	-6.10723e-09	3.22810e-10	-2.39264e-10	8.35465e-11	5.49739e-07	2.00666e-07	7.50405e-07	2.76693e-09	-1.59191e-09	1.17502e-09
1.278	-3.70291e-09	1.59089e-09	-2.11202e-09	2.75917e-07	6.42369e-08	3.40154e-07	4.72259e-07	5.25694e-08	5.24829e-07	-1.45694e-08	3.94713e-09	-1.06223e-08	-1.20680e-08	5.92462e-09	-6.14335e-09	3.62772e-10	-2.68883e-10	9.38890e-11	5.55560e-07	2.02788e-07	7.58348e-07	2.87835e-09	-1.65601e-09	1.22233e-09
1.303	-3.62558e-09	1.55767e-09	-2.06791e-09	2.78865e-07	6.49341e-08	3.43799e-07	4.77600e-07	5.31882e-08	5.30788e-07	-1.43625e-08	3.89108e-09	-1.04714e-08	-1.21374e-08	5.95871e-09	-6.17869e-09	4.03481e-10	-2.99056e-10	1.04425e-10	5.61373e-07	2.04907e-07	7.66280e-07	2.99137e-09	-1.72104e-09	1.27033e-09
1.327	-3.54562e-09	1.52331e-09	-2.02231e-09	2.81809e-07	6.56305e-08	3.47440e-07	4.82941e-07	5.38070e-08	5.36748e-07	-1.41476e-08	3.83286e-09	-1.03148e-08	-1.22053e-08	5.99204e-09	-6.21326e-09	4.44939e-10	-3.29785e-10	1.15155e-10	5.67177e-07	2.07021e-07	7.74198e-07	3.10600e-09	-1.78699e-09	1.31901e-09
1.352	-3.46302e-09	1.48783e-09	-1.97520e-09	2.84750e-07	6.63260e-08	3.51076e-07	4.88282e-07	5.44257e-08	5.42708e-07	-1.39247e-08	3.77247e-09	-1.01522e-08	-1.22717e-08	6.02463e-09	-6.24705e-09	4.87147e-10	-3.61068e-10	1.26078e-10	5.72972e-07	2.09132e-07	7.82104e-07	3.22223e-09	-1.85386e-09	1.36837e-09
1.376	-3.37778e-09	1.45120e-09	-1.92658e-09	2.87688e-07	6.70206e-08	3.54709e-07	4.93624e-07	5.50442e-08	5.48668e-07	-1.36938e-08	3.70990e-09	-9.98386e-09	-1.23365e-08	6.05646e-09	-6.28005e-09	5.30105e-10	-3.92908e-10	1.37196e-10	5.78759e-07	2.11239e-07	7.89998e-07	3.34007e-09	-1.92166e-09	1.41841e-09
1.401	-3.28989e-09	1.41344e-09	-1.87645e-09	2.90623e-07	6.77143e-08	3.58337e-07	4.98966e-07	5.56627e-08	5.54628e-07	-1.34547e-08	3.64514e-09	-9.80959e-09	-1.23998e-08	6.08753e-09	-6.31226e-09	5.73814e-10	-4.25305e-10	1.48509e-10	5.84536e-07	2.13342e-07	7.97878e-07	3.45950e-09	-1.99037e-09	1.46913e-09
1.425	-3.19934e-09	1.37454e-09	-1.82480e-09	2.93554e-07	6.84070e-08	3.61961e-07	5.04308e-07	5.62809e-08	5.60589e-07	-1.32076e-08	3.57820e-09	-9.62944e-09	-1.24615e-08	6.11783e-09	-6.34369e-09	6.18276e-10	-4.58260e-10	1.60016e-10	5.90304e-07	2.15440e-07	8.05745e-07	3.58053e-09	-2.06000e-09	1.52053e-09
1.450	-3.10613e-09	1.33450e-09	-1.77164e-09	2.96481e-07	6.90987e-08	3.65580e-07	5.09650e-07	5.68990e-08	5.66549e-07	-1.29525e-08	3.50907e-09	-9.44340e-09	-1.25217e-08	6.14736e-09	-6.37431e-09	6.63490e-10	-4.91773e-10	1.71718e-10	5.96063e-07	2.17535e-07	8.13598e-07	3.70316e-09	-2.13056e-09	1.57260e-09
1.475	-3.01026e-09	1.29330e-09	-1.71695e-09	2.99405e-07	6.97893e-08	3.69194e-07	5.14991e-07	5.75168e-08	5.72508e-07	-1.26892e-08	3.43775e-09	-9.25146e-09	-1.25802e-08	6.17612e-09	-6.40413e-09	7.09459e-10	-5.25844e-10	1.83615e-10	6.01812e-07	2.19626e-07	8.21438e-07	3.82739e-09	-2.20203e-09	1.62536e-09
1.499	-2.91171e-09	1.25096e-09	-1.66074e-09	3.02325e-07	7.04790e-08	3.72804e-07	5.20332e-07	5.81344e-08	5.78467e-07	-1.24178e-08	3.36422e-09	-9.05360e-09	-1.26372e-08	6.20410e-09	-6.43314e-09	7.56183e-10	-5.60476e-10	1.95708e-10	6.07552e-07	2.21712e-07	8.29263e-07	3.95321e-09	-2.27442e-09	1.67879e-09
1.524	-2.81047e-09	1.20747e-09	-1.60300e-09	3.05241e-07	7.11675e-08	3.76409e-07	5.25673e-07	5.87517e-08	5.84425e-07	-1.21383e-08	3.28850e-09	-8.84982e-09	-1.26926e-08	6.23129e-09	-6.46134e-09	8.03663e-10	-5.95667e-10	2.07996e-10	6.13281e-07	2.23794e-07	8.37075e-07	4.08062e-09	-2.34772e-09	1.73290e-09
1.548	-2.70656e-09	1.16282e-09	-1.54373e-09	3.08153e-07	7.18549e-08	3.80008e-07	5.31013e-07	5.93686e-08	5.90382e-07	-1.18507e-08	3.21058e-09	-8.64011e-09	-1.27464e-08	6.25770e-09	-6.48872e-09	8.51900e-10	-6.31420e-10	2.20480e-10	6.19001e-07	2.25871e-07	8.44873e-07	4.20963e-09	-2.42195e-09	1.78768e-09
1.573	-2.59995e-09	1.11702e-09	-1.48293e-09	3.11062e-07	7.25412e-08	3.83603e-07	5.36353e-07	5.99852e-08	5.96338e-07	-1.15549e-08	3.13044e-09	-8.42446e-09	-1.27986e-08	6.28332e-09	-6.51528e-09	9.00895e-10	-6.67734e-10	2.33161e-10	6.24711e-07	2.27945e-07	8.52655e-07	4.34023e-09	-2.49708e-09	1.84315e-09
1.597	-2.49064e-09	1.07006e-09	-1.42058e-09	3.13966e-07	7.32264e-08	3.87192e-07	5.41691e-07	6.06015e-08	6.02292e-07	-1.12510e-08	3.04810e-09	-8.20286e-09	-1.28492e-08	6.30813e-09	-6.54102e-09	9.50649e-10	-7.04611e-10	2.46037e-10	6.30410e-07	2.30013e-07	8.60424e-07	4.47242e-09	-2.57314e-09	1.89928e-09
1.622	-2.37864e-09	1.02194e-09	-1.35670e-09	3.16866e-07	7.39104e-08	3.90777e-07	5.47028e-07	6.12173e-08	6.08246e-07	-1.09388e-08	2.96354e-09	-7.97530e-09	-1.28981e-08	6.33215e-09	-6.56592e-09	1.00116e-09	-7.42052e-10	2.59111e-10	6.36100e-07	2.32077e-07	8.68177e-07	4.60620e-09	-2.65011e-09	1.95609e-09
1.647	-2.26392e-09	9.72653e-10	-1.29127e-09	3.19762e-07	7.45931e-08	3.94356e-07	5.52365e-07	6.18326e-08	6.14197e-07	-1.06185e-08	2.87677e-09	-7.74178e-09	-1.29454e-08	6.35536e-09	-6.58999e-09	1.05244e-09	-7.80056e-10	2.72381e-10	6.41778e-07	2.34137e-07	8.75915e-07	4.74156e-09	-2.72799e-09	2.01358e-09
1.671	-2.14649e-09	9.22202e-10	-1.22429e-09	3.22654e-07	7.52746e-08	3.97929e-07	5.57700e-07	6.24475e-08	6.20147e-07	-1.02901e-08	2.78777e-09	-7.50229e-09	-1.29910e-08	6.37776e-09	-6.61322e-09	1.10447e-09	-8.18624e-10	2.85848e-10	6.47447e-07	2.36191e-07	8.83638e-07	4.87852e-09	-2.80678e-09	2.07174e-09
1.696	-2.02635e-09	8.70584e-10	-1.15576e-09	3.25542e-07	7.59549e-08	4.01497e-07	5.63033e-07	6.30619e-08	6.26095e-07	-9.95337e-09	2.69656e-09	-7.25681e-09	-1.30350e-08	6.39935e-09	-6.63560e-09	1.15727e-09	-8.57758e-10	2.99513e-10	6.53104e-07	2.38241e-07	8.91345e-07	5.01705e-09	-2.88648e-09	2.13057e-09
1.720	-1.90348e-09	8.17796e-10	-1.08568e-09	3.28425e-07	7.66338e-08	4.05059e-07	5.68366e-07	6.36757e-08	6.32041e-07	-9.60847e-09	2.60312e-09	-7.00535e-09	-1.30773e-08	6.42012e-09	-6.65713e-09	1.21083e-09	-8.97458e-10	3.13376e-10	6.58750e-07	2.40286e-07	8.99037e-07	5.15717e-09	-2.96710e-09	2.19007e-09
1.745	-1.77788e-09	7.63835e-10	-1.01405e-09	3.31304e-07	7.73115e-08	4.08615e-07	5.73696e-07	6.42890e-08	6.37985e-07	-9.25534e-09	2.50745e-09	-6.74789e-09	-1.31179e-08	6.44006e-09	-6.67782e-09	1.26516e-09	-9.37725e-10	3.27436e-10	6.64386e-07	2.42326e-07	9.06712e-07	5.29888e-09	-3.04863e-09	2.25025e-09
1.769	-1.64955e-09	7.08701e-10	-9.40851e-10	3.34178e-07	7.79878e-08	4.12166e-07	5.79025e-07	6.49017e-08	6.43926e-07	-8.89397e-09	2.40955e-09	-6.48443e-09	-1.31568e-08	6.45918e-09	-6.69764e-09	1.32025e-09	-9.78559e-10	3.41695e-10	6.70010e-07	2.44362e-07	9.14372e-07	5.44216e-09	-3.13106e-09	2.31110e-09
1.794	-1.51849e-09	6.52390e-10	-8.66095e-10	3.37047e-07	7.86627e-08	4.15710e-07	5.84351e-07	6.55138e-08	6.49865e-07	-8.52437e-09	2.30941e-09	-6.21495e-09	-1.31941e-08	6.47746e-09	-6.71660e-09	1.37611e-09	-1.01996e-09	3.56152e-10	6.75623e-07	2.46392e-07	9.22015e-07	5.58702e-09	-3.21441e-09	2.37262e-09
1.819	-1.38468e-09	5.94902e-10	-7.89775e-10	3.39912e-07	7.93362e-08	4.19249e-07	5.89676e-07	6.61252e-08	6.55801e-07	-8.14651e-09	2.20704e-09	-5.93946e-09	-1.32296e-08	6.49491e-09	-6.73469e-09	1.43274e-09	-1.06193e-09	3.70807e-10	6.81225e-07	2.48417e-07	9.29642e-07	5.73347e-09	-3.29866e-09	2.43480e-09
1.843	-1.24812e-09	5.36234e-10	-7.11888e-10	3.42772e-07	8.00083e-08	4.22781e-07	5.94998e-07	6.67360e-08	6.61734e-07	-7.76039e-09	2.10244e-09	-5.65795e-09	-1.32634e-08	6.51152e-09	-6.75191e-09	1.49013e-09	-1.10447e-09	3.85661e-10	6.86815e-07	2.50437e-07	9.37252e-07	5.88149e-09	-3.38382e-09	2.49766e-09
1.868	-1.10882e-09	4.76383e-10	-6.32433e-10	3.45628e-07	8.06790e-08	4.26307e-07	6.00319e-07	6.73460e-08	6.67665e-07	-7.36600e-09	1.99559e-09	-5.37041e-09	-1.32955e-08	6.52728e-09	-6.76826e-09	1.54830e-09	-1.14758e-09	4.00715e-10	6.92394e-07	2.52451e-07	9.44845e-07	6.03108e-09	-3.46989e-09	2.56119e-09
1.892	-9.66755e-10	4.15349e-10	-5.51406e-10	3.48478e-07	8.13481e-08	4.29826e-07	6.05636e-07	6.79553e-08	6.73592e-07	-6.96333e-09	1.88650e-09	-5.07683e-09	-1.33259e-08	6.54220e-09	-6.78372e-09	1.60723e-09	-1.19126e-09	4.15968e-10	6.97961e-07	2.54461e-07	9.52421e-07	6.18225e-09	-3.55686e-09	2.62539e-09
1.917	-8.21935e-10	3.53130e-10	-4.68805e-10	3.51324e-07	8.20158e-08	4.33339e-07	6.10952e-07	6.85638e-08	6.79515e-07	-6.55237e-09	1.77516e-09	-4.77721e-09	-1.33546e-08	6.55626e-09	-6.79830e-09	1.66694e-09	-1.23552e-09	4.31420e-10	7.03515e-07	2.56465e-07	9.59980e-07	6.33499e-09	-3.64474e-09	2.69025e-09
1.942	-6.74351e-10	2.89723e-10	-3.84628e-10	3.54164e-07	8.26819e-08	4.36846e-07	6.16264e-07	6.91715e-08	6.85436e-07	-6.13312e-09	1.66158e-09	-4.47154e-09	-1.33814e-08	6.56946e-09	-6.81199e-09	1.72742e-09	-1.28034e-09	4.47072e-10	7.09058e-07	2.58463e-07	9.67522e-07	6.48931e-09	-3.73352e-09	2.75578e-09
1.966	-5.24001e-10	2.25128e-10	-2.98873e-10	3.56999e-07	8.33465e-08	4.40346e-07	6.21574e-07	6.97784e-08	6.91352e-07	-5.70557e-09	1.54575e-09	-4.15982e-09	-1.34066e-08	6.58180e-09	-6.82479e-09	1.78867e-09	-1.32574e-09	4.62925e-10	7.14589e-07	2.60457e-07	9.75045e-07	6.64520e-09	-3.82321e-09	2.82198e-09
1.991	-3.70879e-10	1.59341e-10	-2.11537e-10	3.59829e-07	8.40096e-08	4.43839e-07	6.26881e-07	7.03845e-08	6.97265e-07	-5.26970e-09	1.42766e-09	-3.84204e-09	-1.34300e-08	6.59327e-09	-6.83668e-09	1.85069e-09	-1.37171e-09	4.78977e-10	7.20107e-07	2.62444e-07	9.82551e-07	6.80265e-09	-3.91380e-09	2.88885e-09
2.015	-2.14982e-10	9.23631e-11	-1.22619e-10	3.62654e-07	8.46710e-08	4.47325e-07	6.32185e-07	7.09896e-08	7.03174e-07	-4.82553e-09	1.30733e-09	-3.51820e-09	-1.34516e-08	6.60388e-09	-6.84768e-09	1.91349e-09	-1.41826e-09	4.95230e-10	7.25613e-07	2.64426e-07	9.90039e-07	6.96167e-09	-4.00529e-09	2.95638e-09
2.040	-5.63062e-11	2.41910e-11	-3.21152e-11	3.65474e-07	8.53308e-08	4.50805e-07	6.37485e-07	7.15939e-08	7.09079e-07	-4.37302e-09	1.18474e-09	-3.18829e-09	-1.34714e-08	6.61361e-09	-6.85777e-09	1.97706e-09	-1.46538e-09	5.11684e-10	7.31106e-07	2.66402e-07	9.97509e-07	7.12226e-09	-4.09768e-09	3.02458e-09
2.064	1.05151e-10	-4.51764e-11	5.99749e-11	3.68288e-07	8.59889e-08	4.54277e-07	6.42782e-07	7.21972e-08	7.14980e-07	-3.91219e-09	1.05989e-09	-2.85230e-09	-1.34894e-08	6.62246e-09	-6.86695e-09	2.04142e-09	-1.51308e-09	5.28338e-10	7.36587e-07	2.68373e-07	1.00496e-06	7.28442e-09	-4.19098e-09	3.09344e-09
2.089	2.69394e-10	-1.15740e-10	1.53654e-10	3.71097e-07	8.66453e-08	4.57742e-07	6.48076e-07	7.27995e-08	7.20876e-07	-3.44303e-09	9.32781e-10	-2.51024e-09	-1.35056e-08	6.63043e-09	-6.87521e-09	2.10654e-09	-1.56135e-09	5.45194e-10	7.42055e-07	2.70338e-07	1.01239e-06	7.44813e-09	-4.28517e-09	3.16296e-09
2.114	4.36426e-10	-1.87503e-10	2.48923e-10	3.73900e-07	8.73001e-08	4.61200e-07	6.53367e-07	7.34009e-08	7.26767e-07	-2.96552e-09	8.03415e-10	-2.16210e-09	-1.35201e-08	6.63751e-09	-6.88255e-09	2.17245e-09	-1.61020e-09	5.62251e-10	7.47509e-07	2.72297e-07	1.01981e-06	7.61341e-09	-4.38026e-09	3.23315e-09
2.138	6.06249e-10	-2.60464e-10	3.45785e-10	3.76698e-07	8.79531e-08	4.64651e-07	6.58653e-07	7.40012e-08	7.32654e-07	-2.47966e-09	6.71788e-10	-1.80787e-09	-1.35327e-08	6.64370e-09	-6.88897e-09	2.23913e-09	-1.65962e-09	5.79510e-10	7.52951e-07	2.74250e-07	1.02720e-06	7.78026e-09	-4.47625e-09	3.30401e-09
2.163	7.78868e-10	-3.34627e-10	4.44241e-10	3.79490e-07	8.86044e-08	4.68094e-07	6.63936e-07	7.46005e-08	7.38536e-07	-1.98546e-09	5.37898e-10	-1.44756e-09	-1.35435e-08	6.64900e-09	-6.89447e-09	2.30660e-09	-1.70963e-09	5.96971e-10	7.58380e-07	2.76197e-07	1.03458e-06	7.94866e-09	-4.57314e-09	3.37552e-09
2.187	9.54284e-10	-4.09991e-10	5.44293e-10	3.82276e-07	8.92539e-08	4.71530e-07	6.69215e-07	7.51987e-08	7.44414e-07	-1.48289e-09	4.01744e-10	-1.08115e-09	-1.35524e-08	6.65340e-09	-6.89903e-09	2.37484e-09	-1.76021e-09	6.14633e-10	7.63795e-07	2.78138e-07	1.04193e-06	8.11862e-09	-4.67092e-09	3.44770e-09
2.212	1.13250e-09	-4.86559e-10	6.45942e-10	3.85056e-07	8.99016e-08	4.74958e-07	6.74490e-07	7.57958e-08	7.50285e-07	-9.71969e-10	2.63325e-10	-7.08644e-10	-1.35595e-08	6.65689e-09	-6.90265e-09	2.44387e-09	-1.81137e-09	6.32498e-10	7.69197e-07	2.80073e-07	1.04927e-06	8.29013e-09	-4.76960e-09	3.52053e-09
2.236	1.31352e-09	-5.64331e-10	7.49190e-10	3.87831e-07	9.05475e-08	4.78378e-07	6.79760e-07	7.63918e-08	7.56152e-07	-4.52680e-10	1.22640e-10	-3.30040e-10	-1.35648e-08	6.65948e-09	-6.90534e-09	2.51368e-09	-1.86311e-09	6.50565e-10	7.74586e-07	2.82002e-07	1.05659e-06	8.46320e-09	-4.86917e-09	3.59403e-09
2.261	1.49735e-09	-6.43309e-10	8.54039e-10	3.90599e-07	9.11915e-08	4.81791e-07	6.85027e-07	7.69866e-08	7.62013e-07	7.49789e-11	-2.03132e-11	5.46657e-11	-1.35682e-08	6.66116e-09	-6.90708e-09	2.58427e-09	-1.91544e-09	6.68835e-10	7.79960e-07	2.83924e-07	1.06388e-06	8.63783e-09	-4.96964e-09	3.66819e-09
2.286	1.68398e-09	-7.23494e-10	9.60490e-10	3.93362e-07	9.18337e-08	4.85196e-07	6.90289e-07	7.75802e-08	7.67869e-07	6.11011e-10	-1.65534e-10	4.45476e-10	-1.35698e-08	6.66192e-09	-6.90787e-09	2.65565e-09	-1.96834e-09	6.87307e-10	7.85321e-07	2.85841e-07	1.07116e-06	8.81401e-09	-5.07100e-09	3.74300e-09
2.310	1.87343e-09	-8.04886e-10	1.06854e-09	3.96119e-07	9.24739e-08	4.88593e-07	6.95546e-07	7.81726e-08	7.73719e-07	1.15542e-09	-3.13025e-10	8.42394e-10	-1.35695e-08	6.66177e-09	-6.90771e-09	2.72780e-09	-2.02182e-09	7.05983e-10	7.90668e-07	2.87751e-07	1.07842e-06	8.99174e-09	-5.17326e-09	3.81848e-09
2.335	2.06569e-09	-8.87487e-10	1.17820e-09	3.98869e-07	9.31123e-08	4.91981e-07	7.00799e-07	7.87638e-08	7.79563e-07	1.70821e-09	-4.62786e-10	1.24542e-09	-1.35673e-08	6.66069e-09	-6.90659e-09	2.80075e-09	-2.07589e-09	7.24861e-10	7.96001e-07	2.89654e-07	1.08566e-06	9.17102e-09	-5.27640e-09	3.89461e-09
2.359	2.26076e-09	-9.71297e-10	1.28947e-09	4.01613e-07	9.37487e-08	4.95362e-07	7.06047e-07	7.93537e-08	7.85401e-07	2.26938e-09	-6.14817e-10	1.65456e-09	-1.35632e-08	6.65869e-09	-6.90451e-09	2.87448e-09	-2.13053e-09	7.43943e-10	8.01320e-07	2.91552e-07	1.09287e-06	9.35184e-09	-5.38044e-09	3.97140e-09
2.384	2.45865e-09	-1.05632e-09	1.40234e-09	4.04351e-07	9.43831e-08	4.98735e-07	7.11290e-07	7.99423e-08	7.91232e-07	2.83893e-09	-7.69120e-10	2.06981e-09	-1.35572e-08	6.65575e-09	-6.90147e-09	2.94899e-09	-2.18576e-09	7.63228e-10	8.06625e-07	2.93442e-07	1.10007e-06	9.53422e-09	-5.48537e-09	4.04885e-09
2.408	2.65937e-09	-1.14255e-09	1.51682e-09	4.07083e-07	9.50156e-08	5.02099e-07	7.16528e-07	8.05295e-08	7.97058e-07	3.41687e-09	-9.25696e-10	2.49118e-09	-1.35493e-08	6.65189e-09	-6.89746e-09	3.02429e-09	-2.24158e-09	7.82717e-10	8.11915e-07	2.95326e-07	1.10724e-06	9.71814e-09	-5.59118e-09	4.12696e-09
2.433	2.86290e-09	-1.22999e-09	1.63290e-09	4.09808e-07	9.56460e-08	5.05454e-07	7.21761e-07	8.11155e-08	8.02876e-07	4.00320e-09	-1.08454e-09	2.91866e-09	-1.35396e-08	6.64708e-09	-6.89248e-09	3.10038e-09	-2.29797e-09	8.02409e-10	8.17191e-07	2.97204e-07	1.11439e-06	9.90360e-09	-5.69788e-09	4.20572e-09
2.458	3.06925e-09	-1.31865e-09	1.75060e-09	4.12527e-07	9.62744e-08	5.08802e-07	7.26989e-07	8.17001e-08	8.08689e-07	4.59792e-09	-1.24566e-09	3.35226e-09	-1.35279e-08	6.64134e-09	-6.88652e-09	3.17726e-09	-2.35495e-09	8.22306e-10	8.22452e-07	2.99075e-07	1.12153e-06	1.00906e-08	-5.80548e-09	4.28513e-09
2.482	3.27843e-09	-1.40852e-09	1.86991e-09	4.15240e-07	9.69008e-08	5.12140e-07	7.32211e-07	8.22832e-08	8.14494e-07	5.20103e-09	-1.40906e-09	3.79198e-09	-1.35142e-08	6.63465e-09	-6.87959e-09	3.25492e-09	-2.41252e-09	8.42406e-10	8.27699e-07	3.00939e-07	1.12864e-06	1.02792e-08	-5.91395e-09	4.36520e-09
2.507	3.49043e-09	-1.49960e-09	1.99083e-09	4.17945e-07	9.75250e-08	5.15470e-07	7.37428e-07	8.28650e-08	8.20293e-07	5.81254e-09	-1.57473e-09	4.23781e-09	-1.34987e-08	6.62701e-09	-6.87167e-09	3.33337e-09	-2.47066e-09	8.62710e-10	8.32931e-07	3.02796e-07	1.13573e-06	1.04692e-08	-6.02332e-09	4.44592e-09
2.531	3.70526e-09	-1.59190e-09	2.11336e-09	4.20645e-07	9.81472e-08	5.18792e-07	7.42639e-07	8.34453e-08	8.26084e-07	6.43244e-09	-1.74267e-09	4.68977e-09	-1.34812e-08	6.61842e-09	-6.86276e-09	3.41262e-09	-2.52940e-09	8.83219e-10	8.38147e-07	3.04647e-07	1.14279e-06	1.06609e-08	-6.13356e-09	4.52730e-09
2.556	3.92292e-09	-1.68541e-09	2.23751e-09	4.23337e-07	9.87673e-08	5.22104e-07	7.47844e-07	8.40241e-08	8.31868e-07	7.06073e-09	-1.91289e-09	5.14784e-09	-1.34617e-08	6.60887e-09	-6.85286e-09	3.49265e-09	-2.58872e-09	9.03932e-10	8.43349e-07	3.06490e-07	1.14984e-06	1.08540e-08	-6.24469e-09	4.60933e-09
2.580	4.14341e-09	-1.78014e-09	2.36327e-09	4.26023e-07	9.93852e-08	5.25408e-07	7.53044e-07	8.46014e-08	8.37645e-07	7.69741e-09	-2.08538e-09	5.61204e-09	-1.34403e-08	6.59837e-09	-6.84197e-09	3.57347e-09	-2.64862e-09	9.24850e-10	8.48536e-07	3.08327e-07	1.15686e-06	1.10487e-08	-6.35671e-09	4.69201e-09
2.605	4.36673e-09	-1.87609e-09	2.49064e-09	4.28701e-07	1.00001e-07	5.28702e-07	7.58238e-07	8.51772e-08	8.43415e-07	8.34249e-09	-2.26014e-09	6.08235e-09	-1.34170e-08	6.58690e-09	-6.83008e-09	3.65509e-09	-2.70911e-09	9.45972e-10	8.53707e-07	3.10156e-07	1.16386e-06	1.12449e-08	-6.46961e-09	4.77534e-09
2.630	4.59288e-09	-1.97325e-09	2.61963e-09	4.31373e-07	1.00614e-07	5.31988e-07	7.63425e-07	8.57515e-08	8.49177e-07	8.99597e-09	-2.43718e-09	6.55879e-09	-1.33917e-08	6.57447e-09	-6.81719e-09	3.73749e-09	-2.77019e-09	9.67299e-10	8.58863e-07	3.11979e-07	1.17084e-06	1.14427e-08	-6.58338e-09	4.85932e-09
2.654	4.82186e-09	-2.07163e-09	2.75023e-09	4.34038e-07	1.01226e-07	5.35264e-07	7.68606e-07	8.63242e-08	8.54931e-07	9.65783e-09	-2.61649e-09	7.04134e-09	-1.33644e-08	6.56107e-09	-6.80329e-09	3.82068e-09	-2.83185e-09	9.88831e-10	8.64003e-07	3.13794e-07	1.17780e-06	1.16420e-08	-6.69804e-09	4.94395e-09
2.679	5.05367e-09	-2.17122e-09	2.88245e-09	4.36696e-07	1.01835e-07	5.38531e-07	7.73782e-07	8.68953e-08	8.60677e-07	1.03281e-08	-2.79808e-09	7.53001e-09	-1.33351e-08	6.54669e-09	-6.78838e-09	3.90467e-09	-2.89410e-09	1.01057e-09	8.69128e-07	3.15603e-07	1.18473e-06	1.18428e-08	-6.81358e-09	5.02923e-09
2.703	5.28832e-09	-2.27203e-09	3.01629e-09	4.39347e-07	1.02442e-07	5.41789e-07	7.78950e-07	8.74647e-08	8.66415e-07	1.10067e-08	-2.98193e-09	8.02480e-09	-1.33038e-08	6.53134e-09	-6.77247e-09	3.98945e-09	-2.95694e-09	1.03251e-09	8.74237e-07	3.17404e-07	1.19164e-06	1.20452e-08	-6.92999e-09	5.11516e-09
2.728	5.52580e-09	-2.37406e-09	3.15173e-09	4.41991e-07	1.03046e-07	5.45037e-07	7.84112e-07	8.80325e-08	8.72145e-07	1.16938e-08	-3.16806e-09	8.52570e-09	-1.32705e-08	6.51501e-09	-6.75553e-09	4.07502e-09	-3.02037e-09	1.05466e-09	8.79330e-07	3.19197e-07	1.19853e-06	1.22490e-08	-7.04729e-09	5.20173e-09
2.753	5.76611e-09	-2.47731e-09	3.28880e-09	4.44627e-07	1.03649e-07	5.48276e-07	7.89268e-07	8.85987e-08	8.77866e-07	1.23892e-08	-3.35647e-09	9.03272e-09	-1.32353e-08	6.49770e-09	-6.73758e-09	4.16138e-09	-3.08438e-09	1.07701e-09	8.84407e-07	3.20984e-07	1.20539e-06	1.24544e-08	-7.16546e-09	5.28896e-09
2.777	6.00925e-09	-2.58177e-09	3.42748e-09	4.47257e-07	1.04249e-07	5.51505e-07	7.94416e-07	8.91631e-08	8.83579e-07	1.30930e-08	-3.54714e-09	9.54585e-09	-1.31980e-08	6.47940e-09	-6.71861e-09	4.24854e-09	-3.14898e-09	1.09956e-09	8.89469e-07	3.22763e-07	1.21223e-06	1.26613e-08	-7.28450e-09	5.37683e-09
2.802	6.25523e-09	-2.68745e-09	3.56778e-09	4.49879e-07	1.04846e-07	5.54725e-07	7.99558e-07	8.97259e-08	8.89284e-07	1.38052e-08	-3.74009e-09	1.00651e-08	-1.31587e-08	6.46011e-09	-6.69860e-09	4.33649e-09	-3.21416e-09	1.12233e-09	8.94514e-07	3.24534e-07	1.21905e-06	1.28698e-08	-7.40442e-09	5.46534e-09
2.826	6.50404e-09	-2.79435e-09	3.70969e-09	4.52493e-07	1.05442e-07	5.57935e-07	8.04693e-07	9.02869e-08	8.94980e-07	1.45257e-08	-3.93530e-09	1.05904e-08	-1.31174e-08	6.43983e-09	-6.67758e-09	4.42523e-09	-3.27994e-09	1.14529e-09	8.99543e-07	3.26298e-07	1.22584e-06	1.30797e-08	-7.52521e-09	5.55450e-09
2.851	6.75568e-09	-2.90246e-09	3.85322e-09	4.55100e-07	1.06035e-07	5.61135e-07	8.09820e-07	9.08461e-08	9.00666e-07	1.52547e-08	-4.13278e-09	1.11219e-08	-1.30741e-08	6.41855e-09	-6.65551e-09	4.51476e-09	-3.34630e-09	1.16847e-09	9.04555e-07	3.28055e-07	1.23261e-06	1.32912e-08	-7.64688e-09	5.64431e-09
2.875	7.01016e-09	-3.01179e-09	3.99837e-09	4.57700e-07	1.06625e-07	5.64325e-07	8.14941e-07	9.14035e-08	9.06344e-07	1.59920e-08	-4.33254e-09	1.16595e-08	-1.30287e-08	6.39628e-09	-6.63242e-09	4.60509e-09	-3.41325e-09	1.19184e-09	9.09551e-07	3.29804e-07	1.23936e-06	1.35042e-08	-7.76942e-09	5.73475e-09
2.900	7.26747e-09	-3.12234e-09	4.14513e-09	4.60292e-07	1.07213e-07	5.67506e-07	8.20054e-07	9.19591e-08	9.12013e-07	1.67377e-08	-4.53456e-09	1.22031e-08	-1.29813e-08	6.37300e-09	-6.60828e-09	4.69621e-09	-3.48078e-09	1.21542e-09	9.14531e-07	3.31545e-07	1.24608e-06	1.37187e-08	-7.89283e-09	5.82584e-09
2.925	7.52761e-09	-3.23410e-09	4.29350e-09	4.62877e-07	1.07799e-07	5.70676e-07	8.25159e-07	9.25129e-08	9.17672e-07	1.74917e-08	-4.73884e-09	1.27529e-08	-1.29318e-08	6.34872e-09	-6.58310e-09	4.78812e-09	-3.54891e-09	1.23921e-09	9.19494e-07	3.33279e-07	1.25277e-06	1.39347e-08	-8.01710e-09	5.91758e-09
2.949	7.79058e-09	-3.34708e-09	4.44349e-09	4.65454e-07	1.08382e-07	5.73836e-07	8.30257e-07	9.30648e-08	9.23322e-07	1.82541e-08	-4.94539e-09	1.33087e-08	-1.28803e-08	6.32343e-09	-6.55688e-09	4.88082e-09	-3.61762e-09	1.26321e-09	9.24440e-07	3.35005e-07	1.25944e-06	1.41522e-08	-8.14225e-09	6.00995e-09
2.974	8.05637e-09	-3.46128e-09	4.59510e-09	4.68023e-07	1.08963e-07	5.76986e-07	8.35348e-07	9.36149e-08	9.28963e-07	1.90249e-08	-5.15421e-09	1.38707e-08	-1.28267e-08	6.29713e-09	-6.52961e-09	4.97432e-09	-3.68692e-09	1.28740e-09	9.29369e-07	3.36723e-07	1.26609e-06	1.43712e-08	-8.26826e-09	6.10296e-09
2.998	8.32500e-09	-3.57669e-09	4.74831e-09	4.70584e-07	1.09542e-07	5.80126e-07	8.40430e-07	9.41630e-08	9.34593e-07	1.98040e-08	-5.36528e-09	1.44387e-08	-1.27711e-08	6.26982e-09	-6.50129e-09	5.06861e-09	-3.75680e-09	1.31181e-09	9.34282e-07	3.38433e-07	1.27271e-06	1.45918e-08	-8.39515e-09	6.19661e-09
3.023	8.59646e-09	-3.69332e-09	4.90314e-09	4.73138e-07	1.10117e-07	5.83255e-07	8.45505e-07	9.47092e-08	9.40214e-07	2.05915e-08	-5.57862e-09	1.50129e-08	-1.27134e-08	6.24149e-09	-6.47191e-09	5.16369e-09	-3.82728e-09	1.33641e-09	9.39177e-07	3.40135e-07	1.27931e-06	1.48138e-08	-8.52289e-09	6.29091e-09
3.047	8.87074e-09	-3.81116e-09	5.05958e-09	4.75683e-07	1.10691e-07	5.86374e-07	8.50572e-07	9.52535e-08	9.45825e-07	2.13873e-08	-5.79422e-09	1.55931e-08	-1.26536e-08	6.21214e-09	-6.44148e-09	5.25957e-09	-3.89834e-09	1.36123e-09	9.44055e-07	3.41830e-07	1.28588e-06	1.50373e-08	-8.65150e-09	6.38584e-09
3.072	9.14784e-09	-3.93021e-09	5.21763e-09	4.78221e-07	1.11261e-07	5.89482e-07	8.55630e-07	9.57958e-08	9.51426e-07	2.21914e-08	-6.01208e-09	1.61793e-08	-1.25918e-08	6.18177e-09	-6.40999e-09	5.35623e-09	-3.96999e-09	1.38625e-09	9.48916e-07	3.43516e-07	1.29243e-06	1.52624e-08	-8.78098e-09	6.48140e-09
3.097	9.42777e-09	-4.05048e-09	5.37730e-09	4.80750e-07	1.11830e-07	5.92580e-07	8.60681e-07	9.63361e-08	9.57017e-07	2.30039e-08	-6.23219e-09	1.67717e-08	-1.25278e-08	6.15038e-09	-6.37744e-09	5.45369e-09	-4.04222e-09	1.41147e-09	9.53759e-07	3.45195e-07	1.29895e-06	1.54889e-08	-8.91131e-09	6.57761e-09
3.121	9.71053e-09	-4.17196e-09	5.53857e-09	4.83272e-07	1.12395e-07	5.95667e-07	8.65723e-07	9.68744e-08	9.62597e-07	2.38247e-08	-6.45456e-09	1.73701e-08	-1.24618e-08	6.11796e-09	-6.34382e-09	5.55194e-09	-4.11504e-09	1.43690e-09	9.58585e-07	3.46865e-07	1.30545e-06	1.57170e-08	-9.04251e-09	6.67445e-09
3.146	9.99610e-09	-4.29465e-09	5.70145e-09	4.85785e-07	1.12958e-07	5.98744e-07	8.70756e-07	9.74107e-08	9.68167e-07	2.46538e-08	-6.67918e-09	1.79746e-08	-1.23936e-08	6.08451e-09	-6.30913e-09	5.65097e-09	-4.18845e-09	1.46253e-09	9.63393e-07	3.48527e-07	1.31192e-06	1.59465e-08	-9.17457e-09	6.77192e-09
3.170	1.02845e-08	-4.41855e-09	5.86594e-09	4.88291e-07	1.13519e-07	6.01809e-07	8.75781e-07	9.79449e-08	9.73726e-07	2.54912e-08	-6.90605e-09	1.85851e-08	-1.23234e-08	6.05002e-09	-6.27338e-09	5.75080e-09	-4.26244e-09	1.48836e-09	9.68184e-07	3.50181e-07	1.31837e-06	1.61775e-08	-9.30749e-09	6.87003e-09
3.195	1.05757e-08	-4.54366e-09	6.03203e-09	4.90788e-07	1.14076e-07	6.04864e-07	8.80798e-07	9.84770e-08	9.79275e-07	2.63369e-08	-7.13517e-09	1.92017e-08	-1.22511e-08	6.01451e-09	-6.23655e-09	5.85142e-09	-4.33702e-09	1.51441e-09	9.72957e-07	3.51827e-07	1.32478e-06	1.64100e-08	-9.44126e-09	6.96877e-09
3.219	1.08697e-08	-4.66998e-09	6.19973e-09	4.93277e-07	1.14631e-07	6.07908e-07	8.85805e-07	9.90070e-08	9.84812e-07	2.71909e-08	-7.36654e-09	1.98244e-08	-1.21766e-08	5.97795e-09	-6.19864e-09	5.95283e-09	-4.41218e-09	1.54065e-09	9.77712e-07	3.53464e-07	1.33118e-06	1.66440e-08	-9.57589e-09	7.06815e-09
3.244	1.11665e-08	-4.79751e-09	6.36903e-09	4.95757e-07	1.15184e-07	6.10941e-07	8.90804e-07	9.95349e-08	9.90339e-07	2.80532e-08	-7.60015e-09	2.04531e-08	-1.21000e-08	5.94035e-09	-6.15966e-09	6.05502e-09	-4.48792e-09	1.56710e-09	9.82450e-07	3.55093e-07	1.33754e-06	1.68795e-08	-9.71138e-09	7.16815e-09
3.269	1.14662e-08	-4.92624e-09	6.53994e-09	4.98229e-07	1.15734e-07	6.13963e-07	8.95794e-07	1.00061e-07	9.95855e-07	2.89238e-08	-7.83601e-09	2.10878e-08	-1.20213e-08	5.90172e-09	-6.11959e-09	6.15801e-09	-4.56425e-09	1.59375e-09	9.87169e-07	3.56714e-07	1.34388e-06	1.71165e-08	-9.84772e-09	7.26879e-09
3.293	1.17686e-08	-5.05618e-09	6.71245e-09	5.00693e-07	1.16281e-07	6.16974e-07	9.00775e-07	1.00584e-07	1.00136e-06	2.98027e-08	-8.07411e-09	2.17285e-08	-1.19405e-08	5.86203e-09	-6.07845e-09	6.26178e-09	-4.64117e-09	1.62061e-09	9.91870e-07	3.58326e-07	1.35020e-06	1.73550e-08	-9.98492e-09	7.37005e-09
3.318	1.20739e-08	-5.18733e-09	6.88655e-09	5.03148e-07	1.16825e-07	6.19973e-07	9.05746e-07	1.01106e-07	1.00685e-06	3.06898e-08	-8.31444e-09	2.23753e-08	-1.18575e-08	5.82130e-09	-6.03621e-09	6.36633e-09	-4.71866e-09	1.64767e-09	9.96553e-07	3.59930e-07	1.35648e-06	1.75949e-08	-1.01230e-08	7.47195e-09
3.342	1.23819e-08	-5.31968e-09	7.06226e-09	5.05595e-07	1.17367e-07	6.22962e-07	9.10708e-07	1.01625e-07	1.01233e-06	3.15851e-08	-8.55702e-09	2.30281e-08	-1.17724e-08	5.77952e-09	-5.99289e-09	6.47168e-09	-4.79674e-09	1.67493e-09	1.00122e-06	3.61526e-07	1.36274e-06	1.78363e-08	-1.02619e-08	7.57447e-09
3.367	1.26928e-08	-5.45323e-09	7.23956e-09	5.08033e-07	1.17906e-07	6.25938e-07	9.15661e-07	1.02142e-07	1.01780e-06	3.24888e-08	-8.80182e-09	2.36869e-08	-1.16852e-08	5.73669e-09	-5.94848e-09	6.57780e-09	-4.87540e-09	1.70240e-09	1.00586e-06	3.63112e-07	1.36898e-06	1.80792e-08	-1.04016e-08	7.67762e-09
3.391	1.30064e-08	-5.58799e-09	7.41845e-09	5.10462e-07	1.18442e-07	6.28904e-07	9.20605e-07	1.02657e-07	1.02326e-06	3.34006e-08	-9.04886e-09	2.43517e-08	-1.15958e-08	5.69281e-09	-5.90298e-09	6.68471e-09	-4.95464e-09	1.73007e-09	1.01049e-06	3.64691e-07	1.37518e-06	1.83236e-08	-1.05422e-08	7.78140e-09
3.416	1.33229e-08	-5.72394e-09	7.59894e-09	5.12883e-07	1.18975e-07	6.31858e-07	9.25538e-07	1.03169e-07	1.02871e-06	3.43207e-08	-9.29813e-09	2.50226e-08	-1.15042e-08	5.64787e-09	-5.85638e-09	6.79241e-09	-5.03447e-09	1.75794e-09	1.01510e-06	3.66260e-07	1.38136e-06	1.85694e-08	-1.06836e-08	7.88580e-09
3.441	1.36421e-08	-5.86109e-09	7.78102e-09	5.15295e-07	1.19506e-07	6.34801e-07	9.30462e-07	1.03679e-07	1.03414e-06	3.52490e-08	-9.54962e-09	2.56994e-08	-1.14106e-08	5.60187e-09	-5.80868e-09	6.90088e-09	-5.11487e-09	1.78602e-09	1.01969e-06	3.67821e-07	1.38751e-06	1.88168e-08	-1.08259e-08	7.99083e-09
3.465	1.39641e-08	-5.99944e-09	7.96469e-09	5.17698e-07	1.20034e-07	6.37732e-07	9.35377e-07	1.04187e-07	1.03956e-06	3.61855e-08	-9.80334e-09	2.63822e-08	-1.13147e-08	5.55482e-09	-5.75989e-09	7.01014e-09	-5.19585e-09	1.81429e-09	1.02426e-06	3.69373e-07	1.39364e-06	1.90655e-08	-1.09691e-08	8.09648e-09
3.490	1.42889e-08	-6.13899e-09	8.14994e-09	5.20092e-07	1.20558e-07	6.40651e-07	9.40281e-07	1.04693e-07	1.04497e-06	3.71302e-08	-1.00593e-08	2.70709e-08	-1.12167e-08	5.50670e-09	-5.70999e-09	7.12018e-09	-5.27741e-09	1.84277e-09	1.02882e-06	3.70917e-07	1.39973e-06	1.93158e-08	-1.11130e-08	8.20275e-09
3.514	1.46165e-08	-6.27973e-09	8.33679e-09	5.22478e-07	1.21081e-07	6.43558e-07	9.45176e-07	1.05196e-07	1.05037e-06	3.80831e-08	-1.03174e-08	2.77657e-08	-1.11165e-08	5.45752e-09	-5.65900e-09	7.23099e-09	-5.35954e-09	1.87145e-09	1.03335e-06	3.72451e-07	1.40580e-06	1.95675e-08	-1.12579e-08	8.30964e-09
3.539	1.49469e-08	-6.42166e-09	8.52521e-09	5.24854e-07	1.21600e-07	6.46454e-07	9.50060e-07	1.05697e-07	1.05576e-06	3.90442e-08	-1.05778e-08	2.84663e-08	-1.10142e-08	5.40727e-09	-5.60689e-09	7.34258e-09	-5.44225e-09	1.90033e-09	1.03786e-06	3.73977e-07	1.41184e-06	1.98207e-08	-1.14035e-08	8.41715e-09
3.564	1.52800e-08	-6.56478e-09	8.71522e-09	5.27222e-07	1.22116e-07	6.49338e-07	9.54934e-07	1.06196e-07	1.06113e-06	4.00134e-08	-1.08404e-08	2.91730e-08	-1.09096e-08	5.35595e-09	-5.55368e-09	7.45495e-09	-5.52554e-09	1.92942e-09	1.04236e-06	3.75494e-07	1.41785e-06	2.00753e-08	-1.15500e-08	8.52529e-09
3.588	1.56159e-08	-6.70909e-09	8.90680e-09	5.29580e-07	1.22630e-07	6.52210e-07	9.59798e-07	1.06692e-07	1.06649e-06	4.09908e-08	-1.11052e-08	2.98856e-08	-1.08029e-08	5.30357e-09	-5.49937e-09	7.56810e-09	-5.60940e-09	1.95870e-09	1.04684e-06	3.77002e-07	1.42384e-06	2.03314e-08	-1.16974e-08	8.63404e-09
3.613	1.59546e-08	-6.85459e-09	9.09996e-09	5.31930e-07	1.23140e-07	6.55070e-07	9.64651e-07	1.07186e-07	1.07184e-06	4.19763e-08	-1.13722e-08	3.06041e-08	-1.06941e-08	5.25011e-09	-5.44394e-09	7.68201e-09	-5.69383e-09	1.98818e-09	1.05129e-06	3.78501e-07	1.42979e-06	2.05889e-08	-1.18455e-08	8.74341e-09
3.637	1.62960e-08	-7.00128e-09	9.29470e-09	5.34270e-07	1.23648e-07	6.57918e-07	9.69494e-07	1.07677e-07	1.07717e-06	4.29699e-08	-1.16414e-08	3.13286e-08	-1.05830e-08	5.19559e-09	-5.38740e-09	7.79670e-09	-5.77884e-09	2.01786e-09	1.05573e-06	3.79990e-07	1.43572e-06	2.08479e-08	-1.19945e-08	8.85340e-09
3.662	1.66402e-08	-7.14915e-09	9.49101e-09	5.36601e-07	1.24153e-07	6.60754e-07	9.74326e-07	1.08166e-07	1.08249e-06	4.39717e-08	-1.19128e-08	3.20589e-08	-1.04697e-08	5.13999e-09	-5.32974e-09	7.91216e-09	-5.86442e-09	2.04775e-09	1.06015e-06	3.81471e-07	1.44162e-06	2.11084e-08	-1.21444e-08	8.96400e-09
3.686	1.69871e-08	-7.29820e-09	9.68888e-09	5.38923e-07	1.24655e-07	6.63577e-07	9.79148e-07	1.08652e-07	1.08780e-06	4.49816e-08	-1.21864e-08	3.27952e-08	-1.03543e-08	5.08331e-09	-5.27098e-09	8.02839e-09	-5.95056e-09	2.07783e-09	1.06455e-06	3.82943e-07	1.44749e-06	2.13703e-08	-1.22951e-08	9.07521e-09
3.711	1.73368e-08	-7.44843e-09	9.88833e-09	5.41235e-07	1.25153e-07	6.66389e-07	9.83959e-07	1.09136e-07	1.09309e-06	4.59996e-08	-1.24622e-08	3.35374e-08	-1.02366e-08	5.02556e-09	-5.21109e-09	8.14539e-09	-6.03728e-09	2.10811e-09	1.06893e-06	3.84406e-07	1.45334e-06	2.16336e-08	-1.24466e-08	9.18704e-09
3.736	1.76892e-08	-7.59984e-09	1.00893e-08	5.43539e-07	1.25649e-07	6.69188e-07	9.88759e-07	1.09617e-07	1.09838e-06	4.70256e-08	-1.27401e-08	3.42855e-08	-1.01168e-08	4.96672e-09	-5.15008e-09	8.26315e-09	-6.12456e-09	2.13858e-09	1.07329e-06	3.85859e-07	1.45915e-06	2.18984e-08	-1.25989e-08	9.29949e-09
3.760	1.80443e-08	-7.75243e-09	1.02919e-08	5.45833e-07	1.26142e-07	6.71975e-07	9.93548e-07	1.10096e-07	1.10364e-06	4.80598e-08	-1.30203e-08	3.50395e-08	-9.99477e-09	4.90681e-09	-5.08796e-09	8.38167e-09	-6.21241e-09	2.16926e-09	1.07763e-06	3.87303e-07	1.46493e-06	2.21646e-08	-1.27521e-08	9.41254e-09
3.785	1.84022e-08	-7.90619e-09	1.04960e-08	5.48117e-07	1.26632e-07	6.74749e-07	9.98326e-07	1.10573e-07	1.10890e-06	4.91019e-08	-1.33026e-08	3.57993e-08	-9.87053e-09	4.84582e-09	-5.02472e-09	8.50096e-09	-6.30083e-09	2.20013e-09	1.08195e-06	3.88738e-07	1.47069e-06	2.24323e-08	-1.29061e-08	9.52620e-09
3.809	1.87628e-08	-8.06112e-09	1.07017e-08	5.50392e-07	1.27119e-07	6.77511e-07	1.00309e-06	1.11046e-07	1.11414e-06	5.01521e-08	-1.35872e-08	3.65650e-08	-9.74409e-09	4.78374e-09	-4.96035e-09	8.62101e-09	-6.38981e-09	2.23120e-09	1.08625e-06	3.90164e-07	1.47641e-06	2.27013e-08	-1.30609e-08	9.64048e-09
3.834	1.91262e-08	-8.21722e-09	1.09089e-08	5.52658e-07	1.27603e-07	6.80261e-07	1.00785e-06	1.11518e-07	1.11937e-06	5.12104e-08	-1.38739e-08	3.73365e-08	-9.61544e-09	4.72058e-09	-4.89486e-09	8.74182e-09	-6.47935e-09	2.26247e-09	1.09053e-06	3.91580e-07	1.48211e-06	2.29719e-08	-1.32165e-08	9.75536e-09
3.858	1.94922e-08	-8.37449e-09	1.11177e-08	5.54914e-07	1.28084e-07	6.82998e-07	1.01259e-06	1.11986e-07	1.12458e-06	5.22766e-08	-1.41627e-08	3.81139e-08	-9.48458e-09	4.65634e-09	-4.82824e-09	8.86339e-09	-6.56945e-09	2.29393e-09	1.09479e-06	3.92987e-07	1.48778e-06	2.32438e-08	-1.33730e-08	9.87084e-09
3.883	1.98610e-08	-8.53293e-09	1.13281e-08	5.57160e-07	1.28562e-07	6.85722e-07	1.01732e-06	1.12452e-07	1.12978e-06	5.33509e-08	-1.44538e-08	3.88971e-08	-9.35150e-09	4.59101e-09	-4.76050e-09	8.98571e-09	-6.66012e-09	2.32559e-09	1.09903e-06	3.94385e-07	1.49341e-06	2.35172e-08	-1.35303e-08	9.98694e-09
3.908	2.02325e-08	-8.69252e-09	1.15399e-08	5.59397e-07	1.29037e-07	6.88434e-07	1.02205e-06	1.12916e-07	1.13496e-06	5.44331e-08	-1.47470e-08	3.96862e-08	-9.21621e-09	4.52459e-09	-4.69163e-09	9.10878e-09	-6.75134e-09	2.35744e-09	1.10325e-06	3.95773e-07	1.49902e-06	2.37920e-08	-1.36884e-08	1.01036e-08
3.932	2.06066e-08	-8.85328e-09	1.17534e-08	5.61624e-07	1.29508e-07	6.91132e-07	1.02676e-06	1.13376e-07	1.14013e-06	5.55233e-08	-1.50423e-08	4.04810e-08	-9.07871e-09	4.45708e-09	-4.62163e-09	9.23260e-09	-6.84311e-09	2.38949e-09	1.10745e-06	3.97152e-07	1.50460e-06	2.40682e-08	-1.38473e-08	1.02209e-08
3.957	2.09835e-08	-9.01520e-09	1.19683e-08	5.63842e-07	1.29977e-07	6.93819e-07	1.03145e-06	1.13835e-07	1.14529e-06	5.66215e-08	-1.53398e-08	4.12817e-08	-8.93898e-09	4.38849e-09	-4.55050e-09	9.35717e-09	-6.93544e-09	2.42173e-09	1.11163e-06	3.98521e-07	1.51015e-06	2.43458e-08	-1.40070e-08	1.03388e-08
3.981	2.13631e-08	-9.17827e-09	1.21848e-08	5.66049e-07	1.30443e-07	6.96492e-07	1.03614e-06	1.14290e-07	1.15043e-06	5.77276e-08	-1.56395e-08	4.20881e-08	-8.79704e-09	4.31880e-09	-4.47824e-09	9.48249e-09	-7.02833e-09	2.45416e-09	1.11579e-06	3.99881e-07	1.51567e-06	2.46249e-08	-1.41676e-08	1.04573e-08
4.006	2.17453e-08	-9.34249e-09	1.24028e-08	5.68247e-07	1.30905e-07	6.99152e-07	1.04081e-06	1.14743e-07	1.15556e-06	5.88416e-08	-1.59413e-08	4.29003e-08	-8.65287e-09	4.24802e-09	-4.40485e-09	9.60855e-09	-7.12177e-09	2.48679e-09	1.11992e-06	4.01231e-07	1.52116e-06	2.49054e-08	-1.43289e-08	1.05764e-08
4.030	2.21302e-08	-9.50787e-09	1.26224e-08	5.70435e-07	1.31365e-07	7.01800e-07	1.04548e-06	1.15193e-07	1.16067e-06	5.99635e-08	-1.62453e-08	4.37183e-08	-8.50648e-09	4.17615e-09	-4.33033e-09	9.73536e-09	-7.21575e-09	2.51961e-09	1.12404e-06	4.02571e-07	1.52661e-06	2.51872e-08	-1.44911e-08	1.06961e-08
4.055	2.25178e-08	-9.67439e-09	1.28434e-08	5.72613e-07	1.31821e-07	7.04434e-07	1.05013e-06	1.15640e-07	1.16577e-06	6.10934e-08	-1.65514e-08	4.45420e-08	-8.35787e-09	4.10319e-09	-4.25467e-09	9.86290e-09	-7.31029e-09	2.55262e-09	1.12814e-06	4.03902e-07	1.53204e-06	2.54705e-08	-1.46541e-08	1.08164e-08
4.080	2.29081e-08	-9.84206e-09	1.30660e-08	5.74781e-07	1.32274e-07	7.07055e-07	1.05476e-06	1.16085e-07	1.17085e-06	6.22310e-08	-1.68596e-08	4.53715e-08	-8.20703e-09	4.02914e-09	-4.17789e-09	9.99118e-09	-7.40537e-09	2.58582e-09	1.13222e-06	4.05223e-07	1.53744e-06	2.57552e-08	-1.48179e-08	1.09373e-08
4.104	2.33010e-08	-1.00109e-08	1.32901e-08	5.76940e-07	1.32724e-07	7.09664e-07	1.05939e-06	1.16527e-07	1.17592e-06	6.33766e-08	-1.71699e-08	4.62067e-08	-8.05395e-09	3.95399e-09	-4.09996e-09	1.01202e-08	-7.50099e-09	2.61921e-09	1.13627e-06	4.06534e-07	1.54280e-06	2.60413e-08	-1.49825e-08	1.10588e-08
4.129	2.36966e-08	-1.01808e-08	1.35158e-08	5.79088e-07	1.33171e-07	7.12259e-07	1.06400e-06	1.16966e-07	1.18097e-06	6.45300e-08	-1.74824e-08	4.70476e-08	-7.89865e-09	3.87775e-09	-4.02091e-09	1.02499e-08	-7.59716e-09	2.65279e-09	1.14030e-06	4.07836e-07	1.54814e-06	2.63288e-08	-1.51479e-08	1.11809e-08
4.153	2.40948e-08	-1.03519e-08	1.37429e-08	5.81226e-07	1.33614e-07	7.14841e-07	1.06860e-06	1.17402e-07	1.18600e-06	6.56912e-08	-1.77970e-08	4.78942e-08	-7.74112e-09	3.80041e-09	-3.94071e-09	1.03804e-08	-7.69387e-09	2.68656e-09	1.14432e-06	4.09128e-07	1.55345e-06	2.66177e-08	-1.53141e-08	1.13036e-08
4.178	2.44957e-08	-1.05241e-08	1.39715e-08	5.83354e-07	1.34055e-07	7.17409e-07	1.07319e-06	1.17836e-07	1.19103e-06	6.68602e-08	-1.81137e-08	4.87465e-08	-7.58136e-09	3.72198e-09	-3.85938e-09	1.05116e-08	-7.79111e-09	2.72051e-09	1.14831e-06	4.10410e-07	1.55872e-06	2.69079e-08	-1.54811e-08	1.14269e-08
4.202	2.48992e-08	-1.06975e-08	1.42017e-08	5.85472e-07	1.34492e-07	7.19964e-07	1.07777e-06	1.18266e-07	1.19603e-06	6.80370e-08	-1.84325e-08	4.96045e-08	-7.41937e-09	3.64245e-09	-3.77692e-09	1.06436e-08	-7.88890e-09	2.75466e-09	1.15228e-06	4.11682e-07	1.56396e-06	2.71996e-08	-1.56489e-08	1.15507e-08
4.227	2.53053e-08	-1.08720e-08	1.44333e-08	5.87580e-07	1.34926e-07	7.22506e-07	1.08233e-06	1.18694e-07	1.20102e-06	6.92216e-08	-1.87535e-08	5.04682e-08	-7.25514e-09	3.56182e-09	-3.69332e-09	1.07762e-08	-7.98722e-09	2.78899e-09	1.15623e-06	4.12944e-07	1.56918e-06	2.74926e-08	-1.58175e-08	1.16752e-08
4.252	2.57140e-08	-1.10476e-08	1.46664e-08	5.89678e-07	1.35357e-07	7.25035e-07	1.08688e-06	1.19120e-07	1.20600e-06	7.04140e-08	-1.90765e-08	5.13375e-08	-7.08868e-09	3.48010e-09	-3.60858e-09	1.09096e-08	-8.08607e-09	2.82351e-09	1.16016e-06	4.14197e-07	1.57436e-06	2.77871e-08	-1.59869e-08	1.18002e-08
4.276	2.61254e-08	-1.12243e-08	1.49011e-08	5.91765e-07	1.35785e-07	7.27550e-07	1.09142e-06	1.19542e-07	1.21096e-06	7.16140e-08	-1.94016e-08	5.22124e-08	-6.91999e-09	3.39728e-09	-3.52270e-09	1.10437e-08	-8.18545e-09	2.85821e-09	1.16407e-06	4.15439e-07	1.57951e-06	2.80829e-08	-1.61571e-08	1.19258e-08
4.301	2.65393e-08	-1.14021e-08	1.51372e-08	5.93842e-07	1.36210e-07	7.30052e-07	1.09594e-06	1.19961e-07	1.21590e-06	7.28218e-08	-1.97288e-08	5.30930e-08	-6.74906e-09	3.31337e-09	-3.43569e-09	1.11785e-08	-8.28536e-09	2.89309e-09	1.16795e-06	4.16672e-07	1.58463e-06	2.83801e-08	-1.63280e-08	1.20520e-08
4.325	2.69559e-08	-1.15811e-08	1.53748e-08	5.95909e-07	1.36631e-07	7.32540e-07	1.10045e-06	1.20378e-07	1.22083e-06	7.40373e-08	-2.00581e-08	5.39792e-08	-6.57589e-09	3.22835e-09	-3.34754e-09	1.13140e-08	-8.38579e-09	2.92816e-09	1.17182e-06	4.17894e-07	1.58971e-06	2.86786e-08	-1.64998e-08	1.21788e-08
4.350	2.73750e-08	-1.17612e-08	1.56138e-08	5.97966e-07	1.37049e-07	7.35015e-07	1.10495e-06	1.20791e-07	1.22574e-06	7.52605e-08	-2.03895e-08	5.48710e-08	-6.40049e-09	3.14224e-09	-3.25825e-09	1.14502e-08	-8.48675e-09	2.96342e-09	1.17566e-06	4.19107e-07	1.59477e-06	2.89785e-08	-1.66724e-08	1.23062e-08
4.375	2.77967e-08	-1.19424e-08	1.58544e-08	6.00012e-07	1.37464e-07	7.37475e-07	1.10943e-06	1.21202e-07	1.23064e-06	7.64913e-08	-2.07230e-08	5.57684e-08	-6.22286e-09	3.05504e-09	-3.16782e-09	1.15871e-08	-8.58823e-09	2.99885e-09	1.17948e-06	4.20309e-07	1.59979e-06	2.92798e-08	-1.68457e-08	1.24341e-08
4.399	2.82210e-08	-1.21247e-08	1.60964e-08	6.02047e-07	1.37875e-07	7.39923e-07	1.11391e-06	1.21610e-07	1.23552e-06	7.77298e-08	-2.10585e-08	5.66713e-08	-6.04299e-09	2.96673e-09	-3.07626e-09	1.17247e-08	-8.69023e-09	3.03447e-09	1.18328e-06	4.21501e-07	1.60479e-06	2.95825e-08	-1.70198e-08	1.25627e-08
4.424	2.86479e-08	-1.23081e-08	1.63398e-08	6.04073e-07	1.38284e-07	7.42356e-07	1.11836e-06	1.22015e-07	1.24038e-06	7.89759e-08	-2.13961e-08	5.75798e-08	-5.86089e-09	2.87733e-09	-2.98356e-09	1.18630e-08	-8.79275e-09	3.07027e-09	1.18706e-06	4.22683e-07	1.60975e-06	2.98865e-08	-1.71947e-08	1.26918e-08
4.448	2.90773e-08	-1.24925e-08	1.65848e-08	6.06087e-07	1.38689e-07	7.44776e-07	1.12281e-06	1.22417e-07	1.24523e-06	8.02296e-08	-2.17357e-08	5.84938e-08	-5.67655e-09	2.78683e-09	-2.88972e-09	1.20020e-08	-8.89578e-09	3.10624e-09	1.19082e-06	4.23855e-07	1.61467e-06	3.01919e-08	-1.73704e-08	1.28214e-08
4.473	2.95093e-08	-1.26781e-08	1.68311e-08	6.08091e-07	1.39090e-07	7.47182e-07	1.12724e-06	1.22816e-07	1.25006e-06	8.14908e-08	-2.20774e-08	5.94134e-08	-5.48998e-09	2.69524e-09	-2.79474e-09	1.21417e-08	-8.99932e-09	3.14240e-09	1.19455e-06	4.25017e-07	1.61957e-06	3.04986e-08	-1.75469e-08	1.29517e-08
4.497	2.99438e-08	-1.28648e-08	1.70790e-08	6.10085e-07	1.39489e-07	7.49574e-07	1.13166e-06	1.23212e-07	1.25487e-06	8.27597e-08	-2.24212e-08	6.03385e-08	-5.30118e-09	2.60255e-09	-2.69863e-09	1.22821e-08	-9.10337e-09	3.17873e-09	1.19827e-06	4.26169e-07	1.62444e-06	3.08067e-08	-1.77241e-08	1.30825e-08
4.522	3.03808e-08	-1.30526e-08	1.73282e-08	6.12068e-07	1.39884e-07	7.51952e-07	1.13606e-06	1.23605e-07	1.25967e-06	8.40360e-08	-2.27670e-08	6.12691e-08	-5.11014e-09	2.50876e-09	-2.60138e-09	1.24232e-08	-9.20793e-09	3.21524e-09	1.20196e-06	4.27310e-07	1.62927e-06	3.11161e-08	-1.79022e-08	1.32139e-08
4.547	3.08204e-08	-1.32414e-08	1.75790e-08	6.14041e-07	1.40276e-07	7.54317e-07	1.14045e-06	1.23995e-07	1.26445e-06	8.53199e-08	-2.31148e-08	6.22051e-08	-4.91687e-09	2.41388e-09	-2.50299e-09	1.25649e-08	-9.31299e-09	3.25193e-09	1.20563e-06	4.28442e-07	1.63407e-06	3.14268e-08	-1.80809e-08	1.33459e-08
4.571	3.12625e-08	-1.34314e-08	1.78311e-08	6.16002e-07	1.40665e-07	7.56667e-07	1.14483e-06	1.24382e-07	1.26921e-06	8.66113e-08	-2.34647e-08	6.31467e-08	-4.72137e-09	2.31790e-09	-2.40347e-09	1.27073e-08	-9.41856e-09	3.28879e-09	1.20927e-06	4.29563e-07	1.63884e-06	3.17389e-08	-1.82605e-08	1.34784e-08
4.596	3.17071e-08	-1.36224e-08	1.80847e-08	6.17953e-07	1.41050e-07	7.59003e-07	1.14919e-06	1.24767e-07	1.27396e-06	8.79102e-08	-2.38165e-08	6.40937e-08	-4.52364e-09	2.22082e-09	-2.30281e-09	1.28504e-08	-9.52462e-09	3.32582e-09	1.21290e-06	4.30673e-07	1.64357e-06	3.20524e-08	-1.84408e-08	1.36115e-08
4.620	3.21542e-08	-1.38145e-08	1.83397e-08	6.19894e-07	1.41432e-07	7.61325e-07	1.15354e-06	1.25148e-07	1.27869e-06	8.92165e-08	-2.41705e-08	6.50461e-08	-4.32367e-09	2.12266e-09	-2.20102e-09	1.29942e-08	-9.63118e-09	3.36303e-09	1.21650e-06	4.31774e-07	1.64827e-06	3.23671e-08	-1.86219e-08	1.37452e-08
4.645	3.26038e-08	-1.40076e-08	1.85961e-08	6.21823e-07	1.41810e-07	7.63634e-07	1.15787e-06	1.25526e-07	1.28340e-06	9.05303e-08	-2.45264e-08	6.60039e-08	-4.12149e-09	2.02339e-09	-2.09809e-09	1.31386e-08	-9.73823e-09	3.40041e-09	1.22008e-06	4.32863e-07	1.65294e-06	3.26832e-08	-1.88038e-08	1.38794e-08
4.669	3.30559e-08	-1.42019e-08	1.88540e-08	6.23742e-07	1.42186e-07	7.65928e-07	1.16219e-06	1.25901e-07	1.28809e-06	9.18515e-08	-2.48843e-08	6.69672e-08	-3.91707e-09	1.92304e-09	-1.99403e-09	1.32837e-08	-9.84577e-09	3.43796e-09	1.22364e-06	4.33943e-07	1.65758e-06	3.30006e-08	-1.89864e-08	1.40142e-08
4.694	3.35104e-08	-1.43972e-08	1.91132e-08	6.25650e-07	1.42558e-07	7.68207e-07	1.16650e-06	1.26273e-07	1.29277e-06	9.31800e-08	-2.52442e-08	6.79358e-08	-3.71043e-09	1.82159e-09	-1.88884e-09	1.34295e-08	-9.95380e-09	3.47568e-09	1.22717e-06	4.35012e-07	1.66219e-06	3.33194e-08	-1.91698e-08	1.41496e-08
4.719	3.39674e-08	-1.45935e-08	1.93739e-08	6.27547e-07	1.42926e-07	7.70473e-07	1.17079e-06	1.26642e-07	1.29743e-06	9.45160e-08	-2.56062e-08	6.89098e-08	-3.50157e-09	1.71905e-09	-1.78252e-09	1.35759e-08	-1.00623e-08	3.51358e-09	1.23069e-06	4.36071e-07	1.66676e-06	3.36394e-08	-1.93539e-08	1.42855e-08
4.743	3.44269e-08	-1.47909e-08	1.96360e-08	6.29433e-07	1.43292e-07	7.72725e-07	1.17507e-06	1.27008e-07	1.30208e-06	9.58593e-08	-2.59701e-08	6.98892e-08	-3.29048e-09	1.61542e-09	-1.67506e-09	1.37229e-08	-1.01713e-08	3.55163e-09	1.23418e-06	4.37119e-07	1.67130e-06	3.39608e-08	-1.95388e-08	1.44220e-08
4.768	3.48888e-08	-1.49894e-08	1.98994e-08	6.31308e-07	1.43653e-07	7.74962e-07	1.17933e-06	1.27370e-07	1.30670e-06	9.72099e-08	-2.63360e-08	7.08739e-08	-3.07718e-09	1.51070e-09	-1.56648e-09	1.38706e-08	-1.02808e-08	3.58986e-09	1.23765e-06	4.38157e-07	1.67580e-06	3.42834e-08	-1.97244e-08	1.45590e-08
4.792	3.53531e-08	-1.51889e-08	2.01643e-08	6.33173e-07	1.44012e-07	7.77185e-07	1.18358e-06	1.27730e-07	1.31131e-06	9.85678e-08	-2.67039e-08	7.18639e-08	-2.86165e-09	1.40489e-09	-1.45676e-09	1.40190e-08	-1.03907e-08	3.62825e-09	1.24109e-06	4.39184e-07	1.68028e-06	3.46074e-08	-1.99108e-08	1.46966e-08
4.817	3.58199e-08	-1.53894e-08	2.04305e-08	6.35026e-07	1.44367e-07	7.79393e-07	1.18781e-06	1.28087e-07	1.31590e-06	9.99330e-08	-2.70737e-08	7.28592e-08	-2.64392e-09	1.29800e-09	-1.34592e-09	1.41680e-08	-1.05012e-08	3.66681e-09	1.24452e-06	4.40201e-07	1.68472e-06	3.49327e-08	-2.00980e-08	1.48347e-08
4.841	3.62891e-08	-1.55910e-08	2.06981e-08	6.36868e-07	1.44719e-07	7.81587e-07	1.19203e-06	1.28440e-07	1.32047e-06	1.01305e-07	-2.74456e-08	7.38598e-08	-2.42396e-09	1.19001e-09	-1.23395e-09	1.43176e-08	-1.06121e-08	3.70553e-09	1.24792e-06	4.41207e-07	1.68912e-06	3.52592e-08	-2.02859e-08	1.49734e-08
4.866	3.67607e-08	-1.57936e-08	2.09671e-08	6.38699e-07	1.45067e-07	7.83767e-07	1.19624e-06	1.28790e-07	1.32503e-06	1.02685e-07	-2.78193e-08	7.48657e-08	-2.20180e-09	1.08095e-09	-1.12085e-09	1.44678e-08	-1.07234e-08	3.74442e-09	1.25129e-06	4.42203e-07	1.69350e-06	3.55871e-08	-2.04745e-08	1.51126e-08
4.891	3.72347e-08	-1.59972e-08	2.12375e-08	6.40520e-07	1.45412e-07	7.85932e-07	1.20043e-06	1.29138e-07	1.32956e-06	1.04072e-07	-2.81951e-08	7.58769e-08	-1.97742e-09	9.70792e-10	-1.00663e-09	1.46187e-08	-1.08352e-08	3.78347e-09	1.25465e-06	4.43188e-07	1.69784e-06	3.59163e-08	-2.06639e-08	1.52524e-08
4.915	3.77111e-08	-1.62019e-08	2.15092e-08	6.42329e-07	1.45754e-07	7.88083e-07	1.20460e-06	1.29482e-07	1.33408e-06	1.05466e-07	-2.85727e-08	7.68932e-08	-1.75084e-09	8.59555e-10	-8.91288e-10	1.47702e-08	-1.09475e-08	3.82267e-09	1.25798e-06	4.44163e-07	1.70214e-06	3.62467e-08	-2.08540e-08	1.53927e-08
4.940	3.81898e-08	-1.64076e-08	2.17822e-08	6.44127e-07	1.46092e-07	7.90219e-07	1.20876e-06	1.29823e-07	1.33858e-06	1.06867e-07	-2.89524e-08	7.79148e-08	-1.52206e-09	7.47236e-10	-7.74822e-10	1.49223e-08	-1.10603e-08	3.86204e-09	1.26129e-06	4.45126e-07	1.70642e-06	3.65784e-08	-2.10448e-08	1.55336e-08
4.964	3.86710e-08	-1.66143e-08	2.20567e-08	6.45913e-07	1.46427e-07	7.92341e-07	1.21291e-06	1.30160e-07	1.34307e-06	1.08276e-07	-2.93339e-08	7.89416e-08	-1.29107e-09	6.33836e-10	-6.57236e-10	1.50750e-08	-1.11735e-08	3.90157e-09	1.26458e-06	4.46080e-07	1.71066e-06	3.69114e-08	-2.12364e-08	1.56750e-08
4.989	3.91544e-08	-1.68220e-08	2.23324e-08	6.47689e-07	1.46759e-07	7.94448e-07	1.21703e-06	1.30495e-07	1.34753e-06	1.09691e-07	-2.97174e-08	7.99736e-08	-1.05789e-09	5.19357e-10	-5.38530e-10	1.52284e-08	-1.12871e-08	3.94125e-09	1.26784e-06	4.47022e-07	1.71486e-06	3.72456e-08	-2.14287e-08	1.58169e-08
5.014	3.96403e-08	-1.70307e-08	2.26095e-08	6.49453e-07	1.47087e-07	7.96540e-07	1.22115e-06	1.30826e-07	1.35198e-06	1.11114e-07	-3.01028e-08	8.10108e-08	-8.22506e-10	4.03799e-10	-4.18707e-10	1.53823e-08	-1.14012e-08	3.98109e-09	1.27108e-06	4.47954e-07	1.71904e-06	3.75812e-08	-2.16218e-08	1.59594e-08
5.038	4.01284e-08	-1.72405e-08	2.28880e-08	6.51207e-07	1.47411e-07	7.98618e-07	1.22525e-06	1.31155e-07	1.35640e-06	1.12543e-07	-3.04901e-08	8.20531e-08	-5.84933e-10	2.87166e-10	-2.97768e-10	1.55368e-08	-1.15157e-08	4.02108e-09	1.27430e-06	4.48875e-07	1.72317e-06	3.79180e-08	-2.18155e-08	1.61024e-08
5.063	4.06189e-08	-1.74512e-08	2.31677e-08	6.52948e-07	1.47733e-07	8.00681e-07	1.22933e-06	1.31480e-07	1.36081e-06	1.13980e-07	-3.08793e-08	8.31005e-08	-3.45171e-10	1.69458e-10	-1.75714e-10	1.56919e-08	-1.16307e-08	4.06123e-09	1.27749e-06	4.49786e-07	1.72728e-06	3.82560e-08	-2.20100e-08	1.62460e-08
5.087	4.11117e-08	-1.76629e-08	2.34488e-08	6.54679e-07	1.48050e-07	8.02729e-07	1.23340e-06	1.31801e-07	1.36520e-06	1.15423e-07	-3.12704e-08	8.41530e-08	-1.03223e-10	5.06761e-11	-5.25469e-11	1.58476e-08	-1.17461e-08	4.10153e-09	1.28067e-06	4.50685e-07	1.73135e-06	3.85953e-08	-2.22052e-08	1.63901e-08
5.112	4.16069e-08	-1.78757e-08	2.37312e-08	6.56398e-07	1.48365e-07	8.04763e-07	1.23745e-06	1.32120e-07	1.36957e-06	1.16874e-07	-3.16634e-08	8.52106e-08	1.40908e-10	-6.91770e-11	7.17309e-11	1.60039e-08	-1.18620e-08	4.14198e-09	1.28381e-06	4.51574e-07	1.73539e-06	3.89359e-08	-2.24012e-08	1.65347e-08
5.136	4.21043e-08	-1.80894e-08	2.40149e-08	6.58106e-07	1.48676e-07	8.06782e-07	1.24149e-06	1.32435e-07	1.37393e-06	1.18332e-07	-3.20583e-08	8.62733e-08	3.87218e-10	-1.90100e-10	1.97118e-10	1.61608e-08	-1.19782e-08	4.18258e-09	1.28694e-06	4.52453e-07	1.73939e-06	3.92777e-08	-2.25978e-08	1.66799e-08
5.161	4.26040e-08	-1.83040e-08	2.42999e-08	6.59803e-07	1.48983e-07	8.08786e-07	1.24551e-06	1.32748e-07	1.37826e-06	1.19796e-07	-3.24550e-08	8.73411e-08	6.35703e-10	-3.12091e-10	3.23612e-10	1.63183e-08	-1.20949e-08	4.22333e-09	1.29004e-06	4.53320e-07	1.74336e-06	3.96207e-08	-2.27952e-08	1.68255e-08
5.186	4.31059e-08	-1.85197e-08	2.45862e-08	6.61488e-07	1.49288e-07	8.10775e-07	1.24952e-06	1.33057e-07	1.38258e-06	1.21268e-07	-3.28537e-08	8.84138e-08	8.86360e-10	-4.35148e-10	4.51212e-10	1.64763e-08	-1.22121e-08	4.26423e-09	1.29312e-06	4.54177e-07	1.74729e-06	3.99650e-08	-2.29932e-08	1.69717e-08
5.210	4.36101e-08	-1.87363e-08	2.48738e-08	6.63161e-07	1.49588e-07	8.12750e-07	1.25351e-06	1.33362e-07	1.38687e-06	1.22746e-07	-3.32542e-08	8.94916e-08	1.13918e-09	-5.59269e-10	5.79916e-10	1.66349e-08	-1.23296e-08	4.30527e-09	1.29617e-06	4.55022e-07	1.75119e-06	4.03105e-08	-2.31920e-08	1.71185e-08
5.235	4.41166e-08	-1.89539e-08	2.51627e-08	6.64824e-07	1.49886e-07	8.14709e-07	1.25749e-06	1.33665e-07	1.39115e-06	1.24231e-07	-3.36565e-08	9.05744e-08	1.39417e-09	-6.84452e-10	7.09721e-10	1.67940e-08	-1.24476e-08	4.34646e-09	1.29920e-06	4.55857e-07	1.75506e-06	4.06572e-08	-2.33915e-08	1.72657e-08
5.259	4.46253e-08	-1.91725e-08	2.54528e-08	6.66474e-07	1.50179e-07	8.16654e-07	1.26144e-06	1.33964e-07	1.39541e-06	1.25723e-07	-3.40607e-08	9.16622e-08	1.65132e-09	-8.10696e-10	8.40625e-10	1.69537e-08	-1.25659e-08	4.38780e-09	1.30221e-06	4.56681e-07	1.75889e-06	4.10052e-08	-2.35917e-08	1.74135e-08
5.284	4.51362e-08	-1.93920e-08	2.57442e-08	6.68114e-07	1.50470e-07	8.18583e-07	1.26539e-06	1.34260e-07	1.39965e-06	1.27222e-07	-3.44668e-08	9.27549e-08	1.91062e-09	-9.37998e-10	9.72626e-10	1.71140e-08	-1.26847e-08	4.42927e-09	1.30520e-06	4.57495e-07	1.76269e-06	4.13543e-08	-2.37926e-08	1.75618e-08
5.308	4.56494e-08	-1.96125e-08	2.60369e-08	6.69742e-07	1.50757e-07	8.20498e-07	1.26931e-06	1.34553e-07	1.40387e-06	1.28727e-07	-3.48746e-08	9.38525e-08	2.17208e-09	-1.06636e-09	1.10572e-09	1.72748e-08	-1.28039e-08	4.47089e-09	1.30816e-06	4.58297e-07	1.76645e-06	4.17047e-08	-2.39942e-08	1.77106e-08
5.333	4.61647e-08	-1.98339e-08	2.63309e-08	6.71358e-07	1.51040e-07	8.22398e-07	1.27323e-06	1.34842e-07	1.40807e-06	1.30239e-07	-3.52843e-08	9.49551e-08	2.43568e-09	-1.19577e-09	1.23991e-09	1.74361e-08	-1.29235e-08	4.51264e-09	1.31110e-06	4.59088e-07	1.77018e-06	4.20563e-08	-2.41965e-08	1.78599e-08
5.358	4.66823e-08	-2.00562e-08	2.66261e-08	6.72962e-07	1.51320e-07	8.24283e-07	1.27712e-06	1.35128e-07	1.41225e-06	1.31758e-07	-3.56959e-08	9.60625e-08	2.70142e-09	-1.32623e-09	1.37519e-09	1.75980e-08	-1.30435e-08	4.55454e-09	1.31401e-06	4.59869e-07	1.77388e-06	4.24091e-08	-2.43994e-08	1.80097e-08
5.382	4.72020e-08	-2.02795e-08	2.69225e-08	6.74555e-07	1.51597e-07	8.26152e-07	1.28100e-06	1.35411e-07	1.41641e-06	1.33284e-07	-3.61092e-08	9.71749e-08	2.96930e-09	-1.45774e-09	1.51156e-09	1.77604e-08	-1.31638e-08	4.59657e-09	1.31690e-06	4.60639e-07	1.77754e-06	4.27631e-08	-2.46031e-08	1.81600e-08
5.407	4.77239e-08	-2.05037e-08	2.72202e-08	6.76137e-07	1.51870e-07	8.28007e-07	1.28486e-06	1.35690e-07	1.42055e-06	1.34816e-07	-3.65243e-08	9.82921e-08	3.23932e-09	-1.59030e-09	1.64901e-09	1.79233e-08	-1.32846e-08	4.63874e-09	1.31977e-06	4.61397e-07	1.78116e-06	4.31183e-08	-2.48075e-08	1.83109e-08
5.431	4.82479e-08	-2.07289e-08	2.75190e-08	6.77707e-07	1.52140e-07	8.29846e-07	1.28871e-06	1.35967e-07	1.42468e-06	1.36355e-07	-3.69413e-08	9.94141e-08	3.51146e-09	-1.72391e-09	1.78755e-09	1.80868e-08	-1.34057e-08	4.68104e-09	1.32261e-06	4.62145e-07	1.78475e-06	4.34747e-08	-2.50125e-08	1.84622e-08
5.456	4.87741e-08	-2.09549e-08	2.78192e-08	6.79265e-07	1.52406e-07	8.31671e-07	1.29254e-06	1.36240e-07	1.42878e-06	1.37901e-07	-3.73600e-08	1.00541e-07	3.78572e-09	-1.85855e-09	1.92717e-09	1.82507e-08	-1.35273e-08	4.72347e-09	1.32543e-06	4.62882e-07	1.78831e-06	4.38323e-08	-2.52182e-08	1.86140e-08
5.480	4.93024e-08	-2.11819e-08	2.81205e-08	6.80811e-07	1.52669e-07	8.33480e-07	1.29635e-06	1.36509e-07	1.43286e-06	1.39453e-07	-3.77805e-08	1.01673e-07	4.06210e-09	-1.99424e-09	2.06786e-09	1.84152e-08	-1.36492e-08	4.76604e-09	1.32822e-06	4.63608e-07	1.79183e-06	4.41910e-08	-2.54246e-08	1.87664e-08
5.505	4.98328e-08	-2.14098e-08	2.84230e-08	6.82346e-07	1.52928e-07	8.35274e-07	1.30015e-06	1.36776e-07	1.43693e-06	1.41012e-07	-3.82027e-08	1.02809e-07	4.34059e-09	-2.13096e-09	2.20963e-09	1.85802e-08	-1.37714e-08	4.80873e-09	1.33099e-06	4.64322e-07	1.79532e-06	4.45509e-08	-2.56317e-08	1.89192e-08
5.530	5.03654e-08	-2.16386e-08	2.87268e-08	6.83869e-07	1.53184e-07	8.37053e-07	1.30393e-06	1.37039e-07	1.44097e-06	1.42577e-07	-3.86268e-08	1.03950e-07	4.62119e-09	-2.26872e-09	2.35248e-09	1.87456e-08	-1.38941e-08	4.85156e-09	1.33374e-06	4.65026e-07	1.79877e-06	4.49120e-08	-2.58394e-08	1.90726e-08
5.554	5.09000e-08	-2.18683e-08	2.90317e-08	6.85380e-07	1.53436e-07	8.38817e-07	1.30770e-06	1.37298e-07	1.44500e-06	1.44148e-07	-3.90526e-08	1.05096e-07	4.90390e-09	-2.40751e-09	2.49639e-09	1.89116e-08	-1.40171e-08	4.89451e-09	1.33647e-06	4.65719e-07	1.80219e-06	4.52743e-08	-2.60479e-08	1.92264e-08
5.579	5.14367e-08	-2.20989e-08	2.93378e-08	6.86880e-07	1.53685e-07	8.40565e-07	1.31145e-06	1.37555e-07	1.44900e-06	1.45727e-07	-3.94801e-08	1.06246e-07	5.18869e-09	-2.54733e-09	2.64137e-09	1.90781e-08	-1.41405e-08	4.93759e-09	1.33917e-06	4.66401e-07	1.80557e-06	4.56377e-08	-2.62569e-08	1.93807e-08
5.603	5.19755e-08	-2.23304e-08	2.96451e-08	6.88368e-07	1.53931e-07	8.42299e-07	1.31518e-06	1.37808e-07	1.45299e-06	1.47311e-07	-3.99094e-08	1.07402e-07	5.47558e-09	-2.68817e-09	2.78741e-09	1.92450e-08	-1.42642e-08	4.98079e-09	1.34184e-06	4.67072e-07	1.80891e-06	4.60023e-08	-2.64667e-08	1.95356e-08
5.628	5.25163e-08	-2.25627e-08	2.99536e-08	6.89844e-07	1.54173e-07	8.44017e-07	1.31889e-06	1.38057e-07	1.45695e-06	1.48902e-07	-4.03404e-08	1.08562e-07	5.76455e-09	-2.83004e-09	2.93452e-09	1.94124e-08	-1.43883e-08	5.02412e-09	1.34449e-06	4.67731e-07	1.81223e-06	4.63680e-08	-2.66771e-08	1.96909e-08
5.652	5.30592e-08	-2.27960e-08	3.02633e-08	6.91308e-07	1.54412e-07	8.45720e-07	1.32259e-06	1.38304e-07	1.46089e-06	1.50499e-07	-4.07731e-08	1.09726e-07	6.05560e-09	-2.97292e-09	3.08268e-09	1.95803e-08	-1.45127e-08	5.06756e-09	1.34712e-06	4.68380e-07	1.81550e-06	4.67348e-08	-2.68882e-08	1.98467e-08
5.677	5.36041e-08	-2.30301e-08	3.05741e-08	6.92760e-07	1.54647e-07	8.47407e-07	1.32627e-06	1.38547e-07	1.46482e-06	1.52103e-07	-4.12076e-08	1.10895e-07	6.34873e-09	-3.11683e-09	3.23190e-09	1.97486e-08	-1.46375e-08	5.11113e-09	1.34973e-06	4.69018e-07	1.81874e-06	4.71028e-08	-2.70999e-08	2.00029e-08
5.702	5.41510e-08	-2.32650e-08	3.08860e-08	6.94201e-07	1.54879e-07	8.49079e-07	1.32994e-06	1.38786e-07	1.46872e-06	1.53713e-07	-4.16437e-08	1.12069e-07	6.64392e-09	-3.26175e-09	3.38217e-09	1.99174e-08	-1.47626e-08	5.15481e-09	1.35231e-06	4.69644e-07	1.82195e-06	4.74720e-08	-2.73123e-08	2.01597e-08
5.726	5.47000e-08	-2.35009e-08	3.11991e-08	6.95629e-07	1.55107e-07	8.50736e-07	1.33358e-06	1.39023e-07	1.47261e-06	1.55329e-07	-4.20816e-08	1.13247e-07	6.94117e-09	-3.40768e-09	3.53348e-09	2.00866e-08	-1.48880e-08	5.19862e-09	1.35486e-06	4.70260e-07	1.82512e-06	4.78422e-08	-2.75253e-08	2.03169e-08
5.751	5.52509e-08	-2.37376e-08	3.15133e-08	6.97046e-07	1.55332e-07	8.52378e-07	1.33721e-06	1.39256e-07	1.47647e-06	1.56951e-07	-4.25211e-08	1.14430e-07	7.24047e-09	-3.55462e-09	3.68585e-09	2.02563e-08	-1.50138e-08	5.24253e-09	1.35739e-06	4.70864e-07	1.82826e-06	4.82136e-08	-2.77390e-08	2.04746e-08
5.775	5.58038e-08	-2.39751e-08	3.18287e-08	6.98451e-07	1.55553e-07	8.54004e-07	1.34083e-06	1.39485e-07	1.48031e-06	1.58580e-07	-4.29623e-08	1.15618e-07	7.54182e-09	-3.70256e-09	3.83926e-09	2.04264e-08	-1.51399e-08	5.28657e-09	1.35990e-06	4.71458e-07	1.83136e-06	4.85861e-08	-2.79533e-08	2.06328e-08
5.800	5.63586e-08	-2.42135e-08	3.21451e-08	6.99844e-07	1.55771e-07	8.55614e-07	1.34442e-06	1.39711e-07	1.48414e-06	1.60215e-07	-4.34052e-08	1.16810e-07	7.84521e-09	-3.85151e-09	3.99370e-09	2.05970e-08	-1.52663e-08	5.33071e-09	1.36238e-06	4.72040e-07	1.83442e-06	4.89597e-08	-2.81682e-08	2.07915e-08
5.825	5.69154e-08	-2.44527e-08	3.24627e-08	7.01225e-07	1.55985e-07	8.57210e-07	1.34800e-06	1.39934e-07	1.48794e-06	1.61856e-07	-4.38498e-08	1.18006e-07	8.15064e-09	-4.00146e-09	4.14918e-09	2.07680e-08	-1.53930e-08	5.37496e-09	1.36484e-06	4.72611e-07	1.83746e-06	4.93344e-08	-2.83838e-08	2.09506e-08
5.849	5.74742e-08	-2.46928e-08	3.27814e-08	7.02593e-07	1.56196e-07	8.58790e-07	1.35157e-06	1.40154e-07	1.49172e-06	1.63503e-07	-4.42960e-08	1.19207e-07	8.45809e-09	-4.15240e-09	4.30569e-09	2.09394e-08	-1.55201e-08	5.41933e-09	1.36728e-06	4.73171e-07	1.84045e-06	4.97102e-08	-2.86000e-08	2.11102e-08
5.874	5.80348e-08	-2.49336e-08	3.31012e-08	7.03950e-07	1.56404e-07	8.60354e-07	1.35511e-06	1.40370e-07	1.49548e-06	1.65156e-07	-4.47439e-08	1.20412e-07	8.76756e-09	-4.30433e-09	4.46323e-09	2.11112e-08	-1.56474e-08	5.46380e-09	1.36969e-06	4.73720e-07	1.84341e-06	5.00871e-08	-2.88169e-08	2.12703e-08
5.898	5.85974e-08	-2.51753e-08	3.34220e-08	7.05295e-07	1.56608e-07	8.61903e-07	1.35864e-06	1.40583e-07	1.49922e-06	1.66815e-07	-4.51934e-08	1.21622e-07	9.07905e-09	-4.45725e-09	4.62180e-09	2.12835e-08	-1.57751e-08	5.50838e-09	1.37208e-06	4.74258e-07	1.84633e-06	5.04651e-08	-2.90343e-08	2.14308e-08
5.923	5.91618e-08	-2.54178e-08	3.37440e-08	7.06628e-07	1.56808e-07	8.63437e-07	1.36215e-06	1.40792e-07	1.50294e-06	1.68480e-07	-4.56445e-08	1.22836e-07	9.39254e-09	-4.61115e-09	4.78139e-09	2.14561e-08	-1.59031e-08	5.55306e-09	1.37444e-06	4.74785e-07	1.84922e-06	5.08442e-08	-2.92524e-08	2.15918e-08
5.947	5.97282e-08	-2.56612e-08	3.40670e-08	7.07949e-07	1.57006e-07	8.64955e-07	1.36564e-06	1.40998e-07	1.50664e-06	1.70151e-07	-4.60973e-08	1.24054e-07	9.70803e-09	-4.76604e-09	4.94199e-09	2.16292e-08	-1.60313e-08	5.59785e-09	1.37678e-06	4.75300e-07	1.85208e-06	5.12244e-08	-2.94712e-08	2.17532e-08
5.972	6.02964e-08	-2.59053e-08	3.43911e-08	7.09258e-07	1.57199e-07	8.66458e-07	1.36912e-06	1.41200e-07	1.51032e-06	1.71829e-07	-4.65516e-08	1.25277e-07	1.00255e-08	-4.92190e-09	5.10361e-09	2.18026e-08	-1.61599e-08	5.64273e-09	1.37909e-06	4.75805e-07	1.85490e-06	5.16056e-08	-2.96905e-08	2.19151e-08
5.997	6.08664e-08	-2.61502e-08	3.47162e-08	7.10555e-07	1.57390e-07	8.67945e-07	1.37258e-06	1.41400e-07	1.51398e-06	1.73512e-07	-4.70076e-08	1.26504e-07	1.03450e-08	-5.07874e-09	5.26624e-09	2.19764e-08	-1.62887e-08	5.68772e-09	1.38138e-06	4.76298e-07	1.85768e-06	5.19879e-08	-2.99104e-08	2.20775e-08
6.021	6.14383e-08	-2.63959e-08	3.50424e-08	7.11840e-07	1.57577e-07	8.69416e-07	1.37602e-06	1.41596e-07	1.51761e-06	1.75201e-07	-4.74652e-08	1.27735e-07	1.06664e-08	-5.23655e-09	5.42988e-09	2.21506e-08	-1.64178e-08	5.73280e-09	1.38364e-06	4.76780e-07	1.86042e-06	5.23712e-08	-3.01310e-08	2.22403e-08
6.046	6.20120e-08	-2.66424e-08	3.53697e-08	7.13113e-07	1.57760e-07	8.70872e-07	1.37944e-06	1.41788e-07	1.52123e-06	1.76895e-07	-4.79243e-08	1.28971e-07	1.09898e-08	-5.39533e-09	5.59451e-09	2.23252e-08	-1.65472e-08	5.77799e-09	1.38589e-06	4.77252e-07	1.86314e-06	5.27557e-08	-3.03522e-08	2.24035e-08
6.070	6.25876e-08	-2.68896e-08	3.56979e-08	7.14373e-07	1.57940e-07	8.72313e-07	1.38285e-06	1.41977e-07	1.52482e-06	1.78596e-07	-4.83850e-08	1.30211e-07	1.13152e-08	-5.55507e-09	5.76015e-09	2.25002e-08	-1.66769e-08	5.82326e-09	1.38810e-06	4.77712e-07	1.86581e-06	5.31411e-08	-3.05739e-08	2.25672e-08
6.095	6.31649e-08	-2.71377e-08	3.60272e-08	7.15622e-07	1.58116e-07	8.73738e-07	1.38623e-06	1.42163e-07	1.52840e-06	1.80302e-07	-4.88473e-08	1.31455e-07	1.16425e-08	-5.71577e-09	5.92678e-09	2.26755e-08	-1.68068e-08	5.86863e-09	1.39029e-06	4.78160e-07	1.86845e-06	5.35276e-08	-3.07963e-08	2.27313e-08
6.119	6.37440e-08	-2.73865e-08	3.63575e-08	7.16858e-07	1.58290e-07	8.75147e-07	1.38960e-06	1.42345e-07	1.53195e-06	1.82014e-07	-4.93112e-08	1.32703e-07	1.19718e-08	-5.87742e-09	6.09440e-09	2.28511e-08	-1.69370e-08	5.91409e-09	1.39246e-06	4.78598e-07	1.87106e-06	5.39151e-08	-3.10193e-08	2.28959e-08
6.144	6.43248e-08	-2.76360e-08	3.66888e-08	7.18082e-07	1.58459e-07	8.76541e-07	1.39296e-06	1.42524e-07	1.53548e-06	1.83732e-07	-4.97766e-08	1.33956e-07	1.23030e-08	-6.04002e-09	6.26301e-09	2.30271e-08	-1.70675e-08	5.95965e-09	1.39460e-06	4.79025e-07	1.87363e-06	5.43037e-08	-3.12428e-08	2.30609e-08
6.169	6.49074e-08	-2.78863e-08	3.70211e-08	7.19294e-07	1.58626e-07	8.77920e-07	1.39629e-06	1.42699e-07	1.53899e-06	1.85456e-07	-5.02435e-08	1.35212e-07	1.26362e-08	-6.20358e-09	6.43260e-09	2.32035e-08	-1.71982e-08	6.00529e-09	1.39672e-06	4.79440e-07	1.87616e-06	5.46933e-08	-3.14670e-08	2.32264e-08
6.193	6.54918e-08	-2.81374e-08	3.73544e-08	7.20494e-07	1.58788e-07	8.79282e-07	1.39961e-06	1.42871e-07	1.54248e-06	1.87185e-07	-5.07120e-08	1.36473e-07	1.29712e-08	-6.36807e-09	6.60317e-09	2.33801e-08	-1.73291e-08	6.05101e-09	1.39882e-06	4.79844e-07	1.87866e-06	5.50839e-08	-3.16917e-08	2.33922e-08
6.218	6.60778e-08	-2.83892e-08	3.76887e-08	7.21682e-07	1.58948e-07	8.80630e-07	1.40291e-06	1.43040e-07	1.54595e-06	1.88920e-07	-5.11819e-08	1.37738e-07	1.33082e-08	-6.53350e-09	6.77471e-09	2.35571e-08	-1.74603e-08	6.09682e-09	1.40088e-06	4.80237e-07	1.88112e-06	5.54755e-08	-3.19170e-08	2.35585e-08
6.242	6.66656e-08	-2.86417e-08	3.80239e-08	7.22857e-07	1.59104e-07	8.81961e-07	1.40619e-06	1.43205e-07	1.54940e-06	1.90660e-07	-5.16534e-08	1.39007e-07	1.36471e-08	-6.69987e-09	6.94722e-09	2.37345e-08	-1.75918e-08	6.14272e-09	1.40293e-06	4.80619e-07	1.88355e-06	5.58682e-08	-3.21429e-08	2.37253e-08
6.267	6.72550e-08	-2.88949e-08	3.83601e-08	7.24021e-07	1.59256e-07	8.83277e-07	1.40945e-06	1.43367e-07	1.55282e-06	1.92406e-07	-5.21264e-08	1.40279e-07	1.39879e-08	-6.86717e-09	7.12069e-09	2.39121e-08	-1.77234e-08	6.18869e-09	1.40495e-06	4.80990e-07	1.88594e-06	5.62618e-08	-3.23694e-08	2.38924e-08
6.291	6.78462e-08	-2.91489e-08	3.86973e-08	7.25172e-07	1.59406e-07	8.84577e-07	1.41270e-06	1.43526e-07	1.55623e-06	1.94157e-07	-5.26009e-08	1.41556e-07	1.43305e-08	-7.03540e-09	7.29513e-09	2.40901e-08	-1.78553e-08	6.23475e-09	1.40695e-06	4.81350e-07	1.88830e-06	5.66564e-08	-3.25964e-08	2.40600e-08
6.316	6.84389e-08	-2.94036e-08	3.90354e-08	7.26311e-07	1.59551e-07	8.85862e-07	1.41593e-06	1.43681e-07	1.55961e-06	1.95914e-07	-5.30769e-08	1.42837e-07	1.46751e-08	-7.20455e-09	7.47052e-09	2.42683e-08	-1.79874e-08	6.28088e-09	1.40892e-06	4.81698e-07	1.89062e-06	5.70520e-08	-3.28240e-08	2.42280e-08
6.341	6.90334e-08	-2.96590e-08	3.93744e-08	7.27437e-07	1.59694e-07	8.87131e-07	1.41914e-06	1.43833e-07	1.56297e-06	1.97676e-07	-5.35543e-08	1.44122e-07	1.50215e-08	-7.37461e-09	7.64687e-09	2.44469e-08	-1.81198e-08	6.32709e-09	1.41086e-06	4.82036e-07	1.89290e-06	5.74486e-08	-3.30522e-08	2.43964e-08
6.365	6.96294e-08	-2.99150e-08	3.97144e-08	7.28552e-07	1.59833e-07	8.88384e-07	1.42233e-06	1.43981e-07	1.56631e-06	1.99444e-07	-5.40332e-08	1.45411e-07	1.53697e-08	-7.54559e-09	7.82416e-09	2.46257e-08	-1.82523e-08	6.37338e-09	1.41279e-06	4.82362e-07	1.89515e-06	5.78462e-08	-3.32809e-08	2.45653e-08
6.390	7.02271e-08	-3.01718e-08	4.00552e-08	7.29654e-07	1.59968e-07	8.89622e-07	1.42550e-06	1.44126e-07	1.56963e-06	2.01217e-07	-5.45136e-08	1.46704e-07	1.57199e-08	-7.71748e-09	8.00239e-09	2.48048e-08	-1.83851e-08	6.41974e-09	1.41468e-06	4.82677e-07	1.89736e-06	5.82447e-08	-3.35102e-08	2.47345e-08
6.414	7.08263e-08	-3.04293e-08	4.03970e-08	7.30744e-07	1.60100e-07	8.90844e-07	1.42866e-06	1.44268e-07	1.57293e-06	2.02996e-07	-5.49953e-08	1.48000e-07	1.60718e-08	-7.89027e-09	8.18156e-09	2.49842e-08	-1.85181e-08	6.46617e-09	1.41656e-06	4.82981e-07	1.89954e-06	5.86442e-08	-3.37401e-08	2.49042e-08
6.439	7.14272e-08	-3.06874e-08	4.07397e-08	7.31822e-07	1.60229e-07	8.92051e-07	1.43180e-06	1.44406e-07	1.57620e-06	2.04779e-07	-5.54786e-08	1.49301e-07	1.64256e-08	-8.06396e-09	8.36167e-09	2.51639e-08	-1.86512e-08	6.51267e-09	1.41840e-06	4.83274e-07	1.90168e-06	5.90447e-08	-3.39704e-08	2.50742e-08
6.463	7.20296e-08	-3.09462e-08	4.10833e-08	7.32887e-07	1.60355e-07	8.93242e-07	1.43491e-06	1.44540e-07	1.57945e-06	2.06568e-07	-5.59632e-08	1.50605e-07	1.67813e-08	-8.23855e-09	8.54270e-09	2.53438e-08	-1.87846e-08	6.55923e-09	1.42023e-06	4.83556e-07	1.90378e-06	5.94461e-08	-3.42014e-08	2.52447e-08
6.488	7.26335e-08	-3.12057e-08	4.14278e-08	7.33940e-07	1.60477e-07	8.94417e-07	1.43802e-06	1.44672e-07	1.58269e-06	2.08362e-07	-5.64493e-08	1.51913e-07	1.71387e-08	-8.41403e-09	8.72466e-09	2.55240e-08	-1.89181e-08	6.60586e-09	1.42203e-06	4.83826e-07	1.90585e-06	5.98484e-08	-3.44329e-08	2.54155e-08
6.513	7.32390e-08	-3.14658e-08	4.17731e-08	7.34981e-07	1.60595e-07	8.95576e-07	1.44110e-06	1.44800e-07	1.58590e-06	2.10161e-07	-5.69367e-08	1.53225e-07	1.74979e-08	-8.59039e-09	8.90753e-09	2.57044e-08	-1.90519e-08	6.65256e-09	1.42380e-06	4.84086e-07	1.90789e-06	6.02517e-08	-3.46649e-08	2.55868e-08
6.537	7.38460e-08	-3.17266e-08	4.21194e-08	7.36009e-07	1.60711e-07	8.96720e-07	1.44416e-06	1.44924e-07	1.58909e-06	2.11966e-07	-5.74256e-08	1.54540e-07	1.78590e-08	-8.76764e-09	9.09132e-09	2.58851e-08	-1.91858e-08	6.69932e-09	1.42555e-06	4.84334e-07	1.90989e-06	6.06559e-08	-3.48974e-08	2.57585e-08
6.562	7.44545e-08	-3.19880e-08	4.24664e-08	7.37025e-07	1.60823e-07	8.97848e-07	1.44721e-06	1.45046e-07	1.59225e-06	2.13775e-07	-5.79158e-08	1.55860e-07	1.82218e-08	-8.94576e-09	9.27602e-09	2.60660e-08	-1.93199e-08	6.74614e-09	1.42728e-06	4.84571e-07	1.91185e-06	6.10610e-08	-3.51305e-08	2.59305e-08
6.586	7.50644e-08	-3.22501e-08	4.28143e-08	7.38029e-07	1.60931e-07	8.98960e-07	1.45024e-06	1.45164e-07	1.59540e-06	2.15590e-07	-5.84074e-08	1.57183e-07	1.85864e-08	-9.12475e-09	9.46162e-09	2.62471e-08	-1.94541e-08	6.79302e-09	1.42898e-06	4.84797e-07	1.91377e-06	6.14671e-08	-3.53641e-08	2.61029e-08
6.611	7.56759e-08	-3.25128e-08	4.31631e-08	7.39021e-07	1.61036e-07	9.00057e-07	1.45324e-06	1.45278e-07	1.59852e-06	2.17410e-07	-5.89004e-08	1.58509e-07	1.89527e-08	-9.30461e-09	9.64812e-09	2.64285e-08	-1.95885e-08	6.83995e-09	1.43065e-06	4.85012e-07	1.91567e-06	6.18740e-08	-3.55983e-08	2.62758e-08
6.636	7.62888e-08	-3.27761e-08	4.35127e-08	7.40000e-07	1.61138e-07	9.01138e-07	1.45624e-06	1.45389e-07	1.60162e-06	2.19234e-07	-5.93947e-08	1.59840e-07	1.93208e-08	-9.48533e-09	9.83551e-09	2.66100e-08	-1.97231e-08	6.88694e-09	1.43230e-06	4.85216e-07	1.91752e-06	6.22819e-08	-3.58329e-08	2.64490e-08
6.660	7.69031e-08	-3.30401e-08	4.38630e-08	7.40967e-07	1.61237e-07	9.02203e-07	1.45921e-06	1.45497e-07	1.60470e-06	2.21064e-07	-5.98904e-08	1.61173e-07	1.96907e-08	-9.66691e-09	1.00238e-08	2.67918e-08	-1.98578e-08	6.93399e-09	1.43393e-06	4.85409e-07	1.91934e-06	6.26906e-08	-3.60681e-08	2.66225e-08
6.685	7.75188e-08	-3.33046e-08	4.42142e-08	7.41921e-07	1.61332e-07	9.03253e-07	1.46216e-06	1.45601e-07	1.60776e-06	2.22898e-07	-6.03874e-08	1.62511e-07	2.00623e-08	-9.84934e-09	1.02130e-08	2.69738e-08	-1.99927e-08	6.98108e-09	1.43553e-06	4.85591e-07	1.92112e-06	6.31003e-08	-3.63038e-08	2.67965e-08
6.709	7.81360e-08	-3.35697e-08	4.45662e-08	7.42863e-07	1.61424e-07	9.04287e-07	1.46510e-06	1.45702e-07	1.61080e-06	2.24738e-07	-6.08857e-08	1.63852e-07	2.04356e-08	-1.00326e-08	1.04030e-08	2.71559e-08	-2.01277e-08	7.02823e-09	1.43711e-06	4.85762e-07	1.92287e-06	6.35108e-08	-3.65400e-08	2.69708e-08
6.734	7.87545e-08	-3.38355e-08	4.49190e-08	7.43793e-07	1.61512e-07	9.05305e-07	1.46801e-06	1.45800e-07	1.61381e-06	2.26582e-07	-6.13853e-08	1.65197e-07	2.08106e-08	-1.02167e-08	1.05939e-08	2.73383e-08	-2.02629e-08	7.07542e-09	1.43866e-06	4.85921e-07	1.92458e-06	6.39222e-08	-3.67766e-08	2.71455e-08
6.758	7.93744e-08	-3.41018e-08	4.52726e-08	7.44710e-07	1.61597e-07	9.06308e-07	1.47091e-06	1.45894e-07	1.61681e-06	2.28431e-07	-6.18863e-08	1.66545e-07	2.11874e-08	-1.04017e-08	1.07857e-08	2.75208e-08	-2.03982e-08	7.12266e-09	1.44019e-06	4.86070e-07	1.92626e-06	6.43344e-08	-3.70138e-08	2.73206e-08
6.783	7.99956e-08	-3.43687e-08	4.56269e-08	7.45615e-07	1.61679e-07	9.07295e-07	1.47379e-06	1.45985e-07	1.61978e-06	2.30285e-07	-6.23885e-08	1.67896e-07	2.15658e-08	-1.05875e-08	1.09783e-08	2.77035e-08	-2.05336e-08	7.16994e-09	1.44169e-06	4.86207e-07	1.92790e-06	6.47476e-08	-3.72515e-08	2.74960e-08
6.808	8.06182e-08	-3.46362e-08	4.59820e-08	7.46508e-07	1.61758e-07	9.08266e-07	1.47665e-06	1.46072e-07	1.62272e-06	2.32143e-07	-6.28920e-08	1.69251e-07	2.19459e-08	-1.07741e-08	1.11718e-08	2.78864e-08	-2.06691e-08	7.21727e-09	1.44317e-06	4.86334e-07	1.92951e-06	6.51615e-08	-3.74897e-08	2.76718e-08
6.832	8.12421e-08	-3.49042e-08	4.63379e-08	7.47388e-07	1.61833e-07	9.09222e-07	1.47949e-06	1.46156e-07	1.62565e-06	2.34006e-07	-6.33967e-08	1.70609e-07	2.23277e-08	-1.09615e-08	1.13662e-08	2.80694e-08	-2.08047e-08	7.26463e-09	1.44463e-06	4.86449e-07	1.93108e-06	6.55764e-08	-3.77283e-08	2.78480e-08
6.857	8.18673e-08	-3.51728e-08	4.66944e-08	7.48256e-07	1.61905e-07	9.10161e-07	1.48232e-06	1.46237e-07	1.62856e-06	2.35874e-07	-6.39027e-08	1.71971e-07	2.27112e-08	-1.11498e-08	1.15614e-08	2.82525e-08	-2.09405e-08	7.31204e-09	1.44606e-06	4.86554e-07	1.93261e-06	6.59920e-08	-3.79675e-08	2.80245e-08
6.881	8.24937e-08	-3.54420e-08	4.70518e-08	7.49112e-07	1.61974e-07	9.11085e-07	1.48512e-06	1.46315e-07	1.63144e-06	2.37746e-07	-6.44100e-08	1.73336e-07	2.30963e-08	-1.13388e-08	1.17574e-08	2.84358e-08	-2.10764e-08	7.35948e-09	1.44746e-06	4.86647e-07	1.93411e-06	6.64085e-08	-3.82071e-08	2.82014e-08
6.906	8.31215e-08	-3.57117e-08	4.74098e-08	7.49955e-07	1.62039e-07	9.11994e-07	1.48791e-06	1.46389e-07	1.63430e-06	2.39623e-07	-6.49185e-08	1.74705e-07	2.34830e-08	-1.15287e-08	1.19543e-08	2.86193e-08	-2.12123e-08	7.40695e-09	1.44884e-06	4.86730e-07	1.93557e-06	6.68258e-08	-3.84472e-08	2.83786e-08
6.930	8.37504e-08	-3.59819e-08	4.77685e-08	7.50785e-07	1.62101e-07	9.12887e-07	1.49068e-06	1.46459e-07	1.63714e-06	2.41505e-07	-6.54282e-08	1.76076e-07	2.38713e-08	-1.17193e-08	1.21520e-08	2.88028e-08	-2.13484e-08	7.45446e-09	1.45020e-06	4.86801e-07	1.93700e-06	6.72440e-08	-3.86878e-08	2.85562e-08
6.955	8.43806e-08	-3.62526e-08	4.81280e-08	7.51604e-07	1.62160e-07	9.13764e-07	1.49342e-06	1.46527e-07	1.63995e-06	2.43390e-07	-6.59391e-08	1.77451e-07	2.42613e-08	-1.19108e-08	1.23505e-08	2.89865e-08	-2.14845e-08	7.50200e-09	1.45153e-06	4.86862e-07	1.93839e-06	6.76629e-08	-3.89288e-08	2.87341e-08
6.980	8.50120e-08	-3.65239e-08	4.84881e-08	7.52409e-07	1.62216e-07	9.14625e-07	1.49615e-06	1.46591e-07	1.64275e-06	2.45281e-07	-6.64513e-08	1.78830e-07	2.46529e-08	-1.21030e-08	1.25499e-08	2.91703e-08	-2.16208e-08	7.54957e-09	1.45283e-06	4.86911e-07	1.93975e-06	6.80826e-08	-3.91703e-08	2.89123e-08
7.004	8.56446e-08	-3.67957e-08	4.88489e-08	7.53203e-07	1.62268e-07	9.15471e-07	1.49887e-06	1.46652e-07	1.64552e-06	2.47176e-07	-6.69646e-08	1.80211e-07	2.50461e-08	-1.22961e-08	1.27500e-08	2.93542e-08	-2.17571e-08	7.59717e-09	1.45412e-06	4.86950e-07	1.94107e-06	6.85032e-08	-3.94123e-08	2.90909e-08
7.029	8.62784e-08	-3.70680e-08	4.92104e-08	7.53984e-07	1.62317e-07	9.16301e-07	1.50156e-06	1.46709e-07	1.64827e-06	2.49075e-07	-6.74791e-08	1.81596e-07	2.54408e-08	-1.24899e-08	1.29510e-08	2.95382e-08	-2.18935e-08	7.64479e-09	1.45537e-06	4.86977e-07	1.94235e-06	6.89245e-08	-3.96547e-08	2.92698e-08
7.053	8.69133e-08	-3.73408e-08	4.95726e-08	7.54752e-07	1.62363e-07	9.17115e-07	1.50423e-06	1.46763e-07	1.65099e-06	2.50978e-07	-6.79947e-08	1.82983e-07	2.58372e-08	-1.26844e-08	1.31527e-08	2.97223e-08	-2.20299e-08	7.69243e-09	1.45661e-06	4.86994e-07	1.94360e-06	6.93466e-08	-3.98975e-08	2.94491e-08
7.078	8.75494e-08	-3.76141e-08	4.99353e-08	7.55509e-07	1.62406e-07	9.17914e-07	1.50688e-06	1.46814e-07	1.65370e-06	2.52886e-07	-6.85116e-08	1.84374e-07	2.62351e-08	-1.28798e-08	1.33553e-08	2.99065e-08	-2.21664e-08	7.74010e-09	1.45781e-06	4.86999e-07	1.94481e-06	6.97695e-08	-4.01408e-08	2.96287e-08
7.102	8.81866e-08	-3.78878e-08	5.02988e-08	7.56252e-07	1.62445e-07	9.18697e-07	1.50952e-06	1.46861e-07	1.65638e-06	2.54798e-07	-6.90295e-08	1.85768e-07	2.66345e-08	-1.30759e-08	1.35586e-08	3.00908e-08	-2.23030e-08	7.78779e-09	1.45900e-06	4.86994e-07	1.94599e-06	7.01931e-08	-4.03845e-08	2.98086e-08
7.127	8.88249e-08	-3.81620e-08	5.06628e-08	7.56984e-07	1.62481e-07	9.19465e-07	1.51214e-06	1.46905e-07	1.65904e-06	2.56714e-07	-6.95487e-08	1.87165e-07	2.70355e-08	-1.32727e-08	1.37627e-08	3.02751e-08	-2.24396e-08	7.83549e-09	1.46016e-06	4.86978e-07	1.94713e-06	7.06175e-08	-4.06287e-08	2.99888e-08
7.152	8.94643e-08	-3.84367e-08	5.10275e-08	7.57702e-07	1.62514e-07	9.20217e-07	1.51473e-06	1.46946e-07	1.66168e-06	2.58634e-07	-7.00689e-08	1.88565e-07	2.74380e-08	-1.34703e-08	1.39676e-08	3.04595e-08	-2.25763e-08	7.88321e-09	1.46129e-06	4.86951e-07	1.94824e-06	7.10427e-08	-4.08733e-08	3.01694e-08
7.176	9.01047e-08	-3.87119e-08	5.13928e-08	7.58409e-07	1.62544e-07	9.20953e-07	1.51731e-06	1.46984e-07	1.66430e-06	2.60558e-07	-7.05902e-08	1.89968e-07	2.78420e-08	-1.36687e-08	1.41733e-08	3.06439e-08	-2.27130e-08	7.93095e-09	1.46240e-06	4.86913e-07	1.94931e-06	7.14686e-08	-4.11184e-08	3.03502e-08
7.201	9.07462e-08	-3.89875e-08	5.17587e-08	7.59103e-07	1.62570e-07	9.21673e-07	1.51987e-06	1.47018e-07	1.66689e-06	2.62487e-07	-7.11127e-08	1.91374e-07	2.82475e-08	-1.38678e-08	1.43797e-08	3.08284e-08	-2.28497e-08	7.97869e-09	1.46348e-06	4.86864e-07	1.95035e-06	7.18952e-08	-4.13638e-08	3.05314e-08
7.225	9.13887e-08	-3.92636e-08	5.21252e-08	7.59785e-07	1.62594e-07	9.22378e-07	1.52241e-06	1.47049e-07	1.66946e-06	2.64419e-07	-7.16362e-08	1.92783e-07	2.86545e-08	-1.40676e-08	1.45869e-08	3.10129e-08	-2.29865e-08	8.02645e-09	1.46455e-06	4.86805e-07	1.95135e-06	7.23226e-08	-4.16097e-08	3.07129e-08
7.250	9.20323e-08	-3.95400e-08	5.24922e-08	7.60454e-07	1.62614e-07	9.23068e-07	1.52493e-06	1.47077e-07	1.67201e-06	2.66356e-07	-7.21608e-08	1.94195e-07	2.90630e-08	-1.42681e-08	1.47949e-08	3.11975e-08	-2.31233e-08	8.07421e-09	1.46558e-06	4.86734e-07	1.95232e-06	7.27506e-08	-4.18560e-08	3.08947e-08
7.274	9.26768e-08	-3.98170e-08	5.28599e-08	7.61110e-07	1.62631e-07	9.23741e-07	1.52743e-06	1.47101e-07	1.67454e-06	2.68296e-07	-7.26865e-08	1.95610e-07	2.94729e-08	-1.44694e-08	1.50035e-08	3.13821e-08	-2.32601e-08	8.12199e-09	1.46659e-06	4.86653e-07	1.95325e-06	7.31794e-08	-4.21027e-08	3.10768e-08
7.299	9.33223e-08	-4.00943e-08	5.32280e-08	7.61755e-07	1.62645e-07	9.24399e-07	1.52992e-06	1.47122e-07	1.67704e-06	2.70240e-07	-7.32132e-08	1.97027e-07	2.98843e-08	-1.46713e-08	1.52130e-08	3.15666e-08	-2.33969e-08	8.16976e-09	1.46758e-06	4.86561e-07	1.95414e-06	7.36089e-08	-4.23498e-08	3.12592e-08
7.324	9.39688e-08	-4.03720e-08	5.35967e-08	7.62387e-07	1.62655e-07	9.25042e-07	1.53238e-06	1.47140e-07	1.67952e-06	2.72188e-07	-7.37410e-08	1.98447e-07	3.02971e-08	-1.48740e-08	1.54231e-08	3.17513e-08	-2.35337e-08	8.21754e-09	1.46854e-06	4.86458e-07	1.95500e-06	7.40391e-08	-4.25973e-08	3.14418e-08
7.348	9.46162e-08	-4.06502e-08	5.39660e-08	7.63006e-07	1.62663e-07	9.25669e-07	1.53483e-06	1.47155e-07	1.68198e-06	2.74140e-07	-7.42698e-08	1.99870e-07	3.07114e-08	-1.50774e-08	1.56340e-08	3.19359e-08	-2.36705e-08	8.26532e-09	1.46948e-06	4.86345e-07	1.95583e-06	7.44700e-08	-4.28452e-08	3.16248e-08
7.373	9.52645e-08	-4.09287e-08	5.43358e-08	7.63613e-07	1.62667e-07	9.26280e-07	1.53725e-06	1.47166e-07	1.68442e-06	2.76096e-07	-7.47997e-08	2.01296e-07	3.11271e-08	-1.52815e-08	1.58456e-08	3.21205e-08	-2.38074e-08	8.31309e-09	1.47039e-06	4.86221e-07	1.95661e-06	7.49015e-08	-4.30934e-08	3.18081e-08
7.397	9.59137e-08	-4.12076e-08	5.47061e-08	7.64208e-07	1.62668e-07	9.26876e-07	1.53966e-06	1.47174e-07	1.68683e-06	2.78055e-07	-7.53305e-08	2.02725e-07	3.15442e-08	-1.54862e-08	1.60579e-08	3.23050e-08	-2.39442e-08	8.36087e-09	1.47128e-06	4.86086e-07	1.95737e-06	7.53337e-08	-4.33421e-08	3.19916e-08
7.422	9.65638e-08	-4.14869e-08	5.50769e-08	7.64790e-07	1.62666e-07	9.27456e-07	1.54205e-06	1.47179e-07	1.68922e-06	2.80018e-07	-7.58623e-08	2.04156e-07	3.19626e-08	-1.56917e-08	1.62710e-08	3.24896e-08	-2.40810e-08	8.40863e-09	1.47215e-06	4.85940e-07	1.95809e-06	7.57666e-08	-4.35912e-08	3.21755e-08
7.447	9.72148e-08	-4.17666e-08	5.54482e-08	7.65360e-07	1.62661e-07	9.28021e-07	1.54441e-06	1.47180e-07	1.69159e-06	2.81985e-07	-7.63952e-08	2.05590e-07	3.23825e-08	-1.58978e-08	1.64847e-08	3.26741e-08	-2.42178e-08	8.45639e-09	1.47299e-06	4.85783e-07	1.95877e-06	7.62002e-08	-4.38406e-08	3.23596e-08
7.471	9.78666e-08	-4.20466e-08	5.58199e-08	7.65917e-07	1.62653e-07	9.28570e-07	1.54676e-06	1.47179e-07	1.69394e-06	2.83955e-07	-7.69289e-08	2.07027e-07	3.28037e-08	-1.61046e-08	1.66991e-08	3.28587e-08	-2.43545e-08	8.50414e-09	1.47380e-06	4.85616e-07	1.95942e-06	7.66343e-08	-4.40904e-08	3.25439e-08
7.496	9.85192e-08	-4.23270e-08	5.61922e-08	7.66462e-07	1.62642e-07	9.29103e-07	1.54909e-06	1.47174e-07	1.69627e-06	2.85929e-07	-7.74637e-08	2.08466e-07	3.32262e-08	-1.63120e-08	1.69142e-08	3.30431e-08	-2.44912e-08	8.55188e-09	1.47460e-06	4.85438e-07	1.96003e-06	7.70692e-08	-4.43406e-08	3.27286e-08
7.520	9.91726e-08	-4.26078e-08	5.65649e-08	7.66994e-07	1.62627e-07	9.29621e-07	1.55140e-06	1.47166e-07	1.69857e-06	2.87907e-07	-7.79994e-08	2.09907e-07	3.36501e-08	-1.65201e-08	1.71300e-08	3.32275e-08	-2.46279e-08	8.59961e-09	1.47536e-06	4.85250e-07	1.96061e-06	7.75046e-08	-4.45911e-08	3.29135e-08
7.545	9.98268e-08	-4.28888e-08	5.69380e-08	7.67514e-07	1.62610e-07	9.30124e-07	1.55369e-06	1.47155e-07	1.70085e-06	2.89887e-07	-7.85360e-08	2.11351e-07	3.40753e-08	-1.67289e-08	1.73465e-08	3.34119e-08	-2.47645e-08	8.64732e-09	1.47611e-06	4.85051e-07	1.96116e-06	7.79407e-08	-4.48420e-08	3.30987e-08
7.569	1.00482e-07	-4.31702e-08	5.73116e-08	7.68022e-07	1.62589e-07	9.30611e-07	1.55597e-06	1.47140e-07	1.70311e-06	2.91872e-07	-7.90736e-08	2.12798e-07	3.45019e-08	-1.69383e-08	1.75636e-08	3.35962e-08	-2.49011e-08	8.69502e-09	1.47683e-06	4.84841e-07	1.96167e-06	7.83774e-08	-4.50932e-08	3.32842e-08
7.594	1.01138e-07	-4.34520e-08	5.76856e-08	7.68517e-07	1.62565e-07	9.31083e-07	1.55822e-06	1.47122e-07	1.70534e-06	2.93859e-07	-7.96121e-08	2.14247e-07	3.49297e-08	-1.71483e-08	1.77814e-08	3.37804e-08	-2.50377e-08	8.74269e-09	1.47752e-06	4.84621e-07	1.96214e-06	7.88147e-08	-4.53448e-08	3.34699e-08
7.619	1.01794e-07	-4.37340e-08	5.80600e-08	7.69000e-07	1.62539e-07	9.31539e-07	1.56045e-06	1.47101e-07	1.70755e-06	2.95850e-07	-8.01514e-08	2.15699e-07	3.53588e-08	-1.73590e-08	1.79999e-08	3.39645e-08	-2.51741e-08	8.79035e-09	1.47819e-06	4.84390e-07	1.96258e-06	7.92526e-08	-4.55968e-08	3.36558e-08
7.643	1.02451e-07	-4.40163e-08	5.84348e-08	7.69471e-07	1.62509e-07	9.31979e-07	1.56267e-06	1.47077e-07	1.70974e-06	2.97844e-07	-8.06917e-08	2.17153e-07	3.57892e-08	-1.75703e-08	1.82190e-08	3.41485e-08	-2.53106e-08	8.83798e-09	1.47884e-06	4.84149e-07	1.96299e-06	7.96911e-08	-4.58490e-08	3.38420e-08
7.668	1.03109e-07	-4.42990e-08	5.88101e-08	7.69929e-07	1.62476e-07	9.32405e-07	1.56486e-06	1.47050e-07	1.71191e-06	2.99842e-07	-8.12328e-08	2.18609e-07	3.62209e-08	-1.77822e-08	1.84387e-08	3.43325e-08	-2.54469e-08	8.88559e-09	1.47946e-06	4.83897e-07	1.96336e-06	8.01301e-08	-4.61017e-08	3.40285e-08
7.692	1.03768e-07	-4.45819e-08	5.91857e-08	7.70374e-07	1.62440e-07	9.32814e-07	1.56704e-06	1.47020e-07	1.71406e-06	3.01842e-07	-8.17748e-08	2.20068e-07	3.66538e-08	-1.79947e-08	1.86591e-08	3.45163e-08	-2.55832e-08	8.93317e-09	1.48006e-06	4.83634e-07	1.96369e-06	8.05698e-08	-4.63546e-08	3.42152e-08
7.717	1.04427e-07	-4.48651e-08	5.95616e-08	7.70807e-07	1.62401e-07	9.33209e-07	1.56919e-06	1.46986e-07	1.71618e-06	3.03846e-07	-8.23177e-08	2.21528e-07	3.70879e-08	-1.82079e-08	1.88801e-08	3.47001e-08	-2.57193e-08	8.98072e-09	1.48063e-06	4.83361e-07	1.96399e-06	8.10100e-08	-4.66079e-08	3.44021e-08
7.741	1.05087e-07	-4.51486e-08	5.99380e-08	7.71228e-07	1.62359e-07	9.33588e-07	1.57133e-06	1.46950e-07	1.71828e-06	3.05853e-07	-8.28614e-08	2.22992e-07	3.75233e-08	-1.84216e-08	1.91017e-08	3.48837e-08	-2.58554e-08	9.02824e-09	1.48118e-06	4.83078e-07	1.96426e-06	8.14507e-08	-4.68614e-08	3.45893e-08
7.766	1.05747e-07	-4.54323e-08	6.03146e-08	7.71637e-07	1.62315e-07	9.33951e-07	1.57345e-06	1.46910e-07	1.72036e-06	3.07863e-07	-8.34059e-08	2.24457e-07	3.79599e-08	-1.86359e-08	1.93239e-08	3.50672e-08	-2.59914e-08	9.07573e-09	1.48171e-06	4.82784e-07	1.96449e-06	8.18921e-08	-4.71153e-08	3.47767e-08
7.791	1.06408e-07	-4.57163e-08	6.06917e-08	7.72033e-07	1.62267e-07	9.34299e-07	1.57555e-06	1.46867e-07	1.72241e-06	3.09876e-07	-8.39512e-08	2.25925e-07	3.83976e-08	-1.88509e-08	1.95468e-08	3.52505e-08	-2.61273e-08	9.12318e-09	1.48221e-06	4.82480e-07	1.96469e-06	8.23339e-08	-4.73695e-08	3.49644e-08
7.815	1.07070e-07	-4.60005e-08	6.10690e-08	7.72416e-07	1.62216e-07	9.34632e-07	1.57762e-06	1.46821e-07	1.72445e-06	3.11892e-07	-8.44974e-08	2.27394e-07	3.88366e-08	-1.90664e-08	1.97702e-08	3.54337e-08	-2.62631e-08	9.17060e-09	1.48268e-06	4.82166e-07	1.96485e-06	8.27763e-08	-4.76241e-08	3.51522e-08
7.840	1.07732e-07	-4.62850e-08	6.14467e-08	7.72788e-07	1.62162e-07	9.34950e-07	1.57968e-06	1.46771e-07	1.72646e-06	3.13910e-07	-8.50443e-08	2.28866e-07	3.92767e-08	-1.92824e-08	1.99943e-08	3.56168e-08	-2.63988e-08	9.21798e-09	1.48314e-06	4.81841e-07	1.96498e-06	8.32192e-08	-4.78789e-08	3.53403e-08
7.864	1.08394e-07	-4.65697e-08	6.18246e-08	7.73147e-07	1.62105e-07	9.35252e-07	1.58172e-06	1.46719e-07	1.72844e-06	3.15932e-07	-8.55920e-08	2.30340e-07	3.97180e-08	-1.94991e-08	2.02189e-08	3.57997e-08	-2.65344e-08	9.26532e-09	1.48357e-06	4.81505e-07	1.96507e-06	8.36626e-08	-4.81340e-08	3.55286e-08
7.889	1.09058e-07	-4.68546e-08	6.22029e-08	7.73493e-07	1.62045e-07	9.35539e-07	1.58375e-06	1.46663e-07	1.73041e-06	3.17956e-07	-8.61405e-08	2.31816e-07	4.01604e-08	-1.97163e-08	2.04441e-08	3.59824e-08	-2.66698e-08	9.31261e-09	1.48397e-06	4.81160e-07	1.96513e-06	8.41065e-08	-4.83894e-08	3.57171e-08
7.913	1.09721e-07	-4.71398e-08	6.25814e-08	7.73828e-07	1.61982e-07	9.35810e-07	1.58575e-06	1.46605e-07	1.73235e-06	3.19984e-07	-8.66897e-08	2.33294e-07	4.06039e-08	-1.99340e-08	2.06699e-08	3.61650e-08	-2.68051e-08	9.35986e-09	1.48435e-06	4.80804e-07	1.96516e-06	8.45509e-08	-4.86451e-08	3.59058e-08
7.938	1.10385e-07	-4.74251e-08	6.29602e-08	7.74150e-07	1.61917e-07	9.36066e-07	1.58773e-06	1.46543e-07	1.73427e-06	3.22014e-07	-8.72396e-08	2.34774e-07	4.10486e-08	-2.01523e-08	2.08963e-08	3.63474e-08	-2.69403e-08	9.40707e-09	1.48471e-06	4.80437e-07	1.96515e-06	8.49958e-08	-4.89010e-08	3.60948e-08
7.963	1.11050e-07	-4.77106e-08	6.33393e-08	7.74459e-07	1.61848e-07	9.36307e-07	1.58969e-06	1.46479e-07	1.73617e-06	3.24046e-07	-8.77903e-08	2.36256e-07	4.14943e-08	-2.03711e-08	2.11232e-08	3.65296e-08	-2.70754e-08	9.45423e-09	1.48505e-06	4.80061e-07	1.96511e-06	8.54412e-08	-4.91573e-08	3.62839e-08
7.987	1.11715e-07	-4.79963e-08	6.37186e-08	7.74756e-07	1.61776e-07	9.36533e-07	1.59163e-06	1.46411e-07	1.73805e-06	3.26082e-07	-8.83417e-08	2.37740e-07	4.19412e-08	-2.05905e-08	2.13507e-08	3.67116e-08	-2.72103e-08	9.50134e-09	1.48536e-06	4.79674e-07	1.96503e-06	8.58870e-08	-4.94138e-08	3.64732e-08
8.012	1.12380e-07	-4.82822e-08	6.40981e-08	7.75041e-07	1.61702e-07	9.36743e-07	1.59356e-06	1.46340e-07	1.73990e-06	3.28119e-07	-8.88938e-08	2.39226e-07	4.23891e-08	-2.08104e-08	2.15787e-08	3.68935e-08	-2.73451e-08	9.54839e-09	1.48564e-06	4.79277e-07	1.96492e-06	8.63333e-08	-4.96706e-08	3.66628e-08
8.036	1.13046e-07	-4.85683e-08	6.44779e-08	7.75314e-07	1.61625e-07	9.36938e-07	1.59546e-06	1.46266e-07	1.74173e-06	3.30160e-07	-8.94466e-08	2.40713e-07	4.28380e-08	-2.10308e-08	2.18072e-08	3.70751e-08	-2.74797e-08	9.59539e-09	1.48590e-06	4.78870e-07	1.96477e-06	8.67801e-08	-4.99276e-08	3.68525e-08
8.061	1.13712e-07	-4.88545e-08	6.48579e-08	7.75574e-07	1.61544e-07	9.37118e-07	1.59735e-06	1.46189e-07	1.74354e-06	3.32203e-07	-9.00000e-08	2.42203e-07	4.32880e-08	-2.12517e-08	2.20363e-08	3.72565e-08	-2.76141e-08	9.64234e-09	1.48614e-06	4.78453e-07	1.96460e-06	8.72273e-08	-5.01849e-08	3.70424e-08
8.086	1.14379e-07	-4.91409e-08	6.52380e-08	7.75822e-07	1.61461e-07	9.37283e-07	1.59921e-06	1.46109e-07	1.74532e-06	3.34248e-07	-9.05541e-08	2.43694e-07	4.37391e-08	-2.14732e-08	2.22659e-08	3.74376e-08	-2.77484e-08	9.68923e-09	1.48636e-06	4.78025e-07	1.96438e-06	8.76749e-08	-5.04424e-08	3.72325e-08
8.110	1.15046e-07	-4.94274e-08	6.56184e-08	7.76058e-07	1.61375e-07	9.37433e-07	1.60106e-06	1.46026e-07	1.74709e-06	3.36296e-07	-9.11089e-08	2.45187e-07	4.41912e-08	-2.16951e-08	2.24960e-08	3.76186e-08	-2.78825e-08	9.73606e-09	1.48655e-06	4.77588e-07	1.96414e-06	8.81230e-08	-5.07002e-08	3.74228e-08
8.135	1.15713e-07	-4.97140e-08	6.59989e-08	7.76281e-07	1.61286e-07	9.37567e-07	1.60289e-06	1.45940e-07	1.74883e-06	3.38346e-07	-9.16643e-08	2.46681e-07	4.46442e-08	-2.19175e-08	2.27267e-08	3.77993e-08	-2.80164e-08	9.78283e-09	1.48672e-06	4.77140e-07	1.96386e-06	8.85714e-08	-5.09582e-08	3.76132e-08
8.159	1.16380e-07	-5.00008e-08	6.63796e-08	7.76492e-07	1.61194e-07	9.37687e-07	1.60469e-06	1.45851e-07	1.75054e-06	3.40398e-07	-9.22203e-08	2.48178e-07	4.50983e-08	-2.21404e-08	2.29578e-08	3.79797e-08	-2.81502e-08	9.82953e-09	1.48686e-06	4.76683e-07	1.96355e-06	8.90203e-08	-5.12165e-08	3.78038e-08
8.184	1.17048e-07	-5.02877e-08	6.67605e-08	7.76691e-07	1.61100e-07	9.37791e-07	1.60648e-06	1.45759e-07	1.75224e-06	3.42453e-07	-9.27769e-08	2.49676e-07	4.55533e-08	-2.23638e-08	2.31895e-08	3.81599e-08	-2.82838e-08	9.87617e-09	1.48698e-06	4.76215e-07	1.96320e-06	8.94696e-08	-5.14750e-08	3.79946e-08
8.208	1.17716e-07	-5.05747e-08	6.71415e-08	7.76878e-07	1.61002e-07	9.37880e-07	1.60825e-06	1.45664e-07	1.75391e-06	3.44509e-07	-9.33342e-08	2.51175e-07	4.60093e-08	-2.25877e-08	2.34216e-08	3.83399e-08	-2.84171e-08	9.92274e-09	1.48708e-06	4.75737e-07	1.96282e-06	8.99193e-08	-5.17337e-08	3.81856e-08
8.233	1.18384e-07	-5.08618e-08	6.75226e-08	7.77052e-07	1.60902e-07	9.37954e-07	1.61000e-06	1.45566e-07	1.75557e-06	3.46568e-07	-9.38920e-08	2.52676e-07	4.64662e-08	-2.28120e-08	2.36542e-08	3.85196e-08	-2.85503e-08	9.96925e-09	1.48716e-06	4.75250e-07	1.96241e-06	9.03693e-08	-5.19926e-08	3.83767e-08
8.258	1.19053e-07	-5.11490e-08	6.79039e-08	7.77214e-07	1.60799e-07	9.38013e-07	1.61173e-06	1.45465e-07	1.75719e-06	3.48629e-07	-9.44504e-08	2.54179e-07	4.69241e-08	-2.30368e-08	2.38873e-08	3.86990e-08	-2.86833e-08	1.00157e-08	1.48721e-06	4.74752e-07	1.96196e-06	9.08197e-08	-5.22517e-08	3.85680e-08
8.282	1.19721e-07	-5.14362e-08	6.82853e-08	7.77364e-07	1.60693e-07	9.38057e-07	1.61344e-06	1.45361e-07	1.75880e-06	3.50693e-07	-9.50093e-08	2.55683e-07	4.73829e-08	-2.32621e-08	2.41209e-08	3.88781e-08	-2.88161e-08	1.00620e-08	1.48723e-06	4.74245e-07	1.96148e-06	9.12705e-08	-5.25111e-08	3.87594e-08
8.307	1.20390e-07	-5.17236e-08	6.86667e-08	7.77502e-07	1.60584e-07	9.38086e-07	1.61513e-06	1.45254e-07	1.76038e-06	3.52758e-07	-9.55688e-08	2.57189e-07	4.78426e-08	-2.34878e-08	2.43549e-08	3.90570e-08	-2.89486e-08	1.01083e-08	1.48724e-06	4.73727e-07	1.96096e-06	9.17217e-08	-5.27707e-08	3.89510e-08
8.331	1.21059e-07	-5.20109e-08	6.90482e-08	7.77627e-07	1.60473e-07	9.38100e-07	1.61680e-06	1.45144e-07	1.76195e-06	3.54825e-07	-9.61288e-08	2.58696e-07	4.83032e-08	-2.37139e-08	2.45893e-08	3.92355e-08	-2.90810e-08	1.01545e-08	1.48722e-06	4.73200e-07	1.96042e-06	9.21732e-08	-5.30304e-08	3.91427e-08
8.356	1.21728e-07	-5.22984e-08	6.94299e-08	7.77741e-07	1.60358e-07	9.38099e-07	1.61845e-06	1.45031e-07	1.76349e-06	3.56894e-07	-9.66893e-08	2.60205e-07	4.87647e-08	-2.39404e-08	2.48243e-08	3.94138e-08	-2.92131e-08	1.02007e-08	1.48718e-06	4.72663e-07	1.95984e-06	9.26250e-08	-5.32904e-08	3.93346e-08
8.380	1.22397e-07	-5.25859e-08	6.98115e-08	7.77842e-07	1.60241e-07	9.38083e-07	1.62009e-06	1.44916e-07	1.76500e-06	3.58965e-07	-9.72504e-08	2.61714e-07	4.92270e-08	-2.41674e-08	2.50596e-08	3.95917e-08	-2.93450e-08	1.02467e-08	1.48711e-06	4.72116e-07	1.95923e-06	9.30771e-08	-5.35505e-08	3.95266e-08
8.405	1.23067e-07	-5.28734e-08	7.01933e-08	7.77931e-07	1.60121e-07	9.38052e-07	1.62170e-06	1.44797e-07	1.76650e-06	3.61037e-07	-9.78119e-08	2.63225e-07	4.96902e-08	-2.43948e-08	2.52954e-08	3.97693e-08	-2.94766e-08	1.02927e-08	1.48702e-06	4.71560e-07	1.95858e-06	9.35296e-08	-5.38108e-08	3.97188e-08
8.430	1.23736e-07	-5.31610e-08	7.05750e-08	7.78007e-07	1.59999e-07	9.38006e-07	1.62329e-06	1.44676e-07	1.76797e-06	3.63112e-07	-9.83739e-08	2.64738e-07	5.01543e-08	-2.46226e-08	2.55316e-08	3.99466e-08	-2.96080e-08	1.03386e-08	1.48691e-06	4.70994e-07	1.95790e-06	9.39824e-08	-5.40713e-08	3.99111e-08
8.454	1.24405e-07	-5.34486e-08	7.09568e-08	7.78072e-07	1.59874e-07	9.37946e-07	1.62487e-06	1.44551e-07	1.76942e-06	3.65188e-07	-9.89364e-08	2.66252e-07	5.06191e-08	-2.48508e-08	2.57683e-08	4.01236e-08	-2.97392e-08	1.03844e-08	1.48677e-06	4.70418e-07	1.95719e-06	9.44354e-08	-5.43320e-08	4.01035e-08
8.479	1.25075e-07	-5.37362e-08	7.13386e-08	7.78125e-07	1.59746e-07	9.37870e-07	1.62642e-06	1.44424e-07	1.77085e-06	3.67266e-07	-9.94993e-08	2.67766e-07	5.10848e-08	-2.50794e-08	2.60053e-08	4.03002e-08	-2.98701e-08	1.04301e-08	1.48662e-06	4.69832e-07	1.95645e-06	9.48888e-08	-5.45928e-08	4.02960e-08
8.503	1.25744e-07	-5.40237e-08	7.17204e-08	7.78165e-07	1.59615e-07	9.37780e-07	1.62796e-06	1.44294e-07	1.77225e-06	3.69345e-07	-1.00063e-07	2.69283e-07	5.15512e-08	-2.53084e-08	2.62428e-08	4.04765e-08	-3.00008e-08	1.04757e-08	1.48643e-06	4.69236e-07	1.95567e-06	9.53425e-08	-5.48538e-08	4.04886e-08
8.528	1.26413e-07	-5.43113e-08	7.21022e-08	7.78193e-07	1.59481e-07	9.37674e-07	1.62948e-06	1.44161e-07	1.77364e-06	3.71426e-07	-1.00626e-07	2.70800e-07	5.20185e-08	-2.55378e-08	2.64806e-08	4.06524e-08	-3.01312e-08	1.05212e-08	1.48623e-06	4.68632e-07	1.95486e-06	9.57964e-08	-5.51150e-08	4.06814e-08
8.552	1.27083e-07	-5.45989e-08	7.24839e-08	7.78209e-07	1.59345e-07	9.37554e-07	1.63097e-06	1.44025e-07	1.77500e-06	3.73509e-07	-1.01191e-07	2.72318e-07	5.24865e-08	-2.57676e-08	2.67189e-08	4.08280e-08	-3.02613e-08	1.05667e-08	1.48600e-06	4.68017e-07	1.95402e-06	9.62506e-08	-5.53763e-08	4.08743e-08
8.577	1.27752e-07	-5.48864e-08	7.28657e-08	7.78213e-07	1.59206e-07	9.37419e-07	1.63245e-06	1.43886e-07	1.77634e-06	3.75593e-07	-1.01755e-07	2.73837e-07	5.29552e-08	-2.59977e-08	2.69575e-08	4.10032e-08	-3.03912e-08	1.06120e-08	1.48575e-06	4.67393e-07	1.95315e-06	9.67050e-08	-5.56377e-08	4.10673e-08
8.602	1.28421e-07	-5.51739e-08	7.32473e-08	7.78205e-07	1.59065e-07	9.37270e-07	1.63391e-06	1.43745e-07	1.77765e-06	3.77678e-07	-1.02320e-07	2.75358e-07	5.34247e-08	-2.62282e-08	2.71965e-08	4.11781e-08	-3.05208e-08	1.06573e-08	1.48548e-06	4.66759e-07	1.95224e-06	9.71597e-08	-5.58993e-08	4.12603e-08
8.626	1.29090e-07	-5.54614e-08	7.36290e-08	7.78185e-07	1.58921e-07	9.37106e-07	1.63535e-06	1.43601e-07	1.77895e-06	3.79765e-07	-1.02886e-07	2.76879e-07	5.38949e-08	-2.64591e-08	2.74359e-08	4.13525e-08	-3.06501e-08	1.07024e-08	1.48519e-06	4.66116e-07	1.95130e-06	9.76146e-08	-5.61611e-08	4.14535e-08
8.651	1.29759e-07	-5.57488e-08	7.40105e-08	7.78153e-07	1.58774e-07	9.36927e-07	1.63677e-06	1.43453e-07	1.78022e-06	3.81853e-07	-1.03451e-07	2.78402e-07	5.43659e-08	-2.66903e-08	2.76756e-08	4.15266e-08	-3.07791e-08	1.07475e-08	1.48487e-06	4.65464e-07	1.95033e-06	9.80697e-08	-5.64229e-08	4.16468e-08
8.675	1.30428e-07	-5.60362e-08	7.43920e-08	7.78108e-07	1.58625e-07	9.36733e-07	1.63817e-06	1.43303e-07	1.78147e-06	3.83942e-07	-1.04017e-07	2.79925e-07	5.48375e-08	-2.69218e-08	2.79157e-08	4.17003e-08	-3.09078e-08	1.07924e-08	1.48453e-06	4.64802e-07	1.94933e-06	9.85251e-08	-5.66849e-08	4.18402e-08
8.700	1.31097e-07	-5.63234e-08	7.47734e-08	7.78052e-07	1.58472e-07	9.36525e-07	1.63955e-06	1.43151e-07	1.78270e-06	3.86033e-07	-1.04584e-07	2.81449e-07	5.53098e-08	-2.71537e-08	2.81561e-08	4.18736e-08	-3.10363e-08	1.08373e-08	1.48417e-06	4.64131e-07	1.94830e-06	9.89807e-08	-5.69470e-08	4.20337e-08
8.724	1.31765e-07	-5.66106e-08	7.51547e-08	7.77984e-07	1.58318e-07	9.36302e-07	1.64091e-06	1.42995e-07	1.78391e-06	3.88124e-07	-1.05150e-07	2.82974e-07	5.57828e-08	-2.73859e-08	2.83969e-08	4.20465e-08	-3.11644e-08	1.08820e-08	1.48378e-06	4.63450e-07	1.94723e-06	9.94364e-08	-5.72092e-08	4.22272e-08
8.749	1.32434e-07	-5.68977e-08	7.55358e-08	7.77903e-07	1.58160e-07	9.36064e-07	1.64225e-06	1.42837e-07	1.78509e-06	3.90217e-07	-1.05717e-07	2.84500e-07	5.62564e-08	-2.76184e-08	2.86380e-08	4.22189e-08	-3.12922e-08	1.09267e-08	1.48337e-06	4.62760e-07	1.94613e-06	9.98924e-08	-5.74716e-08	4.24208e-08
8.774	1.33102e-07	-5.71847e-08	7.59168e-08	7.77811e-07	1.58001e-07	9.35812e-07	1.64358e-06	1.42676e-07	1.78625e-06	3.92311e-07	-1.06285e-07	2.86026e-07	5.67307e-08	-2.78512e-08	2.88795e-08	4.23910e-08	-3.14198e-08	1.09712e-08	1.48294e-06	4.62061e-07	1.94500e-06	1.00349e-07	-5.77340e-08	4.26145e-08
8.798	1.33769e-07	-5.74717e-08	7.62977e-08	7.77707e-07	1.57838e-07	9.35545e-07	1.64488e-06	1.42512e-07	1.78739e-06	3.94406e-07	-1.06852e-07	2.87554e-07	5.72056e-08	-2.80844e-08	2.91212e-08	4.25626e-08	-3.15470e-08	1.10156e-08	1.48249e-06	4.61352e-07	1.94384e-06	1.00805e-07	-5.79965e-08	4.28083e-08
8.823	1.34437e-07	-5.77584e-08	7.66785e-08	7.77591e-07	1.57673e-07	9.35264e-07	1.64616e-06	1.42346e-07	1.78851e-06	3.96502e-07	-1.07420e-07	2.89082e-07	5.76811e-08	-2.83178e-08	2.93633e-08	4.27338e-08	-3.16739e-08	1.10599e-08	1.48202e-06	4.60634e-07	1.94265e-06	1.01261e-07	-5.82592e-08	4.30022e-08
8.847	1.35104e-07	-5.80451e-08	7.70590e-08	7.77463e-07	1.57505e-07	9.34968e-07	1.64743e-06	1.42177e-07	1.78961e-06	3.98598e-07	-1.07988e-07	2.90611e-07	5.81573e-08	-2.85516e-08	2.96057e-08	4.29046e-08	-3.18004e-08	1.11041e-08	1.48152e-06	4.59908e-07	1.94143e-06	1.01718e-07	-5.85219e-08	4.31961e-08
8.872	1.35771e-07	-5.83317e-08	7.74394e-08	7.77323e-07	1.57335e-07	9.34658e-07	1.64868e-06	1.42005e-07	1.79068e-06	4.00696e-07	-1.08556e-07	2.92140e-07	5.86340e-08	-2.87856e-08	2.98483e-08	4.30749e-08	-3.19267e-08	1.11482e-08	1.48100e-06	4.59172e-07	1.94017e-06	1.02175e-07	-5.87847e-08	4.33901e-08
8.897	1.36438e-07	-5.86180e-08	7.78196e-08	7.77171e-07	1.57162e-07	9.34333e-07	1.64990e-06	1.41830e-07	1.79173e-06	4.02794e-07	-1.09125e-07	2.93670e-07	5.91112e-08	-2.90199e-08	3.00913e-08	4.32448e-08	-3.20526e-08	1.11922e-08	1.48046e-06	4.58426e-07	1.93889e-06	1.02632e-07	-5.90475e-08	4.35841e-08
8.921	1.37104e-07	-5.89043e-08	7.81997e-08	7.77007e-07	1.56987e-07	9.33994e-07	1.65111e-06	1.41653e-07	1.79276e-06	4.04894e-07	-1.09693e-07	2.95200e-07	5.95891e-08	-2.92545e-08	3.03345e-08	4.34142e-08	-3.21782e-08	1.12360e-08	1.47990e-06	4.57672e-07	1.93757e-06	1.03089e-07	-5.93105e-08	4.37782e-08
8.946	1.37770e-07	-5.91904e-08	7.85794e-08	7.76831e-07	1.56809e-07	9.33640e-07	1.65230e-06	1.41473e-07	1.79377e-06	4.06993e-07	-1.10262e-07	2.96731e-07	6.00675e-08	-2.94894e-08	3.05781e-08	4.35831e-08	-3.23034e-08	1.12797e-08	1.47931e-06	4.56909e-07	1.93622e-06	1.03546e-07	-5.95735e-08	4.39723e-08
8.970	1.38435e-07	-5.94763e-08	7.89590e-08	7.76643e-07	1.56629e-07	9.33272e-07	1.65347e-06	1.41290e-07	1.79476e-06	4.09094e-07	-1.10831e-07	2.98263e-07	6.05464e-08	-2.97245e-08	3.08219e-08	4.37516e-08	-3.24283e-08	1.13233e-08	1.47870e-06	4.56137e-07	1.93484e-06	1.04003e-07	-5.98366e-08	4.41665e-08
8.995	1.39100e-07	-5.97620e-08	7.93384e-08	7.76444e-07	1.56446e-07	9.32890e-07	1.65462e-06	1.41105e-07	1.79572e-06	4.11195e-07	-1.11401e-07	2.99794e-07	6.10258e-08	-2.99599e-08	3.10659e-08	4.39196e-08	-3.25528e-08	1.13668e-08	1.47807e-06	4.55355e-07	1.93343e-06	1.04460e-07	-6.00997e-08	4.43607e-08
9.019	1.39765e-07	-6.00476e-08	7.97174e-08	7.76233e-07	1.56261e-07	9.32494e-07	1.65575e-06	1.40917e-07	1.79667e-06	4.13297e-07	-1.11970e-07	3.01327e-07	6.15057e-08	-3.01955e-08	3.13102e-08	4.40871e-08	-3.26770e-08	1.14102e-08	1.47742e-06	4.54565e-07	1.93199e-06	1.04918e-07	-6.03629e-08	4.45550e-08
9.044	1.40429e-07	-6.03329e-08	8.00963e-08	7.76010e-07	1.56073e-07	9.32083e-07	1.65686e-06	1.40727e-07	1.79759e-06	4.15399e-07	-1.12539e-07	3.02859e-07	6.19862e-08	-3.04314e-08	3.15548e-08	4.42542e-08	-3.28008e-08	1.14534e-08	1.47675e-06	4.53766e-07	1.93052e-06	1.05375e-07	-6.06262e-08	4.47493e-08
9.069	1.41093e-07	-6.06181e-08	8.04748e-08	7.75775e-07	1.55883e-07	9.31658e-07	1.65795e-06	1.40534e-07	1.79849e-06	4.17501e-07	-1.13109e-07	3.04392e-07	6.24671e-08	-3.06674e-08	3.17996e-08	4.44207e-08	-3.29242e-08	1.14965e-08	1.47606e-06	4.52958e-07	1.92901e-06	1.05833e-07	-6.08894e-08	4.49436e-08
9.093	1.41756e-07	-6.09030e-08	8.08531e-08	7.75528e-07	1.55690e-07	9.31218e-07	1.65903e-06	1.40338e-07	1.79936e-06	4.19604e-07	-1.13679e-07	3.05925e-07	6.29484e-08	-3.09038e-08	3.20447e-08	4.45868e-08	-3.30473e-08	1.15395e-08	1.47534e-06	4.52142e-07	1.92748e-06	1.06291e-07	-6.11527e-08	4.51380e-08
9.118	1.42419e-07	-6.11877e-08	8.12311e-08	7.75270e-07	1.55495e-07	9.30765e-07	1.66008e-06	1.40140e-07	1.80022e-06	4.21708e-07	-1.14249e-07	3.07459e-07	6.34303e-08	-3.11403e-08	3.22899e-08	4.47523e-08	-3.31700e-08	1.15823e-08	1.47460e-06	4.51316e-07	1.92592e-06	1.06748e-07	-6.14161e-08	4.53324e-08
9.142	1.43081e-07	-6.14722e-08	8.16088e-08	7.75000e-07	1.55298e-07	9.30297e-07	1.66111e-06	1.39939e-07	1.80105e-06	4.23811e-07	-1.14818e-07	3.08993e-07	6.39125e-08	-3.13771e-08	3.25354e-08	4.49174e-08	-3.32923e-08	1.16251e-08	1.47384e-06	4.50482e-07	1.92433e-06	1.07206e-07	-6.16795e-08	4.55268e-08
9.167	1.43743e-07	-6.17565e-08	8.19861e-08	7.74718e-07	1.55098e-07	9.29815e-07	1.66213e-06	1.39735e-07	1.80187e-06	4.25915e-07	-1.15388e-07	3.10526e-07	6.43952e-08	-3.16140e-08	3.27812e-08	4.50819e-08	-3.34142e-08	1.16676e-08	1.47306e-06	4.49639e-07	1.92270e-06	1.07664e-07	-6.19429e-08	4.57212e-08
9.191	1.44404e-07	-6.20405e-08	8.23632e-08	7.74424e-07	1.54895e-07	9.29319e-07	1.66313e-06	1.39529e-07	1.80266e-06	4.28019e-07	-1.15958e-07	3.12060e-07	6.48783e-08	-3.18512e-08	3.30271e-08	4.52459e-08	-3.35358e-08	1.17101e-08	1.47226e-06	4.48788e-07	1.92105e-06	1.08122e-07	-6.22063e-08	4.59156e-08
9.216	1.45064e-07	-6.23242e-08	8.27398e-08	7.74119e-07	1.54690e-07	9.28809e-07	1.66411e-06	1.39321e-07	1.80343e-06	4.30123e-07	-1.16529e-07	3.13595e-07	6.53617e-08	-3.20886e-08	3.32732e-08	4.54093e-08	-3.36570e-08	1.17524e-08	1.47144e-06	4.47927e-07	1.91937e-06	1.08580e-07	-6.24697e-08	4.61100e-08
9.241	1.45724e-07	-6.26077e-08	8.31162e-08	7.73802e-07	1.54483e-07	9.28285e-07	1.66506e-06	1.39110e-07	1.80417e-06	4.32227e-07	-1.17099e-07	3.15129e-07	6.58456e-08	-3.23261e-08	3.35195e-08	4.55723e-08	-3.37777e-08	1.17946e-08	1.47060e-06	4.47059e-07	1.91765e-06	1.09038e-07	-6.27331e-08	4.63045e-08
9.265	1.46383e-07	-6.28909e-08	8.34921e-08	7.73474e-07	1.54274e-07	9.27747e-07	1.66600e-06	1.38896e-07	1.80490e-06	4.34332e-07	-1.17669e-07	3.16663e-07	6.63298e-08	-3.25638e-08	3.37660e-08	4.57347e-08	-3.38981e-08	1.18366e-08	1.46973e-06	4.46181e-07	1.91591e-06	1.09495e-07	-6.29965e-08	4.64989e-08
9.290	1.47042e-07	-6.31738e-08	8.38677e-08	7.73133e-07	1.54062e-07	9.27195e-07	1.66693e-06	1.38680e-07	1.80561e-06	4.36436e-07	-1.18239e-07	3.18197e-07	6.68144e-08	-3.28017e-08	3.40127e-08	4.58965e-08	-3.40181e-08	1.18785e-08	1.46884e-06	4.45295e-07	1.91414e-06	1.09953e-07	-6.32599e-08	4.66934e-08
9.314	1.47699e-07	-6.34564e-08	8.42429e-08	7.72782e-07	1.53847e-07	9.26629e-07	1.66783e-06	1.38461e-07	1.80629e-06	4.38540e-07	-1.18809e-07	3.19731e-07	6.72994e-08	-3.30398e-08	3.42596e-08	4.60578e-08	-3.41376e-08	1.19202e-08	1.46794e-06	4.44401e-07	1.91234e-06	1.10411e-07	-6.35233e-08	4.68878e-08
9.339	1.48356e-07	-6.37387e-08	8.46177e-08	7.72418e-07	1.53631e-07	9.26049e-07	1.66871e-06	1.38240e-07	1.80695e-06	4.40644e-07	-1.19379e-07	3.21265e-07	6.77846e-08	-3.32780e-08	3.45066e-08	4.62186e-08	-3.42568e-08	1.19618e-08	1.46701e-06	4.43498e-07	1.91051e-06	1.10869e-07	-6.37867e-08	4.70822e-08
9.363	1.49013e-07	-6.40208e-08	8.49921e-08	7.72043e-07	1.53412e-07	9.25455e-07	1.66957e-06	1.38017e-07	1.80759e-06	4.42748e-07	-1.19949e-07	3.22799e-07	6.82702e-08	-3.35164e-08	3.47538e-08	4.63788e-08	-3.43755e-08	1.20033e-08	1.46606e-06	4.42587e-07	1.90865e-06	1.11327e-07	-6.40501e-08	4.72766e-08
9.388	1.49669e-07	-6.43024e-08	8.53661e-08	7.71657e-07	1.53190e-07	9.24847e-07	1.67042e-06	1.37791e-07	1.80821e-06	4.44851e-07	-1.20519e-07	3.24333e-07	6.87561e-08	-3.37550e-08	3.50011e-08	4.65384e-08	-3.44938e-08	1.20446e-08	1.46509e-06	4.41668e-07	1.90676e-06	1.11784e-07	-6.43135e-08	4.74710e-08
9.413	1.50323e-07	-6.45838e-08	8.57396e-08	7.71259e-07	1.52967e-07	9.24226e-07	1.67125e-06	1.37562e-07	1.80881e-06	4.46954e-07	-1.21088e-07	3.25866e-07	6.92423e-08	-3.39936e-08	3.52486e-08	4.66975e-08	-3.46117e-08	1.20858e-08	1.46410e-06	4.40740e-07	1.90484e-06	1.12242e-07	-6.45768e-08	4.76653e-08
9.437	1.50978e-07	-6.48648e-08	8.61127e-08	7.70850e-07	1.52741e-07	9.23590e-07	1.67205e-06	1.37332e-07	1.80938e-06	4.49057e-07	-1.21658e-07	3.27399e-07	6.97287e-08	-3.42325e-08	3.54962e-08	4.68560e-08	-3.47292e-08	1.21268e-08	1.46309e-06	4.39804e-07	1.90289e-06	1.12700e-07	-6.48401e-08	4.78597e-08
9.462	1.51631e-07	-6.51455e-08	8.64853e-08	7.70429e-07	1.52512e-07	9.22941e-07	1.67284e-06	1.37098e-07	1.80994e-06	4.51160e-07	-1.22228e-07	3.28932e-07	7.02154e-08	-3.44714e-08	3.57440e-08	4.70139e-08	-3.48462e-08	1.21677e-08	1.46205e-06	4.38860e-07	1.90091e-06	1.13157e-07	-6.51033e-08	4.80540e-08
9.486	1.52283e-07	-6.54258e-08	8.68575e-08	7.69996e-07	1.52282e-07	9.22278e-07	1.67361e-06	1.36863e-07	1.81047e-06	4.53262e-07	-1.22797e-07	3.30465e-07	7.07024e-08	-3.47105e-08	3.59919e-08	4.71712e-08	-3.49628e-08	1.22084e-08	1.46100e-06	4.37908e-07	1.89891e-06	1.13615e-07	-6.53665e-08	4.82482e-08
9.511	1.52935e-07	-6.57058e-08	8.72292e-08	7.69553e-07	1.52049e-07	9.21602e-07	1.67436e-06	1.36625e-07	1.81099e-06	4.55364e-07	-1.23367e-07	3.31997e-07	7.11896e-08	-3.49497e-08	3.62399e-08	4.73279e-08	-3.50790e-08	1.22489e-08	1.45993e-06	4.36947e-07	1.89688e-06	1.14072e-07	-6.56297e-08	4.84425e-08
9.535	1.53586e-07	-6.59854e-08	8.76003e-08	7.69097e-07	1.51814e-07	9.20911e-07	1.67509e-06	1.36384e-07	1.81148e-06	4.57465e-07	-1.23936e-07	3.33529e-07	7.16770e-08	-3.51890e-08	3.64881e-08	4.74840e-08	-3.51947e-08	1.22893e-08	1.45884e-06	4.35978e-07	1.89481e-06	1.14529e-07	-6.58927e-08	4.86367e-08
9.560	1.54236e-07	-6.62646e-08	8.79710e-08	7.68631e-07	1.51577e-07	9.20207e-07	1.67581e-06	1.36141e-07	1.81195e-06	4.59565e-07	-1.24505e-07	3.35060e-07	7.21647e-08	-3.54284e-08	3.67363e-08	4.76396e-08	-3.53100e-08	1.23296e-08	1.45772e-06	4.35002e-07	1.89272e-06	1.14987e-07	-6.61558e-08	4.88308e-08
9.585	1.54885e-07	-6.65435e-08	8.83412e-08	7.68153e-07	1.51337e-07	9.19490e-07	1.67650e-06	1.35896e-07	1.81240e-06	4.61665e-07	-1.25074e-07	3.36591e-07	7.26525e-08	-3.56679e-08	3.69847e-08	4.77945e-08	-3.54248e-08	1.23697e-08	1.45659e-06	4.34017e-07	1.89060e-06	1.15444e-07	-6.64187e-08	4.90249e-08
9.609	1.55533e-07	-6.68219e-08	8.87108e-08	7.67664e-07	1.51095e-07	9.18759e-07	1.67718e-06	1.35649e-07	1.81283e-06	4.63764e-07	-1.25642e-07	3.38121e-07	7.31406e-08	-3.59075e-08	3.72331e-08	4.79488e-08	-3.55392e-08	1.24096e-08	1.45543e-06	4.33024e-07	1.88846e-06	1.15901e-07	-6.66816e-08	4.92190e-08
9.634	1.56180e-07	-6.70999e-08	8.90799e-08	7.67163e-07	1.50851e-07	9.18014e-07	1.67784e-06	1.35399e-07	1.81324e-06	4.65862e-07	-1.26211e-07	3.39651e-07	7.36288e-08	-3.61472e-08	3.74816e-08	4.81025e-08	-3.56531e-08	1.24494e-08	1.45426e-06	4.32024e-07	1.88628e-06	1.16357e-07	-6.69445e-08	4.94130e-08
9.658	1.56826e-07	-6.73775e-08	8.94485e-08	7.66651e-07	1.50605e-07	9.17256e-07	1.67848e-06	1.35147e-07	1.81362e-06	4.67960e-07	-1.26779e-07	3.41181e-07	7.41172e-08	-3.63869e-08	3.77303e-08	4.82556e-08	-3.57666e-08	1.24890e-08	1.45307e-06	4.31015e-07	1.88408e-06	1.16814e-07	-6.72072e-08	4.96069e-08
9.683	1.57471e-07	-6.76547e-08	8.98164e-08	7.66128e-07	1.50357e-07	9.16485e-07	1.67910e-06	1.34892e-07	1.81399e-06	4.70056e-07	-1.27347e-07	3.42709e-07	7.46057e-08	-3.66268e-08	3.79789e-08	4.84081e-08	-3.58796e-08	1.25285e-08	1.45185e-06	4.29999e-07	1.88185e-06	1.17271e-07	-6.74699e-08	4.98008e-08
9.708	1.58115e-07	-6.79314e-08	9.01839e-08	7.65593e-07	1.50106e-07	9.15700e-07	1.67970e-06	1.34636e-07	1.81433e-06	4.72152e-07	-1.27915e-07	3.44237e-07	7.50944e-08	-3.68667e-08	3.82277e-08	4.85599e-08	-3.59921e-08	1.25678e-08	1.45062e-06	4.28975e-07	1.87959e-06	1.17727e-07	-6.77324e-08	4.99946e-08
9.732	1.58758e-07	-6.82078e-08	9.05507e-08	7.65048e-07	1.49854e-07	9.14901e-07	1.68028e-06	1.34377e-07	1.81466e-06	4.74247e-07	-1.28482e-07	3.45764e-07	7.55832e-08	-3.71066e-08	3.84765e-08	4.87111e-08	-3.61042e-08	1.26069e-08	1.44936e-06	4.27943e-07	1.87731e-06	1.18183e-07	-6.79949e-08	5.01883e-08
9.757	1.59401e-07	-6.84836e-08	9.09169e-08	7.64491e-07	1.49599e-07	9.14090e-07	1.68084e-06	1.34116e-07	1.81496e-06	4.76340e-07	-1.29050e-07	3.47291e-07	7.60721e-08	-3.73467e-08	3.87254e-08	4.88617e-08	-3.62158e-08	1.26459e-08	1.44809e-06	4.26904e-07	1.87499e-06	1.18639e-07	-6.82573e-08	5.03820e-08
9.781	1.60042e-07	-6.87590e-08	9.12825e-08	7.63923e-07	1.49342e-07	9.13265e-07	1.68139e-06	1.33852e-07	1.81524e-06	4.78433e-07	-1.29617e-07	3.48816e-07	7.65611e-08	-3.75868e-08	3.89744e-08	4.90116e-08	-3.63269e-08	1.26847e-08	1.44680e-06	4.25856e-07	1.87265e-06	1.19095e-07	-6.85196e-08	5.05756e-08
9.806	1.60682e-07	-6.90340e-08	9.16475e-08	7.63344e-07	1.49082e-07	9.12426e-07	1.68192e-06	1.33586e-07	1.81550e-06	4.80524e-07	-1.30183e-07	3.50341e-07	7.70502e-08	-3.78269e-08	3.92234e-08	4.91609e-08	-3.64376e-08	1.27233e-08	1.44549e-06	4.24802e-07	1.87029e-06	1.19551e-07	-6.87817e-08	5.07691e-08
9.830	1.61320e-07	-6.93085e-08	9.20119e-08	7.62754e-07	1.48821e-07	9.11575e-07	1.68243e-06	1.33318e-07	1.81574e-06	4.82615e-07	-1.30749e-07	3.51865e-07	7.75394e-08	-3.80670e-08	3.94724e-08	4.93096e-08	-3.65478e-08	1.27618e-08	1.44415e-06	4.23739e-07	1.86789e-06	1.20006e-07	-6.90438e-08	5.09625e-08
9.855	1.61958e-07	-6.95824e-08	9.23757e-08	7.62152e-07	1.48558e-07	9.10710e-07	1.68292e-06	1.33048e-07	1.81597e-06	4.84704e-07	-1.31315e-07	3.53388e-07	7.80287e-08	-3.83072e-08	3.97215e-08	4.94575e-08	-3.66574e-08	1.28001e-08	1.44280e-06	4.22669e-07	1.86547e-06	1.20462e-07	-6.93057e-08	5.11558e-08
9.880	1.62595e-07	-6.98559e-08	9.27387e-08	7.61540e-07	1.48292e-07	9.09832e-07	1.68339e-06	1.32776e-07	1.81617e-06	4.86791e-07	-1.31881e-07	3.54910e-07	7.85180e-08	-3.85475e-08	3.99706e-08	4.96049e-08	-3.67666e-08	1.28382e-08	1.44143e-06	4.21592e-07	1.86302e-06	1.20917e-07	-6.95675e-08	5.13491e-08
9.904	1.63230e-07	-7.01289e-08	9.31012e-08	7.60917e-07	1.48024e-07	9.08941e-07	1.68384e-06	1.32501e-07	1.81634e-06	4.88878e-07	-1.32446e-07	3.56431e-07	7.90074e-08	-3.87877e-08	4.02197e-08	4.97516e-08	-3.68754e-08	1.28762e-08	1.44004e-06	4.20507e-07	1.86055e-06	1.21371e-07	-6.98292e-08	5.15422e-08
9.929	1.63864e-07	-7.04014e-08	9.34629e-08	7.60282e-07	1.47755e-07	9.08037e-07	1.68428e-06	1.32225e-07	1.81650e-06	4.90963e-07	-1.33011e-07	3.57952e-07	7.94968e-08	-3.90280e-08	4.04688e-08	4.98976e-08	-3.69836e-08	1.29140e-08	1.43864e-06	4.19415e-07	1.85805e-06	1.21826e-07	-7.00907e-08	5.17353e-08
9.953	1.64497e-07	-7.06734e-08	9.38240e-08	7.59637e-07	1.47483e-07	9.07120e-07	1.68470e-06	1.31946e-07	1.81664e-06	4.93046e-07	-1.33576e-07	3.59471e-07	7.99862e-08	-3.92682e-08	4.07179e-08	5.00429e-08	-3.70913e-08	1.29516e-08	1.43721e-06	4.18315e-07	1.85552e-06	1.22280e-07	-7.03522e-08	5.19283e-08
9.978	1.65129e-07	-7.09448e-08	9.41844e-08	7.58980e-07	1.47209e-07	9.06189e-07	1.68509e-06	1.31665e-07	1.81676e-06	4.95128e-07	-1.34140e-07	3.60989e-07	8.04756e-08	-3.95085e-08	4.09671e-08	5.01876e-08	-3.71985e-08	1.29890e-08	1.43576e-06	4.17208e-07	1.85297e-06	1.22735e-07	-7.06134e-08	5.21211e-08
10.002	1.65760e-07	-7.12158e-08	9.45440e-08	7.58313e-07	1.46933e-07	9.05246e-07	1.68548e-06	1.31382e-07	1.81686e-06	4.97209e-07	-1.34703e-07	3.62505e-07	8.09650e-08	-3.97488e-08	4.12162e-08	5.03316e-08	-3.73053e-08	1.30263e-08	1.43430e-06	4.16094e-07	1.85039e-06	1.23188e-07	-7.08746e-08	5.23138e-08
10.027	1.66389e-07	-7.14861e-08	9.49030e-08	7.57635e-07	1.46655e-07	9.04290e-07	1.68584e-06	1.31097e-07	1.81693e-06	4.99287e-07	-1.35266e-07	3.64021e-07	8.14545e-08	-3.99891e-08	4.14654e-08	5.04749e-08	-3.74115e-08	1.30634e-08	1.43281e-06	4.14973e-07	1.84778e-06	1.23642e-07	-7.11355e-08	5.25065e-08
10.052	1.67017e-07	-7.17560e-08	9.52612e-08	7.56946e-07	1.46375e-07	9.03321e-07	1.68618e-06	1.30809e-07	1.81699e-06	5.01365e-07	-1.35829e-07	3.65535e-07	8.19439e-08	-4.02293e-08	4.17145e-08	5.06176e-08	-3.75172e-08	1.31003e-08	1.43131e-06	4.13844e-07	1.84515e-06	1.24095e-07	-7.13964e-08	5.26990e-08
10.076	1.67644e-07	-7.20253e-08	9.56187e-08	7.56246e-07	1.46093e-07	9.02339e-07	1.68651e-06	1.30520e-07	1.81703e-06	5.03440e-07	-1.36391e-07	3.67048e-07	8.24332e-08	-4.04696e-08	4.19636e-08	5.07595e-08	-3.76225e-08	1.31371e-08	1.42979e-06	4.12709e-07	1.84250e-06	1.24548e-07	-7.16570e-08	5.28914e-08
10.101	1.68269e-07	-7.22940e-08	9.59754e-08	7.55535e-07	1.45809e-07	9.01344e-07	1.68682e-06	1.30228e-07	1.81704e-06	5.05514e-07	-1.36953e-07	3.68560e-07	8.29225e-08	-4.07098e-08	4.22127e-08	5.09008e-08	-3.77272e-08	1.31736e-08	1.42825e-06	4.11566e-07	1.83981e-06	1.25001e-07	-7.19175e-08	5.30837e-08
10.125	1.68893e-07	-7.25621e-08	9.63314e-08	7.54813e-07	1.45523e-07	9.00337e-07	1.68711e-06	1.29935e-07	1.81704e-06	5.07585e-07	-1.37515e-07	3.70071e-07	8.34118e-08	-4.09500e-08	4.24618e-08	5.10414e-08	-3.78314e-08	1.32100e-08	1.42669e-06	4.10416e-07	1.83711e-06	1.25454e-07	-7.21779e-08	5.32758e-08
10.150	1.69516e-07	-7.28297e-08	9.66866e-08	7.54081e-07	1.45236e-07	8.99317e-07	1.68738e-06	1.29639e-07	1.81702e-06	5.09655e-07	-1.38075e-07	3.71580e-07	8.39010e-08	-4.11902e-08	4.27108e-08	5.11813e-08	-3.79351e-08	1.32462e-08	1.42511e-06	4.09259e-07	1.83437e-06	1.25906e-07	-7.24380e-08	5.34679e-08
10.174	1.70138e-07	-7.30966e-08	9.70410e-08	7.53338e-07	1.44946e-07	8.98284e-07	1.68763e-06	1.29342e-07	1.81697e-06	5.11723e-07	-1.38636e-07	3.73088e-07	8.43901e-08	-4.14303e-08	4.29598e-08	5.13205e-08	-3.80382e-08	1.32823e-08	1.42352e-06	4.08096e-07	1.83162e-06	1.26358e-07	-7.26980e-08	5.36598e-08
10.199	1.70758e-07	-7.33630e-08	9.73946e-08	7.52584e-07	1.44654e-07	8.97238e-07	1.68787e-06	1.29042e-07	1.81691e-06	5.13789e-07	-1.39195e-07	3.74594e-07	8.48791e-08	-4.16704e-08	4.32087e-08	5.14590e-08	-3.81409e-08	1.33181e-08	1.42191e-06	4.06925e-07	1.82883e-06	1.26809e-07	-7.29578e-08	5.38515e-08
10.224	1.71376e-07	-7.36288e-08	9.77474e-08	7.51820e-07	1.44360e-07	8.96180e-07	1.68809e-06	1.28740e-07	1.81683e-06	5.15853e-07	-1.39754e-07	3.76099e-07	8.53680e-08	-4.19104e-08	4.34576e-08	5.15968e-08	-3.82430e-08	1.33538e-08	1.42028e-06	4.05748e-07	1.82602e-06	1.27261e-07	-7.32175e-08	5.40432e-08
10.248	1.71993e-07	-7.38939e-08	9.80994e-08	7.51045e-07	1.44064e-07	8.95109e-07	1.68829e-06	1.28437e-07	1.81672e-06	5.17915e-07	-1.40313e-07	3.77602e-07	8.58568e-08	-4.21504e-08	4.37065e-08	5.17339e-08	-3.83447e-08	1.33892e-08	1.41863e-06	4.04564e-07	1.82319e-06	1.27712e-07	-7.34769e-08	5.42347e-08
10.273	1.72609e-07	-7.41584e-08	9.84506e-08	7.50259e-07	1.43766e-07	8.94026e-07	1.68847e-06	1.28131e-07	1.81660e-06	5.19975e-07	-1.40871e-07	3.79104e-07	8.63455e-08	-4.23903e-08	4.39552e-08	5.18703e-08	-3.84457e-08	1.34245e-08	1.41696e-06	4.03373e-07	1.82033e-06	1.28162e-07	-7.37361e-08	5.44260e-08
10.297	1.73223e-07	-7.44223e-08	9.88010e-08	7.49463e-07	1.43467e-07	8.92930e-07	1.68863e-06	1.27824e-07	1.81646e-06	5.22033e-07	-1.41429e-07	3.80604e-07	8.68341e-08	-4.26301e-08	4.42039e-08	5.20060e-08	-3.85463e-08	1.34597e-08	1.41528e-06	4.02175e-07	1.81745e-06	1.28612e-07	-7.39952e-08	5.46172e-08
10.322	1.73836e-07	-7.46856e-08	9.91505e-08	7.48656e-07	1.43165e-07	8.91822e-07	1.68878e-06	1.27514e-07	1.81629e-06	5.24088e-07	-1.41985e-07	3.82102e-07	8.73225e-08	-4.28699e-08	4.44526e-08	5.21410e-08	-3.86464e-08	1.34946e-08	1.41357e-06	4.00971e-07	1.81455e-06	1.29062e-07	-7.42540e-08	5.48083e-08
10.346	1.74447e-07	-7.49482e-08	9.94991e-08	7.47839e-07	1.42862e-07	8.90701e-07	1.68891e-06	1.27203e-07	1.81611e-06	5.26141e-07	-1.42542e-07	3.83599e-07	8.78108e-08	-4.31096e-08	4.47011e-08	5.22752e-08	-3.87459e-08	1.35293e-08	1.41186e-06	3.99760e-07	1.81162e-06	1.29512e-07	-7.45126e-08	5.49992e-08
10.371	1.75057e-07	-7.52102e-08	9.98469e-08	7.47011e-07	1.42557e-07	8.89568e-07	1.68902e-06	1.26889e-07	1.81591e-06	5.28191e-07	-1.43097e-07	3.85094e-07	8.82989e-08	-4.33493e-08	4.49496e-08	5.24088e-08	-3.88448e-08	1.35639e-08	1.41012e-06	3.98543e-07	1.80866e-06	1.29961e-07	-7.47711e-08	5.51899e-08
10.396	1.75665e-07	-7.54715e-08	1.00194e-07	7.46173e-07	1.42249e-07	8.88423e-07	1.68911e-06	1.26574e-07	1.81569e-06	5.30240e-07	-1.43652e-07	3.86588e-07	8.87868e-08	-4.35888e-08	4.51980e-08	5.25416e-08	-3.89433e-08	1.35983e-08	1.40836e-06	3.97319e-07	1.80568e-06	1.30410e-07	-7.50293e-08	5.53805e-08
10.420	1.76272e-07	-7.57322e-08	1.00540e-07	7.45325e-07	1.41940e-07	8.87265e-07	1.68919e-06	1.26257e-07	1.81544e-06	5.32285e-07	-1.44206e-07	3.88079e-07	8.92746e-08	-4.38283e-08	4.54463e-08	5.26737e-08	-3.90412e-08	1.36325e-08	1.40659e-06	3.96089e-07	1.80268e-06	1.30858e-07	-7.52873e-08	5.55710e-08
10.445	1.76877e-07	-7.59921e-08	1.00885e-07	7.44466e-07	1.41630e-07	8.86095e-07	1.68924e-06	1.25938e-07	1.81518e-06	5.34329e-07	-1.44760e-07	3.89569e-07	8.97622e-08	-4.40676e-08	4.56945e-08	5.28051e-08	-3.91386e-08	1.36665e-08	1.40480e-06	3.94852e-07	1.79966e-06	1.31306e-07	-7.55451e-08	5.57612e-08
10.469	1.77481e-07	-7.62514e-08	1.01229e-07	7.43596e-07	1.41317e-07	8.84913e-07	1.68929e-06	1.25617e-07	1.81490e-06	5.36369e-07	-1.45313e-07	3.91057e-07	9.02495e-08	-4.43069e-08	4.59426e-08	5.29357e-08	-3.92354e-08	1.37003e-08	1.40300e-06	3.93609e-07	1.79661e-06	1.31754e-07	-7.58026e-08	5.59513e-08
10.494	1.78083e-07	-7.65100e-08	1.01573e-07	7.42717e-07	1.41002e-07	8.83719e-07	1.68931e-06	1.25294e-07	1.81460e-06	5.38407e-07	-1.45865e-07	3.92543e-07	9.07367e-08	-4.45461e-08	4.61906e-08	5.30657e-08	-3.93317e-08	1.37339e-08	1.40117e-06	3.92360e-07	1.79353e-06	1.32201e-07	-7.60599e-08	5.61413e-08
10.519	1.78683e-07	-7.67679e-08	1.01915e-07	7.41827e-07	1.40686e-07	8.82513e-07	1.68931e-06	1.24970e-07	1.81428e-06	5.40443e-07	-1.46416e-07	3.94027e-07	9.12236e-08	-4.47851e-08	4.64385e-08	5.31949e-08	-3.94275e-08	1.37674e-08	1.39934e-06	3.91105e-07	1.79044e-06	1.32648e-07	-7.63170e-08	5.63310e-08
10.543	1.79281e-07	-7.70251e-08	1.02256e-07	7.40927e-07	1.40368e-07	8.81294e-07	1.68930e-06	1.24643e-07	1.81395e-06	5.42475e-07	-1.46967e-07	3.95508e-07	9.17103e-08	-4.50241e-08	4.66863e-08	5.33234e-08	-3.95227e-08	1.38006e-08	1.39748e-06	3.89843e-07	1.78732e-06	1.33094e-07	-7.65739e-08	5.65206e-08
10.568	1.79878e-07	-7.72816e-08	1.02597e-07	7.40016e-07	1.40048e-07	8.80064e-07	1.68927e-06	1.24315e-07	1.81359e-06	5.44505e-07	-1.47517e-07	3.96988e-07	9.21968e-08	-4.52629e-08	4.69339e-08	5.34511e-08	-3.96174e-08	1.38337e-08	1.39561e-06	3.88575e-07	1.78418e-06	1.33540e-07	-7.68305e-08	5.67100e-08
10.592	1.80474e-07	-7.75374e-08	1.02936e-07	7.39096e-07	1.39726e-07	8.78822e-07	1.68923e-06	1.23985e-07	1.81321e-06	5.46532e-07	-1.48066e-07	3.98466e-07	9.26831e-08	-4.55016e-08	4.71814e-08	5.35781e-08	-3.97116e-08	1.38665e-08	1.39372e-06	3.87301e-07	1.78102e-06	1.33986e-07	-7.70868e-08	5.68992e-08
10.617	1.81067e-07	-7.77924e-08	1.03275e-07	7.38165e-07	1.39403e-07	8.77568e-07	1.68916e-06	1.23653e-07	1.81282e-06	5.48556e-07	-1.48614e-07	3.99942e-07	9.31690e-08	-4.57402e-08	4.74288e-08	5.37044e-08	-3.98052e-08	1.38992e-08	1.39181e-06	3.86021e-07	1.77783e-06	1.34431e-07	-7.73429e-08	5.70883e-08
10.641	1.81659e-07	-7.80467e-08	1.03613e-07	7.37224e-07	1.39077e-07	8.76302e-07	1.68908e-06	1.23320e-07	1.81240e-06	5.50578e-07	-1.49162e-07	4.01416e-07	9.36548e-08	-4.59787e-08	4.76761e-08	5.38300e-08	-3.98982e-08	1.39317e-08	1.38989e-06	3.84735e-07	1.77462e-06	1.34876e-07	-7.75988e-08	5.72771e-08
10.666	1.82250e-07	-7.83003e-08	1.03949e-07	7.36273e-07	1.38750e-07	8.75024e-07	1.68898e-06	1.22984e-07	1.81197e-06	5.52596e-07	-1.49709e-07	4.02887e-07	9.41402e-08	-4.62170e-08	4.79232e-08	5.39548e-08	-3.99907e-08	1.39640e-08	1.38795e-06	3.83443e-07	1.77139e-06	1.35320e-07	-7.78544e-08	5.74658e-08
10.691	1.82838e-07	-7.85531e-08	1.04285e-07	7.35312e-07	1.38422e-07	8.73734e-07	1.68887e-06	1.22647e-07	1.81151e-06	5.54611e-07	-1.50255e-07	4.04356e-07	9.46254e-08	-4.64552e-08	4.81702e-08	5.40788e-08	-4.00827e-08	1.39961e-08	1.38599e-06	3.82145e-07	1.76814e-06	1.35764e-07	-7.81098e-08	5.76543e-08
10.715	1.83425e-07	-7.88052e-08	1.04619e-07	7.34341e-07	1.38091e-07	8.72433e-07	1.68873e-06	1.22309e-07	1.81104e-06	5.56623e-07	-1.50800e-07	4.05823e-07	9.51102e-08	-4.66932e-08	4.84170e-08	5.42022e-08	-4.01741e-08	1.40281e-08	1.38402e-06	3.80841e-07	1.76486e-06	1.36207e-07	-7.83648e-08	5.78426e-08
10.740	1.84010e-07	-7.90565e-08	1.04953e-07	7.33361e-07	1.37759e-07	8.71120e-07	1.68858e-06	1.21968e-07	1.81055e-06	5.58632e-07	-1.51344e-07	4.07288e-07	9.55948e-08	-4.69311e-08	4.86637e-08	5.43248e-08	-4.02650e-08	1.40598e-08	1.38203e-06	3.79532e-07	1.76157e-06	1.36650e-07	-7.86197e-08	5.80306e-08
10.764	1.84593e-07	-7.93070e-08	1.05286e-07	7.32370e-07	1.37425e-07	8.69795e-07	1.68842e-06	1.21626e-07	1.81004e-06	5.60638e-07	-1.51888e-07	4.08751e-07	9.60791e-08	-4.71688e-08	4.89102e-08	5.44466e-08	-4.03553e-08	1.40913e-08	1.38003e-06	3.78216e-07	1.75825e-06	1.37093e-07	-7.88742e-08	5.82185e-08
10.789	1.85174e-07	-7.95567e-08	1.05617e-07	7.31369e-07	1.37089e-07	8.68459e-07	1.68823e-06	1.21282e-07	1.80951e-06	5.62641e-07	-1.52430e-07	4.10211e-07	9.65630e-08	-4.74064e-08	4.91566e-08	5.45678e-08	-4.04451e-08	1.41227e-08	1.37801e-06	3.76895e-07	1.75491e-06	1.37535e-07	-7.91285e-08	5.84062e-08
10.813	1.85753e-07	-7.98057e-08	1.05948e-07	7.30359e-07	1.36752e-07	8.67111e-07	1.68803e-06	1.20937e-07	1.80897e-06	5.64640e-07	-1.52972e-07	4.11668e-07	9.70466e-08	-4.76439e-08	4.94028e-08	5.46881e-08	-4.05343e-08	1.41538e-08	1.37598e-06	3.75569e-07	1.75155e-06	1.37976e-07	-7.93825e-08	5.85937e-08
10.838	1.86331e-07	-8.00539e-08	1.06277e-07	7.29338e-07	1.36413e-07	8.65751e-07	1.68781e-06	1.20590e-07	1.80840e-06	5.66636e-07	-1.53512e-07	4.13123e-07	9.75299e-08	-4.78811e-08	4.96488e-08	5.48078e-08	-4.06230e-08	1.41848e-08	1.37393e-06	3.74237e-07	1.74816e-06	1.38417e-07	-7.96362e-08	5.87810e-08
10.863	1.86907e-07	-8.03012e-08	1.06606e-07	7.28308e-07	1.36073e-07	8.64381e-07	1.68758e-06	1.20241e-07	1.80782e-06	5.68628e-07	-1.54052e-07	4.14576e-07	9.80129e-08	-4.81182e-08	4.98947e-08	5.49267e-08	-4.07111e-08	1.42156e-08	1.37186e-06	3.72899e-07	1.74476e-06	1.38858e-07	-7.98896e-08	5.89680e-08
10.887	1.87481e-07	-8.05478e-08	1.06933e-07	7.27268e-07	1.35730e-07	8.62999e-07	1.68733e-06	1.19890e-07	1.80722e-06	5.70617e-07	-1.54591e-07	4.16026e-07	9.84955e-08	-4.83552e-08	5.01403e-08	5.50448e-08	-4.07987e-08	1.42461e-08	1.36978e-06	3.71556e-07	1.74134e-06	1.39298e-07	-8.01428e-08	5.91549e-08
10.912	1.88053e-07	-8.07936e-08	1.07259e-07	7.26219e-07	1.35386e-07	8.61605e-07	1.68706e-06	1.19538e-07	1.80660e-06	5.72603e-07	-1.55129e-07	4.17474e-07	9.89778e-08	-4.85919e-08	5.03858e-08	5.51622e-08	-4.08857e-08	1.42765e-08	1.36768e-06	3.70207e-07	1.73789e-06	1.39737e-07	-8.03957e-08	5.93415e-08
10.936	1.88623e-07	-8.10385e-08	1.07584e-07	7.25159e-07	1.35041e-07	8.60200e-07	1.68677e-06	1.19185e-07	1.80596e-06	5.74585e-07	-1.55666e-07	4.18919e-07	9.94597e-08	-4.88285e-08	5.06311e-08	5.52789e-08	-4.09722e-08	1.43067e-08	1.36557e-06	3.68853e-07	1.73443e-06	1.40176e-07	-8.06482e-08	5.95280e-08
10.961	1.89191e-07	-8.12826e-08	1.07908e-07	7.24091e-07	1.34694e-07	8.58784e-07	1.68647e-06	1.18829e-07	1.80530e-06	5.76563e-07	-1.56202e-07	4.20361e-07	9.99412e-08	-4.90649e-08	5.08763e-08	5.53948e-08	-4.10581e-08	1.43367e-08	1.36345e-06	3.67493e-07	1.73094e-06	1.40615e-07	-8.09005e-08	5.97142e-08
10.985	1.89757e-07	-8.15259e-08	1.08231e-07	7.23012e-07	1.34345e-07	8.57357e-07	1.68615e-06	1.18473e-07	1.80463e-06	5.78538e-07	-1.56737e-07	4.21801e-07	1.00422e-07	-4.93011e-08	5.11212e-08	5.55100e-08	-4.11435e-08	1.43665e-08	1.36130e-06	3.66129e-07	1.72743e-06	1.41053e-07	-8.11525e-08	5.99002e-08
11.010	1.90322e-07	-8.17684e-08	1.08553e-07	7.21924e-07	1.33995e-07	8.55919e-07	1.68582e-06	1.18114e-07	1.80393e-06	5.80509e-07	-1.57271e-07	4.23238e-07	1.00903e-07	-4.95371e-08	5.13659e-08	5.56244e-08	-4.12283e-08	1.43962e-08	1.35915e-06	3.64759e-07	1.72391e-06	1.41490e-07	-8.14042e-08	6.00859e-08
11.035	1.90884e-07	-8.20100e-08	1.08874e-07	7.20827e-07	1.33643e-07	8.54470e-07	1.68547e-06	1.17755e-07	1.80322e-06	5.82477e-07	-1.57804e-07	4.24673e-07	1.01383e-07	-4.97730e-08	5.16105e-08	5.57381e-08	-4.13125e-08	1.44256e-08	1.35698e-06	3.63384e-07	1.72036e-06	1.41927e-07	-8.16555e-08	6.02715e-08
11.059	1.91444e-07	-8.22507e-08	1.09194e-07	7.19720e-07	1.33289e-07	8.53009e-07	1.68510e-06	1.17393e-07	1.80249e-06	5.84440e-07	-1.58336e-07	4.26104e-07	1.01863e-07	-5.00086e-08	5.18548e-08	5.58511e-08	-4.13962e-08	1.44548e-08	1.35479e-06	3.62004e-07	1.71680e-06	1.42363e-07	-8.19066e-08	6.04568e-08
11.084	1.92003e-07	-8.24906e-08	1.09512e-07	7.18603e-07	1.32934e-07	8.51538e-07	1.68471e-06	1.17030e-07	1.80175e-06	5.86400e-07	-1.58867e-07	4.27533e-07	1.02343e-07	-5.02440e-08	5.20989e-08	5.59633e-08	-4.14794e-08	1.44838e-08	1.35259e-06	3.60618e-07	1.71321e-06	1.42799e-07	-8.21573e-08	6.06419e-08
11.108	1.92559e-07	-8.27296e-08	1.09829e-07	7.17478e-07	1.32578e-07	8.50056e-07	1.68431e-06	1.16666e-07	1.80098e-06	5.88355e-07	-1.59397e-07	4.28959e-07	1.02822e-07	-5.04793e-08	5.23429e-08	5.60747e-08	-4.15620e-08	1.45127e-08	1.35038e-06	3.59228e-07	1.70960e-06	1.43235e-07	-8.24078e-08	6.08267e-08
11.133	1.93113e-07	-8.29678e-08	1.10146e-07	7.16343e-07	1.32220e-07	8.48562e-07	1.68390e-06	1.16300e-07	1.80020e-06	5.90307e-07	-1.59925e-07	4.30382e-07	1.03301e-07	-5.07143e-08	5.25866e-08	5.61854e-08	-4.16441e-08	1.45413e-08	1.34815e-06	3.57833e-07	1.70598e-06	1.43669e-07	-8.26579e-08	6.10113e-08
11.158	1.93666e-07	-8.32051e-08	1.10461e-07	7.15198e-07	1.31860e-07	8.47058e-07	1.68346e-06	1.15933e-07	1.79940e-06	5.92255e-07	-1.60453e-07	4.31802e-07	1.03779e-07	-5.09491e-08	5.28300e-08	5.62954e-08	-4.17256e-08	1.45698e-08	1.34590e-06	3.56433e-07	1.70234e-06	1.44103e-07	-8.29077e-08	6.11957e-08
11.182	1.94216e-07	-8.34415e-08	1.10774e-07	7.14045e-07	1.31499e-07	8.45544e-07	1.68301e-06	1.15564e-07	1.79858e-06	5.94199e-07	-1.60980e-07	4.33219e-07	1.04257e-07	-5.11837e-08	5.30733e-08	5.64046e-08	-4.18066e-08	1.45981e-08	1.34365e-06	3.55028e-07	1.69868e-06	1.44537e-07	-8.31572e-08	6.13799e-08
11.207	1.94764e-07	-8.36770e-08	1.11087e-07	7.12882e-07	1.31136e-07	8.44018e-07	1.68255e-06	1.15194e-07	1.79774e-06	5.96138e-07	-1.61505e-07	4.34633e-07	1.04734e-07	-5.14181e-08	5.33163e-08	5.65131e-08	-4.18870e-08	1.46262e-08	1.34138e-06	3.53618e-07	1.69499e-06	1.44970e-07	-8.34063e-08	6.15638e-08
11.231	1.95310e-07	-8.39116e-08	1.11399e-07	7.11710e-07	1.30772e-07	8.42482e-07	1.68207e-06	1.14822e-07	1.79689e-06	5.98074e-07	-1.62030e-07	4.36044e-07	1.05211e-07	-5.16523e-08	5.35592e-08	5.66209e-08	-4.19668e-08	1.46540e-08	1.33909e-06	3.52203e-07	1.69129e-06	1.45403e-07	-8.36552e-08	6.17475e-08
11.256	1.95854e-07	-8.41453e-08	1.11709e-07	7.10529e-07	1.30407e-07	8.40935e-07	1.68157e-06	1.14449e-07	1.79602e-06	6.00005e-07	-1.62553e-07	4.37452e-07	1.05688e-07	-5.18862e-08	5.38017e-08	5.67279e-08	-4.20461e-08	1.46817e-08	1.33679e-06	3.50784e-07	1.68758e-06	1.45835e-07	-8.39037e-08	6.19309e-08
11.280	1.96396e-07	-8.43781e-08	1.12018e-07	7.09338e-07	1.30039e-07	8.39378e-07	1.68105e-06	1.14075e-07	1.79513e-06	6.01932e-07	-1.63075e-07	4.38857e-07	1.06164e-07	-5.21199e-08	5.40441e-08	5.68342e-08	-4.21249e-08	1.47092e-08	1.33448e-06	3.49360e-07	1.68384e-06	1.46266e-07	-8.41518e-08	6.21141e-08
11.305	1.96936e-07	-8.46100e-08	1.12326e-07	7.08139e-07	1.29671e-07	8.37810e-07	1.68052e-06	1.13699e-07	1.79422e-06	6.03855e-07	-1.63596e-07	4.40259e-07	1.06640e-07	-5.23534e-08	5.42862e-08	5.69397e-08	-4.22031e-08	1.47366e-08	1.33215e-06	3.47932e-07	1.68009e-06	1.46697e-07	-8.43997e-08	6.22970e-08
11.330	1.97473e-07	-8.48409e-08	1.12632e-07	7.06931e-07	1.29301e-07	8.36232e-07	1.67998e-06	1.13322e-07	1.79330e-06	6.05773e-07	-1.64115e-07	4.41658e-07	1.07115e-07	-5.25867e-08	5.45281e-08	5.70445e-08	-4.22808e-08	1.47637e-08	1.32982e-06	3.46499e-07	1.67631e-06	1.47127e-07	-8.46472e-08	6.24797e-08
11.354	1.98009e-07	-8.50710e-08	1.12938e-07	7.05714e-07	1.28930e-07	8.34643e-07	1.67942e-06	1.12944e-07	1.79236e-06	6.07687e-07	-1.64634e-07	4.43053e-07	1.07589e-07	-5.28197e-08	5.47697e-08	5.71485e-08	-4.23579e-08	1.47906e-08	1.32746e-06	3.45061e-07	1.67252e-06	1.47556e-07	-8.48943e-08	6.26621e-08
11.379	1.98542e-07	-8.53001e-08	1.13242e-07	7.04488e-07	1.28557e-07	8.33044e-07	1.67884e-06	1.12564e-07	1.79140e-06	6.09597e-07	-1.65151e-07	4.44445e-07	1.08064e-07	-5.30525e-08	5.50111e-08	5.72519e-08	-4.24345e-08	1.48174e-08	1.32510e-06	3.43619e-07	1.66872e-06	1.47985e-07	-8.51411e-08	6.28443e-08
11.403	1.99073e-07	-8.55283e-08	1.13545e-07	7.03253e-07	1.28182e-07	8.31435e-07	1.67824e-06	1.12183e-07	1.79043e-06	6.11502e-07	-1.65667e-07	4.45834e-07	1.08537e-07	-5.32851e-08	5.52522e-08	5.73545e-08	-4.25106e-08	1.48439e-08	1.32272e-06	3.42173e-07	1.66489e-06	1.48414e-07	-8.53876e-08	6.30262e-08
11.428	1.99602e-07	-8.57555e-08	1.13847e-07	7.02009e-07	1.27807e-07	8.29816e-07	1.67763e-06	1.11800e-07	1.78944e-06	6.13402e-07	-1.66182e-07	4.47220e-07	1.09010e-07	-5.35174e-08	5.54931e-08	5.74563e-08	-4.25861e-08	1.48703e-08	1.32033e-06	3.40722e-07	1.66105e-06	1.48842e-07	-8.56337e-08	6.32079e-08
11.452	2.00129e-07	-8.59818e-08	1.14147e-07	7.00756e-07	1.27430e-07	8.28186e-07	1.67701e-06	1.11417e-07	1.78843e-06	6.15298e-07	-1.66696e-07	4.48602e-07	1.09483e-07	-5.37494e-08	5.57337e-08	5.75575e-08	-4.26610e-08	1.48964e-08	1.31792e-06	3.39267e-07	1.65719e-06	1.49269e-07	-8.58795e-08	6.33893e-08
11.477	2.00653e-07	-8.62071e-08	1.14446e-07	6.99495e-07	1.27051e-07	8.26546e-07	1.67637e-06	1.11032e-07	1.78740e-06	6.17189e-07	-1.67208e-07	4.49981e-07	1.09955e-07	-5.39812e-08	5.59741e-08	5.76579e-08	-4.27354e-08	1.49224e-08	1.31550e-06	3.37808e-07	1.65331e-06	1.49695e-07	-8.61249e-08	6.35704e-08
11.502	2.01175e-07	-8.64315e-08	1.14744e-07	6.98225e-07	1.26672e-07	8.24897e-07	1.67571e-06	1.10645e-07	1.78636e-06	6.19076e-07	-1.67719e-07	4.51356e-07	1.10427e-07	-5.42128e-08	5.62142e-08	5.77575e-08	-4.28093e-08	1.49482e-08	1.31307e-06	3.36344e-07	1.64942e-06	1.50121e-07	-8.63700e-08	6.37513e-08
11.526	2.01695e-07	-8.66549e-08	1.15041e-07	6.96947e-07	1.26291e-07	8.23237e-07	1.67504e-06	1.10258e-07	1.78530e-06	6.20958e-07	-1.68229e-07	4.52728e-07	1.10898e-07	-5.44441e-08	5.64541e-08	5.78565e-08	-4.28827e-08	1.49738e-08	1.31063e-06	3.34877e-07	1.64551e-06	1.50547e-07	-8.66147e-08	6.39319e-08
11.551	2.02213e-07	-8.68773e-08	1.15336e-07	6.95659e-07	1.25908e-07	8.21567e-07	1.67436e-06	1.09869e-07	1.78422e-06	6.22835e-07	-1.68738e-07	4.54097e-07	1.11369e-07	-5.46752e-08	5.66937e-08	5.79547e-08	-4.29555e-08	1.49993e-08	1.30818e-06	3.33405e-07	1.64158e-06	1.50971e-07	-8.68591e-08	6.41123e-08
11.575	2.02729e-07	-8.70988e-08	1.15630e-07	6.94364e-07	1.25524e-07	8.19888e-07	1.67365e-06	1.09479e-07	1.78313e-06	6.24707e-07	-1.69245e-07	4.55462e-07	1.11839e-07	-5.49060e-08	5.69330e-08	5.80522e-08	-4.30277e-08	1.50245e-08	1.30571e-06	3.31930e-07	1.63764e-06	1.51395e-07	-8.71031e-08	6.42924e-08
11.600	2.03242e-07	-8.73192e-08	1.15923e-07	6.93059e-07	1.25139e-07	8.18198e-07	1.67294e-06	1.09088e-07	1.78202e-06	6.26574e-07	-1.69751e-07	4.56823e-07	1.12309e-07	-5.51365e-08	5.71720e-08	5.81490e-08	-4.30995e-08	1.50495e-08	1.30323e-06	3.30450e-07	1.63368e-06	1.51819e-07	-8.73467e-08	6.44722e-08
11.624	2.03753e-07	-8.75387e-08	1.16214e-07	6.91747e-07	1.24753e-07	8.16499e-07	1.67220e-06	1.08696e-07	1.78090e-06	6.28436e-07	-1.70255e-07	4.58181e-07	1.12778e-07	-5.53668e-08	5.74108e-08	5.82451e-08	-4.31707e-08	1.50744e-08	1.30074e-06	3.28967e-07	1.62970e-06	1.52242e-07	-8.75900e-08	6.46518e-08
11.649	2.04261e-07	-8.77572e-08	1.16504e-07	6.90426e-07	1.24365e-07	8.14791e-07	1.67146e-06	1.08302e-07	1.77976e-06	6.30294e-07	-1.70759e-07	4.59535e-07	1.13246e-07	-5.55968e-08	5.76493e-08	5.83404e-08	-4.32413e-08	1.50991e-08	1.29823e-06	3.27480e-07	1.62571e-06	1.52664e-07	-8.78329e-08	6.48311e-08
11.674	2.04767e-07	-8.79747e-08	1.16793e-07	6.89096e-07	1.23976e-07	8.13072e-07	1.67069e-06	1.07908e-07	1.77860e-06	6.32146e-07	-1.71260e-07	4.60886e-07	1.13714e-07	-5.58265e-08	5.78875e-08	5.84351e-08	-4.33115e-08	1.51236e-08	1.29572e-06	3.25989e-07	1.62171e-06	1.53086e-07	-8.80754e-08	6.50101e-08
11.698	2.05271e-07	-8.81912e-08	1.17080e-07	6.87758e-07	1.23586e-07	8.11344e-07	1.66991e-06	1.07512e-07	1.77743e-06	6.33994e-07	-1.71761e-07	4.62233e-07	1.14181e-07	-5.60560e-08	5.81255e-08	5.85290e-08	-4.33811e-08	1.51479e-08	1.29319e-06	3.24494e-07	1.61768e-06	1.53506e-07	-8.83176e-08	6.51889e-08
11.723	2.05773e-07	-8.84067e-08	1.17366e-07	6.86412e-07	1.23194e-07	8.09607e-07	1.66912e-06	1.07115e-07	1.77624e-06	6.35836e-07	-1.72260e-07	4.63576e-07	1.14648e-07	-5.62852e-08	5.83632e-08	5.86222e-08	-4.34502e-08	1.51720e-08	1.29065e-06	3.22995e-07	1.61365e-06	1.53927e-07	-8.85594e-08	6.53674e-08
11.747	2.06272e-07	-8.86212e-08	1.17651e-07	6.85058e-07	1.22801e-07	8.07860e-07	1.66831e-06	1.06717e-07	1.77503e-06	6.37673e-07	-1.72758e-07	4.64915e-07	1.15115e-07	-5.65141e-08	5.86005e-08	5.87147e-08	-4.35188e-08	1.51960e-08	1.28810e-06	3.21493e-07	1.60960e-06	1.54346e-07	-8.88008e-08	6.55456e-08
11.772	2.06769e-07	-8.88346e-08	1.17934e-07	6.83696e-07	1.22407e-07	8.06103e-07	1.66749e-06	1.06318e-07	1.77381e-06	6.39505e-07	-1.73254e-07	4.66251e-07	1.15580e-07	-5.67428e-08	5.88376e-08	5.88065e-08	-4.35868e-08	1.52197e-08	1.28554e-06	3.19988e-07	1.60553e-06	1.54765e-07	-8.90419e-08	6.57235e-08
11.796	2.07263e-07	-8.90471e-08	1.18216e-07	6.82325e-07	1.22012e-07	8.04338e-07	1.66665e-06	1.05918e-07	1.77257e-06	6.41331e-07	-1.73749e-07	4.67582e-07	1.16046e-07	-5.69712e-08	5.90744e-08	5.88976e-08	-4.36543e-08	1.52433e-08	1.28297e-06	3.18479e-07	1.60145e-06	1.55184e-07	-8.92826e-08	6.59011e-08
11.821	2.07756e-07	-8.92585e-08	1.18497e-07	6.80947e-07	1.21616e-07	8.02563e-07	1.66580e-06	1.05516e-07	1.77132e-06	6.43153e-07	-1.74242e-07	4.68910e-07	1.16510e-07	-5.71993e-08	5.93110e-08	5.89880e-08	-4.37214e-08	1.52667e-08	1.28038e-06	3.16966e-07	1.59735e-06	1.55601e-07	-8.95229e-08	6.60785e-08
11.846	2.08245e-07	-8.94689e-08	1.18776e-07	6.79560e-07	1.21218e-07	8.00779e-07	1.66493e-06	1.05114e-07	1.77005e-06	6.44969e-07	-1.74734e-07	4.70234e-07	1.16974e-07	-5.74271e-08	5.95472e-08	5.90778e-08	-4.37878e-08	1.52899e-08	1.27779e-06	3.15450e-07	1.59324e-06	1.56018e-07	-8.97628e-08	6.62556e-08
11.870	2.08732e-07	-8.96782e-08	1.19054e-07	6.78166e-07	1.20819e-07	7.98985e-07	1.66405e-06	1.04711e-07	1.76876e-06	6.46779e-07	-1.75225e-07	4.71554e-07	1.17438e-07	-5.76546e-08	5.97831e-08	5.91668e-08	-4.38538e-08	1.53129e-08	1.27518e-06	3.13931e-07	1.58911e-06	1.56435e-07	-9.00024e-08	6.64324e-08
11.895	2.09217e-07	-8.98865e-08	1.19331e-07	6.76764e-07	1.20419e-07	7.97183e-07	1.66315e-06	1.04306e-07	1.76746e-06	6.48584e-07	-1.75714e-07	4.72871e-07	1.17901e-07	-5.78819e-08	6.00188e-08	5.92551e-08	-4.39193e-08	1.53358e-08	1.27257e-06	3.12408e-07	1.58497e-06	1.56850e-07	-9.02415e-08	6.66090e-08
11.919	2.09700e-07	-9.00938e-08	1.19606e-07	6.75353e-07	1.20018e-07	7.95371e-07	1.66224e-06	1.03901e-07	1.76614e-06	6.50384e-07	-1.76201e-07	4.74183e-07	1.18363e-07	-5.81088e-08	6.02541e-08	5.93427e-08	-4.39842e-08	1.53585e-08	1.26994e-06	3.10882e-07	1.58082e-06	1.57266e-07	-9.04803e-08	6.67852e-08
11.944	2.10180e-07	-9.03000e-08	1.19880e-07	6.73935e-07	1.19616e-07	7.93551e-07	1.66132e-06	1.03495e-07	1.76481e-06	6.52178e-07	-1.76688e-07	4.75491e-07	1.18825e-07	-5.83355e-08	6.04891e-08	5.94297e-08	-4.40487e-08	1.53810e-08	1.26730e-06	3.09353e-07	1.57665e-06	1.57680e-07	-9.07187e-08	6.69612e-08
11.969	2.10657e-07	-9.05051e-08	1.20152e-07	6.72509e-07	1.19212e-07	7.91722e-07	1.66038e-06	1.03087e-07	1.76347e-06	6.53967e-07	-1.77172e-07	4.76795e-07	1.19286e-07	-5.85619e-08	6.07239e-08	5.95160e-08	-4.41126e-08	1.54033e-08	1.26465e-06	3.07820e-07	1.57247e-06	1.58094e-07	-9.09567e-08	6.71369e-08
11.993	2.11132e-07	-9.07092e-08	1.20423e-07	6.71076e-07	1.18808e-07	7.89884e-07	1.65942e-06	1.02679e-07	1.76210e-06	6.55750e-07	-1.77655e-07	4.78095e-07	1.19746e-07	-5.87880e-08	6.09583e-08	5.96015e-08	-4.41761e-08	1.54255e-08	1.26199e-06	3.06285e-07	1.56828e-06	1.58507e-07	-9.11943e-08	6.73123e-08
12.018	2.11605e-07	-9.09123e-08	1.20693e-07	6.69635e-07	1.18402e-07	7.88037e-07	1.65846e-06	1.02270e-07	1.76073e-06	6.57527e-07	-1.78137e-07	4.79391e-07	1.20206e-07	-5.90138e-08	6.11925e-08	5.96865e-08	-4.42390e-08	1.54474e-08	1.25933e-06	3.04747e-07	1.56407e-06	1.58919e-07	-9.14316e-08	6.74874e-08
12.042	2.12075e-07	-9.11142e-08	1.20961e-07	6.68186e-07	1.17995e-07	7.86181e-07	1.65747e-06	1.01860e-07	1.75933e-06	6.59299e-07	-1.78617e-07	4.80682e-07	1.20666e-07	-5.92393e-08	6.14263e-08	5.97707e-08	-4.43015e-08	1.54693e-08	1.25665e-06	3.03205e-07	1.55985e-06	1.59331e-07	-9.16684e-08	6.76622e-08
12.067	2.12542e-07	-9.13151e-08	1.21227e-07	6.66730e-07	1.17587e-07	7.84317e-07	1.65648e-06	1.01449e-07	1.75793e-06	6.61065e-07	-1.79095e-07	4.81970e-07	1.21124e-07	-5.94645e-08	6.16598e-08	5.98543e-08	-4.43634e-08	1.54909e-08	1.25396e-06	3.01661e-07	1.55562e-06	1.59742e-07	-9.19049e-08	6.78367e-08
12.091	2.13008e-07	-9.15149e-08	1.21493e-07	6.65266e-07	1.17178e-07	7.82444e-07	1.65547e-06	1.01037e-07	1.75650e-06	6.62825e-07	-1.79572e-07	4.83253e-07	1.21582e-07	-5.96894e-08	6.18930e-08	5.99372e-08	-4.44249e-08	1.55123e-08	1.25126e-06	3.00114e-07	1.55137e-06	1.60152e-07	-9.21410e-08	6.80110e-08
12.116	2.13470e-07	-9.17137e-08	1.21756e-07	6.63795e-07	1.16768e-07	7.80563e-07	1.65444e-06	1.00624e-07	1.75507e-06	6.64579e-07	-1.80047e-07	4.84532e-07	1.22040e-07	-5.99140e-08	6.21259e-08	6.00194e-08	-4.44858e-08	1.55336e-08	1.24855e-06	2.98564e-07	1.54712e-06	1.60562e-07	-9.23766e-08	6.81849e-08
12.141	2.13930e-07	-9.19113e-08	1.22019e-07	6.62316e-07	1.16357e-07	7.78673e-07	1.65340e-06	1.00210e-07	1.75361e-06	6.66328e-07	-1.80521e-07	4.85807e-07	1.22497e-07	-6.01383e-08	6.23585e-08	6.01010e-08	-4.45463e-08	1.55547e-08	1.24583e-06	2.97011e-07	1.54284e-06	1.60971e-07	-9.26119e-08	6.83586e-08
12.165	2.14388e-07	-9.21079e-08	1.22280e-07	6.60830e-07	1.15945e-07	7.76775e-07	1.65235e-06	9.97954e-08	1.75215e-06	6.68070e-07	-1.80993e-07	4.87077e-07	1.22953e-07	-6.03623e-08	6.25908e-08	6.01820e-08	-4.46063e-08	1.55757e-08	1.24311e-06	2.95456e-07	1.53856e-06	1.61379e-07	-9.28468e-08	6.85320e-08
12.190	2.14843e-07	-9.23034e-08	1.22539e-07	6.59337e-07	1.15531e-07	7.74868e-07	1.65128e-06	9.93799e-08	1.75066e-06	6.69807e-07	-1.81463e-07	4.88343e-07	1.23409e-07	-6.05861e-08	6.28228e-08	6.02622e-08	-4.46658e-08	1.55965e-08	1.24037e-06	2.93898e-07	1.53427e-06	1.61786e-07	-9.30813e-08	6.87051e-08
12.214	2.15295e-07	-9.24977e-08	1.22797e-07	6.57836e-07	1.15117e-07	7.72953e-07	1.65020e-06	9.89636e-08	1.74917e-06	6.71537e-07	-1.81932e-07	4.89605e-07	1.23864e-07	-6.08095e-08	6.30544e-08	6.03419e-08	-4.47248e-08	1.56171e-08	1.23762e-06	2.92337e-07	1.52996e-06	1.62193e-07	-9.33154e-08	6.88779e-08
12.239	2.15745e-07	-9.26910e-08	1.23054e-07	6.56329e-07	1.14702e-07	7.71031e-07	1.64911e-06	9.85465e-08	1.74766e-06	6.73262e-07	-1.82399e-07	4.90862e-07	1.24318e-07	-6.10326e-08	6.32857e-08	6.04209e-08	-4.47833e-08	1.56375e-08	1.23487e-06	2.90774e-07	1.52564e-06	1.62599e-07	-9.35491e-08	6.90504e-08
12.263	2.16192e-07	-9.28832e-08	1.23309e-07	6.54814e-07	1.14286e-07	7.69100e-07	1.64800e-06	9.81285e-08	1.74613e-06	6.74980e-07	-1.82865e-07	4.92115e-07	1.24772e-07	-6.12553e-08	6.35168e-08	6.04992e-08	-4.48414e-08	1.56578e-08	1.23210e-06	2.89208e-07	1.52131e-06	1.63005e-07	-9.37824e-08	6.92226e-08
12.288	2.16637e-07	-9.30743e-08	1.23563e-07	6.53292e-07	1.13868e-07	7.67160e-07	1.64688e-06	9.77098e-08	1.74459e-06	6.76693e-07	-1.83329e-07	4.93364e-07	1.25225e-07	-6.14778e-08	6.37475e-08	6.05769e-08	-4.48990e-08	1.56779e-08	1.22933e-06	2.87640e-07	1.51697e-06	1.63410e-07	-9.40153e-08	6.93945e-08
12.313	2.17079e-07	-9.32642e-08	1.23815e-07	6.51763e-07	1.13450e-07	7.65213e-07	1.64575e-06	9.72903e-08	1.74304e-06	6.78399e-07	-1.83791e-07	4.94608e-07	1.25678e-07	-6.17000e-08	6.39778e-08	6.06540e-08	-4.49562e-08	1.56979e-08	1.22655e-06	2.86070e-07	1.51262e-06	1.63814e-07	-9.42478e-08	6.95661e-08
12.337	2.17519e-07	-9.34531e-08	1.24066e-07	6.50227e-07	1.13031e-07	7.63258e-07	1.64460e-06	9.68701e-08	1.74147e-06	6.80099e-07	-1.84252e-07	4.95847e-07	1.26130e-07	-6.19219e-08	6.42079e-08	6.07305e-08	-4.50128e-08	1.57176e-08	1.22376e-06	2.84497e-07	1.50826e-06	1.64217e-07	-9.44800e-08	6.97374e-08
12.362	2.17956e-07	-9.36408e-08	1.24315e-07	6.48685e-07	1.12611e-07	7.61295e-07	1.64344e-06	9.64491e-08	1.73989e-06	6.81793e-07	-1.84711e-07	4.97082e-07	1.26581e-07	-6.21434e-08	6.44376e-08	6.08063e-08	-4.50690e-08	1.57373e-08	1.22096e-06	2.82922e-07	1.50388e-06	1.64620e-07	-9.47117e-08	6.99085e-08
12.386	2.18390e-07	-9.38274e-08	1.24563e-07	6.47135e-07	1.12190e-07	7.59325e-07	1.64226e-06	9.60274e-08	1.73829e-06	6.83480e-07	-1.85168e-07	4.98312e-07	1.27032e-07	-6.23647e-08	6.46670e-08	6.08815e-08	-4.51248e-08	1.57567e-08	1.21815e-06	2.81344e-07	1.49950e-06	1.65022e-07	-9.49430e-08	7.00792e-08
12.411	2.18822e-07	-9.40129e-08	1.24809e-07	6.45579e-07	1.11768e-07	7.57347e-07	1.64108e-06	9.56049e-08	1.73668e-06	6.85161e-07	-1.85623e-07	4.99538e-07	1.27482e-07	-6.25856e-08	6.48961e-08	6.09561e-08	-4.51801e-08	1.57760e-08	1.21534e-06	2.79765e-07	1.49510e-06	1.65424e-07	-9.51739e-08	7.02496e-08
12.435	2.19251e-07	-9.41973e-08	1.25054e-07	6.44016e-07	1.11345e-07	7.55361e-07	1.63988e-06	9.51818e-08	1.73506e-06	6.86836e-07	-1.86077e-07	5.00759e-07	1.27931e-07	-6.28062e-08	6.51249e-08	6.10301e-08	-4.52349e-08	1.57952e-08	1.21251e-06	2.78183e-07	1.49070e-06	1.65824e-07	-9.54044e-08	7.04198e-08
12.460	2.19677e-07	-9.43805e-08	1.25297e-07	6.42446e-07	1.10921e-07	7.53367e-07	1.63866e-06	9.47579e-08	1.73342e-06	6.88505e-07	-1.86529e-07	5.01976e-07	1.28380e-07	-6.30265e-08	6.53533e-08	6.11035e-08	-4.52893e-08	1.58142e-08	1.20968e-06	2.76600e-07	1.48628e-06	1.66224e-07	-9.56345e-08	7.05896e-08
12.485	2.20101e-07	-9.45627e-08	1.25539e-07	6.40870e-07	1.10496e-07	7.51366e-07	1.63744e-06	9.43334e-08	1.73177e-06	6.90167e-07	-1.86979e-07	5.03187e-07	1.28828e-07	-6.32465e-08	6.55815e-08	6.11763e-08	-4.53432e-08	1.58330e-08	1.20684e-06	2.75014e-07	1.48186e-06	1.66623e-07	-9.58642e-08	7.07592e-08
12.509	2.20523e-07	-9.47436e-08	1.25779e-07	6.39287e-07	1.10070e-07	7.49357e-07	1.63620e-06	9.39083e-08	1.73011e-06	6.91822e-07	-1.87428e-07	5.04394e-07	1.29275e-07	-6.34662e-08	6.58092e-08	6.12484e-08	-4.53967e-08	1.58517e-08	1.20400e-06	2.73426e-07	1.47742e-06	1.67022e-07	-9.60935e-08	7.09284e-08
12.534	2.20941e-07	-9.49235e-08	1.26018e-07	6.37697e-07	1.09644e-07	7.47341e-07	1.63494e-06	9.34825e-08	1.72843e-06	6.93471e-07	-1.87875e-07	5.05597e-07	1.29722e-07	-6.36856e-08	6.60367e-08	6.13200e-08	-4.54498e-08	1.58702e-08	1.20114e-06	2.71837e-07	1.47298e-06	1.67420e-07	-9.63224e-08	7.10974e-08
12.558	2.21357e-07	-9.51022e-08	1.26255e-07	6.36102e-07	1.09217e-07	7.45318e-07	1.63368e-06	9.30560e-08	1.72674e-06	6.95114e-07	-1.88319e-07	5.06794e-07	1.30168e-07	-6.39046e-08	6.62638e-08	6.13910e-08	-4.55024e-08	1.58886e-08	1.19828e-06	2.70246e-07	1.46852e-06	1.67817e-07	-9.65509e-08	7.12660e-08
12.583	2.21770e-07	-9.52797e-08	1.26491e-07	6.34499e-07	1.08788e-07	7.43288e-07	1.63240e-06	9.26290e-08	1.72503e-06	6.96749e-07	-1.88763e-07	5.07987e-07	1.30614e-07	-6.41233e-08	6.64906e-08	6.14614e-08	-4.55546e-08	1.59068e-08	1.19541e-06	2.68653e-07	1.46406e-06	1.68213e-07	-9.67790e-08	7.14344e-08
12.607	2.22181e-07	-9.54561e-08	1.26725e-07	6.32891e-07	1.08359e-07	7.41250e-07	1.63111e-06	9.22013e-08	1.72331e-06	6.98379e-07	-1.89204e-07	5.09175e-07	1.31059e-07	-6.43418e-08	6.67171e-08	6.15313e-08	-4.56064e-08	1.59249e-08	1.19253e-06	2.67058e-07	1.45959e-06	1.68609e-07	-9.70067e-08	7.16025e-08
12.632	2.22589e-07	-9.56314e-08	1.26957e-07	6.31276e-07	1.07930e-07	7.39205e-07	1.62981e-06	9.17730e-08	1.72158e-06	7.00001e-07	-1.89644e-07	5.10357e-07	1.31503e-07	-6.45599e-08	6.69433e-08	6.16005e-08	-4.56577e-08	1.59428e-08	1.18965e-06	2.65461e-07	1.45511e-06	1.69004e-07	-9.72340e-08	7.17702e-08
12.657	2.22994e-07	-9.58055e-08	1.27189e-07	6.29655e-07	1.07499e-07	7.37154e-07	1.62849e-06	9.13442e-08	1.71984e-06	7.01617e-07	-1.90081e-07	5.11536e-07	1.31947e-07	-6.47776e-08	6.71691e-08	6.16692e-08	-4.57086e-08	1.59606e-08	1.18675e-06	2.63863e-07	1.45062e-06	1.69399e-07	-9.74609e-08	7.19377e-08
12.681	2.23397e-07	-9.59784e-08	1.27418e-07	6.28028e-07	1.07067e-07	7.35095e-07	1.62716e-06	9.09148e-08	1.71808e-06	7.03226e-07	-1.90517e-07	5.12709e-07	1.32390e-07	-6.49951e-08	6.73946e-08	6.17374e-08	-4.57591e-08	1.59782e-08	1.18386e-06	2.62264e-07	1.44612e-06	1.69792e-07	-9.76873e-08	7.21049e-08
12.706	2.23796e-07	-9.61502e-08	1.27646e-07	6.26394e-07	1.06635e-07	7.33030e-07	1.62582e-06	9.04849e-08	1.71631e-06	7.04828e-07	-1.90951e-07	5.13877e-07	1.32832e-07	-6.52122e-08	6.76197e-08	6.18049e-08	-4.58092e-08	1.59957e-08	1.18095e-06	2.60662e-07	1.44161e-06	1.70185e-07	-9.79134e-08	7.22717e-08
12.730	2.24194e-07	-9.63208e-08	1.27873e-07	6.24755e-07	1.06202e-07	7.30957e-07	1.62447e-06	9.00544e-08	1.71453e-06	7.06424e-07	-1.91384e-07	5.15040e-07	1.33274e-07	-6.54290e-08	6.78445e-08	6.18720e-08	-4.58589e-08	1.60131e-08	1.17804e-06	2.59060e-07	1.43710e-06	1.70577e-07	-9.81391e-08	7.24383e-08
12.755	2.24588e-07	-9.64903e-08	1.28098e-07	6.23110e-07	1.05768e-07	7.28878e-07	1.62311e-06	8.96234e-08	1.71273e-06	7.08012e-07	-1.91814e-07	5.16198e-07	1.33715e-07	-6.56455e-08	6.80690e-08	6.19384e-08	-4.59081e-08	1.60303e-08	1.17512e-06	2.57456e-07	1.43257e-06	1.70969e-07	-9.83643e-08	7.26046e-08
12.780	2.24980e-07	-9.66586e-08	1.28321e-07	6.21458e-07	1.05334e-07	7.26792e-07	1.62173e-06	8.91919e-08	1.71092e-06	7.09594e-07	-1.92243e-07	5.17352e-07	1.34155e-07	-6.58617e-08	6.82932e-08	6.20044e-08	-4.59570e-08	1.60473e-08	1.17219e-06	2.55850e-07	1.42804e-06	1.71360e-07	-9.85892e-08	7.27705e-08
12.804	2.25369e-07	-9.68257e-08	1.28543e-07	6.19801e-07	1.04898e-07	7.24700e-07	1.62034e-06	8.87599e-08	1.70910e-06	7.11169e-07	-1.92669e-07	5.18500e-07	1.34595e-07	-6.60776e-08	6.85170e-08	6.20697e-08	-4.60055e-08	1.60643e-08	1.16926e-06	2.54244e-07	1.42351e-06	1.71750e-07	-9.88137e-08	7.29362e-08
12.829	2.25755e-07	-9.69917e-08	1.28763e-07	6.18138e-07	1.04462e-07	7.22601e-07	1.61894e-06	8.83275e-08	1.70727e-06	7.12737e-07	-1.93094e-07	5.19643e-07	1.35034e-07	-6.62931e-08	6.87405e-08	6.21346e-08	-4.60535e-08	1.60810e-08	1.16632e-06	2.52636e-07	1.41896e-06	1.72139e-07	-9.90377e-08	7.31016e-08
12.853	2.26139e-07	-9.71565e-08	1.28982e-07	6.16470e-07	1.04026e-07	7.20496e-07	1.61753e-06	8.78945e-08	1.70542e-06	7.14298e-07	-1.93517e-07	5.20781e-07	1.35472e-07	-6.65083e-08	6.89637e-08	6.21989e-08	-4.61012e-08	1.60977e-08	1.16338e-06	2.51027e-07	1.41441e-06	1.72528e-07	-9.92614e-08	7.32667e-08
12.878	2.26520e-07	-9.73201e-08	1.29199e-07	6.14796e-07	1.03588e-07	7.18384e-07	1.61610e-06	8.74612e-08	1.70356e-06	7.15851e-07	-1.93938e-07	5.21914e-07	1.35910e-07	-6.67232e-08	6.91865e-08	6.22627e-08	-4.61485e-08	1.61142e-08	1.16043e-06	2.49416e-07	1.40985e-06	1.72916e-07	-9.94846e-08	7.34315e-08
12.902	2.26898e-07	-9.74826e-08	1.29415e-07	6.13116e-07	1.03150e-07	7.16266e-07	1.61467e-06	8.70273e-08	1.70169e-06	7.17398e-07	-1.94357e-07	5.23041e-07	1.36347e-07	-6.69378e-08	6.94090e-08	6.23260e-08	-4.61954e-08	1.61306e-08	1.15748e-06	2.47805e-07	1.40528e-06	1.73303e-07	-9.97074e-08	7.35959e-08
12.927	2.27273e-07	-9.76439e-08	1.29629e-07	6.11430e-07	1.02711e-07	7.14142e-07	1.61322e-06	8.65931e-08	1.69981e-06	7.18938e-07	-1.94774e-07	5.24164e-07	1.36783e-07	-6.71521e-08	6.96312e-08	6.23888e-08	-4.62420e-08	1.61468e-08	1.15451e-06	2.46193e-07	1.40071e-06	1.73690e-07	-9.99299e-08	7.37601e-08
12.952	2.27646e-07	-9.78040e-08	1.29842e-07	6.09739e-07	1.02272e-07	7.12011e-07	1.61176e-06	8.61584e-08	1.69792e-06	7.20470e-07	-1.95189e-07	5.25281e-07	1.37219e-07	-6.73660e-08	6.98530e-08	6.24511e-08	-4.62881e-08	1.61630e-08	1.15155e-06	2.44579e-07	1.39613e-06	1.74076e-07	-1.00152e-07	7.39240e-08
12.976	2.28016e-07	-9.79629e-08	1.30053e-07	6.08043e-07	1.01832e-07	7.09874e-07	1.61029e-06	8.57234e-08	1.69601e-06	7.21996e-07	-1.95602e-07	5.26393e-07	1.37654e-07	-6.75796e-08	7.00745e-08	6.25129e-08	-4.63339e-08	1.61789e-08	1.14858e-06	2.42965e-07	1.39154e-06	1.74461e-07	-1.00374e-07	7.40876e-08
13.001	2.28383e-07	-9.81207e-08	1.30262e-07	6.06341e-07	1.01391e-07	7.07732e-07	1.60880e-06	8.52879e-08	1.69409e-06	7.23514e-07	-1.96014e-07	5.27500e-07	1.38089e-07	-6.77929e-08	7.02957e-08	6.25741e-08	-4.63793e-08	1.61948e-08	1.14560e-06	2.41350e-07	1.38695e-06	1.74846e-07	-1.00595e-07	7.42509e-08
13.025	2.28747e-07	-9.82772e-08	1.30470e-07	6.04634e-07	1.00950e-07	7.05583e-07	1.60731e-06	8.48521e-08	1.69216e-06	7.25025e-07	-1.96423e-07	5.28602e-07	1.38522e-07	-6.80059e-08	7.05165e-08	6.26349e-08	-4.64244e-08	1.62105e-08	1.14261e-06	2.39734e-07	1.38235e-06	1.75230e-07	-1.00816e-07	7.44139e-08
13.050	2.29109e-07	-9.84326e-08	1.30676e-07	6.02921e-07	1.00508e-07	7.03429e-07	1.60580e-06	8.44160e-08	1.69022e-06	7.26528e-07	-1.96830e-07	5.29698e-07	1.38956e-07	-6.82185e-08	7.07370e-08	6.26952e-08	-4.64691e-08	1.62261e-08	1.13963e-06	2.38117e-07	1.37774e-06	1.75613e-07	-1.01036e-07	7.45766e-08
13.074	2.29468e-07	-9.85868e-08	1.30881e-07	6.01204e-07	1.00065e-07	7.01269e-07	1.60429e-06	8.39795e-08	1.68827e-06	7.28025e-07	-1.97236e-07	5.30789e-07	1.39388e-07	-6.84309e-08	7.09572e-08	6.27551e-08	-4.65134e-08	1.62416e-08	1.13663e-06	2.36500e-07	1.37313e-06	1.75995e-07	-1.01256e-07	7.47390e-08
13.099	2.29824e-07	-9.87398e-08	1.31084e-07	5.99481e-07	9.96217e-08	6.99103e-07	1.60276e-06	8.35426e-08	1.68630e-06	7.29514e-07	-1.97639e-07	5.31875e-07	1.39820e-07	-6.86429e-08	7.11770e-08	6.28144e-08	-4.65574e-08	1.62570e-08	1.13364e-06	2.34882e-07	1.36852e-06	1.76377e-07	-1.01476e-07	7.49011e-08
13.124	2.30177e-07	-9.88916e-08	1.31286e-07	5.97753e-07	9.91779e-08	6.96931e-07	1.60122e-06	8.31055e-08	1.68433e-06	7.30995e-07	-1.98041e-07	5.32955e-07	1.40251e-07	-6.88546e-08	7.13965e-08	6.28733e-08	-4.66011e-08	1.62722e-08	1.13063e-06	2.33263e-07	1.36390e-06	1.76758e-07	-1.01695e-07	7.50629e-08
13.148	2.30528e-07	-9.90423e-08	1.31486e-07	5.96021e-07	9.87335e-08	6.94754e-07	1.59967e-06	8.26680e-08	1.68234e-06	7.32470e-07	-1.98440e-07	5.34030e-07	1.40682e-07	-6.90659e-08	7.16157e-08	6.29318e-08	-4.66444e-08	1.62874e-08	1.12763e-06	2.31644e-07	1.35927e-06	1.77138e-07	-1.01914e-07	7.52245e-08
13.173	2.30876e-07	-9.91917e-08	1.31684e-07	5.94283e-07	9.82885e-08	6.92571e-07	1.59811e-06	8.22302e-08	1.68034e-06	7.33937e-07	-1.98837e-07	5.35099e-07	1.41112e-07	-6.92770e-08	7.18346e-08	6.29898e-08	-4.66874e-08	1.63024e-08	1.12461e-06	2.30024e-07	1.35464e-06	1.77518e-07	-1.02132e-07	7.53857e-08
13.197	2.31221e-07	-9.93399e-08	1.31881e-07	5.92540e-07	9.78430e-08	6.90383e-07	1.59654e-06	8.17922e-08	1.67833e-06	7.35396e-07	-1.99233e-07	5.36163e-07	1.41541e-07	-6.94877e-08	7.20531e-08	6.30473e-08	-4.67300e-08	1.63173e-08	1.12160e-06	2.28404e-07	1.35000e-06	1.77897e-07	-1.02350e-07	7.55466e-08
13.222	2.31563e-07	-9.94870e-08	1.32076e-07	5.90793e-07	9.73970e-08	6.88190e-07	1.59496e-06	8.13539e-08	1.67631e-06	7.36848e-07	-1.99626e-07	5.37222e-07	1.41969e-07	-6.96981e-08	7.22713e-08	6.31044e-08	-4.67724e-08	1.63320e-08	1.11858e-06	2.26783e-07	1.34536e-06	1.78275e-07	-1.02568e-07	7.57072e-08
13.246	2.31903e-07	-9.96329e-08	1.32270e-07	5.89041e-07	9.69504e-08	6.85991e-07	1.59336e-06	8.09153e-08	1.67428e-06	7.38292e-07	-2.00017e-07	5.38275e-07	1.42397e-07	-6.99082e-08	7.24891e-08	6.31611e-08	-4.68144e-08	1.63467e-08	1.11555e-06	2.25162e-07	1.34071e-06	1.78653e-07	-1.02785e-07	7.58676e-08
13.271	2.32239e-07	-9.97775e-08	1.32462e-07	5.87284e-07	9.65033e-08	6.83787e-07	1.59176e-06	8.04765e-08	1.67224e-06	7.39729e-07	-2.00407e-07	5.39322e-07	1.42825e-07	-7.01180e-08	7.27066e-08	6.32173e-08	-4.68561e-08	1.63613e-08	1.11252e-06	2.23541e-07	1.33606e-06	1.79030e-07	-1.03002e-07	7.60276e-08
13.296	2.32573e-07	-9.99210e-08	1.32652e-07	5.85522e-07	9.60557e-08	6.81578e-07	1.59014e-06	8.00375e-08	1.67018e-06	7.41158e-07	-2.00794e-07	5.40364e-07	1.43251e-07	-7.03275e-08	7.29238e-08	6.32732e-08	-4.68974e-08	1.63757e-08	1.10949e-06	2.21919e-07	1.33141e-06	1.79406e-07	-1.03218e-07	7.61874e-08
13.320	2.32904e-07	-1.00063e-07	1.32841e-07	5.83756e-07	9.56076e-08	6.79364e-07	1.58852e-06	7.95983e-08	1.66812e-06	7.42580e-07	-2.01179e-07	5.41401e-07	1.43677e-07	-7.05366e-08	7.31407e-08	6.33286e-08	-4.69385e-08	1.63901e-08	1.10646e-06	2.20298e-07	1.32675e-06	1.79781e-07	-1.03434e-07	7.63469e-08
13.345	2.33233e-07	-1.00204e-07	1.33028e-07	5.81986e-07	9.51590e-08	6.77145e-07	1.58688e-06	7.91588e-08	1.66604e-06	7.43994e-07	-2.01562e-07	5.42432e-07	1.44103e-07	-7.07454e-08	7.33572e-08	6.33836e-08	-4.69793e-08	1.64043e-08	1.10342e-06	2.18676e-07	1.32209e-06	1.80156e-07	-1.03650e-07	7.65060e-08
13.369	2.33558e-07	-1.00344e-07	1.33214e-07	5.80211e-07	9.47100e-08	6.74921e-07	1.58524e-06	7.87192e-08	1.66396e-06	7.45400e-07	-2.01943e-07	5.43457e-07	1.44527e-07	-7.09539e-08	7.35734e-08	6.34381e-08	-4.70197e-08	1.64184e-08	1.10037e-06	2.17054e-07	1.31743e-06	1.80530e-07	-1.03865e-07	7.66649e-08
13.394	2.33881e-07	-1.00483e-07	1.33398e-07	5.78432e-07	9.42605e-08	6.72692e-07	1.58358e-06	7.82794e-08	1.66186e-06	7.46798e-07	-2.02322e-07	5.44477e-07	1.44951e-07	-7.11621e-08	7.37893e-08	6.34923e-08	-4.70599e-08	1.64324e-08	1.09732e-06	2.15432e-07	1.31276e-06	1.80904e-07	-1.04080e-07	7.68235e-08
13.418	2.34201e-07	-1.00620e-07	1.33581e-07	5.76648e-07	9.38106e-08	6.70458e-07	1.58192e-06	7.78394e-08	1.65976e-06	7.48189e-07	-2.02699e-07	5.45491e-07	1.45375e-07	-7.13700e-08	7.40048e-08	6.35462e-08	-4.70998e-08	1.64464e-08	1.09427e-06	2.13810e-07	1.30808e-06	1.81276e-07	-1.04295e-07	7.69818e-08
13.443	2.34518e-07	-1.00757e-07	1.33762e-07	5.74860e-07	9.33602e-08	6.68220e-07	1.58024e-06	7.73993e-08	1.65764e-06	7.49572e-07	-2.03073e-07	5.46499e-07	1.45798e-07	-7.15776e-08	7.42201e-08	6.35996e-08	-4.71394e-08	1.64602e-08	1.09122e-06	2.12188e-07	1.30341e-06	1.81649e-07	-1.04509e-07	7.71399e-08
13.468	2.34833e-07	-1.00892e-07	1.33941e-07	5.73068e-07	9.29094e-08	6.65977e-07	1.57855e-06	7.69590e-08	1.65551e-06	7.50948e-07	-2.03446e-07	5.47502e-07	1.46220e-07	-7.17848e-08	7.44350e-08	6.36526e-08	-4.71787e-08	1.64739e-08	1.08816e-06	2.10567e-07	1.29873e-06	1.82020e-07	-1.04722e-07	7.72976e-08
13.492	2.35145e-07	-1.01026e-07	1.34119e-07	5.71272e-07	9.24582e-08	6.63730e-07	1.57686e-06	7.65186e-08	1.65338e-06	7.52315e-07	-2.03817e-07	5.48499e-07	1.46641e-07	-7.19917e-08	7.46495e-08	6.37053e-08	-4.72178e-08	1.64876e-08	1.08511e-06	2.08945e-07	1.29405e-06	1.82391e-07	-1.04936e-07	7.74550e-08
13.517	2.35453e-07	-1.01158e-07	1.34295e-07	5.69471e-07	9.20066e-08	6.61478e-07	1.57515e-06	7.60781e-08	1.65123e-06	7.53675e-07	-2.04185e-07	5.49490e-07	1.47062e-07	-7.21984e-08	7.48638e-08	6.37576e-08	-4.72565e-08	1.65011e-08	1.08204e-06	2.07324e-07	1.28937e-06	1.82761e-07	-1.05149e-07	7.76122e-08
13.541	2.35759e-07	-1.01290e-07	1.34470e-07	5.67667e-07	9.15546e-08	6.59222e-07	1.57344e-06	7.56375e-08	1.64907e-06	7.55027e-07	-2.04551e-07	5.50476e-07	1.47482e-07	-7.24047e-08	7.50777e-08	6.38096e-08	-4.72950e-08	1.65146e-08	1.07898e-06	2.05703e-07	1.28468e-06	1.83130e-07	-1.05361e-07	7.77690e-08
13.566	2.36063e-07	-1.01420e-07	1.34643e-07	5.65859e-07	9.11022e-08	6.56961e-07	1.57171e-06	7.51968e-08	1.64691e-06	7.56371e-07	-2.04915e-07	5.51455e-07	1.47902e-07	-7.26106e-08	7.52913e-08	6.38612e-08	-4.73333e-08	1.65279e-08	1.07591e-06	2.04082e-07	1.27999e-06	1.83499e-07	-1.05573e-07	7.79256e-08
13.591	2.36363e-07	-1.01549e-07	1.34814e-07	5.64047e-07	9.06494e-08	6.54696e-07	1.56998e-06	7.47560e-08	1.64473e-06	7.57707e-07	-2.05277e-07	5.52429e-07	1.48321e-07	-7.28163e-08	7.55046e-08	6.39125e-08	-4.73713e-08	1.65412e-08	1.07284e-06	2.02462e-07	1.27530e-06	1.83867e-07	-1.05785e-07	7.80819e-08
13.615	2.36661e-07	-1.01677e-07	1.34984e-07	5.62231e-07	9.01964e-08	6.52427e-07	1.56823e-06	7.43151e-08	1.64255e-06	7.59035e-07	-2.05637e-07	5.53398e-07	1.48739e-07	-7.30217e-08	7.57175e-08	6.39634e-08	-4.74091e-08	1.65544e-08	1.06977e-06	2.00842e-07	1.27061e-06	1.84234e-07	-1.05996e-07	7.82379e-08
13.640	2.36956e-07	-1.01804e-07	1.35152e-07	5.60411e-07	8.97429e-08	6.50154e-07	1.56648e-06	7.38742e-08	1.64035e-06	7.60355e-07	-2.05995e-07	5.54360e-07	1.49157e-07	-7.32267e-08	7.59301e-08	6.40140e-08	-4.74466e-08	1.65675e-08	1.06669e-06	1.99222e-07	1.26592e-06	1.84601e-07	-1.06207e-07	7.83937e-08
13.664	2.37248e-07	-1.01929e-07	1.35319e-07	5.58588e-07	8.92891e-08	6.47877e-07	1.56471e-06	7.34332e-08	1.63815e-06	7.61667e-07	-2.06350e-07	5.55317e-07	1.49574e-07	-7.34315e-08	7.61424e-08	6.40643e-08	-4.74838e-08	1.65805e-08	1.06362e-06	1.97603e-07	1.26122e-06	1.84967e-07	-1.06418e-07	7.85491e-08
13.689	2.37537e-07	-1.02054e-07	1.35484e-07	5.56761e-07	8.88351e-08	6.45596e-07	1.56294e-06	7.29922e-08	1.63593e-06	7.62971e-07	-2.06703e-07	5.56267e-07	1.49990e-07	-7.36359e-08	7.63544e-08	6.41143e-08	-4.75209e-08	1.65934e-08	1.06054e-06	1.95985e-07	1.25652e-06	1.85332e-07	-1.06628e-07	7.87043e-08
13.713	2.37824e-07	-1.02177e-07	1.35647e-07	5.54931e-07	8.83807e-08	6.43312e-07	1.56116e-06	7.25512e-08	1.63371e-06	7.64267e-07	-2.07054e-07	5.57212e-07	1.50406e-07	-7.38401e-08	7.65661e-08	6.41640e-08	-4.75577e-08	1.66063e-08	1.05746e-06	1.94367e-07	1.25183e-06	1.85697e-07	-1.06838e-07	7.88592e-08
13.738	2.38107e-07	-1.02299e-07	1.35809e-07	5.53097e-07	8.79260e-08	6.41023e-07	1.55937e-06	7.21102e-08	1.63148e-06	7.65555e-07	-2.07403e-07	5.58151e-07	1.50821e-07	-7.40439e-08	7.67774e-08	6.42133e-08	-4.75943e-08	1.66190e-08	1.05438e-06	1.92750e-07	1.24713e-06	1.86061e-07	-1.07047e-07	7.90138e-08
13.763	2.38388e-07	-1.02419e-07	1.35969e-07	5.51260e-07	8.74710e-08	6.38731e-07	1.55757e-06	7.16692e-08	1.62924e-06	7.66834e-07	-2.07750e-07	5.59084e-07	1.51236e-07	-7.42474e-08	7.69884e-08	6.42624e-08	-4.76306e-08	1.66317e-08	1.05129e-06	1.91134e-07	1.24243e-06	1.86425e-07	-1.07257e-07	7.91681e-08
13.787	2.38667e-07	-1.02539e-07	1.36128e-07	5.49419e-07	8.70157e-08	6.36435e-07	1.55576e-06	7.12281e-08	1.62699e-06	7.68106e-07	-2.08095e-07	5.60012e-07	1.51650e-07	-7.44506e-08	7.71992e-08	6.43112e-08	-4.76668e-08	1.66444e-08	1.04821e-06	1.89519e-07	1.23773e-06	1.86787e-07	-1.07465e-07	7.93221e-08
13.812	2.38942e-07	-1.02657e-07	1.36285e-07	5.47575e-07	8.65602e-08	6.34135e-07	1.55394e-06	7.07872e-08	1.62473e-06	7.69370e-07	-2.08437e-07	5.60933e-07	1.52063e-07	-7.46535e-08	7.74095e-08	6.43597e-08	-4.77027e-08	1.66569e-08	1.04512e-06	1.87904e-07	1.23302e-06	1.87149e-07	-1.07674e-07	7.94759e-08
13.836	2.39215e-07	-1.02774e-07	1.36440e-07	5.45728e-07	8.61045e-08	6.31833e-07	1.55212e-06	7.03462e-08	1.62246e-06	7.70625e-07	-2.08777e-07	5.61848e-07	1.52476e-07	-7.48561e-08	7.76196e-08	6.44079e-08	-4.77385e-08	1.66694e-08	1.04203e-06	1.86290e-07	1.22832e-06	1.87511e-07	-1.07882e-07	7.96294e-08
13.861	2.39484e-07	-1.02890e-07	1.36594e-07	5.43878e-07	8.56484e-08	6.29526e-07	1.55028e-06	6.99053e-08	1.62018e-06	7.71872e-07	-2.09115e-07	5.62757e-07	1.52888e-07	-7.50584e-08	7.78294e-08	6.44558e-08	-4.77740e-08	1.66818e-08	1.03894e-06	1.84677e-07	1.22362e-06	1.87872e-07	-1.08089e-07	7.97826e-08
13.885	2.39751e-07	-1.03005e-07	1.36746e-07	5.42025e-07	8.51922e-08	6.27217e-07	1.54844e-06	6.94645e-08	1.61790e-06	7.73111e-07	-2.09451e-07	5.63661e-07	1.53299e-07	-7.52604e-08	7.80388e-08	6.45036e-08	-4.78094e-08	1.66942e-08	1.03585e-06	1.83065e-07	1.21892e-06	1.88232e-07	-1.08296e-07	7.99355e-08
13.910	2.40016e-07	-1.03118e-07	1.36897e-07	5.40168e-07	8.47358e-08	6.24904e-07	1.54658e-06	6.90237e-08	1.61561e-06	7.74342e-07	-2.09784e-07	5.64558e-07	1.53710e-07	-7.54620e-08	7.82479e-08	6.45510e-08	-4.78446e-08	1.67064e-08	1.03276e-06	1.81454e-07	1.21422e-06	1.88591e-07	-1.08503e-07	8.00882e-08
13.935	2.40277e-07	-1.03231e-07	1.37046e-07	5.38309e-07	8.42791e-08	6.22588e-07	1.54472e-06	6.85830e-08	1.61330e-06	7.75564e-07	-2.10115e-07	5.65449e-07	1.54120e-07	-7.56634e-08	7.84568e-08	6.45982e-08	-4.78796e-08	1.67187e-08	1.02967e-06	1.79844e-07	1.20951e-06	1.88950e-07	-1.08710e-07	8.02406e-08
13.959	2.40536e-07	-1.03342e-07	1.37194e-07	5.36447e-07	8.38222e-08	6.20269e-07	1.54285e-06	6.81424e-08	1.61099e-06	7.76779e-07	-2.10444e-07	5.66334e-07	1.54530e-07	-7.58645e-08	7.86653e-08	6.46452e-08	-4.79144e-08	1.67308e-08	1.02658e-06	1.78236e-07	1.20481e-06	1.89308e-07	-1.08916e-07	8.03927e-08
13.984	2.40792e-07	-1.03452e-07	1.37340e-07	5.34582e-07	8.33652e-08	6.17947e-07	1.54097e-06	6.77019e-08	1.60867e-06	7.77985e-07	-2.10771e-07	5.67214e-07	1.54939e-07	-7.60653e-08	7.88735e-08	6.46919e-08	-4.79490e-08	1.67429e-08	1.02348e-06	1.76628e-07	1.20011e-06	1.89666e-07	-1.09121e-07	8.05445e-08
14.008	2.41045e-07	-1.03561e-07	1.37484e-07	5.32714e-07	8.29080e-08	6.15622e-07	1.53909e-06	6.72615e-08	1.60635e-06	7.79182e-07	-2.11095e-07	5.68087e-07	1.55347e-07	-7.62658e-08	7.90813e-08	6.47384e-08	-4.79835e-08	1.67549e-08	1.02039e-06	1.75022e-07	1.19541e-06	1.90023e-07	-1.09327e-07	8.06961e-08
14.033	2.41295e-07	-1.03668e-07	1.37627e-07	5.30844e-07	8.24506e-08	6.13294e-07	1.53719e-06	6.68212e-08	1.60401e-06	7.80371e-07	-2.11417e-07	5.68954e-07	1.55755e-07	-7.64659e-08	7.92889e-08	6.47847e-08	-4.80178e-08	1.67669e-08	1.01730e-06	1.73417e-07	1.19071e-06	1.90379e-07	-1.09532e-07	8.08474e-08
14.057	2.41543e-07	-1.03775e-07	1.37768e-07	5.28971e-07	8.19931e-08	6.10964e-07	1.53529e-06	6.63811e-08	1.60167e-06	7.81552e-07	-2.11737e-07	5.69815e-07	1.56162e-07	-7.66658e-08	7.94962e-08	6.48308e-08	-4.80520e-08	1.67789e-08	1.01420e-06	1.71813e-07	1.18602e-06	1.90735e-07	-1.09736e-07	8.09984e-08
14.082	2.41788e-07	-1.03880e-07	1.37908e-07	5.27095e-07	8.15354e-08	6.08630e-07	1.53338e-06	6.59411e-08	1.59932e-06	7.82725e-07	-2.12055e-07	5.70670e-07	1.56569e-07	-7.68654e-08	7.97031e-08	6.48767e-08	-4.80860e-08	1.67907e-08	1.01111e-06	1.70211e-07	1.18132e-06	1.91090e-07	-1.09941e-07	8.11492e-08
14.107	2.42030e-07	-1.03984e-07	1.38046e-07	5.25217e-07	8.10776e-08	6.06295e-07	1.53146e-06	6.55013e-08	1.59696e-06	7.83889e-07	-2.12370e-07	5.71518e-07	1.56974e-07	-7.70647e-08	7.99098e-08	6.49224e-08	-4.81198e-08	1.68026e-08	1.00801e-06	1.68610e-07	1.17662e-06	1.91444e-07	-1.10144e-07	8.12996e-08
14.131	2.42269e-07	-1.04087e-07	1.38182e-07	5.23336e-07	8.06197e-08	6.03956e-07	1.52953e-06	6.50616e-08	1.59459e-06	7.85045e-07	-2.12684e-07	5.72361e-07	1.57380e-07	-7.72637e-08	8.01161e-08	6.49679e-08	-4.81536e-08	1.68143e-08	1.00492e-06	1.67010e-07	1.17193e-06	1.91798e-07	-1.10348e-07	8.14499e-08
14.156	2.42506e-07	-1.04188e-07	1.38317e-07	5.21454e-07	8.01616e-08	6.01615e-07	1.52760e-06	6.46221e-08	1.59222e-06	7.86192e-07	-2.12994e-07	5.73197e-07	1.57785e-07	-7.74624e-08	8.03221e-08	6.50132e-08	-4.81872e-08	1.68261e-08	1.00183e-06	1.65412e-07	1.16724e-06	1.92151e-07	-1.10551e-07	8.15998e-08
14.180	2.42739e-07	-1.04289e-07	1.38451e-07	5.19568e-07	7.97035e-08	5.99272e-07	1.52566e-06	6.41828e-08	1.58984e-06	7.87331e-07	-2.13303e-07	5.74028e-07	1.58189e-07	-7.76608e-08	8.05279e-08	6.50584e-08	-4.82206e-08	1.68378e-08	9.98733e-07	1.63816e-07	1.16255e-06	1.92503e-07	-1.10754e-07	8.17495e-08
14.205	2.42971e-07	-1.04388e-07	1.38583e-07	5.17681e-07	7.92453e-08	5.96926e-07	1.52371e-06	6.37437e-08	1.58745e-06	7.88461e-07	-2.13609e-07	5.74852e-07	1.58592e-07	-7.78589e-08	8.07333e-08	6.51034e-08	-4.82540e-08	1.68494e-08	9.95640e-07	1.62221e-07	1.15786e-06	1.92855e-07	-1.10956e-07	8.18989e-08
14.230	2.43199e-07	-1.04486e-07	1.38713e-07	5.15792e-07	7.87870e-08	5.94579e-07	1.52175e-06	6.33048e-08	1.58505e-06	7.89583e-07	-2.13913e-07	5.75670e-07	1.58995e-07	-7.80567e-08	8.09384e-08	6.51482e-08	-4.82872e-08	1.68610e-08	9.92547e-07	1.60627e-07	1.15317e-06	1.93206e-07	-1.11158e-07	8.20481e-08
14.254	2.43424e-07	-1.04583e-07	1.38841e-07	5.13900e-07	7.83287e-08	5.92229e-07	1.51978e-06	6.28662e-08	1.58265e-06	7.90696e-07	-2.14215e-07	5.76481e-07	1.59397e-07	-7.82542e-08	8.11432e-08	6.51929e-08	-4.83203e-08	1.68726e-08	9.89455e-07	1.59036e-07	1.14849e-06	1.93557e-07	-1.11360e-07	8.21970e-08
14.279	2.43647e-07	-1.04679e-07	1.38969e-07	5.12006e-07	7.78703e-08	5.89877e-07	1.51781e-06	6.24277e-08	1.58024e-06	7.91801e-07	-2.14514e-07	5.77287e-07	1.59799e-07	-7.84515e-08	8.13477e-08	6.52375e-08	-4.83534e-08	1.68841e-08	9.86364e-07	1.57446e-07	1.14381e-06	1.93907e-07	-1.11561e-07	8.23456e-08
14.303	2.43867e-07	-1.04773e-07	1.39094e-07	5.10111e-07	7.74118e-08	5.87523e-07	1.51583e-06	6.19895e-08	1.57782e-06	7.92897e-07	-2.14811e-07	5.78086e-07	1.60200e-07	-7.86484e-08	8.15520e-08	6.52819e-08	-4.83863e-08	1.68956e-08	9.83274e-07	1.55858e-07	1.13913e-06	1.94256e-07	-1.11762e-07	8.24940e-08
14.328	2.44085e-07	-1.04867e-07	1.39218e-07	5.08213e-07	7.69534e-08	5.85167e-07	1.51385e-06	6.15515e-08	1.57540e-06	7.93985e-07	-2.15106e-07	5.78879e-07	1.60601e-07	-7.88451e-08	8.17559e-08	6.53262e-08	-4.84191e-08	1.69071e-08	9.80185e-07	1.54272e-07	1.13446e-06	1.94605e-07	-1.11963e-07	8.26421e-08
14.352	2.44299e-07	-1.04959e-07	1.39341e-07	5.06314e-07	7.64949e-08	5.82809e-07	1.51185e-06	6.11138e-08	1.57297e-06	7.95064e-07	-2.15398e-07	5.79666e-07	1.61001e-07	-7.90414e-08	8.19595e-08	6.53703e-08	-4.84518e-08	1.69185e-08	9.77098e-07	1.52688e-07	1.12979e-06	1.94953e-07	-1.12163e-07	8.27899e-08
14.377	2.44511e-07	-1.05050e-07	1.39461e-07	5.04413e-07	7.60364e-08	5.80449e-07	1.50985e-06	6.06764e-08	1.57053e-06	7.96134e-07	-2.15688e-07	5.80446e-07	1.61400e-07	-7.92375e-08	8.21628e-08	6.54144e-08	-4.84845e-08	1.69299e-08	9.74011e-07	1.51105e-07	1.12512e-06	1.95301e-07	-1.12363e-07	8.29375e-08
14.402	2.44721e-07	-1.05140e-07	1.39581e-07	5.02510e-07	7.55778e-08	5.78088e-07	1.50784e-06	6.02392e-08	1.56808e-06	7.97196e-07	-2.15976e-07	5.81221e-07	1.61799e-07	-7.94333e-08	8.23658e-08	6.54583e-08	-4.85171e-08	1.69413e-08	9.70926e-07	1.49525e-07	1.12045e-06	1.95648e-07	-1.12563e-07	8.30848e-08
14.426	2.44927e-07	-1.05229e-07	1.39699e-07	5.00606e-07	7.51194e-08	5.75725e-07	1.50583e-06	5.98023e-08	1.56563e-06	7.98249e-07	-2.16261e-07	5.81989e-07	1.62197e-07	-7.96288e-08	8.25686e-08	6.55022e-08	-4.85495e-08	1.69526e-08	9.67842e-07	1.47946e-07	1.11579e-06	1.95994e-07	-1.12762e-07	8.32319e-08
14.451	2.45131e-07	-1.05316e-07	1.39815e-07	4.98700e-07	7.46609e-08	5.73361e-07	1.50381e-06	5.93657e-08	1.56317e-06	7.99294e-07	-2.16544e-07	5.82750e-07	1.62595e-07	-7.98240e-08	8.27710e-08	6.55459e-08	-4.85820e-08	1.69639e-08	9.64760e-07	1.46370e-07	1.11113e-06	1.96340e-07	-1.12961e-07	8.33787e-08
14.475	2.45332e-07	-1.05403e-07	1.39930e-07	4.96793e-07	7.42024e-08	5.70995e-07	1.50178e-06	5.89295e-08	1.56071e-06	8.00330e-07	-2.16825e-07	5.83505e-07	1.62992e-07	-8.00190e-08	8.29731e-08	6.55896e-08	-4.86143e-08	1.69752e-08	9.61680e-07	1.44796e-07	1.10648e-06	1.96685e-07	-1.13160e-07	8.35253e-08
14.500	2.45531e-07	-1.05488e-07	1.40043e-07	4.94884e-07	7.37440e-08	5.68628e-07	1.49974e-06	5.84935e-08	1.55824e-06	8.01357e-07	-2.17103e-07	5.84254e-07	1.63389e-07	-8.02136e-08	8.31750e-08	6.56332e-08	-4.86467e-08	1.69865e-08	9.58601e-07	1.43224e-07	1.10182e-06	1.97029e-07	-1.13358e-07	8.36716e-08
14.524	2.45726e-07	-1.05572e-07	1.40154e-07	4.92974e-07	7.32857e-08	5.66259e-07	1.49770e-06	5.80578e-08	1.55576e-06	8.02376e-07	-2.17379e-07	5.84997e-07	1.63785e-07	-8.04080e-08	8.33765e-08	6.56767e-08	-4.86789e-08	1.69978e-08	9.55524e-07	1.41654e-07	1.09718e-06	1.97373e-07	-1.13556e-07	8.38176e-08
14.549	2.45919e-07	-1.05655e-07	1.40264e-07	4.91062e-07	7.28274e-08	5.63889e-07	1.49565e-06	5.76225e-08	1.55328e-06	8.03386e-07	-2.17653e-07	5.85733e-07	1.64180e-07	-8.06021e-08	8.35778e-08	6.57202e-08	-4.87111e-08	1.70090e-08	9.52450e-07	1.40086e-07	1.09254e-06	1.97717e-07	-1.13753e-07	8.39634e-08
14.574	2.46110e-07	-1.05737e-07	1.40373e-07	4.89149e-07	7.23692e-08	5.61519e-07	1.49360e-06	5.71876e-08	1.55079e-06	8.04387e-07	-2.17924e-07	5.86463e-07	1.64575e-07	-8.07959e-08	8.37787e-08	6.57636e-08	-4.87433e-08	1.70203e-08	9.49377e-07	1.38521e-07	1.08790e-06	1.98059e-07	-1.13950e-07	8.41089e-08
14.598	2.46297e-07	-1.05817e-07	1.40480e-07	4.87235e-07	7.19111e-08	5.59147e-07	1.49154e-06	5.67529e-08	1.54829e-06	8.05380e-07	-2.18193e-07	5.87187e-07	1.64969e-07	-8.09894e-08	8.39794e-08	6.58069e-08	-4.87754e-08	1.70315e-08	9.46307e-07	1.36958e-07	1.08326e-06	1.98401e-07	-1.14147e-07	8.42542e-08
14.623	2.46483e-07	-1.05897e-07	1.40586e-07	4.85320e-07	7.14531e-08	5.56774e-07	1.48947e-06	5.63187e-08	1.54579e-06	8.06363e-07	-2.18459e-07	5.87904e-07	1.65362e-07	-8.11827e-08	8.41798e-08	6.58503e-08	-4.88076e-08	1.70427e-08	9.43239e-07	1.35397e-07	1.07864e-06	1.98743e-07	-1.14344e-07	8.43993e-08
14.647	2.46665e-07	-1.05975e-07	1.40690e-07	4.83404e-07	7.09952e-08	5.54400e-07	1.48740e-06	5.58848e-08	1.54328e-06	8.07338e-07	-2.18723e-07	5.88615e-07	1.65755e-07	-8.13756e-08	8.43799e-08	6.58936e-08	-4.88396e-08	1.70539e-08	9.40173e-07	1.33839e-07	1.07401e-06	1.99084e-07	-1.14540e-07	8.45440e-08
14.672	2.46845e-07	-1.06052e-07	1.40792e-07	4.81487e-07	7.05374e-08	5.52025e-07	1.48532e-06	5.54512e-08	1.54077e-06	8.08305e-07	-2.18985e-07	5.89320e-07	1.66148e-07	-8.15683e-08	8.45797e-08	6.59368e-08	-4.88717e-08	1.70651e-08	9.37111e-07	1.32283e-07	1.06939e-06	1.99424e-07	-1.14736e-07	8.46886e-08
14.696	2.47022e-07	-1.06129e-07	1.40893e-07	4.79570e-07	7.00797e-08	5.49649e-07	1.48323e-06	5.50181e-08	1.53825e-06	8.09262e-07	-2.19245e-07	5.90018e-07	1.66540e-07	-8.17607e-08	8.47792e-08	6.59801e-08	-4.89038e-08	1.70763e-08	9.34050e-07	1.30729e-07	1.06478e-06	1.99764e-07	-1.14931e-07	8.48329e-08
14.721	2.47196e-07	-1.06203e-07	1.40993e-07	4.77651e-07	6.96222e-08	5.47273e-07	1.48114e-06	5.45854e-08	1.53572e-06	8.10211e-07	-2.19502e-07	5.90709e-07	1.66931e-07	-8.19529e-08	8.49784e-08	6.60233e-08	-4.89358e-08	1.70875e-08	9.30993e-07	1.29178e-07	1.06017e-06	2.00103e-07	-1.15126e-07	8.49769e-08
14.746	2.47368e-07	-1.06277e-07	1.41091e-07	4.75731e-07	6.91648e-08	5.44896e-07	1.47904e-06	5.41530e-08	1.53319e-06	8.11151e-07	-2.19756e-07	5.91395e-07	1.67322e-07	-8.21447e-08	8.51773e-08	6.60666e-08	-4.89679e-08	1.70987e-08	9.27938e-07	1.27630e-07	1.05557e-06	2.00442e-07	-1.15321e-07	8.51207e-08
14.770	2.47537e-07	-1.06350e-07	1.41187e-07	4.73811e-07	6.87076e-08	5.42519e-07	1.47694e-06	5.37211e-08	1.53066e-06	8.12082e-07	-2.20008e-07	5.92074e-07	1.67712e-07	-8.23363e-08	8.53760e-08	6.61098e-08	-4.89999e-08	1.71099e-08	9.24887e-07	1.26085e-07	1.05097e-06	2.00780e-07	-1.15516e-07	8.52642e-08
14.795	2.47704e-07	-1.06421e-07	1.41282e-07	4.71891e-07	6.82505e-08	5.40141e-07	1.47483e-06	5.32896e-08	1.52812e-06	8.13004e-07	-2.20258e-07	5.92746e-07	1.68102e-07	-8.25276e-08	8.55744e-08	6.61531e-08	-4.90320e-08	1.71211e-08	9.21839e-07	1.24542e-07	1.04638e-06	2.01117e-07	-1.15710e-07	8.54075e-08
14.819	2.47867e-07	-1.06492e-07	1.41376e-07	4.69969e-07	6.77936e-08	5.37763e-07	1.47271e-06	5.28585e-08	1.52557e-06	8.13918e-07	-2.20506e-07	5.93412e-07	1.68491e-07	-8.27186e-08	8.57724e-08	6.61963e-08	-4.90641e-08	1.71323e-08	9.18793e-07	1.23001e-07	1.04179e-06	2.01454e-07	-1.15904e-07	8.55506e-08
14.844	2.48029e-07	-1.06561e-07	1.41468e-07	4.68047e-07	6.73369e-08	5.35384e-07	1.47059e-06	5.24279e-08	1.52302e-06	8.14822e-07	-2.20751e-07	5.94071e-07	1.68880e-07	-8.29094e-08	8.59702e-08	6.62396e-08	-4.90962e-08	1.71435e-08	9.15751e-07	1.21464e-07	1.03722e-06	2.01790e-07	-1.16097e-07	8.56934e-08
14.868	2.48187e-07	-1.06629e-07	1.41558e-07	4.66125e-07	6.68804e-08	5.33005e-07	1.46847e-06	5.19977e-08	1.52047e-06	8.15718e-07	-2.20994e-07	5.94725e-07	1.69268e-07	-8.30999e-08	8.61678e-08	6.62830e-08	-4.91283e-08	1.71547e-08	9.12713e-07	1.19929e-07	1.03264e-06	2.02126e-07	-1.16290e-07	8.58359e-08
14.893	2.48344e-07	-1.06696e-07	1.41647e-07	4.64202e-07	6.64241e-08	5.30626e-07	1.46634e-06	5.15679e-08	1.51791e-06	8.16605e-07	-2.21234e-07	5.95371e-07	1.69655e-07	-8.32901e-08	8.63650e-08	6.63264e-08	-4.91604e-08	1.71659e-08	9.09678e-07	1.18397e-07	1.02808e-06	2.02461e-07	-1.16483e-07	8.59782e-08
14.918	2.48497e-07	-1.06762e-07	1.41735e-07	4.62279e-07	6.59681e-08	5.28247e-07	1.46420e-06	5.11387e-08	1.51534e-06	8.17483e-07	-2.21472e-07	5.96011e-07	1.70042e-07	-8.34800e-08	8.65619e-08	6.63698e-08	-4.91926e-08	1.71772e-08	9.06647e-07	1.16868e-07	1.02352e-06	2.02796e-07	-1.16675e-07	8.61203e-08
14.942	2.48648e-07	-1.06827e-07	1.41821e-07	4.60356e-07	6.55122e-08	5.25868e-07	1.46206e-06	5.07098e-08	1.51277e-06	8.18353e-07	-2.21707e-07	5.96645e-07	1.70428e-07	-8.36697e-08	8.67586e-08	6.64133e-08	-4.92249e-08	1.71884e-08	9.03619e-07	1.15342e-07	1.01896e-06	2.03130e-07	-1.16868e-07	8.62621e-08
14.967	2.48796e-07	-1.06891e-07	1.41905e-07	4.58433e-07	6.50566e-08	5.23489e-07	1.45991e-06	5.02815e-08	1.51019e-06	8.19213e-07	-2.21940e-07	5.97273e-07	1.70814e-07	-8.38591e-08	8.69550e-08	6.64568e-08	-4.92571e-08	1.71997e-08	9.00595e-07	1.13819e-07	1.01441e-06	2.03463e-07	-1.17059e-07	8.64037e-08
14.991	2.48942e-07	-1.06954e-07	1.41989e-07	4.56509e-07	6.46013e-08	5.21111e-07	1.45776e-06	4.98536e-08	1.50761e-06	8.20064e-07	-2.22171e-07	5.97893e-07	1.71199e-07	-8.40482e-08	8.71511e-08	6.65004e-08	-4.92895e-08	1.72110e-08	8.97576e-07	1.12299e-07	1.00987e-06	2.03796e-07	-1.17251e-07	8.65450e-08
15.016	2.49085e-07	-1.07015e-07	1.42070e-07	4.54586e-07	6.41462e-08	5.18732e-07	1.45560e-06	4.94263e-08	1.50503e-06	8.20907e-07	-2.22399e-07	5.98508e-07	1.71584e-07	-8.42371e-08	8.73469e-08	6.65441e-08	-4.93218e-08	1.72223e-08	8.94560e-07	1.10782e-07	1.00534e-06	2.04128e-07	-1.17442e-07	8.66861e-08
15.041	2.49226e-07	-1.07076e-07	1.42150e-07	4.52662e-07	6.36914e-08	5.16354e-07	1.45344e-06	4.89994e-08	1.50244e-06	8.21741e-07	-2.22625e-07	5.99115e-07	1.71968e-07	-8.44256e-08	8.75425e-08	6.65879e-08	-4.93543e-08	1.72336e-08	8.91548e-07	1.09268e-07	1.00082e-06	2.04460e-07	-1.17633e-07	8.68270e-08
15.065	2.49364e-07	-1.07135e-07	1.42229e-07	4.50739e-07	6.32368e-08	5.13976e-07	1.45127e-06	4.85731e-08	1.49985e-06	8.22565e-07	-2.22849e-07	5.99717e-07	1.72352e-07	-8.46140e-08	8.77377e-08	6.66318e-08	-4.93868e-08	1.72450e-08	8.88541e-07	1.07757e-07	9.96298e-07	2.04791e-07	-1.17823e-07	8.69676e-08
15.090	2.49500e-07	-1.07193e-07	1.42306e-07	4.48816e-07	6.27826e-08	5.11598e-07	1.44910e-06	4.81472e-08	1.49725e-06	8.23381e-07	-2.23070e-07	6.00312e-07	1.72735e-07	-8.48020e-08	8.79327e-08	6.66757e-08	-4.94194e-08	1.72563e-08	8.85538e-07	1.06249e-07	9.91787e-07	2.05121e-07	-1.18014e-07	8.71080e-08
15.114	2.49633e-07	-1.07250e-07	1.42382e-07	4.46893e-07	6.23286e-08	5.09221e-07	1.44693e-06	4.77219e-08	1.49465e-06	8.24188e-07	-2.23288e-07	6.00900e-07	1.73117e-07	-8.49898e-08	8.81274e-08	6.67198e-08	-4.94521e-08	1.72677e-08	8.82539e-07	1.04745e-07	9.87284e-07	2.05451e-07	-1.18203e-07	8.72481e-08
15.139	2.49763e-07	-1.07306e-07	1.42457e-07	4.44970e-07	6.18750e-08	5.06845e-07	1.44475e-06	4.72971e-08	1.49204e-06	8.24986e-07	-2.23504e-07	6.01482e-07	1.73499e-07	-8.51773e-08	8.83219e-08	6.67640e-08	-4.94848e-08	1.72792e-08	8.79545e-07	1.03243e-07	9.82788e-07	2.05781e-07	-1.18393e-07	8.73880e-08
15.163	2.49891e-07	-1.07361e-07	1.42530e-07	4.43047e-07	6.14217e-08	5.04469e-07	1.44256e-06	4.68729e-08	1.48943e-06	8.25775e-07	-2.23718e-07	6.02057e-07	1.73881e-07	-8.53645e-08	8.85160e-08	6.68083e-08	-4.95177e-08	1.72907e-08	8.76555e-07	1.01745e-07	9.78301e-07	2.06110e-07	-1.18582e-07	8.75277e-08
15.188	2.50016e-07	-1.07415e-07	1.42601e-07	4.41125e-07	6.09687e-08	5.02094e-07	1.44037e-06	4.64492e-08	1.48682e-06	8.26556e-07	-2.23930e-07	6.02626e-07	1.74261e-07	-8.55515e-08	8.87099e-08	6.68527e-08	-4.95506e-08	1.73021e-08	8.73571e-07	1.00251e-07	9.73821e-07	2.06438e-07	-1.18771e-07	8.76671e-08
15.213	2.50139e-07	-1.07468e-07	1.42671e-07	4.39204e-07	6.05160e-08	4.99720e-07	1.43818e-06	4.60260e-08	1.48420e-06	8.27327e-07	-2.24139e-07	6.03188e-07	1.74642e-07	-8.57382e-08	8.89035e-08	6.68973e-08	-4.95836e-08	1.73137e-08	8.70591e-07	9.87592e-08	9.69350e-07	2.06766e-07	-1.18960e-07	8.78063e-08
15.237	2.50260e-07	-1.07520e-07	1.42740e-07	4.37283e-07	6.00637e-08	4.97347e-07	1.43598e-06	4.56034e-08	1.48158e-06	8.28089e-07	-2.24345e-07	6.03744e-07	1.75021e-07	-8.59247e-08	8.90968e-08	6.69420e-08	-4.96168e-08	1.73253e-08	8.67616e-07	9.72712e-08	9.64887e-07	2.07093e-07	-1.19148e-07	8.79452e-08
15.262	2.50378e-07	-1.07570e-07	1.42807e-07	4.35363e-07	5.96118e-08	4.94974e-07	1.43378e-06	4.51814e-08	1.47896e-06	8.28843e-07	-2.24549e-07	6.04293e-07	1.75401e-07	-8.61108e-08	8.92899e-08	6.69869e-08	-4.96500e-08	1.73369e-08	8.64646e-07	9.57866e-08	9.60432e-07	2.07420e-07	-1.19336e-07	8.80839e-08
15.286	2.50493e-07	-1.07620e-07	1.42873e-07	4.33443e-07	5.91602e-08	4.92603e-07	1.43157e-06	4.47599e-08	1.47633e-06	8.29587e-07	-2.24751e-07	6.04836e-07	1.75779e-07	-8.62967e-08	8.94826e-08	6.70319e-08	-4.96834e-08	1.73485e-08	8.61681e-07	9.43054e-08	9.55986e-07	2.07746e-07	-1.19523e-07	8.82224e-08
15.311	2.50606e-07	-1.07669e-07	1.42938e-07	4.31524e-07	5.87090e-08	4.90233e-07	1.42936e-06	4.43390e-08	1.47370e-06	8.30323e-07	-2.24950e-07	6.05372e-07	1.76158e-07	-8.64824e-08	8.96751e-08	6.70770e-08	-4.97168e-08	1.73602e-08	8.58721e-07	9.28278e-08	9.51549e-07	2.08071e-07	-1.19711e-07	8.83607e-08
15.335	2.50717e-07	-1.07716e-07	1.43001e-07	4.29606e-07	5.82582e-08	4.87864e-07	1.42714e-06	4.39188e-08	1.47106e-06	8.31049e-07	-2.25147e-07	6.05902e-07	1.76535e-07	-8.66678e-08	8.98674e-08	6.71224e-08	-4.97504e-08	1.73719e-08	8.55767e-07	9.13537e-08	9.47121e-07	2.08396e-07	-1.19898e-07	8.84987e-08
15.360	2.50825e-07	-1.07763e-07	1.43062e-07	4.27688e-07	5.78077e-08	4.85496e-07	1.42492e-06	4.34991e-08	1.46842e-06	8.31767e-07	-2.25341e-07	6.06425e-07	1.76912e-07	-8.68529e-08	9.00593e-08	6.71679e-08	-4.97842e-08	1.73837e-08	8.52818e-07	8.98832e-08	9.42701e-07	2.08721e-07	-1.20084e-07	8.86364e-08
15.385	2.50931e-07	-1.07808e-07	1.43123e-07	4.25772e-07	5.73577e-08	4.83130e-07	1.42270e-06	4.30800e-08	1.46578e-06	8.32475e-07	-2.25533e-07	6.06942e-07	1.77289e-07	-8.70377e-08	9.02510e-08	6.72136e-08	-4.98180e-08	1.73955e-08	8.49874e-07	8.84163e-08	9.38291e-07	2.09044e-07	-1.20271e-07	8.87739e-08
15.409	2.51034e-07	-1.07852e-07	1.43182e-07	4.23857e-07	5.69081e-08	4.80765e-07	1.42047e-06	4.26615e-08	1.46314e-06	8.33175e-07	-2.25723e-07	6.07452e-07	1.77665e-07	-8.72223e-08	9.04424e-08	6.72595e-08	-4.98520e-08	1.74074e-08	8.46936e-07	8.69530e-08	9.33889e-07	2.09368e-07	-1.20457e-07	8.89112e-08
15.434	2.51135e-07	-1.07896e-07	1.43239e-07	4.21942e-07	5.64590e-08	4.78401e-07	1.41824e-06	4.22436e-08	1.46049e-06	8.33866e-07	-2.25910e-07	6.07956e-07	1.78040e-07	-8.74066e-08	9.06335e-08	6.73055e-08	-4.98862e-08	1.74193e-08	8.44004e-07	8.54934e-08	9.29498e-07	2.09691e-07	-1.20642e-07	8.90483e-08
15.458	2.51233e-07	-1.07938e-07	1.43295e-07	4.20029e-07	5.60102e-08	4.76039e-07	1.41601e-06	4.18264e-08	1.45784e-06	8.34547e-07	-2.26095e-07	6.08453e-07	1.78415e-07	-8.75907e-08	9.08243e-08	6.73518e-08	-4.99205e-08	1.74313e-08	8.41078e-07	8.40376e-08	9.25115e-07	2.10013e-07	-1.20828e-07	8.91851e-08
15.483	2.51329e-07	-1.07979e-07	1.43350e-07	4.18117e-07	5.55619e-08	4.73679e-07	1.41377e-06	4.14097e-08	1.45518e-06	8.35220e-07	-2.26277e-07	6.08943e-07	1.78789e-07	-8.77745e-08	9.10149e-08	6.73983e-08	-4.99550e-08	1.74433e-08	8.38157e-07	8.25854e-08	9.20743e-07	2.10334e-07	-1.21013e-07	8.93217e-08
15.507	2.51423e-07	-1.08019e-07	1.43403e-07	4.16206e-07	5.51141e-08	4.71320e-07	1.41153e-06	4.09938e-08	1.45253e-06	8.35884e-07	-2.26457e-07	6.09427e-07	1.79163e-07	-8.79580e-08	9.12052e-08	6.74450e-08	-4.99896e-08	1.74554e-08	8.35243e-07	8.11371e-08	9.16380e-07	2.10655e-07	-1.21197e-07	8.94580e-08
15.532	2.51514e-07	-1.08058e-07	1.43455e-07	4.14297e-07	5.46667e-08	4.68964e-07	1.40929e-06	4.05784e-08	1.44987e-06	8.36539e-07	-2.26634e-07	6.09905e-07	1.79536e-07	-8.81412e-08	9.13952e-08	6.74919e-08	-5.00243e-08	1.74676e-08	8.32334e-07	7.96926e-08	9.12027e-07	2.10976e-07	-1.21382e-07	8.95942e-08
15.557	2.51603e-07	-1.08097e-07	1.43506e-07	4.12389e-07	5.42198e-08	4.66609e-07	1.40704e-06	4.01637e-08	1.44721e-06	8.37185e-07	-2.26809e-07	6.10375e-07	1.79909e-07	-8.83242e-08	9.15850e-08	6.75391e-08	-5.00593e-08	1.74798e-08	8.29432e-07	7.82519e-08	9.07684e-07	2.11296e-07	-1.21566e-07	8.97300e-08
15.581	2.51689e-07	-1.08134e-07	1.43555e-07	4.10482e-07	5.37734e-08	4.64255e-07	1.40479e-06	3.97497e-08	1.44454e-06	8.37822e-07	-2.26982e-07	6.10840e-07	1.80281e-07	-8.85070e-08	9.17745e-08	6.75864e-08	-5.00944e-08	1.74920e-08	8.26535e-07	7.68152e-08	9.03351e-07	2.11615e-07	-1.21750e-07	8.98657e-08
15.606	2.51773e-07	-1.08170e-07	1.43603e-07	4.08577e-07	5.33275e-08	4.61904e-07	1.40254e-06	3.93363e-08	1.44187e-06	8.38450e-07	-2.27152e-07	6.11298e-07	1.80653e-07	-8.86894e-08	9.19637e-08	6.76341e-08	-5.01297e-08	1.75044e-08	8.23646e-07	7.53823e-08	8.99028e-07	2.11934e-07	-1.21933e-07	9.00011e-08
15.630	2.51855e-07	-1.08205e-07	1.43650e-07	4.06673e-07	5.28821e-08	4.59555e-07	1.40028e-06	3.89235e-08	1.43920e-06	8.39069e-07	-2.27320e-07	6.11749e-07	1.81024e-07	-8.88716e-08	9.21526e-08	6.76819e-08	-5.01652e-08	1.75168e-08	8.20762e-07	7.39535e-08	8.94716e-07	2.12252e-07	-1.22116e-07	9.01363e-08
15.655	2.51934e-07	-1.08239e-07	1.43695e-07	4.04771e-07	5.24371e-08	4.57208e-07	1.39802e-06	3.85115e-08	1.43653e-06	8.39679e-07	-2.27485e-07	6.12194e-07	1.81395e-07	-8.90536e-08	9.23412e-08	6.77300e-08	-5.02008e-08	1.75292e-08	8.17885e-07	7.25286e-08	8.90414e-07	2.12570e-07	-1.22299e-07	9.02712e-08
15.679	2.52011e-07	-1.08272e-07	1.43739e-07	4.02871e-07	5.19928e-08	4.54864e-07	1.39576e-06	3.81001e-08	1.43386e-06	8.40280e-07	-2.27648e-07	6.12632e-07	1.81765e-07	-8.92352e-08	9.25296e-08	6.77784e-08	-5.02367e-08	1.75417e-08	8.15015e-07	7.11077e-08	8.86122e-07	2.12887e-07	-1.22481e-07	9.04059e-08
15.704	2.52086e-07	-1.08304e-07	1.43782e-07	4.00972e-07	5.15489e-08	4.52521e-07	1.39349e-06	3.76894e-08	1.43118e-06	8.40872e-07	-2.27808e-07	6.13064e-07	1.82134e-07	-8.94167e-08	9.27177e-08	6.78270e-08	-5.02727e-08	1.75543e-08	8.12151e-07	6.96909e-08	8.81842e-07	2.13204e-07	-1.22664e-07	9.05404e-08
15.729	2.52158e-07	-1.08335e-07	1.43823e-07	3.99075e-07	5.11056e-08	4.50181e-07	1.39123e-06	3.72794e-08	1.42851e-06	8.41455e-07	-2.27966e-07	6.13489e-07	1.82503e-07	-8.95978e-08	9.29056e-08	6.78760e-08	-5.03090e-08	1.75670e-08	8.09294e-07	6.82782e-08	8.77572e-07	2.13520e-07	-1.22846e-07	9.06746e-08
15.753	2.52228e-07	-1.08365e-07	1.43863e-07	3.97181e-07	5.06628e-08	4.47843e-07	1.38895e-06	3.68701e-08	1.42582e-06	8.42029e-07	-2.28122e-07	6.13908e-07	1.82872e-07	-8.97787e-08	9.30931e-08	6.79251e-08	-5.03454e-08	1.75797e-08	8.06444e-07	6.68696e-08	8.73313e-07	2.13836e-07	-1.23027e-07	9.08086e-08
15.778	2.52296e-07	-1.08394e-07	1.43901e-07	3.95288e-07	5.02206e-08	4.45508e-07	1.38668e-06	3.64615e-08	1.42314e-06	8.42595e-07	-2.28275e-07	6.14320e-07	1.83240e-07	-8.99593e-08	9.32804e-08	6.79746e-08	-5.03821e-08	1.75925e-08	8.03600e-07	6.54652e-08	8.69066e-07	2.14151e-07	-1.23208e-07	9.09423e-08
15.802	2.52361e-07	-1.08423e-07	1.43939e-07	3.93397e-07	4.97789e-08	4.43175e-07	1.38441e-06	3.60537e-08	1.42046e-06	8.43151e-07	-2.28426e-07	6.14725e-07	1.83607e-07	-9.01396e-08	9.34674e-08	6.80244e-08	-5.04190e-08	1.76054e-08	8.00764e-07	6.40649e-08	8.64829e-07	2.14465e-07	-1.23389e-07	9.10759e-08
15.827	2.52424e-07	-1.08450e-07	1.43975e-07	3.91508e-07	4.93378e-08	4.40845e-07	1.38213e-06	3.56465e-08	1.41777e-06	8.43698e-07	-2.28574e-07	6.15124e-07	1.83974e-07	-9.03197e-08	9.36541e-08	6.80744e-08	-5.04561e-08	1.76183e-08	7.97935e-07	6.26689e-08	8.60604e-07	2.14779e-07	-1.23570e-07	9.12091e-08
15.852	2.52485e-07	-1.08476e-07	1.44009e-07	3.89621e-07	4.88973e-08	4.38518e-07	1.37985e-06	3.52400e-08	1.41509e-06	8.44237e-07	-2.28720e-07	6.15517e-07	1.84340e-07	-9.04995e-08	9.38406e-08	6.81248e-08	-5.04934e-08	1.76314e-08	7.95113e-07	6.12771e-08	8.56390e-07	2.15092e-07	-1.23750e-07	9.13422e-08
15.876	2.52544e-07	-1.08501e-07	1.44043e-07	3.87736e-07	4.84574e-08	4.36193e-07	1.37756e-06	3.48343e-08	1.41240e-06	8.44766e-07	-2.28863e-07	6.15903e-07	1.84706e-07	-9.06791e-08	9.40267e-08	6.81754e-08	-5.05310e-08	1.76445e-08	7.92298e-07	5.98896e-08	8.52188e-07	2.15405e-07	-1.23930e-07	9.14750e-08
15.901	2.52600e-07	-1.08525e-07	1.44075e-07	3.85854e-07	4.80181e-08	4.33872e-07	1.37528e-06	3.44293e-08	1.40971e-06	8.45287e-07	-2.29004e-07	6.16283e-07	1.85071e-07	-9.08583e-08	9.42126e-08	6.82264e-08	-5.05687e-08	1.76577e-08	7.89491e-07	5.85065e-08	8.47997e-07	2.15717e-07	-1.24110e-07	9.16076e-08
15.925	2.52654e-07	-1.08548e-07	1.44106e-07	3.83973e-07	4.75794e-08	4.31553e-07	1.37299e-06	3.40250e-08	1.40702e-06	8.45799e-07	-2.29143e-07	6.16656e-07	1.85436e-07	-9.10373e-08	9.43983e-08	6.82777e-08	-5.06067e-08	1.76709e-08	7.86691e-07	5.71276e-08	8.43818e-07	2.16029e-07	-1.24289e-07	9.17399e-08
15.950	2.52706e-07	-1.08571e-07	1.44135e-07	3.82096e-07	4.71414e-08	4.29237e-07	1.37070e-06	3.36215e-08	1.40432e-06	8.46301e-07	-2.29279e-07	6.17022e-07	1.85800e-07	-9.12161e-08	9.45836e-08	6.83293e-08	-5.06450e-08	1.76843e-08	7.83898e-07	5.57532e-08	8.39651e-07	2.16340e-07	-1.24468e-07	9.18720e-08
15.974	2.52756e-07	-1.08592e-07	1.44164e-07	3.80220e-07	4.67039e-08	4.26924e-07	1.36841e-06	3.32188e-08	1.40163e-06	8.46795e-07	-2.29413e-07	6.17382e-07	1.86163e-07	-9.13946e-08	9.47687e-08	6.83812e-08	-5.06835e-08	1.76977e-08	7.81113e-07	5.43831e-08	8.35496e-07	2.16650e-07	-1.24646e-07	9.20039e-08
15.999	2.52803e-07	-1.08612e-07	1.44191e-07	3.78347e-07	4.62671e-08	4.24614e-07	1.36612e-06	3.28168e-08	1.39893e-06	8.47280e-07	-2.29544e-07	6.17736e-07	1.86526e-07	-9.15728e-08	9.49534e-08	6.84335e-08	-5.07222e-08	1.77113e-08	7.78336e-07	5.30175e-08	8.31353e-07	2.16960e-07	-1.24825e-07	9.21355e-08
16.024	2.52848e-07	-1.08632e-07	1.44217e-07	3.76477e-07	4.58310e-08	4.22308e-07	1.36382e-06	3.24155e-08	1.39624e-06	8.47756e-07	-2.29673e-07	6.18083e-07	1.86889e-07	-9.17507e-08	9.51379e-08	6.84861e-08	-5.07612e-08	1.77249e-08	7.75566e-07	5.16564e-08	8.27223e-07	2.17270e-07	-1.25003e-07	9.22668e-08
16.048	2.52891e-07	-1.08650e-07	1.44241e-07	3.74609e-07	4.53955e-08	4.20005e-07	1.36152e-06	3.20150e-08	1.39354e-06	8.48223e-07	-2.29800e-07	6.18423e-07	1.87251e-07	-9.19284e-08	9.53222e-08	6.85390e-08	-5.08005e-08	1.77386e-08	7.72804e-07	5.02997e-08	8.23104e-07	2.17578e-07	-1.25180e-07	9.23980e-08
16.073	2.52932e-07	-1.08668e-07	1.44264e-07	3.72744e-07	4.49606e-08	4.17705e-07	1.35922e-06	3.16153e-08	1.39084e-06	8.48682e-07	-2.29924e-07	6.18758e-07	1.87612e-07	-9.21057e-08	9.55061e-08	6.85923e-08	-5.08400e-08	1.77524e-08	7.70051e-07	4.89476e-08	8.18998e-07	2.17887e-07	-1.25358e-07	9.25289e-08
16.097	2.52971e-07	-1.08684e-07	1.44286e-07	3.70881e-07	4.45265e-08	4.15408e-07	1.35692e-06	3.12164e-08	1.38814e-06	8.49131e-07	-2.30046e-07	6.19085e-07	1.87973e-07	-9.22829e-08	9.56898e-08	6.86460e-08	-5.08797e-08	1.77663e-08	7.67305e-07	4.76000e-08	8.14905e-07	2.18194e-07	-1.25535e-07	9.26595e-08
16.122	2.53007e-07	-1.08700e-07	1.44307e-07	3.69022e-07	4.40930e-08	4.13115e-07	1.35462e-06	3.08182e-08	1.38544e-06	8.49571e-07	-2.30165e-07	6.19406e-07	1.88333e-07	-9.24597e-08	9.58731e-08	6.87000e-08	-5.09198e-08	1.77802e-08	7.64567e-07	4.62570e-08	8.10824e-07	2.18501e-07	-1.25711e-07	9.27899e-08
16.146	2.53042e-07	-1.08715e-07	1.44327e-07	3.67165e-07	4.36602e-08	4.10825e-07	1.35232e-06	3.04208e-08	1.38274e-06	8.50003e-07	-2.30282e-07	6.19721e-07	1.88693e-07	-9.26363e-08	9.60562e-08	6.87544e-08	-5.09601e-08	1.77943e-08	7.61837e-07	4.49186e-08	8.06755e-07	2.18808e-07	-1.25888e-07	9.29201e-08
16.171	2.53074e-07	-1.08729e-07	1.44345e-07	3.65311e-07	4.32281e-08	4.08539e-07	1.35001e-06	3.00243e-08	1.38004e-06	8.50426e-07	-2.30397e-07	6.20029e-07	1.89052e-07	-9.28126e-08	9.62390e-08	6.88091e-08	-5.10007e-08	1.78085e-08	7.59115e-07	4.35849e-08	8.02700e-07	2.19114e-07	-1.26064e-07	9.30500e-08
16.196	2.53104e-07	-1.08742e-07	1.44362e-07	3.63460e-07	4.27967e-08	4.06257e-07	1.34771e-06	2.96285e-08	1.37734e-06	8.50840e-07	-2.30509e-07	6.20331e-07	1.89410e-07	-9.29886e-08	9.64216e-08	6.88643e-08	-5.10415e-08	1.78228e-08	7.56402e-07	4.22558e-08	7.98658e-07	2.19419e-07	-1.26239e-07	9.31797e-08
16.220	2.53132e-07	-1.08754e-07	1.44378e-07	3.61612e-07	4.23661e-08	4.03978e-07	1.34540e-06	2.92335e-08	1.37463e-06	8.51245e-07	-2.30618e-07	6.20626e-07	1.89768e-07	-9.31644e-08	9.66038e-08	6.89198e-08	-5.10827e-08	1.78371e-08	7.53697e-07	4.09314e-08	7.94628e-07	2.19724e-07	-1.26415e-07	9.33091e-08
16.245	2.53158e-07	-1.08765e-07	1.44393e-07	3.59767e-07	4.19361e-08	4.01703e-07	1.34309e-06	2.88393e-08	1.37193e-06	8.51641e-07	-2.30726e-07	6.20915e-07	1.90126e-07	-9.33398e-08	9.67857e-08	6.89757e-08	-5.11241e-08	1.78516e-08	7.51000e-07	3.96117e-08	7.90612e-07	2.20028e-07	-1.26590e-07	9.34383e-08
16.269	2.53181e-07	-1.08775e-07	1.44407e-07	3.57925e-07	4.15069e-08	3.99432e-07	1.34078e-06	2.84460e-08	1.36923e-06	8.52029e-07	-2.30831e-07	6.21198e-07	1.90482e-07	-9.35150e-08	9.69674e-08	6.90319e-08	-5.11658e-08	1.78661e-08	7.48312e-07	3.82967e-08	7.86609e-07	2.20332e-07	-1.26764e-07	9.35672e-08
16.294	2.53203e-07	-1.08784e-07	1.44419e-07	3.56086e-07	4.10785e-08	3.97165e-07	1.33847e-06	2.80535e-08	1.36652e-06	8.52407e-07	-2.30933e-07	6.21474e-07	1.90839e-07	-9.36899e-08	9.71488e-08	6.90886e-08	-5.12078e-08	1.78808e-08	7.45632e-07	3.69866e-08	7.82619e-07	2.20635e-07	-1.26939e-07	9.36959e-08
16.318	2.53223e-07	-1.08793e-07	1.44430e-07	3.54251e-07	4.06507e-08	3.94901e-07	1.33616e-06	2.76617e-08	1.36382e-06	8.52777e-07	-2.31034e-07	6.21744e-07	1.91194e-07	-9.38646e-08	9.73299e-08	6.91457e-08	-5.12501e-08	1.78956e-08	7.42961e-07	3.56812e-08	7.78642e-07	2.20937e-07	-1.27113e-07	9.38243e-08
16.343	2.53240e-07	-1.08800e-07	1.44440e-07	3.52418e-07	4.02238e-08	3.92642e-07	1.33384e-06	2.72709e-08	1.36112e-06	8.53138e-07	-2.31131e-07	6.22007e-07	1.91550e-07	-9.40389e-08	9.75107e-08	6.92031e-08	-5.12927e-08	1.79105e-08	7.40299e-07	3.43807e-08	7.74680e-07	2.21239e-07	-1.27286e-07	9.39525e-08
16.368	2.53255e-07	-1.08807e-07	1.44449e-07	3.50590e-07	3.97976e-08	3.90387e-07	1.33153e-06	2.68808e-08	1.35841e-06	8.53490e-07	-2.31227e-07	6.22264e-07	1.91904e-07	-9.42130e-08	9.76912e-08	6.92610e-08	-5.13356e-08	1.79254e-08	7.37645e-07	3.30850e-08	7.70730e-07	2.21540e-07	-1.27460e-07	9.40804e-08
16.392	2.53269e-07	-1.08812e-07	1.44456e-07	3.48764e-07	3.93722e-08	3.88136e-07	1.32922e-06	2.64916e-08	1.35571e-06	8.53834e-07	-2.31320e-07	6.22514e-07	1.92258e-07	-9.43868e-08	9.78714e-08	6.93193e-08	-5.13788e-08	1.79405e-08	7.35001e-07	3.17941e-08	7.66795e-07	2.21841e-07	-1.27633e-07	9.42081e-08
16.417	2.53280e-07	-1.08817e-07	1.44463e-07	3.46942e-07	3.89476e-08	3.85890e-07	1.32690e-06	2.61032e-08	1.35301e-06	8.54169e-07	-2.31411e-07	6.22758e-07	1.92612e-07	-9.45603e-08	9.80513e-08	6.93780e-08	-5.14223e-08	1.79557e-08	7.32365e-07	3.05082e-08	7.62873e-07	2.22141e-07	-1.27805e-07	9.43355e-08
16.441	2.53289e-07	-1.08821e-07	1.44468e-07	3.45124e-07	3.85238e-08	3.83647e-07	1.32459e-06	2.57157e-08	1.35030e-06	8.54495e-07	-2.31499e-07	6.22996e-07	1.92964e-07	-9.47335e-08	9.82309e-08	6.94371e-08	-5.14661e-08	1.79710e-08	7.29738e-07	2.92272e-08	7.58965e-07	2.22440e-07	-1.27978e-07	9.44627e-08
16.466	2.53296e-07	-1.08824e-07	1.44472e-07	3.43309e-07	3.81008e-08	3.81409e-07	1.32227e-06	2.53291e-08	1.34760e-06	8.54812e-07	-2.31585e-07	6.23227e-07	1.93317e-07	-9.49065e-08	9.84102e-08	6.94967e-08	-5.15102e-08	1.79864e-08	7.27120e-07	2.79512e-08	7.55071e-07	2.22739e-07	-1.28150e-07	9.45896e-08
16.490	2.53302e-07	-1.08827e-07	1.44475e-07	3.41497e-07	3.76786e-08	3.79176e-07	1.31995e-06	2.49433e-08	1.34490e-06	8.55120e-07	-2.31668e-07	6.23452e-07	1.93668e-07	-9.50791e-08	9.85893e-08	6.95566e-08	-5.15547e-08	1.80019e-08	7.24511e-07	2.66801e-08	7.51191e-07	2.23037e-07	-1.28321e-07	9.47163e-08
16.515	2.53305e-07	-1.08828e-07	1.44477e-07	3.39689e-07	3.72572e-08	3.76947e-07	1.31764e-06	2.45583e-08	1.34219e-06	8.55420e-07	-2.31750e-07	6.23671e-07	1.94019e-07	-9.52515e-08	9.87680e-08	6.96171e-08	-5.15995e-08	1.80176e-08	7.21911e-07	2.54140e-08	7.47325e-07	2.23335e-07	-1.28492e-07	9.48427e-08
16.540	2.53306e-07	-1.08828e-07	1.44478e-07	3.37885e-07	3.68366e-08	3.74722e-07	1.31532e-06	2.41743e-08	1.33949e-06	8.55711e-07	-2.31828e-07	6.23883e-07	1.94370e-07	-9.54236e-08	9.89464e-08	6.96779e-08	-5.16446e-08	1.80333e-08	7.19321e-07	2.41529e-08	7.43474e-07	2.23632e-07	-1.28663e-07	9.49688e-08
16.564	2.53305e-07	-1.08828e-07	1.44477e-07	3.36085e-07	3.64169e-08	3.72502e-07	1.31300e-06	2.37911e-08	1.33679e-06	8.55994e-07	-2.31905e-07	6.24089e-07	1.94720e-07	-9.55954e-08	9.91245e-08	6.97392e-08	-5.16900e-08	1.80492e-08	7.16739e-07	2.28969e-08	7.39636e-07	2.23929e-07	-1.28834e-07	9.50947e-08
16.589	2.53302e-07	-1.08827e-07	1.44476e-07	3.34289e-07	3.59980e-08	3.70287e-07	1.31068e-06	2.34087e-08	1.33409e-06	8.56267e-07	-2.31979e-07	6.24288e-07	1.95069e-07	-9.57669e-08	9.93024e-08	6.98009e-08	-5.17357e-08	1.80652e-08	7.14168e-07	2.16460e-08	7.35813e-07	2.24224e-07	-1.29004e-07	9.52203e-08
16.613	2.53298e-07	-1.08825e-07	1.44473e-07	3.32496e-07	3.55800e-08	3.68076e-07	1.30836e-06	2.30273e-08	1.33139e-06	8.56532e-07	-2.32051e-07	6.24481e-07	1.95418e-07	-9.59380e-08	9.94799e-08	6.98631e-08	-5.17818e-08	1.80813e-08	7.11605e-07	2.04001e-08	7.32005e-07	2.24520e-07	-1.29174e-07	9.53457e-08
16.638	2.53291e-07	-1.08822e-07	1.44469e-07	3.30708e-07	3.51628e-08	3.65871e-07	1.30605e-06	2.26468e-08	1.32869e-06	8.56789e-07	-2.32120e-07	6.24668e-07	1.95766e-07	-9.61090e-08	9.96571e-08	6.99257e-08	-5.18282e-08	1.80975e-08	7.09052e-07	1.91594e-08	7.28211e-07	2.24814e-07	-1.29343e-07	9.54707e-08
16.663	2.53282e-07	-1.08818e-07	1.44464e-07	3.28923e-07	3.47465e-08	3.63670e-07	1.30373e-06	2.22671e-08	1.32600e-06	8.57037e-07	-2.32188e-07	6.24849e-07	1.96114e-07	-9.62796e-08	9.98340e-08	6.99887e-08	-5.18750e-08	1.81138e-08	7.06508e-07	1.79237e-08	7.24432e-07	2.25108e-07	-1.29512e-07	9.55956e-08
16.687	2.53272e-07	-1.08814e-07	1.44458e-07	3.27143e-07	3.43311e-08	3.61474e-07	1.30141e-06	2.18883e-08	1.32330e-06	8.57276e-07	-2.32252e-07	6.25023e-07	1.96460e-07	-9.64499e-08	1.00011e-07	7.00523e-08	-5.19220e-08	1.81302e-08	7.03974e-07	1.66933e-08	7.20668e-07	2.25401e-07	-1.29681e-07	9.57201e-08
16.712	2.53259e-07	-1.08808e-07	1.44451e-07	3.25366e-07	3.39165e-08	3.59283e-07	1.29909e-06	2.15105e-08	1.32060e-06	8.57506e-07	-2.32315e-07	6.25191e-07	1.96807e-07	-9.66199e-08	1.00187e-07	7.01163e-08	-5.19695e-08	1.81468e-08	7.01450e-07	1.54680e-08	7.16918e-07	2.25694e-07	-1.29850e-07	9.58444e-08
16.736	2.53245e-07	-1.08802e-07	1.44443e-07	3.23594e-07	3.35029e-08	3.57097e-07	1.29677e-06	2.11335e-08	1.31791e-06	8.57728e-07	-2.32375e-07	6.25353e-07	1.97152e-07	-9.67896e-08	1.00363e-07	7.01807e-08	-5.20172e-08	1.81635e-08	6.98935e-07	1.42479e-08	7.13183e-07	2.25986e-07	-1.30018e-07	9.59684e-08
16.761	2.53229e-07	-1.08795e-07	1.44434e-07	3.21826e-07	3.30901e-08	3.54916e-07	1.29446e-06	2.07575e-08	1.31521e-06	8.57942e-07	-2.32433e-07	6.25509e-07	1.97497e-07	-9.69590e-08	1.00539e-07	7.02456e-08	-5.20654e-08	1.81803e-08	6.96431e-07	1.30330e-08	7.09464e-07	2.26277e-07	-1.30185e-07	9.60921e-08
16.785	2.53211e-07	-1.08787e-07	1.44423e-07	3.20062e-07	3.26783e-08	3.52740e-07	1.29214e-06	2.03823e-08	1.31252e-06	8.58146e-07	-2.32488e-07	6.25658e-07	1.97842e-07	-9.71281e-08	1.00714e-07	7.03110e-08	-5.21138e-08	1.81972e-08	6.93935e-07	1.18234e-08	7.05759e-07	2.26568e-07	-1.30352e-07	9.62156e-08
16.810	2.53191e-07	-1.08779e-07	1.44412e-07	3.18302e-07	3.22674e-08	3.50570e-07	1.28982e-06	2.00081e-08	1.30983e-06	8.58343e-07	-2.32541e-07	6.25801e-07	1.98186e-07	-9.72969e-08	1.00889e-07	7.03769e-08	-5.21626e-08	1.82142e-08	6.91450e-07	1.06191e-08	7.02069e-07	2.26858e-07	-1.30519e-07	9.63388e-08
16.835	2.53169e-07	-1.08769e-07	1.44399e-07	3.16547e-07	3.18573e-08	3.48404e-07	1.28751e-06	1.96349e-08	1.30714e-06	8.58530e-07	-2.32592e-07	6.25938e-07	1.98529e-07	-9.74654e-08	1.01064e-07	7.04432e-08	-5.22118e-08	1.82314e-08	6.88975e-07	9.41997e-09	6.98395e-07	2.27148e-07	-1.30686e-07	9.64617e-08
16.859	2.53145e-07	-1.08759e-07	1.44386e-07	3.14796e-07	3.14483e-08	3.46244e-07	1.28519e-06	1.92625e-08	1.30445e-06	8.58710e-07	-2.32641e-07	6.26069e-07	1.98871e-07	-9.76335e-08	1.01238e-07	7.05100e-08	-5.22613e-08	1.82487e-08	6.86509e-07	8.22618e-09	6.94736e-07	2.27436e-07	-1.30852e-07	9.65843e-08
16.884	2.53119e-07	-1.08748e-07	1.44371e-07	3.13050e-07	3.10401e-08	3.44090e-07	1.28288e-06	1.88911e-08	1.30177e-06	8.58880e-07	-2.32687e-07	6.26193e-07	1.99213e-07	-9.78014e-08	1.01412e-07	7.05773e-08	-5.23112e-08	1.82661e-08	6.84054e-07	7.03771e-09	6.91092e-07	2.27724e-07	-1.31018e-07	9.67066e-08
16.908	2.53092e-07	-1.08736e-07	1.44355e-07	3.11308e-07	3.06330e-08	3.41941e-07	1.28056e-06	1.85206e-08	1.29908e-06	8.59043e-07	-2.32731e-07	6.26312e-07	1.99555e-07	-9.79689e-08	1.01586e-07	7.06451e-08	-5.23614e-08	1.82836e-08	6.81609e-07	5.85458e-09	6.87463e-07	2.28012e-07	-1.31183e-07	9.68287e-08
16.933	2.53063e-07	-1.08724e-07	1.44339e-07	3.09571e-07	3.02267e-08	3.39797e-07	1.27825e-06	1.81510e-08	1.29640e-06	8.59196e-07	-2.32773e-07	6.26424e-07	1.99895e-07	-9.81362e-08	1.01759e-07	7.07133e-08	-5.24120e-08	1.83013e-08	6.79174e-07	4.67681e-09	6.83850e-07	2.28299e-07	-1.31348e-07	9.69505e-08
16.957	2.53031e-07	-1.08710e-07	1.44321e-07	3.07838e-07	2.98215e-08	3.37659e-07	1.27594e-06	1.77824e-08	1.29372e-06	8.59342e-07	-2.32812e-07	6.26530e-07	2.00235e-07	-9.83031e-08	1.01932e-07	7.07820e-08	-5.24630e-08	1.83191e-08	6.76749e-07	3.50442e-09	6.80253e-07	2.28585e-07	-1.31513e-07	9.70720e-08
16.982	2.52999e-07	-1.08696e-07	1.44302e-07	3.06110e-07	2.94172e-08	3.35527e-07	1.27362e-06	1.74148e-08	1.29104e-06	8.59479e-07	-2.32849e-07	6.26630e-07	2.00575e-07	-9.84697e-08	1.02105e-07	7.08513e-08	-5.25143e-08	1.83370e-08	6.74334e-07	2.33742e-09	6.76671e-07	2.28870e-07	-1.31677e-07	9.71932e-08
17.007	2.52964e-07	-1.08681e-07	1.44282e-07	3.04386e-07	2.90138e-08	3.33400e-07	1.27131e-06	1.70481e-08	1.28836e-06	8.59607e-07	-2.32884e-07	6.26723e-07	2.00913e-07	-9.86360e-08	1.02277e-07	7.09210e-08	-5.25659e-08	1.83551e-08	6.71929e-07	1.17583e-09	6.73105e-07	2.29155e-07	-1.31841e-07	9.73141e-08
17.031	2.52927e-07	-1.08666e-07	1.44262e-07	3.02667e-07	2.86115e-08	3.31279e-07	1.26900e-06	1.66823e-08	1.28568e-06	8.59727e-07	-2.32917e-07	6.26811e-07	2.01251e-07	-9.88019e-08	1.02449e-07	7.09912e-08	-5.26180e-08	1.83732e-08	6.69535e-07	1.96671e-11	6.69555e-07	2.29439e-07	-1.32004e-07	9.74347e-08
17.056	2.52889e-07	-1.08649e-07	1.44240e-07	3.00954e-07	2.82101e-08	3.29164e-07	1.26669e-06	1.63176e-08	1.28301e-06	8.59839e-07	-2.32947e-07	6.26892e-07	2.01589e-07	-9.89676e-08	1.02621e-07	7.10619e-08	-5.26704e-08	1.83915e-08	6.67151e-07	-1.13105e-09	6.66020e-07	2.29722e-07	-1.32167e-07	9.75550e-08
17.080	2.52849e-07	-1.08632e-07	1.44217e-07	2.99245e-07	2.78098e-08	3.27054e-07	1.26439e-06	1.59537e-08	1.28034e-06	8.59942e-07	-2.32975e-07	6.26968e-07	2.01925e-07	-9.91329e-08	1.02793e-07	7.11332e-08	-5.27232e-08	1.84100e-08	6.64778e-07	-2.27629e-09	6.62502e-07	2.30005e-07	-1.32330e-07	9.76750e-08
17.105	2.52807e-07	-1.08614e-07	1.44193e-07	2.97540e-07	2.74105e-08	3.24951e-07	1.26208e-06	1.55909e-08	1.27767e-06	8.60038e-07	-2.33001e-07	6.27037e-07	2.02262e-07	-9.92978e-08	1.02964e-07	7.12049e-08	-5.27763e-08	1.84285e-08	6.62415e-07	-3.41606e-09	6.58999e-07	2.30287e-07	-1.32492e-07	9.77948e-08
17.129	2.52764e-07	-1.08596e-07	1.44168e-07	2.95841e-07	2.70121e-08	3.22853e-07	1.25977e-06	1.52290e-08	1.27500e-06	8.60124e-07	-2.33024e-07	6.27100e-07	2.02597e-07	-9.94625e-08	1.03134e-07	7.12771e-08	-5.28299e-08	1.84472e-08	6.60063e-07	-4.55033e-09	6.55512e-07	2.30568e-07	-1.32654e-07	9.79142e-08
17.154	2.52719e-07	-1.08576e-07	1.44142e-07	2.94147e-07	2.66148e-08	3.20762e-07	1.25747e-06	1.48681e-08	1.27234e-06	8.60203e-07	-2.33045e-07	6.27157e-07	2.02932e-07	-9.96268e-08	1.03305e-07	7.13498e-08	-5.28838e-08	1.84660e-08	6.57721e-07	-5.67909e-09	6.52042e-07	2.30848e-07	-1.32815e-07	9.80333e-08
17.179	2.52672e-07	-1.08556e-07	1.44116e-07	2.92457e-07	2.62186e-08	3.18676e-07	1.25517e-06	1.45082e-08	1.26968e-06	8.60273e-07	-2.33064e-07	6.27209e-07	2.03266e-07	-9.97907e-08	1.03475e-07	7.14230e-08	-5.29380e-08	1.84850e-08	6.55389e-07	-6.80231e-09	6.48587e-07	2.31128e-07	-1.32976e-07	9.81521e-08
17.203	2.52623e-07	-1.08535e-07	1.44088e-07	2.90773e-07	2.58233e-08	3.16597e-07	1.25287e-06	1.41493e-08	1.26702e-06	8.60335e-07	-2.33081e-07	6.27254e-07	2.03599e-07	-9.99544e-08	1.03644e-07	7.14968e-08	-5.29927e-08	1.85041e-08	6.53069e-07	-7.91999e-09	6.45149e-07	2.31407e-07	-1.33137e-07	9.82706e-08
17.228	2.52573e-07	-1.08513e-07	1.44059e-07	2.89094e-07	2.54291e-08	3.14523e-07	1.25057e-06	1.37914e-08	1.26436e-06	8.60388e-07	-2.33096e-07	6.27293e-07	2.03931e-07	-1.00118e-07	1.03814e-07	7.15710e-08	-5.30477e-08	1.85233e-08	6.50759e-07	-9.03212e-09	6.41727e-07	2.31686e-07	-1.33297e-07	9.83888e-08
17.252	2.52520e-07	-1.08491e-07	1.44030e-07	2.87420e-07	2.50360e-08	3.12456e-07	1.24827e-06	1.34344e-08	1.26170e-06	8.60434e-07	-2.33108e-07	6.27326e-07	2.04263e-07	-1.00281e-07	1.03983e-07	7.16457e-08	-5.31031e-08	1.85426e-08	6.48460e-07	-1.01387e-08	6.38321e-07	2.31963e-07	-1.33456e-07	9.85067e-08
17.277	2.52467e-07	-1.08468e-07	1.43999e-07	2.85751e-07	2.46439e-08	3.10395e-07	1.24597e-06	1.30785e-08	1.25905e-06	8.60471e-07	-2.33118e-07	6.27353e-07	2.04595e-07	-1.00443e-07	1.04151e-07	7.17210e-08	-5.31589e-08	1.85621e-08	6.46171e-07	-1.12396e-08	6.34931e-07	2.32240e-07	-1.33616e-07	9.86243e-08
17.302	2.52411e-07	-1.08444e-07	1.43967e-07	2.84088e-07	2.42528e-08	3.08341e-07	1.24368e-06	1.27235e-08	1.25640e-06	8.60500e-07	-2.33126e-07	6.27374e-07	2.04925e-07	-1.00605e-07	1.04320e-07	7.17968e-08	-5.32151e-08	1.85817e-08	6.43893e-07	-1.23350e-08	6.31558e-07	2.32516e-07	-1.33775e-07	9.87415e-08
17.326	2.52354e-07	-1.08420e-07	1.43935e-07	2.82430e-07	2.38629e-08	3.06293e-07	1.24139e-06	1.23696e-08	1.25375e-06	8.60521e-07	-2.33132e-07	6.27390e-07	2.05255e-07	-1.00767e-07	1.04488e-07	7.18730e-08	-5.32716e-08	1.86015e-08	6.41627e-07	-1.34247e-08	6.28202e-07	2.32791e-07	-1.33933e-07	9.88585e-08
17.351	2.52296e-07	-1.08394e-07	1.43901e-07	2.80777e-07	2.34740e-08	3.04251e-07	1.23909e-06	1.20167e-08	1.25111e-06	8.60534e-07	-2.33135e-07	6.27399e-07	2.05584e-07	-1.00929e-07	1.04655e-07	7.19498e-08	-5.33285e-08	1.86213e-08	6.39371e-07	-1.45088e-08	6.24862e-07	2.33066e-07	-1.34091e-07	9.89751e-08
17.375	2.52235e-07	-1.08368e-07	1.43867e-07	2.79129e-07	2.30862e-08	3.02215e-07	1.23680e-06	1.16648e-08	1.24847e-06	8.60539e-07	-2.33136e-07	6.27402e-07	2.05912e-07	-1.01090e-07	1.04822e-07	7.20272e-08	-5.33858e-08	1.86413e-08	6.37126e-07	-1.55873e-08	6.21538e-07	2.33340e-07	-1.34249e-07	9.90914e-08
17.400	2.52173e-07	-1.08342e-07	1.43831e-07	2.77487e-07	2.26995e-08	3.00187e-07	1.23452e-06	1.13139e-08	1.24583e-06	8.60535e-07	-2.33135e-07	6.27400e-07	2.06240e-07	-1.01251e-07	1.04989e-07	7.21050e-08	-5.34435e-08	1.86615e-08	6.34891e-07	-1.66601e-08	6.18231e-07	2.33613e-07	-1.34406e-07	9.92073e-08
17.424	2.52110e-07	-1.08314e-07	1.43795e-07	2.75850e-07	2.23139e-08	2.98164e-07	1.23223e-06	1.09640e-08	1.24320e-06	8.60524e-07	-2.33132e-07	6.27391e-07	2.06567e-07	-1.01411e-07	1.05155e-07	7.21833e-08	-5.35016e-08	1.86818e-08	6.32668e-07	-1.77272e-08	6.14941e-07	2.33885e-07	-1.34562e-07	9.93230e-08
17.449	2.52044e-07	-1.08286e-07	1.43758e-07	2.74219e-07	2.19294e-08	2.96149e-07	1.22995e-06	1.06151e-08	1.24056e-06	8.60504e-07	-2.33127e-07	6.27377e-07	2.06893e-07	-1.01572e-07	1.05321e-07	7.22622e-08	-5.35600e-08	1.87022e-08	6.30456e-07	-1.87886e-08	6.11668e-07	2.34157e-07	-1.34718e-07	9.94383e-08
17.474	2.51978e-07	-1.08258e-07	1.43720e-07	2.72594e-07	2.15460e-08	2.94140e-07	1.22767e-06	1.02673e-08	1.23794e-06	8.60477e-07	-2.33119e-07	6.27357e-07	2.07218e-07	-1.01731e-07	1.05487e-07	7.23416e-08	-5.36189e-08	1.87227e-08	6.28255e-07	-1.98444e-08	6.08411e-07	2.34427e-07	-1.34874e-07	9.95532e-08
17.498	2.51909e-07	-1.08228e-07	1.43681e-07	2.70974e-07	2.11637e-08	2.92137e-07	1.22539e-06	9.92053e-09	1.23531e-06	8.60441e-07	-2.33110e-07	6.27331e-07	2.07543e-07	-1.01891e-07	1.05652e-07	7.24215e-08	-5.36781e-08	1.87434e-08	6.26065e-07	-2.08944e-08	6.05171e-07	2.34697e-07	-1.35030e-07	9.96678e-08
17.523	2.51839e-07	-1.08198e-07	1.43641e-07	2.69359e-07	2.07826e-08	2.90142e-07	1.22311e-06	9.57477e-09	1.23269e-06	8.60397e-07	-2.33098e-07	6.27299e-07	2.07867e-07	-1.02050e-07	1.05817e-07	7.25019e-08	-5.37377e-08	1.87642e-08	6.23887e-07	-2.19387e-08	6.01948e-07	2.34967e-07	-1.35184e-07	9.97821e-08
17.547	2.51768e-07	-1.08168e-07	1.43600e-07	2.67751e-07	2.04026e-08	2.88153e-07	1.22084e-06	9.23005e-09	1.23007e-06	8.60346e-07	-2.33084e-07	6.27262e-07	2.08190e-07	-1.02208e-07	1.05982e-07	7.25828e-08	-5.37977e-08	1.87851e-08	6.21719e-07	-2.29773e-08	5.98742e-07	2.35235e-07	-1.35339e-07	9.98961e-08
17.572	2.51695e-07	-1.08136e-07	1.43559e-07	2.66147e-07	2.00237e-08	2.86171e-07	1.21857e-06	8.88637e-09	1.22745e-06	8.60287e-07	-2.33068e-07	6.27219e-07	2.08512e-07	-1.02367e-07	1.06146e-07	7.26643e-08	-5.38580e-08	1.88062e-08	6.19562e-07	-2.40102e-08	5.95552e-07	2.35502e-07	-1.35493e-07	1.00010e-07
17.596	2.51620e-07	-1.08104e-07	1.43516e-07	2.64550e-07	1.96459e-08	2.84196e-07	1.21630e-06	8.54373e-09	1.22484e-06	8.60219e-07	-2.33050e-07	6.27169e-07	2.08834e-07	-1.02525e-07	1.06310e-07	7.27462e-08	-5.39188e-08	1.88274e-08	6.17417e-07	-2.50373e-08	5.92380e-07	2.35769e-07	-1.35646e-07	1.00123e-07
17.621	2.51544e-07	-1.08071e-07	1.43473e-07	2.62959e-07	1.92694e-08	2.82228e-07	1.21403e-06	8.20214e-09	1.22223e-06	8.60144e-07	-2.33029e-07	6.27115e-07	2.09155e-07	-1.02682e-07	1.06473e-07	7.28287e-08	-5.39799e-08	1.88488e-08	6.15283e-07	-2.60586e-08	5.89225e-07	2.36035e-07	-1.35799e-07	1.00236e-07
17.646	2.51466e-07	-1.08038e-07	1.43428e-07	2.61373e-07	1.88939e-08	2.80267e-07	1.21177e-06	7.86161e-09	1.21963e-06	8.60061e-07	-2.33007e-07	6.27054e-07	2.09475e-07	-1.02839e-07	1.06636e-07	7.29117e-08	-5.40414e-08	1.88703e-08	6.13161e-07	-2.70742e-08	5.86086e-07	2.36300e-07	-1.35952e-07	1.00348e-07
17.670	2.51387e-07	-1.08004e-07	1.43383e-07	2.59793e-07	1.85197e-08	2.78313e-07	1.20951e-06	7.52213e-09	1.21703e-06	8.59970e-07	-2.32982e-07	6.26988e-07	2.09794e-07	-1.02996e-07	1.06798e-07	7.29952e-08	-5.41034e-08	1.88919e-08	6.11049e-07	-2.80839e-08	5.82965e-07	2.36564e-07	-1.36104e-07	1.00461e-07
17.695	2.51307e-07	-1.07969e-07	1.43337e-07	2.58219e-07	1.81466e-08	2.76366e-07	1.20725e-06	7.18370e-09	1.21443e-06	8.59871e-07	-2.32955e-07	6.26916e-07	2.10113e-07	-1.03152e-07	1.06960e-07	7.30793e-08	-5.41656e-08	1.89136e-08	6.08949e-07	-2.90879e-08	5.79861e-07	2.36828e-07	-1.36255e-07	1.00572e-07
17.719	2.51224e-07	-1.07934e-07	1.43290e-07	2.56651e-07	1.77746e-08	2.74426e-07	1.20499e-06	6.84634e-09	1.21184e-06	8.59765e-07	-2.32927e-07	6.26838e-07	2.10430e-07	-1.03308e-07	1.07122e-07	7.31639e-08	-5.42283e-08	1.89355e-08	6.06861e-07	-3.00861e-08	5.76774e-07	2.37090e-07	-1.36406e-07	1.00684e-07
17.744	2.51141e-07	-1.07898e-07	1.43243e-07	2.55089e-07	1.74039e-08	2.72493e-07	1.20274e-06	6.51005e-09	1.20925e-06	8.59651e-07	-2.32896e-07	6.26755e-07	2.10747e-07	-1.03464e-07	1.07283e-07	7.32489e-08	-5.42914e-08	1.89575e-08	6.04783e-07	-3.10784e-08	5.73705e-07	2.37352e-07	-1.36557e-07	1.00795e-07
17.768	2.51056e-07	-1.07862e-07	1.43194e-07	2.53533e-07	1.70343e-08	2.70567e-07	1.20049e-06	6.17482e-09	1.20666e-06	8.59529e-07	-2.32863e-07	6.26666e-07	2.11063e-07	-1.03619e-07	1.07444e-07	7.33345e-08	-5.43548e-08	1.89797e-08	6.02717e-07	-3.20650e-08	5.70652e-07	2.37612e-07	-1.36707e-07	1.00906e-07
17.793	2.50969e-07	-1.07824e-07	1.43145e-07	2.51983e-07	1.66660e-08	2.68649e-07	1.19824e-06	5.84066e-09	1.20408e-06	8.59399e-07	-2.32828e-07	6.26571e-07	2.11378e-07	-1.03774e-07	1.07605e-07	7.34206e-08	-5.44187e-08	1.90020e-08	6.00663e-07	-3.30457e-08	5.67617e-07	2.37872e-07	-1.36856e-07	1.01016e-07
17.818	2.50881e-07	-1.07787e-07	1.43095e-07	2.50439e-07	1.62988e-08	2.66738e-07	1.19599e-06	5.50757e-09	1.20150e-06	8.59261e-07	-2.32790e-07	6.26471e-07	2.11693e-07	-1.03928e-07	1.07765e-07	7.35073e-08	-5.44829e-08	1.90244e-08	5.98620e-07	-3.40206e-08	5.64599e-07	2.38131e-07	-1.37005e-07	1.01126e-07
17.842	2.50792e-07	-1.07748e-07	1.43044e-07	2.48901e-07	1.59328e-08	2.64834e-07	1.19375e-06	5.17557e-09	1.19893e-06	8.59116e-07	-2.32751e-07	6.26365e-07	2.12006e-07	-1.04082e-07	1.07924e-07	7.35944e-08	-5.45474e-08	1.90470e-08	5.96589e-07	-3.49896e-08	5.61599e-07	2.38390e-07	-1.37154e-07	1.01236e-07
17.867	2.50701e-07	-1.07709e-07	1.42992e-07	2.47370e-07	1.55681e-08	2.62938e-07	1.19151e-06	4.84464e-09	1.19636e-06	8.58964e-07	-2.32710e-07	6.26254e-07	2.12319e-07	-1.04235e-07	1.08084e-07	7.36821e-08	-5.46124e-08	1.90696e-08	5.94569e-07	-3.59528e-08	5.58616e-07	2.38647e-07	-1.37302e-07	1.01345e-07
17.891	2.50609e-07	-1.07670e-07	1.42939e-07	2.45844e-07	1.52045e-08	2.61049e-07	1.18928e-06	4.51480e-09	1.19379e-06	8.58803e-07	-2.32666e-07	6.26137e-07	2.12631e-07	-1.04389e-07	1.08242e-07	7.37702e-08	-5.46778e-08	1.90925e-08	5.92560e-07	-3.69101e-08	5.55650e-07	2.38903e-07	-1.37449e-07	1.01454e-07
17.916	2.50515e-07	-1.07629e-07	1.42886e-07	2.44325e-07	1.48422e-08	2.59167e-07	1.18704e-06	4.18604e-09	1.19123e-06	8.58636e-07	-2.32621e-07	6.26015e-07	2.12942e-07	-1.04541e-07	1.08401e-07	7.38589e-08	-5.47435e-08	1.91154e-08	5.90563e-07	-3.78616e-08	5.52702e-07	2.39159e-07	-1.37596e-07	1.01562e-07
17.940	2.50420e-07	-1.07588e-07	1.42831e-07	2.42812e-07	1.44811e-08	2.57293e-07	1.18481e-06	3.85837e-09	1.18867e-06	8.58460e-07	-2.32573e-07	6.25887e-07	2.13252e-07	-1.04694e-07	1.08559e-07	7.39481e-08	-5.48096e-08	1.91385e-08	5.88578e-07	-3.88072e-08	5.49771e-07	2.39413e-07	-1.37743e-07	1.01670e-07
17.965	2.50323e-07	-1.07547e-07	1.42776e-07	2.41305e-07	1.41213e-08	2.55427e-07	1.18259e-06	3.53180e-09	1.18612e-06	8.58277e-07	-2.32524e-07	6.25754e-07	2.13561e-07	-1.04845e-07	1.08716e-07	7.40378e-08	-5.48761e-08	1.91617e-08	5.86604e-07	-3.97469e-08	5.46857e-07	2.39667e-07	-1.37889e-07	1.01778e-07
17.990	2.50226e-07	-1.07505e-07	1.42721e-07	2.39805e-07	1.37627e-08	2.53568e-07	1.18036e-06	3.20632e-09	1.18357e-06	8.58087e-07	-2.32472e-07	6.25615e-07	2.13870e-07	-1.04997e-07	1.08873e-07	7.41280e-08	-5.49430e-08	1.91851e-08	5.84642e-07	-4.06807e-08	5.43962e-07	2.39920e-07	-1.38034e-07	1.01886e-07
18.014	2.50126e-07	-1.07462e-07	1.42664e-07	2.38311e-07	1.34053e-08	2.51716e-07	1.17815e-06	2.88194e-09	1.18103e-06	8.57889e-07	-2.32418e-07	6.25471e-07	2.14177e-07	-1.05148e-07	1.09030e-07	7.42187e-08	-5.50102e-08	1.92085e-08	5.82692e-07	-4.16086e-08	5.41083e-07	2.40171e-07	-1.38179e-07	1.01992e-07
18.039	2.50026e-07	-1.07419e-07	1.42607e-07	2.36823e-07	1.30492e-08	2.49873e-07	1.17593e-06	2.55865e-09	1.17849e-06	8.57684e-07	-2.32363e-07	6.25321e-07	2.14484e-07	-1.05298e-07	1.09186e-07	7.43100e-08	-5.50778e-08	1.92322e-08	5.80753e-07	-4.25307e-08	5.38222e-07	2.40422e-07	-1.38323e-07	1.02099e-07
18.063	2.49924e-07	-1.07375e-07	1.42548e-07	2.35342e-07	1.26943e-08	2.48037e-07	1.17372e-06	2.23647e-09	1.17595e-06	8.57471e-07	-2.32305e-07	6.25166e-07	2.14790e-07	-1.05448e-07	1.09341e-07	7.44017e-08	-5.51458e-08	1.92559e-08	5.78826e-07	-4.34468e-08	5.35379e-07	2.40672e-07	-1.38467e-07	1.02205e-07
18.088	2.49821e-07	-1.07331e-07	1.42490e-07	2.33868e-07	1.23407e-08	2.46208e-07	1.17151e-06	1.91540e-09	1.17342e-06	8.57251e-07	-2.32246e-07	6.25005e-07	2.15095e-07	-1.05598e-07	1.09497e-07	7.44939e-08	-5.52142e-08	1.92798e-08	5.76910e-07	-4.43570e-08	5.32553e-07	2.40921e-07	-1.38610e-07	1.02311e-07
18.113	2.49716e-07	-1.07286e-07	1.42430e-07	2.32399e-07	1.19884e-08	2.44388e-07	1.16930e-06	1.59544e-09	1.17090e-06	8.57023e-07	-2.32184e-07	6.24839e-07	2.15399e-07	-1.05747e-07	1.09651e-07	7.45867e-08	-5.52829e-08	1.93038e-08	5.75007e-07	-4.52613e-08	5.29745e-07	2.41169e-07	-1.38753e-07	1.02416e-07
18.137	2.49610e-07	-1.07241e-07	1.42369e-07	2.30938e-07	1.16373e-08	2.42575e-07	1.16710e-06	1.27659e-09	1.16838e-06	8.56789e-07	-2.32120e-07	6.24668e-07	2.15702e-07	-1.05896e-07	1.09806e-07	7.46799e-08	-5.53520e-08	1.93279e-08	5.73115e-07	-4.61597e-08	5.26955e-07	2.41416e-07	-1.38895e-07	1.02521e-07
18.162	2.49503e-07	-1.07194e-07	1.42308e-07	2.29482e-07	1.12875e-08	2.40770e-07	1.16490e-06	9.58849e-10	1.16586e-06	8.56546e-07	-2.32055e-07	6.24492e-07	2.16004e-07	-1.06044e-07	1.09959e-07	7.47736e-08	-5.54215e-08	1.93522e-08	5.71234e-07	-4.70522e-08	5.24182e-07	2.41662e-07	-1.39036e-07	1.02625e-07
18.186	2.49394e-07	-1.07148e-07	1.42246e-07	2.28034e-07	1.09390e-08	2.38973e-07	1.16271e-06	6.42228e-10	1.16335e-06	8.56297e-07	-2.31987e-07	6.24310e-07	2.16305e-07	-1.06192e-07	1.10113e-07	7.48678e-08	-5.54913e-08	1.93765e-08	5.69366e-07	-4.79388e-08	5.21427e-07	2.41907e-07	-1.39177e-07	1.02729e-07
18.211	2.49285e-07	-1.07101e-07	1.42184e-07	2.26592e-07	1.05918e-08	2.37184e-07	1.16052e-06	3.26726e-10	1.16084e-06	8.56040e-07	-2.31918e-07	6.24123e-07	2.16605e-07	-1.06340e-07	1.10266e-07	7.49625e-08	-5.55615e-08	1.94010e-08	5.67509e-07	-4.88194e-08	5.18689e-07	2.42151e-07	-1.39318e-07	1.02833e-07
18.235	2.49173e-07	-1.07053e-07	1.42120e-07	2.25156e-07	1.02459e-08	2.35402e-07	1.15833e-06	1.23461e-11	1.15834e-06	8.55777e-07	-2.31846e-07	6.23930e-07	2.16905e-07	-1.06487e-07	1.10418e-07	7.50577e-08	-5.56321e-08	1.94257e-08	5.65664e-07	-4.96941e-08	5.15970e-07	2.42394e-07	-1.39458e-07	1.02936e-07
18.260	2.49061e-07	-1.07005e-07	1.42056e-07	2.23728e-07	9.90124e-09	2.33629e-07	1.15615e-06	-3.00909e-10	1.15585e-06	8.55506e-07	-2.31773e-07	6.23733e-07	2.17203e-07	-1.06633e-07	1.10570e-07	7.51534e-08	-5.57030e-08	1.94505e-08	5.63830e-07	-5.05629e-08	5.13268e-07	2.42636e-07	-1.39597e-07	1.03039e-07
18.285	2.48948e-07	-1.06956e-07	1.41992e-07	2.22306e-07	9.55791e-09	2.31864e-07	1.15397e-06	-6.13038e-10	1.15336e-06	8.55227e-07	-2.31697e-07	6.23530e-07	2.17501e-07	-1.06779e-07	1.10721e-07	7.52496e-08	-5.57743e-08	1.94753e-08	5.62009e-07	-5.14257e-08	5.10583e-07	2.42877e-07	-1.39736e-07	1.03141e-07
18.309	2.48833e-07	-1.06907e-07	1.41926e-07	2.20890e-07	9.21589e-09	2.30106e-07	1.15179e-06	-9.24037e-10	1.15087e-06	8.54942e-07	-2.31620e-07	6.23322e-07	2.17797e-07	-1.06925e-07	1.10872e-07	7.53463e-08	-5.58459e-08	1.95004e-08	5.60199e-07	-5.22826e-08	5.07917e-07	2.43117e-07	-1.39874e-07	1.03243e-07
18.334	2.48717e-07	-1.06857e-07	1.41860e-07	2.19482e-07	8.87518e-09	2.28357e-07	1.14962e-06	-1.23390e-09	1.14839e-06	8.54650e-07	-2.31541e-07	6.23109e-07	2.18093e-07	-1.07070e-07	1.11023e-07	7.54434e-08	-5.59179e-08	1.95255e-08	5.58401e-07	-5.31335e-08	5.05268e-07	2.43356e-07	-1.40011e-07	1.03345e-07
18.358	2.48599e-07	-1.06806e-07	1.41793e-07	2.18080e-07	8.53579e-09	2.26616e-07	1.14746e-06	-1.54264e-09	1.14591e-06	8.54350e-07	-2.31460e-07	6.22890e-07	2.18387e-07	-1.07215e-07	1.11173e-07	7.55411e-08	-5.59903e-08	1.95508e-08	5.56615e-07	-5.39786e-08	5.02637e-07	2.43594e-07	-1.40148e-07	1.03446e-07
18.383	2.48481e-07	-1.06755e-07	1.41725e-07	2.16685e-07	8.19771e-09	2.24883e-07	1.14529e-06	-1.85023e-09	1.14344e-06	8.54044e-07	-2.31377e-07	6.22667e-07	2.18681e-07	-1.07359e-07	1.11322e-07	7.56392e-08	-5.60630e-08	1.95762e-08	5.54841e-07	-5.48176e-08	5.00023e-07	2.43831e-07	-1.40284e-07	1.03546e-07
18.407	2.48361e-07	-1.06704e-07	1.41657e-07	2.15297e-07	7.86097e-09	2.23158e-07	1.14313e-06	-2.15669e-09	1.14098e-06	8.53730e-07	-2.31292e-07	6.22438e-07	2.18973e-07	-1.07502e-07	1.11471e-07	7.57377e-08	-5.61361e-08	1.96017e-08	5.53078e-07	-5.56507e-08	4.97428e-07	2.44066e-07	-1.40420e-07	1.03647e-07
18.432	2.48240e-07	-1.06652e-07	1.41588e-07	2.13916e-07	7.52555e-09	2.21441e-07	1.14098e-06	-2.46201e-09	1.13852e-06	8.53410e-07	-2.31205e-07	6.22205e-07	2.19265e-07	-1.07645e-07	1.11619e-07	7.58368e-08	-5.62095e-08	1.96273e-08	5.51328e-07	-5.64779e-08	4.94850e-07	2.44301e-07	-1.40555e-07	1.03746e-07
18.457	2.48118e-07	-1.06600e-07	1.41518e-07	2.12541e-07	7.19147e-09	2.19733e-07	1.13883e-06	-2.76618e-09	1.13606e-06	8.53082e-07	-2.31116e-07	6.21966e-07	2.19555e-07	-1.07788e-07	1.11767e-07	7.59363e-08	-5.62832e-08	1.96531e-08	5.49589e-07	-5.72991e-08	4.92290e-07	2.44535e-07	-1.40689e-07	1.03845e-07
18.481	2.47995e-07	-1.06547e-07	1.41448e-07	2.11174e-07	6.85873e-09	2.18033e-07	1.13668e-06	-3.06921e-09	1.13361e-06	8.52748e-07	-2.31026e-07	6.21722e-07	2.19845e-07	-1.07930e-07	1.11915e-07	7.60363e-08	-5.63573e-08	1.96789e-08	5.47862e-07	-5.81144e-08	4.89747e-07	2.44767e-07	-1.40823e-07	1.03944e-07
18.506	2.47870e-07	-1.06493e-07	1.41377e-07	2.09813e-07	6.52734e-09	2.16341e-07	1.13454e-06	-3.37109e-09	1.13117e-06	8.52407e-07	-2.30933e-07	6.21474e-07	2.20134e-07	-1.08072e-07	1.12062e-07	7.61367e-08	-5.64318e-08	1.97049e-08	5.46147e-07	-5.89238e-08	4.87223e-07	2.44999e-07	-1.40956e-07	1.04042e-07
18.530	2.47745e-07	-1.06439e-07	1.41306e-07	2.08460e-07	6.19729e-09	2.14657e-07	1.13241e-06	-3.67182e-09	1.12873e-06	8.52059e-07	-2.30839e-07	6.21220e-07	2.20421e-07	-1.08213e-07	1.12208e-07	7.62376e-08	-5.65065e-08	1.97310e-08	5.44443e-07	-5.97272e-08	4.84716e-07	2.45229e-07	-1.41089e-07	1.04140e-07
18.555	2.47618e-07	-1.06385e-07	1.41233e-07	2.07113e-07	5.86860e-09	2.12982e-07	1.13027e-06	-3.97140e-09	1.12630e-06	8.51704e-07	-2.30743e-07	6.20961e-07	2.20708e-07	-1.08354e-07	1.12354e-07	7.63389e-08	-5.65817e-08	1.97573e-08	5.42752e-07	-6.05246e-08	4.82227e-07	2.45458e-07	-1.41221e-07	1.04238e-07
18.579	2.47490e-07	-1.06330e-07	1.41160e-07	2.05774e-07	5.54127e-09	2.11315e-07	1.12814e-06	-4.26983e-09	1.12387e-06	8.51342e-07	-2.30645e-07	6.20698e-07	2.20993e-07	-1.08494e-07	1.12499e-07	7.64407e-08	-5.66571e-08	1.97836e-08	5.41072e-07	-6.13161e-08	4.79756e-07	2.45687e-07	-1.41352e-07	1.04335e-07
18.604	2.47361e-07	-1.06274e-07	1.41087e-07	2.04441e-07	5.21529e-09	2.09656e-07	1.12602e-06	-4.56710e-09	1.12145e-06	8.50974e-07	-2.30545e-07	6.20429e-07	2.21277e-07	-1.08633e-07	1.12644e-07	7.65430e-08	-5.67329e-08	1.98101e-08	5.39404e-07	-6.21016e-08	4.77303e-07	2.45914e-07	-1.41483e-07	1.04431e-07
18.629	2.47231e-07	-1.06218e-07	1.41012e-07	2.03116e-07	4.89069e-09	2.08006e-07	1.12390e-06	-4.86321e-09	1.11904e-06	8.50599e-07	-2.30443e-07	6.20155e-07	2.21561e-07	-1.08772e-07	1.12788e-07	7.66457e-08	-5.68090e-08	1.98367e-08	5.37748e-07	-6.28813e-08	4.74867e-07	2.46140e-07	-1.41613e-07	1.04527e-07
18.653	2.47099e-07	-1.06162e-07	1.40938e-07	2.01797e-07	4.56745e-09	2.06365e-07	1.12179e-06	-5.15816e-09	1.11663e-06	8.50217e-07	-2.30340e-07	6.19877e-07	2.21843e-07	-1.08911e-07	1.12932e-07	7.67488e-08	-5.68855e-08	1.98634e-08	5.36104e-07	-6.36549e-08	4.72449e-07	2.46364e-07	-1.41742e-07	1.04622e-07
18.678	2.46967e-07	-1.06105e-07	1.40862e-07	2.00486e-07	4.24559e-09	2.04731e-07	1.11968e-06	-5.45194e-09	1.11423e-06	8.49829e-07	-2.30235e-07	6.19594e-07	2.22124e-07	-1.09049e-07	1.13075e-07	7.68524e-08	-5.69622e-08	1.98902e-08	5.34472e-07	-6.44226e-08	4.70049e-07	2.46588e-07	-1.41871e-07	1.04717e-07
18.702	2.46834e-07	-1.06048e-07	1.40786e-07	1.99182e-07	3.92511e-09	2.03107e-07	1.11757e-06	-5.74457e-09	1.11183e-06	8.49434e-07	-2.30128e-07	6.19306e-07	2.22404e-07	-1.09187e-07	1.13218e-07	7.69564e-08	-5.70393e-08	1.99171e-08	5.32852e-07	-6.51844e-08	4.67667e-07	2.46811e-07	-1.41999e-07	1.04812e-07
18.727	2.46699e-07	-1.05990e-07	1.40709e-07	1.97884e-07	3.60601e-09	2.01490e-07	1.11547e-06	-6.03603e-09	1.10944e-06	8.49032e-07	-2.30019e-07	6.19013e-07	2.22683e-07	-1.09324e-07	1.13360e-07	7.70609e-08	-5.71168e-08	1.99441e-08	5.31243e-07	-6.59403e-08	4.65303e-07	2.47032e-07	-1.42126e-07	1.04906e-07
18.751	2.46563e-07	-1.05932e-07	1.40632e-07	1.96595e-07	3.28829e-09	1.99883e-07	1.11338e-06	-6.32632e-09	1.10705e-06	8.48624e-07	-2.29908e-07	6.18715e-07	2.22961e-07	-1.09460e-07	1.13501e-07	7.71657e-08	-5.71945e-08	1.99713e-08	5.29646e-07	-6.66902e-08	4.62956e-07	2.47252e-07	-1.42253e-07	1.04999e-07
18.776	2.46427e-07	-1.05873e-07	1.40554e-07	1.95312e-07	2.97197e-09	1.98284e-07	1.11129e-06	-6.61544e-09	1.10467e-06	8.48209e-07	-2.29796e-07	6.18413e-07	2.23238e-07	-1.09596e-07	1.13642e-07	7.72710e-08	-5.72725e-08	1.99985e-08	5.28061e-07	-6.74342e-08	4.60627e-07	2.47471e-07	-1.42379e-07	1.05092e-07
18.801	2.46289e-07	-1.05814e-07	1.40475e-07	1.94036e-07	2.65704e-09	1.96693e-07	1.10920e-06	-6.90339e-09	1.10230e-06	8.47788e-07	-2.29682e-07	6.18106e-07	2.23514e-07	-1.09731e-07	1.13782e-07	7.73768e-08	-5.73509e-08	2.00259e-08	5.26488e-07	-6.81723e-08	4.58316e-07	2.47689e-07	-1.42504e-07	1.05185e-07
18.825	2.46150e-07	-1.05754e-07	1.40396e-07	1.92768e-07	2.34351e-09	1.95111e-07	1.10712e-06	-7.19016e-09	1.09993e-06	8.47360e-07	-2.29566e-07	6.17794e-07	2.23788e-07	-1.09866e-07	1.13922e-07	7.74829e-08	-5.74295e-08	2.00533e-08	5.24927e-07	-6.89044e-08	4.56023e-07	2.47905e-07	-1.42629e-07	1.05277e-07
18.850	2.46010e-07	-1.05694e-07	1.40316e-07	1.91507e-07	2.03138e-09	1.93538e-07	1.10504e-06	-7.47576e-09	1.09757e-06	8.46926e-07	-2.29448e-07	6.17478e-07	2.24062e-07	-1.10000e-07	1.14061e-07	7.75894e-08	-5.75085e-08	2.00809e-08	5.23378e-07	-6.96306e-08	4.53747e-07	2.48121e-07	-1.42753e-07	1.05368e-07
18.874	2.45870e-07	-1.05634e-07	1.40236e-07	1.90253e-07	1.72066e-09	1.91974e-07	1.10297e-06	-7.76019e-09	1.09521e-06	8.46485e-07	-2.29329e-07	6.17156e-07	2.24334e-07	-1.10134e-07	1.14200e-07	7.76964e-08	-5.75878e-08	2.01086e-08	5.21840e-07	-7.03509e-08	4.51489e-07	2.48335e-07	-1.42876e-07	1.05459e-07
18.899	2.45728e-07	-1.05573e-07	1.40155e-07	1.89007e-07	1.41135e-09	1.90418e-07	1.10091e-06	-8.04343e-09	1.09286e-06	8.46039e-07	-2.29208e-07	6.16831e-07	2.24605e-07	-1.10267e-07	1.14338e-07	7.78037e-08	-5.76674e-08	2.01364e-08	5.20314e-07	-7.10653e-08	4.49249e-07	2.48548e-07	-1.42998e-07	1.05550e-07
18.924	2.45585e-07	-1.05511e-07	1.40074e-07	1.87767e-07	1.10345e-09	1.88871e-07	1.09885e-06	-8.32550e-09	1.09052e-06	8.45585e-07	-2.29085e-07	6.16500e-07	2.24875e-07	-1.10400e-07	1.14475e-07	7.79115e-08	-5.77472e-08	2.01643e-08	5.18800e-07	-7.17738e-08	4.47026e-07	2.48760e-07	-1.43120e-07	1.05640e-07
18.948	2.45441e-07	-1.05449e-07	1.39992e-07	1.86535e-07	7.96964e-10	1.87332e-07	1.09679e-06	-8.60638e-09	1.08818e-06	8.45126e-07	-2.28961e-07	6.16165e-07	2.25144e-07	-1.10532e-07	1.14612e-07	7.80196e-08	-5.78274e-08	2.01923e-08	5.17298e-07	-7.24764e-08	4.44821e-07	2.48970e-07	-1.43241e-07	1.05729e-07
18.973	2.45296e-07	-1.05387e-07	1.39909e-07	1.85311e-07	4.91901e-10	1.85803e-07	1.09474e-06	-8.88608e-09	1.08585e-06	8.44660e-07	-2.28835e-07	6.15826e-07	2.25412e-07	-1.10663e-07	1.14748e-07	7.81282e-08	-5.79078e-08	2.02203e-08	5.15807e-07	-7.31731e-08	4.42634e-07	2.49180e-07	-1.43362e-07	1.05818e-07
18.997	2.45150e-07	-1.05324e-07	1.39826e-07	1.84093e-07	1.88262e-10	1.84282e-07	1.09269e-06	-9.16459e-09	1.08353e-06	8.44188e-07	-2.28707e-07	6.15482e-07	2.25678e-07	-1.10794e-07	1.14884e-07	7.82371e-08	-5.79885e-08	2.02485e-08	5.14329e-07	-7.38639e-08	4.40465e-07	2.49388e-07	-1.43481e-07	1.05906e-07
19.022	2.45003e-07	-1.05261e-07	1.39742e-07	1.82884e-07	-1.13951e-10	1.82770e-07	1.09065e-06	-9.44192e-09	1.08121e-06	8.43710e-07	-2.28577e-07	6.15133e-07	2.25943e-07	-1.10924e-07	1.15019e-07	7.83464e-08	-5.80696e-08	2.02768e-08	5.12862e-07	-7.45488e-08	4.38313e-07	2.49594e-07	-1.43600e-07	1.05994e-07
19.046	2.44856e-07	-1.05198e-07	1.39658e-07	1.81681e-07	-4.14733e-10	1.81266e-07	1.08862e-06	-9.71806e-09	1.07890e-06	8.43226e-07	-2.28446e-07	6.14780e-07	2.26207e-07	-1.11054e-07	1.15154e-07	7.84560e-08	-5.81508e-08	2.03052e-08	5.11406e-07	-7.52278e-08	4.36179e-07	2.49800e-07	-1.43719e-07	1.06081e-07
19.071	2.44707e-07	-1.05134e-07	1.39573e-07	1.80486e-07	-7.14082e-10	1.79772e-07	1.08659e-06	-9.99301e-09	1.07660e-06	8.42736e-07	-2.28313e-07	6.14422e-07	2.26470e-07	-1.11183e-07	1.15287e-07	7.85661e-08	-5.82324e-08	2.03337e-08	5.09963e-07	-7.59010e-08	4.34062e-07	2.50004e-07	-1.43836e-07	1.06168e-07
19.096	2.44557e-07	-1.05070e-07	1.39488e-07	1.79298e-07	-1.01199e-09	1.78286e-07	1.08457e-06	-1.02668e-08	1.07430e-06	8.42239e-07	-2.28179e-07	6.14061e-07	2.26732e-07	-1.11311e-07	1.15421e-07	7.86765e-08	-5.83143e-08	2.03623e-08	5.08531e-07	-7.65682e-08	4.31963e-07	2.50207e-07	-1.43953e-07	1.06254e-07
19.120	2.44407e-07	-1.05005e-07	1.39402e-07	1.78118e-07	-1.30846e-09	1.76809e-07	1.08255e-06	-1.05393e-08	1.07201e-06	8.41737e-07	-2.28042e-07	6.13694e-07	2.26992e-07	-1.11439e-07	1.15553e-07	7.87873e-08	-5.83964e-08	2.03909e-08	5.07111e-07	-7.72297e-08	4.29881e-07	2.50409e-07	-1.44069e-07	1.06340e-07
19.145	2.44255e-07	-1.04940e-07	1.39315e-07	1.76945e-07	-1.60349e-09	1.75342e-07	1.08053e-06	-1.08107e-08	1.06972e-06	8.41228e-07	-2.27905e-07	6.13323e-07	2.27252e-07	-1.11566e-07	1.15685e-07	7.88984e-08	-5.84787e-08	2.04197e-08	5.05703e-07	-7.78852e-08	4.27817e-07	2.50609e-07	-1.44184e-07	1.06425e-07
19.169	2.44103e-07	-1.04874e-07	1.39228e-07	1.75780e-07	-1.89708e-09	1.73883e-07	1.07853e-06	-1.10809e-08	1.06744e-06	8.40714e-07	-2.27765e-07	6.12948e-07	2.27510e-07	-1.11693e-07	1.15817e-07	7.90099e-08	-5.85614e-08	2.04485e-08	5.04306e-07	-7.85349e-08	4.25771e-07	2.50808e-07	-1.44299e-07	1.06510e-07
19.194	2.43949e-07	-1.04808e-07	1.39141e-07	1.74622e-07	-2.18921e-09	1.72433e-07	1.07652e-06	-1.13498e-08	1.06517e-06	8.40193e-07	-2.27624e-07	6.12569e-07	2.27767e-07	-1.11819e-07	1.15947e-07	7.91217e-08	-5.86442e-08	2.04775e-08	5.02921e-07	-7.91788e-08	4.23742e-07	2.51006e-07	-1.44412e-07	1.06594e-07
19.218	2.43795e-07	-1.04742e-07	1.39053e-07	1.73471e-07	-2.47989e-09	1.70991e-07	1.07453e-06	-1.16176e-08	1.06291e-06	8.39667e-07	-2.27482e-07	6.12185e-07	2.28022e-07	-1.11945e-07	1.16077e-07	7.92339e-08	-5.87274e-08	2.05065e-08	5.01548e-07	-7.98169e-08	4.21731e-07	2.51202e-07	-1.44525e-07	1.06677e-07
19.243	2.43640e-07	-1.04676e-07	1.38964e-07	1.72328e-07	-2.76911e-09	1.69559e-07	1.07253e-06	-1.18842e-08	1.06065e-06	8.39135e-07	-2.27338e-07	6.11797e-07	2.28276e-07	-1.12069e-07	1.16207e-07	7.93464e-08	-5.88108e-08	2.05356e-08	5.00186e-07	-8.04491e-08	4.19737e-07	2.51397e-07	-1.44638e-07	1.06760e-07
19.268	2.43484e-07	-1.04608e-07	1.38875e-07	1.71193e-07	-3.05688e-09	1.68136e-07	1.07055e-06	-1.21496e-08	1.05840e-06	8.38597e-07	-2.27192e-07	6.11405e-07	2.28529e-07	-1.12194e-07	1.16336e-07	7.94593e-08	-5.88944e-08	2.05648e-08	4.98836e-07	-8.10755e-08	4.17760e-07	2.51591e-07	-1.44749e-07	1.06842e-07
19.292	2.43327e-07	-1.04541e-07	1.38786e-07	1.70065e-07	-3.34319e-09	1.66722e-07	1.06857e-06	-1.24137e-08	1.05615e-06	8.38053e-07	-2.27044e-07	6.11008e-07	2.28781e-07	-1.12317e-07	1.16464e-07	7.95724e-08	-5.89783e-08	2.05941e-08	4.97497e-07	-8.16961e-08	4.15801e-07	2.51783e-07	-1.44860e-07	1.06924e-07
19.317	2.43169e-07	-1.04473e-07	1.38696e-07	1.68944e-07	-3.62803e-09	1.65316e-07	1.06659e-06	-1.26767e-08	1.05392e-06	8.37503e-07	-2.26896e-07	6.10608e-07	2.29031e-07	-1.12440e-07	1.16591e-07	7.96859e-08	-5.90624e-08	2.06235e-08	4.96170e-07	-8.23108e-08	4.13859e-07	2.51975e-07	-1.44970e-07	1.07005e-07
19.341	2.43010e-07	-1.04405e-07	1.38605e-07	1.67832e-07	-3.91140e-09	1.63920e-07	1.06462e-06	-1.29385e-08	1.05169e-06	8.36948e-07	-2.26745e-07	6.10203e-07	2.29281e-07	-1.12562e-07	1.16718e-07	7.97997e-08	-5.91468e-08	2.06530e-08	4.94855e-07	-8.29198e-08	4.11935e-07	2.52164e-07	-1.45079e-07	1.07085e-07
19.366	2.42851e-07	-1.04337e-07	1.38514e-07	1.66726e-07	-4.19331e-09	1.62533e-07	1.06266e-06	-1.31990e-08	1.04946e-06	8.36387e-07	-2.26593e-07	6.09794e-07	2.29528e-07	-1.12684e-07	1.16844e-07	7.99138e-08	-5.92313e-08	2.06825e-08	4.93551e-07	-8.35230e-08	4.10028e-07	2.52352e-07	-1.45187e-07	1.07165e-07
19.390	2.42691e-07	-1.04268e-07	1.38423e-07	1.65629e-07	-4.47374e-09	1.61155e-07	1.06070e-06	-1.34584e-08	1.04725e-06	8.35820e-07	-2.26440e-07	6.09381e-07	2.29775e-07	-1.12805e-07	1.16970e-07	8.00282e-08	-5.93161e-08	2.07121e-08	4.92258e-07	-8.41205e-08	4.08138e-07	2.52539e-07	-1.45295e-07	1.07245e-07
19.415	2.42529e-07	-1.04199e-07	1.38331e-07	1.64538e-07	-4.75270e-09	1.59786e-07	1.05875e-06	-1.37165e-08	1.04504e-06	8.35248e-07	-2.26285e-07	6.08963e-07	2.30020e-07	-1.12926e-07	1.17095e-07	8.01430e-08	-5.94012e-08	2.07418e-08	4.90978e-07	-8.47121e-08	4.06265e-07	2.52725e-07	-1.45401e-07	1.07323e-07
19.440	2.42367e-07	-1.04129e-07	1.38239e-07	1.63456e-07	-5.03019e-09	1.58426e-07	1.05681e-06	-1.39735e-08	1.04283e-06	8.34670e-07	-2.26128e-07	6.08542e-07	2.30264e-07	-1.13045e-07	1.17219e-07	8.02580e-08	-5.94864e-08	2.07716e-08	4.89708e-07	-8.52981e-08	4.04410e-07	2.52909e-07	-1.45507e-07	1.07402e-07
19.464	2.42205e-07	-1.04059e-07	1.38146e-07	1.62381e-07	-5.30619e-09	1.57075e-07	1.05487e-06	-1.42292e-08	1.04064e-06	8.34087e-07	-2.25970e-07	6.08117e-07	2.30507e-07	-1.13164e-07	1.17342e-07	8.03733e-08	-5.95719e-08	2.08014e-08	4.88450e-07	-8.58782e-08	4.02572e-07	2.53092e-07	-1.45612e-07	1.07479e-07
19.489	2.42041e-07	-1.03989e-07	1.38052e-07	1.61313e-07	-5.58071e-09	1.55733e-07	1.05293e-06	-1.44837e-08	1.03845e-06	8.33498e-07	-2.25810e-07	6.07688e-07	2.30748e-07	-1.13283e-07	1.17465e-07	8.04888e-08	-5.96575e-08	2.08313e-08	4.87204e-07	-8.64527e-08	4.00751e-07	2.53273e-07	-1.45717e-07	1.07556e-07
19.513	2.41877e-07	-1.03918e-07	1.37959e-07	1.60253e-07	-5.85375e-09	1.54400e-07	1.05101e-06	-1.47370e-08	1.03627e-06	8.32904e-07	-2.25649e-07	6.07254e-07	2.30988e-07	-1.13401e-07	1.17587e-07	8.06047e-08	-5.97434e-08	2.08613e-08	4.85969e-07	-8.70214e-08	3.98947e-07	2.53453e-07	-1.45820e-07	1.07633e-07
19.538	2.41712e-07	-1.03847e-07	1.37864e-07	1.59201e-07	-6.12530e-09	1.53076e-07	1.04908e-06	-1.49890e-08	1.03409e-06	8.32304e-07	-2.25487e-07	6.06817e-07	2.31226e-07	-1.13518e-07	1.17708e-07	8.07208e-08	-5.98295e-08	2.08913e-08	4.84745e-07	-8.75843e-08	3.97161e-07	2.53631e-07	-1.45923e-07	1.07708e-07
19.562	2.41546e-07	-1.03776e-07	1.37770e-07	1.58157e-07	-6.39536e-09	1.51761e-07	1.04717e-06	-1.52399e-08	1.03193e-06	8.31699e-07	-2.25323e-07	6.06376e-07	2.31463e-07	-1.13634e-07	1.17829e-07	8.08372e-08	-5.99157e-08	2.09215e-08	4.83533e-07	-8.81416e-08	3.95391e-07	2.53808e-07	-1.46025e-07	1.07784e-07
19.587	2.41379e-07	-1.03704e-07	1.37675e-07	1.57120e-07	-6.66393e-09	1.50456e-07	1.04526e-06	-1.54895e-08	1.02977e-06	8.31088e-07	-2.25158e-07	6.05931e-07	2.31699e-07	-1.13750e-07	1.17949e-07	8.09539e-08	-6.00022e-08	2.09517e-08	4.82332e-07	-8.86932e-08	3.93639e-07	2.53984e-07	-1.46126e-07	1.07858e-07
19.612	2.41211e-07	-1.03632e-07	1.37579e-07	1.56090e-07	-6.93100e-09	1.49159e-07	1.04335e-06	-1.57380e-08	1.02761e-06	8.30472e-07	-2.24991e-07	6.05482e-07	2.31933e-07	-1.13865e-07	1.18068e-07	8.10707e-08	-6.00888e-08	2.09819e-08	4.81142e-07	-8.92391e-08	3.91903e-07	2.54158e-07	-1.46226e-07	1.07932e-07
19.636	2.41043e-07	-1.03560e-07	1.37483e-07	1.55069e-07	-7.19658e-09	1.47872e-07	1.04145e-06	-1.59852e-08	1.02547e-06	8.29851e-07	-2.24823e-07	6.05029e-07	2.32166e-07	-1.13979e-07	1.18187e-07	8.11879e-08	-6.01757e-08	2.10122e-08	4.79964e-07	-8.97794e-08	3.90184e-07	2.54331e-07	-1.46325e-07	1.08005e-07
19.661	2.40874e-07	-1.03487e-07	1.37387e-07	1.54055e-07	-7.46066e-09	1.46594e-07	1.03956e-06	-1.62311e-08	1.02333e-06	8.29225e-07	-2.24653e-07	6.04572e-07	2.32398e-07	-1.14093e-07	1.18305e-07	8.13053e-08	-6.02627e-08	2.10426e-08	4.78797e-07	-9.03139e-08	3.88483e-07	2.54502e-07	-1.46424e-07	1.08078e-07
19.685	2.40705e-07	-1.03414e-07	1.37290e-07	1.53048e-07	-7.72325e-09	1.45325e-07	1.03768e-06	-1.64759e-08	1.02120e-06	8.28593e-07	-2.24482e-07	6.04112e-07	2.32628e-07	-1.14206e-07	1.18422e-07	8.14229e-08	-6.03498e-08	2.10731e-08	4.77641e-07	-9.08429e-08	3.86798e-07	2.54671e-07	-1.46521e-07	1.08150e-07
19.710	2.40534e-07	-1.03341e-07	1.37193e-07	1.52050e-07	-7.98433e-09	1.44065e-07	1.03580e-06	-1.67194e-08	1.01908e-06	8.27957e-07	-2.24309e-07	6.03648e-07	2.32857e-07	-1.14318e-07	1.18538e-07	8.15407e-08	-6.04372e-08	2.11035e-08	4.76496e-07	-9.13661e-08	3.85130e-07	2.54840e-07	-1.46618e-07	1.08222e-07
19.735	2.40363e-07	-1.03268e-07	1.37095e-07	1.51059e-07	-8.24390e-09	1.42815e-07	1.03392e-06	-1.69617e-08	1.01696e-06	8.27315e-07	-2.24135e-07	6.03180e-07	2.33084e-07	-1.14430e-07	1.18654e-07	8.16588e-08	-6.05247e-08	2.11341e-08	4.75363e-07	-9.18838e-08	3.83479e-07	2.55006e-07	-1.46714e-07	1.08292e-07
19.759	2.40191e-07	-1.03194e-07	1.36997e-07	1.50075e-07	-8.50197e-09	1.41573e-07	1.03206e-06	-1.72028e-08	1.01485e-06	8.26668e-07	-2.23960e-07	6.02708e-07	2.33310e-07	-1.14541e-07	1.18769e-07	8.17771e-08	-6.06124e-08	2.11647e-08	4.74240e-07	-9.23959e-08	3.81845e-07	2.55171e-07	-1.46809e-07	1.08362e-07
19.784	2.40019e-07	-1.03120e-07	1.36899e-07	1.49100e-07	-8.75854e-09	1.40341e-07	1.03020e-06	-1.74427e-08	1.01275e-06	8.26016e-07	-2.23783e-07	6.02233e-07	2.33534e-07	-1.14651e-07	1.18883e-07	8.18956e-08	-6.07002e-08	2.11954e-08	4.73129e-07	-9.29023e-08	3.80227e-07	2.55335e-07	-1.46903e-07	1.08432e-07
19.808	2.39845e-07	-1.03045e-07	1.36800e-07	1.48132e-07	-9.01359e-09	1.39118e-07	1.02834e-06	-1.76813e-08	1.01066e-06	8.25359e-07	-2.23605e-07	6.01754e-07	2.33757e-07	-1.14760e-07	1.18997e-07	8.20143e-08	-6.07882e-08	2.12261e-08	4.72029e-07	-9.34032e-08	3.78626e-07	2.55497e-07	-1.46996e-07	1.08501e-07
19.833	2.39671e-07	-1.02971e-07	1.36701e-07	1.47171e-07	-9.26713e-09	1.37904e-07	1.02649e-06	-1.79187e-08	1.00857e-06	8.24697e-07	-2.23426e-07	6.01271e-07	2.33979e-07	-1.14869e-07	1.19110e-07	8.21331e-08	-6.08763e-08	2.12569e-08	4.70940e-07	-9.38985e-08	3.77042e-07	2.55658e-07	-1.47089e-07	1.08569e-07
19.857	2.39497e-07	-1.02896e-07	1.36601e-07	1.46219e-07	-9.51916e-09	1.36700e-07	1.02465e-06	-1.81549e-08	1.00650e-06	8.24030e-07	-2.23245e-07	6.00785e-07	2.34199e-07	-1.14977e-07	1.19222e-07	8.22522e-08	-6.09645e-08	2.12877e-08	4.69862e-07	-9.43882e-08	3.75474e-07	2.55817e-07	-1.47180e-07	1.08637e-07
19.882	2.39321e-07	-1.02820e-07	1.36501e-07	1.45274e-07	-9.76967e-09	1.35504e-07	1.02281e-06	-1.83899e-08	1.00443e-06	8.23358e-07	-2.23063e-07	6.00295e-07	2.34417e-07	-1.15084e-07	1.19333e-07	8.23715e-08	-6.10529e-08	2.13186e-08	4.68795e-07	-9.48724e-08	3.73923e-07	2.55975e-07	-1.47271e-07	1.08704e-07
19.907	2.39145e-07	-1.02745e-07	1.36401e-07	1.44337e-07	-1.00187e-08	1.34318e-07	1.02099e-06	-1.86236e-08	1.00236e-06	8.22682e-07	-2.22880e-07	5.99802e-07	2.34634e-07	-1.15191e-07	1.19443e-07	8.24909e-08	-6.11414e-08	2.13495e-08	4.67739e-07	-9.53510e-08	3.72388e-07	2.56131e-07	-1.47361e-07	1.08770e-07
19.931	2.38969e-07	-1.02669e-07	1.36300e-07	1.43407e-07	-1.02662e-08	1.33141e-07	1.01916e-06	-1.88561e-08	1.00031e-06	8.22000e-07	-2.22696e-07	5.99305e-07	2.34850e-07	-1.15297e-07	1.19553e-07	8.26105e-08	-6.12301e-08	2.13804e-08	4.66694e-07	-9.58242e-08	3.70870e-07	2.56285e-07	-1.47450e-07	1.08835e-07
19.956	2.38792e-07	-1.02593e-07	1.36199e-07	1.42485e-07	-1.05121e-08	1.31973e-07	1.01735e-06	-1.90873e-08	9.98259e-07	8.21314e-07	-2.22510e-07	5.98804e-07	2.35064e-07	-1.15402e-07	1.19662e-07	8.27303e-08	-6.13189e-08	2.14114e-08	4.65660e-07	-9.62918e-08	3.69368e-07	2.56438e-07	-1.47538e-07	1.08900e-07
19.980	2.38614e-07	-1.02516e-07	1.36098e-07	1.41571e-07	-1.07566e-08	1.30815e-07	1.01554e-06	-1.93174e-08	9.96219e-07	8.20623e-07	-2.22322e-07	5.98301e-07	2.35276e-07	-1.15506e-07	1.19770e-07	8.28502e-08	-6.14077e-08	2.14425e-08	4.64637e-07	-9.67539e-08	3.67883e-07	2.56589e-07	-1.47625e-07	1.08965e-07
20.005	2.38435e-07	-1.02439e-07	1.35996e-07	1.40665e-07	-1.09995e-08	1.29665e-07	1.01373e-06	-1.95461e-08	9.94186e-07	8.19927e-07	-2.22134e-07	5.97793e-07	2.35487e-07	-1.15610e-07	1.19878e-07	8.29703e-08	-6.14967e-08	2.14735e-08	4.63625e-07	-9.72106e-08	3.66414e-07	2.56739e-07	-1.47711e-07	1.09028e-07
20.029	2.38256e-07	-1.02362e-07	1.35894e-07	1.39766e-07	-1.12409e-08	1.28525e-07	1.01194e-06	-1.97737e-08	9.92161e-07	8.19227e-07	-2.21944e-07	5.97283e-07	2.35697e-07	-1.15713e-07	1.19984e-07	8.30905e-08	-6.15858e-08	2.15046e-08	4.62623e-07	-9.76617e-08	3.64961e-07	2.56887e-07	-1.47796e-07	1.09091e-07
20.054	2.38076e-07	-1.02285e-07	1.35791e-07	1.38875e-07	-1.14807e-08	1.27394e-07	1.01014e-06	-2.00000e-08	9.90144e-07	8.18522e-07	-2.21753e-07	5.96769e-07	2.35905e-07	-1.15815e-07	1.20090e-07	8.32108e-08	-6.16750e-08	2.15358e-08	4.61632e-07	-9.81075e-08	3.63525e-07	2.57034e-07	-1.47881e-07	1.09153e-07
20.079	2.37896e-07	-1.02208e-07	1.35688e-07	1.37991e-07	-1.17191e-08	1.26272e-07	1.00836e-06	-2.02251e-08	9.88135e-07	8.17812e-07	-2.21561e-07	5.96251e-07	2.36111e-07	-1.15916e-07	1.20195e-07	8.33313e-08	-6.17643e-08	2.15670e-08	4.60652e-07	-9.85478e-08	3.62105e-07	2.57179e-07	-1.47964e-07	1.09215e-07
20.103	2.37715e-07	-1.02130e-07	1.35585e-07	1.37116e-07	-1.19559e-08	1.25160e-07	1.00658e-06	-2.04489e-08	9.86134e-07	8.17098e-07	-2.21367e-07	5.95731e-07	2.36316e-07	-1.16017e-07	1.20300e-07	8.34519e-08	-6.18537e-08	2.15982e-08	4.59683e-07	-9.89827e-08	3.60700e-07	2.57322e-07	-1.48046e-07	1.09276e-07
20.128	2.37533e-07	-1.02052e-07	1.35481e-07	1.36248e-07	-1.21912e-08	1.24057e-07	1.00481e-06	-2.06715e-08	9.84140e-07	8.16380e-07	-2.21173e-07	5.95207e-07	2.36519e-07	-1.16116e-07	1.20403e-07	8.35726e-08	-6.19432e-08	2.16294e-08	4.58724e-07	-9.94121e-08	3.59312e-07	2.57464e-07	-1.48128e-07	1.09336e-07
20.152	2.37351e-07	-1.01974e-07	1.35377e-07	1.35388e-07	-1.24249e-08	1.22963e-07	1.00305e-06	-2.08929e-08	9.82155e-07	8.15656e-07	-2.20977e-07	5.94680e-07	2.36721e-07	-1.16215e-07	1.20506e-07	8.36934e-08	-6.20328e-08	2.16607e-08	4.57776e-07	-9.98362e-08	3.57940e-07	2.57604e-07	-1.48209e-07	1.09396e-07
20.177	2.37169e-07	-1.01895e-07	1.35273e-07	1.34535e-07	-1.26571e-08	1.21878e-07	1.00129e-06	-2.11130e-08	9.80177e-07	8.14929e-07	-2.20780e-07	5.94149e-07	2.36921e-07	-1.16314e-07	1.20608e-07	8.38144e-08	-6.21224e-08	2.16920e-08	4.56839e-07	-1.00255e-07	3.56584e-07	2.57743e-07	-1.48288e-07	1.09454e-07
20.201	2.36985e-07	-1.01817e-07	1.35169e-07	1.33690e-07	-1.28878e-08	1.20802e-07	9.99539e-07	-2.13319e-08	9.78207e-07	8.14197e-07	-2.20581e-07	5.93616e-07	2.37120e-07	-1.16411e-07	1.20709e-07	8.39354e-08	-6.22121e-08	2.17233e-08	4.55912e-07	-1.00668e-07	3.55244e-07	2.57880e-07	-1.48367e-07	1.09512e-07
20.226	2.36801e-07	-1.01738e-07	1.35064e-07	1.32853e-07	-1.31170e-08	1.19736e-07	9.97795e-07	-2.15496e-08	9.76245e-07	8.13461e-07	-2.20382e-07	5.93079e-07	2.37317e-07	-1.16508e-07	1.20809e-07	8.40565e-08	-6.23018e-08	2.17547e-08	4.54996e-07	-1.01076e-07	3.53920e-07	2.58015e-07	-1.48445e-07	1.09570e-07
20.251	2.36617e-07	-1.01658e-07	1.34959e-07	1.32024e-07	-1.33446e-08	1.18679e-07	9.96057e-07	-2.17660e-08	9.74291e-07	8.12720e-07	-2.20181e-07	5.92539e-07	2.37512e-07	-1.16604e-07	1.20909e-07	8.41777e-08	-6.23917e-08	2.17860e-08	4.54090e-07	-1.01479e-07	3.52611e-07	2.58148e-07	-1.48522e-07	1.09627e-07
20.275	2.36432e-07	-1.01579e-07	1.34853e-07	1.31202e-07	-1.35707e-08	1.17631e-07	9.94326e-07	-2.19812e-08	9.72345e-07	8.11975e-07	-2.19980e-07	5.91996e-07	2.37706e-07	-1.16699e-07	1.21007e-07	8.42989e-08	-6.24815e-08	2.18174e-08	4.53195e-07	-1.01876e-07	3.51319e-07	2.58280e-07	-1.48598e-07	1.09683e-07
20.300	2.36247e-07	-1.01499e-07	1.34747e-07	1.30388e-07	-1.37952e-08	1.16592e-07	9.92602e-07	-2.21951e-08	9.70407e-07	8.11226e-07	-2.19777e-07	5.91450e-07	2.37898e-07	-1.16793e-07	1.21105e-07	8.44202e-08	-6.25714e-08	2.18488e-08	4.52310e-07	-1.02268e-07	3.50042e-07	2.58410e-07	-1.48672e-07	1.09738e-07
20.324	2.36061e-07	-1.01419e-07	1.34641e-07	1.29581e-07	-1.40183e-08	1.15563e-07	9.90885e-07	-2.24078e-08	9.68477e-07	8.10473e-07	-2.19573e-07	5.90900e-07	2.38089e-07	-1.16887e-07	1.21202e-07	8.45416e-08	-6.26614e-08	2.18802e-08	4.51436e-07	-1.02655e-07	3.48781e-07	2.58539e-07	-1.48746e-07	1.09793e-07
20.349	2.35874e-07	-1.01339e-07	1.34535e-07	1.28783e-07	-1.42397e-08	1.14543e-07	9.89174e-07	-2.26192e-08	9.66555e-07	8.09715e-07	-2.19367e-07	5.90348e-07	2.38278e-07	-1.16980e-07	1.21298e-07	8.46631e-08	-6.27514e-08	2.19116e-08	4.50572e-07	-1.03037e-07	3.47535e-07	2.58666e-07	-1.48819e-07	1.09846e-07
20.374	2.35687e-07	-1.01259e-07	1.34428e-07	1.27991e-07	-1.44597e-08	1.13532e-07	9.87470e-07	-2.28294e-08	9.64641e-07	8.08954e-07	-2.19161e-07	5.89793e-07	2.38465e-07	-1.17071e-07	1.21393e-07	8.47845e-08	-6.28414e-08	2.19431e-08	4.49718e-07	-1.03413e-07	3.46305e-07	2.58791e-07	-1.48891e-07	1.09900e-07
20.398	2.35499e-07	-1.01178e-07	1.34321e-07	1.27208e-07	-1.46780e-08	1.12530e-07	9.85773e-07	-2.30383e-08	9.62735e-07	8.08188e-07	-2.18954e-07	5.89235e-07	2.38650e-07	-1.17163e-07	1.21488e-07	8.49060e-08	-6.29315e-08	2.19745e-08	4.48875e-07	-1.03784e-07	3.45091e-07	2.58915e-07	-1.48963e-07	1.09952e-07
20.423	2.35311e-07	-1.01097e-07	1.34214e-07	1.26432e-07	-1.48949e-08	1.11537e-07	9.84083e-07	-2.32460e-08	9.60837e-07	8.07419e-07	-2.18745e-07	5.88673e-07	2.38834e-07	-1.17253e-07	1.21582e-07	8.50276e-08	-6.30216e-08	2.20060e-08	4.48041e-07	-1.04150e-07	3.43891e-07	2.59036e-07	-1.49033e-07	1.10004e-07
20.447	2.35123e-07	-1.01016e-07	1.34106e-07	1.25664e-07	-1.51102e-08	1.10554e-07	9.82400e-07	-2.34525e-08	9.58947e-07	8.06645e-07	-2.18535e-07	5.88109e-07	2.39017e-07	-1.17342e-07	1.21674e-07	8.51491e-08	-6.31117e-08	2.20374e-08	4.47218e-07	-1.04511e-07	3.42708e-07	2.59156e-07	-1.49102e-07	1.10055e-07
20.472	2.34934e-07	-1.00935e-07	1.33999e-07	1.24904e-07	-1.53240e-08	1.09580e-07	9.80723e-07	-2.36577e-08	9.57066e-07	8.05867e-07	-2.18325e-07	5.87542e-07	2.39197e-07	-1.17431e-07	1.21766e-07	8.52707e-08	-6.32018e-08	2.20689e-08	4.46405e-07	-1.04866e-07	3.41539e-07	2.59275e-07	-1.49170e-07	1.10105e-07
20.496	2.34744e-07	-1.00854e-07	1.33891e-07	1.24151e-07	-1.55362e-08	1.08615e-07	9.79054e-07	-2.38616e-08	9.55192e-07	8.05086e-07	-2.18113e-07	5.86973e-07	2.39376e-07	-1.17519e-07	1.21857e-07	8.53923e-08	-6.32919e-08	2.21004e-08	4.45603e-07	-1.05216e-07	3.40386e-07	2.59392e-07	-1.49237e-07	1.10155e-07
20.521	2.34554e-07	-1.00772e-07	1.33782e-07	1.23406e-07	-1.57469e-08	1.07659e-07	9.77391e-07	-2.40644e-08	9.53327e-07	8.04300e-07	-2.17900e-07	5.86400e-07	2.39553e-07	-1.17606e-07	1.21948e-07	8.55139e-08	-6.33820e-08	2.21318e-08	4.44810e-07	-1.05561e-07	3.39248e-07	2.59506e-07	-1.49303e-07	1.10203e-07
20.546	2.34364e-07	-1.00690e-07	1.33674e-07	1.22669e-07	-1.59560e-08	1.06713e-07	9.75735e-07	-2.42658e-08	9.51470e-07	8.03511e-07	-2.17686e-07	5.85825e-07	2.39729e-07	-1.17692e-07	1.22037e-07	8.56354e-08	-6.34721e-08	2.21633e-08	4.44027e-07	-1.05901e-07	3.38126e-07	2.59620e-07	-1.49368e-07	1.10251e-07
20.570	2.34173e-07	-1.00608e-07	1.33565e-07	1.21939e-07	-1.61636e-08	1.05775e-07	9.74087e-07	-2.44660e-08	9.49621e-07	8.02718e-07	-2.17472e-07	5.85246e-07	2.39903e-07	-1.17777e-07	1.22125e-07	8.57570e-08	-6.35622e-08	2.21948e-08	4.43254e-07	-1.06236e-07	3.37018e-07	2.59731e-07	-1.49432e-07	1.10299e-07
20.595	2.33982e-07	-1.00526e-07	1.33456e-07	1.21217e-07	-1.63697e-08	1.04847e-07	9.72445e-07	-2.46650e-08	9.47780e-07	8.01921e-07	-2.17256e-07	5.84665e-07	2.40075e-07	-1.17862e-07	1.22213e-07	8.58785e-08	-6.36523e-08	2.22262e-08	4.42492e-07	-1.06566e-07	3.35926e-07	2.59841e-07	-1.49495e-07	1.10345e-07
20.619	2.33790e-07	-1.00444e-07	1.33346e-07	1.20502e-07	-1.65742e-08	1.03928e-07	9.70810e-07	-2.48627e-08	9.45947e-07	8.01121e-07	-2.17039e-07	5.84082e-07	2.40245e-07	-1.17946e-07	1.22300e-07	8.60000e-08	-6.37424e-08	2.22577e-08	4.41739e-07	-1.06891e-07	3.34848e-07	2.59949e-07	-1.49558e-07	1.10391e-07
20.644	2.33598e-07	-1.00361e-07	1.33237e-07	1.19795e-07	-1.67771e-08	1.03018e-07	9.69182e-07	-2.50592e-08	9.44123e-07	8.00317e-07	-2.16821e-07	5.83496e-07	2.40414e-07	-1.18028e-07	1.22386e-07	8.61215e-08	-6.38324e-08	2.22891e-08	4.40996e-07	-1.07211e-07	3.33785e-07	2.60055e-07	-1.49619e-07	1.10436e-07
20.668	2.33405e-07	-1.00278e-07	1.33127e-07	1.19096e-07	-1.69785e-08	1.02117e-07	9.67562e-07	-2.52544e-08	9.42307e-07	7.99509e-07	-2.16602e-07	5.82907e-07	2.40581e-07	-1.18110e-07	1.22471e-07	8.62429e-08	-6.39224e-08	2.23205e-08	4.40263e-07	-1.07525e-07	3.32738e-07	2.60159e-07	-1.49679e-07	1.10481e-07
20.693	2.33212e-07	-1.00195e-07	1.33017e-07	1.18404e-07	-1.71784e-08	1.01225e-07	9.65948e-07	-2.54484e-08	9.40500e-07	7.98697e-07	-2.16382e-07	5.82315e-07	2.40746e-07	-1.18191e-07	1.22555e-07	8.63643e-08	-6.40123e-08	2.23519e-08	4.39540e-07	-1.07835e-07	3.31705e-07	2.60262e-07	-1.49738e-07	1.10524e-07
20.718	2.33019e-07	-1.00112e-07	1.32906e-07	1.17720e-07	-1.73767e-08	1.00343e-07	9.64341e-07	-2.56411e-08	9.38700e-07	7.97882e-07	-2.16162e-07	5.81721e-07	2.40910e-07	-1.18272e-07	1.22638e-07	8.64856e-08	-6.41022e-08	2.23833e-08	4.38826e-07	-1.08139e-07	3.30686e-07	2.60363e-07	-1.49796e-07	1.10567e-07
20.742	2.32825e-07	-1.00029e-07	1.32796e-07	1.17043e-07	-1.75735e-08	9.94695e-08	9.62742e-07	-2.58325e-08	9.36909e-07	7.97064e-07	-2.15940e-07	5.81124e-07	2.41071e-07	-1.18351e-07	1.22720e-07	8.66068e-08	-6.41921e-08	2.24147e-08	4.38122e-07	-1.08439e-07	3.29683e-07	2.60462e-07	-1.49853e-07	1.10609e-07
20.767	2.32630e-07	-9.99455e-08	1.32685e-07	1.16374e-07	-1.77687e-08	9.86052e-08	9.61149e-07	-2.60227e-08	9.35126e-07	7.96242e-07	-2.15717e-07	5.80525e-07	2.41231e-07	-1.18429e-07	1.22802e-07	8.67280e-08	-6.42819e-08	2.24461e-08	4.37428e-07	-1.08734e-07	3.28694e-07	2.60559e-07	-1.49909e-07	1.10651e-07
20.791	2.32436e-07	-9.98619e-08	1.32574e-07	1.15712e-07	-1.79624e-08	9.77500e-08	9.59564e-07	-2.62117e-08	9.33352e-07	7.95416e-07	-2.15493e-07	5.79923e-07	2.41389e-07	-1.18507e-07	1.22882e-07	8.68490e-08	-6.43716e-08	2.24774e-08	4.36743e-07	-1.09023e-07	3.27720e-07	2.60655e-07	-1.49964e-07	1.10691e-07
20.816	2.32241e-07	-9.97781e-08	1.32463e-07	1.15058e-07	-1.81545e-08	9.69040e-08	9.57985e-07	-2.63994e-08	9.31586e-07	7.94588e-07	-2.15269e-07	5.79319e-07	2.41546e-07	-1.18584e-07	1.22962e-07	8.69700e-08	-6.44613e-08	2.25087e-08	4.36068e-07	-1.09308e-07	3.26760e-07	2.60749e-07	-1.50018e-07	1.10731e-07
20.840	2.32045e-07	-9.96941e-08	1.32351e-07	1.14412e-07	-1.83451e-08	9.60670e-08	9.56414e-07	-2.65858e-08	9.29828e-07	7.93755e-07	-2.15043e-07	5.78712e-07	2.41700e-07	-1.18660e-07	1.23040e-07	8.70909e-08	-6.45509e-08	2.25400e-08	4.35403e-07	-1.09588e-07	3.25814e-07	2.60840e-07	-1.50071e-07	1.10770e-07
20.865	2.31849e-07	-9.96100e-08	1.32239e-07	1.13773e-07	-1.85341e-08	9.52391e-08	9.54850e-07	-2.67710e-08	9.28079e-07	7.92920e-07	-2.14817e-07	5.78103e-07	2.41853e-07	-1.18735e-07	1.23118e-07	8.72117e-08	-6.46404e-08	2.25712e-08	4.34746e-07	-1.09863e-07	3.24883e-07	2.60931e-07	-1.50122e-07	1.10808e-07
20.890	2.31653e-07	-9.95257e-08	1.32128e-07	1.13142e-07	-1.87216e-08	9.44203e-08	9.53293e-07	-2.69549e-08	9.26338e-07	7.92081e-07	-2.14590e-07	5.77491e-07	2.42004e-07	-1.18809e-07	1.23195e-07	8.73323e-08	-6.47299e-08	2.26025e-08	4.34100e-07	-1.10133e-07	3.23967e-07	2.61019e-07	-1.50173e-07	1.10846e-07
20.914	2.31457e-07	-9.94413e-08	1.32015e-07	1.12518e-07	-1.89075e-08	9.36105e-08	9.51743e-07	-2.71376e-08	9.24605e-07	7.91239e-07	-2.14362e-07	5.76878e-07	2.42153e-07	-1.18882e-07	1.23271e-07	8.74529e-08	-6.48192e-08	2.26337e-08	4.33463e-07	-1.10398e-07	3.23064e-07	2.61105e-07	-1.50223e-07	1.10882e-07
20.939	2.31260e-07	-9.93567e-08	1.31903e-07	1.11902e-07	-1.90919e-08	9.28098e-08	9.50200e-07	-2.73190e-08	9.22881e-07	7.90394e-07	-2.14133e-07	5.76261e-07	2.42300e-07	-1.18954e-07	1.23346e-07	8.75733e-08	-6.49085e-08	2.26648e-08	4.32835e-07	-1.10659e-07	3.22176e-07	2.61190e-07	-1.50272e-07	1.10918e-07
20.963	2.31063e-07	-9.92720e-08	1.31791e-07	1.11293e-07	-1.92748e-08	9.20181e-08	9.48665e-07	-2.74992e-08	9.21166e-07	7.89546e-07	-2.13903e-07	5.75643e-07	2.42446e-07	-1.19026e-07	1.23420e-07	8.76936e-08	-6.49976e-08	2.26960e-08	4.32216e-07	-1.10914e-07	3.21302e-07	2.61273e-07	-1.50319e-07	1.10953e-07
20.988	2.30865e-07	-9.91871e-08	1.31678e-07	1.10692e-07	-1.94561e-08	9.12354e-08	9.47137e-07	-2.76781e-08	9.19458e-07	7.88694e-07	-2.13672e-07	5.75022e-07	2.42589e-07	-1.19096e-07	1.23493e-07	8.78137e-08	-6.50866e-08	2.27271e-08	4.31607e-07	-1.11165e-07	3.20442e-07	2.61354e-07	-1.50366e-07	1.10988e-07
21.012	2.30667e-07	-9.91021e-08	1.31565e-07	1.10098e-07	-1.96358e-08	9.04618e-08	9.45616e-07	-2.78558e-08	9.17760e-07	7.87840e-07	-2.13441e-07	5.74399e-07	2.42731e-07	-1.19166e-07	1.23565e-07	8.79337e-08	-6.51756e-08	2.27581e-08	4.31007e-07	-1.11411e-07	3.19595e-07	2.61433e-07	-1.50411e-07	1.11021e-07
21.037	2.30469e-07	-9.90169e-08	1.31452e-07	1.09511e-07	-1.98140e-08	8.96972e-08	9.44102e-07	-2.80322e-08	9.16070e-07	7.86982e-07	-2.13208e-07	5.73774e-07	2.42871e-07	-1.19235e-07	1.23637e-07	8.80535e-08	-6.52644e-08	2.27891e-08	4.30416e-07	-1.11652e-07	3.18763e-07	2.61510e-07	-1.50456e-07	1.11054e-07
21.062	2.30270e-07	-9.89316e-08	1.31339e-07	1.08932e-07	-1.99907e-08	8.89415e-08	9.42595e-07	-2.82073e-08	9.14388e-07	7.86122e-07	-2.12975e-07	5.73146e-07	2.43009e-07	-1.19303e-07	1.23707e-07	8.81731e-08	-6.53530e-08	2.28201e-08	4.29834e-07	-1.11889e-07	3.17945e-07	2.61585e-07	-1.50499e-07	1.11086e-07
21.086	2.30072e-07	-9.88462e-08	1.31225e-07	1.08361e-07	-2.01658e-08	8.81948e-08	9.41096e-07	-2.83812e-08	9.12715e-07	7.85258e-07	-2.12741e-07	5.72517e-07	2.43146e-07	-1.19369e-07	1.23776e-07	8.82926e-08	-6.54416e-08	2.28510e-08	4.29261e-07	-1.12121e-07	3.17140e-07	2.61659e-07	-1.50541e-07	1.11117e-07
21.111	2.29872e-07	-9.87606e-08	1.31112e-07	1.07796e-07	-2.03393e-08	8.74571e-08	9.39604e-07	-2.85539e-08	9.11050e-07	7.84392e-07	-2.12507e-07	5.71885e-07	2.43280e-07	-1.19435e-07	1.23845e-07	8.84119e-08	-6.55300e-08	2.28819e-08	4.28697e-07	-1.12348e-07	3.16349e-07	2.61730e-07	-1.50583e-07	1.11148e-07
21.135	2.29673e-07	-9.86750e-08	1.30998e-07	1.07240e-07	-2.05113e-08	8.67284e-08	9.38119e-07	-2.87252e-08	9.09394e-07	7.83523e-07	-2.12271e-07	5.71251e-07	2.43413e-07	-1.19500e-07	1.23912e-07	8.85310e-08	-6.56183e-08	2.29127e-08	4.28142e-07	-1.12570e-07	3.15572e-07	2.61800e-07	-1.50623e-07	1.11177e-07
21.160	2.29473e-07	-9.85891e-08	1.30884e-07	1.06690e-07	-2.06818e-08	8.60085e-08	9.36641e-07	-2.88954e-08	9.07746e-07	7.82651e-07	-2.12035e-07	5.70616e-07	2.43543e-07	-1.19565e-07	1.23979e-07	8.86498e-08	-6.57064e-08	2.29435e-08	4.27596e-07	-1.12788e-07	3.14809e-07	2.61868e-07	-1.50662e-07	1.11206e-07
21.185	2.29273e-07	-9.85032e-08	1.30770e-07	1.06148e-07	-2.08507e-08	8.52976e-08	9.35171e-07	-2.90642e-08	9.06107e-07	7.81776e-07	-2.11798e-07	5.69978e-07	2.43672e-07	-1.19628e-07	1.24044e-07	8.87685e-08	-6.57943e-08	2.29742e-08	4.27059e-07	-1.13001e-07	3.14058e-07	2.61934e-07	-1.50700e-07	1.11234e-07
21.209	2.29073e-07	-9.84172e-08	1.30656e-07	1.05614e-07	-2.10181e-08	8.45957e-08	9.33708e-07	-2.92318e-08	9.04476e-07	7.80898e-07	-2.11560e-07	5.69338e-07	2.43799e-07	-1.19690e-07	1.24109e-07	8.88870e-08	-6.58822e-08	2.30048e-08	4.26531e-07	-1.13209e-07	3.13322e-07	2.61998e-07	-1.50737e-07	1.11262e-07
21.234	2.28872e-07	-9.83310e-08	1.30541e-07	1.05086e-07	-2.11839e-08	8.39026e-08	9.32252e-07	-2.93982e-08	9.02854e-07	7.80018e-07	-2.11322e-07	5.68696e-07	2.43924e-07	-1.19751e-07	1.24172e-07	8.90052e-08	-6.59698e-08	2.30354e-08	4.26012e-07	-1.13413e-07	3.12599e-07	2.62060e-07	-1.50772e-07	1.11288e-07
21.258	2.28672e-07	-9.82447e-08	1.30427e-07	1.04567e-07	-2.13482e-08	8.32183e-08	9.30804e-07	-2.95633e-08	9.01241e-07	7.79135e-07	-2.11082e-07	5.68052e-07	2.44047e-07	-1.19812e-07	1.24235e-07	8.91232e-08	-6.60573e-08	2.30660e-08	4.25501e-07	-1.13613e-07	3.11889e-07	2.62121e-07	-1.50807e-07	1.11314e-07
21.283	2.28470e-07	-9.81583e-08	1.30312e-07	1.04054e-07	-2.15109e-08	8.25430e-08	9.29363e-07	-2.97271e-08	8.99636e-07	7.78249e-07	-2.10842e-07	5.67406e-07	2.44168e-07	-1.19871e-07	1.24297e-07	8.92410e-08	-6.61445e-08	2.30965e-08	4.24999e-07	-1.13807e-07	3.11192e-07	2.62179e-07	-1.50841e-07	1.11338e-07
21.307	2.28269e-07	-9.80718e-08	1.30197e-07	1.03549e-07	-2.16721e-08	8.18765e-08	9.27929e-07	-2.98897e-08	8.98039e-07	7.77361e-07	-2.10602e-07	5.66759e-07	2.44287e-07	-1.19930e-07	1.24357e-07	8.93585e-08	-6.62316e-08	2.31269e-08	4.24506e-07	-1.13997e-07	3.10509e-07	2.62236e-07	-1.50873e-07	1.11362e-07
21.332	2.28068e-07	-9.79852e-08	1.30082e-07	1.03051e-07	-2.18318e-08	8.12188e-08	9.26503e-07	-3.00510e-08	8.96452e-07	7.76470e-07	-2.10360e-07	5.66109e-07	2.44404e-07	-1.19987e-07	1.24417e-07	8.94758e-08	-6.63186e-08	2.31572e-08	4.24021e-07	-1.14183e-07	3.09838e-07	2.62290e-07	-1.50905e-07	1.11386e-07
21.357	2.27866e-07	-9.78985e-08	1.29967e-07	1.02560e-07	-2.19899e-08	8.05700e-08	9.25084e-07	-3.02110e-08	8.94873e-07	7.75576e-07	-2.10118e-07	5.65458e-07	2.44520e-07	-1.20044e-07	1.24476e-07	8.95928e-08	-6.64053e-08	2.31875e-08	4.23545e-07	-1.14364e-07	3.09181e-07	2.62343e-07	-1.50935e-07	1.11408e-07
21.381	2.27664e-07	-9.78117e-08	1.29852e-07	1.02076e-07	-2.21464e-08	7.99300e-08	9.23672e-07	-3.03698e-08	8.93302e-07	7.74681e-07	-2.09876e-07	5.64805e-07	2.44633e-07	-1.20100e-07	1.24534e-07	8.97095e-08	-6.64918e-08	2.32177e-08	4.23078e-07	-1.14541e-07	3.08537e-07	2.62394e-07	-1.50964e-07	1.11430e-07
21.406	2.27461e-07	-9.77248e-08	1.29737e-07	1.01600e-07	-2.23015e-08	7.92987e-08	9.22268e-07	-3.05274e-08	8.91740e-07	7.73782e-07	-2.09632e-07	5.64150e-07	2.44745e-07	-1.20154e-07	1.24590e-07	8.98260e-08	-6.65781e-08	2.32478e-08	4.22618e-07	-1.14713e-07	3.07905e-07	2.62443e-07	-1.50992e-07	1.11450e-07
21.430	2.27259e-07	-9.76378e-08	1.29621e-07	1.01131e-07	-2.24549e-08	7.86762e-08	9.20871e-07	-3.06836e-08	8.90187e-07	7.72882e-07	-2.09388e-07	5.63493e-07	2.44854e-07	-1.20208e-07	1.24646e-07	8.99421e-08	-6.66642e-08	2.32779e-08	4.22168e-07	-1.14881e-07	3.07287e-07	2.62489e-07	-1.51019e-07	1.11470e-07
21.455	2.27056e-07	-9.75507e-08	1.29505e-07	1.00669e-07	-2.26069e-08	7.80625e-08	9.19481e-07	-3.08387e-08	8.88643e-07	7.71979e-07	-2.09144e-07	5.62835e-07	2.44962e-07	-1.20261e-07	1.24701e-07	9.00580e-08	-6.67501e-08	2.33079e-08	4.21725e-07	-1.15044e-07	3.06681e-07	2.62534e-07	-1.51045e-07	1.11489e-07
21.479	2.26853e-07	-9.74635e-08	1.29390e-07	1.00215e-07	-2.27573e-08	7.74575e-08	9.18099e-07	-3.09924e-08	8.87107e-07	7.71074e-07	-2.08899e-07	5.62175e-07	2.45067e-07	-1.20313e-07	1.24755e-07	9.01736e-08	-6.68357e-08	2.33378e-08	4.21291e-07	-1.15203e-07	3.06088e-07	2.62578e-07	-1.51070e-07	1.11508e-07
21.504	2.26650e-07	-9.73762e-08	1.29274e-07	9.97674e-08	-2.29062e-08	7.68612e-08	9.16724e-07	-3.11449e-08	8.85579e-07	7.70166e-07	-2.08653e-07	5.61513e-07	2.45171e-07	-1.20364e-07	1.24807e-07	9.02888e-08	-6.69212e-08	2.33676e-08	4.20865e-07	-1.15357e-07	3.05508e-07	2.62619e-07	-1.51094e-07	1.11525e-07
21.529	2.26447e-07	-9.72889e-08	1.29158e-07	9.93272e-08	-2.30535e-08	7.62737e-08	9.15357e-07	-3.12962e-08	8.84061e-07	7.69256e-07	-2.08406e-07	5.60850e-07	2.45273e-07	-1.20414e-07	1.24859e-07	9.04037e-08	-6.70064e-08	2.33974e-08	4.20447e-07	-1.15507e-07	3.04940e-07	2.62658e-07	-1.51116e-07	1.11542e-07
21.553	2.26243e-07	-9.72014e-08	1.29042e-07	9.88941e-08	-2.31993e-08	7.56948e-08	9.13997e-07	-3.14462e-08	8.82551e-07	7.68344e-07	-2.08159e-07	5.60185e-07	2.45372e-07	-1.20462e-07	1.24910e-07	9.05184e-08	-6.70913e-08	2.34270e-08	4.20038e-07	-1.15653e-07	3.04385e-07	2.62695e-07	-1.51138e-07	1.11557e-07
21.578	2.26040e-07	-9.71139e-08	1.28926e-07	9.84681e-08	-2.33435e-08	7.51246e-08	9.12644e-07	-3.15949e-08	8.81049e-07	7.67430e-07	-2.07911e-07	5.59519e-07	2.45470e-07	-1.20510e-07	1.24959e-07	9.06326e-08	-6.71760e-08	2.34566e-08	4.19637e-07	-1.15795e-07	3.03842e-07	2.62730e-07	-1.51158e-07	1.11572e-07
21.602	2.25836e-07	-9.70263e-08	1.28809e-07	9.80492e-08	-2.34863e-08	7.45630e-08	9.11299e-07	-3.17424e-08	8.79557e-07	7.66514e-07	-2.07663e-07	5.58851e-07	2.45565e-07	-1.20557e-07	1.25008e-07	9.07466e-08	-6.72605e-08	2.34861e-08	4.19243e-07	-1.15932e-07	3.03311e-07	2.62764e-07	-1.51177e-07	1.11587e-07
21.627	2.25632e-07	-9.69386e-08	1.28693e-07	9.76375e-08	-2.36274e-08	7.40101e-08	9.09961e-07	-3.18886e-08	8.78073e-07	7.65595e-07	-2.07414e-07	5.58181e-07	2.45659e-07	-1.20603e-07	1.25056e-07	9.08601e-08	-6.73446e-08	2.35155e-08	4.18858e-07	-1.16065e-07	3.02793e-07	2.62795e-07	-1.51195e-07	1.11600e-07
21.651	2.25427e-07	-9.68509e-08	1.28576e-07	9.72328e-08	-2.37671e-08	7.34657e-08	9.08631e-07	-3.20335e-08	8.76597e-07	7.64675e-07	-2.07165e-07	5.57510e-07	2.45751e-07	-1.20648e-07	1.25102e-07	9.09734e-08	-6.74286e-08	2.35448e-08	4.18481e-07	-1.16193e-07	3.02287e-07	2.62824e-07	-1.51212e-07	1.11612e-07
21.676	2.25223e-07	-9.67631e-08	1.28460e-07	9.68352e-08	-2.39052e-08	7.29300e-08	9.07308e-07	-3.21772e-08	8.75131e-07	7.63753e-07	-2.06915e-07	5.56838e-07	2.45840e-07	-1.20692e-07	1.25148e-07	9.10862e-08	-6.75122e-08	2.35740e-08	4.18111e-07	-1.16318e-07	3.01793e-07	2.62852e-07	-1.51228e-07	1.11624e-07
21.701	2.25018e-07	-9.66752e-08	1.28343e-07	9.64446e-08	-2.40418e-08	7.24028e-08	9.05993e-07	-3.23197e-08	8.73673e-07	7.62828e-07	-2.06665e-07	5.56164e-07	2.45928e-07	-1.20735e-07	1.25193e-07	9.11987e-08	-6.75956e-08	2.36031e-08	4.17750e-07	-1.16438e-07	3.01312e-07	2.62877e-07	-1.51242e-07	1.11635e-07
21.725	2.24814e-07	-9.65873e-08	1.28227e-07	9.60610e-08	-2.41768e-08	7.18842e-08	9.04685e-07	-3.24609e-08	8.72224e-07	7.61902e-07	-2.06414e-07	5.55488e-07	2.46014e-07	-1.20777e-07	1.25236e-07	9.13108e-08	-6.76787e-08	2.36321e-08	4.17396e-07	-1.16554e-07	3.00842e-07	2.62900e-07	-1.51256e-07	1.11645e-07
21.750	2.24609e-07	-9.64993e-08	1.28110e-07	9.56845e-08	-2.43104e-08	7.13741e-08	9.03384e-07	-3.26008e-08	8.70783e-07	7.60974e-07	-2.06162e-07	5.54812e-07	2.46097e-07	-1.20818e-07	1.25279e-07	9.14225e-08	-6.77615e-08	2.36611e-08	4.17050e-07	-1.16666e-07	3.00384e-07	2.62922e-07	-1.51268e-07	1.11654e-07
21.774	2.24404e-07	-9.64112e-08	1.27993e-07	9.53149e-08	-2.44424e-08	7.08726e-08	9.02091e-07	-3.27395e-08	8.69352e-07	7.60044e-07	-2.05910e-07	5.54134e-07	2.46179e-07	-1.20858e-07	1.25320e-07	9.15339e-08	-6.78440e-08	2.36899e-08	4.16712e-07	-1.16773e-07	2.99938e-07	2.62941e-07	-1.51279e-07	1.11662e-07
21.799	2.24199e-07	-9.63231e-08	1.27876e-07	9.49523e-08	-2.45728e-08	7.03795e-08	9.00805e-07	-3.28769e-08	8.67929e-07	7.59112e-07	-2.05658e-07	5.53454e-07	2.46258e-07	-1.20897e-07	1.25361e-07	9.16448e-08	-6.79262e-08	2.37186e-08	4.16381e-07	-1.16877e-07	2.99504e-07	2.62959e-07	-1.51289e-07	1.11670e-07
21.823	2.23994e-07	-9.62349e-08	1.27759e-07	9.45967e-08	-2.47018e-08	6.98949e-08	8.99527e-07	-3.30130e-08	8.66514e-07	7.58179e-07	-2.05405e-07	5.52774e-07	2.46335e-07	-1.20935e-07	1.25400e-07	9.17553e-08	-6.80081e-08	2.37472e-08	4.16058e-07	-1.16976e-07	2.99082e-07	2.62975e-07	-1.51298e-07	1.11676e-07
21.848	2.23788e-07	-9.61467e-08	1.27642e-07	9.42479e-08	-2.48292e-08	6.94188e-08	8.98256e-07	-3.31479e-08	8.65109e-07	7.57244e-07	-2.05152e-07	5.52092e-07	2.46411e-07	-1.20972e-07	1.25438e-07	9.18653e-08	-6.80897e-08	2.37757e-08	4.15743e-07	-1.17071e-07	2.98671e-07	2.62988e-07	-1.51306e-07	1.11682e-07
21.873	2.23583e-07	-9.60584e-08	1.27524e-07	9.39061e-08	-2.49551e-08	6.89511e-08	8.96993e-07	-3.32815e-08	8.63712e-07	7.56307e-07	-2.04898e-07	5.51409e-07	2.46484e-07	-1.21008e-07	1.25476e-07	9.19750e-08	-6.81710e-08	2.38040e-08	4.15435e-07	-1.17162e-07	2.98272e-07	2.63000e-07	-1.51313e-07	1.11687e-07
21.897	2.23377e-07	-9.59701e-08	1.27407e-07	9.35712e-08	-2.50794e-08	6.84918e-08	8.95737e-07	-3.34139e-08	8.62323e-07	7.55368e-07	-2.04644e-07	5.50725e-07	2.46555e-07	-1.21043e-07	1.25512e-07	9.20842e-08	-6.82519e-08	2.38323e-08	4.15134e-07	-1.17249e-07	2.97885e-07	2.63009e-07	-1.51318e-07	1.11691e-07
21.922	2.23172e-07	-9.58817e-08	1.27290e-07	9.32431e-08	-2.52023e-08	6.80408e-08	8.94489e-07	-3.35450e-08	8.60944e-07	7.54428e-07	-2.04389e-07	5.50039e-07	2.46624e-07	-1.21077e-07	1.25547e-07	9.21930e-08	-6.83325e-08	2.38605e-08	4.14841e-07	-1.17332e-07	2.97509e-07	2.63017e-07	-1.51323e-07	1.11694e-07
21.946	2.22966e-07	-9.57933e-08	1.27173e-07	9.29219e-08	-2.53236e-08	6.75983e-08	8.93248e-07	-3.36749e-08	8.59573e-07	7.53486e-07	-2.04134e-07	5.49353e-07	2.46692e-07	-1.21110e-07	1.25581e-07	9.23013e-08	-6.84128e-08	2.38885e-08	4.14556e-07	-1.17411e-07	2.97144e-07	2.63022e-07	-1.51326e-07	1.11696e-07
21.971	2.22760e-07	-9.57049e-08	1.27055e-07	9.26075e-08	-2.54434e-08	6.71641e-08	8.92015e-07	-3.38035e-08	8.58211e-07	7.52543e-07	-2.03878e-07	5.48665e-07	2.46757e-07	-1.21142e-07	1.25614e-07	9.24092e-08	-6.84928e-08	2.39164e-08	4.14277e-07	-1.17486e-07	2.96791e-07	2.63026e-07	-1.51328e-07	1.11698e-07
21.996	2.22554e-07	-9.56164e-08	1.26938e-07	9.22999e-08	-2.55617e-08	6.67382e-08	8.90789e-07	-3.39309e-08	8.56858e-07	7.51599e-07	-2.03622e-07	5.47976e-07	2.46820e-07	-1.21173e-07	1.25646e-07	9.25165e-08	-6.85724e-08	2.39442e-08	4.14006e-07	-1.17557e-07	2.96449e-07	2.63027e-07	-1.51329e-07	1.11699e-07
22.020	2.22348e-07	-9.55279e-08	1.26820e-07	9.19991e-08	-2.56784e-08	6.63207e-08	8.89570e-07	-3.40569e-08	8.55514e-07	7.50652e-07	-2.03366e-07	5.47286e-07	2.46880e-07	-1.21203e-07	1.25677e-07	9.26235e-08	-6.86516e-08	2.39719e-08	4.13742e-07	-1.17624e-07	2.96118e-07	2.63027e-07	-1.51328e-07	1.11698e-07
22.045	2.22142e-07	-9.54394e-08	1.26703e-07	9.17051e-08	-2.57937e-08	6.59114e-08	8.88360e-07	-3.41818e-08	8.54178e-07	7.49705e-07	-2.03109e-07	5.46595e-07	2.46939e-07	-1.21232e-07	1.25707e-07	9.27299e-08	-6.87305e-08	2.39994e-08	4.13486e-07	-1.17688e-07	2.95798e-07	2.63024e-07	-1.51327e-07	1.11697e-07
22.069	2.21936e-07	-9.53508e-08	1.26585e-07	9.14178e-08	-2.59074e-08	6.55104e-08	8.87156e-07	-3.43054e-08	8.52851e-07	7.48756e-07	-2.02852e-07	5.45904e-07	2.46996e-07	-1.21260e-07	1.25736e-07	9.28358e-08	-6.88090e-08	2.40268e-08	4.13236e-07	-1.17747e-07	2.95490e-07	2.63020e-07	-1.51324e-07	1.11695e-07
22.094	2.21730e-07	-9.52622e-08	1.26467e-07	9.11372e-08	-2.60196e-08	6.51176e-08	8.85960e-07	-3.44277e-08	8.51532e-07	7.47806e-07	-2.02595e-07	5.45211e-07	2.47050e-07	-1.21286e-07	1.25764e-07	9.29413e-08	-6.88872e-08	2.40541e-08	4.12994e-07	-1.17802e-07	2.95192e-07	2.63013e-07	-1.51321e-07	1.11693e-07
22.118	2.21523e-07	-9.51735e-08	1.26350e-07	9.08634e-08	-2.61303e-08	6.47330e-08	8.84772e-07	-3.45488e-08	8.50223e-07	7.46854e-07	-2.02337e-07	5.44517e-07	2.47103e-07	-1.21312e-07	1.25791e-07	9.30462e-08	-6.89649e-08	2.40813e-08	4.12759e-07	-1.17853e-07	2.94905e-07	2.63005e-07	-1.51316e-07	1.11689e-07
22.143	2.21317e-07	-9.50849e-08	1.26232e-07	9.05962e-08	-2.62395e-08	6.43566e-08	8.83591e-07	-3.46686e-08	8.48922e-07	7.45901e-07	-2.02079e-07	5.43822e-07	2.47153e-07	-1.21337e-07	1.25816e-07	9.31507e-08	-6.90423e-08	2.41083e-08	4.12530e-07	-1.17901e-07	2.94629e-07	2.62994e-07	-1.51310e-07	1.11685e-07
22.168	2.21110e-07	-9.49962e-08	1.26114e-07	9.03356e-08	-2.63472e-08	6.39884e-08	8.82417e-07	-3.47871e-08	8.47630e-07	7.44947e-07	-2.01820e-07	5.43127e-07	2.47201e-07	-1.21360e-07	1.25841e-07	9.32546e-08	-6.91194e-08	2.41352e-08	4.12309e-07	-1.17945e-07	2.94364e-07	2.62982e-07	-1.51303e-07	1.11679e-07
22.192	2.20904e-07	-9.49075e-08	1.25997e-07	9.00817e-08	-2.64534e-08	6.36284e-08	8.81251e-07	-3.49044e-08	8.46347e-07	7.43992e-07	-2.01562e-07	5.42430e-07	2.47247e-07	-1.21383e-07	1.25864e-07	9.33579e-08	-6.91960e-08	2.41620e-08	4.12094e-07	-1.17985e-07	2.94109e-07	2.62967e-07	-1.51294e-07	1.11673e-07
22.217	2.20698e-07	-9.48188e-08	1.25879e-07	8.98345e-08	-2.65580e-08	6.32764e-08	8.80093e-07	-3.50205e-08	8.45072e-07	7.43036e-07	-2.01303e-07	5.41733e-07	2.47291e-07	-1.21405e-07	1.25887e-07	9.34608e-08	-6.92722e-08	2.41886e-08	4.11886e-07	-1.18021e-07	2.93865e-07	2.62951e-07	-1.51285e-07	1.11666e-07
22.241	2.20491e-07	-9.47301e-08	1.25761e-07	8.95938e-08	-2.66612e-08	6.29326e-08	8.78941e-07	-3.51353e-08	8.43806e-07	7.42078e-07	-2.01043e-07	5.41035e-07	2.47333e-07	-1.21425e-07	1.25908e-07	9.35631e-08	-6.93480e-08	2.42150e-08	4.11685e-07	-1.18053e-07	2.93632e-07	2.62932e-07	-1.51274e-07	1.11658e-07
22.266	2.20285e-07	-9.46414e-08	1.25643e-07	8.93597e-08	-2.67629e-08	6.25968e-08	8.77798e-07	-3.52488e-08	8.42549e-07	7.41120e-07	-2.00784e-07	5.40336e-07	2.47373e-07	-1.21445e-07	1.25928e-07	9.36648e-08	-6.94234e-08	2.42414e-08	4.11491e-07	-1.18082e-07	2.93409e-07	2.62911e-07	-1.51262e-07	1.11649e-07
22.290	2.20078e-07	-9.45526e-08	1.25525e-07	8.91321e-08	-2.68630e-08	6.22691e-08	8.76662e-07	-3.53611e-08	8.41301e-07	7.40160e-07	-2.00524e-07	5.39637e-07	2.47410e-07	-1.21463e-07	1.25947e-07	9.37660e-08	-6.94984e-08	2.42676e-08	4.11303e-07	-1.18107e-07	2.93197e-07	2.62889e-07	-1.51249e-07	1.11640e-07
22.315	2.19871e-07	-9.44639e-08	1.25408e-07	8.89110e-08	-2.69617e-08	6.19494e-08	8.75533e-07	-3.54721e-08	8.40061e-07	7.39200e-07	-2.00263e-07	5.38937e-07	2.47446e-07	-1.21480e-07	1.25965e-07	9.38666e-08	-6.95730e-08	2.42936e-08	4.11122e-07	-1.18128e-07	2.92995e-07	2.62864e-07	-1.51235e-07	1.11629e-07
22.340	2.19665e-07	-9.43751e-08	1.25290e-07	8.86965e-08	-2.70588e-08	6.16377e-08	8.74412e-07	-3.55819e-08	8.38830e-07	7.38239e-07	-2.00003e-07	5.38236e-07	2.47479e-07	-1.21497e-07	1.25982e-07	9.39667e-08	-6.96472e-08	2.43195e-08	4.10948e-07	-1.18145e-07	2.92803e-07	2.62837e-07	-1.51219e-07	1.11618e-07
22.364	2.19458e-07	-9.42864e-08	1.25172e-07	8.84884e-08	-2.71545e-08	6.13339e-08	8.73299e-07	-3.56904e-08	8.37608e-07	7.37276e-07	-1.99742e-07	5.37534e-07	2.47510e-07	-1.21512e-07	1.25998e-07	9.40661e-08	-6.97209e-08	2.43452e-08	4.10780e-07	-1.18159e-07	2.92621e-07	2.62809e-07	-1.51203e-07	1.11606e-07
22.389	2.19252e-07	-9.41976e-08	1.25054e-07	8.82868e-08	-2.72486e-08	6.10382e-08	8.72192e-07	-3.57977e-08	8.36395e-07	7.36313e-07	-1.99481e-07	5.36832e-07	2.47539e-07	-1.21526e-07	1.26013e-07	9.41650e-08	-6.97942e-08	2.43708e-08	4.10619e-07	-1.18169e-07	2.92450e-07	2.62778e-07	-1.51185e-07	1.11593e-07
22.413	2.19045e-07	-9.41088e-08	1.24936e-07	8.80916e-08	-2.73413e-08	6.07503e-08	8.71094e-07	-3.59037e-08	8.35190e-07	7.35349e-07	-1.99220e-07	5.36129e-07	2.47566e-07	-1.21539e-07	1.26026e-07	9.42633e-08	-6.98670e-08	2.43963e-08	4.10464e-07	-1.18175e-07	2.92288e-07	2.62745e-07	-1.51166e-07	1.11579e-07
22.438	2.18838e-07	-9.40201e-08	1.24818e-07	8.79028e-08	-2.74325e-08	6.04704e-08	8.70003e-07	-3.60084e-08	8.33994e-07	7.34384e-07	-1.98959e-07	5.35426e-07	2.47590e-07	-1.21551e-07	1.26039e-07	9.43609e-08	-6.99394e-08	2.44215e-08	4.10315e-07	-1.18178e-07	2.92137e-07	2.62710e-07	-1.51146e-07	1.11564e-07
22.462	2.18632e-07	-9.39313e-08	1.24701e-07	8.77204e-08	-2.75221e-08	6.01983e-08	8.68919e-07	-3.61119e-08	8.32807e-07	7.33419e-07	-1.98697e-07	5.34722e-07	2.47613e-07	-1.21563e-07	1.26050e-07	9.44580e-08	-7.00113e-08	2.44467e-08	4.10173e-07	-1.18178e-07	2.91996e-07	2.62673e-07	-1.51125e-07	1.11548e-07
22.487	2.18425e-07	-9.38426e-08	1.24583e-07	8.75444e-08	-2.76103e-08	5.99341e-08	8.67843e-07	-3.62142e-08	8.31629e-07	7.32453e-07	-1.98435e-07	5.34017e-07	2.47633e-07	-1.21572e-07	1.26061e-07	9.45544e-08	-7.00828e-08	2.44716e-08	4.10037e-07	-1.18173e-07	2.91864e-07	2.62634e-07	-1.51103e-07	1.11532e-07
22.512	2.18219e-07	-9.37539e-08	1.24465e-07	8.73747e-08	-2.76970e-08	5.96777e-08	8.66774e-07	-3.63152e-08	8.30459e-07	7.31486e-07	-1.98173e-07	5.33312e-07	2.47651e-07	-1.21581e-07	1.26070e-07	9.46502e-08	-7.01538e-08	2.44964e-08	4.09908e-07	-1.18165e-07	2.91742e-07	2.62593e-07	-1.51079e-07	1.11514e-07
22.536	2.18012e-07	-9.36652e-08	1.24347e-07	8.72113e-08	-2.77822e-08	5.94291e-08	8.65713e-07	-3.64149e-08	8.29298e-07	7.30518e-07	-1.97911e-07	5.32607e-07	2.47667e-07	-1.21589e-07	1.26078e-07	9.47454e-08	-7.02244e-08	2.45211e-08	4.09784e-07	-1.18154e-07	2.91630e-07	2.62550e-07	-1.51054e-07	1.11496e-07
22.561	2.17806e-07	-9.35765e-08	1.24229e-07	8.70542e-08	-2.78659e-08	5.91883e-08	8.64659e-07	-3.65134e-08	8.28146e-07	7.29550e-07	-1.97649e-07	5.31901e-07	2.47681e-07	-1.21596e-07	1.26085e-07	9.48400e-08	-7.02944e-08	2.45455e-08	4.09667e-07	-1.18139e-07	2.91528e-07	2.62505e-07	-1.51028e-07	1.11477e-07
22.585	2.17600e-07	-9.34878e-08	1.24112e-07	8.69034e-08	-2.79482e-08	5.89552e-08	8.63613e-07	-3.66106e-08	8.27002e-07	7.28581e-07	-1.97386e-07	5.31195e-07	2.47693e-07	-1.21602e-07	1.26091e-07	9.49339e-08	-7.03640e-08	2.45698e-08	4.09556e-07	-1.18121e-07	2.91435e-07	2.62458e-07	-1.51001e-07	1.11457e-07
22.610	2.17393e-07	-9.33991e-08	1.23994e-07	8.67588e-08	-2.80289e-08	5.87299e-08	8.62574e-07	-3.67066e-08	8.25868e-07	7.27612e-07	-1.97124e-07	5.30488e-07	2.47702e-07	-1.21606e-07	1.26096e-07	9.50271e-08	-7.04331e-08	2.45940e-08	4.09451e-07	-1.18099e-07	2.91352e-07	2.62409e-07	-1.50973e-07	1.11436e-07
22.634	2.17187e-07	-9.33105e-08	1.23876e-07	8.66204e-08	-2.81082e-08	5.85122e-08	8.61543e-07	-3.68014e-08	8.24742e-07	7.26642e-07	-1.96861e-07	5.29781e-07	2.47709e-07	-1.21610e-07	1.26099e-07	9.51197e-08	-7.05018e-08	2.46179e-08	4.09351e-07	-1.18073e-07	2.91278e-07	2.62358e-07	-1.50944e-07	1.11414e-07
22.659	2.16981e-07	-9.32219e-08	1.23759e-07	8.64882e-08	-2.81860e-08	5.83023e-08	8.60519e-07	-3.68948e-08	8.23624e-07	7.25672e-07	-1.96598e-07	5.29073e-07	2.47714e-07	-1.21612e-07	1.26102e-07	9.52116e-08	-7.05699e-08	2.46417e-08	4.09258e-07	-1.18044e-07	2.91214e-07	2.62305e-07	-1.50913e-07	1.11392e-07
22.684	2.16774e-07	-9.31333e-08	1.23641e-07	8.63622e-08	-2.82623e-08	5.80999e-08	8.59503e-07	-3.69871e-08	8.22516e-07	7.24701e-07	-1.96335e-07	5.28366e-07	2.47717e-07	-1.21614e-07	1.26103e-07	9.53028e-08	-7.06375e-08	2.46653e-08	4.09171e-07	-1.18012e-07	2.91159e-07	2.62249e-07	-1.50881e-07	1.11368e-07
22.708	2.16568e-07	-9.30447e-08	1.23523e-07	8.62423e-08	-2.83371e-08	5.79052e-08	8.58494e-07	-3.70780e-08	8.21416e-07	7.23730e-07	-1.96072e-07	5.27658e-07	2.47718e-07	-1.21614e-07	1.26104e-07	9.53933e-08	-7.07046e-08	2.46887e-08	4.09090e-07	-1.17977e-07	2.91113e-07	2.62192e-07	-1.50848e-07	1.11344e-07
22.733	2.16362e-07	-9.29562e-08	1.23406e-07	8.61286e-08	-2.84105e-08	5.77181e-08	8.57493e-07	-3.71678e-08	8.20325e-07	7.22759e-07	-1.95809e-07	5.26950e-07	2.47716e-07	-1.21613e-07	1.26103e-07	9.54832e-08	-7.07712e-08	2.47120e-08	4.09014e-07	-1.17938e-07	2.91076e-07	2.62133e-07	-1.50814e-07	1.11319e-07
22.757	2.16156e-07	-9.28677e-08	1.23288e-07	8.60209e-08	-2.84824e-08	5.75385e-08	8.56499e-07	-3.72562e-08	8.19242e-07	7.21787e-07	-1.95546e-07	5.26241e-07	2.47712e-07	-1.21611e-07	1.26101e-07	9.55724e-08	-7.08373e-08	2.47351e-08	4.08944e-07	-1.17895e-07	2.91049e-07	2.62072e-07	-1.50779e-07	1.11293e-07
22.782	2.15950e-07	-9.27792e-08	1.23171e-07	8.59193e-08	-2.85528e-08	5.73665e-08	8.55512e-07	-3.73435e-08	8.18169e-07	7.20815e-07	-1.95283e-07	5.25533e-07	2.47706e-07	-1.21608e-07	1.26098e-07	9.56608e-08	-7.09028e-08	2.47580e-08	4.08880e-07	-1.17849e-07	2.91031e-07	2.62008e-07	-1.50742e-07	1.11266e-07
22.807	2.15744e-07	-9.26907e-08	1.23054e-07	8.58237e-08	-2.86217e-08	5.72020e-08	8.54533e-07	-3.74294e-08	8.17104e-07	7.19843e-07	-1.95019e-07	5.24824e-07	2.47698e-07	-1.21604e-07	1.26094e-07	9.57485e-08	-7.09679e-08	2.47807e-08	4.08822e-07	-1.17800e-07	2.91021e-07	2.61943e-07	-1.50705e-07	1.11238e-07
22.831	2.15539e-07	-9.26023e-08	1.22936e-07	8.57342e-08	-2.86892e-08	5.70450e-08	8.53561e-07	-3.75142e-08	8.16047e-07	7.18871e-07	-1.94756e-07	5.24115e-07	2.47688e-07	-1.21599e-07	1.26088e-07	9.58355e-08	-7.10324e-08	2.48032e-08	4.08769e-07	-1.17748e-07	2.91021e-07	2.61875e-07	-1.50666e-07	1.11209e-07
22.856	2.15333e-07	-9.25140e-08	1.22819e-07	8.56506e-08	-2.87552e-08	5.68954e-08	8.52597e-07	-3.75976e-08	8.15000e-07	7.17898e-07	-1.94492e-07	5.23406e-07	2.47675e-07	-1.21593e-07	1.26082e-07	9.59218e-08	-7.10963e-08	2.48255e-08	4.08722e-07	-1.17692e-07	2.91029e-07	2.61806e-07	-1.50626e-07	1.11180e-07
22.880	2.15127e-07	-9.24257e-08	1.22702e-07	8.55730e-08	-2.88198e-08	5.67532e-08	8.51641e-07	-3.76798e-08	8.13961e-07	7.16925e-07	-1.94229e-07	5.22697e-07	2.47660e-07	-1.21586e-07	1.26074e-07	9.60074e-08	-7.11597e-08	2.48477e-08	4.08680e-07	-1.17633e-07	2.91047e-07	2.61734e-07	-1.50585e-07	1.11150e-07
22.905	2.14922e-07	-9.23374e-08	1.22584e-07	8.55013e-08	-2.88829e-08	5.66185e-08	8.50691e-07	-3.77608e-08	8.12930e-07	7.15953e-07	-1.93965e-07	5.21987e-07	2.47643e-07	-1.21577e-07	1.26066e-07	9.60922e-08	-7.12226e-08	2.48696e-08	4.08644e-07	-1.17571e-07	2.91073e-07	2.61661e-07	-1.50543e-07	1.11118e-07
22.929	2.14717e-07	-9.22492e-08	1.22467e-07	8.54356e-08	-2.89445e-08	5.64911e-08	8.49749e-07	-3.78405e-08	8.11909e-07	7.14980e-07	-1.93702e-07	5.21278e-07	2.47624e-07	-1.21568e-07	1.26056e-07	9.61763e-08	-7.12849e-08	2.48914e-08	4.08613e-07	-1.17506e-07	2.91107e-07	2.61585e-07	-1.50499e-07	1.11086e-07
22.954	2.14511e-07	-9.21610e-08	1.22350e-07	8.53757e-08	-2.90046e-08	5.63711e-08	8.48815e-07	-3.79190e-08	8.10896e-07	7.14007e-07	-1.93438e-07	5.20569e-07	2.47602e-07	-1.21557e-07	1.26045e-07	9.62596e-08	-7.13467e-08	2.49129e-08	4.08588e-07	-1.17437e-07	2.91151e-07	2.61508e-07	-1.50454e-07	1.11053e-07
22.979	2.14306e-07	-9.20728e-08	1.22233e-07	8.53217e-08	-2.90634e-08	5.62584e-08	8.47888e-07	-3.79962e-08	8.09892e-07	7.13034e-07	-1.93175e-07	5.19860e-07	2.47579e-07	-1.21546e-07	1.26033e-07	9.63421e-08	-7.14078e-08	2.49343e-08	4.08568e-07	-1.17365e-07	2.91202e-07	2.61428e-07	-1.50409e-07	1.11019e-07
23.003	2.14101e-07	-9.19848e-08	1.22116e-07	8.52736e-08	-2.91206e-08	5.61530e-08	8.46969e-07	-3.80721e-08	8.08896e-07	7.12062e-07	-1.92911e-07	5.19151e-07	2.47553e-07	-1.21533e-07	1.26020e-07	9.64239e-08	-7.14685e-08	2.49555e-08	4.08553e-07	-1.17290e-07	2.91263e-07	2.61346e-07	-1.50362e-07	1.10985e-07
23.028	2.13896e-07	-9.18967e-08	1.21999e-07	8.52312e-08	-2.91764e-08	5.60548e-08	8.46056e-07	-3.81469e-08	8.07910e-07	7.11089e-07	-1.92648e-07	5.18441e-07	2.47524e-07	-1.21519e-07	1.26005e-07	9.65049e-08	-7.15285e-08	2.49764e-08	4.08544e-07	-1.17212e-07	2.91332e-07	2.61263e-07	-1.50313e-07	1.10949e-07
23.052	2.13691e-07	-9.18087e-08	1.21883e-07	8.51946e-08	-2.92308e-08	5.59639e-08	8.45152e-07	-3.82203e-08	8.06931e-07	7.10117e-07	-1.92384e-07	5.17732e-07	2.47494e-07	-1.21504e-07	1.25990e-07	9.65852e-08	-7.15880e-08	2.49972e-08	4.08540e-07	-1.17131e-07	2.91409e-07	2.61177e-07	-1.50264e-07	1.10913e-07
23.077	2.13487e-07	-9.17208e-08	1.21766e-07	8.51638e-08	-2.92837e-08	5.58801e-08	8.44254e-07	-3.82925e-08	8.05962e-07	7.09144e-07	-1.92121e-07	5.17024e-07	2.47461e-07	-1.21488e-07	1.25973e-07	9.66646e-08	-7.16468e-08	2.50178e-08	4.08541e-07	-1.17047e-07	2.91494e-07	2.61089e-07	-1.50214e-07	1.10876e-07
23.101	2.13282e-07	-9.16330e-08	1.21649e-07	8.51387e-08	-2.93351e-08	5.58036e-08	8.43365e-07	-3.83635e-08	8.05001e-07	7.08172e-07	-1.91857e-07	5.16315e-07	2.47427e-07	-1.21471e-07	1.25956e-07	9.67432e-08	-7.17051e-08	2.50381e-08	4.08547e-07	-1.16959e-07	2.91588e-07	2.60999e-07	-1.50162e-07	1.10837e-07
23.126	2.13078e-07	-9.15452e-08	1.21533e-07	8.51194e-08	-2.93851e-08	5.57342e-08	8.42482e-07	-3.84332e-08	8.04049e-07	7.07200e-07	-1.91594e-07	5.15606e-07	2.47389e-07	-1.21453e-07	1.25937e-07	9.68211e-08	-7.17628e-08	2.50583e-08	4.08558e-07	-1.16868e-07	2.91690e-07	2.60908e-07	-1.50109e-07	1.10798e-07
23.151	2.12874e-07	-9.14574e-08	1.21416e-07	8.51056e-08	-2.94337e-08	5.56719e-08	8.41607e-07	-3.85016e-08	8.03105e-07	7.06229e-07	-1.91331e-07	5.14898e-07	2.47350e-07	-1.21434e-07	1.25917e-07	9.68981e-08	-7.18199e-08	2.50782e-08	4.08574e-07	-1.16775e-07	2.91799e-07	2.60814e-07	-1.50055e-07	1.10759e-07
23.175	2.12670e-07	-9.13697e-08	1.21300e-07	8.50976e-08	-2.94808e-08	5.56168e-08	8.40739e-07	-3.85688e-08	8.02171e-07	7.05257e-07	-1.91068e-07	5.14190e-07	2.47309e-07	-1.21413e-07	1.25895e-07	9.69744e-08	-7.18764e-08	2.50979e-08	4.08596e-07	-1.16678e-07	2.91917e-07	2.60718e-07	-1.50000e-07	1.10718e-07
23.200	2.12466e-07	-9.12821e-08	1.21184e-07	8.50952e-08	-2.95265e-08	5.55687e-08	8.39879e-07	-3.86348e-08	8.01244e-07	7.04286e-07	-1.90805e-07	5.13482e-07	2.47265e-07	-1.21392e-07	1.25873e-07	9.70498e-08	-7.19323e-08	2.51174e-08	4.08622e-07	-1.16578e-07	2.92043e-07	2.60620e-07	-1.49944e-07	1.10676e-07
23.224	2.12262e-07	-9.11946e-08	1.21067e-07	8.50983e-08	-2.95708e-08	5.55276e-08	8.39026e-07	-3.86995e-08	8.00327e-07	7.03316e-07	-1.90542e-07	5.12774e-07	2.47219e-07	-1.21369e-07	1.25850e-07	9.71243e-08	-7.19876e-08	2.51367e-08	4.08653e-07	-1.16476e-07	2.92177e-07	2.60520e-07	-1.49886e-07	1.10634e-07
23.249	2.12058e-07	-9.11071e-08	1.20951e-07	8.51071e-08	-2.96136e-08	5.54935e-08	8.38181e-07	-3.87629e-08	7.99418e-07	7.02345e-07	-1.90279e-07	5.12067e-07	2.47170e-07	-1.21345e-07	1.25825e-07	9.71981e-08	-7.20423e-08	2.51558e-08	4.08689e-07	-1.16370e-07	2.92319e-07	2.60419e-07	-1.49828e-07	1.10591e-07
23.273	2.11855e-07	-9.10197e-08	1.20835e-07	8.51214e-08	-2.96549e-08	5.54664e-08	8.37343e-07	-3.88251e-08	7.98517e-07	7.01376e-07	-1.90016e-07	5.11360e-07	2.47120e-07	-1.21320e-07	1.25799e-07	9.72710e-08	-7.20963e-08	2.51747e-08	4.08730e-07	-1.16261e-07	2.92469e-07	2.60315e-07	-1.49768e-07	1.10547e-07
23.298	2.11652e-07	-9.09324e-08	1.20719e-07	8.51412e-08	-2.96949e-08	5.54463e-08	8.36512e-07	-3.88860e-08	7.97626e-07	7.00406e-07	-1.89753e-07	5.10653e-07	2.47067e-07	-1.21295e-07	1.25773e-07	9.73430e-08	-7.21497e-08	2.51933e-08	4.08775e-07	-1.16149e-07	2.92626e-07	2.60209e-07	-1.49707e-07	1.10502e-07
23.323	2.11449e-07	-9.08451e-08	1.20603e-07	8.51664e-08	-2.97334e-08	5.54331e-08	8.35688e-07	-3.89457e-08	7.96743e-07	6.99438e-07	-1.89491e-07	5.09947e-07	2.47012e-07	-1.21268e-07	1.25745e-07	9.74142e-08	-7.22025e-08	2.52118e-08	4.08826e-07	-1.16035e-07	2.92791e-07	2.60101e-07	-1.49645e-07	1.10456e-07
23.347	2.11246e-07	-9.07580e-08	1.20488e-07	8.51972e-08	-2.97705e-08	5.54267e-08	8.34872e-07	-3.90042e-08	7.95868e-07	6.98469e-07	-1.89229e-07	5.09241e-07	2.46955e-07	-1.21239e-07	1.25715e-07	9.74846e-08	-7.22546e-08	2.52300e-08	4.08881e-07	-1.15917e-07	2.92964e-07	2.59991e-07	-1.49582e-07	1.10409e-07
23.372	2.11043e-07	-9.06708e-08	1.20372e-07	8.52334e-08	-2.98061e-08	5.54273e-08	8.34064e-07	-3.90613e-08	7.95002e-07	6.97502e-07	-1.88967e-07	5.08535e-07	2.46895e-07	-1.21210e-07	1.25685e-07	9.75541e-08	-7.23061e-08	2.52480e-08	4.08941e-07	-1.15797e-07	2.93144e-07	2.59879e-07	-1.49518e-07	1.10362e-07
23.396	2.10840e-07	-9.05838e-08	1.20257e-07	8.52750e-08	-2.98404e-08	5.54346e-08	8.33263e-07	-3.91173e-08	7.94145e-07	6.96535e-07	-1.88705e-07	5.07830e-07	2.46834e-07	-1.21180e-07	1.25654e-07	9.76227e-08	-7.23570e-08	2.52657e-08	4.09005e-07	-1.15673e-07	2.93332e-07	2.59765e-07	-1.49452e-07	1.10313e-07
23.421	2.10638e-07	-9.04969e-08	1.20141e-07	8.53220e-08	-2.98732e-08	5.54488e-08	8.32469e-07	-3.91719e-08	7.93297e-07	6.95568e-07	-1.88443e-07	5.07126e-07	2.46770e-07	-1.21149e-07	1.25621e-07	9.76904e-08	-7.24072e-08	2.52832e-08	4.09074e-07	-1.15547e-07	2.93527e-07	2.59649e-07	-1.49385e-07	1.10264e-07
23.446	2.10436e-07	-9.04100e-08	1.20026e-07	8.53743e-08	-2.99046e-08	5.54698e-08	8.31682e-07	-3.92254e-08	7.92457e-07	6.94603e-07	-1.88181e-07	5.06422e-07	2.46703e-07	-1.21116e-07	1.25587e-07	9.77573e-08	-7.24567e-08	2.53005e-08	4.09148e-07	-1.15418e-07	2.93730e-07	2.59532e-07	-1.49318e-07	1.10214e-07
23.470	2.10234e-07	-9.03233e-08	1.19911e-07	8.54320e-08	-2.99345e-08	5.54975e-08	8.30903e-07	-3.92775e-08	7.91625e-07	6.93638e-07	-1.87920e-07	5.05718e-07	2.46635e-07	-1.21082e-07	1.25553e-07	9.78232e-08	-7.25056e-08	2.53176e-08	4.09226e-07	-1.15286e-07	2.93940e-07	2.59412e-07	-1.49249e-07	1.10163e-07
23.495	2.10032e-07	-9.02366e-08	1.19796e-07	8.54950e-08	-2.99631e-08	5.55319e-08	8.30131e-07	-3.93284e-08	7.90802e-07	6.92674e-07	-1.87658e-07	5.05015e-07	2.46564e-07	-1.21048e-07	1.25517e-07	9.78883e-08	-7.25538e-08	2.53345e-08	4.09308e-07	-1.15151e-07	2.94157e-07	2.59290e-07	-1.49179e-07	1.10111e-07
23.519	2.09831e-07	-9.01500e-08	1.19681e-07	8.55632e-08	-2.99902e-08	5.55730e-08	8.29366e-07	-3.93781e-08	7.89988e-07	6.91710e-07	-1.87397e-07	5.04313e-07	2.46491e-07	-1.21012e-07	1.25479e-07	9.79525e-08	-7.26014e-08	2.53511e-08	4.09395e-07	-1.15013e-07	2.94381e-07	2.59166e-07	-1.49107e-07	1.10059e-07
23.544	2.09629e-07	-9.00635e-08	1.19566e-07	8.56367e-08	-3.00159e-08	5.56208e-08	8.28609e-07	-3.94265e-08	7.89182e-07	6.90747e-07	-1.87137e-07	5.03611e-07	2.46416e-07	-1.20975e-07	1.25441e-07	9.80157e-08	-7.26483e-08	2.53674e-08	4.09486e-07	-1.14873e-07	2.94613e-07	2.59040e-07	-1.49035e-07	1.10006e-07
23.568	2.09428e-07	-8.99771e-08	1.19451e-07	8.57154e-08	-3.00403e-08	5.56752e-08	8.27859e-07	-3.94736e-08	7.88385e-07	6.89786e-07	-1.86876e-07	5.02910e-07	2.46339e-07	-1.20937e-07	1.25402e-07	9.80781e-08	-7.26945e-08	2.53836e-08	4.09582e-07	-1.14730e-07	2.94852e-07	2.58913e-07	-1.48961e-07	1.09951e-07
23.593	2.09227e-07	-8.98907e-08	1.19336e-07	8.57993e-08	-3.00632e-08	5.57362e-08	8.27116e-07	-3.95195e-08	7.87597e-07	6.88825e-07	-1.86616e-07	5.02209e-07	2.46259e-07	-1.20898e-07	1.25361e-07	9.81395e-08	-7.27400e-08	2.53995e-08	4.09682e-07	-1.14584e-07	2.95098e-07	2.58783e-07	-1.48887e-07	1.09896e-07
23.618	2.09026e-07	-8.98045e-08	1.19222e-07	8.58884e-08	-3.00847e-08	5.58037e-08	8.26381e-07	-3.95642e-08	7.86817e-07	6.87865e-07	-1.86356e-07	5.01509e-07	2.46177e-07	-1.20858e-07	1.25319e-07	9.82000e-08	-7.27849e-08	2.54151e-08	4.09786e-07	-1.14435e-07	2.95351e-07	2.58651e-07	-1.48811e-07	1.09840e-07
23.642	2.08826e-07	-8.97184e-08	1.19108e-07	8.59826e-08	-3.01047e-08	5.58779e-08	8.25653e-07	-3.96075e-08	7.86045e-07	6.86906e-07	-1.86096e-07	5.00810e-07	2.46093e-07	-1.20816e-07	1.25277e-07	9.82596e-08	-7.28290e-08	2.54305e-08	4.09894e-07	-1.14284e-07	2.95610e-07	2.58518e-07	-1.48734e-07	1.09784e-07
23.667	2.08626e-07	-8.96324e-08	1.18993e-07	8.60819e-08	-3.01234e-08	5.59585e-08	8.24932e-07	-3.96496e-08	7.85283e-07	6.85948e-07	-1.85836e-07	5.00112e-07	2.46007e-07	-1.20774e-07	1.25233e-07	9.83182e-08	-7.28725e-08	2.54457e-08	4.10007e-07	-1.14130e-07	2.95877e-07	2.58382e-07	-1.48656e-07	1.09726e-07
23.691	2.08426e-07	-8.95464e-08	1.18879e-07	8.61863e-08	-3.01407e-08	5.60456e-08	8.24219e-07	-3.96905e-08	7.84528e-07	6.84991e-07	-1.85577e-07	4.99414e-07	2.45918e-07	-1.20730e-07	1.25188e-07	9.83759e-08	-7.29152e-08	2.54607e-08	4.10123e-07	-1.13973e-07	2.96151e-07	2.58245e-07	-1.48577e-07	1.09668e-07
23.716	2.08226e-07	-8.94606e-08	1.18765e-07	8.62958e-08	-3.01566e-08	5.61392e-08	8.23513e-07	-3.97301e-08	7.83782e-07	6.84035e-07	-1.85318e-07	4.98717e-07	2.45827e-07	-1.20686e-07	1.25141e-07	9.84326e-08	-7.29573e-08	2.54753e-08	4.10244e-07	-1.13813e-07	2.96431e-07	2.58105e-07	-1.48497e-07	1.09608e-07
23.740	2.08026e-07	-8.93749e-08	1.18652e-07	8.64103e-08	-3.01711e-08	5.62392e-08	8.22814e-07	-3.97684e-08	7.83045e-07	6.83080e-07	-1.85059e-07	4.98021e-07	2.45734e-07	-1.20640e-07	1.25094e-07	9.84884e-08	-7.29987e-08	2.54898e-08	4.10369e-07	-1.13651e-07	2.96718e-07	2.57964e-07	-1.48416e-07	1.09548e-07
23.765	2.07827e-07	-8.92892e-08	1.18538e-07	8.65298e-08	-3.01842e-08	5.63456e-08	8.22122e-07	-3.98055e-08	7.82317e-07	6.82126e-07	-1.84801e-07	4.97325e-07	2.45639e-07	-1.20593e-07	1.25045e-07	9.85433e-08	-7.30393e-08	2.55040e-08	4.10498e-07	-1.13486e-07	2.97012e-07	2.57820e-07	-1.48333e-07	1.09487e-07
23.790	2.07628e-07	-8.92037e-08	1.18424e-07	8.66543e-08	-3.01959e-08	5.64584e-08	8.21438e-07	-3.98413e-08	7.81596e-07	6.81174e-07	-1.84543e-07	4.96631e-07	2.45541e-07	-1.20545e-07	1.24996e-07	9.85972e-08	-7.30792e-08	2.55179e-08	4.10631e-07	-1.13319e-07	2.97312e-07	2.57675e-07	-1.48249e-07	1.09426e-07
23.814	2.07429e-07	-8.91183e-08	1.18311e-07	8.67837e-08	-3.02062e-08	5.65775e-08	8.20761e-07	-3.98759e-08	7.80885e-07	6.80222e-07	-1.84285e-07	4.95937e-07	2.45441e-07	-1.20496e-07	1.24945e-07	9.86501e-08	-7.31185e-08	2.55316e-08	4.10768e-07	-1.13149e-07	2.97619e-07	2.57528e-07	-1.48165e-07	1.09363e-07
23.839	2.07231e-07	-8.90330e-08	1.18198e-07	8.69180e-08	-3.02151e-08	5.67029e-08	8.20091e-07	-3.99092e-08	7.80182e-07	6.79272e-07	-1.84028e-07	4.95244e-07	2.45339e-07	-1.20446e-07	1.24893e-07	9.87020e-08	-7.31569e-08	2.55451e-08	4.10909e-07	-1.12976e-07	2.97933e-07	2.57379e-07	-1.48079e-07	1.09300e-07
23.863	2.07032e-07	-8.89478e-08	1.18085e-07	8.70573e-08	-3.02227e-08	5.68346e-08	8.19428e-07	-3.99412e-08	7.79487e-07	6.78323e-07	-1.83771e-07	4.94552e-07	2.45235e-07	-1.20395e-07	1.24840e-07	9.87530e-08	-7.31947e-08	2.55582e-08	4.11054e-07	-1.12801e-07	2.98253e-07	2.57228e-07	-1.47992e-07	1.09236e-07
23.888	2.06834e-07	-8.88627e-08	1.17972e-07	8.72014e-08	-3.02288e-08	5.69726e-08	8.18773e-07	-3.99720e-08	7.78801e-07	6.77375e-07	-1.83514e-07	4.93861e-07	2.45128e-07	-1.20343e-07	1.24786e-07	9.88029e-08	-7.32318e-08	2.55712e-08	4.11202e-07	-1.12623e-07	2.98579e-07	2.57075e-07	-1.47904e-07	1.09171e-07
23.912	2.06637e-07	-8.87778e-08	1.17859e-07	8.73503e-08	-3.02336e-08	5.71168e-08	8.18125e-07	-4.00015e-08	7.78124e-07	6.76429e-07	-1.83257e-07	4.93171e-07	2.45020e-07	-1.20289e-07	1.24730e-07	9.88519e-08	-7.32681e-08	2.55839e-08	4.11354e-07	-1.12442e-07	2.98912e-07	2.56920e-07	-1.47815e-07	1.09105e-07
23.937	2.06439e-07	-8.86929e-08	1.17746e-07	8.75041e-08	-3.02370e-08	5.72671e-08	8.17484e-07	-4.00297e-08	7.77454e-07	6.75484e-07	-1.83001e-07	4.92482e-07	2.44909e-07	-1.20235e-07	1.24674e-07	9.88999e-08	-7.33036e-08	2.55963e-08	4.11511e-07	-1.12259e-07	2.99252e-07	2.56763e-07	-1.47725e-07	1.09038e-07
23.962	2.06242e-07	-8.86082e-08	1.17634e-07	8.76626e-08	-3.02390e-08	5.74237e-08	8.16851e-07	-4.00567e-08	7.76794e-07	6.74540e-07	-1.82746e-07	4.91794e-07	2.44796e-07	-1.20179e-07	1.24616e-07	9.89469e-08	-7.33385e-08	2.56084e-08	4.11671e-07	-1.12074e-07	2.99597e-07	2.56604e-07	-1.47633e-07	1.08971e-07
23.986	2.06045e-07	-8.85236e-08	1.17521e-07	8.78259e-08	-3.02396e-08	5.75863e-08	8.16224e-07	-4.00824e-08	7.76142e-07	6.73598e-07	-1.82490e-07	4.91107e-07	2.44680e-07	-1.20123e-07	1.24557e-07	9.89929e-08	-7.33725e-08	2.56203e-08	4.11834e-07	-1.11885e-07	2.99949e-07	2.56444e-07	-1.47541e-07	1.08903e-07
24.011	2.05848e-07	-8.84391e-08	1.17409e-07	8.79939e-08	-3.02388e-08	5.77551e-08	8.15605e-07	-4.01068e-08	7.75498e-07	6.72657e-07	-1.82236e-07	4.90421e-07	2.44563e-07	-1.20065e-07	1.24498e-07	9.90379e-08	-7.34059e-08	2.56320e-08	4.12002e-07	-1.11695e-07	3.00307e-07	2.56281e-07	-1.47447e-07	1.08834e-07
24.035	2.05652e-07	-8.83547e-08	1.17297e-07	8.81667e-08	-3.02367e-08	5.79300e-08	8.14993e-07	-4.01300e-08	7.74863e-07	6.71717e-07	-1.81981e-07	4.89736e-07	2.44443e-07	-1.20006e-07	1.24437e-07	9.90818e-08	-7.34385e-08	2.56434e-08	4.12173e-07	-1.11502e-07	3.00671e-07	2.56117e-07	-1.47353e-07	1.08764e-07
24.060	2.05456e-07	-8.82705e-08	1.17185e-07	8.83441e-08	-3.02332e-08	5.81109e-08	8.14388e-07	-4.01519e-08	7.74237e-07	6.70780e-07	-1.81727e-07	4.89053e-07	2.44321e-07	-1.19946e-07	1.24374e-07	9.91248e-08	-7.34703e-08	2.56545e-08	4.12347e-07	-1.11306e-07	3.01041e-07	2.55951e-07	-1.47257e-07	1.08693e-07
24.084	2.05260e-07	-8.81864e-08	1.17074e-07	8.85261e-08	-3.02283e-08	5.82978e-08	8.13791e-07	-4.01725e-08	7.73618e-07	6.69843e-07	-1.81473e-07	4.88370e-07	2.44196e-07	-1.19885e-07	1.24311e-07	9.91667e-08	-7.35014e-08	2.56653e-08	4.12525e-07	-1.11108e-07	3.01418e-07	2.55783e-07	-1.47161e-07	1.08622e-07
24.109	2.05065e-07	-8.81024e-08	1.16962e-07	8.87128e-08	-3.02221e-08	5.84907e-08	8.13201e-07	-4.01919e-08	7.73009e-07	6.68908e-07	-1.81220e-07	4.87688e-07	2.44070e-07	-1.19823e-07	1.24247e-07	9.92076e-08	-7.35317e-08	2.56759e-08	4.12707e-07	-1.10907e-07	3.01800e-07	2.55613e-07	-1.47063e-07	1.08550e-07
24.134	2.04869e-07	-8.80185e-08	1.16851e-07	8.89041e-08	-3.02145e-08	5.86896e-08	8.12618e-07	-4.02099e-08	7.72408e-07	6.67975e-07	-1.80967e-07	4.87008e-07	2.43941e-07	-1.19760e-07	1.24181e-07	9.92475e-08	-7.35612e-08	2.56862e-08	4.12893e-07	-1.10704e-07	3.02188e-07	2.55441e-07	-1.46964e-07	1.08477e-07
24.158	2.04674e-07	-8.79347e-08	1.16740e-07	8.90999e-08	-3.02055e-08	5.88944e-08	8.12042e-07	-4.02268e-08	7.71815e-07	6.67043e-07	-1.80715e-07	4.86329e-07	2.43810e-07	-1.19696e-07	1.24115e-07	9.92863e-08	-7.35900e-08	2.56963e-08	4.13081e-07	-1.10499e-07	3.02582e-07	2.55267e-07	-1.46864e-07	1.08403e-07
24.183	2.04480e-07	-8.78511e-08	1.16629e-07	8.93003e-08	-3.01952e-08	5.91051e-08	8.11473e-07	-4.02423e-08	7.71231e-07	6.66113e-07	-1.80463e-07	4.85651e-07	2.43677e-07	-1.19630e-07	1.24047e-07	9.93241e-08	-7.36180e-08	2.57061e-08	4.13274e-07	-1.10291e-07	3.02982e-07	2.55091e-07	-1.46763e-07	1.08328e-07
24.207	2.04285e-07	-8.77676e-08	1.16518e-07	8.95052e-08	-3.01835e-08	5.93217e-08	8.10911e-07	-4.02566e-08	7.70655e-07	6.65185e-07	-1.80211e-07	4.84974e-07	2.43542e-07	-1.19564e-07	1.23978e-07	9.93608e-08	-7.36452e-08	2.57156e-08	4.13469e-07	-1.10081e-07	3.03388e-07	2.54914e-07	-1.46661e-07	1.08253e-07
24.232	2.04091e-07	-8.76843e-08	1.16407e-07	8.97146e-08	-3.01705e-08	5.95442e-08	8.10357e-07	-4.02695e-08	7.70088e-07	6.64258e-07	-1.79960e-07	4.84298e-07	2.43405e-07	-1.19497e-07	1.23908e-07	9.93965e-08	-7.36717e-08	2.57248e-08	4.13668e-07	-1.09868e-07	3.03800e-07	2.54735e-07	-1.46558e-07	1.08177e-07
24.257	2.03898e-07	-8.76011e-08	1.16297e-07	8.99285e-08	-3.01560e-08	5.97724e-08	8.09810e-07	-4.02812e-08	7.69529e-07	6.63333e-07	-1.79710e-07	4.83624e-07	2.43265e-07	-1.19428e-07	1.23837e-07	9.94311e-08	-7.36974e-08	2.57338e-08	4.13871e-07	-1.09653e-07	3.04218e-07	2.54554e-07	-1.46454e-07	1.08100e-07
24.281	2.03704e-07	-8.75180e-08	1.16186e-07	9.01468e-08	-3.01403e-08	6.00065e-08	8.09270e-07	-4.02917e-08	7.68978e-07	6.62410e-07	-1.79460e-07	4.82951e-07	2.43123e-07	-1.19358e-07	1.23765e-07	9.94647e-08	-7.37222e-08	2.57424e-08	4.14077e-07	-1.09436e-07	3.04641e-07	2.54371e-07	-1.46348e-07	1.08022e-07
24.306	2.03511e-07	-8.74351e-08	1.16076e-07	9.03695e-08	-3.01232e-08	6.02463e-08	8.08737e-07	-4.03008e-08	7.68436e-07	6.61489e-07	-1.79210e-07	4.82279e-07	2.42979e-07	-1.19288e-07	1.23692e-07	9.94972e-08	-7.37463e-08	2.57509e-08	4.14286e-07	-1.09216e-07	3.05070e-07	2.54186e-07	-1.46242e-07	1.07944e-07
24.330	2.03319e-07	-8.73523e-08	1.15966e-07	9.05966e-08	-3.01047e-08	6.04919e-08	8.08211e-07	-4.03087e-08	7.67903e-07	6.60569e-07	-1.78961e-07	4.81609e-07	2.42833e-07	-1.19216e-07	1.23617e-07	9.95286e-08	-7.37696e-08	2.57590e-08	4.14498e-07	-1.08994e-07	3.05504e-07	2.54000e-07	-1.46135e-07	1.07865e-07
24.355	2.03126e-07	-8.72696e-08	1.15857e-07	9.08280e-08	-3.00849e-08	6.07431e-08	8.07693e-07	-4.03153e-08	7.67377e-07	6.59652e-07	-1.78712e-07	4.80940e-07	2.42685e-07	-1.19143e-07	1.23542e-07	9.95590e-08	-7.37922e-08	2.57669e-08	4.14714e-07	-1.08770e-07	3.05944e-07	2.53811e-07	-1.46026e-07	1.07785e-07
24.379	2.02934e-07	-8.71871e-08	1.15747e-07	9.10638e-08	-3.00637e-08	6.10001e-08	8.07181e-07	-4.03206e-08	7.66861e-07	6.58736e-07	-1.78464e-07	4.80272e-07	2.42534e-07	-1.19069e-07	1.23465e-07	9.95883e-08	-7.38139e-08	2.57744e-08	4.14933e-07	-1.08543e-07	3.06390e-07	2.53621e-07	-1.45917e-07	1.07704e-07
24.404	2.02742e-07	-8.71047e-08	1.15638e-07	9.13038e-08	-3.00412e-08	6.12626e-08	8.06677e-07	-4.03246e-08	7.66352e-07	6.57822e-07	-1.78217e-07	4.79606e-07	2.42381e-07	-1.18994e-07	1.23387e-07	9.96165e-08	-7.38348e-08	2.57817e-08	4.15155e-07	-1.08314e-07	3.06841e-07	2.53429e-07	-1.45807e-07	1.07623e-07
24.429	2.02551e-07	-8.70225e-08	1.15529e-07	9.15482e-08	-3.00174e-08	6.15308e-08	8.06180e-07	-4.03273e-08	7.65853e-07	6.56910e-07	-1.77969e-07	4.78941e-07	2.42227e-07	-1.18918e-07	1.23308e-07	9.96437e-08	-7.38549e-08	2.57888e-08	4.15380e-07	-1.08082e-07	3.07298e-07	2.53236e-07	-1.45695e-07	1.07540e-07
24.453	2.02360e-07	-8.69404e-08	1.15420e-07	9.17968e-08	-2.99922e-08	6.18046e-08	8.05690e-07	-4.03287e-08	7.65361e-07	6.56000e-07	-1.77723e-07	4.78277e-07	2.42070e-07	-1.18841e-07	1.23228e-07	9.96697e-08	-7.38742e-08	2.57955e-08	4.15608e-07	-1.07849e-07	3.07760e-07	2.53040e-07	-1.45583e-07	1.07457e-07
24.478	2.02169e-07	-8.68585e-08	1.15311e-07	9.20496e-08	-2.99656e-08	6.20840e-08	8.05207e-07	-4.03289e-08	7.64878e-07	6.55092e-07	-1.77477e-07	4.77615e-07	2.41910e-07	-1.18763e-07	1.23147e-07	9.96947e-08	-7.38927e-08	2.58020e-08	4.15840e-07	-1.07613e-07	3.08227e-07	2.52843e-07	-1.45469e-07	1.07374e-07
24.502	2.01979e-07	-8.67767e-08	1.15202e-07	9.23066e-08	-2.99377e-08	6.23689e-08	8.04731e-07	-4.03277e-08	7.64404e-07	6.54186e-07	-1.77231e-07	4.76955e-07	2.41749e-07	-1.18684e-07	1.23065e-07	9.97185e-08	-7.39104e-08	2.58081e-08	4.16074e-07	-1.07374e-07	3.08700e-07	2.52644e-07	-1.45355e-07	1.07289e-07
24.527	2.01789e-07	-8.66950e-08	1.15094e-07	9.25678e-08	-2.99085e-08	6.26593e-08	8.04263e-07	-4.03253e-08	7.63937e-07	6.53282e-07	-1.76987e-07	4.76296e-07	2.41586e-07	-1.18603e-07	1.22982e-07	9.97413e-08	-7.39272e-08	2.58140e-08	4.16312e-07	-1.07134e-07	3.09178e-07	2.52443e-07	-1.45239e-07	1.07204e-07
24.551	2.01599e-07	-8.66135e-08	1.14986e-07	9.28332e-08	-2.98780e-08	6.29552e-08	8.03801e-07	-4.03216e-08	7.63480e-07	6.52380e-07	-1.76742e-07	4.75638e-07	2.41420e-07	-1.18522e-07	1.22898e-07	9.97629e-08	-7.39433e-08	2.58196e-08	4.16553e-07	-1.06891e-07	3.09662e-07	2.52241e-07	-1.45123e-07	1.07118e-07
24.576	2.01410e-07	-8.65322e-08	1.14878e-07	9.31026e-08	-2.98461e-08	6.32565e-08	8.03347e-07	-4.03165e-08	7.63030e-07	6.51481e-07	-1.76499e-07	4.74982e-07	2.41252e-07	-1.18440e-07	1.22812e-07	9.97835e-08	-7.39585e-08	2.58250e-08	4.16797e-07	-1.06646e-07	3.10150e-07	2.52037e-07	-1.45005e-07	1.07031e-07
24.601	2.01221e-07	-8.64510e-08	1.14770e-07	9.33762e-08	-2.98129e-08	6.35633e-08	8.02900e-07	-4.03102e-08	7.62589e-07	6.50583e-07	-1.76255e-07	4.74328e-07	2.41082e-07	-1.18356e-07	1.22726e-07	9.98029e-08	-7.39729e-08	2.58300e-08	4.17043e-07	-1.06399e-07	3.10644e-07	2.51831e-07	-1.44887e-07	1.06944e-07
24.625	2.01032e-07	-8.63700e-08	1.14662e-07	9.36538e-08	-2.97783e-08	6.38755e-08	8.02459e-07	-4.03026e-08	7.62157e-07	6.49688e-07	-1.76013e-07	4.73675e-07	2.40910e-07	-1.18272e-07	1.22638e-07	9.98213e-08	-7.39865e-08	2.58347e-08	4.17293e-07	-1.06150e-07	3.11143e-07	2.51623e-07	-1.44767e-07	1.06856e-07
24.650	2.00844e-07	-8.62891e-08	1.14555e-07	9.39355e-08	-2.97425e-08	6.41930e-08	8.02026e-07	-4.02937e-08	7.61733e-07	6.48794e-07	-1.75771e-07	4.73024e-07	2.40736e-07	-1.18186e-07	1.22550e-07	9.98385e-08	-7.39993e-08	2.58392e-08	4.17546e-07	-1.05898e-07	3.11648e-07	2.51414e-07	-1.44647e-07	1.06767e-07
24.674	2.00656e-07	-8.62084e-08	1.14448e-07	9.42212e-08	-2.97053e-08	6.45159e-08	8.01600e-07	-4.02835e-08	7.61317e-07	6.47903e-07	-1.75529e-07	4.72374e-07	2.40560e-07	-1.18100e-07	1.22460e-07	9.98546e-08	-7.40112e-08	2.58434e-08	4.17801e-07	-1.05644e-07	3.12157e-07	2.51203e-07	-1.44526e-07	1.06677e-07
24.699	2.00469e-07	-8.61278e-08	1.14341e-07	9.45109e-08	-2.96667e-08	6.48441e-08	8.01181e-07	-4.02719e-08	7.60910e-07	6.47015e-07	-1.75289e-07	4.71726e-07	2.40382e-07	-1.18012e-07	1.22369e-07	9.98696e-08	-7.40223e-08	2.58472e-08	4.18060e-07	-1.05388e-07	3.12671e-07	2.50990e-07	-1.44403e-07	1.06587e-07
24.723	2.00282e-07	-8.60474e-08	1.14234e-07	9.48045e-08	-2.96269e-08	6.51776e-08	8.00770e-07	-4.02591e-08	7.60511e-07	6.46128e-07	-1.75048e-07	4.71080e-07	2.40201e-07	-1.17924e-07	1.22277e-07	9.98834e-08	-7.40326e-08	2.58508e-08	4.18321e-07	-1.05130e-07	3.13191e-07	2.50775e-07	-1.44280e-07	1.06496e-07
24.748	2.00095e-07	-8.59672e-08	1.14128e-07	9.51021e-08	-2.95857e-08	6.55164e-08	8.00365e-07	-4.02449e-08	7.60120e-07	6.45244e-07	-1.74809e-07	4.70435e-07	2.40019e-07	-1.17834e-07	1.22184e-07	9.98961e-08	-7.40420e-08	2.58541e-08	4.18585e-07	-1.04870e-07	3.13716e-07	2.50559e-07	-1.44155e-07	1.06404e-07
24.773	1.99908e-07	-8.58871e-08	1.14021e-07	9.54036e-08	-2.95432e-08	6.58604e-08	7.99967e-07	-4.02295e-08	7.59738e-07	6.44362e-07	-1.74570e-07	4.69792e-07	2.39834e-07	-1.17744e-07	1.22090e-07	9.99077e-08	-7.40506e-08	2.58571e-08	4.18852e-07	-1.04607e-07	3.14245e-07	2.50341e-07	-1.44030e-07	1.06311e-07
24.797	1.99722e-07	-8.58072e-08	1.13915e-07	9.57090e-08	-2.94994e-08	6.62096e-08	7.99577e-07	-4.02127e-08	7.59364e-07	6.43483e-07	-1.74332e-07	4.69151e-07	2.39647e-07	-1.17652e-07	1.21995e-07	9.99182e-08	-7.40584e-08	2.58598e-08	4.19122e-07	-1.04342e-07	3.14780e-07	2.50122e-07	-1.43904e-07	1.06218e-07
24.822	1.99537e-07	-8.57275e-08	1.13809e-07	9.60183e-08	-2.94543e-08	6.65640e-08	7.99193e-07	-4.01947e-08	7.58999e-07	6.42606e-07	-1.74094e-07	4.68511e-07	2.39458e-07	-1.17559e-07	1.21899e-07	9.99275e-08	-7.40653e-08	2.58622e-08	4.19395e-07	-1.04076e-07	3.15319e-07	2.49901e-07	-1.43777e-07	1.06124e-07
24.846	1.99352e-07	-8.56479e-08	1.13704e-07	9.63314e-08	-2.94079e-08	6.69236e-08	7.98817e-07	-4.01753e-08	7.58642e-07	6.41731e-07	-1.73857e-07	4.67874e-07	2.39267e-07	-1.17465e-07	1.21802e-07	9.99357e-08	-7.40713e-08	2.58643e-08	4.19670e-07	-1.03807e-07	3.15863e-07	2.49678e-07	-1.43648e-07	1.06030e-07
24.871	1.99167e-07	-8.55685e-08	1.13598e-07	9.66484e-08	-2.93601e-08	6.72882e-08	7.98448e-07	-4.01546e-08	7.58293e-07	6.40859e-07	-1.73621e-07	4.67238e-07	2.39074e-07	-1.17371e-07	1.21704e-07	9.99427e-08	-7.40766e-08	2.58662e-08	4.19948e-07	-1.03536e-07	3.16413e-07	2.49454e-07	-1.43519e-07	1.05934e-07
24.895	1.98982e-07	-8.54893e-08	1.13493e-07	9.69691e-08	-2.93111e-08	6.76580e-08	7.98085e-07	-4.01325e-08	7.57953e-07	6.39989e-07	-1.73385e-07	4.66604e-07	2.38879e-07	-1.17275e-07	1.21604e-07	9.99486e-08	-7.40809e-08	2.58677e-08	4.20229e-07	-1.03262e-07	3.16967e-07	2.49228e-07	-1.43389e-07	1.05838e-07
24.920	1.98798e-07	-8.54102e-08	1.13388e-07	9.72936e-08	-2.92607e-08	6.80329e-08	7.97730e-07	-4.01092e-08	7.57621e-07	6.39121e-07	-1.73150e-07	4.65971e-07	2.38682e-07	-1.17178e-07	1.21504e-07	9.99534e-08	-7.40844e-08	2.58689e-08	4.20513e-07	-1.02987e-07	3.17526e-07	2.49000e-07	-1.43258e-07	1.05742e-07
24.945	1.98615e-07	-8.53313e-08	1.13283e-07	9.76218e-08	-2.92090e-08	6.84128e-08	7.97382e-07	-4.00845e-08	7.57297e-07	6.38257e-07	-1.72916e-07	4.65341e-07	2.38483e-07	-1.17080e-07	1.21403e-07	9.99570e-08	-7.40871e-08	2.58699e-08	4.20799e-07	-1.02710e-07	3.18090e-07	2.48771e-07	-1.43126e-07	1.05644e-07
24.969	1.98431e-07	-8.52526e-08	1.13179e-07	9.79538e-08	-2.91560e-08	6.87978e-08	7.97041e-07	-4.00585e-08	7.56982e-07	6.37394e-07	-1.72682e-07	4.64712e-07	2.38282e-07	-1.16982e-07	1.21300e-07	9.99594e-08	-7.40889e-08	2.58705e-08	4.21088e-07	-1.02430e-07	3.18658e-07	2.48540e-07	-1.42994e-07	1.05546e-07
24.994	1.98249e-07	-8.51740e-08	1.13075e-07	9.82895e-08	-2.91017e-08	6.91878e-08	7.96707e-07	-4.00312e-08	7.56676e-07	6.36535e-07	-1.72449e-07	4.64085e-07	2.38079e-07	-1.16882e-07	1.21197e-07	9.99607e-08	-7.40899e-08	2.58708e-08	4.21380e-07	-1.02149e-07	3.19231e-07	2.48307e-07	-1.42860e-07	1.05448e-07
25.018	1.98066e-07	-8.50957e-08	1.12971e-07	9.86288e-08	-2.90461e-08	6.95827e-08	7.96380e-07	-4.00026e-08	7.56377e-07	6.35678e-07	-1.72217e-07	4.63460e-07	2.37873e-07	-1.16781e-07	1.21092e-07	9.99608e-08	-7.40900e-08	2.58709e-08	4.21674e-07	-1.01865e-07	3.19809e-07	2.48073e-07	-1.42725e-07	1.05348e-07
25.043	1.97884e-07	-8.50175e-08	1.12867e-07	9.89718e-08	-2.89892e-08	6.99826e-08	7.96060e-07	-3.99726e-08	7.56087e-07	6.34823e-07	-1.71986e-07	4.62837e-07	2.37666e-07	-1.16679e-07	1.20987e-07	9.99598e-08	-7.40892e-08	2.58706e-08	4.21971e-07	-1.01579e-07	3.20392e-07	2.47838e-07	-1.42590e-07	1.05248e-07
25.068	1.97703e-07	-8.49395e-08	1.12763e-07	9.93184e-08	-2.89310e-08	7.03874e-08	7.95747e-07	-3.99413e-08	7.55806e-07	6.33971e-07	-1.71755e-07	4.62216e-07	2.37457e-07	-1.16577e-07	1.20880e-07	9.99576e-08	-7.40876e-08	2.58700e-08	4.22271e-07	-1.01291e-07	3.20979e-07	2.47601e-07	-1.42453e-07	1.05147e-07
25.092	1.97522e-07	-8.48616e-08	1.12660e-07	9.96686e-08	-2.88715e-08	7.07971e-08	7.95441e-07	-3.99086e-08	7.55533e-07	6.33122e-07	-1.71525e-07	4.61597e-07	2.37246e-07	-1.16473e-07	1.20773e-07	9.99543e-08	-7.40851e-08	2.58692e-08	4.22573e-07	-1.01001e-07	3.21571e-07	2.47362e-07	-1.42316e-07	1.05046e-07
25.117	1.97341e-07	-8.47840e-08	1.12557e-07	1.00022e-07	-2.88107e-08	7.12117e-08	7.95143e-07	-3.98747e-08	7.55268e-07	6.32276e-07	-1.71295e-07	4.60980e-07	2.37032e-07	-1.16368e-07	1.20664e-07	9.99497e-08	-7.40818e-08	2.58680e-08	4.22878e-07	-1.00709e-07	3.22168e-07	2.47122e-07	-1.42178e-07	1.04944e-07
25.141	1.97160e-07	-8.47065e-08	1.12454e-07	1.00380e-07	-2.87486e-08	7.16311e-08	7.94851e-07	-3.98393e-08	7.55011e-07	6.31432e-07	-1.71067e-07	4.60365e-07	2.36817e-07	-1.16262e-07	1.20555e-07	9.99441e-08	-7.40775e-08	2.58665e-08	4.23185e-07	-1.00415e-07	3.22769e-07	2.46880e-07	-1.42039e-07	1.04841e-07
25.166	1.96981e-07	-8.46292e-08	1.12351e-07	1.00741e-07	-2.86852e-08	7.20554e-08	7.94566e-07	-3.98027e-08	7.54763e-07	6.30591e-07	-1.70839e-07	4.59752e-07	2.36600e-07	-1.16156e-07	1.20444e-07	9.99372e-08	-7.40725e-08	2.58647e-08	4.23495e-07	-1.00119e-07	3.23375e-07	2.46637e-07	-1.41899e-07	1.04738e-07
25.190	1.96801e-07	-8.45521e-08	1.12249e-07	1.01105e-07	-2.86205e-08	7.24845e-08	7.94288e-07	-3.97647e-08	7.54524e-07	6.29753e-07	-1.70612e-07	4.59141e-07	2.36380e-07	-1.16048e-07	1.20332e-07	9.99292e-08	-7.40665e-08	2.58627e-08	4.23807e-07	-9.98213e-08	3.23986e-07	2.46392e-07	-1.41758e-07	1.04634e-07
25.215	1.96622e-07	-8.44752e-08	1.12147e-07	1.01473e-07	-2.85545e-08	7.29183e-08	7.94018e-07	-3.97253e-08	7.54293e-07	6.28917e-07	-1.70386e-07	4.58531e-07	2.36159e-07	-1.15939e-07	1.20220e-07	9.99200e-08	-7.40597e-08	2.58603e-08	4.24122e-07	-9.95212e-08	3.24601e-07	2.46146e-07	-1.41616e-07	1.04530e-07
25.240	1.96444e-07	-8.43985e-08	1.12045e-07	1.01844e-07	-2.84873e-08	7.33570e-08	7.93754e-07	-3.96846e-08	7.54070e-07	6.28084e-07	-1.70160e-07	4.57924e-07	2.35936e-07	-1.15830e-07	1.20106e-07	9.99096e-08	-7.40520e-08	2.58576e-08	4.24439e-07	-9.92191e-08	3.25220e-07	2.45898e-07	-1.41474e-07	1.04424e-07
25.264	1.96265e-07	-8.43220e-08	1.11943e-07	1.02219e-07	-2.84187e-08	7.38003e-08	7.93498e-07	-3.96425e-08	7.53855e-07	6.27255e-07	-1.69935e-07	4.57319e-07	2.35711e-07	-1.15719e-07	1.19991e-07	9.98981e-08	-7.40435e-08	2.58546e-08	4.24759e-07	-9.89150e-08	3.25844e-07	2.45649e-07	-1.41330e-07	1.04318e-07
25.289	1.96088e-07	-8.42456e-08	1.11842e-07	1.02597e-07	-2.83488e-08	7.42483e-08	7.93248e-07	-3.95991e-08	7.53649e-07	6.26428e-07	-1.69711e-07	4.56717e-07	2.35484e-07	-1.15608e-07	1.19876e-07	9.98853e-08	-7.40340e-08	2.58513e-08	4.25082e-07	-9.86088e-08	3.26473e-07	2.45398e-07	-1.41186e-07	1.04212e-07
25.313	1.95910e-07	-8.41694e-08	1.11741e-07	1.02979e-07	-2.82777e-08	7.47011e-08	7.93006e-07	-3.95543e-08	7.53451e-07	6.25604e-07	-1.69488e-07	4.56116e-07	2.35255e-07	-1.15495e-07	1.19759e-07	9.98714e-08	-7.40237e-08	2.58477e-08	4.25407e-07	-9.83007e-08	3.27106e-07	2.45146e-07	-1.41041e-07	1.04105e-07
25.338	1.95734e-07	-8.40935e-08	1.11640e-07	1.03364e-07	-2.82053e-08	7.51585e-08	7.92770e-07	-3.95082e-08	7.53262e-07	6.24783e-07	-1.69266e-07	4.55517e-07	2.35024e-07	-1.15382e-07	1.19642e-07	9.98564e-08	-7.40125e-08	2.58438e-08	4.25734e-07	-9.79905e-08	3.27743e-07	2.44892e-07	-1.40895e-07	1.03997e-07
25.362	1.95557e-07	-8.40177e-08	1.11540e-07	1.03752e-07	-2.81316e-08	7.56205e-08	7.92542e-07	-3.94607e-08	7.53081e-07	6.23964e-07	-1.69044e-07	4.54921e-07	2.34791e-07	-1.15268e-07	1.19523e-07	9.98401e-08	-7.40005e-08	2.58396e-08	4.26064e-07	-9.76784e-08	3.28385e-07	2.44637e-07	-1.40748e-07	1.03889e-07
25.387	1.95381e-07	-8.39421e-08	1.11439e-07	1.04144e-07	-2.80566e-08	7.60871e-08	7.92320e-07	-3.94119e-08	7.52909e-07	6.23149e-07	-1.68823e-07	4.54326e-07	2.34556e-07	-1.15152e-07	1.19404e-07	9.98226e-08	-7.39876e-08	2.58351e-08	4.26396e-07	-9.73642e-08	3.29032e-07	2.44381e-07	-1.40601e-07	1.03780e-07
25.412	1.95206e-07	-8.38668e-08	1.11339e-07	1.04539e-07	-2.79803e-08	7.65584e-08	7.92106e-07	-3.93616e-08	7.52744e-07	6.22337e-07	-1.68603e-07	4.53734e-07	2.34319e-07	-1.15036e-07	1.19283e-07	9.98040e-08	-7.39737e-08	2.58303e-08	4.26731e-07	-9.70481e-08	3.29683e-07	2.44123e-07	-1.40452e-07	1.03671e-07
25.436	1.95031e-07	-8.37916e-08	1.11239e-07	1.04937e-07	-2.79028e-08	7.70342e-08	7.91899e-07	-3.93101e-08	7.52589e-07	6.21528e-07	-1.68384e-07	4.53144e-07	2.34081e-07	-1.14919e-07	1.19162e-07	9.97842e-08	-7.39591e-08	2.58251e-08	4.27068e-07	-9.67300e-08	3.30338e-07	2.43864e-07	-1.40303e-07	1.03560e-07
25.461	1.94856e-07	-8.37166e-08	1.11140e-07	1.05338e-07	-2.78239e-08	7.75145e-08	7.91699e-07	-3.92571e-08	7.52441e-07	6.20722e-07	-1.68165e-07	4.52556e-07	2.33840e-07	-1.14801e-07	1.19039e-07	9.97632e-08	-7.39435e-08	2.58197e-08	4.27407e-07	-9.64099e-08	3.30997e-07	2.43603e-07	-1.40153e-07	1.03450e-07
25.485	1.94682e-07	-8.36418e-08	1.11040e-07	1.05743e-07	-2.77438e-08	7.79994e-08	7.91505e-07	-3.92027e-08	7.52303e-07	6.19919e-07	-1.67948e-07	4.51971e-07	2.33598e-07	-1.14682e-07	1.18916e-07	9.97410e-08	-7.39270e-08	2.58140e-08	4.27749e-07	-9.60878e-08	3.31661e-07	2.43341e-07	-1.40002e-07	1.03338e-07
25.510	1.94509e-07	-8.35672e-08	1.10941e-07	1.06151e-07	-2.76624e-08	7.84887e-08	7.91319e-07	-3.91470e-08	7.52172e-07	6.19119e-07	-1.67731e-07	4.51388e-07	2.33354e-07	-1.14562e-07	1.18792e-07	9.97176e-08	-7.39097e-08	2.58079e-08	4.28093e-07	-9.57637e-08	3.32330e-07	2.43078e-07	-1.39851e-07	1.03227e-07
25.534	1.94336e-07	-8.34928e-08	1.10843e-07	1.06562e-07	-2.75797e-08	7.89826e-08	7.91140e-07	-3.90899e-08	7.52050e-07	6.18322e-07	-1.67515e-07	4.50807e-07	2.33108e-07	-1.14441e-07	1.18666e-07	9.96931e-08	-7.38915e-08	2.58016e-08	4.28440e-07	-9.54377e-08	3.33002e-07	2.42813e-07	-1.39699e-07	1.03114e-07
25.559	1.94163e-07	-8.34187e-08	1.10744e-07	1.06977e-07	-2.74958e-08	7.94809e-08	7.90968e-07	-3.90314e-08	7.51936e-07	6.17528e-07	-1.67300e-07	4.50228e-07	2.32860e-07	-1.14320e-07	1.18540e-07	9.96673e-08	-7.38724e-08	2.57949e-08	4.28789e-07	-9.51098e-08	3.33679e-07	2.42547e-07	-1.39546e-07	1.03001e-07
25.584	1.93991e-07	-8.33447e-08	1.10646e-07	1.07394e-07	-2.74106e-08	7.99836e-08	7.90803e-07	-3.89716e-08	7.51831e-07	6.16737e-07	-1.67086e-07	4.49651e-07	2.32610e-07	-1.14197e-07	1.18413e-07	9.96404e-08	-7.38524e-08	2.57879e-08	4.29141e-07	-9.47798e-08	3.34361e-07	2.42279e-07	-1.39392e-07	1.02888e-07
25.608	1.93819e-07	-8.32709e-08	1.10548e-07	1.07815e-07	-2.73241e-08	8.04907e-08	7.90644e-07	-3.89103e-08	7.51734e-07	6.15950e-07	-1.66873e-07	4.49077e-07	2.32358e-07	-1.14073e-07	1.18285e-07	9.96122e-08	-7.38316e-08	2.57806e-08	4.29494e-07	-9.44479e-08	3.35047e-07	2.42011e-07	-1.39237e-07	1.02774e-07
25.633	1.93648e-07	-8.31974e-08	1.10450e-07	1.08239e-07	-2.72363e-08	8.10023e-08	7.90493e-07	-3.88476e-08	7.51646e-07	6.15166e-07	-1.66660e-07	4.48506e-07	2.32105e-07	-1.13949e-07	1.18156e-07	9.95829e-08	-7.38099e-08	2.57730e-08	4.29851e-07	-9.41141e-08	3.35737e-07	2.41741e-07	-1.39082e-07	1.02659e-07
25.657	1.93477e-07	-8.31240e-08	1.10353e-07	1.08665e-07	-2.71473e-08	8.15182e-08	7.90349e-07	-3.87836e-08	7.51566e-07	6.14385e-07	-1.66448e-07	4.47936e-07	2.31850e-07	-1.13824e-07	1.18026e-07	9.95524e-08	-7.37872e-08	2.57651e-08	4.30209e-07	-9.37783e-08	3.36431e-07	2.41469e-07	-1.38926e-07	1.02544e-07
25.682	1.93307e-07	-8.30509e-08	1.10256e-07	1.09095e-07	-2.70570e-08	8.20384e-08	7.90212e-07	-3.87181e-08	7.51494e-07	6.13607e-07	-1.66238e-07	4.47369e-07	2.31592e-07	-1.13697e-07	1.17895e-07	9.95207e-08	-7.37637e-08	2.57569e-08	4.30570e-07	-9.34406e-08	3.37129e-07	2.41197e-07	-1.38769e-07	1.02428e-07
25.706	1.93137e-07	-8.29779e-08	1.10159e-07	1.09528e-07	-2.69654e-08	8.25630e-08	7.90082e-07	-3.86513e-08	7.51431e-07	6.12832e-07	-1.66028e-07	4.46804e-07	2.31334e-07	-1.13570e-07	1.17763e-07	9.94878e-08	-7.37394e-08	2.57484e-08	4.30933e-07	-9.31009e-08	3.37832e-07	2.40923e-07	-1.38611e-07	1.02312e-07
25.731	1.92968e-07	-8.29052e-08	1.10063e-07	1.09964e-07	-2.68725e-08	8.30919e-08	7.89960e-07	-3.85830e-08	7.51377e-07	6.12061e-07	-1.65819e-07	4.46242e-07	2.31073e-07	-1.13442e-07	1.17631e-07	9.94537e-08	-7.37141e-08	2.57396e-08	4.31299e-07	-9.27593e-08	3.38540e-07	2.40648e-07	-1.38453e-07	1.02195e-07
25.756	1.92799e-07	-8.28327e-08	1.09966e-07	1.10404e-07	-2.67784e-08	8.36251e-08	7.89844e-07	-3.85134e-08	7.51330e-07	6.11293e-07	-1.65611e-07	4.45682e-07	2.30811e-07	-1.13314e-07	1.17497e-07	9.94184e-08	-7.36879e-08	2.57305e-08	4.31667e-07	-9.24157e-08	3.39251e-07	2.40371e-07	-1.38294e-07	1.02077e-07
25.780	1.92631e-07	-8.27604e-08	1.09870e-07	1.10846e-07	-2.66831e-08	8.41625e-08	7.89735e-07	-3.84423e-08	7.51293e-07	6.10529e-07	-1.65404e-07	4.45125e-07	2.30546e-07	-1.13184e-07	1.17362e-07	9.93819e-08	-7.36609e-08	2.57210e-08	4.32037e-07	-9.20702e-08	3.39967e-07	2.40094e-07	-1.38134e-07	1.01959e-07
25.805	1.92463e-07	-8.26884e-08	1.09775e-07	1.11291e-07	-2.65864e-08	8.47042e-08	7.89633e-07	-3.83698e-08	7.51263e-07	6.09768e-07	-1.65198e-07	4.44570e-07	2.30281e-07	-1.13053e-07	1.17227e-07	9.93443e-08	-7.36330e-08	2.57113e-08	4.32410e-07	-9.17227e-08	3.40687e-07	2.39815e-07	-1.37974e-07	1.01841e-07
25.829	1.92296e-07	-8.26165e-08	1.09679e-07	1.11739e-07	-2.64885e-08	8.52501e-08	7.89538e-07	-3.82959e-08	7.51243e-07	6.09010e-07	-1.64992e-07	4.44017e-07	2.30013e-07	-1.12922e-07	1.17091e-07	9.93054e-08	-7.36042e-08	2.57012e-08	4.32785e-07	-9.13733e-08	3.41411e-07	2.39535e-07	-1.37813e-07	1.01722e-07
25.854	1.92129e-07	-8.25449e-08	1.09584e-07	1.12190e-07	-2.63893e-08	8.58002e-08	7.89451e-07	-3.82206e-08	7.51230e-07	6.08255e-07	-1.64788e-07	4.43467e-07	2.29744e-07	-1.12790e-07	1.16954e-07	9.92654e-08	-7.35745e-08	2.56909e-08	4.33162e-07	-9.10220e-08	3.42140e-07	2.39254e-07	-1.37651e-07	1.01603e-07
25.879	1.91963e-07	-8.24734e-08	1.09489e-07	1.12643e-07	-2.62889e-08	8.63545e-08	7.89370e-07	-3.81438e-08	7.51226e-07	6.07504e-07	-1.64584e-07	4.42920e-07	2.29473e-07	-1.12657e-07	1.16816e-07	9.92241e-08	-7.35439e-08	2.56802e-08	4.33541e-07	-9.06688e-08	3.42873e-07	2.38971e-07	-1.37489e-07	1.01483e-07
25.903	1.91797e-07	-8.24022e-08	1.09395e-07	1.13100e-07	-2.61872e-08	8.69130e-08	7.89297e-07	-3.80656e-08	7.51231e-07	6.06757e-07	-1.64382e-07	4.42375e-07	2.29200e-07	-1.12523e-07	1.16677e-07	9.91817e-08	-7.35125e-08	2.56692e-08	4.33923e-07	-9.03136e-08	3.43610e-07	2.38688e-07	-1.37325e-07	1.01362e-07
25.928	1.91632e-07	-8.23313e-08	1.09301e-07	1.13560e-07	-2.60842e-08	8.74756e-08	7.89230e-07	-3.79860e-08	7.51244e-07	6.06013e-07	-1.64180e-07	4.41832e-07	2.28925e-07	-1.12388e-07	1.16537e-07	9.91381e-08	-7.34802e-08	2.56579e-08	4.34308e-07	-8.99565e-08	3.44351e-07	2.38403e-07	-1.37162e-07	1.01242e-07
25.952	1.91467e-07	-8.22605e-08	1.09207e-07	1.14022e-07	-2.59800e-08	8.80424e-08	7.89171e-07	-3.79050e-08	7.51266e-07	6.05272e-07	-1.63980e-07	4.41292e-07	2.28649e-07	-1.12252e-07	1.16397e-07	9.90933e-08	-7.34470e-08	2.56463e-08	4.34694e-07	-8.95974e-08	3.45097e-07	2.38117e-07	-1.36997e-07	1.01120e-07
25.977	1.91303e-07	-8.21900e-08	1.09113e-07	1.14488e-07	-2.58745e-08	8.86133e-08	7.89118e-07	-3.78225e-08	7.51296e-07	6.04535e-07	-1.63780e-07	4.40755e-07	2.28371e-07	-1.12116e-07	1.16255e-07	9.90473e-08	-7.34129e-08	2.56344e-08	4.35083e-07	-8.92365e-08	3.45846e-07	2.37830e-07	-1.36832e-07	1.00998e-07
26.001	1.91139e-07	-8.21197e-08	1.09020e-07	1.14956e-07	-2.57678e-08	8.91882e-08	7.89073e-07	-3.77386e-08	7.51334e-07	6.03801e-07	-1.63581e-07	4.40220e-07	2.28092e-07	-1.11979e-07	1.16113e-07	9.90001e-08	-7.33779e-08	2.56222e-08	4.35474e-07	-8.88736e-08	3.46601e-07	2.37542e-07	-1.36666e-07	1.00876e-07
26.026	1.90976e-07	-8.20496e-08	1.08927e-07	1.15427e-07	-2.56598e-08	8.97673e-08	7.89035e-07	-3.76532e-08	7.51382e-07	6.03071e-07	-1.63384e-07	4.39688e-07	2.27811e-07	-1.11841e-07	1.15970e-07	9.89517e-08	-7.33420e-08	2.56097e-08	4.35868e-07	-8.85088e-08	3.47359e-07	2.37253e-07	-1.36500e-07	1.00753e-07
26.051	1.90814e-07	-8.19798e-08	1.08834e-07	1.15901e-07	-2.55505e-08	9.03503e-08	7.89004e-07	-3.75664e-08	7.51437e-07	6.02345e-07	-1.63187e-07	4.39158e-07	2.27528e-07	-1.11702e-07	1.15826e-07	9.89022e-08	-7.33053e-08	2.55969e-08	4.36264e-07	-8.81420e-08	3.48122e-07	2.36963e-07	-1.36333e-07	1.00630e-07
26.075	1.90652e-07	-8.19102e-08	1.08742e-07	1.16377e-07	-2.54400e-08	9.09375e-08	7.88979e-07	-3.74781e-08	7.51501e-07	6.01622e-07	-1.62991e-07	4.38631e-07	2.27243e-07	-1.11562e-07	1.15681e-07	9.88514e-08	-7.32677e-08	2.55837e-08	4.36662e-07	-8.77733e-08	3.48888e-07	2.36672e-07	-1.36165e-07	1.00506e-07
26.100	1.90490e-07	-8.18408e-08	1.08649e-07	1.16857e-07	-2.53282e-08	9.15286e-08	7.88962e-07	-3.73884e-08	7.51574e-07	6.00903e-07	-1.62796e-07	4.38107e-07	2.26957e-07	-1.11422e-07	1.15535e-07	9.87995e-08	-7.32292e-08	2.55703e-08	4.37062e-07	-8.74027e-08	3.49660e-07	2.36379e-07	-1.35997e-07	1.00382e-07
26.124	1.90329e-07	-8.17716e-08	1.08558e-07	1.17339e-07	-2.52152e-08	9.21238e-08	7.88953e-07	-3.72972e-08	7.51655e-07	6.00187e-07	-1.62602e-07	4.37585e-07	2.26670e-07	-1.11281e-07	1.15389e-07	9.87463e-08	-7.31898e-08	2.55565e-08	4.37465e-07	-8.70302e-08	3.50435e-07	2.36086e-07	-1.35828e-07	1.00257e-07
26.149	1.90169e-07	-8.17027e-08	1.08466e-07	1.17824e-07	-2.51009e-08	9.27229e-08	7.88950e-07	-3.72046e-08	7.51745e-07	5.99476e-07	-1.62409e-07	4.37066e-07	2.26381e-07	-1.11139e-07	1.15242e-07	9.86920e-08	-7.31496e-08	2.55425e-08	4.37870e-07	-8.66557e-08	3.51215e-07	2.35791e-07	-1.35659e-07	1.00132e-07
26.173	1.90009e-07	-8.16340e-08	1.08375e-07	1.18311e-07	-2.49853e-08	9.33260e-08	7.88954e-07	-3.71105e-08	7.51844e-07	5.98767e-07	-1.62217e-07	4.36550e-07	2.26090e-07	-1.10996e-07	1.15094e-07	9.86366e-08	-7.31084e-08	2.55281e-08	4.38278e-07	-8.62793e-08	3.51999e-07	2.35496e-07	-1.35489e-07	1.00007e-07
26.198	1.89850e-07	-8.15656e-08	1.08284e-07	1.18802e-07	-2.48685e-08	9.39331e-08	7.88965e-07	-3.70149e-08	7.51951e-07	5.98063e-07	-1.62027e-07	4.36036e-07	2.25797e-07	-1.10853e-07	1.14945e-07	9.85799e-08	-7.30664e-08	2.55135e-08	4.38688e-07	-8.59010e-08	3.52787e-07	2.35200e-07	-1.35318e-07	9.98811e-08
26.223	1.89691e-07	-8.14974e-08	1.08194e-07	1.19295e-07	-2.47505e-08	9.45441e-08	7.88984e-07	-3.69178e-08	7.52066e-07	5.97362e-07	-1.61837e-07	4.35525e-07	2.25504e-07	-1.10708e-07	1.14795e-07	9.85220e-08	-7.30236e-08	2.54985e-08	4.39100e-07	-8.55207e-08	3.53579e-07	2.34902e-07	-1.35147e-07	9.97548e-08
26.247	1.89533e-07	-8.14294e-08	1.08103e-07	1.19790e-07	-2.46312e-08	9.51590e-08	7.89010e-07	-3.68193e-08	7.52190e-07	5.96665e-07	-1.61648e-07	4.35017e-07	2.25208e-07	-1.10563e-07	1.14645e-07	9.84630e-08	-7.29798e-08	2.54832e-08	4.39515e-07	-8.51386e-08	3.54376e-07	2.34604e-07	-1.34976e-07	9.96280e-08
26.272	1.89375e-07	-8.13617e-08	1.08013e-07	1.20288e-07	-2.45106e-08	9.57778e-08	7.89042e-07	-3.67193e-08	7.52323e-07	5.95972e-07	-1.61460e-07	4.34512e-07	2.24911e-07	-1.10417e-07	1.14494e-07	9.84028e-08	-7.29352e-08	2.54676e-08	4.39932e-07	-8.47544e-08	3.55177e-07	2.34304e-07	-1.34803e-07	9.95009e-08
26.296	1.89218e-07	-8.12942e-08	1.07924e-07	1.20789e-07	-2.43888e-08	9.64005e-08	7.89082e-07	-3.66178e-08	7.52464e-07	5.95282e-07	-1.61273e-07	4.34009e-07	2.24613e-07	-1.10271e-07	1.14342e-07	9.83414e-08	-7.28897e-08	2.54517e-08	4.40351e-07	-8.43684e-08	3.55983e-07	2.34004e-07	-1.34631e-07	9.93734e-08
26.321	1.89061e-07	-8.12269e-08	1.07835e-07	1.21293e-07	-2.42657e-08	9.70270e-08	7.89129e-07	-3.65149e-08	7.52614e-07	5.94596e-07	-1.61088e-07	4.33509e-07	2.24313e-07	-1.10124e-07	1.14189e-07	9.82789e-08	-7.28433e-08	2.54355e-08	4.40773e-07	-8.39804e-08	3.56792e-07	2.33703e-07	-1.34457e-07	9.92455e-08
26.345	1.88905e-07	-8.11599e-08	1.07746e-07	1.21799e-07	-2.41414e-08	9.76574e-08	7.89183e-07	-3.64104e-08	7.52773e-07	5.93915e-07	-1.60903e-07	4.33012e-07	2.24011e-07	-1.09976e-07	1.14036e-07	9.82152e-08	-7.27961e-08	2.54191e-08	4.41197e-07	-8.35905e-08	3.57606e-07	2.33401e-07	-1.34283e-07	9.91172e-08
26.370	1.88750e-07	-8.10931e-08	1.07657e-07	1.22308e-07	-2.40158e-08	9.82917e-08	7.89244e-07	-3.63044e-08	7.52940e-07	5.93237e-07	-1.60719e-07	4.32517e-07	2.23708e-07	-1.09827e-07	1.13881e-07	9.81503e-08	-7.27480e-08	2.54023e-08	4.41623e-07	-8.31986e-08	3.58425e-07	2.33098e-07	-1.34109e-07	9.89885e-08
26.395	1.88595e-07	-8.10266e-08	1.07569e-07	1.22819e-07	-2.38890e-08	9.89298e-08	7.89313e-07	-3.61970e-08	7.53116e-07	5.92562e-07	-1.60536e-07	4.32026e-07	2.23404e-07	-1.09677e-07	1.13726e-07	9.80842e-08	-7.26990e-08	2.53852e-08	4.42052e-07	-8.28048e-08	3.59247e-07	2.32794e-07	-1.33934e-07	9.88594e-08
26.419	1.88441e-07	-8.09604e-08	1.07481e-07	1.23333e-07	-2.37609e-08	9.95717e-08	7.89388e-07	-3.60880e-08	7.53300e-07	5.91892e-07	-1.60355e-07	4.31537e-07	2.23098e-07	-1.09527e-07	1.13571e-07	9.80170e-08	-7.26492e-08	2.53678e-08	4.42484e-07	-8.24090e-08	3.60075e-07	2.32489e-07	-1.33759e-07	9.87300e-08
26.444	1.88287e-07	-8.08944e-08	1.07393e-07	1.23849e-07	-2.36316e-08	1.00217e-07	7.89471e-07	-3.59775e-08	7.53493e-07	5.91226e-07	-1.60174e-07	4.31051e-07	2.22791e-07	-1.09376e-07	1.13414e-07	9.79486e-08	-7.25985e-08	2.53501e-08	4.42917e-07	-8.20113e-08	3.60906e-07	2.32183e-07	-1.33583e-07	9.86002e-08
26.468	1.88134e-07	-8.08286e-08	1.07306e-07	1.24368e-07	-2.35010e-08	1.00867e-07	7.89561e-07	-3.58655e-08	7.53695e-07	5.90563e-07	-1.59995e-07	4.30568e-07	2.22482e-07	-1.09225e-07	1.13257e-07	9.78790e-08	-7.25469e-08	2.53321e-08	4.43353e-07	-8.16117e-08	3.61742e-07	2.31877e-07	-1.33407e-07	9.84700e-08
26.493	1.87982e-07	-8.07631e-08	1.07219e-07	1.24889e-07	-2.33692e-08	1.01520e-07	7.89658e-07	-3.57520e-08	7.53906e-07	5.89905e-07	-1.59816e-07	4.30088e-07	2.22172e-07	-1.09073e-07	1.13099e-07	9.78083e-08	-7.24945e-08	2.53137e-08	4.43792e-07	-8.12101e-08	3.62582e-07	2.31569e-07	-1.33230e-07	9.83395e-08
26.518	1.87830e-07	-8.06978e-08	1.07132e-07	1.25413e-07	-2.32361e-08	1.02177e-07	7.89762e-07	-3.56370e-08	7.54125e-07	5.89250e-07	-1.59639e-07	4.29611e-07	2.21860e-07	-1.08920e-07	1.12941e-07	9.77364e-08	-7.24412e-08	2.52951e-08	4.44233e-07	-8.08065e-08	3.63426e-07	2.31261e-07	-1.33053e-07	9.82087e-08
26.542	1.87679e-07	-8.06328e-08	1.07046e-07	1.25939e-07	-2.31018e-08	1.02838e-07	7.89873e-07	-3.55205e-08	7.54353e-07	5.88600e-07	-1.59463e-07	4.29137e-07	2.21548e-07	-1.08766e-07	1.12781e-07	9.76633e-08	-7.23871e-08	2.52762e-08	4.44676e-07	-8.04010e-08	3.64275e-07	2.30952e-07	-1.32875e-07	9.80775e-08
26.567	1.87528e-07	-8.05681e-08	1.06960e-07	1.26468e-07	-2.29662e-08	1.03502e-07	7.89992e-07	-3.54024e-08	7.54590e-07	5.87953e-07	-1.59288e-07	4.28665e-07	2.21233e-07	-1.08612e-07	1.12621e-07	9.75891e-08	-7.23321e-08	2.52570e-08	4.45122e-07	-7.99936e-08	3.65129e-07	2.30643e-07	-1.32697e-07	9.79460e-08
26.591	1.87378e-07	-8.05036e-08	1.06874e-07	1.27000e-07	-2.28293e-08	1.04170e-07	7.90118e-07	-3.52828e-08	7.54835e-07	5.87310e-07	-1.59114e-07	4.28197e-07	2.20918e-07	-1.08457e-07	1.12461e-07	9.75138e-08	-7.22763e-08	2.52375e-08	4.45571e-07	-7.95841e-08	3.65987e-07	2.30332e-07	-1.32518e-07	9.78141e-08
26.616	1.87228e-07	-8.04393e-08	1.06789e-07	1.27533e-07	-2.26912e-08	1.04842e-07	7.90251e-07	-3.51617e-08	7.55089e-07	5.86672e-07	-1.58941e-07	4.27731e-07	2.20601e-07	-1.08301e-07	1.12299e-07	9.74373e-08	-7.22196e-08	2.52177e-08	4.46022e-07	-7.91727e-08	3.66849e-07	2.30021e-07	-1.32339e-07	9.76820e-08
26.640	1.87079e-07	-8.03753e-08	1.06704e-07	1.28069e-07	-2.25519e-08	1.05518e-07	7.90391e-07	-3.50391e-08	7.55352e-07	5.86038e-07	-1.58769e-07	4.27269e-07	2.20282e-07	-1.08145e-07	1.12137e-07	9.73596e-08	-7.21620e-08	2.51976e-08	4.46475e-07	-7.87594e-08	3.67716e-07	2.29709e-07	-1.32160e-07	9.75495e-08
26.665	1.86931e-07	-8.03116e-08	1.06619e-07	1.28608e-07	-2.24113e-08	1.06197e-07	7.90538e-07	-3.49149e-08	7.55624e-07	5.85407e-07	-1.58598e-07	4.26809e-07	2.19963e-07	-1.07988e-07	1.11975e-07	9.72808e-08	-7.21036e-08	2.51772e-08	4.46931e-07	-7.83440e-08	3.68587e-07	2.29396e-07	-1.31980e-07	9.74167e-08
26.690	1.86783e-07	-8.02482e-08	1.06535e-07	1.29149e-07	-2.22695e-08	1.06880e-07	7.90693e-07	-3.47891e-08	7.55904e-07	5.84781e-07	-1.58428e-07	4.26353e-07	2.19642e-07	-1.07831e-07	1.11811e-07	9.72009e-08	-7.20443e-08	2.51566e-08	4.47389e-07	-7.79267e-08	3.69463e-07	2.29083e-07	-1.31799e-07	9.72837e-08
26.714	1.86636e-07	-8.01850e-08	1.06451e-07	1.29692e-07	-2.21264e-08	1.07566e-07	7.90855e-07	-3.46618e-08	7.56193e-07	5.84159e-07	-1.58260e-07	4.25899e-07	2.19320e-07	-1.07672e-07	1.11647e-07	9.71198e-08	-7.19842e-08	2.51356e-08	4.47850e-07	-7.75074e-08	3.70343e-07	2.28769e-07	-1.31619e-07	9.71503e-08
26.739	1.86490e-07	-8.01220e-08	1.06368e-07	1.30238e-07	-2.19821e-08	1.08256e-07	7.91024e-07	-3.45329e-08	7.56491e-07	5.83541e-07	-1.58092e-07	4.25448e-07	2.18996e-07	-1.07514e-07	1.11483e-07	9.70376e-08	-7.19233e-08	2.51143e-08	4.48314e-07	-7.70861e-08	3.71227e-07	2.28454e-07	-1.31438e-07	9.70167e-08
26.763	1.86344e-07	-8.00594e-08	1.06285e-07	1.30786e-07	-2.18365e-08	1.08950e-07	7.91201e-07	-3.44025e-08	7.56798e-07	5.82927e-07	-1.57926e-07	4.25001e-07	2.18672e-07	-1.07354e-07	1.11317e-07	9.69542e-08	-7.18615e-08	2.50927e-08	4.48780e-07	-7.66628e-08	3.72117e-07	2.28139e-07	-1.31256e-07	9.68827e-08
26.788	1.86199e-07	-7.99970e-08	1.06202e-07	1.31337e-07	-2.16896e-08	1.09647e-07	7.91384e-07	-3.42706e-08	7.57114e-07	5.82317e-07	-1.57761e-07	4.24556e-07	2.18346e-07	-1.07194e-07	1.11152e-07	9.68697e-08	-7.17989e-08	2.50708e-08	4.49248e-07	-7.62375e-08	3.73011e-07	2.27823e-07	-1.31074e-07	9.67485e-08
26.812	1.86054e-07	-7.99349e-08	1.06119e-07	1.31889e-07	-2.15416e-08	1.10348e-07	7.91575e-07	-3.41370e-08	7.57438e-07	5.81712e-07	-1.57597e-07	4.24115e-07	2.18019e-07	-1.07034e-07	1.10985e-07	9.67841e-08	-7.17354e-08	2.50487e-08	4.49719e-07	-7.58103e-08	3.73909e-07	2.27506e-07	-1.30892e-07	9.66141e-08
26.837	1.85910e-07	-7.98730e-08	1.06037e-07	1.32445e-07	-2.13922e-08	1.11052e-07	7.91773e-07	-3.40019e-08	7.57771e-07	5.81110e-07	-1.57434e-07	4.23677e-07	2.17690e-07	-1.06872e-07	1.10818e-07	9.66974e-08	-7.16711e-08	2.50262e-08	4.50193e-07	-7.53810e-08	3.74812e-07	2.27189e-07	-1.30710e-07	9.64793e-08
26.862	1.85767e-07	-7.98114e-08	1.05955e-07	1.33002e-07	-2.12416e-08	1.11760e-07	7.91979e-07	-3.38652e-08	7.58114e-07	5.80513e-07	-1.57272e-07	4.23241e-07	2.17361e-07	-1.06711e-07	1.10650e-07	9.66095e-08	-7.16060e-08	2.50035e-08	4.50670e-07	-7.49497e-08	3.75720e-07	2.26871e-07	-1.30527e-07	9.63444e-08
26.886	1.85624e-07	-7.97501e-08	1.05874e-07	1.33562e-07	-2.10898e-08	1.12472e-07	7.92192e-07	-3.37270e-08	7.58465e-07	5.79921e-07	-1.57112e-07	4.22809e-07	2.17030e-07	-1.06548e-07	1.10482e-07	9.65205e-08	-7.15400e-08	2.49805e-08	4.51149e-07	-7.45164e-08	3.76632e-07	2.26553e-07	-1.30344e-07	9.62092e-08
26.911	1.85482e-07	-7.96891e-08	1.05793e-07	1.34124e-07	-2.09367e-08	1.13187e-07	7.92412e-07	-3.35871e-08	7.58825e-07	5.79332e-07	-1.56952e-07	4.22380e-07	2.16698e-07	-1.06385e-07	1.10313e-07	9.64304e-08	-7.14732e-08	2.49571e-08	4.51630e-07	-7.40811e-08	3.77549e-07	2.26234e-07	-1.30160e-07	9.60737e-08
26.935	1.85341e-07	-7.96283e-08	1.05712e-07	1.34688e-07	-2.07824e-08	1.13906e-07	7.92639e-07	-3.34457e-08	7.59193e-07	5.78748e-07	-1.56794e-07	4.21954e-07	2.16365e-07	-1.06222e-07	1.10143e-07	9.63392e-08	-7.14056e-08	2.49335e-08	4.52115e-07	-7.36437e-08	3.78471e-07	2.25914e-07	-1.29976e-07	9.59380e-08
26.960	1.85200e-07	-7.95678e-08	1.05632e-07	1.35255e-07	-2.06268e-08	1.14628e-07	7.92874e-07	-3.33026e-08	7.59571e-07	5.78168e-07	-1.56637e-07	4.21531e-07	2.16031e-07	-1.06058e-07	1.09973e-07	9.62468e-08	-7.13372e-08	2.49096e-08	4.52602e-07	-7.32043e-08	3.79397e-07	2.25594e-07	-1.29792e-07	9.58021e-08
26.984	1.85060e-07	-7.95076e-08	1.05552e-07	1.35824e-07	-2.04699e-08	1.15354e-07	7.93116e-07	-3.31580e-08	7.59958e-07	5.77592e-07	-1.56481e-07	4.21112e-07	2.15695e-07	-1.05893e-07	1.09802e-07	9.61533e-08	-7.12679e-08	2.48854e-08	4.53091e-07	-7.27629e-08	3.80328e-07	2.25274e-07	-1.29608e-07	9.56660e-08
27.009	1.84920e-07	-7.94477e-08	1.05472e-07	1.36395e-07	-2.03118e-08	1.16083e-07	7.93365e-07	-3.30118e-08	7.60354e-07	5.77021e-07	-1.56326e-07	4.20695e-07	2.15359e-07	-1.05728e-07	1.09631e-07	9.60588e-08	-7.11978e-08	2.48610e-08	4.53584e-07	-7.23195e-08	3.81264e-07	2.24953e-07	-1.29423e-07	9.55297e-08
27.034	1.84781e-07	-7.93881e-08	1.05393e-07	1.36968e-07	-2.01525e-08	1.16816e-07	7.93622e-07	-3.28640e-08	7.60758e-07	5.76454e-07	-1.56172e-07	4.20282e-07	2.15022e-07	-1.05562e-07	1.09459e-07	9.59631e-08	-7.11269e-08	2.48362e-08	4.54079e-07	-7.18740e-08	3.82205e-07	2.24631e-07	-1.29238e-07	9.53931e-08
27.058	1.84643e-07	-7.93287e-08	1.05315e-07	1.37544e-07	-1.99919e-08	1.17552e-07	7.93886e-07	-3.27145e-08	7.61172e-07	5.75892e-07	-1.56020e-07	4.19872e-07	2.14683e-07	-1.05396e-07	1.09287e-07	9.58664e-08	-7.10552e-08	2.48112e-08	4.54577e-07	-7.14264e-08	3.83150e-07	2.24309e-07	-1.29053e-07	9.52564e-08
27.083	1.84506e-07	-7.92696e-08	1.05236e-07	1.38122e-07	-1.98300e-08	1.18291e-07	7.94158e-07	-3.25635e-08	7.61594e-07	5.75334e-07	-1.55869e-07	4.19465e-07	2.14343e-07	-1.05229e-07	1.09114e-07	9.57685e-08	-7.09827e-08	2.47858e-08	4.55078e-07	-7.09768e-08	3.84101e-07	2.23987e-07	-1.28867e-07	9.51195e-08
27.107	1.84369e-07	-7.92108e-08	1.05158e-07	1.38702e-07	-1.96669e-08	1.19035e-07	7.94437e-07	-3.24108e-08	7.62026e-07	5.74780e-07	-1.55719e-07	4.19061e-07	2.14003e-07	-1.05062e-07	1.08941e-07	9.56695e-08	-7.09093e-08	2.47602e-08	4.55581e-07	-7.05251e-08	3.85056e-07	2.23664e-07	-1.28682e-07	9.49823e-08
27.132	1.84233e-07	-7.91523e-08	1.05080e-07	1.39284e-07	-1.95026e-08	1.19781e-07	7.94723e-07	-3.22565e-08	7.62467e-07	5.74231e-07	-1.55570e-07	4.18661e-07	2.13661e-07	-1.04894e-07	1.08767e-07	9.55695e-08	-7.08352e-08	2.47343e-08	4.56087e-07	-7.00714e-08	3.86016e-07	2.23341e-07	-1.28496e-07	9.48451e-08
27.156	1.84097e-07	-7.90941e-08	1.05003e-07	1.39868e-07	-1.93370e-08	1.20531e-07	7.95017e-07	-3.21006e-08	7.62916e-07	5.73686e-07	-1.55422e-07	4.18263e-07	2.13318e-07	-1.04726e-07	1.08592e-07	9.54683e-08	-7.07602e-08	2.47082e-08	4.56596e-07	-6.96156e-08	3.86981e-07	2.23017e-07	-1.28309e-07	9.47076e-08
27.181	1.83962e-07	-7.90361e-08	1.04926e-07	1.40455e-07	-1.91701e-08	1.21285e-07	7.95318e-07	-3.19431e-08	7.63375e-07	5.73146e-07	-1.55276e-07	4.17870e-07	2.12975e-07	-1.04557e-07	1.08417e-07	9.53661e-08	-7.06844e-08	2.46817e-08	4.57108e-07	-6.91577e-08	3.87951e-07	2.22693e-07	-1.28123e-07	9.45700e-08
27.206	1.83828e-07	-7.89785e-08	1.04850e-07	1.41043e-07	-1.90020e-08	1.22041e-07	7.95627e-07	-3.17839e-08	7.63843e-07	5.72610e-07	-1.55131e-07	4.17479e-07	2.12630e-07	-1.04388e-07	1.08242e-07	9.52628e-08	-7.06079e-08	2.46550e-08	4.57623e-07	-6.86977e-08	3.88925e-07	2.22369e-07	-1.27936e-07	9.44322e-08
27.230	1.83695e-07	-7.89211e-08	1.04773e-07	1.41634e-07	-1.88326e-08	1.22802e-07	7.95943e-07	-3.16231e-08	7.64320e-07	5.72078e-07	-1.54987e-07	4.17091e-07	2.12284e-07	-1.04218e-07	1.08066e-07	9.51585e-08	-7.05305e-08	2.46280e-08	4.58141e-07	-6.82356e-08	3.89905e-07	2.22044e-07	-1.27749e-07	9.42943e-08
27.255	1.83562e-07	-7.88641e-08	1.04698e-07	1.42227e-07	-1.86620e-08	1.23565e-07	7.96266e-07	-3.14606e-08	7.64806e-07	5.71552e-07	-1.54844e-07	4.16707e-07	2.11938e-07	-1.04048e-07	1.07889e-07	9.50530e-08	-7.04523e-08	2.46007e-08	4.58661e-07	-6.77714e-08	3.90890e-07	2.21719e-07	-1.27562e-07	9.41562e-08
27.279	1.83430e-07	-7.88073e-08	1.04622e-07	1.42823e-07	-1.84901e-08	1.24332e-07	7.96597e-07	-3.12965e-08	7.65301e-07	5.71029e-07	-1.54703e-07	4.16327e-07	2.11590e-07	-1.03878e-07	1.07713e-07	9.49465e-08	-7.03734e-08	2.45731e-08	4.59185e-07	-6.73051e-08	3.91880e-07	2.21393e-07	-1.27375e-07	9.40180e-08
27.304	1.83298e-07	-7.87508e-08	1.04547e-07	1.43420e-07	-1.83170e-08	1.25103e-07	7.96936e-07	-3.11308e-08	7.65805e-07	5.70512e-07	-1.54562e-07	4.15949e-07	2.11242e-07	-1.03707e-07	1.07535e-07	9.48389e-08	-7.02937e-08	2.45453e-08	4.59711e-07	-6.68366e-08	3.92875e-07	2.21068e-07	-1.27188e-07	9.38797e-08
27.329	1.83167e-07	-7.86947e-08	1.04473e-07	1.44019e-07	-1.81426e-08	1.25877e-07	7.97282e-07	-3.09634e-08	7.66318e-07	5.69998e-07	-1.54423e-07	4.15575e-07	2.10892e-07	-1.03535e-07	1.07357e-07	9.47303e-08	-7.02131e-08	2.45171e-08	4.60241e-07	-6.63661e-08	3.93875e-07	2.20742e-07	-1.27000e-07	9.37413e-08
27.353	1.83037e-07	-7.86388e-08	1.04399e-07	1.44621e-07	-1.79669e-08	1.26654e-07	7.97635e-07	-3.07943e-08	7.66841e-07	5.69490e-07	-1.54286e-07	4.15204e-07	2.10542e-07	-1.03363e-07	1.07179e-07	9.46206e-08	-7.01318e-08	2.44887e-08	4.60773e-07	-6.58934e-08	3.94880e-07	2.20415e-07	-1.26813e-07	9.36027e-08
27.378	1.82908e-07	-7.85832e-08	1.04325e-07	1.45225e-07	-1.77900e-08	1.27435e-07	7.97996e-07	-3.06236e-08	7.67372e-07	5.68986e-07	-1.54149e-07	4.14837e-07	2.10191e-07	-1.03191e-07	1.07000e-07	9.45098e-08	-7.00497e-08	2.44601e-08	4.61309e-07	-6.54186e-08	3.95890e-07	2.20089e-07	-1.26625e-07	9.34641e-08
27.402	1.82779e-07	-7.85279e-08	1.04251e-07	1.45830e-07	-1.76118e-08	1.28219e-07	7.98364e-07	-3.04512e-08	7.67913e-07	5.68487e-07	-1.54014e-07	4.14473e-07	2.09839e-07	-1.03018e-07	1.06821e-07	9.43980e-08	-6.99669e-08	2.44311e-08	4.61847e-07	-6.49416e-08	3.96906e-07	2.19762e-07	-1.26437e-07	9.33253e-08
27.427	1.82651e-07	-7.84730e-08	1.04178e-07	1.46438e-07	-1.74324e-08	1.29006e-07	7.98741e-07	-3.02771e-08	7.68463e-07	5.67992e-07	-1.53880e-07	4.14112e-07	2.09487e-07	-1.02845e-07	1.06642e-07	9.42852e-08	-6.98832e-08	2.44019e-08	4.62389e-07	-6.44624e-08	3.97926e-07	2.19435e-07	-1.26249e-07	9.31865e-08
27.451	1.82524e-07	-7.84183e-08	1.04106e-07	1.47048e-07	-1.72517e-08	1.29796e-07	7.99124e-07	-3.01013e-08	7.69023e-07	5.67502e-07	-1.53747e-07	4.13755e-07	2.09133e-07	-1.02671e-07	1.06462e-07	9.41713e-08	-6.97988e-08	2.43725e-08	4.62933e-07	-6.39811e-08	3.98952e-07	2.19108e-07	-1.26060e-07	9.30475e-08
27.476	1.82398e-07	-7.83639e-08	1.04034e-07	1.47660e-07	-1.70698e-08	1.30590e-07	7.99515e-07	-2.99239e-08	7.69591e-07	5.67017e-07	-1.53616e-07	4.13401e-07	2.08779e-07	-1.02497e-07	1.06281e-07	9.40564e-08	-6.97136e-08	2.43427e-08	4.63481e-07	-6.34977e-08	3.99983e-07	2.18781e-07	-1.25872e-07	9.29085e-08
27.501	1.82272e-07	-7.83099e-08	1.03962e-07	1.48274e-07	-1.68866e-08	1.31388e-07	7.99914e-07	-2.97448e-08	7.70169e-07	5.66536e-07	-1.53485e-07	4.13051e-07	2.08423e-07	-1.02323e-07	1.06101e-07	9.39404e-08	-6.96277e-08	2.43127e-08	4.64032e-07	-6.30120e-08	4.01020e-07	2.18453e-07	-1.25684e-07	9.27694e-08
27.525	1.82147e-07	-7.82561e-08	1.03891e-07	1.48890e-07	-1.67021e-08	1.32188e-07	8.00320e-07	-2.95640e-08	7.70756e-07	5.66060e-07	-1.53356e-07	4.12704e-07	2.08068e-07	-1.02148e-07	1.05919e-07	9.38234e-08	-6.95410e-08	2.42824e-08	4.64586e-07	-6.25242e-08	4.02062e-07	2.18125e-07	-1.25495e-07	9.26303e-08
27.550	1.82022e-07	-7.82027e-08	1.03820e-07	1.49509e-07	-1.65164e-08	1.32992e-07	8.00734e-07	-2.93814e-08	7.71353e-07	5.65589e-07	-1.53229e-07	4.12360e-07	2.07711e-07	-1.01973e-07	1.05738e-07	9.37054e-08	-6.94535e-08	2.42519e-08	4.65143e-07	-6.20341e-08	4.03109e-07	2.17798e-07	-1.25306e-07	9.24911e-08
27.574	1.81899e-07	-7.81495e-08	1.03749e-07	1.50129e-07	-1.63294e-08	1.33800e-07	8.01156e-07	-2.91972e-08	7.71959e-07	5.65123e-07	-1.53103e-07	4.12020e-07	2.07353e-07	-1.01798e-07	1.05556e-07	9.35863e-08	-6.93653e-08	2.42211e-08	4.65703e-07	-6.15419e-08	4.04161e-07	2.17470e-07	-1.25118e-07	9.23518e-08
27.599	1.81776e-07	-7.80967e-08	1.03679e-07	1.50751e-07	-1.61411e-08	1.34610e-07	8.01585e-07	-2.90113e-08	7.72574e-07	5.64661e-07	-1.52977e-07	4.11684e-07	2.06995e-07	-1.01622e-07	1.05374e-07	9.34663e-08	-6.92763e-08	2.41900e-08	4.66267e-07	-6.10474e-08	4.05220e-07	2.17142e-07	-1.24929e-07	9.22125e-08
27.623	1.81653e-07	-7.80442e-08	1.03609e-07	1.51376e-07	-1.59516e-08	1.35424e-07	8.02022e-07	-2.88237e-08	7.73198e-07	5.64204e-07	-1.52854e-07	4.11351e-07	2.06637e-07	-1.01446e-07	1.05191e-07	9.33452e-08	-6.91866e-08	2.41587e-08	4.66834e-07	-6.05508e-08	4.06283e-07	2.16814e-07	-1.24740e-07	9.20732e-08
27.648	1.81532e-07	-7.79920e-08	1.03540e-07	1.52002e-07	-1.57608e-08	1.36241e-07	8.02466e-07	-2.86344e-08	7.73832e-07	5.63752e-07	-1.52731e-07	4.11021e-07	2.06277e-07	-1.01269e-07	1.05008e-07	9.32231e-08	-6.90961e-08	2.41271e-08	4.67404e-07	-6.00519e-08	4.07352e-07	2.16485e-07	-1.24552e-07	9.19338e-08
27.673	1.81411e-07	-7.79401e-08	1.03471e-07	1.52630e-07	-1.55688e-08	1.37062e-07	8.02919e-07	-2.84433e-08	7.74475e-07	5.63305e-07	-1.52610e-07	4.10695e-07	2.05917e-07	-1.01092e-07	1.04825e-07	9.31001e-08	-6.90048e-08	2.40952e-08	4.67977e-07	-5.95507e-08	4.08427e-07	2.16157e-07	-1.24363e-07	9.17944e-08
27.697	1.81291e-07	-7.78886e-08	1.03403e-07	1.53261e-07	-1.53754e-08	1.37885e-07	8.03378e-07	-2.82505e-08	7.75128e-07	5.62863e-07	-1.52490e-07	4.10372e-07	2.05556e-07	-1.00915e-07	1.04641e-07	9.29760e-08	-6.89129e-08	2.40631e-08	4.68554e-07	-5.90473e-08	4.09507e-07	2.15829e-07	-1.24174e-07	9.16551e-08
27.722	1.81172e-07	-7.78373e-08	1.03335e-07	1.53893e-07	-1.51808e-08	1.38712e-07	8.03846e-07	-2.80560e-08	7.75790e-07	5.62425e-07	-1.52372e-07	4.10053e-07	2.05195e-07	-1.00738e-07	1.04457e-07	9.28509e-08	-6.88202e-08	2.40307e-08	4.69134e-07	-5.85416e-08	4.10593e-07	2.15501e-07	-1.23985e-07	9.15157e-08
27.746	1.81053e-07	-7.77864e-08	1.03267e-07	1.54528e-07	-1.49850e-08	1.39543e-07	8.04321e-07	-2.78598e-08	7.76462e-07	5.61992e-07	-1.52254e-07	4.09738e-07	2.04833e-07	-1.00560e-07	1.04273e-07	9.27248e-08	-6.87267e-08	2.39981e-08	4.69718e-07	-5.80337e-08	4.11684e-07	2.15172e-07	-1.23796e-07	9.13762e-08
27.771	1.80936e-07	-7.77358e-08	1.03200e-07	1.55164e-07	-1.47879e-08	1.40376e-07	8.04804e-07	-2.76618e-08	7.77143e-07	5.61565e-07	-1.52139e-07	4.09426e-07	2.04470e-07	-1.00382e-07	1.04088e-07	9.25978e-08	-6.86326e-08	2.39652e-08	4.70305e-07	-5.75235e-08	4.12781e-07	2.14844e-07	-1.23607e-07	9.12369e-08
27.795	1.80819e-07	-7.76855e-08	1.03133e-07	1.55802e-07	-1.45895e-08	1.41213e-07	8.05295e-07	-2.74621e-08	7.77833e-07	5.61142e-07	-1.52024e-07	4.09118e-07	2.04107e-07	-1.00204e-07	1.03903e-07	9.24697e-08	-6.85377e-08	2.39321e-08	4.70895e-07	-5.70110e-08	4.13884e-07	2.14516e-07	-1.23418e-07	9.10975e-08
27.820	1.80702e-07	-7.76356e-08	1.03067e-07	1.56443e-07	-1.43898e-08	1.42053e-07	8.05794e-07	-2.72607e-08	7.78533e-07	5.60724e-07	-1.51911e-07	4.08813e-07	2.03743e-07	-1.00025e-07	1.03718e-07	9.23407e-08	-6.84420e-08	2.38987e-08	4.71489e-07	-5.64962e-08	4.14992e-07	2.14188e-07	-1.23230e-07	9.09581e-08
27.845	1.80587e-07	-7.75860e-08	1.03001e-07	1.57085e-07	-1.41889e-08	1.42896e-07	8.06300e-07	-2.70575e-08	7.79243e-07	5.60311e-07	-1.51799e-07	4.08512e-07	2.03379e-07	-9.98462e-08	1.03532e-07	9.22107e-08	-6.83457e-08	2.38651e-08	4.72086e-07	-5.59792e-08	4.16107e-07	2.13860e-07	-1.23041e-07	9.08188e-08
27.869	1.80472e-07	-7.75367e-08	1.02935e-07	1.57729e-07	-1.39867e-08	1.43743e-07	8.06814e-07	-2.68525e-08	7.79962e-07	5.59903e-07	-1.51688e-07	4.08214e-07	2.03014e-07	-9.96671e-08	1.03347e-07	9.20798e-08	-6.82486e-08	2.38312e-08	4.72687e-07	-5.54598e-08	4.17227e-07	2.13532e-07	-1.22852e-07	9.06795e-08
27.894	1.80358e-07	-7.74877e-08	1.02870e-07	1.58376e-07	-1.37832e-08	1.44592e-07	8.07336e-07	-2.66458e-08	7.80690e-07	5.59500e-07	-1.51579e-07	4.07921e-07	2.02648e-07	-9.94877e-08	1.03161e-07	9.19479e-08	-6.81508e-08	2.37970e-08	4.73291e-07	-5.49380e-08	4.18353e-07	2.13204e-07	-1.22664e-07	9.05402e-08
27.918	1.80245e-07	-7.74390e-08	1.02806e-07	1.59024e-07	-1.35784e-08	1.45445e-07	8.07866e-07	-2.64373e-08	7.81428e-07	5.59102e-07	-1.51471e-07	4.07630e-07	2.02282e-07	-9.93081e-08	1.02974e-07	9.18150e-08	-6.80524e-08	2.37626e-08	4.73899e-07	-5.44140e-08	4.19485e-07	2.12876e-07	-1.22475e-07	9.04010e-08
27.943	1.80132e-07	-7.73907e-08	1.02742e-07	1.59674e-07	-1.33724e-08	1.46302e-07	8.08403e-07	-2.62271e-08	7.82176e-07	5.58708e-07	-1.51365e-07	4.07344e-07	2.01916e-07	-9.91282e-08	1.02788e-07	9.16812e-08	-6.79532e-08	2.37280e-08	4.74510e-07	-5.38876e-08	4.20623e-07	2.12548e-07	-1.22286e-07	9.02619e-08
27.967	1.80021e-07	-7.73427e-08	1.02678e-07	1.60326e-07	-1.31651e-08	1.47161e-07	8.08949e-07	-2.60150e-08	7.82934e-07	5.58320e-07	-1.51260e-07	4.07061e-07	2.01549e-07	-9.89481e-08	1.02601e-07	9.15464e-08	-6.78533e-08	2.36931e-08	4.75126e-07	-5.33588e-08	4.21767e-07	2.12221e-07	-1.22098e-07	9.01228e-08
27.992	1.79910e-07	-7.72951e-08	1.02615e-07	1.60980e-07	-1.29565e-08	1.48024e-07	8.09502e-07	-2.58013e-08	7.83701e-07	5.57937e-07	-1.51156e-07	4.06781e-07	2.01182e-07	-9.87678e-08	1.02414e-07	9.14106e-08	-6.77527e-08	2.36580e-08	4.75744e-07	-5.28277e-08	4.22917e-07	2.11893e-07	-1.21910e-07	8.99838e-08
28.017	1.79800e-07	-7.72478e-08	1.02552e-07	1.61636e-07	-1.27466e-08	1.48890e-07	8.10063e-07	-2.55857e-08	7.84478e-07	5.57559e-07	-1.51053e-07	4.06506e-07	2.00814e-07	-9.85873e-08	1.02227e-07	9.12740e-08	-6.76514e-08	2.36226e-08	4.76367e-07	-5.22942e-08	4.24073e-07	2.11566e-07	-1.21721e-07	8.98449e-08
28.041	1.79690e-07	-7.72008e-08	1.02490e-07	1.62294e-07	-1.25355e-08	1.49759e-07	8.10632e-07	-2.53683e-08	7.85264e-07	5.57186e-07	-1.50952e-07	4.06234e-07	2.00446e-07	-9.84065e-08	1.02040e-07	9.11364e-08	-6.75494e-08	2.35870e-08	4.76993e-07	-5.17583e-08	4.25235e-07	2.11239e-07	-1.21533e-07	8.97060e-08
28.066	1.79582e-07	-7.71541e-08	1.02428e-07	1.62954e-07	-1.23231e-08	1.50631e-07	8.11209e-07	-2.51492e-08	7.86060e-07	5.56819e-07	-1.50853e-07	4.05966e-07	2.00078e-07	-9.82256e-08	1.01852e-07	9.09978e-08	-6.74467e-08	2.35511e-08	4.77623e-07	-5.12200e-08	4.26403e-07	2.10913e-07	-1.21345e-07	8.95673e-08
28.090	1.79474e-07	-7.71078e-08	1.02366e-07	1.63616e-07	-1.21094e-08	1.51507e-07	8.11794e-07	-2.49282e-08	7.86866e-07	5.56456e-07	-1.50754e-07	4.05701e-07	1.99709e-07	-9.80445e-08	1.01664e-07	9.08583e-08	-6.73433e-08	2.35150e-08	4.78257e-07	-5.06793e-08	4.27577e-07	2.10586e-07	-1.21157e-07	8.94286e-08
28.115	1.79367e-07	-7.70618e-08	1.02305e-07	1.64280e-07	-1.18944e-08	1.52386e-07	8.12387e-07	-2.47055e-08	7.87682e-07	5.56098e-07	-1.50658e-07	4.05441e-07	1.99339e-07	-9.78632e-08	1.01476e-07	9.07180e-08	-6.72393e-08	2.34787e-08	4.78894e-07	-5.01362e-08	4.28758e-07	2.10260e-07	-1.20970e-07	8.92901e-08
28.140	1.79261e-07	-7.70162e-08	1.02245e-07	1.64946e-07	-1.16781e-08	1.53268e-07	8.12988e-07	-2.44810e-08	7.88507e-07	5.55746e-07	-1.50562e-07	4.05184e-07	1.98970e-07	-9.76818e-08	1.01288e-07	9.05767e-08	-6.71345e-08	2.34421e-08	4.79536e-07	-4.95907e-08	4.29945e-07	2.09934e-07	-1.20782e-07	8.91516e-08
28.164	1.79155e-07	-7.69709e-08	1.02184e-07	1.65613e-07	-1.14606e-08	1.54153e-07	8.13597e-07	-2.42546e-08	7.89342e-07	5.55398e-07	-1.50468e-07	4.04930e-07	1.98600e-07	-9.75002e-08	1.01100e-07	9.04344e-08	-6.70291e-08	2.34053e-08	4.80181e-07	-4.90427e-08	4.31138e-07	2.09608e-07	-1.20595e-07	8.90133e-08
28.189	1.79051e-07	-7.69260e-08	1.02125e-07	1.66283e-07	-1.12417e-08	1.55041e-07	8.14214e-07	-2.40265e-08	7.90187e-07	5.55056e-07	-1.50375e-07	4.04681e-07	1.98230e-07	-9.73184e-08	1.00911e-07	9.02913e-08	-6.69230e-08	2.33683e-08	4.80830e-07	-4.84923e-08	4.32338e-07	2.09283e-07	-1.20408e-07	8.88751e-08
28.213	1.78947e-07	-7.68814e-08	1.02066e-07	1.66955e-07	-1.10216e-08	1.55933e-07	8.14838e-07	-2.37965e-08	7.91042e-07	5.54719e-07	-1.50284e-07	4.04435e-07	1.97859e-07	-9.71365e-08	1.00723e-07	9.01473e-08	-6.68163e-08	2.33310e-08	4.81483e-07	-4.79394e-08	4.33544e-07	2.08958e-07	-1.20221e-07	8.87370e-08
28.238	1.78844e-07	-7.68371e-08	1.02007e-07	1.67628e-07	-1.08002e-08	1.56828e-07	8.15471e-07	-2.35647e-08	7.91907e-07	5.54387e-07	-1.50194e-07	4.04193e-07	1.97488e-07	-9.69545e-08	1.00534e-07	9.00024e-08	-6.67089e-08	2.32935e-08	4.82140e-07	-4.73841e-08	4.34756e-07	2.08633e-07	-1.20034e-07	8.85991e-08
28.262	1.78742e-07	-7.67932e-08	1.01949e-07	1.68303e-07	-1.05775e-08	1.57726e-07	8.16112e-07	-2.33311e-08	7.92781e-07	5.54061e-07	-1.50106e-07	4.03955e-07	1.97117e-07	-9.67723e-08	1.00345e-07	8.98565e-08	-6.66008e-08	2.32558e-08	4.82801e-07	-4.68262e-08	4.35975e-07	2.08308e-07	-1.19847e-07	8.84614e-08
28.287	1.78640e-07	-7.67497e-08	1.01891e-07	1.68980e-07	-1.03535e-08	1.58627e-07	8.16761e-07	-2.30956e-08	7.93666e-07	5.53739e-07	-1.50019e-07	4.03721e-07	1.96746e-07	-9.65901e-08	1.00156e-07	8.97098e-08	-6.64920e-08	2.32178e-08	4.83466e-07	-4.62659e-08	4.37200e-07	2.07984e-07	-1.19661e-07	8.83237e-08
28.312	1.78540e-07	-7.67065e-08	1.01833e-07	1.69660e-07	-1.01282e-08	1.59531e-07	8.17418e-07	-2.28583e-08	7.94560e-07	5.53423e-07	-1.49933e-07	4.03490e-07	1.96375e-07	-9.64077e-08	9.99669e-08	8.95622e-08	-6.63826e-08	2.31796e-08	4.84135e-07	-4.57031e-08	4.38432e-07	2.07661e-07	-1.19474e-07	8.81863e-08
28.336	1.78440e-07	-7.66636e-08	1.01776e-07	1.70341e-07	-9.90163e-09	1.60439e-07	8.18083e-07	-2.26192e-08	7.95464e-07	5.53112e-07	-1.49849e-07	4.03264e-07	1.96003e-07	-9.62252e-08	9.97776e-08	8.94138e-08	-6.62726e-08	2.31412e-08	4.84808e-07	-4.51377e-08	4.39671e-07	2.07337e-07	-1.19288e-07	8.80490e-08
28.361	1.78341e-07	-7.66211e-08	1.01720e-07	1.71023e-07	-9.67376e-09	1.61350e-07	8.18757e-07	-2.23783e-08	7.96379e-07	5.52807e-07	-1.49766e-07	4.03041e-07	1.95631e-07	-9.60426e-08	9.95883e-08	8.92644e-08	-6.61619e-08	2.31025e-08	4.85486e-07	-4.45699e-08	4.40916e-07	2.07015e-07	-1.19103e-07	8.79119e-08
28.385	1.78243e-07	-7.65790e-08	1.01664e-07	1.71708e-07	-9.44459e-09	1.62264e-07	8.19438e-07	-2.21354e-08	7.97303e-07	5.52506e-07	-1.49684e-07	4.02822e-07	1.95259e-07	-9.58600e-08	9.93989e-08	8.91142e-08	-6.60506e-08	2.30636e-08	4.86167e-07	-4.39995e-08	4.42168e-07	2.06692e-07	-1.18917e-07	8.77750e-08
28.410	1.78146e-07	-7.65372e-08	1.01609e-07	1.72395e-07	-9.21413e-09	1.63181e-07	8.20128e-07	-2.18908e-08	7.98237e-07	5.52211e-07	-1.49605e-07	4.02607e-07	1.94887e-07	-9.56772e-08	9.92094e-08	8.89631e-08	-6.59386e-08	2.30245e-08	4.86853e-07	-4.34265e-08	4.43426e-07	2.06370e-07	-1.18732e-07	8.76382e-08
28.434	1.78049e-07	-7.64957e-08	1.01554e-07	1.73084e-07	-8.98236e-09	1.64101e-07	8.20825e-07	-2.16443e-08	7.99181e-07	5.51922e-07	-1.49526e-07	4.02395e-07	1.94514e-07	-9.54944e-08	9.90199e-08	8.88112e-08	-6.58260e-08	2.29852e-08	4.87543e-07	-4.28510e-08	4.44692e-07	2.06049e-07	-1.18547e-07	8.75017e-08
28.459	1.77954e-07	-7.64547e-08	1.01499e-07	1.73774e-07	-8.74930e-09	1.65025e-07	8.21531e-07	-2.13959e-08	8.00136e-07	5.51637e-07	-1.49449e-07	4.02188e-07	1.94142e-07	-9.53115e-08	9.88302e-08	8.86584e-08	-6.57127e-08	2.29457e-08	4.88237e-07	-4.22729e-08	4.45964e-07	2.05728e-07	-1.18362e-07	8.73654e-08
28.484	1.77859e-07	-7.64139e-08	1.01445e-07	1.74466e-07	-8.51494e-09	1.65951e-07	8.22246e-07	-2.11456e-08	8.01100e-07	5.51358e-07	-1.49373e-07	4.01985e-07	1.93769e-07	-9.51286e-08	9.86406e-08	8.85048e-08	-6.55989e-08	2.29059e-08	4.88935e-07	-4.16922e-08	4.47243e-07	2.05407e-07	-1.18178e-07	8.72292e-08
28.508	1.77765e-07	-7.63736e-08	1.01391e-07	1.75161e-07	-8.27927e-09	1.66881e-07	8.22968e-07	-2.08935e-08	8.02074e-07	5.51084e-07	-1.49299e-07	4.01785e-07	1.93397e-07	-9.49457e-08	9.84509e-08	8.83503e-08	-6.54844e-08	2.28659e-08	4.89638e-07	-4.11090e-08	4.48529e-07	2.05087e-07	-1.17994e-07	8.70933e-08
28.533	1.77672e-07	-7.63336e-08	1.01338e-07	1.75857e-07	-8.04230e-09	1.67815e-07	8.23698e-07	-2.06395e-08	8.03059e-07	5.50816e-07	-1.49227e-07	4.01590e-07	1.93024e-07	-9.47627e-08	9.82611e-08	8.81950e-08	-6.53692e-08	2.28257e-08	4.90345e-07	-4.05231e-08	4.49822e-07	2.04767e-07	-1.17810e-07	8.69576e-08
28.557	1.77580e-07	-7.62939e-08	1.01286e-07	1.76555e-07	-7.80403e-09	1.68751e-07	8.24437e-07	-2.03837e-08	8.04054e-07	5.50553e-07	-1.49155e-07	4.01398e-07	1.92651e-07	-9.45797e-08	9.80713e-08	8.80388e-08	-6.52535e-08	2.27853e-08	4.91056e-07	-3.99346e-08	4.51122e-07	2.04448e-07	-1.17626e-07	8.68222e-08
28.582	1.77488e-07	-7.62547e-08	1.01234e-07	1.77255e-07	-7.56445e-09	1.69690e-07	8.25184e-07	-2.01259e-08	8.05058e-07	5.50296e-07	-1.49086e-07	4.01210e-07	1.92278e-07	-9.43966e-08	9.78815e-08	8.78818e-08	-6.51371e-08	2.27447e-08	4.91772e-07	-3.93435e-08	4.52429e-07	2.04130e-07	-1.17443e-07	8.66869e-08
28.606	1.77398e-07	-7.62158e-08	1.01182e-07	1.77957e-07	-7.32356e-09	1.70633e-07	8.25940e-07	-1.98663e-08	8.06074e-07	5.50044e-07	-1.49017e-07	4.01026e-07	1.91905e-07	-9.42136e-08	9.76917e-08	8.77240e-08	-6.50202e-08	2.27038e-08	4.92493e-07	-3.87497e-08	4.53743e-07	2.03812e-07	-1.17260e-07	8.65520e-08
28.631	1.77308e-07	-7.61772e-08	1.01131e-07	1.78660e-07	-7.08136e-09	1.71579e-07	8.26704e-07	-1.96047e-08	8.07099e-07	5.49797e-07	-1.48951e-07	4.00847e-07	1.91532e-07	-9.40305e-08	9.75019e-08	8.75654e-08	-6.49026e-08	2.26628e-08	4.93217e-07	-3.81533e-08	4.55064e-07	2.03495e-07	-1.17078e-07	8.64172e-08
28.656	1.77219e-07	-7.61390e-08	1.01080e-07	1.79366e-07	-6.83785e-09	1.72528e-07	8.27476e-07	-1.93413e-08	8.08134e-07	5.49556e-07	-1.48885e-07	4.00671e-07	1.91160e-07	-9.38475e-08	9.73121e-08	8.74060e-08	-6.47844e-08	2.26215e-08	4.93947e-07	-3.75542e-08	4.56392e-07	2.03178e-07	-1.16895e-07	8.62828e-08
28.680	1.77131e-07	-7.61012e-08	1.01030e-07	1.80073e-07	-6.59303e-09	1.73480e-07	8.28256e-07	-1.90760e-08	8.09180e-07	5.49320e-07	-1.48821e-07	4.00499e-07	1.90787e-07	-9.36644e-08	9.71223e-08	8.72457e-08	-6.46657e-08	2.25801e-08	4.94681e-07	-3.69525e-08	4.57728e-07	2.02862e-07	-1.16714e-07	8.61485e-08
28.705	1.77044e-07	-7.60638e-08	1.00980e-07	1.80782e-07	-6.34689e-09	1.74436e-07	8.29045e-07	-1.88088e-08	8.10236e-07	5.49090e-07	-1.48759e-07	4.00331e-07	1.90414e-07	-9.34814e-08	9.69326e-08	8.70847e-08	-6.45463e-08	2.25384e-08	4.95419e-07	-3.63480e-08	4.59071e-07	2.02547e-07	-1.16532e-07	8.60146e-08
28.729	1.76958e-07	-7.60267e-08	1.00931e-07	1.81494e-07	-6.09944e-09	1.75394e-07	8.29842e-07	-1.85396e-08	8.11302e-07	5.48865e-07	-1.48698e-07	4.00167e-07	1.90041e-07	-9.32985e-08	9.67429e-08	8.69228e-08	-6.44263e-08	2.24965e-08	4.96162e-07	-3.57408e-08	4.60421e-07	2.02232e-07	-1.16351e-07	8.58809e-08
28.754	1.76872e-07	-7.59901e-08	1.00882e-07	1.82207e-07	-5.85068e-09	1.76356e-07	8.30648e-07	-1.82686e-08	8.12379e-07	5.48646e-07	-1.48639e-07	4.00007e-07	1.89669e-07	-9.31155e-08	9.65532e-08	8.67602e-08	-6.43058e-08	2.24544e-08	4.96910e-07	-3.51310e-08	4.61779e-07	2.01918e-07	-1.16170e-07	8.57475e-08
28.778	1.76788e-07	-7.59537e-08	1.00834e-07	1.82922e-07	-5.60059e-09	1.77321e-07	8.31461e-07	-1.79956e-08	8.13466e-07	5.48432e-07	-1.48581e-07	3.99852e-07	1.89296e-07	-9.29326e-08	9.63635e-08	8.65967e-08	-6.41846e-08	2.24121e-08	4.97662e-07	-3.45184e-08	4.63144e-07	2.01605e-07	-1.15990e-07	8.56144e-08
28.803	1.76704e-07	-7.59178e-08	1.00786e-07	1.83638e-07	-5.34918e-09	1.78289e-07	8.32284e-07	-1.77207e-08	8.14563e-07	5.48224e-07	-1.48524e-07	3.99700e-07	1.88924e-07	-9.27498e-08	9.61739e-08	8.64325e-08	-6.40629e-08	2.23696e-08	4.98419e-07	-3.39030e-08	4.64516e-07	2.01292e-07	-1.15810e-07	8.54816e-08
28.828	1.76621e-07	-7.58822e-08	1.00739e-07	1.84357e-07	-5.09645e-09	1.79261e-07	8.33115e-07	-1.74439e-08	8.15671e-07	5.48022e-07	-1.48469e-07	3.99552e-07	1.88551e-07	-9.25670e-08	9.59844e-08	8.62675e-08	-6.39406e-08	2.23269e-08	4.99181e-07	-3.32850e-08	4.65896e-07	2.00980e-07	-1.15631e-07	8.53491e-08
28.852	1.76539e-07	-7.58470e-08	1.00692e-07	1.85078e-07	-4.84240e-09	1.80235e-07	8.33954e-07	-1.71652e-08	8.16789e-07	5.47825e-07	-1.48416e-07	3.99409e-07	1.88179e-07	-9.23844e-08	9.57950e-08	8.61017e-08	-6.38178e-08	2.22840e-08	4.99948e-07	-3.26641e-08	4.67284e-07	2.00668e-07	-1.15452e-07	8.52170e-08
28.877	1.76458e-07	-7.58122e-08	1.00646e-07	1.85800e-07	-4.58703e-09	1.81213e-07	8.34802e-07	-1.68845e-08	8.17918e-07	5.47633e-07	-1.48364e-07	3.99269e-07	1.87807e-07	-9.22017e-08	9.56056e-08	8.59352e-08	-6.36943e-08	2.22409e-08	5.00719e-07	-3.20405e-08	4.68679e-07	2.00358e-07	-1.15273e-07	8.50851e-08
28.901	1.76378e-07	-7.57778e-08	1.00600e-07	1.86524e-07	-4.33032e-09	1.82194e-07	8.35658e-07	-1.66018e-08	8.19057e-07	5.47447e-07	-1.48314e-07	3.99133e-07	1.87436e-07	-9.20192e-08	9.54164e-08	8.57679e-08	-6.35703e-08	2.21976e-08	5.01495e-07	-3.14141e-08	4.70081e-07	2.00048e-07	-1.15095e-07	8.49535e-08
28.926	1.76299e-07	-7.57437e-08	1.00555e-07	1.87251e-07	-4.07229e-09	1.83178e-07	8.36523e-07	-1.63173e-08	8.20206e-07	5.47267e-07	-1.48265e-07	3.99002e-07	1.87064e-07	-9.18368e-08	9.52272e-08	8.55998e-08	-6.34457e-08	2.21541e-08	5.02277e-07	-3.07849e-08	4.71492e-07	1.99739e-07	-1.14917e-07	8.48223e-08
28.951	1.76221e-07	-7.57101e-08	1.00511e-07	1.87979e-07	-3.81293e-09	1.84166e-07	8.37397e-07	-1.60308e-08	8.21366e-07	5.47093e-07	-1.48218e-07	3.98875e-07	1.86693e-07	-9.16544e-08	9.50381e-08	8.54310e-08	-6.33206e-08	2.21104e-08	5.03063e-07	-3.01528e-08	4.72910e-07	1.99431e-07	-1.14740e-07	8.46914e-08
28.975	1.76143e-07	-7.56768e-08	1.00466e-07	1.88709e-07	-3.55224e-09	1.85156e-07	8.38279e-07	-1.57423e-08	8.22537e-07	5.46924e-07	-1.48172e-07	3.98752e-07	1.86321e-07	-9.14722e-08	9.48492e-08	8.52614e-08	-6.31949e-08	2.20665e-08	5.03854e-07	-2.95180e-08	4.74336e-07	1.99123e-07	-1.14563e-07	8.45608e-08
29.000	1.76067e-07	-7.56439e-08	1.00423e-07	1.89440e-07	-3.29021e-09	1.86150e-07	8.39170e-07	-1.54519e-08	8.23718e-07	5.46760e-07	-1.48128e-07	3.98632e-07	1.85950e-07	-9.12901e-08	9.46603e-08	8.50911e-08	-6.30687e-08	2.20224e-08	5.04650e-07	-2.88803e-08	4.75770e-07	1.98817e-07	-1.14386e-07	8.44306e-08
29.024	1.75991e-07	-7.56114e-08	1.00379e-07	1.90174e-07	-3.02685e-09	1.87147e-07	8.40069e-07	-1.51595e-08	8.24909e-07	5.46603e-07	-1.48085e-07	3.98518e-07	1.85580e-07	-9.11081e-08	9.44717e-08	8.49200e-08	-6.29419e-08	2.19781e-08	5.05451e-07	-2.82398e-08	4.77211e-07	1.98511e-07	-1.14210e-07	8.43008e-08
29.049	1.75916e-07	-7.55792e-08	1.00337e-07	1.90910e-07	-2.76215e-09	1.88147e-07	8.40977e-07	-1.48651e-08	8.26112e-07	5.46451e-07	-1.48044e-07	3.98407e-07	1.85209e-07	-9.09263e-08	9.42831e-08	8.47482e-08	-6.28146e-08	2.19337e-08	5.06257e-07	-2.75964e-08	4.78661e-07	1.98206e-07	-1.14035e-07	8.41713e-08
29.073	1.75842e-07	-7.55475e-08	1.00295e-07	1.91647e-07	-2.49611e-09	1.89151e-07	8.41893e-07	-1.45688e-08	8.27324e-07	5.46304e-07	-1.48004e-07	3.98300e-07	1.84839e-07	-9.07446e-08	9.40947e-08	8.45757e-08	-6.26867e-08	2.18890e-08	5.07068e-07	-2.69501e-08	4.80118e-07	1.97902e-07	-1.13860e-07	8.40421e-08
29.098	1.75769e-07	-7.55161e-08	1.00253e-07	1.92386e-07	-2.22873e-09	1.90158e-07	8.42819e-07	-1.42705e-08	8.28548e-07	5.46164e-07	-1.47966e-07	3.98198e-07	1.84469e-07	-9.05630e-08	9.39064e-08	8.44025e-08	-6.25583e-08	2.18442e-08	5.07885e-07	-2.63009e-08	4.81584e-07	1.97599e-07	-1.13685e-07	8.39134e-08
29.123	1.75697e-07	-7.54852e-08	1.00212e-07	1.93128e-07	-1.96001e-09	1.91168e-07	8.43752e-07	-1.39702e-08	8.29782e-07	5.46029e-07	-1.47930e-07	3.98099e-07	1.84100e-07	-9.03816e-08	9.37183e-08	8.42285e-08	-6.24293e-08	2.17992e-08	5.08706e-07	-2.56489e-08	4.83058e-07	1.97296e-07	-1.13511e-07	8.37850e-08
29.147	1.75626e-07	-7.54546e-08	1.00171e-07	1.93871e-07	-1.68994e-09	1.92181e-07	8.44695e-07	-1.36680e-08	8.31027e-07	5.45900e-07	-1.47895e-07	3.98005e-07	1.83731e-07	-9.02004e-08	9.35304e-08	8.40538e-08	-6.22998e-08	2.17540e-08	5.09533e-07	-2.49939e-08	4.84539e-07	1.96995e-07	-1.13338e-07	8.36569e-08
29.172	1.75556e-07	-7.54244e-08	1.00131e-07	1.94616e-07	-1.41853e-09	1.93197e-07	8.45646e-07	-1.33637e-08	8.32283e-07	5.45777e-07	-1.47861e-07	3.97915e-07	1.83362e-07	-9.00193e-08	9.33427e-08	8.38784e-08	-6.21698e-08	2.17086e-08	5.10365e-07	-2.43360e-08	4.86029e-07	1.96694e-07	-1.13165e-07	8.35293e-08
29.196	1.75486e-07	-7.53947e-08	1.00092e-07	1.95362e-07	-1.14577e-09	1.94217e-07	8.46607e-07	-1.30575e-08	8.33549e-07	5.45659e-07	-1.47829e-07	3.97830e-07	1.82994e-07	-8.98384e-08	9.31551e-08	8.37023e-08	-6.20393e-08	2.16630e-08	5.11203e-07	-2.36752e-08	4.87527e-07	1.96395e-07	-1.12993e-07	8.34021e-08
29.221	1.75418e-07	-7.53653e-08	1.00053e-07	1.96111e-07	-8.71662e-10	1.95240e-07	8.47576e-07	-1.27493e-08	8.34826e-07	5.45547e-07	-1.47799e-07	3.97748e-07	1.82625e-07	-8.96577e-08	9.29677e-08	8.35255e-08	-6.19082e-08	2.16172e-08	5.12045e-07	-2.30114e-08	4.89034e-07	1.96096e-07	-1.12821e-07	8.32753e-08
29.245	1.75351e-07	-7.53363e-08	1.00014e-07	1.96862e-07	-5.96200e-10	1.96266e-07	8.48553e-07	-1.24390e-08	8.36114e-07	5.45441e-07	-1.47770e-07	3.97671e-07	1.82258e-07	-8.94772e-08	9.27805e-08	8.33480e-08	-6.17767e-08	2.15713e-08	5.12893e-07	-2.23447e-08	4.90548e-07	1.95799e-07	-1.12650e-07	8.31488e-08
29.270	1.75284e-07	-7.53077e-08	9.99763e-08	1.97614e-07	-3.19384e-10	1.97295e-07	8.49540e-07	-1.21268e-08	8.37413e-07	5.45341e-07	-1.47743e-07	3.97598e-07	1.81891e-07	-8.92969e-08	9.25936e-08	8.31697e-08	-6.16446e-08	2.15252e-08	5.13746e-07	-2.16750e-08	4.92071e-07	1.95502e-07	-1.12479e-07	8.30228e-08
29.295	1.75218e-07	-7.52795e-08	9.99389e-08	1.98369e-07	-4.12116e-11	1.98328e-07	8.50535e-07	-1.18126e-08	8.38722e-07	5.45247e-07	-1.47718e-07	3.97529e-07	1.81524e-07	-8.91168e-08	9.24068e-08	8.29909e-08	-6.15120e-08	2.14789e-08	5.14605e-07	-2.10023e-08	4.93603e-07	1.95206e-07	-1.12309e-07	8.28972e-08
29.319	1.75154e-07	-7.52517e-08	9.99020e-08	1.99125e-07	2.38318e-10	1.99363e-07	8.51539e-07	-1.14963e-08	8.40043e-07	5.45158e-07	-1.47694e-07	3.97464e-07	1.81157e-07	-8.89369e-08	9.22203e-08	8.28113e-08	-6.13789e-08	2.14324e-08	5.15469e-07	-2.03266e-08	4.95143e-07	1.94911e-07	-1.12139e-07	8.27721e-08
29.344	1.75090e-07	-7.52243e-08	9.98656e-08	1.99883e-07	5.19208e-10	2.00402e-07	8.52552e-07	-1.11780e-08	8.41374e-07	5.45075e-07	-1.47671e-07	3.97404e-07	1.80791e-07	-8.87573e-08	9.20340e-08	8.26310e-08	-6.12453e-08	2.13857e-08	5.16339e-07	-1.96479e-08	4.96691e-07	1.94618e-07	-1.11970e-07	8.26473e-08
29.368	1.75027e-07	-7.51973e-08	9.98298e-08	2.00643e-07	8.01460e-10	2.01445e-07	8.53574e-07	-1.08578e-08	8.42716e-07	5.44999e-07	-1.47650e-07	3.97348e-07	1.80426e-07	-8.85779e-08	9.18480e-08	8.24501e-08	-6.11112e-08	2.13389e-08	5.17214e-07	-1.89661e-08	4.98248e-07	1.94325e-07	-1.11802e-07	8.25230e-08
29.393	1.74965e-07	-7.51707e-08	9.97944e-08	2.01405e-07	1.08508e-09	2.02490e-07	8.54605e-07	-1.05354e-08	8.44070e-07	5.44928e-07	-1.47631e-07	3.97296e-07	1.80061e-07	-8.83987e-08	9.16622e-08	8.22685e-08	-6.09766e-08	2.12919e-08	5.18095e-07	-1.82814e-08	4.99813e-07	1.94033e-07	-1.11634e-07	8.23991e-08
29.417	1.74904e-07	-7.51445e-08	9.97597e-08	2.02169e-07	1.37006e-09	2.03539e-07	8.55645e-07	-1.02111e-08	8.45434e-07	5.44863e-07	-1.47614e-07	3.97249e-07	1.79696e-07	-8.82197e-08	9.14766e-08	8.20862e-08	-6.08415e-08	2.12447e-08	5.18981e-07	-1.75936e-08	5.01387e-07	1.93742e-07	-1.11467e-07	8.22757e-08
29.442	1.74844e-07	-7.51187e-08	9.97254e-08	2.02935e-07	1.65641e-09	2.04592e-07	8.56694e-07	-9.88472e-09	8.46809e-07	5.44803e-07	-1.47598e-07	3.97206e-07	1.79332e-07	-8.80410e-08	9.12913e-08	8.19033e-08	-6.07059e-08	2.11974e-08	5.19873e-07	-1.69027e-08	5.02970e-07	1.93453e-07	-1.11300e-07	8.21527e-08
29.467	1.74785e-07	-7.50933e-08	9.96917e-08	2.03703e-07	1.94413e-09	2.05647e-07	8.57751e-07	-9.55631e-09	8.48195e-07	5.44750e-07	-1.47583e-07	3.97167e-07	1.78969e-07	-8.78625e-08	9.11063e-08	8.17197e-08	-6.05698e-08	2.11499e-08	5.20770e-07	-1.62087e-08	5.04561e-07	1.93164e-07	-1.11134e-07	8.20302e-08
29.491	1.74727e-07	-7.50683e-08	9.96586e-08	2.04472e-07	2.23322e-09	2.06706e-07	8.58818e-07	-9.22585e-09	8.49592e-07	5.44703e-07	-1.47570e-07	3.97132e-07	1.78606e-07	-8.76844e-08	9.09215e-08	8.15354e-08	-6.04333e-08	2.11022e-08	5.21673e-07	-1.55117e-08	5.06162e-07	1.92877e-07	-1.10969e-07	8.19081e-08
29.516	1.74670e-07	-7.50438e-08	9.96260e-08	2.05244e-07	2.52369e-09	2.07768e-07	8.59894e-07	-8.89335e-09	8.51001e-07	5.44661e-07	-1.47559e-07	3.97102e-07	1.78243e-07	-8.75064e-08	9.07370e-08	8.13505e-08	-6.02962e-08	2.10543e-08	5.22582e-07	-1.48116e-08	5.07771e-07	1.92591e-07	-1.10804e-07	8.17865e-08
29.540	1.74614e-07	-7.50196e-08	9.95939e-08	2.06017e-07	2.81553e-09	2.08833e-07	8.60979e-07	-8.55880e-09	8.52420e-07	5.44626e-07	-1.47550e-07	3.97076e-07	1.77882e-07	-8.73288e-08	9.05528e-08	8.11650e-08	-6.01587e-08	2.10063e-08	5.23497e-07	-1.41084e-08	5.09388e-07	1.92305e-07	-1.10640e-07	8.16654e-08
29.565	1.74558e-07	-7.49959e-08	9.95624e-08	2.06793e-07	3.10875e-09	2.09902e-07	8.62073e-07	-8.22220e-09	8.53850e-07	5.44596e-07	-1.47542e-07	3.97055e-07	1.77520e-07	-8.71514e-08	9.03689e-08	8.09788e-08	-6.00207e-08	2.09581e-08	5.24417e-07	-1.34020e-08	5.11015e-07	1.92021e-07	-1.10476e-07	8.15447e-08
29.590	1.74504e-07	-7.49725e-08	9.95314e-08	2.07570e-07	3.40335e-09	2.10973e-07	8.63175e-07	-7.88354e-09	8.55292e-07	5.44573e-07	-1.47535e-07	3.97038e-07	1.77160e-07	-8.69744e-08	9.01853e-08	8.07920e-08	-5.98822e-08	2.09098e-08	5.25343e-07	-1.26925e-08	5.12651e-07	1.91738e-07	-1.10314e-07	8.14246e-08
29.614	1.74451e-07	-7.49496e-08	9.95009e-08	2.08349e-07	3.69934e-09	2.12049e-07	8.64287e-07	-7.54281e-09	8.56745e-07	5.44555e-07	-1.47530e-07	3.97025e-07	1.76800e-07	-8.67976e-08	9.00020e-08	8.06045e-08	-5.97433e-08	2.08613e-08	5.26276e-07	-1.19799e-08	5.14296e-07	1.91456e-07	-1.10152e-07	8.13049e-08
29.639	1.74398e-07	-7.49271e-08	9.94711e-08	2.09130e-07	3.99671e-09	2.13127e-07	8.65409e-07	-7.20002e-09	8.58209e-07	5.44544e-07	-1.47527e-07	3.97017e-07	1.76440e-07	-8.66211e-08	8.98190e-08	8.04165e-08	-5.96039e-08	2.08126e-08	5.27213e-07	-1.12641e-08	5.15949e-07	1.91176e-07	-1.09990e-07	8.11857e-08
29.663	1.74347e-07	-7.49050e-08	9.94417e-08	2.09914e-07	4.29547e-09	2.14209e-07	8.66539e-07	-6.85516e-09	8.59684e-07	5.44538e-07	-1.47526e-07	3.97013e-07	1.76081e-07	-8.64450e-08	8.96363e-08	8.02277e-08	-5.94640e-08	2.07637e-08	5.28157e-07	-1.05452e-08	5.17612e-07	1.90896e-07	-1.09829e-07	8.10670e-08
29.688	1.74296e-07	-7.48833e-08	9.94129e-08	2.10699e-07	4.59562e-09	2.15294e-07	8.67678e-07	-6.50822e-09	8.61170e-07	5.44539e-07	-1.47526e-07	3.97013e-07	1.75723e-07	-8.62691e-08	8.94540e-08	8.00384e-08	-5.93237e-08	2.07147e-08	5.29107e-07	-9.82306e-09	5.19284e-07	1.90618e-07	-1.09669e-07	8.09488e-08
29.712	1.74247e-07	-7.48620e-08	9.93847e-08	2.11485e-07	4.89716e-09	2.16383e-07	8.68827e-07	-6.15921e-09	8.62668e-07	5.44546e-07	-1.47528e-07	3.97018e-07	1.75366e-07	-8.60936e-08	8.92720e-08	7.98485e-08	-5.91829e-08	2.06656e-08	5.30063e-07	-9.09774e-09	5.20965e-07	1.90341e-07	-1.09510e-07	8.08311e-08
29.737	1.74198e-07	-7.48412e-08	9.93570e-08	2.12274e-07	5.20009e-09	2.17474e-07	8.69985e-07	-5.80811e-09	8.64177e-07	5.44558e-07	-1.47531e-07	3.97027e-07	1.75009e-07	-8.59184e-08	8.90903e-08	7.96579e-08	-5.90417e-08	2.06163e-08	5.31024e-07	-8.36922e-09	5.22655e-07	1.90065e-07	-1.09351e-07	8.07139e-08
29.762	1.74151e-07	-7.48207e-08	9.93299e-08	2.13065e-07	5.50442e-09	2.18570e-07	8.71152e-07	-5.45493e-09	8.65697e-07	5.44577e-07	-1.47536e-07	3.97041e-07	1.74653e-07	-8.57435e-08	8.89090e-08	7.94667e-08	-5.89000e-08	2.05668e-08	5.31992e-07	-7.63749e-09	5.24355e-07	1.89790e-07	-1.09193e-07	8.05973e-08
29.786	1.74104e-07	-7.48007e-08	9.93033e-08	2.13858e-07	5.81015e-09	2.19668e-07	8.72328e-07	-5.09966e-09	8.67228e-07	5.44602e-07	-1.47543e-07	3.97059e-07	1.74297e-07	-8.55690e-08	8.87280e-08	7.92750e-08	-5.87578e-08	2.05171e-08	5.32966e-07	-6.90253e-09	5.26064e-07	1.89517e-07	-1.09035e-07	8.04811e-08
29.811	1.74058e-07	-7.47811e-08	9.92773e-08	2.14653e-07	6.11728e-09	2.20770e-07	8.73513e-07	-4.74229e-09	8.68771e-07	5.44633e-07	-1.47551e-07	3.97081e-07	1.73942e-07	-8.53948e-08	8.85474e-08	7.90826e-08	-5.86152e-08	2.04674e-08	5.33946e-07	-6.16433e-09	5.27782e-07	1.89244e-07	-1.08879e-07	8.03655e-08
29.835	1.74014e-07	-7.47620e-08	9.92518e-08	2.15449e-07	6.42581e-09	2.21875e-07	8.74708e-07	-4.38282e-09	8.70325e-07	5.44670e-07	-1.47561e-07	3.97108e-07	1.73588e-07	-8.52210e-08	8.83672e-08	7.88896e-08	-5.84722e-08	2.04174e-08	5.34932e-07	-5.42289e-09	5.29509e-07	1.88973e-07	-1.08723e-07	8.02504e-08
29.860	1.73970e-07	-7.47432e-08	9.92269e-08	2.16248e-07	6.73575e-09	2.22984e-07	8.75912e-07	-4.02125e-09	8.71891e-07	5.44713e-07	-1.47573e-07	3.97140e-07	1.73235e-07	-8.50475e-08	8.81873e-08	7.86960e-08	-5.83287e-08	2.03673e-08	5.35924e-07	-4.67819e-09	5.31246e-07	1.88704e-07	-1.08568e-07	8.01359e-08
29.884	1.73927e-07	-7.47249e-08	9.92026e-08	2.17048e-07	7.04710e-09	2.24095e-07	8.77126e-07	-3.65758e-09	8.73468e-07	5.44762e-07	-1.47586e-07	3.97176e-07	1.72882e-07	-8.48744e-08	8.80078e-08	7.85018e-08	-5.81848e-08	2.03171e-08	5.36923e-07	-3.93022e-09	5.32992e-07	1.88435e-07	-1.08413e-07	8.00219e-08
29.909	1.73886e-07	-7.47070e-08	9.91788e-08	2.17851e-07	7.35986e-09	2.25211e-07	8.78348e-07	-3.29179e-09	8.75057e-07	5.44817e-07	-1.47601e-07	3.97216e-07	1.72530e-07	-8.47016e-08	8.78286e-08	7.83071e-08	-5.80404e-08	2.02666e-08	5.37927e-07	-3.17897e-09	5.34748e-07	1.88168e-07	-1.08260e-07	7.99084e-08
29.934	1.73845e-07	-7.46895e-08	9.91556e-08	2.18655e-07	7.67402e-09	2.26329e-07	8.79581e-07	-2.92389e-09	8.76657e-07	5.44879e-07	-1.47618e-07	3.97261e-07	1.72179e-07	-8.45292e-08	8.76499e-08	7.81117e-08	-5.78956e-08	2.02161e-08	5.38938e-07	-2.42443e-09	5.36514e-07	1.87902e-07	-1.08107e-07	7.97955e-08
29.958	1.73805e-07	-7.46724e-08	9.91330e-08	2.19462e-07	7.98961e-09	2.27451e-07	8.80822e-07	-2.55387e-09	8.78268e-07	5.44947e-07	-1.47636e-07	3.97310e-07	1.71829e-07	-8.43572e-08	8.74715e-08	7.79158e-08	-5.77504e-08	2.01654e-08	5.39955e-07	-1.66658e-09	5.38289e-07	1.87637e-07	-1.07954e-07	7.96831e-08
29.983	1.73767e-07	-7.46558e-08	9.91109e-08	2.20270e-07	8.30661e-09	2.28577e-07	8.82073e-07	-2.18172e-09	8.79891e-07	5.45021e-07	-1.47656e-07	3.97364e-07	1.71479e-07	-8.41856e-08	8.72935e-08	7.77193e-08	-5.76048e-08	2.01145e-08	5.40979e-07	-9.05425e-10	5.40073e-07	1.87374e-07	-1.07803e-07	7.95713e-08
30.007	1.73729e-07	-7.46396e-08	9.90894e-08	2.21081e-07	8.62503e-09	2.29706e-07	8.83333e-07	-1.80745e-09	8.81526e-07	5.45101e-07	-1.47678e-07	3.97423e-07	1.71130e-07	-8.40143e-08	8.71160e-08	7.75222e-08	-5.74587e-08	2.00635e-08	5.42008e-07	-1.40945e-10	5.41867e-07	1.87112e-07	-1.07652e-07	7.94600e-08
