# Supplementary material for: Effects of ischemic preconditioning on lower-limb anaerobic performance and neuromuscular adaptations
Source: PeerJ. 2026 Jun 8;14:e21296. doi: 10.7717/peerj.21296 (PMC13256049; doi:10.7717/peerj.21296)
Supplement: Supplemental Information 1 [file peerj-14-21296-s001.zip › Fnirs_hbo/12.csv]

	1	1	1	1	1	1	1	1	1	1	1	1	1	1	1	1	1	1	1	1	1	1	1	1
time	HRF HbO,1,1	HRF HbR,1,1	HRF HbT,1,1	HRF HbO,1,2	HRF HbR,1,2	HRF HbT,1,2	HRF HbO,1,3	HRF HbR,1,3	HRF HbT,1,3	HRF HbO,1,4	HRF HbR,1,4	HRF HbT,1,4	HRF HbO,2,5	HRF HbR,2,5	HRF HbT,2,5	HRF HbO,2,6	HRF HbR,2,6	HRF HbT,2,6	HRF HbO,2,7	HRF HbR,2,7	HRF HbT,2,7	HRF HbO,2,8	HRF HbR,2,8	HRF HbT,2,8
-1.991	4.07215e-08	-4.17823e-08	-1.06082e-09	1.59920e-08	-4.08189e-09	1.19101e-08	3.98023e-07	-6.56073e-08	3.32415e-07	-4.37159e-09	2.04014e-09	-2.33145e-09	-5.24328e-08	1.58178e-08	-3.66150e-08	-6.92331e-08	3.03091e-08	-3.89240e-08	-9.95502e-08	2.81610e-08	-7.13892e-08	-9.05214e-08	1.56237e-08	-7.48977e-08
-1.966	3.94506e-08	-4.04783e-08	-1.02771e-09	1.53887e-08	-3.92791e-09	1.14608e-08	3.86799e-07	-6.37573e-08	3.23042e-07	-4.63258e-09	2.16194e-09	-2.47064e-09	-5.15867e-08	1.55626e-08	-3.60242e-08	-6.77325e-08	2.96521e-08	-3.80804e-08	-9.71811e-08	2.74908e-08	-6.96903e-08	-8.85819e-08	1.52890e-08	-7.32929e-08
-1.942	3.81892e-08	-3.91841e-08	-9.94851e-10	1.47922e-08	-3.77566e-09	1.10165e-08	3.75621e-07	-6.19148e-08	3.13706e-07	-4.88009e-09	2.27745e-09	-2.60264e-09	-5.07224e-08	1.53018e-08	-3.54206e-08	-6.62226e-08	2.89911e-08	-3.72315e-08	-9.48069e-08	2.68192e-08	-6.79877e-08	-8.66296e-08	1.49520e-08	-7.16775e-08
-1.917	3.69374e-08	-3.78997e-08	-9.62240e-10	1.42025e-08	-3.62515e-09	1.05774e-08	3.64489e-07	-6.00798e-08	3.04409e-07	-5.11407e-09	2.38664e-09	-2.72742e-09	-4.98399e-08	1.50356e-08	-3.48043e-08	-6.47033e-08	2.83260e-08	-3.63773e-08	-9.24275e-08	2.61461e-08	-6.62814e-08	-8.46643e-08	1.46128e-08	-7.00515e-08
-1.892	3.56951e-08	-3.66250e-08	-9.29878e-10	1.36198e-08	-3.47639e-09	1.01434e-08	3.53402e-07	-5.82523e-08	2.95149e-07	-5.33449e-09	2.48951e-09	-2.84498e-09	-4.89391e-08	1.47638e-08	-3.41753e-08	-6.31747e-08	2.76568e-08	-3.55179e-08	-9.00431e-08	2.54716e-08	-6.45715e-08	-8.26863e-08	1.42714e-08	-6.84148e-08
-1.868	3.44624e-08	-3.53601e-08	-8.97764e-10	1.30439e-08	-3.32941e-09	9.71449e-09	3.42361e-07	-5.64324e-08	2.85928e-07	-5.54131e-09	2.58603e-09	-2.95528e-09	-4.80201e-08	1.44866e-08	-3.35335e-08	-6.16368e-08	2.69836e-08	-3.46533e-08	-8.76536e-08	2.47956e-08	-6.28580e-08	-8.06954e-08	1.39278e-08	-6.67676e-08
-1.843	3.32392e-08	-3.41051e-08	-8.65898e-10	1.24750e-08	-3.18421e-09	9.29082e-09	3.31366e-07	-5.46200e-08	2.76745e-07	-5.73452e-09	2.67620e-09	-3.05832e-09	-4.70830e-08	1.42039e-08	-3.28791e-08	-6.00897e-08	2.63063e-08	-3.37835e-08	-8.52591e-08	2.41183e-08	-6.11408e-08	-7.86917e-08	1.35820e-08	-6.51097e-08
-1.819	3.20255e-08	-3.28598e-08	-8.34282e-10	1.19132e-08	-3.04080e-09	8.87238e-09	3.20417e-07	-5.28153e-08	2.67601e-07	-5.91406e-09	2.75999e-09	-3.15408e-09	-4.61277e-08	1.39157e-08	-3.22120e-08	-5.85334e-08	2.56249e-08	-3.29084e-08	-8.28596e-08	2.34395e-08	-5.94201e-08	-7.66752e-08	1.32339e-08	-6.34413e-08
-1.794	3.08214e-08	-3.16243e-08	-8.02915e-10	1.13584e-08	-2.89920e-09	8.45922e-09	3.09514e-07	-5.10182e-08	2.58496e-07	-6.07991e-09	2.83739e-09	-3.24253e-09	-4.51542e-08	1.36220e-08	-3.15322e-08	-5.69678e-08	2.49395e-08	-3.20283e-08	-8.04551e-08	2.27593e-08	-5.76958e-08	-7.46460e-08	1.28837e-08	-6.17623e-08
-1.769	2.96269e-08	-3.03987e-08	-7.71797e-10	1.08108e-08	-2.75941e-09	8.05136e-09	2.98658e-07	-4.92287e-08	2.49429e-07	-6.23204e-09	2.90838e-09	-3.32366e-09	-4.41627e-08	1.33229e-08	-3.08398e-08	-5.53931e-08	2.42502e-08	-3.11429e-08	-7.80457e-08	2.20777e-08	-5.59680e-08	-7.26041e-08	1.25313e-08	-6.00728e-08
-1.745	2.84419e-08	-2.91829e-08	-7.40928e-10	1.02703e-08	-2.62146e-09	7.64885e-09	2.87848e-07	-4.74469e-08	2.40401e-07	-6.37041e-09	2.97296e-09	-3.39746e-09	-4.31531e-08	1.30183e-08	-3.01348e-08	-5.38092e-08	2.35568e-08	-3.02525e-08	-7.56313e-08	2.13947e-08	-5.42366e-08	-7.05495e-08	1.21766e-08	-5.83728e-08
-1.720	2.72666e-08	-2.79769e-08	-7.10308e-10	9.73708e-09	-2.48536e-09	7.25172e-09	2.77085e-07	-4.56728e-08	2.31412e-07	-6.49500e-09	3.03110e-09	-3.46390e-09	-4.21255e-08	1.27083e-08	-2.94172e-08	-5.22163e-08	2.28594e-08	-2.93569e-08	-7.32121e-08	2.07104e-08	-5.25017e-08	-6.84822e-08	1.18198e-08	-5.66624e-08
-1.696	2.61008e-08	-2.67807e-08	-6.79939e-10	9.21113e-09	-2.35111e-09	6.86002e-09	2.66369e-07	-4.39065e-08	2.22463e-07	-6.60576e-09	3.08279e-09	-3.52297e-09	-4.10798e-08	1.23929e-08	-2.86870e-08	-5.06142e-08	2.21581e-08	-2.84562e-08	-7.07880e-08	2.00246e-08	-5.07633e-08	-6.64023e-08	1.14609e-08	-5.49414e-08
-1.671	2.49445e-08	-2.55944e-08	-6.49819e-10	8.69250e-09	-2.21873e-09	6.47377e-09	2.55700e-07	-4.21479e-08	2.13553e-07	-6.70268e-09	3.12802e-09	-3.57466e-09	-4.00162e-08	1.20720e-08	-2.79442e-08	-4.90031e-08	2.14527e-08	-2.75504e-08	-6.83591e-08	1.93375e-08	-4.90215e-08	-6.43098e-08	1.10997e-08	-5.32101e-08
-1.647	2.37979e-08	-2.44179e-08	-6.19949e-10	8.18125e-09	-2.08824e-09	6.09301e-09	2.45079e-07	-4.03971e-08	2.04682e-07	-6.78571e-09	3.16677e-09	-3.61894e-09	-3.89346e-08	1.17457e-08	-2.71889e-08	-4.73830e-08	2.07435e-08	-2.66395e-08	-6.59253e-08	1.86491e-08	-4.72762e-08	-6.22047e-08	1.07364e-08	-5.14683e-08
-1.622	2.26609e-08	-2.32512e-08	-5.90329e-10	7.67742e-09	-1.95964e-09	5.71779e-09	2.34505e-07	-3.86542e-08	1.95851e-07	-6.85484e-09	3.19903e-09	-3.65581e-09	-3.78351e-08	1.14140e-08	-2.64211e-08	-4.57539e-08	2.00303e-08	-2.57236e-08	-6.34868e-08	1.79593e-08	-4.55276e-08	-6.00871e-08	1.03709e-08	-4.97162e-08
-1.597	2.15335e-08	-2.20944e-08	-5.60959e-10	7.18107e-09	-1.83294e-09	5.34813e-09	2.23978e-07	-3.69190e-08	1.87059e-07	-6.91002e-09	3.22478e-09	-3.68524e-09	-3.67177e-08	1.10769e-08	-2.56408e-08	-4.41159e-08	1.93132e-08	-2.48027e-08	-6.10436e-08	1.72681e-08	-4.37755e-08	-5.79570e-08	1.00032e-08	-4.79537e-08
-1.573	2.04157e-08	-2.09475e-08	-5.31840e-10	6.69225e-09	-1.70817e-09	4.98407e-09	2.13499e-07	-3.51918e-08	1.78308e-07	-6.95122e-09	3.24401e-09	-3.70721e-09	-3.55825e-08	1.07344e-08	-2.48480e-08	-4.24689e-08	1.85922e-08	-2.38767e-08	-5.85957e-08	1.65757e-08	-4.20200e-08	-5.58143e-08	9.63340e-09	-4.61809e-08
-1.548	1.93075e-08	-1.98105e-08	-5.02971e-10	6.21099e-09	-1.58533e-09	4.62566e-09	2.03068e-07	-3.34724e-08	1.69596e-07	-6.97843e-09	3.25671e-09	-3.72172e-09	-3.44294e-08	1.03866e-08	-2.40428e-08	-4.08130e-08	1.78672e-08	-2.29458e-08	-5.61430e-08	1.58818e-08	-4.02612e-08	-5.36593e-08	9.26144e-09	-4.43978e-08
-1.524	1.82089e-08	-1.86833e-08	-4.74352e-10	5.73736e-09	-1.46444e-09	4.27292e-09	1.92686e-07	-3.17610e-08	1.60925e-07	-6.99161e-09	3.26286e-09	-3.72875e-09	-3.32585e-08	1.00334e-08	-2.32252e-08	-3.91483e-08	1.71385e-08	-2.20098e-08	-5.36857e-08	1.51867e-08	-3.84990e-08	-5.14918e-08	8.88734e-09	-4.26044e-08
-1.499	1.71199e-08	-1.75659e-08	-4.45984e-10	5.27140e-09	-1.34551e-09	3.92589e-09	1.82351e-07	-3.00575e-08	1.52293e-07	-6.99072e-09	3.26244e-09	-3.72828e-09	-3.20699e-08	9.67477e-09	-2.23951e-08	-3.74747e-08	1.64058e-08	-2.10689e-08	-5.12238e-08	1.44903e-08	-3.67335e-08	-4.93119e-08	8.51110e-09	-4.08008e-08
-1.475	1.60406e-08	-1.64585e-08	-4.17867e-10	4.81316e-09	-1.22854e-09	3.58461e-09	1.72064e-07	-2.83619e-08	1.43702e-07	-6.97575e-09	3.25546e-09	-3.72029e-09	-3.08635e-08	9.31083e-09	-2.15527e-08	-3.57924e-08	1.56693e-08	-2.01231e-08	-4.87574e-08	1.37926e-08	-3.49648e-08	-4.71196e-08	8.13272e-09	-3.89869e-08
-1.450	1.49709e-08	-1.53609e-08	-3.90000e-10	4.36268e-09	-1.11356e-09	3.24912e-09	1.61827e-07	-2.66744e-08	1.35152e-07	-6.94666e-09	3.24188e-09	-3.70478e-09	-2.96394e-08	8.94156e-09	-2.06979e-08	-3.41012e-08	1.49289e-08	-1.91723e-08	-4.62863e-08	1.30936e-08	-3.31928e-08	-4.49151e-08	7.75222e-09	-3.71629e-08
-1.425	1.39108e-08	-1.42732e-08	-3.62385e-10	3.92002e-09	-1.00057e-09	2.91945e-09	1.51637e-07	-2.49949e-08	1.26642e-07	-6.90343e-09	3.22171e-09	-3.68172e-09	-2.83977e-08	8.56696e-09	-1.98307e-08	-3.24014e-08	1.41848e-08	-1.82166e-08	-4.38107e-08	1.23933e-08	-3.14175e-08	-4.26982e-08	7.36960e-09	-3.53286e-08
-1.401	1.28604e-08	-1.31954e-08	-3.35020e-10	3.48523e-09	-8.89592e-10	2.59563e-09	1.41497e-07	-2.33234e-08	1.18173e-07	-6.84602e-09	3.19492e-09	-3.65111e-09	-2.71383e-08	8.18704e-09	-1.89513e-08	-3.06928e-08	1.34368e-08	-1.72560e-08	-4.13307e-08	1.16917e-08	-2.96390e-08	-4.04691e-08	6.98486e-09	-3.34843e-08
-1.376	1.18196e-08	-1.21275e-08	-3.07906e-10	3.05834e-09	-7.80631e-10	2.27771e-09	1.31405e-07	-2.16600e-08	1.09745e-07	-6.77442e-09	3.16150e-09	-3.61292e-09	-2.58614e-08	7.80181e-09	-1.80596e-08	-2.89756e-08	1.26850e-08	-1.62906e-08	-3.88462e-08	1.09889e-08	-2.78573e-08	-3.82278e-08	6.59801e-09	-3.16298e-08
-1.352	1.07884e-08	-1.10694e-08	-2.81044e-10	2.63942e-09	-6.73703e-10	1.96572e-09	1.21363e-07	-2.00046e-08	1.01358e-07	-6.68859e-09	3.12144e-09	-3.56714e-09	-2.45669e-08	7.41129e-09	-1.71556e-08	-2.72498e-08	1.19295e-08	-1.53203e-08	-3.63572e-08	1.02848e-08	-2.60724e-08	-3.59743e-08	6.20906e-09	-2.97652e-08
-1.327	9.76688e-09	-1.00213e-08	-2.54432e-10	2.22850e-09	-5.68818e-10	1.65969e-09	1.11370e-07	-1.83574e-08	9.30123e-08	-6.58850e-09	3.07473e-09	-3.51377e-09	-2.32549e-08	7.01548e-09	-1.62394e-08	-2.55153e-08	1.11702e-08	-1.43452e-08	-3.38639e-08	9.57948e-09	-2.42844e-08	-3.37086e-08	5.81801e-09	-2.78906e-08
-1.303	8.75499e-09	-8.98307e-09	-2.28072e-10	1.82564e-09	-4.65989e-10	1.35965e-09	1.01426e-07	-1.67184e-08	8.47076e-08	-6.47414e-09	3.02136e-09	-3.45277e-09	-2.19254e-08	6.61440e-09	-1.53110e-08	-2.37723e-08	1.04071e-08	-1.33652e-08	-3.13662e-08	8.87292e-09	-2.24932e-08	-3.14308e-08	5.42487e-09	-2.60059e-08
-1.278	7.75276e-09	-7.95472e-09	-2.01964e-10	1.43089e-09	-3.65229e-10	1.06566e-09	9.15318e-08	-1.50875e-08	7.64443e-08	-6.34547e-09	2.96131e-09	-3.38415e-09	-2.05784e-08	6.20805e-09	-1.43704e-08	-2.20208e-08	9.64034e-09	-1.23805e-08	-2.88641e-08	8.16514e-09	-2.06990e-08	-2.91409e-08	5.02965e-09	-2.41113e-08
-1.253	6.76017e-09	-6.93628e-09	-1.76106e-10	1.04428e-09	-2.66549e-10	7.77732e-10	8.16873e-08	-1.34648e-08	6.82225e-08	-6.20247e-09	2.89458e-09	-3.30789e-09	-1.92141e-08	5.79646e-09	-1.34176e-08	-2.02608e-08	8.86984e-09	-1.13910e-08	-2.63578e-08	7.45614e-09	-1.89016e-08	-2.68390e-08	4.63234e-09	-2.22067e-08
-1.229	5.77723e-09	-5.92773e-09	-1.50500e-10	6.65872e-10	-1.69962e-10	4.95910e-10	7.18926e-08	-1.18503e-08	6.00423e-08	-6.04511e-09	2.82114e-09	-3.22397e-09	-1.78323e-08	5.37962e-09	-1.24527e-08	-1.84923e-08	8.09564e-09	-1.03967e-08	-2.38472e-08	6.74594e-09	-1.71012e-08	-2.45251e-08	4.23296e-09	-2.02921e-08
-1.204	4.80394e-09	-4.92909e-09	-1.25145e-10	2.95708e-10	-7.54785e-11	2.20230e-10	6.21479e-08	-1.02440e-08	5.19038e-08	-5.87337e-09	2.74100e-09	-3.13238e-09	-1.64333e-08	4.95756e-09	-1.14757e-08	-1.67155e-08	7.31775e-09	-9.39772e-09	-2.13324e-08	6.03454e-09	-1.52978e-08	-2.21992e-08	3.83152e-09	-1.83677e-08
-1.180	3.84031e-09	-3.94035e-09	-1.00042e-10	-6.61636e-11	1.68880e-11	-4.92756e-11	5.24533e-08	-8.64604e-09	4.38073e-08	-5.68723e-09	2.65413e-09	-3.03310e-09	-1.50170e-08	4.53029e-09	-1.04867e-08	-1.49302e-08	6.53620e-09	-8.39402e-09	-1.88133e-08	5.32195e-09	-1.34914e-08	-1.98614e-08	3.42802e-09	-1.64334e-08
-1.155	2.88633e-09	-2.96152e-09	-7.51904e-11	-4.19697e-10	1.07126e-10	-3.12571e-10	4.28090e-08	-7.05634e-09	3.57526e-08	-5.48666e-09	2.56052e-09	-2.92613e-09	-1.35834e-08	4.09781e-09	-9.48558e-09	-1.31366e-08	5.75099e-09	-7.38563e-09	-1.62901e-08	4.60818e-09	-1.16819e-08	-1.75116e-08	3.02246e-09	-1.44892e-08
-1.130	1.94200e-09	-1.99259e-09	-5.05902e-11	-7.64845e-10	1.95224e-10	-5.69621e-10	3.32151e-08	-5.47495e-09	2.77401e-08	-5.27163e-09	2.46017e-09	-2.81146e-09	-1.21326e-08	3.66014e-09	-8.47246e-09	-1.13347e-08	4.96214e-09	-6.37257e-09	-1.37628e-08	3.89325e-09	-9.86956e-09	-1.51501e-08	2.61486e-09	-1.25352e-08
-1.106	1.00733e-09	-1.03357e-09	-2.62415e-11	-1.10156e-09	2.81170e-10	-8.20392e-10	2.36718e-08	-3.90189e-09	1.97699e-08	-5.04213e-09	2.35307e-09	-2.68906e-09	-1.06646e-08	3.21729e-09	-7.44736e-09	-9.52453e-09	4.16968e-09	-5.35485e-09	-1.12314e-08	3.17716e-09	-8.05424e-09	-1.27767e-08	2.20522e-09	-1.05715e-08
-1.081	8.23164e-11	-8.44607e-11	-2.14439e-12	-1.42980e-09	3.64952e-10	-1.06485e-09	1.41791e-08	-2.33719e-09	1.18419e-08	-4.79813e-09	2.23920e-09	-2.55893e-09	-9.17956e-09	2.76927e-09	-6.41029e-09	-7.70612e-09	3.37361e-09	-4.33251e-09	-8.69594e-09	2.45992e-09	-6.23601e-09	-1.03915e-08	1.79354e-09	-8.59795e-09
-1.057	-8.33043e-10	8.54744e-10	2.17012e-11	-1.74952e-09	4.46558e-10	-1.30296e-09	4.73734e-09	-7.80870e-10	3.95647e-09	-4.53960e-09	2.11855e-09	-2.42105e-09	-7.67740e-09	2.31610e-09	-5.36130e-09	-5.87952e-09	2.57395e-09	-3.30557e-09	-6.15645e-09	1.74155e-09	-4.41490e-09	-7.99458e-09	1.37984e-09	-6.61474e-09
-1.032	-1.73875e-09	1.78404e-09	4.52953e-11	-2.06066e-09	5.25977e-10	-1.53468e-09	-4.65348e-09	7.67048e-10	-3.88643e-09	-4.26653e-09	1.99111e-09	-2.27542e-09	-6.15821e-09	1.85779e-09	-4.30041e-09	-4.04476e-09	1.77073e-09	-2.27403e-09	-3.61297e-09	1.02204e-09	-2.59092e-09	-5.58597e-09	9.64122e-10	-4.62184e-09
-1.008	-2.63479e-09	2.70343e-09	6.86378e-11	-2.36319e-09	6.03196e-10	-1.75999e-09	-1.39932e-08	2.30654e-09	-1.16866e-08	-3.97890e-09	1.85688e-09	-2.12202e-09	-4.62201e-09	1.39436e-09	-3.22765e-09	-2.20188e-09	9.63948e-10	-1.23794e-09	-1.06553e-09	3.01420e-10	-7.64114e-10	-3.16570e-09	5.46390e-10	-2.61930e-09
-0.983	-3.52119e-09	3.61291e-09	9.17288e-11	-2.65706e-09	6.78205e-10	-1.97885e-09	-2.32816e-08	3.83758e-09	-1.94440e-08	-3.67667e-09	1.71584e-09	-1.96084e-09	-3.06887e-09	9.25809e-10	-2.14306e-09	-3.50928e-10	1.53630e-10	-1.97298e-10	1.48581e-09	-4.20310e-10	1.06550e-09	-7.33808e-10	1.26653e-10	-6.07155e-10
-0.958	-4.39792e-09	4.51249e-09	1.14568e-10	-2.94222e-09	7.50992e-10	-2.19123e-09	-3.25187e-08	5.36015e-09	-2.71585e-08	-3.35984e-09	1.56798e-09	-1.79186e-09	-1.49881e-09	4.52159e-10	-1.04666e-09	1.50807e-09	-6.60207e-10	8.47862e-10	4.04104e-09	-1.14314e-09	2.89791e-09	1.70965e-09	-2.95082e-10	1.41457e-09
-0.934	-5.26500e-09	5.40216e-09	1.37156e-10	-3.21863e-09	8.21545e-10	-2.39709e-09	-4.17042e-08	6.87423e-09	-3.48299e-08	-3.02838e-09	1.41329e-09	-1.61509e-09	8.81006e-11	-2.65780e-11	6.15226e-11	3.37507e-09	-1.47755e-09	1.89752e-09	6.60012e-09	-1.86705e-09	4.73306e-09	4.16465e-09	-7.18807e-10	3.44584e-09
-0.909	-6.12243e-09	6.28193e-09	1.59493e-10	-3.48624e-09	8.89852e-10	-2.59639e-09	-5.08380e-08	8.37979e-09	-4.24582e-08	-2.68227e-09	1.25177e-09	-1.43050e-09	1.69183e-09	-5.10388e-10	1.18144e-09	5.25003e-09	-2.29837e-09	2.95165e-09	9.16300e-09	-2.59205e-09	6.57095e-09	6.63113e-09	-1.14452e-09	5.48662e-09
-0.885	-6.97021e-09	7.15179e-09	1.81578e-10	-3.74502e-09	9.55903e-10	-2.78911e-09	-5.99200e-08	9.87681e-09	-5.00432e-08	-2.32148e-09	1.08339e-09	-1.23809e-09	3.31233e-09	-9.99258e-10	2.31308e-09	7.13291e-09	-3.12267e-09	4.01024e-09	1.17297e-08	-3.31811e-09	8.41155e-09	9.10907e-09	-1.57220e-09	7.53687e-09
-0.860	-7.80833e-09	8.01175e-09	2.03411e-10	-3.99490e-09	1.01969e-09	-2.97522e-09	-6.89501e-08	1.13653e-08	-5.75849e-08	-1.94601e-09	9.08167e-10	-1.03784e-09	4.94956e-09	-1.49317e-09	3.45639e-09	9.02367e-09	-3.95041e-09	5.07326e-09	1.43000e-08	-4.04522e-09	1.02548e-08	1.15984e-08	-2.00185e-09	9.59655e-09
-0.836	-8.63681e-09	8.86180e-09	2.24994e-10	-4.23586e-09	1.08119e-09	-3.15467e-09	-7.79281e-08	1.28451e-08	-6.50830e-08	-1.55583e-09	7.26076e-10	-8.29750e-10	6.60347e-09	-1.99212e-09	4.61135e-09	1.09223e-08	-4.78159e-09	6.14069e-09	1.68741e-08	-4.77339e-09	1.21007e-08	1.40991e-08	-2.43347e-09	1.16656e-08
-0.811	-9.45564e-09	9.70196e-09	2.46324e-10	-4.46784e-09	1.14040e-09	-3.32744e-09	-8.68539e-08	1.43164e-08	-7.25375e-08	-1.15092e-09	5.37111e-10	-6.13804e-10	8.27400e-09	-2.49608e-09	5.77792e-09	1.28287e-08	-5.61618e-09	7.21250e-09	1.94519e-08	-5.50258e-09	1.39493e-08	1.66111e-08	-2.86703e-09	1.37441e-08
-0.786	-1.02648e-08	1.05322e-08	2.67404e-10	-4.69080e-09	1.19731e-09	-3.49349e-09	-9.57274e-08	1.57791e-08	-7.99484e-08	-7.31258e-10	3.41265e-10	-3.89993e-10	9.96112e-09	-3.00505e-09	6.95607e-09	1.47428e-08	-6.45417e-09	8.28867e-09	2.20332e-08	-6.23281e-09	1.58004e-08	1.91344e-08	-3.30255e-09	1.58319e-08
-0.762	-1.10644e-08	1.13526e-08	2.88232e-10	-4.90470e-09	1.25191e-09	-3.65279e-09	-1.04548e-07	1.72330e-08	-8.73154e-08	-2.96836e-10	1.38528e-10	-1.58308e-10	1.16648e-08	-3.51900e-09	8.14577e-09	1.66647e-08	-7.29553e-09	9.36919e-09	2.46182e-08	-6.96404e-09	1.76542e-08	2.16689e-08	-3.74000e-09	1.79289e-08
-0.737	-1.18543e-08	1.21631e-08	3.08810e-10	-5.10950e-09	1.30418e-09	-3.80532e-09	-1.13317e-07	1.86784e-08	-9.46384e-08	1.52368e-10	-7.11074e-11	8.12606e-11	1.33849e-08	-4.03793e-09	9.34698e-09	1.85943e-08	-8.14026e-09	1.04540e-08	2.72067e-08	-7.69628e-09	1.95104e-08	2.42146e-08	-4.17938e-09	2.00352e-08
-0.713	-1.26345e-08	1.29636e-08	3.29136e-10	-5.30514e-09	1.35412e-09	-3.95102e-09	-1.22032e-07	2.01150e-08	-1.01917e-07	6.16371e-10	-2.87649e-10	3.28722e-10	1.51215e-08	-4.56182e-09	1.05597e-08	2.05315e-08	-8.98833e-09	1.15431e-08	2.97987e-08	-8.42952e-09	2.13692e-08	2.67715e-08	-4.62068e-09	2.21508e-08
-0.688	-1.34051e-08	1.37543e-08	3.49211e-10	-5.49159e-09	1.40171e-09	-4.08988e-09	-1.30695e-07	2.15429e-08	-1.09152e-07	1.09519e-09	-5.11106e-10	5.84085e-10	1.68744e-08	-5.09064e-09	1.17838e-08	2.24763e-08	-9.83973e-09	1.26365e-08	3.23942e-08	-9.16373e-09	2.32305e-08	2.93394e-08	-5.06390e-09	2.42755e-08
-0.664	-1.41661e-08	1.45351e-08	3.69035e-10	-5.66881e-09	1.44694e-09	-4.22187e-09	-1.39305e-07	2.29621e-08	-1.16343e-07	1.58884e-09	-7.41484e-10	8.47359e-10	1.86437e-08	-5.62440e-09	1.30193e-08	2.44286e-08	-1.06944e-08	1.37342e-08	3.49931e-08	-9.89892e-09	2.50942e-08	3.19184e-08	-5.50902e-09	2.64093e-08
-0.639	-1.49175e-08	1.53061e-08	3.88608e-10	-5.83675e-09	1.48981e-09	-4.34694e-09	-1.47862e-07	2.43725e-08	-1.23489e-07	2.09734e-09	-9.78793e-10	1.11855e-09	2.04293e-08	-6.16307e-09	1.42662e-08	2.63885e-08	-1.15524e-08	1.48360e-08	3.75954e-08	-1.06351e-08	2.69603e-08	3.45083e-08	-5.95604e-09	2.85523e-08
-0.614	-1.56592e-08	1.60671e-08	4.07931e-10	-5.99537e-09	1.53030e-09	-4.46507e-09	-1.56365e-07	2.57742e-08	-1.30591e-07	2.62071e-09	-1.22304e-09	1.39767e-09	2.22311e-08	-6.70664e-09	1.55245e-08	2.83558e-08	-1.24137e-08	1.59421e-08	4.02011e-08	-1.13722e-08	2.88289e-08	3.71092e-08	-6.40495e-09	3.07043e-08
-0.590	-1.63913e-08	1.68183e-08	4.27002e-10	-6.14463e-09	1.56840e-09	-4.57623e-09	-1.64815e-07	2.71670e-08	-1.37648e-07	3.15895e-09	-1.47423e-09	1.68473e-09	2.40491e-08	-7.25509e-09	1.67940e-08	3.03305e-08	-1.32782e-08	1.70523e-08	4.28100e-08	-1.21102e-08	3.06998e-08	3.97211e-08	-6.85575e-09	3.28653e-08
-0.565	-1.71138e-08	1.75596e-08	4.45823e-10	-6.28448e-09	1.60409e-09	-4.68039e-09	-1.73212e-07	2.85511e-08	-1.44661e-07	3.71209e-09	-1.73237e-09	1.97973e-09	2.58832e-08	-7.80840e-09	1.80748e-08	3.23126e-08	-1.41459e-08	1.81667e-08	4.54223e-08	-1.28491e-08	3.25731e-08	4.23437e-08	-7.30841e-09	3.50353e-08
-0.541	-1.78266e-08	1.82910e-08	4.64394e-10	-6.41489e-09	1.63738e-09	-4.77751e-09	-1.81555e-07	2.99263e-08	-1.51629e-07	4.28014e-09	-1.99746e-09	2.28267e-09	2.77334e-08	-8.36657e-09	1.93669e-08	3.43021e-08	-1.50169e-08	1.92852e-08	4.80378e-08	-1.35890e-08	3.44488e-08	4.49772e-08	-7.76294e-09	3.72143e-08
-0.516	-1.85299e-08	1.90126e-08	4.82714e-10	-6.53581e-09	1.66824e-09	-4.86757e-09	-1.89844e-07	3.12926e-08	-1.58552e-07	4.86311e-09	-2.26952e-09	2.59358e-09	2.95997e-08	-8.92956e-09	2.06701e-08	3.62988e-08	-1.58910e-08	2.04078e-08	5.06565e-08	-1.43298e-08	3.63267e-08	4.76214e-08	-8.21933e-09	3.94021e-08
-0.492	-1.92235e-08	1.97243e-08	5.00784e-10	-6.64720e-09	1.69667e-09	-4.95052e-09	-1.98080e-07	3.26501e-08	-1.65429e-07	5.46101e-09	-2.54856e-09	2.91246e-09	3.14819e-08	-9.49738e-09	2.19845e-08	3.83028e-08	-1.67683e-08	2.15345e-08	5.32783e-08	-1.50715e-08	3.82068e-08	5.02764e-08	-8.67757e-09	4.15988e-08
-0.467	-1.99076e-08	2.04262e-08	5.18603e-10	-6.74902e-09	1.72266e-09	-5.02636e-09	-2.06261e-07	3.39986e-08	-1.72262e-07	6.07386e-09	-2.83456e-09	3.23930e-09	3.33800e-08	-1.00700e-08	2.33100e-08	4.03140e-08	-1.76488e-08	2.26652e-08	5.59032e-08	-1.58140e-08	4.00892e-08	5.29420e-08	-9.13764e-09	4.38043e-08
-0.442	-2.05820e-08	2.11182e-08	5.36173e-10	-6.84123e-09	1.74620e-09	-5.09503e-09	-2.14388e-07	3.53383e-08	-1.79050e-07	6.70168e-09	-3.12755e-09	3.57413e-09	3.52939e-08	-1.06474e-08	2.46465e-08	4.23323e-08	-1.85324e-08	2.38000e-08	5.85313e-08	-1.65574e-08	4.19738e-08	5.56182e-08	-9.59955e-09	4.60186e-08
-0.418	-2.12469e-08	2.18004e-08	5.53492e-10	-6.92379e-09	1.76727e-09	-5.15652e-09	-2.22461e-07	3.66690e-08	-1.85792e-07	7.34447e-09	-3.42753e-09	3.91694e-09	3.72237e-08	-1.12296e-08	2.59941e-08	4.43578e-08	-1.94191e-08	2.49387e-08	6.11623e-08	-1.73017e-08	4.38606e-08	5.83050e-08	-1.00633e-08	4.82417e-08
-0.393	-2.19021e-08	2.24727e-08	5.70562e-10	-6.99666e-09	1.78587e-09	-5.21079e-09	-2.30480e-07	3.79907e-08	-1.92489e-07	8.00224e-09	-3.73450e-09	4.26774e-09	3.91692e-08	-1.18165e-08	2.73527e-08	4.63903e-08	-2.03089e-08	2.60814e-08	6.37964e-08	-1.80468e-08	4.57495e-08	6.10022e-08	-1.05288e-08	5.04734e-08
-0.369	-2.25478e-08	2.31352e-08	5.87382e-10	-7.05980e-09	1.80199e-09	-5.25781e-09	-2.38444e-07	3.93035e-08	-1.99141e-07	8.67501e-09	-4.04847e-09	4.62654e-09	4.11304e-08	-1.24081e-08	2.87223e-08	4.84299e-08	-2.12018e-08	2.72281e-08	6.64334e-08	-1.87928e-08	4.76406e-08	6.37100e-08	-1.09962e-08	5.27138e-08
-0.344	-2.31839e-08	2.37878e-08	6.03953e-10	-7.11317e-09	1.81561e-09	-5.29756e-09	-2.46354e-07	4.06073e-08	-2.05747e-07	9.36279e-09	-4.36944e-09	4.99334e-09	4.31073e-08	-1.30045e-08	3.01028e-08	5.04764e-08	-2.20977e-08	2.83787e-08	6.90733e-08	-1.95396e-08	4.95337e-08	6.64281e-08	-1.14653e-08	5.49628e-08
-0.319	-2.38104e-08	2.44307e-08	6.20274e-10	-7.15673e-09	1.82673e-09	-5.33000e-09	-2.54209e-07	4.19021e-08	-2.12307e-07	1.00656e-08	-4.69742e-09	5.36816e-09	4.50997e-08	-1.36056e-08	3.14941e-08	5.25299e-08	-2.29967e-08	2.95332e-08	7.17161e-08	-2.02872e-08	5.14289e-08	6.91566e-08	-1.19362e-08	5.72203e-08
-0.295	-2.44274e-08	2.50637e-08	6.36346e-10	-7.19045e-09	1.83534e-09	-5.35511e-09	-2.62009e-07	4.31878e-08	-2.18821e-07	1.07834e-08	-5.03242e-09	5.75098e-09	4.71077e-08	-1.42113e-08	3.28963e-08	5.45902e-08	-2.38987e-08	3.06915e-08	7.43617e-08	-2.10356e-08	5.33261e-08	7.18953e-08	-1.24089e-08	5.94864e-08
-0.270	-2.50347e-08	2.56869e-08	6.52169e-10	-7.21427e-09	1.84142e-09	-5.37285e-09	-2.69754e-07	4.44645e-08	-2.25290e-07	1.15163e-08	-5.37443e-09	6.14183e-09	4.91311e-08	-1.48218e-08	3.43093e-08	5.66574e-08	-2.48036e-08	3.18537e-08	7.70101e-08	-2.17848e-08	5.52254e-08	7.46444e-08	-1.28834e-08	6.17609e-08
-0.246	-2.56326e-08	2.63003e-08	6.67742e-10	-7.22817e-09	1.84497e-09	-5.38321e-09	-2.77445e-07	4.57321e-08	-2.31712e-07	1.22642e-08	-5.72346e-09	6.54070e-09	5.11699e-08	-1.54368e-08	3.57331e-08	5.87314e-08	-2.57116e-08	3.30198e-08	7.96613e-08	-2.25347e-08	5.71265e-08	7.74036e-08	-1.33596e-08	6.40439e-08
-0.221	-2.62208e-08	2.69039e-08	6.83067e-10	-7.23211e-09	1.84597e-09	-5.38614e-09	-2.85080e-07	4.69906e-08	-2.38089e-07	1.30271e-08	-6.07952e-09	6.94760e-09	5.32241e-08	-1.60565e-08	3.71676e-08	6.08121e-08	-2.66225e-08	3.41896e-08	8.23151e-08	-2.32855e-08	5.90297e-08	8.01729e-08	-1.38376e-08	6.63353e-08
-0.197	-2.67996e-08	2.74977e-08	6.98144e-10	-7.22604e-09	1.84442e-09	-5.38162e-09	-2.92659e-07	4.82400e-08	-2.44419e-07	1.38051e-08	-6.44261e-09	7.36253e-09	5.52935e-08	-1.66808e-08	3.86127e-08	6.28995e-08	-2.75363e-08	3.53632e-08	8.49716e-08	-2.40369e-08	6.09347e-08	8.29524e-08	-1.43174e-08	6.86350e-08
-0.172	-2.73688e-08	2.80818e-08	7.12972e-10	-7.20994e-09	1.84031e-09	-5.36963e-09	-3.00184e-07	4.94803e-08	-2.50704e-07	1.45982e-08	-6.81274e-09	7.78551e-09	5.73782e-08	-1.73097e-08	4.00685e-08	6.49935e-08	-2.84531e-08	3.65405e-08	8.76308e-08	-2.47892e-08	6.28416e-08	8.57418e-08	-1.47988e-08	7.09430e-08
-0.147	-2.79284e-08	2.86560e-08	7.27551e-10	-7.18376e-09	1.83363e-09	-5.35013e-09	-3.07653e-07	5.07114e-08	-2.56941e-07	1.54064e-08	-7.18989e-09	8.21652e-09	5.94781e-08	-1.79432e-08	4.15349e-08	6.70942e-08	-2.93727e-08	3.77215e-08	9.02924e-08	-2.55421e-08	6.47503e-08	8.85413e-08	-1.52820e-08	7.32593e-08
-0.123	-2.84786e-08	2.92205e-08	7.41883e-10	-7.14747e-09	1.82437e-09	-5.32310e-09	-3.15066e-07	5.19334e-08	-2.63133e-07	1.62297e-08	-7.57409e-09	8.65557e-09	6.15930e-08	-1.85813e-08	4.30118e-08	6.92014e-08	-3.02952e-08	3.89062e-08	9.29567e-08	-2.62958e-08	6.66609e-08	9.13506e-08	-1.57669e-08	7.55838e-08
-0.098	-2.90192e-08	2.97752e-08	7.55966e-10	-7.10102e-09	1.81251e-09	-5.28851e-09	-3.22424e-07	5.31462e-08	-2.69278e-07	1.70680e-08	-7.96533e-09	9.10268e-09	6.37230e-08	-1.92238e-08	4.44992e-08	7.13151e-08	-3.12206e-08	4.00946e-08	9.56234e-08	-2.70501e-08	6.85733e-08	9.41699e-08	-1.62535e-08	7.79164e-08
-0.074	-2.95503e-08	3.03201e-08	7.69802e-10	-7.04439e-09	1.79806e-09	-5.24634e-09	-3.29726e-07	5.43498e-08	-2.75376e-07	1.79215e-08	-8.36362e-09	9.55784e-09	6.58680e-08	-1.98709e-08	4.59971e-08	7.34353e-08	-3.21487e-08	4.12866e-08	9.82925e-08	-2.78052e-08	7.04874e-08	9.69989e-08	-1.67417e-08	8.02572e-08
-0.049	-3.00720e-08	3.08553e-08	7.83391e-10	-6.97754e-09	1.78099e-09	-5.19655e-09	-3.36972e-07	5.55441e-08	-2.81428e-07	1.87900e-08	-8.76895e-09	1.00210e-08	6.80279e-08	-2.05225e-08	4.75054e-08	7.55619e-08	-3.30797e-08	4.24822e-08	1.00964e-07	-2.85609e-08	7.24032e-08	9.98377e-08	-1.72317e-08	8.26060e-08
-0.025	-3.05841e-08	3.13808e-08	7.96732e-10	-6.90043e-09	1.76131e-09	-5.13912e-09	-3.44162e-07	5.67293e-08	-2.87433e-07	1.96736e-08	-9.18134e-09	1.04923e-08	7.02027e-08	-2.11786e-08	4.90241e-08	7.76948e-08	-3.40135e-08	4.36814e-08	1.03638e-07	-2.93173e-08	7.43207e-08	1.02686e-07	-1.77234e-08	8.49628e-08
0.000	-3.10867e-08	3.18965e-08	8.09826e-10	-6.81303e-09	1.73900e-09	-5.07403e-09	-3.51296e-07	5.79052e-08	-2.93391e-07	2.05724e-08	-9.60077e-09	1.09716e-08	7.23922e-08	-2.18391e-08	5.05531e-08	7.98341e-08	-3.49500e-08	4.48841e-08	1.06314e-07	-3.00744e-08	7.62398e-08	1.05544e-07	-1.82167e-08	8.73276e-08
0.025	-3.15799e-08	3.24026e-08	8.22673e-10	-6.71530e-09	1.71406e-09	-5.00124e-09	-3.58373e-07	5.90718e-08	-2.99302e-07	2.14863e-08	-1.00273e-08	1.14590e-08	7.45965e-08	-2.25041e-08	5.20924e-08	8.19796e-08	-3.58893e-08	4.60903e-08	1.08993e-07	-3.08321e-08	7.81606e-08	1.08412e-07	-1.87116e-08	8.97004e-08
0.049	-3.20636e-08	3.28988e-08	8.35273e-10	-6.60720e-09	1.68647e-09	-4.92074e-09	-3.65395e-07	6.02292e-08	-3.05166e-07	2.24153e-08	-1.04608e-08	1.19545e-08	7.68155e-08	-2.31735e-08	5.36419e-08	8.41313e-08	-3.68313e-08	4.73001e-08	1.11673e-07	-3.15904e-08	8.00830e-08	1.11289e-07	-1.92082e-08	9.20810e-08
0.074	-3.25378e-08	3.33854e-08	8.47627e-10	-6.48871e-09	1.65622e-09	-4.83249e-09	-3.72360e-07	6.13772e-08	-3.10982e-07	2.33594e-08	-1.09014e-08	1.24580e-08	7.90490e-08	-2.38473e-08	5.52017e-08	8.62892e-08	-3.77759e-08	4.85132e-08	1.14356e-07	-3.23493e-08	8.20070e-08	1.14176e-07	-1.97065e-08	9.44695e-08
0.098	-3.30026e-08	3.38623e-08	8.59735e-10	-6.35979e-09	1.62331e-09	-4.73648e-09	-3.79268e-07	6.25160e-08	-3.16752e-07	2.43186e-08	-1.13491e-08	1.29696e-08	8.12971e-08	-2.45255e-08	5.67716e-08	8.84532e-08	-3.87233e-08	4.97299e-08	1.17041e-07	-3.31089e-08	8.39325e-08	1.17072e-07	-2.02063e-08	9.68657e-08
0.123	-3.34579e-08	3.43295e-08	8.71597e-10	-6.22040e-09	1.58774e-09	-4.63267e-09	-3.86120e-07	6.36454e-08	-3.22474e-07	2.52930e-08	-1.18038e-08	1.34892e-08	8.35597e-08	-2.52081e-08	5.83516e-08	9.06232e-08	-3.96733e-08	5.09499e-08	1.19728e-07	-3.38690e-08	8.58594e-08	1.19977e-07	-2.07078e-08	9.92697e-08
0.147	-3.39038e-08	3.47870e-08	8.83213e-10	-6.07052e-09	1.54948e-09	-4.52104e-09	-3.92915e-07	6.47654e-08	-3.28149e-07	2.62825e-08	-1.22656e-08	1.40169e-08	8.58366e-08	-2.58950e-08	5.99416e-08	9.27993e-08	-4.06260e-08	5.21733e-08	1.22418e-07	-3.46297e-08	8.77879e-08	1.22892e-07	-2.12109e-08	1.01681e-07
0.172	-3.43403e-08	3.52349e-08	8.94583e-10	-5.91010e-09	1.50853e-09	-4.40157e-09	-3.99653e-07	6.58761e-08	-3.33777e-07	2.72871e-08	-1.27344e-08	1.45527e-08	8.81280e-08	-2.65863e-08	6.15417e-08	9.49813e-08	-4.15812e-08	5.34001e-08	1.25109e-07	-3.53910e-08	8.97177e-08	1.25816e-07	-2.17155e-08	1.04101e-07
0.197	-3.47673e-08	3.56731e-08	9.05708e-10	-5.73912e-09	1.46489e-09	-4.27423e-09	-4.06335e-07	6.69774e-08	-3.39357e-07	2.83069e-08	-1.32103e-08	1.50966e-08	9.04335e-08	-2.72818e-08	6.31517e-08	9.71692e-08	-4.25390e-08	5.46302e-08	1.27802e-07	-3.61528e-08	9.16490e-08	1.28749e-07	-2.22218e-08	1.06528e-07
0.221	-3.51850e-08	3.61016e-08	9.16588e-10	-5.55755e-09	1.41855e-09	-4.13900e-09	-4.12959e-07	6.80693e-08	-3.44890e-07	2.93417e-08	-1.36933e-08	1.56485e-08	9.27533e-08	-2.79816e-08	6.47717e-08	9.93630e-08	-4.34994e-08	5.58636e-08	1.30497e-07	-3.69152e-08	9.35817e-08	1.31692e-07	-2.27296e-08	1.08962e-07
0.246	-3.55932e-08	3.65205e-08	9.27223e-10	-5.36535e-09	1.36949e-09	-3.99586e-09	-4.19526e-07	6.91519e-08	-3.50374e-07	3.03917e-08	-1.41833e-08	1.62085e-08	9.50873e-08	-2.86857e-08	6.64015e-08	1.01563e-07	-4.44624e-08	5.71002e-08	1.33194e-07	-3.76781e-08	9.55156e-08	1.34643e-07	-2.32390e-08	1.11404e-07
0.270	-3.59921e-08	3.69297e-08	9.37614e-10	-5.16248e-09	1.31771e-09	-3.84478e-09	-4.26036e-07	7.02249e-08	-3.55811e-07	3.14569e-08	-1.46803e-08	1.67765e-08	9.74353e-08	-2.93941e-08	6.80412e-08	1.03768e-07	-4.54278e-08	5.83401e-08	1.35892e-07	-3.84415e-08	9.74509e-08	1.37603e-07	-2.37499e-08	1.13853e-07
0.295	-3.63816e-08	3.73294e-08	9.47761e-10	-4.94893e-09	1.26320e-09	-3.68573e-09	-4.32489e-07	7.12886e-08	-3.61201e-07	3.25371e-08	-1.51845e-08	1.73526e-08	9.97973e-08	-3.01066e-08	6.96907e-08	1.05979e-07	-4.63958e-08	5.95832e-08	1.38593e-07	-3.92054e-08	9.93874e-08	1.40572e-07	-2.42624e-08	1.16310e-07
0.319	-3.67617e-08	3.77194e-08	9.57663e-10	-4.72466e-09	1.20595e-09	-3.51870e-09	-4.38885e-07	7.23428e-08	-3.66542e-07	3.36325e-08	-1.56957e-08	1.79368e-08	1.02173e-07	-3.08234e-08	7.13498e-08	1.08196e-07	-4.73662e-08	6.08294e-08	1.41295e-07	-3.99698e-08	1.01325e-07	1.43550e-07	-2.47764e-08	1.18774e-07
0.344	-3.71325e-08	3.80998e-08	9.67322e-10	-4.48963e-09	1.14596e-09	-3.34367e-09	-4.45223e-07	7.33875e-08	-3.71835e-07	3.47430e-08	-1.62139e-08	1.85291e-08	1.04563e-07	-3.15443e-08	7.30187e-08	1.10418e-07	-4.83391e-08	6.20788e-08	1.43999e-07	-4.07347e-08	1.03264e-07	1.46537e-07	-2.52919e-08	1.21245e-07
0.369	-3.74939e-08	3.84707e-08	9.76737e-10	-4.24382e-09	1.08322e-09	-3.16060e-09	-4.51503e-07	7.44227e-08	-3.77080e-07	3.58686e-08	-1.67392e-08	1.91294e-08	1.06967e-07	-3.22695e-08	7.46972e-08	1.12646e-07	-4.93144e-08	6.33313e-08	1.46704e-07	-4.15000e-08	1.05204e-07	1.49533e-07	-2.58090e-08	1.23724e-07
0.393	-3.78460e-08	3.88319e-08	9.85909e-10	-3.98720e-09	1.01772e-09	-2.96948e-09	-4.57726e-07	7.54484e-08	-3.82278e-07	3.70093e-08	-1.72716e-08	1.97377e-08	1.09384e-07	-3.29987e-08	7.63852e-08	1.14879e-07	-5.02921e-08	6.45869e-08	1.49411e-07	-4.22658e-08	1.07146e-07	1.52537e-07	-2.63275e-08	1.26210e-07
0.418	-3.81888e-08	3.91836e-08	9.94838e-10	-3.71974e-09	9.49452e-10	-2.77029e-09	-4.63891e-07	7.64647e-08	-3.87427e-07	3.81652e-08	-1.78110e-08	2.03542e-08	1.11815e-07	-3.37321e-08	7.80829e-08	1.17118e-07	-5.12722e-08	6.58456e-08	1.52120e-07	-4.30320e-08	1.09088e-07	1.55550e-07	-2.68475e-08	1.28703e-07
0.442	-3.85222e-08	3.95258e-08	1.00353e-09	-3.44142e-09	8.78410e-10	-2.56301e-09	-4.69999e-07	7.74714e-08	-3.92527e-07	3.93361e-08	-1.83574e-08	2.09787e-08	1.14260e-07	-3.44696e-08	7.97900e-08	1.19362e-07	-5.22546e-08	6.71073e-08	1.54830e-07	-4.37986e-08	1.11031e-07	1.58572e-07	-2.73690e-08	1.31203e-07
0.467	-3.88464e-08	3.98584e-08	1.01197e-09	-3.15219e-09	8.04586e-10	-2.34760e-09	-4.76048e-07	7.84685e-08	-3.97580e-07	4.05221e-08	-1.89110e-08	2.16112e-08	1.16718e-07	-3.52111e-08	8.15065e-08	1.21611e-07	-5.32394e-08	6.83719e-08	1.57542e-07	-4.45657e-08	1.12976e-07	1.61602e-07	-2.78920e-08	1.33710e-07
0.492	-3.91612e-08	4.01814e-08	1.02017e-09	-2.85204e-09	7.27973e-10	-2.12406e-09	-4.82040e-07	7.94561e-08	-4.02583e-07	4.17233e-08	-1.94715e-08	2.22518e-08	1.19189e-07	-3.59567e-08	8.32324e-08	1.23866e-07	-5.42264e-08	6.96396e-08	1.60254e-07	-4.53331e-08	1.14921e-07	1.64640e-07	-2.84164e-08	1.36224e-07
0.516	-3.94668e-08	4.04950e-08	1.02813e-09	-2.54093e-09	6.48564e-10	-1.89237e-09	-4.87973e-07	8.04342e-08	-4.07539e-07	4.29395e-08	-2.00391e-08	2.29004e-08	1.21674e-07	-3.67064e-08	8.49677e-08	1.26126e-07	-5.52158e-08	7.09102e-08	1.62969e-07	-4.61009e-08	1.16868e-07	1.67687e-07	-2.89423e-08	1.38744e-07
0.541	-3.97631e-08	4.07990e-08	1.03585e-09	-2.21884e-09	5.66352e-10	-1.65249e-09	-4.93848e-07	8.14026e-08	-4.12446e-07	4.41708e-08	-2.06137e-08	2.35571e-08	1.24172e-07	-3.74600e-08	8.67122e-08	1.28391e-07	-5.62074e-08	7.21836e-08	1.65684e-07	-4.68691e-08	1.18815e-07	1.70742e-07	-2.94696e-08	1.41272e-07
0.565	-4.00502e-08	4.10935e-08	1.04333e-09	-1.88575e-09	4.81331e-10	-1.40442e-09	-4.99666e-07	8.23615e-08	-4.17304e-07	4.54172e-08	-2.11954e-08	2.42218e-08	1.26684e-07	-3.82176e-08	8.84660e-08	1.30661e-07	-5.72013e-08	7.34600e-08	1.68401e-07	-4.76376e-08	1.20763e-07	1.73805e-07	-2.99983e-08	1.43807e-07
0.590	-4.03280e-08	4.13786e-08	1.05057e-09	-1.54162e-09	3.93493e-10	-1.14813e-09	-5.05425e-07	8.33107e-08	-4.22114e-07	4.66786e-08	-2.17841e-08	2.48945e-08	1.29208e-07	-3.89793e-08	9.02290e-08	1.32937e-07	-5.81974e-08	7.47392e-08	1.71119e-07	-4.84064e-08	1.22712e-07	1.76876e-07	-3.05284e-08	1.46348e-07
0.614	-4.05966e-08	4.16542e-08	1.05756e-09	-1.18643e-09	3.02833e-10	-8.83599e-10	-5.11125e-07	8.42504e-08	-4.26875e-07	4.79551e-08	-2.23798e-08	2.55753e-08	1.31746e-07	-3.97448e-08	9.20010e-08	1.35217e-07	-5.91956e-08	7.60212e-08	1.73838e-07	-4.91756e-08	1.24662e-07	1.79956e-07	-3.10599e-08	1.48896e-07
0.639	-4.08560e-08	4.19203e-08	1.06432e-09	-8.20157e-10	2.09342e-10	-6.10815e-10	-5.16767e-07	8.51804e-08	-4.31587e-07	4.92467e-08	-2.29825e-08	2.62641e-08	1.34296e-07	-4.05143e-08	9.37822e-08	1.37502e-07	-6.01961e-08	7.73060e-08	1.76558e-07	-4.99451e-08	1.26613e-07	1.83043e-07	-3.15928e-08	1.51451e-07
0.664	-4.11062e-08	4.21770e-08	1.07084e-09	-4.42771e-10	1.13016e-10	-3.29756e-10	-5.22351e-07	8.61008e-08	-4.36250e-07	5.05532e-08	-2.35923e-08	2.69610e-08	1.36860e-07	-4.12877e-08	9.55724e-08	1.39792e-07	-6.11987e-08	7.85935e-08	1.79279e-07	-5.07149e-08	1.28565e-07	1.86139e-07	-3.21271e-08	1.54012e-07
0.688	-4.13471e-08	4.24243e-08	1.07712e-09	-5.42499e-11	1.38471e-11	-4.04028e-11	-5.27876e-07	8.70115e-08	-4.40864e-07	5.18748e-08	-2.42091e-08	2.76658e-08	1.39437e-07	-4.20649e-08	9.73716e-08	1.42087e-07	-6.22033e-08	7.98838e-08	1.82002e-07	-5.14850e-08	1.30517e-07	1.89242e-07	-3.26627e-08	1.56580e-07
0.713	-4.15789e-08	4.26621e-08	1.08315e-09	3.45432e-10	-8.81703e-11	2.57261e-10	-5.33342e-07	8.79125e-08	-4.45430e-07	5.32115e-08	-2.48328e-08	2.83786e-08	1.42026e-07	-4.28460e-08	9.91797e-08	1.44387e-07	-6.32101e-08	8.11768e-08	1.84725e-07	-5.22554e-08	1.32470e-07	1.92354e-07	-3.31997e-08	1.59154e-07
0.737	-4.18016e-08	4.28905e-08	1.08895e-09	7.56298e-10	-1.93042e-10	5.63255e-10	-5.38750e-07	8.88039e-08	-4.49946e-07	5.45631e-08	-2.54636e-08	2.90995e-08	1.44628e-07	-4.36310e-08	1.00997e-07	1.46691e-07	-6.42190e-08	8.24724e-08	1.87449e-07	-5.30260e-08	1.34423e-07	1.95473e-07	-3.37380e-08	1.61735e-07
0.762	-4.20151e-08	4.31096e-08	1.09452e-09	1.17837e-09	-3.00775e-10	8.77596e-10	-5.44099e-07	8.96855e-08	-4.54413e-07	5.59297e-08	-2.61014e-08	2.98283e-08	1.47242e-07	-4.44197e-08	1.02822e-07	1.49000e-07	-6.52299e-08	8.37706e-08	1.90174e-07	-5.37968e-08	1.36377e-07	1.98599e-07	-3.42777e-08	1.64322e-07
0.786	-4.22194e-08	4.33192e-08	1.09984e-09	1.61167e-09	-4.11374e-10	1.20030e-09	-5.49389e-07	9.05575e-08	-4.58831e-07	5.73114e-08	-2.67462e-08	3.05652e-08	1.49869e-07	-4.52122e-08	1.04657e-07	1.51314e-07	-6.62428e-08	8.50714e-08	1.92900e-07	-5.45679e-08	1.38332e-07	2.01734e-07	-3.48187e-08	1.66915e-07
0.811	-4.24146e-08	4.35196e-08	1.10492e-09	2.05623e-09	-5.24846e-10	1.53139e-09	-5.54620e-07	9.14198e-08	-4.63200e-07	5.87079e-08	-2.73979e-08	3.13100e-08	1.52509e-07	-4.60085e-08	1.06500e-07	1.53633e-07	-6.72577e-08	8.63748e-08	1.95626e-07	-5.53392e-08	1.40287e-07	2.04876e-07	-3.53610e-08	1.69515e-07
0.836	-4.26007e-08	4.37105e-08	1.10977e-09	2.51206e-09	-6.41196e-10	1.87087e-09	-5.59792e-07	9.22723e-08	-4.67520e-07	6.01195e-08	-2.80567e-08	3.20628e-08	1.55161e-07	-4.68086e-08	1.08352e-07	1.55955e-07	-6.82746e-08	8.76807e-08	1.98354e-07	-5.61106e-08	1.42243e-07	2.08025e-07	-3.59046e-08	1.72120e-07
0.860	-4.27777e-08	4.38921e-08	1.11438e-09	2.97919e-09	-7.60429e-10	2.21876e-09	-5.64905e-07	9.31151e-08	-4.71790e-07	6.15460e-08	-2.87224e-08	3.28236e-08	1.57825e-07	-4.76123e-08	1.10213e-07	1.58283e-07	-6.92934e-08	8.89891e-08	2.01081e-07	-5.68823e-08	1.44199e-07	2.11182e-07	-3.64494e-08	1.74732e-07
0.885	-4.29457e-08	4.40644e-08	1.11876e-09	3.45764e-09	-8.82551e-10	2.57509e-09	-5.69959e-07	9.39482e-08	-4.76011e-07	6.29874e-08	-2.93951e-08	3.35923e-08	1.60502e-07	-4.84198e-08	1.12082e-07	1.60614e-07	-7.03142e-08	9.03000e-08	2.03810e-07	-5.76541e-08	1.46156e-07	2.14346e-07	-3.69955e-08	1.77350e-07
0.909	-4.31045e-08	4.42274e-08	1.12290e-09	3.94743e-09	-1.00757e-09	2.93986e-09	-5.74954e-07	9.47715e-08	-4.80182e-07	6.44437e-08	-3.00747e-08	3.43690e-08	1.63190e-07	-4.92309e-08	1.13959e-07	1.62950e-07	-7.13368e-08	9.16133e-08	2.06539e-07	-5.84261e-08	1.48113e-07	2.17517e-07	-3.75429e-08	1.79975e-07
0.934	-4.32544e-08	4.43812e-08	1.12680e-09	4.44858e-09	-1.13548e-09	3.31309e-09	-5.79889e-07	9.55850e-08	-4.84304e-07	6.59149e-08	-3.07613e-08	3.51536e-08	1.65891e-07	-5.00457e-08	1.15845e-07	1.65290e-07	-7.23613e-08	9.29290e-08	2.09268e-07	-5.91983e-08	1.50070e-07	2.20696e-07	-3.80916e-08	1.82605e-07
0.958	-4.33951e-08	4.45256e-08	1.13047e-09	4.96110e-09	-1.26630e-09	3.69480e-09	-5.84766e-07	9.63888e-08	-4.88377e-07	6.74011e-08	-3.14549e-08	3.59462e-08	1.68604e-07	-5.08641e-08	1.17740e-07	1.67635e-07	-7.33877e-08	9.42471e-08	2.11998e-07	-5.99705e-08	1.52028e-07	2.23882e-07	-3.86414e-08	1.85241e-07
0.983	-4.35269e-08	4.46608e-08	1.13390e-09	5.48503e-09	-1.40003e-09	4.08499e-09	-5.89583e-07	9.71828e-08	-4.92400e-07	6.89020e-08	-3.21553e-08	3.67467e-08	1.71329e-07	-5.16861e-08	1.19643e-07	1.69983e-07	-7.44159e-08	9.55675e-08	2.14729e-07	-6.07429e-08	1.53986e-07	2.27075e-07	-3.91925e-08	1.87882e-07
1.008	-4.36496e-08	4.47867e-08	1.13710e-09	6.02037e-09	-1.53668e-09	4.48369e-09	-5.94340e-07	9.79670e-08	-4.96373e-07	7.04179e-08	-3.28627e-08	3.75551e-08	1.74065e-07	-5.25116e-08	1.21554e-07	1.72336e-07	-7.54458e-08	9.68903e-08	2.17459e-07	-6.15153e-08	1.55944e-07	2.30275e-07	-3.97448e-08	1.90530e-07
1.032	-4.37634e-08	4.49034e-08	1.14006e-09	6.56715e-09	-1.67624e-09	4.89091e-09	-5.99038e-07	9.87414e-08	-5.00297e-07	7.19485e-08	-3.35771e-08	3.83714e-08	1.76814e-07	-5.33407e-08	1.23473e-07	1.74693e-07	-7.64776e-08	9.82153e-08	2.20190e-07	-6.22879e-08	1.57903e-07	2.33482e-07	-4.02983e-08	1.93183e-07
1.057	-4.38681e-08	4.50109e-08	1.14279e-09	7.12538e-09	-1.81873e-09	5.30665e-09	-6.03677e-07	9.95059e-08	-5.04171e-07	7.34940e-08	-3.42983e-08	3.91957e-08	1.79574e-07	-5.41734e-08	1.25400e-07	1.77054e-07	-7.75110e-08	9.95425e-08	2.22922e-07	-6.30605e-08	1.59861e-07	2.36695e-07	-4.08530e-08	1.95842e-07
1.081	-4.39639e-08	4.51092e-08	1.14528e-09	7.69509e-09	-1.96414e-09	5.73094e-09	-6.08255e-07	1.00261e-07	-5.07995e-07	7.50542e-08	-3.50265e-08	4.00278e-08	1.82345e-07	-5.50095e-08	1.27336e-07	1.79418e-07	-7.85462e-08	1.00872e-07	2.25653e-07	-6.38332e-08	1.61820e-07	2.39916e-07	-4.14088e-08	1.98507e-07
1.106	-4.40508e-08	4.51983e-08	1.14755e-09	8.27628e-09	-2.11249e-09	6.16379e-09	-6.12775e-07	1.01006e-07	-5.11769e-07	7.66293e-08	-3.57615e-08	4.08678e-08	1.85128e-07	-5.58491e-08	1.29279e-07	1.81787e-07	-7.95831e-08	1.02204e-07	2.28385e-07	-6.46059e-08	1.63779e-07	2.43143e-07	-4.19658e-08	2.01177e-07
1.130	-4.41287e-08	4.52783e-08	1.14958e-09	8.86898e-09	-2.26378e-09	6.60521e-09	-6.17234e-07	1.01741e-07	-5.15494e-07	7.82191e-08	-3.65034e-08	4.17156e-08	1.87923e-07	-5.66922e-08	1.31231e-07	1.84159e-07	-8.06217e-08	1.03537e-07	2.31116e-07	-6.53786e-08	1.65738e-07	2.46377e-07	-4.25240e-08	2.03853e-07
1.155	-4.41977e-08	4.53491e-08	1.15137e-09	9.47321e-09	-2.41800e-09	7.05520e-09	-6.21634e-07	1.02466e-07	-5.19168e-07	7.98236e-08	-3.72522e-08	4.25714e-08	1.90729e-07	-5.75387e-08	1.33190e-07	1.86535e-07	-8.16619e-08	1.04873e-07	2.33848e-07	-6.61514e-08	1.67697e-07	2.49617e-07	-4.30833e-08	2.06534e-07
1.180	-4.42578e-08	4.54108e-08	1.15294e-09	1.00890e-08	-2.57517e-09	7.51379e-09	-6.25974e-07	1.03181e-07	-5.22793e-07	8.14428e-08	-3.80079e-08	4.34349e-08	1.93546e-07	-5.83886e-08	1.35158e-07	1.88915e-07	-8.27037e-08	1.06211e-07	2.36580e-07	-6.69241e-08	1.69656e-07	2.52864e-07	-4.36437e-08	2.09221e-07
1.204	-4.43091e-08	4.54633e-08	1.15428e-09	1.07163e-08	-2.73529e-09	7.98099e-09	-6.30254e-07	1.03887e-07	-5.26368e-07	8.30767e-08	-3.87704e-08	4.43063e-08	1.96375e-07	-5.92419e-08	1.37133e-07	1.91298e-07	-8.37471e-08	1.07551e-07	2.39311e-07	-6.76968e-08	1.71614e-07	2.56118e-07	-4.42052e-08	2.11912e-07
1.229	-4.43514e-08	4.55068e-08	1.15538e-09	1.13552e-08	-2.89837e-09	8.45680e-09	-6.34475e-07	1.04583e-07	-5.29892e-07	8.47253e-08	-3.95398e-08	4.51855e-08	1.99214e-07	-6.00985e-08	1.39116e-07	1.93685e-07	-8.47920e-08	1.08893e-07	2.42043e-07	-6.84695e-08	1.73573e-07	2.59377e-07	-4.47678e-08	2.14610e-07
1.253	-4.43850e-08	4.55412e-08	1.15625e-09	1.20056e-08	-3.06439e-09	8.94123e-09	-6.38635e-07	1.05268e-07	-5.33367e-07	8.63886e-08	-4.03160e-08	4.60726e-08	2.02065e-07	-6.09585e-08	1.41106e-07	1.96075e-07	-8.58385e-08	1.10237e-07	2.44774e-07	-6.92421e-08	1.75532e-07	2.62643e-07	-4.53315e-08	2.17312e-07
1.278	-4.44096e-08	4.55665e-08	1.15690e-09	1.26677e-08	-3.23338e-09	9.43430e-09	-6.42736e-07	1.05944e-07	-5.36792e-07	8.80664e-08	-4.10990e-08	4.69674e-08	2.04927e-07	-6.18218e-08	1.43105e-07	1.98469e-07	-8.68865e-08	1.11583e-07	2.47505e-07	-7.00147e-08	1.77490e-07	2.65916e-07	-4.58963e-08	2.20019e-07
1.303	-4.44255e-08	4.55828e-08	1.15731e-09	1.33413e-08	-3.40533e-09	9.93601e-09	-6.46776e-07	1.06610e-07	-5.40166e-07	8.97589e-08	-4.18888e-08	4.78700e-08	2.07799e-07	-6.26883e-08	1.45111e-07	2.00867e-07	-8.79360e-08	1.12931e-07	2.50236e-07	-7.07872e-08	1.79449e-07	2.69194e-07	-4.64622e-08	2.22732e-07
1.327	-4.44326e-08	4.55901e-08	1.15749e-09	1.40266e-08	-3.58025e-09	1.04464e-08	-6.50757e-07	1.07266e-07	-5.43490e-07	9.14659e-08	-4.26855e-08	4.87804e-08	2.10682e-07	-6.35581e-08	1.47124e-07	2.03267e-07	-8.89869e-08	1.14280e-07	2.52966e-07	-7.15596e-08	1.81407e-07	2.72478e-07	-4.70290e-08	2.25449e-07
1.352	-4.44309e-08	4.55883e-08	1.15745e-09	1.47236e-08	-3.75814e-09	1.09654e-08	-6.54677e-07	1.07913e-07	-5.46765e-07	9.31875e-08	-4.34889e-08	4.96986e-08	2.13576e-07	-6.44312e-08	1.49145e-07	2.05671e-07	-9.00393e-08	1.15632e-07	2.55696e-07	-7.23319e-08	1.83364e-07	2.75769e-07	-4.75970e-08	2.28172e-07
1.376	-4.44204e-08	4.55776e-08	1.15718e-09	1.54321e-08	-3.93900e-09	1.14931e-08	-6.58537e-07	1.08549e-07	-5.49988e-07	9.49236e-08	-4.42991e-08	5.06245e-08	2.16481e-07	-6.53074e-08	1.51173e-07	2.08078e-07	-9.10931e-08	1.16985e-07	2.58426e-07	-7.31040e-08	1.85322e-07	2.79065e-07	-4.81659e-08	2.30899e-07
1.401	-4.44012e-08	4.55579e-08	1.15667e-09	1.61523e-08	-4.12283e-09	1.20295e-08	-6.62337e-07	1.09175e-07	-5.53162e-07	9.66742e-08	-4.51161e-08	5.15581e-08	2.19396e-07	-6.61868e-08	1.53209e-07	2.10488e-07	-9.21483e-08	1.18340e-07	2.61155e-07	-7.38761e-08	1.87279e-07	2.82367e-07	-4.87358e-08	2.33632e-07
1.425	-4.43732e-08	4.55292e-08	1.15595e-09	1.68842e-08	-4.30964e-09	1.25746e-08	-6.66077e-07	1.09792e-07	-5.56286e-07	9.84393e-08	-4.59398e-08	5.24994e-08	2.22321e-07	-6.70694e-08	1.55252e-07	2.12902e-07	-9.32048e-08	1.19697e-07	2.63884e-07	-7.46479e-08	1.89236e-07	2.85675e-07	-4.93068e-08	2.36369e-07
1.450	-4.43366e-08	4.54916e-08	1.15499e-09	1.76278e-08	-4.49944e-09	1.31284e-08	-6.69757e-07	1.10398e-07	-5.59359e-07	1.00219e-07	-4.67703e-08	5.34485e-08	2.25257e-07	-6.79551e-08	1.57302e-07	2.15318e-07	-9.42626e-08	1.21055e-07	2.66612e-07	-7.54196e-08	1.91192e-07	2.88989e-07	-4.98787e-08	2.39110e-07
1.475	-4.42912e-08	4.54450e-08	1.15381e-09	1.83831e-08	-4.69221e-09	1.36908e-08	-6.73376e-07	1.10995e-07	-5.62381e-07	1.02013e-07	-4.76075e-08	5.44052e-08	2.28203e-07	-6.88439e-08	1.59359e-07	2.17737e-07	-9.53217e-08	1.22416e-07	2.69339e-07	-7.61911e-08	1.93148e-07	2.92308e-07	-5.04516e-08	2.41857e-07
1.499	-4.42372e-08	4.53896e-08	1.15240e-09	1.91500e-08	-4.88797e-09	1.42620e-08	-6.76935e-07	1.11581e-07	-5.65354e-07	1.03821e-07	-4.84514e-08	5.53696e-08	2.31160e-07	-6.97357e-08	1.61424e-07	2.20160e-07	-9.63821e-08	1.23777e-07	2.72065e-07	-7.69624e-08	1.95103e-07	2.95633e-07	-5.10254e-08	2.44608e-07
1.524	-4.41745e-08	4.53253e-08	1.15077e-09	1.99287e-08	-5.08672e-09	1.48419e-08	-6.80434e-07	1.12158e-07	-5.68276e-07	1.05644e-07	-4.93020e-08	5.63417e-08	2.34126e-07	-7.06307e-08	1.63495e-07	2.22585e-07	-9.74438e-08	1.25141e-07	2.74791e-07	-7.77335e-08	1.97058e-07	2.98963e-07	-5.16002e-08	2.47363e-07
1.548	-4.41032e-08	4.52521e-08	1.14891e-09	2.07190e-08	-5.28846e-09	1.54306e-08	-6.83872e-07	1.12725e-07	-5.71147e-07	1.07481e-07	-5.01593e-08	5.73214e-08	2.37103e-07	-7.15286e-08	1.65574e-07	2.25012e-07	-9.85066e-08	1.26506e-07	2.77516e-07	-7.85043e-08	1.99012e-07	3.02299e-07	-5.21760e-08	2.50123e-07
1.573	-4.40233e-08	4.51701e-08	1.14683e-09	2.15211e-08	-5.49319e-09	1.60279e-08	-6.87250e-07	1.13282e-07	-5.73969e-07	1.09332e-07	-5.10232e-08	5.83087e-08	2.40089e-07	-7.24295e-08	1.67659e-07	2.27443e-07	-9.95707e-08	1.27872e-07	2.80240e-07	-7.92749e-08	2.00965e-07	3.05640e-07	-5.27526e-08	2.52887e-07
1.597	-4.39348e-08	4.50793e-08	1.14452e-09	2.23349e-08	-5.70091e-09	1.66340e-08	-6.90568e-07	1.13828e-07	-5.76739e-07	1.11197e-07	-5.18938e-08	5.93036e-08	2.43085e-07	-7.33334e-08	1.69752e-07	2.29876e-07	-1.00636e-07	1.29240e-07	2.82963e-07	-8.00453e-08	2.02918e-07	3.08986e-07	-5.33301e-08	2.55656e-07
1.622	-4.38376e-08	4.49796e-08	1.14199e-09	2.31605e-08	-5.91163e-09	1.72488e-08	-6.93825e-07	1.14365e-07	-5.79460e-07	1.13077e-07	-5.27711e-08	6.03061e-08	2.46091e-07	-7.42403e-08	1.71851e-07	2.32312e-07	-1.01702e-07	1.30610e-07	2.85686e-07	-8.08153e-08	2.04870e-07	3.12337e-07	-5.39086e-08	2.58429e-07
1.647	-4.37320e-08	4.48712e-08	1.13924e-09	2.39978e-08	-6.12535e-09	1.78724e-08	-6.97022e-07	1.14892e-07	-5.82129e-07	1.14971e-07	-5.36550e-08	6.13162e-08	2.49107e-07	-7.51500e-08	1.73957e-07	2.34750e-07	-1.02770e-07	1.31981e-07	2.88407e-07	-8.15851e-08	2.06822e-07	3.15694e-07	-5.44879e-08	2.61206e-07
1.671	-4.36178e-08	4.47540e-08	1.13627e-09	2.48468e-08	-6.34206e-09	1.85047e-08	-7.00158e-07	1.15409e-07	-5.84749e-07	1.16879e-07	-5.45455e-08	6.23339e-08	2.52132e-07	-7.60627e-08	1.76069e-07	2.37191e-07	-1.03838e-07	1.33353e-07	2.91127e-07	-8.23545e-08	2.08772e-07	3.19055e-07	-5.50680e-08	2.63987e-07
1.696	-4.34950e-08	4.46281e-08	1.13307e-09	2.57076e-08	-6.56177e-09	1.91458e-08	-7.03233e-07	1.15916e-07	-5.87317e-07	1.18802e-07	-5.54426e-08	6.33591e-08	2.55167e-07	-7.69782e-08	1.78189e-07	2.39634e-07	-1.04908e-07	1.34726e-07	2.93846e-07	-8.31237e-08	2.10722e-07	3.22421e-07	-5.56490e-08	2.66772e-07
1.720	-4.33638e-08	4.44934e-08	1.12965e-09	2.65801e-08	-6.78449e-09	1.97956e-08	-7.06249e-07	1.16413e-07	-5.89835e-07	1.20738e-07	-5.63463e-08	6.43918e-08	2.58211e-07	-7.78966e-08	1.80315e-07	2.42080e-07	-1.05978e-07	1.36101e-07	2.96563e-07	-8.38924e-08	2.12671e-07	3.25792e-07	-5.62309e-08	2.69562e-07
1.745	-4.32240e-08	4.43501e-08	1.12601e-09	2.74644e-08	-7.01020e-09	2.04542e-08	-7.09203e-07	1.16900e-07	-5.92303e-07	1.22688e-07	-5.72565e-08	6.54320e-08	2.61265e-07	-7.88177e-08	1.82447e-07	2.44528e-07	-1.07050e-07	1.37478e-07	2.99280e-07	-8.46609e-08	2.14619e-07	3.29168e-07	-5.68136e-08	2.72355e-07
1.769	-4.30759e-08	4.41980e-08	1.12215e-09	2.83605e-08	-7.23892e-09	2.11216e-08	-7.12097e-07	1.17377e-07	-5.94720e-07	1.24653e-07	-5.81733e-08	6.64797e-08	2.64327e-07	-7.97417e-08	1.84586e-07	2.46978e-07	-1.08123e-07	1.38855e-07	3.01995e-07	-8.54289e-08	2.16566e-07	3.32549e-07	-5.73971e-08	2.75152e-07
1.794	-4.29192e-08	4.40373e-08	1.11807e-09	2.92683e-08	-7.47063e-09	2.17977e-08	-7.14931e-07	1.17844e-07	-5.97086e-07	1.26631e-07	-5.90966e-08	6.75348e-08	2.67399e-07	-8.06684e-08	1.86731e-07	2.49430e-07	-1.09196e-07	1.40234e-07	3.04709e-07	-8.61966e-08	2.18512e-07	3.35934e-07	-5.79813e-08	2.77953e-07
1.819	-4.27542e-08	4.38679e-08	1.11377e-09	3.01879e-08	-7.70536e-09	2.24825e-08	-7.17703e-07	1.18301e-07	-5.99402e-07	1.28624e-07	-6.00264e-08	6.85974e-08	2.70480e-07	-8.15978e-08	1.88882e-07	2.51884e-07	-1.10271e-07	1.41614e-07	3.07421e-07	-8.69639e-08	2.20457e-07	3.39324e-07	-5.85664e-08	2.80758e-07
1.843	-4.25807e-08	4.36900e-08	1.10925e-09	3.11193e-08	-7.94308e-09	2.31762e-08	-7.20416e-07	1.18748e-07	-6.01667e-07	1.30630e-07	-6.09627e-08	6.96674e-08	2.73570e-07	-8.25300e-08	1.91040e-07	2.54340e-07	-1.11346e-07	1.42995e-07	3.10132e-07	-8.77307e-08	2.22401e-07	3.42718e-07	-5.91522e-08	2.83566e-07
1.868	-4.23989e-08	4.35034e-08	1.10451e-09	3.20624e-08	-8.18381e-09	2.38786e-08	-7.23067e-07	1.19185e-07	-6.03882e-07	1.32650e-07	-6.19056e-08	7.07449e-08	2.76669e-07	-8.34648e-08	1.93204e-07	2.56799e-07	-1.12422e-07	1.44377e-07	3.12841e-07	-8.84971e-08	2.24344e-07	3.46117e-07	-5.97388e-08	2.86378e-07
1.892	-4.22087e-08	4.33082e-08	1.09956e-09	3.30173e-08	-8.42755e-09	2.45897e-08	-7.25658e-07	1.19613e-07	-6.06046e-07	1.34684e-07	-6.28548e-08	7.18297e-08	2.79776e-07	-8.44022e-08	1.95374e-07	2.59259e-07	-1.13499e-07	1.45760e-07	3.15549e-07	-8.92630e-08	2.26286e-07	3.49520e-07	-6.03261e-08	2.89193e-07
1.917	-4.20101e-08	4.31045e-08	1.09439e-09	3.39839e-08	-8.67429e-09	2.53097e-08	-7.28188e-07	1.20030e-07	-6.08159e-07	1.36732e-07	-6.38105e-08	7.29218e-08	2.82892e-07	-8.53423e-08	1.97550e-07	2.61721e-07	-1.14577e-07	1.47144e-07	3.18255e-07	-9.00285e-08	2.28226e-07	3.52927e-07	-6.09142e-08	2.92013e-07
1.942	-4.18032e-08	4.28922e-08	1.08900e-09	3.49624e-08	-8.92403e-09	2.60384e-08	-7.30658e-07	1.20437e-07	-6.10221e-07	1.38794e-07	-6.47727e-08	7.40214e-08	2.86017e-07	-8.62850e-08	1.99732e-07	2.64185e-07	-1.15656e-07	1.48529e-07	3.20959e-07	-9.07935e-08	2.30165e-07	3.56338e-07	-6.15030e-08	2.94835e-07
1.966	-4.15881e-08	4.26715e-08	1.08339e-09	3.59526e-08	-9.17678e-09	2.67758e-08	-7.33067e-07	1.20834e-07	-6.12233e-07	1.40869e-07	-6.57412e-08	7.51282e-08	2.89150e-07	-8.72303e-08	2.01920e-07	2.66650e-07	-1.16735e-07	1.49915e-07	3.23662e-07	-9.15580e-08	2.32104e-07	3.59753e-07	-6.20924e-08	2.97661e-07
1.991	-4.13646e-08	4.24422e-08	1.07757e-09	3.69546e-08	-9.43253e-09	2.75220e-08	-7.35415e-07	1.21221e-07	-6.14195e-07	1.42958e-07	-6.67161e-08	7.62423e-08	2.92292e-07	-8.81781e-08	2.04114e-07	2.69118e-07	-1.17815e-07	1.51302e-07	3.26362e-07	-9.23220e-08	2.34040e-07	3.63172e-07	-6.26826e-08	3.00490e-07
2.015	-4.11329e-08	4.22044e-08	1.07153e-09	3.79683e-08	-9.69128e-09	2.82770e-08	-7.37703e-07	1.21598e-07	-6.16105e-07	1.45061e-07	-6.76974e-08	7.73638e-08	2.95442e-07	-8.91284e-08	2.06314e-07	2.71586e-07	-1.18896e-07	1.52690e-07	3.29061e-07	-9.30854e-08	2.35976e-07	3.66596e-07	-6.32734e-08	3.03322e-07
2.040	-4.08930e-08	4.19582e-08	1.06528e-09	3.89938e-08	-9.95303e-09	2.90408e-08	-7.39930e-07	1.21965e-07	-6.17965e-07	1.47178e-07	-6.86851e-08	7.84924e-08	2.98600e-07	-9.00811e-08	2.08519e-07	2.74057e-07	-1.19977e-07	1.54079e-07	3.31758e-07	-9.38483e-08	2.37910e-07	3.70023e-07	-6.38649e-08	3.06158e-07
2.064	-4.06448e-08	4.17036e-08	1.05882e-09	4.00311e-08	-1.02178e-08	2.98133e-08	-7.42096e-07	1.22322e-07	-6.19774e-07	1.49307e-07	-6.96791e-08	7.96283e-08	3.01767e-07	-9.10364e-08	2.10731e-07	2.76528e-07	-1.21059e-07	1.55469e-07	3.34453e-07	-9.46107e-08	2.39842e-07	3.73453e-07	-6.44570e-08	3.08996e-07
2.089	-4.03884e-08	4.14406e-08	1.05214e-09	4.10801e-08	-1.04855e-08	3.05945e-08	-7.44202e-07	1.22669e-07	-6.21533e-07	1.51451e-07	-7.06793e-08	8.07714e-08	3.04941e-07	-9.19941e-08	2.12947e-07	2.79002e-07	-1.22142e-07	1.56859e-07	3.37146e-07	-9.53724e-08	2.41773e-07	3.76888e-07	-6.50498e-08	3.11838e-07
2.114	-4.01239e-08	4.11692e-08	1.04525e-09	4.21408e-08	-1.07563e-08	3.13845e-08	-7.46247e-07	1.23006e-07	-6.23241e-07	1.53608e-07	-7.16859e-08	8.19217e-08	3.08124e-07	-9.29541e-08	2.15170e-07	2.81476e-07	-1.23225e-07	1.58251e-07	3.39836e-07	-9.61336e-08	2.43703e-07	3.80325e-07	-6.56431e-08	3.14682e-07
2.138	-3.98512e-08	4.08894e-08	1.03815e-09	4.32133e-08	-1.10301e-08	3.21833e-08	-7.48231e-07	1.23333e-07	-6.24898e-07	1.55778e-07	-7.26988e-08	8.30792e-08	3.11314e-07	-9.39166e-08	2.17398e-07	2.83952e-07	-1.24309e-07	1.59643e-07	3.42525e-07	-9.68941e-08	2.45631e-07	3.83767e-07	-6.62371e-08	3.17530e-07
2.163	-3.95704e-08	4.06012e-08	1.03083e-09	4.42976e-08	-1.13068e-08	3.29908e-08	-7.50155e-07	1.23650e-07	-6.26504e-07	1.57962e-07	-7.37179e-08	8.42438e-08	3.14512e-07	-9.48814e-08	2.19631e-07	2.86429e-07	-1.25394e-07	1.61035e-07	3.45211e-07	-9.76540e-08	2.47557e-07	3.87212e-07	-6.68317e-08	3.20380e-07
2.187	-3.92815e-08	4.03048e-08	1.02330e-09	4.53936e-08	-1.15866e-08	3.38070e-08	-7.52018e-07	1.23958e-07	-6.28060e-07	1.60159e-07	-7.47432e-08	8.54155e-08	3.17718e-07	-9.58485e-08	2.21870e-07	2.88907e-07	-1.26479e-07	1.62428e-07	3.47895e-07	-9.84133e-08	2.49482e-07	3.90660e-07	-6.74268e-08	3.23233e-07
2.212	-3.89845e-08	4.00001e-08	1.01557e-09	4.65013e-08	-1.18693e-08	3.46320e-08	-7.53820e-07	1.24255e-07	-6.29566e-07	1.62369e-07	-7.57747e-08	8.65943e-08	3.20931e-07	-9.68179e-08	2.24114e-07	2.91386e-07	-1.27564e-07	1.63822e-07	3.50577e-07	-9.91719e-08	2.51405e-07	3.94111e-07	-6.80225e-08	3.26089e-07
2.236	-3.86794e-08	3.96871e-08	1.00762e-09	4.76207e-08	-1.21550e-08	3.54657e-08	-7.55562e-07	1.24542e-07	-6.31020e-07	1.64593e-07	-7.68124e-08	8.77802e-08	3.24152e-07	-9.77896e-08	2.26363e-07	2.93866e-07	-1.28650e-07	1.65217e-07	3.53256e-07	-9.99298e-08	2.53326e-07	3.97566e-07	-6.86188e-08	3.28947e-07
2.261	-3.83663e-08	3.93658e-08	9.99464e-10	4.87518e-08	-1.24437e-08	3.63081e-08	-7.57243e-07	1.24819e-07	-6.32424e-07	1.66829e-07	-7.78563e-08	8.89731e-08	3.27381e-07	-9.87635e-08	2.28617e-07	2.96347e-07	-1.29736e-07	1.66612e-07	3.55933e-07	-1.00687e-07	2.55246e-07	4.01023e-07	-6.92156e-08	3.31808e-07
2.286	-3.80452e-08	3.90363e-08	9.91098e-10	4.98947e-08	-1.27354e-08	3.71592e-08	-7.58863e-07	1.25086e-07	-6.33777e-07	1.69079e-07	-7.89063e-08	9.01731e-08	3.30616e-07	-9.97396e-08	2.30877e-07	2.98829e-07	-1.30822e-07	1.68007e-07	3.58607e-07	-1.01444e-07	2.57164e-07	4.04484e-07	-6.98128e-08	3.34671e-07
2.310	-3.77161e-08	3.86986e-08	9.82525e-10	5.10492e-08	-1.30301e-08	3.80191e-08	-7.60423e-07	1.25343e-07	-6.35080e-07	1.71342e-07	-7.99624e-08	9.13800e-08	3.33859e-07	-1.00718e-07	2.33141e-07	3.01312e-07	-1.31909e-07	1.69403e-07	3.61279e-07	-1.02199e-07	2.59080e-07	4.07948e-07	-7.04106e-08	3.37537e-07
2.335	-3.73790e-08	3.83527e-08	9.73743e-10	5.22154e-08	-1.33278e-08	3.88876e-08	-7.61922e-07	1.25590e-07	-6.36332e-07	1.73619e-07	-8.10246e-08	9.25939e-08	3.37109e-07	-1.01698e-07	2.35411e-07	3.03796e-07	-1.32997e-07	1.70799e-07	3.63948e-07	-1.02954e-07	2.60994e-07	4.11414e-07	-7.10089e-08	3.40405e-07
2.359	-3.70340e-08	3.79987e-08	9.64755e-10	5.33933e-08	-1.36285e-08	3.97648e-08	-7.63361e-07	1.25827e-07	-6.37534e-07	1.75908e-07	-8.20929e-08	9.38147e-08	3.40366e-07	-1.02681e-07	2.37685e-07	3.06280e-07	-1.34084e-07	1.72196e-07	3.66615e-07	-1.03709e-07	2.62906e-07	4.14883e-07	-7.16077e-08	3.43275e-07
2.384	-3.66810e-08	3.76366e-08	9.55560e-10	5.45829e-08	-1.39321e-08	4.06508e-08	-7.64739e-07	1.26054e-07	-6.38684e-07	1.78210e-07	-8.31673e-08	9.50425e-08	3.43630e-07	-1.03666e-07	2.39964e-07	3.08765e-07	-1.35172e-07	1.73593e-07	3.69278e-07	-1.04462e-07	2.64816e-07	4.18355e-07	-7.22069e-08	3.46148e-07
2.408	-3.63201e-08	3.72663e-08	9.46159e-10	5.57841e-08	-1.42387e-08	4.15454e-08	-7.66056e-07	1.26271e-07	-6.39785e-07	1.80525e-07	-8.42476e-08	9.62771e-08	3.46901e-07	-1.04652e-07	2.42248e-07	3.11250e-07	-1.36260e-07	1.74990e-07	3.71939e-07	-1.05215e-07	2.66724e-07	4.21829e-07	-7.28066e-08	3.49023e-07
2.433	-3.59514e-08	3.68879e-08	9.36553e-10	5.69969e-08	-1.45483e-08	4.24486e-08	-7.67313e-07	1.26479e-07	-6.40834e-07	1.82853e-07	-8.53340e-08	9.75186e-08	3.50178e-07	-1.05641e-07	2.44537e-07	3.13736e-07	-1.37348e-07	1.76388e-07	3.74597e-07	-1.05967e-07	2.68630e-07	4.25306e-07	-7.34067e-08	3.51900e-07
2.458	-3.55748e-08	3.65015e-08	9.26742e-10	5.82214e-08	-1.48608e-08	4.33606e-08	-7.68509e-07	1.26676e-07	-6.41834e-07	1.85193e-07	-8.64263e-08	9.87669e-08	3.53462e-07	-1.06632e-07	2.46831e-07	3.16223e-07	-1.38437e-07	1.77786e-07	3.77252e-07	-1.06718e-07	2.70534e-07	4.28786e-07	-7.40072e-08	3.54778e-07
2.482	-3.51903e-08	3.61070e-08	9.16727e-10	5.94575e-08	-1.51763e-08	4.42811e-08	-7.69645e-07	1.26863e-07	-6.42782e-07	1.87547e-07	-8.75246e-08	1.00022e-07	3.56753e-07	-1.07624e-07	2.49129e-07	3.18709e-07	-1.39526e-07	1.79184e-07	3.79904e-07	-1.07468e-07	2.72436e-07	4.32267e-07	-7.46081e-08	3.57659e-07
2.507	-3.47981e-08	3.57046e-08	9.06509e-10	6.07051e-08	-1.54948e-08	4.52104e-08	-7.70721e-07	1.27040e-07	-6.43680e-07	1.89913e-07	-8.86288e-08	1.01284e-07	3.60050e-07	-1.08619e-07	2.51431e-07	3.21196e-07	-1.40614e-07	1.80582e-07	3.82553e-07	-1.08217e-07	2.74336e-07	4.35751e-07	-7.52095e-08	3.60542e-07
2.531	-3.43980e-08	3.52941e-08	8.96087e-10	6.19644e-08	-1.58162e-08	4.61482e-08	-7.71736e-07	1.27208e-07	-6.44528e-07	1.92291e-07	-8.97390e-08	1.02553e-07	3.63354e-07	-1.09616e-07	2.53738e-07	3.23683e-07	-1.41703e-07	1.81980e-07	3.85199e-07	-1.08966e-07	2.76233e-07	4.39237e-07	-7.58112e-08	3.63426e-07
2.556	-3.39902e-08	3.48757e-08	8.85464e-10	6.32353e-08	-1.61406e-08	4.70947e-08	-7.72690e-07	1.27365e-07	-6.45325e-07	1.94683e-07	-9.08550e-08	1.03828e-07	3.66664e-07	-1.10614e-07	2.56049e-07	3.26171e-07	-1.42792e-07	1.83379e-07	3.87842e-07	-1.09714e-07	2.78129e-07	4.42725e-07	-7.64132e-08	3.66312e-07
2.580	-3.35747e-08	3.44493e-08	8.74639e-10	6.45177e-08	-1.64679e-08	4.80497e-08	-7.73584e-07	1.27512e-07	-6.46072e-07	1.97087e-07	-9.19768e-08	1.05110e-07	3.69980e-07	-1.11615e-07	2.58365e-07	3.28658e-07	-1.43881e-07	1.84777e-07	3.90482e-07	-1.10460e-07	2.80022e-07	4.46216e-07	-7.70156e-08	3.69200e-07
2.605	-3.31514e-08	3.40150e-08	8.63613e-10	6.58116e-08	-1.67982e-08	4.90134e-08	-7.74418e-07	1.27650e-07	-6.46768e-07	1.99503e-07	-9.31045e-08	1.06399e-07	3.73302e-07	-1.12617e-07	2.60685e-07	3.31146e-07	-1.44970e-07	1.86176e-07	3.93118e-07	-1.11206e-07	2.81912e-07	4.49708e-07	-7.76183e-08	3.72089e-07
2.630	-3.27205e-08	3.35729e-08	8.52386e-10	6.71170e-08	-1.71314e-08	4.99857e-08	-7.75191e-07	1.27777e-07	-6.47414e-07	2.01932e-07	-9.42380e-08	1.07694e-07	3.76630e-07	-1.13621e-07	2.63009e-07	3.33633e-07	-1.46059e-07	1.87574e-07	3.95751e-07	-1.11951e-07	2.83800e-07	4.53202e-07	-7.82214e-08	3.74980e-07
2.654	-3.22819e-08	3.31228e-08	8.40960e-10	6.84340e-08	-1.74675e-08	5.09665e-08	-7.75904e-07	1.27895e-07	-6.48010e-07	2.04373e-07	-9.53772e-08	1.08996e-07	3.79964e-07	-1.14627e-07	2.65337e-07	3.36121e-07	-1.47148e-07	1.88973e-07	3.98381e-07	-1.12695e-07	2.85686e-07	4.56697e-07	-7.88247e-08	3.77873e-07
2.679	-3.18356e-08	3.26649e-08	8.29335e-10	6.97625e-08	-1.78066e-08	5.19558e-08	-7.76557e-07	1.28002e-07	-6.48555e-07	2.06827e-07	-9.65222e-08	1.10304e-07	3.83304e-07	-1.15634e-07	2.67670e-07	3.38608e-07	-1.48237e-07	1.90371e-07	4.01007e-07	-1.13438e-07	2.87569e-07	4.60195e-07	-7.94284e-08	3.80766e-07
2.703	-3.13817e-08	3.21992e-08	8.17511e-10	7.11024e-08	-1.81486e-08	5.29537e-08	-7.77150e-07	1.28100e-07	-6.49050e-07	2.09292e-07	-9.76729e-08	1.11619e-07	3.86649e-07	-1.16644e-07	2.70006e-07	3.41095e-07	-1.49326e-07	1.91769e-07	4.03629e-07	-1.14180e-07	2.89450e-07	4.63694e-07	-8.00323e-08	3.83661e-07
2.728	-3.09202e-08	3.17257e-08	8.05489e-10	7.24538e-08	-1.84936e-08	5.39602e-08	-7.77682e-07	1.28188e-07	-6.49494e-07	2.11770e-07	-9.88294e-08	1.12941e-07	3.90001e-07	-1.17655e-07	2.72346e-07	3.43582e-07	-1.50414e-07	1.93167e-07	4.06249e-07	-1.14920e-07	2.91328e-07	4.67194e-07	-8.06364e-08	3.86558e-07
2.753	-3.04512e-08	3.12445e-08	7.93270e-10	7.38166e-08	-1.88414e-08	5.49751e-08	-7.78154e-07	1.28266e-07	-6.49889e-07	2.14260e-07	-9.99914e-08	1.14269e-07	3.93357e-07	-1.18667e-07	2.74690e-07	3.46068e-07	-1.51503e-07	1.94565e-07	4.08864e-07	-1.15660e-07	2.93204e-07	4.70696e-07	-8.12409e-08	3.89455e-07
2.777	-2.99746e-08	3.07555e-08	7.80855e-10	7.51908e-08	-1.91922e-08	5.59986e-08	-7.78566e-07	1.28334e-07	-6.50233e-07	2.16763e-07	-1.01159e-07	1.15603e-07	3.96719e-07	-1.19681e-07	2.77038e-07	3.48554e-07	-1.52591e-07	1.95963e-07	4.11476e-07	-1.16399e-07	2.95077e-07	4.74199e-07	-8.18455e-08	3.92354e-07
2.802	-2.94905e-08	3.02588e-08	7.68244e-10	7.65764e-08	-1.95459e-08	5.70305e-08	-7.78918e-07	1.28392e-07	-6.50527e-07	2.19277e-07	-1.02332e-07	1.16944e-07	4.00087e-07	-1.20697e-07	2.79389e-07	3.51039e-07	-1.53679e-07	1.97360e-07	4.14084e-07	-1.17137e-07	2.96947e-07	4.77704e-07	-8.24504e-08	3.95253e-07
2.826	-2.89989e-08	2.97543e-08	7.55437e-10	7.79733e-08	-1.99024e-08	5.80709e-08	-7.79210e-07	1.28440e-07	-6.50771e-07	2.21803e-07	-1.03511e-07	1.18291e-07	4.03459e-07	-1.21715e-07	2.81745e-07	3.53524e-07	-1.54767e-07	1.98757e-07	4.16688e-07	-1.17874e-07	2.98814e-07	4.81209e-07	-8.30554e-08	3.98154e-07
2.851	-2.84998e-08	2.92423e-08	7.42436e-10	7.93817e-08	-2.02619e-08	5.91198e-08	-7.79442e-07	1.28478e-07	-6.50964e-07	2.24341e-07	-1.04696e-07	1.19645e-07	4.06837e-07	-1.22734e-07	2.84103e-07	3.56008e-07	-1.55854e-07	2.00154e-07	4.19288e-07	-1.18609e-07	3.00679e-07	4.84716e-07	-8.36607e-08	4.01055e-07
2.875	-2.79933e-08	2.87225e-08	7.29241e-10	8.08013e-08	-2.06243e-08	6.01770e-08	-7.79614e-07	1.28506e-07	-6.51108e-07	2.26891e-07	-1.05886e-07	1.21005e-07	4.10220e-07	-1.23754e-07	2.86466e-07	3.58492e-07	-1.56942e-07	2.01550e-07	4.21885e-07	-1.19344e-07	3.02541e-07	4.88224e-07	-8.42661e-08	4.03958e-07
2.900	-2.74794e-08	2.81952e-08	7.15852e-10	8.22322e-08	-2.09895e-08	6.12427e-08	-7.79726e-07	1.28525e-07	-6.51201e-07	2.29453e-07	-1.07081e-07	1.22371e-07	4.13608e-07	-1.24776e-07	2.88831e-07	3.60974e-07	-1.58028e-07	2.02946e-07	4.24477e-07	-1.20077e-07	3.04400e-07	4.91732e-07	-8.48717e-08	4.06861e-07
2.925	-2.69580e-08	2.76603e-08	7.02271e-10	8.36745e-08	-2.13576e-08	6.23168e-08	-7.79778e-07	1.28533e-07	-6.51245e-07	2.32026e-07	-1.08282e-07	1.23744e-07	4.17000e-07	-1.25800e-07	2.91201e-07	3.63456e-07	-1.59115e-07	2.04341e-07	4.27066e-07	-1.20809e-07	3.06256e-07	4.95242e-07	-8.54774e-08	4.09764e-07
2.949	-2.64293e-08	2.71178e-08	6.88498e-10	8.51279e-08	-2.17286e-08	6.33993e-08	-7.79770e-07	1.28532e-07	-6.51238e-07	2.34611e-07	-1.09489e-07	1.25122e-07	4.20398e-07	-1.26825e-07	2.93573e-07	3.65937e-07	-1.60201e-07	2.05736e-07	4.29650e-07	-1.21540e-07	3.08110e-07	4.98752e-07	-8.60832e-08	4.12669e-07
2.974	-2.58933e-08	2.65678e-08	6.74534e-10	8.65926e-08	-2.21025e-08	6.44901e-08	-7.79703e-07	1.28521e-07	-6.51182e-07	2.37208e-07	-1.10701e-07	1.26507e-07	4.23800e-07	-1.27851e-07	2.95949e-07	3.68417e-07	-1.61287e-07	2.07131e-07	4.32230e-07	-1.22270e-07	3.09960e-07	5.02263e-07	-8.66892e-08	4.15574e-07
2.998	-2.53499e-08	2.60103e-08	6.60378e-10	8.80685e-08	-2.24792e-08	6.55893e-08	-7.79575e-07	1.28500e-07	-6.51075e-07	2.39816e-07	-1.11918e-07	1.27898e-07	4.27206e-07	-1.28879e-07	2.98328e-07	3.70896e-07	-1.62372e-07	2.08524e-07	4.34806e-07	-1.22999e-07	3.11807e-07	5.05774e-07	-8.72952e-08	4.18479e-07
3.023	-2.47992e-08	2.54453e-08	6.46033e-10	8.95556e-08	-2.28588e-08	6.66968e-08	-7.79388e-07	1.28469e-07	-6.50919e-07	2.42436e-07	-1.13140e-07	1.29295e-07	4.30617e-07	-1.29908e-07	3.00709e-07	3.73374e-07	-1.63457e-07	2.09917e-07	4.37377e-07	-1.23726e-07	3.13651e-07	5.09286e-07	-8.79014e-08	4.21385e-07
3.047	-2.42413e-08	2.48728e-08	6.31499e-10	9.10538e-08	-2.32412e-08	6.78126e-08	-7.79142e-07	1.28428e-07	-6.50713e-07	2.45067e-07	-1.14368e-07	1.30698e-07	4.34033e-07	-1.30938e-07	3.03095e-07	3.75851e-07	-1.64541e-07	2.11310e-07	4.39945e-07	-1.24452e-07	3.15492e-07	5.12798e-07	-8.85076e-08	4.24291e-07
3.072	-2.36761e-08	2.42929e-08	6.16775e-10	9.25631e-08	-2.36264e-08	6.89367e-08	-7.78835e-07	1.28378e-07	-6.50458e-07	2.47709e-07	-1.15601e-07	1.32108e-07	4.37452e-07	-1.31970e-07	3.05483e-07	3.78327e-07	-1.65625e-07	2.12702e-07	4.42508e-07	-1.25177e-07	3.17330e-07	5.16311e-07	-8.91139e-08	4.27197e-07
3.097	-2.31037e-08	2.37056e-08	6.01864e-10	9.40836e-08	-2.40145e-08	7.00691e-08	-7.78470e-07	1.28318e-07	-6.50152e-07	2.50363e-07	-1.16840e-07	1.33523e-07	4.40876e-07	-1.33002e-07	3.07873e-07	3.80801e-07	-1.66708e-07	2.14093e-07	4.45066e-07	-1.25901e-07	3.19165e-07	5.19824e-07	-8.97202e-08	4.30104e-07
3.121	-2.25241e-08	2.31109e-08	5.86766e-10	9.56151e-08	-2.44054e-08	7.12097e-08	-7.78044e-07	1.28248e-07	-6.49797e-07	2.53027e-07	-1.18083e-07	1.34944e-07	4.44304e-07	-1.34037e-07	3.10267e-07	3.83274e-07	-1.67791e-07	2.15483e-07	4.47620e-07	-1.26624e-07	3.20996e-07	5.23337e-07	-9.03265e-08	4.33010e-07
3.146	-2.19374e-08	2.25088e-08	5.71480e-10	9.71576e-08	-2.47991e-08	7.23585e-08	-7.77560e-07	1.28168e-07	-6.49392e-07	2.55703e-07	-1.19332e-07	1.36371e-07	4.47736e-07	-1.35072e-07	3.12664e-07	3.85746e-07	-1.68873e-07	2.16873e-07	4.50169e-07	-1.27345e-07	3.22824e-07	5.26850e-07	-9.09328e-08	4.35917e-07
3.170	-2.13435e-08	2.18995e-08	5.56009e-10	9.87111e-08	-2.51957e-08	7.35155e-08	-7.77016e-07	1.28078e-07	-6.48938e-07	2.58390e-07	-1.20586e-07	1.37804e-07	4.51171e-07	-1.36108e-07	3.15063e-07	3.88216e-07	-1.69954e-07	2.18261e-07	4.52714e-07	-1.28065e-07	3.24649e-07	5.30363e-07	-9.15392e-08	4.38823e-07
3.195	-2.07425e-08	2.12828e-08	5.40352e-10	1.00276e-07	-2.55950e-08	7.46806e-08	-7.76412e-07	1.27979e-07	-6.48434e-07	2.61088e-07	-1.21845e-07	1.39243e-07	4.54611e-07	-1.37146e-07	3.17465e-07	3.90684e-07	-1.71035e-07	2.19649e-07	4.55254e-07	-1.28783e-07	3.26471e-07	5.33876e-07	-9.21455e-08	4.41730e-07
3.219	-2.01344e-08	2.06589e-08	5.24511e-10	1.01851e-07	-2.59971e-08	7.58540e-08	-7.75750e-07	1.27869e-07	-6.47881e-07	2.63797e-07	-1.23110e-07	1.40688e-07	4.58054e-07	-1.38185e-07	3.19869e-07	3.93151e-07	-1.72115e-07	2.21036e-07	4.57789e-07	-1.29500e-07	3.28289e-07	5.37388e-07	-9.27517e-08	4.44636e-07
3.244	-1.95192e-08	2.00277e-08	5.08486e-10	1.03437e-07	-2.64021e-08	7.70354e-08	-7.75028e-07	1.27750e-07	-6.47278e-07	2.66517e-07	-1.24379e-07	1.42138e-07	4.61501e-07	-1.39225e-07	3.22276e-07	3.95616e-07	-1.73194e-07	2.22422e-07	4.60319e-07	-1.30216e-07	3.30103e-07	5.40901e-07	-9.33580e-08	4.47543e-07
3.269	-1.88970e-08	1.93893e-08	4.92277e-10	1.05035e-07	-2.68098e-08	7.82250e-08	-7.74247e-07	1.27622e-07	-6.46626e-07	2.69248e-07	-1.25653e-07	1.43595e-07	4.64951e-07	-1.40265e-07	3.24686e-07	3.98080e-07	-1.74272e-07	2.23807e-07	4.62845e-07	-1.30930e-07	3.31914e-07	5.44413e-07	-9.39641e-08	4.50448e-07
3.293	-1.82678e-08	1.87437e-08	4.75886e-10	1.06643e-07	-2.72202e-08	7.94226e-08	-7.73407e-07	1.27483e-07	-6.45924e-07	2.71989e-07	-1.26932e-07	1.45057e-07	4.68405e-07	-1.41307e-07	3.27097e-07	4.00541e-07	-1.75350e-07	2.25191e-07	4.65366e-07	-1.31644e-07	3.33722e-07	5.47924e-07	-9.45702e-08	4.53354e-07
3.318	-1.76316e-08	1.80909e-08	4.59313e-10	1.08262e-07	-2.76334e-08	8.06283e-08	-7.72508e-07	1.27335e-07	-6.45173e-07	2.74741e-07	-1.28217e-07	1.46524e-07	4.71862e-07	-1.42350e-07	3.29511e-07	4.03001e-07	-1.76427e-07	2.26574e-07	4.67881e-07	-1.32355e-07	3.35526e-07	5.51435e-07	-9.51762e-08	4.56259e-07
3.342	-1.69885e-08	1.74310e-08	4.42559e-10	1.09891e-07	-2.80494e-08	8.18420e-08	-7.71551e-07	1.27177e-07	-6.44373e-07	2.77504e-07	-1.29506e-07	1.47998e-07	4.75322e-07	-1.43394e-07	3.31928e-07	4.05459e-07	-1.77503e-07	2.27956e-07	4.70392e-07	-1.33065e-07	3.37326e-07	5.54946e-07	-9.57821e-08	4.59163e-07
3.367	-1.63384e-08	1.67640e-08	4.25624e-10	1.11532e-07	-2.84681e-08	8.30638e-08	-7.70534e-07	1.27010e-07	-6.43524e-07	2.80277e-07	-1.30800e-07	1.49477e-07	4.78785e-07	-1.44439e-07	3.34346e-07	4.07914e-07	-1.78578e-07	2.29336e-07	4.72897e-07	-1.33774e-07	3.39123e-07	5.58455e-07	-9.63878e-08	4.62067e-07
3.391	-1.56814e-08	1.60899e-08	4.08510e-10	1.13183e-07	-2.88896e-08	8.42935e-08	-7.69458e-07	1.26832e-07	-6.42626e-07	2.83060e-07	-1.32099e-07	1.50961e-07	4.82251e-07	-1.45485e-07	3.36767e-07	4.10368e-07	-1.79652e-07	2.30716e-07	4.75397e-07	-1.34481e-07	3.40916e-07	5.61964e-07	-9.69935e-08	4.64971e-07
3.416	-1.50176e-08	1.54088e-08	3.91216e-10	1.14845e-07	-2.93138e-08	8.55311e-08	-7.68324e-07	1.26645e-07	-6.41679e-07	2.85854e-07	-1.33403e-07	1.52451e-07	4.85721e-07	-1.46531e-07	3.39189e-07	4.12820e-07	-1.80725e-07	2.32094e-07	4.77892e-07	-1.35187e-07	3.42705e-07	5.65472e-07	-9.75989e-08	4.67873e-07
3.441	-1.43469e-08	1.47206e-08	3.73744e-10	1.16517e-07	-2.97407e-08	8.67767e-08	-7.67131e-07	1.26449e-07	-6.40683e-07	2.88658e-07	-1.34712e-07	1.53947e-07	4.89192e-07	-1.47579e-07	3.41614e-07	4.15269e-07	-1.81798e-07	2.33471e-07	4.80382e-07	-1.35891e-07	3.44491e-07	5.68979e-07	-9.82042e-08	4.70775e-07
3.465	-1.36694e-08	1.40255e-08	3.56094e-10	1.18200e-07	-3.01703e-08	8.80302e-08	-7.65880e-07	1.26242e-07	-6.39638e-07	2.91473e-07	-1.36025e-07	1.55448e-07	4.92667e-07	-1.48627e-07	3.44040e-07	4.17716e-07	-1.82869e-07	2.34847e-07	4.82866e-07	-1.36594e-07	3.46272e-07	5.72485e-07	-9.88094e-08	4.73676e-07
3.490	-1.29850e-08	1.33233e-08	3.38267e-10	1.19894e-07	-3.06025e-08	8.92915e-08	-7.64570e-07	1.26027e-07	-6.38544e-07	2.94297e-07	-1.37343e-07	1.56954e-07	4.96144e-07	-1.49676e-07	3.46469e-07	4.20161e-07	-1.83939e-07	2.36221e-07	4.85345e-07	-1.37295e-07	3.48050e-07	5.75990e-07	-9.94143e-08	4.76576e-07
3.514	-1.22939e-08	1.26142e-08	3.20264e-10	1.21598e-07	-3.10375e-08	9.05607e-08	-7.63202e-07	1.25801e-07	-6.37401e-07	2.97132e-07	-1.38666e-07	1.58466e-07	4.99624e-07	-1.50726e-07	3.48899e-07	4.22603e-07	-1.85008e-07	2.37594e-07	4.87819e-07	-1.37995e-07	3.49823e-07	5.79493e-07	-1.00019e-07	4.79474e-07
3.539	-1.15961e-08	1.18982e-08	3.02085e-10	1.23313e-07	-3.14752e-08	9.18377e-08	-7.61775e-07	1.25566e-07	-6.36209e-07	2.99976e-07	-1.39993e-07	1.59983e-07	5.03107e-07	-1.51776e-07	3.51330e-07	4.25043e-07	-1.86076e-07	2.38966e-07	4.90286e-07	-1.38693e-07	3.51593e-07	5.82996e-07	-1.00623e-07	4.82372e-07
3.564	-1.08916e-08	1.11753e-08	2.83731e-10	1.25038e-07	-3.19155e-08	9.31225e-08	-7.60290e-07	1.25321e-07	-6.34969e-07	3.02831e-07	-1.41326e-07	1.61505e-07	5.06591e-07	-1.52827e-07	3.53764e-07	4.27480e-07	-1.87143e-07	2.40336e-07	4.92749e-07	-1.39390e-07	3.53359e-07	5.86496e-07	-1.01228e-07	4.85269e-07
3.588	-1.01803e-08	1.04455e-08	2.65203e-10	1.26773e-07	-3.23585e-08	9.44150e-08	-7.58747e-07	1.25067e-07	-6.33681e-07	3.05695e-07	-1.42662e-07	1.63033e-07	5.10078e-07	-1.53879e-07	3.56199e-07	4.29915e-07	-1.88209e-07	2.41705e-07	4.95205e-07	-1.40085e-07	3.55121e-07	5.89996e-07	-1.01832e-07	4.88164e-07
3.613	-9.46242e-09	9.70892e-09	2.46501e-10	1.28519e-07	-3.28041e-08	9.57152e-08	-7.57146e-07	1.24803e-07	-6.32343e-07	3.08569e-07	-1.44004e-07	1.64565e-07	5.13567e-07	-1.54932e-07	3.58635e-07	4.32347e-07	-1.89274e-07	2.43073e-07	4.97656e-07	-1.40778e-07	3.56878e-07	5.93494e-07	-1.02435e-07	4.91058e-07
3.637	-8.73789e-09	8.96552e-09	2.27627e-10	1.30276e-07	-3.32524e-08	9.70232e-08	-7.55487e-07	1.24529e-07	-6.30958e-07	3.11453e-07	-1.45349e-07	1.66103e-07	5.17058e-07	-1.55985e-07	3.61073e-07	4.34776e-07	-1.90337e-07	2.44438e-07	5.00102e-07	-1.41470e-07	3.58632e-07	5.96990e-07	-1.03039e-07	4.93951e-07
3.662	-8.00675e-09	8.21533e-09	2.08580e-10	1.32042e-07	-3.37033e-08	9.83388e-08	-7.53770e-07	1.24246e-07	-6.29524e-07	3.14346e-07	-1.46700e-07	1.67646e-07	5.20551e-07	-1.57039e-07	3.63512e-07	4.37202e-07	-1.91400e-07	2.45802e-07	5.02541e-07	-1.42160e-07	3.60381e-07	6.00484e-07	-1.03642e-07	4.96842e-07
3.686	-7.26902e-09	7.45839e-09	1.89362e-10	1.33819e-07	-3.41568e-08	9.96620e-08	-7.51995e-07	1.23954e-07	-6.28041e-07	3.17249e-07	-1.48054e-07	1.69195e-07	5.24045e-07	-1.58093e-07	3.65953e-07	4.39626e-07	-1.92461e-07	2.47165e-07	5.04974e-07	-1.42848e-07	3.62126e-07	6.03977e-07	-1.04245e-07	4.99732e-07
3.711	-6.52475e-09	6.69472e-09	1.69973e-10	1.35606e-07	-3.46129e-08	1.00993e-07	-7.50162e-07	1.23652e-07	-6.26511e-07	3.20161e-07	-1.49414e-07	1.70748e-07	5.27542e-07	-1.59148e-07	3.68394e-07	4.42046e-07	-1.93520e-07	2.48526e-07	5.07402e-07	-1.43535e-07	3.63867e-07	6.07467e-07	-1.04847e-07	5.02620e-07
3.736	-5.77395e-09	5.92436e-09	1.50414e-10	1.37403e-07	-3.50716e-08	1.02331e-07	-7.48272e-07	1.23340e-07	-6.24932e-07	3.23083e-07	-1.50777e-07	1.72306e-07	5.31040e-07	-1.60203e-07	3.70837e-07	4.44464e-07	-1.94579e-07	2.49885e-07	5.09823e-07	-1.44220e-07	3.65603e-07	6.10956e-07	-1.05449e-07	5.05507e-07
3.760	-5.01665e-09	5.14733e-09	1.30686e-10	1.39210e-07	-3.55329e-08	1.03677e-07	-7.46324e-07	1.23019e-07	-6.23305e-07	3.26014e-07	-1.52145e-07	1.73869e-07	5.34540e-07	-1.61259e-07	3.73281e-07	4.46879e-07	-1.95636e-07	2.51243e-07	5.12239e-07	-1.44903e-07	3.67336e-07	6.14442e-07	-1.06051e-07	5.08391e-07
3.785	-4.25287e-09	4.36366e-09	1.10790e-10	1.41027e-07	-3.59968e-08	1.05031e-07	-7.44319e-07	1.22688e-07	-6.21630e-07	3.28954e-07	-1.53517e-07	1.75437e-07	5.38041e-07	-1.62315e-07	3.75726e-07	4.49290e-07	-1.96692e-07	2.52598e-07	5.14648e-07	-1.45585e-07	3.69063e-07	6.17927e-07	-1.06652e-07	5.11274e-07
3.809	-3.48266e-09	3.57338e-09	9.07251e-11	1.42855e-07	-3.64632e-08	1.06392e-07	-7.42256e-07	1.22348e-07	-6.19907e-07	3.31904e-07	-1.54893e-07	1.77010e-07	5.41543e-07	-1.63372e-07	3.78172e-07	4.51698e-07	-1.97746e-07	2.53952e-07	5.17051e-07	-1.46264e-07	3.70787e-07	6.21409e-07	-1.07253e-07	5.14155e-07
3.834	-2.70603e-09	2.77652e-09	7.04935e-11	1.44692e-07	-3.69321e-08	1.07760e-07	-7.40136e-07	1.21999e-07	-6.18137e-07	3.34862e-07	-1.56274e-07	1.78588e-07	5.45047e-07	-1.64429e-07	3.80619e-07	4.54103e-07	-1.98799e-07	2.55304e-07	5.19448e-07	-1.46942e-07	3.72505e-07	6.24889e-07	-1.07854e-07	5.17035e-07
3.858	-1.92301e-09	1.97310e-09	5.00954e-11	1.46539e-07	-3.74036e-08	1.09136e-07	-7.37958e-07	1.21640e-07	-6.16318e-07	3.37829e-07	-1.57659e-07	1.80170e-07	5.48552e-07	-1.65486e-07	3.83066e-07	4.56505e-07	-1.99850e-07	2.56655e-07	5.21838e-07	-1.47619e-07	3.74220e-07	6.28366e-07	-1.08454e-07	5.19912e-07
3.883	-1.13362e-09	1.16316e-09	2.95315e-11	1.48396e-07	-3.78777e-08	1.10519e-07	-7.35724e-07	1.21272e-07	-6.14452e-07	3.40806e-07	-1.59048e-07	1.81758e-07	5.52058e-07	-1.66544e-07	3.85514e-07	4.58903e-07	-2.00900e-07	2.58003e-07	5.24222e-07	-1.48293e-07	3.75929e-07	6.31841e-07	-1.09054e-07	5.22787e-07
3.908	-3.37908e-10	3.46711e-10	8.80269e-12	1.50263e-07	-3.83542e-08	1.11909e-07	-7.33432e-07	1.20894e-07	-6.12538e-07	3.43791e-07	-1.60441e-07	1.83350e-07	5.55565e-07	-1.67602e-07	3.87963e-07	4.61298e-07	-2.01948e-07	2.59349e-07	5.26600e-07	-1.48966e-07	3.77634e-07	6.35313e-07	-1.09653e-07	5.25660e-07
3.932	4.64114e-10	-4.76205e-10	-1.20904e-11	1.52140e-07	-3.88332e-08	1.13307e-07	-7.31084e-07	1.20507e-07	-6.10577e-07	3.46784e-07	-1.61838e-07	1.84946e-07	5.59073e-07	-1.68660e-07	3.90413e-07	4.63689e-07	-2.02995e-07	2.60694e-07	5.28971e-07	-1.49636e-07	3.79335e-07	6.38782e-07	-1.10252e-07	5.28530e-07
3.957	1.27242e-09	-1.30556e-09	-3.31471e-11	1.54027e-07	-3.93148e-08	1.14712e-07	-7.28678e-07	1.20110e-07	-6.08568e-07	3.49787e-07	-1.63239e-07	1.86548e-07	5.62581e-07	-1.69718e-07	3.92863e-07	4.66077e-07	-2.04040e-07	2.62036e-07	5.31336e-07	-1.50305e-07	3.81031e-07	6.42249e-07	-1.10850e-07	5.31399e-07
3.981	2.08697e-09	-2.14133e-09	-5.43666e-11	1.55923e-07	-3.97988e-08	1.16124e-07	-7.26216e-07	1.19705e-07	-6.06512e-07	3.52798e-07	-1.64644e-07	1.88153e-07	5.66091e-07	-1.70777e-07	3.95314e-07	4.68461e-07	-2.05084e-07	2.63376e-07	5.33694e-07	-1.50972e-07	3.82722e-07	6.45713e-07	-1.11448e-07	5.34265e-07
4.006	2.90774e-09	-2.98349e-09	-7.57483e-11	1.57829e-07	-4.02852e-08	1.17543e-07	-7.23698e-07	1.19289e-07	-6.04408e-07	3.55817e-07	-1.66053e-07	1.89764e-07	5.69601e-07	-1.71836e-07	3.97765e-07	4.70841e-07	-2.06126e-07	2.64715e-07	5.36045e-07	-1.51638e-07	3.84408e-07	6.49174e-07	-1.12046e-07	5.37128e-07
4.030	3.73471e-09	-3.83200e-09	-9.72913e-11	1.59744e-07	-4.07741e-08	1.18970e-07	-7.21122e-07	1.18865e-07	-6.02257e-07	3.58845e-07	-1.67467e-07	1.91379e-07	5.73111e-07	-1.72895e-07	4.00216e-07	4.73217e-07	-2.07167e-07	2.66051e-07	5.38390e-07	-1.52301e-07	3.86089e-07	6.52632e-07	-1.12642e-07	5.39989e-07
4.055	4.56785e-09	-4.68685e-09	-1.18995e-10	1.61669e-07	-4.12655e-08	1.20404e-07	-7.18491e-07	1.18431e-07	-6.00059e-07	3.61881e-07	-1.68883e-07	1.92998e-07	5.76622e-07	-1.73954e-07	4.02668e-07	4.75590e-07	-2.08205e-07	2.67385e-07	5.40728e-07	-1.52962e-07	3.87766e-07	6.56086e-07	-1.13239e-07	5.42848e-07
4.080	5.40713e-09	-5.54799e-09	-1.40859e-10	1.63604e-07	-4.17593e-08	1.21844e-07	-7.15803e-07	1.17988e-07	-5.97815e-07	3.64926e-07	-1.70304e-07	1.94621e-07	5.80133e-07	-1.75013e-07	4.05120e-07	4.77959e-07	-2.09242e-07	2.68716e-07	5.43059e-07	-1.53622e-07	3.89437e-07	6.59538e-07	-1.13834e-07	5.45703e-07
4.104	6.25252e-09	-6.41540e-09	-1.62882e-10	1.65548e-07	-4.22554e-08	1.23292e-07	-7.13058e-07	1.17536e-07	-5.95523e-07	3.67978e-07	-1.71729e-07	1.96249e-07	5.83644e-07	-1.76072e-07	4.07572e-07	4.80323e-07	-2.10277e-07	2.70046e-07	5.45383e-07	-1.54279e-07	3.91104e-07	6.62986e-07	-1.14430e-07	5.48557e-07
4.129	7.10400e-09	-7.28906e-09	-1.85063e-10	1.67501e-07	-4.27540e-08	1.24747e-07	-7.10258e-07	1.17074e-07	-5.93184e-07	3.71039e-07	-1.73157e-07	1.97882e-07	5.87155e-07	-1.77132e-07	4.10024e-07	4.82684e-07	-2.11311e-07	2.71373e-07	5.47700e-07	-1.54935e-07	3.92766e-07	6.66431e-07	-1.15024e-07	5.51407e-07
4.153	7.96153e-09	-8.16893e-09	-2.07402e-10	1.69464e-07	-4.32550e-08	1.26209e-07	-7.07401e-07	1.16603e-07	-5.90798e-07	3.74107e-07	-1.74589e-07	1.99518e-07	5.90667e-07	-1.78191e-07	4.12476e-07	4.85041e-07	-2.12343e-07	2.72698e-07	5.50011e-07	-1.55588e-07	3.94422e-07	6.69872e-07	-1.15618e-07	5.54254e-07
4.178	8.82509e-09	-9.05499e-09	-2.29898e-10	1.71436e-07	-4.37583e-08	1.27677e-07	-7.04489e-07	1.16123e-07	-5.88366e-07	3.77184e-07	-1.76025e-07	2.01159e-07	5.94178e-07	-1.79250e-07	4.14928e-07	4.87393e-07	-2.13372e-07	2.74021e-07	5.52314e-07	-1.56240e-07	3.96074e-07	6.73310e-07	-1.16212e-07	5.57099e-07
4.202	9.69466e-09	-9.94721e-09	-2.52551e-10	1.73417e-07	-4.42640e-08	1.29153e-07	-7.01521e-07	1.15634e-07	-5.85887e-07	3.80268e-07	-1.77464e-07	2.02804e-07	5.97689e-07	-1.80310e-07	4.17380e-07	4.89741e-07	-2.14400e-07	2.75341e-07	5.54610e-07	-1.56889e-07	3.97721e-07	6.76744e-07	-1.16804e-07	5.59940e-07
4.227	1.05702e-08	-1.08456e-08	-2.75359e-10	1.75407e-07	-4.47721e-08	1.30635e-07	-6.98497e-07	1.15136e-07	-5.83362e-07	3.83360e-07	-1.78907e-07	2.04453e-07	6.01200e-07	-1.81369e-07	4.19831e-07	4.92085e-07	-2.15427e-07	2.76659e-07	5.56898e-07	-1.57536e-07	3.99362e-07	6.80175e-07	-1.17396e-07	5.62779e-07
4.252	1.14517e-08	-1.17500e-08	-2.98322e-10	1.77407e-07	-4.52824e-08	1.32124e-07	-6.95418e-07	1.14628e-07	-5.80790e-07	3.86459e-07	-1.80354e-07	2.06106e-07	6.04710e-07	-1.82428e-07	4.22283e-07	4.94425e-07	-2.16451e-07	2.77974e-07	5.59180e-07	-1.58182e-07	4.00998e-07	6.83602e-07	-1.17988e-07	5.65614e-07
4.276	1.23391e-08	-1.26605e-08	-3.21440e-10	1.79415e-07	-4.57951e-08	1.33620e-07	-6.92283e-07	1.14111e-07	-5.78172e-07	3.89566e-07	-1.81804e-07	2.07763e-07	6.08220e-07	-1.83487e-07	4.24734e-07	4.96760e-07	-2.17473e-07	2.79287e-07	5.61454e-07	-1.58825e-07	4.02629e-07	6.87024e-07	-1.18579e-07	5.68446e-07
4.301	1.32324e-08	-1.35771e-08	-3.44710e-10	1.81433e-07	-4.63101e-08	1.35123e-07	-6.89093e-07	1.13585e-07	-5.75507e-07	3.92681e-07	-1.83257e-07	2.09424e-07	6.11730e-07	-1.84545e-07	4.27185e-07	4.99091e-07	-2.18493e-07	2.80597e-07	5.63721e-07	-1.59466e-07	4.04254e-07	6.90443e-07	-1.19169e-07	5.71275e-07
4.325	1.41315e-08	-1.44996e-08	-3.68134e-10	1.83459e-07	-4.68273e-08	1.36632e-07	-6.85847e-07	1.13050e-07	-5.72797e-07	3.95803e-07	-1.84714e-07	2.11089e-07	6.15239e-07	-1.85604e-07	4.29635e-07	5.01417e-07	-2.19512e-07	2.81905e-07	5.65980e-07	-1.60106e-07	4.05875e-07	6.93858e-07	-1.19758e-07	5.74100e-07
4.350	1.50365e-08	-1.54282e-08	-3.91709e-10	1.85495e-07	-4.73469e-08	1.38148e-07	-6.82547e-07	1.12506e-07	-5.70040e-07	3.98932e-07	-1.86174e-07	2.12758e-07	6.18747e-07	-1.86662e-07	4.32084e-07	5.03738e-07	-2.20528e-07	2.83210e-07	5.68232e-07	-1.60743e-07	4.07490e-07	6.97269e-07	-1.20347e-07	5.76922e-07
4.375	1.59473e-08	-1.63627e-08	-4.15435e-10	1.87539e-07	-4.78687e-08	1.39670e-07	-6.79191e-07	1.11953e-07	-5.67238e-07	4.02068e-07	-1.87638e-07	2.14430e-07	6.22254e-07	-1.87720e-07	4.34534e-07	5.06055e-07	-2.21542e-07	2.84513e-07	5.70477e-07	-1.61378e-07	4.09099e-07	7.00675e-07	-1.20935e-07	5.79740e-07
4.399	1.68639e-08	-1.73032e-08	-4.39312e-10	1.89592e-07	-4.83927e-08	1.41199e-07	-6.75780e-07	1.11391e-07	-5.64389e-07	4.05212e-07	-1.89105e-07	2.16107e-07	6.25760e-07	-1.88778e-07	4.36982e-07	5.08367e-07	-2.22554e-07	2.85813e-07	5.72713e-07	-1.62010e-07	4.10703e-07	7.04077e-07	-1.21522e-07	5.82555e-07
4.424	1.77862e-08	-1.82495e-08	-4.63339e-10	1.91654e-07	-4.89190e-08	1.42735e-07	-6.72315e-07	1.10820e-07	-5.61495e-07	4.08362e-07	-1.90575e-07	2.17787e-07	6.29265e-07	-1.89835e-07	4.39430e-07	5.10674e-07	-2.23565e-07	2.87110e-07	5.74943e-07	-1.62641e-07	4.12302e-07	7.07475e-07	-1.22108e-07	5.85366e-07
4.448	1.87142e-08	-1.92017e-08	-4.87515e-10	1.93724e-07	-4.94474e-08	1.44277e-07	-6.68795e-07	1.10240e-07	-5.58555e-07	4.11519e-07	-1.92049e-07	2.19471e-07	6.32769e-07	-1.90892e-07	4.41877e-07	5.12977e-07	-2.24572e-07	2.88404e-07	5.77164e-07	-1.63269e-07	4.13895e-07	7.10868e-07	-1.22694e-07	5.88174e-07
4.473	1.96479e-08	-2.01598e-08	-5.11839e-10	1.95803e-07	-4.99781e-08	1.45825e-07	-6.65220e-07	1.09650e-07	-5.55570e-07	4.14683e-07	-1.93525e-07	2.21158e-07	6.36272e-07	-1.91949e-07	4.44323e-07	5.15274e-07	-2.25578e-07	2.89696e-07	5.79378e-07	-1.63895e-07	4.15482e-07	7.14256e-07	-1.23279e-07	5.90978e-07
4.497	2.05873e-08	-2.11236e-08	-5.36311e-10	1.97891e-07	-5.05110e-08	1.47380e-07	-6.61592e-07	1.09052e-07	-5.52539e-07	4.17854e-07	-1.95005e-07	2.22849e-07	6.39774e-07	-1.93006e-07	4.46768e-07	5.17566e-07	-2.26582e-07	2.90985e-07	5.81583e-07	-1.64519e-07	4.17064e-07	7.17640e-07	-1.23863e-07	5.93778e-07
4.522	2.15324e-08	-2.20933e-08	-5.60930e-10	1.99987e-07	-5.10460e-08	1.48941e-07	-6.57908e-07	1.08445e-07	-5.49463e-07	4.21032e-07	-1.96488e-07	2.24544e-07	6.43274e-07	-1.94061e-07	4.49212e-07	5.19854e-07	-2.27583e-07	2.92271e-07	5.83781e-07	-1.65141e-07	4.18640e-07	7.21020e-07	-1.24446e-07	5.96574e-07
4.547	2.24830e-08	-2.30687e-08	-5.85695e-10	2.02091e-07	-5.15831e-08	1.50508e-07	-6.54171e-07	1.07829e-07	-5.46342e-07	4.24216e-07	-1.97974e-07	2.26242e-07	6.46772e-07	-1.95117e-07	4.51655e-07	5.22136e-07	-2.28582e-07	2.93554e-07	5.85971e-07	-1.65761e-07	4.20211e-07	7.24394e-07	-1.25028e-07	5.99366e-07
4.571	2.34392e-08	-2.40498e-08	-6.10605e-10	2.04204e-07	-5.21224e-08	1.52082e-07	-6.50379e-07	1.07204e-07	-5.43175e-07	4.27406e-07	-1.99463e-07	2.27943e-07	6.50269e-07	-1.96172e-07	4.54098e-07	5.24413e-07	-2.29579e-07	2.94834e-07	5.88153e-07	-1.66378e-07	4.21775e-07	7.27763e-07	-1.25610e-07	6.02153e-07
4.596	2.44010e-08	-2.50367e-08	-6.35660e-10	2.06325e-07	-5.26639e-08	1.53662e-07	-6.46534e-07	1.06570e-07	-5.39964e-07	4.30603e-07	-2.00955e-07	2.29648e-07	6.53765e-07	-1.97226e-07	4.56538e-07	5.26685e-07	-2.30574e-07	2.96111e-07	5.90327e-07	-1.66993e-07	4.23334e-07	7.31128e-07	-1.26191e-07	6.04937e-07
4.620	2.53683e-08	-2.60292e-08	-6.60859e-10	2.08455e-07	-5.32074e-08	1.55247e-07	-6.42635e-07	1.05928e-07	-5.36707e-07	4.33806e-07	-2.02449e-07	2.31357e-07	6.57258e-07	-1.98280e-07	4.58978e-07	5.28952e-07	-2.31566e-07	2.97386e-07	5.92493e-07	-1.67606e-07	4.24887e-07	7.34487e-07	-1.26771e-07	6.07717e-07
4.645	2.63411e-08	-2.70273e-08	-6.86201e-10	2.10592e-07	-5.37530e-08	1.56839e-07	-6.38682e-07	1.05276e-07	-5.33406e-07	4.37015e-07	-2.03947e-07	2.33068e-07	6.60750e-07	-1.99334e-07	4.61416e-07	5.31213e-07	-2.32556e-07	2.98657e-07	5.94651e-07	-1.68216e-07	4.26435e-07	7.37842e-07	-1.27349e-07	6.10492e-07
4.669	2.73194e-08	-2.80311e-08	-7.11685e-10	2.12738e-07	-5.43007e-08	1.58437e-07	-6.34675e-07	1.04616e-07	-5.30060e-07	4.40231e-07	-2.05448e-07	2.34783e-07	6.64239e-07	-2.00386e-07	4.63853e-07	5.33468e-07	-2.33543e-07	2.99925e-07	5.96800e-07	-1.68824e-07	4.27976e-07	7.41191e-07	-1.27927e-07	6.13263e-07
4.694	2.83031e-08	-2.90404e-08	-7.37312e-10	2.14892e-07	-5.48504e-08	1.60041e-07	-6.30616e-07	1.03946e-07	-5.26669e-07	4.43452e-07	-2.06951e-07	2.36501e-07	6.67727e-07	-2.01438e-07	4.66289e-07	5.35719e-07	-2.34529e-07	3.01190e-07	5.98941e-07	-1.69430e-07	4.29512e-07	7.44534e-07	-1.28505e-07	6.16030e-07
4.719	2.92923e-08	-3.00553e-08	-7.63079e-10	2.17054e-07	-5.54022e-08	1.61651e-07	-6.26502e-07	1.03268e-07	-5.23234e-07	4.46679e-07	-2.08457e-07	2.38222e-07	6.71213e-07	-2.02490e-07	4.68723e-07	5.37963e-07	-2.35511e-07	3.02452e-07	6.01074e-07	-1.70033e-07	4.31041e-07	7.47873e-07	-1.29081e-07	6.18792e-07
4.743	3.02868e-08	-3.10758e-08	-7.88987e-10	2.19223e-07	-5.59560e-08	1.63267e-07	-6.22336e-07	1.02582e-07	-5.19754e-07	4.49912e-07	-2.09966e-07	2.39946e-07	6.74696e-07	-2.03541e-07	4.71155e-07	5.40203e-07	-2.36492e-07	3.03711e-07	6.03198e-07	-1.70634e-07	4.32564e-07	7.51205e-07	-1.29656e-07	6.21549e-07
4.768	3.12866e-08	-3.21017e-08	-8.15034e-10	2.21401e-07	-5.65118e-08	1.64889e-07	-6.18117e-07	1.01886e-07	-5.16231e-07	4.53151e-07	-2.11477e-07	2.41674e-07	6.78177e-07	-2.04591e-07	4.73586e-07	5.42436e-07	-2.37469e-07	3.04967e-07	6.05314e-07	-1.71233e-07	4.34082e-07	7.54533e-07	-1.30230e-07	6.24302e-07
4.792	3.22918e-08	-3.31331e-08	-8.41220e-10	2.23586e-07	-5.70696e-08	1.66516e-07	-6.13845e-07	1.01182e-07	-5.12663e-07	4.56395e-07	-2.12991e-07	2.43404e-07	6.81655e-07	-2.05640e-07	4.76015e-07	5.44664e-07	-2.38445e-07	3.06219e-07	6.07422e-07	-1.71829e-07	4.35593e-07	7.57854e-07	-1.30804e-07	6.27051e-07
4.817	3.33024e-08	-3.41699e-08	-8.67544e-10	2.25779e-07	-5.76293e-08	1.68150e-07	-6.09520e-07	1.00469e-07	-5.09051e-07	4.59645e-07	-2.14508e-07	2.45137e-07	6.85131e-07	-2.06689e-07	4.78442e-07	5.46886e-07	-2.39417e-07	3.07468e-07	6.09521e-07	-1.72422e-07	4.37098e-07	7.61170e-07	-1.31376e-07	6.29794e-07
4.841	3.43181e-08	-3.52121e-08	-8.94006e-10	2.27980e-07	-5.81910e-08	1.69789e-07	-6.05142e-07	9.97475e-08	-5.05394e-07	4.62900e-07	-2.16027e-07	2.46873e-07	6.88604e-07	-2.07737e-07	4.80867e-07	5.49102e-07	-2.40387e-07	3.08714e-07	6.11611e-07	-1.73014e-07	4.38597e-07	7.64480e-07	-1.31947e-07	6.32533e-07
4.866	3.53392e-08	-3.62598e-08	-9.20604e-10	2.30188e-07	-5.87547e-08	1.71433e-07	-6.00712e-07	9.90172e-08	-5.01695e-07	4.66161e-07	-2.17549e-07	2.48612e-07	6.92075e-07	-2.08784e-07	4.83291e-07	5.51312e-07	-2.41355e-07	3.09957e-07	6.13692e-07	-1.73603e-07	4.40090e-07	7.67784e-07	-1.32517e-07	6.35266e-07
4.891	3.63654e-08	-3.73127e-08	-9.47339e-10	2.32404e-07	-5.93203e-08	1.73083e-07	-5.96229e-07	9.82784e-08	-4.97951e-07	4.69427e-07	-2.19073e-07	2.50354e-07	6.95542e-07	-2.09830e-07	4.85713e-07	5.53516e-07	-2.42320e-07	3.11196e-07	6.15765e-07	-1.74189e-07	4.41576e-07	7.71082e-07	-1.33087e-07	6.37995e-07
4.915	3.73968e-08	-3.83710e-08	-9.74208e-10	2.34627e-07	-5.98877e-08	1.74739e-07	-5.91695e-07	9.75309e-08	-4.94164e-07	4.72698e-07	-2.20600e-07	2.52098e-07	6.99007e-07	-2.10875e-07	4.88132e-07	5.55714e-07	-2.43282e-07	3.12432e-07	6.17829e-07	-1.74773e-07	4.43057e-07	7.74374e-07	-1.33655e-07	6.40719e-07
4.940	3.84334e-08	-3.94347e-08	-1.00121e-09	2.36858e-07	-6.04571e-08	1.76400e-07	-5.87108e-07	9.67749e-08	-4.90333e-07	4.75974e-07	-2.22128e-07	2.53845e-07	7.02469e-07	-2.11919e-07	4.90550e-07	5.57906e-07	-2.44242e-07	3.13664e-07	6.19885e-07	-1.75354e-07	4.44530e-07	7.77660e-07	-1.34222e-07	6.43438e-07
4.964	3.94752e-08	-4.05035e-08	-1.02835e-09	2.39095e-07	-6.10283e-08	1.78067e-07	-5.82469e-07	9.60103e-08	-4.86459e-07	4.79255e-07	-2.23660e-07	2.55595e-07	7.05928e-07	-2.12963e-07	4.92965e-07	5.60092e-07	-2.45199e-07	3.14893e-07	6.21931e-07	-1.75933e-07	4.45998e-07	7.80939e-07	-1.34788e-07	6.46151e-07
4.989	4.05220e-08	-4.15776e-08	-1.05562e-09	2.41341e-07	-6.16013e-08	1.79739e-07	-5.77779e-07	9.52371e-08	-4.82542e-07	4.82541e-07	-2.25193e-07	2.57348e-07	7.09383e-07	-2.14005e-07	4.95378e-07	5.62271e-07	-2.46153e-07	3.16118e-07	6.23968e-07	-1.76509e-07	4.47459e-07	7.84213e-07	-1.35353e-07	6.48860e-07
5.014	4.15739e-08	-4.26570e-08	-1.08302e-09	2.43593e-07	-6.21762e-08	1.81417e-07	-5.73036e-07	9.44554e-08	-4.78581e-07	4.85831e-07	-2.26729e-07	2.59103e-07	7.12836e-07	-2.15047e-07	4.97789e-07	5.64445e-07	-2.47104e-07	3.17340e-07	6.25997e-07	-1.77083e-07	4.48913e-07	7.87480e-07	-1.35917e-07	6.51563e-07
5.038	4.26309e-08	-4.37415e-08	-1.11056e-09	2.45852e-07	-6.27529e-08	1.83099e-07	-5.68243e-07	9.36653e-08	-4.74578e-07	4.89126e-07	-2.28266e-07	2.60860e-07	7.16285e-07	-2.16087e-07	5.00198e-07	5.66612e-07	-2.48053e-07	3.18559e-07	6.28016e-07	-1.77654e-07	4.50361e-07	7.90740e-07	-1.36480e-07	6.54260e-07
5.063	4.36929e-08	-4.48311e-08	-1.13822e-09	2.48119e-07	-6.33314e-08	1.84787e-07	-5.63398e-07	9.28666e-08	-4.70531e-07	4.92426e-07	-2.29806e-07	2.62620e-07	7.19730e-07	-2.17127e-07	5.02604e-07	5.68772e-07	-2.48999e-07	3.19773e-07	6.30026e-07	-1.78223e-07	4.51803e-07	7.93994e-07	-1.37041e-07	6.56953e-07
5.087	4.47599e-08	-4.59259e-08	-1.16602e-09	2.50392e-07	-6.39117e-08	1.86480e-07	-5.58501e-07	9.20596e-08	-4.66442e-07	4.95730e-07	-2.31348e-07	2.64382e-07	7.23172e-07	-2.18165e-07	5.05007e-07	5.70926e-07	-2.49942e-07	3.20985e-07	6.32027e-07	-1.78789e-07	4.53238e-07	7.97241e-07	-1.37602e-07	6.59639e-07
5.112	4.58318e-08	-4.70258e-08	-1.19394e-09	2.52672e-07	-6.44938e-08	1.88179e-07	-5.53554e-07	9.12441e-08	-4.62310e-07	4.99039e-07	-2.32892e-07	2.66147e-07	7.26611e-07	-2.19202e-07	5.07408e-07	5.73074e-07	-2.50882e-07	3.22192e-07	6.34019e-07	-1.79352e-07	4.54666e-07	8.00481e-07	-1.38161e-07	6.62320e-07
5.136	4.69087e-08	-4.81307e-08	-1.22200e-09	2.54959e-07	-6.50775e-08	1.89882e-07	-5.48556e-07	9.04202e-08	-4.58135e-07	5.02352e-07	-2.34439e-07	2.67913e-07	7.30045e-07	-2.20239e-07	5.09807e-07	5.75215e-07	-2.51819e-07	3.23396e-07	6.36001e-07	-1.79913e-07	4.56088e-07	8.03715e-07	-1.38719e-07	6.64996e-07
5.161	4.79905e-08	-4.92407e-08	-1.25018e-09	2.57253e-07	-6.56630e-08	1.91590e-07	-5.43506e-07	8.95879e-08	-4.53919e-07	5.05669e-07	-2.35987e-07	2.69682e-07	7.33476e-07	-2.21274e-07	5.12203e-07	5.77350e-07	-2.52754e-07	3.24596e-07	6.37974e-07	-1.80471e-07	4.57503e-07	8.06942e-07	-1.39276e-07	6.67666e-07
5.186	4.90772e-08	-5.03557e-08	-1.27849e-09	2.59554e-07	-6.62502e-08	1.93304e-07	-5.38407e-07	8.87473e-08	-4.49659e-07	5.08990e-07	-2.37536e-07	2.71454e-07	7.36903e-07	-2.22307e-07	5.14596e-07	5.79477e-07	-2.53685e-07	3.25792e-07	6.39938e-07	-1.81027e-07	4.58911e-07	8.10161e-07	-1.39832e-07	6.70330e-07
5.210	5.01688e-08	-5.14757e-08	-1.30692e-09	2.61861e-07	-6.68391e-08	1.95022e-07	-5.33256e-07	8.78983e-08	-4.45358e-07	5.12315e-07	-2.39088e-07	2.73227e-07	7.40326e-07	-2.23340e-07	5.16986e-07	5.81598e-07	-2.54614e-07	3.26984e-07	6.41892e-07	-1.81580e-07	4.60313e-07	8.13374e-07	-1.40386e-07	6.72988e-07
5.235	5.12652e-08	-5.26007e-08	-1.33549e-09	2.64174e-07	-6.74296e-08	1.96745e-07	-5.28056e-07	8.70411e-08	-4.41014e-07	5.15644e-07	-2.40642e-07	2.75002e-07	7.43745e-07	-2.24371e-07	5.19374e-07	5.83713e-07	-2.55539e-07	3.28173e-07	6.43837e-07	-1.82130e-07	4.61707e-07	8.16580e-07	-1.40939e-07	6.75640e-07
5.259	5.23664e-08	-5.37305e-08	-1.36417e-09	2.66495e-07	-6.80218e-08	1.98473e-07	-5.22805e-07	8.61756e-08	-4.36629e-07	5.18977e-07	-2.42197e-07	2.76780e-07	7.47160e-07	-2.25402e-07	5.21758e-07	5.85820e-07	-2.56462e-07	3.29358e-07	6.45772e-07	-1.82677e-07	4.63095e-07	8.19778e-07	-1.41491e-07	6.78286e-07
5.284	5.34723e-08	-5.48653e-08	-1.39298e-09	2.68821e-07	-6.86156e-08	2.00205e-07	-5.17504e-07	8.53018e-08	-4.32202e-07	5.22313e-07	-2.43754e-07	2.78559e-07	7.50571e-07	-2.26431e-07	5.24140e-07	5.87920e-07	-2.57382e-07	3.30539e-07	6.47698e-07	-1.83222e-07	4.64476e-07	8.22969e-07	-1.42042e-07	6.80927e-07
5.308	5.45830e-08	-5.60050e-08	-1.42192e-09	2.71154e-07	-6.92110e-08	2.01943e-07	-5.12153e-07	8.44198e-08	-4.27733e-07	5.25653e-07	-2.45313e-07	2.80340e-07	7.53977e-07	-2.27458e-07	5.26519e-07	5.90014e-07	-2.58298e-07	3.31716e-07	6.49614e-07	-1.83764e-07	4.65850e-07	8.26153e-07	-1.42592e-07	6.83561e-07
5.333	5.56985e-08	-5.71494e-08	-1.45098e-09	2.73493e-07	-6.98080e-08	2.03685e-07	-5.06752e-07	8.35296e-08	-4.23222e-07	5.28997e-07	-2.46873e-07	2.82123e-07	7.57379e-07	-2.28484e-07	5.28894e-07	5.92100e-07	-2.59211e-07	3.32889e-07	6.51520e-07	-1.84303e-07	4.67217e-07	8.29329e-07	-1.43140e-07	6.86189e-07
5.358	5.68186e-08	-5.82987e-08	-1.48016e-09	2.75838e-07	-7.04066e-08	2.05431e-07	-5.01302e-07	8.26312e-08	-4.18671e-07	5.32344e-07	-2.48435e-07	2.83908e-07	7.60776e-07	-2.29509e-07	5.31267e-07	5.94179e-07	-2.60122e-07	3.34058e-07	6.53417e-07	-1.84840e-07	4.68577e-07	8.32497e-07	-1.43687e-07	6.88811e-07
5.382	5.79434e-08	-5.94528e-08	-1.50946e-09	2.78189e-07	-7.10067e-08	2.07182e-07	-4.95802e-07	8.17246e-08	-4.14077e-07	5.35694e-07	-2.49999e-07	2.85695e-07	7.64169e-07	-2.30533e-07	5.33636e-07	5.96252e-07	-2.61029e-07	3.35223e-07	6.55304e-07	-1.85374e-07	4.69930e-07	8.35658e-07	-1.44232e-07	6.91426e-07
5.407	5.90728e-08	-6.06117e-08	-1.53888e-09	2.80546e-07	-7.16084e-08	2.08938e-07	-4.90253e-07	8.08100e-08	-4.09443e-07	5.39047e-07	-2.51563e-07	2.87483e-07	7.67557e-07	-2.31555e-07	5.36002e-07	5.98316e-07	-2.61933e-07	3.36384e-07	6.57181e-07	-1.85905e-07	4.71276e-07	8.38812e-07	-1.44777e-07	6.94035e-07
5.431	6.02068e-08	-6.17753e-08	-1.56842e-09	2.82909e-07	-7.22115e-08	2.10697e-07	-4.84655e-07	7.98872e-08	-4.04767e-07	5.42403e-07	-2.53130e-07	2.89274e-07	7.70940e-07	-2.32575e-07	5.38364e-07	6.00374e-07	-2.62834e-07	3.37541e-07	6.59048e-07	-1.86433e-07	4.72615e-07	8.41957e-07	-1.45320e-07	6.96638e-07
5.456	6.13455e-08	-6.29436e-08	-1.59808e-09	2.85278e-07	-7.28162e-08	2.12462e-07	-4.79007e-07	7.89563e-08	-4.00051e-07	5.45763e-07	-2.54698e-07	2.91065e-07	7.74318e-07	-2.33595e-07	5.40724e-07	6.02425e-07	-2.63731e-07	3.38693e-07	6.60905e-07	-1.86958e-07	4.73947e-07	8.45095e-07	-1.45861e-07	6.99234e-07
5.480	6.24886e-08	-6.41165e-08	-1.62786e-09	2.87652e-07	-7.34223e-08	2.14230e-07	-4.73311e-07	7.80174e-08	-3.95294e-07	5.49125e-07	-2.56267e-07	2.92858e-07	7.77692e-07	-2.34612e-07	5.43079e-07	6.04468e-07	-2.64626e-07	3.39842e-07	6.62751e-07	-1.87480e-07	4.75271e-07	8.48225e-07	-1.46401e-07	7.01823e-07
5.505	6.36364e-08	-6.52941e-08	-1.65776e-09	2.90033e-07	-7.40299e-08	2.16003e-07	-4.67567e-07	7.70705e-08	-3.90496e-07	5.52490e-07	-2.57837e-07	2.94653e-07	7.81060e-07	-2.35629e-07	5.45432e-07	6.06503e-07	-2.65517e-07	3.40986e-07	6.64588e-07	-1.88000e-07	4.76588e-07	8.51346e-07	-1.46940e-07	7.04406e-07
5.530	6.47886e-08	-6.64763e-08	-1.68778e-09	2.92419e-07	-7.46388e-08	2.17780e-07	-4.61773e-07	7.61156e-08	-3.85658e-07	5.55858e-07	-2.59409e-07	2.96449e-07	7.84423e-07	-2.36643e-07	5.47780e-07	6.08531e-07	-2.66405e-07	3.42127e-07	6.66415e-07	-1.88517e-07	4.77898e-07	8.54460e-07	-1.47477e-07	7.06982e-07
5.554	6.59452e-08	-6.76632e-08	-1.71791e-09	2.94810e-07	-7.52492e-08	2.19561e-07	-4.55932e-07	7.51527e-08	-3.80779e-07	5.59228e-07	-2.60982e-07	2.98246e-07	7.87781e-07	-2.37656e-07	5.50125e-07	6.10552e-07	-2.67289e-07	3.43263e-07	6.68232e-07	-1.89031e-07	4.79201e-07	8.57565e-07	-1.48013e-07	7.09552e-07
5.579	6.71064e-08	-6.88545e-08	-1.74816e-09	2.97207e-07	-7.58610e-08	2.21346e-07	-4.50042e-07	7.41818e-08	-3.75860e-07	5.62601e-07	-2.62556e-07	3.00045e-07	7.91134e-07	-2.38668e-07	5.52467e-07	6.12565e-07	-2.68170e-07	3.44394e-07	6.70038e-07	-1.89542e-07	4.80496e-07	8.60663e-07	-1.48548e-07	7.12115e-07
5.603	6.82719e-08	-7.00505e-08	-1.77852e-09	2.99609e-07	-7.64742e-08	2.23135e-07	-4.44104e-07	7.32030e-08	-3.70901e-07	5.65976e-07	-2.64131e-07	3.01845e-07	7.94482e-07	-2.39677e-07	5.54804e-07	6.14570e-07	-2.69048e-07	3.45522e-07	6.71834e-07	-1.90050e-07	4.81784e-07	8.63751e-07	-1.49081e-07	7.14670e-07
5.628	6.94419e-08	-7.12509e-08	-1.80900e-09	3.02016e-07	-7.70887e-08	2.24928e-07	-4.38118e-07	7.22164e-08	-3.65901e-07	5.69354e-07	-2.65707e-07	3.03647e-07	7.97823e-07	-2.40686e-07	5.57138e-07	6.16568e-07	-2.69923e-07	3.46645e-07	6.73620e-07	-1.90555e-07	4.83065e-07	8.66832e-07	-1.49613e-07	7.17219e-07
5.652	7.06162e-08	-7.24558e-08	-1.83959e-09	3.04429e-07	-7.77045e-08	2.26725e-07	-4.32084e-07	7.12218e-08	-3.60862e-07	5.72733e-07	-2.67284e-07	3.05449e-07	8.01160e-07	-2.41692e-07	5.59468e-07	6.18557e-07	-2.70794e-07	3.47763e-07	6.75395e-07	-1.91057e-07	4.84338e-07	8.69904e-07	-1.50143e-07	7.19761e-07
5.677	7.17949e-08	-7.36652e-08	-1.87030e-09	3.06847e-07	-7.83216e-08	2.28525e-07	-4.26003e-07	7.02194e-08	-3.55784e-07	5.76115e-07	-2.68862e-07	3.07252e-07	8.04491e-07	-2.42697e-07	5.61794e-07	6.20539e-07	-2.71662e-07	3.48878e-07	6.77160e-07	-1.91556e-07	4.85604e-07	8.72967e-07	-1.50672e-07	7.22295e-07
5.702	7.29778e-08	-7.48789e-08	-1.90111e-09	3.09270e-07	-7.89400e-08	2.30330e-07	-4.19874e-07	6.92092e-08	-3.50665e-07	5.79499e-07	-2.70442e-07	3.09057e-07	8.07816e-07	-2.43700e-07	5.64116e-07	6.22513e-07	-2.72526e-07	3.49988e-07	6.78915e-07	-1.92053e-07	4.86862e-07	8.76022e-07	-1.51199e-07	7.24823e-07
5.726	7.41651e-08	-7.60971e-08	-1.93204e-09	3.11698e-07	-7.95597e-08	2.32138e-07	-4.13698e-07	6.81912e-08	-3.45507e-07	5.82884e-07	-2.72022e-07	3.10863e-07	8.11135e-07	-2.44701e-07	5.66433e-07	6.24480e-07	-2.73387e-07	3.51093e-07	6.80659e-07	-1.92546e-07	4.88113e-07	8.79068e-07	-1.51725e-07	7.27343e-07
5.751	7.53566e-08	-7.73197e-08	-1.96308e-09	3.14130e-07	-8.01806e-08	2.33950e-07	-4.07475e-07	6.71655e-08	-3.40310e-07	5.86272e-07	-2.73602e-07	3.12669e-07	8.14448e-07	-2.45701e-07	5.68747e-07	6.26438e-07	-2.74244e-07	3.52194e-07	6.82392e-07	-1.93036e-07	4.89356e-07	8.82105e-07	-1.52249e-07	7.29856e-07
5.775	7.65524e-08	-7.85466e-08	-1.99423e-09	3.16568e-07	-8.08028e-08	2.35765e-07	-4.01206e-07	6.61320e-08	-3.35074e-07	5.89661e-07	-2.75184e-07	3.14477e-07	8.17756e-07	-2.46699e-07	5.71057e-07	6.28388e-07	-2.75098e-07	3.53290e-07	6.84115e-07	-1.93524e-07	4.90591e-07	8.85134e-07	-1.52772e-07	7.32362e-07
5.800	7.77523e-08	-7.97778e-08	-2.02549e-09	3.19010e-07	-8.14261e-08	2.37584e-07	-3.94889e-07	6.50908e-08	-3.29798e-07	5.93051e-07	-2.76766e-07	3.16285e-07	8.21057e-07	-2.47695e-07	5.73362e-07	6.30330e-07	-2.75948e-07	3.54382e-07	6.85827e-07	-1.94008e-07	4.91819e-07	8.88153e-07	-1.53293e-07	7.34860e-07
5.825	7.89565e-08	-8.10133e-08	-2.05686e-09	3.21456e-07	-8.20506e-08	2.39406e-07	-3.88525e-07	6.40419e-08	-3.24484e-07	5.96443e-07	-2.78349e-07	3.18094e-07	8.24352e-07	-2.48689e-07	5.75663e-07	6.32264e-07	-2.76795e-07	3.55470e-07	6.87528e-07	-1.94489e-07	4.93039e-07	8.91163e-07	-1.53812e-07	7.37351e-07
5.849	8.01648e-08	-8.22531e-08	-2.08834e-09	3.23908e-07	-8.26763e-08	2.41231e-07	-3.82116e-07	6.29854e-08	-3.19130e-07	5.99837e-07	-2.79933e-07	3.19904e-07	8.27641e-07	-2.49681e-07	5.77960e-07	6.34190e-07	-2.77638e-07	3.56552e-07	6.89218e-07	-1.94967e-07	4.94251e-07	8.94165e-07	-1.54330e-07	7.39834e-07
5.874	8.13772e-08	-8.34971e-08	-2.11992e-09	3.26363e-07	-8.33031e-08	2.43060e-07	-3.75660e-07	6.19212e-08	-3.13738e-07	6.03231e-07	-2.81517e-07	3.21714e-07	8.30924e-07	-2.50671e-07	5.80252e-07	6.36108e-07	-2.78477e-07	3.57630e-07	6.90898e-07	-1.95443e-07	4.95456e-07	8.97157e-07	-1.54847e-07	7.42310e-07
5.898	8.25937e-08	-8.47453e-08	-2.15161e-09	3.28824e-07	-8.39311e-08	2.44892e-07	-3.69157e-07	6.08494e-08	-3.08308e-07	6.06627e-07	-2.83102e-07	3.23525e-07	8.34200e-07	-2.51660e-07	5.82540e-07	6.38017e-07	-2.79313e-07	3.58704e-07	6.92567e-07	-1.95915e-07	4.96652e-07	9.00139e-07	-1.55362e-07	7.44778e-07
5.923	8.38143e-08	-8.59977e-08	-2.18341e-09	3.31288e-07	-8.45601e-08	2.46728e-07	-3.62609e-07	5.97701e-08	-3.02839e-07	6.10024e-07	-2.84687e-07	3.25337e-07	8.37470e-07	-2.52646e-07	5.84824e-07	6.39918e-07	-2.80145e-07	3.59773e-07	6.94225e-07	-1.96384e-07	4.97841e-07	9.03113e-07	-1.55875e-07	7.47238e-07
5.947	8.50390e-08	-8.72543e-08	-2.21531e-09	3.33756e-07	-8.51902e-08	2.48566e-07	-3.56015e-07	5.86832e-08	-2.97332e-07	6.13422e-07	-2.86273e-07	3.27149e-07	8.40733e-07	-2.53631e-07	5.87103e-07	6.41810e-07	-2.80974e-07	3.60837e-07	6.95872e-07	-1.96850e-07	4.99022e-07	9.06077e-07	-1.56386e-07	7.49691e-07
5.972	8.62677e-08	-8.85150e-08	-2.24732e-09	3.36229e-07	-8.58213e-08	2.50408e-07	-3.49376e-07	5.75888e-08	-2.91787e-07	6.16821e-07	-2.87859e-07	3.28962e-07	8.43990e-07	-2.54613e-07	5.89377e-07	6.43694e-07	-2.81799e-07	3.61896e-07	6.97508e-07	-1.97312e-07	5.00195e-07	9.09032e-07	-1.56896e-07	7.52135e-07
5.997	8.75003e-08	-8.97798e-08	-2.27943e-09	3.38706e-07	-8.64535e-08	2.52252e-07	-3.42691e-07	5.64868e-08	-2.86204e-07	6.20221e-07	-2.89446e-07	3.30775e-07	8.47240e-07	-2.55593e-07	5.91646e-07	6.45570e-07	-2.82620e-07	3.62950e-07	6.99133e-07	-1.97772e-07	5.01361e-07	9.11977e-07	-1.57405e-07	7.54572e-07
6.021	8.87370e-08	-9.10486e-08	-2.31165e-09	3.41187e-07	-8.70867e-08	2.54100e-07	-3.35961e-07	5.53775e-08	-2.80583e-07	6.23621e-07	-2.91033e-07	3.32588e-07	8.50483e-07	-2.56572e-07	5.93911e-07	6.47437e-07	-2.83437e-07	3.64000e-07	7.00746e-07	-1.98228e-07	5.02518e-07	9.14912e-07	-1.57911e-07	7.57001e-07
6.046	8.99776e-08	-9.23215e-08	-2.34396e-09	3.43671e-07	-8.77209e-08	2.55950e-07	-3.29185e-07	5.42607e-08	-2.74925e-07	6.27022e-07	-2.92620e-07	3.34402e-07	8.53719e-07	-2.57548e-07	5.96171e-07	6.49295e-07	-2.84251e-07	3.65045e-07	7.02349e-07	-1.98682e-07	5.03667e-07	9.17838e-07	-1.58416e-07	7.59421e-07
6.070	9.12221e-08	-9.35985e-08	-2.37638e-09	3.46159e-07	-8.83560e-08	2.57803e-07	-3.22365e-07	5.31365e-08	-2.69229e-07	6.30423e-07	-2.94207e-07	3.36216e-07	8.56948e-07	-2.58522e-07	5.98426e-07	6.51145e-07	-2.85060e-07	3.66085e-07	7.03940e-07	-1.99132e-07	5.04808e-07	9.20754e-07	-1.58920e-07	7.61834e-07
6.095	9.24705e-08	-9.48794e-08	-2.40891e-09	3.48651e-07	-8.89920e-08	2.59659e-07	-3.15500e-07	5.20049e-08	-2.63495e-07	6.33825e-07	-2.95794e-07	3.38030e-07	8.60171e-07	-2.59494e-07	6.00676e-07	6.52986e-07	-2.85866e-07	3.67120e-07	7.05520e-07	-1.99579e-07	5.05941e-07	9.23660e-07	-1.59421e-07	7.64238e-07
6.119	9.37228e-08	-9.61643e-08	-2.44153e-09	3.51147e-07	-8.96290e-08	2.61518e-07	-3.08590e-07	5.08659e-08	-2.57724e-07	6.37226e-07	-2.97382e-07	3.39844e-07	8.63386e-07	-2.60464e-07	6.02921e-07	6.54819e-07	-2.86668e-07	3.68150e-07	7.07089e-07	-2.00023e-07	5.07066e-07	9.26556e-07	-1.59921e-07	7.66635e-07
6.144	9.49789e-08	-9.74531e-08	-2.47425e-09	3.53646e-07	-9.02669e-08	2.63379e-07	-3.01636e-07	4.97196e-08	-2.51916e-07	6.40628e-07	-2.98970e-07	3.41659e-07	8.66594e-07	-2.61432e-07	6.05162e-07	6.56642e-07	-2.87467e-07	3.69175e-07	7.08646e-07	-2.00463e-07	5.08183e-07	9.29442e-07	-1.60419e-07	7.69023e-07
6.169	9.62388e-08	-9.87459e-08	-2.50707e-09	3.56148e-07	-9.09057e-08	2.65243e-07	-2.94638e-07	4.85661e-08	-2.46072e-07	6.44031e-07	-3.00557e-07	3.43473e-07	8.69794e-07	-2.62398e-07	6.07397e-07	6.58457e-07	-2.88261e-07	3.70196e-07	7.10192e-07	-2.00901e-07	5.09292e-07	9.32318e-07	-1.60916e-07	7.71402e-07
6.193	9.75025e-08	-1.00043e-07	-2.53999e-09	3.58654e-07	-9.15453e-08	2.67109e-07	-2.87595e-07	4.74052e-08	-2.40190e-07	6.47433e-07	-3.02145e-07	3.45287e-07	8.72988e-07	-2.63361e-07	6.09627e-07	6.60263e-07	-2.89052e-07	3.71211e-07	7.11727e-07	-2.01335e-07	5.10392e-07	9.35184e-07	-1.61410e-07	7.73773e-07
6.218	9.87700e-08	-1.01343e-07	-2.57301e-09	3.61163e-07	-9.21857e-08	2.68978e-07	-2.80509e-07	4.62372e-08	-2.34272e-07	6.50834e-07	-3.03733e-07	3.47102e-07	8.76174e-07	-2.64322e-07	6.11851e-07	6.62059e-07	-2.89838e-07	3.72221e-07	7.13250e-07	-2.01766e-07	5.11485e-07	9.38039e-07	-1.61903e-07	7.76136e-07
6.242	1.00041e-07	-1.02647e-07	-2.60613e-09	3.63676e-07	-9.28269e-08	2.70849e-07	-2.73379e-07	4.50619e-08	-2.28317e-07	6.54236e-07	-3.05320e-07	3.48916e-07	8.79352e-07	-2.65281e-07	6.14071e-07	6.63847e-07	-2.90621e-07	3.73226e-07	7.14762e-07	-2.02193e-07	5.12569e-07	9.40885e-07	-1.62394e-07	7.78490e-07
6.267	1.01316e-07	-1.03956e-07	-2.63934e-09	3.66191e-07	-9.34690e-08	2.72722e-07	-2.66205e-07	4.38794e-08	-2.22326e-07	6.57637e-07	-3.06908e-07	3.50730e-07	8.82523e-07	-2.66238e-07	6.16285e-07	6.65626e-07	-2.91400e-07	3.74226e-07	7.16262e-07	-2.02618e-07	5.13644e-07	9.43720e-07	-1.62883e-07	7.80836e-07
6.291	1.02595e-07	-1.05267e-07	-2.67265e-09	3.68709e-07	-9.41118e-08	2.74597e-07	-2.58988e-07	4.26898e-08	-2.16298e-07	6.61038e-07	-3.08495e-07	3.52544e-07	8.85686e-07	-2.67192e-07	6.18494e-07	6.67396e-07	-2.92175e-07	3.75221e-07	7.17750e-07	-2.03039e-07	5.14712e-07	9.46544e-07	-1.63371e-07	7.83173e-07
6.316	1.03877e-07	-1.06583e-07	-2.70606e-09	3.71230e-07	-9.47553e-08	2.76475e-07	-2.51728e-07	4.14931e-08	-2.10234e-07	6.64439e-07	-3.10081e-07	3.54357e-07	8.88841e-07	-2.68144e-07	6.20698e-07	6.69156e-07	-2.92945e-07	3.76211e-07	7.19227e-07	-2.03456e-07	5.15770e-07	9.49358e-07	-1.63857e-07	7.85501e-07
6.341	1.05163e-07	-1.07903e-07	-2.73956e-09	3.73754e-07	-9.53995e-08	2.78355e-07	-2.44424e-07	4.02892e-08	-2.04135e-07	6.67838e-07	-3.11668e-07	3.56170e-07	8.91989e-07	-2.69093e-07	6.22896e-07	6.70908e-07	-2.93712e-07	3.77196e-07	7.20692e-07	-2.03871e-07	5.16821e-07	9.52161e-07	-1.64340e-07	7.87821e-07
6.365	1.06453e-07	-1.09226e-07	-2.77315e-09	3.76281e-07	-9.60444e-08	2.80237e-07	-2.37078e-07	3.90783e-08	-1.98000e-07	6.71237e-07	-3.13254e-07	3.57983e-07	8.95128e-07	-2.70040e-07	6.25088e-07	6.72650e-07	-2.94475e-07	3.78175e-07	7.22145e-07	-2.04282e-07	5.17863e-07	9.54954e-07	-1.64822e-07	7.90132e-07
6.390	1.07746e-07	-1.10553e-07	-2.80684e-09	3.78810e-07	-9.66900e-08	2.82120e-07	-2.29689e-07	3.78604e-08	-1.91829e-07	6.74635e-07	-3.14840e-07	3.59795e-07	8.98260e-07	-2.70985e-07	6.27275e-07	6.74382e-07	-2.95233e-07	3.79149e-07	7.23586e-07	-2.04690e-07	5.18897e-07	9.57736e-07	-1.65303e-07	7.92433e-07
6.414	1.09042e-07	-1.11883e-07	-2.84062e-09	3.81342e-07	-9.73363e-08	2.84006e-07	-2.22257e-07	3.66354e-08	-1.85622e-07	6.78032e-07	-3.16425e-07	3.61607e-07	9.01384e-07	-2.71927e-07	6.29456e-07	6.76106e-07	-2.95988e-07	3.80118e-07	7.25016e-07	-2.05094e-07	5.19922e-07	9.60507e-07	-1.65781e-07	7.94726e-07
6.439	1.10343e-07	-1.13217e-07	-2.87449e-09	3.83877e-07	-9.79832e-08	2.85893e-07	-2.14784e-07	3.54035e-08	-1.79380e-07	6.81428e-07	-3.18010e-07	3.63418e-07	9.04499e-07	-2.72867e-07	6.31632e-07	6.77820e-07	-2.96738e-07	3.81082e-07	7.26434e-07	-2.05495e-07	5.20939e-07	9.63268e-07	-1.66257e-07	7.97010e-07
6.463	1.11646e-07	-1.14555e-07	-2.90845e-09	3.86413e-07	-9.86306e-08	2.87783e-07	-2.07268e-07	3.41646e-08	-1.73103e-07	6.84823e-07	-3.19595e-07	3.65229e-07	9.07606e-07	-2.73805e-07	6.33802e-07	6.79525e-07	-2.97484e-07	3.82040e-07	7.27839e-07	-2.05893e-07	5.21947e-07	9.66017e-07	-1.66732e-07	7.99285e-07
6.488	1.12954e-07	-1.15896e-07	-2.94251e-09	3.88952e-07	-9.92787e-08	2.89673e-07	-1.99710e-07	3.29188e-08	-1.66791e-07	6.88217e-07	-3.21178e-07	3.67038e-07	9.10705e-07	-2.74740e-07	6.35966e-07	6.81220e-07	-2.98227e-07	3.82993e-07	7.29233e-07	-2.06287e-07	5.22946e-07	9.68755e-07	-1.67205e-07	8.01551e-07
6.513	1.14264e-07	-1.17241e-07	-2.97665e-09	3.91493e-07	-9.99273e-08	2.91566e-07	-1.92110e-07	3.16661e-08	-1.60444e-07	6.91609e-07	-3.22761e-07	3.68848e-07	9.13796e-07	-2.75672e-07	6.38124e-07	6.82906e-07	-2.98965e-07	3.83941e-07	7.30615e-07	-2.06678e-07	5.23937e-07	9.71483e-07	-1.67675e-07	8.03807e-07
6.537	1.15579e-07	-1.18589e-07	-3.01089e-09	3.94036e-07	-1.00576e-07	2.93460e-07	-1.84468e-07	3.04065e-08	-1.54062e-07	6.95000e-07	-3.24344e-07	3.70656e-07	9.16878e-07	-2.76602e-07	6.40276e-07	6.84582e-07	-2.99698e-07	3.84883e-07	7.31984e-07	-2.07065e-07	5.24919e-07	9.74199e-07	-1.68144e-07	8.06055e-07
6.562	1.16896e-07	-1.19941e-07	-3.04521e-09	3.96582e-07	-1.01226e-07	2.95355e-07	-1.76785e-07	2.91401e-08	-1.47645e-07	6.98389e-07	-3.25926e-07	3.72463e-07	9.19952e-07	-2.77529e-07	6.42423e-07	6.86248e-07	-3.00428e-07	3.85820e-07	7.33342e-07	-2.07449e-07	5.25893e-07	9.76904e-07	-1.68611e-07	8.08293e-07
6.586	1.18217e-07	-1.21297e-07	-3.07962e-09	3.99129e-07	-1.01876e-07	2.97252e-07	-1.69061e-07	2.78669e-08	-1.41194e-07	7.01777e-07	-3.27506e-07	3.74270e-07	9.23017e-07	-2.78454e-07	6.44563e-07	6.87905e-07	-3.01153e-07	3.86752e-07	7.34687e-07	-2.07830e-07	5.26858e-07	9.79597e-07	-1.69076e-07	8.10521e-07
6.611	1.19541e-07	-1.22656e-07	-3.11412e-09	4.01678e-07	-1.02527e-07	2.99151e-07	-1.61296e-07	2.65869e-08	-1.34709e-07	7.05162e-07	-3.29087e-07	3.76076e-07	9.26073e-07	-2.79376e-07	6.46698e-07	6.89552e-07	-3.01874e-07	3.87678e-07	7.36021e-07	-2.08207e-07	5.27814e-07	9.82279e-07	-1.69539e-07	8.12741e-07
6.636	1.20869e-07	-1.24018e-07	-3.14871e-09	4.04228e-07	-1.03178e-07	3.01050e-07	-1.53489e-07	2.53002e-08	-1.28189e-07	7.08546e-07	-3.30666e-07	3.77881e-07	9.29121e-07	-2.80295e-07	6.48826e-07	6.91190e-07	-3.02591e-07	3.88599e-07	7.37342e-07	-2.08581e-07	5.28761e-07	9.84950e-07	-1.70000e-07	8.14951e-07
6.660	1.22200e-07	-1.25384e-07	-3.18338e-09	4.06780e-07	-1.03829e-07	3.02951e-07	-1.45642e-07	2.40067e-08	-1.21636e-07	7.11928e-07	-3.32244e-07	3.79684e-07	9.32160e-07	-2.81212e-07	6.50948e-07	6.92818e-07	-3.03304e-07	3.89514e-07	7.38650e-07	-2.08951e-07	5.29699e-07	9.87610e-07	-1.70459e-07	8.17151e-07
6.685	1.23534e-07	-1.26753e-07	-3.21814e-09	4.09334e-07	-1.04481e-07	3.04853e-07	-1.37755e-07	2.27066e-08	-1.15048e-07	7.15308e-07	-3.33821e-07	3.81487e-07	9.35190e-07	-2.82126e-07	6.53064e-07	6.94435e-07	-3.04012e-07	3.90423e-07	7.39947e-07	-2.09318e-07	5.30629e-07	9.90257e-07	-1.70916e-07	8.19342e-07
6.709	1.24872e-07	-1.28125e-07	-3.25298e-09	4.11889e-07	-1.05133e-07	3.06756e-07	-1.29827e-07	2.13998e-08	-1.08427e-07	7.18686e-07	-3.35398e-07	3.83288e-07	9.38211e-07	-2.83037e-07	6.55174e-07	6.96043e-07	-3.04716e-07	3.91327e-07	7.41231e-07	-2.09681e-07	5.31550e-07	9.92893e-07	-1.71371e-07	8.21523e-07
6.734	1.26213e-07	-1.29501e-07	-3.28791e-09	4.14446e-07	-1.05786e-07	3.08660e-07	-1.21859e-07	2.00864e-08	-1.01772e-07	7.22061e-07	-3.36973e-07	3.85088e-07	9.41223e-07	-2.83946e-07	6.57277e-07	6.97641e-07	-3.05416e-07	3.92226e-07	7.42502e-07	-2.10041e-07	5.32462e-07	9.95518e-07	-1.71824e-07	8.23694e-07
6.758	1.27557e-07	-1.30880e-07	-3.32293e-09	4.17004e-07	-1.06439e-07	3.10565e-07	-1.13850e-07	1.87663e-08	-9.50841e-08	7.25435e-07	-3.38547e-07	3.86887e-07	9.44226e-07	-2.84852e-07	6.59374e-07	6.99229e-07	-3.06111e-07	3.93119e-07	7.43762e-07	-2.10397e-07	5.33365e-07	9.98130e-07	-1.72275e-07	8.25856e-07
6.783	1.28904e-07	-1.32262e-07	-3.35802e-09	4.19563e-07	-1.07092e-07	3.12471e-07	-1.05802e-07	1.74397e-08	-8.83627e-08	7.28805e-07	-3.40120e-07	3.88685e-07	9.47220e-07	-2.85755e-07	6.61465e-07	7.00808e-07	-3.06802e-07	3.94006e-07	7.45008e-07	-2.10749e-07	5.34259e-07	1.00073e-06	-1.72723e-07	8.28008e-07
6.808	1.30255e-07	-1.33648e-07	-3.39320e-09	4.22123e-07	-1.07745e-07	3.14377e-07	-9.77147e-08	1.61066e-08	-8.16080e-08	7.32173e-07	-3.41692e-07	3.90481e-07	9.50204e-07	-2.86656e-07	6.63549e-07	7.02376e-07	-3.07488e-07	3.94887e-07	7.46242e-07	-2.11099e-07	5.35144e-07	1.00332e-06	-1.73170e-07	8.30150e-07
6.832	1.31608e-07	-1.35037e-07	-3.42846e-09	4.24684e-07	-1.08399e-07	3.16285e-07	-8.95874e-08	1.47670e-08	-7.48205e-08	7.35539e-07	-3.43263e-07	3.92276e-07	9.53180e-07	-2.87553e-07	6.65627e-07	7.03934e-07	-3.08170e-07	3.95763e-07	7.47464e-07	-2.11444e-07	5.36020e-07	1.00590e-06	-1.73615e-07	8.32282e-07
6.857	1.32965e-07	-1.36429e-07	-3.46381e-09	4.27246e-07	-1.09053e-07	3.18193e-07	-8.14209e-08	1.34209e-08	-6.80000e-08	7.38902e-07	-3.44832e-07	3.94070e-07	9.56146e-07	-2.88448e-07	6.67698e-07	7.05481e-07	-3.08848e-07	3.96634e-07	7.48673e-07	-2.11786e-07	5.36887e-07	1.00846e-06	-1.74058e-07	8.34404e-07
6.881	1.34325e-07	-1.37824e-07	-3.49923e-09	4.29808e-07	-1.09707e-07	3.20101e-07	-7.32153e-08	1.20683e-08	-6.11470e-08	7.42261e-07	-3.46400e-07	3.95861e-07	9.59102e-07	-2.89340e-07	6.69762e-07	7.07019e-07	-3.09521e-07	3.97498e-07	7.49870e-07	-2.12125e-07	5.37745e-07	1.01101e-06	-1.74498e-07	8.36516e-07
6.906	1.35688e-07	-1.39222e-07	-3.53474e-09	4.32372e-07	-1.10361e-07	3.22010e-07	-6.49707e-08	1.07093e-08	-5.42613e-08	7.45618e-07	-3.47967e-07	3.97652e-07	9.62049e-07	-2.90229e-07	6.71820e-07	7.08547e-07	-3.10190e-07	3.98357e-07	7.51053e-07	-2.12459e-07	5.38594e-07	1.01355e-06	-1.74937e-07	8.38618e-07
6.930	1.37054e-07	-1.40624e-07	-3.57032e-09	4.34936e-07	-1.11016e-07	3.23920e-07	-5.66873e-08	9.34395e-09	-4.73434e-08	7.48972e-07	-3.49532e-07	3.99440e-07	9.64986e-07	-2.91115e-07	6.73871e-07	7.10064e-07	-3.10854e-07	3.99210e-07	7.52224e-07	-2.12791e-07	5.39434e-07	1.01608e-06	-1.75373e-07	8.40710e-07
6.955	1.38423e-07	-1.42029e-07	-3.60598e-09	4.37500e-07	-1.11670e-07	3.25830e-07	-4.83654e-08	7.97222e-09	-4.03932e-08	7.52323e-07	-3.51095e-07	4.01227e-07	9.67914e-07	-2.91998e-07	6.75916e-07	7.11571e-07	-3.11514e-07	4.00057e-07	7.53383e-07	-2.13118e-07	5.40264e-07	1.01860e-06	-1.75807e-07	8.42792e-07
6.980	1.39795e-07	-1.43436e-07	-3.64172e-09	4.40065e-07	-1.12325e-07	3.27740e-07	-4.00050e-08	6.59416e-09	-3.34109e-08	7.55670e-07	-3.52658e-07	4.03012e-07	9.70832e-07	-2.92878e-07	6.77953e-07	7.13067e-07	-3.12169e-07	4.00899e-07	7.54528e-07	-2.13442e-07	5.41086e-07	1.02110e-06	-1.76240e-07	8.44863e-07
7.004	1.41170e-07	-1.44847e-07	-3.67754e-09	4.42631e-07	-1.12980e-07	3.29651e-07	-3.16065e-08	5.20980e-09	-2.63967e-08	7.59014e-07	-3.54218e-07	4.04796e-07	9.73740e-07	-2.93756e-07	6.79984e-07	7.14554e-07	-3.12819e-07	4.01734e-07	7.55661e-07	-2.13763e-07	5.41898e-07	1.02359e-06	-1.76670e-07	8.46924e-07
7.029	1.42548e-07	-1.46261e-07	-3.71344e-09	4.45196e-07	-1.13635e-07	3.31561e-07	-2.31699e-08	3.81918e-09	-1.93508e-08	7.62355e-07	-3.55777e-07	4.06578e-07	9.76638e-07	-2.94630e-07	6.82008e-07	7.16029e-07	-3.13466e-07	4.02564e-07	7.56780e-07	-2.14080e-07	5.42701e-07	1.02607e-06	-1.77097e-07	8.48975e-07
7.053	1.43928e-07	-1.47678e-07	-3.74941e-09	4.47762e-07	-1.14290e-07	3.33472e-07	-1.46955e-08	2.42231e-09	-1.22732e-08	7.65692e-07	-3.57334e-07	4.08357e-07	9.79526e-07	-2.95501e-07	6.84025e-07	7.17495e-07	-3.14107e-07	4.03388e-07	7.57887e-07	-2.14393e-07	5.43495e-07	1.02854e-06	-1.77523e-07	8.51016e-07
7.078	1.45312e-07	-1.49098e-07	-3.78546e-09	4.50328e-07	-1.14945e-07	3.35383e-07	-6.18347e-09	1.01924e-09	-5.16423e-09	7.69025e-07	-3.58890e-07	4.10135e-07	9.82405e-07	-2.96370e-07	6.86035e-07	7.18950e-07	-3.14744e-07	4.04206e-07	7.58981e-07	-2.14702e-07	5.44279e-07	1.03099e-06	-1.77946e-07	8.53046e-07
7.102	1.46699e-07	-1.50521e-07	-3.82159e-09	4.52893e-07	-1.15599e-07	3.37294e-07	2.36607e-09	-3.90007e-10	1.97606e-09	7.72355e-07	-3.60444e-07	4.11911e-07	9.85273e-07	-2.97235e-07	6.88038e-07	7.20394e-07	-3.15376e-07	4.05018e-07	7.60062e-07	-2.15008e-07	5.45054e-07	1.03343e-06	-1.78368e-07	8.55065e-07
7.127	1.48089e-07	-1.51946e-07	-3.85779e-09	4.55459e-07	-1.16254e-07	3.39204e-07	1.09529e-08	-1.80540e-09	9.14751e-09	7.75681e-07	-3.61996e-07	4.13684e-07	9.88131e-07	-2.98097e-07	6.90034e-07	7.21828e-07	-3.16004e-07	4.05824e-07	7.61130e-07	-2.15310e-07	5.45820e-07	1.03586e-06	-1.78787e-07	8.57074e-07
7.152	1.49481e-07	-1.53375e-07	-3.89407e-09	4.58024e-07	-1.16909e-07	3.41115e-07	1.95769e-08	-3.22692e-09	1.63499e-08	7.79002e-07	-3.63546e-07	4.15456e-07	9.90979e-07	-2.98956e-07	6.92023e-07	7.23251e-07	-3.16627e-07	4.06624e-07	7.62185e-07	-2.15608e-07	5.46576e-07	1.03828e-06	-1.79204e-07	8.59072e-07
7.176	1.50876e-07	-1.54807e-07	-3.93041e-09	4.60589e-07	-1.17564e-07	3.43025e-07	2.82377e-08	-4.65451e-09	2.35832e-08	7.82320e-07	-3.65095e-07	4.17226e-07	9.93817e-07	-2.99812e-07	6.94004e-07	7.24664e-07	-3.17245e-07	4.07418e-07	7.63227e-07	-2.15903e-07	5.47324e-07	1.04068e-06	-1.79618e-07	8.61060e-07
7.201	1.52275e-07	-1.56241e-07	-3.96684e-09	4.63154e-07	-1.18218e-07	3.44935e-07	3.69353e-08	-6.08817e-09	3.08472e-08	7.85634e-07	-3.66641e-07	4.18993e-07	9.96644e-07	-3.00665e-07	6.95978e-07	7.26065e-07	-3.17859e-07	4.08206e-07	7.64255e-07	-2.16194e-07	5.48061e-07	1.04307e-06	-1.80031e-07	8.63037e-07
7.225	1.53676e-07	-1.57679e-07	-4.00333e-09	4.65718e-07	-1.18873e-07	3.46845e-07	4.56695e-08	-7.52785e-09	3.81416e-08	7.88943e-07	-3.68186e-07	4.20758e-07	9.99461e-07	-3.01515e-07	6.97946e-07	7.27457e-07	-3.18468e-07	4.08988e-07	7.65271e-07	-2.16481e-07	5.48789e-07	1.04544e-06	-1.80441e-07	8.65003e-07
7.250	1.55079e-07	-1.59119e-07	-4.03990e-09	4.68281e-07	-1.19527e-07	3.48754e-07	5.44400e-08	-8.97352e-09	4.54665e-08	7.92249e-07	-3.69728e-07	4.22520e-07	1.00227e-06	-3.02362e-07	6.99905e-07	7.28837e-07	-3.19073e-07	4.09765e-07	7.66273e-07	-2.16765e-07	5.49508e-07	1.04781e-06	-1.80849e-07	8.66959e-07
7.274	1.56486e-07	-1.60562e-07	-4.07654e-09	4.70844e-07	-1.20181e-07	3.50662e-07	6.32467e-08	-1.04252e-08	5.28216e-08	7.95549e-07	-3.71268e-07	4.24281e-07	1.00506e-06	-3.03205e-07	7.01858e-07	7.30207e-07	-3.19672e-07	4.10535e-07	7.67262e-07	-2.17045e-07	5.50217e-07	1.05016e-06	-1.81254e-07	8.68903e-07
7.299	1.57895e-07	-1.62008e-07	-4.11325e-09	4.73406e-07	-1.20835e-07	3.52570e-07	7.20894e-08	-1.18827e-08	6.02067e-08	7.98846e-07	-3.72807e-07	4.26039e-07	1.00785e-06	-3.04045e-07	7.03803e-07	7.31565e-07	-3.20267e-07	4.11299e-07	7.68238e-07	-2.17321e-07	5.50917e-07	1.05249e-06	-1.81658e-07	8.70837e-07
7.324	1.59307e-07	-1.63457e-07	-4.15003e-09	4.75967e-07	-1.21489e-07	3.54478e-07	8.09680e-08	-1.33462e-08	6.76218e-08	8.02137e-07	-3.74343e-07	4.27794e-07	1.01062e-06	-3.04883e-07	7.05740e-07	7.32913e-07	-3.20857e-07	4.12056e-07	7.69200e-07	-2.17593e-07	5.51607e-07	1.05482e-06	-1.82059e-07	8.72760e-07
7.348	1.60721e-07	-1.64908e-07	-4.18688e-09	4.78527e-07	-1.22142e-07	3.56384e-07	8.98821e-08	-1.48156e-08	7.50666e-08	8.05424e-07	-3.75877e-07	4.29547e-07	1.01339e-06	-3.05716e-07	7.07670e-07	7.34250e-07	-3.21442e-07	4.12808e-07	7.70149e-07	-2.17861e-07	5.52288e-07	1.05713e-06	-1.82458e-07	8.74671e-07
7.373	1.62138e-07	-1.66362e-07	-4.22379e-09	4.81086e-07	-1.22795e-07	3.58290e-07	9.88317e-08	-1.62907e-08	8.25410e-08	8.08706e-07	-3.77409e-07	4.31298e-07	1.01614e-06	-3.06547e-07	7.09593e-07	7.35577e-07	-3.22023e-07	4.13554e-07	7.71085e-07	-2.18126e-07	5.52959e-07	1.05943e-06	-1.82854e-07	8.76572e-07
7.397	1.63558e-07	-1.67819e-07	-4.26078e-09	4.83643e-07	-1.23448e-07	3.60195e-07	1.07817e-07	-1.77717e-08	9.00448e-08	8.11983e-07	-3.78938e-07	4.33045e-07	1.01888e-06	-3.07374e-07	7.11508e-07	7.36892e-07	-3.22599e-07	4.14293e-07	7.72008e-07	-2.18387e-07	5.53621e-07	1.06171e-06	-1.83248e-07	8.78461e-07
7.422	1.64981e-07	-1.69279e-07	-4.29784e-09	4.86200e-07	-1.24101e-07	3.62099e-07	1.16836e-07	-1.92585e-08	9.75779e-08	8.15255e-07	-3.80465e-07	4.34790e-07	1.02161e-06	-3.08198e-07	7.13415e-07	7.38196e-07	-3.23170e-07	4.15026e-07	7.72917e-07	-2.18644e-07	5.54272e-07	1.06398e-06	-1.83640e-07	8.80340e-07
7.447	1.66406e-07	-1.70741e-07	-4.33496e-09	4.88755e-07	-1.24753e-07	3.64002e-07	1.25891e-07	-2.07511e-08	1.05140e-07	8.18523e-07	-3.81990e-07	4.36533e-07	1.02433e-06	-3.09019e-07	7.15315e-07	7.39489e-07	-3.23736e-07	4.15753e-07	7.73812e-07	-2.18898e-07	5.54915e-07	1.06624e-06	-1.84029e-07	8.82207e-07
7.471	1.67833e-07	-1.72206e-07	-4.37215e-09	4.91309e-07	-1.25405e-07	3.65904e-07	1.34981e-07	-2.22493e-08	1.12731e-07	8.21784e-07	-3.83512e-07	4.38272e-07	1.02704e-06	-3.09836e-07	7.17207e-07	7.40771e-07	-3.24297e-07	4.16474e-07	7.74694e-07	-2.19147e-07	5.55547e-07	1.06848e-06	-1.84417e-07	8.84062e-07
7.496	1.69264e-07	-1.73673e-07	-4.40941e-09	4.93861e-07	-1.26056e-07	3.67804e-07	1.44105e-07	-2.37532e-08	1.20352e-07	8.25041e-07	-3.85032e-07	4.40009e-07	1.02974e-06	-3.10650e-07	7.19091e-07	7.42042e-07	-3.24853e-07	4.17189e-07	7.75563e-07	-2.19393e-07	5.56170e-07	1.07071e-06	-1.84801e-07	8.85907e-07
7.520	1.70696e-07	-1.75143e-07	-4.44673e-09	4.96411e-07	-1.26707e-07	3.69704e-07	1.53263e-07	-2.52628e-08	1.28000e-07	8.28292e-07	-3.86549e-07	4.41743e-07	1.03243e-06	-3.11461e-07	7.20968e-07	7.43302e-07	-3.25405e-07	4.17897e-07	7.76418e-07	-2.19635e-07	5.56783e-07	1.07292e-06	-1.85184e-07	8.87740e-07
7.545	1.72132e-07	-1.76616e-07	-4.48412e-09	4.98960e-07	-1.27358e-07	3.71602e-07	1.62456e-07	-2.67781e-08	1.35677e-07	8.31538e-07	-3.88064e-07	4.43474e-07	1.03510e-06	-3.12268e-07	7.22836e-07	7.44551e-07	-3.25952e-07	4.18599e-07	7.77259e-07	-2.19873e-07	5.57386e-07	1.07513e-06	-1.85564e-07	8.89562e-07
7.569	1.73569e-07	-1.78091e-07	-4.52157e-09	5.01507e-07	-1.28008e-07	3.73499e-07	1.71682e-07	-2.82989e-08	1.43383e-07	8.34778e-07	-3.89576e-07	4.45202e-07	1.03777e-06	-3.13072e-07	7.24697e-07	7.45788e-07	-3.26493e-07	4.19295e-07	7.78087e-07	-2.20107e-07	5.57980e-07	1.07731e-06	-1.85941e-07	8.91372e-07
7.594	1.75009e-07	-1.79569e-07	-4.55909e-09	5.04052e-07	-1.28657e-07	3.75394e-07	1.80942e-07	-2.98253e-08	1.51117e-07	8.38013e-07	-3.91085e-07	4.46927e-07	1.04042e-06	-3.13872e-07	7.26550e-07	7.47014e-07	-3.27030e-07	4.19984e-07	7.78901e-07	-2.20337e-07	5.58564e-07	1.07949e-06	-1.86317e-07	8.93171e-07
7.619	1.76452e-07	-1.81049e-07	-4.59667e-09	5.06595e-07	-1.29307e-07	3.77288e-07	1.90236e-07	-3.13572e-08	1.58879e-07	8.41242e-07	-3.92592e-07	4.48649e-07	1.04306e-06	-3.14669e-07	7.28395e-07	7.48229e-07	-3.27562e-07	4.20667e-07	7.79701e-07	-2.20563e-07	5.59138e-07	1.08165e-06	-1.86689e-07	8.94958e-07
7.643	1.77897e-07	-1.82532e-07	-4.63432e-09	5.09135e-07	-1.29955e-07	3.79180e-07	1.99563e-07	-3.28946e-08	1.66668e-07	8.44465e-07	-3.94096e-07	4.50368e-07	1.04569e-06	-3.15463e-07	7.30231e-07	7.49433e-07	-3.28089e-07	4.21344e-07	7.80488e-07	-2.20786e-07	5.59702e-07	1.08379e-06	-1.87060e-07	8.96734e-07
7.668	1.79345e-07	-1.84017e-07	-4.67203e-09	5.11674e-07	-1.30603e-07	3.81071e-07	2.08923e-07	-3.44375e-08	1.74486e-07	8.47682e-07	-3.95598e-07	4.52084e-07	1.04831e-06	-3.16253e-07	7.32060e-07	7.50626e-07	-3.28611e-07	4.22014e-07	7.81261e-07	-2.21005e-07	5.60256e-07	1.08593e-06	-1.87428e-07	8.98498e-07
7.692	1.80795e-07	-1.85504e-07	-4.70980e-09	5.14210e-07	-1.31250e-07	3.82960e-07	2.18317e-07	-3.59858e-08	1.82331e-07	8.50893e-07	-3.97096e-07	4.53797e-07	1.05092e-06	-3.17039e-07	7.33881e-07	7.51807e-07	-3.29128e-07	4.22678e-07	7.82020e-07	-2.21219e-07	5.60801e-07	1.08804e-06	-1.87793e-07	9.00250e-07
7.717	1.82247e-07	-1.86994e-07	-4.74763e-09	5.16744e-07	-1.31897e-07	3.84847e-07	2.27743e-07	-3.75396e-08	1.90203e-07	8.54098e-07	-3.98592e-07	4.55506e-07	1.05352e-06	-3.17822e-07	7.35694e-07	7.52976e-07	-3.29640e-07	4.23336e-07	7.82765e-07	-2.21430e-07	5.61335e-07	1.09015e-06	-1.88156e-07	9.01991e-07
7.741	1.83701e-07	-1.88487e-07	-4.78552e-09	5.19276e-07	-1.32543e-07	3.86732e-07	2.37202e-07	-3.90987e-08	1.98103e-07	8.57297e-07	-4.00085e-07	4.57212e-07	1.05610e-06	-3.18602e-07	7.37498e-07	7.54134e-07	-3.30147e-07	4.23987e-07	7.83497e-07	-2.21637e-07	5.61860e-07	1.09224e-06	-1.88517e-07	9.03720e-07
7.766	1.85158e-07	-1.89982e-07	-4.82347e-09	5.21804e-07	-1.33189e-07	3.88616e-07	2.46693e-07	-4.06632e-08	2.06030e-07	8.60489e-07	-4.01575e-07	4.58914e-07	1.05867e-06	-3.19378e-07	7.39294e-07	7.55281e-07	-3.30649e-07	4.24632e-07	7.84214e-07	-2.21840e-07	5.62374e-07	1.09431e-06	-1.88875e-07	9.05436e-07
7.791	1.86618e-07	-1.91479e-07	-4.86149e-09	5.24330e-07	-1.33834e-07	3.90497e-07	2.56217e-07	-4.22330e-08	2.13984e-07	8.63675e-07	-4.03062e-07	4.60614e-07	1.06123e-06	-3.20150e-07	7.41082e-07	7.56417e-07	-3.31146e-07	4.25270e-07	7.84918e-07	-2.22039e-07	5.62879e-07	1.09637e-06	-1.89231e-07	9.07142e-07
7.815	1.88079e-07	-1.92979e-07	-4.89956e-09	5.26854e-07	-1.34478e-07	3.92376e-07	2.65772e-07	-4.38081e-08	2.21964e-07	8.66855e-07	-4.04545e-07	4.62309e-07	1.06378e-06	-3.20919e-07	7.42862e-07	7.57540e-07	-3.31638e-07	4.25902e-07	7.85608e-07	-2.22234e-07	5.63374e-07	1.09842e-06	-1.89584e-07	9.08835e-07
7.840	1.89543e-07	-1.94481e-07	-4.93769e-09	5.29374e-07	-1.35121e-07	3.94253e-07	2.75360e-07	-4.53884e-08	2.29971e-07	8.70028e-07	-4.06026e-07	4.64001e-07	1.06632e-06	-3.21684e-07	7.44633e-07	7.58653e-07	-3.32125e-07	4.26527e-07	7.86284e-07	-2.22426e-07	5.63858e-07	1.10045e-06	-1.89935e-07	9.10516e-07
7.864	1.91009e-07	-1.95985e-07	-4.97588e-09	5.31892e-07	-1.35764e-07	3.96128e-07	2.84979e-07	-4.69740e-08	2.38005e-07	8.73194e-07	-4.07504e-07	4.65690e-07	1.06884e-06	-3.22446e-07	7.46396e-07	7.59753e-07	-3.32607e-07	4.27146e-07	7.86946e-07	-2.22613e-07	5.64333e-07	1.10247e-06	-1.90283e-07	9.12185e-07
7.889	1.92477e-07	-1.97491e-07	-5.01413e-09	5.34406e-07	-1.36405e-07	3.98001e-07	2.94630e-07	-4.85648e-08	2.46065e-07	8.76354e-07	-4.08978e-07	4.67375e-07	1.07135e-06	-3.23204e-07	7.48151e-07	7.60843e-07	-3.33084e-07	4.27759e-07	7.87594e-07	-2.22796e-07	5.64798e-07	1.10447e-06	-1.90629e-07	9.13842e-07
7.913	1.93948e-07	-1.99000e-07	-5.05244e-09	5.36917e-07	-1.37046e-07	3.99871e-07	3.04312e-07	-5.01607e-08	2.54151e-07	8.79506e-07	-4.10450e-07	4.69057e-07	1.07385e-06	-3.23958e-07	7.49897e-07	7.61920e-07	-3.33556e-07	4.28364e-07	7.88228e-07	-2.22975e-07	5.65252e-07	1.10646e-06	-1.90972e-07	9.15487e-07
7.938	1.95420e-07	-2.00511e-07	-5.09080e-09	5.39425e-07	-1.37686e-07	4.01739e-07	3.14025e-07	-5.17617e-08	2.62263e-07	8.82652e-07	-4.11918e-07	4.70734e-07	1.07634e-06	-3.24709e-07	7.51634e-07	7.62986e-07	-3.34022e-07	4.28964e-07	7.88847e-07	-2.23151e-07	5.65697e-07	1.10843e-06	-1.91313e-07	9.17120e-07
7.963	1.96895e-07	-2.02024e-07	-5.12922e-09	5.41930e-07	-1.38326e-07	4.03604e-07	3.23769e-07	-5.33679e-08	2.70401e-07	8.85791e-07	-4.13383e-07	4.72408e-07	1.07882e-06	-3.25456e-07	7.53363e-07	7.64040e-07	-3.34484e-07	4.29556e-07	7.89453e-07	-2.23322e-07	5.66131e-07	1.11039e-06	-1.91651e-07	9.18741e-07
7.987	1.98372e-07	-2.03540e-07	-5.16770e-09	5.44431e-07	-1.38964e-07	4.05467e-07	3.33544e-07	-5.49791e-08	2.78565e-07	8.88923e-07	-4.14844e-07	4.74079e-07	1.08128e-06	-3.26199e-07	7.55084e-07	7.65083e-07	-3.34940e-07	4.30142e-07	7.90045e-07	-2.23489e-07	5.66555e-07	1.11234e-06	-1.91986e-07	9.20350e-07
8.012	1.99851e-07	-2.05057e-07	-5.20623e-09	5.46929e-07	-1.39602e-07	4.07327e-07	3.43350e-07	-5.65954e-08	2.86754e-07	8.92047e-07	-4.16302e-07	4.75745e-07	1.08373e-06	-3.26939e-07	7.56796e-07	7.66114e-07	-3.35392e-07	4.30722e-07	7.90623e-07	-2.23653e-07	5.66970e-07	1.11427e-06	-1.92319e-07	9.21946e-07
8.036	2.01332e-07	-2.06577e-07	-5.24482e-09	5.49423e-07	-1.40238e-07	4.09185e-07	3.53185e-07	-5.82167e-08	2.94969e-07	8.95165e-07	-4.17757e-07	4.77407e-07	1.08617e-06	-3.27675e-07	7.58499e-07	7.67133e-07	-3.35838e-07	4.31295e-07	7.91186e-07	-2.23812e-07	5.67374e-07	1.11618e-06	-1.92650e-07	9.23530e-07
8.061	2.02816e-07	-2.08099e-07	-5.28346e-09	5.51914e-07	-1.40874e-07	4.11040e-07	3.63052e-07	-5.98429e-08	3.03209e-07	8.98274e-07	-4.19208e-07	4.79066e-07	1.08860e-06	-3.28407e-07	7.60194e-07	7.68140e-07	-3.36279e-07	4.31861e-07	7.91735e-07	-2.23968e-07	5.67768e-07	1.11808e-06	-1.92977e-07	9.25101e-07
8.086	2.04301e-07	-2.09623e-07	-5.32216e-09	5.54400e-07	-1.41509e-07	4.12891e-07	3.72948e-07	-6.14742e-08	3.11474e-07	9.01377e-07	-4.20656e-07	4.80721e-07	1.09102e-06	-3.29135e-07	7.61880e-07	7.69135e-07	-3.36714e-07	4.32421e-07	7.92270e-07	-2.24119e-07	5.68151e-07	1.11996e-06	-1.93303e-07	9.26661e-07
8.110	2.05789e-07	-2.11150e-07	-5.36091e-09	5.56883e-07	-1.42142e-07	4.14740e-07	3.82874e-07	-6.31103e-08	3.19763e-07	9.04472e-07	-4.22101e-07	4.82371e-07	1.09342e-06	-3.29860e-07	7.63557e-07	7.70119e-07	-3.37145e-07	4.32974e-07	7.92791e-07	-2.24266e-07	5.68525e-07	1.12183e-06	-1.93625e-07	9.28207e-07
8.135	2.07278e-07	-2.12678e-07	-5.39971e-09	5.59362e-07	-1.42775e-07	4.16586e-07	3.92829e-07	-6.47513e-08	3.28078e-07	9.07559e-07	-4.23541e-07	4.84018e-07	1.09581e-06	-3.30580e-07	7.65226e-07	7.71091e-07	-3.37570e-07	4.33520e-07	7.93298e-07	-2.24410e-07	5.68888e-07	1.12369e-06	-1.93945e-07	9.29742e-07
8.159	2.08770e-07	-2.14208e-07	-5.43857e-09	5.61836e-07	-1.43407e-07	4.18429e-07	4.02814e-07	-6.63972e-08	3.36417e-07	9.10639e-07	-4.24979e-07	4.85660e-07	1.09818e-06	-3.31297e-07	7.66885e-07	7.72051e-07	-3.37991e-07	4.34060e-07	7.93790e-07	-2.24549e-07	5.69241e-07	1.12553e-06	-1.94263e-07	9.31264e-07
8.184	2.10263e-07	-2.15741e-07	-5.47747e-09	5.64307e-07	-1.44037e-07	4.20269e-07	4.12829e-07	-6.80479e-08	3.44781e-07	9.13710e-07	-4.26412e-07	4.87298e-07	1.10055e-06	-3.32011e-07	7.68536e-07	7.72999e-07	-3.38406e-07	4.34593e-07	7.94268e-07	-2.24684e-07	5.69584e-07	1.12735e-06	-1.94578e-07	9.32773e-07
8.208	2.11759e-07	-2.17275e-07	-5.51643e-09	5.66773e-07	-1.44667e-07	4.22106e-07	4.22872e-07	-6.97033e-08	3.53169e-07	9.16774e-07	-4.27842e-07	4.88932e-07	1.10290e-06	-3.32720e-07	7.70178e-07	7.73935e-07	-3.38816e-07	4.35119e-07	7.94731e-07	-2.24815e-07	5.69916e-07	1.12916e-06	-1.94890e-07	9.34269e-07
8.233	2.13256e-07	-2.18812e-07	-5.55544e-09	5.69235e-07	-1.45295e-07	4.23939e-07	4.32944e-07	-7.13636e-08	3.61581e-07	9.19830e-07	-4.29268e-07	4.90562e-07	1.10524e-06	-3.33425e-07	7.71811e-07	7.74859e-07	-3.39220e-07	4.35639e-07	7.95181e-07	-2.24942e-07	5.70238e-07	1.13095e-06	-1.95199e-07	9.35753e-07
8.258	2.14756e-07	-2.20350e-07	-5.59451e-09	5.71692e-07	-1.45922e-07	4.25770e-07	4.43045e-07	-7.30286e-08	3.70017e-07	9.22878e-07	-4.30690e-07	4.92188e-07	1.10756e-06	-3.34127e-07	7.73435e-07	7.75771e-07	-3.39620e-07	4.36152e-07	7.95616e-07	-2.25065e-07	5.70550e-07	1.13273e-06	-1.95506e-07	9.37225e-07
8.282	2.16257e-07	-2.21891e-07	-5.63362e-09	5.74145e-07	-1.46548e-07	4.27596e-07	4.53175e-07	-7.46982e-08	3.78477e-07	9.25918e-07	-4.32109e-07	4.93809e-07	1.10987e-06	-3.34825e-07	7.75050e-07	7.76672e-07	-3.40014e-07	4.36658e-07	7.96036e-07	-2.25184e-07	5.70852e-07	1.13449e-06	-1.95811e-07	9.38683e-07
8.307	2.17760e-07	-2.23433e-07	-5.67278e-09	5.76593e-07	-1.47173e-07	4.29420e-07	4.63333e-07	-7.63726e-08	3.86960e-07	9.28949e-07	-4.33524e-07	4.95425e-07	1.11217e-06	-3.35518e-07	7.76656e-07	7.77560e-07	-3.40403e-07	4.37157e-07	7.96443e-07	-2.25299e-07	5.71143e-07	1.13624e-06	-1.96112e-07	9.40129e-07
8.331	2.19266e-07	-2.24978e-07	-5.71199e-09	5.79036e-07	-1.47797e-07	4.31239e-07	4.73519e-07	-7.80516e-08	3.95467e-07	9.31972e-07	-4.34935e-07	4.97038e-07	1.11446e-06	-3.36208e-07	7.78253e-07	7.78436e-07	-3.40786e-07	4.37650e-07	7.96834e-07	-2.25410e-07	5.71424e-07	1.13797e-06	-1.96411e-07	9.41562e-07
8.356	2.20773e-07	-2.26524e-07	-5.75125e-09	5.81475e-07	-1.48420e-07	4.33056e-07	4.83733e-07	-7.97352e-08	4.03997e-07	9.34987e-07	-4.36342e-07	4.98646e-07	1.11674e-06	-3.36894e-07	7.79841e-07	7.79300e-07	-3.41164e-07	4.38136e-07	7.97212e-07	-2.25517e-07	5.71695e-07	1.13969e-06	-1.96707e-07	9.42983e-07
8.380	2.22282e-07	-2.28072e-07	-5.79056e-09	5.83909e-07	-1.49041e-07	4.34868e-07	4.93974e-07	-8.14233e-08	4.12551e-07	9.37994e-07	-4.37745e-07	5.00249e-07	1.11900e-06	-3.37576e-07	7.81420e-07	7.80152e-07	-3.41537e-07	4.38615e-07	7.97574e-07	-2.25619e-07	5.71955e-07	1.14139e-06	-1.97001e-07	9.44390e-07
8.405	2.23792e-07	-2.29622e-07	-5.82991e-09	5.86338e-07	-1.49661e-07	4.36677e-07	5.04244e-07	-8.31161e-08	4.21127e-07	9.40991e-07	-4.39144e-07	5.01848e-07	1.12124e-06	-3.38254e-07	7.82989e-07	7.80992e-07	-3.41905e-07	4.39087e-07	7.97923e-07	-2.25718e-07	5.72205e-07	1.14308e-06	-1.97292e-07	9.45784e-07
8.430	2.25305e-07	-2.31174e-07	-5.86932e-09	5.88761e-07	-1.50279e-07	4.38482e-07	5.14540e-07	-8.48133e-08	4.29727e-07	9.43981e-07	-4.40539e-07	5.03442e-07	1.12348e-06	-3.38928e-07	7.84550e-07	7.81820e-07	-3.42268e-07	4.39552e-07	7.98257e-07	-2.25812e-07	5.72444e-07	1.14475e-06	-1.97580e-07	9.47166e-07
8.454	2.26819e-07	-2.32728e-07	-5.90877e-09	5.91180e-07	-1.50897e-07	4.40283e-07	5.24864e-07	-8.65150e-08	4.38349e-07	9.46961e-07	-4.41930e-07	5.05031e-07	1.12570e-06	-3.39599e-07	7.86101e-07	7.82636e-07	-3.42625e-07	4.40011e-07	7.98576e-07	-2.25903e-07	5.72673e-07	1.14640e-06	-1.97866e-07	9.48535e-07
8.479	2.28336e-07	-2.34284e-07	-5.94827e-09	5.93593e-07	-1.51513e-07	4.42080e-07	5.35215e-07	-8.82212e-08	4.46994e-07	9.49933e-07	-4.43316e-07	5.06616e-07	1.12791e-06	-3.40265e-07	7.87643e-07	7.83439e-07	-3.42977e-07	4.40463e-07	7.98881e-07	-2.25989e-07	5.72892e-07	1.14804e-06	-1.98148e-07	9.49890e-07
8.503	2.29854e-07	-2.35841e-07	-5.98781e-09	5.96001e-07	-1.52127e-07	4.43874e-07	5.45593e-07	-8.99318e-08	4.55661e-07	9.52895e-07	-4.44699e-07	5.08196e-07	1.13010e-06	-3.40927e-07	7.89176e-07	7.84231e-07	-3.43323e-07	4.40908e-07	7.99171e-07	-2.26071e-07	5.73100e-07	1.14966e-06	-1.98428e-07	9.51233e-07
8.528	2.31373e-07	-2.37401e-07	-6.02740e-09	5.98403e-07	-1.52740e-07	4.45663e-07	5.55997e-07	-9.16468e-08	4.64350e-07	9.55849e-07	-4.46078e-07	5.09772e-07	1.13228e-06	-3.41585e-07	7.90699e-07	7.85010e-07	-3.43664e-07	4.41346e-07	7.99447e-07	-2.26149e-07	5.73298e-07	1.15127e-06	-1.98706e-07	9.52562e-07
8.552	2.32895e-07	-2.38962e-07	-6.06703e-09	6.00800e-07	-1.53352e-07	4.47448e-07	5.66428e-07	-9.33661e-08	4.73062e-07	9.58794e-07	-4.47452e-07	5.11342e-07	1.13445e-06	-3.42239e-07	7.92213e-07	7.85777e-07	-3.44000e-07	4.41777e-07	7.99708e-07	-2.26223e-07	5.73485e-07	1.15286e-06	-1.98980e-07	9.53878e-07
8.577	2.34418e-07	-2.40525e-07	-6.10671e-09	6.03191e-07	-1.53962e-07	4.49229e-07	5.76885e-07	-9.50898e-08	4.81795e-07	9.61730e-07	-4.48822e-07	5.12908e-07	1.13661e-06	-3.42889e-07	7.93718e-07	7.86532e-07	-3.44330e-07	4.42202e-07	7.99954e-07	-2.26293e-07	5.73662e-07	1.15443e-06	-1.99252e-07	9.55181e-07
8.602	2.35943e-07	-2.42089e-07	-6.14644e-09	6.05577e-07	-1.54571e-07	4.51005e-07	5.87368e-07	-9.68178e-08	4.90551e-07	9.64656e-07	-4.50188e-07	5.14469e-07	1.13875e-06	-3.43535e-07	7.95213e-07	7.87274e-07	-3.44655e-07	4.42619e-07	8.00186e-07	-2.26358e-07	5.73828e-07	1.15599e-06	-1.99521e-07	9.56471e-07
8.626	2.37469e-07	-2.43656e-07	-6.18621e-09	6.07956e-07	-1.55179e-07	4.52778e-07	5.97878e-07	-9.85501e-08	4.99328e-07	9.67573e-07	-4.51549e-07	5.16024e-07	1.14088e-06	-3.44177e-07	7.96699e-07	7.88005e-07	-3.44975e-07	4.43030e-07	8.00403e-07	-2.26420e-07	5.73984e-07	1.15754e-06	-1.99787e-07	9.57748e-07
8.651	2.38998e-07	-2.45224e-07	-6.22602e-09	6.10330e-07	-1.55785e-07	4.54545e-07	6.08413e-07	-1.00287e-07	5.08126e-07	9.70481e-07	-4.52906e-07	5.17575e-07	1.14299e-06	-3.44815e-07	7.98175e-07	7.88723e-07	-3.45289e-07	4.43433e-07	8.00606e-07	-2.26477e-07	5.74129e-07	1.15906e-06	-2.00051e-07	9.59011e-07
8.675	2.40528e-07	-2.46793e-07	-6.26587e-09	6.12698e-07	-1.56389e-07	4.56309e-07	6.18973e-07	-1.02027e-07	5.16946e-07	9.73379e-07	-4.54259e-07	5.19121e-07	1.14509e-06	-3.45448e-07	7.99642e-07	7.89428e-07	-3.45598e-07	4.43830e-07	8.00794e-07	-2.26530e-07	5.74263e-07	1.16057e-06	-2.00312e-07	9.60261e-07
8.700	2.42059e-07	-2.48365e-07	-6.30577e-09	6.15060e-07	-1.56992e-07	4.58068e-07	6.29559e-07	-1.03772e-07	5.25786e-07	9.76268e-07	-4.55607e-07	5.20662e-07	1.14718e-06	-3.46078e-07	8.01099e-07	7.90122e-07	-3.45902e-07	4.44220e-07	8.00967e-07	-2.26579e-07	5.74388e-07	1.16207e-06	-2.00570e-07	9.61498e-07
8.724	2.43592e-07	-2.49938e-07	-6.34571e-09	6.17415e-07	-1.57593e-07	4.59822e-07	6.40170e-07	-1.05521e-07	5.34648e-07	9.79148e-07	-4.56951e-07	5.22197e-07	1.14925e-06	-3.46703e-07	8.02547e-07	7.90803e-07	-3.46200e-07	4.44603e-07	8.01125e-07	-2.26624e-07	5.74501e-07	1.16355e-06	-2.00825e-07	9.62721e-07
8.749	2.45127e-07	-2.51513e-07	-6.38569e-09	6.19765e-07	-1.58193e-07	4.61572e-07	6.50805e-07	-1.07274e-07	5.43531e-07	9.82017e-07	-4.58290e-07	5.23728e-07	1.15131e-06	-3.47325e-07	8.03985e-07	7.91472e-07	-3.46493e-07	4.44979e-07	8.01269e-07	-2.26664e-07	5.74604e-07	1.16501e-06	-2.01077e-07	9.63931e-07
8.774	2.46663e-07	-2.53089e-07	-6.42571e-09	6.22108e-07	-1.58791e-07	4.63317e-07	6.61466e-07	-1.09032e-07	5.52435e-07	9.84877e-07	-4.59624e-07	5.25253e-07	1.15336e-06	-3.47942e-07	8.05414e-07	7.92128e-07	-3.46780e-07	4.45348e-07	8.01398e-07	-2.26701e-07	5.74697e-07	1.16646e-06	-2.01327e-07	9.65128e-07
8.798	2.48201e-07	-2.54667e-07	-6.46578e-09	6.24444e-07	-1.59387e-07	4.65057e-07	6.72151e-07	-1.10793e-07	5.61359e-07	9.87727e-07	-4.60954e-07	5.26773e-07	1.15539e-06	-3.48555e-07	8.06833e-07	7.92772e-07	-3.47062e-07	4.45710e-07	8.01512e-07	-2.26733e-07	5.74779e-07	1.16788e-06	-2.01574e-07	9.66311e-07
8.823	2.49741e-07	-2.56247e-07	-6.50588e-09	6.26774e-07	-1.59982e-07	4.66792e-07	6.82861e-07	-1.12558e-07	5.70303e-07	9.90567e-07	-4.62280e-07	5.28288e-07	1.15741e-06	-3.49164e-07	8.08242e-07	7.93404e-07	-3.47339e-07	4.46065e-07	8.01611e-07	-2.26761e-07	5.74850e-07	1.16930e-06	-2.01818e-07	9.67481e-07
8.847	2.51282e-07	-2.57828e-07	-6.54603e-09	6.29098e-07	-1.60575e-07	4.68523e-07	6.93595e-07	-1.14327e-07	5.79268e-07	9.93398e-07	-4.63601e-07	5.29797e-07	1.15941e-06	-3.49768e-07	8.09641e-07	7.94023e-07	-3.47610e-07	4.46413e-07	8.01696e-07	-2.26785e-07	5.74911e-07	1.17070e-06	-2.02059e-07	9.68637e-07
8.872	2.52824e-07	-2.59411e-07	-6.58621e-09	6.31415e-07	-1.61166e-07	4.70248e-07	7.04353e-07	-1.16101e-07	5.88252e-07	9.96218e-07	-4.64917e-07	5.31301e-07	1.16140e-06	-3.50369e-07	8.11031e-07	7.94630e-07	-3.47875e-07	4.46754e-07	8.01766e-07	-2.26805e-07	5.74961e-07	1.17208e-06	-2.02297e-07	9.69779e-07
8.897	2.54368e-07	-2.60995e-07	-6.62643e-09	6.33725e-07	-1.61756e-07	4.71969e-07	7.15135e-07	-1.17878e-07	5.97257e-07	9.99028e-07	-4.66228e-07	5.32800e-07	1.16338e-06	-3.50965e-07	8.12411e-07	7.95224e-07	-3.48136e-07	4.47088e-07	8.01821e-07	-2.26821e-07	5.75000e-07	1.17344e-06	-2.02533e-07	9.70908e-07
8.921	2.55914e-07	-2.62581e-07	-6.66670e-09	6.36028e-07	-1.62344e-07	4.73684e-07	7.25941e-07	-1.19659e-07	6.06281e-07	1.00183e-06	-4.67535e-07	5.34293e-07	1.16534e-06	-3.51557e-07	8.13782e-07	7.95806e-07	-3.48390e-07	4.47416e-07	8.01861e-07	-2.26832e-07	5.75029e-07	1.17479e-06	-2.02765e-07	9.72024e-07
8.946	2.57461e-07	-2.64168e-07	-6.70700e-09	6.38324e-07	-1.62930e-07	4.75394e-07	7.36770e-07	-1.21444e-07	6.15326e-07	1.00462e-06	-4.68837e-07	5.35781e-07	1.16729e-06	-3.52145e-07	8.15142e-07	7.96376e-07	-3.48640e-07	4.47736e-07	8.01887e-07	-2.26839e-07	5.75048e-07	1.17612e-06	-2.02995e-07	9.73125e-07
8.970	2.59009e-07	-2.65757e-07	-6.74734e-09	6.40613e-07	-1.63514e-07	4.77099e-07	7.47622e-07	-1.23233e-07	6.24389e-07	1.00740e-06	-4.70134e-07	5.37263e-07	1.16922e-06	-3.52728e-07	8.16493e-07	7.96933e-07	-3.48884e-07	4.48049e-07	8.01897e-07	-2.26842e-07	5.75055e-07	1.17744e-06	-2.03222e-07	9.74213e-07
8.995	2.60559e-07	-2.67347e-07	-6.78771e-09	6.42896e-07	-1.64097e-07	4.78799e-07	7.58497e-07	-1.25026e-07	6.33472e-07	1.01017e-06	-4.71426e-07	5.38740e-07	1.17114e-06	-3.53307e-07	8.17834e-07	7.97477e-07	-3.49122e-07	4.48355e-07	8.01893e-07	-2.26841e-07	5.75052e-07	1.17873e-06	-2.03446e-07	9.75287e-07
9.019	2.62111e-07	-2.68939e-07	-6.82813e-09	6.45171e-07	-1.64678e-07	4.80493e-07	7.69396e-07	-1.26822e-07	6.42574e-07	1.01292e-06	-4.72713e-07	5.40211e-07	1.17305e-06	-3.53882e-07	8.19165e-07	7.98009e-07	-3.49355e-07	4.48654e-07	8.01874e-07	-2.26836e-07	5.75038e-07	1.18002e-06	-2.03667e-07	9.76348e-07
9.044	2.63663e-07	-2.70532e-07	-6.86858e-09	6.47438e-07	-1.65256e-07	4.82182e-07	7.80317e-07	-1.28622e-07	6.51695e-07	1.01567e-06	-4.73996e-07	5.41676e-07	1.17494e-06	-3.54453e-07	8.20486e-07	7.98529e-07	-3.49582e-07	4.48946e-07	8.01840e-07	-2.26826e-07	5.75014e-07	1.18128e-06	-2.03886e-07	9.77395e-07
9.069	2.65218e-07	-2.72127e-07	-6.90906e-09	6.49699e-07	-1.65833e-07	4.83865e-07	7.91261e-07	-1.30426e-07	6.60835e-07	1.01841e-06	-4.75273e-07	5.43136e-07	1.17682e-06	-3.55019e-07	8.21797e-07	7.99036e-07	-3.49804e-07	4.49231e-07	8.01791e-07	-2.26812e-07	5.74979e-07	1.18253e-06	-2.04101e-07	9.78428e-07
9.093	2.66773e-07	-2.73723e-07	-6.94959e-09	6.51951e-07	-1.66408e-07	4.85543e-07	8.02227e-07	-1.32234e-07	6.69993e-07	1.02114e-06	-4.76545e-07	5.44590e-07	1.17868e-06	-3.55582e-07	8.23098e-07	7.99530e-07	-3.50021e-07	4.49509e-07	8.01728e-07	-2.26794e-07	5.74933e-07	1.18376e-06	-2.04314e-07	9.79447e-07
9.118	2.68330e-07	-2.75320e-07	-6.99015e-09	6.54197e-07	-1.66981e-07	4.87215e-07	8.13215e-07	-1.34045e-07	6.79171e-07	1.02385e-06	-4.77813e-07	5.46038e-07	1.18053e-06	-3.56139e-07	8.24389e-07	8.00012e-07	-3.50232e-07	4.49780e-07	8.01649e-07	-2.26772e-07	5.74877e-07	1.18498e-06	-2.04524e-07	9.80452e-07
9.142	2.69888e-07	-2.76919e-07	-7.03074e-09	6.56434e-07	-1.67553e-07	4.88882e-07	8.24226e-07	-1.35860e-07	6.88366e-07	1.02656e-06	-4.79075e-07	5.47481e-07	1.18236e-06	-3.56693e-07	8.25671e-07	8.00482e-07	-3.50437e-07	4.50044e-07	8.01555e-07	-2.26746e-07	5.74810e-07	1.18617e-06	-2.04730e-07	9.81443e-07
9.167	2.71448e-07	-2.78519e-07	-7.07137e-09	6.58664e-07	-1.68122e-07	4.90543e-07	8.35258e-07	-1.37678e-07	6.97580e-07	1.02925e-06	-4.80332e-07	5.48918e-07	1.18418e-06	-3.57242e-07	8.26942e-07	8.00939e-07	-3.50637e-07	4.50301e-07	8.01447e-07	-2.26715e-07	5.74732e-07	1.18736e-06	-2.04934e-07	9.82421e-07
9.191	2.73009e-07	-2.80121e-07	-7.11203e-09	6.60887e-07	-1.68689e-07	4.92198e-07	8.46312e-07	-1.39500e-07	7.06812e-07	1.03193e-06	-4.81585e-07	5.50349e-07	1.18599e-06	-3.57787e-07	8.28203e-07	8.01383e-07	-3.50832e-07	4.50551e-07	8.01324e-07	-2.26680e-07	5.74644e-07	1.18852e-06	-2.05135e-07	9.83384e-07
9.216	2.74571e-07	-2.81724e-07	-7.15273e-09	6.63101e-07	-1.69254e-07	4.93847e-07	8.57388e-07	-1.41326e-07	7.16062e-07	1.03461e-06	-4.82831e-07	5.51774e-07	1.18778e-06	-3.58327e-07	8.29454e-07	8.01815e-07	-3.51021e-07	4.50794e-07	8.01185e-07	-2.26641e-07	5.74544e-07	1.18967e-06	-2.05333e-07	9.84334e-07
9.241	2.76135e-07	-2.83328e-07	-7.19346e-09	6.65308e-07	-1.69817e-07	4.95490e-07	8.68484e-07	-1.43155e-07	7.25329e-07	1.03727e-06	-4.84073e-07	5.53193e-07	1.18956e-06	-3.58863e-07	8.30695e-07	8.02234e-07	-3.51204e-07	4.51030e-07	8.01032e-07	-2.26598e-07	5.74434e-07	1.19080e-06	-2.05528e-07	9.85269e-07
9.265	2.77700e-07	-2.84934e-07	-7.23422e-09	6.67506e-07	-1.70379e-07	4.97127e-07	8.79602e-07	-1.44988e-07	7.34614e-07	1.03992e-06	-4.85310e-07	5.54606e-07	1.19132e-06	-3.59395e-07	8.31926e-07	8.02641e-07	-3.51382e-07	4.51258e-07	8.00864e-07	-2.26550e-07	5.74314e-07	1.19191e-06	-2.05721e-07	9.86191e-07
9.290	2.79266e-07	-2.86541e-07	-7.27502e-09	6.69696e-07	-1.70938e-07	4.98759e-07	8.90741e-07	-1.46824e-07	7.43917e-07	1.04255e-06	-4.86541e-07	5.56013e-07	1.19307e-06	-3.59922e-07	8.33147e-07	8.03035e-07	-3.51555e-07	4.51480e-07	8.00681e-07	-2.26498e-07	5.74183e-07	1.19301e-06	-2.05910e-07	9.87098e-07
9.314	2.80833e-07	-2.88149e-07	-7.31585e-09	6.71878e-07	-1.71495e-07	5.00384e-07	9.01900e-07	-1.48663e-07	7.53237e-07	1.04518e-06	-4.87767e-07	5.57414e-07	1.19480e-06	-3.60445e-07	8.34357e-07	8.03416e-07	-3.51722e-07	4.51694e-07	8.00483e-07	-2.26442e-07	5.74041e-07	1.19409e-06	-2.06096e-07	9.87992e-07
9.339	2.82402e-07	-2.89758e-07	-7.35671e-09	6.74052e-07	-1.72050e-07	5.02003e-07	9.13080e-07	-1.50506e-07	7.62574e-07	1.04780e-06	-4.88988e-07	5.58809e-07	1.19652e-06	-3.60964e-07	8.35558e-07	8.03785e-07	-3.51883e-07	4.51902e-07	8.00270e-07	-2.26382e-07	5.73888e-07	1.19515e-06	-2.06280e-07	9.88871e-07
9.363	2.83971e-07	-2.91369e-07	-7.39761e-09	6.76218e-07	-1.72602e-07	5.03616e-07	9.24281e-07	-1.52352e-07	7.71929e-07	1.05040e-06	-4.90203e-07	5.60198e-07	1.19823e-06	-3.61478e-07	8.36748e-07	8.04141e-07	-3.52039e-07	4.52102e-07	8.00042e-07	-2.26317e-07	5.73724e-07	1.19620e-06	-2.06460e-07	9.89736e-07
9.388	2.85542e-07	-2.92981e-07	-7.43853e-09	6.78375e-07	-1.73153e-07	5.05222e-07	9.35502e-07	-1.54202e-07	7.81300e-07	1.05299e-06	-4.91413e-07	5.61581e-07	1.19992e-06	-3.61988e-07	8.37928e-07	8.04485e-07	-3.52190e-07	4.52295e-07	7.99799e-07	-2.26249e-07	5.73550e-07	1.19723e-06	-2.06638e-07	9.90588e-07
9.413	2.87114e-07	-2.94594e-07	-7.47949e-09	6.80524e-07	-1.73701e-07	5.06822e-07	9.46742e-07	-1.56055e-07	7.90688e-07	1.05558e-06	-4.92618e-07	5.62957e-07	1.20159e-06	-3.62493e-07	8.39097e-07	8.04816e-07	-3.52335e-07	4.52481e-07	7.99541e-07	-2.26176e-07	5.73365e-07	1.19824e-06	-2.06812e-07	9.91424e-07
9.437	2.88688e-07	-2.96208e-07	-7.52047e-09	6.82664e-07	-1.74248e-07	5.08416e-07	9.58003e-07	-1.57911e-07	8.00092e-07	1.05814e-06	-4.93817e-07	5.64328e-07	1.20325e-06	-3.62994e-07	8.40257e-07	8.05134e-07	-3.52474e-07	4.52660e-07	7.99268e-07	-2.26098e-07	5.73169e-07	1.19923e-06	-2.06984e-07	9.92247e-07
9.462	2.90262e-07	-2.97824e-07	-7.56149e-09	6.84795e-07	-1.74792e-07	5.10003e-07	9.69283e-07	-1.59770e-07	8.09513e-07	1.06070e-06	-4.95011e-07	5.65692e-07	1.20490e-06	-3.63491e-07	8.41406e-07	8.05440e-07	-3.52608e-07	4.52832e-07	7.98980e-07	-2.26017e-07	5.72963e-07	1.20021e-06	-2.07153e-07	9.93056e-07
9.486	2.91838e-07	-2.99441e-07	-7.60254e-09	6.86918e-07	-1.75333e-07	5.11584e-07	9.80583e-07	-1.61633e-07	8.18950e-07	1.06325e-06	-4.96199e-07	5.67050e-07	1.20653e-06	-3.63983e-07	8.42545e-07	8.05733e-07	-3.52736e-07	4.52997e-07	7.98677e-07	-2.25931e-07	5.72746e-07	1.20117e-06	-2.07318e-07	9.93850e-07
9.511	2.93415e-07	-3.01058e-07	-7.64361e-09	6.89031e-07	-1.75873e-07	5.13159e-07	9.91902e-07	-1.63498e-07	8.28403e-07	1.06578e-06	-4.97382e-07	5.68401e-07	1.20814e-06	-3.64470e-07	8.43674e-07	8.06014e-07	-3.52859e-07	4.53154e-07	7.98359e-07	-2.25841e-07	5.72518e-07	1.20211e-06	-2.07481e-07	9.94630e-07
9.535	2.94993e-07	-3.02677e-07	-7.68472e-09	6.91136e-07	-1.76410e-07	5.14726e-07	1.00324e-06	-1.65367e-07	8.37873e-07	1.06831e-06	-4.98559e-07	5.69747e-07	1.20975e-06	-3.64953e-07	8.44792e-07	8.06281e-07	-3.52976e-07	4.53305e-07	7.98026e-07	-2.25747e-07	5.72279e-07	1.20304e-06	-2.07641e-07	9.95396e-07
9.560	2.96572e-07	-3.04298e-07	-7.72585e-09	6.93232e-07	-1.76945e-07	5.16287e-07	1.01460e-06	-1.67239e-07	8.47358e-07	1.07082e-06	-4.99731e-07	5.71086e-07	1.21133e-06	-3.65432e-07	8.45900e-07	8.06537e-07	-3.53088e-07	4.53449e-07	7.97678e-07	-2.25649e-07	5.72029e-07	1.20394e-06	-2.07798e-07	9.96147e-07
9.585	2.98152e-07	-3.05919e-07	-7.76702e-09	6.95319e-07	-1.77478e-07	5.17841e-07	1.02597e-06	-1.69114e-07	8.56858e-07	1.07331e-06	-5.00897e-07	5.72418e-07	1.21290e-06	-3.65906e-07	8.46997e-07	8.06779e-07	-3.53194e-07	4.53585e-07	7.97315e-07	-2.25546e-07	5.71769e-07	1.20484e-06	-2.07951e-07	9.96884e-07
9.609	2.99733e-07	-3.07541e-07	-7.80821e-09	6.97397e-07	-1.78008e-07	5.19389e-07	1.03737e-06	-1.70993e-07	8.66375e-07	1.07580e-06	-5.02057e-07	5.73744e-07	1.21446e-06	-3.66376e-07	8.48084e-07	8.07009e-07	-3.53295e-07	4.53714e-07	7.96937e-07	-2.25439e-07	5.71498e-07	1.20571e-06	-2.08102e-07	9.97607e-07
9.634	3.01315e-07	-3.09165e-07	-7.84943e-09	6.99466e-07	-1.78536e-07	5.20929e-07	1.04878e-06	-1.72874e-07	8.75906e-07	1.07828e-06	-5.03212e-07	5.75064e-07	1.21600e-06	-3.66841e-07	8.49161e-07	8.07226e-07	-3.53390e-07	4.53836e-07	7.96545e-07	-2.25328e-07	5.71216e-07	1.20657e-06	-2.08250e-07	9.98316e-07
9.658	3.02899e-07	-3.10789e-07	-7.89067e-09	7.01525e-07	-1.79062e-07	5.22463e-07	1.06021e-06	-1.74758e-07	8.85453e-07	1.08074e-06	-5.04361e-07	5.76377e-07	1.21753e-06	-3.67301e-07	8.50227e-07	8.07431e-07	-3.53480e-07	4.53951e-07	7.96137e-07	-2.25213e-07	5.70924e-07	1.20740e-06	-2.08395e-07	9.99010e-07
9.683	3.04483e-07	-3.12415e-07	-7.93194e-09	7.03575e-07	-1.79585e-07	5.23990e-07	1.07166e-06	-1.76645e-07	8.95015e-07	1.08319e-06	-5.05504e-07	5.77683e-07	1.21904e-06	-3.67758e-07	8.51283e-07	8.07623e-07	-3.53564e-07	4.54059e-07	7.95714e-07	-2.25093e-07	5.70621e-07	1.20823e-06	-2.08536e-07	9.99689e-07
9.708	3.06068e-07	-3.14041e-07	-7.97324e-09	7.05616e-07	-1.80106e-07	5.25510e-07	1.08313e-06	-1.78535e-07	9.04592e-07	1.08562e-06	-5.06641e-07	5.78983e-07	1.22054e-06	-3.68209e-07	8.52329e-07	8.07802e-07	-3.53642e-07	4.54160e-07	7.95276e-07	-2.24969e-07	5.70307e-07	1.20903e-06	-2.08675e-07	1.00035e-06
9.732	3.07655e-07	-3.15669e-07	-8.01457e-09	7.07647e-07	-1.80624e-07	5.27022e-07	1.09461e-06	-1.80428e-07	9.14184e-07	1.08805e-06	-5.07773e-07	5.80276e-07	1.22202e-06	-3.68656e-07	8.53363e-07	8.07969e-07	-3.53715e-07	4.54254e-07	7.94823e-07	-2.24841e-07	5.69982e-07	1.20982e-06	-2.08811e-07	1.00101e-06
9.757	3.09242e-07	-3.17298e-07	-8.05592e-09	7.09668e-07	-1.81140e-07	5.28528e-07	1.10611e-06	-1.82324e-07	9.23790e-07	1.09046e-06	-5.08899e-07	5.81563e-07	1.22349e-06	-3.69099e-07	8.54388e-07	8.08122e-07	-3.53782e-07	4.54340e-07	7.94355e-07	-2.24709e-07	5.69646e-07	1.21059e-06	-2.08944e-07	1.00164e-06
9.781	3.10830e-07	-3.18928e-07	-8.09730e-09	7.11680e-07	-1.81654e-07	5.30026e-07	1.11763e-06	-1.84223e-07	9.33410e-07	1.09286e-06	-5.10019e-07	5.82843e-07	1.22494e-06	-3.69537e-07	8.55402e-07	8.08264e-07	-3.53844e-07	4.54420e-07	7.93872e-07	-2.24572e-07	5.69300e-07	1.21134e-06	-2.09073e-07	1.00226e-06
9.806	3.12420e-07	-3.20558e-07	-8.13870e-09	7.13682e-07	-1.82165e-07	5.31517e-07	1.12917e-06	-1.86125e-07	9.43046e-07	1.09525e-06	-5.11133e-07	5.84117e-07	1.22638e-06	-3.69970e-07	8.56405e-07	8.08392e-07	-3.53900e-07	4.54492e-07	7.93375e-07	-2.24431e-07	5.68943e-07	1.21207e-06	-2.09200e-07	1.00287e-06
9.830	3.14010e-07	-3.22190e-07	-8.18013e-09	7.15674e-07	-1.82673e-07	5.33001e-07	1.14072e-06	-1.88029e-07	9.52695e-07	1.09763e-06	-5.12242e-07	5.85383e-07	1.22780e-06	-3.70399e-07	8.57398e-07	8.08508e-07	-3.53951e-07	4.54557e-07	7.92862e-07	-2.24286e-07	5.68575e-07	1.21279e-06	-2.09324e-07	1.00346e-06
9.855	3.15601e-07	-3.23823e-07	-8.22158e-09	7.17657e-07	-1.83179e-07	5.34477e-07	1.15229e-06	-1.89936e-07	9.62358e-07	1.09999e-06	-5.13344e-07	5.86643e-07	1.22920e-06	-3.70824e-07	8.58380e-07	8.08612e-07	-3.53996e-07	4.54615e-07	7.92334e-07	-2.24137e-07	5.68197e-07	1.21349e-06	-2.09444e-07	1.00404e-06
9.880	3.17193e-07	-3.25456e-07	-8.26305e-09	7.19629e-07	-1.83683e-07	5.35946e-07	1.16388e-06	-1.91846e-07	9.72035e-07	1.10234e-06	-5.14441e-07	5.87896e-07	1.23060e-06	-3.71243e-07	8.59352e-07	8.08702e-07	-3.54036e-07	4.54666e-07	7.91791e-07	-2.23983e-07	5.67808e-07	1.21417e-06	-2.09562e-07	1.00461e-06
9.904	3.18786e-07	-3.27091e-07	-8.30455e-09	7.21592e-07	-1.84184e-07	5.37408e-07	1.17548e-06	-1.93759e-07	9.81726e-07	1.10467e-06	-5.15531e-07	5.89143e-07	1.23197e-06	-3.71659e-07	8.60313e-07	8.08780e-07	-3.54070e-07	4.54710e-07	7.91233e-07	-2.23826e-07	5.67408e-07	1.21483e-06	-2.09677e-07	1.00515e-06
9.929	3.20380e-07	-3.28726e-07	-8.34607e-09	7.23544e-07	-1.84682e-07	5.38862e-07	1.18710e-06	-1.95674e-07	9.91430e-07	1.10700e-06	-5.16616e-07	5.90382e-07	1.23333e-06	-3.72069e-07	8.61264e-07	8.08846e-07	-3.54099e-07	4.54747e-07	7.90661e-07	-2.23664e-07	5.66997e-07	1.21548e-06	-2.09788e-07	1.00569e-06
9.953	3.21975e-07	-3.30362e-07	-8.38762e-09	7.25487e-07	-1.85178e-07	5.40309e-07	1.19874e-06	-1.97592e-07	1.00115e-06	1.10931e-06	-5.17695e-07	5.91615e-07	1.23468e-06	-3.72475e-07	8.62204e-07	8.08898e-07	-3.54122e-07	4.54776e-07	7.90073e-07	-2.23497e-07	5.66576e-07	1.21611e-06	-2.09897e-07	1.00621e-06
9.978	3.23571e-07	-3.32000e-07	-8.42919e-09	7.27419e-07	-1.85671e-07	5.41748e-07	1.21039e-06	-1.99513e-07	1.01088e-06	1.11161e-06	-5.18767e-07	5.92840e-07	1.23601e-06	-3.72877e-07	8.63133e-07	8.08938e-07	-3.54139e-07	4.54799e-07	7.89470e-07	-2.23327e-07	5.66143e-07	1.21672e-06	-2.10002e-07	1.00672e-06
10.002	3.25167e-07	-3.33638e-07	-8.47078e-09	7.29341e-07	-1.86162e-07	5.43179e-07	1.22206e-06	-2.01436e-07	1.02062e-06	1.11389e-06	-5.19834e-07	5.94059e-07	1.23733e-06	-3.73274e-07	8.64052e-07	8.08966e-07	-3.54151e-07	4.54814e-07	7.88853e-07	-2.23152e-07	5.65700e-07	1.21731e-06	-2.10104e-07	1.00721e-06
10.027	3.26764e-07	-3.35277e-07	-8.51239e-09	7.31252e-07	-1.86650e-07	5.44602e-07	1.23374e-06	-2.03362e-07	1.03038e-06	1.11617e-06	-5.20894e-07	5.95271e-07	1.23863e-06	-3.73666e-07	8.64960e-07	8.08980e-07	-3.54158e-07	4.54822e-07	7.88220e-07	-2.22973e-07	5.65247e-07	1.21789e-06	-2.10204e-07	1.00768e-06
10.052	3.28363e-07	-3.36917e-07	-8.55403e-09	7.33153e-07	-1.87135e-07	5.46018e-07	1.24544e-06	-2.05290e-07	1.04015e-06	1.11842e-06	-5.21948e-07	5.96476e-07	1.23991e-06	-3.74054e-07	8.65857e-07	8.08982e-07	-3.54159e-07	4.54824e-07	7.87572e-07	-2.22790e-07	5.64782e-07	1.21844e-06	-2.10300e-07	1.00814e-06
10.076	3.29962e-07	-3.38557e-07	-8.59568e-09	7.35044e-07	-1.87617e-07	5.47426e-07	1.25716e-06	-2.07221e-07	1.04993e-06	1.12067e-06	-5.22997e-07	5.97674e-07	1.24118e-06	-3.74437e-07	8.66744e-07	8.08972e-07	-3.54154e-07	4.54818e-07	7.86910e-07	-2.22603e-07	5.64307e-07	1.21898e-06	-2.10393e-07	1.00859e-06
10.101	3.31562e-07	-3.40199e-07	-8.63736e-09	7.36924e-07	-1.88097e-07	5.48826e-07	1.26888e-06	-2.09154e-07	1.05973e-06	1.12290e-06	-5.24039e-07	5.98865e-07	1.24243e-06	-3.74815e-07	8.67620e-07	8.08949e-07	-3.54144e-07	4.54805e-07	7.86233e-07	-2.22411e-07	5.63822e-07	1.21951e-06	-2.10483e-07	1.00902e-06
10.125	3.33162e-07	-3.41841e-07	-8.67905e-09	7.38793e-07	-1.88574e-07	5.50219e-07	1.28063e-06	-2.11090e-07	1.06954e-06	1.12512e-06	-5.25074e-07	6.00048e-07	1.24367e-06	-3.75189e-07	8.68485e-07	8.08913e-07	-3.54128e-07	4.54785e-07	7.85540e-07	-2.22215e-07	5.63325e-07	1.22001e-06	-2.10571e-07	1.00944e-06
10.150	3.34764e-07	-3.43484e-07	-8.72077e-09	7.40652e-07	-1.89049e-07	5.51603e-07	1.29239e-06	-2.13028e-07	1.07936e-06	1.12733e-06	-5.26104e-07	6.01225e-07	1.24490e-06	-3.75558e-07	8.69340e-07	8.08865e-07	-3.54107e-07	4.54757e-07	7.84833e-07	-2.22015e-07	5.62818e-07	1.22050e-06	-2.10655e-07	1.00984e-06
10.174	3.36366e-07	-3.45128e-07	-8.76251e-09	7.42499e-07	-1.89520e-07	5.52979e-07	1.30416e-06	-2.14969e-07	1.08919e-06	1.12952e-06	-5.27128e-07	6.02394e-07	1.24611e-06	-3.75923e-07	8.70184e-07	8.08804e-07	-3.54081e-07	4.54723e-07	7.84111e-07	-2.21811e-07	5.62300e-07	1.22097e-06	-2.10735e-07	1.01023e-06
10.199	3.37969e-07	-3.46773e-07	-8.80427e-09	7.44337e-07	-1.89989e-07	5.54347e-07	1.31595e-06	-2.16912e-07	1.09903e-06	1.13170e-06	-5.28145e-07	6.03557e-07	1.24730e-06	-3.76283e-07	8.71017e-07	8.08730e-07	-3.54048e-07	4.54682e-07	7.83374e-07	-2.21602e-07	5.61771e-07	1.22142e-06	-2.10813e-07	1.01060e-06
10.224	3.39572e-07	-3.48418e-07	-8.84604e-09	7.46163e-07	-1.90455e-07	5.55707e-07	1.32775e-06	-2.18857e-07	1.10889e-06	1.13387e-06	-5.29156e-07	6.04712e-07	1.24848e-06	-3.76638e-07	8.71839e-07	8.08644e-07	-3.54011e-07	4.54633e-07	7.82622e-07	-2.21390e-07	5.61232e-07	1.22185e-06	-2.10888e-07	1.01096e-06
10.248	3.41177e-07	-3.50065e-07	-8.88784e-09	7.47978e-07	-1.90919e-07	5.57059e-07	1.33956e-06	-2.20804e-07	1.11876e-06	1.13602e-06	-5.30160e-07	6.05860e-07	1.24964e-06	-3.76989e-07	8.72651e-07	8.08545e-07	-3.53967e-07	4.54578e-07	7.81855e-07	-2.21173e-07	5.60682e-07	1.22227e-06	-2.10960e-07	1.01131e-06
10.273	3.42782e-07	-3.51711e-07	-8.92965e-09	7.49782e-07	-1.91379e-07	5.58403e-07	1.35139e-06	-2.22754e-07	1.12864e-06	1.13816e-06	-5.31158e-07	6.07001e-07	1.25079e-06	-3.77335e-07	8.73452e-07	8.08434e-07	-3.53919e-07	4.54515e-07	7.81073e-07	-2.20951e-07	5.60121e-07	1.22266e-06	-2.11029e-07	1.01164e-06
10.297	3.44388e-07	-3.53359e-07	-8.97148e-09	7.51575e-07	-1.91837e-07	5.59738e-07	1.36323e-06	-2.24706e-07	1.13853e-06	1.14028e-06	-5.32150e-07	6.08135e-07	1.25192e-06	-3.77676e-07	8.74242e-07	8.08310e-07	-3.53864e-07	4.54445e-07	7.80276e-07	-2.20726e-07	5.59550e-07	1.22304e-06	-2.11094e-07	1.01195e-06
10.322	3.45994e-07	-3.55007e-07	-9.01333e-09	7.53357e-07	-1.92292e-07	5.61065e-07	1.37509e-06	-2.26661e-07	1.14843e-06	1.14240e-06	-5.33136e-07	6.09261e-07	1.25303e-06	-3.78013e-07	8.75021e-07	8.08173e-07	-3.53805e-07	4.54369e-07	7.79465e-07	-2.20497e-07	5.58968e-07	1.22341e-06	-2.11157e-07	1.01225e-06
10.346	3.47601e-07	-3.56656e-07	-9.05520e-09	7.55128e-07	-1.92744e-07	5.62384e-07	1.38696e-06	-2.28617e-07	1.15834e-06	1.14450e-06	-5.34115e-07	6.10380e-07	1.25413e-06	-3.78345e-07	8.75790e-07	8.08024e-07	-3.53739e-07	4.54285e-07	7.78638e-07	-2.20263e-07	5.58376e-07	1.22375e-06	-2.11216e-07	1.01253e-06
10.371	3.49209e-07	-3.58306e-07	-9.09709e-09	7.56888e-07	-1.93193e-07	5.63695e-07	1.39884e-06	-2.30576e-07	1.16827e-06	1.14658e-06	-5.35088e-07	6.11492e-07	1.25522e-06	-3.78672e-07	8.76548e-07	8.07862e-07	-3.53668e-07	4.54194e-07	7.77797e-07	-2.20025e-07	5.57772e-07	1.22408e-06	-2.11272e-07	1.01280e-06
10.396	3.50818e-07	-3.59957e-07	-9.13899e-09	7.58636e-07	-1.93639e-07	5.64997e-07	1.41074e-06	-2.32536e-07	1.17820e-06	1.14865e-06	-5.36054e-07	6.12596e-07	1.25629e-06	-3.78995e-07	8.77295e-07	8.07688e-07	-3.53592e-07	4.54096e-07	7.76941e-07	-2.19783e-07	5.57159e-07	1.22438e-06	-2.11326e-07	1.01306e-06
10.420	3.52427e-07	-3.61608e-07	-9.18091e-09	7.60373e-07	-1.94082e-07	5.66290e-07	1.42265e-06	-2.34499e-07	1.18815e-06	1.15071e-06	-5.37014e-07	6.13693e-07	1.25734e-06	-3.79313e-07	8.78031e-07	8.07501e-07	-3.53510e-07	4.53991e-07	7.76070e-07	-2.19536e-07	5.56534e-07	1.22468e-06	-2.11376e-07	1.01330e-06
10.445	3.54036e-07	-3.63259e-07	-9.22284e-09	7.62098e-07	-1.94523e-07	5.67575e-07	1.43457e-06	-2.36464e-07	1.19810e-06	1.15275e-06	-5.37968e-07	6.14783e-07	1.25838e-06	-3.79626e-07	8.78757e-07	8.07302e-07	-3.53423e-07	4.53879e-07	7.75185e-07	-2.19286e-07	5.55899e-07	1.22495e-06	-2.11423e-07	1.01353e-06
10.469	3.55647e-07	-3.64912e-07	-9.26479e-09	7.63812e-07	-1.94960e-07	5.68851e-07	1.44650e-06	-2.38431e-07	1.20807e-06	1.15478e-06	-5.38915e-07	6.15865e-07	1.25941e-06	-3.79935e-07	8.79471e-07	8.07090e-07	-3.53331e-07	4.53760e-07	7.74284e-07	-2.19031e-07	5.55253e-07	1.22520e-06	-2.11467e-07	1.01374e-06
10.494	3.57258e-07	-3.66564e-07	-9.30676e-09	7.65514e-07	-1.95395e-07	5.70119e-07	1.45845e-06	-2.40400e-07	1.21805e-06	1.15679e-06	-5.39855e-07	6.16940e-07	1.26041e-06	-3.80239e-07	8.80175e-07	8.06866e-07	-3.53232e-07	4.53634e-07	7.73369e-07	-2.18772e-07	5.54597e-07	1.22544e-06	-2.11507e-07	1.01393e-06
10.519	3.58869e-07	-3.68218e-07	-9.34874e-09	7.67204e-07	-1.95826e-07	5.71378e-07	1.47040e-06	-2.42371e-07	1.22803e-06	1.15880e-06	-5.40789e-07	6.18007e-07	1.26141e-06	-3.80538e-07	8.80868e-07	8.06629e-07	-3.53129e-07	4.53501e-07	7.72439e-07	-2.18509e-07	5.53930e-07	1.22566e-06	-2.11545e-07	1.01411e-06
10.543	3.60481e-07	-3.69872e-07	-9.39073e-09	7.68883e-07	-1.96255e-07	5.72629e-07	1.48237e-06	-2.44344e-07	1.23803e-06	1.16078e-06	-5.41717e-07	6.19067e-07	1.26238e-06	-3.80833e-07	8.81550e-07	8.06380e-07	-3.53020e-07	4.53361e-07	7.71495e-07	-2.18242e-07	5.53253e-07	1.22586e-06	-2.11580e-07	1.01428e-06
10.568	3.62094e-07	-3.71527e-07	-9.43274e-09	7.70551e-07	-1.96680e-07	5.73870e-07	1.49436e-06	-2.46319e-07	1.24804e-06	1.16276e-06	-5.42638e-07	6.20119e-07	1.26334e-06	-3.81123e-07	8.82222e-07	8.06118e-07	-3.52905e-07	4.53213e-07	7.70535e-07	-2.17970e-07	5.52565e-07	1.22604e-06	-2.11611e-07	1.01443e-06
10.592	3.63707e-07	-3.73182e-07	-9.47477e-09	7.72206e-07	-1.97103e-07	5.75103e-07	1.50635e-06	-2.48296e-07	1.25805e-06	1.16472e-06	-5.43552e-07	6.21164e-07	1.26429e-06	-3.81408e-07	8.82882e-07	8.05844e-07	-3.52785e-07	4.53059e-07	7.69561e-07	-2.17695e-07	5.51866e-07	1.22621e-06	-2.11640e-07	1.01457e-06
10.617	3.65321e-07	-3.74838e-07	-9.51681e-09	7.73849e-07	-1.97522e-07	5.76327e-07	1.51835e-06	-2.50275e-07	1.26808e-06	1.16666e-06	-5.44459e-07	6.22201e-07	1.26522e-06	-3.81689e-07	8.83532e-07	8.05558e-07	-3.52659e-07	4.52898e-07	7.68572e-07	-2.17415e-07	5.51157e-07	1.22635e-06	-2.11665e-07	1.01469e-06
10.641	3.66935e-07	-3.76494e-07	-9.55886e-09	7.75481e-07	-1.97939e-07	5.77542e-07	1.53037e-06	-2.52256e-07	1.27811e-06	1.16859e-06	-5.45361e-07	6.23231e-07	1.26614e-06	-3.81965e-07	8.84170e-07	8.05259e-07	-3.52529e-07	4.52730e-07	7.67569e-07	-2.17131e-07	5.50437e-07	1.22648e-06	-2.11687e-07	1.01479e-06
10.666	3.68550e-07	-3.78151e-07	-9.60093e-09	7.77100e-07	-1.98352e-07	5.78748e-07	1.54240e-06	-2.54238e-07	1.28816e-06	1.17051e-06	-5.46255e-07	6.24253e-07	1.26703e-06	-3.82236e-07	8.84798e-07	8.04947e-07	-3.52392e-07	4.52555e-07	7.66550e-07	-2.16843e-07	5.49707e-07	1.22659e-06	-2.11707e-07	1.01489e-06
10.691	3.70165e-07	-3.79808e-07	-9.64300e-09	7.78708e-07	-1.98763e-07	5.79945e-07	1.55443e-06	-2.56222e-07	1.29821e-06	1.17241e-06	-5.47143e-07	6.25268e-07	1.26792e-06	-3.82503e-07	8.85415e-07	8.04623e-07	-3.52250e-07	4.52373e-07	7.65518e-07	-2.16551e-07	5.48966e-07	1.22669e-06	-2.11723e-07	1.01496e-06
10.715	3.71781e-07	-3.81466e-07	-9.68510e-09	7.80303e-07	-1.99170e-07	5.81134e-07	1.56648e-06	-2.58208e-07	1.30827e-06	1.17430e-06	-5.48024e-07	6.26275e-07	1.26879e-06	-3.82765e-07	8.86021e-07	8.04287e-07	-3.52103e-07	4.52184e-07	7.64470e-07	-2.16255e-07	5.48215e-07	1.22676e-06	-2.11736e-07	1.01503e-06
10.740	3.73397e-07	-3.83124e-07	-9.72720e-09	7.81887e-07	-1.99574e-07	5.82313e-07	1.57854e-06	-2.60196e-07	1.31834e-06	1.17617e-06	-5.48898e-07	6.27274e-07	1.26964e-06	-3.83022e-07	8.86617e-07	8.03938e-07	-3.51951e-07	4.51988e-07	7.63408e-07	-2.15954e-07	5.47454e-07	1.22682e-06	-2.11745e-07	1.01507e-06
10.764	3.75014e-07	-3.84783e-07	-9.76931e-09	7.83458e-07	-1.99975e-07	5.83483e-07	1.59061e-06	-2.62185e-07	1.32842e-06	1.17803e-06	-5.49766e-07	6.28265e-07	1.27048e-06	-3.83274e-07	8.87201e-07	8.03577e-07	-3.51792e-07	4.51785e-07	7.62331e-07	-2.15650e-07	5.46681e-07	1.22686e-06	-2.11752e-07	1.01510e-06
10.789	3.76631e-07	-3.86442e-07	-9.81144e-09	7.85016e-07	-2.00373e-07	5.84644e-07	1.60269e-06	-2.64176e-07	1.33851e-06	1.17988e-06	-5.50627e-07	6.29249e-07	1.27130e-06	-3.83522e-07	8.87775e-07	8.03204e-07	-3.51629e-07	4.51575e-07	7.61240e-07	-2.15341e-07	5.45899e-07	1.22688e-06	-2.11756e-07	1.01512e-06
10.813	3.78248e-07	-3.88102e-07	-9.85358e-09	7.86563e-07	-2.00767e-07	5.85795e-07	1.61478e-06	-2.66169e-07	1.34861e-06	1.18171e-06	-5.51481e-07	6.30225e-07	1.27210e-06	-3.83765e-07	8.88337e-07	8.02818e-07	-3.51460e-07	4.51358e-07	7.60134e-07	-2.15028e-07	5.45106e-07	1.22688e-06	-2.11756e-07	1.01512e-06
10.838	3.79866e-07	-3.89762e-07	-9.89573e-09	7.88097e-07	-2.01159e-07	5.86938e-07	1.62688e-06	-2.68164e-07	1.35871e-06	1.18352e-06	-5.52329e-07	6.31194e-07	1.27289e-06	-3.84004e-07	8.88889e-07	8.02420e-07	-3.51286e-07	4.51134e-07	7.59014e-07	-2.14711e-07	5.44302e-07	1.22687e-06	-2.11754e-07	1.01511e-06
10.863	3.81485e-07	-3.91423e-07	-9.93789e-09	7.89619e-07	-2.01547e-07	5.88071e-07	1.63899e-06	-2.70160e-07	1.36883e-06	1.18532e-06	-5.53169e-07	6.32155e-07	1.27367e-06	-3.84237e-07	8.89430e-07	8.02010e-07	-3.51106e-07	4.50903e-07	7.57879e-07	-2.14390e-07	5.43488e-07	1.22683e-06	-2.11748e-07	1.01508e-06
10.887	3.83104e-07	-3.93084e-07	-9.98006e-09	7.91128e-07	-2.01933e-07	5.89195e-07	1.65111e-06	-2.72157e-07	1.37895e-06	1.18711e-06	-5.54003e-07	6.33108e-07	1.27443e-06	-3.84466e-07	8.89960e-07	8.01587e-07	-3.50921e-07	4.50666e-07	7.56729e-07	-2.14065e-07	5.42664e-07	1.22678e-06	-2.11739e-07	1.01504e-06
10.912	3.84723e-07	-3.94745e-07	-1.00222e-08	7.92625e-07	-2.02315e-07	5.90310e-07	1.66323e-06	-2.74156e-07	1.38908e-06	1.18888e-06	-5.54830e-07	6.34053e-07	1.27517e-06	-3.84691e-07	8.90479e-07	8.01152e-07	-3.50731e-07	4.50421e-07	7.55565e-07	-2.13736e-07	5.41829e-07	1.22671e-06	-2.11727e-07	1.01499e-06
10.936	3.86342e-07	-3.96407e-07	-1.00644e-08	7.94109e-07	-2.02694e-07	5.91415e-07	1.67537e-06	-2.76157e-07	1.39921e-06	1.19064e-06	-5.55651e-07	6.34990e-07	1.27590e-06	-3.84910e-07	8.90988e-07	8.00705e-07	-3.50535e-07	4.50170e-07	7.54387e-07	-2.13402e-07	5.40984e-07	1.22663e-06	-2.11712e-07	1.01491e-06
10.961	3.87962e-07	-3.98069e-07	-1.01066e-08	7.95581e-07	-2.03069e-07	5.92511e-07	1.68752e-06	-2.78159e-07	1.40936e-06	1.19238e-06	-5.56464e-07	6.35920e-07	1.27661e-06	-3.85125e-07	8.91485e-07	8.00245e-07	-3.50334e-07	4.49911e-07	7.53194e-07	-2.13065e-07	5.40129e-07	1.22652e-06	-2.11694e-07	1.01483e-06
10.985	3.89582e-07	-3.99731e-07	-1.01488e-08	7.97040e-07	-2.03442e-07	5.93598e-07	1.69967e-06	-2.80163e-07	1.41951e-06	1.19411e-06	-5.57271e-07	6.36842e-07	1.27731e-06	-3.85335e-07	8.91972e-07	7.99774e-07	-3.50127e-07	4.49646e-07	7.51987e-07	-2.12723e-07	5.39263e-07	1.22640e-06	-2.11673e-07	1.01472e-06
11.010	3.91203e-07	-4.01394e-07	-1.01910e-08	7.98486e-07	-2.03811e-07	5.94675e-07	1.71184e-06	-2.82168e-07	1.42967e-06	1.19583e-06	-5.58070e-07	6.37756e-07	1.27799e-06	-3.85541e-07	8.92447e-07	7.99290e-07	-3.49916e-07	4.49374e-07	7.50765e-07	-2.12378e-07	5.38387e-07	1.22626e-06	-2.11649e-07	1.01461e-06
11.035	3.92824e-07	-4.03057e-07	-1.02333e-08	7.99919e-07	-2.04177e-07	5.95742e-07	1.72401e-06	-2.84174e-07	1.43984e-06	1.19752e-06	-5.58863e-07	6.38662e-07	1.27865e-06	-3.85741e-07	8.92912e-07	7.98794e-07	-3.49698e-07	4.49095e-07	7.49529e-07	-2.12028e-07	5.37501e-07	1.22610e-06	-2.11621e-07	1.01448e-06
11.059	3.94445e-07	-4.04720e-07	-1.02755e-08	8.01340e-07	-2.04539e-07	5.96800e-07	1.73619e-06	-2.86182e-07	1.45001e-06	1.19921e-06	-5.59649e-07	6.39560e-07	1.27930e-06	-3.85937e-07	8.93366e-07	7.98285e-07	-3.49476e-07	4.48810e-07	7.48278e-07	-2.11674e-07	5.36604e-07	1.22592e-06	-2.11590e-07	1.01433e-06
11.084	3.96066e-07	-4.06384e-07	-1.03177e-08	8.02747e-07	-2.04899e-07	5.97849e-07	1.74838e-06	-2.88191e-07	1.46019e-06	1.20088e-06	-5.60428e-07	6.40450e-07	1.27994e-06	-3.86129e-07	8.93809e-07	7.97765e-07	-3.49248e-07	4.48517e-07	7.47014e-07	-2.11317e-07	5.35697e-07	1.22573e-06	-2.11557e-07	1.01417e-06
11.108	3.97688e-07	-4.08048e-07	-1.03600e-08	8.04142e-07	-2.05255e-07	5.98888e-07	1.76058e-06	-2.90201e-07	1.47037e-06	1.20253e-06	-5.61200e-07	6.41332e-07	1.28056e-06	-3.86316e-07	8.94241e-07	7.97233e-07	-3.49015e-07	4.48218e-07	7.45735e-07	-2.10955e-07	5.34780e-07	1.22551e-06	-2.11520e-07	1.01399e-06
11.133	3.99310e-07	-4.09712e-07	-1.04022e-08	8.05524e-07	-2.05607e-07	5.99917e-07	1.77278e-06	-2.92213e-07	1.48057e-06	1.20417e-06	-5.61965e-07	6.42207e-07	1.28116e-06	-3.86498e-07	8.94662e-07	7.96688e-07	-3.48776e-07	4.47911e-07	7.44441e-07	-2.10589e-07	5.33852e-07	1.22528e-06	-2.11480e-07	1.01380e-06
11.158	4.00932e-07	-4.11377e-07	-1.04445e-08	8.06893e-07	-2.05957e-07	6.00936e-07	1.78499e-06	-2.94226e-07	1.49077e-06	1.20580e-06	-5.62724e-07	6.43073e-07	1.28175e-06	-3.86675e-07	8.95073e-07	7.96131e-07	-3.48533e-07	4.47598e-07	7.43133e-07	-2.10219e-07	5.32914e-07	1.22503e-06	-2.11437e-07	1.01359e-06
11.182	4.02555e-07	-4.13041e-07	-1.04868e-08	8.08249e-07	-2.06303e-07	6.01946e-07	1.79721e-06	-2.96240e-07	1.50097e-06	1.20741e-06	-5.63475e-07	6.43932e-07	1.28232e-06	-3.86847e-07	8.95472e-07	7.95562e-07	-3.48284e-07	4.47279e-07	7.41812e-07	-2.09845e-07	5.31966e-07	1.22476e-06	-2.11391e-07	1.01337e-06
11.207	4.04177e-07	-4.14706e-07	-1.05290e-08	8.09592e-07	-2.06645e-07	6.02946e-07	1.80944e-06	-2.98256e-07	1.51119e-06	1.20900e-06	-5.64219e-07	6.44782e-07	1.28288e-06	-3.87015e-07	8.95861e-07	7.94981e-07	-3.48029e-07	4.46952e-07	7.40475e-07	-2.09467e-07	5.31008e-07	1.22448e-06	-2.11342e-07	1.01314e-06
11.231	4.05800e-07	-4.16372e-07	-1.05713e-08	8.10921e-07	-2.06985e-07	6.03936e-07	1.82168e-06	-3.00273e-07	1.52140e-06	1.21058e-06	-5.64956e-07	6.45625e-07	1.28342e-06	-3.87178e-07	8.96239e-07	7.94389e-07	-3.47770e-07	4.46619e-07	7.39125e-07	-2.09085e-07	5.30040e-07	1.22418e-06	-2.11290e-07	1.01289e-06
11.256	4.07423e-07	-4.18037e-07	-1.06136e-08	8.12238e-07	-2.07321e-07	6.04917e-07	1.83392e-06	-3.02291e-07	1.53163e-06	1.21215e-06	-5.65687e-07	6.46459e-07	1.28394e-06	-3.87337e-07	8.96605e-07	7.93784e-07	-3.47505e-07	4.46279e-07	7.37761e-07	-2.08699e-07	5.29061e-07	1.22386e-06	-2.11234e-07	1.01262e-06
11.280	4.09047e-07	-4.19703e-07	-1.06559e-08	8.13541e-07	-2.07654e-07	6.05887e-07	1.84617e-06	-3.04309e-07	1.54186e-06	1.21370e-06	-5.66410e-07	6.47286e-07	1.28445e-06	-3.87491e-07	8.96962e-07	7.93167e-07	-3.47235e-07	4.45932e-07	7.36382e-07	-2.08309e-07	5.28073e-07	1.22352e-06	-2.11176e-07	1.01234e-06
11.305	4.10670e-07	-4.21368e-07	-1.06982e-08	8.14831e-07	-2.07983e-07	6.06848e-07	1.85842e-06	-3.06330e-07	1.55209e-06	1.21523e-06	-5.67126e-07	6.48104e-07	1.28495e-06	-3.87640e-07	8.97307e-07	7.92538e-07	-3.46960e-07	4.45578e-07	7.34989e-07	-2.07915e-07	5.27074e-07	1.22316e-06	-2.11114e-07	1.01205e-06
11.330	4.12294e-07	-4.23034e-07	-1.07405e-08	8.16108e-07	-2.08309e-07	6.07799e-07	1.87068e-06	-3.08351e-07	1.56233e-06	1.21675e-06	-5.67835e-07	6.48915e-07	1.28543e-06	-3.87784e-07	8.97641e-07	7.91897e-07	-3.46679e-07	4.45218e-07	7.33582e-07	-2.07517e-07	5.26065e-07	1.22279e-06	-2.11049e-07	1.01174e-06
11.354	4.13917e-07	-4.24700e-07	-1.07828e-08	8.17371e-07	-2.08631e-07	6.08740e-07	1.88295e-06	-3.10373e-07	1.57258e-06	1.21825e-06	-5.68538e-07	6.49717e-07	1.28589e-06	-3.87924e-07	8.97965e-07	7.91244e-07	-3.46393e-07	4.44851e-07	7.32161e-07	-2.07115e-07	5.25046e-07	1.22239e-06	-2.10982e-07	1.01141e-06
11.379	4.15541e-07	-4.26366e-07	-1.08251e-08	8.18621e-07	-2.08950e-07	6.09671e-07	1.89523e-06	-3.12396e-07	1.58283e-06	1.21974e-06	-5.69233e-07	6.50512e-07	1.28634e-06	-3.88059e-07	8.98277e-07	7.90579e-07	-3.46102e-07	4.44477e-07	7.30726e-07	-2.06709e-07	5.24017e-07	1.22198e-06	-2.10911e-07	1.01107e-06
11.403	4.17165e-07	-4.28033e-07	-1.08674e-08	8.19857e-07	-2.09266e-07	6.10592e-07	1.90751e-06	-3.14420e-07	1.59309e-06	1.22122e-06	-5.69921e-07	6.51298e-07	1.28677e-06	-3.88190e-07	8.98579e-07	7.89903e-07	-3.45806e-07	4.44097e-07	7.29277e-07	-2.06299e-07	5.22978e-07	1.22155e-06	-2.10837e-07	1.01072e-06
11.428	4.18790e-07	-4.29699e-07	-1.09097e-08	8.21080e-07	-2.09578e-07	6.11502e-07	1.91979e-06	-3.16446e-07	1.60335e-06	1.22268e-06	-5.70602e-07	6.52076e-07	1.28719e-06	-3.88315e-07	8.98870e-07	7.89215e-07	-3.45505e-07	4.43710e-07	7.27814e-07	-2.05886e-07	5.21929e-07	1.22111e-06	-2.10760e-07	1.01035e-06
11.452	4.20414e-07	-4.31366e-07	-1.09520e-08	8.22290e-07	-2.09887e-07	6.12403e-07	1.93209e-06	-3.18472e-07	1.61361e-06	1.22412e-06	-5.71275e-07	6.52846e-07	1.28759e-06	-3.88436e-07	8.99150e-07	7.88514e-07	-3.45198e-07	4.43316e-07	7.26338e-07	-2.05468e-07	5.20870e-07	1.22064e-06	-2.10680e-07	1.00996e-06
11.477	4.22038e-07	-4.33032e-07	-1.09943e-08	8.23486e-07	-2.10192e-07	6.13294e-07	1.94438e-06	-3.20499e-07	1.62388e-06	1.22555e-06	-5.71942e-07	6.53608e-07	1.28797e-06	-3.88553e-07	8.99420e-07	7.87802e-07	-3.44886e-07	4.42916e-07	7.24847e-07	-2.05046e-07	5.19801e-07	1.22016e-06	-2.10596e-07	1.00956e-06
11.502	4.23662e-07	-4.34699e-07	-1.10366e-08	8.24668e-07	-2.10494e-07	6.14175e-07	1.95669e-06	-3.22527e-07	1.63416e-06	1.22696e-06	-5.72602e-07	6.54362e-07	1.28834e-06	-3.88664e-07	8.99678e-07	7.87078e-07	-3.44570e-07	4.42509e-07	7.23342e-07	-2.04620e-07	5.18722e-07	1.21966e-06	-2.10510e-07	1.00915e-06
11.526	4.25287e-07	-4.36366e-07	-1.10790e-08	8.25837e-07	-2.10792e-07	6.15045e-07	1.96899e-06	-3.24556e-07	1.64444e-06	1.22836e-06	-5.73254e-07	6.55108e-07	1.28870e-06	-3.88771e-07	8.99926e-07	7.86343e-07	-3.44248e-07	4.42095e-07	7.21823e-07	-2.04191e-07	5.17633e-07	1.21914e-06	-2.10421e-07	1.00872e-06
11.551	4.26911e-07	-4.38033e-07	-1.11213e-08	8.26992e-07	-2.11087e-07	6.15905e-07	1.98131e-06	-3.26585e-07	1.65472e-06	1.22974e-06	-5.73900e-07	6.55845e-07	1.28904e-06	-3.88874e-07	9.00163e-07	7.85595e-07	-3.43920e-07	4.41675e-07	7.20291e-07	-2.03757e-07	5.16534e-07	1.21861e-06	-2.10328e-07	1.00828e-06
11.575	4.28536e-07	-4.39699e-07	-1.11636e-08	8.28134e-07	-2.11378e-07	6.16755e-07	1.99363e-06	-3.28616e-07	1.66501e-06	1.23111e-06	-5.74538e-07	6.56574e-07	1.28936e-06	-3.88971e-07	9.00389e-07	7.84836e-07	-3.43588e-07	4.41248e-07	7.18745e-07	-2.03320e-07	5.15425e-07	1.21805e-06	-2.10233e-07	1.00782e-06
11.600	4.30160e-07	-4.41366e-07	-1.12059e-08	8.29261e-07	-2.11666e-07	6.17595e-07	2.00595e-06	-3.30647e-07	1.67530e-06	1.23246e-06	-5.75169e-07	6.57296e-07	1.28967e-06	-3.89064e-07	9.00604e-07	7.84066e-07	-3.43251e-07	4.40815e-07	7.17185e-07	-2.02879e-07	5.14306e-07	1.21748e-06	-2.10134e-07	1.00735e-06
11.624	4.31785e-07	-4.43033e-07	-1.12482e-08	8.30375e-07	-2.11950e-07	6.18425e-07	2.01828e-06	-3.32679e-07	1.68560e-06	1.23380e-06	-5.75793e-07	6.58009e-07	1.28996e-06	-3.89153e-07	9.00809e-07	7.83283e-07	-3.42908e-07	4.40375e-07	7.15611e-07	-2.02433e-07	5.13178e-07	1.21689e-06	-2.10032e-07	1.00686e-06
11.649	4.33409e-07	-4.44700e-07	-1.12905e-08	8.31475e-07	-2.12231e-07	6.19244e-07	2.03061e-06	-3.34711e-07	1.69590e-06	1.23512e-06	-5.76410e-07	6.58713e-07	1.29024e-06	-3.89237e-07	9.01003e-07	7.82489e-07	-3.42560e-07	4.39929e-07	7.14024e-07	-2.01984e-07	5.12039e-07	1.21628e-06	-2.09927e-07	1.00636e-06
11.674	4.35034e-07	-4.46367e-07	-1.13329e-08	8.32562e-07	-2.12509e-07	6.20053e-07	2.04294e-06	-3.36745e-07	1.70620e-06	1.23643e-06	-5.77019e-07	6.59410e-07	1.29050e-06	-3.89316e-07	9.01186e-07	7.81683e-07	-3.42208e-07	4.39476e-07	7.12422e-07	-2.01531e-07	5.10891e-07	1.21566e-06	-2.09820e-07	1.00584e-06
11.698	4.36658e-07	-4.48033e-07	-1.13752e-08	8.33634e-07	-2.12782e-07	6.20852e-07	2.05528e-06	-3.38779e-07	1.71650e-06	1.23772e-06	-5.77622e-07	6.60098e-07	1.29075e-06	-3.89390e-07	9.01358e-07	7.80866e-07	-3.41850e-07	4.39016e-07	7.10808e-07	-2.01075e-07	5.09733e-07	1.21502e-06	-2.09709e-07	1.00531e-06
11.723	4.38282e-07	-4.49700e-07	-1.14175e-08	8.34693e-07	-2.13052e-07	6.21640e-07	2.06763e-06	-3.40814e-07	1.72681e-06	1.23900e-06	-5.78217e-07	6.60779e-07	1.29098e-06	-3.89460e-07	9.01520e-07	7.80037e-07	-3.41487e-07	4.38550e-07	7.09179e-07	-2.00614e-07	5.08565e-07	1.21436e-06	-2.09595e-07	1.00476e-06
11.747	4.39907e-07	-4.51366e-07	-1.14598e-08	8.35737e-07	-2.13319e-07	6.22418e-07	2.07998e-06	-3.42849e-07	1.73713e-06	1.24026e-06	-5.78805e-07	6.61451e-07	1.29120e-06	-3.89525e-07	9.01670e-07	7.79197e-07	-3.41119e-07	4.38078e-07	7.07537e-07	-2.00150e-07	5.07388e-07	1.21368e-06	-2.09478e-07	1.00420e-06
11.772	4.41531e-07	-4.53033e-07	-1.15021e-08	8.36768e-07	-2.13582e-07	6.23186e-07	2.09233e-06	-3.44885e-07	1.74744e-06	1.24150e-06	-5.79385e-07	6.62114e-07	1.29140e-06	-3.89586e-07	9.01811e-07	7.78345e-07	-3.40746e-07	4.37599e-07	7.05882e-07	-1.99681e-07	5.06201e-07	1.21298e-06	-2.09357e-07	1.00362e-06
11.796	4.43155e-07	-4.54699e-07	-1.15444e-08	8.37785e-07	-2.13842e-07	6.23943e-07	2.10468e-06	-3.46921e-07	1.75776e-06	1.24273e-06	-5.79959e-07	6.62770e-07	1.29158e-06	-3.89641e-07	9.01940e-07	7.77482e-07	-3.40368e-07	4.37113e-07	7.04213e-07	-1.99209e-07	5.05004e-07	1.21227e-06	-2.09234e-07	1.00303e-06
11.821	4.44779e-07	-4.56366e-07	-1.15867e-08	8.38788e-07	-2.14098e-07	6.24690e-07	2.11704e-06	-3.48958e-07	1.76808e-06	1.24394e-06	-5.80525e-07	6.63417e-07	1.29175e-06	-3.89693e-07	9.02059e-07	7.76607e-07	-3.39985e-07	4.36622e-07	7.02530e-07	-1.98733e-07	5.03797e-07	1.21154e-06	-2.09108e-07	1.00243e-06
11.846	4.46403e-07	-4.58032e-07	-1.16290e-08	8.39776e-07	-2.14350e-07	6.25426e-07	2.12940e-06	-3.50996e-07	1.77840e-06	1.24514e-06	-5.81084e-07	6.64056e-07	1.29191e-06	-3.89739e-07	9.02167e-07	7.75721e-07	-3.39597e-07	4.36123e-07	7.00834e-07	-1.98253e-07	5.02581e-07	1.21079e-06	-2.08979e-07	1.00181e-06
11.870	4.48027e-07	-4.59698e-07	-1.16713e-08	8.40751e-07	-2.14599e-07	6.26152e-07	2.14176e-06	-3.53034e-07	1.78873e-06	1.24632e-06	-5.81636e-07	6.64686e-07	1.29205e-06	-3.89781e-07	9.02264e-07	7.74823e-07	-3.39204e-07	4.35619e-07	6.99125e-07	-1.97770e-07	5.01355e-07	1.21002e-06	-2.08846e-07	1.00118e-06
11.895	4.49650e-07	-4.61364e-07	-1.17136e-08	8.41711e-07	-2.14844e-07	6.26867e-07	2.15413e-06	-3.55072e-07	1.79906e-06	1.24749e-06	-5.82181e-07	6.65309e-07	1.29217e-06	-3.89819e-07	9.02351e-07	7.73914e-07	-3.38807e-07	4.35108e-07	6.97402e-07	-1.97283e-07	5.00120e-07	1.20924e-06	-2.08711e-07	1.00053e-06
11.919	4.51273e-07	-4.63029e-07	-1.17559e-08	8.42657e-07	-2.15085e-07	6.27572e-07	2.16650e-06	-3.57111e-07	1.80939e-06	1.24864e-06	-5.82718e-07	6.65923e-07	1.29228e-06	-3.89852e-07	9.02427e-07	7.72994e-07	-3.38404e-07	4.34590e-07	6.95666e-07	-1.96791e-07	4.98875e-07	1.20844e-06	-2.08573e-07	9.99863e-07
11.944	4.52897e-07	-4.64695e-07	-1.17982e-08	8.43590e-07	-2.15323e-07	6.28266e-07	2.17887e-06	-3.59151e-07	1.81972e-06	1.24978e-06	-5.83248e-07	6.66529e-07	1.29237e-06	-3.89880e-07	9.02492e-07	7.72062e-07	-3.37996e-07	4.34067e-07	6.93917e-07	-1.96297e-07	4.97620e-07	1.20762e-06	-2.08431e-07	9.99185e-07
11.969	4.54520e-07	-4.66360e-07	-1.18405e-08	8.44507e-07	-2.15558e-07	6.28950e-07	2.19125e-06	-3.61190e-07	1.83006e-06	1.25090e-06	-5.83771e-07	6.67126e-07	1.29245e-06	-3.89904e-07	9.02547e-07	7.71119e-07	-3.37583e-07	4.33536e-07	6.92154e-07	-1.95798e-07	4.96356e-07	1.20678e-06	-2.08287e-07	9.98492e-07
11.993	4.56142e-07	-4.68025e-07	-1.18828e-08	8.45411e-07	-2.15788e-07	6.29623e-07	2.20362e-06	-3.63230e-07	1.84039e-06	1.25200e-06	-5.84287e-07	6.67716e-07	1.29251e-06	-3.89923e-07	9.02591e-07	7.70165e-07	-3.37165e-07	4.33000e-07	6.90378e-07	-1.95296e-07	4.95083e-07	1.20592e-06	-2.08139e-07	9.97785e-07
12.018	4.57765e-07	-4.69690e-07	-1.19250e-08	8.46301e-07	-2.16015e-07	6.30285e-07	2.21600e-06	-3.65271e-07	1.85073e-06	1.25309e-06	-5.84795e-07	6.68296e-07	1.29256e-06	-3.89937e-07	9.02624e-07	7.69200e-07	-3.36743e-07	4.32457e-07	6.88589e-07	-1.94789e-07	4.93800e-07	1.20505e-06	-2.07989e-07	9.97064e-07
12.042	4.59387e-07	-4.71355e-07	-1.19673e-08	8.47176e-07	-2.16239e-07	6.30937e-07	2.22838e-06	-3.67311e-07	1.86107e-06	1.25417e-06	-5.85296e-07	6.68869e-07	1.29259e-06	-3.89947e-07	9.02647e-07	7.68224e-07	-3.36315e-07	4.31908e-07	6.86787e-07	-1.94280e-07	4.92507e-07	1.20416e-06	-2.07835e-07	9.96327e-07
12.067	4.61009e-07	-4.73019e-07	-1.20095e-08	8.48037e-07	-2.16458e-07	6.31578e-07	2.24076e-06	-3.69352e-07	1.87141e-06	1.25522e-06	-5.85790e-07	6.69433e-07	1.29261e-06	-3.89952e-07	9.02660e-07	7.67236e-07	-3.35883e-07	4.31353e-07	6.84972e-07	-1.93766e-07	4.91205e-07	1.20326e-06	-2.07679e-07	9.95577e-07
12.091	4.62631e-07	-4.74683e-07	-1.20518e-08	8.48883e-07	-2.16675e-07	6.32209e-07	2.25315e-06	-3.71393e-07	1.88175e-06	1.25627e-06	-5.86277e-07	6.69989e-07	1.29261e-06	-3.89953e-07	9.02661e-07	7.66237e-07	-3.35446e-07	4.30792e-07	6.83143e-07	-1.93249e-07	4.89894e-07	1.20233e-06	-2.07519e-07	9.94812e-07
12.116	4.64253e-07	-4.76347e-07	-1.20940e-08	8.49716e-07	-2.16887e-07	6.32829e-07	2.26553e-06	-3.73435e-07	1.89210e-06	1.25729e-06	-5.86756e-07	6.70537e-07	1.29260e-06	-3.89949e-07	9.02653e-07	7.65227e-07	-3.35004e-07	4.30224e-07	6.81302e-07	-1.92728e-07	4.88574e-07	1.20139e-06	-2.07356e-07	9.94032e-07
12.141	4.65874e-07	-4.78010e-07	-1.21363e-08	8.50533e-07	-2.17096e-07	6.33438e-07	2.27792e-06	-3.75476e-07	1.90244e-06	1.25830e-06	-5.87228e-07	6.71076e-07	1.29257e-06	-3.89941e-07	9.02633e-07	7.64206e-07	-3.34557e-07	4.29650e-07	6.79447e-07	-1.92203e-07	4.87244e-07	1.20043e-06	-2.07191e-07	9.93238e-07
12.165	4.67495e-07	-4.79673e-07	-1.21785e-08	8.51337e-07	-2.17301e-07	6.34036e-07	2.29030e-06	-3.77518e-07	1.91278e-06	1.25930e-06	-5.87692e-07	6.71607e-07	1.29253e-06	-3.89928e-07	9.02603e-07	7.63174e-07	-3.34105e-07	4.29070e-07	6.77580e-07	-1.91675e-07	4.85905e-07	1.19945e-06	-2.07022e-07	9.92430e-07
12.190	4.69115e-07	-4.81336e-07	-1.22207e-08	8.52126e-07	-2.17502e-07	6.34624e-07	2.30269e-06	-3.79560e-07	1.92313e-06	1.26028e-06	-5.88149e-07	6.72130e-07	1.29247e-06	-3.89911e-07	9.02563e-07	7.62131e-07	-3.33648e-07	4.28483e-07	6.75699e-07	-1.91143e-07	4.84556e-07	1.19846e-06	-2.06851e-07	9.91608e-07
12.214	4.70736e-07	-4.82998e-07	-1.22629e-08	8.52901e-07	-2.17700e-07	6.35201e-07	2.31508e-06	-3.81601e-07	1.93348e-06	1.26124e-06	-5.88599e-07	6.72644e-07	1.29240e-06	-3.89889e-07	9.02512e-07	7.61078e-07	-3.33187e-07	4.27891e-07	6.73806e-07	-1.90608e-07	4.83198e-07	1.19745e-06	-2.06676e-07	9.90771e-07
12.239	4.72355e-07	-4.84661e-07	-1.23051e-08	8.53661e-07	-2.17894e-07	6.35767e-07	2.32747e-06	-3.83644e-07	1.94382e-06	1.26219e-06	-5.89042e-07	6.73150e-07	1.29231e-06	-3.89862e-07	9.02451e-07	7.60013e-07	-3.32721e-07	4.27292e-07	6.71900e-07	-1.90068e-07	4.81832e-07	1.19642e-06	-2.06498e-07	9.89919e-07
12.263	4.73975e-07	-4.86322e-07	-1.23473e-08	8.54407e-07	-2.18084e-07	6.36322e-07	2.33985e-06	-3.85686e-07	1.95417e-06	1.26312e-06	-5.89478e-07	6.73647e-07	1.29221e-06	-3.89831e-07	9.02379e-07	7.58937e-07	-3.32250e-07	4.26687e-07	6.69981e-07	-1.89526e-07	4.80456e-07	1.19537e-06	-2.06318e-07	9.89053e-07
12.288	4.75594e-07	-4.87983e-07	-1.23895e-08	8.55138e-07	-2.18271e-07	6.36867e-07	2.35224e-06	-3.87728e-07	1.96451e-06	1.26404e-06	-5.89906e-07	6.74136e-07	1.29209e-06	-3.89796e-07	9.02297e-07	7.57850e-07	-3.31774e-07	4.26076e-07	6.68049e-07	-1.88979e-07	4.79070e-07	1.19431e-06	-2.06134e-07	9.88174e-07
12.313	4.77213e-07	-4.89644e-07	-1.24316e-08	8.55854e-07	-2.18454e-07	6.37401e-07	2.36463e-06	-3.89770e-07	1.97486e-06	1.26494e-06	-5.90326e-07	6.74617e-07	1.29196e-06	-3.89756e-07	9.02204e-07	7.56753e-07	-3.31294e-07	4.25459e-07	6.66105e-07	-1.88429e-07	4.77676e-07	1.19323e-06	-2.05948e-07	9.87279e-07
12.337	4.78831e-07	-4.91305e-07	-1.24738e-08	8.56557e-07	-2.18633e-07	6.37924e-07	2.37702e-06	-3.91812e-07	1.98521e-06	1.26583e-06	-5.90740e-07	6.75090e-07	1.29181e-06	-3.89711e-07	9.02101e-07	7.55645e-07	-3.30809e-07	4.24836e-07	6.64148e-07	-1.87875e-07	4.76273e-07	1.19213e-06	-2.05758e-07	9.86371e-07
12.362	4.80449e-07	-4.92965e-07	-1.25159e-08	8.57244e-07	-2.18809e-07	6.38436e-07	2.38941e-06	-3.93854e-07	1.99555e-06	1.26670e-06	-5.91146e-07	6.75554e-07	1.29165e-06	-3.89662e-07	9.01987e-07	7.54526e-07	-3.30319e-07	4.24207e-07	6.62178e-07	-1.87318e-07	4.74860e-07	1.19101e-06	-2.05566e-07	9.85448e-07
12.386	4.82066e-07	-4.94624e-07	-1.25581e-08	8.57917e-07	-2.18980e-07	6.38937e-07	2.40180e-06	-3.95896e-07	2.00590e-06	1.26755e-06	-5.91545e-07	6.76010e-07	1.29147e-06	-3.89608e-07	9.01864e-07	7.53396e-07	-3.29824e-07	4.23572e-07	6.60196e-07	-1.86758e-07	4.73438e-07	1.18988e-06	-2.05370e-07	9.84511e-07
12.411	4.83683e-07	-4.96283e-07	-1.26002e-08	8.58576e-07	-2.19149e-07	6.39427e-07	2.41418e-06	-3.97938e-07	2.01625e-06	1.26839e-06	-5.91936e-07	6.76457e-07	1.29128e-06	-3.89550e-07	9.01729e-07	7.52256e-07	-3.29325e-07	4.22931e-07	6.58201e-07	-1.86193e-07	4.72008e-07	1.18873e-06	-2.05172e-07	9.83560e-07
12.435	4.85299e-07	-4.97942e-07	-1.26423e-08	8.59220e-07	-2.19313e-07	6.39907e-07	2.42657e-06	-3.99979e-07	2.02659e-06	1.26922e-06	-5.92320e-07	6.76896e-07	1.29107e-06	-3.89488e-07	9.01585e-07	7.51105e-07	-3.28821e-07	4.22284e-07	6.56194e-07	-1.85625e-07	4.70568e-07	1.18757e-06	-2.04971e-07	9.82595e-07
12.460	4.86915e-07	-4.99600e-07	-1.26844e-08	8.59849e-07	-2.19474e-07	6.40376e-07	2.43896e-06	-4.02021e-07	2.03693e-06	1.27002e-06	-5.92697e-07	6.77327e-07	1.29085e-06	-3.89421e-07	9.01430e-07	7.49943e-07	-3.28312e-07	4.21631e-07	6.54174e-07	-1.85054e-07	4.69120e-07	1.18638e-06	-2.04766e-07	9.81615e-07
12.485	4.88531e-07	-5.01257e-07	-1.27265e-08	8.60464e-07	-2.19630e-07	6.40833e-07	2.45134e-06	-4.04062e-07	2.04728e-06	1.27082e-06	-5.93067e-07	6.77749e-07	1.29061e-06	-3.89350e-07	9.01264e-07	7.48771e-07	-3.27799e-07	4.20972e-07	6.52142e-07	-1.84479e-07	4.67663e-07	1.18518e-06	-2.04559e-07	9.80622e-07
12.509	4.90145e-07	-5.02914e-07	-1.27686e-08	8.61064e-07	-2.19784e-07	6.41280e-07	2.46372e-06	-4.06103e-07	2.05762e-06	1.27159e-06	-5.93429e-07	6.78163e-07	1.29036e-06	-3.89274e-07	9.01089e-07	7.47588e-07	-3.27281e-07	4.20307e-07	6.50097e-07	-1.83901e-07	4.66196e-07	1.18396e-06	-2.04349e-07	9.79614e-07
12.534	4.91760e-07	-5.04570e-07	-1.28106e-08	8.61649e-07	-2.19933e-07	6.41716e-07	2.47610e-06	-4.08144e-07	2.06796e-06	1.27235e-06	-5.93784e-07	6.78568e-07	1.29010e-06	-3.89194e-07	9.00903e-07	7.46395e-07	-3.26759e-07	4.19636e-07	6.48040e-07	-1.83319e-07	4.64721e-07	1.18273e-06	-2.04136e-07	9.78593e-07
12.558	4.93373e-07	-5.06226e-07	-1.28526e-08	8.62220e-07	-2.20079e-07	6.42141e-07	2.48848e-06	-4.10185e-07	2.07830e-06	1.27310e-06	-5.94131e-07	6.78965e-07	1.28982e-06	-3.89109e-07	9.00707e-07	7.45191e-07	-3.26232e-07	4.18959e-07	6.45971e-07	-1.82734e-07	4.63237e-07	1.18148e-06	-2.03920e-07	9.77557e-07
12.583	4.94987e-07	-5.07881e-07	-1.28947e-08	8.62776e-07	-2.20221e-07	6.42555e-07	2.50086e-06	-4.12225e-07	2.08864e-06	1.27383e-06	-5.94471e-07	6.79354e-07	1.28952e-06	-3.89020e-07	9.00500e-07	7.43977e-07	-3.25701e-07	4.18277e-07	6.43889e-07	-1.82145e-07	4.61745e-07	1.18021e-06	-2.03701e-07	9.76507e-07
12.607	4.96599e-07	-5.09536e-07	-1.29367e-08	8.63317e-07	-2.20359e-07	6.42958e-07	2.51324e-06	-4.14265e-07	2.09897e-06	1.27454e-06	-5.94804e-07	6.79735e-07	1.28921e-06	-3.88926e-07	9.00284e-07	7.42753e-07	-3.25164e-07	4.17588e-07	6.41796e-07	-1.81552e-07	4.60243e-07	1.17892e-06	-2.03479e-07	9.75444e-07
12.632	4.98211e-07	-5.11190e-07	-1.29787e-08	8.63844e-07	-2.20493e-07	6.43351e-07	2.52561e-06	-4.16305e-07	2.10931e-06	1.27524e-06	-5.95130e-07	6.80107e-07	1.28889e-06	-3.88828e-07	9.00057e-07	7.41518e-07	-3.24624e-07	4.16894e-07	6.39690e-07	-1.80957e-07	4.58733e-07	1.17762e-06	-2.03254e-07	9.74366e-07
12.657	4.99822e-07	-5.12843e-07	-1.30206e-08	8.64356e-07	-2.20624e-07	6.43732e-07	2.53798e-06	-4.18344e-07	2.11964e-06	1.27592e-06	-5.95448e-07	6.80470e-07	1.28855e-06	-3.88726e-07	8.99820e-07	7.40272e-07	-3.24079e-07	4.16194e-07	6.37572e-07	-1.80358e-07	4.57214e-07	1.17630e-06	-2.03026e-07	9.73275e-07
12.681	5.01433e-07	-5.14496e-07	-1.30626e-08	8.64853e-07	-2.20751e-07	6.44102e-07	2.55035e-06	-4.20383e-07	2.12997e-06	1.27658e-06	-5.95759e-07	6.80825e-07	1.28819e-06	-3.88619e-07	8.99573e-07	7.39017e-07	-3.23529e-07	4.15488e-07	6.35442e-07	-1.79755e-07	4.55687e-07	1.17496e-06	-2.02796e-07	9.72169e-07
12.706	5.03043e-07	-5.16148e-07	-1.31045e-08	8.65335e-07	-2.20874e-07	6.44461e-07	2.56272e-06	-4.22421e-07	2.14030e-06	1.27723e-06	-5.96062e-07	6.81172e-07	1.28782e-06	-3.88508e-07	8.99316e-07	7.37751e-07	-3.22975e-07	4.14776e-07	6.33300e-07	-1.79149e-07	4.54151e-07	1.17361e-06	-2.02562e-07	9.71050e-07
12.730	5.04652e-07	-5.17799e-07	-1.31465e-08	8.65803e-07	-2.20993e-07	6.44810e-07	2.57508e-06	-4.24459e-07	2.15063e-06	1.27787e-06	-5.96359e-07	6.81511e-07	1.28744e-06	-3.88392e-07	8.99048e-07	7.36475e-07	-3.22416e-07	4.14059e-07	6.31146e-07	-1.78540e-07	4.52606e-07	1.17224e-06	-2.02326e-07	9.69917e-07
12.755	5.06261e-07	-5.19449e-07	-1.31884e-08	8.66256e-07	-2.21109e-07	6.45147e-07	2.58745e-06	-4.26497e-07	2.16095e-06	1.27849e-06	-5.96648e-07	6.81841e-07	1.28704e-06	-3.88272e-07	8.98771e-07	7.35189e-07	-3.21853e-07	4.13336e-07	6.28980e-07	-1.77927e-07	4.51053e-07	1.17086e-06	-2.02087e-07	9.68770e-07
12.780	5.07869e-07	-5.21099e-07	-1.32303e-08	8.66694e-07	-2.21221e-07	6.45473e-07	2.59980e-06	-4.28534e-07	2.17127e-06	1.27909e-06	-5.96929e-07	6.82163e-07	1.28663e-06	-3.88148e-07	8.98483e-07	7.33892e-07	-3.21286e-07	4.12607e-07	6.26802e-07	-1.77311e-07	4.49491e-07	1.16945e-06	-2.01844e-07	9.67609e-07
12.804	5.09476e-07	-5.22748e-07	-1.32721e-08	8.67117e-07	-2.21329e-07	6.45789e-07	2.61216e-06	-4.30570e-07	2.18159e-06	1.27968e-06	-5.97203e-07	6.82476e-07	1.28621e-06	-3.88020e-07	8.98186e-07	7.32586e-07	-3.20714e-07	4.11872e-07	6.24613e-07	-1.76692e-07	4.47921e-07	1.16803e-06	-2.01599e-07	9.66434e-07
12.829	5.11082e-07	-5.24396e-07	-1.33140e-08	8.67526e-07	-2.21433e-07	6.46093e-07	2.62451e-06	-4.32606e-07	2.19190e-06	1.28025e-06	-5.97470e-07	6.82781e-07	1.28576e-06	-3.87887e-07	8.97878e-07	7.31270e-07	-3.20137e-07	4.11132e-07	6.22411e-07	-1.76069e-07	4.46342e-07	1.16660e-06	-2.01352e-07	9.65246e-07
12.853	5.12688e-07	-5.26044e-07	-1.33558e-08	8.67920e-07	-2.21534e-07	6.46386e-07	2.63686e-06	-4.34642e-07	2.20222e-06	1.28081e-06	-5.97730e-07	6.83078e-07	1.28531e-06	-3.87749e-07	8.97560e-07	7.29943e-07	-3.19557e-07	4.10386e-07	6.20198e-07	-1.75443e-07	4.44755e-07	1.16515e-06	-2.01101e-07	9.64044e-07
12.878	5.14293e-07	-5.27690e-07	-1.33976e-08	8.68299e-07	-2.21630e-07	6.46669e-07	2.64920e-06	-4.36676e-07	2.21253e-06	1.28135e-06	-5.97982e-07	6.83367e-07	1.28484e-06	-3.87608e-07	8.97233e-07	7.28607e-07	-3.18972e-07	4.09635e-07	6.17973e-07	-1.74814e-07	4.43160e-07	1.16368e-06	-2.00847e-07	9.62829e-07
12.902	5.15897e-07	-5.29336e-07	-1.34394e-08	8.68663e-07	-2.21723e-07	6.46940e-07	2.66154e-06	-4.38710e-07	2.22283e-06	1.28187e-06	-5.98227e-07	6.83647e-07	1.28436e-06	-3.87462e-07	8.96895e-07	7.27260e-07	-3.18382e-07	4.08878e-07	6.15737e-07	-1.74181e-07	4.41556e-07	1.16219e-06	-2.00591e-07	9.61599e-07
12.927	5.17500e-07	-5.30981e-07	-1.34812e-08	8.69013e-07	-2.21812e-07	6.47200e-07	2.67388e-06	-4.40744e-07	2.23313e-06	1.28238e-06	-5.98465e-07	6.83918e-07	1.28386e-06	-3.87312e-07	8.96547e-07	7.25904e-07	-3.17788e-07	4.08115e-07	6.13489e-07	-1.73545e-07	4.39944e-07	1.16069e-06	-2.00332e-07	9.60357e-07
12.952	5.19102e-07	-5.32625e-07	-1.35229e-08	8.69347e-07	-2.21898e-07	6.47449e-07	2.68621e-06	-4.42777e-07	2.24343e-06	1.28288e-06	-5.98696e-07	6.84182e-07	1.28335e-06	-3.87157e-07	8.96190e-07	7.24538e-07	-3.17190e-07	4.07347e-07	6.11229e-07	-1.72906e-07	4.38324e-07	1.15917e-06	-2.00070e-07	9.59100e-07
12.976	5.20704e-07	-5.34268e-07	-1.35646e-08	8.69667e-07	-2.21980e-07	6.47688e-07	2.69854e-06	-4.44809e-07	2.25373e-06	1.28336e-06	-5.98919e-07	6.84437e-07	1.28282e-06	-3.86999e-07	8.95822e-07	7.23162e-07	-3.16588e-07	4.06574e-07	6.08958e-07	-1.72263e-07	4.36695e-07	1.15763e-06	-1.99805e-07	9.57830e-07
13.001	5.22304e-07	-5.35911e-07	-1.36063e-08	8.69972e-07	-2.22057e-07	6.47915e-07	2.71086e-06	-4.46840e-07	2.26402e-06	1.28382e-06	-5.99135e-07	6.84683e-07	1.28228e-06	-3.86836e-07	8.95445e-07	7.21776e-07	-3.15981e-07	4.05795e-07	6.06676e-07	-1.71618e-07	4.35058e-07	1.15608e-06	-1.99537e-07	9.56547e-07
13.025	5.23904e-07	-5.37552e-07	-1.36480e-08	8.70262e-07	-2.22131e-07	6.48131e-07	2.72318e-06	-4.48870e-07	2.27431e-06	1.28426e-06	-5.99343e-07	6.84922e-07	1.28173e-06	-3.86668e-07	8.95058e-07	7.20381e-07	-3.15370e-07	4.05010e-07	6.04382e-07	-1.70969e-07	4.33413e-07	1.15452e-06	-1.99266e-07	9.55250e-07
13.050	5.25503e-07	-5.39193e-07	-1.36896e-08	8.70538e-07	-2.22202e-07	6.48336e-07	2.73549e-06	-4.50900e-07	2.28459e-06	1.28470e-06	-5.99544e-07	6.85152e-07	1.28116e-06	-3.86497e-07	8.94661e-07	7.18975e-07	-3.14755e-07	4.04220e-07	6.02077e-07	-1.70317e-07	4.31760e-07	1.15293e-06	-1.98993e-07	9.53939e-07
13.074	5.27101e-07	-5.40832e-07	-1.37313e-08	8.70798e-07	-2.22268e-07	6.48530e-07	2.74780e-06	-4.52929e-07	2.29487e-06	1.28511e-06	-5.99738e-07	6.85373e-07	1.28058e-06	-3.86321e-07	8.94254e-07	7.17561e-07	-3.14136e-07	4.03425e-07	5.99761e-07	-1.69661e-07	4.30099e-07	1.15133e-06	-1.98717e-07	9.52616e-07
13.099	5.28698e-07	-5.42471e-07	-1.37729e-08	8.71044e-07	-2.22331e-07	6.48713e-07	2.76010e-06	-4.54957e-07	2.30515e-06	1.28551e-06	-5.99925e-07	6.85587e-07	1.27998e-06	-3.86141e-07	8.93837e-07	7.16136e-07	-3.13512e-07	4.02624e-07	5.97433e-07	-1.69003e-07	4.28430e-07	1.14972e-06	-1.98438e-07	9.51278e-07
13.124	5.30294e-07	-5.44108e-07	-1.38144e-08	8.71275e-07	-2.22390e-07	6.48885e-07	2.77240e-06	-4.56984e-07	2.31542e-06	1.28590e-06	-6.00105e-07	6.85792e-07	1.27937e-06	-3.85957e-07	8.93411e-07	7.14702e-07	-3.12885e-07	4.01818e-07	5.95094e-07	-1.68341e-07	4.26753e-07	1.14808e-06	-1.98156e-07	9.49928e-07
13.148	5.31889e-07	-5.45745e-07	-1.38560e-08	8.71491e-07	-2.22445e-07	6.49046e-07	2.78469e-06	-4.59010e-07	2.32568e-06	1.28627e-06	-6.00277e-07	6.85988e-07	1.27874e-06	-3.85769e-07	8.92975e-07	7.13259e-07	-3.12253e-07	4.01006e-07	5.92744e-07	-1.67677e-07	4.25068e-07	1.14644e-06	-1.97872e-07	9.48564e-07
13.173	5.33483e-07	-5.47380e-07	-1.38975e-08	8.71693e-07	-2.22497e-07	6.49196e-07	2.79698e-06	-4.61035e-07	2.33595e-06	1.28662e-06	-6.00442e-07	6.86177e-07	1.27811e-06	-3.85576e-07	8.92529e-07	7.11806e-07	-3.11617e-07	4.00189e-07	5.90383e-07	-1.67009e-07	4.23375e-07	1.14477e-06	-1.97584e-07	9.47187e-07
13.197	5.35076e-07	-5.49015e-07	-1.39390e-08	8.71879e-07	-2.22544e-07	6.49335e-07	2.80926e-06	-4.63060e-07	2.34620e-06	1.28696e-06	-6.00599e-07	6.86357e-07	1.27745e-06	-3.85379e-07	8.92074e-07	7.10343e-07	-3.10976e-07	3.99367e-07	5.88011e-07	-1.66338e-07	4.21674e-07	1.14309e-06	-1.97294e-07	9.45797e-07
13.222	5.36668e-07	-5.50648e-07	-1.39805e-08	8.72051e-07	-2.22588e-07	6.49463e-07	2.82154e-06	-4.65083e-07	2.35645e-06	1.28728e-06	-6.00750e-07	6.86529e-07	1.27679e-06	-3.85178e-07	8.91608e-07	7.08872e-07	-3.10332e-07	3.98540e-07	5.85628e-07	-1.65664e-07	4.19965e-07	1.14139e-06	-1.97002e-07	9.44393e-07
13.246	5.38259e-07	-5.52280e-07	-1.40219e-08	8.72208e-07	-2.22628e-07	6.49580e-07	2.83381e-06	-4.67105e-07	2.36670e-06	1.28759e-06	-6.00893e-07	6.86692e-07	1.27611e-06	-3.84973e-07	8.91134e-07	7.07390e-07	-3.09684e-07	3.97707e-07	5.83234e-07	-1.64987e-07	4.18248e-07	1.13968e-06	-1.96706e-07	9.42976e-07
13.271	5.39848e-07	-5.53912e-07	-1.40633e-08	8.72350e-07	-2.22664e-07	6.49686e-07	2.84607e-06	-4.69127e-07	2.37694e-06	1.28788e-06	-6.01029e-07	6.86848e-07	1.27541e-06	-3.84764e-07	8.90649e-07	7.05900e-07	-3.09031e-07	3.96869e-07	5.80830e-07	-1.64306e-07	4.16523e-07	1.13795e-06	-1.96408e-07	9.41547e-07
13.296	5.41437e-07	-5.55542e-07	-1.41047e-08	8.72478e-07	-2.22697e-07	6.49781e-07	2.85832e-06	-4.71147e-07	2.38718e-06	1.28815e-06	-6.01157e-07	6.86995e-07	1.27471e-06	-3.84550e-07	8.90155e-07	7.04400e-07	-3.08375e-07	3.96026e-07	5.78414e-07	-1.63623e-07	4.14791e-07	1.13621e-06	-1.96107e-07	9.40104e-07
13.320	5.43025e-07	-5.57171e-07	-1.41461e-08	8.72590e-07	-2.22726e-07	6.49865e-07	2.87057e-06	-4.73166e-07	2.39741e-06	1.28841e-06	-6.01279e-07	6.87134e-07	1.27398e-06	-3.84333e-07	8.89652e-07	7.02891e-07	-3.07714e-07	3.95177e-07	5.75988e-07	-1.62937e-07	4.13051e-07	1.13445e-06	-1.95803e-07	9.38648e-07
13.345	5.44611e-07	-5.58798e-07	-1.41874e-08	8.72688e-07	-2.22751e-07	6.49937e-07	2.88282e-06	-4.75184e-07	2.40763e-06	1.28866e-06	-6.01393e-07	6.87264e-07	1.27325e-06	-3.84111e-07	8.89139e-07	7.01373e-07	-3.07049e-07	3.94324e-07	5.73551e-07	-1.62247e-07	4.11304e-07	1.13268e-06	-1.95497e-07	9.37179e-07
13.369	5.46196e-07	-5.60425e-07	-1.42287e-08	8.72771e-07	-2.22772e-07	6.49999e-07	2.89505e-06	-4.77201e-07	2.41785e-06	1.28889e-06	-6.01500e-07	6.87386e-07	1.27250e-06	-3.83886e-07	8.88616e-07	6.99846e-07	-3.06381e-07	3.93465e-07	5.71103e-07	-1.61555e-07	4.09549e-07	1.13088e-06	-1.95188e-07	9.35697e-07
13.394	5.47780e-07	-5.62050e-07	-1.42700e-08	8.72839e-07	-2.22789e-07	6.50050e-07	2.90728e-06	-4.79216e-07	2.42806e-06	1.28910e-06	-6.01600e-07	6.87501e-07	1.27174e-06	-3.83656e-07	8.88084e-07	6.98310e-07	-3.05708e-07	3.92601e-07	5.68645e-07	-1.60859e-07	4.07786e-07	1.12908e-06	-1.94876e-07	9.34202e-07
13.418	5.49363e-07	-5.63674e-07	-1.43112e-08	8.72893e-07	-2.22803e-07	6.50090e-07	2.91950e-06	-4.81231e-07	2.43827e-06	1.28930e-06	-6.01692e-07	6.87606e-07	1.27096e-06	-3.83422e-07	8.87542e-07	6.96764e-07	-3.05032e-07	3.91733e-07	5.66177e-07	-1.60161e-07	4.06015e-07	1.12725e-06	-1.94561e-07	9.32694e-07
13.443	5.50945e-07	-5.65297e-07	-1.43524e-08	8.72932e-07	-2.22813e-07	6.50119e-07	2.93172e-06	-4.83244e-07	2.44847e-06	1.28948e-06	-6.01778e-07	6.87704e-07	1.27018e-06	-3.83184e-07	8.86992e-07	6.95210e-07	-3.04351e-07	3.90859e-07	5.63697e-07	-1.59460e-07	4.04238e-07	1.12542e-06	-1.94244e-07	9.31173e-07
13.468	5.52525e-07	-5.66919e-07	-1.43936e-08	8.72955e-07	-2.22819e-07	6.50137e-07	2.94392e-06	-4.85256e-07	2.45867e-06	1.28965e-06	-6.01856e-07	6.87793e-07	1.26937e-06	-3.82942e-07	8.86431e-07	6.93647e-07	-3.03667e-07	3.89980e-07	5.61208e-07	-1.58756e-07	4.02452e-07	1.12356e-06	-1.93924e-07	9.29639e-07
13.492	5.54105e-07	-5.68539e-07	-1.44347e-08	8.72965e-07	-2.22821e-07	6.50143e-07	2.95612e-06	-4.87267e-07	2.46885e-06	1.28980e-06	-6.01927e-07	6.87875e-07	1.26856e-06	-3.82696e-07	8.85862e-07	6.92074e-07	-3.02978e-07	3.89096e-07	5.58708e-07	-1.58048e-07	4.00659e-07	1.12169e-06	-1.93601e-07	9.28093e-07
13.517	5.55682e-07	-5.70158e-07	-1.44758e-08	8.72959e-07	-2.22820e-07	6.50139e-07	2.96831e-06	-4.89276e-07	2.47903e-06	1.28994e-06	-6.01991e-07	6.87948e-07	1.26773e-06	-3.82445e-07	8.85283e-07	6.90493e-07	-3.02286e-07	3.88207e-07	5.56198e-07	-1.57338e-07	3.98859e-07	1.11981e-06	-1.93276e-07	9.26534e-07
13.541	5.57259e-07	-5.71776e-07	-1.45169e-08	8.72939e-07	-2.22815e-07	6.50124e-07	2.98049e-06	-4.91284e-07	2.48921e-06	1.29006e-06	-6.02048e-07	6.88012e-07	1.26689e-06	-3.82191e-07	8.84694e-07	6.88903e-07	-3.01590e-07	3.87313e-07	5.53677e-07	-1.56625e-07	3.97052e-07	1.11791e-06	-1.92948e-07	9.24962e-07
13.566	5.58834e-07	-5.73392e-07	-1.45579e-08	8.72904e-07	-2.22806e-07	6.50098e-07	2.99267e-06	-4.93291e-07	2.49938e-06	1.29017e-06	-6.02097e-07	6.88069e-07	1.26603e-06	-3.81933e-07	8.84097e-07	6.87305e-07	-3.00890e-07	3.86414e-07	5.51147e-07	-1.55909e-07	3.95237e-07	1.11600e-06	-1.92618e-07	9.23377e-07
13.591	5.60408e-07	-5.75007e-07	-1.45989e-08	8.72854e-07	-2.22793e-07	6.50061e-07	3.00483e-06	-4.95296e-07	2.50954e-06	1.29026e-06	-6.02140e-07	6.88117e-07	1.26516e-06	-3.81671e-07	8.83490e-07	6.85697e-07	-3.00187e-07	3.85511e-07	5.48606e-07	-1.55191e-07	3.93415e-07	1.11406e-06	-1.92285e-07	9.21780e-07
13.615	5.61981e-07	-5.76621e-07	-1.46399e-08	8.72790e-07	-2.22777e-07	6.50013e-07	3.01699e-06	-4.97300e-07	2.51969e-06	1.29033e-06	-6.02175e-07	6.88158e-07	1.26428e-06	-3.81405e-07	8.82874e-07	6.84081e-07	-2.99479e-07	3.84602e-07	5.46055e-07	-1.54469e-07	3.91586e-07	1.11212e-06	-1.91949e-07	9.20170e-07
13.640	5.63552e-07	-5.78233e-07	-1.46808e-08	8.72711e-07	-2.22756e-07	6.49954e-07	3.02914e-06	-4.99303e-07	2.52984e-06	1.29039e-06	-6.02203e-07	6.88190e-07	1.26338e-06	-3.81135e-07	8.82248e-07	6.82457e-07	-2.98768e-07	3.83689e-07	5.43494e-07	-1.53745e-07	3.89749e-07	1.11016e-06	-1.91610e-07	9.18548e-07
13.664	5.65122e-07	-5.79844e-07	-1.47217e-08	8.72617e-07	-2.22733e-07	6.49885e-07	3.04128e-06	-5.01304e-07	2.53997e-06	1.29044e-06	-6.02224e-07	6.88214e-07	1.26247e-06	-3.80861e-07	8.81614e-07	6.80823e-07	-2.98053e-07	3.82770e-07	5.40923e-07	-1.53017e-07	3.87906e-07	1.10818e-06	-1.91269e-07	9.16913e-07
13.689	5.66690e-07	-5.81453e-07	-1.47626e-08	8.72509e-07	-2.22705e-07	6.49804e-07	3.05341e-06	-5.03303e-07	2.55010e-06	1.29047e-06	-6.02238e-07	6.88230e-07	1.26155e-06	-3.80583e-07	8.80970e-07	6.79181e-07	-2.97334e-07	3.81847e-07	5.38342e-07	-1.52287e-07	3.86055e-07	1.10619e-06	-1.90926e-07	9.15266e-07
13.713	5.68257e-07	-5.83061e-07	-1.48034e-08	8.72386e-07	-2.22674e-07	6.49712e-07	3.06553e-06	-5.05301e-07	2.56023e-06	1.29048e-06	-6.02245e-07	6.88238e-07	1.26062e-06	-3.80301e-07	8.80318e-07	6.77531e-07	-2.96612e-07	3.80919e-07	5.35752e-07	-1.51555e-07	3.84197e-07	1.10419e-06	-1.90579e-07	9.13606e-07
13.738	5.69823e-07	-5.84667e-07	-1.48442e-08	8.72248e-07	-2.22638e-07	6.49610e-07	3.07764e-06	-5.07297e-07	2.57034e-06	1.29048e-06	-6.02245e-07	6.88237e-07	1.25967e-06	-3.80015e-07	8.79656e-07	6.75872e-07	-2.95886e-07	3.79987e-07	5.33152e-07	-1.50819e-07	3.82333e-07	1.10216e-06	-1.90231e-07	9.11934e-07
13.763	5.71387e-07	-5.86272e-07	-1.48849e-08	8.72096e-07	-2.22600e-07	6.49497e-07	3.08974e-06	-5.09292e-07	2.58045e-06	1.29047e-06	-6.02237e-07	6.88229e-07	1.25871e-06	-3.79725e-07	8.78985e-07	6.74205e-07	-2.95156e-07	3.79050e-07	5.30542e-07	-1.50081e-07	3.80461e-07	1.10013e-06	-1.89879e-07	9.10250e-07
13.787	5.72949e-07	-5.87875e-07	-1.49256e-08	8.71929e-07	-2.22557e-07	6.49372e-07	3.10184e-06	-5.11285e-07	2.59055e-06	1.29044e-06	-6.02223e-07	6.88213e-07	1.25774e-06	-3.79431e-07	8.78305e-07	6.72530e-07	-2.94422e-07	3.78108e-07	5.27922e-07	-1.49340e-07	3.78582e-07	1.09808e-06	-1.89525e-07	9.08553e-07
13.812	5.74510e-07	-5.89477e-07	-1.49663e-08	8.71748e-07	-2.22511e-07	6.49237e-07	3.11392e-06	-5.13277e-07	2.60064e-06	1.29039e-06	-6.02201e-07	6.88188e-07	1.25675e-06	-3.79134e-07	8.77616e-07	6.70846e-07	-2.93685e-07	3.77161e-07	5.25293e-07	-1.48596e-07	3.76697e-07	1.09601e-06	-1.89169e-07	9.06844e-07
13.836	5.76070e-07	-5.91077e-07	-1.50069e-08	8.71552e-07	-2.22461e-07	6.49091e-07	3.12599e-06	-5.15267e-07	2.61072e-06	1.29033e-06	-6.02173e-07	6.88155e-07	1.25575e-06	-3.78832e-07	8.76919e-07	6.69154e-07	-2.92944e-07	3.76210e-07	5.22654e-07	-1.47849e-07	3.74804e-07	1.09393e-06	-1.88810e-07	9.05123e-07
13.861	5.77628e-07	-5.92675e-07	-1.50475e-08	8.71341e-07	-2.22407e-07	6.48935e-07	3.13805e-06	-5.17255e-07	2.62080e-06	1.29025e-06	-6.02137e-07	6.88115e-07	1.25474e-06	-3.78527e-07	8.76212e-07	6.67454e-07	-2.92200e-07	3.75254e-07	5.20005e-07	-1.47100e-07	3.72905e-07	1.09184e-06	-1.88448e-07	9.03389e-07
13.885	5.79184e-07	-5.94272e-07	-1.50881e-08	8.71116e-07	-2.22349e-07	6.48767e-07	3.15010e-06	-5.19242e-07	2.63086e-06	1.29016e-06	-6.02095e-07	6.88066e-07	1.25371e-06	-3.78218e-07	8.75496e-07	6.65746e-07	-2.91452e-07	3.74293e-07	5.17348e-07	-1.46348e-07	3.70999e-07	1.08973e-06	-1.88084e-07	9.01644e-07
13.910	5.80739e-07	-5.95867e-07	-1.51286e-08	8.70877e-07	-2.22288e-07	6.48589e-07	3.16215e-06	-5.21227e-07	2.64092e-06	1.29005e-06	-6.02045e-07	6.88009e-07	1.25268e-06	-3.77905e-07	8.74772e-07	6.64029e-07	-2.90701e-07	3.73328e-07	5.14681e-07	-1.45594e-07	3.69087e-07	1.08760e-06	-1.87717e-07	8.99886e-07
13.935	5.82292e-07	-5.97461e-07	-1.51690e-08	8.70623e-07	-2.22223e-07	6.48399e-07	3.17418e-06	-5.23210e-07	2.65097e-06	1.28993e-06	-6.01989e-07	6.87945e-07	1.25163e-06	-3.77588e-07	8.74039e-07	6.62305e-07	-2.89946e-07	3.72359e-07	5.12004e-07	-1.44837e-07	3.67167e-07	1.08546e-06	-1.87348e-07	8.98116e-07
13.959	5.83843e-07	-5.99052e-07	-1.52094e-08	8.70354e-07	-2.22155e-07	6.48199e-07	3.18620e-06	-5.25191e-07	2.66101e-06	1.28980e-06	-6.01925e-07	6.87872e-07	1.25056e-06	-3.77267e-07	8.73297e-07	6.60572e-07	-2.89187e-07	3.71385e-07	5.09319e-07	-1.44077e-07	3.65242e-07	1.08331e-06	-1.86977e-07	8.96335e-07
13.984	5.85393e-07	-6.00642e-07	-1.52498e-08	8.70071e-07	-2.22083e-07	6.47989e-07	3.19820e-06	-5.27170e-07	2.67103e-06	1.28965e-06	-6.01854e-07	6.87791e-07	1.24949e-06	-3.76943e-07	8.72546e-07	6.58832e-07	-2.88425e-07	3.70406e-07	5.06624e-07	-1.43315e-07	3.63309e-07	1.08114e-06	-1.86602e-07	8.94541e-07
14.008	5.86941e-07	-6.02231e-07	-1.52901e-08	8.69774e-07	-2.22007e-07	6.47767e-07	3.21020e-06	-5.29148e-07	2.68105e-06	1.28948e-06	-6.01777e-07	6.87703e-07	1.24840e-06	-3.76615e-07	8.71786e-07	6.57083e-07	-2.87660e-07	3.69423e-07	5.03920e-07	-1.42550e-07	3.61370e-07	1.07896e-06	-1.86226e-07	8.92736e-07
14.033	5.88487e-07	-6.03817e-07	-1.53304e-08	8.69462e-07	-2.21927e-07	6.47535e-07	3.22219e-06	-5.31124e-07	2.69106e-06	1.28930e-06	-6.01692e-07	6.87606e-07	1.24730e-06	-3.76283e-07	8.71018e-07	6.55327e-07	-2.86891e-07	3.68436e-07	5.01207e-07	-1.41782e-07	3.59425e-07	1.07676e-06	-1.85847e-07	8.90918e-07
14.057	5.90031e-07	-6.05402e-07	-1.53706e-08	8.69136e-07	-2.21844e-07	6.47292e-07	3.23416e-06	-5.33097e-07	2.70107e-06	1.28910e-06	-6.01601e-07	6.87502e-07	1.24619e-06	-3.75947e-07	8.70241e-07	6.53563e-07	-2.86119e-07	3.67444e-07	4.98485e-07	-1.41012e-07	3.57473e-07	1.07455e-06	-1.85465e-07	8.89089e-07
14.082	5.91574e-07	-6.06985e-07	-1.54108e-08	8.68795e-07	-2.21757e-07	6.47038e-07	3.24613e-06	-5.35069e-07	2.71106e-06	1.28889e-06	-6.01502e-07	6.87389e-07	1.24506e-06	-3.75608e-07	8.69456e-07	6.51791e-07	-2.85343e-07	3.66448e-07	4.95754e-07	-1.40240e-07	3.55514e-07	1.07233e-06	-1.85081e-07	8.87248e-07
14.107	5.93115e-07	-6.08566e-07	-1.54510e-08	8.68440e-07	-2.21666e-07	6.46774e-07	3.25808e-06	-5.37039e-07	2.72104e-06	1.28867e-06	-6.01397e-07	6.87269e-07	1.24393e-06	-3.75265e-07	8.68661e-07	6.50012e-07	-2.84564e-07	3.65448e-07	4.93015e-07	-1.39465e-07	3.53550e-07	1.07009e-06	-1.84695e-07	8.85395e-07
14.131	5.94654e-07	-6.10145e-07	-1.54911e-08	8.68071e-07	-2.21572e-07	6.46499e-07	3.27002e-06	-5.39007e-07	2.73101e-06	1.28843e-06	-6.01285e-07	6.87140e-07	1.24278e-06	-3.74918e-07	8.67859e-07	6.48225e-07	-2.83782e-07	3.64443e-07	4.90266e-07	-1.38687e-07	3.51579e-07	1.06784e-06	-1.84306e-07	8.83531e-07
14.156	5.96192e-07	-6.11723e-07	-1.55311e-08	8.67687e-07	-2.21474e-07	6.46213e-07	3.28194e-06	-5.40973e-07	2.74097e-06	1.28817e-06	-6.01166e-07	6.87004e-07	1.24162e-06	-3.74568e-07	8.67048e-07	6.46430e-07	-2.82996e-07	3.63434e-07	4.87509e-07	-1.37907e-07	3.49601e-07	1.06557e-06	-1.83914e-07	8.81655e-07
14.180	5.97727e-07	-6.13298e-07	-1.55711e-08	8.67290e-07	-2.21373e-07	6.45917e-07	3.29386e-06	-5.42937e-07	2.75092e-06	1.28790e-06	-6.01040e-07	6.86860e-07	1.24044e-06	-3.74214e-07	8.66228e-07	6.44628e-07	-2.82207e-07	3.62421e-07	4.84743e-07	-1.37125e-07	3.47618e-07	1.06329e-06	-1.83521e-07	8.79768e-07
14.205	5.99261e-07	-6.14872e-07	-1.56111e-08	8.66877e-07	-2.21267e-07	6.45610e-07	3.30576e-06	-5.44899e-07	2.76086e-06	1.28762e-06	-6.00907e-07	6.86708e-07	1.23926e-06	-3.73856e-07	8.65400e-07	6.42818e-07	-2.81415e-07	3.61403e-07	4.81968e-07	-1.36340e-07	3.45628e-07	1.06099e-06	-1.83125e-07	8.77869e-07
14.230	6.00792e-07	-6.16443e-07	-1.56510e-08	8.66451e-07	-2.21159e-07	6.45292e-07	3.31765e-06	-5.46859e-07	2.77079e-06	1.28732e-06	-6.00767e-07	6.86549e-07	1.23806e-06	-3.73494e-07	8.64563e-07	6.41001e-07	-2.80619e-07	3.60381e-07	4.79185e-07	-1.35553e-07	3.43633e-07	1.05868e-06	-1.82726e-07	8.75958e-07
14.254	6.02322e-07	-6.18013e-07	-1.56908e-08	8.66011e-07	-2.21046e-07	6.44964e-07	3.32953e-06	-5.48816e-07	2.78071e-06	1.28700e-06	-6.00620e-07	6.86381e-07	1.23685e-06	-3.73129e-07	8.63718e-07	6.39176e-07	-2.79820e-07	3.59356e-07	4.76394e-07	-1.34763e-07	3.41631e-07	1.05636e-06	-1.82325e-07	8.74036e-07
14.279	6.03850e-07	-6.19581e-07	-1.57306e-08	8.65556e-07	-2.20930e-07	6.44626e-07	3.34139e-06	-5.50772e-07	2.79062e-06	1.28667e-06	-6.00467e-07	6.86206e-07	1.23563e-06	-3.72761e-07	8.62865e-07	6.37344e-07	-2.79018e-07	3.58326e-07	4.73594e-07	-1.33971e-07	3.39623e-07	1.05402e-06	-1.81922e-07	8.72103e-07
14.303	6.05376e-07	-6.21146e-07	-1.57704e-08	8.65087e-07	-2.20810e-07	6.44276e-07	3.35324e-06	-5.52725e-07	2.80051e-06	1.28633e-06	-6.00307e-07	6.86023e-07	1.23439e-06	-3.72389e-07	8.62003e-07	6.35505e-07	-2.78213e-07	3.57292e-07	4.70786e-07	-1.33177e-07	3.37609e-07	1.05167e-06	-1.81516e-07	8.70158e-07
14.328	6.06900e-07	-6.22710e-07	-1.58101e-08	8.64604e-07	-2.20687e-07	6.43917e-07	3.36508e-06	-5.54676e-07	2.81040e-06	1.28597e-06	-6.00140e-07	6.85832e-07	1.23315e-06	-3.72013e-07	8.61133e-07	6.33658e-07	-2.77405e-07	3.56253e-07	4.67969e-07	-1.32380e-07	3.35589e-07	1.04931e-06	-1.81108e-07	8.68202e-07
14.352	6.08421e-07	-6.24271e-07	-1.58497e-08	8.64107e-07	-2.20560e-07	6.43546e-07	3.37690e-06	-5.56625e-07	2.82028e-06	1.28560e-06	-5.99966e-07	6.85633e-07	1.23189e-06	-3.71633e-07	8.60255e-07	6.31805e-07	-2.76593e-07	3.55211e-07	4.65144e-07	-1.31581e-07	3.33563e-07	1.04693e-06	-1.80698e-07	8.66235e-07
14.377	6.09941e-07	-6.25830e-07	-1.58893e-08	8.63596e-07	-2.20430e-07	6.43166e-07	3.38871e-06	-5.58572e-07	2.83014e-06	1.28521e-06	-5.99785e-07	6.85427e-07	1.23062e-06	-3.71250e-07	8.59368e-07	6.29944e-07	-2.75779e-07	3.54165e-07	4.62311e-07	-1.30780e-07	3.31532e-07	1.04454e-06	-1.80285e-07	8.64257e-07
14.402	6.11459e-07	-6.27388e-07	-1.59288e-08	8.63070e-07	-2.20296e-07	6.42775e-07	3.40051e-06	-5.60516e-07	2.83999e-06	1.28481e-06	-5.99598e-07	6.85213e-07	1.22934e-06	-3.70864e-07	8.58473e-07	6.28076e-07	-2.74961e-07	3.53115e-07	4.59470e-07	-1.29976e-07	3.29494e-07	1.04214e-06	-1.79870e-07	8.62267e-07
14.426	6.12974e-07	-6.28943e-07	-1.59683e-08	8.62531e-07	-2.20158e-07	6.42373e-07	3.41229e-06	-5.62458e-07	2.84983e-06	1.28439e-06	-5.99404e-07	6.84991e-07	1.22804e-06	-3.70474e-07	8.57571e-07	6.26201e-07	-2.74140e-07	3.52061e-07	4.56621e-07	-1.29170e-07	3.27451e-07	1.03972e-06	-1.79453e-07	8.60267e-07
14.451	6.14488e-07	-6.30496e-07	-1.60077e-08	8.61978e-07	-2.20017e-07	6.41961e-07	3.42406e-06	-5.64398e-07	2.85966e-06	1.28396e-06	-5.99203e-07	6.84761e-07	1.22674e-06	-3.70080e-07	8.56660e-07	6.24319e-07	-2.73316e-07	3.51003e-07	4.53764e-07	-1.28362e-07	3.25403e-07	1.03729e-06	-1.79033e-07	8.58255e-07
14.475	6.15999e-07	-6.32046e-07	-1.60471e-08	8.61411e-07	-2.19872e-07	6.41539e-07	3.43581e-06	-5.66336e-07	2.86948e-06	1.28352e-06	-5.98995e-07	6.84524e-07	1.22542e-06	-3.69683e-07	8.55741e-07	6.22430e-07	-2.72489e-07	3.49941e-07	4.50899e-07	-1.27551e-07	3.23348e-07	1.03484e-06	-1.78611e-07	8.56233e-07
14.500	6.17508e-07	-6.33595e-07	-1.60864e-08	8.60830e-07	-2.19724e-07	6.41106e-07	3.44755e-06	-5.68271e-07	2.87928e-06	1.28306e-06	-5.98781e-07	6.84279e-07	1.22410e-06	-3.69283e-07	8.54814e-07	6.20534e-07	-2.71659e-07	3.48875e-07	4.48027e-07	-1.26739e-07	3.21288e-07	1.03239e-06	-1.78187e-07	8.54199e-07
14.524	6.19015e-07	-6.35141e-07	-1.61257e-08	8.60235e-07	-2.19572e-07	6.40663e-07	3.45927e-06	-5.70203e-07	2.88907e-06	1.28259e-06	-5.98560e-07	6.84027e-07	1.22276e-06	-3.68879e-07	8.53879e-07	6.18632e-07	-2.70826e-07	3.47805e-07	4.45146e-07	-1.25924e-07	3.19222e-07	1.02992e-06	-1.77761e-07	8.52155e-07
14.549	6.20520e-07	-6.36685e-07	-1.61649e-08	8.59626e-07	-2.19417e-07	6.40209e-07	3.47098e-06	-5.72133e-07	2.89885e-06	1.28210e-06	-5.98333e-07	6.83767e-07	1.22141e-06	-3.68471e-07	8.52935e-07	6.16722e-07	-2.69991e-07	3.46732e-07	4.42258e-07	-1.25107e-07	3.17151e-07	1.02743e-06	-1.77332e-07	8.50100e-07
14.574	6.22023e-07	-6.38227e-07	-1.62040e-08	8.59003e-07	-2.19258e-07	6.39745e-07	3.48268e-06	-5.74061e-07	2.90862e-06	1.28160e-06	-5.98098e-07	6.83499e-07	1.22005e-06	-3.68061e-07	8.51985e-07	6.14806e-07	-2.69152e-07	3.45654e-07	4.39362e-07	-1.24288e-07	3.15075e-07	1.02493e-06	-1.76901e-07	8.48034e-07
14.598	6.23523e-07	-6.39766e-07	-1.62431e-08	8.58367e-07	-2.19095e-07	6.39271e-07	3.49436e-06	-5.75986e-07	2.91837e-06	1.28108e-06	-5.97858e-07	6.83224e-07	1.21867e-06	-3.67646e-07	8.51026e-07	6.12883e-07	-2.68310e-07	3.44573e-07	4.36459e-07	-1.23466e-07	3.12993e-07	1.02242e-06	-1.76468e-07	8.45957e-07
14.623	6.25021e-07	-6.41303e-07	-1.62821e-08	8.57716e-07	-2.18929e-07	6.38787e-07	3.50602e-06	-5.77909e-07	2.92811e-06	1.28055e-06	-5.97610e-07	6.82941e-07	1.21729e-06	-3.67229e-07	8.50059e-07	6.10954e-07	-2.67465e-07	3.43489e-07	4.33548e-07	-1.22643e-07	3.10905e-07	1.01990e-06	-1.76032e-07	8.43870e-07
14.647	6.26517e-07	-6.42838e-07	-1.63211e-08	8.57052e-07	-2.18760e-07	6.38293e-07	3.51767e-06	-5.79829e-07	2.93784e-06	1.28001e-06	-5.97356e-07	6.82651e-07	1.21589e-06	-3.66808e-07	8.49084e-07	6.09018e-07	-2.66618e-07	3.42400e-07	4.30630e-07	-1.21817e-07	3.08813e-07	1.01737e-06	-1.75595e-07	8.41772e-07
14.672	6.28010e-07	-6.44370e-07	-1.63600e-08	8.56375e-07	-2.18587e-07	6.37788e-07	3.52931e-06	-5.81747e-07	2.94756e-06	1.27945e-06	-5.97095e-07	6.82353e-07	1.21449e-06	-3.66383e-07	8.48102e-07	6.07076e-07	-2.65768e-07	3.41308e-07	4.27704e-07	-1.20990e-07	3.06715e-07	1.01482e-06	-1.75155e-07	8.39663e-07
14.696	6.29501e-07	-6.45900e-07	-1.63988e-08	8.55683e-07	-2.18410e-07	6.37273e-07	3.54092e-06	-5.83662e-07	2.95726e-06	1.27888e-06	-5.96828e-07	6.82047e-07	1.21307e-06	-3.65956e-07	8.47112e-07	6.05127e-07	-2.64914e-07	3.40213e-07	4.24771e-07	-1.20160e-07	3.04611e-07	1.01226e-06	-1.74713e-07	8.37545e-07
14.721	6.30989e-07	-6.47427e-07	-1.64376e-08	8.54978e-07	-2.18230e-07	6.36748e-07	3.55253e-06	-5.85574e-07	2.96695e-06	1.27829e-06	-5.96554e-07	6.81734e-07	1.21164e-06	-3.65525e-07	8.46114e-07	6.03172e-07	-2.64058e-07	3.39113e-07	4.21831e-07	-1.19328e-07	3.02503e-07	1.00968e-06	-1.74269e-07	8.35415e-07
14.746	6.32476e-07	-6.48952e-07	-1.64763e-08	8.54260e-07	-2.18047e-07	6.36213e-07	3.56411e-06	-5.87484e-07	2.97663e-06	1.27769e-06	-5.96274e-07	6.81414e-07	1.21020e-06	-3.65090e-07	8.45109e-07	6.01210e-07	-2.63200e-07	3.38011e-07	4.18884e-07	-1.18495e-07	3.00389e-07	1.00710e-06	-1.73822e-07	8.33275e-07
14.770	6.33959e-07	-6.50474e-07	-1.65150e-08	8.53527e-07	-2.17860e-07	6.35667e-07	3.57568e-06	-5.89391e-07	2.98629e-06	1.27707e-06	-5.95987e-07	6.81086e-07	1.20875e-06	-3.64652e-07	8.44096e-07	5.99242e-07	-2.62338e-07	3.36904e-07	4.15930e-07	-1.17659e-07	2.98271e-07	1.00450e-06	-1.73374e-07	8.31125e-07
14.795	6.35441e-07	-6.51994e-07	-1.65536e-08	8.52782e-07	-2.17670e-07	6.35112e-07	3.58723e-06	-5.91295e-07	2.99594e-06	1.27644e-06	-5.95694e-07	6.80751e-07	1.20729e-06	-3.64212e-07	8.43075e-07	5.97268e-07	-2.61474e-07	3.35794e-07	4.12969e-07	-1.16821e-07	2.96147e-07	1.00189e-06	-1.72923e-07	8.28965e-07
14.819	6.36919e-07	-6.53512e-07	-1.65921e-08	8.52023e-07	-2.17476e-07	6.34547e-07	3.59877e-06	-5.93197e-07	3.00557e-06	1.27580e-06	-5.95394e-07	6.80408e-07	1.20581e-06	-3.63767e-07	8.42047e-07	5.95288e-07	-2.60607e-07	3.34681e-07	4.10000e-07	-1.15982e-07	2.94019e-07	9.99265e-07	-1.72470e-07	8.26794e-07
14.844	6.38396e-07	-6.55026e-07	-1.66306e-08	8.51250e-07	-2.17279e-07	6.33971e-07	3.61029e-06	-5.95095e-07	3.01519e-06	1.27515e-06	-5.95087e-07	6.80058e-07	1.20433e-06	-3.63320e-07	8.41011e-07	5.93302e-07	-2.59737e-07	3.33564e-07	4.07025e-07	-1.15140e-07	2.91885e-07	9.96629e-07	-1.72015e-07	8.24613e-07
14.868	6.39869e-07	-6.56538e-07	-1.66689e-08	8.50464e-07	-2.17078e-07	6.33386e-07	3.62179e-06	-5.96991e-07	3.02480e-06	1.27448e-06	-5.94775e-07	6.79701e-07	1.20284e-06	-3.62869e-07	8.39967e-07	5.91309e-07	-2.58865e-07	3.32444e-07	4.04043e-07	-1.14297e-07	2.89747e-07	9.93981e-07	-1.71558e-07	8.22422e-07
14.893	6.41341e-07	-6.58048e-07	-1.67073e-08	8.49665e-07	-2.16874e-07	6.32791e-07	3.63328e-06	-5.98884e-07	3.03439e-06	1.27379e-06	-5.94455e-07	6.79336e-07	1.20133e-06	-3.62415e-07	8.38917e-07	5.89311e-07	-2.57990e-07	3.31320e-07	4.01055e-07	-1.13451e-07	2.87603e-07	9.91321e-07	-1.71099e-07	8.20221e-07
14.918	6.42809e-07	-6.59555e-07	-1.67455e-08	8.48852e-07	-2.16667e-07	6.32185e-07	3.64474e-06	-6.00775e-07	3.04397e-06	1.27309e-06	-5.94130e-07	6.78964e-07	1.19982e-06	-3.61958e-07	8.37859e-07	5.87306e-07	-2.57113e-07	3.30194e-07	3.98059e-07	-1.12604e-07	2.85455e-07	9.88649e-07	-1.70638e-07	8.18011e-07
14.942	6.44275e-07	-6.61059e-07	-1.67837e-08	8.48026e-07	-2.16456e-07	6.31570e-07	3.65619e-06	-6.02662e-07	3.05353e-06	1.27238e-06	-5.93798e-07	6.78584e-07	1.19829e-06	-3.61498e-07	8.36793e-07	5.85296e-07	-2.56233e-07	3.29063e-07	3.95057e-07	-1.11755e-07	2.83303e-07	9.85964e-07	-1.70175e-07	8.15790e-07
14.967	6.45739e-07	-6.62560e-07	-1.68218e-08	8.47187e-07	-2.16241e-07	6.30945e-07	3.66763e-06	-6.04547e-07	3.06308e-06	1.27166e-06	-5.93459e-07	6.78198e-07	1.19675e-06	-3.61034e-07	8.35720e-07	5.83280e-07	-2.55350e-07	3.27930e-07	3.92049e-07	-1.10904e-07	2.81145e-07	9.83268e-07	-1.69709e-07	8.13559e-07
14.991	6.47199e-07	-6.64059e-07	-1.68599e-08	8.46334e-07	-2.16024e-07	6.30310e-07	3.67904e-06	-6.06428e-07	3.07261e-06	1.27092e-06	-5.93115e-07	6.77804e-07	1.19521e-06	-3.60568e-07	8.34640e-07	5.81258e-07	-2.54465e-07	3.26793e-07	3.89034e-07	-1.10051e-07	2.78983e-07	9.80560e-07	-1.69242e-07	8.11318e-07
15.016	6.48657e-07	-6.65555e-07	-1.68979e-08	8.45468e-07	-2.15803e-07	6.29666e-07	3.69044e-06	-6.08307e-07	3.08213e-06	1.27017e-06	-5.92764e-07	6.77402e-07	1.19365e-06	-3.60098e-07	8.33553e-07	5.79230e-07	-2.53577e-07	3.25653e-07	3.86013e-07	-1.09196e-07	2.76817e-07	9.77840e-07	-1.68773e-07	8.09068e-07
15.041	6.50113e-07	-6.67048e-07	-1.69358e-08	8.44590e-07	-2.15579e-07	6.29011e-07	3.70182e-06	-6.10183e-07	3.09164e-06	1.26940e-06	-5.92406e-07	6.76994e-07	1.19208e-06	-3.59625e-07	8.32458e-07	5.77197e-07	-2.52687e-07	3.24510e-07	3.82985e-07	-1.08340e-07	2.74645e-07	9.75109e-07	-1.68301e-07	8.06808e-07
15.065	6.51565e-07	-6.68539e-07	-1.69736e-08	8.43698e-07	-2.15351e-07	6.28347e-07	3.71318e-06	-6.12055e-07	3.10112e-06	1.26862e-06	-5.92042e-07	6.76578e-07	1.19051e-06	-3.59149e-07	8.31357e-07	5.75158e-07	-2.51794e-07	3.23363e-07	3.79951e-07	-1.07481e-07	2.72470e-07	9.72366e-07	-1.67828e-07	8.04538e-07
15.090	6.53015e-07	-6.70026e-07	-1.70114e-08	8.42793e-07	-2.15120e-07	6.27673e-07	3.72452e-06	-6.13925e-07	3.11060e-06	1.26783e-06	-5.91672e-07	6.76156e-07	1.18892e-06	-3.58670e-07	8.30248e-07	5.73113e-07	-2.50899e-07	3.22214e-07	3.76911e-07	-1.06621e-07	2.70290e-07	9.69611e-07	-1.67352e-07	8.02259e-07
15.114	6.54462e-07	-6.71511e-07	-1.70491e-08	8.41875e-07	-2.14886e-07	6.26989e-07	3.73585e-06	-6.15792e-07	3.12006e-06	1.26702e-06	-5.91296e-07	6.75726e-07	1.18732e-06	-3.58188e-07	8.29132e-07	5.71063e-07	-2.50002e-07	3.21061e-07	3.73865e-07	-1.05760e-07	2.68105e-07	9.66844e-07	-1.66875e-07	7.99970e-07
15.139	6.55906e-07	-6.72993e-07	-1.70867e-08	8.40944e-07	-2.14648e-07	6.26296e-07	3.74715e-06	-6.17655e-07	3.12950e-06	1.26620e-06	-5.90914e-07	6.75288e-07	1.18571e-06	-3.57703e-07	8.28009e-07	5.69007e-07	-2.49102e-07	3.19906e-07	3.70813e-07	-1.04896e-07	2.65917e-07	9.64067e-07	-1.66395e-07	7.97671e-07
15.163	6.57347e-07	-6.74472e-07	-1.71243e-08	8.40000e-07	-2.14407e-07	6.25593e-07	3.75844e-06	-6.19515e-07	3.13892e-06	1.26537e-06	-5.90525e-07	6.74844e-07	1.18409e-06	-3.57215e-07	8.26879e-07	5.66947e-07	-2.48200e-07	3.18747e-07	3.67755e-07	-1.04031e-07	2.63724e-07	9.61277e-07	-1.65914e-07	7.95363e-07
15.188	6.58786e-07	-6.75948e-07	-1.71617e-08	8.39043e-07	-2.14163e-07	6.24880e-07	3.76971e-06	-6.21373e-07	3.14833e-06	1.26452e-06	-5.90130e-07	6.74393e-07	1.18247e-06	-3.56724e-07	8.25742e-07	5.64880e-07	-2.47295e-07	3.17585e-07	3.64691e-07	-1.03164e-07	2.61526e-07	9.58477e-07	-1.65430e-07	7.93046e-07
15.213	6.60222e-07	-6.77421e-07	-1.71991e-08	8.38074e-07	-2.13915e-07	6.24158e-07	3.78095e-06	-6.23227e-07	3.15773e-06	1.26366e-06	-5.89729e-07	6.73935e-07	1.18083e-06	-3.56229e-07	8.24598e-07	5.62809e-07	-2.46388e-07	3.16421e-07	3.61621e-07	-1.02296e-07	2.59325e-07	9.55665e-07	-1.64945e-07	7.90720e-07
15.237	6.61654e-07	-6.78891e-07	-1.72364e-08	8.37092e-07	-2.13665e-07	6.23427e-07	3.79218e-06	-6.25077e-07	3.16710e-06	1.26279e-06	-5.89322e-07	6.73469e-07	1.17918e-06	-3.55732e-07	8.23447e-07	5.60732e-07	-2.45479e-07	3.15253e-07	3.58545e-07	-1.01426e-07	2.57119e-07	9.52842e-07	-1.64458e-07	7.88384e-07
15.262	6.63084e-07	-6.80358e-07	-1.72737e-08	8.36096e-07	-2.13411e-07	6.22686e-07	3.80339e-06	-6.26925e-07	3.17647e-06	1.26190e-06	-5.88908e-07	6.72997e-07	1.17752e-06	-3.55232e-07	8.22289e-07	5.58650e-07	-2.44567e-07	3.14082e-07	3.55464e-07	-1.00554e-07	2.54910e-07	9.50008e-07	-1.63969e-07	7.86039e-07
15.286	6.64511e-07	-6.81821e-07	-1.73109e-08	8.35089e-07	-2.13154e-07	6.21935e-07	3.81458e-06	-6.28769e-07	3.18581e-06	1.26101e-06	-5.88489e-07	6.72517e-07	1.17585e-06	-3.54729e-07	8.21125e-07	5.56563e-07	-2.43654e-07	3.12909e-07	3.52377e-07	-9.96812e-08	2.52696e-07	9.47163e-07	-1.63478e-07	7.83685e-07
15.311	6.65934e-07	-6.83282e-07	-1.73479e-08	8.34068e-07	-2.12893e-07	6.21175e-07	3.82575e-06	-6.30610e-07	3.19514e-06	1.26009e-06	-5.88063e-07	6.72031e-07	1.17418e-06	-3.54223e-07	8.19954e-07	5.54471e-07	-2.42738e-07	3.11733e-07	3.49285e-07	-9.88064e-08	2.50479e-07	9.44307e-07	-1.62985e-07	7.81322e-07
15.335	6.67355e-07	-6.84740e-07	-1.73850e-08	8.33035e-07	-2.12629e-07	6.20406e-07	3.83690e-06	-6.32448e-07	3.20445e-06	1.25917e-06	-5.87631e-07	6.71537e-07	1.17249e-06	-3.53714e-07	8.18776e-07	5.52374e-07	-2.41820e-07	3.10554e-07	3.46187e-07	-9.79301e-08	2.48257e-07	9.41440e-07	-1.62490e-07	7.78950e-07
15.360	6.68773e-07	-6.86194e-07	-1.74219e-08	8.31990e-07	-2.12362e-07	6.19627e-07	3.84803e-06	-6.34283e-07	3.21374e-06	1.25823e-06	-5.87194e-07	6.71037e-07	1.17079e-06	-3.53202e-07	8.17591e-07	5.50271e-07	-2.40900e-07	3.09372e-07	3.43084e-07	-9.70523e-08	2.46032e-07	9.38562e-07	-1.61993e-07	7.76569e-07
15.385	6.70187e-07	-6.87646e-07	-1.74587e-08	8.30931e-07	-2.12092e-07	6.18839e-07	3.85914e-06	-6.36114e-07	3.22302e-06	1.25728e-06	-5.86750e-07	6.70530e-07	1.16909e-06	-3.52688e-07	8.16400e-07	5.48164e-07	-2.39977e-07	3.08187e-07	3.39975e-07	-9.61729e-08	2.43803e-07	9.35674e-07	-1.61495e-07	7.74179e-07
15.409	6.71599e-07	-6.89094e-07	-1.74955e-08	8.29861e-07	-2.11819e-07	6.18042e-07	3.87022e-06	-6.37941e-07	3.23228e-06	1.25632e-06	-5.86300e-07	6.70016e-07	1.16737e-06	-3.52170e-07	8.15202e-07	5.46053e-07	-2.39053e-07	3.07000e-07	3.36862e-07	-9.52921e-08	2.41570e-07	9.32775e-07	-1.60994e-07	7.71780e-07
15.434	6.73007e-07	-6.90539e-07	-1.75322e-08	8.28778e-07	-2.11543e-07	6.17235e-07	3.88129e-06	-6.39766e-07	3.24153e-06	1.25534e-06	-5.85844e-07	6.69495e-07	1.16565e-06	-3.51650e-07	8.13998e-07	5.43936e-07	-2.38126e-07	3.05810e-07	3.33743e-07	-9.44098e-08	2.39333e-07	9.29865e-07	-1.60492e-07	7.69373e-07
15.458	6.74412e-07	-6.91981e-07	-1.75688e-08	8.27683e-07	-2.11263e-07	6.16419e-07	3.89234e-06	-6.41586e-07	3.25075e-06	1.25435e-06	-5.85382e-07	6.68967e-07	1.16391e-06	-3.51127e-07	8.12787e-07	5.41815e-07	-2.37197e-07	3.04617e-07	3.30619e-07	-9.35261e-08	2.37093e-07	9.26945e-07	-1.59988e-07	7.66957e-07
15.483	6.75814e-07	-6.93419e-07	-1.76053e-08	8.26575e-07	-2.10980e-07	6.15594e-07	3.90336e-06	-6.43404e-07	3.25996e-06	1.25335e-06	-5.84915e-07	6.68433e-07	1.16217e-06	-3.50601e-07	8.11569e-07	5.39689e-07	-2.36267e-07	3.03422e-07	3.27490e-07	-9.26409e-08	2.34849e-07	9.24014e-07	-1.59482e-07	7.64532e-07
15.507	6.77213e-07	-6.94855e-07	-1.76418e-08	8.25455e-07	-2.10695e-07	6.14760e-07	3.91437e-06	-6.45218e-07	3.26915e-06	1.25233e-06	-5.84441e-07	6.67891e-07	1.16042e-06	-3.50072e-07	8.10345e-07	5.37558e-07	-2.35334e-07	3.02224e-07	3.24356e-07	-9.17544e-08	2.32601e-07	9.21073e-07	-1.58975e-07	7.62098e-07
15.532	6.78608e-07	-6.96286e-07	-1.76781e-08	8.24323e-07	-2.10406e-07	6.13917e-07	3.92535e-06	-6.47028e-07	3.27832e-06	1.25130e-06	-5.83961e-07	6.67343e-07	1.15866e-06	-3.49541e-07	8.09115e-07	5.35423e-07	-2.34399e-07	3.01024e-07	3.21217e-07	-9.08665e-08	2.30350e-07	9.18122e-07	-1.58465e-07	7.59657e-07
15.557	6.80001e-07	-6.97715e-07	-1.77144e-08	8.23178e-07	-2.10113e-07	6.13065e-07	3.93631e-06	-6.48835e-07	3.28748e-06	1.25026e-06	-5.83476e-07	6.66789e-07	1.15689e-06	-3.49007e-07	8.07879e-07	5.33284e-07	-2.33463e-07	2.99821e-07	3.18073e-07	-8.99772e-08	2.28096e-07	9.15160e-07	-1.57954e-07	7.57206e-07
15.581	6.81390e-07	-6.99140e-07	-1.77506e-08	8.22022e-07	-2.09818e-07	6.12204e-07	3.94725e-06	-6.50638e-07	3.29661e-06	1.24921e-06	-5.82984e-07	6.66227e-07	1.15511e-06	-3.48470e-07	8.06636e-07	5.31140e-07	-2.32524e-07	2.98616e-07	3.14925e-07	-8.90866e-08	2.25838e-07	9.12189e-07	-1.57441e-07	7.54747e-07
15.606	6.82775e-07	-7.00562e-07	-1.77867e-08	8.20853e-07	-2.09520e-07	6.11333e-07	3.95817e-06	-6.52437e-07	3.30573e-06	1.24815e-06	-5.82487e-07	6.65659e-07	1.15332e-06	-3.47930e-07	8.05387e-07	5.28991e-07	-2.31583e-07	2.97408e-07	3.11772e-07	-8.81946e-08	2.23577e-07	9.09207e-07	-1.56927e-07	7.52280e-07
15.630	6.84157e-07	-7.01980e-07	-1.78227e-08	8.19673e-07	-2.09219e-07	6.10454e-07	3.96906e-06	-6.54233e-07	3.31483e-06	1.24707e-06	-5.81984e-07	6.65084e-07	1.15152e-06	-3.47388e-07	8.04131e-07	5.26839e-07	-2.30641e-07	2.96198e-07	3.08614e-07	-8.73014e-08	2.21313e-07	9.06215e-07	-1.56410e-07	7.49805e-07
15.655	6.85536e-07	-7.03395e-07	-1.78586e-08	8.18480e-07	-2.08914e-07	6.09566e-07	3.97994e-06	-6.56026e-07	3.32391e-06	1.24598e-06	-5.81476e-07	6.64503e-07	1.14971e-06	-3.46843e-07	8.02870e-07	5.24682e-07	-2.29697e-07	2.94985e-07	3.05452e-07	-8.64069e-08	2.19045e-07	9.03214e-07	-1.55892e-07	7.47322e-07
15.679	6.86912e-07	-7.04806e-07	-1.78944e-08	8.17276e-07	-2.08607e-07	6.08669e-07	3.99079e-06	-6.57814e-07	3.33297e-06	1.24488e-06	-5.80961e-07	6.63915e-07	1.14790e-06	-3.46295e-07	8.01602e-07	5.22520e-07	-2.28751e-07	2.93770e-07	3.02286e-07	-8.55112e-08	2.16774e-07	9.00202e-07	-1.55372e-07	7.44830e-07
15.704	6.88284e-07	-7.06214e-07	-1.79302e-08	8.16060e-07	-2.08296e-07	6.07763e-07	4.00161e-06	-6.59599e-07	3.34202e-06	1.24376e-06	-5.80441e-07	6.63320e-07	1.14607e-06	-3.45745e-07	8.00328e-07	5.20355e-07	-2.27803e-07	2.92552e-07	2.99115e-07	-8.46142e-08	2.14501e-07	8.97181e-07	-1.54851e-07	7.42330e-07
15.729	6.89653e-07	-7.07618e-07	-1.79658e-08	8.14832e-07	-2.07983e-07	6.06849e-07	4.01242e-06	-6.61380e-07	3.35104e-06	1.24263e-06	-5.79915e-07	6.62719e-07	1.14424e-06	-3.45192e-07	7.99048e-07	5.18186e-07	-2.26853e-07	2.91333e-07	2.95940e-07	-8.37160e-08	2.12224e-07	8.94150e-07	-1.54328e-07	7.39822e-07
15.753	6.91018e-07	-7.09019e-07	-1.80014e-08	8.13592e-07	-2.07666e-07	6.05925e-07	4.02320e-06	-6.63157e-07	3.36005e-06	1.24149e-06	-5.79383e-07	6.62111e-07	1.14240e-06	-3.44636e-07	7.97763e-07	5.16012e-07	-2.25902e-07	2.90111e-07	2.92760e-07	-8.28166e-08	2.09944e-07	8.91110e-07	-1.53803e-07	7.37307e-07
15.778	6.92379e-07	-7.10416e-07	-1.80369e-08	8.12340e-07	-2.07347e-07	6.04993e-07	4.03396e-06	-6.64931e-07	3.36903e-06	1.24034e-06	-5.78845e-07	6.61497e-07	1.14055e-06	-3.44078e-07	7.96471e-07	5.13835e-07	-2.24948e-07	2.88887e-07	2.89577e-07	-8.19160e-08	2.07661e-07	8.88060e-07	-1.53277e-07	7.34783e-07
15.802	6.93737e-07	-7.11810e-07	-1.80722e-08	8.11077e-07	-2.07025e-07	6.04052e-07	4.04470e-06	-6.66701e-07	3.37800e-06	1.23918e-06	-5.78302e-07	6.60876e-07	1.13869e-06	-3.43518e-07	7.95173e-07	5.11654e-07	-2.23993e-07	2.87660e-07	2.86389e-07	-8.10143e-08	2.05375e-07	8.85001e-07	-1.52749e-07	7.32252e-07
15.827	6.95092e-07	-7.13199e-07	-1.81075e-08	8.09802e-07	-2.06699e-07	6.03103e-07	4.05541e-06	-6.68467e-07	3.38695e-06	1.23800e-06	-5.77754e-07	6.60249e-07	1.13682e-06	-3.42955e-07	7.93870e-07	5.09469e-07	-2.23037e-07	2.86432e-07	2.83197e-07	-8.01115e-08	2.03086e-07	8.81932e-07	-1.52219e-07	7.29713e-07
15.852	6.96443e-07	-7.14586e-07	-1.81427e-08	8.08516e-07	-2.06371e-07	6.02145e-07	4.06610e-06	-6.70229e-07	3.39587e-06	1.23682e-06	-5.77199e-07	6.59616e-07	1.13495e-06	-3.42389e-07	7.92560e-07	5.07280e-07	-2.22079e-07	2.85201e-07	2.80002e-07	-7.92075e-08	2.00794e-07	8.78854e-07	-1.51688e-07	7.27166e-07
15.876	6.97790e-07	-7.15968e-07	-1.81778e-08	8.07218e-07	-2.06040e-07	6.01179e-07	4.07677e-06	-6.71987e-07	3.40478e-06	1.23562e-06	-5.76639e-07	6.58976e-07	1.13307e-06	-3.41821e-07	7.91245e-07	5.05087e-07	-2.21119e-07	2.83969e-07	2.76803e-07	-7.83025e-08	1.98500e-07	8.75766e-07	-1.51155e-07	7.24612e-07
15.901	6.99134e-07	-7.17347e-07	-1.82128e-08	8.05909e-07	-2.05705e-07	6.00203e-07	4.08741e-06	-6.73741e-07	3.41367e-06	1.23440e-06	-5.76074e-07	6.58330e-07	1.13117e-06	-3.41250e-07	7.89924e-07	5.02891e-07	-2.20157e-07	2.82734e-07	2.73600e-07	-7.73964e-08	1.96203e-07	8.72670e-07	-1.50620e-07	7.22050e-07
15.925	7.00474e-07	-7.18722e-07	-1.82477e-08	8.04588e-07	-2.05368e-07	5.99220e-07	4.09803e-06	-6.75491e-07	3.42254e-06	1.23318e-06	-5.75503e-07	6.57677e-07	1.12927e-06	-3.40677e-07	7.88597e-07	5.00691e-07	-2.19194e-07	2.81497e-07	2.70393e-07	-7.64893e-08	1.93904e-07	8.69565e-07	-1.50084e-07	7.19480e-07
15.950	7.01810e-07	-7.20093e-07	-1.82825e-08	8.03257e-07	-2.05028e-07	5.98228e-07	4.10862e-06	-6.77237e-07	3.43139e-06	1.23194e-06	-5.74926e-07	6.57018e-07	1.12737e-06	-3.40102e-07	7.87265e-07	4.98488e-07	-2.18230e-07	2.80258e-07	2.67182e-07	-7.55811e-08	1.91601e-07	8.66450e-07	-1.49547e-07	7.16903e-07
15.974	7.03143e-07	-7.21460e-07	-1.83172e-08	8.01913e-07	-2.04686e-07	5.97228e-07	4.11919e-06	-6.78980e-07	3.44021e-06	1.23070e-06	-5.74344e-07	6.56353e-07	1.12545e-06	-3.39524e-07	7.85927e-07	4.96281e-07	-2.17263e-07	2.79018e-07	2.63969e-07	-7.46719e-08	1.89297e-07	8.63327e-07	-1.49008e-07	7.14319e-07
15.999	7.04471e-07	-7.22823e-07	-1.83519e-08	8.00559e-07	-2.04340e-07	5.96219e-07	4.12974e-06	-6.80718e-07	3.44902e-06	1.22944e-06	-5.73757e-07	6.55682e-07	1.12353e-06	-3.38943e-07	7.84584e-07	4.94071e-07	-2.16296e-07	2.77775e-07	2.60751e-07	-7.37618e-08	1.86989e-07	8.60195e-07	-1.48467e-07	7.11727e-07
16.024	7.05796e-07	-7.24183e-07	-1.83864e-08	7.99194e-07	-2.03991e-07	5.95202e-07	4.14026e-06	-6.82452e-07	3.45781e-06	1.22817e-06	-5.73164e-07	6.55004e-07	1.12160e-06	-3.38360e-07	7.83235e-07	4.91857e-07	-2.15327e-07	2.76530e-07	2.57530e-07	-7.28507e-08	1.84680e-07	8.57054e-07	-1.47925e-07	7.09129e-07
16.048	7.07118e-07	-7.25539e-07	-1.84208e-08	7.97817e-07	-2.03640e-07	5.94177e-07	4.15075e-06	-6.84182e-07	3.46657e-06	1.22689e-06	-5.72566e-07	6.54321e-07	1.11966e-06	-3.37775e-07	7.81881e-07	4.89640e-07	-2.14356e-07	2.75284e-07	2.54306e-07	-7.19387e-08	1.82368e-07	8.53904e-07	-1.47382e-07	7.06523e-07
16.073	7.08435e-07	-7.26890e-07	-1.84551e-08	7.96430e-07	-2.03286e-07	5.93144e-07	4.16123e-06	-6.85908e-07	3.47532e-06	1.22559e-06	-5.71962e-07	6.53631e-07	1.11771e-06	-3.37188e-07	7.80521e-07	4.87420e-07	-2.13384e-07	2.74036e-07	2.51079e-07	-7.10257e-08	1.80053e-07	8.50746e-07	-1.46837e-07	7.03910e-07
16.097	7.09749e-07	-7.28238e-07	-1.84893e-08	7.95031e-07	-2.02929e-07	5.92102e-07	4.17167e-06	-6.87630e-07	3.48404e-06	1.22429e-06	-5.71353e-07	6.52935e-07	1.11575e-06	-3.36598e-07	7.79155e-07	4.85196e-07	-2.12411e-07	2.72785e-07	2.47849e-07	-7.01119e-08	1.77737e-07	8.47580e-07	-1.46290e-07	7.01290e-07
16.122	7.11058e-07	-7.29582e-07	-1.85235e-08	7.93622e-07	-2.02569e-07	5.91052e-07	4.18209e-06	-6.89348e-07	3.49274e-06	1.22297e-06	-5.70738e-07	6.52232e-07	1.11379e-06	-3.36006e-07	7.77785e-07	4.82969e-07	-2.11436e-07	2.71534e-07	2.44615e-07	-6.91972e-08	1.75418e-07	8.44405e-07	-1.45742e-07	6.98663e-07
16.146	7.12364e-07	-7.30921e-07	-1.85575e-08	7.92201e-07	-2.02207e-07	5.89995e-07	4.19249e-06	-6.91061e-07	3.50143e-06	1.22164e-06	-5.70119e-07	6.51524e-07	1.11182e-06	-3.35412e-07	7.76409e-07	4.80740e-07	-2.10460e-07	2.70280e-07	2.41378e-07	-6.82816e-08	1.73097e-07	8.41221e-07	-1.45193e-07	6.96029e-07
16.171	7.13666e-07	-7.32257e-07	-1.85914e-08	7.90770e-07	-2.01841e-07	5.88929e-07	4.20286e-06	-6.92770e-07	3.51009e-06	1.22030e-06	-5.69494e-07	6.50810e-07	1.10984e-06	-3.34815e-07	7.75028e-07	4.78507e-07	-2.09482e-07	2.69025e-07	2.38139e-07	-6.73652e-08	1.70774e-07	8.38030e-07	-1.44642e-07	6.93388e-07
16.196	7.14963e-07	-7.33589e-07	-1.86252e-08	7.89329e-07	-2.01473e-07	5.87855e-07	4.21320e-06	-6.94475e-07	3.51872e-06	1.21895e-06	-5.68863e-07	6.50090e-07	1.10786e-06	-3.34216e-07	7.73641e-07	4.76271e-07	-2.08504e-07	2.67768e-07	2.34897e-07	-6.64480e-08	1.68449e-07	8.34830e-07	-1.44089e-07	6.90741e-07
16.220	7.16257e-07	-7.34916e-07	-1.86589e-08	7.87876e-07	-2.01103e-07	5.86773e-07	4.22352e-06	-6.96176e-07	3.52734e-06	1.21759e-06	-5.68228e-07	6.49363e-07	1.10586e-06	-3.33615e-07	7.72250e-07	4.74033e-07	-2.07524e-07	2.66509e-07	2.31651e-07	-6.55300e-08	1.66121e-07	8.31622e-07	-1.43536e-07	6.88087e-07
16.245	7.17547e-07	-7.36239e-07	-1.86925e-08	7.86413e-07	-2.00729e-07	5.85684e-07	4.23381e-06	-6.97872e-07	3.53594e-06	1.21622e-06	-5.67587e-07	6.48631e-07	1.10386e-06	-3.33012e-07	7.70853e-07	4.71791e-07	-2.06542e-07	2.65249e-07	2.28404e-07	-6.46112e-08	1.63792e-07	8.28406e-07	-1.42981e-07	6.85426e-07
16.269	7.18833e-07	-7.37559e-07	-1.87260e-08	7.84940e-07	-2.00353e-07	5.84586e-07	4.24407e-06	-6.99564e-07	3.54451e-06	1.21483e-06	-5.66941e-07	6.47893e-07	1.10186e-06	-3.32406e-07	7.69452e-07	4.69547e-07	-2.05560e-07	2.63987e-07	2.25153e-07	-6.36917e-08	1.61461e-07	8.25183e-07	-1.42424e-07	6.82758e-07
16.294	7.20114e-07	-7.38874e-07	-1.87594e-08	7.83456e-07	-1.99974e-07	5.83481e-07	4.25431e-06	-7.01252e-07	3.55306e-06	1.21344e-06	-5.66290e-07	6.47149e-07	1.09984e-06	-3.31798e-07	7.68045e-07	4.67300e-07	-2.04576e-07	2.62724e-07	2.21900e-07	-6.27715e-08	1.59129e-07	8.21951e-07	-1.41867e-07	6.80085e-07
16.318	7.21392e-07	-7.40184e-07	-1.87926e-08	7.81961e-07	-1.99593e-07	5.82368e-07	4.26453e-06	-7.02935e-07	3.56159e-06	1.21203e-06	-5.65634e-07	6.46399e-07	1.09782e-06	-3.31188e-07	7.66633e-07	4.65051e-07	-2.03591e-07	2.61459e-07	2.18645e-07	-6.18506e-08	1.56794e-07	8.18712e-07	-1.41307e-07	6.77404e-07
16.343	7.22665e-07	-7.41491e-07	-1.88258e-08	7.80456e-07	-1.99209e-07	5.81247e-07	4.27471e-06	-7.04614e-07	3.57010e-06	1.21062e-06	-5.64973e-07	6.45643e-07	1.09579e-06	-3.30576e-07	7.65216e-07	4.62799e-07	-2.02605e-07	2.60193e-07	2.15387e-07	-6.09290e-08	1.54458e-07	8.15465e-07	-1.40747e-07	6.74718e-07
16.368	7.23934e-07	-7.42793e-07	-1.88589e-08	7.78941e-07	-1.98822e-07	5.80119e-07	4.28487e-06	-7.06289e-07	3.57858e-06	1.20919e-06	-5.64306e-07	6.44882e-07	1.09376e-06	-3.29962e-07	7.63795e-07	4.60544e-07	-2.01618e-07	2.58926e-07	2.12126e-07	-6.00067e-08	1.52120e-07	8.12210e-07	-1.40185e-07	6.72025e-07
16.392	7.25199e-07	-7.44091e-07	-1.88918e-08	7.77416e-07	-1.98433e-07	5.78983e-07	4.29500e-06	-7.07959e-07	3.58704e-06	1.20775e-06	-5.63635e-07	6.44115e-07	1.09171e-06	-3.29346e-07	7.62369e-07	4.58287e-07	-2.00630e-07	2.57657e-07	2.08864e-07	-5.90838e-08	1.49780e-07	8.08948e-07	-1.39622e-07	6.69326e-07
16.417	7.26460e-07	-7.45385e-07	-1.89247e-08	7.75880e-07	-1.98041e-07	5.77840e-07	4.30511e-06	-7.09625e-07	3.59548e-06	1.20630e-06	-5.62958e-07	6.43342e-07	1.08967e-06	-3.28728e-07	7.60937e-07	4.56027e-07	-1.99641e-07	2.56386e-07	2.05599e-07	-5.81603e-08	1.47439e-07	8.05678e-07	-1.39058e-07	6.66620e-07
16.441	7.27717e-07	-7.46674e-07	-1.89574e-08	7.74335e-07	-1.97646e-07	5.76689e-07	4.31518e-06	-7.11286e-07	3.60390e-06	1.20484e-06	-5.62277e-07	6.42563e-07	1.08761e-06	-3.28108e-07	7.59502e-07	4.53765e-07	-1.98651e-07	2.55114e-07	2.02332e-07	-5.72362e-08	1.45096e-07	8.02401e-07	-1.38492e-07	6.63909e-07
16.466	7.28969e-07	-7.47959e-07	-1.89900e-08	7.72779e-07	-1.97249e-07	5.75530e-07	4.32523e-06	-7.12942e-07	3.61229e-06	1.20337e-06	-5.61591e-07	6.41778e-07	1.08555e-06	-3.27485e-07	7.58061e-07	4.51501e-07	-1.97659e-07	2.53841e-07	1.99064e-07	-5.63115e-08	1.42752e-07	7.99117e-07	-1.37925e-07	6.61192e-07
16.490	7.30217e-07	-7.49239e-07	-1.90225e-08	7.71214e-07	-1.96850e-07	5.74364e-07	4.33526e-06	-7.14594e-07	3.62066e-06	1.20189e-06	-5.60899e-07	6.40988e-07	1.08348e-06	-3.26861e-07	7.56616e-07	4.49234e-07	-1.96667e-07	2.52567e-07	1.95793e-07	-5.53863e-08	1.40407e-07	7.95826e-07	-1.37357e-07	6.58468e-07
16.515	7.31461e-07	-7.50516e-07	-1.90549e-08	7.69638e-07	-1.96448e-07	5.73191e-07	4.34525e-06	-7.16242e-07	3.62901e-06	1.20040e-06	-5.60203e-07	6.40193e-07	1.08140e-06	-3.26234e-07	7.55166e-07	4.46966e-07	-1.95674e-07	2.51292e-07	1.92520e-07	-5.44605e-08	1.38060e-07	7.92527e-07	-1.36788e-07	6.55739e-07
16.540	7.32700e-07	-7.51787e-07	-1.90872e-08	7.68053e-07	-1.96043e-07	5.72010e-07	4.35522e-06	-7.17884e-07	3.63733e-06	1.19889e-06	-5.59502e-07	6.39391e-07	1.07932e-06	-3.25606e-07	7.53711e-07	4.44695e-07	-1.94680e-07	2.50015e-07	1.89246e-07	-5.35343e-08	1.35712e-07	7.89221e-07	-1.36217e-07	6.53004e-07
16.564	7.33935e-07	-7.53054e-07	-1.91194e-08	7.66458e-07	-1.95636e-07	5.70822e-07	4.36516e-06	-7.19523e-07	3.64563e-06	1.19738e-06	-5.58796e-07	6.38585e-07	1.07723e-06	-3.24976e-07	7.52252e-07	4.42422e-07	-1.93685e-07	2.48737e-07	1.85970e-07	-5.26075e-08	1.33362e-07	7.85909e-07	-1.35646e-07	6.50263e-07
16.589	7.35165e-07	-7.54317e-07	-1.91515e-08	7.64853e-07	-1.95226e-07	5.69627e-07	4.37507e-06	-7.21156e-07	3.65391e-06	1.19586e-06	-5.58085e-07	6.37772e-07	1.07513e-06	-3.24344e-07	7.50789e-07	4.40147e-07	-1.92689e-07	2.47458e-07	1.82692e-07	-5.16803e-08	1.31012e-07	7.82590e-07	-1.35073e-07	6.47517e-07
16.613	7.36391e-07	-7.55575e-07	-1.91834e-08	7.63239e-07	-1.94814e-07	5.68425e-07	4.38495e-06	-7.22785e-07	3.66216e-06	1.19432e-06	-5.57369e-07	6.36954e-07	1.07303e-06	-3.23710e-07	7.49321e-07	4.37870e-07	-1.91692e-07	2.46178e-07	1.79413e-07	-5.07526e-08	1.28660e-07	7.79264e-07	-1.34499e-07	6.44765e-07
16.638	7.37613e-07	-7.56828e-07	-1.92152e-08	7.61615e-07	-1.94400e-07	5.67215e-07	4.39480e-06	-7.24409e-07	3.67039e-06	1.19278e-06	-5.56649e-07	6.36131e-07	1.07092e-06	-3.23074e-07	7.47849e-07	4.35592e-07	-1.90695e-07	2.44897e-07	1.76132e-07	-4.98245e-08	1.26307e-07	7.75931e-07	-1.33924e-07	6.42007e-07
16.663	7.38830e-07	-7.58077e-07	-1.92469e-08	7.59981e-07	-1.93983e-07	5.65999e-07	4.40462e-06	-7.26028e-07	3.67860e-06	1.19123e-06	-5.55924e-07	6.35302e-07	1.06881e-06	-3.22436e-07	7.46372e-07	4.33311e-07	-1.89696e-07	2.43615e-07	1.72850e-07	-4.88961e-08	1.23954e-07	7.72591e-07	-1.33347e-07	6.39244e-07
16.687	7.40042e-07	-7.59321e-07	-1.92785e-08	7.58338e-07	-1.93563e-07	5.64775e-07	4.41442e-06	-7.27643e-07	3.68678e-06	1.18966e-06	-5.55194e-07	6.34468e-07	1.06669e-06	-3.21796e-07	7.44891e-07	4.31029e-07	-1.88697e-07	2.42332e-07	1.69566e-07	-4.79672e-08	1.21599e-07	7.69245e-07	-1.32770e-07	6.36476e-07
16.712	7.41250e-07	-7.60560e-07	-1.93100e-08	7.56686e-07	-1.93142e-07	5.63545e-07	4.42419e-06	-7.29253e-07	3.69493e-06	1.18809e-06	-5.54459e-07	6.33629e-07	1.06456e-06	-3.21154e-07	7.43406e-07	4.28745e-07	-1.87697e-07	2.41048e-07	1.66281e-07	-4.70380e-08	1.19243e-07	7.65893e-07	-1.32191e-07	6.33702e-07
16.736	7.42454e-07	-7.61795e-07	-1.93413e-08	7.55024e-07	-1.92717e-07	5.62307e-07	4.43392e-06	-7.30858e-07	3.70307e-06	1.18650e-06	-5.53720e-07	6.32784e-07	1.06243e-06	-3.20511e-07	7.41917e-07	4.26459e-07	-1.86697e-07	2.39763e-07	1.62995e-07	-4.61085e-08	1.16887e-07	7.62534e-07	-1.31611e-07	6.30923e-07
16.761	7.43653e-07	-7.63025e-07	-1.93726e-08	7.53354e-07	-1.92291e-07	5.61063e-07	4.44363e-06	-7.32458e-07	3.71117e-06	1.18491e-06	-5.52976e-07	6.31934e-07	1.06029e-06	-3.19866e-07	7.40423e-07	4.24172e-07	-1.85695e-07	2.38477e-07	1.59708e-07	-4.51786e-08	1.14530e-07	7.59170e-07	-1.31031e-07	6.28139e-07
16.785	7.44847e-07	-7.64251e-07	-1.94037e-08	7.51674e-07	-1.91862e-07	5.59812e-07	4.45331e-06	-7.34053e-07	3.71926e-06	1.18331e-06	-5.52228e-07	6.31079e-07	1.05814e-06	-3.19219e-07	7.38926e-07	4.21883e-07	-1.84693e-07	2.37190e-07	1.56420e-07	-4.42484e-08	1.12172e-07	7.55798e-07	-1.30449e-07	6.25350e-07
16.810	7.46036e-07	-7.65471e-07	-1.94347e-08	7.49985e-07	-1.91431e-07	5.58554e-07	4.46296e-06	-7.35644e-07	3.72731e-06	1.18169e-06	-5.51475e-07	6.30218e-07	1.05599e-06	-3.18570e-07	7.37424e-07	4.19593e-07	-1.83691e-07	2.35902e-07	1.53131e-07	-4.33180e-08	1.09813e-07	7.52421e-07	-1.29866e-07	6.22555e-07
16.835	7.47221e-07	-7.66687e-07	-1.94655e-08	7.48286e-07	-1.90998e-07	5.57289e-07	4.47258e-06	-7.37229e-07	3.73535e-06	1.18007e-06	-5.50717e-07	6.29352e-07	1.05384e-06	-3.17920e-07	7.35919e-07	4.17301e-07	-1.82688e-07	2.34614e-07	1.49841e-07	-4.23874e-08	1.07454e-07	7.49038e-07	-1.29282e-07	6.19756e-07
16.859	7.48401e-07	-7.67898e-07	-1.94963e-08	7.46579e-07	-1.90562e-07	5.56018e-07	4.48217e-06	-7.38810e-07	3.74336e-06	1.17844e-06	-5.49955e-07	6.28481e-07	1.05168e-06	-3.17268e-07	7.34409e-07	4.15009e-07	-1.81684e-07	2.33325e-07	1.46550e-07	-4.14565e-08	1.05094e-07	7.45649e-07	-1.28697e-07	6.16952e-07
16.884	7.49577e-07	-7.69104e-07	-1.95269e-08	7.44863e-07	-1.90124e-07	5.54740e-07	4.49173e-06	-7.40385e-07	3.75134e-06	1.17679e-06	-5.49188e-07	6.27605e-07	1.04951e-06	-3.16614e-07	7.32896e-07	4.12714e-07	-1.80679e-07	2.32035e-07	1.43259e-07	-4.05254e-08	1.02734e-07	7.42254e-07	-1.28111e-07	6.14143e-07
16.908	7.50747e-07	-7.70305e-07	-1.95574e-08	7.43139e-07	-1.89684e-07	5.53455e-07	4.50125e-06	-7.41956e-07	3.75930e-06	1.17514e-06	-5.48417e-07	6.26724e-07	1.04734e-06	-3.15958e-07	7.31378e-07	4.10419e-07	-1.79674e-07	2.30744e-07	1.39967e-07	-3.95941e-08	1.00373e-07	7.38853e-07	-1.27524e-07	6.11329e-07
16.933	7.51913e-07	-7.71501e-07	-1.95878e-08	7.41405e-07	-1.89241e-07	5.52164e-07	4.51075e-06	-7.43522e-07	3.76723e-06	1.17348e-06	-5.47642e-07	6.25838e-07	1.04516e-06	-3.15301e-07	7.29857e-07	4.08122e-07	-1.78669e-07	2.29453e-07	1.36674e-07	-3.86627e-08	9.80116e-08	7.35447e-07	-1.26936e-07	6.08511e-07
16.957	7.53074e-07	-7.72692e-07	-1.96180e-08	7.39663e-07	-1.88796e-07	5.50866e-07	4.52022e-06	-7.45082e-07	3.77514e-06	1.17181e-06	-5.46862e-07	6.24946e-07	1.04297e-06	-3.14642e-07	7.28332e-07	4.05825e-07	-1.77663e-07	2.28161e-07	1.33381e-07	-3.77311e-08	9.56500e-08	7.32035e-07	-1.26347e-07	6.05688e-07
16.982	7.54231e-07	-7.73879e-07	-1.96481e-08	7.37912e-07	-1.88350e-07	5.49563e-07	4.52966e-06	-7.46638e-07	3.78302e-06	1.17013e-06	-5.46077e-07	6.24050e-07	1.04079e-06	-3.13982e-07	7.26804e-07	4.03526e-07	-1.76657e-07	2.26869e-07	1.30087e-07	-3.67994e-08	9.32881e-08	7.28617e-07	-1.25757e-07	6.02860e-07
17.007	7.55382e-07	-7.75060e-07	-1.96781e-08	7.36153e-07	-1.87900e-07	5.48252e-07	4.53906e-06	-7.48188e-07	3.79087e-06	1.16844e-06	-5.45289e-07	6.23149e-07	1.03859e-06	-3.13320e-07	7.25271e-07	4.01226e-07	-1.75650e-07	2.25576e-07	1.26794e-07	-3.58676e-08	9.09260e-08	7.25194e-07	-1.25167e-07	6.00028e-07
17.031	7.56528e-07	-7.76236e-07	-1.97080e-08	7.34385e-07	-1.87449e-07	5.46936e-07	4.54844e-06	-7.49734e-07	3.79870e-06	1.16674e-06	-5.44496e-07	6.22243e-07	1.03639e-06	-3.12657e-07	7.23736e-07	3.98926e-07	-1.74643e-07	2.24283e-07	1.23499e-07	-3.49358e-08	8.85637e-08	7.21766e-07	-1.24575e-07	5.97191e-07
17.056	7.57670e-07	-7.77407e-07	-1.97377e-08	7.32609e-07	-1.86996e-07	5.45613e-07	4.55778e-06	-7.51274e-07	3.80651e-06	1.16503e-06	-5.43699e-07	6.21332e-07	1.03419e-06	-3.11991e-07	7.22196e-07	3.96624e-07	-1.73635e-07	2.22989e-07	1.20205e-07	-3.40039e-08	8.62012e-08	7.18333e-07	-1.23982e-07	5.94350e-07
17.080	7.58806e-07	-7.78574e-07	-1.97673e-08	7.30824e-07	-1.86540e-07	5.44284e-07	4.56710e-06	-7.52809e-07	3.81429e-06	1.16331e-06	-5.42897e-07	6.20416e-07	1.03198e-06	-3.11325e-07	7.20653e-07	3.94322e-07	-1.72627e-07	2.21694e-07	1.16911e-07	-3.30719e-08	8.38387e-08	7.14894e-07	-1.23389e-07	5.91505e-07
17.105	7.59938e-07	-7.79735e-07	-1.97968e-08	7.29031e-07	-1.86083e-07	5.42949e-07	4.57638e-06	-7.54339e-07	3.82204e-06	1.16159e-06	-5.42091e-07	6.19495e-07	1.02976e-06	-3.10657e-07	7.19107e-07	3.92019e-07	-1.71619e-07	2.20400e-07	1.13616e-07	-3.21400e-08	8.14762e-08	7.11450e-07	-1.22794e-07	5.88656e-07
17.129	7.61064e-07	-7.80890e-07	-1.98261e-08	7.27230e-07	-1.85623e-07	5.41607e-07	4.58563e-06	-7.55863e-07	3.82976e-06	1.15985e-06	-5.41282e-07	6.18570e-07	1.02754e-06	-3.09987e-07	7.17557e-07	3.89715e-07	-1.70611e-07	2.19104e-07	1.10322e-07	-3.12080e-08	7.91137e-08	7.08002e-07	-1.22199e-07	5.85803e-07
17.154	7.62186e-07	-7.82041e-07	-1.98554e-08	7.25421e-07	-1.85161e-07	5.40260e-07	4.59484e-06	-7.57383e-07	3.83746e-06	1.15811e-06	-5.40468e-07	6.17639e-07	1.02532e-06	-3.09316e-07	7.16003e-07	3.87411e-07	-1.69602e-07	2.17809e-07	1.07027e-07	-3.02761e-08	7.67513e-08	7.04548e-07	-1.21603e-07	5.82945e-07
17.179	7.63302e-07	-7.83187e-07	-1.98844e-08	7.23604e-07	-1.84698e-07	5.38907e-07	4.60403e-06	-7.58897e-07	3.84513e-06	1.15635e-06	-5.39649e-07	6.16704e-07	1.02309e-06	-3.08644e-07	7.14447e-07	3.85106e-07	-1.68593e-07	2.16513e-07	1.03733e-07	-2.93443e-08	7.43890e-08	7.01090e-07	-1.21006e-07	5.80084e-07
17.203	7.64414e-07	-7.84327e-07	-1.99134e-08	7.21779e-07	-1.84232e-07	5.37548e-07	4.61319e-06	-7.60406e-07	3.85278e-06	1.15459e-06	-5.38827e-07	6.15765e-07	1.02086e-06	-3.07970e-07	7.12887e-07	3.82801e-07	-1.67584e-07	2.15217e-07	1.00439e-07	-2.84125e-08	7.20270e-08	6.97627e-07	-1.20408e-07	5.77218e-07
17.228	7.65520e-07	-7.85462e-07	-1.99422e-08	7.19946e-07	-1.83764e-07	5.36182e-07	4.62231e-06	-7.61910e-07	3.86040e-06	1.15282e-06	-5.38001e-07	6.14820e-07	1.01862e-06	-3.07294e-07	7.11323e-07	3.80495e-07	-1.66574e-07	2.13921e-07	9.71460e-08	-2.74809e-08	6.96652e-08	6.94159e-07	-1.19810e-07	5.74349e-07
17.252	7.66621e-07	-7.86592e-07	-1.99709e-08	7.18106e-07	-1.83294e-07	5.34812e-07	4.63140e-06	-7.63408e-07	3.86799e-06	1.15104e-06	-5.37170e-07	6.13871e-07	1.01637e-06	-3.06618e-07	7.09757e-07	3.78189e-07	-1.65565e-07	2.12624e-07	9.38530e-08	-2.65493e-08	6.73037e-08	6.90687e-07	-1.19211e-07	5.71476e-07
17.277	7.67717e-07	-7.87716e-07	-1.99994e-08	7.16257e-07	-1.82822e-07	5.33435e-07	4.64046e-06	-7.64901e-07	3.87555e-06	1.14925e-06	-5.36336e-07	6.12918e-07	1.01413e-06	-3.05940e-07	7.08187e-07	3.75882e-07	-1.64555e-07	2.11327e-07	9.05605e-08	-2.56179e-08	6.49425e-08	6.87210e-07	-1.18611e-07	5.68599e-07
17.302	7.68808e-07	-7.88836e-07	-2.00279e-08	7.14401e-07	-1.82348e-07	5.32053e-07	4.64948e-06	-7.66389e-07	3.88309e-06	1.14746e-06	-5.35497e-07	6.11960e-07	1.01188e-06	-3.05260e-07	7.06615e-07	3.73575e-07	-1.63545e-07	2.10030e-07	8.72685e-08	-2.46867e-08	6.25818e-08	6.83729e-07	-1.18010e-07	5.65719e-07
17.326	7.69893e-07	-7.89949e-07	-2.00561e-08	7.12537e-07	-1.81873e-07	5.30665e-07	4.65847e-06	-7.67871e-07	3.89060e-06	1.14565e-06	-5.34655e-07	6.10997e-07	1.00962e-06	-3.04580e-07	7.05039e-07	3.71268e-07	-1.62535e-07	2.08733e-07	8.39772e-08	-2.37556e-08	6.02216e-08	6.80244e-07	-1.17408e-07	5.62835e-07
17.351	7.70973e-07	-7.91058e-07	-2.00843e-08	7.10666e-07	-1.81395e-07	5.29271e-07	4.66743e-06	-7.69348e-07	3.89808e-06	1.14384e-06	-5.33809e-07	6.10030e-07	1.00736e-06	-3.03898e-07	7.03460e-07	3.68961e-07	-1.61525e-07	2.07436e-07	8.06867e-08	-2.28248e-08	5.78619e-08	6.76754e-07	-1.16806e-07	5.59948e-07
17.375	7.72048e-07	-7.92161e-07	-2.01123e-08	7.08787e-07	-1.80916e-07	5.27872e-07	4.67636e-06	-7.70819e-07	3.90554e-06	1.14202e-06	-5.32959e-07	6.09058e-07	1.00509e-06	-3.03214e-07	7.01879e-07	3.66654e-07	-1.60515e-07	2.06139e-07	7.73970e-08	-2.18942e-08	5.55028e-08	6.73260e-07	-1.16203e-07	5.57057e-07
17.400	7.73118e-07	-7.93258e-07	-2.01401e-08	7.06901e-07	-1.80434e-07	5.26467e-07	4.68525e-06	-7.72285e-07	3.91297e-06	1.14019e-06	-5.32105e-07	6.08082e-07	1.00282e-06	-3.02530e-07	7.00294e-07	3.64347e-07	-1.59505e-07	2.04842e-07	7.41082e-08	-2.09639e-08	5.31443e-08	6.69763e-07	-1.15599e-07	5.54163e-07
17.424	7.74183e-07	-7.94350e-07	-2.01679e-08	7.05008e-07	-1.79951e-07	5.25057e-07	4.69411e-06	-7.73745e-07	3.92037e-06	1.13835e-06	-5.31247e-07	6.07102e-07	1.00055e-06	-3.01844e-07	6.98707e-07	3.62040e-07	-1.58495e-07	2.03545e-07	7.08203e-08	-2.00338e-08	5.07865e-08	6.66261e-07	-1.14995e-07	5.51266e-07
17.449	7.75242e-07	-7.95437e-07	-2.01955e-08	7.03108e-07	-1.79466e-07	5.23642e-07	4.70294e-06	-7.75200e-07	3.92774e-06	1.13650e-06	-5.30385e-07	6.06117e-07	9.98274e-07	-3.01157e-07	6.97117e-07	3.59733e-07	-1.57485e-07	2.02248e-07	6.75335e-08	-1.91040e-08	4.84295e-08	6.62756e-07	-1.14390e-07	5.48366e-07
17.474	7.76295e-07	-7.96518e-07	-2.02229e-08	7.01200e-07	-1.78979e-07	5.22221e-07	4.71173e-06	-7.76650e-07	3.93508e-06	1.13465e-06	-5.29520e-07	6.05129e-07	9.95992e-07	-3.00469e-07	6.95524e-07	3.57426e-07	-1.56475e-07	2.00951e-07	6.42478e-08	-1.81745e-08	4.60733e-08	6.59246e-07	-1.13784e-07	5.45462e-07
17.498	7.77343e-07	-7.97594e-07	-2.02502e-08	6.99285e-07	-1.78490e-07	5.20795e-07	4.72049e-06	-7.78094e-07	3.94240e-06	1.13279e-06	-5.28651e-07	6.04135e-07	9.93707e-07	-2.99780e-07	6.93928e-07	3.55119e-07	-1.55465e-07	1.99654e-07	6.09633e-08	-1.72454e-08	4.37179e-08	6.55734e-07	-1.13178e-07	5.42556e-07
17.523	7.78386e-07	-7.98664e-07	-2.02774e-08	6.97364e-07	-1.78000e-07	5.19364e-07	4.72922e-06	-7.79532e-07	3.94968e-06	1.13092e-06	-5.27778e-07	6.03138e-07	9.91419e-07	-2.99089e-07	6.92330e-07	3.52813e-07	-1.54456e-07	1.98358e-07	5.76801e-08	-1.63167e-08	4.13635e-08	6.52217e-07	-1.12571e-07	5.39646e-07
17.547	7.79424e-07	-7.99728e-07	-2.03044e-08	6.95435e-07	-1.77507e-07	5.17928e-07	4.73791e-06	-7.80964e-07	3.95694e-06	1.12904e-06	-5.26902e-07	6.02136e-07	9.89126e-07	-2.98397e-07	6.90729e-07	3.50507e-07	-1.53446e-07	1.97061e-07	5.43983e-08	-1.53883e-08	3.90100e-08	6.48697e-07	-1.11963e-07	5.36734e-07
17.572	7.80456e-07	-8.00787e-07	-2.03313e-08	6.93500e-07	-1.77013e-07	5.16486e-07	4.74657e-06	-7.82392e-07	3.96417e-06	1.12715e-06	-5.26021e-07	6.01131e-07	9.86830e-07	-2.97705e-07	6.89125e-07	3.48202e-07	-1.52437e-07	1.95765e-07	5.11179e-08	-1.44603e-08	3.66575e-08	6.45174e-07	-1.11355e-07	5.33818e-07
17.596	7.81482e-07	-8.01840e-07	-2.03580e-08	6.91557e-07	-1.76518e-07	5.15040e-07	4.75519e-06	-7.83813e-07	3.97138e-06	1.12526e-06	-5.25138e-07	6.00121e-07	9.84530e-07	-2.97011e-07	6.87519e-07	3.45896e-07	-1.51428e-07	1.94469e-07	4.78389e-08	-1.35328e-08	3.43062e-08	6.41647e-07	-1.10747e-07	5.30901e-07
17.621	7.82503e-07	-8.02887e-07	-2.03846e-08	6.89609e-07	-1.76020e-07	5.13588e-07	4.76378e-06	-7.85229e-07	3.97855e-06	1.12336e-06	-5.24251e-07	5.99107e-07	9.82226e-07	-2.96316e-07	6.85910e-07	3.43592e-07	-1.50419e-07	1.93173e-07	4.45616e-08	-1.26057e-08	3.19559e-08	6.38117e-07	-1.10137e-07	5.27980e-07
17.646	7.83518e-07	-8.03929e-07	-2.04111e-08	6.87653e-07	-1.75521e-07	5.12132e-07	4.77233e-06	-7.86639e-07	3.98569e-06	1.12145e-06	-5.23360e-07	5.98089e-07	9.79920e-07	-2.95620e-07	6.84300e-07	3.41288e-07	-1.49410e-07	1.91878e-07	4.12859e-08	-1.16790e-08	2.96069e-08	6.34584e-07	-1.09527e-07	5.25057e-07
17.670	7.84528e-07	-8.04965e-07	-2.04374e-08	6.85691e-07	-1.75020e-07	5.10671e-07	4.78085e-06	-7.88043e-07	3.99281e-06	1.11953e-06	-5.22465e-07	5.97067e-07	9.77609e-07	-2.94923e-07	6.82686e-07	3.38984e-07	-1.48402e-07	1.90583e-07	3.80120e-08	-1.07529e-08	2.72591e-08	6.31048e-07	-1.08917e-07	5.22131e-07
17.695	7.85532e-07	-8.05995e-07	-2.04635e-08	6.83723e-07	-1.74518e-07	5.09205e-07	4.78934e-06	-7.89442e-07	3.99990e-06	1.11761e-06	-5.21568e-07	5.96041e-07	9.75296e-07	-2.94225e-07	6.81071e-07	3.36682e-07	-1.47394e-07	1.89288e-07	3.47399e-08	-9.82729e-09	2.49126e-08	6.27509e-07	-1.08306e-07	5.19203e-07
17.719	7.86530e-07	-8.07020e-07	-2.04895e-08	6.81748e-07	-1.74014e-07	5.07734e-07	4.79779e-06	-7.90835e-07	4.00695e-06	1.11568e-06	-5.20666e-07	5.95011e-07	9.72979e-07	-2.93526e-07	6.79453e-07	3.34380e-07	-1.46386e-07	1.87994e-07	3.14697e-08	-8.90220e-09	2.25675e-08	6.23967e-07	-1.07695e-07	5.16272e-07
17.744	7.87523e-07	-8.08039e-07	-2.05154e-08	6.79767e-07	-1.73508e-07	5.06259e-07	4.80620e-06	-7.92222e-07	4.01398e-06	1.11374e-06	-5.19762e-07	5.93977e-07	9.70659e-07	-2.92826e-07	6.77832e-07	3.32079e-07	-1.45378e-07	1.86700e-07	2.82014e-08	-7.97767e-09	2.02237e-08	6.20422e-07	-1.07083e-07	5.13339e-07
17.768	7.88510e-07	-8.09051e-07	-2.05411e-08	6.77780e-07	-1.73001e-07	5.04779e-07	4.81458e-06	-7.93603e-07	4.02098e-06	1.11179e-06	-5.18854e-07	5.92939e-07	9.68336e-07	-2.92125e-07	6.76210e-07	3.29779e-07	-1.44371e-07	1.85407e-07	2.49352e-08	-7.05371e-09	1.78815e-08	6.16875e-07	-1.06471e-07	5.10404e-07
17.793	7.89492e-07	-8.10058e-07	-2.05667e-08	6.75786e-07	-1.72492e-07	5.03294e-07	4.82293e-06	-7.94979e-07	4.02795e-06	1.10984e-06	-5.17942e-07	5.91898e-07	9.66009e-07	-2.91424e-07	6.74586e-07	3.27479e-07	-1.43365e-07	1.84114e-07	2.16711e-08	-6.13036e-09	1.55407e-08	6.13325e-07	-1.05858e-07	5.07467e-07
17.818	7.90467e-07	-8.11060e-07	-2.05921e-08	6.73787e-07	-1.71982e-07	5.01805e-07	4.83124e-06	-7.96348e-07	4.03489e-06	1.10788e-06	-5.17028e-07	5.90853e-07	9.63680e-07	-2.90721e-07	6.72959e-07	3.25181e-07	-1.42359e-07	1.82822e-07	1.84092e-08	-5.20762e-09	1.32016e-08	6.09772e-07	-1.05245e-07	5.04527e-07
17.842	7.91437e-07	-8.12055e-07	-2.06174e-08	6.71781e-07	-1.71470e-07	5.00312e-07	4.83951e-06	-7.97712e-07	4.04180e-06	1.10591e-06	-5.16110e-07	5.89803e-07	9.61348e-07	-2.90017e-07	6.71331e-07	3.22884e-07	-1.41353e-07	1.81531e-07	1.51495e-08	-4.28553e-09	1.08640e-08	6.06217e-07	-1.04631e-07	5.01586e-07
17.867	7.92401e-07	-8.13044e-07	-2.06425e-08	6.69770e-07	-1.70957e-07	4.98814e-07	4.84775e-06	-7.99070e-07	4.04868e-06	1.10394e-06	-5.15189e-07	5.88751e-07	9.59013e-07	-2.89313e-07	6.69700e-07	3.20588e-07	-1.40348e-07	1.80240e-07	1.18923e-08	-3.36411e-09	8.52816e-09	6.02660e-07	-1.04017e-07	4.98643e-07
17.891	7.93360e-07	-8.14027e-07	-2.06675e-08	6.67753e-07	-1.70442e-07	4.97311e-07	4.85595e-06	-8.00422e-07	4.05553e-06	1.10196e-06	-5.14264e-07	5.87694e-07	9.56675e-07	-2.88608e-07	6.68068e-07	3.18293e-07	-1.39343e-07	1.78950e-07	8.63740e-09	-2.44337e-09	6.19404e-09	5.99100e-07	-1.03403e-07	4.95697e-07
17.916	7.94312e-07	-8.15005e-07	-2.06923e-08	6.65730e-07	-1.69925e-07	4.95805e-07	4.86412e-06	-8.01768e-07	4.06235e-06	1.09997e-06	-5.13336e-07	5.86634e-07	9.54335e-07	-2.87902e-07	6.66433e-07	3.15999e-07	-1.38339e-07	1.77660e-07	5.38504e-09	-1.52333e-09	3.86171e-09	5.95539e-07	-1.02788e-07	4.92750e-07
17.940	7.95259e-07	-8.15976e-07	-2.07169e-08	6.63702e-07	-1.69408e-07	4.94294e-07	4.87225e-06	-8.03108e-07	4.06914e-06	1.09798e-06	-5.12406e-07	5.85571e-07	9.51992e-07	-2.87195e-07	6.64797e-07	3.13707e-07	-1.37336e-07	1.76371e-07	2.13526e-09	-6.04027e-10	1.53124e-09	5.91975e-07	-1.02173e-07	4.89802e-07
17.965	7.96200e-07	-8.16941e-07	-2.07414e-08	6.61668e-07	-1.68888e-07	4.92779e-07	4.88034e-06	-8.04443e-07	4.07590e-06	1.09598e-06	-5.11472e-07	5.84503e-07	9.49646e-07	-2.86487e-07	6.63159e-07	3.11416e-07	-1.36333e-07	1.75083e-07	-1.11187e-09	3.14527e-10	-7.97340e-10	5.88409e-07	-1.01558e-07	4.86851e-07
17.990	7.97135e-07	-8.17900e-07	-2.07658e-08	6.59628e-07	-1.68368e-07	4.91260e-07	4.88840e-06	-8.05771e-07	4.08263e-06	1.09397e-06	-5.10535e-07	5.83433e-07	9.47298e-07	-2.85779e-07	6.61519e-07	3.09126e-07	-1.35330e-07	1.73796e-07	-4.35627e-09	1.23231e-09	-3.12396e-09	5.84842e-07	-1.00942e-07	4.83900e-07
18.014	7.98063e-07	-8.18853e-07	-2.07900e-08	6.57583e-07	-1.67846e-07	4.89737e-07	4.89642e-06	-8.07093e-07	4.08933e-06	1.09195e-06	-5.09595e-07	5.82359e-07	9.44947e-07	-2.85070e-07	6.59878e-07	3.06838e-07	-1.34329e-07	1.72510e-07	-7.59786e-09	2.14930e-09	-5.44856e-09	5.81272e-07	-1.00326e-07	4.80946e-07
18.039	7.98986e-07	-8.19800e-07	-2.08140e-08	6.55533e-07	-1.67323e-07	4.88210e-07	4.90441e-06	-8.08409e-07	4.09600e-06	1.08993e-06	-5.08652e-07	5.81281e-07	9.42595e-07	-2.84360e-07	6.58235e-07	3.04552e-07	-1.33328e-07	1.71224e-07	-1.08366e-08	3.06547e-09	-7.77111e-09	5.77701e-07	-9.97096e-08	4.77991e-07
18.063	7.99903e-07	-8.20741e-07	-2.08379e-08	6.53477e-07	-1.66798e-07	4.86679e-07	4.91236e-06	-8.09720e-07	4.10264e-06	1.08791e-06	-5.07706e-07	5.80200e-07	9.40239e-07	-2.83649e-07	6.56590e-07	3.02267e-07	-1.32327e-07	1.69940e-07	-1.40723e-08	3.98081e-09	-1.00915e-08	5.74128e-07	-9.90930e-08	4.75035e-07
18.088	8.00814e-07	-8.21676e-07	-2.08616e-08	6.51417e-07	-1.66272e-07	4.85145e-07	4.92027e-06	-8.11024e-07	4.10925e-06	1.08587e-06	-5.06757e-07	5.79115e-07	9.37882e-07	-2.82938e-07	6.54944e-07	2.99984e-07	-1.31328e-07	1.68656e-07	-1.73051e-08	4.89529e-09	-1.24098e-08	5.70554e-07	-9.84761e-08	4.72078e-07
18.113	8.01719e-07	-8.22605e-07	-2.08852e-08	6.49351e-07	-1.65745e-07	4.83606e-07	4.92814e-06	-8.12322e-07	4.11582e-06	1.08383e-06	-5.05805e-07	5.78028e-07	9.35522e-07	-2.82226e-07	6.53296e-07	2.97702e-07	-1.30329e-07	1.67373e-07	-2.05347e-08	5.80889e-09	-1.47258e-08	5.66978e-07	-9.78589e-08	4.69119e-07
18.137	8.02618e-07	-8.23527e-07	-2.09086e-08	6.47280e-07	-1.65216e-07	4.82064e-07	4.93598e-06	-8.13614e-07	4.12237e-06	1.08179e-06	-5.04850e-07	5.76937e-07	9.33161e-07	-2.81514e-07	6.51647e-07	2.95422e-07	-1.29331e-07	1.66091e-07	-2.37611e-08	6.72159e-09	-1.70395e-08	5.63401e-07	-9.72415e-08	4.66160e-07
18.162	8.03511e-07	-8.24443e-07	-2.09319e-08	6.45204e-07	-1.64686e-07	4.80518e-07	4.94378e-06	-8.14899e-07	4.12888e-06	1.07974e-06	-5.03893e-07	5.75842e-07	9.30797e-07	-2.80801e-07	6.49996e-07	2.93144e-07	-1.28334e-07	1.64811e-07	-2.69843e-08	7.63337e-09	-1.93509e-08	5.59823e-07	-9.66239e-08	4.63199e-07
18.186	8.04398e-07	-8.25353e-07	-2.09550e-08	6.43124e-07	-1.64155e-07	4.78968e-07	4.95155e-06	-8.16179e-07	4.13537e-06	1.07768e-06	-5.02932e-07	5.74745e-07	9.28432e-07	-2.80087e-07	6.48344e-07	2.90868e-07	-1.27337e-07	1.63531e-07	-3.02041e-08	8.54420e-09	-2.16599e-08	5.56243e-07	-9.60061e-08	4.60237e-07
18.211	8.05278e-07	-8.26256e-07	-2.09779e-08	6.41038e-07	-1.63623e-07	4.77415e-07	4.95927e-06	-8.17453e-07	4.14182e-06	1.07561e-06	-5.01969e-07	5.73644e-07	9.26064e-07	-2.79373e-07	6.46691e-07	2.88594e-07	-1.26342e-07	1.62252e-07	-3.34205e-08	9.45407e-09	-2.39665e-08	5.52663e-07	-9.53881e-08	4.57275e-07
18.235	8.06153e-07	-8.27153e-07	-2.10007e-08	6.38948e-07	-1.63089e-07	4.75859e-07	4.96696e-06	-8.18720e-07	4.14824e-06	1.07354e-06	-5.01003e-07	5.72540e-07	9.23695e-07	-2.78658e-07	6.45037e-07	2.86322e-07	-1.25347e-07	1.60975e-07	-3.66335e-08	1.03630e-08	-2.62705e-08	5.49081e-07	-9.47699e-08	4.54311e-07
18.260	8.07021e-07	-8.28044e-07	-2.10233e-08	6.36853e-07	-1.62555e-07	4.74299e-07	4.97461e-06	-8.19981e-07	4.15463e-06	1.07147e-06	-5.00035e-07	5.71433e-07	9.21324e-07	-2.77943e-07	6.43381e-07	2.84052e-07	-1.24353e-07	1.59699e-07	-3.98429e-08	1.12708e-08	-2.85720e-08	5.45499e-07	-9.41516e-08	4.51347e-07
18.285	8.07883e-07	-8.28929e-07	-2.10458e-08	6.34754e-07	-1.62019e-07	4.72735e-07	4.98223e-06	-8.21236e-07	4.16099e-06	1.06939e-06	-4.99063e-07	5.70323e-07	9.18951e-07	-2.77227e-07	6.41724e-07	2.81784e-07	-1.23360e-07	1.58424e-07	-4.30486e-08	1.21777e-08	-3.08709e-08	5.41915e-07	-9.35331e-08	4.48382e-07
18.309	8.08739e-07	-8.29807e-07	-2.10681e-08	6.32651e-07	-1.61482e-07	4.71169e-07	4.98980e-06	-8.22485e-07	4.16732e-06	1.06730e-06	-4.98089e-07	5.69210e-07	9.16577e-07	-2.76511e-07	6.40066e-07	2.79518e-07	-1.22368e-07	1.57150e-07	-4.62506e-08	1.30835e-08	-3.31672e-08	5.38331e-07	-9.29145e-08	4.45417e-07
18.334	8.09589e-07	-8.30679e-07	-2.10902e-08	6.30543e-07	-1.60944e-07	4.69599e-07	4.99734e-06	-8.23727e-07	4.17361e-06	1.06521e-06	-4.97113e-07	5.68094e-07	9.14201e-07	-2.75794e-07	6.38407e-07	2.77254e-07	-1.21377e-07	1.55877e-07	-4.94489e-08	1.39882e-08	-3.54607e-08	5.34747e-07	-9.22959e-08	4.42451e-07
18.358	8.10432e-07	-8.31544e-07	-2.11122e-08	6.28430e-07	-1.60405e-07	4.68026e-07	5.00484e-06	-8.24963e-07	4.17987e-06	1.06311e-06	-4.96134e-07	5.66975e-07	9.11824e-07	-2.75077e-07	6.36747e-07	2.74993e-07	-1.20387e-07	1.54606e-07	-5.26432e-08	1.48918e-08	-3.77514e-08	5.31162e-07	-9.16771e-08	4.39485e-07
18.383	8.11269e-07	-8.32403e-07	-2.11340e-08	6.26314e-07	-1.59864e-07	4.66449e-07	5.01230e-06	-8.26193e-07	4.18611e-06	1.06101e-06	-4.95152e-07	5.65853e-07	9.09446e-07	-2.74360e-07	6.35086e-07	2.72734e-07	-1.19398e-07	1.53336e-07	-5.58337e-08	1.57943e-08	-4.00393e-08	5.27576e-07	-9.10582e-08	4.36518e-07
18.407	8.12100e-07	-8.33255e-07	-2.11556e-08	6.24193e-07	-1.59323e-07	4.64870e-07	5.01972e-06	-8.27417e-07	4.19230e-06	1.05890e-06	-4.94168e-07	5.64729e-07	9.07066e-07	-2.73642e-07	6.33424e-07	2.70478e-07	-1.18411e-07	1.52067e-07	-5.90201e-08	1.66957e-08	-4.23244e-08	5.23990e-07	-9.04393e-08	4.33551e-07
18.432	8.12924e-07	-8.34101e-07	-2.11771e-08	6.22069e-07	-1.58781e-07	4.63288e-07	5.02711e-06	-8.28634e-07	4.19847e-06	1.05678e-06	-4.93181e-07	5.63601e-07	9.04685e-07	-2.72923e-07	6.31762e-07	2.68224e-07	-1.17424e-07	1.50800e-07	-6.22024e-08	1.75959e-08	-4.46065e-08	5.20404e-07	-8.98203e-08	4.30584e-07
18.457	8.13742e-07	-8.34941e-07	-2.11984e-08	6.19940e-07	-1.58238e-07	4.61703e-07	5.03445e-06	-8.29845e-07	4.20461e-06	1.05466e-06	-4.92192e-07	5.62471e-07	9.02303e-07	-2.72205e-07	6.30098e-07	2.65973e-07	-1.16438e-07	1.49534e-07	-6.53806e-08	1.84950e-08	-4.68856e-08	5.16818e-07	-8.92013e-08	4.27616e-07
18.481	8.14554e-07	-8.35774e-07	-2.12196e-08	6.17808e-07	-1.57693e-07	4.60114e-07	5.04176e-06	-8.31049e-07	4.21071e-06	1.05254e-06	-4.91200e-07	5.61337e-07	8.99919e-07	-2.71486e-07	6.28434e-07	2.63724e-07	-1.15454e-07	1.48270e-07	-6.85545e-08	1.93928e-08	-4.91617e-08	5.13231e-07	-8.85823e-08	4.24649e-07
18.506	8.15359e-07	-8.36600e-07	-2.12406e-08	6.15671e-07	-1.57148e-07	4.58523e-07	5.04903e-06	-8.32247e-07	4.21678e-06	1.05041e-06	-4.90207e-07	5.60202e-07	8.97535e-07	-2.70766e-07	6.26769e-07	2.61477e-07	-1.14470e-07	1.47007e-07	-7.17242e-08	2.02895e-08	-5.14347e-08	5.09645e-07	-8.79633e-08	4.21682e-07
18.530	8.16158e-07	-8.37420e-07	-2.12614e-08	6.13532e-07	-1.56602e-07	4.56930e-07	5.05626e-06	-8.33439e-07	4.22282e-06	1.04827e-06	-4.89210e-07	5.59063e-07	8.95150e-07	-2.70047e-07	6.25103e-07	2.59234e-07	-1.13488e-07	1.45746e-07	-7.48894e-08	2.11849e-08	-5.37045e-08	5.06059e-07	-8.73443e-08	4.18714e-07
18.555	8.16951e-07	-8.38233e-07	-2.12820e-08	6.11388e-07	-1.56055e-07	4.55333e-07	5.06345e-06	-8.34624e-07	4.22882e-06	1.04613e-06	-4.88212e-07	5.57922e-07	8.92763e-07	-2.69327e-07	6.23436e-07	2.56993e-07	-1.12507e-07	1.44486e-07	-7.80502e-08	2.20790e-08	-5.59712e-08	5.02472e-07	-8.67254e-08	4.15747e-07
18.579	8.17737e-07	-8.39039e-07	-2.13025e-08	6.09241e-07	-1.55507e-07	4.53734e-07	5.07060e-06	-8.35803e-07	4.23480e-06	1.04399e-06	-4.87211e-07	5.56778e-07	8.90376e-07	-2.68607e-07	6.21769e-07	2.54755e-07	-1.11528e-07	1.43228e-07	-8.12064e-08	2.29718e-08	-5.82346e-08	4.98887e-07	-8.61065e-08	4.12780e-07
18.604	8.18516e-07	-8.39839e-07	-2.13228e-08	6.07090e-07	-1.54958e-07	4.52133e-07	5.07771e-06	-8.36976e-07	4.24074e-06	1.04184e-06	-4.86208e-07	5.55632e-07	8.87988e-07	-2.67886e-07	6.20102e-07	2.52520e-07	-1.10549e-07	1.41971e-07	-8.43580e-08	2.38634e-08	-6.04947e-08	4.95301e-07	-8.54876e-08	4.09813e-07
18.629	8.19289e-07	-8.40632e-07	-2.13429e-08	6.04936e-07	-1.54408e-07	4.50529e-07	5.08479e-06	-8.38142e-07	4.24665e-06	1.03969e-06	-4.85203e-07	5.54483e-07	8.85600e-07	-2.67166e-07	6.18434e-07	2.50288e-07	-1.09572e-07	1.40716e-07	-8.75050e-08	2.47536e-08	-6.27514e-08	4.91716e-07	-8.48689e-08	4.06847e-07
18.653	8.20055e-07	-8.41418e-07	-2.13629e-08	6.02779e-07	-1.53857e-07	4.48922e-07	5.09182e-06	-8.39301e-07	4.25252e-06	1.03753e-06	-4.84195e-07	5.53332e-07	8.83211e-07	-2.66445e-07	6.16766e-07	2.48059e-07	-1.08596e-07	1.39463e-07	-9.06471e-08	2.56424e-08	-6.50047e-08	4.88132e-07	-8.42502e-08	4.03882e-07
18.678	8.20815e-07	-8.42198e-07	-2.13827e-08	6.00619e-07	-1.53306e-07	4.47313e-07	5.09882e-06	-8.40454e-07	4.25836e-06	1.03536e-06	-4.83185e-07	5.52178e-07	8.80821e-07	-2.65724e-07	6.15097e-07	2.45833e-07	-1.07622e-07	1.38212e-07	-9.37845e-08	2.65299e-08	-6.72545e-08	4.84548e-07	-8.36317e-08	4.00916e-07
18.702	8.21569e-07	-8.42971e-07	-2.14023e-08	5.98455e-07	-1.52754e-07	4.45702e-07	5.10577e-06	-8.41600e-07	4.26417e-06	1.03320e-06	-4.82174e-07	5.51022e-07	8.78431e-07	-2.65003e-07	6.13428e-07	2.43610e-07	-1.06648e-07	1.36962e-07	-9.69169e-08	2.74160e-08	-6.95009e-08	4.80965e-07	-8.30133e-08	3.97952e-07
18.727	8.22315e-07	-8.43737e-07	-2.14218e-08	5.96289e-07	-1.52201e-07	4.44088e-07	5.11269e-06	-8.42740e-07	4.26995e-06	1.03102e-06	-4.81160e-07	5.49863e-07	8.76041e-07	-2.64282e-07	6.11759e-07	2.41390e-07	-1.05677e-07	1.35714e-07	-1.00044e-07	2.83007e-08	-7.17436e-08	4.77383e-07	-8.23950e-08	3.94988e-07
18.751	8.23055e-07	-8.44496e-07	-2.14410e-08	5.94119e-07	-1.51647e-07	4.42472e-07	5.11956e-06	-8.43874e-07	4.27569e-06	1.02885e-06	-4.80144e-07	5.48703e-07	8.73650e-07	-2.63561e-07	6.10089e-07	2.39174e-07	-1.04706e-07	1.34468e-07	-1.03167e-07	2.91840e-08	-7.39827e-08	4.73802e-07	-8.17769e-08	3.92025e-07
18.776	8.23789e-07	-8.45249e-07	-2.14601e-08	5.91947e-07	-1.51092e-07	4.40854e-07	5.12640e-06	-8.45000e-07	4.28140e-06	1.02667e-06	-4.79127e-07	5.47540e-07	8.71259e-07	-2.62839e-07	6.08419e-07	2.36960e-07	-1.03737e-07	1.33223e-07	-1.06284e-07	3.00658e-08	-7.62182e-08	4.70221e-07	-8.11589e-08	3.89062e-07
18.801	8.24516e-07	-8.45995e-07	-2.14791e-08	5.89772e-07	-1.50537e-07	4.39234e-07	5.13319e-06	-8.46121e-07	4.28707e-06	1.02448e-06	-4.78107e-07	5.46374e-07	8.68867e-07	-2.62118e-07	6.06749e-07	2.34751e-07	-1.02770e-07	1.31981e-07	-1.09396e-07	3.09462e-08	-7.84499e-08	4.66642e-07	-8.05412e-08	3.86101e-07
18.825	8.25236e-07	-8.46734e-07	-2.14978e-08	5.87594e-07	-1.49981e-07	4.37612e-07	5.13995e-06	-8.47234e-07	4.29271e-06	1.02229e-06	-4.77085e-07	5.45207e-07	8.66476e-07	-2.61397e-07	6.05079e-07	2.32544e-07	-1.01804e-07	1.30740e-07	-1.12503e-07	3.18250e-08	-8.06778e-08	4.63064e-07	-7.99237e-08	3.83141e-07
18.850	8.25949e-07	-8.47466e-07	-2.15164e-08	5.85413e-07	-1.49425e-07	4.35988e-07	5.14666e-06	-8.48341e-07	4.29832e-06	1.02010e-06	-4.76062e-07	5.44037e-07	8.64084e-07	-2.60675e-07	6.03409e-07	2.30341e-07	-1.00839e-07	1.29502e-07	-1.15604e-07	3.27024e-08	-8.29019e-08	4.59488e-07	-7.93064e-08	3.80182e-07
18.874	8.26656e-07	-8.48191e-07	-2.15348e-08	5.83230e-07	-1.48867e-07	4.34363e-07	5.15334e-06	-8.49441e-07	4.30390e-06	1.01790e-06	-4.75036e-07	5.42865e-07	8.61693e-07	-2.59954e-07	6.01739e-07	2.28141e-07	-9.98764e-08	1.28265e-07	-1.18700e-07	3.35782e-08	-8.51221e-08	4.55913e-07	-7.86893e-08	3.77223e-07
18.899	8.27356e-07	-8.48909e-07	-2.15531e-08	5.81044e-07	-1.48310e-07	4.32735e-07	5.15997e-06	-8.50535e-07	4.30944e-06	1.01570e-06	-4.74009e-07	5.41691e-07	8.59301e-07	-2.59232e-07	6.00069e-07	2.25945e-07	-9.89150e-08	1.27030e-07	-1.21791e-07	3.44524e-08	-8.73383e-08	4.52339e-07	-7.80725e-08	3.74267e-07
18.924	8.28049e-07	-8.49620e-07	-2.15711e-08	5.78857e-07	-1.47751e-07	4.31105e-07	5.16657e-06	-8.51622e-07	4.31495e-06	1.01350e-06	-4.72980e-07	5.40515e-07	8.56910e-07	-2.58511e-07	5.98399e-07	2.23753e-07	-9.79552e-08	1.25798e-07	-1.24876e-07	3.53251e-08	-8.95506e-08	4.48767e-07	-7.74559e-08	3.71311e-07
18.948	8.28735e-07	-8.50324e-07	-2.15890e-08	5.76666e-07	-1.47192e-07	4.29474e-07	5.17312e-06	-8.52702e-07	4.32042e-06	1.01129e-06	-4.71949e-07	5.39337e-07	8.54519e-07	-2.57789e-07	5.96729e-07	2.21564e-07	-9.69969e-08	1.24567e-07	-1.27955e-07	3.61961e-08	-9.17588e-08	4.45196e-07	-7.68397e-08	3.68357e-07
18.973	8.29415e-07	-8.51022e-07	-2.16067e-08	5.74474e-07	-1.46632e-07	4.27841e-07	5.17963e-06	-8.53776e-07	4.32586e-06	1.00907e-06	-4.70917e-07	5.38157e-07	8.52128e-07	-2.57068e-07	5.95060e-07	2.19379e-07	-9.60404e-08	1.23339e-07	-1.31029e-07	3.70656e-08	-9.39629e-08	4.41628e-07	-7.62238e-08	3.65404e-07
18.997	8.30088e-07	-8.51712e-07	-2.16242e-08	5.72279e-07	-1.46072e-07	4.26207e-07	5.18611e-06	-8.54842e-07	4.33126e-06	1.00686e-06	-4.69882e-07	5.36976e-07	8.49737e-07	-2.56347e-07	5.93391e-07	2.17198e-07	-9.50855e-08	1.22112e-07	-1.34096e-07	3.79334e-08	-9.61629e-08	4.38061e-07	-7.56081e-08	3.62453e-07
19.022	8.30754e-07	-8.52395e-07	-2.16416e-08	5.70083e-07	-1.45512e-07	4.24571e-07	5.19254e-06	-8.55902e-07	4.33663e-06	1.00464e-06	-4.68847e-07	5.35792e-07	8.47347e-07	-2.55626e-07	5.91721e-07	2.15020e-07	-9.41322e-08	1.20888e-07	-1.37158e-07	3.87996e-08	-9.83586e-08	4.34496e-07	-7.49928e-08	3.59503e-07
19.046	8.31413e-07	-8.53072e-07	-2.16588e-08	5.67884e-07	-1.44950e-07	4.22934e-07	5.19893e-06	-8.56956e-07	4.34197e-06	1.00242e-06	-4.67809e-07	5.34606e-07	8.44958e-07	-2.54905e-07	5.90053e-07	2.12847e-07	-9.31807e-08	1.19666e-07	-1.40214e-07	3.96641e-08	-1.00550e-07	4.30933e-07	-7.43779e-08	3.56555e-07
19.071	8.32065e-07	-8.53741e-07	-2.16757e-08	5.65684e-07	-1.44389e-07	4.21295e-07	5.20528e-06	-8.58002e-07	4.34727e-06	1.00019e-06	-4.66770e-07	5.33419e-07	8.42569e-07	-2.54184e-07	5.88384e-07	2.10677e-07	-9.22309e-08	1.18446e-07	-1.43264e-07	4.05268e-08	-1.02737e-07	4.27373e-07	-7.37633e-08	3.53609e-07
19.096	8.32710e-07	-8.54403e-07	-2.16926e-08	5.63481e-07	-1.43827e-07	4.19655e-07	5.21159e-06	-8.59042e-07	4.35254e-06	9.97959e-07	-4.65730e-07	5.32230e-07	8.40180e-07	-2.53464e-07	5.86717e-07	2.08512e-07	-9.12828e-08	1.17229e-07	-1.46308e-07	4.13879e-08	-1.04920e-07	4.23814e-07	-7.31492e-08	3.50665e-07
19.120	8.33349e-07	-8.55058e-07	-2.17092e-08	5.61278e-07	-1.43264e-07	4.18013e-07	5.21785e-06	-8.60075e-07	4.35778e-06	9.95726e-07	-4.64688e-07	5.31039e-07	8.37793e-07	-2.52744e-07	5.85049e-07	2.06350e-07	-9.03366e-08	1.16013e-07	-1.49346e-07	4.22472e-08	-1.07098e-07	4.20258e-07	-7.25354e-08	3.47723e-07
19.145	8.33980e-07	-8.55706e-07	-2.17256e-08	5.59072e-07	-1.42701e-07	4.16371e-07	5.22408e-06	-8.61101e-07	4.36298e-06	9.93490e-07	-4.63644e-07	5.29846e-07	8.35406e-07	-2.52023e-07	5.83382e-07	2.04193e-07	-8.93921e-08	1.14801e-07	-1.52377e-07	4.31048e-08	-1.09272e-07	4.16704e-07	-7.19220e-08	3.44782e-07
19.169	8.34605e-07	-8.56347e-07	-2.17419e-08	5.56865e-07	-1.42138e-07	4.14727e-07	5.23026e-06	-8.62121e-07	4.36814e-06	9.91251e-07	-4.62599e-07	5.28652e-07	8.33020e-07	-2.51304e-07	5.81716e-07	2.02039e-07	-8.84494e-08	1.13590e-07	-1.55402e-07	4.39605e-08	-1.11442e-07	4.13153e-07	-7.13091e-08	3.41844e-07
19.194	8.35222e-07	-8.56980e-07	-2.17580e-08	5.54656e-07	-1.41574e-07	4.13082e-07	5.23640e-06	-8.63133e-07	4.37327e-06	9.89009e-07	-4.61553e-07	5.27456e-07	8.30634e-07	-2.50584e-07	5.80050e-07	1.99890e-07	-8.75086e-08	1.12382e-07	-1.58421e-07	4.48145e-08	-1.13607e-07	4.09604e-07	-7.06966e-08	3.38908e-07
19.218	8.35833e-07	-8.57607e-07	-2.17739e-08	5.52446e-07	-1.41010e-07	4.11436e-07	5.24251e-06	-8.64139e-07	4.37837e-06	9.86764e-07	-4.60505e-07	5.26259e-07	8.28250e-07	-2.49865e-07	5.78385e-07	1.97746e-07	-8.65697e-08	1.11176e-07	-1.61434e-07	4.56666e-08	-1.15767e-07	4.06058e-07	-7.00846e-08	3.35974e-07
19.243	8.36437e-07	-8.58226e-07	-2.17896e-08	5.50235e-07	-1.40446e-07	4.09789e-07	5.24857e-06	-8.65138e-07	4.38343e-06	9.84516e-07	-4.59456e-07	5.25060e-07	8.25867e-07	-2.49146e-07	5.76721e-07	1.95605e-07	-8.56327e-08	1.09973e-07	-1.64439e-07	4.65169e-08	-1.17922e-07	4.02515e-07	-6.94730e-08	3.33042e-07
19.268	8.37033e-07	-8.58838e-07	-2.18052e-08	5.48023e-07	-1.39881e-07	4.08142e-07	5.25458e-06	-8.66130e-07	4.38845e-06	9.82265e-07	-4.58405e-07	5.23860e-07	8.23485e-07	-2.48427e-07	5.75058e-07	1.93469e-07	-8.46976e-08	1.08772e-07	-1.67439e-07	4.73654e-08	-1.20073e-07	3.98975e-07	-6.88620e-08	3.30113e-07
19.292	8.37623e-07	-8.59443e-07	-2.18205e-08	5.45809e-07	-1.39316e-07	4.06493e-07	5.26056e-06	-8.67115e-07	4.39344e-06	9.80011e-07	-4.57354e-07	5.22658e-07	8.21104e-07	-2.47709e-07	5.73395e-07	1.91338e-07	-8.37644e-08	1.07573e-07	-1.70431e-07	4.82119e-08	-1.22219e-07	3.95438e-07	-6.82514e-08	3.27186e-07
19.317	8.38205e-07	-8.60041e-07	-2.18357e-08	5.43594e-07	-1.38751e-07	4.04844e-07	5.26649e-06	-8.68093e-07	4.39840e-06	9.77755e-07	-4.56301e-07	5.21455e-07	8.18724e-07	-2.46991e-07	5.71733e-07	1.89211e-07	-8.28332e-08	1.06377e-07	-1.73417e-07	4.90566e-08	-1.24361e-07	3.91903e-07	-6.76414e-08	3.24262e-07
19.341	8.38780e-07	-8.60631e-07	-2.18507e-08	5.41379e-07	-1.38185e-07	4.03194e-07	5.27239e-06	-8.69064e-07	4.40332e-06	9.75497e-07	-4.55247e-07	5.20250e-07	8.16346e-07	-2.46273e-07	5.70072e-07	1.87088e-07	-8.19040e-08	1.05184e-07	-1.76396e-07	4.98993e-08	-1.26497e-07	3.88372e-07	-6.70320e-08	3.21340e-07
19.366	8.39349e-07	-8.61214e-07	-2.18655e-08	5.39162e-07	-1.37619e-07	4.01543e-07	5.27824e-06	-8.70028e-07	4.40821e-06	9.73235e-07	-4.54191e-07	5.19044e-07	8.13968e-07	-2.45556e-07	5.68412e-07	1.84970e-07	-8.09768e-08	1.03993e-07	-1.79368e-07	5.07401e-08	-1.28628e-07	3.84844e-07	-6.64231e-08	3.18421e-07
19.390	8.39910e-07	-8.61790e-07	-2.18801e-08	5.36945e-07	-1.37053e-07	3.99892e-07	5.28404e-06	-8.70986e-07	4.41306e-06	9.70972e-07	-4.53135e-07	5.17837e-07	8.11593e-07	-2.44840e-07	5.66753e-07	1.82857e-07	-8.00517e-08	1.02805e-07	-1.82334e-07	5.15789e-08	-1.30755e-07	3.81320e-07	-6.58148e-08	3.15505e-07
19.415	8.40464e-07	-8.62358e-07	-2.18945e-08	5.34727e-07	-1.36487e-07	3.98240e-07	5.28981e-06	-8.71936e-07	4.41787e-06	9.68706e-07	-4.52077e-07	5.16628e-07	8.09219e-07	-2.44123e-07	5.65095e-07	1.80748e-07	-7.91286e-08	1.01620e-07	-1.85292e-07	5.24157e-08	-1.32876e-07	3.77799e-07	-6.52070e-08	3.12592e-07
19.440	8.41011e-07	-8.62919e-07	-2.19088e-08	5.32508e-07	-1.35921e-07	3.96587e-07	5.29553e-06	-8.72879e-07	4.42265e-06	9.66438e-07	-4.51019e-07	5.15419e-07	8.06846e-07	-2.43408e-07	5.63438e-07	1.78645e-07	-7.82076e-08	1.00437e-07	-1.88243e-07	5.32505e-08	-1.34992e-07	3.74281e-07	-6.45999e-08	3.09681e-07
19.464	8.41550e-07	-8.63473e-07	-2.19228e-08	5.30289e-07	-1.35354e-07	3.94935e-07	5.30121e-06	-8.73816e-07	4.42740e-06	9.64167e-07	-4.49959e-07	5.14208e-07	8.04475e-07	-2.42692e-07	5.61783e-07	1.76546e-07	-7.72887e-08	9.92569e-08	-1.91187e-07	5.40833e-08	-1.37104e-07	3.70767e-07	-6.39934e-08	3.06774e-07
19.489	8.42083e-07	-8.64020e-07	-2.19367e-08	5.28070e-07	-1.34788e-07	3.93282e-07	5.30685e-06	-8.74745e-07	4.43211e-06	9.61895e-07	-4.48899e-07	5.12996e-07	8.02106e-07	-2.41978e-07	5.60128e-07	1.74451e-07	-7.63719e-08	9.80796e-08	-1.94124e-07	5.49140e-08	-1.39209e-07	3.67257e-07	-6.33876e-08	3.03870e-07
19.513	8.42608e-07	-8.64559e-07	-2.19504e-08	5.25850e-07	-1.34221e-07	3.91628e-07	5.31245e-06	-8.75668e-07	4.43678e-06	9.59620e-07	-4.47837e-07	5.11783e-07	7.99738e-07	-2.41263e-07	5.58475e-07	1.72362e-07	-7.54573e-08	9.69050e-08	-1.97053e-07	5.57427e-08	-1.41310e-07	3.63751e-07	-6.27824e-08	3.00968e-07
19.538	8.43126e-07	-8.65090e-07	-2.19639e-08	5.23629e-07	-1.33655e-07	3.89975e-07	5.31800e-06	-8.76583e-07	4.44142e-06	9.57344e-07	-4.46775e-07	5.10569e-07	7.97373e-07	-2.40550e-07	5.56823e-07	1.70278e-07	-7.45449e-08	9.57332e-08	-1.99975e-07	5.65693e-08	-1.43406e-07	3.60248e-07	-6.21779e-08	2.98070e-07
19.562	8.43637e-07	-8.65614e-07	-2.19772e-08	5.21409e-07	-1.33088e-07	3.88321e-07	5.32351e-06	-8.77491e-07	4.44602e-06	9.55065e-07	-4.45712e-07	5.09353e-07	7.95009e-07	-2.39837e-07	5.55172e-07	1.68199e-07	-7.36346e-08	9.45643e-08	-2.02890e-07	5.73938e-08	-1.45496e-07	3.56750e-07	-6.15741e-08	2.95176e-07
19.587	8.44141e-07	-8.66131e-07	-2.19903e-08	5.19188e-07	-1.32521e-07	3.86667e-07	5.32898e-06	-8.78392e-07	4.45059e-06	9.52785e-07	-4.44647e-07	5.08137e-07	7.92647e-07	-2.39124e-07	5.53523e-07	1.66125e-07	-7.27266e-08	9.33982e-08	-2.05797e-07	5.82162e-08	-1.47581e-07	3.53256e-07	-6.09709e-08	2.92285e-07
19.612	8.44637e-07	-8.66640e-07	-2.20033e-08	5.16967e-07	-1.31954e-07	3.85013e-07	5.33440e-06	-8.79287e-07	4.45512e-06	9.50503e-07	-4.43583e-07	5.06920e-07	7.90287e-07	-2.38412e-07	5.51875e-07	1.64056e-07	-7.18209e-08	9.22350e-08	-2.08696e-07	5.90364e-08	-1.49660e-07	3.49765e-07	-6.03685e-08	2.89397e-07
19.636	8.45126e-07	-8.67142e-07	-2.20160e-08	5.14747e-07	-1.31387e-07	3.83359e-07	5.33978e-06	-8.80174e-07	4.45961e-06	9.48219e-07	-4.42517e-07	5.05702e-07	7.87930e-07	-2.37701e-07	5.50229e-07	1.61992e-07	-7.09174e-08	9.10747e-08	-2.11588e-07	5.98544e-08	-1.51734e-07	3.46279e-07	-5.97669e-08	2.86513e-07
19.661	8.45608e-07	-8.67637e-07	-2.20286e-08	5.12526e-07	-1.30820e-07	3.81705e-07	5.34512e-06	-8.81054e-07	4.46407e-06	9.45934e-07	-4.41450e-07	5.04484e-07	7.85574e-07	-2.36990e-07	5.48584e-07	1.59933e-07	-7.00162e-08	8.99173e-08	-2.14472e-07	6.06703e-08	-1.53802e-07	3.42798e-07	-5.91660e-08	2.83632e-07
19.685	8.46083e-07	-8.68124e-07	-2.20409e-08	5.10306e-07	-1.30254e-07	3.80052e-07	5.35042e-06	-8.81927e-07	4.46849e-06	9.43647e-07	-4.40383e-07	5.03264e-07	7.83221e-07	-2.36280e-07	5.46940e-07	1.57880e-07	-6.91173e-08	8.87629e-08	-2.17349e-07	6.14840e-08	-1.55865e-07	3.39321e-07	-5.85658e-08	2.80755e-07
19.710	8.46550e-07	-8.68603e-07	-2.20531e-08	5.08085e-07	-1.29687e-07	3.78398e-07	5.35567e-06	-8.82792e-07	4.47288e-06	9.41359e-07	-4.39315e-07	5.02044e-07	7.80870e-07	-2.35571e-07	5.45299e-07	1.55832e-07	-6.82207e-08	8.76115e-08	-2.20217e-07	6.22954e-08	-1.57922e-07	3.35848e-07	-5.79665e-08	2.77882e-07
19.735	8.47010e-07	-8.69075e-07	-2.20651e-08	5.05866e-07	-1.29120e-07	3.76745e-07	5.36088e-06	-8.83651e-07	4.47723e-06	9.39070e-07	-4.38247e-07	5.00823e-07	7.78521e-07	-2.34863e-07	5.43659e-07	1.53790e-07	-6.73265e-08	8.64632e-08	-2.23078e-07	6.31046e-08	-1.59973e-07	3.32380e-07	-5.73680e-08	2.75012e-07
19.759	8.47462e-07	-8.69539e-07	-2.20769e-08	5.03646e-07	-1.28554e-07	3.75092e-07	5.36605e-06	-8.84503e-07	4.48154e-06	9.36779e-07	-4.37178e-07	4.99601e-07	7.76175e-07	-2.34155e-07	5.42020e-07	1.51753e-07	-6.64347e-08	8.53179e-08	-2.25930e-07	6.39115e-08	-1.62019e-07	3.28917e-07	-5.67702e-08	2.72147e-07
19.784	8.47908e-07	-8.69996e-07	-2.20885e-08	5.01428e-07	-1.27988e-07	3.73440e-07	5.37117e-06	-8.85347e-07	4.48582e-06	9.34487e-07	-4.36108e-07	4.98379e-07	7.73831e-07	-2.33448e-07	5.40383e-07	1.49721e-07	-6.55453e-08	8.41757e-08	-2.28774e-07	6.47162e-08	-1.64058e-07	3.25459e-07	-5.61734e-08	2.69286e-07
19.808	8.48345e-07	-8.70445e-07	-2.20999e-08	4.99209e-07	-1.27421e-07	3.71788e-07	5.37625e-06	-8.86184e-07	4.49007e-06	9.32193e-07	-4.35038e-07	4.97156e-07	7.71490e-07	-2.32741e-07	5.38749e-07	1.47695e-07	-6.46583e-08	8.30366e-08	-2.31611e-07	6.55185e-08	-1.66092e-07	3.22006e-07	-5.55773e-08	2.66428e-07
19.833	8.48776e-07	-8.70887e-07	-2.21111e-08	4.96992e-07	-1.26855e-07	3.70136e-07	5.38129e-06	-8.87014e-07	4.49427e-06	9.29899e-07	-4.33967e-07	4.95932e-07	7.69151e-07	-2.32036e-07	5.37115e-07	1.45674e-07	-6.37738e-08	8.19006e-08	-2.34439e-07	6.63185e-08	-1.68120e-07	3.18557e-07	-5.49822e-08	2.63575e-07
19.857	8.49199e-07	-8.71321e-07	-2.21221e-08	4.94775e-07	-1.26290e-07	3.68485e-07	5.38628e-06	-8.87837e-07	4.49844e-06	9.27604e-07	-4.32896e-07	4.94708e-07	7.66816e-07	-2.31331e-07	5.35484e-07	1.43660e-07	-6.28917e-08	8.07678e-08	-2.37259e-07	6.71162e-08	-1.70143e-07	3.15114e-07	-5.43879e-08	2.60726e-07
19.882	8.49615e-07	-8.71747e-07	-2.21329e-08	4.92559e-07	-1.25724e-07	3.66835e-07	5.39123e-06	-8.88653e-07	4.50257e-06	9.25308e-07	-4.31824e-07	4.93483e-07	7.64482e-07	-2.30627e-07	5.33855e-07	1.41650e-07	-6.20122e-08	7.96383e-08	-2.40070e-07	6.79115e-08	-1.72159e-07	3.11676e-07	-5.37945e-08	2.57882e-07
19.907	8.50023e-07	-8.72166e-07	-2.21436e-08	4.90344e-07	-1.25159e-07	3.65185e-07	5.39613e-06	-8.89462e-07	4.50667e-06	9.23011e-07	-4.30752e-07	4.92258e-07	7.62152e-07	-2.29924e-07	5.32228e-07	1.39647e-07	-6.11351e-08	7.85119e-08	-2.42873e-07	6.87045e-08	-1.74169e-07	3.08244e-07	-5.32020e-08	2.55042e-07
19.931	8.50424e-07	-8.72578e-07	-2.21540e-08	4.88130e-07	-1.24594e-07	3.63537e-07	5.40099e-06	-8.90263e-07	4.51073e-06	9.20713e-07	-4.29680e-07	4.91033e-07	7.59825e-07	-2.29222e-07	5.30602e-07	1.37649e-07	-6.02606e-08	7.73888e-08	-2.45668e-07	6.94950e-08	-1.76173e-07	3.04816e-07	-5.26105e-08	2.52206e-07
19.956	8.50817e-07	-8.72981e-07	-2.21642e-08	4.85917e-07	-1.24029e-07	3.61889e-07	5.40581e-06	-8.91057e-07	4.51475e-06	9.18414e-07	-4.28607e-07	4.89807e-07	7.57500e-07	-2.28521e-07	5.28979e-07	1.35658e-07	-5.93886e-08	7.62690e-08	-2.48454e-07	7.02831e-08	-1.78171e-07	3.01395e-07	-5.20199e-08	2.49375e-07
19.980	8.51203e-07	-8.73377e-07	-2.21743e-08	4.83706e-07	-1.23464e-07	3.60241e-07	5.41058e-06	-8.91844e-07	4.51874e-06	9.16115e-07	-4.27534e-07	4.88581e-07	7.55179e-07	-2.27821e-07	5.27358e-07	1.33672e-07	-5.85192e-08	7.51525e-08	-2.51231e-07	7.10688e-08	-1.80162e-07	2.97979e-07	-5.14303e-08	2.46548e-07
20.005	8.51581e-07	-8.73765e-07	-2.21842e-08	4.81495e-07	-1.22900e-07	3.58595e-07	5.41531e-06	-8.92623e-07	4.52269e-06	9.13815e-07	-4.26461e-07	4.87354e-07	7.52860e-07	-2.27121e-07	5.25739e-07	1.31692e-07	-5.76525e-08	7.40394e-08	-2.54000e-07	7.18520e-08	-1.82148e-07	2.94568e-07	-5.08417e-08	2.43727e-07
20.029	8.51952e-07	-8.74146e-07	-2.21938e-08	4.79286e-07	-1.22336e-07	3.56950e-07	5.42000e-06	-8.93396e-07	4.52660e-06	9.11515e-07	-4.25388e-07	4.86128e-07	7.50545e-07	-2.26423e-07	5.24122e-07	1.29718e-07	-5.67883e-08	7.29296e-08	-2.56760e-07	7.26327e-08	-1.84127e-07	2.91164e-07	-5.02540e-08	2.40909e-07
20.054	8.52316e-07	-8.74519e-07	-2.22033e-08	4.77078e-07	-1.21773e-07	3.55306e-07	5.42464e-06	-8.94161e-07	4.53048e-06	9.09215e-07	-4.24314e-07	4.84901e-07	7.48233e-07	-2.25725e-07	5.22508e-07	1.27750e-07	-5.59268e-08	7.18232e-08	-2.59511e-07	7.34110e-08	-1.86100e-07	2.87765e-07	-4.96674e-08	2.38097e-07
20.079	8.52671e-07	-8.74884e-07	-2.22126e-08	4.74872e-07	-1.21209e-07	3.53663e-07	5.42924e-06	-8.94919e-07	4.53432e-06	9.06914e-07	-4.23240e-07	4.83673e-07	7.45924e-07	-2.25029e-07	5.20895e-07	1.25788e-07	-5.50679e-08	7.07202e-08	-2.62253e-07	7.41867e-08	-1.88067e-07	2.84372e-07	-4.90818e-08	2.35290e-07
20.103	8.53020e-07	-8.75242e-07	-2.22216e-08	4.72667e-07	-1.20647e-07	3.52021e-07	5.43379e-06	-8.95669e-07	4.53812e-06	9.04613e-07	-4.22166e-07	4.82446e-07	7.43618e-07	-2.24333e-07	5.19285e-07	1.23832e-07	-5.42118e-08	6.96207e-08	-2.64987e-07	7.49599e-08	-1.90027e-07	2.80985e-07	-4.84973e-08	2.32488e-07
20.128	8.53361e-07	-8.75591e-07	-2.22305e-08	4.70464e-07	-1.20084e-07	3.50380e-07	5.43830e-06	-8.96412e-07	4.54189e-06	9.02311e-07	-4.21092e-07	4.81219e-07	7.41316e-07	-2.23639e-07	5.17678e-07	1.21883e-07	-5.33583e-08	6.85247e-08	-2.67711e-07	7.57306e-08	-1.91980e-07	2.77605e-07	-4.79138e-08	2.29691e-07
20.152	8.53694e-07	-8.75933e-07	-2.22392e-08	4.68263e-07	-1.19523e-07	3.48740e-07	5.44276e-06	-8.97148e-07	4.54562e-06	9.00010e-07	-4.20018e-07	4.79991e-07	7.39018e-07	-2.22945e-07	5.16072e-07	1.19940e-07	-5.25076e-08	6.74322e-08	-2.70426e-07	7.64986e-08	-1.93927e-07	2.74230e-07	-4.73314e-08	2.26899e-07
20.177	8.54020e-07	-8.76268e-07	-2.22477e-08	4.66064e-07	-1.18961e-07	3.47102e-07	5.44719e-06	-8.97877e-07	4.54931e-06	8.97708e-07	-4.18944e-07	4.78764e-07	7.36722e-07	-2.22253e-07	5.14470e-07	1.18003e-07	-5.16596e-08	6.63432e-08	-2.73132e-07	7.72641e-08	-1.95868e-07	2.70862e-07	-4.67501e-08	2.24112e-07
20.201	8.54338e-07	-8.76594e-07	-2.22560e-08	4.63866e-07	-1.18400e-07	3.45466e-07	5.45156e-06	-8.98598e-07	4.55296e-06	8.95407e-07	-4.17870e-07	4.77537e-07	7.34431e-07	-2.21561e-07	5.12869e-07	1.16072e-07	-5.08144e-08	6.52577e-08	-2.75829e-07	7.80270e-08	-1.97802e-07	2.67501e-07	-4.61699e-08	2.21331e-07
20.226	8.54649e-07	-8.76913e-07	-2.22641e-08	4.61670e-07	-1.17840e-07	3.43831e-07	5.45589e-06	-8.99312e-07	4.55658e-06	8.93105e-07	-4.16796e-07	4.76309e-07	7.32143e-07	-2.20871e-07	5.11272e-07	1.14148e-07	-4.99720e-08	6.41759e-08	-2.78516e-07	7.87872e-08	-1.99729e-07	2.64146e-07	-4.55908e-08	2.18555e-07
20.251	8.54952e-07	-8.77224e-07	-2.22720e-08	4.59477e-07	-1.17280e-07	3.42197e-07	5.46018e-06	-9.00019e-07	4.56016e-06	8.90804e-07	-4.15722e-07	4.75082e-07	7.29859e-07	-2.20182e-07	5.09676e-07	1.12230e-07	-4.91324e-08	6.30976e-08	-2.81194e-07	7.95448e-08	-2.01650e-07	2.60797e-07	-4.50129e-08	2.15784e-07
20.275	8.55248e-07	-8.77527e-07	-2.22797e-08	4.57285e-07	-1.16721e-07	3.40565e-07	5.46442e-06	-9.00718e-07	4.56370e-06	8.88503e-07	-4.14648e-07	4.73855e-07	7.27578e-07	-2.19494e-07	5.08084e-07	1.10319e-07	-4.82956e-08	6.20230e-08	-2.83863e-07	8.02997e-08	-2.03563e-07	2.57455e-07	-4.44361e-08	2.13019e-07
20.300	8.55536e-07	-8.77823e-07	-2.22872e-08	4.55096e-07	-1.16162e-07	3.38934e-07	5.46862e-06	-9.01410e-07	4.56721e-06	8.86203e-07	-4.13575e-07	4.72628e-07	7.25301e-07	-2.18807e-07	5.06494e-07	1.08414e-07	-4.74617e-08	6.09521e-08	-2.86522e-07	8.10520e-08	-2.05470e-07	2.54121e-07	-4.38605e-08	2.10260e-07
20.324	8.55816e-07	-8.78111e-07	-2.22945e-08	4.52909e-07	-1.15603e-07	3.37306e-07	5.47277e-06	-9.02095e-07	4.57068e-06	8.83903e-07	-4.12501e-07	4.71401e-07	7.23029e-07	-2.18122e-07	5.04907e-07	1.06515e-07	-4.66307e-08	5.98848e-08	-2.89172e-07	8.18015e-08	-2.07370e-07	2.50793e-07	-4.32861e-08	2.07506e-07
20.349	8.56089e-07	-8.78390e-07	-2.23016e-08	4.50725e-07	-1.15046e-07	3.35679e-07	5.47688e-06	-9.02772e-07	4.57411e-06	8.81603e-07	-4.11428e-07	4.70175e-07	7.20760e-07	-2.17437e-07	5.03322e-07	1.04624e-07	-4.58025e-08	5.88213e-08	-2.91812e-07	8.25483e-08	-2.09264e-07	2.47472e-07	-4.27129e-08	2.04759e-07
20.374	8.56354e-07	-8.78662e-07	-2.23085e-08	4.48542e-07	-1.14489e-07	3.34053e-07	5.48095e-06	-9.03442e-07	4.57750e-06	8.79304e-07	-4.10355e-07	4.68949e-07	7.18495e-07	-2.16754e-07	5.01741e-07	1.02739e-07	-4.49773e-08	5.77615e-08	-2.94442e-07	8.32924e-08	-2.11150e-07	2.44158e-07	-4.21410e-08	2.02017e-07
20.398	8.56612e-07	-8.78927e-07	-2.23152e-08	4.46363e-07	-1.13933e-07	3.32430e-07	5.48496e-06	-9.04104e-07	4.58086e-06	8.77005e-07	-4.09283e-07	4.67723e-07	7.16234e-07	-2.16072e-07	5.00162e-07	1.00860e-07	-4.41550e-08	5.67055e-08	-2.97063e-07	8.40337e-08	-2.13029e-07	2.40851e-07	-4.15702e-08	1.99281e-07
20.423	8.56861e-07	-8.79183e-07	-2.23217e-08	4.44186e-07	-1.13377e-07	3.30809e-07	5.48894e-06	-9.04759e-07	4.58418e-06	8.74707e-07	-4.08210e-07	4.66497e-07	7.13977e-07	-2.15391e-07	4.98586e-07	9.89889e-08	-4.33357e-08	5.56532e-08	-2.99674e-07	8.47723e-08	-2.14901e-07	2.37552e-07	-4.10008e-08	1.96551e-07
20.447	8.57104e-07	-8.79432e-07	-2.23280e-08	4.42011e-07	-1.12822e-07	3.29189e-07	5.49287e-06	-9.05407e-07	4.58746e-06	8.72410e-07	-4.07138e-07	4.65272e-07	7.11725e-07	-2.14712e-07	4.97013e-07	9.71242e-08	-4.25193e-08	5.46048e-08	-3.02275e-07	8.55080e-08	-2.16767e-07	2.34260e-07	-4.04326e-08	1.93827e-07
20.472	8.57338e-07	-8.79673e-07	-2.23341e-08	4.39840e-07	-1.12268e-07	3.27572e-07	5.49675e-06	-9.06047e-07	4.59070e-06	8.70114e-07	-4.06067e-07	4.64048e-07	7.09477e-07	-2.14033e-07	4.95443e-07	9.52662e-08	-4.17059e-08	5.35603e-08	-3.04866e-07	8.62410e-08	-2.18625e-07	2.30975e-07	-3.98657e-08	1.91109e-07
20.496	8.57565e-07	-8.79905e-07	-2.23400e-08	4.37671e-07	-1.11714e-07	3.25957e-07	5.50059e-06	-9.06680e-07	4.59391e-06	8.67819e-07	-4.04995e-07	4.62824e-07	7.07233e-07	-2.13357e-07	4.93876e-07	9.34152e-08	-4.08956e-08	5.25196e-08	-3.07447e-07	8.69711e-08	-2.20475e-07	2.27698e-07	-3.93001e-08	1.88398e-07
20.521	8.57785e-07	-8.80131e-07	-2.23458e-08	4.35505e-07	-1.11161e-07	3.24344e-07	5.50438e-06	-9.07305e-07	4.59708e-06	8.65525e-07	-4.03925e-07	4.61600e-07	7.04993e-07	-2.12681e-07	4.92313e-07	9.15711e-08	-4.00883e-08	5.14828e-08	-3.10017e-07	8.76983e-08	-2.22319e-07	2.24429e-07	-3.87358e-08	1.85693e-07
20.546	8.57996e-07	-8.80348e-07	-2.23513e-08	4.33342e-07	-1.10609e-07	3.22733e-07	5.50813e-06	-9.07923e-07	4.60021e-06	8.63231e-07	-4.02854e-07	4.60377e-07	7.02758e-07	-2.12007e-07	4.90752e-07	8.97339e-08	-3.92840e-08	5.04499e-08	-3.12578e-07	8.84227e-08	-2.24155e-07	2.21167e-07	-3.81728e-08	1.82994e-07
20.570	8.58200e-07	-8.80557e-07	-2.23566e-08	4.31182e-07	-1.10058e-07	3.21125e-07	5.51184e-06	-9.08534e-07	4.60330e-06	8.60939e-07	-4.01785e-07	4.59154e-07	7.00528e-07	-2.11334e-07	4.89194e-07	8.79038e-08	-3.84828e-08	4.94210e-08	-3.15129e-07	8.91442e-08	-2.25984e-07	2.17913e-07	-3.76112e-08	1.80302e-07
20.595	8.58397e-07	-8.80759e-07	-2.23617e-08	4.29026e-07	-1.09507e-07	3.19518e-07	5.51550e-06	-9.09137e-07	4.60636e-06	8.58648e-07	-4.00716e-07	4.57933e-07	6.98302e-07	-2.10662e-07	4.87640e-07	8.60808e-08	-3.76847e-08	4.83961e-08	-3.17669e-07	8.98628e-08	-2.27806e-07	2.14667e-07	-3.70510e-08	1.77616e-07
20.619	8.58586e-07	-8.80952e-07	-2.23666e-08	4.26872e-07	-1.08958e-07	3.17915e-07	5.51911e-06	-9.09733e-07	4.60938e-06	8.56359e-07	-3.99647e-07	4.56712e-07	6.96080e-07	-2.09992e-07	4.86088e-07	8.42649e-08	-3.68897e-08	4.73751e-08	-3.20199e-07	9.05785e-08	-2.29620e-07	2.11430e-07	-3.64922e-08	1.74937e-07
20.644	8.58767e-07	-8.81138e-07	-2.23713e-08	4.24722e-07	-1.08409e-07	3.16313e-07	5.52268e-06	-9.10321e-07	4.61236e-06	8.54070e-07	-3.98579e-07	4.55491e-07	6.93864e-07	-2.09323e-07	4.84540e-07	8.24561e-08	-3.60979e-08	4.63582e-08	-3.22718e-07	9.12912e-08	-2.31427e-07	2.08200e-07	-3.59347e-08	1.72265e-07
20.668	8.58940e-07	-8.81316e-07	-2.23759e-08	4.22575e-07	-1.07861e-07	3.14714e-07	5.52620e-06	-9.10901e-07	4.61530e-06	8.51783e-07	-3.97512e-07	4.54272e-07	6.91652e-07	-2.08656e-07	4.82996e-07	8.06545e-08	-3.53092e-08	4.53453e-08	-3.25228e-07	9.20010e-08	-2.33227e-07	2.04978e-07	-3.53787e-08	1.69600e-07
20.693	8.59106e-07	-8.81486e-07	-2.23802e-08	4.20432e-07	-1.07314e-07	3.13118e-07	5.52968e-06	-9.11475e-07	4.61820e-06	8.49498e-07	-3.96445e-07	4.53053e-07	6.89444e-07	-2.07990e-07	4.81454e-07	7.88602e-08	-3.45236e-08	4.43365e-08	-3.27726e-07	9.27078e-08	-2.35018e-07	2.01765e-07	-3.48241e-08	1.66941e-07
20.718	8.59263e-07	-8.81648e-07	-2.23843e-08	4.18292e-07	-1.06768e-07	3.11524e-07	5.53311e-06	-9.12040e-07	4.62107e-06	8.47214e-07	-3.95380e-07	4.51835e-07	6.87242e-07	-2.07326e-07	4.79916e-07	7.70731e-08	-3.37413e-08	4.33318e-08	-3.30214e-07	9.34117e-08	-2.36803e-07	1.98560e-07	-3.42710e-08	1.64289e-07
20.742	8.59414e-07	-8.81802e-07	-2.23882e-08	4.16156e-07	-1.06222e-07	3.09933e-07	5.53650e-06	-9.12599e-07	4.62390e-06	8.44932e-07	-3.94315e-07	4.50618e-07	6.85045e-07	-2.06663e-07	4.78382e-07	7.52934e-08	-3.29622e-08	4.23312e-08	-3.32692e-07	9.41125e-08	-2.38579e-07	1.95364e-07	-3.37193e-08	1.61645e-07
20.767	8.59556e-07	-8.81948e-07	-2.23919e-08	4.14023e-07	-1.05678e-07	3.08345e-07	5.53984e-06	-9.13149e-07	4.62669e-06	8.42652e-07	-3.93250e-07	4.49401e-07	6.82852e-07	-2.06001e-07	4.76851e-07	7.35210e-08	-3.21862e-08	4.13348e-08	-3.35158e-07	9.48103e-08	-2.40348e-07	1.92176e-07	-3.31691e-08	1.59007e-07
20.791	8.59691e-07	-8.82087e-07	-2.23954e-08	4.11894e-07	-1.05135e-07	3.06760e-07	5.54313e-06	-9.13693e-07	4.62944e-06	8.40373e-07	-3.92187e-07	4.48186e-07	6.80665e-07	-2.05341e-07	4.75323e-07	7.17561e-08	-3.14136e-08	4.03425e-08	-3.37614e-07	9.55050e-08	-2.42109e-07	1.88997e-07	-3.26204e-08	1.56377e-07
20.816	8.59818e-07	-8.82217e-07	-2.23987e-08	4.09769e-07	-1.04592e-07	3.05177e-07	5.54638e-06	-9.14228e-07	4.63216e-06	8.38096e-07	-3.91124e-07	4.46972e-07	6.78482e-07	-2.04683e-07	4.73799e-07	6.99986e-08	-3.06442e-08	3.93544e-08	-3.40059e-07	9.61967e-08	-2.43863e-07	1.85827e-07	-3.20732e-08	1.53754e-07
20.840	8.59938e-07	-8.82340e-07	-2.24018e-08	4.07648e-07	-1.04051e-07	3.03597e-07	5.54959e-06	-9.14757e-07	4.63483e-06	8.35821e-07	-3.90063e-07	4.45758e-07	6.76305e-07	-2.04026e-07	4.72279e-07	6.82486e-08	-2.98781e-08	3.83705e-08	-3.42494e-07	9.68853e-08	-2.45608e-07	1.82665e-07	-3.15276e-08	1.51138e-07
20.865	8.60050e-07	-8.82454e-07	-2.24048e-08	4.05531e-07	-1.03510e-07	3.02020e-07	5.55275e-06	-9.15277e-07	4.63747e-06	8.33548e-07	-3.89002e-07	4.44546e-07	6.74133e-07	-2.03371e-07	4.70762e-07	6.65061e-08	-2.91152e-08	3.73909e-08	-3.44917e-07	9.75708e-08	-2.47346e-07	1.79513e-07	-3.09834e-08	1.48530e-07
20.890	8.60154e-07	-8.82561e-07	-2.24075e-08	4.03417e-07	-1.02971e-07	3.00447e-07	5.55586e-06	-9.15790e-07	4.64007e-06	8.31277e-07	-3.87942e-07	4.43335e-07	6.71966e-07	-2.02717e-07	4.69249e-07	6.47712e-08	-2.83557e-08	3.64155e-08	-3.47329e-07	9.82532e-08	-2.49076e-07	1.76369e-07	-3.04409e-08	1.45929e-07
20.914	8.60250e-07	-8.82660e-07	-2.24100e-08	4.01308e-07	-1.02433e-07	2.98876e-07	5.55893e-06	-9.16296e-07	4.64263e-06	8.29008e-07	-3.86883e-07	4.42125e-07	6.69805e-07	-2.02065e-07	4.67739e-07	6.30440e-08	-2.75996e-08	3.54444e-08	-3.49730e-07	9.89324e-08	-2.50798e-07	1.73235e-07	-2.98999e-08	1.43335e-07
20.939	8.60339e-07	-8.82751e-07	-2.24123e-08	3.99203e-07	-1.01895e-07	2.97308e-07	5.56195e-06	-9.16794e-07	4.64516e-06	8.26742e-07	-3.85825e-07	4.40916e-07	6.67649e-07	-2.01415e-07	4.66234e-07	6.13244e-08	-2.68468e-08	3.44776e-08	-3.52121e-07	9.96086e-08	-2.52512e-07	1.70110e-07	-2.93605e-08	1.40749e-07
20.963	8.60420e-07	-8.82834e-07	-2.24144e-08	3.97103e-07	-1.01359e-07	2.95744e-07	5.56493e-06	-9.17285e-07	4.64764e-06	8.24477e-07	-3.84769e-07	4.39709e-07	6.65498e-07	-2.00766e-07	4.64732e-07	5.96125e-08	-2.60973e-08	3.35151e-08	-3.54500e-07	1.00282e-07	-2.54218e-07	1.66994e-07	-2.88227e-08	1.38171e-07
20.988	8.60493e-07	-8.82909e-07	-2.24163e-08	3.95006e-07	-1.00824e-07	2.94182e-07	5.56786e-06	-9.17768e-07	4.65009e-06	8.22215e-07	-3.83713e-07	4.38502e-07	6.63353e-07	-2.00119e-07	4.63234e-07	5.79083e-08	-2.53513e-08	3.25570e-08	-3.56867e-07	1.00951e-07	-2.55916e-07	1.63888e-07	-2.82866e-08	1.35601e-07
21.012	8.60559e-07	-8.82977e-07	-2.24180e-08	3.92915e-07	-1.00290e-07	2.92624e-07	5.57074e-06	-9.18243e-07	4.65250e-06	8.19956e-07	-3.82659e-07	4.37297e-07	6.61213e-07	-1.99473e-07	4.61740e-07	5.62120e-08	-2.46086e-08	3.16033e-08	-3.59224e-07	1.01618e-07	-2.57606e-07	1.60791e-07	-2.77521e-08	1.33039e-07
21.037	8.60616e-07	-8.83036e-07	-2.24195e-08	3.90827e-07	-9.97573e-08	2.91070e-07	5.57358e-06	-9.18711e-07	4.65487e-06	8.17699e-07	-3.81605e-07	4.36093e-07	6.59079e-07	-1.98830e-07	4.60250e-07	5.45234e-08	-2.38694e-08	3.06540e-08	-3.61569e-07	1.02281e-07	-2.59287e-07	1.57703e-07	-2.72192e-08	1.30484e-07
21.062	8.60667e-07	-8.83087e-07	-2.24208e-08	3.88744e-07	-9.92256e-08	2.89519e-07	5.57638e-06	-9.19172e-07	4.65720e-06	8.15444e-07	-3.80553e-07	4.34891e-07	6.56951e-07	-1.98187e-07	4.58763e-07	5.28428e-08	-2.31337e-08	2.97091e-08	-3.63902e-07	1.02941e-07	-2.60961e-07	1.54626e-07	-2.66880e-08	1.27938e-07
21.086	8.60709e-07	-8.83131e-07	-2.24219e-08	3.86666e-07	-9.86952e-08	2.87971e-07	5.57912e-06	-9.19625e-07	4.65950e-06	8.13192e-07	-3.79502e-07	4.33690e-07	6.54828e-07	-1.97547e-07	4.57281e-07	5.11700e-08	-2.24014e-08	2.87686e-08	-3.66224e-07	1.03598e-07	-2.62626e-07	1.51558e-07	-2.61585e-08	1.25399e-07
21.111	8.60744e-07	-8.83167e-07	-2.24228e-08	3.84592e-07	-9.81659e-08	2.86426e-07	5.58182e-06	-9.20070e-07	4.66175e-06	8.10943e-07	-3.78452e-07	4.32490e-07	6.52711e-07	-1.96909e-07	4.55803e-07	4.95052e-08	-2.16725e-08	2.78326e-08	-3.68535e-07	1.04252e-07	-2.64283e-07	1.48500e-07	-2.56306e-08	1.22869e-07
21.135	8.60771e-07	-8.83194e-07	-2.24235e-08	3.82523e-07	-9.76378e-08	2.84886e-07	5.58448e-06	-9.20508e-07	4.66397e-06	8.08696e-07	-3.77404e-07	4.31292e-07	6.50600e-07	-1.96272e-07	4.54329e-07	4.78483e-08	-2.09472e-08	2.69011e-08	-3.70834e-07	1.04902e-07	-2.65932e-07	1.45452e-07	-2.51045e-08	1.20347e-07
21.160	8.60790e-07	-8.83214e-07	-2.24241e-08	3.80459e-07	-9.71110e-08	2.83349e-07	5.58709e-06	-9.20938e-07	4.66615e-06	8.06453e-07	-3.76357e-07	4.30096e-07	6.48495e-07	-1.95637e-07	4.52858e-07	4.61995e-08	-2.02254e-08	2.59741e-08	-3.73121e-07	1.05549e-07	-2.67572e-07	1.42413e-07	-2.45802e-08	1.17833e-07
21.185	8.60802e-07	-8.83226e-07	-2.24244e-08	3.78400e-07	-9.65854e-08	2.81815e-07	5.58965e-06	-9.21360e-07	4.66829e-06	8.04212e-07	-3.75311e-07	4.28901e-07	6.46396e-07	-1.95003e-07	4.51392e-07	4.45587e-08	-1.95071e-08	2.50517e-08	-3.75397e-07	1.06193e-07	-2.69204e-07	1.39385e-07	-2.40576e-08	1.15328e-07
21.209	8.60806e-07	-8.83230e-07	-2.24245e-08	3.76346e-07	-9.60611e-08	2.80285e-07	5.59217e-06	-9.21775e-07	4.67040e-06	8.01974e-07	-3.74267e-07	4.27707e-07	6.44302e-07	-1.94372e-07	4.49931e-07	4.29261e-08	-1.87923e-08	2.41338e-08	-3.77661e-07	1.06833e-07	-2.70827e-07	1.36368e-07	-2.35367e-08	1.12831e-07
21.234	8.60802e-07	-8.83226e-07	-2.24244e-08	3.74297e-07	-9.55381e-08	2.78759e-07	5.59464e-06	-9.22183e-07	4.67246e-06	7.99739e-07	-3.73224e-07	4.26515e-07	6.42215e-07	-1.93742e-07	4.48473e-07	4.13015e-08	-1.80811e-08	2.32204e-08	-3.79913e-07	1.07471e-07	-2.72442e-07	1.33360e-07	-2.30176e-08	1.10343e-07
21.258	8.60791e-07	-8.83215e-07	-2.24241e-08	3.72253e-07	-9.50163e-08	2.77237e-07	5.59707e-06	-9.22583e-07	4.67449e-06	7.97508e-07	-3.72182e-07	4.25325e-07	6.40134e-07	-1.93114e-07	4.47020e-07	3.96852e-08	-1.73735e-08	2.23117e-08	-3.82153e-07	1.08104e-07	-2.74049e-07	1.30363e-07	-2.25003e-08	1.07863e-07
21.283	8.60772e-07	-8.83195e-07	-2.24236e-08	3.70214e-07	-9.44959e-08	2.75718e-07	5.59945e-06	-9.22975e-07	4.67647e-06	7.95279e-07	-3.71142e-07	4.24137e-07	6.38059e-07	-1.92488e-07	4.45571e-07	3.80770e-08	-1.66695e-08	2.14075e-08	-3.84381e-07	1.08735e-07	-2.75647e-07	1.27376e-07	-2.19848e-08	1.05392e-07
21.307	8.60745e-07	-8.83168e-07	-2.24229e-08	3.68181e-07	-9.39769e-08	2.74204e-07	5.60178e-06	-9.23359e-07	4.67842e-06	7.93054e-07	-3.70104e-07	4.22950e-07	6.35990e-07	-1.91864e-07	4.44126e-07	3.64771e-08	-1.59691e-08	2.05081e-08	-3.86598e-07	1.09362e-07	-2.77236e-07	1.24400e-07	-2.14712e-08	1.02929e-07
21.332	8.60710e-07	-8.83132e-07	-2.24220e-08	3.66152e-07	-9.34592e-08	2.72693e-07	5.60407e-06	-9.23736e-07	4.68033e-06	7.90832e-07	-3.69067e-07	4.21765e-07	6.33928e-07	-1.91242e-07	4.42686e-07	3.48855e-08	-1.52723e-08	1.96132e-08	-3.88802e-07	1.09985e-07	-2.78817e-07	1.21435e-07	-2.09593e-08	1.00476e-07
21.357	8.60668e-07	-8.83089e-07	-2.24209e-08	3.64130e-07	-9.29428e-08	2.71187e-07	5.60631e-06	-9.24106e-07	4.68220e-06	7.88613e-07	-3.68031e-07	4.20582e-07	6.31872e-07	-1.90622e-07	4.41250e-07	3.33022e-08	-1.45791e-08	1.87231e-08	-3.90994e-07	1.10605e-07	-2.80389e-07	1.18480e-07	-2.04494e-08	9.80308e-08
21.381	8.60619e-07	-8.83038e-07	-2.24196e-08	3.62112e-07	-9.24279e-08	2.69684e-07	5.60850e-06	-9.24468e-07	4.68404e-06	7.86398e-07	-3.66998e-07	4.19400e-07	6.29822e-07	-1.90003e-07	4.39819e-07	3.17273e-08	-1.38897e-08	1.78376e-08	-3.93174e-07	1.11222e-07	-2.81952e-07	1.15536e-07	-1.99413e-08	9.55951e-08
21.406	8.60561e-07	-8.82979e-07	-2.24181e-08	3.60100e-07	-9.19144e-08	2.68186e-07	5.61065e-06	-9.24822e-07	4.68583e-06	7.84186e-07	-3.65966e-07	4.18221e-07	6.27778e-07	-1.89387e-07	4.38392e-07	3.01607e-08	-1.32039e-08	1.69569e-08	-3.95342e-07	1.11835e-07	-2.83507e-07	1.12603e-07	-1.94350e-08	9.31683e-08
21.430	8.60496e-07	-8.82913e-07	-2.24164e-08	3.58094e-07	-9.14023e-08	2.66692e-07	5.61276e-06	-9.25168e-07	4.68759e-06	7.81978e-07	-3.64935e-07	4.17043e-07	6.25741e-07	-1.88772e-07	4.36969e-07	2.86026e-08	-1.25218e-08	1.60809e-08	-3.97497e-07	1.12445e-07	-2.85053e-07	1.09681e-07	-1.89307e-08	9.07507e-08
21.455	8.60424e-07	-8.82838e-07	-2.24145e-08	3.56093e-07	-9.08916e-08	2.65202e-07	5.61481e-06	-9.25507e-07	4.68930e-06	7.79774e-07	-3.63906e-07	4.15867e-07	6.23711e-07	-1.88160e-07	4.35551e-07	2.70530e-08	-1.18433e-08	1.52097e-08	-3.99641e-07	1.13051e-07	-2.86589e-07	1.06770e-07	-1.84283e-08	8.83422e-08
21.479	8.60343e-07	-8.82756e-07	-2.24124e-08	3.54098e-07	-9.03824e-08	2.63716e-07	5.61682e-06	-9.25839e-07	4.69098e-06	7.77573e-07	-3.62879e-07	4.14694e-07	6.21687e-07	-1.87549e-07	4.34138e-07	2.55119e-08	-1.11687e-08	1.43432e-08	-4.01771e-07	1.13654e-07	-2.88118e-07	1.03871e-07	-1.79278e-08	8.59429e-08
21.504	8.60256e-07	-8.82666e-07	-2.24101e-08	3.52109e-07	-8.98747e-08	2.62235e-07	5.61879e-06	-9.26162e-07	4.69262e-06	7.75376e-07	-3.61854e-07	4.13522e-07	6.19670e-07	-1.86941e-07	4.32729e-07	2.39792e-08	-1.04977e-08	1.34815e-08	-4.03890e-07	1.14253e-07	-2.89637e-07	1.00982e-07	-1.74293e-08	8.35530e-08
21.529	8.60160e-07	-8.82568e-07	-2.24076e-08	3.50126e-07	-8.93685e-08	2.60758e-07	5.62070e-06	-9.26479e-07	4.69423e-06	7.73183e-07	-3.60830e-07	4.12352e-07	6.17659e-07	-1.86334e-07	4.31325e-07	2.24552e-08	-9.83051e-09	1.26247e-08	-4.05996e-07	1.14849e-07	-2.91147e-07	9.81052e-08	-1.69327e-08	8.11725e-08
21.553	8.60057e-07	-8.82462e-07	-2.24050e-08	3.48149e-07	-8.88638e-08	2.59285e-07	5.62258e-06	-9.26787e-07	4.69579e-06	7.70994e-07	-3.59809e-07	4.11185e-07	6.15656e-07	-1.85730e-07	4.29926e-07	2.09398e-08	-9.16708e-09	1.17727e-08	-4.08089e-07	1.15441e-07	-2.92648e-07	9.52394e-08	-1.64381e-08	7.88014e-08
21.578	8.59946e-07	-8.82348e-07	-2.24021e-08	3.46177e-07	-8.83606e-08	2.57817e-07	5.62440e-06	-9.27088e-07	4.69731e-06	7.68808e-07	-3.58789e-07	4.10019e-07	6.13659e-07	-1.85127e-07	4.28531e-07	1.94330e-08	-8.50744e-09	1.09256e-08	-4.10170e-07	1.16030e-07	-2.94140e-07	9.23853e-08	-1.59454e-08	7.64398e-08
21.602	8.59828e-07	-8.82227e-07	-2.23990e-08	3.44212e-07	-8.78589e-08	2.56353e-07	5.62618e-06	-9.27381e-07	4.69880e-06	7.66627e-07	-3.57771e-07	4.08856e-07	6.11668e-07	-1.84527e-07	4.27142e-07	1.79349e-08	-7.85159e-09	1.00833e-08	-4.12238e-07	1.16615e-07	-2.95624e-07	8.95427e-08	-1.54548e-08	7.40878e-08
21.627	8.59702e-07	-8.82098e-07	-2.23957e-08	3.42253e-07	-8.73589e-08	2.54894e-07	5.62791e-06	-9.27667e-07	4.70025e-06	7.64450e-07	-3.56755e-07	4.07695e-07	6.09685e-07	-1.83928e-07	4.25757e-07	1.64455e-08	-7.19955e-09	9.24593e-09	-4.14294e-07	1.17196e-07	-2.97098e-07	8.67117e-08	-1.49662e-08	7.17455e-08
21.651	8.59569e-07	-8.81961e-07	-2.23922e-08	3.40300e-07	-8.68604e-08	2.53439e-07	5.62960e-06	-9.27945e-07	4.70165e-06	7.62277e-07	-3.55741e-07	4.06536e-07	6.07709e-07	-1.83332e-07	4.24376e-07	1.49648e-08	-6.55134e-09	8.41347e-09	-4.16337e-07	1.17774e-07	-2.98563e-07	8.38926e-08	-1.44796e-08	6.94130e-08
21.676	8.59428e-07	-8.81816e-07	-2.23886e-08	3.38353e-07	-8.63635e-08	2.51990e-07	5.63124e-06	-9.28215e-07	4.70302e-06	7.60108e-07	-3.54729e-07	4.05379e-07	6.05739e-07	-1.82738e-07	4.23001e-07	1.34929e-08	-5.90697e-09	7.58595e-09	-4.18367e-07	1.18348e-07	-3.00018e-07	8.10853e-08	-1.39951e-08	6.70902e-08
21.701	8.59279e-07	-8.81664e-07	-2.23847e-08	3.36413e-07	-8.58682e-08	2.50544e-07	5.63283e-06	-9.28478e-07	4.70436e-06	7.57944e-07	-3.53719e-07	4.04225e-07	6.03777e-07	-1.82146e-07	4.21631e-07	1.20298e-08	-5.26646e-09	6.76337e-09	-4.20384e-07	1.18919e-07	-3.01465e-07	7.82899e-08	-1.35126e-08	6.47773e-08
21.725	8.59123e-07	-8.81504e-07	-2.23806e-08	3.34479e-07	-8.53745e-08	2.49104e-07	5.63438e-06	-9.28733e-07	4.70565e-06	7.55784e-07	-3.52711e-07	4.03073e-07	6.01822e-07	-1.81556e-07	4.20265e-07	1.05756e-08	-4.62981e-09	5.94577e-09	-4.22388e-07	1.19486e-07	-3.02902e-07	7.55066e-08	-1.30322e-08	6.24743e-08
21.750	8.58960e-07	-8.81336e-07	-2.23764e-08	3.32551e-07	-8.48825e-08	2.47668e-07	5.63588e-06	-9.28980e-07	4.70690e-06	7.53628e-07	-3.51705e-07	4.01924e-07	5.99874e-07	-1.80969e-07	4.18905e-07	9.13021e-09	-3.99705e-09	5.13316e-09	-4.24380e-07	1.20049e-07	-3.04330e-07	7.27353e-08	-1.25539e-08	6.01814e-08
21.774	8.58788e-07	-8.81160e-07	-2.23719e-08	3.30630e-07	-8.43921e-08	2.46238e-07	5.63734e-06	-9.29220e-07	4.70812e-06	7.51477e-07	-3.50701e-07	4.00776e-07	5.97933e-07	-1.80383e-07	4.17550e-07	7.69373e-09	-3.36819e-09	4.32555e-09	-4.26358e-07	1.20609e-07	-3.05749e-07	6.99762e-08	-1.20777e-08	5.78985e-08
21.799	8.58610e-07	-8.80977e-07	-2.23673e-08	3.28715e-07	-8.39035e-08	2.44812e-07	5.63875e-06	-9.29452e-07	4.70929e-06	7.49331e-07	-3.49699e-07	3.99632e-07	5.95999e-07	-1.79800e-07	4.16199e-07	6.26619e-09	-2.74323e-09	3.52296e-09	-4.28323e-07	1.21165e-07	-3.07158e-07	6.72294e-08	-1.16036e-08	5.56258e-08
21.823	8.58424e-07	-8.80786e-07	-2.23624e-08	3.26807e-07	-8.34165e-08	2.43391e-07	5.64011e-06	-9.29677e-07	4.71043e-06	7.47189e-07	-3.48699e-07	3.98489e-07	5.94073e-07	-1.79219e-07	4.14854e-07	4.84762e-09	-2.12221e-09	2.72541e-09	-4.30276e-07	1.21717e-07	-3.08558e-07	6.44949e-08	-1.11316e-08	5.33633e-08
21.848	8.58230e-07	-8.80588e-07	-2.23574e-08	3.24906e-07	-8.29312e-08	2.41975e-07	5.64142e-06	-9.29894e-07	4.71153e-06	7.45051e-07	-3.47702e-07	3.97349e-07	5.92153e-07	-1.78640e-07	4.13514e-07	3.43804e-09	-1.50512e-09	1.93293e-09	-4.32215e-07	1.22266e-07	-3.09949e-07	6.17729e-08	-1.06618e-08	5.11111e-08
21.873	8.58029e-07	-8.80381e-07	-2.23521e-08	3.23012e-07	-8.24476e-08	2.40564e-07	5.64269e-06	-9.30103e-07	4.71259e-06	7.42919e-07	-3.46707e-07	3.96212e-07	5.90242e-07	-1.78063e-07	4.12179e-07	2.03749e-09	-8.91981e-10	1.14551e-09	-4.34141e-07	1.22811e-07	-3.11330e-07	5.90633e-08	-1.01942e-08	4.88692e-08
21.897	8.57821e-07	-8.80167e-07	-2.23467e-08	3.21124e-07	-8.19658e-08	2.39158e-07	5.64392e-06	-9.30305e-07	4.71361e-06	7.40791e-07	-3.45714e-07	3.95077e-07	5.88337e-07	-1.77488e-07	4.10849e-07	6.46004e-10	-2.82810e-10	3.63195e-10	-4.36053e-07	1.23352e-07	-3.12702e-07	5.63664e-08	-9.72869e-09	4.66377e-08
21.922	8.57605e-07	-8.79946e-07	-2.23411e-08	3.19243e-07	-8.14857e-08	2.37758e-07	5.64509e-06	-9.30499e-07	4.71459e-06	7.38669e-07	-3.44723e-07	3.93945e-07	5.86441e-07	-1.76916e-07	4.09524e-07	-7.36398e-10	3.22383e-10	-4.14015e-10	-4.37953e-07	1.23889e-07	-3.14064e-07	5.36821e-08	-9.26539e-09	4.44167e-08
21.946	8.57382e-07	-8.79717e-07	-2.23353e-08	3.17369e-07	-8.10075e-08	2.36362e-07	5.64622e-06	-9.30685e-07	4.71554e-06	7.36551e-07	-3.43735e-07	3.92816e-07	5.84551e-07	-1.76346e-07	4.08205e-07	-2.10968e-09	9.23583e-10	-1.18610e-09	-4.39839e-07	1.24423e-07	-3.15417e-07	5.10106e-08	-8.80429e-09	4.22063e-08
21.971	8.57151e-07	-8.79480e-07	-2.23292e-08	3.15503e-07	-8.05310e-08	2.34972e-07	5.64731e-06	-9.30864e-07	4.71644e-06	7.34438e-07	-3.42749e-07	3.91689e-07	5.82670e-07	-1.75779e-07	4.06891e-07	-3.47382e-09	1.52078e-09	-1.95304e-09	-4.41712e-07	1.24952e-07	-3.16760e-07	4.83519e-08	-8.34540e-09	4.00065e-08
21.996	8.56913e-07	-8.79236e-07	-2.23230e-08	3.13643e-07	-8.00563e-08	2.33587e-07	5.64835e-06	-9.31035e-07	4.71731e-06	7.32330e-07	-3.41765e-07	3.90565e-07	5.80796e-07	-1.75213e-07	4.05582e-07	-4.82878e-09	2.11396e-09	-2.71482e-09	-4.43571e-07	1.25478e-07	-3.18093e-07	4.57061e-08	-7.88875e-09	3.78173e-08
22.020	8.56667e-07	-8.78984e-07	-2.23167e-08	3.11790e-07	-7.95834e-08	2.32207e-07	5.64934e-06	-9.31199e-07	4.71814e-06	7.30228e-07	-3.40784e-07	3.89444e-07	5.78929e-07	-1.74650e-07	4.04279e-07	-6.17453e-09	2.70311e-09	-3.47143e-09	-4.45417e-07	1.26000e-07	-3.19417e-07	4.30733e-08	-7.43433e-09	3.56390e-08
22.045	8.56415e-07	-8.78725e-07	-2.23101e-08	3.09945e-07	-7.91123e-08	2.30832e-07	5.65028e-06	-9.31354e-07	4.71893e-06	7.28130e-07	-3.39805e-07	3.88325e-07	5.77070e-07	-1.74089e-07	4.02981e-07	-7.51105e-09	3.28821e-09	-4.22284e-09	-4.47250e-07	1.26519e-07	-3.20731e-07	4.04535e-08	-6.98217e-09	3.34714e-08
22.069	8.56154e-07	-8.78458e-07	-2.23033e-08	3.08106e-07	-7.86431e-08	2.29463e-07	5.65118e-06	-9.31503e-07	4.71968e-06	7.26038e-07	-3.38829e-07	3.87209e-07	5.75219e-07	-1.73531e-07	4.01688e-07	-8.83831e-09	3.86926e-09	-4.96905e-09	-4.49068e-07	1.27033e-07	-3.22035e-07	3.78469e-08	-6.53228e-09	3.13147e-08
22.094	8.55887e-07	-8.78183e-07	-2.22963e-08	3.06276e-07	-7.81758e-08	2.28100e-07	5.65204e-06	-9.31643e-07	4.72039e-06	7.23951e-07	-3.37855e-07	3.86096e-07	5.73376e-07	-1.72975e-07	4.00401e-07	-1.01563e-08	4.44625e-09	-5.71003e-09	-4.50874e-07	1.27544e-07	-3.23330e-07	3.52536e-08	-6.08467e-09	2.91689e-08
22.118	8.55612e-07	-8.77901e-07	-2.22892e-08	3.04452e-07	-7.77103e-08	2.26742e-07	5.65284e-06	-9.31776e-07	4.72107e-06	7.21870e-07	-3.36884e-07	3.84986e-07	5.71541e-07	-1.72421e-07	3.99120e-07	-1.14649e-08	5.01915e-09	-6.44577e-09	-4.52665e-07	1.28051e-07	-3.24615e-07	3.26735e-08	-5.63936e-09	2.70341e-08
22.143	8.55330e-07	-8.77612e-07	-2.22818e-08	3.02636e-07	-7.72467e-08	2.25389e-07	5.65360e-06	-9.31901e-07	4.72170e-06	7.19794e-07	-3.35915e-07	3.83879e-07	5.69713e-07	-1.71870e-07	3.97844e-07	-1.27642e-08	5.58796e-09	-7.17626e-09	-4.54443e-07	1.28554e-07	-3.25890e-07	3.01068e-08	-5.19635e-09	2.49105e-08
22.168	8.55041e-07	-8.77315e-07	-2.22743e-08	3.00827e-07	-7.67851e-08	2.24042e-07	5.65432e-06	-9.32019e-07	4.72230e-06	7.17723e-07	-3.34949e-07	3.82775e-07	5.67894e-07	-1.71321e-07	3.96573e-07	-1.40542e-08	6.15267e-09	-7.90148e-09	-4.56208e-07	1.29053e-07	-3.27155e-07	2.75536e-08	-4.75567e-09	2.27979e-08
22.192	8.54744e-07	-8.77011e-07	-2.22666e-08	2.99026e-07	-7.63253e-08	2.22701e-07	5.65498e-06	-9.32129e-07	4.72286e-06	7.15658e-07	-3.33985e-07	3.81674e-07	5.66082e-07	-1.70775e-07	3.95308e-07	-1.53347e-08	6.71326e-09	-8.62142e-09	-4.57958e-07	1.29548e-07	-3.28410e-07	2.50139e-08	-4.31732e-09	2.06965e-08
22.217	8.54440e-07	-8.76699e-07	-2.22586e-08	2.97232e-07	-7.58675e-08	2.21365e-07	5.65561e-06	-9.32232e-07	4.72337e-06	7.13599e-07	-3.33024e-07	3.80575e-07	5.64279e-07	-1.70230e-07	3.94049e-07	-1.66058e-08	7.26973e-09	-9.33605e-09	-4.59695e-07	1.30039e-07	-3.29655e-07	2.24877e-08	-3.88132e-09	1.86064e-08
22.241	8.54129e-07	-8.76380e-07	-2.22505e-08	2.95446e-07	-7.54117e-08	2.20035e-07	5.65618e-06	-9.32326e-07	4.72385e-06	7.11546e-07	-3.32065e-07	3.79480e-07	5.62484e-07	-1.69689e-07	3.92795e-07	-1.78674e-08	7.82206e-09	-1.00454e-08	-4.61418e-07	1.30527e-07	-3.30891e-07	1.99753e-08	-3.44769e-09	1.65276e-08
22.266	8.53811e-07	-8.76053e-07	-2.22422e-08	2.93668e-07	-7.49578e-08	2.18710e-07	5.65671e-06	-9.32414e-07	4.72430e-06	7.09498e-07	-3.31110e-07	3.78388e-07	5.60696e-07	-1.69150e-07	3.91547e-07	-1.91196e-08	8.37024e-09	-1.07494e-08	-4.63127e-07	1.31010e-07	-3.32116e-07	1.74767e-08	-3.01642e-09	1.44602e-08
22.290	8.53486e-07	-8.75720e-07	-2.22338e-08	2.91898e-07	-7.45059e-08	2.17392e-07	5.65719e-06	-9.32493e-07	4.72470e-06	7.07456e-07	-3.30157e-07	3.77299e-07	5.58917e-07	-1.68613e-07	3.90304e-07	-2.03623e-08	8.91426e-09	-1.14480e-08	-4.64822e-07	1.31490e-07	-3.33332e-07	1.49918e-08	-2.58755e-09	1.24043e-08
22.315	8.53153e-07	-8.75378e-07	-2.22251e-08	2.90135e-07	-7.40560e-08	2.16079e-07	5.65763e-06	-9.32565e-07	4.72506e-06	7.05420e-07	-3.29207e-07	3.76213e-07	5.57146e-07	-1.68079e-07	3.89068e-07	-2.15954e-08	9.45411e-09	-1.21413e-08	-4.66503e-07	1.31965e-07	-3.34537e-07	1.25209e-08	-2.16107e-09	1.03598e-08
22.340	8.52814e-07	-8.75030e-07	-2.22163e-08	2.88380e-07	-7.36080e-08	2.14772e-07	5.65802e-06	-9.32629e-07	4.72539e-06	7.03389e-07	-3.28259e-07	3.75130e-07	5.55384e-07	-1.67547e-07	3.87837e-07	-2.28190e-08	9.98977e-09	-1.28292e-08	-4.68170e-07	1.32437e-07	-3.35733e-07	1.00639e-08	-1.73701e-09	8.32693e-09
22.364	8.52467e-07	-8.74674e-07	-2.22072e-08	2.86633e-07	-7.31622e-08	2.13471e-07	5.65836e-06	-9.32686e-07	4.72568e-06	7.01365e-07	-3.27314e-07	3.74051e-07	5.53629e-07	-1.67018e-07	3.86612e-07	-2.40330e-08	1.05212e-08	-1.35118e-08	-4.69823e-07	1.32904e-07	-3.36918e-07	7.62105e-09	-1.31537e-09	6.30567e-09
22.389	8.52113e-07	-8.74311e-07	-2.21980e-08	2.84894e-07	-7.27183e-08	2.12176e-07	5.65866e-06	-9.32735e-07	4.72593e-06	6.99347e-07	-3.26373e-07	3.72974e-07	5.51883e-07	-1.66491e-07	3.85392e-07	-2.52374e-08	1.10485e-08	-1.41889e-08	-4.71461e-07	1.33368e-07	-3.38093e-07	5.19227e-09	-8.96172e-10	4.29610e-09
22.413	8.51752e-07	-8.73941e-07	-2.21886e-08	2.83164e-07	-7.22765e-08	2.10887e-07	5.65891e-06	-9.32777e-07	4.72614e-06	6.97335e-07	-3.25434e-07	3.71901e-07	5.50146e-07	-1.65967e-07	3.84179e-07	-2.64322e-08	1.15716e-08	-1.48606e-08	-4.73086e-07	1.33828e-07	-3.39259e-07	2.77770e-09	-4.79424e-10	2.29828e-09
22.438	8.51384e-07	-8.73563e-07	-2.21790e-08	2.81441e-07	-7.18368e-08	2.09604e-07	5.65912e-06	-9.32811e-07	4.72631e-06	6.95329e-07	-3.24498e-07	3.70832e-07	5.48416e-07	-1.65445e-07	3.82971e-07	-2.76173e-08	1.20904e-08	-1.55269e-08	-4.74697e-07	1.34283e-07	-3.40414e-07	3.77399e-10	-6.51380e-11	3.12261e-10
22.462	8.51009e-07	-8.73178e-07	-2.21692e-08	2.79726e-07	-7.13991e-08	2.08327e-07	5.65928e-06	-9.32837e-07	4.72644e-06	6.93330e-07	-3.23564e-07	3.69765e-07	5.46695e-07	-1.64926e-07	3.81770e-07	-2.87928e-08	1.26050e-08	-1.61878e-08	-4.76293e-07	1.34735e-07	-3.41558e-07	-2.00856e-09	3.46672e-10	-1.66189e-09
22.487	8.50627e-07	-8.72786e-07	-2.21593e-08	2.78020e-07	-7.09635e-08	2.07056e-07	5.65939e-06	-9.32856e-07	4.72654e-06	6.91336e-07	-3.22634e-07	3.68702e-07	5.44983e-07	-1.64409e-07	3.80574e-07	-2.99585e-08	1.31153e-08	-1.68432e-08	-4.77875e-07	1.35182e-07	-3.42693e-07	-4.38011e-09	7.55995e-10	-3.62411e-09
22.512	8.50238e-07	-8.72387e-07	-2.21492e-08	2.76321e-07	-7.05301e-08	2.05791e-07	5.65946e-06	-9.32867e-07	4.72659e-06	6.89349e-07	-3.21707e-07	3.67642e-07	5.43279e-07	-1.63895e-07	3.79384e-07	-3.11146e-08	1.36214e-08	-1.74931e-08	-4.79443e-07	1.35626e-07	-3.43817e-07	-6.73717e-09	1.16282e-09	-5.57436e-09
22.536	8.49842e-07	-8.71981e-07	-2.21389e-08	2.74631e-07	-7.00987e-08	2.04533e-07	5.65948e-06	-9.32871e-07	4.72661e-06	6.87369e-07	-3.20783e-07	3.66586e-07	5.41584e-07	-1.63384e-07	3.78200e-07	-3.22609e-08	1.41233e-08	-1.81376e-08	-4.80996e-07	1.36065e-07	-3.44931e-07	-9.07968e-09	1.56713e-09	-7.51255e-09
22.561	8.49439e-07	-8.71568e-07	-2.21284e-08	2.72950e-07	-6.96695e-08	2.03280e-07	5.65946e-06	-9.32866e-07	4.72659e-06	6.85395e-07	-3.19861e-07	3.65533e-07	5.39898e-07	-1.62875e-07	3.77022e-07	-3.33974e-08	1.46208e-08	-1.87766e-08	-4.82535e-07	1.36501e-07	-3.46035e-07	-1.14076e-08	1.96892e-09	-9.43865e-09
22.585	8.49030e-07	-8.71147e-07	-2.21177e-08	2.71277e-07	-6.92424e-08	2.02034e-07	5.65939e-06	-9.32855e-07	4.72653e-06	6.83427e-07	-3.18943e-07	3.64484e-07	5.38220e-07	-1.62369e-07	3.75851e-07	-3.45241e-08	1.51141e-08	-1.94101e-08	-4.84060e-07	1.36932e-07	-3.47128e-07	-1.37208e-08	2.36817e-09	-1.13526e-08
22.610	8.48613e-07	-8.70720e-07	-2.21068e-08	2.69612e-07	-6.88175e-08	2.00794e-07	5.65927e-06	-9.32836e-07	4.72644e-06	6.81466e-07	-3.18028e-07	3.63438e-07	5.36551e-07	-1.61865e-07	3.74685e-07	-3.56411e-08	1.56031e-08	-2.00380e-08	-4.85570e-07	1.37359e-07	-3.48211e-07	-1.60192e-08	2.76487e-09	-1.32543e-08
22.634	8.48190e-07	-8.70285e-07	-2.20958e-08	2.67956e-07	-6.83948e-08	1.99561e-07	5.65911e-06	-9.32809e-07	4.72630e-06	6.79512e-07	-3.17116e-07	3.62396e-07	5.34890e-07	-1.61364e-07	3.73526e-07	-3.67482e-08	1.60877e-08	-2.06605e-08	-4.87066e-07	1.37782e-07	-3.49284e-07	-1.83028e-08	3.15901e-09	-1.51438e-08
22.659	8.47759e-07	-8.69844e-07	-2.20846e-08	2.66308e-07	-6.79742e-08	1.98334e-07	5.65890e-06	-9.32775e-07	4.72613e-06	6.77564e-07	-3.16207e-07	3.61357e-07	5.33238e-07	-1.60866e-07	3.72372e-07	-3.78454e-08	1.65681e-08	-2.12773e-08	-4.88548e-07	1.38201e-07	-3.50346e-07	-2.05715e-08	3.55058e-09	-1.70209e-08
22.684	8.47322e-07	-8.69395e-07	-2.20732e-08	2.64669e-07	-6.75559e-08	1.97113e-07	5.65865e-06	-9.32733e-07	4.72591e-06	6.75623e-07	-3.15301e-07	3.60322e-07	5.31596e-07	-1.60371e-07	3.71225e-07	-3.89328e-08	1.70441e-08	-2.18887e-08	-4.90014e-07	1.38616e-07	-3.51398e-07	-2.28252e-08	3.93957e-09	-1.88857e-08
22.708	8.46878e-07	-8.68940e-07	-2.20616e-08	2.63039e-07	-6.71397e-08	1.95899e-07	5.65835e-06	-9.32683e-07	4.72566e-06	6.73689e-07	-3.14398e-07	3.59290e-07	5.29962e-07	-1.59878e-07	3.70084e-07	-4.00103e-08	1.75158e-08	-2.24945e-08	-4.91467e-07	1.39027e-07	-3.52439e-07	-2.50639e-08	4.32597e-09	-2.07380e-08
22.733	8.46428e-07	-8.68478e-07	-2.20499e-08	2.61417e-07	-6.67258e-08	1.94691e-07	5.65800e-06	-9.32626e-07	4.72537e-06	6.71762e-07	-3.13499e-07	3.58263e-07	5.28337e-07	-1.59387e-07	3.68949e-07	-4.10779e-08	1.79832e-08	-2.30947e-08	-4.92904e-07	1.39434e-07	-3.53470e-07	-2.72875e-08	4.70976e-09	-2.25778e-08
22.757	8.45970e-07	-8.68008e-07	-2.20380e-08	2.59804e-07	-6.63141e-08	1.93490e-07	5.65761e-06	-9.32562e-07	4.72505e-06	6.69841e-07	-3.12603e-07	3.57238e-07	5.26720e-07	-1.58900e-07	3.67821e-07	-4.21356e-08	1.84463e-08	-2.36893e-08	-4.94327e-07	1.39836e-07	-3.54491e-07	-2.94960e-08	5.09093e-09	-2.44051e-08
22.782	8.45506e-07	-8.67532e-07	-2.20259e-08	2.58200e-07	-6.59046e-08	1.92295e-07	5.65717e-06	-9.32490e-07	4.72468e-06	6.67928e-07	-3.11710e-07	3.56218e-07	5.25113e-07	-1.58415e-07	3.66698e-07	-4.31833e-08	1.89049e-08	-2.42784e-08	-4.95735e-07	1.40235e-07	-3.55501e-07	-3.16892e-08	5.46947e-09	-2.62197e-08
22.807	8.45036e-07	-8.67049e-07	-2.20136e-08	2.56604e-07	-6.54974e-08	1.91107e-07	5.65669e-06	-9.32410e-07	4.72428e-06	6.66022e-07	-3.10820e-07	3.55201e-07	5.23515e-07	-1.57933e-07	3.65582e-07	-4.42211e-08	1.93592e-08	-2.48618e-08	-4.97129e-07	1.40629e-07	-3.56500e-07	-3.38671e-08	5.84537e-09	-2.80217e-08
22.831	8.44558e-07	-8.66560e-07	-2.20012e-08	2.55018e-07	-6.50925e-08	1.89926e-07	5.65616e-06	-9.32323e-07	4.72384e-06	6.64122e-07	-3.09934e-07	3.54188e-07	5.21926e-07	-1.57453e-07	3.64472e-07	-4.52488e-08	1.98092e-08	-2.54397e-08	-4.98508e-07	1.41019e-07	-3.57489e-07	-3.60297e-08	6.21863e-09	-2.98111e-08
22.856	8.44074e-07	-8.66063e-07	-2.19886e-08	2.53441e-07	-6.46898e-08	1.88751e-07	5.65559e-06	-9.32228e-07	4.72336e-06	6.62230e-07	-3.09051e-07	3.53179e-07	5.20346e-07	-1.56977e-07	3.63369e-07	-4.62666e-08	2.02547e-08	-2.60119e-08	-4.99872e-07	1.41405e-07	-3.58467e-07	-3.81768e-08	6.58921e-09	-3.15876e-08
22.880	8.43584e-07	-8.65560e-07	-2.19758e-08	2.51872e-07	-6.42895e-08	1.87583e-07	5.65497e-06	-9.32126e-07	4.72284e-06	6.60345e-07	-3.08171e-07	3.52174e-07	5.18775e-07	-1.56503e-07	3.62272e-07	-4.72743e-08	2.06959e-08	-2.65784e-08	-5.01221e-07	1.41786e-07	-3.59435e-07	-4.03085e-08	6.95713e-09	-3.33513e-08
22.905	8.43087e-07	-8.65050e-07	-2.19629e-08	2.50313e-07	-6.38914e-08	1.86421e-07	5.65430e-06	-9.32016e-07	4.72228e-06	6.58468e-07	-3.07295e-07	3.51173e-07	5.17213e-07	-1.56032e-07	3.61181e-07	-4.82720e-08	2.11327e-08	-2.71394e-08	-5.02555e-07	1.42164e-07	-3.60392e-07	-4.24246e-08	7.32237e-09	-3.51022e-08
22.929	8.42583e-07	-8.64533e-07	-2.19498e-08	2.48762e-07	-6.34957e-08	1.85266e-07	5.65359e-06	-9.31899e-07	4.72169e-06	6.56598e-07	-3.06422e-07	3.50175e-07	5.15661e-07	-1.55563e-07	3.60097e-07	-4.92597e-08	2.15651e-08	-2.76946e-08	-5.03875e-07	1.42537e-07	-3.61338e-07	-4.45251e-08	7.68490e-09	-3.68402e-08
22.954	8.42073e-07	-8.64010e-07	-2.19365e-08	2.47221e-07	-6.31023e-08	1.84119e-07	5.65283e-06	-9.31775e-07	4.72106e-06	6.54735e-07	-3.05553e-07	3.49182e-07	5.14117e-07	-1.55098e-07	3.59020e-07	-5.02373e-08	2.19930e-08	-2.82442e-08	-5.05180e-07	1.42906e-07	-3.62273e-07	-4.66099e-08	8.04474e-09	-3.85651e-08
22.979	8.41557e-07	-8.63480e-07	-2.19230e-08	2.45689e-07	-6.27112e-08	1.82978e-07	5.65203e-06	-9.31642e-07	4.72039e-06	6.52879e-07	-3.04687e-07	3.48192e-07	5.12583e-07	-1.54635e-07	3.57948e-07	-5.12048e-08	2.24166e-08	-2.87882e-08	-5.06469e-07	1.43271e-07	-3.63198e-07	-4.86790e-08	8.40186e-09	-4.02771e-08
23.003	8.41034e-07	-8.62943e-07	-2.19094e-08	2.44166e-07	-6.23225e-08	1.81843e-07	5.65118e-06	-9.31503e-07	4.71968e-06	6.51031e-07	-3.03824e-07	3.47207e-07	5.11059e-07	-1.54175e-07	3.56884e-07	-5.21621e-08	2.28357e-08	-2.93264e-08	-5.07744e-07	1.43632e-07	-3.64112e-07	-5.07322e-08	8.75625e-09	-4.19760e-08
23.028	8.40505e-07	-8.62400e-07	-2.18956e-08	2.42652e-07	-6.19362e-08	1.80716e-07	5.65029e-06	-9.31356e-07	4.71894e-06	6.49190e-07	-3.02965e-07	3.46225e-07	5.09543e-07	-1.53718e-07	3.55825e-07	-5.31094e-08	2.32504e-08	-2.98590e-08	-5.09004e-07	1.43988e-07	-3.65016e-07	-5.27697e-08	9.10790e-09	-4.36618e-08
23.052	8.39969e-07	-8.61850e-07	-2.18816e-08	2.41148e-07	-6.15522e-08	1.79596e-07	5.64935e-06	-9.31201e-07	4.71815e-06	6.47357e-07	-3.02110e-07	3.45247e-07	5.08037e-07	-1.53264e-07	3.54774e-07	-5.40465e-08	2.36607e-08	-3.03859e-08	-5.10249e-07	1.44340e-07	-3.65909e-07	-5.47912e-08	9.45681e-09	-4.53344e-08
23.077	8.39427e-07	-8.61294e-07	-2.18675e-08	2.39653e-07	-6.11706e-08	1.78482e-07	5.64837e-06	-9.31039e-07	4.71733e-06	6.45532e-07	-3.01258e-07	3.44274e-07	5.06540e-07	-1.52812e-07	3.53728e-07	-5.49735e-08	2.40665e-08	-3.09070e-08	-5.11479e-07	1.44688e-07	-3.66790e-07	-5.67967e-08	9.80296e-09	-4.69938e-08
23.101	8.38878e-07	-8.60732e-07	-2.18532e-08	2.38167e-07	-6.07914e-08	1.77376e-07	5.64734e-06	-9.30869e-07	4.71647e-06	6.43714e-07	-3.00410e-07	3.43305e-07	5.05053e-07	-1.52363e-07	3.52690e-07	-5.58903e-08	2.44678e-08	-3.14225e-08	-5.12693e-07	1.45032e-07	-3.67662e-07	-5.87863e-08	1.01463e-08	-4.86399e-08
23.126	8.38324e-07	-8.60163e-07	-2.18388e-08	2.36691e-07	-6.04146e-08	1.76277e-07	5.64627e-06	-9.30692e-07	4.71558e-06	6.41905e-07	-2.99565e-07	3.42339e-07	5.03576e-07	-1.51918e-07	3.51658e-07	-5.67969e-08	2.48647e-08	-3.19322e-08	-5.13893e-07	1.45371e-07	-3.68522e-07	-6.07597e-08	1.04870e-08	-5.02727e-08
23.151	8.37763e-07	-8.59587e-07	-2.18242e-08	2.35225e-07	-6.00403e-08	1.75184e-07	5.64515e-06	-9.30508e-07	4.71464e-06	6.40102e-07	-2.98724e-07	3.41378e-07	5.02107e-07	-1.51475e-07	3.50633e-07	-5.76934e-08	2.52572e-08	-3.24362e-08	-5.15077e-07	1.45706e-07	-3.69371e-07	-6.27169e-08	1.08248e-08	-5.18922e-08
23.175	8.37196e-07	-8.59005e-07	-2.18094e-08	2.33767e-07	-5.96683e-08	1.74099e-07	5.64399e-06	-9.30316e-07	4.71367e-06	6.38308e-07	-2.97887e-07	3.40421e-07	5.00649e-07	-1.51035e-07	3.49614e-07	-5.85796e-08	2.56452e-08	-3.29344e-08	-5.16247e-07	1.46037e-07	-3.70210e-07	-6.46580e-08	1.11598e-08	-5.34982e-08
23.200	8.36623e-07	-8.58417e-07	-2.17945e-08	2.32320e-07	-5.92989e-08	1.73021e-07	5.64278e-06	-9.30117e-07	4.71266e-06	6.36522e-07	-2.97053e-07	3.39469e-07	4.99199e-07	-1.50597e-07	3.48602e-07	-5.94556e-08	2.60287e-08	-3.34270e-08	-5.17401e-07	1.46363e-07	-3.71038e-07	-6.65828e-08	1.14920e-08	-5.50908e-08
23.224	8.36044e-07	-8.57823e-07	-2.17794e-08	2.30882e-07	-5.89318e-08	1.71950e-07	5.64152e-06	-9.29910e-07	4.71161e-06	6.34743e-07	-2.96223e-07	3.38520e-07	4.97760e-07	-1.50163e-07	3.47597e-07	-6.03214e-08	2.64077e-08	-3.39137e-08	-5.18540e-07	1.46686e-07	-3.71854e-07	-6.84913e-08	1.18214e-08	-5.66699e-08
23.249	8.35458e-07	-8.57222e-07	-2.17641e-08	2.29454e-07	-5.85672e-08	1.70886e-07	5.64022e-06	-9.29696e-07	4.71053e-06	6.32973e-07	-2.95397e-07	3.37576e-07	4.96330e-07	-1.49732e-07	3.46598e-07	-6.11769e-08	2.67822e-08	-3.43947e-08	-5.19664e-07	1.47004e-07	-3.72660e-07	-7.03834e-08	1.21480e-08	-5.82354e-08
23.273	8.34867e-07	-8.56615e-07	-2.17487e-08	2.28035e-07	-5.82051e-08	1.69830e-07	5.63888e-06	-9.29475e-07	4.70941e-06	6.31210e-07	-2.94574e-07	3.36636e-07	4.94910e-07	-1.49303e-07	3.45607e-07	-6.20222e-08	2.71523e-08	-3.48699e-08	-5.20772e-07	1.47317e-07	-3.73455e-07	-7.22591e-08	1.24717e-08	-5.97874e-08
23.298	8.34269e-07	-8.56002e-07	-2.17332e-08	2.26626e-07	-5.78455e-08	1.68780e-07	5.63749e-06	-9.29246e-07	4.70825e-06	6.29456e-07	-2.93756e-07	3.35700e-07	4.93499e-07	-1.48878e-07	3.44622e-07	-6.28572e-08	2.75178e-08	-3.53394e-08	-5.21866e-07	1.47626e-07	-3.74239e-07	-7.41183e-08	1.27926e-08	-6.13257e-08
23.323	8.33666e-07	-8.55383e-07	-2.17174e-08	2.25227e-07	-5.74883e-08	1.67738e-07	5.63606e-06	-9.29010e-07	4.70705e-06	6.27710e-07	-2.92941e-07	3.34769e-07	4.92099e-07	-1.48455e-07	3.43643e-07	-6.36819e-08	2.78788e-08	-3.58030e-08	-5.22944e-07	1.47931e-07	-3.75012e-07	-7.59610e-08	1.31107e-08	-6.28504e-08
23.347	8.33056e-07	-8.54758e-07	-2.17016e-08	2.23837e-07	-5.71337e-08	1.66704e-07	5.63458e-06	-9.28766e-07	4.70582e-06	6.25972e-07	-2.92130e-07	3.33842e-07	4.90708e-07	-1.48036e-07	3.42672e-07	-6.44963e-08	2.82354e-08	-3.62609e-08	-5.24006e-07	1.48232e-07	-3.75774e-07	-7.77871e-08	1.34258e-08	-6.43613e-08
23.372	8.32441e-07	-8.54126e-07	-2.16855e-08	2.22458e-07	-5.67816e-08	1.65676e-07	5.63306e-06	-9.28515e-07	4.70454e-06	6.24242e-07	-2.91322e-07	3.32919e-07	4.89326e-07	-1.47619e-07	3.41707e-07	-6.53004e-08	2.85874e-08	-3.67130e-08	-5.25054e-07	1.48528e-07	-3.76526e-07	-7.95966e-08	1.37382e-08	-6.58584e-08
23.396	8.31820e-07	-8.53489e-07	-2.16694e-08	2.21088e-07	-5.64320e-08	1.64656e-07	5.63149e-06	-9.28257e-07	4.70324e-06	6.22520e-07	-2.90519e-07	3.32001e-07	4.87955e-07	-1.47205e-07	3.40750e-07	-6.60942e-08	2.89349e-08	-3.71593e-08	-5.26086e-07	1.48820e-07	-3.77266e-07	-8.13893e-08	1.40476e-08	-6.73418e-08
23.421	8.31193e-07	-8.52846e-07	-2.16530e-08	2.19728e-07	-5.60849e-08	1.63643e-07	5.62988e-06	-9.27991e-07	4.70189e-06	6.20807e-07	-2.89720e-07	3.31088e-07	4.86593e-07	-1.46794e-07	3.39799e-07	-6.68776e-08	2.92779e-08	-3.75997e-08	-5.27103e-07	1.49108e-07	-3.77995e-07	-8.31654e-08	1.43541e-08	-6.88112e-08
23.446	8.30560e-07	-8.52196e-07	-2.16365e-08	2.18378e-07	-5.57403e-08	1.62638e-07	5.62823e-06	-9.27718e-07	4.70051e-06	6.19103e-07	-2.88924e-07	3.30179e-07	4.85242e-07	-1.46387e-07	3.38855e-07	-6.76508e-08	2.96164e-08	-3.80344e-08	-5.28104e-07	1.49391e-07	-3.78713e-07	-8.49246e-08	1.46578e-08	-7.02668e-08
23.470	8.29921e-07	-8.51541e-07	-2.16199e-08	2.17039e-07	-5.53983e-08	1.61640e-07	5.62652e-06	-9.27438e-07	4.69909e-06	6.17406e-07	-2.88132e-07	3.29274e-07	4.83900e-07	-1.45982e-07	3.37918e-07	-6.84135e-08	2.99503e-08	-3.84632e-08	-5.29090e-07	1.49670e-07	-3.79420e-07	-8.66670e-08	1.49585e-08	-7.17085e-08
23.495	8.29276e-07	-8.50880e-07	-2.16031e-08	2.15709e-07	-5.50589e-08	1.60650e-07	5.62478e-06	-9.27150e-07	4.69763e-06	6.15718e-07	-2.87345e-07	3.28374e-07	4.82568e-07	-1.45580e-07	3.36988e-07	-6.91660e-08	3.02797e-08	-3.88863e-08	-5.30060e-07	1.49944e-07	-3.80116e-07	-8.83925e-08	1.52563e-08	-7.31362e-08
23.519	8.28626e-07	-8.50212e-07	-2.15862e-08	2.14389e-07	-5.47220e-08	1.59667e-07	5.62299e-06	-9.26856e-07	4.69614e-06	6.14039e-07	-2.86561e-07	3.27478e-07	4.81246e-07	-1.45181e-07	3.36065e-07	-6.99080e-08	3.06045e-08	-3.93035e-08	-5.31015e-07	1.50215e-07	-3.80801e-07	-9.01010e-08	1.55512e-08	-7.45498e-08
23.544	8.27971e-07	-8.49540e-07	-2.15691e-08	2.13079e-07	-5.43877e-08	1.58691e-07	5.62116e-06	-9.26553e-07	4.69460e-06	6.12368e-07	-2.85781e-07	3.26587e-07	4.79934e-07	-1.44786e-07	3.35149e-07	-7.06397e-08	3.09249e-08	-3.97148e-08	-5.31955e-07	1.50480e-07	-3.81474e-07	-9.17926e-08	1.58432e-08	-7.59494e-08
23.568	8.27309e-07	-8.48861e-07	-2.15519e-08	2.11780e-07	-5.40560e-08	1.57724e-07	5.61928e-06	-9.26244e-07	4.69304e-06	6.10706e-07	-2.85006e-07	3.25701e-07	4.78633e-07	-1.44393e-07	3.34240e-07	-7.13610e-08	3.12406e-08	-4.01204e-08	-5.32879e-07	1.50742e-07	-3.82137e-07	-9.34671e-08	1.61322e-08	-7.73349e-08
23.593	8.26642e-07	-8.48177e-07	-2.15345e-08	2.10490e-07	-5.37269e-08	1.56763e-07	5.61736e-06	-9.25927e-07	4.69143e-06	6.09053e-07	-2.84234e-07	3.24819e-07	4.77341e-07	-1.44003e-07	3.33338e-07	-7.20719e-08	3.15519e-08	-4.05200e-08	-5.33787e-07	1.50999e-07	-3.82789e-07	-9.51246e-08	1.64182e-08	-7.87063e-08
23.618	8.25970e-07	-8.47487e-07	-2.15170e-08	2.09211e-07	-5.34004e-08	1.55811e-07	5.61539e-06	-9.25603e-07	4.68979e-06	6.07408e-07	-2.83466e-07	3.23942e-07	4.76059e-07	-1.43616e-07	3.32443e-07	-7.27724e-08	3.18585e-08	-4.09139e-08	-5.34681e-07	1.51251e-07	-3.83429e-07	-9.67649e-08	1.67014e-08	-8.00635e-08
23.642	8.25292e-07	-8.46791e-07	-2.14993e-08	2.07942e-07	-5.30765e-08	1.54866e-07	5.61339e-06	-9.25272e-07	4.68811e-06	6.05772e-07	-2.82703e-07	3.23069e-07	4.74787e-07	-1.43233e-07	3.31555e-07	-7.34625e-08	3.21607e-08	-4.13019e-08	-5.35558e-07	1.51500e-07	-3.84058e-07	-9.83880e-08	1.69815e-08	-8.14065e-08
23.667	8.24608e-07	-8.46089e-07	-2.14815e-08	2.06683e-07	-5.27552e-08	1.53928e-07	5.61133e-06	-9.24934e-07	4.68640e-06	6.04145e-07	-2.81944e-07	3.22201e-07	4.73526e-07	-1.42852e-07	3.30674e-07	-7.41422e-08	3.24582e-08	-4.16840e-08	-5.36420e-07	1.51744e-07	-3.84677e-07	-9.99939e-08	1.72587e-08	-8.27353e-08
23.691	8.23919e-07	-8.45383e-07	-2.14635e-08	2.05435e-07	-5.24365e-08	1.52998e-07	5.60924e-06	-9.24588e-07	4.68465e-06	6.02527e-07	-2.81188e-07	3.21338e-07	4.72275e-07	-1.42475e-07	3.29800e-07	-7.48115e-08	3.27512e-08	-4.20603e-08	-5.37266e-07	1.51983e-07	-3.85283e-07	-1.01583e-07	1.75329e-08	-8.40497e-08
23.716	8.23225e-07	-8.44670e-07	-2.14455e-08	2.04197e-07	-5.21205e-08	1.52076e-07	5.60710e-06	-9.24236e-07	4.68286e-06	6.00917e-07	-2.80437e-07	3.20480e-07	4.71034e-07	-1.42100e-07	3.28933e-07	-7.54704e-08	3.30396e-08	-4.24307e-08	-5.38097e-07	1.52218e-07	-3.85879e-07	-1.03154e-07	1.78041e-08	-8.53498e-08
23.740	8.22525e-07	-8.43952e-07	-2.14272e-08	2.02969e-07	-5.18071e-08	1.51162e-07	5.60491e-06	-9.23876e-07	4.68104e-06	5.99317e-07	-2.79690e-07	3.19626e-07	4.69803e-07	-1.41729e-07	3.28074e-07	-7.61188e-08	3.33235e-08	-4.27953e-08	-5.38913e-07	1.52449e-07	-3.86464e-07	-1.04708e-07	1.80723e-08	-8.66356e-08
23.765	8.21820e-07	-8.43229e-07	-2.14089e-08	2.01752e-07	-5.14964e-08	1.50255e-07	5.60268e-06	-9.23508e-07	4.67918e-06	5.97725e-07	-2.78948e-07	3.18778e-07	4.68582e-07	-1.41361e-07	3.27221e-07	-7.67568e-08	3.36028e-08	-4.31540e-08	-5.39712e-07	1.52675e-07	-3.87037e-07	-1.06245e-07	1.83375e-08	-8.79070e-08
23.790	8.21110e-07	-8.42500e-07	-2.13904e-08	2.00545e-07	-5.11884e-08	1.49356e-07	5.60041e-06	-9.23134e-07	4.67728e-06	5.96143e-07	-2.78209e-07	3.17934e-07	4.67371e-07	-1.40996e-07	3.26376e-07	-7.73843e-08	3.38775e-08	-4.35068e-08	-5.40496e-07	1.52897e-07	-3.87600e-07	-1.07764e-07	1.85997e-08	-8.91640e-08
23.814	8.20394e-07	-8.41766e-07	-2.13717e-08	1.99348e-07	-5.08830e-08	1.48465e-07	5.59810e-06	-9.22753e-07	4.67535e-06	5.94570e-07	-2.77475e-07	3.17095e-07	4.66171e-07	-1.40634e-07	3.25538e-07	-7.80014e-08	3.41477e-08	-4.38537e-08	-5.41265e-07	1.53114e-07	-3.88151e-07	-1.09265e-07	1.88589e-08	-9.04065e-08
23.839	8.19674e-07	-8.41027e-07	-2.13529e-08	1.98162e-07	-5.05802e-08	1.47582e-07	5.59574e-06	-9.22364e-07	4.67338e-06	5.93005e-07	-2.76745e-07	3.16260e-07	4.64981e-07	-1.40275e-07	3.24707e-07	-7.86081e-08	3.44133e-08	-4.41948e-08	-5.42017e-07	1.53327e-07	-3.88690e-07	-1.10750e-07	1.91151e-08	-9.16345e-08
23.863	8.18948e-07	-8.40282e-07	-2.13340e-08	1.96987e-07	-5.02802e-08	1.46707e-07	5.59334e-06	-9.21968e-07	4.67137e-06	5.91450e-07	-2.76019e-07	3.15431e-07	4.63802e-07	-1.39919e-07	3.23883e-07	-7.92043e-08	3.46743e-08	-4.45300e-08	-5.42754e-07	1.53535e-07	-3.89219e-07	-1.12216e-07	1.93682e-08	-9.28479e-08
23.888	8.18217e-07	-8.39532e-07	-2.13150e-08	1.95822e-07	-4.99828e-08	1.45839e-07	5.59090e-06	-9.21566e-07	4.66933e-06	5.89905e-07	-2.75298e-07	3.14607e-07	4.62633e-07	-1.39566e-07	3.23067e-07	-7.97900e-08	3.49307e-08	-4.48593e-08	-5.43476e-07	1.53740e-07	-3.89736e-07	-1.13665e-07	1.96183e-08	-9.40469e-08
23.912	8.17481e-07	-8.38777e-07	-2.12958e-08	1.94667e-07	-4.96882e-08	1.44979e-07	5.58841e-06	-9.21156e-07	4.66726e-06	5.88368e-07	-2.74581e-07	3.13787e-07	4.61474e-07	-1.39216e-07	3.22257e-07	-8.03653e-08	3.51825e-08	-4.51827e-08	-5.44182e-07	1.53939e-07	-3.90242e-07	-1.15097e-07	1.98653e-08	-9.52312e-08
23.937	8.16740e-07	-8.38017e-07	-2.12765e-08	1.93524e-07	-4.93962e-08	1.44127e-07	5.58588e-06	-9.20739e-07	4.66514e-06	5.86841e-07	-2.73868e-07	3.12973e-07	4.60326e-07	-1.38870e-07	3.21456e-07	-8.09301e-08	3.54298e-08	-4.55003e-08	-5.44872e-07	1.54134e-07	-3.90737e-07	-1.16510e-07	2.01093e-08	-9.64009e-08
23.962	8.15994e-07	-8.37251e-07	-2.12571e-08	1.92390e-07	-4.91070e-08	1.43283e-07	5.58331e-06	-9.20315e-07	4.66300e-06	5.85323e-07	-2.73160e-07	3.12163e-07	4.59188e-07	-1.38527e-07	3.20661e-07	-8.14844e-08	3.56725e-08	-4.58119e-08	-5.45546e-07	1.54325e-07	-3.91221e-07	-1.17906e-07	2.03503e-08	-9.75559e-08
23.986	8.15243e-07	-8.36481e-07	-2.12375e-08	1.91268e-07	-4.88205e-08	1.42447e-07	5.58069e-06	-9.19884e-07	4.66081e-06	5.83814e-07	-2.72455e-07	3.11359e-07	4.58060e-07	-1.38187e-07	3.19873e-07	-8.20283e-08	3.59106e-08	-4.61177e-08	-5.46205e-07	1.54511e-07	-3.91693e-07	-1.19284e-07	2.05882e-08	-9.86963e-08
24.011	8.14487e-07	-8.35705e-07	-2.12178e-08	1.90156e-07	-4.85367e-08	1.41619e-07	5.57804e-06	-9.19446e-07	4.65859e-06	5.82315e-07	-2.71756e-07	3.10559e-07	4.56943e-07	-1.37850e-07	3.19093e-07	-8.25617e-08	3.61441e-08	-4.64176e-08	-5.46848e-07	1.54693e-07	-3.92154e-07	-1.20645e-07	2.08230e-08	-9.98219e-08
24.035	8.13727e-07	-8.34925e-07	-2.11980e-08	1.89055e-07	-4.82556e-08	1.40799e-07	5.57534e-06	-9.19001e-07	4.65634e-06	5.80825e-07	-2.71061e-07	3.09765e-07	4.55836e-07	-1.37516e-07	3.18321e-07	-8.30846e-08	3.63730e-08	-4.67116e-08	-5.47475e-07	1.54871e-07	-3.92604e-07	-1.21988e-07	2.10547e-08	-1.00933e-07
24.060	8.12961e-07	-8.34140e-07	-2.11781e-08	1.87964e-07	-4.79773e-08	1.39987e-07	5.57259e-06	-9.18548e-07	4.65405e-06	5.79345e-07	-2.70370e-07	3.08975e-07	4.54740e-07	-1.37185e-07	3.17555e-07	-8.35970e-08	3.65974e-08	-4.69997e-08	-5.48086e-07	1.55044e-07	-3.93042e-07	-1.23312e-07	2.12834e-08	-1.02029e-07
24.084	8.12191e-07	-8.33349e-07	-2.11580e-08	1.86885e-07	-4.77017e-08	1.39183e-07	5.56981e-06	-9.18089e-07	4.65172e-06	5.77874e-07	-2.69684e-07	3.08191e-07	4.53655e-07	-1.36858e-07	3.16797e-07	-8.40990e-08	3.68171e-08	-4.72819e-08	-5.48682e-07	1.55212e-07	-3.93470e-07	-1.24619e-07	2.15089e-08	-1.03110e-07
24.109	8.11416e-07	-8.32554e-07	-2.11378e-08	1.85816e-07	-4.74288e-08	1.38387e-07	5.56698e-06	-9.17623e-07	4.64936e-06	5.76413e-07	-2.69002e-07	3.07412e-07	4.52580e-07	-1.36533e-07	3.16047e-07	-8.45905e-08	3.70323e-08	-4.75582e-08	-5.49262e-07	1.55376e-07	-3.93886e-07	-1.25908e-07	2.17314e-08	-1.04177e-07
24.134	8.10637e-07	-8.31754e-07	-2.11175e-08	1.84758e-07	-4.71588e-08	1.37599e-07	5.56411e-06	-9.17150e-07	4.64696e-06	5.74962e-07	-2.68324e-07	3.06638e-07	4.51515e-07	-1.36212e-07	3.15303e-07	-8.50715e-08	3.72429e-08	-4.78286e-08	-5.49826e-07	1.55536e-07	-3.94290e-07	-1.27179e-07	2.19508e-08	-1.05228e-07
24.158	8.09853e-07	-8.30950e-07	-2.10971e-08	1.83710e-07	-4.68914e-08	1.36819e-07	5.56120e-06	-9.16670e-07	4.64453e-06	5.73520e-07	-2.67651e-07	3.05869e-07	4.50462e-07	-1.35894e-07	3.14567e-07	-8.55420e-08	3.74489e-08	-4.80932e-08	-5.50375e-07	1.55691e-07	-3.94684e-07	-1.28432e-07	2.21670e-08	-1.06265e-07
24.183	8.09064e-07	-8.30141e-07	-2.10766e-08	1.82674e-07	-4.66269e-08	1.36047e-07	5.55825e-06	-9.16184e-07	4.64206e-06	5.72088e-07	-2.66983e-07	3.05105e-07	4.49418e-07	-1.35580e-07	3.13839e-07	-8.60021e-08	3.76503e-08	-4.83518e-08	-5.50907e-07	1.55842e-07	-3.95066e-07	-1.29667e-07	2.23802e-08	-1.07287e-07
24.207	8.08271e-07	-8.29327e-07	-2.10559e-08	1.81648e-07	-4.63651e-08	1.35283e-07	5.55525e-06	-9.15690e-07	4.63956e-06	5.70666e-07	-2.66319e-07	3.04346e-07	4.48386e-07	-1.35268e-07	3.13118e-07	-8.64517e-08	3.78471e-08	-4.86046e-08	-5.51424e-07	1.55988e-07	-3.95436e-07	-1.30884e-07	2.25902e-08	-1.08294e-07
24.232	8.07473e-07	-8.28508e-07	-2.10351e-08	1.80634e-07	-4.61061e-08	1.34528e-07	5.55221e-06	-9.15189e-07	4.63703e-06	5.69253e-07	-2.65660e-07	3.03593e-07	4.47364e-07	-1.34960e-07	3.12404e-07	-8.68908e-08	3.80393e-08	-4.88515e-08	-5.51925e-07	1.56130e-07	-3.95796e-07	-1.32083e-07	2.27971e-08	-1.09286e-07
24.257	8.06671e-07	-8.27685e-07	-2.10142e-08	1.79630e-07	-4.58499e-08	1.33780e-07	5.54914e-06	-9.14682e-07	4.63445e-06	5.67850e-07	-2.65005e-07	3.02845e-07	4.46353e-07	-1.34655e-07	3.11698e-07	-8.73194e-08	3.82270e-08	-4.90925e-08	-5.52411e-07	1.56267e-07	-3.96144e-07	-1.33264e-07	2.30009e-08	-1.10263e-07
24.281	8.05864e-07	-8.26858e-07	-2.09932e-08	1.78637e-07	-4.55965e-08	1.33041e-07	5.54602e-06	-9.14168e-07	4.63185e-06	5.66457e-07	-2.64355e-07	3.02102e-07	4.45352e-07	-1.34353e-07	3.10999e-07	-8.77376e-08	3.84100e-08	-4.93276e-08	-5.52880e-07	1.56400e-07	-3.96481e-07	-1.34426e-07	2.32016e-08	-1.11225e-07
24.306	8.05053e-07	-8.26025e-07	-2.09721e-08	1.77655e-07	-4.53459e-08	1.32309e-07	5.54285e-06	-9.13646e-07	4.62921e-06	5.65074e-07	-2.63710e-07	3.01364e-07	4.44362e-07	-1.34054e-07	3.10308e-07	-8.81453e-08	3.85885e-08	-4.95568e-08	-5.53334e-07	1.56528e-07	-3.96806e-07	-1.35571e-07	2.33991e-08	-1.12171e-07
24.330	8.04238e-07	-8.25189e-07	-2.09508e-08	1.76684e-07	-4.50981e-08	1.31586e-07	5.53965e-06	-9.13118e-07	4.62653e-06	5.63701e-07	-2.63069e-07	3.00632e-07	4.43383e-07	-1.33759e-07	3.09624e-07	-8.85425e-08	3.87624e-08	-4.97801e-08	-5.53772e-07	1.56652e-07	-3.97120e-07	-1.36697e-07	2.35935e-08	-1.13103e-07
24.355	8.03419e-07	-8.24348e-07	-2.09295e-08	1.75725e-07	-4.48531e-08	1.30871e-07	5.53641e-06	-9.12584e-07	4.62382e-06	5.62338e-07	-2.62433e-07	2.99905e-07	4.42415e-07	-1.33467e-07	3.08948e-07	-8.89292e-08	3.89317e-08	-4.99975e-08	-5.54195e-07	1.56772e-07	-3.97423e-07	-1.37805e-07	2.37847e-08	-1.14020e-07
24.379	8.02595e-07	-8.23503e-07	-2.09080e-08	1.74776e-07	-4.46109e-08	1.30165e-07	5.53312e-06	-9.12042e-07	4.62108e-06	5.60985e-07	-2.61802e-07	2.99183e-07	4.41457e-07	-1.33178e-07	3.08279e-07	-8.93055e-08	3.90964e-08	-5.02091e-08	-5.54601e-07	1.56887e-07	-3.97714e-07	-1.38894e-07	2.39728e-08	-1.14922e-07
24.404	8.01767e-07	-8.22654e-07	-2.08865e-08	1.73838e-07	-4.43715e-08	1.29466e-07	5.52980e-06	-9.11494e-07	4.61830e-06	5.59642e-07	-2.61175e-07	2.98467e-07	4.40510e-07	-1.32892e-07	3.07618e-07	-8.96714e-08	3.92566e-08	-5.04148e-08	-5.54992e-07	1.56997e-07	-3.97995e-07	-1.39966e-07	2.41577e-08	-1.15808e-07
24.429	8.00935e-07	-8.21800e-07	-2.08648e-08	1.72911e-07	-4.41350e-08	1.28776e-07	5.52643e-06	-9.10939e-07	4.61549e-06	5.58309e-07	-2.60553e-07	2.97756e-07	4.39574e-07	-1.32610e-07	3.06964e-07	-9.00267e-08	3.94122e-08	-5.06146e-08	-5.55367e-07	1.57103e-07	-3.98263e-07	-1.41019e-07	2.43395e-08	-1.16680e-07
24.453	8.00099e-07	-8.20942e-07	-2.08430e-08	1.71995e-07	-4.39012e-08	1.28094e-07	5.52302e-06	-9.10377e-07	4.61264e-06	5.56986e-07	-2.59935e-07	2.97051e-07	4.38648e-07	-1.32331e-07	3.06318e-07	-9.03717e-08	3.95632e-08	-5.08085e-08	-5.55726e-07	1.57205e-07	-3.98521e-07	-1.42054e-07	2.45181e-08	-1.17536e-07
24.478	7.99259e-07	-8.20080e-07	-2.08211e-08	1.71091e-07	-4.36703e-08	1.27420e-07	5.51957e-06	-9.09809e-07	4.60976e-06	5.55673e-07	-2.59323e-07	2.96351e-07	4.37734e-07	-1.32055e-07	3.05679e-07	-9.07061e-08	3.97096e-08	-5.09965e-08	-5.56069e-07	1.57302e-07	-3.98767e-07	-1.43070e-07	2.46936e-08	-1.18377e-07
24.502	7.98415e-07	-8.19214e-07	-2.07991e-08	1.70197e-07	-4.34423e-08	1.26755e-07	5.51608e-06	-9.09234e-07	4.60685e-06	5.54371e-07	-2.58715e-07	2.95656e-07	4.36830e-07	-1.31782e-07	3.05048e-07	-9.10302e-08	3.98515e-08	-5.11787e-08	-5.56397e-07	1.57395e-07	-3.99002e-07	-1.44069e-07	2.48658e-08	-1.19203e-07
24.527	7.97567e-07	-8.18344e-07	-2.07771e-08	1.69315e-07	-4.32170e-08	1.26098e-07	5.51256e-06	-9.08652e-07	4.60390e-06	5.53078e-07	-2.58112e-07	2.94967e-07	4.35937e-07	-1.31513e-07	3.04425e-07	-9.13438e-08	3.99888e-08	-5.13550e-08	-5.56709e-07	1.57483e-07	-3.99226e-07	-1.45048e-07	2.50349e-08	-1.20013e-07
24.551	7.96715e-07	-8.17470e-07	-2.07549e-08	1.68444e-07	-4.29947e-08	1.25449e-07	5.50899e-06	-9.08064e-07	4.60092e-06	5.51796e-07	-2.57513e-07	2.94283e-07	4.35055e-07	-1.31247e-07	3.03809e-07	-9.16469e-08	4.01215e-08	-5.15255e-08	-5.57005e-07	1.57567e-07	-3.99438e-07	-1.46009e-07	2.52008e-08	-1.20809e-07
24.576	7.95860e-07	-8.16592e-07	-2.07326e-08	1.67584e-07	-4.27751e-08	1.24808e-07	5.50538e-06	-9.07469e-07	4.59791e-06	5.50524e-07	-2.56920e-07	2.93604e-07	4.34184e-07	-1.30984e-07	3.03201e-07	-9.19397e-08	4.02496e-08	-5.16900e-08	-5.57285e-07	1.57646e-07	-3.99639e-07	-1.46952e-07	2.53636e-08	-1.21589e-07
24.601	7.95000e-07	-8.15710e-07	-2.07102e-08	1.66735e-07	-4.25585e-08	1.24176e-07	5.50173e-06	-9.06867e-07	4.59486e-06	5.49263e-07	-2.56331e-07	2.92932e-07	4.33324e-07	-1.30724e-07	3.02600e-07	-9.22220e-08	4.03732e-08	-5.18488e-08	-5.57549e-07	1.57721e-07	-3.99829e-07	-1.47877e-07	2.55231e-08	-1.22354e-07
24.625	7.94137e-07	-8.14825e-07	-2.06877e-08	1.65897e-07	-4.23446e-08	1.23552e-07	5.49804e-06	-9.06259e-07	4.59178e-06	5.48011e-07	-2.55747e-07	2.92264e-07	4.32475e-07	-1.30468e-07	3.02007e-07	-9.24939e-08	4.04923e-08	-5.20016e-08	-5.57798e-07	1.57791e-07	-4.00007e-07	-1.48783e-07	2.56795e-08	-1.23103e-07
24.650	7.93270e-07	-8.13935e-07	-2.06651e-08	1.65070e-07	-4.21337e-08	1.22937e-07	5.49431e-06	-9.05645e-07	4.58866e-06	5.46771e-07	-2.55168e-07	2.91603e-07	4.31636e-07	-1.30215e-07	3.01421e-07	-9.27554e-08	4.06068e-08	-5.21487e-08	-5.58031e-07	1.57857e-07	-4.00174e-07	-1.49670e-07	2.58326e-08	-1.23837e-07
24.674	7.92399e-07	-8.13042e-07	-2.06424e-08	1.64255e-07	-4.19256e-08	1.22330e-07	5.49054e-06	-9.05023e-07	4.58552e-06	5.45540e-07	-2.54594e-07	2.90946e-07	4.30809e-07	-1.29966e-07	3.00843e-07	-9.30065e-08	4.07167e-08	-5.22898e-08	-5.58248e-07	1.57918e-07	-4.00330e-07	-1.50539e-07	2.59826e-08	-1.24556e-07
24.699	7.91525e-07	-8.12145e-07	-2.06197e-08	1.63451e-07	-4.17203e-08	1.21731e-07	5.48673e-06	-9.04396e-07	4.58234e-06	5.44320e-07	-2.54024e-07	2.90296e-07	4.29992e-07	-1.29719e-07	3.00273e-07	-9.32472e-08	4.08221e-08	-5.24252e-08	-5.58450e-07	1.57975e-07	-4.00474e-07	-1.51389e-07	2.61294e-08	-1.25260e-07
24.723	7.90648e-07	-8.11245e-07	-2.05968e-08	1.62658e-07	-4.15180e-08	1.21140e-07	5.48289e-06	-9.03762e-07	4.57912e-06	5.43111e-07	-2.53460e-07	2.89651e-07	4.29187e-07	-1.29476e-07	2.99711e-07	-9.34776e-08	4.09229e-08	-5.25547e-08	-5.58635e-07	1.58028e-07	-4.00607e-07	-1.52221e-07	2.62730e-08	-1.25948e-07
24.748	7.89767e-07	-8.10340e-07	-2.05738e-08	1.61877e-07	-4.13185e-08	1.20558e-07	5.47900e-06	-9.03121e-07	4.57588e-06	5.41912e-07	-2.52900e-07	2.89011e-07	4.28392e-07	-1.29236e-07	2.99156e-07	-9.36975e-08	4.10192e-08	-5.26783e-08	-5.58805e-07	1.58076e-07	-4.00729e-07	-1.53034e-07	2.64133e-08	-1.26621e-07
24.773	7.88882e-07	-8.09433e-07	-2.05508e-08	1.61106e-07	-4.11219e-08	1.19985e-07	5.47507e-06	-9.02474e-07	4.57260e-06	5.40723e-07	-2.52346e-07	2.88377e-07	4.27609e-07	-1.29000e-07	2.98609e-07	-9.39071e-08	4.11109e-08	-5.27962e-08	-5.58960e-07	1.58120e-07	-4.00840e-07	-1.53829e-07	2.65505e-08	-1.27279e-07
24.797	7.87994e-07	-8.08522e-07	-2.05277e-08	1.60347e-07	-4.09281e-08	1.19419e-07	5.47111e-06	-9.01820e-07	4.56929e-06	5.39545e-07	-2.51796e-07	2.87749e-07	4.26836e-07	-1.28767e-07	2.98069e-07	-9.41064e-08	4.11982e-08	-5.29082e-08	-5.59098e-07	1.58159e-07	-4.00939e-07	-1.54605e-07	2.66844e-08	-1.27921e-07
24.822	7.87103e-07	-8.07607e-07	-2.05045e-08	1.59600e-07	-4.07373e-08	1.18862e-07	5.46711e-06	-9.01161e-07	4.56595e-06	5.38378e-07	-2.51251e-07	2.87127e-07	4.26074e-07	-1.28537e-07	2.97537e-07	-9.42952e-08	4.12809e-08	-5.30144e-08	-5.59221e-07	1.58193e-07	-4.01027e-07	-1.55363e-07	2.68152e-08	-1.28547e-07
24.846	7.86208e-07	-8.06689e-07	-2.04811e-08	1.58863e-07	-4.05493e-08	1.18314e-07	5.46307e-06	-9.00494e-07	4.56257e-06	5.37221e-07	-2.50711e-07	2.86510e-07	4.25324e-07	-1.28311e-07	2.97013e-07	-9.44738e-08	4.13590e-08	-5.31148e-08	-5.59328e-07	1.58224e-07	-4.01104e-07	-1.56101e-07	2.69427e-08	-1.29159e-07
24.871	7.85310e-07	-8.05768e-07	-2.04578e-08	1.58138e-07	-4.03642e-08	1.17774e-07	5.45898e-06	-8.99822e-07	4.55916e-06	5.36075e-07	-2.50177e-07	2.85899e-07	4.24584e-07	-1.28088e-07	2.96496e-07	-9.46420e-08	4.14327e-08	-5.32093e-08	-5.59419e-07	1.58250e-07	-4.01170e-07	-1.56822e-07	2.70670e-08	-1.29755e-07
24.895	7.84409e-07	-8.04843e-07	-2.04343e-08	1.57424e-07	-4.01820e-08	1.17242e-07	5.45487e-06	-8.99143e-07	4.55572e-06	5.34940e-07	-2.49647e-07	2.85293e-07	4.23855e-07	-1.27868e-07	2.95988e-07	-9.47999e-08	4.15018e-08	-5.32981e-08	-5.59495e-07	1.58271e-07	-4.01224e-07	-1.57523e-07	2.71881e-08	-1.30335e-07
24.920	7.83505e-07	-8.03916e-07	-2.04107e-08	1.56722e-07	-4.00027e-08	1.16719e-07	5.45071e-06	-8.98458e-07	4.55225e-06	5.33815e-07	-2.49122e-07	2.84693e-07	4.23138e-07	-1.27651e-07	2.95487e-07	-9.49475e-08	4.15664e-08	-5.33811e-08	-5.59555e-07	1.58288e-07	-4.01267e-07	-1.58206e-07	2.73059e-08	-1.30900e-07
24.945	7.82598e-07	-8.02985e-07	-2.03871e-08	1.56031e-07	-3.98263e-08	1.16204e-07	5.44652e-06	-8.97767e-07	4.54875e-06	5.32701e-07	-2.48602e-07	2.84099e-07	4.22431e-07	-1.27438e-07	2.94993e-07	-9.50848e-08	4.16265e-08	-5.34583e-08	-5.59600e-07	1.58301e-07	-4.01299e-07	-1.58870e-07	2.74206e-08	-1.31450e-07
24.969	7.81687e-07	-8.02051e-07	-2.03634e-08	1.55351e-07	-3.96528e-08	1.15698e-07	5.44228e-06	-8.97069e-07	4.54521e-06	5.31598e-07	-2.48087e-07	2.83511e-07	4.21736e-07	-1.27228e-07	2.94507e-07	-9.52118e-08	4.16821e-08	-5.35297e-08	-5.59628e-07	1.58309e-07	-4.01320e-07	-1.59516e-07	2.75320e-08	-1.31984e-07
24.994	7.80774e-07	-8.01113e-07	-2.03396e-08	1.54682e-07	-3.94822e-08	1.15200e-07	5.43801e-06	-8.96365e-07	4.54165e-06	5.30506e-07	-2.47577e-07	2.82928e-07	4.21051e-07	-1.27022e-07	2.94029e-07	-9.53285e-08	4.17332e-08	-5.35953e-08	-5.59642e-07	1.58313e-07	-4.01329e-07	-1.60143e-07	2.76402e-08	-1.32503e-07
25.018	7.79858e-07	-8.00173e-07	-2.03157e-08	1.54025e-07	-3.93144e-08	1.14711e-07	5.43371e-06	-8.95655e-07	4.53805e-06	5.29424e-07	-2.47073e-07	2.82352e-07	4.20378e-07	-1.26819e-07	2.93559e-07	-9.54350e-08	4.17798e-08	-5.36552e-08	-5.59639e-07	1.58312e-07	-4.01327e-07	-1.60751e-07	2.77452e-08	-1.33006e-07
25.043	7.78938e-07	-7.99230e-07	-2.02918e-08	1.53380e-07	-3.91496e-08	1.14230e-07	5.42936e-06	-8.94939e-07	4.53442e-06	5.28354e-07	-2.46573e-07	2.81781e-07	4.19716e-07	-1.26619e-07	2.93097e-07	-9.55312e-08	4.18219e-08	-5.37092e-08	-5.59621e-07	1.58307e-07	-4.01314e-07	-1.61340e-07	2.78469e-08	-1.33493e-07
25.068	7.78016e-07	-7.98284e-07	-2.02677e-08	1.52745e-07	-3.89877e-08	1.13758e-07	5.42498e-06	-8.94216e-07	4.53076e-06	5.27294e-07	-2.46078e-07	2.81215e-07	4.19064e-07	-1.26422e-07	2.92642e-07	-9.56172e-08	4.18596e-08	-5.37576e-08	-5.59587e-07	1.58297e-07	-4.01290e-07	-1.61911e-07	2.79454e-08	-1.33966e-07
25.092	7.77092e-07	-7.97335e-07	-2.02437e-08	1.52122e-07	-3.88287e-08	1.13294e-07	5.42056e-06	-8.93488e-07	4.52707e-06	5.26245e-07	-2.45589e-07	2.80656e-07	4.18424e-07	-1.26229e-07	2.92195e-07	-9.56929e-08	4.18927e-08	-5.38002e-08	-5.59538e-07	1.58283e-07	-4.01255e-07	-1.62463e-07	2.80407e-08	-1.34422e-07
25.117	7.76164e-07	-7.96383e-07	-2.02195e-08	1.51511e-07	-3.86726e-08	1.12838e-07	5.41610e-06	-8.92753e-07	4.52335e-06	5.25207e-07	-2.45105e-07	2.80102e-07	4.17795e-07	-1.26040e-07	2.91756e-07	-9.57584e-08	4.19214e-08	-5.38370e-08	-5.59473e-07	1.58265e-07	-4.01208e-07	-1.62996e-07	2.81327e-08	-1.34864e-07
25.141	7.75234e-07	-7.95429e-07	-2.01953e-08	1.50911e-07	-3.85194e-08	1.12391e-07	5.41161e-06	-8.92013e-07	4.51960e-06	5.24180e-07	-2.44625e-07	2.79555e-07	4.17177e-07	-1.25853e-07	2.91324e-07	-9.58138e-08	4.19457e-08	-5.38681e-08	-5.59393e-07	1.58242e-07	-4.01151e-07	-1.63511e-07	2.82216e-08	-1.35289e-07
25.166	7.74301e-07	-7.94472e-07	-2.01710e-08	1.50322e-07	-3.83691e-08	1.11953e-07	5.40708e-06	-8.91266e-07	4.51581e-06	5.23164e-07	-2.44151e-07	2.79013e-07	4.16570e-07	-1.25670e-07	2.90900e-07	-9.58589e-08	4.19654e-08	-5.38935e-08	-5.59297e-07	1.58215e-07	-4.01082e-07	-1.64007e-07	2.83071e-08	-1.35700e-07
25.190	7.73365e-07	-7.93512e-07	-2.01466e-08	1.49744e-07	-3.82217e-08	1.11523e-07	5.40251e-06	-8.90514e-07	4.51200e-06	5.22159e-07	-2.43682e-07	2.78477e-07	4.15975e-07	-1.25490e-07	2.90484e-07	-9.58939e-08	4.19807e-08	-5.39132e-08	-5.59186e-07	1.58184e-07	-4.01002e-07	-1.64484e-07	2.83895e-08	-1.36095e-07
25.215	7.72427e-07	-7.92549e-07	-2.01221e-08	1.49178e-07	-3.80773e-08	1.11101e-07	5.39791e-06	-8.89755e-07	4.50816e-06	5.21165e-07	-2.43218e-07	2.77946e-07	4.15390e-07	-1.25314e-07	2.90076e-07	-9.59187e-08	4.19916e-08	-5.39271e-08	-5.59059e-07	1.58148e-07	-4.00911e-07	-1.64942e-07	2.84686e-08	-1.36474e-07
25.240	7.71487e-07	-7.91584e-07	-2.00976e-08	1.48624e-07	-3.79357e-08	1.10688e-07	5.39327e-06	-8.88991e-07	4.50428e-06	5.20182e-07	-2.42759e-07	2.77422e-07	4.14817e-07	-1.25141e-07	2.89676e-07	-9.59334e-08	4.19980e-08	-5.39354e-08	-5.58916e-07	1.58107e-07	-4.00809e-07	-1.65382e-07	2.85445e-08	-1.36838e-07
25.264	7.70544e-07	-7.90617e-07	-2.00731e-08	1.48081e-07	-3.77971e-08	1.10284e-07	5.38860e-06	-8.88220e-07	4.50038e-06	5.19210e-07	-2.42306e-07	2.76904e-07	4.14254e-07	-1.24971e-07	2.89283e-07	-9.59380e-08	4.20000e-08	-5.39380e-08	-5.58759e-07	1.58063e-07	-4.00696e-07	-1.65803e-07	2.86171e-08	-1.37186e-07
25.289	7.69598e-07	-7.89647e-07	-2.00485e-08	1.47549e-07	-3.76613e-08	1.09887e-07	5.38389e-06	-8.87444e-07	4.49645e-06	5.18249e-07	-2.41857e-07	2.76391e-07	4.13703e-07	-1.24805e-07	2.88898e-07	-9.59324e-08	4.19976e-08	-5.39348e-08	-5.58585e-07	1.58014e-07	-4.00572e-07	-1.66205e-07	2.86865e-08	-1.37519e-07
25.313	7.68651e-07	-7.88674e-07	-2.00238e-08	1.47028e-07	-3.75285e-08	1.09500e-07	5.37914e-06	-8.86662e-07	4.49248e-06	5.17299e-07	-2.41414e-07	2.75885e-07	4.13163e-07	-1.24642e-07	2.88521e-07	-9.59168e-08	4.19907e-08	-5.39260e-08	-5.58397e-07	1.57960e-07	-4.00436e-07	-1.66588e-07	2.87527e-08	-1.37836e-07
25.338	7.67701e-07	-7.87700e-07	-1.99990e-08	1.46519e-07	-3.73986e-08	1.09121e-07	5.37436e-06	-8.85874e-07	4.48849e-06	5.16360e-07	-2.40976e-07	2.75384e-07	4.12634e-07	-1.24483e-07	2.88151e-07	-9.58911e-08	4.19795e-08	-5.39116e-08	-5.58193e-07	1.57903e-07	-4.00290e-07	-1.66953e-07	2.88157e-08	-1.38137e-07
25.362	7.66748e-07	-7.86723e-07	-1.99742e-08	1.46022e-07	-3.72716e-08	1.08750e-07	5.36955e-06	-8.85080e-07	4.48447e-06	5.15433e-07	-2.40543e-07	2.74890e-07	4.12116e-07	-1.24326e-07	2.87790e-07	-9.58553e-08	4.19638e-08	-5.38915e-08	-5.57973e-07	1.57841e-07	-4.00133e-07	-1.67299e-07	2.88754e-08	-1.38424e-07
25.387	7.65794e-07	-7.85743e-07	-1.99494e-08	1.45536e-07	-3.71475e-08	1.08388e-07	5.36470e-06	-8.84280e-07	4.48042e-06	5.14517e-07	-2.40116e-07	2.74401e-07	4.11609e-07	-1.24173e-07	2.87436e-07	-9.58094e-08	4.19438e-08	-5.38657e-08	-5.57738e-07	1.57774e-07	-3.99964e-07	-1.67626e-07	2.89318e-08	-1.38694e-07
25.412	7.64838e-07	-7.84762e-07	-1.99244e-08	1.45061e-07	-3.70263e-08	1.08035e-07	5.35981e-06	-8.83475e-07	4.47634e-06	5.13612e-07	-2.39693e-07	2.73918e-07	4.11114e-07	-1.24024e-07	2.87090e-07	-9.57536e-08	4.19193e-08	-5.38343e-08	-5.57488e-07	1.57703e-07	-3.99785e-07	-1.67935e-07	2.89851e-08	-1.38950e-07
25.436	7.63879e-07	-7.83778e-07	-1.98995e-08	1.44598e-07	-3.69081e-08	1.07690e-07	5.35489e-06	-8.82664e-07	4.47223e-06	5.12718e-07	-2.39276e-07	2.73442e-07	4.10630e-07	-1.23878e-07	2.86752e-07	-9.56877e-08	4.18905e-08	-5.37972e-08	-5.57223e-07	1.57628e-07	-3.99594e-07	-1.68225e-07	2.90351e-08	-1.39189e-07
25.461	7.62918e-07	-7.82793e-07	-1.98744e-08	1.44146e-07	-3.67927e-08	1.07353e-07	5.34994e-06	-8.81847e-07	4.46809e-06	5.11835e-07	-2.38864e-07	2.72971e-07	4.10156e-07	-1.23735e-07	2.86421e-07	-9.56118e-08	4.18572e-08	-5.37546e-08	-5.56942e-07	1.57549e-07	-3.99393e-07	-1.68496e-07	2.90819e-08	-1.39414e-07
25.485	7.61956e-07	-7.81805e-07	-1.98494e-08	1.43705e-07	-3.66803e-08	1.07025e-07	5.34495e-06	-8.81025e-07	4.46392e-06	5.10964e-07	-2.38458e-07	2.72506e-07	4.09694e-07	-1.23596e-07	2.86099e-07	-9.55260e-08	4.18197e-08	-5.37063e-08	-5.56646e-07	1.57465e-07	-3.99181e-07	-1.68748e-07	2.91254e-08	-1.39622e-07
25.510	7.60991e-07	-7.80815e-07	-1.98242e-08	1.43276e-07	-3.65708e-08	1.06705e-07	5.33992e-06	-8.80197e-07	4.45973e-06	5.10104e-07	-2.38056e-07	2.72048e-07	4.09243e-07	-1.23460e-07	2.85784e-07	-9.54302e-08	4.17777e-08	-5.36525e-08	-5.56335e-07	1.57377e-07	-3.98958e-07	-1.68981e-07	2.91657e-08	-1.39816e-07
25.534	7.60025e-07	-7.79824e-07	-1.97991e-08	1.42859e-07	-3.64642e-08	1.06394e-07	5.33487e-06	-8.79363e-07	4.45550e-06	5.09255e-07	-2.37660e-07	2.71595e-07	4.08803e-07	-1.23327e-07	2.85476e-07	-9.53244e-08	4.17314e-08	-5.35930e-08	-5.56008e-07	1.57285e-07	-3.98723e-07	-1.69196e-07	2.92028e-08	-1.39993e-07
25.559	7.59056e-07	-7.78830e-07	-1.97738e-08	1.42452e-07	-3.63604e-08	1.06092e-07	5.32978e-06	-8.78524e-07	4.45125e-06	5.08418e-07	-2.37269e-07	2.71148e-07	4.08375e-07	-1.23198e-07	2.85177e-07	-9.52088e-08	4.16808e-08	-5.35280e-08	-5.55666e-07	1.57188e-07	-3.98478e-07	-1.69392e-07	2.92367e-08	-1.40156e-07
25.584	7.58086e-07	-7.77835e-07	-1.97486e-08	1.42057e-07	-3.62596e-08	1.05798e-07	5.32465e-06	-8.77679e-07	4.44697e-06	5.07591e-07	-2.36884e-07	2.70708e-07	4.07957e-07	-1.23072e-07	2.84886e-07	-9.50832e-08	4.16258e-08	-5.34574e-08	-5.55309e-07	1.57087e-07	-3.98222e-07	-1.69570e-07	2.92673e-08	-1.40303e-07
25.608	7.57115e-07	-7.76838e-07	-1.97233e-08	1.41674e-07	-3.61618e-08	1.05512e-07	5.31949e-06	-8.76829e-07	4.44267e-06	5.06777e-07	-2.36504e-07	2.70273e-07	4.07551e-07	-1.22949e-07	2.84602e-07	-9.49478e-08	4.15665e-08	-5.33812e-08	-5.54937e-07	1.56982e-07	-3.97956e-07	-1.69729e-07	2.92947e-08	-1.40434e-07
25.633	7.56141e-07	-7.75839e-07	-1.96979e-08	1.41302e-07	-3.60668e-08	1.05235e-07	5.31430e-06	-8.75974e-07	4.43833e-06	5.05973e-07	-2.36129e-07	2.69845e-07	4.07156e-07	-1.22830e-07	2.84326e-07	-9.48025e-08	4.15029e-08	-5.32996e-08	-5.54550e-07	1.56872e-07	-3.97678e-07	-1.69869e-07	2.93189e-08	-1.40550e-07
25.657	7.55166e-07	-7.74839e-07	-1.96725e-08	1.40941e-07	-3.59747e-08	1.04966e-07	5.30908e-06	-8.75113e-07	4.43397e-06	5.05181e-07	-2.35759e-07	2.69422e-07	4.06772e-07	-1.22714e-07	2.84058e-07	-9.46473e-08	4.14350e-08	-5.32123e-08	-5.54148e-07	1.56759e-07	-3.97390e-07	-1.69990e-07	2.93399e-08	-1.40651e-07
25.682	7.54190e-07	-7.73837e-07	-1.96471e-08	1.40592e-07	-3.58855e-08	1.04706e-07	5.30382e-06	-8.74246e-07	4.42958e-06	5.04401e-07	-2.35395e-07	2.69006e-07	4.06399e-07	-1.22601e-07	2.83797e-07	-9.44824e-08	4.13628e-08	-5.31196e-08	-5.53731e-07	1.56640e-07	-3.97090e-07	-1.70093e-07	2.93576e-08	-1.40736e-07
25.706	7.53212e-07	-7.72833e-07	-1.96216e-08	1.40254e-07	-3.57992e-08	1.04454e-07	5.29854e-06	-8.73374e-07	4.42516e-06	5.03631e-07	-2.35036e-07	2.68596e-07	4.06037e-07	-1.22492e-07	2.83545e-07	-9.43076e-08	4.12863e-08	-5.30213e-08	-5.53299e-07	1.56518e-07	-3.96780e-07	-1.70177e-07	2.93722e-08	-1.40805e-07
25.731	7.52232e-07	-7.71828e-07	-1.95961e-08	1.39927e-07	-3.57159e-08	1.04211e-07	5.29321e-06	-8.72497e-07	4.42072e-06	5.02874e-07	-2.34682e-07	2.68192e-07	4.05686e-07	-1.22387e-07	2.83300e-07	-9.41230e-08	4.12055e-08	-5.29176e-08	-5.52851e-07	1.56392e-07	-3.96460e-07	-1.70243e-07	2.93835e-08	-1.40860e-07
25.756	7.51251e-07	-7.70822e-07	-1.95705e-08	1.39612e-07	-3.56354e-08	1.03976e-07	5.28786e-06	-8.71615e-07	4.41625e-06	5.02127e-07	-2.34334e-07	2.67794e-07	4.05347e-07	-1.22284e-07	2.83063e-07	-9.39287e-08	4.11204e-08	-5.28083e-08	-5.52389e-07	1.56261e-07	-3.96128e-07	-1.70290e-07	2.93916e-08	-1.40898e-07
25.780	7.50269e-07	-7.69814e-07	-1.95449e-08	1.39308e-07	-3.55578e-08	1.03750e-07	5.28248e-06	-8.70727e-07	4.41175e-06	5.01393e-07	-2.33991e-07	2.67402e-07	4.05018e-07	-1.22185e-07	2.82833e-07	-9.37247e-08	4.10311e-08	-5.26936e-08	-5.51912e-07	1.56126e-07	-3.95786e-07	-1.70318e-07	2.93965e-08	-1.40922e-07
25.805	7.49285e-07	-7.68805e-07	-1.95193e-08	1.39015e-07	-3.54831e-08	1.03532e-07	5.27706e-06	-8.69835e-07	4.40722e-06	5.00669e-07	-2.33653e-07	2.67016e-07	4.04701e-07	-1.22089e-07	2.82612e-07	-9.35109e-08	4.09375e-08	-5.25734e-08	-5.51420e-07	1.55987e-07	-3.95433e-07	-1.70328e-07	2.93982e-08	-1.40930e-07
25.829	7.48301e-07	-7.67794e-07	-1.94936e-08	1.38734e-07	-3.54114e-08	1.03323e-07	5.27161e-06	-8.68936e-07	4.40267e-06	4.99957e-07	-2.33321e-07	2.66636e-07	4.04395e-07	-1.21997e-07	2.82398e-07	-9.32875e-08	4.08397e-08	-5.24478e-08	-5.50912e-07	1.55843e-07	-3.95069e-07	-1.70319e-07	2.93966e-08	-1.40923e-07
25.854	7.47314e-07	-7.66782e-07	-1.94679e-08	1.38464e-07	-3.53425e-08	1.03122e-07	5.26613e-06	-8.68033e-07	4.39810e-06	4.99257e-07	-2.32994e-07	2.66263e-07	4.04100e-07	-1.21908e-07	2.82192e-07	-9.30544e-08	4.07376e-08	-5.23167e-08	-5.50391e-07	1.55696e-07	-3.94695e-07	-1.70292e-07	2.93919e-08	-1.40900e-07
25.879	7.46327e-07	-7.65769e-07	-1.94422e-08	1.38205e-07	-3.52764e-08	1.02929e-07	5.26062e-06	-8.67125e-07	4.39350e-06	4.98568e-07	-2.32673e-07	2.65895e-07	4.03816e-07	-1.21822e-07	2.81994e-07	-9.28116e-08	4.06314e-08	-5.21803e-08	-5.49854e-07	1.55544e-07	-3.94310e-07	-1.70246e-07	2.93840e-08	-1.40862e-07
25.903	7.45339e-07	-7.64755e-07	-1.94165e-08	1.37958e-07	-3.52133e-08	1.02745e-07	5.25508e-06	-8.66212e-07	4.38887e-06	4.97891e-07	-2.32357e-07	2.65534e-07	4.03543e-07	-1.21740e-07	2.81803e-07	-9.25592e-08	4.05209e-08	-5.20384e-08	-5.49302e-07	1.55388e-07	-3.93915e-07	-1.70182e-07	2.93729e-08	-1.40809e-07
25.928	7.44350e-07	-7.63740e-07	-1.93907e-08	1.37722e-07	-3.51531e-08	1.02569e-07	5.24951e-06	-8.65293e-07	4.38421e-06	4.97225e-07	-2.32046e-07	2.65179e-07	4.03282e-07	-1.21661e-07	2.81621e-07	-9.22972e-08	4.04062e-08	-5.18911e-08	-5.48736e-07	1.55228e-07	-3.93509e-07	-1.70099e-07	2.93586e-08	-1.40740e-07
25.952	7.43359e-07	-7.62724e-07	-1.93649e-08	1.37497e-07	-3.50957e-08	1.02402e-07	5.24391e-06	-8.64370e-07	4.37954e-06	4.96571e-07	-2.31741e-07	2.64830e-07	4.03031e-07	-1.21586e-07	2.81446e-07	-9.20257e-08	4.02873e-08	-5.17384e-08	-5.48155e-07	1.55063e-07	-3.93092e-07	-1.69997e-07	2.93411e-08	-1.40656e-07
25.977	7.42368e-07	-7.61707e-07	-1.93391e-08	1.37284e-07	-3.50412e-08	1.02243e-07	5.23827e-06	-8.63441e-07	4.37483e-06	4.95928e-07	-2.31441e-07	2.64488e-07	4.02792e-07	-1.21513e-07	2.81278e-07	-9.17446e-08	4.01642e-08	-5.15803e-08	-5.47559e-07	1.54895e-07	-3.92665e-07	-1.69877e-07	2.93204e-08	-1.40557e-07
26.001	7.41376e-07	-7.60689e-07	-1.93132e-08	1.37082e-07	-3.49896e-08	1.02092e-07	5.23261e-06	-8.62508e-07	4.37010e-06	4.95297e-07	-2.31146e-07	2.64151e-07	4.02563e-07	-1.21444e-07	2.81119e-07	-9.14539e-08	4.00370e-08	-5.14169e-08	-5.46949e-07	1.54722e-07	-3.92227e-07	-1.69739e-07	2.92965e-08	-1.40443e-07
26.026	7.40383e-07	-7.59670e-07	-1.92874e-08	1.36891e-07	-3.49409e-08	1.01950e-07	5.22692e-06	-8.61570e-07	4.36535e-06	4.94678e-07	-2.30857e-07	2.63821e-07	4.02346e-07	-1.21379e-07	2.80967e-07	-9.11538e-08	3.99056e-08	-5.12482e-08	-5.46324e-07	1.54545e-07	-3.91779e-07	-1.69583e-07	2.92695e-08	-1.40313e-07
26.051	7.39389e-07	-7.58651e-07	-1.92615e-08	1.36711e-07	-3.48950e-08	1.01816e-07	5.22120e-06	-8.60627e-07	4.36057e-06	4.94070e-07	-2.30574e-07	2.63497e-07	4.02140e-07	-1.21317e-07	2.80823e-07	-9.08442e-08	3.97700e-08	-5.10741e-08	-5.45685e-07	1.54364e-07	-3.91320e-07	-1.69407e-07	2.92393e-08	-1.40168e-07
26.075	7.38395e-07	-7.57630e-07	-1.92356e-08	1.36543e-07	-3.48520e-08	1.01691e-07	5.21545e-06	-8.59679e-07	4.35577e-06	4.93474e-07	-2.30295e-07	2.63179e-07	4.01945e-07	-1.21258e-07	2.80687e-07	-9.05251e-08	3.96303e-08	-5.08947e-08	-5.45030e-07	1.54179e-07	-3.90851e-07	-1.69214e-07	2.92059e-08	-1.40008e-07
26.100	7.37399e-07	-7.56609e-07	-1.92097e-08	1.36385e-07	-3.48119e-08	1.01573e-07	5.20967e-06	-8.58726e-07	4.35094e-06	4.92889e-07	-2.30023e-07	2.62867e-07	4.01761e-07	-1.21202e-07	2.80558e-07	-9.01966e-08	3.94865e-08	-5.07100e-08	-5.44362e-07	1.53990e-07	-3.90372e-07	-1.69002e-07	2.91693e-08	-1.39833e-07
26.124	7.36403e-07	-7.55587e-07	-1.91837e-08	1.36239e-07	-3.47746e-08	1.01465e-07	5.20386e-06	-8.57769e-07	4.34609e-06	4.92316e-07	-2.29755e-07	2.62561e-07	4.01588e-07	-1.21150e-07	2.80438e-07	-8.98587e-08	3.93386e-08	-5.05201e-08	-5.43679e-07	1.53797e-07	-3.89882e-07	-1.68772e-07	2.91296e-08	-1.39642e-07
26.149	7.35407e-07	-7.54565e-07	-1.91578e-08	1.36104e-07	-3.47402e-08	1.01364e-07	5.19802e-06	-8.56806e-07	4.34121e-06	4.91755e-07	-2.29493e-07	2.62262e-07	4.01426e-07	-1.21101e-07	2.80325e-07	-8.95114e-08	3.91866e-08	-5.03248e-08	-5.42981e-07	1.53600e-07	-3.89382e-07	-1.68524e-07	2.90867e-08	-1.39437e-07
26.173	7.34410e-07	-7.53542e-07	-1.91318e-08	1.35981e-07	-3.47086e-08	1.01272e-07	5.19216e-06	-8.55840e-07	4.33632e-06	4.91205e-07	-2.29237e-07	2.61969e-07	4.01275e-07	-1.21056e-07	2.80219e-07	-8.91547e-08	3.90304e-08	-5.01243e-08	-5.42269e-07	1.53398e-07	-3.88871e-07	-1.68257e-07	2.90407e-08	-1.39216e-07
26.198	7.33413e-07	-7.52519e-07	-1.91058e-08	1.35868e-07	-3.46799e-08	1.01188e-07	5.18626e-06	-8.54868e-07	4.33139e-06	4.90667e-07	-2.28986e-07	2.61682e-07	4.01135e-07	-1.21014e-07	2.80122e-07	-8.87888e-08	3.88702e-08	-4.99186e-08	-5.41543e-07	1.53193e-07	-3.88350e-07	-1.67972e-07	2.89915e-08	-1.38980e-07
26.223	7.32415e-07	-7.51495e-07	-1.90798e-08	1.35767e-07	-3.46540e-08	1.01113e-07	5.18034e-06	-8.53892e-07	4.32645e-06	4.90141e-07	-2.28740e-07	2.61401e-07	4.01006e-07	-1.20975e-07	2.80032e-07	-8.84135e-08	3.87059e-08	-4.97076e-08	-5.40803e-07	1.52983e-07	-3.87819e-07	-1.67669e-07	2.89392e-08	-1.38729e-07
26.247	7.31417e-07	-7.50470e-07	-1.90538e-08	1.35676e-07	-3.46309e-08	1.01045e-07	5.17439e-06	-8.52911e-07	4.32148e-06	4.89626e-07	-2.28500e-07	2.61127e-07	4.00889e-07	-1.20939e-07	2.79949e-07	-8.80290e-08	3.85376e-08	-4.94914e-08	-5.40048e-07	1.52770e-07	-3.87278e-07	-1.67347e-07	2.88837e-08	-1.38464e-07
26.272	7.30418e-07	-7.49446e-07	-1.90278e-08	1.35597e-07	-3.46107e-08	1.00987e-07	5.16842e-06	-8.51926e-07	4.31649e-06	4.89123e-07	-2.28265e-07	2.60858e-07	4.00782e-07	-1.20907e-07	2.79875e-07	-8.76352e-08	3.83652e-08	-4.92700e-08	-5.39279e-07	1.52552e-07	-3.86726e-07	-1.67008e-07	2.88251e-08	-1.38183e-07
26.296	7.29419e-07	-7.48421e-07	-1.90018e-08	1.35529e-07	-3.45933e-08	1.00936e-07	5.16241e-06	-8.50937e-07	4.31147e-06	4.88632e-07	-2.28036e-07	2.60596e-07	4.00686e-07	-1.20878e-07	2.79808e-07	-8.72323e-08	3.81888e-08	-4.90435e-08	-5.38495e-07	1.52331e-07	-3.86165e-07	-1.66650e-07	2.87633e-08	-1.37887e-07
26.321	7.28420e-07	-7.47396e-07	-1.89757e-08	1.35472e-07	-3.45788e-08	1.00893e-07	5.15638e-06	-8.49943e-07	4.30644e-06	4.88153e-07	-2.27812e-07	2.60341e-07	4.00601e-07	-1.20853e-07	2.79749e-07	-8.68201e-08	3.80084e-08	-4.88117e-08	-5.37698e-07	1.52105e-07	-3.85593e-07	-1.66274e-07	2.86985e-08	-1.37576e-07
26.345	7.27421e-07	-7.46371e-07	-1.89497e-08	1.35426e-07	-3.45671e-08	1.00859e-07	5.15032e-06	-8.48944e-07	4.30138e-06	4.87685e-07	-2.27594e-07	2.60091e-07	4.00527e-07	-1.20830e-07	2.79697e-07	-8.63988e-08	3.78239e-08	-4.85749e-08	-5.36886e-07	1.51875e-07	-3.85011e-07	-1.65880e-07	2.86305e-08	-1.37250e-07
26.370	7.26422e-07	-7.45345e-07	-1.89237e-08	1.35391e-07	-3.45582e-08	1.00833e-07	5.14424e-06	-8.47942e-07	4.29630e-06	4.87229e-07	-2.27381e-07	2.59848e-07	4.00465e-07	-1.20811e-07	2.79653e-07	-8.59683e-08	3.76355e-08	-4.83328e-08	-5.36061e-07	1.51642e-07	-3.84419e-07	-1.65468e-07	2.85594e-08	-1.36909e-07
26.395	7.25422e-07	-7.44320e-07	-1.88976e-08	1.35367e-07	-3.45521e-08	1.00815e-07	5.13813e-06	-8.46935e-07	4.29120e-06	4.86784e-07	-2.27173e-07	2.59611e-07	4.00413e-07	-1.20796e-07	2.79617e-07	-8.55288e-08	3.74430e-08	-4.80857e-08	-5.35221e-07	1.51404e-07	-3.83817e-07	-1.65038e-07	2.84852e-08	-1.36553e-07
26.419	7.24423e-07	-7.43294e-07	-1.88716e-08	1.35354e-07	-3.45488e-08	1.00806e-07	5.13200e-06	-8.45923e-07	4.28607e-06	4.86351e-07	-2.26971e-07	2.59380e-07	4.00372e-07	-1.20783e-07	2.79588e-07	-8.50801e-08	3.72466e-08	-4.78335e-08	-5.34367e-07	1.51163e-07	-3.83204e-07	-1.64591e-07	2.84079e-08	-1.36183e-07
26.444	7.23424e-07	-7.42269e-07	-1.88456e-08	1.35353e-07	-3.45483e-08	1.00804e-07	5.12583e-06	-8.44908e-07	4.28093e-06	4.85930e-07	-2.26775e-07	2.59155e-07	4.00342e-07	-1.20774e-07	2.79567e-07	-8.46225e-08	3.70463e-08	-4.75762e-08	-5.33500e-07	1.50917e-07	-3.82582e-07	-1.64125e-07	2.83275e-08	-1.35797e-07
26.468	7.22424e-07	-7.41244e-07	-1.88195e-08	1.35362e-07	-3.45506e-08	1.00811e-07	5.11965e-06	-8.43888e-07	4.27576e-06	4.85521e-07	-2.26584e-07	2.58937e-07	4.00323e-07	-1.20768e-07	2.79554e-07	-8.41558e-08	3.68420e-08	-4.73138e-08	-5.32618e-07	1.50668e-07	-3.81950e-07	-1.63641e-07	2.82440e-08	-1.35397e-07
26.493	7.21425e-07	-7.40219e-07	-1.87935e-08	1.35382e-07	-3.45557e-08	1.00826e-07	5.11344e-06	-8.42864e-07	4.27057e-06	4.85124e-07	-2.26398e-07	2.58725e-07	4.00314e-07	-1.20766e-07	2.79548e-07	-8.36801e-08	3.66337e-08	-4.70464e-08	-5.31723e-07	1.50415e-07	-3.81308e-07	-1.63139e-07	2.81574e-08	-1.34982e-07
26.518	7.20426e-07	-7.39194e-07	-1.87675e-08	1.35412e-07	-3.45636e-08	1.00849e-07	5.10720e-06	-8.41836e-07	4.26536e-06	4.84738e-07	-2.26218e-07	2.58519e-07	4.00317e-07	-1.20767e-07	2.79550e-07	-8.31955e-08	3.64216e-08	-4.67739e-08	-5.30814e-07	1.50158e-07	-3.80656e-07	-1.62620e-07	2.80677e-08	-1.34552e-07
26.542	7.19427e-07	-7.38169e-07	-1.87415e-08	1.35454e-07	-3.45742e-08	1.00880e-07	5.10094e-06	-8.40804e-07	4.26013e-06	4.84364e-07	-2.26044e-07	2.58320e-07	4.00331e-07	-1.20771e-07	2.79560e-07	-8.27019e-08	3.62055e-08	-4.64964e-08	-5.29891e-07	1.49897e-07	-3.79994e-07	-1.62082e-07	2.79750e-08	-1.34107e-07
26.567	7.18429e-07	-7.37144e-07	-1.87155e-08	1.35507e-07	-3.45877e-08	1.00919e-07	5.09465e-06	-8.39768e-07	4.25488e-06	4.84001e-07	-2.25875e-07	2.58127e-07	4.00355e-07	-1.20778e-07	2.79577e-07	-8.21995e-08	3.59855e-08	-4.62139e-08	-5.28954e-07	1.49632e-07	-3.79323e-07	-1.61527e-07	2.78792e-08	-1.33648e-07
26.591	7.17431e-07	-7.36120e-07	-1.86895e-08	1.35571e-07	-3.46039e-08	1.00967e-07	5.08834e-06	-8.38728e-07	4.24961e-06	4.83651e-07	-2.25711e-07	2.57940e-07	4.00390e-07	-1.20789e-07	2.79602e-07	-8.16882e-08	3.57617e-08	-4.59265e-08	-5.28004e-07	1.49363e-07	-3.78641e-07	-1.60955e-07	2.77803e-08	-1.33174e-07
26.616	7.16433e-07	-7.35096e-07	-1.86635e-08	1.35645e-07	-3.46229e-08	1.01022e-07	5.08201e-06	-8.37684e-07	4.24433e-06	4.83312e-07	-2.25553e-07	2.57759e-07	4.00437e-07	-1.20803e-07	2.79634e-07	-8.11680e-08	3.55340e-08	-4.56340e-08	-5.27040e-07	1.49090e-07	-3.77950e-07	-1.60364e-07	2.76784e-08	-1.32686e-07
26.640	7.15436e-07	-7.34073e-07	-1.86375e-08	1.35730e-07	-3.46447e-08	1.01085e-07	5.07565e-06	-8.36636e-07	4.23902e-06	4.82985e-07	-2.25400e-07	2.57585e-07	4.00494e-07	-1.20820e-07	2.79674e-07	-8.06391e-08	3.53024e-08	-4.53366e-08	-5.26062e-07	1.48814e-07	-3.77249e-07	-1.59756e-07	2.75734e-08	-1.32183e-07
26.665	7.14439e-07	-7.33050e-07	-1.86115e-08	1.35826e-07	-3.46692e-08	1.01157e-07	5.06927e-06	-8.35584e-07	4.23369e-06	4.82670e-07	-2.25253e-07	2.57416e-07	4.00561e-07	-1.20841e-07	2.79721e-07	-8.01014e-08	3.50670e-08	-4.50343e-08	-5.25071e-07	1.48533e-07	-3.76538e-07	-1.59130e-07	2.74654e-08	-1.31665e-07
26.690	7.13443e-07	-7.32028e-07	-1.85856e-08	1.35933e-07	-3.46964e-08	1.01236e-07	5.06287e-06	-8.34529e-07	4.22834e-06	4.82366e-07	-2.25112e-07	2.57255e-07	4.00640e-07	-1.20864e-07	2.79776e-07	-7.95549e-08	3.48278e-08	-4.47271e-08	-5.24067e-07	1.48249e-07	-3.75818e-07	-1.58487e-07	2.73544e-08	-1.31132e-07
26.714	7.12447e-07	-7.31007e-07	-1.85596e-08	1.36050e-07	-3.47264e-08	1.01324e-07	5.05644e-06	-8.33469e-07	4.22297e-06	4.82074e-07	-2.24975e-07	2.57099e-07	4.00729e-07	-1.20891e-07	2.79838e-07	-7.89997e-08	3.45847e-08	-4.44150e-08	-5.23049e-07	1.47961e-07	-3.75088e-07	-1.57826e-07	2.72403e-08	-1.30586e-07
26.739	7.11452e-07	-7.29986e-07	-1.85337e-08	1.36179e-07	-3.47591e-08	1.01419e-07	5.04999e-06	-8.32407e-07	4.21759e-06	4.81794e-07	-2.24845e-07	2.56950e-07	4.00830e-07	-1.20921e-07	2.79908e-07	-7.84359e-08	3.43379e-08	-4.40980e-08	-5.22018e-07	1.47669e-07	-3.74348e-07	-1.57148e-07	2.71233e-08	-1.30024e-07
26.763	7.10457e-07	-7.28965e-07	-1.85078e-08	1.36318e-07	-3.47946e-08	1.01523e-07	5.04352e-06	-8.31340e-07	4.21218e-06	4.81526e-07	-2.24719e-07	2.56806e-07	4.00940e-07	-1.20955e-07	2.79986e-07	-7.78634e-08	3.40873e-08	-4.37761e-08	-5.20973e-07	1.47374e-07	-3.73599e-07	-1.56452e-07	2.70032e-08	-1.29449e-07
26.788	7.09464e-07	-7.27946e-07	-1.84819e-08	1.36467e-07	-3.48328e-08	1.01634e-07	5.03703e-06	-8.30270e-07	4.20676e-06	4.81269e-07	-2.24600e-07	2.56670e-07	4.01062e-07	-1.20992e-07	2.80071e-07	-7.72823e-08	3.38329e-08	-4.34494e-08	-5.19915e-07	1.47075e-07	-3.72840e-07	-1.55739e-07	2.68801e-08	-1.28859e-07
26.812	7.08471e-07	-7.26927e-07	-1.84561e-08	1.36627e-07	-3.48737e-08	1.01754e-07	5.03051e-06	-8.29196e-07	4.20132e-06	4.81024e-07	-2.24485e-07	2.56539e-07	4.01194e-07	-1.21031e-07	2.80163e-07	-7.66927e-08	3.35748e-08	-4.31179e-08	-5.18844e-07	1.46772e-07	-3.72072e-07	-1.55008e-07	2.67540e-08	-1.28254e-07
26.837	7.07479e-07	-7.25909e-07	-1.84302e-08	1.36798e-07	-3.49173e-08	1.01881e-07	5.02398e-06	-8.28118e-07	4.19586e-06	4.80791e-07	-2.24377e-07	2.56415e-07	4.01338e-07	-1.21075e-07	2.80263e-07	-7.60945e-08	3.33129e-08	-4.27816e-08	-5.17760e-07	1.46465e-07	-3.71295e-07	-1.54260e-07	2.66249e-08	-1.27635e-07
26.862	7.06488e-07	-7.24892e-07	-1.84044e-08	1.36980e-07	-3.49636e-08	1.02016e-07	5.01742e-06	-8.27038e-07	4.19038e-06	4.80570e-07	-2.24273e-07	2.56297e-07	4.01491e-07	-1.21121e-07	2.80370e-07	-7.54878e-08	3.30473e-08	-4.24405e-08	-5.16662e-07	1.46154e-07	-3.70508e-07	-1.53495e-07	2.64928e-08	-1.27002e-07
26.886	7.05498e-07	-7.23876e-07	-1.83786e-08	1.37172e-07	-3.50126e-08	1.02159e-07	5.01084e-06	-8.25953e-07	4.18489e-06	4.80360e-07	-2.24175e-07	2.56185e-07	4.01656e-07	-1.21171e-07	2.80485e-07	-7.48726e-08	3.27779e-08	-4.20946e-08	-5.15552e-07	1.45840e-07	-3.69711e-07	-1.52713e-07	2.63578e-08	-1.26355e-07
26.911	7.04508e-07	-7.22861e-07	-1.83528e-08	1.37374e-07	-3.50643e-08	1.02310e-07	5.00425e-06	-8.24866e-07	4.17938e-06	4.80162e-07	-2.24083e-07	2.56079e-07	4.01831e-07	-1.21223e-07	2.80607e-07	-7.42489e-08	3.25049e-08	-4.17440e-08	-5.14428e-07	1.45522e-07	-3.68906e-07	-1.51913e-07	2.62198e-08	-1.25693e-07
26.935	7.03520e-07	-7.21847e-07	-1.83271e-08	1.37587e-07	-3.51187e-08	1.02469e-07	4.99763e-06	-8.23775e-07	4.17385e-06	4.79976e-07	-2.23996e-07	2.55980e-07	4.02017e-07	-1.21279e-07	2.80737e-07	-7.36169e-08	3.22282e-08	-4.13887e-08	-5.13292e-07	1.45201e-07	-3.68091e-07	-1.51096e-07	2.60788e-08	-1.25017e-07
26.960	7.02533e-07	-7.20834e-07	-1.83014e-08	1.37811e-07	-3.51757e-08	1.02635e-07	4.99099e-06	-8.22680e-07	4.16831e-06	4.79802e-07	-2.23915e-07	2.55887e-07	4.02213e-07	-1.21339e-07	2.80874e-07	-7.29765e-08	3.19479e-08	-4.10286e-08	-5.12142e-07	1.44876e-07	-3.67266e-07	-1.50262e-07	2.59349e-08	-1.24328e-07
26.984	7.01547e-07	-7.19823e-07	-1.82757e-08	1.38045e-07	-3.52354e-08	1.02809e-07	4.98433e-06	-8.21583e-07	4.16275e-06	4.79639e-07	-2.23839e-07	2.55800e-07	4.02420e-07	-1.21401e-07	2.81019e-07	-7.23277e-08	3.16638e-08	-4.06639e-08	-5.10980e-07	1.44547e-07	-3.66433e-07	-1.49412e-07	2.57880e-08	-1.23624e-07
27.009	7.00562e-07	-7.18812e-07	-1.82500e-08	1.38289e-07	-3.52978e-08	1.02991e-07	4.97765e-06	-8.20482e-07	4.15717e-06	4.79488e-07	-2.23768e-07	2.55720e-07	4.02637e-07	-1.21467e-07	2.81171e-07	-7.16706e-08	3.13762e-08	-4.02944e-08	-5.09805e-07	1.44215e-07	-3.65590e-07	-1.48544e-07	2.56383e-08	-1.22906e-07
27.034	6.99578e-07	-7.17803e-07	-1.82244e-08	1.38544e-07	-3.53629e-08	1.03181e-07	4.97095e-06	-8.19378e-07	4.15158e-06	4.79349e-07	-2.23704e-07	2.55645e-07	4.02865e-07	-1.21536e-07	2.81330e-07	-7.10053e-08	3.10849e-08	-3.99204e-08	-5.08617e-07	1.43879e-07	-3.64739e-07	-1.47659e-07	2.54855e-08	-1.22173e-07
27.058	6.98596e-07	-7.16795e-07	-1.81988e-08	1.38809e-07	-3.54306e-08	1.03379e-07	4.96424e-06	-8.18271e-07	4.14597e-06	4.79221e-07	-2.23644e-07	2.55577e-07	4.03104e-07	-1.21608e-07	2.81496e-07	-7.03317e-08	3.07900e-08	-3.95417e-08	-5.07417e-07	1.43539e-07	-3.63878e-07	-1.46757e-07	2.53299e-08	-1.21427e-07
27.083	6.97615e-07	-7.15788e-07	-1.81732e-08	1.39085e-07	-3.55009e-08	1.03584e-07	4.95750e-06	-8.17161e-07	4.14034e-06	4.79106e-07	-2.23590e-07	2.55516e-07	4.03353e-07	-1.21683e-07	2.81670e-07	-6.96499e-08	3.04915e-08	-3.91584e-08	-5.06204e-07	1.43196e-07	-3.63008e-07	-1.45839e-07	2.51714e-08	-1.20668e-07
27.107	6.96635e-07	-7.14783e-07	-1.81477e-08	1.39370e-07	-3.55738e-08	1.03797e-07	4.95075e-06	-8.16048e-07	4.13470e-06	4.79002e-07	-2.23541e-07	2.55460e-07	4.03613e-07	-1.21761e-07	2.81852e-07	-6.89600e-08	3.01895e-08	-3.87705e-08	-5.04978e-07	1.42849e-07	-3.62129e-07	-1.44904e-07	2.50100e-08	-1.19894e-07
27.132	6.95657e-07	-7.13779e-07	-1.81222e-08	1.39667e-07	-3.56494e-08	1.04017e-07	4.94398e-06	-8.14932e-07	4.12905e-06	4.78909e-07	-2.23498e-07	2.55411e-07	4.03883e-07	-1.21843e-07	2.82040e-07	-6.82619e-08	2.98839e-08	-3.83780e-08	-5.03740e-07	1.42499e-07	-3.61241e-07	-1.43952e-07	2.48457e-08	-1.19106e-07
27.156	6.94680e-07	-7.12777e-07	-1.80968e-08	1.39973e-07	-3.57276e-08	1.04245e-07	4.93719e-06	-8.13813e-07	4.12338e-06	4.78828e-07	-2.23461e-07	2.55368e-07	4.04164e-07	-1.21927e-07	2.82236e-07	-6.75557e-08	2.95747e-08	-3.79810e-08	-5.02489e-07	1.42145e-07	-3.60344e-07	-1.42983e-07	2.46785e-08	-1.18304e-07
27.181	6.93705e-07	-7.11776e-07	-1.80714e-08	1.40290e-07	-3.58084e-08	1.04481e-07	4.93039e-06	-8.12691e-07	4.11769e-06	4.78759e-07	-2.23428e-07	2.55331e-07	4.04455e-07	-1.22015e-07	2.82440e-07	-6.68414e-08	2.92621e-08	-3.75794e-08	-5.01226e-07	1.41788e-07	-3.59438e-07	-1.41998e-07	2.45084e-08	-1.17489e-07
27.206	6.92731e-07	-7.10777e-07	-1.80460e-08	1.40616e-07	-3.58918e-08	1.04724e-07	4.92356e-06	-8.11567e-07	4.11200e-06	4.78702e-07	-2.23402e-07	2.55300e-07	4.04756e-07	-1.22106e-07	2.82650e-07	-6.61192e-08	2.89459e-08	-3.71733e-08	-4.99951e-07	1.41427e-07	-3.58524e-07	-1.40996e-07	2.43355e-08	-1.16660e-07
27.230	6.91759e-07	-7.09779e-07	-1.80207e-08	1.40953e-07	-3.59778e-08	1.04975e-07	4.91672e-06	-8.10439e-07	4.10628e-06	4.78656e-07	-2.23380e-07	2.55276e-07	4.05068e-07	-1.22200e-07	2.82868e-07	-6.53889e-08	2.86262e-08	-3.67628e-08	-4.98663e-07	1.41063e-07	-3.57600e-07	-1.39977e-07	2.41597e-08	-1.15818e-07
27.255	6.90788e-07	-7.08784e-07	-1.79954e-08	1.41300e-07	-3.60664e-08	1.05234e-07	4.90987e-06	-8.09309e-07	4.10056e-06	4.78622e-07	-2.23364e-07	2.55258e-07	4.05390e-07	-1.22297e-07	2.83093e-07	-6.46507e-08	2.83030e-08	-3.63477e-08	-4.97363e-07	1.40695e-07	-3.56668e-07	-1.38942e-07	2.39811e-08	-1.14961e-07
27.279	6.89819e-07	-7.07789e-07	-1.79702e-08	1.41657e-07	-3.61576e-08	1.05500e-07	4.90299e-06	-8.08176e-07	4.09482e-06	4.78600e-07	-2.23354e-07	2.55246e-07	4.05723e-07	-1.22398e-07	2.83325e-07	-6.39046e-08	2.79764e-08	-3.59283e-08	-4.96051e-07	1.40324e-07	-3.55727e-07	-1.37891e-07	2.37996e-08	-1.14092e-07
27.304	6.88852e-07	-7.06797e-07	-1.79450e-08	1.42025e-07	-3.62513e-08	1.05773e-07	4.89611e-06	-8.07041e-07	4.08907e-06	4.78589e-07	-2.23349e-07	2.55240e-07	4.06066e-07	-1.22501e-07	2.83565e-07	-6.31506e-08	2.76463e-08	-3.55043e-08	-4.94727e-07	1.39949e-07	-3.54777e-07	-1.36824e-07	2.36154e-08	-1.13208e-07
27.329	6.87887e-07	-7.05807e-07	-1.79198e-08	1.42402e-07	-3.63476e-08	1.06054e-07	4.88920e-06	-8.05903e-07	4.08330e-06	4.78590e-07	-2.23349e-07	2.55241e-07	4.06419e-07	-1.22608e-07	2.83811e-07	-6.23888e-08	2.73127e-08	-3.50760e-08	-4.93391e-07	1.39571e-07	-3.53819e-07	-1.35740e-07	2.34283e-08	-1.12311e-07
27.353	6.86923e-07	-7.04818e-07	-1.78947e-08	1.42789e-07	-3.64464e-08	1.06343e-07	4.88228e-06	-8.04762e-07	4.07752e-06	4.78603e-07	-2.23355e-07	2.55247e-07	4.06783e-07	-1.22717e-07	2.84065e-07	-6.16191e-08	2.69758e-08	-3.46433e-08	-4.92042e-07	1.39190e-07	-3.52852e-07	-1.34640e-07	2.32384e-08	-1.11401e-07
27.378	6.85961e-07	-7.03831e-07	-1.78697e-08	1.43186e-07	-3.65478e-08	1.06638e-07	4.87535e-06	-8.03619e-07	4.07173e-06	4.78627e-07	-2.23366e-07	2.55260e-07	4.07157e-07	-1.22830e-07	2.84326e-07	-6.08417e-08	2.66355e-08	-3.42062e-08	-4.90682e-07	1.38805e-07	-3.51877e-07	-1.33523e-07	2.30457e-08	-1.10477e-07
27.402	6.85002e-07	-7.02846e-07	-1.78447e-08	1.43593e-07	-3.66517e-08	1.06942e-07	4.86840e-06	-8.02474e-07	4.06593e-06	4.78662e-07	-2.23383e-07	2.55279e-07	4.07541e-07	-1.22946e-07	2.84595e-07	-6.00566e-08	2.62918e-08	-3.37648e-08	-4.89310e-07	1.38417e-07	-3.50893e-07	-1.32391e-07	2.28503e-08	-1.09540e-07
27.427	6.84044e-07	-7.01864e-07	-1.78197e-08	1.44010e-07	-3.67581e-08	1.07252e-07	4.86144e-06	-8.01326e-07	4.06011e-06	4.78710e-07	-2.23405e-07	2.55305e-07	4.07935e-07	-1.23065e-07	2.84870e-07	-5.92637e-08	2.59447e-08	-3.33191e-08	-4.87926e-07	1.38026e-07	-3.49901e-07	-1.31242e-07	2.26521e-08	-1.08590e-07
27.451	6.83088e-07	-7.00883e-07	-1.77948e-08	1.44437e-07	-3.68670e-08	1.07570e-07	4.85446e-06	-8.00176e-07	4.05428e-06	4.78769e-07	-2.23433e-07	2.55336e-07	4.08340e-07	-1.23187e-07	2.85153e-07	-5.84633e-08	2.55942e-08	-3.28690e-08	-4.86531e-07	1.37631e-07	-3.48900e-07	-1.30078e-07	2.24511e-08	-1.07627e-07
27.476	6.82134e-07	-6.99904e-07	-1.77700e-08	1.44874e-07	-3.69785e-08	1.07895e-07	4.84747e-06	-7.99024e-07	4.04844e-06	4.78839e-07	-2.23466e-07	2.55374e-07	4.08754e-07	-1.23312e-07	2.85442e-07	-5.76552e-08	2.52405e-08	-3.24147e-08	-4.85124e-07	1.37233e-07	-3.47891e-07	-1.28897e-07	2.22473e-08	-1.06650e-07
27.501	6.81183e-07	-6.98928e-07	-1.77452e-08	1.45320e-07	-3.70924e-08	1.08228e-07	4.84046e-06	-7.97869e-07	4.04259e-06	4.78921e-07	-2.23504e-07	2.55417e-07	4.09179e-07	-1.23440e-07	2.85739e-07	-5.68395e-08	2.48834e-08	-3.19561e-08	-4.83705e-07	1.36831e-07	-3.46874e-07	-1.27701e-07	2.20409e-08	-1.05660e-07
27.525	6.80233e-07	-6.97953e-07	-1.77204e-08	1.45776e-07	-3.72089e-08	1.08567e-07	4.83345e-06	-7.96712e-07	4.03673e-06	4.79015e-07	-2.23548e-07	2.55467e-07	4.09614e-07	-1.23571e-07	2.86043e-07	-5.60163e-08	2.45230e-08	-3.14933e-08	-4.82275e-07	1.36427e-07	-3.45848e-07	-1.26489e-07	2.18316e-08	-1.04657e-07
27.550	6.79286e-07	-6.96981e-07	-1.76958e-08	1.46242e-07	-3.73278e-08	1.08914e-07	4.82642e-06	-7.95553e-07	4.03086e-06	4.79120e-07	-2.23597e-07	2.55523e-07	4.10059e-07	-1.23706e-07	2.86353e-07	-5.51855e-08	2.41593e-08	-3.10262e-08	-4.80833e-07	1.36019e-07	-3.44814e-07	-1.25261e-07	2.16197e-08	-1.03641e-07
27.574	6.78340e-07	-6.96012e-07	-1.76711e-08	1.46718e-07	-3.74492e-08	1.09268e-07	4.81937e-06	-7.94392e-07	4.02498e-06	4.79237e-07	-2.23651e-07	2.55586e-07	4.10514e-07	-1.23843e-07	2.86671e-07	-5.43474e-08	2.37924e-08	-3.05550e-08	-4.79380e-07	1.35608e-07	-3.43772e-07	-1.24018e-07	2.14051e-08	-1.02612e-07
27.599	6.77398e-07	-6.95044e-07	-1.76466e-08	1.47203e-07	-3.75730e-08	1.09630e-07	4.81232e-06	-7.93230e-07	4.01909e-06	4.79365e-07	-2.23711e-07	2.55654e-07	4.10980e-07	-1.23983e-07	2.86996e-07	-5.35017e-08	2.34222e-08	-3.00796e-08	-4.77915e-07	1.35194e-07	-3.42722e-07	-1.22758e-07	2.11878e-08	-1.01571e-07
27.623	6.76457e-07	-6.94079e-07	-1.76221e-08	1.47698e-07	-3.76993e-08	1.09998e-07	4.80525e-06	-7.92065e-07	4.01319e-06	4.79505e-07	-2.23776e-07	2.55729e-07	4.11455e-07	-1.24127e-07	2.87328e-07	-5.26488e-08	2.30487e-08	-2.96000e-08	-4.76439e-07	1.34776e-07	-3.41663e-07	-1.21484e-07	2.09677e-08	-1.00516e-07
27.648	6.75519e-07	-6.93116e-07	-1.75976e-08	1.48202e-07	-3.78280e-08	1.10374e-07	4.79817e-06	-7.90898e-07	4.00727e-06	4.79656e-07	-2.23847e-07	2.55809e-07	4.11940e-07	-1.24273e-07	2.87667e-07	-5.17884e-08	2.26721e-08	-2.91163e-08	-4.74952e-07	1.34355e-07	-3.40597e-07	-1.20193e-07	2.07451e-08	-9.94483e-08
27.673	6.74583e-07	-6.92156e-07	-1.75733e-08	1.48716e-07	-3.79592e-08	1.10757e-07	4.79108e-06	-7.89729e-07	4.00135e-06	4.79819e-07	-2.23923e-07	2.55896e-07	4.12435e-07	-1.24423e-07	2.88013e-07	-5.09208e-08	2.22922e-08	-2.86285e-08	-4.73454e-07	1.33932e-07	-3.39522e-07	-1.18888e-07	2.05197e-08	-9.83680e-08
27.697	6.73649e-07	-6.91198e-07	-1.75489e-08	1.49239e-07	-3.80928e-08	1.11146e-07	4.78398e-06	-7.88559e-07	3.99542e-06	4.79993e-07	-2.24004e-07	2.55989e-07	4.12941e-07	-1.24575e-07	2.88366e-07	-5.00459e-08	2.19092e-08	-2.81366e-08	-4.71945e-07	1.33505e-07	-3.38440e-07	-1.17567e-07	2.02917e-08	-9.72750e-08
27.722	6.72719e-07	-6.90243e-07	-1.75247e-08	1.49772e-07	-3.82288e-08	1.11543e-07	4.77687e-06	-7.87387e-07	3.98948e-06	4.80178e-07	-2.24091e-07	2.56088e-07	4.13456e-07	-1.24730e-07	2.88725e-07	-4.91637e-08	2.15230e-08	-2.76407e-08	-4.70424e-07	1.33075e-07	-3.37350e-07	-1.16230e-07	2.00611e-08	-9.61694e-08
27.746	6.71790e-07	-6.89291e-07	-1.75005e-08	1.50314e-07	-3.83671e-08	1.11947e-07	4.76975e-06	-7.86213e-07	3.98353e-06	4.80376e-07	-2.24183e-07	2.56193e-07	4.13981e-07	-1.24889e-07	2.89092e-07	-4.82744e-08	2.11337e-08	-2.71407e-08	-4.68893e-07	1.32641e-07	-3.36252e-07	-1.14879e-07	1.98278e-08	-9.50511e-08
27.771	6.70864e-07	-6.88341e-07	-1.74764e-08	1.50866e-07	-3.85079e-08	1.12358e-07	4.76262e-06	-7.85037e-07	3.97758e-06	4.80584e-07	-2.24280e-07	2.56304e-07	4.14516e-07	-1.25050e-07	2.89466e-07	-4.73779e-08	2.07412e-08	-2.66367e-08	-4.67351e-07	1.32205e-07	-3.35146e-07	-1.13512e-07	1.95919e-08	-9.39203e-08
27.795	6.69941e-07	-6.87393e-07	-1.74523e-08	1.51427e-07	-3.86511e-08	1.12775e-07	4.75547e-06	-7.83860e-07	3.97161e-06	4.80804e-07	-2.24382e-07	2.56421e-07	4.15061e-07	-1.25215e-07	2.89846e-07	-4.64743e-08	2.03457e-08	-2.61286e-08	-4.65798e-07	1.31766e-07	-3.34032e-07	-1.12130e-07	1.93534e-08	-9.27770e-08
27.820	6.69020e-07	-6.86449e-07	-1.74283e-08	1.51997e-07	-3.87966e-08	1.13200e-07	4.74832e-06	-7.82681e-07	3.96564e-06	4.81035e-07	-2.24490e-07	2.56545e-07	4.15615e-07	-1.25382e-07	2.90233e-07	-4.55636e-08	1.99470e-08	-2.56167e-08	-4.64234e-07	1.31324e-07	-3.32911e-07	-1.10734e-07	1.91123e-08	-9.16212e-08
27.845	6.68102e-07	-6.85507e-07	-1.74044e-08	1.52576e-07	-3.89445e-08	1.13632e-07	4.74116e-06	-7.81501e-07	3.95966e-06	4.81278e-07	-2.24604e-07	2.56674e-07	4.16180e-07	-1.25552e-07	2.90627e-07	-4.46460e-08	1.95452e-08	-2.51007e-08	-4.62660e-07	1.30878e-07	-3.31782e-07	-1.09322e-07	1.88686e-08	-9.04531e-08
27.869	6.67187e-07	-6.84568e-07	-1.73806e-08	1.53165e-07	-3.90948e-08	1.14070e-07	4.73400e-06	-7.80320e-07	3.95368e-06	4.81532e-07	-2.24722e-07	2.56810e-07	4.16754e-07	-1.25725e-07	2.91028e-07	-4.37213e-08	1.91404e-08	-2.45808e-08	-4.61075e-07	1.30430e-07	-3.30645e-07	-1.07895e-07	1.86224e-08	-8.92727e-08
27.894	6.66275e-07	-6.83632e-07	-1.73568e-08	1.53763e-07	-3.92474e-08	1.14515e-07	4.72682e-06	-7.79137e-07	3.94768e-06	4.81797e-07	-2.24846e-07	2.56951e-07	4.17338e-07	-1.25902e-07	2.91436e-07	-4.27896e-08	1.87326e-08	-2.40571e-08	-4.59480e-07	1.29979e-07	-3.29501e-07	-1.06454e-07	1.83736e-08	-8.80800e-08
27.918	6.65365e-07	-6.82698e-07	-1.73331e-08	1.54370e-07	-3.94023e-08	1.14967e-07	4.71963e-06	-7.77952e-07	3.94168e-06	4.82074e-07	-2.24975e-07	2.57099e-07	4.17931e-07	-1.26081e-07	2.91851e-07	-4.18511e-08	1.83217e-08	-2.35294e-08	-4.57874e-07	1.29524e-07	-3.28349e-07	-1.04997e-07	1.81223e-08	-8.68751e-08
27.943	6.64458e-07	-6.81768e-07	-1.73095e-08	1.54986e-07	-3.95596e-08	1.15426e-07	4.71244e-06	-7.76767e-07	3.93567e-06	4.82362e-07	-2.25110e-07	2.57252e-07	4.18535e-07	-1.26263e-07	2.92272e-07	-4.09057e-08	1.79078e-08	-2.29979e-08	-4.56257e-07	1.29067e-07	-3.27190e-07	-1.03527e-07	1.78684e-08	-8.56581e-08
27.967	6.63554e-07	-6.80840e-07	-1.72860e-08	1.55611e-07	-3.97191e-08	1.15892e-07	4.70524e-06	-7.75580e-07	3.92966e-06	4.82661e-07	-2.25249e-07	2.57412e-07	4.19148e-07	-1.26448e-07	2.92700e-07	-3.99535e-08	1.74909e-08	-2.24625e-08	-4.54631e-07	1.28607e-07	-3.26024e-07	-1.02041e-07	1.76120e-08	-8.44290e-08
27.992	6.62653e-07	-6.79916e-07	-1.72625e-08	1.56245e-07	-3.98810e-08	1.16364e-07	4.69803e-06	-7.74392e-07	3.92364e-06	4.82972e-07	-2.25394e-07	2.57577e-07	4.19770e-07	-1.26635e-07	2.93135e-07	-3.89944e-08	1.70711e-08	-2.19233e-08	-4.52994e-07	1.28144e-07	-3.24850e-07	-1.00541e-07	1.73531e-08	-8.31879e-08
28.017	6.61755e-07	-6.78994e-07	-1.72391e-08	1.56888e-07	-4.00451e-08	1.16843e-07	4.69082e-06	-7.73203e-07	3.91762e-06	4.83293e-07	-2.25544e-07	2.57749e-07	4.20403e-07	-1.26826e-07	2.93577e-07	-3.80287e-08	1.66483e-08	-2.13804e-08	-4.51347e-07	1.27678e-07	-3.23669e-07	-9.90265e-08	1.70917e-08	-8.19348e-08
28.041	6.60860e-07	-6.78076e-07	-1.72158e-08	1.57540e-07	-4.02115e-08	1.17328e-07	4.68360e-06	-7.72013e-07	3.91159e-06	4.83626e-07	-2.25700e-07	2.57927e-07	4.21045e-07	-1.27020e-07	2.94025e-07	-3.70562e-08	1.62226e-08	-2.08336e-08	-4.49689e-07	1.27209e-07	-3.22480e-07	-9.74976e-08	1.68278e-08	-8.06698e-08
28.066	6.59968e-07	-6.77161e-07	-1.71925e-08	1.58201e-07	-4.03802e-08	1.17821e-07	4.67638e-06	-7.70822e-07	3.90555e-06	4.83971e-07	-2.25860e-07	2.58110e-07	4.21696e-07	-1.27216e-07	2.94480e-07	-3.60771e-08	1.57939e-08	-2.02831e-08	-4.48022e-07	1.26737e-07	-3.21285e-07	-9.59544e-08	1.65615e-08	-7.93929e-08
28.090	6.59079e-07	-6.76249e-07	-1.71694e-08	1.58871e-07	-4.05512e-08	1.18319e-07	4.66914e-06	-7.69630e-07	3.89951e-06	4.84326e-07	-2.26026e-07	2.58300e-07	4.22357e-07	-1.27416e-07	2.94941e-07	-3.50913e-08	1.53624e-08	-1.97289e-08	-4.46345e-07	1.26263e-07	-3.20082e-07	-9.43970e-08	1.62927e-08	-7.81043e-08
28.115	6.58194e-07	-6.75340e-07	-1.71463e-08	1.59549e-07	-4.07244e-08	1.18825e-07	4.66191e-06	-7.68437e-07	3.89347e-06	4.84693e-07	-2.26197e-07	2.58495e-07	4.23027e-07	-1.27618e-07	2.95409e-07	-3.40989e-08	1.49279e-08	-1.91710e-08	-4.44658e-07	1.25786e-07	-3.18872e-07	-9.28254e-08	1.60214e-08	-7.68040e-08
28.140	6.57311e-07	-6.74434e-07	-1.71233e-08	1.60236e-07	-4.08998e-08	1.19337e-07	4.65466e-06	-7.67243e-07	3.88742e-06	4.85071e-07	-2.26374e-07	2.58697e-07	4.23707e-07	-1.27823e-07	2.95884e-07	-3.31001e-08	1.44906e-08	-1.86094e-08	-4.42961e-07	1.25306e-07	-3.17655e-07	-9.12397e-08	1.57477e-08	-7.54920e-08
28.164	6.56431e-07	-6.73532e-07	-1.71004e-08	1.60932e-07	-4.10774e-08	1.19855e-07	4.64742e-06	-7.66049e-07	3.88137e-06	4.85459e-07	-2.26555e-07	2.58904e-07	4.24396e-07	-1.28031e-07	2.96365e-07	-3.20947e-08	1.40505e-08	-1.80442e-08	-4.41254e-07	1.24823e-07	-3.16431e-07	-8.96400e-08	1.54716e-08	-7.41684e-08
28.189	6.55555e-07	-6.72633e-07	-1.70776e-08	1.61637e-07	-4.12573e-08	1.20380e-07	4.64017e-06	-7.64853e-07	3.87531e-06	4.85860e-07	-2.26742e-07	2.59118e-07	4.25095e-07	-1.28242e-07	2.96853e-07	-3.10828e-08	1.36075e-08	-1.74753e-08	-4.39538e-07	1.24337e-07	-3.15201e-07	-8.80264e-08	1.51931e-08	-7.28333e-08
28.213	6.54682e-07	-6.71737e-07	-1.70548e-08	1.62350e-07	-4.14393e-08	1.20911e-07	4.63291e-06	-7.63658e-07	3.86925e-06	4.86271e-07	-2.26934e-07	2.59337e-07	4.25803e-07	-1.28455e-07	2.97348e-07	-3.00646e-08	1.31618e-08	-1.69028e-08	-4.37812e-07	1.23849e-07	-3.13963e-07	-8.63989e-08	1.49122e-08	-7.14867e-08
28.238	6.53812e-07	-6.70845e-07	-1.70322e-08	1.63072e-07	-4.16236e-08	1.21449e-07	4.62565e-06	-7.62461e-07	3.86319e-06	4.86693e-07	-2.27131e-07	2.59562e-07	4.26521e-07	-1.28672e-07	2.97849e-07	-2.90399e-08	1.27132e-08	-1.63267e-08	-4.36076e-07	1.23358e-07	-3.12718e-07	-8.47576e-08	1.46289e-08	-7.01287e-08
28.262	6.52946e-07	-6.69956e-07	-1.70096e-08	1.63802e-07	-4.18100e-08	1.21992e-07	4.61839e-06	-7.61264e-07	3.85713e-06	4.87126e-07	-2.27333e-07	2.59793e-07	4.27247e-07	-1.28891e-07	2.98356e-07	-2.80090e-08	1.22618e-08	-1.57471e-08	-4.34332e-07	1.22865e-07	-3.11467e-07	-8.31027e-08	1.43433e-08	-6.87594e-08
28.287	6.52083e-07	-6.69070e-07	-1.69871e-08	1.64541e-07	-4.19986e-08	1.22543e-07	4.61112e-06	-7.60066e-07	3.85106e-06	4.87571e-07	-2.27540e-07	2.60030e-07	4.27983e-07	-1.29113e-07	2.98870e-07	-2.69717e-08	1.18077e-08	-1.51639e-08	-4.32577e-07	1.22368e-07	-3.10209e-07	-8.14340e-08	1.40553e-08	-6.73787e-08
28.312	6.51224e-07	-6.68188e-07	-1.69647e-08	1.65289e-07	-4.21894e-08	1.23099e-07	4.60386e-06	-7.58868e-07	3.84499e-06	4.88026e-07	-2.27753e-07	2.60273e-07	4.28729e-07	-1.29338e-07	2.99391e-07	-2.59282e-08	1.13509e-08	-1.45773e-08	-4.30814e-07	1.21869e-07	-3.08944e-07	-7.97519e-08	1.37650e-08	-6.59869e-08
28.336	6.50367e-07	-6.67310e-07	-1.69424e-08	1.66044e-07	-4.23823e-08	1.23662e-07	4.59659e-06	-7.57670e-07	3.83892e-06	4.88492e-07	-2.27971e-07	2.60522e-07	4.29483e-07	-1.29566e-07	2.99918e-07	-2.48784e-08	1.08914e-08	-1.39871e-08	-4.29041e-07	1.21368e-07	-3.07673e-07	-7.80562e-08	1.34723e-08	-6.45839e-08
28.361	6.49515e-07	-6.66435e-07	-1.69202e-08	1.66808e-07	-4.25773e-08	1.24231e-07	4.58931e-06	-7.56471e-07	3.83284e-06	4.88970e-07	-2.28193e-07	2.60776e-07	4.30247e-07	-1.29796e-07	3.00451e-07	-2.38226e-08	1.04291e-08	-1.33934e-08	-4.27259e-07	1.20864e-07	-3.06395e-07	-7.63472e-08	1.31773e-08	-6.31699e-08
28.385	6.48666e-07	-6.65564e-07	-1.68981e-08	1.67581e-07	-4.27744e-08	1.24806e-07	4.58204e-06	-7.55272e-07	3.82677e-06	4.89458e-07	-2.28421e-07	2.61037e-07	4.31020e-07	-1.30029e-07	3.00991e-07	-2.27605e-08	9.96418e-09	-1.27964e-08	-4.25468e-07	1.20357e-07	-3.05111e-07	-7.46248e-08	1.28800e-08	-6.17448e-08
28.410	6.47820e-07	-6.64696e-07	-1.68761e-08	1.68362e-07	-4.29737e-08	1.25388e-07	4.57476e-06	-7.54073e-07	3.82069e-06	4.89957e-07	-2.28654e-07	2.61303e-07	4.31802e-07	-1.30265e-07	3.01537e-07	-2.16924e-08	9.49658e-09	-1.21959e-08	-4.23668e-07	1.19848e-07	-3.03820e-07	-7.28893e-08	1.25805e-08	-6.03088e-08
28.434	6.46978e-07	-6.63832e-07	-1.68541e-08	1.69150e-07	-4.31751e-08	1.25975e-07	4.56749e-06	-7.52873e-07	3.81461e-06	4.90467e-07	-2.28892e-07	2.61575e-07	4.32593e-07	-1.30504e-07	3.02089e-07	-2.06183e-08	9.02634e-09	-1.15920e-08	-4.21859e-07	1.19336e-07	-3.02523e-07	-7.11405e-08	1.22787e-08	-5.88618e-08
28.459	6.46140e-07	-6.62972e-07	-1.68323e-08	1.69947e-07	-4.33785e-08	1.26569e-07	4.56021e-06	-7.51674e-07	3.80854e-06	4.90988e-07	-2.29135e-07	2.61853e-07	4.33393e-07	-1.30745e-07	3.02648e-07	-1.95382e-08	8.55347e-09	-1.09847e-08	-4.20041e-07	1.18822e-07	-3.01219e-07	-6.93787e-08	1.19746e-08	-5.74041e-08
28.484	6.45305e-07	-6.62115e-07	-1.68105e-08	1.70753e-07	-4.35840e-08	1.27169e-07	4.55293e-06	-7.50474e-07	3.80246e-06	4.91520e-07	-2.29384e-07	2.62137e-07	4.34202e-07	-1.30989e-07	3.03213e-07	-1.84521e-08	8.07800e-09	-1.03741e-08	-4.18214e-07	1.18305e-07	-2.99909e-07	-6.76039e-08	1.16682e-08	-5.59356e-08
28.508	6.44474e-07	-6.61263e-07	-1.67889e-08	1.71566e-07	-4.37916e-08	1.27774e-07	4.54565e-06	-7.49275e-07	3.79638e-06	4.92063e-07	-2.29637e-07	2.62426e-07	4.35020e-07	-1.31236e-07	3.03784e-07	-1.73600e-08	7.59993e-09	-9.76011e-09	-4.16379e-07	1.17786e-07	-2.98593e-07	-6.58161e-08	1.13597e-08	-5.44564e-08
28.533	6.43646e-07	-6.60414e-07	-1.67673e-08	1.72387e-07	-4.40012e-08	1.28386e-07	4.53838e-06	-7.48075e-07	3.79030e-06	4.92617e-07	-2.29895e-07	2.62721e-07	4.35847e-07	-1.31485e-07	3.04362e-07	-1.62622e-08	7.11930e-09	-9.14286e-09	-4.14535e-07	1.17265e-07	-2.97271e-07	-6.40155e-08	1.10489e-08	-5.29666e-08
28.557	6.42823e-07	-6.59569e-07	-1.67459e-08	1.73217e-07	-4.42129e-08	1.29004e-07	4.53110e-06	-7.46876e-07	3.78422e-06	4.93181e-07	-2.30159e-07	2.63022e-07	4.36683e-07	-1.31738e-07	3.04946e-07	-1.51584e-08	6.63611e-09	-8.52233e-09	-4.12683e-07	1.16741e-07	-2.95942e-07	-6.22022e-08	1.07359e-08	-5.14663e-08
28.582	6.42003e-07	-6.58727e-07	-1.67245e-08	1.74054e-07	-4.44266e-08	1.29627e-07	4.52382e-06	-7.45676e-07	3.77815e-06	4.93756e-07	-2.30427e-07	2.63329e-07	4.37528e-07	-1.31993e-07	3.05536e-07	-1.40489e-08	6.15038e-09	-7.89855e-09	-4.10822e-07	1.16214e-07	-2.94608e-07	-6.03762e-08	1.04208e-08	-4.99554e-08
28.606	6.41187e-07	-6.57890e-07	-1.67033e-08	1.74899e-07	-4.46423e-08	1.30257e-07	4.51655e-06	-7.44477e-07	3.77207e-06	4.94342e-07	-2.30701e-07	2.63642e-07	4.38382e-07	-1.32250e-07	3.06132e-07	-1.29337e-08	5.66215e-09	-7.27153e-09	-4.08953e-07	1.15685e-07	-2.93267e-07	-5.85376e-08	1.01034e-08	-4.84342e-08
28.631	6.40375e-07	-6.57057e-07	-1.66821e-08	1.75752e-07	-4.48601e-08	1.30892e-07	4.50928e-06	-7.43279e-07	3.76600e-06	4.94939e-07	-2.30979e-07	2.63960e-07	4.39245e-07	-1.32510e-07	3.06734e-07	-1.18127e-08	5.17141e-09	-6.64131e-09	-4.07075e-07	1.15154e-07	-2.91921e-07	-5.66865e-08	9.78394e-09	-4.69026e-08
28.656	6.39566e-07	-6.56227e-07	-1.66611e-08	1.76613e-07	-4.50798e-08	1.31533e-07	4.50201e-06	-7.42080e-07	3.75993e-06	4.95546e-07	-2.31262e-07	2.64284e-07	4.40116e-07	-1.32773e-07	3.07343e-07	-1.06861e-08	4.67820e-09	-6.00791e-09	-4.05189e-07	1.14621e-07	-2.90569e-07	-5.48230e-08	9.46230e-09	-4.53607e-08
28.680	6.38762e-07	-6.55402e-07	-1.66401e-08	1.77481e-07	-4.53015e-08	1.32180e-07	4.49474e-06	-7.40882e-07	3.75386e-06	4.96164e-07	-2.31551e-07	2.64613e-07	4.40997e-07	-1.33039e-07	3.07958e-07	-9.55387e-09	4.18252e-09	-5.37135e-09	-4.03295e-07	1.14085e-07	-2.89210e-07	-5.29471e-08	9.13853e-09	-4.38086e-08
28.705	6.37961e-07	-6.54581e-07	-1.66192e-08	1.78357e-07	-4.55251e-08	1.32832e-07	4.48747e-06	-7.39685e-07	3.74779e-06	4.96793e-07	-2.31844e-07	2.64949e-07	4.41886e-07	-1.33307e-07	3.08579e-07	-8.41605e-09	3.68440e-09	-4.73165e-09	-4.01393e-07	1.13547e-07	-2.87846e-07	-5.10590e-08	8.81265e-09	-4.22464e-08
28.729	6.37165e-07	-6.53763e-07	-1.65985e-08	1.79241e-07	-4.57508e-08	1.33491e-07	4.48021e-06	-7.38488e-07	3.74172e-06	4.97432e-07	-2.32143e-07	2.65289e-07	4.42784e-07	-1.33578e-07	3.09206e-07	-7.27270e-09	3.18386e-09	-4.08883e-09	-3.99483e-07	1.13007e-07	-2.86477e-07	-4.91587e-08	8.48466e-09	-4.06741e-08
28.754	6.36372e-07	-6.52950e-07	-1.65778e-08	1.80133e-07	-4.59783e-08	1.34155e-07	4.47295e-06	-7.37291e-07	3.73566e-06	4.98082e-07	-2.32446e-07	2.65636e-07	4.43690e-07	-1.33851e-07	3.09839e-07	-6.12386e-09	2.68092e-09	-3.44294e-09	-3.97565e-07	1.12464e-07	-2.85101e-07	-4.72463e-08	8.15459e-09	-3.90917e-08
28.778	6.35584e-07	-6.52141e-07	-1.65573e-08	1.81032e-07	-4.62078e-08	1.34824e-07	4.46570e-06	-7.36095e-07	3.72960e-06	4.98742e-07	-2.32754e-07	2.65988e-07	4.44605e-07	-1.34128e-07	3.10478e-07	-4.96956e-09	2.17559e-09	-2.79397e-09	-3.95640e-07	1.11919e-07	-2.83720e-07	-4.53219e-08	7.82244e-09	-3.74995e-08
28.803	6.34799e-07	-6.51336e-07	-1.65369e-08	1.81939e-07	-4.64392e-08	1.35499e-07	4.45845e-06	-7.34900e-07	3.72355e-06	4.99413e-07	-2.33067e-07	2.66346e-07	4.45529e-07	-1.34406e-07	3.11123e-07	-3.80986e-09	1.66789e-09	-2.14197e-09	-3.93706e-07	1.11372e-07	-2.82334e-07	-4.33856e-08	7.48824e-09	-3.58974e-08
28.828	6.34019e-07	-6.50536e-07	-1.65165e-08	1.82853e-07	-4.66725e-08	1.36180e-07	4.45120e-06	-7.33705e-07	3.71749e-06	5.00095e-07	-2.33385e-07	2.66710e-07	4.46461e-07	-1.34687e-07	3.11774e-07	-2.64479e-09	1.15784e-09	-1.48695e-09	-3.91765e-07	1.10823e-07	-2.80942e-07	-4.14375e-08	7.15199e-09	-3.42855e-08
28.852	6.33243e-07	-6.49739e-07	-1.64963e-08	1.83774e-07	-4.69077e-08	1.36867e-07	4.44396e-06	-7.32512e-07	3.71145e-06	5.00787e-07	-2.33708e-07	2.67079e-07	4.47402e-07	-1.34971e-07	3.12431e-07	-1.47440e-09	6.45466e-10	-8.28931e-10	-3.89816e-07	1.10272e-07	-2.79544e-07	-3.94775e-08	6.81372e-09	-3.26638e-08
28.877	6.32471e-07	-6.48947e-07	-1.64762e-08	1.84703e-07	-4.71448e-08	1.37558e-07	4.43672e-06	-7.31319e-07	3.70540e-06	5.01489e-07	-2.34036e-07	2.67453e-07	4.48351e-07	-1.35258e-07	3.13094e-07	-2.98724e-10	1.30776e-10	-1.67948e-10	-3.87860e-07	1.09719e-07	-2.78141e-07	-3.75060e-08	6.47343e-09	-3.10325e-08
28.901	6.31703e-07	-6.48159e-07	-1.64562e-08	1.85639e-07	-4.73838e-08	1.38256e-07	4.42949e-06	-7.30127e-07	3.69936e-06	5.02202e-07	-2.34369e-07	2.67834e-07	4.49309e-07	-1.35547e-07	3.13763e-07	8.82189e-10	-3.86207e-10	4.95982e-10	-3.85896e-07	1.09163e-07	-2.76733e-07	-3.55228e-08	6.13114e-09	-2.93917e-08
28.926	6.30939e-07	-6.47375e-07	-1.64363e-08	1.86583e-07	-4.76246e-08	1.38958e-07	4.42226e-06	-7.28936e-07	3.69333e-06	5.02926e-07	-2.34706e-07	2.68219e-07	4.50276e-07	-1.35838e-07	3.14437e-07	2.06830e-09	-9.05466e-10	1.16283e-09	-3.83925e-07	1.08605e-07	-2.75320e-07	-3.35282e-08	5.78687e-09	-2.77413e-08
28.951	6.30179e-07	-6.46596e-07	-1.64165e-08	1.87534e-07	-4.78673e-08	1.39666e-07	4.41505e-06	-7.27746e-07	3.68730e-06	5.03659e-07	-2.35049e-07	2.68611e-07	4.51250e-07	-1.36132e-07	3.15118e-07	3.25956e-09	-1.42698e-09	1.83258e-09	-3.81947e-07	1.08046e-07	-2.73901e-07	-3.15221e-08	5.44063e-09	-2.60815e-08
28.975	6.29424e-07	-6.45821e-07	-1.63968e-08	1.88491e-07	-4.81118e-08	1.40380e-07	4.40783e-06	-7.26557e-07	3.68128e-06	5.04404e-07	-2.35396e-07	2.69008e-07	4.52234e-07	-1.36429e-07	3.15805e-07	4.45594e-09	-1.95074e-09	2.50521e-09	-3.79961e-07	1.07484e-07	-2.72477e-07	-2.95047e-08	5.09243e-09	-2.44123e-08
29.000	6.28673e-07	-6.45050e-07	-1.63773e-08	1.89456e-07	-4.83581e-08	1.41098e-07	4.40063e-06	-7.25369e-07	3.67526e-06	5.05158e-07	-2.35748e-07	2.69410e-07	4.53225e-07	-1.36728e-07	3.16497e-07	5.65739e-09	-2.47671e-09	3.18068e-09	-3.77969e-07	1.06920e-07	-2.71048e-07	-2.74761e-08	4.74230e-09	-2.27338e-08
29.024	6.27926e-07	-6.44284e-07	-1.63578e-08	1.90429e-07	-4.86062e-08	1.41822e-07	4.39343e-06	-7.24183e-07	3.66924e-06	5.05923e-07	-2.36105e-07	2.69818e-07	4.54225e-07	-1.37030e-07	3.17195e-07	6.86387e-09	-3.00488e-09	3.85898e-09	-3.75969e-07	1.06355e-07	-2.69614e-07	-2.54363e-08	4.39024e-09	-2.10461e-08
29.049	6.27184e-07	-6.43522e-07	-1.63385e-08	1.91408e-07	-4.88562e-08	1.42552e-07	4.38624e-06	-7.22997e-07	3.66324e-06	5.06698e-07	-2.36467e-07	2.70231e-07	4.55233e-07	-1.37334e-07	3.17899e-07	8.07533e-09	-3.53524e-09	4.54009e-09	-3.73962e-07	1.05787e-07	-2.68175e-07	-2.33855e-08	4.03627e-09	-1.93492e-08
29.073	6.26446e-07	-6.42765e-07	-1.63193e-08	1.92394e-07	-4.91079e-08	1.43286e-07	4.37905e-06	-7.21813e-07	3.65724e-06	5.07483e-07	-2.36833e-07	2.70650e-07	4.56249e-07	-1.37640e-07	3.18609e-07	9.29174e-09	-4.06777e-09	5.22397e-09	-3.71949e-07	1.05218e-07	-2.66731e-07	-2.13236e-08	3.68040e-09	-1.76432e-08
29.098	6.25712e-07	-6.42012e-07	-1.63001e-08	1.93387e-07	-4.93614e-08	1.44026e-07	4.37188e-06	-7.20631e-07	3.65125e-06	5.08279e-07	-2.37204e-07	2.71074e-07	4.57274e-07	-1.37949e-07	3.19324e-07	1.05130e-08	-4.60243e-09	5.91061e-09	-3.69928e-07	1.04646e-07	-2.65282e-07	-1.92509e-08	3.32266e-09	-1.59283e-08
29.123	6.24983e-07	-6.41264e-07	-1.62811e-08	1.94387e-07	-4.96166e-08	1.44770e-07	4.36471e-06	-7.19449e-07	3.64526e-06	5.09084e-07	-2.37581e-07	2.71504e-07	4.58307e-07	-1.38261e-07	3.20046e-07	1.17392e-08	-5.13923e-09	6.59999e-09	-3.67901e-07	1.04073e-07	-2.63829e-07	-1.71674e-08	2.96305e-09	-1.42044e-08
29.147	6.24258e-07	-6.40520e-07	-1.62623e-08	1.95394e-07	-4.98736e-08	1.45520e-07	4.35755e-06	-7.18269e-07	3.63928e-06	5.09900e-07	-2.37961e-07	2.71939e-07	4.59347e-07	-1.38575e-07	3.20772e-07	1.29702e-08	-5.67814e-09	7.29207e-09	-3.65868e-07	1.03497e-07	-2.62370e-07	-1.50732e-08	2.60159e-09	-1.24716e-08
29.172	6.23538e-07	-6.39781e-07	-1.62435e-08	1.96407e-07	-5.01323e-08	1.46275e-07	4.35040e-06	-7.17091e-07	3.63331e-06	5.10727e-07	-2.38347e-07	2.72380e-07	4.60396e-07	-1.38891e-07	3.21505e-07	1.42060e-08	-6.21913e-09	7.98684e-09	-3.63828e-07	1.02920e-07	-2.60907e-07	-1.29683e-08	2.23829e-09	-1.07300e-08
29.196	6.22822e-07	-6.39047e-07	-1.62249e-08	1.97428e-07	-5.03927e-08	1.47035e-07	4.34327e-06	-7.15914e-07	3.62735e-06	5.11563e-07	-2.38737e-07	2.72826e-07	4.61453e-07	-1.39210e-07	3.22243e-07	1.54465e-08	-6.76221e-09	8.68427e-09	-3.61781e-07	1.02341e-07	-2.59440e-07	-1.08529e-08	1.87318e-09	-8.97971e-09
29.221	6.22111e-07	-6.38317e-07	-1.62063e-08	1.98455e-07	-5.06549e-08	1.47800e-07	4.33614e-06	-7.14739e-07	3.62140e-06	5.12409e-07	-2.39132e-07	2.73277e-07	4.62519e-07	-1.39532e-07	3.22987e-07	1.66917e-08	-7.30733e-09	9.38434e-09	-3.59728e-07	1.01761e-07	-2.57967e-07	-8.72702e-09	1.50626e-09	-7.22076e-09
29.245	6.21404e-07	-6.37592e-07	-1.61879e-08	1.99488e-07	-5.09187e-08	1.48570e-07	4.32902e-06	-7.13566e-07	3.61545e-06	5.13265e-07	-2.39532e-07	2.73734e-07	4.63592e-07	-1.39855e-07	3.23736e-07	1.79415e-08	-7.85449e-09	1.00870e-08	-3.57669e-07	1.01178e-07	-2.56491e-07	-6.59079e-09	1.13755e-09	-5.45323e-09
29.270	6.20701e-07	-6.36871e-07	-1.61696e-08	2.00528e-07	-5.11842e-08	1.49344e-07	4.32191e-06	-7.12394e-07	3.60952e-06	5.14132e-07	-2.39936e-07	2.74196e-07	4.64673e-07	-1.40181e-07	3.24491e-07	1.91960e-08	-8.40367e-09	1.07923e-08	-3.55603e-07	1.00594e-07	-2.55009e-07	-4.44427e-09	7.67069e-10	-3.67720e-09
29.295	6.20004e-07	-6.36155e-07	-1.61514e-08	2.01575e-07	-5.14514e-08	1.50124e-07	4.31481e-06	-7.11224e-07	3.60359e-06	5.15008e-07	-2.40345e-07	2.74663e-07	4.65762e-07	-1.40510e-07	3.25252e-07	2.04550e-08	-8.95485e-09	1.15001e-08	-3.53531e-07	1.00008e-07	-2.53524e-07	-2.28757e-09	3.94828e-10	-1.89274e-09
29.319	6.19311e-07	-6.35444e-07	-1.61334e-08	2.02629e-07	-5.17202e-08	1.50908e-07	4.30773e-06	-7.10056e-07	3.59767e-06	5.15895e-07	-2.40759e-07	2.75136e-07	4.66859e-07	-1.40841e-07	3.26018e-07	2.17186e-08	-9.50801e-09	1.22105e-08	-3.51454e-07	9.94199e-08	-2.52034e-07	-1.20756e-10	2.08421e-11	-9.99136e-11
29.344	6.18622e-07	-6.34737e-07	-1.61154e-08	2.03688e-07	-5.19907e-08	1.51698e-07	4.30065e-06	-7.08890e-07	3.59176e-06	5.16791e-07	-2.41177e-07	2.75614e-07	4.67964e-07	-1.41174e-07	3.26789e-07	2.29866e-08	-1.00631e-08	1.29235e-08	-3.49370e-07	9.88304e-08	-2.50539e-07	2.05607e-09	-3.54872e-10	1.70120e-09
29.368	6.17938e-07	-6.34036e-07	-1.60976e-08	2.04754e-07	-5.22629e-08	1.52492e-07	4.29359e-06	-7.07726e-07	3.58586e-06	5.17697e-07	-2.41600e-07	2.76097e-07	4.69076e-07	-1.41510e-07	3.27566e-07	2.42591e-08	-1.06202e-08	1.36389e-08	-3.47280e-07	9.82393e-08	-2.49041e-07	4.24283e-09	-7.32300e-10	3.51053e-09
29.393	6.17259e-07	-6.33339e-07	-1.60799e-08	2.05827e-07	-5.25366e-08	1.53290e-07	4.28654e-06	-7.06564e-07	3.57997e-06	5.18613e-07	-2.42027e-07	2.76586e-07	4.70197e-07	-1.41848e-07	3.28349e-07	2.55360e-08	-1.11792e-08	1.43567e-08	-3.45185e-07	9.76465e-08	-2.47538e-07	6.43942e-09	-1.11143e-09	5.32800e-09
29.417	6.16584e-07	-6.32647e-07	-1.60624e-08	2.06906e-07	-5.28120e-08	1.54094e-07	4.27950e-06	-7.05404e-07	3.57410e-06	5.19539e-07	-2.42460e-07	2.77080e-07	4.71325e-07	-1.42188e-07	3.29137e-07	2.68172e-08	-1.17401e-08	1.50771e-08	-3.43083e-07	9.70521e-08	-2.46031e-07	8.64577e-09	-1.49224e-09	7.15353e-09
29.442	6.15914e-07	-6.31959e-07	-1.60449e-08	2.07991e-07	-5.30889e-08	1.54902e-07	4.27248e-06	-7.04246e-07	3.56823e-06	5.20475e-07	-2.42896e-07	2.77579e-07	4.72461e-07	-1.42531e-07	3.29930e-07	2.81028e-08	-1.23029e-08	1.57999e-08	-3.40977e-07	9.64561e-08	-2.44520e-07	1.08618e-08	-1.87471e-09	8.98707e-09
29.467	6.15249e-07	-6.31277e-07	-1.60276e-08	2.09082e-07	-5.33674e-08	1.55714e-07	4.26546e-06	-7.03090e-07	3.56237e-06	5.21421e-07	-2.43338e-07	2.78083e-07	4.73605e-07	-1.42876e-07	3.30729e-07	2.93926e-08	-1.28676e-08	1.65250e-08	-3.38864e-07	9.58586e-08	-2.43006e-07	1.30874e-08	-2.25884e-09	1.08285e-08
29.491	6.14589e-07	-6.30599e-07	-1.60104e-08	2.10179e-07	-5.36475e-08	1.56532e-07	4.25847e-06	-7.01937e-07	3.55653e-06	5.22376e-07	-2.43784e-07	2.78593e-07	4.74756e-07	-1.43223e-07	3.31533e-07	3.06867e-08	-1.34341e-08	1.72526e-08	-3.36746e-07	9.52594e-08	-2.41487e-07	1.53224e-08	-2.64461e-09	1.26778e-08
29.516	6.13933e-07	-6.29927e-07	-1.59933e-08	2.11283e-07	-5.39292e-08	1.57353e-07	4.25148e-06	-7.00785e-07	3.55070e-06	5.23342e-07	-2.44234e-07	2.79107e-07	4.75915e-07	-1.43573e-07	3.32342e-07	3.19850e-08	-1.40025e-08	1.79825e-08	-3.34623e-07	9.46588e-08	-2.39964e-07	1.75669e-08	-3.03200e-09	1.45349e-08
29.540	6.13282e-07	-6.29259e-07	-1.59763e-08	2.12392e-07	-5.42124e-08	1.58180e-07	4.24451e-06	-6.99637e-07	3.54488e-06	5.24316e-07	-2.44689e-07	2.79627e-07	4.77082e-07	-1.43925e-07	3.33157e-07	3.32875e-08	-1.45727e-08	1.87148e-08	-3.32494e-07	9.40566e-08	-2.38438e-07	1.98207e-08	-3.42100e-09	1.63997e-08
29.565	6.12636e-07	-6.28596e-07	-1.59595e-08	2.13508e-07	-5.44971e-08	1.59011e-07	4.23756e-06	-6.98490e-07	3.53907e-06	5.25301e-07	-2.45149e-07	2.80153e-07	4.78256e-07	-1.44279e-07	3.33977e-07	3.45940e-08	-1.51447e-08	1.94494e-08	-3.30360e-07	9.34530e-08	-2.36907e-07	2.20837e-08	-3.81159e-09	1.82721e-08
29.590	6.11995e-07	-6.27938e-07	-1.59428e-08	2.14629e-07	-5.47833e-08	1.59846e-07	4.23062e-06	-6.97346e-07	3.53327e-06	5.26295e-07	-2.45613e-07	2.80683e-07	4.79438e-07	-1.44636e-07	3.34802e-07	3.59047e-08	-1.57185e-08	2.01862e-08	-3.28221e-07	9.28479e-08	-2.35373e-07	2.43559e-08	-4.20376e-09	2.01521e-08
29.614	6.11359e-07	-6.27285e-07	-1.59262e-08	2.15756e-07	-5.50711e-08	1.60685e-07	4.22369e-06	-6.96205e-07	3.52749e-06	5.27299e-07	-2.46081e-07	2.81218e-07	4.80627e-07	-1.44995e-07	3.35633e-07	3.72194e-08	-1.62940e-08	2.09254e-08	-3.26077e-07	9.22413e-08	-2.33836e-07	2.66371e-08	-4.59748e-09	2.20396e-08
29.639	6.10727e-07	-6.26637e-07	-1.59098e-08	2.16890e-07	-5.53603e-08	1.61529e-07	4.21678e-06	-6.95066e-07	3.52172e-06	5.28313e-07	-2.46554e-07	2.81759e-07	4.81824e-07	-1.45356e-07	3.36468e-07	3.85381e-08	-1.68713e-08	2.16667e-08	-3.23928e-07	9.16333e-08	-2.32295e-07	2.89272e-08	-4.99276e-09	2.39345e-08
29.663	6.10101e-07	-6.25994e-07	-1.58935e-08	2.18029e-07	-5.56511e-08	1.62378e-07	4.20989e-06	-6.93930e-07	3.51596e-06	5.29336e-07	-2.47031e-07	2.82304e-07	4.83028e-07	-1.45719e-07	3.37309e-07	3.98607e-08	-1.74503e-08	2.24104e-08	-3.21774e-07	9.10240e-08	-2.30750e-07	3.12262e-08	-5.38957e-09	2.58367e-08
29.688	6.09479e-07	-6.25356e-07	-1.58773e-08	2.19173e-07	-5.59433e-08	1.63230e-07	4.20301e-06	-6.92796e-07	3.51022e-06	5.30368e-07	-2.47513e-07	2.82855e-07	4.84240e-07	-1.46084e-07	3.38155e-07	4.11873e-08	-1.80311e-08	2.31562e-08	-3.19615e-07	9.04133e-08	-2.29202e-07	3.35341e-08	-5.78789e-09	2.77462e-08
29.712	6.08862e-07	-6.24723e-07	-1.58612e-08	2.20324e-07	-5.62369e-08	1.64087e-07	4.19615e-06	-6.91665e-07	3.50449e-06	5.31411e-07	-2.48000e-07	2.83411e-07	4.85459e-07	-1.46452e-07	3.39007e-07	4.25177e-08	-1.86135e-08	2.39042e-08	-3.17451e-07	8.98012e-08	-2.27650e-07	3.58506e-08	-6.18771e-09	2.96629e-08
29.737	6.08250e-07	-6.24095e-07	-1.58452e-08	2.21480e-07	-5.65320e-08	1.64948e-07	4.18931e-06	-6.90537e-07	3.49877e-06	5.32462e-07	-2.48490e-07	2.83972e-07	4.86685e-07	-1.46822e-07	3.39863e-07	4.38520e-08	-1.91977e-08	2.46543e-08	-3.15283e-07	8.91878e-08	-2.26095e-07	3.81757e-08	-6.58902e-09	3.15867e-08
29.762	6.07643e-07	-6.23473e-07	-1.58294e-08	2.22642e-07	-5.68286e-08	1.65813e-07	4.18248e-06	-6.89412e-07	3.49307e-06	5.33523e-07	-2.48986e-07	2.84538e-07	4.87919e-07	-1.47194e-07	3.40724e-07	4.51901e-08	-1.97834e-08	2.54066e-08	-3.13110e-07	8.85731e-08	-2.24537e-07	4.05093e-08	-6.99180e-09	3.35175e-08
29.786	6.07041e-07	-6.22855e-07	-1.58138e-08	2.23809e-07	-5.71265e-08	1.66683e-07	4.17567e-06	-6.88290e-07	3.48738e-06	5.34594e-07	-2.49485e-07	2.85108e-07	4.89159e-07	-1.47569e-07	3.41591e-07	4.65319e-08	-2.03709e-08	2.61610e-08	-3.10932e-07	8.79571e-08	-2.22975e-07	4.28514e-08	-7.39603e-09	3.54554e-08
29.811	6.06444e-07	-6.22242e-07	-1.57982e-08	2.24982e-07	-5.74259e-08	1.67556e-07	4.16888e-06	-6.87170e-07	3.48171e-06	5.35674e-07	-2.49989e-07	2.85684e-07	4.90407e-07	-1.47945e-07	3.42462e-07	4.78775e-08	-2.09599e-08	2.69175e-08	-3.08750e-07	8.73398e-08	-2.21410e-07	4.52018e-08	-7.80171e-09	3.74001e-08
29.835	6.05852e-07	-6.21635e-07	-1.57828e-08	2.26160e-07	-5.77266e-08	1.68434e-07	4.16211e-06	-6.86054e-07	3.47606e-06	5.36763e-07	-2.50498e-07	2.86265e-07	4.91663e-07	-1.48324e-07	3.43339e-07	4.92267e-08	-2.15506e-08	2.76761e-08	-3.06564e-07	8.67214e-08	-2.19842e-07	4.75605e-08	-8.20881e-09	3.93517e-08
29.860	6.05265e-07	-6.21033e-07	-1.57675e-08	2.27344e-07	-5.80287e-08	1.69315e-07	4.15536e-06	-6.84941e-07	3.47042e-06	5.37862e-07	-2.51010e-07	2.86851e-07	4.92925e-07	-1.48705e-07	3.44221e-07	5.05796e-08	-2.21429e-08	2.84367e-08	-3.04373e-07	8.61017e-08	-2.18271e-07	4.99274e-08	-8.61733e-09	4.13100e-08
[truncated: 6 more rows]
