# Supplementary material for: Effects of ischemic preconditioning on lower-limb anaerobic performance and neuromuscular adaptations
Source: PeerJ. 2026 Jun 8;14:e21296. doi: 10.7717/peerj.21296 (PMC13256049; doi:10.7717/peerj.21296)
Supplement: Supplemental Information 1 [file peerj-14-21296-s001.zip › Fnirs_hbo/13.csv]

	1	1	1	1	1	1	1	1	1	1	1	1	1	1	1	1	1	1	1	1	1	1	1	1
time	HRF HbO,1,1	HRF HbR,1,1	HRF HbT,1,1	HRF HbO,1,2	HRF HbR,1,2	HRF HbT,1,2	HRF HbO,1,3	HRF HbR,1,3	HRF HbT,1,3	HRF HbO,1,4	HRF HbR,1,4	HRF HbT,1,4	HRF HbO,2,5	HRF HbR,2,5	HRF HbT,2,5	HRF HbO,2,6	HRF HbR,2,6	HRF HbT,2,6	HRF HbO,2,7	HRF HbR,2,7	HRF HbT,2,7	HRF HbO,2,8	HRF HbR,2,8	HRF HbT,2,8
-1.991	-1.60071e-07	3.11342e-08	-1.28937e-07	6.65614e-08	-3.50256e-09	6.30588e-08	-5.99333e-08	3.48609e-08	-2.50724e-08	-4.04253e-08	2.73152e-08	-1.31100e-08	1.38724e-07	-2.19568e-07	-8.08433e-08	-6.33184e-08	1.64783e-08	-4.68401e-08	-8.26088e-08	1.21686e-08	-7.04402e-08	-5.10334e-08	8.11563e-09	-4.29178e-08
-1.966	-1.56534e-07	3.04463e-08	-1.26088e-07	6.42566e-08	-3.38128e-09	6.08753e-08	-5.85699e-08	3.40678e-08	-2.45020e-08	-3.95573e-08	2.67287e-08	-1.28285e-08	1.34687e-07	-2.13867e-07	-7.91802e-08	-6.17421e-08	1.60681e-08	-4.56740e-08	-7.99785e-08	1.17811e-08	-6.81973e-08	-4.98966e-08	7.93484e-09	-4.19617e-08
-1.942	-1.52979e-07	2.97549e-08	-1.23225e-07	6.19748e-08	-3.26121e-09	5.87136e-08	-5.72009e-08	3.32716e-08	-2.39293e-08	-3.86837e-08	2.61384e-08	-1.25452e-08	1.30669e-07	-2.08172e-07	-7.75026e-08	-6.01649e-08	1.56576e-08	-4.45073e-08	-7.73681e-08	1.13966e-08	-6.59715e-08	-4.87551e-08	7.75332e-09	-4.10018e-08
-1.917	-1.49406e-07	2.90598e-08	-1.20346e-07	5.97160e-08	-3.14235e-09	5.65737e-08	-5.58264e-08	3.24721e-08	-2.33543e-08	-3.78044e-08	2.55443e-08	-1.22601e-08	1.26672e-07	-2.02482e-07	-7.58103e-08	-5.85867e-08	1.52469e-08	-4.33398e-08	-7.47778e-08	1.10151e-08	-6.37627e-08	-4.76090e-08	7.57106e-09	-4.00380e-08
-1.892	-1.45814e-07	2.83612e-08	-1.17453e-07	5.74804e-08	-3.02471e-09	5.44557e-08	-5.44463e-08	3.16693e-08	-2.27770e-08	-3.69195e-08	2.49464e-08	-1.19731e-08	1.22695e-07	-1.96798e-07	-7.41036e-08	-5.70078e-08	1.48360e-08	-4.21718e-08	-7.22076e-08	1.06365e-08	-6.15711e-08	-4.64582e-08	7.38805e-09	-3.90702e-08
-1.868	-1.42203e-07	2.76589e-08	-1.14545e-07	5.52680e-08	-2.90829e-09	5.23597e-08	-5.30607e-08	3.08634e-08	-2.21973e-08	-3.60290e-08	2.43447e-08	-1.16843e-08	1.18737e-07	-1.91120e-07	-7.23824e-08	-5.54279e-08	1.44248e-08	-4.10031e-08	-6.96577e-08	1.02609e-08	-5.93968e-08	-4.53027e-08	7.20429e-09	-3.80984e-08
-1.843	-1.38575e-07	2.69531e-08	-1.11621e-07	5.30789e-08	-2.79309e-09	5.02858e-08	-5.16696e-08	3.00543e-08	-2.16154e-08	-3.51330e-08	2.37392e-08	-1.13937e-08	1.14801e-07	-1.85447e-07	-7.06467e-08	-5.38473e-08	1.40135e-08	-3.98338e-08	-6.71281e-08	9.88824e-09	-5.72399e-08	-4.41424e-08	7.01978e-09	-3.71226e-08
-1.819	-1.34927e-07	2.62437e-08	-1.08684e-07	5.09132e-08	-2.67913e-09	4.82341e-08	-5.02731e-08	2.92419e-08	-2.10312e-08	-3.42313e-08	2.31300e-08	-1.11013e-08	1.10884e-07	-1.79781e-07	-6.88967e-08	-5.22659e-08	1.36019e-08	-3.86640e-08	-6.46189e-08	9.51863e-09	-5.51003e-08	-4.29773e-08	6.83450e-09	-3.61428e-08
-1.794	-1.31262e-07	2.55307e-08	-1.05731e-07	4.87710e-08	-2.56641e-09	4.62046e-08	-4.88711e-08	2.84264e-08	-2.04446e-08	-3.33240e-08	2.25169e-08	-1.08071e-08	1.06989e-07	-1.74121e-07	-6.71324e-08	-5.06838e-08	1.31902e-08	-3.74936e-08	-6.21303e-08	9.15203e-09	-5.29782e-08	-4.18074e-08	6.64846e-09	-3.51590e-08
-1.769	-1.27578e-07	2.48142e-08	-1.02764e-07	4.66524e-08	-2.45492e-09	4.41975e-08	-4.74636e-08	2.76078e-08	-1.98559e-08	-3.24111e-08	2.19001e-08	-1.05110e-08	1.03113e-07	-1.68467e-07	-6.53538e-08	-4.91009e-08	1.27783e-08	-3.63227e-08	-5.96622e-08	8.78847e-09	-5.08737e-08	-4.06327e-08	6.46164e-09	-3.41710e-08
-1.745	-1.23876e-07	2.40941e-08	-9.97816e-08	4.45574e-08	-2.34468e-09	4.22127e-08	-4.60508e-08	2.67860e-08	-1.92648e-08	-3.14927e-08	2.12795e-08	-1.02132e-08	9.92588e-08	-1.62820e-07	-6.35609e-08	-4.75174e-08	1.23662e-08	-3.51513e-08	-5.72147e-08	8.42795e-09	-4.87867e-08	-3.94530e-08	6.27404e-09	-3.31790e-08
-1.720	-1.20155e-07	2.33705e-08	-9.67848e-08	4.24861e-08	-2.23569e-09	4.02504e-08	-4.46325e-08	2.59610e-08	-1.86715e-08	-3.05687e-08	2.06552e-08	-9.91352e-09	9.54251e-08	-1.57179e-07	-6.17538e-08	-4.59333e-08	1.19539e-08	-3.39794e-08	-5.47880e-08	8.07049e-09	-4.67175e-08	-3.82684e-08	6.08567e-09	-3.21828e-08
-1.696	-1.16417e-07	2.26433e-08	-9.37734e-08	4.04386e-08	-2.12794e-09	3.83107e-08	-4.32089e-08	2.51330e-08	-1.80759e-08	-2.96392e-08	2.00271e-08	-9.61207e-09	9.16123e-08	-1.51545e-07	-5.99327e-08	-4.43486e-08	1.15415e-08	-3.28071e-08	-5.23821e-08	7.71609e-09	-4.46660e-08	-3.70789e-08	5.89650e-09	-3.11824e-08
-1.671	-1.12660e-07	2.19127e-08	-9.07474e-08	3.84150e-08	-2.02146e-09	3.63936e-08	-4.17800e-08	2.43018e-08	-1.74782e-08	-2.87041e-08	1.93953e-08	-9.30883e-09	8.78205e-08	-1.45918e-07	-5.80974e-08	-4.27633e-08	1.11289e-08	-3.16344e-08	-4.99971e-08	7.36477e-09	-4.26323e-08	-3.58844e-08	5.70654e-09	-3.01778e-08
-1.647	-1.08885e-07	2.11785e-08	-8.77068e-08	3.64154e-08	-1.91623e-09	3.44991e-08	-4.03457e-08	2.34675e-08	-1.68781e-08	-2.77635e-08	1.87597e-08	-9.00379e-09	8.40498e-08	-1.40298e-07	-5.62480e-08	-4.11775e-08	1.07162e-08	-3.04612e-08	-4.76331e-08	7.01654e-09	-4.06165e-08	-3.46848e-08	5.51578e-09	-2.91691e-08
-1.622	-1.05092e-07	2.04407e-08	-8.46517e-08	3.44397e-08	-1.81227e-09	3.26275e-08	-3.89061e-08	2.26302e-08	-1.62759e-08	-2.68174e-08	1.81204e-08	-8.69696e-09	8.03003e-08	-1.34685e-07	-5.43847e-08	-3.95911e-08	1.03034e-08	-2.92877e-08	-4.52901e-08	6.67141e-09	-3.86187e-08	-3.34802e-08	5.32422e-09	-2.81560e-08
-1.597	-1.01282e-07	1.96995e-08	-8.15821e-08	3.24882e-08	-1.70958e-09	3.07786e-08	-3.74612e-08	2.17897e-08	-1.56714e-08	-2.58658e-08	1.74774e-08	-8.38835e-09	7.65721e-08	-1.29080e-07	-5.25074e-08	-3.80043e-08	9.89044e-09	-2.81139e-08	-4.29682e-08	6.32939e-09	-3.66388e-08	-3.22705e-08	5.13185e-09	-2.71387e-08
-1.573	-9.74527e-08	1.89548e-08	-7.84979e-08	3.05608e-08	-1.60816e-09	2.89527e-08	-3.60110e-08	2.09462e-08	-1.50648e-08	-2.49087e-08	1.68307e-08	-8.07796e-09	7.28652e-08	-1.23481e-07	-5.06162e-08	-3.64171e-08	9.47737e-09	-2.69397e-08	-4.06676e-08	5.99050e-09	-3.46771e-08	-3.10557e-08	4.93866e-09	-2.61171e-08
-1.548	-9.36060e-08	1.82066e-08	-7.53994e-08	2.86577e-08	-1.50801e-09	2.71497e-08	-3.45557e-08	2.00997e-08	-1.44560e-08	-2.39461e-08	1.61803e-08	-7.76579e-09	6.91798e-08	-1.17891e-07	-4.87112e-08	-3.48295e-08	9.06420e-09	-2.57653e-08	-3.83882e-08	5.65474e-09	-3.27335e-08	-2.98357e-08	4.74465e-09	-2.50911e-08
-1.524	-8.97413e-08	1.74549e-08	-7.22864e-08	2.67789e-08	-1.40915e-09	2.53697e-08	-3.30951e-08	1.92501e-08	-1.38449e-08	-2.29780e-08	1.55262e-08	-7.45184e-09	6.55159e-08	-1.12308e-07	-4.67924e-08	-3.32415e-08	8.65094e-09	-2.45906e-08	-3.61303e-08	5.32213e-09	-3.08081e-08	-2.86106e-08	4.54982e-09	-2.40607e-08
-1.499	-8.58588e-08	1.66998e-08	-6.91591e-08	2.49244e-08	-1.31156e-09	2.36129e-08	-3.16293e-08	1.83976e-08	-1.32318e-08	-2.20045e-08	1.48684e-08	-7.13613e-09	6.18736e-08	-1.06733e-07	-4.48599e-08	-3.16532e-08	8.23760e-09	-2.34156e-08	-3.38937e-08	4.99268e-09	-2.89010e-08	-2.73802e-08	4.35415e-09	-2.30260e-08
-1.475	-8.19586e-08	1.59411e-08	-6.60174e-08	2.30944e-08	-1.21527e-09	2.18792e-08	-3.01584e-08	1.75420e-08	-1.26164e-08	-2.10255e-08	1.42069e-08	-6.81864e-09	5.82531e-08	-1.01167e-07	-4.29136e-08	-3.00646e-08	7.82417e-09	-2.22405e-08	-3.16786e-08	4.66639e-09	-2.70123e-08	-2.61445e-08	4.15765e-09	-2.19869e-08
-1.450	-7.80406e-08	1.51791e-08	-6.28615e-08	2.12890e-08	-1.12026e-09	2.01687e-08	-2.86823e-08	1.66834e-08	-1.19989e-08	-2.00411e-08	1.35417e-08	-6.49940e-09	5.46543e-08	-9.56081e-08	-4.09537e-08	-2.84758e-08	7.41069e-09	-2.10651e-08	-2.94852e-08	4.34328e-09	-2.51419e-08	-2.49035e-08	3.96030e-09	-2.09432e-08
-1.425	-7.41049e-08	1.44136e-08	-5.96913e-08	1.95080e-08	-1.02654e-09	1.84815e-08	-2.72011e-08	1.58219e-08	-1.13793e-08	-1.90513e-08	1.28729e-08	-6.17839e-09	5.10774e-08	-9.00577e-08	-3.89803e-08	-2.68868e-08	6.99714e-09	-1.98896e-08	-2.73134e-08	4.02337e-09	-2.32900e-08	-2.36572e-08	3.76211e-09	-1.98951e-08
-1.401	-7.01515e-08	1.36446e-08	-5.65069e-08	1.77518e-08	-9.34126e-10	1.68176e-08	-2.57148e-08	1.49573e-08	-1.07575e-08	-1.80561e-08	1.22004e-08	-5.85564e-09	4.75225e-08	-8.45158e-08	-3.69933e-08	-2.52975e-08	6.58355e-09	-1.87140e-08	-2.51633e-08	3.70665e-09	-2.14566e-08	-2.24056e-08	3.56307e-09	-1.88425e-08
-1.376	-6.61806e-08	1.28723e-08	-5.33083e-08	1.60202e-08	-8.43008e-10	1.51772e-08	-2.42235e-08	1.40899e-08	-1.01336e-08	-1.70554e-08	1.15243e-08	-5.53113e-09	4.39896e-08	-7.89825e-08	-3.49929e-08	-2.37081e-08	6.16992e-09	-1.75382e-08	-2.30350e-08	3.39315e-09	-1.96418e-08	-2.11485e-08	3.36316e-09	-1.77854e-08
-1.352	-6.21921e-08	1.20965e-08	-5.00956e-08	1.43134e-08	-7.53193e-10	1.35602e-08	-2.27271e-08	1.32195e-08	-9.50762e-09	-1.60494e-08	1.08445e-08	-5.20487e-09	4.04788e-08	-7.34578e-08	-3.29790e-08	-2.21186e-08	5.75626e-09	-1.63624e-08	-2.09286e-08	3.08286e-09	-1.78457e-08	-1.98861e-08	3.16240e-09	-1.67237e-08
-1.327	-5.81861e-08	1.13173e-08	-4.68688e-08	1.26314e-08	-6.64685e-10	1.19667e-08	-2.12257e-08	1.23462e-08	-8.87952e-09	-1.50380e-08	1.01612e-08	-4.87688e-09	3.69902e-08	-6.79420e-08	-3.09518e-08	-2.05291e-08	5.34259e-09	-1.51865e-08	-1.88441e-08	2.77581e-09	-1.60683e-08	-1.86181e-08	2.96076e-09	-1.56573e-08
-1.303	-5.41627e-08	1.05348e-08	-4.36279e-08	1.09743e-08	-5.77486e-10	1.03968e-08	-1.97193e-08	1.14700e-08	-8.24934e-09	-1.40213e-08	9.47414e-09	-4.54714e-09	3.35239e-08	-6.24352e-08	-2.89113e-08	-1.89395e-08	4.92890e-09	-1.40106e-08	-1.67816e-08	2.47200e-09	-1.43096e-08	-1.73447e-08	2.75825e-09	-1.45864e-08
-1.278	-5.01219e-08	9.74884e-09	-4.03731e-08	9.34216e-09	-4.91599e-10	8.85056e-09	-1.82079e-08	1.05909e-08	-7.61708e-09	-1.29992e-08	8.78352e-09	-4.21568e-09	3.00799e-08	-5.69375e-08	-2.68576e-08	-1.73498e-08	4.51521e-09	-1.28346e-08	-1.47412e-08	2.17144e-09	-1.25698e-08	-1.60657e-08	2.55486e-09	-1.35108e-08
-1.253	-4.60638e-08	8.95953e-09	-3.71043e-08	7.73500e-09	-4.07028e-10	7.32797e-09	-1.66916e-08	9.70889e-09	-6.98275e-09	-1.19718e-08	8.08929e-09	-3.88248e-09	2.66583e-08	-5.14490e-08	-2.47906e-08	-1.57603e-08	4.10153e-09	-1.16587e-08	-1.27230e-08	1.87414e-09	-1.08488e-08	-1.47811e-08	2.35058e-09	-1.24305e-08
-1.229	-4.19884e-08	8.16685e-09	-3.38216e-08	6.15289e-09	-3.23775e-10	5.82911e-09	-1.51704e-08	8.82406e-09	-6.34637e-09	-1.09390e-08	7.39148e-09	-3.54756e-09	2.32593e-08	-4.59699e-08	-2.27106e-08	-1.41708e-08	3.68787e-09	-1.04829e-08	-1.07269e-08	1.58012e-09	-9.14681e-09	-1.34910e-08	2.14541e-09	-1.13456e-08
-1.204	-3.78958e-08	7.37083e-09	-3.05250e-08	4.59589e-09	-2.41843e-10	4.35404e-09	-1.36443e-08	7.93638e-09	-5.70794e-09	-9.90100e-09	6.69008e-09	-3.21092e-09	1.98828e-08	-4.05003e-08	-2.06175e-08	-1.25814e-08	3.27424e-09	-9.30714e-09	-8.75316e-09	1.28938e-09	-7.46379e-09	-1.21952e-08	1.93935e-09	-1.02558e-08
-1.180	-3.37860e-08	6.57147e-09	-2.72146e-08	3.06404e-09	-1.61235e-10	2.90281e-09	-1.21134e-08	7.04588e-09	-5.06749e-09	-8.85768e-09	5.98511e-09	-2.87257e-09	1.65289e-08	-3.50403e-08	-1.85113e-08	-1.09921e-08	2.86065e-09	-8.13148e-09	-6.80174e-09	1.00192e-09	-5.79982e-09	-1.08937e-08	1.73238e-09	-9.16133e-09
-1.155	-2.96592e-08	5.76878e-09	-2.38904e-08	1.55741e-09	-8.19532e-11	1.47545e-09	-1.05776e-08	6.15257e-09	-4.42500e-09	-7.80908e-09	5.27658e-09	-2.53251e-09	1.31978e-08	-2.95901e-08	-1.63923e-08	-9.40307e-09	2.44710e-09	-6.95597e-09	-4.87273e-09	7.17773e-10	-4.15496e-09	-9.58654e-09	1.52451e-09	-8.06203e-09
-1.130	-2.55152e-08	4.96277e-09	-2.05525e-08	7.60347e-11	-4.00106e-12	7.20336e-11	-9.03698e-09	5.25646e-09	-3.78051e-09	-6.75523e-09	4.56449e-09	-2.19074e-09	9.88944e-09	-2.41498e-08	-1.42603e-08	-7.81423e-09	2.03361e-09	-5.78061e-09	-2.96620e-09	4.36932e-10	-2.52926e-09	-8.27363e-09	1.31572e-09	-6.95791e-09
-1.106	-2.13543e-08	4.15347e-09	-1.72008e-08	-1.38003e-09	7.26193e-11	-1.30741e-09	-7.49160e-09	4.35758e-09	-3.13402e-09	-5.69613e-09	3.84886e-09	-1.84727e-09	6.60392e-09	-1.87195e-08	-1.21155e-08	-6.22564e-09	1.62019e-09	-4.60545e-09	-1.08219e-09	1.59411e-10	-9.22782e-10	-6.95495e-09	1.10602e-09	-5.84893e-09
-1.081	-1.71765e-08	3.34086e-09	-1.38356e-08	-2.81074e-09	1.47905e-10	-2.66283e-09	-5.94147e-09	3.45593e-09	-2.48555e-09	-4.63181e-09	3.12970e-09	-1.50211e-09	3.34132e-09	-1.32993e-08	-9.95800e-09	-4.63735e-09	1.20685e-09	-3.43050e-09	7.79208e-10	-1.14780e-10	6.64428e-10	-5.63046e-09	8.95389e-10	-4.73508e-09
-1.057	-1.29818e-08	2.52498e-09	-1.04568e-08	-4.21604e-09	2.21855e-10	-3.99419e-09	-4.38662e-09	2.55153e-09	-1.83509e-09	-3.56227e-09	2.40702e-09	-1.15525e-09	1.01697e-10	-7.88945e-09	-7.78775e-09	-3.04939e-09	7.93590e-10	-2.25581e-09	2.61795e-09	-3.85634e-10	2.23231e-09	-4.30014e-09	6.83833e-10	-3.61631e-09
-1.032	-8.77023e-09	1.70583e-09	-7.06440e-09	-5.59590e-09	2.94465e-10	-5.30143e-09	-2.82708e-09	1.64440e-09	-1.18268e-09	-2.48754e-09	1.68082e-09	-8.06715e-10	-3.11488e-09	-2.48999e-09	-5.60487e-09	-1.46181e-09	3.80429e-10	-1.08138e-09	4.43397e-09	-6.53141e-10	3.78083e-09	-2.96394e-09	4.71343e-10	-2.49260e-09
-1.008	-4.54196e-09	8.83423e-10	-3.65854e-09	-6.95026e-09	3.65733e-10	-6.58453e-09	-1.26287e-09	7.34561e-10	-5.28306e-10	-1.40762e-09	9.51125e-10	-4.56495e-10	-6.30835e-09	2.89893e-09	-3.40942e-09	1.25364e-10	-3.26254e-11	9.27388e-11	6.22720e-09	-9.17292e-10	5.30991e-09	-1.62183e-09	2.57913e-10	-1.36392e-09
-0.983	-2.97015e-10	5.77701e-11	-2.39245e-10	-8.27909e-09	4.35658e-10	-7.84343e-09	3.05982e-10	-1.77978e-10	1.28004e-10	-3.22540e-10	2.17939e-10	-1.04601e-10	-9.47864e-09	8.27719e-09	-1.20145e-09	1.71209e-09	-4.45563e-10	1.26653e-09	7.99759e-09	-1.17808e-09	6.81952e-09	-2.73783e-10	4.35386e-11	-2.30245e-10
-0.958	3.96455e-09	-7.71115e-10	3.19344e-09	-9.58234e-09	5.04238e-10	-9.07810e-09	1.87944e-09	-1.09320e-09	7.86242e-10	7.67690e-10	-5.18726e-10	2.48964e-10	-1.26257e-08	1.36447e-08	1.01896e-09	3.29833e-09	-8.58374e-10	2.43996e-09	9.74508e-09	-1.43549e-09	8.30960e-09	1.08024e-09	-1.71786e-10	9.08453e-10
-0.934	8.24267e-09	-1.60322e-09	6.63945e-09	-1.08600e-08	5.71469e-10	-1.02885e-08	3.45748e-09	-2.01108e-09	1.44640e-09	1.86305e-09	-1.25886e-09	6.04193e-10	-1.57495e-08	1.90012e-08	3.25176e-09	4.88405e-09	-1.27105e-09	3.61300e-09	1.14696e-08	-1.68952e-09	9.78009e-09	2.44027e-09	-3.88066e-10	2.05220e-09
-0.909	1.25373e-08	-2.43853e-09	1.00988e-08	-1.21120e-08	6.37350e-10	-1.14746e-08	5.04007e-09	-2.93162e-09	2.10846e-09	2.96353e-09	-2.00245e-09	9.61082e-10	-1.88499e-08	2.43468e-08	5.49687e-09	6.46920e-09	-1.68358e-09	4.78562e-09	1.31711e-08	-1.94016e-09	1.12310e-08	3.80634e-09	-6.05306e-10	3.20103e-09
-0.885	1.68483e-08	-3.27704e-09	1.35713e-08	-1.33383e-08	7.01880e-10	-1.26364e-08	6.62719e-09	-3.85478e-09	2.77241e-09	4.06911e-09	-2.74949e-09	1.31962e-09	-2.19269e-08	2.96811e-08	7.75423e-09	8.05375e-09	-2.09595e-09	5.95780e-09	1.48496e-08	-2.18740e-09	1.26622e-08	5.17849e-09	-8.23513e-10	4.35497e-09
-0.860	2.11757e-08	-4.11873e-09	1.70570e-08	-1.45388e-08	7.65055e-10	-1.37738e-08	8.21879e-09	-4.78056e-09	3.43824e-09	5.17977e-09	-3.49996e-09	1.67981e-09	-2.49804e-08	3.50042e-08	1.00238e-08	9.63766e-09	-2.50815e-09	7.12951e-09	1.65049e-08	-2.43123e-09	1.40736e-08	6.55674e-09	-1.04269e-09	5.51405e-09
-0.836	2.55194e-08	-4.96358e-09	2.05558e-08	-1.57136e-08	8.26875e-10	-1.48867e-08	9.81486e-09	-5.70893e-09	4.10593e-09	6.29550e-09	-4.25385e-09	2.04165e-09	-2.80105e-08	4.03159e-08	1.23055e-08	1.12209e-08	-2.92018e-09	8.30071e-09	1.81370e-08	-2.67165e-09	1.54653e-08	7.94113e-09	-1.26284e-09	6.67829e-09
-0.811	2.98793e-08	-5.81159e-09	2.40677e-08	-1.68626e-08	8.87338e-10	-1.59753e-08	1.14154e-08	-6.63988e-09	4.77548e-09	7.41627e-09	-5.01115e-09	2.40512e-09	-3.10169e-08	4.56161e-08	1.45992e-08	1.28034e-08	-3.33202e-09	9.47139e-09	1.97459e-08	-2.90864e-09	1.68372e-08	9.33170e-09	-1.48398e-09	7.84772e-09
-0.786	3.42553e-08	-6.66274e-09	2.75926e-08	-1.79858e-08	9.46442e-10	-1.70394e-08	1.30203e-08	-7.57339e-09	5.44688e-09	8.54208e-09	-5.77186e-09	2.77022e-09	-3.39997e-08	5.09046e-08	1.69049e-08	1.43852e-08	-3.74367e-09	1.06415e-08	2.13314e-08	-3.14221e-09	1.81892e-08	1.07285e-08	-1.70610e-09	9.02237e-09
-0.762	3.86474e-08	-7.51702e-09	3.11304e-08	-1.90831e-08	1.00418e-09	-1.80790e-08	1.46295e-08	-8.50945e-09	6.12010e-09	9.67290e-09	-6.53595e-09	3.13695e-09	-3.69588e-08	5.61814e-08	1.92225e-08	1.59661e-08	-4.15510e-09	1.18110e-08	2.28937e-08	-3.37233e-09	1.95214e-08	1.21315e-08	-1.92922e-09	1.02023e-08
-0.737	4.30556e-08	-8.37442e-09	3.46812e-08	-2.01546e-08	1.06057e-09	-1.90940e-08	1.62432e-08	-9.44803e-09	6.79514e-09	1.08087e-08	-7.30342e-09	3.50530e-09	-3.98942e-08	6.14462e-08	2.15520e-08	1.75462e-08	-4.56632e-09	1.29799e-08	2.44325e-08	-3.59901e-09	2.08335e-08	1.35408e-08	-2.15333e-09	1.13874e-08
-0.713	4.74797e-08	-9.23491e-09	3.82448e-08	-2.12001e-08	1.11558e-09	-2.00845e-08	1.78611e-08	-1.03891e-08	7.47198e-09	1.19495e-08	-8.07425e-09	3.87526e-09	-4.28058e-08	6.66991e-08	2.38933e-08	1.91255e-08	-4.97731e-09	1.41482e-08	2.59479e-08	-3.82223e-09	2.21257e-08	1.49563e-08	-2.37844e-09	1.25779e-08
-0.688	5.19196e-08	-1.00985e-08	4.18211e-08	-2.22197e-08	1.16923e-09	-2.10505e-08	1.94833e-08	-1.13327e-08	8.15061e-09	1.30953e-08	-8.84843e-09	4.24683e-09	-4.56936e-08	7.19399e-08	2.62463e-08	2.07038e-08	-5.38806e-09	1.53157e-08	2.74398e-08	-4.04199e-09	2.33978e-08	1.63783e-08	-2.60456e-09	1.37737e-08
-0.664	5.63753e-08	-1.09651e-08	4.54102e-08	-2.32133e-08	1.22152e-09	-2.19918e-08	2.11098e-08	-1.22787e-08	8.83102e-09	1.42460e-08	-9.62595e-09	4.62001e-09	-4.85575e-08	7.71684e-08	2.86109e-08	2.22812e-08	-5.79857e-09	1.64826e-08	2.89081e-08	-4.25828e-09	2.46498e-08	1.78065e-08	-2.83170e-09	1.49748e-08
-0.639	6.08468e-08	-1.18348e-08	4.90119e-08	-2.41809e-08	1.27244e-09	-2.29085e-08	2.27404e-08	-1.32272e-08	9.51319e-09	1.54016e-08	-1.04068e-08	4.99478e-09	-5.13975e-08	8.23846e-08	3.09871e-08	2.38576e-08	-6.20881e-09	1.76487e-08	3.03528e-08	-4.47109e-09	2.58817e-08	1.92412e-08	-3.05985e-09	1.61814e-08
-0.614	6.53339e-08	-1.27076e-08	5.26263e-08	-2.51226e-08	1.32199e-09	-2.38006e-08	2.43753e-08	-1.41782e-08	1.01971e-08	1.65621e-08	-1.11910e-08	5.37114e-09	-5.42135e-08	8.75883e-08	3.33748e-08	2.54329e-08	-6.61878e-09	1.88141e-08	3.17739e-08	-4.68042e-09	2.70935e-08	2.06823e-08	-3.28902e-09	1.73933e-08
-0.590	6.98365e-08	-1.35834e-08	5.62532e-08	-2.60381e-08	1.37017e-09	-2.46680e-08	2.60143e-08	-1.51315e-08	1.08828e-08	1.77275e-08	-1.19784e-08	5.74908e-09	-5.70054e-08	9.27794e-08	3.57739e-08	2.70072e-08	-7.02848e-09	1.99787e-08	3.31713e-08	-4.88626e-09	2.82850e-08	2.21299e-08	-3.51922e-09	1.86107e-08
-0.565	7.43547e-08	-1.44622e-08	5.98925e-08	-2.69277e-08	1.41698e-09	-2.55107e-08	2.76574e-08	-1.60873e-08	1.15702e-08	1.88978e-08	-1.27692e-08	6.12860e-09	-5.97733e-08	9.79578e-08	3.81844e-08	2.85803e-08	-7.43788e-09	2.11424e-08	3.45449e-08	-5.08860e-09	2.94563e-08	2.35840e-08	-3.75046e-09	1.98335e-08
-0.541	7.88883e-08	-1.53440e-08	6.35443e-08	-2.77911e-08	1.46241e-09	-2.63287e-08	2.93047e-08	-1.70454e-08	1.22593e-08	2.00729e-08	-1.35632e-08	6.50970e-09	-6.25172e-08	1.03123e-07	4.06063e-08	3.01523e-08	-7.84699e-09	2.23053e-08	3.58947e-08	-5.28744e-09	3.06073e-08	2.50446e-08	-3.98273e-09	2.10618e-08
-0.516	8.34372e-08	-1.62287e-08	6.72084e-08	-2.86285e-08	1.50648e-09	-2.71220e-08	3.09560e-08	-1.80059e-08	1.29501e-08	2.12528e-08	-1.43605e-08	6.89236e-09	-6.52368e-08	1.08276e-07	4.30393e-08	3.17231e-08	-8.25578e-09	2.34673e-08	3.72207e-08	-5.48276e-09	3.17380e-08	2.65117e-08	-4.21604e-09	2.22957e-08
-0.492	8.80013e-08	-1.71165e-08	7.08849e-08	-2.94398e-08	1.54917e-09	-2.78906e-08	3.26113e-08	-1.89687e-08	1.36425e-08	2.24376e-08	-1.51610e-08	7.27658e-09	-6.79323e-08	1.13416e-07	4.54835e-08	3.32926e-08	-8.66425e-09	2.46284e-08	3.85229e-08	-5.67457e-09	3.28483e-08	2.79854e-08	-4.45040e-09	2.35350e-08
-0.467	9.25807e-08	-1.80072e-08	7.45735e-08	-3.02249e-08	1.59048e-09	-2.86345e-08	3.42706e-08	-1.99339e-08	1.43367e-08	2.36271e-08	-1.59648e-08	7.66235e-09	-7.06035e-08	1.18542e-07	4.79387e-08	3.48609e-08	-9.07238e-09	2.57885e-08	3.98011e-08	-5.86285e-09	3.39382e-08	2.94658e-08	-4.68581e-09	2.47799e-08
-0.442	9.71751e-08	-1.89008e-08	7.82743e-08	-3.09840e-08	1.63042e-09	-2.93535e-08	3.59338e-08	-2.09013e-08	1.50325e-08	2.48215e-08	-1.67718e-08	8.04967e-09	-7.32505e-08	1.23656e-07	5.04050e-08	3.64279e-08	-9.48017e-09	2.69477e-08	4.10553e-08	-6.04761e-09	3.50077e-08	3.09527e-08	-4.92228e-09	2.60305e-08
-0.418	1.01785e-07	-1.97973e-08	8.19872e-08	-3.17169e-08	1.66899e-09	-3.00479e-08	3.76010e-08	-2.18711e-08	1.57299e-08	2.60205e-08	-1.75820e-08	8.43853e-09	-7.58732e-08	1.28755e-07	5.28822e-08	3.79935e-08	-9.88761e-09	2.81059e-08	4.22855e-08	-6.22882e-09	3.60567e-08	3.24464e-08	-5.15981e-09	2.72866e-08
-0.393	1.06409e-07	-2.06968e-08	8.57121e-08	-3.24236e-08	1.70618e-09	-3.07174e-08	3.92721e-08	-2.28431e-08	1.64290e-08	2.72243e-08	-1.83954e-08	8.82892e-09	-7.84716e-08	1.33842e-07	5.53703e-08	3.95577e-08	-1.02947e-08	2.92630e-08	4.34917e-08	-6.40649e-09	3.70852e-08	3.39468e-08	-5.39841e-09	2.85483e-08
-0.369	1.11048e-07	-2.15991e-08	8.94490e-08	-3.31042e-08	1.74199e-09	-3.13622e-08	4.09470e-08	-2.38173e-08	1.71297e-08	2.84328e-08	-1.92120e-08	9.22084e-09	-8.10455e-08	1.38915e-07	5.78691e-08	4.11204e-08	-1.07014e-08	3.04190e-08	4.46737e-08	-6.58062e-09	3.80931e-08	3.54538e-08	-5.63807e-09	2.98158e-08
-0.344	1.15702e-07	-2.25044e-08	9.31978e-08	-3.37586e-08	1.77643e-09	-3.19822e-08	4.26258e-08	-2.47938e-08	1.78320e-08	2.96460e-08	-2.00317e-08	9.61428e-09	-8.35951e-08	1.43974e-07	6.03787e-08	4.26817e-08	-1.11077e-08	3.15740e-08	4.58317e-08	-6.75118e-09	3.90805e-08	3.69677e-08	-5.87882e-09	3.10889e-08
-0.319	1.20371e-07	-2.34124e-08	9.69585e-08	-3.43868e-08	1.80949e-09	-3.25773e-08	4.43083e-08	-2.57724e-08	1.85359e-08	3.08639e-08	-2.08546e-08	1.00092e-08	-8.61203e-08	1.49019e-07	6.28990e-08	4.42415e-08	-1.15136e-08	3.27278e-08	4.69654e-08	-6.91819e-09	4.00472e-08	3.84883e-08	-6.12064e-09	3.23677e-08
-0.295	1.25054e-07	-2.43233e-08	1.00731e-07	-3.49889e-08	1.84117e-09	-3.31477e-08	4.59946e-08	-2.67533e-08	1.92413e-08	3.20864e-08	-2.16807e-08	1.04057e-08	-8.86209e-08	1.54051e-07	6.54297e-08	4.57996e-08	-1.19191e-08	3.38805e-08	4.80750e-08	-7.08163e-09	4.09933e-08	4.00158e-08	-6.36354e-09	3.36523e-08
-0.270	1.29752e-07	-2.52371e-08	1.04515e-07	-3.55648e-08	1.87147e-09	-3.36933e-08	4.76846e-08	-2.77363e-08	1.99483e-08	3.33135e-08	-2.25098e-08	1.08037e-08	-9.10971e-08	1.59068e-07	6.79710e-08	4.73562e-08	-1.23242e-08	3.50320e-08	4.91603e-08	-7.24150e-09	4.19188e-08	4.15501e-08	-6.60754e-09	3.49426e-08
-0.246	1.34464e-07	-2.61536e-08	1.08311e-07	-3.61145e-08	1.90040e-09	-3.42141e-08	4.93784e-08	-2.87215e-08	2.06569e-08	3.45452e-08	-2.33421e-08	1.12031e-08	-9.35488e-08	1.64072e-07	7.05227e-08	4.89111e-08	-1.27289e-08	3.61823e-08	5.02213e-08	-7.39780e-09	4.28235e-08	4.30913e-08	-6.85263e-09	3.62387e-08
-0.221	1.39191e-07	-2.70730e-08	1.12118e-07	-3.66380e-08	1.92795e-09	-3.47101e-08	5.10757e-08	-2.97088e-08	2.13669e-08	3.57815e-08	-2.41775e-08	1.16041e-08	-9.59759e-08	1.69061e-07	7.30848e-08	5.04644e-08	-1.31331e-08	3.73313e-08	5.12580e-08	-7.55051e-09	4.37075e-08	4.46394e-08	-7.09881e-09	3.75406e-08
-0.197	1.43932e-07	-2.79951e-08	1.15937e-07	-3.71354e-08	1.95412e-09	-3.51812e-08	5.27767e-08	-3.06982e-08	2.20785e-08	3.70224e-08	-2.50159e-08	1.20065e-08	-9.83784e-08	1.74036e-07	7.56571e-08	5.20159e-08	-1.35369e-08	3.84790e-08	5.22703e-08	-7.69963e-09	4.45707e-08	4.61944e-08	-7.34610e-09	3.88483e-08
-0.172	1.48687e-07	-2.89199e-08	1.19767e-07	-3.76065e-08	1.97891e-09	-3.56276e-08	5.44813e-08	-3.16897e-08	2.27916e-08	3.82678e-08	-2.58574e-08	1.24104e-08	-1.00756e-07	1.78996e-07	7.82397e-08	5.35656e-08	-1.39402e-08	3.96254e-08	5.32583e-08	-7.84516e-09	4.54131e-08	4.77564e-08	-7.59450e-09	4.01619e-08
-0.147	1.53456e-07	-2.98475e-08	1.23608e-07	-3.80516e-08	2.00233e-09	-3.60492e-08	5.61894e-08	-3.26832e-08	2.35062e-08	3.95177e-08	-2.67020e-08	1.28157e-08	-1.03110e-07	1.83942e-07	8.08323e-08	5.51135e-08	-1.43430e-08	4.07705e-08	5.42218e-08	-7.98709e-09	4.62347e-08	4.93253e-08	-7.84400e-09	4.14813e-08
-0.123	1.58239e-07	-3.07778e-08	1.27461e-07	-3.84704e-08	2.02437e-09	-3.64460e-08	5.79010e-08	-3.36788e-08	2.42222e-08	4.07722e-08	-2.75496e-08	1.32225e-08	-1.05438e-07	1.88873e-07	8.34350e-08	5.66596e-08	-1.47454e-08	4.19142e-08	5.51609e-08	-8.12542e-09	4.70355e-08	5.09013e-08	-8.09462e-09	4.28067e-08
-0.098	1.63036e-07	-3.17108e-08	1.31325e-07	-3.88631e-08	2.04504e-09	-3.68180e-08	5.96161e-08	-3.46764e-08	2.49397e-08	4.20311e-08	-2.84003e-08	1.36308e-08	-1.07742e-07	1.93790e-07	8.60477e-08	5.82037e-08	-1.51472e-08	4.30565e-08	5.60755e-08	-8.26014e-09	4.78153e-08	5.24843e-08	-8.34636e-09	4.41380e-08
-0.074	1.67846e-07	-3.26465e-08	1.35200e-07	-3.92296e-08	2.06432e-09	-3.71653e-08	6.13347e-08	-3.56760e-08	2.56586e-08	4.32944e-08	-2.92539e-08	1.40405e-08	-1.10021e-07	1.98692e-07	8.86702e-08	5.97460e-08	-1.55486e-08	4.41974e-08	5.69655e-08	-8.39125e-09	4.85743e-08	5.40744e-08	-8.59922e-09	4.54752e-08
-0.049	1.72671e-07	-3.35849e-08	1.39086e-07	-3.95700e-08	2.08224e-09	-3.74878e-08	6.30566e-08	-3.66776e-08	2.63790e-08	4.45622e-08	-3.01105e-08	1.44516e-08	-1.12276e-07	2.03579e-07	9.13026e-08	6.12862e-08	-1.59494e-08	4.53368e-08	5.78310e-08	-8.51874e-09	4.93123e-08	5.56715e-08	-8.85321e-09	4.68183e-08
-0.025	1.77509e-07	-3.45259e-08	1.42983e-07	-3.98843e-08	2.09877e-09	-3.77855e-08	6.47819e-08	-3.76812e-08	2.71008e-08	4.58344e-08	-3.09701e-08	1.48642e-08	-1.14506e-07	2.08450e-07	9.39447e-08	6.28244e-08	-1.63497e-08	4.64747e-08	5.86720e-08	-8.64261e-09	5.00293e-08	5.72758e-08	-9.10833e-09	4.81675e-08
0.000	1.82360e-07	-3.54696e-08	1.46891e-07	-4.01725e-08	2.11394e-09	-3.80585e-08	6.65106e-08	-3.86867e-08	2.78239e-08	4.71109e-08	-3.18327e-08	1.52782e-08	-1.16711e-07	2.13307e-07	9.65965e-08	6.43605e-08	-1.67495e-08	4.76110e-08	5.94883e-08	-8.76286e-09	5.07254e-08	5.88872e-08	-9.36458e-09	4.95226e-08
0.025	1.87225e-07	-3.64158e-08	1.50810e-07	-4.04345e-08	2.12773e-09	-3.83068e-08	6.82425e-08	-3.96941e-08	2.85485e-08	4.83919e-08	-3.26982e-08	1.56936e-08	-1.18891e-07	2.18149e-07	9.92578e-08	6.58946e-08	-1.71487e-08	4.87458e-08	6.02799e-08	-8.87947e-09	5.14005e-08	6.05058e-08	-9.62197e-09	5.08838e-08
0.049	1.92104e-07	-3.73646e-08	1.54739e-07	-4.06705e-08	2.14014e-09	-3.85303e-08	6.99778e-08	-4.07034e-08	2.92744e-08	4.96771e-08	-3.35667e-08	1.61104e-08	-1.21047e-07	2.22975e-07	1.01929e-07	6.74265e-08	-1.75474e-08	4.98791e-08	6.10470e-08	-8.99246e-09	5.20545e-08	6.21315e-08	-9.88051e-09	5.22510e-08
0.074	1.96995e-07	-3.83161e-08	1.58679e-07	-4.08804e-08	2.15119e-09	-3.87292e-08	7.17162e-08	-4.17146e-08	3.00016e-08	5.09667e-08	-3.44381e-08	1.65287e-08	-1.23177e-07	2.27786e-07	1.04609e-07	6.89561e-08	-1.79455e-08	5.10107e-08	6.17893e-08	-9.10181e-09	5.26875e-08	6.37645e-08	-1.01402e-08	5.36243e-08
0.098	2.01900e-07	-3.92700e-08	1.62630e-07	-4.10643e-08	2.16087e-09	-3.89034e-08	7.34578e-08	-4.27276e-08	3.07302e-08	5.22606e-08	-3.53123e-08	1.69483e-08	-1.25283e-07	2.32582e-07	1.07299e-07	7.04836e-08	-1.83430e-08	5.21406e-08	6.25069e-08	-9.20751e-09	5.32994e-08	6.54046e-08	-1.04010e-08	5.50036e-08
0.123	2.06818e-07	-4.02265e-08	1.66591e-07	-4.12221e-08	2.16917e-09	-3.90529e-08	7.52026e-08	-4.37425e-08	3.14601e-08	5.35587e-08	-3.61895e-08	1.73692e-08	-1.27364e-07	2.37362e-07	1.09998e-07	7.20088e-08	-1.87399e-08	5.32688e-08	6.31998e-08	-9.30957e-09	5.38902e-08	6.70521e-08	-1.06630e-08	5.63891e-08
0.147	2.11748e-07	-4.11856e-08	1.70563e-07	-4.13539e-08	2.17611e-09	-3.91778e-08	7.69505e-08	-4.47591e-08	3.21913e-08	5.48611e-08	-3.70695e-08	1.77916e-08	-1.29420e-07	2.42126e-07	1.12706e-07	7.35316e-08	-1.91362e-08	5.43954e-08	6.38679e-08	-9.40799e-09	5.44599e-08	6.87068e-08	-1.09261e-08	5.77806e-08
0.172	2.16692e-07	-4.21471e-08	1.74545e-07	-4.14598e-08	2.18168e-09	-3.92781e-08	7.87014e-08	-4.57776e-08	3.29238e-08	5.61677e-08	-3.79524e-08	1.82154e-08	-1.31452e-07	2.46875e-07	1.15423e-07	7.50521e-08	-1.95319e-08	5.55202e-08	6.45112e-08	-9.50275e-09	5.50084e-08	7.03688e-08	-1.11904e-08	5.91783e-08
0.197	2.21648e-07	-4.31111e-08	1.78537e-07	-4.15397e-08	2.18588e-09	-3.93538e-08	8.04554e-08	-4.67978e-08	3.36576e-08	5.74785e-08	-3.88381e-08	1.86404e-08	-1.33458e-07	2.51607e-07	1.18149e-07	7.65702e-08	-1.99270e-08	5.66432e-08	6.51297e-08	-9.59386e-09	5.55358e-08	7.20381e-08	-1.14559e-08	6.05822e-08
0.221	2.26617e-07	-4.40776e-08	1.82539e-07	-4.15937e-08	2.18872e-09	-3.94049e-08	8.22124e-08	-4.78198e-08	3.43926e-08	5.87935e-08	-3.97266e-08	1.90669e-08	-1.35440e-07	2.56324e-07	1.20885e-07	7.80858e-08	-2.03214e-08	5.77644e-08	6.57233e-08	-9.68131e-09	5.60420e-08	7.37148e-08	-1.17225e-08	6.19922e-08
0.246	2.31598e-07	-4.50464e-08	1.86552e-07	-4.16217e-08	2.19020e-09	-3.94315e-08	8.39723e-08	-4.88435e-08	3.51288e-08	6.01126e-08	-4.06179e-08	1.94947e-08	-1.37396e-07	2.61025e-07	1.23629e-07	7.95989e-08	-2.07152e-08	5.88837e-08	6.62922e-08	-9.76510e-09	5.65271e-08	7.53988e-08	-1.19904e-08	6.34085e-08
0.270	2.36592e-07	-4.60178e-08	1.90574e-07	-4.16239e-08	2.19031e-09	-3.94336e-08	8.57352e-08	-4.98689e-08	3.58663e-08	6.14358e-08	-4.15120e-08	1.99238e-08	-1.39328e-07	2.65710e-07	1.26382e-07	8.11095e-08	-2.11083e-08	6.00012e-08	6.68361e-08	-9.84522e-09	5.69909e-08	7.70902e-08	-1.22593e-08	6.48309e-08
0.295	2.41598e-07	-4.69915e-08	1.94607e-07	-4.16003e-08	2.18907e-09	-3.94112e-08	8.75010e-08	-5.08960e-08	3.66050e-08	6.27632e-08	-4.24089e-08	2.03543e-08	-1.41235e-07	2.70378e-07	1.29143e-07	8.26175e-08	-2.15008e-08	6.11167e-08	6.73551e-08	-9.92168e-09	5.74335e-08	7.87890e-08	-1.25295e-08	6.62595e-08
0.319	2.46617e-07	-4.79676e-08	1.98649e-07	-4.15508e-08	2.18647e-09	-3.93643e-08	8.92696e-08	-5.19247e-08	3.73449e-08	6.40946e-08	-4.33085e-08	2.07861e-08	-1.43117e-07	2.75031e-07	1.31914e-07	8.41229e-08	-2.18926e-08	6.22304e-08	6.78493e-08	-9.99447e-09	5.78548e-08	8.04953e-08	-1.28008e-08	6.76944e-08
0.344	2.51647e-07	-4.89460e-08	2.02701e-07	-4.14755e-08	2.18251e-09	-3.92930e-08	9.10410e-08	-5.29551e-08	3.80859e-08	6.54301e-08	-4.42109e-08	2.12192e-08	-1.44974e-07	2.79667e-07	1.34693e-07	8.56257e-08	-2.22837e-08	6.33420e-08	6.83185e-08	-1.00636e-08	5.82549e-08	8.22089e-08	-1.30733e-08	6.91356e-08
0.369	2.56690e-07	-4.99268e-08	2.06763e-07	-4.13746e-08	2.17719e-09	-3.91974e-08	9.28152e-08	-5.39870e-08	3.88281e-08	6.67696e-08	-4.51160e-08	2.16536e-08	-1.46806e-07	2.84286e-07	1.37480e-07	8.71257e-08	-2.26740e-08	6.44517e-08	6.87627e-08	-1.01290e-08	5.86337e-08	8.39301e-08	-1.33470e-08	7.05830e-08
0.393	2.61744e-07	-5.09099e-08	2.10834e-07	-4.12479e-08	2.17053e-09	-3.90773e-08	9.45921e-08	-5.50206e-08	3.95715e-08	6.81130e-08	-4.60238e-08	2.20893e-08	-1.48614e-07	2.88890e-07	1.40276e-07	8.86230e-08	-2.30637e-08	6.55593e-08	6.91820e-08	-1.01908e-08	5.89913e-08	8.56587e-08	-1.36219e-08	7.20367e-08
0.418	2.66810e-07	-5.18953e-08	2.14915e-07	-4.10955e-08	2.16251e-09	-3.89330e-08	9.63717e-08	-5.60557e-08	4.03160e-08	6.94605e-08	-4.69343e-08	2.25262e-08	-1.50396e-07	2.93476e-07	1.43080e-07	9.01175e-08	-2.34526e-08	6.66649e-08	6.95764e-08	-1.02489e-08	5.93275e-08	8.73948e-08	-1.38980e-08	7.34967e-08
0.442	2.71888e-07	-5.28830e-08	2.19005e-07	-4.09175e-08	2.15314e-09	-3.87643e-08	9.81540e-08	-5.70924e-08	4.10616e-08	7.08119e-08	-4.78474e-08	2.29645e-08	-1.52153e-07	2.98046e-07	1.45893e-07	9.16091e-08	-2.38408e-08	6.77683e-08	6.99457e-08	-1.03033e-08	5.96424e-08	8.91384e-08	-1.41753e-08	7.49631e-08
0.467	2.76978e-07	-5.38729e-08	2.23105e-07	-4.07139e-08	2.14243e-09	-3.85715e-08	9.99389e-08	-5.81306e-08	4.18083e-08	7.21673e-08	-4.87632e-08	2.34041e-08	-1.53886e-07	3.02599e-07	1.48713e-07	9.30979e-08	-2.42283e-08	6.88696e-08	7.02900e-08	-1.03540e-08	5.99360e-08	9.08895e-08	-1.44538e-08	7.64357e-08
0.492	2.82079e-07	-5.48650e-08	2.27214e-07	-4.04848e-08	2.13037e-09	-3.83544e-08	1.01726e-07	-5.91703e-08	4.25560e-08	7.35265e-08	-4.96816e-08	2.38449e-08	-1.55594e-07	3.07136e-07	1.51542e-07	9.45838e-08	-2.46149e-08	6.99688e-08	7.06094e-08	-1.04010e-08	6.02083e-08	9.26482e-08	-1.47334e-08	7.79147e-08
0.516	2.87191e-07	-5.58594e-08	2.31332e-07	-4.02301e-08	2.11697e-09	-3.81131e-08	1.03516e-07	-6.02115e-08	4.33048e-08	7.48896e-08	-5.06027e-08	2.42869e-08	-1.57276e-07	3.11655e-07	1.54379e-07	9.60666e-08	-2.50009e-08	7.10658e-08	7.09036e-08	-1.04444e-08	6.04593e-08	9.44144e-08	-1.50143e-08	7.94001e-08
0.541	2.92315e-07	-5.68560e-08	2.35459e-07	-3.99500e-08	2.10223e-09	-3.78478e-08	1.05309e-07	-6.12541e-08	4.40547e-08	7.62566e-08	-5.15263e-08	2.47302e-08	-1.58934e-07	3.16158e-07	1.57223e-07	9.75465e-08	-2.53860e-08	7.21605e-08	7.11729e-08	-1.04840e-08	6.06888e-08	9.61882e-08	-1.52964e-08	8.08918e-08
0.565	2.97450e-07	-5.78547e-08	2.39595e-07	-3.96445e-08	2.08615e-09	-3.75583e-08	1.07104e-07	-6.22981e-08	4.48056e-08	7.76274e-08	-5.24526e-08	2.51748e-08	-1.60567e-07	3.20643e-07	1.60076e-07	9.90234e-08	-2.57703e-08	7.32530e-08	7.14171e-08	-1.05200e-08	6.08971e-08	9.79696e-08	-1.55797e-08	8.23899e-08
0.590	3.02595e-07	-5.88556e-08	2.43740e-07	-3.93136e-08	2.06874e-09	-3.72449e-08	1.08901e-07	-6.33436e-08	4.55575e-08	7.90019e-08	-5.33814e-08	2.56206e-08	-1.62175e-07	3.25112e-07	1.62936e-07	1.00497e-07	-2.61539e-08	7.43432e-08	7.16362e-08	-1.05523e-08	6.10839e-08	9.97586e-08	-1.58642e-08	8.38944e-08
0.614	3.07752e-07	-5.98585e-08	2.47894e-07	-3.89574e-08	2.05000e-09	-3.69074e-08	1.10701e-07	-6.43904e-08	4.63104e-08	8.03803e-08	-5.43127e-08	2.60676e-08	-1.63759e-07	3.29563e-07	1.65804e-07	1.01968e-07	-2.65366e-08	7.54311e-08	7.18303e-08	-1.05809e-08	6.12494e-08	1.01555e-07	-1.61499e-08	8.54053e-08
0.639	3.12920e-07	-6.08636e-08	2.52056e-07	-3.85759e-08	2.02993e-09	-3.65460e-08	1.12503e-07	-6.54386e-08	4.70643e-08	8.17624e-08	-5.52466e-08	2.65158e-08	-1.65317e-07	3.33997e-07	1.68680e-07	1.03435e-07	-2.69185e-08	7.65166e-08	7.19993e-08	-1.06058e-08	6.13935e-08	1.03359e-07	-1.64368e-08	8.69226e-08
0.664	3.18098e-07	-6.18708e-08	2.56227e-07	-3.81693e-08	2.00853e-09	-3.61607e-08	1.14307e-07	-6.64882e-08	4.78191e-08	8.31482e-08	-5.61830e-08	2.69652e-08	-1.66850e-07	3.38414e-07	1.71563e-07	1.04899e-07	-2.72995e-08	7.75998e-08	7.21432e-08	-1.06270e-08	6.15162e-08	1.05171e-07	-1.67249e-08	8.84464e-08
0.688	3.23287e-07	-6.28801e-08	2.60407e-07	-3.77374e-08	1.98580e-09	-3.57516e-08	1.16114e-07	-6.75390e-08	4.85749e-08	8.45376e-08	-5.71218e-08	2.74158e-08	-1.68359e-07	3.42813e-07	1.74454e-07	1.06360e-07	-2.76797e-08	7.86805e-08	7.22620e-08	-1.06445e-08	6.16176e-08	1.06991e-07	-1.70143e-08	8.99765e-08
0.713	3.28486e-07	-6.38913e-08	2.64595e-07	-3.72805e-08	1.96176e-09	-3.53187e-08	1.17923e-07	-6.85911e-08	4.93316e-08	8.59308e-08	-5.80632e-08	2.78676e-08	-1.69843e-07	3.47195e-07	1.77352e-07	1.07818e-07	-2.80591e-08	7.97588e-08	7.23558e-08	-1.06583e-08	6.16975e-08	1.08818e-07	-1.73049e-08	9.15132e-08
0.737	3.33696e-07	-6.49046e-08	2.68791e-07	-3.67985e-08	1.93639e-09	-3.48621e-08	1.19734e-07	-6.96445e-08	5.00892e-08	8.73276e-08	-5.90070e-08	2.83206e-08	-1.71302e-07	3.51559e-07	1.80257e-07	1.09272e-07	-2.84375e-08	8.08346e-08	7.24244e-08	-1.06684e-08	6.17560e-08	1.10653e-07	-1.75967e-08	9.30562e-08
0.762	3.38915e-07	-6.59199e-08	2.72996e-07	-3.62915e-08	1.90971e-09	-3.43818e-08	1.21547e-07	-7.06992e-08	5.08477e-08	8.87280e-08	-5.99532e-08	2.87747e-08	-1.72736e-07	3.55906e-07	1.83170e-07	1.10723e-07	-2.88151e-08	8.19079e-08	7.24679e-08	-1.06748e-08	6.17931e-08	1.12495e-07	-1.78897e-08	9.46058e-08
0.786	3.44145e-07	-6.69371e-08	2.77208e-07	-3.57596e-08	1.88172e-09	-3.38778e-08	1.23362e-07	-7.17550e-08	5.16071e-08	9.01320e-08	-6.09019e-08	2.92301e-08	-1.74145e-07	3.60235e-07	1.86090e-07	1.12170e-07	-2.91918e-08	8.29787e-08	7.24864e-08	-1.06775e-08	6.18088e-08	1.14346e-07	-1.81839e-08	9.61618e-08
0.811	3.49385e-07	-6.79563e-08	2.81429e-07	-3.52028e-08	1.85242e-09	-3.33503e-08	1.25179e-07	-7.28121e-08	5.23673e-08	9.15395e-08	-6.18530e-08	2.96865e-08	-1.75530e-07	3.64546e-07	1.89016e-07	1.13614e-07	-2.95676e-08	8.40468e-08	7.24797e-08	-1.06765e-08	6.18032e-08	1.16204e-07	-1.84794e-08	9.77243e-08
0.836	3.54635e-07	-6.89774e-08	2.85658e-07	-3.46212e-08	1.82182e-09	-3.27993e-08	1.26999e-07	-7.38703e-08	5.31284e-08	9.29506e-08	-6.28064e-08	3.01441e-08	-1.76890e-07	3.68840e-07	1.91950e-07	1.15055e-07	-2.99425e-08	8.51124e-08	7.24479e-08	-1.06719e-08	6.17761e-08	1.18069e-07	-1.87761e-08	9.92933e-08
0.860	3.59895e-07	-7.00004e-08	2.89894e-07	-3.40148e-08	1.78991e-09	-3.22249e-08	1.28820e-07	-7.49297e-08	5.38903e-08	9.43651e-08	-6.37622e-08	3.06029e-08	-1.78225e-07	3.73115e-07	1.94891e-07	1.16492e-07	-3.03164e-08	8.61753e-08	7.23910e-08	-1.06635e-08	6.17275e-08	1.19943e-07	-1.90740e-08	1.00869e-07
0.885	3.65164e-07	-7.10253e-08	2.94139e-07	-3.33838e-08	1.75671e-09	-3.16271e-08	1.30643e-07	-7.59902e-08	5.46531e-08	9.57832e-08	-6.47204e-08	3.10628e-08	-1.79535e-07	3.77373e-07	1.97838e-07	1.17925e-07	-3.06894e-08	8.72356e-08	7.23090e-08	-1.06514e-08	6.16576e-08	1.21824e-07	-1.93731e-08	1.02451e-07
0.909	3.70443e-07	-7.20520e-08	2.98391e-07	-3.27281e-08	1.72220e-09	-3.10059e-08	1.32468e-07	-7.70517e-08	5.54166e-08	9.72046e-08	-6.56809e-08	3.15238e-08	-1.80820e-07	3.81613e-07	2.00793e-07	1.19355e-07	-3.10614e-08	8.82932e-08	7.22019e-08	-1.06356e-08	6.15663e-08	1.23713e-07	-1.96735e-08	1.04039e-07
0.934	3.75731e-07	-7.30806e-08	3.02650e-07	-3.20479e-08	1.68641e-09	-3.03615e-08	1.34295e-07	-7.81144e-08	5.61809e-08	9.86295e-08	-6.66437e-08	3.19858e-08	-1.82081e-07	3.85835e-07	2.03754e-07	1.20781e-07	-3.14325e-08	8.93480e-08	7.20697e-08	-1.06162e-08	6.14535e-08	1.25609e-07	-1.99751e-08	1.05634e-07
0.958	3.81028e-07	-7.41110e-08	3.06917e-07	-3.13432e-08	1.64933e-09	-2.96939e-08	1.36124e-07	-7.91781e-08	5.69459e-08	1.00058e-07	-6.76088e-08	3.24490e-08	-1.83317e-07	3.90039e-07	2.06721e-07	1.22203e-07	-3.18026e-08	9.04001e-08	7.19124e-08	-1.05930e-08	6.13194e-08	1.27514e-07	-2.02779e-08	1.07236e-07
0.983	3.86335e-07	-7.51431e-08	3.11192e-07	-3.06142e-08	1.61096e-09	-2.90032e-08	1.37955e-07	-8.02429e-08	5.77117e-08	1.01489e-07	-6.85762e-08	3.29133e-08	-1.84529e-07	3.94224e-07	2.09695e-07	1.23621e-07	-3.21718e-08	9.14493e-08	7.17300e-08	-1.05661e-08	6.11639e-08	1.29426e-07	-2.05820e-08	1.08844e-07
1.008	3.91651e-07	-7.61770e-08	3.15474e-07	-2.98607e-08	1.57132e-09	-2.82894e-08	1.39787e-07	-8.13086e-08	5.84782e-08	1.02924e-07	-6.95458e-08	3.33787e-08	-1.85716e-07	3.98392e-07	2.12676e-07	1.25036e-07	-3.25399e-08	9.24957e-08	7.15225e-08	-1.05355e-08	6.09869e-08	1.31346e-07	-2.08873e-08	1.10458e-07
1.032	3.96975e-07	-7.72126e-08	3.19763e-07	-2.90831e-08	1.53040e-09	-2.75527e-08	1.41621e-07	-8.23753e-08	5.92454e-08	1.04363e-07	-7.05176e-08	3.38451e-08	-1.86878e-07	4.02541e-07	2.15663e-07	1.26446e-07	-3.29070e-08	9.35393e-08	7.12899e-08	-1.05013e-08	6.07886e-08	1.33273e-07	-2.11939e-08	1.12079e-07
1.057	4.02308e-07	-7.82500e-08	3.24059e-07	-2.82812e-08	1.48820e-09	-2.67930e-08	1.43456e-07	-8.34430e-08	6.00132e-08	1.05804e-07	-7.14917e-08	3.43127e-08	-1.88016e-07	4.06672e-07	2.18656e-07	1.27853e-07	-3.32731e-08	9.45800e-08	7.10322e-08	-1.04633e-08	6.05689e-08	1.35209e-07	-2.15016e-08	1.13707e-07
1.081	4.07650e-07	-7.92890e-08	3.28361e-07	-2.74552e-08	1.44473e-09	-2.60105e-08	1.45293e-07	-8.45116e-08	6.07818e-08	1.07249e-07	-7.24679e-08	3.47812e-08	-1.89129e-07	4.10784e-07	2.21655e-07	1.29256e-07	-3.36382e-08	9.56178e-08	7.07494e-08	-1.04217e-08	6.03278e-08	1.37152e-07	-2.18107e-08	1.15341e-07
1.106	4.13001e-07	-8.03297e-08	3.32671e-07	-2.66052e-08	1.40001e-09	-2.52052e-08	1.47132e-07	-8.55811e-08	6.15510e-08	1.08697e-07	-7.34464e-08	3.52508e-08	-1.90217e-07	4.14878e-07	2.24661e-07	1.30655e-07	-3.40023e-08	9.66526e-08	7.04416e-08	-1.03763e-08	6.00653e-08	1.39103e-07	-2.21209e-08	1.16982e-07
1.130	4.18360e-07	-8.13720e-08	3.36988e-07	-2.57312e-08	1.35402e-09	-2.43772e-08	1.48972e-07	-8.66515e-08	6.23208e-08	1.10148e-07	-7.44270e-08	3.57215e-08	-1.91282e-07	4.18954e-07	2.27672e-07	1.32050e-07	-3.43653e-08	9.76844e-08	7.01087e-08	-1.03273e-08	5.97814e-08	1.41061e-07	-2.24324e-08	1.18629e-07
1.155	4.23727e-07	-8.24160e-08	3.41311e-07	-2.48333e-08	1.30677e-09	-2.35266e-08	1.50814e-07	-8.77227e-08	6.30913e-08	1.11603e-07	-7.54097e-08	3.61931e-08	-1.92321e-07	4.23011e-07	2.30689e-07	1.33440e-07	-3.47272e-08	9.87132e-08	6.97508e-08	-1.02746e-08	5.94762e-08	1.43028e-07	-2.27451e-08	1.20283e-07
1.180	4.29102e-07	-8.34615e-08	3.45641e-07	-2.39117e-08	1.25827e-09	-2.26534e-08	1.52657e-07	-8.87948e-08	6.38623e-08	1.13060e-07	-7.63946e-08	3.66658e-08	-1.93336e-07	4.27049e-07	2.33713e-07	1.34827e-07	-3.50880e-08	9.97389e-08	6.93678e-08	-1.02182e-08	5.91497e-08	1.45002e-07	-2.30591e-08	1.21943e-07
1.204	4.34486e-07	-8.45086e-08	3.49977e-07	-2.29663e-08	1.20852e-09	-2.17578e-08	1.54502e-07	-8.98677e-08	6.46339e-08	1.14521e-07	-7.73815e-08	3.71395e-08	-1.94327e-07	4.31069e-07	2.36742e-07	1.36209e-07	-3.54478e-08	1.00762e-07	6.89598e-08	-1.01581e-08	5.88017e-08	1.46984e-07	-2.33742e-08	1.23610e-07
1.229	4.39877e-07	-8.55572e-08	3.54320e-07	-2.19973e-08	1.15753e-09	-2.08398e-08	1.56347e-07	-9.09413e-08	6.54061e-08	1.15985e-07	-7.83705e-08	3.76142e-08	-1.95293e-07	4.35070e-07	2.39777e-07	1.37588e-07	-3.58065e-08	1.01781e-07	6.85268e-08	-1.00943e-08	5.84325e-08	1.48974e-07	-2.36907e-08	1.25283e-07
1.253	4.45276e-07	-8.66073e-08	3.58669e-07	-2.10048e-08	1.10530e-09	-1.98995e-08	1.58195e-07	-9.20157e-08	6.61788e-08	1.17451e-07	-7.93616e-08	3.80899e-08	-1.96235e-07	4.39053e-07	2.42817e-07	1.38962e-07	-3.61641e-08	1.02798e-07	6.80687e-08	-1.00268e-08	5.80419e-08	1.50971e-07	-2.40083e-08	1.26963e-07
1.278	4.50683e-07	-8.76589e-08	3.63024e-07	-1.99888e-08	1.05184e-09	-1.89369e-08	1.60043e-07	-9.30909e-08	6.69521e-08	1.18921e-07	-8.03547e-08	3.85665e-08	-1.97153e-07	4.43016e-07	2.45863e-07	1.40331e-07	-3.65205e-08	1.03811e-07	6.75857e-08	-9.95564e-09	5.76301e-08	1.52977e-07	-2.43272e-08	1.28649e-07
1.303	4.56097e-07	-8.87120e-08	3.67385e-07	-1.89494e-08	9.97148e-10	-1.79523e-08	1.61893e-07	-9.41667e-08	6.77259e-08	1.20394e-07	-8.13499e-08	3.90441e-08	-1.98046e-07	4.46961e-07	2.48915e-07	1.41697e-07	-3.68758e-08	1.04821e-07	6.70777e-08	-9.88081e-09	5.71969e-08	1.54990e-07	-2.46474e-08	1.30342e-07
1.327	4.61519e-07	-8.97665e-08	3.71752e-07	-1.78868e-08	9.41230e-10	-1.69456e-08	1.63743e-07	-9.52432e-08	6.85001e-08	1.21870e-07	-8.23470e-08	3.95227e-08	-1.98915e-07	4.50887e-07	2.51972e-07	1.43058e-07	-3.72300e-08	1.05828e-07	6.65447e-08	-9.80230e-09	5.67424e-08	1.57011e-07	-2.49687e-08	1.32042e-07
1.352	4.66947e-07	-9.08224e-08	3.76125e-07	-1.68010e-08	8.84093e-10	-1.59169e-08	1.65595e-07	-9.63204e-08	6.92748e-08	1.23348e-07	-8.33462e-08	4.00022e-08	-1.99760e-07	4.54794e-07	2.55034e-07	1.44414e-07	-3.75830e-08	1.06831e-07	6.59868e-08	-9.72012e-09	5.62667e-08	1.59039e-07	-2.52913e-08	1.33748e-07
1.376	4.72383e-07	-9.18797e-08	3.80504e-07	-1.56920e-08	8.25739e-10	-1.48663e-08	1.67448e-07	-9.73982e-08	7.00500e-08	1.24830e-07	-8.43473e-08	4.04827e-08	-2.00580e-07	4.58682e-07	2.58102e-07	1.45766e-07	-3.79349e-08	1.07831e-07	6.54039e-08	-9.63426e-09	5.57697e-08	1.61076e-07	-2.56152e-08	1.35460e-07
1.401	4.77826e-07	-9.29384e-08	3.84888e-07	-1.45601e-08	7.66176e-10	-1.37939e-08	1.69302e-07	-9.84767e-08	7.08256e-08	1.26314e-07	-8.53503e-08	4.09641e-08	-2.01377e-07	4.62552e-07	2.61175e-07	1.47114e-07	-3.82856e-08	1.08828e-07	6.47962e-08	-9.54473e-09	5.52514e-08	1.63120e-07	-2.59402e-08	1.37180e-07
1.425	4.83276e-07	-9.39984e-08	3.89278e-07	-1.34053e-08	7.05407e-10	-1.26999e-08	1.71157e-07	-9.95557e-08	7.16017e-08	1.27802e-07	-8.63552e-08	4.14465e-08	-2.02149e-07	4.66402e-07	2.64253e-07	1.48457e-07	-3.86351e-08	1.09822e-07	6.41635e-08	-9.45154e-09	5.47120e-08	1.65172e-07	-2.62665e-08	1.38905e-07
1.450	4.88732e-07	-9.50597e-08	3.93673e-07	-1.22276e-08	6.43437e-10	-1.15842e-08	1.73013e-07	-1.00635e-07	7.23781e-08	1.29292e-07	-8.73621e-08	4.19297e-08	-2.02897e-07	4.70233e-07	2.67335e-07	1.49795e-07	-3.89835e-08	1.10812e-07	6.35060e-08	-9.35468e-09	5.41513e-08	1.67231e-07	-2.65941e-08	1.40637e-07
1.475	4.94196e-07	-9.61222e-08	3.98073e-07	-1.10273e-08	5.80273e-10	-1.04470e-08	1.74870e-07	-1.01715e-07	7.31549e-08	1.30785e-07	-8.83708e-08	4.24138e-08	-2.03622e-07	4.74045e-07	2.70423e-07	1.51129e-07	-3.93306e-08	1.11798e-07	6.28235e-08	-9.25416e-09	5.35694e-08	1.69299e-07	-2.69228e-08	1.42376e-07
1.499	4.99665e-07	-9.71861e-08	4.02479e-07	-9.80431e-09	5.15918e-10	-9.28839e-09	1.76728e-07	-1.02796e-07	7.39321e-08	1.32280e-07	-8.93814e-08	4.28989e-08	-2.04322e-07	4.77838e-07	2.73516e-07	1.52458e-07	-3.96765e-08	1.12782e-07	6.21163e-08	-9.14997e-09	5.29663e-08	1.71374e-07	-2.72528e-08	1.44121e-07
1.524	5.05141e-07	-9.82511e-08	4.06890e-07	-8.55883e-09	4.50379e-10	-8.10845e-09	1.78587e-07	-1.03877e-07	7.47096e-08	1.33779e-07	-9.03938e-08	4.33848e-08	-2.04998e-07	4.81611e-07	2.76614e-07	1.53783e-07	-4.00212e-08	1.13761e-07	6.13842e-08	-9.04214e-09	5.23421e-08	1.73456e-07	-2.75840e-08	1.45872e-07
1.548	5.10623e-07	-9.93174e-08	4.11305e-07	-7.29093e-09	3.83660e-10	-6.90727e-09	1.80446e-07	-1.04959e-07	7.54875e-08	1.35280e-07	-9.14081e-08	4.38716e-08	-2.05650e-07	4.85366e-07	2.79716e-07	1.55102e-07	-4.03646e-08	1.14738e-07	6.06273e-08	-8.93065e-09	5.16967e-08	1.75547e-07	-2.79165e-08	1.47630e-07
1.573	5.16111e-07	-1.00385e-07	4.15726e-07	-6.00072e-09	3.15767e-10	-5.68495e-09	1.82306e-07	-1.06041e-07	7.62656e-08	1.36783e-07	-9.24241e-08	4.43593e-08	-2.06278e-07	4.89101e-07	2.82823e-07	1.56417e-07	-4.07068e-08	1.15710e-07	5.98457e-08	-8.81551e-09	5.10302e-08	1.77645e-07	-2.82501e-08	1.49395e-07
1.597	5.21605e-07	-1.01453e-07	4.20151e-07	-4.68830e-09	2.46706e-10	-4.44159e-09	1.84167e-07	-1.07123e-07	7.70441e-08	1.38290e-07	-9.34420e-08	4.48478e-08	-2.06883e-07	4.92817e-07	2.85934e-07	1.57727e-07	-4.10477e-08	1.16679e-07	5.90393e-08	-8.69672e-09	5.03426e-08	1.79751e-07	-2.85850e-08	1.51166e-07
1.622	5.27104e-07	-1.02523e-07	4.24581e-07	-3.35378e-09	1.76481e-10	-3.17730e-09	1.86028e-07	-1.08206e-07	7.78228e-08	1.39799e-07	-9.44616e-08	4.53371e-08	-2.07464e-07	4.96514e-07	2.89050e-07	1.59032e-07	-4.13874e-08	1.17645e-07	5.82082e-08	-8.57429e-09	4.96339e-08	1.81864e-07	-2.89211e-08	1.52943e-07
1.647	5.32610e-07	-1.03594e-07	4.29016e-07	-1.99726e-09	1.05099e-10	-1.89216e-09	1.87891e-07	-1.09289e-07	7.86018e-08	1.41310e-07	-9.54829e-08	4.58273e-08	-2.08021e-07	5.00191e-07	2.92170e-07	1.60333e-07	-4.17258e-08	1.18607e-07	5.73523e-08	-8.44823e-09	4.89041e-08	1.83985e-07	-2.92584e-08	1.54727e-07
1.671	5.38121e-07	-1.04666e-07	4.33455e-07	-6.18857e-10	3.25652e-11	-5.86291e-10	1.89753e-07	-1.10372e-07	7.93810e-08	1.42824e-07	-9.65059e-08	4.63183e-08	-2.08554e-07	5.03849e-07	2.95295e-07	1.61628e-07	-4.20628e-08	1.19565e-07	5.64718e-08	-8.31852e-09	4.81533e-08	1.86114e-07	-2.95970e-08	1.56517e-07
1.696	5.43637e-07	-1.05739e-07	4.37898e-07	7.81328e-10	-4.11147e-11	7.40213e-10	1.91616e-07	-1.11456e-07	8.01605e-08	1.44341e-07	-9.75307e-08	4.68102e-08	-2.09063e-07	5.07487e-07	2.98424e-07	1.62918e-07	-4.23986e-08	1.20519e-07	5.55667e-08	-8.18519e-09	4.73815e-08	1.88251e-07	-2.99367e-08	1.58314e-07
1.720	5.49158e-07	-1.06813e-07	4.42346e-07	2.20318e-09	-1.15935e-10	2.08725e-09	1.93480e-07	-1.12540e-07	8.09401e-08	1.45860e-07	-9.85571e-08	4.73028e-08	-2.09549e-07	5.11106e-07	3.01557e-07	1.64203e-07	-4.27331e-08	1.21470e-07	5.46369e-08	-8.04823e-09	4.65886e-08	1.90395e-07	-3.02777e-08	1.60117e-07
1.745	5.54685e-07	-1.07888e-07	4.46797e-07	3.64660e-09	-1.91890e-10	3.45471e-09	1.95344e-07	-1.13624e-07	8.17199e-08	1.47381e-07	-9.95852e-08	4.77962e-08	-2.10012e-07	5.14706e-07	3.04695e-07	1.65483e-07	-4.30662e-08	1.22417e-07	5.36825e-08	-7.90764e-09	4.57748e-08	1.92546e-07	-3.06198e-08	1.61926e-07
1.769	5.60216e-07	-1.08963e-07	4.51253e-07	5.11145e-09	-2.68973e-10	4.84248e-09	1.97209e-07	-1.14709e-07	8.24999e-08	1.48905e-07	-1.00615e-07	4.82904e-08	-2.10450e-07	5.18286e-07	3.07836e-07	1.66758e-07	-4.33981e-08	1.23360e-07	5.27035e-08	-7.76344e-09	4.49401e-08	1.94706e-07	-3.09632e-08	1.63742e-07
1.794	5.65752e-07	-1.10040e-07	4.55712e-07	6.59765e-09	-3.47178e-10	6.25047e-09	1.99073e-07	-1.15793e-07	8.32800e-08	1.50432e-07	-1.01646e-07	4.87854e-08	-2.10866e-07	5.21847e-07	3.10981e-07	1.68028e-07	-4.37285e-08	1.24300e-07	5.17000e-08	-7.61562e-09	4.40844e-08	1.96872e-07	-3.13078e-08	1.65565e-07
1.819	5.71293e-07	-1.11118e-07	4.60175e-07	8.10505e-09	-4.26501e-10	7.67855e-09	2.00938e-07	-1.16878e-07	8.40602e-08	1.51960e-07	-1.02679e-07	4.92812e-08	-2.11258e-07	5.25388e-07	3.14130e-07	1.69293e-07	-4.40576e-08	1.25235e-07	5.06720e-08	-7.46419e-09	4.32078e-08	1.99047e-07	-3.16536e-08	1.67393e-07
1.843	5.76838e-07	-1.12196e-07	4.64642e-07	9.63356e-09	-5.06933e-10	9.12663e-09	2.02804e-07	-1.17963e-07	8.48406e-08	1.53491e-07	-1.03714e-07	4.97777e-08	-2.11626e-07	5.28909e-07	3.17283e-07	1.70552e-07	-4.43854e-08	1.26167e-07	4.96195e-08	-7.30915e-09	4.23104e-08	2.01229e-07	-3.20005e-08	1.69228e-07
1.868	5.82388e-07	-1.13276e-07	4.69112e-07	1.11831e-08	-5.88470e-10	1.05946e-08	2.04669e-07	-1.19048e-07	8.56211e-08	1.55025e-07	-1.04750e-07	5.02749e-08	-2.11971e-07	5.32411e-07	3.20440e-07	1.71806e-07	-4.47118e-08	1.27095e-07	4.85426e-08	-7.15051e-09	4.13921e-08	2.03418e-07	-3.23487e-08	1.71069e-07
1.892	5.87942e-07	-1.14356e-07	4.73586e-07	1.27534e-08	-6.71105e-10	1.20823e-08	2.06535e-07	-1.20134e-07	8.64016e-08	1.56560e-07	-1.05787e-07	5.07729e-08	-2.12293e-07	5.35894e-07	3.23601e-07	1.73055e-07	-4.50367e-08	1.28018e-07	4.74412e-08	-6.98828e-09	4.04529e-08	2.05615e-07	-3.26981e-08	1.72917e-07
1.917	5.93500e-07	-1.15437e-07	4.78063e-07	1.43445e-08	-7.54831e-10	1.35897e-08	2.08401e-07	-1.21219e-07	8.71821e-08	1.58098e-07	-1.06826e-07	5.12716e-08	-2.12592e-07	5.39356e-07	3.26765e-07	1.74299e-07	-4.53603e-08	1.28938e-07	4.63155e-08	-6.82245e-09	3.94930e-08	2.07819e-07	-3.30486e-08	1.74771e-07
1.942	5.99062e-07	-1.16519e-07	4.82543e-07	1.59563e-08	-8.39643e-10	1.51166e-08	2.10267e-07	-1.22304e-07	8.79627e-08	1.59638e-07	-1.07867e-07	5.17710e-08	-2.12867e-07	5.42799e-07	3.29932e-07	1.75537e-07	-4.56825e-08	1.29854e-07	4.51654e-08	-6.65304e-09	3.85123e-08	2.10031e-07	-3.34003e-08	1.76631e-07
1.966	6.04628e-07	-1.17602e-07	4.87026e-07	1.75885e-08	-9.25534e-10	1.66630e-08	2.12133e-07	-1.23390e-07	8.87434e-08	1.61180e-07	-1.08909e-07	5.22712e-08	-2.13120e-07	5.46223e-07	3.33103e-07	1.76769e-07	-4.60033e-08	1.30766e-07	4.39910e-08	-6.48004e-09	3.75109e-08	2.12250e-07	-3.37533e-08	1.78497e-07
1.991	6.10197e-07	-1.18685e-07	4.91512e-07	1.92411e-08	-1.01250e-09	1.82286e-08	2.13999e-07	-1.24475e-07	8.95240e-08	1.62724e-07	-1.09952e-07	5.27720e-08	-2.13349e-07	5.49626e-07	3.36278e-07	1.77996e-07	-4.63226e-08	1.31673e-07	4.27923e-08	-6.30347e-09	3.64888e-08	2.14477e-07	-3.41074e-08	1.80370e-07
2.015	6.15770e-07	-1.19769e-07	4.96001e-07	2.09140e-08	-1.10053e-09	1.98135e-08	2.15865e-07	-1.25560e-07	9.03046e-08	1.64271e-07	-1.10997e-07	5.32735e-08	-2.13555e-07	5.53010e-07	3.39455e-07	1.79218e-07	-4.66405e-08	1.32577e-07	4.15693e-08	-6.12333e-09	3.54460e-08	2.16711e-07	-3.44626e-08	1.82248e-07
2.040	6.21346e-07	-1.20853e-07	5.00493e-07	2.26070e-08	-1.18962e-09	2.14174e-08	2.17731e-07	-1.26646e-07	9.10851e-08	1.65819e-07	-1.12044e-07	5.37757e-08	-2.13738e-07	5.56375e-07	3.42636e-07	1.80433e-07	-4.69569e-08	1.33477e-07	4.03222e-08	-5.93962e-09	3.43826e-08	2.18952e-07	-3.48191e-08	1.84133e-07
2.064	6.26926e-07	-1.21939e-07	5.04987e-07	2.43200e-08	-1.27976e-09	2.30403e-08	2.19596e-07	-1.27731e-07	9.18656e-08	1.67370e-07	-1.13091e-07	5.42785e-08	-2.13899e-07	5.59719e-07	3.45820e-07	1.81644e-07	-4.72719e-08	1.34372e-07	3.90509e-08	-5.75235e-09	3.32985e-08	2.21201e-07	-3.51767e-08	1.86025e-07
2.089	6.32508e-07	-1.23024e-07	5.09484e-07	2.60529e-08	-1.37094e-09	2.46820e-08	2.21462e-07	-1.28816e-07	9.26460e-08	1.68922e-07	-1.14140e-07	5.47820e-08	-2.14036e-07	5.63044e-07	3.49008e-07	1.82848e-07	-4.75854e-08	1.35263e-07	3.77554e-08	-5.56152e-09	3.21939e-08	2.23457e-07	-3.55355e-08	1.87922e-07
2.114	6.38094e-07	-1.24111e-07	5.13983e-07	2.78055e-08	-1.46317e-09	2.63424e-08	2.23327e-07	-1.29901e-07	9.34263e-08	1.70477e-07	-1.15191e-07	5.52861e-08	-2.14151e-07	5.66349e-07	3.52198e-07	1.84047e-07	-4.78974e-08	1.36150e-07	3.64358e-08	-5.36714e-09	3.10687e-08	2.25721e-07	-3.58954e-08	1.89825e-07
2.138	6.43682e-07	-1.25198e-07	5.18484e-07	2.95778e-08	-1.55643e-09	2.80214e-08	2.25192e-07	-1.30986e-07	9.42065e-08	1.72033e-07	-1.16242e-07	5.57909e-08	-2.14243e-07	5.69634e-07	3.55391e-07	1.85241e-07	-4.82080e-08	1.37033e-07	3.50922e-08	-5.16922e-09	2.99230e-08	2.27991e-07	-3.62565e-08	1.91735e-07
2.163	6.49273e-07	-1.26285e-07	5.22988e-07	3.13695e-08	-1.65071e-09	2.97188e-08	2.27057e-07	-1.32070e-07	9.49866e-08	1.73592e-07	-1.17295e-07	5.62963e-08	-2.14312e-07	5.72899e-07	3.58587e-07	1.86428e-07	-4.85170e-08	1.37911e-07	3.37246e-08	-4.96776e-09	2.87568e-08	2.30269e-07	-3.66187e-08	1.93650e-07
2.187	6.54867e-07	-1.27373e-07	5.27493e-07	3.31806e-08	-1.74602e-09	3.14346e-08	2.28921e-07	-1.33155e-07	9.57665e-08	1.75152e-07	-1.18350e-07	5.68023e-08	-2.14359e-07	5.76145e-07	3.61786e-07	1.87610e-07	-4.88245e-08	1.38785e-07	3.23330e-08	-4.76277e-09	2.75702e-08	2.32554e-07	-3.69821e-08	1.95572e-07
2.212	6.60462e-07	-1.28462e-07	5.32001e-07	3.50110e-08	-1.84233e-09	3.31686e-08	2.30785e-07	-1.34239e-07	9.65463e-08	1.76714e-07	-1.19405e-07	5.73089e-08	-2.14383e-07	5.79371e-07	3.64987e-07	1.88786e-07	-4.91305e-08	1.39655e-07	3.09174e-08	-4.55426e-09	2.63632e-08	2.34847e-07	-3.73466e-08	1.97500e-07
2.236	6.66060e-07	-1.29550e-07	5.36510e-07	3.68604e-08	-1.93965e-09	3.49207e-08	2.32649e-07	-1.35323e-07	9.73259e-08	1.78278e-07	-1.20462e-07	5.78161e-08	-2.14385e-07	5.82577e-07	3.68192e-07	1.89956e-07	-4.94350e-08	1.40521e-07	2.94780e-08	-4.34222e-09	2.51357e-08	2.37146e-07	-3.77123e-08	1.99434e-07
2.261	6.71660e-07	-1.30640e-07	5.41021e-07	3.87288e-08	-2.03797e-09	3.66908e-08	2.34512e-07	-1.36406e-07	9.81052e-08	1.79844e-07	-1.21520e-07	5.83239e-08	-2.14364e-07	5.85763e-07	3.71399e-07	1.91120e-07	-4.97380e-08	1.41382e-07	2.80147e-08	-4.12667e-09	2.38880e-08	2.39452e-07	-3.80791e-08	2.01373e-07
2.286	6.77262e-07	-1.31729e-07	5.45533e-07	4.06160e-08	-2.13728e-09	3.84787e-08	2.36374e-07	-1.37490e-07	9.88843e-08	1.81411e-07	-1.22579e-07	5.88322e-08	-2.14321e-07	5.88929e-07	3.74608e-07	1.92278e-07	-5.00393e-08	1.42238e-07	2.65275e-08	-3.90761e-09	2.26199e-08	2.41766e-07	-3.84470e-08	2.03319e-07
2.310	6.82866e-07	-1.32819e-07	5.50047e-07	4.25219e-08	-2.23757e-09	4.02843e-08	2.38236e-07	-1.38573e-07	9.96632e-08	1.82981e-07	-1.23639e-07	5.93411e-08	-2.14256e-07	5.92076e-07	3.77820e-07	1.93430e-07	-5.03392e-08	1.43091e-07	2.50167e-08	-3.68505e-09	2.13316e-08	2.44087e-07	-3.88161e-08	2.05271e-07
2.335	6.88471e-07	-1.33909e-07	5.54562e-07	4.44463e-08	-2.33883e-09	4.21074e-08	2.40097e-07	-1.39655e-07	1.00442e-07	1.84552e-07	-1.24701e-07	5.98506e-08	-2.14168e-07	5.95202e-07	3.81034e-07	1.94576e-07	-5.06374e-08	1.43939e-07	2.34821e-08	-3.45900e-09	2.00231e-08	2.46414e-07	-3.91862e-08	2.07228e-07
2.359	6.94078e-07	-1.35000e-07	5.59078e-07	4.63891e-08	-2.44107e-09	4.39480e-08	2.41958e-07	-1.40738e-07	1.01220e-07	1.86124e-07	-1.25764e-07	6.03606e-08	-2.14058e-07	5.98309e-07	3.84251e-07	1.95716e-07	-5.09341e-08	1.44782e-07	2.19238e-08	-3.22946e-09	1.86943e-08	2.48749e-07	-3.95575e-08	2.09192e-07
2.384	6.99686e-07	-1.36091e-07	5.63595e-07	4.83502e-08	-2.54426e-09	4.58059e-08	2.43818e-07	-1.41819e-07	1.01998e-07	1.87698e-07	-1.26827e-07	6.08711e-08	-2.13926e-07	6.01396e-07	3.87469e-07	1.96850e-07	-5.12292e-08	1.45621e-07	2.03419e-08	-2.99644e-09	1.73454e-08	2.51091e-07	-3.99299e-08	2.11161e-07
2.408	7.05295e-07	-1.37182e-07	5.68113e-07	5.03294e-08	-2.64841e-09	4.76810e-08	2.45677e-07	-1.42901e-07	1.02776e-07	1.89274e-07	-1.27892e-07	6.13822e-08	-2.13772e-07	6.04463e-07	3.90691e-07	1.97977e-07	-5.15226e-08	1.46455e-07	1.87364e-08	-2.75994e-09	1.59764e-08	2.53439e-07	-4.03034e-08	2.13136e-07
2.433	7.10905e-07	-1.38273e-07	5.72632e-07	5.23266e-08	-2.75351e-09	4.95731e-08	2.47535e-07	-1.43982e-07	1.03553e-07	1.90852e-07	-1.28958e-07	6.18937e-08	-2.13596e-07	6.07510e-07	3.93914e-07	1.99099e-07	-5.18145e-08	1.47284e-07	1.71073e-08	-2.51998e-09	1.45873e-08	2.55795e-07	-4.06779e-08	2.15117e-07
2.458	7.16516e-07	-1.39364e-07	5.77152e-07	5.43417e-08	-2.85954e-09	5.14821e-08	2.49392e-07	-1.45062e-07	1.04330e-07	1.92430e-07	-1.30025e-07	6.24058e-08	-2.13398e-07	6.10537e-07	3.97139e-07	2.00214e-07	-5.21048e-08	1.48110e-07	1.54548e-08	-2.27655e-09	1.31782e-08	2.58157e-07	-4.10536e-08	2.17103e-07
2.482	7.22127e-07	-1.40456e-07	5.81672e-07	5.63744e-08	-2.96651e-09	5.34079e-08	2.51249e-07	-1.46142e-07	1.05107e-07	1.94011e-07	-1.31093e-07	6.29183e-08	-2.13179e-07	6.13545e-07	4.00366e-07	2.01323e-07	-5.23934e-08	1.48930e-07	1.37788e-08	-2.02967e-09	1.17491e-08	2.60526e-07	-4.14303e-08	2.19096e-07
2.507	7.27740e-07	-1.41547e-07	5.86193e-07	5.84247e-08	-3.07440e-09	5.53503e-08	2.53104e-07	-1.47221e-07	1.05883e-07	1.95593e-07	-1.32161e-07	6.34313e-08	-2.12937e-07	6.16532e-07	4.03595e-07	2.02426e-07	-5.26804e-08	1.49746e-07	1.20794e-08	-1.77935e-09	1.03001e-08	2.62902e-07	-4.18082e-08	2.21094e-07
2.531	7.33352e-07	-1.42639e-07	5.90713e-07	6.04924e-08	-3.18321e-09	5.73092e-08	2.54959e-07	-1.48300e-07	1.06659e-07	1.97176e-07	-1.33231e-07	6.39448e-08	-2.12674e-07	6.19500e-07	4.06826e-07	2.03522e-07	-5.29657e-08	1.50557e-07	1.03567e-08	-1.52559e-09	8.83115e-09	2.65284e-07	-4.21870e-08	2.23097e-07
2.556	7.38965e-07	-1.43731e-07	5.95235e-07	6.25774e-08	-3.29292e-09	5.92845e-08	2.56813e-07	-1.49378e-07	1.07435e-07	1.98761e-07	-1.34302e-07	6.44587e-08	-2.12389e-07	6.22448e-07	4.10059e-07	2.04612e-07	-5.32494e-08	1.51363e-07	8.61074e-09	-1.26840e-09	7.34234e-09	2.67674e-07	-4.25670e-08	2.25107e-07
2.580	7.44578e-07	-1.44822e-07	5.99756e-07	6.46795e-08	-3.40354e-09	6.12760e-08	2.58665e-07	-1.50456e-07	1.08210e-07	2.00347e-07	-1.35374e-07	6.49731e-08	-2.12082e-07	6.25376e-07	4.13293e-07	2.05696e-07	-5.35314e-08	1.52165e-07	6.84149e-09	-1.00778e-09	5.83371e-09	2.70070e-07	-4.29480e-08	2.27122e-07
2.605	7.50191e-07	-1.45914e-07	6.04277e-07	6.67986e-08	-3.51504e-09	6.32835e-08	2.60517e-07	-1.51532e-07	1.08984e-07	2.01934e-07	-1.36447e-07	6.54879e-08	-2.11754e-07	6.28284e-07	4.16530e-07	2.06773e-07	-5.38117e-08	1.52962e-07	5.04905e-09	-7.43745e-10	4.30531e-09	2.72472e-07	-4.33301e-08	2.29142e-07
2.630	7.55804e-07	-1.47006e-07	6.08798e-07	6.89344e-08	-3.62744e-09	6.53070e-08	2.62367e-07	-1.52609e-07	1.09758e-07	2.03523e-07	-1.37520e-07	6.60032e-08	-2.11405e-07	6.31172e-07	4.19767e-07	2.07844e-07	-5.40904e-08	1.53754e-07	3.23348e-09	-4.76304e-10	2.75717e-09	2.74881e-07	-4.37132e-08	2.31168e-07
2.654	7.61416e-07	-1.48097e-07	6.13319e-07	7.10870e-08	-3.74071e-09	6.73463e-08	2.64216e-07	-1.53684e-07	1.10532e-07	2.05113e-07	-1.38594e-07	6.65188e-08	-2.11034e-07	6.34041e-07	4.23006e-07	2.08908e-07	-5.43673e-08	1.54541e-07	1.39481e-09	-2.05461e-10	1.18935e-09	2.77297e-07	-4.40973e-08	2.33200e-07
2.679	7.67028e-07	-1.49189e-07	6.17839e-07	7.32560e-08	-3.85485e-09	6.94012e-08	2.66064e-07	-1.54759e-07	1.11305e-07	2.06705e-07	-1.39670e-07	6.70349e-08	-2.10642e-07	6.36889e-07	4.26247e-07	2.09966e-07	-5.46425e-08	1.55323e-07	-4.66883e-10	6.87738e-11	-3.98110e-10	2.79719e-07	-4.44825e-08	2.35236e-07
2.703	7.72639e-07	-1.50280e-07	6.22359e-07	7.54414e-08	-3.96985e-09	7.14716e-08	2.67910e-07	-1.55833e-07	1.12077e-07	2.08297e-07	-1.40746e-07	6.75513e-08	-2.10229e-07	6.39718e-07	4.29489e-07	2.11017e-07	-5.49161e-08	1.56101e-07	-2.35156e-09	3.46394e-10	-2.00516e-09	2.82148e-07	-4.48687e-08	2.37279e-07
2.728	7.78249e-07	-1.51371e-07	6.26878e-07	7.76431e-08	-4.08570e-09	7.35574e-08	2.69755e-07	-1.56906e-07	1.12849e-07	2.09891e-07	-1.41823e-07	6.80682e-08	-2.09794e-07	6.42527e-07	4.32733e-07	2.12061e-07	-5.51879e-08	1.56873e-07	-4.25916e-09	6.27391e-10	-3.63177e-09	2.84583e-07	-4.52560e-08	2.39327e-07
2.753	7.83858e-07	-1.52462e-07	6.31396e-07	7.98608e-08	-4.20240e-09	7.56584e-08	2.71599e-07	-1.57979e-07	1.13620e-07	2.11485e-07	-1.42900e-07	6.85854e-08	-2.09339e-07	6.45316e-07	4.35978e-07	2.13099e-07	-5.54579e-08	1.57641e-07	-6.18962e-09	9.11756e-10	-5.27787e-09	2.87024e-07	-4.56442e-08	2.41380e-07
2.777	7.89467e-07	-1.53553e-07	6.35913e-07	8.20944e-08	-4.31993e-09	7.77744e-08	2.73441e-07	-1.59050e-07	1.14391e-07	2.13081e-07	-1.43978e-07	6.91029e-08	-2.08862e-07	6.48085e-07	4.39223e-07	2.14130e-07	-5.57263e-08	1.58404e-07	-8.14291e-09	1.19948e-09	-6.94342e-09	2.89471e-07	-4.60334e-08	2.43438e-07
2.802	7.95073e-07	-1.54644e-07	6.40430e-07	8.43437e-08	-4.43830e-09	7.99054e-08	2.75282e-07	-1.60121e-07	1.15161e-07	2.14678e-07	-1.45058e-07	6.96208e-08	-2.08365e-07	6.50835e-07	4.42471e-07	2.15154e-07	-5.59929e-08	1.59162e-07	-1.01189e-08	1.49056e-09	-8.62838e-09	2.91925e-07	-4.64236e-08	2.45502e-07
2.826	8.00679e-07	-1.55734e-07	6.44945e-07	8.66087e-08	-4.55748e-09	8.20512e-08	2.77121e-07	-1.61191e-07	1.15931e-07	2.16276e-07	-1.46137e-07	7.01391e-08	-2.07846e-07	6.53565e-07	4.45719e-07	2.16172e-07	-5.62577e-08	1.59914e-07	-1.21177e-08	1.78498e-09	-1.03327e-08	2.94385e-07	-4.68149e-08	2.47571e-07
2.851	8.06283e-07	-1.56824e-07	6.49459e-07	8.88890e-08	-4.67748e-09	8.42116e-08	2.78959e-07	-1.62260e-07	1.16699e-07	2.17875e-07	-1.47218e-07	7.06576e-08	-2.07307e-07	6.56275e-07	4.48968e-07	2.17183e-07	-5.65207e-08	1.60662e-07	-1.41391e-08	2.08274e-09	-1.20563e-08	2.96852e-07	-4.72071e-08	2.49645e-07
2.875	8.11885e-07	-1.57914e-07	6.53971e-07	9.11847e-08	-4.79828e-09	8.63864e-08	2.80795e-07	-1.63328e-07	1.17467e-07	2.19475e-07	-1.48299e-07	7.11765e-08	-2.06747e-07	6.58965e-07	4.52218e-07	2.18187e-07	-5.67820e-08	1.61405e-07	-1.61830e-08	2.38382e-09	-1.37992e-08	2.99324e-07	-4.76002e-08	2.51724e-07
2.900	8.17485e-07	-1.59003e-07	6.58482e-07	9.34955e-08	-4.91988e-09	8.85756e-08	2.82630e-07	-1.64395e-07	1.18235e-07	2.21076e-07	-1.49381e-07	7.16957e-08	-2.06167e-07	6.61636e-07	4.55469e-07	2.19184e-07	-5.70415e-08	1.62142e-07	-1.82495e-08	2.68822e-09	-1.55613e-08	3.01802e-07	-4.79944e-08	2.53808e-07
2.925	8.23083e-07	-1.60092e-07	6.62991e-07	9.58213e-08	-5.04226e-09	9.07790e-08	2.84463e-07	-1.65461e-07	1.19002e-07	2.22678e-07	-1.50463e-07	7.22152e-08	-2.05566e-07	6.64287e-07	4.58721e-07	2.20174e-07	-5.72992e-08	1.62875e-07	-2.03385e-08	2.99594e-09	-1.73425e-08	3.04287e-07	-4.83894e-08	2.55897e-07
2.949	8.28679e-07	-1.61180e-07	6.67499e-07	9.81619e-08	-5.16543e-09	9.29964e-08	2.86294e-07	-1.66526e-07	1.19768e-07	2.24281e-07	-1.51546e-07	7.27350e-08	-2.04944e-07	6.66918e-07	4.61974e-07	2.21157e-07	-5.75550e-08	1.63602e-07	-2.24498e-08	3.30695e-09	-1.91429e-08	3.06777e-07	-4.87855e-08	2.57992e-07
2.974	8.34273e-07	-1.62268e-07	6.72005e-07	1.00517e-07	-5.28937e-09	9.52277e-08	2.88123e-07	-1.67590e-07	1.20533e-07	2.25885e-07	-1.52630e-07	7.32551e-08	-2.04302e-07	6.69529e-07	4.65227e-07	2.22133e-07	-5.78091e-08	1.64324e-07	-2.45835e-08	3.62125e-09	-2.09623e-08	3.09274e-07	-4.91825e-08	2.60091e-07
2.998	8.39864e-07	-1.63356e-07	6.76508e-07	1.02887e-07	-5.41406e-09	9.74727e-08	2.89951e-07	-1.68653e-07	1.21298e-07	2.27489e-07	-1.53714e-07	7.37754e-08	-2.03640e-07	6.72121e-07	4.68481e-07	2.23103e-07	-5.80614e-08	1.65041e-07	-2.67395e-08	3.93883e-09	-2.28007e-08	3.11776e-07	-4.95804e-08	2.62195e-07
3.023	8.45452e-07	-1.64442e-07	6.81010e-07	1.05271e-07	-5.53952e-09	9.97313e-08	2.91776e-07	-1.69715e-07	1.22061e-07	2.29094e-07	-1.54798e-07	7.42960e-08	-2.02958e-07	6.74693e-07	4.71736e-07	2.24065e-07	-5.83118e-08	1.65753e-07	-2.89177e-08	4.25969e-09	-2.46580e-08	3.14284e-07	-4.99792e-08	2.64304e-07
3.047	8.51038e-07	-1.65529e-07	6.85509e-07	1.07669e-07	-5.66571e-09	1.02003e-07	2.93600e-07	-1.70776e-07	1.22824e-07	2.30700e-07	-1.55884e-07	7.48168e-08	-2.02255e-07	6.77246e-07	4.74991e-07	2.25020e-07	-5.85603e-08	1.66460e-07	-3.11181e-08	4.58382e-09	-2.65343e-08	3.16797e-07	-5.03789e-08	2.66418e-07
3.072	8.56620e-07	-1.66615e-07	6.90005e-07	1.10081e-07	-5.79265e-09	1.04289e-07	2.95422e-07	-1.71836e-07	1.23586e-07	2.32307e-07	-1.56969e-07	7.53378e-08	-2.01533e-07	6.79779e-07	4.78246e-07	2.25968e-07	-5.88071e-08	1.67161e-07	-3.33405e-08	4.91119e-09	-2.84293e-08	3.19317e-07	-5.07796e-08	2.68537e-07
3.097	8.62199e-07	-1.67700e-07	6.94500e-07	1.12507e-07	-5.92031e-09	1.06587e-07	2.97242e-07	-1.72894e-07	1.24348e-07	2.33914e-07	-1.58055e-07	7.58591e-08	-2.00790e-07	6.82292e-07	4.81502e-07	2.26909e-07	-5.90519e-08	1.67857e-07	-3.55850e-08	5.24181e-09	-3.03432e-08	3.21842e-07	-5.11811e-08	2.70661e-07
3.121	8.67776e-07	-1.68784e-07	6.98991e-07	1.14947e-07	-6.04869e-09	1.08898e-07	2.99059e-07	-1.73951e-07	1.25108e-07	2.35522e-07	-1.59142e-07	7.63806e-08	-2.00027e-07	6.84786e-07	4.84759e-07	2.27843e-07	-5.92950e-08	1.68548e-07	-3.78515e-08	5.57567e-09	-3.22758e-08	3.24372e-07	-5.15835e-08	2.72789e-07
3.146	8.73348e-07	-1.69868e-07	7.03480e-07	1.17400e-07	-6.17779e-09	1.11223e-07	3.00875e-07	-1.75008e-07	1.25868e-07	2.37131e-07	-1.60229e-07	7.69023e-08	-1.99245e-07	6.87261e-07	4.88016e-07	2.28769e-07	-5.95361e-08	1.69233e-07	-4.01398e-08	5.91276e-09	-3.42271e-08	3.26908e-07	-5.19868e-08	2.74921e-07
3.170	8.78917e-07	-1.70952e-07	7.07966e-07	1.19867e-07	-6.30758e-09	1.13559e-07	3.02689e-07	-1.76062e-07	1.26626e-07	2.38740e-07	-1.61316e-07	7.74241e-08	-1.98443e-07	6.89715e-07	4.91273e-07	2.29689e-07	-5.97753e-08	1.69913e-07	-4.24500e-08	6.25306e-09	-3.61970e-08	3.29450e-07	-5.23910e-08	2.77059e-07
3.195	8.84482e-07	-1.72034e-07	7.12448e-07	1.22347e-07	-6.43807e-09	1.15909e-07	3.04500e-07	-1.77116e-07	1.27384e-07	2.40350e-07	-1.62404e-07	7.79462e-08	-1.97621e-07	6.92151e-07	4.94530e-07	2.30601e-07	-6.00127e-08	1.70588e-07	-4.47820e-08	6.59657e-09	-3.81854e-08	3.31997e-07	-5.27960e-08	2.79201e-07
3.219	8.90044e-07	-1.73116e-07	7.16928e-07	1.24839e-07	-6.56925e-09	1.18270e-07	3.06309e-07	-1.78168e-07	1.28141e-07	2.41960e-07	-1.63492e-07	7.84684e-08	-1.96780e-07	6.94567e-07	4.97787e-07	2.31506e-07	-6.02482e-08	1.71257e-07	-4.71357e-08	6.94327e-09	-4.01924e-08	3.34549e-07	-5.32019e-08	2.81347e-07
3.244	8.95601e-07	-1.74197e-07	7.21404e-07	1.27345e-07	-6.70110e-09	1.20644e-07	3.08116e-07	-1.79219e-07	1.28897e-07	2.43571e-07	-1.64580e-07	7.89908e-08	-1.95919e-07	6.96963e-07	5.01044e-07	2.32403e-07	-6.04817e-08	1.71921e-07	-4.95110e-08	7.29317e-09	-4.22178e-08	3.37107e-07	-5.36086e-08	2.83498e-07
3.269	9.01154e-07	-1.75277e-07	7.25877e-07	1.29863e-07	-6.83362e-09	1.23030e-07	3.09921e-07	-1.80269e-07	1.29652e-07	2.45182e-07	-1.65669e-07	7.95133e-08	-1.95038e-07	6.99340e-07	5.04302e-07	2.33293e-07	-6.07134e-08	1.72580e-07	-5.19079e-08	7.64624e-09	-4.42617e-08	3.39669e-07	-5.40162e-08	2.85653e-07
3.293	9.06703e-07	-1.76356e-07	7.30347e-07	1.32394e-07	-6.96680e-09	1.25428e-07	3.11723e-07	-1.81317e-07	1.30406e-07	2.46794e-07	-1.66758e-07	8.00359e-08	-1.94139e-07	7.01698e-07	5.07559e-07	2.34176e-07	-6.09431e-08	1.73233e-07	-5.43263e-08	8.00248e-09	-4.63238e-08	3.42237e-07	-5.44246e-08	2.87813e-07
3.318	9.12247e-07	-1.77434e-07	7.34813e-07	1.34938e-07	-7.10062e-09	1.27837e-07	3.13523e-07	-1.82364e-07	1.31159e-07	2.48406e-07	-1.67847e-07	8.05587e-08	-1.93220e-07	7.04036e-07	5.10816e-07	2.35051e-07	-6.11709e-08	1.73880e-07	-5.67661e-08	8.36187e-09	-4.84042e-08	3.44810e-07	-5.48337e-08	2.89977e-07
3.342	9.17786e-07	-1.78512e-07	7.39275e-07	1.37493e-07	-7.23509e-09	1.30258e-07	3.15320e-07	-1.83410e-07	1.31911e-07	2.50018e-07	-1.68937e-07	8.10816e-08	-1.92282e-07	7.06355e-07	5.14073e-07	2.35919e-07	-6.13967e-08	1.74522e-07	-5.92273e-08	8.72441e-09	-5.05029e-08	3.47389e-07	-5.52437e-08	2.92145e-07
3.367	9.23321e-07	-1.79588e-07	7.43733e-07	1.40060e-07	-7.37019e-09	1.32690e-07	3.17115e-07	-1.84454e-07	1.32661e-07	2.51631e-07	-1.70026e-07	8.16046e-08	-1.91324e-07	7.08655e-07	5.17330e-07	2.36779e-07	-6.16207e-08	1.75159e-07	-6.17098e-08	9.09009e-09	-5.26197e-08	3.49972e-07	-5.56545e-08	2.94317e-07
3.391	9.28850e-07	-1.80664e-07	7.48187e-07	1.42640e-07	-7.50592e-09	1.35134e-07	3.18908e-07	-1.85496e-07	1.33411e-07	2.53244e-07	-1.71116e-07	8.21277e-08	-1.90348e-07	7.10935e-07	5.20587e-07	2.37632e-07	-6.18426e-08	1.75790e-07	-6.42135e-08	9.45890e-09	-5.47546e-08	3.52560e-07	-5.60660e-08	2.96493e-07
3.416	9.34375e-07	-1.81738e-07	7.52636e-07	1.45231e-07	-7.64226e-09	1.37588e-07	3.20697e-07	-1.86537e-07	1.34160e-07	2.54857e-07	-1.72206e-07	8.26508e-08	-1.89353e-07	7.13196e-07	5.23843e-07	2.38478e-07	-6.20626e-08	1.76415e-07	-6.67383e-08	9.83082e-09	-5.69075e-08	3.55152e-07	-5.64784e-08	2.98674e-07
3.441	9.39894e-07	-1.82812e-07	7.57082e-07	1.47833e-07	-7.77920e-09	1.40054e-07	3.22485e-07	-1.87577e-07	1.34908e-07	2.56470e-07	-1.73296e-07	8.31741e-08	-1.88339e-07	7.15438e-07	5.27099e-07	2.39315e-07	-6.22806e-08	1.77035e-07	-6.92843e-08	1.02058e-08	-5.90784e-08	3.57750e-07	-5.68914e-08	3.00858e-07
3.465	9.45407e-07	-1.83884e-07	7.61523e-07	1.50447e-07	-7.91674e-09	1.42530e-07	3.24269e-07	-1.88615e-07	1.35654e-07	2.58084e-07	-1.74387e-07	8.36974e-08	-1.87306e-07	7.17661e-07	5.30354e-07	2.40146e-07	-6.24967e-08	1.77649e-07	-7.18512e-08	1.05840e-08	-6.12673e-08	3.60352e-07	-5.73053e-08	3.03047e-07
3.490	9.50915e-07	-1.84955e-07	7.65960e-07	1.53072e-07	-8.05487e-09	1.45017e-07	3.26051e-07	-1.89652e-07	1.36400e-07	2.59698e-07	-1.75477e-07	8.42207e-08	-1.86255e-07	7.19865e-07	5.33609e-07	2.40968e-07	-6.27107e-08	1.78257e-07	-7.44391e-08	1.09652e-08	-6.34740e-08	3.62959e-07	-5.77198e-08	3.05239e-07
3.514	9.56417e-07	-1.86025e-07	7.70392e-07	1.55708e-07	-8.19358e-09	1.47514e-07	3.27831e-07	-1.90686e-07	1.37144e-07	2.61312e-07	-1.76567e-07	8.47441e-08	-1.85185e-07	7.22049e-07	5.36864e-07	2.41783e-07	-6.29228e-08	1.78860e-07	-7.70479e-08	1.13495e-08	-6.56984e-08	3.65570e-07	-5.81351e-08	3.07435e-07
3.539	9.61913e-07	-1.87094e-07	7.74819e-07	1.58354e-07	-8.33285e-09	1.50022e-07	3.29607e-07	-1.91720e-07	1.37887e-07	2.62925e-07	-1.77658e-07	8.52675e-08	-1.84097e-07	7.24215e-07	5.40118e-07	2.42590e-07	-6.31329e-08	1.79457e-07	-7.96774e-08	1.17368e-08	-6.79406e-08	3.68186e-07	-5.85511e-08	3.09635e-07
3.564	9.67403e-07	-1.88162e-07	7.79241e-07	1.61012e-07	-8.47269e-09	1.52539e-07	3.31381e-07	-1.92751e-07	1.38629e-07	2.64539e-07	-1.78749e-07	8.57909e-08	-1.82990e-07	7.26361e-07	5.43371e-07	2.43390e-07	-6.33410e-08	1.80049e-07	-8.23277e-08	1.21272e-08	-7.02005e-08	3.70807e-07	-5.89678e-08	3.11839e-07
3.588	9.72887e-07	-1.89229e-07	7.83658e-07	1.63680e-07	-8.61308e-09	1.55067e-07	3.33151e-07	-1.93781e-07	1.39370e-07	2.66153e-07	-1.79839e-07	8.63143e-08	-1.81865e-07	7.28489e-07	5.46624e-07	2.44181e-07	-6.35470e-08	1.80634e-07	-8.49986e-08	1.25206e-08	-7.24780e-08	3.73431e-07	-5.93852e-08	3.14046e-07
3.613	9.78364e-07	-1.90294e-07	7.88070e-07	1.66358e-07	-8.75401e-09	1.57604e-07	3.34919e-07	-1.94810e-07	1.40110e-07	2.67767e-07	-1.80930e-07	8.68378e-08	-1.80722e-07	7.30597e-07	5.49876e-07	2.44965e-07	-6.37510e-08	1.81214e-07	-8.76901e-08	1.29171e-08	-7.47730e-08	3.76060e-07	-5.98033e-08	3.16257e-07
3.637	9.83835e-07	-1.91358e-07	7.92477e-07	1.69046e-07	-8.89547e-09	1.60151e-07	3.36684e-07	-1.95836e-07	1.40848e-07	2.69381e-07	-1.82020e-07	8.73612e-08	-1.79561e-07	7.32687e-07	5.53127e-07	2.45742e-07	-6.39530e-08	1.81789e-07	-9.04020e-08	1.33166e-08	-7.70855e-08	3.78694e-07	-6.02220e-08	3.18472e-07
3.662	9.89299e-07	-1.92421e-07	7.96878e-07	1.71745e-07	-9.03746e-09	1.62707e-07	3.38446e-07	-1.96861e-07	1.41585e-07	2.70995e-07	-1.83111e-07	8.78845e-08	-1.78381e-07	7.34758e-07	5.56377e-07	2.46510e-07	-6.41530e-08	1.82357e-07	-9.31344e-08	1.37191e-08	-7.94154e-08	3.81331e-07	-6.06414e-08	3.20689e-07
3.686	9.94756e-07	-1.93483e-07	8.01274e-07	1.74453e-07	-9.17997e-09	1.65273e-07	3.40205e-07	-1.97884e-07	1.42321e-07	2.72609e-07	-1.84201e-07	8.84079e-08	-1.77184e-07	7.36810e-07	5.59626e-07	2.47271e-07	-6.43509e-08	1.82920e-07	-9.58872e-08	1.41246e-08	-8.17626e-08	3.83972e-07	-6.10615e-08	3.22911e-07
3.711	1.00021e-06	-1.94543e-07	8.05664e-07	1.77170e-07	-9.32298e-09	1.67847e-07	3.41961e-07	-1.98906e-07	1.43055e-07	2.74223e-07	-1.85291e-07	8.89312e-08	-1.75969e-07	7.38843e-07	5.62874e-07	2.48023e-07	-6.45468e-08	1.83476e-07	-9.86601e-08	1.45330e-08	-8.41271e-08	3.86618e-07	-6.14822e-08	3.25136e-07
3.736	1.00565e-06	-1.95601e-07	8.10048e-07	1.79897e-07	-9.46648e-09	1.70431e-07	3.43714e-07	-1.99925e-07	1.43789e-07	2.75836e-07	-1.86382e-07	8.94544e-08	-1.74736e-07	7.40858e-07	5.66122e-07	2.48768e-07	-6.47406e-08	1.84027e-07	-1.01453e-07	1.49445e-08	-8.65088e-08	3.89267e-07	-6.19035e-08	3.27364e-07
3.760	1.01108e-06	-1.96659e-07	8.14426e-07	1.82634e-07	-9.61048e-09	1.73023e-07	3.45463e-07	-2.00943e-07	1.44520e-07	2.77449e-07	-1.87472e-07	8.99776e-08	-1.73485e-07	7.42853e-07	5.69368e-07	2.49505e-07	-6.49324e-08	1.84572e-07	-1.04267e-07	1.53589e-08	-8.89077e-08	3.91920e-07	-6.23254e-08	3.29595e-07
3.785	1.01651e-06	-1.97714e-07	8.18799e-07	1.85379e-07	-9.75495e-09	1.75624e-07	3.47210e-07	-2.01958e-07	1.45251e-07	2.79062e-07	-1.88561e-07	9.05006e-08	-1.72217e-07	7.44830e-07	5.72613e-07	2.50234e-07	-6.51221e-08	1.85112e-07	-1.07100e-07	1.57762e-08	-9.13236e-08	3.94577e-07	-6.27479e-08	3.31829e-07
3.809	1.02193e-06	-1.98769e-07	8.23165e-07	1.88134e-07	-9.89989e-09	1.78234e-07	3.48953e-07	-2.02972e-07	1.45980e-07	2.80675e-07	-1.89651e-07	9.10236e-08	-1.70931e-07	7.46789e-07	5.75857e-07	2.50955e-07	-6.53097e-08	1.85645e-07	-1.09953e-07	1.61965e-08	-9.37566e-08	3.97238e-07	-6.31710e-08	3.34067e-07
3.834	1.02735e-06	-1.99821e-07	8.27525e-07	1.90897e-07	-1.00453e-08	1.80852e-07	3.50693e-07	-2.03984e-07	1.46708e-07	2.82287e-07	-1.90740e-07	9.15465e-08	-1.69628e-07	7.48729e-07	5.79100e-07	2.51668e-07	-6.54952e-08	1.86172e-07	-1.12826e-07	1.66198e-08	-9.62065e-08	3.99902e-07	-6.35947e-08	3.36307e-07
3.858	1.03275e-06	-2.00873e-07	8.31878e-07	1.93669e-07	-1.01911e-08	1.83478e-07	3.52429e-07	-2.04994e-07	1.47435e-07	2.83899e-07	-1.91830e-07	9.20692e-08	-1.68308e-07	7.50650e-07	5.82342e-07	2.52372e-07	-6.56787e-08	1.86694e-07	-1.15719e-07	1.70459e-08	-9.86733e-08	4.02570e-07	-6.40189e-08	3.38551e-07
3.883	1.03815e-06	-2.01922e-07	8.36225e-07	1.96449e-07	-1.03374e-08	1.86111e-07	3.54162e-07	-2.06003e-07	1.48160e-07	2.85510e-07	-1.92919e-07	9.25919e-08	-1.66970e-07	7.52553e-07	5.85582e-07	2.53069e-07	-6.58600e-08	1.87209e-07	-1.18632e-07	1.74749e-08	-1.01157e-07	4.05241e-07	-6.44437e-08	3.40797e-07
3.908	1.04354e-06	-2.02970e-07	8.40565e-07	1.99237e-07	-1.04842e-08	1.88753e-07	3.55892e-07	-2.07009e-07	1.48883e-07	2.87122e-07	-1.94007e-07	9.31144e-08	-1.65616e-07	7.54437e-07	5.88821e-07	2.53758e-07	-6.60392e-08	1.87719e-07	-1.21564e-07	1.79069e-08	-1.03657e-07	4.07915e-07	-6.48691e-08	3.43046e-07
3.932	1.04891e-06	-2.04017e-07	8.44898e-07	2.02034e-07	-1.06313e-08	1.91402e-07	3.57618e-07	-2.08013e-07	1.49605e-07	2.88732e-07	-1.95096e-07	9.36367e-08	-1.64244e-07	7.56303e-07	5.92059e-07	2.54439e-07	-6.62164e-08	1.88222e-07	-1.24516e-07	1.83417e-08	-1.06174e-07	4.10593e-07	-6.52949e-08	3.45298e-07
3.957	1.05429e-06	-2.05061e-07	8.49225e-07	2.04838e-07	-1.07789e-08	1.94059e-07	3.59341e-07	-2.09015e-07	1.50326e-07	2.90343e-07	-1.96184e-07	9.41589e-08	-1.62856e-07	7.58151e-07	5.95295e-07	2.55111e-07	-6.63914e-08	1.88720e-07	-1.27487e-07	1.87793e-08	-1.08708e-07	4.13274e-07	-6.57213e-08	3.47553e-07
3.981	1.05965e-06	-2.06104e-07	8.53544e-07	2.07650e-07	-1.09269e-08	1.96723e-07	3.61061e-07	-2.10015e-07	1.51045e-07	2.91952e-07	-1.97271e-07	9.46810e-08	-1.61450e-07	7.59980e-07	5.98530e-07	2.55775e-07	-6.65642e-08	1.89211e-07	-1.30478e-07	1.92199e-08	-1.11258e-07	4.15959e-07	-6.61481e-08	3.49810e-07
4.006	1.06500e-06	-2.07145e-07	8.57856e-07	2.10469e-07	-1.10752e-08	1.99394e-07	3.62776e-07	-2.11013e-07	1.51763e-07	2.93561e-07	-1.98359e-07	9.52028e-08	-1.60028e-07	7.61792e-07	6.01763e-07	2.56431e-07	-6.67350e-08	1.89696e-07	-1.33488e-07	1.96633e-08	-1.13824e-07	4.18646e-07	-6.65755e-08	3.52070e-07
4.030	1.07035e-06	-2.08185e-07	8.62161e-07	2.13296e-07	-1.12240e-08	2.02072e-07	3.64489e-07	-2.12009e-07	1.52480e-07	2.95170e-07	-1.99445e-07	9.57245e-08	-1.58590e-07	7.63584e-07	6.04995e-07	2.57079e-07	-6.69036e-08	1.90176e-07	-1.36517e-07	2.01095e-08	-1.16407e-07	4.21336e-07	-6.70033e-08	3.54333e-07
4.055	1.07568e-06	-2.09223e-07	8.66459e-07	2.16130e-07	-1.13731e-08	2.04757e-07	3.66197e-07	-2.13003e-07	1.53194e-07	2.96778e-07	-2.00532e-07	9.62459e-08	-1.57134e-07	7.65359e-07	6.08225e-07	2.57719e-07	-6.70701e-08	1.90649e-07	-1.39565e-07	2.05585e-08	-1.19007e-07	4.24029e-07	-6.74316e-08	3.56598e-07
4.080	1.08101e-06	-2.10259e-07	8.70749e-07	2.18971e-07	-1.15226e-08	2.07449e-07	3.67902e-07	-2.13994e-07	1.53907e-07	2.98385e-07	-2.01618e-07	9.67672e-08	-1.55663e-07	7.67116e-07	6.11453e-07	2.58351e-07	-6.72345e-08	1.91116e-07	-1.42632e-07	2.10103e-08	-1.21622e-07	4.26725e-07	-6.78603e-08	3.58865e-07
4.104	1.08632e-06	-2.11293e-07	8.75031e-07	2.21819e-07	-1.16725e-08	2.10146e-07	3.69603e-07	-2.14984e-07	1.54619e-07	2.99992e-07	-2.02703e-07	9.72882e-08	-1.54175e-07	7.68855e-07	6.14680e-07	2.58974e-07	-6.73966e-08	1.91577e-07	-1.45719e-07	2.14649e-08	-1.24254e-07	4.29424e-07	-6.82894e-08	3.61134e-07
4.129	1.09163e-06	-2.12325e-07	8.79306e-07	2.24673e-07	-1.18227e-08	2.12851e-07	3.71300e-07	-2.15971e-07	1.55329e-07	3.01598e-07	-2.03789e-07	9.78089e-08	-1.52670e-07	7.70575e-07	6.17905e-07	2.59589e-07	-6.75567e-08	1.92032e-07	-1.48824e-07	2.19223e-08	-1.26901e-07	4.32125e-07	-6.87190e-08	3.63406e-07
4.153	1.09693e-06	-2.13355e-07	8.83572e-07	2.27534e-07	-1.19732e-08	2.15561e-07	3.72994e-07	-2.16956e-07	1.56038e-07	3.03203e-07	-2.04873e-07	9.83295e-08	-1.51150e-07	7.72278e-07	6.21128e-07	2.60195e-07	-6.77145e-08	1.92481e-07	-1.51948e-07	2.23825e-08	-1.29565e-07	4.34829e-07	-6.91490e-08	3.65680e-07
4.178	1.10221e-06	-2.14383e-07	8.87831e-07	2.30401e-07	-1.21241e-08	2.18277e-07	3.74684e-07	-2.17939e-07	1.56744e-07	3.04807e-07	-2.05957e-07	9.88498e-08	-1.49613e-07	7.73963e-07	6.24349e-07	2.60794e-07	-6.78702e-08	1.92923e-07	-1.55090e-07	2.28454e-08	-1.32245e-07	4.37535e-07	-6.95793e-08	3.67956e-07
4.202	1.10749e-06	-2.15410e-07	8.92081e-07	2.33275e-07	-1.22753e-08	2.21000e-07	3.76369e-07	-2.18920e-07	1.57450e-07	3.06410e-07	-2.07041e-07	9.93698e-08	-1.48061e-07	7.75630e-07	6.27569e-07	2.61383e-07	-6.80237e-08	1.93360e-07	-1.58252e-07	2.33111e-08	-1.34940e-07	4.40243e-07	-7.00100e-08	3.70233e-07
4.227	1.11276e-06	-2.16434e-07	8.96324e-07	2.36154e-07	-1.24268e-08	2.23727e-07	3.78051e-07	-2.19898e-07	1.58153e-07	3.08013e-07	-2.08123e-07	9.98895e-08	-1.46493e-07	7.77279e-07	6.30786e-07	2.61965e-07	-6.81751e-08	1.93790e-07	-1.61431e-07	2.37795e-08	-1.37652e-07	4.42954e-07	-7.04411e-08	3.72513e-07
4.252	1.11801e-06	-2.17456e-07	9.00557e-07	2.39039e-07	-1.25786e-08	2.26460e-07	3.79729e-07	-2.20874e-07	1.58855e-07	3.09615e-07	-2.09206e-07	1.00409e-07	-1.44909e-07	7.78910e-07	6.34002e-07	2.62538e-07	-6.83242e-08	1.94214e-07	-1.64629e-07	2.42506e-08	-1.40379e-07	4.45667e-07	-7.08726e-08	3.74795e-07
4.276	1.12326e-06	-2.18477e-07	9.04783e-07	2.41930e-07	-1.27307e-08	2.29199e-07	3.81403e-07	-2.21847e-07	1.59555e-07	3.11216e-07	-2.10287e-07	1.00928e-07	-1.43309e-07	7.80524e-07	6.37215e-07	2.63103e-07	-6.84712e-08	1.94632e-07	-1.67846e-07	2.47244e-08	-1.43122e-07	4.48383e-07	-7.13044e-08	3.77078e-07
4.301	1.12849e-06	-2.19495e-07	9.08999e-07	2.44826e-07	-1.28831e-08	2.31943e-07	3.83073e-07	-2.22819e-07	1.60254e-07	3.12815e-07	-2.11368e-07	1.01447e-07	-1.41694e-07	7.82120e-07	6.40427e-07	2.63659e-07	-6.86159e-08	1.95043e-07	-1.71081e-07	2.52009e-08	-1.45880e-07	4.51100e-07	-7.17365e-08	3.79363e-07
4.325	1.13372e-06	-2.20511e-07	9.13207e-07	2.47727e-07	-1.30358e-08	2.34691e-07	3.84739e-07	-2.23788e-07	1.60951e-07	3.14414e-07	-2.12449e-07	1.01965e-07	-1.40063e-07	7.83699e-07	6.43636e-07	2.64207e-07	-6.87585e-08	1.95448e-07	-1.74334e-07	2.56801e-08	-1.48654e-07	4.53819e-07	-7.21689e-08	3.81650e-07
4.350	1.13893e-06	-2.21525e-07	9.17406e-07	2.50633e-07	-1.31887e-08	2.37445e-07	3.86400e-07	-2.24754e-07	1.61646e-07	3.16012e-07	-2.13528e-07	1.02484e-07	-1.38417e-07	7.85260e-07	6.46843e-07	2.64746e-07	-6.88988e-08	1.95847e-07	-1.77605e-07	2.61619e-08	-1.51443e-07	4.56540e-07	-7.26016e-08	3.83938e-07
4.375	1.14413e-06	-2.22537e-07	9.21596e-07	2.53544e-07	-1.33419e-08	2.40203e-07	3.88058e-07	-2.25718e-07	1.62339e-07	3.17609e-07	-2.14607e-07	1.03001e-07	-1.36755e-07	7.86803e-07	6.50048e-07	2.65277e-07	-6.90370e-08	1.96240e-07	-1.80894e-07	2.66464e-08	-1.54248e-07	4.59262e-07	-7.30346e-08	3.86228e-07
4.399	1.14932e-06	-2.23546e-07	9.25777e-07	2.56460e-07	-1.34953e-08	2.42965e-07	3.89711e-07	-2.26680e-07	1.63031e-07	3.19205e-07	-2.15686e-07	1.03519e-07	-1.35079e-07	7.88330e-07	6.53251e-07	2.65799e-07	-6.91729e-08	1.96626e-07	-1.84201e-07	2.71335e-08	-1.57067e-07	4.61987e-07	-7.34678e-08	3.88519e-07
4.424	1.15450e-06	-2.24553e-07	9.29948e-07	2.59381e-07	-1.36490e-08	2.45732e-07	3.91360e-07	-2.27639e-07	1.63721e-07	3.20799e-07	-2.16763e-07	1.04036e-07	-1.33387e-07	7.89839e-07	6.56451e-07	2.66313e-07	-6.93066e-08	1.97006e-07	-1.87526e-07	2.76233e-08	-1.59902e-07	4.64713e-07	-7.39013e-08	3.90811e-07
4.448	1.15967e-06	-2.25558e-07	9.34110e-07	2.62306e-07	-1.38029e-08	2.48503e-07	3.93005e-07	-2.28596e-07	1.64409e-07	3.22393e-07	-2.17840e-07	1.04553e-07	-1.31681e-07	7.91330e-07	6.59649e-07	2.66818e-07	-6.94381e-08	1.97380e-07	-1.90868e-07	2.81156e-08	-1.62753e-07	4.67440e-07	-7.43350e-08	3.93105e-07
4.473	1.16482e-06	-2.26561e-07	9.38263e-07	2.65235e-07	-1.39571e-08	2.51278e-07	3.94645e-07	-2.29550e-07	1.65095e-07	3.23985e-07	-2.18916e-07	1.05069e-07	-1.29959e-07	7.92805e-07	6.62845e-07	2.67315e-07	-6.95673e-08	1.97747e-07	-1.94228e-07	2.86106e-08	-1.65618e-07	4.70169e-07	-7.47689e-08	3.95400e-07
4.497	1.16997e-06	-2.27562e-07	9.42406e-07	2.68168e-07	-1.41114e-08	2.54056e-07	3.96281e-07	-2.30501e-07	1.65780e-07	3.25576e-07	-2.19991e-07	1.05585e-07	-1.28223e-07	7.94262e-07	6.66039e-07	2.67803e-07	-6.96943e-08	1.98108e-07	-1.97606e-07	2.91081e-08	-1.68498e-07	4.72899e-07	-7.52031e-08	3.97696e-07
4.522	1.17510e-06	-2.28560e-07	9.46539e-07	2.71105e-07	-1.42659e-08	2.56839e-07	3.97913e-07	-2.31451e-07	1.66462e-07	3.27165e-07	-2.21065e-07	1.06101e-07	-1.26472e-07	7.95702e-07	6.69230e-07	2.68282e-07	-6.98190e-08	1.98463e-07	-2.01001e-07	2.96082e-08	-1.71393e-07	4.75630e-07	-7.56374e-08	3.99992e-07
4.547	1.18022e-06	-2.29555e-07	9.50663e-07	2.74045e-07	-1.44207e-08	2.59624e-07	3.99540e-07	-2.32397e-07	1.67143e-07	3.28754e-07	-2.22138e-07	1.06616e-07	-1.24707e-07	7.97125e-07	6.72418e-07	2.68753e-07	-6.99415e-08	1.98811e-07	-2.04413e-07	3.01109e-08	-1.74303e-07	4.78362e-07	-7.60719e-08	4.02290e-07
4.571	1.18532e-06	-2.30549e-07	9.54776e-07	2.76989e-07	-1.45756e-08	2.62413e-07	4.01162e-07	-2.33341e-07	1.67822e-07	3.30341e-07	-2.23210e-07	1.07131e-07	-1.22927e-07	7.98531e-07	6.75604e-07	2.69215e-07	-7.00618e-08	1.99153e-07	-2.07843e-07	3.06161e-08	-1.77227e-07	4.81095e-07	-7.65066e-08	4.04589e-07
4.596	1.19042e-06	-2.31539e-07	9.58880e-07	2.79936e-07	-1.47307e-08	2.65206e-07	4.02781e-07	-2.34282e-07	1.68499e-07	3.31927e-07	-2.24282e-07	1.07645e-07	-1.21133e-07	7.99921e-07	6.78788e-07	2.69668e-07	-7.01798e-08	1.99488e-07	-2.11290e-07	3.11238e-08	-1.80166e-07	4.83830e-07	-7.69414e-08	4.06888e-07
4.620	1.19550e-06	-2.32528e-07	9.62973e-07	2.82887e-07	-1.48859e-08	2.68001e-07	4.04394e-07	-2.35221e-07	1.69174e-07	3.33511e-07	-2.25352e-07	1.08159e-07	-1.19325e-07	8.01293e-07	6.81969e-07	2.70113e-07	-7.02955e-08	1.99817e-07	-2.14754e-07	3.16341e-08	-1.83120e-07	4.86564e-07	-7.73763e-08	4.09188e-07
4.645	1.20057e-06	-2.33514e-07	9.67056e-07	2.85840e-07	-1.50414e-08	2.70799e-07	4.06003e-07	-2.36157e-07	1.69847e-07	3.35094e-07	-2.26422e-07	1.08672e-07	-1.17502e-07	8.02649e-07	6.85147e-07	2.70549e-07	-7.04090e-08	2.00140e-07	-2.18235e-07	3.21468e-08	-1.86088e-07	4.89300e-07	-7.78113e-08	4.11489e-07
4.669	1.20563e-06	-2.34497e-07	9.71128e-07	2.88797e-07	-1.51969e-08	2.73600e-07	4.07608e-07	-2.37090e-07	1.70518e-07	3.36675e-07	-2.27491e-07	1.09185e-07	-1.15666e-07	8.03988e-07	6.88322e-07	2.70976e-07	-7.05202e-08	2.00456e-07	-2.21732e-07	3.26621e-08	-1.89070e-07	4.92036e-07	-7.82465e-08	4.13790e-07
4.694	1.21067e-06	-2.35478e-07	9.75190e-07	2.91756e-07	-1.53526e-08	2.76403e-07	4.09208e-07	-2.38020e-07	1.71187e-07	3.38255e-07	-2.28558e-07	1.09697e-07	-1.13815e-07	8.05310e-07	6.91495e-07	2.71395e-07	-7.06291e-08	2.00766e-07	-2.25247e-07	3.31798e-08	-1.92067e-07	4.94773e-07	-7.86817e-08	4.16091e-07
4.719	1.21570e-06	-2.36456e-07	9.79241e-07	2.94717e-07	-1.55085e-08	2.79208e-07	4.10803e-07	-2.38948e-07	1.71854e-07	3.39834e-07	-2.29625e-07	1.10209e-07	-1.11951e-07	8.06616e-07	6.94665e-07	2.71804e-07	-7.07357e-08	2.01069e-07	-2.28778e-07	3.36999e-08	-1.95078e-07	4.97510e-07	-7.91169e-08	4.18393e-07
4.743	1.22071e-06	-2.37432e-07	9.83282e-07	2.97680e-07	-1.56644e-08	2.82016e-07	4.12393e-07	-2.39873e-07	1.72520e-07	3.41411e-07	-2.30690e-07	1.10721e-07	-1.10072e-07	8.07905e-07	6.97833e-07	2.72205e-07	-7.08401e-08	2.01365e-07	-2.32326e-07	3.42225e-08	-1.98103e-07	5.00248e-07	-7.95523e-08	4.20695e-07
4.768	1.22572e-06	-2.38405e-07	9.87311e-07	3.00646e-07	-1.58205e-08	2.84826e-07	4.13978e-07	-2.40795e-07	1.73183e-07	3.42986e-07	-2.31755e-07	1.11231e-07	-1.08181e-07	8.09178e-07	7.00997e-07	2.72598e-07	-7.09422e-08	2.01656e-07	-2.35890e-07	3.47475e-08	-2.01143e-07	5.02985e-07	-7.99876e-08	4.22998e-07
4.792	1.23070e-06	-2.39375e-07	9.91330e-07	3.03614e-07	-1.59766e-08	2.87637e-07	4.15559e-07	-2.41715e-07	1.73844e-07	3.44560e-07	-2.32818e-07	1.11742e-07	-1.06275e-07	8.10434e-07	7.04159e-07	2.72981e-07	-7.10420e-08	2.01939e-07	-2.39471e-07	3.52750e-08	-2.04196e-07	5.05723e-07	-8.04230e-08	4.25300e-07
4.817	1.23568e-06	-2.40343e-07	9.95337e-07	3.06583e-07	-1.61329e-08	2.90451e-07	4.17135e-07	-2.42631e-07	1.74504e-07	3.46132e-07	-2.33880e-07	1.12252e-07	-1.04357e-07	8.11674e-07	7.07317e-07	2.73356e-07	-7.11395e-08	2.02216e-07	-2.43068e-07	3.58048e-08	-2.07263e-07	5.08461e-07	-8.08584e-08	4.27603e-07
4.841	1.24064e-06	-2.41308e-07	9.99333e-07	3.09554e-07	-1.62892e-08	2.93265e-07	4.18706e-07	-2.43545e-07	1.75161e-07	3.47702e-07	-2.34941e-07	1.12761e-07	-1.02425e-07	8.12898e-07	7.10473e-07	2.73722e-07	-7.12347e-08	2.02487e-07	-2.46681e-07	3.63370e-08	-2.10344e-07	5.11199e-07	-8.12937e-08	4.29905e-07
4.866	1.24559e-06	-2.42270e-07	1.00332e-06	3.12527e-07	-1.64457e-08	2.96081e-07	4.20272e-07	-2.44456e-07	1.75816e-07	3.49271e-07	-2.36001e-07	1.13270e-07	-1.00479e-07	8.14105e-07	7.13626e-07	2.74079e-07	-7.13276e-08	2.02751e-07	-2.50310e-07	3.68716e-08	-2.13438e-07	5.13936e-07	-8.17291e-08	4.32207e-07
4.891	1.25052e-06	-2.43229e-07	1.00729e-06	3.15501e-07	-1.66021e-08	2.98899e-07	4.21833e-07	-2.45364e-07	1.76469e-07	3.50838e-07	-2.37060e-07	1.13778e-07	-9.85210e-08	8.15297e-07	7.16776e-07	2.74427e-07	-7.14182e-08	2.03008e-07	-2.53955e-07	3.74086e-08	-2.16547e-07	5.16673e-07	-8.21644e-08	4.34509e-07
4.915	1.25544e-06	-2.44186e-07	1.01125e-06	3.18476e-07	-1.67587e-08	3.01717e-07	4.23389e-07	-2.46269e-07	1.77120e-07	3.52403e-07	-2.38117e-07	1.14285e-07	-9.65497e-08	8.16472e-07	7.19923e-07	2.74766e-07	-7.15064e-08	2.03259e-07	-2.57616e-07	3.79479e-08	-2.19668e-07	5.19410e-07	-8.25996e-08	4.36811e-07
4.940	1.26034e-06	-2.45140e-07	1.01520e-06	3.21451e-07	-1.69153e-08	3.04536e-07	4.24940e-07	-2.47171e-07	1.77769e-07	3.53966e-07	-2.39174e-07	1.14792e-07	-9.45654e-08	8.17632e-07	7.23066e-07	2.75096e-07	-7.15924e-08	2.03504e-07	-2.61293e-07	3.84895e-08	-2.22804e-07	5.22146e-07	-8.30347e-08	4.39112e-07
4.964	1.26523e-06	-2.46091e-07	1.01914e-06	3.24428e-07	-1.70719e-08	3.07356e-07	4.26486e-07	-2.48071e-07	1.78415e-07	3.55527e-07	-2.40229e-07	1.15298e-07	-9.25684e-08	8.18775e-07	7.26207e-07	2.75418e-07	-7.16761e-08	2.03742e-07	-2.64986e-07	3.90334e-08	-2.25952e-07	5.24882e-07	-8.34698e-08	4.41412e-07
4.989	1.27010e-06	-2.47039e-07	1.02307e-06	3.27405e-07	-1.72286e-08	3.10177e-07	4.28027e-07	-2.48967e-07	1.79060e-07	3.57087e-07	-2.41282e-07	1.15804e-07	-9.05586e-08	8.19903e-07	7.29344e-07	2.75730e-07	-7.17574e-08	2.03973e-07	-2.68694e-07	3.95796e-08	-2.29114e-07	5.27617e-07	-8.39047e-08	4.43712e-07
5.014	1.27496e-06	-2.47984e-07	1.02698e-06	3.30383e-07	-1.73853e-08	3.12997e-07	4.29563e-07	-2.49860e-07	1.79702e-07	3.58644e-07	-2.42335e-07	1.16309e-07	-8.85363e-08	8.21015e-07	7.32479e-07	2.76034e-07	-7.18364e-08	2.04197e-07	-2.72417e-07	4.01281e-08	-2.32289e-07	5.30351e-07	-8.43395e-08	4.46012e-07
5.038	1.27981e-06	-2.48926e-07	1.03088e-06	3.33361e-07	-1.75420e-08	3.15819e-07	4.31093e-07	-2.50750e-07	1.80343e-07	3.60200e-07	-2.43386e-07	1.16814e-07	-8.65015e-08	8.22111e-07	7.35610e-07	2.76329e-07	-7.19131e-08	2.04415e-07	-2.76156e-07	4.06789e-08	-2.35477e-07	5.33084e-07	-8.47742e-08	4.48310e-07
5.063	1.28464e-06	-2.49865e-07	1.03477e-06	3.36339e-07	-1.76987e-08	3.18640e-07	4.32618e-07	-2.51638e-07	1.80981e-07	3.61753e-07	-2.44436e-07	1.17318e-07	-8.44543e-08	8.23192e-07	7.38737e-07	2.76614e-07	-7.19875e-08	2.04627e-07	-2.79911e-07	4.12319e-08	-2.38679e-07	5.35817e-07	-8.52086e-08	4.50608e-07
5.087	1.28945e-06	-2.50801e-07	1.03865e-06	3.39316e-07	-1.78554e-08	3.21461e-07	4.34138e-07	-2.52522e-07	1.81617e-07	3.63305e-07	-2.45484e-07	1.17821e-07	-8.23948e-08	8.24257e-07	7.41862e-07	2.76891e-07	-7.20595e-08	2.04832e-07	-2.83680e-07	4.17872e-08	-2.41893e-07	5.38548e-07	-8.56430e-08	4.52905e-07
5.112	1.29425e-06	-2.51734e-07	1.04251e-06	3.42294e-07	-1.80120e-08	3.24282e-07	4.35653e-07	-2.53403e-07	1.82250e-07	3.64854e-07	-2.46531e-07	1.18323e-07	-8.03232e-08	8.25306e-07	7.44983e-07	2.77159e-07	-7.21292e-08	2.05030e-07	-2.87465e-07	4.23447e-08	-2.45120e-07	5.41278e-07	-8.60771e-08	4.55200e-07
5.136	1.29903e-06	-2.52665e-07	1.04637e-06	3.45271e-07	-1.81687e-08	3.27103e-07	4.37163e-07	-2.54281e-07	1.82882e-07	3.66402e-07	-2.47577e-07	1.18825e-07	-7.82396e-08	8.26340e-07	7.48101e-07	2.77418e-07	-7.21966e-08	2.05221e-07	-2.91264e-07	4.29043e-08	-2.48360e-07	5.44006e-07	-8.65110e-08	4.57495e-07
5.161	1.30380e-06	-2.53592e-07	1.05020e-06	3.48248e-07	-1.83253e-08	3.29923e-07	4.38667e-07	-2.55156e-07	1.83511e-07	3.67947e-07	-2.48621e-07	1.19326e-07	-7.61440e-08	8.27359e-07	7.51215e-07	2.77668e-07	-7.22616e-08	2.05406e-07	-2.95078e-07	4.34662e-08	-2.51612e-07	5.46733e-07	-8.69446e-08	4.59788e-07
5.186	1.30855e-06	-2.54516e-07	1.05403e-06	3.51224e-07	-1.84819e-08	3.32742e-07	4.40165e-07	-2.56027e-07	1.84138e-07	3.69490e-07	-2.49663e-07	1.19827e-07	-7.40365e-08	8.28363e-07	7.54326e-07	2.77908e-07	-7.23243e-08	2.05584e-07	-2.98908e-07	4.40303e-08	-2.54877e-07	5.49459e-07	-8.73781e-08	4.62081e-07
5.210	1.31328e-06	-2.55436e-07	1.05784e-06	3.54199e-07	-1.86385e-08	3.35560e-07	4.41659e-07	-2.56896e-07	1.84763e-07	3.71031e-07	-2.50705e-07	1.20327e-07	-7.19174e-08	8.29351e-07	7.57433e-07	2.78140e-07	-7.23846e-08	2.05756e-07	-3.02751e-07	4.45965e-08	-2.58155e-07	5.52182e-07	-8.78112e-08	4.64371e-07
5.235	1.31800e-06	-2.56354e-07	1.06164e-06	3.57173e-07	-1.87950e-08	3.38378e-07	4.43146e-07	-2.57761e-07	1.85385e-07	3.72570e-07	-2.51744e-07	1.20826e-07	-6.97866e-08	8.30324e-07	7.60537e-07	2.78363e-07	-7.24426e-08	2.05920e-07	-3.06610e-07	4.51648e-08	-2.61445e-07	5.54905e-07	-8.82441e-08	4.66660e-07
5.259	1.32270e-06	-2.57268e-07	1.06543e-06	3.60146e-07	-1.89514e-08	3.41194e-07	4.44629e-07	-2.58623e-07	1.86005e-07	3.74106e-07	-2.52783e-07	1.21324e-07	-6.76442e-08	8.31282e-07	7.63638e-07	2.78577e-07	-7.24982e-08	2.06079e-07	-3.10482e-07	4.57353e-08	-2.64747e-07	5.57625e-07	-8.86767e-08	4.68948e-07
5.284	1.32739e-06	-2.58180e-07	1.06921e-06	3.63117e-07	-1.91078e-08	3.44009e-07	4.46105e-07	-2.59482e-07	1.86623e-07	3.75641e-07	-2.53819e-07	1.21821e-07	-6.54905e-08	8.32225e-07	7.66735e-07	2.78782e-07	-7.25515e-08	2.06230e-07	-3.14369e-07	4.63079e-08	-2.68062e-07	5.60343e-07	-8.91090e-08	4.71234e-07
5.308	1.33205e-06	-2.59088e-07	1.07297e-06	3.66087e-07	-1.92641e-08	3.46823e-07	4.47577e-07	-2.60338e-07	1.87238e-07	3.77172e-07	-2.54854e-07	1.22318e-07	-6.33255e-08	8.33154e-07	7.69828e-07	2.78977e-07	-7.26024e-08	2.06375e-07	-3.18271e-07	4.68826e-08	-2.71388e-07	5.63059e-07	-8.95409e-08	4.73518e-07
5.333	1.33671e-06	-2.59993e-07	1.07671e-06	3.69055e-07	-1.94203e-08	3.49635e-07	4.49042e-07	-2.61191e-07	1.87852e-07	3.78702e-07	-2.55888e-07	1.22814e-07	-6.11493e-08	8.34067e-07	7.72918e-07	2.79164e-07	-7.26510e-08	2.06513e-07	-3.22186e-07	4.74593e-08	-2.74727e-07	5.65773e-07	-8.99725e-08	4.75801e-07
5.358	1.34134e-06	-2.60894e-07	1.08045e-06	3.72022e-07	-1.95764e-08	3.52445e-07	4.50502e-07	-2.62040e-07	1.88462e-07	3.80229e-07	-2.56920e-07	1.23309e-07	-5.89620e-08	8.34966e-07	7.76004e-07	2.79342e-07	-7.26972e-08	2.06644e-07	-3.26116e-07	4.80381e-08	-2.78078e-07	5.68485e-07	-9.04037e-08	4.78081e-07
5.382	1.34596e-06	-2.61792e-07	1.08417e-06	3.74986e-07	-1.97323e-08	3.55254e-07	4.51956e-07	-2.62886e-07	1.89071e-07	3.81754e-07	-2.57950e-07	1.23804e-07	-5.67637e-08	8.35850e-07	7.79086e-07	2.79510e-07	-7.27411e-08	2.06769e-07	-3.30059e-07	4.86190e-08	-2.81440e-07	5.71194e-07	-9.08345e-08	4.80359e-07
5.407	1.35056e-06	-2.62687e-07	1.08787e-06	3.77948e-07	-1.98882e-08	3.58060e-07	4.53405e-07	-2.63728e-07	1.89677e-07	3.83276e-07	-2.58979e-07	1.24298e-07	-5.45545e-08	8.36719e-07	7.82164e-07	2.79669e-07	-7.27826e-08	2.06887e-07	-3.34016e-07	4.92019e-08	-2.84814e-07	5.73900e-07	-9.12649e-08	4.82635e-07
5.431	1.35514e-06	-2.63579e-07	1.09156e-06	3.80908e-07	-2.00440e-08	3.60864e-07	4.54848e-07	-2.64567e-07	1.90280e-07	3.84796e-07	-2.60005e-07	1.24790e-07	-5.23346e-08	8.37574e-07	7.85239e-07	2.79820e-07	-7.28217e-08	2.06998e-07	-3.37987e-07	4.97869e-08	-2.88200e-07	5.76604e-07	-9.16950e-08	4.84909e-07
5.456	1.35971e-06	-2.64467e-07	1.09524e-06	3.83865e-07	-2.01996e-08	3.63666e-07	4.56285e-07	-2.65403e-07	1.90881e-07	3.86313e-07	-2.61031e-07	1.25282e-07	-5.01040e-08	8.38414e-07	7.88310e-07	2.79961e-07	-7.28585e-08	2.07103e-07	-3.41972e-07	5.03738e-08	-2.91598e-07	5.79306e-07	-9.21245e-08	4.87181e-07
5.480	1.36426e-06	-2.65351e-07	1.09891e-06	3.86820e-07	-2.03551e-08	3.66465e-07	4.57716e-07	-2.66236e-07	1.91480e-07	3.87828e-07	-2.62054e-07	1.25774e-07	-4.78629e-08	8.39240e-07	7.91377e-07	2.80093e-07	-7.28929e-08	2.07200e-07	-3.45970e-07	5.09627e-08	-2.95007e-07	5.82004e-07	-9.25536e-08	4.89450e-07
5.505	1.36879e-06	-2.66232e-07	1.10255e-06	3.89772e-07	-2.05104e-08	3.69262e-07	4.59141e-07	-2.67065e-07	1.92076e-07	3.89340e-07	-2.63076e-07	1.26264e-07	-4.56113e-08	8.40052e-07	7.94441e-07	2.80216e-07	-7.29249e-08	2.07291e-07	-3.49981e-07	5.15536e-08	-2.98427e-07	5.84700e-07	-9.29823e-08	4.91717e-07
5.530	1.37330e-06	-2.67110e-07	1.10619e-06	3.92721e-07	-2.06656e-08	3.72055e-07	4.60561e-07	-2.67891e-07	1.92670e-07	3.90849e-07	-2.64096e-07	1.26754e-07	-4.33494e-08	8.40850e-07	7.97500e-07	2.80330e-07	-7.29545e-08	2.07376e-07	-3.54006e-07	5.21464e-08	-3.01859e-07	5.87392e-07	-9.34104e-08	4.93981e-07
5.554	1.37779e-06	-2.67984e-07	1.10981e-06	3.95667e-07	-2.08206e-08	3.74846e-07	4.61975e-07	-2.68713e-07	1.93262e-07	3.92356e-07	-2.65114e-07	1.27242e-07	-4.10773e-08	8.41633e-07	8.00556e-07	2.80435e-07	-7.29818e-08	2.07453e-07	-3.58043e-07	5.27412e-08	-3.05302e-07	5.90081e-07	-9.38381e-08	4.96243e-07
5.579	1.38227e-06	-2.68855e-07	1.11342e-06	3.98610e-07	-2.09755e-08	3.77634e-07	4.63382e-07	-2.69532e-07	1.93851e-07	3.93860e-07	-2.66130e-07	1.27730e-07	-3.87951e-08	8.42402e-07	8.03607e-07	2.80531e-07	-7.30067e-08	2.07524e-07	-3.62094e-07	5.33379e-08	-3.08756e-07	5.92767e-07	-9.42652e-08	4.98502e-07
5.603	1.38673e-06	-2.69722e-07	1.11701e-06	4.01549e-07	-2.11301e-08	3.80419e-07	4.64784e-07	-2.70347e-07	1.94437e-07	3.95362e-07	-2.67145e-07	1.28217e-07	-3.65029e-08	8.43158e-07	8.06655e-07	2.80617e-07	-7.30293e-08	2.07588e-07	-3.66158e-07	5.39365e-08	-3.12221e-07	5.95449e-07	-9.46918e-08	5.00758e-07
5.628	1.39117e-06	-2.70586e-07	1.12058e-06	4.04485e-07	-2.12846e-08	3.83200e-07	4.66180e-07	-2.71159e-07	1.95021e-07	3.96861e-07	-2.68158e-07	1.28703e-07	-3.42008e-08	8.43899e-07	8.09699e-07	2.80695e-07	-7.30494e-08	2.07645e-07	-3.70234e-07	5.45370e-08	-3.15697e-07	5.98128e-07	-9.51178e-08	5.03010e-07
5.652	1.39559e-06	-2.71446e-07	1.12415e-06	4.07417e-07	-2.14389e-08	3.85978e-07	4.67569e-07	-2.71967e-07	1.95602e-07	3.98357e-07	-2.69168e-07	1.29188e-07	-3.18889e-08	8.44627e-07	8.12738e-07	2.80763e-07	-7.30672e-08	2.07696e-07	-3.74323e-07	5.51393e-08	-3.19184e-07	6.00803e-07	-9.55432e-08	5.05260e-07
5.677	1.40000e-06	-2.72302e-07	1.12769e-06	4.10345e-07	-2.15930e-08	3.88752e-07	4.68953e-07	-2.72772e-07	1.96181e-07	3.99850e-07	-2.70177e-07	1.29672e-07	-2.95674e-08	8.45341e-07	8.15774e-07	2.80822e-07	-7.30826e-08	2.07740e-07	-3.78425e-07	5.57435e-08	-3.22682e-07	6.03475e-07	-9.59681e-08	5.07507e-07
5.702	1.40438e-06	-2.73155e-07	1.13122e-06	4.13269e-07	-2.17468e-08	3.91522e-07	4.70331e-07	-2.73573e-07	1.96757e-07	4.01340e-07	-2.71184e-07	1.30156e-07	-2.72363e-08	8.46041e-07	8.18805e-07	2.80872e-07	-7.30956e-08	2.07777e-07	-3.82540e-07	5.63496e-08	-3.26190e-07	6.06143e-07	-9.63923e-08	5.09750e-07
5.726	1.40875e-06	-2.74004e-07	1.13474e-06	4.16189e-07	-2.19005e-08	3.94288e-07	4.71702e-07	-2.74371e-07	1.97331e-07	4.02827e-07	-2.72189e-07	1.30638e-07	-2.48957e-08	8.46728e-07	8.21832e-07	2.80913e-07	-7.31062e-08	2.07807e-07	-3.86666e-07	5.69575e-08	-3.29709e-07	6.08806e-07	-9.68159e-08	5.11990e-07
5.751	1.41309e-06	-2.74850e-07	1.13824e-06	4.19105e-07	-2.20539e-08	3.97051e-07	4.73067e-07	-2.75165e-07	1.97902e-07	4.04312e-07	-2.73192e-07	1.31120e-07	-2.25458e-08	8.47401e-07	8.24855e-07	2.80945e-07	-7.31145e-08	2.07830e-07	-3.90805e-07	5.75671e-08	-3.33238e-07	6.11466e-07	-9.72388e-08	5.14227e-07
5.775	1.41742e-06	-2.75691e-07	1.14173e-06	4.22016e-07	-2.22071e-08	3.99809e-07	4.74426e-07	-2.75956e-07	1.98471e-07	4.05794e-07	-2.74194e-07	1.31600e-07	-2.01866e-08	8.48061e-07	8.27874e-07	2.80967e-07	-7.31203e-08	2.07847e-07	-3.94956e-07	5.81786e-08	-3.36778e-07	6.14121e-07	-9.76611e-08	5.16460e-07
5.800	1.42173e-06	-2.76529e-07	1.14520e-06	4.24922e-07	-2.23601e-08	4.02562e-07	4.75779e-07	-2.76743e-07	1.99037e-07	4.07272e-07	-2.75193e-07	1.32080e-07	-1.78183e-08	8.48707e-07	8.30889e-07	2.80981e-07	-7.31238e-08	2.07857e-07	-3.99119e-07	5.87918e-08	-3.40327e-07	6.16772e-07	-9.80827e-08	5.18690e-07
5.825	1.42602e-06	-2.77364e-07	1.14865e-06	4.27824e-07	-2.25128e-08	4.05312e-07	4.77126e-07	-2.77526e-07	1.99600e-07	4.08748e-07	-2.76190e-07	1.32558e-07	-1.54410e-08	8.49340e-07	8.33899e-07	2.80985e-07	-7.31249e-08	2.07860e-07	-4.03294e-07	5.94068e-08	-3.43887e-07	6.19419e-07	-9.85035e-08	5.20915e-07
5.849	1.43029e-06	-2.78194e-07	1.15209e-06	4.30721e-07	-2.26652e-08	4.08056e-07	4.78466e-07	-2.78305e-07	2.00161e-07	4.10220e-07	-2.77185e-07	1.33036e-07	-1.30548e-08	8.49960e-07	8.36905e-07	2.80980e-07	-7.31236e-08	2.07856e-07	-4.07481e-07	6.00236e-08	-3.47457e-07	6.22061e-07	-9.89237e-08	5.23137e-07
5.874	1.43454e-06	-2.79021e-07	1.15551e-06	4.33613e-07	-2.28174e-08	4.10796e-07	4.79800e-07	-2.79081e-07	2.00719e-07	4.11690e-07	-2.78178e-07	1.33512e-07	-1.06599e-08	8.50567e-07	8.39907e-07	2.80966e-07	-7.31200e-08	2.07846e-07	-4.11680e-07	6.06420e-08	-3.51038e-07	6.24698e-07	-9.93431e-08	5.25355e-07
5.898	1.43877e-06	-2.79843e-07	1.15892e-06	4.36500e-07	-2.29693e-08	4.13531e-07	4.81128e-07	-2.79854e-07	2.01274e-07	4.13156e-07	-2.79168e-07	1.33988e-07	-8.25618e-09	8.51161e-07	8.42905e-07	2.80943e-07	-7.31139e-08	2.07829e-07	-4.15890e-07	6.12622e-08	-3.54627e-07	6.27331e-07	-9.97617e-08	5.27569e-07
5.923	1.44298e-06	-2.80662e-07	1.16231e-06	4.39382e-07	-2.31210e-08	4.16261e-07	4.82449e-07	-2.80622e-07	2.01827e-07	4.14620e-07	-2.80157e-07	1.34462e-07	-5.84393e-09	8.51742e-07	8.45898e-07	2.80910e-07	-7.31055e-08	2.07805e-07	-4.20111e-07	6.18840e-08	-3.58227e-07	6.29958e-07	-1.00180e-07	5.29779e-07
5.947	1.44717e-06	-2.81477e-07	1.16569e-06	4.42258e-07	-2.32723e-08	4.18986e-07	4.83764e-07	-2.81387e-07	2.02377e-07	4.16080e-07	-2.81144e-07	1.34936e-07	-3.42321e-09	8.52310e-07	8.48887e-07	2.80869e-07	-7.30947e-08	2.07774e-07	-4.24344e-07	6.25076e-08	-3.61836e-07	6.32581e-07	-1.00597e-07	5.31984e-07
5.972	1.45134e-06	-2.82289e-07	1.16905e-06	4.45128e-07	-2.34234e-08	4.21705e-07	4.85072e-07	-2.82148e-07	2.02924e-07	4.17537e-07	-2.82128e-07	1.35408e-07	-9.94147e-10	8.52865e-07	8.51871e-07	2.80818e-07	-7.30814e-08	2.07736e-07	-4.28588e-07	6.31327e-08	-3.65455e-07	6.35199e-07	-1.01013e-07	5.34186e-07
5.997	1.45549e-06	-2.83096e-07	1.17239e-06	4.47993e-07	-2.35741e-08	4.24419e-07	4.86374e-07	-2.82905e-07	2.03469e-07	4.18990e-07	-2.83110e-07	1.35880e-07	1.44316e-09	8.53408e-07	8.54851e-07	2.80758e-07	-7.30658e-08	2.07692e-07	-4.32843e-07	6.37595e-08	-3.69084e-07	6.37811e-07	-1.01428e-07	5.36383e-07
6.021	1.45962e-06	-2.83899e-07	1.17572e-06	4.50852e-07	-2.37245e-08	4.27128e-07	4.87670e-07	-2.83659e-07	2.04011e-07	4.20441e-07	-2.84091e-07	1.36350e-07	3.88861e-09	8.53938e-07	8.57826e-07	2.80689e-07	-7.30479e-08	2.07641e-07	-4.37110e-07	6.43880e-08	-3.72722e-07	6.40418e-07	-1.01843e-07	5.38575e-07
6.046	1.46373e-06	-2.84698e-07	1.17903e-06	4.53705e-07	-2.38747e-08	4.29830e-07	4.88959e-07	-2.84409e-07	2.04550e-07	4.21888e-07	-2.85068e-07	1.36819e-07	6.34208e-09	8.54455e-07	8.60797e-07	2.80611e-07	-7.30275e-08	2.07583e-07	-4.41387e-07	6.50180e-08	-3.76369e-07	6.43020e-07	-1.02257e-07	5.40763e-07
6.070	1.46781e-06	-2.85494e-07	1.18232e-06	4.56552e-07	-2.40245e-08	4.32527e-07	4.90241e-07	-2.85154e-07	2.05087e-07	4.23332e-07	-2.86044e-07	1.37288e-07	8.80346e-09	8.54960e-07	8.63763e-07	2.80523e-07	-7.30047e-08	2.07518e-07	-4.45674e-07	6.56496e-08	-3.80025e-07	6.45616e-07	-1.02670e-07	5.42946e-07
6.095	1.47188e-06	-2.86285e-07	1.18560e-06	4.59392e-07	-2.41739e-08	4.35218e-07	4.91517e-07	-2.85897e-07	2.05620e-07	4.24772e-07	-2.87017e-07	1.37755e-07	1.12726e-08	8.55452e-07	8.66725e-07	2.80427e-07	-7.29796e-08	2.07447e-07	-4.49973e-07	6.62828e-08	-3.83690e-07	6.48206e-07	-1.03081e-07	5.45124e-07
6.119	1.47593e-06	-2.87072e-07	1.18886e-06	4.62226e-07	-2.43231e-08	4.37903e-07	4.92786e-07	-2.86635e-07	2.06151e-07	4.26209e-07	-2.87988e-07	1.38221e-07	1.37495e-08	8.55933e-07	8.69682e-07	2.80321e-07	-7.29521e-08	2.07369e-07	-4.54282e-07	6.69175e-08	-3.87364e-07	6.50790e-07	-1.03492e-07	5.47298e-07
6.144	1.47996e-06	-2.87855e-07	1.19210e-06	4.65054e-07	-2.44719e-08	4.40582e-07	4.94049e-07	-2.87369e-07	2.06679e-07	4.27643e-07	-2.88957e-07	1.38686e-07	1.62340e-08	8.56401e-07	8.72635e-07	2.80206e-07	-7.29222e-08	2.07284e-07	-4.58601e-07	6.75538e-08	-3.91048e-07	6.53369e-07	-1.03902e-07	5.49466e-07
6.169	1.48396e-06	-2.88634e-07	1.19533e-06	4.67875e-07	-2.46203e-08	4.43255e-07	4.95304e-07	-2.88100e-07	2.07205e-07	4.29073e-07	-2.89923e-07	1.39150e-07	1.87259e-08	8.56857e-07	8.75583e-07	2.80082e-07	-7.28899e-08	2.07192e-07	-4.62931e-07	6.81916e-08	-3.94740e-07	6.55941e-07	-1.04312e-07	5.51630e-07
6.193	1.48795e-06	-2.89409e-07	1.19854e-06	4.70689e-07	-2.47684e-08	4.45921e-07	4.96554e-07	-2.88826e-07	2.07727e-07	4.30500e-07	-2.90887e-07	1.39612e-07	2.12252e-08	8.57301e-07	8.78526e-07	2.79948e-07	-7.28552e-08	2.07093e-07	-4.67271e-07	6.88309e-08	-3.98440e-07	6.58508e-07	-1.04720e-07	5.53788e-07
6.218	1.49191e-06	-2.90180e-07	1.20173e-06	4.73496e-07	-2.49161e-08	4.48580e-07	4.97796e-07	-2.89549e-07	2.08247e-07	4.31923e-07	-2.91849e-07	1.40074e-07	2.37317e-08	8.57733e-07	8.81465e-07	2.79806e-07	-7.28181e-08	2.06988e-07	-4.71621e-07	6.94717e-08	-4.02149e-07	6.61068e-07	-1.05127e-07	5.55941e-07
6.242	1.49585e-06	-2.90947e-07	1.20490e-06	4.76296e-07	-2.50634e-08	4.51233e-07	4.99032e-07	-2.90268e-07	2.08764e-07	4.33343e-07	-2.92808e-07	1.40534e-07	2.62454e-08	8.58153e-07	8.84398e-07	2.79654e-07	-7.27787e-08	2.06876e-07	-4.75981e-07	7.01139e-08	-4.05867e-07	6.63621e-07	-1.05533e-07	5.58088e-07
6.267	1.49977e-06	-2.91709e-07	1.20806e-06	4.79089e-07	-2.52104e-08	4.53879e-07	5.00261e-07	-2.90982e-07	2.09278e-07	4.34759e-07	-2.93765e-07	1.40994e-07	2.87661e-08	8.58561e-07	8.87328e-07	2.79494e-07	-7.27369e-08	2.06757e-07	-4.80351e-07	7.07576e-08	-4.09593e-07	6.66168e-07	-1.05938e-07	5.60230e-07
6.291	1.50367e-06	-2.92468e-07	1.21120e-06	4.81875e-07	-2.53570e-08	4.56518e-07	5.01483e-07	-2.91693e-07	2.09789e-07	4.36171e-07	-2.94720e-07	1.41452e-07	3.12937e-08	8.58958e-07	8.90252e-07	2.79324e-07	-7.26926e-08	2.06631e-07	-4.84730e-07	7.14027e-08	-4.13328e-07	6.68709e-07	-1.06342e-07	5.62367e-07
6.316	1.50755e-06	-2.93222e-07	1.21433e-06	4.84653e-07	-2.55032e-08	4.59149e-07	5.02698e-07	-2.92400e-07	2.10298e-07	4.37580e-07	-2.95672e-07	1.41909e-07	3.38282e-08	8.59343e-07	8.93171e-07	2.79145e-07	-7.26461e-08	2.06499e-07	-4.89119e-07	7.20492e-08	-4.17070e-07	6.71243e-07	-1.06745e-07	5.64498e-07
6.341	1.51140e-06	-2.93972e-07	1.21743e-06	4.87423e-07	-2.56490e-08	4.61774e-07	5.03906e-07	-2.93103e-07	2.10803e-07	4.38985e-07	-2.96621e-07	1.42364e-07	3.63693e-08	8.59717e-07	8.96086e-07	2.78957e-07	-7.25971e-08	2.06360e-07	-4.93518e-07	7.26971e-08	-4.20821e-07	6.73770e-07	-1.07147e-07	5.66623e-07
6.365	1.51524e-06	-2.94717e-07	1.22052e-06	4.90186e-07	-2.57943e-08	4.64392e-07	5.05108e-07	-2.93802e-07	2.11306e-07	4.40387e-07	-2.97568e-07	1.42819e-07	3.89170e-08	8.60079e-07	8.98996e-07	2.78759e-07	-7.25458e-08	2.06214e-07	-4.97926e-07	7.33464e-08	-4.24579e-07	6.76289e-07	-1.07547e-07	5.68742e-07
6.390	1.51905e-06	-2.95458e-07	1.22359e-06	4.92941e-07	-2.59393e-08	4.67001e-07	5.06303e-07	-2.94497e-07	2.11806e-07	4.41785e-07	-2.98513e-07	1.43272e-07	4.14712e-08	8.60429e-07	9.01901e-07	2.78553e-07	-7.24920e-08	2.06061e-07	-5.02343e-07	7.39971e-08	-4.28346e-07	6.78802e-07	-1.07947e-07	5.70855e-07
6.414	1.52284e-06	-2.96195e-07	1.22664e-06	4.95688e-07	-2.60839e-08	4.69604e-07	5.07490e-07	-2.95188e-07	2.12303e-07	4.43179e-07	-2.99455e-07	1.43724e-07	4.40318e-08	8.60769e-07	9.04801e-07	2.78338e-07	-7.24359e-08	2.05902e-07	-5.06769e-07	7.46491e-08	-4.32120e-07	6.81308e-07	-1.08346e-07	5.72962e-07
6.439	1.52660e-06	-2.96928e-07	1.22968e-06	4.98427e-07	-2.62280e-08	4.72199e-07	5.08671e-07	-2.95874e-07	2.12796e-07	4.44569e-07	-3.00394e-07	1.44175e-07	4.65986e-08	8.61097e-07	9.07696e-07	2.78113e-07	-7.23775e-08	2.05735e-07	-5.11204e-07	7.53024e-08	-4.35902e-07	6.83806e-07	-1.08743e-07	5.75064e-07
6.463	1.53035e-06	-2.97657e-07	1.23269e-06	5.01157e-07	-2.63717e-08	4.74786e-07	5.09844e-07	-2.96557e-07	2.13287e-07	4.45955e-07	-3.01331e-07	1.44625e-07	4.91716e-08	8.61414e-07	9.10586e-07	2.77879e-07	-7.23166e-08	2.05562e-07	-5.15648e-07	7.59570e-08	-4.39691e-07	6.86297e-07	-1.09139e-07	5.77158e-07
6.488	1.53407e-06	-2.98381e-07	1.23569e-06	5.03880e-07	-2.65149e-08	4.77365e-07	5.11011e-07	-2.97236e-07	2.13776e-07	4.47338e-07	-3.02265e-07	1.45073e-07	5.17506e-08	8.61720e-07	9.13471e-07	2.77636e-07	-7.22534e-08	2.05383e-07	-5.20101e-07	7.66129e-08	-4.43488e-07	6.88781e-07	-1.09534e-07	5.79247e-07
6.513	1.53777e-06	-2.99100e-07	1.23867e-06	5.06594e-07	-2.66577e-08	4.79936e-07	5.12171e-07	-2.97910e-07	2.14261e-07	4.48717e-07	-3.03197e-07	1.45520e-07	5.43356e-08	8.62016e-07	9.16351e-07	2.77384e-07	-7.21879e-08	2.05196e-07	-5.24562e-07	7.72701e-08	-4.47292e-07	6.91256e-07	-1.09928e-07	5.81329e-07
6.537	1.54145e-06	-2.99815e-07	1.24163e-06	5.09299e-07	-2.68001e-08	4.82499e-07	5.13323e-07	-2.98580e-07	2.14743e-07	4.50091e-07	-3.04126e-07	1.45966e-07	5.69263e-08	8.62300e-07	9.19226e-07	2.77123e-07	-7.21199e-08	2.05003e-07	-5.29032e-07	7.79285e-08	-4.51104e-07	6.93724e-07	-1.10320e-07	5.83404e-07
6.562	1.54510e-06	-3.00526e-07	1.24458e-06	5.11996e-07	-2.69420e-08	4.85054e-07	5.14469e-07	-2.99247e-07	2.15222e-07	4.51462e-07	-3.05052e-07	1.46411e-07	5.95228e-08	8.62573e-07	9.22096e-07	2.76853e-07	-7.20496e-08	2.04803e-07	-5.33511e-07	7.85882e-08	-4.54922e-07	6.96184e-07	-1.10711e-07	5.85473e-07
6.586	1.54873e-06	-3.01233e-07	1.24750e-06	5.14684e-07	-2.70834e-08	4.87600e-07	5.15607e-07	-2.99909e-07	2.15698e-07	4.52829e-07	-3.05975e-07	1.46854e-07	6.21248e-08	8.62836e-07	9.24961e-07	2.76574e-07	-7.19770e-08	2.04597e-07	-5.37997e-07	7.92491e-08	-4.58748e-07	6.98636e-07	-1.11101e-07	5.87535e-07
6.611	1.55234e-06	-3.01934e-07	1.25041e-06	5.17362e-07	-2.72244e-08	4.90138e-07	5.16738e-07	-3.00567e-07	2.16171e-07	4.54192e-07	-3.06896e-07	1.47296e-07	6.47324e-08	8.63088e-07	9.27821e-07	2.76286e-07	-7.19019e-08	2.04384e-07	-5.42492e-07	7.99112e-08	-4.62581e-07	7.01080e-07	-1.11490e-07	5.89590e-07
6.636	1.55593e-06	-3.02632e-07	1.25330e-06	5.20032e-07	-2.73649e-08	4.92667e-07	5.17862e-07	-3.01220e-07	2.16641e-07	4.55551e-07	-3.07814e-07	1.47736e-07	6.73453e-08	8.63330e-07	9.30675e-07	2.75988e-07	-7.18245e-08	2.04164e-07	-5.46995e-07	8.05745e-08	-4.66420e-07	7.03516e-07	-1.11877e-07	5.91639e-07
6.660	1.55949e-06	-3.03325e-07	1.25617e-06	5.22693e-07	-2.75049e-08	4.95188e-07	5.18979e-07	-3.01870e-07	2.17109e-07	4.56906e-07	-3.08730e-07	1.48176e-07	6.99634e-08	8.63561e-07	9.33525e-07	2.75682e-07	-7.17448e-08	2.03937e-07	-5.51505e-07	8.12389e-08	-4.70266e-07	7.05943e-07	-1.12263e-07	5.93680e-07
6.685	1.56303e-06	-3.04013e-07	1.25902e-06	5.25345e-07	-2.76445e-08	4.97700e-07	5.20088e-07	-3.02515e-07	2.17573e-07	4.58256e-07	-3.09642e-07	1.48614e-07	7.25868e-08	8.63782e-07	9.36369e-07	2.75366e-07	-7.16627e-08	2.03704e-07	-5.56024e-07	8.19045e-08	-4.74119e-07	7.08362e-07	-1.12648e-07	5.95714e-07
6.709	1.56655e-06	-3.04697e-07	1.26185e-06	5.27987e-07	-2.77835e-08	5.00203e-07	5.21190e-07	-3.03156e-07	2.18034e-07	4.59603e-07	-3.10552e-07	1.49050e-07	7.52152e-08	8.63993e-07	9.39208e-07	2.75042e-07	-7.15782e-08	2.03464e-07	-5.60550e-07	8.25712e-08	-4.77979e-07	7.10772e-07	-1.13031e-07	5.97741e-07
6.734	1.57004e-06	-3.05376e-07	1.26466e-06	5.30619e-07	-2.79220e-08	5.02697e-07	5.22285e-07	-3.03793e-07	2.18492e-07	4.60945e-07	-3.11459e-07	1.49486e-07	7.78485e-08	8.64194e-07	9.42042e-07	2.74708e-07	-7.14914e-08	2.03217e-07	-5.65083e-07	8.32390e-08	-4.81844e-07	7.13174e-07	-1.13413e-07	5.99761e-07
6.758	1.57351e-06	-3.06051e-07	1.26746e-06	5.33242e-07	-2.80600e-08	5.05182e-07	5.23373e-07	-3.04426e-07	2.18947e-07	4.62283e-07	-3.12363e-07	1.49920e-07	8.04866e-08	8.64384e-07	9.44871e-07	2.74366e-07	-7.14023e-08	2.02963e-07	-5.69624e-07	8.39079e-08	-4.85716e-07	7.15566e-07	-1.13793e-07	6.01773e-07
6.783	1.57695e-06	-3.06721e-07	1.27023e-06	5.35856e-07	-2.81976e-08	5.07658e-07	5.24453e-07	-3.05054e-07	2.19399e-07	4.63617e-07	-3.13265e-07	1.50352e-07	8.31295e-08	8.64564e-07	9.47694e-07	2.74014e-07	-7.13108e-08	2.02703e-07	-5.74173e-07	8.45779e-08	-4.89595e-07	7.17950e-07	-1.14173e-07	6.03777e-07
6.808	1.58037e-06	-3.07387e-07	1.27299e-06	5.38459e-07	-2.83346e-08	5.10125e-07	5.25526e-07	-3.05678e-07	2.19848e-07	4.64947e-07	-3.14163e-07	1.50784e-07	8.57770e-08	8.64735e-07	9.50512e-07	2.73653e-07	-7.12170e-08	2.02437e-07	-5.78728e-07	8.52489e-08	-4.93479e-07	7.20325e-07	-1.14550e-07	6.05774e-07
6.832	1.58377e-06	-3.08048e-07	1.27572e-06	5.41053e-07	-2.84710e-08	5.12582e-07	5.26592e-07	-3.06298e-07	2.20293e-07	4.66272e-07	-3.15059e-07	1.51213e-07	8.84289e-08	8.64896e-07	9.53325e-07	2.73284e-07	-7.11208e-08	2.02163e-07	-5.83291e-07	8.59210e-08	-4.97370e-07	7.22690e-07	-1.14926e-07	6.07764e-07
6.857	1.58715e-06	-3.08704e-07	1.27844e-06	5.43636e-07	-2.86070e-08	5.15029e-07	5.27650e-07	-3.06914e-07	2.20736e-07	4.67593e-07	-3.15952e-07	1.51642e-07	9.10853e-08	8.65046e-07	9.56132e-07	2.72905e-07	-7.10223e-08	2.01883e-07	-5.87860e-07	8.65941e-08	-5.01266e-07	7.25046e-07	-1.15301e-07	6.09745e-07
6.881	1.59050e-06	-3.09355e-07	1.28114e-06	5.46210e-07	-2.87424e-08	5.17467e-07	5.28701e-07	-3.07525e-07	2.21176e-07	4.68910e-07	-3.16841e-07	1.52069e-07	9.37459e-08	8.65188e-07	9.58934e-07	2.72518e-07	-7.09214e-08	2.01596e-07	-5.92436e-07	8.72682e-08	-5.05168e-07	7.27393e-07	-1.15674e-07	6.11719e-07
6.906	1.59382e-06	-3.10002e-07	1.28382e-06	5.48773e-07	-2.88773e-08	5.19896e-07	5.29744e-07	-3.08132e-07	2.21612e-07	4.70223e-07	-3.17728e-07	1.52495e-07	9.64107e-08	8.65319e-07	9.61730e-07	2.72121e-07	-7.08182e-08	2.01303e-07	-5.97019e-07	8.79433e-08	-5.09076e-07	7.29731e-07	-1.16046e-07	6.13685e-07
6.930	1.59712e-06	-3.10644e-07	1.28648e-06	5.51326e-07	-2.90116e-08	5.22314e-07	5.30780e-07	-3.08734e-07	2.22045e-07	4.71531e-07	-3.18612e-07	1.52919e-07	9.90796e-08	8.65442e-07	9.64521e-07	2.71716e-07	-7.07127e-08	2.01003e-07	-6.01609e-07	8.86193e-08	-5.12989e-07	7.32058e-07	-1.16416e-07	6.15642e-07
6.955	1.60040e-06	-3.11282e-07	1.28912e-06	5.53868e-07	-2.91454e-08	5.24723e-07	5.31808e-07	-3.09332e-07	2.22476e-07	4.72834e-07	-3.19493e-07	1.53342e-07	1.01752e-07	8.65554e-07	9.67307e-07	2.71302e-07	-7.06049e-08	2.00697e-07	-6.06205e-07	8.92963e-08	-5.16908e-07	7.34376e-07	-1.16785e-07	6.17591e-07
6.980	1.60365e-06	-3.11914e-07	1.29174e-06	5.56400e-07	-2.92786e-08	5.27121e-07	5.32829e-07	-3.09926e-07	2.22903e-07	4.74133e-07	-3.20371e-07	1.53763e-07	1.04429e-07	8.65658e-07	9.70087e-07	2.70878e-07	-7.04947e-08	2.00384e-07	-6.10807e-07	8.99742e-08	-5.20832e-07	7.36684e-07	-1.17152e-07	6.19532e-07
7.004	1.60688e-06	-3.12542e-07	1.29434e-06	5.58921e-07	-2.94113e-08	5.29510e-07	5.33842e-07	-3.10516e-07	2.23327e-07	4.75428e-07	-3.21245e-07	1.54183e-07	1.07109e-07	8.65752e-07	9.72861e-07	2.70446e-07	-7.03823e-08	2.00064e-07	-6.15415e-07	9.06531e-08	-5.24762e-07	7.38982e-07	-1.17517e-07	6.21465e-07
7.029	1.61009e-06	-3.13166e-07	1.29692e-06	5.61432e-07	-2.95434e-08	5.31888e-07	5.34848e-07	-3.11100e-07	2.23747e-07	4.76718e-07	-3.22117e-07	1.54601e-07	1.09793e-07	8.65837e-07	9.75630e-07	2.70005e-07	-7.02675e-08	1.99738e-07	-6.20030e-07	9.13328e-08	-5.28697e-07	7.41270e-07	-1.17881e-07	6.23389e-07
7.053	1.61326e-06	-3.13784e-07	1.29948e-06	5.63931e-07	-2.96749e-08	5.34256e-07	5.35846e-07	-3.11681e-07	2.24165e-07	4.78004e-07	-3.22986e-07	1.55018e-07	1.12481e-07	8.65913e-07	9.78394e-07	2.69555e-07	-7.01504e-08	1.99405e-07	-6.24650e-07	9.20134e-08	-5.32636e-07	7.43548e-07	-1.18243e-07	6.25305e-07
7.078	1.61642e-06	-3.14398e-07	1.30202e-06	5.66420e-07	-2.98059e-08	5.36614e-07	5.36836e-07	-3.12257e-07	2.24579e-07	4.79285e-07	-3.23851e-07	1.55433e-07	1.15172e-07	8.65980e-07	9.81152e-07	2.69096e-07	-7.00310e-08	1.99065e-07	-6.29276e-07	9.26948e-08	-5.36581e-07	7.45816e-07	-1.18604e-07	6.27212e-07
7.102	1.61955e-06	-3.15006e-07	1.30454e-06	5.68897e-07	-2.99363e-08	5.38961e-07	5.37819e-07	-3.12829e-07	2.24990e-07	4.80561e-07	-3.24714e-07	1.55847e-07	1.17866e-07	8.66038e-07	9.83904e-07	2.68629e-07	-6.99093e-08	1.98719e-07	-6.33908e-07	9.33771e-08	-5.40531e-07	7.48073e-07	-1.18963e-07	6.29110e-07
7.127	1.62265e-06	-3.15610e-07	1.30704e-06	5.71364e-07	-3.00661e-08	5.41298e-07	5.38795e-07	-3.13396e-07	2.25398e-07	4.81833e-07	-3.25573e-07	1.56260e-07	1.20564e-07	8.66087e-07	9.86651e-07	2.68152e-07	-6.97852e-08	1.98367e-07	-6.38545e-07	9.40602e-08	-5.44485e-07	7.50319e-07	-1.19320e-07	6.30999e-07
7.152	1.62573e-06	-3.16209e-07	1.30952e-06	5.73819e-07	-3.01953e-08	5.43624e-07	5.39762e-07	-3.13959e-07	2.25803e-07	4.83100e-07	-3.26429e-07	1.56671e-07	1.23264e-07	8.66128e-07	9.89392e-07	2.67667e-07	-6.96589e-08	1.98008e-07	-6.43188e-07	9.47441e-08	-5.48444e-07	7.52555e-07	-1.19676e-07	6.32880e-07
7.176	1.62879e-06	-3.16803e-07	1.31199e-06	5.76263e-07	-3.03239e-08	5.45939e-07	5.40722e-07	-3.14517e-07	2.26205e-07	4.84362e-07	-3.27282e-07	1.57080e-07	1.25968e-07	8.66159e-07	9.92127e-07	2.67173e-07	-6.95303e-08	1.97642e-07	-6.47836e-07	9.54288e-08	-5.52407e-07	7.54781e-07	-1.20030e-07	6.34751e-07
7.201	1.63182e-06	-3.17393e-07	1.31443e-06	5.78695e-07	-3.04519e-08	5.48244e-07	5.41674e-07	-3.15071e-07	2.26603e-07	4.85620e-07	-3.28132e-07	1.57488e-07	1.28674e-07	8.66183e-07	9.94857e-07	2.66670e-07	-6.93994e-08	1.97270e-07	-6.52490e-07	9.61143e-08	-5.56375e-07	7.56995e-07	-1.20382e-07	6.36613e-07
7.225	1.63482e-06	-3.17977e-07	1.31685e-06	5.81116e-07	-3.05792e-08	5.50537e-07	5.42619e-07	-3.15620e-07	2.26998e-07	4.86873e-07	-3.28979e-07	1.57894e-07	1.31383e-07	8.66197e-07	9.97581e-07	2.66158e-07	-6.92663e-08	1.96892e-07	-6.57148e-07	9.68005e-08	-5.60347e-07	7.59198e-07	-1.20732e-07	6.38466e-07
7.250	1.63780e-06	-3.18557e-07	1.31925e-06	5.83526e-07	-3.07060e-08	5.52820e-07	5.43555e-07	-3.16165e-07	2.27390e-07	4.88121e-07	-3.29822e-07	1.58299e-07	1.34095e-07	8.66204e-07	1.00030e-06	2.65637e-07	-6.91308e-08	1.96507e-07	-6.61811e-07	9.74874e-08	-5.64324e-07	7.61390e-07	-1.21081e-07	6.40310e-07
7.274	1.64076e-06	-3.19131e-07	1.32163e-06	5.85923e-07	-3.08322e-08	5.55091e-07	5.44484e-07	-3.16706e-07	2.27779e-07	4.89365e-07	-3.30662e-07	1.58702e-07	1.36809e-07	8.66202e-07	1.00301e-06	2.65108e-07	-6.89931e-08	1.96115e-07	-6.66479e-07	9.81750e-08	-5.68304e-07	7.63571e-07	-1.21427e-07	6.42144e-07
7.299	1.64368e-06	-3.19701e-07	1.32398e-06	5.88309e-07	-3.09577e-08	5.57351e-07	5.45405e-07	-3.17241e-07	2.28164e-07	4.90603e-07	-3.31499e-07	1.59104e-07	1.39526e-07	8.66192e-07	1.00572e-06	2.64570e-07	-6.88530e-08	1.95717e-07	-6.71152e-07	9.88634e-08	-5.72289e-07	7.65741e-07	-1.21773e-07	6.43968e-07
7.324	1.64659e-06	-3.20265e-07	1.32632e-06	5.90683e-07	-3.10827e-08	5.59601e-07	5.46319e-07	-3.17773e-07	2.28546e-07	4.91837e-07	-3.32333e-07	1.59504e-07	1.42245e-07	8.66174e-07	1.00842e-06	2.64023e-07	-6.87108e-08	1.95313e-07	-6.75830e-07	9.95524e-08	-5.76277e-07	7.67899e-07	-1.22116e-07	6.45783e-07
7.348	1.64946e-06	-3.20825e-07	1.32864e-06	5.93045e-07	-3.12070e-08	5.61838e-07	5.47224e-07	-3.18299e-07	2.28925e-07	4.93066e-07	-3.33163e-07	1.59903e-07	1.44966e-07	8.66147e-07	1.01111e-06	2.63468e-07	-6.85662e-08	1.94902e-07	-6.80511e-07	1.00242e-07	-5.80269e-07	7.70046e-07	-1.22457e-07	6.47589e-07
7.373	1.65232e-06	-3.21380e-07	1.33094e-06	5.95395e-07	-3.13306e-08	5.64065e-07	5.48122e-07	-3.18821e-07	2.29300e-07	4.94290e-07	-3.33990e-07	1.60300e-07	1.47690e-07	8.66113e-07	1.01380e-06	2.62904e-07	-6.84194e-08	1.94484e-07	-6.85198e-07	1.00932e-07	-5.84265e-07	7.72181e-07	-1.22797e-07	6.49384e-07
7.397	1.65514e-06	-3.21929e-07	1.33321e-06	5.97733e-07	-3.14536e-08	5.66279e-07	5.49011e-07	-3.19339e-07	2.29672e-07	4.95508e-07	-3.34814e-07	1.60695e-07	1.50415e-07	8.66071e-07	1.01649e-06	2.62331e-07	-6.82703e-08	1.94061e-07	-6.89888e-07	1.01623e-07	-5.88265e-07	7.74304e-07	-1.23134e-07	6.51170e-07
7.422	1.65794e-06	-3.22474e-07	1.33547e-06	6.00059e-07	-3.15760e-08	5.68483e-07	5.49893e-07	-3.19852e-07	2.30041e-07	4.96722e-07	-3.35634e-07	1.61089e-07	1.53143e-07	8.66021e-07	1.01916e-06	2.61750e-07	-6.81190e-08	1.93631e-07	-6.94582e-07	1.02315e-07	-5.92268e-07	7.76415e-07	-1.23470e-07	6.52945e-07
7.447	1.66072e-06	-3.23013e-07	1.33770e-06	6.02372e-07	-3.16978e-08	5.70674e-07	5.50767e-07	-3.20360e-07	2.30407e-07	4.97931e-07	-3.36451e-07	1.61481e-07	1.55872e-07	8.65963e-07	1.02183e-06	2.61160e-07	-6.79655e-08	1.93194e-07	-6.99281e-07	1.03007e-07	-5.96274e-07	7.78515e-07	-1.23804e-07	6.54711e-07
7.471	1.66346e-06	-3.23548e-07	1.33992e-06	6.04673e-07	-3.18188e-08	5.72854e-07	5.51633e-07	-3.20864e-07	2.30769e-07	4.99135e-07	-3.37264e-07	1.61871e-07	1.58603e-07	8.65897e-07	1.02450e-06	2.60561e-07	-6.78097e-08	1.92751e-07	-7.03983e-07	1.03699e-07	-6.00283e-07	7.80602e-07	-1.24136e-07	6.56466e-07
7.496	1.66619e-06	-3.24077e-07	1.34211e-06	6.06962e-07	-3.19393e-08	5.75022e-07	5.52491e-07	-3.21363e-07	2.31128e-07	5.00334e-07	-3.38074e-07	1.62260e-07	1.61335e-07	8.65825e-07	1.02716e-06	2.59954e-07	-6.76516e-08	1.92302e-07	-7.08689e-07	1.04393e-07	-6.04296e-07	7.82677e-07	-1.24466e-07	6.58211e-07
7.520	1.66888e-06	-3.24602e-07	1.34428e-06	6.09238e-07	-3.20590e-08	5.77179e-07	5.53341e-07	-3.21857e-07	2.31484e-07	5.01528e-07	-3.38881e-07	1.62647e-07	1.64069e-07	8.65744e-07	1.02981e-06	2.59338e-07	-6.74913e-08	1.91846e-07	-7.13398e-07	1.05086e-07	-6.08312e-07	7.84740e-07	-1.24794e-07	6.59946e-07
7.545	1.67155e-06	-3.25121e-07	1.34643e-06	6.11501e-07	-3.21781e-08	5.79323e-07	5.54183e-07	-3.22347e-07	2.31836e-07	5.02716e-07	-3.39684e-07	1.63032e-07	1.66804e-07	8.65656e-07	1.03246e-06	2.58713e-07	-6.73288e-08	1.91384e-07	-7.18111e-07	1.05781e-07	-6.12330e-07	7.86790e-07	-1.25120e-07	6.61670e-07
7.569	1.67420e-06	-3.25635e-07	1.34856e-06	6.13752e-07	-3.22966e-08	5.81455e-07	5.55017e-07	-3.22832e-07	2.32185e-07	5.03900e-07	-3.40484e-07	1.63416e-07	1.69541e-07	8.65561e-07	1.03510e-06	2.58080e-07	-6.71641e-08	1.90916e-07	-7.22827e-07	1.06475e-07	-6.16352e-07	7.88828e-07	-1.25444e-07	6.63384e-07
7.594	1.67681e-06	-3.26144e-07	1.35067e-06	6.15990e-07	-3.24143e-08	5.83575e-07	5.55843e-07	-3.23313e-07	2.32530e-07	5.05078e-07	-3.41280e-07	1.63798e-07	1.72278e-07	8.65459e-07	1.03774e-06	2.57439e-07	-6.69972e-08	1.90442e-07	-7.27546e-07	1.07170e-07	-6.20376e-07	7.90853e-07	-1.25766e-07	6.65087e-07
7.619	1.67940e-06	-3.26648e-07	1.35276e-06	6.18215e-07	-3.25314e-08	5.85683e-07	5.56661e-07	-3.23788e-07	2.32873e-07	5.06251e-07	-3.42072e-07	1.64179e-07	1.75017e-07	8.65349e-07	1.04037e-06	2.56789e-07	-6.68280e-08	1.89961e-07	-7.32269e-07	1.07866e-07	-6.24403e-07	7.92865e-07	-1.26086e-07	6.66779e-07
7.643	1.68197e-06	-3.27147e-07	1.35482e-06	6.20427e-07	-3.26478e-08	5.87779e-07	5.57471e-07	-3.24260e-07	2.33211e-07	5.07419e-07	-3.42862e-07	1.64557e-07	1.77757e-07	8.65233e-07	1.04299e-06	2.56130e-07	-6.66567e-08	1.89474e-07	-7.36994e-07	1.08562e-07	-6.28432e-07	7.94864e-07	-1.26404e-07	6.68461e-07
7.668	1.68451e-06	-3.27640e-07	1.35686e-06	6.22626e-07	-3.27636e-08	5.89863e-07	5.58273e-07	-3.24726e-07	2.33547e-07	5.08582e-07	-3.43647e-07	1.64935e-07	1.80497e-07	8.65109e-07	1.04561e-06	2.55464e-07	-6.64831e-08	1.88980e-07	-7.41722e-07	1.09259e-07	-6.32464e-07	7.96851e-07	-1.26720e-07	6.70131e-07
7.692	1.68702e-06	-3.28129e-07	1.35889e-06	6.24812e-07	-3.28786e-08	5.91934e-07	5.59067e-07	-3.25188e-07	2.33879e-07	5.09739e-07	-3.44429e-07	1.65310e-07	1.83239e-07	8.64979e-07	1.04822e-06	2.54788e-07	-6.63073e-08	1.88481e-07	-7.46453e-07	1.09955e-07	-6.36498e-07	7.98824e-07	-1.27034e-07	6.71791e-07
7.717	1.68950e-06	-3.28612e-07	1.36089e-06	6.26985e-07	-3.29929e-08	5.93992e-07	5.59852e-07	-3.25645e-07	2.34208e-07	5.10891e-07	-3.45208e-07	1.65683e-07	1.85981e-07	8.64842e-07	1.05082e-06	2.54104e-07	-6.61294e-08	1.87975e-07	-7.51186e-07	1.10653e-07	-6.40534e-07	8.00785e-07	-1.27345e-07	6.73439e-07
7.741	1.69196e-06	-3.29090e-07	1.36287e-06	6.29145e-07	-3.31066e-08	5.96039e-07	5.60630e-07	-3.26097e-07	2.34533e-07	5.12038e-07	-3.45982e-07	1.66055e-07	1.88723e-07	8.64698e-07	1.05342e-06	2.53412e-07	-6.59493e-08	1.87463e-07	-7.55922e-07	1.11350e-07	-6.44572e-07	8.02732e-07	-1.27655e-07	6.75077e-07
7.766	1.69439e-06	-3.29563e-07	1.36483e-06	6.31292e-07	-3.32196e-08	5.98072e-07	5.61399e-07	-3.26544e-07	2.34855e-07	5.13179e-07	-3.46754e-07	1.66425e-07	1.91466e-07	8.64547e-07	1.05601e-06	2.52712e-07	-6.57669e-08	1.86945e-07	-7.60660e-07	1.12048e-07	-6.48612e-07	8.04665e-07	-1.27962e-07	6.76703e-07
7.791	1.69679e-06	-3.30030e-07	1.36676e-06	6.33425e-07	-3.33318e-08	6.00093e-07	5.62160e-07	-3.26987e-07	2.35173e-07	5.14315e-07	-3.47521e-07	1.66794e-07	1.94209e-07	8.64390e-07	1.05860e-06	2.52003e-07	-6.55825e-08	1.86420e-07	-7.65401e-07	1.12747e-07	-6.52654e-07	8.06585e-07	-1.28268e-07	6.78317e-07
7.815	1.69917e-06	-3.30493e-07	1.36868e-06	6.35545e-07	-3.34434e-08	6.02101e-07	5.62913e-07	-3.27425e-07	2.35488e-07	5.15445e-07	-3.48285e-07	1.67160e-07	1.96953e-07	8.64226e-07	1.06118e-06	2.51286e-07	-6.53958e-08	1.85890e-07	-7.70143e-07	1.13445e-07	-6.56698e-07	8.08492e-07	-1.28571e-07	6.79921e-07
7.840	1.70152e-06	-3.30950e-07	1.37057e-06	6.37651e-07	-3.35542e-08	6.04097e-07	5.63658e-07	-3.27858e-07	2.35800e-07	5.16570e-07	-3.49045e-07	1.67525e-07	1.99696e-07	8.64056e-07	1.06375e-06	2.50560e-07	-6.52070e-08	1.85353e-07	-7.74888e-07	1.14144e-07	-6.60744e-07	8.10384e-07	-1.28872e-07	6.81512e-07
7.864	1.70384e-06	-3.31402e-07	1.37244e-06	6.39744e-07	-3.36643e-08	6.06080e-07	5.64395e-07	-3.28287e-07	2.36108e-07	5.17690e-07	-3.49802e-07	1.67888e-07	2.02440e-07	8.63880e-07	1.06632e-06	2.49826e-07	-6.50160e-08	1.84810e-07	-7.79634e-07	1.14843e-07	-6.64791e-07	8.12263e-07	-1.29171e-07	6.83092e-07
7.889	1.70614e-06	-3.31848e-07	1.37429e-06	6.41823e-07	-3.37737e-08	6.08049e-07	5.65123e-07	-3.28710e-07	2.36413e-07	5.18804e-07	-3.50554e-07	1.68250e-07	2.05183e-07	8.63697e-07	1.06888e-06	2.49084e-07	-6.48229e-08	1.84261e-07	-7.84382e-07	1.15543e-07	-6.68839e-07	8.14128e-07	-1.29467e-07	6.84661e-07
7.913	1.70841e-06	-3.32290e-07	1.37612e-06	6.43889e-07	-3.38824e-08	6.10006e-07	5.65843e-07	-3.29129e-07	2.36714e-07	5.19912e-07	-3.51303e-07	1.68609e-07	2.07926e-07	8.63508e-07	1.07143e-06	2.48334e-07	-6.46276e-08	1.83706e-07	-7.89131e-07	1.16242e-07	-6.72889e-07	8.15979e-07	-1.29762e-07	6.86217e-07
7.938	1.71065e-06	-3.32726e-07	1.37792e-06	6.45941e-07	-3.39904e-08	6.11950e-07	5.66555e-07	-3.29543e-07	2.37012e-07	5.21015e-07	-3.52049e-07	1.68967e-07	2.10669e-07	8.63313e-07	1.07398e-06	2.47575e-07	-6.44302e-08	1.83145e-07	-7.93882e-07	1.16942e-07	-6.76940e-07	8.17816e-07	-1.30054e-07	6.87762e-07
7.963	1.71286e-06	-3.33156e-07	1.37971e-06	6.47979e-07	-3.40976e-08	6.13881e-07	5.67259e-07	-3.29953e-07	2.37306e-07	5.22113e-07	-3.52790e-07	1.69323e-07	2.13412e-07	8.63112e-07	1.07652e-06	2.46809e-07	-6.42307e-08	1.82578e-07	-7.98634e-07	1.17642e-07	-6.80992e-07	8.19638e-07	-1.30344e-07	6.89295e-07
7.987	1.71505e-06	-3.33582e-07	1.38147e-06	6.50003e-07	-3.42042e-08	6.15799e-07	5.67954e-07	-3.30357e-07	2.37597e-07	5.23205e-07	-3.53528e-07	1.69677e-07	2.16154e-07	8.62905e-07	1.07906e-06	2.46034e-07	-6.40290e-08	1.82005e-07	-8.03387e-07	1.18342e-07	-6.85045e-07	8.21447e-07	-1.30631e-07	6.90815e-07
8.012	1.71721e-06	-3.34002e-07	1.38321e-06	6.52013e-07	-3.43099e-08	6.17703e-07	5.68641e-07	-3.30757e-07	2.37884e-07	5.24291e-07	-3.54262e-07	1.70029e-07	2.18896e-07	8.62693e-07	1.08159e-06	2.45251e-07	-6.38252e-08	1.81425e-07	-8.08142e-07	1.19042e-07	-6.89099e-07	8.23240e-07	-1.30916e-07	6.92324e-07
8.036	1.71934e-06	-3.34416e-07	1.38493e-06	6.54010e-07	-3.44150e-08	6.19595e-07	5.69319e-07	-3.31151e-07	2.38168e-07	5.25371e-07	-3.54992e-07	1.70379e-07	2.21636e-07	8.62474e-07	1.08411e-06	2.44459e-07	-6.36193e-08	1.80840e-07	-8.12897e-07	1.19743e-07	-6.93154e-07	8.25020e-07	-1.31199e-07	6.93820e-07
8.061	1.72145e-06	-3.34826e-07	1.38662e-06	6.55992e-07	-3.45193e-08	6.21473e-07	5.69990e-07	-3.31541e-07	2.38449e-07	5.26446e-07	-3.55718e-07	1.70728e-07	2.24376e-07	8.62250e-07	1.08663e-06	2.43660e-07	-6.34113e-08	1.80249e-07	-8.17653e-07	1.20444e-07	-6.97210e-07	8.26784e-07	-1.31480e-07	6.95304e-07
8.086	1.72352e-06	-3.35230e-07	1.38830e-06	6.57960e-07	-3.46229e-08	6.23337e-07	5.70652e-07	-3.31926e-07	2.38726e-07	5.27515e-07	-3.56440e-07	1.71075e-07	2.27115e-07	8.62020e-07	1.08914e-06	2.42853e-07	-6.32012e-08	1.79652e-07	-8.22410e-07	1.21144e-07	-7.01266e-07	8.28534e-07	-1.31758e-07	6.96776e-07
8.110	1.72557e-06	-3.35629e-07	1.38995e-06	6.59915e-07	-3.47257e-08	6.25189e-07	5.71305e-07	-3.32306e-07	2.38999e-07	5.28578e-07	-3.57159e-07	1.71419e-07	2.29853e-07	8.61785e-07	1.09164e-06	2.42037e-07	-6.29890e-08	1.79048e-07	-8.27168e-07	1.21845e-07	-7.05323e-07	8.30269e-07	-1.32034e-07	6.98235e-07
8.135	1.72760e-06	-3.36022e-07	1.39157e-06	6.61855e-07	-3.48278e-08	6.27027e-07	5.71951e-07	-3.32682e-07	2.39269e-07	5.29636e-07	-3.57873e-07	1.71762e-07	2.32590e-07	8.61544e-07	1.09413e-06	2.41214e-07	-6.27748e-08	1.78439e-07	-8.31926e-07	1.22546e-07	-7.09380e-07	8.31989e-07	-1.32308e-07	6.99681e-07
8.159	1.72959e-06	-3.36410e-07	1.39318e-06	6.63780e-07	-3.49292e-08	6.28851e-07	5.72587e-07	-3.33052e-07	2.39535e-07	5.30688e-07	-3.58584e-07	1.72104e-07	2.35326e-07	8.61298e-07	1.09662e-06	2.40383e-07	-6.25584e-08	1.77824e-07	-8.36684e-07	1.23247e-07	-7.13437e-07	8.33694e-07	-1.32579e-07	7.01115e-07
8.184	1.73156e-06	-3.36792e-07	1.39477e-06	6.65692e-07	-3.50298e-08	6.30662e-07	5.73216e-07	-3.33418e-07	2.39798e-07	5.31734e-07	-3.59291e-07	1.72443e-07	2.38061e-07	8.61047e-07	1.09911e-06	2.39543e-07	-6.23400e-08	1.77203e-07	-8.41442e-07	1.23948e-07	-7.17494e-07	8.35384e-07	-1.32848e-07	7.02536e-07
8.208	1.73350e-06	-3.37169e-07	1.39633e-06	6.67589e-07	-3.51296e-08	6.32460e-07	5.73836e-07	-3.33778e-07	2.40058e-07	5.32774e-07	-3.59994e-07	1.72780e-07	2.40794e-07	8.60790e-07	1.10158e-06	2.38696e-07	-6.21195e-08	1.76577e-07	-8.46201e-07	1.24649e-07	-7.21552e-07	8.37058e-07	-1.33114e-07	7.03944e-07
8.233	1.73541e-06	-3.37541e-07	1.39787e-06	6.69472e-07	-3.52287e-08	6.34244e-07	5.74448e-07	-3.34134e-07	2.40313e-07	5.33808e-07	-3.60692e-07	1.73115e-07	2.43525e-07	8.60529e-07	1.10405e-06	2.37841e-07	-6.18969e-08	1.75944e-07	-8.50959e-07	1.25350e-07	-7.25610e-07	8.38718e-07	-1.33378e-07	7.05340e-07
8.258	1.73729e-06	-3.37907e-07	1.39938e-06	6.71341e-07	-3.53270e-08	6.36014e-07	5.75051e-07	-3.34485e-07	2.40566e-07	5.34836e-07	-3.61387e-07	1.73449e-07	2.46255e-07	8.60262e-07	1.10652e-06	2.36978e-07	-6.16723e-08	1.75306e-07	-8.55717e-07	1.26051e-07	-7.29667e-07	8.40361e-07	-1.33639e-07	7.06722e-07
8.282	1.73915e-06	-3.38268e-07	1.40088e-06	6.73195e-07	-3.54246e-08	6.37770e-07	5.75645e-07	-3.34831e-07	2.40815e-07	5.35859e-07	-3.62078e-07	1.73781e-07	2.48983e-07	8.59990e-07	1.10897e-06	2.36107e-07	-6.14456e-08	1.74661e-07	-8.60475e-07	1.26751e-07	-7.33724e-07	8.41990e-07	-1.33898e-07	7.08092e-07
8.307	1.74097e-06	-3.38624e-07	1.40235e-06	6.75034e-07	-3.55214e-08	6.39513e-07	5.76232e-07	-3.35172e-07	2.41060e-07	5.36875e-07	-3.62765e-07	1.74110e-07	2.51710e-07	8.59713e-07	1.11142e-06	2.35228e-07	-6.12169e-08	1.74011e-07	-8.65233e-07	1.27452e-07	-7.37781e-07	8.43602e-07	-1.34154e-07	7.09448e-07
8.331	1.74277e-06	-3.38974e-07	1.40380e-06	6.76859e-07	-3.56174e-08	6.41242e-07	5.76809e-07	-3.35508e-07	2.41301e-07	5.37886e-07	-3.63448e-07	1.74438e-07	2.54434e-07	8.59432e-07	1.11387e-06	2.34342e-07	-6.09862e-08	1.73355e-07	-8.69990e-07	1.28153e-07	-7.41837e-07	8.45199e-07	-1.34408e-07	7.10791e-07
8.356	1.74454e-06	-3.39318e-07	1.40523e-06	6.78670e-07	-3.57127e-08	6.42957e-07	5.77379e-07	-3.35839e-07	2.41540e-07	5.38890e-07	-3.64126e-07	1.74764e-07	2.57157e-07	8.59145e-07	1.11630e-06	2.33447e-07	-6.07535e-08	1.72694e-07	-8.74746e-07	1.28854e-07	-7.45893e-07	8.46780e-07	-1.34660e-07	7.12120e-07
8.380	1.74629e-06	-3.39657e-07	1.40663e-06	6.80465e-07	-3.58072e-08	6.44658e-07	5.77939e-07	-3.36165e-07	2.41774e-07	5.39888e-07	-3.64801e-07	1.75087e-07	2.59877e-07	8.58855e-07	1.11873e-06	2.32545e-07	-6.05187e-08	1.72026e-07	-8.79502e-07	1.29554e-07	-7.49948e-07	8.48345e-07	-1.34909e-07	7.13436e-07
8.405	1.74800e-06	-3.39991e-07	1.40801e-06	6.82247e-07	-3.59009e-08	6.46346e-07	5.78492e-07	-3.36486e-07	2.42005e-07	5.40881e-07	-3.65472e-07	1.75409e-07	2.62596e-07	8.58559e-07	1.12115e-06	2.31635e-07	-6.02819e-08	1.71353e-07	-8.84256e-07	1.30254e-07	-7.54002e-07	8.49894e-07	-1.35155e-07	7.14739e-07
8.430	1.74969e-06	-3.40319e-07	1.40937e-06	6.84013e-07	-3.59938e-08	6.48019e-07	5.79035e-07	-3.36803e-07	2.42233e-07	5.41867e-07	-3.66138e-07	1.75729e-07	2.65312e-07	8.58259e-07	1.12357e-06	2.30718e-07	-6.00431e-08	1.70675e-07	-8.89010e-07	1.30955e-07	-7.58055e-07	8.51427e-07	-1.35399e-07	7.16028e-07
8.454	1.75135e-06	-3.40641e-07	1.41071e-06	6.85765e-07	-3.60860e-08	6.49679e-07	5.79570e-07	-3.37114e-07	2.42457e-07	5.42847e-07	-3.66800e-07	1.76047e-07	2.68025e-07	8.57954e-07	1.12598e-06	2.29793e-07	-5.98024e-08	1.69990e-07	-8.93762e-07	1.31655e-07	-7.62108e-07	8.52944e-07	-1.35640e-07	7.17304e-07
8.479	1.75298e-06	-3.40959e-07	1.41202e-06	6.87502e-07	-3.61774e-08	6.51324e-07	5.80097e-07	-3.37420e-07	2.42677e-07	5.43822e-07	-3.67459e-07	1.76363e-07	2.70736e-07	8.57645e-07	1.12838e-06	2.28860e-07	-5.95596e-08	1.69300e-07	-8.98513e-07	1.32355e-07	-7.66159e-07	8.54445e-07	-1.35879e-07	7.18566e-07
8.503	1.75458e-06	-3.41270e-07	1.41331e-06	6.89224e-07	-3.62680e-08	6.52956e-07	5.80615e-07	-3.37722e-07	2.42894e-07	5.44790e-07	-3.68113e-07	1.76677e-07	2.73445e-07	8.57332e-07	1.13078e-06	2.27919e-07	-5.93149e-08	1.68605e-07	-9.03263e-07	1.33054e-07	-7.70209e-07	8.55929e-07	-1.36115e-07	7.19814e-07
8.528	1.75615e-06	-3.41576e-07	1.41458e-06	6.90931e-07	-3.63579e-08	6.54573e-07	5.81125e-07	-3.38018e-07	2.43107e-07	5.45751e-07	-3.68763e-07	1.76989e-07	2.76150e-07	8.57015e-07	1.13317e-06	2.26971e-07	-5.90682e-08	1.67903e-07	-9.08011e-07	1.33754e-07	-7.74258e-07	8.57396e-07	-1.36348e-07	7.21048e-07
8.552	1.75770e-06	-3.41877e-07	1.41582e-06	6.92623e-07	-3.64469e-08	6.56176e-07	5.81625e-07	-3.38309e-07	2.43316e-07	5.46707e-07	-3.69408e-07	1.77299e-07	2.78853e-07	8.56693e-07	1.13555e-06	2.26016e-07	-5.88195e-08	1.67196e-07	-9.12758e-07	1.34453e-07	-7.78305e-07	8.58847e-07	-1.36579e-07	7.22268e-07
8.577	1.75922e-06	-3.42172e-07	1.41704e-06	6.94301e-07	-3.65352e-08	6.57765e-07	5.82118e-07	-3.38596e-07	2.43522e-07	5.47656e-07	-3.70050e-07	1.77607e-07	2.81554e-07	8.56368e-07	1.13792e-06	2.25053e-07	-5.85689e-08	1.66484e-07	-9.17503e-07	1.35152e-07	-7.82351e-07	8.60281e-07	-1.36807e-07	7.23475e-07
8.602	1.76071e-06	-3.42462e-07	1.41824e-06	6.95963e-07	-3.66227e-08	6.59340e-07	5.82601e-07	-3.38877e-07	2.43724e-07	5.48599e-07	-3.70687e-07	1.77912e-07	2.84251e-07	8.56038e-07	1.14029e-06	2.24082e-07	-5.83163e-08	1.65766e-07	-9.22246e-07	1.35850e-07	-7.86395e-07	8.61699e-07	-1.37032e-07	7.24667e-07
8.626	1.76217e-06	-3.42746e-07	1.41942e-06	6.97611e-07	-3.67094e-08	6.60901e-07	5.83076e-07	-3.39153e-07	2.43923e-07	5.49536e-07	-3.71320e-07	1.78216e-07	2.86945e-07	8.55704e-07	1.14265e-06	2.23105e-07	-5.80618e-08	1.65043e-07	-9.26986e-07	1.36549e-07	-7.90438e-07	8.63100e-07	-1.37255e-07	7.25845e-07
8.651	1.76360e-06	-3.43024e-07	1.42057e-06	6.99243e-07	-3.67953e-08	6.62448e-07	5.83543e-07	-3.39425e-07	2.44118e-07	5.50467e-07	-3.71949e-07	1.78518e-07	2.89636e-07	8.55367e-07	1.14500e-06	2.22119e-07	-5.78054e-08	1.64314e-07	-9.31725e-07	1.37247e-07	-7.94478e-07	8.64483e-07	-1.37475e-07	7.27008e-07
8.675	1.76500e-06	-3.43297e-07	1.42170e-06	7.00860e-07	-3.68804e-08	6.63980e-07	5.84001e-07	-3.39691e-07	2.44310e-07	5.51391e-07	-3.72573e-07	1.78818e-07	2.92323e-07	8.55026e-07	1.14735e-06	2.21126e-07	-5.75471e-08	1.63579e-07	-9.36461e-07	1.37944e-07	-7.98517e-07	8.65850e-07	-1.37692e-07	7.28158e-07
8.700	1.76638e-06	-3.43565e-07	1.42281e-06	7.02463e-07	-3.69647e-08	6.65498e-07	5.84450e-07	-3.39952e-07	2.44498e-07	5.52309e-07	-3.73194e-07	1.79115e-07	2.95008e-07	8.54681e-07	1.14969e-06	2.20126e-07	-5.72868e-08	1.62840e-07	-9.41196e-07	1.38642e-07	-8.02554e-07	8.67200e-07	-1.37907e-07	7.29293e-07
8.724	1.76772e-06	-3.43826e-07	1.42390e-06	7.04050e-07	-3.70482e-08	6.67002e-07	5.84890e-07	-3.40208e-07	2.44682e-07	5.53221e-07	-3.73810e-07	1.79411e-07	2.97689e-07	8.54332e-07	1.15202e-06	2.19119e-07	-5.70246e-08	1.62094e-07	-9.45927e-07	1.39339e-07	-8.06588e-07	8.68532e-07	-1.38119e-07	7.30413e-07
8.749	1.76904e-06	-3.44083e-07	1.42496e-06	7.05622e-07	-3.71309e-08	6.68491e-07	5.85322e-07	-3.40459e-07	2.44863e-07	5.54126e-07	-3.74421e-07	1.79705e-07	3.00366e-07	8.53980e-07	1.15435e-06	2.18104e-07	-5.67605e-08	1.61344e-07	-9.50656e-07	1.40035e-07	-8.10621e-07	8.69847e-07	-1.38328e-07	7.31519e-07
8.774	1.77033e-06	-3.44334e-07	1.42600e-06	7.07179e-07	-3.72129e-08	6.69966e-07	5.85745e-07	-3.40706e-07	2.45040e-07	5.55024e-07	-3.75028e-07	1.79996e-07	3.03040e-07	8.53624e-07	1.15666e-06	2.17082e-07	-5.64946e-08	1.60588e-07	-9.55382e-07	1.40732e-07	-8.14651e-07	8.71145e-07	-1.38534e-07	7.32610e-07
8.798	1.77159e-06	-3.44579e-07	1.42701e-06	7.08721e-07	-3.72940e-08	6.71427e-07	5.86160e-07	-3.40947e-07	2.45213e-07	5.55917e-07	-3.75631e-07	1.80285e-07	3.05710e-07	8.53265e-07	1.15897e-06	2.16053e-07	-5.62267e-08	1.59826e-07	-9.60105e-07	1.41427e-07	-8.18678e-07	8.72425e-07	-1.38738e-07	7.33687e-07
8.823	1.77282e-06	-3.44818e-07	1.42800e-06	7.10248e-07	-3.73743e-08	6.72873e-07	5.86566e-07	-3.41183e-07	2.45383e-07	5.56803e-07	-3.76230e-07	1.80573e-07	3.08376e-07	8.52903e-07	1.16128e-06	2.15017e-07	-5.59570e-08	1.59060e-07	-9.64826e-07	1.42123e-07	-8.22703e-07	8.73688e-07	-1.38939e-07	7.34749e-07
8.847	1.77403e-06	-3.45052e-07	1.42897e-06	7.11759e-07	-3.74539e-08	6.74305e-07	5.86963e-07	-3.41414e-07	2.45549e-07	5.57682e-07	-3.76824e-07	1.80858e-07	3.11038e-07	8.52537e-07	1.16358e-06	2.13973e-07	-5.56854e-08	1.58288e-07	-9.69543e-07	1.42817e-07	-8.26725e-07	8.74933e-07	-1.39137e-07	7.35796e-07
8.872	1.77520e-06	-3.45281e-07	1.42992e-06	7.13256e-07	-3.75326e-08	6.75723e-07	5.87351e-07	-3.41640e-07	2.45711e-07	5.58555e-07	-3.77414e-07	1.81141e-07	3.13697e-07	8.52168e-07	1.16586e-06	2.12922e-07	-5.54120e-08	1.57510e-07	-9.74257e-07	1.43512e-07	-8.30745e-07	8.76160e-07	-1.39332e-07	7.36828e-07
8.897	1.77635e-06	-3.45504e-07	1.43084e-06	7.14736e-07	-3.76105e-08	6.77126e-07	5.87731e-07	-3.41860e-07	2.45870e-07	5.59421e-07	-3.77999e-07	1.81422e-07	3.16351e-07	8.51796e-07	1.16815e-06	2.11865e-07	-5.51367e-08	1.56728e-07	-9.78967e-07	1.44206e-07	-8.34762e-07	8.77369e-07	-1.39524e-07	7.37845e-07
8.921	1.77746e-06	-3.45721e-07	1.43174e-06	7.16202e-07	-3.76877e-08	6.78515e-07	5.88102e-07	-3.42076e-07	2.46025e-07	5.60281e-07	-3.78580e-07	1.81701e-07	3.19001e-07	8.51421e-07	1.17042e-06	2.10800e-07	-5.48596e-08	1.55940e-07	-9.83674e-07	1.44899e-07	-8.38775e-07	8.78561e-07	-1.39714e-07	7.38847e-07
8.946	1.77855e-06	-3.45933e-07	1.43262e-06	7.17653e-07	-3.77640e-08	6.79889e-07	5.88464e-07	-3.42287e-07	2.46177e-07	5.61134e-07	-3.79157e-07	1.81977e-07	3.21647e-07	8.51043e-07	1.17269e-06	2.09728e-07	-5.45807e-08	1.55147e-07	-9.88378e-07	1.45592e-07	-8.42786e-07	8.79735e-07	-1.39900e-07	7.39834e-07
8.970	1.77961e-06	-3.46139e-07	1.43347e-06	7.19088e-07	-3.78395e-08	6.81248e-07	5.88817e-07	-3.42492e-07	2.46325e-07	5.61981e-07	-3.79729e-07	1.82252e-07	3.24288e-07	8.50662e-07	1.17495e-06	2.08649e-07	-5.42999e-08	1.54349e-07	-9.93078e-07	1.46284e-07	-8.46793e-07	8.80890e-07	-1.40084e-07	7.40806e-07
8.995	1.78064e-06	-3.46339e-07	1.43430e-06	7.20508e-07	-3.79142e-08	6.82593e-07	5.89162e-07	-3.42693e-07	2.46469e-07	5.62821e-07	-3.80296e-07	1.82524e-07	3.26925e-07	8.50278e-07	1.17720e-06	2.07563e-07	-5.40173e-08	1.53546e-07	-9.97774e-07	1.46976e-07	-8.50798e-07	8.82027e-07	-1.40265e-07	7.41762e-07
9.019	1.78164e-06	-3.46534e-07	1.43511e-06	7.21912e-07	-3.79881e-08	6.83924e-07	5.89498e-07	-3.42888e-07	2.46610e-07	5.63654e-07	-3.80859e-07	1.82795e-07	3.29557e-07	8.49891e-07	1.17945e-06	2.06471e-07	-5.37330e-08	1.52738e-07	-1.00247e-06	1.47667e-07	-8.54798e-07	8.83147e-07	-1.40443e-07	7.42704e-07
9.044	1.78262e-06	-3.46723e-07	1.43589e-06	7.23301e-07	-3.80612e-08	6.85240e-07	5.89825e-07	-3.43079e-07	2.46747e-07	5.64481e-07	-3.81418e-07	1.83063e-07	3.32185e-07	8.49501e-07	1.18169e-06	2.05371e-07	-5.34468e-08	1.51924e-07	-1.00715e-06	1.48358e-07	-8.58796e-07	8.84248e-07	-1.40618e-07	7.43629e-07
9.069	1.78356e-06	-3.46907e-07	1.43665e-06	7.24675e-07	-3.81335e-08	6.86542e-07	5.90144e-07	-3.43264e-07	2.46880e-07	5.65301e-07	-3.81972e-07	1.83329e-07	3.34808e-07	8.49109e-07	1.18392e-06	2.04265e-07	-5.31588e-08	1.51106e-07	-1.01184e-06	1.49048e-07	-8.62790e-07	8.85330e-07	-1.40790e-07	7.44540e-07
9.093	1.78448e-06	-3.47085e-07	1.43739e-06	7.26034e-07	-3.82050e-08	6.87829e-07	5.90453e-07	-3.43444e-07	2.47009e-07	5.66114e-07	-3.82522e-07	1.83592e-07	3.37426e-07	8.48714e-07	1.18614e-06	2.03151e-07	-5.28691e-08	1.50282e-07	-1.01652e-06	1.49737e-07	-8.66780e-07	8.86394e-07	-1.40959e-07	7.45435e-07
9.118	1.78536e-06	-3.47258e-07	1.43811e-06	7.27377e-07	-3.82757e-08	6.89101e-07	5.90754e-07	-3.43619e-07	2.47135e-07	5.66921e-07	-3.83067e-07	1.83854e-07	3.40040e-07	8.48317e-07	1.18836e-06	2.02031e-07	-5.25776e-08	1.49454e-07	-1.02119e-06	1.50426e-07	-8.70766e-07	8.87439e-07	-1.41126e-07	7.46314e-07
9.142	1.78622e-06	-3.47424e-07	1.43880e-06	7.28704e-07	-3.83456e-08	6.90359e-07	5.91046e-07	-3.43789e-07	2.47257e-07	5.67721e-07	-3.83607e-07	1.84113e-07	3.42648e-07	8.47917e-07	1.19057e-06	2.00904e-07	-5.22844e-08	1.48620e-07	-1.02586e-06	1.51114e-07	-8.74749e-07	8.88466e-07	-1.41289e-07	7.47177e-07
9.167	1.78705e-06	-3.47586e-07	1.43946e-06	7.30017e-07	-3.84146e-08	6.91602e-07	5.91330e-07	-3.43954e-07	2.47376e-07	5.68514e-07	-3.84143e-07	1.84371e-07	3.45251e-07	8.47515e-07	1.19277e-06	1.99771e-07	-5.19894e-08	1.47782e-07	-1.03053e-06	1.51801e-07	-8.78727e-07	8.89475e-07	-1.41449e-07	7.48025e-07
9.191	1.78785e-06	-3.47741e-07	1.44011e-06	7.31314e-07	-3.84829e-08	6.92831e-07	5.91604e-07	-3.44114e-07	2.47491e-07	5.69300e-07	-3.84674e-07	1.84626e-07	3.47850e-07	8.47111e-07	1.19496e-06	1.98631e-07	-5.16926e-08	1.46938e-07	-1.03519e-06	1.52487e-07	-8.82701e-07	8.90464e-07	-1.41607e-07	7.48857e-07
9.216	1.78862e-06	-3.47891e-07	1.44073e-06	7.32595e-07	-3.85503e-08	6.94045e-07	5.91870e-07	-3.44268e-07	2.47602e-07	5.70079e-07	-3.85201e-07	1.84878e-07	3.50442e-07	8.46704e-07	1.19715e-06	1.97484e-07	-5.13942e-08	1.46090e-07	-1.03984e-06	1.53173e-07	-8.86672e-07	8.91434e-07	-1.41761e-07	7.49673e-07
9.241	1.78936e-06	-3.48036e-07	1.44133e-06	7.33861e-07	-3.86169e-08	6.95244e-07	5.92127e-07	-3.44418e-07	2.47709e-07	5.70852e-07	-3.85723e-07	1.85129e-07	3.53030e-07	8.46295e-07	1.19933e-06	1.96330e-07	-5.10940e-08	1.45236e-07	-1.04450e-06	1.53858e-07	-8.90637e-07	8.92386e-07	-1.41912e-07	7.50474e-07
9.265	1.79008e-06	-3.48174e-07	1.44190e-06	7.35112e-07	-3.86827e-08	6.96429e-07	5.92375e-07	-3.44562e-07	2.47813e-07	5.71618e-07	-3.86240e-07	1.85377e-07	3.55612e-07	8.45884e-07	1.20150e-06	1.95170e-07	-5.07921e-08	1.44378e-07	-1.04914e-06	1.54543e-07	-8.94599e-07	8.93319e-07	-1.42061e-07	7.51258e-07
9.290	1.79076e-06	-3.48307e-07	1.44245e-06	7.36348e-07	-3.87478e-08	6.97600e-07	5.92614e-07	-3.44701e-07	2.47913e-07	5.72377e-07	-3.86753e-07	1.85623e-07	3.58189e-07	8.45471e-07	1.20366e-06	1.94004e-07	-5.04885e-08	1.43515e-07	-1.05378e-06	1.55226e-07	-8.98556e-07	8.94232e-07	-1.42206e-07	7.52026e-07
9.314	1.79142e-06	-3.48435e-07	1.44298e-06	7.37567e-07	-3.88119e-08	6.98756e-07	5.92845e-07	-3.44835e-07	2.48010e-07	5.73129e-07	-3.87261e-07	1.85867e-07	3.60760e-07	8.45056e-07	1.20582e-06	1.92831e-07	-5.01833e-08	1.42648e-07	-1.05842e-06	1.55909e-07	-9.02508e-07	8.95127e-07	-1.42348e-07	7.52778e-07
9.339	1.79204e-06	-3.48557e-07	1.44349e-06	7.38772e-07	-3.88753e-08	6.99897e-07	5.93067e-07	-3.44964e-07	2.48102e-07	5.73874e-07	-3.87765e-07	1.86109e-07	3.63325e-07	8.44639e-07	1.20796e-06	1.91651e-07	-4.98763e-08	1.41775e-07	-1.06305e-06	1.56591e-07	-9.06456e-07	8.96002e-07	-1.42487e-07	7.53514e-07
9.363	1.79264e-06	-3.48673e-07	1.44397e-06	7.39961e-07	-3.89379e-08	7.01023e-07	5.93279e-07	-3.45088e-07	2.48192e-07	5.74612e-07	-3.88263e-07	1.86348e-07	3.65885e-07	8.44220e-07	1.21010e-06	1.90466e-07	-4.95677e-08	1.40898e-07	-1.06767e-06	1.57272e-07	-9.10399e-07	8.96858e-07	-1.42623e-07	7.54234e-07
9.388	1.79321e-06	-3.48783e-07	1.44442e-06	7.41135e-07	-3.89997e-08	7.02135e-07	5.93483e-07	-3.45207e-07	2.48277e-07	5.75343e-07	-3.88758e-07	1.86585e-07	3.68438e-07	8.43799e-07	1.21224e-06	1.89273e-07	-4.92574e-08	1.40016e-07	-1.07229e-06	1.57953e-07	-9.14337e-07	8.97694e-07	-1.42757e-07	7.54938e-07
9.413	1.79375e-06	-3.48888e-07	1.44486e-06	7.42293e-07	-3.90606e-08	7.03233e-07	5.93679e-07	-3.45320e-07	2.48359e-07	5.76067e-07	-3.89247e-07	1.86820e-07	3.70986e-07	8.43376e-07	1.21436e-06	1.88075e-07	-4.89455e-08	1.39129e-07	-1.07690e-06	1.58632e-07	-9.18270e-07	8.98511e-07	-1.42886e-07	7.55625e-07
9.437	1.79426e-06	-3.48988e-07	1.44527e-06	7.43436e-07	-3.91208e-08	7.04315e-07	5.93865e-07	-3.45429e-07	2.48436e-07	5.76784e-07	-3.89731e-07	1.87053e-07	3.73528e-07	8.42952e-07	1.21648e-06	1.86870e-07	-4.86319e-08	1.38238e-07	-1.08151e-06	1.59311e-07	-9.22198e-07	8.99309e-07	-1.43013e-07	7.56296e-07
9.462	1.79474e-06	-3.49081e-07	1.44566e-06	7.44564e-07	-3.91801e-08	7.05384e-07	5.94042e-07	-3.45532e-07	2.48511e-07	5.77494e-07	-3.90211e-07	1.87283e-07	3.76064e-07	8.42526e-07	1.21859e-06	1.85659e-07	-4.83167e-08	1.37342e-07	-1.08611e-06	1.59988e-07	-9.26121e-07	9.00087e-07	-1.43137e-07	7.56950e-07
9.486	1.79519e-06	-3.49169e-07	1.44602e-06	7.45676e-07	-3.92386e-08	7.06437e-07	5.94211e-07	-3.45630e-07	2.48581e-07	5.78198e-07	-3.90686e-07	1.87511e-07	3.78593e-07	8.42099e-07	1.22069e-06	1.84441e-07	-4.79999e-08	1.36441e-07	-1.09070e-06	1.60665e-07	-9.30039e-07	9.00846e-07	-1.43258e-07	7.57588e-07
9.511	1.79562e-06	-3.49252e-07	1.44636e-06	7.46773e-07	-3.92963e-08	7.07476e-07	5.94371e-07	-3.45723e-07	2.48648e-07	5.78894e-07	-3.91157e-07	1.87737e-07	3.81117e-07	8.41670e-07	1.22279e-06	1.83218e-07	-4.76815e-08	1.35536e-07	-1.09529e-06	1.61341e-07	-9.33951e-07	9.01584e-07	-1.43375e-07	7.58209e-07
9.535	1.79601e-06	-3.49328e-07	1.44668e-06	7.47854e-07	-3.93532e-08	7.08501e-07	5.94522e-07	-3.45811e-07	2.48711e-07	5.79583e-07	-3.91622e-07	1.87960e-07	3.83634e-07	8.41239e-07	1.22487e-06	1.81988e-07	-4.73614e-08	1.34626e-07	-1.09987e-06	1.62016e-07	-9.37857e-07	9.02303e-07	-1.43489e-07	7.58814e-07
9.560	1.79638e-06	-3.49400e-07	1.44698e-06	7.48920e-07	-3.94093e-08	7.09511e-07	5.94664e-07	-3.45893e-07	2.48771e-07	5.80264e-07	-3.92083e-07	1.88181e-07	3.86144e-07	8.40808e-07	1.22695e-06	1.80752e-07	-4.70398e-08	1.33712e-07	-1.10445e-06	1.62690e-07	-9.41758e-07	9.03002e-07	-1.43601e-07	7.59402e-07
9.585	1.79671e-06	-3.49465e-07	1.44725e-06	7.49971e-07	-3.94646e-08	7.10506e-07	5.94797e-07	-3.45971e-07	2.48826e-07	5.80939e-07	-3.92539e-07	1.88400e-07	3.88648e-07	8.40374e-07	1.22902e-06	1.79510e-07	-4.67166e-08	1.32793e-07	-1.10902e-06	1.63362e-07	-9.45654e-07	9.03682e-07	-1.43709e-07	7.59973e-07
9.609	1.79702e-06	-3.49525e-07	1.44750e-06	7.51006e-07	-3.95191e-08	7.11487e-07	5.94922e-07	-3.46043e-07	2.48878e-07	5.81607e-07	-3.92990e-07	1.88617e-07	3.91145e-07	8.39940e-07	1.23109e-06	1.78262e-07	-4.63918e-08	1.31870e-07	-1.11358e-06	1.64034e-07	-9.49543e-07	9.04341e-07	-1.43813e-07	7.60527e-07
9.634	1.79730e-06	-3.49579e-07	1.44772e-06	7.52026e-07	-3.95728e-08	7.12454e-07	5.95037e-07	-3.46110e-07	2.48927e-07	5.82267e-07	-3.93436e-07	1.88831e-07	3.93636e-07	8.39504e-07	1.23314e-06	1.77008e-07	-4.60655e-08	1.30943e-07	-1.11813e-06	1.64705e-07	-9.53427e-07	9.04980e-07	-1.43915e-07	7.61065e-07
9.658	1.79755e-06	-3.49628e-07	1.44792e-06	7.53031e-07	-3.96257e-08	7.13405e-07	5.95144e-07	-3.46172e-07	2.48971e-07	5.82921e-07	-3.93878e-07	1.89043e-07	3.96120e-07	8.39068e-07	1.23519e-06	1.75748e-07	-4.57376e-08	1.30011e-07	-1.12268e-06	1.65375e-07	-9.57305e-07	9.05599e-07	-1.44014e-07	7.61586e-07
9.683	1.79777e-06	-3.49671e-07	1.44810e-06	7.54021e-07	-3.96777e-08	7.14343e-07	5.95241e-07	-3.46229e-07	2.49012e-07	5.83567e-07	-3.94314e-07	1.89252e-07	3.98597e-07	8.38630e-07	1.23723e-06	1.74483e-07	-4.54082e-08	1.29074e-07	-1.12722e-06	1.66044e-07	-9.61177e-07	9.06198e-07	-1.44109e-07	7.62089e-07
9.708	1.79796e-06	-3.49708e-07	1.44825e-06	7.54995e-07	-3.97290e-08	7.15266e-07	5.95330e-07	-3.46281e-07	2.49050e-07	5.84206e-07	-3.94746e-07	1.89460e-07	4.01068e-07	8.38191e-07	1.23926e-06	1.73211e-07	-4.50773e-08	1.28134e-07	-1.13175e-06	1.66712e-07	-9.65042e-07	9.06777e-07	-1.44201e-07	7.62576e-07
9.732	1.79813e-06	-3.49740e-07	1.44839e-06	7.55954e-07	-3.97795e-08	7.16174e-07	5.95410e-07	-3.46327e-07	2.49083e-07	5.84837e-07	-3.95173e-07	1.89664e-07	4.03531e-07	8.37751e-07	1.24128e-06	1.71933e-07	-4.47448e-08	1.27189e-07	-1.13628e-06	1.67379e-07	-9.68901e-07	9.07335e-07	-1.44290e-07	7.63046e-07
9.757	1.79826e-06	-3.49766e-07	1.44849e-06	7.56897e-07	-3.98291e-08	7.17068e-07	5.95482e-07	-3.46369e-07	2.49113e-07	5.85462e-07	-3.95595e-07	1.89867e-07	4.05987e-07	8.37310e-07	1.24330e-06	1.70650e-07	-4.44108e-08	1.26239e-07	-1.14080e-06	1.68044e-07	-9.72754e-07	9.07874e-07	-1.44375e-07	7.63498e-07
9.781	1.79836e-06	-3.49786e-07	1.44858e-06	7.57826e-07	-3.98780e-08	7.17948e-07	5.95544e-07	-3.46405e-07	2.49139e-07	5.86079e-07	-3.96012e-07	1.90067e-07	4.08436e-07	8.36869e-07	1.24531e-06	1.69361e-07	-4.40754e-08	1.25286e-07	-1.14531e-06	1.68709e-07	-9.76601e-07	9.08391e-07	-1.44458e-07	7.63934e-07
9.806	1.79844e-06	-3.49801e-07	1.44864e-06	7.58739e-07	-3.99260e-08	7.18813e-07	5.95597e-07	-3.46436e-07	2.49161e-07	5.86689e-07	-3.96424e-07	1.90265e-07	4.10878e-07	8.36426e-07	1.24730e-06	1.68066e-07	-4.37384e-08	1.24328e-07	-1.14981e-06	1.69372e-07	-9.80441e-07	9.08889e-07	-1.44537e-07	7.64352e-07
9.830	1.79849e-06	-3.49810e-07	1.44868e-06	7.59637e-07	-3.99733e-08	7.19664e-07	5.95642e-07	-3.46462e-07	2.49180e-07	5.87291e-07	-3.96831e-07	1.90460e-07	4.13313e-07	8.35983e-07	1.24930e-06	1.66766e-07	-4.34000e-08	1.23366e-07	-1.15431e-06	1.70034e-07	-9.84274e-07	9.09365e-07	-1.44613e-07	7.64753e-07
9.855	1.79851e-06	-3.49814e-07	1.44869e-06	7.60520e-07	-4.00197e-08	7.20500e-07	5.95678e-07	-3.46483e-07	2.49195e-07	5.87887e-07	-3.97233e-07	1.90653e-07	4.15740e-07	8.35539e-07	1.25128e-06	1.65460e-07	-4.30601e-08	1.22400e-07	-1.15880e-06	1.70695e-07	-9.88100e-07	9.09822e-07	-1.44685e-07	7.65136e-07
9.880	1.79850e-06	-3.49812e-07	1.44869e-06	7.61387e-07	-4.00654e-08	7.21322e-07	5.95705e-07	-3.46499e-07	2.49206e-07	5.88474e-07	-3.97631e-07	1.90844e-07	4.18160e-07	8.35095e-07	1.25325e-06	1.64148e-07	-4.27187e-08	1.21429e-07	-1.16327e-06	1.71355e-07	-9.91920e-07	9.10257e-07	-1.44754e-07	7.65503e-07
9.904	1.79846e-06	-3.49805e-07	1.44865e-06	7.62240e-07	-4.01103e-08	7.22130e-07	5.95723e-07	-3.46509e-07	2.49214e-07	5.89055e-07	-3.98023e-07	1.91032e-07	4.20572e-07	8.34650e-07	1.25522e-06	1.62831e-07	-4.23760e-08	1.20455e-07	-1.16775e-06	1.72014e-07	-9.95733e-07	9.10672e-07	-1.44820e-07	7.65852e-07
9.929	1.79839e-06	-3.49791e-07	1.44860e-06	7.63077e-07	-4.01543e-08	7.22923e-07	5.95732e-07	-3.46514e-07	2.49217e-07	5.89628e-07	-3.98410e-07	1.91218e-07	4.22977e-07	8.34204e-07	1.25718e-06	1.61508e-07	-4.20317e-08	1.19477e-07	-1.17221e-06	1.72671e-07	-9.99538e-07	9.11066e-07	-1.44883e-07	7.66183e-07
9.953	1.79829e-06	-3.49773e-07	1.44852e-06	7.63900e-07	-4.01976e-08	7.23702e-07	5.95732e-07	-3.46514e-07	2.49217e-07	5.90194e-07	-3.98792e-07	1.91402e-07	4.25374e-07	8.33758e-07	1.25913e-06	1.60180e-07	-4.16861e-08	1.18494e-07	-1.17666e-06	1.73327e-07	-1.00334e-06	9.11439e-07	-1.44942e-07	7.66497e-07
9.978	1.79817e-06	-3.49748e-07	1.44842e-06	7.64707e-07	-4.02401e-08	7.24467e-07	5.95723e-07	-3.46509e-07	2.49214e-07	5.90752e-07	-3.99170e-07	1.91583e-07	4.27763e-07	8.33312e-07	1.26107e-06	1.58847e-07	-4.13390e-08	1.17508e-07	-1.18111e-06	1.73982e-07	-1.00713e-06	9.11792e-07	-1.44998e-07	7.66794e-07
10.002	1.79801e-06	-3.49718e-07	1.44830e-06	7.65499e-07	-4.02818e-08	7.25218e-07	5.95706e-07	-3.46499e-07	2.49207e-07	5.91303e-07	-3.99542e-07	1.91761e-07	4.30145e-07	8.32865e-07	1.26301e-06	1.57508e-07	-4.09906e-08	1.16517e-07	-1.18555e-06	1.74636e-07	-1.01091e-06	9.12124e-07	-1.45051e-07	7.67072e-07
10.027	1.79783e-06	-3.49683e-07	1.44815e-06	7.66277e-07	-4.03227e-08	7.25954e-07	5.95679e-07	-3.46484e-07	2.49195e-07	5.91847e-07	-3.99909e-07	1.91938e-07	4.32518e-07	8.32418e-07	1.26494e-06	1.56163e-07	-4.06408e-08	1.15523e-07	-1.18998e-06	1.75288e-07	-1.01469e-06	9.12434e-07	-1.45101e-07	7.67334e-07
10.052	1.79762e-06	-3.49642e-07	1.44798e-06	7.67039e-07	-4.03628e-08	7.26676e-07	5.95644e-07	-3.46463e-07	2.49181e-07	5.92383e-07	-4.00271e-07	1.92112e-07	4.34884e-07	8.31970e-07	1.26685e-06	1.54814e-07	-4.02895e-08	1.14524e-07	-1.19440e-06	1.75939e-07	-1.01846e-06	9.12724e-07	-1.45147e-07	7.67577e-07
10.076	1.79738e-06	-3.49595e-07	1.44779e-06	7.67786e-07	-4.04021e-08	7.27384e-07	5.95600e-07	-3.46438e-07	2.49162e-07	5.92912e-07	-4.00629e-07	1.92283e-07	4.37242e-07	8.31523e-07	1.26876e-06	1.53459e-07	-3.99370e-08	1.13522e-07	-1.19881e-06	1.76589e-07	-1.02222e-06	9.12992e-07	-1.45189e-07	7.67803e-07
10.101	1.79711e-06	-3.49543e-07	1.44757e-06	7.68519e-07	-4.04407e-08	7.28078e-07	5.95547e-07	-3.46407e-07	2.49140e-07	5.93433e-07	-4.00981e-07	1.92452e-07	4.39591e-07	8.31075e-07	1.27067e-06	1.52099e-07	-3.95830e-08	1.12516e-07	-1.20321e-06	1.77238e-07	-1.02597e-06	9.13240e-07	-1.45229e-07	7.68011e-07
10.125	1.79681e-06	-3.49485e-07	1.44733e-06	7.69236e-07	-4.04784e-08	7.28758e-07	5.95485e-07	-3.46371e-07	2.49114e-07	5.93946e-07	-4.01328e-07	1.92619e-07	4.41932e-07	8.30627e-07	1.27256e-06	1.50734e-07	-3.92277e-08	1.11506e-07	-1.20760e-06	1.77885e-07	-1.02972e-06	9.13466e-07	-1.45265e-07	7.68202e-07
10.150	1.79649e-06	-3.49421e-07	1.44707e-06	7.69939e-07	-4.05154e-08	7.29424e-07	5.95415e-07	-3.46330e-07	2.49085e-07	5.94452e-07	-4.01670e-07	1.92783e-07	4.44266e-07	8.30179e-07	1.27444e-06	1.49364e-07	-3.88711e-08	1.10492e-07	-1.21199e-06	1.78531e-07	-1.03346e-06	9.13671e-07	-1.45297e-07	7.68374e-07
10.174	1.79613e-06	-3.49352e-07	1.44678e-06	7.70627e-07	-4.05516e-08	7.30076e-07	5.95335e-07	-3.46284e-07	2.49051e-07	5.94951e-07	-4.02007e-07	1.92944e-07	4.46590e-07	8.29731e-07	1.27632e-06	1.47988e-07	-3.85132e-08	1.09475e-07	-1.21636e-06	1.79175e-07	-1.03719e-06	9.13855e-07	-1.45327e-07	7.68529e-07
10.199	1.79575e-06	-3.49278e-07	1.44647e-06	7.71300e-07	-4.05870e-08	7.30713e-07	5.95247e-07	-3.46232e-07	2.49014e-07	5.95442e-07	-4.02338e-07	1.93104e-07	4.48907e-07	8.29283e-07	1.27819e-06	1.46608e-07	-3.81539e-08	1.08454e-07	-1.22073e-06	1.79818e-07	-1.04091e-06	9.14018e-07	-1.45352e-07	7.68665e-07
10.224	1.79534e-06	-3.49197e-07	1.44614e-06	7.71959e-07	-4.06217e-08	7.31337e-07	5.95149e-07	-3.46176e-07	2.48974e-07	5.95925e-07	-4.02665e-07	1.93260e-07	4.51215e-07	8.28835e-07	1.28005e-06	1.45222e-07	-3.77934e-08	1.07429e-07	-1.22508e-06	1.80459e-07	-1.04462e-06	9.14159e-07	-1.45375e-07	7.68784e-07
10.248	1.79490e-06	-3.49112e-07	1.44578e-06	7.72602e-07	-4.06555e-08	7.31947e-07	5.95043e-07	-3.46114e-07	2.48929e-07	5.96401e-07	-4.02987e-07	1.93415e-07	4.53514e-07	8.28388e-07	1.28190e-06	1.43832e-07	-3.74315e-08	1.06400e-07	-1.22943e-06	1.81100e-07	-1.04833e-06	9.14279e-07	-1.45394e-07	7.68885e-07
10.273	1.79443e-06	-3.49021e-07	1.44541e-06	7.73231e-07	-4.06886e-08	7.32543e-07	5.94929e-07	-3.46047e-07	2.48881e-07	5.96870e-07	-4.03303e-07	1.93567e-07	4.55805e-07	8.27940e-07	1.28375e-06	1.42437e-07	-3.70684e-08	1.05368e-07	-1.23376e-06	1.81738e-07	-1.05203e-06	9.14377e-07	-1.45410e-07	7.68968e-07
10.297	1.79393e-06	-3.48924e-07	1.44501e-06	7.73846e-07	-4.07210e-08	7.33125e-07	5.94805e-07	-3.45975e-07	2.48830e-07	5.97330e-07	-4.03614e-07	1.93716e-07	4.58087e-07	8.27493e-07	1.28558e-06	1.41037e-07	-3.67040e-08	1.04332e-07	-1.23809e-06	1.82376e-07	-1.05571e-06	9.14454e-07	-1.45422e-07	7.69032e-07
10.322	1.79340e-06	-3.48821e-07	1.44458e-06	7.74445e-07	-4.07525e-08	7.33693e-07	5.94672e-07	-3.45898e-07	2.48774e-07	5.97783e-07	-4.03920e-07	1.93863e-07	4.60360e-07	8.27046e-07	1.28741e-06	1.39632e-07	-3.63384e-08	1.03293e-07	-1.24241e-06	1.83011e-07	-1.05939e-06	9.14510e-07	-1.45431e-07	7.69079e-07
10.346	1.79285e-06	-3.48714e-07	1.44414e-06	7.75031e-07	-4.07833e-08	7.34247e-07	5.94531e-07	-3.45816e-07	2.48715e-07	5.98229e-07	-4.04221e-07	1.94007e-07	4.62625e-07	8.26600e-07	1.28923e-06	1.38222e-07	-3.59715e-08	1.02250e-07	-1.24671e-06	1.83646e-07	-1.06307e-06	9.14544e-07	-1.45436e-07	7.69108e-07
10.371	1.79227e-06	-3.48600e-07	1.44367e-06	7.75601e-07	-4.08133e-08	7.34788e-07	5.94381e-07	-3.45728e-07	2.48652e-07	5.98666e-07	-4.04517e-07	1.94149e-07	4.64881e-07	8.26154e-07	1.29103e-06	1.36807e-07	-3.56034e-08	1.01204e-07	-1.25101e-06	1.84278e-07	-1.06673e-06	9.14556e-07	-1.45438e-07	7.69118e-07
10.396	1.79166e-06	-3.48481e-07	1.44317e-06	7.76157e-07	-4.08426e-08	7.35315e-07	5.94222e-07	-3.45636e-07	2.48586e-07	5.99096e-07	-4.04808e-07	1.94289e-07	4.67128e-07	8.25708e-07	1.29284e-06	1.35388e-07	-3.52341e-08	1.00154e-07	-1.25529e-06	1.84910e-07	-1.07038e-06	9.14546e-07	-1.45436e-07	7.69110e-07
10.420	1.79102e-06	-3.48357e-07	1.44266e-06	7.76699e-07	-4.08711e-08	7.35828e-07	5.94054e-07	-3.45538e-07	2.48515e-07	5.99519e-07	-4.05093e-07	1.94426e-07	4.69366e-07	8.25263e-07	1.29463e-06	1.33964e-07	-3.48636e-08	9.91008e-08	-1.25957e-06	1.85539e-07	-1.07403e-06	9.14515e-07	-1.45431e-07	7.69084e-07
10.445	1.79035e-06	-3.48227e-07	1.44212e-06	7.77226e-07	-4.08989e-08	7.36328e-07	5.93877e-07	-3.45436e-07	2.48442e-07	5.99934e-07	-4.05373e-07	1.94560e-07	4.71594e-07	8.24818e-07	1.29641e-06	1.32536e-07	-3.44918e-08	9.80441e-08	-1.26383e-06	1.86168e-07	-1.07767e-06	9.14463e-07	-1.45423e-07	7.69039e-07
10.469	1.78965e-06	-3.48092e-07	1.44156e-06	7.77739e-07	-4.09259e-08	7.36814e-07	5.93692e-07	-3.45328e-07	2.48364e-07	6.00341e-07	-4.05648e-07	1.94692e-07	4.73814e-07	8.24374e-07	1.29819e-06	1.31103e-07	-3.41189e-08	9.69841e-08	-1.26809e-06	1.86794e-07	-1.08129e-06	9.14388e-07	-1.45411e-07	7.68977e-07
10.494	1.78893e-06	-3.47951e-07	1.44098e-06	7.78238e-07	-4.09521e-08	7.37286e-07	5.93497e-07	-3.45215e-07	2.48283e-07	6.00740e-07	-4.05918e-07	1.94822e-07	4.76025e-07	8.23931e-07	1.29996e-06	1.29666e-07	-3.37448e-08	9.59207e-08	-1.27233e-06	1.87419e-07	-1.08491e-06	9.14292e-07	-1.45396e-07	7.68896e-07
10.519	1.78818e-06	-3.47805e-07	1.44037e-06	7.78722e-07	-4.09776e-08	7.37745e-07	5.93294e-07	-3.45097e-07	2.48198e-07	6.01131e-07	-4.06183e-07	1.94949e-07	4.78226e-07	8.23488e-07	1.30171e-06	1.28224e-07	-3.33695e-08	9.48540e-08	-1.27656e-06	1.88043e-07	-1.08852e-06	9.14173e-07	-1.45377e-07	7.68796e-07
10.543	1.78739e-06	-3.47653e-07	1.43974e-06	7.79193e-07	-4.10023e-08	7.38190e-07	5.93082e-07	-3.44973e-07	2.48109e-07	6.01515e-07	-4.06442e-07	1.95073e-07	4.80418e-07	8.23046e-07	1.30346e-06	1.26777e-07	-3.29931e-08	9.37841e-08	-1.28078e-06	1.88664e-07	-1.09212e-06	9.14033e-07	-1.45355e-07	7.68679e-07
10.568	1.78659e-06	-3.47495e-07	1.43909e-06	7.79649e-07	-4.10263e-08	7.38622e-07	5.92862e-07	-3.44845e-07	2.48017e-07	6.01891e-07	-4.06696e-07	1.95195e-07	4.82601e-07	8.22605e-07	1.30521e-06	1.25326e-07	-3.26156e-08	9.27109e-08	-1.28499e-06	1.89285e-07	-1.09571e-06	9.13872e-07	-1.45329e-07	7.68542e-07
10.592	1.78575e-06	-3.47333e-07	1.43842e-06	7.80090e-07	-4.10496e-08	7.39041e-07	5.92632e-07	-3.44711e-07	2.47921e-07	6.02260e-07	-4.06945e-07	1.95315e-07	4.84774e-07	8.22164e-07	1.30694e-06	1.23871e-07	-3.22369e-08	9.16345e-08	-1.28919e-06	1.89903e-07	-1.09929e-06	9.13688e-07	-1.45300e-07	7.68388e-07
10.617	1.78488e-06	-3.47164e-07	1.43772e-06	7.80518e-07	-4.10721e-08	7.39446e-07	5.92394e-07	-3.44573e-07	2.47821e-07	6.02620e-07	-4.07189e-07	1.95431e-07	4.86937e-07	8.21724e-07	1.30866e-06	1.22412e-07	-3.18571e-08	9.05549e-08	-1.29338e-06	1.90520e-07	-1.10286e-06	9.13482e-07	-1.45267e-07	7.68215e-07
10.641	1.78399e-06	-3.46991e-07	1.43700e-06	7.80932e-07	-4.10938e-08	7.39838e-07	5.92147e-07	-3.44429e-07	2.47718e-07	6.02973e-07	-4.07427e-07	1.95546e-07	4.89092e-07	8.21286e-07	1.31038e-06	1.20948e-07	-3.14762e-08	8.94722e-08	-1.29756e-06	1.91135e-07	-1.10642e-06	9.13254e-07	-1.45231e-07	7.68023e-07
10.666	1.78307e-06	-3.46812e-07	1.43626e-06	7.81332e-07	-4.11149e-08	7.40217e-07	5.91891e-07	-3.44281e-07	2.47611e-07	6.03318e-07	-4.07660e-07	1.95658e-07	4.91236e-07	8.20848e-07	1.31208e-06	1.19481e-07	-3.10942e-08	8.83864e-08	-1.30172e-06	1.91749e-07	-1.10997e-06	9.13004e-07	-1.45191e-07	7.67813e-07
10.691	1.78212e-06	-3.46627e-07	1.43550e-06	7.81717e-07	-4.11352e-08	7.40582e-07	5.91627e-07	-3.44127e-07	2.47500e-07	6.03655e-07	-4.07888e-07	1.95767e-07	4.93371e-07	8.20411e-07	1.31378e-06	1.18009e-07	-3.07112e-08	8.72975e-08	-1.30588e-06	1.92361e-07	-1.11352e-06	9.12732e-07	-1.45148e-07	7.67584e-07
10.715	1.78115e-06	-3.46437e-07	1.43471e-06	7.82089e-07	-4.11548e-08	7.40935e-07	5.91354e-07	-3.43968e-07	2.47386e-07	6.03984e-07	-4.08110e-07	1.95874e-07	4.95496e-07	8.19975e-07	1.31547e-06	1.16533e-07	-3.03270e-08	8.62056e-08	-1.31002e-06	1.92971e-07	-1.11705e-06	9.12438e-07	-1.45101e-07	7.67337e-07
10.740	1.78014e-06	-3.46242e-07	1.43390e-06	7.82447e-07	-4.11736e-08	7.41274e-07	5.91072e-07	-3.43804e-07	2.47268e-07	6.04305e-07	-4.08327e-07	1.95978e-07	4.97611e-07	8.19541e-07	1.31715e-06	1.15053e-07	-2.99418e-08	8.51107e-08	-1.31415e-06	1.93579e-07	-1.12057e-06	9.12122e-07	-1.45051e-07	7.67071e-07
10.764	1.77911e-06	-3.46041e-07	1.43307e-06	7.82792e-07	-4.11917e-08	7.41600e-07	5.90781e-07	-3.43635e-07	2.47146e-07	6.04619e-07	-4.08539e-07	1.96080e-07	4.99717e-07	8.19107e-07	1.31882e-06	1.13568e-07	-2.95556e-08	8.40128e-08	-1.31827e-06	1.94186e-07	-1.12408e-06	9.11783e-07	-1.44997e-07	7.66786e-07
10.789	1.77805e-06	-3.45835e-07	1.43221e-06	7.83122e-07	-4.12091e-08	7.41913e-07	5.90482e-07	-3.43461e-07	2.47021e-07	6.04924e-07	-4.08746e-07	1.96179e-07	5.01812e-07	8.18675e-07	1.32049e-06	1.12080e-07	-2.91683e-08	8.29119e-08	-1.32237e-06	1.94791e-07	-1.12758e-06	9.11423e-07	-1.44940e-07	7.66483e-07
10.813	1.77696e-06	-3.45623e-07	1.43134e-06	7.83439e-07	-4.12258e-08	7.42213e-07	5.90174e-07	-3.43281e-07	2.46892e-07	6.05222e-07	-4.08947e-07	1.96275e-07	5.03898e-07	8.18243e-07	1.32214e-06	1.10588e-07	-2.87800e-08	8.18082e-08	-1.32647e-06	1.95394e-07	-1.13107e-06	9.11040e-07	-1.44879e-07	7.66161e-07
10.838	1.77585e-06	-3.45406e-07	1.43044e-06	7.83742e-07	-4.12417e-08	7.42501e-07	5.89857e-07	-3.43097e-07	2.46760e-07	6.05512e-07	-4.09143e-07	1.96369e-07	5.05974e-07	8.17813e-07	1.32379e-06	1.09092e-07	-2.83907e-08	8.07016e-08	-1.33055e-06	1.95995e-07	-1.13455e-06	9.10635e-07	-1.44814e-07	7.65821e-07
10.863	1.77470e-06	-3.45184e-07	1.42952e-06	7.84032e-07	-4.12570e-08	7.42775e-07	5.89531e-07	-3.42908e-07	2.46623e-07	6.05794e-07	-4.09333e-07	1.96461e-07	5.08039e-07	8.17384e-07	1.32542e-06	1.07593e-07	-2.80004e-08	7.95921e-08	-1.33462e-06	1.96595e-07	-1.13802e-06	9.10208e-07	-1.44747e-07	7.65462e-07
10.887	1.77353e-06	-3.44956e-07	1.42858e-06	7.84308e-07	-4.12715e-08	7.43037e-07	5.89197e-07	-3.42713e-07	2.46484e-07	6.06068e-07	-4.09518e-07	1.96550e-07	5.10094e-07	8.16957e-07	1.32705e-06	1.06089e-07	-2.76091e-08	7.84799e-08	-1.33868e-06	1.97192e-07	-1.14148e-06	9.09759e-07	-1.44675e-07	7.65083e-07
10.912	1.77233e-06	-3.44723e-07	1.42761e-06	7.84571e-07	-4.12853e-08	7.43285e-07	5.88854e-07	-3.42514e-07	2.46340e-07	6.06334e-07	-4.09698e-07	1.96636e-07	5.12140e-07	8.16531e-07	1.32867e-06	1.04582e-07	-2.72169e-08	7.73648e-08	-1.34272e-06	1.97788e-07	-1.14493e-06	9.09287e-07	-1.44600e-07	7.64687e-07
10.936	1.77111e-06	-3.44485e-07	1.42662e-06	7.84820e-07	-4.12985e-08	7.43522e-07	5.88502e-07	-3.42309e-07	2.46193e-07	6.06593e-07	-4.09873e-07	1.96720e-07	5.14174e-07	8.16106e-07	1.33028e-06	1.03071e-07	-2.68236e-08	7.62471e-08	-1.34675e-06	1.98382e-07	-1.14837e-06	9.08793e-07	-1.44521e-07	7.64271e-07
10.961	1.76986e-06	-3.44241e-07	1.42562e-06	7.85056e-07	-4.13109e-08	7.43745e-07	5.88142e-07	-3.42100e-07	2.46042e-07	6.06843e-07	-4.10042e-07	1.96801e-07	5.16199e-07	8.15683e-07	1.33188e-06	1.01556e-07	-2.64295e-08	7.51266e-08	-1.35077e-06	1.98974e-07	-1.15180e-06	9.08276e-07	-1.44439e-07	7.63837e-07
10.985	1.76858e-06	-3.43992e-07	1.42458e-06	7.85279e-07	-4.13226e-08	7.43956e-07	5.87773e-07	-3.41885e-07	2.45888e-07	6.07085e-07	-4.10206e-07	1.96879e-07	5.18213e-07	8.15261e-07	1.33347e-06	1.00038e-07	-2.60343e-08	7.40035e-08	-1.35478e-06	1.99564e-07	-1.15522e-06	9.07737e-07	-1.44354e-07	7.63384e-07
11.010	1.76727e-06	-3.43738e-07	1.42353e-06	7.85488e-07	-4.13336e-08	7.44154e-07	5.87396e-07	-3.41666e-07	2.45730e-07	6.07320e-07	-4.10364e-07	1.96956e-07	5.20217e-07	8.14840e-07	1.33506e-06	9.85160e-08	-2.56383e-08	7.28777e-08	-1.35877e-06	2.00153e-07	-1.15862e-06	9.07176e-07	-1.44264e-07	7.62911e-07
11.035	1.76593e-06	-3.43478e-07	1.42246e-06	7.85684e-07	-4.13439e-08	7.44340e-07	5.87010e-07	-3.41441e-07	2.45569e-07	6.07546e-07	-4.10517e-07	1.97029e-07	5.22211e-07	8.14422e-07	1.33663e-06	9.69907e-08	-2.52413e-08	7.17494e-08	-1.36276e-06	2.00739e-07	-1.16202e-06	9.06592e-07	-1.44171e-07	7.62421e-07
11.059	1.76457e-06	-3.43214e-07	1.42136e-06	7.85867e-07	-4.13536e-08	7.44514e-07	5.86615e-07	-3.41211e-07	2.45403e-07	6.07764e-07	-4.10665e-07	1.97100e-07	5.24194e-07	8.14004e-07	1.33820e-06	9.54619e-08	-2.48435e-08	7.06184e-08	-1.36672e-06	2.01324e-07	-1.16540e-06	9.05986e-07	-1.44075e-07	7.61911e-07
11.084	1.76318e-06	-3.42943e-07	1.42024e-06	7.86037e-07	-4.13625e-08	7.44675e-07	5.86211e-07	-3.40977e-07	2.45235e-07	6.07975e-07	-4.10807e-07	1.97168e-07	5.26166e-07	8.13589e-07	1.33975e-06	9.39297e-08	-2.44447e-08	6.94850e-08	-1.37068e-06	2.01906e-07	-1.16877e-06	9.05357e-07	-1.43975e-07	7.61382e-07
11.108	1.76177e-06	-3.42668e-07	1.41910e-06	7.86195e-07	-4.13708e-08	7.44824e-07	5.85799e-07	-3.40737e-07	2.45062e-07	6.08177e-07	-4.10944e-07	1.97234e-07	5.28128e-07	8.13175e-07	1.34130e-06	9.23942e-08	-2.40451e-08	6.83490e-08	-1.37462e-06	2.02487e-07	-1.17213e-06	9.04706e-07	-1.43872e-07	7.60835e-07
11.133	1.76032e-06	-3.42387e-07	1.41794e-06	7.86339e-07	-4.13784e-08	7.44960e-07	5.85379e-07	-3.40492e-07	2.44886e-07	6.08372e-07	-4.11075e-07	1.97297e-07	5.30079e-07	8.12762e-07	1.34284e-06	9.08552e-08	-2.36446e-08	6.72106e-08	-1.37855e-06	2.03066e-07	-1.17548e-06	9.04033e-07	-1.43764e-07	7.60268e-07
11.158	1.75885e-06	-3.42101e-07	1.41675e-06	7.86470e-07	-4.13853e-08	7.45085e-07	5.84949e-07	-3.40243e-07	2.44707e-07	6.08558e-07	-4.11201e-07	1.97357e-07	5.32019e-07	8.12352e-07	1.34437e-06	8.93130e-08	-2.32433e-08	6.60698e-08	-1.38246e-06	2.03642e-07	-1.17882e-06	9.03337e-07	-1.43654e-07	7.59683e-07
11.182	1.75736e-06	-3.41810e-07	1.41555e-06	7.86589e-07	-4.13915e-08	7.45197e-07	5.84512e-07	-3.39988e-07	2.44524e-07	6.08737e-07	-4.11322e-07	1.97415e-07	5.33949e-07	8.11943e-07	1.34589e-06	8.77676e-08	-2.28411e-08	6.49265e-08	-1.38637e-06	2.04217e-07	-1.18215e-06	9.02618e-07	-1.43540e-07	7.59079e-07
11.207	1.75583e-06	-3.41514e-07	1.41432e-06	7.86694e-07	-4.13971e-08	7.45297e-07	5.84065e-07	-3.39728e-07	2.44337e-07	6.08907e-07	-4.11437e-07	1.97470e-07	5.35868e-07	8.11536e-07	1.34740e-06	8.62190e-08	-2.24381e-08	6.37809e-08	-1.39025e-06	2.04790e-07	-1.18546e-06	9.01877e-07	-1.43422e-07	7.58455e-07
11.231	1.75428e-06	-3.41212e-07	1.41307e-06	7.86787e-07	-4.14020e-08	7.45385e-07	5.83610e-07	-3.39464e-07	2.44147e-07	6.09070e-07	-4.11547e-07	1.97523e-07	5.37776e-07	8.11131e-07	1.34891e-06	8.46672e-08	-2.20342e-08	6.26330e-08	-1.39413e-06	2.05361e-07	-1.18877e-06	9.01113e-07	-1.43300e-07	7.57813e-07
11.256	1.75270e-06	-3.40905e-07	1.41180e-06	7.86868e-07	-4.14062e-08	7.45462e-07	5.83147e-07	-3.39194e-07	2.43953e-07	6.09224e-07	-4.11651e-07	1.97573e-07	5.39673e-07	8.10727e-07	1.35040e-06	8.31124e-08	-2.16296e-08	6.14828e-08	-1.39799e-06	2.05929e-07	-1.19206e-06	9.00327e-07	-1.43175e-07	7.57152e-07
11.280	1.75110e-06	-3.40593e-07	1.41051e-06	7.86936e-07	-4.14098e-08	7.45526e-07	5.82675e-07	-3.38920e-07	2.43755e-07	6.09370e-07	-4.11750e-07	1.97621e-07	5.41559e-07	8.10326e-07	1.35188e-06	8.15545e-08	-2.12241e-08	6.03303e-08	-1.40184e-06	2.06496e-07	-1.19534e-06	8.99518e-07	-1.43047e-07	7.56472e-07
11.305	1.74947e-06	-3.40276e-07	1.40919e-06	7.86991e-07	-4.14127e-08	7.45578e-07	5.82195e-07	-3.38640e-07	2.43554e-07	6.09508e-07	-4.11843e-07	1.97665e-07	5.43434e-07	8.09926e-07	1.35336e-06	7.99935e-08	-2.08179e-08	5.91756e-08	-1.40567e-06	2.07061e-07	-1.19861e-06	8.98687e-07	-1.42914e-07	7.55772e-07
11.330	1.74781e-06	-3.39953e-07	1.40786e-06	7.87034e-07	-4.14150e-08	7.45619e-07	5.81706e-07	-3.38356e-07	2.43350e-07	6.09639e-07	-4.11931e-07	1.97708e-07	5.45298e-07	8.09529e-07	1.35483e-06	7.84296e-08	-2.04109e-08	5.80187e-08	-1.40949e-06	2.07623e-07	-1.20186e-06	8.97833e-07	-1.42779e-07	7.55054e-07
11.354	1.74613e-06	-3.39626e-07	1.40650e-06	7.87065e-07	-4.14166e-08	7.45648e-07	5.81208e-07	-3.38066e-07	2.43142e-07	6.09761e-07	-4.12014e-07	1.97747e-07	5.47151e-07	8.09133e-07	1.35628e-06	7.68629e-08	-2.00032e-08	5.68597e-08	-1.41329e-06	2.08184e-07	-1.20511e-06	8.96956e-07	-1.42639e-07	7.54317e-07
11.379	1.74442e-06	-3.39293e-07	1.40512e-06	7.87083e-07	-4.14175e-08	7.45666e-07	5.80702e-07	-3.37772e-07	2.42930e-07	6.09875e-07	-4.12091e-07	1.97784e-07	5.48993e-07	8.08740e-07	1.35773e-06	7.52932e-08	-1.95947e-08	5.56985e-08	-1.41708e-06	2.08742e-07	-1.20834e-06	8.96057e-07	-1.42496e-07	7.53561e-07
11.403	1.74268e-06	-3.38955e-07	1.40372e-06	7.87089e-07	-4.14179e-08	7.45672e-07	5.80188e-07	-3.37473e-07	2.42715e-07	6.09981e-07	-4.12162e-07	1.97819e-07	5.50824e-07	8.08348e-07	1.35917e-06	7.37207e-08	-1.91854e-08	5.45353e-08	-1.42086e-06	2.09298e-07	-1.21156e-06	8.95135e-07	-1.42350e-07	7.52786e-07
11.428	1.74092e-06	-3.38612e-07	1.40230e-06	7.87083e-07	-4.14176e-08	7.45666e-07	5.79665e-07	-3.37169e-07	2.42496e-07	6.10079e-07	-4.12228e-07	1.97850e-07	5.52643e-07	8.07959e-07	1.36060e-06	7.21455e-08	-1.87755e-08	5.33700e-08	-1.42462e-06	2.09852e-07	-1.21477e-06	8.94191e-07	-1.42199e-07	7.51991e-07
11.452	1.73913e-06	-3.38264e-07	1.40086e-06	7.87065e-07	-4.14166e-08	7.45649e-07	5.79133e-07	-3.36860e-07	2.42274e-07	6.10168e-07	-4.12289e-07	1.97879e-07	5.54451e-07	8.07571e-07	1.36202e-06	7.05675e-08	-1.83648e-08	5.22026e-08	-1.42837e-06	2.10404e-07	-1.21796e-06	8.93224e-07	-1.42046e-07	7.51178e-07
11.477	1.73731e-06	-3.37911e-07	1.39940e-06	7.87035e-07	-4.14150e-08	7.45620e-07	5.78594e-07	-3.36546e-07	2.42048e-07	6.10250e-07	-4.12344e-07	1.97906e-07	5.56248e-07	8.07186e-07	1.36343e-06	6.89868e-08	-1.79535e-08	5.10333e-08	-1.43210e-06	2.10954e-07	-1.22115e-06	8.92234e-07	-1.41888e-07	7.50346e-07
11.502	1.73547e-06	-3.37553e-07	1.39792e-06	7.86993e-07	-4.14128e-08	7.45581e-07	5.78046e-07	-3.36227e-07	2.41819e-07	6.10324e-07	-4.12394e-07	1.97930e-07	5.58034e-07	8.06803e-07	1.36484e-06	6.74035e-08	-1.75414e-08	4.98621e-08	-1.43582e-06	2.11502e-07	-1.22432e-06	8.91221e-07	-1.41727e-07	7.49494e-07
11.526	1.73360e-06	-3.37189e-07	1.39641e-06	7.86940e-07	-4.14100e-08	7.45530e-07	5.77489e-07	-3.35903e-07	2.41586e-07	6.10389e-07	-4.12438e-07	1.97951e-07	5.59808e-07	8.06422e-07	1.36623e-06	6.58176e-08	-1.71287e-08	4.86889e-08	-1.43952e-06	2.12047e-07	-1.22748e-06	8.90186e-07	-1.41563e-07	7.48624e-07
11.551	1.73171e-06	-3.36821e-07	1.39488e-06	7.86874e-07	-4.14065e-08	7.45467e-07	5.76924e-07	-3.35575e-07	2.41349e-07	6.10446e-07	-4.12477e-07	1.97970e-07	5.61571e-07	8.06044e-07	1.36761e-06	6.42292e-08	-1.67153e-08	4.75139e-08	-1.44321e-06	2.12591e-07	-1.23062e-06	8.89129e-07	-1.41394e-07	7.47734e-07
11.575	1.72979e-06	-3.36448e-07	1.39334e-06	7.86796e-07	-4.14025e-08	7.45394e-07	5.76351e-07	-3.35241e-07	2.41110e-07	6.10496e-07	-4.12510e-07	1.97986e-07	5.63322e-07	8.05668e-07	1.36899e-06	6.26383e-08	-1.63013e-08	4.63370e-08	-1.44689e-06	2.13132e-07	-1.23375e-06	8.88048e-07	-1.41223e-07	7.46826e-07
11.600	1.72784e-06	-3.36069e-07	1.39177e-06	7.86707e-07	-4.13978e-08	7.45310e-07	5.75769e-07	-3.34903e-07	2.40866e-07	6.10537e-07	-4.12538e-07	1.97999e-07	5.65062e-07	8.05294e-07	1.37036e-06	6.10449e-08	-1.58866e-08	4.51583e-08	-1.45054e-06	2.13671e-07	-1.23687e-06	8.86945e-07	-1.41047e-07	7.45898e-07
11.624	1.72587e-06	-3.35686e-07	1.39018e-06	7.86607e-07	-4.13925e-08	7.45214e-07	5.75179e-07	-3.34560e-07	2.40619e-07	6.10570e-07	-4.12560e-07	1.98010e-07	5.66790e-07	8.04922e-07	1.37171e-06	5.94491e-08	-1.54713e-08	4.39778e-08	-1.45419e-06	2.14208e-07	-1.23998e-06	8.85820e-07	-1.40868e-07	7.44952e-07
11.649	1.72387e-06	-3.35297e-07	1.38857e-06	7.86495e-07	-4.13866e-08	7.45108e-07	5.74581e-07	-3.34211e-07	2.40369e-07	6.10595e-07	-4.12577e-07	1.98018e-07	5.68506e-07	8.04553e-07	1.37306e-06	5.78510e-08	-1.50554e-08	4.27955e-08	-1.45782e-06	2.14742e-07	-1.24307e-06	8.84671e-07	-1.40686e-07	7.43986e-07
11.674	1.72185e-06	-3.34904e-07	1.38695e-06	7.86371e-07	-4.13801e-08	7.44991e-07	5.73974e-07	-3.33859e-07	2.40115e-07	6.10611e-07	-4.12588e-07	1.98023e-07	5.70211e-07	8.04186e-07	1.37440e-06	5.62505e-08	-1.46389e-08	4.16116e-08	-1.46143e-06	2.15274e-07	-1.24616e-06	8.83501e-07	-1.40499e-07	7.43001e-07
11.698	1.71980e-06	-3.34505e-07	1.38530e-06	7.86236e-07	-4.13730e-08	7.44863e-07	5.73359e-07	-3.33501e-07	2.39858e-07	6.10620e-07	-4.12594e-07	1.98026e-07	5.71905e-07	8.03821e-07	1.37573e-06	5.46478e-08	-1.42218e-08	4.04260e-08	-1.46503e-06	2.15804e-07	-1.24922e-06	8.82307e-07	-1.40310e-07	7.41997e-07
11.723	1.71773e-06	-3.34102e-07	1.38362e-06	7.86090e-07	-4.13653e-08	7.44725e-07	5.72736e-07	-3.33138e-07	2.39597e-07	6.10620e-07	-4.12594e-07	1.98026e-07	5.73586e-07	8.03459e-07	1.37705e-06	5.30429e-08	-1.38041e-08	3.92387e-08	-1.46861e-06	2.16332e-07	-1.25228e-06	8.81091e-07	-1.40116e-07	7.40975e-07
11.747	1.71563e-06	-3.33694e-07	1.38193e-06	7.85933e-07	-4.13570e-08	7.44576e-07	5.72104e-07	-3.32771e-07	2.39333e-07	6.10613e-07	-4.12589e-07	1.98023e-07	5.75256e-07	8.03099e-07	1.37836e-06	5.14358e-08	-1.33859e-08	3.80499e-08	-1.47218e-06	2.16858e-07	-1.25532e-06	8.79852e-07	-1.39919e-07	7.39933e-07
11.772	1.71350e-06	-3.33280e-07	1.38022e-06	7.85764e-07	-4.13481e-08	7.44416e-07	5.71464e-07	-3.32399e-07	2.39065e-07	6.10597e-07	-4.12579e-07	1.98018e-07	5.76914e-07	8.02742e-07	1.37966e-06	4.98265e-08	-1.29671e-08	3.68594e-08	-1.47573e-06	2.17381e-07	-1.25835e-06	8.78590e-07	-1.39718e-07	7.38872e-07
11.796	1.71135e-06	-3.32862e-07	1.37849e-06	7.85584e-07	-4.13387e-08	7.44246e-07	5.70816e-07	-3.32022e-07	2.38794e-07	6.10573e-07	-4.12562e-07	1.98011e-07	5.78560e-07	8.02387e-07	1.38095e-06	4.82152e-08	-1.25478e-08	3.56674e-08	-1.47926e-06	2.17902e-07	-1.26136e-06	8.77306e-07	-1.39514e-07	7.37792e-07
11.821	1.70918e-06	-3.32439e-07	1.37674e-06	7.85394e-07	-4.13286e-08	7.44065e-07	5.70160e-07	-3.31640e-07	2.38520e-07	6.10541e-07	-4.12541e-07	1.98000e-07	5.80195e-07	8.02035e-07	1.38223e-06	4.66019e-08	-1.21279e-08	3.44740e-08	-1.48279e-06	2.18420e-07	-1.26437e-06	8.75999e-07	-1.39306e-07	7.36693e-07
11.846	1.70698e-06	-3.32011e-07	1.37497e-06	7.85192e-07	-4.13180e-08	7.43874e-07	5.69495e-07	-3.31254e-07	2.38242e-07	6.10500e-07	-4.12513e-07	1.97987e-07	5.81817e-07	8.01686e-07	1.38350e-06	4.49865e-08	-1.17075e-08	3.32790e-08	-1.48629e-06	2.18936e-07	-1.26735e-06	8.74670e-07	-1.39095e-07	7.35575e-07
11.870	1.70475e-06	-3.31578e-07	1.37317e-06	7.84980e-07	-4.13069e-08	7.43673e-07	5.68823e-07	-3.30862e-07	2.37960e-07	6.10452e-07	-4.12481e-07	1.97971e-07	5.83428e-07	8.01339e-07	1.38477e-06	4.33692e-08	-1.12866e-08	3.20826e-08	-1.48978e-06	2.19450e-07	-1.27033e-06	8.73318e-07	-1.38880e-07	7.34438e-07
11.895	1.70250e-06	-3.31141e-07	1.37136e-06	7.84757e-07	-4.12951e-08	7.43461e-07	5.68142e-07	-3.30466e-07	2.37676e-07	6.10395e-07	-4.12442e-07	1.97953e-07	5.85027e-07	8.00994e-07	1.38602e-06	4.17501e-08	-1.08652e-08	3.08848e-08	-1.49325e-06	2.19962e-07	-1.27329e-06	8.71943e-07	-1.38661e-07	7.33282e-07
11.919	1.70023e-06	-3.30698e-07	1.36953e-06	7.84523e-07	-4.12828e-08	7.43240e-07	5.67453e-07	-3.30066e-07	2.37387e-07	6.10331e-07	-4.12399e-07	1.97932e-07	5.86613e-07	8.00652e-07	1.38727e-06	4.01290e-08	-1.04434e-08	2.96857e-08	-1.49671e-06	2.20471e-07	-1.27624e-06	8.70546e-07	-1.38439e-07	7.32107e-07
11.944	1.69793e-06	-3.30251e-07	1.36768e-06	7.84278e-07	-4.12699e-08	7.43008e-07	5.66756e-07	-3.29660e-07	2.37096e-07	6.10258e-07	-4.12349e-07	1.97908e-07	5.88188e-07	8.00313e-07	1.38850e-06	3.85062e-08	-1.00210e-08	2.84851e-08	-1.50015e-06	2.20978e-07	-1.27917e-06	8.69126e-07	-1.38213e-07	7.30913e-07
11.969	1.69560e-06	-3.29799e-07	1.36580e-06	7.84023e-07	-4.12565e-08	7.42767e-07	5.66050e-07	-3.29250e-07	2.36801e-07	6.10176e-07	-4.12294e-07	1.97882e-07	5.89751e-07	7.99977e-07	1.38973e-06	3.68816e-08	-9.59825e-09	2.72833e-08	-1.50357e-06	2.21482e-07	-1.28209e-06	8.67684e-07	-1.37984e-07	7.29700e-07
11.993	1.69325e-06	-3.29342e-07	1.36391e-06	7.83758e-07	-4.12426e-08	7.42515e-07	5.65337e-07	-3.28835e-07	2.36502e-07	6.10087e-07	-4.12234e-07	1.97853e-07	5.91301e-07	7.99643e-07	1.39094e-06	3.52553e-08	-9.17501e-09	2.60803e-08	-1.50698e-06	2.21984e-07	-1.28500e-06	8.66219e-07	-1.37751e-07	7.28467e-07
12.018	1.69088e-06	-3.28880e-07	1.36200e-06	7.83482e-07	-4.12280e-08	7.42254e-07	5.64616e-07	-3.28415e-07	2.36200e-07	6.09990e-07	-4.12168e-07	1.97821e-07	5.92839e-07	7.99312e-07	1.39215e-06	3.36273e-08	-8.75133e-09	2.48760e-08	-1.51037e-06	2.22484e-07	-1.28789e-06	8.64731e-07	-1.37514e-07	7.27216e-07
12.042	1.68848e-06	-3.28413e-07	1.36007e-06	7.83196e-07	-4.12130e-08	7.41983e-07	5.63886e-07	-3.27991e-07	2.35895e-07	6.09884e-07	-4.12097e-07	1.97787e-07	5.94366e-07	7.98984e-07	1.39335e-06	3.19977e-08	-8.32724e-09	2.36704e-08	-1.51375e-06	2.22981e-07	-1.29077e-06	8.63221e-07	-1.37274e-07	7.25947e-07
12.067	1.68606e-06	-3.27942e-07	1.35811e-06	7.82900e-07	-4.11974e-08	7.41702e-07	5.63148e-07	-3.27562e-07	2.35587e-07	6.09770e-07	-4.12020e-07	1.97750e-07	5.95880e-07	7.98658e-07	1.39454e-06	3.03665e-08	-7.90273e-09	2.24638e-08	-1.51711e-06	2.23476e-07	-1.29363e-06	8.61688e-07	-1.37031e-07	7.24658e-07
12.091	1.68361e-06	-3.27466e-07	1.35614e-06	7.82593e-07	-4.11813e-08	7.41412e-07	5.62403e-07	-3.27128e-07	2.35275e-07	6.09648e-07	-4.11938e-07	1.97711e-07	5.97382e-07	7.98335e-07	1.39572e-06	2.87338e-08	-7.47782e-09	2.12560e-08	-1.52045e-06	2.23968e-07	-1.29648e-06	8.60133e-07	-1.36783e-07	7.23350e-07
12.116	1.68114e-06	-3.26985e-07	1.35415e-06	7.82277e-07	-4.11646e-08	7.41112e-07	5.61649e-07	-3.26690e-07	2.34959e-07	6.09518e-07	-4.11850e-07	1.97669e-07	5.98871e-07	7.98015e-07	1.39689e-06	2.70996e-08	-7.05253e-09	2.00470e-08	-1.52377e-06	2.24458e-07	-1.29932e-06	8.58555e-07	-1.36532e-07	7.22023e-07
12.141	1.67864e-06	-3.26500e-07	1.35214e-06	7.81950e-07	-4.11474e-08	7.40803e-07	5.60888e-07	-3.26247e-07	2.34641e-07	6.09380e-07	-4.11756e-07	1.97624e-07	6.00349e-07	7.97698e-07	1.39805e-06	2.54639e-08	-6.62686e-09	1.88371e-08	-1.52708e-06	2.24945e-07	-1.30214e-06	8.56955e-07	-1.36278e-07	7.20677e-07
12.165	1.67612e-06	-3.26010e-07	1.35011e-06	7.81614e-07	-4.11297e-08	7.40484e-07	5.60118e-07	-3.25799e-07	2.34319e-07	6.09233e-07	-4.11657e-07	1.97576e-07	6.01814e-07	7.97384e-07	1.39920e-06	2.38269e-08	-6.20082e-09	1.76260e-08	-1.53037e-06	2.25430e-07	-1.30494e-06	8.55333e-07	-1.36020e-07	7.19313e-07
12.190	1.67358e-06	-3.25515e-07	1.34806e-06	7.81267e-07	-4.11115e-08	7.40156e-07	5.59340e-07	-3.25347e-07	2.33993e-07	6.09079e-07	-4.11553e-07	1.97526e-07	6.03267e-07	7.97073e-07	1.40034e-06	2.21885e-08	-5.77444e-09	1.64140e-08	-1.53365e-06	2.25913e-07	-1.30774e-06	8.53688e-07	-1.35758e-07	7.17929e-07
12.214	1.67101e-06	-3.25016e-07	1.34599e-06	7.80911e-07	-4.10928e-08	7.39819e-07	5.58555e-07	-3.24890e-07	2.33665e-07	6.08916e-07	-4.11443e-07	1.97473e-07	6.04707e-07	7.96764e-07	1.40147e-06	2.05487e-08	-5.34771e-09	1.52010e-08	-1.53691e-06	2.26393e-07	-1.31051e-06	8.52020e-07	-1.35493e-07	7.16527e-07
12.239	1.66842e-06	-3.24512e-07	1.34391e-06	7.80546e-07	-4.10735e-08	7.39472e-07	5.57761e-07	-3.24428e-07	2.33333e-07	6.08745e-07	-4.11327e-07	1.97418e-07	6.06135e-07	7.96459e-07	1.40259e-06	1.89078e-08	-4.92065e-09	1.39871e-08	-1.54015e-06	2.26870e-07	-1.31328e-06	8.50330e-07	-1.35224e-07	7.15106e-07
12.263	1.66580e-06	-3.24003e-07	1.34180e-06	7.80171e-07	-4.10538e-08	7.39117e-07	5.56960e-07	-3.23962e-07	2.32998e-07	6.08566e-07	-4.11206e-07	1.97360e-07	6.07551e-07	7.96156e-07	1.40371e-06	1.72656e-08	-4.49328e-09	1.27723e-08	-1.54337e-06	2.27345e-07	-1.31603e-06	8.48618e-07	-1.34952e-07	7.13666e-07
12.288	1.66316e-06	-3.23490e-07	1.33967e-06	7.79786e-07	-4.10335e-08	7.38752e-07	5.56151e-07	-3.23492e-07	2.32659e-07	6.08379e-07	-4.11080e-07	1.97299e-07	6.08954e-07	7.95856e-07	1.40481e-06	1.56222e-08	-4.06560e-09	1.15566e-08	-1.54658e-06	2.27817e-07	-1.31876e-06	8.46884e-07	-1.34676e-07	7.12207e-07
12.313	1.66050e-06	-3.22972e-07	1.33753e-06	7.79392e-07	-4.10128e-08	7.38379e-07	5.55334e-07	-3.23016e-07	2.32317e-07	6.08183e-07	-4.10948e-07	1.97236e-07	6.10345e-07	7.95559e-07	1.40590e-06	1.39777e-08	-3.63763e-09	1.03401e-08	-1.54977e-06	2.28287e-07	-1.32148e-06	8.45127e-07	-1.34397e-07	7.10730e-07
12.337	1.65782e-06	-3.22449e-07	1.33537e-06	7.78988e-07	-4.09916e-08	7.37997e-07	5.54509e-07	-3.22536e-07	2.31972e-07	6.07980e-07	-4.10810e-07	1.97170e-07	6.11724e-07	7.95266e-07	1.40699e-06	1.23321e-08	-3.20937e-09	9.12275e-09	-1.55294e-06	2.28755e-07	-1.32419e-06	8.43347e-07	-1.34114e-07	7.09233e-07
12.362	1.65511e-06	-3.21922e-07	1.33318e-06	7.78575e-07	-4.09699e-08	7.37606e-07	5.53676e-07	-3.22052e-07	2.31624e-07	6.07768e-07	-4.10667e-07	1.97101e-07	6.13089e-07	7.94975e-07	1.40806e-06	1.06855e-08	-2.78085e-09	7.90465e-09	-1.55610e-06	2.29219e-07	-1.32688e-06	8.41546e-07	-1.33827e-07	7.07718e-07
12.386	1.65237e-06	-3.21391e-07	1.33098e-06	7.78153e-07	-4.09476e-08	7.37206e-07	5.52835e-07	-3.21563e-07	2.31272e-07	6.07548e-07	-4.10518e-07	1.97030e-07	6.14443e-07	7.94687e-07	1.40913e-06	9.03787e-09	-2.35206e-09	6.68581e-09	-1.55924e-06	2.29682e-07	-1.32955e-06	8.39722e-07	-1.33537e-07	7.06184e-07
12.411	1.64962e-06	-3.20855e-07	1.32876e-06	7.77722e-07	-4.09250e-08	7.36797e-07	5.51987e-07	-3.21070e-07	2.30917e-07	6.07320e-07	-4.10364e-07	1.96956e-07	6.15784e-07	7.94402e-07	1.41019e-06	7.38929e-09	-1.92303e-09	5.46626e-09	-1.56236e-06	2.30141e-07	-1.33221e-06	8.37876e-07	-1.33244e-07	7.04632e-07
12.435	1.64684e-06	-3.20314e-07	1.32653e-06	7.77282e-07	-4.09018e-08	7.36381e-07	5.51131e-07	-3.20572e-07	2.30559e-07	6.07084e-07	-4.10205e-07	1.96879e-07	6.17112e-07	7.94120e-07	1.41123e-06	5.73980e-09	-1.49376e-09	4.24605e-09	-1.56546e-06	2.30598e-07	-1.33486e-06	8.36007e-07	-1.32947e-07	7.03061e-07
12.460	1.64404e-06	-3.19769e-07	1.32427e-06	7.76833e-07	-4.08782e-08	7.35955e-07	5.50267e-07	-3.20069e-07	2.30198e-07	6.06839e-07	-4.10040e-07	1.96800e-07	6.18428e-07	7.93842e-07	1.41227e-06	4.08945e-09	-1.06426e-09	3.02519e-09	-1.56854e-06	2.31053e-07	-1.33749e-06	8.34117e-07	-1.32646e-07	7.01471e-07
12.485	1.64121e-06	-3.19220e-07	1.32199e-06	7.76376e-07	-4.08541e-08	7.35521e-07	5.49395e-07	-3.19562e-07	2.29833e-07	6.06587e-07	-4.09869e-07	1.96718e-07	6.19731e-07	7.93566e-07	1.41330e-06	2.43828e-09	-6.34550e-10	1.80373e-09	-1.57161e-06	2.31505e-07	-1.34011e-06	8.32204e-07	-1.32342e-07	6.99862e-07
12.509	1.63836e-06	-3.18666e-07	1.31970e-06	7.75909e-07	-4.08295e-08	7.35079e-07	5.48516e-07	-3.19051e-07	2.29465e-07	6.06326e-07	-4.09693e-07	1.96633e-07	6.21021e-07	7.93294e-07	1.41431e-06	7.86328e-10	-2.04638e-10	5.81690e-10	-1.57466e-06	2.31954e-07	-1.34271e-06	8.30269e-07	-1.32034e-07	6.98235e-07
12.534	1.63549e-06	-3.18108e-07	1.31739e-06	7.75434e-07	-4.08045e-08	7.34629e-07	5.47629e-07	-3.18535e-07	2.29094e-07	6.06057e-07	-4.09511e-07	1.96546e-07	6.22299e-07	7.93024e-07	1.41532e-06	-8.66358e-10	2.25465e-10	-6.40892e-10	-1.57769e-06	2.32400e-07	-1.34529e-06	8.28312e-07	-1.31723e-07	6.96589e-07
12.558	1.63260e-06	-3.17545e-07	1.31506e-06	7.74950e-07	-4.07791e-08	7.34171e-07	5.46734e-07	-3.18014e-07	2.28720e-07	6.05780e-07	-4.09324e-07	1.96456e-07	6.23564e-07	7.92758e-07	1.41632e-06	-2.51973e-09	6.55748e-10	-1.86399e-09	-1.58071e-06	2.32844e-07	-1.34786e-06	8.26333e-07	-1.31408e-07	6.94925e-07
12.583	1.62969e-06	-3.16978e-07	1.31271e-06	7.74457e-07	-4.07532e-08	7.33704e-07	5.45832e-07	-3.17489e-07	2.28342e-07	6.05495e-07	-4.09132e-07	1.96364e-07	6.24817e-07	7.92495e-07	1.41731e-06	-4.17376e-09	1.08620e-09	-3.08756e-09	-1.58370e-06	2.33286e-07	-1.35042e-06	8.24332e-07	-1.31090e-07	6.93242e-07
12.607	1.62675e-06	-3.16406e-07	1.31034e-06	7.73957e-07	-4.07268e-08	7.33230e-07	5.44922e-07	-3.16960e-07	2.27962e-07	6.05202e-07	-4.08933e-07	1.96269e-07	6.26057e-07	7.92235e-07	1.41829e-06	-5.82839e-09	1.51681e-09	-4.31158e-09	-1.58668e-06	2.33724e-07	-1.35296e-06	8.22309e-07	-1.30768e-07	6.91541e-07
12.632	1.62379e-06	-3.15831e-07	1.30796e-06	7.73447e-07	-4.07000e-08	7.32747e-07	5.44004e-07	-3.16426e-07	2.27578e-07	6.04901e-07	-4.08730e-07	1.96171e-07	6.27284e-07	7.91978e-07	1.41926e-06	-7.48358e-09	1.94756e-09	-5.53601e-09	-1.58964e-06	2.34161e-07	-1.35548e-06	8.20264e-07	-1.30443e-07	6.89821e-07
12.657	1.62080e-06	-3.15250e-07	1.30555e-06	7.72930e-07	-4.06728e-08	7.32257e-07	5.43079e-07	-3.15888e-07	2.27191e-07	6.04592e-07	-4.08521e-07	1.96071e-07	6.28498e-07	7.91724e-07	1.42022e-06	-9.13929e-09	2.37845e-09	-6.76083e-09	-1.59258e-06	2.34594e-07	-1.35799e-06	8.18197e-07	-1.30114e-07	6.88082e-07
12.681	1.61780e-06	-3.14666e-07	1.30313e-06	7.72404e-07	-4.06451e-08	7.31759e-07	5.42147e-07	-3.15346e-07	2.26801e-07	6.04274e-07	-4.08306e-07	1.95968e-07	6.29700e-07	7.91474e-07	1.42117e-06	-1.07955e-08	2.80947e-09	-7.98601e-09	-1.59551e-06	2.35025e-07	-1.36048e-06	8.16108e-07	-1.29782e-07	6.86325e-07
12.706	1.61477e-06	-3.14077e-07	1.30070e-06	7.71870e-07	-4.06170e-08	7.31253e-07	5.41206e-07	-3.14799e-07	2.26407e-07	6.03949e-07	-4.08086e-07	1.95862e-07	6.30889e-07	7.91227e-07	1.42212e-06	-1.24521e-08	3.24059e-09	-9.21150e-09	-1.59841e-06	2.35453e-07	-1.36296e-06	8.13997e-07	-1.29446e-07	6.84550e-07
12.730	1.61172e-06	-3.13484e-07	1.29824e-06	7.71329e-07	-4.05885e-08	7.30740e-07	5.40259e-07	-3.14248e-07	2.26011e-07	6.03615e-07	-4.07861e-07	1.95754e-07	6.32065e-07	7.90982e-07	1.42305e-06	-1.41091e-08	3.67182e-09	-1.04373e-08	-1.60130e-06	2.35878e-07	-1.36542e-06	8.11864e-07	-1.29107e-07	6.82757e-07
12.755	1.60865e-06	-3.12887e-07	1.29577e-06	7.70779e-07	-4.05596e-08	7.30219e-07	5.39304e-07	-3.13692e-07	2.25611e-07	6.03273e-07	-4.07630e-07	1.95643e-07	6.33228e-07	7.90742e-07	1.42397e-06	-1.57665e-08	4.10314e-09	-1.16633e-08	-1.60417e-06	2.36301e-07	-1.36787e-06	8.09709e-07	-1.28765e-07	6.80945e-07
12.780	1.60556e-06	-3.12285e-07	1.29327e-06	7.70221e-07	-4.05302e-08	7.29691e-07	5.38341e-07	-3.13132e-07	2.25209e-07	6.02923e-07	-4.07394e-07	1.95530e-07	6.34379e-07	7.90504e-07	1.42488e-06	-1.74241e-08	4.53454e-09	-1.28896e-08	-1.60702e-06	2.36720e-07	-1.37030e-06	8.07533e-07	-1.28419e-07	6.79114e-07
12.804	1.60245e-06	-3.11680e-07	1.29077e-06	7.69656e-07	-4.05005e-08	7.29155e-07	5.37371e-07	-3.12568e-07	2.24803e-07	6.02565e-07	-4.07152e-07	1.95414e-07	6.35517e-07	7.90270e-07	1.42579e-06	-1.90821e-08	4.96601e-09	-1.41160e-08	-1.60985e-06	2.37138e-07	-1.37271e-06	8.05335e-07	-1.28069e-07	6.77266e-07
12.829	1.59931e-06	-3.11070e-07	1.28824e-06	7.69083e-07	-4.04703e-08	7.28612e-07	5.36393e-07	-3.12000e-07	2.24394e-07	6.02199e-07	-4.06904e-07	1.95295e-07	6.36641e-07	7.90039e-07	1.42668e-06	-2.07402e-08	5.39754e-09	-1.53427e-08	-1.61267e-06	2.37552e-07	-1.37511e-06	8.03115e-07	-1.27716e-07	6.75399e-07
12.853	1.59615e-06	-3.10456e-07	1.28570e-06	7.68502e-07	-4.04398e-08	7.28062e-07	5.35409e-07	-3.11427e-07	2.23982e-07	6.01825e-07	-4.06652e-07	1.95174e-07	6.37753e-07	7.89811e-07	1.42756e-06	-2.23985e-08	5.82911e-09	-1.65694e-08	-1.61546e-06	2.37964e-07	-1.37750e-06	8.00873e-07	-1.27359e-07	6.73514e-07
12.878	1.59297e-06	-3.09837e-07	1.28314e-06	7.67914e-07	-4.04088e-08	7.27505e-07	5.34416e-07	-3.10850e-07	2.23567e-07	6.01443e-07	-4.06393e-07	1.95050e-07	6.38853e-07	7.89586e-07	1.42844e-06	-2.40570e-08	6.26072e-09	-1.77963e-08	-1.61824e-06	2.38373e-07	-1.37986e-06	7.98610e-07	-1.27000e-07	6.71611e-07
12.902	1.58977e-06	-3.09215e-07	1.28056e-06	7.67318e-07	-4.03775e-08	7.26941e-07	5.33417e-07	-3.10268e-07	2.23149e-07	6.01053e-07	-4.06130e-07	1.94923e-07	6.39939e-07	7.89365e-07	1.42930e-06	-2.57156e-08	6.69235e-09	-1.90232e-08	-1.62100e-06	2.38779e-07	-1.38222e-06	7.96326e-07	-1.26636e-07	6.69689e-07
12.927	1.58655e-06	-3.08589e-07	1.27796e-06	7.66715e-07	-4.03457e-08	7.26369e-07	5.32410e-07	-3.09683e-07	2.22728e-07	6.00655e-07	-4.05861e-07	1.94794e-07	6.41012e-07	7.89147e-07	1.43016e-06	-2.73742e-08	7.12400e-09	-2.02502e-08	-1.62373e-06	2.39182e-07	-1.38455e-06	7.94019e-07	-1.26270e-07	6.67750e-07
12.952	1.58331e-06	-3.07958e-07	1.27535e-06	7.66105e-07	-4.03136e-08	7.25791e-07	5.31396e-07	-3.09093e-07	2.22303e-07	6.00249e-07	-4.05586e-07	1.94662e-07	6.42073e-07	7.88932e-07	1.43101e-06	-2.90329e-08	7.55566e-09	-2.14772e-08	-1.62645e-06	2.39583e-07	-1.38687e-06	7.91691e-07	-1.25899e-07	6.65792e-07
12.976	1.58005e-06	-3.07323e-07	1.27272e-06	7.65487e-07	-4.02811e-08	7.25206e-07	5.30375e-07	-3.08499e-07	2.21876e-07	5.99834e-07	-4.05306e-07	1.94528e-07	6.43121e-07	7.88721e-07	1.43184e-06	-3.06915e-08	7.98730e-09	-2.27042e-08	-1.62916e-06	2.39981e-07	-1.38917e-06	7.89342e-07	-1.25526e-07	6.63817e-07
13.001	1.57676e-06	-3.06685e-07	1.27008e-06	7.64862e-07	-4.02482e-08	7.24614e-07	5.29346e-07	-3.07900e-07	2.21446e-07	5.99412e-07	-4.05021e-07	1.94391e-07	6.44155e-07	7.88513e-07	1.43267e-06	-3.23500e-08	8.41893e-09	-2.39311e-08	-1.63184e-06	2.40376e-07	-1.39146e-06	7.86972e-07	-1.25149e-07	6.61823e-07
13.025	1.57346e-06	-3.06042e-07	1.26742e-06	7.64231e-07	-4.02150e-08	7.24016e-07	5.28310e-07	-3.07298e-07	2.21012e-07	5.98982e-07	-4.04730e-07	1.94252e-07	6.45177e-07	7.88308e-07	1.43349e-06	-3.40085e-08	8.85054e-09	-2.51579e-08	-1.63450e-06	2.40769e-07	-1.39373e-06	7.84580e-07	-1.24768e-07	6.59811e-07
13.050	1.57013e-06	-3.05395e-07	1.26474e-06	7.63592e-07	-4.01814e-08	7.23411e-07	5.27267e-07	-3.06691e-07	2.20576e-07	5.98543e-07	-4.04434e-07	1.94109e-07	6.46186e-07	7.88107e-07	1.43429e-06	-3.56668e-08	9.28210e-09	-2.63847e-08	-1.63715e-06	2.41158e-07	-1.39599e-06	7.82166e-07	-1.24385e-07	6.57782e-07
13.074	1.56679e-06	-3.04744e-07	1.26204e-06	7.62947e-07	-4.01474e-08	7.22799e-07	5.26217e-07	-3.06080e-07	2.20137e-07	5.98097e-07	-4.04133e-07	1.93965e-07	6.47182e-07	7.87909e-07	1.43509e-06	-3.73249e-08	9.71362e-09	-2.76113e-08	-1.63977e-06	2.41545e-07	-1.39823e-06	7.79732e-07	-1.23997e-07	6.55734e-07
13.099	1.56342e-06	-3.04089e-07	1.25933e-06	7.62294e-07	-4.01131e-08	7.22181e-07	5.25160e-07	-3.05465e-07	2.19694e-07	5.97643e-07	-4.03826e-07	1.93817e-07	6.48165e-07	7.87714e-07	1.43588e-06	-3.89828e-08	1.01451e-08	-2.88377e-08	-1.64238e-06	2.41929e-07	-1.40045e-06	7.77276e-07	-1.23607e-07	6.53669e-07
13.124	1.56004e-06	-3.03431e-07	1.25660e-06	7.61635e-07	-4.00784e-08	7.21557e-07	5.24095e-07	-3.04846e-07	2.19249e-07	5.97181e-07	-4.03513e-07	1.93667e-07	6.49135e-07	7.87523e-07	1.43666e-06	-4.06404e-08	1.05765e-08	-3.00639e-08	-1.64496e-06	2.42310e-07	-1.40265e-06	7.74799e-07	-1.23213e-07	6.51586e-07
13.148	1.55663e-06	-3.02768e-07	1.25386e-06	7.60969e-07	-4.00434e-08	7.20926e-07	5.23024e-07	-3.04223e-07	2.18801e-07	5.96711e-07	-4.03196e-07	1.93515e-07	6.50092e-07	7.87335e-07	1.43743e-06	-4.22977e-08	1.10078e-08	-3.12899e-08	-1.64753e-06	2.42688e-07	-1.40484e-06	7.72300e-07	-1.22816e-07	6.49485e-07
13.173	1.55320e-06	-3.02102e-07	1.25110e-06	7.60297e-07	-4.00080e-08	7.20289e-07	5.21945e-07	-3.03595e-07	2.18350e-07	5.96232e-07	-4.02872e-07	1.93360e-07	6.51036e-07	7.87151e-07	1.43819e-06	-4.39547e-08	1.14390e-08	-3.25157e-08	-1.65008e-06	2.43063e-07	-1.40702e-06	7.69781e-07	-1.22415e-07	6.47366e-07
13.197	1.54976e-06	-3.01431e-07	1.24832e-06	7.59619e-07	-3.99723e-08	7.19646e-07	5.20859e-07	-3.02964e-07	2.17895e-07	5.95746e-07	-4.02544e-07	1.93202e-07	6.51968e-07	7.86969e-07	1.43894e-06	-4.56112e-08	1.18701e-08	-3.37411e-08	-1.65261e-06	2.43436e-07	-1.40917e-06	7.67241e-07	-1.22011e-07	6.45230e-07
13.222	1.54629e-06	-3.00757e-07	1.24553e-06	7.58934e-07	-3.99363e-08	7.18997e-07	5.19767e-07	-3.02328e-07	2.17438e-07	5.95252e-07	-4.02210e-07	1.93042e-07	6.52886e-07	7.86792e-07	1.43968e-06	-4.72674e-08	1.23011e-08	-3.49663e-08	-1.65512e-06	2.43806e-07	-1.41131e-06	7.64679e-07	-1.21604e-07	6.43076e-07
13.246	1.54280e-06	-3.00079e-07	1.24272e-06	7.58242e-07	-3.98999e-08	7.18342e-07	5.18667e-07	-3.01689e-07	2.16978e-07	5.94750e-07	-4.01871e-07	1.92879e-07	6.53791e-07	7.86617e-07	1.44041e-06	-4.89231e-08	1.27320e-08	-3.61911e-08	-1.65761e-06	2.44172e-07	-1.41344e-06	7.62097e-07	-1.21193e-07	6.40904e-07
13.271	1.53930e-06	-2.99397e-07	1.23990e-06	7.57545e-07	-3.98632e-08	7.17681e-07	5.17561e-07	-3.01045e-07	2.16515e-07	5.94240e-07	-4.01527e-07	1.92714e-07	6.54683e-07	7.86446e-07	1.44113e-06	-5.05783e-08	1.31627e-08	-3.74155e-08	-1.66008e-06	2.44536e-07	-1.41554e-06	7.59494e-07	-1.20779e-07	6.38715e-07
13.296	1.53577e-06	-2.98711e-07	1.23706e-06	7.56841e-07	-3.98261e-08	7.17015e-07	5.16447e-07	-3.00398e-07	2.16050e-07	5.93723e-07	-4.01177e-07	1.92546e-07	6.55563e-07	7.86279e-07	1.44184e-06	-5.22329e-08	1.35934e-08	-3.86396e-08	-1.66253e-06	2.44898e-07	-1.41763e-06	7.56870e-07	-1.20362e-07	6.36508e-07
13.320	1.53222e-06	-2.98021e-07	1.23420e-06	7.56131e-07	-3.97888e-08	7.16342e-07	5.15327e-07	-2.99746e-07	2.15581e-07	5.93197e-07	-4.00822e-07	1.92376e-07	6.56429e-07	7.86115e-07	1.44254e-06	-5.38870e-08	1.40238e-08	-3.98632e-08	-1.66496e-06	2.45256e-07	-1.41971e-06	7.54225e-07	-1.19941e-07	6.34284e-07
13.345	1.52866e-06	-2.97328e-07	1.23133e-06	7.55415e-07	-3.97511e-08	7.15664e-07	5.14200e-07	-2.99090e-07	2.15109e-07	5.92664e-07	-4.00461e-07	1.92203e-07	6.57282e-07	7.85954e-07	1.44324e-06	-5.55404e-08	1.44541e-08	-4.10863e-08	-1.66738e-06	2.45611e-07	-1.42177e-06	7.51560e-07	-1.19517e-07	6.32042e-07
13.369	1.52508e-06	-2.96631e-07	1.22844e-06	7.54694e-07	-3.97132e-08	7.14981e-07	5.13065e-07	-2.98431e-07	2.14635e-07	5.92122e-07	-4.00095e-07	1.92027e-07	6.58123e-07	7.85797e-07	1.44392e-06	-5.71932e-08	1.48842e-08	-4.23090e-08	-1.66977e-06	2.45964e-07	-1.42381e-06	7.48873e-07	-1.19090e-07	6.29783e-07
13.394	1.52147e-06	-2.95930e-07	1.22554e-06	7.53966e-07	-3.96749e-08	7.14291e-07	5.11925e-07	-2.97767e-07	2.14158e-07	5.91573e-07	-3.99724e-07	1.91849e-07	6.58950e-07	7.85643e-07	1.44459e-06	-5.88453e-08	1.53142e-08	-4.35311e-08	-1.67214e-06	2.46313e-07	-1.42583e-06	7.46167e-07	-1.18660e-07	6.27507e-07
13.418	1.51785e-06	-2.95226e-07	1.22263e-06	7.53233e-07	-3.96363e-08	7.13597e-07	5.10777e-07	-2.97099e-07	2.13678e-07	5.91016e-07	-3.99348e-07	1.91668e-07	6.59765e-07	7.85492e-07	1.44526e-06	-6.04967e-08	1.57440e-08	-4.47527e-08	-1.67449e-06	2.46660e-07	-1.42784e-06	7.43439e-07	-1.18226e-07	6.25213e-07
13.443	1.51421e-06	-2.94518e-07	1.21969e-06	7.52494e-07	-3.95974e-08	7.12897e-07	5.09622e-07	-2.96428e-07	2.13195e-07	5.90451e-07	-3.98966e-07	1.91485e-07	6.60566e-07	7.85345e-07	1.44591e-06	-6.21473e-08	1.61735e-08	-4.59738e-08	-1.67683e-06	2.47003e-07	-1.42982e-06	7.40691e-07	-1.17789e-07	6.22902e-07
13.468	1.51055e-06	-2.93806e-07	1.21674e-06	7.51750e-07	-3.95582e-08	7.12191e-07	5.08461e-07	-2.95752e-07	2.12709e-07	5.89878e-07	-3.98579e-07	1.91299e-07	6.61354e-07	7.85202e-07	1.44656e-06	-6.37971e-08	1.66029e-08	-4.71942e-08	-1.67914e-06	2.47344e-07	-1.43180e-06	7.37923e-07	-1.17349e-07	6.20574e-07
13.492	1.50687e-06	-2.93090e-07	1.21378e-06	7.51000e-07	-3.95188e-08	7.11481e-07	5.07293e-07	-2.95073e-07	2.12220e-07	5.89298e-07	-3.98187e-07	1.91111e-07	6.62130e-07	7.85061e-07	1.44719e-06	-6.54460e-08	1.70320e-08	-4.84140e-08	-1.68144e-06	2.47682e-07	-1.43375e-06	7.35134e-07	-1.16905e-07	6.18229e-07
13.517	1.50318e-06	-2.92371e-07	1.21080e-06	7.50244e-07	-3.94790e-08	7.10765e-07	5.06119e-07	-2.94390e-07	2.11729e-07	5.88710e-07	-3.97789e-07	1.90920e-07	6.62892e-07	7.84925e-07	1.44782e-06	-6.70941e-08	1.74609e-08	-4.96332e-08	-1.68371e-06	2.48017e-07	-1.43569e-06	7.32325e-07	-1.16459e-07	6.15867e-07
13.541	1.49946e-06	-2.91649e-07	1.20781e-06	7.49483e-07	-3.94390e-08	7.10044e-07	5.04938e-07	-2.93703e-07	2.11235e-07	5.88114e-07	-3.97387e-07	1.90727e-07	6.63642e-07	7.84791e-07	1.44843e-06	-6.87412e-08	1.78896e-08	-5.08517e-08	-1.68596e-06	2.48349e-07	-1.43761e-06	7.29496e-07	-1.16009e-07	6.13487e-07
13.566	1.49573e-06	-2.90923e-07	1.20480e-06	7.48717e-07	-3.93987e-08	7.09319e-07	5.03750e-07	-2.93012e-07	2.10738e-07	5.87510e-07	-3.96979e-07	1.90531e-07	6.64378e-07	7.84662e-07	1.44904e-06	-7.03874e-08	1.83180e-08	-5.20694e-08	-1.68820e-06	2.48678e-07	-1.43952e-06	7.26646e-07	-1.15555e-07	6.11091e-07
13.591	1.49198e-06	-2.90193e-07	1.20178e-06	7.47946e-07	-3.93581e-08	7.08588e-07	5.02556e-07	-2.92317e-07	2.10238e-07	5.86898e-07	-3.96566e-07	1.90333e-07	6.65102e-07	7.84535e-07	1.44964e-06	-7.20326e-08	1.87461e-08	-5.32865e-08	-1.69041e-06	2.49004e-07	-1.44141e-06	7.23776e-07	-1.15099e-07	6.08677e-07
13.615	1.48821e-06	-2.89460e-07	1.19875e-06	7.47170e-07	-3.93172e-08	7.07852e-07	5.01355e-07	-2.91619e-07	2.09736e-07	5.86279e-07	-3.96147e-07	1.90132e-07	6.65813e-07	7.84412e-07	1.45022e-06	-7.36768e-08	1.91740e-08	-5.45028e-08	-1.69260e-06	2.49327e-07	-1.44328e-06	7.20887e-07	-1.14640e-07	6.06247e-07
13.640	1.48442e-06	-2.88723e-07	1.19569e-06	7.46388e-07	-3.92761e-08	7.07112e-07	5.00147e-07	-2.90917e-07	2.09231e-07	5.85652e-07	-3.95723e-07	1.89929e-07	6.66510e-07	7.84293e-07	1.45080e-06	-7.53199e-08	1.96016e-08	-5.57183e-08	-1.69478e-06	2.49648e-07	-1.44513e-06	7.17977e-07	-1.14177e-07	6.03800e-07
13.664	1.48061e-06	-2.87983e-07	1.19263e-06	7.45602e-07	-3.92347e-08	7.06367e-07	4.98934e-07	-2.90211e-07	2.08723e-07	5.85018e-07	-3.95295e-07	1.89723e-07	6.67195e-07	7.84177e-07	1.45137e-06	-7.69619e-08	2.00290e-08	-5.69330e-08	-1.69693e-06	2.49965e-07	-1.44697e-06	7.15047e-07	-1.13711e-07	6.01336e-07
13.689	1.47679e-06	-2.87239e-07	1.18955e-06	7.44811e-07	-3.91931e-08	7.05618e-07	4.97713e-07	-2.89501e-07	2.08212e-07	5.84375e-07	-3.94861e-07	1.89515e-07	6.67867e-07	7.84064e-07	1.45193e-06	-7.86028e-08	2.04560e-08	-5.81468e-08	-1.69906e-06	2.50279e-07	-1.44879e-06	7.12097e-07	-1.13242e-07	5.98856e-07
13.713	1.47295e-06	-2.86492e-07	1.18646e-06	7.44015e-07	-3.91512e-08	7.04863e-07	4.96486e-07	-2.88787e-07	2.07699e-07	5.83725e-07	-3.94421e-07	1.89304e-07	6.68526e-07	7.83955e-07	1.45248e-06	-8.02425e-08	2.08827e-08	-5.93598e-08	-1.70118e-06	2.50590e-07	-1.45059e-06	7.09128e-07	-1.12770e-07	5.96358e-07
13.738	1.46909e-06	-2.85741e-07	1.18335e-06	7.43214e-07	-3.91091e-08	7.04105e-07	4.95253e-07	-2.88070e-07	2.07183e-07	5.83068e-07	-3.93977e-07	1.89090e-07	6.69171e-07	7.83849e-07	1.45302e-06	-8.18810e-08	2.13091e-08	-6.05719e-08	-1.70327e-06	2.50899e-07	-1.45237e-06	7.06139e-07	-1.12294e-07	5.93844e-07
13.763	1.46521e-06	-2.84988e-07	1.18023e-06	7.42408e-07	-3.90667e-08	7.03342e-07	4.94014e-07	-2.87349e-07	2.06665e-07	5.82402e-07	-3.93527e-07	1.88875e-07	6.69804e-07	7.83747e-07	1.45355e-06	-8.35183e-08	2.17352e-08	-6.17831e-08	-1.70534e-06	2.51204e-07	-1.45414e-06	7.03130e-07	-1.11816e-07	5.91314e-07
13.787	1.46132e-06	-2.84230e-07	1.17709e-06	7.41598e-07	-3.90240e-08	7.02574e-07	4.92768e-07	-2.86624e-07	2.06144e-07	5.81729e-07	-3.93073e-07	1.88657e-07	6.70424e-07	7.83648e-07	1.45407e-06	-8.51543e-08	2.21610e-08	-6.29933e-08	-1.70740e-06	2.51506e-07	-1.45589e-06	7.00101e-07	-1.11334e-07	5.88767e-07
13.812	1.45741e-06	-2.83470e-07	1.17394e-06	7.40784e-07	-3.89812e-08	7.01802e-07	4.91516e-07	-2.85896e-07	2.05620e-07	5.81049e-07	-3.92613e-07	1.88436e-07	6.71031e-07	7.83553e-07	1.45458e-06	-8.67890e-08	2.25864e-08	-6.42026e-08	-1.70943e-06	2.51805e-07	-1.45762e-06	6.97053e-07	-1.10849e-07	5.86204e-07
13.836	1.45348e-06	-2.82706e-07	1.17078e-06	7.39965e-07	-3.89381e-08	7.01026e-07	4.90257e-07	-2.85164e-07	2.05093e-07	5.80361e-07	-3.92148e-07	1.88213e-07	6.71626e-07	7.83461e-07	1.45509e-06	-8.84224e-08	2.30115e-08	-6.54109e-08	-1.71144e-06	2.52102e-07	-1.45934e-06	6.93985e-07	-1.10362e-07	5.83624e-07
13.861	1.44954e-06	-2.81939e-07	1.16760e-06	7.39141e-07	-3.88948e-08	7.00246e-07	4.88992e-07	-2.84428e-07	2.04564e-07	5.79665e-07	-3.91678e-07	1.87987e-07	6.72207e-07	7.83372e-07	1.45558e-06	-9.00544e-08	2.34362e-08	-6.66182e-08	-1.71343e-06	2.52395e-07	-1.46103e-06	6.90898e-07	-1.09871e-07	5.81028e-07
13.885	1.44558e-06	-2.81168e-07	1.16441e-06	7.38313e-07	-3.88512e-08	6.99462e-07	4.87722e-07	-2.83689e-07	2.04033e-07	5.78962e-07	-3.91203e-07	1.87759e-07	6.72775e-07	7.83287e-07	1.45606e-06	-9.16850e-08	2.38606e-08	-6.78244e-08	-1.71540e-06	2.52685e-07	-1.46272e-06	6.87792e-07	-1.09377e-07	5.78415e-07
13.910	1.44160e-06	-2.80395e-07	1.16120e-06	7.37481e-07	-3.88074e-08	6.98674e-07	4.86445e-07	-2.82946e-07	2.03498e-07	5.78251e-07	-3.90723e-07	1.87529e-07	6.73331e-07	7.83205e-07	1.45654e-06	-9.33141e-08	2.42845e-08	-6.90296e-08	-1.71735e-06	2.52973e-07	-1.46438e-06	6.84666e-07	-1.08880e-07	5.75787e-07
13.935	1.43761e-06	-2.79618e-07	1.15799e-06	7.36645e-07	-3.87634e-08	6.97882e-07	4.85161e-07	-2.82200e-07	2.02962e-07	5.77533e-07	-3.90237e-07	1.87296e-07	6.73874e-07	7.83127e-07	1.45700e-06	-9.49418e-08	2.47081e-08	-7.02337e-08	-1.71928e-06	2.53257e-07	-1.46602e-06	6.81521e-07	-1.08379e-07	5.73142e-07
13.959	1.43359e-06	-2.78838e-07	1.15476e-06	7.35805e-07	-3.87192e-08	6.97086e-07	4.83872e-07	-2.81450e-07	2.02422e-07	5.76807e-07	-3.89747e-07	1.87060e-07	6.74404e-07	7.83053e-07	1.45746e-06	-9.65680e-08	2.51313e-08	-7.14366e-08	-1.72119e-06	2.53538e-07	-1.46765e-06	6.78357e-07	-1.07876e-07	5.70481e-07
13.984	1.42957e-06	-2.78054e-07	1.15151e-06	7.34961e-07	-3.86748e-08	6.96286e-07	4.82577e-07	-2.80696e-07	2.01880e-07	5.76074e-07	-3.89252e-07	1.86822e-07	6.74921e-07	7.82981e-07	1.45790e-06	-9.81926e-08	2.55541e-08	-7.26385e-08	-1.72308e-06	2.53816e-07	-1.46926e-06	6.75174e-07	-1.07370e-07	5.67804e-07
14.008	1.42552e-06	-2.77268e-07	1.14826e-06	7.34113e-07	-3.86302e-08	6.95483e-07	4.81275e-07	-2.79939e-07	2.01336e-07	5.75333e-07	-3.88751e-07	1.86582e-07	6.75425e-07	7.82913e-07	1.45834e-06	-9.98156e-08	2.59765e-08	-7.38391e-08	-1.72495e-06	2.54091e-07	-1.47085e-06	6.71972e-07	-1.06861e-07	5.65111e-07
14.033	1.42147e-06	-2.76479e-07	1.14499e-06	7.33261e-07	-3.85853e-08	6.94676e-07	4.79968e-07	-2.79179e-07	2.00789e-07	5.74585e-07	-3.88246e-07	1.86340e-07	6.75916e-07	7.82849e-07	1.45877e-06	-1.01437e-07	2.63985e-08	-7.50386e-08	-1.72679e-06	2.54363e-07	-1.47243e-06	6.68751e-07	-1.06349e-07	5.62402e-07
14.057	1.41739e-06	-2.75686e-07	1.14170e-06	7.32405e-07	-3.85403e-08	6.93865e-07	4.78654e-07	-2.78415e-07	2.00239e-07	5.73830e-07	-3.87735e-07	1.86095e-07	6.76395e-07	7.82788e-07	1.45918e-06	-1.03057e-07	2.68200e-08	-7.62369e-08	-1.72862e-06	2.54632e-07	-1.47399e-06	6.65511e-07	-1.05833e-07	5.59678e-07
14.082	1.41330e-06	-2.74890e-07	1.13841e-06	7.31546e-07	-3.84951e-08	6.93051e-07	4.77335e-07	-2.77647e-07	1.99687e-07	5.73067e-07	-3.87220e-07	1.85847e-07	6.76861e-07	7.82730e-07	1.45959e-06	-1.04675e-07	2.72412e-08	-7.74339e-08	-1.73042e-06	2.54898e-07	-1.47553e-06	6.62252e-07	-1.05315e-07	5.56937e-07
14.107	1.40919e-06	-2.74092e-07	1.13510e-06	7.30683e-07	-3.84497e-08	6.92233e-07	4.76010e-07	-2.76877e-07	1.99133e-07	5.72297e-07	-3.86699e-07	1.85597e-07	6.77314e-07	7.82676e-07	1.45999e-06	-1.06291e-07	2.76618e-08	-7.86297e-08	-1.73221e-06	2.55161e-07	-1.47705e-06	6.58975e-07	-1.04794e-07	5.54181e-07
14.131	1.40507e-06	-2.73290e-07	1.13178e-06	7.29816e-07	-3.84041e-08	6.91412e-07	4.74678e-07	-2.76102e-07	1.98576e-07	5.71519e-07	-3.86174e-07	1.85345e-07	6.77754e-07	7.82625e-07	1.46038e-06	-1.07906e-07	2.80820e-08	-7.98241e-08	-1.73397e-06	2.55421e-07	-1.47855e-06	6.55679e-07	-1.04270e-07	5.51409e-07
14.156	1.40093e-06	-2.72485e-07	1.12845e-06	7.28946e-07	-3.83583e-08	6.90588e-07	4.73341e-07	-2.75325e-07	1.98017e-07	5.70734e-07	-3.85643e-07	1.85091e-07	6.78182e-07	7.82578e-07	1.46076e-06	-1.09519e-07	2.85018e-08	-8.10173e-08	-1.73572e-06	2.55678e-07	-1.48004e-06	6.52365e-07	-1.03743e-07	5.48622e-07
14.180	1.39678e-06	-2.71677e-07	1.12510e-06	7.28072e-07	-3.83123e-08	6.89760e-07	4.71999e-07	-2.74544e-07	1.97455e-07	5.69942e-07	-3.85108e-07	1.84834e-07	6.78597e-07	7.82534e-07	1.46113e-06	-1.11130e-07	2.89211e-08	-8.22092e-08	-1.73744e-06	2.55932e-07	-1.48151e-06	6.49032e-07	-1.03213e-07	5.45819e-07
14.205	1.39261e-06	-2.70867e-07	1.12175e-06	7.27195e-07	-3.82661e-08	6.88929e-07	4.70650e-07	-2.73759e-07	1.96891e-07	5.69142e-07	-3.84568e-07	1.84574e-07	6.78999e-07	7.82494e-07	1.46149e-06	-1.12740e-07	2.93399e-08	-8.33997e-08	-1.73914e-06	2.56182e-07	-1.48296e-06	6.45681e-07	-1.02680e-07	5.43001e-07
14.230	1.38843e-06	-2.70053e-07	1.11838e-06	7.26315e-07	-3.82198e-08	6.88095e-07	4.69296e-07	-2.72971e-07	1.96324e-07	5.68335e-07	-3.84022e-07	1.84313e-07	6.79388e-07	7.82456e-07	1.46184e-06	-1.14347e-07	2.97583e-08	-8.45889e-08	-1.74082e-06	2.56430e-07	-1.48439e-06	6.42311e-07	-1.02144e-07	5.40167e-07
14.254	1.38423e-06	-2.69236e-07	1.11500e-06	7.25431e-07	-3.81733e-08	6.87258e-07	4.67936e-07	-2.72180e-07	1.95755e-07	5.67521e-07	-3.83472e-07	1.84049e-07	6.79765e-07	7.82423e-07	1.46219e-06	-1.15953e-07	3.01761e-08	-8.57766e-08	-1.74248e-06	2.56675e-07	-1.48581e-06	6.38923e-07	-1.01605e-07	5.37318e-07
14.279	1.38002e-06	-2.68417e-07	1.11160e-06	7.24544e-07	-3.81267e-08	6.86418e-07	4.66570e-07	-2.71386e-07	1.95184e-07	5.66700e-07	-3.82917e-07	1.83782e-07	6.80129e-07	7.82392e-07	1.46252e-06	-1.17556e-07	3.05935e-08	-8.69629e-08	-1.74412e-06	2.56916e-07	-1.48721e-06	6.35517e-07	-1.01064e-07	5.34454e-07
14.303	1.37579e-06	-2.67595e-07	1.10820e-06	7.23655e-07	-3.80798e-08	6.85575e-07	4.65199e-07	-2.70588e-07	1.94610e-07	5.65871e-07	-3.82357e-07	1.83514e-07	6.80481e-07	7.82365e-07	1.46285e-06	-1.19158e-07	3.10103e-08	-8.81478e-08	-1.74574e-06	2.57155e-07	-1.48859e-06	6.32093e-07	-1.00519e-07	5.31574e-07
14.328	1.37155e-06	-2.66770e-07	1.10478e-06	7.22762e-07	-3.80328e-08	6.84729e-07	4.63822e-07	-2.69787e-07	1.94034e-07	5.65035e-07	-3.81793e-07	1.83243e-07	6.80820e-07	7.82342e-07	1.46316e-06	-1.20758e-07	3.14266e-08	-8.93313e-08	-1.74734e-06	2.57390e-07	-1.48995e-06	6.28651e-07	-9.99717e-08	5.28679e-07
14.352	1.36729e-06	-2.65942e-07	1.10135e-06	7.21866e-07	-3.79857e-08	6.83880e-07	4.62439e-07	-2.68983e-07	1.93456e-07	5.64192e-07	-3.81223e-07	1.82969e-07	6.81146e-07	7.82321e-07	1.46347e-06	-1.22356e-07	3.18424e-08	-9.05132e-08	-1.74891e-06	2.57622e-07	-1.49129e-06	6.25191e-07	-9.94215e-08	5.25770e-07
14.377	1.36302e-06	-2.65111e-07	1.09791e-06	7.20967e-07	-3.79384e-08	6.83028e-07	4.61051e-07	-2.68176e-07	1.92875e-07	5.63342e-07	-3.80649e-07	1.82694e-07	6.81460e-07	7.82305e-07	1.46376e-06	-1.23951e-07	3.22577e-08	-9.16937e-08	-1.75047e-06	2.57851e-07	-1.49262e-06	6.21714e-07	-9.88685e-08	5.22845e-07
14.402	1.35874e-06	-2.64278e-07	1.09446e-06	7.20065e-07	-3.78909e-08	6.82174e-07	4.59658e-07	-2.67365e-07	1.92292e-07	5.62485e-07	-3.80070e-07	1.82416e-07	6.81761e-07	7.82291e-07	1.46405e-06	-1.25545e-07	3.26725e-08	-9.28726e-08	-1.75201e-06	2.58077e-07	-1.49393e-06	6.18218e-07	-9.83126e-08	5.19906e-07
14.426	1.35444e-06	-2.63442e-07	1.09100e-06	7.19161e-07	-3.78434e-08	6.81317e-07	4.58259e-07	-2.66552e-07	1.91707e-07	5.61621e-07	-3.79486e-07	1.82135e-07	6.82050e-07	7.82281e-07	1.46433e-06	-1.27137e-07	3.30867e-08	-9.40500e-08	-1.75352e-06	2.58300e-07	-1.49522e-06	6.14705e-07	-9.77540e-08	5.16951e-07
14.451	1.35013e-06	-2.62603e-07	1.08752e-06	7.18253e-07	-3.77956e-08	6.80458e-07	4.56854e-07	-2.65735e-07	1.91120e-07	5.60750e-07	-3.78897e-07	1.81853e-07	6.82326e-07	7.82274e-07	1.46460e-06	-1.28726e-07	3.35003e-08	-9.52258e-08	-1.75501e-06	2.58520e-07	-1.49649e-06	6.11175e-07	-9.71925e-08	5.13982e-07
14.475	1.34580e-06	-2.61761e-07	1.08404e-06	7.17344e-07	-3.77477e-08	6.79596e-07	4.55445e-07	-2.64915e-07	1.90530e-07	5.59871e-07	-3.78303e-07	1.81568e-07	6.82590e-07	7.82270e-07	1.46486e-06	-1.30313e-07	3.39134e-08	-9.64000e-08	-1.75648e-06	2.58737e-07	-1.49775e-06	6.07627e-07	-9.66283e-08	5.10999e-07
14.500	1.34146e-06	-2.60917e-07	1.08054e-06	7.16431e-07	-3.76997e-08	6.78731e-07	4.54030e-07	-2.64092e-07	1.89938e-07	5.58986e-07	-3.77705e-07	1.81281e-07	6.82841e-07	7.82270e-07	1.46511e-06	-1.31899e-07	3.43259e-08	-9.75726e-08	-1.75793e-06	2.58950e-07	-1.49898e-06	6.04062e-07	-9.60613e-08	5.08000e-07
14.524	1.33711e-06	-2.60070e-07	1.07703e-06	7.15516e-07	-3.76516e-08	6.77865e-07	4.52609e-07	-2.63265e-07	1.89344e-07	5.58093e-07	-3.77102e-07	1.80991e-07	6.83080e-07	7.82273e-07	1.46535e-06	-1.33482e-07	3.47379e-08	-9.87436e-08	-1.75936e-06	2.59161e-07	-1.50020e-06	6.00479e-07	-9.54916e-08	5.04987e-07
14.549	1.33274e-06	-2.59221e-07	1.07352e-06	7.14599e-07	-3.76033e-08	6.76995e-07	4.51183e-07	-2.62436e-07	1.88747e-07	5.57194e-07	-3.76494e-07	1.80700e-07	6.83306e-07	7.82280e-07	1.46559e-06	-1.35062e-07	3.51493e-08	-9.99130e-08	-1.76077e-06	2.59368e-07	-1.50140e-06	5.96879e-07	-9.49192e-08	5.01960e-07
14.574	1.32836e-06	-2.58369e-07	1.06999e-06	7.13679e-07	-3.75549e-08	6.76124e-07	4.49753e-07	-2.61604e-07	1.88149e-07	5.56288e-07	-3.75882e-07	1.80406e-07	6.83521e-07	7.82290e-07	1.46581e-06	-1.36641e-07	3.55601e-08	-1.01081e-07	-1.76216e-06	2.59573e-07	-1.50258e-06	5.93262e-07	-9.43440e-08	4.98918e-07
14.598	1.32396e-06	-2.57514e-07	1.06645e-06	7.12756e-07	-3.75064e-08	6.75250e-07	4.48316e-07	-2.60769e-07	1.87548e-07	5.55375e-07	-3.75265e-07	1.80110e-07	6.83722e-07	7.82303e-07	1.46602e-06	-1.38217e-07	3.59702e-08	-1.02247e-07	-1.76352e-06	2.59774e-07	-1.50375e-06	5.89628e-07	-9.37661e-08	4.95862e-07
14.623	1.31956e-06	-2.56657e-07	1.06290e-06	7.11832e-07	-3.74577e-08	6.74374e-07	4.46875e-07	-2.59930e-07	1.86945e-07	5.54454e-07	-3.74643e-07	1.79811e-07	6.83912e-07	7.82319e-07	1.46623e-06	-1.39791e-07	3.63798e-08	-1.03411e-07	-1.76487e-06	2.59972e-07	-1.50490e-06	5.85977e-07	-9.31855e-08	4.92792e-07
14.647	1.31514e-06	-2.55798e-07	1.05934e-06	7.10905e-07	-3.74089e-08	6.73496e-07	4.45429e-07	-2.59089e-07	1.86340e-07	5.53527e-07	-3.74017e-07	1.79511e-07	6.84089e-07	7.82339e-07	1.46643e-06	-1.41362e-07	3.67888e-08	-1.04573e-07	-1.76619e-06	2.60167e-07	-1.50603e-06	5.82310e-07	-9.26023e-08	4.89708e-07
14.672	1.31071e-06	-2.54935e-07	1.05577e-06	7.09976e-07	-3.73600e-08	6.72616e-07	4.43977e-07	-2.58245e-07	1.85733e-07	5.52594e-07	-3.73386e-07	1.79208e-07	6.84253e-07	7.82362e-07	1.46662e-06	-1.42931e-07	3.71972e-08	-1.05734e-07	-1.76750e-06	2.60359e-07	-1.50714e-06	5.78625e-07	-9.20164e-08	4.86609e-07
14.696	1.30626e-06	-2.54071e-07	1.05219e-06	7.09045e-07	-3.73111e-08	6.71734e-07	4.42521e-07	-2.57397e-07	1.85123e-07	5.51653e-07	-3.72750e-07	1.78903e-07	6.84406e-07	7.82388e-07	1.46679e-06	-1.44498e-07	3.76049e-08	-1.06893e-07	-1.76878e-06	2.60548e-07	-1.50823e-06	5.74924e-07	-9.14278e-08	4.83497e-07
14.721	1.30180e-06	-2.53204e-07	1.04860e-06	7.08112e-07	-3.72620e-08	6.70850e-07	4.41059e-07	-2.56547e-07	1.84512e-07	5.50705e-07	-3.72110e-07	1.78595e-07	6.84546e-07	7.82417e-07	1.46696e-06	-1.46063e-07	3.80120e-08	-1.08051e-07	-1.77004e-06	2.60733e-07	-1.50930e-06	5.71207e-07	-9.08366e-08	4.80370e-07
14.746	1.29733e-06	-2.52335e-07	1.04500e-06	7.07177e-07	-3.72127e-08	6.69964e-07	4.39593e-07	-2.55694e-07	1.83899e-07	5.49751e-07	-3.71465e-07	1.78286e-07	6.84674e-07	7.82450e-07	1.46712e-06	-1.47624e-07	3.84185e-08	-1.09206e-07	-1.77128e-06	2.60916e-07	-1.51036e-06	5.67473e-07	-9.02428e-08	4.77230e-07
14.770	1.29285e-06	-2.51463e-07	1.04139e-06	7.06240e-07	-3.71634e-08	6.69076e-07	4.38122e-07	-2.54839e-07	1.83283e-07	5.48790e-07	-3.70816e-07	1.77974e-07	6.84790e-07	7.82485e-07	1.46728e-06	-1.49184e-07	3.88244e-08	-1.10360e-07	-1.77249e-06	2.61095e-07	-1.51140e-06	5.63723e-07	-8.96464e-08	4.74076e-07
14.795	1.28836e-06	-2.50589e-07	1.03777e-06	7.05301e-07	-3.71140e-08	6.68187e-07	4.36645e-07	-2.53980e-07	1.82665e-07	5.47823e-07	-3.70162e-07	1.77660e-07	6.84894e-07	7.82525e-07	1.46742e-06	-1.50741e-07	3.92296e-08	-1.11511e-07	-1.77369e-06	2.61272e-07	-1.51242e-06	5.59956e-07	-8.90474e-08	4.70909e-07
14.819	1.28385e-06	-2.49712e-07	1.03414e-06	7.04360e-07	-3.70645e-08	6.67295e-07	4.35164e-07	-2.53118e-07	1.82046e-07	5.46848e-07	-3.69504e-07	1.77344e-07	6.84986e-07	7.82567e-07	1.46755e-06	-1.52295e-07	3.96341e-08	-1.12661e-07	-1.77487e-06	2.61445e-07	-1.51342e-06	5.56173e-07	-8.84459e-08	4.67727e-07
14.844	1.27933e-06	-2.48834e-07	1.03050e-06	7.03417e-07	-3.70149e-08	6.66402e-07	4.33678e-07	-2.52254e-07	1.81424e-07	5.45867e-07	-3.68841e-07	1.77026e-07	6.85065e-07	7.82612e-07	1.46768e-06	-1.53847e-07	4.00380e-08	-1.13809e-07	-1.77602e-06	2.61615e-07	-1.51441e-06	5.52374e-07	-8.78417e-08	4.64533e-07
14.868	1.27481e-06	-2.47953e-07	1.02685e-06	7.02473e-07	-3.69652e-08	6.65508e-07	4.32187e-07	-2.51387e-07	1.80801e-07	5.44880e-07	-3.68174e-07	1.76706e-07	6.85133e-07	7.82661e-07	1.46779e-06	-1.55397e-07	4.04412e-08	-1.14955e-07	-1.77715e-06	2.61782e-07	-1.51537e-06	5.48560e-07	-8.72351e-08	4.61324e-07
14.893	1.27026e-06	-2.47069e-07	1.02319e-06	7.01527e-07	-3.69154e-08	6.64612e-07	4.30692e-07	-2.50517e-07	1.80175e-07	5.43885e-07	-3.67502e-07	1.76384e-07	6.85189e-07	7.82713e-07	1.46790e-06	-1.56943e-07	4.08437e-08	-1.16100e-07	-1.77827e-06	2.61946e-07	-1.51632e-06	5.44729e-07	-8.66259e-08	4.58103e-07
14.918	1.26571e-06	-2.46184e-07	1.01953e-06	7.00579e-07	-3.68656e-08	6.63714e-07	4.29192e-07	-2.49645e-07	1.79547e-07	5.42885e-07	-3.66826e-07	1.76059e-07	6.85232e-07	7.82768e-07	1.46800e-06	-1.58487e-07	4.12456e-08	-1.17242e-07	-1.77936e-06	2.62106e-07	-1.51725e-06	5.40882e-07	-8.60142e-08	4.54868e-07
14.942	1.26115e-06	-2.45296e-07	1.01585e-06	6.99630e-07	-3.68156e-08	6.62815e-07	4.27687e-07	-2.48769e-07	1.78918e-07	5.41877e-07	-3.66145e-07	1.75732e-07	6.85264e-07	7.82826e-07	1.46809e-06	-1.60029e-07	4.16467e-08	-1.18382e-07	-1.78043e-06	2.62264e-07	-1.51816e-06	5.37020e-07	-8.54001e-08	4.51620e-07
14.967	1.25657e-06	-2.44407e-07	1.01217e-06	6.98679e-07	-3.67656e-08	6.61914e-07	4.26178e-07	-2.47891e-07	1.78286e-07	5.40863e-07	-3.65460e-07	1.75404e-07	6.85283e-07	7.82887e-07	1.46817e-06	-1.61568e-07	4.20472e-08	-1.19521e-07	-1.78147e-06	2.62418e-07	-1.51906e-06	5.33143e-07	-8.47834e-08	4.48359e-07
14.991	1.25199e-06	-2.43515e-07	1.00847e-06	6.97727e-07	-3.67155e-08	6.61012e-07	4.24664e-07	-2.47011e-07	1.77653e-07	5.39843e-07	-3.64770e-07	1.75073e-07	6.85291e-07	7.82952e-07	1.46824e-06	-1.63104e-07	4.24470e-08	-1.20657e-07	-1.78250e-06	2.62570e-07	-1.51993e-06	5.29250e-07	-8.41643e-08	4.45085e-07
15.016	1.24739e-06	-2.42621e-07	1.00477e-06	6.96774e-07	-3.66653e-08	6.60108e-07	4.23145e-07	-2.46127e-07	1.77018e-07	5.38816e-07	-3.64077e-07	1.74740e-07	6.85287e-07	7.83019e-07	1.46831e-06	-1.64637e-07	4.28460e-08	-1.21791e-07	-1.78351e-06	2.62718e-07	-1.52079e-06	5.25341e-07	-8.35428e-08	4.41798e-07
15.041	1.24278e-06	-2.41724e-07	1.00106e-06	6.95819e-07	-3.66151e-08	6.59204e-07	4.21622e-07	-2.45242e-07	1.76381e-07	5.37783e-07	-3.63379e-07	1.74405e-07	6.85271e-07	7.83090e-07	1.46836e-06	-1.66168e-07	4.32444e-08	-1.22924e-07	-1.78449e-06	2.62863e-07	-1.52163e-06	5.21417e-07	-8.29188e-08	4.38499e-07
15.065	1.23817e-06	-2.40826e-07	9.97339e-07	6.94863e-07	-3.65648e-08	6.58298e-07	4.20095e-07	-2.44353e-07	1.75742e-07	5.36744e-07	-3.62676e-07	1.74068e-07	6.85243e-07	7.83163e-07	1.46841e-06	-1.67696e-07	4.36420e-08	-1.24054e-07	-1.78546e-06	2.63005e-07	-1.52245e-06	5.17479e-07	-8.22924e-08	4.35186e-07
15.090	1.23354e-06	-2.39926e-07	9.93611e-07	6.93905e-07	-3.65144e-08	6.57391e-07	4.18563e-07	-2.43462e-07	1.75101e-07	5.35698e-07	-3.61969e-07	1.73728e-07	6.85204e-07	7.83240e-07	1.46844e-06	-1.69221e-07	4.40390e-08	-1.25182e-07	-1.78640e-06	2.63143e-07	-1.52325e-06	5.13525e-07	-8.16636e-08	4.31861e-07
15.114	1.22890e-06	-2.39024e-07	9.89874e-07	6.92947e-07	-3.64639e-08	6.56483e-07	4.17027e-07	-2.42569e-07	1.74458e-07	5.34645e-07	-3.61258e-07	1.73387e-07	6.85153e-07	7.83320e-07	1.46847e-06	-1.70744e-07	4.44351e-08	-1.26308e-07	-1.78732e-06	2.63279e-07	-1.52404e-06	5.09556e-07	-8.10325e-08	4.28523e-07
15.139	1.22425e-06	-2.38119e-07	9.86130e-07	6.91987e-07	-3.64134e-08	6.55573e-07	4.15487e-07	-2.41673e-07	1.73814e-07	5.33587e-07	-3.60543e-07	1.73044e-07	6.85090e-07	7.83403e-07	1.46849e-06	-1.72263e-07	4.48306e-08	-1.27432e-07	-1.78822e-06	2.63412e-07	-1.52481e-06	5.05572e-07	-8.03990e-08	4.25173e-07
15.163	1.21959e-06	-2.37213e-07	9.82377e-07	6.91026e-07	-3.63629e-08	6.54663e-07	4.13942e-07	-2.40774e-07	1.73168e-07	5.32522e-07	-3.59824e-07	1.72698e-07	6.85015e-07	7.83489e-07	1.46850e-06	-1.73780e-07	4.52253e-08	-1.28554e-07	-1.78910e-06	2.63541e-07	-1.52556e-06	5.01574e-07	-7.97631e-08	4.21811e-07
15.188	1.21492e-06	-2.36305e-07	9.78616e-07	6.90064e-07	-3.63122e-08	6.53752e-07	4.12393e-07	-2.39873e-07	1.72520e-07	5.31451e-07	-3.59100e-07	1.72351e-07	6.84929e-07	7.83578e-07	1.46851e-06	-1.75294e-07	4.56193e-08	-1.29674e-07	-1.78995e-06	2.63667e-07	-1.52629e-06	4.97561e-07	-7.91250e-08	4.18436e-07
15.213	1.21024e-06	-2.35395e-07	9.74847e-07	6.89101e-07	-3.62616e-08	6.52839e-07	4.10839e-07	-2.38970e-07	1.71870e-07	5.30374e-07	-3.58372e-07	1.72002e-07	6.84831e-07	7.83670e-07	1.46850e-06	-1.76805e-07	4.60125e-08	-1.30792e-07	-1.79079e-06	2.63791e-07	-1.52700e-06	4.93533e-07	-7.84845e-08	4.15049e-07
15.237	1.20555e-06	-2.34483e-07	9.71070e-07	6.88137e-07	-3.62108e-08	6.51926e-07	4.09282e-07	-2.38064e-07	1.71218e-07	5.29290e-07	-3.57640e-07	1.71650e-07	6.84722e-07	7.83765e-07	1.46849e-06	-1.78313e-07	4.64049e-08	-1.31908e-07	-1.79161e-06	2.63911e-07	-1.52769e-06	4.89491e-07	-7.78417e-08	4.11649e-07
15.262	1.20086e-06	-2.33569e-07	9.67286e-07	6.87172e-07	-3.61601e-08	6.51012e-07	4.07721e-07	-2.37155e-07	1.70565e-07	5.28201e-07	-3.56904e-07	1.71297e-07	6.84601e-07	7.83862e-07	1.46846e-06	-1.79818e-07	4.67966e-08	-1.33021e-07	-1.79240e-06	2.64027e-07	-1.52837e-06	4.85435e-07	-7.71966e-08	4.08238e-07
15.286	1.19615e-06	-2.32654e-07	9.63494e-07	6.86206e-07	-3.61093e-08	6.50097e-07	4.06155e-07	-2.36245e-07	1.69910e-07	5.27105e-07	-3.56163e-07	1.70942e-07	6.84469e-07	7.83963e-07	1.46843e-06	-1.81320e-07	4.71876e-08	-1.34132e-07	-1.79317e-06	2.64141e-07	-1.52903e-06	4.81364e-07	-7.65493e-08	4.04815e-07
15.311	1.19143e-06	-2.31736e-07	9.59695e-07	6.85240e-07	-3.60584e-08	6.49182e-07	4.04585e-07	-2.35332e-07	1.69254e-07	5.26003e-07	-3.55419e-07	1.70584e-07	6.84325e-07	7.84067e-07	1.46839e-06	-1.82819e-07	4.75777e-08	-1.35241e-07	-1.79392e-06	2.64252e-07	-1.52967e-06	4.77280e-07	-7.58998e-08	4.01380e-07
15.335	1.18671e-06	-2.30817e-07	9.55888e-07	6.84273e-07	-3.60075e-08	6.48265e-07	4.03012e-07	-2.34417e-07	1.68595e-07	5.24895e-07	-3.54670e-07	1.70225e-07	6.84170e-07	7.84174e-07	1.46834e-06	-1.84315e-07	4.79671e-08	-1.36348e-07	-1.79465e-06	2.64360e-07	-1.53029e-06	4.73181e-07	-7.52480e-08	3.97933e-07
15.360	1.18197e-06	-2.29896e-07	9.52075e-07	6.83305e-07	-3.59566e-08	6.47348e-07	4.01434e-07	-2.33499e-07	1.67935e-07	5.23782e-07	-3.53918e-07	1.69864e-07	6.84003e-07	7.84283e-07	1.46829e-06	-1.85808e-07	4.83557e-08	-1.37453e-07	-1.79536e-06	2.64464e-07	-1.53090e-06	4.69069e-07	-7.45941e-08	3.94475e-07
15.385	1.17723e-06	-2.28974e-07	9.48254e-07	6.82336e-07	-3.59056e-08	6.46430e-07	3.99853e-07	-2.32579e-07	1.67274e-07	5.22662e-07	-3.53161e-07	1.69501e-07	6.83825e-07	7.84396e-07	1.46822e-06	-1.87298e-07	4.87435e-08	-1.38555e-07	-1.79605e-06	2.64565e-07	-1.53149e-06	4.64943e-07	-7.39379e-08	3.91005e-07
15.409	1.17247e-06	-2.28049e-07	9.44426e-07	6.81367e-07	-3.58546e-08	6.45512e-07	3.98268e-07	-2.31657e-07	1.66611e-07	5.21536e-07	-3.52400e-07	1.69136e-07	6.83636e-07	7.84511e-07	1.46815e-06	-1.88785e-07	4.91305e-08	-1.39655e-07	-1.79672e-06	2.64664e-07	-1.53205e-06	4.60803e-07	-7.32796e-08	3.87524e-07
15.434	1.16771e-06	-2.27123e-07	9.40591e-07	6.80397e-07	-3.58035e-08	6.44593e-07	3.96679e-07	-2.30733e-07	1.65946e-07	5.20405e-07	-3.51636e-07	1.68769e-07	6.83436e-07	7.84630e-07	1.46807e-06	-1.90269e-07	4.95167e-08	-1.40753e-07	-1.79736e-06	2.64759e-07	-1.53260e-06	4.56650e-07	-7.26191e-08	3.84031e-07
15.458	1.16294e-06	-2.26196e-07	9.36749e-07	6.79426e-07	-3.57525e-08	6.43674e-07	3.95086e-07	-2.29806e-07	1.65280e-07	5.19267e-07	-3.50867e-07	1.68400e-07	6.83224e-07	7.84751e-07	1.46797e-06	-1.91750e-07	4.99020e-08	-1.41848e-07	-1.79799e-06	2.64851e-07	-1.53314e-06	4.52483e-07	-7.19565e-08	3.80527e-07
15.483	1.15817e-06	-2.25266e-07	9.32901e-07	6.78455e-07	-3.57014e-08	6.42754e-07	3.93489e-07	-2.28878e-07	1.64612e-07	5.18124e-07	-3.50095e-07	1.68029e-07	6.83001e-07	7.84875e-07	1.46788e-06	-1.93228e-07	5.02866e-08	-1.42941e-07	-1.79859e-06	2.64940e-07	-1.53365e-06	4.48303e-07	-7.12918e-08	3.77012e-07
15.507	1.15338e-06	-2.24336e-07	9.29046e-07	6.77483e-07	-3.56502e-08	6.41833e-07	3.91889e-07	-2.27947e-07	1.63942e-07	5.16975e-07	-3.49318e-07	1.67656e-07	6.82767e-07	7.85002e-07	1.46777e-06	-1.94703e-07	5.06704e-08	-1.44032e-07	-1.79917e-06	2.65025e-07	-1.53415e-06	4.44110e-07	-7.06250e-08	3.73485e-07
15.532	1.14859e-06	-2.23403e-07	9.25185e-07	6.76512e-07	-3.55991e-08	6.40912e-07	3.90285e-07	-2.27014e-07	1.63271e-07	5.15820e-07	-3.48538e-07	1.67282e-07	6.82522e-07	7.85131e-07	1.46765e-06	-1.96174e-07	5.10533e-08	-1.45121e-07	-1.79974e-06	2.65108e-07	-1.53463e-06	4.39904e-07	-6.99561e-08	3.69948e-07
15.557	1.14379e-06	-2.22469e-07	9.21317e-07	6.75539e-07	-3.55479e-08	6.39991e-07	3.88677e-07	-2.26079e-07	1.62599e-07	5.14659e-07	-3.47754e-07	1.66905e-07	6.82266e-07	7.85263e-07	1.46753e-06	-1.97642e-07	5.14354e-08	-1.46207e-07	-1.80028e-06	2.65188e-07	-1.53509e-06	4.35685e-07	-6.92852e-08	3.66400e-07
15.581	1.13898e-06	-2.21534e-07	9.17443e-07	6.74567e-07	-3.54967e-08	6.39070e-07	3.87066e-07	-2.25142e-07	1.61925e-07	5.13493e-07	-3.46966e-07	1.66527e-07	6.81999e-07	7.85399e-07	1.46740e-06	-1.99108e-07	5.18167e-08	-1.47291e-07	-1.80080e-06	2.65264e-07	-1.53553e-06	4.31453e-07	-6.86122e-08	3.62841e-07
15.606	1.13416e-06	-2.20597e-07	9.13563e-07	6.73594e-07	-3.54455e-08	6.38148e-07	3.85452e-07	-2.24203e-07	1.61249e-07	5.12321e-07	-3.46174e-07	1.66147e-07	6.81722e-07	7.85536e-07	1.46726e-06	-2.00569e-07	5.21972e-08	-1.48372e-07	-1.80129e-06	2.65338e-07	-1.53596e-06	4.27209e-07	-6.79372e-08	3.59272e-07
15.630	1.12934e-06	-2.19659e-07	9.09677e-07	6.72620e-07	-3.53943e-08	6.37226e-07	3.83834e-07	-2.23261e-07	1.60572e-07	5.11143e-07	-3.45378e-07	1.65765e-07	6.81433e-07	7.85677e-07	1.46711e-06	-2.02028e-07	5.25768e-08	-1.49451e-07	-1.80177e-06	2.65408e-07	-1.53636e-06	4.22952e-07	-6.72602e-08	3.55691e-07
15.655	1.12450e-06	-2.18719e-07	9.05785e-07	6.71647e-07	-3.53431e-08	6.36304e-07	3.82212e-07	-2.22318e-07	1.59894e-07	5.09960e-07	-3.44579e-07	1.65382e-07	6.81133e-07	7.85820e-07	1.46695e-06	-2.03483e-07	5.29555e-08	-1.50528e-07	-1.80223e-06	2.65475e-07	-1.53675e-06	4.18682e-07	-6.65812e-08	3.52101e-07
15.679	1.11967e-06	-2.17778e-07	9.01888e-07	6.70673e-07	-3.52919e-08	6.35381e-07	3.80588e-07	-2.21373e-07	1.59214e-07	5.08772e-07	-3.43775e-07	1.64996e-07	6.80822e-07	7.85966e-07	1.46679e-06	-2.04936e-07	5.33335e-08	-1.51602e-07	-1.80266e-06	2.65539e-07	-1.53712e-06	4.14400e-07	-6.59003e-08	3.48500e-07
15.704	1.11482e-06	-2.16835e-07	8.97985e-07	6.69699e-07	-3.52406e-08	6.34459e-07	3.78959e-07	-2.20426e-07	1.58533e-07	5.07577e-07	-3.42969e-07	1.64609e-07	6.80501e-07	7.86115e-07	1.46662e-06	-2.06384e-07	5.37105e-08	-1.52674e-07	-1.80308e-06	2.65600e-07	-1.53748e-06	4.10106e-07	-6.52174e-08	3.44888e-07
15.729	1.10997e-06	-2.15891e-07	8.94076e-07	6.68725e-07	-3.51894e-08	6.33536e-07	3.77328e-07	-2.19477e-07	1.57851e-07	5.06378e-07	-3.42158e-07	1.64220e-07	6.80169e-07	7.86266e-07	1.46644e-06	-2.07830e-07	5.40867e-08	-1.53743e-07	-1.80347e-06	2.65658e-07	-1.53781e-06	4.05799e-07	-6.45325e-08	3.41267e-07
15.753	1.10511e-06	-2.14946e-07	8.90161e-07	6.67751e-07	-3.51381e-08	6.32613e-07	3.75693e-07	-2.18526e-07	1.57167e-07	5.05173e-07	-3.41344e-07	1.63829e-07	6.79826e-07	7.86420e-07	1.46625e-06	-2.09272e-07	5.44620e-08	-1.54810e-07	-1.80384e-06	2.65713e-07	-1.53813e-06	4.01481e-07	-6.38458e-08	3.37635e-07
15.778	1.10024e-06	-2.14000e-07	8.86242e-07	6.66777e-07	-3.50869e-08	6.31690e-07	3.74056e-07	-2.17574e-07	1.56482e-07	5.03962e-07	-3.40526e-07	1.63436e-07	6.79473e-07	7.86577e-07	1.46605e-06	-2.10711e-07	5.48365e-08	-1.55875e-07	-1.80420e-06	2.65765e-07	-1.53843e-06	3.97151e-07	-6.31572e-08	3.33994e-07
15.802	1.09537e-06	-2.13052e-07	8.82317e-07	6.65803e-07	-3.50356e-08	6.30768e-07	3.72415e-07	-2.16619e-07	1.55795e-07	5.02746e-07	-3.39704e-07	1.63042e-07	6.79109e-07	7.86736e-07	1.46584e-06	-2.12147e-07	5.52101e-08	-1.56936e-07	-1.80453e-06	2.65814e-07	-1.53871e-06	3.92809e-07	-6.24667e-08	3.30342e-07
15.827	1.09049e-06	-2.12103e-07	8.78387e-07	6.64829e-07	-3.49843e-08	6.29845e-07	3.70770e-07	-2.15663e-07	1.55107e-07	5.01525e-07	-3.38879e-07	1.62646e-07	6.78734e-07	7.86897e-07	1.46563e-06	-2.13579e-07	5.55828e-08	-1.57996e-07	-1.80484e-06	2.65860e-07	-1.53898e-06	3.88456e-07	-6.17744e-08	3.26681e-07
15.852	1.08561e-06	-2.11153e-07	8.74452e-07	6.63855e-07	-3.49331e-08	6.28922e-07	3.69123e-07	-2.14705e-07	1.54418e-07	5.00299e-07	-3.38050e-07	1.62248e-07	6.78349e-07	7.87062e-07	1.46541e-06	-2.15007e-07	5.59546e-08	-1.59053e-07	-1.80513e-06	2.65902e-07	-1.53922e-06	3.84091e-07	-6.10803e-08	3.23010e-07
15.876	1.08071e-06	-2.10202e-07	8.70512e-07	6.62881e-07	-3.48818e-08	6.28000e-07	3.67473e-07	-2.13745e-07	1.53728e-07	4.99067e-07	-3.37218e-07	1.61849e-07	6.77953e-07	7.87228e-07	1.46518e-06	-2.16433e-07	5.63255e-08	-1.60107e-07	-1.80540e-06	2.65942e-07	-1.53945e-06	3.79714e-07	-6.03843e-08	3.19330e-07
15.901	1.07582e-06	-2.09249e-07	8.66568e-07	6.61908e-07	-3.48306e-08	6.27077e-07	3.65820e-07	-2.12783e-07	1.53037e-07	4.97830e-07	-3.36382e-07	1.61448e-07	6.77547e-07	7.87398e-07	1.46494e-06	-2.17855e-07	5.66956e-08	-1.61159e-07	-1.80564e-06	2.65978e-07	-1.53966e-06	3.75327e-07	-5.96866e-08	3.15640e-07
15.925	1.07091e-06	-2.08295e-07	8.62619e-07	6.60934e-07	-3.47794e-08	6.26155e-07	3.64164e-07	-2.11820e-07	1.52344e-07	4.96588e-07	-3.35543e-07	1.61045e-07	6.77131e-07	7.87569e-07	1.46470e-06	-2.19273e-07	5.70647e-08	-1.62208e-07	-1.80587e-06	2.66012e-07	-1.53986e-06	3.70928e-07	-5.89871e-08	3.11941e-07
15.950	1.06601e-06	-2.07341e-07	8.58665e-07	6.59961e-07	-3.47282e-08	6.25232e-07	3.62505e-07	-2.10855e-07	1.51650e-07	4.95341e-07	-3.34700e-07	1.60640e-07	6.76704e-07	7.87744e-07	1.46445e-06	-2.20688e-07	5.74330e-08	-1.63255e-07	-1.80608e-06	2.66042e-07	-1.54003e-06	3.66518e-07	-5.82858e-08	3.08232e-07
15.974	1.06109e-06	-2.06385e-07	8.54707e-07	6.58987e-07	-3.46769e-08	6.24311e-07	3.60843e-07	-2.09889e-07	1.50955e-07	4.94088e-07	-3.33854e-07	1.60234e-07	6.76267e-07	7.87920e-07	1.46419e-06	-2.22100e-07	5.78003e-08	-1.64299e-07	-1.80626e-06	2.66070e-07	-1.54019e-06	3.62098e-07	-5.75829e-08	3.04515e-07
15.999	1.05617e-06	-2.05428e-07	8.50745e-07	6.58015e-07	-3.46257e-08	6.23389e-07	3.59179e-07	-2.08921e-07	1.50258e-07	4.92831e-07	-3.33004e-07	1.59826e-07	6.75819e-07	7.88099e-07	1.46392e-06	-2.23508e-07	5.81667e-08	-1.65341e-07	-1.80643e-06	2.66094e-07	-1.54033e-06	3.57666e-07	-5.68782e-08	3.00788e-07
16.024	1.05125e-06	-2.04470e-07	8.46778e-07	6.57042e-07	-3.45746e-08	6.22467e-07	3.57512e-07	-2.07951e-07	1.49561e-07	4.91568e-07	-3.32151e-07	1.59417e-07	6.75362e-07	7.88281e-07	1.46364e-06	-2.24912e-07	5.85322e-08	-1.66380e-07	-1.80657e-06	2.66115e-07	-1.54046e-06	3.53224e-07	-5.61718e-08	2.97053e-07
16.048	1.04632e-06	-2.03512e-07	8.42807e-07	6.56070e-07	-3.45234e-08	6.21546e-07	3.55842e-07	-2.06979e-07	1.48862e-07	4.90301e-07	-3.31295e-07	1.59006e-07	6.74894e-07	7.88465e-07	1.46336e-06	-2.26313e-07	5.88968e-08	-1.67416e-07	-1.80670e-06	2.66134e-07	-1.54056e-06	3.48772e-07	-5.54638e-08	2.93308e-07
16.073	1.04138e-06	-2.02552e-07	8.38833e-07	6.55098e-07	-3.44723e-08	6.20625e-07	3.54169e-07	-2.06007e-07	1.48162e-07	4.89029e-07	-3.30435e-07	1.58593e-07	6.74417e-07	7.88651e-07	1.46307e-06	-2.27710e-07	5.92605e-08	-1.68450e-07	-1.80680e-06	2.66149e-07	-1.54065e-06	3.44309e-07	-5.47541e-08	2.89555e-07
16.097	1.03645e-06	-2.01591e-07	8.34854e-07	6.54126e-07	-3.44211e-08	6.19705e-07	3.52494e-07	-2.05032e-07	1.47462e-07	4.87752e-07	-3.29572e-07	1.58179e-07	6.73929e-07	7.88840e-07	1.46277e-06	-2.29104e-07	5.96233e-08	-1.69481e-07	-1.80688e-06	2.66161e-07	-1.54072e-06	3.39837e-07	-5.40428e-08	2.85794e-07
16.122	1.03150e-06	-2.00630e-07	8.30872e-07	6.53155e-07	-3.43700e-08	6.18785e-07	3.50816e-07	-2.04056e-07	1.46760e-07	4.86470e-07	-3.28706e-07	1.57764e-07	6.73431e-07	7.89030e-07	1.46246e-06	-2.30495e-07	5.99851e-08	-1.70510e-07	-1.80695e-06	2.66170e-07	-1.54078e-06	3.35354e-07	-5.33299e-08	2.82024e-07
16.146	1.02655e-06	-1.99667e-07	8.26886e-07	6.52184e-07	-3.43190e-08	6.17865e-07	3.49136e-07	-2.03079e-07	1.46057e-07	4.85183e-07	-3.27837e-07	1.57346e-07	6.72923e-07	7.89224e-07	1.46215e-06	-2.31881e-07	6.03460e-08	-1.71535e-07	-1.80699e-06	2.66177e-07	-1.54081e-06	3.30861e-07	-5.26154e-08	2.78245e-07
16.171	1.02160e-06	-1.98704e-07	8.22897e-07	6.51214e-07	-3.42679e-08	6.16946e-07	3.47453e-07	-2.02100e-07	1.45353e-07	4.83891e-07	-3.26964e-07	1.56927e-07	6.72406e-07	7.89419e-07	1.46182e-06	-2.33264e-07	6.07059e-08	-1.72559e-07	-1.80701e-06	2.66180e-07	-1.54083e-06	3.26358e-07	-5.18993e-08	2.74459e-07
16.196	1.01664e-06	-1.97740e-07	8.18904e-07	6.50244e-07	-3.42169e-08	6.16028e-07	3.45768e-07	-2.01120e-07	1.44648e-07	4.82595e-07	-3.26088e-07	1.56507e-07	6.71878e-07	7.89617e-07	1.46149e-06	-2.34644e-07	6.10649e-08	-1.73579e-07	-1.80701e-06	2.66180e-07	-1.54083e-06	3.21845e-07	-5.11817e-08	2.70664e-07
16.220	1.01168e-06	-1.96775e-07	8.14908e-07	6.49275e-07	-3.41659e-08	6.15109e-07	3.44081e-07	-2.00139e-07	1.43942e-07	4.81294e-07	-3.25209e-07	1.56085e-07	6.71341e-07	7.89817e-07	1.46116e-06	-2.36020e-07	6.14229e-08	-1.74597e-07	-1.80699e-06	2.66177e-07	-1.54082e-06	3.17323e-07	-5.04626e-08	2.66861e-07
16.245	1.00672e-06	-1.95809e-07	8.10909e-07	6.48307e-07	-3.41149e-08	6.14192e-07	3.42391e-07	-1.99156e-07	1.43235e-07	4.79988e-07	-3.24327e-07	1.55662e-07	6.70794e-07	7.90019e-07	1.46081e-06	-2.37392e-07	6.17801e-08	-1.75612e-07	-1.80695e-06	2.66171e-07	-1.54078e-06	3.12792e-07	-4.97420e-08	2.63050e-07
16.269	1.00175e-06	-1.94843e-07	8.06907e-07	6.47339e-07	-3.40640e-08	6.13275e-07	3.40699e-07	-1.98172e-07	1.42527e-07	4.78678e-07	-3.23441e-07	1.55237e-07	6.70237e-07	7.90223e-07	1.46046e-06	-2.38760e-07	6.21362e-08	-1.76624e-07	-1.80689e-06	2.66163e-07	-1.54073e-06	3.08251e-07	-4.90199e-08	2.59231e-07
16.294	9.96777e-07	-1.93876e-07	8.02902e-07	6.46371e-07	-3.40131e-08	6.12358e-07	3.39005e-07	-1.97186e-07	1.41819e-07	4.77363e-07	-3.22553e-07	1.54810e-07	6.69671e-07	7.90429e-07	1.46010e-06	-2.40125e-07	6.24914e-08	-1.77634e-07	-1.80681e-06	2.66151e-07	-1.54066e-06	3.03701e-07	-4.82964e-08	2.55405e-07
16.318	9.91802e-07	-1.92908e-07	7.98894e-07	6.45404e-07	-3.39622e-08	6.11442e-07	3.37308e-07	-1.96199e-07	1.41109e-07	4.76044e-07	-3.21662e-07	1.54382e-07	6.69094e-07	7.90638e-07	1.45973e-06	-2.41486e-07	6.28456e-08	-1.78641e-07	-1.80671e-06	2.66136e-07	-1.54058e-06	2.99143e-07	-4.75714e-08	2.51571e-07
16.343	9.86823e-07	-1.91939e-07	7.94883e-07	6.44438e-07	-3.39113e-08	6.10527e-07	3.35610e-07	-1.95211e-07	1.40399e-07	4.74720e-07	-3.20767e-07	1.53953e-07	6.68509e-07	7.90849e-07	1.45936e-06	-2.42844e-07	6.31989e-08	-1.79645e-07	-1.80659e-06	2.66119e-07	-1.54048e-06	2.94575e-07	-4.68450e-08	2.47730e-07
16.368	9.81840e-07	-1.90970e-07	7.90870e-07	6.43473e-07	-3.38605e-08	6.09612e-07	3.33909e-07	-1.94222e-07	1.39687e-07	4.73392e-07	-3.19870e-07	1.53522e-07	6.67914e-07	7.91061e-07	1.45898e-06	-2.44197e-07	6.35512e-08	-1.80646e-07	-1.80645e-06	2.66098e-07	-1.54036e-06	2.89998e-07	-4.61172e-08	2.43881e-07
16.392	9.76855e-07	-1.90001e-07	7.86854e-07	6.42508e-07	-3.38098e-08	6.08698e-07	3.32207e-07	-1.93232e-07	1.38975e-07	4.72059e-07	-3.18969e-07	1.53090e-07	6.67309e-07	7.91276e-07	1.45859e-06	-2.45547e-07	6.39025e-08	-1.81645e-07	-1.80629e-06	2.66074e-07	-1.54022e-06	2.85413e-07	-4.53881e-08	2.40025e-07
16.417	9.71867e-07	-1.89031e-07	7.82836e-07	6.41544e-07	-3.37590e-08	6.07785e-07	3.30502e-07	-1.92241e-07	1.38262e-07	4.70723e-07	-3.18066e-07	1.52657e-07	6.66695e-07	7.91493e-07	1.45819e-06	-2.46894e-07	6.42528e-08	-1.82641e-07	-1.80611e-06	2.66048e-07	-1.54007e-06	2.80820e-07	-4.46576e-08	2.36162e-07
16.441	9.66876e-07	-1.88060e-07	7.78816e-07	6.40581e-07	-3.37084e-08	6.06872e-07	3.28796e-07	-1.91248e-07	1.37548e-07	4.69381e-07	-3.17160e-07	1.52222e-07	6.66072e-07	7.91711e-07	1.45778e-06	-2.48236e-07	6.46022e-08	-1.83634e-07	-1.80591e-06	2.66018e-07	-1.53990e-06	2.76218e-07	-4.39257e-08	2.32292e-07
16.466	9.61882e-07	-1.87088e-07	7.74794e-07	6.39618e-07	-3.36577e-08	6.05960e-07	3.27088e-07	-1.90254e-07	1.36833e-07	4.68036e-07	-3.16250e-07	1.51785e-07	6.65439e-07	7.91932e-07	1.45737e-06	-2.49575e-07	6.49506e-08	-1.84624e-07	-1.80569e-06	2.65986e-07	-1.53971e-06	2.71608e-07	-4.31926e-08	2.28415e-07
16.490	9.56886e-07	-1.86117e-07	7.70769e-07	6.38657e-07	-3.36071e-08	6.05049e-07	3.25377e-07	-1.89260e-07	1.36118e-07	4.66686e-07	-3.15338e-07	1.51348e-07	6.64798e-07	7.92155e-07	1.45695e-06	-2.50909e-07	6.52979e-08	-1.85612e-07	-1.80545e-06	2.65951e-07	-1.53950e-06	2.66990e-07	-4.24582e-08	2.24531e-07
16.515	9.51888e-07	-1.85144e-07	7.66743e-07	6.37696e-07	-3.35565e-08	6.04139e-07	3.23665e-07	-1.88264e-07	1.35402e-07	4.65332e-07	-3.14424e-07	1.50909e-07	6.64146e-07	7.92379e-07	1.45653e-06	-2.52241e-07	6.56443e-08	-1.86596e-07	-1.80519e-06	2.65912e-07	-1.53928e-06	2.62364e-07	-4.17226e-08	2.20641e-07
16.540	9.46887e-07	-1.84172e-07	7.62715e-07	6.36736e-07	-3.35060e-08	6.03230e-07	3.21952e-07	-1.87267e-07	1.34685e-07	4.63974e-07	-3.13506e-07	1.50468e-07	6.63486e-07	7.92606e-07	1.45609e-06	-2.53568e-07	6.59897e-08	-1.87578e-07	-1.80491e-06	2.65871e-07	-1.53904e-06	2.57730e-07	-4.09857e-08	2.16744e-07
16.564	9.41884e-07	-1.83199e-07	7.58685e-07	6.35776e-07	-3.34555e-08	6.02321e-07	3.20236e-07	-1.86269e-07	1.33967e-07	4.62612e-07	-3.12586e-07	1.50026e-07	6.62817e-07	7.92834e-07	1.45565e-06	-2.54891e-07	6.63341e-08	-1.88557e-07	-1.80462e-06	2.65827e-07	-1.53879e-06	2.53088e-07	-4.02476e-08	2.12841e-07
16.589	9.36879e-07	-1.82225e-07	7.54654e-07	6.34818e-07	-3.34051e-08	6.01413e-07	3.18519e-07	-1.85271e-07	1.33249e-07	4.61246e-07	-3.11663e-07	1.49583e-07	6.62139e-07	7.93064e-07	1.45520e-06	-2.56211e-07	6.66775e-08	-1.89533e-07	-1.80430e-06	2.65780e-07	-1.53852e-06	2.48439e-07	-3.95083e-08	2.08931e-07
16.613	9.31873e-07	-1.81252e-07	7.50621e-07	6.33861e-07	-3.33547e-08	6.00506e-07	3.16801e-07	-1.84271e-07	1.32530e-07	4.59876e-07	-3.10737e-07	1.49139e-07	6.61451e-07	7.93296e-07	1.45475e-06	-2.57526e-07	6.70199e-08	-1.90506e-07	-1.80396e-06	2.65730e-07	-1.53823e-06	2.43783e-07	-3.87678e-08	2.05015e-07
16.638	9.26865e-07	-1.80277e-07	7.46587e-07	6.32904e-07	-3.33044e-08	5.99600e-07	3.15081e-07	-1.83270e-07	1.31810e-07	4.58502e-07	-3.09808e-07	1.48694e-07	6.60755e-07	7.93530e-07	1.45429e-06	-2.58838e-07	6.73613e-08	-1.91477e-07	-1.80360e-06	2.65677e-07	-1.53792e-06	2.39120e-07	-3.80262e-08	2.01093e-07
16.663	9.21855e-07	-1.79303e-07	7.42552e-07	6.31949e-07	-3.32541e-08	5.98695e-07	3.13359e-07	-1.82269e-07	1.31090e-07	4.57124e-07	-3.08877e-07	1.48247e-07	6.60050e-07	7.93766e-07	1.45382e-06	-2.60146e-07	6.77017e-08	-1.92444e-07	-1.80322e-06	2.65622e-07	-1.53760e-06	2.34449e-07	-3.72835e-08	1.97166e-07
16.687	9.16844e-07	-1.78328e-07	7.38516e-07	6.30994e-07	-3.32039e-08	5.97791e-07	3.11636e-07	-1.81267e-07	1.30369e-07	4.55742e-07	-3.07944e-07	1.47799e-07	6.59336e-07	7.94003e-07	1.45334e-06	-2.61450e-07	6.80410e-08	-1.93409e-07	-1.80282e-06	2.65563e-07	-1.53726e-06	2.29772e-07	-3.65396e-08	1.93232e-07
16.712	9.11832e-07	-1.77354e-07	7.34478e-07	6.30041e-07	-3.31537e-08	5.96887e-07	3.09912e-07	-1.80264e-07	1.29648e-07	4.54357e-07	-3.07008e-07	1.47349e-07	6.58614e-07	7.94242e-07	1.45286e-06	-2.62750e-07	6.83793e-08	-1.94371e-07	-1.80241e-06	2.65502e-07	-1.53690e-06	2.25087e-07	-3.57947e-08	1.89293e-07
16.736	9.06819e-07	-1.76378e-07	7.30440e-07	6.29088e-07	-3.31036e-08	5.95985e-07	3.08186e-07	-1.79260e-07	1.28926e-07	4.52967e-07	-3.06069e-07	1.46899e-07	6.57882e-07	7.94482e-07	1.45236e-06	-2.64046e-07	6.87166e-08	-1.95329e-07	-1.80197e-06	2.65437e-07	-1.53653e-06	2.20397e-07	-3.50487e-08	1.85348e-07
16.761	9.01805e-07	-1.75403e-07	7.26401e-07	6.28137e-07	-3.30535e-08	5.95083e-07	3.06459e-07	-1.78255e-07	1.28204e-07	4.51574e-07	-3.05127e-07	1.46447e-07	6.57142e-07	7.94725e-07	1.45187e-06	-2.65338e-07	6.90529e-08	-1.96285e-07	-1.80151e-06	2.65370e-07	-1.53614e-06	2.15699e-07	-3.43017e-08	1.81398e-07
16.785	8.96790e-07	-1.74428e-07	7.22362e-07	6.27187e-07	-3.30035e-08	5.94183e-07	3.04731e-07	-1.77250e-07	1.27481e-07	4.50178e-07	-3.04184e-07	1.45994e-07	6.56393e-07	7.94968e-07	1.45136e-06	-2.66626e-07	6.93882e-08	-1.97238e-07	-1.80104e-06	2.65300e-07	-1.53574e-06	2.10996e-07	-3.35537e-08	1.77442e-07
16.810	8.91774e-07	-1.73452e-07	7.18322e-07	6.26237e-07	-3.29536e-08	5.93284e-07	3.03001e-07	-1.76244e-07	1.26757e-07	4.48777e-07	-3.03237e-07	1.45540e-07	6.55636e-07	7.95214e-07	1.45085e-06	-2.67911e-07	6.97224e-08	-1.98188e-07	-1.80054e-06	2.65227e-07	-1.53532e-06	2.06286e-07	-3.28048e-08	1.73481e-07
16.835	8.86758e-07	-1.72477e-07	7.14281e-07	6.25289e-07	-3.29037e-08	5.92385e-07	3.01271e-07	-1.75238e-07	1.26033e-07	4.47373e-07	-3.02289e-07	1.45084e-07	6.54870e-07	7.95461e-07	1.45033e-06	-2.69191e-07	7.00555e-08	-1.99135e-07	-1.80003e-06	2.65152e-07	-1.53488e-06	2.01570e-07	-3.20548e-08	1.69515e-07
16.859	8.81742e-07	-1.71501e-07	7.10241e-07	6.24342e-07	-3.28538e-08	5.91488e-07	2.99539e-07	-1.74230e-07	1.25309e-07	4.45966e-07	-3.01338e-07	1.44628e-07	6.54096e-07	7.95709e-07	1.44981e-06	-2.70467e-07	7.03877e-08	-2.00079e-07	-1.79950e-06	2.65073e-07	-1.53442e-06	1.96848e-07	-3.13039e-08	1.65544e-07
16.884	8.76725e-07	-1.70525e-07	7.06200e-07	6.23395e-07	-3.28040e-08	5.90591e-07	2.97806e-07	-1.73223e-07	1.24584e-07	4.44555e-07	-3.00384e-07	1.44170e-07	6.53314e-07	7.95959e-07	1.44927e-06	-2.71739e-07	7.07188e-08	-2.01020e-07	-1.79894e-06	2.64992e-07	-1.53395e-06	1.92121e-07	-3.05521e-08	1.61568e-07
16.908	8.71708e-07	-1.69549e-07	7.02159e-07	6.22450e-07	-3.27543e-08	5.89696e-07	2.96073e-07	-1.72214e-07	1.23859e-07	4.43140e-07	-2.99429e-07	1.43712e-07	6.52523e-07	7.96211e-07	1.44873e-06	-2.73007e-07	7.10488e-08	-2.01959e-07	-1.79837e-06	2.64908e-07	-1.53347e-06	1.87387e-07	-2.97994e-08	1.57588e-07
16.933	8.66692e-07	-1.68574e-07	6.98118e-07	6.21507e-07	-3.27046e-08	5.88802e-07	2.94338e-07	-1.71205e-07	1.23133e-07	4.41723e-07	-2.98471e-07	1.43252e-07	6.51724e-07	7.96464e-07	1.44819e-06	-2.74272e-07	7.13778e-08	-2.02894e-07	-1.79778e-06	2.64821e-07	-1.53296e-06	1.82649e-07	-2.90459e-08	1.53603e-07
16.957	8.61675e-07	-1.67598e-07	6.94077e-07	6.20564e-07	-3.26550e-08	5.87909e-07	2.92603e-07	-1.70196e-07	1.22407e-07	4.40302e-07	-2.97511e-07	1.42791e-07	6.50916e-07	7.96718e-07	1.44763e-06	-2.75532e-07	7.17058e-08	-2.03826e-07	-1.79717e-06	2.64731e-07	-1.53244e-06	1.77905e-07	-2.82915e-08	1.49613e-07
16.982	8.56659e-07	-1.66622e-07	6.90037e-07	6.19622e-07	-3.26055e-08	5.87017e-07	2.90866e-07	-1.69186e-07	1.21680e-07	4.38877e-07	-2.96548e-07	1.42329e-07	6.50101e-07	7.96974e-07	1.44707e-06	-2.76788e-07	7.20326e-08	-2.04755e-07	-1.79655e-06	2.64638e-07	-1.53191e-06	1.73156e-07	-2.75362e-08	1.45620e-07
17.007	8.51644e-07	-1.65647e-07	6.85997e-07	6.18682e-07	-3.25560e-08	5.86126e-07	2.89129e-07	-1.68175e-07	1.20954e-07	4.37450e-07	-2.95583e-07	1.41866e-07	6.49277e-07	7.97231e-07	1.44651e-06	-2.78040e-07	7.23585e-08	-2.05681e-07	-1.79590e-06	2.64543e-07	-1.53136e-06	1.68402e-07	-2.67802e-08	1.41622e-07
17.031	8.46629e-07	-1.64671e-07	6.81958e-07	6.17743e-07	-3.25066e-08	5.85236e-07	2.87391e-07	-1.67164e-07	1.20227e-07	4.36019e-07	-2.94617e-07	1.41402e-07	6.48445e-07	7.97489e-07	1.44593e-06	-2.79288e-07	7.26832e-08	-2.06604e-07	-1.79523e-06	2.64445e-07	-1.53079e-06	1.63643e-07	-2.60234e-08	1.37619e-07
17.056	8.41615e-07	-1.63696e-07	6.77919e-07	6.16805e-07	-3.24572e-08	5.84348e-07	2.85653e-07	-1.66153e-07	1.19499e-07	4.34585e-07	-2.93648e-07	1.40937e-07	6.47606e-07	7.97749e-07	1.44535e-06	-2.80532e-07	7.30069e-08	-2.07525e-07	-1.79455e-06	2.64344e-07	-1.53020e-06	1.58879e-07	-2.52659e-08	1.33613e-07
17.080	8.36602e-07	-1.62721e-07	6.73881e-07	6.15868e-07	-3.24079e-08	5.83460e-07	2.83913e-07	-1.65142e-07	1.18772e-07	4.33148e-07	-2.92677e-07	1.40471e-07	6.46758e-07	7.98009e-07	1.44477e-06	-2.81771e-07	7.33296e-08	-2.08442e-07	-1.79385e-06	2.64241e-07	-1.52961e-06	1.54111e-07	-2.45076e-08	1.29603e-07
17.105	8.31590e-07	-1.61746e-07	6.69844e-07	6.14933e-07	-3.23587e-08	5.82574e-07	2.82174e-07	-1.64130e-07	1.18044e-07	4.31707e-07	-2.91703e-07	1.40004e-07	6.45902e-07	7.98272e-07	1.44417e-06	-2.83007e-07	7.36511e-08	-2.09356e-07	-1.79312e-06	2.64134e-07	-1.52899e-06	1.49339e-07	-2.37487e-08	1.25590e-07
17.129	8.26579e-07	-1.60772e-07	6.65807e-07	6.13998e-07	-3.23096e-08	5.81689e-07	2.80433e-07	-1.63117e-07	1.17316e-07	4.30264e-07	-2.90728e-07	1.39536e-07	6.45039e-07	7.98535e-07	1.44357e-06	-2.84238e-07	7.39716e-08	-2.10267e-07	-1.79238e-06	2.64025e-07	-1.52836e-06	1.44562e-07	-2.29890e-08	1.21573e-07
17.154	8.21569e-07	-1.59797e-07	6.61772e-07	6.13065e-07	-3.22605e-08	5.80805e-07	2.78692e-07	-1.62105e-07	1.16588e-07	4.28818e-07	-2.89751e-07	1.39067e-07	6.44168e-07	7.98799e-07	1.44297e-06	-2.85466e-07	7.42910e-08	-2.11175e-07	-1.79162e-06	2.63913e-07	-1.52771e-06	1.39781e-07	-2.22288e-08	1.17552e-07
17.179	8.16561e-07	-1.58823e-07	6.57738e-07	6.12134e-07	-3.22114e-08	5.79922e-07	2.76951e-07	-1.61092e-07	1.15859e-07	4.27369e-07	-2.88772e-07	1.38597e-07	6.43289e-07	7.99065e-07	1.44235e-06	-2.86689e-07	7.46093e-08	-2.12079e-07	-1.79085e-06	2.63799e-07	-1.52705e-06	1.34996e-07	-2.14678e-08	1.13528e-07
17.203	8.11555e-07	-1.57849e-07	6.53706e-07	6.11203e-07	-3.21625e-08	5.79041e-07	2.75210e-07	-1.60079e-07	1.15131e-07	4.25917e-07	-2.87791e-07	1.38126e-07	6.42402e-07	7.99331e-07	1.44173e-06	-2.87908e-07	7.49265e-08	-2.12981e-07	-1.79005e-06	2.63682e-07	-1.52637e-06	1.30207e-07	-2.07063e-08	1.09501e-07
17.228	8.06551e-07	-1.56876e-07	6.49675e-07	6.10274e-07	-3.21136e-08	5.78160e-07	2.73468e-07	-1.59066e-07	1.14402e-07	4.24462e-07	-2.86808e-07	1.37654e-07	6.41508e-07	7.99599e-07	1.44111e-06	-2.89123e-07	7.52427e-08	-2.13880e-07	-1.78924e-06	2.63562e-07	-1.52568e-06	1.25415e-07	-1.99442e-08	1.05471e-07
17.252	8.01548e-07	-1.55903e-07	6.45645e-07	6.09346e-07	-3.20647e-08	5.77281e-07	2.71725e-07	-1.58052e-07	1.13673e-07	4.23005e-07	-2.85823e-07	1.37182e-07	6.40607e-07	7.99868e-07	1.44047e-06	-2.90333e-07	7.55577e-08	-2.14775e-07	-1.78840e-06	2.63439e-07	-1.52497e-06	1.20619e-07	-1.91816e-08	1.01438e-07
17.277	7.96547e-07	-1.54930e-07	6.41617e-07	6.08420e-07	-3.20160e-08	5.76404e-07	2.69983e-07	-1.57039e-07	1.12944e-07	4.21545e-07	-2.84836e-07	1.36708e-07	6.39697e-07	8.00137e-07	1.43983e-06	-2.91540e-07	7.58717e-08	-2.15668e-07	-1.78755e-06	2.63314e-07	-1.52424e-06	1.15820e-07	-1.84184e-08	9.74020e-08
17.302	7.91549e-07	-1.53958e-07	6.37591e-07	6.07494e-07	-3.19673e-08	5.75527e-07	2.68240e-07	-1.56025e-07	1.12215e-07	4.20082e-07	-2.83848e-07	1.36234e-07	6.38781e-07	8.00408e-07	1.43919e-06	-2.92742e-07	7.61846e-08	-2.16557e-07	-1.78668e-06	2.63186e-07	-1.52350e-06	1.11018e-07	-1.76548e-08	9.33634e-08
17.326	7.86553e-07	-1.52987e-07	6.33567e-07	6.06570e-07	-3.19187e-08	5.74652e-07	2.66497e-07	-1.55011e-07	1.11486e-07	4.18616e-07	-2.82858e-07	1.35758e-07	6.37857e-07	8.00680e-07	1.43854e-06	-2.93940e-07	7.64963e-08	-2.17443e-07	-1.78580e-06	2.63055e-07	-1.52274e-06	1.06213e-07	-1.68906e-08	8.93224e-08
17.351	7.81560e-07	-1.52015e-07	6.29544e-07	6.05648e-07	-3.18701e-08	5.73778e-07	2.64754e-07	-1.53998e-07	1.10757e-07	4.17148e-07	-2.81866e-07	1.35282e-07	6.36926e-07	8.00952e-07	1.43788e-06	-2.95133e-07	7.68070e-08	-2.18326e-07	-1.78489e-06	2.62922e-07	-1.52197e-06	1.01405e-07	-1.61260e-08	8.52789e-08
17.375	7.76569e-07	-1.51045e-07	6.25524e-07	6.04727e-07	-3.18217e-08	5.72905e-07	2.63012e-07	-1.52984e-07	1.10028e-07	4.15678e-07	-2.80872e-07	1.34805e-07	6.35987e-07	8.01225e-07	1.43721e-06	-2.96323e-07	7.71166e-08	-2.19206e-07	-1.78397e-06	2.62786e-07	-1.52118e-06	9.65941e-08	-1.53609e-08	8.12331e-08
17.400	7.71581e-07	-1.50074e-07	6.21506e-07	6.03807e-07	-3.17733e-08	5.72034e-07	2.61269e-07	-1.51970e-07	1.09299e-07	4.14205e-07	-2.79877e-07	1.34328e-07	6.35041e-07	8.01500e-07	1.43654e-06	-2.97508e-07	7.74250e-08	-2.20083e-07	-1.78303e-06	2.62647e-07	-1.52038e-06	9.17808e-08	-1.45955e-08	7.71853e-08
17.424	7.66596e-07	-1.49105e-07	6.17491e-07	6.02888e-07	-3.17249e-08	5.71163e-07	2.59526e-07	-1.50956e-07	1.08570e-07	4.12729e-07	-2.78880e-07	1.33849e-07	6.34088e-07	8.01775e-07	1.43586e-06	-2.98689e-07	7.77324e-08	-2.20957e-07	-1.78207e-06	2.62506e-07	-1.51956e-06	8.69651e-08	-1.38297e-08	7.31354e-08
17.449	7.61613e-07	-1.48136e-07	6.13478e-07	6.01971e-07	-3.16767e-08	5.70294e-07	2.57783e-07	-1.49943e-07	1.07841e-07	4.11251e-07	-2.77881e-07	1.33370e-07	6.33129e-07	8.02050e-07	1.43518e-06	-2.99866e-07	7.80386e-08	-2.21827e-07	-1.78109e-06	2.62362e-07	-1.51873e-06	8.21471e-08	-1.30635e-08	6.90836e-08
17.474	7.56635e-07	-1.47167e-07	6.09467e-07	6.01055e-07	-3.16285e-08	5.69427e-07	2.56041e-07	-1.48929e-07	1.07112e-07	4.09771e-07	-2.76881e-07	1.32890e-07	6.32162e-07	8.02327e-07	1.43449e-06	-3.01038e-07	7.83437e-08	-2.22695e-07	-1.78010e-06	2.62216e-07	-1.51788e-06	7.73271e-08	-1.22970e-08	6.50301e-08
17.498	7.51659e-07	-1.46200e-07	6.05459e-07	6.00141e-07	-3.15804e-08	5.68561e-07	2.54298e-07	-1.47916e-07	1.06383e-07	4.08289e-07	-2.75879e-07	1.32409e-07	6.31188e-07	8.02604e-07	1.43379e-06	-3.02206e-07	7.86477e-08	-2.23559e-07	-1.77909e-06	2.62067e-07	-1.51702e-06	7.25052e-08	-1.15302e-08	6.09750e-08
17.523	7.46687e-07	-1.45232e-07	6.01454e-07	5.99228e-07	-3.15323e-08	5.67696e-07	2.52556e-07	-1.46902e-07	1.05654e-07	4.06804e-07	-2.74876e-07	1.31928e-07	6.30207e-07	8.02882e-07	1.43309e-06	-3.03370e-07	7.89505e-08	-2.24420e-07	-1.77806e-06	2.61915e-07	-1.51614e-06	6.76815e-08	-1.07631e-08	5.69184e-08
17.547	7.41718e-07	-1.44266e-07	5.97452e-07	5.98316e-07	-3.14843e-08	5.66832e-07	2.50815e-07	-1.45889e-07	1.04925e-07	4.05317e-07	-2.73872e-07	1.31446e-07	6.29219e-07	8.03160e-07	1.43238e-06	-3.04529e-07	7.92523e-08	-2.25277e-07	-1.77701e-06	2.61761e-07	-1.51525e-06	6.28563e-08	-9.99577e-09	5.28605e-08
17.572	7.36754e-07	-1.43300e-07	5.93453e-07	5.97406e-07	-3.14364e-08	5.65970e-07	2.49073e-07	-1.44876e-07	1.04197e-07	4.03828e-07	-2.72866e-07	1.30963e-07	6.28224e-07	8.03439e-07	1.43166e-06	-3.05685e-07	7.95529e-08	-2.26132e-07	-1.77595e-06	2.61604e-07	-1.51434e-06	5.80296e-08	-9.22820e-09	4.88014e-08
17.596	7.31793e-07	-1.42336e-07	5.89457e-07	5.96497e-07	-3.13886e-08	5.65109e-07	2.47332e-07	-1.43864e-07	1.03469e-07	4.02337e-07	-2.71858e-07	1.30479e-07	6.27223e-07	8.03718e-07	1.43094e-06	-3.06835e-07	7.98524e-08	-2.26983e-07	-1.77486e-06	2.61445e-07	-1.51342e-06	5.32016e-08	-8.46043e-09	4.47412e-08
17.621	7.26836e-07	-1.41371e-07	5.85465e-07	5.95590e-07	-3.13409e-08	5.64249e-07	2.45592e-07	-1.42851e-07	1.02740e-07	4.00844e-07	-2.70849e-07	1.29995e-07	6.26215e-07	8.03998e-07	1.43021e-06	-3.07982e-07	8.01507e-08	-2.27831e-07	-1.77376e-06	2.61283e-07	-1.51248e-06	4.83725e-08	-7.69248e-09	4.06801e-08
17.646	7.21884e-07	-1.40408e-07	5.81475e-07	5.94684e-07	-3.12932e-08	5.63391e-07	2.43852e-07	-1.41839e-07	1.02013e-07	3.99349e-07	-2.69839e-07	1.29510e-07	6.25201e-07	8.04279e-07	1.42948e-06	-3.09124e-07	8.04479e-08	-2.28676e-07	-1.77265e-06	2.61118e-07	-1.51153e-06	4.35425e-08	-6.92438e-09	3.66181e-08
17.670	7.16935e-07	-1.39446e-07	5.77490e-07	5.93780e-07	-3.12456e-08	5.62534e-07	2.42113e-07	-1.40828e-07	1.01285e-07	3.97853e-07	-2.68828e-07	1.29025e-07	6.24180e-07	8.04560e-07	1.42874e-06	-3.10261e-07	8.07440e-08	-2.29517e-07	-1.77151e-06	2.60951e-07	-1.51056e-06	3.87117e-08	-6.15615e-09	3.25555e-08
17.695	7.11991e-07	-1.38484e-07	5.73507e-07	5.92877e-07	-3.11981e-08	5.61678e-07	2.40374e-07	-1.39816e-07	1.00558e-07	3.96354e-07	-2.67815e-07	1.28539e-07	6.23152e-07	8.04841e-07	1.42799e-06	-3.11395e-07	8.10389e-08	-2.30356e-07	-1.77036e-06	2.60782e-07	-1.50958e-06	3.38802e-08	-5.38782e-09	2.84924e-08
17.719	7.07052e-07	-1.37523e-07	5.69529e-07	5.91975e-07	-3.11506e-08	5.60824e-07	2.38636e-07	-1.38805e-07	9.98306e-08	3.94853e-07	-2.66801e-07	1.28052e-07	6.22118e-07	8.05123e-07	1.42724e-06	-3.12524e-07	8.13327e-08	-2.31191e-07	-1.76920e-06	2.60610e-07	-1.50859e-06	2.90482e-08	-4.61942e-09	2.44288e-08
17.744	7.02118e-07	-1.36564e-07	5.65554e-07	5.91075e-07	-3.11033e-08	5.59971e-07	2.36899e-07	-1.37795e-07	9.91038e-08	3.93351e-07	-2.65786e-07	1.27565e-07	6.21078e-07	8.05405e-07	1.42648e-06	-3.13648e-07	8.16253e-08	-2.32023e-07	-1.76801e-06	2.60435e-07	-1.50758e-06	2.42160e-08	-3.85096e-09	2.03650e-08
17.768	6.97188e-07	-1.35605e-07	5.61583e-07	5.90176e-07	-3.10560e-08	5.59120e-07	2.35162e-07	-1.36785e-07	9.83774e-08	3.91847e-07	-2.64770e-07	1.27077e-07	6.20031e-07	8.05687e-07	1.42572e-06	-3.14768e-07	8.19168e-08	-2.32851e-07	-1.76681e-06	2.60258e-07	-1.50655e-06	1.93836e-08	-3.08249e-09	1.63011e-08
17.793	6.92264e-07	-1.34647e-07	5.57617e-07	5.89279e-07	-3.10088e-08	5.58270e-07	2.33427e-07	-1.35775e-07	9.76513e-08	3.90341e-07	-2.63752e-07	1.26589e-07	6.18978e-07	8.05970e-07	1.42495e-06	-3.15884e-07	8.22071e-08	-2.33676e-07	-1.76559e-06	2.60079e-07	-1.50551e-06	1.45512e-08	-2.31401e-09	1.22372e-08
17.818	6.87344e-07	-1.33690e-07	5.53654e-07	5.88383e-07	-3.09616e-08	5.57421e-07	2.31692e-07	-1.34766e-07	9.69256e-08	3.88834e-07	-2.62734e-07	1.26100e-07	6.17919e-07	8.06253e-07	1.42417e-06	-3.16995e-07	8.24963e-08	-2.34498e-07	-1.76436e-06	2.59897e-07	-1.50446e-06	9.71896e-09	-1.54557e-09	8.17340e-09
17.842	6.82430e-07	-1.32734e-07	5.49696e-07	5.87488e-07	-3.09145e-08	5.56574e-07	2.29958e-07	-1.33758e-07	9.62002e-08	3.87325e-07	-2.61714e-07	1.25611e-07	6.16853e-07	8.06536e-07	1.42339e-06	-3.18101e-07	8.27843e-08	-2.35317e-07	-1.76310e-06	2.59712e-07	-1.50339e-06	4.88708e-09	-7.77171e-10	4.10991e-09
17.867	6.77521e-07	-1.31780e-07	5.45742e-07	5.86595e-07	-3.08676e-08	5.55728e-07	2.28225e-07	-1.32750e-07	9.54753e-08	3.85815e-07	-2.60694e-07	1.25121e-07	6.15782e-07	8.06819e-07	1.42260e-06	-3.19204e-07	8.30711e-08	-2.36132e-07	-1.76184e-06	2.59525e-07	-1.50231e-06	5.56904e-11	-8.85621e-12	4.68342e-11
17.891	6.72618e-07	-1.30826e-07	5.41792e-07	5.85704e-07	-3.08206e-08	5.54883e-07	2.26493e-07	-1.31742e-07	9.47508e-08	3.84303e-07	-2.59672e-07	1.24631e-07	6.14705e-07	8.07103e-07	1.42181e-06	-3.20301e-07	8.33568e-08	-2.36945e-07	-1.76055e-06	2.59336e-07	-1.50121e-06	-4.77503e-09	7.59354e-10	-4.01568e-09
17.916	6.67721e-07	-1.29873e-07	5.37847e-07	5.84814e-07	-3.07738e-08	5.54040e-07	2.24763e-07	-1.30736e-07	9.40268e-08	3.82790e-07	-2.58650e-07	1.24140e-07	6.13621e-07	8.07386e-07	1.42101e-06	-3.21395e-07	8.36413e-08	-2.37753e-07	-1.75925e-06	2.59144e-07	-1.50011e-06	-9.60494e-09	1.52743e-09	-8.07750e-09
17.940	6.62829e-07	-1.28922e-07	5.33907e-07	5.83925e-07	-3.07270e-08	5.53198e-07	2.23033e-07	-1.29730e-07	9.33033e-08	3.81275e-07	-2.57627e-07	1.23649e-07	6.12532e-07	8.07670e-07	1.42020e-06	-3.22483e-07	8.39247e-08	-2.38559e-07	-1.75793e-06	2.58950e-07	-1.49898e-06	-1.44339e-08	2.29535e-09	-1.21385e-08
17.965	6.57943e-07	-1.27972e-07	5.29972e-07	5.83038e-07	-3.06804e-08	5.52357e-07	2.21305e-07	-1.28724e-07	9.25802e-08	3.79759e-07	-2.56602e-07	1.23157e-07	6.11437e-07	8.07953e-07	1.41939e-06	-3.23568e-07	8.42068e-08	-2.39361e-07	-1.75660e-06	2.58754e-07	-1.49784e-06	-1.92616e-08	3.06309e-09	-1.61985e-08
17.990	6.53064e-07	-1.27023e-07	5.26041e-07	5.82152e-07	-3.06338e-08	5.51518e-07	2.19577e-07	-1.27720e-07	9.18577e-08	3.78242e-07	-2.55577e-07	1.22665e-07	6.10336e-07	8.08236e-07	1.41857e-06	-3.24647e-07	8.44878e-08	-2.40159e-07	-1.75525e-06	2.58555e-07	-1.49669e-06	-2.40881e-08	3.83062e-09	-2.02574e-08
18.014	6.48190e-07	-1.26075e-07	5.22116e-07	5.81268e-07	-3.05872e-08	5.50681e-07	2.17852e-07	-1.26716e-07	9.11357e-08	3.76724e-07	-2.54551e-07	1.22173e-07	6.09229e-07	8.08520e-07	1.41775e-06	-3.25723e-07	8.47677e-08	-2.40955e-07	-1.75388e-06	2.58354e-07	-1.49553e-06	-2.89130e-08	4.59792e-09	-2.43151e-08
18.039	6.43323e-07	-1.25128e-07	5.18195e-07	5.80385e-07	-3.05408e-08	5.49844e-07	2.16127e-07	-1.25713e-07	9.04142e-08	3.75205e-07	-2.53525e-07	1.21680e-07	6.08117e-07	8.08803e-07	1.41692e-06	-3.26793e-07	8.50463e-08	-2.41747e-07	-1.75250e-06	2.58150e-07	-1.49435e-06	-3.37364e-08	5.36495e-09	-2.83714e-08
18.063	6.38463e-07	-1.24183e-07	5.14280e-07	5.79504e-07	-3.04944e-08	5.49009e-07	2.14404e-07	-1.24711e-07	8.96934e-08	3.73684e-07	-2.52497e-07	1.21187e-07	6.06999e-07	8.09086e-07	1.41609e-06	-3.27859e-07	8.53237e-08	-2.42536e-07	-1.75110e-06	2.57944e-07	-1.49316e-06	-3.85579e-08	6.13170e-09	-3.24262e-08
18.088	6.33609e-07	-1.23239e-07	5.10371e-07	5.78624e-07	-3.04481e-08	5.48176e-07	2.12682e-07	-1.23709e-07	8.89732e-08	3.72163e-07	-2.51469e-07	1.20693e-07	6.05875e-07	8.09369e-07	1.41524e-06	-3.28921e-07	8.56000e-08	-2.43321e-07	-1.74969e-06	2.57736e-07	-1.49195e-06	-4.33774e-08	6.89813e-09	-3.64793e-08
18.113	6.28762e-07	-1.22296e-07	5.06467e-07	5.77746e-07	-3.04019e-08	5.47344e-07	2.10962e-07	-1.22709e-07	8.82535e-08	3.70640e-07	-2.50440e-07	1.20200e-07	6.04746e-07	8.09652e-07	1.41440e-06	-3.29978e-07	8.58751e-08	-2.44103e-07	-1.74825e-06	2.57525e-07	-1.49073e-06	-4.81949e-08	7.66422e-09	-4.05306e-08
18.137	6.23922e-07	-1.21354e-07	5.02568e-07	5.76869e-07	-3.03557e-08	5.46513e-07	2.09243e-07	-1.21709e-07	8.75346e-08	3.69117e-07	-2.49411e-07	1.19706e-07	6.03612e-07	8.09935e-07	1.41355e-06	-3.31030e-07	8.61489e-08	-2.44881e-07	-1.74681e-06	2.57312e-07	-1.48950e-06	-5.30100e-08	8.42995e-09	-4.45800e-08
18.162	6.19089e-07	-1.20414e-07	4.98675e-07	5.75993e-07	-3.03097e-08	5.45684e-07	2.07526e-07	-1.20710e-07	8.68163e-08	3.67592e-07	-2.48381e-07	1.19211e-07	6.02472e-07	8.10217e-07	1.41269e-06	-3.32078e-07	8.64216e-08	-2.45656e-07	-1.74535e-06	2.57097e-07	-1.48825e-06	-5.78226e-08	9.19529e-09	-4.86273e-08
18.186	6.14264e-07	-1.19476e-07	4.94788e-07	5.75119e-07	-3.02637e-08	5.44856e-07	2.05811e-07	-1.19712e-07	8.60986e-08	3.66067e-07	-2.47350e-07	1.18717e-07	6.01327e-07	8.10499e-07	1.41183e-06	-3.33121e-07	8.66931e-08	-2.46428e-07	-1.74387e-06	2.56879e-07	-1.48699e-06	-6.26326e-08	9.96020e-09	-5.26724e-08
18.211	6.09445e-07	-1.18539e-07	4.90907e-07	5.74247e-07	-3.02178e-08	5.44029e-07	2.04097e-07	-1.18716e-07	8.53817e-08	3.64541e-07	-2.46319e-07	1.18222e-07	6.00177e-07	8.10780e-07	1.41096e-06	-3.34160e-07	8.69634e-08	-2.47196e-07	-1.74238e-06	2.56659e-07	-1.48572e-06	-6.74399e-08	1.07247e-08	-5.67152e-08
18.235	6.04634e-07	-1.17603e-07	4.87031e-07	5.73376e-07	-3.01719e-08	5.43204e-07	2.02385e-07	-1.17720e-07	8.46655e-08	3.63015e-07	-2.45288e-07	1.17727e-07	5.99022e-07	8.11061e-07	1.41008e-06	-3.35194e-07	8.72325e-08	-2.47961e-07	-1.74087e-06	2.56437e-07	-1.48443e-06	-7.22442e-08	1.14887e-08	-6.07555e-08
18.260	5.99831e-07	-1.16669e-07	4.83162e-07	5.72506e-07	-3.01262e-08	5.42380e-07	2.00675e-07	-1.16725e-07	8.39501e-08	3.61487e-07	-2.44256e-07	1.17231e-07	5.97861e-07	8.11342e-07	1.40920e-06	-3.36223e-07	8.75003e-08	-2.48723e-07	-1.73934e-06	2.56212e-07	-1.48313e-06	-7.70453e-08	1.22522e-08	-6.47931e-08
18.285	5.95035e-07	-1.15736e-07	4.79299e-07	5.71638e-07	-3.00805e-08	5.41558e-07	1.98967e-07	-1.15731e-07	8.32355e-08	3.59959e-07	-2.43223e-07	1.16736e-07	5.96695e-07	8.11622e-07	1.40832e-06	-3.37248e-07	8.77670e-08	-2.49481e-07	-1.73781e-06	2.55986e-07	-1.48182e-06	-8.18432e-08	1.30152e-08	-6.88280e-08
18.309	5.90247e-07	-1.14805e-07	4.75443e-07	5.70772e-07	-3.00349e-08	5.40737e-07	1.97260e-07	-1.14739e-07	8.25216e-08	3.58431e-07	-2.42191e-07	1.16240e-07	5.95525e-07	8.11902e-07	1.40743e-06	-3.38268e-07	8.80324e-08	-2.50235e-07	-1.73625e-06	2.55757e-07	-1.48050e-06	-8.66376e-08	1.37776e-08	-7.28600e-08
18.334	5.85467e-07	-1.13875e-07	4.71593e-07	5.69907e-07	-2.99894e-08	5.39917e-07	1.95556e-07	-1.13747e-07	8.18086e-08	3.56902e-07	-2.41157e-07	1.15744e-07	5.94349e-07	8.12181e-07	1.40653e-06	-3.39283e-07	8.82967e-08	-2.50986e-07	-1.73468e-06	2.55526e-07	-1.47916e-06	-9.14283e-08	1.45395e-08	-7.68889e-08
18.358	5.80696e-07	-1.12947e-07	4.67749e-07	5.69043e-07	-2.99439e-08	5.39099e-07	1.93854e-07	-1.12757e-07	8.10964e-08	3.55372e-07	-2.40124e-07	1.15248e-07	5.93169e-07	8.12459e-07	1.40563e-06	-3.40294e-07	8.85597e-08	-2.51734e-07	-1.73310e-06	2.55292e-07	-1.47781e-06	-9.62153e-08	1.53007e-08	-8.09146e-08
18.383	5.75932e-07	-1.12020e-07	4.63912e-07	5.68181e-07	-2.98986e-08	5.38282e-07	1.92153e-07	-1.11768e-07	8.03850e-08	3.53842e-07	-2.39090e-07	1.14752e-07	5.91984e-07	8.12737e-07	1.40472e-06	-3.41299e-07	8.88215e-08	-2.52478e-07	-1.73150e-06	2.55057e-07	-1.47644e-06	-1.00998e-07	1.60613e-08	-8.49370e-08
18.407	5.71177e-07	-1.11095e-07	4.60082e-07	5.67320e-07	-2.98533e-08	5.37467e-07	1.90455e-07	-1.10780e-07	7.96745e-08	3.52312e-07	-2.38056e-07	1.14256e-07	5.90794e-07	8.13015e-07	1.40381e-06	-3.42301e-07	8.90821e-08	-2.53219e-07	-1.72989e-06	2.54819e-07	-1.47507e-06	-1.05777e-07	1.68213e-08	-8.89560e-08
18.432	5.66431e-07	-1.10172e-07	4.56259e-07	5.66461e-07	-2.98081e-08	5.36653e-07	1.88759e-07	-1.09794e-07	7.89649e-08	3.50782e-07	-2.37022e-07	1.13759e-07	5.89599e-07	8.13291e-07	1.40289e-06	-3.43297e-07	8.93414e-08	-2.53956e-07	-1.72826e-06	2.54579e-07	-1.47368e-06	-1.10552e-07	1.75806e-08	-9.29713e-08
18.457	5.61693e-07	-1.09251e-07	4.52442e-07	5.65603e-07	-2.97629e-08	5.35840e-07	1.87065e-07	-1.08808e-07	7.82563e-08	3.49251e-07	-2.35988e-07	1.13263e-07	5.88399e-07	8.13567e-07	1.40197e-06	-3.44289e-07	8.95995e-08	-2.54690e-07	-1.72661e-06	2.54337e-07	-1.47228e-06	-1.15322e-07	1.83392e-08	-9.69829e-08
18.481	5.56964e-07	-1.08331e-07	4.48633e-07	5.64747e-07	-2.97179e-08	5.35029e-07	1.85373e-07	-1.07824e-07	7.75486e-08	3.47720e-07	-2.34953e-07	1.12767e-07	5.87196e-07	8.13842e-07	1.40104e-06	-3.45276e-07	8.98564e-08	-2.55420e-07	-1.72496e-06	2.54093e-07	-1.47086e-06	-1.20088e-07	1.90970e-08	-1.00991e-07
18.506	5.52244e-07	-1.07413e-07	4.44831e-07	5.63892e-07	-2.96729e-08	5.34219e-07	1.83683e-07	-1.06842e-07	7.68418e-08	3.46189e-07	-2.33919e-07	1.12270e-07	5.85987e-07	8.14116e-07	1.40010e-06	-3.46259e-07	9.01121e-08	-2.56147e-07	-1.72328e-06	2.53846e-07	-1.46944e-06	-1.24849e-07	1.98541e-08	-1.04994e-07
18.530	5.47532e-07	-1.06496e-07	4.41036e-07	5.63039e-07	-2.96280e-08	5.33411e-07	1.81996e-07	-1.05860e-07	7.61360e-08	3.44657e-07	-2.32884e-07	1.11773e-07	5.84774e-07	8.14389e-07	1.39916e-06	-3.47236e-07	9.03665e-08	-2.56870e-07	-1.72160e-06	2.53598e-07	-1.46800e-06	-1.29604e-07	2.06104e-08	-1.08994e-07
18.555	5.42831e-07	-1.05582e-07	4.37249e-07	5.62187e-07	-2.95831e-08	5.32604e-07	1.80312e-07	-1.04880e-07	7.54313e-08	3.43126e-07	-2.31849e-07	1.11277e-07	5.83557e-07	8.14661e-07	1.39822e-06	-3.48209e-07	9.06196e-08	-2.57589e-07	-1.71990e-06	2.53347e-07	-1.46655e-06	-1.34355e-07	2.13659e-08	-1.12989e-07
18.579	5.38138e-07	-1.04669e-07	4.33469e-07	5.61336e-07	-2.95384e-08	5.31798e-07	1.78629e-07	-1.03902e-07	7.47275e-08	3.41595e-07	-2.30815e-07	1.10780e-07	5.82335e-07	8.14933e-07	1.39727e-06	-3.49177e-07	9.08716e-08	-2.58305e-07	-1.71818e-06	2.53095e-07	-1.46509e-06	-1.39101e-07	2.21206e-08	-1.16980e-07
18.604	5.33455e-07	-1.03758e-07	4.29696e-07	5.60487e-07	-2.94937e-08	5.30994e-07	1.76950e-07	-1.02925e-07	7.40248e-08	3.40064e-07	-2.29780e-07	1.10284e-07	5.81109e-07	8.15203e-07	1.39631e-06	-3.50140e-07	9.11223e-08	-2.59018e-07	-1.71645e-06	2.52840e-07	-1.46361e-06	-1.43841e-07	2.28744e-08	-1.20966e-07
18.629	5.28781e-07	-1.02849e-07	4.25932e-07	5.59640e-07	-2.94491e-08	5.30191e-07	1.75272e-07	-1.01949e-07	7.33232e-08	3.38533e-07	-2.28745e-07	1.09787e-07	5.79879e-07	8.15473e-07	1.39535e-06	-3.51099e-07	9.13717e-08	-2.59727e-07	-1.71471e-06	2.52583e-07	-1.46212e-06	-1.48575e-07	2.36272e-08	-1.24948e-07
18.653	5.24117e-07	-1.01942e-07	4.22175e-07	5.58794e-07	-2.94046e-08	5.29389e-07	1.73598e-07	-1.00975e-07	7.26226e-08	3.37002e-07	-2.27711e-07	1.09291e-07	5.78645e-07	8.15741e-07	1.39439e-06	-3.52052e-07	9.16199e-08	-2.60433e-07	-1.71295e-06	2.52324e-07	-1.46063e-06	-1.53304e-07	2.43792e-08	-1.28924e-07
18.678	5.19463e-07	-1.01037e-07	4.18426e-07	5.57949e-07	-2.93602e-08	5.28589e-07	1.71926e-07	-1.00003e-07	7.19232e-08	3.35471e-07	-2.26677e-07	1.08794e-07	5.77407e-07	8.16008e-07	1.39342e-06	-3.53001e-07	9.18668e-08	-2.61134e-07	-1.71118e-06	2.52063e-07	-1.45912e-06	-1.58026e-07	2.51302e-08	-1.32896e-07
18.702	5.14819e-07	-1.00133e-07	4.14685e-07	5.57106e-07	-2.93158e-08	5.27790e-07	1.70257e-07	-9.90317e-08	7.12248e-08	3.33941e-07	-2.25643e-07	1.08298e-07	5.76164e-07	8.16274e-07	1.39244e-06	-3.53945e-07	9.21125e-08	-2.61833e-07	-1.70939e-06	2.51800e-07	-1.45759e-06	-1.62743e-07	2.58803e-08	-1.36863e-07
18.727	5.10185e-07	-9.92321e-08	4.10952e-07	5.56264e-07	-2.92715e-08	5.26993e-07	1.68590e-07	-9.80624e-08	7.05277e-08	3.32410e-07	-2.24609e-07	1.07802e-07	5.74918e-07	8.16539e-07	1.39146e-06	-3.54884e-07	9.23569e-08	-2.62528e-07	-1.70759e-06	2.51535e-07	-1.45606e-06	-1.67453e-07	2.66294e-08	-1.40824e-07
18.751	5.05561e-07	-9.83328e-08	4.07228e-07	5.55424e-07	-2.92273e-08	5.26197e-07	1.66926e-07	-9.70946e-08	6.98317e-08	3.30881e-07	-2.23575e-07	1.07306e-07	5.73668e-07	8.16803e-07	1.39047e-06	-3.55819e-07	9.26001e-08	-2.63219e-07	-1.70578e-06	2.51268e-07	-1.45451e-06	-1.72157e-07	2.73774e-08	-1.44780e-07
18.776	5.00947e-07	-9.74354e-08	4.03512e-07	5.54585e-07	-2.91831e-08	5.25402e-07	1.65265e-07	-9.61285e-08	6.91368e-08	3.29351e-07	-2.22542e-07	1.06810e-07	5.72414e-07	8.17066e-07	1.38948e-06	-3.56748e-07	9.28419e-08	-2.63906e-07	-1.70396e-06	2.51000e-07	-1.45296e-06	-1.76854e-07	2.81244e-08	-1.48730e-07
18.801	4.96344e-07	-9.65401e-08	3.99804e-07	5.53748e-07	-2.91391e-08	5.24609e-07	1.63607e-07	-9.51641e-08	6.84432e-08	3.27823e-07	-2.21509e-07	1.06314e-07	5.71156e-07	8.17327e-07	1.38848e-06	-3.57673e-07	9.30826e-08	-2.64590e-07	-1.70212e-06	2.50729e-07	-1.45139e-06	-1.81545e-07	2.88703e-08	-1.52674e-07
18.825	4.91751e-07	-9.56468e-08	3.96104e-07	5.52912e-07	-2.90951e-08	5.23817e-07	1.61952e-07	-9.42014e-08	6.77508e-08	3.26294e-07	-2.20476e-07	1.05818e-07	5.69895e-07	8.17587e-07	1.38748e-06	-3.58593e-07	9.33219e-08	-2.65271e-07	-1.70026e-06	2.50456e-07	-1.44981e-06	-1.86228e-07	2.96151e-08	-1.56613e-07
18.850	4.87169e-07	-9.47556e-08	3.92414e-07	5.52077e-07	-2.90512e-08	5.23026e-07	1.60300e-07	-9.32405e-08	6.70597e-08	3.24767e-07	-2.19444e-07	1.05323e-07	5.68629e-07	8.17845e-07	1.38647e-06	-3.59507e-07	9.35600e-08	-2.65947e-07	-1.69840e-06	2.50181e-07	-1.44822e-06	-1.90905e-07	3.03588e-08	-1.60546e-07
18.874	4.82598e-07	-9.38666e-08	3.88732e-07	5.51244e-07	-2.90073e-08	5.22237e-07	1.58651e-07	-9.22813e-08	6.63698e-08	3.23240e-07	-2.18412e-07	1.04828e-07	5.67361e-07	8.18102e-07	1.38546e-06	-3.60417e-07	9.37968e-08	-2.66620e-07	-1.69652e-06	2.49904e-07	-1.44662e-06	-1.95574e-07	3.11013e-08	-1.64473e-07
18.899	4.78038e-07	-9.29796e-08	3.85059e-07	5.50413e-07	-2.89636e-08	5.21449e-07	1.57005e-07	-9.13239e-08	6.56813e-08	3.21713e-07	-2.17381e-07	1.04333e-07	5.66088e-07	8.18358e-07	1.38445e-06	-3.61322e-07	9.40323e-08	-2.67290e-07	-1.69463e-06	2.49625e-07	-1.44500e-06	-2.00236e-07	3.18426e-08	-1.68393e-07
18.924	4.73489e-07	-9.20948e-08	3.81394e-07	5.49583e-07	-2.89199e-08	5.20663e-07	1.55362e-07	-9.03683e-08	6.49940e-08	3.20188e-07	-2.16350e-07	1.03838e-07	5.64812e-07	8.18612e-07	1.38342e-06	-3.62222e-07	9.42665e-08	-2.67956e-07	-1.69272e-06	2.49345e-07	-1.44338e-06	-2.04890e-07	3.25828e-08	-1.72307e-07
18.948	4.68951e-07	-9.12122e-08	3.77739e-07	5.48754e-07	-2.88763e-08	5.19878e-07	1.53723e-07	-8.94146e-08	6.43081e-08	3.18663e-07	-2.15320e-07	1.03343e-07	5.63533e-07	8.18864e-07	1.38240e-06	-3.63117e-07	9.44995e-08	-2.68618e-07	-1.69080e-06	2.49062e-07	-1.44174e-06	-2.09536e-07	3.33217e-08	-1.76215e-07
18.973	4.64425e-07	-9.03318e-08	3.74093e-07	5.47927e-07	-2.88328e-08	5.19094e-07	1.52086e-07	-8.84627e-08	6.36235e-08	3.17139e-07	-2.14290e-07	1.02849e-07	5.62251e-07	8.19115e-07	1.38137e-06	-3.64008e-07	9.47311e-08	-2.69276e-07	-1.68887e-06	2.48778e-07	-1.44010e-06	-2.14175e-07	3.40593e-08	-1.80115e-07
18.997	4.59910e-07	-8.94536e-08	3.70456e-07	5.47101e-07	-2.87893e-08	5.18312e-07	1.50453e-07	-8.75128e-08	6.29403e-08	3.15616e-07	-2.13261e-07	1.02355e-07	5.60965e-07	8.19365e-07	1.38033e-06	-3.64893e-07	9.49615e-08	-2.69931e-07	-1.68693e-06	2.48492e-07	-1.43844e-06	-2.18805e-07	3.47957e-08	-1.84010e-07
19.022	4.55406e-07	-8.85776e-08	3.66829e-07	5.46277e-07	-2.87459e-08	5.17531e-07	1.48823e-07	-8.65648e-08	6.22585e-08	3.14094e-07	-2.12232e-07	1.01862e-07	5.59676e-07	8.19613e-07	1.37929e-06	-3.65773e-07	9.51906e-08	-2.70582e-07	-1.68498e-06	2.48204e-07	-1.43677e-06	-2.23427e-07	3.55307e-08	-1.87897e-07
19.046	4.50915e-07	-8.77040e-08	3.63211e-07	5.45454e-07	-2.87026e-08	5.16751e-07	1.47197e-07	-8.56187e-08	6.15780e-08	3.12573e-07	-2.11205e-07	1.01368e-07	5.58383e-07	8.19859e-07	1.37824e-06	-3.66648e-07	9.54183e-08	-2.71230e-07	-1.68301e-06	2.47914e-07	-1.43509e-06	-2.28041e-07	3.62644e-08	-1.91777e-07
19.071	4.46435e-07	-8.68326e-08	3.59602e-07	5.44632e-07	-2.86594e-08	5.15973e-07	1.45574e-07	-8.46747e-08	6.08991e-08	3.11053e-07	-2.10178e-07	1.00875e-07	5.57088e-07	8.20103e-07	1.37719e-06	-3.67518e-07	9.56448e-08	-2.71874e-07	-1.68103e-06	2.47622e-07	-1.43341e-06	-2.32646e-07	3.69967e-08	-1.95649e-07
19.096	4.41966e-07	-8.59636e-08	3.56003e-07	5.43812e-07	-2.86163e-08	5.15196e-07	1.43954e-07	-8.37326e-08	6.02215e-08	3.09534e-07	-2.09151e-07	1.00383e-07	5.55790e-07	8.20346e-07	1.37614e-06	-3.68384e-07	9.58700e-08	-2.72514e-07	-1.67903e-06	2.47328e-07	-1.43171e-06	-2.37243e-07	3.77277e-08	-1.99515e-07
19.120	4.37510e-07	-8.50969e-08	3.52414e-07	5.42994e-07	-2.85732e-08	5.14421e-07	1.42338e-07	-8.27926e-08	5.95455e-08	3.08016e-07	-2.08126e-07	9.98906e-08	5.54488e-07	8.20586e-07	1.37507e-06	-3.69244e-07	9.60939e-08	-2.73150e-07	-1.67703e-06	2.47033e-07	-1.43000e-06	-2.41830e-07	3.84572e-08	-2.03373e-07
19.145	4.33067e-07	-8.42325e-08	3.48834e-07	5.42177e-07	-2.85302e-08	5.13646e-07	1.40726e-07	-8.18547e-08	5.88709e-08	3.06500e-07	-2.07101e-07	9.93988e-08	5.53184e-07	8.20825e-07	1.37401e-06	-3.70099e-07	9.63164e-08	-2.73783e-07	-1.67501e-06	2.46736e-07	-1.42828e-06	-2.46408e-07	3.91853e-08	-2.07223e-07
19.169	4.28635e-07	-8.33706e-08	3.45265e-07	5.41361e-07	-2.84873e-08	5.12874e-07	1.39117e-07	-8.09188e-08	5.81978e-08	3.04985e-07	-2.06077e-07	9.89074e-08	5.51877e-07	8.21062e-07	1.37294e-06	-3.70949e-07	9.65377e-08	-2.74411e-07	-1.67298e-06	2.46437e-07	-1.42655e-06	-2.50978e-07	3.99119e-08	-2.11066e-07
19.194	4.24216e-07	-8.25110e-08	3.41705e-07	5.40547e-07	-2.84444e-08	5.12102e-07	1.37511e-07	-7.99851e-08	5.75263e-08	3.03471e-07	-2.05054e-07	9.84164e-08	5.50567e-07	8.21298e-07	1.37186e-06	-3.71794e-07	9.67576e-08	-2.75037e-07	-1.67094e-06	2.46136e-07	-1.42481e-06	-2.55537e-07	4.06370e-08	-2.14900e-07
19.218	4.19809e-07	-8.16540e-08	3.38155e-07	5.39734e-07	-2.84016e-08	5.11332e-07	1.35910e-07	-7.90536e-08	5.68563e-08	3.01958e-07	-2.04032e-07	9.79259e-08	5.49254e-07	8.21531e-07	1.37078e-06	-3.72634e-07	9.69762e-08	-2.75658e-07	-1.66889e-06	2.45834e-07	-1.42306e-06	-2.60087e-07	4.13606e-08	-2.18727e-07
19.243	4.15415e-07	-8.07993e-08	3.34616e-07	5.38922e-07	-2.83589e-08	5.10563e-07	1.34312e-07	-7.81242e-08	5.61879e-08	3.00447e-07	-2.03011e-07	9.74359e-08	5.47938e-07	8.21762e-07	1.36970e-06	-3.73469e-07	9.71935e-08	-2.76276e-07	-1.66683e-06	2.45530e-07	-1.42130e-06	-2.64628e-07	4.20827e-08	-2.22545e-07
19.268	4.11034e-07	-7.99472e-08	3.31087e-07	5.38112e-07	-2.83163e-08	5.09796e-07	1.32718e-07	-7.71970e-08	5.55211e-08	2.98937e-07	-2.01991e-07	9.69463e-08	5.46620e-07	8.21991e-07	1.36861e-06	-3.74299e-07	9.74094e-08	-2.76890e-07	-1.66475e-06	2.45224e-07	-1.41953e-06	-2.69159e-07	4.28031e-08	-2.26355e-07
19.292	4.06666e-07	-7.90975e-08	3.27568e-07	5.37304e-07	-2.82738e-08	5.09030e-07	1.31128e-07	-7.62721e-08	5.48559e-08	2.97429e-07	-2.00972e-07	9.64572e-08	5.45300e-07	8.22218e-07	1.36752e-06	-3.75124e-07	9.76241e-08	-2.77500e-07	-1.66266e-06	2.44917e-07	-1.41775e-06	-2.73679e-07	4.35220e-08	-2.30157e-07
19.317	4.02311e-07	-7.82504e-08	3.24060e-07	5.36497e-07	-2.82313e-08	5.08265e-07	1.29542e-07	-7.53495e-08	5.41923e-08	2.95923e-07	-1.99954e-07	9.59686e-08	5.43977e-07	8.22443e-07	1.36642e-06	-3.75943e-07	9.78374e-08	-2.78106e-07	-1.66056e-06	2.44608e-07	-1.41596e-06	-2.78189e-07	4.42393e-08	-2.33950e-07
19.341	3.97968e-07	-7.74058e-08	3.20563e-07	5.35691e-07	-2.81889e-08	5.07502e-07	1.27959e-07	-7.44291e-08	5.35303e-08	2.94418e-07	-1.98937e-07	9.54805e-08	5.42651e-07	8.22666e-07	1.36532e-06	-3.76758e-07	9.80494e-08	-2.78709e-07	-1.65845e-06	2.44297e-07	-1.41416e-06	-2.82689e-07	4.49549e-08	-2.37734e-07
19.366	3.93639e-07	-7.65638e-08	3.17076e-07	5.34887e-07	-2.81466e-08	5.06740e-07	1.26381e-07	-7.35110e-08	5.28700e-08	2.92915e-07	-1.97921e-07	9.49930e-08	5.41323e-07	8.22887e-07	1.36421e-06	-3.77567e-07	9.82600e-08	-2.79307e-07	-1.65633e-06	2.43985e-07	-1.41235e-06	-2.87179e-07	4.56688e-08	-2.41510e-07
19.390	3.89324e-07	-7.57245e-08	3.13599e-07	5.34084e-07	-2.81043e-08	5.05980e-07	1.24807e-07	-7.25953e-08	5.22114e-08	2.91413e-07	-1.96907e-07	9.45061e-08	5.39993e-07	8.23105e-07	1.36310e-06	-3.78372e-07	9.84693e-08	-2.79902e-07	-1.65420e-06	2.43670e-07	-1.41053e-06	-2.91657e-07	4.63810e-08	-2.45276e-07
19.415	3.85022e-07	-7.48877e-08	3.10134e-07	5.33282e-07	-2.80622e-08	5.05220e-07	1.23237e-07	-7.16820e-08	5.15546e-08	2.89913e-07	-1.95894e-07	9.40197e-08	5.38660e-07	8.23321e-07	1.36198e-06	-3.79171e-07	9.86772e-08	-2.80493e-07	-1.65206e-06	2.43355e-07	-1.40870e-06	-2.96125e-07	4.70915e-08	-2.49034e-07
19.440	3.80733e-07	-7.40535e-08	3.06680e-07	5.32483e-07	-2.80201e-08	5.04462e-07	1.21670e-07	-7.07710e-08	5.08994e-08	2.88415e-07	-1.94881e-07	9.35339e-08	5.37326e-07	8.23535e-07	1.36086e-06	-3.79964e-07	9.88839e-08	-2.81081e-07	-1.64990e-06	2.43038e-07	-1.40687e-06	-3.00582e-07	4.78003e-08	-2.52782e-07
19.464	3.76458e-07	-7.32221e-08	3.03236e-07	5.31684e-07	-2.79780e-08	5.03706e-07	1.20108e-07	-6.98625e-08	5.02460e-08	2.86919e-07	-1.93871e-07	9.30488e-08	5.35989e-07	8.23747e-07	1.35974e-06	-3.80753e-07	9.90891e-08	-2.81664e-07	-1.64774e-06	2.42719e-07	-1.40502e-06	-3.05028e-07	4.85073e-08	-2.56520e-07
19.489	3.72197e-07	-7.23933e-08	2.99804e-07	5.30887e-07	-2.79361e-08	5.02951e-07	1.18551e-07	-6.89564e-08	4.95943e-08	2.85425e-07	-1.92861e-07	9.25642e-08	5.34650e-07	8.23956e-07	1.35861e-06	-3.81537e-07	9.92930e-08	-2.82244e-07	-1.64557e-06	2.42398e-07	-1.40317e-06	-3.09462e-07	4.92124e-08	-2.60250e-07
19.513	3.67950e-07	-7.15672e-08	2.96383e-07	5.30091e-07	-2.78942e-08	5.02197e-07	1.16997e-07	-6.80528e-08	4.89444e-08	2.83933e-07	-1.91853e-07	9.20803e-08	5.33309e-07	8.24163e-07	1.35747e-06	-3.82315e-07	9.94956e-08	-2.82819e-07	-1.64338e-06	2.42076e-07	-1.40130e-06	-3.13885e-07	4.99158e-08	-2.63969e-07
19.538	3.63717e-07	-7.07439e-08	2.92973e-07	5.29297e-07	-2.78524e-08	5.01445e-07	1.15448e-07	-6.71517e-08	4.82964e-08	2.82443e-07	-1.90846e-07	9.15971e-08	5.31966e-07	8.24367e-07	1.35633e-06	-3.83088e-07	9.96968e-08	-2.83391e-07	-1.64118e-06	2.41753e-07	-1.39943e-06	-3.18296e-07	5.06173e-08	-2.67679e-07
19.562	3.59498e-07	-6.99233e-08	2.89575e-07	5.28504e-07	-2.78107e-08	5.00694e-07	1.13903e-07	-6.62532e-08	4.76501e-08	2.80955e-07	-1.89841e-07	9.11146e-08	5.30622e-07	8.24569e-07	1.35519e-06	-3.83856e-07	9.98966e-08	-2.83959e-07	-1.63898e-06	2.41428e-07	-1.39755e-06	-3.22695e-07	5.13169e-08	-2.71378e-07
19.587	3.55293e-07	-6.91054e-08	2.86188e-07	5.27713e-07	-2.77691e-08	4.99944e-07	1.12363e-07	-6.53571e-08	4.70057e-08	2.79469e-07	-1.88837e-07	9.06327e-08	5.29275e-07	8.24768e-07	1.35404e-06	-3.84619e-07	1.00095e-07	-2.84524e-07	-1.63676e-06	2.41101e-07	-1.39566e-06	-3.27083e-07	5.20146e-08	-2.75068e-07
19.612	3.51103e-07	-6.82904e-08	2.82813e-07	5.26923e-07	-2.77275e-08	4.99196e-07	1.10827e-07	-6.44637e-08	4.63631e-08	2.77986e-07	-1.87834e-07	9.01515e-08	5.27927e-07	8.24965e-07	1.35289e-06	-3.85376e-07	1.00292e-07	-2.85084e-07	-1.63453e-06	2.40773e-07	-1.39376e-06	-3.31458e-07	5.27103e-08	-2.78748e-07
19.636	3.46927e-07	-6.74782e-08	2.79449e-07	5.26135e-07	-2.76860e-08	4.98449e-07	1.09295e-07	-6.35729e-08	4.57224e-08	2.76504e-07	-1.86833e-07	8.96711e-08	5.26577e-07	8.25159e-07	1.35174e-06	-3.86128e-07	1.00488e-07	-2.85640e-07	-1.63230e-06	2.40444e-07	-1.39185e-06	-3.35821e-07	5.34042e-08	-2.82417e-07
19.661	3.42766e-07	-6.66688e-08	2.76097e-07	5.25348e-07	-2.76446e-08	4.97703e-07	1.07768e-07	-6.26847e-08	4.50836e-08	2.75025e-07	-1.85834e-07	8.91914e-08	5.25225e-07	8.25351e-07	1.35058e-06	-3.86875e-07	1.00682e-07	-2.86193e-07	-1.63005e-06	2.40113e-07	-1.38994e-06	-3.40171e-07	5.40960e-08	-2.86075e-07
19.685	3.38619e-07	-6.58623e-08	2.72757e-07	5.24562e-07	-2.76033e-08	4.96959e-07	1.06246e-07	-6.17992e-08	4.44467e-08	2.73548e-07	-1.84836e-07	8.87125e-08	5.23872e-07	8.25539e-07	1.34941e-06	-3.87617e-07	1.00875e-07	-2.86741e-07	-1.62779e-06	2.39781e-07	-1.38801e-06	-3.44509e-07	5.47858e-08	-2.89723e-07
19.710	3.34488e-07	-6.50586e-08	2.69429e-07	5.23778e-07	-2.75620e-08	4.96216e-07	1.04728e-07	-6.09163e-08	4.38118e-08	2.72074e-07	-1.83839e-07	8.82343e-08	5.22517e-07	8.25726e-07	1.34824e-06	-3.88353e-07	1.01067e-07	-2.87286e-07	-1.62553e-06	2.39447e-07	-1.38608e-06	-3.48834e-07	5.54737e-08	-2.93361e-07
19.735	3.30371e-07	-6.42579e-08	2.66113e-07	5.22995e-07	-2.75208e-08	4.95474e-07	1.03215e-07	-6.00362e-08	4.31788e-08	2.70602e-07	-1.82845e-07	8.77570e-08	5.21161e-07	8.25909e-07	1.34707e-06	-3.89084e-07	1.01257e-07	-2.87827e-07	-1.62325e-06	2.39112e-07	-1.38414e-06	-3.53147e-07	5.61594e-08	-2.96987e-07
19.759	3.26269e-07	-6.34601e-08	2.62809e-07	5.22214e-07	-2.74797e-08	4.94734e-07	1.01707e-07	-5.91588e-08	4.25477e-08	2.69132e-07	-1.81852e-07	8.72804e-08	5.19803e-07	8.26090e-07	1.34589e-06	-3.89809e-07	1.01446e-07	-2.88363e-07	-1.62097e-06	2.38775e-07	-1.38219e-06	-3.57446e-07	5.68431e-08	-3.00603e-07
19.784	3.22182e-07	-6.26652e-08	2.59517e-07	5.21434e-07	-2.74387e-08	4.93996e-07	1.00203e-07	-5.82841e-08	4.19187e-08	2.67665e-07	-1.80861e-07	8.68047e-08	5.18444e-07	8.26267e-07	1.34471e-06	-3.90530e-07	1.01633e-07	-2.88896e-07	-1.61867e-06	2.38437e-07	-1.38024e-06	-3.61732e-07	5.75247e-08	-3.04207e-07
19.808	3.18111e-07	-6.18733e-08	2.56237e-07	5.20656e-07	-2.73977e-08	4.93258e-07	9.87039e-08	-5.74123e-08	4.12916e-08	2.66201e-07	-1.79871e-07	8.63298e-08	5.17084e-07	8.26442e-07	1.34353e-06	-3.91244e-07	1.01819e-07	-2.89425e-07	-1.61637e-06	2.38098e-07	-1.37827e-06	-3.66004e-07	5.82041e-08	-3.07800e-07
19.833	3.14054e-07	-6.10844e-08	2.52970e-07	5.19879e-07	-2.73568e-08	4.92522e-07	9.72099e-08	-5.65433e-08	4.06666e-08	2.64739e-07	-1.78884e-07	8.58557e-08	5.15723e-07	8.26614e-07	1.34234e-06	-3.91954e-07	1.02004e-07	-2.89950e-07	-1.61406e-06	2.37757e-07	-1.37630e-06	-3.70263e-07	5.88814e-08	-3.11382e-07
19.857	3.10014e-07	-6.02984e-08	2.49715e-07	5.19104e-07	-2.73160e-08	4.91788e-07	9.57207e-08	-5.56770e-08	4.00436e-08	2.63280e-07	-1.77898e-07	8.53825e-08	5.14360e-07	8.26783e-07	1.34114e-06	-3.92658e-07	1.02187e-07	-2.90471e-07	-1.61173e-06	2.37415e-07	-1.37432e-06	-3.74509e-07	5.95565e-08	-3.14952e-07
19.882	3.05989e-07	-5.95155e-08	2.46473e-07	5.18330e-07	-2.72753e-08	4.91054e-07	9.42364e-08	-5.48137e-08	3.94227e-08	2.61824e-07	-1.76914e-07	8.49102e-08	5.12996e-07	8.26950e-07	1.33995e-06	-3.93357e-07	1.02369e-07	-2.90988e-07	-1.60940e-06	2.37072e-07	-1.37233e-06	-3.78740e-07	6.02294e-08	-3.18511e-07
19.907	3.01979e-07	-5.87357e-08	2.43243e-07	5.17557e-07	-2.72347e-08	4.90323e-07	9.27571e-08	-5.39533e-08	3.88038e-08	2.60370e-07	-1.75931e-07	8.44389e-08	5.11632e-07	8.27113e-07	1.33874e-06	-3.94050e-07	1.02550e-07	-2.91501e-07	-1.60706e-06	2.36727e-07	-1.37034e-06	-3.82957e-07	6.09001e-08	-3.22057e-07
19.931	2.97985e-07	-5.79589e-08	2.40027e-07	5.16786e-07	-2.71941e-08	4.89592e-07	9.12828e-08	-5.30957e-08	3.81871e-08	2.58920e-07	-1.74951e-07	8.39684e-08	5.10266e-07	8.27273e-07	1.33754e-06	-3.94738e-07	1.02729e-07	-2.92010e-07	-1.60472e-06	2.36381e-07	-1.36833e-06	-3.87161e-07	6.15685e-08	-3.25592e-07
19.956	2.94008e-07	-5.71852e-08	2.36822e-07	5.16017e-07	-2.71536e-08	4.88863e-07	8.98136e-08	-5.22411e-08	3.75724e-08	2.57472e-07	-1.73973e-07	8.34989e-08	5.08899e-07	8.27430e-07	1.33633e-06	-3.95421e-07	1.02906e-07	-2.92515e-07	-1.60236e-06	2.36034e-07	-1.36633e-06	-3.91350e-07	6.22347e-08	-3.29115e-07
19.980	2.90046e-07	-5.64146e-08	2.33631e-07	5.15249e-07	-2.71132e-08	4.88136e-07	8.83494e-08	-5.13895e-08	3.69599e-08	2.56027e-07	-1.72997e-07	8.30303e-08	5.07532e-07	8.27584e-07	1.33512e-06	-3.96098e-07	1.03083e-07	-2.93015e-07	-1.59999e-06	2.35685e-07	-1.36431e-06	-3.95524e-07	6.28986e-08	-3.32626e-07
20.005	2.86100e-07	-5.56471e-08	2.30453e-07	5.14482e-07	-2.70729e-08	4.87409e-07	8.68904e-08	-5.05408e-08	3.63496e-08	2.54585e-07	-1.72022e-07	8.25626e-08	5.06163e-07	8.27735e-07	1.33390e-06	-3.96770e-07	1.03257e-07	-2.93512e-07	-1.59762e-06	2.35336e-07	-1.36228e-06	-3.99684e-07	6.35601e-08	-3.36124e-07
20.029	2.82170e-07	-5.48828e-08	2.27287e-07	5.13717e-07	-2.70326e-08	4.86685e-07	8.54365e-08	-4.96952e-08	3.57414e-08	2.53146e-07	-1.71050e-07	8.20960e-08	5.04794e-07	8.27882e-07	1.33268e-06	-3.97436e-07	1.03431e-07	-2.94005e-07	-1.59524e-06	2.34985e-07	-1.36025e-06	-4.03829e-07	6.42193e-08	-3.39610e-07
20.054	2.78257e-07	-5.41216e-08	2.24135e-07	5.12954e-07	-2.69924e-08	4.85961e-07	8.39879e-08	-4.88525e-08	3.51354e-08	2.51710e-07	-1.70080e-07	8.16304e-08	5.03424e-07	8.28027e-07	1.33145e-06	-3.98096e-07	1.03603e-07	-2.94494e-07	-1.59285e-06	2.34633e-07	-1.35821e-06	-4.07960e-07	6.48761e-08	-3.43084e-07
20.079	2.74360e-07	-5.33637e-08	2.20996e-07	5.12191e-07	-2.69523e-08	4.85239e-07	8.25445e-08	-4.80130e-08	3.45315e-08	2.50278e-07	-1.69112e-07	8.11657e-08	5.02054e-07	8.28168e-07	1.33022e-06	-3.98752e-07	1.03773e-07	-2.94979e-07	-1.59045e-06	2.34279e-07	-1.35617e-06	-4.12075e-07	6.55305e-08	-3.46544e-07
20.103	2.70479e-07	-5.26089e-08	2.17870e-07	5.11431e-07	-2.69123e-08	4.84518e-07	8.11064e-08	-4.71765e-08	3.39299e-08	2.48848e-07	-1.68146e-07	8.07021e-08	5.00683e-07	8.28306e-07	1.32899e-06	-3.99401e-07	1.03942e-07	-2.95459e-07	-1.58804e-06	2.33925e-07	-1.35412e-06	-4.16175e-07	6.61826e-08	-3.49992e-07
20.128	2.66615e-07	-5.18573e-08	2.14758e-07	5.10672e-07	-2.68723e-08	4.83799e-07	7.96737e-08	-4.63431e-08	3.33306e-08	2.47422e-07	-1.67182e-07	8.02396e-08	4.99312e-07	8.28440e-07	1.32775e-06	-4.00046e-07	1.04110e-07	-2.95936e-07	-1.58563e-06	2.33569e-07	-1.35206e-06	-4.20260e-07	6.68321e-08	-3.53428e-07
20.152	2.62768e-07	-5.11090e-08	2.11659e-07	5.09914e-07	-2.68325e-08	4.83082e-07	7.82464e-08	-4.55129e-08	3.27335e-08	2.45999e-07	-1.66221e-07	7.97781e-08	4.97940e-07	8.28572e-07	1.32651e-06	-4.00684e-07	1.04276e-07	-2.96408e-07	-1.58321e-06	2.33213e-07	-1.35000e-06	-4.24329e-07	6.74792e-08	-3.56850e-07
20.177	2.58938e-07	-5.03640e-08	2.08574e-07	5.09158e-07	-2.67927e-08	4.82365e-07	7.68244e-08	-4.46858e-08	3.21386e-08	2.44579e-07	-1.65261e-07	7.93176e-08	4.96568e-07	8.28699e-07	1.32527e-06	-4.01317e-07	1.04441e-07	-2.96877e-07	-1.58078e-06	2.32855e-07	-1.34792e-06	-4.28382e-07	6.81238e-08	-3.60259e-07
20.201	2.55124e-07	-4.96222e-08	2.05502e-07	5.08403e-07	-2.67530e-08	4.81650e-07	7.54080e-08	-4.38619e-08	3.15460e-08	2.43162e-07	-1.64304e-07	7.88583e-08	4.95195e-07	8.28824e-07	1.32402e-06	-4.01945e-07	1.04604e-07	-2.97341e-07	-1.57834e-06	2.32496e-07	-1.34585e-06	-4.32420e-07	6.87659e-08	-3.63654e-07
20.226	2.51327e-07	-4.88838e-08	2.02443e-07	5.07650e-07	-2.67133e-08	4.80937e-07	7.39970e-08	-4.30412e-08	3.09558e-08	2.41749e-07	-1.63349e-07	7.84001e-08	4.93822e-07	8.28945e-07	1.32277e-06	-4.02567e-07	1.04766e-07	-2.97801e-07	-1.57590e-06	2.32136e-07	-1.34376e-06	-4.36442e-07	6.94055e-08	-3.67036e-07
20.251	2.47548e-07	-4.81486e-08	1.99399e-07	5.06899e-07	-2.66738e-08	4.80225e-07	7.25916e-08	-4.22238e-08	3.03679e-08	2.40340e-07	-1.62397e-07	7.79429e-08	4.92449e-07	8.29063e-07	1.32151e-06	-4.03184e-07	1.04927e-07	-2.98257e-07	-1.57345e-06	2.31775e-07	-1.34167e-06	-4.40448e-07	7.00425e-08	-3.70405e-07
20.275	2.43785e-07	-4.74168e-08	1.96368e-07	5.06149e-07	-2.66343e-08	4.79514e-07	7.11918e-08	-4.14095e-08	2.97823e-08	2.38934e-07	-1.61447e-07	7.74870e-08	4.91076e-07	8.29177e-07	1.32025e-06	-4.03794e-07	1.05085e-07	-2.98709e-07	-1.57099e-06	2.31413e-07	-1.33958e-06	-4.44437e-07	7.06770e-08	-3.73760e-07
20.300	2.40040e-07	-4.66884e-08	1.93352e-07	5.05400e-07	-2.65949e-08	4.78805e-07	6.97976e-08	-4.05986e-08	2.91990e-08	2.37531e-07	-1.60499e-07	7.70321e-08	4.89703e-07	8.29287e-07	1.31899e-06	-4.04400e-07	1.05243e-07	-2.99157e-07	-1.56852e-06	2.31050e-07	-1.33747e-06	-4.48410e-07	7.13088e-08	-3.77102e-07
20.324	2.36312e-07	-4.59633e-08	1.90349e-07	5.04653e-07	-2.65556e-08	4.78098e-07	6.84091e-08	-3.97909e-08	2.86181e-08	2.36133e-07	-1.59554e-07	7.65785e-08	4.88329e-07	8.29394e-07	1.31772e-06	-4.04999e-07	1.05399e-07	-2.99600e-07	-1.56605e-06	2.30685e-07	-1.33536e-06	-4.52367e-07	7.19380e-08	-3.80429e-07
20.349	2.32602e-07	-4.52416e-08	1.87360e-07	5.03908e-07	-2.65164e-08	4.77392e-07	6.70262e-08	-3.89866e-08	2.80396e-08	2.34737e-07	-1.58611e-07	7.61260e-08	4.86956e-07	8.29497e-07	1.31645e-06	-4.05593e-07	1.05554e-07	-3.00040e-07	-1.56357e-06	2.30320e-07	-1.33325e-06	-4.56307e-07	7.25645e-08	-3.83742e-07
20.374	2.28909e-07	-4.45233e-08	1.84385e-07	5.03164e-07	-2.64773e-08	4.76687e-07	6.56492e-08	-3.81856e-08	2.74636e-08	2.33346e-07	-1.57671e-07	7.56747e-08	4.85583e-07	8.29597e-07	1.31518e-06	-4.06182e-07	1.05707e-07	-3.00475e-07	-1.56109e-06	2.29954e-07	-1.33113e-06	-4.60230e-07	7.31884e-08	-3.87042e-07
20.398	2.25233e-07	-4.38085e-08	1.81425e-07	5.02422e-07	-2.64382e-08	4.75984e-07	6.42779e-08	-3.73880e-08	2.68899e-08	2.31958e-07	-1.56733e-07	7.52246e-08	4.84210e-07	8.29693e-07	1.31390e-06	-4.06765e-07	1.05858e-07	-3.00906e-07	-1.55859e-06	2.29587e-07	-1.32901e-06	-4.64136e-07	7.38096e-08	-3.90327e-07
20.423	2.21576e-07	-4.30970e-08	1.78479e-07	5.01681e-07	-2.63992e-08	4.75282e-07	6.29124e-08	-3.65937e-08	2.63187e-08	2.30574e-07	-1.55798e-07	7.47758e-08	4.82837e-07	8.29785e-07	1.31262e-06	-4.07342e-07	1.06009e-07	-3.01333e-07	-1.55609e-06	2.29219e-07	-1.32688e-06	-4.68025e-07	7.44281e-08	-3.93597e-07
20.447	2.17936e-07	-4.23891e-08	1.75547e-07	5.00942e-07	-2.63603e-08	4.74582e-07	6.15528e-08	-3.58029e-08	2.57499e-08	2.29194e-07	-1.54865e-07	7.43281e-08	4.81465e-07	8.29874e-07	1.31134e-06	-4.07913e-07	1.06157e-07	-3.01756e-07	-1.55359e-06	2.28850e-07	-1.32474e-06	-4.71897e-07	7.50438e-08	-3.96853e-07
20.472	2.14314e-07	-4.16846e-08	1.72630e-07	5.00204e-07	-2.63215e-08	4.73883e-07	6.01990e-08	-3.50155e-08	2.51836e-08	2.27817e-07	-1.53935e-07	7.38818e-08	4.80092e-07	8.29959e-07	1.31005e-06	-4.08479e-07	1.06305e-07	-3.02174e-07	-1.55108e-06	2.28480e-07	-1.32260e-06	-4.75752e-07	7.56567e-08	-4.00095e-07
20.496	2.10710e-07	-4.09837e-08	1.69727e-07	4.99468e-07	-2.62828e-08	4.73186e-07	5.88513e-08	-3.42315e-08	2.46197e-08	2.26445e-07	-1.53008e-07	7.34367e-08	4.78721e-07	8.30040e-07	1.30876e-06	-4.09039e-07	1.06450e-07	-3.02588e-07	-1.54856e-06	2.28109e-07	-1.32045e-06	-4.79589e-07	7.62669e-08	-4.03322e-07
20.521	2.07125e-07	-4.02862e-08	1.66838e-07	4.98734e-07	-2.62442e-08	4.72490e-07	5.75095e-08	-3.34511e-08	2.40584e-08	2.25076e-07	-1.52083e-07	7.29929e-08	4.77349e-07	8.30117e-07	1.30747e-06	-4.09593e-07	1.06595e-07	-3.02998e-07	-1.54604e-06	2.27737e-07	-1.31830e-06	-4.83408e-07	7.68743e-08	-4.06534e-07
20.546	2.03557e-07	-3.95923e-08	1.63965e-07	4.98001e-07	-2.62056e-08	4.71796e-07	5.61737e-08	-3.26741e-08	2.34996e-08	2.23712e-07	-1.51161e-07	7.25504e-08	4.75978e-07	8.30190e-07	1.30617e-06	-4.10142e-07	1.06737e-07	-3.03404e-07	-1.54351e-06	2.27365e-07	-1.31614e-06	-4.87209e-07	7.74788e-08	-4.09731e-07
20.570	2.00008e-07	-3.89020e-08	1.61106e-07	4.97270e-07	-2.61671e-08	4.71103e-07	5.48439e-08	-3.19006e-08	2.29433e-08	2.22351e-07	-1.50242e-07	7.21092e-08	4.74608e-07	8.30260e-07	1.30487e-06	-4.10684e-07	1.06879e-07	-3.03806e-07	-1.54097e-06	2.26991e-07	-1.31398e-06	-4.90993e-07	7.80805e-08	-4.12913e-07
20.595	1.96477e-07	-3.82152e-08	1.58261e-07	4.96541e-07	-2.61287e-08	4.70412e-07	5.35203e-08	-3.11307e-08	2.23896e-08	2.20995e-07	-1.49326e-07	7.16693e-08	4.73238e-07	8.30325e-07	1.30356e-06	-4.11221e-07	1.07018e-07	-3.04203e-07	-1.53843e-06	2.26617e-07	-1.31181e-06	-4.94759e-07	7.86794e-08	-4.16079e-07
20.619	1.92964e-07	-3.75320e-08	1.55432e-07	4.95813e-07	-2.60904e-08	4.69722e-07	5.22028e-08	-3.03643e-08	2.18384e-08	2.19643e-07	-1.48412e-07	7.12308e-08	4.71869e-07	8.30387e-07	1.30226e-06	-4.11753e-07	1.07157e-07	-3.04596e-07	-1.53588e-06	2.26242e-07	-1.30964e-06	-4.98506e-07	7.92753e-08	-4.19231e-07
20.644	1.89470e-07	-3.68524e-08	1.52618e-07	4.95086e-07	-2.60522e-08	4.69034e-07	5.08914e-08	-2.96016e-08	2.12898e-08	2.18295e-07	-1.47501e-07	7.07936e-08	4.70501e-07	8.30445e-07	1.30095e-06	-4.12278e-07	1.07293e-07	-3.04985e-07	-1.53333e-06	2.25866e-07	-1.30747e-06	-5.02235e-07	7.98683e-08	-4.22367e-07
20.668	1.85994e-07	-3.61764e-08	1.49818e-07	4.94362e-07	-2.60141e-08	4.68348e-07	4.95862e-08	-2.88424e-08	2.07438e-08	2.16951e-07	-1.46593e-07	7.03578e-08	4.69133e-07	8.30498e-07	1.29963e-06	-4.12798e-07	1.07429e-07	-3.05369e-07	-1.53078e-06	2.25489e-07	-1.30529e-06	-5.05946e-07	8.04584e-08	-4.25487e-07
20.693	1.82538e-07	-3.55040e-08	1.47034e-07	4.93639e-07	-2.59760e-08	4.67663e-07	4.82873e-08	-2.80869e-08	2.02004e-08	2.15611e-07	-1.45688e-07	6.99234e-08	4.67767e-07	8.30548e-07	1.29831e-06	-4.13312e-07	1.07562e-07	-3.05750e-07	-1.52821e-06	2.25112e-07	-1.30310e-06	-5.09638e-07	8.10455e-08	-4.28592e-07
20.718	1.79100e-07	-3.48353e-08	1.44264e-07	4.92917e-07	-2.59381e-08	4.66979e-07	4.69947e-08	-2.73350e-08	1.96597e-08	2.14276e-07	-1.44786e-07	6.94904e-08	4.66401e-07	8.30593e-07	1.29699e-06	-4.13820e-07	1.07695e-07	-3.06125e-07	-1.52565e-06	2.24734e-07	-1.30091e-06	-5.13311e-07	8.16296e-08	-4.31681e-07
20.742	1.75681e-07	-3.41703e-08	1.41510e-07	4.92198e-07	-2.59002e-08	4.66298e-07	4.57083e-08	-2.65868e-08	1.91215e-08	2.12945e-07	-1.43887e-07	6.90588e-08	4.65036e-07	8.30635e-07	1.29567e-06	-4.14322e-07	1.07825e-07	-3.06497e-07	-1.52307e-06	2.24355e-07	-1.29872e-06	-5.16965e-07	8.22108e-08	-4.34754e-07
20.767	1.72280e-07	-3.35089e-08	1.38771e-07	4.91480e-07	-2.58624e-08	4.65617e-07	4.44283e-08	-2.58423e-08	1.85861e-08	2.11619e-07	-1.42990e-07	6.86286e-08	4.63673e-07	8.30672e-07	1.29434e-06	-4.14819e-07	1.07954e-07	-3.06864e-07	-1.52050e-06	2.23975e-07	-1.29652e-06	-5.20601e-07	8.27889e-08	-4.37812e-07
20.791	1.68899e-07	-3.28513e-08	1.36048e-07	4.90764e-07	-2.58247e-08	4.64939e-07	4.31547e-08	-2.51014e-08	1.80533e-08	2.10297e-07	-1.42097e-07	6.81999e-08	4.62310e-07	8.30705e-07	1.29302e-06	-4.15309e-07	1.08082e-07	-3.07227e-07	-1.51792e-06	2.23595e-07	-1.29432e-06	-5.24217e-07	8.33640e-08	-4.40853e-07
20.816	1.65537e-07	-3.21974e-08	1.33340e-07	4.90049e-07	-2.57871e-08	4.64262e-07	4.18875e-08	-2.43644e-08	1.75232e-08	2.08979e-07	-1.41207e-07	6.77726e-08	4.60948e-07	8.30734e-07	1.29168e-06	-4.15794e-07	1.08208e-07	-3.07586e-07	-1.51533e-06	2.23214e-07	-1.29211e-06	-5.27814e-07	8.39360e-08	-4.43878e-07
20.840	1.62194e-07	-3.15471e-08	1.30647e-07	4.89336e-07	-2.57496e-08	4.63586e-07	4.06268e-08	-2.36310e-08	1.69957e-08	2.07666e-07	-1.40320e-07	6.73468e-08	4.59588e-07	8.30759e-07	1.29035e-06	-4.16273e-07	1.08333e-07	-3.07940e-07	-1.51274e-06	2.22832e-07	-1.28991e-06	-5.31392e-07	8.45049e-08	-4.46887e-07
20.865	1.58870e-07	-3.09007e-08	1.27970e-07	4.88625e-07	-2.57122e-08	4.62913e-07	3.93725e-08	-2.29015e-08	1.64710e-08	2.06358e-07	-1.39435e-07	6.69225e-08	4.58229e-07	8.30780e-07	1.28901e-06	-4.16746e-07	1.08456e-07	-3.08290e-07	-1.51014e-06	2.22450e-07	-1.28769e-06	-5.34950e-07	8.50708e-08	-4.49879e-07
20.890	1.55566e-07	-3.02580e-08	1.25308e-07	4.87915e-07	-2.56749e-08	4.62241e-07	3.81248e-08	-2.21757e-08	1.59490e-08	2.05054e-07	-1.38554e-07	6.64997e-08	4.56871e-07	8.30796e-07	1.28767e-06	-4.17213e-07	1.08578e-07	-3.08635e-07	-1.50754e-06	2.22067e-07	-1.28548e-06	-5.38488e-07	8.56335e-08	-4.52855e-07
20.914	1.52281e-07	-2.96191e-08	1.22662e-07	4.87208e-07	-2.56376e-08	4.61570e-07	3.68836e-08	-2.14538e-08	1.54298e-08	2.03755e-07	-1.37677e-07	6.60783e-08	4.55515e-07	8.30808e-07	1.28632e-06	-4.17674e-07	1.08698e-07	-3.08976e-07	-1.50494e-06	2.21684e-07	-1.28326e-06	-5.42007e-07	8.61931e-08	-4.55814e-07
20.939	1.49016e-07	-2.89839e-08	1.20032e-07	4.86502e-07	-2.56005e-08	4.60901e-07	3.56490e-08	-2.07356e-08	1.49133e-08	2.02461e-07	-1.36802e-07	6.56585e-08	4.54160e-07	8.30816e-07	1.28498e-06	-4.18129e-07	1.08816e-07	-3.09313e-07	-1.50233e-06	2.21299e-07	-1.28103e-06	-5.45506e-07	8.67495e-08	-4.58756e-07
20.963	1.45770e-07	-2.83526e-08	1.17417e-07	4.85798e-07	-2.55634e-08	4.60234e-07	3.44210e-08	-2.00214e-08	1.43996e-08	2.01171e-07	-1.35931e-07	6.52403e-08	4.52806e-07	8.30820e-07	1.28363e-06	-4.18578e-07	1.08933e-07	-3.09645e-07	-1.49972e-06	2.20915e-07	-1.27881e-06	-5.48985e-07	8.73027e-08	-4.61682e-07
20.988	1.42544e-07	-2.77251e-08	1.14819e-07	4.85095e-07	-2.55265e-08	4.59569e-07	3.31997e-08	-1.93110e-08	1.38887e-08	1.99886e-07	-1.35062e-07	6.48236e-08	4.51455e-07	8.30819e-07	1.28227e-06	-4.19021e-07	1.09048e-07	-3.09973e-07	-1.49710e-06	2.20529e-07	-1.27658e-06	-5.52443e-07	8.78527e-08	-4.64591e-07
21.012	1.39337e-07	-2.71015e-08	1.12236e-07	4.84394e-07	-2.54896e-08	4.58905e-07	3.19851e-08	-1.86045e-08	1.33806e-08	1.98606e-07	-1.34197e-07	6.44084e-08	4.50104e-07	8.30814e-07	1.28092e-06	-4.19459e-07	1.09162e-07	-3.10297e-07	-1.49449e-06	2.20144e-07	-1.27434e-06	-5.55882e-07	8.83995e-08	-4.67482e-07
21.037	1.36151e-07	-2.64817e-08	1.09669e-07	4.83696e-07	-2.54528e-08	4.58243e-07	3.07772e-08	-1.79019e-08	1.28753e-08	1.97331e-07	-1.33336e-07	6.39949e-08	4.48756e-07	8.30804e-07	1.27956e-06	-4.19890e-07	1.09274e-07	-3.10616e-07	-1.49186e-06	2.19757e-07	-1.27211e-06	-5.59300e-07	8.89430e-08	-4.70357e-07
21.062	1.32984e-07	-2.58657e-08	1.07118e-07	4.82998e-07	-2.54161e-08	4.57582e-07	2.95760e-08	-1.72032e-08	1.23728e-08	1.96060e-07	-1.32477e-07	6.35829e-08	4.47409e-07	8.30790e-07	1.27820e-06	-4.20315e-07	1.09385e-07	-3.10930e-07	-1.48924e-06	2.19371e-07	-1.26987e-06	-5.62697e-07	8.94833e-08	-4.73214e-07
21.086	1.29837e-07	-2.52537e-08	1.04584e-07	4.82303e-07	-2.53795e-08	4.56924e-07	2.83817e-08	-1.65085e-08	1.18731e-08	1.94795e-07	-1.31622e-07	6.31725e-08	4.46063e-07	8.30771e-07	1.27683e-06	-4.20735e-07	1.09494e-07	-3.11241e-07	-1.48661e-06	2.18983e-07	-1.26762e-06	-5.66074e-07	9.00203e-08	-4.76054e-07
21.111	1.26711e-07	-2.46455e-08	1.02065e-07	4.81610e-07	-2.53431e-08	4.56267e-07	2.71941e-08	-1.58178e-08	1.13763e-08	1.93534e-07	-1.30771e-07	6.27638e-08	4.44720e-07	8.30748e-07	1.27547e-06	-4.21148e-07	1.09602e-07	-3.11546e-07	-1.48398e-06	2.18595e-07	-1.26538e-06	-5.69430e-07	9.05540e-08	-4.78876e-07
21.135	1.23604e-07	-2.40413e-08	9.95626e-08	4.80918e-07	-2.53067e-08	4.55611e-07	2.60135e-08	-1.51310e-08	1.08824e-08	1.92279e-07	-1.29922e-07	6.23566e-08	4.43378e-07	8.30721e-07	1.27410e-06	-4.21555e-07	1.09708e-07	-3.11848e-07	-1.48134e-06	2.18207e-07	-1.26313e-06	-5.72765e-07	9.10844e-08	-4.81681e-07
21.160	1.20517e-07	-2.34409e-08	9.70764e-08	4.80228e-07	-2.52704e-08	4.54958e-07	2.48397e-08	-1.44483e-08	1.03914e-08	1.91029e-07	-1.29077e-07	6.19511e-08	4.42039e-07	8.30689e-07	1.27273e-06	-4.21957e-07	1.09812e-07	-3.12145e-07	-1.47870e-06	2.17819e-07	-1.26088e-06	-5.76080e-07	9.16115e-08	-4.84468e-07
21.185	1.17451e-07	-2.28445e-08	9.46066e-08	4.79540e-07	-2.52342e-08	4.54306e-07	2.36728e-08	-1.37696e-08	9.90324e-09	1.89783e-07	-1.28236e-07	6.15473e-08	4.40701e-07	8.30652e-07	1.27135e-06	-4.22352e-07	1.09915e-07	-3.12437e-07	-1.47606e-06	2.17429e-07	-1.25863e-06	-5.79373e-07	9.21352e-08	-4.87238e-07
21.209	1.14405e-07	-2.22521e-08	9.21531e-08	4.78854e-07	-2.51981e-08	4.53656e-07	2.25129e-08	-1.30949e-08	9.41800e-09	1.88543e-07	-1.27398e-07	6.11452e-08	4.39366e-07	8.30611e-07	1.26998e-06	-4.22741e-07	1.10016e-07	-3.12725e-07	-1.47342e-06	2.17040e-07	-1.25638e-06	-5.82645e-07	9.26555e-08	-4.89989e-07
21.234	1.11380e-07	-2.16636e-08	8.97160e-08	4.78170e-07	-2.51621e-08	4.53008e-07	2.13599e-08	-1.24243e-08	8.93568e-09	1.87308e-07	-1.26564e-07	6.07447e-08	4.38032e-07	8.30566e-07	1.26860e-06	-4.23124e-07	1.10116e-07	-3.13008e-07	-1.47077e-06	2.16650e-07	-1.25412e-06	-5.85895e-07	9.31724e-08	-4.92723e-07
21.258	1.08374e-07	-2.10791e-08	8.72954e-08	4.77488e-07	-2.51262e-08	4.52362e-07	2.02140e-08	-1.17577e-08	8.45630e-09	1.86079e-07	-1.25733e-07	6.03459e-08	4.36701e-07	8.30515e-07	1.26722e-06	-4.23501e-07	1.10214e-07	-3.13287e-07	-1.46812e-06	2.16260e-07	-1.25186e-06	-5.89124e-07	9.36859e-08	-4.95438e-07
21.283	1.05390e-07	-2.04986e-08	8.48913e-08	4.76808e-07	-2.50904e-08	4.51717e-07	1.90751e-08	-1.10953e-08	7.97986e-09	1.84854e-07	-1.24906e-07	5.99488e-08	4.35372e-07	8.30461e-07	1.26583e-06	-4.23872e-07	1.10311e-07	-3.13561e-07	-1.46547e-06	2.15869e-07	-1.24960e-06	-5.92332e-07	9.41960e-08	-4.98136e-07
21.307	1.02426e-07	-1.99221e-08	8.25038e-08	4.76129e-07	-2.50547e-08	4.51074e-07	1.79433e-08	-1.04369e-08	7.50638e-09	1.83635e-07	-1.24082e-07	5.95535e-08	4.34045e-07	8.30401e-07	1.26445e-06	-4.24236e-07	1.10405e-07	-3.13831e-07	-1.46281e-06	2.15478e-07	-1.24734e-06	-5.95518e-07	9.47027e-08	-5.00815e-07
21.332	9.94825e-08	-1.93496e-08	8.01329e-08	4.75453e-07	-2.50191e-08	4.50434e-07	1.68186e-08	-9.78275e-09	7.03588e-09	1.82422e-07	-1.23262e-07	5.91598e-08	4.32720e-07	8.30337e-07	1.26306e-06	-4.24595e-07	1.10499e-07	-3.14096e-07	-1.46016e-06	2.15087e-07	-1.24507e-06	-5.98682e-07	9.52058e-08	-5.03476e-07
21.357	9.65599e-08	-1.87811e-08	7.77788e-08	4.74778e-07	-2.49836e-08	4.49794e-07	1.57011e-08	-9.13271e-09	6.56835e-09	1.81213e-07	-1.22445e-07	5.87680e-08	4.31398e-07	8.30268e-07	1.26167e-06	-4.24948e-07	1.10590e-07	-3.14357e-07	-1.45750e-06	2.14696e-07	-1.24280e-06	-6.01824e-07	9.57055e-08	-5.06118e-07
21.381	9.36581e-08	-1.82167e-08	7.54413e-08	4.74105e-07	-2.49482e-08	4.49157e-07	1.45907e-08	-8.48683e-09	6.10383e-09	1.80010e-07	-1.21632e-07	5.83778e-08	4.30078e-07	8.30194e-07	1.26027e-06	-4.25294e-07	1.10681e-07	-3.14613e-07	-1.45484e-06	2.14304e-07	-1.24054e-06	-6.04944e-07	9.62017e-08	-5.08742e-07
21.406	9.07771e-08	-1.76564e-08	7.31207e-08	4.73435e-07	-2.49129e-08	4.48522e-07	1.34875e-08	-7.84513e-09	5.64232e-09	1.78813e-07	-1.20823e-07	5.79895e-08	4.28761e-07	8.30116e-07	1.25888e-06	-4.25634e-07	1.10769e-07	-3.14865e-07	-1.45218e-06	2.13912e-07	-1.23827e-06	-6.08042e-07	9.66944e-08	-5.11348e-07
21.430	8.79170e-08	-1.71001e-08	7.08169e-08	4.72766e-07	-2.48777e-08	4.47888e-07	1.23915e-08	-7.20764e-09	5.18383e-09	1.77621e-07	-1.20018e-07	5.76029e-08	4.27446e-07	8.30033e-07	1.25748e-06	-4.25968e-07	1.10856e-07	-3.15112e-07	-1.44951e-06	2.13519e-07	-1.23600e-06	-6.11118e-07	9.71835e-08	-5.13934e-07
21.455	8.50779e-08	-1.65479e-08	6.85300e-08	4.72099e-07	-2.48426e-08	4.47257e-07	1.13027e-08	-6.57437e-09	4.72837e-09	1.76434e-07	-1.19216e-07	5.72181e-08	4.26134e-07	8.29945e-07	1.25608e-06	-4.26296e-07	1.10941e-07	-3.15355e-07	-1.44685e-06	2.13127e-07	-1.23372e-06	-6.14171e-07	9.76691e-08	-5.16502e-07
21.479	8.22598e-08	-1.59997e-08	6.62601e-08	4.71435e-07	-2.48076e-08	4.46627e-07	1.02213e-08	-5.94533e-09	4.27596e-09	1.75253e-07	-1.18418e-07	5.68351e-08	4.24824e-07	8.29853e-07	1.25468e-06	-4.26618e-07	1.11025e-07	-3.15592e-07	-1.44418e-06	2.12734e-07	-1.23145e-06	-6.17202e-07	9.81511e-08	-5.19051e-07
21.504	7.94629e-08	-1.54557e-08	6.40071e-08	4.70772e-07	-2.47728e-08	4.45999e-07	9.14716e-09	-5.32055e-09	3.82661e-09	1.74078e-07	-1.17624e-07	5.64540e-08	4.23518e-07	8.29755e-07	1.25327e-06	-4.26933e-07	1.11107e-07	-3.15826e-07	-1.44152e-06	2.12341e-07	-1.22917e-06	-6.20211e-07	9.86295e-08	-5.21581e-07
21.529	7.66871e-08	-1.49158e-08	6.17712e-08	4.70111e-07	-2.47380e-08	4.45373e-07	8.08036e-09	-4.70003e-09	3.38032e-09	1.72908e-07	-1.16834e-07	5.60746e-08	4.22214e-07	8.29653e-07	1.25187e-06	-4.27242e-07	1.11188e-07	-3.16055e-07	-1.43885e-06	2.11948e-07	-1.22690e-06	-6.23196e-07	9.91043e-08	-5.24092e-07
21.553	7.39325e-08	-1.43801e-08	5.95524e-08	4.69453e-07	-2.47033e-08	4.44750e-07	7.02093e-09	-4.08380e-09	2.93712e-09	1.71744e-07	-1.16047e-07	5.56971e-08	4.20912e-07	8.29546e-07	1.25046e-06	-4.27545e-07	1.11266e-07	-3.16279e-07	-1.43618e-06	2.11555e-07	-1.22462e-06	-6.26159e-07	9.95755e-08	-5.26584e-07
21.578	7.11992e-08	-1.38484e-08	5.73508e-08	4.68796e-07	-2.46688e-08	4.44128e-07	5.96889e-09	-3.47187e-09	2.49701e-09	1.70586e-07	-1.15264e-07	5.53215e-08	4.19614e-07	8.29434e-07	1.24905e-06	-4.27842e-07	1.11344e-07	-3.16498e-07	-1.43351e-06	2.11161e-07	-1.22234e-06	-6.29100e-07	1.00043e-07	-5.29057e-07
21.602	6.84872e-08	-1.33209e-08	5.51663e-08	4.68142e-07	-2.46344e-08	4.43508e-07	4.92427e-09	-2.86426e-09	2.06001e-09	1.69433e-07	-1.14486e-07	5.49477e-08	4.18318e-07	8.29317e-07	1.24764e-06	-4.28132e-07	1.11419e-07	-3.16713e-07	-1.43083e-06	2.10768e-07	-1.22007e-06	-6.32017e-07	1.00507e-07	-5.31510e-07
21.627	6.57967e-08	-1.27976e-08	5.29991e-08	4.67490e-07	-2.46000e-08	4.42890e-07	3.88711e-09	-2.26098e-09	1.62613e-09	1.68287e-07	-1.13711e-07	5.45758e-08	4.17026e-07	8.29196e-07	1.24622e-06	-4.28417e-07	1.11493e-07	-3.16923e-07	-1.42816e-06	2.10374e-07	-1.21779e-06	-6.34911e-07	1.00967e-07	-5.33944e-07
21.651	6.31276e-08	-1.22785e-08	5.08491e-08	4.66839e-07	-2.45658e-08	4.42274e-07	2.85742e-09	-1.66205e-09	1.19537e-09	1.67146e-07	-1.12940e-07	5.42058e-08	4.15736e-07	8.29069e-07	1.24481e-06	-4.28695e-07	1.11566e-07	-3.17129e-07	-1.42549e-06	2.09980e-07	-1.21551e-06	-6.37782e-07	1.01424e-07	-5.36358e-07
21.676	6.04800e-08	-1.17635e-08	4.87165e-08	4.66191e-07	-2.45317e-08	4.41660e-07	1.83524e-09	-1.06749e-09	7.67749e-10	1.66011e-07	-1.12173e-07	5.38377e-08	4.14450e-07	8.28938e-07	1.24339e-06	-4.28966e-07	1.11636e-07	-3.17330e-07	-1.42281e-06	2.09586e-07	-1.21323e-06	-6.40629e-07	1.01877e-07	-5.38753e-07
21.701	5.78540e-08	-1.12527e-08	4.66012e-08	4.65545e-07	-2.44977e-08	4.41048e-07	8.20580e-10	-4.77300e-10	3.43280e-10	1.64881e-07	-1.11410e-07	5.34715e-08	4.13166e-07	8.28801e-07	1.24197e-06	-4.29232e-07	1.11705e-07	-3.17526e-07	-1.42014e-06	2.09192e-07	-1.21095e-06	-6.43454e-07	1.02326e-07	-5.41128e-07
21.725	5.52496e-08	-1.07462e-08	4.45034e-08	4.64901e-07	-2.44638e-08	4.40438e-07	-1.86519e-10	1.08491e-10	-7.80281e-11	1.63758e-07	-1.10651e-07	5.31072e-08	4.11886e-07	8.28660e-07	1.24055e-06	-4.29491e-07	1.11773e-07	-3.17718e-07	-1.41747e-06	2.08798e-07	-1.20867e-06	-6.46254e-07	1.02771e-07	-5.43483e-07
21.750	5.26668e-08	-1.02438e-08	4.24230e-08	4.64260e-07	-2.44301e-08	4.39830e-07	-1.18604e-09	6.89872e-10	-4.96164e-10	1.62641e-07	-1.09896e-07	5.27449e-08	4.10609e-07	8.28514e-07	1.23912e-06	-4.29744e-07	1.11839e-07	-3.17905e-07	-1.41479e-06	2.08404e-07	-1.20639e-06	-6.49032e-07	1.03213e-07	-5.45819e-07
21.774	5.01058e-08	-9.74571e-09	4.03601e-08	4.63620e-07	-2.43964e-08	4.39224e-07	-2.17794e-09	1.26683e-09	-9.11118e-10	1.61529e-07	-1.09145e-07	5.23844e-08	4.09335e-07	8.28363e-07	1.23770e-06	-4.29990e-07	1.11903e-07	-3.18088e-07	-1.41212e-06	2.08010e-07	-1.20411e-06	-6.51785e-07	1.03651e-07	-5.48134e-07
21.799	4.75666e-08	-9.25183e-09	3.83148e-08	4.62983e-07	-2.43629e-08	4.38620e-07	-3.16222e-09	1.83934e-09	-1.32288e-09	1.60424e-07	-1.08398e-07	5.20260e-08	4.08065e-07	8.28206e-07	1.23627e-06	-4.30231e-07	1.11965e-07	-3.18265e-07	-1.40944e-06	2.07616e-07	-1.20183e-06	-6.54515e-07	1.04085e-07	-5.50430e-07
21.823	4.50493e-08	-8.76219e-09	3.62871e-08	4.62348e-07	-2.43295e-08	4.38018e-07	-4.13884e-09	2.40740e-09	-1.73143e-09	1.59325e-07	-1.07655e-07	5.16695e-08	4.06798e-07	8.28045e-07	1.23484e-06	-4.30464e-07	1.12026e-07	-3.18438e-07	-1.40677e-06	2.07223e-07	-1.19955e-06	-6.57221e-07	1.04515e-07	-5.52706e-07
21.848	4.25538e-08	-8.27682e-09	3.42770e-08	4.61715e-07	-2.42962e-08	4.37419e-07	-5.10777e-09	2.97099e-09	-2.13678e-09	1.58232e-07	-1.06917e-07	5.13150e-08	4.05534e-07	8.27879e-07	1.23341e-06	-4.30692e-07	1.12085e-07	-3.18606e-07	-1.40409e-06	2.06829e-07	-1.19727e-06	-6.59903e-07	1.04942e-07	-5.54961e-07
21.873	4.00802e-08	-7.79571e-09	3.22845e-08	4.61084e-07	-2.42630e-08	4.36821e-07	-6.06900e-09	3.53010e-09	-2.53889e-09	1.57145e-07	-1.06182e-07	5.09625e-08	4.04274e-07	8.27708e-07	1.23198e-06	-4.30913e-07	1.12143e-07	-3.18770e-07	-1.40142e-06	2.06435e-07	-1.19499e-06	-6.62561e-07	1.05364e-07	-5.57197e-07
21.897	3.76287e-08	-7.31887e-09	3.03098e-08	4.60456e-07	-2.42299e-08	4.36226e-07	-7.02249e-09	4.08471e-09	-2.93778e-09	1.56064e-07	-1.05452e-07	5.06119e-08	4.03018e-07	8.27532e-07	1.23055e-06	-4.31128e-07	1.12199e-07	-3.18929e-07	-1.39875e-06	2.06041e-07	-1.19271e-06	-6.65195e-07	1.05783e-07	-5.59412e-07
21.922	3.51992e-08	-6.84633e-09	2.83528e-08	4.59830e-07	-2.41970e-08	4.35633e-07	-7.96822e-09	4.63481e-09	-3.33341e-09	1.54989e-07	-1.04726e-07	5.02634e-08	4.01765e-07	8.27350e-07	1.22911e-06	-4.31336e-07	1.12253e-07	-3.19083e-07	-1.39608e-06	2.05647e-07	-1.19043e-06	-6.67804e-07	1.06198e-07	-5.61606e-07
21.946	3.27917e-08	-6.37807e-09	2.64137e-08	4.59206e-07	-2.41641e-08	4.35042e-07	-8.90618e-09	5.18038e-09	-3.72580e-09	1.53921e-07	-1.04004e-07	4.99169e-08	4.00515e-07	8.27164e-07	1.22768e-06	-4.31538e-07	1.12306e-07	-3.19233e-07	-1.39340e-06	2.05254e-07	-1.18815e-06	-6.70390e-07	1.06609e-07	-5.63780e-07
21.971	3.04064e-08	-5.91413e-09	2.44923e-08	4.58584e-07	-2.41314e-08	4.34453e-07	-9.83633e-09	5.72142e-09	-4.11491e-09	1.52858e-07	-1.03286e-07	4.95724e-08	3.99270e-07	8.26972e-07	1.22624e-06	-4.31734e-07	1.12357e-07	-3.19377e-07	-1.39073e-06	2.04860e-07	-1.18587e-06	-6.72950e-07	1.07016e-07	-5.65934e-07
21.996	2.80433e-08	-5.45449e-09	2.25888e-08	4.57965e-07	-2.40988e-08	4.33866e-07	-1.07587e-08	6.25790e-09	-4.50076e-09	1.51802e-07	-1.02572e-07	4.92300e-08	3.98028e-07	8.26776e-07	1.22480e-06	-4.31923e-07	1.12406e-07	-3.19517e-07	-1.38806e-06	2.04467e-07	-1.18360e-06	-6.75487e-07	1.07420e-07	-5.68067e-07
22.020	2.57024e-08	-4.99918e-09	2.07032e-08	4.57348e-07	-2.40664e-08	4.33282e-07	-1.16731e-08	6.78981e-09	-4.88332e-09	1.50753e-07	-1.01863e-07	4.88896e-08	3.96789e-07	8.26574e-07	1.22336e-06	-4.32106e-07	1.12453e-07	-3.19653e-07	-1.38539e-06	2.04074e-07	-1.18132e-06	-6.77999e-07	1.07819e-07	-5.70179e-07
22.045	2.33838e-08	-4.54821e-09	1.88356e-08	4.56733e-07	-2.40340e-08	4.32699e-07	-1.25797e-08	7.31714e-09	-5.26258e-09	1.49710e-07	-1.01158e-07	4.85513e-08	3.95555e-07	8.26368e-07	1.22192e-06	-4.32283e-07	1.12499e-07	-3.19783e-07	-1.38273e-06	2.03681e-07	-1.17905e-06	-6.80486e-07	1.08215e-07	-5.72271e-07
22.069	2.10875e-08	-4.10157e-09	1.69859e-08	4.56121e-07	-2.40018e-08	4.32119e-07	-1.34784e-08	7.83988e-09	-5.63854e-09	1.48673e-07	-1.00458e-07	4.82150e-08	3.94324e-07	8.26156e-07	1.22048e-06	-4.32453e-07	1.12544e-07	-3.19909e-07	-1.38006e-06	2.03288e-07	-1.17677e-06	-6.82949e-07	1.08606e-07	-5.74342e-07
22.094	1.88135e-08	-3.65928e-09	1.51543e-08	4.55511e-07	-2.39697e-08	4.31542e-07	-1.43692e-08	8.35802e-09	-6.01119e-09	1.47642e-07	-9.97615e-08	4.78808e-08	3.93098e-07	8.25939e-07	1.21904e-06	-4.32616e-07	1.12586e-07	-3.20030e-07	-1.37740e-06	2.02896e-07	-1.17450e-06	-6.85386e-07	1.08994e-07	-5.76392e-07
22.118	1.65620e-08	-3.22135e-09	1.33407e-08	4.54904e-07	-2.39377e-08	4.30966e-07	-1.52521e-08	8.87154e-09	-6.38052e-09	1.46618e-07	-9.90696e-08	4.75487e-08	3.91875e-07	8.25717e-07	1.21759e-06	-4.32773e-07	1.12627e-07	-3.20146e-07	-1.37473e-06	2.02504e-07	-1.17223e-06	-6.87799e-07	1.09378e-07	-5.78421e-07
22.143	1.43329e-08	-2.78779e-09	1.15451e-08	4.54299e-07	-2.39059e-08	4.30393e-07	-1.61269e-08	9.38042e-09	-6.74652e-09	1.45601e-07	-9.83820e-08	4.72188e-08	3.90657e-07	8.25490e-07	1.21615e-06	-4.32924e-07	1.12666e-07	-3.20258e-07	-1.37207e-06	2.02111e-07	-1.16996e-06	-6.90187e-07	1.09757e-07	-5.80429e-07
22.168	1.21263e-08	-2.35859e-09	9.76770e-09	4.53696e-07	-2.38742e-08	4.29822e-07	-1.69938e-08	9.88466e-09	-7.10917e-09	1.44590e-07	-9.76989e-08	4.68909e-08	3.89442e-07	8.25258e-07	1.21470e-06	-4.33069e-07	1.12704e-07	-3.20365e-07	-1.36941e-06	2.01720e-07	-1.16769e-06	-6.92550e-07	1.10133e-07	-5.82416e-07
22.192	9.94221e-09	-1.93378e-09	8.00843e-09	4.53096e-07	-2.38426e-08	4.29253e-07	-1.78527e-08	1.03842e-08	-7.46848e-09	1.43585e-07	-9.70202e-08	4.65651e-08	3.88232e-07	8.25021e-07	1.21325e-06	-4.33206e-07	1.12740e-07	-3.20467e-07	-1.36675e-06	2.01328e-07	-1.16543e-06	-6.94887e-07	1.10505e-07	-5.84382e-07
22.217	7.78069e-09	-1.51336e-09	6.26733e-09	4.52498e-07	-2.38111e-08	4.28687e-07	-1.87036e-08	1.08792e-08	-7.82443e-09	1.42587e-07	-9.63459e-08	4.62415e-08	3.87025e-07	8.24778e-07	1.21180e-06	-4.33338e-07	1.12774e-07	-3.20564e-07	-1.36410e-06	2.00937e-07	-1.16316e-06	-6.97200e-07	1.10873e-07	-5.86327e-07
22.241	5.64179e-09	-1.09734e-09	4.54445e-09	4.51902e-07	-2.37798e-08	4.28123e-07	-1.95464e-08	1.13694e-08	-8.17702e-09	1.41596e-07	-9.56760e-08	4.59200e-08	3.85823e-07	8.24530e-07	1.21035e-06	-4.33463e-07	1.12807e-07	-3.20656e-07	-1.36144e-06	2.00546e-07	-1.16090e-06	-6.99487e-07	1.11236e-07	-5.88250e-07
22.266	3.52552e-09	-6.85723e-10	2.83980e-09	4.51310e-07	-2.37486e-08	4.27561e-07	-2.03812e-08	1.18549e-08	-8.52623e-09	1.40611e-07	-9.50107e-08	4.56007e-08	3.84625e-07	8.24278e-07	1.20890e-06	-4.33581e-07	1.12837e-07	-3.20744e-07	-1.35879e-06	2.00155e-07	-1.15864e-06	-7.01749e-07	1.11596e-07	-5.90152e-07
22.290	1.43195e-09	-2.78517e-10	1.15343e-09	4.50719e-07	-2.37175e-08	4.27002e-07	-2.12078e-08	1.23358e-08	-8.87205e-09	1.39633e-07	-9.43498e-08	4.52835e-08	3.83432e-07	8.24020e-07	1.20745e-06	-4.33693e-07	1.12866e-07	-3.20827e-07	-1.35614e-06	1.99765e-07	-1.15638e-06	-7.03985e-07	1.11952e-07	-5.92033e-07
22.315	-6.38912e-10	1.24270e-10	-5.14642e-10	4.50131e-07	-2.36866e-08	4.26445e-07	-2.20264e-08	1.28119e-08	-9.21449e-09	1.38662e-07	-9.36934e-08	4.49685e-08	3.82243e-07	8.23757e-07	1.20600e-06	-4.33799e-07	1.12894e-07	-3.20905e-07	-1.35350e-06	1.99375e-07	-1.15412e-06	-7.06196e-07	1.12303e-07	-5.93892e-07
22.340	-2.68701e-09	5.22631e-10	-2.16438e-09	4.49546e-07	-2.36558e-08	4.25890e-07	-2.28368e-08	1.32833e-08	-9.55353e-09	1.37697e-07	-9.30416e-08	4.46556e-08	3.81058e-07	8.23488e-07	1.20455e-06	-4.33898e-07	1.12920e-07	-3.20978e-07	-1.35085e-06	1.98986e-07	-1.15187e-06	-7.08381e-07	1.12651e-07	-5.95730e-07
22.364	-4.71232e-09	9.16558e-10	-3.79576e-09	4.48963e-07	-2.36251e-08	4.25338e-07	-2.36391e-08	1.37500e-08	-9.88916e-09	1.36739e-07	-9.23943e-08	4.43449e-08	3.79878e-07	8.23215e-07	1.20309e-06	-4.33990e-07	1.12944e-07	-3.21046e-07	-1.34821e-06	1.98597e-07	-1.14961e-06	-7.10541e-07	1.12994e-07	-5.97546e-07
22.389	-6.71480e-09	1.30605e-09	-5.40876e-09	4.48383e-07	-2.35946e-08	4.24788e-07	-2.44333e-08	1.42119e-08	-1.02214e-08	1.35788e-07	-9.17516e-08	4.40365e-08	3.78702e-07	8.22936e-07	1.20164e-06	-4.34076e-07	1.12966e-07	-3.21110e-07	-1.34557e-06	1.98208e-07	-1.14736e-06	-7.12675e-07	1.13334e-07	-5.99341e-07
22.413	-8.69442e-09	1.69109e-09	-7.00334e-09	4.47805e-07	-2.35642e-08	4.24241e-07	-2.52192e-08	1.46690e-08	-1.05502e-08	1.34844e-07	-9.11135e-08	4.37302e-08	3.77531e-07	8.22652e-07	1.20018e-06	-4.34156e-07	1.12987e-07	-3.21169e-07	-1.34294e-06	1.97820e-07	-1.14512e-06	-7.14783e-07	1.13669e-07	-6.01114e-07
22.438	-1.06511e-08	2.07167e-09	-8.57947e-09	4.47230e-07	-2.35339e-08	4.23696e-07	-2.59970e-08	1.51214e-08	-1.08755e-08	1.33906e-07	-9.04800e-08	4.34262e-08	3.76364e-07	8.22363e-07	1.19873e-06	-4.34229e-07	1.13006e-07	-3.21223e-07	-1.34030e-06	1.97432e-07	-1.14287e-06	-7.16865e-07	1.14000e-07	-6.02865e-07
22.462	-1.25849e-08	2.44780e-09	-1.01371e-08	4.46658e-07	-2.35038e-08	4.23154e-07	-2.67665e-08	1.55690e-08	-1.11974e-08	1.32975e-07	-8.98512e-08	4.31243e-08	3.75202e-07	8.22069e-07	1.19727e-06	-4.34295e-07	1.13023e-07	-3.21272e-07	-1.33767e-06	1.97045e-07	-1.14063e-06	-7.18921e-07	1.14327e-07	-6.04594e-07
22.487	-1.44958e-08	2.81947e-09	-1.16763e-08	4.46088e-07	-2.34738e-08	4.22614e-07	-2.75278e-08	1.60118e-08	-1.15159e-08	1.32052e-07	-8.92269e-08	4.28247e-08	3.74044e-07	8.21770e-07	1.19581e-06	-4.34355e-07	1.13039e-07	-3.21316e-07	-1.33505e-06	1.96658e-07	-1.13839e-06	-7.20952e-07	1.14650e-07	-6.06302e-07
22.512	-1.63836e-08	3.18666e-09	-1.31970e-08	4.45521e-07	-2.34440e-08	4.22077e-07	-2.82808e-08	1.64499e-08	-1.18309e-08	1.31135e-07	-8.86074e-08	4.25274e-08	3.72892e-07	8.21465e-07	1.19436e-06	-4.34409e-07	1.13053e-07	-3.21356e-07	-1.33242e-06	1.96271e-07	-1.13615e-06	-7.22956e-07	1.14969e-07	-6.07987e-07
22.536	-1.82485e-08	3.54937e-09	-1.46991e-08	4.44956e-07	-2.34143e-08	4.21542e-07	-2.90256e-08	1.68831e-08	-1.21425e-08	1.30225e-07	-8.79925e-08	4.22323e-08	3.71744e-07	8.21156e-07	1.19290e-06	-4.34456e-07	1.13065e-07	-3.21391e-07	-1.32980e-06	1.95885e-07	-1.13392e-06	-7.24934e-07	1.15283e-07	-6.09651e-07
22.561	-2.00902e-08	3.90760e-09	-1.61826e-08	4.44394e-07	-2.33847e-08	4.21009e-07	-2.97620e-08	1.73114e-08	-1.24506e-08	1.29322e-07	-8.73823e-08	4.19394e-08	3.70601e-07	8.20841e-07	1.19144e-06	-4.34496e-07	1.13075e-07	-3.21421e-07	-1.32719e-06	1.95500e-07	-1.13169e-06	-7.26886e-07	1.15594e-07	-6.11293e-07
22.585	-2.19089e-08	4.26134e-09	-1.76476e-08	4.43835e-07	-2.33553e-08	4.20480e-07	-3.04902e-08	1.77350e-08	-1.27552e-08	1.28426e-07	-8.67768e-08	4.16488e-08	3.69462e-07	8.20521e-07	1.18998e-06	-4.34530e-07	1.13084e-07	-3.21446e-07	-1.32458e-06	1.95115e-07	-1.12946e-06	-7.28812e-07	1.15900e-07	-6.12912e-07
22.610	-2.37045e-08	4.61059e-09	-1.90939e-08	4.43278e-07	-2.33260e-08	4.19952e-07	-3.12100e-08	1.81537e-08	-1.30564e-08	1.27537e-07	-8.61761e-08	4.13605e-08	3.68329e-07	8.20195e-07	1.18852e-06	-4.34557e-07	1.13091e-07	-3.21466e-07	-1.32197e-06	1.94731e-07	-1.12724e-06	-7.30711e-07	1.16202e-07	-6.14509e-07
22.634	-2.54770e-08	4.95534e-09	-2.05217e-08	4.42725e-07	-2.32969e-08	4.19428e-07	-3.19215e-08	1.85675e-08	-1.33540e-08	1.26655e-07	-8.55801e-08	4.10744e-08	3.67200e-07	8.19865e-07	1.18707e-06	-4.34578e-07	1.13097e-07	-3.21481e-07	-1.31936e-06	1.94347e-07	-1.12501e-06	-7.32585e-07	1.16500e-07	-6.16085e-07
22.659	-2.72263e-08	5.29558e-09	-2.19307e-08	4.42173e-07	-2.32679e-08	4.18906e-07	-3.26247e-08	1.89765e-08	-1.36482e-08	1.25780e-07	-8.49889e-08	4.07907e-08	3.66077e-07	8.19529e-07	1.18561e-06	-4.34592e-07	1.13100e-07	-3.21492e-07	-1.31676e-06	1.93964e-07	-1.12280e-06	-7.34431e-07	1.16793e-07	-6.17638e-07
22.684	-2.89524e-08	5.63132e-09	-2.33211e-08	4.41625e-07	-2.32390e-08	4.18386e-07	-3.33195e-08	1.93807e-08	-1.39388e-08	1.24912e-07	-8.44024e-08	4.05092e-08	3.64959e-07	8.19189e-07	1.18415e-06	-4.34600e-07	1.13102e-07	-3.21497e-07	-1.31416e-06	1.93582e-07	-1.12058e-06	-7.36252e-07	1.17083e-07	-6.19169e-07
22.708	-3.06553e-08	5.96254e-09	-2.46928e-08	4.41079e-07	-2.32103e-08	4.17869e-07	-3.40059e-08	1.97799e-08	-1.42260e-08	1.24051e-07	-8.38208e-08	4.02300e-08	3.63845e-07	8.18843e-07	1.18269e-06	-4.34601e-07	1.13103e-07	-3.21498e-07	-1.31157e-06	1.93200e-07	-1.11837e-06	-7.38045e-07	1.17368e-07	-6.20677e-07
22.733	-3.23350e-08	6.28924e-09	-2.60458e-08	4.40537e-07	-2.31817e-08	4.17355e-07	-3.46839e-08	2.01743e-08	-1.45096e-08	1.23197e-07	-8.32440e-08	3.99532e-08	3.62737e-07	8.18491e-07	1.18123e-06	-4.34596e-07	1.13101e-07	-3.21494e-07	-1.30898e-06	1.92818e-07	-1.11616e-06	-7.39812e-07	1.17649e-07	-6.22163e-07
22.757	-3.39914e-08	6.61141e-09	-2.73800e-08	4.39997e-07	-2.31533e-08	4.16843e-07	-3.53535e-08	2.05638e-08	-1.47897e-08	1.22351e-07	-8.26720e-08	3.96787e-08	3.61634e-07	8.18135e-07	1.17977e-06	-4.34584e-07	1.13098e-07	-3.21485e-07	-1.30640e-06	1.92438e-07	-1.11396e-06	-7.41553e-07	1.17926e-07	-6.23627e-07
22.782	-3.56245e-08	6.92906e-09	-2.86955e-08	4.39459e-07	-2.31250e-08	4.16334e-07	-3.60146e-08	2.09483e-08	-1.50663e-08	1.21511e-07	-8.21048e-08	3.94065e-08	3.60536e-07	8.17774e-07	1.17831e-06	-4.34565e-07	1.13093e-07	-3.21472e-07	-1.30382e-06	1.92058e-07	-1.11176e-06	-7.43267e-07	1.18199e-07	-6.25068e-07
22.807	-3.72344e-08	7.24218e-09	-2.99922e-08	4.38925e-07	-2.30969e-08	4.15828e-07	-3.66673e-08	2.13280e-08	-1.53393e-08	1.20679e-07	-8.15425e-08	3.91366e-08	3.59443e-07	8.17407e-07	1.17685e-06	-4.34540e-07	1.13087e-07	-3.21453e-07	-1.30125e-06	1.91679e-07	-1.10957e-06	-7.44954e-07	1.18467e-07	-6.26487e-07
22.831	-3.88209e-08	7.55076e-09	-3.12701e-08	4.38394e-07	-2.30690e-08	4.15325e-07	-3.73116e-08	2.17027e-08	-1.56089e-08	1.19854e-07	-8.09851e-08	3.88691e-08	3.58356e-07	8.17035e-07	1.17539e-06	-4.34509e-07	1.13079e-07	-3.21430e-07	-1.29867e-06	1.91300e-07	-1.10737e-06	-7.46614e-07	1.18731e-07	-6.27883e-07
22.856	-4.03840e-08	7.85480e-09	-3.25293e-08	4.37865e-07	-2.30411e-08	4.14824e-07	-3.79474e-08	2.20725e-08	-1.58748e-08	1.19037e-07	-8.04326e-08	3.86039e-08	3.57273e-07	8.16658e-07	1.17393e-06	-4.34470e-07	1.13069e-07	-3.21402e-07	-1.29611e-06	1.90922e-07	-1.10519e-06	-7.48248e-07	1.18991e-07	-6.29257e-07
22.880	-4.19238e-08	8.15429e-09	-3.37696e-08	4.37339e-07	-2.30135e-08	4.14326e-07	-3.85747e-08	2.24374e-08	-1.61373e-08	1.18226e-07	-7.98850e-08	3.83411e-08	3.56197e-07	8.16276e-07	1.17247e-06	-4.34426e-07	1.13057e-07	-3.21369e-07	-1.29355e-06	1.90545e-07	-1.10300e-06	-7.49855e-07	1.19246e-07	-6.30608e-07
22.905	-4.34403e-08	8.44924e-09	-3.49910e-08	4.36816e-07	-2.29859e-08	4.13830e-07	-3.91935e-08	2.27973e-08	-1.63961e-08	1.17423e-07	-7.93424e-08	3.80806e-08	3.55125e-07	8.15889e-07	1.17101e-06	-4.34375e-07	1.13044e-07	-3.21331e-07	-1.29099e-06	1.90169e-07	-1.10083e-06	-7.51434e-07	1.19497e-07	-6.31937e-07
22.929	-4.49333e-08	8.73963e-09	-3.61936e-08	4.36296e-07	-2.29586e-08	4.13338e-07	-3.98038e-08	2.31523e-08	-1.66514e-08	1.16627e-07	-7.88046e-08	3.78225e-08	3.54059e-07	8.15497e-07	1.16956e-06	-4.34317e-07	1.13029e-07	-3.21288e-07	-1.28844e-06	1.89793e-07	-1.09865e-06	-7.52987e-07	1.19744e-07	-6.33243e-07
22.954	-4.64029e-08	9.02548e-09	-3.73774e-08	4.35779e-07	-2.29314e-08	4.12848e-07	-4.04055e-08	2.35023e-08	-1.69032e-08	1.15839e-07	-7.82719e-08	3.75668e-08	3.52999e-07	8.15099e-07	1.16810e-06	-4.34252e-07	1.13012e-07	-3.21240e-07	-1.28590e-06	1.89418e-07	-1.09648e-06	-7.54513e-07	1.19987e-07	-6.34526e-07
22.979	-4.78490e-08	9.30676e-09	-3.85423e-08	4.35265e-07	-2.29043e-08	4.12361e-07	-4.09988e-08	2.38474e-08	-1.71514e-08	1.15058e-07	-7.77441e-08	3.73135e-08	3.51944e-07	8.14697e-07	1.16664e-06	-4.34181e-07	1.12994e-07	-3.21188e-07	-1.28336e-06	1.89044e-07	-1.09432e-06	-7.56012e-07	1.20225e-07	-6.35786e-07
23.003	-4.92718e-08	9.58348e-09	-3.96883e-08	4.34754e-07	-2.28774e-08	4.11876e-07	-4.15834e-08	2.41875e-08	-1.73959e-08	1.14284e-07	-7.72213e-08	3.70626e-08	3.50894e-07	8.14289e-07	1.16518e-06	-4.34104e-07	1.12973e-07	-3.21131e-07	-1.28083e-06	1.88671e-07	-1.09215e-06	-7.57483e-07	1.20459e-07	-6.37024e-07
23.028	-5.06710e-08	9.85564e-09	-4.08154e-08	4.34245e-07	-2.28507e-08	4.11395e-07	-4.21596e-08	2.45226e-08	-1.76370e-08	1.13517e-07	-7.67034e-08	3.68141e-08	3.49850e-07	8.13876e-07	1.16373e-06	-4.34020e-07	1.12952e-07	-3.21068e-07	-1.27830e-06	1.88298e-07	-1.09000e-06	-7.58928e-07	1.20689e-07	-6.38239e-07
23.052	-5.20468e-08	1.01232e-08	-4.19236e-08	4.33740e-07	-2.28241e-08	4.10916e-07	-4.27271e-08	2.48527e-08	-1.78744e-08	1.12759e-07	-7.61906e-08	3.65679e-08	3.48812e-07	8.13458e-07	1.16227e-06	-4.33929e-07	1.12928e-07	-3.21001e-07	-1.27577e-06	1.87927e-07	-1.08785e-06	-7.60345e-07	1.20914e-07	-6.39431e-07
23.077	-5.33991e-08	1.03862e-08	-4.30128e-08	4.33238e-07	-2.27976e-08	4.10440e-07	-4.32861e-08	2.51779e-08	-1.81082e-08	1.12007e-07	-7.56828e-08	3.63242e-08	3.47779e-07	8.13035e-07	1.16081e-06	-4.33832e-07	1.12903e-07	-3.20930e-07	-1.27326e-06	1.87556e-07	-1.08570e-06	-7.61735e-07	1.21135e-07	-6.40600e-07
23.101	-5.47278e-08	1.06447e-08	-4.40831e-08	4.32739e-07	-2.27714e-08	4.09967e-07	-4.38365e-08	2.54980e-08	-1.83385e-08	1.11263e-07	-7.51801e-08	3.60829e-08	3.46753e-07	8.12607e-07	1.15936e-06	-4.33729e-07	1.12876e-07	-3.20853e-07	-1.27075e-06	1.87186e-07	-1.08356e-06	-7.63098e-07	1.21352e-07	-6.41746e-07
23.126	-5.60331e-08	1.08986e-08	-4.51345e-08	4.32242e-07	-2.27453e-08	4.09497e-07	-4.43783e-08	2.58132e-08	-1.85651e-08	1.10526e-07	-7.46824e-08	3.58441e-08	3.45731e-07	8.12174e-07	1.15791e-06	-4.33619e-07	1.12847e-07	-3.20771e-07	-1.26824e-06	1.86817e-07	-1.08142e-06	-7.64434e-07	1.21565e-07	-6.42869e-07
23.151	-5.73148e-08	1.11479e-08	-4.61669e-08	4.31749e-07	-2.27193e-08	4.09030e-07	-4.49115e-08	2.61233e-08	-1.87882e-08	1.09797e-07	-7.41898e-08	3.56076e-08	3.44716e-07	8.11736e-07	1.15645e-06	-4.33502e-07	1.12817e-07	-3.20685e-07	-1.26574e-06	1.86449e-07	-1.07929e-06	-7.65742e-07	1.21773e-07	-6.43969e-07
23.175	-5.85730e-08	1.13926e-08	-4.71804e-08	4.31259e-07	-2.26935e-08	4.08565e-07	-4.54360e-08	2.64284e-08	-1.90076e-08	1.09076e-07	-7.37022e-08	3.53736e-08	3.43707e-07	8.11293e-07	1.15500e-06	-4.33379e-07	1.12785e-07	-3.20594e-07	-1.26325e-06	1.86081e-07	-1.07717e-06	-7.67023e-07	1.21976e-07	-6.45046e-07
23.200	-5.98076e-08	1.16327e-08	-4.81749e-08	4.30772e-07	-2.26679e-08	4.08104e-07	-4.59520e-08	2.67285e-08	-1.92235e-08	1.08362e-07	-7.32198e-08	3.51421e-08	3.42703e-07	8.10845e-07	1.15355e-06	-4.33249e-07	1.12751e-07	-3.20498e-07	-1.26076e-06	1.85715e-07	-1.07505e-06	-7.68276e-07	1.22176e-07	-6.46101e-07
23.224	-6.10187e-08	1.18683e-08	-4.91504e-08	4.30288e-07	-2.26424e-08	4.07645e-07	-4.64593e-08	2.70236e-08	-1.94357e-08	1.07655e-07	-7.27424e-08	3.49130e-08	3.41705e-07	8.10391e-07	1.15210e-06	-4.33112e-07	1.12715e-07	-3.20397e-07	-1.25828e-06	1.85350e-07	-1.07293e-06	-7.69502e-07	1.22371e-07	-6.47132e-07
23.249	-6.22062e-08	1.20993e-08	-5.01070e-08	4.29807e-07	-2.26171e-08	4.07190e-07	-4.69579e-08	2.73136e-08	-1.96443e-08	1.06957e-07	-7.22702e-08	3.46863e-08	3.40713e-07	8.09933e-07	1.15065e-06	-4.32970e-07	1.12678e-07	-3.20291e-07	-1.25581e-06	1.84985e-07	-1.07082e-06	-7.70701e-07	1.22561e-07	-6.48140e-07
23.273	-6.33702e-08	1.23257e-08	-5.10445e-08	4.29329e-07	-2.25920e-08	4.06737e-07	-4.74479e-08	2.75986e-08	-1.98493e-08	1.06265e-07	-7.18031e-08	3.44621e-08	3.39727e-07	8.09470e-07	1.14920e-06	-4.32820e-07	1.12639e-07	-3.20181e-07	-1.25334e-06	1.84622e-07	-1.06872e-06	-7.71872e-07	1.22748e-07	-6.49125e-07
23.298	-6.45105e-08	1.25475e-08	-5.19631e-08	4.28855e-07	-2.25670e-08	4.06288e-07	-4.79292e-08	2.78786e-08	-2.00506e-08	1.05582e-07	-7.13412e-08	3.42404e-08	3.38747e-07	8.09002e-07	1.14775e-06	-4.32664e-07	1.12599e-07	-3.20066e-07	-1.25088e-06	1.84259e-07	-1.06662e-06	-7.73016e-07	1.22929e-07	-6.50087e-07
23.323	-6.56273e-08	1.27647e-08	-5.28626e-08	4.28383e-07	-2.25422e-08	4.05841e-07	-4.84018e-08	2.81535e-08	-2.02483e-08	1.04906e-07	-7.08844e-08	3.40212e-08	3.37773e-07	8.08529e-07	1.14630e-06	-4.32502e-07	1.12556e-07	-3.19945e-07	-1.24842e-06	1.83898e-07	-1.06453e-06	-7.74132e-07	1.23107e-07	-6.51025e-07
23.347	-6.67205e-08	1.29773e-08	-5.37432e-08	4.27915e-07	-2.25175e-08	4.05397e-07	-4.88658e-08	2.84234e-08	-2.04424e-08	1.04237e-07	-7.04327e-08	3.38044e-08	3.36805e-07	8.08051e-07	1.14486e-06	-4.32333e-07	1.12512e-07	-3.19820e-07	-1.24598e-06	1.83537e-07	-1.06244e-06	-7.75221e-07	1.23280e-07	-6.51941e-07
23.372	-6.77901e-08	1.31853e-08	-5.46047e-08	4.27450e-07	-2.24931e-08	4.04957e-07	-4.93211e-08	2.86882e-08	-2.06329e-08	1.03576e-07	-6.99863e-08	3.35901e-08	3.35843e-07	8.07568e-07	1.14341e-06	-4.32158e-07	1.12467e-07	-3.19691e-07	-1.24354e-06	1.83178e-07	-1.06036e-06	-7.76282e-07	1.23449e-07	-6.52833e-07
23.396	-6.88361e-08	1.33888e-08	-5.54473e-08	4.26988e-07	-2.24688e-08	4.04519e-07	-4.97677e-08	2.89479e-08	-2.08197e-08	1.02923e-07	-6.95450e-08	3.33783e-08	3.34888e-07	8.07080e-07	1.14197e-06	-4.31976e-07	1.12419e-07	-3.19556e-07	-1.24110e-06	1.82819e-07	-1.05828e-06	-7.77316e-07	1.23613e-07	-6.53703e-07
23.421	-6.98584e-08	1.35876e-08	-5.62708e-08	4.26529e-07	-2.24446e-08	4.04084e-07	-5.02055e-08	2.92026e-08	-2.10029e-08	1.02278e-07	-6.91089e-08	3.31690e-08	3.33938e-07	8.06587e-07	1.14053e-06	-4.31787e-07	1.12370e-07	-3.19417e-07	-1.23868e-06	1.82462e-07	-1.05621e-06	-7.78322e-07	1.23773e-07	-6.54549e-07
23.446	-7.08572e-08	1.37819e-08	-5.70753e-08	4.26073e-07	-2.24206e-08	4.03653e-07	-5.06347e-08	2.94523e-08	-2.11824e-08	1.01640e-07	-6.86780e-08	3.29622e-08	3.32995e-07	8.06089e-07	1.13908e-06	-4.31592e-07	1.12320e-07	-3.19273e-07	-1.23626e-06	1.82106e-07	-1.05415e-06	-7.79300e-07	1.23929e-07	-6.55371e-07
23.470	-7.18324e-08	1.39716e-08	-5.78608e-08	4.25621e-07	-2.23968e-08	4.03224e-07	-5.10551e-08	2.96968e-08	-2.13583e-08	1.01010e-07	-6.82524e-08	3.27580e-08	3.32058e-07	8.05587e-07	1.13764e-06	-4.31391e-07	1.12267e-07	-3.19124e-07	-1.23385e-06	1.81750e-07	-1.05210e-06	-7.80251e-07	1.24080e-07	-6.56171e-07
23.495	-7.27840e-08	1.41567e-08	-5.86273e-08	4.25172e-07	-2.23732e-08	4.02799e-07	-5.14669e-08	2.99363e-08	-2.15306e-08	1.00388e-07	-6.78320e-08	3.25562e-08	3.31127e-07	8.05079e-07	1.13621e-06	-4.31183e-07	1.12213e-07	-3.18970e-07	-1.23144e-06	1.81396e-07	-1.05004e-06	-7.81174e-07	1.24227e-07	-6.56947e-07
23.519	-7.37119e-08	1.43371e-08	-5.93748e-08	4.24726e-07	-2.23497e-08	4.02376e-07	-5.18699e-08	3.01707e-08	-2.16992e-08	9.97737e-08	-6.74168e-08	3.23569e-08	3.30202e-07	8.04567e-07	1.13477e-06	-4.30969e-07	1.12157e-07	-3.18811e-07	-1.22904e-06	1.81043e-07	-1.04800e-06	-7.82069e-07	1.24369e-07	-6.57700e-07
23.544	-7.46163e-08	1.45130e-08	-6.01032e-08	4.24283e-07	-2.23265e-08	4.01957e-07	-5.22641e-08	3.04000e-08	-2.18641e-08	9.91671e-08	-6.70069e-08	3.21602e-08	3.29284e-07	8.04050e-07	1.13333e-06	-4.30748e-07	1.12100e-07	-3.18648e-07	-1.22666e-06	1.80691e-07	-1.04596e-06	-7.82937e-07	1.24507e-07	-6.58430e-07
23.568	-7.54970e-08	1.46844e-08	-6.08127e-08	4.23844e-07	-2.23033e-08	4.01541e-07	-5.26497e-08	3.06243e-08	-2.20254e-08	9.85682e-08	-6.66023e-08	3.19660e-08	3.28372e-07	8.03528e-07	1.13190e-06	-4.30521e-07	1.12041e-07	-3.18480e-07	-1.22427e-06	1.80340e-07	-1.04393e-06	-7.83777e-07	1.24641e-07	-6.59136e-07
23.593	-7.63542e-08	1.48511e-08	-6.15031e-08	4.23408e-07	-2.22804e-08	4.01128e-07	-5.30264e-08	3.08435e-08	-2.21830e-08	9.79772e-08	-6.62029e-08	3.17743e-08	3.27467e-07	8.03002e-07	1.13047e-06	-4.30287e-07	1.11980e-07	-3.18307e-07	-1.22190e-06	1.79991e-07	-1.04191e-06	-7.84589e-07	1.24770e-07	-6.59819e-07
23.618	-7.71877e-08	1.50132e-08	-6.21745e-08	4.22975e-07	-2.22576e-08	4.00718e-07	-5.33945e-08	3.10575e-08	-2.23370e-08	9.73939e-08	-6.58088e-08	3.15851e-08	3.26568e-07	8.02470e-07	1.12904e-06	-4.30047e-07	1.11918e-07	-3.18129e-07	-1.21953e-06	1.79642e-07	-1.03989e-06	-7.85373e-07	1.24895e-07	-6.60479e-07
23.642	-7.79976e-08	1.51707e-08	-6.28269e-08	4.22546e-07	-2.22350e-08	4.00311e-07	-5.37538e-08	3.12665e-08	-2.24873e-08	9.68185e-08	-6.54200e-08	3.13985e-08	3.25675e-07	8.01934e-07	1.12761e-06	-4.29800e-07	1.11853e-07	-3.17947e-07	-1.21718e-06	1.79295e-07	-1.03788e-06	-7.86130e-07	1.25015e-07	-6.61115e-07
23.667	-7.87840e-08	1.53237e-08	-6.34603e-08	4.22120e-07	-2.22126e-08	3.99907e-07	-5.41043e-08	3.14704e-08	-2.26339e-08	9.62509e-08	-6.50365e-08	3.12145e-08	3.24789e-07	8.01393e-07	1.12618e-06	-4.29548e-07	1.11788e-07	-3.17760e-07	-1.21483e-06	1.78949e-07	-1.03588e-06	-7.86859e-07	1.25131e-07	-6.61728e-07
23.691	-7.95468e-08	1.54720e-08	-6.40747e-08	4.21697e-07	-2.21904e-08	3.99507e-07	-5.44461e-08	3.16692e-08	-2.27769e-08	9.56912e-08	-6.46583e-08	3.10329e-08	3.23909e-07	8.00848e-07	1.12476e-06	-4.29288e-07	1.11720e-07	-3.17568e-07	-1.21248e-06	1.78604e-07	-1.03388e-06	-7.87560e-07	1.25242e-07	-6.62318e-07
23.716	-8.02860e-08	1.56158e-08	-6.46701e-08	4.21278e-07	-2.21683e-08	3.99110e-07	-5.47791e-08	3.18629e-08	-2.29162e-08	9.51394e-08	-6.42854e-08	3.08540e-08	3.23036e-07	8.00298e-07	1.12333e-06	-4.29022e-07	1.11651e-07	-3.17371e-07	-1.21015e-06	1.78260e-07	-1.03189e-06	-7.88234e-07	1.25349e-07	-6.62884e-07
23.740	-8.10016e-08	1.57550e-08	-6.52466e-08	4.20862e-07	-2.21464e-08	3.98716e-07	-5.51033e-08	3.20515e-08	-2.30518e-08	9.45955e-08	-6.39179e-08	3.06776e-08	3.22169e-07	7.99743e-07	1.12191e-06	-4.28750e-07	1.11580e-07	-3.17170e-07	-1.20783e-06	1.77918e-07	-1.02991e-06	-7.88880e-07	1.25452e-07	-6.63427e-07
23.765	-8.16936e-08	1.58896e-08	-6.58040e-08	4.20450e-07	-2.21247e-08	3.98325e-07	-5.54188e-08	3.22350e-08	-2.31838e-08	9.40594e-08	-6.35557e-08	3.05037e-08	3.21309e-07	7.99183e-07	1.12049e-06	-4.28472e-07	1.11508e-07	-3.16964e-07	-1.20551e-06	1.77576e-07	-1.02793e-06	-7.89497e-07	1.25550e-07	-6.63947e-07
23.790	-8.23621e-08	1.60196e-08	-6.63425e-08	4.20040e-07	-2.21032e-08	3.97937e-07	-5.57255e-08	3.24134e-08	-2.33121e-08	9.35313e-08	-6.31988e-08	3.03325e-08	3.20456e-07	7.98619e-07	1.11908e-06	-4.28187e-07	1.11433e-07	-3.16753e-07	-1.20320e-06	1.77236e-07	-1.02596e-06	-7.90088e-07	1.25644e-07	-6.64443e-07
23.814	-8.30071e-08	1.61451e-08	-6.68620e-08	4.19635e-07	-2.20818e-08	3.97553e-07	-5.60234e-08	3.25867e-08	-2.34367e-08	9.30111e-08	-6.28473e-08	3.01638e-08	3.19609e-07	7.98051e-07	1.11766e-06	-4.27896e-07	1.11358e-07	-3.16538e-07	-1.20090e-06	1.76898e-07	-1.02400e-06	-7.90650e-07	1.25734e-07	-6.64916e-07
23.839	-8.36285e-08	1.62659e-08	-6.73625e-08	4.19232e-07	-2.20607e-08	3.97172e-07	-5.63126e-08	3.27549e-08	-2.35577e-08	9.24988e-08	-6.25012e-08	2.99976e-08	3.18769e-07	7.97478e-07	1.11625e-06	-4.27598e-07	1.11280e-07	-3.16318e-07	-1.19861e-06	1.76560e-07	-1.02205e-06	-7.91185e-07	1.25819e-07	-6.65366e-07
23.863	-8.42264e-08	1.63822e-08	-6.78441e-08	4.18833e-07	-2.20397e-08	3.96794e-07	-5.65930e-08	3.29180e-08	-2.36750e-08	9.19944e-08	-6.21604e-08	2.98341e-08	3.17936e-07	7.96900e-07	1.11484e-06	-4.27294e-07	1.11201e-07	-3.16093e-07	-1.19633e-06	1.76224e-07	-1.02010e-06	-7.91692e-07	1.25899e-07	-6.65792e-07
23.888	-8.48007e-08	1.64939e-08	-6.83068e-08	4.18438e-07	-2.20189e-08	3.96419e-07	-5.68646e-08	3.30759e-08	-2.37886e-08	9.14981e-08	-6.18250e-08	2.96731e-08	3.17109e-07	7.96318e-07	1.11343e-06	-4.26984e-07	1.11120e-07	-3.15863e-07	-1.19405e-06	1.75889e-07	-1.01817e-06	-7.92171e-07	1.25976e-07	-6.66195e-07
23.912	-8.53516e-08	1.66011e-08	-6.87505e-08	4.18046e-07	-2.19982e-08	3.96048e-07	-5.71274e-08	3.32288e-08	-2.38986e-08	9.10097e-08	-6.14950e-08	2.95147e-08	3.16289e-07	7.95731e-07	1.11202e-06	-4.26667e-07	1.11038e-07	-3.15629e-07	-1.19179e-06	1.75555e-07	-1.01623e-06	-7.92622e-07	1.26047e-07	-6.66575e-07
23.937	-8.58789e-08	1.67037e-08	-6.91753e-08	4.17658e-07	-2.19778e-08	3.95680e-07	-5.73815e-08	3.33766e-08	-2.40049e-08	9.05292e-08	-6.11703e-08	2.93589e-08	3.15476e-07	7.95140e-07	1.11062e-06	-4.26344e-07	1.10954e-07	-3.15390e-07	-1.18953e-06	1.75223e-07	-1.01431e-06	-7.93046e-07	1.26115e-07	-6.66931e-07
23.962	-8.63828e-08	1.68017e-08	-6.95811e-08	4.17273e-07	-2.19575e-08	3.95315e-07	-5.76267e-08	3.35193e-08	-2.41075e-08	9.00568e-08	-6.08511e-08	2.92057e-08	3.14670e-07	7.94545e-07	1.10921e-06	-4.26015e-07	1.10868e-07	-3.15147e-07	-1.18729e-06	1.74892e-07	-1.01240e-06	-7.93441e-07	1.26178e-07	-6.67264e-07
23.986	-8.68632e-08	1.68951e-08	-6.99681e-08	4.16891e-07	-2.19375e-08	3.94954e-07	-5.78632e-08	3.36568e-08	-2.42064e-08	8.95923e-08	-6.05373e-08	2.90551e-08	3.13870e-07	7.93945e-07	1.10781e-06	-4.25680e-07	1.10781e-07	-3.14899e-07	-1.18505e-06	1.74563e-07	-1.01049e-06	-7.93810e-07	1.26236e-07	-6.67573e-07
24.011	-8.73202e-08	1.69840e-08	-7.03362e-08	4.16513e-07	-2.19176e-08	3.94596e-07	-5.80909e-08	3.37893e-08	-2.43017e-08	8.91359e-08	-6.02289e-08	2.89070e-08	3.13077e-07	7.93340e-07	1.10642e-06	-4.25338e-07	1.10692e-07	-3.14646e-07	-1.18282e-06	1.74235e-07	-1.00859e-06	-7.94150e-07	1.26290e-07	-6.67860e-07
24.035	-8.77537e-08	1.70683e-08	-7.06854e-08	4.16139e-07	-2.18979e-08	3.94241e-07	-5.83099e-08	3.39166e-08	-2.43932e-08	8.86875e-08	-5.99259e-08	2.87616e-08	3.12291e-07	7.92732e-07	1.10502e-06	-4.24990e-07	1.10602e-07	-3.14389e-07	-1.18060e-06	1.73908e-07	-1.00670e-06	-7.94463e-07	1.26340e-07	-6.68123e-07
24.060	-8.81638e-08	1.71481e-08	-7.10157e-08	4.15768e-07	-2.18783e-08	3.93889e-07	-5.85200e-08	3.40388e-08	-2.44812e-08	8.82471e-08	-5.96283e-08	2.86188e-08	3.11512e-07	7.92119e-07	1.10363e-06	-4.24636e-07	1.10509e-07	-3.14127e-07	-1.17840e-06	1.73582e-07	-1.00481e-06	-7.94747e-07	1.26385e-07	-6.68362e-07
24.084	-8.85505e-08	1.72233e-08	-7.13272e-08	4.15400e-07	-2.18590e-08	3.93541e-07	-5.87214e-08	3.41560e-08	-2.45654e-08	8.78147e-08	-5.93362e-08	2.84786e-08	3.10740e-07	7.91502e-07	1.10224e-06	-4.24276e-07	1.10416e-07	-3.13860e-07	-1.17620e-06	1.73258e-07	-1.00294e-06	-7.95005e-07	1.26426e-07	-6.68578e-07
24.109	-8.89139e-08	1.72940e-08	-7.16199e-08	4.15036e-07	-2.18399e-08	3.93197e-07	-5.89140e-08	3.42680e-08	-2.46460e-08	8.73904e-08	-5.90495e-08	2.83410e-08	3.09975e-07	7.90880e-07	1.10086e-06	-4.23909e-07	1.10320e-07	-3.13589e-07	-1.17401e-06	1.72936e-07	-1.00107e-06	-7.95234e-07	1.26463e-07	-6.68771e-07
24.134	-8.92538e-08	1.73601e-08	-7.18937e-08	4.14676e-07	-2.18209e-08	3.92855e-07	-5.90978e-08	3.43749e-08	-2.47229e-08	8.69742e-08	-5.87682e-08	2.82060e-08	3.09217e-07	7.90254e-07	1.09947e-06	-4.23536e-07	1.10223e-07	-3.13313e-07	-1.17183e-06	1.72615e-07	-9.99211e-07	-7.95436e-07	1.26495e-07	-6.68941e-07
24.158	-8.95704e-08	1.74217e-08	-7.21488e-08	4.14319e-07	-2.18021e-08	3.92517e-07	-5.92729e-08	3.44768e-08	-2.47961e-08	8.65660e-08	-5.84924e-08	2.80736e-08	3.08466e-07	7.89625e-07	1.09809e-06	-4.23157e-07	1.10125e-07	-3.13033e-07	-1.16966e-06	1.72295e-07	-9.97361e-07	-7.95610e-07	1.26523e-07	-6.69088e-07
24.183	-8.98637e-08	1.74787e-08	-7.23850e-08	4.13966e-07	-2.17836e-08	3.92183e-07	-5.94392e-08	3.45735e-08	-2.48657e-08	8.61659e-08	-5.82220e-08	2.79438e-08	3.07722e-07	7.88991e-07	1.09671e-06	-4.22772e-07	1.10024e-07	-3.12748e-07	-1.16749e-06	1.71977e-07	-9.95518e-07	-7.95757e-07	1.26546e-07	-6.69211e-07
24.207	-9.01337e-08	1.75312e-08	-7.26025e-08	4.13617e-07	-2.17652e-08	3.91852e-07	-5.95967e-08	3.46651e-08	-2.49316e-08	8.57738e-08	-5.79571e-08	2.78167e-08	3.06985e-07	7.88352e-07	1.09534e-06	-4.22381e-07	1.09923e-07	-3.12459e-07	-1.16534e-06	1.71660e-07	-9.93684e-07	-7.95876e-07	1.26565e-07	-6.69311e-07
24.232	-9.03804e-08	1.75792e-08	-7.28012e-08	4.13271e-07	-2.17470e-08	3.91524e-07	-5.97454e-08	3.47516e-08	-2.49938e-08	8.53899e-08	-5.76977e-08	2.76922e-08	3.06255e-07	7.87710e-07	1.09396e-06	-4.21984e-07	1.09819e-07	-3.12165e-07	-1.16320e-06	1.71344e-07	-9.91859e-07	-7.95967e-07	1.26579e-07	-6.69388e-07
24.257	-9.06038e-08	1.76227e-08	-7.29811e-08	4.12929e-07	-2.17289e-08	3.91200e-07	-5.98854e-08	3.48331e-08	-2.50524e-08	8.50140e-08	-5.74437e-08	2.75703e-08	3.05532e-07	7.87064e-07	1.09260e-06	-4.21580e-07	1.09714e-07	-3.11866e-07	-1.16107e-06	1.71031e-07	-9.90042e-07	-7.96031e-07	1.26589e-07	-6.69442e-07
24.281	-9.08040e-08	1.76616e-08	-7.31424e-08	4.12590e-07	-2.17111e-08	3.90879e-07	-6.00167e-08	3.49094e-08	-2.51073e-08	8.46462e-08	-5.71952e-08	2.74510e-08	3.04816e-07	7.86413e-07	1.09123e-06	-4.21171e-07	1.09608e-07	-3.11563e-07	-1.15895e-06	1.70718e-07	-9.88233e-07	-7.96067e-07	1.26595e-07	-6.69472e-07
24.306	-9.09810e-08	1.76960e-08	-7.32849e-08	4.12255e-07	-2.16935e-08	3.90561e-07	-6.01392e-08	3.49807e-08	-2.51585e-08	8.42866e-08	-5.69522e-08	2.73344e-08	3.04107e-07	7.85759e-07	1.08987e-06	-4.20755e-07	1.09499e-07	-3.11256e-07	-1.15684e-06	1.70407e-07	-9.86434e-07	-7.96076e-07	1.26597e-07	-6.69479e-07
24.330	-9.11347e-08	1.77259e-08	-7.34088e-08	4.11923e-07	-2.16761e-08	3.90247e-07	-6.02529e-08	3.50468e-08	-2.52061e-08	8.39350e-08	-5.67146e-08	2.72204e-08	3.03405e-07	7.85101e-07	1.08851e-06	-4.20333e-07	1.09390e-07	-3.10944e-07	-1.15474e-06	1.70098e-07	-9.84643e-07	-7.96057e-07	1.26594e-07	-6.69464e-07
24.355	-9.12653e-08	1.77513e-08	-7.35140e-08	4.11596e-07	-2.16588e-08	3.89937e-07	-6.03579e-08	3.51079e-08	-2.52500e-08	8.35916e-08	-5.64826e-08	2.71090e-08	3.02711e-07	7.84438e-07	1.08715e-06	-4.19906e-07	1.09278e-07	-3.10627e-07	-1.15265e-06	1.69790e-07	-9.82861e-07	-7.96011e-07	1.26586e-07	-6.69425e-07
24.379	-9.13728e-08	1.77722e-08	-7.36006e-08	4.11272e-07	-2.16418e-08	3.89630e-07	-6.04542e-08	3.51639e-08	-2.52903e-08	8.32563e-08	-5.62560e-08	2.70002e-08	3.02023e-07	7.83772e-07	1.08580e-06	-4.19472e-07	1.09165e-07	-3.10306e-07	-1.15057e-06	1.69484e-07	-9.81088e-07	-7.95937e-07	1.26575e-07	-6.69363e-07
24.404	-9.14572e-08	1.77886e-08	-7.36685e-08	4.10951e-07	-2.16249e-08	3.89326e-07	-6.05417e-08	3.52148e-08	-2.53269e-08	8.29291e-08	-5.60349e-08	2.68941e-08	3.01343e-07	7.83102e-07	1.08445e-06	-4.19032e-07	1.09051e-07	-3.09981e-07	-1.14850e-06	1.69179e-07	-9.79324e-07	-7.95836e-07	1.26558e-07	-6.69278e-07
24.429	-9.15184e-08	1.78006e-08	-7.37179e-08	4.10635e-07	-2.16082e-08	3.89026e-07	-6.06205e-08	3.52606e-08	-2.53599e-08	8.26100e-08	-5.58193e-08	2.67907e-08	3.00670e-07	7.82428e-07	1.08310e-06	-4.18586e-07	1.08935e-07	-3.09651e-07	-1.14645e-06	1.68876e-07	-9.77569e-07	-7.95708e-07	1.26538e-07	-6.69170e-07
24.453	-9.15566e-08	1.78080e-08	-7.37486e-08	4.10321e-07	-2.15918e-08	3.88730e-07	-6.06906e-08	3.53014e-08	-2.53892e-08	8.22991e-08	-5.56093e-08	2.66898e-08	3.00004e-07	7.81751e-07	1.08176e-06	-4.18135e-07	1.08817e-07	-3.09317e-07	-1.14440e-06	1.68574e-07	-9.75823e-07	-7.95552e-07	1.26513e-07	-6.69039e-07
24.478	-9.15718e-08	1.78109e-08	-7.37609e-08	4.10012e-07	-2.15755e-08	3.88437e-07	-6.07519e-08	3.53371e-08	-2.54149e-08	8.19963e-08	-5.54047e-08	2.65916e-08	2.99346e-07	7.81069e-07	1.08042e-06	-4.17677e-07	1.08698e-07	-3.08979e-07	-1.14236e-06	1.68274e-07	-9.74087e-07	-7.95369e-07	1.26484e-07	-6.68884e-07
24.502	-9.15640e-08	1.78094e-08	-7.37545e-08	4.09707e-07	-2.15594e-08	3.88147e-07	-6.08046e-08	3.53677e-08	-2.54369e-08	8.17017e-08	-5.52056e-08	2.64961e-08	2.98695e-07	7.80384e-07	1.07908e-06	-4.17214e-07	1.08578e-07	-3.08636e-07	-1.14033e-06	1.67976e-07	-9.72359e-07	-7.95158e-07	1.26451e-07	-6.68708e-07
24.527	-9.15331e-08	1.78034e-08	-7.37297e-08	4.09405e-07	-2.15435e-08	3.87861e-07	-6.08485e-08	3.53933e-08	-2.54553e-08	8.14152e-08	-5.50120e-08	2.64032e-08	2.98050e-07	7.79695e-07	1.07775e-06	-4.16744e-07	1.08456e-07	-3.08288e-07	-1.13832e-06	1.67679e-07	-9.70641e-07	-7.94920e-07	1.26413e-07	-6.68508e-07
24.551	-9.14794e-08	1.77930e-08	-7.36864e-08	4.09106e-07	-2.15278e-08	3.87579e-07	-6.08838e-08	3.54138e-08	-2.54700e-08	8.11368e-08	-5.48239e-08	2.63129e-08	2.97414e-07	7.79003e-07	1.07642e-06	-4.16269e-07	1.08332e-07	-3.07937e-07	-1.13632e-06	1.67384e-07	-9.68932e-07	-7.94655e-07	1.26371e-07	-6.68285e-07
24.576	-9.14027e-08	1.77781e-08	-7.36247e-08	4.08812e-07	-2.15123e-08	3.87300e-07	-6.09103e-08	3.54292e-08	-2.54811e-08	8.08667e-08	-5.46414e-08	2.62253e-08	2.96784e-07	7.78307e-07	1.07509e-06	-4.15787e-07	1.08207e-07	-3.07581e-07	-1.13432e-06	1.67090e-07	-9.67233e-07	-7.94363e-07	1.26324e-07	-6.68039e-07
24.601	-9.13032e-08	1.77587e-08	-7.35445e-08	4.08521e-07	-2.14970e-08	3.87024e-07	-6.09282e-08	3.54396e-08	-2.54886e-08	8.06046e-08	-5.44643e-08	2.61403e-08	2.96162e-07	7.77607e-07	1.07377e-06	-4.15300e-07	1.08080e-07	-3.07221e-07	-1.13234e-06	1.66798e-07	-9.65543e-07	-7.94044e-07	1.26273e-07	-6.67771e-07
24.625	-9.11808e-08	1.77349e-08	-7.34459e-08	4.08234e-07	-2.14819e-08	3.86753e-07	-6.09374e-08	3.54449e-08	-2.54924e-08	8.03508e-08	-5.42928e-08	2.60580e-08	2.95547e-07	7.76904e-07	1.07245e-06	-4.14807e-07	1.07952e-07	-3.06856e-07	-1.13037e-06	1.66508e-07	-9.63862e-07	-7.93698e-07	1.26218e-07	-6.67479e-07
24.650	-9.10355e-08	1.77066e-08	-7.33289e-08	4.07951e-07	-2.14670e-08	3.86484e-07	-6.09379e-08	3.54452e-08	-2.54927e-08	8.01051e-08	-5.41268e-08	2.59783e-08	2.94940e-07	7.76198e-07	1.07114e-06	-4.14309e-07	1.07822e-07	-3.06487e-07	-1.12841e-06	1.66219e-07	-9.62191e-07	-7.93324e-07	1.26159e-07	-6.67165e-07
24.674	-9.08676e-08	1.76740e-08	-7.31936e-08	4.07672e-07	-2.14523e-08	3.86220e-07	-6.09298e-08	3.54405e-08	-2.54893e-08	7.98676e-08	-5.39663e-08	2.59013e-08	2.94340e-07	7.75488e-07	1.06983e-06	-4.13804e-07	1.07691e-07	-3.06114e-07	-1.12646e-06	1.65932e-07	-9.60530e-07	-7.92924e-07	1.26095e-07	-6.66829e-07
24.699	-9.06768e-08	1.76369e-08	-7.30399e-08	4.07396e-07	-2.14378e-08	3.85958e-07	-6.09130e-08	3.54307e-08	-2.54822e-08	7.96382e-08	-5.38113e-08	2.58269e-08	2.93747e-07	7.74774e-07	1.06852e-06	-4.13294e-07	1.07558e-07	-3.05736e-07	-1.12453e-06	1.65647e-07	-9.58878e-07	-7.92497e-07	1.26027e-07	-6.66469e-07
24.723	-9.04634e-08	1.75953e-08	-7.28680e-08	4.07124e-07	-2.14235e-08	3.85701e-07	-6.08875e-08	3.54159e-08	-2.54716e-08	7.94170e-08	-5.36618e-08	2.57552e-08	2.93161e-07	7.74057e-07	1.06722e-06	-4.12778e-07	1.07423e-07	-3.05355e-07	-1.12260e-06	1.65363e-07	-9.57236e-07	-7.92042e-07	1.25955e-07	-6.66087e-07
24.748	-9.02272e-08	1.75494e-08	-7.26778e-08	4.06856e-07	-2.14094e-08	3.85447e-07	-6.08535e-08	3.53961e-08	-2.54573e-08	7.92040e-08	-5.35179e-08	2.56861e-08	2.92583e-07	7.73337e-07	1.06592e-06	-4.12257e-07	1.07288e-07	-3.04969e-07	-1.12069e-06	1.65081e-07	-9.55604e-07	-7.91561e-07	1.25879e-07	-6.65683e-07
24.773	-8.99685e-08	1.74991e-08	-7.24694e-08	4.06592e-07	-2.13955e-08	3.85197e-07	-6.08108e-08	3.53713e-08	-2.54395e-08	7.89991e-08	-5.33795e-08	2.56196e-08	2.92013e-07	7.72614e-07	1.06463e-06	-4.11729e-07	1.07150e-07	-3.04579e-07	-1.11878e-06	1.64801e-07	-9.53982e-07	-7.91053e-07	1.25798e-07	-6.65255e-07
24.797	-8.96871e-08	1.74444e-08	-7.22427e-08	4.06332e-07	-2.13818e-08	3.84950e-07	-6.07595e-08	3.53415e-08	-2.54180e-08	7.88024e-08	-5.32466e-08	2.55559e-08	2.91449e-07	7.71887e-07	1.06334e-06	-4.11196e-07	1.07012e-07	-3.04184e-07	-1.11689e-06	1.64523e-07	-9.52370e-07	-7.90518e-07	1.25713e-07	-6.64806e-07
24.822	-8.93831e-08	1.73852e-08	-7.19979e-08	4.06075e-07	-2.13683e-08	3.84707e-07	-6.06996e-08	3.53066e-08	-2.53930e-08	7.86139e-08	-5.31192e-08	2.54947e-08	2.90894e-07	7.71157e-07	1.06205e-06	-4.10657e-07	1.06872e-07	-3.03786e-07	-1.11501e-06	1.64246e-07	-9.50768e-07	-7.89957e-07	1.25623e-07	-6.64333e-07
24.846	-8.90567e-08	1.73217e-08	-7.17349e-08	4.05822e-07	-2.13550e-08	3.84467e-07	-6.06311e-08	3.52668e-08	-2.53643e-08	7.84336e-08	-5.29973e-08	2.54362e-08	2.90345e-07	7.70424e-07	1.06077e-06	-4.10113e-07	1.06730e-07	-3.03383e-07	-1.11315e-06	1.63971e-07	-9.49176e-07	-7.89369e-07	1.25530e-07	-6.63839e-07
24.871	-8.87077e-08	1.72539e-08	-7.14539e-08	4.05573e-07	-2.13419e-08	3.84231e-07	-6.05540e-08	3.52220e-08	-2.53321e-08	7.82614e-08	-5.28810e-08	2.53804e-08	2.89804e-07	7.69688e-07	1.05949e-06	-4.09563e-07	1.06587e-07	-3.02977e-07	-1.11129e-06	1.63698e-07	-9.47593e-07	-7.88754e-07	1.25432e-07	-6.63322e-07
24.895	-8.83363e-08	1.71816e-08	-7.11547e-08	4.05328e-07	-2.13290e-08	3.83999e-07	-6.04684e-08	3.51721e-08	-2.52962e-08	7.80974e-08	-5.27702e-08	2.53272e-08	2.89271e-07	7.68949e-07	1.05822e-06	-4.09008e-07	1.06442e-07	-3.02566e-07	-1.10945e-06	1.63426e-07	-9.46021e-07	-7.88112e-07	1.25330e-07	-6.62782e-07
24.920	-8.79426e-08	1.71050e-08	-7.08375e-08	4.05087e-07	-2.13163e-08	3.83770e-07	-6.03742e-08	3.51173e-08	-2.52568e-08	7.79416e-08	-5.26649e-08	2.52767e-08	2.88745e-07	7.68207e-07	1.05695e-06	-4.08447e-07	1.06296e-07	-3.02151e-07	-1.10762e-06	1.63156e-07	-9.44460e-07	-7.87445e-07	1.25224e-07	-6.62221e-07
24.945	-8.75264e-08	1.70241e-08	-7.05023e-08	4.04849e-07	-2.13038e-08	3.83545e-07	-6.02714e-08	3.50576e-08	-2.52138e-08	7.77939e-08	-5.25651e-08	2.52288e-08	2.88226e-07	7.67462e-07	1.05569e-06	-4.07881e-07	1.06149e-07	-3.01732e-07	-1.10580e-06	1.62888e-07	-9.42908e-07	-7.86750e-07	1.25114e-07	-6.61637e-07
24.969	-8.70879e-08	1.69388e-08	-7.01491e-08	4.04616e-07	-2.12915e-08	3.83324e-07	-6.01601e-08	3.49928e-08	-2.51673e-08	7.76544e-08	-5.24709e-08	2.51835e-08	2.87715e-07	7.66714e-07	1.05443e-06	-4.07309e-07	1.06000e-07	-3.01309e-07	-1.10399e-06	1.62622e-07	-9.41367e-07	-7.86030e-07	1.24999e-07	-6.61031e-07
24.994	-8.66271e-08	1.68492e-08	-6.97780e-08	4.04386e-07	-2.12794e-08	3.83106e-07	-6.00403e-08	3.49231e-08	-2.51171e-08	7.75231e-08	-5.23821e-08	2.51410e-08	2.87212e-07	7.65963e-07	1.05317e-06	-4.06731e-07	1.05850e-07	-3.00881e-07	-1.10219e-06	1.62357e-07	-9.39836e-07	-7.85282e-07	1.24880e-07	-6.60402e-07
25.018	-8.61441e-08	1.67552e-08	-6.93889e-08	4.04160e-07	-2.12675e-08	3.82892e-07	-5.99119e-08	3.48485e-08	-2.50635e-08	7.73999e-08	-5.22989e-08	2.51010e-08	2.86716e-07	7.65209e-07	1.05192e-06	-4.06148e-07	1.05698e-07	-3.00450e-07	-1.10041e-06	1.62095e-07	-9.38315e-07	-7.84509e-07	1.24757e-07	-6.59752e-07
25.043	-8.56390e-08	1.66570e-08	-6.89820e-08	4.03938e-07	-2.12558e-08	3.82682e-07	-5.97751e-08	3.47689e-08	-2.50062e-08	7.72849e-08	-5.22212e-08	2.50637e-08	2.86227e-07	7.64452e-07	1.05068e-06	-4.05560e-07	1.05545e-07	-3.00015e-07	-1.09864e-06	1.61834e-07	-9.36805e-07	-7.83710e-07	1.24630e-07	-6.59080e-07
25.068	-8.51116e-08	1.65544e-08	-6.85572e-08	4.03720e-07	-2.12444e-08	3.82475e-07	-5.96298e-08	3.46844e-08	-2.49454e-08	7.71781e-08	-5.21490e-08	2.50291e-08	2.85746e-07	7.63693e-07	1.04944e-06	-4.04966e-07	1.05390e-07	-2.99576e-07	-1.09688e-06	1.61575e-07	-9.35305e-07	-7.82884e-07	1.24499e-07	-6.58385e-07
25.092	-8.45622e-08	1.64476e-08	-6.81146e-08	4.03506e-07	-2.12331e-08	3.82272e-07	-5.94760e-08	3.45949e-08	-2.48811e-08	7.70794e-08	-5.20823e-08	2.49971e-08	2.85272e-07	7.62931e-07	1.04820e-06	-4.04367e-07	1.05235e-07	-2.99133e-07	-1.09513e-06	1.61318e-07	-9.33816e-07	-7.82032e-07	1.24363e-07	-6.57669e-07
25.117	-8.39907e-08	1.63364e-08	-6.76543e-08	4.03295e-07	-2.12220e-08	3.82073e-07	-5.93137e-08	3.45005e-08	-2.48132e-08	7.69888e-08	-5.20211e-08	2.49677e-08	2.84806e-07	7.62166e-07	1.04697e-06	-4.03763e-07	1.05077e-07	-2.98686e-07	-1.09340e-06	1.61062e-07	-9.32338e-07	-7.81154e-07	1.24224e-07	-6.56931e-07
25.141	-8.33972e-08	1.62210e-08	-6.71762e-08	4.03089e-07	-2.12112e-08	3.81878e-07	-5.91430e-08	3.44012e-08	-2.47418e-08	7.69064e-08	-5.19655e-08	2.49410e-08	2.84348e-07	7.61399e-07	1.04575e-06	-4.03153e-07	1.04919e-07	-2.98235e-07	-1.09168e-06	1.60809e-07	-9.30870e-07	-7.80250e-07	1.24080e-07	-6.56170e-07
25.166	-8.27817e-08	1.61012e-08	-6.66805e-08	4.02886e-07	-2.12005e-08	3.81686e-07	-5.89639e-08	3.42970e-08	-2.46668e-08	7.68322e-08	-5.19153e-08	2.49169e-08	2.83897e-07	7.60629e-07	1.04453e-06	-4.02539e-07	1.04759e-07	-2.97780e-07	-1.08997e-06	1.60557e-07	-9.29413e-07	-7.79321e-07	1.23932e-07	-6.55389e-07
25.190	-8.21443e-08	1.59773e-08	-6.61670e-08	4.02687e-07	-2.11900e-08	3.81497e-07	-5.87763e-08	3.41879e-08	-2.45884e-08	7.67661e-08	-5.18706e-08	2.48955e-08	2.83453e-07	7.59857e-07	1.04331e-06	-4.01918e-07	1.04597e-07	-2.97321e-07	-1.08827e-06	1.60307e-07	-9.27966e-07	-7.78365e-07	1.23780e-07	-6.54585e-07
25.215	-8.14851e-08	1.58490e-08	-6.56360e-08	4.02493e-07	-2.11798e-08	3.81313e-07	-5.85804e-08	3.40740e-08	-2.45064e-08	7.67081e-08	-5.18315e-08	2.48767e-08	2.83017e-07	7.59082e-07	1.04210e-06	-4.01293e-07	1.04434e-07	-2.96859e-07	-1.08659e-06	1.60059e-07	-9.26531e-07	-7.77384e-07	1.23624e-07	-6.53760e-07
25.240	-8.08040e-08	1.57166e-08	-6.50874e-08	4.02302e-07	-2.11697e-08	3.81132e-07	-5.83760e-08	3.39551e-08	-2.44209e-08	7.66583e-08	-5.17978e-08	2.48605e-08	2.82589e-07	7.58305e-07	1.04089e-06	-4.00662e-07	1.04270e-07	-2.96392e-07	-1.08492e-06	1.59813e-07	-9.25106e-07	-7.76377e-07	1.23464e-07	-6.52913e-07
25.264	-8.01012e-08	1.55799e-08	-6.45213e-08	4.02115e-07	-2.11599e-08	3.80955e-07	-5.81633e-08	3.38314e-08	-2.43319e-08	7.66166e-08	-5.17696e-08	2.48470e-08	2.82168e-07	7.57526e-07	1.03969e-06	-4.00027e-07	1.04105e-07	-2.95922e-07	-1.08326e-06	1.59569e-07	-9.23692e-07	-7.75344e-07	1.23300e-07	-6.52045e-07
25.289	-7.93766e-08	1.54389e-08	-6.39377e-08	4.01932e-07	-2.11503e-08	3.80781e-07	-5.79422e-08	3.37028e-08	-2.42394e-08	7.65830e-08	-5.17469e-08	2.48361e-08	2.81755e-07	7.56744e-07	1.03850e-06	-3.99386e-07	1.03938e-07	-2.95448e-07	-1.08161e-06	1.59326e-07	-9.22289e-07	-7.74286e-07	1.23131e-07	-6.51155e-07
25.313	-7.86304e-08	1.52938e-08	-6.33366e-08	4.01753e-07	-2.11408e-08	3.80612e-07	-5.77128e-08	3.35693e-08	-2.41435e-08	7.65575e-08	-5.17297e-08	2.48278e-08	2.81349e-07	7.55960e-07	1.03731e-06	-3.98740e-07	1.03770e-07	-2.94970e-07	-1.07998e-06	1.59086e-07	-9.20897e-07	-7.73203e-07	1.22959e-07	-6.50244e-07
25.338	-7.78626e-08	1.51445e-08	-6.27181e-08	4.01577e-07	-2.11316e-08	3.80446e-07	-5.74750e-08	3.34310e-08	-2.40440e-08	7.65402e-08	-5.17180e-08	2.48222e-08	2.80951e-07	7.55174e-07	1.03612e-06	-3.98089e-07	1.03601e-07	-2.94488e-07	-1.07836e-06	1.58847e-07	-9.19515e-07	-7.72094e-07	1.22783e-07	-6.49311e-07
25.362	-7.70732e-08	1.49909e-08	-6.20822e-08	4.01406e-07	-2.11226e-08	3.80284e-07	-5.72290e-08	3.32879e-08	-2.39411e-08	7.65309e-08	-5.17117e-08	2.48192e-08	2.80560e-07	7.54386e-07	1.03495e-06	-3.97433e-07	1.03430e-07	-2.94003e-07	-1.07676e-06	1.58610e-07	-9.18145e-07	-7.70960e-07	1.22602e-07	-6.48357e-07
25.387	-7.62622e-08	1.48332e-08	-6.14291e-08	4.01239e-07	-2.11138e-08	3.80125e-07	-5.69746e-08	3.31400e-08	-2.38347e-08	7.65298e-08	-5.17110e-08	2.48188e-08	2.80177e-07	7.53595e-07	1.03377e-06	-3.96772e-07	1.03258e-07	-2.93514e-07	-1.07516e-06	1.58376e-07	-9.16786e-07	-7.69800e-07	1.22418e-07	-6.47382e-07
25.412	-7.54299e-08	1.46713e-08	-6.07586e-08	4.01075e-07	-2.11052e-08	3.79970e-07	-5.67120e-08	3.29872e-08	-2.37248e-08	7.65367e-08	-5.17157e-08	2.48211e-08	2.79801e-07	7.52803e-07	1.03260e-06	-3.96106e-07	1.03085e-07	-2.93021e-07	-1.07358e-06	1.58143e-07	-9.15438e-07	-7.68616e-07	1.22230e-07	-6.46386e-07
25.436	-7.45761e-08	1.45052e-08	-6.00709e-08	4.00916e-07	-2.10968e-08	3.79819e-07	-5.64411e-08	3.28296e-08	-2.36115e-08	7.65518e-08	-5.17258e-08	2.48260e-08	2.79433e-07	7.52008e-07	1.03144e-06	-3.95435e-07	1.02910e-07	-2.92525e-07	-1.07201e-06	1.57912e-07	-9.14102e-07	-7.67406e-07	1.22037e-07	-6.45369e-07
25.461	-7.37010e-08	1.43350e-08	-5.93660e-08	4.00760e-07	-2.10886e-08	3.79672e-07	-5.61620e-08	3.26673e-08	-2.34947e-08	7.65749e-08	-5.17414e-08	2.48335e-08	2.79073e-07	7.51212e-07	1.03028e-06	-3.94759e-07	1.02734e-07	-2.92025e-07	-1.07046e-06	1.57683e-07	-9.12776e-07	-7.66171e-07	1.21841e-07	-6.44330e-07
25.485	-7.28046e-08	1.41607e-08	-5.86439e-08	4.00609e-07	-2.10807e-08	3.79528e-07	-5.58746e-08	3.25001e-08	-2.33745e-08	7.66061e-08	-5.17625e-08	2.48436e-08	2.78720e-07	7.50414e-07	1.02913e-06	-3.94079e-07	1.02557e-07	-2.91522e-07	-1.06892e-06	1.57456e-07	-9.11462e-07	-7.64912e-07	1.21641e-07	-6.43271e-07
25.510	-7.18869e-08	1.39822e-08	-5.79048e-08	4.00461e-07	-2.10729e-08	3.79388e-07	-5.55790e-08	3.23282e-08	-2.32508e-08	7.66453e-08	-5.17890e-08	2.48563e-08	2.78375e-07	7.49614e-07	1.02799e-06	-3.93393e-07	1.02379e-07	-2.91014e-07	-1.06739e-06	1.57231e-07	-9.10159e-07	-7.63627e-07	1.21436e-07	-6.42191e-07
25.534	-7.09481e-08	1.37996e-08	-5.71485e-08	4.00318e-07	-2.10653e-08	3.79252e-07	-5.52753e-08	3.21515e-08	-2.31238e-08	7.66926e-08	-5.18210e-08	2.48716e-08	2.78037e-07	7.48812e-07	1.02685e-06	-3.92703e-07	1.02199e-07	-2.90504e-07	-1.06587e-06	1.57008e-07	-9.08867e-07	-7.62318e-07	1.21228e-07	-6.41090e-07
25.559	-6.99882e-08	1.36129e-08	-5.63753e-08	4.00178e-07	-2.10580e-08	3.79120e-07	-5.49634e-08	3.19701e-08	-2.29933e-08	7.67480e-08	-5.18584e-08	2.48896e-08	2.77707e-07	7.48009e-07	1.02572e-06	-3.92007e-07	1.02018e-07	-2.89989e-07	-1.06437e-06	1.56786e-07	-9.07587e-07	-7.60984e-07	1.21016e-07	-6.39968e-07
25.584	-6.90072e-08	1.34221e-08	-5.55851e-08	4.00042e-07	-2.10508e-08	3.78991e-07	-5.46433e-08	3.17839e-08	-2.28594e-08	7.68113e-08	-5.19012e-08	2.49101e-08	2.77384e-07	7.47204e-07	1.02459e-06	-3.91308e-07	1.01836e-07	-2.89472e-07	-1.06288e-06	1.56567e-07	-9.06318e-07	-7.59626e-07	1.20800e-07	-6.38826e-07
25.608	-6.80051e-08	1.32272e-08	-5.47780e-08	3.99911e-07	-2.10439e-08	3.78867e-07	-5.43151e-08	3.15930e-08	-2.27221e-08	7.68828e-08	-5.19495e-08	2.49333e-08	2.77069e-07	7.46397e-07	1.02347e-06	-3.90603e-07	1.01652e-07	-2.88950e-07	-1.06141e-06	1.56350e-07	-9.05060e-07	-7.58243e-07	1.20580e-07	-6.37663e-07
25.633	-6.69822e-08	1.30282e-08	-5.39540e-08	3.99783e-07	-2.10372e-08	3.78746e-07	-5.39788e-08	3.13974e-08	-2.25814e-08	7.69622e-08	-5.20031e-08	2.49591e-08	2.76761e-07	7.45589e-07	1.02235e-06	-3.89894e-07	1.01468e-07	-2.88426e-07	-1.05995e-06	1.56135e-07	-9.03814e-07	-7.56836e-07	1.20356e-07	-6.36480e-07
25.657	-6.59383e-08	1.28252e-08	-5.31131e-08	3.99659e-07	-2.10307e-08	3.78628e-07	-5.36344e-08	3.11971e-08	-2.24373e-08	7.70496e-08	-5.20622e-08	2.49874e-08	2.76461e-07	7.44779e-07	1.02124e-06	-3.89180e-07	1.01282e-07	-2.87898e-07	-1.05850e-06	1.55921e-07	-9.02580e-07	-7.55405e-07	1.20129e-07	-6.35276e-07
25.682	-6.48736e-08	1.26181e-08	-5.22555e-08	3.99539e-07	-2.10244e-08	3.78515e-07	-5.32819e-08	3.09920e-08	-2.22899e-08	7.71451e-08	-5.21267e-08	2.50184e-08	2.76168e-07	7.43968e-07	1.02014e-06	-3.88461e-07	1.01095e-07	-2.87366e-07	-1.05707e-06	1.55710e-07	-9.01357e-07	-7.53949e-07	1.19897e-07	-6.34052e-07
25.706	-6.37882e-08	1.24070e-08	-5.13812e-08	3.99423e-07	-2.10183e-08	3.78405e-07	-5.29213e-08	3.07823e-08	-2.21390e-08	7.72485e-08	-5.21966e-08	2.50519e-08	2.75883e-07	7.43156e-07	1.01904e-06	-3.87738e-07	1.00907e-07	-2.86831e-07	-1.05565e-06	1.55501e-07	-9.00145e-07	-7.52469e-07	1.19662e-07	-6.32807e-07
25.731	-6.26820e-08	1.21918e-08	-5.04902e-08	3.99311e-07	-2.10124e-08	3.78299e-07	-5.25528e-08	3.05679e-08	-2.19848e-08	7.73600e-08	-5.22719e-08	2.50881e-08	2.75606e-07	7.42342e-07	1.01795e-06	-3.87010e-07	1.00717e-07	-2.86293e-07	-1.05424e-06	1.55294e-07	-8.98945e-07	-7.50965e-07	1.19423e-07	-6.31543e-07
25.756	-6.15552e-08	1.19726e-08	-4.95825e-08	3.99203e-07	-2.10067e-08	3.78197e-07	-5.21762e-08	3.03489e-08	-2.18273e-08	7.74794e-08	-5.23526e-08	2.51268e-08	2.75336e-07	7.41527e-07	1.01686e-06	-3.86278e-07	1.00527e-07	-2.85751e-07	-1.05285e-06	1.55088e-07	-8.97757e-07	-7.49438e-07	1.19180e-07	-6.30258e-07
25.780	-6.04078e-08	1.17495e-08	-4.86583e-08	3.99099e-07	-2.10012e-08	3.78098e-07	-5.17916e-08	3.01252e-08	-2.16664e-08	7.76067e-08	-5.24386e-08	2.51681e-08	2.75073e-07	7.40711e-07	1.01578e-06	-3.85541e-07	1.00335e-07	-2.85206e-07	-1.05147e-06	1.54885e-07	-8.96581e-07	-7.47886e-07	1.18933e-07	-6.28953e-07
25.805	-5.92399e-08	1.15223e-08	-4.77176e-08	3.98999e-07	-2.09960e-08	3.78003e-07	-5.13991e-08	2.98969e-08	-2.15022e-08	7.77420e-08	-5.25301e-08	2.52120e-08	2.74818e-07	7.39894e-07	1.01471e-06	-3.84800e-07	1.00142e-07	-2.84658e-07	-1.05010e-06	1.54684e-07	-8.95416e-07	-7.46311e-07	1.18683e-07	-6.27628e-07
25.829	-5.80515e-08	1.12912e-08	-4.67603e-08	3.98903e-07	-2.09909e-08	3.77913e-07	-5.09986e-08	2.96639e-08	-2.13347e-08	7.78853e-08	-5.26268e-08	2.52584e-08	2.74571e-07	7.39075e-07	1.01365e-06	-3.84055e-07	9.99484e-08	-2.84107e-07	-1.04875e-06	1.54485e-07	-8.94263e-07	-7.44712e-07	1.18428e-07	-6.26284e-07
25.854	-5.68427e-08	1.10560e-08	-4.57867e-08	3.98811e-07	-2.09861e-08	3.77825e-07	-5.05902e-08	2.94264e-08	-2.11638e-08	7.80364e-08	-5.27290e-08	2.53074e-08	2.74331e-07	7.38256e-07	1.01259e-06	-3.83305e-07	9.97532e-08	-2.83552e-07	-1.04741e-06	1.54288e-07	-8.93122e-07	-7.43090e-07	1.18170e-07	-6.24919e-07
25.879	-5.56136e-08	1.08170e-08	-4.47966e-08	3.98723e-07	-2.09814e-08	3.77742e-07	-5.01739e-08	2.91842e-08	-2.09896e-08	7.81955e-08	-5.28365e-08	2.53590e-08	2.74099e-07	7.37436e-07	1.01153e-06	-3.82551e-07	9.95569e-08	-2.82994e-07	-1.04608e-06	1.54092e-07	-8.91992e-07	-7.41444e-07	1.17909e-07	-6.23535e-07
25.903	-5.43642e-08	1.05740e-08	-4.37903e-08	3.98639e-07	-2.09770e-08	3.77662e-07	-4.97497e-08	2.89375e-08	-2.08122e-08	7.83625e-08	-5.29493e-08	2.54132e-08	2.73873e-07	7.36614e-07	1.01049e-06	-3.81792e-07	9.93595e-08	-2.82433e-07	-1.04477e-06	1.53899e-07	-8.90875e-07	-7.39775e-07	1.17643e-07	-6.22131e-07
25.928	-5.30947e-08	1.03270e-08	-4.27676e-08	3.98559e-07	-2.09728e-08	3.77587e-07	-4.93176e-08	2.86862e-08	-2.06314e-08	7.85374e-08	-5.30675e-08	2.54699e-08	2.73656e-07	7.35793e-07	1.00945e-06	-3.81030e-07	9.91610e-08	-2.81869e-07	-1.04348e-06	1.53708e-07	-8.89769e-07	-7.38082e-07	1.17374e-07	-6.20708e-07
25.952	-5.18050e-08	1.00762e-08	-4.17288e-08	3.98483e-07	-2.09688e-08	3.77514e-07	-4.88777e-08	2.84303e-08	-2.04474e-08	7.87202e-08	-5.31910e-08	2.55292e-08	2.73446e-07	7.34970e-07	1.00842e-06	-3.80263e-07	9.89614e-08	-2.81301e-07	-1.04219e-06	1.53519e-07	-8.88675e-07	-7.36367e-07	1.17101e-07	-6.19265e-07
25.977	-5.04952e-08	9.82144e-09	-4.06738e-08	3.98411e-07	-2.09650e-08	3.77446e-07	-4.84300e-08	2.81699e-08	-2.02601e-08	7.89108e-08	-5.33198e-08	2.55910e-08	2.73243e-07	7.34146e-07	1.00739e-06	-3.79491e-07	9.87608e-08	-2.80731e-07	-1.04093e-06	1.53333e-07	-8.87593e-07	-7.34628e-07	1.16825e-07	-6.17803e-07
26.001	-4.91655e-08	9.56280e-09	-3.96027e-08	3.98343e-07	-2.09614e-08	3.77382e-07	-4.79745e-08	2.79049e-08	-2.00696e-08	7.91093e-08	-5.34539e-08	2.56554e-08	2.73048e-07	7.33322e-07	1.00637e-06	-3.78716e-07	9.85590e-08	-2.80157e-07	-1.03967e-06	1.53148e-07	-8.86524e-07	-7.32867e-07	1.16545e-07	-6.16322e-07
26.026	-4.78158e-08	9.30028e-09	-3.85155e-08	3.98279e-07	-2.09581e-08	3.77321e-07	-4.75112e-08	2.76354e-08	-1.98757e-08	7.93156e-08	-5.35933e-08	2.57223e-08	2.72860e-07	7.32498e-07	1.00536e-06	-3.77937e-07	9.83561e-08	-2.79581e-07	-1.03843e-06	1.52965e-07	-8.85466e-07	-7.31083e-07	1.16261e-07	-6.14822e-07
26.051	-4.64462e-08	9.03390e-09	-3.74123e-08	3.98219e-07	-2.09549e-08	3.77264e-07	-4.70402e-08	2.73615e-08	-1.96787e-08	7.95297e-08	-5.37380e-08	2.57917e-08	2.72680e-07	7.31673e-07	1.00435e-06	-3.77153e-07	9.81523e-08	-2.79001e-07	-1.03720e-06	1.52784e-07	-8.84420e-07	-7.29276e-07	1.15974e-07	-6.13302e-07
26.075	-4.50568e-08	8.76367e-09	-3.62932e-08	3.98163e-07	-2.09519e-08	3.77211e-07	-4.65614e-08	2.70830e-08	-1.94784e-08	7.97517e-08	-5.38880e-08	2.58637e-08	2.72507e-07	7.30847e-07	1.00335e-06	-3.76366e-07	9.79473e-08	-2.78418e-07	-1.03599e-06	1.52606e-07	-8.83386e-07	-7.27446e-07	1.15683e-07	-6.11763e-07
26.100	-4.36478e-08	8.48960e-09	-3.51582e-08	3.98110e-07	-2.09492e-08	3.77161e-07	-4.60750e-08	2.68001e-08	-1.92749e-08	7.99814e-08	-5.40432e-08	2.59382e-08	2.72341e-07	7.30021e-07	1.00236e-06	-3.75574e-07	9.77413e-08	-2.77833e-07	-1.03479e-06	1.52429e-07	-8.82364e-07	-7.25594e-07	1.15388e-07	-6.10206e-07
26.124	-4.22190e-08	8.21170e-09	-3.40073e-08	3.98062e-07	-2.09467e-08	3.77116e-07	-4.55809e-08	2.65127e-08	-1.90682e-08	8.02189e-08	-5.42037e-08	2.60152e-08	2.72183e-07	7.29195e-07	1.00138e-06	-3.74779e-07	9.75343e-08	-2.77244e-07	-1.03361e-06	1.52255e-07	-8.81354e-07	-7.23720e-07	1.15090e-07	-6.08630e-07
26.149	-4.07707e-08	7.93000e-09	-3.28407e-08	3.98018e-07	-2.09443e-08	3.77074e-07	-4.50791e-08	2.62208e-08	-1.88583e-08	8.04642e-08	-5.43694e-08	2.60948e-08	2.72032e-07	7.28369e-07	1.00040e-06	-3.73979e-07	9.73263e-08	-2.76653e-07	-1.03244e-06	1.52082e-07	-8.80357e-07	-7.21823e-07	1.14788e-07	-6.07035e-07
26.173	-3.93028e-08	7.64450e-09	-3.16583e-08	3.97978e-07	-2.09422e-08	3.77036e-07	-4.45697e-08	2.59245e-08	-1.86452e-08	8.07173e-08	-5.45404e-08	2.61768e-08	2.71889e-07	7.27542e-07	9.99431e-07	-3.73176e-07	9.71172e-08	-2.76059e-07	-1.03128e-06	1.51912e-07	-8.79372e-07	-7.19905e-07	1.14483e-07	-6.05421e-07
26.198	-3.78155e-08	7.35522e-09	-3.04603e-08	3.97942e-07	-2.09403e-08	3.77001e-07	-4.40528e-08	2.56238e-08	-1.84290e-08	8.09781e-08	-5.47166e-08	2.62614e-08	2.71753e-07	7.26715e-07	9.98468e-07	-3.72369e-07	9.69072e-08	-2.75462e-07	-1.03014e-06	1.51744e-07	-8.78398e-07	-7.17964e-07	1.14175e-07	-6.03789e-07
26.223	-3.63089e-08	7.06217e-09	-2.92467e-08	3.97909e-07	-2.09386e-08	3.76971e-07	-4.35282e-08	2.53187e-08	-1.82095e-08	8.12466e-08	-5.48981e-08	2.63485e-08	2.71624e-07	7.25888e-07	9.97513e-07	-3.71558e-07	9.66961e-08	-2.74862e-07	-1.02902e-06	1.51578e-07	-8.77437e-07	-7.16001e-07	1.13863e-07	-6.02139e-07
26.247	-3.47829e-08	6.76536e-09	-2.80176e-08	3.97881e-07	-2.09371e-08	3.76944e-07	-4.29961e-08	2.50092e-08	-1.79869e-08	8.15228e-08	-5.50847e-08	2.64381e-08	2.71503e-07	7.25062e-07	9.96564e-07	-3.70743e-07	9.64841e-08	-2.74259e-07	-1.02790e-06	1.51414e-07	-8.76489e-07	-7.14017e-07	1.13547e-07	-6.00470e-07
26.272	-3.32377e-08	6.46482e-09	-2.67729e-08	3.97857e-07	-2.09358e-08	3.76921e-07	-4.24565e-08	2.46953e-08	-1.77612e-08	8.18067e-08	-5.52765e-08	2.65301e-08	2.71389e-07	7.24235e-07	9.95624e-07	-3.69925e-07	9.62711e-08	-2.73654e-07	-1.02680e-06	1.51252e-07	-8.75552e-07	-7.12011e-07	1.13228e-07	-5.98783e-07
26.296	-3.16734e-08	6.16055e-09	-2.55128e-08	3.97837e-07	-2.09348e-08	3.76902e-07	-4.19094e-08	2.43771e-08	-1.75323e-08	8.20983e-08	-5.54736e-08	2.66247e-08	2.71282e-07	7.23408e-07	9.94690e-07	-3.69103e-07	9.60572e-08	-2.73046e-07	-1.02572e-06	1.51093e-07	-8.74628e-07	-7.09983e-07	1.12906e-07	-5.97078e-07
26.321	-3.00900e-08	5.85257e-09	-2.42374e-08	3.97820e-07	-2.09339e-08	3.76886e-07	-4.13549e-08	2.40545e-08	-1.73003e-08	8.23975e-08	-5.56758e-08	2.67217e-08	2.71182e-07	7.22582e-07	9.93764e-07	-3.68277e-07	9.58423e-08	-2.72435e-07	-1.02465e-06	1.50935e-07	-8.73716e-07	-7.07934e-07	1.12580e-07	-5.95354e-07
26.345	-2.84875e-08	5.54089e-09	-2.29466e-08	3.97808e-07	-2.09333e-08	3.76875e-07	-4.07928e-08	2.37276e-08	-1.70652e-08	8.27044e-08	-5.58831e-08	2.68213e-08	2.71090e-07	7.21756e-07	9.92846e-07	-3.67448e-07	9.56264e-08	-2.71821e-07	-1.02360e-06	1.50780e-07	-8.72816e-07	-7.05864e-07	1.12251e-07	-5.93613e-07
26.370	-2.68661e-08	5.22553e-09	-2.16406e-08	3.97800e-07	-2.09328e-08	3.76867e-07	-4.02234e-08	2.33964e-08	-1.68270e-08	8.30189e-08	-5.60956e-08	2.69233e-08	2.71005e-07	7.20930e-07	9.91935e-07	-3.66615e-07	9.54097e-08	-2.71205e-07	-1.02256e-06	1.50626e-07	-8.71929e-07	-7.03772e-07	1.11918e-07	-5.91854e-07
26.395	-2.52259e-08	4.90650e-09	-2.03194e-08	3.97795e-07	-2.09326e-08	3.76863e-07	-3.96466e-08	2.30609e-08	-1.65857e-08	8.33410e-08	-5.63133e-08	2.70277e-08	2.70927e-07	7.20105e-07	9.91032e-07	-3.65778e-07	9.51920e-08	-2.70586e-07	-1.02153e-06	1.50475e-07	-8.71054e-07	-7.01660e-07	1.11582e-07	-5.90078e-07
26.419	-2.35669e-08	4.58382e-09	-1.89831e-08	3.97795e-07	-2.09326e-08	3.76862e-07	-3.90624e-08	2.27211e-08	-1.63413e-08	8.36707e-08	-5.65360e-08	2.71346e-08	2.70857e-07	7.19280e-07	9.90137e-07	-3.64938e-07	9.49734e-08	-2.69965e-07	-1.02052e-06	1.50326e-07	-8.70192e-07	-6.99526e-07	1.11243e-07	-5.88283e-07
26.444	-2.18892e-08	4.25750e-09	-1.76317e-08	3.97798e-07	-2.09328e-08	3.76866e-07	-3.84709e-08	2.23771e-08	-1.60939e-08	8.40079e-08	-5.67639e-08	2.72440e-08	2.70793e-07	7.18456e-07	9.89249e-07	-3.64095e-07	9.47539e-08	-2.69341e-07	-1.01952e-06	1.50180e-07	-8.69342e-07	-6.97372e-07	1.10900e-07	-5.86471e-07
26.468	-2.01928e-08	3.92755e-09	-1.62653e-08	3.97806e-07	-2.09332e-08	3.76873e-07	-3.78721e-08	2.20288e-08	-1.58434e-08	8.43527e-08	-5.69969e-08	2.73558e-08	2.70737e-07	7.17632e-07	9.88369e-07	-3.63248e-07	9.45335e-08	-2.68715e-07	-1.01854e-06	1.50035e-07	-8.68504e-07	-6.95196e-07	1.10554e-07	-5.84642e-07
26.493	-1.84779e-08	3.59400e-09	-1.48839e-08	3.97818e-07	-2.09338e-08	3.76884e-07	-3.72660e-08	2.16762e-08	-1.55898e-08	8.47051e-08	-5.72350e-08	2.74701e-08	2.70688e-07	7.16809e-07	9.87498e-07	-3.62398e-07	9.43123e-08	-2.68086e-07	-1.01757e-06	1.49892e-07	-8.67679e-07	-6.93001e-07	1.10205e-07	-5.82796e-07
26.518	-1.67445e-08	3.25685e-09	-1.34877e-08	3.97833e-07	-2.09346e-08	3.76898e-07	-3.66527e-08	2.13195e-08	-1.53332e-08	8.50650e-08	-5.74781e-08	2.75868e-08	2.70646e-07	7.15987e-07	9.86634e-07	-3.61545e-07	9.40902e-08	-2.67454e-07	-1.01662e-06	1.49752e-07	-8.66866e-07	-6.90785e-07	1.09853e-07	-5.80932e-07
26.542	-1.49928e-08	2.91613e-09	-1.20766e-08	3.97852e-07	-2.09356e-08	3.76917e-07	-3.60321e-08	2.09585e-08	-1.50736e-08	8.54323e-08	-5.77264e-08	2.77059e-08	2.70612e-07	7.15166e-07	9.85777e-07	-3.60688e-07	9.38672e-08	-2.66821e-07	-1.01568e-06	1.49614e-07	-8.66066e-07	-6.88548e-07	1.09497e-07	-5.79051e-07
26.567	-1.32226e-08	2.57184e-09	-1.06508e-08	3.97876e-07	-2.09368e-08	3.76939e-07	-3.54044e-08	2.05934e-08	-1.48110e-08	8.58072e-08	-5.79796e-08	2.78275e-08	2.70584e-07	7.14345e-07	9.84929e-07	-3.59828e-07	9.36434e-08	-2.66184e-07	-1.01476e-06	1.49478e-07	-8.65279e-07	-6.86292e-07	1.09138e-07	-5.77153e-07
26.591	-1.14343e-08	2.22400e-09	-9.21029e-09	3.97903e-07	-2.09383e-08	3.76965e-07	-3.47695e-08	2.02241e-08	-1.45454e-08	8.61895e-08	-5.82380e-08	2.79515e-08	2.70564e-07	7.13526e-07	9.84089e-07	-3.58965e-07	9.34188e-08	-2.65546e-07	-1.01385e-06	1.49344e-07	-8.64503e-07	-6.84015e-07	1.08776e-07	-5.75239e-07
26.616	-9.62778e-09	1.87263e-09	-7.75515e-09	3.97935e-07	-2.09399e-08	3.76995e-07	-3.41275e-08	1.98506e-08	-1.42768e-08	8.65792e-08	-5.85013e-08	2.80779e-08	2.70550e-07	7.12707e-07	9.83258e-07	-3.58098e-07	9.31933e-08	-2.64905e-07	-1.01295e-06	1.49212e-07	-8.63741e-07	-6.81718e-07	1.08411e-07	-5.73307e-07
26.640	-7.80317e-09	1.51774e-09	-6.28544e-09	3.97970e-07	-2.09418e-08	3.77028e-07	-3.34783e-08	1.94730e-08	-1.40053e-08	8.69763e-08	-5.87697e-08	2.82067e-08	2.70544e-07	7.11890e-07	9.82434e-07	-3.57229e-07	9.29670e-08	-2.64262e-07	-1.01207e-06	1.49082e-07	-8.62991e-07	-6.79402e-07	1.08042e-07	-5.71359e-07
26.665	-5.96057e-09	1.15934e-09	-4.80122e-09	3.98009e-07	-2.09439e-08	3.77065e-07	-3.28221e-08	1.90914e-08	-1.37307e-08	8.73809e-08	-5.90430e-08	2.83379e-08	2.70545e-07	7.11074e-07	9.81619e-07	-3.56356e-07	9.27400e-08	-2.63616e-07	-1.01121e-06	1.48955e-07	-8.62254e-07	-6.77066e-07	1.07671e-07	-5.69395e-07
26.690	-4.10003e-09	7.97466e-10	-3.30257e-09	3.98053e-07	-2.09461e-08	3.77106e-07	-3.21588e-08	1.87056e-08	-1.34533e-08	8.77928e-08	-5.93214e-08	2.84715e-08	2.70552e-07	7.10259e-07	9.80811e-07	-3.55481e-07	9.25121e-08	-2.62969e-07	-1.01036e-06	1.48830e-07	-8.61529e-07	-6.74710e-07	1.07296e-07	-5.67414e-07
26.714	-2.22165e-09	4.32117e-10	-1.78954e-09	3.98100e-07	-2.09486e-08	3.77151e-07	-3.14885e-08	1.83157e-08	-1.31729e-08	8.82121e-08	-5.96047e-08	2.86074e-08	2.70567e-07	7.09445e-07	9.80012e-07	-3.54602e-07	9.22834e-08	-2.62319e-07	-1.00952e-06	1.48707e-07	-8.60817e-07	-6.72335e-07	1.06919e-07	-5.65417e-07
26.739	-3.25507e-10	6.33119e-11	-2.62195e-10	3.98151e-07	-2.09513e-08	3.77200e-07	-3.08113e-08	1.79217e-08	-1.28895e-08	8.86388e-08	-5.98929e-08	2.87458e-08	2.70589e-07	7.08633e-07	9.79222e-07	-3.53721e-07	9.20540e-08	-2.61667e-07	-1.00870e-06	1.48586e-07	-8.60117e-07	-6.69941e-07	1.06538e-07	-5.63403e-07
26.763	1.58832e-09	-3.08933e-10	1.27939e-09	3.98206e-07	-2.09542e-08	3.77252e-07	-3.01271e-08	1.75238e-08	-1.26033e-08	8.90727e-08	-6.01862e-08	2.88865e-08	2.70617e-07	7.07823e-07	9.78440e-07	-3.52836e-07	9.18239e-08	-2.61012e-07	-1.00790e-06	1.48467e-07	-8.59430e-07	-6.67528e-07	1.06154e-07	-5.61373e-07
26.788	3.51975e-09	-6.84601e-10	2.83515e-09	3.98265e-07	-2.09573e-08	3.77308e-07	-2.94359e-08	1.71217e-08	-1.23142e-08	8.95139e-08	-6.04843e-08	2.90296e-08	2.70653e-07	7.07014e-07	9.77666e-07	-3.51949e-07	9.15930e-08	-2.60356e-07	-1.00711e-06	1.48351e-07	-8.58756e-07	-6.65095e-07	1.05767e-07	-5.59328e-07
26.812	5.46871e-09	-1.06368e-09	4.40503e-09	3.98328e-07	-2.09606e-08	3.77367e-07	-2.87379e-08	1.67157e-08	-1.20222e-08	8.99625e-08	-6.07874e-08	2.91751e-08	2.70695e-07	7.06206e-07	9.76901e-07	-3.51059e-07	9.13613e-08	-2.59698e-07	-1.00633e-06	1.48237e-07	-8.58095e-07	-6.62644e-07	1.05377e-07	-5.57266e-07
26.837	7.43510e-09	-1.44614e-09	5.98895e-09	3.98395e-07	-2.09642e-08	3.77431e-07	-2.80330e-08	1.63057e-08	-1.17273e-08	9.04182e-08	-6.10953e-08	2.93229e-08	2.70745e-07	7.05400e-07	9.76145e-07	-3.50166e-07	9.11289e-08	-2.59037e-07	-1.00557e-06	1.48125e-07	-8.57446e-07	-6.60174e-07	1.04985e-07	-5.55189e-07
26.862	9.41884e-09	-1.83199e-09	7.58685e-09	3.98466e-07	-2.09679e-08	3.77498e-07	-2.73213e-08	1.58917e-08	-1.14295e-08	9.08812e-08	-6.14082e-08	2.94730e-08	2.70801e-07	7.04596e-07	9.75397e-07	-3.49270e-07	9.08959e-08	-2.58374e-07	-1.00482e-06	1.48015e-07	-8.56810e-07	-6.57685e-07	1.04589e-07	-5.53097e-07
26.886	1.14199e-08	-2.22119e-09	9.19867e-09	3.98541e-07	-2.09718e-08	3.77569e-07	-2.66027e-08	1.54738e-08	-1.11289e-08	9.13514e-08	-6.17259e-08	2.96255e-08	2.70864e-07	7.03794e-07	9.74658e-07	-3.48372e-07	9.06621e-08	-2.57710e-07	-1.00409e-06	1.47907e-07	-8.56187e-07	-6.55179e-07	1.04190e-07	-5.50988e-07
26.911	1.34381e-08	-2.61374e-09	1.08243e-08	3.98620e-07	-2.09760e-08	3.77644e-07	-2.58774e-08	1.50519e-08	-1.08255e-08	9.18288e-08	-6.20485e-08	2.97804e-08	2.70934e-07	7.02994e-07	9.73928e-07	-3.47471e-07	9.04276e-08	-2.57043e-07	-1.00338e-06	1.47802e-07	-8.55576e-07	-6.52653e-07	1.03789e-07	-5.48865e-07
26.935	1.54734e-08	-3.00961e-09	1.24638e-08	3.98702e-07	-2.09803e-08	3.77722e-07	-2.51454e-08	1.46261e-08	-1.05193e-08	9.23134e-08	-6.23759e-08	2.99375e-08	2.71011e-07	7.02195e-07	9.73206e-07	-3.46567e-07	9.01924e-08	-2.56375e-07	-1.00268e-06	1.47698e-07	-8.54979e-07	-6.50110e-07	1.03384e-07	-5.46726e-07
26.960	1.75257e-08	-3.40879e-09	1.41169e-08	3.98789e-07	-2.09849e-08	3.77804e-07	-2.44066e-08	1.41964e-08	-1.02102e-08	9.28051e-08	-6.27081e-08	3.00970e-08	2.71094e-07	7.01399e-07	9.72493e-07	-3.45661e-07	8.99566e-08	-2.55705e-07	-1.00199e-06	1.47597e-07	-8.54394e-07	-6.47549e-07	1.02977e-07	-5.44572e-07
26.984	1.95950e-08	-3.81127e-09	1.57837e-08	3.98880e-07	-2.09897e-08	3.77890e-07	-2.36612e-08	1.37628e-08	-9.89839e-09	9.33039e-08	-6.30452e-08	3.02587e-08	2.71184e-07	7.00605e-07	9.71789e-07	-3.44753e-07	8.97202e-08	-2.55033e-07	-1.00132e-06	1.47498e-07	-8.53822e-07	-6.44969e-07	1.02567e-07	-5.42403e-07
27.009	2.16811e-08	-4.21703e-09	1.74641e-08	3.98974e-07	-2.09946e-08	3.77979e-07	-2.29092e-08	1.33254e-08	-9.58378e-09	9.38098e-08	-6.33870e-08	3.04228e-08	2.71281e-07	6.99813e-07	9.71094e-07	-3.43842e-07	8.94830e-08	-2.54358e-07	-1.00066e-06	1.47402e-07	-8.53262e-07	-6.42372e-07	1.02154e-07	-5.40219e-07
27.034	2.37840e-08	-4.62605e-09	1.91580e-08	3.99073e-07	-2.09998e-08	3.78073e-07	-2.21505e-08	1.28841e-08	-9.26640e-09	9.43228e-08	-6.37337e-08	3.05892e-08	2.71385e-07	6.99023e-07	9.70408e-07	-3.42928e-07	8.92453e-08	-2.53683e-07	-1.00002e-06	1.47307e-07	-8.52716e-07	-6.39758e-07	1.01738e-07	-5.38020e-07
27.058	2.59036e-08	-5.03831e-09	2.08653e-08	3.99175e-07	-2.10052e-08	3.78170e-07	-2.13852e-08	1.24390e-08	-8.94627e-09	9.48429e-08	-6.40850e-08	3.07578e-08	2.71495e-07	6.98236e-07	9.69732e-07	-3.42012e-07	8.90069e-08	-2.53005e-07	-9.99397e-07	1.47215e-07	-8.52182e-07	-6.37126e-07	1.01319e-07	-5.35806e-07
27.083	2.80398e-08	-5.45380e-09	2.25860e-08	3.99281e-07	-2.10108e-08	3.78270e-07	-2.06135e-08	1.19901e-08	-8.62340e-09	9.53699e-08	-6.44412e-08	3.09287e-08	2.71612e-07	6.97451e-07	9.69064e-07	-3.41094e-07	8.87679e-08	-2.52326e-07	-9.98786e-07	1.47125e-07	-8.51661e-07	-6.34477e-07	1.00898e-07	-5.33579e-07
27.107	3.01924e-08	-5.87250e-09	2.43199e-08	3.99391e-07	-2.10166e-08	3.78375e-07	-1.98352e-08	1.15374e-08	-8.29781e-09	9.59040e-08	-6.48020e-08	3.11019e-08	2.71736e-07	6.96669e-07	9.68405e-07	-3.40173e-07	8.85283e-08	-2.51645e-07	-9.98191e-07	1.47037e-07	-8.51153e-07	-6.31810e-07	1.00474e-07	-5.31336e-07
27.132	3.23616e-08	-6.29440e-09	2.60672e-08	3.99506e-07	-2.10226e-08	3.78483e-07	-1.90504e-08	1.10809e-08	-7.96951e-09	9.64450e-08	-6.51676e-08	3.12774e-08	2.71866e-07	6.95889e-07	9.67756e-07	-3.39250e-07	8.82882e-08	-2.50962e-07	-9.97610e-07	1.46952e-07	-8.50658e-07	-6.29127e-07	1.00047e-07	-5.29080e-07
27.156	3.45470e-08	-6.71948e-09	2.78275e-08	3.99624e-07	-2.10288e-08	3.78595e-07	-1.82592e-08	1.06207e-08	-7.63851e-09	9.69930e-08	-6.55379e-08	3.14551e-08	2.72003e-07	6.95112e-07	9.67115e-07	-3.38325e-07	8.80474e-08	-2.50278e-07	-9.97045e-07	1.46869e-07	-8.50176e-07	-6.26427e-07	9.96180e-08	-5.26809e-07
27.181	3.67487e-08	-7.14771e-09	2.96010e-08	3.99745e-07	-2.10352e-08	3.78710e-07	-1.74615e-08	1.01567e-08	-7.30483e-09	9.75479e-08	-6.59129e-08	3.16351e-08	2.72146e-07	6.94338e-07	9.66484e-07	-3.37398e-07	8.78061e-08	-2.49592e-07	-9.96494e-07	1.46788e-07	-8.49707e-07	-6.23710e-07	9.91859e-08	-5.24524e-07
27.206	3.89666e-08	-7.57909e-09	3.13875e-08	3.99871e-07	-2.10419e-08	3.78829e-07	-1.66575e-08	9.68904e-09	-6.96848e-09	9.81098e-08	-6.62925e-08	3.18173e-08	2.72296e-07	6.93566e-07	9.65863e-07	-3.36468e-07	8.75642e-08	-2.48904e-07	-9.95959e-07	1.46709e-07	-8.49250e-07	-6.20976e-07	9.87512e-08	-5.22225e-07
27.230	4.12005e-08	-8.01360e-09	3.31869e-08	4.00001e-07	-2.10487e-08	3.78952e-07	-1.58472e-08	9.21769e-09	-6.62948e-09	9.86785e-08	-6.66767e-08	3.20017e-08	2.72453e-07	6.92798e-07	9.65251e-07	-3.35537e-07	8.73218e-08	-2.48215e-07	-9.95439e-07	1.46632e-07	-8.48807e-07	-6.18227e-07	9.83139e-08	-5.19913e-07
27.255	4.34504e-08	-8.45122e-09	3.49992e-08	4.00135e-07	-2.10557e-08	3.79079e-07	-1.50305e-08	8.74267e-09	-6.28783e-09	9.92540e-08	-6.70656e-08	3.21884e-08	2.72616e-07	6.92032e-07	9.64648e-07	-3.34603e-07	8.70789e-08	-2.47525e-07	-9.94934e-07	1.46558e-07	-8.48376e-07	-6.15460e-07	9.78741e-08	-5.17586e-07
27.279	4.57163e-08	-8.89193e-09	3.68244e-08	4.00272e-07	-2.10630e-08	3.79209e-07	-1.42076e-08	8.26399e-09	-5.94357e-09	9.98364e-08	-6.74592e-08	3.23772e-08	2.72785e-07	6.91270e-07	9.64054e-07	-3.33668e-07	8.68354e-08	-2.46833e-07	-9.94444e-07	1.46486e-07	-8.47959e-07	-6.12678e-07	9.74316e-08	-5.15247e-07
27.304	4.79979e-08	-9.33572e-09	3.86622e-08	4.00414e-07	-2.10704e-08	3.79343e-07	-1.33784e-08	7.78169e-09	-5.59669e-09	1.00426e-07	-6.78573e-08	3.25683e-08	2.72961e-07	6.90510e-07	9.63471e-07	-3.32731e-07	8.65915e-08	-2.46139e-07	-9.93970e-07	1.46416e-07	-8.47554e-07	-6.09880e-07	9.69867e-08	-5.12894e-07
27.329	5.02953e-08	-9.78256e-09	4.05128e-08	4.00559e-07	-2.10780e-08	3.79481e-07	-1.25430e-08	7.29577e-09	-5.24721e-09	1.01022e-07	-6.82600e-08	3.27616e-08	2.73143e-07	6.89754e-07	9.62897e-07	-3.31791e-07	8.63470e-08	-2.45444e-07	-9.93510e-07	1.46348e-07	-8.47162e-07	-6.07066e-07	9.65392e-08	-5.10527e-07
27.353	5.26083e-08	-1.02325e-08	4.23759e-08	4.00708e-07	-2.10859e-08	3.79622e-07	-1.17014e-08	6.80627e-09	-4.89515e-09	1.01624e-07	-6.86672e-08	3.29570e-08	2.73331e-07	6.89001e-07	9.62332e-07	-3.30850e-07	8.61020e-08	-2.44748e-07	-9.93066e-07	1.46283e-07	-8.46783e-07	-6.04237e-07	9.60892e-08	-5.08148e-07
27.378	5.49369e-08	-1.06854e-08	4.42515e-08	4.00861e-07	-2.10940e-08	3.79767e-07	-1.08537e-08	6.31319e-09	-4.54053e-09	1.02234e-07	-6.90790e-08	3.31547e-08	2.73526e-07	6.88251e-07	9.61777e-07	-3.29907e-07	8.58566e-08	-2.44050e-07	-9.92637e-07	1.46219e-07	-8.46418e-07	-6.01392e-07	9.56368e-08	-5.05755e-07
27.402	5.72809e-08	-1.11413e-08	4.61396e-08	4.01018e-07	-2.11022e-08	3.79916e-07	-9.99991e-09	5.81657e-09	-4.18335e-09	1.02850e-07	-6.94953e-08	3.33545e-08	2.73727e-07	6.87505e-07	9.61232e-07	-3.28962e-07	8.56107e-08	-2.43351e-07	-9.92223e-07	1.46158e-07	-8.46065e-07	-5.98532e-07	9.51820e-08	-5.03350e-07
27.427	5.96403e-08	-1.16002e-08	4.80401e-08	4.01179e-07	-2.11107e-08	3.80069e-07	-9.14004e-09	5.31641e-09	-3.82363e-09	1.03473e-07	-6.99161e-08	3.35565e-08	2.73935e-07	6.86762e-07	9.60697e-07	-3.28016e-07	8.53644e-08	-2.42651e-07	-9.91824e-07	1.46100e-07	-8.45725e-07	-5.95656e-07	9.47247e-08	-5.00932e-07
27.451	6.20150e-08	-1.20621e-08	4.99529e-08	4.01344e-07	-2.11193e-08	3.80225e-07	-8.27413e-09	4.81274e-09	-3.46138e-09	1.04102e-07	-7.03415e-08	3.37606e-08	2.74148e-07	6.86023e-07	9.60172e-07	-3.27067e-07	8.51176e-08	-2.41950e-07	-9.91441e-07	1.46043e-07	-8.45398e-07	-5.92766e-07	9.42650e-08	-4.98501e-07
27.476	6.44049e-08	-1.25269e-08	5.18780e-08	4.01513e-07	-2.11282e-08	3.80384e-07	-7.40222e-09	4.30559e-09	-3.09663e-09	1.04738e-07	-7.07712e-08	3.39669e-08	2.74368e-07	6.85288e-07	9.59656e-07	-3.26117e-07	8.48704e-08	-2.41247e-07	-9.91073e-07	1.45989e-07	-8.45084e-07	-5.89861e-07	9.38030e-08	-4.96058e-07
27.501	6.68099e-08	-1.29947e-08	5.38152e-08	4.01685e-07	-2.11373e-08	3.80548e-07	-6.52435e-09	3.79496e-09	-2.72938e-09	1.05381e-07	-7.12055e-08	3.41753e-08	2.74594e-07	6.84556e-07	9.59151e-07	-3.25166e-07	8.46228e-08	-2.40543e-07	-9.90720e-07	1.45937e-07	-8.44783e-07	-5.86941e-07	9.33387e-08	-4.93602e-07
27.525	6.92299e-08	-1.34654e-08	5.57645e-08	4.01861e-07	-2.11466e-08	3.80715e-07	-5.64054e-09	3.28089e-09	-2.35966e-09	1.06030e-07	-7.16442e-08	3.43858e-08	2.74826e-07	6.83829e-07	9.58655e-07	-3.24213e-07	8.43748e-08	-2.39838e-07	-9.90382e-07	1.45887e-07	-8.44495e-07	-5.84006e-07	9.28720e-08	-4.91134e-07
27.550	7.16648e-08	-1.39390e-08	5.77258e-08	4.02042e-07	-2.11561e-08	3.80886e-07	-4.75085e-09	2.76339e-09	-1.98746e-09	1.06686e-07	-7.20873e-08	3.45985e-08	2.75065e-07	6.83105e-07	9.58169e-07	-3.23258e-07	8.41264e-08	-2.39132e-07	-9.90060e-07	1.45840e-07	-8.44220e-07	-5.81057e-07	9.24031e-08	-4.88654e-07
27.574	7.41146e-08	-1.44155e-08	5.96991e-08	4.02226e-07	-2.11657e-08	3.81060e-07	-3.85530e-09	2.24248e-09	-1.61282e-09	1.07348e-07	-7.25348e-08	3.48133e-08	2.75309e-07	6.82385e-07	9.57694e-07	-3.22302e-07	8.38776e-08	-2.38425e-07	-9.89753e-07	1.45795e-07	-8.43958e-07	-5.78094e-07	9.19319e-08	-4.86162e-07
27.599	7.65791e-08	-1.48948e-08	6.16842e-08	4.02414e-07	-2.11756e-08	3.81238e-07	-2.95393e-09	1.71819e-09	-1.23574e-09	1.08017e-07	-7.29866e-08	3.50302e-08	2.75560e-07	6.81669e-07	9.57229e-07	-3.21345e-07	8.36284e-08	-2.37716e-07	-9.89461e-07	1.45752e-07	-8.43710e-07	-5.75117e-07	9.14584e-08	-4.83659e-07
27.623	7.90582e-08	-1.53770e-08	6.36812e-08	4.02605e-07	-2.11857e-08	3.81420e-07	-2.04677e-09	1.19053e-09	-8.56242e-10	1.08692e-07	-7.34429e-08	3.52491e-08	2.75816e-07	6.80957e-07	9.56774e-07	-3.20386e-07	8.33789e-08	-2.37007e-07	-9.89185e-07	1.45711e-07	-8.43474e-07	-5.72126e-07	9.09828e-08	-4.81143e-07
27.648	8.15519e-08	-1.58620e-08	6.56899e-08	4.02801e-07	-2.11960e-08	3.81605e-07	-1.13386e-09	6.59523e-10	-4.74337e-10	1.09374e-07	-7.39035e-08	3.54702e-08	2.76079e-07	6.80250e-07	9.56329e-07	-3.19426e-07	8.31290e-08	-2.36297e-07	-9.88923e-07	1.45672e-07	-8.43251e-07	-5.69121e-07	9.05049e-08	-4.78616e-07
27.673	8.40601e-08	-1.63499e-08	6.77102e-08	4.03000e-07	-2.12065e-08	3.81794e-07	-2.15239e-10	1.25196e-10	-9.00429e-11	1.10062e-07	-7.43684e-08	3.56933e-08	2.76348e-07	6.79547e-07	9.55894e-07	-3.18465e-07	8.28788e-08	-2.35586e-07	-9.88677e-07	1.45636e-07	-8.43041e-07	-5.66103e-07	9.00250e-08	-4.76078e-07
27.697	8.65827e-08	-1.68405e-08	6.97421e-08	4.03204e-07	-2.12172e-08	3.81986e-07	7.09060e-10	-4.12433e-10	2.96627e-10	1.10756e-07	-7.48376e-08	3.59185e-08	2.76622e-07	6.78848e-07	9.55470e-07	-3.17502e-07	8.26283e-08	-2.34874e-07	-9.88446e-07	1.45602e-07	-8.42844e-07	-5.63071e-07	8.95428e-08	-4.73528e-07
27.722	8.91196e-08	-1.73340e-08	7.17856e-08	4.03411e-07	-2.12281e-08	3.82183e-07	1.63900e-09	-9.53344e-10	6.85657e-10	1.11457e-07	-7.53111e-08	3.61458e-08	2.76903e-07	6.78154e-07	9.55056e-07	-3.16538e-07	8.23774e-08	-2.34161e-07	-9.88231e-07	1.45570e-07	-8.42661e-07	-5.60026e-07	8.90586e-08	-4.70968e-07
27.746	9.16706e-08	-1.78302e-08	7.38405e-08	4.03622e-07	-2.12392e-08	3.82382e-07	2.57455e-09	-1.49751e-09	1.07703e-09	1.12164e-07	-7.57888e-08	3.63751e-08	2.77189e-07	6.77464e-07	9.54653e-07	-3.15573e-07	8.21263e-08	-2.33447e-07	-9.88031e-07	1.45541e-07	-8.42490e-07	-5.56968e-07	8.85723e-08	-4.68396e-07
27.771	9.42358e-08	-1.83291e-08	7.59067e-08	4.03836e-07	-2.12505e-08	3.82586e-07	3.51566e-09	-2.04492e-09	1.47073e-09	1.12877e-07	-7.62709e-08	3.66064e-08	2.77481e-07	6.76779e-07	9.54260e-07	-3.14607e-07	8.18748e-08	-2.32732e-07	-9.87846e-07	1.45514e-07	-8.42332e-07	-5.53897e-07	8.80839e-08	-4.65813e-07
27.795	9.68150e-08	-1.88308e-08	7.79842e-08	4.04055e-07	-2.12620e-08	3.82793e-07	4.46230e-09	-2.59555e-09	1.86675e-09	1.13597e-07	-7.67571e-08	3.68398e-08	2.77779e-07	6.76098e-07	9.53877e-07	-3.13640e-07	8.16231e-08	-2.32016e-07	-9.87677e-07	1.45489e-07	-8.42188e-07	-5.50814e-07	8.75935e-08	-4.63220e-07
27.820	9.94081e-08	-1.93351e-08	8.00730e-08	4.04277e-07	-2.12737e-08	3.83004e-07	5.41445e-09	-3.14938e-09	2.26507e-09	1.14323e-07	-7.72475e-08	3.70752e-08	2.78083e-07	6.75423e-07	9.53506e-07	-3.12671e-07	8.13712e-08	-2.31300e-07	-9.87522e-07	1.45466e-07	-8.42056e-07	-5.47717e-07	8.71011e-08	-4.60616e-07
27.845	1.02015e-07	-1.98422e-08	8.21729e-08	4.04504e-07	-2.12856e-08	3.83218e-07	6.37204e-09	-3.70637e-09	2.66567e-09	1.15055e-07	-7.77422e-08	3.73126e-08	2.78392e-07	6.74752e-07	9.53145e-07	-3.11702e-07	8.11189e-08	-2.30583e-07	-9.87383e-07	1.45445e-07	-8.41938e-07	-5.44608e-07	8.66068e-08	-4.58002e-07
27.869	1.04636e-07	-2.03519e-08	8.42839e-08	4.04734e-07	-2.12977e-08	3.83436e-07	7.33507e-09	-4.26653e-09	3.06854e-09	1.15793e-07	-7.82410e-08	3.75520e-08	2.78708e-07	6.74086e-07	9.52794e-07	-3.10732e-07	8.08665e-08	-2.29866e-07	-9.87260e-07	1.45427e-07	-8.41833e-07	-5.41487e-07	8.61104e-08	-4.55377e-07
27.894	1.07270e-07	-2.08643e-08	8.64058e-08	4.04968e-07	-2.13100e-08	3.83658e-07	8.30347e-09	-4.82981e-09	3.47366e-09	1.16537e-07	-7.87439e-08	3.77934e-08	2.79029e-07	6.73426e-07	9.52454e-07	-3.09761e-07	8.06137e-08	-2.29147e-07	-9.87151e-07	1.45411e-07	-8.41740e-07	-5.38354e-07	8.56122e-08	-4.52742e-07
27.918	1.09918e-07	-2.13793e-08	8.85387e-08	4.05205e-07	-2.13225e-08	3.83883e-07	9.27723e-09	-5.39621e-09	3.88102e-09	1.17288e-07	-7.92510e-08	3.80368e-08	2.79355e-07	6.72770e-07	9.52125e-07	-3.08789e-07	8.03608e-08	-2.28428e-07	-9.87059e-07	1.45398e-07	-8.41661e-07	-5.35209e-07	8.51120e-08	-4.50097e-07
27.943	1.12579e-07	-2.18970e-08	9.06825e-08	4.05447e-07	-2.13352e-08	3.84111e-07	1.02563e-08	-5.96569e-09	4.29060e-09	1.18044e-07	-7.97622e-08	3.82821e-08	2.79688e-07	6.72120e-07	9.51807e-07	-3.07816e-07	8.01077e-08	-2.27709e-07	-9.86981e-07	1.45386e-07	-8.41595e-07	-5.32052e-07	8.46100e-08	-4.47442e-07
27.967	1.15254e-07	-2.24172e-08	9.28370e-08	4.05692e-07	-2.13481e-08	3.84344e-07	1.12406e-08	-6.53824e-09	4.70239e-09	1.18807e-07	-8.02775e-08	3.85294e-08	2.80026e-07	6.71474e-07	9.51500e-07	-3.06843e-07	7.98544e-08	-2.26989e-07	-9.86918e-07	1.45377e-07	-8.41541e-07	-5.28884e-07	8.41062e-08	-4.44778e-07
27.992	1.17942e-07	-2.29401e-08	9.50023e-08	4.05941e-07	-2.13612e-08	3.84580e-07	1.22302e-08	-7.11384e-09	5.11636e-09	1.19576e-07	-8.07969e-08	3.87787e-08	2.80369e-07	6.70835e-07	9.51204e-07	-3.05869e-07	7.96008e-08	-2.26268e-07	-9.86871e-07	1.45370e-07	-8.41501e-07	-5.25704e-07	8.36005e-08	-4.42104e-07
28.017	1.20644e-07	-2.34655e-08	9.71781e-08	4.06194e-07	-2.13746e-08	3.84819e-07	1.32250e-08	-7.69247e-09	5.53252e-09	1.20350e-07	-8.13203e-08	3.90299e-08	2.80718e-07	6.70200e-07	9.50918e-07	-3.04894e-07	7.93471e-08	-2.25547e-07	-9.86840e-07	1.45365e-07	-8.41474e-07	-5.22513e-07	8.30930e-08	-4.39420e-07
28.041	1.23358e-07	-2.39934e-08	9.93645e-08	4.06450e-07	-2.13881e-08	3.85062e-07	1.42249e-08	-8.27409e-09	5.95083e-09	1.21131e-07	-8.18477e-08	3.92831e-08	2.81073e-07	6.69571e-07	9.50644e-07	-3.03919e-07	7.90933e-08	-2.24825e-07	-9.86823e-07	1.45363e-07	-8.41460e-07	-5.19311e-07	8.25838e-08	-4.36727e-07
28.066	1.26085e-07	-2.45239e-08	1.01561e-07	4.06711e-07	-2.14018e-08	3.85309e-07	1.52300e-08	-8.85870e-09	6.37129e-09	1.21917e-07	-8.23792e-08	3.95382e-08	2.81433e-07	6.68948e-07	9.50381e-07	-3.02943e-07	7.88393e-08	-2.24103e-07	-9.86822e-07	1.45363e-07	-8.41459e-07	-5.16097e-07	8.20728e-08	-4.34025e-07
28.090	1.28826e-07	-2.50569e-08	1.03769e-07	4.06975e-07	-2.14157e-08	3.85559e-07	1.62401e-08	-9.44627e-09	6.79387e-09	1.22710e-07	-8.29146e-08	3.97951e-08	2.81798e-07	6.68331e-07	9.50129e-07	-3.01966e-07	7.85851e-08	-2.23381e-07	-9.86836e-07	1.45365e-07	-8.41472e-07	-5.12873e-07	8.15601e-08	-4.31313e-07
28.115	1.31579e-07	-2.55924e-08	1.05986e-07	4.07243e-07	-2.14298e-08	3.85813e-07	1.72553e-08	-1.00368e-08	7.21857e-09	1.23508e-07	-8.34541e-08	4.00540e-08	2.82169e-07	6.67719e-07	9.49888e-07	-3.00989e-07	7.83309e-08	-2.22658e-07	-9.86866e-07	1.45369e-07	-8.41497e-07	-5.09639e-07	8.10457e-08	-4.28593e-07
28.140	1.34345e-07	-2.61304e-08	1.08214e-07	4.07515e-07	-2.14441e-08	3.86071e-07	1.82756e-08	-1.06302e-08	7.64536e-09	1.24312e-07	-8.39974e-08	4.03148e-08	2.82545e-07	6.67113e-07	9.49658e-07	-3.00011e-07	7.80765e-08	-2.21935e-07	-9.86911e-07	1.45376e-07	-8.41535e-07	-5.06394e-07	8.05296e-08	-4.25864e-07
28.164	1.37123e-07	-2.66708e-08	1.10452e-07	4.07790e-07	-2.14586e-08	3.86332e-07	1.93007e-08	-1.12265e-08	8.07424e-09	1.25122e-07	-8.45447e-08	4.05775e-08	2.82927e-07	6.66513e-07	9.49440e-07	-2.99033e-07	7.78220e-08	-2.21212e-07	-9.86971e-07	1.45385e-07	-8.41586e-07	-5.03138e-07	8.00120e-08	-4.23126e-07
28.189	1.39914e-07	-2.72137e-08	1.12701e-07	4.08069e-07	-2.14732e-08	3.86596e-07	2.03309e-08	-1.18257e-08	8.50518e-09	1.25938e-07	-8.50959e-08	4.08421e-08	2.83313e-07	6.65919e-07	9.49233e-07	-2.98055e-07	7.75674e-08	-2.20488e-07	-9.87046e-07	1.45396e-07	-8.41651e-07	-4.99873e-07	7.94927e-08	-4.20380e-07
28.213	1.42718e-07	-2.77590e-08	1.14959e-07	4.08352e-07	-2.14881e-08	3.86864e-07	2.13659e-08	-1.24277e-08	8.93818e-09	1.26760e-07	-8.56510e-08	4.11085e-08	2.83706e-07	6.65331e-07	9.49037e-07	-2.97077e-07	7.73127e-08	-2.19764e-07	-9.87137e-07	1.45409e-07	-8.41728e-07	-4.96598e-07	7.89718e-08	-4.17626e-07
28.238	1.45534e-07	-2.83067e-08	1.17227e-07	4.08639e-07	-2.15032e-08	3.87136e-07	2.24058e-08	-1.30326e-08	9.37320e-09	1.27587e-07	-8.62100e-08	4.13768e-08	2.84103e-07	6.64750e-07	9.48852e-07	-2.96098e-07	7.70579e-08	-2.19040e-07	-9.87243e-07	1.45425e-07	-8.41818e-07	-4.93312e-07	7.84494e-08	-4.14863e-07
28.262	1.48362e-07	-2.88568e-08	1.19505e-07	4.08930e-07	-2.15185e-08	3.87411e-07	2.34505e-08	-1.36403e-08	9.81025e-09	1.28420e-07	-8.67728e-08	4.16469e-08	2.84506e-07	6.64174e-07	9.48680e-07	-2.95119e-07	7.68031e-08	-2.18315e-07	-9.87365e-07	1.45443e-07	-8.41922e-07	-4.90018e-07	7.79254e-08	-4.12092e-07
28.287	1.51203e-07	-2.94093e-08	1.21793e-07	4.09224e-07	-2.15340e-08	3.87690e-07	2.45000e-08	-1.42507e-08	1.02493e-08	1.29258e-07	-8.73394e-08	4.19188e-08	2.84913e-07	6.63605e-07	9.48518e-07	-2.94139e-07	7.65483e-08	-2.17591e-07	-9.87501e-07	1.45463e-07	-8.42039e-07	-4.86713e-07	7.74000e-08	-4.09313e-07
28.312	1.54055e-07	-2.99641e-08	1.24091e-07	4.09522e-07	-2.15497e-08	3.87972e-07	2.55543e-08	-1.48640e-08	1.06903e-08	1.30103e-07	-8.79099e-08	4.21926e-08	2.85326e-07	6.63042e-07	9.48368e-07	-2.93160e-07	7.62933e-08	-2.16866e-07	-9.87653e-07	1.45485e-07	-8.42168e-07	-4.83400e-07	7.68730e-08	-4.06527e-07
28.336	1.56920e-07	-3.05213e-08	1.26398e-07	4.09824e-07	-2.15656e-08	3.88258e-07	2.66133e-08	-1.54799e-08	1.11333e-08	1.30952e-07	-8.84841e-08	4.24682e-08	2.85744e-07	6.62486e-07	9.48230e-07	-2.92180e-07	7.60384e-08	-2.16142e-07	-9.87821e-07	1.45510e-07	-8.42311e-07	-4.80077e-07	7.63447e-08	-4.03733e-07
28.361	1.59796e-07	-3.10808e-08	1.28716e-07	4.10129e-07	-2.15816e-08	3.88548e-07	2.76769e-08	-1.60986e-08	1.15783e-08	1.31808e-07	-8.90621e-08	4.27456e-08	2.86167e-07	6.61937e-07	9.48104e-07	-2.91200e-07	7.57835e-08	-2.15417e-07	-9.88003e-07	1.45537e-07	-8.42466e-07	-4.76746e-07	7.58149e-08	-4.00931e-07
28.385	1.62685e-07	-3.16426e-08	1.31042e-07	4.10438e-07	-2.15979e-08	3.88840e-07	2.87452e-08	-1.67200e-08	1.20252e-08	1.32669e-07	-8.96439e-08	4.30249e-08	2.86595e-07	6.61394e-07	9.47989e-07	-2.90221e-07	7.55285e-08	-2.14692e-07	-9.88201e-07	1.45566e-07	-8.42635e-07	-4.73406e-07	7.52837e-08	-3.98122e-07
28.410	1.65585e-07	-3.22066e-08	1.33378e-07	4.10751e-07	-2.16144e-08	3.89137e-07	2.98181e-08	-1.73440e-08	1.24740e-08	1.33535e-07	-9.02293e-08	4.33059e-08	2.87028e-07	6.60857e-07	9.47886e-07	-2.89241e-07	7.52736e-08	-2.13968e-07	-9.88414e-07	1.45597e-07	-8.42817e-07	-4.70057e-07	7.47511e-08	-3.95306e-07
28.434	1.68496e-07	-3.27730e-08	1.35723e-07	4.11068e-07	-2.16310e-08	3.89437e-07	3.08955e-08	-1.79708e-08	1.29248e-08	1.34407e-07	-9.08185e-08	4.35886e-08	2.87466e-07	6.60328e-07	9.47794e-07	-2.88262e-07	7.50186e-08	-2.13243e-07	-9.88643e-07	1.45631e-07	-8.43012e-07	-4.66699e-07	7.42172e-08	-3.92482e-07
28.459	1.71420e-07	-3.33416e-08	1.38078e-07	4.11388e-07	-2.16479e-08	3.89740e-07	3.19775e-08	-1.86001e-08	1.33774e-08	1.35285e-07	-9.14114e-08	4.38732e-08	2.87909e-07	6.59806e-07	9.47715e-07	-2.87282e-07	7.47637e-08	-2.12518e-07	-9.88886e-07	1.45667e-07	-8.43220e-07	-4.63334e-07	7.36820e-08	-3.89652e-07
28.484	1.74355e-07	-3.39124e-08	1.40442e-07	4.11712e-07	-2.16649e-08	3.90047e-07	3.30640e-08	-1.92321e-08	1.38319e-08	1.36167e-07	-9.20079e-08	4.41595e-08	2.88357e-07	6.59290e-07	9.47647e-07	-2.86303e-07	7.45088e-08	-2.11794e-07	-9.89145e-07	1.45705e-07	-8.43440e-07	-4.59960e-07	7.31455e-08	-3.86815e-07
28.508	1.77301e-07	-3.44854e-08	1.42815e-07	4.12040e-07	-2.16822e-08	3.90358e-07	3.41549e-08	-1.98666e-08	1.42883e-08	1.37056e-07	-9.26081e-08	4.44475e-08	2.88810e-07	6.58782e-07	9.47591e-07	-2.85324e-07	7.42540e-08	-2.11070e-07	-9.89420e-07	1.45745e-07	-8.43674e-07	-4.56578e-07	7.26077e-08	-3.83971e-07
28.533	1.80258e-07	-3.50607e-08	1.45198e-07	4.12372e-07	-2.16996e-08	3.90672e-07	3.52502e-08	-2.05037e-08	1.47465e-08	1.37949e-07	-9.32118e-08	4.47373e-08	2.89267e-07	6.58280e-07	9.47548e-07	-2.84345e-07	7.39993e-08	-2.10345e-07	-9.89709e-07	1.45788e-07	-8.43921e-07	-4.53189e-07	7.20687e-08	-3.81120e-07
28.557	1.83227e-07	-3.56381e-08	1.47589e-07	4.12707e-07	-2.17173e-08	3.90990e-07	3.63499e-08	-2.11434e-08	1.52066e-08	1.38848e-07	-9.38192e-08	4.50288e-08	2.89730e-07	6.57786e-07	9.47516e-07	-2.83366e-07	7.37446e-08	-2.09621e-07	-9.90014e-07	1.45833e-07	-8.44181e-07	-4.49792e-07	7.15285e-08	-3.78264e-07
28.582	1.86207e-07	-3.62177e-08	1.49989e-07	4.13046e-07	-2.17351e-08	3.91311e-07	3.74540e-08	-2.17855e-08	1.56684e-08	1.39752e-07	-9.44302e-08	4.53221e-08	2.90197e-07	6.57300e-07	9.47496e-07	-2.82388e-07	7.34900e-08	-2.08898e-07	-9.90334e-07	1.45880e-07	-8.44454e-07	-4.46388e-07	7.09871e-08	-3.75401e-07
28.606	1.89198e-07	-3.67994e-08	1.52398e-07	4.13389e-07	-2.17532e-08	3.91635e-07	3.85623e-08	-2.24302e-08	1.61321e-08	1.40662e-07	-9.50447e-08	4.56170e-08	2.90669e-07	6.56820e-07	9.47489e-07	-2.81410e-07	7.32355e-08	-2.08174e-07	-9.90669e-07	1.45930e-07	-8.44740e-07	-4.42976e-07	7.04446e-08	-3.72531e-07
28.631	1.92200e-07	-3.73833e-08	1.54816e-07	4.13735e-07	-2.17714e-08	3.91964e-07	3.96750e-08	-2.30774e-08	1.65976e-08	1.41576e-07	-9.56628e-08	4.59136e-08	2.91145e-07	6.56348e-07	9.47494e-07	-2.80432e-07	7.29810e-08	-2.07451e-07	-9.91020e-07	1.45981e-07	-8.45039e-07	-4.39557e-07	6.99009e-08	-3.69656e-07
28.656	1.95212e-07	-3.79693e-08	1.57243e-07	4.14085e-07	-2.17898e-08	3.92295e-07	4.07918e-08	-2.37270e-08	1.70648e-08	1.42496e-07	-9.62844e-08	4.62120e-08	2.91626e-07	6.55884e-07	9.47510e-07	-2.79455e-07	7.27268e-08	-2.06728e-07	-9.91386e-07	1.46035e-07	-8.45351e-07	-4.36131e-07	6.93561e-08	-3.66775e-07
28.680	1.98236e-07	-3.85574e-08	1.59678e-07	4.14439e-07	-2.18084e-08	3.92630e-07	4.19128e-08	-2.43791e-08	1.75337e-08	1.43421e-07	-9.69094e-08	4.65120e-08	2.92112e-07	6.55428e-07	9.47540e-07	-2.78478e-07	7.24726e-08	-2.06006e-07	-9.91767e-07	1.46091e-07	-8.45675e-07	-4.32699e-07	6.88103e-08	-3.63889e-07
28.705	2.01270e-07	-3.91475e-08	1.62123e-07	4.14796e-07	-2.18272e-08	3.92969e-07	4.30380e-08	-2.50336e-08	1.80045e-08	1.44352e-07	-9.75380e-08	4.68137e-08	2.92602e-07	6.54979e-07	9.47581e-07	-2.77502e-07	7.22185e-08	-2.05284e-07	-9.92163e-07	1.46150e-07	-8.46013e-07	-4.29260e-07	6.82634e-08	-3.60996e-07
28.729	2.04315e-07	-3.97397e-08	1.64575e-07	4.15157e-07	-2.18462e-08	3.93311e-07	4.41673e-08	-2.56904e-08	1.84769e-08	1.45287e-07	-9.81700e-08	4.71170e-08	2.93097e-07	6.54537e-07	9.47635e-07	-2.76527e-07	7.19646e-08	-2.04562e-07	-9.92574e-07	1.46210e-07	-8.46364e-07	-4.25814e-07	6.77154e-08	-3.58099e-07
28.754	2.07370e-07	-4.03340e-08	1.67036e-07	4.15522e-07	-2.18654e-08	3.93657e-07	4.53007e-08	-2.63497e-08	1.89510e-08	1.46227e-07	-9.88055e-08	4.74220e-08	2.93597e-07	6.54104e-07	9.47701e-07	-2.75552e-07	7.17109e-08	-2.03841e-07	-9.93001e-07	1.46273e-07	-8.46728e-07	-4.22362e-07	6.71665e-08	-3.55196e-07
28.778	2.10436e-07	-4.09303e-08	1.69506e-07	4.15890e-07	-2.18848e-08	3.94006e-07	4.64381e-08	-2.70113e-08	1.94269e-08	1.47173e-07	-9.94443e-08	4.77286e-08	2.94101e-07	6.53679e-07	9.47780e-07	-2.74577e-07	7.14573e-08	-2.03120e-07	-9.93443e-07	1.46338e-07	-8.47105e-07	-4.18904e-07	6.66166e-08	-3.52288e-07
28.803	2.13512e-07	-4.15286e-08	1.71983e-07	4.16263e-07	-2.19044e-08	3.94358e-07	4.75796e-08	-2.76752e-08	1.99044e-08	1.48123e-07	-1.00087e-07	4.80369e-08	2.94609e-07	6.53262e-07	9.47871e-07	-2.73604e-07	7.12040e-08	-2.02400e-07	-9.93900e-07	1.46405e-07	-8.47494e-07	-4.15440e-07	6.60657e-08	-3.49375e-07
28.828	2.16598e-07	-4.21289e-08	1.74469e-07	4.16638e-07	-2.19242e-08	3.94714e-07	4.87250e-08	-2.83415e-08	2.03835e-08	1.49079e-07	-1.00732e-07	4.83467e-08	2.95122e-07	6.52852e-07	9.47974e-07	-2.72631e-07	7.09508e-08	-2.01680e-07	-9.94372e-07	1.46475e-07	-8.47897e-07	-4.11971e-07	6.55140e-08	-3.46457e-07
28.852	2.19695e-07	-4.27312e-08	1.76964e-07	4.17018e-07	-2.19441e-08	3.95074e-07	4.98743e-08	-2.90100e-08	2.08643e-08	1.50039e-07	-1.01381e-07	4.86582e-08	2.95639e-07	6.52451e-07	9.48091e-07	-2.71658e-07	7.06978e-08	-2.00961e-07	-9.94860e-07	1.46547e-07	-8.48313e-07	-4.08495e-07	6.49613e-08	-3.43534e-07
28.877	2.22802e-07	-4.33354e-08	1.79466e-07	4.17401e-07	-2.19643e-08	3.95437e-07	5.10276e-08	-2.96808e-08	2.13468e-08	1.51005e-07	-1.02034e-07	4.89713e-08	2.96161e-07	6.52059e-07	9.48219e-07	-2.70687e-07	7.04450e-08	-2.00242e-07	-9.95362e-07	1.46621e-07	-8.48741e-07	-4.05015e-07	6.44078e-08	-3.40607e-07
28.901	2.25918e-07	-4.39416e-08	1.81977e-07	4.17788e-07	-2.19846e-08	3.95803e-07	5.21847e-08	-3.03538e-08	2.18308e-08	1.51975e-07	-1.02689e-07	4.92860e-08	2.96687e-07	6.51674e-07	9.48361e-07	-2.69717e-07	7.01924e-08	-1.99524e-07	-9.95880e-07	1.46697e-07	-8.49183e-07	-4.01529e-07	6.38534e-08	-3.37675e-07
28.926	2.29045e-07	-4.45498e-08	1.84495e-07	4.18178e-07	-2.20052e-08	3.96173e-07	5.33456e-08	-3.10291e-08	2.23165e-08	1.52950e-07	-1.03348e-07	4.96022e-08	2.97217e-07	6.51298e-07	9.48515e-07	-2.68747e-07	6.99400e-08	-1.98807e-07	-9.96413e-07	1.46776e-07	-8.49637e-07	-3.98037e-07	6.32982e-08	-3.34739e-07
28.951	2.32181e-07	-4.51598e-08	1.87021e-07	4.18572e-07	-2.20259e-08	3.96547e-07	5.45103e-08	-3.17066e-08	2.28038e-08	1.53930e-07	-1.04010e-07	4.99200e-08	2.97751e-07	6.50931e-07	9.48682e-07	-2.67778e-07	6.96879e-08	-1.98090e-07	-9.96961e-07	1.46856e-07	-8.50105e-07	-3.94541e-07	6.27422e-08	-3.31799e-07
28.975	2.35327e-07	-4.57718e-08	1.89556e-07	4.18970e-07	-2.20469e-08	3.96923e-07	5.56788e-08	-3.23862e-08	2.32926e-08	1.54915e-07	-1.04676e-07	5.02394e-08	2.98290e-07	6.50572e-07	9.48862e-07	-2.66810e-07	6.94361e-08	-1.97374e-07	-9.97524e-07	1.46939e-07	-8.50585e-07	-3.91040e-07	6.21854e-08	-3.28855e-07
29.000	2.38483e-07	-4.63856e-08	1.92098e-07	4.19372e-07	-2.20680e-08	3.97304e-07	5.68510e-08	-3.30680e-08	2.37829e-08	1.55905e-07	-1.05344e-07	5.05604e-08	2.98832e-07	6.50222e-07	9.49054e-07	-2.65844e-07	6.91845e-08	-1.96659e-07	-9.98103e-07	1.47024e-07	-8.51078e-07	-3.87534e-07	6.16279e-08	-3.25906e-07
29.024	2.41649e-07	-4.70013e-08	1.94648e-07	4.19777e-07	-2.20893e-08	3.97688e-07	5.80269e-08	-3.37520e-08	2.42749e-08	1.56899e-07	-1.06016e-07	5.08828e-08	2.99379e-07	6.49880e-07	9.49260e-07	-2.64878e-07	6.89332e-08	-1.95945e-07	-9.98696e-07	1.47112e-07	-8.51584e-07	-3.84024e-07	6.10697e-08	-3.22954e-07
29.049	2.44824e-07	-4.76188e-08	1.97205e-07	4.20186e-07	-2.21108e-08	3.98075e-07	5.92064e-08	-3.44381e-08	2.47683e-08	1.57898e-07	-1.06691e-07	5.12068e-08	2.99930e-07	6.49548e-07	9.49478e-07	-2.63913e-07	6.86821e-08	-1.95231e-07	-9.99305e-07	1.47202e-07	-8.52103e-07	-3.80509e-07	6.05108e-08	-3.19999e-07
29.073	2.48008e-07	-4.82382e-08	1.99770e-07	4.20598e-07	-2.21325e-08	3.98466e-07	6.03895e-08	-3.51263e-08	2.52632e-08	1.58902e-07	-1.07370e-07	5.15324e-08	3.00485e-07	6.49224e-07	9.49710e-07	-2.62950e-07	6.84314e-08	-1.94518e-07	-9.99929e-07	1.47293e-07	-8.52635e-07	-3.76991e-07	5.99512e-08	-3.17039e-07
29.098	2.51202e-07	-4.88594e-08	2.02343e-07	4.21014e-07	-2.21544e-08	3.98860e-07	6.15762e-08	-3.58165e-08	2.57597e-08	1.59910e-07	-1.08051e-07	5.18594e-08	3.01045e-07	6.48909e-07	9.49954e-07	-2.61987e-07	6.81809e-08	-1.93807e-07	-1.00057e-06	1.47388e-07	-8.53180e-07	-3.73468e-07	5.93910e-08	-3.14077e-07
29.123	2.54405e-07	-4.94824e-08	2.04923e-07	4.21434e-07	-2.21765e-08	3.99257e-07	6.27665e-08	-3.65089e-08	2.62576e-08	1.60924e-07	-1.08736e-07	5.21880e-08	3.01608e-07	6.48604e-07	9.50211e-07	-2.61026e-07	6.79308e-08	-1.93095e-07	-1.00122e-06	1.47484e-07	-8.53738e-07	-3.69941e-07	5.88302e-08	-3.11111e-07
29.147	2.57617e-07	-5.01072e-08	2.07510e-07	4.21857e-07	-2.21988e-08	3.99658e-07	6.39603e-08	-3.72032e-08	2.67570e-08	1.61941e-07	-1.09423e-07	5.25180e-08	3.02175e-07	6.48307e-07	9.50482e-07	-2.60066e-07	6.76810e-08	-1.92385e-07	-1.00189e-06	1.47582e-07	-8.54308e-07	-3.66411e-07	5.82687e-08	-3.08142e-07
29.172	2.60839e-07	-5.07338e-08	2.10105e-07	4.22284e-07	-2.22213e-08	4.00063e-07	6.51575e-08	-3.78996e-08	2.72579e-08	1.62964e-07	-1.10114e-07	5.28495e-08	3.02746e-07	6.48020e-07	9.50766e-07	-2.59108e-07	6.74315e-08	-1.91676e-07	-1.00257e-06	1.47683e-07	-8.54892e-07	-3.62877e-07	5.77067e-08	-3.05170e-07
29.196	2.64069e-07	-5.13621e-08	2.12707e-07	4.22715e-07	-2.22439e-08	4.00471e-07	6.63582e-08	-3.85980e-08	2.77602e-08	1.63990e-07	-1.10808e-07	5.31825e-08	3.03321e-07	6.47742e-07	9.51062e-07	-2.58150e-07	6.71823e-08	-1.90968e-07	-1.00327e-06	1.47786e-07	-8.55488e-07	-3.59339e-07	5.71442e-08	-3.02195e-07
29.221	2.67309e-07	-5.19922e-08	2.15317e-07	4.23149e-07	-2.22668e-08	4.00883e-07	6.75623e-08	-3.92984e-08	2.82639e-08	1.65022e-07	-1.11505e-07	5.35170e-08	3.03900e-07	6.47473e-07	9.51372e-07	-2.57194e-07	6.69335e-08	-1.90261e-07	-1.00399e-06	1.47891e-07	-8.56097e-07	-3.55799e-07	5.65811e-08	-2.99217e-07
29.245	2.70557e-07	-5.26240e-08	2.17933e-07	4.23587e-07	-2.22898e-08	4.01297e-07	6.87697e-08	-4.00007e-08	2.87690e-08	1.66058e-07	-1.12205e-07	5.38529e-08	3.04482e-07	6.47213e-07	9.51696e-07	-2.56240e-07	6.66851e-08	-1.89555e-07	-1.00472e-06	1.47999e-07	-8.56719e-07	-3.52255e-07	5.60176e-08	-2.96237e-07
29.270	2.73814e-07	-5.32576e-08	2.20557e-07	4.24029e-07	-2.23131e-08	4.01716e-07	6.99805e-08	-4.07050e-08	2.92755e-08	1.67098e-07	-1.12908e-07	5.41903e-08	3.05069e-07	6.46964e-07	9.52032e-07	-2.55286e-07	6.64370e-08	-1.88849e-07	-1.00546e-06	1.48109e-07	-8.57354e-07	-3.48708e-07	5.54535e-08	-2.93254e-07
29.295	2.77080e-07	-5.38928e-08	2.23188e-07	4.24474e-07	-2.23365e-08	4.02138e-07	7.11946e-08	-4.14112e-08	2.97834e-08	1.68143e-07	-1.13613e-07	5.45291e-08	3.05659e-07	6.46723e-07	9.52383e-07	-2.54335e-07	6.61893e-08	-1.88145e-07	-1.00622e-06	1.48220e-07	-8.58001e-07	-3.45158e-07	5.48891e-08	-2.90269e-07
29.319	2.80355e-07	-5.45297e-08	2.25825e-07	4.24923e-07	-2.23601e-08	4.02563e-07	7.24120e-08	-4.21193e-08	3.02927e-08	1.69192e-07	-1.14322e-07	5.48694e-08	3.06253e-07	6.46493e-07	9.52746e-07	-2.53384e-07	6.59420e-08	-1.87442e-07	-1.00700e-06	1.48335e-07	-8.58662e-07	-3.41606e-07	5.43242e-08	-2.87282e-07
29.344	2.83638e-07	-5.51683e-08	2.28470e-07	4.25376e-07	-2.23839e-08	4.02992e-07	7.36326e-08	-4.28293e-08	3.08033e-08	1.70245e-07	-1.15034e-07	5.52111e-08	3.06851e-07	6.46272e-07	9.53123e-07	-2.52436e-07	6.56951e-08	-1.86740e-07	-1.00779e-06	1.48451e-07	-8.59335e-07	-3.38051e-07	5.37589e-08	-2.84292e-07
29.368	2.86930e-07	-5.58086e-08	2.31121e-07	4.25832e-07	-2.24079e-08	4.03424e-07	7.48565e-08	-4.35411e-08	3.13153e-08	1.71303e-07	-1.15749e-07	5.55541e-08	3.07452e-07	6.46061e-07	9.53513e-07	-2.51488e-07	6.54486e-08	-1.86040e-07	-1.00859e-06	1.48569e-07	-8.60021e-07	-3.34494e-07	5.31932e-08	-2.81301e-07
29.393	2.90230e-07	-5.64504e-08	2.33780e-07	4.26292e-07	-2.24321e-08	4.03860e-07	7.60835e-08	-4.42548e-08	3.18286e-08	1.72365e-07	-1.16467e-07	5.58986e-08	3.08057e-07	6.45859e-07	9.53917e-07	-2.50543e-07	6.52025e-08	-1.85340e-07	-1.00941e-06	1.48690e-07	-8.60720e-07	-3.30935e-07	5.26271e-08	-2.78307e-07
29.417	2.93539e-07	-5.70940e-08	2.36445e-07	4.26755e-07	-2.24565e-08	4.04299e-07	7.73136e-08	-4.49704e-08	3.23432e-08	1.73432e-07	-1.17187e-07	5.62445e-08	3.08666e-07	6.45668e-07	9.54334e-07	-2.49599e-07	6.49568e-08	-1.84642e-07	-1.01024e-06	1.48813e-07	-8.61432e-07	-3.27373e-07	5.20608e-08	-2.75312e-07
29.442	2.96855e-07	-5.77391e-08	2.39116e-07	4.27222e-07	-2.24811e-08	4.04741e-07	7.85468e-08	-4.56877e-08	3.28592e-08	1.74503e-07	-1.17911e-07	5.65918e-08	3.09278e-07	6.45487e-07	9.54765e-07	-2.48657e-07	6.47116e-08	-1.83945e-07	-1.01109e-06	1.48938e-07	-8.62156e-07	-3.23810e-07	5.14941e-08	-2.72316e-07
29.467	3.00181e-07	-5.83859e-08	2.41795e-07	4.27693e-07	-2.25059e-08	4.05187e-07	7.97832e-08	-4.64068e-08	3.33764e-08	1.75578e-07	-1.18637e-07	5.69404e-08	3.09894e-07	6.45316e-07	9.55210e-07	-2.47716e-07	6.44668e-08	-1.83249e-07	-1.01196e-06	1.49066e-07	-8.62893e-07	-3.20244e-07	5.09271e-08	-2.69317e-07
29.491	3.03514e-07	-5.90342e-08	2.44480e-07	4.28167e-07	-2.25308e-08	4.05637e-07	8.10226e-08	-4.71277e-08	3.38948e-08	1.76657e-07	-1.19367e-07	5.72904e-08	3.10514e-07	6.45155e-07	9.55668e-07	-2.46777e-07	6.42225e-08	-1.82555e-07	-1.01284e-06	1.49195e-07	-8.63643e-07	-3.16677e-07	5.03599e-08	-2.66318e-07
29.516	3.06855e-07	-5.96841e-08	2.47171e-07	4.28646e-07	-2.25560e-08	4.06090e-07	8.22650e-08	-4.78504e-08	3.44146e-08	1.77741e-07	-1.20099e-07	5.76418e-08	3.11137e-07	6.45004e-07	9.56140e-07	-2.45840e-07	6.39786e-08	-1.81861e-07	-1.01373e-06	1.49327e-07	-8.64406e-07	-3.13109e-07	4.97924e-08	-2.63317e-07
29.540	3.10205e-07	-6.03356e-08	2.49869e-07	4.29127e-07	-2.25813e-08	4.06546e-07	8.35104e-08	-4.85748e-08	3.49356e-08	1.78828e-07	-1.20834e-07	5.79945e-08	3.11763e-07	6.44863e-07	9.56626e-07	-2.44905e-07	6.37352e-08	-1.81170e-07	-1.01464e-06	1.49461e-07	-8.65181e-07	-3.09539e-07	4.92247e-08	-2.60314e-07
29.565	3.13562e-07	-6.09886e-08	2.52573e-07	4.29613e-07	-2.26069e-08	4.07006e-07	8.47587e-08	-4.93009e-08	3.54578e-08	1.79920e-07	-1.21571e-07	5.83486e-08	3.12393e-07	6.44733e-07	9.57126e-07	-2.43971e-07	6.34923e-08	-1.80479e-07	-1.01557e-06	1.49597e-07	-8.65970e-07	-3.05968e-07	4.86568e-08	-2.57311e-07
29.590	3.16927e-07	-6.16431e-08	2.55284e-07	4.30102e-07	-2.26326e-08	4.07469e-07	8.60100e-08	-5.00287e-08	3.59813e-08	1.81016e-07	-1.22312e-07	5.87040e-08	3.13026e-07	6.44613e-07	9.57639e-07	-2.43040e-07	6.32499e-08	-1.79790e-07	-1.01651e-06	1.49735e-07	-8.66771e-07	-3.02396e-07	4.80887e-08	-2.54307e-07
29.614	3.20300e-07	-6.22992e-08	2.58001e-07	4.30594e-07	-2.26585e-08	4.07936e-07	8.72641e-08	-5.07582e-08	3.65059e-08	1.82116e-07	-1.23055e-07	5.90607e-08	3.13663e-07	6.44504e-07	9.58166e-07	-2.42110e-07	6.30080e-08	-1.79102e-07	-1.01746e-06	1.49876e-07	-8.67584e-07	-2.98822e-07	4.75204e-08	-2.51302e-07
29.639	3.23681e-07	-6.29568e-08	2.60725e-07	4.31091e-07	-2.26847e-08	4.08406e-07	8.85212e-08	-5.14894e-08	3.70318e-08	1.83220e-07	-1.23801e-07	5.94188e-08	3.14302e-07	6.44405e-07	9.58708e-07	-2.41182e-07	6.27665e-08	-1.78416e-07	-1.01843e-06	1.50019e-07	-8.68411e-07	-2.95248e-07	4.69521e-08	-2.48296e-07
29.663	3.27070e-07	-6.36159e-08	2.63454e-07	4.31591e-07	-2.27110e-08	4.08880e-07	8.97811e-08	-5.22222e-08	3.75589e-08	1.84328e-07	-1.24550e-07	5.97781e-08	3.14946e-07	6.44317e-07	9.59263e-07	-2.40257e-07	6.25256e-08	-1.77731e-07	-1.01941e-06	1.50164e-07	-8.69250e-07	-2.91673e-07	4.63836e-08	-2.45290e-07
29.688	3.30466e-07	-6.42765e-08	2.66190e-07	4.32094e-07	-2.27375e-08	4.09357e-07	9.10438e-08	-5.29567e-08	3.80871e-08	1.85440e-07	-1.25301e-07	6.01388e-08	3.15592e-07	6.44240e-07	9.59832e-07	-2.39333e-07	6.22852e-08	-1.77048e-07	-1.02041e-06	1.50311e-07	-8.70102e-07	-2.88098e-07	4.58150e-08	-2.42283e-07
29.712	3.33870e-07	-6.49386e-08	2.68932e-07	4.32601e-07	-2.27642e-08	4.09837e-07	9.23092e-08	-5.36927e-08	3.86165e-08	1.86556e-07	-1.26056e-07	6.05008e-08	3.16242e-07	6.44173e-07	9.60415e-07	-2.38411e-07	6.20454e-08	-1.76366e-07	-1.02143e-06	1.50460e-07	-8.70967e-07	-2.84522e-07	4.52463e-08	-2.39276e-07
29.737	3.37282e-07	-6.56021e-08	2.71679e-07	4.33112e-07	-2.27910e-08	4.10321e-07	9.35774e-08	-5.44304e-08	3.91470e-08	1.87676e-07	-1.26812e-07	6.08640e-08	3.16895e-07	6.44117e-07	9.61012e-07	-2.37492e-07	6.18061e-08	-1.75686e-07	-1.02246e-06	1.50612e-07	-8.71844e-07	-2.80946e-07	4.46776e-08	-2.36268e-07
29.762	3.40700e-07	-6.62671e-08	2.74433e-07	4.33627e-07	-2.28181e-08	4.10809e-07	9.48484e-08	-5.51697e-08	3.96787e-08	1.88800e-07	-1.27572e-07	6.12285e-08	3.17551e-07	6.44072e-07	9.61624e-07	-2.36574e-07	6.15673e-08	-1.75007e-07	-1.02350e-06	1.50766e-07	-8.72734e-07	-2.77369e-07	4.41089e-08	-2.33260e-07
29.786	3.44127e-07	-6.69335e-08	2.77193e-07	4.34145e-07	-2.28454e-08	4.11300e-07	9.61221e-08	-5.59105e-08	4.02115e-08	1.89928e-07	-1.28334e-07	6.15944e-08	3.18211e-07	6.44039e-07	9.62249e-07	-2.35659e-07	6.13291e-08	-1.74330e-07	-1.02456e-06	1.50921e-07	-8.73637e-07	-2.73793e-07	4.35401e-08	-2.30253e-07
29.811	3.47560e-07	-6.76013e-08	2.79959e-07	4.34667e-07	-2.28729e-08	4.11794e-07	9.73984e-08	-5.66529e-08	4.07455e-08	1.91060e-07	-1.29099e-07	6.19614e-08	3.18873e-07	6.44016e-07	9.62889e-07	-2.34746e-07	6.10914e-08	-1.73654e-07	-1.02563e-06	1.51080e-07	-8.74552e-07	-2.70216e-07	4.29713e-08	-2.27245e-07
29.835	3.51001e-07	-6.82706e-08	2.82731e-07	4.35193e-07	-2.29005e-08	4.12292e-07	9.86774e-08	-5.73968e-08	4.12805e-08	1.92196e-07	-1.29866e-07	6.23298e-08	3.19539e-07	6.44004e-07	9.63543e-07	-2.33835e-07	6.08543e-08	-1.72980e-07	-1.02672e-06	1.51240e-07	-8.75480e-07	-2.66640e-07	4.24026e-08	-2.24237e-07
29.860	3.54449e-07	-6.89413e-08	2.85508e-07	4.35722e-07	-2.29284e-08	4.12794e-07	9.99590e-08	-5.81423e-08	4.18167e-08	1.93336e-07	-1.30636e-07	6.26994e-08	3.20208e-07	6.44003e-07	9.64211e-07	-2.32926e-07	6.06178e-08	-1.72308e-07	-1.02782e-06	1.51402e-07	-8.76421e-07	-2.63063e-07	4.18339e-08	-2.21230e-07
29.884	3.57905e-07	-6.96133e-08	2.88291e-07	4.36255e-07	-2.29564e-08	4.13299e-07	1.01243e-07	-5.88893e-08	4.23539e-08	1.94479e-07	-1.31409e-07	6.30702e-08	3.20880e-07	6.44014e-07	9.64893e-07	-2.32019e-07	6.03819e-08	-1.71638e-07	-1.02894e-06	1.51567e-07	-8.77375e-07	-2.59488e-07	4.12652e-08	-2.18222e-07
29.909	3.61367e-07	-7.02868e-08	2.91080e-07	4.36792e-07	-2.29847e-08	4.13807e-07	1.02530e-07	-5.96377e-08	4.28922e-08	1.95627e-07	-1.32184e-07	6.34423e-08	3.21555e-07	6.44035e-07	9.65590e-07	-2.31115e-07	6.01466e-08	-1.70969e-07	-1.03007e-06	1.51734e-07	-8.78341e-07	-2.55912e-07	4.06966e-08	-2.15216e-07
[truncated: 4 more rows]
