# Supplementary material for: Effects of ischemic preconditioning on lower-limb anaerobic performance and neuromuscular adaptations
Source: PeerJ. 2026 Jun 8;14:e21296. doi: 10.7717/peerj.21296 (PMC13256049; doi:10.7717/peerj.21296)
Supplement: Supplemental Information 1 [file peerj-14-21296-s001.zip › Fnirs_hbo/14.csv]

	1	1	1	1	1	1	1	1	1	1	1	1	1	1	1	1	1	1	1	1	1	1	1	1
time	HRF HbO,1,1	HRF HbR,1,1	HRF HbT,1,1	HRF HbO,1,2	HRF HbR,1,2	HRF HbT,1,2	HRF HbO,1,3	HRF HbR,1,3	HRF HbT,1,3	HRF HbO,1,4	HRF HbR,1,4	HRF HbT,1,4	HRF HbO,2,5	HRF HbR,2,5	HRF HbT,2,5	HRF HbO,2,6	HRF HbR,2,6	HRF HbT,2,6	HRF HbO,2,7	HRF HbR,2,7	HRF HbT,2,7	HRF HbO,2,8	HRF HbR,2,8	HRF HbT,2,8
-1.991	-1.20379e-07	1.50519e-08	-1.05327e-07	-1.86595e-07	2.38492e-08	-1.62746e-07	-1.51226e-07	1.32578e-08	-1.37968e-07	-4.50027e-08	4.71931e-09	-4.02834e-08	-8.17047e-08	-3.61607e-08	-1.17865e-07	-1.26893e-07	1.21305e-08	-1.14762e-07	-2.73911e-08	1.61476e-08	-1.12435e-08	-1.58819e-07	3.55806e-08	-1.23239e-07
-1.966	-1.17762e-07	1.47247e-08	-1.03037e-07	-1.81923e-07	2.32521e-08	-1.58671e-07	-1.47624e-07	1.29420e-08	-1.34682e-07	-4.44542e-08	4.66179e-09	-3.97924e-08	-8.02299e-08	-3.50157e-08	-1.15246e-07	-1.23909e-07	1.18453e-08	-1.12064e-07	-2.66672e-08	1.57208e-08	-1.09464e-08	-1.55193e-07	3.47683e-08	-1.20425e-07
-1.942	-1.15130e-07	1.43955e-08	-1.00734e-07	-1.77250e-07	2.26548e-08	-1.54595e-07	-1.44014e-07	1.26255e-08	-1.31389e-07	-4.38842e-08	4.60201e-09	-3.92821e-08	-7.87326e-08	-3.38795e-08	-1.12612e-07	-1.20918e-07	1.15593e-08	-1.09358e-07	-2.59445e-08	1.52948e-08	-1.06497e-08	-1.51553e-07	3.39528e-08	-1.17600e-07
-1.917	-1.12481e-07	1.40644e-08	-9.84171e-08	-1.72575e-07	2.20573e-08	-1.50518e-07	-1.40396e-07	1.23083e-08	-1.28088e-07	-4.32925e-08	4.53996e-09	-3.87525e-08	-7.72130e-08	-3.27522e-08	-1.09965e-07	-1.17917e-07	1.12724e-08	-1.06645e-07	-2.52232e-08	1.48695e-08	-1.03536e-08	-1.47899e-07	3.31341e-08	-1.14765e-07
-1.892	-1.09818e-07	1.37313e-08	-9.60863e-08	-1.67899e-07	2.14596e-08	-1.46439e-07	-1.36770e-07	1.19904e-08	-1.24779e-07	-4.26791e-08	4.47564e-09	-3.82035e-08	-7.56711e-08	-3.16337e-08	-1.07305e-07	-1.14909e-07	1.09848e-08	-1.03924e-07	-2.45031e-08	1.44451e-08	-1.00581e-08	-1.44231e-07	3.23123e-08	-1.11918e-07
-1.868	-1.07138e-07	1.33963e-08	-9.37417e-08	-1.63221e-07	2.08617e-08	-1.42359e-07	-1.33136e-07	1.16718e-08	-1.21464e-07	-4.20441e-08	4.40905e-09	-3.76351e-08	-7.41069e-08	-3.05240e-08	-1.04631e-07	-1.11892e-07	1.06964e-08	-1.01196e-07	-2.37845e-08	1.40214e-08	-9.76308e-09	-1.40548e-07	3.14873e-08	-1.09061e-07
-1.843	-1.04443e-07	1.30592e-08	-9.13835e-08	-1.58541e-07	2.02636e-08	-1.38278e-07	-1.29494e-07	1.13525e-08	-1.18141e-07	-4.13874e-08	4.34018e-09	-3.70472e-08	-7.25204e-08	-2.94233e-08	-1.01944e-07	-1.08867e-07	1.04072e-08	-9.84596e-08	-2.30671e-08	1.35985e-08	-9.46862e-09	-1.36852e-07	3.06592e-08	-1.06193e-07
-1.819	-1.01732e-07	1.27203e-08	-8.90116e-08	-1.53861e-07	1.96654e-08	-1.34195e-07	-1.25844e-07	1.10325e-08	-1.14811e-07	-4.07090e-08	4.26904e-09	-3.64399e-08	-7.09116e-08	-2.83315e-08	-9.92431e-08	-1.05834e-07	1.01173e-08	-9.57163e-08	-2.23511e-08	1.31764e-08	-9.17472e-09	-1.33142e-07	2.98280e-08	-1.03314e-07
-1.794	-9.90055e-08	1.23794e-08	-8.66261e-08	-1.49179e-07	1.90670e-08	-1.30112e-07	-1.22186e-07	1.07119e-08	-1.11474e-07	-4.00088e-08	4.19561e-09	-3.58132e-08	-6.92806e-08	-2.72486e-08	-9.65292e-08	-1.02792e-07	9.82654e-09	-9.29657e-08	-2.16365e-08	1.27551e-08	-8.88138e-09	-1.29417e-07	2.89936e-08	-1.00424e-07
-1.769	-9.62636e-08	1.20365e-08	-8.42270e-08	-1.44496e-07	1.84685e-08	-1.26028e-07	-1.18520e-07	1.03905e-08	-1.08130e-07	-3.92869e-08	4.11991e-09	-3.51670e-08	-6.76275e-08	-2.61747e-08	-9.38022e-08	-9.97428e-08	9.53502e-09	-9.02078e-08	-2.09232e-08	1.23346e-08	-8.58860e-09	-1.25679e-07	2.81562e-08	-9.75231e-08
-1.745	-9.35062e-08	1.16918e-08	-8.18144e-08	-1.39813e-07	1.78698e-08	-1.21943e-07	-1.14847e-07	1.00685e-08	-1.04779e-07	-3.85432e-08	4.04192e-09	-3.45012e-08	-6.59522e-08	-2.51098e-08	-9.10620e-08	-9.66854e-08	9.24275e-09	-8.74427e-08	-2.02114e-08	1.19150e-08	-8.29639e-09	-1.21927e-07	2.73157e-08	-9.46118e-08
-1.720	-9.07333e-08	1.13451e-08	-7.93883e-08	-1.35128e-07	1.72711e-08	-1.17857e-07	-1.11166e-07	9.74579e-09	-1.01420e-07	-3.77776e-08	3.96164e-09	-3.38160e-08	-6.42548e-08	-2.40539e-08	-8.83087e-08	-9.36201e-08	8.94972e-09	-8.46704e-08	-1.95009e-08	1.14961e-08	-8.00476e-09	-1.18162e-07	2.64720e-08	-9.16898e-08
-1.696	-8.79451e-08	1.09964e-08	-7.69486e-08	-1.30443e-07	1.66723e-08	-1.13771e-07	-1.07478e-07	9.42244e-09	-9.80554e-08	-3.69903e-08	3.87907e-09	-3.31112e-08	-6.25353e-08	-2.30070e-08	-8.55423e-08	-9.05469e-08	8.65593e-09	-8.18910e-08	-1.87918e-08	1.10781e-08	-7.71369e-09	-1.14383e-07	2.56254e-08	-8.87572e-08
-1.671	-8.51414e-08	1.06459e-08	-7.44956e-08	-1.25757e-07	1.60733e-08	-1.09684e-07	-1.03782e-07	9.09844e-09	-9.46836e-08	-3.61811e-08	3.79421e-09	-3.23869e-08	-6.07938e-08	-2.19692e-08	-8.27630e-08	-8.74660e-08	8.36141e-09	-7.91046e-08	-1.80842e-08	1.06610e-08	-7.42321e-09	-1.10590e-07	2.47756e-08	-8.58141e-08
-1.647	-8.23225e-08	1.02934e-08	-7.20291e-08	-1.21070e-07	1.54743e-08	-1.05596e-07	-1.00079e-07	8.77379e-09	-9.13051e-08	-3.53500e-08	3.70706e-09	-3.16430e-08	-5.90303e-08	-2.09404e-08	-7.99707e-08	-8.43773e-08	8.06614e-09	-7.63112e-08	-1.73779e-08	1.02446e-08	-7.13332e-09	-1.06783e-07	2.39229e-08	-8.28603e-08
-1.622	-7.94883e-08	9.93901e-09	-6.95493e-08	-1.16383e-07	1.48753e-08	-1.01508e-07	-9.63685e-08	8.44850e-09	-8.79200e-08	-3.44971e-08	3.61761e-09	-3.08795e-08	-5.72449e-08	-1.99207e-08	-7.71656e-08	-8.12810e-08	7.77014e-09	-7.35108e-08	-1.66731e-08	9.82913e-09	-6.84401e-09	-1.02963e-07	2.30670e-08	-7.98961e-08
-1.597	-7.66389e-08	9.58272e-09	-6.70561e-08	-1.11696e-07	1.42762e-08	-9.74200e-08	-9.26508e-08	8.12257e-09	-8.45283e-08	-3.36222e-08	3.52587e-09	-3.00964e-08	-5.54375e-08	-1.89102e-08	-7.43477e-08	-7.81770e-08	7.47342e-09	-7.07036e-08	-1.59698e-08	9.41449e-09	-6.55530e-09	-9.91297e-08	2.22082e-08	-7.69214e-08
-1.573	-7.37742e-08	9.22454e-09	-6.45497e-08	-1.07009e-07	1.36771e-08	-9.33316e-08	-8.89260e-08	7.79602e-09	-8.11300e-08	-3.27255e-08	3.43183e-09	-2.92936e-08	-5.36083e-08	-1.79087e-08	-7.15170e-08	-7.50655e-08	7.17597e-09	-6.78896e-08	-1.52679e-08	9.00070e-09	-6.26718e-09	-9.52827e-08	2.13464e-08	-7.39364e-08
-1.548	-7.08945e-08	8.86446e-09	-6.20300e-08	-1.02321e-07	1.30779e-08	-8.92432e-08	-8.51941e-08	7.46885e-09	-7.77253e-08	-3.18068e-08	3.33549e-09	-2.84713e-08	-5.17572e-08	-1.69164e-08	-6.86736e-08	-7.19466e-08	6.87781e-09	-6.50688e-08	-1.45674e-08	8.58778e-09	-5.97966e-09	-9.14225e-08	2.04816e-08	-7.09409e-08
-1.524	-6.79996e-08	8.50249e-09	-5.94971e-08	-9.76335e-08	1.24788e-08	-8.51547e-08	-8.14552e-08	7.14107e-09	-7.43142e-08	-3.08661e-08	3.23685e-09	-2.76293e-08	-4.98844e-08	-1.59333e-08	-6.58176e-08	-6.88203e-08	6.57895e-09	-6.22413e-08	-1.38685e-08	8.17573e-09	-5.69275e-09	-8.75489e-08	1.96137e-08	-6.79351e-08
-1.499	-6.50897e-08	8.13864e-09	-5.69510e-08	-9.29459e-08	1.18797e-08	-8.10662e-08	-7.77094e-08	6.81268e-09	-7.08967e-08	-2.99035e-08	3.13590e-09	-2.67676e-08	-4.79898e-08	-1.49593e-08	-6.29491e-08	-6.56866e-08	6.27938e-09	-5.94072e-08	-1.31710e-08	7.76455e-09	-5.40645e-09	-8.36620e-08	1.87430e-08	-6.49191e-08
-1.475	-6.21648e-08	7.77292e-09	-5.43918e-08	-8.82585e-08	1.12806e-08	-7.69780e-08	-7.39567e-08	6.48369e-09	-6.74730e-08	-2.89189e-08	3.03265e-09	-2.58863e-08	-4.60735e-08	-1.39945e-08	-6.00680e-08	-6.25457e-08	5.97912e-09	-5.65665e-08	-1.24750e-08	7.35425e-09	-5.12076e-09	-7.97620e-08	1.78692e-08	-6.18928e-08
-1.450	-5.92249e-08	7.40532e-09	-5.18196e-08	-8.35714e-08	1.06815e-08	-7.28899e-08	-7.01973e-08	6.15410e-09	-6.40432e-08	-2.79123e-08	2.92709e-09	-2.49852e-08	-4.41356e-08	-1.30389e-08	-5.71746e-08	-5.93975e-08	5.67817e-09	-5.37194e-08	-1.17805e-08	6.94483e-09	-4.83568e-09	-7.58489e-08	1.69926e-08	-5.88563e-08
-1.425	-5.62701e-08	7.03586e-09	-4.92342e-08	-7.88847e-08	1.00825e-08	-6.88023e-08	-6.64311e-08	5.82393e-09	-6.06072e-08	-2.68837e-08	2.81922e-09	-2.40645e-08	-4.21761e-08	-1.20926e-08	-5.42687e-08	-5.62423e-08	5.37654e-09	-5.08657e-08	-1.10875e-08	6.53631e-09	-4.55123e-09	-7.19226e-08	1.61130e-08	-5.58097e-08
-1.401	-5.33004e-08	6.66455e-09	-4.66359e-08	-7.41985e-08	9.48352e-09	-6.47150e-08	-6.26584e-08	5.49317e-09	-5.71652e-08	-2.58331e-08	2.70905e-09	-2.31241e-08	-4.01950e-08	-1.11555e-08	-5.13505e-08	-5.30800e-08	5.07424e-09	-4.80057e-08	-1.03961e-08	6.12868e-09	-4.26739e-09	-6.79834e-08	1.52305e-08	-5.27529e-08
-1.376	-5.03160e-08	6.29138e-09	-4.40246e-08	-6.95129e-08	8.88464e-09	-6.06283e-08	-5.88790e-08	5.16185e-09	-5.37172e-08	-2.47605e-08	2.59657e-09	-2.21640e-08	-3.81925e-08	-1.02277e-08	-4.84201e-08	-4.99107e-08	4.77127e-09	-4.51394e-08	-9.70615e-09	5.72196e-09	-3.98419e-09	-6.40312e-08	1.43450e-08	-4.96862e-08
-1.352	-4.73167e-08	5.91636e-09	-4.14004e-08	-6.48280e-08	8.28585e-09	-5.65422e-08	-5.50932e-08	4.82995e-09	-5.02633e-08	-2.36659e-08	2.48177e-09	-2.11841e-08	-3.61684e-08	-9.30910e-09	-4.54775e-08	-4.67345e-08	4.46763e-09	-4.22669e-08	-9.01775e-09	5.31613e-09	-3.70162e-09	-6.00661e-08	1.34567e-08	-4.66094e-08
-1.327	-4.43028e-08	5.53950e-09	-3.87633e-08	-6.01439e-08	7.68716e-09	-5.24568e-08	-5.13010e-08	4.49749e-09	-4.68035e-08	-2.25492e-08	2.36467e-09	-2.01845e-08	-3.41230e-08	-8.39982e-09	-4.25228e-08	-4.35514e-08	4.16335e-09	-3.93881e-08	-8.33091e-09	4.91123e-09	-3.41968e-09	-5.60882e-08	1.25656e-08	-4.35227e-08
-1.303	-4.12742e-08	5.16081e-09	-3.61133e-08	-5.54607e-08	7.08859e-09	-4.83722e-08	-4.75025e-08	4.16448e-09	-4.33380e-08	-2.14104e-08	2.24525e-09	-1.91652e-08	-3.20563e-08	-7.49983e-09	-3.95561e-08	-4.03616e-08	3.85841e-09	-3.65032e-08	-7.64562e-09	4.50724e-09	-3.13838e-09	-5.20976e-08	1.16715e-08	-4.04260e-08
-1.278	-3.82309e-08	4.78029e-09	-3.34506e-08	-5.07786e-08	6.49015e-09	-4.42884e-08	-4.36977e-08	3.83092e-09	-3.98668e-08	-2.02496e-08	2.12352e-09	-1.81261e-08	-2.99682e-08	-6.60916e-09	-3.65774e-08	-3.71651e-08	3.55284e-09	-3.36122e-08	-6.96189e-09	4.10417e-09	-2.85773e-09	-4.80942e-08	1.07746e-08	-3.73196e-08
-1.253	-3.51731e-08	4.39795e-09	-3.07752e-08	-4.60975e-08	5.89186e-09	-4.02057e-08	-3.98868e-08	3.49682e-09	-3.63900e-08	-1.90667e-08	1.99947e-09	-1.70672e-08	-2.78589e-08	-5.72781e-09	-3.35867e-08	-3.39619e-08	3.24663e-09	-3.07153e-08	-6.27974e-09	3.70203e-09	-2.57772e-09	-4.40782e-08	9.87493e-09	-3.42033e-08
-1.229	-3.21008e-08	4.01380e-09	-2.80870e-08	-4.14177e-08	5.29372e-09	-3.61240e-08	-3.60697e-08	3.16219e-09	-3.29075e-08	-1.78618e-08	1.87311e-09	-1.59886e-08	-2.57284e-08	-4.85580e-09	-3.05842e-08	-3.07522e-08	2.93979e-09	-2.78124e-08	-5.59917e-09	3.30082e-09	-2.29836e-09	-4.00496e-08	8.97240e-09	-3.10772e-08
-1.204	-2.90140e-08	3.62784e-09	-2.53862e-08	-3.67393e-08	4.69575e-09	-3.20435e-08	-3.22467e-08	2.82702e-09	-2.94196e-08	-1.66347e-08	1.74444e-09	-1.48903e-08	-2.35768e-08	-3.99314e-09	-2.75699e-08	-2.75360e-08	2.63233e-09	-2.49036e-08	-4.92019e-09	2.90055e-09	-2.01965e-09	-3.60085e-08	8.06706e-09	-2.79415e-08
-1.180	-2.59129e-08	3.24008e-09	-2.26728e-08	-3.20622e-08	4.09796e-09	-2.79643e-08	-2.84177e-08	2.49134e-09	-2.59263e-08	-1.53856e-08	1.61345e-09	-1.37722e-08	-2.14041e-08	-3.13984e-09	-2.45439e-08	-2.43133e-08	2.32426e-09	-2.19891e-08	-4.24281e-09	2.50122e-09	-1.74160e-09	-3.19550e-08	7.15894e-09	-2.47961e-08
-1.155	-2.27973e-08	2.85052e-09	-1.99468e-08	-2.73867e-08	3.50038e-09	-2.38864e-08	-2.45828e-08	2.15514e-09	-2.24277e-08	-1.41144e-08	1.48014e-09	-1.26343e-08	-1.92104e-08	-2.29591e-09	-2.15063e-08	-2.10843e-08	2.01558e-09	-1.90688e-08	-3.56704e-09	2.10284e-09	-1.46420e-09	-2.78891e-08	6.24805e-09	-2.16410e-08
-1.130	-1.96675e-08	2.45918e-09	-1.72083e-08	-2.27129e-08	2.90300e-09	-1.98099e-08	-2.07421e-08	1.81843e-09	-1.89237e-08	-1.28211e-08	1.34452e-09	-1.14766e-08	-1.69957e-08	-1.46136e-09	-1.84571e-08	-1.78491e-08	1.70630e-09	-1.61428e-08	-2.89289e-09	1.70541e-09	-1.18748e-09	-2.38109e-08	5.33440e-09	-1.84765e-08
-1.106	-1.65235e-08	2.06605e-09	-1.44574e-08	-1.80408e-08	2.30585e-09	-1.57350e-08	-1.68958e-08	1.48123e-09	-1.54145e-08	-1.15057e-08	1.20657e-09	-1.02992e-08	-1.47601e-08	-6.36207e-10	-1.53963e-08	-1.46077e-08	1.39644e-09	-1.32112e-08	-2.22036e-09	1.30894e-09	-9.11415e-10	-1.97204e-08	4.41800e-09	-1.53024e-08
-1.081	-1.33652e-08	1.67115e-09	-1.16941e-08	-1.33706e-08	1.70894e-09	-1.16617e-08	-1.30437e-08	1.14353e-09	-1.19002e-08	-1.01682e-08	1.06632e-09	-9.10193e-09	-1.25037e-08	1.79543e-10	-1.23242e-08	-1.13601e-08	1.08598e-09	-1.02741e-08	-1.54946e-09	9.13435e-10	-6.36024e-10	-1.56178e-08	3.49888e-09	-1.21189e-08
-1.057	-1.01928e-08	1.27448e-09	-8.91833e-09	-8.70240e-09	1.11228e-09	-7.59012e-09	-9.18617e-09	8.05339e-10	-8.38083e-09	-8.80866e-09	9.23740e-10	-7.88492e-09	-1.02265e-08	9.85880e-10	-9.24063e-09	-8.10652e-09	7.74951e-10	-7.33156e-09	-8.80200e-10	5.18895e-10	-3.61306e-10	-1.15031e-08	2.57705e-09	-8.92600e-09
-1.032	-7.00634e-09	8.76055e-10	-6.13029e-09	-4.03624e-09	5.15883e-10	-3.52036e-09	-5.32311e-09	4.66670e-10	-4.85644e-09	-7.42699e-09	7.78848e-10	-6.64814e-09	-7.92859e-09	1.78280e-09	-6.14580e-09	-4.84695e-09	4.63349e-10	-4.38360e-09	-2.12592e-10	1.25327e-10	-8.72650e-11	-7.37628e-09	1.65252e-09	-5.72376e-09
-1.008	-3.80586e-09	4.75874e-10	-3.32998e-09	6.27735e-10	-8.02326e-11	5.47502e-10	-1.45465e-09	1.27527e-10	-1.32712e-09	-6.02322e-09	6.31638e-10	-5.39158e-09	-5.61002e-09	2.57028e-09	-3.03974e-09	-1.58149e-09	1.51184e-10	-1.43030e-09	4.53360e-10	-2.67264e-10	1.86096e-10	-3.23755e-09	7.25314e-10	-2.51223e-09
-0.983	-5.91404e-10	7.39476e-11	-5.17456e-10	5.28942e-09	-6.76055e-10	4.61336e-09	2.41914e-09	-2.12083e-10	2.20706e-09	-4.59735e-09	4.82111e-10	-4.11524e-09	-3.27086e-09	3.34833e-09	7.74731e-11	1.68979e-09	-1.61537e-10	1.52825e-09	1.11765e-09	-6.58874e-10	4.58773e-10	9.13083e-10	-2.04560e-10	7.08523e-10
-0.958	2.63695e-09	-3.29718e-10	2.30724e-09	9.94871e-09	-1.27157e-09	8.67713e-09	6.29818e-09	-5.52153e-10	5.74603e-09	-3.14939e-09	3.30268e-10	-2.81912e-09	-9.11167e-10	4.11694e-09	3.20577e-09	4.96681e-09	-4.74807e-10	4.49200e-09	1.78026e-09	-1.04950e-09	7.30764e-10	5.07554e-09	-1.13708e-09	3.93845e-09
-0.934	5.87916e-09	-7.35115e-10	5.14405e-09	1.46055e-08	-1.86677e-09	1.27387e-08	1.01824e-08	-8.92677e-10	9.28972e-09	-1.67933e-09	1.76107e-10	-1.50323e-09	1.46899e-09	4.87609e-09	6.34507e-09	8.24949e-09	-7.88619e-10	7.46087e-09	2.44120e-09	-1.43913e-09	1.00206e-09	9.24974e-09	-2.07224e-09	7.17750e-09
-0.909	9.13516e-09	-1.14224e-09	7.99292e-09	1.92597e-08	-2.46163e-09	1.67980e-08	1.40717e-08	-1.23365e-09	1.28381e-08	-1.87195e-10	1.96306e-11	-1.67564e-10	3.86954e-09	5.62578e-09	9.49532e-09	1.15378e-08	-1.10296e-09	1.04348e-08	3.10044e-09	-1.82777e-09	1.27267e-09	1.34356e-08	-3.01001e-09	1.04256e-08
-0.885	1.24049e-08	-1.55107e-09	1.08538e-08	2.39111e-08	-3.05615e-09	2.08550e-08	1.79660e-08	-1.57506e-09	1.63910e-08	1.32703e-09	-1.39162e-10	1.18787e-09	6.29043e-09	6.36600e-09	1.26564e-08	1.48315e-08	-1.41784e-09	1.34137e-08	3.75799e-09	-2.21541e-09	1.54259e-09	1.76331e-08	-3.95038e-09	1.36827e-08
-0.860	1.56883e-08	-1.96162e-09	1.37267e-08	2.85597e-08	-3.65030e-09	2.49094e-08	2.18653e-08	-1.91690e-09	1.99484e-08	2.86333e-09	-3.00270e-10	2.56306e-09	8.73158e-09	7.09675e-09	1.58283e-08	1.81307e-08	-1.73323e-09	1.63975e-08	4.41384e-09	-2.60204e-09	1.81180e-09	2.18421e-08	-4.89334e-09	1.69488e-08
-0.836	1.89853e-08	-2.37387e-09	1.66114e-08	3.32054e-08	-4.24408e-09	2.89614e-08	2.57694e-08	-2.25917e-09	2.35103e-08	4.42171e-09	-4.63692e-10	3.95802e-09	1.11929e-08	7.81802e-09	1.90110e-08	2.14353e-08	-2.04913e-09	1.93862e-08	5.06797e-09	-2.98767e-09	2.08031e-09	2.60626e-08	-5.83886e-09	2.02238e-08
-0.811	2.22959e-08	-2.78781e-09	1.95080e-08	3.78481e-08	-4.83747e-09	3.30106e-08	2.96784e-08	-2.60186e-09	2.70765e-08	6.00215e-09	-6.29429e-10	5.37272e-09	1.36744e-08	8.52981e-09	2.22042e-08	2.47451e-08	-2.36554e-09	2.23796e-08	5.72039e-09	-3.37228e-09	2.34811e-09	3.02945e-08	-6.78693e-09	2.35075e-08
-0.786	2.56199e-08	-3.20345e-09	2.24165e-08	4.24876e-08	-5.43046e-09	3.70572e-08	3.35920e-08	-2.94497e-09	3.06470e-08	7.60466e-09	-7.97480e-10	6.80718e-09	1.61759e-08	9.23212e-09	2.54080e-08	2.80602e-08	-2.68244e-09	2.53777e-08	6.37108e-09	-3.75587e-09	2.61521e-09	3.45376e-08	-7.73754e-09	2.68001e-08
-0.762	2.89574e-08	-3.62076e-09	2.53366e-08	4.71239e-08	-6.02304e-09	4.11009e-08	3.75103e-08	-3.28847e-09	3.42218e-08	9.22921e-09	-9.67843e-10	8.26137e-09	1.86974e-08	9.92493e-09	2.86224e-08	3.13803e-08	-2.99983e-09	2.83805e-08	7.02004e-09	-4.13845e-09	2.88160e-09	3.87920e-08	-8.69066e-09	3.01014e-08
-0.737	3.23082e-08	-4.03974e-09	2.82685e-08	5.17568e-08	-6.61518e-09	4.51416e-08	4.14331e-08	-3.63238e-09	3.78007e-08	1.08758e-08	-1.14052e-09	9.73530e-09	2.12389e-08	1.06082e-08	3.18471e-08	3.47055e-08	-3.31771e-09	3.13878e-08	7.66726e-09	-4.52000e-09	3.14727e-09	4.30576e-08	-9.64628e-09	3.34113e-08
-0.713	3.56724e-08	-4.46038e-09	3.12120e-08	5.63862e-08	-7.20688e-09	4.91794e-08	4.53604e-08	-3.97668e-09	4.13837e-08	1.25445e-08	-1.31550e-09	1.12290e-08	2.38002e-08	1.12821e-08	3.50822e-08	3.80356e-08	-3.63606e-09	3.43996e-08	8.31274e-09	-4.90051e-09	3.41222e-09	4.73342e-08	-1.06044e-08	3.67298e-08
-0.688	3.90498e-08	-4.88268e-09	3.41671e-08	6.10121e-08	-7.79813e-09	5.32140e-08	4.92920e-08	-4.32137e-09	4.49707e-08	1.42351e-08	-1.49280e-09	1.27423e-08	2.63812e-08	1.19464e-08	3.83276e-08	4.13706e-08	-3.95487e-09	3.74157e-08	8.95646e-09	-5.28000e-09	3.67646e-09	5.16219e-08	-1.15649e-08	4.00569e-08
-0.664	4.24404e-08	-5.30663e-09	3.71337e-08	6.56343e-08	-8.38890e-09	5.72454e-08	5.32281e-08	-4.66643e-09	4.85616e-08	1.59478e-08	-1.67240e-09	1.42754e-08	2.89819e-08	1.26012e-08	4.15831e-08	4.47104e-08	-4.27414e-09	4.04363e-08	9.59841e-09	-5.65845e-09	3.93997e-09	5.59204e-08	-1.25280e-08	4.33925e-08
-0.639	4.58440e-08	-5.73222e-09	4.01118e-08	7.02527e-08	-8.97919e-09	6.12735e-08	5.71683e-08	-5.01187e-09	5.21564e-08	1.76825e-08	-1.85431e-09	1.58282e-08	3.16023e-08	1.32465e-08	4.48488e-08	4.80549e-08	-4.59386e-09	4.34611e-08	1.02386e-08	-6.03585e-09	4.20276e-09	6.02298e-08	-1.34934e-08	4.67364e-08
-0.614	4.92608e-08	-6.15944e-09	4.31014e-08	7.48672e-08	-9.56899e-09	6.52982e-08	6.11127e-08	-5.35767e-09	5.57550e-08	1.94392e-08	-2.03853e-09	1.74006e-08	3.42422e-08	1.38823e-08	4.81245e-08	5.14041e-08	-4.91403e-09	4.64901e-08	1.08770e-08	-6.41221e-09	4.46481e-09	6.45500e-08	-1.44613e-08	5.00887e-08
-0.590	5.26905e-08	-6.58828e-09	4.61022e-08	7.94777e-08	-1.01583e-08	6.93194e-08	6.50612e-08	-5.70383e-09	5.93574e-08	2.12178e-08	-2.22506e-09	1.89928e-08	3.69016e-08	1.45085e-08	5.14101e-08	5.47578e-08	-5.23463e-09	4.95231e-08	1.15137e-08	-6.78752e-09	4.72614e-09	6.88808e-08	-1.54315e-08	5.34493e-08
-0.565	5.61332e-08	-7.01875e-09	4.91144e-08	8.40841e-08	-1.07470e-08	7.33371e-08	6.90137e-08	-6.05034e-09	6.29634e-08	2.30185e-08	-2.41388e-09	2.06046e-08	3.95804e-08	1.51253e-08	5.47057e-08	5.81159e-08	-5.55566e-09	5.25603e-08	1.21485e-08	-7.16177e-09	4.98673e-09	7.32222e-08	-1.64041e-08	5.68181e-08
-0.541	5.95887e-08	-7.45081e-09	5.21379e-08	8.86863e-08	-1.13352e-08	7.73510e-08	7.29701e-08	-6.39720e-09	6.65730e-08	2.48410e-08	-2.60501e-09	2.22360e-08	4.22785e-08	1.57325e-08	5.80110e-08	6.14785e-08	-5.87710e-09	5.56014e-08	1.27816e-08	-7.53496e-09	5.24659e-09	7.75742e-08	-1.73791e-08	6.01951e-08
-0.516	6.30570e-08	-7.88448e-09	5.51725e-08	9.32841e-08	-1.19229e-08	8.13612e-08	7.69304e-08	-6.74439e-09	7.01860e-08	2.66856e-08	-2.79844e-09	2.38871e-08	4.49958e-08	1.63303e-08	6.13261e-08	6.48453e-08	-6.19896e-09	5.86464e-08	1.34128e-08	-7.90710e-09	5.50570e-09	8.19366e-08	-1.83564e-08	6.35802e-08
-0.492	6.65380e-08	-8.31974e-09	5.82183e-08	9.78776e-08	-1.25100e-08	8.53676e-08	8.08945e-08	-7.09191e-09	7.38026e-08	2.85520e-08	-2.99417e-09	2.55578e-08	4.77323e-08	1.69185e-08	6.46508e-08	6.82164e-08	-6.52122e-09	6.16952e-08	1.40422e-08	-8.27817e-09	5.76408e-09	8.63094e-08	-1.93361e-08	6.69733e-08
-0.467	7.00317e-08	-8.75658e-09	6.12751e-08	1.02466e-07	-1.30965e-08	8.93700e-08	8.48622e-08	-7.43976e-09	7.74225e-08	3.04404e-08	-3.19220e-09	2.72482e-08	5.04878e-08	1.74972e-08	6.79850e-08	7.15916e-08	-6.84388e-09	6.47477e-08	1.46699e-08	-8.64817e-09	6.02171e-09	9.06924e-08	-2.03180e-08	7.03744e-08
-0.442	7.35380e-08	-9.19500e-09	6.43430e-08	1.07051e-07	-1.36825e-08	9.33683e-08	8.88336e-08	-7.78792e-09	8.10457e-08	3.23506e-08	-3.39252e-09	2.89581e-08	5.32624e-08	1.80664e-08	7.13288e-08	7.49709e-08	-7.16693e-09	6.78040e-08	1.52957e-08	-9.01709e-09	6.27859e-09	9.50856e-08	-2.13022e-08	7.37834e-08
-0.418	7.70568e-08	-9.63498e-09	6.74218e-08	1.11630e-07	-1.42678e-08	9.73625e-08	9.28085e-08	-8.13640e-09	8.46721e-08	3.42827e-08	-3.59514e-09	3.06876e-08	5.60559e-08	1.86261e-08	7.46820e-08	7.83541e-08	-7.49035e-09	7.08638e-08	1.59197e-08	-9.38494e-09	6.53472e-09	9.94890e-08	-2.22887e-08	7.72002e-08
-0.393	8.05881e-08	-1.00765e-08	7.05116e-08	1.16205e-07	-1.48525e-08	1.01352e-07	9.67869e-08	-8.48518e-09	8.83017e-08	3.62367e-08	-3.80005e-09	3.24367e-08	5.88682e-08	1.91763e-08	7.80445e-08	8.17412e-08	-7.81414e-09	7.39271e-08	1.65418e-08	-9.75171e-09	6.79011e-09	1.03902e-07	-2.32774e-08	8.06249e-08
-0.369	8.41318e-08	-1.05196e-08	7.36122e-08	1.20775e-07	-1.54365e-08	1.05338e-07	1.00769e-07	-8.83425e-09	9.19344e-08	3.82125e-08	-4.00724e-09	3.42053e-08	6.16993e-08	1.97169e-08	8.14162e-08	8.51322e-08	-8.13830e-09	7.69939e-08	1.71621e-08	-1.01174e-08	7.04473e-09	1.08326e-07	-2.42684e-08	8.40572e-08
-0.344	8.76878e-08	-1.09642e-08	7.67235e-08	1.25339e-07	-1.60200e-08	1.09319e-07	1.04754e-07	-9.18362e-09	9.55701e-08	4.02102e-08	-4.21673e-09	3.59934e-08	6.45490e-08	2.02481e-08	8.47971e-08	8.85268e-08	-8.46282e-09	8.00640e-08	1.77806e-08	-1.04820e-08	7.29860e-09	1.12759e-07	-2.52616e-08	8.74972e-08
-0.319	9.12560e-08	-1.14104e-08	7.98456e-08	1.29899e-07	-1.66027e-08	1.13296e-07	1.08742e-07	-9.53327e-09	9.92087e-08	4.22296e-08	-4.42850e-09	3.78011e-08	6.74173e-08	2.07698e-08	8.81871e-08	9.19251e-08	-8.78768e-09	8.31374e-08	1.83972e-08	-1.08455e-08	7.55171e-09	1.17202e-07	-2.62569e-08	9.09447e-08
-0.295	9.48364e-08	-1.18581e-08	8.29783e-08	1.34453e-07	-1.71848e-08	1.17268e-07	1.12733e-07	-9.88319e-09	1.02850e-07	4.42708e-08	-4.64256e-09	3.96283e-08	7.03041e-08	2.12819e-08	9.15861e-08	9.53269e-08	-9.11288e-09	8.62140e-08	1.90120e-08	-1.12079e-08	7.80406e-09	1.21654e-07	-2.72544e-08	9.43998e-08
-0.270	9.84290e-08	-1.23073e-08	8.61217e-08	1.39002e-07	-1.77662e-08	1.21235e-07	1.16728e-07	-1.02334e-08	1.06495e-07	4.63338e-08	-4.85890e-09	4.14749e-08	7.32094e-08	2.17846e-08	9.49940e-08	9.87322e-08	-9.43841e-09	8.92937e-08	1.96249e-08	-1.15692e-08	8.05564e-09	1.26116e-07	-2.82541e-08	9.78623e-08
-0.246	1.02034e-07	-1.27580e-08	8.92756e-08	1.43545e-07	-1.83469e-08	1.25198e-07	1.20725e-07	-1.05838e-08	1.10142e-07	4.84185e-08	-5.07751e-09	4.33410e-08	7.61329e-08	2.22778e-08	9.84107e-08	1.02141e-07	-9.76426e-09	9.23765e-08	2.02359e-08	-1.19294e-08	8.30645e-09	1.30588e-07	-2.92559e-08	1.01332e-07
-0.221	1.05650e-07	-1.32102e-08	9.24399e-08	1.48083e-07	-1.89268e-08	1.29156e-07	1.24726e-07	-1.09345e-08	1.13791e-07	5.05249e-08	-5.29841e-09	4.52265e-08	7.90748e-08	2.27615e-08	1.01836e-07	1.05553e-07	-1.00904e-08	9.54623e-08	2.08450e-08	-1.22885e-08	8.55650e-09	1.35069e-07	-3.02598e-08	1.04809e-07
-0.197	1.09279e-07	-1.36639e-08	9.56147e-08	1.52615e-07	-1.95061e-08	1.33108e-07	1.28729e-07	-1.12855e-08	1.17444e-07	5.26530e-08	-5.52158e-09	4.71314e-08	8.20347e-08	2.32357e-08	1.05270e-07	1.08968e-07	-1.04169e-08	9.85510e-08	2.14523e-08	-1.26465e-08	8.80577e-09	1.39560e-07	-3.12658e-08	1.08294e-07
-0.172	1.12919e-07	-1.41191e-08	9.87998e-08	1.57141e-07	-2.00846e-08	1.37056e-07	1.32735e-07	-1.16367e-08	1.21098e-07	5.48028e-08	-5.74702e-09	4.90558e-08	8.50127e-08	2.37004e-08	1.08713e-07	1.12386e-07	-1.07437e-08	1.01642e-07	2.20577e-08	-1.30034e-08	9.05428e-09	1.44059e-07	-3.22739e-08	1.11785e-07
-0.147	1.16571e-07	-1.45757e-08	1.01995e-07	1.61661e-07	-2.06623e-08	1.40999e-07	1.36744e-07	-1.19881e-08	1.24756e-07	5.69742e-08	-5.97473e-09	5.09995e-08	8.80087e-08	2.41557e-08	1.12164e-07	1.15807e-07	-1.10707e-08	1.04737e-07	2.26612e-08	-1.33592e-08	9.30200e-09	1.48568e-07	-3.32840e-08	1.15284e-07
-0.123	1.20235e-07	-1.50338e-08	1.05201e-07	1.66175e-07	-2.12393e-08	1.44936e-07	1.40755e-07	-1.23398e-08	1.28415e-07	5.91672e-08	-6.20470e-09	5.29625e-08	9.10226e-08	2.46015e-08	1.15624e-07	1.19232e-07	-1.13981e-08	1.07834e-07	2.32628e-08	-1.37139e-08	9.54895e-09	1.53086e-07	-3.42961e-08	1.18790e-07
-0.098	1.23910e-07	-1.54934e-08	1.08417e-07	1.70683e-07	-2.18155e-08	1.48868e-07	1.44769e-07	-1.26917e-08	1.32077e-07	6.13818e-08	-6.43694e-09	5.49449e-08	9.40543e-08	2.50378e-08	1.19092e-07	1.22659e-07	-1.17257e-08	1.10933e-07	2.38625e-08	-1.40674e-08	9.79511e-09	1.57613e-07	-3.53103e-08	1.22302e-07
-0.074	1.27597e-07	-1.59544e-08	1.11643e-07	1.75185e-07	-2.23909e-08	1.52794e-07	1.48785e-07	-1.30438e-08	1.35741e-07	6.36180e-08	-6.67145e-09	5.69466e-08	9.71037e-08	2.54647e-08	1.22568e-07	1.26089e-07	-1.20536e-08	1.14035e-07	2.44603e-08	-1.44198e-08	1.00405e-08	1.62148e-07	-3.63264e-08	1.25822e-07
-0.049	1.31296e-07	-1.64168e-08	1.14879e-07	1.79681e-07	-2.29655e-08	1.56715e-07	1.52804e-07	-1.33961e-08	1.39408e-07	6.58757e-08	-6.90821e-09	5.89675e-08	1.00171e-07	2.58822e-08	1.26053e-07	1.29521e-07	-1.23817e-08	1.17139e-07	2.50562e-08	-1.47711e-08	1.02851e-08	1.66693e-07	-3.73445e-08	1.29348e-07
-0.025	1.35005e-07	-1.68807e-08	1.18125e-07	1.84170e-07	-2.35393e-08	1.60631e-07	1.56825e-07	-1.37486e-08	1.43076e-07	6.81549e-08	-7.14722e-09	6.10077e-08	1.03255e-07	2.62902e-08	1.29545e-07	1.32956e-07	-1.27101e-08	1.20246e-07	2.56502e-08	-1.51212e-08	1.05289e-08	1.71246e-07	-3.83646e-08	1.32881e-07
0.000	1.38727e-07	-1.73460e-08	1.21381e-07	1.88652e-07	-2.41122e-08	1.64540e-07	1.60848e-07	-1.41013e-08	1.46747e-07	7.04556e-08	-7.38849e-09	6.30672e-08	1.06357e-07	2.66888e-08	1.33046e-07	1.36394e-07	-1.30387e-08	1.23355e-07	2.62422e-08	-1.54703e-08	1.07719e-08	1.75808e-07	-3.93866e-08	1.36421e-07
0.025	1.42459e-07	-1.78127e-08	1.24646e-07	1.93128e-07	-2.46843e-08	1.68444e-07	1.64873e-07	-1.44542e-08	1.50419e-07	7.27778e-08	-7.63201e-09	6.51458e-08	1.09477e-07	2.70779e-08	1.36554e-07	1.39834e-07	-1.33676e-08	1.26466e-07	2.68323e-08	-1.58182e-08	1.10142e-08	1.80378e-07	-4.04105e-08	1.39968e-07
0.049	1.46203e-07	-1.82808e-08	1.27922e-07	1.97597e-07	-2.52555e-08	1.72342e-07	1.68900e-07	-1.48073e-08	1.54093e-07	7.51214e-08	-7.87777e-09	6.72436e-08	1.12613e-07	2.74576e-08	1.40071e-07	1.43276e-07	-1.36967e-08	1.29580e-07	2.74205e-08	-1.61649e-08	1.12556e-08	1.84957e-07	-4.14362e-08	1.43521e-07
0.074	1.49957e-07	-1.87503e-08	1.31207e-07	2.02060e-07	-2.58258e-08	1.76234e-07	1.72930e-07	-1.51605e-08	1.57769e-07	7.74863e-08	-8.12578e-09	6.93605e-08	1.15767e-07	2.78280e-08	1.43595e-07	1.46721e-07	-1.40260e-08	1.32695e-07	2.80068e-08	-1.65105e-08	1.14962e-08	1.89544e-07	-4.24639e-08	1.47080e-07
0.098	1.53723e-07	-1.92211e-08	1.34502e-07	2.06515e-07	-2.63952e-08	1.80120e-07	1.76961e-07	-1.55139e-08	1.61447e-07	7.98726e-08	-8.37603e-09	7.14966e-08	1.18938e-07	2.81889e-08	1.47126e-07	1.50168e-07	-1.43555e-08	1.35812e-07	2.85911e-08	-1.68550e-08	1.17361e-08	1.94139e-07	-4.34933e-08	1.50646e-07
0.123	1.57500e-07	-1.96934e-08	1.37806e-07	2.10963e-07	-2.69638e-08	1.83999e-07	1.80994e-07	-1.58675e-08	1.65127e-07	8.22803e-08	-8.62851e-09	7.36518e-08	1.22125e-07	2.85405e-08	1.50666e-07	1.53617e-07	-1.46851e-08	1.38931e-07	2.91734e-08	-1.71983e-08	1.19751e-08	1.98742e-07	-4.45246e-08	1.54218e-07
0.147	1.61287e-07	-2.01669e-08	1.41120e-07	2.15404e-07	-2.75314e-08	1.87873e-07	1.85029e-07	-1.62212e-08	1.68808e-07	8.47092e-08	-8.88323e-09	7.58260e-08	1.25330e-07	2.88827e-08	1.54212e-07	1.57067e-07	-1.50150e-08	1.42052e-07	2.97538e-08	-1.75404e-08	1.22134e-08	2.03354e-07	-4.55577e-08	1.57796e-07
0.172	1.65086e-07	-2.06419e-08	1.44444e-07	2.19838e-07	-2.80981e-08	1.91740e-07	1.89065e-07	-1.65751e-08	1.72490e-07	8.71594e-08	-9.14017e-09	7.80193e-08	1.28551e-07	2.92155e-08	1.57767e-07	1.60520e-07	-1.53451e-08	1.45175e-07	3.03323e-08	-1.78814e-08	1.24508e-08	2.07973e-07	-4.65926e-08	1.61380e-07
0.197	1.68895e-07	-2.11182e-08	1.47777e-07	2.24264e-07	-2.86638e-08	1.95600e-07	1.93103e-07	-1.69291e-08	1.76174e-07	8.96309e-08	-9.39935e-09	8.02315e-08	1.31789e-07	2.95389e-08	1.61328e-07	1.63975e-07	-1.56753e-08	1.48299e-07	3.09088e-08	-1.82213e-08	1.26875e-08	2.12600e-07	-4.76292e-08	1.64971e-07
0.221	1.72715e-07	-2.15958e-08	1.51119e-07	2.28683e-07	-2.92286e-08	1.99454e-07	1.97143e-07	-1.72833e-08	1.79860e-07	9.21235e-08	-9.66074e-09	8.24628e-08	1.35044e-07	2.98531e-08	1.64897e-07	1.67431e-07	-1.60057e-08	1.51425e-07	3.14833e-08	-1.85600e-08	1.29233e-08	2.17235e-07	-4.86676e-08	1.68567e-07
0.246	1.76545e-07	-2.20747e-08	1.54470e-07	2.33094e-07	-2.97925e-08	2.03302e-07	2.01184e-07	-1.76375e-08	1.83546e-07	9.46373e-08	-9.92436e-09	8.47129e-08	1.38315e-07	3.01578e-08	1.68472e-07	1.70889e-07	-1.63363e-08	1.54552e-07	3.20559e-08	-1.88975e-08	1.31583e-08	2.21878e-07	-4.97077e-08	1.72170e-07
0.270	1.80386e-07	-2.25550e-08	1.57831e-07	2.37498e-07	-3.03553e-08	2.07143e-07	2.05226e-07	-1.79919e-08	1.87234e-07	9.71722e-08	-1.01902e-08	8.69820e-08	1.41602e-07	3.04533e-08	1.72055e-07	1.74348e-07	-1.66670e-08	1.57681e-07	3.26264e-08	-1.92339e-08	1.33925e-08	2.26528e-07	-5.07494e-08	1.75778e-07
0.295	1.84237e-07	-2.30366e-08	1.61201e-07	2.41894e-07	-3.09171e-08	2.10977e-07	2.09270e-07	-1.83464e-08	1.90924e-07	9.97282e-08	-1.04582e-08	8.92700e-08	1.44906e-07	3.07395e-08	1.75645e-07	1.77809e-07	-1.69978e-08	1.60811e-07	3.31950e-08	-1.95691e-08	1.36259e-08	2.31185e-07	-5.17929e-08	1.79392e-07
0.319	1.88099e-07	-2.35194e-08	1.64580e-07	2.46282e-07	-3.14780e-08	2.14804e-07	2.13315e-07	-1.87010e-08	1.94614e-07	1.02305e-07	-1.07285e-08	9.15768e-08	1.48226e-07	3.10163e-08	1.79242e-07	1.81271e-07	-1.73288e-08	1.63942e-07	3.37617e-08	-1.99031e-08	1.38585e-08	2.35850e-07	-5.28379e-08	1.83012e-07
0.344	1.91971e-07	-2.40036e-08	1.67968e-07	2.50662e-07	-3.20378e-08	2.18624e-07	2.17361e-07	-1.90557e-08	1.98305e-07	1.04903e-07	-1.10009e-08	9.39024e-08	1.51561e-07	3.12839e-08	1.82845e-07	1.84734e-07	-1.76599e-08	1.67074e-07	3.43263e-08	-2.02360e-08	1.40903e-08	2.40522e-07	-5.38846e-08	1.86637e-07
0.369	1.95853e-07	-2.44890e-08	1.71364e-07	2.55033e-07	-3.25965e-08	2.22437e-07	2.21408e-07	-1.94105e-08	2.01997e-07	1.07522e-07	-1.12756e-08	9.62468e-08	1.54913e-07	3.15422e-08	1.86455e-07	1.88199e-07	-1.79911e-08	1.70208e-07	3.48890e-08	-2.05677e-08	1.43213e-08	2.45201e-07	-5.49330e-08	1.90268e-07
0.393	1.99746e-07	-2.49757e-08	1.74770e-07	2.59397e-07	-3.31543e-08	2.26243e-07	2.25456e-07	-1.97654e-08	2.05690e-07	1.10162e-07	-1.15524e-08	9.86099e-08	1.58281e-07	3.17913e-08	1.90072e-07	1.91664e-07	-1.83224e-08	1.73342e-07	3.54496e-08	-2.08982e-08	1.45514e-08	2.49888e-07	-5.59828e-08	1.93905e-07
0.418	2.03648e-07	-2.54636e-08	1.78184e-07	2.63752e-07	-3.37109e-08	2.30041e-07	2.29505e-07	-2.01204e-08	2.09384e-07	1.12823e-07	-1.18315e-08	1.00992e-07	1.61664e-07	3.20311e-08	1.93696e-07	1.95131e-07	-1.86537e-08	1.76477e-07	3.60083e-08	-2.12275e-08	1.47807e-08	2.54581e-07	-5.70343e-08	1.97547e-07
0.442	2.07560e-07	-2.59528e-08	1.81608e-07	2.68099e-07	-3.42665e-08	2.33833e-07	2.33555e-07	-2.04754e-08	2.13079e-07	1.15505e-07	-1.21127e-08	1.03392e-07	1.65064e-07	3.22617e-08	1.97325e-07	1.98598e-07	-1.89852e-08	1.79613e-07	3.65649e-08	-2.15557e-08	1.50092e-08	2.59281e-07	-5.80873e-08	2.01194e-07
0.467	2.11483e-07	-2.64432e-08	1.85039e-07	2.72438e-07	-3.48210e-08	2.37617e-07	2.37605e-07	-2.08305e-08	2.16775e-07	1.18208e-07	-1.23961e-08	1.05811e-07	1.68478e-07	3.24830e-08	2.00961e-07	2.02067e-07	-1.93168e-08	1.82750e-07	3.71195e-08	-2.18827e-08	1.52369e-08	2.63988e-07	-5.91417e-08	2.04846e-07
0.492	2.15415e-07	-2.69349e-08	1.88480e-07	2.76767e-07	-3.53744e-08	2.41393e-07	2.41656e-07	-2.11857e-08	2.20471e-07	1.20931e-07	-1.26817e-08	1.08249e-07	1.71908e-07	3.26952e-08	2.04604e-07	2.05536e-07	-1.96484e-08	1.85887e-07	3.76722e-08	-2.22084e-08	1.54637e-08	2.68701e-07	-6.01977e-08	2.08504e-07
0.516	2.19357e-07	-2.74278e-08	1.91929e-07	2.81089e-07	-3.59267e-08	2.45162e-07	2.45708e-07	-2.15409e-08	2.24167e-07	1.23675e-07	-1.29695e-08	1.10706e-07	1.75354e-07	3.28982e-08	2.08252e-07	2.09005e-07	-1.99801e-08	1.89025e-07	3.82228e-08	-2.25330e-08	1.56897e-08	2.73421e-07	-6.12552e-08	2.12166e-07
0.541	2.23308e-07	-2.79218e-08	1.95386e-07	2.85401e-07	-3.64779e-08	2.48923e-07	2.49760e-07	-2.18962e-08	2.27864e-07	1.26440e-07	-1.32594e-08	1.13180e-07	1.78815e-07	3.30920e-08	2.11907e-07	2.12475e-07	-2.03118e-08	1.92163e-07	3.87714e-08	-2.28565e-08	1.59149e-08	2.78148e-07	-6.23140e-08	2.15834e-07
0.565	2.27269e-07	-2.84171e-08	1.98852e-07	2.89704e-07	-3.70279e-08	2.52676e-07	2.53813e-07	-2.22515e-08	2.31562e-07	1.29225e-07	-1.35515e-08	1.15674e-07	1.82290e-07	3.32767e-08	2.15567e-07	2.15946e-07	-2.06436e-08	1.95302e-07	3.93180e-08	-2.31787e-08	1.61393e-08	2.82881e-07	-6.33743e-08	2.19506e-07
0.590	2.31240e-07	-2.89136e-08	2.02326e-07	2.93998e-07	-3.75768e-08	2.56422e-07	2.57866e-07	-2.26068e-08	2.35259e-07	1.32031e-07	-1.38458e-08	1.18185e-07	1.85781e-07	3.34522e-08	2.19234e-07	2.19417e-07	-2.09754e-08	1.98441e-07	3.98625e-08	-2.34997e-08	1.63628e-08	2.87620e-07	-6.44361e-08	2.23184e-07
0.614	2.35220e-07	-2.94112e-08	2.05808e-07	2.98284e-07	-3.81245e-08	2.60159e-07	2.61920e-07	-2.29621e-08	2.38957e-07	1.34858e-07	-1.41422e-08	1.20716e-07	1.89287e-07	3.36186e-08	2.22906e-07	2.22888e-07	-2.13072e-08	2.01581e-07	4.04050e-08	-2.38195e-08	1.65855e-08	2.92365e-07	-6.54991e-08	2.26866e-07
0.639	2.39209e-07	-2.99101e-08	2.09299e-07	3.02560e-07	-3.86710e-08	2.63889e-07	2.65973e-07	-2.33175e-08	2.42656e-07	1.37705e-07	-1.44407e-08	1.23264e-07	1.92808e-07	3.37759e-08	2.26584e-07	2.26359e-07	-2.16391e-08	2.04720e-07	4.09455e-08	-2.41381e-08	1.68074e-08	2.97116e-07	-6.65636e-08	2.30553e-07
0.664	2.43208e-07	-3.04100e-08	2.12797e-07	3.06826e-07	-3.92163e-08	2.67610e-07	2.70027e-07	-2.36729e-08	2.46354e-07	1.40572e-07	-1.47415e-08	1.25831e-07	1.96343e-07	3.39241e-08	2.30267e-07	2.29831e-07	-2.19709e-08	2.07860e-07	4.14839e-08	-2.44556e-08	1.70284e-08	3.01873e-07	-6.76293e-08	2.34244e-07
0.688	2.47215e-07	-3.09112e-08	2.16304e-07	3.11084e-07	-3.97605e-08	2.71323e-07	2.74081e-07	-2.40283e-08	2.50052e-07	1.43461e-07	-1.50443e-08	1.28416e-07	1.99893e-07	3.40632e-08	2.33956e-07	2.33302e-07	-2.23027e-08	2.10999e-07	4.20203e-08	-2.47718e-08	1.72486e-08	3.06636e-07	-6.86964e-08	2.37940e-07
0.713	2.51232e-07	-3.14134e-08	2.19819e-07	3.15331e-07	-4.03034e-08	2.75028e-07	2.78134e-07	-2.43837e-08	2.53751e-07	1.46369e-07	-1.53493e-08	1.31020e-07	2.03457e-07	3.41933e-08	2.37651e-07	2.36773e-07	-2.26346e-08	2.14138e-07	4.25547e-08	-2.50868e-08	1.74679e-08	3.11405e-07	-6.97647e-08	2.41640e-07
0.737	2.55258e-07	-3.19168e-08	2.23341e-07	3.19570e-07	-4.08451e-08	2.78725e-07	2.82188e-07	-2.47391e-08	2.57449e-07	1.49298e-07	-1.56564e-08	1.33641e-07	2.07036e-07	3.43144e-08	2.41350e-07	2.40244e-07	-2.29664e-08	2.17278e-07	4.30870e-08	-2.54006e-08	1.76864e-08	3.16179e-07	-7.08343e-08	2.45345e-07
0.762	2.59293e-07	-3.24213e-08	2.26872e-07	3.23798e-07	-4.13855e-08	2.82413e-07	2.86242e-07	-2.50944e-08	2.61147e-07	1.52247e-07	-1.59657e-08	1.36281e-07	2.10629e-07	3.44264e-08	2.45056e-07	2.43715e-07	-2.32982e-08	2.20417e-07	4.36173e-08	-2.57132e-08	1.79041e-08	3.20959e-07	-7.19051e-08	2.49054e-07
0.786	2.63337e-07	-3.29269e-08	2.30410e-07	3.28017e-07	-4.19247e-08	2.86092e-07	2.90295e-07	-2.54498e-08	2.64845e-07	1.55216e-07	-1.62771e-08	1.38939e-07	2.14236e-07	3.45295e-08	2.48766e-07	2.47185e-07	-2.36299e-08	2.23555e-07	4.41455e-08	-2.60246e-08	1.81209e-08	3.25744e-07	-7.29771e-08	2.52767e-07
0.811	2.67389e-07	-3.34336e-08	2.33956e-07	3.32225e-07	-4.24627e-08	2.89763e-07	2.94348e-07	-2.58051e-08	2.68543e-07	1.58205e-07	-1.65906e-08	1.41615e-07	2.17858e-07	3.46235e-08	2.52481e-07	2.50655e-07	-2.39616e-08	2.26693e-07	4.46716e-08	-2.63348e-08	1.83369e-08	3.30535e-07	-7.40504e-08	2.56484e-07
0.836	2.71450e-07	-3.39414e-08	2.37509e-07	3.36424e-07	-4.29993e-08	2.93425e-07	2.98401e-07	-2.61604e-08	2.72240e-07	1.61215e-07	-1.69062e-08	1.44309e-07	2.21493e-07	3.47087e-08	2.56201e-07	2.54124e-07	-2.42933e-08	2.29831e-07	4.51957e-08	-2.66437e-08	1.85520e-08	3.35330e-07	-7.51247e-08	2.60206e-07
0.860	2.75520e-07	-3.44503e-08	2.41070e-07	3.40613e-07	-4.35347e-08	2.97078e-07	3.02453e-07	-2.65156e-08	2.75937e-07	1.64245e-07	-1.72239e-08	1.47021e-07	2.25142e-07	3.47848e-08	2.59926e-07	2.57593e-07	-2.46249e-08	2.32968e-07	4.57178e-08	-2.69515e-08	1.87663e-08	3.40131e-07	-7.62003e-08	2.63931e-07
0.885	2.79599e-07	-3.49603e-08	2.44638e-07	3.44791e-07	-4.40688e-08	3.00723e-07	3.06504e-07	-2.68708e-08	2.79634e-07	1.67294e-07	-1.75437e-08	1.49751e-07	2.28804e-07	3.48521e-08	2.63656e-07	2.61061e-07	-2.49564e-08	2.36104e-07	4.62377e-08	-2.72580e-08	1.89797e-08	3.44937e-07	-7.72769e-08	2.67660e-07
0.909	2.83685e-07	-3.54713e-08	2.48214e-07	3.48960e-07	-4.46015e-08	3.04358e-07	3.10555e-07	-2.72260e-08	2.83329e-07	1.70364e-07	-1.78656e-08	1.52499e-07	2.32481e-07	3.49104e-08	2.67391e-07	2.64528e-07	-2.52878e-08	2.39240e-07	4.67556e-08	-2.75633e-08	1.91923e-08	3.49747e-07	-7.83546e-08	2.71393e-07
0.934	2.87781e-07	-3.59833e-08	2.51797e-07	3.53117e-07	-4.51329e-08	3.07985e-07	3.14606e-07	-2.75811e-08	2.87025e-07	1.73454e-07	-1.81896e-08	1.55264e-07	2.36170e-07	3.49599e-08	2.71130e-07	2.67994e-07	-2.56191e-08	2.42374e-07	4.72714e-08	-2.78674e-08	1.94040e-08	3.54563e-07	-7.94334e-08	2.75129e-07
0.958	2.91884e-07	-3.64964e-08	2.55388e-07	3.57265e-07	-4.56630e-08	3.11602e-07	3.18655e-07	-2.79361e-08	2.90719e-07	1.76563e-07	-1.85157e-08	1.58048e-07	2.39874e-07	3.50005e-08	2.74874e-07	2.71458e-07	-2.59504e-08	2.45508e-07	4.77852e-08	-2.81703e-08	1.96149e-08	3.59383e-07	-8.05132e-08	2.78869e-07
0.983	2.95996e-07	-3.70105e-08	2.58985e-07	3.61402e-07	-4.61917e-08	3.15210e-07	3.22704e-07	-2.82910e-08	2.94413e-07	1.79693e-07	-1.88439e-08	1.60849e-07	2.43590e-07	3.50323e-08	2.78622e-07	2.74922e-07	-2.62815e-08	2.48641e-07	4.82968e-08	-2.84719e-08	1.98249e-08	3.64207e-07	-8.15940e-08	2.82613e-07
1.008	3.00116e-07	-3.75257e-08	2.62590e-07	3.65528e-07	-4.67191e-08	3.18809e-07	3.26752e-07	-2.86459e-08	2.98106e-07	1.82842e-07	-1.91741e-08	1.63668e-07	2.47320e-07	3.50553e-08	2.82375e-07	2.78385e-07	-2.66125e-08	2.51772e-07	4.88064e-08	-2.87723e-08	2.00341e-08	3.69036e-07	-8.26759e-08	2.86360e-07
1.032	3.04244e-07	-3.80418e-08	2.66202e-07	3.69643e-07	-4.72451e-08	3.22398e-07	3.30798e-07	-2.90007e-08	3.01798e-07	1.86011e-07	-1.95065e-08	1.66504e-07	2.51062e-07	3.50695e-08	2.86132e-07	2.81846e-07	-2.69434e-08	2.54903e-07	4.93139e-08	-2.90715e-08	2.02424e-08	3.73869e-07	-8.37587e-08	2.90111e-07
1.057	3.08380e-07	-3.85590e-08	2.69821e-07	3.73747e-07	-4.77697e-08	3.25978e-07	3.34844e-07	-2.93553e-08	3.05489e-07	1.89200e-07	-1.98408e-08	1.69359e-07	2.54818e-07	3.50749e-08	2.89892e-07	2.85306e-07	-2.72741e-08	2.58032e-07	4.98193e-08	-2.93694e-08	2.04499e-08	3.78707e-07	-8.48424e-08	2.93864e-07
1.081	3.12523e-07	-3.90771e-08	2.73446e-07	3.77841e-07	-4.82929e-08	3.29548e-07	3.38889e-07	-2.97099e-08	3.09179e-07	1.92408e-07	-2.01773e-08	1.72230e-07	2.58586e-07	3.50715e-08	2.93657e-07	2.88764e-07	-2.76047e-08	2.61160e-07	5.03227e-08	-2.96661e-08	2.06565e-08	3.83548e-07	-8.59271e-08	2.97621e-07
1.106	3.16675e-07	-3.95962e-08	2.77079e-07	3.81923e-07	-4.88147e-08	3.33109e-07	3.42932e-07	-3.00644e-08	3.12868e-07	1.95635e-07	-2.05158e-08	1.75120e-07	2.62367e-07	3.50595e-08	2.97426e-07	2.92221e-07	-2.79352e-08	2.64286e-07	5.08239e-08	-2.99616e-08	2.08623e-08	3.88394e-07	-8.70126e-08	3.01381e-07
1.130	3.20834e-07	-4.01163e-08	2.80718e-07	3.85995e-07	-4.93351e-08	3.36660e-07	3.46974e-07	-3.04188e-08	3.16555e-07	1.98883e-07	-2.08563e-08	1.78026e-07	2.66160e-07	3.50387e-08	3.01199e-07	2.95676e-07	-2.82655e-08	2.67411e-07	5.13230e-08	-3.02559e-08	2.10671e-08	3.93243e-07	-8.80990e-08	3.05144e-07
1.155	3.25001e-07	-4.06373e-08	2.84364e-07	3.90055e-07	-4.98540e-08	3.40201e-07	3.51015e-07	-3.07730e-08	3.20242e-07	2.02149e-07	-2.11989e-08	1.80951e-07	2.69966e-07	3.50092e-08	3.04976e-07	2.99129e-07	-2.85956e-08	2.70534e-07	5.18201e-08	-3.05489e-08	2.12712e-08	3.98096e-07	-8.91863e-08	3.08910e-07
1.180	3.29176e-07	-4.11593e-08	2.88016e-07	3.94104e-07	-5.03715e-08	3.43732e-07	3.55054e-07	-3.11271e-08	3.23927e-07	2.05436e-07	-2.15435e-08	1.83892e-07	2.73785e-07	3.49711e-08	3.08756e-07	3.02581e-07	-2.89255e-08	2.73655e-07	5.23150e-08	-3.08407e-08	2.14743e-08	4.02953e-07	-9.02744e-08	3.12679e-07
1.204	3.33358e-07	-4.16822e-08	2.91675e-07	3.98141e-07	-5.08875e-08	3.47254e-07	3.59092e-07	-3.14811e-08	3.27611e-07	2.08741e-07	-2.18901e-08	1.86851e-07	2.77615e-07	3.49244e-08	3.12540e-07	3.06030e-07	-2.92553e-08	2.76775e-07	5.28078e-08	-3.11312e-08	2.16766e-08	4.07813e-07	-9.13633e-08	3.16450e-07
1.229	3.37547e-07	-4.22060e-08	2.95341e-07	4.02167e-07	-5.14021e-08	3.50765e-07	3.63128e-07	-3.18350e-08	3.31293e-07	2.12066e-07	-2.22388e-08	1.89827e-07	2.81458e-07	3.48690e-08	3.16327e-07	3.09477e-07	-2.95848e-08	2.79893e-07	5.32985e-08	-3.14205e-08	2.18781e-08	4.12677e-07	-9.24529e-08	3.20224e-07
1.253	3.41744e-07	-4.27307e-08	2.99013e-07	4.06181e-07	-5.19152e-08	3.54266e-07	3.67163e-07	-3.21887e-08	3.34974e-07	2.15410e-07	-2.25894e-08	1.92820e-07	2.85312e-07	3.48051e-08	3.20117e-07	3.12923e-07	-2.99142e-08	2.83008e-07	5.37872e-08	-3.17085e-08	2.20786e-08	4.17544e-07	-9.35433e-08	3.24001e-07
1.278	3.45947e-07	-4.32564e-08	3.02691e-07	4.10184e-07	-5.24267e-08	3.57757e-07	3.71196e-07	-3.25422e-08	3.38654e-07	2.18773e-07	-2.29421e-08	1.95831e-07	2.89179e-07	3.47326e-08	3.23911e-07	3.16365e-07	-3.02433e-08	2.86122e-07	5.42737e-08	-3.19953e-08	2.22783e-08	4.22415e-07	-9.46344e-08	3.27780e-07
1.303	3.50158e-07	-4.37829e-08	3.06376e-07	4.14175e-07	-5.29368e-08	3.61238e-07	3.75227e-07	-3.28956e-08	3.42331e-07	2.22155e-07	-2.32968e-08	1.98858e-07	2.93057e-07	3.46516e-08	3.27709e-07	3.19806e-07	-3.05722e-08	2.89234e-07	5.47581e-08	-3.22809e-08	2.24772e-08	4.27288e-07	-9.57262e-08	3.31562e-07
1.327	3.54377e-07	-4.43103e-08	3.10066e-07	4.18154e-07	-5.34454e-08	3.64708e-07	3.79256e-07	-3.32489e-08	3.46007e-07	2.25556e-07	-2.36535e-08	2.01903e-07	2.96947e-07	3.45620e-08	3.31509e-07	3.23244e-07	-3.09009e-08	2.92343e-07	5.52404e-08	-3.25652e-08	2.26751e-08	4.32164e-07	-9.68187e-08	3.35346e-07
1.352	3.58602e-07	-4.48386e-08	3.13763e-07	4.22120e-07	-5.39524e-08	3.68168e-07	3.83283e-07	-3.36020e-08	3.49682e-07	2.28976e-07	-2.40121e-08	2.04964e-07	3.00848e-07	3.44640e-08	3.35312e-07	3.26680e-07	-3.12293e-08	2.95450e-07	5.57205e-08	-3.28483e-08	2.28722e-08	4.37044e-07	-9.79118e-08	3.39132e-07
1.376	3.62834e-07	-4.53678e-08	3.17466e-07	4.26075e-07	-5.44579e-08	3.71617e-07	3.87309e-07	-3.39548e-08	3.53354e-07	2.32415e-07	-2.43728e-08	2.08043e-07	3.04761e-07	3.43575e-08	3.39118e-07	3.30113e-07	-3.15575e-08	2.98555e-07	5.61986e-08	-3.31301e-08	2.30685e-08	4.41926e-07	-9.90055e-08	3.42920e-07
1.401	3.67072e-07	-4.58978e-08	3.21175e-07	4.30018e-07	-5.49618e-08	3.75056e-07	3.91332e-07	-3.43075e-08	3.57024e-07	2.35873e-07	-2.47354e-08	2.11138e-07	3.08685e-07	3.42426e-08	3.42927e-07	3.33543e-07	-3.18854e-08	3.01658e-07	5.66745e-08	-3.34107e-08	2.32638e-08	4.46810e-07	-1.00100e-07	3.46710e-07
1.425	3.71318e-07	-4.64286e-08	3.24889e-07	4.33949e-07	-5.54642e-08	3.78484e-07	3.95353e-07	-3.46601e-08	3.60693e-07	2.39350e-07	-2.51000e-08	2.14250e-07	3.12620e-07	3.41193e-08	3.46739e-07	3.36970e-07	-3.22131e-08	3.04757e-07	5.71483e-08	-3.36900e-08	2.34583e-08	4.51697e-07	-1.01195e-07	3.50503e-07
1.450	3.75570e-07	-4.69603e-08	3.28610e-07	4.37867e-07	-5.59650e-08	3.81902e-07	3.99372e-07	-3.50124e-08	3.64359e-07	2.42846e-07	-2.54666e-08	2.17379e-07	3.16566e-07	3.39876e-08	3.50554e-07	3.40395e-07	-3.25404e-08	3.07855e-07	5.76200e-08	-3.39680e-08	2.36519e-08	4.56587e-07	-1.02290e-07	3.54297e-07
1.475	3.79829e-07	-4.74928e-08	3.32336e-07	4.41773e-07	-5.64642e-08	3.85308e-07	4.03388e-07	-3.53645e-08	3.68024e-07	2.46360e-07	-2.58351e-08	2.20525e-07	3.20523e-07	3.38475e-08	3.54371e-07	3.43817e-07	-3.28675e-08	3.10949e-07	5.80895e-08	-3.42449e-08	2.38447e-08	4.61479e-07	-1.03386e-07	3.58093e-07
1.499	3.84094e-07	-4.80261e-08	3.36068e-07	4.45666e-07	-5.69618e-08	3.88704e-07	4.07402e-07	-3.57164e-08	3.71686e-07	2.49892e-07	-2.62055e-08	2.23687e-07	3.24491e-07	3.36991e-08	3.58190e-07	3.47235e-07	-3.31943e-08	3.14041e-07	5.85569e-08	-3.45204e-08	2.40365e-08	4.66373e-07	-1.04482e-07	3.61891e-07
1.524	3.88365e-07	-4.85602e-08	3.39805e-07	4.49547e-07	-5.74578e-08	3.92089e-07	4.11414e-07	-3.60681e-08	3.75346e-07	2.53444e-07	-2.65779e-08	2.26866e-07	3.28469e-07	3.35424e-08	3.62012e-07	3.50650e-07	-3.35208e-08	3.17129e-07	5.90222e-08	-3.47947e-08	2.42275e-08	4.71269e-07	-1.05579e-07	3.65690e-07
1.548	3.92643e-07	-4.90950e-08	3.43548e-07	4.53415e-07	-5.79522e-08	3.95463e-07	4.15423e-07	-3.64196e-08	3.79004e-07	2.57013e-07	-2.69523e-08	2.30061e-07	3.32458e-07	3.33775e-08	3.65836e-07	3.54062e-07	-3.38470e-08	3.20215e-07	5.94854e-08	-3.50677e-08	2.44176e-08	4.76167e-07	-1.06677e-07	3.69491e-07
1.573	3.96927e-07	-4.96307e-08	3.47296e-07	4.57270e-07	-5.84450e-08	3.98825e-07	4.19430e-07	-3.67709e-08	3.82659e-07	2.60602e-07	-2.73286e-08	2.33273e-07	3.36458e-07	3.32043e-08	3.69662e-07	3.57471e-07	-3.41728e-08	3.23298e-07	5.99464e-08	-3.53395e-08	2.46069e-08	4.81067e-07	-1.07774e-07	3.73293e-07
1.597	4.01217e-07	-5.01671e-08	3.51050e-07	4.61112e-07	-5.89361e-08	4.02176e-07	4.23434e-07	-3.71219e-08	3.86312e-07	2.64208e-07	-2.77068e-08	2.36501e-07	3.40467e-07	3.30228e-08	3.73490e-07	3.60876e-07	-3.44983e-08	3.26378e-07	6.04053e-08	-3.56100e-08	2.47952e-08	4.85969e-07	-1.08873e-07	3.77096e-07
1.622	4.05513e-07	-5.07043e-08	3.54809e-07	4.64942e-07	-5.94255e-08	4.05516e-07	4.27435e-07	-3.74726e-08	3.89962e-07	2.67833e-07	-2.80869e-08	2.39746e-07	3.44487e-07	3.28332e-08	3.77320e-07	3.64278e-07	-3.48235e-08	3.29454e-07	6.08620e-08	-3.58793e-08	2.49827e-08	4.90872e-07	-1.09971e-07	3.80901e-07
1.647	4.09815e-07	-5.12422e-08	3.58573e-07	4.68758e-07	-5.99133e-08	4.08845e-07	4.31433e-07	-3.78232e-08	3.93610e-07	2.71475e-07	-2.84689e-08	2.43007e-07	3.48517e-07	3.26355e-08	3.81153e-07	3.67675e-07	-3.51483e-08	3.32527e-07	6.13166e-08	-3.61473e-08	2.51693e-08	4.95777e-07	-1.11070e-07	3.84707e-07
1.671	4.14123e-07	-5.17809e-08	3.62343e-07	4.72562e-07	-6.03994e-08	4.12162e-07	4.35429e-07	-3.81735e-08	3.97255e-07	2.75136e-07	-2.88528e-08	2.46284e-07	3.52557e-07	3.24296e-08	3.84986e-07	3.71070e-07	-3.54728e-08	3.35597e-07	6.17690e-08	-3.64140e-08	2.53550e-08	5.00683e-07	-1.12169e-07	3.88514e-07
1.696	4.18437e-07	-5.23203e-08	3.66117e-07	4.76352e-07	-6.08839e-08	4.15468e-07	4.39421e-07	-3.85235e-08	4.00898e-07	2.78816e-07	-2.92386e-08	2.49577e-07	3.56607e-07	3.22156e-08	3.88822e-07	3.74460e-07	-3.57969e-08	3.38663e-07	6.22193e-08	-3.66795e-08	2.55399e-08	5.05591e-07	-1.13268e-07	3.92322e-07
1.720	4.22757e-07	-5.28604e-08	3.69896e-07	4.80129e-07	-6.13666e-08	4.18762e-07	4.43411e-07	-3.88732e-08	4.04538e-07	2.82513e-07	-2.96263e-08	2.52886e-07	3.60666e-07	3.19935e-08	3.92659e-07	3.77847e-07	-3.61207e-08	3.41726e-07	6.26675e-08	-3.69437e-08	2.57238e-08	5.10499e-07	-1.14368e-07	3.96131e-07
1.745	4.27082e-07	-5.34012e-08	3.73681e-07	4.83893e-07	-6.18477e-08	4.22045e-07	4.47397e-07	-3.92227e-08	4.08175e-07	2.86228e-07	-3.00159e-08	2.56212e-07	3.64735e-07	3.17634e-08	3.96498e-07	3.81229e-07	-3.64440e-08	3.44785e-07	6.31135e-08	-3.72066e-08	2.59069e-08	5.15409e-07	-1.15468e-07	3.99941e-07
1.769	4.31413e-07	-5.39427e-08	3.77470e-07	4.87643e-07	-6.23270e-08	4.25316e-07	4.51381e-07	-3.95719e-08	4.11809e-07	2.89960e-07	-3.04073e-08	2.59553e-07	3.68813e-07	3.15252e-08	4.00338e-07	3.84607e-07	-3.67670e-08	3.47840e-07	6.35574e-08	-3.74683e-08	2.60891e-08	5.20319e-07	-1.16568e-07	4.03751e-07
1.794	4.35749e-07	-5.44849e-08	3.81264e-07	4.91379e-07	-6.28046e-08	4.28575e-07	4.55361e-07	-3.99209e-08	4.15440e-07	2.93711e-07	-3.08007e-08	2.62910e-07	3.72900e-07	3.12791e-08	4.04180e-07	3.87981e-07	-3.70895e-08	3.50892e-07	6.39991e-08	-3.77287e-08	2.62704e-08	5.25231e-07	-1.17668e-07	4.07562e-07
1.819	4.40090e-07	-5.50277e-08	3.85062e-07	4.95102e-07	-6.32804e-08	4.31822e-07	4.59338e-07	-4.02695e-08	4.19068e-07	2.97479e-07	-3.11958e-08	2.66283e-07	3.76997e-07	3.10251e-08	4.08022e-07	3.91351e-07	-3.74117e-08	3.53940e-07	6.44386e-08	-3.79878e-08	2.64509e-08	5.30143e-07	-1.18769e-07	4.11374e-07
1.843	4.44437e-07	-5.55712e-08	3.88866e-07	4.98812e-07	-6.37545e-08	4.35057e-07	4.63311e-07	-4.06179e-08	4.22693e-07	3.01265e-07	-3.15928e-08	2.69672e-07	3.81103e-07	3.07631e-08	4.11866e-07	3.94717e-07	-3.77334e-08	3.56983e-07	6.48760e-08	-3.82456e-08	2.66304e-08	5.35055e-07	-1.19870e-07	4.15186e-07
1.868	4.48789e-07	-5.61154e-08	3.92673e-07	5.02507e-07	-6.42268e-08	4.38280e-07	4.67281e-07	-4.09659e-08	4.26315e-07	3.05068e-07	-3.19917e-08	2.73077e-07	3.85218e-07	3.04932e-08	4.15711e-07	3.98078e-07	-3.80547e-08	3.60023e-07	6.53113e-08	-3.85022e-08	2.68091e-08	5.39968e-07	-1.20970e-07	4.18998e-07
1.892	4.53146e-07	-5.66602e-08	3.96486e-07	5.06189e-07	-6.46974e-08	4.41491e-07	4.71248e-07	-4.13137e-08	4.29934e-07	3.08889e-07	-3.23924e-08	2.76497e-07	3.89341e-07	3.02155e-08	4.19556e-07	4.01434e-07	-3.83755e-08	3.63059e-07	6.57444e-08	-3.87575e-08	2.69868e-08	5.44882e-07	-1.22071e-07	4.22811e-07
1.917	4.57508e-07	-5.72056e-08	4.00302e-07	5.09857e-07	-6.51662e-08	4.44690e-07	4.75211e-07	-4.16611e-08	4.33549e-07	3.12728e-07	-3.27949e-08	2.79933e-07	3.93473e-07	2.99299e-08	4.23403e-07	4.04786e-07	-3.86959e-08	3.66090e-07	6.61753e-08	-3.90116e-08	2.71637e-08	5.49795e-07	-1.23172e-07	4.26624e-07
1.942	4.61875e-07	-5.77516e-08	4.04123e-07	5.13510e-07	-6.56332e-08	4.47877e-07	4.79170e-07	-4.20082e-08	4.37162e-07	3.16583e-07	-3.31992e-08	2.83384e-07	3.97614e-07	2.96365e-08	4.27250e-07	4.08133e-07	-3.90159e-08	3.69117e-07	6.66041e-08	-3.92643e-08	2.73397e-08	5.54709e-07	-1.24273e-07	4.30436e-07
1.966	4.66247e-07	-5.82982e-08	4.07948e-07	5.17150e-07	-6.60984e-08	4.51052e-07	4.83125e-07	-4.23550e-08	4.40770e-07	3.20456e-07	-3.36054e-08	2.86851e-07	4.01763e-07	2.93354e-08	4.31098e-07	4.11475e-07	-3.93354e-08	3.72139e-07	6.70307e-08	-3.95158e-08	2.75148e-08	5.59623e-07	-1.25373e-07	4.34249e-07
1.991	4.70623e-07	-5.88455e-08	4.11778e-07	5.20775e-07	-6.65618e-08	4.54214e-07	4.87077e-07	-4.27014e-08	4.44376e-07	3.24346e-07	-3.40133e-08	2.90333e-07	4.05920e-07	2.90265e-08	4.34947e-07	4.14812e-07	-3.96544e-08	3.75158e-07	6.74551e-08	-3.97660e-08	2.76891e-08	5.64536e-07	-1.26474e-07	4.38062e-07
2.015	4.75004e-07	-5.93933e-08	4.15611e-07	5.24387e-07	-6.70233e-08	4.57363e-07	4.91025e-07	-4.30475e-08	4.47978e-07	3.28253e-07	-3.44230e-08	2.93830e-07	4.10086e-07	2.87100e-08	4.38796e-07	4.18144e-07	-3.99730e-08	3.78171e-07	6.78774e-08	-4.00150e-08	2.78624e-08	5.69449e-07	-1.27575e-07	4.41874e-07
2.040	4.79390e-07	-5.99417e-08	4.19448e-07	5.27983e-07	-6.74830e-08	4.60500e-07	4.94969e-07	-4.33933e-08	4.51576e-07	3.32177e-07	-3.48345e-08	2.97343e-07	4.14260e-07	2.83857e-08	4.42645e-07	4.21471e-07	-4.02910e-08	3.81180e-07	6.82975e-08	-4.02626e-08	2.80348e-08	5.74362e-07	-1.28676e-07	4.45687e-07
2.064	4.83780e-07	-6.04906e-08	4.23290e-07	5.31566e-07	-6.79409e-08	4.63625e-07	4.98909e-07	-4.37387e-08	4.55171e-07	3.36119e-07	-3.52478e-08	3.00871e-07	4.18441e-07	2.80539e-08	4.46495e-07	4.24793e-07	-4.06086e-08	3.84185e-07	6.87154e-08	-4.05090e-08	2.82064e-08	5.79275e-07	-1.29776e-07	4.49499e-07
2.089	4.88175e-07	-6.10401e-08	4.27135e-07	5.35134e-07	-6.83970e-08	4.66737e-07	5.02845e-07	-4.40838e-08	4.58762e-07	3.40076e-07	-3.56629e-08	3.04414e-07	4.22630e-07	2.77144e-08	4.50345e-07	4.28110e-07	-4.09256e-08	3.87184e-07	6.91312e-08	-4.07541e-08	2.83771e-08	5.84186e-07	-1.30876e-07	4.53310e-07
2.114	4.92574e-07	-6.15902e-08	4.30984e-07	5.38687e-07	-6.88511e-08	4.69836e-07	5.06777e-07	-4.44285e-08	4.62349e-07	3.44051e-07	-3.60797e-08	3.07971e-07	4.26827e-07	2.73673e-08	4.54195e-07	4.31421e-07	-4.12421e-08	3.90179e-07	6.95448e-08	-4.09980e-08	2.85468e-08	5.89097e-07	-1.31977e-07	4.57121e-07
2.138	4.96977e-07	-6.21407e-08	4.34837e-07	5.42226e-07	-6.93034e-08	4.72923e-07	5.10705e-07	-4.47728e-08	4.65932e-07	3.48043e-07	-3.64983e-08	3.11544e-07	4.31032e-07	2.70128e-08	4.58044e-07	4.34726e-07	-4.15582e-08	3.93168e-07	6.99562e-08	-4.12405e-08	2.87157e-08	5.94008e-07	-1.33077e-07	4.60931e-07
2.163	5.01385e-07	-6.26918e-08	4.38693e-07	5.45750e-07	-6.97538e-08	4.75996e-07	5.14628e-07	-4.51168e-08	4.69512e-07	3.52051e-07	-3.69186e-08	3.15132e-07	4.35244e-07	2.66507e-08	4.61894e-07	4.38027e-07	-4.18736e-08	3.96153e-07	7.03655e-08	-4.14818e-08	2.88837e-08	5.98917e-07	-1.34177e-07	4.64740e-07
2.187	5.05796e-07	-6.32434e-08	4.42553e-07	5.49259e-07	-7.02024e-08	4.79057e-07	5.18547e-07	-4.54604e-08	4.73087e-07	3.56075e-07	-3.73406e-08	3.18735e-07	4.39463e-07	2.62811e-08	4.65744e-07	4.41321e-07	-4.21886e-08	3.99132e-07	7.07726e-08	-4.17218e-08	2.90508e-08	6.03825e-07	-1.35276e-07	4.68549e-07
2.212	5.10212e-07	-6.37955e-08	4.46416e-07	5.52754e-07	-7.06490e-08	4.82105e-07	5.22462e-07	-4.58036e-08	4.76659e-07	3.60116e-07	-3.77644e-08	3.22352e-07	4.43689e-07	2.59041e-08	4.69593e-07	4.44610e-07	-4.25029e-08	4.02107e-07	7.11775e-08	-4.19605e-08	2.92170e-08	6.08732e-07	-1.36375e-07	4.72357e-07
2.236	5.14631e-07	-6.43481e-08	4.50283e-07	5.56233e-07	-7.10937e-08	4.85139e-07	5.26372e-07	-4.61464e-08	4.80226e-07	3.64174e-07	-3.81899e-08	3.25984e-07	4.47922e-07	2.55197e-08	4.73442e-07	4.47892e-07	-4.28168e-08	4.05076e-07	7.15802e-08	-4.21979e-08	2.93823e-08	6.13638e-07	-1.37474e-07	4.76163e-07
2.261	5.19054e-07	-6.49012e-08	4.54153e-07	5.59697e-07	-7.15365e-08	4.88161e-07	5.30278e-07	-4.64888e-08	4.83789e-07	3.68248e-07	-3.86171e-08	3.29630e-07	4.52163e-07	2.51280e-08	4.77291e-07	4.51169e-07	-4.31300e-08	4.08039e-07	7.19808e-08	-4.24340e-08	2.95468e-08	6.18542e-07	-1.38573e-07	4.79969e-07
2.286	5.23481e-07	-6.54547e-08	4.58026e-07	5.63146e-07	-7.19773e-08	4.91169e-07	5.34179e-07	-4.68308e-08	4.87348e-07	3.72337e-07	-3.90460e-08	3.33291e-07	4.56410e-07	2.47289e-08	4.81138e-07	4.54440e-07	-4.34427e-08	4.10997e-07	7.23792e-08	-4.26689e-08	2.97103e-08	6.23444e-07	-1.39672e-07	4.83773e-07
2.310	5.27911e-07	-6.60086e-08	4.61903e-07	5.66580e-07	-7.24162e-08	4.94164e-07	5.38076e-07	-4.71724e-08	4.90903e-07	3.76443e-07	-3.94766e-08	3.36967e-07	4.60663e-07	2.43225e-08	4.84986e-07	4.57705e-07	-4.37548e-08	4.13950e-07	7.27754e-08	-4.29024e-08	2.98729e-08	6.28345e-07	-1.40769e-07	4.87576e-07
2.335	5.32345e-07	-6.65631e-08	4.65782e-07	5.69999e-07	-7.28532e-08	4.97146e-07	5.41967e-07	-4.75136e-08	4.94454e-07	3.80566e-07	-3.99089e-08	3.40657e-07	4.64923e-07	2.39088e-08	4.88832e-07	4.60963e-07	-4.40663e-08	4.16897e-07	7.31694e-08	-4.31347e-08	3.00347e-08	6.33245e-07	-1.41867e-07	4.91378e-07
2.359	5.36783e-07	-6.71179e-08	4.69665e-07	5.73403e-07	-7.32882e-08	5.00114e-07	5.45854e-07	-4.78543e-08	4.98000e-07	3.84704e-07	-4.03428e-08	3.44361e-07	4.69190e-07	2.34879e-08	4.92678e-07	4.64216e-07	-4.43772e-08	4.19838e-07	7.35612e-08	-4.33657e-08	3.01955e-08	6.38142e-07	-1.42964e-07	4.95178e-07
2.384	5.41223e-07	-6.76732e-08	4.73550e-07	5.76791e-07	-7.37212e-08	5.03069e-07	5.49736e-07	-4.81947e-08	5.01542e-07	3.88858e-07	-4.07784e-08	3.48079e-07	4.73462e-07	2.30598e-08	4.96522e-07	4.67462e-07	-4.46875e-08	4.22774e-07	7.39509e-08	-4.35954e-08	3.03554e-08	6.43037e-07	-1.44061e-07	4.98976e-07
2.408	5.45667e-07	-6.82288e-08	4.77439e-07	5.80163e-07	-7.41523e-08	5.06011e-07	5.53613e-07	-4.85346e-08	5.05079e-07	3.93027e-07	-4.12157e-08	3.51812e-07	4.77741e-07	2.26246e-08	5.00366e-07	4.70701e-07	-4.49972e-08	4.25704e-07	7.43383e-08	-4.38238e-08	3.05145e-08	6.47930e-07	-1.45157e-07	5.02773e-07
2.433	5.50115e-07	-6.87849e-08	4.81330e-07	5.83520e-07	-7.45814e-08	5.08939e-07	5.57486e-07	-4.88740e-08	5.08612e-07	3.97213e-07	-4.16546e-08	3.55558e-07	4.82026e-07	2.21822e-08	5.04208e-07	4.73934e-07	-4.53062e-08	4.28627e-07	7.47236e-08	-4.40510e-08	3.06727e-08	6.52821e-07	-1.46253e-07	5.06568e-07
2.458	5.54565e-07	-6.93413e-08	4.85224e-07	5.86862e-07	-7.50084e-08	5.11853e-07	5.61353e-07	-4.92130e-08	5.12140e-07	4.01414e-07	-4.20952e-08	3.59319e-07	4.86317e-07	2.17328e-08	5.08049e-07	4.77160e-07	-4.56146e-08	4.31545e-07	7.51067e-08	-4.42768e-08	3.08299e-08	6.57709e-07	-1.47348e-07	5.10361e-07
2.482	5.59018e-07	-6.98982e-08	4.89120e-07	5.90187e-07	-7.54335e-08	5.14754e-07	5.65215e-07	-4.95516e-08	5.15663e-07	4.05630e-07	-4.25373e-08	3.63093e-07	4.90613e-07	2.12763e-08	5.11889e-07	4.80379e-07	-4.59224e-08	4.34457e-07	7.54877e-08	-4.45014e-08	3.09863e-08	6.62595e-07	-1.48442e-07	5.14153e-07
2.507	5.63475e-07	-7.04554e-08	4.93019e-07	5.93497e-07	-7.58565e-08	5.17641e-07	5.69071e-07	-4.98897e-08	5.19182e-07	4.09862e-07	-4.29811e-08	3.66881e-07	4.94915e-07	2.08128e-08	5.15728e-07	4.83592e-07	-4.62295e-08	4.37362e-07	7.58664e-08	-4.47247e-08	3.11417e-08	6.67478e-07	-1.49536e-07	5.17942e-07
2.531	5.67934e-07	-7.10129e-08	4.96921e-07	5.96791e-07	-7.62776e-08	5.20514e-07	5.72923e-07	-5.02274e-08	5.22695e-07	4.14109e-07	-4.34265e-08	3.70683e-07	4.99222e-07	2.03423e-08	5.19565e-07	4.86797e-07	-4.65359e-08	4.40262e-07	7.62430e-08	-4.49467e-08	3.12963e-08	6.72359e-07	-1.50630e-07	5.21729e-07
2.556	5.72395e-07	-7.15708e-08	5.00825e-07	6.00069e-07	-7.66966e-08	5.23373e-07	5.76769e-07	-5.05646e-08	5.26204e-07	4.18372e-07	-4.38735e-08	3.74498e-07	5.03535e-07	1.98649e-08	5.23400e-07	4.89996e-07	-4.68417e-08	4.43154e-07	7.66173e-08	-4.51673e-08	3.14500e-08	6.77236e-07	-1.51723e-07	5.25514e-07
2.580	5.76860e-07	-7.21290e-08	5.04731e-07	6.03332e-07	-7.71135e-08	5.26218e-07	5.80610e-07	-5.09013e-08	5.29709e-07	4.22650e-07	-4.43221e-08	3.78328e-07	5.07853e-07	1.93806e-08	5.27234e-07	4.93188e-07	-4.71468e-08	4.46041e-07	7.69895e-08	-4.53867e-08	3.16027e-08	6.82111e-07	-1.52815e-07	5.29296e-07
2.605	5.81327e-07	-7.26876e-08	5.08639e-07	6.06578e-07	-7.75284e-08	5.29049e-07	5.84445e-07	-5.12375e-08	5.33208e-07	4.26943e-07	-4.47723e-08	3.82170e-07	5.12176e-07	1.88894e-08	5.31066e-07	4.96372e-07	-4.74512e-08	4.48921e-07	7.73595e-08	-4.56049e-08	3.17546e-08	6.86982e-07	-1.53906e-07	5.33076e-07
2.630	5.85796e-07	-7.32464e-08	5.12550e-07	6.09808e-07	-7.79412e-08	5.31866e-07	5.88275e-07	-5.15733e-08	5.36702e-07	4.31250e-07	-4.52240e-08	3.86026e-07	5.16504e-07	1.83914e-08	5.34896e-07	4.99549e-07	-4.77549e-08	4.51794e-07	7.77273e-08	-4.58217e-08	3.19056e-08	6.91851e-07	-1.54997e-07	5.36854e-07
2.654	5.90268e-07	-7.38056e-08	5.16462e-07	6.13021e-07	-7.83520e-08	5.34669e-07	5.92099e-07	-5.19085e-08	5.40191e-07	4.35573e-07	-4.56773e-08	3.89896e-07	5.20837e-07	1.78866e-08	5.38724e-07	5.02719e-07	-4.80580e-08	4.54661e-07	7.80929e-08	-4.60372e-08	3.20557e-08	6.96715e-07	-1.56087e-07	5.40629e-07
2.679	5.94742e-07	-7.43650e-08	5.20377e-07	6.16219e-07	-7.87607e-08	5.37458e-07	5.95918e-07	-5.22433e-08	5.43674e-07	4.39910e-07	-4.61322e-08	3.93778e-07	5.25175e-07	1.73751e-08	5.42550e-07	5.05881e-07	-4.83603e-08	4.57521e-07	7.84563e-08	-4.62515e-08	3.22048e-08	7.01577e-07	-1.57176e-07	5.44401e-07
2.703	5.99218e-07	-7.49247e-08	5.24294e-07	6.19400e-07	-7.91673e-08	5.40233e-07	5.99730e-07	-5.25776e-08	5.47153e-07	4.44263e-07	-4.65886e-08	3.97674e-07	5.29517e-07	1.68568e-08	5.46373e-07	5.09036e-07	-4.86618e-08	4.60374e-07	7.88175e-08	-4.64644e-08	3.23531e-08	7.06435e-07	-1.58264e-07	5.48171e-07
2.728	6.03697e-07	-7.54847e-08	5.28212e-07	6.22565e-07	-7.95718e-08	5.42993e-07	6.03538e-07	-5.29113e-08	5.50626e-07	4.48629e-07	-4.70465e-08	4.01583e-07	5.33863e-07	1.63319e-08	5.50195e-07	5.12183e-07	-4.89627e-08	4.63220e-07	7.91765e-08	-4.66761e-08	3.25005e-08	7.11289e-07	-1.59351e-07	5.51937e-07
2.753	6.08177e-07	-7.60449e-08	5.32132e-07	6.25713e-07	-7.99742e-08	5.45739e-07	6.07339e-07	-5.32446e-08	5.54094e-07	4.53010e-07	-4.75060e-08	4.05505e-07	5.38214e-07	1.58003e-08	5.54014e-07	5.15322e-07	-4.92628e-08	4.66060e-07	7.95334e-08	-4.68864e-08	3.26470e-08	7.16139e-07	-1.60438e-07	5.55701e-07
2.777	6.12660e-07	-7.66054e-08	5.36054e-07	6.28845e-07	-8.03745e-08	5.48471e-07	6.11134e-07	-5.35773e-08	5.57557e-07	4.57406e-07	-4.79669e-08	4.09439e-07	5.42569e-07	1.52622e-08	5.57831e-07	5.18454e-07	-4.95622e-08	4.68892e-07	7.98880e-08	-4.70955e-08	3.27925e-08	7.20985e-07	-1.61524e-07	5.59462e-07
2.802	6.17144e-07	-7.71661e-08	5.39978e-07	6.31960e-07	-8.07726e-08	5.51188e-07	6.14923e-07	-5.39095e-08	5.61014e-07	4.61816e-07	-4.84294e-08	4.13387e-07	5.46928e-07	1.47174e-08	5.61645e-07	5.21578e-07	-4.98608e-08	4.71717e-07	8.02405e-08	-4.73033e-08	3.29372e-08	7.25828e-07	-1.62609e-07	5.63219e-07
2.826	6.21630e-07	-7.77270e-08	5.43903e-07	6.35059e-07	-8.11687e-08	5.53890e-07	6.18707e-07	-5.42412e-08	5.64465e-07	4.66240e-07	-4.88934e-08	4.17347e-07	5.51291e-07	1.41662e-08	5.65457e-07	5.24693e-07	-5.01586e-08	4.74535e-07	8.05907e-08	-4.75097e-08	3.30810e-08	7.30666e-07	-1.63692e-07	5.66973e-07
2.851	6.26118e-07	-7.82881e-08	5.47829e-07	6.38141e-07	-8.15626e-08	5.56578e-07	6.22484e-07	-5.45723e-08	5.67912e-07	4.70679e-07	-4.93588e-08	4.21320e-07	5.55658e-07	1.36085e-08	5.69266e-07	5.27801e-07	-5.04557e-08	4.77345e-07	8.09388e-08	-4.77149e-08	3.32239e-08	7.35499e-07	-1.64775e-07	5.70724e-07
2.875	6.30607e-07	-7.88494e-08	5.51757e-07	6.41206e-07	-8.19543e-08	5.59251e-07	6.26255e-07	-5.49029e-08	5.71352e-07	4.75131e-07	-4.98257e-08	4.25305e-07	5.60028e-07	1.30443e-08	5.73072e-07	5.30901e-07	-5.07520e-08	4.80149e-07	8.12847e-08	-4.79188e-08	3.33658e-08	7.40329e-07	-1.65857e-07	5.74471e-07
2.900	6.35097e-07	-7.94109e-08	5.55686e-07	6.44254e-07	-8.23439e-08	5.61910e-07	6.30020e-07	-5.52330e-08	5.74787e-07	4.79597e-07	-5.02941e-08	4.29303e-07	5.64402e-07	1.24738e-08	5.76876e-07	5.33992e-07	-5.10475e-08	4.82944e-07	8.16283e-08	-4.81214e-08	3.35069e-08	7.45153e-07	-1.66938e-07	5.78215e-07
2.925	6.39589e-07	-7.99726e-08	5.59617e-07	6.47285e-07	-8.27313e-08	5.64554e-07	6.33778e-07	-5.55625e-08	5.78216e-07	4.84077e-07	-5.07639e-08	4.33314e-07	5.68779e-07	1.18968e-08	5.80676e-07	5.37075e-07	-5.13423e-08	4.85733e-07	8.19698e-08	-4.83227e-08	3.36471e-08	7.49973e-07	-1.68018e-07	5.81955e-07
2.949	6.44083e-07	-8.05344e-08	5.63548e-07	6.50299e-07	-8.31166e-08	5.67183e-07	6.37530e-07	-5.58914e-08	5.81639e-07	4.88571e-07	-5.12351e-08	4.37336e-07	5.73159e-07	1.13136e-08	5.84473e-07	5.40149e-07	-5.16362e-08	4.88513e-07	8.23091e-08	-4.85227e-08	3.37863e-08	7.54789e-07	-1.69097e-07	5.85692e-07
2.974	6.48577e-07	-8.10964e-08	5.67481e-07	6.53296e-07	-8.34996e-08	5.69797e-07	6.41276e-07	-5.62198e-08	5.85056e-07	4.93079e-07	-5.17078e-08	4.41371e-07	5.77543e-07	1.07241e-08	5.88267e-07	5.43215e-07	-5.19293e-08	4.91286e-07	8.26461e-08	-4.87214e-08	3.39247e-08	7.59599e-07	-1.70175e-07	5.89425e-07
2.998	6.53073e-07	-8.16585e-08	5.71415e-07	6.56276e-07	-8.38805e-08	5.72396e-07	6.45015e-07	-5.65476e-08	5.88468e-07	4.97600e-07	-5.21819e-08	4.45418e-07	5.81930e-07	1.01283e-08	5.92058e-07	5.46273e-07	-5.22216e-08	4.94051e-07	8.29810e-08	-4.89189e-08	3.40622e-08	7.64404e-07	-1.71251e-07	5.93153e-07
3.023	6.57570e-07	-8.22208e-08	5.75349e-07	6.59239e-07	-8.42592e-08	5.74980e-07	6.48748e-07	-5.68749e-08	5.91873e-07	5.02134e-07	-5.26574e-08	4.49477e-07	5.86319e-07	9.52635e-09	5.95846e-07	5.49322e-07	-5.25130e-08	4.96809e-07	8.33137e-08	-4.91150e-08	3.41987e-08	7.69205e-07	-1.72326e-07	5.96878e-07
3.047	6.62068e-07	-8.27832e-08	5.79284e-07	6.62185e-07	-8.46357e-08	5.77549e-07	6.52474e-07	-5.72015e-08	5.95273e-07	5.06682e-07	-5.31343e-08	4.53548e-07	5.90711e-07	8.91822e-09	5.99630e-07	5.52362e-07	-5.28036e-08	4.99558e-07	8.36442e-08	-4.93098e-08	3.43344e-08	7.74000e-07	-1.73401e-07	6.00599e-07
3.072	6.66566e-07	-8.33457e-08	5.83220e-07	6.65113e-07	-8.50100e-08	5.80103e-07	6.56193e-07	-5.75276e-08	5.98666e-07	5.11243e-07	-5.36126e-08	4.57630e-07	5.95106e-07	8.30398e-09	6.03410e-07	5.55393e-07	-5.30934e-08	5.02300e-07	8.39725e-08	-4.95033e-08	3.44691e-08	7.78789e-07	-1.74474e-07	6.04315e-07
3.097	6.71065e-07	-8.39082e-08	5.87157e-07	6.68024e-07	-8.53820e-08	5.82642e-07	6.59906e-07	-5.78531e-08	6.02053e-07	5.15817e-07	-5.40923e-08	4.61725e-07	5.99503e-07	7.68365e-09	6.07187e-07	5.58416e-07	-5.33824e-08	5.05033e-07	8.42986e-08	-4.96956e-08	3.46030e-08	7.83573e-07	-1.75545e-07	6.08028e-07
3.121	6.75565e-07	-8.44709e-08	5.91094e-07	6.70918e-07	-8.57519e-08	5.85166e-07	6.63612e-07	-5.81780e-08	6.05434e-07	5.20404e-07	-5.45734e-08	4.65831e-07	6.03903e-07	7.05729e-09	6.10960e-07	5.61429e-07	-5.36704e-08	5.07758e-07	8.46224e-08	-4.98865e-08	3.47359e-08	7.88351e-07	-1.76616e-07	6.11736e-07
3.146	6.80066e-07	-8.50336e-08	5.95032e-07	6.73794e-07	-8.61194e-08	5.87674e-07	6.67311e-07	-5.85023e-08	6.08809e-07	5.25004e-07	-5.50557e-08	4.69948e-07	6.08305e-07	6.42494e-09	6.14730e-07	5.64433e-07	-5.39576e-08	5.10476e-07	8.49441e-08	-5.00762e-08	3.48680e-08	7.93124e-07	-1.77685e-07	6.15439e-07
3.170	6.84567e-07	-8.55964e-08	5.98970e-07	6.76652e-07	-8.64848e-08	5.90167e-07	6.71003e-07	-5.88260e-08	6.12177e-07	5.29617e-07	-5.55395e-08	4.74077e-07	6.12709e-07	5.78663e-09	6.18496e-07	5.67428e-07	-5.42439e-08	5.13184e-07	8.52636e-08	-5.02645e-08	3.49991e-08	7.97891e-07	-1.78753e-07	6.19138e-07
3.195	6.89068e-07	-8.61593e-08	6.02909e-07	6.79493e-07	-8.68479e-08	5.92645e-07	6.74688e-07	-5.91490e-08	6.15539e-07	5.34242e-07	-5.60245e-08	4.78218e-07	6.17115e-07	5.14241e-09	6.22257e-07	5.70414e-07	-5.45294e-08	5.15885e-07	8.55809e-08	-5.04515e-08	3.51294e-08	8.02652e-07	-1.79820e-07	6.22832e-07
3.219	6.93570e-07	-8.67221e-08	6.06848e-07	6.82316e-07	-8.72087e-08	5.95107e-07	6.78366e-07	-5.94715e-08	6.18895e-07	5.38880e-07	-5.65109e-08	4.82370e-07	6.21522e-07	4.49231e-09	6.26015e-07	5.73391e-07	-5.48139e-08	5.18577e-07	8.58960e-08	-5.06373e-08	3.52587e-08	8.07406e-07	-1.80885e-07	6.26521e-07
3.244	6.98071e-07	-8.72850e-08	6.10786e-07	6.85121e-07	-8.75673e-08	5.97554e-07	6.82037e-07	-5.97933e-08	6.22244e-07	5.43531e-07	-5.69986e-08	4.86532e-07	6.25932e-07	3.83639e-09	6.29768e-07	5.76358e-07	-5.50976e-08	5.21260e-07	8.62089e-08	-5.08217e-08	3.53871e-08	8.12155e-07	-1.81949e-07	6.30206e-07
3.269	7.02573e-07	-8.78479e-08	6.14725e-07	6.87909e-07	-8.79236e-08	5.99985e-07	6.85701e-07	-6.01145e-08	6.25587e-07	5.48194e-07	-5.74876e-08	4.90706e-07	6.30343e-07	3.17468e-09	6.33517e-07	5.79315e-07	-5.53803e-08	5.23935e-07	8.65196e-08	-5.10049e-08	3.55147e-08	8.16897e-07	-1.83011e-07	6.33886e-07
3.293	7.07075e-07	-8.84109e-08	6.18665e-07	6.90679e-07	-8.82776e-08	6.02401e-07	6.89358e-07	-6.04351e-08	6.28923e-07	5.52869e-07	-5.79779e-08	4.94891e-07	6.34755e-07	2.50723e-09	6.37262e-07	5.82263e-07	-5.56621e-08	5.26601e-07	8.68280e-08	-5.11868e-08	3.56413e-08	8.21632e-07	-1.84072e-07	6.37560e-07
3.318	7.11577e-07	-8.89738e-08	6.22604e-07	6.93430e-07	-8.86293e-08	6.04801e-07	6.93007e-07	-6.07550e-08	6.32252e-07	5.57557e-07	-5.84694e-08	4.99087e-07	6.39169e-07	1.83408e-09	6.41003e-07	5.85202e-07	-5.59430e-08	5.29259e-07	8.71343e-08	-5.13673e-08	3.57670e-08	8.26361e-07	-1.85131e-07	6.41230e-07
3.342	7.16079e-07	-8.95366e-08	6.26542e-07	6.96164e-07	-8.89787e-08	6.07186e-07	6.96649e-07	-6.10743e-08	6.35575e-07	5.62256e-07	-5.89623e-08	5.03294e-07	6.43584e-07	1.15526e-09	6.44739e-07	5.88130e-07	-5.62230e-08	5.31907e-07	8.74384e-08	-5.15466e-08	3.58918e-08	8.31084e-07	-1.86189e-07	6.44894e-07
3.367	7.20580e-07	-9.00995e-08	6.30481e-07	6.98880e-07	-8.93258e-08	6.09554e-07	7.00284e-07	-6.13929e-08	6.38891e-07	5.66968e-07	-5.94563e-08	5.07511e-07	6.48000e-07	4.70828e-10	6.48470e-07	5.91049e-07	-5.65020e-08	5.34547e-07	8.77403e-08	-5.17245e-08	3.60157e-08	8.35799e-07	-1.87246e-07	6.48553e-07
3.391	7.25082e-07	-9.06623e-08	6.34419e-07	7.01578e-07	-8.96706e-08	6.11907e-07	7.03911e-07	-6.17109e-08	6.42200e-07	5.71691e-07	-5.99516e-08	5.11739e-07	6.52416e-07	-2.19177e-10	6.52197e-07	5.93958e-07	-5.67800e-08	5.37178e-07	8.80400e-08	-5.19012e-08	3.61388e-08	8.40508e-07	-1.88301e-07	6.52207e-07
3.416	7.29582e-07	-9.12251e-08	6.38357e-07	7.04257e-07	-9.00131e-08	6.14244e-07	7.07530e-07	-6.20282e-08	6.45502e-07	5.76426e-07	-6.04482e-08	5.15977e-07	6.56834e-07	-9.14715e-10	6.55919e-07	5.96857e-07	-5.70572e-08	5.39799e-07	8.83374e-08	-5.20766e-08	3.62609e-08	8.45209e-07	-1.89354e-07	6.55855e-07
3.441	7.34082e-07	-9.17877e-08	6.42295e-07	7.06919e-07	-9.03533e-08	6.16565e-07	7.11142e-07	-6.23449e-08	6.48797e-07	5.81172e-07	-6.09459e-08	5.20226e-07	6.61252e-07	-1.61574e-09	6.59637e-07	5.99745e-07	-5.73333e-08	5.42412e-07	8.86327e-08	-5.22506e-08	3.63821e-08	8.49904e-07	-1.90406e-07	6.59498e-07
3.465	7.38582e-07	-9.23503e-08	6.46232e-07	7.09562e-07	-9.06911e-08	6.18871e-07	7.14747e-07	-6.26609e-08	6.52086e-07	5.85930e-07	-6.14449e-08	5.24485e-07	6.65671e-07	-2.32221e-09	6.63349e-07	6.02624e-07	-5.76085e-08	5.45015e-07	8.89258e-08	-5.24234e-08	3.65024e-08	8.54591e-07	-1.91456e-07	6.63135e-07
3.490	7.43081e-07	-9.29129e-08	6.50168e-07	7.12187e-07	-9.10266e-08	6.21160e-07	7.18343e-07	-6.29762e-08	6.55367e-07	5.90700e-07	-6.19451e-08	5.28755e-07	6.70090e-07	-3.03408e-09	6.67056e-07	6.05492e-07	-5.78827e-08	5.47610e-07	8.92167e-08	-5.25949e-08	3.66218e-08	8.59270e-07	-1.92504e-07	6.66766e-07
3.514	7.47579e-07	-9.34753e-08	6.54103e-07	7.14793e-07	-9.13597e-08	6.23433e-07	7.21932e-07	-6.32908e-08	6.58641e-07	5.95480e-07	-6.24464e-08	5.33034e-07	6.74510e-07	-3.75131e-09	6.70758e-07	6.08350e-07	-5.81559e-08	5.50194e-07	8.95053e-08	-5.27651e-08	3.67403e-08	8.63942e-07	-1.93551e-07	6.70392e-07
3.539	7.52076e-07	-9.40376e-08	6.58038e-07	7.17381e-07	-9.16905e-08	6.25690e-07	7.25513e-07	-6.36048e-08	6.61908e-07	6.00272e-07	-6.29489e-08	5.37323e-07	6.78929e-07	-4.47385e-09	6.74455e-07	6.11198e-07	-5.84281e-08	5.52770e-07	8.97918e-08	-5.29339e-08	3.68578e-08	8.68607e-07	-1.94596e-07	6.74011e-07
3.564	7.56572e-07	-9.45997e-08	6.61972e-07	7.19950e-07	-9.20189e-08	6.27932e-07	7.29086e-07	-6.39180e-08	6.65168e-07	6.05075e-07	-6.34526e-08	5.41623e-07	6.83349e-07	-5.20167e-09	6.78147e-07	6.14035e-07	-5.86994e-08	5.55336e-07	9.00761e-08	-5.31015e-08	3.69745e-08	8.73263e-07	-1.95639e-07	6.77624e-07
3.588	7.61067e-07	-9.51618e-08	6.65905e-07	7.22501e-07	-9.23449e-08	6.30156e-07	7.32651e-07	-6.42306e-08	6.68421e-07	6.09889e-07	-6.39574e-08	5.45932e-07	6.87768e-07	-5.93471e-09	6.81833e-07	6.16862e-07	-5.89696e-08	5.57892e-07	9.03581e-08	-5.32678e-08	3.70903e-08	8.77912e-07	-1.96680e-07	6.81232e-07
3.613	7.65560e-07	-9.57236e-08	6.69837e-07	7.25034e-07	-9.26686e-08	6.32365e-07	7.36208e-07	-6.45424e-08	6.71666e-07	6.14713e-07	-6.44633e-08	5.50250e-07	6.92187e-07	-6.67293e-09	6.85514e-07	6.19678e-07	-5.92388e-08	5.60439e-07	9.06380e-08	-5.34328e-08	3.72052e-08	8.82553e-07	-1.97720e-07	6.84833e-07
3.637	7.70053e-07	-9.62854e-08	6.73767e-07	7.27547e-07	-9.29899e-08	6.34558e-07	7.39758e-07	-6.48536e-08	6.74904e-07	6.19549e-07	-6.49704e-08	5.54578e-07	6.96606e-07	-7.41629e-09	6.89190e-07	6.22483e-07	-5.95069e-08	5.62976e-07	9.09156e-08	-5.35965e-08	3.73192e-08	8.87186e-07	-1.98758e-07	6.88428e-07
3.662	7.74544e-07	-9.68469e-08	6.77697e-07	7.30042e-07	-9.33088e-08	6.36734e-07	7.43299e-07	-6.51640e-08	6.78135e-07	6.24395e-07	-6.54786e-08	5.58916e-07	7.01024e-07	-8.16474e-09	6.92860e-07	6.25277e-07	-5.97741e-08	5.65503e-07	9.11911e-08	-5.37588e-08	3.74322e-08	8.91810e-07	-1.99794e-07	6.92016e-07
3.686	7.79033e-07	-9.74083e-08	6.81625e-07	7.32519e-07	-9.36253e-08	6.38893e-07	7.46831e-07	-6.54737e-08	6.81358e-07	6.29251e-07	-6.59878e-08	5.63263e-07	7.05442e-07	-8.91824e-09	6.96524e-07	6.28061e-07	-6.00402e-08	5.68021e-07	9.14643e-08	-5.39199e-08	3.75444e-08	8.96426e-07	-2.00828e-07	6.95598e-07
3.711	7.83521e-07	-9.79694e-08	6.85552e-07	7.34976e-07	-9.39394e-08	6.41037e-07	7.50356e-07	-6.57827e-08	6.84573e-07	6.34118e-07	-6.64982e-08	5.67619e-07	7.09859e-07	-9.67675e-09	7.00182e-07	6.30833e-07	-6.03052e-08	5.70528e-07	9.17354e-08	-5.40797e-08	3.76557e-08	9.01034e-07	-2.01860e-07	6.99173e-07
3.736	7.88008e-07	-9.85304e-08	6.89477e-07	7.37415e-07	-9.42511e-08	6.43164e-07	7.53872e-07	-6.60910e-08	6.87781e-07	6.38995e-07	-6.70096e-08	5.71985e-07	7.14275e-07	-1.04402e-08	7.03835e-07	6.33595e-07	-6.05692e-08	5.73026e-07	9.20042e-08	-5.42382e-08	3.77660e-08	9.05633e-07	-2.02891e-07	7.02742e-07
3.760	7.92492e-07	-9.90911e-08	6.93401e-07	7.39835e-07	-9.45603e-08	6.45274e-07	7.57380e-07	-6.63985e-08	6.90981e-07	6.43881e-07	-6.75221e-08	5.76359e-07	7.18690e-07	-1.12086e-08	7.07481e-07	6.36345e-07	-6.08321e-08	5.75513e-07	9.22709e-08	-5.43954e-08	3.78755e-08	9.10223e-07	-2.03919e-07	7.06304e-07
3.785	7.96975e-07	-9.96516e-08	6.97323e-07	7.42235e-07	-9.48672e-08	6.47368e-07	7.60879e-07	-6.67053e-08	6.94174e-07	6.48778e-07	-6.80356e-08	5.80743e-07	7.23104e-07	-1.19819e-08	7.11122e-07	6.39084e-07	-6.10940e-08	5.77990e-07	9.25353e-08	-5.45513e-08	3.79840e-08	9.14804e-07	-2.04945e-07	7.09859e-07
3.809	8.01456e-07	-1.00212e-07	7.01244e-07	7.44617e-07	-9.51716e-08	6.49445e-07	7.64370e-07	-6.70113e-08	6.97359e-07	6.53685e-07	-6.85502e-08	5.85135e-07	7.27516e-07	-1.27599e-08	7.14756e-07	6.41812e-07	-6.13548e-08	5.80458e-07	9.27975e-08	-5.47059e-08	3.80917e-08	9.19377e-07	-2.05970e-07	7.13407e-07
3.834	8.05934e-07	-1.00772e-07	7.05162e-07	7.46980e-07	-9.54736e-08	6.51506e-07	7.67853e-07	-6.73166e-08	7.00536e-07	6.58602e-07	-6.90658e-08	5.89536e-07	7.31927e-07	-1.35428e-08	7.18385e-07	6.44529e-07	-6.16145e-08	5.82914e-07	9.30576e-08	-5.48592e-08	3.81984e-08	9.23940e-07	-2.06992e-07	7.16948e-07
3.858	8.10411e-07	-1.01332e-07	7.09079e-07	7.49323e-07	-9.57731e-08	6.53550e-07	7.71327e-07	-6.76212e-08	7.03705e-07	6.63528e-07	-6.95824e-08	5.93946e-07	7.36337e-07	-1.43304e-08	7.22007e-07	6.47234e-07	-6.18731e-08	5.85361e-07	9.33154e-08	-5.50112e-08	3.83042e-08	9.28495e-07	-2.08012e-07	7.20482e-07
3.883	8.14885e-07	-1.01891e-07	7.12994e-07	7.51648e-07	-9.60702e-08	6.55578e-07	7.74792e-07	-6.79250e-08	7.06867e-07	6.68463e-07	-7.00999e-08	5.98364e-07	7.40745e-07	-1.51227e-08	7.25622e-07	6.49928e-07	-6.21306e-08	5.87797e-07	9.35710e-08	-5.51619e-08	3.84092e-08	9.33040e-07	-2.09031e-07	7.24009e-07
3.908	8.19357e-07	-1.02450e-07	7.16907e-07	7.53953e-07	-9.63648e-08	6.57588e-07	7.78248e-07	-6.82280e-08	7.10020e-07	6.73408e-07	-7.06185e-08	6.02790e-07	7.45151e-07	-1.59196e-08	7.29231e-07	6.52610e-07	-6.23869e-08	5.90223e-07	9.38245e-08	-5.53113e-08	3.85132e-08	9.37575e-07	-2.10047e-07	7.27528e-07
3.932	8.23827e-07	-1.03009e-07	7.20818e-07	7.56239e-07	-9.66570e-08	6.59582e-07	7.81696e-07	-6.85303e-08	7.13166e-07	6.78363e-07	-7.11380e-08	6.07225e-07	7.49555e-07	-1.67211e-08	7.32834e-07	6.55280e-07	-6.26422e-08	5.92638e-07	9.40757e-08	-5.54594e-08	3.86163e-08	9.42101e-07	-2.11061e-07	7.31040e-07
3.957	8.28294e-07	-1.03568e-07	7.24726e-07	7.58505e-07	-9.69467e-08	6.61559e-07	7.85135e-07	-6.88317e-08	7.16303e-07	6.83326e-07	-7.16585e-08	6.11668e-07	7.53957e-07	-1.75272e-08	7.36430e-07	6.57939e-07	-6.28964e-08	5.95042e-07	9.43247e-08	-5.56062e-08	3.87185e-08	9.46618e-07	-2.12073e-07	7.34545e-07
3.981	8.32758e-07	-1.04126e-07	7.28632e-07	7.60753e-07	-9.72339e-08	6.63519e-07	7.88565e-07	-6.91324e-08	7.19433e-07	6.88298e-07	-7.21800e-08	6.16118e-07	7.58357e-07	-1.83378e-08	7.40020e-07	6.60586e-07	-6.31494e-08	5.97436e-07	9.45716e-08	-5.57517e-08	3.88199e-08	9.51124e-07	-2.13082e-07	7.38042e-07
4.006	8.37220e-07	-1.04684e-07	7.32536e-07	7.62981e-07	-9.75187e-08	6.65462e-07	7.91986e-07	-6.94324e-08	7.22554e-07	6.93280e-07	-7.27023e-08	6.20577e-07	7.62755e-07	-1.91528e-08	7.43602e-07	6.63221e-07	-6.34013e-08	5.99819e-07	9.48162e-08	-5.58959e-08	3.89203e-08	9.55621e-07	-2.14090e-07	7.41531e-07
4.030	8.41678e-07	-1.05241e-07	7.36437e-07	7.65189e-07	-9.78009e-08	6.67388e-07	7.95398e-07	-6.97315e-08	7.25667e-07	6.98269e-07	-7.32256e-08	6.25044e-07	7.67150e-07	-1.99722e-08	7.47178e-07	6.65844e-07	-6.36520e-08	6.02191e-07	9.50586e-08	-5.60388e-08	3.90198e-08	9.60108e-07	-2.15095e-07	7.45013e-07
4.055	8.46134e-07	-1.05798e-07	7.40336e-07	7.67378e-07	-9.80807e-08	6.69297e-07	7.98801e-07	-7.00298e-08	7.28771e-07	7.03268e-07	-7.37498e-08	6.29518e-07	7.71543e-07	-2.07961e-08	7.50747e-07	6.68454e-07	-6.39016e-08	6.04553e-07	9.52988e-08	-5.61804e-08	3.91184e-08	9.64585e-07	-2.16098e-07	7.48487e-07
4.080	8.50587e-07	-1.06355e-07	7.44232e-07	7.69547e-07	-9.83580e-08	6.71189e-07	8.02195e-07	-7.03274e-08	7.31868e-07	7.08275e-07	-7.42749e-08	6.34000e-07	7.75933e-07	-2.16242e-08	7.54309e-07	6.71053e-07	-6.41501e-08	6.06903e-07	9.55369e-08	-5.63208e-08	3.92161e-08	9.69051e-07	-2.17098e-07	7.51953e-07
4.104	8.55037e-07	-1.06912e-07	7.48125e-07	7.71697e-07	-9.86328e-08	6.73064e-07	8.05580e-07	-7.06241e-08	7.34956e-07	7.13290e-07	-7.48008e-08	6.38490e-07	7.80320e-07	-2.24566e-08	7.57864e-07	6.73640e-07	-6.43973e-08	6.09243e-07	9.57727e-08	-5.64598e-08	3.93129e-08	9.73508e-07	-2.18097e-07	7.55411e-07
4.129	8.59484e-07	-1.07468e-07	7.52016e-07	7.73827e-07	-9.89050e-08	6.74922e-07	8.08955e-07	-7.09200e-08	7.38035e-07	7.18314e-07	-7.53276e-08	6.42986e-07	7.84705e-07	-2.32933e-08	7.61411e-07	6.76214e-07	-6.46434e-08	6.11571e-07	9.60063e-08	-5.65975e-08	3.94088e-08	9.77953e-07	-2.19093e-07	7.58861e-07
4.153	8.63927e-07	-1.08023e-07	7.55904e-07	7.75938e-07	-9.91748e-08	6.76763e-07	8.12322e-07	-7.12152e-08	7.41106e-07	7.23346e-07	-7.58553e-08	6.47490e-07	7.89086e-07	-2.41341e-08	7.64952e-07	6.78776e-07	-6.48884e-08	6.13888e-07	9.62377e-08	-5.67339e-08	3.95038e-08	9.82389e-07	-2.20086e-07	7.62302e-07
4.178	8.68367e-07	-1.08578e-07	7.59788e-07	7.78028e-07	-9.94420e-08	6.78586e-07	8.15679e-07	-7.15094e-08	7.44169e-07	7.28385e-07	-7.63838e-08	6.52002e-07	7.93464e-07	-2.49791e-08	7.68485e-07	6.81326e-07	-6.51321e-08	6.16194e-07	9.64669e-08	-5.68691e-08	3.95979e-08	9.86813e-07	-2.21078e-07	7.65735e-07
4.202	8.72803e-07	-1.09133e-07	7.63670e-07	7.80099e-07	-9.97067e-08	6.80393e-07	8.19026e-07	-7.18029e-08	7.47223e-07	7.33433e-07	-7.69131e-08	6.56520e-07	7.97838e-07	-2.58281e-08	7.72010e-07	6.83863e-07	-6.53746e-08	6.18488e-07	9.66940e-08	-5.70029e-08	3.96911e-08	9.91227e-07	-2.22067e-07	7.69160e-07
4.227	8.77236e-07	-1.09687e-07	7.67549e-07	7.82150e-07	-9.99688e-08	6.82182e-07	8.22364e-07	-7.20956e-08	7.50269e-07	7.38488e-07	-7.74432e-08	6.61045e-07	8.02210e-07	-2.66812e-08	7.75529e-07	6.86388e-07	-6.56160e-08	6.20772e-07	9.69188e-08	-5.71354e-08	3.97834e-08	9.95630e-07	-2.23053e-07	7.72577e-07
4.252	8.81665e-07	-1.10241e-07	7.71424e-07	7.84182e-07	-1.00228e-07	6.83953e-07	8.25693e-07	-7.23874e-08	7.53305e-07	7.43551e-07	-7.79741e-08	6.65577e-07	8.06577e-07	-2.75383e-08	7.79039e-07	6.88900e-07	-6.58561e-08	6.23043e-07	9.71414e-08	-5.72667e-08	3.98747e-08	1.00002e-06	-2.24037e-07	7.75985e-07
4.276	8.86090e-07	-1.10794e-07	7.75296e-07	7.86193e-07	-1.00486e-07	6.85707e-07	8.29012e-07	-7.26784e-08	7.56333e-07	7.48621e-07	-7.85058e-08	6.70115e-07	8.10941e-07	-2.83993e-08	7.82542e-07	6.91399e-07	-6.60950e-08	6.25304e-07	9.73618e-08	-5.73966e-08	3.99652e-08	1.00440e-06	-2.25018e-07	7.79384e-07
4.301	8.90512e-07	-1.11347e-07	7.79164e-07	7.88184e-07	-1.00740e-07	6.87444e-07	8.32321e-07	-7.29685e-08	7.59353e-07	7.53699e-07	-7.90383e-08	6.74660e-07	8.15302e-07	-2.92643e-08	7.86037e-07	6.93885e-07	-6.63327e-08	6.27553e-07	9.75801e-08	-5.75253e-08	4.00548e-08	1.00877e-06	-2.25997e-07	7.82775e-07
4.325	8.94929e-07	-1.11900e-07	7.83029e-07	7.90156e-07	-1.00992e-07	6.89164e-07	8.35621e-07	-7.32578e-08	7.62363e-07	7.58783e-07	-7.95715e-08	6.79212e-07	8.19658e-07	-3.01330e-08	7.89525e-07	6.96359e-07	-6.65692e-08	6.29790e-07	9.77961e-08	-5.76526e-08	4.01435e-08	1.01313e-06	-2.26974e-07	7.86157e-07
4.350	8.99342e-07	-1.12451e-07	7.86891e-07	7.92107e-07	-1.01241e-07	6.90866e-07	8.38911e-07	-7.35462e-08	7.65365e-07	7.63875e-07	-8.01055e-08	6.83769e-07	8.24010e-07	-3.10056e-08	7.93004e-07	6.98820e-07	-6.68044e-08	6.32015e-07	9.80099e-08	-5.77787e-08	4.02312e-08	1.01748e-06	-2.27947e-07	7.89530e-07
4.375	9.03751e-07	-1.13003e-07	7.90749e-07	7.94038e-07	-1.01488e-07	6.92550e-07	8.42191e-07	-7.38338e-08	7.68357e-07	7.68974e-07	-8.06402e-08	6.88333e-07	8.28358e-07	-3.18820e-08	7.96476e-07	7.01267e-07	-6.70384e-08	6.34229e-07	9.82216e-08	-5.79035e-08	4.03181e-08	1.02181e-06	-2.28919e-07	7.92894e-07
4.399	9.08156e-07	-1.13553e-07	7.94603e-07	7.95949e-07	-1.01733e-07	6.94217e-07	8.45462e-07	-7.41205e-08	7.71341e-07	7.74079e-07	-8.11755e-08	6.92903e-07	8.32702e-07	-3.27621e-08	7.99940e-07	7.03702e-07	-6.72712e-08	6.36431e-07	9.84310e-08	-5.80269e-08	4.04041e-08	1.02614e-06	-2.29887e-07	7.96249e-07
4.424	9.12556e-07	-1.14104e-07	7.98453e-07	7.97840e-07	-1.01974e-07	6.95866e-07	8.48722e-07	-7.44064e-08	7.74316e-07	7.79191e-07	-8.17116e-08	6.97479e-07	8.37041e-07	-3.36458e-08	8.03395e-07	7.06123e-07	-6.75026e-08	6.38621e-07	9.86383e-08	-5.81491e-08	4.04892e-08	1.03045e-06	-2.30853e-07	7.99595e-07
4.448	9.16952e-07	-1.14653e-07	8.02299e-07	7.99711e-07	-1.02213e-07	6.97498e-07	8.51973e-07	-7.46913e-08	7.77282e-07	7.84309e-07	-8.22484e-08	7.02061e-07	8.41376e-07	-3.45331e-08	8.06843e-07	7.08532e-07	-6.77329e-08	6.40799e-07	9.88433e-08	-5.82700e-08	4.05733e-08	1.03475e-06	-2.31817e-07	8.02931e-07
4.473	9.21344e-07	-1.15202e-07	8.06141e-07	8.01562e-07	-1.02450e-07	6.99112e-07	8.55214e-07	-7.49754e-08	7.80238e-07	7.89434e-07	-8.27858e-08	7.06648e-07	8.45706e-07	-3.54240e-08	8.10282e-07	7.10927e-07	-6.79618e-08	6.42965e-07	9.90462e-08	-5.83896e-08	4.06566e-08	1.03904e-06	-2.32777e-07	8.06259e-07
4.497	9.25730e-07	-1.15751e-07	8.09979e-07	8.03392e-07	-1.02684e-07	7.00708e-07	8.58444e-07	-7.52587e-08	7.83185e-07	7.94565e-07	-8.33239e-08	7.11241e-07	8.50031e-07	-3.63185e-08	8.13713e-07	7.13308e-07	-6.81895e-08	6.45119e-07	9.92468e-08	-5.85079e-08	4.07390e-08	1.04331e-06	-2.33735e-07	8.09576e-07
4.522	9.30112e-07	-1.16299e-07	8.13813e-07	8.05202e-07	-1.02915e-07	7.02287e-07	8.61665e-07	-7.55410e-08	7.86124e-07	7.99703e-07	-8.38626e-08	7.15840e-07	8.54351e-07	-3.72164e-08	8.17135e-07	7.15677e-07	-6.84159e-08	6.47261e-07	9.94453e-08	-5.86249e-08	4.08204e-08	1.04758e-06	-2.34690e-07	8.12885e-07
4.547	9.34489e-07	-1.16846e-07	8.17643e-07	8.06991e-07	-1.03144e-07	7.03848e-07	8.64875e-07	-7.58224e-08	7.89053e-07	8.04846e-07	-8.44020e-08	7.20444e-07	8.58666e-07	-3.81177e-08	8.20549e-07	7.18031e-07	-6.86410e-08	6.49390e-07	9.96415e-08	-5.87406e-08	4.09010e-08	1.05183e-06	-2.35643e-07	8.16184e-07
4.571	9.38861e-07	-1.17393e-07	8.21468e-07	8.08761e-07	-1.03370e-07	7.05391e-07	8.68075e-07	-7.61030e-08	7.91972e-07	8.09995e-07	-8.49419e-08	7.25053e-07	8.62977e-07	-3.90224e-08	8.23954e-07	7.20373e-07	-6.88648e-08	6.51508e-07	9.98356e-08	-5.88550e-08	4.09806e-08	1.05607e-06	-2.36592e-07	8.19473e-07
4.596	9.43228e-07	-1.17939e-07	8.25289e-07	8.10509e-07	-1.03593e-07	7.06916e-07	8.71265e-07	-7.63826e-08	7.94882e-07	8.15149e-07	-8.54825e-08	7.29667e-07	8.67281e-07	-3.99304e-08	8.27351e-07	7.22700e-07	-6.90873e-08	6.53613e-07	1.00027e-07	-5.89681e-08	4.10594e-08	1.06029e-06	-2.37539e-07	8.22752e-07
4.620	9.47590e-07	-1.18484e-07	8.29106e-07	8.12237e-07	-1.03814e-07	7.08423e-07	8.74444e-07	-7.66614e-08	7.97783e-07	8.20309e-07	-8.60236e-08	7.34286e-07	8.71581e-07	-4.08417e-08	8.30739e-07	7.25014e-07	-6.93085e-08	6.55706e-07	1.00217e-07	-5.90799e-08	4.11373e-08	1.06451e-06	-2.38483e-07	8.26022e-07
4.645	9.51946e-07	-1.19029e-07	8.32917e-07	8.13945e-07	-1.04033e-07	7.09912e-07	8.77614e-07	-7.69392e-08	8.00674e-07	8.25475e-07	-8.65653e-08	7.38910e-07	8.75874e-07	-4.17563e-08	8.34118e-07	7.27314e-07	-6.95284e-08	6.57786e-07	1.00405e-07	-5.91904e-08	4.12142e-08	1.06871e-06	-2.39424e-07	8.29282e-07
4.669	9.56297e-07	-1.19573e-07	8.36724e-07	8.15632e-07	-1.04248e-07	7.11384e-07	8.80772e-07	-7.72161e-08	8.03556e-07	8.30646e-07	-8.71075e-08	7.43538e-07	8.80163e-07	-4.26740e-08	8.37489e-07	7.29601e-07	-6.97470e-08	6.59854e-07	1.00590e-07	-5.92997e-08	4.12903e-08	1.07289e-06	-2.40363e-07	8.32531e-07
4.694	9.60643e-07	-1.20116e-07	8.40526e-07	8.17299e-07	-1.04461e-07	7.12837e-07	8.83921e-07	-7.74922e-08	8.06429e-07	8.35821e-07	-8.76503e-08	7.48171e-07	8.84445e-07	-4.35949e-08	8.40850e-07	7.31873e-07	-6.99642e-08	6.61909e-07	1.00773e-07	-5.94076e-08	4.13655e-08	1.07707e-06	-2.41298e-07	8.35771e-07
4.719	9.64982e-07	-1.20659e-07	8.44324e-07	8.18945e-07	-1.04672e-07	7.14273e-07	8.87059e-07	-7.77672e-08	8.09291e-07	8.41002e-07	-8.81936e-08	7.52809e-07	8.88721e-07	-4.45188e-08	8.44202e-07	7.34131e-07	-7.01801e-08	6.63951e-07	1.00954e-07	-5.95143e-08	4.14397e-08	1.08123e-06	-2.42230e-07	8.39001e-07
4.743	9.69317e-07	-1.21201e-07	8.48116e-07	8.20570e-07	-1.04879e-07	7.15690e-07	8.90186e-07	-7.80414e-08	8.12144e-07	8.46188e-07	-8.87374e-08	7.57450e-07	8.92992e-07	-4.54458e-08	8.47546e-07	7.36376e-07	-7.03947e-08	6.65981e-07	1.01133e-07	-5.96196e-08	4.15131e-08	1.08538e-06	-2.43160e-07	8.42220e-07
4.768	9.73645e-07	-1.21742e-07	8.51903e-07	8.22174e-07	-1.05084e-07	7.17090e-07	8.93302e-07	-7.83146e-08	8.14988e-07	8.51378e-07	-8.92817e-08	7.62096e-07	8.97256e-07	-4.63758e-08	8.50880e-07	7.38606e-07	-7.06079e-08	6.67998e-07	1.01309e-07	-5.97237e-08	4.15856e-08	1.08952e-06	-2.44086e-07	8.45429e-07
4.792	9.77968e-07	-1.22283e-07	8.55685e-07	8.23758e-07	-1.05287e-07	7.18471e-07	8.96408e-07	-7.85869e-08	8.17821e-07	8.56573e-07	-8.98265e-08	7.66746e-07	9.01514e-07	-4.73087e-08	8.54205e-07	7.40822e-07	-7.08197e-08	6.70003e-07	1.01484e-07	-5.98265e-08	4.16571e-08	1.09364e-06	-2.45010e-07	8.48627e-07
4.817	9.82284e-07	-1.22822e-07	8.59462e-07	8.25321e-07	-1.05487e-07	7.19834e-07	8.99503e-07	-7.88583e-08	8.20645e-07	8.61772e-07	-9.03717e-08	7.71400e-07	9.05766e-07	-4.82445e-08	8.57521e-07	7.43024e-07	-7.10302e-08	6.71994e-07	1.01656e-07	-5.99280e-08	4.17278e-08	1.09775e-06	-2.45930e-07	8.51815e-07
4.841	9.86595e-07	-1.23361e-07	8.63233e-07	8.26863e-07	-1.05684e-07	7.21179e-07	9.02588e-07	-7.91287e-08	8.23459e-07	8.66975e-07	-9.09174e-08	7.76058e-07	9.10011e-07	-4.91832e-08	8.60827e-07	7.45212e-07	-7.12394e-08	6.73973e-07	1.01826e-07	-6.00282e-08	4.17976e-08	1.10184e-06	-2.46848e-07	8.54993e-07
4.866	9.90899e-07	-1.23899e-07	8.66999e-07	8.28384e-07	-1.05878e-07	7.22506e-07	9.05661e-07	-7.93981e-08	8.26263e-07	8.72183e-07	-9.14635e-08	7.80720e-07	9.14249e-07	-5.01246e-08	8.64124e-07	7.47385e-07	-7.14471e-08	6.75938e-07	1.01994e-07	-6.01271e-08	4.18664e-08	1.10592e-06	-2.47762e-07	8.58160e-07
4.891	9.95197e-07	-1.24437e-07	8.70760e-07	8.29885e-07	-1.06070e-07	7.23815e-07	9.08724e-07	-7.96666e-08	8.29057e-07	8.77394e-07	-9.20100e-08	7.85385e-07	9.18481e-07	-5.10689e-08	8.67412e-07	7.49544e-07	-7.16535e-08	6.77891e-07	1.02159e-07	-6.02247e-08	4.19344e-08	1.10999e-06	-2.48673e-07	8.61316e-07
4.915	9.99488e-07	-1.24973e-07	8.74515e-07	8.31364e-07	-1.06259e-07	7.25105e-07	9.11776e-07	-7.99342e-08	8.31842e-07	8.82610e-07	-9.25569e-08	7.90053e-07	9.22706e-07	-5.20158e-08	8.70690e-07	7.51689e-07	-7.18585e-08	6.79830e-07	1.02323e-07	-6.03210e-08	4.20015e-08	1.11404e-06	-2.49581e-07	8.64461e-07
4.940	1.00377e-06	-1.25509e-07	8.78264e-07	8.32823e-07	-1.06445e-07	7.26377e-07	9.14816e-07	-8.02007e-08	8.34616e-07	8.87829e-07	-9.31042e-08	7.94724e-07	9.26923e-07	-5.29653e-08	8.73958e-07	7.53819e-07	-7.20621e-08	6.81757e-07	1.02484e-07	-6.04161e-08	4.20677e-08	1.11808e-06	-2.50486e-07	8.67596e-07
4.964	1.00805e-06	-1.26044e-07	8.82008e-07	8.34260e-07	-1.06629e-07	7.27631e-07	9.17846e-07	-8.04664e-08	8.37380e-07	8.93051e-07	-9.36518e-08	7.99399e-07	9.31134e-07	-5.39175e-08	8.77217e-07	7.55934e-07	-7.22643e-08	6.83670e-07	1.02643e-07	-6.05098e-08	4.21329e-08	1.12211e-06	-2.51388e-07	8.70719e-07
4.989	1.01232e-06	-1.26578e-07	8.85745e-07	8.35677e-07	-1.06810e-07	7.28866e-07	9.20865e-07	-8.07310e-08	8.40134e-07	8.98277e-07	-9.41998e-08	8.04077e-07	9.35338e-07	-5.48722e-08	8.80466e-07	7.58035e-07	-7.24652e-08	6.85569e-07	1.02800e-07	-6.06023e-08	4.21973e-08	1.12612e-06	-2.52286e-07	8.73831e-07
5.014	1.01659e-06	-1.27112e-07	8.89477e-07	8.37072e-07	-1.06989e-07	7.30083e-07	9.23872e-07	-8.09947e-08	8.42878e-07	9.03506e-07	-9.47482e-08	8.08758e-07	9.39534e-07	-5.58294e-08	8.83705e-07	7.60120e-07	-7.26646e-08	6.87456e-07	1.02954e-07	-6.06935e-08	4.22608e-08	1.13011e-06	-2.53182e-07	8.76933e-07
5.038	1.02085e-06	-1.27644e-07	8.93202e-07	8.38446e-07	-1.07164e-07	7.31282e-07	9.26869e-07	-8.12573e-08	8.45611e-07	9.08738e-07	-9.52969e-08	8.13441e-07	9.43723e-07	-5.67890e-08	8.86934e-07	7.62192e-07	-7.28625e-08	6.89329e-07	1.03107e-07	-6.07834e-08	4.23234e-08	1.13410e-06	-2.54074e-07	8.80023e-07
5.063	1.02510e-06	-1.28175e-07	8.96922e-07	8.39800e-07	-1.07337e-07	7.32462e-07	9.29854e-07	-8.15190e-08	8.48335e-07	9.13973e-07	-9.58458e-08	8.18127e-07	9.47904e-07	-5.77511e-08	8.90153e-07	7.64248e-07	-7.30591e-08	6.91189e-07	1.03257e-07	-6.08720e-08	4.23851e-08	1.13806e-06	-2.54963e-07	8.83101e-07
5.087	1.02934e-06	-1.28706e-07	9.00635e-07	8.41132e-07	-1.07507e-07	7.33624e-07	9.32827e-07	-8.17797e-08	8.51048e-07	9.19211e-07	-9.63951e-08	8.22815e-07	9.52077e-07	-5.87155e-08	8.93362e-07	7.66289e-07	-7.32542e-08	6.93035e-07	1.03405e-07	-6.09593e-08	4.24459e-08	1.14202e-06	-2.55848e-07	8.86169e-07
5.112	1.03358e-06	-1.29236e-07	9.04342e-07	8.42443e-07	-1.07675e-07	7.34768e-07	9.35790e-07	-8.20394e-08	8.53750e-07	9.24451e-07	-9.69446e-08	8.27506e-07	9.56243e-07	-5.96822e-08	8.96561e-07	7.68315e-07	-7.34480e-08	6.94867e-07	1.03551e-07	-6.10453e-08	4.25058e-08	1.14596e-06	-2.56731e-07	8.89225e-07
5.136	1.03781e-06	-1.29765e-07	9.08042e-07	8.43732e-07	-1.07840e-07	7.35892e-07	9.38741e-07	-8.22982e-08	8.56443e-07	9.29694e-07	-9.74944e-08	8.32199e-07	9.60401e-07	-6.06512e-08	8.99749e-07	7.70327e-07	-7.36402e-08	6.96686e-07	1.03695e-07	-6.11301e-08	4.25648e-08	1.14988e-06	-2.57610e-07	8.92269e-07
5.161	1.04203e-06	-1.30293e-07	9.11736e-07	8.45001e-07	-1.08002e-07	7.36999e-07	9.41680e-07	-8.25559e-08	8.59125e-07	9.34939e-07	-9.80445e-08	8.36894e-07	9.64550e-07	-6.16224e-08	9.02928e-07	7.72323e-07	-7.38310e-08	6.98492e-07	1.03836e-07	-6.12135e-08	4.26229e-08	1.15379e-06	-2.58485e-07	8.95302e-07
5.186	1.04624e-06	-1.30819e-07	9.15423e-07	8.46248e-07	-1.08161e-07	7.38086e-07	9.44609e-07	-8.28126e-08	8.61796e-07	9.40186e-07	-9.85947e-08	8.41591e-07	9.68692e-07	-6.25958e-08	9.06096e-07	7.74304e-07	-7.40204e-08	7.00283e-07	1.03976e-07	-6.12957e-08	4.26801e-08	1.15768e-06	-2.59357e-07	8.98323e-07
5.210	1.05045e-06	-1.31345e-07	9.19104e-07	8.47474e-07	-1.08318e-07	7.39156e-07	9.47525e-07	-8.30683e-08	8.64457e-07	9.45435e-07	-9.91452e-08	8.46290e-07	9.72825e-07	-6.35713e-08	9.09254e-07	7.76270e-07	-7.42083e-08	7.02061e-07	1.04113e-07	-6.13766e-08	4.27365e-08	1.16156e-06	-2.60226e-07	9.01332e-07
5.235	1.05465e-06	-1.31870e-07	9.22778e-07	8.48678e-07	-1.08472e-07	7.40206e-07	9.50430e-07	-8.33229e-08	8.67107e-07	9.50686e-07	-9.96959e-08	8.50990e-07	9.76950e-07	-6.45488e-08	9.12401e-07	7.78220e-07	-7.43948e-08	7.03825e-07	1.04248e-07	-6.14562e-08	4.27919e-08	1.16542e-06	-2.61092e-07	9.04330e-07
5.259	1.05884e-06	-1.32394e-07	9.26445e-07	8.49861e-07	-1.08623e-07	7.41238e-07	9.53324e-07	-8.35766e-08	8.69747e-07	9.55939e-07	-1.00247e-07	8.55692e-07	9.81066e-07	-6.55283e-08	9.15538e-07	7.80155e-07	-7.45798e-08	7.05575e-07	1.04381e-07	-6.15345e-08	4.28464e-08	1.16927e-06	-2.61954e-07	9.07315e-07
5.284	1.06302e-06	-1.32918e-07	9.30105e-07	8.51023e-07	-1.08772e-07	7.42251e-07	9.56205e-07	-8.38292e-08	8.72376e-07	9.61193e-07	-1.00798e-07	8.60396e-07	9.85174e-07	-6.65098e-08	9.18664e-07	7.82075e-07	-7.47633e-08	7.07312e-07	1.04512e-07	-6.16116e-08	4.29001e-08	1.17310e-06	-2.62812e-07	9.10289e-07
5.308	1.06720e-06	-1.33440e-07	9.33758e-07	8.52163e-07	-1.08917e-07	7.43246e-07	9.59075e-07	-8.40808e-08	8.74994e-07	9.66449e-07	-1.01349e-07	8.65100e-07	9.89273e-07	-6.74933e-08	9.21779e-07	7.83979e-07	-7.49454e-08	7.09034e-07	1.04640e-07	-6.16873e-08	4.29528e-08	1.17692e-06	-2.63667e-07	9.13251e-07
5.333	1.07136e-06	-1.33961e-07	9.37404e-07	8.53282e-07	-1.09060e-07	7.44222e-07	9.61933e-07	-8.43314e-08	8.77602e-07	9.71706e-07	-1.01900e-07	8.69806e-07	9.93363e-07	-6.84785e-08	9.24884e-07	7.85868e-07	-7.51259e-08	7.10742e-07	1.04766e-07	-6.17618e-08	4.30047e-08	1.18072e-06	-2.64519e-07	9.16200e-07
5.358	1.07552e-06	-1.34481e-07	9.41042e-07	8.54380e-07	-1.09201e-07	7.45179e-07	9.64780e-07	-8.45810e-08	8.80199e-07	9.76964e-07	-1.02452e-07	8.74512e-07	9.97444e-07	-6.94657e-08	9.27978e-07	7.87741e-07	-7.53050e-08	7.12436e-07	1.04891e-07	-6.18350e-08	4.30556e-08	1.18450e-06	-2.65367e-07	9.19137e-07
5.382	1.07967e-06	-1.34999e-07	9.44673e-07	8.55455e-07	-1.09338e-07	7.46117e-07	9.67614e-07	-8.48294e-08	8.82785e-07	9.82223e-07	-1.03003e-07	8.79220e-07	1.00152e-06	-7.04545e-08	9.31062e-07	7.89599e-07	-7.54826e-08	7.14116e-07	1.05013e-07	-6.19069e-08	4.31057e-08	1.18827e-06	-2.66211e-07	9.22062e-07
5.407	1.08381e-06	-1.35517e-07	9.48297e-07	8.56510e-07	-1.09473e-07	7.47037e-07	9.70437e-07	-8.50769e-08	8.85360e-07	9.87483e-07	-1.03555e-07	8.83928e-07	1.00558e-06	-7.14451e-08	9.34134e-07	7.91441e-07	-7.56587e-08	7.15782e-07	1.05132e-07	-6.19776e-08	4.31549e-08	1.19203e-06	-2.67052e-07	9.24974e-07
5.431	1.08795e-06	-1.36034e-07	9.51914e-07	8.57543e-07	-1.09605e-07	7.47938e-07	9.73247e-07	-8.53233e-08	8.87924e-07	9.92743e-07	-1.04106e-07	8.88637e-07	1.00963e-06	-7.24374e-08	9.37195e-07	7.93267e-07	-7.58332e-08	7.17434e-07	1.05250e-07	-6.20469e-08	4.32032e-08	1.19576e-06	-2.67889e-07	9.27874e-07
5.456	1.09207e-06	-1.36550e-07	9.55522e-07	8.58554e-07	-1.09734e-07	7.48820e-07	9.76046e-07	-8.55686e-08	8.90477e-07	9.98004e-07	-1.04658e-07	8.93346e-07	1.01368e-06	-7.34312e-08	9.40245e-07	7.95077e-07	-7.60063e-08	7.19071e-07	1.05366e-07	-6.21150e-08	4.32506e-08	1.19948e-06	-2.68723e-07	9.30762e-07
5.480	1.09619e-06	-1.37064e-07	9.59123e-07	8.59543e-07	-1.09861e-07	7.49683e-07	9.78832e-07	-8.58129e-08	8.93020e-07	1.00326e-06	-1.05210e-07	8.98055e-07	1.01771e-06	-7.44267e-08	9.43285e-07	7.96872e-07	-7.61778e-08	7.20694e-07	1.05479e-07	-6.21818e-08	4.32971e-08	1.20319e-06	-2.69553e-07	9.33637e-07
5.505	1.10029e-06	-1.37578e-07	9.62717e-07	8.60511e-07	-1.09984e-07	7.50527e-07	9.81607e-07	-8.60562e-08	8.95551e-07	1.00853e-06	-1.05761e-07	9.02765e-07	1.02174e-06	-7.54237e-08	9.46313e-07	7.98650e-07	-7.63479e-08	7.22302e-07	1.05590e-07	-6.22473e-08	4.33427e-08	1.20688e-06	-2.70379e-07	9.36499e-07
5.530	1.10439e-06	-1.38090e-07	9.66302e-07	8.61458e-07	-1.10105e-07	7.51352e-07	9.84369e-07	-8.62983e-08	8.98071e-07	1.01379e-06	-1.06313e-07	9.07474e-07	1.02575e-06	-7.64221e-08	9.49329e-07	8.00413e-07	-7.65164e-08	7.23897e-07	1.05699e-07	-6.23115e-08	4.33874e-08	1.21055e-06	-2.71202e-07	9.39348e-07
5.554	1.10848e-06	-1.38602e-07	9.69879e-07	8.62382e-07	-1.10223e-07	7.52159e-07	9.87119e-07	-8.65394e-08	9.00580e-07	1.01905e-06	-1.06865e-07	9.12183e-07	1.02976e-06	-7.74220e-08	9.52335e-07	8.02160e-07	-7.66833e-08	7.25476e-07	1.05806e-07	-6.23745e-08	4.34313e-08	1.21421e-06	-2.72021e-07	9.42185e-07
5.579	1.11256e-06	-1.39112e-07	9.73449e-07	8.63285e-07	-1.10339e-07	7.52946e-07	9.89857e-07	-8.67794e-08	9.03078e-07	1.02431e-06	-1.07416e-07	9.16892e-07	1.03375e-06	-7.84232e-08	9.55329e-07	8.03890e-07	-7.68488e-08	7.27041e-07	1.05910e-07	-6.24362e-08	4.34742e-08	1.21785e-06	-2.72836e-07	9.45009e-07
5.603	1.11663e-06	-1.39621e-07	9.77010e-07	8.64166e-07	-1.10452e-07	7.53715e-07	9.92583e-07	-8.70184e-08	9.05564e-07	1.02957e-06	-1.07968e-07	9.21601e-07	1.03774e-06	-7.94258e-08	9.58312e-07	8.05604e-07	-7.70126e-08	7.28592e-07	1.06013e-07	-6.24966e-08	4.35163e-08	1.22147e-06	-2.73648e-07	9.47820e-07
5.628	1.12069e-06	-1.40128e-07	9.80563e-07	8.65026e-07	-1.10561e-07	7.54465e-07	9.95296e-07	-8.72563e-08	9.08039e-07	1.03483e-06	-1.08520e-07	9.26309e-07	1.04171e-06	-8.04296e-08	9.61283e-07	8.07303e-07	-7.71750e-08	7.30128e-07	1.06113e-07	-6.25557e-08	4.35575e-08	1.22507e-06	-2.74456e-07	9.50617e-07
5.652	1.12474e-06	-1.40635e-07	9.84107e-07	8.65864e-07	-1.10668e-07	7.55195e-07	9.97997e-07	-8.74930e-08	9.10504e-07	1.04009e-06	-1.09071e-07	9.31016e-07	1.04568e-06	-8.14347e-08	9.64242e-07	8.08985e-07	-7.73358e-08	7.31649e-07	1.06211e-07	-6.26135e-08	4.35977e-08	1.22866e-06	-2.75259e-07	9.53402e-07
5.677	1.12878e-06	-1.41140e-07	9.87643e-07	8.66679e-07	-1.10773e-07	7.55907e-07	1.00068e-06	-8.77287e-08	9.12956e-07	1.04534e-06	-1.09622e-07	9.35722e-07	1.04963e-06	-8.24409e-08	9.67191e-07	8.10650e-07	-7.74950e-08	7.33155e-07	1.06307e-07	-6.26701e-08	4.36371e-08	1.23223e-06	-2.76060e-07	9.56173e-07
5.702	1.13282e-06	-1.41644e-07	9.91171e-07	8.67473e-07	-1.10874e-07	7.56599e-07	1.00336e-06	-8.79633e-08	9.15398e-07	1.05060e-06	-1.10174e-07	9.40428e-07	1.05358e-06	-8.34483e-08	9.70127e-07	8.12300e-07	-7.76527e-08	7.34647e-07	1.06401e-07	-6.27254e-08	4.36756e-08	1.23579e-06	-2.76856e-07	9.58932e-07
5.726	1.13684e-06	-1.42147e-07	9.94690e-07	8.68246e-07	-1.10973e-07	7.57273e-07	1.00602e-06	-8.81968e-08	9.17827e-07	1.05586e-06	-1.10725e-07	9.45132e-07	1.05751e-06	-8.44567e-08	9.73052e-07	8.13933e-07	-7.78088e-08	7.36124e-07	1.06493e-07	-6.27794e-08	4.37133e-08	1.23933e-06	-2.77648e-07	9.61677e-07
5.751	1.14085e-06	-1.42649e-07	9.98200e-07	8.68996e-07	-1.11069e-07	7.57927e-07	1.00868e-06	-8.84292e-08	9.20246e-07	1.06111e-06	-1.11276e-07	9.49835e-07	1.06143e-06	-8.54662e-08	9.75965e-07	8.15549e-07	-7.79633e-08	7.37586e-07	1.06582e-07	-6.28322e-08	4.37500e-08	1.24285e-06	-2.78437e-07	9.64408e-07
5.775	1.14485e-06	-1.43149e-07	1.00170e-06	8.69724e-07	-1.11162e-07	7.58563e-07	1.01131e-06	-8.86605e-08	9.22653e-07	1.06636e-06	-1.11827e-07	9.54536e-07	1.06534e-06	-8.64767e-08	9.78866e-07	8.17149e-07	-7.81163e-08	7.39033e-07	1.06670e-07	-6.28837e-08	4.37858e-08	1.24635e-06	-2.79222e-07	9.67126e-07
5.800	1.14884e-06	-1.43648e-07	1.00519e-06	8.70431e-07	-1.11252e-07	7.59179e-07	1.01394e-06	-8.88907e-08	9.25048e-07	1.07161e-06	-1.12377e-07	9.59236e-07	1.06924e-06	-8.74881e-08	9.81755e-07	8.18733e-07	-7.82677e-08	7.40465e-07	1.06755e-07	-6.29339e-08	4.38208e-08	1.24983e-06	-2.80003e-07	9.69831e-07
5.825	1.15282e-06	-1.44146e-07	1.00868e-06	8.71116e-07	-1.11340e-07	7.59776e-07	1.01655e-06	-8.91197e-08	9.27432e-07	1.07686e-06	-1.12928e-07	9.63934e-07	1.07313e-06	-8.85004e-08	9.84632e-07	8.20300e-07	-7.84174e-08	7.41882e-07	1.06838e-07	-6.29828e-08	4.38549e-08	1.25330e-06	-2.80780e-07	9.72521e-07
5.849	1.15680e-06	-1.44643e-07	1.01215e-06	8.71778e-07	-1.11424e-07	7.60354e-07	1.01915e-06	-8.93477e-08	9.29804e-07	1.08211e-06	-1.13478e-07	9.68630e-07	1.07701e-06	-8.95135e-08	9.87497e-07	8.21850e-07	-7.85656e-08	7.43284e-07	1.06919e-07	-6.30305e-08	4.38881e-08	1.25675e-06	-2.81552e-07	9.75199e-07
5.874	1.16076e-06	-1.45138e-07	1.01562e-06	8.72419e-07	-1.11506e-07	7.60913e-07	1.02174e-06	-8.95745e-08	9.32165e-07	1.08735e-06	-1.14028e-07	9.73324e-07	1.08088e-06	-9.05274e-08	9.90351e-07	8.23383e-07	-7.87122e-08	7.44671e-07	1.06997e-07	-6.30769e-08	4.39204e-08	1.26018e-06	-2.82321e-07	9.77862e-07
5.898	1.16471e-06	-1.45632e-07	1.01907e-06	8.73038e-07	-1.11585e-07	7.61452e-07	1.02431e-06	-8.98002e-08	9.34513e-07	1.09259e-06	-1.14577e-07	9.78016e-07	1.08473e-06	-9.15420e-08	9.93192e-07	8.24900e-07	-7.88572e-08	7.46043e-07	1.07074e-07	-6.31220e-08	4.39518e-08	1.26360e-06	-2.83086e-07	9.80512e-07
5.923	1.16864e-06	-1.46124e-07	1.02252e-06	8.73635e-07	-1.11662e-07	7.61973e-07	1.02688e-06	-9.00248e-08	9.36850e-07	1.09783e-06	-1.15127e-07	9.82706e-07	1.08858e-06	-9.25574e-08	9.96020e-07	8.26400e-07	-7.90006e-08	7.47400e-07	1.07148e-07	-6.31659e-08	4.39823e-08	1.26700e-06	-2.83847e-07	9.83148e-07
5.947	1.17257e-06	-1.46615e-07	1.02596e-06	8.74209e-07	-1.11735e-07	7.62474e-07	1.02942e-06	-9.02482e-08	9.39176e-07	1.10307e-06	-1.15676e-07	9.87393e-07	1.09241e-06	-9.35734e-08	9.98837e-07	8.27883e-07	-7.91424e-08	7.48741e-07	1.07220e-07	-6.32084e-08	4.40120e-08	1.27037e-06	-2.84604e-07	9.85770e-07
5.972	1.17649e-06	-1.47105e-07	1.02939e-06	8.74762e-07	-1.11806e-07	7.62956e-07	1.03196e-06	-9.04705e-08	9.41489e-07	1.10830e-06	-1.16225e-07	9.92077e-07	1.09623e-06	-9.45899e-08	1.00164e-06	8.29350e-07	-7.92826e-08	7.50067e-07	1.07291e-07	-6.32498e-08	4.40407e-08	1.27373e-06	-2.85357e-07	9.88377e-07
5.997	1.18040e-06	-1.47594e-07	1.03280e-06	8.75293e-07	-1.11874e-07	7.63419e-07	1.03448e-06	-9.06917e-08	9.43791e-07	1.11353e-06	-1.16773e-07	9.96759e-07	1.10004e-06	-9.56070e-08	1.00443e-06	8.30799e-07	-7.94212e-08	7.51378e-07	1.07358e-07	-6.32898e-08	4.40686e-08	1.27708e-06	-2.86106e-07	9.90971e-07
6.021	1.18429e-06	-1.48081e-07	1.03621e-06	8.75801e-07	-1.11939e-07	7.63863e-07	1.03699e-06	-9.09117e-08	9.46081e-07	1.11876e-06	-1.17321e-07	1.00144e-06	1.10384e-06	-9.66246e-08	1.00721e-06	8.32232e-07	-7.95581e-08	7.52674e-07	1.07424e-07	-6.33286e-08	4.40956e-08	1.28040e-06	-2.86851e-07	9.93551e-07
6.046	1.18818e-06	-1.48567e-07	1.03961e-06	8.76288e-07	-1.12001e-07	7.64287e-07	1.03949e-06	-9.11306e-08	9.48358e-07	1.12398e-06	-1.17869e-07	1.00611e-06	1.10762e-06	-9.76427e-08	1.00998e-06	8.33647e-07	-7.96934e-08	7.53954e-07	1.07488e-07	-6.33661e-08	4.41218e-08	1.28371e-06	-2.87592e-07	9.96116e-07
6.070	1.19205e-06	-1.49051e-07	1.04300e-06	8.76752e-07	-1.12060e-07	7.64692e-07	1.04197e-06	-9.13483e-08	9.50624e-07	1.12920e-06	-1.18416e-07	1.01079e-06	1.11140e-06	-9.86611e-08	1.01273e-06	8.35045e-07	-7.98271e-08	7.55218e-07	1.07549e-07	-6.34024e-08	4.41470e-08	1.28700e-06	-2.88328e-07	9.98667e-07
6.095	1.19591e-06	-1.49534e-07	1.04638e-06	8.77194e-07	-1.12117e-07	7.65078e-07	1.04444e-06	-9.15649e-08	9.52878e-07	1.13442e-06	-1.18963e-07	1.01546e-06	1.11516e-06	-9.96799e-08	1.01548e-06	8.36427e-07	-7.99591e-08	7.56467e-07	1.07609e-07	-6.34374e-08	4.41714e-08	1.29026e-06	-2.89061e-07	1.00120e-06
6.119	1.19976e-06	-1.50015e-07	1.04975e-06	8.77615e-07	-1.12170e-07	7.65444e-07	1.04690e-06	-9.17803e-08	9.55120e-07	1.13963e-06	-1.19510e-07	1.02012e-06	1.11890e-06	-1.00699e-07	1.01821e-06	8.37791e-07	-8.00895e-08	7.57701e-07	1.07666e-07	-6.34711e-08	4.41948e-08	1.29352e-06	-2.89789e-07	1.00373e-06
6.144	1.20360e-06	-1.50495e-07	1.05310e-06	8.78013e-07	-1.12221e-07	7.65791e-07	1.04934e-06	-9.19946e-08	9.57349e-07	1.14484e-06	-1.20056e-07	1.02478e-06	1.12264e-06	-1.01718e-07	1.02092e-06	8.39138e-07	-8.02183e-08	7.58919e-07	1.07721e-07	-6.35035e-08	4.42174e-08	1.29675e-06	-2.90513e-07	1.00623e-06
6.169	1.20743e-06	-1.50973e-07	1.05645e-06	8.78388e-07	-1.12269e-07	7.66119e-07	1.05177e-06	-9.22077e-08	9.59567e-07	1.15004e-06	-1.20602e-07	1.02944e-06	1.12636e-06	-1.02738e-07	1.02363e-06	8.40467e-07	-8.03454e-08	7.60122e-07	1.07774e-07	-6.35347e-08	4.42392e-08	1.29996e-06	-2.91233e-07	1.00873e-06
6.193	1.21124e-06	-1.51450e-07	1.05979e-06	8.78742e-07	-1.12314e-07	7.66428e-07	1.05419e-06	-9.24196e-08	9.61772e-07	1.15524e-06	-1.21147e-07	1.03410e-06	1.13007e-06	-1.03758e-07	1.02632e-06	8.41779e-07	-8.04708e-08	7.61309e-07	1.07825e-07	-6.35647e-08	4.42600e-08	1.30316e-06	-2.91948e-07	1.01121e-06
6.218	1.21504e-06	-1.51926e-07	1.06312e-06	8.79074e-07	-1.12357e-07	7.66717e-07	1.05660e-06	-9.26303e-08	9.63965e-07	1.16044e-06	-1.21692e-07	1.03875e-06	1.13377e-06	-1.04778e-07	1.02899e-06	8.43074e-07	-8.05946e-08	7.62480e-07	1.07873e-07	-6.35933e-08	4.42800e-08	1.30633e-06	-2.92660e-07	1.01367e-06
6.242	1.21883e-06	-1.52400e-07	1.06643e-06	8.79383e-07	-1.12396e-07	7.66987e-07	1.05899e-06	-9.28399e-08	9.66146e-07	1.16563e-06	-1.22236e-07	1.04339e-06	1.13746e-06	-1.05797e-07	1.03166e-06	8.44352e-07	-8.07168e-08	7.63635e-07	1.07920e-07	-6.36207e-08	4.42991e-08	1.30949e-06	-2.93367e-07	1.01612e-06
6.267	1.22261e-06	-1.52872e-07	1.06974e-06	8.79670e-07	-1.12433e-07	7.67237e-07	1.06136e-06	-9.30483e-08	9.68315e-07	1.17081e-06	-1.22780e-07	1.04803e-06	1.14113e-06	-1.06817e-07	1.03431e-06	8.45612e-07	-8.08372e-08	7.64775e-07	1.07964e-07	-6.36469e-08	4.43173e-08	1.31262e-06	-2.94070e-07	1.01855e-06
6.291	1.22638e-06	-1.53343e-07	1.07303e-06	8.79935e-07	-1.12467e-07	7.67468e-07	1.06373e-06	-9.32555e-08	9.70471e-07	1.17599e-06	-1.23323e-07	1.05267e-06	1.14479e-06	-1.07837e-07	1.03695e-06	8.46855e-07	-8.09560e-08	7.65899e-07	1.08006e-07	-6.36718e-08	4.43346e-08	1.31574e-06	-2.94769e-07	1.02097e-06
6.316	1.23013e-06	-1.53812e-07	1.07632e-06	8.80177e-07	-1.12498e-07	7.67680e-07	1.06608e-06	-9.34615e-08	9.72615e-07	1.18117e-06	-1.23866e-07	1.05730e-06	1.14843e-06	-1.08857e-07	1.03958e-06	8.48080e-07	-8.10732e-08	7.67007e-07	1.08046e-07	-6.36954e-08	4.43511e-08	1.31884e-06	-2.95463e-07	1.02338e-06
6.341	1.23387e-06	-1.54280e-07	1.07959e-06	8.80398e-07	-1.12526e-07	7.67872e-07	1.06841e-06	-9.36664e-08	9.74747e-07	1.18634e-06	-1.24408e-07	1.06193e-06	1.15207e-06	-1.09877e-07	1.04219e-06	8.49288e-07	-8.11886e-08	7.68099e-07	1.08084e-07	-6.37178e-08	4.43666e-08	1.32192e-06	-2.96153e-07	1.02577e-06
6.365	1.23760e-06	-1.54746e-07	1.08285e-06	8.80596e-07	-1.12551e-07	7.68045e-07	1.07074e-06	-9.38700e-08	9.76866e-07	1.19150e-06	-1.24949e-07	1.06655e-06	1.15569e-06	-1.10896e-07	1.04479e-06	8.50478e-07	-8.13024e-08	7.69176e-07	1.08120e-07	-6.37389e-08	4.43813e-08	1.32498e-06	-2.96838e-07	1.02814e-06
6.390	1.24132e-06	-1.55211e-07	1.08610e-06	8.80772e-07	-1.12574e-07	7.68198e-07	1.07305e-06	-9.40725e-08	9.78973e-07	1.19666e-06	-1.25490e-07	1.07117e-06	1.15929e-06	-1.11915e-07	1.04738e-06	8.51651e-07	-8.14145e-08	7.70236e-07	1.08154e-07	-6.37588e-08	4.43952e-08	1.32802e-06	-2.97520e-07	1.03050e-06
6.414	1.24502e-06	-1.55674e-07	1.08934e-06	8.80926e-07	-1.12594e-07	7.68332e-07	1.07534e-06	-9.42737e-08	9.81067e-07	1.20181e-06	-1.26031e-07	1.07578e-06	1.16288e-06	-1.12934e-07	1.04995e-06	8.52806e-07	-8.15249e-08	7.71281e-07	1.08185e-07	-6.37774e-08	4.44081e-08	1.33105e-06	-2.98197e-07	1.03285e-06
6.439	1.24871e-06	-1.56135e-07	1.09257e-06	8.81057e-07	-1.12610e-07	7.68447e-07	1.07762e-06	-9.44738e-08	9.83149e-07	1.20696e-06	-1.26570e-07	1.08039e-06	1.16646e-06	-1.13953e-07	1.05251e-06	8.53943e-07	-8.16336e-08	7.72309e-07	1.08215e-07	-6.37947e-08	4.44202e-08	1.33405e-06	-2.98869e-07	1.03518e-06
6.463	1.25239e-06	-1.56595e-07	1.09579e-06	8.81166e-07	-1.12624e-07	7.68542e-07	1.07989e-06	-9.46726e-08	9.85218e-07	1.21210e-06	-1.27109e-07	1.08499e-06	1.17003e-06	-1.14971e-07	1.05506e-06	8.55062e-07	-8.17406e-08	7.73322e-07	1.08242e-07	-6.38108e-08	4.44314e-08	1.33703e-06	-2.99537e-07	1.03749e-06
6.488	1.25605e-06	-1.57053e-07	1.09900e-06	8.81253e-07	-1.12635e-07	7.68617e-07	1.08215e-06	-9.48702e-08	9.87275e-07	1.21723e-06	-1.27648e-07	1.08958e-06	1.17358e-06	-1.15989e-07	1.05759e-06	8.56164e-07	-8.18459e-08	7.74318e-07	1.08267e-07	-6.38257e-08	4.44417e-08	1.33999e-06	-3.00201e-07	1.03979e-06
6.513	1.25970e-06	-1.57509e-07	1.10219e-06	8.81317e-07	-1.12644e-07	7.68673e-07	1.08439e-06	-9.50666e-08	9.89319e-07	1.22236e-06	-1.28185e-07	1.09417e-06	1.17712e-06	-1.17007e-07	1.06011e-06	8.57248e-07	-8.19495e-08	7.75298e-07	1.08290e-07	-6.38392e-08	4.44512e-08	1.34293e-06	-3.00860e-07	1.04207e-06
6.537	1.26334e-06	-1.57964e-07	1.10537e-06	8.81359e-07	-1.12649e-07	7.68710e-07	1.08661e-06	-9.52618e-08	9.91350e-07	1.22748e-06	-1.28722e-07	1.09875e-06	1.18064e-06	-1.18024e-07	1.06262e-06	8.58314e-07	-8.20514e-08	7.76262e-07	1.08311e-07	-6.38516e-08	4.44598e-08	1.34586e-06	-3.01515e-07	1.04434e-06
6.562	1.26696e-06	-1.58417e-07	1.10854e-06	8.81379e-07	-1.12652e-07	7.68727e-07	1.08882e-06	-9.54558e-08	9.93369e-07	1.23259e-06	-1.29258e-07	1.10333e-06	1.18415e-06	-1.19040e-07	1.06511e-06	8.59362e-07	-8.21516e-08	7.77210e-07	1.08330e-07	-6.38627e-08	4.44675e-08	1.34876e-06	-3.02165e-07	1.04659e-06
6.586	1.27057e-06	-1.58869e-07	1.11170e-06	8.81376e-07	-1.12651e-07	7.68725e-07	1.09102e-06	-9.56486e-08	9.95375e-07	1.23770e-06	-1.29794e-07	1.10790e-06	1.18764e-06	-1.20056e-07	1.06759e-06	8.60392e-07	-8.22501e-08	7.78142e-07	1.08347e-07	-6.38725e-08	4.44744e-08	1.35164e-06	-3.02811e-07	1.04883e-06
6.611	1.27417e-06	-1.59318e-07	1.11485e-06	8.81352e-07	-1.12648e-07	7.68704e-07	1.09321e-06	-9.58401e-08	9.97368e-07	1.24279e-06	-1.30328e-07	1.11247e-06	1.19112e-06	-1.21071e-07	1.07005e-06	8.61404e-07	-8.23469e-08	7.79057e-07	1.08361e-07	-6.38811e-08	4.44803e-08	1.35451e-06	-3.03452e-07	1.05105e-06
6.636	1.27775e-06	-1.59766e-07	1.11798e-06	8.81304e-07	-1.12642e-07	7.68662e-07	1.09538e-06	-9.60304e-08	9.99349e-07	1.24788e-06	-1.30862e-07	1.11702e-06	1.19459e-06	-1.22085e-07	1.07250e-06	8.62398e-07	-8.24419e-08	7.79956e-07	1.08374e-07	-6.38884e-08	4.44854e-08	1.35735e-06	-3.04089e-07	1.05326e-06
6.660	1.28132e-06	-1.60213e-07	1.12110e-06	8.81235e-07	-1.12633e-07	7.68602e-07	1.09754e-06	-9.62195e-08	1.00132e-06	1.25297e-06	-1.31395e-07	1.12157e-06	1.19804e-06	-1.23099e-07	1.07494e-06	8.63375e-07	-8.25352e-08	7.80839e-07	1.08384e-07	-6.38945e-08	4.44897e-08	1.36017e-06	-3.04722e-07	1.05545e-06
6.685	1.28487e-06	-1.60657e-07	1.12421e-06	8.81143e-07	-1.12621e-07	7.68522e-07	1.09968e-06	-9.64073e-08	1.00327e-06	1.25804e-06	-1.31928e-07	1.12612e-06	1.20148e-06	-1.24112e-07	1.07737e-06	8.64333e-07	-8.26268e-08	7.81706e-07	1.08392e-07	-6.38993e-08	4.44930e-08	1.36297e-06	-3.05349e-07	1.05762e-06
6.709	1.28841e-06	-1.61100e-07	1.12731e-06	8.81029e-07	-1.12607e-07	7.68422e-07	1.10181e-06	-9.65939e-08	1.00521e-06	1.26311e-06	-1.32459e-07	1.13065e-06	1.20490e-06	-1.25124e-07	1.07978e-06	8.65273e-07	-8.27167e-08	7.82556e-07	1.08398e-07	-6.39029e-08	4.44955e-08	1.36575e-06	-3.05972e-07	1.05978e-06
6.734	1.29194e-06	-1.61541e-07	1.13040e-06	8.80892e-07	-1.12589e-07	7.68303e-07	1.10392e-06	-9.67793e-08	1.00714e-06	1.26817e-06	-1.32990e-07	1.13518e-06	1.20831e-06	-1.26135e-07	1.08217e-06	8.66195e-07	-8.28048e-08	7.83390e-07	1.08402e-07	-6.39053e-08	4.44972e-08	1.36851e-06	-3.06591e-07	1.06192e-06
6.758	1.29545e-06	-1.61980e-07	1.13347e-06	8.80733e-07	-1.12569e-07	7.68164e-07	1.10602e-06	-9.69634e-08	1.00906e-06	1.27322e-06	-1.33519e-07	1.13970e-06	1.21170e-06	-1.27145e-07	1.08455e-06	8.67099e-07	-8.28912e-08	7.84207e-07	1.08404e-07	-6.39064e-08	4.44979e-08	1.37125e-06	-3.07205e-07	1.06405e-06
6.783	1.29895e-06	-1.62417e-07	1.13653e-06	8.80552e-07	-1.12546e-07	7.68006e-07	1.10811e-06	-9.71463e-08	1.01096e-06	1.27826e-06	-1.34048e-07	1.14422e-06	1.21508e-06	-1.28155e-07	1.08692e-06	8.67984e-07	-8.29759e-08	7.85008e-07	1.08404e-07	-6.39062e-08	4.44978e-08	1.37397e-06	-3.07814e-07	1.06616e-06
6.808	1.30243e-06	-1.62853e-07	1.13958e-06	8.80348e-07	-1.12520e-07	7.67829e-07	1.11018e-06	-9.73279e-08	1.01285e-06	1.28330e-06	-1.34576e-07	1.14872e-06	1.21844e-06	-1.29163e-07	1.08928e-06	8.68851e-07	-8.30588e-08	7.85793e-07	1.08402e-07	-6.39049e-08	4.44969e-08	1.37667e-06	-3.08419e-07	1.06825e-06
6.832	1.30590e-06	-1.63286e-07	1.14261e-06	8.80122e-07	-1.12491e-07	7.67631e-07	1.11224e-06	-9.75082e-08	1.01473e-06	1.28832e-06	-1.35103e-07	1.15322e-06	1.22179e-06	-1.30170e-07	1.09162e-06	8.69701e-07	-8.31400e-08	7.86561e-07	1.08397e-07	-6.39022e-08	4.44951e-08	1.37935e-06	-3.09019e-07	1.07033e-06
6.857	1.30935e-06	-1.63718e-07	1.14563e-06	8.79874e-07	-1.12459e-07	7.67415e-07	1.11428e-06	-9.76873e-08	1.01659e-06	1.29334e-06	-1.35629e-07	1.15771e-06	1.22512e-06	-1.31176e-07	1.09394e-06	8.70531e-07	-8.32194e-08	7.87312e-07	1.08391e-07	-6.38984e-08	4.44924e-08	1.38201e-06	-3.09614e-07	1.07239e-06
6.881	1.31279e-06	-1.64148e-07	1.14864e-06	8.79603e-07	-1.12425e-07	7.67179e-07	1.11631e-06	-9.78652e-08	1.01844e-06	1.29835e-06	-1.36154e-07	1.16219e-06	1.22844e-06	-1.32181e-07	1.09625e-06	8.71344e-07	-8.32971e-08	7.88047e-07	1.08382e-07	-6.38933e-08	4.44888e-08	1.38464e-06	-3.10205e-07	1.07444e-06
6.906	1.31622e-06	-1.64576e-07	1.15164e-06	8.79310e-07	-1.12387e-07	7.66923e-07	1.11832e-06	-9.80418e-08	1.02028e-06	1.30335e-06	-1.36678e-07	1.16667e-06	1.23174e-06	-1.33185e-07	1.09855e-06	8.72138e-07	-8.33730e-08	7.88765e-07	1.08371e-07	-6.38869e-08	4.44844e-08	1.38726e-06	-3.10791e-07	1.07647e-06
6.930	1.31962e-06	-1.65002e-07	1.15462e-06	8.78995e-07	-1.12347e-07	7.66648e-07	1.12032e-06	-9.82171e-08	1.02210e-06	1.30833e-06	-1.37201e-07	1.17113e-06	1.23502e-06	-1.34188e-07	1.10083e-06	8.72914e-07	-8.34472e-08	7.89467e-07	1.08358e-07	-6.38793e-08	4.44791e-08	1.38986e-06	-3.11372e-07	1.07848e-06
6.955	1.32302e-06	-1.65427e-07	1.15759e-06	8.78657e-07	-1.12304e-07	7.66353e-07	1.12231e-06	-9.83911e-08	1.02392e-06	1.31331e-06	-1.37723e-07	1.17559e-06	1.23829e-06	-1.35189e-07	1.10310e-06	8.73671e-07	-8.35196e-08	7.90152e-07	1.08343e-07	-6.38705e-08	4.44730e-08	1.39243e-06	-3.11949e-07	1.08048e-06
6.980	1.32640e-06	-1.65849e-07	1.16055e-06	8.78297e-07	-1.12258e-07	7.66039e-07	1.12428e-06	-9.85639e-08	1.02571e-06	1.31828e-06	-1.38244e-07	1.18004e-06	1.24155e-06	-1.36189e-07	1.10536e-06	8.74410e-07	-8.35902e-08	7.90820e-07	1.08326e-07	-6.38604e-08	4.44659e-08	1.39498e-06	-3.12520e-07	1.08246e-06
7.004	1.32976e-06	-1.66270e-07	1.16349e-06	8.77914e-07	-1.12209e-07	7.65706e-07	1.12623e-06	-9.87354e-08	1.02750e-06	1.32324e-06	-1.38764e-07	1.18447e-06	1.24478e-06	-1.37187e-07	1.10760e-06	8.75131e-07	-8.36591e-08	7.91472e-07	1.08307e-07	-6.38491e-08	4.44581e-08	1.39751e-06	-3.13087e-07	1.08442e-06
7.029	1.33311e-06	-1.66688e-07	1.16642e-06	8.77509e-07	-1.12157e-07	7.65352e-07	1.12818e-06	-9.89057e-08	1.02927e-06	1.32819e-06	-1.39283e-07	1.18890e-06	1.24801e-06	-1.38184e-07	1.10982e-06	8.75833e-07	-8.37262e-08	7.92106e-07	1.08286e-07	-6.38366e-08	4.44494e-08	1.40002e-06	-3.13650e-07	1.08637e-06
7.053	1.33644e-06	-1.67105e-07	1.16933e-06	8.77082e-07	-1.12102e-07	7.64980e-07	1.13010e-06	-9.90746e-08	1.03103e-06	1.33313e-06	-1.39801e-07	1.19332e-06	1.25121e-06	-1.39180e-07	1.11203e-06	8.76516e-07	-8.37915e-08	7.92725e-07	1.08263e-07	-6.38228e-08	4.44398e-08	1.40251e-06	-3.14207e-07	1.08830e-06
7.078	1.33975e-06	-1.67519e-07	1.17223e-06	8.76633e-07	-1.12045e-07	7.64588e-07	1.13202e-06	-9.92423e-08	1.03277e-06	1.33805e-06	-1.40318e-07	1.19774e-06	1.25440e-06	-1.40174e-07	1.11423e-06	8.77181e-07	-8.38551e-08	7.93326e-07	1.08237e-07	-6.38078e-08	4.44293e-08	1.40498e-06	-3.14760e-07	1.09022e-06
7.102	1.34305e-06	-1.67932e-07	1.17512e-06	8.76161e-07	-1.11985e-07	7.64176e-07	1.13391e-06	-9.94087e-08	1.03450e-06	1.34297e-06	-1.40834e-07	1.20214e-06	1.25758e-06	-1.41167e-07	1.11641e-06	8.77827e-07	-8.39169e-08	7.93910e-07	1.08210e-07	-6.37916e-08	4.44180e-08	1.40742e-06	-3.15308e-07	1.09212e-06
7.127	1.34634e-06	-1.68343e-07	1.17800e-06	8.75666e-07	-1.11921e-07	7.63745e-07	1.13580e-06	-9.95738e-08	1.03622e-06	1.34788e-06	-1.41348e-07	1.20653e-06	1.26074e-06	-1.42157e-07	1.11858e-06	8.78455e-07	-8.39769e-08	7.94478e-07	1.08180e-07	-6.37741e-08	4.44059e-08	1.40985e-06	-3.15851e-07	1.09400e-06
7.152	1.34961e-06	-1.68751e-07	1.18086e-06	8.75150e-07	-1.11855e-07	7.63294e-07	1.13767e-06	-9.97376e-08	1.03793e-06	1.35277e-06	-1.41861e-07	1.21091e-06	1.26388e-06	-1.43147e-07	1.12073e-06	8.79064e-07	-8.40351e-08	7.95029e-07	1.08148e-07	-6.37554e-08	4.43928e-08	1.41225e-06	-3.16389e-07	1.09586e-06
7.176	1.35286e-06	-1.69158e-07	1.18370e-06	8.74611e-07	-1.11786e-07	7.62824e-07	1.13952e-06	-9.99001e-08	1.03962e-06	1.35765e-06	-1.42374e-07	1.21528e-06	1.26700e-06	-1.44134e-07	1.12287e-06	8.79655e-07	-8.40916e-08	7.95563e-07	1.08114e-07	-6.37355e-08	4.43790e-08	1.41463e-06	-3.16922e-07	1.09771e-06
7.201	1.35610e-06	-1.69563e-07	1.18653e-06	8.74050e-07	-1.11715e-07	7.62335e-07	1.14136e-06	-1.00061e-07	1.04130e-06	1.36253e-06	-1.42884e-07	1.21964e-06	1.27011e-06	-1.45120e-07	1.12499e-06	8.80227e-07	-8.41462e-08	7.96080e-07	1.08079e-07	-6.37143e-08	4.43642e-08	1.41699e-06	-3.17451e-07	1.09954e-06
7.225	1.35932e-06	-1.69965e-07	1.18935e-06	8.73466e-07	-1.11640e-07	7.61826e-07	1.14318e-06	-1.00221e-07	1.04296e-06	1.36739e-06	-1.43394e-07	1.22399e-06	1.27321e-06	-1.46104e-07	1.12710e-06	8.80780e-07	-8.41991e-08	7.96581e-07	1.08041e-07	-6.36920e-08	4.43486e-08	1.41933e-06	-3.17975e-07	1.10135e-06
7.250	1.36252e-06	-1.70366e-07	1.19215e-06	8.72860e-07	-1.11563e-07	7.61298e-07	1.14499e-06	-1.00380e-07	1.04461e-06	1.37224e-06	-1.43903e-07	1.22833e-06	1.27628e-06	-1.47087e-07	1.12920e-06	8.81314e-07	-8.42502e-08	7.97064e-07	1.08001e-07	-6.36683e-08	4.43322e-08	1.42164e-06	-3.18493e-07	1.10315e-06
7.274	1.36571e-06	-1.70764e-07	1.19494e-06	8.72232e-07	-1.11482e-07	7.60750e-07	1.14679e-06	-1.00537e-07	1.04625e-06	1.37707e-06	-1.44410e-07	1.23266e-06	1.27934e-06	-1.48067e-07	1.13127e-06	8.81830e-07	-8.42995e-08	7.97531e-07	1.07958e-07	-6.36435e-08	4.43149e-08	1.42394e-06	-3.19007e-07	1.10493e-06
7.299	1.36888e-06	-1.71161e-07	1.19772e-06	8.71582e-07	-1.11399e-07	7.60182e-07	1.14857e-06	-1.00693e-07	1.04787e-06	1.38190e-06	-1.44916e-07	1.23698e-06	1.28238e-06	-1.49046e-07	1.13334e-06	8.82327e-07	-8.43470e-08	7.97980e-07	1.07914e-07	-6.36174e-08	4.42968e-08	1.42621e-06	-3.19516e-07	1.10669e-06
7.324	1.37203e-06	-1.71555e-07	1.20047e-06	8.70909e-07	-1.11313e-07	7.59596e-07	1.15033e-06	-1.00848e-07	1.04948e-06	1.38671e-06	-1.45421e-07	1.24129e-06	1.28541e-06	-1.50022e-07	1.13539e-06	8.82805e-07	-8.43927e-08	7.98413e-07	1.07868e-07	-6.35902e-08	4.42778e-08	1.42846e-06	-3.20020e-07	1.10844e-06
7.348	1.37517e-06	-1.71947e-07	1.20322e-06	8.70214e-07	-1.11224e-07	7.58989e-07	1.15208e-06	-1.01001e-07	1.05108e-06	1.39151e-06	-1.45924e-07	1.24559e-06	1.28842e-06	-1.50997e-07	1.13742e-06	8.83265e-07	-8.44367e-08	7.98828e-07	1.07820e-07	-6.35616e-08	4.42579e-08	1.43069e-06	-3.20519e-07	1.11017e-06
7.373	1.37829e-06	-1.72337e-07	1.20595e-06	8.69497e-07	-1.11133e-07	7.58364e-07	1.15382e-06	-1.01154e-07	1.05266e-06	1.39630e-06	-1.46426e-07	1.24987e-06	1.29141e-06	-1.51969e-07	1.13944e-06	8.83705e-07	-8.44788e-08	7.99227e-07	1.07769e-07	-6.35319e-08	4.42372e-08	1.43289e-06	-3.21013e-07	1.11188e-06
7.397	1.38139e-06	-1.72725e-07	1.20866e-06	8.68757e-07	-1.11038e-07	7.57719e-07	1.15554e-06	-1.01304e-07	1.05423e-06	1.40108e-06	-1.46927e-07	1.25415e-06	1.29438e-06	-1.52940e-07	1.14144e-06	8.84127e-07	-8.45191e-08	7.99608e-07	1.07717e-07	-6.35010e-08	4.42157e-08	1.43507e-06	-3.21503e-07	1.11357e-06
7.422	1.38447e-06	-1.73111e-07	1.21136e-06	8.67995e-07	-1.10941e-07	7.57054e-07	1.15724e-06	-1.01454e-07	1.05579e-06	1.40584e-06	-1.47426e-07	1.25841e-06	1.29734e-06	-1.53908e-07	1.14343e-06	8.84530e-07	-8.45576e-08	7.99972e-07	1.07662e-07	-6.34688e-08	4.41932e-08	1.43724e-06	-3.21987e-07	1.11525e-06
7.447	1.38754e-06	-1.73495e-07	1.21405e-06	8.67211e-07	-1.10841e-07	7.56371e-07	1.15893e-06	-1.01602e-07	1.05733e-06	1.41059e-06	-1.47924e-07	1.26266e-06	1.30028e-06	-1.54874e-07	1.14540e-06	8.84914e-07	-8.45943e-08	8.00320e-07	1.07605e-07	-6.34354e-08	4.41700e-08	1.43937e-06	-3.22466e-07	1.11691e-06
7.471	1.39059e-06	-1.73876e-07	1.21672e-06	8.66405e-07	-1.10738e-07	7.55667e-07	1.16061e-06	-1.01749e-07	1.05886e-06	1.41532e-06	-1.48421e-07	1.26690e-06	1.30320e-06	-1.55838e-07	1.14736e-06	8.85279e-07	-8.46292e-08	8.00650e-07	1.07547e-07	-6.34008e-08	4.41459e-08	1.44149e-06	-3.22940e-07	1.11855e-06
7.496	1.39363e-06	-1.74256e-07	1.21937e-06	8.65577e-07	-1.10632e-07	7.54945e-07	1.16227e-06	-1.01894e-07	1.06037e-06	1.42004e-06	-1.48916e-07	1.27113e-06	1.30611e-06	-1.56800e-07	1.14931e-06	8.85625e-07	-8.46623e-08	8.00963e-07	1.07486e-07	-6.33650e-08	4.41209e-08	1.44359e-06	-3.23409e-07	1.12018e-06
7.520	1.39664e-06	-1.74633e-07	1.22201e-06	8.64726e-07	-1.10523e-07	7.54203e-07	1.16391e-06	-1.02039e-07	1.06187e-06	1.42475e-06	-1.49410e-07	1.27534e-06	1.30899e-06	-1.57759e-07	1.15123e-06	8.85953e-07	-8.46936e-08	8.01259e-07	1.07423e-07	-6.33279e-08	4.40952e-08	1.44566e-06	-3.23874e-07	1.12178e-06
7.545	1.39964e-06	-1.75008e-07	1.22463e-06	8.63853e-07	-1.10412e-07	7.53442e-07	1.16554e-06	-1.02181e-07	1.06336e-06	1.42945e-06	-1.49902e-07	1.27955e-06	1.31186e-06	-1.58716e-07	1.15315e-06	8.86261e-07	-8.47231e-08	8.01538e-07	1.07358e-07	-6.32896e-08	4.40685e-08	1.44771e-06	-3.24333e-07	1.12337e-06
7.569	1.40262e-06	-1.75380e-07	1.22724e-06	8.62958e-07	-1.10297e-07	7.52661e-07	1.16716e-06	-1.02323e-07	1.06483e-06	1.43413e-06	-1.50393e-07	1.28374e-06	1.31472e-06	-1.59671e-07	1.15504e-06	8.86551e-07	-8.47508e-08	8.01800e-07	1.07291e-07	-6.32502e-08	4.40410e-08	1.44973e-06	-3.24787e-07	1.12495e-06
7.594	1.40559e-06	-1.75751e-07	1.22983e-06	8.62041e-07	-1.10180e-07	7.51861e-07	1.16875e-06	-1.02463e-07	1.06629e-06	1.43880e-06	-1.50883e-07	1.28791e-06	1.31755e-06	-1.60624e-07	1.15693e-06	8.86821e-07	-8.47766e-08	8.02044e-07	1.07222e-07	-6.32095e-08	4.40127e-08	1.45174e-06	-3.25236e-07	1.12650e-06
7.619	1.40853e-06	-1.76119e-07	1.23241e-06	8.61102e-07	-1.10060e-07	7.51042e-07	1.17034e-06	-1.02602e-07	1.06774e-06	1.44345e-06	-1.51371e-07	1.29208e-06	1.32037e-06	-1.61573e-07	1.15879e-06	8.87073e-07	-8.48007e-08	8.02272e-07	1.07151e-07	-6.31676e-08	4.39835e-08	1.45372e-06	-3.25680e-07	1.12804e-06
7.643	1.41146e-06	-1.76485e-07	1.23497e-06	8.60141e-07	-1.09937e-07	7.50204e-07	1.17191e-06	-1.02740e-07	1.06917e-06	1.44809e-06	-1.51857e-07	1.29623e-06	1.32316e-06	-1.62521e-07	1.16064e-06	8.87305e-07	-8.48229e-08	8.02482e-07	1.07078e-07	-6.31245e-08	4.39535e-08	1.45568e-06	-3.26119e-07	1.12956e-06
7.668	1.41437e-06	-1.76849e-07	1.23752e-06	8.59157e-07	-1.09811e-07	7.49346e-07	1.17346e-06	-1.02876e-07	1.07059e-06	1.45271e-06	-1.52342e-07	1.30037e-06	1.32594e-06	-1.63466e-07	1.16248e-06	8.87519e-07	-8.48433e-08	8.02675e-07	1.07003e-07	-6.30801e-08	4.39226e-08	1.45762e-06	-3.26553e-07	1.13106e-06
7.692	1.41726e-06	-1.77210e-07	1.24005e-06	8.58152e-07	-1.09683e-07	7.48469e-07	1.17500e-06	-1.03011e-07	1.07199e-06	1.45732e-06	-1.52825e-07	1.30449e-06	1.32871e-06	-1.64408e-07	1.16430e-06	8.87713e-07	-8.48619e-08	8.02851e-07	1.06926e-07	-6.30346e-08	4.38909e-08	1.45953e-06	-3.26981e-07	1.13255e-06
7.717	1.42013e-06	-1.77569e-07	1.24256e-06	8.57124e-07	-1.09551e-07	7.47573e-07	1.17652e-06	-1.03144e-07	1.07338e-06	1.46191e-06	-1.53307e-07	1.30861e-06	1.33145e-06	-1.65348e-07	1.16610e-06	8.87889e-07	-8.48787e-08	8.03010e-07	1.06846e-07	-6.29879e-08	4.38584e-08	1.46142e-06	-3.27405e-07	1.13402e-06
7.741	1.42298e-06	-1.77926e-07	1.24506e-06	8.56074e-07	-1.09417e-07	7.46657e-07	1.17803e-06	-1.03276e-07	1.07475e-06	1.46649e-06	-1.53787e-07	1.31270e-06	1.33418e-06	-1.66284e-07	1.16789e-06	8.88045e-07	-8.48936e-08	8.03151e-07	1.06765e-07	-6.29399e-08	4.38250e-08	1.46329e-06	-3.27823e-07	1.13546e-06
7.766	1.42582e-06	-1.78281e-07	1.24754e-06	8.55003e-07	-1.09280e-07	7.45722e-07	1.17952e-06	-1.03407e-07	1.07612e-06	1.47106e-06	-1.54266e-07	1.31679e-06	1.33689e-06	-1.67219e-07	1.16967e-06	8.88182e-07	-8.49068e-08	8.03276e-07	1.06682e-07	-6.28908e-08	4.37908e-08	1.46513e-06	-3.28237e-07	1.13690e-06
7.791	1.42863e-06	-1.78633e-07	1.25000e-06	8.53909e-07	-1.09140e-07	7.44768e-07	1.18100e-06	-1.03537e-07	1.07746e-06	1.47560e-06	-1.54743e-07	1.32086e-06	1.33958e-06	-1.68150e-07	1.17142e-06	8.88301e-07	-8.49181e-08	8.03382e-07	1.06596e-07	-6.28404e-08	4.37557e-08	1.46696e-06	-3.28645e-07	1.13831e-06
7.815	1.43143e-06	-1.78983e-07	1.25245e-06	8.52793e-07	-1.08998e-07	7.43795e-07	1.18246e-06	-1.03665e-07	1.07880e-06	1.48014e-06	-1.55218e-07	1.32492e-06	1.34225e-06	-1.69079e-07	1.17317e-06	8.88400e-07	-8.49276e-08	8.03472e-07	1.06509e-07	-6.27888e-08	4.37198e-08	1.46875e-06	-3.29048e-07	1.13971e-06
7.840	1.43421e-06	-1.79330e-07	1.25488e-06	8.51656e-07	-1.08852e-07	7.42803e-07	1.18391e-06	-1.03792e-07	1.08012e-06	1.48465e-06	-1.55691e-07	1.32896e-06	1.34490e-06	-1.70005e-07	1.17489e-06	8.88480e-07	-8.49352e-08	8.03545e-07	1.06419e-07	-6.27361e-08	4.36831e-08	1.47053e-06	-3.29446e-07	1.14108e-06
7.864	1.43697e-06	-1.79675e-07	1.25730e-06	8.50496e-07	-1.08704e-07	7.41792e-07	1.18534e-06	-1.03917e-07	1.08142e-06	1.48915e-06	-1.56163e-07	1.33299e-06	1.34753e-06	-1.70928e-07	1.17660e-06	8.88541e-07	-8.49410e-08	8.03600e-07	1.06328e-07	-6.26821e-08	4.36455e-08	1.47228e-06	-3.29839e-07	1.14245e-06
7.889	1.43971e-06	-1.80018e-07	1.25970e-06	8.49314e-07	-1.08553e-07	7.40761e-07	1.18675e-06	-1.04041e-07	1.08271e-06	1.49364e-06	-1.56634e-07	1.33700e-06	1.35015e-06	-1.71848e-07	1.17830e-06	8.88583e-07	-8.49450e-08	8.03638e-07	1.06234e-07	-6.26269e-08	4.36071e-08	1.47401e-06	-3.30226e-07	1.14379e-06
7.913	1.44244e-06	-1.80358e-07	1.26208e-06	8.48111e-07	-1.08399e-07	7.39712e-07	1.18815e-06	-1.04164e-07	1.08399e-06	1.49811e-06	-1.57102e-07	1.34100e-06	1.35275e-06	-1.72766e-07	1.17998e-06	8.88606e-07	-8.49472e-08	8.03658e-07	1.06138e-07	-6.25705e-08	4.35678e-08	1.47572e-06	-3.30609e-07	1.14511e-06
7.938	1.44514e-06	-1.80696e-07	1.26444e-06	8.46886e-07	-1.08243e-07	7.38643e-07	1.18954e-06	-1.04285e-07	1.08525e-06	1.50256e-06	-1.57569e-07	1.34499e-06	1.35532e-06	-1.73680e-07	1.18164e-06	8.88609e-07	-8.49476e-08	8.03662e-07	1.06041e-07	-6.25130e-08	4.35277e-08	1.47740e-06	-3.30986e-07	1.14642e-06
7.963	1.44782e-06	-1.81032e-07	1.26679e-06	8.45638e-07	-1.08083e-07	7.37555e-07	1.19091e-06	-1.04405e-07	1.08650e-06	1.50699e-06	-1.58034e-07	1.34896e-06	1.35788e-06	-1.74591e-07	1.18329e-06	8.88594e-07	-8.49461e-08	8.03648e-07	1.05941e-07	-6.24542e-08	4.34868e-08	1.47906e-06	-3.31358e-07	1.14771e-06
7.987	1.45049e-06	-1.81365e-07	1.26912e-06	8.44369e-07	-1.07921e-07	7.36448e-07	1.19226e-06	-1.04524e-07	1.08774e-06	1.51141e-06	-1.58498e-07	1.35291e-06	1.36042e-06	-1.75500e-07	1.18492e-06	8.88559e-07	-8.49428e-08	8.03616e-07	1.05839e-07	-6.23942e-08	4.34450e-08	1.48070e-06	-3.31725e-07	1.14898e-06
8.012	1.45313e-06	-1.81696e-07	1.27143e-06	8.43078e-07	-1.07756e-07	7.35322e-07	1.19360e-06	-1.04641e-07	1.08896e-06	1.51581e-06	-1.58959e-07	1.35685e-06	1.36294e-06	-1.76405e-07	1.18654e-06	8.88505e-07	-8.49377e-08	8.03568e-07	1.05735e-07	-6.23331e-08	4.34024e-08	1.48232e-06	-3.32086e-07	1.15023e-06
8.036	1.45576e-06	-1.82024e-07	1.27373e-06	8.41766e-07	-1.07588e-07	7.34177e-07	1.19492e-06	-1.04757e-07	1.09017e-06	1.52020e-06	-1.59419e-07	1.36078e-06	1.36545e-06	-1.77307e-07	1.18814e-06	8.88433e-07	-8.49307e-08	8.03502e-07	1.05630e-07	-6.22707e-08	4.33590e-08	1.48391e-06	-3.32443e-07	1.15146e-06
8.061	1.45836e-06	-1.82350e-07	1.27601e-06	8.40431e-07	-1.07418e-07	7.33014e-07	1.19623e-06	-1.04872e-07	1.09136e-06	1.52456e-06	-1.59877e-07	1.36469e-06	1.36793e-06	-1.78206e-07	1.18972e-06	8.88341e-07	-8.49219e-08	8.03419e-07	1.05522e-07	-6.22071e-08	4.33148e-08	1.48547e-06	-3.32794e-07	1.15268e-06
8.086	1.46095e-06	-1.82673e-07	1.27827e-06	8.39075e-07	-1.07245e-07	7.31831e-07	1.19752e-06	-1.04985e-07	1.09254e-06	1.52891e-06	-1.60333e-07	1.36858e-06	1.37039e-06	-1.79101e-07	1.19129e-06	8.88229e-07	-8.49113e-08	8.03318e-07	1.05412e-07	-6.21424e-08	4.32697e-08	1.48702e-06	-3.33140e-07	1.15388e-06
8.110	1.46351e-06	-1.82994e-07	1.28052e-06	8.37697e-07	-1.07068e-07	7.30629e-07	1.19880e-06	-1.05097e-07	1.09370e-06	1.53325e-06	-1.60787e-07	1.37246e-06	1.37284e-06	-1.79994e-07	1.19284e-06	8.88099e-07	-8.48988e-08	8.03200e-07	1.05300e-07	-6.20764e-08	4.32238e-08	1.48854e-06	-3.33480e-07	1.15506e-06
8.135	1.46606e-06	-1.83312e-07	1.28275e-06	8.36298e-07	-1.06890e-07	7.29408e-07	1.20006e-06	-1.05207e-07	1.09485e-06	1.53756e-06	-1.61240e-07	1.37632e-06	1.37526e-06	-1.80883e-07	1.19438e-06	8.87950e-07	-8.48845e-08	8.03065e-07	1.05186e-07	-6.20093e-08	4.31770e-08	1.49003e-06	-3.33815e-07	1.15622e-06
8.159	1.46858e-06	-1.83628e-07	1.28496e-06	8.34877e-07	-1.06708e-07	7.28169e-07	1.20130e-06	-1.05317e-07	1.09599e-06	1.54186e-06	-1.61690e-07	1.38017e-06	1.37767e-06	-1.81769e-07	1.19590e-06	8.87781e-07	-8.48684e-08	8.02913e-07	1.05070e-07	-6.19410e-08	4.31294e-08	1.49151e-06	-3.34146e-07	1.15736e-06
8.184	1.47109e-06	-1.83941e-07	1.28715e-06	8.33434e-07	-1.06524e-07	7.26910e-07	1.20253e-06	-1.05424e-07	1.09711e-06	1.54614e-06	-1.62139e-07	1.38400e-06	1.38006e-06	-1.82651e-07	1.19741e-06	8.87593e-07	-8.48505e-08	8.02743e-07	1.04952e-07	-6.18715e-08	4.30810e-08	1.49296e-06	-3.34470e-07	1.15849e-06
8.208	1.47358e-06	-1.84252e-07	1.28932e-06	8.31969e-07	-1.06336e-07	7.25633e-07	1.20375e-06	-1.05531e-07	1.09821e-06	1.55040e-06	-1.62586e-07	1.38781e-06	1.38242e-06	-1.83530e-07	1.19889e-06	8.87386e-07	-8.48307e-08	8.02556e-07	1.04833e-07	-6.18008e-08	4.30318e-08	1.49438e-06	-3.34790e-07	1.15959e-06
8.233	1.47604e-06	-1.84560e-07	1.29148e-06	8.30483e-07	-1.06146e-07	7.24337e-07	1.20494e-06	-1.05636e-07	1.09931e-06	1.55464e-06	-1.63031e-07	1.39161e-06	1.38477e-06	-1.84406e-07	1.20037e-06	8.87160e-07	-8.48091e-08	8.02351e-07	1.04711e-07	-6.17289e-08	4.29817e-08	1.49579e-06	-3.35104e-07	1.16068e-06
8.258	1.47849e-06	-1.84866e-07	1.29362e-06	8.28976e-07	-1.05954e-07	7.23022e-07	1.20613e-06	-1.05739e-07	1.10039e-06	1.55886e-06	-1.63474e-07	1.39539e-06	1.38710e-06	-1.85278e-07	1.20182e-06	8.86915e-07	-8.47856e-08	8.02129e-07	1.04587e-07	-6.16558e-08	4.29309e-08	1.49717e-06	-3.35413e-07	1.16175e-06
8.282	1.48091e-06	-1.85169e-07	1.29574e-06	8.27447e-07	-1.05758e-07	7.21689e-07	1.20729e-06	-1.05842e-07	1.10145e-06	1.56307e-06	-1.63914e-07	1.39915e-06	1.38941e-06	-1.86147e-07	1.20326e-06	8.86651e-07	-8.47603e-08	8.01890e-07	1.04461e-07	-6.15815e-08	4.28791e-08	1.49852e-06	-3.35717e-07	1.16280e-06
8.307	1.48331e-06	-1.85470e-07	1.29784e-06	8.25896e-07	-1.05560e-07	7.20336e-07	1.20844e-06	-1.05943e-07	1.10250e-06	1.56725e-06	-1.64353e-07	1.40290e-06	1.39170e-06	-1.87012e-07	1.20469e-06	8.86367e-07	-8.47332e-08	8.01634e-07	1.04333e-07	-6.15061e-08	4.28266e-08	1.49985e-06	-3.36015e-07	1.16384e-06
8.331	1.48570e-06	-1.85768e-07	1.29993e-06	8.24324e-07	-1.05359e-07	7.18965e-07	1.20958e-06	-1.06042e-07	1.10354e-06	1.57142e-06	-1.64790e-07	1.40663e-06	1.39397e-06	-1.87874e-07	1.20609e-06	8.86064e-07	-8.47043e-08	8.01360e-07	1.04203e-07	-6.14294e-08	4.27732e-08	1.50116e-06	-3.36308e-07	1.16485e-06
8.356	1.48806e-06	-1.86063e-07	1.30200e-06	8.22731e-07	-1.05156e-07	7.17576e-07	1.21070e-06	-1.06140e-07	1.10456e-06	1.57557e-06	-1.65225e-07	1.41034e-06	1.39622e-06	-1.88732e-07	1.20749e-06	8.85742e-07	-8.46735e-08	8.01069e-07	1.04071e-07	-6.13516e-08	4.27191e-08	1.50245e-06	-3.36596e-07	1.16585e-06
8.380	1.49040e-06	-1.86356e-07	1.30404e-06	8.21116e-07	-1.04949e-07	7.16167e-07	1.21180e-06	-1.06237e-07	1.10556e-06	1.57969e-06	-1.65658e-07	1.41404e-06	1.39845e-06	-1.89587e-07	1.20886e-06	8.85401e-07	-8.46409e-08	8.00760e-07	1.03937e-07	-6.12726e-08	4.26641e-08	1.50371e-06	-3.36878e-07	1.16683e-06
8.405	1.49272e-06	-1.86646e-07	1.30607e-06	8.19480e-07	-1.04740e-07	7.14740e-07	1.21289e-06	-1.06332e-07	1.10656e-06	1.58380e-06	-1.66089e-07	1.41771e-06	1.40066e-06	-1.90437e-07	1.21022e-06	8.85041e-07	-8.46065e-08	8.00435e-07	1.03801e-07	-6.11924e-08	4.26082e-08	1.50494e-06	-3.37155e-07	1.16779e-06
8.430	1.49502e-06	-1.86933e-07	1.30809e-06	8.17823e-07	-1.04528e-07	7.13295e-07	1.21396e-06	-1.06426e-07	1.10753e-06	1.58789e-06	-1.66518e-07	1.42137e-06	1.40285e-06	-1.91285e-07	1.21156e-06	8.84662e-07	-8.45702e-08	8.00092e-07	1.03663e-07	-6.11111e-08	4.25516e-08	1.50615e-06	-3.37427e-07	1.16873e-06
8.454	1.49730e-06	-1.87218e-07	1.31008e-06	8.16144e-07	-1.04314e-07	7.11831e-07	1.21502e-06	-1.06519e-07	1.10850e-06	1.59196e-06	-1.66944e-07	1.42502e-06	1.40502e-06	-1.92128e-07	1.21289e-06	8.84263e-07	-8.45321e-08	7.99731e-07	1.03523e-07	-6.10285e-08	4.24941e-08	1.50734e-06	-3.37693e-07	1.16965e-06
8.479	1.49956e-06	-1.87501e-07	1.31206e-06	8.14444e-07	-1.04096e-07	7.10348e-07	1.21606e-06	-1.06610e-07	1.10945e-06	1.59601e-06	-1.67369e-07	1.42864e-06	1.40717e-06	-1.92967e-07	1.21420e-06	8.83846e-07	-8.44922e-08	7.99354e-07	1.03381e-07	-6.09448e-08	4.24358e-08	1.50851e-06	-3.37954e-07	1.17055e-06
8.503	1.50179e-06	-1.87780e-07	1.31401e-06	8.12723e-07	-1.03876e-07	7.08847e-07	1.21708e-06	-1.06700e-07	1.11038e-06	1.60004e-06	-1.67792e-07	1.43225e-06	1.40930e-06	-1.93803e-07	1.21549e-06	8.83409e-07	-8.44505e-08	7.98959e-07	1.03237e-07	-6.08599e-08	4.23767e-08	1.50965e-06	-3.38210e-07	1.17144e-06
8.528	1.50401e-06	-1.88057e-07	1.31595e-06	8.10981e-07	-1.03654e-07	7.07327e-07	1.21809e-06	-1.06789e-07	1.11130e-06	1.60405e-06	-1.68212e-07	1.43583e-06	1.41140e-06	-1.94635e-07	1.21677e-06	8.82953e-07	-8.44069e-08	7.98546e-07	1.03091e-07	-6.07738e-08	4.23168e-08	1.51077e-06	-3.38460e-07	1.17231e-06
8.552	1.50620e-06	-1.88331e-07	1.31787e-06	8.09218e-07	-1.03428e-07	7.05789e-07	1.21909e-06	-1.06876e-07	1.11221e-06	1.60803e-06	-1.68630e-07	1.43940e-06	1.41349e-06	-1.95463e-07	1.21803e-06	8.82478e-07	-8.43615e-08	7.98117e-07	1.02943e-07	-6.06866e-08	4.22560e-08	1.51186e-06	-3.38705e-07	1.17315e-06
8.577	1.50837e-06	-1.88603e-07	1.31977e-06	8.07433e-07	-1.03200e-07	7.04233e-07	1.22006e-06	-1.06961e-07	1.11310e-06	1.61200e-06	-1.69046e-07	1.44296e-06	1.41556e-06	-1.96287e-07	1.21928e-06	8.81984e-07	-8.43143e-08	7.97670e-07	1.02793e-07	-6.05982e-08	4.21944e-08	1.51293e-06	-3.38944e-07	1.17398e-06
8.602	1.51052e-06	-1.88872e-07	1.32165e-06	8.05628e-07	-1.02970e-07	7.02658e-07	1.22103e-06	-1.07046e-07	1.11398e-06	1.61595e-06	-1.69460e-07	1.44649e-06	1.41761e-06	-1.97108e-07	1.22050e-06	8.81471e-07	-8.42652e-08	7.97206e-07	1.02641e-07	-6.05086e-08	4.21320e-08	1.51397e-06	-3.39179e-07	1.17480e-06
8.626	1.51265e-06	-1.89138e-07	1.32351e-06	8.03801e-07	-1.02736e-07	7.01065e-07	1.22197e-06	-1.07129e-07	1.11484e-06	1.61988e-06	-1.69872e-07	1.45000e-06	1.41964e-06	-1.97924e-07	1.22172e-06	8.80939e-07	-8.42143e-08	7.96725e-07	1.02487e-07	-6.04178e-08	4.20688e-08	1.51499e-06	-3.39407e-07	1.17559e-06
8.651	1.51476e-06	-1.89401e-07	1.32535e-06	8.01954e-07	-1.02500e-07	6.99454e-07	1.22290e-06	-1.07210e-07	1.11569e-06	1.62378e-06	-1.70281e-07	1.45350e-06	1.42165e-06	-1.98736e-07	1.22291e-06	8.80388e-07	-8.41616e-08	7.96226e-07	1.02331e-07	-6.03258e-08	4.20048e-08	1.51599e-06	-3.39631e-07	1.17636e-06
8.675	1.51684e-06	-1.89662e-07	1.32718e-06	8.00085e-07	-1.02261e-07	6.97824e-07	1.22382e-06	-1.07290e-07	1.11653e-06	1.62766e-06	-1.70689e-07	1.45698e-06	1.42363e-06	-1.99544e-07	1.22409e-06	8.79818e-07	-8.41071e-08	7.95710e-07	1.02173e-07	-6.02327e-08	4.19400e-08	1.51696e-06	-3.39849e-07	1.17712e-06
8.700	1.51890e-06	-1.89920e-07	1.32898e-06	7.98196e-07	-1.02020e-07	6.96176e-07	1.22471e-06	-1.07369e-07	1.11735e-06	1.63153e-06	-1.71094e-07	1.46043e-06	1.42560e-06	-2.00349e-07	1.22525e-06	8.79228e-07	-8.40508e-08	7.95177e-07	1.02013e-07	-6.01384e-08	4.18743e-08	1.51791e-06	-3.40061e-07	1.17785e-06
8.724	1.52094e-06	-1.90175e-07	1.33077e-06	7.96286e-07	-1.01775e-07	6.94510e-07	1.22560e-06	-1.07446e-07	1.11815e-06	1.63537e-06	-1.71496e-07	1.46387e-06	1.42755e-06	-2.01149e-07	1.22640e-06	8.78620e-07	-8.39926e-08	7.94627e-07	1.01851e-07	-6.00430e-08	4.18079e-08	1.51884e-06	-3.40268e-07	1.17857e-06
8.749	1.52296e-06	-1.90427e-07	1.33253e-06	7.94355e-07	-1.01529e-07	6.92826e-07	1.22646e-06	-1.07522e-07	1.11894e-06	1.63919e-06	-1.71897e-07	1.46729e-06	1.42947e-06	-2.01945e-07	1.22753e-06	8.77992e-07	-8.39326e-08	7.94060e-07	1.01687e-07	-5.99464e-08	4.17406e-08	1.51974e-06	-3.40470e-07	1.17927e-06
8.774	1.52496e-06	-1.90677e-07	1.33428e-06	7.92403e-07	-1.01279e-07	6.91124e-07	1.22731e-06	-1.07597e-07	1.11972e-06	1.64298e-06	-1.72295e-07	1.47069e-06	1.43138e-06	-2.02737e-07	1.22864e-06	8.77346e-07	-8.38709e-08	7.93475e-07	1.01521e-07	-5.98486e-08	4.16725e-08	1.52062e-06	-3.40666e-07	1.17995e-06
8.798	1.52693e-06	-1.90924e-07	1.33601e-06	7.90430e-07	-1.01027e-07	6.89403e-07	1.22815e-06	-1.07670e-07	1.12048e-06	1.64676e-06	-1.72691e-07	1.47407e-06	1.43326e-06	-2.03524e-07	1.22974e-06	8.76680e-07	-8.38072e-08	7.92873e-07	1.01353e-07	-5.97496e-08	4.16036e-08	1.52147e-06	-3.40857e-07	1.18061e-06
8.823	1.52888e-06	-1.91168e-07	1.33772e-06	7.88437e-07	-1.00772e-07	6.87665e-07	1.22897e-06	-1.07742e-07	1.12123e-06	1.65051e-06	-1.73085e-07	1.47743e-06	1.43512e-06	-2.04308e-07	1.23082e-06	8.75996e-07	-8.37418e-08	7.92254e-07	1.01183e-07	-5.96495e-08	4.15339e-08	1.52230e-06	-3.41043e-07	1.18125e-06
8.847	1.53081e-06	-1.91409e-07	1.33940e-06	7.86424e-07	-1.00515e-07	6.85909e-07	1.22977e-06	-1.07812e-07	1.12196e-06	1.65424e-06	-1.73476e-07	1.48077e-06	1.43697e-06	-2.05087e-07	1.23188e-06	8.75293e-07	-8.36746e-08	7.91618e-07	1.01012e-07	-5.95482e-08	4.14633e-08	1.52310e-06	-3.41223e-07	1.18188e-06
8.872	1.53272e-06	-1.91647e-07	1.34107e-06	7.84389e-07	-1.00255e-07	6.84134e-07	1.23056e-06	-1.07882e-07	1.12268e-06	1.65795e-06	-1.73865e-07	1.48409e-06	1.43879e-06	-2.05862e-07	1.23293e-06	8.74570e-07	-8.36055e-08	7.90965e-07	1.00838e-07	-5.94457e-08	4.13920e-08	1.52388e-06	-3.41398e-07	1.18248e-06
8.897	1.53460e-06	-1.91883e-07	1.34272e-06	7.82334e-07	-9.99923e-08	6.82342e-07	1.23133e-06	-1.07949e-07	1.12338e-06	1.66164e-06	-1.74251e-07	1.48739e-06	1.44059e-06	-2.06632e-07	1.23396e-06	8.73829e-07	-8.35347e-08	7.90294e-07	1.00662e-07	-5.93421e-08	4.13199e-08	1.52463e-06	-3.41567e-07	1.18307e-06
8.921	1.53647e-06	-1.92116e-07	1.34435e-06	7.80259e-07	-9.97271e-08	6.80532e-07	1.23209e-06	-1.08015e-07	1.12407e-06	1.66530e-06	-1.74636e-07	1.49067e-06	1.44237e-06	-2.07398e-07	1.23497e-06	8.73069e-07	-8.34620e-08	7.89607e-07	1.00484e-07	-5.92374e-08	4.12469e-08	1.52537e-06	-3.41731e-07	1.18364e-06
8.946	1.53831e-06	-1.92346e-07	1.34596e-06	7.78163e-07	-9.94592e-08	6.78704e-07	1.23283e-06	-1.08080e-07	1.12475e-06	1.66894e-06	-1.75017e-07	1.49392e-06	1.44413e-06	-2.08160e-07	1.23597e-06	8.72290e-07	-8.33875e-08	7.88902e-07	1.00305e-07	-5.91314e-08	4.11731e-08	1.52607e-06	-3.41889e-07	1.18418e-06
8.970	1.54012e-06	-1.92573e-07	1.34755e-06	7.76047e-07	-9.91887e-08	6.76858e-07	1.23355e-06	-1.08144e-07	1.12541e-06	1.67256e-06	-1.75397e-07	1.49716e-06	1.44586e-06	-2.08918e-07	1.23695e-06	8.71492e-07	-8.33112e-08	7.88181e-07	1.00123e-07	-5.90243e-08	4.10986e-08	1.52676e-06	-3.42042e-07	1.18471e-06
8.995	1.54191e-06	-1.92797e-07	1.34912e-06	7.73910e-07	-9.89157e-08	6.74995e-07	1.23426e-06	-1.08206e-07	1.12605e-06	1.67615e-06	-1.75774e-07	1.50038e-06	1.44758e-06	-2.09671e-07	1.23791e-06	8.70675e-07	-8.32331e-08	7.87442e-07	9.99392e-08	-5.89160e-08	4.10232e-08	1.52741e-06	-3.42190e-07	1.18522e-06
9.019	1.54368e-06	-1.93018e-07	1.35067e-06	7.71754e-07	-9.86400e-08	6.73114e-07	1.23495e-06	-1.08267e-07	1.12669e-06	1.67973e-06	-1.76148e-07	1.50358e-06	1.44928e-06	-2.10419e-07	1.23886e-06	8.69839e-07	-8.31532e-08	7.86686e-07	9.97536e-08	-5.88066e-08	4.09470e-08	1.52805e-06	-3.42332e-07	1.18572e-06
9.044	1.54543e-06	-1.93237e-07	1.35220e-06	7.69577e-07	-9.83617e-08	6.71215e-07	1.23563e-06	-1.08326e-07	1.12730e-06	1.68327e-06	-1.76520e-07	1.50675e-06	1.45095e-06	-2.11164e-07	1.23979e-06	8.68985e-07	-8.30715e-08	7.85913e-07	9.95661e-08	-5.86961e-08	4.08700e-08	1.52866e-06	-3.42468e-07	1.18619e-06
9.069	1.54716e-06	-1.93452e-07	1.35370e-06	7.67379e-07	-9.80809e-08	6.69298e-07	1.23629e-06	-1.08384e-07	1.12790e-06	1.68680e-06	-1.76890e-07	1.50991e-06	1.45260e-06	-2.11903e-07	1.24070e-06	8.68111e-07	-8.29881e-08	7.85123e-07	9.93765e-08	-5.85843e-08	4.07922e-08	1.52924e-06	-3.42600e-07	1.18664e-06
9.093	1.54886e-06	-1.93665e-07	1.35519e-06	7.65162e-07	-9.77975e-08	6.67364e-07	1.23693e-06	-1.08440e-07	1.12849e-06	1.69030e-06	-1.77257e-07	1.51304e-06	1.45424e-06	-2.12638e-07	1.24160e-06	8.67219e-07	-8.29028e-08	7.84316e-07	9.91850e-08	-5.84714e-08	4.07136e-08	1.52981e-06	-3.42725e-07	1.18708e-06
9.118	1.55053e-06	-1.93875e-07	1.35666e-06	7.62924e-07	-9.75115e-08	6.65413e-07	1.23756e-06	-1.08495e-07	1.12907e-06	1.69378e-06	-1.77622e-07	1.51615e-06	1.45585e-06	-2.13369e-07	1.24248e-06	8.66308e-07	-8.28157e-08	7.83493e-07	9.89916e-08	-5.83574e-08	4.06342e-08	1.53034e-06	-3.42846e-07	1.18750e-06
9.142	1.55219e-06	-1.94082e-07	1.35811e-06	7.60667e-07	-9.72230e-08	6.63444e-07	1.23817e-06	-1.08549e-07	1.12963e-06	1.69723e-06	-1.77984e-07	1.51924e-06	1.45744e-06	-2.14095e-07	1.24334e-06	8.65379e-07	-8.27268e-08	7.82652e-07	9.87962e-08	-5.82422e-08	4.05540e-08	1.53085e-06	-3.42960e-07	1.18789e-06
9.167	1.55382e-06	-1.94286e-07	1.35953e-06	7.58389e-07	-9.69319e-08	6.61458e-07	1.23877e-06	-1.08601e-07	1.13017e-06	1.70066e-06	-1.78343e-07	1.52231e-06	1.45900e-06	-2.14816e-07	1.24419e-06	8.64430e-07	-8.26362e-08	7.81794e-07	9.85988e-08	-5.81258e-08	4.04730e-08	1.53134e-06	-3.43070e-07	1.18827e-06
9.191	1.55543e-06	-1.94487e-07	1.36094e-06	7.56092e-07	-9.66382e-08	6.59454e-07	1.23935e-06	-1.08652e-07	1.13070e-06	1.70406e-06	-1.78700e-07	1.52536e-06	1.46055e-06	-2.15533e-07	1.24502e-06	8.63463e-07	-8.25437e-08	7.80919e-07	9.83995e-08	-5.80083e-08	4.03911e-08	1.53181e-06	-3.43174e-07	1.18863e-06
9.216	1.55701e-06	-1.94685e-07	1.36233e-06	7.53775e-07	-9.63421e-08	6.57433e-07	1.23992e-06	-1.08702e-07	1.13122e-06	1.70744e-06	-1.79055e-07	1.52839e-06	1.46208e-06	-2.16245e-07	1.24583e-06	8.62477e-07	-8.24495e-08	7.80028e-07	9.81982e-08	-5.78897e-08	4.03085e-08	1.53225e-06	-3.43272e-07	1.18897e-06
9.241	1.55857e-06	-1.94880e-07	1.36369e-06	7.51438e-07	-9.60433e-08	6.55394e-07	1.24047e-06	-1.08750e-07	1.13172e-06	1.71080e-06	-1.79407e-07	1.53139e-06	1.46358e-06	-2.16952e-07	1.24663e-06	8.61473e-07	-8.23535e-08	7.79120e-07	9.79949e-08	-5.77699e-08	4.02251e-08	1.53266e-06	-3.43365e-07	1.18930e-06
9.265	1.56011e-06	-1.95072e-07	1.36504e-06	7.49081e-07	-9.57421e-08	6.53339e-07	1.24100e-06	-1.08797e-07	1.13220e-06	1.71413e-06	-1.79756e-07	1.53437e-06	1.46506e-06	-2.17655e-07	1.24741e-06	8.60450e-07	-8.22557e-08	7.78194e-07	9.77898e-08	-5.76489e-08	4.01409e-08	1.53305e-06	-3.43453e-07	1.18960e-06
9.290	1.56162e-06	-1.95261e-07	1.36636e-06	7.46704e-07	-9.54383e-08	6.51266e-07	1.24152e-06	-1.08842e-07	1.13268e-06	1.71743e-06	-1.80103e-07	1.53733e-06	1.46652e-06	-2.18353e-07	1.24817e-06	8.59408e-07	-8.21561e-08	7.77252e-07	9.75826e-08	-5.75268e-08	4.00558e-08	1.53342e-06	-3.43535e-07	1.18988e-06
9.314	1.56311e-06	-1.95447e-07	1.36766e-06	7.44308e-07	-9.51321e-08	6.49176e-07	1.24202e-06	-1.08886e-07	1.13313e-06	1.72072e-06	-1.80447e-07	1.54027e-06	1.46796e-06	-2.19046e-07	1.24892e-06	8.58348e-07	-8.20547e-08	7.76293e-07	9.73735e-08	-5.74035e-08	3.99700e-08	1.53376e-06	-3.43612e-07	1.19015e-06
9.339	1.56458e-06	-1.95631e-07	1.36895e-06	7.41892e-07	-9.48233e-08	6.47069e-07	1.24251e-06	-1.08929e-07	1.13358e-06	1.72397e-06	-1.80788e-07	1.54318e-06	1.46938e-06	-2.19734e-07	1.24965e-06	8.57270e-07	-8.19516e-08	7.75318e-07	9.71625e-08	-5.72791e-08	3.98834e-08	1.53408e-06	-3.43683e-07	1.19040e-06
9.363	1.56602e-06	-1.95811e-07	1.37021e-06	7.39457e-07	-9.45120e-08	6.44945e-07	1.24298e-06	-1.08970e-07	1.13401e-06	1.72720e-06	-1.81127e-07	1.54608e-06	1.47078e-06	-2.20417e-07	1.25036e-06	8.56172e-07	-8.18467e-08	7.74326e-07	9.69495e-08	-5.71536e-08	3.97960e-08	1.53437e-06	-3.43748e-07	1.19062e-06
9.388	1.56744e-06	-1.95988e-07	1.37145e-06	7.37002e-07	-9.41983e-08	6.42804e-07	1.24343e-06	-1.09010e-07	1.13442e-06	1.73041e-06	-1.81463e-07	1.54895e-06	1.47215e-06	-2.21096e-07	1.25105e-06	8.55057e-07	-8.17401e-08	7.73316e-07	9.67346e-08	-5.70269e-08	3.97077e-08	1.53464e-06	-3.43809e-07	1.19083e-06
9.413	1.56883e-06	-1.96162e-07	1.37267e-06	7.34528e-07	-9.38820e-08	6.40646e-07	1.24387e-06	-1.09048e-07	1.13482e-06	1.73359e-06	-1.81797e-07	1.55179e-06	1.47350e-06	-2.21770e-07	1.25173e-06	8.53922e-07	-8.16316e-08	7.72291e-07	9.65178e-08	-5.68990e-08	3.96187e-08	1.53489e-06	-3.43864e-07	1.19102e-06
9.437	1.57020e-06	-1.96334e-07	1.37387e-06	7.32034e-07	-9.35633e-08	6.38471e-07	1.24429e-06	-1.09085e-07	1.13521e-06	1.73674e-06	-1.82128e-07	1.55462e-06	1.47483e-06	-2.22439e-07	1.25240e-06	8.52770e-07	-8.15215e-08	7.71248e-07	9.62990e-08	-5.67700e-08	3.95289e-08	1.53511e-06	-3.43913e-07	1.19119e-06
9.462	1.57155e-06	-1.96502e-07	1.37504e-06	7.29521e-07	-9.32421e-08	6.36279e-07	1.24470e-06	-1.09121e-07	1.13558e-06	1.73987e-06	-1.82456e-07	1.55742e-06	1.47614e-06	-2.23103e-07	1.25304e-06	8.51599e-07	-8.14095e-08	7.70189e-07	9.60782e-08	-5.66399e-08	3.94383e-08	1.53530e-06	-3.43957e-07	1.19135e-06
9.486	1.57287e-06	-1.96667e-07	1.37620e-06	7.26989e-07	-9.29185e-08	6.34071e-07	1.24509e-06	-1.09155e-07	1.13594e-06	1.74298e-06	-1.82781e-07	1.56020e-06	1.47743e-06	-2.23762e-07	1.25367e-06	8.50409e-07	-8.12958e-08	7.69113e-07	9.58555e-08	-5.65086e-08	3.93469e-08	1.53547e-06	-3.43995e-07	1.19148e-06
9.511	1.57416e-06	-1.96829e-07	1.37733e-06	7.24438e-07	-9.25924e-08	6.31845e-07	1.24547e-06	-1.09188e-07	1.13628e-06	1.74605e-06	-1.83104e-07	1.56295e-06	1.47870e-06	-2.24416e-07	1.25428e-06	8.49202e-07	-8.11804e-08	7.68021e-07	9.56309e-08	-5.63762e-08	3.92547e-08	1.53562e-06	-3.44028e-07	1.19159e-06
9.535	1.57544e-06	-1.96988e-07	1.37845e-06	7.21867e-07	-9.22639e-08	6.29603e-07	1.24583e-06	-1.09220e-07	1.13661e-06	1.74911e-06	-1.83424e-07	1.56568e-06	1.47994e-06	-2.25065e-07	1.25488e-06	8.47976e-07	-8.10632e-08	7.66912e-07	9.54044e-08	-5.62427e-08	3.91617e-08	1.53574e-06	-3.44056e-07	1.19169e-06
9.560	1.57668e-06	-1.97144e-07	1.37954e-06	7.19278e-07	-9.19329e-08	6.27345e-07	1.24617e-06	-1.09250e-07	1.13692e-06	1.75213e-06	-1.83741e-07	1.56839e-06	1.48116e-06	-2.25709e-07	1.25546e-06	8.46731e-07	-8.09442e-08	7.65787e-07	9.51759e-08	-5.61080e-08	3.90679e-08	1.53584e-06	-3.44078e-07	1.19176e-06
9.585	1.57791e-06	-1.97297e-07	1.38061e-06	7.16669e-07	-9.15995e-08	6.25070e-07	1.24650e-06	-1.09279e-07	1.13722e-06	1.75513e-06	-1.84056e-07	1.57107e-06	1.48236e-06	-2.26348e-07	1.25602e-06	8.45469e-07	-8.08235e-08	7.64645e-07	9.49455e-08	-5.59721e-08	3.89733e-08	1.53592e-06	-3.44094e-07	1.19182e-06
9.609	1.57911e-06	-1.97447e-07	1.38166e-06	7.14042e-07	-9.12637e-08	6.22778e-07	1.24681e-06	-1.09306e-07	1.13750e-06	1.75810e-06	-1.84367e-07	1.57373e-06	1.48354e-06	-2.26982e-07	1.25656e-06	8.44188e-07	-8.07011e-08	7.63487e-07	9.47131e-08	-5.58352e-08	3.88780e-08	1.53597e-06	-3.44106e-07	1.19186e-06
9.634	1.58028e-06	-1.97594e-07	1.38269e-06	7.11396e-07	-9.09255e-08	6.20470e-07	1.24711e-06	-1.09332e-07	1.13777e-06	1.76105e-06	-1.84676e-07	1.57637e-06	1.48470e-06	-2.27611e-07	1.25709e-06	8.42889e-07	-8.05769e-08	7.62312e-07	9.44788e-08	-5.56971e-08	3.87818e-08	1.53599e-06	-3.44111e-07	1.19188e-06
9.658	1.58143e-06	-1.97738e-07	1.38369e-06	7.08731e-07	-9.05849e-08	6.18146e-07	1.24739e-06	-1.09357e-07	1.13803e-06	1.76397e-06	-1.84982e-07	1.57898e-06	1.48584e-06	-2.28235e-07	1.25760e-06	8.41572e-07	-8.04510e-08	7.61121e-07	9.42426e-08	-5.55578e-08	3.86848e-08	1.53599e-06	-3.44111e-07	1.19188e-06
9.683	1.58256e-06	-1.97879e-07	1.38468e-06	7.06047e-07	-9.02419e-08	6.15805e-07	1.24765e-06	-1.09380e-07	1.13827e-06	1.76686e-06	-1.85286e-07	1.58157e-06	1.48695e-06	-2.28854e-07	1.25809e-06	8.40237e-07	-8.03234e-08	7.59913e-07	9.40045e-08	-5.54174e-08	3.85871e-08	1.53597e-06	-3.44106e-07	1.19186e-06
9.708	1.58366e-06	-1.98016e-07	1.38564e-06	7.03345e-07	-8.98965e-08	6.13449e-07	1.24790e-06	-1.09402e-07	1.13850e-06	1.76972e-06	-1.85586e-07	1.58414e-06	1.48804e-06	-2.29467e-07	1.25857e-06	8.38883e-07	-8.01940e-08	7.58690e-07	9.37645e-08	-5.52759e-08	3.84886e-08	1.53592e-06	-3.44096e-07	1.19183e-06
9.732	1.58473e-06	-1.98151e-07	1.38658e-06	7.00624e-07	-8.95487e-08	6.11075e-07	1.24813e-06	-1.09422e-07	1.13871e-06	1.77256e-06	-1.85884e-07	1.58668e-06	1.48911e-06	-2.30076e-07	1.25903e-06	8.37512e-07	-8.00629e-08	7.57449e-07	9.35225e-08	-5.51333e-08	3.83892e-08	1.53585e-06	-3.44079e-07	1.19177e-06
9.757	1.58578e-06	-1.98282e-07	1.38750e-06	6.97885e-07	-8.91986e-08	6.08686e-07	1.24835e-06	-1.09441e-07	1.13891e-06	1.77537e-06	-1.86178e-07	1.58919e-06	1.49016e-06	-2.30679e-07	1.25948e-06	8.36123e-07	-7.99301e-08	7.56193e-07	9.32786e-08	-5.49895e-08	3.82891e-08	1.53575e-06	-3.44058e-07	1.19170e-06
9.781	1.58681e-06	-1.98410e-07	1.38840e-06	6.95127e-07	-8.88461e-08	6.06281e-07	1.24855e-06	-1.09459e-07	1.13909e-06	1.77816e-06	-1.86470e-07	1.59169e-06	1.49118e-06	-2.31277e-07	1.25990e-06	8.34716e-07	-7.97956e-08	7.54920e-07	9.30328e-08	-5.48446e-08	3.81882e-08	1.53563e-06	-3.44031e-07	1.19160e-06
9.806	1.58781e-06	-1.98536e-07	1.38927e-06	6.92351e-07	-8.84913e-08	6.03859e-07	1.24874e-06	-1.09475e-07	1.13926e-06	1.78091e-06	-1.86759e-07	1.59415e-06	1.49218e-06	-2.31870e-07	1.26031e-06	8.33291e-07	-7.96593e-08	7.53631e-07	9.27850e-08	-5.46985e-08	3.80865e-08	1.53549e-06	-3.43999e-07	1.19149e-06
9.830	1.58879e-06	-1.98658e-07	1.39013e-06	6.89556e-07	-8.81341e-08	6.01422e-07	1.24891e-06	-1.09490e-07	1.13942e-06	1.78364e-06	-1.87046e-07	1.59660e-06	1.49316e-06	-2.32458e-07	1.26071e-06	8.31848e-07	-7.95214e-08	7.52326e-07	9.25354e-08	-5.45513e-08	3.79840e-08	1.53532e-06	-3.43961e-07	1.19136e-06
9.855	1.58974e-06	-1.98777e-07	1.39096e-06	6.86743e-07	-8.77746e-08	5.98969e-07	1.24906e-06	-1.09504e-07	1.13956e-06	1.78634e-06	-1.87329e-07	1.59901e-06	1.49412e-06	-2.33040e-07	1.26108e-06	8.30387e-07	-7.93817e-08	7.51005e-07	9.22838e-08	-5.44030e-08	3.78808e-08	1.53513e-06	-3.43917e-07	1.19121e-06
9.880	1.59066e-06	-1.98892e-07	1.39177e-06	6.83913e-07	-8.74128e-08	5.96500e-07	1.24920e-06	-1.09516e-07	1.13969e-06	1.78902e-06	-1.87609e-07	1.60141e-06	1.49506e-06	-2.33618e-07	1.26144e-06	8.28908e-07	-7.92404e-08	7.49668e-07	9.20303e-08	-5.42536e-08	3.77767e-08	1.53491e-06	-3.43869e-07	1.19104e-06
9.904	1.59156e-06	-1.99005e-07	1.39256e-06	6.81064e-07	-8.70486e-08	5.94015e-07	1.24933e-06	-1.09527e-07	1.13980e-06	1.79166e-06	-1.87887e-07	1.60378e-06	1.49598e-06	-2.34189e-07	1.26179e-06	8.27412e-07	-7.90973e-08	7.48314e-07	9.17749e-08	-5.41030e-08	3.76719e-08	1.53467e-06	-3.43814e-07	1.19085e-06
9.929	1.59244e-06	-1.99114e-07	1.39333e-06	6.78197e-07	-8.66822e-08	5.91514e-07	1.24943e-06	-1.09536e-07	1.13990e-06	1.79428e-06	-1.88161e-07	1.60612e-06	1.49687e-06	-2.34756e-07	1.26211e-06	8.25898e-07	-7.89526e-08	7.46945e-07	9.15176e-08	-5.39514e-08	3.75663e-08	1.53440e-06	-3.43755e-07	1.19065e-06
9.953	1.59329e-06	-1.99221e-07	1.39407e-06	6.75312e-07	-8.63135e-08	5.88998e-07	1.24953e-06	-1.09544e-07	1.13998e-06	1.79687e-06	-1.88433e-07	1.60844e-06	1.49774e-06	-2.35317e-07	1.26242e-06	8.24366e-07	-7.88062e-08	7.45560e-07	9.12584e-08	-5.37985e-08	3.74599e-08	1.53411e-06	-3.43690e-07	1.19042e-06
9.978	1.59411e-06	-1.99324e-07	1.39479e-06	6.72409e-07	-8.59425e-08	5.86466e-07	1.24960e-06	-1.09551e-07	1.14005e-06	1.79943e-06	-1.88701e-07	1.61073e-06	1.49859e-06	-2.35873e-07	1.26271e-06	8.22816e-07	-7.86580e-08	7.44158e-07	9.09973e-08	-5.36446e-08	3.73527e-08	1.53380e-06	-3.43619e-07	1.19018e-06
10.002	1.59491e-06	-1.99424e-07	1.39549e-06	6.69488e-07	-8.55692e-08	5.83919e-07	1.24966e-06	-1.09556e-07	1.14011e-06	1.80196e-06	-1.88967e-07	1.61300e-06	1.49941e-06	-2.36424e-07	1.26299e-06	8.21249e-07	-7.85082e-08	7.42741e-07	9.07343e-08	-5.34896e-08	3.72447e-08	1.53346e-06	-3.43544e-07	1.18991e-06
10.027	1.59569e-06	-1.99521e-07	1.39617e-06	6.66550e-07	-8.51936e-08	5.81356e-07	1.24971e-06	-1.09560e-07	1.14015e-06	1.80447e-06	-1.89230e-07	1.61524e-06	1.50022e-06	-2.36969e-07	1.26325e-06	8.19665e-07	-7.83568e-08	7.41308e-07	9.04693e-08	-5.33334e-08	3.71360e-08	1.53309e-06	-3.43462e-07	1.18963e-06
10.052	1.59644e-06	-1.99614e-07	1.39682e-06	6.63594e-07	-8.48158e-08	5.78778e-07	1.24974e-06	-1.09563e-07	1.14018e-06	1.80694e-06	-1.89489e-07	1.61746e-06	1.50100e-06	-2.37509e-07	1.26349e-06	8.18063e-07	-7.82036e-08	7.39859e-07	9.02025e-08	-5.31761e-08	3.70264e-08	1.53271e-06	-3.43376e-07	1.18933e-06
10.076	1.59716e-06	-1.99705e-07	1.39746e-06	6.60621e-07	-8.44358e-08	5.76185e-07	1.24975e-06	-1.09564e-07	1.14019e-06	1.80939e-06	-1.89746e-07	1.61965e-06	1.50176e-06	-2.38043e-07	1.26372e-06	8.16443e-07	-7.80488e-08	7.38395e-07	8.99338e-08	-5.30176e-08	3.69161e-08	1.53230e-06	-3.43283e-07	1.18901e-06
10.101	1.59786e-06	-1.99792e-07	1.39807e-06	6.57630e-07	-8.40535e-08	5.73576e-07	1.24975e-06	-1.09564e-07	1.14019e-06	1.81181e-06	-1.90000e-07	1.62181e-06	1.50250e-06	-2.38572e-07	1.26392e-06	8.14806e-07	-7.78923e-08	7.36914e-07	8.96631e-08	-5.28581e-08	3.68050e-08	1.53186e-06	-3.43186e-07	1.18868e-06
10.125	1.59853e-06	-1.99876e-07	1.39866e-06	6.54621e-07	-8.36690e-08	5.70952e-07	1.24974e-06	-1.09563e-07	1.14017e-06	1.81420e-06	-1.90250e-07	1.62395e-06	1.50321e-06	-2.39096e-07	1.26412e-06	8.13152e-07	-7.77342e-08	7.35418e-07	8.93906e-08	-5.26974e-08	3.66932e-08	1.53140e-06	-3.43083e-07	1.18832e-06
10.150	1.59918e-06	-1.99957e-07	1.39922e-06	6.51595e-07	-8.32822e-08	5.68313e-07	1.24971e-06	-1.09560e-07	1.14015e-06	1.81656e-06	-1.90498e-07	1.62606e-06	1.50390e-06	-2.39614e-07	1.26429e-06	8.11481e-07	-7.75744e-08	7.33906e-07	8.91162e-08	-5.25357e-08	3.65805e-08	1.53092e-06	-3.42975e-07	1.18794e-06
10.174	1.59980e-06	-2.00035e-07	1.39976e-06	6.48553e-07	-8.28933e-08	5.65659e-07	1.24966e-06	-1.09556e-07	1.14010e-06	1.81889e-06	-1.90742e-07	1.62815e-06	1.50458e-06	-2.40127e-07	1.26445e-06	8.09792e-07	-7.74129e-08	7.32379e-07	8.88398e-08	-5.23728e-08	3.64671e-08	1.53041e-06	-3.42861e-07	1.18755e-06
10.199	1.60039e-06	-2.00109e-07	1.40029e-06	6.45492e-07	-8.25022e-08	5.62990e-07	1.24959e-06	-1.09550e-07	1.14004e-06	1.82120e-06	-1.90984e-07	1.63021e-06	1.50522e-06	-2.40634e-07	1.26459e-06	8.08086e-07	-7.72498e-08	7.30836e-07	8.85616e-08	-5.22087e-08	3.63529e-08	1.52988e-06	-3.42742e-07	1.18714e-06
10.224	1.60096e-06	-2.00180e-07	1.40078e-06	6.42415e-07	-8.21089e-08	5.60306e-07	1.24952e-06	-1.09543e-07	1.13997e-06	1.82347e-06	-1.91222e-07	1.63225e-06	1.50585e-06	-2.41136e-07	1.26471e-06	8.06362e-07	-7.70851e-08	7.29277e-07	8.82815e-08	-5.20436e-08	3.62379e-08	1.52932e-06	-3.42618e-07	1.18671e-06
10.248	1.60151e-06	-2.00248e-07	1.40126e-06	6.39321e-07	-8.17134e-08	5.57608e-07	1.24942e-06	-1.09535e-07	1.13989e-06	1.82572e-06	-1.91458e-07	1.63426e-06	1.50645e-06	-2.41632e-07	1.26482e-06	8.04622e-07	-7.69187e-08	7.27703e-07	8.79995e-08	-5.18774e-08	3.61222e-08	1.52874e-06	-3.42488e-07	1.18626e-06
10.273	1.60203e-06	-2.00313e-07	1.40171e-06	6.36210e-07	-8.13158e-08	5.54894e-07	1.24931e-06	-1.09526e-07	1.13979e-06	1.82793e-06	-1.91690e-07	1.63624e-06	1.50704e-06	-2.42123e-07	1.26491e-06	8.02865e-07	-7.67507e-08	7.26114e-07	8.77156e-08	-5.17100e-08	3.60056e-08	1.52814e-06	-3.42352e-07	1.18579e-06
10.297	1.60252e-06	-2.00375e-07	1.40214e-06	6.33082e-07	-8.09160e-08	5.52166e-07	1.24919e-06	-1.09515e-07	1.13967e-06	1.83012e-06	-1.91919e-07	1.63820e-06	1.50760e-06	-2.42608e-07	1.26499e-06	8.01090e-07	-7.65811e-08	7.24509e-07	8.74299e-08	-5.15415e-08	3.58883e-08	1.52751e-06	-3.42212e-07	1.18530e-06
10.322	1.60299e-06	-2.00433e-07	1.40255e-06	6.29937e-07	-8.05140e-08	5.49423e-07	1.24905e-06	-1.09502e-07	1.13955e-06	1.83227e-06	-1.92145e-07	1.64013e-06	1.50813e-06	-2.43087e-07	1.26505e-06	7.99299e-07	-7.64098e-08	7.22889e-07	8.71422e-08	-5.13720e-08	3.57702e-08	1.52686e-06	-3.42066e-07	1.18480e-06
10.346	1.60343e-06	-2.00488e-07	1.40294e-06	6.26776e-07	-8.01100e-08	5.46666e-07	1.24889e-06	-1.09489e-07	1.13940e-06	1.83440e-06	-1.92368e-07	1.64203e-06	1.50865e-06	-2.43562e-07	1.26509e-06	7.97490e-07	-7.62370e-08	7.21253e-07	8.68527e-08	-5.12013e-08	3.56514e-08	1.52619e-06	-3.41915e-07	1.18427e-06
10.371	1.60384e-06	-2.00540e-07	1.40330e-06	6.23598e-07	-7.97038e-08	5.43894e-07	1.24872e-06	-1.09474e-07	1.13925e-06	1.83649e-06	-1.92588e-07	1.64391e-06	1.50914e-06	-2.44030e-07	1.26511e-06	7.95665e-07	-7.60625e-08	7.19603e-07	8.65613e-08	-5.10295e-08	3.55318e-08	1.52549e-06	-3.41758e-07	1.18373e-06
10.396	1.60423e-06	-2.00589e-07	1.40364e-06	6.20403e-07	-7.92955e-08	5.41108e-07	1.24854e-06	-1.09458e-07	1.13908e-06	1.83856e-06	-1.92805e-07	1.64576e-06	1.50961e-06	-2.44493e-07	1.26512e-06	7.93823e-07	-7.58864e-08	7.17937e-07	8.62680e-08	-5.08566e-08	3.54114e-08	1.52476e-06	-3.41596e-07	1.18317e-06
10.420	1.60459e-06	-2.00634e-07	1.40396e-06	6.17192e-07	-7.88851e-08	5.38307e-07	1.24834e-06	-1.09440e-07	1.13890e-06	1.84060e-06	-1.93018e-07	1.64758e-06	1.51006e-06	-2.44950e-07	1.26511e-06	7.91964e-07	-7.57087e-08	7.16255e-07	8.59728e-08	-5.06826e-08	3.52902e-08	1.52402e-06	-3.41429e-07	1.18259e-06
10.445	1.60493e-06	-2.00676e-07	1.40425e-06	6.13965e-07	-7.84726e-08	5.35492e-07	1.24812e-06	-1.09421e-07	1.13870e-06	1.84260e-06	-1.93229e-07	1.64937e-06	1.51049e-06	-2.45402e-07	1.26508e-06	7.90089e-07	-7.55294e-08	7.14559e-07	8.56757e-08	-5.05074e-08	3.51683e-08	1.52325e-06	-3.41256e-07	1.18199e-06
10.469	1.60524e-06	-2.00715e-07	1.40453e-06	6.10721e-07	-7.80580e-08	5.32663e-07	1.24789e-06	-1.09401e-07	1.13849e-06	1.84458e-06	-1.93436e-07	1.65114e-06	1.51089e-06	-2.45848e-07	1.26504e-06	7.88196e-07	-7.53485e-08	7.12848e-07	8.53768e-08	-5.03312e-08	3.50456e-08	1.52245e-06	-3.41078e-07	1.18137e-06
10.494	1.60553e-06	-2.00751e-07	1.40478e-06	6.07462e-07	-7.76414e-08	5.29820e-07	1.24764e-06	-1.09379e-07	1.13826e-06	1.84653e-06	-1.93640e-07	1.65289e-06	1.51127e-06	-2.46289e-07	1.26498e-06	7.86288e-07	-7.51660e-08	7.11122e-07	8.50760e-08	-5.01539e-08	3.49221e-08	1.52163e-06	-3.40895e-07	1.18074e-06
10.519	1.60578e-06	-2.00783e-07	1.40500e-06	6.04186e-07	-7.72227e-08	5.26963e-07	1.24738e-06	-1.09356e-07	1.13802e-06	1.84844e-06	-1.93841e-07	1.65460e-06	1.51163e-06	-2.46723e-07	1.26491e-06	7.84362e-07	-7.49820e-08	7.09380e-07	8.47733e-08	-4.99755e-08	3.47979e-08	1.52079e-06	-3.40706e-07	1.18009e-06
10.543	1.60602e-06	-2.00812e-07	1.40521e-06	6.00894e-07	-7.68020e-08	5.24092e-07	1.24710e-06	-1.09332e-07	1.13777e-06	1.85033e-06	-1.94039e-07	1.65629e-06	1.51197e-06	-2.47152e-07	1.26481e-06	7.82420e-07	-7.47963e-08	7.07624e-07	8.44688e-08	-4.97959e-08	3.46729e-08	1.51993e-06	-3.40512e-07	1.17941e-06
10.568	1.60622e-06	-2.00838e-07	1.40539e-06	5.97586e-07	-7.63792e-08	5.21207e-07	1.24681e-06	-1.09306e-07	1.13750e-06	1.85218e-06	-1.94233e-07	1.65795e-06	1.51228e-06	-2.47576e-07	1.26471e-06	7.80462e-07	-7.46091e-08	7.05853e-07	8.41624e-08	-4.96153e-08	3.45471e-08	1.51904e-06	-3.40313e-07	1.17872e-06
10.592	1.60640e-06	-2.00861e-07	1.40554e-06	5.94263e-07	-7.59544e-08	5.18309e-07	1.24650e-06	-1.09279e-07	1.13722e-06	1.85401e-06	-1.94425e-07	1.65958e-06	1.51257e-06	-2.47994e-07	1.26458e-06	7.78487e-07	-7.44204e-08	7.04067e-07	8.38541e-08	-4.94336e-08	3.44206e-08	1.51812e-06	-3.40108e-07	1.17802e-06
10.617	1.60656e-06	-2.00880e-07	1.40568e-06	5.90924e-07	-7.55276e-08	5.15396e-07	1.24618e-06	-1.09251e-07	1.13693e-06	1.85580e-06	-1.94613e-07	1.66119e-06	1.51284e-06	-2.48406e-07	1.26444e-06	7.76496e-07	-7.42300e-08	7.02266e-07	8.35440e-08	-4.92508e-08	3.42933e-08	1.51719e-06	-3.39899e-07	1.17729e-06
10.641	1.60669e-06	-2.00896e-07	1.40579e-06	5.87569e-07	-7.50988e-08	5.12470e-07	1.24584e-06	-1.09221e-07	1.13662e-06	1.85756e-06	-1.94797e-07	1.66276e-06	1.51309e-06	-2.48812e-07	1.26428e-06	7.74489e-07	-7.40381e-08	7.00451e-07	8.32320e-08	-4.90668e-08	3.41652e-08	1.51623e-06	-3.39683e-07	1.17654e-06
10.666	1.60679e-06	-2.00909e-07	1.40588e-06	5.84199e-07	-7.46681e-08	5.09531e-07	1.24549e-06	-1.09190e-07	1.13630e-06	1.85929e-06	-1.94979e-07	1.66431e-06	1.51332e-06	-2.49213e-07	1.26410e-06	7.72466e-07	-7.38447e-08	6.98621e-07	8.29182e-08	-4.88818e-08	3.40364e-08	1.51524e-06	-3.39463e-07	1.17578e-06
10.691	1.60686e-06	-2.00918e-07	1.40595e-06	5.80813e-07	-7.42353e-08	5.06577e-07	1.24512e-06	-1.09158e-07	1.13596e-06	1.86100e-06	-1.95157e-07	1.66584e-06	1.51352e-06	-2.49608e-07	1.26391e-06	7.70426e-07	-7.36497e-08	6.96776e-07	8.26025e-08	-4.86957e-08	3.39068e-08	1.51424e-06	-3.39237e-07	1.17500e-06
10.715	1.60691e-06	-2.00924e-07	1.40599e-06	5.77412e-07	-7.38006e-08	5.03611e-07	1.24474e-06	-1.09125e-07	1.13561e-06	1.86267e-06	-1.95333e-07	1.66733e-06	1.51370e-06	-2.49998e-07	1.26370e-06	7.68370e-07	-7.34532e-08	6.94917e-07	8.22849e-08	-4.85085e-08	3.37764e-08	1.51321e-06	-3.39006e-07	1.17420e-06
10.740	1.60694e-06	-2.00927e-07	1.40601e-06	5.73995e-07	-7.33639e-08	5.00631e-07	1.24434e-06	-1.09090e-07	1.13525e-06	1.86430e-06	-1.95505e-07	1.66880e-06	1.51386e-06	-2.50381e-07	1.26348e-06	7.66298e-07	-7.32551e-08	6.93043e-07	8.19655e-08	-4.83202e-08	3.36453e-08	1.51215e-06	-3.38770e-07	1.17338e-06
10.764	1.60693e-06	-2.00927e-07	1.40601e-06	5.70564e-07	-7.29253e-08	4.97638e-07	1.24393e-06	-1.09053e-07	1.13487e-06	1.86591e-06	-1.95673e-07	1.67024e-06	1.51400e-06	-2.50759e-07	1.26324e-06	7.64211e-07	-7.30556e-08	6.91155e-07	8.16443e-08	-4.81308e-08	3.35134e-08	1.51107e-06	-3.38529e-07	1.17254e-06
10.789	1.60690e-06	-2.00923e-07	1.40598e-06	5.67117e-07	-7.24848e-08	4.94632e-07	1.24350e-06	-1.09016e-07	1.13448e-06	1.86749e-06	-1.95838e-07	1.67165e-06	1.51411e-06	-2.51131e-07	1.26298e-06	7.62107e-07	-7.28545e-08	6.89252e-07	8.13212e-08	-4.79403e-08	3.33808e-08	1.50997e-06	-3.38282e-07	1.17169e-06
10.813	1.60685e-06	-2.00916e-07	1.40593e-06	5.63655e-07	-7.20423e-08	4.91613e-07	1.24306e-06	-1.08977e-07	1.13408e-06	1.86903e-06	-1.96001e-07	1.67303e-06	1.51420e-06	-2.51498e-07	1.26271e-06	7.59987e-07	-7.26518e-08	6.87336e-07	8.09962e-08	-4.77488e-08	3.32474e-08	1.50885e-06	-3.38030e-07	1.17082e-06
10.838	1.60676e-06	-2.00906e-07	1.40586e-06	5.60179e-07	-7.15980e-08	4.88581e-07	1.24260e-06	-1.08937e-07	1.13366e-06	1.87055e-06	-1.96159e-07	1.67439e-06	1.51427e-06	-2.51858e-07	1.26241e-06	7.57852e-07	-7.24477e-08	6.85404e-07	8.06694e-08	-4.75561e-08	3.31133e-08	1.50770e-06	-3.37773e-07	1.16993e-06
10.863	1.60665e-06	-2.00892e-07	1.40576e-06	5.56687e-07	-7.11517e-08	4.85535e-07	1.24213e-06	-1.08896e-07	1.13323e-06	1.87203e-06	-1.96315e-07	1.67572e-06	1.51432e-06	-2.52213e-07	1.26211e-06	7.55701e-07	-7.22421e-08	6.83459e-07	8.03408e-08	-4.73624e-08	3.29784e-08	1.50653e-06	-3.37511e-07	1.16902e-06
10.887	1.60652e-06	-2.00875e-07	1.40564e-06	5.53181e-07	-7.07036e-08	4.82477e-07	1.24164e-06	-1.08853e-07	1.13279e-06	1.87348e-06	-1.96467e-07	1.67702e-06	1.51435e-06	-2.52563e-07	1.26178e-06	7.53534e-07	-7.20349e-08	6.81499e-07	8.00103e-08	-4.71676e-08	3.28427e-08	1.50534e-06	-3.37243e-07	1.16809e-06
10.912	1.60636e-06	-2.00855e-07	1.40550e-06	5.49660e-07	-7.02536e-08	4.79407e-07	1.24114e-06	-1.08809e-07	1.13233e-06	1.87490e-06	-1.96616e-07	1.67829e-06	1.51435e-06	-2.52906e-07	1.26144e-06	7.51352e-07	-7.18263e-08	6.79526e-07	7.96780e-08	-4.69717e-08	3.27063e-08	1.50412e-06	-3.36971e-07	1.16715e-06
10.936	1.60617e-06	-2.00831e-07	1.40534e-06	5.46125e-07	-6.98018e-08	4.76323e-07	1.24062e-06	-1.08764e-07	1.13186e-06	1.87629e-06	-1.96761e-07	1.67953e-06	1.51433e-06	-2.53244e-07	1.26109e-06	7.49154e-07	-7.16162e-08	6.77538e-07	7.93438e-08	-4.67747e-08	3.25692e-08	1.50288e-06	-3.36693e-07	1.16618e-06
10.961	1.60596e-06	-2.00804e-07	1.40515e-06	5.42576e-07	-6.93481e-08	4.73228e-07	1.24009e-06	-1.08717e-07	1.13137e-06	1.87765e-06	-1.96904e-07	1.68074e-06	1.51429e-06	-2.53575e-07	1.26071e-06	7.46941e-07	-7.14046e-08	6.75536e-07	7.90079e-08	-4.65766e-08	3.24313e-08	1.50161e-06	-3.36409e-07	1.16520e-06
10.985	1.60571e-06	-2.00774e-07	1.40494e-06	5.39012e-07	-6.88926e-08	4.70119e-07	1.23955e-06	-1.08669e-07	1.13088e-06	1.87897e-06	-1.97043e-07	1.68193e-06	1.51423e-06	-2.53901e-07	1.26033e-06	7.44712e-07	-7.11916e-08	6.73520e-07	7.86701e-08	-4.63775e-08	3.22926e-08	1.50033e-06	-3.36121e-07	1.16421e-06
11.010	1.60545e-06	-2.00741e-07	1.40471e-06	5.35434e-07	-6.84353e-08	4.66998e-07	1.23899e-06	-1.08620e-07	1.13037e-06	1.88026e-06	-1.97178e-07	1.68309e-06	1.51414e-06	-2.54222e-07	1.25992e-06	7.42468e-07	-7.09770e-08	6.71491e-07	7.83304e-08	-4.61773e-08	3.21532e-08	1.49902e-06	-3.35828e-07	1.16319e-06
11.035	1.60515e-06	-2.00704e-07	1.40445e-06	5.31841e-07	-6.79761e-08	4.63865e-07	1.23841e-06	-1.08570e-07	1.12984e-06	1.88153e-06	-1.97310e-07	1.68422e-06	1.51403e-06	-2.54536e-07	1.25950e-06	7.40208e-07	-7.07610e-08	6.69447e-07	7.79890e-08	-4.59760e-08	3.20130e-08	1.49768e-06	-3.35529e-07	1.16215e-06
11.059	1.60483e-06	-2.00664e-07	1.40417e-06	5.28235e-07	-6.75152e-08	4.60720e-07	1.23782e-06	-1.08518e-07	1.12930e-06	1.88275e-06	-1.97439e-07	1.68532e-06	1.51391e-06	-2.54845e-07	1.25906e-06	7.37934e-07	-7.05436e-08	6.67390e-07	7.76457e-08	-4.57736e-08	3.18721e-08	1.49633e-06	-3.35225e-07	1.16110e-06
11.084	1.60449e-06	-2.00621e-07	1.40387e-06	5.24615e-07	-6.70525e-08	4.57562e-07	1.23722e-06	-1.08465e-07	1.12875e-06	1.88395e-06	-1.97565e-07	1.68639e-06	1.51375e-06	-2.55147e-07	1.25861e-06	7.35644e-07	-7.03247e-08	6.65319e-07	7.73006e-08	-4.55701e-08	3.17304e-08	1.49495e-06	-3.34916e-07	1.16003e-06
11.108	1.60411e-06	-2.00574e-07	1.40354e-06	5.20981e-07	-6.65880e-08	4.54393e-07	1.23660e-06	-1.08411e-07	1.12819e-06	1.88512e-06	-1.97687e-07	1.68743e-06	1.51358e-06	-2.55444e-07	1.25814e-06	7.33339e-07	-7.01044e-08	6.63235e-07	7.69537e-08	-4.53656e-08	3.15880e-08	1.49355e-06	-3.34602e-07	1.15894e-06
11.133	1.60371e-06	-2.00524e-07	1.40319e-06	5.17333e-07	-6.61218e-08	4.51211e-07	1.23596e-06	-1.08355e-07	1.12761e-06	1.88625e-06	-1.97806e-07	1.68844e-06	1.51338e-06	-2.55736e-07	1.25765e-06	7.31019e-07	-6.98826e-08	6.61137e-07	7.66049e-08	-4.51601e-08	3.14449e-08	1.49212e-06	-3.34283e-07	1.15784e-06
11.158	1.60329e-06	-2.00471e-07	1.40282e-06	5.13672e-07	-6.56539e-08	4.48018e-07	1.23532e-06	-1.08298e-07	1.12702e-06	1.88735e-06	-1.97921e-07	1.68943e-06	1.51317e-06	-2.56021e-07	1.25715e-06	7.28685e-07	-6.96594e-08	6.59025e-07	7.62544e-08	-4.49534e-08	3.13010e-08	1.49068e-06	-3.33959e-07	1.15672e-06
11.182	1.60283e-06	-2.00414e-07	1.40242e-06	5.09997e-07	-6.51842e-08	4.44813e-07	1.23465e-06	-1.08240e-07	1.12641e-06	1.88842e-06	-1.98033e-07	1.69039e-06	1.51293e-06	-2.56301e-07	1.25663e-06	7.26335e-07	-6.94348e-08	6.56900e-07	7.59021e-08	-4.47457e-08	3.11564e-08	1.48920e-06	-3.33630e-07	1.15558e-06
11.207	1.60235e-06	-2.00354e-07	1.40200e-06	5.06309e-07	-6.47128e-08	4.41596e-07	1.23398e-06	-1.08181e-07	1.12580e-06	1.88946e-06	-1.98142e-07	1.69131e-06	1.51267e-06	-2.56574e-07	1.25609e-06	7.23970e-07	-6.92087e-08	6.54762e-07	7.55479e-08	-4.45369e-08	3.10110e-08	1.48771e-06	-3.33295e-07	1.15442e-06
11.231	1.60185e-06	-2.00291e-07	1.40156e-06	5.02607e-07	-6.42397e-08	4.38368e-07	1.23329e-06	-1.08120e-07	1.12516e-06	1.89046e-06	-1.98247e-07	1.69221e-06	1.51238e-06	-2.56842e-07	1.25554e-06	7.21591e-07	-6.89813e-08	6.52610e-07	7.51919e-08	-4.43271e-08	3.08649e-08	1.48620e-06	-3.32956e-07	1.15324e-06
11.256	1.60132e-06	-2.00224e-07	1.40109e-06	4.98893e-07	-6.37649e-08	4.35128e-07	1.23258e-06	-1.08059e-07	1.12452e-06	1.89143e-06	-1.98349e-07	1.69308e-06	1.51208e-06	-2.57104e-07	1.25497e-06	7.19197e-07	-6.87524e-08	6.50445e-07	7.48342e-08	-4.41161e-08	3.07180e-08	1.48466e-06	-3.32611e-07	1.15205e-06
11.280	1.60076e-06	-2.00155e-07	1.40060e-06	4.95165e-07	-6.32884e-08	4.31876e-07	1.23186e-06	-1.07995e-07	1.12386e-06	1.89237e-06	-1.98448e-07	1.69392e-06	1.51175e-06	-2.57361e-07	1.25439e-06	7.16789e-07	-6.85222e-08	6.48266e-07	7.44746e-08	-4.39042e-08	3.05704e-08	1.48310e-06	-3.32261e-07	1.15084e-06
11.305	1.60017e-06	-2.00081e-07	1.40009e-06	4.91424e-07	-6.28103e-08	4.28614e-07	1.23113e-06	-1.07931e-07	1.12319e-06	1.89328e-06	-1.98543e-07	1.69473e-06	1.51140e-06	-2.57611e-07	1.25379e-06	7.14365e-07	-6.82906e-08	6.46075e-07	7.41133e-08	-4.36912e-08	3.04221e-08	1.48151e-06	-3.31906e-07	1.14961e-06
11.330	1.59956e-06	-2.00005e-07	1.39956e-06	4.87670e-07	-6.23305e-08	4.25340e-07	1.23038e-06	-1.07866e-07	1.12251e-06	1.89415e-06	-1.98634e-07	1.69552e-06	1.51103e-06	-2.57856e-07	1.25317e-06	7.11928e-07	-6.80575e-08	6.43870e-07	7.37501e-08	-4.34771e-08	3.02730e-08	1.47991e-06	-3.31547e-07	1.14836e-06
11.354	1.59892e-06	-1.99925e-07	1.39900e-06	4.83904e-07	-6.18491e-08	4.22055e-07	1.22961e-06	-1.07799e-07	1.12182e-06	1.89499e-06	-1.98723e-07	1.69627e-06	1.51064e-06	-2.58094e-07	1.25254e-06	7.09476e-07	-6.78231e-08	6.41653e-07	7.33852e-08	-4.32619e-08	3.01232e-08	1.47828e-06	-3.31182e-07	1.14710e-06
11.379	1.59826e-06	-1.99842e-07	1.39842e-06	4.80124e-07	-6.13661e-08	4.18758e-07	1.22884e-06	-1.07731e-07	1.12111e-06	1.89580e-06	-1.98808e-07	1.69699e-06	1.51022e-06	-2.58327e-07	1.25189e-06	7.07010e-07	-6.75874e-08	6.39422e-07	7.30185e-08	-4.30457e-08	2.99727e-08	1.47663e-06	-3.30812e-07	1.14582e-06
11.403	1.59757e-06	-1.99756e-07	1.39781e-06	4.76333e-07	-6.08814e-08	4.15451e-07	1.22805e-06	-1.07661e-07	1.12039e-06	1.89658e-06	-1.98889e-07	1.69769e-06	1.50978e-06	-2.58554e-07	1.25123e-06	7.04529e-07	-6.73502e-08	6.37179e-07	7.26499e-08	-4.28285e-08	2.98214e-08	1.47496e-06	-3.30437e-07	1.14452e-06
11.428	1.59685e-06	-1.99666e-07	1.39718e-06	4.72528e-07	-6.03952e-08	4.12133e-07	1.22724e-06	-1.07591e-07	1.11965e-06	1.89732e-06	-1.98967e-07	1.69835e-06	1.50933e-06	-2.58776e-07	1.25055e-06	7.02034e-07	-6.71118e-08	6.34923e-07	7.22797e-08	-4.26102e-08	2.96694e-08	1.47326e-06	-3.30057e-07	1.14320e-06
11.452	1.59611e-06	-1.99573e-07	1.39653e-06	4.68712e-07	-5.99074e-08	4.08804e-07	1.22642e-06	-1.07519e-07	1.11890e-06	1.89803e-06	-1.99042e-07	1.69899e-06	1.50884e-06	-2.58991e-07	1.24985e-06	6.99526e-07	-6.68719e-08	6.32654e-07	7.19076e-08	-4.23909e-08	2.95167e-08	1.47154e-06	-3.29673e-07	1.14187e-06
11.477	1.59534e-06	-1.99477e-07	1.39586e-06	4.64883e-07	-5.94180e-08	4.05465e-07	1.22559e-06	-1.07446e-07	1.11814e-06	1.89871e-06	-1.99113e-07	1.69960e-06	1.50834e-06	-2.59201e-07	1.24914e-06	6.97003e-07	-6.66307e-08	6.30372e-07	7.15338e-08	-4.21705e-08	2.93633e-08	1.46980e-06	-3.29283e-07	1.14052e-06
11.502	1.59454e-06	-1.99377e-07	1.39516e-06	4.61042e-07	-5.89271e-08	4.02115e-07	1.22474e-06	-1.07371e-07	1.11737e-06	1.89936e-06	-1.99180e-07	1.70018e-06	1.50782e-06	-2.59404e-07	1.24841e-06	6.94466e-07	-6.63882e-08	6.28078e-07	7.11582e-08	-4.19491e-08	2.92091e-08	1.46804e-06	-3.28888e-07	1.13915e-06
11.526	1.59371e-06	-1.99274e-07	1.39444e-06	4.57189e-07	-5.84346e-08	3.98754e-07	1.22388e-06	-1.07296e-07	1.11658e-06	1.89997e-06	-1.99245e-07	1.70072e-06	1.50727e-06	-2.59602e-07	1.24767e-06	6.91915e-07	-6.61444e-08	6.25771e-07	7.07808e-08	-4.17266e-08	2.90542e-08	1.46626e-06	-3.28488e-07	1.13777e-06
11.551	1.59287e-06	-1.99168e-07	1.39370e-06	4.53324e-07	-5.79406e-08	3.95383e-07	1.22300e-06	-1.07219e-07	1.11579e-06	1.90055e-06	-1.99305e-07	1.70124e-06	1.50671e-06	-2.59794e-07	1.24691e-06	6.89351e-07	-6.58992e-08	6.23451e-07	7.04017e-08	-4.15031e-08	2.88986e-08	1.46445e-06	-3.28084e-07	1.13637e-06
11.575	1.59199e-06	-1.99058e-07	1.39293e-06	4.49447e-07	-5.74451e-08	3.92002e-07	1.22212e-06	-1.07141e-07	1.11497e-06	1.90110e-06	-1.99363e-07	1.70173e-06	1.50612e-06	-2.59981e-07	1.24614e-06	6.86772e-07	-6.56528e-08	6.21120e-07	7.00208e-08	-4.12785e-08	2.87422e-08	1.46262e-06	-3.27674e-07	1.13495e-06
11.600	1.59109e-06	-1.98945e-07	1.39214e-06	4.45559e-07	-5.69481e-08	3.88611e-07	1.22121e-06	-1.07062e-07	1.11415e-06	1.90161e-06	-1.99417e-07	1.70219e-06	1.50551e-06	-2.60161e-07	1.24535e-06	6.84181e-07	-6.54050e-08	6.18776e-07	6.96381e-08	-4.10530e-08	2.85851e-08	1.46077e-06	-3.27259e-07	1.13351e-06
11.624	1.59016e-06	-1.98829e-07	1.39133e-06	4.41659e-07	-5.64496e-08	3.85209e-07	1.22030e-06	-1.06982e-07	1.11331e-06	1.90209e-06	-1.99467e-07	1.70262e-06	1.50488e-06	-2.60336e-07	1.24454e-06	6.81575e-07	-6.51559e-08	6.16419e-07	6.92537e-08	-4.08264e-08	2.84273e-08	1.45890e-06	-3.26840e-07	1.13206e-06
11.649	1.58920e-06	-1.98710e-07	1.39049e-06	4.37747e-07	-5.59497e-08	3.81797e-07	1.21936e-06	-1.06900e-07	1.11246e-06	1.90254e-06	-1.99514e-07	1.70302e-06	1.50422e-06	-2.60505e-07	1.24372e-06	6.78956e-07	-6.49055e-08	6.14050e-07	6.88675e-08	-4.05987e-08	2.82688e-08	1.45700e-06	-3.26416e-07	1.13059e-06
11.674	1.58822e-06	-1.98587e-07	1.38963e-06	4.33824e-07	-5.54482e-08	3.78376e-07	1.21842e-06	-1.06817e-07	1.11160e-06	1.90295e-06	-1.99557e-07	1.70340e-06	1.50355e-06	-2.60668e-07	1.24288e-06	6.76324e-07	-6.46539e-08	6.11670e-07	6.84796e-08	-4.03700e-08	2.81096e-08	1.45509e-06	-3.25986e-07	1.12910e-06
11.698	1.58721e-06	-1.98461e-07	1.38875e-06	4.29890e-07	-5.49454e-08	3.74944e-07	1.21746e-06	-1.06733e-07	1.11073e-06	1.90333e-06	-1.99598e-07	1.70374e-06	1.50285e-06	-2.60825e-07	1.24203e-06	6.73678e-07	-6.44010e-08	6.09277e-07	6.80900e-08	-4.01403e-08	2.79497e-08	1.45315e-06	-3.25552e-07	1.12760e-06
11.723	1.58618e-06	-1.98331e-07	1.38785e-06	4.25944e-07	-5.44411e-08	3.71503e-07	1.21649e-06	-1.06648e-07	1.10984e-06	1.90368e-06	-1.99634e-07	1.70405e-06	1.50213e-06	-2.60976e-07	1.24116e-06	6.71019e-07	-6.41468e-08	6.06872e-07	6.76986e-08	-3.99096e-08	2.77890e-08	1.45119e-06	-3.25113e-07	1.12608e-06
11.747	1.58512e-06	-1.98199e-07	1.38692e-06	4.21988e-07	-5.39354e-08	3.68052e-07	1.21550e-06	-1.06562e-07	1.10894e-06	1.90400e-06	-1.99667e-07	1.70433e-06	1.50139e-06	-2.61122e-07	1.24027e-06	6.68346e-07	-6.38913e-08	6.04455e-07	6.73055e-08	-3.96779e-08	2.76276e-08	1.44921e-06	-3.24670e-07	1.12454e-06
11.772	1.58403e-06	-1.98063e-07	1.38597e-06	4.18020e-07	-5.34283e-08	3.64592e-07	1.21451e-06	-1.06474e-07	1.10803e-06	1.90428e-06	-1.99697e-07	1.70458e-06	1.50063e-06	-2.61261e-07	1.23937e-06	6.65661e-07	-6.36346e-08	6.02026e-07	6.69107e-08	-3.94451e-08	2.74656e-08	1.44721e-06	-3.24221e-07	1.12299e-06
11.796	1.58292e-06	-1.97924e-07	1.38499e-06	4.14042e-07	-5.29199e-08	3.61122e-07	1.21349e-06	-1.06385e-07	1.10711e-06	1.90453e-06	-1.99723e-07	1.70481e-06	1.49985e-06	-2.61395e-07	1.23846e-06	6.62962e-07	-6.33766e-08	5.99586e-07	6.65141e-08	-3.92113e-08	2.73028e-08	1.44518e-06	-3.23767e-07	1.12142e-06
11.821	1.58178e-06	-1.97781e-07	1.38400e-06	4.10053e-07	-5.24100e-08	3.57643e-07	1.21247e-06	-1.06295e-07	1.10617e-06	1.90475e-06	-1.99746e-07	1.70500e-06	1.49905e-06	-2.61523e-07	1.23753e-06	6.60251e-07	-6.31174e-08	5.97134e-07	6.61158e-08	-3.89765e-08	2.71393e-08	1.44314e-06	-3.23309e-07	1.11983e-06
11.846	1.58061e-06	-1.97635e-07	1.38298e-06	4.06054e-07	-5.18988e-08	3.54155e-07	1.21143e-06	-1.06204e-07	1.10522e-06	1.90493e-06	-1.99765e-07	1.70516e-06	1.49822e-06	-2.61646e-07	1.23658e-06	6.57527e-07	-6.28570e-08	5.94670e-07	6.57158e-08	-3.87407e-08	2.69751e-08	1.44107e-06	-3.22846e-07	1.11823e-06
11.870	1.57942e-06	-1.97486e-07	1.38193e-06	4.02044e-07	-5.13863e-08	3.50657e-07	1.21037e-06	-1.06112e-07	1.10426e-06	1.90508e-06	-1.99780e-07	1.70530e-06	1.49738e-06	-2.61762e-07	1.23562e-06	6.54790e-07	-6.25953e-08	5.92194e-07	6.53140e-08	-3.85038e-08	2.68102e-08	1.43898e-06	-3.22378e-07	1.11660e-06
11.895	1.57820e-06	-1.97334e-07	1.38087e-06	3.98023e-07	-5.08725e-08	3.47151e-07	1.20931e-06	-1.06018e-07	1.10329e-06	1.90520e-06	-1.99793e-07	1.70540e-06	1.49651e-06	-2.61873e-07	1.23464e-06	6.52040e-07	-6.23324e-08	5.89707e-07	6.49106e-08	-3.82660e-08	2.66446e-08	1.43687e-06	-3.21906e-07	1.11497e-06
11.919	1.57696e-06	-1.97178e-07	1.37978e-06	3.93993e-07	-5.03573e-08	3.43635e-07	1.20823e-06	-1.05924e-07	1.10230e-06	1.90528e-06	-1.99801e-07	1.70548e-06	1.49562e-06	-2.61978e-07	1.23365e-06	6.49277e-07	-6.20684e-08	5.87209e-07	6.45054e-08	-3.80272e-08	2.64783e-08	1.43474e-06	-3.21428e-07	1.11331e-06
11.944	1.57569e-06	-1.97020e-07	1.37867e-06	3.89952e-07	-4.98408e-08	3.40111e-07	1.20713e-06	-1.05828e-07	1.10131e-06	1.90533e-06	-1.99807e-07	1.70552e-06	1.49471e-06	-2.62077e-07	1.23264e-06	6.46502e-07	-6.18031e-08	5.84699e-07	6.40986e-08	-3.77873e-08	2.63113e-08	1.43259e-06	-3.20946e-07	1.11164e-06
11.969	1.57439e-06	-1.96857e-07	1.37753e-06	3.85901e-07	-4.93231e-08	3.36578e-07	1.20603e-06	-1.05731e-07	1.10030e-06	1.90534e-06	-1.99808e-07	1.70554e-06	1.49378e-06	-2.62170e-07	1.23161e-06	6.43714e-07	-6.15366e-08	5.82178e-07	6.36900e-08	-3.75465e-08	2.61436e-08	1.43042e-06	-3.20459e-07	1.10996e-06
11.993	1.57307e-06	-1.96692e-07	1.37637e-06	3.81840e-07	-4.88041e-08	3.33036e-07	1.20491e-06	-1.05633e-07	1.09927e-06	1.90533e-06	-1.99807e-07	1.70552e-06	1.49283e-06	-2.62258e-07	1.23057e-06	6.40914e-07	-6.12689e-08	5.79646e-07	6.32798e-08	-3.73046e-08	2.59752e-08	1.42822e-06	-3.19968e-07	1.10826e-06
12.018	1.57172e-06	-1.96523e-07	1.37519e-06	3.77770e-07	-4.82838e-08	3.29486e-07	1.20377e-06	-1.05533e-07	1.09824e-06	1.90528e-06	-1.99801e-07	1.70548e-06	1.49186e-06	-2.62340e-07	1.22952e-06	6.38102e-07	-6.10001e-08	5.77102e-07	6.28678e-08	-3.70618e-08	2.58061e-08	1.42601e-06	-3.19471e-07	1.10654e-06
12.042	1.57034e-06	-1.96352e-07	1.37399e-06	3.73689e-07	-4.77623e-08	3.25927e-07	1.20263e-06	-1.05433e-07	1.09719e-06	1.90519e-06	-1.99793e-07	1.70540e-06	1.49087e-06	-2.62416e-07	1.22845e-06	6.35278e-07	-6.07301e-08	5.74547e-07	6.24542e-08	-3.68179e-08	2.56363e-08	1.42377e-06	-3.18970e-07	1.10480e-06
12.067	1.56894e-06	-1.96176e-07	1.37277e-06	3.69600e-07	-4.72396e-08	3.22360e-07	1.20147e-06	-1.05331e-07	1.09614e-06	1.90508e-06	-1.99780e-07	1.70530e-06	1.48985e-06	-2.62486e-07	1.22737e-06	6.32441e-07	-6.04589e-08	5.71982e-07	6.20389e-08	-3.65731e-08	2.54658e-08	1.42151e-06	-3.18465e-07	1.10305e-06
12.091	1.56752e-06	-1.95998e-07	1.37152e-06	3.65501e-07	-4.67156e-08	3.18785e-07	1.20029e-06	-1.05228e-07	1.09507e-06	1.90493e-06	-1.99765e-07	1.70516e-06	1.48882e-06	-2.62551e-07	1.22627e-06	6.29592e-07	-6.01865e-08	5.69405e-07	6.16219e-08	-3.63273e-08	2.52947e-08	1.41924e-06	-3.17954e-07	1.10128e-06
12.116	1.56606e-06	-1.95816e-07	1.37025e-06	3.61392e-07	-4.61905e-08	3.15201e-07	1.19911e-06	-1.05124e-07	1.09398e-06	1.90474e-06	-1.99745e-07	1.70500e-06	1.48776e-06	-2.62610e-07	1.22515e-06	6.26731e-07	-5.99131e-08	5.66818e-07	6.12033e-08	-3.60805e-08	2.51228e-08	1.41694e-06	-3.17439e-07	1.09950e-06
12.141	1.56458e-06	-1.95631e-07	1.36895e-06	3.57274e-07	-4.56642e-08	3.11610e-07	1.19791e-06	-1.05019e-07	1.09289e-06	1.90453e-06	-1.99723e-07	1.70480e-06	1.48669e-06	-2.62663e-07	1.22402e-06	6.23858e-07	-5.96384e-08	5.64220e-07	6.07830e-08	-3.58327e-08	2.49503e-08	1.41462e-06	-3.16920e-07	1.09770e-06
12.165	1.56308e-06	-1.95443e-07	1.36764e-06	3.53147e-07	-4.51368e-08	3.08011e-07	1.19670e-06	-1.04913e-07	1.09179e-06	1.90428e-06	-1.99696e-07	1.70458e-06	1.48559e-06	-2.62711e-07	1.22288e-06	6.20974e-07	-5.93627e-08	5.61611e-07	6.03610e-08	-3.55839e-08	2.47771e-08	1.41228e-06	-3.16395e-07	1.09588e-06
12.190	1.56155e-06	-1.95252e-07	1.36630e-06	3.49012e-07	-4.46081e-08	3.04403e-07	1.19547e-06	-1.04806e-07	1.09067e-06	1.90399e-06	-1.99667e-07	1.70433e-06	1.48447e-06	-2.62752e-07	1.22172e-06	6.18078e-07	-5.90858e-08	5.58992e-07	5.99374e-08	-3.53342e-08	2.46032e-08	1.40992e-06	-3.15867e-07	1.09405e-06
12.214	1.55999e-06	-1.95057e-07	1.36494e-06	3.44867e-07	-4.40784e-08	3.00788e-07	1.19424e-06	-1.04697e-07	1.08954e-06	1.90368e-06	-1.99633e-07	1.70404e-06	1.48333e-06	-2.62788e-07	1.22054e-06	6.15170e-07	-5.88078e-08	5.56362e-07	5.95121e-08	-3.50835e-08	2.44286e-08	1.40754e-06	-3.15333e-07	1.09220e-06
12.239	1.55841e-06	-1.94860e-07	1.36355e-06	3.40713e-07	-4.35475e-08	2.97166e-07	1.19299e-06	-1.04587e-07	1.08840e-06	1.90333e-06	-1.99597e-07	1.70373e-06	1.48217e-06	-2.62819e-07	1.21935e-06	6.12250e-07	-5.85287e-08	5.53721e-07	5.90851e-08	-3.48318e-08	2.42533e-08	1.40513e-06	-3.14795e-07	1.09034e-06
12.263	1.55680e-06	-1.94659e-07	1.36215e-06	3.36551e-07	-4.30156e-08	2.93536e-07	1.19172e-06	-1.04477e-07	1.08725e-06	1.90294e-06	-1.99556e-07	1.70339e-06	1.48099e-06	-2.62843e-07	1.21815e-06	6.09319e-07	-5.82485e-08	5.51070e-07	5.86565e-08	-3.45791e-08	2.40774e-08	1.40271e-06	-3.14253e-07	1.08846e-06
12.288	1.55517e-06	-1.94454e-07	1.36072e-06	3.32381e-07	-4.24825e-08	2.89898e-07	1.19045e-06	-1.04365e-07	1.08608e-06	1.90253e-06	-1.99513e-07	1.70301e-06	1.47979e-06	-2.62862e-07	1.21693e-06	6.06376e-07	-5.79672e-08	5.48409e-07	5.82263e-08	-3.43255e-08	2.39008e-08	1.40027e-06	-3.13705e-07	1.08657e-06
12.313	1.55351e-06	-1.94247e-07	1.35926e-06	3.28202e-07	-4.19484e-08	2.86254e-07	1.18916e-06	-1.04252e-07	1.08491e-06	1.90208e-06	-1.99465e-07	1.70261e-06	1.47857e-06	-2.62876e-07	1.21569e-06	6.03423e-07	-5.76848e-08	5.45738e-07	5.77945e-08	-3.40709e-08	2.37236e-08	1.39781e-06	-3.13154e-07	1.08465e-06
12.337	1.55183e-06	-1.94036e-07	1.35779e-06	3.24015e-07	-4.14132e-08	2.82602e-07	1.18786e-06	-1.04138e-07	1.08372e-06	1.90159e-06	-1.99415e-07	1.70218e-06	1.47733e-06	-2.62883e-07	1.21444e-06	6.00457e-07	-5.74014e-08	5.43056e-07	5.73610e-08	-3.38154e-08	2.35456e-08	1.39533e-06	-3.12598e-07	1.08273e-06
12.362	1.55012e-06	-1.93823e-07	1.35629e-06	3.19819e-07	-4.08770e-08	2.78942e-07	1.18654e-06	-1.04023e-07	1.08252e-06	1.90107e-06	-1.99361e-07	1.70171e-06	1.47607e-06	-2.62885e-07	1.21318e-06	5.97481e-07	-5.71169e-08	5.40364e-07	5.69259e-08	-3.35589e-08	2.33670e-08	1.39282e-06	-3.12037e-07	1.08079e-06
12.386	1.54838e-06	-1.93606e-07	1.35478e-06	3.15616e-07	-4.03398e-08	2.75276e-07	1.18521e-06	-1.03906e-07	1.08131e-06	1.90052e-06	-1.99303e-07	1.70122e-06	1.47478e-06	-2.62882e-07	1.21190e-06	5.94494e-07	-5.68313e-08	5.37663e-07	5.64892e-08	-3.33014e-08	2.31878e-08	1.39030e-06	-3.11472e-07	1.07883e-06
12.411	1.54662e-06	-1.93385e-07	1.35324e-06	3.11405e-07	-3.98015e-08	2.71603e-07	1.18388e-06	-1.03789e-07	1.08009e-06	1.89994e-06	-1.99242e-07	1.70070e-06	1.47348e-06	-2.62873e-07	1.21061e-06	5.91496e-07	-5.65447e-08	5.34951e-07	5.60509e-08	-3.30430e-08	2.30078e-08	1.38776e-06	-3.10902e-07	1.07685e-06
12.435	1.54483e-06	-1.93162e-07	1.35167e-06	3.07186e-07	-3.92623e-08	2.67924e-07	1.18252e-06	-1.03670e-07	1.07885e-06	1.89932e-06	-1.99177e-07	1.70015e-06	1.47216e-06	-2.62858e-07	1.20930e-06	5.88487e-07	-5.62570e-08	5.32229e-07	5.56109e-08	-3.27837e-08	2.28272e-08	1.38519e-06	-3.10328e-07	1.07487e-06
12.460	1.54302e-06	-1.92936e-07	1.35009e-06	3.02959e-07	-3.87221e-08	2.64237e-07	1.18116e-06	-1.03551e-07	1.07761e-06	1.89867e-06	-1.99109e-07	1.69956e-06	1.47082e-06	-2.62837e-07	1.20798e-06	5.85467e-07	-5.59683e-08	5.29498e-07	5.51694e-08	-3.25234e-08	2.26460e-08	1.38261e-06	-3.09749e-07	1.07286e-06
12.485	1.54119e-06	-1.92706e-07	1.34848e-06	2.98725e-07	-3.81809e-08	2.60544e-07	1.17978e-06	-1.03430e-07	1.07635e-06	1.89799e-06	-1.99037e-07	1.69895e-06	1.46945e-06	-2.62811e-07	1.20664e-06	5.82436e-07	-5.56786e-08	5.26757e-07	5.47263e-08	-3.22622e-08	2.24641e-08	1.38001e-06	-3.09166e-07	1.07084e-06
12.509	1.53932e-06	-1.92473e-07	1.34685e-06	2.94483e-07	-3.76387e-08	2.56844e-07	1.17839e-06	-1.03308e-07	1.07509e-06	1.89727e-06	-1.98962e-07	1.69831e-06	1.46807e-06	-2.62780e-07	1.20529e-06	5.79394e-07	-5.53879e-08	5.24007e-07	5.42815e-08	-3.20000e-08	2.22816e-08	1.37739e-06	-3.08579e-07	1.06881e-06
12.534	1.53744e-06	-1.92237e-07	1.34520e-06	2.90234e-07	-3.70957e-08	2.53139e-07	1.17699e-06	-1.03185e-07	1.07381e-06	1.89652e-06	-1.98883e-07	1.69764e-06	1.46667e-06	-2.62743e-07	1.20392e-06	5.76343e-07	-5.50961e-08	5.21246e-07	5.38352e-08	-3.17369e-08	2.20984e-08	1.37475e-06	-3.07987e-07	1.06676e-06
12.558	1.53552e-06	-1.91998e-07	1.34352e-06	2.85978e-07	-3.65517e-08	2.49426e-07	1.17558e-06	-1.03061e-07	1.07252e-06	1.89574e-06	-1.98801e-07	1.69694e-06	1.46524e-06	-2.62700e-07	1.20254e-06	5.73280e-07	-5.48034e-08	5.18477e-07	5.33873e-08	-3.14728e-08	2.19145e-08	1.37208e-06	-3.07391e-07	1.06469e-06
12.583	1.53358e-06	-1.91755e-07	1.34183e-06	2.81715e-07	-3.60068e-08	2.45708e-07	1.17415e-06	-1.02936e-07	1.07122e-06	1.89492e-06	-1.98715e-07	1.69621e-06	1.46380e-06	-2.62652e-07	1.20115e-06	5.70207e-07	-5.45096e-08	5.15698e-07	5.29379e-08	-3.12079e-08	2.17300e-08	1.36940e-06	-3.06790e-07	1.06261e-06
12.607	1.53162e-06	-1.91510e-07	1.34011e-06	2.77445e-07	-3.54610e-08	2.41984e-07	1.17271e-06	-1.02810e-07	1.06990e-06	1.89407e-06	-1.98626e-07	1.69545e-06	1.46234e-06	-2.62598e-07	1.19974e-06	5.67124e-07	-5.42149e-08	5.12910e-07	5.24869e-08	-3.09420e-08	2.15449e-08	1.36670e-06	-3.06185e-07	1.06052e-06
12.632	1.52963e-06	-1.91261e-07	1.33837e-06	2.73168e-07	-3.49144e-08	2.38254e-07	1.17126e-06	-1.02683e-07	1.06858e-06	1.89319e-06	-1.98534e-07	1.69466e-06	1.46085e-06	-2.62538e-07	1.19832e-06	5.64031e-07	-5.39192e-08	5.10112e-07	5.20343e-08	-3.06752e-08	2.13591e-08	1.36398e-06	-3.05576e-07	1.05841e-06
12.657	1.52762e-06	-1.91010e-07	1.33661e-06	2.68884e-07	-3.43669e-08	2.34517e-07	1.16980e-06	-1.02555e-07	1.06725e-06	1.89227e-06	-1.98438e-07	1.69384e-06	1.45935e-06	-2.62473e-07	1.19688e-06	5.60928e-07	-5.36225e-08	5.07305e-07	5.15802e-08	-3.04075e-08	2.11727e-08	1.36124e-06	-3.04962e-07	1.05628e-06
12.681	1.52558e-06	-1.90755e-07	1.33483e-06	2.64594e-07	-3.38185e-08	2.30776e-07	1.16833e-06	-1.02426e-07	1.06590e-06	1.89132e-06	-1.98338e-07	1.69299e-06	1.45783e-06	-2.62403e-07	1.19543e-06	5.57814e-07	-5.33249e-08	5.04490e-07	5.11245e-08	-3.01388e-08	2.09856e-08	1.35849e-06	-3.04344e-07	1.05414e-06
12.706	1.52352e-06	-1.90497e-07	1.33302e-06	2.60297e-07	-3.32693e-08	2.27028e-07	1.16684e-06	-1.02295e-07	1.06455e-06	1.89034e-06	-1.98235e-07	1.69211e-06	1.45629e-06	-2.62327e-07	1.19396e-06	5.54691e-07	-5.30263e-08	5.01665e-07	5.06672e-08	-2.98693e-08	2.07980e-08	1.35571e-06	-3.03722e-07	1.05199e-06
12.730	1.52143e-06	-1.90236e-07	1.33120e-06	2.55995e-07	-3.27194e-08	2.23275e-07	1.16534e-06	-1.02164e-07	1.06318e-06	1.88933e-06	-1.98129e-07	1.69120e-06	1.45473e-06	-2.62246e-07	1.19248e-06	5.51558e-07	-5.27268e-08	4.98831e-07	5.02085e-08	-2.95988e-08	2.06096e-08	1.35291e-06	-3.03096e-07	1.04982e-06
12.755	1.51932e-06	-1.89972e-07	1.32935e-06	2.51685e-07	-3.21686e-08	2.19517e-07	1.16383e-06	-1.02032e-07	1.06180e-06	1.88828e-06	-1.98019e-07	1.69026e-06	1.45314e-06	-2.62159e-07	1.19098e-06	5.48415e-07	-5.24264e-08	4.95989e-07	4.97482e-08	-2.93275e-08	2.04207e-08	1.35010e-06	-3.02465e-07	1.04763e-06
12.780	1.51718e-06	-1.89704e-07	1.32748e-06	2.47370e-07	-3.16171e-08	2.15753e-07	1.16231e-06	-1.01898e-07	1.06041e-06	1.88720e-06	-1.97905e-07	1.68929e-06	1.45154e-06	-2.62067e-07	1.18948e-06	5.45263e-07	-5.21250e-08	4.93138e-07	4.92864e-08	-2.90552e-08	2.02311e-08	1.34726e-06	-3.01830e-07	1.04543e-06
12.804	1.51502e-06	-1.89434e-07	1.32558e-06	2.43049e-07	-3.10648e-08	2.11984e-07	1.16078e-06	-1.01764e-07	1.05901e-06	1.88608e-06	-1.97788e-07	1.68829e-06	1.44992e-06	-2.61969e-07	1.18795e-06	5.42101e-07	-5.18227e-08	4.90278e-07	4.88230e-08	-2.87821e-08	2.00409e-08	1.34441e-06	-3.01191e-07	1.04322e-06
12.829	1.51283e-06	-1.89161e-07	1.32367e-06	2.38722e-07	-3.05117e-08	2.08210e-07	1.15923e-06	-1.01628e-07	1.05760e-06	1.88493e-06	-1.97668e-07	1.68727e-06	1.44828e-06	-2.61866e-07	1.18642e-06	5.38929e-07	-5.15195e-08	4.87409e-07	4.83582e-08	-2.85081e-08	1.98501e-08	1.34154e-06	-3.00548e-07	1.04099e-06
12.853	1.51062e-06	-1.88884e-07	1.32174e-06	2.34389e-07	-2.99579e-08	2.04431e-07	1.15767e-06	-1.01492e-07	1.05618e-06	1.88375e-06	-1.97544e-07	1.68621e-06	1.44662e-06	-2.61758e-07	1.18487e-06	5.35748e-07	-5.12154e-08	4.84533e-07	4.78918e-08	-2.82331e-08	1.96587e-08	1.33865e-06	-2.99900e-07	1.03875e-06
12.878	1.50838e-06	-1.88604e-07	1.31978e-06	2.30051e-07	-2.94035e-08	2.00648e-07	1.15610e-06	-1.01354e-07	1.05475e-06	1.88254e-06	-1.97417e-07	1.68512e-06	1.44495e-06	-2.61644e-07	1.18330e-06	5.32558e-07	-5.09104e-08	4.81647e-07	4.74240e-08	-2.79573e-08	1.94667e-08	1.33574e-06	-2.99249e-07	1.03649e-06
12.902	1.50612e-06	-1.88322e-07	1.31780e-06	2.25707e-07	-2.88483e-08	1.96859e-07	1.15452e-06	-1.01215e-07	1.05331e-06	1.88129e-06	-1.97286e-07	1.68401e-06	1.44325e-06	-2.61525e-07	1.18172e-06	5.29358e-07	-5.06046e-08	4.78754e-07	4.69547e-08	-2.76806e-08	1.92740e-08	1.33281e-06	-2.98593e-07	1.03422e-06
12.927	1.50384e-06	-1.88036e-07	1.31580e-06	2.21358e-07	-2.82924e-08	1.93066e-07	1.15293e-06	-1.01076e-07	1.05185e-06	1.88002e-06	-1.97152e-07	1.68286e-06	1.44153e-06	-2.61400e-07	1.18013e-06	5.26150e-07	-5.02978e-08	4.75852e-07	4.64838e-08	-2.74031e-08	1.90807e-08	1.32987e-06	-2.97933e-07	1.03193e-06
12.952	1.50153e-06	-1.87748e-07	1.31378e-06	2.17004e-07	-2.77359e-08	1.89268e-07	1.15132e-06	-1.00935e-07	1.05039e-06	1.87870e-06	-1.97015e-07	1.68169e-06	1.43980e-06	-2.61270e-07	1.17853e-06	5.22932e-07	-4.99902e-08	4.72942e-07	4.60115e-08	-2.71247e-08	1.88869e-08	1.32690e-06	-2.97269e-07	1.02963e-06
12.976	1.49920e-06	-1.87456e-07	1.31174e-06	2.12645e-07	-2.71787e-08	1.85466e-07	1.14971e-06	-1.00793e-07	1.04891e-06	1.87736e-06	-1.96874e-07	1.68049e-06	1.43804e-06	-2.61135e-07	1.17691e-06	5.19705e-07	-4.96818e-08	4.70023e-07	4.55378e-08	-2.68454e-08	1.86924e-08	1.32392e-06	-2.96600e-07	1.02732e-06
13.001	1.49684e-06	-1.87161e-07	1.30968e-06	2.08280e-07	-2.66209e-08	1.81659e-07	1.14808e-06	-1.00651e-07	1.04743e-06	1.87598e-06	-1.96729e-07	1.67925e-06	1.43627e-06	-2.60994e-07	1.17527e-06	5.16470e-07	-4.93725e-08	4.67097e-07	4.50625e-08	-2.65652e-08	1.84973e-08	1.32092e-06	-2.95928e-07	1.02499e-06
13.025	1.49446e-06	-1.86863e-07	1.30760e-06	2.03911e-07	-2.60624e-08	1.77849e-07	1.14644e-06	-1.00507e-07	1.04594e-06	1.87457e-06	-1.96581e-07	1.67799e-06	1.43448e-06	-2.60848e-07	1.17363e-06	5.13226e-07	-4.90624e-08	4.64163e-07	4.45858e-08	-2.62842e-08	1.83016e-08	1.31790e-06	-2.95252e-07	1.02265e-06
13.050	1.49205e-06	-1.86562e-07	1.30549e-06	1.99537e-07	-2.55034e-08	1.74034e-07	1.14479e-06	-1.00362e-07	1.04443e-06	1.87313e-06	-1.96430e-07	1.67670e-06	1.43266e-06	-2.60697e-07	1.17197e-06	5.09973e-07	-4.87514e-08	4.61221e-07	4.41077e-08	-2.60023e-08	1.81054e-08	1.31486e-06	-2.94572e-07	1.02029e-06
13.074	1.48962e-06	-1.86259e-07	1.30337e-06	1.95159e-07	-2.49438e-08	1.70215e-07	1.14313e-06	-1.00217e-07	1.04291e-06	1.87165e-06	-1.96275e-07	1.67538e-06	1.43083e-06	-2.60541e-07	1.17029e-06	5.06711e-07	-4.84396e-08	4.58272e-07	4.36281e-08	-2.57196e-08	1.79085e-08	1.31181e-06	-2.93887e-07	1.01792e-06
13.099	1.48717e-06	-1.85952e-07	1.30122e-06	1.90776e-07	-2.43836e-08	1.66392e-07	1.14146e-06	-1.00070e-07	1.04139e-06	1.87015e-06	-1.96117e-07	1.67403e-06	1.42898e-06	-2.60379e-07	1.16861e-06	5.03442e-07	-4.81271e-08	4.55314e-07	4.31471e-08	-2.54360e-08	1.77111e-08	1.30874e-06	-2.93199e-07	1.01554e-06
13.124	1.48469e-06	-1.85642e-07	1.29905e-06	1.86389e-07	-2.38229e-08	1.62566e-07	1.13977e-06	-9.99225e-08	1.03985e-06	1.86861e-06	-1.95956e-07	1.67265e-06	1.42712e-06	-2.60212e-07	1.16690e-06	5.00163e-07	-4.78137e-08	4.52350e-07	4.26646e-08	-2.51516e-08	1.75130e-08	1.30565e-06	-2.92506e-07	1.01314e-06
13.148	1.48219e-06	-1.85329e-07	1.29686e-06	1.81997e-07	-2.32616e-08	1.58736e-07	1.13808e-06	-9.97739e-08	1.03831e-06	1.86703e-06	-1.95791e-07	1.67124e-06	1.42523e-06	-2.60040e-07	1.16519e-06	4.96877e-07	-4.74995e-08	4.49377e-07	4.21807e-08	-2.48663e-08	1.73144e-08	1.30254e-06	-2.91810e-07	1.01073e-06
13.173	1.47967e-06	-1.85014e-07	1.29465e-06	1.77602e-07	-2.26998e-08	1.54902e-07	1.13637e-06	-9.96243e-08	1.03675e-06	1.86543e-06	-1.95622e-07	1.66981e-06	1.42333e-06	-2.59863e-07	1.16346e-06	4.93582e-07	-4.71845e-08	4.46397e-07	4.16955e-08	-2.45803e-08	1.71152e-08	1.29941e-06	-2.91110e-07	1.00830e-06
13.197	1.47712e-06	-1.84695e-07	1.29242e-06	1.73202e-07	-2.21375e-08	1.51065e-07	1.13466e-06	-9.94738e-08	1.03518e-06	1.86379e-06	-1.95451e-07	1.66834e-06	1.42140e-06	-2.59680e-07	1.16172e-06	4.90279e-07	-4.68688e-08	4.43410e-07	4.12088e-08	-2.42933e-08	1.69154e-08	1.29627e-06	-2.90405e-07	1.00586e-06
13.222	1.47455e-06	-1.84373e-07	1.29017e-06	1.68799e-07	-2.15747e-08	1.47224e-07	1.13293e-06	-9.93222e-08	1.03361e-06	1.86212e-06	-1.95276e-07	1.66685e-06	1.41946e-06	-2.59493e-07	1.15997e-06	4.86968e-07	-4.65523e-08	4.40416e-07	4.07207e-08	-2.40056e-08	1.67151e-08	1.29311e-06	-2.89697e-07	1.00341e-06
13.246	1.47195e-06	-1.84049e-07	1.28790e-06	1.64392e-07	-2.10114e-08	1.43380e-07	1.13119e-06	-9.91697e-08	1.03202e-06	1.86042e-06	-1.95097e-07	1.66532e-06	1.41750e-06	-2.59300e-07	1.15820e-06	4.83649e-07	-4.62350e-08	4.37414e-07	4.02312e-08	-2.37170e-08	1.65141e-08	1.28993e-06	-2.88985e-07	1.00094e-06
13.271	1.46933e-06	-1.83721e-07	1.28561e-06	1.59981e-07	-2.04476e-08	1.39534e-07	1.12944e-06	-9.90163e-08	1.03042e-06	1.85868e-06	-1.94915e-07	1.66377e-06	1.41552e-06	-2.59102e-07	1.15642e-06	4.80323e-07	-4.59170e-08	4.34406e-07	3.97403e-08	-2.34277e-08	1.63127e-08	1.28673e-06	-2.88269e-07	9.98463e-07
13.296	1.46669e-06	-1.83391e-07	1.28330e-06	1.55567e-07	-1.98835e-08	1.35684e-07	1.12768e-06	-9.88619e-08	1.02881e-06	1.85692e-06	-1.94730e-07	1.66219e-06	1.41353e-06	-2.58899e-07	1.15463e-06	4.76989e-07	-4.55982e-08	4.31390e-07	3.92481e-08	-2.31375e-08	1.61106e-08	1.28352e-06	-2.87549e-07	9.95969e-07
13.320	1.46402e-06	-1.83058e-07	1.28097e-06	1.51150e-07	-1.93189e-08	1.31831e-07	1.12590e-06	-9.87065e-08	1.02720e-06	1.85512e-06	-1.94541e-07	1.66058e-06	1.41151e-06	-2.58691e-07	1.15282e-06	4.73647e-07	-4.52788e-08	4.28368e-07	3.87545e-08	-2.28465e-08	1.59080e-08	1.28029e-06	-2.86826e-07	9.93463e-07
13.345	1.46134e-06	-1.82722e-07	1.27861e-06	1.46729e-07	-1.87538e-08	1.27975e-07	1.12412e-06	-9.85502e-08	1.02557e-06	1.85329e-06	-1.94349e-07	1.65894e-06	1.40948e-06	-2.58477e-07	1.15100e-06	4.70297e-07	-4.49586e-08	4.25338e-07	3.82595e-08	-2.25547e-08	1.57048e-08	1.27704e-06	-2.86098e-07	9.90943e-07
13.369	1.45862e-06	-1.82382e-07	1.27624e-06	1.42305e-07	-1.81884e-08	1.24117e-07	1.12233e-06	-9.83930e-08	1.02393e-06	1.85143e-06	-1.94154e-07	1.65727e-06	1.40743e-06	-2.58259e-07	1.14917e-06	4.66940e-07	-4.46377e-08	4.22302e-07	3.77632e-08	-2.22621e-08	1.55011e-08	1.27378e-06	-2.85367e-07	9.88410e-07
13.394	1.45589e-06	-1.82041e-07	1.27385e-06	1.37879e-07	-1.76227e-08	1.20256e-07	1.12052e-06	-9.82348e-08	1.02229e-06	1.84953e-06	-1.93955e-07	1.65558e-06	1.40536e-06	-2.58036e-07	1.14732e-06	4.63576e-07	-4.43160e-08	4.19260e-07	3.72655e-08	-2.19687e-08	1.52968e-08	1.27050e-06	-2.84632e-07	9.85864e-07
13.418	1.45313e-06	-1.81696e-07	1.27144e-06	1.33449e-07	-1.70565e-08	1.16393e-07	1.11871e-06	-9.80757e-08	1.02063e-06	1.84761e-06	-1.93753e-07	1.65385e-06	1.40327e-06	-2.57808e-07	1.14546e-06	4.60204e-07	-4.39937e-08	4.16210e-07	3.67665e-08	-2.16745e-08	1.50920e-08	1.26720e-06	-2.83893e-07	9.83305e-07
13.443	1.45035e-06	-1.81348e-07	1.26900e-06	1.29017e-07	-1.64900e-08	1.12527e-07	1.11688e-06	-9.79156e-08	1.01897e-06	1.84565e-06	-1.93548e-07	1.65210e-06	1.40117e-06	-2.57574e-07	1.14359e-06	4.56825e-07	-4.36707e-08	4.13155e-07	3.62661e-08	-2.13796e-08	1.48866e-08	1.26388e-06	-2.83150e-07	9.80733e-07
13.468	1.44755e-06	-1.80997e-07	1.26655e-06	1.24582e-07	-1.59232e-08	1.08659e-07	1.11505e-06	-9.77547e-08	1.01729e-06	1.84366e-06	-1.93339e-07	1.65032e-06	1.39905e-06	-2.57336e-07	1.14171e-06	4.53440e-07	-4.33471e-08	4.10093e-07	3.57645e-08	-2.10838e-08	1.46807e-08	1.26055e-06	-2.82404e-07	9.78148e-07
13.492	1.44472e-06	-1.80644e-07	1.26408e-06	1.20145e-07	-1.53561e-08	1.04789e-07	1.11320e-06	-9.75928e-08	1.01561e-06	1.84164e-06	-1.93127e-07	1.64851e-06	1.39691e-06	-2.57093e-07	1.13981e-06	4.50047e-07	-4.30227e-08	4.07024e-07	3.52615e-08	-2.07873e-08	1.44742e-08	1.25720e-06	-2.81654e-07	9.75550e-07
13.517	1.44187e-06	-1.80288e-07	1.26158e-06	1.15705e-07	-1.47886e-08	1.00917e-07	1.11134e-06	-9.74300e-08	1.01391e-06	1.83958e-06	-1.92912e-07	1.64667e-06	1.39475e-06	-2.56845e-07	1.13790e-06	4.46647e-07	-4.26977e-08	4.03949e-07	3.47572e-08	-2.04900e-08	1.42672e-08	1.25384e-06	-2.80900e-07	9.72939e-07
13.541	1.43900e-06	-1.79929e-07	1.25907e-06	1.11264e-07	-1.42209e-08	9.70426e-08	1.10948e-06	-9.72662e-08	1.01221e-06	1.83750e-06	-1.92693e-07	1.64481e-06	1.39257e-06	-2.56591e-07	1.13598e-06	4.43241e-07	-4.23721e-08	4.00869e-07	3.42517e-08	-2.01920e-08	1.40597e-08	1.25046e-06	-2.80143e-07	9.70316e-07
13.566	1.43610e-06	-1.79567e-07	1.25654e-06	1.06820e-07	-1.36529e-08	9.31668e-08	1.10760e-06	-9.71016e-08	1.01050e-06	1.83538e-06	-1.92472e-07	1.64291e-06	1.39038e-06	-2.56333e-07	1.13405e-06	4.39828e-07	-4.20458e-08	3.97782e-07	3.37448e-08	-1.98932e-08	1.38516e-08	1.24706e-06	-2.79382e-07	9.67680e-07
13.591	1.43319e-06	-1.79202e-07	1.25399e-06	1.02374e-07	-1.30847e-08	8.92892e-08	1.10571e-06	-9.69361e-08	1.00877e-06	1.83324e-06	-1.92246e-07	1.64099e-06	1.38817e-06	-2.56071e-07	1.13210e-06	4.36408e-07	-4.17189e-08	3.94689e-07	3.32367e-08	-1.95936e-08	1.36430e-08	1.24365e-06	-2.78617e-07	9.65031e-07
13.615	1.43025e-06	-1.78835e-07	1.25141e-06	9.79262e-08	-1.25162e-08	8.54100e-08	1.10381e-06	-9.67696e-08	1.00704e-06	1.83106e-06	-1.92018e-07	1.63904e-06	1.38594e-06	-2.55803e-07	1.13014e-06	4.32982e-07	-4.13914e-08	3.91590e-07	3.27273e-08	-1.92933e-08	1.34339e-08	1.24022e-06	-2.77849e-07	9.62370e-07
13.640	1.42729e-06	-1.78464e-07	1.24882e-06	9.34769e-08	-1.19475e-08	8.15293e-08	1.10190e-06	-9.66023e-08	1.00530e-06	1.82885e-06	-1.91786e-07	1.63706e-06	1.38370e-06	-2.55530e-07	1.12817e-06	4.29549e-07	-4.10632e-08	3.88486e-07	3.22166e-08	-1.89923e-08	1.32243e-08	1.23677e-06	-2.77077e-07	9.59697e-07
13.664	1.42430e-06	-1.78091e-07	1.24621e-06	8.90259e-08	-1.13787e-08	7.76473e-08	1.09998e-06	-9.64341e-08	1.00355e-06	1.82661e-06	-1.91551e-07	1.63505e-06	1.38144e-06	-2.55253e-07	1.12619e-06	4.26110e-07	-4.07345e-08	3.85376e-07	3.17047e-08	-1.86905e-08	1.30142e-08	1.23331e-06	-2.76301e-07	9.57011e-07
13.689	1.42130e-06	-1.77716e-07	1.24358e-06	8.45735e-08	-1.08096e-08	7.37639e-08	1.09805e-06	-9.62650e-08	1.00179e-06	1.82433e-06	-1.91313e-07	1.63302e-06	1.37916e-06	-2.54971e-07	1.12419e-06	4.22665e-07	-4.04051e-08	3.82260e-07	3.11915e-08	-1.83880e-08	1.28035e-08	1.22984e-06	-2.75522e-07	9.54313e-07
13.713	1.41827e-06	-1.77337e-07	1.24093e-06	8.01198e-08	-1.02403e-08	6.98795e-08	1.09612e-06	-9.60950e-08	1.00002e-06	1.82203e-06	-1.91071e-07	1.63096e-06	1.37686e-06	-2.54684e-07	1.12218e-06	4.19214e-07	-4.00752e-08	3.79138e-07	3.06771e-08	-1.80847e-08	1.25924e-08	1.22634e-06	-2.74740e-07	9.51602e-07
13.738	1.41522e-06	-1.76956e-07	1.23827e-06	7.56649e-08	-9.67094e-09	6.59939e-08	1.09417e-06	-9.59241e-08	9.98242e-07	1.81970e-06	-1.90827e-07	1.62887e-06	1.37455e-06	-2.54392e-07	1.12016e-06	4.15756e-07	-3.97447e-08	3.76012e-07	3.01615e-08	-1.77808e-08	1.23807e-08	1.22283e-06	-2.73954e-07	9.48880e-07
13.763	1.41215e-06	-1.76572e-07	1.23558e-06	7.12089e-08	-9.10140e-09	6.21074e-08	1.09221e-06	-9.57524e-08	9.96455e-07	1.81733e-06	-1.90579e-07	1.62675e-06	1.37222e-06	-2.54096e-07	1.11813e-06	4.12293e-07	-3.94136e-08	3.72879e-07	2.96447e-08	-1.74761e-08	1.21686e-08	1.21931e-06	-2.73164e-07	9.46145e-07
13.787	1.40906e-06	-1.76185e-07	1.23287e-06	6.67519e-08	-8.53175e-09	5.82201e-08	1.09024e-06	-9.55798e-08	9.94659e-07	1.81494e-06	-1.90327e-07	1.62461e-06	1.36988e-06	-2.53794e-07	1.11608e-06	4.08824e-07	-3.90820e-08	3.69742e-07	2.91266e-08	-1.71707e-08	1.19559e-08	1.21577e-06	-2.72371e-07	9.43399e-07
13.812	1.40594e-06	-1.75796e-07	1.23015e-06	6.22941e-08	-7.96198e-09	5.43321e-08	1.08826e-06	-9.54063e-08	9.92854e-07	1.81251e-06	-1.90073e-07	1.62244e-06	1.36751e-06	-2.53489e-07	1.11402e-06	4.05349e-07	-3.87498e-08	3.66599e-07	2.86073e-08	-1.68646e-08	1.17428e-08	1.21221e-06	-2.71575e-07	9.40640e-07
13.836	1.40281e-06	-1.75403e-07	1.22740e-06	5.78356e-08	-7.39213e-09	5.04435e-08	1.08627e-06	-9.52320e-08	9.91039e-07	1.81005e-06	-1.89815e-07	1.62024e-06	1.36513e-06	-2.53178e-07	1.11195e-06	4.01869e-07	-3.84171e-08	3.63452e-07	2.80869e-08	-1.65578e-08	1.15291e-08	1.20864e-06	-2.70775e-07	9.37870e-07
13.861	1.39965e-06	-1.75009e-07	1.22464e-06	5.33765e-08	-6.82220e-09	4.65543e-08	1.08427e-06	-9.50568e-08	9.89216e-07	1.80756e-06	-1.89554e-07	1.61801e-06	1.36274e-06	-2.52863e-07	1.10987e-06	3.98383e-07	-3.80838e-08	3.60299e-07	2.75653e-08	-1.62503e-08	1.13150e-08	1.20506e-06	-2.69972e-07	9.35087e-07
13.885	1.39647e-06	-1.74611e-07	1.22186e-06	4.89170e-08	-6.25221e-09	4.26647e-08	1.08227e-06	-9.48807e-08	9.87384e-07	1.80505e-06	-1.89290e-07	1.61576e-06	1.36032e-06	-2.52543e-07	1.10778e-06	3.94891e-07	-3.77501e-08	3.57141e-07	2.70425e-08	-1.59421e-08	1.11004e-08	1.20146e-06	-2.69165e-07	9.32293e-07
13.910	1.39327e-06	-1.74211e-07	1.21906e-06	4.44571e-08	-5.68218e-09	3.87749e-08	1.08025e-06	-9.47038e-08	9.85544e-07	1.80250e-06	-1.89023e-07	1.61347e-06	1.35789e-06	-2.52219e-07	1.10568e-06	3.91394e-07	-3.74158e-08	3.53979e-07	2.65185e-08	-1.56332e-08	1.08854e-08	1.19784e-06	-2.68355e-07	9.29488e-07
13.935	1.39005e-06	-1.73808e-07	1.21624e-06	3.99970e-08	-5.11213e-09	3.48849e-08	1.07822e-06	-9.45261e-08	9.83694e-07	1.79992e-06	-1.88753e-07	1.61117e-06	1.35545e-06	-2.51890e-07	1.10356e-06	3.87892e-07	-3.70810e-08	3.50811e-07	2.59934e-08	-1.53236e-08	1.06698e-08	1.19421e-06	-2.67542e-07	9.26670e-07
13.959	1.38681e-06	-1.73403e-07	1.21341e-06	3.55368e-08	-4.54206e-09	3.09948e-08	1.07618e-06	-9.43476e-08	9.81836e-07	1.79731e-06	-1.88479e-07	1.60883e-06	1.35299e-06	-2.51556e-07	1.10143e-06	3.84385e-07	-3.67457e-08	3.47639e-07	2.54672e-08	-1.50134e-08	1.04538e-08	1.19057e-06	-2.66725e-07	9.23842e-07
13.984	1.38354e-06	-1.72995e-07	1.21055e-06	3.10767e-08	-3.97200e-09	2.71047e-08	1.07414e-06	-9.41681e-08	9.79969e-07	1.79467e-06	-1.88202e-07	1.60647e-06	1.35051e-06	-2.51218e-07	1.09929e-06	3.80873e-07	-3.64100e-08	3.44463e-07	2.49398e-08	-1.47025e-08	1.02373e-08	1.18691e-06	-2.65905e-07	9.21001e-07
14.008	1.38026e-06	-1.72584e-07	1.20768e-06	2.66167e-08	-3.40196e-09	2.32148e-08	1.07208e-06	-9.39879e-08	9.78093e-07	1.79200e-06	-1.87922e-07	1.60408e-06	1.34802e-06	-2.50876e-07	1.09714e-06	3.77356e-07	-3.60737e-08	3.41282e-07	2.44113e-08	-1.43909e-08	1.00204e-08	1.18323e-06	-2.65082e-07	9.18150e-07
14.033	1.37696e-06	-1.72171e-07	1.20478e-06	2.21570e-08	-2.83195e-09	1.93251e-08	1.07002e-06	-9.38069e-08	9.76209e-07	1.78930e-06	-1.87639e-07	1.60166e-06	1.34551e-06	-2.50529e-07	1.09498e-06	3.73833e-07	-3.57370e-08	3.38096e-07	2.38816e-08	-1.40787e-08	9.80297e-09	1.17954e-06	-2.64255e-07	9.15287e-07
14.057	1.37363e-06	-1.71755e-07	1.20188e-06	1.76977e-08	-2.26200e-09	1.54357e-08	1.06794e-06	-9.36250e-08	9.74316e-07	1.78657e-06	-1.87353e-07	1.59922e-06	1.34298e-06	-2.50177e-07	1.09280e-06	3.70307e-07	-3.53999e-08	3.34907e-07	2.33509e-08	-1.37658e-08	9.58511e-09	1.17584e-06	-2.63425e-07	9.12413e-07
14.082	1.37028e-06	-1.71337e-07	1.19895e-06	1.32390e-08	-1.69211e-09	1.15469e-08	1.06586e-06	-9.34423e-08	9.72415e-07	1.78381e-06	-1.87064e-07	1.59675e-06	1.34044e-06	-2.49821e-07	1.09062e-06	3.66775e-07	-3.50623e-08	3.31713e-07	2.28191e-08	-1.34523e-08	9.36681e-09	1.17212e-06	-2.62592e-07	9.09528e-07
14.107	1.36692e-06	-1.70916e-07	1.19600e-06	8.78092e-09	-1.12231e-09	7.65861e-09	1.06376e-06	-9.32588e-08	9.70505e-07	1.78103e-06	-1.86771e-07	1.59425e-06	1.33788e-06	-2.49461e-07	1.08842e-06	3.63239e-07	-3.47242e-08	3.28515e-07	2.22862e-08	-1.31381e-08	9.14806e-09	1.16839e-06	-2.61756e-07	9.06631e-07
14.131	1.36353e-06	-1.70492e-07	1.19304e-06	4.32362e-09	-5.52613e-10	3.77100e-09	1.06166e-06	-9.30745e-08	9.68587e-07	1.77821e-06	-1.86476e-07	1.59173e-06	1.33531e-06	-2.49096e-07	1.08621e-06	3.59698e-07	-3.43857e-08	3.25312e-07	2.17522e-08	-1.28233e-08	8.92887e-09	1.16464e-06	-2.60917e-07	9.03724e-07
14.156	1.36012e-06	-1.70066e-07	1.19006e-06	-1.32788e-10	1.69720e-11	-1.15816e-10	1.05955e-06	-9.28894e-08	9.66661e-07	1.77536e-06	-1.86177e-07	1.58918e-06	1.33272e-06	-2.48727e-07	1.08399e-06	3.56153e-07	-3.40468e-08	3.22106e-07	2.12171e-08	-1.25079e-08	8.70924e-09	1.16088e-06	-2.60074e-07	9.00806e-07
14.180	1.35670e-06	-1.69638e-07	1.18706e-06	-4.58817e-09	5.86426e-10	-4.00174e-09	1.05743e-06	-9.27035e-08	9.64726e-07	1.77248e-06	-1.85876e-07	1.58661e-06	1.33011e-06	-2.48354e-07	1.08176e-06	3.52604e-07	-3.37075e-08	3.18896e-07	2.06810e-08	-1.21919e-08	8.48918e-09	1.15711e-06	-2.59229e-07	8.97877e-07
14.205	1.35325e-06	-1.69207e-07	1.18404e-06	-9.04240e-09	1.15573e-09	-7.88666e-09	1.05530e-06	-9.25168e-08	9.62784e-07	1.76958e-06	-1.85571e-07	1.58401e-06	1.32749e-06	-2.47976e-07	1.07952e-06	3.49050e-07	-3.33678e-08	3.15682e-07	2.01439e-08	-1.18752e-08	8.26869e-09	1.15332e-06	-2.58380e-07	8.94937e-07
14.230	1.34978e-06	-1.68773e-07	1.18101e-06	-1.34954e-08	1.72488e-09	-1.17705e-08	1.05316e-06	-9.23293e-08	9.60832e-07	1.76664e-06	-1.85263e-07	1.58138e-06	1.32486e-06	-2.47594e-07	1.07726e-06	3.45492e-07	-3.30277e-08	3.12465e-07	1.96057e-08	-1.15579e-08	8.04777e-09	1.14951e-06	-2.57528e-07	8.91987e-07
14.254	1.34629e-06	-1.68337e-07	1.17796e-06	-1.79469e-08	2.29385e-09	-1.56531e-08	1.05101e-06	-9.21410e-08	9.58873e-07	1.76368e-06	-1.84952e-07	1.57873e-06	1.32221e-06	-2.47207e-07	1.07500e-06	3.41931e-07	-3.26873e-08	3.09244e-07	1.90665e-08	-1.12401e-08	7.82644e-09	1.14570e-06	-2.56673e-07	8.89026e-07
14.279	1.34278e-06	-1.67898e-07	1.17489e-06	-2.23970e-08	2.86262e-09	-1.95344e-08	1.04886e-06	-9.19520e-08	9.56906e-07	1.76069e-06	-1.84638e-07	1.57605e-06	1.31954e-06	-2.46817e-07	1.07272e-06	3.38365e-07	-3.23464e-08	3.06019e-07	1.85263e-08	-1.09216e-08	7.60468e-09	1.14187e-06	-2.55815e-07	8.86054e-07
14.303	1.33926e-06	-1.67457e-07	1.17180e-06	-2.68454e-08	3.43118e-09	-2.34142e-08	1.04669e-06	-9.17621e-08	9.54930e-07	1.75766e-06	-1.84321e-07	1.57334e-06	1.31686e-06	-2.46422e-07	1.07044e-06	3.34796e-07	-3.20052e-08	3.02791e-07	1.79850e-08	-1.06025e-08	7.38252e-09	1.13803e-06	-2.54954e-07	8.83072e-07
14.328	1.33571e-06	-1.67014e-07	1.16870e-06	-3.12921e-08	3.99952e-09	-2.72925e-08	1.04452e-06	-9.15715e-08	9.52947e-07	1.75461e-06	-1.84001e-07	1.57061e-06	1.31416e-06	-2.46023e-07	1.06814e-06	3.31223e-07	-3.16636e-08	2.99559e-07	1.74428e-08	-1.02829e-08	7.15995e-09	1.13417e-06	-2.54090e-07	8.80079e-07
14.352	1.33215e-06	-1.66568e-07	1.16558e-06	-3.57368e-08	4.56762e-09	-3.11692e-08	1.04234e-06	-9.13802e-08	9.50955e-07	1.75153e-06	-1.83679e-07	1.56785e-06	1.31145e-06	-2.45620e-07	1.06583e-06	3.27646e-07	-3.13217e-08	2.96324e-07	1.68996e-08	-9.96264e-09	6.93698e-09	1.13030e-06	-2.53223e-07	8.77076e-07
14.377	1.32856e-06	-1.66120e-07	1.16244e-06	-4.01796e-08	5.13547e-09	-3.50441e-08	1.04014e-06	-9.11880e-08	9.48956e-07	1.74843e-06	-1.83353e-07	1.56507e-06	1.30873e-06	-2.45213e-07	1.06352e-06	3.24066e-07	-3.09794e-08	2.93086e-07	1.63554e-08	-9.64184e-09	6.71360e-09	1.12642e-06	-2.52353e-07	8.74063e-07
14.402	1.32496e-06	-1.65669e-07	1.15929e-06	-4.46203e-08	5.70304e-09	-3.89172e-08	1.03794e-06	-9.09951e-08	9.46949e-07	1.74529e-06	-1.83024e-07	1.56227e-06	1.30599e-06	-2.44801e-07	1.06119e-06	3.20482e-07	-3.06368e-08	2.89845e-07	1.58103e-08	-9.32047e-09	6.48984e-09	1.12252e-06	-2.51481e-07	8.71040e-07
14.426	1.32133e-06	-1.65216e-07	1.15612e-06	-4.90587e-08	6.27033e-09	-4.27883e-08	1.03574e-06	-9.08015e-08	9.44934e-07	1.74212e-06	-1.82692e-07	1.55943e-06	1.30323e-06	-2.44386e-07	1.05885e-06	3.16895e-07	-3.02939e-08	2.86601e-07	1.52642e-08	-8.99855e-09	6.26568e-09	1.11861e-06	-2.50605e-07	8.68007e-07
14.451	1.31769e-06	-1.64760e-07	1.15293e-06	-5.34947e-08	6.83731e-09	-4.66574e-08	1.03352e-06	-9.06071e-08	9.42911e-07	1.73893e-06	-1.82357e-07	1.55657e-06	1.30046e-06	-2.43966e-07	1.05650e-06	3.13305e-07	-2.99507e-08	2.83354e-07	1.47172e-08	-8.67607e-09	6.04114e-09	1.11469e-06	-2.49726e-07	8.64964e-07
14.475	1.31403e-06	-1.64302e-07	1.14972e-06	-5.79283e-08	7.40398e-09	-5.05243e-08	1.03129e-06	-9.04120e-08	9.40880e-07	1.73571e-06	-1.82019e-07	1.55369e-06	1.29768e-06	-2.43542e-07	1.05413e-06	3.09711e-07	-2.96072e-08	2.80104e-07	1.41692e-08	-8.35304e-09	5.81621e-09	1.11075e-06	-2.48845e-07	8.61910e-07
14.500	1.31035e-06	-1.63842e-07	1.14650e-06	-6.23592e-08	7.97031e-09	-5.43889e-08	1.02906e-06	-9.02161e-08	9.38842e-07	1.73246e-06	-1.81678e-07	1.55078e-06	1.29488e-06	-2.43115e-07	1.05176e-06	3.06115e-07	-2.92634e-08	2.76851e-07	1.36204e-08	-8.02947e-09	5.59091e-09	1.10681e-06	-2.47960e-07	8.58847e-07
14.524	1.30665e-06	-1.63380e-07	1.14327e-06	-6.67875e-08	8.53630e-09	-5.82512e-08	1.02682e-06	-9.00195e-08	9.36796e-07	1.72918e-06	-1.81335e-07	1.54785e-06	1.29206e-06	-2.42683e-07	1.04938e-06	3.02515e-07	-2.89193e-08	2.73596e-07	1.30706e-08	-7.70536e-09	5.36524e-09	1.10285e-06	-2.47073e-07	8.55774e-07
14.549	1.30293e-06	-1.62915e-07	1.14001e-06	-7.12129e-08	9.10192e-09	-6.21110e-08	1.02456e-06	-8.98222e-08	9.34742e-07	1.72588e-06	-1.80988e-07	1.54489e-06	1.28924e-06	-2.42247e-07	1.04699e-06	2.98913e-07	-2.85749e-08	2.70338e-07	1.25199e-08	-7.38073e-09	5.13920e-09	1.09888e-06	-2.46183e-07	8.52692e-07
14.574	1.29919e-06	-1.62448e-07	1.13674e-06	-7.56353e-08	9.66716e-09	-6.59681e-08	1.02231e-06	-8.96241e-08	9.32681e-07	1.72255e-06	-1.80639e-07	1.54191e-06	1.28640e-06	-2.41808e-07	1.04459e-06	2.95308e-07	-2.82303e-08	2.67078e-07	1.19684e-08	-7.05558e-09	4.91279e-09	1.09489e-06	-2.45290e-07	8.49600e-07
14.598	1.29544e-06	-1.61978e-07	1.13346e-06	-8.00547e-08	1.02320e-08	-6.98226e-08	1.02004e-06	-8.94254e-08	9.30613e-07	1.71919e-06	-1.80286e-07	1.53890e-06	1.28354e-06	-2.41364e-07	1.04217e-06	2.91701e-07	-2.78854e-08	2.63815e-07	1.14159e-08	-6.72991e-09	4.68603e-09	1.09089e-06	-2.44395e-07	8.46498e-07
14.623	1.29166e-06	-1.61506e-07	1.13016e-06	-8.44708e-08	1.07964e-08	-7.36743e-08	1.01776e-06	-8.92259e-08	9.28537e-07	1.71580e-06	-1.79931e-07	1.53587e-06	1.28067e-06	-2.40917e-07	1.03975e-06	2.88090e-07	-2.75403e-08	2.60550e-07	1.08626e-08	-6.40374e-09	4.45891e-09	1.08688e-06	-2.43497e-07	8.43387e-07
14.647	1.28787e-06	-1.61032e-07	1.12684e-06	-8.88836e-08	1.13605e-08	-7.75232e-08	1.01548e-06	-8.90257e-08	9.26453e-07	1.71239e-06	-1.79573e-07	1.53281e-06	1.27779e-06	-2.40466e-07	1.03732e-06	2.84478e-07	-2.71949e-08	2.57283e-07	1.03085e-08	-6.07706e-09	4.23145e-09	1.08286e-06	-2.42596e-07	8.40266e-07
14.672	1.28406e-06	-1.60556e-07	1.12351e-06	-9.32930e-08	1.19240e-08	-8.13690e-08	1.01319e-06	-8.88248e-08	9.24362e-07	1.70894e-06	-1.79212e-07	1.52973e-06	1.27489e-06	-2.40011e-07	1.03488e-06	2.80862e-07	-2.68494e-08	2.54013e-07	9.75353e-09	-5.74989e-09	4.00364e-09	1.07883e-06	-2.41692e-07	8.37137e-07
14.696	1.28024e-06	-1.60078e-07	1.12016e-06	-9.76988e-08	1.24872e-08	-8.52117e-08	1.01089e-06	-8.86232e-08	9.22264e-07	1.70547e-06	-1.78848e-07	1.52663e-06	1.27198e-06	-2.39552e-07	1.03242e-06	2.77245e-07	-2.65036e-08	2.50742e-07	9.19772e-09	-5.42223e-09	3.77549e-09	1.07478e-06	-2.40786e-07	8.33998e-07
14.721	1.27639e-06	-1.59597e-07	1.11680e-06	-1.02101e-07	1.30498e-08	-8.90512e-08	1.00858e-06	-8.84208e-08	9.20159e-07	1.70198e-06	-1.78482e-07	1.52350e-06	1.26905e-06	-2.39089e-07	1.02996e-06	2.73626e-07	-2.61575e-08	2.47468e-07	8.64109e-09	-5.09409e-09	3.54701e-09	1.07073e-06	-2.39877e-07	8.30850e-07
14.746	1.27253e-06	-1.59114e-07	1.11342e-06	-1.06499e-07	1.36120e-08	-9.28874e-08	1.00626e-06	-8.82178e-08	9.18046e-07	1.69846e-06	-1.78112e-07	1.52034e-06	1.26611e-06	-2.38623e-07	1.02749e-06	2.70004e-07	-2.58113e-08	2.44193e-07	8.08366e-09	-4.76547e-09	3.31819e-09	1.06666e-06	-2.38966e-07	8.27693e-07
14.770	1.26865e-06	-1.58629e-07	1.11002e-06	-1.10894e-07	1.41736e-08	-9.67202e-08	1.00394e-06	-8.80142e-08	9.15927e-07	1.69491e-06	-1.77740e-07	1.51717e-06	1.26316e-06	-2.38153e-07	1.02501e-06	2.66380e-07	-2.54649e-08	2.40915e-07	7.52544e-09	-4.43639e-09	3.08905e-09	1.06258e-06	-2.38051e-07	8.24526e-07
14.795	1.26475e-06	-1.58141e-07	1.10661e-06	-1.15284e-07	1.47348e-08	-1.00549e-07	1.00161e-06	-8.78098e-08	9.13800e-07	1.69133e-06	-1.77365e-07	1.51397e-06	1.26019e-06	-2.37679e-07	1.02251e-06	2.62755e-07	-2.51183e-08	2.37636e-07	6.96644e-09	-4.10684e-09	2.85959e-09	1.05849e-06	-2.37135e-07	8.21351e-07
14.819	1.26084e-06	-1.57652e-07	1.10319e-06	-1.19670e-07	1.52954e-08	-1.04375e-07	9.99271e-07	-8.76047e-08	9.11666e-07	1.68773e-06	-1.76987e-07	1.51074e-06	1.25721e-06	-2.37201e-07	1.02001e-06	2.59127e-07	-2.47716e-08	2.34356e-07	6.40666e-09	-3.77685e-09	2.62981e-09	1.05438e-06	-2.36216e-07	8.18168e-07
14.844	1.25690e-06	-1.57160e-07	1.09974e-06	-1.24053e-07	1.58555e-08	-1.08197e-07	9.96924e-07	-8.73990e-08	9.09525e-07	1.68410e-06	-1.76607e-07	1.50749e-06	1.25422e-06	-2.36720e-07	1.01750e-06	2.55498e-07	-2.44246e-08	2.31074e-07	5.84613e-09	-3.44640e-09	2.39973e-09	1.05027e-06	-2.35294e-07	8.14975e-07
14.868	1.25296e-06	-1.56666e-07	1.09629e-06	-1.28430e-07	1.64150e-08	-1.12015e-07	9.94570e-07	-8.71926e-08	9.07377e-07	1.68044e-06	-1.76224e-07	1.50422e-06	1.25122e-06	-2.36236e-07	1.01498e-06	2.51868e-07	-2.40776e-08	2.27790e-07	5.28486e-09	-3.11552e-09	2.16933e-09	1.04614e-06	-2.34370e-07	8.11774e-07
14.893	1.24899e-06	-1.56170e-07	1.09282e-06	-1.32803e-07	1.69740e-08	-1.15829e-07	9.92208e-07	-8.69855e-08	9.05222e-07	1.67676e-06	-1.75838e-07	1.50093e-06	1.24820e-06	-2.35747e-07	1.01245e-06	2.48235e-07	-2.37303e-08	2.24505e-07	4.72285e-09	-2.78421e-09	1.93864e-09	1.04201e-06	-2.33443e-07	8.08564e-07
14.918	1.24501e-06	-1.55672e-07	1.08933e-06	-1.37172e-07	1.75323e-08	-1.19640e-07	9.89838e-07	-8.67778e-08	9.03061e-07	1.67306e-06	-1.75449e-07	1.49761e-06	1.24517e-06	-2.35255e-07	1.00991e-06	2.44602e-07	-2.33830e-08	2.21219e-07	4.16012e-09	-2.45247e-09	1.70765e-09	1.03786e-06	-2.32514e-07	8.05346e-07
14.942	1.24101e-06	-1.55172e-07	1.08583e-06	-1.41536e-07	1.80901e-08	-1.23446e-07	9.87462e-07	-8.65694e-08	9.00892e-07	1.66932e-06	-1.75057e-07	1.49427e-06	1.24212e-06	-2.34760e-07	1.00736e-06	2.40967e-07	-2.30355e-08	2.17931e-07	3.59668e-09	-2.12031e-09	1.47637e-09	1.03370e-06	-2.31582e-07	8.02120e-07
14.967	1.23699e-06	-1.54670e-07	1.08232e-06	-1.45895e-07	1.86472e-08	-1.27247e-07	9.85077e-07	-8.63604e-08	8.98717e-07	1.66557e-06	-1.74663e-07	1.49090e-06	1.23907e-06	-2.34261e-07	1.00481e-06	2.37331e-07	-2.26879e-08	2.14643e-07	3.03254e-09	-1.78774e-09	1.24480e-09	1.02953e-06	-2.30648e-07	7.98885e-07
14.991	1.23296e-06	-1.54166e-07	1.07879e-06	-1.50249e-07	1.92037e-08	-1.31045e-07	9.82686e-07	-8.61507e-08	8.96535e-07	1.66178e-06	-1.74267e-07	1.48752e-06	1.23600e-06	-2.33758e-07	1.00224e-06	2.33693e-07	-2.23402e-08	2.11353e-07	2.46772e-09	-1.45477e-09	1.01295e-09	1.02535e-06	-2.29712e-07	7.95642e-07
15.016	1.22891e-06	-1.53659e-07	1.07525e-06	-1.54598e-07	1.97596e-08	-1.34838e-07	9.80286e-07	-8.59404e-08	8.94346e-07	1.65797e-06	-1.73867e-07	1.48411e-06	1.23291e-06	-2.33253e-07	9.99662e-07	2.30055e-07	-2.19924e-08	2.08063e-07	1.90222e-09	-1.12140e-09	7.80826e-10	1.02116e-06	-2.28773e-07	7.92390e-07
15.041	1.22484e-06	-1.53151e-07	1.07169e-06	-1.58941e-07	2.03147e-08	-1.38627e-07	9.77880e-07	-8.57295e-08	8.92151e-07	1.65414e-06	-1.73465e-07	1.48067e-06	1.22982e-06	-2.32743e-07	9.97076e-07	2.26416e-07	-2.16445e-08	2.04771e-07	1.33607e-09	-7.87636e-10	5.48430e-10	1.01696e-06	-2.27832e-07	7.89131e-07
15.065	1.22076e-06	-1.52641e-07	1.06812e-06	-1.63280e-07	2.08693e-08	-1.42411e-07	9.75467e-07	-8.55179e-08	8.89949e-07	1.65028e-06	-1.73060e-07	1.47722e-06	1.22671e-06	-2.32231e-07	9.94482e-07	2.22776e-07	-2.12965e-08	2.01479e-07	7.69263e-10	-4.53495e-10	3.15768e-10	1.01275e-06	-2.26889e-07	7.85864e-07
15.090	1.21666e-06	-1.52128e-07	1.06453e-06	-1.67613e-07	2.14231e-08	-1.46190e-07	9.73046e-07	-8.53056e-08	8.87740e-07	1.64639e-06	-1.72653e-07	1.47374e-06	1.22359e-06	-2.31715e-07	9.91878e-07	2.19135e-07	-2.09484e-08	1.98186e-07	2.01825e-10	-1.18980e-10	8.28454e-11	1.00853e-06	-2.25943e-07	7.82589e-07
15.114	1.21255e-06	-1.51614e-07	1.06094e-06	-1.71940e-07	2.19762e-08	-1.49964e-07	9.70618e-07	-8.50928e-08	8.85525e-07	1.64248e-06	-1.72243e-07	1.47024e-06	1.22046e-06	-2.31195e-07	9.89266e-07	2.15493e-07	-2.06003e-08	1.94893e-07	-3.66236e-10	2.15903e-10	-1.50333e-10	1.00430e-06	-2.24996e-07	7.79306e-07
15.139	1.20842e-06	-1.51098e-07	1.05732e-06	-1.76262e-07	2.25286e-08	-1.53734e-07	9.68183e-07	-8.48793e-08	8.83304e-07	1.63855e-06	-1.71830e-07	1.46672e-06	1.21732e-06	-2.30672e-07	9.86645e-07	2.11851e-07	-2.02521e-08	1.91599e-07	-9.34907e-10	5.51145e-10	-3.83762e-10	1.00006e-06	-2.24046e-07	7.76015e-07
15.163	1.20427e-06	-1.50579e-07	1.05370e-06	-1.80578e-07	2.30802e-08	-1.57498e-07	9.65741e-07	-8.46653e-08	8.81076e-07	1.63459e-06	-1.71415e-07	1.46317e-06	1.21416e-06	-2.30146e-07	9.84015e-07	2.08208e-07	-1.99039e-08	1.88305e-07	-1.50418e-09	8.86740e-10	-6.17436e-10	9.95810e-07	-2.23093e-07	7.72717e-07
15.188	1.20011e-06	-1.50059e-07	1.05006e-06	-1.84889e-07	2.36311e-08	-1.61258e-07	9.63293e-07	-8.44506e-08	8.78842e-07	1.63061e-06	-1.70997e-07	1.45961e-06	1.21099e-06	-2.29617e-07	9.81377e-07	2.04565e-07	-1.95557e-08	1.85010e-07	-2.07403e-09	1.22268e-09	-8.51351e-10	9.91550e-07	-2.22139e-07	7.69411e-07
15.213	1.19594e-06	-1.49537e-07	1.04640e-06	-1.89193e-07	2.41813e-08	-1.65012e-07	9.60837e-07	-8.42353e-08	8.76602e-07	1.62660e-06	-1.70577e-07	1.45602e-06	1.20781e-06	-2.29085e-07	9.78730e-07	2.00922e-07	-1.92074e-08	1.81715e-07	-2.64446e-09	1.55896e-09	-1.08550e-09	9.87280e-07	-2.21182e-07	7.66097e-07
15.237	1.19175e-06	-1.49013e-07	1.04273e-06	-1.93491e-07	2.47307e-08	-1.68761e-07	9.58374e-07	-8.40194e-08	8.74355e-07	1.62257e-06	-1.70154e-07	1.45241e-06	1.20462e-06	-2.28549e-07	9.76074e-07	1.97279e-07	-1.88591e-08	1.78420e-07	-3.21544e-09	1.89556e-09	-1.31988e-09	9.83000e-07	-2.20223e-07	7.62777e-07
15.262	1.18754e-06	-1.48487e-07	1.03905e-06	-1.97783e-07	2.52792e-08	-1.72504e-07	9.55905e-07	-8.38029e-08	8.72102e-07	1.61851e-06	-1.69729e-07	1.44878e-06	1.20142e-06	-2.28010e-07	9.73410e-07	1.93635e-07	-1.85107e-08	1.75124e-07	-3.78697e-09	2.23249e-09	-1.55448e-09	9.78711e-07	-2.19263e-07	7.59449e-07
15.286	1.18332e-06	-1.47959e-07	1.03536e-06	-2.02069e-07	2.58270e-08	-1.76242e-07	9.53429e-07	-8.35859e-08	8.69843e-07	1.61443e-06	-1.69301e-07	1.44513e-06	1.19821e-06	-2.27468e-07	9.70737e-07	1.89991e-07	-1.81624e-08	1.71829e-07	-4.35904e-09	2.56973e-09	-1.78930e-09	9.74413e-07	-2.18300e-07	7.56113e-07
15.311	1.17908e-06	-1.47430e-07	1.03165e-06	-2.06348e-07	2.63740e-08	-1.79974e-07	9.50946e-07	-8.33682e-08	8.67578e-07	1.61033e-06	-1.68871e-07	1.44146e-06	1.19498e-06	-2.26923e-07	9.68057e-07	1.86348e-07	-1.78141e-08	1.68534e-07	-4.93162e-09	2.90728e-09	-2.02434e-09	9.70106e-07	-2.17335e-07	7.52771e-07
15.335	1.17483e-06	-1.46898e-07	1.02793e-06	-2.10621e-07	2.69201e-08	-1.83701e-07	9.48457e-07	-8.31500e-08	8.65307e-07	1.60620e-06	-1.68438e-07	1.43776e-06	1.19174e-06	-2.26375e-07	9.65367e-07	1.82704e-07	-1.74658e-08	1.65239e-07	-5.50471e-09	3.24513e-09	-2.25958e-09	9.65789e-07	-2.16368e-07	7.49422e-07
15.360	1.17057e-06	-1.46365e-07	1.02420e-06	-2.14887e-07	2.74653e-08	-1.87422e-07	9.45961e-07	-8.29311e-08	8.63030e-07	1.60205e-06	-1.68002e-07	1.43405e-06	1.18849e-06	-2.25824e-07	9.62670e-07	1.79061e-07	-1.71176e-08	1.61944e-07	-6.07830e-09	3.58327e-09	-2.49503e-09	9.61464e-07	-2.15399e-07	7.46065e-07
15.385	1.16629e-06	-1.45829e-07	1.02046e-06	-2.19147e-07	2.80098e-08	-1.91137e-07	9.43458e-07	-8.27117e-08	8.60747e-07	1.59787e-06	-1.67565e-07	1.43031e-06	1.18523e-06	-2.25270e-07	9.59965e-07	1.75419e-07	-1.67693e-08	1.58649e-07	-6.65237e-09	3.92170e-09	-2.73067e-09	9.57130e-07	-2.14428e-07	7.42702e-07
15.409	1.16199e-06	-1.45293e-07	1.01670e-06	-2.23399e-07	2.85533e-08	-1.94846e-07	9.40950e-07	-8.24918e-08	8.58458e-07	1.59368e-06	-1.67125e-07	1.42655e-06	1.18196e-06	-2.24712e-07	9.57251e-07	1.71776e-07	-1.64211e-08	1.55355e-07	-7.22690e-09	4.26040e-09	-2.96651e-09	9.52787e-07	-2.13455e-07	7.39332e-07
15.434	1.15768e-06	-1.44754e-07	1.01293e-06	-2.27645e-07	2.90959e-08	-1.98549e-07	9.38434e-07	-8.22713e-08	8.56163e-07	1.58946e-06	-1.66682e-07	1.42277e-06	1.17868e-06	-2.24152e-07	9.54529e-07	1.68135e-07	-1.60730e-08	1.52062e-07	-7.80189e-09	4.59936e-09	-3.20253e-09	9.48435e-07	-2.12480e-07	7.35956e-07
15.458	1.15336e-06	-1.44213e-07	1.00915e-06	-2.31883e-07	2.96377e-08	-2.02246e-07	9.35912e-07	-8.20502e-08	8.53862e-07	1.58521e-06	-1.66237e-07	1.41898e-06	1.17539e-06	-2.23589e-07	9.51800e-07	1.64493e-07	-1.57249e-08	1.48768e-07	-8.37732e-09	4.93859e-09	-3.43873e-09	9.44075e-07	-2.11503e-07	7.32572e-07
15.483	1.14903e-06	-1.43671e-07	1.00535e-06	-2.36115e-07	3.01785e-08	-2.05936e-07	9.33384e-07	-8.18286e-08	8.51556e-07	1.58095e-06	-1.65790e-07	1.41516e-06	1.17209e-06	-2.23023e-07	9.49062e-07	1.60853e-07	-1.53769e-08	1.45476e-07	-8.95318e-09	5.27807e-09	-3.67511e-09	9.39707e-07	-2.10524e-07	7.29183e-07
15.507	1.14467e-06	-1.43127e-07	1.00155e-06	-2.40339e-07	3.07184e-08	-2.09620e-07	9.30850e-07	-8.16064e-08	8.49244e-07	1.57666e-06	-1.65340e-07	1.41132e-06	1.16877e-06	-2.22454e-07	9.46317e-07	1.57213e-07	-1.50290e-08	1.42184e-07	-9.52946e-09	5.61779e-09	-3.91166e-09	9.35330e-07	-2.09544e-07	7.25786e-07
15.532	1.14031e-06	-1.42581e-07	9.97729e-07	-2.44555e-07	3.12573e-08	-2.13298e-07	9.28310e-07	-8.13837e-08	8.46926e-07	1.57235e-06	-1.64888e-07	1.40746e-06	1.16545e-06	-2.21883e-07	9.43564e-07	1.53575e-07	-1.46812e-08	1.38894e-07	-1.01061e-08	5.95775e-09	-4.14838e-09	9.30945e-07	-2.08562e-07	7.22384e-07
15.557	1.13593e-06	-1.42034e-07	9.93899e-07	-2.48764e-07	3.17953e-08	-2.16969e-07	9.25763e-07	-8.11604e-08	8.44603e-07	1.56801e-06	-1.64433e-07	1.40358e-06	1.16211e-06	-2.21308e-07	9.40804e-07	1.49937e-07	-1.43334e-08	1.35604e-07	-1.06832e-08	6.29794e-09	-4.38525e-09	9.26552e-07	-2.07577e-07	7.18975e-07
15.581	1.13154e-06	-1.41485e-07	9.90057e-07	-2.52966e-07	3.23323e-08	-2.20634e-07	9.23210e-07	-8.09366e-08	8.42274e-07	1.56366e-06	-1.63977e-07	1.39968e-06	1.15877e-06	-2.20731e-07	9.38035e-07	1.46301e-07	-1.39858e-08	1.32315e-07	-1.12606e-08	6.63835e-09	-4.62228e-09	9.22151e-07	-2.06591e-07	7.15560e-07
15.606	1.12714e-06	-1.40934e-07	9.86203e-07	-2.57160e-07	3.28683e-08	-2.24292e-07	9.20652e-07	-8.07123e-08	8.39939e-07	1.55928e-06	-1.63518e-07	1.39576e-06	1.15541e-06	-2.20151e-07	9.35259e-07	1.42665e-07	-1.36382e-08	1.29027e-07	-1.18384e-08	6.97897e-09	-4.85945e-09	9.17743e-07	-2.05604e-07	7.12139e-07
15.630	1.12272e-06	-1.40382e-07	9.82338e-07	-2.61346e-07	3.34033e-08	-2.27942e-07	9.18087e-07	-8.04875e-08	8.37599e-07	1.55488e-06	-1.63056e-07	1.39183e-06	1.15204e-06	-2.19568e-07	9.32476e-07	1.39031e-07	-1.32908e-08	1.25740e-07	-1.24166e-08	7.31980e-09	-5.09677e-09	9.13326e-07	-2.04614e-07	7.08712e-07
15.655	1.11829e-06	-1.39828e-07	9.78462e-07	-2.65524e-07	3.39374e-08	-2.31587e-07	9.15516e-07	-8.02621e-08	8.35254e-07	1.55046e-06	-1.62593e-07	1.38787e-06	1.14867e-06	-2.18982e-07	9.29686e-07	1.35398e-07	-1.29436e-08	1.22455e-07	-1.29950e-08	7.66082e-09	-5.33422e-09	9.08902e-07	-2.03623e-07	7.05279e-07
15.679	1.11385e-06	-1.39272e-07	9.74574e-07	-2.69694e-07	3.44703e-08	-2.35224e-07	9.12940e-07	-8.00362e-08	8.32904e-07	1.54602e-06	-1.62127e-07	1.38389e-06	1.14528e-06	-2.18394e-07	9.26888e-07	1.31767e-07	-1.25964e-08	1.19171e-07	-1.35738e-08	8.00202e-09	-5.57180e-09	9.04471e-07	-2.02630e-07	7.01840e-07
15.704	1.10939e-06	-1.38715e-07	9.70675e-07	-2.73856e-07	3.50023e-08	-2.38854e-07	9.10357e-07	-7.98098e-08	8.30548e-07	1.54155e-06	-1.61659e-07	1.37990e-06	1.14189e-06	-2.17803e-07	9.24082e-07	1.28137e-07	-1.22494e-08	1.15888e-07	-1.41529e-08	8.34341e-09	-5.80951e-09	9.00032e-07	-2.01636e-07	6.98396e-07
15.729	1.10492e-06	-1.38156e-07	9.66765e-07	-2.78010e-07	3.55332e-08	-2.42476e-07	9.07769e-07	-7.95829e-08	8.28186e-07	1.53707e-06	-1.61188e-07	1.37588e-06	1.13848e-06	-2.17210e-07	9.21270e-07	1.24509e-07	-1.19026e-08	1.12607e-07	-1.47323e-08	8.68497e-09	-6.04734e-09	8.95585e-07	-2.00640e-07	6.94946e-07
15.753	1.10044e-06	-1.37596e-07	9.62844e-07	-2.82155e-07	3.60630e-08	-2.46092e-07	9.05175e-07	-7.93555e-08	8.25820e-07	1.53256e-06	-1.60716e-07	1.37185e-06	1.13506e-06	-2.16614e-07	9.18450e-07	1.20883e-07	-1.15559e-08	1.09327e-07	-1.53120e-08	9.02670e-09	-6.28528e-09	8.91132e-07	-1.99642e-07	6.91490e-07
15.778	1.09595e-06	-1.37034e-07	9.58912e-07	-2.86292e-07	3.65918e-08	-2.49700e-07	9.02576e-07	-7.91276e-08	8.23448e-07	1.52804e-06	-1.60241e-07	1.36780e-06	1.13164e-06	-2.16015e-07	9.15624e-07	1.17259e-07	-1.12095e-08	1.06049e-07	-1.58919e-08	9.36858e-09	-6.52333e-09	8.86672e-07	-1.98643e-07	6.88029e-07
15.802	1.09144e-06	-1.36471e-07	9.54970e-07	-2.90420e-07	3.71194e-08	-2.53301e-07	8.99971e-07	-7.88993e-08	8.21072e-07	1.52349e-06	-1.59764e-07	1.36373e-06	1.12820e-06	-2.15414e-07	9.12790e-07	1.13636e-07	-1.08631e-08	1.02773e-07	-1.64721e-08	9.71060e-09	-6.76148e-09	8.82204e-07	-1.97642e-07	6.84562e-07
15.827	1.08692e-06	-1.35906e-07	9.51017e-07	-2.94540e-07	3.76460e-08	-2.56894e-07	8.97360e-07	-7.86704e-08	8.18690e-07	1.51892e-06	-1.59285e-07	1.35964e-06	1.12476e-06	-2.14811e-07	9.09950e-07	1.10015e-07	-1.05170e-08	9.94983e-08	-1.70525e-08	1.00528e-08	-6.99973e-09	8.77730e-07	-1.96640e-07	6.81091e-07
15.852	1.08239e-06	-1.35340e-07	9.47054e-07	-2.98651e-07	3.81714e-08	-2.60479e-07	8.94744e-07	-7.84410e-08	8.16303e-07	1.51433e-06	-1.58804e-07	1.35553e-06	1.12131e-06	-2.14205e-07	9.07103e-07	1.06397e-07	-1.01711e-08	9.62256e-08	-1.76331e-08	1.03951e-08	-7.23807e-09	8.73249e-07	-1.95636e-07	6.77614e-07
15.876	1.07785e-06	-1.34772e-07	9.43080e-07	-3.02753e-07	3.86957e-08	-2.64057e-07	8.92123e-07	-7.82112e-08	8.13912e-07	1.50972e-06	-1.58321e-07	1.35140e-06	1.11784e-06	-2.13596e-07	9.04248e-07	1.02780e-07	-9.82541e-09	9.29550e-08	-1.82140e-08	1.07375e-08	-7.47649e-09	8.68762e-07	-1.94631e-07	6.74132e-07
15.901	1.07330e-06	-1.34202e-07	9.39096e-07	-3.06846e-07	3.92188e-08	-2.67627e-07	8.89496e-07	-7.79809e-08	8.11515e-07	1.50509e-06	-1.57835e-07	1.34726e-06	1.11437e-06	-2.12985e-07	9.01388e-07	9.91663e-08	-9.47991e-09	8.96864e-08	-1.87950e-08	1.10800e-08	-7.71500e-09	8.64268e-07	-1.93624e-07	6.70645e-07
15.925	1.06873e-06	-1.33632e-07	9.35102e-07	-3.10930e-07	3.97408e-08	-2.71189e-07	8.86864e-07	-7.77502e-08	8.09114e-07	1.50045e-06	-1.57348e-07	1.34310e-06	1.11089e-06	-2.12372e-07	8.98520e-07	9.55546e-08	-9.13465e-09	8.64199e-08	-1.93762e-08	1.14226e-08	-7.95357e-09	8.59768e-07	-1.92616e-07	6.67153e-07
15.950	1.06416e-06	-1.33059e-07	9.31098e-07	-3.15005e-07	4.02617e-08	-2.74743e-07	8.84226e-07	-7.75189e-08	8.06707e-07	1.49578e-06	-1.56858e-07	1.33892e-06	1.10740e-06	-2.11757e-07	8.95646e-07	9.19453e-08	-8.78961e-09	8.31557e-08	-1.99576e-08	1.17654e-08	-8.19222e-09	8.55262e-07	-1.91606e-07	6.63656e-07
15.974	1.05957e-06	-1.32486e-07	9.27084e-07	-3.19071e-07	4.07813e-08	-2.78289e-07	8.81584e-07	-7.72873e-08	8.04296e-07	1.49109e-06	-1.56366e-07	1.33472e-06	1.10390e-06	-2.11139e-07	8.92766e-07	8.83385e-08	-8.44482e-09	7.98937e-08	-2.05391e-08	1.21082e-08	-8.43092e-09	8.50749e-07	-1.90595e-07	6.60154e-07
15.999	1.05497e-06	-1.31911e-07	9.23061e-07	-3.23127e-07	4.12998e-08	-2.81827e-07	8.78936e-07	-7.70551e-08	8.01881e-07	1.48638e-06	-1.55873e-07	1.33051e-06	1.10040e-06	-2.10519e-07	8.89879e-07	8.47344e-08	-8.10028e-09	7.66341e-08	-2.11208e-08	1.24511e-08	-8.66968e-09	8.46231e-07	-1.89583e-07	6.56648e-07
16.024	1.05036e-06	-1.31335e-07	9.19028e-07	-3.27174e-07	4.18170e-08	-2.85357e-07	8.76283e-07	-7.68225e-08	7.99460e-07	1.48165e-06	-1.55377e-07	1.32628e-06	1.09688e-06	-2.09896e-07	8.86986e-07	8.11330e-08	-7.75599e-09	7.33770e-08	-2.17026e-08	1.27941e-08	-8.90849e-09	8.41707e-07	-1.88569e-07	6.53137e-07
16.048	1.04574e-06	-1.30757e-07	9.14985e-07	-3.31211e-07	4.23330e-08	-2.88878e-07	8.73625e-07	-7.65895e-08	7.97035e-07	1.47691e-06	-1.54879e-07	1.32203e-06	1.09336e-06	-2.09272e-07	8.84086e-07	7.75343e-08	-7.41198e-09	7.01223e-08	-2.22844e-08	1.31371e-08	-9.14735e-09	8.37177e-07	-1.87554e-07	6.49622e-07
16.073	1.04111e-06	-1.30178e-07	9.10934e-07	-3.35239e-07	4.28478e-08	-2.92391e-07	8.70962e-07	-7.63561e-08	7.94606e-07	1.47214e-06	-1.54380e-07	1.31776e-06	1.08983e-06	-2.08645e-07	8.81181e-07	7.39386e-08	-7.06824e-09	6.68703e-08	-2.28664e-08	1.34802e-08	-9.38624e-09	8.32641e-07	-1.86538e-07	6.46103e-07
16.097	1.03647e-06	-1.29597e-07	9.06872e-07	-3.39257e-07	4.33614e-08	-2.95896e-07	8.68294e-07	-7.61222e-08	7.92172e-07	1.46736e-06	-1.53878e-07	1.31348e-06	1.08629e-06	-2.08016e-07	8.78269e-07	7.03458e-08	-6.72478e-09	6.36210e-08	-2.34485e-08	1.38233e-08	-9.62516e-09	8.28100e-07	-1.85521e-07	6.42579e-07
16.122	1.03182e-06	-1.29016e-07	9.02802e-07	-3.43265e-07	4.38737e-08	-2.99391e-07	8.65621e-07	-7.58879e-08	7.89733e-07	1.46256e-06	-1.53375e-07	1.30918e-06	1.08274e-06	-2.07385e-07	8.75351e-07	6.67561e-08	-6.38162e-09	6.03744e-08	-2.40306e-08	1.41665e-08	-9.86411e-09	8.23553e-07	-1.84502e-07	6.39051e-07
16.146	1.02716e-06	-1.28433e-07	8.98723e-07	-3.47263e-07	4.43847e-08	-3.02878e-07	8.62944e-07	-7.56531e-08	7.87290e-07	1.45774e-06	-1.52869e-07	1.30487e-06	1.07918e-06	-2.06752e-07	8.72427e-07	6.31695e-08	-6.03876e-09	5.71307e-08	-2.46128e-08	1.45097e-08	-1.01031e-08	8.19001e-07	-1.83482e-07	6.35519e-07
16.171	1.02248e-06	-1.27849e-07	8.94635e-07	-3.51251e-07	4.48944e-08	-3.06357e-07	8.60261e-07	-7.54179e-08	7.84843e-07	1.45290e-06	-1.52362e-07	1.30054e-06	1.07561e-06	-2.06117e-07	8.69498e-07	5.95861e-08	-5.69620e-09	5.38899e-08	-2.51950e-08	1.48529e-08	-1.03421e-08	8.14444e-07	-1.82462e-07	6.31983e-07
16.196	1.01780e-06	-1.27263e-07	8.90539e-07	-3.55229e-07	4.54029e-08	-3.09826e-07	8.57574e-07	-7.51824e-08	7.82392e-07	1.44804e-06	-1.51852e-07	1.29619e-06	1.07204e-06	-2.05480e-07	8.66562e-07	5.60061e-08	-5.35396e-09	5.06521e-08	-2.57772e-08	1.51961e-08	-1.05811e-08	8.09882e-07	-1.81439e-07	6.28443e-07
16.220	1.01311e-06	-1.26677e-07	8.86434e-07	-3.59197e-07	4.59100e-08	-3.13287e-07	8.54882e-07	-7.49464e-08	7.79936e-07	1.44317e-06	-1.51341e-07	1.29183e-06	1.06846e-06	-2.04840e-07	8.63621e-07	5.24294e-08	-5.01205e-09	4.74174e-08	-2.63594e-08	1.55394e-08	-1.08200e-08	8.05315e-07	-1.80416e-07	6.24899e-07
16.245	1.00841e-06	-1.26089e-07	8.82320e-07	-3.63155e-07	4.64158e-08	-3.16739e-07	8.52186e-07	-7.47100e-08	7.77476e-07	1.43827e-06	-1.50828e-07	1.28745e-06	1.06487e-06	-2.04199e-07	8.60674e-07	4.88563e-08	-4.67047e-09	4.41858e-08	-2.69416e-08	1.58826e-08	-1.10590e-08	8.00743e-07	-1.79392e-07	6.21351e-07
16.269	1.00370e-06	-1.25500e-07	8.78198e-07	-3.67102e-07	4.69203e-08	-3.20181e-07	8.49485e-07	-7.44732e-08	7.75012e-07	1.43336e-06	-1.50313e-07	1.28305e-06	1.06128e-06	-2.03556e-07	8.57721e-07	4.52867e-08	-4.32923e-09	4.09575e-08	-2.75238e-08	1.62258e-08	-1.12980e-08	7.96167e-07	-1.78367e-07	6.17800e-07
16.294	9.98977e-07	-1.24909e-07	8.74068e-07	-3.71038e-07	4.74234e-08	-3.23615e-07	8.46780e-07	-7.42360e-08	7.72544e-07	1.42844e-06	-1.49796e-07	1.27864e-06	1.05767e-06	-2.02911e-07	8.54763e-07	4.17208e-08	-3.98835e-09	3.77325e-08	-2.81060e-08	1.65690e-08	-1.15370e-08	7.91585e-07	-1.77340e-07	6.14245e-07
16.318	9.94247e-07	-1.24318e-07	8.69929e-07	-3.74964e-07	4.79252e-08	-3.27039e-07	8.44070e-07	-7.39985e-08	7.70071e-07	1.42349e-06	-1.49278e-07	1.27421e-06	1.05406e-06	-2.02264e-07	8.51800e-07	3.81586e-08	-3.64782e-09	3.45108e-08	-2.86881e-08	1.69122e-08	-1.17759e-08	7.87000e-07	-1.76313e-07	6.10687e-07
16.343	9.89509e-07	-1.23726e-07	8.65783e-07	-3.78879e-07	4.84256e-08	-3.30454e-07	8.41356e-07	-7.37605e-08	7.67595e-07	1.41853e-06	-1.48757e-07	1.26977e-06	1.05045e-06	-2.01615e-07	8.48831e-07	3.46003e-08	-3.30765e-09	3.12927e-08	-2.92701e-08	1.72553e-08	-1.20148e-08	7.82410e-07	-1.75285e-07	6.07125e-07
16.368	9.84761e-07	-1.23132e-07	8.61629e-07	-3.82784e-07	4.89247e-08	-3.33859e-07	8.38637e-07	-7.35222e-08	7.65115e-07	1.41355e-06	-1.48235e-07	1.26532e-06	1.04682e-06	-2.00965e-07	8.45856e-07	3.10459e-08	-2.96787e-09	2.80780e-08	-2.98521e-08	1.75983e-08	-1.22537e-08	7.77816e-07	-1.74256e-07	6.03560e-07
16.392	9.80004e-07	-1.22537e-07	8.57467e-07	-3.86678e-07	4.94223e-08	-3.37255e-07	8.35914e-07	-7.32835e-08	7.62631e-07	1.40856e-06	-1.47711e-07	1.26084e-06	1.04319e-06	-2.00312e-07	8.42877e-07	2.74955e-08	-2.62846e-09	2.48670e-08	-3.04339e-08	1.79414e-08	-1.24925e-08	7.73218e-07	-1.73226e-07	5.99992e-07
16.417	9.75239e-07	-1.21941e-07	8.53298e-07	-3.90560e-07	4.99186e-08	-3.40642e-07	8.33188e-07	-7.30444e-08	7.60143e-07	1.40354e-06	-1.47186e-07	1.25636e-06	1.03955e-06	-1.99658e-07	8.39892e-07	2.39491e-08	-2.28944e-09	2.16597e-08	-3.10156e-08	1.82843e-08	-1.27313e-08	7.68616e-07	-1.72194e-07	5.96421e-07
16.441	9.70466e-07	-1.21344e-07	8.49121e-07	-3.94432e-07	5.04134e-08	-3.44018e-07	8.30456e-07	-7.28050e-08	7.57651e-07	1.39852e-06	-1.46659e-07	1.25186e-06	1.03590e-06	-1.99002e-07	8.36902e-07	2.04069e-08	-1.95082e-09	1.84561e-08	-3.15972e-08	1.86272e-08	-1.29701e-08	7.64010e-07	-1.71163e-07	5.92847e-07
16.466	9.65684e-07	-1.20747e-07	8.44937e-07	-3.98292e-07	5.09069e-08	-3.47385e-07	8.27721e-07	-7.25652e-08	7.55156e-07	1.39347e-06	-1.46130e-07	1.24734e-06	1.03225e-06	-1.98345e-07	8.33907e-07	1.68690e-08	-1.61261e-09	1.52564e-08	-3.21787e-08	1.89700e-08	-1.32088e-08	7.59400e-07	-1.70130e-07	5.89270e-07
16.490	9.60893e-07	-1.20148e-07	8.40746e-07	-4.02142e-07	5.13988e-08	-3.50743e-07	8.24982e-07	-7.23251e-08	7.52657e-07	1.38841e-06	-1.45599e-07	1.24281e-06	1.02859e-06	-1.97685e-07	8.30908e-07	1.33354e-08	-1.27481e-09	1.20606e-08	-3.27600e-08	1.93126e-08	-1.34474e-08	7.54786e-07	-1.69096e-07	5.85690e-07
16.515	9.56095e-07	-1.19548e-07	8.36547e-07	-4.05979e-07	5.18894e-08	-3.54090e-07	8.22239e-07	-7.20846e-08	7.50154e-07	1.38333e-06	-1.45067e-07	1.23827e-06	1.02493e-06	-1.97025e-07	8.27903e-07	9.80621e-09	-9.37436e-10	8.86878e-09	-3.33411e-08	1.96552e-08	-1.36859e-08	7.50169e-07	-1.68062e-07	5.82108e-07
16.540	9.51289e-07	-1.18947e-07	8.32342e-07	-4.09806e-07	5.23784e-08	-3.57427e-07	8.19492e-07	-7.18437e-08	7.47648e-07	1.37824e-06	-1.44533e-07	1.23371e-06	1.02126e-06	-1.96362e-07	8.24893e-07	6.28153e-09	-6.00490e-10	5.68104e-09	-3.39221e-08	1.99977e-08	-1.39244e-08	7.45549e-07	-1.67027e-07	5.78522e-07
16.564	9.46475e-07	-1.18345e-07	8.28130e-07	-4.13621e-07	5.28661e-08	-3.60755e-07	8.16741e-07	-7.16026e-08	7.45138e-07	1.37314e-06	-1.43997e-07	1.22914e-06	1.01758e-06	-1.95698e-07	8.21879e-07	2.76143e-09	-2.63982e-10	2.49745e-09	-3.45028e-08	2.03401e-08	-1.41628e-08	7.40926e-07	-1.65991e-07	5.74935e-07
16.589	9.41653e-07	-1.17742e-07	8.23911e-07	-4.17424e-07	5.33522e-08	-3.64072e-07	8.13986e-07	-7.13610e-08	7.42625e-07	1.36801e-06	-1.43460e-07	1.22455e-06	1.01389e-06	-1.95032e-07	8.18860e-07	-7.54009e-10	7.20803e-11	-6.81929e-10	-3.50834e-08	2.06823e-08	-1.44011e-08	7.36299e-07	-1.64955e-07	5.71344e-07
16.613	9.36824e-07	-1.17138e-07	8.19686e-07	-4.21216e-07	5.38368e-08	-3.67379e-07	8.11227e-07	-7.11192e-08	7.40108e-07	1.36288e-06	-1.42921e-07	1.21995e-06	1.01020e-06	-1.94365e-07	8.15837e-07	-4.26470e-09	4.07689e-10	-3.85701e-09	-3.56636e-08	2.10244e-08	-1.46393e-08	7.31669e-07	-1.63917e-07	5.67752e-07
16.638	9.31988e-07	-1.16533e-07	8.15454e-07	-4.24996e-07	5.43199e-08	-3.70676e-07	8.08465e-07	-7.08770e-08	7.37588e-07	1.35772e-06	-1.42381e-07	1.21534e-06	1.00651e-06	-1.93697e-07	8.12809e-07	-7.77057e-09	7.42836e-10	-7.02773e-09	-3.62437e-08	2.13663e-08	-1.48774e-08	7.27037e-07	-1.62879e-07	5.64157e-07
16.663	9.27144e-07	-1.15928e-07	8.11216e-07	-4.28764e-07	5.48016e-08	-3.73963e-07	8.05699e-07	-7.06346e-08	7.35065e-07	1.35256e-06	-1.41839e-07	1.21072e-06	1.00280e-06	-1.93027e-07	8.09777e-07	-1.12715e-08	1.07751e-09	-1.01940e-08	-3.68235e-08	2.17081e-08	-1.51153e-08	7.22401e-07	-1.61841e-07	5.60560e-07
16.687	9.22293e-07	-1.15321e-07	8.06972e-07	-4.32520e-07	5.52817e-08	-3.77239e-07	8.02930e-07	-7.03918e-08	7.32538e-07	1.34737e-06	-1.41295e-07	1.20608e-06	9.99095e-07	-1.92355e-07	8.06740e-07	-1.47675e-08	1.41171e-09	-1.33558e-08	-3.74030e-08	2.20497e-08	-1.53532e-08	7.17763e-07	-1.60802e-07	5.56961e-07
16.712	9.17436e-07	-1.14714e-07	8.02722e-07	-4.36265e-07	5.57602e-08	-3.80504e-07	8.00157e-07	-7.01487e-08	7.30008e-07	1.34218e-06	-1.40750e-07	1.20143e-06	9.95382e-07	-1.91682e-07	8.03699e-07	-1.82584e-08	1.74543e-09	-1.65130e-08	-3.79822e-08	2.23912e-08	-1.55910e-08	7.13123e-07	-1.59762e-07	5.53361e-07
16.736	9.12571e-07	-1.14106e-07	7.98466e-07	-4.39997e-07	5.62372e-08	-3.83760e-07	7.97380e-07	-6.99053e-08	7.27475e-07	1.33697e-06	-1.40204e-07	1.19676e-06	9.91662e-07	-1.91008e-07	8.00654e-07	-2.17441e-08	2.07865e-09	-1.96655e-08	-3.85611e-08	2.27325e-08	-1.58286e-08	7.08480e-07	-1.58722e-07	5.49758e-07
16.761	9.07701e-07	-1.13496e-07	7.94204e-07	-4.43717e-07	5.67127e-08	-3.87004e-07	7.94600e-07	-6.96615e-08	7.24939e-07	1.33174e-06	-1.39656e-07	1.19209e-06	9.87937e-07	-1.90332e-07	7.97605e-07	-2.52246e-08	2.41138e-09	-2.28133e-08	-3.91397e-08	2.30736e-08	-1.60661e-08	7.03835e-07	-1.57681e-07	5.46153e-07
16.785	9.02823e-07	-1.12887e-07	7.89937e-07	-4.47424e-07	5.71866e-08	-3.90238e-07	7.91817e-07	-6.94175e-08	7.22399e-07	1.32650e-06	-1.39107e-07	1.18740e-06	9.84207e-07	-1.89656e-07	7.94552e-07	-2.86998e-08	2.74359e-09	-2.59562e-08	-3.97179e-08	2.34144e-08	-1.63035e-08	6.99187e-07	-1.56640e-07	5.42547e-07
16.810	8.97940e-07	-1.12276e-07	7.85664e-07	-4.51120e-07	5.76589e-08	-3.93461e-07	7.89031e-07	-6.91733e-08	7.19857e-07	1.32125e-06	-1.38556e-07	1.18270e-06	9.80472e-07	-1.88977e-07	7.91495e-07	-3.21696e-08	3.07529e-09	-2.90943e-08	-4.02958e-08	2.37551e-08	-1.65407e-08	6.94538e-07	-1.55599e-07	5.38939e-07
16.835	8.93050e-07	-1.11665e-07	7.81385e-07	-4.54803e-07	5.81296e-08	-3.96673e-07	7.86241e-07	-6.89287e-08	7.17312e-07	1.31599e-06	-1.38004e-07	1.17798e-06	9.76732e-07	-1.88298e-07	7.88433e-07	-3.56340e-08	3.40647e-09	-3.22275e-08	-4.08733e-08	2.40956e-08	-1.67777e-08	6.89886e-07	-1.54557e-07	5.35330e-07
16.859	8.88154e-07	-1.11052e-07	7.77102e-07	-4.58473e-07	5.85987e-08	-3.99874e-07	7.83448e-07	-6.86838e-08	7.14764e-07	1.31071e-06	-1.37450e-07	1.17326e-06	9.72986e-07	-1.87617e-07	7.85369e-07	-3.90928e-08	3.73712e-09	-3.53556e-08	-4.14504e-08	2.44358e-08	-1.70146e-08	6.85233e-07	-1.53514e-07	5.31719e-07
16.884	8.83253e-07	-1.10440e-07	7.72813e-07	-4.62131e-07	5.90662e-08	-4.03065e-07	7.80652e-07	-6.84387e-08	7.12213e-07	1.30542e-06	-1.36895e-07	1.16852e-06	9.69236e-07	-1.86936e-07	7.82300e-07	-4.25459e-08	4.06722e-09	-3.84787e-08	-4.20272e-08	2.47758e-08	-1.72514e-08	6.80578e-07	-1.52471e-07	5.28107e-07
16.908	8.78345e-07	-1.09826e-07	7.68519e-07	-4.65776e-07	5.95321e-08	-4.06244e-07	7.77853e-07	-6.81933e-08	7.09659e-07	1.30011e-06	-1.36339e-07	1.16377e-06	9.65480e-07	-1.86253e-07	7.79228e-07	-4.59934e-08	4.39679e-09	-4.15966e-08	-4.26035e-08	2.51156e-08	-1.74879e-08	6.75922e-07	-1.51428e-07	5.24494e-07
16.933	8.73432e-07	-1.09212e-07	7.64221e-07	-4.69408e-07	5.99964e-08	-4.09412e-07	7.75051e-07	-6.79476e-08	7.07103e-07	1.29479e-06	-1.35782e-07	1.15901e-06	9.61721e-07	-1.85569e-07	7.76152e-07	-4.94350e-08	4.72579e-09	-4.47092e-08	-4.31794e-08	2.54551e-08	-1.77243e-08	6.71264e-07	-1.50385e-07	5.20879e-07
16.957	8.68514e-07	-1.08597e-07	7.59918e-07	-4.73028e-07	6.04590e-08	-4.12569e-07	7.72245e-07	-6.77017e-08	7.04544e-07	1.28946e-06	-1.35223e-07	1.15424e-06	9.57956e-07	-1.84884e-07	7.73073e-07	-5.28708e-08	5.05424e-09	-4.78166e-08	-4.37548e-08	2.57943e-08	-1.79605e-08	6.66605e-07	-1.49341e-07	5.17264e-07
16.982	8.63591e-07	-1.07981e-07	7.55610e-07	-4.76635e-07	6.09200e-08	-4.15715e-07	7.69438e-07	-6.74556e-08	7.01982e-07	1.28412e-06	-1.34662e-07	1.14946e-06	9.54187e-07	-1.84197e-07	7.69990e-07	-5.63007e-08	5.38212e-09	-5.09185e-08	-4.43298e-08	2.61333e-08	-1.81966e-08	6.61944e-07	-1.48297e-07	5.13648e-07
17.007	8.58662e-07	-1.07365e-07	7.51297e-07	-4.80228e-07	6.13793e-08	-4.18849e-07	7.66627e-07	-6.72091e-08	6.99418e-07	1.27877e-06	-1.34101e-07	1.14467e-06	9.50414e-07	-1.83510e-07	7.66904e-07	-5.97245e-08	5.70943e-09	-5.40151e-08	-4.49044e-08	2.64720e-08	-1.84324e-08	6.57283e-07	-1.47252e-07	5.10030e-07
17.031	8.53729e-07	-1.06748e-07	7.46981e-07	-4.83809e-07	6.18370e-08	-4.21972e-07	7.63813e-07	-6.69625e-08	6.96851e-07	1.27340e-06	-1.33538e-07	1.13986e-06	9.46636e-07	-1.82822e-07	7.63814e-07	-6.31422e-08	6.03615e-09	-5.71061e-08	-4.54784e-08	2.68104e-08	-1.86680e-08	6.52620e-07	-1.46208e-07	5.06413e-07
17.056	8.48791e-07	-1.06131e-07	7.42660e-07	-4.87376e-07	6.22929e-08	-4.25083e-07	7.60997e-07	-6.67156e-08	6.94281e-07	1.26802e-06	-1.32974e-07	1.13505e-06	9.42855e-07	-1.82133e-07	7.60722e-07	-6.65538e-08	6.36228e-09	-6.01915e-08	-4.60519e-08	2.71485e-08	-1.89035e-08	6.47957e-07	-1.45163e-07	5.02794e-07
17.080	8.43848e-07	-1.05512e-07	7.38335e-07	-4.90931e-07	6.27472e-08	-4.28183e-07	7.58178e-07	-6.64685e-08	6.91710e-07	1.26263e-06	-1.32409e-07	1.13022e-06	9.39069e-07	-1.81443e-07	7.57626e-07	-6.99591e-08	6.68782e-09	-6.32713e-08	-4.66249e-08	2.74863e-08	-1.91387e-08	6.43293e-07	-1.44118e-07	4.99175e-07
17.105	8.38900e-07	-1.04894e-07	7.34006e-07	-4.94472e-07	6.31998e-08	-4.31272e-07	7.55356e-07	-6.62211e-08	6.89135e-07	1.25723e-06	-1.31842e-07	1.12539e-06	9.35279e-07	-1.80752e-07	7.54528e-07	-7.33581e-08	7.01274e-09	-6.63453e-08	-4.71974e-08	2.78238e-08	-1.93737e-08	6.38628e-07	-1.43073e-07	4.95555e-07
17.129	8.33948e-07	-1.04275e-07	7.29674e-07	-4.97999e-07	6.36507e-08	-4.34349e-07	7.52532e-07	-6.59735e-08	6.86559e-07	1.25182e-06	-1.31275e-07	1.12054e-06	9.31486e-07	-1.80060e-07	7.51426e-07	-7.67506e-08	7.33706e-09	-6.94136e-08	-4.77693e-08	2.81609e-08	-1.96084e-08	6.33963e-07	-1.42028e-07	4.91935e-07
17.154	8.28993e-07	-1.03655e-07	7.25338e-07	-5.01513e-07	6.40998e-08	-4.37414e-07	7.49706e-07	-6.57257e-08	6.83980e-07	1.24640e-06	-1.30706e-07	1.11569e-06	9.27688e-07	-1.79367e-07	7.48321e-07	-8.01367e-08	7.66076e-09	-7.24760e-08	-4.83407e-08	2.84977e-08	-1.98429e-08	6.29298e-07	-1.40983e-07	4.88315e-07
17.179	8.24033e-07	-1.03035e-07	7.20998e-07	-5.05014e-07	6.45472e-08	-4.40467e-07	7.46877e-07	-6.54777e-08	6.81399e-07	1.24096e-06	-1.30136e-07	1.11083e-06	9.23887e-07	-1.78673e-07	7.45214e-07	-8.35163e-08	7.98383e-09	-7.55324e-08	-4.89115e-08	2.88342e-08	-2.00772e-08	6.24632e-07	-1.39938e-07	4.84695e-07
17.203	8.19069e-07	-1.02414e-07	7.16655e-07	-5.08501e-07	6.49929e-08	-4.43508e-07	7.44046e-07	-6.52295e-08	6.78816e-07	1.23552e-06	-1.29565e-07	1.10595e-06	9.20083e-07	-1.77979e-07	7.42104e-07	-8.68892e-08	8.30627e-09	-7.85829e-08	-4.94817e-08	2.91704e-08	-2.03113e-08	6.19967e-07	-1.38892e-07	4.81074e-07
17.228	8.14101e-07	-1.01793e-07	7.12308e-07	-5.11974e-07	6.54369e-08	-4.46538e-07	7.41212e-07	-6.49811e-08	6.76231e-07	1.23006e-06	-1.28993e-07	1.10107e-06	9.16275e-07	-1.77284e-07	7.38992e-07	-9.02554e-08	8.62806e-09	-8.16273e-08	-5.00512e-08	2.95061e-08	-2.05451e-08	6.15301e-07	-1.37847e-07	4.77454e-07
17.252	8.09130e-07	-1.01172e-07	7.07959e-07	-5.15434e-07	6.58791e-08	-4.49555e-07	7.38376e-07	-6.47324e-08	6.73644e-07	1.22460e-06	-1.28420e-07	1.09618e-06	9.12464e-07	-1.76588e-07	7.35876e-07	-9.36148e-08	8.94921e-09	-8.46656e-08	-5.06202e-08	2.98416e-08	-2.07786e-08	6.10635e-07	-1.36802e-07	4.73833e-07
17.277	8.04156e-07	-1.00550e-07	7.03606e-07	-5.18880e-07	6.63195e-08	-4.52560e-07	7.35538e-07	-6.44836e-08	6.71054e-07	1.21912e-06	-1.27846e-07	1.09127e-06	9.08650e-07	-1.75891e-07	7.32759e-07	-9.69674e-08	9.26970e-09	-8.76977e-08	-5.11885e-08	3.01766e-08	-2.10119e-08	6.05970e-07	-1.35757e-07	4.70213e-07
17.302	7.99178e-07	-9.99271e-08	6.99251e-07	-5.22312e-07	6.67582e-08	-4.55554e-07	7.32698e-07	-6.42346e-08	6.68463e-07	1.21363e-06	-1.27271e-07	1.08636e-06	9.04833e-07	-1.75194e-07	7.29639e-07	-1.00313e-07	9.58953e-09	-9.07235e-08	-5.17562e-08	3.05112e-08	-2.12449e-08	6.01305e-07	-1.34712e-07	4.66593e-07
17.326	7.94197e-07	-9.93043e-08	6.94893e-07	-5.25730e-07	6.71950e-08	-4.58535e-07	7.29856e-07	-6.39855e-08	6.65870e-07	1.20814e-06	-1.26694e-07	1.08145e-06	9.01012e-07	-1.74496e-07	7.26516e-07	-1.03652e-07	9.90870e-09	-9.37430e-08	-5.23232e-08	3.08455e-08	-2.14777e-08	5.96641e-07	-1.33667e-07	4.62974e-07
17.351	7.89213e-07	-9.86811e-08	6.90532e-07	-5.29134e-07	6.76301e-08	-4.61504e-07	7.27011e-07	-6.37361e-08	6.63275e-07	1.20263e-06	-1.26117e-07	1.07652e-06	8.97189e-07	-1.73798e-07	7.23392e-07	-1.06983e-07	1.02272e-08	-9.67561e-08	-5.28895e-08	3.11793e-08	-2.17101e-08	5.91977e-07	-1.32622e-07	4.59355e-07
17.375	7.84226e-07	-9.80576e-08	6.86169e-07	-5.32524e-07	6.80634e-08	-4.64461e-07	7.24165e-07	-6.34866e-08	6.60678e-07	1.19712e-06	-1.25539e-07	1.07158e-06	8.93364e-07	-1.73098e-07	7.20265e-07	-1.10308e-07	1.05450e-08	-9.97627e-08	-5.34551e-08	3.15128e-08	-2.19423e-08	5.87314e-07	-1.31577e-07	4.55737e-07
17.400	7.79237e-07	-9.74337e-08	6.81803e-07	-5.35900e-07	6.84949e-08	-4.67405e-07	7.21317e-07	-6.32369e-08	6.58080e-07	1.19160e-06	-1.24960e-07	1.06664e-06	8.89535e-07	-1.72399e-07	7.17136e-07	-1.13625e-07	1.08621e-08	-1.02763e-07	-5.40200e-08	3.18458e-08	-2.21742e-08	5.82652e-07	-1.30533e-07	4.52119e-07
17.424	7.74245e-07	-9.68095e-08	6.77435e-07	-5.39261e-07	6.89245e-08	-4.70337e-07	7.18467e-07	-6.29870e-08	6.55480e-07	1.18607e-06	-1.24379e-07	1.06169e-06	8.85704e-07	-1.71699e-07	7.14006e-07	-1.16935e-07	1.11785e-08	-1.05756e-07	-5.45842e-08	3.21784e-08	-2.24058e-08	5.77990e-07	-1.29488e-07	4.48502e-07
17.449	7.69251e-07	-9.61851e-08	6.73066e-07	-5.42609e-07	6.93523e-08	-4.73256e-07	7.15615e-07	-6.27370e-08	6.52878e-07	1.18052e-06	-1.23798e-07	1.05673e-06	8.81871e-07	-1.70998e-07	7.10873e-07	-1.20237e-07	1.14942e-08	-1.08743e-07	-5.51476e-08	3.25105e-08	-2.26371e-08	5.73330e-07	-1.28444e-07	4.44886e-07
17.474	7.64254e-07	-9.55603e-08	6.68694e-07	-5.45942e-07	6.97783e-08	-4.76163e-07	7.12762e-07	-6.24869e-08	6.50275e-07	1.17497e-06	-1.23216e-07	1.05176e-06	8.78035e-07	-1.70297e-07	7.07738e-07	-1.23532e-07	1.18092e-08	-1.11723e-07	-5.57102e-08	3.28422e-08	-2.28680e-08	5.68671e-07	-1.27401e-07	4.41271e-07
17.498	7.59256e-07	-9.49353e-08	6.64320e-07	-5.49260e-07	7.02025e-08	-4.79058e-07	7.09907e-07	-6.22366e-08	6.47670e-07	1.16942e-06	-1.22634e-07	1.04678e-06	8.74197e-07	-1.69595e-07	7.04602e-07	-1.26820e-07	1.21235e-08	-1.14697e-07	-5.62721e-08	3.31735e-08	-2.30987e-08	5.64014e-07	-1.26357e-07	4.37657e-07
17.523	7.54255e-07	-9.43101e-08	6.59945e-07	-5.52564e-07	7.06248e-08	-4.81939e-07	7.07050e-07	-6.19861e-08	6.45064e-07	1.16385e-06	-1.22050e-07	1.04180e-06	8.70357e-07	-1.68893e-07	7.01464e-07	-1.30100e-07	1.24371e-08	-1.17663e-07	-5.68332e-08	3.35043e-08	-2.33290e-08	5.59358e-07	-1.25314e-07	4.34044e-07
17.547	7.49253e-07	-9.36846e-08	6.55568e-07	-5.55854e-07	7.10452e-08	-4.84808e-07	7.04192e-07	-6.17356e-08	6.42456e-07	1.15828e-06	-1.21465e-07	1.03681e-06	8.66515e-07	-1.68191e-07	6.98324e-07	-1.33372e-07	1.27499e-08	-1.20623e-07	-5.73935e-08	3.38346e-08	-2.35590e-08	5.54704e-07	-1.24271e-07	4.30432e-07
17.572	7.44249e-07	-9.30590e-08	6.51190e-07	-5.59129e-07	7.14638e-08	-4.87665e-07	7.01332e-07	-6.14849e-08	6.39847e-07	1.15270e-06	-1.20880e-07	1.03182e-06	8.62672e-07	-1.67488e-07	6.95183e-07	-1.36637e-07	1.30620e-08	-1.23575e-07	-5.79530e-08	3.41644e-08	-2.37886e-08	5.50051e-07	-1.23229e-07	4.26822e-07
17.596	7.39244e-07	-9.24331e-08	6.46811e-07	-5.62389e-07	7.18805e-08	-4.90508e-07	6.98471e-07	-6.12340e-08	6.37237e-07	1.14711e-06	-1.20294e-07	1.02681e-06	8.58826e-07	-1.66785e-07	6.92041e-07	-1.39894e-07	1.33733e-08	-1.26521e-07	-5.85117e-08	3.44937e-08	-2.40179e-08	5.45400e-07	-1.22187e-07	4.23213e-07
17.621	7.34237e-07	-9.18071e-08	6.42430e-07	-5.65634e-07	7.22953e-08	-4.93339e-07	6.95609e-07	-6.09831e-08	6.34626e-07	1.14151e-06	-1.19707e-07	1.02180e-06	8.54979e-07	-1.66082e-07	6.88897e-07	-1.43143e-07	1.36839e-08	-1.29459e-07	-5.90694e-08	3.48225e-08	-2.42469e-08	5.40751e-07	-1.21146e-07	4.19606e-07
17.646	7.29230e-07	-9.11810e-08	6.38049e-07	-5.68865e-07	7.27082e-08	-4.96157e-07	6.92745e-07	-6.07320e-08	6.32013e-07	1.13591e-06	-1.19119e-07	1.01679e-06	8.51130e-07	-1.65378e-07	6.85752e-07	-1.46384e-07	1.39937e-08	-1.32390e-07	-5.96264e-08	3.51509e-08	-2.44755e-08	5.36105e-07	-1.20105e-07	4.16000e-07
17.670	7.24221e-07	-9.05547e-08	6.33666e-07	-5.72081e-07	7.31192e-08	-4.98961e-07	6.89880e-07	-6.04809e-08	6.29399e-07	1.13029e-06	-1.18531e-07	1.01176e-06	8.47280e-07	-1.64675e-07	6.82605e-07	-1.49617e-07	1.43028e-08	-1.35314e-07	-6.01824e-08	3.54787e-08	-2.47038e-08	5.31460e-07	-1.19064e-07	4.12396e-07
17.695	7.19212e-07	-8.99283e-08	6.29283e-07	-5.75282e-07	7.35283e-08	-5.01753e-07	6.87014e-07	-6.02296e-08	6.26784e-07	1.12468e-06	-1.17942e-07	1.00674e-06	8.43429e-07	-1.63971e-07	6.79458e-07	-1.52842e-07	1.46111e-08	-1.38231e-07	-6.07376e-08	3.58059e-08	-2.49316e-08	5.26818e-07	-1.18024e-07	4.08794e-07
17.719	7.14201e-07	-8.93019e-08	6.24900e-07	-5.78467e-07	7.39355e-08	-5.04532e-07	6.84146e-07	-5.99782e-08	6.24168e-07	1.11905e-06	-1.17352e-07	1.00170e-06	8.39576e-07	-1.63266e-07	6.76309e-07	-1.56059e-07	1.49186e-08	-1.41140e-07	-6.12918e-08	3.61327e-08	-2.51592e-08	5.22178e-07	-1.16985e-07	4.05194e-07
17.744	7.09191e-07	-8.86753e-08	6.20515e-07	-5.81638e-07	7.43408e-08	-5.07297e-07	6.81278e-07	-5.97267e-08	6.21551e-07	1.11342e-06	-1.16762e-07	9.96661e-07	8.35722e-07	-1.62562e-07	6.73160e-07	-1.59268e-07	1.52254e-08	-1.44042e-07	-6.18452e-08	3.64589e-08	-2.53863e-08	5.17541e-07	-1.15946e-07	4.01595e-07
17.768	7.04180e-07	-8.80488e-08	6.16131e-07	-5.84794e-07	7.47441e-08	-5.10050e-07	6.78409e-07	-5.94752e-08	6.18934e-07	1.10779e-06	-1.16170e-07	9.91615e-07	8.31867e-07	-1.61858e-07	6.70010e-07	-1.62468e-07	1.55313e-08	-1.46937e-07	-6.23976e-08	3.67845e-08	-2.56130e-08	5.12907e-07	-1.14908e-07	3.97999e-07
17.793	6.99168e-07	-8.74222e-08	6.11746e-07	-5.87934e-07	7.51455e-08	-5.12789e-07	6.75539e-07	-5.92236e-08	6.16315e-07	1.10214e-06	-1.15579e-07	9.86564e-07	8.28012e-07	-1.61153e-07	6.66858e-07	-1.65660e-07	1.58365e-08	-1.49824e-07	-6.29490e-08	3.71096e-08	-2.58394e-08	5.08275e-07	-1.13870e-07	3.94405e-07
17.818	6.94157e-07	-8.67955e-08	6.07361e-07	-5.91060e-07	7.55450e-08	-5.15515e-07	6.72667e-07	-5.89719e-08	6.13696e-07	1.09649e-06	-1.14986e-07	9.81508e-07	8.24155e-07	-1.60449e-07	6.63707e-07	-1.68844e-07	1.61408e-08	-1.52703e-07	-6.34995e-08	3.74341e-08	-2.60653e-08	5.03647e-07	-1.12833e-07	3.90814e-07
17.842	6.89146e-07	-8.61689e-08	6.02977e-07	-5.94170e-07	7.59425e-08	-5.18227e-07	6.69796e-07	-5.87201e-08	6.11075e-07	1.09084e-06	-1.14393e-07	9.76446e-07	8.20298e-07	-1.59744e-07	6.60554e-07	-1.72019e-07	1.64443e-08	-1.55575e-07	-6.40489e-08	3.77581e-08	-2.62909e-08	4.99021e-07	-1.11797e-07	3.87224e-07
17.867	6.84134e-07	-8.55424e-08	5.98592e-07	-5.97265e-07	7.63381e-08	-5.20927e-07	6.66923e-07	-5.84682e-08	6.08455e-07	1.08518e-06	-1.13800e-07	9.71380e-07	8.16441e-07	-1.59039e-07	6.57401e-07	-1.75186e-07	1.67471e-08	-1.58439e-07	-6.45974e-08	3.80814e-08	-2.65160e-08	4.94399e-07	-1.10761e-07	3.83638e-07
17.891	6.79124e-07	-8.49158e-08	5.94208e-07	-6.00344e-07	7.67316e-08	-5.23612e-07	6.64049e-07	-5.82163e-08	6.05833e-07	1.07951e-06	-1.13206e-07	9.66309e-07	8.12583e-07	-1.58335e-07	6.54248e-07	-1.78344e-07	1.70490e-08	-1.61295e-07	-6.51449e-08	3.84041e-08	-2.67408e-08	4.89780e-07	-1.09726e-07	3.80053e-07
17.916	6.74114e-07	-8.42894e-08	5.89824e-07	-6.03408e-07	7.71232e-08	-5.26285e-07	6.61175e-07	-5.79644e-08	6.03211e-07	1.07384e-06	-1.12611e-07	9.61234e-07	8.08724e-07	-1.57630e-07	6.51094e-07	-1.81493e-07	1.73500e-08	-1.64143e-07	-6.56914e-08	3.87263e-08	-2.69651e-08	4.85164e-07	-1.08692e-07	3.76472e-07
17.940	6.69104e-07	-8.36630e-08	5.85441e-07	-6.06456e-07	7.75129e-08	-5.28943e-07	6.58301e-07	-5.77124e-08	6.00589e-07	1.06817e-06	-1.12016e-07	9.56154e-07	8.04866e-07	-1.56926e-07	6.47940e-07	-1.84634e-07	1.76502e-08	-1.66983e-07	-6.62368e-08	3.90478e-08	-2.71890e-08	4.80552e-07	-1.07659e-07	3.72893e-07
17.965	6.64095e-07	-8.30367e-08	5.81059e-07	-6.09489e-07	7.79005e-08	-5.31588e-07	6.55426e-07	-5.74603e-08	5.97966e-07	1.06249e-06	-1.11420e-07	9.51070e-07	8.01007e-07	-1.56222e-07	6.44785e-07	-1.87765e-07	1.79496e-08	-1.69816e-07	-6.67811e-08	3.93687e-08	-2.74124e-08	4.75944e-07	-1.06627e-07	3.69317e-07
17.990	6.59088e-07	-8.24106e-08	5.76677e-07	-6.12506e-07	7.82861e-08	-5.34220e-07	6.52550e-07	-5.72082e-08	5.95342e-07	1.05681e-06	-1.10824e-07	9.45982e-07	7.97148e-07	-1.55517e-07	6.41631e-07	-1.90888e-07	1.82482e-08	-1.72640e-07	-6.73244e-08	3.96890e-08	-2.76354e-08	4.71339e-07	-1.05595e-07	3.65744e-07
18.014	6.54081e-07	-8.17846e-08	5.72297e-07	-6.15508e-07	7.86698e-08	-5.36838e-07	6.49674e-07	-5.69561e-08	5.92718e-07	1.05112e-06	-1.10228e-07	9.40890e-07	7.93290e-07	-1.54813e-07	6.38476e-07	-1.94002e-07	1.85459e-08	-1.75456e-07	-6.78666e-08	4.00086e-08	-2.78580e-08	4.66739e-07	-1.04564e-07	3.62174e-07
18.039	6.49076e-07	-8.11588e-08	5.67917e-07	-6.18493e-07	7.90514e-08	-5.39442e-07	6.46798e-07	-5.67039e-08	5.90094e-07	1.04543e-06	-1.09631e-07	9.35795e-07	7.89431e-07	-1.54110e-07	6.35322e-07	-1.97107e-07	1.88427e-08	-1.78265e-07	-6.84077e-08	4.03276e-08	-2.80801e-08	4.62142e-07	-1.03535e-07	3.58607e-07
18.063	6.44072e-07	-8.05331e-08	5.63539e-07	-6.21463e-07	7.94310e-08	-5.42032e-07	6.43922e-07	-5.64518e-08	5.87470e-07	1.03973e-06	-1.09034e-07	9.30696e-07	7.85573e-07	-1.53406e-07	6.32167e-07	-2.00203e-07	1.91387e-08	-1.81065e-07	-6.89477e-08	4.06459e-08	-2.83017e-08	4.57550e-07	-1.02506e-07	3.55044e-07
18.088	6.39070e-07	-7.99076e-08	5.59162e-07	-6.24418e-07	7.98086e-08	-5.44609e-07	6.41045e-07	-5.61996e-08	5.84845e-07	1.03403e-06	-1.08436e-07	9.25594e-07	7.81716e-07	-1.52703e-07	6.29013e-07	-2.03290e-07	1.94337e-08	-1.83856e-07	-6.94865e-08	4.09636e-08	-2.85229e-08	4.52962e-07	-1.01478e-07	3.51484e-07
18.113	6.34070e-07	-7.92824e-08	5.54787e-07	-6.27356e-07	8.01841e-08	-5.47172e-07	6.38168e-07	-5.59474e-08	5.82221e-07	1.02833e-06	-1.07838e-07	9.20489e-07	7.77859e-07	-1.52000e-07	6.25859e-07	-2.06368e-07	1.97279e-08	-1.86640e-07	-7.00242e-08	4.12806e-08	-2.87436e-08	4.48378e-07	-1.00451e-07	3.47927e-07
18.137	6.29071e-07	-7.86574e-08	5.50414e-07	-6.30278e-07	8.05577e-08	-5.49721e-07	6.35291e-07	-5.56951e-08	5.79596e-07	1.02262e-06	-1.07239e-07	9.15381e-07	7.74002e-07	-1.51297e-07	6.22706e-07	-2.09436e-07	2.00213e-08	-1.89415e-07	-7.05608e-08	4.15969e-08	-2.89639e-08	4.43799e-07	-9.94251e-08	3.44374e-07
18.162	6.24075e-07	-7.80326e-08	5.46042e-07	-6.33185e-07	8.09291e-08	-5.52256e-07	6.32414e-07	-5.54429e-08	5.76972e-07	1.01691e-06	-1.06641e-07	9.10270e-07	7.70147e-07	-1.50595e-07	6.19552e-07	-2.12495e-07	2.03137e-08	-1.92181e-07	-7.10962e-08	4.19125e-08	-2.91836e-08	4.39224e-07	-9.84003e-08	3.40824e-07
18.186	6.19080e-07	-7.74082e-08	5.41672e-07	-6.36075e-07	8.12986e-08	-5.54777e-07	6.29538e-07	-5.51907e-08	5.74347e-07	1.01120e-06	-1.06042e-07	9.05156e-07	7.66292e-07	-1.49892e-07	6.16400e-07	-2.15545e-07	2.06052e-08	-1.94940e-07	-7.16304e-08	4.22274e-08	-2.94029e-08	4.34655e-07	-9.73765e-08	3.37278e-07
18.211	6.14088e-07	-7.67840e-08	5.37304e-07	-6.38950e-07	8.16659e-08	-5.57284e-07	6.26661e-07	-5.49385e-08	5.71722e-07	1.00548e-06	-1.05442e-07	9.00041e-07	7.62438e-07	-1.49191e-07	6.13248e-07	-2.18585e-07	2.08959e-08	-1.97689e-07	-7.21633e-08	4.25416e-08	-2.96217e-08	4.30090e-07	-9.63539e-08	3.33736e-07
18.235	6.09099e-07	-7.61601e-08	5.32939e-07	-6.41808e-07	8.20313e-08	-5.59777e-07	6.23784e-07	-5.46863e-08	5.69098e-07	9.99765e-07	-1.04843e-07	8.94922e-07	7.58586e-07	-1.48490e-07	6.10096e-07	-2.21616e-07	2.11856e-08	-2.00430e-07	-7.26951e-08	4.28551e-08	-2.98400e-08	4.25530e-07	-9.53323e-08	3.30198e-07
18.260	6.04112e-07	-7.55366e-08	5.28576e-07	-6.44650e-07	8.23945e-08	-5.62255e-07	6.20908e-07	-5.44342e-08	5.66474e-07	9.94045e-07	-1.04243e-07	8.89802e-07	7.54734e-07	-1.47789e-07	6.06946e-07	-2.24637e-07	2.14744e-08	-2.03163e-07	-7.32256e-08	4.31679e-08	-3.00578e-08	4.20975e-07	-9.43120e-08	3.26663e-07
18.285	5.99128e-07	-7.49134e-08	5.24215e-07	-6.47476e-07	8.27557e-08	-5.64720e-07	6.18032e-07	-5.41820e-08	5.63850e-07	9.88323e-07	-1.03643e-07	8.84680e-07	7.50884e-07	-1.47088e-07	6.03796e-07	-2.27649e-07	2.17623e-08	-2.05886e-07	-7.37549e-08	4.34799e-08	-3.02750e-08	4.16426e-07	-9.32928e-08	3.23133e-07
18.309	5.94147e-07	-7.42906e-08	5.19857e-07	-6.50286e-07	8.31148e-08	-5.67171e-07	6.15156e-07	-5.39299e-08	5.61226e-07	9.82599e-07	-1.03042e-07	8.79557e-07	7.47036e-07	-1.46389e-07	6.00647e-07	-2.30650e-07	2.20493e-08	-2.08601e-07	-7.42830e-08	4.37912e-08	-3.04918e-08	4.11882e-07	-9.22748e-08	3.19607e-07
18.334	5.89169e-07	-7.36682e-08	5.15501e-07	-6.53079e-07	8.34718e-08	-5.69607e-07	6.12281e-07	-5.36779e-08	5.58603e-07	9.76873e-07	-1.02442e-07	8.74431e-07	7.43188e-07	-1.45689e-07	5.97499e-07	-2.33643e-07	2.23353e-08	-2.11307e-07	-7.48097e-08	4.41017e-08	-3.07080e-08	4.07344e-07	-9.12580e-08	3.16086e-07
18.358	5.84195e-07	-7.30461e-08	5.11148e-07	-6.55856e-07	8.38268e-08	-5.72029e-07	6.09406e-07	-5.34258e-08	5.55980e-07	9.71146e-07	-1.01841e-07	8.69305e-07	7.39343e-07	-1.44991e-07	5.94352e-07	-2.36625e-07	2.26204e-08	-2.14004e-07	-7.53352e-08	4.44115e-08	-3.09237e-08	4.02811e-07	-9.02425e-08	3.12568e-07
18.383	5.79223e-07	-7.24246e-08	5.06799e-07	-6.58616e-07	8.41796e-08	-5.74437e-07	6.06532e-07	-5.31739e-08	5.53358e-07	9.65418e-07	-1.01241e-07	8.64177e-07	7.35499e-07	-1.44292e-07	5.91207e-07	-2.39597e-07	2.29046e-08	-2.16693e-07	-7.58594e-08	4.47205e-08	-3.11389e-08	3.98284e-07	-8.92283e-08	3.09055e-07
18.407	5.74256e-07	-7.18034e-08	5.02452e-07	-6.61361e-07	8.45303e-08	-5.76830e-07	6.03659e-07	-5.29219e-08	5.50737e-07	9.59688e-07	-1.00640e-07	8.59048e-07	7.31657e-07	-1.43595e-07	5.88062e-07	-2.42560e-07	2.31878e-08	-2.19372e-07	-7.63822e-08	4.50288e-08	-3.13535e-08	3.93763e-07	-8.82154e-08	3.05547e-07
18.432	5.69292e-07	-7.11827e-08	4.98109e-07	-6.64088e-07	8.48790e-08	-5.79209e-07	6.00786e-07	-5.26701e-08	5.48116e-07	9.53957e-07	-1.00039e-07	8.53919e-07	7.27817e-07	-1.42898e-07	5.84919e-07	-2.45512e-07	2.34700e-08	-2.22042e-07	-7.69037e-08	4.53362e-08	-3.15675e-08	3.89247e-07	-8.72038e-08	3.02043e-07
18.457	5.64331e-07	-7.05625e-08	4.93769e-07	-6.66799e-07	8.52255e-08	-5.81574e-07	5.97913e-07	-5.24183e-08	5.45495e-07	9.48226e-07	-9.94379e-08	8.48788e-07	7.23979e-07	-1.42202e-07	5.81777e-07	-2.48455e-07	2.37513e-08	-2.24704e-07	-7.74239e-08	4.56428e-08	-3.17811e-08	3.84738e-07	-8.61937e-08	2.98544e-07
18.481	5.59375e-07	-6.99428e-08	4.89432e-07	-6.69494e-07	8.55699e-08	-5.83924e-07	5.95042e-07	-5.21665e-08	5.42876e-07	9.42494e-07	-9.88368e-08	8.43658e-07	7.20144e-07	-1.41506e-07	5.78637e-07	-2.51387e-07	2.40316e-08	-2.27356e-07	-7.79427e-08	4.59487e-08	-3.19940e-08	3.80235e-07	-8.51849e-08	2.95050e-07
18.506	5.54423e-07	-6.93236e-08	4.85100e-07	-6.72172e-07	8.59122e-08	-5.86260e-07	5.92172e-07	-5.19149e-08	5.40257e-07	9.36762e-07	-9.82357e-08	8.38527e-07	7.16310e-07	-1.40811e-07	5.75499e-07	-2.54310e-07	2.43110e-08	-2.29999e-07	-7.84602e-08	4.62537e-08	-3.22064e-08	3.75739e-07	-8.41775e-08	2.91561e-07
18.530	5.49476e-07	-6.87050e-08	4.80771e-07	-6.74833e-07	8.62524e-08	-5.88581e-07	5.89302e-07	-5.16633e-08	5.37639e-07	9.31030e-07	-9.76346e-08	8.33396e-07	7.12479e-07	-1.40117e-07	5.72362e-07	-2.57222e-07	2.45894e-08	-2.32632e-07	-7.89762e-08	4.65580e-08	-3.24183e-08	3.71249e-07	-8.31716e-08	2.88077e-07
18.555	5.44532e-07	-6.80869e-08	4.76446e-07	-6.77478e-07	8.65904e-08	-5.90888e-07	5.86433e-07	-5.14118e-08	5.35022e-07	9.25298e-07	-9.70335e-08	8.28265e-07	7.08651e-07	-1.39424e-07	5.69227e-07	-2.60123e-07	2.48668e-08	-2.35257e-07	-7.94909e-08	4.68614e-08	-3.26295e-08	3.66765e-07	-8.21671e-08	2.84598e-07
18.579	5.39594e-07	-6.74694e-08	4.72124e-07	-6.80106e-07	8.69263e-08	-5.93180e-07	5.83566e-07	-5.11605e-08	5.32406e-07	9.19566e-07	-9.64324e-08	8.23134e-07	7.04825e-07	-1.38731e-07	5.66093e-07	-2.63015e-07	2.51432e-08	-2.37872e-07	-8.00041e-08	4.71639e-08	-3.28402e-08	3.62288e-07	-8.11642e-08	2.81124e-07
18.604	5.34660e-07	-6.68525e-08	4.67807e-07	-6.82717e-07	8.72600e-08	-5.95457e-07	5.80700e-07	-5.09092e-08	5.29790e-07	9.13835e-07	-9.58313e-08	8.18003e-07	7.01002e-07	-1.38040e-07	5.62962e-07	-2.65896e-07	2.54186e-08	-2.40477e-07	-8.05159e-08	4.74656e-08	-3.30503e-08	3.57818e-07	-8.01628e-08	2.77656e-07
18.629	5.29731e-07	-6.62362e-08	4.63495e-07	-6.85312e-07	8.75916e-08	-5.97720e-07	5.77834e-07	-5.06580e-08	5.27176e-07	9.08104e-07	-9.52304e-08	8.12874e-07	6.97181e-07	-1.37349e-07	5.59832e-07	-2.68766e-07	2.56930e-08	-2.43073e-07	-8.10263e-08	4.77665e-08	-3.32598e-08	3.53355e-07	-7.91629e-08	2.74193e-07
18.653	5.24807e-07	-6.56205e-08	4.59187e-07	-6.87890e-07	8.79211e-08	-5.99968e-07	5.74970e-07	-5.04069e-08	5.24564e-07	9.02374e-07	-9.46295e-08	8.07744e-07	6.93364e-07	-1.36659e-07	5.56705e-07	-2.71626e-07	2.59664e-08	-2.45660e-07	-8.15352e-08	4.80665e-08	-3.34687e-08	3.48900e-07	-7.81647e-08	2.70735e-07
18.678	5.19888e-07	-6.50055e-08	4.54883e-07	-6.90450e-07	8.82484e-08	-6.02202e-07	5.72108e-07	-5.01559e-08	5.21952e-07	8.96645e-07	-9.40287e-08	8.02616e-07	6.89550e-07	-1.35970e-07	5.53580e-07	-2.74476e-07	2.62388e-08	-2.48237e-07	-8.20426e-08	4.83657e-08	-3.36770e-08	3.44451e-07	-7.71680e-08	2.67283e-07
18.702	5.14975e-07	-6.43911e-08	4.50584e-07	-6.92994e-07	8.85735e-08	-6.04421e-07	5.69247e-07	-4.99051e-08	5.19342e-07	8.90917e-07	-9.34281e-08	7.97489e-07	6.85738e-07	-1.35282e-07	5.50457e-07	-2.77315e-07	2.65102e-08	-2.50805e-07	-8.25485e-08	4.86639e-08	-3.38846e-08	3.40009e-07	-7.61730e-08	2.63836e-07
18.727	5.10067e-07	-6.37774e-08	4.46290e-07	-6.95521e-07	8.88965e-08	-6.06625e-07	5.66387e-07	-4.96544e-08	5.16732e-07	8.85191e-07	-9.28276e-08	7.92364e-07	6.81931e-07	-1.34594e-07	5.47336e-07	-2.80143e-07	2.67806e-08	-2.53363e-07	-8.30530e-08	4.89613e-08	-3.40917e-08	3.35575e-07	-7.51796e-08	2.60396e-07
18.751	5.05165e-07	-6.31645e-08	4.42000e-07	-6.98031e-07	8.92173e-08	-6.08814e-07	5.63529e-07	-4.94038e-08	5.14125e-07	8.79467e-07	-9.22273e-08	7.87239e-07	6.78126e-07	-1.33908e-07	5.44218e-07	-2.82961e-07	2.70499e-08	-2.55911e-07	-8.35559e-08	4.92578e-08	-3.42981e-08	3.31149e-07	-7.41879e-08	2.56961e-07
18.776	5.00268e-07	-6.25522e-08	4.37716e-07	-7.00524e-07	8.95359e-08	-6.10988e-07	5.60672e-07	-4.91533e-08	5.11518e-07	8.73744e-07	-9.16271e-08	7.82117e-07	6.74325e-07	-1.33223e-07	5.41102e-07	-2.85767e-07	2.73182e-08	-2.58449e-07	-8.40573e-08	4.95534e-08	-3.45040e-08	3.26730e-07	-7.31980e-08	2.53532e-07
18.801	4.95378e-07	-6.19407e-08	4.33437e-07	-7.03000e-07	8.98524e-08	-6.13148e-07	5.57817e-07	-4.89030e-08	5.08914e-07	8.68023e-07	-9.10272e-08	7.76996e-07	6.70528e-07	-1.32539e-07	5.37989e-07	-2.88563e-07	2.75855e-08	-2.60978e-07	-8.45572e-08	4.98480e-08	-3.47091e-08	3.22319e-07	-7.22098e-08	2.50109e-07
18.825	4.90493e-07	-6.13300e-08	4.29163e-07	-7.05459e-07	9.01667e-08	-6.15292e-07	5.54963e-07	-4.86529e-08	5.06310e-07	8.62305e-07	-9.04275e-08	7.71877e-07	6.66734e-07	-1.31856e-07	5.34878e-07	-2.91348e-07	2.78518e-08	-2.63497e-07	-8.50555e-08	5.01418e-08	-3.49137e-08	3.17916e-07	-7.12233e-08	2.46693e-07
18.850	4.85615e-07	-6.07200e-08	4.24895e-07	-7.07901e-07	9.04788e-08	-6.17422e-07	5.52112e-07	-4.84029e-08	5.03709e-07	8.56589e-07	-8.98281e-08	7.66761e-07	6.62944e-07	-1.31173e-07	5.31770e-07	-2.94122e-07	2.81170e-08	-2.66005e-07	-8.55522e-08	5.04346e-08	-3.51176e-08	3.13521e-07	-7.02387e-08	2.43282e-07
18.874	4.80743e-07	-6.01109e-08	4.20632e-07	-7.10325e-07	9.07887e-08	-6.19537e-07	5.49262e-07	-4.81531e-08	5.01109e-07	8.50875e-07	-8.92290e-08	7.61646e-07	6.59158e-07	-1.30492e-07	5.28665e-07	-2.96885e-07	2.83811e-08	-2.68504e-07	-8.60474e-08	5.07265e-08	-3.53208e-08	3.09134e-07	-6.92559e-08	2.39878e-07
18.899	4.75878e-07	-5.95025e-08	4.16375e-07	-7.12733e-07	9.10964e-08	-6.21636e-07	5.46414e-07	-4.79034e-08	4.98511e-07	8.45164e-07	-8.86301e-08	7.56534e-07	6.55376e-07	-1.29813e-07	5.25563e-07	-2.99638e-07	2.86442e-08	-2.70993e-07	-8.65409e-08	5.10175e-08	-3.55234e-08	3.04755e-07	-6.82749e-08	2.36480e-07
18.924	4.71019e-07	-5.88950e-08	4.12124e-07	-7.15123e-07	9.14019e-08	-6.23721e-07	5.43568e-07	-4.76539e-08	4.95914e-07	8.39457e-07	-8.80315e-08	7.51425e-07	6.51598e-07	-1.29134e-07	5.22464e-07	-3.02378e-07	2.89062e-08	-2.73472e-07	-8.70329e-08	5.13075e-08	-3.57254e-08	3.00385e-07	-6.72958e-08	2.33089e-07
18.948	4.66167e-07	-5.82883e-08	4.07879e-07	-7.17496e-07	9.17052e-08	-6.25791e-07	5.40724e-07	-4.74046e-08	4.93320e-07	8.33752e-07	-8.74333e-08	7.46319e-07	6.47824e-07	-1.28456e-07	5.19368e-07	-3.05108e-07	2.91672e-08	-2.75941e-07	-8.75232e-08	5.15966e-08	-3.59266e-08	2.96023e-07	-6.63186e-08	2.29704e-07
18.973	4.61322e-07	-5.76825e-08	4.03640e-07	-7.19852e-07	9.20063e-08	-6.27846e-07	5.37883e-07	-4.71554e-08	4.90727e-07	8.28051e-07	-8.68355e-08	7.41216e-07	6.44055e-07	-1.27780e-07	5.16275e-07	-3.07827e-07	2.94270e-08	-2.78400e-07	-8.80119e-08	5.18847e-08	-3.61272e-08	2.91669e-07	-6.53433e-08	2.26326e-07
18.997	4.56484e-07	-5.70776e-08	3.99407e-07	-7.22191e-07	9.23052e-08	-6.29886e-07	5.35043e-07	-4.69065e-08	4.88136e-07	8.22354e-07	-8.62380e-08	7.36116e-07	6.40290e-07	-1.27105e-07	5.13185e-07	-3.10534e-07	2.96859e-08	-2.80848e-07	-8.84990e-08	5.21718e-08	-3.63272e-08	2.87325e-07	-6.43700e-08	2.22955e-07
19.022	4.51654e-07	-5.64736e-08	3.95180e-07	-7.24512e-07	9.26019e-08	-6.31910e-07	5.32206e-07	-4.66577e-08	4.85548e-07	8.16660e-07	-8.56409e-08	7.31019e-07	6.36530e-07	-1.26431e-07	5.10098e-07	-3.13230e-07	2.99436e-08	-2.83287e-07	-8.89843e-08	5.24579e-08	-3.65264e-08	2.82989e-07	-6.33986e-08	2.19591e-07
19.046	4.46830e-07	-5.58705e-08	3.90960e-07	-7.26816e-07	9.28964e-08	-6.33920e-07	5.29370e-07	-4.64092e-08	4.82961e-07	8.10970e-07	-8.50442e-08	7.25926e-07	6.32774e-07	-1.25759e-07	5.07015e-07	-3.15915e-07	3.02002e-08	-2.85715e-07	-8.94681e-08	5.27431e-08	-3.67250e-08	2.78662e-07	-6.24293e-08	2.16233e-07
19.071	4.42015e-07	-5.52684e-08	3.86746e-07	-7.29103e-07	9.31886e-08	-6.35914e-07	5.26538e-07	-4.61609e-08	4.80377e-07	8.05285e-07	-8.44480e-08	7.20837e-07	6.29023e-07	-1.25087e-07	5.03936e-07	-3.18588e-07	3.04558e-08	-2.88132e-07	-8.99501e-08	5.30273e-08	-3.69228e-08	2.74345e-07	-6.14620e-08	2.12883e-07
19.096	4.37207e-07	-5.46672e-08	3.82540e-07	-7.31372e-07	9.34787e-08	-6.37893e-07	5.23707e-07	-4.59127e-08	4.77795e-07	7.99603e-07	-8.38522e-08	7.15751e-07	6.25277e-07	-1.24417e-07	5.00859e-07	-3.21250e-07	3.07102e-08	-2.90540e-07	-9.04304e-08	5.33104e-08	-3.71200e-08	2.70036e-07	-6.04967e-08	2.09539e-07
19.120	4.32407e-07	-5.40670e-08	3.78340e-07	-7.33624e-07	9.37665e-08	-6.39857e-07	5.20880e-07	-4.56648e-08	4.75215e-07	7.93927e-07	-8.32569e-08	7.10670e-07	6.21536e-07	-1.23749e-07	4.97787e-07	-3.23900e-07	3.09636e-08	-2.92937e-07	-9.09090e-08	5.35925e-08	-3.73164e-08	2.65737e-07	-5.95336e-08	2.06203e-07
19.145	4.27614e-07	-5.34678e-08	3.74147e-07	-7.35858e-07	9.40521e-08	-6.41806e-07	5.18054e-07	-4.54171e-08	4.72637e-07	7.88255e-07	-8.26621e-08	7.05593e-07	6.17800e-07	-1.23081e-07	4.94718e-07	-3.26539e-07	3.12159e-08	-2.95323e-07	-9.13858e-08	5.38737e-08	-3.75122e-08	2.61447e-07	-5.85725e-08	2.02875e-07
19.169	4.22830e-07	-5.28696e-08	3.69961e-07	-7.38075e-07	9.43354e-08	-6.43740e-07	5.15232e-07	-4.51697e-08	4.70062e-07	7.82588e-07	-8.20678e-08	7.00520e-07	6.14069e-07	-1.22416e-07	4.91653e-07	-3.29166e-07	3.14670e-08	-2.97699e-07	-9.18610e-08	5.41538e-08	-3.77072e-08	2.57167e-07	-5.76136e-08	1.99553e-07
19.194	4.18054e-07	-5.22724e-08	3.65782e-07	-7.40275e-07	9.46166e-08	-6.45658e-07	5.12412e-07	-4.49225e-08	4.67489e-07	7.76926e-07	-8.14741e-08	6.95452e-07	6.10343e-07	-1.21751e-07	4.88592e-07	-3.31782e-07	3.17170e-08	-3.00065e-07	-9.23343e-08	5.44328e-08	-3.79015e-08	2.52896e-07	-5.66568e-08	1.96239e-07
19.218	4.13287e-07	-5.16763e-08	3.61610e-07	-7.42456e-07	9.48954e-08	-6.47561e-07	5.09595e-07	-4.46755e-08	4.64919e-07	7.71269e-07	-8.08809e-08	6.90388e-07	6.06623e-07	-1.21088e-07	4.85535e-07	-3.34385e-07	3.19659e-08	-3.02420e-07	-9.28059e-08	5.47108e-08	-3.80951e-08	2.48635e-07	-5.57022e-08	1.92933e-07
19.243	4.08528e-07	-5.10812e-08	3.57447e-07	-7.44621e-07	9.51721e-08	-6.49449e-07	5.06780e-07	-4.44287e-08	4.62351e-07	7.65618e-07	-8.02883e-08	6.85330e-07	6.02908e-07	-1.20427e-07	4.82482e-07	-3.36978e-07	3.22137e-08	-3.04764e-07	-9.32758e-08	5.49878e-08	-3.82880e-08	2.44384e-07	-5.47499e-08	1.89634e-07
19.268	4.03777e-07	-5.04873e-08	3.53290e-07	-7.46768e-07	9.54465e-08	-6.51321e-07	5.03969e-07	-4.41823e-08	4.59786e-07	7.59973e-07	-7.96963e-08	6.80276e-07	5.99199e-07	-1.19767e-07	4.79433e-07	-3.39558e-07	3.24604e-08	-3.07097e-07	-9.37438e-08	5.52637e-08	-3.84801e-08	2.40143e-07	-5.37998e-08	1.86343e-07
19.292	3.99036e-07	-4.98944e-08	3.49142e-07	-7.48897e-07	9.57187e-08	-6.53179e-07	5.01160e-07	-4.39360e-08	4.57224e-07	7.54333e-07	-7.91049e-08	6.75228e-07	5.95496e-07	-1.19108e-07	4.76388e-07	-3.42126e-07	3.27059e-08	-3.09420e-07	-9.42100e-08	5.55386e-08	-3.86714e-08	2.35912e-07	-5.28519e-08	1.83060e-07
19.317	3.94303e-07	-4.93027e-08	3.45001e-07	-7.51009e-07	9.59886e-08	-6.55020e-07	4.98355e-07	-4.36901e-08	4.54665e-07	7.48700e-07	-7.85141e-08	6.70186e-07	5.91798e-07	-1.18451e-07	4.73347e-07	-3.44683e-07	3.29503e-08	-3.11732e-07	-9.46744e-08	5.58123e-08	-3.88621e-08	2.31691e-07	-5.19063e-08	1.79785e-07
19.341	3.89580e-07	-4.87121e-08	3.40868e-07	-7.53103e-07	9.62562e-08	-6.56847e-07	4.95552e-07	-4.34444e-08	4.52108e-07	7.43073e-07	-7.79240e-08	6.65149e-07	5.88107e-07	-1.17796e-07	4.70311e-07	-3.47227e-07	3.31936e-08	-3.14034e-07	-9.51370e-08	5.60850e-08	-3.90520e-08	2.27481e-07	-5.09630e-08	1.76518e-07
19.366	3.84866e-07	-4.81226e-08	3.36743e-07	-7.55180e-07	9.65216e-08	-6.58658e-07	4.92753e-07	-4.31990e-08	4.49554e-07	7.37452e-07	-7.73346e-08	6.60117e-07	5.84421e-07	-1.17142e-07	4.67279e-07	-3.49760e-07	3.34357e-08	-3.16324e-07	-9.55977e-08	5.63566e-08	-3.92411e-08	2.23281e-07	-5.00221e-08	1.73259e-07
19.390	3.80161e-07	-4.75343e-08	3.32627e-07	-7.57239e-07	9.67848e-08	-6.60454e-07	4.89957e-07	-4.29539e-08	4.47003e-07	7.31838e-07	-7.67458e-08	6.55092e-07	5.80742e-07	-1.16490e-07	4.64252e-07	-3.52280e-07	3.36766e-08	-3.18604e-07	-9.60566e-08	5.66272e-08	-3.94294e-08	2.19092e-07	-4.90836e-08	1.70008e-07
19.415	3.75466e-07	-4.69472e-08	3.28518e-07	-7.59280e-07	9.70457e-08	-6.62234e-07	4.87164e-07	-4.27091e-08	4.44455e-07	7.26231e-07	-7.61578e-08	6.50073e-07	5.77068e-07	-1.15839e-07	4.61229e-07	-3.54789e-07	3.39164e-08	-3.20872e-07	-9.65136e-08	5.68966e-08	-3.96170e-08	2.14913e-07	-4.81474e-08	1.66766e-07
19.440	3.70780e-07	-4.63613e-08	3.24419e-07	-7.61304e-07	9.73044e-08	-6.63999e-07	4.84375e-07	-4.24645e-08	4.41910e-07	7.20631e-07	-7.55706e-08	6.45060e-07	5.73402e-07	-1.15190e-07	4.58211e-07	-3.57285e-07	3.41550e-08	-3.23130e-07	-9.69687e-08	5.71649e-08	-3.98038e-08	2.10745e-07	-4.72136e-08	1.63531e-07
19.464	3.66104e-07	-4.57767e-08	3.20327e-07	-7.63310e-07	9.75607e-08	-6.65749e-07	4.81589e-07	-4.22203e-08	4.39369e-07	7.15038e-07	-7.49840e-08	6.40054e-07	5.69741e-07	-1.14543e-07	4.55198e-07	-3.59769e-07	3.43925e-08	-3.25377e-07	-9.74219e-08	5.74320e-08	-3.99899e-08	2.06588e-07	-4.62823e-08	1.60306e-07
19.489	3.61438e-07	-4.51933e-08	3.16245e-07	-7.65298e-07	9.78149e-08	-6.67483e-07	4.78807e-07	-4.19763e-08	4.36830e-07	7.09452e-07	-7.43983e-08	6.35054e-07	5.66087e-07	-1.13898e-07	4.52190e-07	-3.62241e-07	3.46288e-08	-3.27612e-07	-9.78732e-08	5.76981e-08	-4.01751e-08	2.02442e-07	-4.53534e-08	1.57088e-07
19.513	3.56782e-07	-4.46111e-08	3.12171e-07	-7.67268e-07	9.80667e-08	-6.69202e-07	4.76028e-07	-4.17327e-08	4.34295e-07	7.03874e-07	-7.38134e-08	6.30061e-07	5.62440e-07	-1.13254e-07	4.49186e-07	-3.64701e-07	3.48640e-08	-3.29837e-07	-9.83226e-08	5.79630e-08	-4.03596e-08	1.98307e-07	-4.44271e-08	1.53880e-07
19.538	3.52137e-07	-4.40302e-08	3.08106e-07	-7.69221e-07	9.83163e-08	-6.70905e-07	4.73253e-07	-4.14894e-08	4.31763e-07	6.98304e-07	-7.32292e-08	6.25075e-07	5.58799e-07	-1.12612e-07	4.46188e-07	-3.67148e-07	3.50979e-08	-3.32050e-07	-9.87701e-08	5.82268e-08	-4.05433e-08	1.94183e-07	-4.35032e-08	1.50680e-07
19.562	3.47501e-07	-4.34506e-08	3.04051e-07	-7.71156e-07	9.85636e-08	-6.72593e-07	4.70481e-07	-4.12464e-08	4.29235e-07	6.92742e-07	-7.26460e-08	6.20096e-07	5.55166e-07	-1.11971e-07	4.43194e-07	-3.69583e-07	3.53307e-08	-3.34252e-07	-9.92156e-08	5.84894e-08	-4.07261e-08	1.90071e-07	-4.25819e-08	1.47489e-07
19.587	3.42876e-07	-4.28724e-08	3.00004e-07	-7.73074e-07	9.88087e-08	-6.74265e-07	4.67713e-07	-4.10038e-08	4.26709e-07	6.87188e-07	-7.20635e-08	6.15124e-07	5.51539e-07	-1.11333e-07	4.40206e-07	-3.72005e-07	3.55623e-08	-3.36443e-07	-9.96591e-08	5.87509e-08	-4.09082e-08	1.85970e-07	-4.16632e-08	1.44307e-07
19.612	3.38262e-07	-4.22954e-08	2.95967e-07	-7.74973e-07	9.90515e-08	-6.75922e-07	4.64949e-07	-4.07615e-08	4.24188e-07	6.81642e-07	-7.14820e-08	6.10160e-07	5.47919e-07	-1.10696e-07	4.37223e-07	-3.74416e-07	3.57927e-08	-3.38623e-07	-1.00101e-07	5.90112e-08	-4.10895e-08	1.81880e-07	-4.07470e-08	1.41133e-07
19.636	3.33659e-07	-4.17198e-08	2.91939e-07	-7.76855e-07	9.92920e-08	-6.77563e-07	4.62189e-07	-4.05195e-08	4.21670e-07	6.76105e-07	-7.09013e-08	6.05204e-07	5.44306e-07	-1.10061e-07	4.34245e-07	-3.76813e-07	3.60219e-08	-3.40791e-07	-1.00540e-07	5.92704e-08	-4.12699e-08	1.77803e-07	-3.98335e-08	1.37969e-07
19.661	3.29066e-07	-4.11456e-08	2.87921e-07	-7.78719e-07	9.95302e-08	-6.79189e-07	4.59433e-07	-4.02779e-08	4.19155e-07	6.70577e-07	-7.03216e-08	6.00255e-07	5.40701e-07	-1.09428e-07	4.31273e-07	-3.79198e-07	3.62499e-08	-3.42948e-07	-1.00978e-07	5.95284e-08	-4.14496e-08	1.73737e-07	-3.89225e-08	1.34814e-07
19.685	3.24485e-07	-4.05727e-08	2.83912e-07	-7.80565e-07	9.97662e-08	-6.80799e-07	4.56681e-07	-4.00366e-08	4.16645e-07	6.65057e-07	-6.97427e-08	5.95314e-07	5.37103e-07	-1.08797e-07	4.28306e-07	-3.81571e-07	3.64767e-08	-3.45094e-07	-1.01414e-07	5.97852e-08	-4.16284e-08	1.69682e-07	-3.80143e-08	1.31668e-07
19.710	3.19914e-07	-4.00012e-08	2.79913e-07	-7.82393e-07	9.99999e-08	-6.82393e-07	4.53933e-07	-3.97957e-08	4.14138e-07	6.59547e-07	-6.91649e-08	5.90382e-07	5.33513e-07	-1.08167e-07	4.25345e-07	-3.83931e-07	3.67023e-08	-3.47229e-07	-1.01847e-07	6.00408e-08	-4.18063e-08	1.65640e-07	-3.71087e-08	1.28532e-07
19.735	3.15355e-07	-3.94312e-08	2.75924e-07	-7.84204e-07	1.00231e-07	-6.83973e-07	4.51190e-07	-3.95552e-08	4.11634e-07	6.54046e-07	-6.85880e-08	5.85458e-07	5.29930e-07	-1.07540e-07	4.22390e-07	-3.86278e-07	3.69267e-08	-3.49351e-07	-1.02279e-07	6.02952e-08	-4.19835e-08	1.61610e-07	-3.62059e-08	1.25404e-07
19.759	3.10807e-07	-3.88625e-08	2.71945e-07	-7.85997e-07	1.00460e-07	-6.85536e-07	4.48450e-07	-3.93150e-08	4.09135e-07	6.48554e-07	-6.80121e-08	5.80542e-07	5.26355e-07	-1.06915e-07	4.19440e-07	-3.88613e-07	3.71499e-08	-3.51463e-07	-1.02708e-07	6.05484e-08	-4.21598e-08	1.57592e-07	-3.53058e-08	1.22287e-07
19.784	3.06271e-07	-3.82954e-08	2.67976e-07	-7.87771e-07	1.00687e-07	-6.87084e-07	4.45715e-07	-3.90752e-08	4.06640e-07	6.43072e-07	-6.74372e-08	5.75635e-07	5.22787e-07	-1.06291e-07	4.16496e-07	-3.90935e-07	3.73718e-08	-3.53563e-07	-1.03136e-07	6.08004e-08	-4.23353e-08	1.53587e-07	-3.44084e-08	1.19179e-07
19.808	3.01747e-07	-3.77296e-08	2.64017e-07	-7.89528e-07	1.00912e-07	-6.88617e-07	4.42984e-07	-3.88358e-08	4.04148e-07	6.37600e-07	-6.68634e-08	5.70737e-07	5.19227e-07	-1.05670e-07	4.13558e-07	-3.93244e-07	3.75926e-08	-3.55651e-07	-1.03561e-07	6.10512e-08	-4.25099e-08	1.49594e-07	-3.35138e-08	1.16080e-07
19.833	2.97234e-07	-3.71654e-08	2.60069e-07	-7.91268e-07	1.01134e-07	-6.90134e-07	4.40258e-07	-3.85968e-08	4.01661e-07	6.32138e-07	-6.62906e-08	5.65847e-07	5.15676e-07	-1.05050e-07	4.10626e-07	-3.95540e-07	3.78121e-08	-3.57728e-07	-1.03984e-07	6.13007e-08	-4.26836e-08	1.45613e-07	-3.26220e-08	1.12991e-07
19.857	2.92734e-07	-3.66027e-08	2.56131e-07	-7.92989e-07	1.01354e-07	-6.91635e-07	4.37536e-07	-3.83582e-08	3.99178e-07	6.26686e-07	-6.57188e-08	5.60967e-07	5.12132e-07	-1.04432e-07	4.07700e-07	-3.97823e-07	3.80304e-08	-3.59793e-07	-1.04406e-07	6.15491e-08	-4.28565e-08	1.41645e-07	-3.17331e-08	1.09912e-07
19.882	2.88245e-07	-3.60414e-08	2.52204e-07	-7.94692e-07	1.01572e-07	-6.93121e-07	4.34819e-07	-3.81200e-08	3.96699e-07	6.21244e-07	-6.51482e-08	5.56096e-07	5.08597e-07	-1.03817e-07	4.04780e-07	-4.00094e-07	3.82474e-08	-3.61846e-07	-1.04825e-07	6.17962e-08	-4.30286e-08	1.37690e-07	-3.08470e-08	1.06843e-07
19.907	2.83769e-07	-3.54817e-08	2.48287e-07	-7.96378e-07	1.01787e-07	-6.94591e-07	4.32106e-07	-3.78822e-08	3.94224e-07	6.15813e-07	-6.45787e-08	5.51235e-07	5.05069e-07	-1.03204e-07	4.01866e-07	-4.02351e-07	3.84632e-08	-3.63888e-07	-1.05242e-07	6.20420e-08	-4.31998e-08	1.33748e-07	-2.99638e-08	1.03784e-07
19.931	2.79305e-07	-3.49236e-08	2.44381e-07	-7.98046e-07	1.02000e-07	-6.96045e-07	4.29398e-07	-3.76448e-08	3.91754e-07	6.10393e-07	-6.40102e-08	5.46383e-07	5.01551e-07	-1.02592e-07	3.98958e-07	-4.04596e-07	3.86778e-08	-3.65918e-07	-1.05657e-07	6.22866e-08	-4.33701e-08	1.29818e-07	-2.90835e-08	1.00735e-07
19.956	2.74854e-07	-3.43670e-08	2.40487e-07	-7.99695e-07	1.02211e-07	-6.97484e-07	4.26695e-07	-3.74078e-08	3.89288e-07	6.04984e-07	-6.34430e-08	5.41541e-07	4.98040e-07	-1.01983e-07	3.96057e-07	-4.06827e-07	3.88911e-08	-3.67936e-07	-1.06069e-07	6.25299e-08	-4.35395e-08	1.25902e-07	-2.82061e-08	9.76960e-08
19.980	2.70415e-07	-3.38120e-08	2.36603e-07	-8.01327e-07	1.02420e-07	-6.98907e-07	4.23997e-07	-3.71713e-08	3.86826e-07	5.99585e-07	-6.28769e-08	5.36709e-07	4.94538e-07	-1.01376e-07	3.93163e-07	-4.09046e-07	3.91032e-08	-3.69943e-07	-1.06480e-07	6.27720e-08	-4.37081e-08	1.21999e-07	-2.73317e-08	9.46673e-08
20.005	2.65989e-07	-3.32585e-08	2.32730e-07	-8.02941e-07	1.02626e-07	-7.00315e-07	4.21304e-07	-3.69352e-08	3.84369e-07	5.94199e-07	-6.23120e-08	5.31887e-07	4.91045e-07	-1.00771e-07	3.90275e-07	-4.11251e-07	3.93140e-08	-3.71937e-07	-1.06889e-07	6.30128e-08	-4.38757e-08	1.18109e-07	-2.64602e-08	9.16488e-08
20.029	2.61576e-07	-3.27067e-08	2.28869e-07	-8.04537e-07	1.02830e-07	-7.01707e-07	4.18616e-07	-3.66995e-08	3.81916e-07	5.88823e-07	-6.17483e-08	5.27075e-07	4.87561e-07	-1.00168e-07	3.87393e-07	-4.13443e-07	3.95236e-08	-3.73920e-07	-1.07295e-07	6.32523e-08	-4.40425e-08	1.14232e-07	-2.55917e-08	8.86408e-08
20.054	2.57175e-07	-3.21565e-08	2.25019e-07	-8.06116e-07	1.03032e-07	-7.03084e-07	4.15933e-07	-3.64643e-08	3.79468e-07	5.83459e-07	-6.11858e-08	5.22274e-07	4.84085e-07	-9.95673e-08	3.84518e-07	-4.15623e-07	3.97319e-08	-3.75891e-07	-1.07699e-07	6.34905e-08	-4.42084e-08	1.10369e-07	-2.47263e-08	8.56431e-08
20.079	2.52788e-07	-3.16080e-08	2.21180e-07	-8.07676e-07	1.03231e-07	-7.04445e-07	4.13254e-07	-3.62295e-08	3.77025e-07	5.78107e-07	-6.06245e-08	5.17483e-07	4.80619e-07	-9.89688e-08	3.81650e-07	-4.17788e-07	3.99389e-08	-3.77849e-07	-1.08101e-07	6.37275e-08	-4.43734e-08	1.06520e-07	-2.38639e-08	8.26561e-08
20.103	2.48415e-07	-3.10611e-08	2.17354e-07	-8.09218e-07	1.03428e-07	-7.05790e-07	4.10582e-07	-3.59951e-08	3.74587e-07	5.72767e-07	-6.00646e-08	5.12703e-07	4.77161e-07	-9.83725e-08	3.78789e-07	-4.19941e-07	4.01447e-08	-3.79796e-07	-1.08501e-07	6.39631e-08	-4.45375e-08	1.02684e-07	-2.30045e-08	7.96796e-08
20.128	2.44054e-07	-3.05159e-08	2.13539e-07	-8.10743e-07	1.03623e-07	-7.07120e-07	4.07914e-07	-3.57613e-08	3.72153e-07	5.67440e-07	-5.95058e-08	5.07934e-07	4.73713e-07	-9.77785e-08	3.75934e-07	-4.22080e-07	4.03492e-08	-3.81731e-07	-1.08898e-07	6.41975e-08	-4.47006e-08	9.88621e-08	-2.21483e-08	7.67138e-08
20.152	2.39708e-07	-2.99724e-08	2.09735e-07	-8.12250e-07	1.03816e-07	-7.08434e-07	4.05252e-07	-3.55279e-08	3.69724e-07	5.62124e-07	-5.89484e-08	5.03176e-07	4.70274e-07	-9.71867e-08	3.73087e-07	-4.24206e-07	4.05525e-08	-3.83654e-07	-1.09293e-07	6.44305e-08	-4.48629e-08	9.50539e-08	-2.12951e-08	7.37588e-08
20.177	2.35374e-07	-2.94306e-08	2.05944e-07	-8.13738e-07	1.04006e-07	-7.09732e-07	4.02595e-07	-3.52950e-08	3.67300e-07	5.56821e-07	-5.83923e-08	4.98429e-07	4.66844e-07	-9.65972e-08	3.70247e-07	-4.26319e-07	4.07544e-08	-3.85564e-07	-1.09686e-07	6.46622e-08	-4.50242e-08	9.12597e-08	-2.04451e-08	7.08146e-08
20.201	2.31055e-07	-2.88905e-08	2.02165e-07	-8.15209e-07	1.04194e-07	-7.11015e-07	3.99944e-07	-3.50625e-08	3.64881e-07	5.51531e-07	-5.78376e-08	4.93694e-07	4.63424e-07	-9.60100e-08	3.67414e-07	-4.28418e-07	4.09551e-08	-3.87463e-07	-1.10077e-07	6.48926e-08	-4.51847e-08	8.74796e-08	-1.95982e-08	6.78814e-08
20.226	2.26750e-07	-2.83522e-08	1.98397e-07	-8.16662e-07	1.04380e-07	-7.12282e-07	3.97298e-07	-3.48306e-08	3.62467e-07	5.46254e-07	-5.72842e-08	4.88970e-07	4.60013e-07	-9.54251e-08	3.64588e-07	-4.30504e-07	4.11545e-08	-3.89349e-07	-1.10466e-07	6.51217e-08	-4.53442e-08	8.37137e-08	-1.87545e-08	6.49592e-08
20.251	2.22458e-07	-2.78156e-08	1.94643e-07	-8.18097e-07	1.04563e-07	-7.13534e-07	3.94658e-07	-3.45991e-08	3.60059e-07	5.40990e-07	-5.67321e-08	4.84258e-07	4.56612e-07	-9.48426e-08	3.61769e-07	-4.32576e-07	4.13526e-08	-3.91224e-07	-1.10852e-07	6.53494e-08	-4.55027e-08	7.99621e-08	-1.79141e-08	6.20480e-08
20.275	2.18181e-07	-2.72808e-08	1.90900e-07	-8.19514e-07	1.04744e-07	-7.14770e-07	3.92023e-07	-3.43682e-08	3.57655e-07	5.35739e-07	-5.61815e-08	4.79557e-07	4.53220e-07	-9.42623e-08	3.58958e-07	-4.34635e-07	4.15494e-08	-3.93086e-07	-1.11236e-07	6.55758e-08	-4.56604e-08	7.62248e-08	-1.70768e-08	5.91480e-08
20.300	2.13918e-07	-2.67477e-08	1.87170e-07	-8.20914e-07	1.04923e-07	-7.15990e-07	3.89395e-07	-3.41377e-08	3.55257e-07	5.30501e-07	-5.56322e-08	4.74869e-07	4.49839e-07	-9.36845e-08	3.56154e-07	-4.36680e-07	4.17449e-08	-3.94935e-07	-1.11618e-07	6.58008e-08	-4.58170e-08	7.25021e-08	-1.62428e-08	5.62593e-08
20.324	2.09669e-07	-2.62165e-08	1.83453e-07	-8.22295e-07	1.05100e-07	-7.17195e-07	3.86772e-07	-3.39078e-08	3.52864e-07	5.25278e-07	-5.50844e-08	4.70193e-07	4.46467e-07	-9.31090e-08	3.53358e-07	-4.38712e-07	4.19392e-08	-3.96773e-07	-1.11997e-07	6.60245e-08	-4.59728e-08	6.87939e-08	-1.54120e-08	5.33819e-08
20.349	2.05435e-07	-2.56871e-08	1.79748e-07	-8.23659e-07	1.05274e-07	-7.18385e-07	3.84155e-07	-3.36784e-08	3.50477e-07	5.20067e-07	-5.45381e-08	4.65529e-07	4.43105e-07	-9.25359e-08	3.50569e-07	-4.40730e-07	4.21321e-08	-3.98598e-07	-1.12374e-07	6.62468e-08	-4.61276e-08	6.51004e-08	-1.45846e-08	5.05158e-08
20.374	2.01216e-07	-2.51595e-08	1.76056e-07	-8.25004e-07	1.05446e-07	-7.19558e-07	3.81544e-07	-3.34495e-08	3.48095e-07	5.14871e-07	-5.39931e-08	4.60878e-07	4.39754e-07	-9.19653e-08	3.47788e-07	-4.42735e-07	4.23237e-08	-4.00411e-07	-1.12749e-07	6.64678e-08	-4.62815e-08	6.14217e-08	-1.37604e-08	4.76613e-08
20.398	1.97011e-07	-2.46338e-08	1.72377e-07	-8.26332e-07	1.05616e-07	-7.20716e-07	3.78939e-07	-3.32211e-08	3.45718e-07	5.09689e-07	-5.34497e-08	4.56239e-07	4.36412e-07	-9.13970e-08	3.45015e-07	-4.44726e-07	4.25140e-08	-4.02211e-07	-1.13122e-07	6.66874e-08	-4.64344e-08	5.77578e-08	-1.29396e-08	4.48182e-08
20.423	1.92821e-07	-2.41099e-08	1.68712e-07	-8.27642e-07	1.05783e-07	-7.21859e-07	3.76340e-07	-3.29932e-08	3.43347e-07	5.04521e-07	-5.29078e-08	4.51614e-07	4.33081e-07	-9.08313e-08	3.42250e-07	-4.46703e-07	4.27030e-08	-4.04000e-07	-1.13492e-07	6.69056e-08	-4.65863e-08	5.41090e-08	-1.21221e-08	4.19868e-08
20.447	1.88647e-07	-2.35879e-08	1.65059e-07	-8.28934e-07	1.05948e-07	-7.22986e-07	3.73748e-07	-3.27659e-08	3.40982e-07	4.99368e-07	-5.23674e-08	4.47001e-07	4.29761e-07	-9.02680e-08	3.39493e-07	-4.48666e-07	4.28907e-08	-4.05775e-07	-1.13860e-07	6.71224e-08	-4.67373e-08	5.04751e-08	-1.13080e-08	3.91671e-08
20.472	1.84487e-07	-2.30678e-08	1.61419e-07	-8.30208e-07	1.06111e-07	-7.24097e-07	3.71161e-07	-3.25392e-08	3.38622e-07	4.94229e-07	-5.18285e-08	4.42401e-07	4.26450e-07	-8.97072e-08	3.36743e-07	-4.50616e-07	4.30771e-08	-4.07538e-07	-1.14225e-07	6.73379e-08	-4.68873e-08	4.68565e-08	-1.04974e-08	3.63592e-08
20.496	1.80343e-07	-2.25496e-08	1.57793e-07	-8.31465e-07	1.06272e-07	-7.25193e-07	3.68581e-07	-3.23130e-08	3.36268e-07	4.89106e-07	-5.12912e-08	4.37814e-07	4.23151e-07	-8.91489e-08	3.34002e-07	-4.52551e-07	4.32621e-08	-4.09289e-07	-1.14588e-07	6.75519e-08	-4.70363e-08	4.32531e-08	-9.69009e-09	3.35630e-08
20.521	1.76214e-07	-2.20333e-08	1.54181e-07	-8.32704e-07	1.06430e-07	-7.26273e-07	3.66007e-07	-3.20874e-08	3.33920e-07	4.83997e-07	-5.07554e-08	4.33241e-07	4.19862e-07	-8.85931e-08	3.31269e-07	-4.54473e-07	4.34459e-08	-4.11027e-07	-1.14949e-07	6.77645e-08	-4.71844e-08	3.96651e-08	-8.88625e-09	3.07789e-08
20.546	1.72101e-07	-2.15190e-08	1.50582e-07	-8.33924e-07	1.06586e-07	-7.27338e-07	3.63440e-07	-3.18623e-08	3.31578e-07	4.78903e-07	-5.02212e-08	4.28682e-07	4.16584e-07	-8.80398e-08	3.28544e-07	-4.56381e-07	4.36283e-08	-4.12753e-07	-1.15307e-07	6.79758e-08	-4.73315e-08	3.60925e-08	-8.08588e-09	2.80067e-08
20.570	1.68003e-07	-2.10066e-08	1.46996e-07	-8.35127e-07	1.06740e-07	-7.28387e-07	3.60879e-07	-3.16378e-08	3.29241e-07	4.73825e-07	-4.96887e-08	4.24136e-07	4.13316e-07	-8.74891e-08	3.25827e-07	-4.58275e-07	4.38093e-08	-4.14466e-07	-1.15663e-07	6.81856e-08	-4.74776e-08	3.25355e-08	-7.28900e-09	2.52465e-08
20.595	1.63921e-07	-2.04962e-08	1.43424e-07	-8.36312e-07	1.06891e-07	-7.29421e-07	3.58325e-07	-3.14139e-08	3.26911e-07	4.68762e-07	-4.91577e-08	4.19604e-07	4.10060e-07	-8.69410e-08	3.23119e-07	-4.60156e-07	4.39891e-08	-4.16167e-07	-1.16017e-07	6.83940e-08	-4.76227e-08	2.89941e-08	-6.49561e-09	2.24985e-08
20.619	1.59854e-07	-1.99878e-08	1.39867e-07	-8.37480e-07	1.07041e-07	-7.30439e-07	3.55778e-07	-3.11905e-08	3.24587e-07	4.63714e-07	-4.86284e-08	4.15086e-07	4.06815e-07	-8.63955e-08	3.20419e-07	-4.62022e-07	4.41675e-08	-4.17854e-07	-1.16368e-07	6.86010e-08	-4.77668e-08	2.54685e-08	-5.70576e-09	1.97627e-08
20.644	1.55804e-07	-1.94813e-08	1.36323e-07	-8.38629e-07	1.07188e-07	-7.31442e-07	3.53237e-07	-3.09678e-08	3.22269e-07	4.58683e-07	-4.81008e-08	4.10582e-07	4.03581e-07	-8.58526e-08	3.17728e-07	-4.63874e-07	4.43446e-08	-4.19530e-07	-1.16716e-07	6.88065e-08	-4.79099e-08	2.19587e-08	-4.91944e-09	1.70392e-08
20.668	1.51770e-07	-1.89769e-08	1.32793e-07	-8.39761e-07	1.07332e-07	-7.32429e-07	3.50703e-07	-3.07457e-08	3.19957e-07	4.53667e-07	-4.75748e-08	4.06092e-07	4.00358e-07	-8.53123e-08	3.15045e-07	-4.65712e-07	4.45203e-08	-4.21192e-07	-1.17063e-07	6.90106e-08	-4.80520e-08	1.84648e-08	-4.13669e-09	1.43281e-08
20.693	1.47752e-07	-1.84745e-08	1.29278e-07	-8.40875e-07	1.07475e-07	-7.33401e-07	3.48176e-07	-3.05241e-08	3.17652e-07	4.48668e-07	-4.70506e-08	4.01617e-07	3.97146e-07	-8.47746e-08	3.12371e-07	-4.67537e-07	4.46947e-08	-4.22842e-07	-1.17406e-07	6.92133e-08	-4.81932e-08	1.49869e-08	-3.35753e-09	1.16293e-08
20.718	1.43751e-07	-1.79742e-08	1.25776e-07	-8.41972e-07	1.07615e-07	-7.34357e-07	3.45656e-07	-3.03032e-08	3.15352e-07	4.43685e-07	-4.65280e-08	3.97157e-07	3.93946e-07	-8.42396e-08	3.09706e-07	-4.69347e-07	4.48677e-08	-4.24479e-07	-1.17748e-07	6.94145e-08	-4.83333e-08	1.15251e-08	-2.58198e-09	8.94307e-09
20.742	1.39765e-07	-1.74759e-08	1.22289e-07	-8.43050e-07	1.07753e-07	-7.35298e-07	3.43142e-07	-3.00828e-08	3.13060e-07	4.38718e-07	-4.60072e-08	3.92711e-07	3.90757e-07	-8.37073e-08	3.07050e-07	-4.71143e-07	4.50394e-08	-4.26103e-07	-1.18087e-07	6.96143e-08	-4.84724e-08	8.07945e-09	-1.81005e-09	6.26939e-09
20.767	1.35797e-07	-1.69797e-08	1.18817e-07	-8.44111e-07	1.07888e-07	-7.36223e-07	3.40636e-07	-2.98631e-08	3.10773e-07	4.33768e-07	-4.54881e-08	3.88280e-07	3.87580e-07	-8.31776e-08	3.04402e-07	-4.72924e-07	4.52097e-08	-4.27715e-07	-1.18423e-07	6.98126e-08	-4.86105e-08	4.65012e-09	-1.04178e-09	3.60835e-09
20.791	1.31845e-07	-1.64855e-08	1.15359e-07	-8.45154e-07	1.08022e-07	-7.37133e-07	3.38137e-07	-2.96441e-08	3.08493e-07	4.28835e-07	-4.49708e-08	3.83864e-07	3.84415e-07	-8.26507e-08	3.01764e-07	-4.74692e-07	4.53787e-08	-4.29313e-07	-1.18757e-07	7.00095e-08	-4.87475e-08	1.23717e-09	-2.77165e-10	9.60004e-10
20.816	1.27910e-07	-1.59935e-08	1.11916e-07	-8.46180e-07	1.08153e-07	-7.38027e-07	3.35646e-07	-2.94256e-08	3.06220e-07	4.23919e-07	-4.44552e-08	3.79464e-07	3.81261e-07	-8.21264e-08	2.99134e-07	-4.76446e-07	4.55463e-08	-4.30899e-07	-1.19088e-07	7.02049e-08	-4.88836e-08	-2.15932e-09	4.83757e-10	-1.67556e-09
20.840	1.23991e-07	-1.55036e-08	1.08488e-07	-8.47188e-07	1.08281e-07	-7.38906e-07	3.33161e-07	-2.92078e-08	3.03953e-07	4.19020e-07	-4.39415e-08	3.75078e-07	3.78119e-07	-8.16049e-08	2.96514e-07	-4.78185e-07	4.57126e-08	-4.32472e-07	-1.19417e-07	7.03988e-08	-4.90186e-08	-5.53926e-09	1.24097e-09	-4.29829e-09
20.865	1.20090e-07	-1.50157e-08	1.05074e-07	-8.48178e-07	1.08408e-07	-7.39770e-07	3.30684e-07	-2.89906e-08	3.01693e-07	4.14138e-07	-4.34295e-08	3.70708e-07	3.74989e-07	-8.10861e-08	2.93903e-07	-4.79910e-07	4.58775e-08	-4.34032e-07	-1.19744e-07	7.05913e-08	-4.91526e-08	-8.90256e-09	1.99446e-09	-6.90811e-09
20.890	1.16206e-07	-1.45301e-08	1.01676e-07	-8.49150e-07	1.08532e-07	-7.40618e-07	3.28214e-07	-2.87741e-08	2.99440e-07	4.09274e-07	-4.29194e-08	3.66354e-07	3.71871e-07	-8.05701e-08	2.91301e-07	-4.81621e-07	4.60410e-08	-4.35580e-07	-1.20068e-07	7.07822e-08	-4.92856e-08	-1.22491e-08	2.74420e-09	-9.50494e-09
20.914	1.12339e-07	-1.40466e-08	9.82924e-08	-8.50105e-07	1.08654e-07	-7.41451e-07	3.25752e-07	-2.85583e-08	2.97194e-07	4.04427e-07	-4.24112e-08	3.62016e-07	3.68766e-07	-8.00569e-08	2.88709e-07	-4.83317e-07	4.62032e-08	-4.37114e-07	-1.20389e-07	7.09717e-08	-4.94175e-08	-1.55789e-08	3.49017e-09	-1.20887e-08
20.939	1.08489e-07	-1.35652e-08	9.49242e-08	-8.51042e-07	1.08774e-07	-7.42268e-07	3.23298e-07	-2.83431e-08	2.94955e-07	3.99598e-07	-4.19048e-08	3.57693e-07	3.65672e-07	-7.95465e-08	2.86126e-07	-4.84999e-07	4.63640e-08	-4.38635e-07	-1.20708e-07	7.11597e-08	-4.95484e-08	-1.88918e-08	4.23236e-09	-1.46594e-08
20.963	1.04657e-07	-1.30861e-08	9.15713e-08	-8.51962e-07	1.08892e-07	-7.43071e-07	3.20851e-07	-2.81285e-08	2.92722e-07	3.94787e-07	-4.14002e-08	3.53387e-07	3.62591e-07	-7.90389e-08	2.83552e-07	-4.86667e-07	4.65234e-08	-4.40143e-07	-1.21024e-07	7.13462e-08	-4.96783e-08	-2.21876e-08	4.97074e-09	-1.72169e-08
20.988	1.00843e-07	-1.26091e-08	8.82337e-08	-8.52864e-07	1.09007e-07	-7.43857e-07	3.18411e-07	-2.79147e-08	2.90497e-07	3.89994e-07	-4.08976e-08	3.49096e-07	3.59522e-07	-7.85340e-08	2.80988e-07	-4.88320e-07	4.66815e-08	-4.41639e-07	-1.21338e-07	7.15311e-08	-4.98071e-08	-2.54664e-08	5.70530e-09	-1.97611e-08
21.012	9.70459e-08	-1.21344e-08	8.49115e-08	-8.53749e-07	1.09120e-07	-7.44629e-07	3.15980e-07	-2.77015e-08	2.88278e-07	3.85219e-07	-4.03969e-08	3.44822e-07	3.56466e-07	-7.80321e-08	2.78434e-07	-4.89959e-07	4.68382e-08	-4.43121e-07	-1.21649e-07	7.17146e-08	-4.99348e-08	-2.87281e-08	6.43601e-09	-2.22921e-08
21.037	9.32668e-08	-1.16618e-08	8.16050e-08	-8.54616e-07	1.09231e-07	-7.45385e-07	3.13556e-07	-2.74890e-08	2.86067e-07	3.80463e-07	-3.98981e-08	3.40565e-07	3.53422e-07	-7.75329e-08	2.75889e-07	-4.91583e-07	4.69935e-08	-4.44590e-07	-1.21958e-07	7.18966e-08	-5.00615e-08	-3.19725e-08	7.16286e-09	-2.48096e-08
21.062	8.95056e-08	-1.11915e-08	7.83141e-08	-8.55466e-07	1.09339e-07	-7.46126e-07	3.11140e-07	-2.72772e-08	2.83863e-07	3.75725e-07	-3.94013e-08	3.36324e-07	3.50391e-07	-7.70367e-08	2.73354e-07	-4.93193e-07	4.71474e-08	-4.46046e-07	-1.22264e-07	7.20770e-08	-5.01872e-08	-3.51996e-08	7.88583e-09	-2.73137e-08
21.086	8.57624e-08	-1.07235e-08	7.50389e-08	-8.56298e-07	1.09446e-07	-7.46852e-07	3.08732e-07	-2.70661e-08	2.81666e-07	3.71006e-07	-3.89064e-08	3.32100e-07	3.47372e-07	-7.65433e-08	2.70829e-07	-4.94789e-07	4.72999e-08	-4.47489e-07	-1.22568e-07	7.22560e-08	-5.03117e-08	-3.84092e-08	8.60489e-09	-2.98043e-08
21.111	8.20373e-08	-1.02577e-08	7.17795e-08	-8.57112e-07	1.09550e-07	-7.47562e-07	3.06332e-07	-2.68557e-08	2.79477e-07	3.66306e-07	-3.84135e-08	3.27892e-07	3.44367e-07	-7.60528e-08	2.68314e-07	-4.96370e-07	4.74510e-08	-4.48919e-07	-1.22869e-07	7.24334e-08	-5.04353e-08	-4.16014e-08	9.32004e-09	-3.22813e-08
21.135	7.83304e-08	-9.79422e-09	6.85361e-08	-8.57909e-07	1.09652e-07	-7.48258e-07	3.03941e-07	-2.66461e-08	2.77295e-07	3.61625e-07	-3.79226e-08	3.23702e-07	3.41374e-07	-7.55652e-08	2.65809e-07	-4.97936e-07	4.76008e-08	-4.50336e-07	-1.23167e-07	7.26092e-08	-5.05577e-08	-4.47760e-08	1.00313e-08	-3.47447e-08
21.160	7.46418e-08	-9.33301e-09	6.53088e-08	-8.58689e-07	1.09751e-07	-7.48938e-07	3.01557e-07	-2.64371e-08	2.75120e-07	3.56963e-07	-3.74337e-08	3.19529e-07	3.38394e-07	-7.50805e-08	2.63314e-07	-4.99488e-07	4.77491e-08	-4.51739e-07	-1.23463e-07	7.27836e-08	-5.06791e-08	-4.79329e-08	1.07385e-08	-3.71944e-08
21.185	7.09716e-08	-8.87410e-09	6.20975e-08	-8.59451e-07	1.09849e-07	-7.49602e-07	2.99182e-07	-2.62289e-08	2.72953e-07	3.52320e-07	-3.69468e-08	3.15373e-07	3.35427e-07	-7.45988e-08	2.60829e-07	-5.01026e-07	4.78961e-08	-4.53129e-07	-1.23756e-07	7.29564e-08	-5.07994e-08	-5.10721e-08	1.14418e-08	-3.96303e-08
21.209	6.73199e-08	-8.41751e-09	5.89024e-08	-8.60196e-07	1.09944e-07	-7.50252e-07	2.96815e-07	-2.60213e-08	2.70793e-07	3.47697e-07	-3.64620e-08	3.11235e-07	3.32474e-07	-7.41200e-08	2.58354e-07	-5.02548e-07	4.80417e-08	-4.54507e-07	-1.24046e-07	7.31276e-08	-5.09187e-08	-5.41935e-08	1.21411e-08	-4.20524e-08
21.234	6.36869e-08	-7.96324e-09	5.57237e-08	-8.60924e-07	1.10037e-07	-7.50887e-07	2.94456e-07	-2.58146e-08	2.68641e-07	3.43093e-07	-3.59792e-08	3.07114e-07	3.29534e-07	-7.36441e-08	2.55890e-07	-5.04056e-07	4.81858e-08	-4.55871e-07	-1.24334e-07	7.32973e-08	-5.10368e-08	-5.72970e-08	1.28364e-08	-4.44606e-08
21.258	6.00726e-08	-7.51132e-09	5.25613e-08	-8.61634e-07	1.10128e-07	-7.51506e-07	2.92106e-07	-2.56085e-08	2.66497e-07	3.38509e-07	-3.54985e-08	3.03011e-07	3.26607e-07	-7.31712e-08	2.53435e-07	-5.05550e-07	4.83286e-08	-4.57221e-07	-1.24619e-07	7.34655e-08	-5.11539e-08	-6.03824e-08	1.35276e-08	-4.68548e-08
21.283	5.64771e-08	-7.06175e-09	4.94154e-08	-8.62327e-07	1.10216e-07	-7.52111e-07	2.89764e-07	-2.54032e-08	2.64361e-07	3.33945e-07	-3.50199e-08	2.98925e-07	3.23693e-07	-7.27013e-08	2.50992e-07	-5.07029e-07	4.84700e-08	-4.58559e-07	-1.24902e-07	7.36321e-08	-5.12699e-08	-6.34499e-08	1.42148e-08	-4.92351e-08
21.307	5.29006e-08	-6.61455e-09	4.62860e-08	-8.63003e-07	1.10303e-07	-7.52700e-07	2.87431e-07	-2.51987e-08	2.62232e-07	3.29401e-07	-3.45434e-08	2.94858e-07	3.20793e-07	-7.22344e-08	2.48559e-07	-5.08493e-07	4.86099e-08	-4.59883e-07	-1.25182e-07	7.37971e-08	-5.13848e-08	-6.64992e-08	1.48979e-08	-5.16012e-08
21.332	4.93431e-08	-6.16973e-09	4.31734e-08	-8.63661e-07	1.10387e-07	-7.53274e-07	2.85106e-07	-2.49949e-08	2.60111e-07	3.24878e-07	-3.40690e-08	2.90809e-07	3.17906e-07	-7.17705e-08	2.46136e-07	-5.09942e-07	4.87485e-08	-4.61194e-07	-1.25459e-07	7.39606e-08	-5.14987e-08	-6.95302e-08	1.55770e-08	-5.39532e-08
21.357	4.58047e-08	-5.72730e-09	4.00774e-08	-8.64302e-07	1.10469e-07	-7.53833e-07	2.82790e-07	-2.47919e-08	2.57999e-07	3.20374e-07	-3.35968e-08	2.86778e-07	3.15033e-07	-7.13096e-08	2.43724e-07	-5.11377e-07	4.88856e-08	-4.62491e-07	-1.25734e-07	7.41225e-08	-5.16114e-08	-7.25430e-08	1.62520e-08	-5.62911e-08
21.381	4.22856e-08	-5.28728e-09	3.69983e-08	-8.64926e-07	1.10549e-07	-7.54377e-07	2.80483e-07	-2.45896e-08	2.55894e-07	3.15891e-07	-3.31267e-08	2.82765e-07	3.12174e-07	-7.08518e-08	2.41322e-07	-5.12796e-07	4.90213e-08	-4.63775e-07	-1.26006e-07	7.42828e-08	-5.17230e-08	-7.55374e-08	1.69228e-08	-5.86146e-08
21.406	3.87858e-08	-4.84967e-09	3.39361e-08	-8.65533e-07	1.10626e-07	-7.54907e-07	2.78185e-07	-2.43881e-08	2.53797e-07	3.11429e-07	-3.26587e-08	2.78771e-07	3.09329e-07	-7.03970e-08	2.38932e-07	-5.14201e-07	4.91557e-08	-4.65046e-07	-1.26275e-07	7.44415e-08	-5.18336e-08	-7.85134e-08	1.75895e-08	-6.09239e-08
21.430	3.53054e-08	-4.41450e-09	3.08909e-08	-8.66122e-07	1.10702e-07	-7.55421e-07	2.75896e-07	-2.41874e-08	2.51708e-07	3.06988e-07	-3.21930e-08	2.74795e-07	3.06497e-07	-6.99453e-08	2.36552e-07	-5.15592e-07	4.92886e-08	-4.66303e-07	-1.26542e-07	7.45987e-08	-5.19430e-08	-8.14708e-08	1.82521e-08	-6.32188e-08
21.455	3.18446e-08	-3.98176e-09	2.78628e-08	-8.66695e-07	1.10775e-07	-7.55920e-07	2.73615e-07	-2.39875e-08	2.49628e-07	3.02567e-07	-3.17294e-08	2.70838e-07	3.03680e-07	-6.94966e-08	2.34183e-07	-5.16967e-07	4.94201e-08	-4.67547e-07	-1.26806e-07	7.47543e-08	-5.20513e-08	-8.44097e-08	1.89105e-08	-6.54992e-08
21.479	2.84034e-08	-3.55148e-09	2.48519e-08	-8.67250e-07	1.10846e-07	-7.56405e-07	2.71344e-07	-2.37884e-08	2.47556e-07	2.98168e-07	-3.12681e-08	2.66900e-07	3.00876e-07	-6.90510e-08	2.31825e-07	-5.18328e-07	4.95501e-08	-4.68778e-07	-1.27067e-07	7.49083e-08	-5.21585e-08	-8.73298e-08	1.95647e-08	-6.77651e-08
21.504	2.49819e-08	-3.12367e-09	2.18582e-08	-8.67789e-07	1.10914e-07	-7.56874e-07	2.69082e-07	-2.35901e-08	2.45492e-07	2.93790e-07	-3.08089e-08	2.62981e-07	2.98087e-07	-6.86085e-08	2.29478e-07	-5.19674e-07	4.96788e-08	-4.69995e-07	-1.27325e-07	7.50607e-08	-5.22647e-08	-9.02312e-08	2.02147e-08	-7.00165e-08
21.529	2.15802e-08	-2.69833e-09	1.88819e-08	-8.68310e-07	1.10981e-07	-7.57329e-07	2.66829e-07	-2.33925e-08	2.43436e-07	2.89433e-07	-3.03521e-08	2.59081e-07	2.95312e-07	-6.81690e-08	2.27143e-07	-5.21004e-07	4.98060e-08	-4.71198e-07	-1.27581e-07	7.52114e-08	-5.23697e-08	-9.31138e-08	2.08605e-08	-7.22533e-08
21.553	1.81984e-08	-2.27548e-09	1.59229e-08	-8.68814e-07	1.11046e-07	-7.57768e-07	2.64585e-07	-2.31958e-08	2.41389e-07	2.85098e-07	-2.98974e-08	2.55200e-07	2.92551e-07	-6.77327e-08	2.24818e-07	-5.22320e-07	4.99318e-08	-4.72389e-07	-1.27834e-07	7.53606e-08	-5.24735e-08	-9.59775e-08	2.15020e-08	-7.44755e-08
21.578	1.48367e-08	-1.85514e-09	1.29815e-08	-8.69301e-07	1.11108e-07	-7.58193e-07	2.62351e-07	-2.29999e-08	2.39351e-07	2.80784e-07	-2.94451e-08	2.51339e-07	2.89804e-07	-6.72996e-08	2.22505e-07	-5.23622e-07	5.00562e-08	-4.73565e-07	-1.28085e-07	7.55082e-08	-5.25763e-08	-9.88222e-08	2.21393e-08	-7.66829e-08
21.602	1.14950e-08	-1.43731e-09	1.00577e-08	-8.69772e-07	1.11168e-07	-7.58604e-07	2.60125e-07	-2.28048e-08	2.37321e-07	2.76492e-07	-2.89950e-08	2.47497e-07	2.87072e-07	-6.68695e-08	2.20203e-07	-5.24908e-07	5.01791e-08	-4.74729e-07	-1.28332e-07	7.56542e-08	-5.26780e-08	-1.01648e-07	2.27724e-08	-7.88755e-08
21.627	8.17355e-09	-1.02200e-09	7.15156e-09	-8.70225e-07	1.11226e-07	-7.58999e-07	2.57910e-07	-2.26106e-08	2.35299e-07	2.72222e-07	-2.85472e-08	2.43675e-07	2.84354e-07	-6.64426e-08	2.17912e-07	-5.26179e-07	5.03007e-08	-4.75878e-07	-1.28577e-07	7.57986e-08	-5.27785e-08	-1.04454e-07	2.34011e-08	-8.10533e-08
21.651	4.87238e-09	-6.09230e-10	4.26315e-09	-8.70661e-07	1.11282e-07	-7.59380e-07	2.55704e-07	-2.24172e-08	2.33286e-07	2.67974e-07	-2.81017e-08	2.39872e-07	2.81651e-07	-6.60189e-08	2.15633e-07	-5.27435e-07	5.04207e-08	-4.77014e-07	-1.28819e-07	7.59414e-08	-5.28779e-08	-1.07242e-07	2.40256e-08	-8.32163e-08
21.676	1.59159e-09	-1.99008e-10	1.39258e-09	-8.71081e-07	1.11335e-07	-7.59746e-07	2.53507e-07	-2.22246e-08	2.31282e-07	2.63748e-07	-2.76586e-08	2.36090e-07	2.78963e-07	-6.55983e-08	2.13365e-07	-5.28676e-07	5.05394e-08	-4.78137e-07	-1.29059e-07	7.60825e-08	-5.29762e-08	-1.10010e-07	2.46458e-08	-8.53643e-08
21.701	-1.66873e-09	2.08654e-10	-1.46008e-09	-8.71484e-07	1.11387e-07	-7.60097e-07	2.51320e-07	-2.20329e-08	2.29287e-07	2.59545e-07	-2.72178e-08	2.32327e-07	2.76289e-07	-6.51809e-08	2.11108e-07	-5.29903e-07	5.06566e-08	-4.79246e-07	-1.29295e-07	7.62220e-08	-5.30733e-08	-1.12759e-07	2.52616e-08	-8.74973e-08
21.725	-4.90849e-09	6.13745e-10	-4.29475e-09	-8.71870e-07	1.11436e-07	-7.60434e-07	2.49142e-07	-2.18420e-08	2.27301e-07	2.55364e-07	-2.67793e-08	2.28585e-07	2.73630e-07	-6.47667e-08	2.08864e-07	-5.31114e-07	5.07724e-08	-4.80342e-07	-1.29529e-07	7.63599e-08	-5.31693e-08	-1.15488e-07	2.58731e-08	-8.96152e-08
21.750	-8.12761e-09	1.01625e-09	-7.11135e-09	-8.72239e-07	1.11483e-07	-7.60756e-07	2.46975e-07	-2.16520e-08	2.25323e-07	2.51205e-07	-2.63432e-08	2.24862e-07	2.70986e-07	-6.43557e-08	2.06631e-07	-5.32310e-07	5.08868e-08	-4.81423e-07	-1.29760e-07	7.64962e-08	-5.32642e-08	-1.18198e-07	2.64802e-08	-9.17181e-08
21.774	-1.13260e-08	1.41617e-09	-9.90981e-09	-8.72592e-07	1.11528e-07	-7.61063e-07	2.44817e-07	-2.14628e-08	2.23354e-07	2.47070e-07	-2.59095e-08	2.21160e-07	2.68357e-07	-6.39479e-08	2.04410e-07	-5.33491e-07	5.09997e-08	-4.82492e-07	-1.29989e-07	7.66308e-08	-5.33579e-08	-1.20889e-07	2.70829e-08	-9.38058e-08
21.799	-1.45035e-08	1.81348e-09	-1.26900e-08	-8.72928e-07	1.11571e-07	-7.61356e-07	2.42669e-07	-2.12745e-08	2.21395e-07	2.42957e-07	-2.54782e-08	2.17479e-07	2.65743e-07	-6.35433e-08	2.02200e-07	-5.34658e-07	5.11112e-08	-4.83546e-07	-1.30214e-07	7.67638e-08	-5.34506e-08	-1.23560e-07	2.76813e-08	-9.58783e-08
21.823	-1.76602e-08	2.20818e-09	-1.54520e-08	-8.73247e-07	1.11612e-07	-7.61635e-07	2.40531e-07	-2.10871e-08	2.19444e-07	2.38867e-07	-2.50493e-08	2.13818e-07	2.63145e-07	-6.31420e-08	2.00003e-07	-5.35809e-07	5.12212e-08	-4.84587e-07	-1.30437e-07	7.68952e-08	-5.35420e-08	-1.26211e-07	2.82752e-08	-9.79355e-08
21.848	-2.07958e-08	2.60025e-09	-1.81955e-08	-8.73549e-07	1.11651e-07	-7.61898e-07	2.38403e-07	-2.09005e-08	2.17503e-07	2.34800e-07	-2.46229e-08	2.10177e-07	2.60561e-07	-6.27438e-08	1.97817e-07	-5.36945e-07	5.13298e-08	-4.85615e-07	-1.30657e-07	7.70249e-08	-5.36323e-08	-1.28842e-07	2.88648e-08	-9.99774e-08
21.873	-2.39103e-08	2.98969e-09	-2.09207e-08	-8.73835e-07	1.11687e-07	-7.62148e-07	2.36286e-07	-2.07148e-08	2.15571e-07	2.30757e-07	-2.41988e-08	2.06558e-07	2.57992e-07	-6.23490e-08	1.95643e-07	-5.38066e-07	5.14370e-08	-4.86629e-07	-1.30874e-07	7.71530e-08	-5.37215e-08	-1.31454e-07	2.94499e-08	-1.02004e-07
21.897	-2.70037e-08	3.37647e-09	-2.36272e-08	-8.74105e-07	1.11722e-07	-7.62383e-07	2.34178e-07	-2.05301e-08	2.13648e-07	2.26736e-07	-2.37772e-08	2.02959e-07	2.55439e-07	-6.19573e-08	1.93482e-07	-5.39171e-07	5.15427e-08	-4.87629e-07	-1.31089e-07	7.72794e-08	-5.38096e-08	-1.34046e-07	3.00305e-08	-1.04015e-07
21.922	-3.00758e-08	3.76060e-09	-2.63152e-08	-8.74357e-07	1.11754e-07	-7.62603e-07	2.32080e-07	-2.03462e-08	2.11734e-07	2.22740e-07	-2.33581e-08	1.99382e-07	2.52901e-07	-6.15690e-08	1.91332e-07	-5.40262e-07	5.16469e-08	-4.88615e-07	-1.31301e-07	7.74042e-08	-5.38964e-08	-1.36618e-07	3.06067e-08	-1.06011e-07
21.946	-3.31266e-08	4.14206e-09	-2.89845e-08	-8.74594e-07	1.11784e-07	-7.62810e-07	2.29993e-07	-2.01632e-08	2.09830e-07	2.18767e-07	-2.29415e-08	1.95825e-07	2.50379e-07	-6.11839e-08	1.89195e-07	-5.41338e-07	5.17498e-08	-4.89588e-07	-1.31509e-07	7.75273e-08	-5.39822e-08	-1.39170e-07	3.11784e-08	-1.07991e-07
21.971	-3.61559e-08	4.52084e-09	-3.16351e-08	-8.74814e-07	1.11812e-07	-7.63001e-07	2.27916e-07	-1.99811e-08	2.07935e-07	2.14817e-07	-2.25273e-08	1.92290e-07	2.47872e-07	-6.08021e-08	1.87070e-07	-5.42398e-07	5.18511e-08	-4.90547e-07	-1.31716e-07	7.76488e-08	-5.40668e-08	-1.41701e-07	3.17457e-08	-1.09956e-07
21.996	-3.91638e-08	4.89694e-09	-3.42669e-08	-8.75017e-07	1.11838e-07	-7.63179e-07	2.25850e-07	-1.97999e-08	2.06050e-07	2.10892e-07	-2.21156e-08	1.88776e-07	2.45381e-07	-6.04236e-08	1.84957e-07	-5.43443e-07	5.19510e-08	-4.91492e-07	-1.31919e-07	7.77686e-08	-5.41502e-08	-1.44213e-07	3.23084e-08	-1.11905e-07
22.020	-4.21500e-08	5.27033e-09	-3.68797e-08	-8.75205e-07	1.11862e-07	-7.63342e-07	2.23794e-07	-1.96197e-08	2.04174e-07	2.06990e-07	-2.17065e-08	1.85284e-07	2.42905e-07	-6.00483e-08	1.82857e-07	-5.44473e-07	5.20495e-08	-4.92424e-07	-1.32119e-07	7.78867e-08	-5.42324e-08	-1.46705e-07	3.28666e-08	-1.13838e-07
22.045	-4.51146e-08	5.64101e-09	-3.94736e-08	-8.75375e-07	1.11884e-07	-7.63491e-07	2.21748e-07	-1.94404e-08	2.02308e-07	2.03113e-07	-2.12999e-08	1.81813e-07	2.40446e-07	-5.96764e-08	1.80769e-07	-5.45488e-07	5.21465e-08	-4.93341e-07	-1.32317e-07	7.80032e-08	-5.43136e-08	-1.49176e-07	3.34202e-08	-1.15756e-07
22.069	-4.80575e-08	6.00898e-09	-4.20485e-08	-8.75530e-07	1.11904e-07	-7.63626e-07	2.19713e-07	-1.92619e-08	2.00451e-07	1.99260e-07	-2.08958e-08	1.78364e-07	2.38002e-07	-5.93078e-08	1.78694e-07	-5.46488e-07	5.22421e-08	-4.94246e-07	-1.32512e-07	7.81180e-08	-5.43935e-08	-1.51627e-07	3.39694e-08	-1.17658e-07
22.094	-5.09785e-08	6.37421e-09	-4.46042e-08	-8.75668e-07	1.11922e-07	-7.63747e-07	2.17689e-07	-1.90845e-08	1.98604e-07	1.95431e-07	-2.04943e-08	1.74936e-07	2.35573e-07	-5.89426e-08	1.76631e-07	-5.47472e-07	5.23362e-08	-4.95136e-07	-1.32703e-07	7.82312e-08	-5.44723e-08	-1.54058e-07	3.45139e-08	-1.19544e-07
22.118	-5.38776e-08	6.73671e-09	-4.71408e-08	-8.75790e-07	1.11937e-07	-7.63853e-07	2.15675e-07	-1.89079e-08	1.96767e-07	1.91626e-07	-2.00953e-08	1.71531e-07	2.33161e-07	-5.85806e-08	1.74580e-07	-5.48441e-07	5.24289e-08	-4.96013e-07	-1.32893e-07	7.83427e-08	-5.45499e-08	-1.56468e-07	3.50539e-08	-1.21414e-07
22.143	-5.67547e-08	7.09645e-09	-4.96582e-08	-8.75896e-07	1.11951e-07	-7.63946e-07	2.13672e-07	-1.87323e-08	1.94940e-07	1.87847e-07	-1.96990e-08	1.68148e-07	2.30765e-07	-5.82220e-08	1.72543e-07	-5.49395e-07	5.25201e-08	-4.96875e-07	-1.33079e-07	7.84525e-08	-5.46264e-08	-1.58858e-07	3.55893e-08	-1.23269e-07
22.168	-5.96097e-08	7.45344e-09	-5.21563e-08	-8.75986e-07	1.11962e-07	-7.64024e-07	2.11680e-07	-1.85577e-08	1.93122e-07	1.84091e-07	-1.93052e-08	1.64786e-07	2.28385e-07	-5.78667e-08	1.70518e-07	-5.50334e-07	5.26098e-08	-4.97724e-07	-1.33262e-07	7.85606e-08	-5.47017e-08	-1.61228e-07	3.61201e-08	-1.25107e-07
22.192	-6.24426e-08	7.80766e-09	-5.46350e-08	-8.76060e-07	1.11972e-07	-7.64088e-07	2.09699e-07	-1.83840e-08	1.91315e-07	1.80361e-07	-1.89140e-08	1.61447e-07	2.26021e-07	-5.75148e-08	1.68506e-07	-5.51258e-07	5.26981e-08	-4.98560e-07	-1.33443e-07	7.86671e-08	-5.47758e-08	-1.63576e-07	3.66463e-08	-1.26930e-07
22.217	-6.52533e-08	8.15910e-09	-5.70942e-08	-8.76118e-07	1.11979e-07	-7.64139e-07	2.07729e-07	-1.82113e-08	1.89517e-07	1.76656e-07	-1.85254e-08	1.58130e-07	2.23673e-07	-5.71663e-08	1.66507e-07	-5.52166e-07	5.27849e-08	-4.99381e-07	-1.33621e-07	7.87719e-08	-5.48488e-08	-1.65905e-07	3.71679e-08	-1.28737e-07
22.241	-6.80417e-08	8.50776e-09	-5.95339e-08	-8.76159e-07	1.11984e-07	-7.64175e-07	2.05769e-07	-1.80395e-08	1.87730e-07	1.72976e-07	-1.81395e-08	1.54836e-07	2.21341e-07	-5.68211e-08	1.64520e-07	-5.53059e-07	5.28703e-08	-5.00189e-07	-1.33796e-07	7.88750e-08	-5.49206e-08	-1.68212e-07	3.76849e-08	-1.30527e-07
22.266	-7.08077e-08	8.85361e-09	-6.19541e-08	-8.76185e-07	1.11988e-07	-7.64197e-07	2.03821e-07	-1.78687e-08	1.85952e-07	1.69320e-07	-1.77562e-08	1.51564e-07	2.19026e-07	-5.64793e-08	1.62547e-07	-5.53937e-07	5.29542e-08	-5.00983e-07	-1.33968e-07	7.89764e-08	-5.49912e-08	-1.70499e-07	3.81972e-08	-1.32302e-07
22.290	-7.35513e-08	9.19667e-09	-6.43547e-08	-8.76195e-07	1.11989e-07	-7.64206e-07	2.01884e-07	-1.76989e-08	1.84185e-07	1.65690e-07	-1.73755e-08	1.48315e-07	2.16727e-07	-5.61408e-08	1.60586e-07	-5.54799e-07	5.30367e-08	-5.01763e-07	-1.34137e-07	7.90761e-08	-5.50606e-08	-1.72765e-07	3.87048e-08	-1.34060e-07
22.315	-7.62724e-08	9.53690e-09	-6.67355e-08	-8.76189e-07	1.11988e-07	-7.64201e-07	1.99958e-07	-1.75301e-08	1.82428e-07	1.62086e-07	-1.69975e-08	1.45088e-07	2.14445e-07	-5.58058e-08	1.58639e-07	-5.55647e-07	5.31177e-08	-5.02529e-07	-1.34303e-07	7.91742e-08	-5.51289e-08	-1.75010e-07	3.92078e-08	-1.35802e-07
22.340	-7.89709e-08	9.87432e-09	-6.90966e-08	-8.76167e-07	1.11985e-07	-7.64181e-07	1.98044e-07	-1.73622e-08	1.80681e-07	1.58507e-07	-1.66222e-08	1.41885e-07	2.12179e-07	-5.54742e-08	1.56705e-07	-5.56479e-07	5.31972e-08	-5.03282e-07	-1.34466e-07	7.92705e-08	-5.51960e-08	-1.77234e-07	3.97060e-08	-1.37528e-07
22.364	-8.16468e-08	1.02089e-08	-7.14379e-08	-8.76129e-07	1.11980e-07	-7.64148e-07	1.96140e-07	-1.71954e-08	1.78945e-07	1.54954e-07	-1.62496e-08	1.38704e-07	2.09929e-07	-5.51459e-08	1.54784e-07	-5.57295e-07	5.32753e-08	-5.04020e-07	-1.34627e-07	7.93652e-08	-5.52619e-08	-1.79437e-07	4.01996e-08	-1.39237e-07
22.389	-8.42999e-08	1.05406e-08	-7.37592e-08	-8.76075e-07	1.11974e-07	-7.64102e-07	1.94248e-07	-1.70295e-08	1.77219e-07	1.51426e-07	-1.58796e-08	1.35546e-07	2.07697e-07	-5.48211e-08	1.52876e-07	-5.58097e-07	5.33519e-08	-5.04745e-07	-1.34785e-07	7.94582e-08	-5.53266e-08	-1.81619e-07	4.06885e-08	-1.40931e-07
22.413	-8.69302e-08	1.08695e-08	-7.60607e-08	-8.76006e-07	1.11965e-07	-7.64041e-07	1.92368e-07	-1.68646e-08	1.75503e-07	1.47924e-07	-1.55124e-08	1.32412e-07	2.05481e-07	-5.44996e-08	1.50981e-07	-5.58883e-07	5.34270e-08	-5.05456e-07	-1.34940e-07	7.95494e-08	-5.53902e-08	-1.83780e-07	4.11727e-08	-1.42608e-07
22.438	-8.95377e-08	1.11956e-08	-7.83421e-08	-8.75921e-07	1.11954e-07	-7.63967e-07	1.90499e-07	-1.67008e-08	1.73798e-07	1.44448e-07	-1.51479e-08	1.29300e-07	2.03281e-07	-5.41816e-08	1.49100e-07	-5.59654e-07	5.35007e-08	-5.06153e-07	-1.35092e-07	7.96390e-08	-5.54526e-08	-1.85920e-07	4.16521e-08	-1.44268e-07
22.462	-9.21222e-08	1.15187e-08	-8.06035e-08	-8.75821e-07	1.11941e-07	-7.63880e-07	1.88641e-07	-1.65379e-08	1.72103e-07	1.40998e-07	-1.47861e-08	1.26212e-07	2.01099e-07	-5.38671e-08	1.47232e-07	-5.60409e-07	5.35729e-08	-5.06836e-07	-1.35241e-07	7.97269e-08	-5.55138e-08	-1.88039e-07	4.21268e-08	-1.45912e-07
22.487	-9.46837e-08	1.18390e-08	-8.28447e-08	-8.75705e-07	1.11926e-07	-7.63779e-07	1.86795e-07	-1.63761e-08	1.70419e-07	1.37574e-07	-1.44270e-08	1.23147e-07	1.98933e-07	-5.35559e-08	1.45378e-07	-5.61149e-07	5.36437e-08	-5.07506e-07	-1.35387e-07	7.98131e-08	-5.55738e-08	-1.90137e-07	4.25967e-08	-1.47540e-07
22.512	-9.72222e-08	1.21564e-08	-8.50658e-08	-8.75573e-07	1.11909e-07	-7.63664e-07	1.84961e-07	-1.62153e-08	1.68746e-07	1.34177e-07	-1.40707e-08	1.20106e-07	1.96785e-07	-5.32482e-08	1.43537e-07	-5.61874e-07	5.37130e-08	-5.08161e-07	-1.35530e-07	7.98976e-08	-5.56326e-08	-1.92213e-07	4.30619e-08	-1.49151e-07
22.536	-9.97375e-08	1.24709e-08	-8.72666e-08	-8.75426e-07	1.11891e-07	-7.63536e-07	1.83138e-07	-1.60555e-08	1.67083e-07	1.30805e-07	-1.37172e-08	1.17088e-07	1.94653e-07	-5.29439e-08	1.41709e-07	-5.62584e-07	5.37808e-08	-5.08803e-07	-1.35671e-07	7.99804e-08	-5.56902e-08	-1.94268e-07	4.35223e-08	-1.50746e-07
22.561	-1.02230e-07	1.27825e-08	-8.94471e-08	-8.75264e-07	1.11870e-07	-7.63394e-07	1.81327e-07	-1.58967e-08	1.65431e-07	1.27460e-07	-1.33664e-08	1.14094e-07	1.92539e-07	-5.26431e-08	1.39895e-07	-5.63278e-07	5.38472e-08	-5.09431e-07	-1.35808e-07	8.00615e-08	-5.57467e-08	-1.96302e-07	4.39779e-08	-1.52324e-07
22.585	-1.04699e-07	1.30912e-08	-9.16073e-08	-8.75086e-07	1.11847e-07	-7.63239e-07	1.79528e-07	-1.57390e-08	1.63789e-07	1.24142e-07	-1.30184e-08	1.11124e-07	1.90441e-07	-5.23457e-08	1.38095e-07	-5.63957e-07	5.39120e-08	-5.10044e-07	-1.35943e-07	8.01408e-08	-5.58020e-08	-1.98314e-07	4.44288e-08	-1.53886e-07
22.610	-1.07144e-07	1.33970e-08	-9.37471e-08	-8.74893e-07	1.11822e-07	-7.63070e-07	1.77741e-07	-1.55823e-08	1.62159e-07	1.20850e-07	-1.26733e-08	1.08177e-07	1.88361e-07	-5.20518e-08	1.36309e-07	-5.64620e-07	5.39755e-08	-5.10645e-07	-1.36075e-07	8.02185e-08	-5.58561e-08	-2.00305e-07	4.48748e-08	-1.55431e-07
22.634	-1.09566e-07	1.36999e-08	-9.58664e-08	-8.74684e-07	1.11796e-07	-7.62888e-07	1.75966e-07	-1.54267e-08	1.60539e-07	1.17586e-07	-1.23309e-08	1.05255e-07	1.86298e-07	-5.17613e-08	1.34536e-07	-5.65268e-07	5.40374e-08	-5.11231e-07	-1.36203e-07	8.02945e-08	-5.59090e-08	-2.02275e-07	4.53160e-08	-1.56959e-07
22.659	-1.11965e-07	1.39998e-08	-9.79652e-08	-8.74460e-07	1.11767e-07	-7.62693e-07	1.74203e-07	-1.52721e-08	1.58931e-07	1.14347e-07	-1.19913e-08	1.02356e-07	1.84252e-07	-5.14743e-08	1.32777e-07	-5.65901e-07	5.40979e-08	-5.11803e-07	-1.36329e-07	8.03687e-08	-5.59607e-08	-2.04223e-07	4.57524e-08	-1.58470e-07
22.684	-1.14340e-07	1.42968e-08	-1.00043e-07	-8.74222e-07	1.11737e-07	-7.62485e-07	1.72452e-07	-1.51186e-08	1.57333e-07	1.11136e-07	-1.16546e-08	9.94817e-08	1.82223e-07	-5.11908e-08	1.31032e-07	-5.66519e-07	5.41570e-08	-5.12362e-07	-1.36453e-07	8.04413e-08	-5.60112e-08	-2.06149e-07	4.61840e-08	-1.59965e-07
22.708	-1.16692e-07	1.45908e-08	-1.02101e-07	-8.73967e-07	1.11704e-07	-7.62263e-07	1.70713e-07	-1.49662e-08	1.55747e-07	1.07952e-07	-1.13206e-08	9.66314e-08	1.80212e-07	-5.09107e-08	1.29301e-07	-5.67121e-07	5.42145e-08	-5.12906e-07	-1.36573e-07	8.05122e-08	-5.60605e-08	-2.08054e-07	4.66107e-08	-1.61443e-07
22.733	-1.19020e-07	1.48819e-08	-1.04138e-07	-8.73698e-07	1.11670e-07	-7.62028e-07	1.68986e-07	-1.48148e-08	1.54171e-07	1.04795e-07	-1.09896e-08	9.38054e-08	1.78218e-07	-5.06341e-08	1.27584e-07	-5.67708e-07	5.42706e-08	-5.13437e-07	-1.36690e-07	8.05813e-08	-5.61087e-08	-2.09937e-07	4.70325e-08	-1.62904e-07
22.757	-1.21324e-07	1.51701e-08	-1.06154e-07	-8.73414e-07	1.11633e-07	-7.61781e-07	1.67271e-07	-1.46644e-08	1.52607e-07	1.01665e-07	-1.06613e-08	9.10038e-08	1.76242e-07	-5.03610e-08	1.25881e-07	-5.68279e-07	5.43253e-08	-5.13954e-07	-1.36804e-07	8.06487e-08	-5.61556e-08	-2.11798e-07	4.74495e-08	-1.64348e-07
22.782	-1.23605e-07	1.54552e-08	-1.08150e-07	-8.73115e-07	1.11595e-07	-7.61520e-07	1.65569e-07	-1.45152e-08	1.51054e-07	9.85626e-08	-1.03360e-08	8.82266e-08	1.74283e-07	-5.00914e-08	1.24192e-07	-5.68835e-07	5.43784e-08	-5.14457e-07	-1.36916e-07	8.07144e-08	-5.62014e-08	-2.13638e-07	4.78617e-08	-1.65776e-07
22.807	-1.25862e-07	1.57374e-08	-1.10124e-07	-8.72801e-07	1.11555e-07	-7.61246e-07	1.63879e-07	-1.43670e-08	1.49512e-07	9.54874e-08	-1.00135e-08	8.54739e-08	1.72342e-07	-4.98253e-08	1.22517e-07	-5.69376e-07	5.44302e-08	-5.14946e-07	-1.37024e-07	8.07785e-08	-5.62460e-08	-2.15455e-07	4.82689e-08	-1.67187e-07
22.831	-1.28094e-07	1.60166e-08	-1.12078e-07	-8.72472e-07	1.11513e-07	-7.60959e-07	1.62201e-07	-1.42199e-08	1.47981e-07	9.24397e-08	-9.69390e-09	8.27458e-08	1.70419e-07	-4.95626e-08	1.20856e-07	-5.69902e-07	5.44804e-08	-5.15421e-07	-1.37130e-07	8.08408e-08	-5.62893e-08	-2.17251e-07	4.86713e-08	-1.68580e-07
22.856	-1.30304e-07	1.62928e-08	-1.14011e-07	-8.72128e-07	1.11469e-07	-7.60659e-07	1.60536e-07	-1.40740e-08	1.46462e-07	8.94195e-08	-9.37718e-09	8.00423e-08	1.68513e-07	-4.93035e-08	1.19209e-07	-5.70412e-07	5.45292e-08	-5.15883e-07	-1.37233e-07	8.09013e-08	-5.63315e-08	-2.19026e-07	4.90688e-08	-1.69957e-07
22.880	-1.32489e-07	1.65660e-08	-1.15923e-07	-8.71769e-07	1.11423e-07	-7.60346e-07	1.58883e-07	-1.39291e-08	1.44954e-07	8.64270e-08	-9.06337e-09	7.73637e-08	1.66625e-07	-4.90478e-08	1.17577e-07	-5.70907e-07	5.45765e-08	-5.16330e-07	-1.37333e-07	8.09602e-08	-5.63725e-08	-2.20778e-07	4.94613e-08	-1.71317e-07
22.905	-1.34650e-07	1.68362e-08	-1.17813e-07	-8.71396e-07	1.11376e-07	-7.60020e-07	1.57243e-07	-1.37853e-08	1.43457e-07	8.34623e-08	-8.75246e-09	7.47098e-08	1.64755e-07	-4.87957e-08	1.15959e-07	-5.71386e-07	5.46223e-08	-5.16764e-07	-1.37430e-07	8.10174e-08	-5.64123e-08	-2.22508e-07	4.98490e-08	-1.72659e-07
22.929	-1.36787e-07	1.71034e-08	-1.19683e-07	-8.71008e-07	1.11326e-07	-7.59682e-07	1.55615e-07	-1.36426e-08	1.41972e-07	8.05253e-08	-8.44447e-09	7.20808e-08	1.62902e-07	-4.85471e-08	1.14355e-07	-5.71851e-07	5.46667e-08	-5.17184e-07	-1.37524e-07	8.10728e-08	-5.64509e-08	-2.24217e-07	5.02317e-08	-1.73985e-07
22.954	-1.38899e-07	1.73676e-08	-1.21532e-07	-8.70605e-07	1.11274e-07	-7.59330e-07	1.54000e-07	-1.35010e-08	1.40499e-07	7.76163e-08	-8.13941e-09	6.94769e-08	1.61068e-07	-4.83019e-08	1.12766e-07	-5.72300e-07	5.47096e-08	-5.17590e-07	-1.37615e-07	8.11266e-08	-5.64883e-08	-2.25903e-07	5.06095e-08	-1.75294e-07
22.979	-1.40988e-07	1.76288e-08	-1.23359e-07	-8.70188e-07	1.11221e-07	-7.58967e-07	1.52398e-07	-1.33605e-08	1.39037e-07	7.47352e-08	-7.83728e-09	6.68979e-08	1.59251e-07	-4.80603e-08	1.11191e-07	-5.72733e-07	5.47511e-08	-5.17982e-07	-1.37703e-07	8.11786e-08	-5.65246e-08	-2.27567e-07	5.09824e-08	-1.76585e-07
23.003	-1.43053e-07	1.78869e-08	-1.25166e-07	-8.69756e-07	1.11166e-07	-7.58590e-07	1.50808e-07	-1.32211e-08	1.37587e-07	7.18822e-08	-7.53809e-09	6.43441e-08	1.57452e-07	-4.78222e-08	1.09630e-07	-5.73152e-07	5.47911e-08	-5.18361e-07	-1.37789e-07	8.12289e-08	-5.65596e-08	-2.29210e-07	5.13503e-08	-1.77859e-07
23.028	-1.45093e-07	1.81420e-08	-1.26951e-07	-8.69309e-07	1.11109e-07	-7.58201e-07	1.49231e-07	-1.30829e-08	1.36148e-07	6.90573e-08	-7.24186e-09	6.18155e-08	1.55672e-07	-4.75876e-08	1.08084e-07	-5.73555e-07	5.48296e-08	-5.18725e-07	-1.37871e-07	8.12775e-08	-5.65934e-08	-2.30830e-07	5.17133e-08	-1.79117e-07
23.052	-1.47109e-07	1.83941e-08	-1.28714e-07	-8.68849e-07	1.11050e-07	-7.57799e-07	1.47667e-07	-1.29458e-08	1.34721e-07	6.62607e-08	-6.94858e-09	5.93121e-08	1.53909e-07	-4.73565e-08	1.06553e-07	-5.73942e-07	5.48666e-08	-5.19076e-07	-1.37950e-07	8.13244e-08	-5.66261e-08	-2.32428e-07	5.20713e-08	-1.80357e-07
23.077	-1.49100e-07	1.86431e-08	-1.30457e-07	-8.68374e-07	1.10989e-07	-7.57384e-07	1.46116e-07	-1.28098e-08	1.33306e-07	6.34924e-08	-6.65827e-09	5.68341e-08	1.52165e-07	-4.71290e-08	1.05036e-07	-5.74315e-07	5.49022e-08	-5.19412e-07	-1.38027e-07	8.13696e-08	-5.66575e-08	-2.34004e-07	5.24243e-08	-1.81579e-07
23.101	-1.51067e-07	1.88890e-08	-1.32178e-07	-8.67884e-07	1.10927e-07	-7.56958e-07	1.44578e-07	-1.26750e-08	1.31903e-07	6.07524e-08	-6.37094e-09	5.43815e-08	1.50439e-07	-4.69049e-08	1.03534e-07	-5.74672e-07	5.49364e-08	-5.19735e-07	-1.38101e-07	8.14130e-08	-5.66878e-08	-2.35557e-07	5.27724e-08	-1.82785e-07
23.126	-1.53010e-07	1.91319e-08	-1.33878e-07	-8.67381e-07	1.10862e-07	-7.56518e-07	1.43053e-07	-1.25412e-08	1.30512e-07	5.80409e-08	-6.08660e-09	5.19543e-08	1.48730e-07	-4.66844e-08	1.02046e-07	-5.75014e-07	5.49691e-08	-5.20045e-07	-1.38172e-07	8.14548e-08	-5.67169e-08	-2.37089e-07	5.31155e-08	-1.83973e-07
23.151	-1.54928e-07	1.93718e-08	-1.35556e-07	-8.66863e-07	1.10796e-07	-7.56067e-07	1.41541e-07	-1.24087e-08	1.29132e-07	5.53580e-08	-5.80524e-09	4.95527e-08	1.47041e-07	-4.64674e-08	1.00573e-07	-5.75340e-07	5.50003e-08	-5.20340e-07	-1.38240e-07	8.14948e-08	-5.67447e-08	-2.38598e-07	5.34536e-08	-1.85144e-07
23.175	-1.56821e-07	1.96085e-08	-1.37213e-07	-8.66331e-07	1.10728e-07	-7.55603e-07	1.40042e-07	-1.22773e-08	1.27764e-07	5.27036e-08	-5.52688e-09	4.71767e-08	1.45369e-07	-4.62540e-08	9.91152e-08	-5.75652e-07	5.50301e-08	-5.20622e-07	-1.38305e-07	8.15331e-08	-5.67714e-08	-2.40085e-07	5.37867e-08	-1.86298e-07
23.200	-1.58690e-07	1.98422e-08	-1.38848e-07	-8.65785e-07	1.10658e-07	-7.55126e-07	1.38556e-07	-1.21470e-08	1.26409e-07	5.00779e-08	-5.25154e-09	4.48264e-08	1.43716e-07	-4.60440e-08	9.76720e-08	-5.75948e-07	5.50584e-08	-5.20889e-07	-1.38367e-07	8.15698e-08	-5.67969e-08	-2.41550e-07	5.41148e-08	-1.87435e-07
23.224	-1.60535e-07	2.00728e-08	-1.40462e-07	-8.65224e-07	1.10587e-07	-7.54638e-07	1.37083e-07	-1.20179e-08	1.25065e-07	4.74810e-08	-4.97920e-09	4.25018e-08	1.42081e-07	-4.58376e-08	9.62436e-08	-5.76229e-07	5.50852e-08	-5.21143e-07	-1.38426e-07	8.16047e-08	-5.68212e-08	-2.42992e-07	5.44380e-08	-1.88554e-07
23.249	-1.62354e-07	2.03004e-08	-1.42054e-07	-8.64650e-07	1.10513e-07	-7.54137e-07	1.35624e-07	-1.18899e-08	1.23734e-07	4.49129e-08	-4.70989e-09	4.02030e-08	1.40465e-07	-4.56347e-08	9.48301e-08	-5.76494e-07	5.51106e-08	-5.21384e-07	-1.38482e-07	8.16379e-08	-5.68444e-08	-2.44412e-07	5.47561e-08	-1.89656e-07
23.273	-1.64149e-07	2.05248e-08	-1.43624e-07	-8.64062e-07	1.10438e-07	-7.53624e-07	1.34178e-07	-1.17632e-08	1.22414e-07	4.23736e-08	-4.44360e-09	3.79300e-08	1.38867e-07	-4.54353e-08	9.34315e-08	-5.76745e-07	5.51345e-08	-5.21610e-07	-1.38536e-07	8.16693e-08	-5.68663e-08	-2.45809e-07	5.50691e-08	-1.90740e-07
23.298	-1.65919e-07	2.07461e-08	-1.45173e-07	-8.63460e-07	1.10361e-07	-7.53099e-07	1.32745e-07	-1.16375e-08	1.21107e-07	3.98633e-08	-4.18036e-09	3.56830e-08	1.37287e-07	-4.52395e-08	9.20479e-08	-5.76980e-07	5.51570e-08	-5.21823e-07	-1.38586e-07	8.16991e-08	-5.68870e-08	-2.47184e-07	5.53772e-08	-1.91807e-07
23.323	-1.67665e-07	2.09644e-08	-1.46700e-07	-8.62845e-07	1.10283e-07	-7.52562e-07	1.31325e-07	-1.15131e-08	1.19812e-07	3.73820e-08	-3.92015e-09	3.34619e-08	1.35726e-07	-4.50472e-08	9.06793e-08	-5.77200e-07	5.51780e-08	-5.22022e-07	-1.38634e-07	8.17272e-08	-5.69066e-08	-2.48537e-07	5.56802e-08	-1.92857e-07
23.347	-1.69385e-07	2.11795e-08	-1.48206e-07	-8.62215e-07	1.10202e-07	-7.52013e-07	1.29919e-07	-1.13898e-08	1.18529e-07	3.49298e-08	-3.66300e-09	3.12668e-08	1.34184e-07	-4.48584e-08	8.93257e-08	-5.77404e-07	5.51976e-08	-5.22207e-07	-1.38678e-07	8.17536e-08	-5.69249e-08	-2.49867e-07	5.59782e-08	-1.93889e-07
23.372	-1.71081e-07	2.13915e-08	-1.49690e-07	-8.61572e-07	1.10120e-07	-7.51452e-07	1.28527e-07	-1.12678e-08	1.17259e-07	3.25068e-08	-3.40890e-09	2.90979e-08	1.32660e-07	-4.46731e-08	8.79872e-08	-5.77594e-07	5.52157e-08	-5.22378e-07	-1.38720e-07	8.17782e-08	-5.69421e-08	-2.51175e-07	5.62712e-08	-1.94904e-07
23.396	-1.72752e-07	2.16004e-08	-1.51151e-07	-8.60915e-07	1.10036e-07	-7.50879e-07	1.27148e-07	-1.11469e-08	1.16001e-07	3.01130e-08	-3.15786e-09	2.69551e-08	1.31155e-07	-4.44914e-08	8.66639e-08	-5.77768e-07	5.52324e-08	-5.22536e-07	-1.38759e-07	8.18012e-08	-5.69581e-08	-2.52460e-07	5.65591e-08	-1.95901e-07
23.421	-1.74398e-07	2.18062e-08	-1.52591e-07	-8.60245e-07	1.09950e-07	-7.50294e-07	1.25782e-07	-1.10272e-08	1.14755e-07	2.77484e-08	-2.90990e-09	2.48385e-08	1.29669e-07	-4.43132e-08	8.53557e-08	-5.77928e-07	5.52476e-08	-5.22680e-07	-1.38795e-07	8.18224e-08	-5.69729e-08	-2.53723e-07	5.68420e-08	-1.96881e-07
23.446	-1.76019e-07	2.20089e-08	-1.54010e-07	-8.59561e-07	1.09863e-07	-7.49698e-07	1.24430e-07	-1.09086e-08	1.13522e-07	2.54132e-08	-2.66501e-09	2.27482e-08	1.28201e-07	-4.41386e-08	8.40626e-08	-5.78072e-07	5.52614e-08	-5.22810e-07	-1.38828e-07	8.18420e-08	-5.69865e-08	-2.54963e-07	5.71198e-08	-1.97843e-07
23.470	-1.77614e-07	2.22084e-08	-1.55406e-07	-8.58864e-07	1.09774e-07	-7.49090e-07	1.23092e-07	-1.07913e-08	1.12301e-07	2.31073e-08	-2.42320e-09	2.06841e-08	1.26752e-07	-4.39674e-08	8.27848e-08	-5.78201e-07	5.52737e-08	-5.22927e-07	-1.38859e-07	8.18599e-08	-5.69989e-08	-2.56180e-07	5.73926e-08	-1.98788e-07
23.495	-1.79185e-07	2.24048e-08	-1.56780e-07	-8.58153e-07	1.09683e-07	-7.48470e-07	1.21768e-07	-1.06752e-08	1.11092e-07	2.08309e-08	-2.18448e-09	1.86464e-08	1.25322e-07	-4.37998e-08	8.15223e-08	-5.78314e-07	5.52846e-08	-5.23030e-07	-1.38886e-07	8.18760e-08	-5.70102e-08	-2.57375e-07	5.76603e-08	-1.99715e-07
23.519	-1.80731e-07	2.25981e-08	-1.58133e-07	-8.57429e-07	1.09590e-07	-7.47838e-07	1.20457e-07	-1.05603e-08	1.09896e-07	1.85840e-08	-1.94886e-09	1.66352e-08	1.23911e-07	-4.36357e-08	8.02750e-08	-5.78413e-07	5.52940e-08	-5.23119e-07	-1.38911e-07	8.18905e-08	-5.70202e-08	-2.58548e-07	5.79229e-08	-2.00625e-07
23.544	-1.82252e-07	2.27883e-08	-1.59463e-07	-8.56691e-07	1.09496e-07	-7.47195e-07	1.19160e-07	-1.04466e-08	1.08713e-07	1.63667e-08	-1.71633e-09	1.46504e-08	1.22518e-07	-4.34752e-08	7.90431e-08	-5.78497e-07	5.53020e-08	-5.23195e-07	-1.38932e-07	8.19032e-08	-5.70291e-08	-2.59697e-07	5.81805e-08	-2.01517e-07
23.568	-1.83747e-07	2.29753e-08	-1.60772e-07	-8.55941e-07	1.09400e-07	-7.46541e-07	1.17877e-07	-1.03341e-08	1.07542e-07	1.41790e-08	-1.48691e-09	1.26921e-08	1.21145e-07	-4.33181e-08	7.78266e-08	-5.78565e-07	5.53086e-08	-5.23257e-07	-1.38951e-07	8.19143e-08	-5.70368e-08	-2.60824e-07	5.84330e-08	-2.02391e-07
23.593	-1.85217e-07	2.31591e-08	-1.62058e-07	-8.55177e-07	1.09303e-07	-7.45874e-07	1.16607e-07	-1.02228e-08	1.06384e-07	1.20210e-08	-1.26061e-09	1.07604e-08	1.19790e-07	-4.31646e-08	7.66254e-08	-5.78619e-07	5.53137e-08	-5.23305e-07	-1.38967e-07	8.19237e-08	-5.70434e-08	-2.61929e-07	5.86804e-08	-2.03248e-07
23.618	-1.86663e-07	2.33398e-08	-1.63323e-07	-8.54400e-07	1.09203e-07	-7.45197e-07	1.15352e-07	-1.01127e-08	1.05239e-07	9.89266e-09	-1.03742e-09	8.85525e-09	1.18454e-07	-4.30146e-08	7.54397e-08	-5.78657e-07	5.53174e-08	-5.23340e-07	-1.38980e-07	8.19314e-08	-5.70487e-08	-2.63011e-07	5.89228e-08	-2.04088e-07
23.642	-1.88083e-07	2.35173e-08	-1.64565e-07	-8.53610e-07	1.09102e-07	-7.44508e-07	1.14110e-07	-1.00039e-08	1.04106e-07	7.79412e-09	-8.17348e-10	6.97677e-09	1.17138e-07	-4.28681e-08	7.42694e-08	-5.78680e-07	5.53196e-08	-5.23361e-07	-1.38990e-07	8.19374e-08	-5.70529e-08	-2.64070e-07	5.91600e-08	-2.04910e-07
23.667	-1.89477e-07	2.36917e-08	-1.65786e-07	-8.52808e-07	1.09000e-07	-7.43808e-07	1.12883e-07	-9.89629e-09	1.02987e-07	5.72540e-09	-6.00407e-10	5.12499e-09	1.15840e-07	-4.27252e-08	7.31146e-08	-5.78689e-07	5.53204e-08	-5.23368e-07	-1.38998e-07	8.19417e-08	-5.70559e-08	-2.65106e-07	5.93922e-08	-2.05714e-07
23.691	-1.90847e-07	2.38630e-08	-1.66984e-07	-8.51992e-07	1.08895e-07	-7.43096e-07	1.11669e-07	-9.78991e-09	1.01880e-07	3.68654e-09	-3.86598e-10	3.29995e-09	1.14561e-07	-4.25857e-08	7.19754e-08	-5.78682e-07	5.53198e-08	-5.23362e-07	-1.39002e-07	8.19443e-08	-5.70577e-08	-2.66120e-07	5.96193e-08	-2.06500e-07
23.716	-1.92191e-07	2.40310e-08	-1.68160e-07	-8.51163e-07	1.08790e-07	-7.42374e-07	1.10470e-07	-9.68477e-09	1.00785e-07	1.67761e-09	-1.75927e-10	1.50168e-09	1.13301e-07	-4.24498e-08	7.08517e-08	-5.78661e-07	5.53177e-08	-5.23343e-07	-1.39004e-07	8.19452e-08	-5.70584e-08	-2.67110e-07	5.98413e-08	-2.07269e-07
23.740	-1.93510e-07	2.41959e-08	-1.69314e-07	-8.50322e-07	1.08682e-07	-7.41640e-07	1.09285e-07	-9.58086e-09	9.97040e-08	-3.01358e-10	3.16026e-11	-2.69756e-10	1.12061e-07	-4.23174e-08	6.97435e-08	-5.78624e-07	5.53142e-08	-5.23310e-07	-1.39002e-07	8.19445e-08	-5.70579e-08	-2.68079e-07	6.00582e-08	-2.08020e-07
23.765	-1.94803e-07	2.43577e-08	-1.70445e-07	-8.49468e-07	1.08573e-07	-7.40895e-07	1.08114e-07	-9.47819e-09	9.86356e-08	-2.25032e-09	2.35985e-10	-2.01433e-09	1.10840e-07	-4.21885e-08	6.86510e-08	-5.78572e-07	5.53093e-08	-5.23263e-07	-1.38998e-07	8.19421e-08	-5.70562e-08	-2.69024e-07	6.02700e-08	-2.08754e-07
23.790	-1.96071e-07	2.45162e-08	-1.71555e-07	-8.48601e-07	1.08462e-07	-7.40139e-07	1.06957e-07	-9.37677e-09	9.75801e-08	-4.16923e-09	4.37216e-10	-3.73201e-09	1.09637e-07	-4.20631e-08	6.75742e-08	-5.78506e-07	5.53029e-08	-5.23203e-07	-1.38991e-07	8.19380e-08	-5.70533e-08	-2.69947e-07	6.04767e-08	-2.09470e-07
23.814	-1.97314e-07	2.46716e-08	-1.72642e-07	-8.47722e-07	1.08350e-07	-7.39372e-07	1.05814e-07	-9.27659e-09	9.65376e-08	-6.05804e-09	6.35291e-10	-5.42275e-09	1.08454e-07	-4.19412e-08	6.65130e-08	-5.78425e-07	5.52951e-08	-5.23129e-07	-1.38981e-07	8.19322e-08	-5.70493e-08	-2.70847e-07	6.06783e-08	-2.10168e-07
23.839	-1.98531e-07	2.48238e-08	-1.73708e-07	-8.46830e-07	1.08236e-07	-7.38594e-07	1.04686e-07	-9.17766e-09	9.55081e-08	-7.91672e-09	8.30205e-10	-7.08652e-09	1.07290e-07	-4.18228e-08	6.54675e-08	-5.78328e-07	5.52859e-08	-5.23042e-07	-1.38969e-07	8.19247e-08	-5.70441e-08	-2.71724e-07	6.08748e-08	-2.10849e-07
23.863	-1.99723e-07	2.49729e-08	-1.74750e-07	-8.45925e-07	1.08120e-07	-7.37805e-07	1.03572e-07	-9.07999e-09	9.44917e-08	-9.74523e-09	1.02196e-09	-8.72327e-09	1.06146e-07	-4.17079e-08	6.44377e-08	-5.78217e-07	5.52753e-08	-5.22942e-07	-1.38953e-07	8.19156e-08	-5.70378e-08	-2.72578e-07	6.10662e-08	-2.11512e-07
23.888	-2.00890e-07	2.51187e-08	-1.75771e-07	-8.45009e-07	1.08003e-07	-7.37006e-07	1.02472e-07	-8.98357e-09	9.34883e-08	-1.15435e-08	1.21054e-09	-1.03330e-08	1.05020e-07	-4.15965e-08	6.34237e-08	-5.78091e-07	5.52633e-08	-5.22828e-07	-1.38935e-07	8.19048e-08	-5.70303e-08	-2.73410e-07	6.12525e-08	-2.12157e-07
23.912	-2.02031e-07	2.52614e-08	-1.76770e-07	-8.44080e-07	1.07884e-07	-7.36195e-07	1.01386e-07	-8.88842e-09	9.24981e-08	-1.33116e-08	1.39595e-09	-1.19156e-08	1.03914e-07	-4.14886e-08	6.24255e-08	-5.77950e-07	5.52498e-08	-5.22701e-07	-1.38914e-07	8.18924e-08	-5.70216e-08	-2.74218e-07	6.14337e-08	-2.12785e-07
23.937	-2.03147e-07	2.54009e-08	-1.77746e-07	-8.43138e-07	1.07764e-07	-7.35374e-07	1.00316e-07	-8.79453e-09	9.15210e-08	-1.50493e-08	1.57818e-09	-1.34711e-08	1.02827e-07	-4.13841e-08	6.14430e-08	-5.77795e-07	5.52349e-08	-5.22560e-07	-1.38890e-07	8.18783e-08	-5.70118e-08	-2.75004e-07	6.16097e-08	-2.13394e-07
23.962	-2.04237e-07	2.55372e-08	-1.78699e-07	-8.42185e-07	1.07642e-07	-7.34543e-07	9.92590e-08	-8.70190e-09	9.05571e-08	-1.67567e-08	1.75723e-09	-1.49995e-08	1.01760e-07	-4.12832e-08	6.04764e-08	-5.77624e-07	5.52186e-08	-5.22406e-07	-1.38863e-07	8.18625e-08	-5.70008e-08	-2.75767e-07	6.17807e-08	-2.13987e-07
23.986	-2.05301e-07	2.56703e-08	-1.79631e-07	-8.41219e-07	1.07519e-07	-7.33700e-07	9.82169e-08	-8.61055e-09	8.96064e-08	-1.84338e-08	1.93310e-09	-1.65007e-08	1.00711e-07	-4.11857e-08	5.95257e-08	-5.77439e-07	5.52009e-08	-5.22238e-07	-1.38834e-07	8.18451e-08	-5.69887e-08	-2.76508e-07	6.19466e-08	-2.14561e-07
24.011	-2.06340e-07	2.58003e-08	-1.80540e-07	-8.40241e-07	1.07394e-07	-7.32848e-07	9.71894e-08	-8.52047e-09	8.86689e-08	-2.00805e-08	2.10579e-09	-1.79747e-08	9.96826e-08	-4.10917e-08	5.85908e-08	-5.77239e-07	5.51818e-08	-5.22057e-07	-1.38801e-07	8.18260e-08	-5.69754e-08	-2.77225e-07	6.21073e-08	-2.15118e-07
24.035	-2.07354e-07	2.59270e-08	-1.81427e-07	-8.39251e-07	1.07267e-07	-7.31984e-07	9.61764e-08	-8.43166e-09	8.77448e-08	-2.16968e-08	2.27528e-09	-1.94215e-08	9.86731e-08	-4.10012e-08	5.76719e-08	-5.77025e-07	5.51613e-08	-5.21863e-07	-1.38766e-07	8.18053e-08	-5.69609e-08	-2.77920e-07	6.22629e-08	-2.15657e-07
24.060	-2.08342e-07	2.60505e-08	-1.82292e-07	-8.38249e-07	1.07139e-07	-7.31110e-07	9.51781e-08	-8.34413e-09	8.68339e-08	-2.32826e-08	2.44158e-09	-2.08410e-08	9.76830e-08	-4.09142e-08	5.67688e-08	-5.76795e-07	5.51394e-08	-5.21656e-07	-1.38728e-07	8.17829e-08	-5.69453e-08	-2.78592e-07	6.24135e-08	-2.16178e-07
24.084	-2.09305e-07	2.61709e-08	-1.83134e-07	-8.37236e-07	1.07009e-07	-7.30226e-07	9.41943e-08	-8.25789e-09	8.59364e-08	-2.48379e-08	2.60469e-09	-2.22333e-08	9.67124e-08	-4.08306e-08	5.58818e-08	-5.76551e-07	5.51160e-08	-5.21435e-07	-1.38687e-07	8.17589e-08	-5.69286e-08	-2.79241e-07	6.25589e-08	-2.16682e-07
24.109	-2.10242e-07	2.62881e-08	-1.83953e-07	-8.36210e-07	1.06878e-07	-7.29332e-07	9.32252e-08	-8.17293e-09	8.50523e-08	-2.63628e-08	2.76459e-09	-2.35982e-08	9.57611e-08	-4.07505e-08	5.50107e-08	-5.76293e-07	5.50913e-08	-5.21201e-07	-1.38644e-07	8.17332e-08	-5.69107e-08	-2.79867e-07	6.26992e-08	-2.17168e-07
24.134	-2.11153e-07	2.64020e-08	-1.84751e-07	-8.35173e-07	1.06746e-07	-7.28427e-07	9.22708e-08	-8.08926e-09	8.41815e-08	-2.78571e-08	2.92130e-09	-2.49358e-08	9.48294e-08	-4.06738e-08	5.41556e-08	-5.76019e-07	5.50652e-08	-5.20954e-07	-1.38598e-07	8.17059e-08	-5.68917e-08	-2.80470e-07	6.28344e-08	-2.17636e-07
24.158	-2.12039e-07	2.65128e-08	-1.85526e-07	-8.34124e-07	1.06612e-07	-7.27512e-07	9.13311e-08	-8.00687e-09	8.33242e-08	-2.93208e-08	3.07480e-09	-2.62460e-08	9.39170e-08	-4.06006e-08	5.33165e-08	-5.75731e-07	5.50377e-08	-5.20694e-07	-1.38549e-07	8.16769e-08	-5.68716e-08	-2.81051e-07	6.29644e-08	-2.18087e-07
24.183	-2.12899e-07	2.66203e-08	-1.86279e-07	-8.33064e-07	1.06476e-07	-7.26588e-07	9.04061e-08	-7.92578e-09	8.24803e-08	-3.07540e-08	3.22509e-09	-2.75289e-08	9.30242e-08	-4.05308e-08	5.24934e-08	-5.75429e-07	5.50088e-08	-5.20420e-07	-1.38497e-07	8.16464e-08	-5.68503e-08	-2.81609e-07	6.30894e-08	-2.18519e-07
24.207	-2.13734e-07	2.67247e-08	-1.87009e-07	-8.31992e-07	1.06339e-07	-7.25652e-07	8.94959e-08	-7.84599e-09	8.16500e-08	-3.21566e-08	3.37217e-09	-2.87844e-08	9.21509e-08	-4.04645e-08	5.16864e-08	-5.75112e-07	5.49785e-08	-5.20134e-07	-1.38442e-07	8.16142e-08	-5.68279e-08	-2.82144e-07	6.32093e-08	-2.18935e-07
24.232	-2.14543e-07	2.68259e-08	-1.87717e-07	-8.30908e-07	1.06201e-07	-7.24707e-07	8.86006e-08	-7.76750e-09	8.08331e-08	-3.35285e-08	3.51605e-09	-3.00125e-08	9.12970e-08	-4.04016e-08	5.08955e-08	-5.74780e-07	5.49468e-08	-5.19834e-07	-1.38385e-07	8.15803e-08	-5.68043e-08	-2.82656e-07	6.33240e-08	-2.19332e-07
24.257	-2.15326e-07	2.69239e-08	-1.88403e-07	-8.29813e-07	1.06061e-07	-7.23752e-07	8.77201e-08	-7.69030e-09	8.00298e-08	-3.48698e-08	3.65670e-09	-3.12131e-08	9.04627e-08	-4.03421e-08	5.01206e-08	-5.74434e-07	5.49137e-08	-5.19521e-07	-1.38324e-07	8.15449e-08	-5.67796e-08	-2.83145e-07	6.34336e-08	-2.19712e-07
24.281	-2.16084e-07	2.70186e-08	-1.89066e-07	-8.28707e-07	1.05919e-07	-7.22787e-07	8.68544e-08	-7.61441e-09	7.92400e-08	-3.61805e-08	3.79415e-09	-3.23863e-08	8.96479e-08	-4.02860e-08	4.93619e-08	-5.74074e-07	5.48792e-08	-5.19195e-07	-1.38262e-07	8.15078e-08	-5.67538e-08	-2.83612e-07	6.35382e-08	-2.20074e-07
24.306	-2.16817e-07	2.71102e-08	-1.89707e-07	-8.27589e-07	1.05776e-07	-7.21813e-07	8.60037e-08	-7.53983e-09	7.84639e-08	-3.74604e-08	3.92838e-09	-3.35321e-08	8.88527e-08	-4.02334e-08	4.86193e-08	-5.73699e-07	5.48434e-08	-5.18856e-07	-1.38196e-07	8.14691e-08	-5.67269e-08	-2.84056e-07	6.36376e-08	-2.20418e-07
24.330	-2.17523e-07	2.71986e-08	-1.90325e-07	-8.26460e-07	1.05632e-07	-7.20828e-07	8.51679e-08	-7.46655e-09	7.77013e-08	-3.87097e-08	4.05938e-09	-3.46503e-08	8.80770e-08	-4.01842e-08	4.78929e-08	-5.73310e-07	5.48062e-08	-5.18504e-07	-1.38128e-07	8.14288e-08	-5.66988e-08	-2.84477e-07	6.37319e-08	-2.20745e-07
24.355	-2.18205e-07	2.72837e-08	-1.90921e-07	-8.25320e-07	1.05487e-07	-7.19834e-07	8.43470e-08	-7.39459e-09	7.69524e-08	-3.99283e-08	4.18717e-09	-3.57411e-08	8.73210e-08	-4.01383e-08	4.71826e-08	-5.72906e-07	5.47676e-08	-5.18139e-07	-1.38057e-07	8.13869e-08	-5.66696e-08	-2.84875e-07	6.38211e-08	-2.21054e-07
24.379	-2.18860e-07	2.73657e-08	-1.91495e-07	-8.24169e-07	1.05339e-07	-7.18830e-07	8.35411e-08	-7.32394e-09	7.62172e-08	-4.11161e-08	4.31174e-09	-3.68044e-08	8.65844e-08	-4.00959e-08	4.64885e-08	-5.72488e-07	5.47276e-08	-5.17761e-07	-1.37983e-07	8.13434e-08	-5.66393e-08	-2.85251e-07	6.39053e-08	-2.21345e-07
24.404	-2.19490e-07	2.74445e-08	-1.92046e-07	-8.23007e-07	1.05191e-07	-7.17817e-07	8.27503e-08	-7.25461e-09	7.54957e-08	-4.22732e-08	4.43308e-09	-3.78402e-08	8.58675e-08	-4.00569e-08	4.58106e-08	-5.72056e-07	5.46863e-08	-5.17370e-07	-1.37906e-07	8.12983e-08	-5.66079e-08	-2.85603e-07	6.39843e-08	-2.21619e-07
24.429	-2.20095e-07	2.75201e-08	-1.92575e-07	-8.21835e-07	1.05041e-07	-7.16794e-07	8.19744e-08	-7.18659e-09	7.47879e-08	-4.33996e-08	4.55120e-09	-3.88484e-08	8.51702e-08	-4.00212e-08	4.51489e-08	-5.71609e-07	5.46436e-08	-5.16966e-07	-1.37827e-07	8.12516e-08	-5.65754e-08	-2.85933e-07	6.40582e-08	-2.21875e-07
24.453	-2.20673e-07	2.75924e-08	-1.93081e-07	-8.20651e-07	1.04890e-07	-7.15761e-07	8.12137e-08	-7.11990e-09	7.40938e-08	-4.44952e-08	4.66609e-09	-3.98291e-08	8.44925e-08	-3.99890e-08	4.45035e-08	-5.71148e-07	5.45996e-08	-5.16549e-07	-1.37745e-07	8.12033e-08	-5.65417e-08	-2.86241e-07	6.41270e-08	-2.22114e-07
24.478	-2.21227e-07	2.76616e-08	-1.93565e-07	-8.19456e-07	1.04737e-07	-7.14719e-07	8.04680e-08	-7.05452e-09	7.34135e-08	-4.55601e-08	4.77776e-09	-4.07823e-08	8.38344e-08	-3.99601e-08	4.38743e-08	-5.70673e-07	5.45541e-08	-5.16119e-07	-1.37660e-07	8.11534e-08	-5.65070e-08	-2.86525e-07	6.41908e-08	-2.22334e-07
24.502	-2.21754e-07	2.77276e-08	-1.94027e-07	-8.18251e-07	1.04583e-07	-7.13668e-07	7.97375e-08	-6.99048e-09	7.27470e-08	-4.65941e-08	4.88620e-09	-4.17079e-08	8.31959e-08	-3.99345e-08	4.32613e-08	-5.70184e-07	5.45074e-08	-5.15677e-07	-1.37573e-07	8.11019e-08	-5.64712e-08	-2.86787e-07	6.42495e-08	-2.22537e-07
24.527	-2.22257e-07	2.77904e-08	-1.94466e-07	-8.17035e-07	1.04428e-07	-7.12607e-07	7.90220e-08	-6.92776e-09	7.20943e-08	-4.75975e-08	4.99142e-09	-4.26060e-08	8.25770e-08	-3.99124e-08	4.26646e-08	-5.69680e-07	5.44592e-08	-5.15221e-07	-1.37483e-07	8.10488e-08	-5.64342e-08	-2.87026e-07	6.43030e-08	-2.22723e-07
24.551	-2.22733e-07	2.78500e-08	-1.94883e-07	-8.15808e-07	1.04271e-07	-7.11538e-07	7.83218e-08	-6.86637e-09	7.14554e-08	-4.85700e-08	5.09340e-09	-4.34766e-08	8.19778e-08	-3.98936e-08	4.20842e-08	-5.69163e-07	5.44098e-08	-5.14753e-07	-1.37390e-07	8.09942e-08	-5.63962e-08	-2.87243e-07	6.43515e-08	-2.22891e-07
24.576	-2.23184e-07	2.79064e-08	-1.95278e-07	-8.14571e-07	1.04113e-07	-7.10459e-07	7.76367e-08	-6.80631e-09	7.08304e-08	-4.95117e-08	5.19216e-09	-4.43196e-08	8.13982e-08	-3.98781e-08	4.15201e-08	-5.68631e-07	5.43589e-08	-5.14272e-07	-1.37295e-07	8.09380e-08	-5.63570e-08	-2.87436e-07	6.43949e-08	-2.23041e-07
24.601	-2.23610e-07	2.79596e-08	-1.95650e-07	-8.13324e-07	1.03953e-07	-7.09370e-07	7.69669e-08	-6.74758e-09	7.02193e-08	-5.04227e-08	5.28769e-09	-4.51350e-08	8.08382e-08	-3.98659e-08	4.09723e-08	-5.68086e-07	5.43068e-08	-5.13779e-07	-1.37197e-07	8.08802e-08	-5.63168e-08	-2.87607e-07	6.44333e-08	-2.23174e-07
24.625	-2.24010e-07	2.80096e-08	-1.96000e-07	-8.12066e-07	1.03792e-07	-7.08273e-07	7.63122e-08	-6.69019e-09	6.96221e-08	-5.13028e-08	5.37999e-09	-4.59229e-08	8.02979e-08	-3.98571e-08	4.04408e-08	-5.67526e-07	5.42532e-08	-5.13272e-07	-1.37096e-07	8.08209e-08	-5.62755e-08	-2.87756e-07	6.44665e-08	-2.23289e-07
24.650	-2.24384e-07	2.80564e-08	-1.96328e-07	-8.10798e-07	1.03630e-07	-7.07167e-07	7.56729e-08	-6.63414e-09	6.90387e-08	-5.21522e-08	5.46906e-09	-4.66832e-08	7.97772e-08	-3.98516e-08	3.99256e-08	-5.66952e-07	5.41984e-08	-5.12754e-07	-1.36993e-07	8.07600e-08	-5.62331e-08	-2.87882e-07	6.44947e-08	-2.23387e-07
24.674	-2.24733e-07	2.81000e-08	-1.96633e-07	-8.09519e-07	1.03467e-07	-7.06052e-07	7.50488e-08	-6.57943e-09	6.84694e-08	-5.29708e-08	5.55491e-09	-4.74159e-08	7.92762e-08	-3.98495e-08	3.94268e-08	-5.66364e-07	5.41422e-08	-5.12222e-07	-1.36887e-07	8.06975e-08	-5.61896e-08	-2.87985e-07	6.45179e-08	-2.23467e-07
24.699	-2.25057e-07	2.81405e-08	-1.96916e-07	-8.08231e-07	1.03302e-07	-7.04928e-07	7.44400e-08	-6.52605e-09	6.79139e-08	-5.37587e-08	5.63752e-09	-4.81211e-08	7.87949e-08	-3.98506e-08	3.89443e-08	-5.65763e-07	5.40847e-08	-5.11678e-07	-1.36779e-07	8.06336e-08	-5.61451e-08	-2.88066e-07	6.45359e-08	-2.23530e-07
24.723	-2.25355e-07	2.81778e-08	-1.97177e-07	-8.06932e-07	1.03136e-07	-7.03796e-07	7.38465e-08	-6.47402e-09	6.73725e-08	-5.45157e-08	5.71691e-09	-4.87988e-08	7.83331e-08	-3.98550e-08	3.84781e-08	-5.65147e-07	5.40259e-08	-5.11121e-07	-1.36667e-07	8.05680e-08	-5.60994e-08	-2.88124e-07	6.45490e-08	-2.23575e-07
24.748	-2.25627e-07	2.82118e-08	-1.97415e-07	-8.05623e-07	1.02969e-07	-7.02654e-07	7.32684e-08	-6.42334e-09	6.68450e-08	-5.52420e-08	5.79308e-09	-4.94489e-08	7.78910e-08	-3.98627e-08	3.80283e-08	-5.64518e-07	5.39657e-08	-5.10552e-07	-1.36554e-07	8.05009e-08	-5.60527e-08	-2.88159e-07	6.45569e-08	-2.23603e-07
24.773	-2.25874e-07	2.82427e-08	-1.97632e-07	-8.04305e-07	1.02800e-07	-7.01504e-07	7.27056e-08	-6.37400e-09	6.63316e-08	-5.59375e-08	5.86601e-09	-5.00715e-08	7.74686e-08	-3.98737e-08	3.75949e-08	-5.63875e-07	5.39042e-08	-5.09970e-07	-1.36437e-07	8.04323e-08	-5.60049e-08	-2.88172e-07	6.45599e-08	-2.23613e-07
24.797	-2.26096e-07	2.82705e-08	-1.97826e-07	-8.02976e-07	1.02631e-07	-7.00345e-07	7.21582e-08	-6.32601e-09	6.58321e-08	-5.66023e-08	5.93573e-09	-5.06665e-08	7.70658e-08	-3.98880e-08	3.71778e-08	-5.63218e-07	5.38414e-08	-5.09376e-07	-1.36318e-07	8.03622e-08	-5.59561e-08	-2.88163e-07	6.45577e-08	-2.23605e-07
24.822	-2.26292e-07	2.82950e-08	-1.97997e-07	-8.01638e-07	1.02460e-07	-6.99178e-07	7.16261e-08	-6.27937e-09	6.53468e-08	-5.72363e-08	6.00221e-09	-5.12341e-08	7.66827e-08	-3.99055e-08	3.67772e-08	-5.62547e-07	5.37773e-08	-5.08770e-07	-1.36197e-07	8.02905e-08	-5.59062e-08	-2.88131e-07	6.45506e-08	-2.23581e-07
24.846	-2.26463e-07	2.83164e-08	-1.98147e-07	-8.00290e-07	1.02287e-07	-6.98002e-07	7.11095e-08	-6.23408e-09	6.48754e-08	-5.78396e-08	6.06548e-09	-5.17741e-08	7.63192e-08	-3.99263e-08	3.63929e-08	-5.61863e-07	5.37119e-08	-5.08151e-07	-1.36073e-07	8.02173e-08	-5.58552e-08	-2.88077e-07	6.45384e-08	-2.23538e-07
24.871	-2.26609e-07	2.83346e-08	-1.98274e-07	-7.98932e-07	1.02114e-07	-6.96818e-07	7.06083e-08	-6.19014e-09	6.44182e-08	-5.84121e-08	6.12552e-09	-5.22866e-08	7.59753e-08	-3.99503e-08	3.60250e-08	-5.61165e-07	5.36451e-08	-5.07519e-07	-1.35946e-07	8.01426e-08	-5.58032e-08	-2.88000e-07	6.45212e-08	-2.23479e-07
24.895	-2.26729e-07	2.83496e-08	-1.98380e-07	-7.97565e-07	1.01939e-07	-6.95626e-07	7.01226e-08	-6.14755e-09	6.39750e-08	-5.89540e-08	6.18235e-09	-5.27717e-08	7.56510e-08	-3.99775e-08	3.56735e-08	-5.60453e-07	5.35771e-08	-5.06876e-07	-1.35817e-07	8.00664e-08	-5.57501e-08	-2.87901e-07	6.44990e-08	-2.23402e-07
24.920	-2.26824e-07	2.83615e-08	-1.98463e-07	-7.96188e-07	1.01763e-07	-6.94425e-07	6.96523e-08	-6.10633e-09	6.35460e-08	-5.94652e-08	6.23595e-09	-5.32292e-08	7.53464e-08	-4.00080e-08	3.53384e-08	-5.59728e-07	5.35078e-08	-5.06220e-07	-1.35685e-07	7.99887e-08	-5.56960e-08	-2.87779e-07	6.44717e-08	-2.23307e-07
24.945	-2.26894e-07	2.83702e-08	-1.98524e-07	-7.94802e-07	1.01586e-07	-6.93216e-07	6.91975e-08	-6.06645e-09	6.31311e-08	-5.99457e-08	6.28634e-09	-5.36593e-08	7.50614e-08	-4.00417e-08	3.50197e-08	-5.58989e-07	5.34371e-08	-5.05552e-07	-1.35550e-07	7.99094e-08	-5.56409e-08	-2.87635e-07	6.44395e-08	-2.23196e-07
24.969	-2.26938e-07	2.83758e-08	-1.98562e-07	-7.93406e-07	1.01407e-07	-6.91999e-07	6.87582e-08	-6.02794e-09	6.27303e-08	-6.03955e-08	6.33351e-09	-5.40620e-08	7.47960e-08	-4.00786e-08	3.47174e-08	-5.58236e-07	5.33652e-08	-5.04871e-07	-1.35413e-07	7.98287e-08	-5.55846e-08	-2.87469e-07	6.44023e-08	-2.23067e-07
24.994	-2.26957e-07	2.83781e-08	-1.98579e-07	-7.92001e-07	1.01228e-07	-6.90773e-07	6.83344e-08	-5.99079e-09	6.23436e-08	-6.08147e-08	6.37747e-09	-5.44372e-08	7.45502e-08	-4.01187e-08	3.44315e-08	-5.57471e-07	5.32920e-08	-5.04179e-07	-1.35274e-07	7.97465e-08	-5.55274e-08	-2.87280e-07	6.43600e-08	-2.22920e-07
25.018	-2.26951e-07	2.83774e-08	-1.98574e-07	-7.90587e-07	1.01047e-07	-6.89540e-07	6.79261e-08	-5.95499e-09	6.19711e-08	-6.12033e-08	6.41822e-09	-5.47850e-08	7.43240e-08	-4.01620e-08	3.41620e-08	-5.56692e-07	5.32175e-08	-5.03474e-07	-1.35132e-07	7.96628e-08	-5.54691e-08	-2.87070e-07	6.43128e-08	-2.22757e-07
25.043	-2.26920e-07	2.83735e-08	-1.98546e-07	-7.89164e-07	1.00865e-07	-6.88299e-07	6.75334e-08	-5.92056e-09	6.16128e-08	-6.15612e-08	6.45576e-09	-5.51055e-08	7.41174e-08	-4.02085e-08	3.39089e-08	-5.55899e-07	5.31418e-08	-5.02757e-07	-1.34987e-07	7.95776e-08	-5.54098e-08	-2.86837e-07	6.42606e-08	-2.22576e-07
25.068	-2.26863e-07	2.83664e-08	-1.98497e-07	-7.87732e-07	1.00682e-07	-6.87050e-07	6.71561e-08	-5.88749e-09	6.12687e-08	-6.18886e-08	6.49009e-09	-5.53985e-08	7.39303e-08	-4.02581e-08	3.36722e-08	-5.55093e-07	5.30647e-08	-5.02028e-07	-1.34840e-07	7.94910e-08	-5.53495e-08	-2.86581e-07	6.42034e-08	-2.22378e-07
25.092	-2.26782e-07	2.83562e-08	-1.98426e-07	-7.86290e-07	1.00498e-07	-6.85792e-07	6.67945e-08	-5.85578e-09	6.09387e-08	-6.21855e-08	6.52122e-09	-5.56643e-08	7.37628e-08	-4.03109e-08	3.34520e-08	-5.54274e-07	5.29864e-08	-5.01287e-07	-1.34691e-07	7.94029e-08	-5.52881e-08	-2.86304e-07	6.41412e-08	-2.22163e-07
25.117	-2.26675e-07	2.83429e-08	-1.98332e-07	-7.84840e-07	1.00313e-07	-6.84528e-07	6.64484e-08	-5.82544e-09	6.06230e-08	-6.24518e-08	6.54915e-09	-5.59026e-08	7.36149e-08	-4.03668e-08	3.32481e-08	-5.53441e-07	5.29068e-08	-5.00535e-07	-1.34539e-07	7.93133e-08	-5.52258e-08	-2.86004e-07	6.40741e-08	-2.21930e-07
25.141	-2.26544e-07	2.83264e-08	-1.98217e-07	-7.83381e-07	1.00126e-07	-6.83255e-07	6.61179e-08	-5.79647e-09	6.03214e-08	-6.26876e-08	6.57388e-09	-5.61137e-08	7.34865e-08	-4.04258e-08	3.30607e-08	-5.52596e-07	5.28260e-08	-4.99770e-07	-1.34385e-07	7.92223e-08	-5.51624e-08	-2.85682e-07	6.40020e-08	-2.21680e-07
25.166	-2.26387e-07	2.83068e-08	-1.98080e-07	-7.81913e-07	9.99385e-08	-6.81975e-07	6.58030e-08	-5.76886e-09	6.00341e-08	-6.28930e-08	6.59541e-09	-5.62975e-08	7.33777e-08	-4.04880e-08	3.28896e-08	-5.51737e-07	5.27439e-08	-4.98993e-07	-1.34228e-07	7.91298e-08	-5.50980e-08	-2.85339e-07	6.39250e-08	-2.21414e-07
25.190	-2.26205e-07	2.82841e-08	-1.97921e-07	-7.80437e-07	9.97498e-08	-6.80687e-07	6.55037e-08	-5.74262e-09	5.97611e-08	-6.30679e-08	6.61375e-09	-5.64541e-08	7.32883e-08	-4.05533e-08	3.27350e-08	-5.50865e-07	5.26605e-08	-4.98204e-07	-1.34068e-07	7.90359e-08	-5.50326e-08	-2.84973e-07	6.38430e-08	-2.21130e-07
25.215	-2.25998e-07	2.82582e-08	-1.97740e-07	-7.78951e-07	9.95600e-08	-6.79391e-07	6.52200e-08	-5.71775e-09	5.95022e-08	-6.32123e-08	6.62891e-09	-5.65834e-08	7.32185e-08	-4.06217e-08	3.25968e-08	-5.49980e-07	5.25759e-08	-4.97404e-07	-1.33907e-07	7.89405e-08	-5.49662e-08	-2.84585e-07	6.37561e-08	-2.20829e-07
25.240	-2.25767e-07	2.82293e-08	-1.97537e-07	-7.77458e-07	9.93690e-08	-6.78089e-07	6.49519e-08	-5.69425e-09	5.92576e-08	-6.33264e-08	6.64087e-09	-5.66856e-08	7.31681e-08	-4.06932e-08	3.24749e-08	-5.49082e-07	5.24901e-08	-4.96592e-07	-1.33742e-07	7.88437e-08	-5.48988e-08	-2.84175e-07	6.36643e-08	-2.20511e-07
25.264	-2.25510e-07	2.81972e-08	-1.97313e-07	-7.75955e-07	9.91770e-08	-6.76778e-07	6.46994e-08	-5.67211e-09	5.90273e-08	-6.34102e-08	6.64965e-09	-5.67605e-08	7.31373e-08	-4.07678e-08	3.23695e-08	-5.48171e-07	5.24030e-08	-4.95768e-07	-1.33576e-07	7.87455e-08	-5.48304e-08	-2.83743e-07	6.35676e-08	-2.20176e-07
25.289	-2.25228e-07	2.81620e-08	-1.97066e-07	-7.74445e-07	9.89840e-08	-6.75461e-07	6.44626e-08	-5.65135e-09	5.88113e-08	-6.34636e-08	6.65526e-09	-5.68084e-08	7.31258e-08	-4.08454e-08	3.22804e-08	-5.47247e-07	5.23147e-08	-4.94932e-07	-1.33407e-07	7.86458e-08	-5.47610e-08	-2.83290e-07	6.34660e-08	-2.19824e-07
25.313	-2.24922e-07	2.81237e-08	-1.96799e-07	-7.72926e-07	9.87898e-08	-6.74136e-07	6.42414e-08	-5.63196e-09	5.86095e-08	-6.34868e-08	6.65769e-09	-5.68291e-08	7.31338e-08	-4.09261e-08	3.22078e-08	-5.46310e-07	5.22251e-08	-4.94085e-07	-1.33235e-07	7.85448e-08	-5.46906e-08	-2.82814e-07	6.33594e-08	-2.19455e-07
25.338	-2.24591e-07	2.80823e-08	-1.96509e-07	-7.71399e-07	9.85946e-08	-6.72804e-07	6.40359e-08	-5.61394e-09	5.84220e-08	-6.34797e-08	6.65694e-09	-5.68228e-08	7.31613e-08	-4.10098e-08	3.21515e-08	-5.45360e-07	5.21343e-08	-4.93226e-07	-1.33062e-07	7.84423e-08	-5.46193e-08	-2.82317e-07	6.32480e-08	-2.19069e-07
25.362	-2.24235e-07	2.80378e-08	-1.96198e-07	-7.69863e-07	9.83984e-08	-6.71465e-07	6.38460e-08	-5.59730e-09	5.82487e-08	-6.34424e-08	6.65303e-09	-5.67894e-08	7.32081e-08	-4.10966e-08	3.21115e-08	-5.44398e-07	5.20423e-08	-4.92356e-07	-1.32885e-07	7.83384e-08	-5.45469e-08	-2.81798e-07	6.31317e-08	-2.18666e-07
25.387	-2.23855e-07	2.79902e-08	-1.95865e-07	-7.68320e-07	9.82011e-08	-6.70118e-07	6.36718e-08	-5.58202e-09	5.80898e-08	-6.33749e-08	6.64596e-09	-5.67290e-08	7.32743e-08	-4.11864e-08	3.20880e-08	-5.43423e-07	5.19491e-08	-4.91473e-07	-1.32707e-07	7.82331e-08	-5.44736e-08	-2.81257e-07	6.30105e-08	-2.18246e-07
25.412	-2.23450e-07	2.79396e-08	-1.95510e-07	-7.66768e-07	9.80028e-08	-6.68765e-07	6.35133e-08	-5.56812e-09	5.79451e-08	-6.32773e-08	6.63572e-09	-5.66416e-08	7.33599e-08	-4.12792e-08	3.20808e-08	-5.42435e-07	5.18546e-08	-4.90580e-07	-1.32526e-07	7.81265e-08	-5.43994e-08	-2.80694e-07	6.28844e-08	-2.17810e-07
25.436	-2.23020e-07	2.78858e-08	-1.95134e-07	-7.65208e-07	9.78034e-08	-6.67405e-07	6.33704e-08	-5.55560e-09	5.78148e-08	-6.31497e-08	6.62233e-09	-5.65273e-08	7.34649e-08	-4.13750e-08	3.20899e-08	-5.41434e-07	5.17590e-08	-4.89675e-07	-1.32343e-07	7.80184e-08	-5.43241e-08	-2.80110e-07	6.27535e-08	-2.17356e-07
25.461	-2.22565e-07	2.78290e-08	-1.94736e-07	-7.63641e-07	9.76031e-08	-6.66038e-07	6.32432e-08	-5.54444e-09	5.76987e-08	-6.29920e-08	6.60579e-09	-5.63862e-08	7.35891e-08	-4.14737e-08	3.21154e-08	-5.40421e-07	5.16621e-08	-4.88759e-07	-1.32157e-07	7.79090e-08	-5.42479e-08	-2.79504e-07	6.26178e-08	-2.16886e-07
25.485	-2.22087e-07	2.77691e-08	-1.94317e-07	-7.62066e-07	9.74018e-08	-6.64664e-07	6.31316e-08	-5.53467e-09	5.75970e-08	-6.28042e-08	6.58611e-09	-5.62181e-08	7.37327e-08	-4.15755e-08	3.21572e-08	-5.39395e-07	5.15641e-08	-4.87831e-07	-1.31969e-07	7.77982e-08	-5.41708e-08	-2.78876e-07	6.24772e-08	-2.16399e-07
25.510	-2.21583e-07	2.77062e-08	-1.93877e-07	-7.60483e-07	9.71994e-08	-6.63283e-07	6.30358e-08	-5.52626e-09	5.75095e-08	-6.25866e-08	6.56328e-09	-5.60233e-08	7.38955e-08	-4.16802e-08	3.22153e-08	-5.38357e-07	5.14648e-08	-4.86892e-07	-1.31779e-07	7.76860e-08	-5.40927e-08	-2.78227e-07	6.23318e-08	-2.15895e-07
25.534	-2.21055e-07	2.76402e-08	-1.93415e-07	-7.58892e-07	9.69961e-08	-6.61896e-07	6.29556e-08	-5.51924e-09	5.74364e-08	-6.23390e-08	6.53732e-09	-5.58017e-08	7.40776e-08	-4.17878e-08	3.22898e-08	-5.37306e-07	5.13644e-08	-4.85942e-07	-1.31586e-07	7.75725e-08	-5.40136e-08	-2.77557e-07	6.21816e-08	-2.15375e-07
25.559	-2.20503e-07	2.75711e-08	-1.92932e-07	-7.57294e-07	9.67918e-08	-6.60502e-07	6.28911e-08	-5.51358e-09	5.73776e-08	-6.20616e-08	6.50823e-09	-5.55533e-08	7.42789e-08	-4.18984e-08	3.23805e-08	-5.36243e-07	5.12627e-08	-4.84980e-07	-1.31391e-07	7.74576e-08	-5.39337e-08	-2.76865e-07	6.20265e-08	-2.14838e-07
25.584	-2.19926e-07	2.74990e-08	-1.92427e-07	-7.55688e-07	9.65866e-08	-6.59101e-07	6.28423e-08	-5.50930e-09	5.73330e-08	-6.17543e-08	6.47601e-09	-5.52783e-08	7.44995e-08	-4.20119e-08	3.24875e-08	-5.35167e-07	5.11599e-08	-4.84007e-07	-1.31194e-07	7.73414e-08	-5.38527e-08	-2.76151e-07	6.18667e-08	-2.14285e-07
25.608	-2.19326e-07	2.74239e-08	-1.91902e-07	-7.54075e-07	9.63804e-08	-6.57694e-07	6.28092e-08	-5.50640e-09	5.73028e-08	-6.14173e-08	6.44067e-09	-5.49766e-08	7.47392e-08	-4.21284e-08	3.26108e-08	-5.34080e-07	5.10559e-08	-4.83024e-07	-1.30995e-07	7.72238e-08	-5.37709e-08	-2.75417e-07	6.17021e-08	-2.13714e-07
25.633	-2.18700e-07	2.73457e-08	-1.91355e-07	-7.52454e-07	9.61733e-08	-6.56281e-07	6.27918e-08	-5.50487e-09	5.72869e-08	-6.10506e-08	6.40221e-09	-5.46484e-08	7.49981e-08	-4.22477e-08	3.27504e-08	-5.32979e-07	5.09508e-08	-4.82029e-07	-1.30793e-07	7.71049e-08	-5.36881e-08	-2.74660e-07	6.15327e-08	-2.13128e-07
25.657	-2.18051e-07	2.72645e-08	-1.90787e-07	-7.50826e-07	9.59652e-08	-6.54861e-07	6.27900e-08	-5.50472e-09	5.72853e-08	-6.06542e-08	6.36064e-09	-5.42936e-08	7.52761e-08	-4.23699e-08	3.29062e-08	-5.31867e-07	5.08444e-08	-4.81023e-07	-1.30589e-07	7.69847e-08	-5.36044e-08	-2.73883e-07	6.13586e-08	-2.12525e-07
25.682	-2.17378e-07	2.71803e-08	-1.90197e-07	-7.49191e-07	9.57562e-08	-6.53435e-07	6.28040e-08	-5.50594e-09	5.72980e-08	-6.02283e-08	6.31598e-09	-5.39123e-08	7.55732e-08	-4.24949e-08	3.30783e-08	-5.30743e-07	5.07369e-08	-4.80006e-07	-1.30383e-07	7.68632e-08	-5.35198e-08	-2.73085e-07	6.11797e-08	-2.11905e-07
25.706	-2.16680e-07	2.70931e-08	-1.89587e-07	-7.47549e-07	9.55463e-08	-6.52003e-07	6.28336e-08	-5.50854e-09	5.73250e-08	-5.97728e-08	6.26821e-09	-5.35046e-08	7.58893e-08	-4.26228e-08	3.32665e-08	-5.29606e-07	5.06283e-08	-4.78978e-07	-1.30175e-07	7.67403e-08	-5.34342e-08	-2.72265e-07	6.09960e-08	-2.11269e-07
25.731	-2.15958e-07	2.70029e-08	-1.88956e-07	-7.45900e-07	9.53355e-08	-6.50564e-07	6.28789e-08	-5.51251e-09	5.73664e-08	-5.92878e-08	6.21735e-09	-5.30704e-08	7.62246e-08	-4.27536e-08	3.34710e-08	-5.28458e-07	5.05185e-08	-4.77939e-07	-1.29964e-07	7.66162e-08	-5.33478e-08	-2.71424e-07	6.08077e-08	-2.10616e-07
25.756	-2.15213e-07	2.69096e-08	-1.88303e-07	-7.44243e-07	9.51238e-08	-6.49120e-07	6.29398e-08	-5.51785e-09	5.74220e-08	-5.87733e-08	6.16340e-09	-5.26099e-08	7.65788e-08	-4.28872e-08	3.36917e-08	-5.27297e-07	5.04076e-08	-4.76890e-07	-1.29751e-07	7.64907e-08	-5.32604e-08	-2.70562e-07	6.06146e-08	-2.09948e-07
25.780	-2.14443e-07	2.68134e-08	-1.87630e-07	-7.42580e-07	9.49113e-08	-6.47669e-07	6.30165e-08	-5.52457e-09	5.74919e-08	-5.82295e-08	6.10637e-09	-5.21232e-08	7.69520e-08	-4.30236e-08	3.39285e-08	-5.26125e-07	5.02955e-08	-4.75829e-07	-1.29536e-07	7.63640e-08	-5.31721e-08	-2.69679e-07	6.04168e-08	-2.09262e-07
25.805	-2.13650e-07	2.67142e-08	-1.86936e-07	-7.40910e-07	9.46978e-08	-6.46212e-07	6.31088e-08	-5.53266e-09	5.75761e-08	-5.76564e-08	6.04627e-09	-5.16102e-08	7.73442e-08	-4.31628e-08	3.41815e-08	-5.24940e-07	5.01823e-08	-4.74758e-07	-1.29319e-07	7.62359e-08	-5.30830e-08	-2.68775e-07	6.02143e-08	-2.08561e-07
25.829	-2.12833e-07	2.66120e-08	-1.86221e-07	-7.39233e-07	9.44835e-08	-6.44750e-07	6.32167e-08	-5.54213e-09	5.76746e-08	-5.70541e-08	5.98311e-09	-5.10710e-08	7.77553e-08	-4.33047e-08	3.44506e-08	-5.23744e-07	5.00679e-08	-4.73676e-07	-1.29100e-07	7.61066e-08	-5.29930e-08	-2.67851e-07	6.00071e-08	-2.07843e-07
25.854	-2.11992e-07	2.65069e-08	-1.85485e-07	-7.37550e-07	9.42683e-08	-6.43281e-07	6.33404e-08	-5.55297e-09	5.77874e-08	-5.64225e-08	5.91688e-09	-5.05057e-08	7.81854e-08	-4.34495e-08	3.47359e-08	-5.22536e-07	4.99524e-08	-4.72584e-07	-1.28878e-07	7.59760e-08	-5.29020e-08	-2.66905e-07	5.97953e-08	-2.07110e-07
25.879	-2.11127e-07	2.63988e-08	-1.84728e-07	-7.35860e-07	9.40523e-08	-6.41807e-07	6.34797e-08	-5.56518e-09	5.79145e-08	-5.57619e-08	5.84759e-09	-4.99143e-08	7.86342e-08	-4.35970e-08	3.50372e-08	-5.21317e-07	4.98359e-08	-4.71481e-07	-1.28654e-07	7.58442e-08	-5.28102e-08	-2.65939e-07	5.95787e-08	-2.06360e-07
25.903	-2.10239e-07	2.62877e-08	-1.83951e-07	-7.34163e-07	9.38354e-08	-6.40327e-07	6.36346e-08	-5.57876e-09	5.80558e-08	-5.50721e-08	5.77526e-09	-4.92969e-08	7.91019e-08	-4.37472e-08	3.53547e-08	-5.20085e-07	4.97181e-08	-4.70367e-07	-1.28429e-07	7.57111e-08	-5.27176e-08	-2.64951e-07	5.93576e-08	-2.05594e-07
25.928	-2.09327e-07	2.61737e-08	-1.83153e-07	-7.32460e-07	9.36177e-08	-6.38842e-07	6.38051e-08	-5.59371e-09	5.82114e-08	-5.43534e-08	5.69989e-09	-4.86535e-08	7.95884e-08	-4.39002e-08	3.56882e-08	-5.18843e-07	4.95993e-08	-4.69243e-07	-1.28201e-07	7.55768e-08	-5.26240e-08	-2.63943e-07	5.91318e-08	-2.04812e-07
25.952	-2.08391e-07	2.60567e-08	-1.82335e-07	-7.30750e-07	9.33992e-08	-6.37351e-07	6.39913e-08	-5.61003e-09	5.83813e-08	-5.36058e-08	5.62149e-09	-4.79843e-08	8.00936e-08	-4.40559e-08	3.60378e-08	-5.17588e-07	4.94794e-08	-4.68109e-07	-1.27971e-07	7.54412e-08	-5.25296e-08	-2.62915e-07	5.89014e-08	-2.04014e-07
25.977	-2.07432e-07	2.59368e-08	-1.81496e-07	-7.29034e-07	9.31799e-08	-6.35854e-07	6.41932e-08	-5.62773e-09	5.85654e-08	-5.28293e-08	5.54006e-09	-4.72892e-08	8.06176e-08	-4.42143e-08	3.64033e-08	-5.16322e-07	4.93584e-08	-4.66964e-07	-1.27739e-07	7.53043e-08	-5.24343e-08	-2.61866e-07	5.86663e-08	-2.03200e-07
26.001	-2.06450e-07	2.58140e-08	-1.80636e-07	-7.27312e-07	9.29598e-08	-6.34352e-07	6.44106e-08	-5.64679e-09	5.87638e-08	-5.20240e-08	5.45561e-09	-4.65684e-08	8.11603e-08	-4.43753e-08	3.67849e-08	-5.15045e-07	4.92363e-08	-4.65809e-07	-1.27504e-07	7.51663e-08	-5.23382e-08	-2.60796e-07	5.84267e-08	-2.02370e-07
26.026	-2.05445e-07	2.56882e-08	-1.79756e-07	-7.25584e-07	9.27389e-08	-6.32845e-07	6.46436e-08	-5.66722e-09	5.89764e-08	-5.11900e-08	5.36815e-09	-4.58218e-08	8.17216e-08	-4.45391e-08	3.71825e-08	-5.13756e-07	4.91131e-08	-4.64643e-07	-1.27268e-07	7.50270e-08	-5.22412e-08	-2.59706e-07	5.81825e-08	-2.01524e-07
26.051	-2.04416e-07	2.55596e-08	-1.78856e-07	-7.23849e-07	9.25172e-08	-6.31332e-07	6.48923e-08	-5.68902e-09	5.92032e-08	-5.03273e-08	5.27769e-09	-4.50496e-08	8.23015e-08	-4.47055e-08	3.75960e-08	-5.12456e-07	4.89888e-08	-4.63467e-07	-1.27030e-07	7.48865e-08	-5.21434e-08	-2.58596e-07	5.79337e-08	-2.00662e-07
26.075	-2.03364e-07	2.54280e-08	-1.77936e-07	-7.22109e-07	9.22947e-08	-6.29814e-07	6.51565e-08	-5.71218e-09	5.94443e-08	-4.94361e-08	5.18423e-09	-4.42519e-08	8.29000e-08	-4.48745e-08	3.80255e-08	-5.11145e-07	4.88635e-08	-4.62281e-07	-1.26790e-07	7.47448e-08	-5.20448e-08	-2.57465e-07	5.76804e-08	-1.99785e-07
26.100	-2.02288e-07	2.52936e-08	-1.76995e-07	-7.20362e-07	9.20715e-08	-6.28291e-07	6.54363e-08	-5.73671e-09	5.96996e-08	-4.85164e-08	5.08778e-09	-4.34286e-08	8.35170e-08	-4.50462e-08	3.84709e-08	-5.09822e-07	4.87370e-08	-4.61085e-07	-1.26547e-07	7.46020e-08	-5.19453e-08	-2.56314e-07	5.74225e-08	-1.98891e-07
26.124	-2.01190e-07	2.51563e-08	-1.76034e-07	-7.18610e-07	9.18476e-08	-6.26763e-07	6.57316e-08	-5.76260e-09	5.99690e-08	-4.75683e-08	4.98836e-09	-4.25799e-08	8.41526e-08	-4.52204e-08	3.89321e-08	-5.08489e-07	4.86096e-08	-4.59879e-07	-1.26303e-07	7.44579e-08	-5.18449e-08	-2.55143e-07	5.71601e-08	-1.97982e-07
26.149	-2.00069e-07	2.50161e-08	-1.75053e-07	-7.16852e-07	9.16229e-08	-6.25229e-07	6.60425e-08	-5.78986e-09	6.02527e-08	-4.65918e-08	4.88596e-09	-4.17059e-08	8.48065e-08	-4.53973e-08	3.94093e-08	-5.07144e-07	4.84810e-08	-4.58663e-07	-1.26056e-07	7.43126e-08	-5.17438e-08	-2.53951e-07	5.68932e-08	-1.97058e-07
26.173	-1.98925e-07	2.48730e-08	-1.74052e-07	-7.15088e-07	9.13974e-08	-6.23691e-07	6.63690e-08	-5.81848e-09	6.05505e-08	-4.55871e-08	4.78059e-09	-4.08065e-08	8.54789e-08	-4.55767e-08	3.99023e-08	-5.05788e-07	4.83514e-08	-4.57437e-07	-1.25808e-07	7.41662e-08	-5.16418e-08	-2.52739e-07	5.66217e-08	-1.96118e-07
26.198	-1.97758e-07	2.47271e-08	-1.73030e-07	-7.13319e-07	9.11712e-08	-6.22147e-07	6.67110e-08	-5.84846e-09	6.08625e-08	-4.45541e-08	4.67227e-09	-3.98819e-08	8.61697e-08	-4.57587e-08	4.04111e-08	-5.04422e-07	4.82208e-08	-4.56201e-07	-1.25558e-07	7.40186e-08	-5.15391e-08	-2.51508e-07	5.63458e-08	-1.95162e-07
26.223	-1.96568e-07	2.45783e-08	-1.71989e-07	-7.11544e-07	9.09444e-08	-6.20599e-07	6.70685e-08	-5.87980e-09	6.11887e-08	-4.34931e-08	4.56100e-09	-3.89321e-08	8.68788e-08	-4.59432e-08	4.09356e-08	-5.03044e-07	4.80891e-08	-4.54955e-07	-1.25305e-07	7.38698e-08	-5.14355e-08	-2.50256e-07	5.60654e-08	-1.94191e-07
26.247	-1.95355e-07	2.44267e-08	-1.70928e-07	-7.09763e-07	9.07168e-08	-6.19046e-07	6.74415e-08	-5.91250e-09	6.15290e-08	-4.24041e-08	4.44680e-09	-3.79573e-08	8.76062e-08	-4.61302e-08	4.14760e-08	-5.01656e-07	4.79564e-08	-4.53700e-07	-1.25051e-07	7.37199e-08	-5.13311e-08	-2.48985e-07	5.57806e-08	-1.93204e-07
26.272	-1.94120e-07	2.42723e-08	-1.69848e-07	-7.07977e-07	9.04885e-08	-6.17488e-07	6.78299e-08	-5.94656e-09	6.18834e-08	-4.12871e-08	4.32966e-09	-3.69574e-08	8.83519e-08	-4.63198e-08	4.20321e-08	-5.00257e-07	4.78226e-08	-4.52434e-07	-1.24795e-07	7.35689e-08	-5.12259e-08	-2.47693e-07	5.54913e-08	-1.92202e-07
26.296	-1.92862e-07	2.41150e-08	-1.68747e-07	-7.06185e-07	9.02595e-08	-6.15926e-07	6.82339e-08	-5.98197e-09	6.22519e-08	-4.01422e-08	4.20961e-09	-3.59326e-08	8.91158e-08	-4.65119e-08	4.26039e-08	-4.98847e-07	4.76878e-08	-4.51159e-07	-1.24537e-07	7.34167e-08	-5.11200e-08	-2.46382e-07	5.51975e-08	-1.91185e-07
26.321	-1.91582e-07	2.39549e-08	-1.67627e-07	-7.04389e-07	9.00299e-08	-6.14359e-07	6.86533e-08	-6.01874e-09	6.26345e-08	-3.89696e-08	4.08664e-09	-3.48830e-08	8.98978e-08	-4.67064e-08	4.31914e-08	-4.97426e-07	4.75520e-08	-4.49874e-07	-1.24277e-07	7.32634e-08	-5.10132e-08	-2.45052e-07	5.48994e-08	-1.90152e-07
26.345	-1.90279e-07	2.37920e-08	-1.66487e-07	-7.02587e-07	8.97996e-08	-6.12787e-07	6.90881e-08	-6.05686e-09	6.30313e-08	-3.77693e-08	3.96076e-09	-3.38085e-08	9.06979e-08	-4.69034e-08	4.37945e-08	-4.95995e-07	4.74152e-08	-4.48580e-07	-1.24015e-07	7.31089e-08	-5.09057e-08	-2.43701e-07	5.45968e-08	-1.89104e-07
26.370	-1.88954e-07	2.36263e-08	-1.65328e-07	-7.00780e-07	8.95686e-08	-6.11211e-07	6.95384e-08	-6.09634e-09	6.34421e-08	-3.65414e-08	3.83199e-09	-3.27094e-08	9.15161e-08	-4.71029e-08	4.44132e-08	-4.94554e-07	4.72774e-08	-4.47276e-07	-1.23751e-07	7.29534e-08	-5.07974e-08	-2.42331e-07	5.42899e-08	-1.88041e-07
26.395	-1.87607e-07	2.34579e-08	-1.64149e-07	-6.98968e-07	8.93370e-08	-6.09631e-07	7.00041e-08	-6.13716e-09	6.38669e-08	-3.52860e-08	3.70034e-09	-3.15856e-08	9.23524e-08	-4.73048e-08	4.50476e-08	-4.93102e-07	4.71386e-08	-4.45963e-07	-1.23485e-07	7.27967e-08	-5.06883e-08	-2.40941e-07	5.39786e-08	-1.86963e-07
26.419	-1.86237e-07	2.32866e-08	-1.62951e-07	-6.97150e-07	8.91047e-08	-6.08046e-07	7.04851e-08	-6.17934e-09	6.43058e-08	-3.40031e-08	3.56581e-09	-3.04373e-08	9.32066e-08	-4.75091e-08	4.56975e-08	-4.91639e-07	4.69988e-08	-4.44641e-07	-1.23217e-07	7.26390e-08	-5.05784e-08	-2.39532e-07	5.36629e-08	-1.85870e-07
26.444	-1.84846e-07	2.31126e-08	-1.61733e-07	-6.95328e-07	8.88719e-08	-6.06456e-07	7.09815e-08	-6.22286e-09	6.47587e-08	-3.26929e-08	3.42842e-09	-2.92645e-08	9.40787e-08	-4.77158e-08	4.63629e-08	-4.90167e-07	4.68580e-08	-4.43309e-07	-1.22948e-07	7.24801e-08	-5.04678e-08	-2.38104e-07	5.33429e-08	-1.84761e-07
26.468	-1.83432e-07	2.29359e-08	-1.60496e-07	-6.93501e-07	8.86384e-08	-6.04863e-07	7.14933e-08	-6.26772e-09	6.52256e-08	-3.13555e-08	3.28817e-09	-2.80673e-08	9.49687e-08	-4.79249e-08	4.70439e-08	-4.88684e-07	4.67162e-08	-4.41967e-07	-1.22677e-07	7.23202e-08	-5.03565e-08	-2.36656e-07	5.30186e-08	-1.83638e-07
26.493	-1.81997e-07	2.27564e-08	-1.59240e-07	-6.91670e-07	8.84042e-08	-6.03265e-07	7.20204e-08	-6.31393e-09	6.57065e-08	-2.99909e-08	3.14507e-09	-2.68459e-08	9.58766e-08	-4.81363e-08	4.77403e-08	-4.87190e-07	4.65735e-08	-4.40617e-07	-1.22404e-07	7.21592e-08	-5.02444e-08	-2.35190e-07	5.26900e-08	-1.82500e-07
26.518	-1.80539e-07	2.25741e-08	-1.57965e-07	-6.89833e-07	8.81695e-08	-6.01664e-07	7.25628e-08	-6.36149e-09	6.62013e-08	-2.85993e-08	2.99913e-09	-2.56002e-08	9.68022e-08	-4.83501e-08	4.84521e-08	-4.85687e-07	4.64298e-08	-4.39257e-07	-1.22129e-07	7.19972e-08	-5.01316e-08	-2.33703e-07	5.23571e-08	-1.81346e-07
26.542	-1.79060e-07	2.23892e-08	-1.56671e-07	-6.87992e-07	8.79342e-08	-6.00058e-07	7.31205e-08	-6.41038e-09	6.67102e-08	-2.71807e-08	2.85037e-09	-2.43304e-08	9.77456e-08	-4.85662e-08	4.91794e-08	-4.84174e-07	4.62851e-08	-4.37888e-07	-1.21852e-07	7.18341e-08	-5.00180e-08	-2.32198e-07	5.20198e-08	-1.80178e-07
26.567	-1.77559e-07	2.22015e-08	-1.55357e-07	-6.86147e-07	8.76983e-08	-5.98448e-07	7.36935e-08	-6.46061e-09	6.72329e-08	-2.57353e-08	2.69879e-09	-2.30365e-08	9.87066e-08	-4.87847e-08	4.99220e-08	-4.82650e-07	4.61395e-08	-4.36511e-07	-1.21574e-07	7.16699e-08	-4.99037e-08	-2.30674e-07	5.16784e-08	-1.78996e-07
26.591	-1.76036e-07	2.20111e-08	-1.54025e-07	-6.84296e-07	8.74618e-08	-5.96835e-07	7.42817e-08	-6.51218e-09	6.77696e-08	-2.42630e-08	2.54440e-09	-2.17186e-08	9.96853e-08	-4.90054e-08	5.06799e-08	-4.81117e-07	4.59929e-08	-4.35124e-07	-1.21293e-07	7.15047e-08	-4.97886e-08	-2.29131e-07	5.13327e-08	-1.77798e-07
26.616	-1.74492e-07	2.18180e-08	-1.52674e-07	-6.82442e-07	8.72248e-08	-5.95217e-07	7.48852e-08	-6.56508e-09	6.83201e-08	-2.27641e-08	2.38721e-09	-2.03769e-08	1.00682e-07	-4.92284e-08	5.14532e-08	-4.79573e-07	4.58454e-08	-4.33728e-07	-1.21011e-07	7.13385e-08	-4.96729e-08	-2.27569e-07	5.09827e-08	-1.76586e-07
26.640	-1.72926e-07	2.16223e-08	-1.51304e-07	-6.80583e-07	8.69872e-08	-5.93596e-07	7.55038e-08	-6.61932e-09	6.88845e-08	-2.12387e-08	2.22724e-09	-1.90114e-08	1.01695e-07	-4.94537e-08	5.22417e-08	-4.78020e-07	4.56969e-08	-4.32324e-07	-1.20728e-07	7.11712e-08	-4.95564e-08	-2.25988e-07	5.06286e-08	-1.75360e-07
26.665	-1.71339e-07	2.14238e-08	-1.49916e-07	-6.78720e-07	8.67491e-08	-5.91971e-07	7.61377e-08	-6.67489e-09	6.94628e-08	-1.96867e-08	2.06449e-09	-1.76222e-08	1.02727e-07	-4.96812e-08	5.30455e-08	-4.76458e-07	4.55475e-08	-4.30910e-07	-1.20442e-07	7.10029e-08	-4.94393e-08	-2.24389e-07	5.02703e-08	-1.74119e-07
26.690	-1.69731e-07	2.12227e-08	-1.48508e-07	-6.76852e-07	8.65104e-08	-5.90342e-07	7.67867e-08	-6.73179e-09	7.00549e-08	-1.81084e-08	1.89898e-09	-1.62094e-08	1.03775e-07	-4.99109e-08	5.38645e-08	-4.74885e-07	4.53972e-08	-4.29488e-07	-1.20155e-07	7.08336e-08	-4.93214e-08	-2.22771e-07	4.99078e-08	-1.72863e-07
26.714	-1.68102e-07	2.10190e-08	-1.47083e-07	-6.74981e-07	8.62712e-08	-5.88710e-07	7.74508e-08	-6.79001e-09	7.06608e-08	-1.65038e-08	1.73071e-09	-1.47731e-08	1.04841e-07	-5.01429e-08	5.46986e-08	-4.73303e-07	4.52459e-08	-4.28057e-07	-1.19866e-07	7.06634e-08	-4.92028e-08	-2.21134e-07	4.95411e-08	-1.71593e-07
26.739	-1.66451e-07	2.08126e-08	-1.45638e-07	-6.73105e-07	8.60314e-08	-5.87074e-07	7.81301e-08	-6.84956e-09	7.12805e-08	-1.48731e-08	1.55970e-09	-1.33134e-08	1.05925e-07	-5.03770e-08	5.55478e-08	-4.71711e-07	4.50938e-08	-4.26618e-07	-1.19576e-07	7.04921e-08	-4.90836e-08	-2.19479e-07	4.91703e-08	-1.70308e-07
26.763	-1.64779e-07	2.06036e-08	-1.44176e-07	-6.71225e-07	8.57912e-08	-5.85434e-07	7.88244e-08	-6.91043e-09	7.19140e-08	-1.32163e-08	1.38595e-09	-1.18303e-08	1.07025e-07	-5.06133e-08	5.64122e-08	-4.70110e-07	4.49407e-08	-4.25170e-07	-1.19283e-07	7.03198e-08	-4.89636e-08	-2.17805e-07	4.87953e-08	-1.69010e-07
26.788	-1.63087e-07	2.03919e-08	-1.42695e-07	-6.69342e-07	8.55505e-08	-5.83791e-07	7.95338e-08	-6.97262e-09	7.25612e-08	-1.15335e-08	1.20949e-09	-1.03240e-08	1.08143e-07	-5.08518e-08	5.72915e-08	-4.68500e-07	4.47868e-08	-4.23713e-07	-1.18990e-07	7.01466e-08	-4.88430e-08	-2.16113e-07	4.84163e-08	-1.67697e-07
26.812	-1.61373e-07	2.01777e-08	-1.41195e-07	-6.67455e-07	8.53092e-08	-5.82145e-07	8.02582e-08	-7.03613e-09	7.32221e-08	-9.82486e-09	1.03031e-09	-8.79455e-09	1.09278e-07	-5.10924e-08	5.81859e-08	-4.66880e-07	4.46319e-08	-4.22248e-07	-1.18694e-07	6.99724e-08	-4.87217e-08	-2.14403e-07	4.80331e-08	-1.66370e-07
26.837	-1.59639e-07	1.99608e-08	-1.39678e-07	-6.65563e-07	8.50675e-08	-5.80496e-07	8.09977e-08	-7.10096e-09	7.38967e-08	-8.09048e-09	8.48426e-10	-7.24205e-09	1.10430e-07	-5.13351e-08	5.90953e-08	-4.65251e-07	4.44762e-08	-4.20775e-07	-1.18397e-07	6.97973e-08	-4.85998e-08	-2.12674e-07	4.76459e-08	-1.65029e-07
26.862	-1.57884e-07	1.97414e-08	-1.38143e-07	-6.63668e-07	8.48253e-08	-5.78843e-07	8.17521e-08	-7.16710e-09	7.45850e-08	-6.33045e-09	6.63857e-10	-5.66660e-09	1.11600e-07	-5.15800e-08	6.00196e-08	-4.63613e-07	4.43196e-08	-4.19293e-07	-1.18098e-07	6.96212e-08	-4.84772e-08	-2.10928e-07	4.72546e-08	-1.63673e-07
26.886	-1.56108e-07	1.95194e-08	-1.36589e-07	-6.61770e-07	8.45827e-08	-5.77187e-07	8.25215e-08	-7.23455e-09	7.52869e-08	-4.54490e-09	4.76611e-10	-4.06829e-09	1.12786e-07	-5.18269e-08	6.09588e-08	-4.61965e-07	4.41621e-08	-4.17803e-07	-1.17798e-07	6.94442e-08	-4.83539e-08	-2.09163e-07	4.68593e-08	-1.62304e-07
26.911	-1.54312e-07	1.92948e-08	-1.35018e-07	-6.59868e-07	8.43395e-08	-5.75528e-07	8.33058e-08	-7.30330e-09	7.60025e-08	-2.73392e-09	2.86699e-10	-2.44722e-09	1.13989e-07	-5.20758e-08	6.19129e-08	-4.60309e-07	4.40037e-08	-4.16305e-07	-1.17496e-07	6.92662e-08	-4.82300e-08	-2.07381e-07	4.64600e-08	-1.60921e-07
26.935	-1.52496e-07	1.90677e-08	-1.33428e-07	-6.57962e-07	8.40960e-08	-5.73866e-07	8.41050e-08	-7.37337e-09	7.67316e-08	-8.97628e-10	9.41318e-11	-8.03496e-10	1.15209e-07	-5.23269e-08	6.28818e-08	-4.58643e-07	4.38445e-08	-4.14799e-07	-1.17193e-07	6.90873e-08	-4.81054e-08	-2.05581e-07	4.60566e-08	-1.59524e-07
26.960	-1.50659e-07	1.88380e-08	-1.31821e-07	-6.56053e-07	8.38520e-08	-5.72201e-07	8.49190e-08	-7.44474e-09	7.74743e-08	9.63865e-10	-1.01078e-10	8.62787e-10	1.16445e-07	-5.25799e-08	6.38654e-08	-4.56969e-07	4.36845e-08	-4.13285e-07	-1.16888e-07	6.89075e-08	-4.79802e-08	-2.03762e-07	4.56493e-08	-1.58113e-07
26.984	-1.48802e-07	1.86058e-08	-1.30196e-07	-6.54141e-07	8.36075e-08	-5.70533e-07	8.57480e-08	-7.51741e-09	7.82305e-08	2.85045e-09	-2.98919e-10	2.55153e-09	1.17699e-07	-5.28350e-08	6.48638e-08	-4.55286e-07	4.35235e-08	-4.11762e-07	-1.16581e-07	6.87268e-08	-4.78544e-08	-2.01927e-07	4.52380e-08	-1.56689e-07
27.009	-1.46925e-07	1.83711e-08	-1.28554e-07	-6.52225e-07	8.33627e-08	-5.68862e-07	8.65917e-08	-7.59138e-09	7.90003e-08	4.76201e-09	-4.99379e-10	4.26263e-09	1.18969e-07	-5.30920e-08	6.58769e-08	-4.53594e-07	4.33618e-08	-4.10232e-07	-1.16273e-07	6.85452e-08	-4.77279e-08	-2.00073e-07	4.48228e-08	-1.55250e-07
27.034	-1.45028e-07	1.81339e-08	-1.26894e-07	-6.50306e-07	8.31174e-08	-5.67188e-07	8.74502e-08	-7.66664e-09	7.97836e-08	6.69843e-09	-7.02446e-10	5.99598e-09	1.20256e-07	-5.33511e-08	6.69046e-08	-4.51893e-07	4.31992e-08	-4.08694e-07	-1.15964e-07	6.83627e-08	-4.76009e-08	-1.98202e-07	4.44036e-08	-1.53798e-07
27.058	-1.43111e-07	1.78942e-08	-1.25217e-07	-6.48384e-07	8.28717e-08	-5.65512e-07	8.83235e-08	-7.74320e-09	8.05803e-08	8.65960e-09	-9.08109e-10	7.75149e-09	1.21559e-07	-5.36120e-08	6.79469e-08	-4.50184e-07	4.30358e-08	-4.07148e-07	-1.15652e-07	6.81793e-08	-4.74732e-08	-1.96314e-07	4.39805e-08	-1.52333e-07
27.083	-1.41174e-07	1.76520e-08	-1.23522e-07	-6.46458e-07	8.26257e-08	-5.63833e-07	8.92115e-08	-7.82105e-09	8.13904e-08	1.06454e-08	-1.11635e-09	9.52905e-09	1.22879e-07	-5.38749e-08	6.90038e-08	-4.48466e-07	4.28716e-08	-4.05594e-07	-1.15340e-07	6.79950e-08	-4.73449e-08	-1.94408e-07	4.35536e-08	-1.50854e-07
27.107	-1.39217e-07	1.74074e-08	-1.21810e-07	-6.44530e-07	8.23792e-08	-5.62151e-07	9.01142e-08	-7.90019e-09	8.22140e-08	1.26557e-08	-1.32717e-09	1.13286e-08	1.24215e-07	-5.41398e-08	7.00752e-08	-4.46740e-07	4.27066e-08	-4.04033e-07	-1.15026e-07	6.78099e-08	-4.72160e-08	-1.92485e-07	4.31227e-08	-1.49362e-07
27.132	-1.37241e-07	1.71603e-08	-1.20081e-07	-6.42599e-07	8.21324e-08	-5.60466e-07	9.10315e-08	-7.98061e-09	8.30509e-08	1.46904e-08	-1.54055e-09	1.31499e-08	1.25568e-07	-5.44065e-08	7.11611e-08	-4.45005e-07	4.25407e-08	-4.02464e-07	-1.14710e-07	6.76240e-08	-4.70865e-08	-1.90544e-07	4.26880e-08	-1.47856e-07
27.156	-1.35245e-07	1.69107e-08	-1.18335e-07	-6.40665e-07	8.18851e-08	-5.58780e-07	9.19635e-08	-8.06231e-09	8.39012e-08	1.67494e-08	-1.75647e-09	1.49930e-08	1.26937e-07	-5.46751e-08	7.22614e-08	-4.43262e-07	4.23741e-08	-4.00888e-07	-1.14394e-07	6.74371e-08	-4.69564e-08	-1.88587e-07	4.22495e-08	-1.46337e-07
27.181	-1.33230e-07	1.66587e-08	-1.16571e-07	-6.38728e-07	8.16376e-08	-5.57090e-07	9.29100e-08	-8.14530e-09	8.47647e-08	1.88326e-08	-1.97492e-09	1.68577e-08	1.28322e-07	-5.49456e-08	7.33762e-08	-4.41510e-07	4.22067e-08	-3.99304e-07	-1.14075e-07	6.72495e-08	-4.68258e-08	-1.86612e-07	4.18072e-08	-1.44805e-07
27.206	-1.31195e-07	1.64043e-08	-1.14791e-07	-6.36788e-07	8.13897e-08	-5.55398e-07	9.38712e-08	-8.22956e-09	8.56416e-08	2.09398e-08	-2.19590e-09	1.87439e-08	1.29723e-07	-5.52179e-08	7.45052e-08	-4.39751e-07	4.20384e-08	-3.97712e-07	-1.13756e-07	6.70610e-08	-4.66945e-08	-1.84621e-07	4.13610e-08	-1.43260e-07
27.230	-1.29141e-07	1.61475e-08	-1.12994e-07	-6.34846e-07	8.11414e-08	-5.53704e-07	9.48468e-08	-8.31509e-09	8.65317e-08	2.30709e-08	-2.41939e-09	2.06515e-08	1.31141e-07	-5.54920e-08	7.56486e-08	-4.37983e-07	4.18694e-08	-3.96113e-07	-1.13434e-07	6.68717e-08	-4.65627e-08	-1.82613e-07	4.09111e-08	-1.41702e-07
27.255	-1.27068e-07	1.58883e-08	-1.11180e-07	-6.32901e-07	8.08928e-08	-5.52008e-07	9.58370e-08	-8.40190e-09	8.74351e-08	2.52259e-08	-2.64537e-09	2.25805e-08	1.32574e-07	-5.57680e-08	7.68062e-08	-4.36207e-07	4.16997e-08	-3.94507e-07	-1.13112e-07	6.66816e-08	-4.64303e-08	-1.80588e-07	4.04574e-08	-1.40130e-07
27.279	-1.24976e-07	1.56267e-08	-1.09349e-07	-6.30953e-07	8.06439e-08	-5.50309e-07	9.68416e-08	-8.48997e-09	8.83516e-08	2.74045e-08	-2.87383e-09	2.45306e-08	1.34024e-07	-5.60457e-08	7.79780e-08	-4.34423e-07	4.15292e-08	-3.92894e-07	-1.12788e-07	6.64907e-08	-4.62974e-08	-1.78546e-07	4.00000e-08	-1.38546e-07
27.304	-1.22865e-07	1.53627e-08	-1.07502e-07	-6.29003e-07	8.03946e-08	-5.48608e-07	9.78606e-08	-8.57931e-09	8.92813e-08	2.96066e-08	-3.10477e-09	2.65019e-08	1.35489e-07	-5.63252e-08	7.91639e-08	-4.32632e-07	4.13579e-08	-3.91274e-07	-1.12463e-07	6.62990e-08	-4.61639e-08	-1.76488e-07	3.95389e-08	-1.36949e-07
27.329	-1.20735e-07	1.50964e-08	-1.05639e-07	-6.27050e-07	8.01451e-08	-5.46905e-07	9.88941e-08	-8.66991e-09	9.02242e-08	3.18322e-08	-3.33816e-09	2.84941e-08	1.36970e-07	-5.66064e-08	8.03640e-08	-4.30832e-07	4.11859e-08	-3.89646e-07	-1.12136e-07	6.61065e-08	-4.60299e-08	-1.74413e-07	3.90740e-08	-1.35339e-07
27.353	-1.18586e-07	1.48277e-08	-1.03759e-07	-6.25095e-07	7.98952e-08	-5.45200e-07	9.99419e-08	-8.76177e-09	9.11801e-08	3.40811e-08	-3.57399e-09	3.05071e-08	1.38468e-07	-5.68894e-08	8.15782e-08	-4.29025e-07	4.10131e-08	-3.88012e-07	-1.11809e-07	6.59132e-08	-4.58953e-08	-1.72321e-07	3.86055e-08	-1.33716e-07
27.378	-1.16419e-07	1.45567e-08	-1.01862e-07	-6.23138e-07	7.96451e-08	-5.43493e-07	1.01004e-07	-8.85488e-09	9.21491e-08	3.63532e-08	-3.81226e-09	3.25409e-08	1.39980e-07	-5.71740e-08	8.28063e-08	-4.27210e-07	4.08396e-08	-3.86370e-07	-1.11479e-07	6.57192e-08	-4.57602e-08	-1.70214e-07	3.81333e-08	-1.32080e-07
27.402	-1.14233e-07	1.42834e-08	-9.99498e-08	-6.21179e-07	7.93946e-08	-5.41784e-07	1.02080e-07	-8.94925e-09	9.31311e-08	3.86483e-08	-4.05295e-09	3.45954e-08	1.41509e-07	-5.74604e-08	8.40485e-08	-4.25387e-07	4.06653e-08	-3.84722e-07	-1.11149e-07	6.55244e-08	-4.56246e-08	-1.68090e-07	3.76575e-08	-1.30432e-07
27.427	-1.12029e-07	1.40078e-08	-9.80210e-08	-6.19217e-07	7.91439e-08	-5.40073e-07	1.03171e-07	-9.04487e-09	9.41262e-08	4.09664e-08	-4.29603e-09	3.66704e-08	1.43053e-07	-5.77484e-08	8.53045e-08	-4.23557e-07	4.04904e-08	-3.83066e-07	-1.10817e-07	6.53289e-08	-4.54884e-08	-1.65950e-07	3.71781e-08	-1.28772e-07
27.451	-1.09806e-07	1.37299e-08	-9.60763e-08	-6.17254e-07	7.88929e-08	-5.38361e-07	1.04276e-07	-9.14173e-09	9.51341e-08	4.33073e-08	-4.54152e-09	3.87658e-08	1.44613e-07	-5.80381e-08	8.65745e-08	-4.21719e-07	4.03147e-08	-3.81405e-07	-1.10484e-07	6.51326e-08	-4.53518e-08	-1.63794e-07	3.66950e-08	-1.27099e-07
27.476	-1.07565e-07	1.34497e-08	-9.41155e-08	-6.15288e-07	7.86417e-08	-5.36646e-07	1.05395e-07	-9.23983e-09	9.61551e-08	4.56708e-08	-4.78937e-09	4.08814e-08	1.46188e-07	-5.83294e-08	8.78582e-08	-4.19874e-07	4.01383e-08	-3.79736e-07	-1.10150e-07	6.49356e-08	-4.52146e-08	-1.61622e-07	3.62084e-08	-1.25413e-07
27.501	-1.05306e-07	1.31672e-08	-9.21389e-08	-6.13320e-07	7.83902e-08	-5.34930e-07	1.06528e-07	-9.33917e-09	9.71889e-08	4.80569e-08	-5.03960e-09	4.30173e-08	1.47778e-07	-5.86223e-08	8.91557e-08	-4.18022e-07	3.99613e-08	-3.78061e-07	-1.09815e-07	6.47378e-08	-4.50769e-08	-1.59434e-07	3.57183e-08	-1.23715e-07
27.525	-1.03029e-07	1.28825e-08	-9.01466e-08	-6.11351e-07	7.81384e-08	-5.33212e-07	1.07675e-07	-9.43975e-09	9.82356e-08	5.04654e-08	-5.29217e-09	4.51732e-08	1.49384e-07	-5.89168e-08	9.04670e-08	-4.16162e-07	3.97835e-08	-3.76379e-07	-1.09478e-07	6.45394e-08	-4.49387e-08	-1.57230e-07	3.52245e-08	-1.22005e-07
27.550	-1.00734e-07	1.25955e-08	-8.81385e-08	-6.09379e-07	7.78865e-08	-5.31493e-07	1.08837e-07	-9.54157e-09	9.92951e-08	5.28962e-08	-5.54708e-09	4.73491e-08	1.51005e-07	-5.92128e-08	9.17919e-08	-4.14296e-07	3.96050e-08	-3.74691e-07	-1.09140e-07	6.43402e-08	-4.48000e-08	-1.55011e-07	3.47273e-08	-1.20283e-07
27.574	-9.84212e-08	1.23063e-08	-8.61148e-08	-6.07406e-07	7.76343e-08	-5.29772e-07	1.10012e-07	-9.64461e-09	1.00367e-07	5.53492e-08	-5.80432e-09	4.95449e-08	1.52641e-07	-5.95105e-08	9.31304e-08	-4.12422e-07	3.94259e-08	-3.72996e-07	-1.08801e-07	6.41404e-08	-4.46609e-08	-1.52775e-07	3.42266e-08	-1.18549e-07
27.599	-9.60906e-08	1.20149e-08	-8.40757e-08	-6.05431e-07	7.73819e-08	-5.28049e-07	1.11201e-07	-9.74888e-09	1.01452e-07	5.78241e-08	-6.06386e-09	5.17603e-08	1.54292e-07	-5.98096e-08	9.44826e-08	-4.10541e-07	3.92461e-08	-3.71295e-07	-1.08461e-07	6.39398e-08	-4.45212e-08	-1.50525e-07	3.37224e-08	-1.16802e-07
27.623	-9.37424e-08	1.17213e-08	-8.20211e-08	-6.03455e-07	7.71292e-08	-5.26325e-07	1.12405e-07	-9.85437e-09	1.02550e-07	6.03210e-08	-6.32570e-09	5.39953e-08	1.55958e-07	-6.01103e-08	9.58482e-08	-4.08653e-07	3.90656e-08	-3.69587e-07	-1.08120e-07	6.37386e-08	-4.43811e-08	-1.48259e-07	3.32147e-08	-1.15044e-07
27.648	-9.13768e-08	1.14255e-08	-7.99512e-08	-6.01476e-07	7.68764e-08	-5.24600e-07	1.13622e-07	-9.96107e-09	1.03661e-07	6.28397e-08	-6.58982e-09	5.62498e-08	1.57640e-07	-6.04124e-08	9.72273e-08	-4.06758e-07	3.88845e-08	-3.67874e-07	-1.07777e-07	6.35367e-08	-4.42406e-08	-1.45977e-07	3.27036e-08	-1.13274e-07
27.673	-8.89937e-08	1.11275e-08	-7.78661e-08	-5.99497e-07	7.66234e-08	-5.22873e-07	1.14853e-07	-1.00690e-08	1.04784e-07	6.53799e-08	-6.85621e-09	5.85237e-08	1.59336e-07	-6.07161e-08	9.86198e-08	-4.04857e-07	3.87027e-08	-3.66154e-07	-1.07434e-07	6.33342e-08	-4.40995e-08	-1.43681e-07	3.21891e-08	-1.11492e-07
27.697	-8.65933e-08	1.08274e-08	-7.57659e-08	-5.97516e-07	7.63701e-08	-5.21145e-07	1.16098e-07	-1.01781e-08	1.05920e-07	6.79417e-08	-7.12486e-09	6.08168e-08	1.61047e-07	-6.10211e-08	1.00026e-07	-4.02949e-07	3.85203e-08	-3.64428e-07	-1.07089e-07	6.31310e-08	-4.39580e-08	-1.41369e-07	3.16712e-08	-1.09698e-07
27.722	-8.41758e-08	1.05251e-08	-7.36507e-08	-5.95533e-07	7.61167e-08	-5.19416e-07	1.17356e-07	-1.02885e-08	1.07068e-07	7.05248e-08	-7.39574e-09	6.31291e-08	1.62773e-07	-6.13277e-08	1.01445e-07	-4.01034e-07	3.83373e-08	-3.62697e-07	-1.06743e-07	6.29271e-08	-4.38161e-08	-1.39042e-07	3.11499e-08	-1.07892e-07
27.746	-8.17412e-08	1.02207e-08	-7.15205e-08	-5.93549e-07	7.58632e-08	-5.17686e-07	1.18629e-07	-1.04000e-08	1.08229e-07	7.31292e-08	-7.66885e-09	6.54603e-08	1.64513e-07	-6.16356e-08	1.02877e-07	-3.99113e-07	3.81536e-08	-3.60959e-07	-1.06396e-07	6.27227e-08	-4.36737e-08	-1.36700e-07	3.06253e-08	-1.06075e-07
27.771	-7.92896e-08	9.91416e-09	-6.93754e-08	-5.91564e-07	7.56094e-08	-5.15954e-07	1.19915e-07	-1.05128e-08	1.09402e-07	7.57546e-08	-7.94418e-09	6.78104e-08	1.66268e-07	-6.19449e-08	1.04323e-07	-3.97185e-07	3.79693e-08	-3.59215e-07	-1.06048e-07	6.25176e-08	-4.35309e-08	-1.34344e-07	3.00973e-08	-1.04247e-07
27.795	-7.68212e-08	9.60552e-09	-6.72157e-08	-5.89578e-07	7.53556e-08	-5.14222e-07	1.21215e-07	-1.06267e-08	1.10588e-07	7.84010e-08	-8.22170e-09	7.01793e-08	1.68037e-07	-6.22556e-08	1.05782e-07	-3.95250e-07	3.77844e-08	-3.57466e-07	-1.05700e-07	6.23118e-08	-4.33877e-08	-1.31972e-07	2.95660e-08	-1.02406e-07
27.820	-7.43360e-08	9.29478e-09	-6.50412e-08	-5.87590e-07	7.51015e-08	-5.12488e-07	1.22528e-07	-1.07419e-08	1.11786e-07	8.10682e-08	-8.50140e-09	7.25668e-08	1.69821e-07	-6.25676e-08	1.07254e-07	-3.93310e-07	3.75989e-08	-3.55711e-07	-1.05350e-07	6.21055e-08	-4.32440e-08	-1.29586e-07	2.90315e-08	-1.00555e-07
27.845	-7.18342e-08	8.98196e-09	-6.28522e-08	-5.85601e-07	7.48473e-08	-5.10754e-07	1.23855e-07	-1.08582e-08	1.12997e-07	8.37561e-08	-8.78327e-09	7.49728e-08	1.71620e-07	-6.28810e-08	1.08739e-07	-3.91363e-07	3.74128e-08	-3.53950e-07	-1.04998e-07	6.18986e-08	-4.30999e-08	-1.27186e-07	2.84936e-08	-9.86919e-08
27.869	-6.93158e-08	8.66707e-09	-6.06488e-08	-5.83612e-07	7.45930e-08	-5.09019e-07	1.25195e-07	-1.09757e-08	1.14220e-07	8.64646e-08	-9.06730e-09	7.73973e-08	1.73432e-07	-6.31957e-08	1.10237e-07	-3.89410e-07	3.72261e-08	-3.52184e-07	-1.04646e-07	6.16911e-08	-4.29554e-08	-1.24770e-07	2.79526e-08	-9.68178e-08
27.894	-6.67811e-08	8.35013e-09	-5.84310e-08	-5.81621e-07	7.43386e-08	-5.07282e-07	1.26549e-07	-1.10944e-08	1.15455e-07	8.91934e-08	-9.35347e-09	7.98399e-08	1.75259e-07	-6.35117e-08	1.11748e-07	-3.87451e-07	3.70388e-08	-3.50412e-07	-1.04293e-07	6.14830e-08	-4.28105e-08	-1.22341e-07	2.74083e-08	-9.49325e-08
27.918	-6.42300e-08	8.03115e-09	-5.61989e-08	-5.79629e-07	7.40840e-08	-5.05545e-07	1.27917e-07	-1.12143e-08	1.16703e-07	9.19425e-08	-9.64176e-09	8.23008e-08	1.77100e-07	-6.38290e-08	1.13271e-07	-3.85486e-07	3.68509e-08	-3.48635e-07	-1.03939e-07	6.12743e-08	-4.26652e-08	-1.19897e-07	2.68607e-08	-9.30362e-08
27.943	-6.16628e-08	7.71015e-09	-5.39526e-08	-5.77637e-07	7.38294e-08	-5.03807e-07	1.29298e-07	-1.13354e-08	1.17962e-07	9.47118e-08	-9.93217e-09	8.47796e-08	1.78955e-07	-6.41475e-08	1.14808e-07	-3.83514e-07	3.66625e-08	-3.46852e-07	-1.03585e-07	6.10650e-08	-4.25195e-08	-1.17439e-07	2.63100e-08	-9.11288e-08
27.967	-5.90794e-08	7.38713e-09	-5.16923e-08	-5.75644e-07	7.35746e-08	-5.02069e-07	1.30692e-07	-1.14576e-08	1.19234e-07	9.75011e-08	-1.02247e-08	8.72764e-08	1.80825e-07	-6.44672e-08	1.16357e-07	-3.81537e-07	3.64735e-08	-3.45064e-07	-1.03229e-07	6.08552e-08	-4.23734e-08	-1.14967e-07	2.57562e-08	-8.92104e-08
27.992	-5.64801e-08	7.06212e-09	-4.94180e-08	-5.73649e-07	7.33197e-08	-5.00330e-07	1.32099e-07	-1.15810e-08	1.20518e-07	1.00310e-07	-1.05193e-08	8.97909e-08	1.82708e-07	-6.47882e-08	1.17920e-07	-3.79555e-07	3.62839e-08	-3.43271e-07	-1.02872e-07	6.06449e-08	-4.22270e-08	-1.12480e-07	2.51992e-08	-8.72812e-08
28.017	-5.38649e-08	6.73512e-09	-4.71298e-08	-5.71655e-07	7.30648e-08	-4.98590e-07	1.33520e-07	-1.17055e-08	1.21815e-07	1.03139e-07	-1.08159e-08	9.23231e-08	1.84605e-07	-6.51103e-08	1.19494e-07	-3.77566e-07	3.60939e-08	-3.41472e-07	-1.02514e-07	6.04340e-08	-4.20801e-08	-1.09980e-07	2.46391e-08	-8.53411e-08
28.041	-5.12339e-08	6.40616e-09	-4.48278e-08	-5.69659e-07	7.28098e-08	-4.96850e-07	1.34954e-07	-1.18313e-08	1.23123e-07	1.05987e-07	-1.11146e-08	9.48728e-08	1.86515e-07	-6.54337e-08	1.21082e-07	-3.75572e-07	3.59032e-08	-3.39669e-07	-1.02156e-07	6.02226e-08	-4.19329e-08	-1.07466e-07	2.40759e-08	-8.33904e-08
28.066	-4.85873e-08	6.07523e-09	-4.25121e-08	-5.67664e-07	7.25547e-08	-4.95109e-07	1.36401e-07	-1.19581e-08	1.24443e-07	1.08855e-07	-1.14154e-08	9.74399e-08	1.88440e-07	-6.57581e-08	1.22682e-07	-3.73572e-07	3.57120e-08	-3.37860e-07	-1.01796e-07	6.00107e-08	-4.17854e-08	-1.04939e-07	2.35096e-08	-8.14290e-08
28.090	-4.59252e-08	5.74237e-09	-4.01828e-08	-5.65667e-07	7.22995e-08	-4.93368e-07	1.37862e-07	-1.20861e-08	1.25776e-07	1.11742e-07	-1.17181e-08	1.00024e-07	1.90378e-07	-6.60838e-08	1.24294e-07	-3.71567e-07	3.55204e-08	-3.36047e-07	-1.01436e-07	5.97982e-08	-4.16375e-08	-1.02397e-07	2.29403e-08	-7.94570e-08
28.115	-4.32477e-08	5.40758e-09	-3.78401e-08	-5.63670e-07	7.20443e-08	-4.91626e-07	1.39335e-07	-1.22153e-08	1.27120e-07	1.14649e-07	-1.20229e-08	1.02626e-07	1.92329e-07	-6.64105e-08	1.25919e-07	-3.69556e-07	3.53281e-08	-3.34228e-07	-1.01074e-07	5.95853e-08	-4.14892e-08	-9.98423e-08	2.23679e-08	-7.74745e-08
28.140	-4.05548e-08	5.07087e-09	-3.54840e-08	-5.61673e-07	7.17890e-08	-4.89884e-07	1.40822e-07	-1.23456e-08	1.28476e-07	1.17574e-07	-1.23297e-08	1.05244e-07	1.94294e-07	-6.67383e-08	1.27556e-07	-3.67540e-07	3.51354e-08	-3.32405e-07	-1.00712e-07	5.93719e-08	-4.13406e-08	-9.72740e-08	2.17925e-08	-7.54815e-08
28.164	-3.78468e-08	4.73226e-09	-3.31145e-08	-5.59675e-07	7.15337e-08	-4.88142e-07	1.42321e-07	-1.24771e-08	1.29844e-07	1.20518e-07	-1.26384e-08	1.07880e-07	1.96273e-07	-6.70672e-08	1.29206e-07	-3.65519e-07	3.49422e-08	-3.30577e-07	-1.00350e-07	5.91579e-08	-4.11916e-08	-9.46924e-08	2.12141e-08	-7.34783e-08
28.189	-3.51236e-08	4.39177e-09	-3.07319e-08	-5.57677e-07	7.12783e-08	-4.86399e-07	1.43833e-07	-1.26097e-08	1.31224e-07	1.23481e-07	-1.29491e-08	1.10532e-07	1.98265e-07	-6.73972e-08	1.30867e-07	-3.63493e-07	3.47485e-08	-3.28744e-07	-9.99859e-08	5.89435e-08	-4.10423e-08	-9.20975e-08	2.06328e-08	-7.14647e-08
28.213	-3.23855e-08	4.04940e-09	-2.83361e-08	-5.55679e-07	7.10229e-08	-4.84656e-07	1.45359e-07	-1.27434e-08	1.32615e-07	1.26463e-07	-1.32618e-08	1.13201e-07	2.00270e-07	-6.77281e-08	1.32541e-07	-3.61461e-07	3.45543e-08	-3.26907e-07	-9.96214e-08	5.87287e-08	-4.08927e-08	-8.94895e-08	2.00485e-08	-6.94410e-08
28.238	-2.96326e-08	3.70518e-09	-2.59274e-08	-5.53681e-07	7.07675e-08	-4.82913e-07	1.46897e-07	-1.28783e-08	1.34019e-07	1.29463e-07	-1.35764e-08	1.15886e-07	2.02288e-07	-6.80601e-08	1.34228e-07	-3.59425e-07	3.43596e-08	-3.25065e-07	-9.92561e-08	5.85133e-08	-4.07428e-08	-8.68684e-08	1.94613e-08	-6.74071e-08
28.262	-2.68649e-08	3.35911e-09	-2.35058e-08	-5.51683e-07	7.05121e-08	-4.81170e-07	1.48448e-07	-1.30142e-08	1.35434e-07	1.32481e-07	-1.38929e-08	1.18588e-07	2.04319e-07	-6.83931e-08	1.35926e-07	-3.57383e-07	3.41644e-08	-3.23219e-07	-9.88901e-08	5.82976e-08	-4.05925e-08	-8.42343e-08	1.88712e-08	-6.53631e-08
28.287	-2.40825e-08	3.01122e-09	-2.10713e-08	-5.49684e-07	7.02567e-08	-4.79427e-07	1.50012e-07	-1.31513e-08	1.36861e-07	1.35517e-07	-1.42113e-08	1.21306e-07	2.06363e-07	-6.87271e-08	1.37636e-07	-3.55337e-07	3.39688e-08	-3.21368e-07	-9.85233e-08	5.80814e-08	-4.04420e-08	-8.15874e-08	1.82782e-08	-6.33092e-08
28.312	-2.12857e-08	2.66150e-09	-1.86242e-08	-5.47686e-07	7.00012e-08	-4.77684e-07	1.51588e-07	-1.32896e-08	1.38299e-07	1.38572e-07	-1.45316e-08	1.24040e-07	2.08421e-07	-6.90620e-08	1.39359e-07	-3.53286e-07	3.37727e-08	-3.19513e-07	-9.81558e-08	5.78647e-08	-4.02911e-08	-7.89278e-08	1.76823e-08	-6.12454e-08
28.336	-1.84744e-08	2.30999e-09	-1.61644e-08	-5.45687e-07	6.97458e-08	-4.75941e-07	1.53178e-07	-1.34289e-08	1.39749e-07	1.41644e-07	-1.48538e-08	1.26790e-07	2.10491e-07	-6.93978e-08	1.41093e-07	-3.51230e-07	3.35762e-08	-3.17654e-07	-9.77876e-08	5.76476e-08	-4.01400e-08	-7.62554e-08	1.70837e-08	-5.91718e-08
28.361	-1.56488e-08	1.95669e-09	-1.36921e-08	-5.43689e-07	6.94904e-08	-4.74198e-07	1.54779e-07	-1.35693e-08	1.41210e-07	1.44734e-07	-1.51779e-08	1.29556e-07	2.12573e-07	-6.97346e-08	1.42839e-07	-3.49169e-07	3.33792e-08	-3.15790e-07	-9.74187e-08	5.74301e-08	-3.99885e-08	-7.35706e-08	1.64822e-08	-5.70884e-08
28.385	-1.28091e-08	1.60161e-09	-1.12075e-08	-5.41691e-07	6.92350e-08	-4.72456e-07	1.56394e-07	-1.37108e-08	1.42683e-07	1.47842e-07	-1.55038e-08	1.32338e-07	2.14669e-07	-7.00723e-08	1.44597e-07	-3.47104e-07	3.31818e-08	-3.13922e-07	-9.70490e-08	5.72122e-08	-3.98368e-08	-7.08732e-08	1.58779e-08	-5.49953e-08
28.410	-9.95524e-09	1.24478e-09	-8.71046e-09	-5.39693e-07	6.89796e-08	-4.70713e-07	1.58021e-07	-1.38535e-08	1.44167e-07	1.50967e-07	-1.58315e-08	1.35135e-07	2.16777e-07	-7.04108e-08	1.46366e-07	-3.45035e-07	3.29840e-08	-3.12051e-07	-9.66787e-08	5.69939e-08	-3.96848e-08	-6.81635e-08	1.52708e-08	-5.28927e-08
28.434	-7.08746e-09	8.86197e-10	-6.20126e-09	-5.37695e-07	6.87243e-08	-4.68971e-07	1.59660e-07	-1.39972e-08	1.45663e-07	1.54109e-07	-1.61610e-08	1.37948e-07	2.18898e-07	-7.07502e-08	1.48148e-07	-3.42961e-07	3.27857e-08	-3.10175e-07	-9.63077e-08	5.67752e-08	-3.95325e-08	-6.54415e-08	1.46610e-08	-5.07805e-08
28.459	-4.20583e-09	5.25885e-10	-3.67994e-09	-5.35697e-07	6.84690e-08	-4.67228e-07	1.61312e-07	-1.41420e-08	1.47170e-07	1.57269e-07	-1.64924e-08	1.40777e-07	2.21031e-07	-7.10904e-08	1.49941e-07	-3.40882e-07	3.25870e-08	-3.08295e-07	-9.59361e-08	5.65561e-08	-3.93800e-08	-6.27073e-08	1.40484e-08	-4.86588e-08
28.484	-1.31046e-09	1.63857e-10	-1.14661e-09	-5.33700e-07	6.82137e-08	-4.65487e-07	1.62976e-07	-1.42879e-08	1.48689e-07	1.60445e-07	-1.68255e-08	1.43620e-07	2.23177e-07	-7.14315e-08	1.51745e-07	-3.38800e-07	3.23880e-08	-3.06412e-07	-9.55639e-08	5.63367e-08	-3.92272e-08	-5.99610e-08	1.34332e-08	-4.65278e-08
28.508	1.59852e-09	-1.99875e-10	1.39865e-09	-5.31704e-07	6.79585e-08	-4.63745e-07	1.64653e-07	-1.44349e-08	1.50218e-07	1.63639e-07	-1.71604e-08	1.46479e-07	2.25334e-07	-7.17733e-08	1.53561e-07	-3.36713e-07	3.21885e-08	-3.04525e-07	-9.51910e-08	5.61169e-08	-3.90741e-08	-5.72028e-08	1.28152e-08	-4.43875e-08
28.533	4.52101e-09	-5.65295e-10	3.95572e-09	-5.29707e-07	6.77034e-08	-4.62004e-07	1.66342e-07	-1.45830e-08	1.51759e-07	1.66849e-07	-1.74970e-08	1.49352e-07	2.27504e-07	-7.21159e-08	1.55389e-07	-3.34622e-07	3.19886e-08	-3.02634e-07	-9.48175e-08	5.58967e-08	-3.89208e-08	-5.44326e-08	1.21946e-08	-4.22380e-08
28.557	7.45690e-09	-9.32391e-10	6.52451e-09	-5.27712e-07	6.74483e-08	-4.60263e-07	1.68043e-07	-1.47321e-08	1.53311e-07	1.70076e-07	-1.78354e-08	1.52241e-07	2.29687e-07	-7.24593e-08	1.57227e-07	-3.32528e-07	3.17883e-08	-3.00739e-07	-9.44434e-08	5.56762e-08	-3.87673e-08	-5.16507e-08	1.15714e-08	-4.00793e-08
28.582	1.04061e-08	-1.30115e-09	9.10492e-09	-5.25717e-07	6.71933e-08	-4.58523e-07	1.69757e-07	-1.48823e-08	1.54874e-07	1.73319e-07	-1.81755e-08	1.55144e-07	2.31881e-07	-7.28034e-08	1.59078e-07	-3.30429e-07	3.15877e-08	-2.98841e-07	-9.40688e-08	5.54553e-08	-3.86135e-08	-4.88571e-08	1.09455e-08	-3.79115e-08
28.606	1.33684e-08	-1.67155e-09	1.16969e-08	-5.23722e-07	6.69384e-08	-4.56784e-07	1.71482e-07	-1.50336e-08	1.56449e-07	1.76579e-07	-1.85173e-08	1.58061e-07	2.34087e-07	-7.31482e-08	1.60939e-07	-3.28326e-07	3.13867e-08	-2.96939e-07	-9.36935e-08	5.52341e-08	-3.84594e-08	-4.60519e-08	1.03171e-08	-3.57348e-08
28.631	1.63438e-08	-2.04359e-09	1.43002e-08	-5.21728e-07	6.66835e-08	-4.55045e-07	1.73220e-07	-1.51860e-08	1.58034e-07	1.79855e-07	-1.88609e-08	1.60994e-07	2.36305e-07	-7.34937e-08	1.62812e-07	-3.26220e-07	3.11853e-08	-2.95034e-07	-9.33178e-08	5.50126e-08	-3.83052e-08	-4.32351e-08	9.68606e-09	-3.35491e-08
28.656	1.93321e-08	-2.41724e-09	1.69149e-08	-5.19735e-07	6.64288e-08	-4.53306e-07	1.74970e-07	-1.53393e-08	1.59630e-07	1.83146e-07	-1.92061e-08	1.63940e-07	2.38535e-07	-7.38399e-08	1.64696e-07	-3.24109e-07	3.09836e-08	-2.93126e-07	-9.29415e-08	5.47907e-08	-3.81507e-08	-4.04070e-08	9.05247e-09	-3.13546e-08
28.680	2.23333e-08	-2.79250e-09	1.95408e-08	-5.17743e-07	6.61741e-08	-4.51569e-07	1.76731e-07	-1.54938e-08	1.61237e-07	1.86454e-07	-1.95529e-08	1.66901e-07	2.40777e-07	-7.41867e-08	1.66591e-07	-3.21996e-07	3.07815e-08	-2.91214e-07	-9.25646e-08	5.45686e-08	-3.79960e-08	-3.75676e-08	8.41634e-09	-2.91513e-08
28.705	2.53472e-08	-3.16935e-09	2.21779e-08	-5.15751e-07	6.59196e-08	-4.49832e-07	1.78505e-07	-1.56493e-08	1.62856e-07	1.89777e-07	-1.99014e-08	1.69876e-07	2.43031e-07	-7.45342e-08	1.68496e-07	-3.19878e-07	3.05791e-08	-2.89299e-07	-9.21873e-08	5.43461e-08	-3.78412e-08	-3.47170e-08	7.77771e-09	-2.69392e-08
28.729	2.83737e-08	-3.54778e-09	2.48260e-08	-5.13760e-07	6.56652e-08	-4.48095e-07	1.80291e-07	-1.58058e-08	1.64485e-07	1.93116e-07	-2.02516e-08	1.72865e-07	2.45296e-07	-7.48823e-08	1.70413e-07	-3.17757e-07	3.03764e-08	-2.87381e-07	-9.18094e-08	5.41234e-08	-3.76861e-08	-3.18552e-08	7.13658e-09	-2.47186e-08
28.754	3.14127e-08	-3.92777e-09	2.74850e-08	-5.11771e-07	6.54108e-08	-4.46360e-07	1.82088e-07	-1.59634e-08	1.66125e-07	1.96471e-07	-2.06033e-08	1.75867e-07	2.47572e-07	-7.52310e-08	1.72341e-07	-3.15633e-07	3.01733e-08	-2.85460e-07	-9.14311e-08	5.39004e-08	-3.75308e-08	-2.89824e-08	6.49299e-09	-2.24894e-08
28.778	3.44641e-08	-4.30931e-09	3.01548e-08	-5.09782e-07	6.51567e-08	-4.44625e-07	1.83897e-07	-1.61220e-08	1.67775e-07	1.99840e-07	-2.09567e-08	1.78884e-07	2.49860e-07	-7.55803e-08	1.74280e-07	-3.13505e-07	2.99699e-08	-2.83535e-07	-9.10523e-08	5.36771e-08	-3.73753e-08	-2.60987e-08	5.84695e-09	-2.02518e-08
28.803	3.75278e-08	-4.69238e-09	3.28354e-08	-5.07794e-07	6.49026e-08	-4.42892e-07	1.85718e-07	-1.62817e-08	1.69437e-07	2.03225e-07	-2.13117e-08	1.81914e-07	2.52160e-07	-7.59302e-08	1.76229e-07	-3.11374e-07	2.97662e-08	-2.81608e-07	-9.06731e-08	5.34535e-08	-3.72196e-08	-2.32042e-08	5.19848e-09	-1.80057e-08
28.828	4.06037e-08	-5.07697e-09	3.55267e-08	-5.05807e-07	6.46487e-08	-4.41159e-07	1.87551e-07	-1.64424e-08	1.71109e-07	2.06625e-07	-2.16682e-08	1.84957e-07	2.54470e-07	-7.62806e-08	1.78190e-07	-3.09240e-07	2.95622e-08	-2.79678e-07	-9.02934e-08	5.32296e-08	-3.70637e-08	-2.02989e-08	4.54761e-09	-1.57513e-08
28.852	4.36915e-08	-5.46308e-09	3.82285e-08	-5.03822e-07	6.43949e-08	-4.39427e-07	1.89396e-07	-1.66041e-08	1.72791e-07	2.10040e-07	-2.20263e-08	1.88014e-07	2.56792e-07	-7.66315e-08	1.80161e-07	-3.07103e-07	2.93579e-08	-2.77745e-07	-8.99133e-08	5.30056e-08	-3.69077e-08	-1.73830e-08	3.89435e-09	-1.34887e-08
28.877	4.67914e-08	-5.85067e-09	4.09407e-08	-5.01837e-07	6.41412e-08	-4.37696e-07	1.91252e-07	-1.67668e-08	1.74485e-07	2.13469e-07	-2.23860e-08	1.91083e-07	2.59125e-07	-7.69829e-08	1.82142e-07	-3.04963e-07	2.91533e-08	-2.75810e-07	-8.95328e-08	5.27812e-08	-3.67515e-08	-1.44566e-08	3.23873e-09	-1.12178e-08
28.901	4.99031e-08	-6.23975e-09	4.36633e-08	-4.99854e-07	6.38877e-08	-4.35966e-07	1.93119e-07	-1.69305e-08	1.76189e-07	2.16914e-07	-2.27471e-08	1.94166e-07	2.61469e-07	-7.73348e-08	1.84134e-07	-3.02820e-07	2.89484e-08	-2.73871e-07	-8.91518e-08	5.25567e-08	-3.65952e-08	-1.15197e-08	2.58077e-09	-8.93889e-09
28.926	5.30265e-08	-6.63029e-09	4.63962e-08	-4.97872e-07	6.36344e-08	-4.34237e-07	1.94998e-07	-1.70952e-08	1.77903e-07	2.20372e-07	-2.31098e-08	1.97262e-07	2.63824e-07	-7.76872e-08	1.86137e-07	-3.00674e-07	2.87432e-08	-2.71930e-07	-8.87705e-08	5.23319e-08	-3.64386e-08	-8.57241e-09	1.92049e-09	-6.65191e-09
28.951	5.61615e-08	-7.02228e-09	4.91392e-08	-4.95891e-07	6.33812e-08	-4.32510e-07	1.96889e-07	-1.72610e-08	1.79628e-07	2.23845e-07	-2.34740e-08	2.00371e-07	2.66190e-07	-7.80400e-08	1.88150e-07	-2.98525e-07	2.85378e-08	-2.69987e-07	-8.83888e-08	5.21069e-08	-3.62819e-08	-5.61489e-09	1.25791e-09	-4.35697e-09
28.975	5.93080e-08	-7.41571e-09	5.18923e-08	-4.93912e-07	6.31282e-08	-4.30783e-07	1.98791e-07	-1.74277e-08	1.81363e-07	2.27332e-07	-2.38397e-08	2.03493e-07	2.68567e-07	-7.83933e-08	1.90173e-07	-2.96373e-07	2.83321e-08	-2.68041e-07	-8.80067e-08	5.18816e-08	-3.61251e-08	-2.64719e-09	5.93056e-10	-2.05414e-09
29.000	6.24659e-08	-7.81057e-09	5.46553e-08	-4.91933e-07	6.28754e-08	-4.29058e-07	2.00704e-07	-1.75955e-08	1.83109e-07	2.30833e-07	-2.42069e-08	2.06627e-07	2.70954e-07	-7.87470e-08	1.92207e-07	-2.94219e-07	2.81262e-08	-2.66093e-07	-8.76243e-08	5.16562e-08	-3.59681e-08	3.30572e-10	-7.40586e-11	2.56513e-10
29.024	6.56351e-08	-8.20684e-09	5.74283e-08	-4.89957e-07	6.26227e-08	-4.27334e-07	2.02629e-07	-1.77642e-08	1.84865e-07	2.34348e-07	-2.45755e-08	2.09773e-07	2.73352e-07	-7.91010e-08	1.94251e-07	-2.92062e-07	2.79200e-08	-2.64142e-07	-8.72416e-08	5.14305e-08	-3.58110e-08	3.31832e-09	-7.43410e-10	2.57491e-09
29.049	6.88155e-08	-8.60451e-09	6.02110e-08	-4.87982e-07	6.23703e-08	-4.25611e-07	2.04565e-07	-1.79340e-08	1.86631e-07	2.37877e-07	-2.49455e-08	2.12932e-07	2.75761e-07	-7.94555e-08	1.96305e-07	-2.89903e-07	2.77136e-08	-2.62189e-07	-8.68585e-08	5.12047e-08	-3.56538e-08	6.31596e-09	-1.41498e-09	4.90098e-09
29.073	7.20069e-08	-9.00356e-09	6.30034e-08	-4.86008e-07	6.21180e-08	-4.23890e-07	2.06512e-07	-1.81047e-08	1.88408e-07	2.41420e-07	-2.53170e-08	2.16103e-07	2.78180e-07	-7.98102e-08	1.98370e-07	-2.87741e-07	2.75069e-08	-2.60234e-07	-8.64751e-08	5.09787e-08	-3.54964e-08	9.32340e-09	-2.08874e-09	7.23466e-09
29.098	7.52094e-08	-9.40398e-09	6.58054e-08	-4.84036e-07	6.18659e-08	-4.22170e-07	2.08471e-07	-1.82764e-08	1.90195e-07	2.44976e-07	-2.56899e-08	2.19286e-07	2.80609e-07	-8.01654e-08	2.00444e-07	-2.85577e-07	2.73000e-08	-2.58277e-07	-8.60914e-08	5.07525e-08	-3.53389e-08	1.23405e-08	-2.76468e-09	9.57587e-09
29.123	7.84226e-08	-9.80576e-09	6.86169e-08	-4.82065e-07	6.16141e-08	-4.20451e-07	2.10440e-07	-1.84490e-08	1.91991e-07	2.48545e-07	-2.60642e-08	2.22481e-07	2.83049e-07	-8.05208e-08	2.02528e-07	-2.83410e-07	2.70929e-08	-2.56317e-07	-8.57075e-08	5.05262e-08	-3.51813e-08	1.53673e-08	-3.44277e-09	1.19245e-08
29.147	8.16467e-08	-1.02089e-08	7.14378e-08	-4.80096e-07	6.13624e-08	-4.18734e-07	2.12421e-07	-1.86227e-08	1.93798e-07	2.52128e-07	-2.64399e-08	2.25688e-07	2.85499e-07	-8.08766e-08	2.04623e-07	-2.81241e-07	2.68856e-08	-2.54356e-07	-8.53232e-08	5.02996e-08	-3.50236e-08	1.84036e-08	-4.12299e-09	1.42806e-08
29.172	8.48813e-08	-1.06133e-08	7.42680e-08	-4.78129e-07	6.11110e-08	-4.17018e-07	2.14413e-07	-1.87973e-08	1.95616e-07	2.55723e-07	-2.68170e-08	2.28906e-07	2.87960e-07	-8.12326e-08	2.06727e-07	-2.79070e-07	2.66780e-08	-2.52392e-07	-8.49387e-08	5.00730e-08	-3.48657e-08	2.14493e-08	-4.80533e-09	1.66440e-08
29.196	8.81265e-08	-1.10191e-08	7.71074e-08	-4.76163e-07	6.08598e-08	-4.15303e-07	2.16416e-07	-1.89729e-08	1.97443e-07	2.59332e-07	-2.71954e-08	2.32136e-07	2.90430e-07	-8.15889e-08	2.08841e-07	-2.76897e-07	2.64703e-08	-2.50427e-07	-8.45540e-08	4.98461e-08	-3.47078e-08	2.45044e-08	-5.48976e-09	1.90146e-08
29.221	9.13822e-08	-1.14262e-08	7.99560e-08	-4.74199e-07	6.06088e-08	-4.13591e-07	2.18429e-07	-1.91494e-08	1.99280e-07	2.62953e-07	-2.75752e-08	2.35378e-07	2.92911e-07	-8.19454e-08	2.10965e-07	-2.74722e-07	2.62624e-08	-2.48460e-07	-8.41690e-08	4.96192e-08	-3.45498e-08	2.75687e-08	-6.17627e-09	2.13924e-08
29.245	9.46482e-08	-1.18346e-08	8.28136e-08	-4.72237e-07	6.03580e-08	-4.11879e-07	2.20454e-07	-1.93269e-08	2.01127e-07	2.66587e-07	-2.79563e-08	2.38631e-07	2.95401e-07	-8.23022e-08	2.13099e-07	-2.72546e-07	2.60543e-08	-2.46491e-07	-8.37837e-08	4.93921e-08	-3.43917e-08	3.06422e-08	-6.86483e-09	2.37773e-08
29.270	9.79244e-08	-1.22442e-08	8.56802e-08	-4.70277e-07	6.01075e-08	-4.10170e-07	2.22489e-07	-1.95053e-08	2.02984e-07	2.70234e-07	-2.83387e-08	2.41895e-07	2.97902e-07	-8.26592e-08	2.15242e-07	-2.70367e-07	2.58460e-08	-2.44521e-07	-8.33983e-08	4.91649e-08	-3.42334e-08	3.37247e-08	-7.55542e-09	2.61693e-08
29.295	1.01211e-07	-1.26551e-08	8.85556e-08	-4.68319e-07	5.98572e-08	-4.08462e-07	2.24535e-07	-1.96847e-08	2.04851e-07	2.73893e-07	-2.87224e-08	2.45170e-07	3.00412e-07	-8.30163e-08	2.17395e-07	-2.68186e-07	2.56376e-08	-2.42549e-07	-8.30127e-08	4.89375e-08	-3.40751e-08	3.68163e-08	-8.24802e-09	2.85682e-08
29.319	1.04507e-07	-1.30673e-08	9.14397e-08	-4.66363e-07	5.96071e-08	-4.06755e-07	2.26592e-07	-1.98650e-08	2.06727e-07	2.77564e-07	-2.91074e-08	2.48457e-07	3.02932e-07	-8.33737e-08	2.19558e-07	-2.66004e-07	2.54289e-08	-2.40575e-07	-8.26268e-08	4.87101e-08	-3.39168e-08	3.99167e-08	-8.94262e-09	3.09741e-08
29.344	1.07813e-07	-1.34807e-08	9.43326e-08	-4.64408e-07	5.93573e-08	-4.05051e-07	2.28660e-07	-2.00463e-08	2.08614e-07	2.81247e-07	-2.94937e-08	2.51754e-07	3.05461e-07	-8.37312e-08	2.21730e-07	-2.63820e-07	2.52202e-08	-2.38600e-07	-8.22408e-08	4.84825e-08	-3.37583e-08	4.30260e-08	-9.63919e-09	3.33868e-08
29.368	1.11129e-07	-1.38953e-08	9.72340e-08	-4.62456e-07	5.91078e-08	-4.03348e-07	2.30738e-07	-2.02285e-08	2.10510e-07	2.84943e-07	-2.98812e-08	2.55062e-07	3.08000e-07	-8.40888e-08	2.23912e-07	-2.61634e-07	2.50112e-08	-2.36623e-07	-8.18546e-08	4.82548e-08	-3.35998e-08	4.61439e-08	-1.03377e-08	3.58062e-08
29.393	1.14455e-07	-1.43112e-08	1.00144e-07	-4.60505e-07	5.88585e-08	-4.01647e-07	2.32827e-07	-2.04116e-08	2.12415e-07	2.88650e-07	-3.02700e-08	2.58380e-07	3.10549e-07	-8.44466e-08	2.26102e-07	-2.59447e-07	2.48022e-08	-2.34645e-07	-8.14683e-08	4.80271e-08	-3.34412e-08	4.92705e-08	-1.10382e-08	3.82324e-08
29.417	1.17790e-07	-1.47282e-08	1.03062e-07	-4.58557e-07	5.86094e-08	-3.99947e-07	2.34927e-07	-2.05957e-08	2.14331e-07	2.92369e-07	-3.06600e-08	2.61709e-07	3.13107e-07	-8.48045e-08	2.28303e-07	-2.57259e-07	2.45929e-08	-2.32666e-07	-8.10818e-08	4.77993e-08	-3.32826e-08	5.24057e-08	-1.17406e-08	4.06651e-08
29.442	1.21135e-07	-1.51464e-08	1.05989e-07	-4.56611e-07	5.83607e-08	-3.98250e-07	2.37037e-07	-2.07807e-08	2.16256e-07	2.96100e-07	-3.10512e-08	2.65049e-07	3.15675e-07	-8.51624e-08	2.30512e-07	-2.55069e-07	2.43836e-08	-2.30685e-07	-8.06952e-08	4.75714e-08	-3.31239e-08	5.55493e-08	-1.24448e-08	4.31045e-08
29.467	1.24490e-07	-1.55659e-08	1.08924e-07	-4.54667e-07	5.81122e-08	-3.96554e-07	2.39157e-07	-2.09666e-08	2.18190e-07	2.99842e-07	-3.14437e-08	2.68399e-07	3.18251e-07	-8.55205e-08	2.32731e-07	-2.52878e-07	2.41741e-08	-2.28704e-07	-8.03085e-08	4.73434e-08	-3.29651e-08	5.87013e-08	-1.31510e-08	4.55504e-08
29.491	1.27853e-07	-1.59864e-08	1.11867e-07	-4.52725e-07	5.78640e-08	-3.94861e-07	2.41288e-07	-2.11534e-08	2.20135e-07	3.03596e-07	-3.18373e-08	2.71759e-07	3.20837e-07	-8.58786e-08	2.34959e-07	-2.50685e-07	2.39645e-08	-2.26721e-07	-7.99217e-08	4.71153e-08	-3.28063e-08	6.18617e-08	-1.38590e-08	4.80027e-08
29.516	1.31226e-07	-1.64082e-08	1.14818e-07	-4.50785e-07	5.76161e-08	-3.93169e-07	2.43429e-07	-2.13411e-08	2.22088e-07	3.07361e-07	-3.22321e-08	2.75129e-07	3.23432e-07	-8.62367e-08	2.37196e-07	-2.48492e-07	2.37548e-08	-2.24737e-07	-7.95347e-08	4.68872e-08	-3.26475e-08	6.50302e-08	-1.45688e-08	5.04613e-08
29.540	1.34608e-07	-1.68310e-08	1.17777e-07	-4.48848e-07	5.73685e-08	-3.91479e-07	2.45581e-07	-2.15297e-08	2.24051e-07	3.11137e-07	-3.26281e-08	2.78509e-07	3.26037e-07	-8.65949e-08	2.39442e-07	-2.46297e-07	2.35450e-08	-2.22752e-07	-7.91477e-08	4.66590e-08	-3.24886e-08	6.82068e-08	-1.52805e-08	5.29263e-08
29.565	1.37999e-07	-1.72550e-08	1.20744e-07	-4.46912e-07	5.71211e-08	-3.89791e-07	2.47743e-07	-2.17193e-08	2.26023e-07	3.14924e-07	-3.30252e-08	2.81899e-07	3.28650e-07	-8.69530e-08	2.41697e-07	-2.44101e-07	2.33351e-08	-2.20766e-07	-7.87606e-08	4.64308e-08	-3.23297e-08	7.13915e-08	-1.59940e-08	5.53976e-08
29.590	1.41399e-07	-1.76801e-08	1.23719e-07	-4.44980e-07	5.68741e-08	-3.88105e-07	2.49915e-07	-2.19097e-08	2.28005e-07	3.18722e-07	-3.34235e-08	2.85298e-07	3.31272e-07	-8.73112e-08	2.43961e-07	-2.41905e-07	2.31251e-08	-2.18779e-07	-7.83734e-08	4.62026e-08	-3.21708e-08	7.45842e-08	-1.67092e-08	5.78750e-08
29.614	1.44808e-07	-1.81064e-08	1.26701e-07	-4.43049e-07	5.66273e-08	-3.86422e-07	2.52097e-07	-2.21010e-08	2.29996e-07	3.22530e-07	-3.38229e-08	2.88708e-07	3.33903e-07	-8.76693e-08	2.46234e-07	-2.39707e-07	2.29151e-08	-2.16792e-07	-7.79862e-08	4.59743e-08	-3.20119e-08	7.77848e-08	-1.74263e-08	6.03585e-08
29.639	1.48225e-07	-1.85337e-08	1.29691e-07	-4.41121e-07	5.63809e-08	-3.84740e-07	2.54290e-07	-2.22932e-08	2.31997e-07	3.26350e-07	-3.42234e-08	2.92126e-07	3.36543e-07	-8.80274e-08	2.48515e-07	-2.37509e-07	2.27049e-08	-2.14804e-07	-7.75989e-08	4.57460e-08	-3.18529e-08	8.09931e-08	-1.81451e-08	6.28481e-08
29.663	1.51651e-07	-1.89621e-08	1.32689e-07	-4.39195e-07	5.61348e-08	-3.83061e-07	2.56492e-07	-2.24864e-08	2.34006e-07	3.30180e-07	-3.46250e-08	2.95555e-07	3.39191e-07	-8.83854e-08	2.50806e-07	-2.35309e-07	2.24947e-08	-2.12815e-07	-7.72116e-08	4.55177e-08	-3.16939e-08	8.42092e-08	-1.88656e-08	6.53437e-08
29.688	1.55086e-07	-1.93915e-08	1.35694e-07	-4.37272e-07	5.58890e-08	-3.81383e-07	2.58705e-07	-2.26803e-08	2.36025e-07	3.34020e-07	-3.50277e-08	2.98992e-07	3.41849e-07	-8.87434e-08	2.53105e-07	-2.33109e-07	2.22843e-08	-2.10825e-07	-7.68242e-08	4.52893e-08	-3.15349e-08	8.74330e-08	-1.95878e-08	6.78452e-08
29.712	1.58529e-07	-1.98220e-08	1.38707e-07	-4.35351e-07	5.56435e-08	-3.79708e-07	2.60928e-07	-2.28752e-08	2.38053e-07	3.37870e-07	-3.54315e-08	3.02439e-07	3.44514e-07	-8.91013e-08	2.55413e-07	-2.30909e-07	2.20740e-08	-2.08835e-07	-7.64369e-08	4.50610e-08	-3.13759e-08	9.06643e-08	-2.03117e-08	7.03526e-08
29.737	1.61980e-07	-2.02536e-08	1.41727e-07	-4.33433e-07	5.53983e-08	-3.78035e-07	2.63161e-07	-2.30709e-08	2.40090e-07	3.41731e-07	-3.58364e-08	3.05895e-07	3.47189e-07	-8.94590e-08	2.57730e-07	-2.28708e-07	2.18636e-08	-2.06844e-07	-7.60495e-08	4.48326e-08	-3.12169e-08	9.39031e-08	-2.10373e-08	7.28658e-08
29.762	1.65440e-07	-2.06862e-08	1.44754e-07	-4.31518e-07	5.51535e-08	-3.76364e-07	2.65403e-07	-2.32676e-08	2.42136e-07	3.45602e-07	-3.62423e-08	3.09359e-07	3.49871e-07	-8.98167e-08	2.60055e-07	-2.26506e-07	2.16531e-08	-2.04853e-07	-7.56622e-08	4.46043e-08	-3.10579e-08	9.71493e-08	-2.17645e-08	7.53847e-08
29.786	1.68908e-07	-2.11198e-08	1.47788e-07	-4.29605e-07	5.49090e-08	-3.74696e-07	2.67656e-07	-2.34650e-08	2.44191e-07	3.49482e-07	-3.66493e-08	3.12833e-07	3.52562e-07	-9.01742e-08	2.62388e-07	-2.24304e-07	2.14426e-08	-2.02861e-07	-7.52748e-08	4.43759e-08	-3.08989e-08	1.00403e-07	-2.24934e-08	7.79094e-08
29.811	1.72384e-07	-2.15544e-08	1.50829e-07	-4.27694e-07	5.46648e-08	-3.73029e-07	2.69919e-07	-2.36634e-08	2.46255e-07	3.53373e-07	-3.70572e-08	3.16315e-07	3.55262e-07	-9.05316e-08	2.64730e-07	-2.22101e-07	2.12320e-08	-2.00869e-07	-7.48875e-08	4.41476e-08	-3.07399e-08	1.03664e-07	-2.32240e-08	8.04397e-08
29.835	1.75868e-07	-2.19901e-08	1.53878e-07	-4.25787e-07	5.44210e-08	-3.71366e-07	2.72191e-07	-2.38626e-08	2.48328e-07	3.57273e-07	-3.74662e-08	3.19807e-07	3.57970e-07	-9.08888e-08	2.67081e-07	-2.19898e-07	2.10214e-08	-1.98877e-07	-7.45002e-08	4.39193e-08	-3.05809e-08	1.06932e-07	-2.39561e-08	8.29755e-08
29.860	1.79360e-07	-2.24267e-08	1.56933e-07	-4.23882e-07	5.41775e-08	-3.69704e-07	2.74473e-07	-2.40627e-08	2.50410e-07	3.61183e-07	-3.78762e-08	3.23306e-07	3.60686e-07	-9.12458e-08	2.69440e-07	-2.17695e-07	2.08108e-08	-1.96884e-07	-7.41130e-08	4.36910e-08	-3.04220e-08	1.10207e-07	-2.46898e-08	8.55169e-08
[truncated: 6 more rows]
