# Supplementary material for: Effects of ischemic preconditioning on lower-limb anaerobic performance and neuromuscular adaptations
Source: PeerJ. 2026 Jun 8;14:e21296. doi: 10.7717/peerj.21296 (PMC13256049; doi:10.7717/peerj.21296)
Supplement: Supplemental Information 1 [file peerj-14-21296-s001.zip › Fnirs_hbo/15.csv]

	2	2	2	2	2	2	2	2	2	2	2	2	2	2	2	2	2	2	2	2	2	2	2	2
time	HRF HbO,1,1	HRF HbR,1,1	HRF HbT,1,1	HRF HbO,1,2	HRF HbR,1,2	HRF HbT,1,2	HRF HbO,1,3	HRF HbR,1,3	HRF HbT,1,3	HRF HbO,1,4	HRF HbR,1,4	HRF HbT,1,4	HRF HbO,2,5	HRF HbR,2,5	HRF HbT,2,5	HRF HbO,2,6	HRF HbR,2,6	HRF HbT,2,6	HRF HbO,2,7	HRF HbR,2,7	HRF HbT,2,7	HRF HbO,2,8	HRF HbR,2,8	HRF HbT,2,8
-1.991	2.25889e-07	-3.68373e-07	-1.42484e-07	-3.89241e-08	8.94957e-09	-2.99745e-08	5.18756e-08	-1.16113e-08	4.02643e-08	2.55787e-07	-2.73573e-08	2.28429e-07	3.40861e-08	-6.51480e-09	2.75713e-08	-2.33794e-08	5.95984e-09	-1.74195e-08	1.85629e-07	-1.53048e-07	3.25819e-08	1.67969e-07	-3.95447e-09	1.64015e-07
-1.966	2.19717e-07	-3.58308e-07	-1.38591e-07	-3.81574e-08	8.77329e-09	-2.93841e-08	5.02032e-08	-1.12369e-08	3.89662e-08	2.48706e-07	-2.65999e-08	2.22106e-07	3.32642e-08	-6.35770e-09	2.69065e-08	-2.27897e-08	5.80953e-09	-1.69802e-08	1.80313e-07	-1.49227e-07	3.10858e-08	1.63764e-07	-3.85547e-09	1.59909e-07
-1.942	2.13562e-07	-3.48270e-07	-1.34708e-07	-3.73829e-08	8.59521e-09	-2.87877e-08	4.85439e-08	-1.08655e-08	3.76783e-08	2.41647e-07	-2.58450e-08	2.15802e-07	3.24407e-08	-6.20031e-09	2.62404e-08	-2.22003e-08	5.65927e-09	-1.65410e-08	1.75019e-07	-1.45405e-07	2.96147e-08	1.59558e-07	-3.75644e-09	1.55801e-07
-1.917	2.07423e-07	-3.38259e-07	-1.30836e-07	-3.66005e-08	8.41533e-09	-2.81852e-08	4.68978e-08	-1.04971e-08	3.64007e-08	2.34611e-07	-2.50925e-08	2.09519e-07	3.16158e-08	-6.04264e-09	2.55731e-08	-2.16110e-08	5.50905e-09	-1.61019e-08	1.69749e-07	-1.41580e-07	2.81686e-08	1.55350e-07	-3.65737e-09	1.51692e-07
-1.892	2.01302e-07	-3.28277e-07	-1.26975e-07	-3.58103e-08	8.23364e-09	-2.75767e-08	4.52650e-08	-1.01316e-08	3.51334e-08	2.27598e-07	-2.43424e-08	2.03255e-07	3.07893e-08	-5.88468e-09	2.49046e-08	-2.10219e-08	5.35887e-09	-1.56630e-08	1.64502e-07	-1.37755e-07	2.67475e-08	1.51141e-07	-3.55828e-09	1.47582e-07
-1.868	1.95198e-07	-3.18323e-07	-1.23125e-07	-3.50123e-08	8.05016e-09	-2.69621e-08	4.36455e-08	-9.76914e-09	3.38764e-08	2.20608e-07	-2.35948e-08	1.97013e-07	2.99614e-08	-5.72645e-09	2.42350e-08	-2.04329e-08	5.20874e-09	-1.52242e-08	1.59279e-07	-1.33927e-07	2.53515e-08	1.46930e-07	-3.45915e-09	1.43471e-07
-1.843	1.89111e-07	-3.08397e-07	-1.19285e-07	-3.42064e-08	7.86487e-09	-2.63416e-08	4.20395e-08	-9.40966e-09	3.26298e-08	2.13641e-07	-2.28496e-08	1.90791e-07	2.91320e-08	-5.56793e-09	2.35641e-08	-1.98442e-08	5.05866e-09	-1.47855e-08	1.54079e-07	-1.30099e-07	2.39806e-08	1.42718e-07	-3.35999e-09	1.39358e-07
-1.819	1.83042e-07	-2.98499e-07	-1.15457e-07	-3.33927e-08	7.67778e-09	-2.57149e-08	4.04469e-08	-9.05318e-09	3.13937e-08	2.06697e-07	-2.21070e-08	1.84590e-07	2.83012e-08	-5.40915e-09	2.28921e-08	-1.92556e-08	4.90863e-09	-1.43470e-08	1.48904e-07	-1.26269e-07	2.26349e-08	1.38505e-07	-3.26081e-09	1.35245e-07
-1.794	1.76991e-07	-2.88631e-07	-1.11640e-07	-3.25712e-08	7.48888e-09	-2.50823e-08	3.88678e-08	-8.69974e-09	3.01680e-08	1.99777e-07	-2.13669e-08	1.78410e-07	2.74690e-08	-5.25009e-09	2.22190e-08	-1.86673e-08	4.75864e-09	-1.39086e-08	1.43752e-07	-1.22437e-07	2.13145e-08	1.34292e-07	-3.16160e-09	1.31130e-07
-1.769	1.70958e-07	-2.78792e-07	-1.07835e-07	-3.17418e-08	7.29819e-09	-2.44436e-08	3.73023e-08	-8.34934e-09	2.89529e-08	1.92881e-07	-2.06293e-08	1.72252e-07	2.66354e-08	-5.09076e-09	2.15447e-08	-1.80791e-08	4.60870e-09	-1.34704e-08	1.38624e-07	-1.18605e-07	2.00195e-08	1.30077e-07	-3.06238e-09	1.27014e-07
-1.745	1.64943e-07	-2.68983e-07	-1.04041e-07	-3.09045e-08	7.10568e-09	-2.37988e-08	3.57504e-08	-8.00199e-09	2.77484e-08	1.86009e-07	-1.98943e-08	1.66115e-07	2.58005e-08	-4.93118e-09	2.08693e-08	-1.74911e-08	4.45881e-09	-1.30323e-08	1.33521e-07	-1.14771e-07	1.87498e-08	1.25861e-07	-2.96313e-09	1.22898e-07
-1.720	1.58946e-07	-2.59204e-07	-1.00258e-07	-3.00594e-08	6.91137e-09	-2.31480e-08	3.42123e-08	-7.65770e-09	2.65546e-08	1.79161e-07	-1.91619e-08	1.59999e-07	2.49641e-08	-4.77133e-09	2.01928e-08	-1.69033e-08	4.30897e-09	-1.25943e-08	1.28441e-07	-1.10936e-07	1.75055e-08	1.21645e-07	-2.86386e-09	1.18781e-07
-1.696	1.52967e-07	-2.49454e-07	-9.64869e-08	-2.92065e-08	6.71526e-09	-2.24912e-08	3.26879e-08	-7.31650e-09	2.53714e-08	1.72337e-07	-1.84321e-08	1.53905e-07	2.41265e-08	-4.61123e-09	1.95152e-08	-1.63157e-08	4.15918e-09	-1.21565e-08	1.23387e-07	-1.07100e-07	1.62868e-08	1.17428e-07	-2.76458e-09	1.14663e-07
-1.671	1.47007e-07	-2.39735e-07	-9.27276e-08	-2.83457e-08	6.51734e-09	-2.18283e-08	3.11773e-08	-6.97839e-09	2.41989e-08	1.65538e-07	-1.77049e-08	1.47833e-07	2.32875e-08	-4.45088e-09	1.88366e-08	-1.57283e-08	4.00944e-09	-1.17189e-08	1.18357e-07	-1.03263e-07	1.50936e-08	1.13210e-07	-2.66529e-09	1.10545e-07
-1.647	1.41066e-07	-2.30047e-07	-8.89802e-08	-2.74770e-08	6.31761e-09	-2.11594e-08	2.96807e-08	-6.64340e-09	2.30373e-08	1.58764e-07	-1.69803e-08	1.41784e-07	2.24472e-08	-4.29027e-09	1.81569e-08	-1.51411e-08	3.85976e-09	-1.12814e-08	1.13352e-07	-9.94259e-08	1.39260e-08	1.08992e-07	-2.56598e-09	1.06426e-07
-1.622	1.35144e-07	-2.20389e-07	-8.52448e-08	-2.66005e-08	6.11608e-09	-2.04844e-08	2.81979e-08	-6.31152e-09	2.18864e-08	1.52014e-07	-1.62585e-08	1.35756e-07	2.16056e-08	-4.12943e-09	1.74762e-08	-1.45541e-08	3.71012e-09	-1.08440e-08	1.08372e-07	-9.55876e-08	1.27841e-08	1.04774e-07	-2.46667e-09	1.02307e-07
-1.597	1.29241e-07	-2.10763e-07	-8.15214e-08	-2.57161e-08	5.91274e-09	-1.98033e-08	2.67292e-08	-5.98277e-09	2.07464e-08	1.45290e-07	-1.55393e-08	1.29751e-07	2.07628e-08	-3.96834e-09	1.67944e-08	-1.39673e-08	3.56053e-09	-1.04068e-08	1.03417e-07	-9.17488e-08	1.16679e-08	1.00555e-07	-2.36735e-09	9.81877e-08
-1.573	1.23358e-07	-2.01168e-07	-7.78101e-08	-2.48239e-08	5.70759e-09	-1.91163e-08	2.52745e-08	-5.65717e-09	1.96173e-08	1.38591e-07	-1.48228e-08	1.23768e-07	1.99187e-08	-3.80701e-09	1.61117e-08	-1.33807e-08	3.41100e-09	-9.96973e-09	9.84867e-08	-8.79093e-08	1.05774e-08	9.63361e-08	-2.26802e-09	9.40681e-08
-1.548	1.17493e-07	-1.91605e-07	-7.41112e-08	-2.39238e-08	5.50064e-09	-1.84231e-08	2.38340e-08	-5.33474e-09	1.84992e-08	1.31918e-07	-1.41091e-08	1.17809e-07	1.90734e-08	-3.64545e-09	1.54279e-08	-1.27943e-08	3.26152e-09	-9.53283e-09	9.35822e-08	-8.40694e-08	9.51278e-09	9.21170e-08	-2.16870e-09	8.99484e-08
-1.524	1.11649e-07	-1.82073e-07	-7.04246e-08	-2.30158e-08	5.29188e-09	-1.77239e-08	2.24076e-08	-5.01547e-09	1.73921e-08	1.25270e-07	-1.33981e-08	1.11872e-07	1.82269e-08	-3.48366e-09	1.47432e-08	-1.22082e-08	3.11209e-09	-9.09608e-09	8.87030e-08	-8.02291e-08	8.47399e-09	8.78980e-08	-2.06937e-09	8.58286e-08
-1.499	1.05824e-07	-1.72574e-07	-6.67504e-08	-2.21000e-08	5.08131e-09	-1.70187e-08	2.09954e-08	-4.69939e-09	1.62960e-08	1.18648e-07	-1.26898e-08	1.05958e-07	1.73792e-08	-3.32164e-09	1.40576e-08	-1.16222e-08	2.96272e-09	-8.65949e-09	8.38495e-08	-7.63884e-08	7.46112e-09	8.36790e-08	-1.97004e-09	8.17089e-08
-1.475	1.00019e-07	-1.63108e-07	-6.30889e-08	-2.11763e-08	4.86893e-09	-1.63074e-08	1.95976e-08	-4.38651e-09	1.52111e-08	1.12052e-07	-1.19844e-08	1.00068e-07	1.65303e-08	-3.15940e-09	1.33709e-08	-1.10365e-08	2.81340e-09	-8.22305e-09	7.90217e-08	-7.25475e-08	6.47421e-09	7.94601e-08	-1.87072e-09	7.75894e-08
-1.450	9.42343e-08	-1.53674e-07	-5.94400e-08	-2.02448e-08	4.65475e-09	-1.55900e-08	1.82140e-08	-4.07683e-09	1.41372e-08	1.05483e-07	-1.12817e-08	9.42010e-08	1.56803e-08	-2.99694e-09	1.26834e-08	-1.04509e-08	2.66413e-09	-7.78677e-09	7.42198e-08	-6.87065e-08	5.51330e-09	7.52415e-08	-1.77140e-09	7.34701e-08
-1.425	8.84697e-08	-1.44274e-07	-5.58039e-08	-1.93054e-08	4.43876e-09	-1.48666e-08	1.68449e-08	-3.77038e-09	1.30745e-08	9.89397e-08	-1.05819e-08	8.83577e-08	1.48292e-08	-2.83427e-09	1.19949e-08	-9.86557e-09	2.51492e-09	-7.35065e-09	6.94438e-08	-6.48653e-08	4.57844e-09	7.10232e-08	-1.67209e-09	6.93511e-08
-1.401	8.27255e-08	-1.34906e-07	-5.21807e-08	-1.83581e-08	4.22096e-09	-1.41371e-08	1.54902e-08	-3.46717e-09	1.20231e-08	9.24231e-08	-9.88497e-09	8.25382e-08	1.39770e-08	-2.67138e-09	1.13056e-08	-9.28045e-09	2.36576e-09	-6.91469e-09	6.46939e-08	-6.10242e-08	3.66968e-09	6.68053e-08	-1.57279e-09	6.52326e-08
-1.376	7.70020e-08	-1.25572e-07	-4.85704e-08	-1.74030e-08	4.00136e-09	-1.34016e-08	1.41501e-08	-3.16720e-09	1.09829e-08	8.59334e-08	-9.19087e-09	7.67425e-08	1.31236e-08	-2.50829e-09	1.06153e-08	-8.69554e-09	2.21666e-09	-6.47888e-09	5.99702e-08	-5.71832e-08	2.78707e-09	6.25880e-08	-1.47350e-09	6.11145e-08
-1.352	7.12991e-08	-1.16272e-07	-4.49732e-08	-1.64400e-08	3.77994e-09	-1.26600e-08	1.28245e-08	-2.87049e-09	9.95398e-09	7.94707e-08	-8.49966e-09	7.09710e-08	1.22692e-08	-2.34499e-09	9.92425e-09	-8.11084e-09	2.06761e-09	-6.04323e-09	5.52729e-08	-5.33423e-08	1.93063e-09	5.83713e-08	-1.37422e-09	5.69971e-08
-1.327	6.56172e-08	-1.07006e-07	-4.13892e-08	-1.54692e-08	3.55673e-09	-1.19124e-08	1.15135e-08	-2.57705e-09	8.93642e-09	7.30351e-08	-7.81135e-09	6.52237e-08	1.14138e-08	-2.18149e-09	9.23230e-09	-7.52635e-09	1.91861e-09	-5.60774e-09	5.06021e-08	-4.95017e-08	1.10043e-09	5.41552e-08	-1.27497e-09	5.28803e-08
-1.303	5.99563e-08	-9.77748e-08	-3.78185e-08	-1.44905e-08	3.33170e-09	-1.11588e-08	1.02172e-08	-2.28690e-09	7.93026e-09	6.66268e-08	-7.12597e-09	5.95009e-08	1.05573e-08	-2.01779e-09	8.53953e-09	-6.94208e-09	1.76967e-09	-5.17241e-09	4.59579e-08	-4.56614e-08	2.96495e-10	4.99400e-08	-1.17573e-09	4.87643e-08
-1.278	5.43166e-08	-8.85777e-08	-3.42612e-08	-1.35039e-08	3.10487e-09	-1.03990e-08	8.93555e-09	-2.00004e-09	6.93552e-09	6.02461e-08	-6.44353e-09	5.38026e-08	9.69984e-09	-1.85391e-09	7.84593e-09	-6.35801e-09	1.62078e-09	-4.73724e-09	4.13404e-08	-4.18215e-08	-4.81128e-10	4.57256e-08	-1.07651e-09	4.46491e-08
-1.253	4.86982e-08	-7.94155e-08	-3.07173e-08	-1.25095e-08	2.87623e-09	-9.63327e-09	7.66872e-09	-1.71648e-09	5.95224e-09	5.38931e-08	-5.76405e-09	4.81290e-08	8.84137e-09	-1.68983e-09	7.15154e-09	-5.77417e-09	1.47194e-09	-4.30222e-09	3.67497e-08	-3.79821e-08	-1.23240e-09	4.15122e-08	-9.77316e-10	4.05349e-08
-1.229	4.31014e-08	-7.02884e-08	-2.71870e-08	-1.15073e-08	2.64579e-09	-8.86146e-09	6.41672e-09	-1.43625e-09	4.98047e-09	4.75679e-08	-5.08755e-09	4.24804e-08	7.98194e-09	-1.52557e-09	6.45637e-09	-5.19053e-09	1.32316e-09	-3.86736e-09	3.21860e-08	-3.41433e-08	-1.95728e-09	3.72999e-08	-8.78145e-10	3.64218e-08
-1.204	3.75262e-08	-6.11966e-08	-2.36704e-08	-1.04971e-08	2.41354e-09	-8.08361e-09	5.17960e-09	-1.15934e-09	4.02025e-09	4.12708e-08	-4.41406e-09	3.68568e-08	7.12156e-09	-1.36113e-09	5.76043e-09	-4.60710e-09	1.17444e-09	-3.43267e-09	2.76493e-08	-3.03051e-08	-2.65573e-09	3.30887e-08	-7.79002e-10	3.23097e-08
-1.180	3.19729e-08	-5.21404e-08	-2.01675e-08	-9.47920e-09	2.17949e-09	-7.29971e-09	3.95740e-09	-8.85781e-10	3.07162e-09	3.50020e-08	-3.74358e-09	3.12584e-08	6.26025e-09	-1.19651e-09	5.06374e-09	-4.02389e-09	1.02577e-09	-2.99813e-09	2.31399e-08	-2.64676e-08	-3.32772e-09	2.88788e-08	-6.79889e-10	2.81989e-08
-1.155	2.64415e-08	-4.31200e-08	-1.66785e-08	-8.45340e-09	1.94364e-09	-6.50976e-09	2.75017e-09	-6.15569e-10	2.13461e-09	2.87615e-08	-3.07614e-09	2.56854e-08	5.39803e-09	-1.03171e-09	4.36632e-09	-3.44089e-09	8.77148e-10	-2.56374e-09	1.86578e-08	-2.26310e-08	-3.97320e-09	2.46702e-08	-5.80807e-10	2.40894e-08
-1.130	2.09323e-08	-3.41358e-08	-1.32034e-08	-7.41976e-09	1.70598e-09	-5.71378e-09	1.55798e-09	-3.48721e-10	1.20926e-09	2.25496e-08	-2.41176e-09	2.01379e-08	4.53493e-09	-8.66750e-10	3.66818e-09	-2.85810e-09	7.28583e-10	-2.12951e-09	1.42030e-08	-1.87952e-08	-4.59215e-09	2.04631e-08	-4.81758e-10	1.99813e-08
-1.106	1.54454e-08	-2.51878e-08	-9.74245e-09	-6.37828e-09	1.46652e-09	-4.91177e-09	3.80864e-10	-8.52484e-11	2.95615e-10	1.63665e-08	-1.75046e-09	1.46161e-08	3.67096e-09	-7.01622e-10	2.96934e-09	-2.27552e-09	5.80072e-10	-1.69544e-09	9.77587e-09	-1.49604e-08	-5.18452e-09	1.62574e-08	-3.82745e-10	1.58747e-08
-1.081	9.98086e-09	-1.62765e-08	-6.29561e-09	-5.32897e-09	1.22526e-09	-4.10371e-09	-7.81126e-10	1.74839e-10	-6.06288e-10	1.02123e-08	-1.09224e-09	9.12009e-09	2.80615e-09	-5.36332e-10	2.26982e-09	-1.69314e-09	4.31614e-10	-1.26153e-09	5.37635e-09	-1.11266e-08	-5.75028e-09	1.20534e-08	-2.83771e-10	1.17696e-08
-1.057	4.53894e-09	-7.40195e-09	-2.86302e-09	-4.27182e-09	9.82193e-10	-3.28963e-09	-1.92794e-09	4.31530e-10	-1.49641e-09	4.08724e-09	-4.37145e-10	3.65010e-09	1.94051e-09	-3.70885e-10	1.56963e-09	-1.11097e-09	2.83208e-10	-8.27765e-10	1.00459e-09	-7.29399e-09	-6.28940e-09	7.85106e-09	-1.84836e-10	7.66623e-09
-1.032	-8.80261e-10	1.43550e-09	5.55241e-10	-3.20684e-09	7.37328e-10	-2.46951e-09	-3.05953e-09	6.84813e-10	-2.37472e-09	-2.00857e-09	2.14823e-10	-1.79375e-09	1.07407e-09	-2.05285e-10	8.68787e-10	-5.29012e-10	1.34855e-10	-3.94157e-10	-3.33930e-09	-3.46255e-09	-6.80185e-09	3.65054e-09	-8.59441e-11	3.56460e-09
-1.008	-6.27658e-09	1.02356e-08	3.95907e-09	-2.13403e-09	4.90664e-10	-1.64337e-09	-4.17586e-09	9.34679e-10	-3.24118e-09	-8.07494e-09	8.63643e-10	-7.21130e-09	2.06849e-10	-3.95345e-11	1.67314e-10	5.27445e-11	-1.34456e-11	3.92989e-11	-7.65519e-09	3.67603e-10	-7.28759e-09	-5.48085e-10	1.29035e-11	-5.35181e-10
-0.983	-1.16499e-08	1.89982e-08	7.34837e-09	-1.05340e-09	2.42202e-10	-8.11198e-10	-5.27686e-09	1.18112e-09	-4.09575e-09	-1.41117e-08	1.50929e-09	-1.26024e-08	-6.61136e-10	1.26361e-10	-5.34775e-10	6.34298e-10	-1.61695e-10	4.72604e-10	-1.19430e-08	4.19640e-09	-7.74660e-09	-4.74472e-09	1.11704e-10	-4.63302e-09
-0.958	-1.70000e-08	2.77230e-08	1.07230e-08	3.50501e-11	-8.05885e-12	2.69912e-11	-6.36250e-09	1.42411e-09	-4.93839e-09	-2.01187e-08	2.15176e-09	-1.79669e-08	-1.52986e-09	2.92399e-10	-1.23746e-09	1.21565e-09	-3.09892e-10	9.05758e-10	-1.62026e-08	8.02376e-09	-8.17885e-09	-8.93928e-09	2.10456e-10	-8.72883e-09
-0.934	-2.23268e-08	3.64098e-08	1.40830e-08	1.13132e-09	-2.60116e-10	8.71199e-10	-7.43273e-09	1.66366e-09	-5.76907e-09	-2.60957e-08	2.79102e-09	-2.33047e-08	-2.39931e-09	4.58574e-10	-1.94073e-09	1.79680e-09	-4.58039e-10	1.33876e-09	-2.04339e-08	1.18496e-08	-8.58430e-09	-1.31317e-08	3.09157e-10	-1.28225e-08
-0.909	-2.76301e-08	4.50583e-08	1.74282e-08	2.23539e-09	-5.13970e-10	1.72142e-09	-8.48751e-09	1.89975e-09	-6.58775e-09	-3.20426e-08	3.42707e-09	-2.86155e-08	-3.26945e-09	6.24882e-10	-2.64457e-09	2.37776e-09	-6.06136e-10	1.77162e-09	-2.46368e-08	1.56739e-08	-8.96293e-09	-1.73218e-08	4.07804e-10	-1.69140e-08
-0.885	-3.29098e-08	5.36683e-08	2.07585e-08	3.34728e-09	-7.69618e-10	2.57766e-09	-9.52678e-09	2.13237e-09	-7.39441e-09	-3.79592e-08	4.05987e-09	-3.38994e-08	-4.14027e-09	7.91320e-10	-3.34895e-09	2.95852e-09	-7.54182e-10	2.20433e-09	-2.88111e-08	1.94964e-08	-9.31471e-09	-2.15095e-08	5.06395e-10	-2.10031e-08
-0.860	-3.81658e-08	6.22395e-08	2.40738e-08	4.46696e-09	-1.02706e-09	3.43990e-09	-1.05505e-08	2.36151e-09	-8.18899e-09	-4.38454e-08	4.68942e-09	-3.91560e-08	-5.01175e-09	9.57884e-10	-4.05387e-09	3.53908e-09	-9.02179e-10	2.63690e-09	-3.29569e-08	2.33173e-08	-9.63962e-09	-2.56948e-08	6.04929e-10	-2.50899e-08
-0.836	-4.33978e-08	7.07718e-08	2.73740e-08	5.59444e-09	-1.28630e-09	4.30815e-09	-1.15586e-08	2.58716e-09	-8.97148e-09	-4.97009e-08	5.31569e-09	-4.43853e-08	-5.88387e-09	1.12457e-09	-4.75930e-09	4.11946e-09	-1.05013e-09	3.06933e-09	-3.70739e-08	2.71363e-08	-9.93763e-09	-2.98776e-08	7.03403e-10	-2.91742e-08
-0.811	-4.86059e-08	7.92649e-08	3.06590e-08	6.72972e-09	-1.54732e-09	5.18240e-09	-1.25511e-08	2.80931e-09	-9.74183e-09	-5.55257e-08	5.93867e-09	-4.95871e-08	-6.75659e-09	1.29137e-09	-5.46522e-09	4.69964e-09	-1.19803e-09	3.50161e-09	-4.11621e-08	3.09534e-08	-1.02087e-08	-3.40577e-08	8.01814e-10	-3.32559e-08
-0.786	-5.37897e-08	8.77185e-08	3.39288e-08	7.87278e-09	-1.81014e-09	6.06264e-09	-1.35280e-08	3.02796e-09	-1.05000e-08	-6.13196e-08	6.55834e-09	-5.47612e-08	-7.62991e-09	1.45829e-09	-6.17163e-09	5.27964e-09	-1.34588e-09	3.93376e-09	-4.52214e-08	3.47685e-08	-1.04529e-08	-3.82350e-08	9.00161e-10	-3.73349e-08
-0.762	-5.89492e-08	9.61325e-08	3.71833e-08	9.02362e-09	-2.07475e-09	6.94888e-09	-1.44891e-08	3.24308e-09	-1.12460e-08	-6.70823e-08	7.17468e-09	-5.99076e-08	-8.50381e-09	1.62531e-09	-6.87849e-09	5.85945e-09	-1.49369e-09	4.36577e-09	-4.92516e-08	3.85816e-08	-1.06700e-08	-4.24096e-08	9.98441e-10	-4.14111e-08
-0.737	-6.40843e-08	1.04507e-07	4.04223e-08	1.01822e-08	-2.34114e-09	7.84110e-09	-1.54344e-08	3.45468e-09	-1.19798e-08	-7.28138e-08	7.78769e-09	-6.50261e-08	-9.37825e-09	1.79244e-09	-7.58581e-09	6.43908e-09	-1.64144e-09	4.79764e-09	-5.32527e-08	4.23925e-08	-1.08602e-08	-4.65812e-08	1.09665e-09	-4.54845e-08
-0.713	-6.91947e-08	1.12841e-07	4.36458e-08	1.13486e-08	-2.60932e-09	8.73931e-09	-1.63640e-08	3.66273e-09	-1.27012e-08	-7.85138e-08	8.39733e-09	-7.01165e-08	-1.02532e-08	1.95967e-09	-8.29355e-09	7.01854e-09	-1.78916e-09	5.22938e-09	-5.72246e-08	4.62012e-08	-1.10234e-08	-5.07497e-08	1.19479e-09	-4.95549e-08
-0.688	-7.42805e-08	1.21134e-07	4.68538e-08	1.25228e-08	-2.87928e-09	9.64349e-09	-1.72777e-08	3.86725e-09	-1.34104e-08	-8.41823e-08	9.00359e-09	-7.51787e-08	-1.11287e-08	2.12700e-09	-9.00169e-09	7.59782e-09	-1.93683e-09	5.66099e-09	-6.11672e-08	5.00076e-08	-1.11595e-08	-5.49151e-08	1.29286e-09	-5.36223e-08
-0.664	-7.93413e-08	1.29387e-07	5.00460e-08	1.37047e-08	-3.15103e-09	1.05537e-08	-1.81755e-08	4.06820e-09	-1.41073e-08	-8.98190e-08	9.60646e-09	-8.02126e-08	-1.20047e-08	2.29442e-09	-9.71024e-09	8.17692e-09	-2.08445e-09	6.09247e-09	-6.50804e-08	5.38117e-08	-1.12686e-08	-5.90773e-08	1.39085e-09	-5.76865e-08
-0.639	-8.43772e-08	1.37600e-07	5.32224e-08	1.48943e-08	-3.42456e-09	1.14698e-08	-1.90574e-08	4.26560e-09	-1.47918e-08	-9.54239e-08	1.02059e-08	-8.52180e-08	-1.28811e-08	2.46193e-09	-1.04192e-08	8.75586e-09	-2.23203e-09	6.52383e-09	-6.89640e-08	5.76134e-08	-1.13507e-08	-6.32362e-08	1.48876e-09	-6.17475e-08
-0.614	-8.93878e-08	1.45771e-07	5.63830e-08	1.60918e-08	-3.69988e-09	1.23919e-08	-1.99233e-08	4.45942e-09	-1.54639e-08	-1.00997e-07	1.08019e-08	-9.01947e-08	-1.37579e-08	2.62952e-09	-1.11284e-08	9.33463e-09	-2.37957e-09	6.95506e-09	-7.28181e-08	6.14125e-08	-1.14056e-08	-6.73917e-08	1.58659e-09	-6.58051e-08
-0.590	-9.43733e-08	1.53901e-07	5.95277e-08	1.72969e-08	-3.97697e-09	1.33199e-08	-2.07732e-08	4.64966e-09	-1.61236e-08	-1.06537e-07	1.13945e-08	-9.51427e-08	-1.46352e-08	2.79720e-09	-1.18380e-08	9.91324e-09	-2.52707e-09	7.38617e-09	-7.66425e-08	6.52090e-08	-1.14335e-08	-7.15437e-08	1.68434e-09	-6.98593e-08
-0.565	-9.93333e-08	1.61990e-07	6.26563e-08	1.85098e-08	-4.25584e-09	1.42539e-08	-2.16071e-08	4.83630e-09	-1.67708e-08	-1.12045e-07	1.19836e-08	-1.00062e-07	-1.55129e-08	2.96495e-09	-1.25480e-08	1.04917e-08	-2.67453e-09	7.81716e-09	-8.04371e-08	6.90029e-08	-1.14342e-08	-7.56920e-08	1.78200e-09	-7.39100e-08
-0.541	-1.04268e-07	1.70037e-07	6.57688e-08	1.97304e-08	-4.53648e-09	1.51939e-08	-2.24249e-08	5.01935e-09	-1.74056e-08	-1.17521e-07	1.25693e-08	-1.04952e-07	-1.63910e-08	3.13277e-09	-1.32582e-08	1.10700e-08	-2.82195e-09	8.24804e-09	-8.42018e-08	7.27940e-08	-1.14078e-08	-7.98366e-08	1.87958e-09	-7.79570e-08
-0.516	-1.09177e-07	1.78042e-07	6.88651e-08	2.09587e-08	-4.81890e-09	1.61398e-08	-2.32266e-08	5.19879e-09	-1.80278e-08	-1.22964e-07	1.31514e-08	-1.09813e-07	-1.72694e-08	3.30066e-09	-1.39687e-08	1.16481e-08	-2.96933e-09	8.67880e-09	-8.79366e-08	7.65823e-08	-1.13542e-08	-8.39774e-08	1.97707e-09	-8.20004e-08
-0.492	-1.14059e-07	1.86005e-07	7.19451e-08	2.21947e-08	-5.10309e-09	1.70916e-08	-2.40122e-08	5.37462e-09	-1.86375e-08	-1.28374e-07	1.37301e-08	-1.14644e-07	-1.81481e-08	3.46861e-09	-1.46795e-08	1.22261e-08	-3.11667e-09	9.10945e-09	-9.16413e-08	8.03678e-08	-1.12735e-08	-8.81143e-08	2.07446e-09	-8.60399e-08
-0.467	-1.18917e-07	1.93925e-07	7.50088e-08	2.34384e-08	-5.38905e-09	1.80494e-08	-2.47815e-08	5.54682e-09	-1.92347e-08	-1.33752e-07	1.43052e-08	-1.19446e-07	-1.90272e-08	3.63662e-09	-1.53906e-08	1.28040e-08	-3.26398e-09	9.54000e-09	-9.53159e-08	8.41502e-08	-1.11657e-08	-9.22472e-08	2.17176e-09	-9.00755e-08
-0.442	-1.23748e-07	2.01804e-07	7.80560e-08	2.46898e-08	-5.67678e-09	1.90130e-08	-2.55346e-08	5.71539e-09	-1.98192e-08	-1.39096e-07	1.48768e-08	-1.24219e-07	-1.99066e-08	3.80469e-09	-1.61019e-08	1.33817e-08	-3.41125e-09	9.97044e-09	-9.89603e-08	8.79296e-08	-1.10306e-08	-9.63760e-08	2.26896e-09	-9.41071e-08
-0.418	-1.28552e-07	2.09639e-07	8.10867e-08	2.59489e-08	-5.96627e-09	1.99826e-08	-2.62715e-08	5.88032e-09	-2.03912e-08	-1.44407e-07	1.54448e-08	-1.28962e-07	-2.07862e-08	3.97281e-09	-1.68134e-08	1.39593e-08	-3.55848e-09	1.04008e-08	-1.02574e-07	9.17060e-08	-1.08684e-08	-1.00501e-07	2.36607e-09	-9.81345e-08
-0.393	-1.33331e-07	2.17432e-07	8.41008e-08	2.72157e-08	-6.25753e-09	2.09582e-08	-2.69920e-08	6.04161e-09	-2.09504e-08	-1.49684e-07	1.60092e-08	-1.33675e-07	-2.16660e-08	4.14098e-09	-1.75251e-08	1.45367e-08	-3.70568e-09	1.08310e-08	-1.06158e-07	9.54791e-08	-1.06790e-08	-1.04621e-07	2.46307e-09	-1.02158e-07
-0.369	-1.38083e-07	2.25181e-07	8.70983e-08	2.84901e-08	-6.55056e-09	2.19396e-08	-2.76963e-08	6.19924e-09	-2.14971e-08	-1.54928e-07	1.65701e-08	-1.38358e-07	-2.25461e-08	4.30918e-09	-1.82369e-08	1.51140e-08	-3.85285e-09	1.12612e-08	-1.09711e-07	9.92490e-08	-1.04624e-08	-1.08737e-07	2.55997e-09	-1.06177e-07
-0.344	-1.42808e-07	2.32887e-07	9.00789e-08	2.97722e-08	-6.84534e-09	2.29269e-08	-2.83842e-08	6.35320e-09	-2.20310e-08	-1.60138e-07	1.71273e-08	-1.43011e-07	-2.34264e-08	4.47743e-09	-1.89490e-08	1.56912e-08	-3.99999e-09	1.16912e-08	-1.13234e-07	1.03016e-07	-1.02185e-08	-1.12848e-07	2.65676e-09	-1.10191e-07
-0.319	-1.47507e-07	2.40550e-07	9.30428e-08	3.10620e-08	-7.14188e-09	2.39201e-08	-2.90556e-08	6.50350e-09	-2.25521e-08	-1.65315e-07	1.76810e-08	-1.47634e-07	-2.43069e-08	4.64571e-09	-1.96612e-08	1.62683e-08	-4.14710e-09	1.21212e-08	-1.16726e-07	1.06779e-07	-9.94747e-09	-1.16955e-07	2.75345e-09	-1.14201e-07
-0.295	-1.52179e-07	2.48169e-07	9.59897e-08	3.23594e-08	-7.44018e-09	2.49192e-08	-2.97107e-08	6.65012e-09	-2.30606e-08	-1.70457e-07	1.82310e-08	-1.52226e-07	-2.51875e-08	4.81402e-09	-2.03735e-08	1.68453e-08	-4.29418e-09	1.25511e-08	-1.20188e-07	1.10538e-07	-9.64920e-09	-1.21057e-07	2.85002e-09	-1.18207e-07
-0.270	-1.56824e-07	2.55744e-07	9.89196e-08	3.36644e-08	-7.74024e-09	2.59241e-08	-3.03493e-08	6.79306e-09	-2.35562e-08	-1.75565e-07	1.87773e-08	-1.56788e-07	-2.60682e-08	4.98236e-09	-2.10859e-08	1.74222e-08	-4.44124e-09	1.29809e-08	-1.23618e-07	1.14294e-07	-9.32369e-09	-1.25154e-07	2.94648e-09	-1.22208e-07
-0.246	-1.61442e-07	2.63274e-07	1.01832e-07	3.49770e-08	-8.04204e-09	2.69350e-08	-3.09714e-08	6.93230e-09	-2.40391e-08	-1.80639e-07	1.93200e-08	-1.61319e-07	-2.69491e-08	5.15071e-09	-2.17984e-08	1.79989e-08	-4.58827e-09	1.34107e-08	-1.27018e-07	1.18047e-07	-8.97096e-09	-1.29246e-07	3.04282e-09	-1.26204e-07
-0.221	-1.66033e-07	2.70761e-07	1.04728e-07	3.62972e-08	-8.34560e-09	2.79516e-08	-3.15770e-08	7.06785e-09	-2.45091e-08	-1.85679e-07	1.98590e-08	-1.65820e-07	-2.78301e-08	5.31909e-09	-2.25110e-08	1.85756e-08	-4.73527e-09	1.38403e-08	-1.30387e-07	1.21796e-07	-8.59099e-09	-1.33334e-07	3.13905e-09	-1.30195e-07
-0.197	-1.70596e-07	2.78203e-07	1.07607e-07	3.76251e-08	-8.65090e-09	2.89742e-08	-3.21660e-08	7.19969e-09	-2.49663e-08	-1.90684e-07	2.03943e-08	-1.70289e-07	-2.87111e-08	5.48748e-09	-2.32236e-08	1.91522e-08	-4.88225e-09	1.42699e-08	-1.33725e-07	1.25541e-07	-8.18379e-09	-1.37416e-07	3.23516e-09	-1.34181e-07
-0.172	-1.75132e-07	2.85600e-07	1.10468e-07	3.89605e-08	-8.95795e-09	3.00026e-08	-3.27385e-08	7.32782e-09	-2.54106e-08	-1.95654e-07	2.09259e-08	-1.74728e-07	-2.95921e-08	5.65587e-09	-2.39363e-08	1.97287e-08	-5.02921e-09	1.46994e-08	-1.37031e-07	1.29282e-07	-7.74935e-09	-1.41493e-07	3.33114e-09	-1.38162e-07
-0.147	-1.79641e-07	2.92952e-07	1.13312e-07	4.03035e-08	-9.26674e-09	3.10368e-08	-3.32943e-08	7.45224e-09	-2.58421e-08	-2.00589e-07	2.14537e-08	-1.79136e-07	-3.04732e-08	5.82427e-09	-2.46490e-08	2.03051e-08	-5.17615e-09	1.51289e-08	-1.40307e-07	1.33019e-07	-7.28768e-09	-1.45564e-07	3.42699e-09	-1.42137e-07
-0.123	-1.84122e-07	3.00260e-07	1.16138e-07	4.16541e-08	-9.57727e-09	3.20768e-08	-3.38335e-08	7.57293e-09	-2.62606e-08	-2.05490e-07	2.19779e-08	-1.83512e-07	-3.13543e-08	5.99267e-09	-2.53616e-08	2.08814e-08	-5.32306e-09	1.55583e-08	-1.43552e-07	1.36753e-07	-6.79877e-09	-1.49630e-07	3.52272e-09	-1.46108e-07
-0.098	-1.88575e-07	3.07522e-07	1.18947e-07	4.30123e-08	-9.88954e-09	3.31227e-08	-3.43561e-08	7.68989e-09	-2.66662e-08	-2.10355e-07	2.24982e-08	-1.87857e-07	-3.22354e-08	6.16107e-09	-2.60743e-08	2.14577e-08	-5.46997e-09	1.59877e-08	-1.46765e-07	1.40482e-07	-6.28264e-09	-1.53691e-07	3.61832e-09	-1.50073e-07
-0.074	-1.93000e-07	3.14738e-07	1.21738e-07	4.43779e-08	-1.02035e-08	3.41744e-08	-3.48619e-08	7.80311e-09	-2.70588e-08	-2.15186e-07	2.30149e-08	-1.92171e-07	-3.31164e-08	6.32945e-09	-2.67869e-08	2.20339e-08	-5.61685e-09	1.64170e-08	-1.49947e-07	1.44207e-07	-5.73927e-09	-1.57746e-07	3.71379e-09	-1.54032e-07
-0.049	-1.97397e-07	3.21909e-07	1.24512e-07	4.57512e-08	-1.05193e-08	3.52319e-08	-3.53510e-08	7.91259e-09	-2.74384e-08	-2.19981e-07	2.35277e-08	-1.96453e-07	-3.39974e-08	6.49783e-09	-2.74995e-08	2.26100e-08	-5.76372e-09	1.68463e-08	-1.53097e-07	1.47928e-07	-5.16868e-09	-1.61795e-07	3.80912e-09	-1.57986e-07
-0.025	-2.01766e-07	3.29034e-07	1.27268e-07	4.71319e-08	-1.08367e-08	3.62952e-08	-3.58234e-08	8.01832e-09	-2.78051e-08	-2.24740e-07	2.40367e-08	-2.00703e-07	-3.48782e-08	6.66619e-09	-2.82120e-08	2.31861e-08	-5.91058e-09	1.72755e-08	-1.56216e-07	1.51645e-07	-4.57086e-09	-1.65839e-07	3.90431e-09	-1.61934e-07
0.000	-2.06107e-07	3.36113e-07	1.30006e-07	4.85202e-08	-1.11559e-08	3.73642e-08	-3.62790e-08	8.12030e-09	-2.81587e-08	-2.29464e-07	2.45419e-08	-2.04922e-07	-3.57590e-08	6.83452e-09	-2.89244e-08	2.37621e-08	-6.05742e-09	1.77047e-08	-1.59303e-07	1.55357e-07	-3.94583e-09	-1.69876e-07	3.99936e-09	-1.65877e-07
0.025	-2.10420e-07	3.43146e-07	1.32726e-07	4.99159e-08	-1.14769e-08	3.84391e-08	-3.67178e-08	8.21852e-09	-2.84993e-08	-2.34152e-07	2.50433e-08	-2.09108e-07	-3.66396e-08	7.00283e-09	-2.96368e-08	2.43382e-08	-6.20426e-09	1.81339e-08	-1.62359e-07	1.59065e-07	-3.29360e-09	-1.73907e-07	4.09427e-09	-1.69813e-07
0.049	-2.14704e-07	3.50133e-07	1.35429e-07	5.13192e-08	-1.17995e-08	3.95197e-08	-3.71398e-08	8.31298e-09	-2.88268e-08	-2.38804e-07	2.55409e-08	-2.13263e-07	-3.75200e-08	7.17111e-09	-3.03489e-08	2.49141e-08	-6.35108e-09	1.85630e-08	-1.65383e-07	1.62769e-07	-2.61416e-09	-1.77933e-07	4.18904e-09	-1.73744e-07
0.074	-2.18960e-07	3.57073e-07	1.38113e-07	5.27299e-08	-1.21239e-08	4.06060e-08	-3.75450e-08	8.40366e-09	-2.91413e-08	-2.43420e-07	2.60346e-08	-2.17385e-07	-3.84003e-08	7.33936e-09	-3.10610e-08	2.54901e-08	-6.49790e-09	1.89922e-08	-1.68376e-07	1.66468e-07	-1.90752e-09	-1.81952e-07	4.28365e-09	-1.77668e-07
0.098	-2.23187e-07	3.63966e-07	1.40779e-07	5.41481e-08	-1.24499e-08	4.16981e-08	-3.79333e-08	8.49057e-09	-2.94427e-08	-2.48000e-07	2.65245e-08	-2.21476e-07	-3.92804e-08	7.50757e-09	-3.17728e-08	2.60660e-08	-6.64472e-09	1.94213e-08	-1.71336e-07	1.70162e-07	-1.17370e-09	-1.85964e-07	4.37812e-09	-1.81586e-07
0.123	-2.27385e-07	3.70812e-07	1.43427e-07	5.55737e-08	-1.27777e-08	4.27960e-08	-3.83046e-08	8.57370e-09	-2.97309e-08	-2.52544e-07	2.70104e-08	-2.25533e-07	-4.01603e-08	7.67573e-09	-3.24845e-08	2.66419e-08	-6.79153e-09	1.98504e-08	-1.74265e-07	1.73852e-07	-4.12712e-10	-1.89970e-07	4.47243e-09	-1.85498e-07
0.147	-2.31554e-07	3.77612e-07	1.46057e-07	5.70068e-08	-1.31072e-08	4.38996e-08	-3.86591e-08	8.65304e-09	-3.00061e-08	-2.57051e-07	2.74925e-08	-2.29559e-07	-4.10399e-08	7.84385e-09	-3.31960e-08	2.72178e-08	-6.93834e-09	2.02795e-08	-1.77162e-07	1.77537e-07	3.75444e-10	-1.93970e-07	4.56659e-09	-1.89403e-07
0.172	-2.35695e-07	3.84364e-07	1.48669e-07	5.84473e-08	-1.34384e-08	4.50088e-08	-3.89967e-08	8.72859e-09	-3.02681e-08	-2.61522e-07	2.79707e-08	-2.33551e-07	-4.19192e-08	8.01191e-09	-3.39073e-08	2.77937e-08	-7.08515e-09	2.07086e-08	-1.80027e-07	1.81217e-07	1.19075e-09	-1.97962e-07	4.66059e-09	-1.93302e-07
0.197	-2.39806e-07	3.91068e-07	1.51262e-07	5.98951e-08	-1.37713e-08	4.61238e-08	-3.93173e-08	8.80035e-09	-3.05169e-08	-2.65956e-07	2.84450e-08	-2.37511e-07	-4.27983e-08	8.17992e-09	-3.46183e-08	2.83697e-08	-7.23196e-09	2.11377e-08	-1.82860e-07	1.84893e-07	2.03320e-09	-2.01948e-07	4.75443e-09	-1.97194e-07
0.221	-2.43888e-07	3.97726e-07	1.53837e-07	6.13504e-08	-1.41059e-08	4.72445e-08	-3.96209e-08	8.86831e-09	-3.07526e-08	-2.70354e-07	2.89153e-08	-2.41439e-07	-4.36770e-08	8.34787e-09	-3.53291e-08	2.89456e-08	-7.37878e-09	2.15668e-08	-1.85660e-07	1.88563e-07	2.90277e-09	-2.05927e-07	4.84811e-09	-2.01079e-07
0.246	-2.47941e-07	4.04335e-07	1.56394e-07	6.28131e-08	-1.44422e-08	4.83709e-08	-3.99075e-08	8.93247e-09	-3.09751e-08	-2.74715e-07	2.93817e-08	-2.45333e-07	-4.45554e-08	8.51576e-09	-3.60396e-08	2.95215e-08	-7.52560e-09	2.19959e-08	-1.88429e-07	1.92229e-07	3.79946e-09	-2.09899e-07	4.94162e-09	-2.04958e-07
0.270	-2.51965e-07	4.10896e-07	1.58932e-07	6.42832e-08	-1.47802e-08	4.95029e-08	-4.01771e-08	8.99281e-09	-3.11843e-08	-2.79038e-07	2.98441e-08	-2.49194e-07	-4.54334e-08	8.68357e-09	-3.67498e-08	3.00975e-08	-7.67243e-09	2.24251e-08	-1.91166e-07	1.95889e-07	4.72324e-09	-2.13864e-07	5.03497e-09	-2.08829e-07
0.295	-2.55959e-07	4.17410e-07	1.61451e-07	6.57606e-08	-1.51199e-08	5.06406e-08	-4.04297e-08	9.04935e-09	-3.13804e-08	-2.83325e-07	3.03026e-08	-2.53023e-07	-4.63111e-08	8.85132e-09	-3.74597e-08	3.06735e-08	-7.81926e-09	2.28543e-08	-1.93870e-07	1.99544e-07	5.67410e-09	-2.17822e-07	5.12814e-09	-2.12694e-07
0.319	-2.59924e-07	4.23875e-07	1.63952e-07	6.72453e-08	-1.54613e-08	5.17840e-08	-4.06653e-08	9.10207e-09	-3.15632e-08	-2.87575e-07	3.07571e-08	-2.56818e-07	-4.71883e-08	9.01898e-09	-3.81693e-08	3.12496e-08	-7.96611e-09	2.32835e-08	-1.96542e-07	2.03194e-07	6.65202e-09	-2.21772e-07	5.22114e-09	-2.16551e-07
0.344	-2.63859e-07	4.30292e-07	1.66434e-07	6.87373e-08	-1.58044e-08	5.29330e-08	-4.08837e-08	9.15097e-09	-3.17328e-08	-2.91787e-07	3.12076e-08	-2.60579e-07	-4.80651e-08	9.18657e-09	-3.88786e-08	3.18257e-08	-8.11297e-09	2.37127e-08	-1.99182e-07	2.06839e-07	7.65699e-09	-2.25715e-07	5.31397e-09	-2.20401e-07
0.369	-2.67764e-07	4.36661e-07	1.68897e-07	7.02367e-08	-1.61491e-08	5.40876e-08	-4.10851e-08	9.19605e-09	-3.18891e-08	-2.95962e-07	3.16541e-08	-2.64307e-07	-4.89415e-08	9.35406e-09	-3.95874e-08	3.24019e-08	-8.25985e-09	2.41420e-08	-2.01789e-07	2.10478e-07	8.68898e-09	-2.29650e-07	5.40662e-09	-2.24244e-07
0.393	-2.71639e-07	4.42980e-07	1.71341e-07	7.17434e-08	-1.64955e-08	5.52479e-08	-4.12694e-08	9.23730e-09	-3.20321e-08	-3.00099e-07	3.20966e-08	-2.68002e-07	-4.98174e-08	9.52147e-09	-4.02959e-08	3.29781e-08	-8.40674e-09	2.45713e-08	-2.04364e-07	2.14112e-07	9.74799e-09	-2.33578e-07	5.49908e-09	-2.28079e-07
0.418	-2.75484e-07	4.49251e-07	1.73767e-07	7.32573e-08	-1.68436e-08	5.64137e-08	-4.14366e-08	9.27472e-09	-3.21619e-08	-3.04198e-07	3.25351e-08	-2.71663e-07	-5.06928e-08	9.68878e-09	-4.10040e-08	3.35544e-08	-8.55365e-09	2.50007e-08	-2.06907e-07	2.17741e-07	1.08340e-08	-2.37498e-07	5.59137e-09	-2.31906e-07
0.442	-2.79300e-07	4.55473e-07	1.76173e-07	7.47785e-08	-1.71934e-08	5.75852e-08	-4.15866e-08	9.30830e-09	-3.22783e-08	-3.08260e-07	3.29695e-08	-2.75291e-07	-5.15677e-08	9.85600e-09	-4.17117e-08	3.41308e-08	-8.70058e-09	2.54302e-08	-2.09417e-07	2.21364e-07	1.19469e-08	-2.41410e-07	5.68346e-09	-2.35726e-07
0.467	-2.83085e-07	4.61646e-07	1.78561e-07	7.63070e-08	-1.75448e-08	5.87622e-08	-4.17196e-08	9.33805e-09	-3.23815e-08	-3.12284e-07	3.33999e-08	-2.78884e-07	-5.24420e-08	1.00231e-08	-4.24189e-08	3.47072e-08	-8.84753e-09	2.58597e-08	-2.11894e-07	2.24981e-07	1.30868e-08	-2.45313e-07	5.77537e-09	-2.39538e-07
0.492	-2.86840e-07	4.67770e-07	1.80930e-07	7.78426e-08	-1.78979e-08	5.99448e-08	-4.18353e-08	9.36396e-09	-3.24713e-08	-3.16270e-07	3.38262e-08	-2.82444e-07	-5.33158e-08	1.01901e-08	-4.31257e-08	3.52838e-08	-8.99451e-09	2.62893e-08	-2.14339e-07	2.28593e-07	1.42536e-08	-2.49209e-07	5.86709e-09	-2.43342e-07
0.516	-2.90565e-07	4.73844e-07	1.83279e-07	7.93855e-08	-1.82526e-08	6.11329e-08	-4.19339e-08	9.38603e-09	-3.25479e-08	-3.20218e-07	3.42484e-08	-2.85970e-07	-5.41890e-08	1.03570e-08	-4.38320e-08	3.58605e-08	-9.14151e-09	2.67189e-08	-2.16752e-07	2.32199e-07	1.54473e-08	-2.53097e-07	5.95861e-09	-2.47138e-07
0.541	-2.94259e-07	4.79868e-07	1.85609e-07	8.09356e-08	-1.86090e-08	6.23266e-08	-4.20153e-08	9.40425e-09	-3.26111e-08	-3.24128e-07	3.46666e-08	-2.89461e-07	-5.50615e-08	1.05238e-08	-4.45378e-08	3.64372e-08	-9.28854e-09	2.71487e-08	-2.19131e-07	2.35799e-07	1.66679e-08	-2.56976e-07	6.04994e-09	-2.50926e-07
0.565	-2.97923e-07	4.85843e-07	1.87920e-07	8.24929e-08	-1.89671e-08	6.35258e-08	-4.20795e-08	9.41863e-09	-3.26609e-08	-3.27999e-07	3.50806e-08	-2.92919e-07	-5.59335e-08	1.06904e-08	-4.52431e-08	3.70141e-08	-9.43560e-09	2.75785e-08	-2.21478e-07	2.39394e-07	1.79153e-08	-2.60847e-07	6.14107e-09	-2.54706e-07
0.590	-3.01556e-07	4.91768e-07	1.90212e-07	8.40573e-08	-1.93268e-08	6.47305e-08	-4.21265e-08	9.42915e-09	-3.26974e-08	-3.31832e-07	3.54906e-08	-2.96342e-07	-5.68048e-08	1.08570e-08	-4.59478e-08	3.75912e-08	-9.58270e-09	2.80085e-08	-2.23793e-07	2.42982e-07	1.91896e-08	-2.64709e-07	6.23200e-09	-2.58477e-07
0.614	-3.05159e-07	4.97644e-07	1.92485e-07	8.56289e-08	-1.96881e-08	6.59407e-08	-4.21563e-08	9.43582e-09	-3.27205e-08	-3.35627e-07	3.58964e-08	-2.99730e-07	-5.76754e-08	1.10234e-08	-4.66521e-08	3.81683e-08	-9.72983e-09	2.84385e-08	-2.26074e-07	2.46565e-07	2.04906e-08	-2.68562e-07	6.32272e-09	-2.62240e-07
0.639	-3.08731e-07	5.03469e-07	1.94738e-07	8.72076e-08	-2.00511e-08	6.71565e-08	-4.21689e-08	9.43864e-09	-3.27303e-08	-3.39383e-07	3.62982e-08	-3.03085e-07	-5.85453e-08	1.11896e-08	-4.73557e-08	3.87456e-08	-9.87700e-09	2.88686e-08	-2.28323e-07	2.50141e-07	2.18184e-08	-2.72407e-07	6.41323e-09	-2.65994e-07
0.664	-3.12272e-07	5.09243e-07	1.96971e-07	8.87934e-08	-2.04157e-08	6.83777e-08	-4.21643e-08	9.43759e-09	-3.27267e-08	-3.43100e-07	3.66958e-08	-3.06404e-07	-5.94145e-08	1.13557e-08	-4.80588e-08	3.93231e-08	-1.00242e-08	2.92989e-08	-2.30539e-07	2.53712e-07	2.31729e-08	-2.76243e-07	6.50354e-09	-2.69739e-07
0.688	-3.15782e-07	5.14968e-07	1.99186e-07	9.03863e-08	-2.07820e-08	6.96043e-08	-4.21424e-08	9.43269e-09	-3.27097e-08	-3.46779e-07	3.70892e-08	-3.09690e-07	-6.02830e-08	1.15217e-08	-4.87612e-08	3.99007e-08	-1.01714e-08	2.97293e-08	-2.32722e-07	2.57276e-07	2.45541e-08	-2.80070e-07	6.59364e-09	-2.73476e-07
0.713	-3.19262e-07	5.20642e-07	2.01380e-07	9.19862e-08	-2.11498e-08	7.08364e-08	-4.21032e-08	9.42393e-09	-3.26793e-08	-3.50418e-07	3.74785e-08	-3.12940e-07	-6.11507e-08	1.16876e-08	-4.94631e-08	4.04785e-08	-1.03187e-08	3.01598e-08	-2.34872e-07	2.60834e-07	2.59620e-08	-2.83888e-07	6.68352e-09	-2.77204e-07
0.737	-3.22710e-07	5.26265e-07	2.03555e-07	9.35933e-08	-2.15193e-08	7.20740e-08	-4.20468e-08	9.41131e-09	-3.26355e-08	-3.54019e-07	3.78636e-08	-3.16156e-07	-6.20176e-08	1.18533e-08	-5.01643e-08	4.10565e-08	-1.04661e-08	3.05904e-08	-2.36990e-07	2.64386e-07	2.73965e-08	-2.87696e-07	6.77318e-09	-2.80923e-07
0.762	-3.26127e-07	5.31838e-07	2.05711e-07	9.52073e-08	-2.18904e-08	7.33169e-08	-4.19732e-08	9.39483e-09	-3.25784e-08	-3.57581e-07	3.82445e-08	-3.19336e-07	-6.28836e-08	1.20188e-08	-5.08649e-08	4.16346e-08	-1.06135e-08	3.10212e-08	-2.39074e-07	2.67932e-07	2.88577e-08	-2.91495e-07	6.86262e-09	-2.84633e-07
0.786	-3.29513e-07	5.37360e-07	2.07846e-07	9.68284e-08	-2.22632e-08	7.45653e-08	-4.18823e-08	9.37447e-09	-3.25078e-08	-3.61103e-07	3.86213e-08	-3.22482e-07	-6.37489e-08	1.21842e-08	-5.15647e-08	4.22130e-08	-1.07609e-08	3.14521e-08	-2.41125e-07	2.71471e-07	3.03454e-08	-2.95285e-07	6.95184e-09	-2.88333e-07
0.811	-3.32868e-07	5.42830e-07	2.09962e-07	9.84565e-08	-2.26375e-08	7.58190e-08	-4.17741e-08	9.35026e-09	-3.24238e-08	-3.64587e-07	3.89938e-08	-3.25593e-07	-6.46133e-08	1.23494e-08	-5.22639e-08	4.27915e-08	-1.09084e-08	3.18831e-08	-2.43144e-07	2.75003e-07	3.18596e-08	-2.99065e-07	7.04084e-09	-2.92024e-07
0.836	-3.36191e-07	5.48250e-07	2.12059e-07	1.00092e-07	-2.30134e-08	7.70781e-08	-4.16486e-08	9.32217e-09	-3.23264e-08	-3.68031e-07	3.93622e-08	-3.28669e-07	-6.54768e-08	1.25144e-08	-5.29624e-08	4.33703e-08	-1.10559e-08	3.23144e-08	-2.45129e-07	2.78529e-07	3.34004e-08	-3.02836e-07	7.12960e-09	-2.95706e-07
0.860	-3.39483e-07	5.53618e-07	2.14135e-07	1.01734e-07	-2.33910e-08	7.83426e-08	-4.15059e-08	9.29022e-09	-3.22156e-08	-3.71435e-07	3.97263e-08	-3.31709e-07	-6.63394e-08	1.26793e-08	-5.36601e-08	4.39493e-08	-1.12035e-08	3.27458e-08	-2.47081e-07	2.82049e-07	3.49676e-08	-3.06596e-07	7.21814e-09	-2.99378e-07
0.885	-3.42744e-07	5.58935e-07	2.16192e-07	1.03383e-07	-2.37701e-08	7.96124e-08	-4.13458e-08	9.25440e-09	-3.20914e-08	-3.74800e-07	4.00862e-08	-3.34714e-07	-6.72011e-08	1.28440e-08	-5.43571e-08	4.45285e-08	-1.13512e-08	3.31773e-08	-2.49001e-07	2.85562e-07	3.65612e-08	-3.10347e-07	7.30644e-09	-3.03041e-07
0.909	-3.45972e-07	5.64201e-07	2.18228e-07	1.05038e-07	-2.41508e-08	8.08876e-08	-4.11685e-08	9.21471e-09	-3.19538e-08	-3.78126e-07	4.04419e-08	-3.37684e-07	-6.80619e-08	1.30085e-08	-5.50534e-08	4.51079e-08	-1.14989e-08	3.36091e-08	-2.50887e-07	2.89068e-07	3.81813e-08	-3.14088e-07	7.39451e-09	-3.06693e-07
0.934	-3.49170e-07	5.69415e-07	2.20245e-07	1.06701e-07	-2.45331e-08	8.21680e-08	-4.09739e-08	9.17115e-09	-3.18027e-08	-3.81412e-07	4.07933e-08	-3.40618e-07	-6.89216e-08	1.31728e-08	-5.57488e-08	4.56876e-08	-1.16466e-08	3.40410e-08	-2.52740e-07	2.92568e-07	3.98276e-08	-3.17818e-07	7.48234e-09	-3.10336e-07
0.958	-3.52335e-07	5.74577e-07	2.22242e-07	1.08371e-07	-2.49170e-08	8.34538e-08	-4.07620e-08	9.12372e-09	-3.16382e-08	-3.84658e-07	4.11405e-08	-3.43517e-07	-6.97804e-08	1.33370e-08	-5.64435e-08	4.62676e-08	-1.17945e-08	3.44731e-08	-2.54560e-07	2.96060e-07	4.15003e-08	-3.21539e-07	7.56993e-09	-3.13969e-07
0.983	-3.55469e-07	5.79688e-07	2.24219e-07	1.10047e-07	-2.53025e-08	8.47448e-08	-4.05328e-08	9.07242e-09	-3.14604e-08	-3.87864e-07	4.14834e-08	-3.46380e-07	-7.06382e-08	1.35009e-08	-5.71373e-08	4.68478e-08	-1.19424e-08	3.49054e-08	-2.56347e-07	2.99546e-07	4.31993e-08	-3.25249e-07	7.65727e-09	-3.17591e-07
1.008	-3.58571e-07	5.84746e-07	2.26175e-07	1.11731e-07	-2.56895e-08	8.60412e-08	-4.02863e-08	9.01724e-09	-3.12690e-08	-3.91030e-07	4.18220e-08	-3.49208e-07	-7.14949e-08	1.36646e-08	-5.78303e-08	4.74283e-08	-1.20904e-08	3.53379e-08	-2.58101e-07	3.03025e-07	4.49245e-08	-3.28948e-07	7.74437e-09	-3.21204e-07
1.032	-3.61641e-07	5.89753e-07	2.28112e-07	1.13421e-07	-2.60782e-08	8.73427e-08	-4.00225e-08	8.95820e-09	-3.10643e-08	-3.94156e-07	4.21564e-08	-3.52000e-07	-7.23506e-08	1.38282e-08	-5.85224e-08	4.80091e-08	-1.22384e-08	3.57707e-08	-2.59821e-07	3.06497e-07	4.66759e-08	-3.32637e-07	7.83122e-09	-3.24806e-07
1.057	-3.64679e-07	5.94708e-07	2.30028e-07	1.15118e-07	-2.64683e-08	8.86495e-08	-3.97414e-08	8.89529e-09	-3.08461e-08	-3.97243e-07	4.24865e-08	-3.54756e-07	-7.32052e-08	1.39915e-08	-5.92136e-08	4.85902e-08	-1.23866e-08	3.62036e-08	-2.61509e-07	3.09962e-07	4.84534e-08	-3.36316e-07	7.91782e-09	-3.28398e-07
1.081	-3.67686e-07	5.99610e-07	2.31924e-07	1.16822e-07	-2.68601e-08	8.99615e-08	-3.94431e-08	8.82851e-09	-3.06146e-08	-4.00289e-07	4.28123e-08	-3.57476e-07	-7.40587e-08	1.41546e-08	-5.99040e-08	4.91715e-08	-1.25348e-08	3.66368e-08	-2.63163e-07	3.13420e-07	5.02571e-08	-3.39983e-07	8.00416e-09	-3.31979e-07
1.106	-3.70660e-07	6.04460e-07	2.33800e-07	1.18532e-07	-2.72533e-08	9.12787e-08	-3.91274e-08	8.75786e-09	-3.03696e-08	-4.03295e-07	4.31338e-08	-3.60161e-07	-7.49110e-08	1.43176e-08	-6.05935e-08	4.97532e-08	-1.26830e-08	3.70702e-08	-2.64784e-07	3.16871e-07	5.20868e-08	-3.43640e-07	8.09025e-09	-3.35549e-07
1.130	-3.73601e-07	6.09257e-07	2.35656e-07	1.20249e-07	-2.76482e-08	9.26011e-08	-3.87945e-08	8.68334e-09	-3.01111e-08	-4.06260e-07	4.34509e-08	-3.62809e-07	-7.57622e-08	1.44802e-08	-6.12820e-08	5.03352e-08	-1.28314e-08	3.75038e-08	-2.66372e-07	3.20314e-07	5.39425e-08	-3.47285e-07	8.17607e-09	-3.39109e-07
1.155	-3.76511e-07	6.14003e-07	2.37491e-07	1.21973e-07	-2.80445e-08	9.39286e-08	-3.84443e-08	8.60495e-09	-2.98393e-08	-4.09185e-07	4.37638e-08	-3.65422e-07	-7.66123e-08	1.46427e-08	-6.19696e-08	5.09176e-08	-1.29799e-08	3.79377e-08	-2.67926e-07	3.23750e-07	5.58241e-08	-3.50919e-07	8.26163e-09	-3.42658e-07
1.180	-3.79389e-07	6.18695e-07	2.39306e-07	1.23704e-07	-2.84424e-08	9.52613e-08	-3.80768e-08	8.52269e-09	-2.95541e-08	-4.12070e-07	4.40723e-08	-3.67998e-07	-7.74611e-08	1.48049e-08	-6.26562e-08	5.15003e-08	-1.31284e-08	3.83719e-08	-2.69448e-07	3.27179e-07	5.77317e-08	-3.54543e-07	8.34693e-09	-3.46196e-07
1.204	-3.82234e-07	6.23335e-07	2.41101e-07	1.25441e-07	-2.88419e-08	9.65991e-08	-3.76920e-08	8.43657e-09	-2.92554e-08	-4.14914e-07	4.43765e-08	-3.70538e-07	-7.83087e-08	1.49670e-08	-6.33418e-08	5.20833e-08	-1.32770e-08	3.88063e-08	-2.70936e-07	3.30601e-07	5.96652e-08	-3.58154e-07	8.43196e-09	-3.49722e-07
1.229	-3.85047e-07	6.27922e-07	2.42875e-07	1.27185e-07	-2.92428e-08	9.79420e-08	-3.72900e-08	8.34659e-09	-2.89434e-08	-4.17718e-07	4.46764e-08	-3.73042e-07	-7.91551e-08	1.51287e-08	-6.40264e-08	5.26667e-08	-1.34257e-08	3.92409e-08	-2.72391e-07	3.34015e-07	6.16245e-08	-3.61754e-07	8.51672e-09	-3.53238e-07
1.253	-3.87827e-07	6.32456e-07	2.44629e-07	1.28935e-07	-2.96453e-08	9.92901e-08	-3.68707e-08	8.25274e-09	-2.86180e-08	-4.20481e-07	4.49719e-08	-3.75509e-07	-8.00003e-08	1.52903e-08	-6.47100e-08	5.32504e-08	-1.35745e-08	3.96759e-08	-2.73812e-07	3.37422e-07	6.36095e-08	-3.65343e-07	8.60121e-09	-3.56742e-07
1.278	-3.90575e-07	6.36937e-07	2.46362e-07	1.30692e-07	-3.00493e-08	1.00643e-07	-3.64342e-08	8.15503e-09	-2.82791e-08	-4.23203e-07	4.52631e-08	-3.77940e-07	-8.08441e-08	1.54515e-08	-6.53926e-08	5.38345e-08	-1.37234e-08	4.01111e-08	-2.75201e-07	3.40821e-07	6.56203e-08	-3.68920e-07	8.68542e-09	-3.60235e-07
1.303	-3.93290e-07	6.41365e-07	2.48075e-07	1.32456e-07	-3.04548e-08	1.02001e-07	-3.59804e-08	8.05346e-09	-2.79269e-08	-4.25885e-07	4.55499e-08	-3.80335e-07	-8.16867e-08	1.56126e-08	-6.60741e-08	5.44191e-08	-1.38724e-08	4.05466e-08	-2.76556e-07	3.44213e-07	6.76567e-08	-3.72485e-07	8.76935e-09	-3.63716e-07
1.327	-3.95973e-07	6.45740e-07	2.49767e-07	1.34226e-07	-3.08618e-08	1.03364e-07	-3.55094e-08	7.94803e-09	-2.75613e-08	-4.28526e-07	4.58323e-08	-3.82693e-07	-8.25279e-08	1.57733e-08	-6.67545e-08	5.50040e-08	-1.40216e-08	4.09824e-08	-2.77878e-07	3.47597e-07	6.97188e-08	-3.76038e-07	8.85300e-09	-3.67185e-07
1.352	-3.98623e-07	6.50062e-07	2.51439e-07	1.36003e-07	-3.12703e-08	1.04733e-07	-3.50211e-08	7.83875e-09	-2.71824e-08	-4.31125e-07	4.61103e-08	-3.85015e-07	-8.33678e-08	1.59339e-08	-6.74339e-08	5.55893e-08	-1.41708e-08	4.14185e-08	-2.79167e-07	3.50973e-07	7.18064e-08	-3.79579e-07	8.93637e-09	-3.70643e-07
1.376	-4.01241e-07	6.54331e-07	2.53090e-07	1.37786e-07	-3.16803e-08	1.06106e-07	-3.45157e-08	7.72561e-09	-2.67900e-08	-4.33684e-07	4.63840e-08	-3.87300e-07	-8.42063e-08	1.60941e-08	-6.81121e-08	5.61750e-08	-1.43201e-08	4.18549e-08	-2.80422e-07	3.54342e-07	7.39196e-08	-3.83108e-07	9.01945e-09	-3.74089e-07
1.401	-4.03825e-07	6.58546e-07	2.54720e-07	1.39576e-07	-3.20918e-08	1.07484e-07	-3.39930e-08	7.60862e-09	-2.63844e-08	-4.36202e-07	4.66533e-08	-3.89549e-07	-8.50434e-08	1.62541e-08	-6.87892e-08	5.67612e-08	-1.44695e-08	4.22917e-08	-2.81644e-07	3.57702e-07	7.60582e-08	-3.86625e-07	9.10224e-09	-3.77523e-07
1.425	-4.06377e-07	6.62708e-07	2.56330e-07	1.41372e-07	-3.25048e-08	1.08867e-07	-3.34531e-08	7.48778e-09	-2.59653e-08	-4.38679e-07	4.69182e-08	-3.91760e-07	-8.58791e-08	1.64139e-08	-6.94652e-08	5.73477e-08	-1.46190e-08	4.27287e-08	-2.82833e-07	3.61055e-07	7.82221e-08	-3.90129e-07	9.18474e-09	-3.80944e-07
1.450	-4.08897e-07	6.66816e-07	2.57919e-07	1.43175e-07	-3.29192e-08	1.10255e-07	-3.28960e-08	7.36310e-09	-2.55330e-08	-4.41114e-07	4.71787e-08	-3.93935e-07	-8.67133e-08	1.65733e-08	-7.01400e-08	5.79348e-08	-1.47687e-08	4.31661e-08	-2.83989e-07	3.64401e-07	8.04115e-08	-3.93621e-07	9.26695e-09	-3.84354e-07
1.475	-4.11383e-07	6.70870e-07	2.59487e-07	1.44983e-07	-3.33351e-08	1.11648e-07	-3.23218e-08	7.23456e-09	-2.50872e-08	-4.43508e-07	4.74348e-08	-3.96074e-07	-8.75461e-08	1.67325e-08	-7.08136e-08	5.85223e-08	-1.49184e-08	4.36038e-08	-2.85112e-07	3.67738e-07	8.26261e-08	-3.97100e-07	9.34885e-09	-3.87751e-07
1.499	-4.13836e-07	6.74871e-07	2.61035e-07	1.46799e-07	-3.37525e-08	1.13046e-07	-3.17304e-08	7.10219e-09	-2.46282e-08	-4.45862e-07	4.76864e-08	-3.98175e-07	-8.83774e-08	1.68914e-08	-7.14861e-08	5.91102e-08	-1.50683e-08	4.40419e-08	-2.86201e-07	3.71067e-07	8.48660e-08	-4.00566e-07	9.43046e-09	-3.91136e-07
1.524	-4.16257e-07	6.78819e-07	2.62562e-07	1.48620e-07	-3.41713e-08	1.14449e-07	-3.11219e-08	6.96598e-09	-2.41559e-08	-4.48173e-07	4.79337e-08	-4.00240e-07	-8.92072e-08	1.70500e-08	-7.21573e-08	5.96986e-08	-1.52183e-08	4.44803e-08	-2.87257e-07	3.74388e-07	8.71310e-08	-4.04020e-07	9.51177e-09	-3.94508e-07
1.548	-4.18645e-07	6.82712e-07	2.64068e-07	1.50448e-07	-3.45916e-08	1.15857e-07	-3.04962e-08	6.82594e-09	-2.36702e-08	-4.50444e-07	4.81765e-08	-4.02267e-07	-9.00355e-08	1.72083e-08	-7.28273e-08	6.02875e-08	-1.53684e-08	4.49191e-08	-2.88280e-07	3.77701e-07	8.94211e-08	-4.07460e-07	9.59277e-09	-3.97867e-07
1.573	-4.20999e-07	6.86552e-07	2.65553e-07	1.52282e-07	-3.50134e-08	1.17269e-07	-2.98534e-08	6.68206e-09	-2.31713e-08	-4.52673e-07	4.84149e-08	-4.04258e-07	-9.08623e-08	1.73663e-08	-7.34960e-08	6.08769e-08	-1.55187e-08	4.53582e-08	-2.89270e-07	3.81006e-07	9.17363e-08	-4.10888e-07	9.67346e-09	-4.01214e-07
1.597	-4.23321e-07	6.90338e-07	2.67017e-07	1.54123e-07	-3.54365e-08	1.18686e-07	-2.91935e-08	6.53435e-09	-2.26591e-08	-4.54860e-07	4.86489e-08	-4.06211e-07	-9.16874e-08	1.75240e-08	-7.41634e-08	6.14668e-08	-1.56691e-08	4.57977e-08	-2.90226e-07	3.84303e-07	9.40765e-08	-4.14302e-07	9.75384e-09	-4.04548e-07
1.622	-4.25609e-07	6.94070e-07	2.68461e-07	1.55970e-07	-3.58611e-08	1.20109e-07	-2.85165e-08	6.38282e-09	-2.21337e-08	-4.57006e-07	4.88784e-08	-4.08128e-07	-9.25110e-08	1.76814e-08	-7.48296e-08	6.20572e-08	-1.58196e-08	4.62376e-08	-2.91150e-07	3.87591e-07	9.64416e-08	-4.17703e-07	9.83390e-09	-4.07869e-07
1.647	-4.27864e-07	6.97747e-07	2.69883e-07	1.57823e-07	-3.62872e-08	1.21535e-07	-2.78224e-08	6.22746e-09	-2.15949e-08	-4.59111e-07	4.91035e-08	-4.10007e-07	-9.33330e-08	1.78385e-08	-7.54945e-08	6.26481e-08	-1.59702e-08	4.66779e-08	-2.92040e-07	3.90872e-07	9.88316e-08	-4.21090e-07	9.91366e-09	-4.11177e-07
1.671	-4.30086e-07	7.01371e-07	2.71285e-07	1.59682e-07	-3.67146e-08	1.22967e-07	-2.71113e-08	6.06829e-09	-2.10430e-08	-4.61174e-07	4.93241e-08	-4.11850e-07	-9.41533e-08	1.79953e-08	-7.61580e-08	6.32396e-08	-1.61210e-08	4.71186e-08	-2.92897e-07	3.94144e-07	1.01246e-07	-4.24464e-07	9.99309e-09	-4.14471e-07
1.696	-4.32275e-07	7.04941e-07	2.72665e-07	1.61547e-07	-3.71435e-08	1.24403e-07	-2.63831e-08	5.90531e-09	-2.04778e-08	-4.63195e-07	4.95403e-08	-4.13655e-07	-9.49720e-08	1.81518e-08	-7.68202e-08	6.38315e-08	-1.62719e-08	4.75597e-08	-2.93721e-07	3.97407e-07	1.03686e-07	-4.27825e-07	1.00722e-08	-4.17752e-07
1.720	-4.34431e-07	7.08456e-07	2.74025e-07	1.63418e-07	-3.75737e-08	1.25845e-07	-2.56379e-08	5.73851e-09	-1.98994e-08	-4.65175e-07	4.97520e-08	-4.15423e-07	-9.57889e-08	1.83079e-08	-7.74810e-08	6.44241e-08	-1.64229e-08	4.80012e-08	-2.94512e-07	4.00662e-07	1.06150e-07	-4.31171e-07	1.01510e-08	-4.21020e-07
1.745	-4.36553e-07	7.11917e-07	2.75364e-07	1.65296e-07	-3.80054e-08	1.27290e-07	-2.48757e-08	5.56791e-09	-1.93078e-08	-4.67113e-07	4.99593e-08	-4.17153e-07	-9.66042e-08	1.84637e-08	-7.81405e-08	6.50172e-08	-1.65741e-08	4.84431e-08	-2.95270e-07	4.03909e-07	1.08639e-07	-4.34504e-07	1.02294e-08	-4.24274e-07
1.769	-4.38642e-07	7.15324e-07	2.76682e-07	1.67179e-07	-3.84385e-08	1.28741e-07	-2.40965e-08	5.39351e-09	-1.87030e-08	-4.69009e-07	5.01621e-08	-4.18847e-07	-9.74178e-08	1.86192e-08	-7.87986e-08	6.56108e-08	-1.67254e-08	4.88854e-08	-2.95995e-07	4.07147e-07	1.11152e-07	-4.37822e-07	1.03076e-08	-4.27515e-07
1.794	-4.40698e-07	7.18677e-07	2.77978e-07	1.69069e-07	-3.88729e-08	1.30196e-07	-2.33004e-08	5.21531e-09	-1.80851e-08	-4.70863e-07	5.03604e-08	-4.20503e-07	-9.82296e-08	1.87744e-08	-7.94552e-08	6.62051e-08	-1.68769e-08	4.93282e-08	-2.96687e-07	4.10377e-07	1.13690e-07	-4.41127e-07	1.03854e-08	-4.30742e-07
1.819	-4.42721e-07	7.21975e-07	2.79254e-07	1.70964e-07	-3.93088e-08	1.31656e-07	-2.24873e-08	5.03332e-09	-1.74540e-08	-4.72675e-07	5.05543e-08	-4.22121e-07	-9.90397e-08	1.89292e-08	-8.01105e-08	6.67999e-08	-1.70286e-08	4.97713e-08	-2.97345e-07	4.13598e-07	1.16252e-07	-4.44417e-07	1.04628e-08	-4.33955e-07
1.843	-4.44710e-07	7.25219e-07	2.80509e-07	1.72866e-07	-3.97460e-08	1.33120e-07	-2.16573e-08	4.84754e-09	-1.68098e-08	-4.74446e-07	5.07436e-08	-4.23702e-07	-9.98479e-08	1.90837e-08	-8.07642e-08	6.73953e-08	-1.71803e-08	5.02150e-08	-2.97971e-07	4.16810e-07	1.18839e-07	-4.47693e-07	1.05400e-08	-4.37153e-07
1.868	-4.46665e-07	7.28408e-07	2.81742e-07	1.74773e-07	-4.01846e-08	1.34589e-07	-2.08104e-08	4.65798e-09	-1.61525e-08	-4.76175e-07	5.09285e-08	-4.25246e-07	-1.00654e-07	1.92378e-08	-8.14166e-08	6.79914e-08	-1.73323e-08	5.06591e-08	-2.98564e-07	4.20014e-07	1.21450e-07	-4.50955e-07	1.06168e-08	-4.40338e-07
1.892	-4.48588e-07	7.31543e-07	2.82955e-07	1.76687e-07	-4.06245e-08	1.36062e-07	-1.99467e-08	4.46465e-09	-1.54820e-08	-4.77861e-07	5.11089e-08	-4.26752e-07	-1.01459e-07	1.93916e-08	-8.20674e-08	6.85880e-08	-1.74844e-08	5.11036e-08	-2.99124e-07	4.23209e-07	1.24085e-07	-4.54202e-07	1.06932e-08	-4.43509e-07
1.917	-4.50477e-07	7.34623e-07	2.84146e-07	1.78606e-07	-4.10658e-08	1.37540e-07	-1.90661e-08	4.26754e-09	-1.47985e-08	-4.79506e-07	5.12848e-08	-4.28221e-07	-1.02262e-07	1.95450e-08	-8.27167e-08	6.91853e-08	-1.76366e-08	5.15486e-08	-2.99651e-07	4.26395e-07	1.26744e-07	-4.57434e-07	1.07693e-08	-4.46665e-07
1.942	-4.52332e-07	7.37649e-07	2.85317e-07	1.80531e-07	-4.15084e-08	1.39023e-07	-1.81686e-08	4.06666e-09	-1.41019e-08	-4.81109e-07	5.14562e-08	-4.29652e-07	-1.03063e-07	1.96981e-08	-8.33646e-08	6.97832e-08	-1.77891e-08	5.19941e-08	-3.00145e-07	4.29572e-07	1.29427e-07	-4.60652e-07	1.08450e-08	-4.49807e-07
1.966	-4.54154e-07	7.40620e-07	2.86466e-07	1.82462e-07	-4.19524e-08	1.40510e-07	-1.72544e-08	3.86203e-09	-1.33923e-08	-4.82669e-07	5.16232e-08	-4.31046e-07	-1.03862e-07	1.98508e-08	-8.40108e-08	7.03817e-08	-1.79416e-08	5.24401e-08	-3.00606e-07	4.32740e-07	1.32134e-07	-4.63854e-07	1.09204e-08	-4.52934e-07
1.991	-4.55942e-07	7.43536e-07	2.87594e-07	1.84399e-07	-4.23977e-08	1.42001e-07	-1.63233e-08	3.65364e-09	-1.26697e-08	-4.84188e-07	5.17856e-08	-4.32402e-07	-1.04659e-07	2.00032e-08	-8.46556e-08	7.09809e-08	-1.80944e-08	5.28866e-08	-3.01035e-07	4.35900e-07	1.34865e-07	-4.67042e-07	1.09955e-08	-4.56047e-07
2.015	-4.57697e-07	7.46398e-07	2.88701e-07	1.86341e-07	-4.28443e-08	1.43497e-07	-1.53756e-08	3.44150e-09	-1.19341e-08	-4.85664e-07	5.19435e-08	-4.33721e-07	-1.05454e-07	2.01551e-08	-8.52987e-08	7.15808e-08	-1.82473e-08	5.33335e-08	-3.01431e-07	4.39051e-07	1.37620e-07	-4.70214e-07	1.10702e-08	-4.59144e-07
2.040	-4.59419e-07	7.49205e-07	2.89787e-07	1.88290e-07	-4.32923e-08	1.44997e-07	-1.44110e-08	3.22561e-09	-1.11854e-08	-4.87099e-07	5.20969e-08	-4.35002e-07	-1.06247e-07	2.03067e-08	-8.59403e-08	7.21813e-08	-1.84004e-08	5.37810e-08	-3.01793e-07	4.42192e-07	1.40399e-07	-4.73372e-07	1.11445e-08	-4.62227e-07
2.064	-4.61106e-07	7.51958e-07	2.90851e-07	1.90244e-07	-4.37416e-08	1.46502e-07	-1.34298e-08	3.00599e-09	-1.04239e-08	-4.88491e-07	5.22458e-08	-4.36245e-07	-1.07038e-07	2.04579e-08	-8.65803e-08	7.27826e-08	-1.85537e-08	5.42289e-08	-3.02124e-07	4.45325e-07	1.43201e-07	-4.76514e-07	1.12185e-08	-4.65295e-07
2.089	-4.62761e-07	7.54656e-07	2.91895e-07	1.92203e-07	-4.41921e-08	1.48011e-07	-1.24320e-08	2.78264e-09	-9.64934e-09	-4.89841e-07	5.23902e-08	-4.37451e-07	-1.07827e-07	2.06088e-08	-8.72186e-08	7.33845e-08	-1.87071e-08	5.46774e-08	-3.02421e-07	4.48448e-07	1.46027e-07	-4.79640e-07	1.12921e-08	-4.68348e-07
2.114	-4.64381e-07	7.57299e-07	2.92917e-07	1.94169e-07	-4.46440e-08	1.49525e-07	-1.14175e-08	2.55556e-09	-8.86190e-09	-4.91149e-07	5.25301e-08	-4.38619e-07	-1.08615e-07	2.07592e-08	-8.78553e-08	7.39871e-08	-1.88607e-08	5.51264e-08	-3.02686e-07	4.51562e-07	1.48876e-07	-4.82751e-07	1.13653e-08	-4.71386e-07
2.138	-4.65969e-07	7.59887e-07	2.93918e-07	1.96140e-07	-4.50971e-08	1.51042e-07	-1.03863e-08	2.32477e-09	-8.06158e-09	-4.92415e-07	5.26654e-08	-4.39749e-07	-1.09400e-07	2.09093e-08	-8.84904e-08	7.45904e-08	-1.90145e-08	5.55759e-08	-3.02918e-07	4.54667e-07	1.51749e-07	-4.85846e-07	1.14382e-08	-4.74408e-07
2.163	-4.67522e-07	7.62420e-07	2.94898e-07	1.98116e-07	-4.55516e-08	1.52564e-07	-9.33864e-09	2.09026e-09	-7.24838e-09	-4.93638e-07	5.27963e-08	-4.40842e-07	-1.10183e-07	2.10589e-08	-8.91237e-08	7.51944e-08	-1.91685e-08	5.60260e-08	-3.03118e-07	4.57763e-07	1.54645e-07	-4.88925e-07	1.15107e-08	-4.77415e-07
2.187	-4.69042e-07	7.64899e-07	2.95857e-07	2.00098e-07	-4.60073e-08	1.54091e-07	-8.27438e-09	1.85205e-09	-6.42233e-09	-4.94819e-07	5.29226e-08	-4.41896e-07	-1.10964e-07	2.12082e-08	-8.97554e-08	7.57992e-08	-1.93227e-08	5.64766e-08	-3.03285e-07	4.60850e-07	1.57565e-07	-4.91989e-07	1.15828e-08	-4.80406e-07
2.212	-4.70528e-07	7.67322e-07	2.96794e-07	2.02085e-07	-4.64642e-08	1.55621e-07	-7.19360e-09	1.61014e-09	-5.58346e-09	-4.95958e-07	5.30444e-08	-4.42914e-07	-1.11742e-07	2.13571e-08	-9.03854e-08	7.64047e-08	-1.94770e-08	5.69277e-08	-3.03420e-07	4.63927e-07	1.60508e-07	-4.95036e-07	1.16545e-08	-4.83382e-07
2.236	-4.71981e-07	7.69691e-07	2.97711e-07	2.04078e-07	-4.69225e-08	1.57156e-07	-6.09633e-09	1.36454e-09	-4.73179e-09	-4.97055e-07	5.31617e-08	-4.43893e-07	-1.12519e-07	2.15055e-08	-9.10136e-08	7.70110e-08	-1.96316e-08	5.73794e-08	-3.03522e-07	4.66995e-07	1.63474e-07	-4.98067e-07	1.17259e-08	-4.86341e-07
2.261	-4.73400e-07	7.72005e-07	2.98606e-07	2.06077e-07	-4.73820e-08	1.58695e-07	-4.98260e-09	1.11525e-09	-3.86735e-09	-4.98109e-07	5.32745e-08	-4.44834e-07	-1.13294e-07	2.16535e-08	-9.16401e-08	7.76180e-08	-1.97863e-08	5.78317e-08	-3.03592e-07	4.70054e-07	1.66463e-07	-5.01082e-07	1.17969e-08	-4.89285e-07
2.286	-4.74785e-07	7.74265e-07	2.99479e-07	2.08081e-07	-4.78427e-08	1.60238e-07	-3.85245e-09	8.62290e-10	-2.99016e-09	-4.99121e-07	5.33827e-08	-4.45738e-07	-1.14066e-07	2.18011e-08	-9.22648e-08	7.82258e-08	-1.99412e-08	5.82845e-08	-3.03629e-07	4.73103e-07	1.69475e-07	-5.04081e-07	1.18675e-08	-4.92213e-07
2.310	-4.76137e-07	7.76469e-07	3.00332e-07	2.10090e-07	-4.83047e-08	1.61785e-07	-2.70590e-09	6.05660e-10	-2.10024e-09	-5.00090e-07	5.34864e-08	-4.46604e-07	-1.14836e-07	2.19483e-08	-9.28878e-08	7.88343e-08	-2.00964e-08	5.87379e-08	-3.03634e-07	4.76143e-07	1.72509e-07	-5.07063e-07	1.19377e-08	-4.95125e-07
2.335	-4.77455e-07	7.78619e-07	3.01164e-07	2.12104e-07	-4.87678e-08	1.63337e-07	-1.54300e-09	3.45369e-10	-1.19763e-09	-5.01018e-07	5.35856e-08	-4.47432e-07	-1.15604e-07	2.20951e-08	-9.35089e-08	7.94436e-08	-2.02517e-08	5.91919e-08	-3.03607e-07	4.79174e-07	1.75567e-07	-5.10029e-07	1.20075e-08	-4.98021e-07
2.359	-4.78739e-07	7.80713e-07	3.01974e-07	2.14124e-07	-4.92323e-08	1.64892e-07	-3.63778e-10	8.14240e-11	-2.82354e-10	-5.01903e-07	5.36802e-08	-4.48223e-07	-1.16370e-07	2.22415e-08	-9.41283e-08	8.00538e-08	-2.04072e-08	5.96465e-08	-3.03547e-07	4.82194e-07	1.78647e-07	-5.12977e-07	1.20769e-08	-5.00900e-07
2.384	-4.79990e-07	7.82753e-07	3.02763e-07	2.16149e-07	-4.96979e-08	1.66451e-07	8.31734e-10	-1.86166e-10	6.45568e-10	-5.02745e-07	5.37704e-08	-4.48975e-07	-1.17133e-07	2.23874e-08	-9.47458e-08	8.06647e-08	-2.05630e-08	6.01017e-08	-3.03456e-07	4.85206e-07	1.81750e-07	-5.15909e-07	1.21460e-08	-5.03763e-07
2.408	-4.81207e-07	7.84738e-07	3.03530e-07	2.18180e-07	-5.01647e-08	1.68015e-07	2.04350e-09	-4.57394e-10	1.58610e-09	-5.03546e-07	5.38560e-08	-4.49690e-07	-1.17894e-07	2.25328e-08	-9.53614e-08	8.12764e-08	-2.07189e-08	6.05575e-08	-3.03332e-07	4.88207e-07	1.84875e-07	-5.18824e-07	1.22146e-08	-5.06610e-07
2.433	-4.82391e-07	7.86668e-07	3.04277e-07	2.20215e-07	-5.06327e-08	1.69583e-07	3.27148e-09	-7.32252e-10	2.53922e-09	-5.04304e-07	5.39370e-08	-4.50367e-07	-1.18653e-07	2.26779e-08	-9.59752e-08	8.18890e-08	-2.08750e-08	6.10139e-08	-3.03176e-07	4.91199e-07	1.88023e-07	-5.21722e-07	1.22828e-08	-5.09440e-07
2.458	-4.83541e-07	7.88543e-07	3.05002e-07	2.22256e-07	-5.11019e-08	1.71154e-07	4.51563e-09	-1.01073e-09	3.50490e-09	-5.05019e-07	5.40136e-08	-4.51006e-07	-1.19410e-07	2.28225e-08	-9.65871e-08	8.25023e-08	-2.10314e-08	6.14709e-08	-3.02988e-07	4.94182e-07	1.91194e-07	-5.24603e-07	1.23506e-08	-5.12253e-07
2.482	-4.84657e-07	7.90363e-07	3.05706e-07	2.24302e-07	-5.15723e-08	1.72729e-07	5.77593e-09	-1.29282e-09	4.48311e-09	-5.05692e-07	5.40856e-08	-4.51607e-07	-1.20164e-07	2.29666e-08	-9.71971e-08	8.31165e-08	-2.11880e-08	6.19286e-08	-3.02768e-07	4.97154e-07	1.94386e-07	-5.27467e-07	1.24181e-08	-5.15049e-07
2.507	-4.85740e-07	7.92129e-07	3.06389e-07	2.26353e-07	-5.20439e-08	1.74309e-07	7.05233e-09	-1.57852e-09	5.47381e-09	-5.06323e-07	5.41530e-08	-4.52170e-07	-1.20916e-07	2.31103e-08	-9.78052e-08	8.37316e-08	-2.13448e-08	6.23868e-08	-3.02516e-07	5.00117e-07	1.97601e-07	-5.30313e-07	1.24851e-08	-5.17828e-07
2.531	-4.86789e-07	7.93839e-07	3.07051e-07	2.28409e-07	-5.25166e-08	1.75892e-07	8.34479e-09	-1.86781e-09	6.47699e-09	-5.06912e-07	5.42160e-08	-4.52696e-07	-1.21665e-07	2.32535e-08	-9.84114e-08	8.43475e-08	-2.15018e-08	6.28457e-08	-3.02233e-07	5.03070e-07	2.00838e-07	-5.33142e-07	1.25517e-08	-5.20590e-07
2.556	-4.87804e-07	7.95495e-07	3.07691e-07	2.30470e-07	-5.29905e-08	1.77479e-07	9.65328e-09	-2.16069e-09	7.49260e-09	-5.07458e-07	5.42744e-08	-4.53183e-07	-1.22412e-07	2.33963e-08	-9.90156e-08	8.49643e-08	-2.16590e-08	6.33053e-08	-3.01917e-07	5.06014e-07	2.04096e-07	-5.35953e-07	1.26178e-08	-5.23335e-07
2.580	-4.88786e-07	7.97096e-07	3.08311e-07	2.32536e-07	-5.34655e-08	1.79070e-07	1.09778e-08	-2.45714e-09	8.52061e-09	-5.07962e-07	5.43282e-08	-4.53633e-07	-1.23156e-07	2.35386e-08	-9.96178e-08	8.55819e-08	-2.18165e-08	6.37655e-08	-3.01570e-07	5.08947e-07	2.07377e-07	-5.38746e-07	1.26836e-08	-5.26063e-07
2.605	-4.89734e-07	7.98642e-07	3.08909e-07	2.34607e-07	-5.39417e-08	1.80665e-07	1.23182e-08	-2.75716e-09	9.56100e-09	-5.08423e-07	5.43776e-08	-4.54045e-07	-1.23898e-07	2.36804e-08	-1.00218e-07	8.62004e-08	-2.19741e-08	6.42263e-08	-3.01191e-07	5.11870e-07	2.10680e-07	-5.41522e-07	1.27490e-08	-5.28773e-07
2.630	-4.90648e-07	8.00134e-07	3.09485e-07	2.36683e-07	-5.44189e-08	1.82264e-07	1.36745e-08	-3.06075e-09	1.06137e-08	-5.08842e-07	5.44224e-08	-4.54420e-07	-1.24638e-07	2.38217e-08	-1.00816e-07	8.68199e-08	-2.21320e-08	6.46878e-08	-3.00780e-07	5.14784e-07	2.14004e-07	-5.44279e-07	1.28139e-08	-5.31466e-07
2.654	-4.91529e-07	8.01571e-07	3.10041e-07	2.38763e-07	-5.48973e-08	1.83866e-07	1.50467e-08	-3.36788e-09	1.16788e-08	-5.09219e-07	5.44627e-08	-4.54756e-07	-1.25375e-07	2.39626e-08	-1.01412e-07	8.74402e-08	-2.22902e-08	6.51500e-08	-3.00338e-07	5.17688e-07	2.17350e-07	-5.47019e-07	1.28784e-08	-5.34141e-07
2.679	-4.92377e-07	8.02952e-07	3.10576e-07	2.40849e-07	-5.53769e-08	1.85472e-07	1.64346e-08	-3.67855e-09	1.27561e-08	-5.09553e-07	5.44985e-08	-4.55055e-07	-1.26110e-07	2.41030e-08	-1.02007e-07	8.80614e-08	-2.24485e-08	6.56129e-08	-2.99864e-07	5.20581e-07	2.20717e-07	-5.49740e-07	1.29424e-08	-5.36798e-07
2.703	-4.93191e-07	8.04280e-07	3.11089e-07	2.42939e-07	-5.58575e-08	1.87082e-07	1.78384e-08	-3.99276e-09	1.38457e-08	-5.09845e-07	5.45297e-08	-4.55315e-07	-1.26842e-07	2.42429e-08	-1.02599e-07	8.86835e-08	-2.26071e-08	6.60764e-08	-2.99359e-07	5.23465e-07	2.24106e-07	-5.52444e-07	1.30061e-08	-5.39437e-07
2.728	-4.93971e-07	8.05552e-07	3.11581e-07	2.45034e-07	-5.63392e-08	1.88695e-07	1.92579e-08	-4.31048e-09	1.49474e-08	-5.10095e-07	5.45564e-08	-4.55538e-07	-1.27571e-07	2.43823e-08	-1.03189e-07	8.93065e-08	-2.27659e-08	6.65406e-08	-2.98822e-07	5.26339e-07	2.27516e-07	-5.55128e-07	1.30693e-08	-5.42059e-07
2.753	-4.94718e-07	8.06770e-07	3.12052e-07	2.47134e-07	-5.68220e-08	1.90312e-07	2.06931e-08	-4.63172e-09	1.60614e-08	-5.10302e-07	5.45786e-08	-4.55724e-07	-1.28298e-07	2.45213e-08	-1.03777e-07	8.99305e-08	-2.29250e-08	6.70055e-08	-2.98255e-07	5.29202e-07	2.30948e-07	-5.57794e-07	1.31321e-08	-5.44662e-07
2.777	-4.95431e-07	8.07933e-07	3.12502e-07	2.49239e-07	-5.73059e-08	1.91933e-07	2.21439e-08	-4.95646e-09	1.71875e-08	-5.10467e-07	5.45962e-08	-4.55871e-07	-1.29022e-07	2.46597e-08	-1.04362e-07	9.05554e-08	-2.30843e-08	6.74711e-08	-2.97655e-07	5.32055e-07	2.34400e-07	-5.60442e-07	1.31944e-08	-5.47248e-07
2.802	-4.96111e-07	8.09042e-07	3.12931e-07	2.51348e-07	-5.77908e-08	1.93557e-07	2.36103e-08	-5.28468e-09	1.83257e-08	-5.10590e-07	5.46094e-08	-4.55981e-07	-1.29744e-07	2.47976e-08	-1.04946e-07	9.11812e-08	-2.32438e-08	6.79374e-08	-2.97025e-07	5.34899e-07	2.37874e-07	-5.63071e-07	1.32563e-08	-5.49815e-07
2.826	-4.96757e-07	8.10096e-07	3.13339e-07	2.53462e-07	-5.82768e-08	1.95185e-07	2.50923e-08	-5.61639e-09	1.94759e-08	-5.10671e-07	5.46180e-08	-4.56053e-07	-1.30463e-07	2.49350e-08	-1.05528e-07	9.18080e-08	-2.34036e-08	6.84044e-08	-2.96363e-07	5.37732e-07	2.41368e-07	-5.65681e-07	1.33177e-08	-5.52363e-07
2.851	-4.97370e-07	8.11095e-07	3.13725e-07	2.55580e-07	-5.87639e-08	1.96816e-07	2.65898e-08	-5.95157e-09	2.06382e-08	-5.10709e-07	5.46221e-08	-4.56087e-07	-1.31179e-07	2.50719e-08	-1.06107e-07	9.24358e-08	-2.35636e-08	6.88721e-08	-2.95670e-07	5.40554e-07	2.44884e-07	-5.68272e-07	1.33787e-08	-5.54893e-07
2.875	-4.97950e-07	8.12040e-07	3.14091e-07	2.57703e-07	-5.92520e-08	1.98451e-07	2.81027e-08	-6.29021e-09	2.18125e-08	-5.10705e-07	5.46217e-08	-4.56083e-07	-1.31893e-07	2.52083e-08	-1.06684e-07	9.30645e-08	-2.37239e-08	6.93406e-08	-2.94947e-07	5.43367e-07	2.48420e-07	-5.70844e-07	1.34393e-08	-5.57405e-07
2.900	-4.98496e-07	8.12931e-07	3.14435e-07	2.59830e-07	-5.97411e-08	2.00089e-07	2.96311e-08	-6.63230e-09	2.29988e-08	-5.10659e-07	5.46167e-08	-4.56042e-07	-1.32604e-07	2.53442e-08	-1.07259e-07	9.36942e-08	-2.38844e-08	6.98097e-08	-2.94192e-07	5.46169e-07	2.51977e-07	-5.73397e-07	1.34994e-08	-5.59898e-07
2.925	-4.99008e-07	8.13767e-07	3.14759e-07	2.61962e-07	-6.02313e-08	2.01731e-07	3.11748e-08	-6.97782e-09	2.41969e-08	-5.10571e-07	5.46073e-08	-4.55963e-07	-1.33312e-07	2.54795e-08	-1.07832e-07	9.43248e-08	-2.40452e-08	7.02796e-08	-2.93407e-07	5.48961e-07	2.55554e-07	-5.75931e-07	1.35590e-08	-5.62372e-07
2.949	-4.99488e-07	8.14549e-07	3.15061e-07	2.64098e-07	-6.07224e-08	2.03376e-07	3.27338e-08	-7.32677e-09	2.54070e-08	-5.10440e-07	5.45933e-08	-4.55847e-07	-1.34017e-07	2.56143e-08	-1.08403e-07	9.49565e-08	-2.42062e-08	7.07503e-08	-2.92590e-07	5.51743e-07	2.59152e-07	-5.78445e-07	1.36182e-08	-5.64827e-07
2.974	-4.99934e-07	8.15276e-07	3.15342e-07	2.66239e-07	-6.12146e-08	2.05024e-07	3.43080e-08	-7.67914e-09	2.66289e-08	-5.10267e-07	5.45749e-08	-4.55693e-07	-1.34720e-07	2.57486e-08	-1.08971e-07	9.55892e-08	-2.43675e-08	7.12217e-08	-2.91743e-07	5.54514e-07	2.62771e-07	-5.80940e-07	1.36770e-08	-5.67263e-07
2.998	-5.00347e-07	8.15949e-07	3.15603e-07	2.68384e-07	-6.17078e-08	2.06676e-07	3.58975e-08	-8.03491e-09	2.78626e-08	-5.10053e-07	5.45519e-08	-4.55501e-07	-1.35419e-07	2.58824e-08	-1.09537e-07	9.62228e-08	-2.45290e-08	7.16938e-08	-2.90866e-07	5.57275e-07	2.66409e-07	-5.83415e-07	1.37352e-08	-5.69680e-07
3.023	-5.00726e-07	8.16568e-07	3.15842e-07	2.70533e-07	-6.22019e-08	2.08331e-07	3.75022e-08	-8.39408e-09	2.91081e-08	-5.09796e-07	5.45244e-08	-4.55272e-07	-1.36116e-07	2.60156e-08	-1.10101e-07	9.68575e-08	-2.46908e-08	7.21667e-08	-2.89957e-07	5.60025e-07	2.70068e-07	-5.85870e-07	1.37930e-08	-5.72077e-07
3.047	-5.01072e-07	8.17133e-07	3.16060e-07	2.72686e-07	-6.26970e-08	2.09989e-07	3.91219e-08	-8.75663e-09	3.03653e-08	-5.09497e-07	5.44925e-08	-4.55005e-07	-1.36811e-07	2.61483e-08	-1.10662e-07	9.74932e-08	-2.48529e-08	7.26403e-08	-2.89019e-07	5.62765e-07	2.73746e-07	-5.88306e-07	1.38504e-08	-5.74456e-07
3.072	-5.01385e-07	8.17643e-07	3.16258e-07	2.74844e-07	-6.31931e-08	2.11651e-07	4.07567e-08	-9.12255e-09	3.16342e-08	-5.09156e-07	5.44560e-08	-4.54700e-07	-1.37502e-07	2.62804e-08	-1.11221e-07	9.81299e-08	-2.50152e-08	7.31147e-08	-2.88049e-07	5.65494e-07	2.77445e-07	-5.90722e-07	1.39073e-08	-5.76814e-07
3.097	-5.01665e-07	8.18100e-07	3.16434e-07	2.77005e-07	-6.36901e-08	2.13315e-07	4.24066e-08	-9.49182e-09	3.29147e-08	-5.08773e-07	5.44151e-08	-4.54358e-07	-1.38190e-07	2.64119e-08	-1.11778e-07	9.87676e-08	-2.51777e-08	7.35899e-08	-2.87050e-07	5.68213e-07	2.81163e-07	-5.93117e-07	1.39637e-08	-5.79154e-07
3.121	-5.01912e-07	8.18502e-07	3.16590e-07	2.79171e-07	-6.41881e-08	2.14983e-07	4.40713e-08	-9.86445e-09	3.42069e-08	-5.08348e-07	5.43696e-08	-4.53979e-07	-1.38876e-07	2.65430e-08	-1.12333e-07	9.94064e-08	-2.53406e-08	7.40658e-08	-2.86020e-07	5.70922e-07	2.84902e-07	-5.95493e-07	1.40196e-08	-5.81473e-07
3.146	-5.02125e-07	8.18850e-07	3.16725e-07	2.81341e-07	-6.46871e-08	2.16654e-07	4.57510e-08	-1.02404e-08	3.55106e-08	-5.07882e-07	5.43197e-08	-4.53562e-07	-1.39558e-07	2.66734e-08	-1.12885e-07	1.00046e-07	-2.55037e-08	7.45426e-08	-2.84960e-07	5.73619e-07	2.88659e-07	-5.97848e-07	1.40750e-08	-5.83773e-07
3.170	-5.02306e-07	8.19145e-07	3.16839e-07	2.83515e-07	-6.51869e-08	2.18328e-07	4.74455e-08	-1.06197e-08	3.68258e-08	-5.07373e-07	5.42653e-08	-4.53108e-07	-1.40238e-07	2.68033e-08	-1.13434e-07	1.00687e-07	-2.56671e-08	7.50201e-08	-2.83870e-07	5.76306e-07	2.92437e-07	-6.00183e-07	1.41300e-08	-5.86053e-07
3.195	-5.02453e-07	8.19385e-07	3.16932e-07	2.85693e-07	-6.56877e-08	2.20006e-07	4.91548e-08	-1.10023e-08	3.81525e-08	-5.06822e-07	5.42064e-08	-4.52616e-07	-1.40914e-07	2.69326e-08	-1.13982e-07	1.01329e-07	-2.58307e-08	7.54984e-08	-2.82750e-07	5.78983e-07	2.96233e-07	-6.02497e-07	1.41845e-08	-5.88313e-07
3.219	-5.02568e-07	8.19572e-07	3.17004e-07	2.87875e-07	-6.61894e-08	2.21686e-07	5.08789e-08	-1.13882e-08	3.94907e-08	-5.06230e-07	5.41430e-08	-4.52087e-07	-1.41588e-07	2.70614e-08	-1.14527e-07	1.01972e-07	-2.59946e-08	7.59775e-08	-2.81600e-07	5.81649e-07	3.00049e-07	-6.04791e-07	1.42385e-08	-5.90552e-07
3.244	-5.02649e-07	8.19705e-07	3.17055e-07	2.90061e-07	-6.66920e-08	2.23369e-07	5.26176e-08	-1.17773e-08	4.08402e-08	-5.05596e-07	5.40752e-08	-4.51520e-07	-1.42259e-07	2.71895e-08	-1.15069e-07	1.02616e-07	-2.61588e-08	7.64573e-08	-2.80420e-07	5.84304e-07	3.03884e-07	-6.07064e-07	1.42920e-08	-5.92772e-07
3.269	-5.02698e-07	8.19784e-07	3.17086e-07	2.92251e-07	-6.71954e-08	2.25055e-07	5.43709e-08	-1.21698e-08	4.22011e-08	-5.04920e-07	5.40029e-08	-4.50917e-07	-1.42926e-07	2.73171e-08	-1.15609e-07	1.03261e-07	-2.63233e-08	7.69380e-08	-2.79210e-07	5.86949e-07	3.07739e-07	-6.09316e-07	1.43450e-08	-5.94971e-07
3.293	-5.02714e-07	8.19809e-07	3.17096e-07	2.94444e-07	-6.76998e-08	2.26745e-07	5.61388e-08	-1.25655e-08	4.35733e-08	-5.04202e-07	5.39261e-08	-4.50276e-07	-1.43591e-07	2.74441e-08	-1.16147e-07	1.03908e-07	-2.64880e-08	7.74195e-08	-2.77970e-07	5.89582e-07	3.11612e-07	-6.11547e-07	1.43976e-08	-5.97150e-07
3.318	-5.02696e-07	8.19781e-07	3.17085e-07	2.96642e-07	-6.82050e-08	2.28437e-07	5.79213e-08	-1.29645e-08	4.49568e-08	-5.03443e-07	5.38449e-08	-4.49598e-07	-1.44252e-07	2.75705e-08	-1.16682e-07	1.04555e-07	-2.66530e-08	7.79018e-08	-2.76701e-07	5.92205e-07	3.15504e-07	-6.13758e-07	1.44496e-08	-5.99308e-07
3.342	-5.02646e-07	8.19700e-07	3.17053e-07	2.98843e-07	-6.87110e-08	2.30132e-07	5.97181e-08	-1.33667e-08	4.63515e-08	-5.02642e-07	5.37593e-08	-4.48882e-07	-1.44910e-07	2.76964e-08	-1.17214e-07	1.05203e-07	-2.68183e-08	7.83850e-08	-2.75403e-07	5.94817e-07	3.19415e-07	-6.15947e-07	1.45011e-08	-6.01446e-07
3.367	-5.02564e-07	8.19565e-07	3.17001e-07	3.01047e-07	-6.92180e-08	2.31829e-07	6.15294e-08	-1.37721e-08	4.77573e-08	-5.01799e-07	5.36691e-08	-4.48130e-07	-1.45566e-07	2.78216e-08	-1.17744e-07	1.05853e-07	-2.69839e-08	7.88689e-08	-2.74075e-07	5.97419e-07	3.23344e-07	-6.18115e-07	1.45522e-08	-6.03563e-07
3.391	-5.02448e-07	8.19377e-07	3.16928e-07	3.03256e-07	-6.97257e-08	2.33530e-07	6.33550e-08	-1.41807e-08	4.91743e-08	-5.00915e-07	5.35746e-08	-4.47340e-07	-1.46218e-07	2.79462e-08	-1.18271e-07	1.06503e-07	-2.71497e-08	7.93537e-08	-2.72717e-07	6.00009e-07	3.27292e-07	-6.20261e-07	1.46027e-08	-6.05659e-07
3.416	-5.02300e-07	8.19135e-07	3.16835e-07	3.05468e-07	-7.02343e-08	2.35233e-07	6.51949e-08	-1.45925e-08	5.06024e-08	-4.99989e-07	5.34756e-08	-4.46514e-07	-1.46867e-07	2.80702e-08	-1.18796e-07	1.07155e-07	-2.73159e-08	7.98393e-08	-2.71331e-07	6.02589e-07	3.31258e-07	-6.22386e-07	1.46527e-08	-6.07734e-07
3.441	-5.02119e-07	8.18840e-07	3.16721e-07	3.07683e-07	-7.07437e-08	2.36940e-07	6.70490e-08	-1.50075e-08	5.20414e-08	-4.99022e-07	5.33721e-08	-4.45650e-07	-1.47512e-07	2.81936e-08	-1.19319e-07	1.07808e-07	-2.74823e-08	8.03257e-08	-2.69915e-07	6.05158e-07	3.35243e-07	-6.24490e-07	1.47023e-08	-6.09788e-07
3.465	-5.01906e-07	8.18492e-07	3.16586e-07	3.09902e-07	-7.12539e-08	2.38648e-07	6.89172e-08	-1.54257e-08	5.34915e-08	-4.98014e-07	5.32643e-08	-4.44749e-07	-1.48155e-07	2.83164e-08	-1.19838e-07	1.08462e-07	-2.76490e-08	8.08130e-08	-2.68470e-07	6.07716e-07	3.39246e-07	-6.26572e-07	1.47513e-08	-6.11820e-07
3.490	-5.01660e-07	8.18091e-07	3.16431e-07	3.12125e-07	-7.17649e-08	2.40360e-07	7.07995e-08	-1.58470e-08	5.49525e-08	-4.96964e-07	5.31520e-08	-4.43812e-07	-1.48794e-07	2.84386e-08	-1.20355e-07	1.09117e-07	-2.78160e-08	8.13011e-08	-2.66996e-07	6.10263e-07	3.43267e-07	-6.28632e-07	1.47998e-08	-6.13832e-07
3.514	-5.01382e-07	8.17638e-07	3.16256e-07	3.14351e-07	-7.22767e-08	2.42074e-07	7.26959e-08	-1.62715e-08	5.64244e-08	-4.95873e-07	5.30353e-08	-4.42837e-07	-1.49430e-07	2.85602e-08	-1.20870e-07	1.09773e-07	-2.79833e-08	8.17900e-08	-2.65493e-07	6.12799e-07	3.47305e-07	-6.30670e-07	1.48477e-08	-6.15822e-07
3.539	-5.01071e-07	8.17131e-07	3.16060e-07	3.16580e-07	-7.27893e-08	2.43791e-07	7.46062e-08	-1.66991e-08	5.79072e-08	-4.94740e-07	5.29142e-08	-4.41826e-07	-1.50063e-07	2.86811e-08	-1.21382e-07	1.10431e-07	-2.81509e-08	8.22798e-08	-2.63962e-07	6.15324e-07	3.51362e-07	-6.32686e-07	1.48952e-08	-6.17791e-07
3.564	-5.00728e-07	8.16571e-07	3.15843e-07	3.18813e-07	-7.33026e-08	2.45510e-07	7.65305e-08	-1.71298e-08	5.94007e-08	-4.93567e-07	5.27887e-08	-4.40778e-07	-1.50692e-07	2.88014e-08	-1.21891e-07	1.11089e-07	-2.83188e-08	8.27705e-08	-2.62402e-07	6.17838e-07	3.55436e-07	-6.34680e-07	1.49422e-08	-6.19738e-07
3.588	-5.00352e-07	8.15959e-07	3.15606e-07	3.21049e-07	-7.38167e-08	2.47232e-07	7.84686e-08	-1.75636e-08	6.09050e-08	-4.92352e-07	5.26587e-08	-4.39693e-07	-1.51318e-07	2.89211e-08	-1.22397e-07	1.11749e-07	-2.84869e-08	8.32620e-08	-2.60813e-07	6.20341e-07	3.59528e-07	-6.36652e-07	1.49886e-08	-6.21663e-07
3.613	-4.99945e-07	8.15294e-07	3.15349e-07	3.23288e-07	-7.43315e-08	2.48956e-07	8.04204e-08	-1.80004e-08	6.24200e-08	-4.91096e-07	5.25244e-08	-4.38572e-07	-1.51941e-07	2.90401e-08	-1.22901e-07	1.12410e-07	-2.86554e-08	8.37544e-08	-2.59195e-07	6.22833e-07	3.63637e-07	-6.38601e-07	1.50345e-08	-6.23567e-07
3.637	-4.99505e-07	8.14576e-07	3.15072e-07	3.25530e-07	-7.48471e-08	2.50683e-07	8.23860e-08	-1.84404e-08	6.39456e-08	-4.89799e-07	5.23857e-08	-4.37414e-07	-1.52560e-07	2.91585e-08	-1.23402e-07	1.13072e-07	-2.88241e-08	8.42476e-08	-2.57549e-07	6.25314e-07	3.67764e-07	-6.40528e-07	1.50798e-08	-6.25448e-07
3.662	-4.99032e-07	8.13806e-07	3.14774e-07	3.27776e-07	-7.53634e-08	2.52412e-07	8.43653e-08	-1.88834e-08	6.54819e-08	-4.88462e-07	5.22427e-08	-4.36219e-07	-1.53176e-07	2.92762e-08	-1.23900e-07	1.13735e-07	-2.89932e-08	8.47417e-08	-2.55875e-07	6.27783e-07	3.71908e-07	-6.42433e-07	1.51247e-08	-6.27308e-07
3.686	-4.98528e-07	8.12984e-07	3.14456e-07	3.30024e-07	-7.58804e-08	2.54144e-07	8.63581e-08	-1.93295e-08	6.70286e-08	-4.87083e-07	5.20952e-08	-4.34988e-07	-1.53789e-07	2.93933e-08	-1.24396e-07	1.14399e-07	-2.91625e-08	8.52367e-08	-2.54173e-07	6.30242e-07	3.76069e-07	-6.44315e-07	1.51690e-08	-6.29146e-07
3.711	-4.97992e-07	8.12109e-07	3.14117e-07	3.32276e-07	-7.63981e-08	2.55878e-07	8.83644e-08	-1.97785e-08	6.85859e-08	-4.85663e-07	5.19434e-08	-4.33720e-07	-1.54398e-07	2.95097e-08	-1.24888e-07	1.15065e-07	-2.93322e-08	8.57325e-08	-2.52443e-07	6.32690e-07	3.80247e-07	-6.46174e-07	1.52128e-08	-6.30961e-07
3.736	-4.97424e-07	8.11183e-07	3.13759e-07	3.34530e-07	-7.69165e-08	2.57614e-07	9.03842e-08	-2.02306e-08	7.01536e-08	-4.84203e-07	5.17872e-08	-4.32416e-07	-1.55004e-07	2.96255e-08	-1.25378e-07	1.15731e-07	-2.95021e-08	8.62292e-08	-2.50684e-07	6.35126e-07	3.84442e-07	-6.48010e-07	1.52560e-08	-6.32754e-07
3.760	-4.96823e-07	8.10204e-07	3.13380e-07	3.36788e-07	-7.74355e-08	2.59352e-07	9.24174e-08	-2.06857e-08	7.17317e-08	-4.82702e-07	5.16267e-08	-4.31075e-07	-1.55606e-07	2.97406e-08	-1.25866e-07	1.16399e-07	-2.96723e-08	8.67268e-08	-2.48898e-07	6.37551e-07	3.88654e-07	-6.49823e-07	1.52987e-08	-6.34525e-07
3.785	-4.96191e-07	8.09173e-07	3.12982e-07	3.39048e-07	-7.79553e-08	2.61093e-07	9.44639e-08	-2.11438e-08	7.33201e-08	-4.81160e-07	5.14618e-08	-4.29699e-07	-1.56205e-07	2.98551e-08	-1.26350e-07	1.17068e-07	-2.98429e-08	8.72253e-08	-2.47083e-07	6.39965e-07	3.92882e-07	-6.51613e-07	1.53408e-08	-6.36273e-07
3.809	-4.95527e-07	8.08090e-07	3.12563e-07	3.41312e-07	-7.84757e-08	2.62836e-07	9.65236e-08	-2.16048e-08	7.49188e-08	-4.79578e-07	5.12925e-08	-4.28286e-07	-1.56800e-07	2.99689e-08	-1.26831e-07	1.17738e-07	-3.00137e-08	8.77246e-08	-2.45242e-07	6.42368e-07	3.97127e-07	-6.53381e-07	1.53824e-08	-6.37998e-07
3.834	-4.94832e-07	8.06956e-07	3.12124e-07	3.43578e-07	-7.89967e-08	2.64581e-07	9.85966e-08	-2.20688e-08	7.65278e-08	-4.77955e-07	5.11190e-08	-4.26836e-07	-1.57392e-07	3.00820e-08	-1.27310e-07	1.18410e-07	-3.01849e-08	8.82249e-08	-2.43372e-07	6.44760e-07	4.01388e-07	-6.55124e-07	1.54235e-08	-6.39701e-07
3.858	-4.94104e-07	8.05769e-07	3.11665e-07	3.45847e-07	-7.95184e-08	2.66328e-07	1.00683e-07	-2.25357e-08	7.81469e-08	-4.76292e-07	5.09411e-08	-4.25351e-07	-1.57980e-07	3.01944e-08	-1.27786e-07	1.19082e-07	-3.03563e-08	8.87260e-08	-2.41475e-07	6.47140e-07	4.05665e-07	-6.56845e-07	1.54640e-08	-6.41381e-07
3.883	-4.93345e-07	8.04532e-07	3.11186e-07	3.48118e-07	-8.00407e-08	2.68078e-07	1.02782e-07	-2.30055e-08	7.97762e-08	-4.74589e-07	5.07589e-08	-4.23830e-07	-1.58565e-07	3.03061e-08	-1.28259e-07	1.19756e-07	-3.05281e-08	8.92280e-08	-2.39551e-07	6.49509e-07	4.09959e-07	-6.58542e-07	1.55039e-08	-6.43038e-07
3.908	-4.92555e-07	8.03242e-07	3.10688e-07	3.50393e-07	-8.05636e-08	2.69829e-07	1.04894e-07	-2.34783e-08	8.14155e-08	-4.72845e-07	5.05724e-08	-4.22272e-07	-1.59146e-07	3.04172e-08	-1.28729e-07	1.20431e-07	-3.07002e-08	8.97309e-08	-2.37599e-07	6.51867e-07	4.14268e-07	-6.60215e-07	1.55433e-08	-6.44672e-07
3.932	-4.91732e-07	8.01902e-07	3.10169e-07	3.52670e-07	-8.10871e-08	2.71582e-07	1.07019e-07	-2.39539e-08	8.30648e-08	-4.71060e-07	5.03815e-08	-4.20679e-07	-1.59723e-07	3.05275e-08	-1.29196e-07	1.21107e-07	-3.08725e-08	9.02347e-08	-2.35620e-07	6.54214e-07	4.18594e-07	-6.61865e-07	1.55822e-08	-6.46283e-07
3.957	-4.90879e-07	8.00510e-07	3.09631e-07	3.54949e-07	-8.16112e-08	2.73338e-07	1.09157e-07	-2.44324e-08	8.47241e-08	-4.69236e-07	5.01864e-08	-4.19050e-07	-1.60297e-07	3.06372e-08	-1.29660e-07	1.21785e-07	-3.10452e-08	9.07394e-08	-2.33614e-07	6.56549e-07	4.22935e-07	-6.63491e-07	1.56204e-08	-6.47870e-07
3.981	-4.89994e-07	7.99067e-07	3.09073e-07	3.57231e-07	-8.21359e-08	2.75095e-07	1.11307e-07	-2.49138e-08	8.63933e-08	-4.67372e-07	4.99870e-08	-4.17385e-07	-1.60867e-07	3.07461e-08	-1.30121e-07	1.22463e-07	-3.12182e-08	9.12450e-08	-2.31581e-07	6.58873e-07	4.27292e-07	-6.65093e-07	1.56582e-08	-6.49434e-07
4.006	-4.89078e-07	7.97573e-07	3.08495e-07	3.59516e-07	-8.26612e-08	2.76854e-07	1.13470e-07	-2.53980e-08	8.80724e-08	-4.65467e-07	4.97833e-08	-4.15684e-07	-1.61434e-07	3.08544e-08	-1.30579e-07	1.23143e-07	-3.13915e-08	9.17515e-08	-2.29521e-07	6.61185e-07	4.31664e-07	-6.66671e-07	1.56953e-08	-6.50975e-07
4.030	-4.88131e-07	7.96028e-07	3.07897e-07	3.61802e-07	-8.31870e-08	2.78615e-07	1.15646e-07	-2.58850e-08	8.97612e-08	-4.63523e-07	4.95754e-08	-4.13948e-07	-1.61996e-07	3.09620e-08	-1.31034e-07	1.23824e-07	-3.15651e-08	9.22589e-08	-2.27435e-07	6.63486e-07	4.36052e-07	-6.68225e-07	1.57319e-08	-6.52493e-07
4.055	-4.87152e-07	7.94432e-07	3.07280e-07	3.64092e-07	-8.37133e-08	2.80378e-07	1.17835e-07	-2.63748e-08	9.14598e-08	-4.61539e-07	4.93632e-08	-4.12176e-07	-1.62555e-07	3.10688e-08	-1.31487e-07	1.24506e-07	-3.17390e-08	9.27672e-08	-2.25322e-07	6.65776e-07	4.40455e-07	-6.69754e-07	1.57679e-08	-6.53986e-07
4.080	-4.86143e-07	7.92786e-07	3.06643e-07	3.66383e-07	-8.42402e-08	2.82143e-07	1.20036e-07	-2.68675e-08	9.31681e-08	-4.59515e-07	4.91467e-08	-4.10368e-07	-1.63111e-07	3.11749e-08	-1.31936e-07	1.25190e-07	-3.19132e-08	9.32764e-08	-2.23182e-07	6.68054e-07	4.44873e-07	-6.71260e-07	1.58034e-08	-6.55456e-07
4.104	-4.85102e-07	7.91089e-07	3.05987e-07	3.68677e-07	-8.47676e-08	2.83909e-07	1.22249e-07	-2.73629e-08	9.48860e-08	-4.57451e-07	4.89260e-08	-4.08525e-07	-1.63662e-07	3.12803e-08	-1.32382e-07	1.25874e-07	-3.20877e-08	9.37866e-08	-2.21016e-07	6.70321e-07	4.49306e-07	-6.72741e-07	1.58382e-08	-6.56903e-07
4.129	-4.84030e-07	7.89341e-07	3.05311e-07	3.70973e-07	-8.52955e-08	2.85678e-07	1.24475e-07	-2.78610e-08	9.66135e-08	-4.55348e-07	4.87010e-08	-4.06647e-07	-1.64210e-07	3.13850e-08	-1.32825e-07	1.26560e-07	-3.22626e-08	9.42976e-08	-2.18823e-07	6.72577e-07	4.53754e-07	-6.74197e-07	1.58725e-08	-6.58325e-07
4.153	-4.82928e-07	7.87544e-07	3.04616e-07	3.73271e-07	-8.58240e-08	2.87447e-07	1.26712e-07	-2.83619e-08	9.83505e-08	-4.53205e-07	4.84719e-08	-4.04733e-07	-1.64754e-07	3.14889e-08	-1.33265e-07	1.27247e-07	-3.24377e-08	9.48095e-08	-2.16605e-07	6.74821e-07	4.58216e-07	-6.75629e-07	1.59062e-08	-6.59723e-07
4.178	-4.81795e-07	7.85696e-07	3.03901e-07	3.75572e-07	-8.63529e-08	2.89219e-07	1.28962e-07	-2.88656e-08	1.00097e-07	-4.51023e-07	4.82385e-08	-4.02784e-07	-1.65294e-07	3.15922e-08	-1.33701e-07	1.27936e-07	-3.26132e-08	9.53224e-08	-2.14360e-07	6.77054e-07	4.62693e-07	-6.77037e-07	1.59394e-08	-6.61097e-07
4.202	-4.80631e-07	7.83798e-07	3.03167e-07	3.77874e-07	-8.68822e-08	2.90992e-07	1.31225e-07	-2.93719e-08	1.01853e-07	-4.48801e-07	4.80009e-08	-4.00800e-07	-1.65830e-07	3.16946e-08	-1.34135e-07	1.28625e-07	-3.27890e-08	9.58361e-08	-2.12089e-07	6.79275e-07	4.67185e-07	-6.78419e-07	1.59719e-08	-6.62447e-07
4.227	-4.79436e-07	7.81850e-07	3.02413e-07	3.80179e-07	-8.74121e-08	2.92766e-07	1.33499e-07	-2.98809e-08	1.03618e-07	-4.46540e-07	4.77590e-08	-3.98781e-07	-1.66362e-07	3.17964e-08	-1.34566e-07	1.29316e-07	-3.29651e-08	9.63508e-08	-2.09793e-07	6.81484e-07	4.71691e-07	-6.79777e-07	1.60039e-08	-6.63773e-07
4.252	-4.78211e-07	7.79852e-07	3.01641e-07	3.82485e-07	-8.79424e-08	2.94543e-07	1.35785e-07	-3.03926e-08	1.05392e-07	-4.44240e-07	4.75131e-08	-3.96727e-07	-1.66891e-07	3.18974e-08	-1.34993e-07	1.30008e-07	-3.31415e-08	9.68664e-08	-2.07471e-07	6.83682e-07	4.76212e-07	-6.81109e-07	1.60352e-08	-6.65074e-07
4.276	-4.76956e-07	7.77804e-07	3.00849e-07	3.84793e-07	-8.84731e-08	2.96320e-07	1.38083e-07	-3.09070e-08	1.07176e-07	-4.41901e-07	4.72629e-08	-3.94638e-07	-1.67415e-07	3.19976e-08	-1.35417e-07	1.30701e-07	-3.33182e-08	9.73829e-08	-2.05123e-07	6.85869e-07	4.80746e-07	-6.82417e-07	1.60660e-08	-6.66351e-07
4.301	-4.75670e-07	7.75707e-07	3.00038e-07	3.87103e-07	-8.90043e-08	2.98099e-07	1.40393e-07	-3.14240e-08	1.08969e-07	-4.39523e-07	4.70085e-08	-3.92515e-07	-1.67936e-07	3.20971e-08	-1.35839e-07	1.31396e-07	-3.34952e-08	9.79003e-08	-2.02750e-07	6.88044e-07	4.85294e-07	-6.83699e-07	1.60962e-08	-6.67603e-07
4.325	-4.74354e-07	7.73561e-07	2.99207e-07	3.89415e-07	-8.95359e-08	2.99880e-07	1.42714e-07	-3.19436e-08	1.10771e-07	-4.37106e-07	4.67500e-08	-3.90356e-07	-1.68452e-07	3.21959e-08	-1.36256e-07	1.32091e-07	-3.36725e-08	9.84186e-08	-2.00351e-07	6.90208e-07	4.89856e-07	-6.84956e-07	1.61258e-08	-6.68830e-07
4.350	-4.73007e-07	7.71365e-07	2.98358e-07	3.91729e-07	-9.00678e-08	3.01661e-07	1.45047e-07	-3.24658e-08	1.12582e-07	-4.34650e-07	4.64873e-08	-3.88163e-07	-1.68965e-07	3.22938e-08	-1.36671e-07	1.32788e-07	-3.38502e-08	9.89379e-08	-1.97927e-07	6.92359e-07	4.94432e-07	-6.86188e-07	1.61548e-08	-6.70033e-07
4.375	-4.71631e-07	7.69120e-07	2.97490e-07	3.94045e-07	-9.06002e-08	3.03444e-07	1.47392e-07	-3.29907e-08	1.14401e-07	-4.32156e-07	4.62205e-08	-3.85935e-07	-1.69473e-07	3.23910e-08	-1.37082e-07	1.33486e-07	-3.40282e-08	9.94581e-08	-1.95478e-07	6.94500e-07	4.99022e-07	-6.87394e-07	1.61832e-08	-6.71211e-07
4.399	-4.70224e-07	7.66826e-07	2.96602e-07	3.96362e-07	-9.11330e-08	3.05229e-07	1.49748e-07	-3.35180e-08	1.16230e-07	-4.29622e-07	4.59496e-08	-3.83673e-07	-1.69978e-07	3.24875e-08	-1.37491e-07	1.34186e-07	-3.42064e-08	9.99791e-08	-1.93004e-07	6.96629e-07	5.03624e-07	-6.88575e-07	1.62110e-08	-6.72364e-07
4.424	-4.68787e-07	7.64483e-07	2.95696e-07	3.98680e-07	-9.16661e-08	3.07014e-07	1.52116e-07	-3.40480e-08	1.18068e-07	-4.27051e-07	4.56745e-08	-3.81376e-07	-1.70479e-07	3.25832e-08	-1.37895e-07	1.34886e-07	-3.43850e-08	1.00501e-07	-1.90505e-07	6.98746e-07	5.08240e-07	-6.89730e-07	1.62382e-08	-6.73491e-07
4.448	-4.67321e-07	7.62092e-07	2.94771e-07	4.01001e-07	-9.21996e-08	3.08801e-07	1.54495e-07	-3.45805e-08	1.19914e-07	-4.24440e-07	4.53954e-08	-3.79045e-07	-1.70975e-07	3.26780e-08	-1.38297e-07	1.35588e-07	-3.45639e-08	1.01024e-07	-1.87982e-07	7.00851e-07	5.12870e-07	-6.90859e-07	1.62648e-08	-6.74594e-07
4.473	-4.65824e-07	7.59652e-07	2.93827e-07	4.03322e-07	-9.27334e-08	3.10589e-07	1.56885e-07	-3.51154e-08	1.21770e-07	-4.21792e-07	4.51121e-08	-3.76680e-07	-1.71467e-07	3.27722e-08	-1.38695e-07	1.36291e-07	-3.47432e-08	1.01548e-07	-1.85434e-07	7.02945e-07	5.17512e-07	-6.91962e-07	1.62907e-08	-6.75672e-07
4.497	-4.64298e-07	7.57163e-07	2.92865e-07	4.05645e-07	-9.32675e-08	3.12378e-07	1.59286e-07	-3.56529e-08	1.23633e-07	-4.19105e-07	4.48247e-08	-3.74280e-07	-1.71956e-07	3.28655e-08	-1.39090e-07	1.36995e-07	-3.49227e-08	1.02073e-07	-1.82861e-07	7.05028e-07	5.22167e-07	-6.93040e-07	1.63161e-08	-6.76724e-07
4.522	-4.62743e-07	7.54626e-07	2.91883e-07	4.07970e-07	-9.38020e-08	3.14168e-07	1.61699e-07	-3.61929e-08	1.25506e-07	-4.16380e-07	4.45333e-08	-3.71847e-07	-1.72440e-07	3.29580e-08	-1.39482e-07	1.37701e-07	-3.51025e-08	1.02598e-07	-1.80264e-07	7.07098e-07	5.26835e-07	-6.94091e-07	1.63409e-08	-6.77750e-07
4.547	-4.61157e-07	7.52041e-07	2.90883e-07	4.10296e-07	-9.43368e-08	3.15959e-07	1.64122e-07	-3.67353e-08	1.27387e-07	-4.13617e-07	4.42378e-08	-3.69379e-07	-1.72920e-07	3.30498e-08	-1.39870e-07	1.38407e-07	-3.52827e-08	1.03125e-07	-1.77642e-07	7.09157e-07	5.31515e-07	-6.95117e-07	1.63650e-08	-6.78752e-07
4.571	-4.59543e-07	7.49408e-07	2.89865e-07	4.12623e-07	-9.48719e-08	3.17751e-07	1.66556e-07	-3.72802e-08	1.29276e-07	-4.10816e-07	4.39382e-08	-3.66878e-07	-1.73396e-07	3.31407e-08	-1.40255e-07	1.39115e-07	-3.54631e-08	1.03652e-07	-1.74997e-07	7.11205e-07	5.36208e-07	-6.96116e-07	1.63885e-08	-6.79727e-07
4.596	-4.57899e-07	7.46726e-07	2.88828e-07	4.14952e-07	-9.54072e-08	3.19544e-07	1.69002e-07	-3.78275e-08	1.31174e-07	-4.07977e-07	4.36346e-08	-3.64343e-07	-1.73867e-07	3.32308e-08	-1.40637e-07	1.39825e-07	-3.56439e-08	1.04181e-07	-1.72327e-07	7.13240e-07	5.40914e-07	-6.97089e-07	1.64114e-08	-6.80677e-07
4.620	-4.56225e-07	7.43998e-07	2.87772e-07	4.17281e-07	-9.59428e-08	3.21338e-07	1.71458e-07	-3.83772e-08	1.33080e-07	-4.05101e-07	4.33270e-08	-3.61774e-07	-1.74335e-07	3.33202e-08	-1.41015e-07	1.40535e-07	-3.58250e-08	1.04710e-07	-1.69633e-07	7.15265e-07	5.45631e-07	-6.98035e-07	1.64337e-08	-6.81602e-07
4.645	-4.54523e-07	7.41221e-07	2.86699e-07	4.19612e-07	-9.64787e-08	3.23133e-07	1.73924e-07	-3.89293e-08	1.34995e-07	-4.02187e-07	4.30153e-08	-3.59172e-07	-1.74798e-07	3.34087e-08	-1.41389e-07	1.41247e-07	-3.60064e-08	1.05240e-07	-1.66916e-07	7.17277e-07	5.50361e-07	-6.98955e-07	1.64554e-08	-6.82500e-07
4.669	-4.52791e-07	7.38397e-07	2.85606e-07	4.21944e-07	-9.70149e-08	3.24929e-07	1.76401e-07	-3.94838e-08	1.36918e-07	-3.99235e-07	4.26996e-08	-3.56536e-07	-1.75257e-07	3.34964e-08	-1.41761e-07	1.41959e-07	-3.61881e-08	1.05771e-07	-1.64175e-07	7.19277e-07	5.55102e-07	-6.99849e-07	1.64764e-08	-6.83372e-07
4.694	-4.51031e-07	7.35526e-07	2.84496e-07	4.24276e-07	-9.75512e-08	3.26725e-07	1.78889e-07	-4.00406e-08	1.38848e-07	-3.96246e-07	4.23799e-08	-3.53866e-07	-1.75712e-07	3.35833e-08	-1.42128e-07	1.42673e-07	-3.63701e-08	1.06303e-07	-1.61411e-07	7.21266e-07	5.59855e-07	-7.00716e-07	1.64968e-08	-6.84219e-07
4.719	-4.49241e-07	7.32608e-07	2.83367e-07	4.26610e-07	-9.80878e-08	3.28522e-07	1.81387e-07	-4.05997e-08	1.40787e-07	-3.93220e-07	4.20562e-08	-3.51164e-07	-1.76162e-07	3.36694e-08	-1.42493e-07	1.43389e-07	-3.65525e-08	1.06836e-07	-1.58623e-07	7.23244e-07	5.64620e-07	-7.01556e-07	1.65166e-08	-6.85039e-07
4.743	-4.47423e-07	7.29643e-07	2.82220e-07	4.28945e-07	-9.86246e-08	3.30320e-07	1.83896e-07	-4.11612e-08	1.42734e-07	-3.90157e-07	4.17286e-08	-3.48428e-07	-1.76608e-07	3.37547e-08	-1.42853e-07	1.44105e-07	-3.67351e-08	1.07370e-07	-1.55812e-07	7.25209e-07	5.69397e-07	-7.02369e-07	1.65358e-08	-6.85834e-07
4.768	-4.45576e-07	7.26631e-07	2.81055e-07	4.31280e-07	-9.91616e-08	3.32119e-07	1.86414e-07	-4.17249e-08	1.44689e-07	-3.87056e-07	4.13970e-08	-3.45659e-07	-1.77050e-07	3.38391e-08	-1.43211e-07	1.44823e-07	-3.69180e-08	1.07905e-07	-1.52978e-07	7.27163e-07	5.74185e-07	-7.03156e-07	1.65543e-08	-6.86601e-07
4.792	-4.43700e-07	7.23572e-07	2.79872e-07	4.33616e-07	-9.96987e-08	3.33918e-07	1.88943e-07	-4.22910e-08	1.46652e-07	-3.83919e-07	4.10614e-08	-3.42857e-07	-1.77487e-07	3.39227e-08	-1.43565e-07	1.45542e-07	-3.71013e-08	1.08440e-07	-1.50121e-07	7.29105e-07	5.78984e-07	-7.03915e-07	1.65722e-08	-6.87343e-07
4.817	-4.41796e-07	7.20467e-07	2.78671e-07	4.35953e-07	-1.00236e-07	3.35717e-07	1.91482e-07	-4.28592e-08	1.48623e-07	-3.80744e-07	4.07219e-08	-3.40022e-07	-1.77920e-07	3.40055e-08	-1.43915e-07	1.46262e-07	-3.72848e-08	1.08977e-07	-1.47241e-07	7.31035e-07	5.83794e-07	-7.04648e-07	1.65894e-08	-6.88058e-07
4.841	-4.39864e-07	7.17316e-07	2.77452e-07	4.38291e-07	-1.00774e-07	3.37518e-07	1.94031e-07	-4.34298e-08	1.50601e-07	-3.77533e-07	4.03785e-08	-3.37155e-07	-1.78349e-07	3.40874e-08	-1.44261e-07	1.46983e-07	-3.74687e-08	1.09514e-07	-1.44339e-07	7.32954e-07	5.88615e-07	-7.05353e-07	1.66060e-08	-6.88747e-07
4.866	-4.37903e-07	7.14118e-07	2.76215e-07	4.40629e-07	-1.01311e-07	3.39318e-07	1.96590e-07	-4.40025e-08	1.52587e-07	-3.74285e-07	4.00311e-08	-3.34254e-07	-1.78773e-07	3.41684e-08	-1.44605e-07	1.47705e-07	-3.76529e-08	1.10052e-07	-1.41413e-07	7.34860e-07	5.93447e-07	-7.06031e-07	1.66220e-08	-6.89409e-07
4.891	-4.35914e-07	7.10875e-07	2.74961e-07	4.42968e-07	-1.01849e-07	3.41119e-07	1.99158e-07	-4.45774e-08	1.54581e-07	-3.71001e-07	3.96799e-08	-3.31321e-07	-1.79193e-07	3.42487e-08	-1.44944e-07	1.48429e-07	-3.78373e-08	1.10592e-07	-1.38466e-07	7.36755e-07	5.98289e-07	-7.06682e-07	1.66373e-08	-6.90045e-07
4.915	-4.33897e-07	7.07585e-07	2.73688e-07	4.45308e-07	-1.02387e-07	3.42921e-07	2.01737e-07	-4.51545e-08	1.56582e-07	-3.67681e-07	3.93247e-08	-3.28356e-07	-1.79608e-07	3.43280e-08	-1.45280e-07	1.49154e-07	-3.80221e-08	1.11132e-07	-1.35496e-07	7.38638e-07	6.03143e-07	-7.07305e-07	1.66520e-08	-6.90653e-07
4.940	-4.31852e-07	7.04250e-07	2.72398e-07	4.47648e-07	-1.02925e-07	3.44723e-07	2.04325e-07	-4.57338e-08	1.58591e-07	-3.64324e-07	3.89657e-08	-3.25358e-07	-1.80019e-07	3.44066e-08	-1.45612e-07	1.49880e-07	-3.82072e-08	1.11673e-07	-1.32504e-07	7.40510e-07	6.08006e-07	-7.07901e-07	1.66660e-08	-6.91235e-07
4.964	-4.29779e-07	7.00870e-07	2.71091e-07	4.49988e-07	-1.03463e-07	3.46525e-07	2.06922e-07	-4.63152e-08	1.60607e-07	-3.60931e-07	3.86028e-08	-3.22328e-07	-1.80425e-07	3.44842e-08	-1.45941e-07	1.50607e-07	-3.83925e-08	1.12214e-07	-1.29490e-07	7.42369e-07	6.12880e-07	-7.08470e-07	1.66794e-08	-6.91790e-07
4.989	-4.27678e-07	6.97444e-07	2.69766e-07	4.52328e-07	-1.04001e-07	3.48327e-07	2.09529e-07	-4.68988e-08	1.62630e-07	-3.57502e-07	3.82361e-08	-3.19266e-07	-1.80827e-07	3.45610e-08	-1.46266e-07	1.51335e-07	-3.85782e-08	1.12757e-07	-1.26453e-07	7.44217e-07	6.17764e-07	-7.09011e-07	1.66921e-08	-6.92318e-07
5.014	-4.25549e-07	6.93973e-07	2.68423e-07	4.54669e-07	-1.04539e-07	3.50130e-07	2.12146e-07	-4.74844e-08	1.64661e-07	-3.54037e-07	3.78655e-08	-3.16172e-07	-1.81224e-07	3.46369e-08	-1.46587e-07	1.52065e-07	-3.87642e-08	1.13301e-07	-1.23396e-07	7.46053e-07	6.22658e-07	-7.09524e-07	1.67042e-08	-6.92820e-07
5.038	-4.23393e-07	6.90457e-07	2.67063e-07	4.57010e-07	-1.05078e-07	3.51933e-07	2.14771e-07	-4.80721e-08	1.66699e-07	-3.50537e-07	3.74911e-08	-3.13046e-07	-1.81617e-07	3.47120e-08	-1.46905e-07	1.52795e-07	-3.89504e-08	1.13845e-07	-1.20316e-07	7.47877e-07	6.27561e-07	-7.10009e-07	1.67156e-08	-6.93294e-07
5.063	-4.21210e-07	6.86896e-07	2.65686e-07	4.59352e-07	-1.05616e-07	3.53736e-07	2.17406e-07	-4.86618e-08	1.68744e-07	-3.47000e-07	3.71129e-08	-3.09887e-07	-1.82005e-07	3.47862e-08	-1.47219e-07	1.53527e-07	-3.91370e-08	1.14390e-07	-1.17215e-07	7.49690e-07	6.32475e-07	-7.10467e-07	1.67264e-08	-6.93740e-07
5.087	-4.18999e-07	6.83290e-07	2.64291e-07	4.61693e-07	-1.06154e-07	3.55539e-07	2.20050e-07	-4.92537e-08	1.70797e-07	-3.43429e-07	3.67309e-08	-3.06698e-07	-1.82389e-07	3.48595e-08	-1.47529e-07	1.54260e-07	-3.93239e-08	1.14936e-07	-1.14093e-07	7.51490e-07	6.37398e-07	-7.10897e-07	1.67365e-08	-6.94160e-07
5.112	-4.16761e-07	6.79640e-07	2.62880e-07	4.64035e-07	-1.06693e-07	3.57342e-07	2.22703e-07	-4.98475e-08	1.72856e-07	-3.39821e-07	3.63451e-08	-3.03476e-07	-1.82768e-07	3.49319e-08	-1.47836e-07	1.54994e-07	-3.95110e-08	1.15483e-07	-1.10949e-07	7.53279e-07	6.42330e-07	-7.11298e-07	1.67460e-08	-6.94552e-07
5.136	-4.14496e-07	6.75946e-07	2.61451e-07	4.66376e-07	-1.07231e-07	3.59145e-07	2.25365e-07	-5.04433e-08	1.74922e-07	-3.36179e-07	3.59555e-08	-3.00224e-07	-1.83142e-07	3.50034e-08	-1.48138e-07	1.55730e-07	-3.96984e-08	1.16031e-07	-1.07784e-07	7.55056e-07	6.47272e-07	-7.11672e-07	1.67548e-08	-6.94917e-07
5.161	-4.12203e-07	6.72208e-07	2.60005e-07	4.68718e-07	-1.07769e-07	3.60948e-07	2.28036e-07	-5.10411e-08	1.76995e-07	-3.32501e-07	3.55622e-08	-2.96939e-07	-1.83511e-07	3.50741e-08	-1.48437e-07	1.56466e-07	-3.98862e-08	1.16580e-07	-1.04599e-07	7.56821e-07	6.52223e-07	-7.12018e-07	1.67629e-08	-6.95255e-07
5.186	-4.09884e-07	6.68426e-07	2.58542e-07	4.71059e-07	-1.08308e-07	3.62751e-07	2.30715e-07	-5.16408e-08	1.79075e-07	-3.28789e-07	3.51651e-08	-2.93624e-07	-1.83876e-07	3.51438e-08	-1.48733e-07	1.57204e-07	-4.00742e-08	1.17129e-07	-1.01392e-07	7.58575e-07	6.57182e-07	-7.12335e-07	1.67704e-08	-6.95565e-07
5.210	-4.07538e-07	6.64600e-07	2.57062e-07	4.73400e-07	-1.08846e-07	3.64554e-07	2.33404e-07	-5.22425e-08	1.81161e-07	-3.25042e-07	3.47643e-08	-2.90277e-07	-1.84237e-07	3.52127e-08	-1.49024e-07	1.57942e-07	-4.02625e-08	1.17680e-07	-9.81651e-08	7.60316e-07	6.62151e-07	-7.12624e-07	1.67772e-08	-6.95847e-07
5.235	-4.05165e-07	6.60731e-07	2.55565e-07	4.75741e-07	-1.09384e-07	3.66357e-07	2.36100e-07	-5.28461e-08	1.83254e-07	-3.21259e-07	3.43598e-08	-2.86900e-07	-1.84592e-07	3.52807e-08	-1.49312e-07	1.58682e-07	-4.04511e-08	1.18231e-07	-9.49174e-08	7.62046e-07	6.67128e-07	-7.12885e-07	1.67833e-08	-6.96102e-07
5.259	-4.02766e-07	6.56818e-07	2.54052e-07	4.78082e-07	-1.09922e-07	3.68159e-07	2.38806e-07	-5.34517e-08	1.85354e-07	-3.17443e-07	3.39516e-08	-2.83491e-07	-1.84943e-07	3.53477e-08	-1.49595e-07	1.59423e-07	-4.06399e-08	1.18783e-07	-9.16494e-08	7.63764e-07	6.72114e-07	-7.13118e-07	1.67888e-08	-6.96329e-07
5.284	-4.00340e-07	6.52862e-07	2.52522e-07	4.80422e-07	-1.10460e-07	3.69962e-07	2.41519e-07	-5.40590e-08	1.87460e-07	-3.13591e-07	3.35397e-08	-2.80052e-07	-1.85289e-07	3.54139e-08	-1.49875e-07	1.60165e-07	-4.08291e-08	1.19336e-07	-8.83611e-08	7.65470e-07	6.77109e-07	-7.13322e-07	1.67936e-08	-6.96528e-07
5.308	-3.97888e-07	6.48863e-07	2.50975e-07	4.82762e-07	-1.10998e-07	3.71764e-07	2.44241e-07	-5.46683e-08	1.89573e-07	-3.09706e-07	3.31241e-08	-2.76582e-07	-1.85630e-07	3.54791e-08	-1.50151e-07	1.60908e-07	-4.10185e-08	1.19889e-07	-8.50527e-08	7.67164e-07	6.82111e-07	-7.13497e-07	1.67977e-08	-6.96700e-07
5.333	-3.95409e-07	6.44821e-07	2.49412e-07	4.85102e-07	-1.11536e-07	3.73565e-07	2.46971e-07	-5.52793e-08	1.91692e-07	-3.05786e-07	3.27049e-08	-2.73081e-07	-1.85967e-07	3.55434e-08	-1.50424e-07	1.61652e-07	-4.12082e-08	1.20444e-07	-8.17243e-08	7.68846e-07	6.87122e-07	-7.13644e-07	1.68012e-08	-6.96843e-07
5.358	-3.92905e-07	6.40737e-07	2.47832e-07	4.87440e-07	-1.12074e-07	3.75366e-07	2.49709e-07	-5.58922e-08	1.93817e-07	-3.01832e-07	3.22820e-08	-2.69550e-07	-1.86299e-07	3.56068e-08	-1.50692e-07	1.62397e-07	-4.13982e-08	1.20999e-07	-7.83762e-08	7.70516e-07	6.92140e-07	-7.13763e-07	1.68040e-08	-6.96959e-07
5.382	-3.90374e-07	6.36610e-07	2.46236e-07	4.89779e-07	-1.12612e-07	3.77167e-07	2.52455e-07	-5.65069e-08	1.95949e-07	-2.97844e-07	3.18555e-08	-2.65989e-07	-1.86626e-07	3.56693e-08	-1.50956e-07	1.63144e-07	-4.15884e-08	1.21555e-07	-7.50083e-08	7.72175e-07	6.97167e-07	-7.13853e-07	1.68061e-08	-6.97047e-07
5.407	-3.87818e-07	6.32441e-07	2.44623e-07	4.92117e-07	-1.13149e-07	3.78967e-07	2.55210e-07	-5.71233e-08	1.98086e-07	-2.93823e-07	3.14254e-08	-2.62398e-07	-1.86948e-07	3.57309e-08	-1.51217e-07	1.63891e-07	-4.17789e-08	1.22112e-07	-7.16209e-08	7.73822e-07	7.02201e-07	-7.13914e-07	1.68075e-08	-6.97106e-07
5.431	-3.85236e-07	6.28230e-07	2.42995e-07	4.94454e-07	-1.13687e-07	3.80767e-07	2.57971e-07	-5.77415e-08	2.00230e-07	-2.89768e-07	3.09917e-08	-2.58776e-07	-1.87265e-07	3.57915e-08	-1.51473e-07	1.64640e-07	-4.19697e-08	1.22670e-07	-6.82141e-08	7.75457e-07	7.07243e-07	-7.13946e-07	1.68083e-08	-6.97138e-07
5.456	-3.82628e-07	6.23978e-07	2.41350e-07	4.96790e-07	-1.14224e-07	3.82566e-07	2.60741e-07	-5.83615e-08	2.02380e-07	-2.85679e-07	3.05544e-08	-2.55125e-07	-1.87577e-07	3.58512e-08	-1.51726e-07	1.65389e-07	-4.21608e-08	1.23228e-07	-6.47881e-08	7.77080e-07	7.12292e-07	-7.13949e-07	1.68084e-08	-6.97141e-07
5.480	-3.79995e-07	6.19683e-07	2.39689e-07	4.99126e-07	-1.14761e-07	3.84365e-07	2.63518e-07	-5.89831e-08	2.04535e-07	-2.81557e-07	3.01135e-08	-2.51444e-07	-1.87885e-07	3.59099e-08	-1.51975e-07	1.66140e-07	-4.23521e-08	1.23787e-07	-6.13430e-08	7.78691e-07	7.17348e-07	-7.13924e-07	1.68078e-08	-6.97116e-07
5.505	-3.77336e-07	6.15347e-07	2.38012e-07	5.01460e-07	-1.15298e-07	3.86163e-07	2.66303e-07	-5.96064e-08	2.06697e-07	-2.77402e-07	2.96691e-08	-2.47733e-07	-1.88187e-07	3.59678e-08	-1.52220e-07	1.66891e-07	-4.25437e-08	1.24347e-07	-5.78789e-08	7.80291e-07	7.22412e-07	-7.13870e-07	1.68065e-08	-6.97063e-07
5.530	-3.74652e-07	6.10970e-07	2.36318e-07	5.03794e-07	-1.15834e-07	3.87960e-07	2.69095e-07	-6.02314e-08	2.08864e-07	-2.73213e-07	2.92211e-08	-2.43992e-07	-1.88485e-07	3.60246e-08	-1.52460e-07	1.67644e-07	-4.27356e-08	1.24908e-07	-5.43960e-08	7.81878e-07	7.27482e-07	-7.13786e-07	1.68045e-08	-6.96982e-07
5.554	-3.71943e-07	6.06552e-07	2.34610e-07	5.06127e-07	-1.16371e-07	3.89756e-07	2.71895e-07	-6.08580e-08	2.11037e-07	-2.68992e-07	2.87696e-08	-2.40223e-07	-1.88778e-07	3.60806e-08	-1.52697e-07	1.68397e-07	-4.29277e-08	1.25470e-07	-5.08944e-08	7.83454e-07	7.32559e-07	-7.13674e-07	1.68019e-08	-6.96872e-07
5.579	-3.69208e-07	6.02093e-07	2.32885e-07	5.08459e-07	-1.16907e-07	3.91552e-07	2.74702e-07	-6.14863e-08	2.13216e-07	-2.64738e-07	2.83147e-08	-2.36423e-07	-1.89065e-07	3.61356e-08	-1.52930e-07	1.69152e-07	-4.31200e-08	1.26032e-07	-4.73743e-08	7.85018e-07	7.37643e-07	-7.13532e-07	1.67986e-08	-6.96734e-07
5.603	-3.66449e-07	5.97594e-07	2.31145e-07	5.10789e-07	-1.17443e-07	3.93347e-07	2.77516e-07	-6.21161e-08	2.15400e-07	-2.60451e-07	2.78562e-08	-2.32595e-07	-1.89348e-07	3.61896e-08	-1.53158e-07	1.69907e-07	-4.33126e-08	1.26595e-07	-4.38359e-08	7.86570e-07	7.42734e-07	-7.13361e-07	1.67945e-08	-6.96567e-07
5.628	-3.63665e-07	5.93054e-07	2.29389e-07	5.13119e-07	-1.17978e-07	3.95141e-07	2.80337e-07	-6.27476e-08	2.17589e-07	-2.56132e-07	2.73942e-08	-2.28738e-07	-1.89626e-07	3.62427e-08	-1.53383e-07	1.70664e-07	-4.35055e-08	1.27159e-07	-4.02792e-08	7.88110e-07	7.47831e-07	-7.13162e-07	1.67898e-08	-6.96372e-07
5.652	-3.60857e-07	5.88474e-07	2.27617e-07	5.15447e-07	-1.18514e-07	3.96934e-07	2.83165e-07	-6.33805e-08	2.19784e-07	-2.51781e-07	2.69288e-08	-2.24852e-07	-1.89898e-07	3.62948e-08	-1.53604e-07	1.71422e-07	-4.36986e-08	1.27723e-07	-3.67044e-08	7.89638e-07	7.52934e-07	-7.12932e-07	1.67844e-08	-6.96148e-07
5.677	-3.58024e-07	5.83854e-07	2.25830e-07	5.17774e-07	-1.19049e-07	3.98725e-07	2.86000e-07	-6.40151e-08	2.21985e-07	-2.47397e-07	2.64600e-08	-2.20937e-07	-1.90166e-07	3.63460e-08	-1.53820e-07	1.72180e-07	-4.38919e-08	1.28288e-07	-3.31117e-08	7.91155e-07	7.58043e-07	-7.12674e-07	1.67784e-08	-6.95896e-07
5.702	-3.55166e-07	5.79194e-07	2.24028e-07	5.20100e-07	-1.19583e-07	4.00516e-07	2.88841e-07	-6.46511e-08	2.24190e-07	-2.42982e-07	2.59877e-08	-2.16994e-07	-1.90429e-07	3.63962e-08	-1.54033e-07	1.72939e-07	-4.40855e-08	1.28854e-07	-2.95012e-08	7.92660e-07	7.63158e-07	-7.12386e-07	1.67716e-08	-6.95615e-07
5.726	-3.52284e-07	5.74494e-07	2.22210e-07	5.22424e-07	-1.20118e-07	4.02306e-07	2.91690e-07	-6.52886e-08	2.26401e-07	-2.38534e-07	2.55120e-08	-2.13022e-07	-1.90686e-07	3.64454e-08	-1.54241e-07	1.73700e-07	-4.42794e-08	1.29420e-07	-2.58731e-08	7.94152e-07	7.68279e-07	-7.12069e-07	1.67641e-08	-6.95305e-07
5.751	-3.49378e-07	5.69755e-07	2.20377e-07	5.24747e-07	-1.20652e-07	4.04095e-07	2.94544e-07	-6.59276e-08	2.28617e-07	-2.34055e-07	2.50330e-08	-2.09022e-07	-1.90939e-07	3.64937e-08	-1.54445e-07	1.74461e-07	-4.44734e-08	1.29988e-07	-2.22275e-08	7.95633e-07	7.73406e-07	-7.11723e-07	1.67560e-08	-6.94967e-07
5.775	-3.46448e-07	5.64977e-07	2.18529e-07	5.27068e-07	-1.21185e-07	4.05883e-07	2.97406e-07	-6.65681e-08	2.30838e-07	-2.29544e-07	2.45505e-08	-2.04993e-07	-1.91186e-07	3.65410e-08	-1.54645e-07	1.75223e-07	-4.46677e-08	1.30556e-07	-1.85645e-08	7.97103e-07	7.78538e-07	-7.11347e-07	1.67471e-08	-6.94600e-07
5.800	-3.43495e-07	5.60160e-07	2.16665e-07	5.29388e-07	-1.21719e-07	4.07669e-07	3.00273e-07	-6.72100e-08	2.33063e-07	-2.25001e-07	2.40647e-08	-2.00937e-07	-1.91429e-07	3.65873e-08	-1.54841e-07	1.75986e-07	-4.48623e-08	1.31124e-07	-1.48844e-08	7.98560e-07	7.83676e-07	-7.10941e-07	1.67376e-08	-6.94204e-07
5.825	-3.40517e-07	5.55304e-07	2.14787e-07	5.31706e-07	-1.22252e-07	4.09454e-07	3.03147e-07	-6.78532e-08	2.35294e-07	-2.20428e-07	2.35755e-08	-1.96852e-07	-1.91666e-07	3.66326e-08	-1.55033e-07	1.76750e-07	-4.50570e-08	1.31693e-07	-1.11872e-08	8.00006e-07	7.88819e-07	-7.10507e-07	1.67273e-08	-6.93779e-07
5.849	-3.37516e-07	5.50410e-07	2.12894e-07	5.34022e-07	-1.22784e-07	4.11238e-07	3.06028e-07	-6.84979e-08	2.37530e-07	-2.15823e-07	2.30830e-08	-1.92740e-07	-1.91898e-07	3.66770e-08	-1.55221e-07	1.77515e-07	-4.52520e-08	1.32263e-07	-7.47311e-09	8.01439e-07	7.93966e-07	-7.10042e-07	1.67164e-08	-6.93326e-07
5.874	-3.34491e-07	5.45478e-07	2.10986e-07	5.36337e-07	-1.23317e-07	4.13020e-07	3.08914e-07	-6.91439e-08	2.39770e-07	-2.11188e-07	2.25873e-08	-1.88600e-07	-1.92125e-07	3.67203e-08	-1.55404e-07	1.78281e-07	-4.54472e-08	1.32834e-07	-3.74228e-09	8.02861e-07	7.99119e-07	-7.09548e-07	1.67048e-08	-6.92843e-07
5.898	-3.31443e-07	5.40507e-07	2.09064e-07	5.38650e-07	-1.23848e-07	4.14801e-07	3.11806e-07	-6.97913e-08	2.42015e-07	-2.06521e-07	2.20882e-08	-1.84433e-07	-1.92346e-07	3.67627e-08	-1.55584e-07	1.79048e-07	-4.56426e-08	1.33405e-07	5.14898e-12	8.04272e-07	8.04277e-07	-7.09025e-07	1.66924e-08	-6.92332e-07
5.923	-3.28372e-07	5.35498e-07	2.07127e-07	5.40961e-07	-1.24380e-07	4.16581e-07	3.14704e-07	-7.04399e-08	2.44264e-07	-2.01824e-07	2.15858e-08	-1.80238e-07	-1.92563e-07	3.68041e-08	-1.55759e-07	1.79815e-07	-4.58383e-08	1.33977e-07	3.76902e-09	8.05670e-07	8.09439e-07	-7.08471e-07	1.66794e-08	-6.91792e-07
5.947	-3.25278e-07	5.30452e-07	2.05175e-07	5.43270e-07	-1.24911e-07	4.18359e-07	3.17608e-07	-7.10899e-08	2.46518e-07	-1.97097e-07	2.10802e-08	-1.76017e-07	-1.92774e-07	3.68445e-08	-1.55930e-07	1.80583e-07	-4.60341e-08	1.34549e-07	7.54919e-09	8.07057e-07	8.14606e-07	-7.07888e-07	1.66657e-08	-6.91223e-07
5.972	-3.22160e-07	5.25369e-07	2.03208e-07	5.45577e-07	-1.25441e-07	4.20136e-07	3.20517e-07	-7.17411e-08	2.48776e-07	-1.92339e-07	2.05713e-08	-1.71768e-07	-1.92980e-07	3.68839e-08	-1.56097e-07	1.81352e-07	-4.62302e-08	1.35122e-07	1.13455e-08	8.08431e-07	8.19777e-07	-7.07276e-07	1.66513e-08	-6.90625e-07
5.997	-3.19020e-07	5.20248e-07	2.01228e-07	5.47882e-07	-1.25971e-07	4.21911e-07	3.23432e-07	-7.23936e-08	2.51039e-07	-1.87551e-07	2.00592e-08	-1.67492e-07	-1.93181e-07	3.69223e-08	-1.56259e-07	1.82122e-07	-4.64264e-08	1.35696e-07	1.51578e-08	8.09795e-07	8.24952e-07	-7.06634e-07	1.66362e-08	-6.89997e-07
6.021	-3.15857e-07	5.15090e-07	1.99233e-07	5.50185e-07	-1.26501e-07	4.23684e-07	3.26353e-07	-7.30473e-08	2.53306e-07	-1.82733e-07	1.95440e-08	-1.63189e-07	-1.93377e-07	3.69597e-08	-1.56417e-07	1.82893e-07	-4.66229e-08	1.36270e-07	1.89859e-08	8.11146e-07	8.30132e-07	-7.05962e-07	1.66203e-08	-6.89341e-07
6.046	-3.12672e-07	5.09896e-07	1.97224e-07	5.52485e-07	-1.27030e-07	4.25456e-07	3.29279e-07	-7.37022e-08	2.55577e-07	-1.77886e-07	1.90255e-08	-1.58860e-07	-1.93567e-07	3.69961e-08	-1.56571e-07	1.83665e-07	-4.68196e-08	1.36845e-07	2.28298e-08	8.12485e-07	8.35315e-07	-7.05260e-07	1.66038e-08	-6.88656e-07
6.070	-3.09465e-07	5.04665e-07	1.95200e-07	5.54784e-07	-1.27558e-07	4.27226e-07	3.32210e-07	-7.43583e-08	2.57852e-07	-1.73008e-07	1.85038e-08	-1.54504e-07	-1.93753e-07	3.70315e-08	-1.56721e-07	1.84437e-07	-4.70164e-08	1.37420e-07	2.66892e-08	8.13813e-07	8.40502e-07	-7.04528e-07	1.65866e-08	-6.87942e-07
6.095	-3.06235e-07	4.99398e-07	1.93163e-07	5.57080e-07	-1.28086e-07	4.28994e-07	3.35147e-07	-7.50156e-08	2.60131e-07	-1.68101e-07	1.79790e-08	-1.50122e-07	-1.93933e-07	3.70658e-08	-1.56867e-07	1.85210e-07	-4.72134e-08	1.37996e-07	3.05639e-08	8.15129e-07	8.45693e-07	-7.03767e-07	1.65687e-08	-6.87198e-07
6.119	-3.02983e-07	4.94094e-07	1.91112e-07	5.59374e-07	-1.28613e-07	4.30760e-07	3.38088e-07	-7.56740e-08	2.62414e-07	-1.63165e-07	1.74511e-08	-1.45714e-07	-1.94107e-07	3.70992e-08	-1.57008e-07	1.85983e-07	-4.74107e-08	1.38573e-07	3.44539e-08	8.16433e-07	8.50887e-07	-7.02976e-07	1.65500e-08	-6.86426e-07
6.144	-2.99709e-07	4.88755e-07	1.89047e-07	5.61665e-07	-1.29140e-07	4.32525e-07	3.41035e-07	-7.63335e-08	2.64701e-07	-1.58200e-07	1.69200e-08	-1.41280e-07	-1.94276e-07	3.71316e-08	-1.57145e-07	1.86758e-07	-4.76081e-08	1.39150e-07	3.83590e-08	8.17726e-07	8.56085e-07	-7.02155e-07	1.65307e-08	-6.85624e-07
6.169	-2.96413e-07	4.83381e-07	1.86968e-07	5.63954e-07	-1.29666e-07	4.34288e-07	3.43986e-07	-7.69941e-08	2.66992e-07	-1.53206e-07	1.63859e-08	-1.36820e-07	-1.94440e-07	3.71629e-08	-1.57277e-07	1.87533e-07	-4.78057e-08	1.39727e-07	4.22790e-08	8.19007e-07	8.61286e-07	-7.01304e-07	1.65107e-08	-6.84794e-07
6.193	-2.93095e-07	4.77971e-07	1.84875e-07	5.66240e-07	-1.30192e-07	4.36048e-07	3.46942e-07	-7.76557e-08	2.69286e-07	-1.48183e-07	1.58487e-08	-1.32334e-07	-1.94599e-07	3.71932e-08	-1.57406e-07	1.88309e-07	-4.80034e-08	1.40305e-07	4.62138e-08	8.20276e-07	8.66489e-07	-7.00424e-07	1.64900e-08	-6.83934e-07
6.218	-2.89756e-07	4.72526e-07	1.82769e-07	5.68524e-07	-1.30717e-07	4.37807e-07	3.49903e-07	-7.83184e-08	2.71584e-07	-1.43131e-07	1.53084e-08	-1.27823e-07	-1.94752e-07	3.72225e-08	-1.57530e-07	1.89085e-07	-4.82013e-08	1.40884e-07	5.01632e-08	8.21533e-07	8.71696e-07	-6.99513e-07	1.64685e-08	-6.83045e-07
6.242	-2.86396e-07	4.67046e-07	1.80650e-07	5.70805e-07	-1.31242e-07	4.39564e-07	3.52868e-07	-7.89822e-08	2.73886e-07	-1.38051e-07	1.47650e-08	-1.23286e-07	-1.94900e-07	3.72508e-08	-1.57649e-07	1.89862e-07	-4.83994e-08	1.41463e-07	5.41271e-08	8.22779e-07	8.76906e-07	-6.98573e-07	1.64464e-08	-6.82127e-07
6.267	-2.83014e-07	4.61531e-07	1.78517e-07	5.73084e-07	-1.31766e-07	4.41318e-07	3.55838e-07	-7.96469e-08	2.76191e-07	-1.32942e-07	1.42187e-08	-1.18724e-07	-1.95043e-07	3.72781e-08	-1.57765e-07	1.90640e-07	-4.85977e-08	1.42042e-07	5.81054e-08	8.24013e-07	8.82118e-07	-6.97603e-07	1.64235e-08	-6.81180e-07
6.291	-2.79612e-07	4.55982e-07	1.76370e-07	5.75359e-07	-1.32289e-07	4.43071e-07	3.58812e-07	-8.03126e-08	2.78499e-07	-1.27806e-07	1.36693e-08	-1.14137e-07	-1.95180e-07	3.73043e-08	-1.57876e-07	1.91418e-07	-4.87961e-08	1.42622e-07	6.20977e-08	8.25235e-07	8.87333e-07	-6.96603e-07	1.64000e-08	-6.80203e-07
6.316	-2.76188e-07	4.50399e-07	1.74211e-07	5.77632e-07	-1.32811e-07	4.44821e-07	3.61790e-07	-8.09792e-08	2.80811e-07	-1.22641e-07	1.31169e-08	-1.09525e-07	-1.95312e-07	3.73295e-08	-1.57982e-07	1.92197e-07	-4.89947e-08	1.43202e-07	6.61042e-08	8.26445e-07	8.92550e-07	-6.95573e-07	1.63758e-08	-6.79198e-07
6.341	-2.72743e-07	4.44781e-07	1.72038e-07	5.79902e-07	-1.33333e-07	4.46569e-07	3.64773e-07	-8.16468e-08	2.83126e-07	-1.17449e-07	1.25616e-08	-1.04888e-07	-1.95438e-07	3.73536e-08	-1.58085e-07	1.92977e-07	-4.91934e-08	1.43783e-07	7.01244e-08	8.27644e-07	8.97769e-07	-6.94514e-07	1.63508e-08	-6.78163e-07
6.365	-2.69278e-07	4.39131e-07	1.69852e-07	5.82169e-07	-1.33854e-07	4.48314e-07	3.67760e-07	-8.23153e-08	2.85444e-07	-1.12229e-07	1.20033e-08	-1.00226e-07	-1.95559e-07	3.73768e-08	-1.58183e-07	1.93757e-07	-4.93922e-08	1.44364e-07	7.41584e-08	8.28832e-07	9.02990e-07	-6.93424e-07	1.63252e-08	-6.77099e-07
6.390	-2.65793e-07	4.33446e-07	1.67654e-07	5.84433e-07	-1.34375e-07	4.50058e-07	3.70750e-07	-8.29847e-08	2.87765e-07	-1.06982e-07	1.14421e-08	-9.55401e-08	-1.95675e-07	3.73989e-08	-1.58276e-07	1.94537e-07	-4.95912e-08	1.44946e-07	7.82059e-08	8.30007e-07	9.08213e-07	-6.92305e-07	1.62988e-08	-6.76006e-07
6.414	-2.62287e-07	4.27729e-07	1.65442e-07	5.86694e-07	-1.34895e-07	4.51799e-07	3.73745e-07	-8.36549e-08	2.90090e-07	-1.01708e-07	1.08780e-08	-9.08298e-08	-1.95785e-07	3.74199e-08	-1.58365e-07	1.95318e-07	-4.97904e-08	1.45528e-07	8.22669e-08	8.31171e-07	9.13438e-07	-6.91156e-07	1.62718e-08	-6.74884e-07
6.439	-2.58760e-07	4.21978e-07	1.63218e-07	5.88951e-07	-1.35414e-07	4.53537e-07	3.76743e-07	-8.43260e-08	2.92417e-07	-9.64063e-08	1.03110e-08	-8.60953e-08	-1.95890e-07	3.74400e-08	-1.58450e-07	1.96100e-07	-4.99896e-08	1.46110e-07	8.63411e-08	8.32323e-07	9.18664e-07	-6.89976e-07	1.62440e-08	-6.73732e-07
6.463	-2.55214e-07	4.16195e-07	1.60981e-07	5.91206e-07	-1.35932e-07	4.55273e-07	3.79744e-07	-8.49979e-08	2.94747e-07	-9.10780e-08	9.74111e-09	-8.13369e-08	-1.95989e-07	3.74589e-08	-1.58530e-07	1.96882e-07	-5.01890e-08	1.46693e-07	9.04283e-08	8.33464e-07	9.23893e-07	-6.88768e-07	1.62155e-08	-6.72552e-07
6.488	-2.51648e-07	4.10380e-07	1.58732e-07	5.93457e-07	-1.36450e-07	4.57007e-07	3.82750e-07	-8.56706e-08	2.97079e-07	-8.57230e-08	9.16837e-09	-7.65546e-08	-1.96083e-07	3.74769e-08	-1.58606e-07	1.97665e-07	-5.03885e-08	1.47276e-07	9.45286e-08	8.34593e-07	9.29122e-07	-6.87529e-07	1.61864e-08	-6.71343e-07
6.513	-2.48062e-07	4.04532e-07	1.56470e-07	5.95705e-07	-1.36967e-07	4.58738e-07	3.85759e-07	-8.63440e-08	2.99415e-07	-8.03414e-08	8.59279e-09	-7.17486e-08	-1.96172e-07	3.74938e-08	-1.58678e-07	1.98448e-07	-5.05881e-08	1.47860e-07	9.86416e-08	8.35711e-07	9.34352e-07	-6.86260e-07	1.61565e-08	-6.70104e-07
6.537	-2.44457e-07	3.98652e-07	1.54196e-07	5.97949e-07	-1.37483e-07	4.60466e-07	3.88771e-07	-8.70182e-08	3.01752e-07	-7.49336e-08	8.01440e-09	-6.69192e-08	-1.96254e-07	3.75096e-08	-1.58745e-07	1.99231e-07	-5.07879e-08	1.48444e-07	1.02767e-07	8.36817e-07	9.39584e-07	-6.84962e-07	1.61259e-08	-6.68836e-07
6.562	-2.40832e-07	3.92741e-07	1.51909e-07	6.00190e-07	-1.37998e-07	4.62192e-07	3.91786e-07	-8.76931e-08	3.04093e-07	-6.94996e-08	7.43322e-09	-6.20664e-08	-1.96332e-07	3.75244e-08	-1.58807e-07	2.00015e-07	-5.09877e-08	1.49028e-07	1.06905e-07	8.37911e-07	9.44816e-07	-6.83634e-07	1.60947e-08	-6.67540e-07
6.586	-2.37187e-07	3.86798e-07	1.49610e-07	6.02428e-07	-1.38512e-07	4.63915e-07	3.94804e-07	-8.83687e-08	3.06436e-07	-6.40397e-08	6.84926e-09	-5.71904e-08	-1.96404e-07	3.75382e-08	-1.58866e-07	2.00800e-07	-5.11877e-08	1.49612e-07	1.11056e-07	8.38994e-07	9.50050e-07	-6.82277e-07	1.60627e-08	-6.66214e-07
6.611	-2.33524e-07	3.80824e-07	1.47300e-07	6.04661e-07	-1.39026e-07	4.65635e-07	3.97826e-07	-8.90450e-08	3.08781e-07	-5.85540e-08	6.26255e-09	-5.22914e-08	-1.96470e-07	3.75509e-08	-1.58919e-07	2.01584e-07	-5.13877e-08	1.50197e-07	1.15218e-07	8.40065e-07	9.55284e-07	-6.80889e-07	1.60301e-08	-6.64859e-07
6.636	-2.29842e-07	3.74819e-07	1.44977e-07	6.06892e-07	-1.39539e-07	4.67353e-07	4.00850e-07	-8.97220e-08	3.11128e-07	-5.30427e-08	5.67310e-09	-4.73696e-08	-1.96531e-07	3.75625e-08	-1.58969e-07	2.02370e-07	-5.15878e-08	1.50782e-07	1.19393e-07	8.41125e-07	9.60518e-07	-6.79472e-07	1.59967e-08	-6.63475e-07
6.660	-2.26141e-07	3.68783e-07	1.42642e-07	6.09118e-07	-1.40051e-07	4.69067e-07	4.03877e-07	-9.03995e-08	3.13478e-07	-4.75060e-08	5.08093e-09	-4.24251e-08	-1.96587e-07	3.75732e-08	-1.59014e-07	2.03155e-07	-5.17880e-08	1.51367e-07	1.23580e-07	8.42173e-07	9.65753e-07	-6.78025e-07	1.59626e-08	-6.62063e-07
6.685	-2.22421e-07	3.62717e-07	1.40296e-07	6.11341e-07	-1.40562e-07	4.70779e-07	4.06907e-07	-9.10777e-08	3.15829e-07	-4.19441e-08	4.48607e-09	-3.74581e-08	-1.96637e-07	3.75827e-08	-1.59054e-07	2.03941e-07	-5.19883e-08	1.51952e-07	1.27778e-07	8.43210e-07	9.70988e-07	-6.76549e-07	1.59279e-08	-6.60621e-07
6.709	-2.18683e-07	3.56621e-07	1.37938e-07	6.13560e-07	-1.41072e-07	4.72488e-07	4.09940e-07	-9.17565e-08	3.18183e-07	-3.63573e-08	3.88854e-09	-3.24687e-08	-1.96681e-07	3.75912e-08	-1.59090e-07	2.04727e-07	-5.21887e-08	1.52538e-07	1.31988e-07	8.44235e-07	9.76223e-07	-6.75043e-07	1.58924e-08	-6.59150e-07
6.734	-2.14926e-07	3.50494e-07	1.35568e-07	6.15775e-07	-1.41581e-07	4.74194e-07	4.12975e-07	-9.24358e-08	3.20539e-07	-3.07456e-08	3.28835e-09	-2.74572e-08	-1.96720e-07	3.75986e-08	-1.59122e-07	2.05513e-07	-5.23891e-08	1.53124e-07	1.36209e-07	8.45249e-07	9.81458e-07	-6.73507e-07	1.58563e-08	-6.57651e-07
6.758	-2.11151e-07	3.44339e-07	1.33187e-07	6.17986e-07	-1.42090e-07	4.75897e-07	4.16012e-07	-9.31156e-08	3.22896e-07	-2.51092e-08	2.68552e-09	-2.24237e-08	-1.96754e-07	3.76050e-08	-1.59149e-07	2.06299e-07	-5.25896e-08	1.53710e-07	1.40441e-07	8.46251e-07	9.86692e-07	-6.71942e-07	1.58194e-08	-6.56123e-07
6.783	-2.07358e-07	3.38153e-07	1.30795e-07	6.20193e-07	-1.42597e-07	4.77596e-07	4.19052e-07	-9.37960e-08	3.25256e-07	-1.94485e-08	2.08008e-09	-1.73684e-08	-1.96781e-07	3.76103e-08	-1.59171e-07	2.07086e-07	-5.27902e-08	1.54296e-07	1.44685e-07	8.47242e-07	9.91927e-07	-6.70347e-07	1.57819e-08	-6.54566e-07
6.808	-2.03548e-07	3.31939e-07	1.28391e-07	6.22397e-07	-1.43104e-07	4.79293e-07	4.22093e-07	-9.44768e-08	3.27617e-07	-1.37635e-08	1.47205e-09	-1.22914e-08	-1.96804e-07	3.76146e-08	-1.59189e-07	2.07873e-07	-5.29908e-08	1.54882e-07	1.48939e-07	8.48221e-07	9.97161e-07	-6.68723e-07	1.57436e-08	-6.52980e-07
6.832	-1.99719e-07	3.25696e-07	1.25977e-07	6.24595e-07	-1.43609e-07	4.80986e-07	4.25137e-07	-9.51581e-08	3.29979e-07	-8.05439e-09	8.61445e-10	-7.19295e-09	-1.96821e-07	3.76178e-08	-1.59203e-07	2.08660e-07	-5.31915e-08	1.55469e-07	1.53205e-07	8.49189e-07	1.00239e-06	-6.67070e-07	1.57047e-08	-6.51365e-07
6.857	-1.95873e-07	3.19424e-07	1.23551e-07	6.26790e-07	-1.44114e-07	4.82676e-07	4.28183e-07	-9.58398e-08	3.32343e-07	-2.32146e-09	2.48289e-10	-2.07318e-09	-1.96832e-07	3.76200e-08	-1.59212e-07	2.09448e-07	-5.33922e-08	1.56055e-07	1.57481e-07	8.50146e-07	1.00763e-06	-6.65387e-07	1.56651e-08	-6.49722e-07
6.881	-1.92010e-07	3.13124e-07	1.21114e-07	6.28981e-07	-1.44618e-07	4.84363e-07	4.31231e-07	-9.65220e-08	3.34709e-07	3.43513e-09	-3.67399e-10	3.06773e-09	-1.96838e-07	3.76211e-08	-1.59216e-07	2.10235e-07	-5.35929e-08	1.56642e-07	1.61767e-07	8.51091e-07	1.01286e-06	-6.63675e-07	1.56248e-08	-6.48050e-07
6.906	-1.88130e-07	3.06796e-07	1.18666e-07	6.31167e-07	-1.45120e-07	4.86047e-07	4.34280e-07	-9.72046e-08	3.37076e-07	9.21519e-09	-9.85596e-10	8.22959e-09	-1.96838e-07	3.76211e-08	-1.59217e-07	2.11023e-07	-5.37937e-08	1.57229e-07	1.66064e-07	8.52025e-07	1.01809e-06	-6.61934e-07	1.55838e-08	-6.46350e-07
6.930	-1.84232e-07	3.00440e-07	1.16208e-07	6.33349e-07	-1.45622e-07	4.87727e-07	4.37331e-07	-9.78875e-08	3.39444e-07	1.50185e-08	-1.60628e-09	1.34122e-08	-1.96832e-07	3.76201e-08	-1.59212e-07	2.11810e-07	-5.39945e-08	1.57816e-07	1.70371e-07	8.52947e-07	1.02332e-06	-6.60163e-07	1.55421e-08	-6.44621e-07
6.955	-1.80318e-07	2.94056e-07	1.13739e-07	6.35526e-07	-1.46123e-07	4.89404e-07	4.40384e-07	-9.85707e-08	3.41813e-07	2.08449e-08	-2.22944e-09	1.86155e-08	-1.96821e-07	3.76180e-08	-1.59203e-07	2.12598e-07	-5.41953e-08	1.58403e-07	1.74688e-07	8.53858e-07	1.02855e-06	-6.58363e-07	1.54997e-08	-6.42863e-07
6.980	-1.76387e-07	2.87646e-07	1.11259e-07	6.37699e-07	-1.46622e-07	4.91077e-07	4.43438e-07	-9.92543e-08	3.44184e-07	2.66942e-08	-2.85504e-09	2.38392e-08	-1.96805e-07	3.76148e-08	-1.59190e-07	2.13386e-07	-5.43961e-08	1.58990e-07	1.79014e-07	8.54758e-07	1.03377e-06	-6.56534e-07	1.54567e-08	-6.41078e-07
7.004	-1.72439e-07	2.81208e-07	1.08769e-07	6.39868e-07	-1.47121e-07	4.92747e-07	4.46493e-07	-9.99382e-08	3.46555e-07	3.25662e-08	-3.48306e-09	2.90831e-08	-1.96783e-07	3.76106e-08	-1.59172e-07	2.14174e-07	-5.45969e-08	1.59577e-07	1.83351e-07	8.55646e-07	1.03900e-06	-6.54676e-07	1.54129e-08	-6.39263e-07
7.029	-1.68475e-07	2.74744e-07	1.06269e-07	6.42031e-07	-1.47618e-07	4.94413e-07	4.49550e-07	-1.00622e-07	3.48928e-07	3.84606e-08	-4.11349e-09	3.43471e-08	-1.96755e-07	3.76053e-08	-1.59150e-07	2.14961e-07	-5.47978e-08	1.60164e-07	1.87697e-07	8.56523e-07	1.04422e-06	-6.52790e-07	1.53685e-08	-6.37421e-07
7.053	-1.64495e-07	2.68253e-07	1.03758e-07	6.44190e-07	-1.48115e-07	4.96076e-07	4.52608e-07	-1.01307e-07	3.51301e-07	4.43773e-08	-4.74631e-09	3.96310e-08	-1.96722e-07	3.75989e-08	-1.59123e-07	2.15749e-07	-5.49986e-08	1.60751e-07	1.92052e-07	8.57389e-07	1.04944e-06	-6.50874e-07	1.53234e-08	-6.35550e-07
7.078	-1.60498e-07	2.61736e-07	1.01237e-07	6.46345e-07	-1.48610e-07	4.97735e-07	4.55666e-07	-1.01991e-07	3.53675e-07	5.03161e-08	-5.38148e-09	4.49346e-08	-1.96683e-07	3.75915e-08	-1.59091e-07	2.16537e-07	-5.51994e-08	1.61338e-07	1.96417e-07	8.58244e-07	1.05466e-06	-6.48929e-07	1.52776e-08	-6.33651e-07
7.102	-1.56486e-07	2.55193e-07	9.87066e-08	6.48494e-07	-1.49104e-07	4.99390e-07	4.58726e-07	-1.02676e-07	3.56050e-07	5.62768e-08	-6.01899e-09	5.02578e-08	-1.96639e-07	3.75830e-08	-1.59056e-07	2.17325e-07	-5.54002e-08	1.61924e-07	2.00791e-07	8.59087e-07	1.05988e-06	-6.46956e-07	1.52312e-08	-6.31724e-07
7.127	-1.52458e-07	2.48624e-07	9.61660e-08	6.50639e-07	-1.49597e-07	5.01042e-07	4.61786e-07	-1.03361e-07	3.58425e-07	6.22591e-08	-6.65882e-09	5.56003e-08	-1.96589e-07	3.75735e-08	-1.59015e-07	2.18112e-07	-5.56009e-08	1.62511e-07	2.05174e-07	8.59919e-07	1.06509e-06	-6.44953e-07	1.51840e-08	-6.29769e-07
7.152	-1.48415e-07	2.42031e-07	9.36156e-08	6.52779e-07	-1.50089e-07	5.02689e-07	4.64848e-07	-1.04046e-07	3.60801e-07	6.82629e-08	-7.30095e-09	6.09619e-08	-1.96533e-07	3.75629e-08	-1.58970e-07	2.18900e-07	-5.58016e-08	1.63098e-07	2.09565e-07	8.60740e-07	1.07031e-06	-6.42923e-07	1.51362e-08	-6.27786e-07
7.176	-1.44356e-07	2.35412e-07	9.10555e-08	6.54914e-07	-1.50580e-07	5.04333e-07	4.67909e-07	-1.04732e-07	3.63178e-07	7.42880e-08	-7.94535e-09	6.63426e-08	-1.96472e-07	3.75512e-08	-1.58921e-07	2.19687e-07	-5.60023e-08	1.63684e-07	2.13966e-07	8.61550e-07	1.07552e-06	-6.40863e-07	1.50877e-08	-6.25775e-07
7.201	-1.40283e-07	2.28768e-07	8.84858e-08	6.57043e-07	-1.51070e-07	5.05973e-07	4.70972e-07	-1.05417e-07	3.65554e-07	8.03341e-08	-8.59201e-09	7.17421e-08	-1.96405e-07	3.75385e-08	-1.58867e-07	2.20474e-07	-5.62030e-08	1.64271e-07	2.18374e-07	8.62349e-07	1.08072e-06	-6.38775e-07	1.50386e-08	-6.23737e-07
7.225	-1.36194e-07	2.22100e-07	8.59066e-08	6.59168e-07	-1.51558e-07	5.07610e-07	4.74034e-07	-1.06103e-07	3.67931e-07	8.64010e-08	-9.24089e-09	7.71602e-08	-1.96333e-07	3.75247e-08	-1.58809e-07	2.21261e-07	-5.64036e-08	1.64857e-07	2.22791e-07	8.63136e-07	1.08593e-06	-6.36659e-07	1.49888e-08	-6.21670e-07
7.250	-1.32090e-07	2.15408e-07	8.33181e-08	6.61288e-07	-1.52046e-07	5.09242e-07	4.77097e-07	-1.06788e-07	3.70309e-07	9.24887e-08	-9.89198e-09	8.25967e-08	-1.96256e-07	3.75098e-08	-1.58746e-07	2.22047e-07	-5.66041e-08	1.65443e-07	2.27217e-07	8.63912e-07	1.09113e-06	-6.34514e-07	1.49383e-08	-6.19576e-07
7.274	-1.27971e-07	2.08692e-07	8.07203e-08	6.63402e-07	-1.52532e-07	5.10870e-07	4.80160e-07	-1.07474e-07	3.72686e-07	9.85967e-08	-1.05453e-08	8.80515e-08	-1.96172e-07	3.74939e-08	-1.58678e-07	2.22834e-07	-5.68045e-08	1.66029e-07	2.31650e-07	8.64678e-07	1.09633e-06	-6.32341e-07	1.48871e-08	-6.17454e-07
7.299	-1.23839e-07	2.01952e-07	7.81134e-08	6.65511e-07	-1.53017e-07	5.12494e-07	4.83223e-07	-1.08159e-07	3.75064e-07	1.04725e-07	-1.12007e-08	9.35243e-08	-1.96083e-07	3.74769e-08	-1.58606e-07	2.23620e-07	-5.70049e-08	1.66615e-07	2.36091e-07	8.65432e-07	1.10152e-06	-6.30140e-07	1.48353e-08	-6.15305e-07
7.324	-1.19691e-07	1.95189e-07	7.54975e-08	6.67614e-07	-1.53500e-07	5.14114e-07	4.86286e-07	-1.08845e-07	3.77441e-07	1.10873e-07	-1.18583e-08	9.90151e-08	-1.95989e-07	3.74589e-08	-1.58530e-07	2.24406e-07	-5.72052e-08	1.67200e-07	2.40540e-07	8.66175e-07	1.10671e-06	-6.27911e-07	1.47828e-08	-6.13128e-07
7.348	-1.15530e-07	1.88403e-07	7.28726e-08	6.69713e-07	-1.53983e-07	5.15730e-07	4.89349e-07	-1.09531e-07	3.79818e-07	1.17041e-07	-1.25180e-08	1.04523e-07	-1.95889e-07	3.74398e-08	-1.58449e-07	2.25191e-07	-5.74055e-08	1.67786e-07	2.44997e-07	8.66907e-07	1.11190e-06	-6.25654e-07	1.47297e-08	-6.10924e-07
7.373	-1.11355e-07	1.81594e-07	7.02390e-08	6.71806e-07	-1.54464e-07	5.17341e-07	4.92412e-07	-1.10216e-07	3.82196e-07	1.23229e-07	-1.31798e-08	1.10049e-07	-1.95784e-07	3.74196e-08	-1.58364e-07	2.25976e-07	-5.76056e-08	1.68370e-07	2.49460e-07	8.67628e-07	1.11709e-06	-6.23369e-07	1.46759e-08	-6.08693e-07
7.397	-1.07165e-07	1.74762e-07	6.75966e-08	6.73893e-07	-1.54944e-07	5.18949e-07	4.95474e-07	-1.10901e-07	3.84572e-07	1.29436e-07	-1.38437e-08	1.15593e-07	-1.95672e-07	3.73984e-08	-1.58274e-07	2.26761e-07	-5.78056e-08	1.68955e-07	2.53932e-07	8.68337e-07	1.12227e-06	-6.21056e-07	1.46214e-08	-6.06435e-07
7.422	-1.02963e-07	1.67908e-07	6.49456e-08	6.75975e-07	-1.55423e-07	5.20552e-07	4.98536e-07	-1.11587e-07	3.86949e-07	1.35663e-07	-1.45096e-08	1.21153e-07	-1.95556e-07	3.73761e-08	-1.58180e-07	2.27545e-07	-5.80055e-08	1.69539e-07	2.58410e-07	8.69036e-07	1.12745e-06	-6.18716e-07	1.45663e-08	-6.04150e-07
7.447	-9.87465e-08	1.61033e-07	6.22862e-08	6.78051e-07	-1.55900e-07	5.22151e-07	5.01597e-07	-1.12272e-07	3.89325e-07	1.41908e-07	-1.51775e-08	1.26730e-07	-1.95434e-07	3.73528e-08	-1.58081e-07	2.28329e-07	-5.82053e-08	1.70123e-07	2.62895e-07	8.69724e-07	1.13262e-06	-6.16348e-07	1.45106e-08	-6.01837e-07
7.471	-9.45171e-08	1.54135e-07	5.96184e-08	6.80121e-07	-1.56376e-07	5.23745e-07	5.04657e-07	-1.12957e-07	3.91700e-07	1.48172e-07	-1.58475e-08	1.32324e-07	-1.95306e-07	3.73284e-08	-1.57978e-07	2.29112e-07	-5.84050e-08	1.70707e-07	2.67387e-07	8.70401e-07	1.13779e-06	-6.13952e-07	1.44542e-08	-5.99498e-07
7.496	-9.02746e-08	1.47217e-07	5.69423e-08	6.82186e-07	-1.56851e-07	5.25335e-07	5.07717e-07	-1.13642e-07	3.94075e-07	1.54455e-07	-1.65195e-08	1.37935e-07	-1.95173e-07	3.73029e-08	-1.57870e-07	2.29895e-07	-5.86045e-08	1.71290e-07	2.71886e-07	8.71067e-07	1.14295e-06	-6.11529e-07	1.43971e-08	-5.97132e-07
7.520	-8.60191e-08	1.40277e-07	5.42581e-08	6.84244e-07	-1.57324e-07	5.26920e-07	5.10776e-07	-1.14327e-07	3.96449e-07	1.60756e-07	-1.71934e-08	1.43562e-07	-1.95034e-07	3.72764e-08	-1.57758e-07	2.30677e-07	-5.88039e-08	1.71873e-07	2.76392e-07	8.71723e-07	1.14811e-06	-6.09079e-07	1.43394e-08	-5.94740e-07
7.545	-8.17510e-08	1.33317e-07	5.15659e-08	6.86297e-07	-1.57796e-07	5.28501e-07	5.13834e-07	-1.15011e-07	3.98823e-07	1.67075e-07	-1.78692e-08	1.49205e-07	-1.94890e-07	3.72489e-08	-1.57641e-07	2.31459e-07	-5.90032e-08	1.72455e-07	2.80903e-07	8.72367e-07	1.15327e-06	-6.06602e-07	1.42811e-08	-5.92321e-07
7.569	-7.74703e-08	1.26336e-07	4.88658e-08	6.88344e-07	-1.58267e-07	5.30078e-07	5.16890e-07	-1.15695e-07	4.01195e-07	1.73412e-07	-1.85470e-08	1.54865e-07	-1.94740e-07	3.72203e-08	-1.57520e-07	2.32240e-07	-5.92023e-08	1.73037e-07	2.85421e-07	8.73000e-07	1.15842e-06	-6.04097e-07	1.42222e-08	-5.89875e-07
7.594	-7.31772e-08	1.19335e-07	4.61579e-08	6.90385e-07	-1.58736e-07	5.31649e-07	5.19946e-07	-1.16379e-07	4.03567e-07	1.79766e-07	-1.92266e-08	1.60540e-07	-1.94585e-07	3.71906e-08	-1.57395e-07	2.33020e-07	-5.94012e-08	1.73619e-07	2.89945e-07	8.73623e-07	1.16357e-06	-6.01566e-07	1.41626e-08	-5.87403e-07
7.619	-6.88719e-08	1.12314e-07	4.34422e-08	6.92420e-07	-1.59204e-07	5.33216e-07	5.23000e-07	-1.17063e-07	4.05937e-07	1.86138e-07	-1.99081e-08	1.66230e-07	-1.94425e-07	3.71599e-08	-1.57265e-07	2.33800e-07	-5.96000e-08	1.74200e-07	2.94475e-07	8.74235e-07	1.16871e-06	-5.99008e-07	1.41023e-08	-5.84905e-07
7.643	-6.45547e-08	1.05274e-07	4.07191e-08	6.94449e-07	-1.59670e-07	5.34779e-07	5.26053e-07	-1.17746e-07	4.08307e-07	1.92528e-07	-2.05915e-08	1.71936e-07	-1.94258e-07	3.71281e-08	-1.57130e-07	2.34579e-07	-5.97986e-08	1.74780e-07	2.99011e-07	8.74836e-07	1.17385e-06	-5.96423e-07	1.40415e-08	-5.82381e-07
7.668	-6.02256e-08	9.82140e-08	3.79884e-08	6.96472e-07	-1.60135e-07	5.36336e-07	5.29104e-07	-1.18429e-07	4.10675e-07	1.98934e-07	-2.12767e-08	1.77657e-07	-1.94087e-07	3.70953e-08	-1.56992e-07	2.35357e-07	-5.99970e-08	1.75360e-07	3.03552e-07	8.75426e-07	1.17898e-06	-5.93811e-07	1.39800e-08	-5.79831e-07
7.692	-5.58849e-08	9.11353e-08	3.52504e-08	6.98488e-07	-1.60599e-07	5.37889e-07	5.32153e-07	-1.19111e-07	4.13042e-07	2.05357e-07	-2.19637e-08	1.83394e-07	-1.93910e-07	3.70615e-08	-1.56848e-07	2.36135e-07	-6.01952e-08	1.75940e-07	3.08099e-07	8.76006e-07	1.18411e-06	-5.91173e-07	1.39179e-08	-5.77255e-07
7.717	-5.15327e-08	8.40379e-08	3.25052e-08	7.00498e-07	-1.61061e-07	5.39437e-07	5.35201e-07	-1.19794e-07	4.15407e-07	2.11797e-07	-2.26524e-08	1.89145e-07	-1.93727e-07	3.70266e-08	-1.56701e-07	2.36912e-07	-6.03933e-08	1.76518e-07	3.12652e-07	8.76574e-07	1.18923e-06	-5.88509e-07	1.38552e-08	-5.74654e-07
7.741	-4.71692e-08	7.69221e-08	2.97529e-08	7.02502e-07	-1.61522e-07	5.40980e-07	5.38247e-07	-1.20475e-07	4.17772e-07	2.18253e-07	-2.33429e-08	1.94910e-07	-1.93539e-07	3.69907e-08	-1.56549e-07	2.37688e-07	-6.05911e-08	1.77097e-07	3.17209e-07	8.77133e-07	1.19434e-06	-5.85818e-07	1.37918e-08	-5.72027e-07
7.766	-4.27947e-08	6.97882e-08	2.69935e-08	7.04499e-07	-1.61981e-07	5.42518e-07	5.41291e-07	-1.21157e-07	4.20134e-07	2.24726e-07	-2.40352e-08	2.00691e-07	-1.93346e-07	3.69537e-08	-1.56392e-07	2.38463e-07	-6.07887e-08	1.77674e-07	3.21771e-07	8.77680e-07	1.19945e-06	-5.83102e-07	1.37279e-08	-5.69374e-07
7.791	-3.84092e-08	6.26365e-08	2.42273e-08	7.06490e-07	-1.62439e-07	5.44051e-07	5.44333e-07	-1.21838e-07	4.22495e-07	2.31214e-07	-2.47291e-08	2.06485e-07	-1.93147e-07	3.69157e-08	-1.56231e-07	2.39237e-07	-6.09860e-08	1.78251e-07	3.26339e-07	8.78217e-07	1.20456e-06	-5.80359e-07	1.36633e-08	-5.66696e-07
7.815	-3.40130e-08	5.54674e-08	2.14543e-08	7.08475e-07	-1.62895e-07	5.45580e-07	5.47373e-07	-1.22518e-07	4.24855e-07	2.37718e-07	-2.54248e-08	2.12293e-07	-1.92943e-07	3.68767e-08	-1.56066e-07	2.40010e-07	-6.11832e-08	1.78827e-07	3.30911e-07	8.78743e-07	1.20965e-06	-5.77591e-07	1.35981e-08	-5.63993e-07
7.840	-2.96063e-08	4.82810e-08	1.86747e-08	7.10452e-07	-1.63350e-07	5.47103e-07	5.50410e-07	-1.23198e-07	4.27212e-07	2.44238e-07	-2.61221e-08	2.18116e-07	-1.92733e-07	3.68367e-08	-1.55897e-07	2.40783e-07	-6.13801e-08	1.79403e-07	3.35487e-07	8.79258e-07	1.21475e-06	-5.74797e-07	1.35323e-08	-5.61265e-07
7.864	-2.51892e-08	4.10777e-08	1.58885e-08	7.12424e-07	-1.63803e-07	5.48621e-07	5.53445e-07	-1.23877e-07	4.29568e-07	2.50772e-07	-2.68210e-08	2.23952e-07	-1.92519e-07	3.67956e-08	-1.55723e-07	2.41554e-07	-6.15767e-08	1.79977e-07	3.40069e-07	8.79763e-07	1.21983e-06	-5.71978e-07	1.34660e-08	-5.58512e-07
7.889	-2.07619e-08	3.38579e-08	1.30960e-08	7.14388e-07	-1.64255e-07	5.50133e-07	5.56478e-07	-1.24556e-07	4.31922e-07	2.57322e-07	-2.75215e-08	2.29801e-07	-1.92298e-07	3.67535e-08	-1.55545e-07	2.42324e-07	-6.17731e-08	1.80551e-07	3.44654e-07	8.80258e-07	1.22491e-06	-5.69133e-07	1.33990e-08	-5.55734e-07
7.913	-1.63247e-08	2.66217e-08	1.02971e-08	7.16346e-07	-1.64705e-07	5.51641e-07	5.59508e-07	-1.25234e-07	4.34274e-07	2.63887e-07	-2.82236e-08	2.35663e-07	-1.92072e-07	3.67103e-08	-1.55362e-07	2.43094e-07	-6.19692e-08	1.81125e-07	3.49244e-07	8.80742e-07	1.22999e-06	-5.66262e-07	1.33314e-08	-5.52931e-07
7.938	-1.18776e-08	1.93696e-08	7.49201e-09	7.18297e-07	-1.65154e-07	5.53143e-07	5.62535e-07	-1.25912e-07	4.36623e-07	2.70466e-07	-2.89273e-08	2.41539e-07	-1.91841e-07	3.66662e-08	-1.55175e-07	2.43862e-07	-6.21651e-08	1.81697e-07	3.53837e-07	8.81215e-07	1.23505e-06	-5.63367e-07	1.32633e-08	-5.50104e-07
7.963	-7.42091e-09	1.21018e-08	4.68088e-09	7.20241e-07	-1.65600e-07	5.54640e-07	5.65560e-07	-1.26589e-07	4.38971e-07	2.77060e-07	-2.96325e-08	2.47428e-07	-1.91605e-07	3.66210e-08	-1.54984e-07	2.44629e-07	-6.23606e-08	1.82269e-07	3.58435e-07	8.81678e-07	1.24011e-06	-5.60447e-07	1.31945e-08	-5.47252e-07
7.987	-2.95480e-09	4.81860e-09	1.86380e-09	7.22178e-07	-1.66046e-07	5.56132e-07	5.68581e-07	-1.27265e-07	4.41316e-07	2.83668e-07	-3.03393e-08	2.53329e-07	-1.91363e-07	3.65748e-08	-1.54789e-07	2.45395e-07	-6.25559e-08	1.82839e-07	3.63036e-07	8.82131e-07	1.24517e-06	-5.57502e-07	1.31252e-08	-5.44377e-07
8.012	1.52056e-09	-2.47968e-09	-9.59120e-10	7.24108e-07	-1.66490e-07	5.57618e-07	5.71600e-07	-1.27941e-07	4.43659e-07	2.90290e-07	-3.10475e-08	2.59242e-07	-1.91116e-07	3.65276e-08	-1.54589e-07	2.46160e-07	-6.27509e-08	1.83409e-07	3.67641e-07	8.82573e-07	1.25021e-06	-5.54532e-07	1.30553e-08	-5.41477e-07
8.036	6.00498e-09	-9.79273e-09	-3.78775e-09	7.26031e-07	-1.66932e-07	5.59099e-07	5.74615e-07	-1.28616e-07	4.46000e-07	2.96926e-07	-3.17572e-08	2.65168e-07	-1.90864e-07	3.64794e-08	-1.54385e-07	2.46924e-07	-6.29455e-08	1.83978e-07	3.72249e-07	8.83004e-07	1.25525e-06	-5.51538e-07	1.29848e-08	-5.38553e-07
8.061	1.04983e-08	-1.71202e-08	-6.62198e-09	7.27947e-07	-1.67372e-07	5.60575e-07	5.77627e-07	-1.29290e-07	4.48338e-07	3.03575e-07	-3.24684e-08	2.71106e-07	-1.90607e-07	3.64302e-08	-1.54176e-07	2.47686e-07	-6.31399e-08	1.84546e-07	3.76861e-07	8.83426e-07	1.26029e-06	-5.48520e-07	1.29137e-08	-5.35606e-07
8.086	1.50003e-08	-2.44619e-08	-9.46168e-09	7.29856e-07	-1.67811e-07	5.62045e-07	5.80636e-07	-1.29963e-07	4.50673e-07	3.10237e-07	-3.31809e-08	2.77056e-07	-1.90344e-07	3.63799e-08	-1.53964e-07	2.48447e-07	-6.33339e-08	1.85113e-07	3.81475e-07	8.83837e-07	1.26531e-06	-5.45477e-07	1.28421e-08	-5.32635e-07
8.110	1.95107e-08	-3.18175e-08	-1.23067e-08	7.31758e-07	-1.68248e-07	5.63509e-07	5.83642e-07	-1.30636e-07	4.53006e-07	3.16912e-07	-3.38949e-08	2.83017e-07	-1.90076e-07	3.63287e-08	-1.53747e-07	2.49207e-07	-6.35276e-08	1.85679e-07	3.86093e-07	8.84237e-07	1.27033e-06	-5.42410e-07	1.27699e-08	-5.29641e-07
8.135	2.40295e-08	-3.91866e-08	-1.51571e-08	7.33652e-07	-1.68684e-07	5.64968e-07	5.86644e-07	-1.31308e-07	4.55336e-07	3.23601e-07	-3.46102e-08	2.88990e-07	-1.89803e-07	3.62765e-08	-1.53526e-07	2.49965e-07	-6.37209e-08	1.86244e-07	3.90713e-07	8.84628e-07	1.27534e-06	-5.39320e-07	1.26971e-08	-5.26623e-07
8.159	2.85564e-08	-4.65689e-08	-1.80125e-08	7.35539e-07	-1.69118e-07	5.66421e-07	5.89642e-07	-1.31979e-07	4.57663e-07	3.30301e-07	-3.53269e-08	2.94974e-07	-1.89524e-07	3.62233e-08	-1.53301e-07	2.50722e-07	-6.39139e-08	1.86809e-07	3.95337e-07	8.85008e-07	1.28034e-06	-5.36206e-07	1.26238e-08	-5.23582e-07
8.184	3.30913e-08	-5.39642e-08	-2.08729e-08	7.37419e-07	-1.69550e-07	5.67869e-07	5.92637e-07	-1.32649e-07	4.59987e-07	3.37014e-07	-3.60449e-08	3.00970e-07	-1.89241e-07	3.61691e-08	-1.53071e-07	2.51478e-07	-6.41065e-08	1.87372e-07	3.99963e-07	8.85378e-07	1.28534e-06	-5.33068e-07	1.25499e-08	-5.20518e-07
8.208	3.76339e-08	-6.13722e-08	-2.37383e-08	7.39291e-07	-1.69981e-07	5.69310e-07	5.95628e-07	-1.33319e-07	4.62309e-07	3.43740e-07	-3.67642e-08	3.06976e-07	-1.88952e-07	3.61139e-08	-1.52838e-07	2.52232e-07	-6.42988e-08	1.87933e-07	4.04591e-07	8.85737e-07	1.29033e-06	-5.29907e-07	1.24755e-08	-5.17432e-07
8.233	4.21841e-08	-6.87924e-08	-2.66084e-08	7.41156e-07	-1.70409e-07	5.70746e-07	5.98614e-07	-1.33987e-07	4.64627e-07	3.50477e-07	-3.74847e-08	3.12992e-07	-1.88658e-07	3.60577e-08	-1.52600e-07	2.52985e-07	-6.44906e-08	1.88494e-07	4.09221e-07	8.86087e-07	1.29531e-06	-5.26723e-07	1.24005e-08	-5.14322e-07
8.258	4.67416e-08	-7.62247e-08	-2.94831e-08	7.43013e-07	-1.70836e-07	5.72177e-07	6.01597e-07	-1.34655e-07	4.66942e-07	3.57226e-07	-3.82065e-08	3.19019e-07	-1.88359e-07	3.60005e-08	-1.52358e-07	2.53736e-07	-6.46821e-08	1.89054e-07	4.13854e-07	8.86426e-07	1.30028e-06	-5.23516e-07	1.23250e-08	-5.11191e-07
8.282	5.13063e-08	-8.36687e-08	-3.23624e-08	7.44863e-07	-1.71262e-07	5.73601e-07	6.04576e-07	-1.35322e-07	4.69254e-07	3.63986e-07	-3.89296e-08	3.25056e-07	-1.88055e-07	3.59424e-08	-1.52112e-07	2.54486e-07	-6.48732e-08	1.89612e-07	4.18489e-07	8.86756e-07	1.30524e-06	-5.20286e-07	1.22490e-08	-5.08037e-07
8.307	5.58780e-08	-9.11241e-08	-3.52461e-08	7.46704e-07	-1.71685e-07	5.75019e-07	6.07550e-07	-1.35987e-07	4.71563e-07	3.70758e-07	-3.96538e-08	3.31104e-07	-1.87745e-07	3.58833e-08	-1.51862e-07	2.55233e-07	-6.50639e-08	1.90170e-07	4.23125e-07	8.87075e-07	1.31020e-06	-5.17033e-07	1.21724e-08	-5.04861e-07
8.331	6.04565e-08	-9.85906e-08	-3.81341e-08	7.48539e-07	-1.72107e-07	5.76432e-07	6.10520e-07	-1.36652e-07	4.73868e-07	3.77540e-07	-4.03792e-08	3.37161e-07	-1.87431e-07	3.58232e-08	-1.51608e-07	2.55980e-07	-6.52541e-08	1.90726e-07	4.27764e-07	8.87384e-07	1.31515e-06	-5.13758e-07	1.20953e-08	-5.01663e-07
8.356	6.50417e-08	-1.06068e-07	-4.10262e-08	7.50365e-07	-1.72527e-07	5.77838e-07	6.13486e-07	-1.37316e-07	4.76170e-07	3.84333e-07	-4.11058e-08	3.43227e-07	-1.87112e-07	3.57622e-08	-1.51349e-07	2.56724e-07	-6.54439e-08	1.91281e-07	4.32404e-07	8.87683e-07	1.32009e-06	-5.10461e-07	1.20177e-08	-4.98443e-07
8.380	6.96333e-08	-1.13556e-07	-4.39225e-08	7.52184e-07	-1.72945e-07	5.79239e-07	6.16447e-07	-1.37979e-07	4.78468e-07	3.91137e-07	-4.18335e-08	3.49304e-07	-1.86787e-07	3.57002e-08	-1.51087e-07	2.57467e-07	-6.56333e-08	1.91834e-07	4.37045e-07	8.87972e-07	1.32502e-06	-5.07141e-07	1.19395e-08	-4.95202e-07
8.405	7.42311e-08	-1.21054e-07	-4.68226e-08	7.53995e-07	-1.73361e-07	5.80633e-07	6.19403e-07	-1.38641e-07	4.80763e-07	3.97951e-07	-4.25622e-08	3.55389e-07	-1.86458e-07	3.56372e-08	-1.50821e-07	2.58209e-07	-6.58223e-08	1.92386e-07	4.41688e-07	8.88251e-07	1.32994e-06	-5.03800e-07	1.18609e-08	-4.91939e-07
8.430	7.88349e-08	-1.28562e-07	-4.97266e-08	7.55798e-07	-1.73776e-07	5.82022e-07	6.22355e-07	-1.39301e-07	4.83054e-07	4.04775e-07	-4.32921e-08	3.61483e-07	-1.86123e-07	3.55733e-08	-1.50550e-07	2.58948e-07	-6.60107e-08	1.92937e-07	4.46332e-07	8.88521e-07	1.33485e-06	-5.00437e-07	1.17817e-08	-4.88655e-07
8.454	8.34447e-08	-1.36079e-07	-5.26343e-08	7.57592e-07	-1.74189e-07	5.83404e-07	6.25301e-07	-1.39961e-07	4.85341e-07	4.11609e-07	-4.40230e-08	3.67586e-07	-1.85784e-07	3.55084e-08	-1.50276e-07	2.59686e-07	-6.61988e-08	1.93487e-07	4.50977e-07	8.88780e-07	1.33976e-06	-4.97053e-07	1.17020e-08	-4.85351e-07
8.479	8.80601e-08	-1.43606e-07	-5.55455e-08	7.59379e-07	-1.74599e-07	5.84780e-07	6.28243e-07	-1.40619e-07	4.87624e-07	4.18453e-07	-4.47550e-08	3.73698e-07	-1.85440e-07	3.54426e-08	-1.49997e-07	2.60421e-07	-6.63863e-08	1.94035e-07	4.55622e-07	8.89029e-07	1.34465e-06	-4.93647e-07	1.16218e-08	-4.82025e-07
8.503	9.26810e-08	-1.51141e-07	-5.84602e-08	7.61158e-07	-1.75008e-07	5.86150e-07	6.31180e-07	-1.41276e-07	4.89903e-07	4.25306e-07	-4.54879e-08	3.79818e-07	-1.85091e-07	3.53759e-08	-1.49715e-07	2.61155e-07	-6.65734e-08	1.94582e-07	4.60269e-07	8.89269e-07	1.34954e-06	-4.90220e-07	1.15412e-08	-4.78679e-07
8.528	9.73072e-08	-1.58685e-07	-6.13783e-08	7.62929e-07	-1.75415e-07	5.87513e-07	6.34111e-07	-1.41933e-07	4.92179e-07	4.32168e-07	-4.62218e-08	3.85946e-07	-1.84736e-07	3.53082e-08	-1.49428e-07	2.61887e-07	-6.67599e-08	1.95127e-07	4.64916e-07	8.89499e-07	1.35441e-06	-4.86772e-07	1.14600e-08	-4.75312e-07
8.552	1.01938e-07	-1.66238e-07	-6.42995e-08	7.64691e-07	-1.75821e-07	5.88870e-07	6.37038e-07	-1.42588e-07	4.94450e-07	4.39039e-07	-4.69567e-08	3.92082e-07	-1.84377e-07	3.52396e-08	-1.49138e-07	2.62617e-07	-6.69460e-08	1.95671e-07	4.69564e-07	8.89719e-07	1.35928e-06	-4.83303e-07	1.13783e-08	-4.71925e-07
8.577	1.06575e-07	-1.73799e-07	-6.72239e-08	7.66445e-07	-1.76224e-07	5.90221e-07	6.39959e-07	-1.43241e-07	4.96717e-07	4.45918e-07	-4.76925e-08	3.98226e-07	-1.84014e-07	3.51701e-08	-1.48844e-07	2.63345e-07	-6.71315e-08	1.96213e-07	4.74212e-07	8.89929e-07	1.36414e-06	-4.79814e-07	1.12962e-08	-4.68518e-07
8.602	1.11216e-07	-1.81367e-07	-7.01513e-08	7.68191e-07	-1.76625e-07	5.91566e-07	6.42874e-07	-1.43894e-07	4.98980e-07	4.52806e-07	-4.84292e-08	4.04377e-07	-1.83645e-07	3.50996e-08	-1.48545e-07	2.64071e-07	-6.73166e-08	1.96754e-07	4.78860e-07	8.90129e-07	1.36899e-06	-4.76305e-07	1.12136e-08	-4.65091e-07
8.626	1.15861e-07	-1.88943e-07	-7.30815e-08	7.69929e-07	-1.77025e-07	5.92904e-07	6.45784e-07	-1.44545e-07	5.01239e-07	4.59703e-07	-4.91668e-08	4.10536e-07	-1.83272e-07	3.50282e-08	-1.48243e-07	2.64794e-07	-6.75011e-08	1.97293e-07	4.83508e-07	8.90320e-07	1.37383e-06	-4.72775e-07	1.11305e-08	-4.61644e-07
8.651	1.20511e-07	-1.96525e-07	-7.60145e-08	7.71658e-07	-1.77422e-07	5.94235e-07	6.48688e-07	-1.45195e-07	5.03493e-07	4.66607e-07	-4.99052e-08	4.16702e-07	-1.82893e-07	3.49560e-08	-1.47937e-07	2.65516e-07	-6.76850e-08	1.97831e-07	4.88157e-07	8.90501e-07	1.37866e-06	-4.69225e-07	1.10469e-08	-4.58178e-07
8.675	1.25165e-07	-2.04115e-07	-7.89501e-08	7.73379e-07	-1.77818e-07	5.95560e-07	6.51586e-07	-1.45844e-07	5.05742e-07	4.73519e-07	-5.06445e-08	4.22874e-07	-1.82511e-07	3.48828e-08	-1.47628e-07	2.66235e-07	-6.78684e-08	1.98367e-07	4.92805e-07	8.90673e-07	1.38348e-06	-4.65656e-07	1.09629e-08	-4.54693e-07
8.700	1.29823e-07	-2.11711e-07	-8.18882e-08	7.75091e-07	-1.78212e-07	5.96879e-07	6.54479e-07	-1.46491e-07	5.07988e-07	4.80438e-07	-5.13845e-08	4.29054e-07	-1.82123e-07	3.48087e-08	-1.47314e-07	2.66953e-07	-6.80513e-08	1.98901e-07	4.97452e-07	8.90835e-07	1.38829e-06	-4.62067e-07	1.08784e-08	-4.51189e-07
8.724	1.34485e-07	-2.19313e-07	-8.48287e-08	7.76794e-07	-1.78603e-07	5.98191e-07	6.57366e-07	-1.47138e-07	5.10228e-07	4.87365e-07	-5.21254e-08	4.35240e-07	-1.81731e-07	3.47337e-08	-1.46997e-07	2.67667e-07	-6.82335e-08	1.99434e-07	5.02100e-07	8.90987e-07	1.39309e-06	-4.58459e-07	1.07934e-08	-4.47666e-07
8.749	1.39150e-07	-2.26922e-07	-8.77715e-08	7.78489e-07	-1.78993e-07	5.99496e-07	6.60246e-07	-1.47782e-07	5.12464e-07	4.94299e-07	-5.28669e-08	4.41432e-07	-1.81334e-07	3.46578e-08	-1.46676e-07	2.68380e-07	-6.84152e-08	1.99965e-07	5.06746e-07	8.91130e-07	1.39788e-06	-4.54832e-07	1.07080e-08	-4.44124e-07
8.774	1.43819e-07	-2.34535e-07	-9.07164e-08	7.80176e-07	-1.79381e-07	6.00795e-07	6.63121e-07	-1.48426e-07	5.14695e-07	5.01239e-07	-5.36093e-08	4.47630e-07	-1.80932e-07	3.45811e-08	-1.46351e-07	2.69091e-07	-6.85963e-08	2.00494e-07	5.11392e-07	8.91263e-07	1.40266e-06	-4.51186e-07	1.06222e-08	-4.40564e-07
8.798	1.48491e-07	-2.42154e-07	-9.36633e-08	7.81853e-07	-1.79767e-07	6.02087e-07	6.65989e-07	-1.49068e-07	5.16921e-07	5.08186e-07	-5.43523e-08	4.53834e-07	-1.80526e-07	3.45034e-08	-1.46022e-07	2.69799e-07	-6.87768e-08	2.01022e-07	5.16037e-07	8.91387e-07	1.40742e-06	-4.47522e-07	1.05359e-08	-4.36986e-07
8.823	1.53166e-07	-2.49778e-07	-9.66122e-08	7.83522e-07	-1.80150e-07	6.03372e-07	6.68850e-07	-1.49708e-07	5.19142e-07	5.15140e-07	-5.50960e-08	4.60044e-07	-1.80115e-07	3.44249e-08	-1.45690e-07	2.70504e-07	-6.89566e-08	2.01548e-07	5.20681e-07	8.91502e-07	1.41218e-06	-4.43839e-07	1.04492e-08	-4.33390e-07
8.847	1.57844e-07	-2.57407e-07	-9.95629e-08	7.85182e-07	-1.80532e-07	6.04650e-07	6.71706e-07	-1.50347e-07	5.21358e-07	5.22099e-07	-5.58403e-08	4.66259e-07	-1.79700e-07	3.43456e-08	-1.45354e-07	2.71207e-07	-6.91359e-08	2.02071e-07	5.25324e-07	8.91607e-07	1.41693e-06	-4.40138e-07	1.03621e-08	-4.29776e-07
8.872	1.62524e-07	-2.65040e-07	-1.02515e-07	7.86833e-07	-1.80912e-07	6.05922e-07	6.74554e-07	-1.50985e-07	5.23569e-07	5.29064e-07	-5.65853e-08	4.72479e-07	-1.79280e-07	3.42653e-08	-1.45015e-07	2.71908e-07	-6.93145e-08	2.02593e-07	5.29966e-07	8.91702e-07	1.42167e-06	-4.36419e-07	1.02745e-08	-4.26144e-07
8.897	1.67207e-07	-2.72676e-07	-1.05469e-07	7.88476e-07	-1.81289e-07	6.07186e-07	6.77397e-07	-1.51621e-07	5.25775e-07	5.36035e-07	-5.73308e-08	4.78705e-07	-1.78856e-07	3.41842e-08	-1.44671e-07	2.72606e-07	-6.94925e-08	2.03114e-07	5.34606e-07	8.91789e-07	1.42639e-06	-4.32682e-07	1.01866e-08	-4.22495e-07
8.921	1.71893e-07	-2.80317e-07	-1.08424e-07	7.90109e-07	-1.81665e-07	6.08444e-07	6.80232e-07	-1.52256e-07	5.27976e-07	5.43012e-07	-5.80770e-08	4.84935e-07	-1.78427e-07	3.41023e-08	-1.44325e-07	2.73302e-07	-6.96698e-08	2.03632e-07	5.39245e-07	8.91866e-07	1.43111e-06	-4.28927e-07	1.00982e-08	-4.18829e-07
8.946	1.76580e-07	-2.87961e-07	-1.11381e-07	7.91733e-07	-1.82038e-07	6.09695e-07	6.83060e-07	-1.52889e-07	5.30172e-07	5.49993e-07	-5.88237e-08	4.91169e-07	-1.77994e-07	3.40195e-08	-1.43974e-07	2.73995e-07	-6.98464e-08	2.04148e-07	5.43882e-07	8.91933e-07	1.43582e-06	-4.25156e-07	1.00094e-08	-4.15146e-07
8.970	1.81269e-07	-2.95608e-07	-1.14339e-07	7.93349e-07	-1.82410e-07	6.10939e-07	6.85882e-07	-1.53520e-07	5.32362e-07	5.56979e-07	-5.95709e-08	4.97409e-07	-1.77556e-07	3.39358e-08	-1.43620e-07	2.74685e-07	-7.00224e-08	2.04663e-07	5.48518e-07	8.91992e-07	1.44051e-06	-4.21367e-07	9.92017e-09	-4.11447e-07
8.995	1.85960e-07	-3.03258e-07	-1.17298e-07	7.94955e-07	-1.82779e-07	6.12176e-07	6.88697e-07	-1.54150e-07	5.34546e-07	5.63970e-07	-6.03186e-08	5.03652e-07	-1.77114e-07	3.38514e-08	-1.43263e-07	2.75373e-07	-7.01977e-08	2.05175e-07	5.53151e-07	8.92041e-07	1.44519e-06	-4.17562e-07	9.83058e-09	-4.07731e-07
9.019	1.90653e-07	-3.10911e-07	-1.20258e-07	7.96552e-07	-1.83146e-07	6.13406e-07	6.91504e-07	-1.54779e-07	5.36725e-07	5.70966e-07	-6.10668e-08	5.09899e-07	-1.76668e-07	3.37661e-08	-1.42902e-07	2.76057e-07	-7.03723e-08	2.05685e-07	5.57783e-07	8.92081e-07	1.44986e-06	-4.13739e-07	9.74059e-09	-4.03999e-07
9.044	1.95347e-07	-3.18566e-07	-1.23219e-07	7.98139e-07	-1.83511e-07	6.14628e-07	6.94304e-07	-1.55406e-07	5.38899e-07	5.77965e-07	-6.18154e-08	5.16150e-07	-1.76217e-07	3.36800e-08	-1.42537e-07	2.76740e-07	-7.05462e-08	2.06193e-07	5.62412e-07	8.92112e-07	1.45452e-06	-4.09901e-07	9.65023e-09	-4.00251e-07
9.069	2.00042e-07	-3.26222e-07	-1.26180e-07	7.99718e-07	-1.83874e-07	6.15844e-07	6.97097e-07	-1.56031e-07	5.41066e-07	5.84969e-07	-6.25645e-08	5.22405e-07	-1.75763e-07	3.35930e-08	-1.42169e-07	2.77419e-07	-7.07193e-08	2.06700e-07	5.67039e-07	8.92134e-07	1.45917e-06	-4.06046e-07	9.55948e-09	-3.96487e-07
9.093	2.04738e-07	-3.33881e-07	-1.29142e-07	8.01287e-07	-1.84235e-07	6.17052e-07	6.99883e-07	-1.56654e-07	5.43228e-07	5.91976e-07	-6.33139e-08	5.28662e-07	-1.75303e-07	3.35053e-08	-1.41798e-07	2.78095e-07	-7.08918e-08	2.07204e-07	5.71664e-07	8.92147e-07	1.46381e-06	-4.02176e-07	9.46835e-09	-3.92707e-07
9.118	2.09435e-07	-3.41540e-07	-1.32105e-07	8.02847e-07	-1.84594e-07	6.18253e-07	7.02660e-07	-1.57276e-07	5.45385e-07	5.98987e-07	-6.40637e-08	5.34923e-07	-1.74840e-07	3.34168e-08	-1.41423e-07	2.78769e-07	-7.10635e-08	2.07705e-07	5.76286e-07	8.92151e-07	1.46844e-06	-3.98290e-07	9.37686e-09	-3.88913e-07
9.142	2.14133e-07	-3.49201e-07	-1.35068e-07	8.04398e-07	-1.84950e-07	6.19447e-07	7.05431e-07	-1.57896e-07	5.47535e-07	6.06001e-07	-6.48139e-08	5.41187e-07	-1.74373e-07	3.33274e-08	-1.41045e-07	2.79440e-07	-7.12344e-08	2.08205e-07	5.80905e-07	8.92146e-07	1.47305e-06	-3.94388e-07	9.28501e-09	-3.85103e-07
9.167	2.18831e-07	-3.56862e-07	-1.38031e-07	8.05939e-07	-1.85304e-07	6.20634e-07	7.08194e-07	-1.58514e-07	5.49679e-07	6.13018e-07	-6.55644e-08	5.47454e-07	-1.73901e-07	3.32373e-08	-1.40664e-07	2.80107e-07	-7.14046e-08	2.08703e-07	5.85522e-07	8.92132e-07	1.47765e-06	-3.90471e-07	9.19280e-09	-3.81279e-07
9.191	2.23529e-07	-3.64524e-07	-1.40995e-07	8.07470e-07	-1.85657e-07	6.21813e-07	7.10948e-07	-1.59131e-07	5.51817e-07	6.20038e-07	-6.63152e-08	5.53722e-07	-1.73426e-07	3.31464e-08	-1.40279e-07	2.80772e-07	-7.15740e-08	2.09198e-07	5.90135e-07	8.92109e-07	1.48224e-06	-3.86540e-07	9.10024e-09	-3.77439e-07
9.216	2.28227e-07	-3.72185e-07	-1.43958e-07	8.08992e-07	-1.86006e-07	6.22986e-07	7.13695e-07	-1.59746e-07	5.53950e-07	6.27060e-07	-6.70662e-08	5.59994e-07	-1.72946e-07	3.30547e-08	-1.39891e-07	2.81433e-07	-7.17427e-08	2.09691e-07	5.94746e-07	8.92077e-07	1.48682e-06	-3.82593e-07	9.00733e-09	-3.73586e-07
9.241	2.32925e-07	-3.79847e-07	-1.46922e-07	8.10504e-07	-1.86354e-07	6.24150e-07	7.16435e-07	-1.60359e-07	5.56076e-07	6.34084e-07	-6.78175e-08	5.66267e-07	-1.72462e-07	3.29623e-08	-1.39500e-07	2.82092e-07	-7.19106e-08	2.10181e-07	5.99353e-07	8.92036e-07	1.49139e-06	-3.78633e-07	8.91408e-09	-3.69719e-07
9.265	2.37623e-07	-3.87508e-07	-1.49885e-07	8.12007e-07	-1.86700e-07	6.25307e-07	7.19166e-07	-1.60970e-07	5.58195e-07	6.41111e-07	-6.85690e-08	5.72542e-07	-1.71975e-07	3.28691e-08	-1.39106e-07	2.82747e-07	-7.20776e-08	2.10670e-07	6.03958e-07	8.91986e-07	1.49594e-06	-3.74658e-07	8.82050e-09	-3.65837e-07
9.290	2.42320e-07	-3.95168e-07	-1.52848e-07	8.13500e-07	-1.87043e-07	6.26457e-07	7.21888e-07	-1.61580e-07	5.60309e-07	6.48139e-07	-6.93207e-08	5.78819e-07	-1.71483e-07	3.27751e-08	-1.38708e-07	2.83399e-07	-7.22439e-08	2.11155e-07	6.08558e-07	8.91928e-07	1.50049e-06	-3.70669e-07	8.72659e-09	-3.61942e-07
9.314	2.47017e-07	-4.02827e-07	-1.55810e-07	8.14984e-07	-1.87384e-07	6.27600e-07	7.24603e-07	-1.62187e-07	5.62416e-07	6.55169e-07	-7.00726e-08	5.85097e-07	-1.70988e-07	3.26804e-08	-1.38307e-07	2.84048e-07	-7.24093e-08	2.11639e-07	6.13155e-07	8.91861e-07	1.50502e-06	-3.66666e-07	8.63236e-09	-3.58034e-07
9.339	2.51713e-07	-4.10485e-07	-1.58772e-07	8.16457e-07	-1.87723e-07	6.28734e-07	7.27309e-07	-1.62793e-07	5.64516e-07	6.62200e-07	-7.08246e-08	5.91376e-07	-1.70488e-07	3.25850e-08	-1.37903e-07	2.84694e-07	-7.25739e-08	2.12120e-07	6.17749e-07	8.91785e-07	1.50953e-06	-3.62651e-07	8.53782e-09	-3.54113e-07
9.363	2.56408e-07	-4.18141e-07	-1.61734e-07	8.17921e-07	-1.88059e-07	6.29862e-07	7.30007e-07	-1.63397e-07	5.66610e-07	6.69233e-07	-7.15767e-08	5.97656e-07	-1.69985e-07	3.24888e-08	-1.37496e-07	2.85336e-07	-7.27376e-08	2.12599e-07	6.22339e-07	8.91700e-07	1.51404e-06	-3.58621e-07	8.44296e-09	-3.50178e-07
9.388	2.61101e-07	-4.25795e-07	-1.64694e-07	8.19375e-07	-1.88394e-07	6.30981e-07	7.32696e-07	-1.63999e-07	5.68698e-07	6.76266e-07	-7.23290e-08	6.03937e-07	-1.69478e-07	3.23919e-08	-1.37086e-07	2.85975e-07	-7.29005e-08	2.13075e-07	6.26925e-07	8.91607e-07	1.51853e-06	-3.54579e-07	8.34780e-09	-3.46232e-07
9.413	2.65793e-07	-4.33447e-07	-1.67654e-07	8.20819e-07	-1.88726e-07	6.32093e-07	7.35377e-07	-1.64599e-07	5.70778e-07	6.83300e-07	-7.30813e-08	6.10218e-07	-1.68967e-07	3.22943e-08	-1.36673e-07	2.86611e-07	-7.30625e-08	2.13548e-07	6.31506e-07	8.91505e-07	1.52301e-06	-3.50525e-07	8.25234e-09	-3.42272e-07
9.437	2.70484e-07	-4.41097e-07	-1.70613e-07	8.22253e-07	-1.89056e-07	6.33198e-07	7.38049e-07	-1.65197e-07	5.72852e-07	6.90334e-07	-7.38336e-08	6.16500e-07	-1.68453e-07	3.21959e-08	-1.36257e-07	2.87243e-07	-7.32237e-08	2.14019e-07	6.36084e-07	8.91395e-07	1.52748e-06	-3.46458e-07	8.15659e-09	-3.38301e-07
9.462	2.75173e-07	-4.48743e-07	-1.73570e-07	8.23677e-07	-1.89383e-07	6.34294e-07	7.40713e-07	-1.65793e-07	5.74919e-07	6.97368e-07	-7.45859e-08	6.22782e-07	-1.67935e-07	3.20969e-08	-1.35838e-07	2.87872e-07	-7.33839e-08	2.14488e-07	6.40658e-07	8.91276e-07	1.53193e-06	-3.42378e-07	8.06056e-09	-3.34318e-07
9.486	2.79860e-07	-4.56386e-07	-1.76527e-07	8.25091e-07	-1.89708e-07	6.35383e-07	7.43367e-07	-1.66387e-07	5.76980e-07	7.04402e-07	-7.53382e-08	6.29064e-07	-1.67413e-07	3.19972e-08	-1.35416e-07	2.88497e-07	-7.35433e-08	2.14953e-07	6.45227e-07	8.91149e-07	1.53638e-06	-3.38287e-07	7.96424e-09	-3.30323e-07
9.511	2.84545e-07	-4.64026e-07	-1.79482e-07	8.26495e-07	-1.90031e-07	6.36464e-07	7.46012e-07	-1.66979e-07	5.79033e-07	7.11436e-07	-7.60905e-08	6.35345e-07	-1.66887e-07	3.18968e-08	-1.34991e-07	2.89118e-07	-7.37017e-08	2.15417e-07	6.49791e-07	8.91013e-07	1.54080e-06	-3.34185e-07	7.86765e-09	-3.26317e-07
9.535	2.89227e-07	-4.71662e-07	-1.82435e-07	8.27889e-07	-1.90351e-07	6.37538e-07	7.48649e-07	-1.67569e-07	5.81079e-07	7.18469e-07	-7.68427e-08	6.41626e-07	-1.66358e-07	3.17957e-08	-1.34563e-07	2.89736e-07	-7.38593e-08	2.15877e-07	6.54351e-07	8.90869e-07	1.54522e-06	-3.30070e-07	7.77079e-09	-3.22300e-07
9.560	2.93907e-07	-4.79295e-07	-1.85387e-07	8.29273e-07	-1.90670e-07	6.38603e-07	7.51276e-07	-1.68157e-07	5.83119e-07	7.25501e-07	-7.75949e-08	6.47907e-07	-1.65826e-07	3.16939e-08	-1.34132e-07	2.90351e-07	-7.40159e-08	2.16335e-07	6.58906e-07	8.90716e-07	1.54962e-06	-3.25945e-07	7.67367e-09	-3.18272e-07
9.585	2.98585e-07	-4.86922e-07	-1.88338e-07	8.30646e-07	-1.90985e-07	6.39661e-07	7.53894e-07	-1.68743e-07	5.85151e-07	7.32533e-07	-7.83469e-08	6.54186e-07	-1.65290e-07	3.15914e-08	-1.33698e-07	2.90961e-07	-7.41715e-08	2.16790e-07	6.63457e-07	8.90555e-07	1.55401e-06	-3.21809e-07	7.57630e-09	-3.14233e-07
9.609	3.03259e-07	-4.94546e-07	-1.91286e-07	8.32010e-07	-1.91299e-07	6.40711e-07	7.56503e-07	-1.69327e-07	5.87175e-07	7.39563e-07	-7.90988e-08	6.60464e-07	-1.64750e-07	3.14883e-08	-1.33262e-07	2.91568e-07	-7.43262e-08	2.17242e-07	6.68002e-07	8.90386e-07	1.55839e-06	-3.17663e-07	7.47868e-09	-3.10184e-07
9.634	3.07931e-07	-5.02164e-07	-1.94233e-07	8.33363e-07	-1.91610e-07	6.41753e-07	7.59102e-07	-1.69909e-07	5.89193e-07	7.46591e-07	-7.98505e-08	6.66741e-07	-1.64208e-07	3.13846e-08	-1.32823e-07	2.92171e-07	-7.44800e-08	2.17691e-07	6.72542e-07	8.90209e-07	1.56275e-06	-3.13506e-07	7.38081e-09	-3.06125e-07
9.658	3.12599e-07	-5.09777e-07	-1.97178e-07	8.34705e-07	-1.91919e-07	6.42787e-07	7.61692e-07	-1.70489e-07	5.91203e-07	7.53618e-07	-8.06020e-08	6.73016e-07	-1.63662e-07	3.12802e-08	-1.32381e-07	2.92770e-07	-7.46327e-08	2.18138e-07	6.77077e-07	8.90023e-07	1.56710e-06	-3.09339e-07	7.28271e-09	-3.02056e-07
9.683	3.17265e-07	-5.17385e-07	-2.00120e-07	8.36037e-07	-1.92225e-07	6.43813e-07	7.64272e-07	-1.71066e-07	5.93206e-07	7.60642e-07	-8.13533e-08	6.79289e-07	-1.63112e-07	3.11752e-08	-1.31937e-07	2.93366e-07	-7.47845e-08	2.18581e-07	6.81607e-07	8.89829e-07	1.57144e-06	-3.05162e-07	7.18438e-09	-2.97978e-07
9.708	3.21926e-07	-5.24987e-07	-2.03061e-07	8.37359e-07	-1.92529e-07	6.44831e-07	7.66843e-07	-1.71642e-07	5.95201e-07	7.67665e-07	-8.21044e-08	6.85560e-07	-1.62559e-07	3.10696e-08	-1.31490e-07	2.93957e-07	-7.49353e-08	2.19022e-07	6.86131e-07	8.89627e-07	1.57576e-06	-3.00976e-07	7.08583e-09	-2.93890e-07
9.732	3.26584e-07	-5.32583e-07	-2.05999e-07	8.38671e-07	-1.92830e-07	6.45840e-07	7.69404e-07	-1.72215e-07	5.97189e-07	7.74684e-07	-8.28552e-08	6.91829e-07	-1.62003e-07	3.09633e-08	-1.31040e-07	2.94545e-07	-7.50851e-08	2.19460e-07	6.90650e-07	8.89416e-07	1.58007e-06	-2.96781e-07	6.98705e-09	-2.89794e-07
9.757	3.31238e-07	-5.40173e-07	-2.08935e-07	8.39972e-07	-1.93129e-07	6.46842e-07	7.71955e-07	-1.72786e-07	5.99169e-07	7.81702e-07	-8.36057e-08	6.98096e-07	-1.61444e-07	3.08564e-08	-1.30588e-07	2.95128e-07	-7.52338e-08	2.19895e-07	6.95163e-07	8.89198e-07	1.58436e-06	-2.92576e-07	6.88807e-09	-2.85688e-07
9.781	3.35888e-07	-5.47756e-07	-2.11868e-07	8.41262e-07	-1.93426e-07	6.47836e-07	7.74497e-07	-1.73355e-07	6.01142e-07	7.88716e-07	-8.43559e-08	7.04360e-07	-1.60882e-07	3.07490e-08	-1.30133e-07	2.95708e-07	-7.53816e-08	2.20326e-07	6.99670e-07	8.88972e-07	1.58864e-06	-2.88363e-07	6.78889e-09	-2.81574e-07
9.806	3.40534e-07	-5.55332e-07	-2.14798e-07	8.42542e-07	-1.93720e-07	6.48822e-07	7.77028e-07	-1.73922e-07	6.03106e-07	7.95727e-07	-8.51057e-08	7.10621e-07	-1.60317e-07	3.06409e-08	-1.29676e-07	2.96283e-07	-7.55282e-08	2.20755e-07	7.04172e-07	8.88737e-07	1.59291e-06	-2.84142e-07	6.68950e-09	-2.77452e-07
9.830	3.45176e-07	-5.62901e-07	-2.17726e-07	8.43811e-07	-1.94012e-07	6.49799e-07	7.79549e-07	-1.74486e-07	6.05063e-07	8.02734e-07	-8.58552e-08	7.16879e-07	-1.59748e-07	3.05322e-08	-1.29216e-07	2.96855e-07	-7.56739e-08	2.21181e-07	7.08667e-07	8.88495e-07	1.59716e-06	-2.79912e-07	6.58993e-09	-2.73322e-07
9.855	3.49813e-07	-5.70463e-07	-2.20651e-07	8.45070e-07	-1.94302e-07	6.50768e-07	7.82060e-07	-1.75048e-07	6.07012e-07	8.09738e-07	-8.66042e-08	7.23133e-07	-1.59177e-07	3.04230e-08	-1.28754e-07	2.97422e-07	-7.58185e-08	2.21603e-07	7.13156e-07	8.88245e-07	1.60140e-06	-2.75675e-07	6.49017e-09	-2.69185e-07
9.880	3.54445e-07	-5.78017e-07	-2.23573e-07	8.46318e-07	-1.94589e-07	6.51729e-07	7.84561e-07	-1.75608e-07	6.08953e-07	8.16737e-07	-8.73529e-08	7.29385e-07	-1.58602e-07	3.03132e-08	-1.28289e-07	2.97985e-07	-7.59620e-08	2.22023e-07	7.17639e-07	8.87987e-07	1.60563e-06	-2.71430e-07	6.39023e-09	-2.65040e-07
9.904	3.59072e-07	-5.85563e-07	-2.26491e-07	8.47555e-07	-1.94873e-07	6.52682e-07	7.87052e-07	-1.76165e-07	6.10887e-07	8.23733e-07	-8.81011e-08	7.35632e-07	-1.58025e-07	3.02029e-08	-1.27822e-07	2.98543e-07	-7.61044e-08	2.22439e-07	7.22116e-07	8.87721e-07	1.60984e-06	-2.67178e-07	6.29012e-09	-2.60887e-07
9.929	3.63694e-07	-5.93101e-07	-2.29407e-07	8.48781e-07	-1.95155e-07	6.53626e-07	7.89532e-07	-1.76720e-07	6.12812e-07	8.30724e-07	-8.88488e-08	7.41875e-07	-1.57445e-07	3.00920e-08	-1.27353e-07	2.99098e-07	-7.62457e-08	2.22852e-07	7.26586e-07	8.87447e-07	1.61403e-06	-2.62918e-07	6.18984e-09	-2.56728e-07
9.953	3.68311e-07	-6.00631e-07	-2.32319e-07	8.49997e-07	-1.95434e-07	6.54562e-07	7.92002e-07	-1.77273e-07	6.14729e-07	8.37711e-07	-8.95961e-08	7.48115e-07	-1.56862e-07	2.99806e-08	-1.26881e-07	2.99648e-07	-7.63859e-08	2.23262e-07	7.31050e-07	8.87165e-07	1.61822e-06	-2.58652e-07	6.08940e-09	-2.52563e-07
9.978	3.72923e-07	-6.08151e-07	-2.35228e-07	8.51202e-07	-1.95711e-07	6.55490e-07	7.94461e-07	-1.77824e-07	6.16637e-07	8.44693e-07	-9.03428e-08	7.54350e-07	-1.56276e-07	2.98686e-08	-1.26407e-07	3.00194e-07	-7.65250e-08	2.23669e-07	7.35507e-07	8.86876e-07	1.62238e-06	-2.54380e-07	5.98882e-09	-2.48391e-07
10.002	3.77529e-07	-6.15663e-07	-2.38133e-07	8.52396e-07	-1.95986e-07	6.56410e-07	7.96909e-07	-1.78372e-07	6.18538e-07	8.51669e-07	-9.10890e-08	7.60580e-07	-1.55687e-07	2.97561e-08	-1.25931e-07	3.00735e-07	-7.66630e-08	2.24072e-07	7.39958e-07	8.86579e-07	1.62654e-06	-2.50101e-07	5.88808e-09	-2.44213e-07
10.027	3.82130e-07	-6.23165e-07	-2.41035e-07	8.53579e-07	-1.96258e-07	6.57321e-07	7.99347e-07	-1.78917e-07	6.20430e-07	8.58640e-07	-9.18346e-08	7.66806e-07	-1.55096e-07	2.96431e-08	-1.25453e-07	3.01272e-07	-7.67999e-08	2.24472e-07	7.44401e-07	8.86274e-07	1.63067e-06	-2.45816e-07	5.78721e-09	-2.40029e-07
10.052	3.86724e-07	-6.30657e-07	-2.43933e-07	8.54751e-07	-1.96527e-07	6.58223e-07	8.01774e-07	-1.79461e-07	6.22314e-07	8.65606e-07	-9.25795e-08	7.73026e-07	-1.54502e-07	2.95296e-08	-1.24972e-07	3.01804e-07	-7.69355e-08	2.24868e-07	7.48837e-07	8.85962e-07	1.63480e-06	-2.41526e-07	5.68621e-09	-2.35840e-07
10.076	3.91312e-07	-6.38140e-07	-2.46828e-07	8.55912e-07	-1.96794e-07	6.59117e-07	8.04191e-07	-1.80001e-07	6.24189e-07	8.72566e-07	-9.33239e-08	7.79242e-07	-1.53906e-07	2.94156e-08	-1.24490e-07	3.02332e-07	-7.70701e-08	2.25262e-07	7.53267e-07	8.85642e-07	1.63891e-06	-2.37231e-07	5.58508e-09	-2.31645e-07
10.101	3.95895e-07	-6.45613e-07	-2.49718e-07	8.57062e-07	-1.97059e-07	6.60003e-07	8.06596e-07	-1.80540e-07	6.26056e-07	8.79519e-07	-9.40676e-08	7.85452e-07	-1.53307e-07	2.93011e-08	-1.24005e-07	3.02855e-07	-7.72034e-08	2.25651e-07	7.57689e-07	8.85314e-07	1.64300e-06	-2.32930e-07	5.48383e-09	-2.27446e-07
10.125	4.00471e-07	-6.53075e-07	-2.52604e-07	8.58201e-07	-1.97321e-07	6.60880e-07	8.08990e-07	-1.81076e-07	6.27915e-07	8.86467e-07	-9.48107e-08	7.91656e-07	-1.52705e-07	2.91861e-08	-1.23519e-07	3.03373e-07	-7.73356e-08	2.26038e-07	7.62104e-07	8.84979e-07	1.64708e-06	-2.28625e-07	5.38247e-09	-2.23242e-07
10.150	4.05040e-07	-6.60526e-07	-2.55486e-07	8.59329e-07	-1.97580e-07	6.61749e-07	8.11374e-07	-1.81609e-07	6.29765e-07	8.93408e-07	-9.55530e-08	7.97855e-07	-1.52101e-07	2.90707e-08	-1.23030e-07	3.03887e-07	-7.74666e-08	2.26421e-07	7.66511e-07	8.84637e-07	1.65115e-06	-2.24315e-07	5.28100e-09	-2.19034e-07
10.174	4.09602e-07	-6.67967e-07	-2.58364e-07	8.60446e-07	-1.97837e-07	6.62609e-07	8.13746e-07	-1.82140e-07	6.31606e-07	9.00342e-07	-9.62947e-08	8.04047e-07	-1.51495e-07	2.89548e-08	-1.22540e-07	3.04396e-07	-7.75964e-08	2.26800e-07	7.70911e-07	8.84287e-07	1.65520e-06	-2.20001e-07	5.17944e-09	-2.14821e-07
10.199	4.14158e-07	-6.75396e-07	-2.61238e-07	8.61551e-07	-1.98091e-07	6.63460e-07	8.16107e-07	-1.82669e-07	6.33438e-07	9.07269e-07	-9.70355e-08	8.10233e-07	-1.50886e-07	2.88384e-08	-1.22047e-07	3.04901e-07	-7.77249e-08	2.27176e-07	7.75303e-07	8.83930e-07	1.65923e-06	-2.15683e-07	5.07778e-09	-2.10605e-07
10.224	4.18707e-07	-6.82814e-07	-2.64107e-07	8.62646e-07	-1.98343e-07	6.64303e-07	8.18456e-07	-1.83194e-07	6.35262e-07	9.14189e-07	-9.77757e-08	8.16413e-07	-1.50275e-07	2.87216e-08	-1.21553e-07	3.05400e-07	-7.78523e-08	2.27548e-07	7.79688e-07	8.83565e-07	1.66325e-06	-2.11361e-07	4.97603e-09	-2.06385e-07
10.248	4.23249e-07	-6.90220e-07	-2.66972e-07	8.63729e-07	-1.98592e-07	6.65137e-07	8.20795e-07	-1.83718e-07	6.37077e-07	9.21101e-07	-9.85150e-08	8.22586e-07	-1.49661e-07	2.86044e-08	-1.21057e-07	3.05895e-07	-7.79784e-08	2.27916e-07	7.84065e-07	8.83193e-07	1.66726e-06	-2.07036e-07	4.87421e-09	-2.02162e-07
10.273	4.27783e-07	-6.97614e-07	-2.69832e-07	8.64801e-07	-1.98838e-07	6.65963e-07	8.23121e-07	-1.84239e-07	6.38883e-07	9.28006e-07	-9.92534e-08	8.28752e-07	-1.49046e-07	2.84868e-08	-1.20559e-07	3.06384e-07	-7.81032e-08	2.28281e-07	7.88434e-07	8.82814e-07	1.67125e-06	-2.02708e-07	4.77232e-09	-1.97936e-07
10.297	4.32309e-07	-7.04996e-07	-2.72687e-07	8.65862e-07	-1.99082e-07	6.66780e-07	8.25437e-07	-1.84757e-07	6.40680e-07	9.34903e-07	-9.99911e-08	8.34912e-07	-1.48428e-07	2.83687e-08	-1.20059e-07	3.06869e-07	-7.82268e-08	2.28643e-07	7.92794e-07	8.82428e-07	1.67522e-06	-1.98377e-07	4.67036e-09	-1.93707e-07
10.322	4.36828e-07	-7.12366e-07	-2.75538e-07	8.66911e-07	-1.99324e-07	6.67588e-07	8.27740e-07	-1.85272e-07	6.42468e-07	9.41791e-07	-1.00728e-07	8.41063e-07	-1.47808e-07	2.82502e-08	-1.19558e-07	3.07349e-07	-7.83491e-08	2.29000e-07	7.97147e-07	8.82034e-07	1.67918e-06	-1.94044e-07	4.56834e-09	-1.89475e-07
10.346	4.41340e-07	-7.19723e-07	-2.78383e-07	8.67949e-07	-1.99562e-07	6.68387e-07	8.30032e-07	-1.85785e-07	6.44247e-07	9.48671e-07	-1.01464e-07	8.47208e-07	-1.47186e-07	2.81314e-08	-1.19055e-07	3.07824e-07	-7.84702e-08	2.29354e-07	8.01492e-07	8.81633e-07	1.68312e-06	-1.89708e-07	4.46627e-09	-1.85242e-07
10.371	4.45843e-07	-7.27067e-07	-2.81224e-07	8.68976e-07	-1.99798e-07	6.69178e-07	8.32313e-07	-1.86296e-07	6.46017e-07	9.55543e-07	-1.02199e-07	8.53344e-07	-1.46563e-07	2.80121e-08	-1.18550e-07	3.08294e-07	-7.85899e-08	2.29704e-07	8.05828e-07	8.81225e-07	1.68705e-06	-1.85371e-07	4.36415e-09	-1.81007e-07
10.396	4.50338e-07	-7.34397e-07	-2.84059e-07	8.69991e-07	-2.00032e-07	6.69960e-07	8.34581e-07	-1.86804e-07	6.47777e-07	9.62405e-07	-1.02933e-07	8.59473e-07	-1.45937e-07	2.78925e-08	-1.18044e-07	3.08758e-07	-7.87084e-08	2.30050e-07	8.10155e-07	8.80811e-07	1.69097e-06	-1.81032e-07	4.26200e-09	-1.76770e-07
10.420	4.54825e-07	-7.41714e-07	-2.86889e-07	8.70995e-07	-2.00263e-07	6.70733e-07	8.36838e-07	-1.87309e-07	6.49529e-07	9.69259e-07	-1.03666e-07	8.65593e-07	-1.45309e-07	2.77725e-08	-1.17536e-07	3.09218e-07	-7.88255e-08	2.30392e-07	8.14475e-07	8.80389e-07	1.69486e-06	-1.76692e-07	4.15982e-09	-1.72532e-07
10.445	4.59303e-07	-7.49017e-07	-2.89714e-07	8.71988e-07	-2.00491e-07	6.71497e-07	8.39082e-07	-1.87811e-07	6.51271e-07	9.76103e-07	-1.04398e-07	8.71706e-07	-1.44679e-07	2.76522e-08	-1.17027e-07	3.09672e-07	-7.89414e-08	2.30731e-07	8.18785e-07	8.79960e-07	1.69874e-06	-1.72350e-07	4.05761e-09	-1.68293e-07
10.469	4.63773e-07	-7.56307e-07	-2.92533e-07	8.72969e-07	-2.00716e-07	6.72252e-07	8.41315e-07	-1.88311e-07	6.53004e-07	9.82938e-07	-1.05129e-07	8.77809e-07	-1.44048e-07	2.75315e-08	-1.16516e-07	3.10121e-07	-7.90558e-08	2.31066e-07	8.23087e-07	8.79524e-07	1.70261e-06	-1.68008e-07	3.95538e-09	-1.64053e-07
10.494	4.68234e-07	-7.63582e-07	-2.95347e-07	8.73938e-07	-2.00939e-07	6.72999e-07	8.43536e-07	-1.88808e-07	6.54728e-07	9.89763e-07	-1.05859e-07	8.83904e-07	-1.43414e-07	2.74104e-08	-1.16004e-07	3.10565e-07	-7.91690e-08	2.31396e-07	8.27380e-07	8.79081e-07	1.70646e-06	-1.63665e-07	3.85315e-09	-1.59812e-07
10.519	4.72687e-07	-7.70842e-07	-2.98156e-07	8.74896e-07	-2.01159e-07	6.73736e-07	8.45744e-07	-1.89302e-07	6.56442e-07	9.96578e-07	-1.06587e-07	8.89990e-07	-1.42779e-07	2.72891e-08	-1.15490e-07	3.11004e-07	-7.92808e-08	2.31723e-07	8.31664e-07	8.78631e-07	1.71030e-06	-1.59323e-07	3.75090e-09	-1.55572e-07
10.543	4.77130e-07	-7.78088e-07	-3.00958e-07	8.75842e-07	-2.01377e-07	6.74465e-07	8.47940e-07	-1.89794e-07	6.58146e-07	1.00338e-06	-1.07315e-07	8.96067e-07	-1.42143e-07	2.71674e-08	-1.14975e-07	3.11437e-07	-7.93912e-08	2.32046e-07	8.35939e-07	8.78175e-07	1.71411e-06	-1.54980e-07	3.64867e-09	-1.51331e-07
10.568	4.81564e-07	-7.85319e-07	-3.03755e-07	8.76777e-07	-2.01592e-07	6.75185e-07	8.50124e-07	-1.90283e-07	6.59842e-07	1.01018e-06	-1.08042e-07	9.02135e-07	-1.41505e-07	2.70454e-08	-1.14459e-07	3.11865e-07	-7.95002e-08	2.32365e-07	8.40205e-07	8.77711e-07	1.71792e-06	-1.50638e-07	3.54644e-09	-1.47091e-07
10.592	4.85988e-07	-7.92535e-07	-3.06546e-07	8.77700e-07	-2.01804e-07	6.75896e-07	8.52296e-07	-1.90769e-07	6.61527e-07	1.01696e-06	-1.08767e-07	9.08192e-07	-1.40865e-07	2.69231e-08	-1.13942e-07	3.12287e-07	-7.96079e-08	2.32679e-07	8.44462e-07	8.77241e-07	1.72170e-06	-1.46296e-07	3.44422e-09	-1.42852e-07
10.617	4.90404e-07	-7.99735e-07	-3.09331e-07	8.78611e-07	-2.02014e-07	6.76598e-07	8.54455e-07	-1.91252e-07	6.63203e-07	1.02373e-06	-1.09492e-07	9.14241e-07	-1.40223e-07	2.68005e-08	-1.13423e-07	3.12704e-07	-7.97142e-08	2.32990e-07	8.48709e-07	8.76764e-07	1.72547e-06	-1.41956e-07	3.34204e-09	-1.38614e-07
10.641	4.94809e-07	-8.06919e-07	-3.12110e-07	8.79511e-07	-2.02220e-07	6.77290e-07	8.56602e-07	-1.91732e-07	6.64869e-07	1.03049e-06	-1.10215e-07	9.20279e-07	-1.39581e-07	2.66777e-08	-1.12903e-07	3.13115e-07	-7.98190e-08	2.33296e-07	8.52947e-07	8.76281e-07	1.72923e-06	-1.37616e-07	3.23988e-09	-1.34376e-07
10.666	4.99205e-07	-8.14088e-07	-3.14883e-07	8.80399e-07	-2.02425e-07	6.77974e-07	8.58736e-07	-1.92210e-07	6.66526e-07	1.03724e-06	-1.10937e-07	9.26307e-07	-1.38936e-07	2.65546e-08	-1.12382e-07	3.13521e-07	-7.99225e-08	2.33599e-07	8.57176e-07	8.75791e-07	1.73297e-06	-1.33279e-07	3.13775e-09	-1.30141e-07
10.691	5.03591e-07	-8.21240e-07	-3.17649e-07	8.81275e-07	-2.02626e-07	6.78649e-07	8.60857e-07	-1.92685e-07	6.68172e-07	1.04398e-06	-1.11657e-07	9.32325e-07	-1.38291e-07	2.64312e-08	-1.11860e-07	3.13921e-07	-8.00245e-08	2.33897e-07	8.61395e-07	8.75294e-07	1.73669e-06	-1.28943e-07	3.03568e-09	-1.25907e-07
10.715	5.07967e-07	-8.28376e-07	-3.20409e-07	8.82139e-07	-2.02825e-07	6.79314e-07	8.62966e-07	-1.93157e-07	6.69809e-07	1.05071e-06	-1.12377e-07	9.38332e-07	-1.37644e-07	2.63075e-08	-1.11336e-07	3.14316e-07	-8.01250e-08	2.34191e-07	8.65604e-07	8.74791e-07	1.74039e-06	-1.24609e-07	2.93365e-09	-1.21675e-07
10.740	5.12332e-07	-8.35495e-07	-3.23163e-07	8.82992e-07	-2.03021e-07	6.79971e-07	8.65062e-07	-1.93626e-07	6.71436e-07	1.05742e-06	-1.13095e-07	9.44328e-07	-1.36996e-07	2.61837e-08	-1.10812e-07	3.14705e-07	-8.02242e-08	2.34480e-07	8.69804e-07	8.74281e-07	1.74408e-06	-1.20278e-07	2.83168e-09	-1.17446e-07
10.764	5.16688e-07	-8.42598e-07	-3.25910e-07	8.83833e-07	-2.03214e-07	6.80619e-07	8.67146e-07	-1.94093e-07	6.73053e-07	1.06413e-06	-1.13812e-07	9.50313e-07	-1.36346e-07	2.60595e-08	-1.10287e-07	3.15088e-07	-8.03218e-08	2.34766e-07	8.73993e-07	8.73765e-07	1.74776e-06	-1.15949e-07	2.72977e-09	-1.13219e-07
10.789	5.21032e-07	-8.49683e-07	-3.28651e-07	8.84662e-07	-2.03405e-07	6.81257e-07	8.69216e-07	-1.94556e-07	6.74660e-07	1.07082e-06	-1.14527e-07	9.56288e-07	-1.35696e-07	2.59352e-08	-1.09761e-07	3.15465e-07	-8.04180e-08	2.35047e-07	8.78173e-07	8.73242e-07	1.75142e-06	-1.11624e-07	2.62794e-09	-1.08996e-07
10.813	5.25367e-07	-8.56751e-07	-3.31385e-07	8.85479e-07	-2.03593e-07	6.81886e-07	8.71274e-07	-1.95017e-07	6.76258e-07	1.07749e-06	-1.15242e-07	9.62251e-07	-1.35044e-07	2.58107e-08	-1.09234e-07	3.15837e-07	-8.05127e-08	2.35324e-07	8.82343e-07	8.72713e-07	1.75506e-06	-1.07301e-07	2.52618e-09	-1.04775e-07
10.838	5.29690e-07	-8.63802e-07	-3.34112e-07	8.86284e-07	-2.03778e-07	6.82506e-07	8.73319e-07	-1.95474e-07	6.77845e-07	1.08416e-06	-1.15954e-07	9.68202e-07	-1.34392e-07	2.56859e-08	-1.08706e-07	3.16202e-07	-8.06060e-08	2.35596e-07	8.86502e-07	8.72178e-07	1.75868e-06	-1.02983e-07	2.42451e-09	-1.00558e-07
10.863	5.34002e-07	-8.70834e-07	-3.36832e-07	8.87077e-07	-2.03960e-07	6.83117e-07	8.75350e-07	-1.95929e-07	6.79422e-07	1.09081e-06	-1.16666e-07	9.74141e-07	-1.33738e-07	2.55610e-08	-1.08177e-07	3.16562e-07	-8.06977e-08	2.35864e-07	8.90652e-07	8.71636e-07	1.76229e-06	-9.86681e-08	2.32293e-09	-9.63452e-08
10.887	5.38304e-07	-8.77849e-07	-3.39545e-07	8.87859e-07	-2.04140e-07	6.83719e-07	8.77369e-07	-1.96381e-07	6.80988e-07	1.09744e-06	-1.17375e-07	9.80069e-07	-1.33083e-07	2.54359e-08	-1.07647e-07	3.16916e-07	-8.07879e-08	2.36128e-07	8.94791e-07	8.71088e-07	1.76588e-06	-9.43575e-08	2.22144e-09	-9.21361e-08
10.912	5.42594e-07	-8.84845e-07	-3.42251e-07	8.88628e-07	-2.04317e-07	6.84311e-07	8.79375e-07	-1.96830e-07	6.82545e-07	1.10407e-06	-1.18084e-07	9.85985e-07	-1.32428e-07	2.53106e-08	-1.07117e-07	3.17264e-07	-8.08766e-08	2.36387e-07	8.98919e-07	8.70534e-07	1.76945e-06	-9.00514e-08	2.12007e-09	-8.79314e-08
10.936	5.46873e-07	-8.91823e-07	-3.44950e-07	8.89385e-07	-2.04491e-07	6.84895e-07	8.81367e-07	-1.97276e-07	6.84091e-07	1.11068e-06	-1.18791e-07	9.91888e-07	-1.31771e-07	2.51852e-08	-1.06586e-07	3.17606e-07	-8.09638e-08	2.36642e-07	9.03037e-07	8.69973e-07	1.77301e-06	-8.57501e-08	2.01880e-09	-8.37313e-08
10.961	5.51140e-07	-8.98782e-07	-3.47642e-07	8.90131e-07	-2.04662e-07	6.85469e-07	8.83346e-07	-1.97719e-07	6.85627e-07	1.11727e-06	-1.19496e-07	9.97778e-07	-1.31114e-07	2.50596e-08	-1.06055e-07	3.17942e-07	-8.10494e-08	2.36892e-07	9.07145e-07	8.69407e-07	1.77655e-06	-8.14538e-08	1.91765e-09	-7.95361e-08
10.985	5.55396e-07	-9.05723e-07	-3.50326e-07	8.90864e-07	-2.04831e-07	6.86033e-07	8.85312e-07	-1.98159e-07	6.87153e-07	1.12386e-06	-1.20200e-07	1.00366e-06	-1.30456e-07	2.49338e-08	-1.05523e-07	3.18272e-07	-8.11335e-08	2.37138e-07	9.11242e-07	8.68834e-07	1.78008e-06	-7.71628e-08	1.81663e-09	-7.53462e-08
11.010	5.59641e-07	-9.12644e-07	-3.53004e-07	8.91586e-07	-2.04997e-07	6.86589e-07	8.87264e-07	-1.98596e-07	6.88668e-07	1.13042e-06	-1.20903e-07	1.00952e-06	-1.29798e-07	2.48079e-08	-1.04990e-07	3.18595e-07	-8.12160e-08	2.37379e-07	9.15328e-07	8.68255e-07	1.78358e-06	-7.28775e-08	1.71574e-09	-7.11617e-08
11.035	5.63873e-07	-9.19546e-07	-3.55673e-07	8.92295e-07	-2.05160e-07	6.87135e-07	8.89203e-07	-1.99030e-07	6.90173e-07	1.13698e-06	-1.21604e-07	1.01537e-06	-1.29139e-07	2.46820e-08	-1.04457e-07	3.18913e-07	-8.12969e-08	2.37616e-07	9.19403e-07	8.67671e-07	1.78707e-06	-6.85980e-08	1.61499e-09	-6.69830e-08
11.059	5.68093e-07	-9.26428e-07	-3.58335e-07	8.92992e-07	-2.05320e-07	6.87672e-07	8.91128e-07	-1.99460e-07	6.91668e-07	1.14351e-06	-1.22303e-07	1.02121e-06	-1.28479e-07	2.45558e-08	-1.03923e-07	3.19224e-07	-8.13763e-08	2.37848e-07	9.23468e-07	8.67080e-07	1.79055e-06	-6.43248e-08	1.51439e-09	-6.28104e-08
11.084	5.72301e-07	-9.33291e-07	-3.60990e-07	8.93677e-07	-2.05478e-07	6.88200e-07	8.93040e-07	-1.99888e-07	6.93152e-07	1.15004e-06	-1.23000e-07	1.02704e-06	-1.27819e-07	2.44296e-08	-1.03389e-07	3.19529e-07	-8.14541e-08	2.38075e-07	9.27521e-07	8.66483e-07	1.79400e-06	-6.00580e-08	1.41393e-09	-5.86440e-08
11.108	5.76497e-07	-9.40134e-07	-3.63636e-07	8.94350e-07	-2.05632e-07	6.88718e-07	8.94939e-07	-2.00313e-07	6.94625e-07	1.15654e-06	-1.23696e-07	1.03285e-06	-1.27158e-07	2.43034e-08	-1.02854e-07	3.19828e-07	-8.15303e-08	2.38298e-07	9.31564e-07	8.65880e-07	1.79744e-06	-5.57979e-08	1.31364e-09	-5.44843e-08
11.133	5.80681e-07	-9.46956e-07	-3.66275e-07	8.95011e-07	-2.05784e-07	6.89227e-07	8.96823e-07	-2.00735e-07	6.96088e-07	1.16304e-06	-1.24391e-07	1.03865e-06	-1.26497e-07	2.41770e-08	-1.02320e-07	3.20121e-07	-8.16048e-08	2.38516e-07	9.35595e-07	8.65272e-07	1.80087e-06	-5.15450e-08	1.21351e-09	-5.03314e-08
11.158	5.84852e-07	-9.53758e-07	-3.68906e-07	8.95660e-07	-2.05933e-07	6.89726e-07	8.98694e-07	-2.01154e-07	6.97540e-07	1.16951e-06	-1.25083e-07	1.04443e-06	-1.25835e-07	2.40505e-08	-1.01784e-07	3.20407e-07	-8.16778e-08	2.38729e-07	9.39615e-07	8.64658e-07	1.80427e-06	-4.72993e-08	1.11356e-09	-4.61858e-08
11.182	5.89011e-07	-9.60540e-07	-3.71529e-07	8.96296e-07	-2.06080e-07	6.90216e-07	9.00552e-07	-2.01570e-07	6.98982e-07	1.17597e-06	-1.25774e-07	1.05020e-06	-1.25173e-07	2.39240e-08	-1.01249e-07	3.20687e-07	-8.17491e-08	2.38938e-07	9.43624e-07	8.64037e-07	1.80766e-06	-4.30613e-08	1.01378e-09	-4.20475e-08
11.207	5.93156e-07	-9.67300e-07	-3.74144e-07	8.96921e-07	-2.06223e-07	6.90697e-07	9.02395e-07	-2.01982e-07	7.00413e-07	1.18242e-06	-1.26464e-07	1.05595e-06	-1.24511e-07	2.37975e-08	-1.00713e-07	3.20960e-07	-8.18188e-08	2.39141e-07	9.47621e-07	8.63411e-07	1.81103e-06	-3.88311e-08	9.14195e-10	-3.79169e-08
11.231	5.97289e-07	-9.74040e-07	-3.76751e-07	8.97533e-07	-2.06364e-07	6.91169e-07	9.04225e-07	-2.02392e-07	7.01833e-07	1.18884e-06	-1.27151e-07	1.06169e-06	-1.23848e-07	2.36708e-08	-1.00178e-07	3.21227e-07	-8.18868e-08	2.39340e-07	9.51606e-07	8.62780e-07	1.81439e-06	-3.46092e-08	8.14798e-10	-3.37944e-08
11.256	6.01409e-07	-9.80759e-07	-3.79350e-07	8.98133e-07	-2.06502e-07	6.91631e-07	9.06041e-07	-2.02798e-07	7.03242e-07	1.19525e-06	-1.27837e-07	1.06742e-06	-1.23186e-07	2.35442e-08	-9.96417e-08	3.21487e-07	-8.19532e-08	2.39534e-07	9.55581e-07	8.62143e-07	1.81772e-06	-3.03957e-08	7.15600e-10	-2.96801e-08
11.280	6.05516e-07	-9.87456e-07	-3.81940e-07	8.98720e-07	-2.06637e-07	6.92083e-07	9.07843e-07	-2.03202e-07	7.04641e-07	1.20165e-06	-1.28521e-07	1.07313e-06	-1.22523e-07	2.34176e-08	-9.91057e-08	3.21741e-07	-8.20179e-08	2.39723e-07	9.59543e-07	8.61500e-07	1.82104e-06	-2.61909e-08	6.16608e-10	-2.55743e-08
11.305	6.09609e-07	-9.94132e-07	-3.84522e-07	8.99296e-07	-2.06769e-07	6.92526e-07	9.09631e-07	-2.03602e-07	7.06029e-07	1.20803e-06	-1.29203e-07	1.07882e-06	-1.21860e-07	2.32909e-08	-9.85696e-08	3.21988e-07	-8.20809e-08	2.39907e-07	9.63494e-07	8.60851e-07	1.82434e-06	-2.19952e-08	5.17828e-10	-2.14773e-08
11.330	6.13689e-07	-1.00079e-06	-3.87096e-07	8.99859e-07	-2.06899e-07	6.92960e-07	9.11405e-07	-2.03999e-07	7.07406e-07	1.21439e-06	-1.29883e-07	1.08450e-06	-1.21198e-07	2.31642e-08	-9.80335e-08	3.22229e-07	-8.21423e-08	2.40087e-07	9.67433e-07	8.60197e-07	1.82763e-06	-1.78087e-08	4.19268e-10	-1.73895e-08
11.354	6.17756e-07	-1.00742e-06	-3.89661e-07	9.00410e-07	-2.07026e-07	6.93384e-07	9.13164e-07	-2.04393e-07	7.08772e-07	1.22073e-06	-1.30561e-07	1.09017e-06	-1.20535e-07	2.30376e-08	-9.74975e-08	3.22463e-07	-8.22020e-08	2.40261e-07	9.71360e-07	8.59537e-07	1.83090e-06	-1.36319e-08	3.20933e-10	-1.33109e-08
11.379	6.21809e-07	-1.01403e-06	-3.92218e-07	9.00948e-07	-2.07149e-07	6.93799e-07	9.14910e-07	-2.04784e-07	7.10127e-07	1.22705e-06	-1.31238e-07	1.09582e-06	-1.19872e-07	2.29109e-08	-9.69615e-08	3.22690e-07	-8.22599e-08	2.40431e-07	9.75275e-07	8.58872e-07	1.83415e-06	-9.46487e-09	2.22830e-10	-9.24204e-09
11.403	6.25849e-07	-1.02061e-06	-3.94765e-07	9.01474e-07	-2.07270e-07	6.94204e-07	9.16642e-07	-2.05171e-07	7.11471e-07	1.23336e-06	-1.31912e-07	1.10145e-06	-1.19210e-07	2.27843e-08	-9.64256e-08	3.22911e-07	-8.23162e-08	2.40595e-07	9.79178e-07	8.58202e-07	1.83738e-06	-5.30800e-09	1.24965e-10	-5.18303e-09
11.428	6.29874e-07	-1.02718e-06	-3.97305e-07	9.01988e-07	-2.07389e-07	6.94600e-07	9.18359e-07	-2.05556e-07	7.12804e-07	1.23965e-06	-1.32585e-07	1.10707e-06	-1.18548e-07	2.26577e-08	-9.58899e-08	3.23125e-07	-8.23707e-08	2.40754e-07	9.83069e-07	8.57526e-07	1.84059e-06	-1.16154e-09	2.73460e-11	-1.13420e-09
11.452	6.33886e-07	-1.03372e-06	-3.99835e-07	9.02490e-07	-2.07504e-07	6.94986e-07	9.20062e-07	-2.05937e-07	7.14126e-07	1.24592e-06	-1.33256e-07	1.11267e-06	-1.17886e-07	2.25312e-08	-9.53544e-08	3.23332e-07	-8.24235e-08	2.40909e-07	9.86948e-07	8.56845e-07	1.84379e-06	2.97423e-09	-7.00217e-11	2.90421e-09
11.477	6.37883e-07	-1.04024e-06	-4.02357e-07	9.02979e-07	-2.07616e-07	6.95363e-07	9.21751e-07	-2.06315e-07	7.15436e-07	1.25217e-06	-1.33924e-07	1.11825e-06	-1.17224e-07	2.24047e-08	-9.48192e-08	3.23532e-07	-8.24745e-08	2.41058e-07	9.90814e-07	8.56158e-07	1.84697e-06	7.09904e-09	-1.67131e-10	6.93191e-09
11.502	6.41867e-07	-1.04674e-06	-4.04869e-07	9.03456e-07	-2.07726e-07	6.95730e-07	9.23426e-07	-2.06690e-07	7.16736e-07	1.25841e-06	-1.34591e-07	1.12382e-06	-1.16563e-07	2.22783e-08	-9.42842e-08	3.23726e-07	-8.25239e-08	2.41202e-07	9.94668e-07	8.55466e-07	1.85013e-06	1.12126e-08	-2.63977e-10	1.09486e-08
11.526	6.45836e-07	-1.05321e-06	-4.07373e-07	9.03920e-07	-2.07833e-07	6.96088e-07	9.25086e-07	-2.07061e-07	7.18025e-07	1.26462e-06	-1.35256e-07	1.12937e-06	-1.15902e-07	2.21520e-08	-9.37496e-08	3.23912e-07	-8.25714e-08	2.41341e-07	9.98510e-07	8.54769e-07	1.85328e-06	1.53147e-08	-3.60551e-10	1.49541e-08
11.551	6.49791e-07	-1.05966e-06	-4.09867e-07	9.04373e-07	-2.07937e-07	6.96436e-07	9.26732e-07	-2.07430e-07	7.19302e-07	1.27082e-06	-1.35919e-07	1.13490e-06	-1.15241e-07	2.20257e-08	-9.32153e-08	3.24092e-07	-8.26172e-08	2.41475e-07	1.00234e-06	8.54067e-07	1.85641e-06	1.94050e-08	-4.56848e-10	1.89481e-08
11.575	6.53731e-07	-1.06608e-06	-4.12353e-07	9.04812e-07	-2.08038e-07	6.96774e-07	9.28363e-07	-2.07795e-07	7.20568e-07	1.27700e-06	-1.36579e-07	1.14042e-06	-1.14581e-07	2.18996e-08	-9.26814e-08	3.24265e-07	-8.26612e-08	2.41603e-07	1.00616e-06	8.53359e-07	1.85952e-06	2.34832e-08	-5.52861e-10	2.29304e-08
11.600	6.57656e-07	-1.07249e-06	-4.14829e-07	9.05240e-07	-2.08136e-07	6.97103e-07	9.29980e-07	-2.08157e-07	7.21823e-07	1.28315e-06	-1.37238e-07	1.14592e-06	-1.13922e-07	2.17735e-08	-9.21480e-08	3.24430e-07	-8.27035e-08	2.41727e-07	1.00996e-06	8.52647e-07	1.86261e-06	2.75492e-08	-6.48585e-10	2.69006e-08
11.624	6.61567e-07	-1.07886e-06	-4.17296e-07	9.05654e-07	-2.08231e-07	6.97423e-07	9.31582e-07	-2.08515e-07	7.23067e-07	1.28929e-06	-1.37894e-07	1.15140e-06	-1.13263e-07	2.16476e-08	-9.16151e-08	3.24589e-07	-8.27439e-08	2.41845e-07	1.01375e-06	8.51929e-07	1.86568e-06	3.16025e-08	-7.44012e-10	3.08585e-08
11.649	6.65463e-07	-1.08522e-06	-4.19753e-07	9.06057e-07	-2.08324e-07	6.97733e-07	9.33170e-07	-2.08871e-07	7.24299e-07	1.29541e-06	-1.38549e-07	1.15686e-06	-1.12605e-07	2.15218e-08	-9.10827e-08	3.24741e-07	-8.27825e-08	2.41958e-07	1.01753e-06	8.51207e-07	1.86874e-06	3.56430e-08	-8.39137e-10	3.48039e-08
11.674	6.69345e-07	-1.09155e-06	-4.22201e-07	9.06447e-07	-2.08414e-07	6.98033e-07	9.34743e-07	-2.09223e-07	7.25521e-07	1.30151e-06	-1.39201e-07	1.16231e-06	-1.11947e-07	2.13962e-08	-9.05509e-08	3.24885e-07	-8.28194e-08	2.42066e-07	1.02129e-06	8.50479e-07	1.87177e-06	3.96704e-08	-9.33953e-10	3.87364e-08
11.698	6.73211e-07	-1.09785e-06	-4.24640e-07	9.06825e-07	-2.08501e-07	6.98324e-07	9.36302e-07	-2.09572e-07	7.26730e-07	1.30759e-06	-1.39851e-07	1.16774e-06	-1.11290e-07	2.12706e-08	-9.00197e-08	3.25023e-07	-8.28544e-08	2.42168e-07	1.02505e-06	8.49746e-07	1.87479e-06	4.36844e-08	-1.02845e-09	4.26559e-08
11.723	6.77062e-07	-1.10413e-06	-4.27069e-07	9.07190e-07	-2.08585e-07	6.98605e-07	9.37846e-07	-2.09917e-07	7.27929e-07	1.31365e-06	-1.40499e-07	1.17315e-06	-1.10634e-07	2.11453e-08	-8.94891e-08	3.25153e-07	-8.28876e-08	2.42265e-07	1.02879e-06	8.49009e-07	1.87780e-06	4.76847e-08	-1.12263e-09	4.65621e-08
11.747	6.80897e-07	-1.11039e-06	-4.29489e-07	9.07543e-07	-2.08666e-07	6.98877e-07	9.39375e-07	-2.10260e-07	7.29115e-07	1.31968e-06	-1.41145e-07	1.17854e-06	-1.09979e-07	2.10201e-08	-8.89592e-08	3.25276e-07	-8.29190e-08	2.42357e-07	1.03251e-06	8.48266e-07	1.88078e-06	5.16711e-08	-1.21648e-09	5.04547e-08
11.772	6.84718e-07	-1.11662e-06	-4.31898e-07	9.07883e-07	-2.08744e-07	6.99139e-07	9.40889e-07	-2.10599e-07	7.30291e-07	1.32570e-06	-1.41788e-07	1.18391e-06	-1.09325e-07	2.08950e-08	-8.84301e-08	3.25392e-07	-8.29485e-08	2.42443e-07	1.03623e-06	8.47519e-07	1.88375e-06	5.56434e-08	-1.31000e-09	5.43334e-08
11.796	6.88523e-07	-1.12282e-06	-4.34298e-07	9.08211e-07	-2.08819e-07	6.99391e-07	9.42389e-07	-2.10934e-07	7.31455e-07	1.33170e-06	-1.42429e-07	1.18927e-06	-1.08672e-07	2.07702e-08	-8.79018e-08	3.25500e-07	-8.29762e-08	2.42524e-07	1.03993e-06	8.46767e-07	1.88669e-06	5.96013e-08	-1.40318e-09	5.81981e-08
11.821	6.92312e-07	-1.12900e-06	-4.36689e-07	9.08526e-07	-2.08892e-07	6.99634e-07	9.43874e-07	-2.11267e-07	7.32607e-07	1.33767e-06	-1.43068e-07	1.19460e-06	-1.08020e-07	2.06455e-08	-8.73742e-08	3.25602e-07	-8.30020e-08	2.42600e-07	1.04361e-06	8.46010e-07	1.88962e-06	6.35444e-08	-1.49602e-09	6.20484e-08
11.846	6.96086e-07	-1.13516e-06	-4.39069e-07	9.08829e-07	-2.08961e-07	6.99868e-07	9.45344e-07	-2.11596e-07	7.33748e-07	1.34362e-06	-1.43705e-07	1.19992e-06	-1.07369e-07	2.05211e-08	-8.68475e-08	3.25696e-07	-8.30260e-08	2.42670e-07	1.04729e-06	8.45248e-07	1.89254e-06	6.74726e-08	-1.58850e-09	6.58841e-08
11.870	6.99845e-07	-1.14128e-06	-4.41440e-07	9.09119e-07	-2.09028e-07	7.00091e-07	9.46799e-07	-2.11921e-07	7.34878e-07	1.34956e-06	-1.44340e-07	1.20522e-06	-1.06719e-07	2.03969e-08	-8.63218e-08	3.25782e-07	-8.30481e-08	2.42734e-07	1.05095e-06	8.44482e-07	1.89543e-06	7.13856e-08	-1.68062e-09	6.97050e-08
11.895	7.03587e-07	-1.14739e-06	-4.43800e-07	9.09397e-07	-2.09092e-07	7.00305e-07	9.48239e-07	-2.12244e-07	7.35996e-07	1.35547e-06	-1.44972e-07	1.21049e-06	-1.06070e-07	2.02728e-08	-8.57969e-08	3.25862e-07	-8.30683e-08	2.42793e-07	1.05459e-06	8.43711e-07	1.89831e-06	7.52832e-08	-1.77238e-09	7.35108e-08
11.919	7.07313e-07	-1.15346e-06	-4.46151e-07	9.09663e-07	-2.09153e-07	7.00510e-07	9.49665e-07	-2.12563e-07	7.37102e-07	1.36136e-06	-1.45602e-07	1.21575e-06	-1.05422e-07	2.01491e-08	-8.52730e-08	3.25934e-07	-8.30867e-08	2.42847e-07	1.05823e-06	8.42935e-07	1.90116e-06	7.91650e-08	-1.86377e-09	7.73013e-08
11.944	7.11024e-07	-1.15952e-06	-4.48491e-07	9.09916e-07	-2.09211e-07	7.00704e-07	9.51075e-07	-2.12878e-07	7.38197e-07	1.36722e-06	-1.46229e-07	1.22099e-06	-1.04776e-07	2.00255e-08	-8.47502e-08	3.25998e-07	-8.31031e-08	2.42895e-07	1.06185e-06	8.42155e-07	1.90400e-06	8.30309e-08	-1.95478e-09	8.10761e-08
11.969	7.14718e-07	-1.16554e-06	-4.50822e-07	9.10156e-07	-2.09267e-07	7.00890e-07	9.52471e-07	-2.13191e-07	7.39280e-07	1.37307e-06	-1.46854e-07	1.22621e-06	-1.04131e-07	1.99022e-08	-8.42283e-08	3.26055e-07	-8.31176e-08	2.42938e-07	1.06545e-06	8.41370e-07	1.90682e-06	8.68806e-08	-2.04541e-09	8.48352e-08
11.993	7.18396e-07	-1.17154e-06	-4.53142e-07	9.10384e-07	-2.09319e-07	7.01065e-07	9.53851e-07	-2.13500e-07	7.40351e-07	1.37889e-06	-1.47477e-07	1.23141e-06	-1.03487e-07	1.97792e-08	-8.37076e-08	3.26105e-07	-8.31303e-08	2.42974e-07	1.06904e-06	8.40581e-07	1.90963e-06	9.07138e-08	-2.13566e-09	8.85782e-08
12.018	7.22058e-07	-1.17751e-06	-4.55451e-07	9.10599e-07	-2.09368e-07	7.01231e-07	9.55216e-07	-2.13805e-07	7.41411e-07	1.38469e-06	-1.48097e-07	1.23659e-06	-1.02844e-07	1.96564e-08	-8.31880e-08	3.26147e-07	-8.31410e-08	2.43006e-07	1.07262e-06	8.39787e-07	1.91241e-06	9.45303e-08	-2.22551e-09	9.23048e-08
12.042	7.25704e-07	-1.18345e-06	-4.57751e-07	9.10802e-07	-2.09415e-07	7.01387e-07	9.56567e-07	-2.14108e-07	7.42459e-07	1.39047e-06	-1.48715e-07	1.24175e-06	-1.02203e-07	1.95339e-08	-8.26696e-08	3.26181e-07	-8.31498e-08	2.43031e-07	1.07619e-06	8.38989e-07	1.91518e-06	9.83299e-08	-2.31496e-09	9.60149e-08
12.067	7.29333e-07	-1.18937e-06	-4.60040e-07	9.10993e-07	-2.09459e-07	7.01534e-07	9.57902e-07	-2.14406e-07	7.43496e-07	1.39622e-06	-1.49331e-07	1.24689e-06	-1.01564e-07	1.94117e-08	-8.21524e-08	3.26208e-07	-8.31566e-08	2.43052e-07	1.07974e-06	8.38187e-07	1.91792e-06	1.02112e-07	-2.40401e-09	9.97082e-08
12.091	7.32946e-07	-1.19526e-06	-4.62319e-07	9.11171e-07	-2.09500e-07	7.01671e-07	9.59222e-07	-2.14702e-07	7.44520e-07	1.40195e-06	-1.49944e-07	1.25201e-06	-1.00926e-07	1.92898e-08	-8.16364e-08	3.26228e-07	-8.31616e-08	2.43066e-07	1.08327e-06	8.37380e-07	1.92065e-06	1.05877e-07	-2.49265e-09	1.03385e-07
12.116	7.36542e-07	-1.20113e-06	-4.64587e-07	9.11336e-07	-2.09538e-07	7.01798e-07	9.60527e-07	-2.14994e-07	7.45533e-07	1.40766e-06	-1.50554e-07	1.25711e-06	-1.00290e-07	1.91682e-08	-8.11217e-08	3.26239e-07	-8.31646e-08	2.43075e-07	1.08680e-06	8.36568e-07	1.92336e-06	1.09624e-07	-2.58087e-09	1.07044e-07
12.141	7.40121e-07	-1.20697e-06	-4.66845e-07	9.11489e-07	-2.09573e-07	7.01916e-07	9.61817e-07	-2.15283e-07	7.46534e-07	1.41335e-06	-1.51162e-07	1.26218e-06	-9.96552e-08	1.90469e-08	-8.06084e-08	3.26243e-07	-8.31656e-08	2.43078e-07	1.09030e-06	8.35753e-07	1.92606e-06	1.13354e-07	-2.66867e-09	1.10685e-07
12.165	7.43683e-07	-1.21278e-06	-4.69092e-07	9.11630e-07	-2.09605e-07	7.02024e-07	9.63091e-07	-2.15568e-07	7.47523e-07	1.41901e-06	-1.51768e-07	1.26724e-06	-9.90222e-08	1.89259e-08	-8.00964e-08	3.26240e-07	-8.31647e-08	2.43075e-07	1.09380e-06	8.34933e-07	1.92873e-06	1.17065e-07	-2.75604e-09	1.14309e-07
12.190	7.47229e-07	-1.21856e-06	-4.71328e-07	9.11758e-07	-2.09635e-07	7.02123e-07	9.64351e-07	-2.15850e-07	7.48501e-07	1.42464e-06	-1.52371e-07	1.27227e-06	-9.83910e-08	1.88052e-08	-7.95858e-08	3.26228e-07	-8.31618e-08	2.43067e-07	1.09728e-06	8.34109e-07	1.93139e-06	1.20758e-07	-2.84298e-09	1.17915e-07
12.214	7.50758e-07	-1.22431e-06	-4.73554e-07	9.11873e-07	-2.09661e-07	7.02212e-07	9.65595e-07	-2.16128e-07	7.49467e-07	1.43026e-06	-1.52971e-07	1.27729e-06	-9.77615e-08	1.86849e-08	-7.90766e-08	3.26209e-07	-8.31570e-08	2.43052e-07	1.10074e-06	8.33281e-07	1.93403e-06	1.24432e-07	-2.92948e-09	1.21502e-07
12.239	7.54270e-07	-1.23004e-06	-4.75769e-07	9.11976e-07	-2.09685e-07	7.02291e-07	9.66824e-07	-2.16403e-07	7.50421e-07	1.43585e-06	-1.53569e-07	1.28228e-06	-9.71339e-08	1.85650e-08	-7.85689e-08	3.26183e-07	-8.31501e-08	2.43033e-07	1.10419e-06	8.32449e-07	1.93664e-06	1.28087e-07	-3.01553e-09	1.25072e-07
12.263	7.57764e-07	-1.23574e-06	-4.77974e-07	9.12067e-07	-2.09706e-07	7.02361e-07	9.68038e-07	-2.16675e-07	7.51363e-07	1.44141e-06	-1.54164e-07	1.28725e-06	-9.65081e-08	1.84453e-08	-7.80627e-08	3.26148e-07	-8.31413e-08	2.43007e-07	1.10763e-06	8.31613e-07	1.93924e-06	1.31723e-07	-3.10114e-09	1.28622e-07
12.288	7.61242e-07	-1.24141e-06	-4.80167e-07	9.12145e-07	-2.09724e-07	7.02421e-07	9.69236e-07	-2.16943e-07	7.52293e-07	1.44696e-06	-1.54757e-07	1.29220e-06	-9.58842e-08	1.83261e-08	-7.75581e-08	3.26106e-07	-8.31305e-08	2.42975e-07	1.11105e-06	8.30772e-07	1.94183e-06	1.35340e-07	-3.18629e-09	1.32154e-07
12.313	7.64702e-07	-1.24705e-06	-4.82350e-07	9.12211e-07	-2.09739e-07	7.02472e-07	9.70419e-07	-2.17208e-07	7.53211e-07	1.45247e-06	-1.55347e-07	1.29713e-06	-9.52623e-08	1.82072e-08	-7.70550e-08	3.26056e-07	-8.31177e-08	2.42938e-07	1.11446e-06	8.29928e-07	1.94439e-06	1.38937e-07	-3.27098e-09	1.35666e-07
12.337	7.68145e-07	-1.25267e-06	-4.84522e-07	9.12264e-07	-2.09751e-07	7.02513e-07	9.71587e-07	-2.17469e-07	7.54117e-07	1.45796e-06	-1.55934e-07	1.30203e-06	-9.46424e-08	1.80888e-08	-7.65536e-08	3.25998e-07	-8.31030e-08	2.42895e-07	1.11785e-06	8.29080e-07	1.94693e-06	1.42515e-07	-3.35520e-09	1.39160e-07
12.362	7.71571e-07	-1.25825e-06	-4.86682e-07	9.12304e-07	-2.09760e-07	7.02544e-07	9.72739e-07	-2.17727e-07	7.55012e-07	1.46343e-06	-1.56519e-07	1.30691e-06	-9.40245e-08	1.79707e-08	-7.60538e-08	3.25932e-07	-8.30862e-08	2.42846e-07	1.12123e-06	8.28227e-07	1.94946e-06	1.46072e-07	-3.43896e-09	1.42633e-07
12.386	7.74979e-07	-1.26381e-06	-4.88832e-07	9.12332e-07	-2.09767e-07	7.02566e-07	9.73876e-07	-2.17982e-07	7.55894e-07	1.46887e-06	-1.57101e-07	1.31177e-06	-9.34087e-08	1.78530e-08	-7.55558e-08	3.25858e-07	-8.30674e-08	2.42791e-07	1.12460e-06	8.27371e-07	1.95197e-06	1.49610e-07	-3.52223e-09	1.46087e-07
12.411	7.78370e-07	-1.26934e-06	-4.90971e-07	9.12348e-07	-2.09771e-07	7.02578e-07	9.74998e-07	-2.18233e-07	7.56765e-07	1.47429e-06	-1.57681e-07	1.31661e-06	-9.27951e-08	1.77357e-08	-7.50594e-08	3.25776e-07	-8.30465e-08	2.42730e-07	1.12794e-06	8.26511e-07	1.95446e-06	1.53127e-07	-3.60503e-09	1.49521e-07
12.435	7.81743e-07	-1.27484e-06	-4.93099e-07	9.12351e-07	-2.09771e-07	7.02580e-07	9.76104e-07	-2.18481e-07	7.57624e-07	1.47968e-06	-1.58257e-07	1.32143e-06	-9.21837e-08	1.76188e-08	-7.45648e-08	3.25687e-07	-8.30237e-08	2.42663e-07	1.13128e-06	8.25647e-07	1.95693e-06	1.56623e-07	-3.68734e-09	1.52935e-07
12.460	7.85098e-07	-1.28031e-06	-4.95215e-07	9.12342e-07	-2.09769e-07	7.02573e-07	9.77195e-07	-2.18725e-07	7.58470e-07	1.48505e-06	-1.58831e-07	1.32622e-06	-9.15744e-08	1.75024e-08	-7.40720e-08	3.25589e-07	-8.29988e-08	2.42590e-07	1.13460e-06	8.24779e-07	1.95938e-06	1.60098e-07	-3.76916e-09	1.56329e-07
12.485	7.88436e-07	-1.28576e-06	-4.97320e-07	9.12321e-07	-2.09764e-07	7.02557e-07	9.78270e-07	-2.18965e-07	7.59305e-07	1.49039e-06	-1.59403e-07	1.33099e-06	-9.09675e-08	1.73864e-08	-7.35811e-08	3.25483e-07	-8.29719e-08	2.42512e-07	1.13790e-06	8.23908e-07	1.96181e-06	1.63552e-07	-3.85048e-09	1.59702e-07
12.509	7.91756e-07	-1.29117e-06	-4.99415e-07	9.12287e-07	-2.09756e-07	7.02530e-07	9.79331e-07	-2.19203e-07	7.60128e-07	1.49571e-06	-1.59971e-07	1.33574e-06	-9.03628e-08	1.72708e-08	-7.30920e-08	3.25370e-07	-8.29429e-08	2.42427e-07	1.14119e-06	8.23033e-07	1.96422e-06	1.66985e-07	-3.93130e-09	1.63054e-07
12.534	7.95058e-07	-1.29656e-06	-5.01497e-07	9.12240e-07	-2.09746e-07	7.02495e-07	9.80375e-07	-2.19437e-07	7.60939e-07	1.50100e-06	-1.60537e-07	1.34046e-06	-8.97606e-08	1.71557e-08	-7.26048e-08	3.25248e-07	-8.29119e-08	2.42336e-07	1.14447e-06	8.22154e-07	1.96662e-06	1.70396e-07	-4.01161e-09	1.66385e-07
12.558	7.98342e-07	-1.30191e-06	-5.03569e-07	9.12181e-07	-2.09732e-07	7.02449e-07	9.81404e-07	-2.19667e-07	7.61737e-07	1.50626e-06	-1.61100e-07	1.34516e-06	-8.91607e-08	1.70411e-08	-7.21196e-08	3.25119e-07	-8.28789e-08	2.42240e-07	1.14772e-06	8.21271e-07	1.96900e-06	1.73786e-07	-4.09141e-09	1.69694e-07
12.583	8.01609e-07	-1.30724e-06	-5.05629e-07	9.12110e-07	-2.09716e-07	7.02394e-07	9.82418e-07	-2.19894e-07	7.62524e-07	1.51150e-06	-1.61660e-07	1.34984e-06	-8.85632e-08	1.69269e-08	-7.16364e-08	3.24981e-07	-8.28438e-08	2.42137e-07	1.15097e-06	8.20385e-07	1.97135e-06	1.77153e-07	-4.17069e-09	1.72983e-07
12.607	8.04857e-07	-1.31254e-06	-5.07678e-07	9.12027e-07	-2.09697e-07	7.02330e-07	9.83416e-07	-2.20117e-07	7.63299e-07	1.51671e-06	-1.62218e-07	1.35449e-06	-8.79683e-08	1.68132e-08	-7.11551e-08	3.24835e-07	-8.28066e-08	2.42029e-07	1.15420e-06	8.19495e-07	1.97369e-06	1.80499e-07	-4.24945e-09	1.76249e-07
12.632	8.08087e-07	-1.31780e-06	-5.09716e-07	9.11931e-07	-2.09675e-07	7.02256e-07	9.84399e-07	-2.20337e-07	7.64062e-07	1.52190e-06	-1.62772e-07	1.35913e-06	-8.73758e-08	1.66999e-08	-7.06759e-08	3.24681e-07	-8.27674e-08	2.41914e-07	1.15741e-06	8.18602e-07	1.97601e-06	1.83822e-07	-4.32769e-09	1.79494e-07
12.657	8.11299e-07	-1.32304e-06	-5.11742e-07	9.11822e-07	-2.09650e-07	7.02173e-07	9.85366e-07	-2.20554e-07	7.64812e-07	1.52706e-06	-1.63324e-07	1.36373e-06	-8.67859e-08	1.65872e-08	-7.01988e-08	3.24519e-07	-8.27261e-08	2.41793e-07	1.16061e-06	8.17705e-07	1.97831e-06	1.87122e-07	-4.40539e-09	1.82717e-07
12.681	8.14493e-07	-1.32825e-06	-5.13756e-07	9.11702e-07	-2.09622e-07	7.02080e-07	9.86318e-07	-2.20767e-07	7.65551e-07	1.53219e-06	-1.63873e-07	1.36832e-06	-8.61987e-08	1.64749e-08	-6.97237e-08	3.24349e-07	-8.26827e-08	2.41666e-07	1.16379e-06	8.16804e-07	1.98060e-06	1.90400e-07	-4.48256e-09	1.85918e-07
12.706	8.17669e-07	-1.33343e-06	-5.15759e-07	9.11569e-07	-2.09591e-07	7.01977e-07	9.87254e-07	-2.20976e-07	7.66278e-07	1.53729e-06	-1.64419e-07	1.37287e-06	-8.56141e-08	1.63632e-08	-6.92509e-08	3.24171e-07	-8.26373e-08	2.41534e-07	1.16696e-06	8.15901e-07	1.98286e-06	1.93655e-07	-4.55919e-09	1.89096e-07
12.730	8.20826e-07	-1.33858e-06	-5.17751e-07	9.11423e-07	-2.09558e-07	7.01865e-07	9.88175e-07	-2.21182e-07	7.66993e-07	1.54237e-06	-1.64962e-07	1.37741e-06	-8.50322e-08	1.62520e-08	-6.87802e-08	3.23984e-07	-8.25898e-08	2.41395e-07	1.17011e-06	8.14993e-07	1.98510e-06	1.96887e-07	-4.63527e-09	1.92251e-07
12.755	8.23965e-07	-1.34370e-06	-5.19731e-07	9.11265e-07	-2.09522e-07	7.01744e-07	9.89080e-07	-2.21385e-07	7.67695e-07	1.54742e-06	-1.65502e-07	1.38192e-06	-8.44530e-08	1.61413e-08	-6.83117e-08	3.23790e-07	-8.25401e-08	2.41250e-07	1.17325e-06	8.14083e-07	1.98733e-06	2.00095e-07	-4.71080e-09	1.95384e-07
12.780	8.27085e-07	-1.34878e-06	-5.21699e-07	9.11095e-07	-2.09483e-07	7.01613e-07	9.89970e-07	-2.21584e-07	7.68386e-07	1.55245e-06	-1.66040e-07	1.38641e-06	-8.38765e-08	1.60311e-08	-6.78454e-08	3.23587e-07	-8.24884e-08	2.41098e-07	1.17637e-06	8.13169e-07	1.98954e-06	2.03280e-07	-4.78577e-09	1.98494e-07
12.804	8.30188e-07	-1.35384e-06	-5.23656e-07	9.10913e-07	-2.09441e-07	7.01473e-07	9.90844e-07	-2.21780e-07	7.69064e-07	1.55744e-06	-1.66574e-07	1.39087e-06	-8.33029e-08	1.59215e-08	-6.73815e-08	3.23376e-07	-8.24346e-08	2.40941e-07	1.17947e-06	8.12252e-07	1.99172e-06	2.06440e-07	-4.86019e-09	2.01580e-07
12.829	8.33271e-07	-1.35887e-06	-5.25601e-07	9.10719e-07	-2.09396e-07	7.01323e-07	9.91703e-07	-2.21972e-07	7.69731e-07	1.56241e-06	-1.67105e-07	1.39531e-06	-8.27322e-08	1.58124e-08	-6.69198e-08	3.23157e-07	-8.23787e-08	2.40778e-07	1.18256e-06	8.11331e-07	1.99389e-06	2.09578e-07	-4.93405e-09	2.04643e-07
12.853	8.36336e-07	-1.36387e-06	-5.27534e-07	9.10512e-07	-2.09348e-07	7.01164e-07	9.92546e-07	-2.22161e-07	7.70385e-07	1.56735e-06	-1.67634e-07	1.39972e-06	-8.21643e-08	1.57039e-08	-6.64605e-08	3.22929e-07	-8.23207e-08	2.40608e-07	1.18564e-06	8.10407e-07	1.99604e-06	2.12690e-07	-5.00733e-09	2.07683e-07
12.878	8.39383e-07	-1.36884e-06	-5.29456e-07	9.10293e-07	-2.09298e-07	7.00995e-07	9.93373e-07	-2.22346e-07	7.71027e-07	1.57227e-06	-1.68159e-07	1.40411e-06	-8.15994e-08	1.55959e-08	-6.60035e-08	3.22693e-07	-8.22606e-08	2.40433e-07	1.18869e-06	8.09480e-07	1.99818e-06	2.15779e-07	-5.08005e-09	2.10699e-07
12.902	8.42411e-07	-1.37378e-06	-5.31366e-07	9.10062e-07	-2.09245e-07	7.00817e-07	9.94185e-07	-2.22528e-07	7.71658e-07	1.57715e-06	-1.68682e-07	1.40847e-06	-8.10374e-08	1.54885e-08	-6.55489e-08	3.22449e-07	-8.21984e-08	2.40251e-07	1.19174e-06	8.08550e-07	2.00029e-06	2.18843e-07	-5.15218e-09	2.13691e-07
12.927	8.45420e-07	-1.37868e-06	-5.33264e-07	9.09818e-07	-2.09189e-07	7.00629e-07	9.94982e-07	-2.22706e-07	7.72276e-07	1.58201e-06	-1.69202e-07	1.41281e-06	-8.04784e-08	1.53816e-08	-6.50968e-08	3.22197e-07	-8.21340e-08	2.40063e-07	1.19476e-06	8.07617e-07	2.00238e-06	2.21882e-07	-5.22374e-09	2.16659e-07
12.952	8.48410e-07	-1.38356e-06	-5.35150e-07	9.09562e-07	-2.09130e-07	7.00432e-07	9.95763e-07	-2.22881e-07	7.72882e-07	1.58684e-06	-1.69718e-07	1.41712e-06	-7.99225e-08	1.52754e-08	-6.46471e-08	3.21936e-07	-8.20676e-08	2.39868e-07	1.19777e-06	8.06680e-07	2.00445e-06	2.24897e-07	-5.29471e-09	2.19602e-07
12.976	8.51382e-07	-1.38841e-06	-5.37025e-07	9.09294e-07	-2.09068e-07	7.00226e-07	9.96528e-07	-2.23052e-07	7.73476e-07	1.59164e-06	-1.70232e-07	1.42141e-06	-7.93697e-08	1.51697e-08	-6.42000e-08	3.21667e-07	-8.19990e-08	2.39668e-07	1.20077e-06	8.05741e-07	2.00651e-06	2.27887e-07	-5.36509e-09	2.22521e-07
13.001	8.54335e-07	-1.39322e-06	-5.38888e-07	9.09014e-07	-2.09004e-07	7.00010e-07	9.97278e-07	-2.23220e-07	7.74058e-07	1.59642e-06	-1.70742e-07	1.42567e-06	-7.88200e-08	1.50647e-08	-6.37553e-08	3.21390e-07	-8.19283e-08	2.39461e-07	1.20375e-06	8.04798e-07	2.00855e-06	2.30851e-07	-5.43488e-09	2.25416e-07
13.025	8.57269e-07	-1.39801e-06	-5.40738e-07	9.08722e-07	-2.08937e-07	6.99785e-07	9.98013e-07	-2.23384e-07	7.74628e-07	1.60116e-06	-1.71250e-07	1.42991e-06	-7.82734e-08	1.49602e-08	-6.33132e-08	3.21104e-07	-8.18554e-08	2.39248e-07	1.20671e-06	8.03853e-07	2.01056e-06	2.33790e-07	-5.50407e-09	2.28286e-07
13.050	8.60185e-07	-1.40276e-06	-5.42577e-07	9.08418e-07	-2.08867e-07	6.99551e-07	9.98732e-07	-2.23545e-07	7.75186e-07	1.60588e-06	-1.71754e-07	1.43412e-06	-7.77300e-08	1.48563e-08	-6.28737e-08	3.20810e-07	-8.17805e-08	2.39029e-07	1.20966e-06	8.02904e-07	2.01256e-06	2.36703e-07	-5.57266e-09	2.31131e-07
13.074	8.63081e-07	-1.40749e-06	-5.44404e-07	9.08102e-07	-2.08794e-07	6.99307e-07	9.99435e-07	-2.23703e-07	7.75732e-07	1.61057e-06	-1.72256e-07	1.43831e-06	-7.71899e-08	1.47531e-08	-6.24368e-08	3.20507e-07	-8.17034e-08	2.38804e-07	1.21259e-06	8.01953e-07	2.01454e-06	2.39591e-07	-5.64065e-09	2.33950e-07
13.099	8.65958e-07	-1.41218e-06	-5.46219e-07	9.07773e-07	-2.08719e-07	6.99055e-07	1.00012e-06	-2.23857e-07	7.76266e-07	1.61523e-06	-1.72754e-07	1.44247e-06	-7.66530e-08	1.46505e-08	-6.20025e-08	3.20196e-07	-8.16241e-08	2.38572e-07	1.21550e-06	8.00999e-07	2.01650e-06	2.42453e-07	-5.70802e-09	2.36745e-07
13.124	8.68817e-07	-1.41684e-06	-5.48022e-07	9.07433e-07	-2.08640e-07	6.98792e-07	1.00080e-06	-2.24007e-07	7.76788e-07	1.61986e-06	-1.73249e-07	1.44661e-06	-7.61195e-08	1.45485e-08	-6.15709e-08	3.19877e-07	-8.15428e-08	2.38334e-07	1.21840e-06	8.00041e-07	2.01844e-06	2.45288e-07	-5.77478e-09	2.39514e-07
13.148	8.71656e-07	-1.42147e-06	-5.49813e-07	9.07080e-07	-2.08559e-07	6.98521e-07	1.00145e-06	-2.24154e-07	7.77298e-07	1.62446e-06	-1.73741e-07	1.45072e-06	-7.55892e-08	1.44472e-08	-6.11421e-08	3.19550e-07	-8.14593e-08	2.38090e-07	1.22128e-06	7.99081e-07	2.02036e-06	2.48098e-07	-5.84092e-09	2.42257e-07
13.173	8.74477e-07	-1.42607e-06	-5.51592e-07	9.06715e-07	-2.08475e-07	6.98240e-07	1.00209e-06	-2.24298e-07	7.77796e-07	1.62903e-06	-1.74230e-07	1.45480e-06	-7.50624e-08	1.43465e-08	-6.07159e-08	3.19214e-07	-8.13736e-08	2.37840e-07	1.22415e-06	7.98119e-07	2.02227e-06	2.50881e-07	-5.90645e-09	2.44974e-07
13.197	8.77278e-07	-1.43064e-06	-5.53359e-07	9.06339e-07	-2.08389e-07	6.97950e-07	1.00272e-06	-2.24438e-07	7.78281e-07	1.63357e-06	-1.74716e-07	1.45886e-06	-7.45389e-08	1.42464e-08	-6.02925e-08	3.18869e-07	-8.12858e-08	2.37583e-07	1.22700e-06	7.97153e-07	2.02415e-06	2.53638e-07	-5.97134e-09	2.47666e-07
13.222	8.80060e-07	-1.43517e-06	-5.55114e-07	9.05950e-07	-2.08300e-07	6.97651e-07	1.00333e-06	-2.24574e-07	7.78755e-07	1.63809e-06	-1.75199e-07	1.46289e-06	-7.40189e-08	1.41471e-08	-5.98719e-08	3.18516e-07	-8.11959e-08	2.37321e-07	1.22983e-06	7.96185e-07	2.02602e-06	2.56367e-07	-6.03561e-09	2.50332e-07
13.246	8.82824e-07	-1.43968e-06	-5.56857e-07	9.05550e-07	-2.08207e-07	6.97342e-07	1.00392e-06	-2.24708e-07	7.79217e-07	1.64257e-06	-1.75678e-07	1.46689e-06	-7.35024e-08	1.40483e-08	-5.94541e-08	3.18155e-07	-8.11038e-08	2.37051e-07	1.23265e-06	7.95213e-07	2.02786e-06	2.59070e-07	-6.09925e-09	2.52971e-07
13.271	8.85568e-07	-1.44416e-06	-5.58588e-07	9.05137e-07	-2.08113e-07	6.97025e-07	1.00450e-06	-2.24837e-07	7.79666e-07	1.64702e-06	-1.76155e-07	1.47087e-06	-7.29894e-08	1.39503e-08	-5.90391e-08	3.17785e-07	-8.10095e-08	2.36776e-07	1.23545e-06	7.94240e-07	2.02969e-06	2.61746e-07	-6.16225e-09	2.55584e-07
13.296	8.88292e-07	-1.44860e-06	-5.60307e-07	9.04713e-07	-2.08015e-07	6.96698e-07	1.00507e-06	-2.24963e-07	7.80104e-07	1.65145e-06	-1.76628e-07	1.47482e-06	-7.24799e-08	1.38529e-08	-5.86270e-08	3.17407e-07	-8.09131e-08	2.36494e-07	1.23823e-06	7.93263e-07	2.03150e-06	2.64395e-07	-6.22461e-09	2.58171e-07
13.320	8.90998e-07	-1.45301e-06	-5.62013e-07	9.04277e-07	-2.07915e-07	6.96362e-07	1.00562e-06	-2.25086e-07	7.80530e-07	1.65584e-06	-1.77098e-07	1.47875e-06	-7.19740e-08	1.37562e-08	-5.82178e-08	3.17021e-07	-8.08145e-08	2.36206e-07	1.24100e-06	7.92284e-07	2.03328e-06	2.67017e-07	-6.28633e-09	2.60731e-07
13.345	8.93685e-07	-1.45739e-06	-5.63708e-07	9.03829e-07	-2.07812e-07	6.96017e-07	1.00615e-06	-2.25205e-07	7.80944e-07	1.66021e-06	-1.77565e-07	1.48264e-06	-7.14717e-08	1.36602e-08	-5.78115e-08	3.16625e-07	-8.07138e-08	2.35912e-07	1.24375e-06	7.91303e-07	2.03505e-06	2.69611e-07	-6.34741e-09	2.63264e-07
13.369	8.96352e-07	-1.46174e-06	-5.65390e-07	9.03369e-07	-2.07706e-07	6.95663e-07	1.00667e-06	-2.25321e-07	7.81345e-07	1.66454e-06	-1.78029e-07	1.48652e-06	-7.09731e-08	1.35649e-08	-5.74082e-08	3.16222e-07	-8.06109e-08	2.35611e-07	1.24649e-06	7.90318e-07	2.03680e-06	2.72178e-07	-6.40783e-09	2.65770e-07
13.394	8.99000e-07	-1.46606e-06	-5.67061e-07	9.02897e-07	-2.07597e-07	6.95300e-07	1.00717e-06	-2.25434e-07	7.81735e-07	1.66885e-06	-1.78489e-07	1.49036e-06	-7.04781e-08	1.34703e-08	-5.70078e-08	3.15810e-07	-8.05059e-08	2.35304e-07	1.24920e-06	7.89332e-07	2.03853e-06	2.74716e-07	-6.46760e-09	2.68249e-07
13.418	9.01628e-07	-1.47035e-06	-5.68719e-07	9.02413e-07	-2.07486e-07	6.94927e-07	1.00766e-06	-2.25543e-07	7.82113e-07	1.67313e-06	-1.78947e-07	1.49418e-06	-6.99869e-08	1.33764e-08	-5.66104e-08	3.15389e-07	-8.03987e-08	2.34991e-07	1.25190e-06	7.88342e-07	2.04025e-06	2.77227e-07	-6.52672e-09	2.70701e-07
13.443	9.04238e-07	-1.47460e-06	-5.70365e-07	9.01918e-07	-2.07372e-07	6.94546e-07	1.00813e-06	-2.25648e-07	7.82479e-07	1.67737e-06	-1.79401e-07	1.49797e-06	-6.94993e-08	1.32832e-08	-5.62161e-08	3.14960e-07	-8.02893e-08	2.34671e-07	1.25459e-06	7.87351e-07	2.04194e-06	2.79710e-07	-6.58517e-09	2.73125e-07
13.468	9.06828e-07	-1.47883e-06	-5.71998e-07	9.01411e-07	-2.07256e-07	6.94155e-07	1.00858e-06	-2.25750e-07	7.82833e-07	1.68159e-06	-1.79851e-07	1.50173e-06	-6.90156e-08	1.31908e-08	-5.58248e-08	3.14523e-07	-8.01778e-08	2.34345e-07	1.25726e-06	7.86357e-07	2.04361e-06	2.82165e-07	-6.64296e-09	2.75522e-07
13.492	9.09399e-07	-1.48302e-06	-5.73620e-07	9.00892e-07	-2.07137e-07	6.93756e-07	1.00902e-06	-2.25849e-07	7.83175e-07	1.68577e-06	-1.80299e-07	1.50547e-06	-6.85356e-08	1.30990e-08	-5.54366e-08	3.14077e-07	-8.00641e-08	2.34013e-07	1.25991e-06	7.85360e-07	2.04527e-06	2.84592e-07	-6.70009e-09	2.77892e-07
13.517	9.11950e-07	-1.48718e-06	-5.75229e-07	9.00362e-07	-2.07015e-07	6.93347e-07	1.00945e-06	-2.25944e-07	7.83505e-07	1.68992e-06	-1.80743e-07	1.50918e-06	-6.80595e-08	1.30080e-08	-5.50515e-08	3.13622e-07	-7.99483e-08	2.33674e-07	1.26254e-06	7.84361e-07	2.04690e-06	2.86990e-07	-6.75655e-09	2.80233e-07
13.541	9.14482e-07	-1.49131e-06	-5.76827e-07	8.99820e-07	-2.06890e-07	6.92930e-07	1.00986e-06	-2.26036e-07	7.83823e-07	1.69405e-06	-1.81184e-07	1.51286e-06	-6.75872e-08	1.29178e-08	-5.46695e-08	3.13159e-07	-7.98302e-08	2.33329e-07	1.26516e-06	7.83360e-07	2.04852e-06	2.89359e-07	-6.81234e-09	2.82547e-07
13.566	9.16995e-07	-1.49541e-06	-5.78411e-07	8.99266e-07	-2.06763e-07	6.92504e-07	1.01025e-06	-2.26124e-07	7.84130e-07	1.69814e-06	-1.81622e-07	1.51652e-06	-6.71189e-08	1.28283e-08	-5.42906e-08	3.12688e-07	-7.97100e-08	2.32978e-07	1.26776e-06	7.82356e-07	2.05012e-06	2.91700e-07	-6.86745e-09	2.84833e-07
13.591	9.19489e-07	-1.49947e-06	-5.79984e-07	8.98701e-07	-2.06633e-07	6.92068e-07	1.01063e-06	-2.26209e-07	7.84424e-07	1.70220e-06	-1.82056e-07	1.52015e-06	-6.66544e-08	1.27395e-08	-5.39149e-08	3.12208e-07	-7.95877e-08	2.32620e-07	1.27034e-06	7.81351e-07	2.05169e-06	2.94012e-07	-6.92188e-09	2.87091e-07
13.615	9.21963e-07	-1.50351e-06	-5.81545e-07	8.98124e-07	-2.06500e-07	6.91624e-07	1.01100e-06	-2.26291e-07	7.84707e-07	1.70623e-06	-1.82488e-07	1.52375e-06	-6.61939e-08	1.26515e-08	-5.35424e-08	3.11719e-07	-7.94632e-08	2.32256e-07	1.27291e-06	7.80343e-07	2.05325e-06	2.96296e-07	-6.97564e-09	2.89320e-07
13.640	9.24417e-07	-1.50751e-06	-5.83093e-07	8.97536e-07	-2.06365e-07	6.91171e-07	1.01135e-06	-2.26369e-07	7.84978e-07	1.71023e-06	-1.82915e-07	1.52732e-06	-6.57374e-08	1.25642e-08	-5.31731e-08	3.11222e-07	-7.93365e-08	2.31886e-07	1.27546e-06	7.79332e-07	2.05479e-06	2.98550e-07	-7.02871e-09	2.91521e-07
13.664	9.26852e-07	-1.51148e-06	-5.84629e-07	8.96936e-07	-2.06227e-07	6.90709e-07	1.01168e-06	-2.26444e-07	7.85237e-07	1.71420e-06	-1.83340e-07	1.53086e-06	-6.52848e-08	1.24777e-08	-5.28071e-08	3.10717e-07	-7.92076e-08	2.31509e-07	1.27799e-06	7.78320e-07	2.05631e-06	3.00775e-07	-7.08109e-09	2.93694e-07
13.689	9.29268e-07	-1.51542e-06	-5.86153e-07	8.96325e-07	-2.06086e-07	6.90239e-07	1.01200e-06	-2.26515e-07	7.85484e-07	1.71814e-06	-1.83761e-07	1.53438e-06	-6.48363e-08	1.23920e-08	-5.24443e-08	3.10203e-07	-7.90766e-08	2.31126e-07	1.28051e-06	7.77305e-07	2.05782e-06	3.02971e-07	-7.13279e-09	2.95838e-07
13.713	9.31665e-07	-1.51933e-06	-5.87665e-07	8.95702e-07	-2.05943e-07	6.89759e-07	1.01230e-06	-2.26583e-07	7.85719e-07	1.72205e-06	-1.84179e-07	1.53787e-06	-6.43919e-08	1.23071e-08	-5.20848e-08	3.09680e-07	-7.89434e-08	2.30737e-07	1.28301e-06	7.76288e-07	2.05930e-06	3.05137e-07	-7.18379e-09	2.97953e-07
13.738	9.34042e-07	-1.52321e-06	-5.89164e-07	8.95068e-07	-2.05797e-07	6.89271e-07	1.01259e-06	-2.26647e-07	7.85943e-07	1.72593e-06	-1.84594e-07	1.54133e-06	-6.39516e-08	1.22229e-08	-5.17287e-08	3.09149e-07	-7.88080e-08	2.30341e-07	1.28549e-06	7.75270e-07	2.06076e-06	3.07274e-07	-7.23410e-09	3.00040e-07
13.763	9.36399e-07	-1.52705e-06	-5.90651e-07	8.94423e-07	-2.05649e-07	6.88774e-07	1.01286e-06	-2.26708e-07	7.86155e-07	1.72977e-06	-1.85005e-07	1.54477e-06	-6.35153e-08	1.21395e-08	-5.13758e-08	3.08610e-07	-7.86705e-08	2.29939e-07	1.28796e-06	7.74249e-07	2.06221e-06	3.09381e-07	-7.28371e-09	3.02098e-07
13.787	9.38738e-07	-1.53086e-06	-5.92126e-07	8.93766e-07	-2.05498e-07	6.88268e-07	1.01312e-06	-2.26766e-07	7.86355e-07	1.73358e-06	-1.85413e-07	1.54817e-06	-6.30832e-08	1.20569e-08	-5.10263e-08	3.08062e-07	-7.85308e-08	2.29531e-07	1.29041e-06	7.73226e-07	2.06363e-06	3.11459e-07	-7.33263e-09	3.04126e-07
13.812	9.41057e-07	-1.53465e-06	-5.93589e-07	8.93098e-07	-2.05344e-07	6.87753e-07	1.01336e-06	-2.26820e-07	7.86543e-07	1.73737e-06	-1.85817e-07	1.55155e-06	-6.26553e-08	1.19752e-08	-5.06802e-08	3.07505e-07	-7.83890e-08	2.29117e-07	1.29284e-06	7.72201e-07	2.06504e-06	3.13507e-07	-7.38084e-09	3.06126e-07
13.836	9.43356e-07	-1.53840e-06	-5.95039e-07	8.92418e-07	-2.05188e-07	6.87230e-07	1.01359e-06	-2.26871e-07	7.86720e-07	1.74112e-06	-1.86218e-07	1.55490e-06	-6.22316e-08	1.18942e-08	-5.03374e-08	3.06941e-07	-7.82450e-08	2.28696e-07	1.29525e-06	7.71174e-07	2.06642e-06	3.15525e-07	-7.42835e-09	3.08097e-07
13.861	9.45636e-07	-1.54211e-06	-5.96477e-07	8.91728e-07	-2.05029e-07	6.86698e-07	1.01380e-06	-2.26919e-07	7.86885e-07	1.74484e-06	-1.86616e-07	1.55822e-06	-6.18121e-08	1.18140e-08	-4.99981e-08	3.06367e-07	-7.80988e-08	2.28268e-07	1.29765e-06	7.70145e-07	2.06779e-06	3.17513e-07	-7.47515e-09	3.10038e-07
13.885	9.47897e-07	-1.54580e-06	-5.97903e-07	8.91026e-07	-2.04868e-07	6.86158e-07	1.01400e-06	-2.26963e-07	7.87038e-07	1.74852e-06	-1.87011e-07	1.56151e-06	-6.13968e-08	1.17346e-08	-4.96622e-08	3.05785e-07	-7.79504e-08	2.27835e-07	1.30003e-06	7.69114e-07	2.06914e-06	3.19471e-07	-7.52124e-09	3.11949e-07
13.910	9.50138e-07	-1.54945e-06	-5.99317e-07	8.90313e-07	-2.04704e-07	6.85609e-07	1.01418e-06	-2.27004e-07	7.87180e-07	1.75218e-06	-1.87402e-07	1.56478e-06	-6.09858e-08	1.16561e-08	-4.93297e-08	3.05195e-07	-7.77999e-08	2.27395e-07	1.30239e-06	7.68081e-07	2.07047e-06	3.21398e-07	-7.56663e-09	3.13832e-07
13.935	9.52360e-07	-1.55308e-06	-6.00718e-07	8.89589e-07	-2.04538e-07	6.85051e-07	1.01435e-06	-2.27041e-07	7.87310e-07	1.75580e-06	-1.87789e-07	1.56801e-06	-6.05790e-08	1.15783e-08	-4.90007e-08	3.04596e-07	-7.76472e-08	2.26949e-07	1.30473e-06	7.67046e-07	2.07178e-06	3.23296e-07	-7.61130e-09	3.15684e-07
13.959	9.54562e-07	-1.55667e-06	-6.02108e-07	8.88854e-07	-2.04369e-07	6.84485e-07	1.01450e-06	-2.27076e-07	7.87429e-07	1.75940e-06	-1.88173e-07	1.57122e-06	-6.01766e-08	1.15014e-08	-4.86752e-08	3.03988e-07	-7.74924e-08	2.26496e-07	1.30706e-06	7.66010e-07	2.07307e-06	3.25163e-07	-7.65525e-09	3.17508e-07
13.984	9.56745e-07	-1.56023e-06	-6.03485e-07	8.88107e-07	-2.04197e-07	6.83910e-07	1.01464e-06	-2.27106e-07	7.87535e-07	1.76296e-06	-1.88554e-07	1.57440e-06	-5.97785e-08	1.14253e-08	-4.83532e-08	3.03373e-07	-7.73354e-08	2.26037e-07	1.30937e-06	7.64971e-07	2.07434e-06	3.26999e-07	-7.69849e-09	3.19301e-07
14.008	9.58909e-07	-1.56376e-06	-6.04849e-07	8.87350e-07	-2.04023e-07	6.83327e-07	1.01476e-06	-2.27134e-07	7.87631e-07	1.76648e-06	-1.88932e-07	1.57755e-06	-5.93848e-08	1.13501e-08	-4.80348e-08	3.02748e-07	-7.71763e-08	2.25572e-07	1.31166e-06	7.63931e-07	2.07560e-06	3.28805e-07	-7.74101e-09	3.21064e-07
14.033	9.61053e-07	-1.56726e-06	-6.06202e-07	8.86582e-07	-2.03846e-07	6.82735e-07	1.01487e-06	-2.27158e-07	7.87715e-07	1.76998e-06	-1.89306e-07	1.58068e-06	-5.89955e-08	1.12757e-08	-4.77198e-08	3.02116e-07	-7.70150e-08	2.25101e-07	1.31394e-06	7.62889e-07	2.07683e-06	3.30581e-07	-7.78280e-09	3.22798e-07
14.057	9.63178e-07	-1.57072e-06	-6.07542e-07	8.85802e-07	-2.03667e-07	6.82135e-07	1.01497e-06	-2.27179e-07	7.87787e-07	1.77345e-06	-1.89676e-07	1.58377e-06	-5.86106e-08	1.12021e-08	-4.74085e-08	3.01475e-07	-7.68516e-08	2.24623e-07	1.31620e-06	7.61846e-07	2.07804e-06	3.32325e-07	-7.82388e-09	3.24501e-07
14.082	9.65284e-07	-1.57415e-06	-6.08871e-07	8.85012e-07	-2.03485e-07	6.81527e-07	1.01504e-06	-2.27197e-07	7.87848e-07	1.77688e-06	-1.90043e-07	1.58684e-06	-5.82301e-08	1.11294e-08	-4.71007e-08	3.00825e-07	-7.66860e-08	2.24139e-07	1.31844e-06	7.60801e-07	2.07924e-06	3.34039e-07	-7.86423e-09	3.26175e-07
14.107	9.67371e-07	-1.57756e-06	-6.10187e-07	8.84211e-07	-2.03301e-07	6.80910e-07	1.01511e-06	-2.27211e-07	7.87897e-07	1.78028e-06	-1.90407e-07	1.58987e-06	-5.78540e-08	1.10575e-08	-4.67965e-08	3.00167e-07	-7.65182e-08	2.23649e-07	1.32066e-06	7.59754e-07	2.08042e-06	3.35722e-07	-7.90385e-09	3.27818e-07
14.131	9.69438e-07	-1.58093e-06	-6.11491e-07	8.83399e-07	-2.03114e-07	6.80285e-07	1.01516e-06	-2.27222e-07	7.87935e-07	1.78365e-06	-1.90767e-07	1.59288e-06	-5.74824e-08	1.09865e-08	-4.64959e-08	2.99500e-07	-7.63483e-08	2.23152e-07	1.32287e-06	7.58705e-07	2.08157e-06	3.37374e-07	-7.94274e-09	3.29431e-07
14.156	9.71486e-07	-1.58427e-06	-6.12782e-07	8.82577e-07	-2.02925e-07	6.79651e-07	1.01519e-06	-2.27229e-07	7.87962e-07	1.78698e-06	-1.91124e-07	1.59586e-06	-5.71153e-08	1.09163e-08	-4.61990e-08	2.98826e-07	-7.61763e-08	2.22649e-07	1.32506e-06	7.57655e-07	2.08271e-06	3.38995e-07	-7.98091e-09	3.31014e-07
14.180	9.73514e-07	-1.58758e-06	-6.14062e-07	8.81743e-07	-2.02734e-07	6.79009e-07	1.01521e-06	-2.27234e-07	7.87977e-07	1.79029e-06	-1.91478e-07	1.59881e-06	-5.67527e-08	1.08470e-08	-4.59057e-08	2.98142e-07	-7.60021e-08	2.22140e-07	1.32723e-06	7.56603e-07	2.08383e-06	3.40585e-07	-8.01834e-09	3.32567e-07
14.205	9.75523e-07	-1.59085e-06	-6.15329e-07	8.80899e-07	-2.02540e-07	6.78359e-07	1.01522e-06	-2.27235e-07	7.87981e-07	1.79356e-06	-1.91828e-07	1.60173e-06	-5.63946e-08	1.07786e-08	-4.56160e-08	2.97451e-07	-7.58258e-08	2.21625e-07	1.32938e-06	7.55549e-07	2.08493e-06	3.42144e-07	-8.05504e-09	3.34089e-07
14.230	9.77514e-07	-1.59410e-06	-6.16585e-07	8.80044e-07	-2.02343e-07	6.77701e-07	1.01521e-06	-2.27233e-07	7.87973e-07	1.79680e-06	-1.92174e-07	1.60463e-06	-5.60411e-08	1.07110e-08	-4.53301e-08	2.96751e-07	-7.56474e-08	2.21103e-07	1.33152e-06	7.54494e-07	2.08601e-06	3.43671e-07	-8.09100e-09	3.35580e-07
14.254	9.79484e-07	-1.59731e-06	-6.17828e-07	8.79179e-07	-2.02144e-07	6.77035e-07	1.01518e-06	-2.27227e-07	7.87954e-07	1.80001e-06	-1.92517e-07	1.60749e-06	-5.56921e-08	1.06443e-08	-4.50478e-08	2.96042e-07	-7.54668e-08	2.20576e-07	1.33364e-06	7.53438e-07	2.08708e-06	3.45168e-07	-8.12623e-09	3.37042e-07
14.279	9.81436e-07	-1.60049e-06	-6.19059e-07	8.78303e-07	-2.01943e-07	6.76360e-07	1.01514e-06	-2.27219e-07	7.87924e-07	1.80318e-06	-1.92857e-07	1.61033e-06	-5.53477e-08	1.05785e-08	-4.47693e-08	2.95326e-07	-7.52841e-08	2.20042e-07	1.33574e-06	7.52380e-07	2.08812e-06	3.46633e-07	-8.16071e-09	3.38472e-07
14.303	9.83369e-07	-1.60365e-06	-6.20278e-07	8.77416e-07	-2.01739e-07	6.75677e-07	1.01509e-06	-2.27207e-07	7.87883e-07	1.80632e-06	-1.93193e-07	1.61313e-06	-5.50079e-08	1.05135e-08	-4.44944e-08	2.94601e-07	-7.50993e-08	2.19501e-07	1.33782e-06	7.51320e-07	2.08914e-06	3.48066e-07	-8.19446e-09	3.39872e-07
14.328	9.85282e-07	-1.60677e-06	-6.21485e-07	8.76519e-07	-2.01533e-07	6.74986e-07	1.01502e-06	-2.27191e-07	7.87830e-07	1.80943e-06	-1.93525e-07	1.61591e-06	-5.46728e-08	1.04495e-08	-4.42233e-08	2.93867e-07	-7.49123e-08	2.18955e-07	1.33989e-06	7.50259e-07	2.09015e-06	3.49468e-07	-8.22747e-09	3.41241e-07
14.352	9.87176e-07	-1.60986e-06	-6.22680e-07	8.75611e-07	-2.01324e-07	6.74287e-07	1.01494e-06	-2.27173e-07	7.87766e-07	1.81251e-06	-1.93854e-07	1.61866e-06	-5.43422e-08	1.03863e-08	-4.39560e-08	2.93125e-07	-7.47232e-08	2.18402e-07	1.34194e-06	7.49197e-07	2.09114e-06	3.50839e-07	-8.25974e-09	3.42579e-07
14.377	9.89051e-07	-1.61291e-06	-6.23862e-07	8.74693e-07	-2.01113e-07	6.73580e-07	1.01484e-06	-2.27151e-07	7.87691e-07	1.81556e-06	-1.94180e-07	1.62138e-06	-5.40164e-08	1.03240e-08	-4.36924e-08	2.92375e-07	-7.45320e-08	2.17843e-07	1.34397e-06	7.48133e-07	2.09210e-06	3.52178e-07	-8.29127e-09	3.43887e-07
14.402	9.90908e-07	-1.61594e-06	-6.25033e-07	8.73765e-07	-2.00899e-07	6.72866e-07	1.01473e-06	-2.27127e-07	7.87605e-07	1.81857e-06	-1.94502e-07	1.62407e-06	-5.36952e-08	1.02626e-08	-4.34325e-08	2.91617e-07	-7.43387e-08	2.17278e-07	1.34598e-06	7.47068e-07	2.09305e-06	3.53485e-07	-8.32205e-09	3.45163e-07
14.426	9.92745e-07	-1.61894e-06	-6.26192e-07	8.72826e-07	-2.00683e-07	6.72143e-07	1.01461e-06	-2.27099e-07	7.87508e-07	1.82155e-06	-1.94821e-07	1.62673e-06	-5.33786e-08	1.02021e-08	-4.31765e-08	2.90851e-07	-7.41433e-08	2.16707e-07	1.34798e-06	7.46002e-07	2.09398e-06	3.54761e-07	-8.35208e-09	3.46409e-07
14.451	9.94563e-07	-1.62190e-06	-6.27339e-07	8.71877e-07	-2.00465e-07	6.71412e-07	1.01447e-06	-2.27067e-07	7.87400e-07	1.82450e-06	-1.95136e-07	1.62936e-06	-5.30668e-08	1.01425e-08	-4.29243e-08	2.90076e-07	-7.39458e-08	2.16130e-07	1.34996e-06	7.44934e-07	2.09489e-06	3.56005e-07	-8.38137e-09	3.47624e-07
14.475	9.96362e-07	-1.62484e-06	-6.28473e-07	8.70918e-07	-2.00245e-07	6.70673e-07	1.01431e-06	-2.27033e-07	7.87280e-07	1.82741e-06	-1.95448e-07	1.63196e-06	-5.27597e-08	1.00838e-08	-4.26759e-08	2.89293e-07	-7.37462e-08	2.15546e-07	1.35192e-06	7.43865e-07	2.09578e-06	3.57218e-07	-8.40992e-09	3.48808e-07
14.500	9.98142e-07	-1.62774e-06	-6.29596e-07	8.69948e-07	-2.00022e-07	6.69926e-07	1.01415e-06	-2.26995e-07	7.87150e-07	1.83029e-06	-1.95756e-07	1.63454e-06	-5.24573e-08	1.00260e-08	-4.24313e-08	2.88501e-07	-7.35445e-08	2.14957e-07	1.35386e-06	7.42795e-07	2.09666e-06	3.58398e-07	-8.43771e-09	3.49961e-07
14.524	9.99903e-07	-1.63061e-06	-6.30707e-07	8.68968e-07	-1.99797e-07	6.69172e-07	1.01396e-06	-2.26955e-07	7.87009e-07	1.83314e-06	-1.96061e-07	1.63708e-06	-5.21597e-08	9.96915e-09	-4.21905e-08	2.87702e-07	-7.33406e-08	2.14361e-07	1.35579e-06	7.41723e-07	2.09751e-06	3.59547e-07	-8.46476e-09	3.51082e-07
14.549	1.00165e-06	-1.63345e-06	-6.31806e-07	8.67979e-07	-1.99569e-07	6.68410e-07	1.01377e-06	-2.26911e-07	7.86856e-07	1.83596e-06	-1.96362e-07	1.63960e-06	-5.18668e-08	9.91317e-09	-4.19536e-08	2.86894e-07	-7.31347e-08	2.13759e-07	1.35770e-06	7.40650e-07	2.09835e-06	3.60664e-07	-8.49105e-09	3.52173e-07
14.574	1.00337e-06	-1.63626e-06	-6.32893e-07	8.66979e-07	-1.99339e-07	6.67640e-07	1.01356e-06	-2.26864e-07	7.86693e-07	1.83874e-06	-1.96660e-07	1.64208e-06	-5.15787e-08	9.85810e-09	-4.17206e-08	2.86078e-07	-7.29268e-08	2.13151e-07	1.35959e-06	7.39576e-07	2.09916e-06	3.61749e-07	-8.51660e-09	3.53233e-07
14.598	1.00507e-06	-1.63904e-06	-6.33969e-07	8.65969e-07	-1.99107e-07	6.66862e-07	1.01333e-06	-2.26813e-07	7.86519e-07	1.84149e-06	-1.96954e-07	1.64454e-06	-5.12953e-08	9.80395e-09	-4.14914e-08	2.85254e-07	-7.27167e-08	2.12538e-07	1.36146e-06	7.38501e-07	2.09996e-06	3.62802e-07	-8.54139e-09	3.54261e-07
14.623	1.00676e-06	-1.64179e-06	-6.35032e-07	8.64949e-07	-1.98872e-07	6.66077e-07	1.01309e-06	-2.26760e-07	7.86334e-07	1.84421e-06	-1.97245e-07	1.64697e-06	-5.10168e-08	9.75071e-09	-4.12661e-08	2.84422e-07	-7.25046e-08	2.11917e-07	1.36331e-06	7.37425e-07	2.10074e-06	3.63824e-07	-8.56544e-09	3.55258e-07
14.647	1.00843e-06	-1.64451e-06	-6.36084e-07	8.63919e-07	-1.98636e-07	6.65284e-07	1.01284e-06	-2.26703e-07	7.86138e-07	1.84690e-06	-1.97532e-07	1.64936e-06	-5.07431e-08	9.69840e-09	-4.10447e-08	2.83582e-07	-7.22904e-08	2.11291e-07	1.36515e-06	7.36347e-07	2.10150e-06	3.64813e-07	-8.58873e-09	3.56224e-07
14.672	1.01008e-06	-1.64720e-06	-6.37123e-07	8.62879e-07	-1.98397e-07	6.64483e-07	1.01258e-06	-2.26644e-07	7.85932e-07	1.84955e-06	-1.97816e-07	1.65173e-06	-5.04742e-08	9.64700e-09	-4.08272e-08	2.82733e-07	-7.20741e-08	2.10659e-07	1.36697e-06	7.35269e-07	2.10224e-06	3.65770e-07	-8.61126e-09	3.57159e-07
14.696	1.01170e-06	-1.64986e-06	-6.38151e-07	8.61830e-07	-1.98155e-07	6.63675e-07	1.01230e-06	-2.26581e-07	7.85714e-07	1.85217e-06	-1.98096e-07	1.65407e-06	-5.02101e-08	9.59653e-09	-4.06135e-08	2.81877e-07	-7.18557e-08	2.10021e-07	1.36877e-06	7.34189e-07	2.10296e-06	3.66696e-07	-8.63305e-09	3.58062e-07
14.721	1.01332e-06	-1.65248e-06	-6.39168e-07	8.60771e-07	-1.97912e-07	6.62859e-07	1.01200e-06	-2.26515e-07	7.85486e-07	1.85475e-06	-1.98372e-07	1.65638e-06	-4.99508e-08	9.54698e-09	-4.04039e-08	2.81012e-07	-7.16354e-08	2.09377e-07	1.37055e-06	7.33109e-07	2.10366e-06	3.67589e-07	-8.65408e-09	3.58935e-07
14.746	1.01491e-06	-1.65508e-06	-6.40172e-07	8.59701e-07	-1.97666e-07	6.62036e-07	1.01169e-06	-2.26447e-07	7.85247e-07	1.85731e-06	-1.98646e-07	1.65866e-06	-4.96964e-08	9.49836e-09	-4.01981e-08	2.80140e-07	-7.14129e-08	2.08727e-07	1.37232e-06	7.32027e-07	2.10435e-06	3.68450e-07	-8.67436e-09	3.59776e-07
14.770	1.01648e-06	-1.65765e-06	-6.41165e-07	8.58623e-07	-1.97418e-07	6.61205e-07	1.01137e-06	-2.26375e-07	7.84998e-07	1.85983e-06	-1.98915e-07	1.66091e-06	-4.94469e-08	9.45066e-09	-3.99962e-08	2.79259e-07	-7.11884e-08	2.08071e-07	1.37407e-06	7.30944e-07	2.10501e-06	3.69279e-07	-8.69388e-09	3.60585e-07
14.795	1.01804e-06	-1.66018e-06	-6.42146e-07	8.57534e-07	-1.97168e-07	6.60367e-07	1.01104e-06	-2.26300e-07	7.84738e-07	1.86232e-06	-1.99181e-07	1.66314e-06	-4.92022e-08	9.40390e-09	-3.97983e-08	2.78370e-07	-7.09619e-08	2.07409e-07	1.37580e-06	7.29861e-07	2.10566e-06	3.70077e-07	-8.71265e-09	3.61364e-07
14.819	1.01958e-06	-1.66269e-06	-6.43116e-07	8.56436e-07	-1.96915e-07	6.59521e-07	1.01069e-06	-2.26222e-07	7.84467e-07	1.86477e-06	-1.99444e-07	1.66533e-06	-4.89625e-08	9.35807e-09	-3.96044e-08	2.77474e-07	-7.07333e-08	2.06741e-07	1.37751e-06	7.28776e-07	2.10629e-06	3.70842e-07	-8.73066e-09	3.62111e-07
14.844	1.02109e-06	-1.66517e-06	-6.44074e-07	8.55329e-07	-1.96660e-07	6.58668e-07	1.01033e-06	-2.26141e-07	7.84186e-07	1.86720e-06	-1.99703e-07	1.66749e-06	-4.87276e-08	9.31318e-09	-3.94144e-08	2.76569e-07	-7.05028e-08	2.06067e-07	1.37921e-06	7.27691e-07	2.10690e-06	3.71575e-07	-8.74792e-09	3.62827e-07
14.868	1.02259e-06	-1.66761e-06	-6.45020e-07	8.54212e-07	-1.96404e-07	6.57808e-07	1.00995e-06	-2.26057e-07	7.83895e-07	1.86959e-06	-1.99959e-07	1.66963e-06	-4.84976e-08	9.26922e-09	-3.92284e-08	2.75657e-07	-7.02701e-08	2.05387e-07	1.38088e-06	7.26604e-07	2.10749e-06	3.72276e-07	-8.76443e-09	3.63511e-07
14.893	1.02408e-06	-1.67003e-06	-6.45955e-07	8.53085e-07	-1.96145e-07	6.56940e-07	1.00956e-06	-2.25969e-07	7.83593e-07	1.87194e-06	-2.00211e-07	1.67173e-06	-4.82725e-08	9.22620e-09	-3.90463e-08	2.74736e-07	-7.00355e-08	2.04701e-07	1.38254e-06	7.25517e-07	2.10806e-06	3.72945e-07	-8.78018e-09	3.64165e-07
14.918	1.02554e-06	-1.67242e-06	-6.46878e-07	8.51949e-07	-1.95883e-07	6.56066e-07	1.00916e-06	-2.25879e-07	7.83280e-07	1.87427e-06	-2.00459e-07	1.67381e-06	-4.80523e-08	9.18412e-09	-3.88682e-08	2.73808e-07	-6.97989e-08	2.04009e-07	1.38419e-06	7.24429e-07	2.10861e-06	3.73582e-07	-8.79517e-09	3.64787e-07
14.942	1.02698e-06	-1.67477e-06	-6.47790e-07	8.50804e-07	-1.95620e-07	6.55184e-07	1.00874e-06	-2.25786e-07	7.82957e-07	1.87656e-06	-2.00704e-07	1.67585e-06	-4.78370e-08	9.14297e-09	-3.86941e-08	2.72872e-07	-6.95603e-08	2.03312e-07	1.38581e-06	7.23340e-07	2.10915e-06	3.74187e-07	-8.80941e-09	3.65377e-07
14.967	1.02841e-06	-1.67710e-06	-6.48690e-07	8.49649e-07	-1.95355e-07	6.54295e-07	1.00831e-06	-2.25690e-07	7.82624e-07	1.87882e-06	-2.00946e-07	1.67787e-06	-4.76267e-08	9.10277e-09	-3.85239e-08	2.71928e-07	-6.93196e-08	2.02608e-07	1.38742e-06	7.22250e-07	2.10967e-06	3.74759e-07	-8.82290e-09	3.65937e-07
14.991	1.02982e-06	-1.67940e-06	-6.49579e-07	8.48485e-07	-1.95087e-07	6.53398e-07	1.00787e-06	-2.25591e-07	7.82281e-07	1.88104e-06	-2.01184e-07	1.67986e-06	-4.74213e-08	9.06351e-09	-3.83578e-08	2.70976e-07	-6.90770e-08	2.01899e-07	1.38900e-06	7.21159e-07	2.11016e-06	3.75300e-07	-8.83563e-09	3.66465e-07
15.016	1.03121e-06	-1.68167e-06	-6.50456e-07	8.47312e-07	-1.94817e-07	6.52495e-07	1.00742e-06	-2.25489e-07	7.81927e-07	1.88323e-06	-2.01418e-07	1.68182e-06	-4.72208e-08	9.02520e-09	-3.81956e-08	2.70017e-07	-6.88324e-08	2.01184e-07	1.39057e-06	7.20068e-07	2.11064e-06	3.75809e-07	-8.84761e-09	3.66961e-07
15.041	1.03259e-06	-1.68391e-06	-6.51322e-07	8.46130e-07	-1.94545e-07	6.51585e-07	1.00695e-06	-2.25384e-07	7.81563e-07	1.88539e-06	-2.01649e-07	1.68375e-06	-4.70253e-08	8.98783e-09	-3.80375e-08	2.69049e-07	-6.85858e-08	2.00464e-07	1.39213e-06	7.18976e-07	2.11110e-06	3.76286e-07	-8.85883e-09	3.67427e-07
15.065	1.03394e-06	-1.68612e-06	-6.52177e-07	8.44939e-07	-1.94272e-07	6.50667e-07	1.00646e-06	-2.25276e-07	7.81188e-07	1.88752e-06	-2.01877e-07	1.68564e-06	-4.68347e-08	8.95140e-09	-3.78833e-08	2.68074e-07	-6.83372e-08	1.99737e-07	1.39366e-06	7.17883e-07	2.11154e-06	3.76731e-07	-8.86930e-09	3.67861e-07
15.090	1.03528e-06	-1.68830e-06	-6.53020e-07	8.43739e-07	-1.93996e-07	6.49743e-07	1.00597e-06	-2.25165e-07	7.80804e-07	1.88962e-06	-2.02101e-07	1.68752e-06	-4.66491e-08	8.91592e-09	-3.77332e-08	2.67092e-07	-6.80867e-08	1.99005e-07	1.39518e-06	7.16789e-07	2.11197e-06	3.77143e-07	-8.87902e-09	3.68264e-07
15.114	1.03660e-06	-1.69045e-06	-6.53852e-07	8.42529e-07	-1.93718e-07	6.48812e-07	1.00546e-06	-2.25052e-07	7.80410e-07	1.89168e-06	-2.02321e-07	1.68936e-06	-4.64684e-08	8.88139e-09	-3.75870e-08	2.66101e-07	-6.78342e-08	1.98267e-07	1.39668e-06	7.15695e-07	2.11237e-06	3.77524e-07	-8.88799e-09	3.68636e-07
15.139	1.03790e-06	-1.69257e-06	-6.54673e-07	8.41311e-07	-1.93437e-07	6.47874e-07	1.00494e-06	-2.24935e-07	7.80005e-07	1.89371e-06	-2.02538e-07	1.69117e-06	-4.62927e-08	8.84781e-09	-3.74449e-08	2.65103e-07	-6.75798e-08	1.97523e-07	1.39816e-06	7.14600e-07	2.11276e-06	3.77873e-07	-8.89620e-09	3.68977e-07
15.163	1.03918e-06	-1.69466e-06	-6.55482e-07	8.40084e-07	-1.93155e-07	6.46929e-07	1.00441e-06	-2.24815e-07	7.79590e-07	1.89570e-06	-2.02752e-07	1.69295e-06	-4.61219e-08	8.81517e-09	-3.73068e-08	2.64097e-07	-6.73234e-08	1.96774e-07	1.39962e-06	7.13504e-07	2.11313e-06	3.78190e-07	-8.90367e-09	3.69287e-07
15.188	1.04045e-06	-1.69673e-06	-6.56281e-07	8.38848e-07	-1.92871e-07	6.45977e-07	1.00386e-06	-2.24693e-07	7.79166e-07	1.89767e-06	-2.02962e-07	1.69470e-06	-4.59561e-08	8.78348e-09	-3.71726e-08	2.63084e-07	-6.70651e-08	1.96019e-07	1.40107e-06	7.12408e-07	2.11348e-06	3.78475e-07	-8.91038e-09	3.69565e-07
15.213	1.04169e-06	-1.69876e-06	-6.57068e-07	8.37604e-07	-1.92585e-07	6.45019e-07	1.00330e-06	-2.24568e-07	7.78731e-07	1.89960e-06	-2.03168e-07	1.69643e-06	-4.57953e-08	8.75274e-09	-3.70426e-08	2.62063e-07	-6.68049e-08	1.95258e-07	1.40250e-06	7.11311e-07	2.11381e-06	3.78729e-07	-8.91635e-09	3.69813e-07
15.237	1.04293e-06	-1.70077e-06	-6.57844e-07	8.36350e-07	-1.92297e-07	6.44053e-07	1.00273e-06	-2.24439e-07	7.78287e-07	1.90149e-06	-2.03371e-07	1.69812e-06	-4.56394e-08	8.72295e-09	-3.69165e-08	2.61035e-07	-6.65427e-08	1.94492e-07	1.40391e-06	7.10214e-07	2.11412e-06	3.78950e-07	-8.92156e-09	3.70029e-07
15.262	1.04414e-06	-1.70275e-06	-6.58610e-07	8.35088e-07	-1.92007e-07	6.43081e-07	1.00214e-06	-2.24308e-07	7.77833e-07	1.90336e-06	-2.03571e-07	1.69979e-06	-4.54885e-08	8.69411e-09	-3.67944e-08	2.59999e-07	-6.62787e-08	1.93720e-07	1.40530e-06	7.09116e-07	2.11442e-06	3.79140e-07	-8.92603e-09	3.70214e-07
15.286	1.04533e-06	-1.70470e-06	-6.59364e-07	8.33817e-07	-1.91714e-07	6.42103e-07	1.00154e-06	-2.24175e-07	7.77369e-07	1.90519e-06	-2.03767e-07	1.70143e-06	-4.53426e-08	8.66622e-09	-3.66764e-08	2.58956e-07	-6.60127e-08	1.92943e-07	1.40668e-06	7.08017e-07	2.11469e-06	3.79298e-07	-8.92976e-09	3.70369e-07
15.311	1.04651e-06	-1.70662e-06	-6.60107e-07	8.32538e-07	-1.91420e-07	6.41118e-07	1.00093e-06	-2.24038e-07	7.76895e-07	1.90699e-06	-2.03959e-07	1.70303e-06	-4.52017e-08	8.63928e-09	-3.65624e-08	2.57905e-07	-6.57448e-08	1.92160e-07	1.40803e-06	7.06918e-07	2.11495e-06	3.79425e-07	-8.93273e-09	3.70492e-07
15.335	1.04767e-06	-1.70851e-06	-6.60839e-07	8.31251e-07	-1.91124e-07	6.40126e-07	1.00031e-06	-2.23898e-07	7.76411e-07	1.90876e-06	-2.04148e-07	1.70461e-06	-4.50657e-08	8.61329e-09	-3.64524e-08	2.56847e-07	-6.54751e-08	1.91372e-07	1.40937e-06	7.05819e-07	2.11519e-06	3.79520e-07	-8.93496e-09	3.70585e-07
15.360	1.04882e-06	-1.71038e-06	-6.61560e-07	8.29954e-07	-1.90826e-07	6.39128e-07	9.99674e-07	-2.23756e-07	7.75918e-07	1.91049e-06	-2.04334e-07	1.70616e-06	-4.49347e-08	8.58825e-09	-3.63464e-08	2.55781e-07	-6.52034e-08	1.90578e-07	1.41069e-06	7.04719e-07	2.11541e-06	3.79583e-07	-8.93645e-09	3.70646e-07
15.385	1.04994e-06	-1.71221e-06	-6.62270e-07	8.28650e-07	-1.90526e-07	6.38124e-07	9.99026e-07	-2.23611e-07	7.75415e-07	1.91220e-06	-2.04516e-07	1.70768e-06	-4.48086e-08	8.56416e-09	-3.62445e-08	2.54708e-07	-6.49299e-08	1.89778e-07	1.41200e-06	7.03618e-07	2.11562e-06	3.79614e-07	-8.93720e-09	3.70677e-07
15.409	1.05105e-06	-1.71402e-06	-6.62970e-07	8.27337e-07	-1.90224e-07	6.37113e-07	9.98366e-07	-2.23463e-07	7.74902e-07	1.91387e-06	-2.04695e-07	1.70917e-06	-4.46876e-08	8.54102e-09	-3.61465e-08	2.53628e-07	-6.46545e-08	1.88973e-07	1.41328e-06	7.02518e-07	2.11580e-06	3.79615e-07	-8.93720e-09	3.70677e-07
15.434	1.05214e-06	-1.71580e-06	-6.63659e-07	8.26016e-07	-1.89921e-07	6.36095e-07	9.97693e-07	-2.23313e-07	7.74380e-07	1.91550e-06	-2.04870e-07	1.71063e-06	-4.45715e-08	8.51883e-09	-3.60526e-08	2.52540e-07	-6.43773e-08	1.88163e-07	1.41455e-06	7.01416e-07	2.11597e-06	3.79583e-07	-8.93647e-09	3.70647e-07
15.458	1.05322e-06	-1.71755e-06	-6.64337e-07	8.24686e-07	-1.89615e-07	6.35071e-07	9.97008e-07	-2.23160e-07	7.73849e-07	1.91711e-06	-2.05041e-07	1.71207e-06	-4.44603e-08	8.49759e-09	-3.59627e-08	2.51446e-07	-6.40982e-08	1.87347e-07	1.41580e-06	7.00314e-07	2.11612e-06	3.79521e-07	-8.93499e-09	3.70586e-07
15.483	1.05428e-06	-1.71928e-06	-6.65004e-07	8.23349e-07	-1.89308e-07	6.34041e-07	9.96311e-07	-2.23003e-07	7.73308e-07	1.91868e-06	-2.05210e-07	1.71347e-06	-4.43541e-08	8.47730e-09	-3.58768e-08	2.50344e-07	-6.38173e-08	1.86526e-07	1.41704e-06	6.99212e-07	2.11625e-06	3.79427e-07	-8.93278e-09	3.70494e-07
15.507	1.05532e-06	-1.72098e-06	-6.65661e-07	8.22003e-07	-1.88998e-07	6.33005e-07	9.95602e-07	-2.22845e-07	7.72757e-07	1.92022e-06	-2.05374e-07	1.71485e-06	-4.42529e-08	8.45795e-09	-3.57950e-08	2.49234e-07	-6.35346e-08	1.85700e-07	1.41825e-06	6.98110e-07	2.11636e-06	3.79302e-07	-8.92984e-09	3.70372e-07
15.532	1.05634e-06	-1.72265e-06	-6.66306e-07	8.20650e-07	-1.88687e-07	6.31963e-07	9.94881e-07	-2.22683e-07	7.72197e-07	1.92173e-06	-2.05536e-07	1.71619e-06	-4.41567e-08	8.43955e-09	-3.57171e-08	2.48118e-07	-6.32500e-08	1.84868e-07	1.41945e-06	6.97007e-07	2.11646e-06	3.79145e-07	-8.92616e-09	3.70219e-07
15.557	1.05735e-06	-1.72429e-06	-6.66942e-07	8.19288e-07	-1.88374e-07	6.30914e-07	9.94147e-07	-2.22519e-07	7.71628e-07	1.92320e-06	-2.05693e-07	1.71751e-06	-4.40654e-08	8.42210e-09	-3.56433e-08	2.46995e-07	-6.29636e-08	1.84031e-07	1.42063e-06	6.95904e-07	2.11653e-06	3.78958e-07	-8.92174e-09	3.70036e-07
15.581	1.05834e-06	-1.72591e-06	-6.67567e-07	8.17919e-07	-1.88059e-07	6.29860e-07	9.93402e-07	-2.22352e-07	7.71050e-07	1.92465e-06	-2.05848e-07	1.71880e-06	-4.39790e-08	8.40560e-09	-3.55734e-08	2.45864e-07	-6.26754e-08	1.83189e-07	1.42179e-06	6.94801e-07	2.11659e-06	3.78739e-07	-8.91660e-09	3.69823e-07
15.606	1.05931e-06	-1.72749e-06	-6.68181e-07	8.16541e-07	-1.87742e-07	6.28799e-07	9.92645e-07	-2.22183e-07	7.70462e-07	1.92606e-06	-2.05999e-07	1.72006e-06	-4.38976e-08	8.39004e-09	-3.55075e-08	2.44727e-07	-6.23855e-08	1.82341e-07	1.42293e-06	6.93697e-07	2.11663e-06	3.78490e-07	-8.91072e-09	3.69579e-07
15.630	1.06027e-06	-1.72905e-06	-6.68785e-07	8.15156e-07	-1.87424e-07	6.27732e-07	9.91876e-07	-2.22011e-07	7.69865e-07	1.92744e-06	-2.06146e-07	1.72129e-06	-4.38211e-08	8.37542e-09	-3.54457e-08	2.43582e-07	-6.20937e-08	1.81488e-07	1.42406e-06	6.92593e-07	2.11665e-06	3.78210e-07	-8.90412e-09	3.69305e-07
15.655	1.06121e-06	-1.73059e-06	-6.69378e-07	8.13763e-07	-1.87103e-07	6.26659e-07	9.91095e-07	-2.21836e-07	7.69259e-07	1.92878e-06	-2.06290e-07	1.72249e-06	-4.37496e-08	8.36175e-09	-3.53878e-08	2.42431e-07	-6.18002e-08	1.80631e-07	1.42517e-06	6.91489e-07	2.11666e-06	3.77898e-07	-8.89680e-09	3.69002e-07
15.679	1.06213e-06	-1.73210e-06	-6.69961e-07	8.12362e-07	-1.86781e-07	6.25581e-07	9.90303e-07	-2.21659e-07	7.68644e-07	1.93010e-06	-2.06431e-07	1.72367e-06	-4.36830e-08	8.34902e-09	-3.53339e-08	2.41272e-07	-6.15049e-08	1.79767e-07	1.42626e-06	6.90384e-07	2.11665e-06	3.77556e-07	-8.88874e-09	3.68668e-07
15.704	1.06304e-06	-1.73358e-06	-6.70534e-07	8.10954e-07	-1.86458e-07	6.24496e-07	9.89499e-07	-2.21479e-07	7.68020e-07	1.93138e-06	-2.06568e-07	1.72481e-06	-4.36213e-08	8.33723e-09	-3.52840e-08	2.40107e-07	-6.12078e-08	1.78899e-07	1.42733e-06	6.89280e-07	2.11661e-06	3.77184e-07	-8.87997e-09	3.68304e-07
15.729	1.06393e-06	-1.73503e-06	-6.71096e-07	8.09538e-07	-1.86132e-07	6.23406e-07	9.88683e-07	-2.21296e-07	7.67387e-07	1.93263e-06	-2.06702e-07	1.72593e-06	-4.35645e-08	8.32637e-09	-3.52381e-08	2.38935e-07	-6.09090e-08	1.78026e-07	1.42839e-06	6.88175e-07	2.11657e-06	3.76781e-07	-8.87048e-09	3.67910e-07
15.753	1.06481e-06	-1.73646e-06	-6.71648e-07	8.08115e-07	-1.85805e-07	6.22310e-07	9.87856e-07	-2.21111e-07	7.66745e-07	1.93385e-06	-2.06832e-07	1.72702e-06	-4.35126e-08	8.31646e-09	-3.51962e-08	2.37756e-07	-6.06085e-08	1.77147e-07	1.42943e-06	6.87070e-07	2.11650e-06	3.76347e-07	-8.86027e-09	3.67487e-07
15.778	1.06567e-06	-1.73786e-06	-6.72190e-07	8.06684e-07	-1.85476e-07	6.21208e-07	9.87017e-07	-2.20923e-07	7.66094e-07	1.93504e-06	-2.06959e-07	1.72808e-06	-4.34657e-08	8.30749e-09	-3.51582e-08	2.36570e-07	-6.03062e-08	1.76264e-07	1.43045e-06	6.85965e-07	2.11641e-06	3.75883e-07	-8.84934e-09	3.67033e-07
15.802	1.06651e-06	-1.73923e-06	-6.72722e-07	8.05246e-07	-1.85145e-07	6.20100e-07	9.86167e-07	-2.20733e-07	7.65434e-07	1.93619e-06	-2.07082e-07	1.72911e-06	-4.34236e-08	8.29945e-09	-3.51242e-08	2.35378e-07	-6.00023e-08	1.75376e-07	1.43145e-06	6.84859e-07	2.11631e-06	3.75388e-07	-8.83770e-09	3.66550e-07
15.827	1.06734e-06	-1.74058e-06	-6.73243e-07	8.03800e-07	-1.84813e-07	6.18987e-07	9.85306e-07	-2.20540e-07	7.64766e-07	1.93732e-06	-2.07203e-07	1.73011e-06	-4.33864e-08	8.29234e-09	-3.50941e-08	2.34179e-07	-5.96966e-08	1.74482e-07	1.43244e-06	6.83754e-07	2.11619e-06	3.74863e-07	-8.82535e-09	3.66038e-07
15.852	1.06815e-06	-1.74190e-06	-6.73755e-07	8.02347e-07	-1.84479e-07	6.17868e-07	9.84433e-07	-2.20345e-07	7.64088e-07	1.93841e-06	-2.07319e-07	1.73109e-06	-4.33541e-08	8.28617e-09	-3.50680e-08	2.32973e-07	-5.93892e-08	1.73584e-07	1.43341e-06	6.82648e-07	2.11606e-06	3.74309e-07	-8.81228e-09	3.65496e-07
15.876	1.06894e-06	-1.74320e-06	-6.74257e-07	8.00887e-07	-1.84143e-07	6.16744e-07	9.83549e-07	-2.20147e-07	7.63402e-07	1.93947e-06	-2.07433e-07	1.73203e-06	-4.33267e-08	8.28093e-09	-3.50458e-08	2.31761e-07	-5.90802e-08	1.72680e-07	1.43436e-06	6.81543e-07	2.11590e-06	3.73724e-07	-8.79851e-09	3.64925e-07
15.901	1.06972e-06	-1.74447e-06	-6.74748e-07	7.99420e-07	-1.83806e-07	6.15614e-07	9.82654e-07	-2.19947e-07	7.62708e-07	1.94049e-06	-2.07543e-07	1.73295e-06	-4.33042e-08	8.27661e-09	-3.50275e-08	2.30542e-07	-5.87694e-08	1.71772e-07	1.43529e-06	6.80437e-07	2.11573e-06	3.73109e-07	-8.78404e-09	3.64325e-07
15.925	1.07049e-06	-1.74572e-06	-6.75230e-07	7.97946e-07	-1.83467e-07	6.14479e-07	9.81748e-07	-2.19744e-07	7.62004e-07	1.94149e-06	-2.07649e-07	1.73384e-06	-4.32864e-08	8.27323e-09	-3.50132e-08	2.29316e-07	-5.84570e-08	1.70859e-07	1.43621e-06	6.79331e-07	2.11554e-06	3.72464e-07	-8.76886e-09	3.63695e-07
15.950	1.07124e-06	-1.74694e-06	-6.75701e-07	7.96464e-07	-1.83126e-07	6.13338e-07	9.80831e-07	-2.19539e-07	7.61292e-07	1.94246e-06	-2.07752e-07	1.73470e-06	-4.32736e-08	8.27077e-09	-3.50028e-08	2.28084e-07	-5.81430e-08	1.69941e-07	1.43710e-06	6.78226e-07	2.11533e-06	3.71790e-07	-8.75299e-09	3.63037e-07
15.974	1.07197e-06	-1.74813e-06	-6.76163e-07	7.94976e-07	-1.82784e-07	6.12192e-07	9.79903e-07	-2.19331e-07	7.60572e-07	1.94339e-06	-2.07852e-07	1.73554e-06	-4.32655e-08	8.26923e-09	-3.49963e-08	2.26846e-07	-5.78273e-08	1.69019e-07	1.43798e-06	6.77120e-07	2.11510e-06	3.71086e-07	-8.73641e-09	3.62350e-07
15.999	1.07268e-06	-1.74930e-06	-6.76616e-07	7.93481e-07	-1.82440e-07	6.11041e-07	9.78964e-07	-2.19121e-07	7.59843e-07	1.94429e-06	-2.07949e-07	1.73634e-06	-4.32623e-08	8.26861e-09	-3.49937e-08	2.25601e-07	-5.75100e-08	1.68091e-07	1.43885e-06	6.76014e-07	2.11486e-06	3.70352e-07	-8.71914e-09	3.61633e-07
16.024	1.07339e-06	-1.75044e-06	-6.77058e-07	7.91979e-07	-1.82095e-07	6.09884e-07	9.78014e-07	-2.18908e-07	7.59106e-07	1.94516e-06	-2.08042e-07	1.73712e-06	-4.32639e-08	8.26892e-09	-3.49950e-08	2.24350e-07	-5.71910e-08	1.67159e-07	1.43969e-06	6.74909e-07	2.11460e-06	3.69590e-07	-8.70118e-09	3.60888e-07
16.048	1.07407e-06	-1.75156e-06	-6.77491e-07	7.90470e-07	-1.81748e-07	6.08722e-07	9.77054e-07	-2.18693e-07	7.58361e-07	1.94600e-06	-2.08132e-07	1.73787e-06	-4.32703e-08	8.27014e-09	-3.50001e-08	2.23092e-07	-5.68705e-08	1.66222e-07	1.44052e-06	6.73803e-07	2.11432e-06	3.68797e-07	-8.68253e-09	3.60115e-07
16.073	1.07474e-06	-1.75266e-06	-6.77914e-07	7.88954e-07	-1.81399e-07	6.07555e-07	9.76083e-07	-2.18476e-07	7.57607e-07	1.94681e-06	-2.08218e-07	1.73859e-06	-4.32814e-08	8.27227e-09	-3.50092e-08	2.21829e-07	-5.65483e-08	1.65280e-07	1.44133e-06	6.72697e-07	2.11403e-06	3.67976e-07	-8.66319e-09	3.59313e-07
16.097	1.07540e-06	-1.75373e-06	-6.78327e-07	7.87432e-07	-1.81049e-07	6.06383e-07	9.75101e-07	-2.18256e-07	7.56845e-07	1.94759e-06	-2.08302e-07	1.73929e-06	-4.32974e-08	8.27532e-09	-3.50220e-08	2.20559e-07	-5.62246e-08	1.64334e-07	1.44212e-06	6.71592e-07	2.11372e-06	3.67125e-07	-8.64317e-09	3.58482e-07
16.122	1.07604e-06	-1.75477e-06	-6.78731e-07	7.85903e-07	-1.80698e-07	6.05206e-07	9.74108e-07	-2.18034e-07	7.56075e-07	1.94834e-06	-2.08381e-07	1.73996e-06	-4.33181e-08	8.27927e-09	-3.50388e-08	2.19283e-07	-5.58993e-08	1.63383e-07	1.44290e-06	6.70486e-07	2.11339e-06	3.66246e-07	-8.62246e-09	3.57623e-07
16.146	1.07666e-06	-1.75579e-06	-6.79126e-07	7.84368e-07	-1.80345e-07	6.04023e-07	9.73106e-07	-2.17809e-07	7.55296e-07	1.94905e-06	-2.08458e-07	1.74060e-06	-4.33435e-08	8.28414e-09	-3.50594e-08	2.18000e-07	-5.55724e-08	1.62428e-07	1.44366e-06	6.69381e-07	2.11304e-06	3.65338e-07	-8.60108e-09	3.56737e-07
16.171	1.07727e-06	-1.75678e-06	-6.79511e-07	7.82826e-07	-1.79990e-07	6.02836e-07	9.72092e-07	-2.17583e-07	7.54510e-07	1.94974e-06	-2.08531e-07	1.74121e-06	-4.33737e-08	8.28991e-09	-3.50838e-08	2.16712e-07	-5.52440e-08	1.61468e-07	1.44440e-06	6.68276e-07	2.11267e-06	3.64401e-07	-8.57902e-09	3.55822e-07
16.196	1.07787e-06	-1.75776e-06	-6.79886e-07	7.81278e-07	-1.79634e-07	6.01644e-07	9.71069e-07	-2.17353e-07	7.53715e-07	1.95039e-06	-2.08601e-07	1.74179e-06	-4.34086e-08	8.29658e-09	-3.51120e-08	2.15417e-07	-5.49140e-08	1.60503e-07	1.44512e-06	6.67171e-07	2.11229e-06	3.63435e-07	-8.55629e-09	3.54879e-07
16.220	1.07845e-06	-1.75870e-06	-6.80252e-07	7.79724e-07	-1.79277e-07	6.00447e-07	9.70035e-07	-2.17122e-07	7.52913e-07	1.95102e-06	-2.08668e-07	1.74235e-06	-4.34482e-08	8.30415e-09	-3.51441e-08	2.14117e-07	-5.45825e-08	1.59535e-07	1.44583e-06	6.66066e-07	2.11189e-06	3.62441e-07	-8.53289e-09	3.53908e-07
16.245	1.07902e-06	-1.75963e-06	-6.80609e-07	7.78163e-07	-1.78918e-07	5.99245e-07	9.68991e-07	-2.16888e-07	7.52102e-07	1.95161e-06	-2.08731e-07	1.74288e-06	-4.34925e-08	8.31262e-09	-3.51799e-08	2.12811e-07	-5.42495e-08	1.58561e-07	1.44652e-06	6.64961e-07	2.11148e-06	3.61419e-07	-8.50882e-09	3.52910e-07
16.269	1.07957e-06	-1.76052e-06	-6.80957e-07	7.76596e-07	-1.78558e-07	5.98038e-07	9.67936e-07	-2.16652e-07	7.51284e-07	1.95217e-06	-2.08791e-07	1.74338e-06	-4.35415e-08	8.32198e-09	-3.52195e-08	2.11498e-07	-5.39150e-08	1.57583e-07	1.44719e-06	6.63857e-07	2.11105e-06	3.60368e-07	-8.48409e-09	3.51884e-07
16.294	1.08010e-06	-1.76140e-06	-6.81296e-07	7.75023e-07	-1.78196e-07	5.96826e-07	9.66872e-07	-2.16414e-07	7.50458e-07	1.95270e-06	-2.08848e-07	1.74385e-06	-4.35951e-08	8.33223e-09	-3.52629e-08	2.10180e-07	-5.35789e-08	1.56601e-07	1.44784e-06	6.62752e-07	2.11060e-06	3.59290e-07	-8.45870e-09	3.50831e-07
16.318	1.08063e-06	-1.76225e-06	-6.81625e-07	7.73443e-07	-1.77833e-07	5.95610e-07	9.65798e-07	-2.16174e-07	7.49624e-07	1.95320e-06	-2.08902e-07	1.74430e-06	-4.36534e-08	8.34337e-09	-3.53101e-08	2.08856e-07	-5.32414e-08	1.55615e-07	1.44848e-06	6.61648e-07	2.11013e-06	3.58183e-07	-8.43265e-09	3.49751e-07
16.343	1.08113e-06	-1.76308e-06	-6.81945e-07	7.71858e-07	-1.77469e-07	5.94390e-07	9.64713e-07	-2.15931e-07	7.48782e-07	1.95367e-06	-2.08952e-07	1.74472e-06	-4.37164e-08	8.35540e-09	-3.53610e-08	2.07527e-07	-5.29025e-08	1.54624e-07	1.44910e-06	6.60545e-07	2.10965e-06	3.57049e-07	-8.40594e-09	3.48643e-07
16.368	1.08163e-06	-1.76388e-06	-6.82256e-07	7.70267e-07	-1.77103e-07	5.93164e-07	9.63619e-07	-2.15686e-07	7.47933e-07	1.95412e-06	-2.08999e-07	1.74512e-06	-4.37839e-08	8.36831e-09	-3.54156e-08	2.06191e-07	-5.25621e-08	1.53629e-07	1.44971e-06	6.59441e-07	2.10915e-06	3.55887e-07	-8.37859e-09	3.47509e-07
16.392	1.08211e-06	-1.76467e-06	-6.82559e-07	7.68670e-07	-1.76735e-07	5.91934e-07	9.62515e-07	-2.15439e-07	7.47076e-07	1.95453e-06	-2.09043e-07	1.74548e-06	-4.38560e-08	8.38209e-09	-3.54739e-08	2.04850e-07	-5.22202e-08	1.52630e-07	1.45029e-06	6.58338e-07	2.10863e-06	3.54698e-07	-8.35059e-09	3.46347e-07
16.417	1.08257e-06	-1.76542e-06	-6.82852e-07	7.67067e-07	-1.76367e-07	5.90700e-07	9.61402e-07	-2.15190e-07	7.46212e-07	1.95491e-06	-2.09084e-07	1.74582e-06	-4.39327e-08	8.39675e-09	-3.55360e-08	2.03503e-07	-5.18769e-08	1.51627e-07	1.45086e-06	6.57235e-07	2.10809e-06	3.53481e-07	-8.32194e-09	3.45159e-07
16.441	1.08302e-06	-1.76616e-06	-6.83136e-07	7.65458e-07	-1.75997e-07	5.89461e-07	9.60278e-07	-2.14938e-07	7.45340e-07	1.95526e-06	-2.09121e-07	1.74614e-06	-4.40140e-08	8.41229e-09	-3.56017e-08	2.02151e-07	-5.15322e-08	1.50619e-07	1.45141e-06	6.56132e-07	2.10754e-06	3.52237e-07	-8.29265e-09	3.43944e-07
16.466	1.08346e-06	-1.76687e-06	-6.83412e-07	7.63844e-07	-1.75626e-07	5.88218e-07	9.59145e-07	-2.14685e-07	7.44461e-07	1.95558e-06	-2.09156e-07	1.74642e-06	-4.40999e-08	8.42869e-09	-3.56712e-08	2.00793e-07	-5.11860e-08	1.49607e-07	1.45195e-06	6.55030e-07	2.10698e-06	3.50966e-07	-8.26273e-09	3.42703e-07
16.490	1.08388e-06	-1.76756e-06	-6.83679e-07	7.62224e-07	-1.75253e-07	5.86970e-07	9.58003e-07	-2.14429e-07	7.43574e-07	1.95587e-06	-2.09187e-07	1.74668e-06	-4.41902e-08	8.44596e-09	-3.57442e-08	1.99430e-07	-5.08385e-08	1.48592e-07	1.45246e-06	6.53927e-07	2.10639e-06	3.49668e-07	-8.23217e-09	3.41436e-07
16.515	1.08429e-06	-1.76823e-06	-6.83937e-07	7.60598e-07	-1.74880e-07	5.85718e-07	9.56851e-07	-2.14171e-07	7.42680e-07	1.95613e-06	-2.09215e-07	1.74691e-06	-4.42851e-08	8.46410e-09	-3.58210e-08	1.98061e-07	-5.04896e-08	1.47572e-07	1.45296e-06	6.52826e-07	2.10579e-06	3.48343e-07	-8.20098e-09	3.40142e-07
16.540	1.08469e-06	-1.76887e-06	-6.84186e-07	7.58967e-07	-1.74505e-07	5.84462e-07	9.55690e-07	-2.13911e-07	7.41778e-07	1.95636e-06	-2.09239e-07	1.74712e-06	-4.43844e-08	8.48309e-09	-3.59014e-08	1.96687e-07	-5.01394e-08	1.46548e-07	1.45345e-06	6.51724e-07	2.10517e-06	3.46992e-07	-8.16916e-09	3.38822e-07
16.564	1.08507e-06	-1.76949e-06	-6.84427e-07	7.57330e-07	-1.74128e-07	5.83202e-07	9.54519e-07	-2.13649e-07	7.40870e-07	1.95656e-06	-2.09261e-07	1.74730e-06	-4.44883e-08	8.50293e-09	-3.59853e-08	1.95308e-07	-4.97877e-08	1.45520e-07	1.45392e-06	6.50624e-07	2.10454e-06	3.45614e-07	-8.13672e-09	3.37477e-07
16.589	1.08544e-06	-1.77009e-06	-6.84659e-07	7.55689e-07	-1.73751e-07	5.81938e-07	9.53339e-07	-2.13385e-07	7.39954e-07	1.95673e-06	-2.09279e-07	1.74745e-06	-4.45966e-08	8.52363e-09	-3.60729e-08	1.93923e-07	-4.94348e-08	1.44489e-07	1.45436e-06	6.49523e-07	2.10389e-06	3.44210e-07	-8.10367e-09	3.36106e-07
16.613	1.08579e-06	-1.77067e-06	-6.84882e-07	7.54041e-07	-1.73372e-07	5.80669e-07	9.52150e-07	-2.13119e-07	7.39031e-07	1.95688e-06	-2.09295e-07	1.74758e-06	-4.47093e-08	8.54517e-09	-3.61641e-08	1.92534e-07	-4.90805e-08	1.43453e-07	1.45480e-06	6.48423e-07	2.10322e-06	3.42779e-07	-8.06999e-09	3.34709e-07
16.638	1.08613e-06	-1.77123e-06	-6.85097e-07	7.52389e-07	-1.72992e-07	5.79397e-07	9.50952e-07	-2.12851e-07	7.38101e-07	1.95699e-06	-2.09307e-07	1.74768e-06	-4.48264e-08	8.56756e-09	-3.62589e-08	1.91139e-07	-4.87249e-08	1.42414e-07	1.45521e-06	6.47323e-07	2.10254e-06	3.41323e-07	-8.03571e-09	3.33287e-07
16.663	1.08646e-06	-1.77176e-06	-6.85304e-07	7.50731e-07	-1.72611e-07	5.78120e-07	9.49745e-07	-2.12581e-07	7.37164e-07	1.95707e-06	-2.09316e-07	1.74776e-06	-4.49480e-08	8.59079e-09	-3.63572e-08	1.89739e-07	-4.83679e-08	1.41371e-07	1.45561e-06	6.46224e-07	2.10184e-06	3.39841e-07	-8.00081e-09	3.31840e-07
16.687	1.08677e-06	-1.77228e-06	-6.85502e-07	7.49069e-07	-1.72229e-07	5.76840e-07	9.48529e-07	-2.12308e-07	7.36220e-07	1.95713e-06	-2.09322e-07	1.74781e-06	-4.50739e-08	8.61486e-09	-3.64590e-08	1.88333e-07	-4.80097e-08	1.40324e-07	1.45600e-06	6.45125e-07	2.10112e-06	3.38333e-07	-7.96531e-09	3.30368e-07
16.712	1.08707e-06	-1.77277e-06	-6.85692e-07	7.47401e-07	-1.71845e-07	5.75556e-07	9.47304e-07	-2.12034e-07	7.35269e-07	1.95716e-06	-2.09325e-07	1.74783e-06	-4.52041e-08	8.63975e-09	-3.65644e-08	1.86923e-07	-4.76503e-08	1.39273e-07	1.45636e-06	6.44027e-07	2.10039e-06	3.36799e-07	-7.92921e-09	3.28870e-07
16.736	1.08736e-06	-1.77324e-06	-6.85874e-07	7.45728e-07	-1.71461e-07	5.74267e-07	9.46070e-07	-2.11758e-07	7.34312e-07	1.95715e-06	-2.09324e-07	1.74783e-06	-4.53387e-08	8.66548e-09	-3.66733e-08	1.85508e-07	-4.72895e-08	1.38219e-07	1.45671e-06	6.42929e-07	2.09964e-06	3.35241e-07	-7.89251e-09	3.27348e-07
16.761	1.08764e-06	-1.77368e-06	-6.86047e-07	7.44050e-07	-1.71075e-07	5.72975e-07	9.44827e-07	-2.11480e-07	7.33347e-07	1.95712e-06	-2.09321e-07	1.74780e-06	-4.54776e-08	8.69203e-09	-3.67856e-08	1.84088e-07	-4.69275e-08	1.37161e-07	1.45704e-06	6.41832e-07	2.09887e-06	3.33657e-07	-7.85523e-09	3.25802e-07
16.785	1.08790e-06	-1.77411e-06	-6.86213e-07	7.42368e-07	-1.70688e-07	5.71680e-07	9.43576e-07	-2.11200e-07	7.32376e-07	1.95706e-06	-2.09315e-07	1.74775e-06	-4.56208e-08	8.71940e-09	-3.69014e-08	1.82663e-07	-4.65643e-08	1.36099e-07	1.45736e-06	6.40735e-07	2.09809e-06	3.32048e-07	-7.81735e-09	3.24231e-07
16.810	1.08815e-06	-1.77452e-06	-6.86370e-07	7.40681e-07	-1.70300e-07	5.70381e-07	9.42316e-07	-2.10918e-07	7.31398e-07	1.95697e-06	-2.09305e-07	1.74767e-06	-4.57683e-08	8.74758e-09	-3.70207e-08	1.81234e-07	-4.61999e-08	1.35034e-07	1.45766e-06	6.39638e-07	2.09729e-06	3.30414e-07	-7.77888e-09	3.22635e-07
16.835	1.08839e-06	-1.77490e-06	-6.86519e-07	7.38989e-07	-1.69911e-07	5.69078e-07	9.41048e-07	-2.10634e-07	7.30414e-07	1.95686e-06	-2.09293e-07	1.74756e-06	-4.59200e-08	8.77658e-09	-3.71434e-08	1.79799e-07	-4.58342e-08	1.33965e-07	1.45794e-06	6.38543e-07	2.09648e-06	3.28756e-07	-7.73984e-09	3.21016e-07
16.859	1.08861e-06	-1.77527e-06	-6.86660e-07	7.37292e-07	-1.69521e-07	5.67771e-07	9.39771e-07	-2.10348e-07	7.29423e-07	1.95671e-06	-2.09277e-07	1.74743e-06	-4.60760e-08	8.80638e-09	-3.72696e-08	1.78360e-07	-4.54674e-08	1.32893e-07	1.45820e-06	6.37448e-07	2.09565e-06	3.27073e-07	-7.70022e-09	3.19373e-07
16.884	1.08882e-06	-1.77561e-06	-6.86793e-07	7.35591e-07	-1.69130e-07	5.66461e-07	9.38486e-07	-2.10061e-07	7.28425e-07	1.95654e-06	-2.09258e-07	1.74728e-06	-4.62361e-08	8.83699e-09	-3.73991e-08	1.76916e-07	-4.50993e-08	1.31817e-07	1.45845e-06	6.36353e-07	2.09481e-06	3.25366e-07	-7.66003e-09	3.17706e-07
16.908	1.08902e-06	-1.77594e-06	-6.86918e-07	7.33885e-07	-1.68738e-07	5.65147e-07	9.37192e-07	-2.09771e-07	7.27421e-07	1.95634e-06	-2.09237e-07	1.74710e-06	-4.64004e-08	8.86840e-09	-3.75320e-08	1.75468e-07	-4.47301e-08	1.30738e-07	1.45869e-06	6.35259e-07	2.09394e-06	3.23634e-07	-7.61926e-09	3.16015e-07
16.933	1.08920e-06	-1.77624e-06	-6.87036e-07	7.32175e-07	-1.68344e-07	5.63831e-07	9.35891e-07	-2.09480e-07	7.26411e-07	1.95611e-06	-2.09212e-07	1.74689e-06	-4.65689e-08	8.90059e-09	-3.76683e-08	1.74015e-07	-4.43598e-08	1.29656e-07	1.45890e-06	6.34165e-07	2.09307e-06	3.21879e-07	-7.57794e-09	3.14301e-07
16.957	1.08938e-06	-1.77652e-06	-6.87145e-07	7.30460e-07	-1.67950e-07	5.62510e-07	9.34581e-07	-2.09186e-07	7.25394e-07	1.95585e-06	-2.09185e-07	1.74666e-06	-4.67415e-08	8.93358e-09	-3.78079e-08	1.72558e-07	-4.39883e-08	1.28570e-07	1.45910e-06	6.33073e-07	2.09217e-06	3.20100e-07	-7.53605e-09	3.12564e-07
16.982	1.08954e-06	-1.77679e-06	-6.87247e-07	7.28742e-07	-1.67555e-07	5.61187e-07	9.33263e-07	-2.08891e-07	7.24371e-07	1.95556e-06	-2.09154e-07	1.74641e-06	-4.69182e-08	8.96736e-09	-3.79508e-08	1.71096e-07	-4.36157e-08	1.27481e-07	1.45928e-06	6.31981e-07	2.09126e-06	3.18297e-07	-7.49361e-09	3.10803e-07
17.007	1.08969e-06	-1.77703e-06	-6.87341e-07	7.27019e-07	-1.67159e-07	5.59860e-07	9.31937e-07	-2.08595e-07	7.23342e-07	1.95525e-06	-2.09121e-07	1.74613e-06	-4.70990e-08	9.00191e-09	-3.80971e-08	1.69630e-07	-4.32420e-08	1.26388e-07	1.45945e-06	6.30889e-07	2.09034e-06	3.16471e-07	-7.45062e-09	3.09020e-07
17.031	1.08983e-06	-1.77725e-06	-6.87428e-07	7.25291e-07	-1.66762e-07	5.58530e-07	9.30603e-07	-2.08296e-07	7.22307e-07	1.95491e-06	-2.09084e-07	1.74582e-06	-4.72838e-08	9.03724e-09	-3.82466e-08	1.68160e-07	-4.28672e-08	1.25293e-07	1.45960e-06	6.29798e-07	2.08940e-06	3.14621e-07	-7.40707e-09	3.07214e-07
17.056	1.08995e-06	-1.77746e-06	-6.87507e-07	7.23560e-07	-1.66364e-07	5.57196e-07	9.29261e-07	-2.07996e-07	7.21265e-07	1.95454e-06	-2.09045e-07	1.74549e-06	-4.74727e-08	9.07334e-09	-3.83994e-08	1.66686e-07	-4.24913e-08	1.24194e-07	1.45974e-06	6.28708e-07	2.08844e-06	3.12749e-07	-7.36299e-09	3.05386e-07
17.080	1.09006e-06	-1.77764e-06	-6.87578e-07	7.21825e-07	-1.65965e-07	5.55860e-07	9.27912e-07	-2.07694e-07	7.20218e-07	1.95414e-06	-2.09002e-07	1.74514e-06	-4.76656e-08	9.11021e-09	-3.85554e-08	1.65207e-07	-4.21144e-08	1.23093e-07	1.45985e-06	6.27619e-07	2.08747e-06	3.10853e-07	-7.31837e-09	3.03535e-07
17.105	1.09017e-06	-1.77781e-06	-6.87642e-07	7.20085e-07	-1.65565e-07	5.54521e-07	9.26554e-07	-2.07390e-07	7.19164e-07	1.95372e-06	-2.08957e-07	1.74476e-06	-4.78625e-08	9.14784e-09	-3.87147e-08	1.63724e-07	-4.17364e-08	1.21988e-07	1.45996e-06	6.26530e-07	2.08649e-06	3.08935e-07	-7.27321e-09	3.01662e-07
17.129	1.09025e-06	-1.77795e-06	-6.87698e-07	7.18342e-07	-1.65164e-07	5.53178e-07	9.25189e-07	-2.07084e-07	7.18105e-07	1.95327e-06	-2.08909e-07	1.74436e-06	-4.80633e-08	9.18622e-09	-3.88771e-08	1.62237e-07	-4.13573e-08	1.20880e-07	1.46004e-06	6.25442e-07	2.08548e-06	3.06995e-07	-7.22752e-09	2.99767e-07
17.154	1.09033e-06	-1.77808e-06	-6.87747e-07	7.16595e-07	-1.64762e-07	5.51833e-07	9.23817e-07	-2.06777e-07	7.17040e-07	1.95279e-06	-2.08858e-07	1.74393e-06	-4.82681e-08	9.22536e-09	-3.90427e-08	1.60746e-07	-4.09773e-08	1.19769e-07	1.46011e-06	6.24354e-07	2.08446e-06	3.05032e-07	-7.18131e-09	2.97850e-07
17.179	1.09040e-06	-1.77819e-06	-6.87789e-07	7.14844e-07	-1.64360e-07	5.50484e-07	9.22437e-07	-2.06468e-07	7.15969e-07	1.95229e-06	-2.08804e-07	1.74348e-06	-4.84768e-08	9.26524e-09	-3.92115e-08	1.59251e-07	-4.05962e-08	1.18655e-07	1.46016e-06	6.23268e-07	2.08343e-06	3.03047e-07	-7.13457e-09	2.95912e-07
17.203	1.09045e-06	-1.77828e-06	-6.87823e-07	7.13090e-07	-1.63956e-07	5.49133e-07	9.21050e-07	-2.06158e-07	7.14892e-07	1.95175e-06	-2.08747e-07	1.74301e-06	-4.86893e-08	9.30587e-09	-3.93835e-08	1.57753e-07	-4.02141e-08	1.17539e-07	1.46020e-06	6.22182e-07	2.08238e-06	3.01039e-07	-7.08732e-09	2.93952e-07
17.228	1.09050e-06	-1.77835e-06	-6.87851e-07	7.11331e-07	-1.63552e-07	5.47779e-07	9.19655e-07	-2.05846e-07	7.13809e-07	1.95120e-06	-2.08687e-07	1.74251e-06	-4.89057e-08	9.34723e-09	-3.95585e-08	1.56250e-07	-3.98311e-08	1.16419e-07	1.46022e-06	6.21097e-07	2.08132e-06	2.99011e-07	-7.03956e-09	2.91971e-07
17.252	1.09053e-06	-1.77840e-06	-6.87871e-07	7.09570e-07	-1.63147e-07	5.46423e-07	9.18253e-07	-2.05532e-07	7.12721e-07	1.95061e-06	-2.08625e-07	1.74199e-06	-4.91260e-08	9.38932e-09	-3.97366e-08	1.54744e-07	-3.94471e-08	1.15297e-07	1.46023e-06	6.20012e-07	2.08024e-06	2.96960e-07	-6.99129e-09	2.89969e-07
17.277	1.09055e-06	-1.77843e-06	-6.87883e-07	7.07804e-07	-1.62741e-07	5.45063e-07	9.16843e-07	-2.05216e-07	7.11627e-07	1.95000e-06	-2.08559e-07	1.74144e-06	-4.93500e-08	9.43214e-09	-3.99179e-08	1.53234e-07	-3.90622e-08	1.14172e-07	1.46022e-06	6.18929e-07	2.07915e-06	2.94889e-07	-6.94251e-09	2.87946e-07
17.302	1.09056e-06	-1.77845e-06	-6.87889e-07	7.06036e-07	-1.62334e-07	5.43701e-07	9.15427e-07	-2.04899e-07	7.10528e-07	1.94936e-06	-2.08491e-07	1.74087e-06	-4.95778e-08	9.47569e-09	-4.01021e-08	1.51720e-07	-3.86763e-08	1.13044e-07	1.46019e-06	6.17846e-07	2.07804e-06	2.92796e-07	-6.89324e-09	2.85902e-07
17.326	1.09056e-06	-1.77844e-06	-6.87888e-07	7.04264e-07	-1.61927e-07	5.42337e-07	9.14004e-07	-2.04581e-07	7.09423e-07	1.94870e-06	-2.08420e-07	1.74028e-06	-4.98094e-08	9.51994e-09	-4.02894e-08	1.50203e-07	-3.82895e-08	1.11913e-07	1.46015e-06	6.16764e-07	2.07691e-06	2.90682e-07	-6.84347e-09	2.83838e-07
17.351	1.09054e-06	-1.77842e-06	-6.87880e-07	7.02488e-07	-1.61519e-07	5.40970e-07	9.12573e-07	-2.04261e-07	7.08313e-07	1.94801e-06	-2.08346e-07	1.73966e-06	-5.00447e-08	9.56491e-09	-4.04798e-08	1.48682e-07	-3.79018e-08	1.10780e-07	1.46009e-06	6.15683e-07	2.07577e-06	2.88547e-07	-6.79321e-09	2.81754e-07
17.375	1.09052e-06	-1.77838e-06	-6.87865e-07	7.00710e-07	-1.61110e-07	5.39600e-07	9.11136e-07	-2.03939e-07	7.07197e-07	1.94729e-06	-2.08270e-07	1.73902e-06	-5.02836e-08	9.61059e-09	-4.06731e-08	1.47158e-07	-3.75132e-08	1.09644e-07	1.46001e-06	6.14603e-07	2.07462e-06	2.86392e-07	-6.74247e-09	2.79649e-07
17.400	1.09048e-06	-1.77833e-06	-6.87843e-07	6.98928e-07	-1.60700e-07	5.38228e-07	9.09692e-07	-2.03616e-07	7.06076e-07	1.94655e-06	-2.08190e-07	1.73836e-06	-5.05263e-08	9.65696e-09	-4.08693e-08	1.45630e-07	-3.71238e-08	1.08506e-07	1.45992e-06	6.13524e-07	2.07345e-06	2.84216e-07	-6.69125e-09	2.77525e-07
17.424	1.09044e-06	-1.77825e-06	-6.87814e-07	6.97143e-07	-1.60290e-07	5.36854e-07	9.08241e-07	-2.03291e-07	7.04950e-07	1.94578e-06	-2.08108e-07	1.73767e-06	-5.07725e-08	9.70403e-09	-4.10685e-08	1.44099e-07	-3.67335e-08	1.07365e-07	1.45982e-06	6.12445e-07	2.07226e-06	2.82020e-07	-6.63956e-09	2.75381e-07
17.449	1.09038e-06	-1.77816e-06	-6.87778e-07	6.95356e-07	-1.59879e-07	5.35477e-07	9.06783e-07	-2.02965e-07	7.03819e-07	1.94499e-06	-2.08023e-07	1.73697e-06	-5.10224e-08	9.75179e-09	-4.12706e-08	1.42564e-07	-3.63424e-08	1.06222e-07	1.45970e-06	6.11368e-07	2.07107e-06	2.79804e-07	-6.58739e-09	2.73217e-07
17.474	1.09031e-06	-1.77805e-06	-6.87736e-07	6.93565e-07	-1.59467e-07	5.34098e-07	9.05319e-07	-2.02637e-07	7.02682e-07	1.94417e-06	-2.07936e-07	1.73623e-06	-5.12759e-08	9.80023e-09	-4.14756e-08	1.41027e-07	-3.59504e-08	1.05076e-07	1.45956e-06	6.10291e-07	2.06985e-06	2.77569e-07	-6.53475e-09	2.71034e-07
17.498	1.09024e-06	-1.77792e-06	-6.87687e-07	6.91771e-07	-1.59055e-07	5.32717e-07	9.03848e-07	-2.02308e-07	7.01541e-07	1.94333e-06	-2.07846e-07	1.73548e-06	-5.15329e-08	9.84935e-09	-4.16835e-08	1.39486e-07	-3.55576e-08	1.03928e-07	1.45941e-06	6.09216e-07	2.06862e-06	2.75314e-07	-6.48166e-09	2.68832e-07
17.523	1.09015e-06	-1.77778e-06	-6.87631e-07	6.89975e-07	-1.58642e-07	5.31333e-07	9.02371e-07	-2.01977e-07	7.00394e-07	1.94246e-06	-2.07753e-07	1.73470e-06	-5.17934e-08	9.89915e-09	-4.18943e-08	1.37942e-07	-3.51641e-08	1.02778e-07	1.45924e-06	6.08141e-07	2.06738e-06	2.73039e-07	-6.42811e-09	2.66611e-07
17.547	1.09005e-06	-1.77762e-06	-6.87569e-07	6.88175e-07	-1.58228e-07	5.29948e-07	9.00888e-07	-2.01645e-07	6.99243e-07	1.94156e-06	-2.07657e-07	1.73391e-06	-5.20574e-08	9.94961e-09	-4.21078e-08	1.36395e-07	-3.47697e-08	1.01625e-07	1.45906e-06	6.07067e-07	2.06612e-06	2.70745e-07	-6.37411e-09	2.64371e-07
17.572	1.08994e-06	-1.77744e-06	-6.87500e-07	6.86374e-07	-1.57814e-07	5.28560e-07	8.99398e-07	-2.01311e-07	6.98086e-07	1.94064e-06	-2.07559e-07	1.73308e-06	-5.23249e-08	1.00007e-08	-4.23242e-08	1.34845e-07	-3.43746e-08	1.00471e-07	1.45886e-06	6.05994e-07	2.06485e-06	2.68432e-07	-6.31965e-09	2.62113e-07
17.596	1.08982e-06	-1.77725e-06	-6.87425e-07	6.84569e-07	-1.57399e-07	5.27170e-07	8.97902e-07	-2.00977e-07	6.96925e-07	1.93970e-06	-2.07458e-07	1.73224e-06	-5.25958e-08	1.00525e-08	-4.25433e-08	1.33292e-07	-3.39788e-08	9.93137e-08	1.45865e-06	6.04922e-07	2.06357e-06	2.66101e-07	-6.26476e-09	2.59836e-07
17.621	1.08969e-06	-1.77704e-06	-6.87343e-07	6.82762e-07	-1.56983e-07	5.25779e-07	8.96400e-07	-2.00640e-07	6.95759e-07	1.93873e-06	-2.07354e-07	1.73138e-06	-5.28702e-08	1.01049e-08	-4.27652e-08	1.31737e-07	-3.35822e-08	9.81545e-08	1.45842e-06	6.03851e-07	2.06227e-06	2.63750e-07	-6.20943e-09	2.57541e-07
17.646	1.08955e-06	-1.77681e-06	-6.87255e-07	6.80953e-07	-1.56567e-07	5.24385e-07	8.94891e-07	-2.00303e-07	6.94588e-07	1.93774e-06	-2.07248e-07	1.73049e-06	-5.31479e-08	1.01580e-08	-4.29898e-08	1.30178e-07	-3.31849e-08	9.69933e-08	1.45817e-06	6.02781e-07	2.06095e-06	2.61382e-07	-6.15367e-09	2.55228e-07
17.670	1.08940e-06	-1.77656e-06	-6.87161e-07	6.79141e-07	-1.56151e-07	5.22990e-07	8.93377e-07	-1.99964e-07	6.93413e-07	1.93672e-06	-2.07139e-07	1.72958e-06	-5.34289e-08	1.02117e-08	-4.32172e-08	1.28617e-07	-3.27869e-08	9.58301e-08	1.45791e-06	6.01712e-07	2.05962e-06	2.58995e-07	-6.09748e-09	2.52898e-07
17.695	1.08924e-06	-1.77630e-06	-6.87060e-07	6.77326e-07	-1.55733e-07	5.21593e-07	8.91857e-07	-1.99624e-07	6.92233e-07	1.93568e-06	-2.07027e-07	1.72865e-06	-5.37133e-08	1.02661e-08	-4.34472e-08	1.27053e-07	-3.23882e-08	9.46648e-08	1.45764e-06	6.00644e-07	2.05828e-06	2.56590e-07	-6.04086e-09	2.50550e-07
17.719	1.08907e-06	-1.77603e-06	-6.86953e-07	6.75510e-07	-1.55316e-07	5.20194e-07	8.90331e-07	-1.99282e-07	6.91049e-07	1.93461e-06	-2.06913e-07	1.72770e-06	-5.40009e-08	1.03211e-08	-4.36798e-08	1.25486e-07	-3.19889e-08	9.34976e-08	1.45735e-06	5.99577e-07	2.05692e-06	2.54168e-07	-5.98383e-09	2.48184e-07
17.744	1.08889e-06	-1.77574e-06	-6.86840e-07	6.73691e-07	-1.54898e-07	5.18793e-07	8.88799e-07	-1.98939e-07	6.89860e-07	1.93352e-06	-2.06796e-07	1.72672e-06	-5.42918e-08	1.03767e-08	-4.39151e-08	1.23917e-07	-3.15889e-08	9.23285e-08	1.45704e-06	5.98511e-07	2.05555e-06	2.51728e-07	-5.92639e-09	2.45802e-07
17.768	1.08871e-06	-1.77543e-06	-6.86721e-07	6.71870e-07	-1.54479e-07	5.17391e-07	8.87261e-07	-1.98595e-07	6.88666e-07	1.93240e-06	-2.06677e-07	1.72573e-06	-5.45859e-08	1.04329e-08	-4.41530e-08	1.22346e-07	-3.11883e-08	9.11576e-08	1.45672e-06	5.97447e-07	2.05417e-06	2.49271e-07	-5.86853e-09	2.43402e-07
17.793	1.08851e-06	-1.77510e-06	-6.86596e-07	6.70047e-07	-1.54060e-07	5.15987e-07	8.85718e-07	-1.98249e-07	6.87468e-07	1.93126e-06	-2.06555e-07	1.72471e-06	-5.48832e-08	1.04897e-08	-4.43935e-08	1.20772e-07	-3.07870e-08	8.99848e-08	1.45638e-06	5.96383e-07	2.05277e-06	2.46796e-07	-5.81028e-09	2.40986e-07
17.818	1.08830e-06	-1.77476e-06	-6.86465e-07	6.68222e-07	-1.53640e-07	5.14582e-07	8.84169e-07	-1.97903e-07	6.86266e-07	1.93010e-06	-2.06431e-07	1.72367e-06	-5.51837e-08	1.05471e-08	-4.46366e-08	1.19195e-07	-3.03852e-08	8.88103e-08	1.45603e-06	5.95320e-07	2.05135e-06	2.44305e-07	-5.75162e-09	2.38553e-07
17.842	1.08808e-06	-1.77441e-06	-6.86327e-07	6.66395e-07	-1.53220e-07	5.13175e-07	8.82615e-07	-1.97555e-07	6.85060e-07	1.92892e-06	-2.06304e-07	1.72261e-06	-5.54873e-08	1.06051e-08	-4.48821e-08	1.17617e-07	-2.99827e-08	8.76340e-08	1.45567e-06	5.94258e-07	2.04993e-06	2.41796e-07	-5.69257e-09	2.36104e-07
17.867	1.08785e-06	-1.77404e-06	-6.86184e-07	6.64567e-07	-1.52800e-07	5.11767e-07	8.81055e-07	-1.97206e-07	6.83849e-07	1.92771e-06	-2.06175e-07	1.72153e-06	-5.57940e-08	1.06638e-08	-4.51302e-08	1.16036e-07	-2.95797e-08	8.64561e-08	1.45529e-06	5.93198e-07	2.04849e-06	2.39272e-07	-5.63313e-09	2.33639e-07
17.891	1.08762e-06	-1.77365e-06	-6.86035e-07	6.62736e-07	-1.52379e-07	5.10357e-07	8.79490e-07	-1.96856e-07	6.82634e-07	1.92648e-06	-2.06043e-07	1.72043e-06	-5.61038e-08	1.07230e-08	-4.53808e-08	1.14453e-07	-2.91762e-08	8.52766e-08	1.45489e-06	5.92139e-07	2.04703e-06	2.36731e-07	-5.57331e-09	2.31157e-07
17.916	1.08737e-06	-1.77325e-06	-6.85880e-07	6.60904e-07	-1.51958e-07	5.08946e-07	8.77920e-07	-1.96504e-07	6.81416e-07	1.92522e-06	-2.05909e-07	1.71931e-06	-5.64166e-08	1.07828e-08	-4.56338e-08	1.12868e-07	-2.87721e-08	8.40956e-08	1.45449e-06	5.91080e-07	2.04557e-06	2.34174e-07	-5.51311e-09	2.28661e-07
17.940	1.08712e-06	-1.77284e-06	-6.85719e-07	6.59070e-07	-1.51536e-07	5.07534e-07	8.76344e-07	-1.96151e-07	6.80193e-07	1.92394e-06	-2.05772e-07	1.71817e-06	-5.67324e-08	1.08431e-08	-4.58893e-08	1.11280e-07	-2.83675e-08	8.29130e-08	1.45406e-06	5.90023e-07	2.04408e-06	2.31601e-07	-5.45253e-09	2.26148e-07
17.965	1.08685e-06	-1.77241e-06	-6.85553e-07	6.57234e-07	-1.51114e-07	5.06121e-07	8.74764e-07	-1.95798e-07	6.78966e-07	1.92264e-06	-2.05633e-07	1.71701e-06	-5.70512e-08	1.09040e-08	-4.61471e-08	1.09691e-07	-2.79624e-08	8.17289e-08	1.45362e-06	5.88967e-07	2.04259e-06	2.29012e-07	-5.39159e-09	2.23620e-07
17.990	1.08658e-06	-1.77196e-06	-6.85380e-07	6.55397e-07	-1.50691e-07	5.04706e-07	8.73178e-07	-1.95443e-07	6.77735e-07	1.92132e-06	-2.05491e-07	1.71582e-06	-5.73729e-08	1.09655e-08	-4.64074e-08	1.08100e-07	-2.75568e-08	8.05434e-08	1.45317e-06	5.87912e-07	2.04108e-06	2.26408e-07	-5.33028e-09	2.21078e-07
18.014	1.08630e-06	-1.77150e-06	-6.85202e-07	6.53559e-07	-1.50269e-07	5.03290e-07	8.71588e-07	-1.95087e-07	6.76501e-07	1.91997e-06	-2.05347e-07	1.71462e-06	-5.76975e-08	1.10276e-08	-4.66699e-08	1.06507e-07	-2.71507e-08	7.93565e-08	1.45270e-06	5.86859e-07	2.03956e-06	2.23788e-07	-5.26861e-09	2.18520e-07
18.039	1.08601e-06	-1.77103e-06	-6.85019e-07	6.51719e-07	-1.49846e-07	5.01873e-07	8.69992e-07	-1.94730e-07	6.75263e-07	1.91860e-06	-2.05201e-07	1.71340e-06	-5.80251e-08	1.10902e-08	-4.69349e-08	1.04912e-07	-2.67442e-08	7.81683e-08	1.45222e-06	5.85806e-07	2.03803e-06	2.21154e-07	-5.20659e-09	2.15947e-07
18.063	1.08571e-06	-1.77054e-06	-6.84830e-07	6.49878e-07	-1.49422e-07	5.00455e-07	8.68392e-07	-1.94371e-07	6.74020e-07	1.91721e-06	-2.05052e-07	1.71216e-06	-5.83554e-08	1.11533e-08	-4.72021e-08	1.03316e-07	-2.63372e-08	7.69788e-08	1.45172e-06	5.84755e-07	2.03648e-06	2.18505e-07	-5.14422e-09	2.13361e-07
18.088	1.08540e-06	-1.77003e-06	-6.84635e-07	6.48035e-07	-1.48999e-07	4.99036e-07	8.66787e-07	-1.94012e-07	6.72775e-07	1.91579e-06	-2.04901e-07	1.71089e-06	-5.86886e-08	1.12170e-08	-4.74716e-08	1.01718e-07	-2.59298e-08	7.57881e-08	1.45121e-06	5.83705e-07	2.03492e-06	2.15841e-07	-5.08150e-09	2.10759e-07
18.113	1.08508e-06	-1.76952e-06	-6.84435e-07	6.46191e-07	-1.48575e-07	4.97617e-07	8.65177e-07	-1.93652e-07	6.71525e-07	1.91436e-06	-2.04747e-07	1.70961e-06	-5.90246e-08	1.12812e-08	-4.77433e-08	1.00118e-07	-2.55220e-08	7.45962e-08	1.45069e-06	5.82656e-07	2.03334e-06	2.13163e-07	-5.01845e-09	2.08144e-07
18.137	1.08476e-06	-1.76898e-06	-6.84229e-07	6.44347e-07	-1.48151e-07	4.96196e-07	8.63563e-07	-1.93291e-07	6.70272e-07	1.91290e-06	-2.04591e-07	1.70831e-06	-5.93633e-08	1.13460e-08	-4.80173e-08	9.85170e-08	-2.51138e-08	7.34032e-08	1.45015e-06	5.81609e-07	2.03176e-06	2.10470e-07	-4.95506e-09	2.05515e-07
18.162	1.08442e-06	-1.76844e-06	-6.84018e-07	6.42501e-07	-1.47726e-07	4.94775e-07	8.61944e-07	-1.92928e-07	6.69016e-07	1.91142e-06	-2.04433e-07	1.70699e-06	-5.97047e-08	1.14112e-08	-4.82935e-08	9.69143e-08	-2.47053e-08	7.22090e-08	1.44959e-06	5.80563e-07	2.03016e-06	2.07764e-07	-4.89134e-09	2.02872e-07
18.186	1.08408e-06	-1.76788e-06	-6.83802e-07	6.40654e-07	-1.47302e-07	4.93352e-07	8.60321e-07	-1.92565e-07	6.67756e-07	1.90992e-06	-2.04273e-07	1.70565e-06	-6.00488e-08	1.14770e-08	-4.85718e-08	9.53103e-08	-2.42964e-08	7.10139e-08	1.44903e-06	5.79517e-07	2.02854e-06	2.05043e-07	-4.82730e-09	2.00216e-07
18.211	1.08373e-06	-1.76731e-06	-6.83580e-07	6.38806e-07	-1.46877e-07	4.91929e-07	8.58694e-07	-1.92201e-07	6.66493e-07	1.90840e-06	-2.04110e-07	1.70429e-06	-6.03956e-08	1.15433e-08	-4.88523e-08	9.37049e-08	-2.38871e-08	6.98177e-08	1.44844e-06	5.78474e-07	2.02692e-06	2.02309e-07	-4.76293e-09	1.97546e-07
18.235	1.08337e-06	-1.76672e-06	-6.83354e-07	6.36958e-07	-1.46452e-07	4.90506e-07	8.57062e-07	-1.91835e-07	6.65226e-07	1.90686e-06	-2.03945e-07	1.70291e-06	-6.07450e-08	1.16100e-08	-4.91349e-08	9.20982e-08	-2.34776e-08	6.86206e-08	1.44785e-06	5.77431e-07	2.02528e-06	1.99562e-07	-4.69826e-09	1.94864e-07
18.260	1.08300e-06	-1.76612e-06	-6.83121e-07	6.35108e-07	-1.46026e-07	4.89082e-07	8.55426e-07	-1.91469e-07	6.63957e-07	1.90529e-06	-2.03777e-07	1.70151e-06	-6.10969e-08	1.16773e-08	-4.94196e-08	9.04903e-08	-2.30677e-08	6.74226e-08	1.44724e-06	5.76390e-07	2.02363e-06	1.96802e-07	-4.63327e-09	1.92168e-07
18.285	1.08262e-06	-1.76551e-06	-6.82884e-07	6.33258e-07	-1.45601e-07	4.87657e-07	8.53786e-07	-1.91102e-07	6.62683e-07	1.90370e-06	-2.03608e-07	1.70010e-06	-6.14515e-08	1.17451e-08	-4.97064e-08	8.88814e-08	-2.26575e-08	6.62238e-08	1.44661e-06	5.75350e-07	2.02196e-06	1.94028e-07	-4.56798e-09	1.89460e-07
18.309	1.08224e-06	-1.76488e-06	-6.82642e-07	6.31407e-07	-1.45176e-07	4.86232e-07	8.52141e-07	-1.90734e-07	6.61407e-07	1.90210e-06	-2.03436e-07	1.69866e-06	-6.18085e-08	1.18133e-08	-4.99952e-08	8.72713e-08	-2.22471e-08	6.50242e-08	1.44598e-06	5.74311e-07	2.02029e-06	1.91242e-07	-4.50239e-09	1.86740e-07
18.334	1.08185e-06	-1.76424e-06	-6.82394e-07	6.29556e-07	-1.44750e-07	4.84806e-07	8.50493e-07	-1.90365e-07	6.60128e-07	1.90047e-06	-2.03262e-07	1.69721e-06	-6.21680e-08	1.18820e-08	-5.02860e-08	8.56603e-08	-2.18364e-08	6.38238e-08	1.44533e-06	5.73274e-07	2.01860e-06	1.88444e-07	-4.43650e-09	1.84007e-07
18.358	1.08145e-06	-1.76359e-06	-6.82142e-07	6.27704e-07	-1.44324e-07	4.83380e-07	8.48841e-07	-1.89995e-07	6.58846e-07	1.89882e-06	-2.03086e-07	1.69574e-06	-6.25300e-08	1.19512e-08	-5.05788e-08	8.40483e-08	-2.14255e-08	6.26228e-08	1.44466e-06	5.72238e-07	2.01690e-06	1.85633e-07	-4.37033e-09	1.81263e-07
18.383	1.08104e-06	-1.76292e-06	-6.81884e-07	6.25852e-07	-1.43898e-07	4.81954e-07	8.47185e-07	-1.89625e-07	6.57560e-07	1.89715e-06	-2.02907e-07	1.69425e-06	-6.28944e-08	1.20209e-08	-5.08736e-08	8.24354e-08	-2.10144e-08	6.14211e-08	1.44398e-06	5.71204e-07	2.01519e-06	1.82810e-07	-4.30387e-09	1.78506e-07
18.407	1.08062e-06	-1.76224e-06	-6.81622e-07	6.23999e-07	-1.43472e-07	4.80527e-07	8.45525e-07	-1.89253e-07	6.56272e-07	1.89547e-06	-2.02727e-07	1.69274e-06	-6.32612e-08	1.20910e-08	-5.11703e-08	8.08218e-08	-2.06030e-08	6.02188e-08	1.44329e-06	5.70171e-07	2.01346e-06	1.79975e-07	-4.23713e-09	1.75738e-07
18.432	1.08020e-06	-1.76155e-06	-6.81354e-07	6.22146e-07	-1.43046e-07	4.79100e-07	8.43862e-07	-1.88881e-07	6.54981e-07	1.89376e-06	-2.02544e-07	1.69121e-06	-6.36304e-08	1.21615e-08	-5.14689e-08	7.92074e-08	-2.01915e-08	5.90160e-08	1.44258e-06	5.69139e-07	2.01172e-06	1.77129e-07	-4.17011e-09	1.72959e-07
18.457	1.07977e-06	-1.76085e-06	-6.81082e-07	6.20293e-07	-1.42620e-07	4.77673e-07	8.42195e-07	-1.88508e-07	6.53687e-07	1.89203e-06	-2.02359e-07	1.68967e-06	-6.40019e-08	1.22325e-08	-5.17694e-08	7.75924e-08	-1.97798e-08	5.78126e-08	1.44186e-06	5.68108e-07	2.00997e-06	1.74271e-07	-4.10283e-09	1.70168e-07
18.481	1.07933e-06	-1.76013e-06	-6.80805e-07	6.18439e-07	-1.42194e-07	4.76245e-07	8.40524e-07	-1.88134e-07	6.52390e-07	1.89028e-06	-2.02172e-07	1.68811e-06	-6.43757e-08	1.23040e-08	-5.20717e-08	7.59768e-08	-1.93679e-08	5.66088e-08	1.44113e-06	5.67079e-07	2.00821e-06	1.71402e-07	-4.03528e-09	1.67366e-07
18.506	1.07888e-06	-1.75940e-06	-6.80523e-07	6.16586e-07	-1.41768e-07	4.74818e-07	8.38850e-07	-1.87759e-07	6.51091e-07	1.88851e-06	-2.01983e-07	1.68653e-06	-6.47517e-08	1.23758e-08	-5.23759e-08	7.43606e-08	-1.89559e-08	5.54047e-08	1.44039e-06	5.66052e-07	2.00644e-06	1.68521e-07	-3.96747e-09	1.64554e-07
18.530	1.07842e-06	-1.75866e-06	-6.80236e-07	6.14732e-07	-1.41341e-07	4.73390e-07	8.37173e-07	-1.87384e-07	6.49789e-07	1.88672e-06	-2.01792e-07	1.68493e-06	-6.51299e-08	1.24481e-08	-5.26818e-08	7.27439e-08	-1.85438e-08	5.42001e-08	1.43963e-06	5.65025e-07	2.00465e-06	1.65630e-07	-3.89941e-09	1.61731e-07
18.555	1.07796e-06	-1.75791e-06	-6.79944e-07	6.12878e-07	-1.40915e-07	4.71963e-07	8.35492e-07	-1.87007e-07	6.48484e-07	1.88492e-06	-2.01598e-07	1.68332e-06	-6.55104e-08	1.25208e-08	-5.29895e-08	7.11269e-08	-1.81316e-08	5.29953e-08	1.43885e-06	5.64001e-07	2.00286e-06	1.62729e-07	-3.83109e-09	1.58898e-07
18.579	1.07749e-06	-1.75714e-06	-6.79648e-07	6.11025e-07	-1.40489e-07	4.70536e-07	8.33808e-07	-1.86630e-07	6.47177e-07	1.88309e-06	-2.01403e-07	1.68169e-06	-6.58930e-08	1.25940e-08	-5.32990e-08	6.95095e-08	-1.77193e-08	5.17902e-08	1.43807e-06	5.62977e-07	2.00105e-06	1.59817e-07	-3.76254e-09	1.56054e-07
18.604	1.07702e-06	-1.75636e-06	-6.79347e-07	6.09171e-07	-1.40063e-07	4.69108e-07	8.32121e-07	-1.86253e-07	6.45868e-07	1.88124e-06	-2.01205e-07	1.68004e-06	-6.62777e-08	1.26675e-08	-5.36102e-08	6.78919e-08	-1.73069e-08	5.05850e-08	1.43727e-06	5.61955e-07	1.99923e-06	1.56894e-07	-3.69374e-09	1.53201e-07
18.629	1.07653e-06	-1.75557e-06	-6.79042e-07	6.07318e-07	-1.39637e-07	4.67681e-07	8.30430e-07	-1.85874e-07	6.44556e-07	1.87938e-06	-2.01006e-07	1.67837e-06	-6.66645e-08	1.27414e-08	-5.39231e-08	6.62741e-08	-1.68945e-08	4.93795e-08	1.43646e-06	5.60935e-07	1.99739e-06	1.53962e-07	-3.62470e-09	1.50337e-07
18.653	1.07604e-06	-1.75477e-06	-6.78732e-07	6.05465e-07	-1.39211e-07	4.66254e-07	8.28737e-07	-1.85495e-07	6.43241e-07	1.87749e-06	-2.00805e-07	1.67669e-06	-6.70534e-08	1.28157e-08	-5.42376e-08	6.46561e-08	-1.64821e-08	4.81740e-08	1.43563e-06	5.59916e-07	1.99555e-06	1.51020e-07	-3.55544e-09	1.47465e-07
18.678	1.07554e-06	-1.75396e-06	-6.78418e-07	6.03612e-07	-1.38785e-07	4.64828e-07	8.27040e-07	-1.85116e-07	6.41925e-07	1.87559e-06	-2.00601e-07	1.67499e-06	-6.74443e-08	1.28905e-08	-5.45538e-08	6.30380e-08	-1.60696e-08	4.69685e-08	1.43480e-06	5.58899e-07	1.99370e-06	1.48068e-07	-3.48595e-09	1.44582e-07
18.702	1.07504e-06	-1.75313e-06	-6.78099e-07	6.01760e-07	-1.38359e-07	4.63401e-07	8.25341e-07	-1.84735e-07	6.40606e-07	1.87367e-06	-2.00396e-07	1.67328e-06	-6.78372e-08	1.29655e-08	-5.48716e-08	6.14200e-08	-1.56571e-08	4.57629e-08	1.43395e-06	5.57883e-07	1.99183e-06	1.45107e-07	-3.41624e-09	1.41691e-07
18.727	1.07452e-06	-1.75230e-06	-6.77775e-07	5.99908e-07	-1.37933e-07	4.61975e-07	8.23639e-07	-1.84354e-07	6.39285e-07	1.87173e-06	-2.00188e-07	1.67154e-06	-6.82320e-08	1.30410e-08	-5.51910e-08	5.98021e-08	-1.52447e-08	4.45574e-08	1.43308e-06	5.56868e-07	1.98995e-06	1.42137e-07	-3.34631e-09	1.38791e-07
18.751	1.07400e-06	-1.75145e-06	-6.77447e-07	5.98057e-07	-1.37508e-07	4.60550e-07	8.21934e-07	-1.83973e-07	6.37962e-07	1.86977e-06	-1.99979e-07	1.66980e-06	-6.86288e-08	1.31168e-08	-5.55119e-08	5.81842e-08	-1.48323e-08	4.33520e-08	1.43221e-06	5.55855e-07	1.98806e-06	1.39158e-07	-3.27618e-09	1.35882e-07
18.776	1.07348e-06	-1.75059e-06	-6.77115e-07	5.96206e-07	-1.37082e-07	4.59124e-07	8.20227e-07	-1.83591e-07	6.36636e-07	1.86780e-06	-1.99768e-07	1.66803e-06	-6.90274e-08	1.31930e-08	-5.58344e-08	5.65666e-08	-1.44199e-08	4.21467e-08	1.43132e-06	5.54844e-07	1.98616e-06	1.36170e-07	-3.20584e-09	1.32965e-07
18.801	1.07294e-06	-1.74972e-06	-6.76779e-07	5.94357e-07	-1.36657e-07	4.57700e-07	8.18517e-07	-1.83208e-07	6.35309e-07	1.86581e-06	-1.99554e-07	1.66625e-06	-6.94279e-08	1.32696e-08	-5.61583e-08	5.49492e-08	-1.40076e-08	4.09416e-08	1.43042e-06	5.53834e-07	1.98425e-06	1.33174e-07	-3.13529e-09	1.30039e-07
18.825	1.07240e-06	-1.74884e-06	-6.76438e-07	5.92507e-07	-1.36232e-07	4.56276e-07	8.16804e-07	-1.82825e-07	6.33980e-07	1.86379e-06	-1.99339e-07	1.66446e-06	-6.98302e-08	1.33465e-08	-5.64838e-08	5.33322e-08	-1.35954e-08	3.97368e-08	1.42950e-06	5.52826e-07	1.98233e-06	1.30169e-07	-3.06455e-09	1.27105e-07
18.850	1.07186e-06	-1.74795e-06	-6.76093e-07	5.90659e-07	-1.35806e-07	4.54852e-07	8.15089e-07	-1.82441e-07	6.32649e-07	1.86177e-06	-1.99122e-07	1.66264e-06	-7.02344e-08	1.34237e-08	-5.68106e-08	5.17156e-08	-1.31833e-08	3.85323e-08	1.42858e-06	5.51819e-07	1.98040e-06	1.27156e-07	-2.99362e-09	1.24163e-07
18.874	1.07130e-06	-1.74705e-06	-6.75743e-07	5.88811e-07	-1.35382e-07	4.53429e-07	8.13372e-07	-1.82056e-07	6.31316e-07	1.85972e-06	-1.98903e-07	1.66082e-06	-7.06402e-08	1.35013e-08	-5.71389e-08	5.00995e-08	-1.27713e-08	3.73282e-08	1.42764e-06	5.50814e-07	1.97845e-06	1.24136e-07	-2.92250e-09	1.21213e-07
18.899	1.07074e-06	-1.74613e-06	-6.75390e-07	5.86964e-07	-1.34957e-07	4.52007e-07	8.11652e-07	-1.81671e-07	6.29981e-07	1.85766e-06	-1.98683e-07	1.65897e-06	-7.10478e-08	1.35792e-08	-5.74686e-08	4.84839e-08	-1.23595e-08	3.61244e-08	1.42669e-06	5.49810e-07	1.97650e-06	1.21107e-07	-2.85120e-09	1.18256e-07
18.924	1.07017e-06	-1.74521e-06	-6.75032e-07	5.85119e-07	-1.34533e-07	4.50586e-07	8.09931e-07	-1.81286e-07	6.28644e-07	1.85558e-06	-1.98460e-07	1.65712e-06	-7.14571e-08	1.36574e-08	-5.77997e-08	4.68689e-08	-1.19478e-08	3.49211e-08	1.42573e-06	5.48808e-07	1.97453e-06	1.18071e-07	-2.77973e-09	1.15291e-07
18.948	1.06960e-06	-1.74427e-06	-6.74670e-07	5.83274e-07	-1.34109e-07	4.49165e-07	8.08206e-07	-1.80900e-07	6.27306e-07	1.85348e-06	-1.98236e-07	1.65524e-06	-7.18680e-08	1.37360e-08	-5.81321e-08	4.52546e-08	-1.15362e-08	3.37183e-08	1.42475e-06	5.47808e-07	1.97256e-06	1.15028e-07	-2.70808e-09	1.12320e-07
18.973	1.06902e-06	-1.74333e-06	-6.74305e-07	5.81430e-07	-1.33685e-07	4.47746e-07	8.06480e-07	-1.80514e-07	6.25966e-07	1.85136e-06	-1.98010e-07	1.65335e-06	-7.22806e-08	1.38148e-08	-5.84658e-08	4.36410e-08	-1.11249e-08	3.25161e-08	1.42376e-06	5.46809e-07	1.97057e-06	1.11977e-07	-2.63626e-09	1.09341e-07
18.997	1.06843e-06	-1.74237e-06	-6.73935e-07	5.79588e-07	-1.33261e-07	4.46327e-07	8.04752e-07	-1.80127e-07	6.24625e-07	1.84923e-06	-1.97782e-07	1.65145e-06	-7.26948e-08	1.38940e-08	-5.88008e-08	4.20282e-08	-1.07138e-08	3.13144e-08	1.42276e-06	5.45812e-07	1.96858e-06	1.08920e-07	-2.56428e-09	1.06356e-07
19.022	1.06784e-06	-1.74140e-06	-6.73561e-07	5.77747e-07	-1.32838e-07	4.44909e-07	8.03022e-07	-1.79740e-07	6.23282e-07	1.84708e-06	-1.97552e-07	1.64953e-06	-7.31105e-08	1.39734e-08	-5.91370e-08	4.04163e-08	-1.03029e-08	3.01134e-08	1.42175e-06	5.44817e-07	1.96657e-06	1.05856e-07	-2.49215e-09	1.03364e-07
19.046	1.06724e-06	-1.74043e-06	-6.73183e-07	5.75907e-07	-1.32415e-07	4.43492e-07	8.01290e-07	-1.79352e-07	6.21938e-07	1.84492e-06	-1.97320e-07	1.64760e-06	-7.35277e-08	1.40532e-08	-5.94745e-08	3.88054e-08	-9.89223e-09	2.89131e-08	1.42073e-06	5.43823e-07	1.96455e-06	1.02785e-07	-2.41986e-09	1.00365e-07
19.071	1.06664e-06	-1.73944e-06	-6.72801e-07	5.74069e-07	-1.31992e-07	4.42077e-07	7.99556e-07	-1.78964e-07	6.20592e-07	1.84274e-06	-1.97087e-07	1.64565e-06	-7.39464e-08	1.41332e-08	-5.98132e-08	3.71954e-08	-9.48182e-09	2.77136e-08	1.41970e-06	5.42831e-07	1.96253e-06	9.97084e-08	-2.34742e-09	9.73609e-08
19.096	1.06603e-06	-1.73844e-06	-6.72415e-07	5.72231e-07	-1.31570e-07	4.40662e-07	7.97821e-07	-1.78576e-07	6.19245e-07	1.84054e-06	-1.96852e-07	1.64369e-06	-7.43666e-08	1.42135e-08	-6.01531e-08	3.55866e-08	-9.07169e-09	2.65149e-08	1.41865e-06	5.41841e-07	1.96049e-06	9.66253e-08	-2.27483e-09	9.43505e-08
19.120	1.06541e-06	-1.73743e-06	-6.72026e-07	5.70396e-07	-1.31148e-07	4.39248e-07	7.96083e-07	-1.78187e-07	6.17897e-07	1.83833e-06	-1.96616e-07	1.64171e-06	-7.47882e-08	1.42941e-08	-6.04941e-08	3.39789e-08	-8.66185e-09	2.53170e-08	1.41759e-06	5.40852e-07	1.95844e-06	9.35364e-08	-2.20211e-09	9.13343e-08
19.145	1.06478e-06	-1.73642e-06	-6.71632e-07	5.68562e-07	-1.30726e-07	4.37836e-07	7.94345e-07	-1.77797e-07	6.16547e-07	1.83610e-06	-1.96377e-07	1.63972e-06	-7.52112e-08	1.43749e-08	-6.08363e-08	3.23723e-08	-8.25232e-09	2.41200e-08	1.41652e-06	5.39865e-07	1.95639e-06	9.04417e-08	-2.12925e-09	8.83125e-08
19.169	1.06415e-06	-1.73539e-06	-6.71235e-07	5.66729e-07	-1.30305e-07	4.36425e-07	7.92604e-07	-1.77408e-07	6.15196e-07	1.83386e-06	-1.96137e-07	1.63772e-06	-7.56355e-08	1.44560e-08	-6.11795e-08	3.07671e-08	-7.84312e-09	2.29240e-08	1.41544e-06	5.38879e-07	1.95432e-06	8.73415e-08	-2.05627e-09	8.52853e-08
19.194	1.06352e-06	-1.73435e-06	-6.70834e-07	5.64899e-07	-1.29884e-07	4.35015e-07	7.90863e-07	-1.77018e-07	6.13844e-07	1.83160e-06	-1.95896e-07	1.63570e-06	-7.60612e-08	1.45374e-08	-6.15238e-08	2.91632e-08	-7.43426e-09	2.17290e-08	1.41435e-06	5.37896e-07	1.95224e-06	8.42360e-08	-1.98315e-09	8.22528e-08
19.218	1.06288e-06	-1.73331e-06	-6.70429e-07	5.63070e-07	-1.29463e-07	4.33607e-07	7.89119e-07	-1.76628e-07	6.12491e-07	1.82932e-06	-1.95652e-07	1.63367e-06	-7.64881e-08	1.46190e-08	-6.18692e-08	2.75608e-08	-7.02576e-09	2.05350e-08	1.41324e-06	5.36914e-07	1.95016e-06	8.11253e-08	-1.90992e-09	7.92154e-08
19.243	1.06223e-06	-1.73225e-06	-6.70021e-07	5.61242e-07	-1.29043e-07	4.32199e-07	7.87375e-07	-1.76237e-07	6.11137e-07	1.82703e-06	-1.95407e-07	1.63162e-06	-7.69164e-08	1.47008e-08	-6.22155e-08	2.59598e-08	-6.61764e-09	1.93421e-08	1.41213e-06	5.35934e-07	1.94806e-06	7.80097e-08	-1.83657e-09	7.61731e-08
19.268	1.06158e-06	-1.73118e-06	-6.69609e-07	5.59417e-07	-1.28623e-07	4.30794e-07	7.85629e-07	-1.75847e-07	6.09783e-07	1.82473e-06	-1.95161e-07	1.62957e-06	-7.73458e-08	1.47829e-08	-6.25629e-08	2.43603e-08	-6.20991e-09	1.81504e-08	1.41100e-06	5.34955e-07	1.94596e-06	7.48893e-08	-1.76311e-09	7.31262e-08
19.292	1.06092e-06	-1.73011e-06	-6.69193e-07	5.57594e-07	-1.28204e-07	4.29390e-07	7.83882e-07	-1.75456e-07	6.08427e-07	1.82241e-06	-1.94913e-07	1.62749e-06	-7.77764e-08	1.48652e-08	-6.29112e-08	2.27625e-08	-5.80259e-09	1.69599e-08	1.40986e-06	5.33979e-07	1.94384e-06	7.17644e-08	-1.68954e-09	7.00749e-08
19.317	1.06025e-06	-1.72902e-06	-6.68773e-07	5.55772e-07	-1.27785e-07	4.27987e-07	7.82135e-07	-1.75065e-07	6.07070e-07	1.82007e-06	-1.94663e-07	1.62541e-06	-7.82082e-08	1.49477e-08	-6.32605e-08	2.11664e-08	-5.39571e-09	1.57707e-08	1.40871e-06	5.33004e-07	1.94172e-06	6.86351e-08	-1.61586e-09	6.70193e-08
19.341	1.05958e-06	-1.72793e-06	-6.68350e-07	5.53953e-07	-1.27367e-07	4.26586e-07	7.80386e-07	-1.74673e-07	6.05712e-07	1.81772e-06	-1.94412e-07	1.62331e-06	-7.86412e-08	1.50305e-08	-6.36107e-08	1.95720e-08	-4.98926e-09	1.45827e-08	1.40755e-06	5.32031e-07	1.93958e-06	6.55017e-08	-1.54209e-09	6.39596e-08
19.366	1.05890e-06	-1.72683e-06	-6.67924e-07	5.52135e-07	-1.26949e-07	4.25186e-07	7.78636e-07	-1.74281e-07	6.04354e-07	1.81536e-06	-1.94159e-07	1.62120e-06	-7.90752e-08	1.51134e-08	-6.39617e-08	1.79794e-08	-4.58329e-09	1.33961e-08	1.40638e-06	5.31059e-07	1.93744e-06	6.23642e-08	-1.46823e-09	6.08960e-08
19.390	1.05822e-06	-1.72572e-06	-6.67493e-07	5.50320e-07	-1.26532e-07	4.23788e-07	7.76885e-07	-1.73889e-07	6.02995e-07	1.81298e-06	-1.93904e-07	1.61908e-06	-7.95102e-08	1.51966e-08	-6.43136e-08	1.63887e-08	-4.17779e-09	1.22109e-08	1.40520e-06	5.30090e-07	1.93529e-06	5.92229e-08	-1.39427e-09	5.78286e-08
19.415	1.05754e-06	-1.72460e-06	-6.67060e-07	5.48507e-07	-1.26115e-07	4.22392e-07	7.75133e-07	-1.73497e-07	6.01636e-07	1.81059e-06	-1.93649e-07	1.61694e-06	-7.99464e-08	1.52799e-08	-6.46664e-08	1.47999e-08	-3.77278e-09	1.10271e-08	1.40401e-06	5.29122e-07	1.93313e-06	5.60780e-08	-1.32024e-09	5.47578e-08
19.440	1.05684e-06	-1.72347e-06	-6.66623e-07	5.46697e-07	-1.25699e-07	4.20998e-07	7.73381e-07	-1.73105e-07	6.00276e-07	1.80818e-06	-1.93391e-07	1.61479e-06	-8.03835e-08	1.53635e-08	-6.50200e-08	1.32132e-08	-3.36829e-09	9.84490e-09	1.40280e-06	5.28156e-07	1.93096e-06	5.29297e-08	-1.24611e-09	5.16836e-08
19.464	1.05614e-06	-1.72233e-06	-6.66182e-07	5.44888e-07	-1.25283e-07	4.19605e-07	7.71628e-07	-1.72713e-07	5.98915e-07	1.80576e-06	-1.93132e-07	1.61263e-06	-8.08215e-08	1.54472e-08	-6.53743e-08	1.16285e-08	-2.96434e-09	8.66421e-09	1.40159e-06	5.27192e-07	1.92878e-06	4.97781e-08	-1.17192e-09	4.86062e-08
19.489	1.05544e-06	-1.72118e-06	-6.65738e-07	5.43082e-07	-1.24868e-07	4.18215e-07	7.69874e-07	-1.72320e-07	5.97554e-07	1.80333e-06	-1.92872e-07	1.61045e-06	-8.12605e-08	1.55311e-08	-6.57294e-08	1.00460e-08	-2.56093e-09	7.48511e-09	1.40037e-06	5.26230e-07	1.92660e-06	4.66235e-08	-1.09765e-09	4.55259e-08
19.513	1.05473e-06	-1.72002e-06	-6.65291e-07	5.41279e-07	-1.24453e-07	4.16826e-07	7.68120e-07	-1.71928e-07	5.96192e-07	1.80088e-06	-1.92610e-07	1.60827e-06	-8.17004e-08	1.56152e-08	-6.60852e-08	8.46575e-09	-2.15808e-09	6.30767e-09	1.39913e-06	5.25270e-07	1.92440e-06	4.34660e-08	-1.02331e-09	4.24427e-08
19.538	1.05402e-06	-1.71886e-06	-6.64840e-07	5.39478e-07	-1.24039e-07	4.15439e-07	7.66365e-07	-1.71535e-07	5.94830e-07	1.79842e-06	-1.92347e-07	1.60607e-06	-8.21412e-08	1.56994e-08	-6.64418e-08	6.88774e-09	-1.75582e-09	5.13192e-09	1.39788e-06	5.24312e-07	1.92220e-06	4.03058e-08	-9.48912e-10	3.93569e-08
19.562	1.05330e-06	-1.71768e-06	-6.64386e-07	5.37680e-07	-1.23625e-07	4.14054e-07	7.64610e-07	-1.71142e-07	5.93468e-07	1.79595e-06	-1.92083e-07	1.60386e-06	-8.25828e-08	1.57838e-08	-6.67990e-08	5.31208e-09	-1.35415e-09	3.95793e-09	1.39663e-06	5.23355e-07	1.91998e-06	3.71431e-08	-8.74453e-10	3.62686e-08
19.587	1.05257e-06	-1.71650e-06	-6.63929e-07	5.35884e-07	-1.23212e-07	4.12671e-07	7.62855e-07	-1.70749e-07	5.92106e-07	1.79346e-06	-1.91817e-07	1.60164e-06	-8.30252e-08	1.58684e-08	-6.71568e-08	3.73883e-09	-9.53099e-10	2.78573e-09	1.39536e-06	5.22400e-07	1.91776e-06	3.39780e-08	-7.99938e-10	3.31781e-08
19.612	1.05184e-06	-1.71531e-06	-6.63469e-07	5.34091e-07	-1.22800e-07	4.11291e-07	7.61099e-07	-1.70356e-07	5.90743e-07	1.79096e-06	-1.91549e-07	1.59941e-06	-8.34684e-08	1.59531e-08	-6.75153e-08	2.16806e-09	-5.52680e-10	1.61538e-09	1.39409e-06	5.21448e-07	1.91553e-06	3.08108e-08	-7.25373e-10	3.00854e-08
19.636	1.05111e-06	-1.71411e-06	-6.63005e-07	5.32301e-07	-1.22389e-07	4.09912e-07	7.59343e-07	-1.69963e-07	5.89380e-07	1.78845e-06	-1.91280e-07	1.59717e-06	-8.39123e-08	1.60380e-08	-6.78744e-08	5.99842e-10	-1.52911e-10	4.46931e-10	1.39280e-06	5.20497e-07	1.91330e-06	2.76416e-08	-6.50761e-10	2.69908e-08
19.661	1.05037e-06	-1.71290e-06	-6.62538e-07	5.30513e-07	-1.21978e-07	4.08536e-07	7.57587e-07	-1.69570e-07	5.88017e-07	1.78592e-06	-1.91010e-07	1.59491e-06	-8.43570e-08	1.61229e-08	-6.82340e-08	-9.65766e-10	2.46192e-10	-7.19574e-10	1.39150e-06	5.19548e-07	1.91105e-06	2.44706e-08	-5.76106e-10	2.38945e-08
19.685	1.04962e-06	-1.71169e-06	-6.62068e-07	5.28729e-07	-1.21567e-07	4.07161e-07	7.55831e-07	-1.69177e-07	5.86654e-07	1.78338e-06	-1.90739e-07	1.59264e-06	-8.48023e-08	1.62080e-08	-6.85942e-08	-2.52870e-09	6.44613e-10	-1.88408e-09	1.39020e-06	5.18601e-07	1.90880e-06	2.12979e-08	-5.01413e-10	2.07965e-08
19.710	1.04887e-06	-1.71046e-06	-6.61594e-07	5.26947e-07	-1.21158e-07	4.05790e-07	7.54075e-07	-1.68784e-07	5.85291e-07	1.78083e-06	-1.90466e-07	1.59037e-06	-8.52482e-08	1.62933e-08	-6.89549e-08	-4.08888e-09	1.04233e-09	-3.04655e-09	1.38888e-06	5.17656e-07	1.90654e-06	1.81238e-08	-4.26686e-10	1.76971e-08
19.735	1.04812e-06	-1.70923e-06	-6.61118e-07	5.25169e-07	-1.20749e-07	4.04420e-07	7.52319e-07	-1.68391e-07	5.83928e-07	1.77827e-06	-1.90192e-07	1.58808e-06	-8.56948e-08	1.63786e-08	-6.93162e-08	-5.64626e-09	1.43934e-09	-4.20692e-09	1.38755e-06	5.16713e-07	1.90427e-06	1.49485e-08	-3.51929e-10	1.45965e-08
19.759	1.04735e-06	-1.70799e-06	-6.60638e-07	5.23393e-07	-1.20341e-07	4.03053e-07	7.50563e-07	-1.67998e-07	5.82565e-07	1.77570e-06	-1.89917e-07	1.58578e-06	-8.61419e-08	1.64641e-08	-6.96779e-08	-7.20076e-09	1.83561e-09	-5.36515e-09	1.38622e-06	5.15772e-07	1.90199e-06	1.17720e-08	-2.77145e-10	1.14948e-08
19.784	1.04659e-06	-1.70675e-06	-6.60156e-07	5.21621e-07	-1.19933e-07	4.01688e-07	7.48807e-07	-1.67605e-07	5.81202e-07	1.77311e-06	-1.89640e-07	1.58347e-06	-8.65897e-08	1.65497e-08	-7.00400e-08	-8.75233e-09	2.23113e-09	-6.52119e-09	1.38487e-06	5.14833e-07	1.89971e-06	8.59454e-09	-2.02340e-10	8.39220e-09
19.808	1.04582e-06	-1.70549e-06	-6.59670e-07	5.19851e-07	-1.19526e-07	4.00325e-07	7.47052e-07	-1.67212e-07	5.79840e-07	1.77051e-06	-1.89363e-07	1.58115e-06	-8.70379e-08	1.66353e-08	-7.04026e-08	-1.03009e-08	2.62589e-09	-7.67499e-09	1.38352e-06	5.13895e-07	1.89741e-06	5.41635e-09	-1.27516e-10	5.28884e-09
19.833	1.04504e-06	-1.70423e-06	-6.59181e-07	5.18085e-07	-1.19120e-07	3.98965e-07	7.45297e-07	-1.66819e-07	5.78478e-07	1.76791e-06	-1.89084e-07	1.57882e-06	-8.74866e-08	1.67211e-08	-7.07655e-08	-1.18464e-08	3.01986e-09	-8.82650e-09	1.38215e-06	5.12960e-07	1.89511e-06	2.23756e-09	-5.26785e-11	2.18488e-09
19.857	1.04427e-06	-1.70295e-06	-6.58689e-07	5.16323e-07	-1.18715e-07	3.97608e-07	7.43542e-07	-1.66426e-07	5.77116e-07	1.76528e-06	-1.88803e-07	1.57648e-06	-8.79358e-08	1.68069e-08	-7.11288e-08	-1.33887e-08	3.41304e-09	-9.97568e-09	1.38078e-06	5.12027e-07	1.89281e-06	-9.41660e-10	2.21693e-11	-9.19491e-10
19.882	1.04348e-06	-1.70168e-06	-6.58195e-07	5.14563e-07	-1.18310e-07	3.96253e-07	7.41788e-07	-1.66034e-07	5.75754e-07	1.76265e-06	-1.88522e-07	1.57413e-06	-8.83854e-08	1.68929e-08	-7.14925e-08	-1.49279e-08	3.80540e-09	-1.11225e-08	1.37940e-06	5.11096e-07	1.89049e-06	-4.12115e-09	9.70234e-11	-4.02412e-09
19.907	1.04269e-06	-1.70039e-06	-6.57697e-07	5.12807e-07	-1.17907e-07	3.94901e-07	7.40034e-07	-1.65641e-07	5.74393e-07	1.76001e-06	-1.88239e-07	1.57177e-06	-8.88354e-08	1.69789e-08	-7.18565e-08	-1.64637e-08	4.19692e-09	-1.22668e-08	1.37800e-06	5.10167e-07	1.88817e-06	-7.30073e-09	1.71880e-10	-7.12885e-09
19.931	1.04190e-06	-1.69909e-06	-6.57196e-07	5.11055e-07	-1.17504e-07	3.93551e-07	7.38281e-07	-1.65249e-07	5.73032e-07	1.75736e-06	-1.87955e-07	1.56940e-06	-8.92858e-08	1.70650e-08	-7.22208e-08	-1.79963e-08	4.58760e-09	-1.34087e-08	1.37660e-06	5.09240e-07	1.88584e-06	-1.04803e-08	2.46735e-10	-1.02335e-08
19.956	1.04110e-06	-1.69779e-06	-6.56693e-07	5.09306e-07	-1.17101e-07	3.92204e-07	7.36529e-07	-1.64857e-07	5.71672e-07	1.75469e-06	-1.87670e-07	1.56702e-06	-8.97365e-08	1.71511e-08	-7.25854e-08	-1.95255e-08	4.97741e-09	-1.45480e-08	1.37519e-06	5.08315e-07	1.88351e-06	-1.36595e-08	3.21584e-10	-1.33380e-08
19.980	1.04030e-06	-1.69648e-06	-6.56186e-07	5.07560e-07	-1.16700e-07	3.90860e-07	7.34777e-07	-1.64465e-07	5.70313e-07	1.75202e-06	-1.87384e-07	1.56463e-06	-9.01875e-08	1.72373e-08	-7.29502e-08	-2.10512e-08	5.36634e-09	-1.56848e-08	1.37377e-06	5.07392e-07	1.88116e-06	-1.68384e-08	3.96425e-10	-1.64420e-08
20.005	1.03949e-06	-1.69517e-06	-6.55677e-07	5.05818e-07	-1.16300e-07	3.89519e-07	7.33026e-07	-1.64073e-07	5.68954e-07	1.74933e-06	-1.87097e-07	1.56224e-06	-9.06388e-08	1.73236e-08	-7.33152e-08	-2.25733e-08	5.75437e-09	-1.68190e-08	1.37234e-06	5.06471e-07	1.87881e-06	-2.00168e-08	4.71252e-10	-1.95455e-08
20.029	1.03868e-06	-1.69384e-06	-6.55165e-07	5.04080e-07	-1.15900e-07	3.88180e-07	7.31276e-07	-1.63681e-07	5.67595e-07	1.74664e-06	-1.86809e-07	1.55983e-06	-9.10903e-08	1.74099e-08	-7.36805e-08	-2.40919e-08	6.14149e-09	-1.79504e-08	1.37090e-06	5.05552e-07	1.87646e-06	-2.31944e-08	5.46062e-10	-2.26484e-08
20.054	1.03786e-06	-1.69251e-06	-6.54650e-07	5.02346e-07	-1.15501e-07	3.86844e-07	7.29527e-07	-1.63289e-07	5.66238e-07	1.74393e-06	-1.86520e-07	1.55741e-06	-9.15421e-08	1.74962e-08	-7.40459e-08	-2.56069e-08	6.52767e-09	-1.90792e-08	1.36946e-06	5.04636e-07	1.87409e-06	-2.63712e-08	6.20852e-10	-2.57503e-08
20.079	1.03704e-06	-1.69117e-06	-6.54133e-07	5.00615e-07	-1.15103e-07	3.85512e-07	7.27779e-07	-1.62898e-07	5.64881e-07	1.74122e-06	-1.86229e-07	1.55499e-06	-9.19940e-08	1.75826e-08	-7.44114e-08	-2.71181e-08	6.91291e-09	-2.02052e-08	1.36800e-06	5.03721e-07	1.87172e-06	-2.95469e-08	6.95618e-10	-2.88513e-08
20.103	1.03622e-06	-1.68983e-06	-6.53612e-07	4.98888e-07	-1.14706e-07	3.84182e-07	7.26032e-07	-1.62507e-07	5.63525e-07	1.73849e-06	-1.85938e-07	1.55255e-06	-9.24461e-08	1.76690e-08	-7.47771e-08	-2.86255e-08	7.29718e-09	-2.13283e-08	1.36654e-06	5.02808e-07	1.86935e-06	-3.27215e-08	7.70356e-10	-3.19511e-08
20.128	1.03539e-06	-1.68848e-06	-6.53089e-07	4.97165e-07	-1.14310e-07	3.82855e-07	7.24286e-07	-1.62116e-07	5.62170e-07	1.73575e-06	-1.85645e-07	1.55011e-06	-9.28983e-08	1.77554e-08	-7.51429e-08	-3.01291e-08	7.68048e-09	-2.24486e-08	1.36507e-06	5.01898e-07	1.86697e-06	-3.58947e-08	8.45062e-10	-3.50496e-08
20.152	1.03455e-06	-1.68712e-06	-6.52563e-07	4.95446e-07	-1.13915e-07	3.81531e-07	7.22542e-07	-1.61726e-07	5.60816e-07	1.73301e-06	-1.85351e-07	1.54766e-06	-9.33506e-08	1.78419e-08	-7.55088e-08	-3.16288e-08	8.06278e-09	-2.35660e-08	1.36359e-06	5.00990e-07	1.86458e-06	-3.90664e-08	9.19733e-10	-3.81467e-08
20.177	1.03371e-06	-1.68575e-06	-6.52034e-07	4.93731e-07	-1.13521e-07	3.80211e-07	7.20798e-07	-1.61336e-07	5.59463e-07	1.73026e-06	-1.85057e-07	1.54520e-06	-9.38030e-08	1.79283e-08	-7.58747e-08	-3.31245e-08	8.44407e-09	-2.46805e-08	1.36210e-06	5.00084e-07	1.86218e-06	-4.22365e-08	9.94366e-10	-4.12421e-08
20.201	1.03287e-06	-1.68438e-06	-6.51503e-07	4.92020e-07	-1.13127e-07	3.78893e-07	7.19056e-07	-1.60946e-07	5.58110e-07	1.72749e-06	-1.84761e-07	1.54273e-06	-9.42555e-08	1.80148e-08	-7.62406e-08	-3.46162e-08	8.82433e-09	-2.57919e-08	1.36060e-06	4.99180e-07	1.85978e-06	-4.54047e-08	1.06896e-09	-4.43358e-08
20.226	1.03203e-06	-1.68299e-06	-6.50969e-07	4.90314e-07	-1.12735e-07	3.77579e-07	7.17315e-07	-1.60556e-07	5.56759e-07	1.72472e-06	-1.84465e-07	1.54026e-06	-9.47079e-08	1.81013e-08	-7.66066e-08	-3.61038e-08	9.20354e-09	-2.69003e-08	1.35910e-06	4.98278e-07	1.85737e-06	-4.85710e-08	1.14350e-09	-4.74275e-08
20.251	1.03118e-06	-1.68161e-06	-6.50433e-07	4.88611e-07	-1.12343e-07	3.76268e-07	7.15576e-07	-1.60167e-07	5.55409e-07	1.72194e-06	-1.84167e-07	1.53777e-06	-9.51603e-08	1.81877e-08	-7.69725e-08	-3.75872e-08	9.58170e-09	-2.80055e-08	1.35758e-06	4.97379e-07	1.85496e-06	-5.17352e-08	1.21799e-09	-5.05173e-08
20.275	1.03032e-06	-1.68021e-06	-6.49893e-07	4.86913e-07	-1.11953e-07	3.74960e-07	7.13838e-07	-1.59778e-07	5.54061e-07	1.71915e-06	-1.83869e-07	1.53528e-06	-9.56127e-08	1.82742e-08	-7.73384e-08	-3.90665e-08	9.95878e-09	-2.91077e-08	1.35606e-06	4.96481e-07	1.85254e-06	-5.48972e-08	1.29244e-09	-5.36048e-08
20.300	1.02946e-06	-1.67881e-06	-6.49352e-07	4.85218e-07	-1.11563e-07	3.73655e-07	7.12102e-07	-1.59389e-07	5.52713e-07	1.71635e-06	-1.83570e-07	1.53278e-06	-9.60649e-08	1.83607e-08	-7.77043e-08	-4.05414e-08	1.03348e-08	-3.02066e-08	1.35453e-06	4.95586e-07	1.85012e-06	-5.80568e-08	1.36682e-09	-5.66899e-08
20.324	1.02860e-06	-1.67741e-06	-6.48807e-07	4.83529e-07	-1.11175e-07	3.72354e-07	7.10368e-07	-1.59001e-07	5.51367e-07	1.71354e-06	-1.83269e-07	1.53027e-06	-9.65171e-08	1.84471e-08	-7.80700e-08	-4.20120e-08	1.07096e-08	-3.13023e-08	1.35299e-06	4.94693e-07	1.84769e-06	-6.12138e-08	1.44115e-09	-5.97726e-08
20.349	1.02773e-06	-1.67599e-06	-6.48260e-07	4.81843e-07	-1.10787e-07	3.71056e-07	7.08635e-07	-1.58613e-07	5.50022e-07	1.71073e-06	-1.82968e-07	1.52776e-06	-9.69692e-08	1.85335e-08	-7.84357e-08	-4.34782e-08	1.10834e-08	-3.23948e-08	1.35145e-06	4.93802e-07	1.84525e-06	-6.43681e-08	1.51541e-09	-6.28527e-08
20.374	1.02686e-06	-1.67457e-06	-6.47711e-07	4.80162e-07	-1.10401e-07	3.69761e-07	7.06904e-07	-1.58226e-07	5.48678e-07	1.70790e-06	-1.82666e-07	1.52524e-06	-9.74210e-08	1.86198e-08	-7.88012e-08	-4.49399e-08	1.14560e-08	-3.34838e-08	1.34990e-06	4.92914e-07	1.84281e-06	-6.75196e-08	1.58960e-09	-6.59300e-08
20.398	1.02599e-06	-1.67314e-06	-6.47159e-07	4.78486e-07	-1.10015e-07	3.68470e-07	7.05174e-07	-1.57839e-07	5.47336e-07	1.70507e-06	-1.82363e-07	1.52271e-06	-9.78727e-08	1.87062e-08	-7.91665e-08	-4.63971e-08	1.18275e-08	-3.45696e-08	1.34834e-06	4.92028e-07	1.84036e-06	-7.06681e-08	1.66373e-09	-6.90044e-08
20.423	1.02511e-06	-1.67171e-06	-6.46605e-07	4.76814e-07	-1.09631e-07	3.67183e-07	7.03447e-07	-1.57452e-07	5.45995e-07	1.70223e-06	-1.82060e-07	1.52017e-06	-9.83242e-08	1.87925e-08	-7.95317e-08	-4.78497e-08	1.21978e-08	-3.56519e-08	1.34677e-06	4.91143e-07	1.83791e-06	-7.38135e-08	1.73778e-09	-7.20757e-08
20.447	1.02422e-06	-1.67027e-06	-6.46048e-07	4.75146e-07	-1.09247e-07	3.65899e-07	7.01721e-07	-1.57066e-07	5.44656e-07	1.69938e-06	-1.81755e-07	1.51763e-06	-9.87754e-08	1.88787e-08	-7.98967e-08	-4.92976e-08	1.25669e-08	-3.67307e-08	1.34519e-06	4.90262e-07	1.83545e-06	-7.69556e-08	1.81175e-09	-7.51438e-08
20.472	1.02334e-06	-1.66883e-06	-6.45488e-07	4.73484e-07	-1.08865e-07	3.64618e-07	6.99998e-07	-1.56680e-07	5.43318e-07	1.69653e-06	-1.81450e-07	1.51508e-06	-9.92263e-08	1.89649e-08	-8.02614e-08	-5.07408e-08	1.29348e-08	-3.78060e-08	1.34361e-06	4.89382e-07	1.83299e-06	-8.00943e-08	1.88565e-09	-7.82086e-08
20.496	1.02245e-06	-1.66737e-06	-6.44927e-07	4.71825e-07	-1.08484e-07	3.63342e-07	6.98277e-07	-1.56295e-07	5.41982e-07	1.69367e-06	-1.81144e-07	1.51252e-06	-9.96769e-08	1.90510e-08	-8.06259e-08	-5.21793e-08	1.33015e-08	-3.88778e-08	1.34202e-06	4.88505e-07	1.83053e-06	-8.32294e-08	1.95946e-09	-8.12700e-08
20.521	1.02155e-06	-1.66591e-06	-6.44362e-07	4.70172e-07	-1.08104e-07	3.62068e-07	6.96557e-07	-1.55910e-07	5.40647e-07	1.69080e-06	-1.80837e-07	1.50996e-06	-1.00127e-07	1.91371e-08	-8.09902e-08	-5.36129e-08	1.36669e-08	-3.99460e-08	1.34042e-06	4.87630e-07	1.82805e-06	-8.63609e-08	2.03318e-09	-8.43277e-08
20.546	1.02065e-06	-1.66445e-06	-6.43796e-07	4.68524e-07	-1.07725e-07	3.60799e-07	6.94840e-07	-1.55526e-07	5.39315e-07	1.68792e-06	-1.80529e-07	1.50739e-06	-1.00577e-07	1.92231e-08	-8.13541e-08	-5.50416e-08	1.40312e-08	-4.10105e-08	1.33882e-06	4.86758e-07	1.82558e-06	-8.94886e-08	2.10681e-09	-8.73818e-08
20.570	1.01975e-06	-1.66298e-06	-6.43227e-07	4.66880e-07	-1.07347e-07	3.59533e-07	6.93125e-07	-1.55142e-07	5.37984e-07	1.68504e-06	-1.80220e-07	1.50482e-06	-1.01027e-07	1.93090e-08	-8.17177e-08	-5.64654e-08	1.43941e-08	-4.20713e-08	1.33721e-06	4.85887e-07	1.82310e-06	-9.26123e-08	2.18035e-09	-9.04319e-08
20.595	1.01885e-06	-1.66150e-06	-6.42656e-07	4.65241e-07	-1.06970e-07	3.58271e-07	6.91413e-07	-1.54758e-07	5.36654e-07	1.68215e-06	-1.79911e-07	1.50223e-06	-1.01476e-07	1.93948e-08	-8.20810e-08	-5.78842e-08	1.47558e-08	-4.31284e-08	1.33559e-06	4.85019e-07	1.82061e-06	-9.57319e-08	2.25380e-09	-9.34781e-08
20.619	1.01794e-06	-1.66002e-06	-6.42082e-07	4.63607e-07	-1.06594e-07	3.57013e-07	6.89703e-07	-1.54376e-07	5.35327e-07	1.67925e-06	-1.79601e-07	1.49965e-06	-1.01924e-07	1.94806e-08	-8.24439e-08	-5.92979e-08	1.51161e-08	-4.41817e-08	1.33396e-06	4.84154e-07	1.81812e-06	-9.88472e-08	2.32714e-09	-9.65201e-08
20.644	1.01702e-06	-1.65853e-06	-6.41506e-07	4.61978e-07	-1.06220e-07	3.55759e-07	6.87995e-07	-1.53993e-07	5.34002e-07	1.67634e-06	-1.79291e-07	1.49705e-06	-1.02373e-07	1.95662e-08	-8.28064e-08	-6.07064e-08	1.54752e-08	-4.52312e-08	1.33233e-06	4.83291e-07	1.81562e-06	-1.01958e-07	2.40039e-09	-9.95579e-08
20.668	1.01611e-06	-1.65703e-06	-6.40928e-07	4.60355e-07	-1.05846e-07	3.54508e-07	6.86290e-07	-1.53612e-07	5.32678e-07	1.67343e-06	-1.78980e-07	1.49446e-06	-1.02820e-07	1.96518e-08	-8.31686e-08	-6.21098e-08	1.58330e-08	-4.62768e-08	1.33070e-06	4.82430e-07	1.81312e-06	-1.05065e-07	2.47352e-09	-1.02591e-07
20.693	1.01519e-06	-1.65553e-06	-6.40347e-07	4.58736e-07	-1.05474e-07	3.53262e-07	6.84587e-07	-1.53231e-07	5.31357e-07	1.67052e-06	-1.78668e-07	1.49185e-06	-1.03268e-07	1.97373e-08	-8.35303e-08	-6.35079e-08	1.61894e-08	-4.73185e-08	1.32905e-06	4.81571e-07	1.81062e-06	-1.08167e-07	2.54655e-09	-1.05620e-07
20.718	1.01426e-06	-1.65403e-06	-6.39765e-07	4.57122e-07	-1.05103e-07	3.52019e-07	6.82887e-07	-1.52850e-07	5.30037e-07	1.66760e-06	-1.78355e-07	1.48924e-06	-1.03714e-07	1.98226e-08	-8.38916e-08	-6.49007e-08	1.65444e-08	-4.83563e-08	1.32740e-06	4.80715e-07	1.80811e-06	-1.11264e-07	2.61946e-09	-1.08644e-07
20.742	1.01334e-06	-1.65251e-06	-6.39180e-07	4.55514e-07	-1.04733e-07	3.50780e-07	6.81190e-07	-1.52470e-07	5.28720e-07	1.66467e-06	-1.78042e-07	1.48663e-06	-1.04160e-07	1.99079e-08	-8.42523e-08	-6.62881e-08	1.68981e-08	-4.93900e-08	1.32574e-06	4.79861e-07	1.80560e-06	-1.14356e-07	2.69226e-09	-1.11664e-07
20.767	1.01240e-06	-1.65100e-06	-6.38592e-07	4.53911e-07	-1.04365e-07	3.49546e-07	6.79495e-07	-1.52091e-07	5.27404e-07	1.66173e-06	-1.77728e-07	1.48401e-06	-1.04606e-07	1.99930e-08	-8.46126e-08	-6.76701e-08	1.72504e-08	-5.04197e-08	1.32408e-06	4.79010e-07	1.80309e-06	-1.17443e-07	2.76494e-09	-1.14678e-07
20.791	1.01147e-06	-1.64947e-06	-6.38003e-07	4.52313e-07	-1.03997e-07	3.48315e-07	6.77803e-07	-1.51712e-07	5.26091e-07	1.65879e-06	-1.77414e-07	1.48138e-06	-1.05050e-07	2.00780e-08	-8.49724e-08	-6.90466e-08	1.76013e-08	-5.14454e-08	1.32241e-06	4.78161e-07	1.80057e-06	-1.20525e-07	2.83750e-09	-1.17688e-07
20.816	1.01053e-06	-1.64794e-06	-6.37411e-07	4.50720e-07	-1.03631e-07	3.47089e-07	6.76114e-07	-1.51334e-07	5.24780e-07	1.65585e-06	-1.77099e-07	1.47875e-06	-1.05495e-07	2.01629e-08	-8.53317e-08	-7.04176e-08	1.79508e-08	-5.24668e-08	1.32073e-06	4.77314e-07	1.79805e-06	-1.23602e-07	2.90994e-09	-1.20692e-07
20.840	1.00959e-06	-1.64641e-06	-6.36818e-07	4.49133e-07	-1.03266e-07	3.45867e-07	6.74428e-07	-1.50957e-07	5.23471e-07	1.65290e-06	-1.76783e-07	1.47611e-06	-1.05938e-07	2.02477e-08	-8.56904e-08	-7.17830e-08	1.82989e-08	-5.34842e-08	1.31905e-06	4.76470e-07	1.79552e-06	-1.26673e-07	2.98225e-09	-1.23691e-07
20.865	1.00865e-06	-1.64487e-06	-6.36222e-07	4.47551e-07	-1.02903e-07	3.44649e-07	6.72745e-07	-1.50580e-07	5.22165e-07	1.64994e-06	-1.76467e-07	1.47347e-06	-1.06381e-07	2.03323e-08	-8.60485e-08	-7.31428e-08	1.86455e-08	-5.44973e-08	1.31736e-06	4.75629e-07	1.79299e-06	-1.29739e-07	3.05443e-09	-1.26685e-07
20.890	1.00770e-06	-1.64332e-06	-6.35624e-07	4.45975e-07	-1.02540e-07	3.43435e-07	6.71065e-07	-1.50204e-07	5.20861e-07	1.64698e-06	-1.76150e-07	1.47083e-06	-1.06823e-07	2.04168e-08	-8.64060e-08	-7.44968e-08	1.89906e-08	-5.55061e-08	1.31567e-06	4.74790e-07	1.79046e-06	-1.32799e-07	3.12647e-09	-1.29673e-07
20.914	1.00675e-06	-1.64177e-06	-6.35023e-07	4.44404e-07	-1.02179e-07	3.42225e-07	6.69388e-07	-1.49829e-07	5.19559e-07	1.64402e-06	-1.75833e-07	1.46818e-06	-1.07264e-07	2.05011e-08	-8.67629e-08	-7.58450e-08	1.93343e-08	-5.65107e-08	1.31397e-06	4.73953e-07	1.78792e-06	-1.35854e-07	3.19838e-09	-1.32655e-07
20.939	1.00579e-06	-1.64021e-06	-6.34421e-07	4.42839e-07	-1.01819e-07	3.41020e-07	6.67714e-07	-1.49454e-07	5.18260e-07	1.64104e-06	-1.75515e-07	1.46553e-06	-1.07704e-07	2.05853e-08	-8.71192e-08	-7.71875e-08	1.96765e-08	-5.75109e-08	1.31226e-06	4.73119e-07	1.78538e-06	-1.38902e-07	3.27015e-09	-1.35632e-07
20.963	1.00483e-06	-1.63865e-06	-6.33817e-07	4.41280e-07	-1.01461e-07	3.39819e-07	6.66043e-07	-1.49080e-07	5.16963e-07	1.63807e-06	-1.75197e-07	1.46287e-06	-1.08144e-07	2.06693e-08	-8.74748e-08	-7.85240e-08	2.00173e-08	-5.85067e-08	1.31055e-06	4.72287e-07	1.78284e-06	-1.41945e-07	3.34178e-09	-1.38603e-07
20.988	1.00387e-06	-1.63708e-06	-6.33210e-07	4.39726e-07	-1.01103e-07	3.38622e-07	6.64376e-07	-1.48707e-07	5.15669e-07	1.63509e-06	-1.74879e-07	1.46021e-06	-1.08583e-07	2.07532e-08	-8.78297e-08	-7.98546e-08	2.03565e-08	-5.94982e-08	1.30883e-06	4.71458e-07	1.78029e-06	-1.44981e-07	3.41326e-09	-1.41568e-07
21.012	1.00291e-06	-1.63551e-06	-6.32602e-07	4.38177e-07	-1.00747e-07	3.37430e-07	6.62712e-07	-1.48334e-07	5.14378e-07	1.63211e-06	-1.74559e-07	1.45755e-06	-1.09021e-07	2.08369e-08	-8.81839e-08	-8.11792e-08	2.06941e-08	-6.04851e-08	1.30711e-06	4.70631e-07	1.77774e-06	-1.48011e-07	3.48460e-09	-1.44526e-07
21.037	1.00194e-06	-1.63393e-06	-6.31991e-07	4.36635e-07	-1.00393e-07	3.36242e-07	6.61051e-07	-1.47963e-07	5.13089e-07	1.62912e-06	-1.74240e-07	1.45488e-06	-1.09458e-07	2.09204e-08	-8.85374e-08	-8.24978e-08	2.10303e-08	-6.14675e-08	1.30538e-06	4.69807e-07	1.77519e-06	-1.51035e-07	3.55578e-09	-1.47479e-07
21.062	1.00097e-06	-1.63235e-06	-6.31379e-07	4.35098e-07	-1.00039e-07	3.35059e-07	6.59394e-07	-1.47592e-07	5.11802e-07	1.62613e-06	-1.73920e-07	1.45221e-06	-1.09894e-07	2.10038e-08	-8.88902e-08	-8.38103e-08	2.13648e-08	-6.24454e-08	1.30365e-06	4.68985e-07	1.77263e-06	-1.54052e-07	3.62681e-09	-1.50425e-07
21.086	9.99993e-07	-1.63076e-06	-6.30764e-07	4.33568e-07	-9.96875e-08	3.33880e-07	6.57740e-07	-1.47221e-07	5.10519e-07	1.62313e-06	-1.73599e-07	1.44953e-06	-1.10329e-07	2.10869e-08	-8.92422e-08	-8.51166e-08	2.16978e-08	-6.34188e-08	1.30191e-06	4.68166e-07	1.77008e-06	-1.57062e-07	3.69769e-09	-1.53364e-07
21.111	9.99016e-07	-1.62916e-06	-6.30147e-07	4.32043e-07	-9.93369e-08	3.32706e-07	6.56090e-07	-1.46852e-07	5.09238e-07	1.62013e-06	-1.73278e-07	1.44685e-06	-1.10763e-07	2.11699e-08	-8.95934e-08	-8.64167e-08	2.20293e-08	-6.43874e-08	1.30017e-06	4.67350e-07	1.76752e-06	-1.60066e-07	3.76840e-09	-1.56297e-07
21.135	9.98035e-07	-1.62756e-06	-6.29529e-07	4.30524e-07	-9.89876e-08	3.31536e-07	6.54443e-07	-1.46483e-07	5.07960e-07	1.61713e-06	-1.72957e-07	1.44417e-06	-1.11196e-07	2.12527e-08	-8.99438e-08	-8.77105e-08	2.23591e-08	-6.53515e-08	1.29842e-06	4.66536e-07	1.76495e-06	-1.63063e-07	3.83896e-09	-1.59224e-07
21.160	9.97052e-07	-1.62596e-06	-6.28909e-07	4.29011e-07	-9.86397e-08	3.30371e-07	6.52800e-07	-1.46116e-07	5.06684e-07	1.61412e-06	-1.72636e-07	1.44148e-06	-1.11629e-07	2.13353e-08	-9.02933e-08	-8.89980e-08	2.26873e-08	-6.63108e-08	1.29667e-06	4.65724e-07	1.76239e-06	-1.66053e-07	3.90935e-09	-1.62143e-07
21.185	9.96065e-07	-1.62435e-06	-6.28286e-07	4.27504e-07	-9.82932e-08	3.29210e-07	6.51161e-07	-1.45749e-07	5.05412e-07	1.61111e-06	-1.72314e-07	1.43880e-06	-1.12060e-07	2.14177e-08	-9.06421e-08	-9.02792e-08	2.30139e-08	-6.72653e-08	1.29491e-06	4.64916e-07	1.75982e-06	-1.69035e-07	3.97957e-09	-1.65056e-07
21.209	9.95075e-07	-1.62274e-06	-6.27662e-07	4.26003e-07	-9.79481e-08	3.28054e-07	6.49525e-07	-1.45383e-07	5.04142e-07	1.60810e-06	-1.71991e-07	1.43610e-06	-1.12490e-07	2.14999e-08	-9.09899e-08	-9.15539e-08	2.33388e-08	-6.82151e-08	1.29314e-06	4.64109e-07	1.75725e-06	-1.72011e-07	4.04962e-09	-1.67961e-07
21.234	9.94082e-07	-1.62112e-06	-6.27036e-07	4.24508e-07	-9.76044e-08	3.26903e-07	6.47893e-07	-1.45017e-07	5.02876e-07	1.60508e-06	-1.71669e-07	1.43341e-06	-1.12919e-07	2.15819e-08	-9.13369e-08	-9.28222e-08	2.36621e-08	-6.91600e-08	1.29138e-06	4.63306e-07	1.75468e-06	-1.74979e-07	4.11950e-09	-1.70859e-07
21.258	9.93086e-07	-1.61949e-06	-6.26408e-07	4.23019e-07	-9.72621e-08	3.25757e-07	6.46265e-07	-1.44653e-07	5.01612e-07	1.60206e-06	-1.71346e-07	1.43071e-06	-1.13347e-07	2.16636e-08	-9.16829e-08	-9.40839e-08	2.39838e-08	-7.01001e-08	1.28961e-06	4.62505e-07	1.75211e-06	-1.77939e-07	4.18920e-09	-1.73750e-07
21.283	9.92088e-07	-1.61787e-06	-6.25778e-07	4.21536e-07	-9.69212e-08	3.24615e-07	6.44641e-07	-1.44290e-07	5.00352e-07	1.59904e-06	-1.71023e-07	1.42802e-06	-1.13773e-07	2.17452e-08	-9.20281e-08	-9.53390e-08	2.43037e-08	-7.10353e-08	1.28783e-06	4.61707e-07	1.74954e-06	-1.80893e-07	4.25872e-09	-1.76634e-07
21.307	9.91086e-07	-1.61623e-06	-6.25146e-07	4.20060e-07	-9.65818e-08	3.23478e-07	6.43021e-07	-1.43927e-07	4.99094e-07	1.59601e-06	-1.70699e-07	1.42531e-06	-1.14199e-07	2.18265e-08	-9.23723e-08	-9.65875e-08	2.46220e-08	-7.19656e-08	1.28605e-06	4.60911e-07	1.74696e-06	-1.83838e-07	4.32807e-09	-1.79510e-07
21.332	9.90081e-07	-1.61459e-06	-6.24512e-07	4.18590e-07	-9.62438e-08	3.22346e-07	6.41405e-07	-1.43565e-07	4.97840e-07	1.59299e-06	-1.70375e-07	1.42261e-06	-1.14623e-07	2.19076e-08	-9.27155e-08	-9.78294e-08	2.49386e-08	-7.28908e-08	1.28426e-06	4.60118e-07	1.74438e-06	-1.86776e-07	4.39722e-09	-1.82378e-07
21.357	9.89074e-07	-1.61295e-06	-6.23877e-07	4.17126e-07	-9.59073e-08	3.21219e-07	6.39793e-07	-1.43204e-07	4.96589e-07	1.58996e-06	-1.70051e-07	1.41991e-06	-1.15046e-07	2.19885e-08	-9.30577e-08	-9.90645e-08	2.52534e-08	-7.38111e-08	1.28247e-06	4.59328e-07	1.74180e-06	-1.89705e-07	4.46620e-09	-1.85239e-07
21.381	9.88064e-07	-1.61130e-06	-6.23239e-07	4.15669e-07	-9.55722e-08	3.20097e-07	6.38185e-07	-1.42845e-07	4.95341e-07	1.58693e-06	-1.69727e-07	1.41720e-06	-1.15468e-07	2.20691e-08	-9.33990e-08	-1.00293e-07	2.55665e-08	-7.47262e-08	1.28068e-06	4.58540e-07	1.73922e-06	-1.92627e-07	4.53498e-09	-1.88092e-07
21.406	9.87050e-07	-1.60965e-06	-6.22600e-07	4.14218e-07	-9.52386e-08	3.18980e-07	6.36582e-07	-1.42486e-07	4.94096e-07	1.58389e-06	-1.69403e-07	1.41449e-06	-1.15889e-07	2.21495e-08	-9.37392e-08	-1.01514e-07	2.58779e-08	-7.56363e-08	1.27888e-06	4.57755e-07	1.73664e-06	-1.95540e-07	4.60357e-09	-1.90937e-07
21.430	9.86034e-07	-1.60799e-06	-6.21959e-07	4.12774e-07	-9.49065e-08	3.17867e-07	6.34983e-07	-1.42128e-07	4.92855e-07	1.58086e-06	-1.69078e-07	1.41178e-06	-1.16308e-07	2.22297e-08	-9.40783e-08	-1.02729e-07	2.61875e-08	-7.65413e-08	1.27708e-06	4.56973e-07	1.73405e-06	-1.98445e-07	4.67197e-09	-1.93773e-07
21.455	9.85016e-07	-1.60633e-06	-6.21317e-07	4.11336e-07	-9.45758e-08	3.16760e-07	6.33387e-07	-1.41771e-07	4.91617e-07	1.57782e-06	-1.68753e-07	1.40907e-06	-1.16726e-07	2.23095e-08	-9.44164e-08	-1.03936e-07	2.64954e-08	-7.74411e-08	1.27528e-06	4.56193e-07	1.73147e-06	-2.01342e-07	4.74017e-09	-1.96602e-07
21.479	9.83994e-07	-1.60467e-06	-6.20672e-07	4.09904e-07	-9.42467e-08	3.15657e-07	6.31797e-07	-1.41415e-07	4.90382e-07	1.57478e-06	-1.68428e-07	1.40635e-06	-1.17143e-07	2.23892e-08	-9.47535e-08	-1.05137e-07	2.68014e-08	-7.83357e-08	1.27347e-06	4.55417e-07	1.72888e-06	-2.04231e-07	4.80816e-09	-1.99422e-07
21.504	9.82970e-07	-1.60300e-06	-6.20026e-07	4.08479e-07	-9.39191e-08	3.14560e-07	6.30210e-07	-1.41059e-07	4.89151e-07	1.57174e-06	-1.68103e-07	1.40364e-06	-1.17558e-07	2.24686e-08	-9.50894e-08	-1.06331e-07	2.71057e-08	-7.92250e-08	1.27165e-06	4.54642e-07	1.72630e-06	-2.07110e-07	4.87596e-09	-2.02234e-07
21.529	9.81943e-07	-1.60132e-06	-6.19378e-07	4.07061e-07	-9.35929e-08	3.13468e-07	6.28629e-07	-1.40705e-07	4.87923e-07	1.56870e-06	-1.67778e-07	1.40092e-06	-1.17972e-07	2.25477e-08	-9.54242e-08	-1.07517e-07	2.74082e-08	-8.01091e-08	1.26984e-06	4.53871e-07	1.72371e-06	-2.09981e-07	4.94355e-09	-2.05038e-07
21.553	9.80913e-07	-1.59964e-06	-6.18729e-07	4.05649e-07	-9.32683e-08	3.12381e-07	6.27051e-07	-1.40352e-07	4.86699e-07	1.56566e-06	-1.67452e-07	1.39820e-06	-1.18384e-07	2.26265e-08	-9.57578e-08	-1.08697e-07	2.77088e-08	-8.09878e-08	1.26802e-06	4.53103e-07	1.72112e-06	-2.12843e-07	5.01094e-09	-2.07833e-07
21.578	9.79881e-07	-1.59796e-06	-6.18078e-07	4.04244e-07	-9.29453e-08	3.11299e-07	6.25478e-07	-1.40000e-07	4.85478e-07	1.56261e-06	-1.67127e-07	1.39549e-06	-1.18795e-07	2.27051e-08	-9.60903e-08	-1.09869e-07	2.80077e-08	-8.18612e-08	1.26619e-06	4.52337e-07	1.71853e-06	-2.15697e-07	5.07811e-09	-2.10619e-07
21.602	9.78846e-07	-1.59627e-06	-6.17425e-07	4.02846e-07	-9.26238e-08	3.10222e-07	6.23910e-07	-1.39649e-07	4.84261e-07	1.55957e-06	-1.66801e-07	1.39277e-06	-1.19205e-07	2.27834e-08	-9.64216e-08	-1.11034e-07	2.83046e-08	-8.27293e-08	1.26437e-06	4.51574e-07	1.71594e-06	-2.18541e-07	5.14507e-09	-2.13396e-07
21.627	9.77808e-07	-1.59458e-06	-6.16770e-07	4.01454e-07	-9.23038e-08	3.09150e-07	6.22347e-07	-1.39299e-07	4.83047e-07	1.55652e-06	-1.66475e-07	1.39005e-06	-1.19613e-07	2.28614e-08	-9.67518e-08	-1.12192e-07	2.85998e-08	-8.35919e-08	1.26254e-06	4.50814e-07	1.71335e-06	-2.21376e-07	5.21181e-09	-2.16164e-07
21.651	9.76768e-07	-1.59288e-06	-6.16114e-07	4.00069e-07	-9.19854e-08	3.08084e-07	6.20788e-07	-1.38950e-07	4.81837e-07	1.55348e-06	-1.66150e-07	1.38733e-06	-1.20020e-07	2.29391e-08	-9.70807e-08	-1.13342e-07	2.88930e-08	-8.44490e-08	1.26070e-06	4.50056e-07	1.71076e-06	-2.24202e-07	5.27834e-09	-2.18923e-07
21.676	9.75725e-07	-1.59118e-06	-6.15457e-07	3.98691e-07	-9.16686e-08	3.07023e-07	6.19234e-07	-1.38603e-07	4.80631e-07	1.55043e-06	-1.65824e-07	1.38461e-06	-1.20425e-07	2.30165e-08	-9.74084e-08	-1.14485e-07	2.91844e-08	-8.53006e-08	1.25887e-06	4.49302e-07	1.70817e-06	-2.27018e-07	5.34465e-09	-2.21673e-07
21.701	9.74680e-07	-1.58948e-06	-6.14797e-07	3.97320e-07	-9.13533e-08	3.05967e-07	6.17684e-07	-1.38256e-07	4.79429e-07	1.54738e-06	-1.65498e-07	1.38188e-06	-1.20828e-07	2.30936e-08	-9.77348e-08	-1.15621e-07	2.94739e-08	-8.61468e-08	1.25703e-06	4.48550e-07	1.70558e-06	-2.29825e-07	5.41073e-09	-2.24414e-07
21.725	9.73632e-07	-1.58777e-06	-6.14136e-07	3.95956e-07	-9.10397e-08	3.04916e-07	6.16140e-07	-1.37910e-07	4.78230e-07	1.54433e-06	-1.65172e-07	1.37916e-06	-1.21230e-07	2.31705e-08	-9.80599e-08	-1.16749e-07	2.97615e-08	-8.69873e-08	1.25519e-06	4.47801e-07	1.70299e-06	-2.32622e-07	5.47659e-09	-2.27146e-07
21.750	9.72582e-07	-1.58606e-06	-6.13474e-07	3.94599e-07	-9.07276e-08	3.03871e-07	6.14600e-07	-1.37565e-07	4.77035e-07	1.54129e-06	-1.64846e-07	1.37644e-06	-1.21631e-07	2.32470e-08	-9.83838e-08	-1.17869e-07	3.00472e-08	-8.78223e-08	1.25334e-06	4.47055e-07	1.70040e-06	-2.35410e-07	5.54221e-09	-2.29868e-07
21.774	9.71529e-07	-1.58434e-06	-6.12810e-07	3.93248e-07	-9.04172e-08	3.02831e-07	6.13066e-07	-1.37222e-07	4.75844e-07	1.53824e-06	-1.64520e-07	1.37372e-06	-1.22030e-07	2.33232e-08	-9.87064e-08	-1.18983e-07	3.03309e-08	-8.86517e-08	1.25149e-06	4.46312e-07	1.69781e-06	-2.38188e-07	5.60761e-09	-2.32580e-07
21.799	9.70474e-07	-1.58262e-06	-6.12144e-07	3.91905e-07	-9.01083e-08	3.01797e-07	6.11536e-07	-1.36880e-07	4.74657e-07	1.53519e-06	-1.64194e-07	1.37100e-06	-1.22427e-07	2.33991e-08	-9.90276e-08	-1.20088e-07	3.06127e-08	-8.94754e-08	1.24964e-06	4.45571e-07	1.69522e-06	-2.40956e-07	5.67278e-09	-2.35283e-07
21.823	9.69416e-07	-1.58089e-06	-6.11477e-07	3.90569e-07	-8.98011e-08	3.00768e-07	6.10012e-07	-1.36538e-07	4.73473e-07	1.53215e-06	-1.63868e-07	1.36828e-06	-1.22822e-07	2.34747e-08	-9.93475e-08	-1.21186e-07	3.08926e-08	-9.02933e-08	1.24779e-06	4.44834e-07	1.69263e-06	-2.43713e-07	5.73770e-09	-2.37976e-07
21.848	9.68356e-07	-1.57916e-06	-6.10808e-07	3.89240e-07	-8.94955e-08	2.99744e-07	6.08492e-07	-1.36198e-07	4.72294e-07	1.52910e-06	-1.63542e-07	1.36556e-06	-1.23216e-07	2.35500e-08	-9.96660e-08	-1.22276e-07	3.11705e-08	-9.11056e-08	1.24594e-06	4.44099e-07	1.69004e-06	-2.46461e-07	5.80239e-09	-2.40659e-07
21.873	9.67294e-07	-1.57743e-06	-6.10138e-07	3.87918e-07	-8.91915e-08	2.98726e-07	6.06978e-07	-1.35859e-07	4.71119e-07	1.52605e-06	-1.63217e-07	1.36284e-06	-1.23608e-07	2.36249e-08	-9.99831e-08	-1.23359e-07	3.14464e-08	-9.19121e-08	1.24408e-06	4.43367e-07	1.68745e-06	-2.49199e-07	5.86684e-09	-2.43332e-07
21.897	9.66229e-07	-1.57570e-06	-6.09467e-07	3.86603e-07	-8.88892e-08	2.97714e-07	6.05469e-07	-1.35522e-07	4.69947e-07	1.52301e-06	-1.62891e-07	1.36012e-06	-1.23998e-07	2.36995e-08	-1.00299e-07	-1.24433e-07	3.17204e-08	-9.27128e-08	1.24222e-06	4.42639e-07	1.68486e-06	-2.51926e-07	5.93104e-09	-2.45995e-07
21.922	9.65162e-07	-1.57396e-06	-6.08793e-07	3.85295e-07	-8.85885e-08	2.96707e-07	6.03965e-07	-1.35185e-07	4.68780e-07	1.51996e-06	-1.62565e-07	1.35740e-06	-1.24387e-07	2.37738e-08	-1.00613e-07	-1.25500e-07	3.19924e-08	-9.35077e-08	1.24036e-06	4.41913e-07	1.68227e-06	-2.54642e-07	5.99500e-09	-2.48647e-07
21.946	9.64092e-07	-1.57221e-06	-6.08119e-07	3.83995e-07	-8.82895e-08	2.95705e-07	6.02466e-07	-1.34850e-07	4.67617e-07	1.51692e-06	-1.62240e-07	1.35468e-06	-1.24774e-07	2.38477e-08	-1.00926e-07	-1.26559e-07	3.22623e-08	-9.42968e-08	1.23849e-06	4.41190e-07	1.67968e-06	-2.57348e-07	6.05871e-09	-2.51290e-07
21.971	9.63021e-07	-1.57046e-06	-6.07443e-07	3.82702e-07	-8.79922e-08	2.94709e-07	6.00973e-07	-1.34515e-07	4.66458e-07	1.51388e-06	-1.61914e-07	1.35196e-06	-1.25159e-07	2.39213e-08	-1.01238e-07	-1.27610e-07	3.25303e-08	-9.50799e-08	1.23663e-06	4.40470e-07	1.67710e-06	-2.60044e-07	6.12217e-09	-2.53922e-07
21.996	9.61947e-07	-1.56871e-06	-6.06766e-07	3.81416e-07	-8.76965e-08	2.93719e-07	5.99485e-07	-1.34182e-07	4.65303e-07	1.51084e-06	-1.61589e-07	1.34925e-06	-1.25542e-07	2.39945e-08	-1.01548e-07	-1.28653e-07	3.27962e-08	-9.58572e-08	1.23476e-06	4.39753e-07	1.67451e-06	-2.62729e-07	6.18537e-09	-2.56543e-07
22.020	9.60871e-07	-1.56696e-06	-6.06087e-07	3.80137e-07	-8.74026e-08	2.92735e-07	5.98003e-07	-1.33850e-07	4.64152e-07	1.50780e-06	-1.61264e-07	1.34653e-06	-1.25923e-07	2.40674e-08	-1.01856e-07	-1.29689e-07	3.30601e-08	-9.66285e-08	1.23289e-06	4.39039e-07	1.67193e-06	-2.65402e-07	6.24832e-09	-2.59154e-07
22.045	9.59792e-07	-1.56520e-06	-6.05407e-07	3.78866e-07	-8.71103e-08	2.91756e-07	5.96526e-07	-1.33520e-07	4.63006e-07	1.50476e-06	-1.60939e-07	1.34382e-06	-1.26303e-07	2.41400e-08	-1.02163e-07	-1.30716e-07	3.33219e-08	-9.73938e-08	1.23101e-06	4.38328e-07	1.66934e-06	-2.68065e-07	6.31101e-09	-2.61754e-07
22.069	9.58712e-07	-1.56344e-06	-6.04725e-07	3.77602e-07	-8.68197e-08	2.90782e-07	5.95054e-07	-1.33191e-07	4.61864e-07	1.50172e-06	-1.60614e-07	1.34111e-06	-1.26681e-07	2.42122e-08	-1.02468e-07	-1.31735e-07	3.35817e-08	-9.81531e-08	1.22914e-06	4.37620e-07	1.66676e-06	-2.70717e-07	6.37344e-09	-2.64343e-07
22.094	9.57629e-07	-1.56167e-06	-6.04042e-07	3.76346e-07	-8.65308e-08	2.89815e-07	5.93588e-07	-1.32862e-07	4.60726e-07	1.49869e-06	-1.60290e-07	1.33840e-06	-1.27056e-07	2.42840e-08	-1.02772e-07	-1.32746e-07	3.38394e-08	-9.89064e-08	1.22727e-06	4.36915e-07	1.66418e-06	-2.73357e-07	6.43560e-09	-2.66922e-07
22.118	9.56545e-07	-1.55990e-06	-6.03358e-07	3.75097e-07	-8.62437e-08	2.88853e-07	5.92128e-07	-1.32536e-07	4.59593e-07	1.49565e-06	-1.59965e-07	1.33569e-06	-1.27430e-07	2.43554e-08	-1.03075e-07	-1.33749e-07	3.40951e-08	-9.96536e-08	1.22539e-06	4.36213e-07	1.66160e-06	-2.75986e-07	6.49750e-09	-2.69489e-07
22.143	9.55458e-07	-1.55813e-06	-6.02672e-07	3.73855e-07	-8.59582e-08	2.87897e-07	5.90674e-07	-1.32210e-07	4.58464e-07	1.49262e-06	-1.59641e-07	1.33298e-06	-1.27802e-07	2.44265e-08	-1.03376e-07	-1.34743e-07	3.43486e-08	-1.00395e-07	1.22351e-06	4.35514e-07	1.65902e-06	-2.78604e-07	6.55913e-09	-2.72045e-07
22.168	9.54369e-07	-1.55635e-06	-6.01986e-07	3.72621e-07	-8.56745e-08	2.86947e-07	5.89225e-07	-1.31886e-07	4.57339e-07	1.48959e-06	-1.59317e-07	1.33028e-06	-1.28172e-07	2.44972e-08	-1.03675e-07	-1.35730e-07	3.46001e-08	-1.01130e-07	1.22163e-06	4.34818e-07	1.65645e-06	-2.81210e-07	6.62048e-09	-2.74590e-07
22.192	9.53278e-07	-1.55458e-06	-6.01297e-07	3.71395e-07	-8.53925e-08	2.86002e-07	5.87781e-07	-1.31563e-07	4.56219e-07	1.48657e-06	-1.58993e-07	1.32757e-06	-1.28540e-07	2.45675e-08	-1.03972e-07	-1.36708e-07	3.48494e-08	-1.01858e-07	1.21975e-06	4.34126e-07	1.65388e-06	-2.83805e-07	6.68157e-09	-2.77123e-07
22.217	9.52185e-07	-1.55279e-06	-6.00608e-07	3.70176e-07	-8.51123e-08	2.85064e-07	5.86344e-07	-1.31241e-07	4.55103e-07	1.48354e-06	-1.58670e-07	1.32487e-06	-1.28906e-07	2.46374e-08	-1.04268e-07	-1.37678e-07	3.50967e-08	-1.02581e-07	1.21787e-06	4.33436e-07	1.65130e-06	-2.86388e-07	6.74238e-09	-2.79645e-07
22.241	9.51090e-07	-1.55101e-06	-5.99917e-07	3.68965e-07	-8.48338e-08	2.84131e-07	5.84912e-07	-1.30920e-07	4.53992e-07	1.48052e-06	-1.58347e-07	1.32217e-06	-1.29270e-07	2.47070e-08	-1.04563e-07	-1.38639e-07	3.53418e-08	-1.03297e-07	1.21598e-06	4.32749e-07	1.64873e-06	-2.88959e-07	6.80291e-09	-2.82156e-07
22.266	9.49993e-07	-1.54922e-06	-5.99225e-07	3.67761e-07	-8.45571e-08	2.83204e-07	5.83487e-07	-1.30601e-07	4.52885e-07	1.47750e-06	-1.58024e-07	1.31948e-06	-1.29631e-07	2.47761e-08	-1.04855e-07	-1.39592e-07	3.55848e-08	-1.04008e-07	1.21410e-06	4.32065e-07	1.64617e-06	-2.91518e-07	6.86315e-09	-2.84655e-07
22.290	9.48894e-07	-1.54743e-06	-5.98532e-07	3.66565e-07	-8.42821e-08	2.82283e-07	5.82067e-07	-1.30284e-07	4.51783e-07	1.47449e-06	-1.57701e-07	1.31678e-06	-1.29991e-07	2.48449e-08	-1.05146e-07	-1.40537e-07	3.58256e-08	-1.04712e-07	1.21221e-06	4.31385e-07	1.64360e-06	-2.94065e-07	6.92312e-09	-2.87142e-07
22.315	9.47793e-07	-1.54563e-06	-5.97838e-07	3.65377e-07	-8.40089e-08	2.81368e-07	5.80653e-07	-1.29967e-07	4.50686e-07	1.47147e-06	-1.57379e-07	1.31409e-06	-1.30349e-07	2.49132e-08	-1.05436e-07	-1.41473e-07	3.60643e-08	-1.05409e-07	1.21033e-06	4.30708e-07	1.64104e-06	-2.96600e-07	6.98279e-09	-2.89617e-07
22.340	9.46690e-07	-1.54383e-06	-5.97142e-07	3.64197e-07	-8.37375e-08	2.80459e-07	5.79245e-07	-1.29652e-07	4.49593e-07	1.46846e-06	-1.57057e-07	1.31140e-06	-1.30704e-07	2.49812e-08	-1.05723e-07	-1.42401e-07	3.63008e-08	-1.06101e-07	1.20844e-06	4.30033e-07	1.63848e-06	-2.99122e-07	7.04218e-09	-2.92080e-07
22.364	9.45586e-07	-1.54203e-06	-5.96446e-07	3.63024e-07	-8.34679e-08	2.79556e-07	5.77843e-07	-1.29338e-07	4.48505e-07	1.46545e-06	-1.56735e-07	1.30872e-06	-1.31058e-07	2.50488e-08	-1.06009e-07	-1.43321e-07	3.65351e-08	-1.06785e-07	1.20655e-06	4.29362e-07	1.63592e-06	-3.01633e-07	7.10128e-09	-2.94531e-07
22.389	9.44479e-07	-1.54023e-06	-5.95748e-07	3.61859e-07	-8.32000e-08	2.78659e-07	5.76447e-07	-1.29026e-07	4.47422e-07	1.46245e-06	-1.56414e-07	1.30604e-06	-1.31409e-07	2.51159e-08	-1.06293e-07	-1.44231e-07	3.67673e-08	-1.07464e-07	1.20467e-06	4.28694e-07	1.63336e-06	-3.04130e-07	7.16009e-09	-2.96970e-07
22.413	9.43371e-07	-1.53842e-06	-5.95049e-07	3.60702e-07	-8.29340e-08	2.77768e-07	5.75058e-07	-1.28715e-07	4.46343e-07	1.45945e-06	-1.56093e-07	1.30336e-06	-1.31758e-07	2.51826e-08	-1.06576e-07	-1.45133e-07	3.69973e-08	-1.08136e-07	1.20278e-06	4.28029e-07	1.63081e-06	-3.06616e-07	7.21860e-09	-2.99397e-07
22.438	9.42261e-07	-1.53661e-06	-5.94348e-07	3.59553e-07	-8.26697e-08	2.76883e-07	5.73674e-07	-1.28405e-07	4.45269e-07	1.45645e-06	-1.55773e-07	1.30068e-06	-1.32105e-07	2.52489e-08	-1.06856e-07	-1.46027e-07	3.72250e-08	-1.08802e-07	1.20089e-06	4.27368e-07	1.62826e-06	-3.09088e-07	7.27681e-09	-3.01811e-07
22.462	9.41149e-07	-1.53480e-06	-5.93647e-07	3.58411e-07	-8.24073e-08	2.76004e-07	5.72297e-07	-1.28097e-07	4.44200e-07	1.45346e-06	-1.55452e-07	1.29801e-06	-1.32450e-07	2.53148e-08	-1.07135e-07	-1.46912e-07	3.74506e-08	-1.09461e-07	1.19900e-06	4.26709e-07	1.62571e-06	-3.11548e-07	7.33472e-09	-3.04213e-07
22.487	9.40036e-07	-1.53298e-06	-5.92945e-07	3.57278e-07	-8.21467e-08	2.75131e-07	5.70926e-07	-1.27790e-07	4.43136e-07	1.45047e-06	-1.55133e-07	1.29534e-06	-1.32792e-07	2.53802e-08	-1.07412e-07	-1.47788e-07	3.76740e-08	-1.10114e-07	1.19711e-06	4.26054e-07	1.62316e-06	-3.13995e-07	7.39232e-09	-3.06602e-07
22.512	9.38920e-07	-1.53116e-06	-5.92241e-07	3.56152e-07	-8.18879e-08	2.74264e-07	5.69561e-07	-1.27484e-07	4.42077e-07	1.44748e-06	-1.54813e-07	1.29267e-06	-1.33132e-07	2.54453e-08	-1.07687e-07	-1.48655e-07	3.78951e-08	-1.10760e-07	1.19522e-06	4.25402e-07	1.62062e-06	-3.16429e-07	7.44962e-09	-3.08979e-07
22.536	9.37803e-07	-1.52934e-06	-5.91537e-07	3.55035e-07	-8.16309e-08	2.73404e-07	5.68203e-07	-1.27180e-07	4.41023e-07	1.44450e-06	-1.54494e-07	1.29001e-06	-1.33470e-07	2.55098e-08	-1.07960e-07	-1.49514e-07	3.81140e-08	-1.11400e-07	1.19333e-06	4.24753e-07	1.61808e-06	-3.18849e-07	7.50661e-09	-3.11343e-07
22.561	9.36685e-07	-1.52752e-06	-5.90831e-07	3.53925e-07	-8.13758e-08	2.72549e-07	5.66851e-07	-1.26878e-07	4.39973e-07	1.44152e-06	-1.54176e-07	1.28735e-06	-1.33806e-07	2.55740e-08	-1.08232e-07	-1.50364e-07	3.83306e-08	-1.12033e-07	1.19144e-06	4.24107e-07	1.61555e-06	-3.21257e-07	7.56329e-09	-3.13694e-07
22.585	9.35565e-07	-1.52569e-06	-5.90125e-07	3.52823e-07	-8.11225e-08	2.71701e-07	5.65505e-07	-1.26577e-07	4.38929e-07	1.43855e-06	-1.53858e-07	1.28469e-06	-1.34139e-07	2.56377e-08	-1.08502e-07	-1.51205e-07	3.85451e-08	-1.12660e-07	1.18955e-06	4.23465e-07	1.61301e-06	-3.23651e-07	7.61966e-09	-3.16031e-07
22.610	9.34443e-07	-1.52386e-06	-5.89417e-07	3.51730e-07	-8.08710e-08	2.70859e-07	5.64166e-07	-1.26277e-07	4.37889e-07	1.43558e-06	-1.53540e-07	1.28204e-06	-1.34470e-07	2.57010e-08	-1.08769e-07	-1.52037e-07	3.87572e-08	-1.13280e-07	1.18766e-06	4.22826e-07	1.61048e-06	-3.26032e-07	7.67572e-09	-3.18356e-07
22.634	9.33319e-07	-1.52203e-06	-5.88708e-07	3.50644e-07	-8.06214e-08	2.70023e-07	5.62833e-07	-1.25979e-07	4.36855e-07	1.43262e-06	-1.53223e-07	1.27939e-06	-1.34799e-07	2.57638e-08	-1.09035e-07	-1.52861e-07	3.89671e-08	-1.13894e-07	1.18577e-06	4.22190e-07	1.60796e-06	-3.28399e-07	7.73145e-09	-3.20668e-07
22.659	9.32194e-07	-1.52019e-06	-5.87999e-07	3.49567e-07	-8.03737e-08	2.69193e-07	5.61507e-07	-1.25682e-07	4.35825e-07	1.42966e-06	-1.52907e-07	1.27675e-06	-1.35125e-07	2.58261e-08	-1.09299e-07	-1.53675e-07	3.91747e-08	-1.14500e-07	1.18388e-06	4.21557e-07	1.60544e-06	-3.30753e-07	7.78686e-09	-3.22966e-07
22.684	9.31068e-07	-1.51836e-06	-5.87288e-07	3.48497e-07	-8.01278e-08	2.68369e-07	5.60187e-07	-1.25386e-07	4.34801e-07	1.42670e-06	-1.52591e-07	1.27411e-06	-1.35449e-07	2.58880e-08	-1.09561e-07	-1.54481e-07	3.93800e-08	-1.15101e-07	1.18199e-06	4.20928e-07	1.60292e-06	-3.33093e-07	7.84196e-09	-3.25251e-07
22.708	9.29940e-07	-1.51652e-06	-5.86577e-07	3.47436e-07	-7.98838e-08	2.67552e-07	5.58874e-07	-1.25092e-07	4.33782e-07	1.42375e-06	-1.52275e-07	1.27148e-06	-1.35771e-07	2.59495e-08	-1.09821e-07	-1.55277e-07	3.95831e-08	-1.15694e-07	1.18010e-06	4.20302e-07	1.60040e-06	-3.35419e-07	7.89672e-09	-3.27523e-07
22.733	9.28810e-07	-1.51467e-06	-5.85864e-07	3.46383e-07	-7.96417e-08	2.66741e-07	5.57568e-07	-1.24800e-07	4.32768e-07	1.42081e-06	-1.51960e-07	1.26885e-06	-1.36090e-07	2.60105e-08	-1.10079e-07	-1.56065e-07	3.97838e-08	-1.16281e-07	1.17821e-06	4.19679e-07	1.59789e-06	-3.37732e-07	7.95116e-09	-3.29781e-07
22.757	9.27679e-07	-1.51283e-06	-5.85151e-07	3.45338e-07	-7.94014e-08	2.65937e-07	5.56268e-07	-1.24509e-07	4.31759e-07	1.41786e-06	-1.51646e-07	1.26622e-06	-1.36406e-07	2.60710e-08	-1.10335e-07	-1.56843e-07	3.99823e-08	-1.16861e-07	1.17633e-06	4.19060e-07	1.59539e-06	-3.40030e-07	8.00527e-09	-3.32025e-07
22.782	9.26547e-07	-1.51098e-06	-5.84436e-07	3.44301e-07	-7.91630e-08	2.65138e-07	5.54975e-07	-1.24220e-07	4.30756e-07	1.41493e-06	-1.51332e-07	1.26360e-06	-1.36720e-07	2.61310e-08	-1.10589e-07	-1.57612e-07	4.01784e-08	-1.17434e-07	1.17444e-06	4.18444e-07	1.59288e-06	-3.42314e-07	8.05905e-09	-3.34255e-07
22.807	9.25413e-07	-1.50913e-06	-5.83721e-07	3.43273e-07	-7.89265e-08	2.64346e-07	5.53689e-07	-1.23932e-07	4.29757e-07	1.41200e-06	-1.51018e-07	1.26098e-06	-1.37032e-07	2.61906e-08	-1.10841e-07	-1.58373e-07	4.03722e-08	-1.18001e-07	1.17255e-06	4.17831e-07	1.59038e-06	-3.44584e-07	8.11249e-09	-3.36472e-07
22.831	9.24278e-07	-1.50728e-06	-5.83005e-07	3.42252e-07	-7.86920e-08	2.63560e-07	5.52409e-07	-1.23645e-07	4.28764e-07	1.40907e-06	-1.50705e-07	1.25837e-06	-1.37341e-07	2.62497e-08	-1.11092e-07	-1.59124e-07	4.05637e-08	-1.18560e-07	1.17067e-06	4.17222e-07	1.58789e-06	-3.46840e-07	8.16559e-09	-3.38674e-07
22.856	9.23141e-07	-1.50543e-06	-5.82288e-07	3.41240e-07	-7.84593e-08	2.62781e-07	5.51137e-07	-1.23360e-07	4.27776e-07	1.40616e-06	-1.50393e-07	1.25576e-06	-1.37648e-07	2.63083e-08	-1.11340e-07	-1.59866e-07	4.07529e-08	-1.19113e-07	1.16878e-06	4.16616e-07	1.58540e-06	-3.49081e-07	8.21835e-09	-3.40863e-07
22.880	9.22004e-07	-1.50357e-06	-5.81571e-07	3.40237e-07	-7.82285e-08	2.62008e-07	5.49871e-07	-1.23077e-07	4.26794e-07	1.40324e-06	-1.50082e-07	1.25316e-06	-1.37952e-07	2.63664e-08	-1.11586e-07	-1.60599e-07	4.09397e-08	-1.19659e-07	1.16690e-06	4.16013e-07	1.58291e-06	-3.51308e-07	8.27078e-09	-3.43037e-07
22.905	9.20864e-07	-1.50172e-06	-5.80852e-07	3.39241e-07	-7.79996e-08	2.61242e-07	5.48612e-07	-1.22795e-07	4.25816e-07	1.40033e-06	-1.49771e-07	1.25056e-06	-1.38254e-07	2.64241e-08	-1.11829e-07	-1.61323e-07	4.11242e-08	-1.20198e-07	1.16502e-06	4.15414e-07	1.58043e-06	-3.53520e-07	8.32285e-09	-3.45197e-07
22.929	9.19724e-07	-1.49986e-06	-5.80133e-07	3.38254e-07	-7.77727e-08	2.60481e-07	5.47360e-07	-1.22515e-07	4.24845e-07	1.39743e-06	-1.49460e-07	1.24797e-06	-1.38553e-07	2.64812e-08	-1.12071e-07	-1.62037e-07	4.13063e-08	-1.20731e-07	1.16314e-06	4.14818e-07	1.57796e-06	-3.55717e-07	8.37458e-09	-3.47342e-07
22.954	9.18582e-07	-1.49800e-06	-5.79413e-07	3.37275e-07	-7.75476e-08	2.59728e-07	5.46114e-07	-1.22236e-07	4.23878e-07	1.39454e-06	-1.49150e-07	1.24539e-06	-1.38849e-07	2.65379e-08	-1.12311e-07	-1.62742e-07	4.14861e-08	-1.21256e-07	1.16126e-06	4.14226e-07	1.57548e-06	-3.57900e-07	8.42597e-09	-3.49474e-07
22.979	9.17440e-07	-1.49613e-06	-5.78692e-07	3.36305e-07	-7.73245e-08	2.58980e-07	5.44876e-07	-1.21959e-07	4.22917e-07	1.39165e-06	-1.48841e-07	1.24280e-06	-1.39143e-07	2.65940e-08	-1.12549e-07	-1.63438e-07	4.16635e-08	-1.21775e-07	1.15938e-06	4.13637e-07	1.57302e-06	-3.60067e-07	8.47700e-09	-3.51590e-07
23.003	9.16296e-07	-1.49427e-06	-5.77970e-07	3.35343e-07	-7.71033e-08	2.58240e-07	5.43645e-07	-1.21684e-07	4.21961e-07	1.38876e-06	-1.48533e-07	1.24023e-06	-1.39434e-07	2.66497e-08	-1.12784e-07	-1.64125e-07	4.18385e-08	-1.22286e-07	1.15750e-06	4.13051e-07	1.57055e-06	-3.62220e-07	8.52767e-09	-3.53692e-07
23.028	9.15150e-07	-1.49240e-06	-5.77248e-07	3.34389e-07	-7.68841e-08	2.57505e-07	5.42421e-07	-1.21410e-07	4.21011e-07	1.38589e-06	-1.48225e-07	1.23766e-06	-1.39723e-07	2.67048e-08	-1.13018e-07	-1.64802e-07	4.20112e-08	-1.22791e-07	1.15563e-06	4.12469e-07	1.56810e-06	-3.64357e-07	8.57799e-09	-3.55779e-07
23.052	9.14004e-07	-1.49053e-06	-5.76525e-07	3.33444e-07	-7.66668e-08	2.56777e-07	5.41204e-07	-1.21137e-07	4.20067e-07	1.38301e-06	-1.47918e-07	1.23510e-06	-1.40008e-07	2.67595e-08	-1.13249e-07	-1.65470e-07	4.21815e-08	-1.23289e-07	1.15375e-06	4.11891e-07	1.56564e-06	-3.66479e-07	8.62795e-09	-3.57851e-07
23.077	9.12857e-07	-1.48866e-06	-5.75801e-07	3.32508e-07	-7.64514e-08	2.56056e-07	5.39994e-07	-1.20866e-07	4.19128e-07	1.38015e-06	-1.47612e-07	1.23254e-06	-1.40292e-07	2.68136e-08	-1.13478e-07	-1.66129e-07	4.23494e-08	-1.23779e-07	1.15188e-06	4.11316e-07	1.56320e-06	-3.68586e-07	8.67755e-09	-3.59908e-07
23.101	9.11708e-07	-1.48679e-06	-5.75077e-07	3.31579e-07	-7.62380e-08	2.55341e-07	5.38791e-07	-1.20597e-07	4.18194e-07	1.37729e-06	-1.47306e-07	1.22999e-06	-1.40572e-07	2.68672e-08	-1.13705e-07	-1.66778e-07	4.25149e-08	-1.24263e-07	1.15001e-06	4.10744e-07	1.56075e-06	-3.70677e-07	8.72679e-09	-3.61951e-07
23.126	9.10559e-07	-1.48491e-06	-5.74352e-07	3.30660e-07	-7.60265e-08	2.54633e-07	5.37596e-07	-1.20330e-07	4.17266e-07	1.37444e-06	-1.47001e-07	1.22744e-06	-1.40850e-07	2.69203e-08	-1.13930e-07	-1.67418e-07	4.26780e-08	-1.24740e-07	1.14814e-06	4.10176e-07	1.55832e-06	-3.72753e-07	8.77566e-09	-3.63978e-07
23.151	9.09409e-07	-1.48303e-06	-5.73626e-07	3.29748e-07	-7.58170e-08	2.53931e-07	5.36407e-07	-1.20064e-07	4.16344e-07	1.37160e-06	-1.46697e-07	1.22490e-06	-1.41125e-07	2.69729e-08	-1.14152e-07	-1.68048e-07	4.28387e-08	-1.25210e-07	1.14627e-06	4.09611e-07	1.55588e-06	-3.74813e-07	8.82417e-09	-3.65989e-07
23.175	9.08257e-07	-1.48116e-06	-5.72900e-07	3.28846e-07	-7.56094e-08	2.53236e-07	5.35226e-07	-1.19799e-07	4.15427e-07	1.36876e-06	-1.46394e-07	1.22237e-06	-1.41398e-07	2.70250e-08	-1.14373e-07	-1.68669e-07	4.29970e-08	-1.25672e-07	1.14441e-06	4.09050e-07	1.55346e-06	-3.76858e-07	8.87230e-09	-3.67986e-07
23.200	9.07105e-07	-1.47928e-06	-5.72173e-07	3.27951e-07	-7.54038e-08	2.52548e-07	5.34052e-07	-1.19536e-07	4.14516e-07	1.36593e-06	-1.46091e-07	1.21984e-06	-1.41667e-07	2.70765e-08	-1.14591e-07	-1.69281e-07	4.31528e-08	-1.26128e-07	1.14254e-06	4.08492e-07	1.55104e-06	-3.78887e-07	8.92006e-09	-3.69967e-07
23.224	9.05951e-07	-1.47740e-06	-5.71445e-07	3.27066e-07	-7.52002e-08	2.51866e-07	5.32886e-07	-1.19275e-07	4.13610e-07	1.36311e-06	-1.45789e-07	1.21732e-06	-1.41934e-07	2.71275e-08	-1.14806e-07	-1.69883e-07	4.33063e-08	-1.26576e-07	1.14068e-06	4.07938e-07	1.54862e-06	-3.80899e-07	8.96745e-09	-3.71932e-07
23.249	9.04797e-07	-1.47551e-06	-5.70717e-07	3.26189e-07	-7.49986e-08	2.51190e-07	5.31727e-07	-1.19016e-07	4.12711e-07	1.36029e-06	-1.45488e-07	1.21480e-06	-1.42198e-07	2.71780e-08	-1.15020e-07	-1.70475e-07	4.34573e-08	-1.27018e-07	1.13882e-06	4.07388e-07	1.54621e-06	-3.82896e-07	9.01446e-09	-3.73882e-07
23.273	9.03642e-07	-1.47363e-06	-5.69989e-07	3.25320e-07	-7.47989e-08	2.50521e-07	5.30575e-07	-1.18758e-07	4.11817e-07	1.35748e-06	-1.45187e-07	1.21229e-06	-1.42459e-07	2.72279e-08	-1.15231e-07	-1.71058e-07	4.36059e-08	-1.27452e-07	1.13697e-06	4.06841e-07	1.54381e-06	-3.84877e-07	9.06109e-09	-3.75816e-07
23.298	9.02486e-07	-1.47175e-06	-5.69260e-07	3.24460e-07	-7.46012e-08	2.49859e-07	5.29430e-07	-1.18502e-07	4.10928e-07	1.35468e-06	-1.44888e-07	1.20979e-06	-1.42718e-07	2.72773e-08	-1.15440e-07	-1.71631e-07	4.37521e-08	-1.27879e-07	1.13511e-06	4.06297e-07	1.54141e-06	-3.86841e-07	9.10734e-09	-3.77734e-07
23.323	9.01329e-07	-1.46986e-06	-5.68530e-07	3.23609e-07	-7.44055e-08	2.49204e-07	5.28293e-07	-1.18247e-07	4.10046e-07	1.35189e-06	-1.44589e-07	1.20730e-06	-1.42973e-07	2.73261e-08	-1.15647e-07	-1.72195e-07	4.38958e-08	-1.28299e-07	1.13326e-06	4.05758e-07	1.53902e-06	-3.88789e-07	9.15320e-09	-3.79636e-07
23.347	9.00172e-07	-1.46797e-06	-5.67800e-07	3.22767e-07	-7.42117e-08	2.48555e-07	5.27164e-07	-1.17995e-07	4.09169e-07	1.34910e-06	-1.44291e-07	1.20481e-06	-1.43226e-07	2.73745e-08	-1.15852e-07	-1.72749e-07	4.40371e-08	-1.28712e-07	1.13141e-06	4.05222e-07	1.53663e-06	-3.90721e-07	9.19868e-09	-3.81522e-07
23.372	8.99013e-07	-1.46608e-06	-5.67069e-07	3.21933e-07	-7.40200e-08	2.47913e-07	5.26042e-07	-1.17743e-07	4.08298e-07	1.34632e-06	-1.43994e-07	1.20233e-06	-1.43476e-07	2.74222e-08	-1.16054e-07	-1.73294e-07	4.41759e-08	-1.29118e-07	1.12956e-06	4.04689e-07	1.53425e-06	-3.92636e-07	9.24377e-09	-3.83393e-07
23.396	8.97854e-07	-1.46419e-06	-5.66338e-07	3.21107e-07	-7.38302e-08	2.47277e-07	5.24927e-07	-1.17494e-07	4.07433e-07	1.34355e-06	-1.43698e-07	1.19985e-06	-1.43723e-07	2.74694e-08	-1.16254e-07	-1.73829e-07	4.43123e-08	-1.29517e-07	1.12772e-06	4.04160e-07	1.53188e-06	-3.94535e-07	9.28847e-09	-3.85246e-07
23.421	8.96695e-07	-1.46230e-06	-5.65607e-07	3.20291e-07	-7.36425e-08	2.46648e-07	5.23820e-07	-1.17246e-07	4.06574e-07	1.34079e-06	-1.43402e-07	1.19739e-06	-1.43967e-07	2.75161e-08	-1.16451e-07	-1.74354e-07	4.44463e-08	-1.29908e-07	1.12588e-06	4.03635e-07	1.52951e-06	-3.96417e-07	9.33278e-09	-3.87084e-07
23.446	8.95534e-07	-1.46041e-06	-5.64875e-07	3.19483e-07	-7.34567e-08	2.46026e-07	5.22720e-07	-1.17000e-07	4.05720e-07	1.33804e-06	-1.43108e-07	1.19493e-06	-1.44209e-07	2.75622e-08	-1.16646e-07	-1.74870e-07	4.45777e-08	-1.30293e-07	1.12404e-06	4.03113e-07	1.52715e-06	-3.98282e-07	9.37669e-09	-3.88905e-07
23.470	8.94373e-07	-1.45852e-06	-5.64142e-07	3.18684e-07	-7.32730e-08	2.45411e-07	5.21628e-07	-1.16756e-07	4.04873e-07	1.33529e-06	-1.42814e-07	1.19248e-06	-1.44447e-07	2.76078e-08	-1.16839e-07	-1.75376e-07	4.47067e-08	-1.30670e-07	1.12220e-06	4.02595e-07	1.52480e-06	-4.00130e-07	9.42020e-09	-3.90710e-07
23.495	8.93212e-07	-1.45662e-06	-5.63410e-07	3.17893e-07	-7.30912e-08	2.44802e-07	5.20544e-07	-1.16513e-07	4.04031e-07	1.33255e-06	-1.42521e-07	1.19003e-06	-1.44682e-07	2.76528e-08	-1.17030e-07	-1.75873e-07	4.48333e-08	-1.31039e-07	1.12037e-06	4.02081e-07	1.52245e-06	-4.01962e-07	9.46332e-09	-3.92499e-07
23.519	8.92050e-07	-1.45473e-06	-5.62677e-07	3.17112e-07	-7.29115e-08	2.44200e-07	5.19468e-07	-1.16272e-07	4.03196e-07	1.32982e-06	-1.42229e-07	1.18759e-06	-1.44915e-07	2.76972e-08	-1.17218e-07	-1.76359e-07	4.49574e-08	-1.31402e-07	1.11854e-06	4.01570e-07	1.52011e-06	-4.03776e-07	9.50603e-09	-3.94270e-07
23.544	8.90887e-07	-1.45283e-06	-5.61943e-07	3.16339e-07	-7.27338e-08	2.43605e-07	5.18399e-07	-1.16033e-07	4.02366e-07	1.32710e-06	-1.41938e-07	1.18516e-06	-1.45144e-07	2.77410e-08	-1.17403e-07	-1.76836e-07	4.50790e-08	-1.31757e-07	1.11671e-06	4.01063e-07	1.51777e-06	-4.05573e-07	9.54834e-09	-3.96025e-07
23.568	8.89724e-07	-1.45093e-06	-5.61210e-07	3.15575e-07	-7.25581e-08	2.43016e-07	5.17337e-07	-1.15795e-07	4.01542e-07	1.32439e-06	-1.41648e-07	1.18274e-06	-1.45371e-07	2.77843e-08	-1.17586e-07	-1.77304e-07	4.51981e-08	-1.32106e-07	1.11489e-06	4.00560e-07	1.51545e-06	-4.07353e-07	9.59025e-09	-3.97763e-07
23.593	8.88560e-07	-1.44904e-06	-5.60475e-07	3.14819e-07	-7.23844e-08	2.42435e-07	5.16284e-07	-1.15559e-07	4.00724e-07	1.32169e-06	-1.41359e-07	1.18033e-06	-1.45594e-07	2.78271e-08	-1.17767e-07	-1.77761e-07	4.53147e-08	-1.32447e-07	1.11306e-06	4.00061e-07	1.51313e-06	-4.09116e-07	9.63174e-09	-3.99484e-07
23.618	8.87396e-07	-1.44714e-06	-5.59741e-07	3.14072e-07	-7.22127e-08	2.41860e-07	5.15238e-07	-1.15325e-07	3.99913e-07	1.31899e-06	-1.41071e-07	1.17792e-06	-1.45815e-07	2.78692e-08	-1.17946e-07	-1.78209e-07	4.54289e-08	-1.32780e-07	1.11125e-06	3.99565e-07	1.51081e-06	-4.10861e-07	9.67283e-09	-4.01188e-07
23.642	8.86231e-07	-1.44524e-06	-5.59007e-07	3.13335e-07	-7.20431e-08	2.41292e-07	5.14200e-07	-1.15093e-07	3.99107e-07	1.31630e-06	-1.40783e-07	1.17552e-06	-1.46032e-07	2.79108e-08	-1.18121e-07	-1.78647e-07	4.55405e-08	-1.33107e-07	1.10943e-06	3.99073e-07	1.50850e-06	-4.12589e-07	9.71351e-09	-4.02875e-07
23.667	8.85066e-07	-1.44334e-06	-5.58272e-07	3.12606e-07	-7.18755e-08	2.40730e-07	5.13170e-07	-1.14862e-07	3.98307e-07	1.31363e-06	-1.40497e-07	1.17313e-06	-1.46247e-07	2.79518e-08	-1.18295e-07	-1.79075e-07	4.56497e-08	-1.33426e-07	1.10762e-06	3.98585e-07	1.50620e-06	-4.14299e-07	9.75377e-09	-4.04545e-07
23.691	8.83901e-07	-1.44144e-06	-5.57537e-07	3.11885e-07	-7.17099e-08	2.40176e-07	5.12147e-07	-1.14633e-07	3.97514e-07	1.31096e-06	-1.40212e-07	1.17075e-06	-1.46458e-07	2.79922e-08	-1.18466e-07	-1.79494e-07	4.57564e-08	-1.33738e-07	1.10581e-06	3.98100e-07	1.50391e-06	-4.15991e-07	9.79361e-09	-4.06198e-07
23.716	8.82735e-07	-1.43954e-06	-5.56801e-07	3.11174e-07	-7.15463e-08	2.39628e-07	5.11133e-07	-1.14406e-07	3.96726e-07	1.30830e-06	-1.39927e-07	1.16837e-06	-1.46667e-07	2.80320e-08	-1.18635e-07	-1.79903e-07	4.58606e-08	-1.34042e-07	1.10401e-06	3.97619e-07	1.50163e-06	-4.17666e-07	9.83304e-09	-4.07833e-07
23.740	8.81569e-07	-1.43763e-06	-5.56066e-07	3.10471e-07	-7.13848e-08	2.39087e-07	5.10126e-07	-1.14181e-07	3.95945e-07	1.30565e-06	-1.39644e-07	1.16601e-06	-1.46872e-07	2.80713e-08	-1.18801e-07	-1.80302e-07	4.59623e-08	-1.34339e-07	1.10221e-06	3.97143e-07	1.49935e-06	-4.19323e-07	9.87204e-09	-4.09451e-07
23.765	8.80403e-07	-1.43573e-06	-5.55330e-07	3.09778e-07	-7.12253e-08	2.38553e-07	5.09127e-07	-1.13958e-07	3.95170e-07	1.30301e-06	-1.39361e-07	1.16365e-06	-1.47074e-07	2.81099e-08	-1.18964e-07	-1.80691e-07	4.60615e-08	-1.34629e-07	1.10041e-06	3.96669e-07	1.49708e-06	-4.20962e-07	9.91063e-09	-4.11051e-07
23.790	8.79236e-07	-1.43383e-06	-5.54594e-07	3.09093e-07	-7.10678e-08	2.38025e-07	5.08136e-07	-1.13736e-07	3.94401e-07	1.30038e-06	-1.39080e-07	1.16130e-06	-1.47273e-07	2.81480e-08	-1.19125e-07	-1.81070e-07	4.61582e-08	-1.34912e-07	1.09861e-06	3.96200e-07	1.49481e-06	-4.22582e-07	9.94879e-09	-4.12634e-07
23.814	8.78070e-07	-1.43193e-06	-5.53858e-07	3.08417e-07	-7.09124e-08	2.37505e-07	5.07153e-07	-1.13516e-07	3.93638e-07	1.29776e-06	-1.38800e-07	1.15896e-06	-1.47469e-07	2.81855e-08	-1.19284e-07	-1.81440e-07	4.62524e-08	-1.35187e-07	1.09682e-06	3.95735e-07	1.49256e-06	-4.24185e-07	9.98652e-09	-4.14199e-07
23.839	8.76903e-07	-1.43002e-06	-5.53122e-07	3.07750e-07	-7.07590e-08	2.36991e-07	5.06178e-07	-1.13297e-07	3.92881e-07	1.29514e-06	-1.38520e-07	1.15662e-06	-1.47662e-07	2.82223e-08	-1.19440e-07	-1.81799e-07	4.63441e-08	-1.35455e-07	1.09504e-06	3.95273e-07	1.49031e-06	-4.25770e-07	1.00238e-08	-4.15746e-07
23.863	8.75736e-07	-1.42812e-06	-5.52386e-07	3.07092e-07	-7.06077e-08	2.36484e-07	5.05211e-07	-1.13081e-07	3.92130e-07	1.29254e-06	-1.38242e-07	1.15430e-06	-1.47852e-07	2.82586e-08	-1.19594e-07	-1.82149e-07	4.64332e-08	-1.35716e-07	1.09326e-06	3.94815e-07	1.48807e-06	-4.27336e-07	1.00607e-08	-4.17275e-07
23.888	8.74568e-07	-1.42622e-06	-5.51650e-07	3.06442e-07	-7.04584e-08	2.35984e-07	5.04252e-07	-1.12866e-07	3.91386e-07	1.28995e-06	-1.37964e-07	1.15198e-06	-1.48039e-07	2.82943e-08	-1.19745e-07	-1.82489e-07	4.65199e-08	-1.35969e-07	1.09148e-06	3.94361e-07	1.48584e-06	-4.28884e-07	1.00971e-08	-4.18787e-07
23.912	8.73401e-07	-1.42431e-06	-5.50914e-07	3.05802e-07	-7.03112e-08	2.35491e-07	5.03301e-07	-1.12653e-07	3.90648e-07	1.28737e-06	-1.37688e-07	1.14968e-06	-1.48222e-07	2.83294e-08	-1.19893e-07	-1.82819e-07	4.66041e-08	-1.36215e-07	1.08970e-06	3.93911e-07	1.48361e-06	-4.30413e-07	1.01331e-08	-4.20280e-07
23.937	8.72234e-07	-1.42241e-06	-5.50177e-07	3.05171e-07	-7.01660e-08	2.35005e-07	5.02358e-07	-1.12442e-07	3.89916e-07	1.28479e-06	-1.37413e-07	1.14738e-06	-1.48403e-07	2.83639e-08	-1.20039e-07	-1.83139e-07	4.66857e-08	-1.36454e-07	1.08793e-06	3.93465e-07	1.48140e-06	-4.31924e-07	1.01687e-08	-4.21756e-07
23.962	8.71066e-07	-1.42051e-06	-5.49441e-07	3.04548e-07	-7.00228e-08	2.34525e-07	5.01423e-07	-1.12233e-07	3.89190e-07	1.28223e-06	-1.37139e-07	1.14509e-06	-1.48580e-07	2.83977e-08	-1.20182e-07	-1.83450e-07	4.67648e-08	-1.36685e-07	1.08617e-06	3.93023e-07	1.47919e-06	-4.33417e-07	1.02039e-08	-4.23213e-07
23.986	8.69899e-07	-1.41860e-06	-5.48705e-07	3.03934e-07	-6.98818e-08	2.34053e-07	5.00497e-07	-1.12026e-07	3.88471e-07	1.27968e-06	-1.36866e-07	1.14281e-06	-1.48754e-07	2.84310e-08	-1.20323e-07	-1.83750e-07	4.68415e-08	-1.36909e-07	1.08440e-06	3.92585e-07	1.47699e-06	-4.34890e-07	1.02385e-08	-4.24652e-07
24.011	8.68732e-07	-1.41670e-06	-5.47968e-07	3.03330e-07	-6.97427e-08	2.33587e-07	4.99578e-07	-1.11820e-07	3.87758e-07	1.27713e-06	-1.36594e-07	1.14054e-06	-1.48925e-07	2.84637e-08	-1.20461e-07	-1.84041e-07	4.69156e-08	-1.37126e-07	1.08265e-06	3.92150e-07	1.47480e-06	-4.36345e-07	1.02728e-08	-4.26072e-07
24.035	8.67564e-07	-1.41480e-06	-5.47232e-07	3.02734e-07	-6.96057e-08	2.33128e-07	4.98667e-07	-1.11616e-07	3.87051e-07	1.27460e-06	-1.36323e-07	1.13828e-06	-1.49093e-07	2.84957e-08	-1.20597e-07	-1.84322e-07	4.69871e-08	-1.37335e-07	1.08089e-06	3.91720e-07	1.47261e-06	-4.37781e-07	1.03066e-08	-4.27475e-07
24.060	8.66397e-07	-1.41289e-06	-5.46496e-07	3.02147e-07	-6.94708e-08	2.32676e-07	4.97765e-07	-1.11414e-07	3.86351e-07	1.27208e-06	-1.36053e-07	1.13603e-06	-1.49257e-07	2.85271e-08	-1.20730e-07	-1.84593e-07	4.70562e-08	-1.37537e-07	1.07914e-06	3.91293e-07	1.47044e-06	-4.39198e-07	1.03400e-08	-4.28858e-07
24.084	8.65230e-07	-1.41099e-06	-5.45760e-07	3.01569e-07	-6.93380e-08	2.32231e-07	4.96871e-07	-1.11214e-07	3.85656e-07	1.26957e-06	-1.35785e-07	1.13378e-06	-1.49418e-07	2.85580e-08	-1.20860e-07	-1.84854e-07	4.71228e-08	-1.37731e-07	1.07740e-06	3.90871e-07	1.46827e-06	-4.40597e-07	1.03729e-08	-4.30224e-07
24.109	8.64063e-07	-1.40909e-06	-5.45024e-07	3.01000e-07	-6.92072e-08	2.31793e-07	4.95984e-07	-1.11016e-07	3.84969e-07	1.26707e-06	-1.35517e-07	1.13155e-06	-1.49576e-07	2.85882e-08	-1.20988e-07	-1.85105e-07	4.71868e-08	-1.37918e-07	1.07566e-06	3.90452e-07	1.46611e-06	-4.41976e-07	1.04054e-08	-4.31570e-07
24.134	8.62896e-07	-1.40718e-06	-5.44288e-07	3.00441e-07	-6.90784e-08	2.31362e-07	4.95107e-07	-1.10819e-07	3.84287e-07	1.26458e-06	-1.35251e-07	1.12932e-06	-1.49731e-07	2.86177e-08	-1.21113e-07	-1.85346e-07	4.72483e-08	-1.38098e-07	1.07392e-06	3.90038e-07	1.46396e-06	-4.43336e-07	1.04374e-08	-4.32898e-07
24.158	8.61730e-07	-1.40528e-06	-5.43552e-07	2.99890e-07	-6.89517e-08	2.30938e-07	4.94237e-07	-1.10625e-07	3.83612e-07	1.26210e-06	-1.34985e-07	1.12711e-06	-1.49883e-07	2.86467e-08	-1.21236e-07	-1.85578e-07	4.73073e-08	-1.38271e-07	1.07219e-06	3.89627e-07	1.46182e-06	-4.44676e-07	1.04689e-08	-4.34207e-07
24.183	8.60564e-07	-1.40338e-06	-5.42816e-07	2.99348e-07	-6.88271e-08	2.30520e-07	4.93375e-07	-1.10432e-07	3.82944e-07	1.25963e-06	-1.34721e-07	1.12490e-06	-1.50031e-07	2.86751e-08	-1.21356e-07	-1.85799e-07	4.73638e-08	-1.38436e-07	1.07047e-06	3.89221e-07	1.45969e-06	-4.45998e-07	1.05000e-08	-4.35498e-07
24.207	8.59398e-07	-1.40148e-06	-5.42081e-07	2.98815e-07	-6.87046e-08	2.30110e-07	4.92522e-07	-1.10241e-07	3.82281e-07	1.25717e-06	-1.34458e-07	1.12271e-06	-1.50176e-07	2.87028e-08	-1.21473e-07	-1.86011e-07	4.74178e-08	-1.38593e-07	1.06875e-06	3.88818e-07	1.45756e-06	-4.47300e-07	1.05307e-08	-4.36769e-07
24.232	8.58232e-07	-1.39958e-06	-5.41345e-07	2.98291e-07	-6.85841e-08	2.29706e-07	4.91677e-07	-1.10052e-07	3.81626e-07	1.25472e-06	-1.34197e-07	1.12052e-06	-1.50318e-07	2.87299e-08	-1.21588e-07	-1.86213e-07	4.74692e-08	-1.38744e-07	1.06703e-06	3.88419e-07	1.45545e-06	-4.48582e-07	1.05609e-08	-4.38021e-07
24.257	8.57067e-07	-1.39768e-06	-5.40610e-07	2.97776e-07	-6.84657e-08	2.29310e-07	4.90841e-07	-1.09864e-07	3.80976e-07	1.25228e-06	-1.33936e-07	1.11835e-06	-1.50456e-07	2.87563e-08	-1.21700e-07	-1.86405e-07	4.75181e-08	-1.38887e-07	1.06532e-06	3.88025e-07	1.45334e-06	-4.49845e-07	1.05906e-08	-4.39255e-07
24.281	8.55902e-07	-1.39578e-06	-5.39876e-07	2.97269e-07	-6.83493e-08	2.28920e-07	4.90012e-07	-1.09679e-07	3.80333e-07	1.24986e-06	-1.33677e-07	1.11618e-06	-1.50592e-07	2.87822e-08	-1.21809e-07	-1.86587e-07	4.75645e-08	-1.39022e-07	1.06361e-06	3.87635e-07	1.45125e-06	-4.51089e-07	1.06199e-08	-4.40469e-07
24.306	8.54737e-07	-1.39388e-06	-5.39141e-07	2.96772e-07	-6.82350e-08	2.28537e-07	4.89192e-07	-1.09496e-07	3.79697e-07	1.24744e-06	-1.33418e-07	1.11402e-06	-1.50723e-07	2.88074e-08	-1.21916e-07	-1.86759e-07	4.76084e-08	-1.39151e-07	1.06191e-06	3.87248e-07	1.44916e-06	-4.52313e-07	1.06487e-08	-4.41664e-07
24.330	8.53573e-07	-1.39198e-06	-5.38407e-07	2.96284e-07	-6.81228e-08	2.28162e-07	4.88381e-07	-1.09314e-07	3.79067e-07	1.24504e-06	-1.33161e-07	1.11188e-06	-1.50852e-07	2.88320e-08	-1.22020e-07	-1.86921e-07	4.76498e-08	-1.39272e-07	1.06021e-06	3.86866e-07	1.44708e-06	-4.53517e-07	1.06771e-08	-4.42840e-07
24.355	8.52409e-07	-1.39008e-06	-5.37673e-07	2.95805e-07	-6.80127e-08	2.27793e-07	4.87577e-07	-1.09134e-07	3.78443e-07	1.24265e-06	-1.32905e-07	1.10974e-06	-1.50977e-07	2.88559e-08	-1.22121e-07	-1.87074e-07	4.76887e-08	-1.39385e-07	1.05852e-06	3.86488e-07	1.44501e-06	-4.54701e-07	1.07049e-08	-4.43996e-07
24.379	8.51246e-07	-1.38819e-06	-5.36939e-07	2.95335e-07	-6.79046e-08	2.27431e-07	4.86782e-07	-1.08956e-07	3.77826e-07	1.24027e-06	-1.32651e-07	1.10762e-06	-1.51099e-07	2.88792e-08	-1.22220e-07	-1.87216e-07	4.77250e-08	-1.39491e-07	1.05683e-06	3.86114e-07	1.44295e-06	-4.55866e-07	1.07324e-08	-4.45133e-07
24.404	8.50083e-07	-1.38629e-06	-5.36206e-07	2.94874e-07	-6.77986e-08	2.27076e-07	4.85996e-07	-1.08780e-07	3.77216e-07	1.23790e-06	-1.32397e-07	1.10550e-06	-1.51218e-07	2.89019e-08	-1.22316e-07	-1.87349e-07	4.77589e-08	-1.39590e-07	1.05515e-06	3.85744e-07	1.44090e-06	-4.57010e-07	1.07593e-08	-4.46251e-07
24.429	8.48921e-07	-1.38439e-06	-5.35473e-07	2.94422e-07	-6.76946e-08	2.26727e-07	4.85217e-07	-1.08606e-07	3.76612e-07	1.23554e-06	-1.32145e-07	1.10340e-06	-1.51333e-07	2.89240e-08	-1.22409e-07	-1.87472e-07	4.77902e-08	-1.39682e-07	1.05348e-06	3.85378e-07	1.43886e-06	-4.58135e-07	1.07858e-08	-4.47349e-07
24.453	8.47760e-07	-1.38250e-06	-5.34740e-07	2.93979e-07	-6.75928e-08	2.26386e-07	4.84448e-07	-1.08434e-07	3.76014e-07	1.23319e-06	-1.31894e-07	1.10130e-06	-1.51445e-07	2.89454e-08	-1.22500e-07	-1.87585e-07	4.78190e-08	-1.39766e-07	1.05181e-06	3.85016e-07	1.43682e-06	-4.59239e-07	1.08118e-08	-4.48428e-07
24.478	8.46599e-07	-1.38061e-06	-5.34008e-07	2.93545e-07	-6.74930e-08	2.26052e-07	4.83686e-07	-1.08263e-07	3.75423e-07	1.23086e-06	-1.31645e-07	1.09922e-06	-1.51554e-07	2.89662e-08	-1.22588e-07	-1.87688e-07	4.78453e-08	-1.39843e-07	1.05014e-06	3.84659e-07	1.43480e-06	-4.60324e-07	1.08373e-08	-4.49486e-07
24.502	8.45439e-07	-1.37872e-06	-5.33276e-07	2.93120e-07	-6.73952e-08	2.25725e-07	4.82933e-07	-1.08095e-07	3.74839e-07	1.22854e-06	-1.31396e-07	1.09714e-06	-1.51659e-07	2.89863e-08	-1.22673e-07	-1.87782e-07	4.78691e-08	-1.39913e-07	1.04848e-06	3.84306e-07	1.43279e-06	-4.61388e-07	1.08624e-08	-4.50526e-07
24.527	8.44279e-07	-1.37682e-06	-5.32545e-07	2.92704e-07	-6.72996e-08	2.25404e-07	4.82189e-07	-1.07928e-07	3.74261e-07	1.22623e-06	-1.31149e-07	1.09508e-06	-1.51761e-07	2.90058e-08	-1.22756e-07	-1.87865e-07	4.78904e-08	-1.39975e-07	1.04683e-06	3.83957e-07	1.43078e-06	-4.62432e-07	1.08870e-08	-4.51545e-07
24.551	8.43121e-07	-1.37493e-06	-5.31814e-07	2.92297e-07	-6.72060e-08	2.25091e-07	4.81453e-07	-1.07763e-07	3.73690e-07	1.22393e-06	-1.30903e-07	1.09302e-06	-1.51860e-07	2.90246e-08	-1.22835e-07	-1.87939e-07	4.79092e-08	-1.40030e-07	1.04518e-06	3.83612e-07	1.42879e-06	-4.63456e-07	1.09111e-08	-4.52545e-07
24.576	8.41963e-07	-1.37305e-06	-5.31083e-07	2.91899e-07	-6.71145e-08	2.24784e-07	4.80725e-07	-1.07600e-07	3.73125e-07	1.22164e-06	-1.30659e-07	1.09098e-06	-1.51955e-07	2.90429e-08	-1.22913e-07	-1.88003e-07	4.79255e-08	-1.40077e-07	1.04353e-06	3.83271e-07	1.42681e-06	-4.64459e-07	1.09347e-08	-4.53525e-07
24.601	8.40805e-07	-1.37116e-06	-5.30353e-07	2.91510e-07	-6.70250e-08	2.24485e-07	4.80006e-07	-1.07439e-07	3.72567e-07	1.21936e-06	-1.30415e-07	1.08895e-06	-1.52047e-07	2.90604e-08	-1.22987e-07	-1.88057e-07	4.79392e-08	-1.40118e-07	1.04190e-06	3.82934e-07	1.42483e-06	-4.65442e-07	1.09578e-08	-4.54484e-07
24.625	8.39649e-07	-1.36927e-06	-5.29624e-07	2.91130e-07	-6.69377e-08	2.24192e-07	4.79295e-07	-1.07280e-07	3.72015e-07	1.21710e-06	-1.30173e-07	1.08693e-06	-1.52136e-07	2.90774e-08	-1.23059e-07	-1.88101e-07	4.79505e-08	-1.40151e-07	1.04027e-06	3.82602e-07	1.42287e-06	-4.66405e-07	1.09805e-08	-4.55424e-07
24.650	8.38493e-07	-1.36739e-06	-5.28895e-07	2.90759e-07	-6.68524e-08	2.23906e-07	4.78593e-07	-1.07123e-07	3.71470e-07	1.21485e-06	-1.29932e-07	1.08492e-06	-1.52221e-07	2.90936e-08	-1.23127e-07	-1.88136e-07	4.79593e-08	-1.40176e-07	1.03864e-06	3.82274e-07	1.42091e-06	-4.67347e-07	1.10027e-08	-4.56344e-07
24.674	8.37339e-07	-1.36551e-06	-5.28167e-07	2.90397e-07	-6.67691e-08	2.23628e-07	4.77900e-07	-1.06968e-07	3.70932e-07	1.21261e-06	-1.29693e-07	1.08292e-06	-1.52303e-07	2.91093e-08	-1.23194e-07	-1.88160e-07	4.79656e-08	-1.40195e-07	1.03702e-06	3.81950e-07	1.41897e-06	-4.68268e-07	1.10244e-08	-4.57244e-07
24.699	8.36185e-07	-1.36362e-06	-5.27439e-07	2.90044e-07	-6.66880e-08	2.23356e-07	4.77215e-07	-1.06815e-07	3.70400e-07	1.21038e-06	-1.29455e-07	1.08093e-06	-1.52381e-07	2.91243e-08	-1.23257e-07	-1.88175e-07	4.79695e-08	-1.40206e-07	1.03540e-06	3.81631e-07	1.41704e-06	-4.69169e-07	1.10456e-08	-4.58124e-07
24.723	8.35032e-07	-1.36174e-06	-5.26712e-07	2.89700e-07	-6.66089e-08	2.23091e-07	4.76538e-07	-1.06663e-07	3.69875e-07	1.20817e-06	-1.29218e-07	1.07895e-06	-1.52457e-07	2.91386e-08	-1.23318e-07	-1.88181e-07	4.79708e-08	-1.40210e-07	1.03380e-06	3.81316e-07	1.41511e-06	-4.70049e-07	1.10663e-08	-4.58983e-07
24.748	8.33880e-07	-1.35987e-06	-5.25985e-07	2.89365e-07	-6.65318e-08	2.22833e-07	4.75870e-07	-1.06514e-07	3.69356e-07	1.20597e-06	-1.28983e-07	1.07699e-06	-1.52528e-07	2.91523e-08	-1.23376e-07	-1.88176e-07	4.79696e-08	-1.40206e-07	1.03219e-06	3.81005e-07	1.41320e-06	-4.70909e-07	1.10865e-08	-4.59822e-07
24.773	8.32729e-07	-1.35799e-06	-5.25259e-07	2.89039e-07	-6.64569e-08	2.22582e-07	4.75211e-07	-1.06366e-07	3.68845e-07	1.20378e-06	-1.28748e-07	1.07503e-06	-1.52597e-07	2.91654e-08	-1.23431e-07	-1.88162e-07	4.79660e-08	-1.40196e-07	1.03060e-06	3.80698e-07	1.41130e-06	-4.71747e-07	1.11063e-08	-4.60641e-07
24.797	8.31579e-07	-1.35611e-06	-5.24534e-07	2.88722e-07	-6.63840e-08	2.22338e-07	4.74560e-07	-1.06220e-07	3.68339e-07	1.20160e-06	-1.28515e-07	1.07309e-06	-1.52661e-07	2.91778e-08	-1.23484e-07	-1.88138e-07	4.79599e-08	-1.40178e-07	1.02901e-06	3.80396e-07	1.40940e-06	-4.72565e-07	1.11255e-08	-4.61440e-07
24.822	8.30431e-07	-1.35424e-06	-5.23809e-07	2.88414e-07	-6.63132e-08	2.22101e-07	4.73917e-07	-1.06077e-07	3.67841e-07	1.19944e-06	-1.28284e-07	1.07115e-06	-1.52723e-07	2.91896e-08	-1.23533e-07	-1.88104e-07	4.79513e-08	-1.40153e-07	1.02742e-06	3.80098e-07	1.40752e-06	-4.73362e-07	1.11443e-08	-4.62218e-07
24.846	8.29283e-07	-1.35237e-06	-5.23085e-07	2.88115e-07	-6.62444e-08	2.21870e-07	4.73284e-07	-1.05935e-07	3.67349e-07	1.19729e-06	-1.28054e-07	1.06923e-06	-1.52781e-07	2.92007e-08	-1.23580e-07	-1.88061e-07	4.79402e-08	-1.40120e-07	1.02584e-06	3.79805e-07	1.40565e-06	-4.74138e-07	1.11626e-08	-4.62976e-07
24.871	8.28136e-07	-1.35050e-06	-5.22362e-07	2.87825e-07	-6.61777e-08	2.21647e-07	4.72658e-07	-1.05795e-07	3.66864e-07	1.19515e-06	-1.27825e-07	1.06732e-06	-1.52836e-07	2.92111e-08	-1.23625e-07	-1.88008e-07	4.79267e-08	-1.40081e-07	1.02427e-06	3.79515e-07	1.40379e-06	-4.74894e-07	1.11803e-08	-4.63713e-07
24.895	8.26991e-07	-1.34863e-06	-5.21640e-07	2.87544e-07	-6.61131e-08	2.21431e-07	4.72042e-07	-1.05657e-07	3.66385e-07	1.19302e-06	-1.27598e-07	1.06542e-06	-1.52887e-07	2.92210e-08	-1.23666e-07	-1.87945e-07	4.79107e-08	-1.40034e-07	1.02271e-06	3.79231e-07	1.40194e-06	-4.75628e-07	1.11976e-08	-4.64430e-07
24.920	8.25847e-07	-1.34676e-06	-5.20918e-07	2.87272e-07	-6.60506e-08	2.21221e-07	4.71434e-07	-1.05521e-07	3.65913e-07	1.19091e-06	-1.27372e-07	1.06354e-06	-1.52935e-07	2.92301e-08	-1.23705e-07	-1.87873e-07	4.78923e-08	-1.39980e-07	1.02115e-06	3.78950e-07	1.40010e-06	-4.76341e-07	1.12144e-08	-4.65126e-07
24.945	8.24704e-07	-1.34490e-06	-5.20197e-07	2.87008e-07	-6.59901e-08	2.21018e-07	4.70835e-07	-1.05387e-07	3.65448e-07	1.18881e-06	-1.27147e-07	1.06166e-06	-1.52980e-07	2.92386e-08	-1.23741e-07	-1.87791e-07	4.78714e-08	-1.39919e-07	1.01959e-06	3.78674e-07	1.39827e-06	-4.77033e-07	1.12307e-08	-4.65802e-07
24.969	8.23562e-07	-1.34304e-06	-5.19477e-07	2.86754e-07	-6.59316e-08	2.20823e-07	4.70244e-07	-1.05254e-07	3.64990e-07	1.18672e-06	-1.26924e-07	1.05979e-06	-1.53021e-07	2.92465e-08	-1.23774e-07	-1.87699e-07	4.78480e-08	-1.39851e-07	1.01805e-06	3.78402e-07	1.39645e-06	-4.77704e-07	1.12465e-08	-4.66457e-07
24.994	8.22421e-07	-1.34118e-06	-5.18757e-07	2.86509e-07	-6.58753e-08	2.20634e-07	4.69662e-07	-1.05124e-07	3.64538e-07	1.18464e-06	-1.26702e-07	1.05794e-06	-1.53059e-07	2.92537e-08	-1.23805e-07	-1.87598e-07	4.78222e-08	-1.39776e-07	1.01651e-06	3.78135e-07	1.39464e-06	-4.78354e-07	1.12618e-08	-4.67092e-07
25.018	8.21282e-07	-1.33932e-06	-5.18039e-07	2.86273e-07	-6.58210e-08	2.20452e-07	4.69088e-07	-1.04996e-07	3.64093e-07	1.18258e-06	-1.26481e-07	1.05610e-06	-1.53093e-07	2.92603e-08	-1.23833e-07	-1.87487e-07	4.77940e-08	-1.39693e-07	1.01497e-06	3.77873e-07	1.39285e-06	-4.78982e-07	1.12766e-08	-4.67706e-07
25.043	8.20144e-07	-1.33747e-06	-5.17321e-07	2.86046e-07	-6.57687e-08	2.20277e-07	4.68524e-07	-1.04869e-07	3.63654e-07	1.18053e-06	-1.26262e-07	1.05427e-06	-1.53124e-07	2.92662e-08	-1.23858e-07	-1.87367e-07	4.77633e-08	-1.39603e-07	1.01345e-06	3.77614e-07	1.39106e-06	-4.79590e-07	1.12909e-08	-4.68299e-07
25.068	8.19008e-07	-1.33561e-06	-5.16604e-07	2.85827e-07	-6.57185e-08	2.20109e-07	4.67967e-07	-1.04745e-07	3.63223e-07	1.17850e-06	-1.26044e-07	1.05245e-06	-1.53152e-07	2.92715e-08	-1.23880e-07	-1.87237e-07	4.77302e-08	-1.39507e-07	1.01193e-06	3.77360e-07	1.38929e-06	-4.80176e-07	1.13047e-08	-4.68871e-07
25.092	8.17873e-07	-1.33376e-06	-5.15888e-07	2.85618e-07	-6.56704e-08	2.19948e-07	4.67420e-07	-1.04622e-07	3.62798e-07	1.17647e-06	-1.25828e-07	1.05065e-06	-1.53176e-07	2.92761e-08	-1.23900e-07	-1.87097e-07	4.76947e-08	-1.39403e-07	1.01041e-06	3.77111e-07	1.38752e-06	-4.80741e-07	1.13180e-08	-4.69423e-07
25.117	8.16739e-07	-1.33191e-06	-5.15173e-07	2.85418e-07	-6.56243e-08	2.19793e-07	4.66881e-07	-1.04502e-07	3.62379e-07	1.17446e-06	-1.25613e-07	1.04885e-06	-1.53197e-07	2.92801e-08	-1.23917e-07	-1.86948e-07	4.76567e-08	-1.39292e-07	1.00890e-06	3.76866e-07	1.38577e-06	-4.81285e-07	1.13308e-08	-4.69954e-07
25.141	8.15607e-07	-1.33007e-06	-5.14459e-07	2.85226e-07	-6.55803e-08	2.19646e-07	4.66351e-07	-1.04383e-07	3.61968e-07	1.17247e-06	-1.25400e-07	1.04707e-06	-1.53214e-07	2.92835e-08	-1.23931e-07	-1.86790e-07	4.76163e-08	-1.39174e-07	1.00740e-06	3.76626e-07	1.38403e-06	-4.81807e-07	1.13431e-08	-4.70464e-07
25.166	8.14477e-07	-1.32822e-06	-5.13746e-07	2.85043e-07	-6.55383e-08	2.19505e-07	4.65829e-07	-1.04266e-07	3.61563e-07	1.17049e-06	-1.25188e-07	1.04530e-06	-1.53228e-07	2.92862e-08	-1.23942e-07	-1.86622e-07	4.75735e-08	-1.39049e-07	1.00591e-06	3.76390e-07	1.38230e-06	-4.82308e-07	1.13549e-08	-4.70953e-07
25.190	8.13347e-07	-1.32638e-06	-5.13034e-07	2.84870e-07	-6.54983e-08	2.19371e-07	4.65316e-07	-1.04151e-07	3.61165e-07	1.16852e-06	-1.24977e-07	1.04354e-06	-1.53239e-07	2.92882e-08	-1.23951e-07	-1.86445e-07	4.75283e-08	-1.38917e-07	1.00442e-06	3.76159e-07	1.38058e-06	-4.82788e-07	1.13662e-08	-4.71421e-07
25.215	8.12220e-07	-1.32454e-06	-5.12323e-07	2.84705e-07	-6.54605e-08	2.19245e-07	4.64812e-07	-1.04039e-07	3.60774e-07	1.16656e-06	-1.24768e-07	1.04179e-06	-1.53246e-07	2.92896e-08	-1.23957e-07	-1.86258e-07	4.74807e-08	-1.38777e-07	1.00294e-06	3.75932e-07	1.37888e-06	-4.83246e-07	1.13770e-08	-4.71869e-07
25.240	8.11094e-07	-1.32271e-06	-5.11612e-07	2.84549e-07	-6.54246e-08	2.19125e-07	4.64317e-07	-1.03928e-07	3.60389e-07	1.16462e-06	-1.24560e-07	1.04006e-06	-1.53250e-07	2.92903e-08	-1.23960e-07	-1.86062e-07	4.74307e-08	-1.38631e-07	1.00147e-06	3.75710e-07	1.37718e-06	-4.83682e-07	1.13873e-08	-4.72295e-07
25.264	8.09970e-07	-1.32087e-06	-5.10903e-07	2.84402e-07	-6.53909e-08	2.19011e-07	4.63830e-07	-1.03819e-07	3.60011e-07	1.16269e-06	-1.24354e-07	1.03834e-06	-1.53251e-07	2.92904e-08	-1.23960e-07	-1.85856e-07	4.73783e-08	-1.38478e-07	1.00000e-06	3.75492e-07	1.37550e-06	-4.84098e-07	1.13970e-08	-4.72701e-07
25.289	8.08847e-07	-1.31904e-06	-5.10195e-07	2.84264e-07	-6.53591e-08	2.18905e-07	4.63352e-07	-1.03712e-07	3.59640e-07	1.16077e-06	-1.24149e-07	1.03663e-06	-1.53248e-07	2.92899e-08	-1.23958e-07	-1.85642e-07	4.73235e-08	-1.38318e-07	9.98545e-07	3.75279e-07	1.37382e-06	-4.84492e-07	1.14063e-08	-4.73085e-07
25.313	8.07726e-07	-1.31721e-06	-5.09488e-07	2.84135e-07	-6.53294e-08	2.18806e-07	4.62882e-07	-1.03607e-07	3.59276e-07	1.15887e-06	-1.23945e-07	1.03493e-06	-1.53242e-07	2.92887e-08	-1.23953e-07	-1.85417e-07	4.72664e-08	-1.38151e-07	9.97093e-07	3.75071e-07	1.37216e-06	-4.84864e-07	1.14151e-08	-4.73449e-07
25.338	8.06607e-07	-1.31539e-06	-5.08782e-07	2.84015e-07	-6.53018e-08	2.18713e-07	4.62421e-07	-1.03503e-07	3.58918e-07	1.15698e-06	-1.23743e-07	1.03324e-06	-1.53232e-07	2.92869e-08	-1.23945e-07	-1.85184e-07	4.72069e-08	-1.37977e-07	9.95648e-07	3.74867e-07	1.37052e-06	-4.85215e-07	1.14233e-08	-4.73792e-07
25.362	8.05489e-07	-1.31357e-06	-5.08077e-07	2.83903e-07	-6.52761e-08	2.18627e-07	4.61969e-07	-1.03402e-07	3.58567e-07	1.15511e-06	-1.23543e-07	1.03157e-06	-1.53219e-07	2.92844e-08	-1.23935e-07	-1.84941e-07	4.71450e-08	-1.37796e-07	9.94210e-07	3.74668e-07	1.36888e-06	-4.85544e-07	1.14311e-08	-4.74113e-07
25.387	8.04373e-07	-1.31175e-06	-5.07373e-07	2.83801e-07	-6.52526e-08	2.18548e-07	4.61526e-07	-1.03303e-07	3.58223e-07	1.15325e-06	-1.23344e-07	1.02990e-06	-1.53203e-07	2.92813e-08	-1.23922e-07	-1.84689e-07	4.70807e-08	-1.37608e-07	9.92779e-07	3.74474e-07	1.36725e-06	-4.85852e-07	1.14383e-08	-4.74414e-07
25.412	8.03259e-07	-1.30993e-06	-5.06671e-07	2.83707e-07	-6.52310e-08	2.18476e-07	4.61091e-07	-1.03206e-07	3.57885e-07	1.15140e-06	-1.23146e-07	1.02826e-06	-1.53184e-07	2.92776e-08	-1.23906e-07	-1.84428e-07	4.70141e-08	-1.37413e-07	9.91356e-07	3.74284e-07	1.36564e-06	-4.86139e-07	1.14451e-08	-4.74694e-07
25.436	8.02147e-07	-1.30812e-06	-5.05969e-07	2.83622e-07	-6.52115e-08	2.18411e-07	4.60665e-07	-1.03110e-07	3.57555e-07	1.14957e-06	-1.22950e-07	1.02662e-06	-1.53161e-07	2.92732e-08	-1.23887e-07	-1.84157e-07	4.69451e-08	-1.37212e-07	9.89939e-07	3.74099e-07	1.36404e-06	-4.86404e-07	1.14513e-08	-4.74952e-07
25.461	8.01037e-07	-1.30631e-06	-5.05269e-07	2.83546e-07	-6.51940e-08	2.18352e-07	4.60248e-07	-1.03017e-07	3.57231e-07	1.14775e-06	-1.22756e-07	1.02499e-06	-1.53134e-07	2.92682e-08	-1.23866e-07	-1.83877e-07	4.68738e-08	-1.37004e-07	9.88530e-07	3.73918e-07	1.36245e-06	-4.86647e-07	1.14570e-08	-4.75190e-07
25.485	7.99929e-07	-1.30450e-06	-5.04570e-07	2.83479e-07	-6.51785e-08	2.18300e-07	4.59839e-07	-1.02925e-07	3.56914e-07	1.14594e-06	-1.22563e-07	1.02338e-06	-1.53105e-07	2.92626e-08	-1.23842e-07	-1.83588e-07	4.68002e-08	-1.36788e-07	9.87128e-07	3.73743e-07	1.36087e-06	-4.86869e-07	1.14623e-08	-4.75407e-07
25.510	7.98822e-07	-1.30269e-06	-5.03872e-07	2.83421e-07	-6.51651e-08	2.18255e-07	4.59439e-07	-1.02836e-07	3.56603e-07	1.14415e-06	-1.22371e-07	1.02178e-06	-1.53072e-07	2.92563e-08	-1.23816e-07	-1.83290e-07	4.67242e-08	-1.36566e-07	9.85734e-07	3.73571e-07	1.35931e-06	-4.87069e-07	1.14670e-08	-4.75602e-07
25.534	7.97718e-07	-1.30089e-06	-5.03175e-07	2.83371e-07	-6.51537e-08	2.18217e-07	4.59048e-07	-1.02748e-07	3.56300e-07	1.14238e-06	-1.22181e-07	1.02019e-06	-1.53036e-07	2.92493e-08	-1.23786e-07	-1.82983e-07	4.66459e-08	-1.36337e-07	9.84347e-07	3.73405e-07	1.35775e-06	-4.87248e-07	1.14712e-08	-4.75777e-07
25.559	7.96615e-07	-1.29910e-06	-5.02480e-07	2.83330e-07	-6.51443e-08	2.18186e-07	4.58665e-07	-1.02663e-07	3.56003e-07	1.14061e-06	-1.21992e-07	1.01862e-06	-1.52996e-07	2.92418e-08	-1.23754e-07	-1.82667e-07	4.65653e-08	-1.36102e-07	9.82967e-07	3.73244e-07	1.35621e-06	-4.87405e-07	1.14749e-08	-4.75930e-07
25.584	7.95515e-07	-1.29730e-06	-5.01786e-07	2.83298e-07	-6.51370e-08	2.18161e-07	4.58292e-07	-1.02579e-07	3.55713e-07	1.13886e-06	-1.21805e-07	1.01706e-06	-1.52953e-07	2.92336e-08	-1.23720e-07	-1.82342e-07	4.64824e-08	-1.35859e-07	9.81595e-07	3.73087e-07	1.35468e-06	-4.87541e-07	1.14781e-08	-4.76063e-07
25.608	7.94416e-07	-1.29551e-06	-5.01093e-07	2.83275e-07	-6.51316e-08	2.18143e-07	4.57926e-07	-1.02497e-07	3.55429e-07	1.13713e-06	-1.21620e-07	1.01551e-06	-1.52907e-07	2.92248e-08	-1.23683e-07	-1.82008e-07	4.63972e-08	-1.35610e-07	9.80230e-07	3.72935e-07	1.35316e-06	-4.87655e-07	1.14808e-08	-4.76174e-07
25.633	7.93320e-07	-1.29372e-06	-5.00401e-07	2.83260e-07	-6.51283e-08	2.18132e-07	4.57570e-07	-1.02418e-07	3.55152e-07	1.13541e-06	-1.21436e-07	1.01397e-06	-1.52858e-07	2.92154e-08	-1.23643e-07	-1.81664e-07	4.63097e-08	-1.35355e-07	9.78873e-07	3.72787e-07	1.35166e-06	-4.87748e-07	1.14830e-08	-4.76265e-07
25.657	7.92226e-07	-1.29194e-06	-4.99711e-07	2.83255e-07	-6.51269e-08	2.18128e-07	4.57222e-07	-1.02340e-07	3.54883e-07	1.13370e-06	-1.21253e-07	1.01245e-06	-1.52805e-07	2.92053e-08	-1.23600e-07	-1.81312e-07	4.62199e-08	-1.35092e-07	9.77524e-07	3.72645e-07	1.35017e-06	-4.87819e-07	1.14846e-08	-4.76334e-07
25.682	7.91134e-07	-1.29016e-06	-4.99022e-07	2.83257e-07	-6.51276e-08	2.18130e-07	4.56883e-07	-1.02264e-07	3.54619e-07	1.13201e-06	-1.21072e-07	1.01093e-06	-1.52749e-07	2.91946e-08	-1.23555e-07	-1.80951e-07	4.61278e-08	-1.34823e-07	9.76182e-07	3.72507e-07	1.34869e-06	-4.87868e-07	1.14858e-08	-4.76383e-07
25.706	7.90044e-07	-1.28838e-06	-4.98335e-07	2.83269e-07	-6.51303e-08	2.18139e-07	4.56553e-07	-1.02190e-07	3.54363e-07	1.13033e-06	-1.20892e-07	1.00943e-06	-1.52690e-07	2.91833e-08	-1.23507e-07	-1.80581e-07	4.60335e-08	-1.34547e-07	9.74847e-07	3.72375e-07	1.34722e-06	-4.87897e-07	1.14865e-08	-4.76410e-07
25.731	7.88956e-07	-1.28660e-06	-4.97649e-07	2.83290e-07	-6.51350e-08	2.18155e-07	4.56231e-07	-1.02118e-07	3.54113e-07	1.12866e-06	-1.20714e-07	1.00795e-06	-1.52628e-07	2.91714e-08	-1.23456e-07	-1.80202e-07	4.59369e-08	-1.34265e-07	9.73521e-07	3.72247e-07	1.34577e-06	-4.87903e-07	1.14866e-08	-4.76417e-07
25.756	7.87871e-07	-1.28483e-06	-4.96964e-07	2.83319e-07	-6.51417e-08	2.18177e-07	4.55918e-07	-1.02048e-07	3.53870e-07	1.12701e-06	-1.20538e-07	1.00647e-06	-1.52562e-07	2.91588e-08	-1.23403e-07	-1.79814e-07	4.58380e-08	-1.33976e-07	9.72202e-07	3.72124e-07	1.34433e-06	-4.87889e-07	1.14863e-08	-4.76402e-07
25.780	7.86787e-07	-1.28307e-06	-4.96281e-07	2.83357e-07	-6.51504e-08	2.18206e-07	4.55614e-07	-1.01980e-07	3.53634e-07	1.12538e-06	-1.20363e-07	1.00501e-06	-1.52493e-07	2.91457e-08	-1.23348e-07	-1.79418e-07	4.57369e-08	-1.33681e-07	9.70891e-07	3.72005e-07	1.34290e-06	-4.87852e-07	1.14854e-08	-4.76367e-07
25.805	7.85706e-07	-1.28131e-06	-4.95599e-07	2.83403e-07	-6.51611e-08	2.18242e-07	4.55318e-07	-1.01914e-07	3.53405e-07	1.12375e-06	-1.20189e-07	1.00357e-06	-1.52421e-07	2.91319e-08	-1.23289e-07	-1.79012e-07	4.56336e-08	-1.33379e-07	9.69587e-07	3.71892e-07	1.34148e-06	-4.87795e-07	1.14841e-08	-4.76311e-07
25.829	7.84628e-07	-1.27955e-06	-4.94918e-07	2.83458e-07	-6.51738e-08	2.18284e-07	4.55031e-07	-1.01849e-07	3.53182e-07	1.12215e-06	-1.20018e-07	1.00213e-06	-1.52346e-07	2.91175e-08	-1.23228e-07	-1.78598e-07	4.55281e-08	-1.33070e-07	9.68292e-07	3.71784e-07	1.34008e-06	-4.87716e-07	1.14822e-08	-4.76234e-07
25.854	7.83552e-07	-1.27779e-06	-4.94240e-07	2.83522e-07	-6.51885e-08	2.18334e-07	4.54753e-07	-1.01787e-07	3.52966e-07	1.12055e-06	-1.19847e-07	1.00071e-06	-1.52267e-07	2.91025e-08	-1.23165e-07	-1.78175e-07	4.54203e-08	-1.32755e-07	9.67004e-07	3.71680e-07	1.33868e-06	-4.87615e-07	1.14798e-08	-4.76136e-07
25.879	7.82478e-07	-1.27604e-06	-4.93562e-07	2.83595e-07	-6.52051e-08	2.18389e-07	4.54484e-07	-1.01727e-07	3.52757e-07	1.11898e-06	-1.19678e-07	9.99298e-07	-1.52186e-07	2.90869e-08	-1.23099e-07	-1.77744e-07	4.53103e-08	-1.32434e-07	9.65724e-07	3.71581e-07	1.33731e-06	-4.87494e-07	1.14770e-08	-4.76017e-07
25.903	7.81406e-07	-1.27429e-06	-4.92886e-07	2.83676e-07	-6.52238e-08	2.18452e-07	4.54223e-07	-1.01668e-07	3.52554e-07	1.11741e-06	-1.19511e-07	9.97901e-07	-1.52101e-07	2.90707e-08	-1.23030e-07	-1.77304e-07	4.51981e-08	-1.32106e-07	9.64452e-07	3.71488e-07	1.33594e-06	-4.87351e-07	1.14736e-08	-4.75877e-07
25.928	7.80337e-07	-1.27255e-06	-4.92212e-07	2.83765e-07	-6.52444e-08	2.18521e-07	4.53970e-07	-1.01612e-07	3.52359e-07	1.11586e-06	-1.19345e-07	9.96517e-07	-1.52013e-07	2.90539e-08	-1.22959e-07	-1.76855e-07	4.50837e-08	-1.31771e-07	9.63189e-07	3.71399e-07	1.33459e-06	-4.87186e-07	1.14697e-08	-4.75717e-07
25.952	7.79271e-07	-1.27081e-06	-4.91539e-07	2.83864e-07	-6.52670e-08	2.18597e-07	4.53727e-07	-1.01557e-07	3.52170e-07	1.11433e-06	-1.19181e-07	9.95146e-07	-1.51922e-07	2.90364e-08	-1.22885e-07	-1.76398e-07	4.49671e-08	-1.31431e-07	9.61933e-07	3.71315e-07	1.33325e-06	-4.87001e-07	1.14654e-08	-4.75535e-07
25.977	7.78206e-07	-1.26907e-06	-4.90868e-07	2.83971e-07	-6.52916e-08	2.18679e-07	4.53492e-07	-1.01505e-07	3.51987e-07	1.11281e-06	-1.19019e-07	9.93788e-07	-1.51828e-07	2.90184e-08	-1.22809e-07	-1.75932e-07	4.48483e-08	-1.31083e-07	9.60685e-07	3.71237e-07	1.33192e-06	-4.86794e-07	1.14605e-08	-4.75333e-07
26.001	7.77145e-07	-1.26734e-06	-4.90198e-07	2.84086e-07	-6.53182e-08	2.18768e-07	4.53266e-07	-1.01454e-07	3.51812e-07	1.11130e-06	-1.18857e-07	9.92443e-07	-1.51730e-07	2.89998e-08	-1.22730e-07	-1.75457e-07	4.47274e-08	-1.30730e-07	9.59445e-07	3.71163e-07	1.33061e-06	-4.86566e-07	1.14551e-08	-4.75111e-07
26.026	7.76086e-07	-1.26562e-06	-4.89530e-07	2.84210e-07	-6.53467e-08	2.18864e-07	4.53048e-07	-1.01405e-07	3.51643e-07	1.10981e-06	-1.18698e-07	9.91111e-07	-1.51630e-07	2.89806e-08	-1.22649e-07	-1.74975e-07	4.46043e-08	-1.30370e-07	9.58213e-07	3.71094e-07	1.32931e-06	-4.86317e-07	1.14493e-08	-4.74868e-07
26.051	7.75029e-07	-1.26389e-06	-4.88864e-07	2.84343e-07	-6.53772e-08	2.18966e-07	4.52839e-07	-1.01359e-07	3.51481e-07	1.10833e-06	-1.18540e-07	9.89792e-07	-1.51526e-07	2.89608e-08	-1.22565e-07	-1.74483e-07	4.44791e-08	-1.30004e-07	9.56989e-07	3.71031e-07	1.32802e-06	-4.86047e-07	1.14429e-08	-4.74604e-07
26.075	7.73976e-07	-1.26218e-06	-4.88199e-07	2.84484e-07	-6.54096e-08	2.19074e-07	4.52639e-07	-1.01314e-07	3.51325e-07	1.10687e-06	-1.18384e-07	9.88486e-07	-1.51420e-07	2.89404e-08	-1.22479e-07	-1.73984e-07	4.43517e-08	-1.29632e-07	9.55774e-07	3.70972e-07	1.32675e-06	-4.85755e-07	1.14361e-08	-4.74319e-07
26.100	7.72925e-07	-1.26046e-06	-4.87536e-07	2.84634e-07	-6.54441e-08	2.19190e-07	4.52447e-07	-1.01271e-07	3.51176e-07	1.10542e-06	-1.18229e-07	9.87194e-07	-1.51310e-07	2.89195e-08	-1.22390e-07	-1.73476e-07	4.42222e-08	-1.29253e-07	9.54567e-07	3.70919e-07	1.32549e-06	-4.85443e-07	1.14287e-08	-4.74014e-07
26.124	7.71876e-07	-1.25875e-06	-4.86875e-07	2.84792e-07	-6.54804e-08	2.19312e-07	4.52264e-07	-1.01230e-07	3.51034e-07	1.10399e-06	-1.18075e-07	9.85914e-07	-1.51197e-07	2.88979e-08	-1.22299e-07	-1.72959e-07	4.40906e-08	-1.28869e-07	9.53367e-07	3.70870e-07	1.32424e-06	-4.85110e-07	1.14209e-08	-4.73689e-07
26.149	7.70830e-07	-1.25705e-06	-4.86215e-07	2.84959e-07	-6.55188e-08	2.19440e-07	4.52090e-07	-1.01191e-07	3.50899e-07	1.10257e-06	-1.17924e-07	9.84647e-07	-1.51081e-07	2.88758e-08	-1.22206e-07	-1.72435e-07	4.39569e-08	-1.28478e-07	9.52177e-07	3.70827e-07	1.32300e-06	-4.84755e-07	1.14125e-08	-4.73343e-07
26.173	7.69787e-07	-1.25534e-06	-4.85557e-07	2.85134e-07	-6.55590e-08	2.19575e-07	4.51924e-07	-1.01154e-07	3.50770e-07	1.10117e-06	-1.17774e-07	9.83394e-07	-1.50963e-07	2.88531e-08	-1.22109e-07	-1.71902e-07	4.38210e-08	-1.28081e-07	9.50994e-07	3.70789e-07	1.32178e-06	-4.84380e-07	1.14037e-08	-4.72976e-07
26.198	7.68747e-07	-1.25365e-06	-4.84901e-07	2.85317e-07	-6.56013e-08	2.19716e-07	4.51766e-07	-1.01119e-07	3.50648e-07	1.09978e-06	-1.17625e-07	9.82153e-07	-1.50841e-07	2.88298e-08	-1.22011e-07	-1.71361e-07	4.36831e-08	-1.27678e-07	9.49820e-07	3.70756e-07	1.32058e-06	-4.83984e-07	1.13944e-08	-4.72590e-07
26.223	7.67709e-07	-1.25196e-06	-4.84247e-07	2.85510e-07	-6.56454e-08	2.19864e-07	4.51618e-07	-1.01085e-07	3.50533e-07	1.09840e-06	-1.17478e-07	9.80926e-07	-1.50716e-07	2.88060e-08	-1.21910e-07	-1.70812e-07	4.35431e-08	-1.27268e-07	9.48654e-07	3.70728e-07	1.31938e-06	-4.83567e-07	1.13845e-08	-4.72183e-07
26.247	7.66675e-07	-1.25027e-06	-4.83594e-07	2.85710e-07	-6.56915e-08	2.20019e-07	4.51478e-07	-1.01054e-07	3.50424e-07	1.09704e-06	-1.17333e-07	9.79712e-07	-1.50588e-07	2.87816e-08	-1.21807e-07	-1.70254e-07	4.34010e-08	-1.26853e-07	9.47496e-07	3.70705e-07	1.31820e-06	-4.83130e-07	1.13742e-08	-4.71756e-07
26.272	7.65643e-07	-1.24859e-06	-4.82943e-07	2.85919e-07	-6.57396e-08	2.20179e-07	4.51346e-07	-1.01024e-07	3.50322e-07	1.09570e-06	-1.17189e-07	9.78511e-07	-1.50458e-07	2.87566e-08	-1.21701e-07	-1.69689e-07	4.32569e-08	-1.26432e-07	9.46347e-07	3.70687e-07	1.31703e-06	-4.82672e-07	1.13635e-08	-4.71308e-07
26.296	7.64614e-07	-1.24691e-06	-4.82294e-07	2.86136e-07	-6.57896e-08	2.20347e-07	4.51223e-07	-1.00997e-07	3.50227e-07	1.09437e-06	-1.17047e-07	9.77323e-07	-1.50324e-07	2.87310e-08	-1.21593e-07	-1.69115e-07	4.31107e-08	-1.26005e-07	9.45206e-07	3.70675e-07	1.31588e-06	-4.82193e-07	1.13522e-08	-4.70841e-07
26.321	7.63588e-07	-1.24523e-06	-4.81647e-07	2.86362e-07	-6.58415e-08	2.20521e-07	4.51109e-07	-1.00971e-07	3.50138e-07	1.09305e-06	-1.16906e-07	9.76148e-07	-1.50187e-07	2.87049e-08	-1.21482e-07	-1.68534e-07	4.29625e-08	-1.25571e-07	9.44073e-07	3.70668e-07	1.31474e-06	-4.81693e-07	1.13404e-08	-4.70353e-07
26.345	7.62565e-07	-1.24357e-06	-4.81002e-07	2.86596e-07	-6.58953e-08	2.20701e-07	4.51003e-07	-1.00948e-07	3.50056e-07	1.09175e-06	-1.16767e-07	9.74987e-07	-1.50048e-07	2.86783e-08	-1.21370e-07	-1.67944e-07	4.28122e-08	-1.25132e-07	9.42949e-07	3.70666e-07	1.31361e-06	-4.81173e-07	1.13282e-08	-4.69845e-07
26.370	7.61545e-07	-1.24190e-06	-4.80358e-07	2.86839e-07	-6.59511e-08	2.20888e-07	4.50906e-07	-1.00926e-07	3.49980e-07	1.09047e-06	-1.16629e-07	9.73839e-07	-1.49906e-07	2.86511e-08	-1.21255e-07	-1.67347e-07	4.26599e-08	-1.24687e-07	9.41834e-07	3.70669e-07	1.31250e-06	-4.80633e-07	1.13155e-08	-4.69318e-07
26.395	7.60527e-07	-1.24024e-06	-4.79717e-07	2.87090e-07	-6.60087e-08	2.21081e-07	4.50818e-07	-1.00906e-07	3.49911e-07	1.08920e-06	-1.16493e-07	9.72703e-07	-1.49760e-07	2.86233e-08	-1.21137e-07	-1.66742e-07	4.25056e-08	-1.24236e-07	9.40727e-07	3.70677e-07	1.31140e-06	-4.80072e-07	1.13023e-08	-4.68770e-07
26.419	7.59513e-07	-1.23859e-06	-4.79077e-07	2.87349e-07	-6.60683e-08	2.21280e-07	4.50738e-07	-1.00888e-07	3.49849e-07	1.08794e-06	-1.16359e-07	9.71582e-07	-1.49612e-07	2.85950e-08	-1.21017e-07	-1.66129e-07	4.23493e-08	-1.23779e-07	9.39628e-07	3.70691e-07	1.31032e-06	-4.79491e-07	1.12886e-08	-4.68203e-07
26.444	7.58502e-07	-1.23694e-06	-4.78439e-07	2.87616e-07	-6.61298e-08	2.21486e-07	4.50666e-07	-1.00872e-07	3.49794e-07	1.08670e-06	-1.16226e-07	9.70473e-07	-1.49462e-07	2.85662e-08	-1.20895e-07	-1.65508e-07	4.21910e-08	-1.23317e-07	9.38538e-07	3.70710e-07	1.30925e-06	-4.78890e-07	1.12744e-08	-4.67616e-07
26.468	7.57494e-07	-1.23530e-06	-4.77803e-07	2.87892e-07	-6.61932e-08	2.21699e-07	4.50603e-07	-1.00858e-07	3.49745e-07	1.08547e-06	-1.16095e-07	9.69378e-07	-1.49308e-07	2.85368e-08	-1.20771e-07	-1.64879e-07	4.20308e-08	-1.22848e-07	9.37457e-07	3.70734e-07	1.30819e-06	-4.78269e-07	1.12598e-08	-4.67009e-07
26.493	7.56489e-07	-1.23366e-06	-4.77169e-07	2.88176e-07	-6.62585e-08	2.21918e-07	4.50548e-07	-1.00846e-07	3.49702e-07	1.08426e-06	-1.15965e-07	9.68296e-07	-1.49151e-07	2.85069e-08	-1.20645e-07	-1.64243e-07	4.18685e-08	-1.22374e-07	9.36384e-07	3.70764e-07	1.30715e-06	-4.77627e-07	1.12447e-08	-4.66382e-07
26.518	7.55487e-07	-1.23203e-06	-4.76538e-07	2.88468e-07	-6.63258e-08	2.22143e-07	4.50502e-07	-1.00836e-07	3.49667e-07	1.08306e-06	-1.15837e-07	9.67227e-07	-1.48992e-07	2.84765e-08	-1.20516e-07	-1.63598e-07	4.17044e-08	-1.21894e-07	9.35320e-07	3.70799e-07	1.30612e-06	-4.76965e-07	1.12291e-08	-4.65736e-07
26.542	7.54489e-07	-1.23040e-06	-4.75908e-07	2.88769e-07	-6.63949e-08	2.22374e-07	4.50465e-07	-1.00827e-07	3.49638e-07	1.08188e-06	-1.15711e-07	9.66172e-07	-1.48830e-07	2.84456e-08	-1.20385e-07	-1.62947e-07	4.15382e-08	-1.21409e-07	9.34264e-07	3.70839e-07	1.30510e-06	-4.76284e-07	1.12131e-08	-4.65071e-07
26.567	7.53493e-07	-1.22877e-06	-4.75280e-07	2.89078e-07	-6.64659e-08	2.22612e-07	4.50436e-07	-1.00821e-07	3.49615e-07	1.08072e-06	-1.15586e-07	9.65129e-07	-1.48666e-07	2.84141e-08	-1.20252e-07	-1.62288e-07	4.13702e-08	-1.20917e-07	9.33218e-07	3.70885e-07	1.30410e-06	-4.75583e-07	1.11966e-08	-4.64386e-07
26.591	7.52501e-07	-1.22716e-06	-4.74654e-07	2.89395e-07	-6.65388e-08	2.22856e-07	4.50415e-07	-1.00816e-07	3.49599e-07	1.07956e-06	-1.15463e-07	9.64100e-07	-1.48498e-07	2.83821e-08	-1.20116e-07	-1.61621e-07	4.12002e-08	-1.20421e-07	9.32180e-07	3.70936e-07	1.30312e-06	-4.74861e-07	1.11796e-08	-4.63682e-07
26.616	7.51512e-07	-1.22554e-06	-4.74030e-07	2.89720e-07	-6.66135e-08	2.23107e-07	4.50403e-07	-1.00813e-07	3.49590e-07	1.07843e-06	-1.15341e-07	9.63085e-07	-1.48328e-07	2.83496e-08	-1.19979e-07	-1.60946e-07	4.10283e-08	-1.19918e-07	9.31150e-07	3.70993e-07	1.30214e-06	-4.74121e-07	1.11621e-08	-4.62958e-07
26.640	7.50527e-07	-1.22394e-06	-4.73408e-07	2.90054e-07	-6.66902e-08	2.23363e-07	4.50399e-07	-1.00813e-07	3.49587e-07	1.07730e-06	-1.15221e-07	9.62082e-07	-1.48155e-07	2.83166e-08	-1.19839e-07	-1.60265e-07	4.08545e-08	-1.19410e-07	9.30130e-07	3.71054e-07	1.30118e-06	-4.73360e-07	1.11442e-08	-4.62216e-07
26.665	7.49544e-07	-1.22233e-06	-4.72789e-07	2.90395e-07	-6.67687e-08	2.23626e-07	4.50404e-07	-1.00814e-07	3.49591e-07	1.07620e-06	-1.15103e-07	9.61093e-07	-1.47980e-07	2.82831e-08	-1.19697e-07	-1.59576e-07	4.06788e-08	-1.18897e-07	9.29118e-07	3.71122e-07	1.30024e-06	-4.72580e-07	1.11259e-08	-4.61454e-07
26.690	7.48565e-07	-1.22074e-06	-4.72171e-07	2.90745e-07	-6.68492e-08	2.23896e-07	4.50417e-07	-1.00817e-07	3.49601e-07	1.07510e-06	-1.14986e-07	9.60117e-07	-1.47802e-07	2.82490e-08	-1.19553e-07	-1.58879e-07	4.05013e-08	-1.18378e-07	9.28115e-07	3.71195e-07	1.29931e-06	-4.71781e-07	1.11070e-08	-4.60674e-07
26.714	7.47590e-07	-1.21915e-06	-4.71556e-07	2.91103e-07	-6.69314e-08	2.24171e-07	4.50439e-07	-1.00821e-07	3.49618e-07	1.07403e-06	-1.14871e-07	9.59155e-07	-1.47621e-07	2.82145e-08	-1.19407e-07	-1.58175e-07	4.03218e-08	-1.17853e-07	9.27120e-07	3.71273e-07	1.29839e-06	-4.70962e-07	1.10878e-08	-4.59874e-07
26.739	7.46617e-07	-1.21756e-06	-4.70943e-07	2.91469e-07	-6.70156e-08	2.24453e-07	4.50469e-07	-1.00828e-07	3.49641e-07	1.07296e-06	-1.14757e-07	9.58206e-07	-1.47438e-07	2.81795e-08	-1.19259e-07	-1.57464e-07	4.01406e-08	-1.17323e-07	9.26135e-07	3.71356e-07	1.29749e-06	-4.70124e-07	1.10680e-08	-4.59056e-07
26.763	7.45648e-07	-1.21598e-06	-4.70331e-07	2.91843e-07	-6.71016e-08	2.24741e-07	4.50507e-07	-1.00837e-07	3.49671e-07	1.07192e-06	-1.14645e-07	9.57270e-07	-1.47253e-07	2.81440e-08	-1.19109e-07	-1.56746e-07	3.99575e-08	-1.16788e-07	9.25159e-07	3.71446e-07	1.29660e-06	-4.69266e-07	1.10479e-08	-4.58219e-07
26.788	7.44683e-07	-1.21441e-06	-4.69722e-07	2.92225e-07	-6.71895e-08	2.25035e-07	4.50554e-07	-1.00847e-07	3.49707e-07	1.07088e-06	-1.14535e-07	9.56347e-07	-1.47064e-07	2.81080e-08	-1.18956e-07	-1.56020e-07	3.97725e-08	-1.16248e-07	9.24191e-07	3.71540e-07	1.29573e-06	-4.68390e-07	1.10272e-08	-4.57363e-07
26.812	7.43721e-07	-1.21284e-06	-4.69116e-07	2.92615e-07	-6.72792e-08	2.25336e-07	4.50610e-07	-1.00860e-07	3.49750e-07	1.06986e-06	-1.14426e-07	9.55438e-07	-1.46874e-07	2.80716e-08	-1.18802e-07	-1.55288e-07	3.95858e-08	-1.15702e-07	9.23232e-07	3.71640e-07	1.29487e-06	-4.67495e-07	1.10061e-08	-4.56489e-07
26.837	7.42763e-07	-1.21127e-06	-4.68511e-07	2.93013e-07	-6.73707e-08	2.25643e-07	4.50673e-07	-1.00874e-07	3.49799e-07	1.06886e-06	-1.14318e-07	9.54542e-07	-1.46680e-07	2.80347e-08	-1.18646e-07	-1.54548e-07	3.93972e-08	-1.15151e-07	9.22282e-07	3.71746e-07	1.29403e-06	-4.66581e-07	1.09846e-08	-4.55596e-07
26.862	7.41808e-07	-1.20972e-06	-4.67909e-07	2.93420e-07	-6.74642e-08	2.25956e-07	4.50745e-07	-1.00890e-07	3.49855e-07	1.06787e-06	-1.14213e-07	9.53660e-07	-1.46485e-07	2.79973e-08	-1.18487e-07	-1.53801e-07	3.92068e-08	-1.14594e-07	9.21341e-07	3.71858e-07	1.29320e-06	-4.65648e-07	1.09627e-08	-4.54685e-07
26.886	7.40856e-07	-1.20816e-06	-4.67309e-07	2.93834e-07	-6.75594e-08	2.26275e-07	4.50825e-07	-1.00908e-07	3.49917e-07	1.06690e-06	-1.14109e-07	9.52790e-07	-1.46287e-07	2.79594e-08	-1.18327e-07	-1.53047e-07	3.90147e-08	-1.14033e-07	9.20410e-07	3.71974e-07	1.29238e-06	-4.64696e-07	1.09403e-08	-4.53756e-07
26.911	7.39908e-07	-1.20662e-06	-4.66711e-07	2.94256e-07	-6.76565e-08	2.26600e-07	4.50914e-07	-1.00928e-07	3.49986e-07	1.06594e-06	-1.14006e-07	9.51934e-07	-1.46086e-07	2.79211e-08	-1.18165e-07	-1.52287e-07	3.88208e-08	-1.13466e-07	9.19487e-07	3.72097e-07	1.29158e-06	-4.63726e-07	1.09174e-08	-4.52808e-07
26.935	7.38964e-07	-1.20508e-06	-4.66115e-07	2.94687e-07	-6.77554e-08	2.26931e-07	4.51011e-07	-1.00949e-07	3.50061e-07	1.06500e-06	-1.13905e-07	9.51092e-07	-1.45883e-07	2.78823e-08	-1.18001e-07	-1.51519e-07	3.86251e-08	-1.12894e-07	9.18573e-07	3.72225e-07	1.29080e-06	-4.62737e-07	1.08941e-08	-4.51843e-07
26.960	7.38024e-07	-1.20355e-06	-4.65522e-07	2.95125e-07	-6.78562e-08	2.27269e-07	4.51116e-07	-1.00973e-07	3.50143e-07	1.06407e-06	-1.13806e-07	9.50262e-07	-1.45678e-07	2.78430e-08	-1.17835e-07	-1.50745e-07	3.84277e-08	-1.12317e-07	9.17668e-07	3.72359e-07	1.29003e-06	-4.61730e-07	1.08704e-08	-4.50859e-07
26.984	7.37087e-07	-1.20202e-06	-4.64931e-07	2.95571e-07	-6.79588e-08	2.27612e-07	4.51230e-07	-1.00998e-07	3.50231e-07	1.06315e-06	-1.13708e-07	9.49446e-07	-1.45470e-07	2.78034e-08	-1.17667e-07	-1.49964e-07	3.82286e-08	-1.11735e-07	9.16772e-07	3.72498e-07	1.28927e-06	-4.60704e-07	1.08463e-08	-4.49858e-07
27.009	7.36154e-07	-1.20050e-06	-4.64342e-07	2.96025e-07	-6.80632e-08	2.27962e-07	4.51351e-07	-1.01026e-07	3.50326e-07	1.06226e-06	-1.13612e-07	9.48643e-07	-1.45260e-07	2.77632e-08	-1.17497e-07	-1.49176e-07	3.80277e-08	-1.11148e-07	9.15885e-07	3.72643e-07	1.28853e-06	-4.59661e-07	1.08217e-08	-4.48839e-07
27.034	7.35224e-07	-1.19898e-06	-4.63756e-07	2.96487e-07	-6.81694e-08	2.28318e-07	4.51481e-07	-1.01055e-07	3.50427e-07	1.06137e-06	-1.13517e-07	9.47854e-07	-1.45048e-07	2.77227e-08	-1.17325e-07	-1.48381e-07	3.78251e-08	-1.10556e-07	9.15007e-07	3.72794e-07	1.28780e-06	-4.58599e-07	1.07967e-08	-4.47802e-07
27.058	7.34299e-07	-1.19747e-06	-4.63172e-07	2.96957e-07	-6.82775e-08	2.28679e-07	4.51620e-07	-1.01086e-07	3.50534e-07	1.06050e-06	-1.13424e-07	9.47078e-07	-1.44834e-07	2.76817e-08	-1.17152e-07	-1.47580e-07	3.76209e-08	-1.09959e-07	9.14139e-07	3.72950e-07	1.28709e-06	-4.57520e-07	1.07713e-08	-4.46748e-07
27.083	7.33377e-07	-1.19597e-06	-4.62591e-07	2.97435e-07	-6.83873e-08	2.29047e-07	4.51766e-07	-1.01118e-07	3.50648e-07	1.05965e-06	-1.13333e-07	9.46315e-07	-1.44617e-07	2.76403e-08	-1.16977e-07	-1.46772e-07	3.74149e-08	-1.09357e-07	9.13279e-07	3.73112e-07	1.28639e-06	-4.56422e-07	1.07455e-08	-4.45677e-07
27.107	7.32459e-07	-1.19447e-06	-4.62012e-07	2.97920e-07	-6.84990e-08	2.29421e-07	4.51921e-07	-1.01153e-07	3.50768e-07	1.05881e-06	-1.13243e-07	9.45565e-07	-1.44398e-07	2.75984e-08	-1.16800e-07	-1.45957e-07	3.72073e-08	-1.08750e-07	9.12429e-07	3.73280e-07	1.28571e-06	-4.55307e-07	1.07192e-08	-4.44588e-07
27.132	7.31544e-07	-1.19298e-06	-4.61435e-07	2.98414e-07	-6.86124e-08	2.29801e-07	4.52084e-07	-1.01190e-07	3.50895e-07	1.05798e-06	-1.13155e-07	9.44829e-07	-1.44177e-07	2.75562e-08	-1.16621e-07	-1.45137e-07	3.69981e-08	-1.08139e-07	9.11587e-07	3.73454e-07	1.28504e-06	-4.54175e-07	1.06926e-08	-4.43482e-07
27.156	7.30634e-07	-1.19149e-06	-4.60861e-07	2.98915e-07	-6.87276e-08	2.30187e-07	4.52255e-07	-1.01228e-07	3.51027e-07	1.05717e-06	-1.13068e-07	9.44106e-07	-1.43954e-07	2.75135e-08	-1.16440e-07	-1.44309e-07	3.67872e-08	-1.07522e-07	9.10755e-07	3.73633e-07	1.28439e-06	-4.53025e-07	1.06655e-08	-4.42359e-07
27.181	7.29727e-07	-1.19002e-06	-4.60289e-07	2.99424e-07	-6.88447e-08	2.30579e-07	4.52435e-07	-1.01268e-07	3.51167e-07	1.05638e-06	-1.12983e-07	9.43396e-07	-1.43728e-07	2.74704e-08	-1.16258e-07	-1.43475e-07	3.65746e-08	-1.06901e-07	9.09932e-07	3.73818e-07	1.28375e-06	-4.51857e-07	1.06380e-08	-4.41219e-07
27.206	7.28825e-07	-1.18854e-06	-4.59720e-07	2.99941e-07	-6.89635e-08	2.30977e-07	4.52622e-07	-1.01310e-07	3.51312e-07	1.05560e-06	-1.12900e-07	9.42700e-07	-1.43501e-07	2.74269e-08	-1.16074e-07	-1.42635e-07	3.63605e-08	-1.06275e-07	9.09118e-07	3.74009e-07	1.28313e-06	-4.50673e-07	1.06101e-08	-4.40063e-07
27.230	7.27926e-07	-1.18708e-06	-4.59153e-07	3.00465e-07	-6.90841e-08	2.31381e-07	4.52818e-07	-1.01354e-07	3.51464e-07	1.05483e-06	-1.12818e-07	9.42016e-07	-1.43271e-07	2.73831e-08	-1.15888e-07	-1.41789e-07	3.61447e-08	-1.05644e-07	9.08314e-07	3.74205e-07	1.28252e-06	-4.49471e-07	1.05818e-08	-4.38889e-07
27.255	7.27031e-07	-1.18562e-06	-4.58588e-07	3.00998e-07	-6.92065e-08	2.31791e-07	4.53022e-07	-1.01400e-07	3.51622e-07	1.05408e-06	-1.12738e-07	9.41346e-07	-1.43040e-07	2.73388e-08	-1.15701e-07	-1.40936e-07	3.59273e-08	-1.05009e-07	9.07518e-07	3.74408e-07	1.28193e-06	-4.48252e-07	1.05531e-08	-4.37699e-07
27.279	7.26141e-07	-1.18417e-06	-4.58027e-07	3.01538e-07	-6.93307e-08	2.32207e-07	4.53234e-07	-1.01447e-07	3.51787e-07	1.05335e-06	-1.12659e-07	9.40689e-07	-1.42806e-07	2.72941e-08	-1.15512e-07	-1.40077e-07	3.57084e-08	-1.04369e-07	9.06732e-07	3.74616e-07	1.28135e-06	-4.47017e-07	1.05240e-08	-4.36493e-07
27.304	7.25254e-07	-1.18272e-06	-4.57467e-07	3.02085e-07	-6.94566e-08	2.32629e-07	4.53454e-07	-1.01496e-07	3.51958e-07	1.05263e-06	-1.12582e-07	9.40046e-07	-1.42570e-07	2.72491e-08	-1.15321e-07	-1.39212e-07	3.54879e-08	-1.03725e-07	9.05955e-07	3.74831e-07	1.28079e-06	-4.45765e-07	1.04946e-08	-4.35270e-07
27.329	7.24371e-07	-1.18128e-06	-4.56910e-07	3.02641e-07	-6.95843e-08	2.33056e-07	4.53682e-07	-1.01547e-07	3.52135e-07	1.05192e-06	-1.12507e-07	9.39415e-07	-1.42333e-07	2.72037e-08	-1.15129e-07	-1.38341e-07	3.52659e-08	-1.03076e-07	9.05188e-07	3.75051e-07	1.28024e-06	-4.44496e-07	1.04647e-08	-4.34031e-07
27.353	7.23493e-07	-1.17985e-06	-4.56356e-07	3.03204e-07	-6.97138e-08	2.33490e-07	4.53919e-07	-1.01600e-07	3.52319e-07	1.05123e-06	-1.12433e-07	9.38798e-07	-1.42093e-07	2.71579e-08	-1.14935e-07	-1.37464e-07	3.50423e-08	-1.02422e-07	9.04430e-07	3.75277e-07	1.27971e-06	-4.43211e-07	1.04344e-08	-4.32776e-07
27.378	7.22618e-07	-1.17842e-06	-4.55805e-07	3.03775e-07	-6.98450e-08	2.33930e-07	4.54163e-07	-1.01655e-07	3.52508e-07	1.05055e-06	-1.12360e-07	9.38194e-07	-1.41852e-07	2.71118e-08	-1.14740e-07	-1.36581e-07	3.48171e-08	-1.01764e-07	9.03681e-07	3.75509e-07	1.27919e-06	-4.41909e-07	1.04038e-08	-4.31505e-07
27.402	7.21748e-07	-1.17700e-06	-4.55256e-07	3.04353e-07	-6.99780e-08	2.34375e-07	4.54416e-07	-1.01711e-07	3.52704e-07	1.04989e-06	-1.12290e-07	9.37604e-07	-1.41609e-07	2.70653e-08	-1.14543e-07	-1.35692e-07	3.45905e-08	-1.01102e-07	9.02941e-07	3.75746e-07	1.27869e-06	-4.40591e-07	1.03728e-08	-4.30219e-07
27.427	7.20882e-07	-1.17559e-06	-4.54709e-07	3.04939e-07	-7.01127e-08	2.34826e-07	4.54676e-07	-1.01770e-07	3.52906e-07	1.04925e-06	-1.12221e-07	9.37026e-07	-1.41363e-07	2.70184e-08	-1.14345e-07	-1.34797e-07	3.43624e-08	-1.00435e-07	9.02211e-07	3.75990e-07	1.27820e-06	-4.39258e-07	1.03414e-08	-4.28916e-07
27.451	7.20020e-07	-1.17419e-06	-4.54166e-07	3.05532e-07	-7.02492e-08	2.35283e-07	4.54945e-07	-1.01830e-07	3.53115e-07	1.04861e-06	-1.12153e-07	9.36462e-07	-1.41116e-07	2.69712e-08	-1.14145e-07	-1.33897e-07	3.41328e-08	-9.97638e-08	9.01489e-07	3.76240e-07	1.27773e-06	-4.37908e-07	1.03096e-08	-4.27599e-07
27.476	7.19162e-07	-1.17279e-06	-4.53625e-07	3.06134e-07	-7.03874e-08	2.35746e-07	4.55221e-07	-1.01892e-07	3.53330e-07	1.04800e-06	-1.12087e-07	9.35910e-07	-1.40868e-07	2.69237e-08	-1.13944e-07	-1.32990e-07	3.39017e-08	-9.90884e-08	9.00778e-07	3.76496e-07	1.27727e-06	-4.36543e-07	1.02775e-08	-4.26265e-07
27.501	7.18308e-07	-1.17139e-06	-4.53086e-07	3.06742e-07	-7.05273e-08	2.36215e-07	4.55506e-07	-1.01956e-07	3.53551e-07	1.04739e-06	-1.12023e-07	9.35372e-07	-1.40617e-07	2.68758e-08	-1.13741e-07	-1.32078e-07	3.36691e-08	-9.84087e-08	9.00075e-07	3.76757e-07	1.27683e-06	-4.35162e-07	1.02449e-08	-4.24917e-07
27.525	7.17459e-07	-1.17001e-06	-4.52550e-07	3.07359e-07	-7.06690e-08	2.36689e-07	4.55799e-07	-1.02021e-07	3.53778e-07	1.04681e-06	-1.11960e-07	9.34847e-07	-1.40365e-07	2.68276e-08	-1.13537e-07	-1.31160e-07	3.34352e-08	-9.77248e-08	8.99383e-07	3.77025e-07	1.27641e-06	-4.33765e-07	1.02121e-08	-4.23553e-07
27.550	7.16614e-07	-1.16863e-06	-4.52017e-07	3.07982e-07	-7.08124e-08	2.37170e-07	4.56099e-07	-1.02088e-07	3.54011e-07	1.04623e-06	-1.11898e-07	9.34336e-07	-1.40111e-07	2.67791e-08	-1.13332e-07	-1.30236e-07	3.31997e-08	-9.70367e-08	8.98699e-07	3.77299e-07	1.27600e-06	-4.32354e-07	1.01788e-08	-4.22175e-07
27.574	7.15773e-07	-1.16726e-06	-4.51487e-07	3.08613e-07	-7.09576e-08	2.37656e-07	4.56408e-07	-1.02157e-07	3.54250e-07	1.04568e-06	-1.11839e-07	9.33837e-07	-1.39855e-07	2.67302e-08	-1.13125e-07	-1.29307e-07	3.29629e-08	-9.63445e-08	8.98025e-07	3.77579e-07	1.27560e-06	-4.30927e-07	1.01452e-08	-4.20781e-07
27.599	7.14937e-07	-1.16590e-06	-4.50959e-07	3.09252e-07	-7.11044e-08	2.38148e-07	4.56724e-07	-1.02228e-07	3.54496e-07	1.04513e-06	-1.11780e-07	9.33351e-07	-1.39598e-07	2.66811e-08	-1.12917e-07	-1.28373e-07	3.27246e-08	-9.56481e-08	8.97360e-07	3.77865e-07	1.27522e-06	-4.29485e-07	1.01113e-08	-4.19373e-07
27.623	7.14105e-07	-1.16454e-06	-4.50435e-07	3.09898e-07	-7.12530e-08	2.38645e-07	4.57049e-07	-1.02301e-07	3.54748e-07	1.04460e-06	-1.11724e-07	9.32879e-07	-1.39339e-07	2.66316e-08	-1.12708e-07	-1.27433e-07	3.24850e-08	-9.49477e-08	8.96705e-07	3.78157e-07	1.27486e-06	-4.28028e-07	1.00770e-08	-4.17951e-07
27.648	7.13277e-07	-1.16319e-06	-4.49913e-07	3.10552e-07	-7.14033e-08	2.39149e-07	4.57381e-07	-1.02375e-07	3.55006e-07	1.04409e-06	-1.11669e-07	9.32420e-07	-1.39079e-07	2.65818e-08	-1.12497e-07	-1.26487e-07	3.22440e-08	-9.42432e-08	8.96059e-07	3.78455e-07	1.27451e-06	-4.26556e-07	1.00423e-08	-4.16514e-07
27.673	7.12454e-07	-1.16185e-06	-4.49393e-07	3.11213e-07	-7.15553e-08	2.39658e-07	4.57721e-07	-1.02451e-07	3.55270e-07	1.04359e-06	-1.11615e-07	9.31973e-07	-1.38817e-07	2.65317e-08	-1.12285e-07	-1.25536e-07	3.20016e-08	-9.35348e-08	8.95423e-07	3.78759e-07	1.27418e-06	-4.25070e-07	1.00073e-08	-4.15063e-07
27.697	7.11635e-07	-1.16051e-06	-4.48877e-07	3.11881e-07	-7.17090e-08	2.40173e-07	4.58069e-07	-1.02529e-07	3.55540e-07	1.04310e-06	-1.11564e-07	9.31540e-07	-1.38553e-07	2.64814e-08	-1.12072e-07	-1.24580e-07	3.17579e-08	-9.28224e-08	8.94796e-07	3.79069e-07	1.27386e-06	-4.23569e-07	9.97202e-09	-4.13597e-07
27.722	7.10821e-07	-1.15918e-06	-4.48363e-07	3.12557e-07	-7.18644e-08	2.40693e-07	4.58425e-07	-1.02609e-07	3.55816e-07	1.04263e-06	-1.11513e-07	9.31120e-07	-1.38288e-07	2.64307e-08	-1.11858e-07	-1.23619e-07	3.15128e-08	-9.21061e-08	8.94178e-07	3.79386e-07	1.27356e-06	-4.22054e-07	9.93635e-09	-4.12118e-07
27.746	7.10011e-07	-1.15786e-06	-4.47852e-07	3.13241e-07	-7.20214e-08	2.41219e-07	4.58789e-07	-1.02690e-07	3.56099e-07	1.04218e-06	-1.11464e-07	9.30712e-07	-1.38022e-07	2.63798e-08	-1.11642e-07	-1.22652e-07	3.12664e-08	-9.13860e-08	8.93570e-07	3.79709e-07	1.27328e-06	-4.20525e-07	9.90036e-09	-4.10625e-07
27.771	7.09206e-07	-1.15655e-06	-4.47345e-07	3.13931e-07	-7.21802e-08	2.41751e-07	4.59161e-07	-1.02774e-07	3.56387e-07	1.04174e-06	-1.11417e-07	9.30318e-07	-1.37754e-07	2.63286e-08	-1.11426e-07	-1.21681e-07	3.10187e-08	-9.06620e-08	8.92972e-07	3.80038e-07	1.27301e-06	-4.18982e-07	9.86403e-09	-4.09118e-07
27.795	7.08405e-07	-1.15524e-06	-4.46839e-07	3.14629e-07	-7.23407e-08	2.42288e-07	4.59540e-07	-1.02858e-07	3.56682e-07	1.04131e-06	-1.11372e-07	9.29937e-07	-1.37485e-07	2.62771e-08	-1.11208e-07	-1.20704e-07	3.07697e-08	-8.99342e-08	8.92383e-07	3.80373e-07	1.27276e-06	-4.17425e-07	9.82738e-09	-4.07598e-07
27.820	7.07609e-07	-1.15395e-06	-4.46337e-07	3.15334e-07	-7.25028e-08	2.42831e-07	4.59927e-07	-1.02945e-07	3.56982e-07	1.04090e-06	-1.11327e-07	9.29569e-07	-1.37214e-07	2.62254e-08	-1.10989e-07	-1.19722e-07	3.05194e-08	-8.92027e-08	8.91803e-07	3.80714e-07	1.27252e-06	-4.15855e-07	9.79040e-09	-4.06065e-07
27.845	7.06817e-07	-1.15266e-06	-4.45838e-07	3.16047e-07	-7.26666e-08	2.43380e-07	4.60323e-07	-1.03034e-07	3.57289e-07	1.04050e-06	-1.11285e-07	9.29214e-07	-1.36942e-07	2.61734e-08	-1.10769e-07	-1.18735e-07	3.02679e-08	-8.84675e-08	8.91233e-07	3.81062e-07	1.27229e-06	-4.14271e-07	9.75311e-09	-4.04518e-07
27.869	7.06030e-07	-1.15137e-06	-4.45342e-07	3.16766e-07	-7.28321e-08	2.43934e-07	4.60725e-07	-1.03124e-07	3.57602e-07	1.04012e-06	-1.11244e-07	9.28871e-07	-1.36669e-07	2.61212e-08	-1.10548e-07	-1.17744e-07	3.00151e-08	-8.77286e-08	8.90673e-07	3.81416e-07	1.27209e-06	-4.12674e-07	9.71550e-09	-4.02958e-07
27.894	7.05248e-07	-1.15010e-06	-4.44848e-07	3.17493e-07	-7.29993e-08	2.44494e-07	4.61136e-07	-1.03216e-07	3.57920e-07	1.03975e-06	-1.11204e-07	9.28542e-07	-1.36395e-07	2.60687e-08	-1.10326e-07	-1.16747e-07	2.97610e-08	-8.69861e-08	8.90122e-07	3.81776e-07	1.27190e-06	-4.11063e-07	9.67758e-09	-4.01385e-07
27.918	7.04470e-07	-1.14883e-06	-4.44358e-07	3.18228e-07	-7.31681e-08	2.45060e-07	4.61554e-07	-1.03309e-07	3.58245e-07	1.03939e-06	-1.11167e-07	9.28225e-07	-1.36119e-07	2.60160e-08	-1.10103e-07	-1.15746e-07	2.95058e-08	-8.62399e-08	8.89581e-07	3.82142e-07	1.27172e-06	-4.09439e-07	9.63936e-09	-3.99800e-07
27.943	7.03698e-07	-1.14757e-06	-4.43870e-07	3.18969e-07	-7.33386e-08	2.45631e-07	4.61980e-07	-1.03405e-07	3.58576e-07	1.03905e-06	-1.11130e-07	9.27922e-07	-1.35842e-07	2.59631e-08	-1.09879e-07	-1.14740e-07	2.92493e-08	-8.54903e-08	8.89049e-07	3.82515e-07	1.27156e-06	-4.07803e-07	9.60083e-09	-3.98202e-07
27.967	7.02929e-07	-1.14631e-06	-4.43386e-07	3.19718e-07	-7.35107e-08	2.46207e-07	4.62414e-07	-1.03502e-07	3.58912e-07	1.03873e-06	-1.11095e-07	9.27631e-07	-1.35564e-07	2.59099e-08	-1.09654e-07	-1.13729e-07	2.89916e-08	-8.47371e-08	8.88527e-07	3.82894e-07	1.27142e-06	-4.06154e-07	9.56201e-09	-3.96592e-07
27.992	7.02166e-07	-1.14507e-06	-4.42904e-07	3.20474e-07	-7.36845e-08	2.46789e-07	4.62856e-07	-1.03601e-07	3.59255e-07	1.03842e-06	-1.11062e-07	9.27353e-07	-1.35284e-07	2.58566e-08	-1.09428e-07	-1.12713e-07	2.87327e-08	-8.39805e-08	8.88014e-07	3.83280e-07	1.27129e-06	-4.04492e-07	9.52289e-09	-3.94969e-07
28.017	7.01407e-07	-1.14383e-06	-4.42425e-07	3.21237e-07	-7.38600e-08	2.47377e-07	4.63305e-07	-1.03701e-07	3.59604e-07	1.03812e-06	-1.11030e-07	9.27089e-07	-1.35004e-07	2.58030e-08	-1.09201e-07	-1.11693e-07	2.84727e-08	-8.32204e-08	8.87511e-07	3.83671e-07	1.27118e-06	-4.02818e-07	9.48348e-09	-3.93335e-07
28.041	7.00653e-07	-1.14260e-06	-4.41950e-07	3.22007e-07	-7.40370e-08	2.47970e-07	4.63762e-07	-1.03803e-07	3.59958e-07	1.03784e-06	-1.11000e-07	9.26836e-07	-1.34723e-07	2.57492e-08	-1.08973e-07	-1.10669e-07	2.82115e-08	-8.24570e-08	8.87018e-07	3.84070e-07	1.27109e-06	-4.01132e-07	9.44378e-09	-3.91688e-07
28.066	6.99904e-07	-1.14138e-06	-4.41477e-07	3.22784e-07	-7.42158e-08	2.48568e-07	4.64226e-07	-1.03907e-07	3.60319e-07	1.03757e-06	-1.10972e-07	9.26597e-07	-1.34440e-07	2.56952e-08	-1.08745e-07	-1.09639e-07	2.79492e-08	-8.16902e-08	8.86534e-07	3.84474e-07	1.27101e-06	-3.99434e-07	9.40380e-09	-3.90030e-07
28.090	6.99160e-07	-1.14017e-06	-4.41008e-07	3.23569e-07	-7.43961e-08	2.49173e-07	4.64698e-07	-1.04013e-07	3.60685e-07	1.03732e-06	-1.10944e-07	9.26371e-07	-1.34157e-07	2.56410e-08	-1.08516e-07	-1.08606e-07	2.76857e-08	-8.09201e-08	8.86060e-07	3.84885e-07	1.27095e-06	-3.97724e-07	9.36354e-09	-3.88360e-07
28.115	6.98421e-07	-1.13896e-06	-4.40542e-07	3.24360e-07	-7.45781e-08	2.49782e-07	4.65178e-07	-1.04120e-07	3.61058e-07	1.03708e-06	-1.10919e-07	9.26157e-07	-1.33872e-07	2.55866e-08	-1.08285e-07	-1.07568e-07	2.74211e-08	-8.01468e-08	8.85596e-07	3.85303e-07	1.27090e-06	-3.96002e-07	9.32300e-09	-3.86679e-07
28.140	6.97686e-07	-1.13776e-06	-4.40078e-07	3.25159e-07	-7.47617e-08	2.50397e-07	4.65665e-07	-1.04230e-07	3.61436e-07	1.03685e-06	-1.10895e-07	9.25956e-07	-1.33587e-07	2.55321e-08	-1.08054e-07	-1.06526e-07	2.71554e-08	-7.93702e-08	8.85141e-07	3.85727e-07	1.27087e-06	-3.94268e-07	9.28219e-09	-3.84986e-07
28.164	6.96957e-07	-1.13658e-06	-4.39618e-07	3.25964e-07	-7.49470e-08	2.51017e-07	4.66160e-07	-1.04340e-07	3.61820e-07	1.03664e-06	-1.10872e-07	9.25768e-07	-1.33300e-07	2.54773e-08	-1.07823e-07	-1.05479e-07	2.68886e-08	-7.85905e-08	8.84696e-07	3.86157e-07	1.27085e-06	-3.92524e-07	9.24112e-09	-3.83283e-07
28.189	6.96232e-07	-1.13539e-06	-4.39161e-07	3.26777e-07	-7.51338e-08	2.51643e-07	4.66663e-07	-1.04453e-07	3.62210e-07	1.03644e-06	-1.10851e-07	9.25593e-07	-1.33013e-07	2.54224e-08	-1.07591e-07	-1.04428e-07	2.66208e-08	-7.78076e-08	8.84260e-07	3.86594e-07	1.27085e-06	-3.90768e-07	9.19978e-09	-3.81568e-07
28.213	6.95513e-07	-1.13422e-06	-4.38707e-07	3.27597e-07	-7.53223e-08	2.52275e-07	4.67173e-07	-1.04567e-07	3.62606e-07	1.03626e-06	-1.10832e-07	9.25430e-07	-1.32725e-07	2.53674e-08	-1.07357e-07	-1.03373e-07	2.63518e-08	-7.70216e-08	8.83834e-07	3.87038e-07	1.27087e-06	-3.89001e-07	9.15818e-09	-3.79843e-07
28.238	6.94798e-07	-1.13305e-06	-4.38257e-07	3.28424e-07	-7.55124e-08	2.52911e-07	4.67691e-07	-1.04683e-07	3.63008e-07	1.03609e-06	-1.10814e-07	9.25280e-07	-1.32436e-07	2.53122e-08	-1.07124e-07	-1.02314e-07	2.60819e-08	-7.62325e-08	8.83418e-07	3.87488e-07	1.27091e-06	-3.87223e-07	9.11633e-09	-3.78107e-07
28.262	6.94089e-07	-1.13190e-06	-4.37809e-07	3.29257e-07	-7.57041e-08	2.53553e-07	4.68216e-07	-1.04800e-07	3.63415e-07	1.03594e-06	-1.10797e-07	9.25143e-07	-1.32146e-07	2.52568e-08	-1.06889e-07	-1.01251e-07	2.58109e-08	-7.54404e-08	8.83012e-07	3.87945e-07	1.27096e-06	-3.85435e-07	9.07422e-09	-3.76361e-07
28.287	6.93384e-07	-1.13075e-06	-4.37365e-07	3.30098e-07	-7.58974e-08	2.54201e-07	4.68748e-07	-1.04920e-07	3.63829e-07	1.03580e-06	-1.10782e-07	9.25018e-07	-1.31856e-07	2.52013e-08	-1.06655e-07	-1.00184e-07	2.55388e-08	-7.46453e-08	8.82615e-07	3.88408e-07	1.27102e-06	-3.83636e-07	9.03187e-09	-3.74604e-07
28.312	6.92685e-07	-1.12961e-06	-4.36923e-07	3.30946e-07	-7.60923e-08	2.54853e-07	4.69289e-07	-1.05040e-07	3.64248e-07	1.03568e-06	-1.10769e-07	9.24906e-07	-1.31565e-07	2.51456e-08	-1.06419e-07	-9.91131e-08	2.52658e-08	-7.38473e-08	8.82228e-07	3.88878e-07	1.27111e-06	-3.81827e-07	8.98928e-09	-3.72837e-07
28.336	6.91990e-07	-1.12848e-06	-4.36485e-07	3.31800e-07	-7.62888e-08	2.55511e-07	4.69836e-07	-1.05163e-07	3.64673e-07	1.03556e-06	-1.10757e-07	9.24807e-07	-1.31273e-07	2.50898e-08	-1.06183e-07	-9.80382e-08	2.49918e-08	-7.30464e-08	8.81851e-07	3.89354e-07	1.27120e-06	-3.80007e-07	8.94645e-09	-3.71061e-07
28.361	6.91301e-07	-1.12735e-06	-4.36051e-07	3.32662e-07	-7.64868e-08	2.56175e-07	4.70391e-07	-1.05287e-07	3.65104e-07	1.03547e-06	-1.10747e-07	9.24720e-07	-1.30980e-07	2.50339e-08	-1.05946e-07	-9.69594e-08	2.47168e-08	-7.22426e-08	8.81483e-07	3.89837e-07	1.27132e-06	-3.78178e-07	8.90338e-09	-3.69275e-07
28.385	6.90617e-07	-1.12624e-06	-4.35619e-07	3.33530e-07	-7.66865e-08	2.56844e-07	4.70954e-07	-1.05413e-07	3.65541e-07	1.03538e-06	-1.10738e-07	9.24646e-07	-1.30687e-07	2.49779e-08	-1.05709e-07	-9.58768e-08	2.44408e-08	-7.14360e-08	8.81125e-07	3.90327e-07	1.27145e-06	-3.76339e-07	8.86008e-09	-3.67479e-07
28.410	6.89938e-07	-1.12513e-06	-4.35191e-07	3.34405e-07	-7.68877e-08	2.57518e-07	4.71524e-07	-1.05541e-07	3.65983e-07	1.03532e-06	-1.10731e-07	9.24585e-07	-1.30393e-07	2.49218e-08	-1.05472e-07	-9.47905e-08	2.41639e-08	-7.06266e-08	8.80777e-07	3.90823e-07	1.27160e-06	-3.74490e-07	8.81656e-09	-3.65674e-07
28.434	6.89264e-07	-1.12403e-06	-4.34766e-07	3.35288e-07	-7.70906e-08	2.58197e-07	4.72101e-07	-1.05670e-07	3.66431e-07	1.03526e-06	-1.10725e-07	9.24536e-07	-1.30099e-07	2.48655e-08	-1.05234e-07	-9.37005e-08	2.38860e-08	-6.98145e-08	8.80438e-07	3.91326e-07	1.27176e-06	-3.72632e-07	8.77281e-09	-3.63859e-07
28.459	6.88596e-07	-1.12294e-06	-4.34344e-07	3.36177e-07	-7.72950e-08	2.58882e-07	4.72686e-07	-1.05801e-07	3.66885e-07	1.03522e-06	-1.10720e-07	9.24499e-07	-1.29804e-07	2.48092e-08	-1.04995e-07	-9.26069e-08	2.36073e-08	-6.89997e-08	8.80110e-07	3.91836e-07	1.27195e-06	-3.70765e-07	8.72885e-09	-3.62036e-07
28.484	6.87932e-07	-1.12186e-06	-4.33926e-07	3.37072e-07	-7.75009e-08	2.59571e-07	4.73278e-07	-1.05933e-07	3.67345e-07	1.03519e-06	-1.10717e-07	9.24476e-07	-1.29509e-07	2.47528e-08	-1.04756e-07	-9.15097e-08	2.33276e-08	-6.81822e-08	8.79791e-07	3.92352e-07	1.27214e-06	-3.68888e-07	8.68467e-09	-3.60204e-07
28.508	6.87274e-07	-1.12079e-06	-4.33511e-07	3.37975e-07	-7.77085e-08	2.60267e-07	4.73878e-07	-1.06068e-07	3.67810e-07	1.03518e-06	-1.10716e-07	9.24464e-07	-1.29213e-07	2.46962e-08	-1.04517e-07	-9.04090e-08	2.30470e-08	-6.73620e-08	8.79482e-07	3.92876e-07	1.27236e-06	-3.67003e-07	8.64028e-09	-3.58363e-07
28.533	6.86622e-07	-1.11972e-06	-4.33099e-07	3.38884e-07	-7.79176e-08	2.60967e-07	4.74484e-07	-1.06203e-07	3.68281e-07	1.03518e-06	-1.10716e-07	9.24465e-07	-1.28917e-07	2.46396e-08	-1.04278e-07	-8.93048e-08	2.27655e-08	-6.65393e-08	8.79182e-07	3.93406e-07	1.27259e-06	-3.65109e-07	8.59569e-09	-3.56513e-07
28.557	6.85974e-07	-1.11866e-06	-4.32691e-07	3.39801e-07	-7.81283e-08	2.61672e-07	4.75099e-07	-1.06341e-07	3.68758e-07	1.03520e-06	-1.10718e-07	9.24479e-07	-1.28621e-07	2.45830e-08	-1.04038e-07	-8.81972e-08	2.24831e-08	-6.57141e-08	8.78893e-07	3.93942e-07	1.27283e-06	-3.63206e-07	8.55090e-09	-3.54655e-07
28.582	6.85332e-07	-1.11762e-06	-4.32286e-07	3.40724e-07	-7.83405e-08	2.62383e-07	4.75720e-07	-1.06480e-07	3.69240e-07	1.03523e-06	-1.10721e-07	9.24505e-07	-1.28324e-07	2.45262e-08	-1.03798e-07	-8.70862e-08	2.21999e-08	-6.48863e-08	8.78613e-07	3.94486e-07	1.27310e-06	-3.61295e-07	8.50591e-09	-3.52789e-07
28.606	6.84695e-07	-1.11658e-06	-4.31884e-07	3.41653e-07	-7.85543e-08	2.63099e-07	4.76349e-07	-1.06621e-07	3.69728e-07	1.03527e-06	-1.10726e-07	9.24544e-07	-1.28027e-07	2.44694e-08	-1.03557e-07	-8.59720e-08	2.19159e-08	-6.40561e-08	8.78343e-07	3.95036e-07	1.27338e-06	-3.59376e-07	8.46072e-09	-3.50915e-07
28.631	6.84064e-07	-1.11555e-06	-4.31486e-07	3.42590e-07	-7.87696e-08	2.63820e-07	4.76985e-07	-1.06763e-07	3.70222e-07	1.03533e-06	-1.10732e-07	9.24594e-07	-1.27729e-07	2.44125e-08	-1.03317e-07	-8.48544e-08	2.16310e-08	-6.32234e-08	8.78083e-07	3.95594e-07	1.27368e-06	-3.57449e-07	8.41535e-09	-3.49033e-07
28.656	6.83438e-07	-1.11453e-06	-4.31091e-07	3.43533e-07	-7.89864e-08	2.64547e-07	4.77629e-07	-1.06907e-07	3.70721e-07	1.03540e-06	-1.10739e-07	9.24658e-07	-1.27431e-07	2.43556e-08	-1.03076e-07	-8.37337e-08	2.13453e-08	-6.23884e-08	8.77832e-07	3.96158e-07	1.27399e-06	-3.55514e-07	8.36979e-09	-3.47144e-07
28.680	6.82817e-07	-1.11352e-06	-4.30699e-07	3.44483e-07	-7.92049e-08	2.65278e-07	4.78279e-07	-1.07053e-07	3.71227e-07	1.03548e-06	-1.10748e-07	9.24734e-07	-1.27133e-07	2.42987e-08	-1.02835e-07	-8.26097e-08	2.10588e-08	-6.15510e-08	8.77592e-07	3.96729e-07	1.27432e-06	-3.53571e-07	8.32406e-09	-3.45247e-07
28.705	6.82202e-07	-1.11251e-06	-4.30311e-07	3.45440e-07	-7.94248e-08	2.66015e-07	4.78937e-07	-1.07200e-07	3.71737e-07	1.03558e-06	-1.10759e-07	9.24822e-07	-1.26835e-07	2.42417e-08	-1.02593e-07	-8.14827e-08	2.07715e-08	-6.07112e-08	8.77361e-07	3.97306e-07	1.27467e-06	-3.51621e-07	8.27814e-09	-3.43342e-07
28.729	6.81592e-07	-1.11152e-06	-4.29927e-07	3.46403e-07	-7.96463e-08	2.66757e-07	4.79603e-07	-1.07349e-07	3.72254e-07	1.03569e-06	-1.10771e-07	9.24922e-07	-1.26537e-07	2.41846e-08	-1.02352e-07	-8.03527e-08	2.04834e-08	-5.98692e-08	8.77140e-07	3.97891e-07	1.27503e-06	-3.49663e-07	8.23206e-09	-3.41431e-07
28.754	6.80988e-07	-1.11053e-06	-4.29546e-07	3.47373e-07	-7.98693e-08	2.67504e-07	4.80275e-07	-1.07500e-07	3.72775e-07	1.03582e-06	-1.10784e-07	9.25035e-07	-1.26238e-07	2.41276e-08	-1.02111e-07	-7.92196e-08	2.01946e-08	-5.90250e-08	8.76929e-07	3.98483e-07	1.27541e-06	-3.47699e-07	8.18581e-09	-3.39513e-07
28.778	6.80389e-07	-1.10956e-06	-4.29168e-07	3.48350e-07	-8.00939e-08	2.68256e-07	4.80955e-07	-1.07652e-07	3.73303e-07	1.03596e-06	-1.10799e-07	9.25160e-07	-1.25940e-07	2.40705e-08	-1.01869e-07	-7.80836e-08	1.99050e-08	-5.81786e-08	8.76727e-07	3.99082e-07	1.27581e-06	-3.45727e-07	8.13939e-09	-3.37588e-07
28.803	6.79796e-07	-1.10859e-06	-4.28794e-07	3.49333e-07	-8.03199e-08	2.69013e-07	4.81641e-07	-1.07805e-07	3.73836e-07	1.03611e-06	-1.10816e-07	9.25297e-07	-1.25641e-07	2.40134e-08	-1.01628e-07	-7.69446e-08	1.96146e-08	-5.73300e-08	8.76536e-07	3.99687e-07	1.27622e-06	-3.43749e-07	8.09282e-09	-3.35656e-07
28.828	6.79209e-07	-1.10763e-06	-4.28423e-07	3.50323e-07	-8.05475e-08	2.69775e-07	4.82335e-07	-1.07961e-07	3.74375e-07	1.03628e-06	-1.10834e-07	9.25447e-07	-1.25342e-07	2.39563e-08	-1.01386e-07	-7.58028e-08	1.93236e-08	-5.64793e-08	8.76354e-07	4.00300e-07	1.27665e-06	-3.41764e-07	8.04609e-09	-3.33718e-07
28.852	6.78627e-07	-1.10668e-06	-4.28056e-07	3.51319e-07	-8.07766e-08	2.70543e-07	4.83037e-07	-1.08118e-07	3.74919e-07	1.03646e-06	-1.10853e-07	9.25609e-07	-1.25044e-07	2.38993e-08	-1.01144e-07	-7.46583e-08	1.90318e-08	-5.56265e-08	8.76183e-07	4.00919e-07	1.27710e-06	-3.39773e-07	7.99921e-09	-3.31773e-07
28.877	6.78050e-07	-1.10574e-06	-4.27693e-07	3.52322e-07	-8.10072e-08	2.71315e-07	4.83745e-07	-1.08276e-07	3.75469e-07	1.03666e-06	-1.10874e-07	9.25783e-07	-1.24745e-07	2.38422e-08	-1.00903e-07	-7.35109e-08	1.87393e-08	-5.47716e-08	8.76021e-07	4.01546e-07	1.27757e-06	-3.37775e-07	7.95218e-09	-3.29823e-07
28.901	6.77479e-07	-1.10481e-06	-4.27333e-07	3.53332e-07	-8.12394e-08	2.72092e-07	4.84460e-07	-1.08436e-07	3.76024e-07	1.03687e-06	-1.10896e-07	9.25969e-07	-1.24446e-07	2.37851e-08	-1.00661e-07	-7.23609e-08	1.84462e-08	-5.39147e-08	8.75869e-07	4.02180e-07	1.27805e-06	-3.35772e-07	7.90501e-09	-3.27867e-07
28.926	6.76914e-07	-1.10389e-06	-4.26976e-07	3.54348e-07	-8.14730e-08	2.72875e-07	4.85183e-07	-1.08598e-07	3.76585e-07	1.03709e-06	-1.10920e-07	9.26168e-07	-1.24148e-07	2.37280e-08	-1.00420e-07	-7.12082e-08	1.81523e-08	-5.30559e-08	8.75727e-07	4.02821e-07	1.27855e-06	-3.33762e-07	7.85771e-09	-3.25905e-07
28.951	6.76355e-07	-1.10298e-06	-4.26623e-07	3.55371e-07	-8.17082e-08	2.73662e-07	4.85913e-07	-1.08761e-07	3.77151e-07	1.03732e-06	-1.10945e-07	9.26379e-07	-1.23849e-07	2.36710e-08	-1.00178e-07	-7.00529e-08	1.78578e-08	-5.21951e-08	8.75595e-07	4.03468e-07	1.27906e-06	-3.31747e-07	7.81027e-09	-3.23937e-07
28.975	6.75801e-07	-1.10207e-06	-4.26274e-07	3.56400e-07	-8.19448e-08	2.74455e-07	4.86650e-07	-1.08926e-07	3.77723e-07	1.03757e-06	-1.10972e-07	9.26602e-07	-1.23551e-07	2.36140e-08	-9.99370e-08	-6.88951e-08	1.75627e-08	-5.13324e-08	8.75473e-07	4.04123e-07	1.27960e-06	-3.29727e-07	7.76270e-09	-3.21964e-07
29.000	6.75253e-07	-1.10118e-06	-4.25928e-07	3.57436e-07	-8.21829e-08	2.75253e-07	4.87393e-07	-1.09093e-07	3.78301e-07	1.03784e-06	-1.11000e-07	9.26837e-07	-1.23253e-07	2.35570e-08	-9.96959e-08	-6.77347e-08	1.72669e-08	-5.04678e-08	8.75360e-07	4.04785e-07	1.28015e-06	-3.27701e-07	7.71500e-09	-3.19986e-07
29.024	6.74710e-07	-1.10030e-06	-4.25586e-07	3.58478e-07	-8.24226e-08	2.76055e-07	4.88144e-07	-1.09261e-07	3.78883e-07	1.03811e-06	-1.11030e-07	9.27084e-07	-1.22955e-07	2.35001e-08	-9.94549e-08	-6.65719e-08	1.69704e-08	-4.96015e-08	8.75258e-07	4.05455e-07	1.28071e-06	-3.25670e-07	7.66718e-09	-3.18002e-07
29.049	6.74174e-07	-1.09942e-06	-4.25247e-07	3.59527e-07	-8.26637e-08	2.76863e-07	4.88902e-07	-1.09431e-07	3.79472e-07	1.03840e-06	-1.11061e-07	9.27343e-07	-1.22657e-07	2.34432e-08	-9.92142e-08	-6.54067e-08	1.66734e-08	-4.87333e-08	8.75165e-07	4.06131e-07	1.28130e-06	-3.23633e-07	7.61925e-09	-3.16014e-07
29.073	6.73643e-07	-1.09856e-06	-4.24912e-07	3.60582e-07	-8.29063e-08	2.77676e-07	4.89667e-07	-1.09602e-07	3.80066e-07	1.03871e-06	-1.11093e-07	9.27615e-07	-1.22360e-07	2.33864e-08	-9.89736e-08	-6.42391e-08	1.63758e-08	-4.78633e-08	8.75083e-07	4.06814e-07	1.28190e-06	-3.21593e-07	7.57120e-09	-3.14021e-07
29.098	6.73117e-07	-1.09770e-06	-4.24581e-07	3.61644e-07	-8.31504e-08	2.78493e-07	4.90440e-07	-1.09775e-07	3.80665e-07	1.03903e-06	-1.11127e-07	9.27899e-07	-1.22063e-07	2.33296e-08	-9.87334e-08	-6.30692e-08	1.60775e-08	-4.69917e-08	8.75010e-07	4.07505e-07	1.28252e-06	-3.19547e-07	7.52304e-09	-3.12024e-07
29.123	6.72598e-07	-1.09685e-06	-4.24254e-07	3.62712e-07	-8.33960e-08	2.79316e-07	4.91219e-07	-1.09949e-07	3.81270e-07	1.03936e-06	-1.11163e-07	9.28194e-07	-1.21766e-07	2.32729e-08	-9.84934e-08	-6.18970e-08	1.57787e-08	-4.61183e-08	8.74947e-07	4.08203e-07	1.28315e-06	-3.17497e-07	7.47478e-09	-3.10022e-07
29.147	6.72085e-07	-1.09601e-06	-4.23930e-07	3.63786e-07	-8.36431e-08	2.80143e-07	4.92005e-07	-1.10125e-07	3.81880e-07	1.03970e-06	-1.11200e-07	9.28502e-07	-1.21470e-07	2.32162e-08	-9.82536e-08	-6.07226e-08	1.54794e-08	-4.52433e-08	8.74895e-07	4.08908e-07	1.28380e-06	-3.15443e-07	7.42641e-09	-3.08016e-07
29.172	6.71577e-07	-1.09519e-06	-4.23609e-07	3.64867e-07	-8.38917e-08	2.80976e-07	4.92798e-07	-1.10303e-07	3.82495e-07	1.04006e-06	-1.11238e-07	9.28822e-07	-1.21174e-07	2.31597e-08	-9.80142e-08	-5.95461e-08	1.51794e-08	-4.43667e-08	8.74852e-07	4.09621e-07	1.28447e-06	-3.13384e-07	7.37795e-09	-3.06006e-07
29.196	6.71075e-07	-1.09437e-06	-4.23293e-07	3.65955e-07	-8.41417e-08	2.81813e-07	4.93598e-07	-1.10482e-07	3.83116e-07	1.04043e-06	-1.11278e-07	9.29154e-07	-1.20878e-07	2.31032e-08	-9.77752e-08	-5.83674e-08	1.48790e-08	-4.34884e-08	8.74819e-07	4.10340e-07	1.28516e-06	-3.11322e-07	7.32940e-09	-3.03992e-07
29.221	6.70579e-07	-1.09356e-06	-4.22980e-07	3.67049e-07	-8.43932e-08	2.82655e-07	4.94405e-07	-1.10662e-07	3.83743e-07	1.04082e-06	-1.11319e-07	9.29498e-07	-1.20583e-07	2.30468e-08	-9.75365e-08	-5.71866e-08	1.45780e-08	-4.26087e-08	8.74796e-07	4.11067e-07	1.28586e-06	-3.09256e-07	7.28075e-09	-3.01975e-07
29.245	6.70089e-07	-1.09276e-06	-4.22671e-07	3.68149e-07	-8.46461e-08	2.83503e-07	4.95219e-07	-1.10845e-07	3.84375e-07	1.04122e-06	-1.11362e-07	9.29854e-07	-1.20289e-07	2.29905e-08	-9.72982e-08	-5.60038e-08	1.42764e-08	-4.17274e-08	8.74784e-07	4.11802e-07	1.28659e-06	-3.07186e-07	7.23202e-09	-2.99954e-07
29.270	6.69605e-07	-1.09197e-06	-4.22366e-07	3.69255e-07	-8.49006e-08	2.84355e-07	4.96040e-07	-1.11028e-07	3.85012e-07	1.04163e-06	-1.11406e-07	9.30222e-07	-1.19995e-07	2.29343e-08	-9.70603e-08	-5.48190e-08	1.39744e-08	-4.08446e-08	8.74781e-07	4.12543e-07	1.28732e-06	-3.05113e-07	7.18321e-09	-2.97929e-07
29.295	6.69127e-07	-1.09119e-06	-4.22064e-07	3.70368e-07	-8.51565e-08	2.85212e-07	4.96868e-07	-1.11214e-07	3.85655e-07	1.04205e-06	-1.11451e-07	9.30602e-07	-1.19701e-07	2.28782e-08	-9.68228e-08	-5.36322e-08	1.36719e-08	-3.99604e-08	8.74788e-07	4.13292e-07	1.28808e-06	-3.03036e-07	7.13432e-09	-2.95902e-07
29.319	6.68655e-07	-1.09042e-06	-4.21766e-07	3.71488e-07	-8.54138e-08	2.86074e-07	4.97703e-07	-1.11400e-07	3.86303e-07	1.04249e-06	-1.11498e-07	9.30993e-07	-1.19408e-07	2.28222e-08	-9.65858e-08	-5.24436e-08	1.33689e-08	-3.90747e-08	8.74805e-07	4.14048e-07	1.28885e-06	-3.00956e-07	7.08536e-09	-2.93871e-07
29.344	6.68188e-07	-1.08966e-06	-4.21472e-07	3.72613e-07	-8.56726e-08	2.86941e-07	4.98545e-07	-1.11589e-07	3.86956e-07	1.04294e-06	-1.11546e-07	9.31397e-07	-1.19116e-07	2.27663e-08	-9.63493e-08	-5.12530e-08	1.30654e-08	-3.81877e-08	8.74832e-07	4.14812e-07	1.28964e-06	-2.98874e-07	7.03633e-09	-2.91837e-07
29.368	6.67728e-07	-1.08891e-06	-4.21182e-07	3.73745e-07	-8.59329e-08	2.87812e-07	4.99394e-07	-1.11779e-07	3.87615e-07	1.04341e-06	-1.11596e-07	9.31813e-07	-1.18824e-07	2.27105e-08	-9.61133e-08	-5.00607e-08	1.27614e-08	-3.72993e-08	8.74869e-07	4.15583e-07	1.29045e-06	-2.96788e-07	6.98723e-09	-2.89801e-07
29.393	6.67274e-07	-1.08817e-06	-4.20895e-07	3.74884e-07	-8.61946e-08	2.88689e-07	5.00249e-07	-1.11970e-07	3.88279e-07	1.04389e-06	-1.11647e-07	9.32241e-07	-1.18533e-07	2.26549e-08	-9.58778e-08	-4.88666e-08	1.24570e-08	-3.64096e-08	8.74917e-07	4.16362e-07	1.29128e-06	-2.94700e-07	6.93808e-09	-2.87762e-07
29.417	6.66826e-07	-1.08744e-06	-4.20612e-07	3.76028e-07	-8.64578e-08	2.89570e-07	5.01112e-07	-1.12163e-07	3.88948e-07	1.04438e-06	-1.11700e-07	9.32681e-07	-1.18242e-07	2.25993e-08	-9.56429e-08	-4.76707e-08	1.21522e-08	-3.55186e-08	8.74974e-07	4.17148e-07	1.29212e-06	-2.92610e-07	6.88886e-09	-2.85721e-07
29.442	6.66383e-07	-1.08672e-06	-4.20334e-07	3.77179e-07	-8.67225e-08	2.90457e-07	5.01981e-07	-1.12358e-07	3.89623e-07	1.04489e-06	-1.11754e-07	9.33132e-07	-1.17952e-07	2.25440e-08	-9.54085e-08	-4.64732e-08	1.18469e-08	-3.46263e-08	8.75041e-07	4.17941e-07	1.29298e-06	-2.90517e-07	6.83959e-09	-2.83677e-07
29.467	6.65947e-07	-1.08601e-06	-4.20058e-07	3.78336e-07	-8.69885e-08	2.91348e-07	5.02857e-07	-1.12554e-07	3.90303e-07	1.04541e-06	-1.11810e-07	9.33596e-07	-1.17663e-07	2.24887e-08	-9.51747e-08	-4.52740e-08	1.15412e-08	-3.37328e-08	8.75119e-07	4.18742e-07	1.29386e-06	-2.88422e-07	6.79026e-09	-2.81632e-07
29.491	6.65517e-07	-1.08530e-06	-4.19787e-07	3.79500e-07	-8.72561e-08	2.92244e-07	5.03741e-07	-1.12752e-07	3.90989e-07	1.04594e-06	-1.11867e-07	9.34071e-07	-1.17375e-07	2.24336e-08	-9.49416e-08	-4.40732e-08	1.12351e-08	-3.28381e-08	8.75206e-07	4.19550e-07	1.29476e-06	-2.86325e-07	6.74089e-09	-2.79584e-07
29.516	6.65093e-07	-1.08461e-06	-4.19520e-07	3.80670e-07	-8.75250e-08	2.93145e-07	5.04630e-07	-1.12951e-07	3.91679e-07	1.04648e-06	-1.11925e-07	9.34558e-07	-1.17088e-07	2.23787e-08	-9.47090e-08	-4.28708e-08	1.09286e-08	-3.19422e-08	8.75304e-07	4.20366e-07	1.29567e-06	-2.84226e-07	6.69148e-09	-2.77534e-07
29.540	6.64676e-07	-1.08393e-06	-4.19256e-07	3.81846e-07	-8.77954e-08	2.94050e-07	5.05527e-07	-1.13152e-07	3.92376e-07	1.04704e-06	-1.11985e-07	9.35058e-07	-1.16801e-07	2.23239e-08	-9.44771e-08	-4.16669e-08	1.06217e-08	-3.10452e-08	8.75411e-07	4.21189e-07	1.29660e-06	-2.82125e-07	6.64203e-09	-2.75483e-07
29.565	6.64264e-07	-1.08326e-06	-4.18997e-07	3.83028e-07	-8.80673e-08	2.94961e-07	5.06431e-07	-1.13354e-07	3.93077e-07	1.04761e-06	-1.12046e-07	9.35569e-07	-1.16515e-07	2.22693e-08	-9.42459e-08	-4.04615e-08	1.03144e-08	-3.01471e-08	8.75529e-07	4.22020e-07	1.29755e-06	-2.80023e-07	6.59254e-09	-2.73431e-07
29.590	6.63858e-07	-1.08260e-06	-4.18741e-07	3.84217e-07	-8.83406e-08	2.95876e-07	5.07341e-07	-1.13558e-07	3.93784e-07	1.04820e-06	-1.12109e-07	9.36092e-07	-1.16230e-07	2.22148e-08	-9.40154e-08	-3.92546e-08	1.00067e-08	-2.92479e-08	8.75657e-07	4.22859e-07	1.29852e-06	-2.77920e-07	6.54301e-09	-2.71377e-07
29.614	6.63459e-07	-1.08195e-06	-4.18489e-07	3.85412e-07	-8.86153e-08	2.96796e-07	5.08259e-07	-1.13763e-07	3.94496e-07	1.04880e-06	-1.12173e-07	9.36626e-07	-1.15946e-07	2.21605e-08	-9.37856e-08	-3.80463e-08	9.69873e-09	-2.83476e-08	8.75795e-07	4.23705e-07	1.29950e-06	-2.75815e-07	6.49346e-09	-2.69321e-07
29.639	6.63066e-07	-1.08131e-06	-4.18241e-07	3.86613e-07	-8.88915e-08	2.97721e-07	5.09183e-07	-1.13970e-07	3.95213e-07	1.04941e-06	-1.12238e-07	9.37173e-07	-1.15663e-07	2.21064e-08	-9.35566e-08	-3.68367e-08	9.39037e-09	-2.74463e-08	8.75943e-07	4.24559e-07	1.30050e-06	-2.73709e-07	6.44388e-09	-2.67265e-07
29.663	6.62679e-07	-1.08068e-06	-4.17997e-07	3.87820e-07	-8.91691e-08	2.98651e-07	5.10114e-07	-1.14178e-07	3.95935e-07	1.05004e-06	-1.12305e-07	9.37732e-07	-1.15381e-07	2.20524e-08	-9.33283e-08	-3.56257e-08	9.08166e-09	-2.65440e-08	8.76101e-07	4.25420e-07	1.30152e-06	-2.71602e-07	6.39428e-09	-2.65208e-07
29.688	6.62298e-07	-1.08005e-06	-4.17757e-07	3.89034e-07	-8.94481e-08	2.99586e-07	5.11052e-07	-1.14388e-07	3.96663e-07	1.05068e-06	-1.12373e-07	9.38302e-07	-1.15099e-07	2.19987e-08	-9.31007e-08	-3.44134e-08	8.77262e-09	-2.56408e-08	8.76270e-07	4.26289e-07	1.30256e-06	-2.69494e-07	6.34465e-09	-2.63149e-07
29.712	6.61924e-07	-1.07944e-06	-4.17520e-07	3.90253e-07	-8.97285e-08	3.00525e-07	5.11996e-07	-1.14600e-07	3.97396e-07	1.05133e-06	-1.12443e-07	9.38884e-07	-1.14819e-07	2.19451e-08	-9.28740e-08	-3.31998e-08	8.46326e-09	-2.47366e-08	8.76448e-07	4.27165e-07	1.30361e-06	-2.67386e-07	6.29502e-09	-2.61091e-07
29.737	6.61555e-07	-1.07884e-06	-4.17288e-07	3.91479e-07	-9.00104e-08	3.01469e-07	5.12947e-07	-1.14813e-07	3.98135e-07	1.05199e-06	-1.12514e-07	9.39478e-07	-1.14540e-07	2.18917e-08	-9.26481e-08	-3.19850e-08	8.15359e-09	-2.38314e-08	8.76637e-07	4.28050e-07	1.30469e-06	-2.65277e-07	6.24536e-09	-2.59031e-07
29.762	6.61194e-07	-1.07825e-06	-4.17060e-07	3.92712e-07	-9.02937e-08	3.02418e-07	5.13906e-07	-1.15027e-07	3.98878e-07	1.05267e-06	-1.12587e-07	9.40084e-07	-1.14261e-07	2.18385e-08	-9.24230e-08	-3.07690e-08	7.84361e-09	-2.29254e-08	8.76836e-07	4.28941e-07	1.30578e-06	-2.63167e-07	6.19570e-09	-2.56972e-07
29.786	6.60838e-07	-1.07767e-06	-4.16836e-07	3.93950e-07	-9.05784e-08	3.03371e-07	5.14870e-07	-1.15243e-07	3.99627e-07	1.05336e-06	-1.12661e-07	9.40701e-07	-1.13984e-07	2.17855e-08	-9.21987e-08	-2.95519e-08	7.53333e-09	-2.20185e-08	8.77045e-07	4.29841e-07	1.30689e-06	-2.61058e-07	6.14603e-09	-2.54912e-07
29.811	6.60488e-07	-1.07710e-06	-4.16615e-07	3.95194e-07	-9.08646e-08	3.04330e-07	5.15842e-07	-1.15460e-07	4.00382e-07	1.05407e-06	-1.12736e-07	9.41331e-07	-1.13708e-07	2.17327e-08	-9.19753e-08	-2.83336e-08	7.22276e-09	-2.11108e-08	8.77264e-07	4.30748e-07	1.30801e-06	-2.58948e-07	6.09636e-09	-2.52851e-07
29.835	6.60145e-07	-1.07654e-06	-4.16399e-07	3.96445e-07	-9.11522e-08	3.05293e-07	5.16820e-07	-1.15679e-07	4.01141e-07	1.05478e-06	-1.12813e-07	9.41972e-07	-1.13433e-07	2.16802e-08	-9.17528e-08	-2.71142e-08	6.91192e-09	-2.02023e-08	8.77493e-07	4.31664e-07	1.30916e-06	-2.56838e-07	6.04669e-09	-2.50791e-07
[truncated: 7 more rows]
