# Supplementary material for: Effects of ischemic preconditioning on lower-limb anaerobic performance and neuromuscular adaptations
Source: PeerJ. 2026 Jun 8;14:e21296. doi: 10.7717/peerj.21296 (PMC13256049; doi:10.7717/peerj.21296)
Supplement: Supplemental Information 1 [file peerj-14-21296-s001.zip › Fnirs_hbo/16.csv]

	1	1	1	1	1	1	1	1	1	1	1	1	1	1	1	1	1	1	1	1	1	1	1	1
time	HRF HbO,1,1	HRF HbR,1,1	HRF HbT,1,1	HRF HbO,1,2	HRF HbR,1,2	HRF HbT,1,2	HRF HbO,1,3	HRF HbR,1,3	HRF HbT,1,3	HRF HbO,1,4	HRF HbR,1,4	HRF HbT,1,4	HRF HbO,2,5	HRF HbR,2,5	HRF HbT,2,5	HRF HbO,2,6	HRF HbR,2,6	HRF HbT,2,6	HRF HbO,2,7	HRF HbR,2,7	HRF HbT,2,7	HRF HbO,2,8	HRF HbR,2,8	HRF HbT,2,8
-1.991	6.66538e-09	-1.57693e-09	5.08845e-09	-6.69102e-08	2.22038e-08	-4.47063e-08	-1.90518e-07	7.38567e-09	-1.83132e-07	-7.31408e-08	2.15285e-08	-5.16123e-08	-1.28810e-07	4.01656e-08	-8.86448e-08	-8.73449e-08	1.92526e-08	-6.80924e-08	-1.69009e-07	1.57747e-08	-1.53234e-07	-2.34240e-08	4.67039e-09	-1.87536e-08
-1.966	6.60838e-09	-1.56344e-09	5.04494e-09	-6.50698e-08	2.16205e-08	-4.34493e-08	-1.85988e-07	7.19659e-09	-1.78791e-07	-7.12837e-08	2.09818e-08	-5.03019e-08	-1.25595e-07	3.91797e-08	-8.64153e-08	-8.49863e-08	1.87327e-08	-6.62536e-08	-1.64987e-07	1.54889e-08	-1.49499e-07	-2.26202e-08	4.51013e-09	-1.81101e-08
-1.942	6.54625e-09	-1.54874e-09	4.99751e-09	-6.32354e-08	2.10381e-08	-4.21973e-08	-1.81447e-07	7.00770e-09	-1.74439e-07	-6.94276e-08	2.04355e-08	-4.89921e-08	-1.22378e-07	3.81926e-08	-8.41853e-08	-8.26338e-08	1.82141e-08	-6.44196e-08	-1.60956e-07	1.51988e-08	-1.45757e-07	-2.18252e-08	4.35163e-09	-1.74736e-08
-1.917	6.47903e-09	-1.53284e-09	4.94619e-09	-6.14070e-08	2.04566e-08	-4.09505e-08	-1.76895e-07	6.81900e-09	-1.70076e-07	-6.75724e-08	1.98895e-08	-4.76830e-08	-1.19159e-07	3.72046e-08	-8.19548e-08	-8.02874e-08	1.76970e-08	-6.25904e-08	-1.56915e-07	1.49044e-08	-1.42011e-07	-2.10391e-08	4.19488e-09	-1.68442e-08
-1.892	6.40679e-09	-1.51575e-09	4.89104e-09	-5.95848e-08	1.98760e-08	-3.97088e-08	-1.72332e-07	6.63048e-09	-1.65701e-07	-6.57183e-08	1.93437e-08	-4.63746e-08	-1.15939e-07	3.62155e-08	-7.97239e-08	-7.79472e-08	1.71811e-08	-6.07661e-08	-1.52864e-07	1.46056e-08	-1.38259e-07	-2.02617e-08	4.03987e-09	-1.62218e-08
-1.868	6.32957e-09	-1.49748e-09	4.83209e-09	-5.77686e-08	1.92964e-08	-3.84722e-08	-1.67758e-07	6.44214e-09	-1.61316e-07	-6.38651e-08	1.87982e-08	-4.50669e-08	-1.12718e-07	3.52254e-08	-7.74926e-08	-7.56132e-08	1.66667e-08	-5.89466e-08	-1.48803e-07	1.43025e-08	-1.34501e-07	-1.94930e-08	3.88661e-09	-1.56064e-08
-1.843	6.24741e-09	-1.47804e-09	4.76937e-09	-5.59585e-08	1.87177e-08	-3.72409e-08	-1.63174e-07	6.25399e-09	-1.56920e-07	-6.20129e-08	1.82530e-08	-4.37598e-08	-1.09495e-07	3.42343e-08	-7.52611e-08	-7.32855e-08	1.61536e-08	-5.71319e-08	-1.44733e-07	1.39951e-08	-1.30738e-07	-1.87330e-08	3.73508e-09	-1.49979e-08
-1.819	6.16037e-09	-1.45745e-09	4.70292e-09	-5.41546e-08	1.81399e-08	-3.60147e-08	-1.58579e-07	6.06603e-09	-1.52513e-07	-6.01617e-08	1.77082e-08	-4.24535e-08	-1.06271e-07	3.32422e-08	-7.30292e-08	-7.09640e-08	1.56419e-08	-5.53221e-08	-1.40654e-07	1.36834e-08	-1.26970e-07	-1.79817e-08	3.58528e-09	-1.43964e-08
-1.794	6.06849e-09	-1.43571e-09	4.63278e-09	-5.23568e-08	1.75631e-08	-3.47937e-08	-1.53974e-07	5.87824e-09	-1.48096e-07	-5.83115e-08	1.71636e-08	-4.11479e-08	-1.03046e-07	3.22492e-08	-7.07972e-08	-6.86489e-08	1.51316e-08	-5.35173e-08	-1.36565e-07	1.33674e-08	-1.23197e-07	-1.72390e-08	3.43720e-09	-1.38018e-08
-1.769	5.97184e-09	-1.41284e-09	4.55899e-09	-5.05652e-08	1.69873e-08	-3.35778e-08	-1.49358e-07	5.69064e-09	-1.43668e-07	-5.64623e-08	1.66193e-08	-3.98430e-08	-9.98202e-08	3.12552e-08	-6.85650e-08	-6.63400e-08	1.46227e-08	-5.17173e-08	-1.32466e-07	1.30471e-08	-1.19419e-07	-1.65050e-08	3.29085e-09	-1.32141e-08
-1.745	5.87045e-09	-1.38886e-09	4.48159e-09	-4.87797e-08	1.64125e-08	-3.23672e-08	-1.44732e-07	5.50323e-09	-1.39229e-07	-5.46141e-08	1.60753e-08	-3.85388e-08	-9.65930e-08	3.02603e-08	-6.63327e-08	-6.40375e-08	1.41152e-08	-4.99224e-08	-1.28359e-07	1.27225e-08	-1.15636e-07	-1.57795e-08	3.14620e-09	-1.26333e-08
-1.720	5.76437e-09	-1.36376e-09	4.40061e-09	-4.70004e-08	1.58386e-08	-3.11618e-08	-1.40097e-07	5.31599e-09	-1.34781e-07	-5.27669e-08	1.55316e-08	-3.72354e-08	-9.33649e-08	2.92645e-08	-6.41004e-08	-6.17414e-08	1.36090e-08	-4.81324e-08	-1.24243e-07	1.23937e-08	-1.11849e-07	-1.50627e-08	3.00327e-09	-1.20594e-08
-1.696	5.65366e-09	-1.33757e-09	4.31609e-09	-4.52274e-08	1.52657e-08	-2.99617e-08	-1.35451e-07	5.12894e-09	-1.30322e-07	-5.09208e-08	1.49882e-08	-3.59326e-08	-9.01359e-08	2.82678e-08	-6.18681e-08	-5.94517e-08	1.31043e-08	-4.63473e-08	-1.20117e-07	1.20606e-08	-1.08057e-07	-1.43543e-08	2.86204e-09	-1.14923e-08
-1.671	5.53837e-09	-1.31029e-09	4.22808e-09	-4.34606e-08	1.46939e-08	-2.87667e-08	-1.30795e-07	4.94206e-09	-1.25853e-07	-4.90756e-08	1.44451e-08	-3.46306e-08	-8.69062e-08	2.72703e-08	-5.96359e-08	-5.71684e-08	1.26011e-08	-4.45673e-08	-1.15983e-07	1.17234e-08	-1.04260e-07	-1.36545e-08	2.72251e-09	-1.09320e-08
-1.647	5.41854e-09	-1.28194e-09	4.13660e-09	-4.17000e-08	1.41230e-08	-2.75770e-08	-1.26130e-07	4.75537e-09	-1.21374e-07	-4.72315e-08	1.39023e-08	-3.33293e-08	-8.36756e-08	2.62719e-08	-5.74037e-08	-5.48916e-08	1.20992e-08	-4.27924e-08	-1.11841e-07	1.13818e-08	-1.00459e-07	-1.29632e-08	2.58468e-09	-1.03786e-08
-1.622	5.29423e-09	-1.25253e-09	4.04170e-09	-3.99457e-08	1.35532e-08	-2.63925e-08	-1.21454e-07	4.56886e-09	-1.16886e-07	-4.53885e-08	1.33598e-08	-3.20287e-08	-8.04445e-08	2.52727e-08	-5.51718e-08	-5.26213e-08	1.15988e-08	-4.10225e-08	-1.07690e-07	1.10361e-08	-9.66535e-08	-1.22804e-08	2.44853e-09	-9.83186e-09
-1.597	5.16549e-09	-1.22207e-09	3.94341e-09	-3.81977e-08	1.29844e-08	-2.52134e-08	-1.16770e-07	4.38252e-09	-1.12387e-07	-4.35465e-08	1.28176e-08	-3.07289e-08	-7.72127e-08	2.42727e-08	-5.29400e-08	-5.03574e-08	1.10998e-08	-3.92577e-08	-1.03530e-07	1.06862e-08	-9.28439e-08	-1.16060e-08	2.31406e-09	-9.29193e-09
-1.573	5.03236e-09	-1.19058e-09	3.84178e-09	-3.64560e-08	1.24166e-08	-2.40394e-08	-1.12076e-07	4.19637e-09	-1.07879e-07	-4.17055e-08	1.22757e-08	-2.94298e-08	-7.39805e-08	2.32719e-08	-5.07086e-08	-4.81002e-08	1.06022e-08	-3.74979e-08	-9.93622e-08	1.03321e-08	-8.90301e-08	-1.09400e-08	2.18127e-09	-8.75872e-09
-1.548	4.89490e-09	-1.15806e-09	3.73684e-09	-3.47206e-08	1.18498e-08	-2.28708e-08	-1.07373e-07	4.01039e-09	-1.03362e-07	-3.98655e-08	1.17341e-08	-2.81314e-08	-7.07478e-08	2.22704e-08	-4.84774e-08	-4.58495e-08	1.01061e-08	-3.57433e-08	-9.51861e-08	9.97379e-09	-8.52124e-08	-1.02824e-08	2.05016e-09	-8.23223e-09
-1.524	4.75315e-09	-1.12452e-09	3.62863e-09	-3.29916e-08	1.12842e-08	-2.17074e-08	-1.02660e-07	3.82459e-09	-9.88355e-08	-3.80267e-08	1.11929e-08	-2.68338e-08	-6.75148e-08	2.12681e-08	-4.62467e-08	-4.36053e-08	9.61149e-09	-3.39938e-08	-9.10020e-08	9.61134e-09	-8.13907e-08	-9.63314e-09	1.92071e-09	-7.71244e-09
-1.499	4.60717e-09	-1.08999e-09	3.51718e-09	-3.12689e-08	1.07195e-08	-2.05493e-08	-9.79385e-08	3.63896e-09	-9.42996e-08	-3.61889e-08	1.06519e-08	-2.55369e-08	-6.42814e-08	2.02650e-08	-4.40164e-08	-4.13678e-08	9.11831e-09	-3.22495e-08	-8.68100e-08	9.24473e-09	-7.75652e-08	-8.99223e-09	1.79292e-09	-7.19931e-09
-1.475	4.45700e-09	-1.05446e-09	3.40255e-09	-2.95525e-08	1.01560e-08	-1.93966e-08	-9.32081e-08	3.45350e-09	-8.97546e-08	-3.43521e-08	1.01113e-08	-2.42408e-08	-6.10479e-08	1.92613e-08	-4.17865e-08	-3.91370e-08	8.62658e-09	-3.05104e-08	-8.26101e-08	8.87399e-09	-7.37361e-08	-8.35962e-09	1.66678e-09	-6.69283e-09
-1.450	4.30271e-09	-1.01795e-09	3.28475e-09	-2.78426e-08	9.59348e-09	-1.82491e-08	-8.84688e-08	3.26822e-09	-8.52006e-08	-3.25165e-08	9.57099e-09	-2.29455e-08	-5.78141e-08	1.82569e-08	-3.95573e-08	-3.69128e-08	8.13633e-09	-2.87765e-08	-7.84025e-08	8.49911e-09	-6.99034e-08	-7.73528e-09	1.54230e-09	-6.19298e-09
-1.425	4.14432e-09	-9.80484e-10	3.16384e-09	-2.61391e-08	9.03208e-09	-1.71070e-08	-8.37209e-08	3.08311e-09	-8.06378e-08	-3.06819e-08	9.03100e-09	-2.16509e-08	-5.45804e-08	1.72518e-08	-3.73286e-08	-3.46954e-08	7.64755e-09	-2.70478e-08	-7.41873e-08	8.12012e-09	-6.60672e-08	-7.11920e-09	1.41946e-09	-5.69974e-09
-1.401	3.98191e-09	-9.42059e-10	3.03985e-09	-2.44420e-08	8.47178e-09	-1.59702e-08	-7.89644e-08	2.89818e-09	-7.60662e-08	-2.88484e-08	8.49132e-09	-2.03571e-08	-5.13466e-08	1.62461e-08	-3.51005e-08	-3.24846e-08	7.16026e-09	-2.53243e-08	-6.99647e-08	7.73703e-09	-6.22277e-08	-6.51134e-09	1.29826e-09	-5.21307e-09
-1.376	3.81551e-09	-9.02691e-10	2.91282e-09	-2.27513e-08	7.91257e-09	-1.48387e-08	-7.41994e-08	2.71341e-09	-7.14859e-08	-2.70160e-08	7.95197e-09	-1.90641e-08	-4.81129e-08	1.52397e-08	-3.28732e-08	-3.02806e-08	6.67445e-09	-2.36062e-08	-6.57347e-08	7.34984e-09	-5.83849e-08	-5.91167e-09	1.17870e-09	-4.73297e-09
-1.352	3.64518e-09	-8.62393e-10	2.78278e-09	-2.10671e-08	7.35448e-09	-1.37126e-08	-6.94260e-08	2.52880e-09	-6.68972e-08	-2.51847e-08	7.41294e-09	-1.77718e-08	-4.48793e-08	1.42327e-08	-3.06466e-08	-2.80834e-08	6.19014e-09	-2.18932e-08	-6.14975e-08	6.95858e-09	-5.45389e-08	-5.32018e-09	1.06076e-09	-4.25941e-09
-1.327	3.47096e-09	-8.21176e-10	2.64979e-09	-1.93893e-08	6.79750e-09	-1.25918e-08	-6.46444e-08	2.34437e-09	-6.23001e-08	-2.33545e-08	6.87424e-09	-1.64803e-08	-4.16460e-08	1.32252e-08	-2.84208e-08	-2.58930e-08	5.70733e-09	-2.01856e-08	-5.72531e-08	6.56324e-09	-5.06899e-08	-4.73682e-09	9.44451e-10	-3.79237e-09
-1.303	3.29291e-09	-7.79052e-10	2.51386e-09	-1.77180e-08	6.24165e-09	-1.14764e-08	-5.98548e-08	2.16010e-09	-5.76947e-08	-2.15255e-08	6.33586e-09	-1.51896e-08	-3.84129e-08	1.22171e-08	-2.61958e-08	-2.37094e-08	5.22603e-09	-1.84834e-08	-5.30018e-08	6.16385e-09	-4.68379e-08	-4.16157e-09	8.29756e-10	-3.33182e-09
-1.278	3.11108e-09	-7.36033e-10	2.37504e-09	-1.60533e-08	5.68694e-09	-1.03663e-08	-5.50571e-08	1.97599e-09	-5.30811e-08	-1.96975e-08	5.79782e-09	-1.38997e-08	-3.51802e-08	1.12084e-08	-2.39718e-08	-2.15327e-08	4.74623e-09	-1.67864e-08	-4.87435e-08	5.76042e-09	-4.29831e-08	-3.59442e-09	7.16673e-10	-2.87774e-09
-1.253	2.92551e-09	-6.92130e-10	2.23338e-09	-1.43950e-08	5.13337e-09	-9.26166e-09	-5.02515e-08	1.79205e-09	-4.84595e-08	-1.78707e-08	5.26011e-09	-1.26106e-08	-3.19479e-08	1.01992e-08	-2.17488e-08	-1.93628e-08	4.26795e-09	-1.50949e-08	-4.44786e-08	5.35297e-09	-3.91256e-08	-3.03532e-09	6.05197e-10	-2.43012e-09
-1.229	2.73625e-09	-6.47355e-10	2.08890e-09	-1.27433e-08	4.58095e-09	-8.16237e-09	-4.54382e-08	1.60827e-09	-4.38300e-08	-1.60450e-08	4.72273e-09	-1.13223e-08	-2.87162e-08	9.18948e-09	-1.95267e-08	-1.71999e-08	3.79119e-09	-1.34087e-08	-4.02070e-08	4.94149e-09	-3.52655e-08	-2.48425e-09	4.95322e-10	-1.98892e-09
-1.204	2.54336e-09	-6.01721e-10	1.94164e-09	-1.10982e-08	4.02969e-09	-7.06847e-09	-4.06173e-08	1.42464e-09	-3.91927e-08	-1.42205e-08	4.18569e-09	-1.00348e-08	-2.54850e-08	8.17929e-09	-1.73057e-08	-1.50438e-08	3.31596e-09	-1.17279e-08	-3.59288e-08	4.52601e-09	-3.14028e-08	-1.94118e-09	3.87042e-10	-1.55414e-09
-1.180	2.34689e-09	-5.55238e-10	1.79165e-09	-9.45956e-09	3.47960e-09	-5.97996e-09	-3.57889e-08	1.24118e-09	-3.45477e-08	-1.23971e-08	3.64898e-09	-8.74807e-09	-2.22545e-08	7.16862e-09	-1.50859e-08	-1.28948e-08	2.84227e-09	-1.00525e-08	-3.16443e-08	4.10654e-09	-2.75377e-08	-1.40608e-09	2.80352e-10	-1.12573e-09
-1.155	2.14688e-09	-5.07919e-10	1.63896e-09	-7.82755e-09	2.93069e-09	-4.89686e-09	-3.09530e-08	1.05787e-09	-2.98952e-08	-1.05748e-08	3.11262e-09	-7.46219e-09	-1.90247e-08	6.15751e-09	-1.28672e-08	-1.07527e-08	2.37011e-09	-8.38258e-09	-2.73535e-08	3.68309e-09	-2.36704e-08	-8.78938e-10	1.75247e-10	-7.03691e-10
-1.130	1.94338e-09	-4.59774e-10	1.48361e-09	-6.20213e-09	2.38296e-09	-3.81917e-09	-2.61099e-08	8.74712e-10	-2.52352e-08	-8.75373e-09	2.57660e-09	-6.17713e-09	-1.57957e-08	5.14598e-09	-1.06497e-08	-8.61761e-09	1.89950e-09	-6.71812e-09	-2.30565e-08	3.25568e-09	-1.98008e-08	-3.59711e-10	7.17211e-11	-2.87990e-10
-1.106	1.73645e-09	-4.10817e-10	1.32563e-09	-4.58332e-09	1.83643e-09	-2.74689e-09	-2.12596e-08	6.91710e-10	-2.05679e-08	-6.93382e-09	2.04092e-09	-4.89290e-09	-1.25676e-08	4.13404e-09	-8.43352e-09	-6.48957e-09	1.43043e-09	-5.05913e-09	-1.87535e-08	2.82431e-09	-1.59292e-08	1.51625e-10	-3.02317e-11	1.21393e-10
-1.081	1.52613e-09	-3.61058e-10	1.16507e-09	-2.97114e-09	1.29109e-09	-1.68004e-09	-1.64023e-08	5.08858e-10	-1.58935e-08	-5.11509e-09	1.50559e-09	-3.60950e-09	-9.34036e-09	3.12171e-09	-6.21866e-09	-4.36857e-09	9.62921e-10	-3.40565e-09	-1.44446e-08	2.38901e-09	-1.20556e-08	6.55097e-10	-1.30617e-10	5.24480e-10
-1.057	1.31246e-09	-3.10509e-10	1.00196e-09	-1.36560e-09	7.46972e-10	-6.18627e-10	-1.15381e-08	3.26156e-10	-1.12119e-08	-3.29754e-09	9.70608e-10	-2.32694e-09	-6.11418e-09	2.10901e-09	-4.00517e-09	-2.25466e-09	4.96971e-10	-1.75768e-09	-1.01299e-08	1.94978e-09	-8.18009e-09	1.15073e-09	-2.29439e-10	9.21295e-10
-1.032	1.09551e-09	-2.59182e-10	8.36331e-10	2.33284e-10	2.04068e-10	4.37352e-10	-6.66706e-09	1.43601e-10	-6.52346e-09	-1.48119e-09	4.35979e-10	-1.04522e-09	-2.88909e-09	1.09597e-09	-1.79312e-09	-1.47842e-10	3.25874e-11	-1.15255e-10	-5.80948e-09	1.50664e-09	-4.30284e-09	1.63856e-09	-3.26705e-10	1.31186e-09
-1.008	8.75321e-10	-2.07087e-10	6.68233e-10	1.82549e-09	-3.37609e-10	1.48789e-09	-1.78935e-09	-3.88080e-11	-1.82816e-09	3.33953e-10	-9.82966e-11	2.35656e-10	3.34853e-10	8.26000e-11	4.17453e-10	1.95184e-09	-4.30226e-10	1.52162e-09	-1.48353e-09	1.05961e-09	-4.23925e-10	2.11861e-09	-4.22420e-10	1.69619e-09
-0.983	6.51936e-10	-1.54238e-10	4.97698e-10	3.41102e-09	-8.78050e-10	2.53297e-09	3.09491e-09	-2.21073e-10	2.87383e-09	2.14789e-09	-6.32216e-10	1.51567e-09	3.55756e-09	-9.31072e-10	2.62649e-09	4.04438e-09	-8.91462e-10	3.15292e-09	2.84785e-09	6.08684e-10	3.45654e-09	2.59091e-09	-5.16589e-10	2.07432e-09
-0.958	4.25407e-10	-1.00645e-10	3.24762e-10	4.98984e-09	-1.41725e-09	3.57259e-09	7.98560e-09	-4.03196e-10	7.58241e-09	3.96061e-09	-1.16578e-09	2.79483e-09	6.77897e-09	-1.94503e-09	4.83394e-09	6.12974e-09	-1.35112e-09	4.77862e-09	7.18455e-09	1.53892e-10	7.33844e-09	3.05548e-09	-6.09218e-10	2.44627e-09
-0.934	1.95783e-10	-4.63193e-11	1.49464e-10	6.56195e-09	-1.95519e-09	4.60675e-09	1.28826e-08	-5.85179e-10	1.22974e-08	5.77210e-09	-1.69897e-09	4.07312e-09	9.99900e-09	-2.95925e-09	7.03975e-09	8.20790e-09	-1.80919e-09	6.39872e-09	1.15264e-08	-3.04757e-10	1.12217e-08	3.51236e-09	-7.00313e-10	2.81205e-09
-0.909	-3.68871e-11	8.72691e-12	-2.81602e-11	8.12732e-09	-2.49188e-09	5.63544e-09	1.77858e-08	-7.67023e-10	1.70188e-08	7.58235e-09	-2.23181e-09	5.35054e-09	1.32176e-08	-3.97372e-09	9.24387e-09	1.02788e-08	-2.26566e-09	8.01318e-09	1.58734e-08	-7.67248e-10	1.51061e-08	3.96157e-09	-7.89878e-10	3.17169e-09
-0.885	-2.72556e-10	6.44826e-11	-2.08073e-10	9.68595e-09	-3.02730e-09	6.65866e-09	2.26951e-08	-9.48732e-10	2.17464e-08	9.39136e-09	-2.76428e-09	6.62708e-09	1.64347e-08	-4.98840e-09	1.14463e-08	1.23425e-08	-2.72054e-09	9.62199e-09	2.02253e-08	-1.23357e-09	1.89917e-08	4.40314e-09	-8.77921e-10	3.52522e-09
-0.860	-5.11175e-10	1.20936e-10	-3.90239e-10	1.12378e-08	-3.56144e-09	7.67639e-09	2.76103e-08	-1.13031e-09	2.64800e-08	1.11991e-08	-3.29638e-09	7.90274e-09	1.96501e-08	-6.00329e-09	1.36468e-08	1.43990e-08	-3.17382e-09	1.12251e-08	2.45820e-08	-1.70370e-09	2.28783e-08	4.83710e-09	-9.64445e-10	3.87265e-09
-0.836	-7.52697e-10	1.78077e-10	-5.74621e-10	1.27829e-08	-4.09429e-09	8.68863e-09	3.25314e-08	-1.31175e-09	3.12197e-08	1.30056e-08	-3.82811e-09	9.17750e-09	2.28640e-08	-7.01836e-09	1.58456e-08	1.64481e-08	-3.62549e-09	1.28226e-08	2.89435e-08	-2.17764e-09	2.67659e-08	5.26347e-09	-1.04946e-09	4.21401e-09
-0.811	-9.97074e-10	2.35892e-10	-7.61181e-10	1.43212e-08	-4.62585e-09	9.69538e-09	3.74582e-08	-1.49306e-09	3.59651e-08	1.48108e-08	-4.35946e-09	1.04514e-08	2.60761e-08	-8.03360e-09	1.80425e-08	1.84899e-08	-4.07555e-09	1.44144e-08	3.33095e-08	-2.65536e-09	3.06542e-08	5.68229e-09	-1.13296e-09	4.54932e-09
-0.786	-1.24426e-09	2.94372e-10	-9.49885e-10	1.58527e-08	-5.15611e-09	1.06966e-08	4.23906e-08	-1.67424e-09	4.07163e-08	1.66148e-08	-4.89044e-09	1.17243e-08	2.92863e-08	-9.04897e-09	2.02374e-08	2.05244e-08	-4.52399e-09	1.60004e-08	3.76800e-08	-3.13685e-09	3.45432e-08	6.09358e-09	-1.21497e-09	4.87861e-09
-0.762	-1.49420e-09	3.53505e-10	-1.14070e-09	1.73774e-08	-5.68506e-09	1.16924e-08	4.73284e-08	-1.85529e-09	4.54731e-08	1.84174e-08	-5.42103e-09	1.29964e-08	3.24947e-08	-1.00645e-08	2.24303e-08	2.25515e-08	-4.97080e-09	1.75807e-08	4.20549e-08	-3.62210e-09	3.84328e-08	6.49736e-09	-1.29548e-09	5.20189e-09
-0.737	-1.74686e-09	4.13279e-10	-1.33358e-09	1.88953e-08	-6.21269e-09	1.26826e-08	5.22716e-08	-2.03623e-09	5.02354e-08	2.02188e-08	-5.95125e-09	1.42675e-08	3.57012e-08	-1.10801e-08	2.46212e-08	2.45712e-08	-5.41599e-09	1.91552e-08	4.64339e-08	-4.11110e-09	4.23228e-08	6.89368e-09	-1.37450e-09	5.51918e-09
-0.713	-2.00218e-09	4.73684e-10	-1.52849e-09	2.04063e-08	-6.73899e-09	1.36673e-08	5.72200e-08	-2.21703e-09	5.50030e-08	2.20188e-08	-6.48107e-09	1.55377e-08	3.89056e-08	-1.20957e-08	2.68099e-08	2.65836e-08	-5.85955e-09	2.07240e-08	5.08171e-08	-4.60382e-09	4.62133e-08	7.28255e-09	-1.45203e-09	5.83052e-09
-0.688	-2.26012e-09	5.34709e-10	-1.72541e-09	2.19105e-08	-7.26396e-09	1.46465e-08	6.21735e-08	-2.39772e-09	5.97758e-08	2.38175e-08	-7.01051e-09	1.68070e-08	4.21080e-08	-1.31115e-08	2.89966e-08	2.85884e-08	-6.30147e-09	2.22870e-08	5.52043e-08	-5.10025e-09	5.01040e-08	7.66401e-09	-1.52809e-09	6.13592e-09
-0.664	-2.52063e-09	5.96341e-10	-1.92428e-09	2.34078e-08	-7.78758e-09	1.56202e-08	6.71320e-08	-2.57829e-09	6.45537e-08	2.56149e-08	-7.53956e-09	1.80753e-08	4.53082e-08	-1.41272e-08	3.11810e-08	3.05859e-08	-6.74175e-09	2.38441e-08	5.95953e-08	-5.60038e-09	5.39949e-08	8.03807e-09	-1.60267e-09	6.43540e-09
-0.639	-2.78366e-09	6.58571e-10	-2.12509e-09	2.48982e-08	-8.30985e-09	1.65883e-08	7.20954e-08	-2.75874e-09	6.93367e-08	2.74109e-08	-8.06821e-09	1.93427e-08	4.85062e-08	-1.51430e-08	3.33632e-08	3.25759e-08	-7.18037e-09	2.53955e-08	6.39900e-08	-6.10420e-09	5.78858e-08	8.40477e-09	-1.67579e-09	6.72899e-09
-0.614	-3.04917e-09	7.21388e-10	-2.32779e-09	2.63817e-08	-8.83077e-09	1.75509e-08	7.70635e-08	-2.93908e-09	7.41244e-08	2.92056e-08	-8.59647e-09	2.06092e-08	5.17018e-08	-1.61588e-08	3.55431e-08	3.45583e-08	-7.61735e-09	2.69410e-08	6.83884e-08	-6.61168e-09	6.17767e-08	8.76415e-09	-1.74744e-09	7.01671e-09
-0.590	-3.31712e-09	7.84780e-10	-2.53234e-09	2.78583e-08	-9.35031e-09	1.85080e-08	8.20362e-08	-3.11931e-09	7.89169e-08	3.09990e-08	-9.12432e-09	2.18747e-08	5.48951e-08	-1.71745e-08	3.77206e-08	3.65333e-08	-8.05267e-09	2.84806e-08	7.27902e-08	-7.12281e-09	6.56674e-08	9.11621e-09	-1.81764e-09	7.29857e-09
-0.565	-3.58745e-09	8.48737e-10	-2.73872e-09	2.93280e-08	-9.86848e-09	1.94595e-08	8.70134e-08	-3.29942e-09	8.37140e-08	3.27909e-08	-9.65177e-09	2.31392e-08	5.80860e-08	-1.81902e-08	3.98957e-08	3.85007e-08	-8.48633e-09	3.00144e-08	7.71955e-08	-7.63759e-09	6.95579e-08	9.46100e-09	-1.88638e-09	7.57462e-09
-0.541	-3.86013e-09	9.13247e-10	-2.94688e-09	3.07907e-08	-1.03853e-08	2.04054e-08	9.19950e-08	-3.47943e-09	8.85156e-08	3.45815e-08	-1.01788e-08	2.44027e-08	6.12743e-08	-1.92059e-08	4.20684e-08	4.04605e-08	-8.91832e-09	3.15422e-08	8.16039e-08	-8.15598e-09	7.34480e-08	9.79853e-09	-1.95368e-09	7.84485e-09
-0.516	-4.13510e-09	9.78300e-10	-3.15680e-09	3.22465e-08	-1.09006e-08	2.13458e-08	9.69809e-08	-3.65933e-09	9.33216e-08	3.63707e-08	-1.07054e-08	2.56652e-08	6.44600e-08	-2.02214e-08	4.42386e-08	4.24128e-08	-9.34863e-09	3.30642e-08	8.60156e-08	-8.67798e-09	7.73376e-08	1.01288e-08	-2.01954e-09	8.10931e-09
-0.492	-4.41232e-09	1.04389e-09	-3.36843e-09	3.36953e-08	-1.14146e-08	2.22807e-08	1.01971e-07	-3.83913e-09	9.81317e-08	3.81585e-08	-1.12317e-08	2.69268e-08	6.76431e-08	-2.12368e-08	4.64063e-08	4.43575e-08	-9.77728e-09	3.45802e-08	9.04302e-08	-9.20357e-09	8.12266e-08	1.04520e-08	-2.08397e-09	8.36800e-09
-0.467	-4.69174e-09	1.10999e-09	-3.58175e-09	3.51372e-08	-1.19272e-08	2.32100e-08	1.06965e-07	-4.01882e-09	1.02946e-07	3.99448e-08	-1.17575e-08	2.81874e-08	7.08235e-08	-2.22521e-08	4.85713e-08	4.62945e-08	-1.02042e-08	3.60903e-08	9.48477e-08	-9.73274e-09	8.51150e-08	1.07679e-08	-2.14696e-09	8.62096e-09
-0.442	-4.97333e-09	1.17661e-09	-3.79671e-09	3.65720e-08	-1.24384e-08	2.41337e-08	1.11963e-07	-4.19841e-09	1.07764e-07	4.17298e-08	-1.22829e-08	2.94469e-08	7.40010e-08	-2.32673e-08	5.07338e-08	4.82239e-08	-1.06295e-08	3.75944e-08	9.92680e-08	-1.02655e-08	8.90025e-08	1.10767e-08	-2.20854e-09	8.86819e-09
-0.418	-5.25703e-09	1.24373e-09	-4.01329e-09	3.79999e-08	-1.29481e-08	2.50518e-08	1.16964e-07	-4.37791e-09	1.12586e-07	4.35133e-08	-1.28078e-08	3.07054e-08	7.71757e-08	-2.42823e-08	5.28935e-08	5.01456e-08	-1.10531e-08	3.90925e-08	1.03691e-07	-1.08017e-08	9.28892e-08	1.13784e-08	-2.26869e-09	9.10974e-09
-0.393	-5.54280e-09	1.31134e-09	-4.23146e-09	3.94207e-08	-1.34564e-08	2.59643e-08	1.21970e-07	-4.55731e-09	1.17412e-07	4.52953e-08	-1.33323e-08	3.19630e-08	8.03475e-08	-2.52970e-08	5.50505e-08	5.20596e-08	-1.14750e-08	4.05846e-08	1.08116e-07	-1.13415e-08	9.67748e-08	1.16730e-08	-2.32743e-09	9.34561e-09
-0.369	-5.83060e-09	1.37943e-09	-4.45117e-09	4.08346e-08	-1.39632e-08	2.68713e-08	1.26978e-07	-4.73661e-09	1.22242e-07	4.70759e-08	-1.38564e-08	3.32194e-08	8.35163e-08	-2.63116e-08	5.72046e-08	5.39659e-08	-1.18952e-08	4.20708e-08	1.12544e-07	-1.18848e-08	1.00659e-07	1.19606e-08	-2.38476e-09	9.57583e-09
-0.344	-6.12038e-09	1.44799e-09	-4.67239e-09	4.22413e-08	-1.44686e-08	2.77727e-08	1.31991e-07	-4.91582e-09	1.27075e-07	4.88550e-08	-1.43801e-08	3.44749e-08	8.66819e-08	-2.73259e-08	5.93560e-08	5.58645e-08	-1.23137e-08	4.35508e-08	1.16974e-07	-1.24316e-08	1.04543e-07	1.22411e-08	-2.44070e-09	9.80042e-09
-0.319	-6.41210e-09	1.51700e-09	-4.89510e-09	4.36411e-08	-1.49726e-08	2.86685e-08	1.37006e-07	-5.09494e-09	1.31911e-07	5.06326e-08	-1.49033e-08	3.57292e-08	8.98445e-08	-2.83400e-08	6.15045e-08	5.77553e-08	-1.27304e-08	4.50249e-08	1.21407e-07	-1.29819e-08	1.08425e-07	1.25146e-08	-2.49523e-09	1.00194e-08
-0.295	-6.70572e-09	1.58647e-09	-5.11925e-09	4.50337e-08	-1.54751e-08	2.95587e-08	1.42025e-07	-5.27397e-09	1.36751e-07	5.24087e-08	-1.54261e-08	3.69826e-08	9.30038e-08	-2.93538e-08	6.36500e-08	5.96384e-08	-1.31455e-08	4.64929e-08	1.25841e-07	-1.35356e-08	1.12305e-07	1.27812e-08	-2.54838e-09	1.02328e-08
-0.270	-7.00119e-09	1.65637e-09	-5.34482e-09	4.64193e-08	-1.59760e-08	3.04433e-08	1.47046e-07	-5.45292e-09	1.41593e-07	5.41832e-08	-1.59484e-08	3.82348e-08	9.61598e-08	-3.03673e-08	6.57925e-08	6.15136e-08	-1.35588e-08	4.79548e-08	1.30277e-07	-1.40928e-08	1.16184e-07	1.30408e-08	-2.60014e-09	1.04406e-08
-0.246	-7.29848e-09	1.72671e-09	-5.57177e-09	4.77978e-08	-1.64756e-08	3.13223e-08	1.52071e-07	-5.63178e-09	1.46439e-07	5.59563e-08	-1.64703e-08	3.94860e-08	9.93125e-08	-3.13805e-08	6.79321e-08	6.33811e-08	-1.39705e-08	4.94106e-08	1.34715e-07	-1.46534e-08	1.20062e-07	1.32934e-08	-2.65052e-09	1.06429e-08
-0.221	-7.59753e-09	1.79746e-09	-5.80007e-09	4.91692e-08	-1.69736e-08	3.21956e-08	1.57098e-07	-5.81056e-09	1.51288e-07	5.77278e-08	-1.69918e-08	4.07361e-08	1.02462e-07	-3.23933e-08	7.00685e-08	6.52407e-08	-1.43804e-08	5.08603e-08	1.39155e-07	-1.52175e-08	1.23938e-07	1.35392e-08	-2.69952e-09	1.08397e-08
-0.197	-7.89831e-09	1.86862e-09	-6.02969e-09	5.05335e-08	-1.74701e-08	3.30634e-08	1.62128e-07	-5.98925e-09	1.56139e-07	5.94978e-08	-1.75127e-08	4.19850e-08	1.05608e-07	-3.34058e-08	7.22018e-08	6.70925e-08	-1.47885e-08	5.23039e-08	1.43596e-07	-1.57849e-08	1.27811e-07	1.37781e-08	-2.74715e-09	1.10310e-08
-0.172	-8.20077e-09	1.94018e-09	-6.26060e-09	5.18907e-08	-1.79651e-08	3.39256e-08	1.67161e-07	-6.16787e-09	1.60993e-07	6.12662e-08	-1.80333e-08	4.32329e-08	1.08750e-07	-3.44178e-08	7.43319e-08	6.89363e-08	-1.51950e-08	5.37414e-08	1.48039e-07	-1.63557e-08	1.31683e-07	1.40102e-08	-2.79342e-09	1.12168e-08
-0.147	-8.50488e-09	2.01212e-09	-6.49276e-09	5.32407e-08	-1.84586e-08	3.47821e-08	1.72196e-07	-6.34641e-09	1.65849e-07	6.30330e-08	-1.85533e-08	4.44797e-08	1.11888e-07	-3.54295e-08	7.64588e-08	7.07723e-08	-1.55996e-08	5.51727e-08	1.52483e-07	-1.69298e-08	1.35553e-07	1.42354e-08	-2.83834e-09	1.13971e-08
-0.123	-8.81059e-09	2.08445e-09	-6.72614e-09	5.45836e-08	-1.89505e-08	3.56330e-08	1.77233e-07	-6.52487e-09	1.70708e-07	6.47982e-08	-1.90729e-08	4.57253e-08	1.15023e-07	-3.64408e-08	7.85825e-08	7.26004e-08	-1.60026e-08	5.65978e-08	1.56928e-07	-1.75073e-08	1.39421e-07	1.44539e-08	-2.88189e-09	1.15720e-08
-0.098	-9.11786e-09	2.15714e-09	-6.96071e-09	5.59193e-08	-1.94410e-08	3.64783e-08	1.82272e-07	-6.70326e-09	1.75569e-07	6.65618e-08	-1.95920e-08	4.69698e-08	1.18154e-07	-3.74516e-08	8.07028e-08	7.44206e-08	-1.64038e-08	5.80168e-08	1.61375e-07	-1.80881e-08	1.43287e-07	1.46656e-08	-2.92410e-09	1.17415e-08
-0.074	-9.42664e-09	2.23020e-09	-7.19644e-09	5.72478e-08	-1.99298e-08	3.73180e-08	1.87314e-07	-6.88158e-09	1.80432e-07	6.83238e-08	-2.01106e-08	4.82132e-08	1.21282e-07	-3.84619e-08	8.28198e-08	7.62328e-08	-1.68032e-08	5.94295e-08	1.65822e-07	-1.86723e-08	1.47150e-07	1.48706e-08	-2.96497e-09	1.19056e-08
-0.049	-9.73691e-09	2.30360e-09	-7.43331e-09	5.85692e-08	-2.04172e-08	3.81520e-08	1.92357e-07	-7.05982e-09	1.85298e-07	7.00841e-08	-2.06287e-08	4.94554e-08	1.24405e-07	-3.94717e-08	8.49333e-08	7.80370e-08	-1.72009e-08	6.08361e-08	1.70270e-07	-1.92597e-08	1.51010e-07	1.50688e-08	-3.00450e-09	1.20643e-08
-0.025	-1.00486e-08	2.37735e-09	-7.67127e-09	5.98834e-08	-2.09029e-08	3.89805e-08	1.97403e-07	-7.23800e-09	1.90165e-07	7.18428e-08	-2.11464e-08	5.06964e-08	1.27524e-07	-4.04810e-08	8.70434e-08	7.98332e-08	-1.75968e-08	6.22364e-08	1.74719e-07	-1.98504e-08	1.54869e-07	1.52604e-08	-3.04269e-09	1.22177e-08
0.000	-1.03617e-08	2.45143e-09	-7.91030e-09	6.11904e-08	-2.13871e-08	3.98032e-08	2.02450e-07	-7.41611e-09	1.95033e-07	7.35998e-08	-2.16636e-08	5.19362e-08	1.30640e-07	-4.14898e-08	8.91500e-08	8.16214e-08	-1.79910e-08	6.36304e-08	1.79168e-07	-2.04443e-08	1.58724e-07	1.54453e-08	-3.07956e-09	1.23657e-08
0.025	-1.06762e-08	2.52582e-09	-8.15037e-09	6.24901e-08	-2.18698e-08	4.06204e-08	2.07498e-07	-7.59415e-09	1.99904e-07	7.53551e-08	-2.21802e-08	5.31749e-08	1.33751e-07	-4.24981e-08	9.12531e-08	8.34016e-08	-1.83834e-08	6.50182e-08	1.83618e-07	-2.10415e-08	1.62577e-07	1.56236e-08	-3.11510e-09	1.25084e-08
0.049	-1.09920e-08	2.60053e-09	-8.39145e-09	6.37826e-08	-2.23508e-08	4.14318e-08	2.12548e-07	-7.77213e-09	2.04776e-07	7.71087e-08	-2.26964e-08	5.44123e-08	1.36858e-07	-4.35057e-08	9.33525e-08	8.51738e-08	-1.87740e-08	6.63998e-08	1.88069e-07	-2.16419e-08	1.66427e-07	1.57952e-08	-3.14933e-09	1.26459e-08
0.074	-1.13091e-08	2.67555e-09	-8.63351e-09	6.50679e-08	-2.28302e-08	4.22377e-08	2.17599e-07	-7.95004e-09	2.09649e-07	7.88606e-08	-2.32120e-08	5.56486e-08	1.39961e-07	-4.45128e-08	9.54484e-08	8.69379e-08	-1.91628e-08	6.77750e-08	1.92519e-07	-2.22455e-08	1.70274e-07	1.59603e-08	-3.18225e-09	1.27781e-08
0.098	-1.16274e-08	2.75086e-09	-8.87652e-09	6.63460e-08	-2.33081e-08	4.30379e-08	2.22652e-07	-8.12789e-09	2.14524e-07	8.06108e-08	-2.37272e-08	5.68836e-08	1.43060e-07	-4.55192e-08	9.75405e-08	8.86938e-08	-1.95499e-08	6.91439e-08	1.96970e-07	-2.28522e-08	1.74118e-07	1.61188e-08	-3.21386e-09	1.29050e-08
0.123	-1.19469e-08	2.82645e-09	-9.12045e-09	6.76168e-08	-2.37843e-08	4.38324e-08	2.27705e-07	-8.30569e-09	2.19400e-07	8.23592e-08	-2.42418e-08	5.81174e-08	1.46154e-07	-4.65250e-08	9.96289e-08	9.04417e-08	-1.99352e-08	7.05066e-08	2.01420e-07	-2.34622e-08	1.77958e-07	1.62709e-08	-3.24417e-09	1.30267e-08
0.147	-1.22676e-08	2.90232e-09	-9.36527e-09	6.88803e-08	-2.42589e-08	4.46213e-08	2.32760e-07	-8.48342e-09	2.24276e-07	8.41059e-08	-2.47559e-08	5.93499e-08	1.49244e-07	-4.75301e-08	1.01714e-07	9.21815e-08	-2.03187e-08	7.18629e-08	2.05871e-07	-2.40753e-08	1.81796e-07	1.64164e-08	-3.27318e-09	1.31432e-08
0.172	-1.25894e-08	2.97846e-09	-9.61095e-09	7.01365e-08	-2.47319e-08	4.54046e-08	2.37815e-07	-8.66109e-09	2.29154e-07	8.58507e-08	-2.52695e-08	6.05812e-08	1.52329e-07	-4.85346e-08	1.03794e-07	9.39132e-08	-2.07003e-08	7.32128e-08	2.10321e-07	-2.46915e-08	1.85630e-07	1.65554e-08	-3.30090e-09	1.32545e-08
0.197	-1.29123e-08	3.05486e-09	-9.85747e-09	7.13854e-08	-2.52033e-08	4.61821e-08	2.42871e-07	-8.83871e-09	2.34032e-07	8.75938e-08	-2.57826e-08	6.18112e-08	1.55410e-07	-4.95383e-08	1.05871e-07	9.56366e-08	-2.10802e-08	7.45564e-08	2.14771e-07	-2.53108e-08	1.89460e-07	1.66879e-08	-3.32733e-09	1.33606e-08
0.221	-1.32363e-08	3.13151e-09	-1.01048e-08	7.26271e-08	-2.56730e-08	4.69541e-08	2.47928e-07	-9.01628e-09	2.38911e-07	8.93351e-08	-2.62951e-08	6.30399e-08	1.58486e-07	-5.05413e-08	1.07944e-07	9.73520e-08	-2.14583e-08	7.58936e-08	2.19221e-07	-2.59332e-08	1.93288e-07	1.68141e-08	-3.35248e-09	1.34616e-08
0.246	-1.35613e-08	3.20839e-09	-1.03529e-08	7.38614e-08	-2.61411e-08	4.77203e-08	2.52985e-07	-9.19378e-09	2.43791e-07	9.10745e-08	-2.68071e-08	6.42674e-08	1.61557e-07	-5.15436e-08	1.10013e-07	9.90591e-08	-2.18346e-08	7.72245e-08	2.23670e-07	-2.65586e-08	1.97111e-07	1.69338e-08	-3.37635e-09	1.35575e-08
0.270	-1.38873e-08	3.28552e-09	-1.06018e-08	7.50884e-08	-2.66075e-08	4.84809e-08	2.58042e-07	-9.37124e-09	2.48671e-07	9.28121e-08	-2.73186e-08	6.54935e-08	1.64624e-07	-5.25451e-08	1.12078e-07	1.00758e-07	-2.22091e-08	7.85489e-08	2.28118e-07	-2.71871e-08	2.00931e-07	1.70472e-08	-3.39895e-09	1.36482e-08
0.295	-1.42142e-08	3.36286e-09	-1.08513e-08	7.63081e-08	-2.70722e-08	4.92359e-08	2.63100e-07	-9.54864e-09	2.53551e-07	9.45478e-08	-2.78294e-08	6.67183e-08	1.67685e-07	-5.35458e-08	1.14139e-07	1.02449e-07	-2.25817e-08	7.98669e-08	2.32565e-07	-2.78187e-08	2.04747e-07	1.71542e-08	-3.42029e-09	1.37339e-08
0.319	-1.45420e-08	3.44043e-09	-1.11016e-08	7.75204e-08	-2.75353e-08	4.99851e-08	2.68158e-07	-9.72600e-09	2.58432e-07	9.62816e-08	-2.83398e-08	6.79418e-08	1.70742e-07	-5.45457e-08	1.16196e-07	1.04131e-07	-2.29526e-08	8.11785e-08	2.37012e-07	-2.84532e-08	2.08558e-07	1.72549e-08	-3.44036e-09	1.38145e-08
0.344	-1.48708e-08	3.51820e-09	-1.13526e-08	7.87253e-08	-2.79966e-08	5.07287e-08	2.73216e-07	-9.90330e-09	2.63312e-07	9.80135e-08	-2.88496e-08	6.91640e-08	1.73794e-07	-5.55448e-08	1.18249e-07	1.05805e-07	-2.33216e-08	8.24837e-08	2.41457e-07	-2.90908e-08	2.12366e-07	1.73492e-08	-3.45918e-09	1.38901e-08
0.369	-1.52003e-08	3.59617e-09	-1.16042e-08	7.99229e-08	-2.84563e-08	5.14666e-08	2.78273e-07	-1.00806e-08	2.68193e-07	9.97435e-08	-2.93588e-08	7.03847e-08	1.76841e-07	-5.65430e-08	1.20298e-07	1.07471e-07	-2.36888e-08	8.37824e-08	2.45901e-07	-2.97313e-08	2.16170e-07	1.74373e-08	-3.47674e-09	1.39606e-08
0.393	-1.55307e-08	3.67433e-09	-1.18564e-08	8.11132e-08	-2.89143e-08	5.21989e-08	2.83331e-07	-1.02578e-08	2.73073e-07	1.01472e-07	-2.98674e-08	7.16042e-08	1.79883e-07	-5.75403e-08	1.22342e-07	1.09129e-07	-2.40542e-08	8.50746e-08	2.50344e-07	-3.03747e-08	2.19969e-07	1.75192e-08	-3.49306e-09	1.40261e-08
0.418	-1.58619e-08	3.75268e-09	-1.21092e-08	8.22960e-08	-2.93706e-08	5.29254e-08	2.88388e-07	-1.04349e-08	2.77953e-07	1.03198e-07	-3.03755e-08	7.28222e-08	1.82919e-07	-5.85367e-08	1.24382e-07	1.10778e-07	-2.44177e-08	8.63604e-08	2.54786e-07	-3.10211e-08	2.23765e-07	1.75948e-08	-3.50813e-09	1.40866e-08
0.442	-1.61938e-08	3.83120e-09	-1.23626e-08	8.34714e-08	-2.98251e-08	5.36463e-08	2.93444e-07	-1.06120e-08	2.82832e-07	1.04922e-07	-3.08830e-08	7.40388e-08	1.85951e-07	-5.95322e-08	1.26418e-07	1.12419e-07	-2.47794e-08	8.76396e-08	2.59226e-07	-3.16704e-08	2.27555e-07	1.76641e-08	-3.52197e-09	1.41422e-08
0.467	-1.65264e-08	3.90989e-09	-1.26165e-08	8.46395e-08	-3.02779e-08	5.43616e-08	2.98500e-07	-1.07891e-08	2.87711e-07	1.06644e-07	-3.13899e-08	7.52541e-08	1.88977e-07	-6.05268e-08	1.28450e-07	1.14052e-07	-2.51393e-08	8.89124e-08	2.63664e-07	-3.23226e-08	2.31341e-07	1.77274e-08	-3.53457e-09	1.41928e-08
0.492	-1.68597e-08	3.98874e-09	-1.28709e-08	8.58001e-08	-3.07290e-08	5.50711e-08	3.03555e-07	-1.09661e-08	2.92589e-07	1.08364e-07	-3.18962e-08	7.64679e-08	1.91997e-07	-6.15204e-08	1.30477e-07	1.15676e-07	-2.54973e-08	9.01786e-08	2.68101e-07	-3.29777e-08	2.35123e-07	1.77844e-08	-3.54594e-09	1.42385e-08
0.516	-1.71936e-08	4.06774e-09	-1.31259e-08	8.69533e-08	-3.11784e-08	5.57749e-08	3.08609e-07	-1.11431e-08	2.97466e-07	1.10082e-07	-3.24019e-08	7.76802e-08	1.95013e-07	-6.25130e-08	1.32500e-07	1.17292e-07	-2.58535e-08	9.14384e-08	2.72535e-07	-3.36356e-08	2.38900e-07	1.78353e-08	-3.55610e-09	1.42792e-08
0.541	-1.75282e-08	4.14689e-09	-1.33813e-08	8.80991e-08	-3.16260e-08	5.64731e-08	3.13663e-07	-1.13200e-08	3.02343e-07	1.11798e-07	-3.29070e-08	7.88912e-08	1.98022e-07	-6.35046e-08	1.34518e-07	1.18899e-07	-2.62078e-08	9.26915e-08	2.76968e-07	-3.42963e-08	2.42672e-07	1.78801e-08	-3.56503e-09	1.43151e-08
0.565	-1.78633e-08	4.22618e-09	-1.36371e-08	8.92374e-08	-3.20718e-08	5.71656e-08	3.18715e-07	-1.14969e-08	3.07218e-07	1.13512e-07	-3.34114e-08	8.01006e-08	2.01027e-07	-6.44952e-08	1.36532e-07	1.20498e-07	-2.65603e-08	9.39382e-08	2.81399e-07	-3.49598e-08	2.46439e-07	1.79188e-08	-3.57274e-09	1.43461e-08
0.590	-1.81990e-08	4.30560e-09	-1.38934e-08	9.03683e-08	-3.25159e-08	5.78524e-08	3.23766e-07	-1.16737e-08	3.12092e-07	1.15224e-07	-3.39153e-08	8.13086e-08	2.04025e-07	-6.54847e-08	1.38541e-07	1.22089e-07	-2.69109e-08	9.51782e-08	2.85827e-07	-3.56262e-08	2.50201e-07	1.79514e-08	-3.57925e-09	1.43722e-08
0.614	-1.85352e-08	4.38514e-09	-1.41500e-08	9.14917e-08	-3.29582e-08	5.85335e-08	3.28816e-07	-1.18505e-08	3.16965e-07	1.16934e-07	-3.44186e-08	8.25151e-08	2.07018e-07	-6.64732e-08	1.40545e-07	1.23671e-07	-2.72596e-08	9.64117e-08	2.90253e-07	-3.62953e-08	2.53958e-07	1.79780e-08	-3.58455e-09	1.43935e-08
0.639	-1.88719e-08	4.46480e-09	-1.44071e-08	9.26076e-08	-3.33987e-08	5.92089e-08	3.33864e-07	-1.20273e-08	3.21837e-07	1.18641e-07	-3.49212e-08	8.37201e-08	2.10006e-07	-6.74606e-08	1.42545e-07	1.25245e-07	-2.76065e-08	9.76386e-08	2.94677e-07	-3.69671e-08	2.57710e-07	1.79986e-08	-3.58865e-09	1.44099e-08
0.664	-1.92090e-08	4.54456e-09	-1.46645e-08	9.37161e-08	-3.38374e-08	5.98787e-08	3.38911e-07	-1.22040e-08	3.26707e-07	1.20347e-07	-3.54232e-08	8.49235e-08	2.12987e-07	-6.84468e-08	1.44540e-07	1.26810e-07	-2.79516e-08	9.88588e-08	2.99098e-07	-3.76417e-08	2.61457e-07	1.80132e-08	-3.59156e-09	1.44216e-08
0.688	-1.95466e-08	4.62443e-09	-1.49222e-08	9.48170e-08	-3.42743e-08	6.05427e-08	3.43955e-07	-1.23806e-08	3.31575e-07	1.22050e-07	-3.59245e-08	8.61254e-08	2.15963e-07	-6.94320e-08	1.46531e-07	1.28367e-07	-2.82947e-08	1.00073e-07	3.03517e-07	-3.83189e-08	2.65198e-07	1.80217e-08	-3.59327e-09	1.44285e-08
0.713	-1.98846e-08	4.70440e-09	-1.51802e-08	9.59105e-08	-3.47094e-08	6.12010e-08	3.48999e-07	-1.25573e-08	3.36441e-07	1.23751e-07	-3.64252e-08	8.73258e-08	2.18933e-07	-7.04159e-08	1.48517e-07	1.29916e-07	-2.86360e-08	1.01280e-07	3.07932e-07	-3.89988e-08	2.68934e-07	1.80244e-08	-3.59379e-09	1.44306e-08
0.737	-2.02230e-08	4.78445e-09	-1.54385e-08	9.69964e-08	-3.51427e-08	6.18537e-08	3.54040e-07	-1.27338e-08	3.41306e-07	1.25450e-07	-3.69253e-08	8.85246e-08	2.21896e-07	-7.13987e-08	1.50498e-07	1.31455e-07	-2.89754e-08	1.02480e-07	3.12345e-07	-3.96814e-08	2.72664e-07	1.80211e-08	-3.59313e-09	1.44279e-08
0.762	-2.05617e-08	4.86458e-09	-1.56971e-08	9.80749e-08	-3.55742e-08	6.25007e-08	3.59079e-07	-1.29104e-08	3.46169e-07	1.27146e-07	-3.74246e-08	8.97218e-08	2.24854e-07	-7.23803e-08	1.52474e-07	1.32987e-07	-2.93129e-08	1.03674e-07	3.16755e-07	-4.03667e-08	2.76388e-07	1.80119e-08	-3.59130e-09	1.44206e-08
0.786	-2.09007e-08	4.94479e-09	-1.59559e-08	9.91458e-08	-3.60038e-08	6.31419e-08	3.64116e-07	-1.30868e-08	3.51029e-07	1.28841e-07	-3.79234e-08	9.09175e-08	2.27806e-07	-7.33607e-08	1.54445e-07	1.34509e-07	-2.96486e-08	1.04861e-07	3.21162e-07	-4.10545e-08	2.80107e-07	1.79968e-08	-3.58828e-09	1.44085e-08
0.811	-2.12401e-08	5.02507e-09	-1.62150e-08	1.00209e-07	-3.64316e-08	6.37775e-08	3.69151e-07	-1.32633e-08	3.55887e-07	1.30533e-07	-3.84214e-08	9.21115e-08	2.30751e-07	-7.43398e-08	1.56411e-07	1.36023e-07	-2.99823e-08	1.06041e-07	3.25565e-07	-4.17450e-08	2.83820e-07	1.79758e-08	-3.58410e-09	1.43917e-08
0.836	-2.15796e-08	5.10541e-09	-1.64742e-08	1.01265e-07	-3.68576e-08	6.44074e-08	3.74183e-07	-1.34397e-08	3.60743e-07	1.32223e-07	-3.89188e-08	9.33038e-08	2.33690e-07	-7.53177e-08	1.58373e-07	1.37529e-07	-3.03142e-08	1.07215e-07	3.29965e-07	-4.24380e-08	2.87527e-07	1.79490e-08	-3.57876e-09	1.43702e-08
0.860	-2.19195e-08	5.18581e-09	-1.67337e-08	1.02313e-07	-3.72817e-08	6.50316e-08	3.79213e-07	-1.36160e-08	3.65597e-07	1.33910e-07	-3.94154e-08	9.44946e-08	2.36623e-07	-7.62943e-08	1.60329e-07	1.39026e-07	-3.06441e-08	1.08382e-07	3.34362e-07	-4.31335e-08	2.91228e-07	1.79163e-08	-3.57225e-09	1.43441e-08
0.885	-2.22595e-08	5.26625e-09	-1.69932e-08	1.03354e-07	-3.77039e-08	6.56501e-08	3.84240e-07	-1.37924e-08	3.70448e-07	1.35595e-07	-3.99114e-08	9.56837e-08	2.39550e-07	-7.72696e-08	1.62280e-07	1.40514e-07	-3.09722e-08	1.09542e-07	3.38755e-07	-4.38316e-08	2.94923e-07	1.78779e-08	-3.56458e-09	1.43133e-08
0.909	-2.25997e-08	5.34675e-09	-1.72530e-08	1.04387e-07	-3.81242e-08	6.62629e-08	3.89264e-07	-1.39686e-08	3.75296e-07	1.37278e-07	-4.04067e-08	9.68711e-08	2.42470e-07	-7.82435e-08	1.64226e-07	1.41994e-07	-3.12984e-08	1.10696e-07	3.43144e-07	-4.45322e-08	2.98612e-07	1.78336e-08	-3.55576e-09	1.42779e-08
0.934	-2.29401e-08	5.42727e-09	-1.75128e-08	1.05413e-07	-3.85427e-08	6.68700e-08	3.94286e-07	-1.41448e-08	3.80141e-07	1.38958e-07	-4.09013e-08	9.80568e-08	2.45384e-07	-7.92162e-08	1.66167e-07	1.43465e-07	-3.16227e-08	1.11843e-07	3.47530e-07	-4.52353e-08	3.02295e-07	1.77836e-08	-3.54579e-09	1.42379e-08
0.958	-2.32806e-08	5.50784e-09	-1.77728e-08	1.06431e-07	-3.89593e-08	6.74713e-08	3.99304e-07	-1.43210e-08	3.84983e-07	1.40636e-07	-4.13952e-08	9.92408e-08	2.48291e-07	-8.01874e-08	1.68103e-07	1.44928e-07	-3.19450e-08	1.12983e-07	3.51912e-07	-4.59408e-08	3.05971e-07	1.77279e-08	-3.53468e-09	1.41932e-08
0.983	-2.36212e-08	5.58842e-09	-1.80328e-08	1.07441e-07	-3.93739e-08	6.80670e-08	4.04320e-07	-1.44971e-08	3.89823e-07	1.42311e-07	-4.18883e-08	1.00423e-07	2.51191e-07	-8.11572e-08	1.70034e-07	1.46382e-07	-3.22655e-08	1.14116e-07	3.56289e-07	-4.66488e-08	3.09641e-07	1.76665e-08	-3.52243e-09	1.41440e-08
1.008	-2.39620e-08	5.66903e-09	-1.82929e-08	1.08444e-07	-3.97867e-08	6.86570e-08	4.09332e-07	-1.46732e-08	3.94659e-07	1.43984e-07	-4.23807e-08	1.01604e-07	2.54085e-07	-8.21257e-08	1.71960e-07	1.47827e-07	-3.25840e-08	1.15243e-07	3.60663e-07	-4.73591e-08	3.13304e-07	1.75993e-08	-3.50904e-09	1.40903e-08
1.032	-2.43027e-08	5.74965e-09	-1.85531e-08	1.09439e-07	-4.01976e-08	6.92413e-08	4.14341e-07	-1.48492e-08	3.99492e-07	1.45655e-07	-4.28724e-08	1.02782e-07	2.56973e-07	-8.30927e-08	1.73880e-07	1.49263e-07	-3.29007e-08	1.16363e-07	3.65032e-07	-4.80719e-08	3.16960e-07	1.75265e-08	-3.49451e-09	1.40319e-08
1.057	-2.46436e-08	5.83029e-09	-1.88133e-08	1.10426e-07	-4.06065e-08	6.98199e-08	4.19346e-07	-1.50252e-08	4.04321e-07	1.47323e-07	-4.33634e-08	1.03959e-07	2.59853e-07	-8.40582e-08	1.75795e-07	1.50691e-07	-3.32154e-08	1.17476e-07	3.69397e-07	-4.87870e-08	3.20610e-07	1.74480e-08	-3.47886e-09	1.39691e-08
1.081	-2.49844e-08	5.91092e-09	-1.90735e-08	1.11406e-07	-4.10135e-08	7.03929e-08	4.24348e-07	-1.52011e-08	4.09147e-07	1.48988e-07	-4.38536e-08	1.05135e-07	2.62727e-07	-8.50223e-08	1.77704e-07	1.52110e-07	-3.35282e-08	1.18582e-07	3.73758e-07	-4.95045e-08	3.24253e-07	1.73638e-08	-3.46209e-09	1.39017e-08
1.106	-2.53252e-08	5.99156e-09	-1.93337e-08	1.12379e-07	-4.14185e-08	7.09601e-08	4.29346e-07	-1.53769e-08	4.13969e-07	1.50651e-07	-4.43430e-08	1.06308e-07	2.65594e-07	-8.59849e-08	1.79609e-07	1.53521e-07	-3.38391e-08	1.19682e-07	3.78114e-07	-5.02243e-08	3.27890e-07	1.72741e-08	-3.44419e-09	1.38299e-08
1.130	-2.56660e-08	6.07219e-09	-1.95938e-08	1.13343e-07	-4.18217e-08	7.15216e-08	4.34341e-07	-1.55527e-08	4.18788e-07	1.52311e-07	-4.48317e-08	1.07479e-07	2.68453e-07	-8.69460e-08	1.81507e-07	1.54922e-07	-3.41480e-08	1.20774e-07	3.82465e-07	-5.09464e-08	3.31519e-07	1.71787e-08	-3.42518e-09	1.37535e-08
1.155	-2.60068e-08	6.15280e-09	-1.98540e-08	1.14300e-07	-4.22228e-08	7.20774e-08	4.39331e-07	-1.57285e-08	4.23603e-07	1.53969e-07	-4.53196e-08	1.08649e-07	2.71306e-07	-8.79055e-08	1.83401e-07	1.56315e-07	-3.44550e-08	1.21860e-07	3.86812e-07	-5.16707e-08	3.35141e-07	1.70777e-08	-3.40505e-09	1.36727e-08
1.180	-2.63475e-08	6.23340e-09	-2.01141e-08	1.15249e-07	-4.26220e-08	7.26275e-08	4.44317e-07	-1.59042e-08	4.28413e-07	1.55624e-07	-4.58067e-08	1.09817e-07	2.74152e-07	-8.88635e-08	1.85289e-07	1.57699e-07	-3.47601e-08	1.22939e-07	3.91154e-07	-5.23973e-08	3.38756e-07	1.69712e-08	-3.38381e-09	1.35874e-08
1.204	-2.66881e-08	6.31398e-09	-2.03741e-08	1.16191e-07	-4.30192e-08	7.31719e-08	4.49300e-07	-1.60798e-08	4.33220e-07	1.57276e-07	-4.62931e-08	1.10983e-07	2.76991e-07	-8.98199e-08	1.87171e-07	1.59075e-07	-3.50633e-08	1.24011e-07	3.95491e-07	-5.31262e-08	3.42364e-07	1.68592e-08	-3.36147e-09	1.34977e-08
1.229	-2.70285e-08	6.39454e-09	-2.06340e-08	1.17125e-07	-4.34145e-08	7.37106e-08	4.54278e-07	-1.62554e-08	4.38022e-07	1.58926e-07	-4.67786e-08	1.12147e-07	2.79822e-07	-9.07746e-08	1.89048e-07	1.60441e-07	-3.53645e-08	1.25077e-07	3.99822e-07	-5.38572e-08	3.45965e-07	1.67416e-08	-3.33803e-09	1.34036e-08
1.253	-2.73689e-08	6.47506e-09	-2.08938e-08	1.18051e-07	-4.38077e-08	7.42436e-08	4.59251e-07	-1.64309e-08	4.42820e-07	1.60573e-07	-4.72634e-08	1.13309e-07	2.82647e-07	-9.17278e-08	1.90919e-07	1.61799e-07	-3.56637e-08	1.26135e-07	4.04149e-07	-5.45904e-08	3.49558e-07	1.66185e-08	-3.31348e-09	1.33050e-08
1.278	-2.77091e-08	6.55555e-09	-2.11536e-08	1.18970e-07	-4.41990e-08	7.47709e-08	4.64220e-07	-1.66063e-08	4.47614e-07	1.62217e-07	-4.77473e-08	1.14469e-07	2.85464e-07	-9.26793e-08	1.92784e-07	1.63148e-07	-3.59611e-08	1.27187e-07	4.08470e-07	-5.53258e-08	3.53144e-07	1.64899e-08	-3.28785e-09	1.32021e-08
1.303	-2.80491e-08	6.63600e-09	-2.14131e-08	1.19881e-07	-4.45883e-08	7.52925e-08	4.69185e-07	-1.67817e-08	4.52403e-07	1.63858e-07	-4.82305e-08	1.15628e-07	2.88273e-07	-9.36292e-08	1.94644e-07	1.64488e-07	-3.62565e-08	1.28232e-07	4.12786e-07	-5.60633e-08	3.56722e-07	1.63559e-08	-3.26112e-09	1.30948e-08
1.327	-2.83890e-08	6.71640e-09	-2.16726e-08	1.20784e-07	-4.49755e-08	7.58085e-08	4.74145e-07	-1.69570e-08	4.57188e-07	1.65497e-07	-4.87128e-08	1.16784e-07	2.91076e-07	-9.45773e-08	1.96498e-07	1.65819e-07	-3.65499e-08	1.29269e-07	4.17096e-07	-5.68029e-08	3.60293e-07	1.62164e-08	-3.23331e-09	1.29831e-08
1.352	-2.87286e-08	6.79675e-09	-2.19319e-08	1.21679e-07	-4.53607e-08	7.63187e-08	4.79100e-07	-1.71322e-08	4.61967e-07	1.67133e-07	-4.91942e-08	1.17938e-07	2.93870e-07	-9.55238e-08	1.98347e-07	1.67142e-07	-3.68414e-08	1.30300e-07	4.21401e-07	-5.75445e-08	3.63856e-07	1.60714e-08	-3.20441e-09	1.28670e-08
1.376	-2.90681e-08	6.87706e-09	-2.21910e-08	1.22567e-07	-4.57439e-08	7.68232e-08	4.84050e-07	-1.73074e-08	4.66742e-07	1.68765e-07	-4.96749e-08	1.19091e-07	2.96658e-07	-9.64685e-08	2.00189e-07	1.68455e-07	-3.71309e-08	1.31324e-07	4.25699e-07	-5.82882e-08	3.67411e-07	1.59211e-08	-3.17443e-09	1.27467e-08
1.401	-2.94072e-08	6.95730e-09	-2.24499e-08	1.23447e-07	-4.61251e-08	7.73220e-08	4.88995e-07	-1.74824e-08	4.71512e-07	1.70395e-07	-5.01547e-08	1.20241e-07	2.99438e-07	-9.74115e-08	2.02026e-07	1.69760e-07	-3.74185e-08	1.32342e-07	4.29993e-07	-5.90340e-08	3.70959e-07	1.57653e-08	-3.14338e-09	1.26220e-08
1.425	-2.97462e-08	7.03749e-09	-2.27087e-08	1.24319e-07	-4.65042e-08	7.78152e-08	4.93934e-07	-1.76574e-08	4.76277e-07	1.72023e-07	-5.06336e-08	1.21389e-07	3.02210e-07	-9.83527e-08	2.03857e-07	1.71056e-07	-3.77041e-08	1.33352e-07	4.34280e-07	-5.97818e-08	3.74498e-07	1.56042e-08	-3.11125e-09	1.24930e-08
1.450	-3.00848e-08	7.11760e-09	-2.29672e-08	1.25184e-07	-4.68813e-08	7.83026e-08	4.98869e-07	-1.78324e-08	4.81037e-07	1.73647e-07	-5.11117e-08	1.22535e-07	3.04974e-07	-9.92922e-08	2.05682e-07	1.72343e-07	-3.79878e-08	1.34355e-07	4.38561e-07	-6.05315e-08	3.78029e-07	1.54377e-08	-3.07805e-09	1.23597e-08
1.475	-3.04232e-08	7.19766e-09	-2.32255e-08	1.26041e-07	-4.72563e-08	7.87844e-08	5.03798e-07	-1.80072e-08	4.85791e-07	1.75268e-07	-5.15889e-08	1.23679e-07	3.07731e-07	-1.00230e-07	2.07501e-07	1.73621e-07	-3.82695e-08	1.35351e-07	4.42836e-07	-6.12832e-08	3.81553e-07	1.52659e-08	-3.04379e-09	1.22221e-08
1.499	-3.07612e-08	7.27764e-09	-2.34836e-08	1.26890e-07	-4.76292e-08	7.92604e-08	5.08722e-07	-1.81819e-08	4.90540e-07	1.76886e-07	-5.20652e-08	1.24821e-07	3.10480e-07	-1.01166e-07	2.09315e-07	1.74890e-07	-3.85493e-08	1.36341e-07	4.47105e-07	-6.20368e-08	3.85068e-07	1.50887e-08	-3.00846e-09	1.20802e-08
1.524	-3.10990e-08	7.35754e-09	-2.37414e-08	1.27731e-07	-4.80001e-08	7.97308e-08	5.13640e-07	-1.83566e-08	4.95283e-07	1.78502e-07	-5.25406e-08	1.25961e-07	3.13221e-07	-1.02099e-07	2.11122e-07	1.76150e-07	-3.88270e-08	1.37323e-07	4.51367e-07	-6.27923e-08	3.88575e-07	1.49062e-08	-2.97208e-09	1.19341e-08
1.548	-3.14364e-08	7.43736e-09	-2.39990e-08	1.28564e-07	-4.83689e-08	8.01955e-08	5.18552e-07	-1.85312e-08	5.00021e-07	1.80114e-07	-5.30152e-08	1.27099e-07	3.15955e-07	-1.03032e-07	2.12923e-07	1.77401e-07	-3.91028e-08	1.38299e-07	4.55623e-07	-6.35497e-08	3.92073e-07	1.47184e-08	-2.93463e-09	1.17838e-08
1.573	-3.17734e-08	7.51710e-09	-2.42563e-08	1.29390e-07	-4.87356e-08	8.06545e-08	5.23458e-07	-1.87057e-08	5.04753e-07	1.81723e-07	-5.34888e-08	1.28234e-07	3.18680e-07	-1.03962e-07	2.14718e-07	1.78644e-07	-3.93767e-08	1.39267e-07	4.59873e-07	-6.43090e-08	3.95564e-07	1.45253e-08	-2.89614e-09	1.16292e-08
1.597	-3.21101e-08	7.59676e-09	-2.45134e-08	1.30208e-07	-4.91002e-08	8.11078e-08	5.28359e-07	-1.88800e-08	5.09479e-07	1.83329e-07	-5.39616e-08	1.29367e-07	3.21397e-07	-1.04890e-07	2.16507e-07	1.79877e-07	-3.96485e-08	1.40229e-07	4.64115e-07	-6.50701e-08	3.99045e-07	1.43270e-08	-2.85659e-09	1.14704e-08
1.622	-3.24464e-08	7.67632e-09	-2.47701e-08	1.31018e-07	-4.94627e-08	8.15554e-08	5.33253e-07	-1.90543e-08	5.14199e-07	1.84932e-07	-5.44334e-08	1.30499e-07	3.24107e-07	-1.05816e-07	2.18290e-07	1.81101e-07	-3.99184e-08	1.41183e-07	4.68351e-07	-6.58329e-08	4.02518e-07	1.41234e-08	-2.81600e-09	1.13074e-08
1.647	-3.27823e-08	7.75580e-09	-2.50265e-08	1.31820e-07	-4.98230e-08	8.19973e-08	5.38142e-07	-1.92285e-08	5.18913e-07	1.86532e-07	-5.49042e-08	1.31627e-07	3.26808e-07	-1.06741e-07	2.20067e-07	1.82317e-07	-4.01863e-08	1.42131e-07	4.72581e-07	-6.65976e-08	4.05983e-07	1.39146e-08	-2.77437e-09	1.11402e-08
1.671	-3.31179e-08	7.83518e-09	-2.52827e-08	1.32615e-07	-5.01813e-08	8.24335e-08	5.43024e-07	-1.94026e-08	5.23621e-07	1.88128e-07	-5.53742e-08	1.32754e-07	3.29501e-07	-1.07663e-07	2.21838e-07	1.83523e-07	-4.04522e-08	1.43071e-07	4.76803e-07	-6.73640e-08	4.09439e-07	1.37006e-08	-2.73169e-09	1.09689e-08
1.696	-3.34530e-08	7.91446e-09	-2.55385e-08	1.33401e-07	-5.05374e-08	8.28641e-08	5.47899e-07	-1.95765e-08	5.28323e-07	1.89722e-07	-5.58432e-08	1.33878e-07	3.32186e-07	-1.08583e-07	2.23602e-07	1.84721e-07	-4.07161e-08	1.44004e-07	4.81018e-07	-6.81321e-08	4.12886e-07	1.34813e-08	-2.68798e-09	1.07934e-08
1.720	-3.37876e-08	7.99364e-09	-2.57940e-08	1.34180e-07	-5.08914e-08	8.32889e-08	5.52768e-07	-1.97504e-08	5.33018e-07	1.91312e-07	-5.63112e-08	1.35000e-07	3.34862e-07	-1.09502e-07	2.25361e-07	1.85909e-07	-4.09781e-08	1.44931e-07	4.85226e-07	-6.89020e-08	4.16324e-07	1.32569e-08	-2.64323e-09	1.06137e-08
1.745	-3.41219e-08	8.07271e-09	-2.60492e-08	1.34951e-07	-5.12432e-08	8.37081e-08	5.57631e-07	-1.99241e-08	5.37707e-07	1.92899e-07	-5.67783e-08	1.36120e-07	3.37531e-07	-1.10418e-07	2.27113e-07	1.87088e-07	-4.12380e-08	1.45850e-07	4.89427e-07	-6.96735e-08	4.19754e-07	1.30273e-08	-2.59745e-09	1.04299e-08
1.769	-3.44557e-08	8.15168e-09	-2.63040e-08	1.35715e-07	-5.15929e-08	8.41216e-08	5.62487e-07	-2.00977e-08	5.42389e-07	1.94482e-07	-5.72444e-08	1.37238e-07	3.40191e-07	-1.11332e-07	2.28858e-07	1.88259e-07	-4.14960e-08	1.46763e-07	4.93621e-07	-7.04466e-08	4.23174e-07	1.27926e-08	-2.55065e-09	1.02419e-08
1.794	-3.47890e-08	8.23054e-09	-2.65585e-08	1.36470e-07	-5.19405e-08	8.45294e-08	5.67336e-07	-2.02712e-08	5.47065e-07	1.96062e-07	-5.77095e-08	1.38353e-07	3.42842e-07	-1.12244e-07	2.30598e-07	1.89420e-07	-4.17520e-08	1.47668e-07	4.97807e-07	-7.12214e-08	4.26585e-07	1.25527e-08	-2.50282e-09	1.00499e-08
1.819	-3.51218e-08	8.30929e-09	-2.68126e-08	1.37217e-07	-5.22858e-08	8.49315e-08	5.72178e-07	-2.04445e-08	5.51733e-07	1.97639e-07	-5.81736e-08	1.39465e-07	3.45485e-07	-1.13155e-07	2.32331e-07	1.90572e-07	-4.20060e-08	1.48566e-07	5.01985e-07	-7.19977e-08	4.29987e-07	1.23076e-08	-2.45396e-09	9.85369e-09
1.843	-3.54542e-08	8.38792e-09	-2.70663e-08	1.37957e-07	-5.26290e-08	8.53280e-08	5.77013e-07	-2.06178e-08	5.56395e-07	1.99213e-07	-5.86368e-08	1.40576e-07	3.48120e-07	-1.14063e-07	2.34057e-07	1.91716e-07	-4.22580e-08	1.49458e-07	5.06156e-07	-7.27757e-08	4.33380e-07	1.20575e-08	-2.40409e-09	9.65342e-09
1.868	-3.57861e-08	8.46644e-09	-2.73197e-08	1.38689e-07	-5.29700e-08	8.57188e-08	5.81841e-07	-2.07908e-08	5.61050e-07	2.00783e-07	-5.90989e-08	1.41684e-07	3.50746e-07	-1.14968e-07	2.35778e-07	1.92850e-07	-4.25080e-08	1.50342e-07	5.10319e-07	-7.35551e-08	4.36764e-07	1.18023e-08	-2.35320e-09	9.44908e-09
1.892	-3.61175e-08	8.54485e-09	-2.75727e-08	1.39413e-07	-5.33088e-08	8.61039e-08	5.86661e-07	-2.09638e-08	5.65698e-07	2.02349e-07	-5.95600e-08	1.42789e-07	3.53363e-07	-1.15872e-07	2.37491e-07	1.93975e-07	-4.27559e-08	1.51219e-07	5.14475e-07	-7.43361e-08	4.40139e-07	1.15420e-08	-2.30129e-09	9.24066e-09
1.917	-3.64484e-08	8.62313e-09	-2.78253e-08	1.40129e-07	-5.36455e-08	8.64833e-08	5.91475e-07	-2.11366e-08	5.70338e-07	2.03912e-07	-6.00201e-08	1.43892e-07	3.55972e-07	-1.16773e-07	2.39199e-07	1.95091e-07	-4.30019e-08	1.52089e-07	5.18622e-07	-7.51186e-08	4.43504e-07	1.12766e-08	-2.24838e-09	9.02818e-09
1.942	-3.67787e-08	8.70129e-09	-2.80775e-08	1.40837e-07	-5.39799e-08	8.68571e-08	5.96280e-07	-2.13092e-08	5.74971e-07	2.05472e-07	-6.04791e-08	1.44993e-07	3.58572e-07	-1.17673e-07	2.40899e-07	1.96198e-07	-4.32459e-08	1.52952e-07	5.22761e-07	-7.59025e-08	4.46859e-07	1.10061e-08	-2.19445e-09	8.81165e-09
1.966	-3.71086e-08	8.77932e-09	-2.83293e-08	1.41537e-07	-5.43121e-08	8.72252e-08	6.01079e-07	-2.14817e-08	5.79597e-07	2.07028e-07	-6.09371e-08	1.46091e-07	3.61164e-07	-1.18570e-07	2.42594e-07	1.97296e-07	-4.34879e-08	1.53808e-07	5.26893e-07	-7.66878e-08	4.50205e-07	1.07306e-08	-2.13952e-09	8.59108e-09
1.991	-3.74379e-08	8.85723e-09	-2.85807e-08	1.42230e-07	-5.46420e-08	8.75876e-08	6.05869e-07	-2.16541e-08	5.84215e-07	2.08580e-07	-6.13941e-08	1.47186e-07	3.63746e-07	-1.19465e-07	2.44281e-07	1.98384e-07	-4.37279e-08	1.54656e-07	5.31016e-07	-7.74746e-08	4.53541e-07	1.04501e-08	-2.08359e-09	8.36649e-09
2.015	-3.77667e-08	8.93501e-09	-2.88317e-08	1.42914e-07	-5.49698e-08	8.79444e-08	6.10652e-07	-2.18262e-08	5.88826e-07	2.10129e-07	-6.18500e-08	1.48279e-07	3.66320e-07	-1.20357e-07	2.45963e-07	1.99464e-07	-4.39658e-08	1.55498e-07	5.35131e-07	-7.82627e-08	4.56868e-07	1.01645e-08	-2.02666e-09	8.13788e-09
2.040	-3.80949e-08	9.01267e-09	-2.90822e-08	1.43591e-07	-5.52953e-08	8.82954e-08	6.15427e-07	-2.19982e-08	5.93429e-07	2.11674e-07	-6.23048e-08	1.49370e-07	3.68884e-07	-1.21247e-07	2.47637e-07	2.00534e-07	-4.42018e-08	1.56332e-07	5.39237e-07	-7.90522e-08	4.60185e-07	9.87399e-09	-1.96873e-09	7.90526e-09
2.064	-3.84226e-08	9.09019e-09	-2.93324e-08	1.44259e-07	-5.56186e-08	8.86409e-08	6.20194e-07	-2.21701e-08	5.98024e-07	2.13216e-07	-6.27585e-08	1.50457e-07	3.71440e-07	-1.22135e-07	2.49305e-07	2.01596e-07	-4.44357e-08	1.57160e-07	5.43335e-07	-7.98430e-08	4.63492e-07	9.57844e-09	-1.90980e-09	7.66864e-09
2.089	-3.87497e-08	9.16758e-09	-2.95821e-08	1.44920e-07	-5.59396e-08	8.89806e-08	6.24953e-07	-2.23417e-08	6.02611e-07	2.14754e-07	-6.32112e-08	1.51543e-07	3.73987e-07	-1.23021e-07	2.50966e-07	2.02648e-07	-4.46676e-08	1.57980e-07	5.47424e-07	-8.06350e-08	4.66789e-07	9.27792e-09	-1.84988e-09	7.42804e-09
2.114	-3.90763e-08	9.24484e-09	-2.98314e-08	1.45573e-07	-5.62584e-08	8.93147e-08	6.29703e-07	-2.25132e-08	6.07190e-07	2.16288e-07	-6.36627e-08	1.52625e-07	3.76525e-07	-1.23904e-07	2.52620e-07	2.03691e-07	-4.48975e-08	1.58793e-07	5.51505e-07	-8.14284e-08	4.70077e-07	8.97243e-09	-1.78897e-09	7.18346e-09
2.138	-3.94023e-08	9.32197e-09	-3.00803e-08	1.46218e-07	-5.65749e-08	8.96432e-08	6.34446e-07	-2.26845e-08	6.11761e-07	2.17818e-07	-6.41132e-08	1.53705e-07	3.79053e-07	-1.24785e-07	2.54268e-07	2.04725e-07	-4.51254e-08	1.59599e-07	5.55577e-07	-8.22230e-08	4.73354e-07	8.66199e-09	-1.72707e-09	6.93491e-09
2.163	-3.97277e-08	9.39896e-09	-3.03287e-08	1.46855e-07	-5.68891e-08	8.99660e-08	6.39180e-07	-2.28556e-08	6.16324e-07	2.19345e-07	-6.45625e-08	1.54782e-07	3.81573e-07	-1.25664e-07	2.55909e-07	2.05749e-07	-4.53513e-08	1.60398e-07	5.59640e-07	-8.30188e-08	4.76621e-07	8.34660e-09	-1.66419e-09	6.68241e-09
2.187	-4.00525e-08	9.47581e-09	-3.05767e-08	1.47484e-07	-5.72010e-08	9.02831e-08	6.43905e-07	-2.30265e-08	6.20879e-07	2.20867e-07	-6.50107e-08	1.55857e-07	3.84083e-07	-1.26540e-07	2.57543e-07	2.06765e-07	-4.55751e-08	1.61190e-07	5.63694e-07	-8.38158e-08	4.79878e-07	8.02628e-09	-1.60032e-09	6.42596e-09
2.212	-4.03768e-08	9.55252e-09	-3.08243e-08	1.48105e-07	-5.75107e-08	9.05946e-08	6.48622e-07	-2.31972e-08	6.25425e-07	2.22386e-07	-6.54577e-08	1.56928e-07	3.86584e-07	-1.27414e-07	2.59171e-07	2.07771e-07	-4.57970e-08	1.61974e-07	5.67739e-07	-8.46139e-08	4.83125e-07	7.70104e-09	-1.53547e-09	6.16557e-09
2.236	-4.07005e-08	9.62910e-09	-3.10714e-08	1.48718e-07	-5.78181e-08	9.09004e-08	6.53330e-07	-2.33677e-08	6.29963e-07	2.23901e-07	-6.59036e-08	1.57997e-07	3.89076e-07	-1.28285e-07	2.60791e-07	2.08768e-07	-4.60167e-08	1.62752e-07	5.71775e-07	-8.54132e-08	4.86362e-07	7.37090e-09	-1.46965e-09	5.90125e-09
2.261	-4.10235e-08	9.70554e-09	-3.13180e-08	1.49324e-07	-5.81231e-08	9.12006e-08	6.58030e-07	-2.35380e-08	6.34492e-07	2.25412e-07	-6.63484e-08	1.59064e-07	3.91559e-07	-1.29154e-07	2.62405e-07	2.09756e-07	-4.62345e-08	1.63522e-07	5.75802e-07	-8.62136e-08	4.89589e-07	7.03585e-09	-1.40284e-09	5.63301e-09
2.286	-4.13460e-08	9.78184e-09	-3.15642e-08	1.49921e-07	-5.84259e-08	9.14951e-08	6.62720e-07	-2.37080e-08	6.39012e-07	2.26919e-07	-6.67920e-08	1.60127e-07	3.94032e-07	-1.30020e-07	2.64012e-07	2.10735e-07	-4.64503e-08	1.64285e-07	5.79820e-07	-8.70150e-08	4.92805e-07	6.69593e-09	-1.33507e-09	5.36086e-09
2.310	-4.16680e-08	9.85800e-09	-3.18100e-08	1.50510e-07	-5.87264e-08	9.17840e-08	6.67402e-07	-2.38779e-08	6.43524e-07	2.28422e-07	-6.72344e-08	1.61188e-07	3.96496e-07	-1.30884e-07	2.65612e-07	2.11705e-07	-4.66640e-08	1.65041e-07	5.83828e-07	-8.78175e-08	4.96010e-07	6.35113e-09	-1.26632e-09	5.08481e-09
2.335	-4.19893e-08	9.93402e-09	-3.20553e-08	1.51092e-07	-5.90245e-08	9.20672e-08	6.72074e-07	-2.40475e-08	6.48026e-07	2.29921e-07	-6.76756e-08	1.62246e-07	3.98950e-07	-1.31745e-07	2.67204e-07	2.12665e-07	-4.68756e-08	1.65789e-07	5.87826e-07	-8.86210e-08	4.99205e-07	6.00146e-09	-1.19660e-09	4.80486e-09
2.359	-4.23100e-08	1.00099e-08	-3.23001e-08	1.51665e-07	-5.93203e-08	9.23448e-08	6.76737e-07	-2.42169e-08	6.52520e-07	2.31416e-07	-6.81156e-08	1.63300e-07	4.01395e-07	-1.32604e-07	2.68790e-07	2.13616e-07	-4.70853e-08	1.66531e-07	5.91815e-07	-8.94255e-08	5.02390e-07	5.64694e-09	-1.12592e-09	4.52103e-09
2.384	-4.26301e-08	1.00856e-08	-3.25445e-08	1.52230e-07	-5.96137e-08	9.26167e-08	6.81391e-07	-2.43860e-08	6.57005e-07	2.32907e-07	-6.85545e-08	1.64352e-07	4.03830e-07	-1.33460e-07	2.70369e-07	2.14558e-07	-4.72929e-08	1.67265e-07	5.95795e-07	-9.02309e-08	5.05564e-07	5.28758e-09	-1.05427e-09	4.23332e-09
2.408	-4.29496e-08	1.01612e-08	-3.27884e-08	1.52788e-07	-5.99048e-08	9.28831e-08	6.86035e-07	-2.45549e-08	6.61480e-07	2.34394e-07	-6.89921e-08	1.65402e-07	4.06255e-07	-1.34314e-07	2.71941e-07	2.15491e-07	-4.74985e-08	1.67992e-07	5.99764e-07	-9.10373e-08	5.08727e-07	4.92339e-09	-9.81651e-10	3.94174e-09
2.433	-4.32686e-08	1.02367e-08	-3.30319e-08	1.53337e-07	-6.01936e-08	9.31437e-08	6.90670e-07	-2.47235e-08	6.65947e-07	2.35876e-07	-6.94285e-08	1.66448e-07	4.08671e-07	-1.35165e-07	2.73506e-07	2.16414e-07	-4.77020e-08	1.68712e-07	6.03724e-07	-9.18446e-08	5.11879e-07	4.55438e-09	-9.08076e-10	3.64630e-09
2.458	-4.35869e-08	1.03120e-08	-3.32749e-08	1.53879e-07	-6.04800e-08	9.33988e-08	6.95296e-07	-2.48919e-08	6.70404e-07	2.37355e-07	-6.98636e-08	1.67491e-07	4.11078e-07	-1.36013e-07	2.75064e-07	2.17328e-07	-4.79035e-08	1.69425e-07	6.07674e-07	-9.26527e-08	5.15021e-07	4.18056e-09	-8.33541e-10	3.34701e-09
2.482	-4.39046e-08	1.03872e-08	-3.35175e-08	1.54412e-07	-6.07641e-08	9.36482e-08	6.99911e-07	-2.50600e-08	6.74851e-07	2.38829e-07	-7.02975e-08	1.68531e-07	4.13474e-07	-1.36859e-07	2.76615e-07	2.18233e-07	-4.81030e-08	1.70130e-07	6.11614e-07	-9.34617e-08	5.18152e-07	3.80193e-09	-7.58048e-10	3.04388e-09
2.507	-4.42217e-08	1.04622e-08	-3.37596e-08	1.54938e-07	-6.10457e-08	9.38920e-08	7.04517e-07	-2.52278e-08	6.79289e-07	2.40299e-07	-7.07301e-08	1.69568e-07	4.15861e-07	-1.37702e-07	2.78159e-07	2.19129e-07	-4.83004e-08	1.70828e-07	6.15544e-07	-9.42715e-08	5.21272e-07	3.41851e-09	-6.81600e-10	2.73691e-09
2.531	-4.45383e-08	1.05371e-08	-3.40012e-08	1.55455e-07	-6.13250e-08	9.41301e-08	7.09113e-07	-2.53954e-08	6.83718e-07	2.41764e-07	-7.11615e-08	1.70603e-07	4.18238e-07	-1.38543e-07	2.79695e-07	2.20015e-07	-4.84957e-08	1.71519e-07	6.19463e-07	-9.50821e-08	5.24381e-07	3.03031e-09	-6.04199e-10	2.42611e-09
2.556	-4.48542e-08	1.06118e-08	-3.42424e-08	1.55965e-07	-6.16020e-08	9.43627e-08	7.13699e-07	-2.55626e-08	6.88136e-07	2.43225e-07	-7.15916e-08	1.71634e-07	4.20605e-07	-1.39381e-07	2.81225e-07	2.20892e-07	-4.86891e-08	1.72203e-07	6.23373e-07	-9.58934e-08	5.27479e-07	2.63733e-09	-5.25845e-10	2.11149e-09
2.580	-4.51695e-08	1.06864e-08	-3.44831e-08	1.56466e-07	-6.18765e-08	9.45896e-08	7.18275e-07	-2.57296e-08	6.92545e-07	2.44682e-07	-7.20205e-08	1.72662e-07	4.22962e-07	-1.40216e-07	2.82747e-07	2.21760e-07	-4.88803e-08	1.72880e-07	6.27272e-07	-9.67055e-08	5.30566e-07	2.23960e-09	-4.46542e-10	1.79305e-09
2.605	-4.54843e-08	1.07609e-08	-3.47234e-08	1.56960e-07	-6.21486e-08	9.48109e-08	7.22840e-07	-2.58963e-08	6.96944e-07	2.46135e-07	-7.24480e-08	1.73687e-07	4.25310e-07	-1.41048e-07	2.84262e-07	2.22618e-07	-4.90696e-08	1.73549e-07	6.31160e-07	-9.75183e-08	5.33642e-07	1.83710e-09	-3.66291e-10	1.47081e-09
2.630	-4.57984e-08	1.08352e-08	-3.49632e-08	1.57445e-07	-6.24183e-08	9.50266e-08	7.27396e-07	-2.60626e-08	7.01333e-07	2.47583e-07	-7.28742e-08	1.74709e-07	4.27647e-07	-1.41877e-07	2.85770e-07	2.23468e-07	-4.92568e-08	1.74211e-07	6.35038e-07	-9.83317e-08	5.36707e-07	1.42986e-09	-2.85093e-10	1.14477e-09
2.654	-4.61120e-08	1.09094e-08	-3.52026e-08	1.57922e-07	-6.26856e-08	9.52366e-08	7.31941e-07	-2.62287e-08	7.05712e-07	2.49026e-07	-7.32991e-08	1.75727e-07	4.29974e-07	-1.42704e-07	2.87270e-07	2.24308e-07	-4.94419e-08	1.74866e-07	6.38906e-07	-9.91458e-08	5.39760e-07	1.01788e-09	-2.02950e-10	8.14931e-10
2.679	-4.64250e-08	1.09834e-08	-3.54416e-08	1.58392e-07	-6.29505e-08	9.54411e-08	7.36475e-07	-2.63944e-08	7.10081e-07	2.50465e-07	-7.37227e-08	1.76743e-07	4.32292e-07	-1.43528e-07	2.88763e-07	2.25138e-07	-4.96250e-08	1.75513e-07	6.42763e-07	-9.99605e-08	5.42802e-07	6.01174e-10	-1.19865e-10	4.81309e-10
2.703	-4.67374e-08	1.10573e-08	-3.56800e-08	1.58853e-07	-6.32130e-08	9.56399e-08	7.40999e-07	-2.65598e-08	7.14439e-07	2.51900e-07	-7.41449e-08	1.77755e-07	4.34599e-07	-1.44349e-07	2.90249e-07	2.25960e-07	-4.98060e-08	1.76153e-07	6.46609e-07	-1.00776e-07	5.45833e-07	1.79745e-10	-3.58386e-11	1.43907e-10
2.728	-4.70492e-08	1.11311e-08	-3.59181e-08	1.59306e-07	-6.34730e-08	9.58332e-08	7.45512e-07	-2.67249e-08	7.18788e-07	2.53330e-07	-7.45658e-08	1.78764e-07	4.36896e-07	-1.45168e-07	2.91728e-07	2.26772e-07	-4.99850e-08	1.76787e-07	6.50444e-07	-1.01592e-07	5.48853e-07	-2.46396e-10	4.91277e-11	-1.97268e-10
2.753	-4.73605e-08	1.12048e-08	-3.61557e-08	1.59751e-07	-6.37306e-08	9.60208e-08	7.50015e-07	-2.68897e-08	7.23125e-07	2.54755e-07	-7.49853e-08	1.79770e-07	4.39183e-07	-1.45983e-07	2.93199e-07	2.27574e-07	-5.01619e-08	1.77412e-07	6.54269e-07	-1.02408e-07	5.51861e-07	-6.77242e-10	1.35032e-10	-5.42210e-10
2.777	-4.76711e-08	1.12783e-08	-3.63929e-08	1.60189e-07	-6.39858e-08	9.62028e-08	7.54507e-07	-2.70540e-08	7.27453e-07	2.56176e-07	-7.54035e-08	1.80772e-07	4.41459e-07	-1.46796e-07	2.94663e-07	2.28368e-07	-5.03368e-08	1.78031e-07	6.58082e-07	-1.03225e-07	5.54857e-07	-1.11279e-09	2.21873e-10	-8.90913e-10
2.802	-4.79812e-08	1.13516e-08	-3.66296e-08	1.60618e-07	-6.42385e-08	9.63793e-08	7.58987e-07	-2.72181e-08	7.31769e-07	2.57592e-07	-7.58203e-08	1.81772e-07	4.43726e-07	-1.47606e-07	2.96120e-07	2.29152e-07	-5.05096e-08	1.78642e-07	6.61884e-07	-1.04042e-07	5.57842e-07	-1.55302e-09	3.09649e-10	-1.24337e-09
2.826	-4.82908e-08	1.14249e-08	-3.68659e-08	1.61039e-07	-6.44887e-08	9.65501e-08	7.63457e-07	-2.73818e-08	7.36075e-07	2.59003e-07	-7.62357e-08	1.82768e-07	4.45982e-07	-1.48412e-07	2.97569e-07	2.29926e-07	-5.06804e-08	1.79246e-07	6.65676e-07	-1.04860e-07	5.60816e-07	-1.99793e-09	3.98358e-10	-1.59957e-09
2.851	-4.85998e-08	1.14980e-08	-3.71018e-08	1.61452e-07	-6.47365e-08	9.67153e-08	7.67916e-07	-2.75451e-08	7.40371e-07	2.60410e-07	-7.66497e-08	1.83760e-07	4.48227e-07	-1.49216e-07	2.99011e-07	2.30692e-07	-5.08491e-08	1.79842e-07	6.69455e-07	-1.05678e-07	5.63778e-07	-2.44752e-09	4.87999e-10	-1.95952e-09
2.875	-4.89082e-08	1.15709e-08	-3.73373e-08	1.61857e-07	-6.49819e-08	9.68750e-08	7.72363e-07	-2.77080e-08	7.44655e-07	2.61812e-07	-7.70623e-08	1.84749e-07	4.50463e-07	-1.50017e-07	3.00445e-07	2.31448e-07	-5.10157e-08	1.80432e-07	6.73224e-07	-1.06496e-07	5.66728e-07	-2.90178e-09	5.78571e-10	-2.32321e-09
2.900	-4.92161e-08	1.16438e-08	-3.75723e-08	1.62254e-07	-6.52247e-08	9.70290e-08	7.76799e-07	-2.78705e-08	7.48929e-07	2.63208e-07	-7.74735e-08	1.85735e-07	4.52688e-07	-1.50815e-07	3.01872e-07	2.32194e-07	-5.11803e-08	1.81014e-07	6.76981e-07	-1.07315e-07	5.69666e-07	-3.36069e-09	6.70072e-10	-2.69062e-09
2.925	-4.95235e-08	1.17165e-08	-3.78070e-08	1.62643e-07	-6.54651e-08	9.71775e-08	7.81224e-07	-2.80327e-08	7.53191e-07	2.64601e-07	-7.78832e-08	1.86717e-07	4.54902e-07	-1.51610e-07	3.03292e-07	2.32931e-07	-5.13428e-08	1.81589e-07	6.80727e-07	-1.08135e-07	5.72593e-07	-3.82426e-09	7.62501e-10	-3.06176e-09
2.949	-4.98303e-08	1.17891e-08	-3.80412e-08	1.63023e-07	-6.57029e-08	9.73204e-08	7.85637e-07	-2.81944e-08	7.57443e-07	2.65988e-07	-7.82915e-08	1.87696e-07	4.57106e-07	-1.52402e-07	3.04704e-07	2.33659e-07	-5.15032e-08	1.82156e-07	6.84462e-07	-1.08954e-07	5.75508e-07	-4.29248e-09	8.55856e-10	-3.43662e-09
2.974	-5.01366e-08	1.18615e-08	-3.82751e-08	1.63396e-07	-6.59383e-08	9.74577e-08	7.90039e-07	-2.83557e-08	7.61683e-07	2.67370e-07	-7.86984e-08	1.88672e-07	4.59299e-07	-1.53191e-07	3.06108e-07	2.34378e-07	-5.16616e-08	1.82716e-07	6.88184e-07	-1.09774e-07	5.78411e-07	-4.76533e-09	9.50137e-10	-3.81520e-09
2.998	-5.04424e-08	1.19339e-08	-3.85085e-08	1.63761e-07	-6.61712e-08	9.75894e-08	7.94429e-07	-2.85167e-08	7.65912e-07	2.68747e-07	-7.91038e-08	1.89643e-07	4.61482e-07	-1.53977e-07	3.07505e-07	2.35087e-07	-5.18179e-08	1.83269e-07	6.91895e-07	-1.10594e-07	5.81302e-07	-5.24282e-09	1.04534e-09	-4.19748e-09
3.023	-5.07477e-08	1.20061e-08	-3.87415e-08	1.64117e-07	-6.64016e-08	9.77156e-08	7.98807e-07	-2.86772e-08	7.70130e-07	2.70119e-07	-7.95077e-08	1.90612e-07	4.63655e-07	-1.54760e-07	3.08894e-07	2.35787e-07	-5.19722e-08	1.83815e-07	6.95594e-07	-1.11414e-07	5.84181e-07	-5.72494e-09	1.14147e-09	-4.58347e-09
3.047	-5.10524e-08	1.20782e-08	-3.89742e-08	1.64466e-07	-6.66294e-08	9.78362e-08	8.03173e-07	-2.88372e-08	7.74336e-07	2.71487e-07	-7.99101e-08	1.91577e-07	4.65816e-07	-1.55540e-07	3.10276e-07	2.36477e-07	-5.21244e-08	1.84353e-07	6.99282e-07	-1.12234e-07	5.87048e-07	-6.21168e-09	1.23852e-09	-4.97316e-09
3.072	-5.13567e-08	1.21502e-08	-3.92065e-08	1.64806e-07	-6.68548e-08	9.79512e-08	8.07528e-07	-2.89969e-08	7.78531e-07	2.72849e-07	-8.03111e-08	1.92538e-07	4.67967e-07	-1.56317e-07	3.11650e-07	2.37158e-07	-5.22745e-08	1.84884e-07	7.02957e-07	-1.13055e-07	5.89903e-07	-6.70303e-09	1.33648e-09	-5.36654e-09
3.097	-5.16605e-08	1.22221e-08	-3.94384e-08	1.65138e-07	-6.70776e-08	9.80606e-08	8.11870e-07	-2.91560e-08	7.82714e-07	2.74206e-07	-8.07105e-08	1.93495e-07	4.70107e-07	-1.57090e-07	3.13017e-07	2.37830e-07	-5.24225e-08	1.85408e-07	7.06621e-07	-1.13875e-07	5.92746e-07	-7.19899e-09	1.43537e-09	-5.76362e-09
3.121	-5.19638e-08	1.22938e-08	-3.96700e-08	1.65462e-07	-6.72979e-08	9.81645e-08	8.16200e-07	-2.93148e-08	7.86886e-07	2.75558e-07	-8.11084e-08	1.94449e-07	4.72237e-07	-1.57861e-07	3.14376e-07	2.38492e-07	-5.25685e-08	1.85924e-07	7.10272e-07	-1.14696e-07	5.95577e-07	-7.69955e-09	1.53518e-09	-6.16438e-09
3.146	-5.22666e-08	1.23655e-08	-3.99012e-08	1.65778e-07	-6.75156e-08	9.82628e-08	8.20519e-07	-2.94730e-08	7.91046e-07	2.76905e-07	-8.15048e-08	1.95400e-07	4.74356e-07	-1.58628e-07	3.15727e-07	2.39145e-07	-5.27124e-08	1.86433e-07	7.13912e-07	-1.15516e-07	5.98395e-07	-8.20472e-09	1.63590e-09	-6.56882e-09
3.170	-5.25690e-08	1.24370e-08	-4.01320e-08	1.66086e-07	-6.77309e-08	9.83556e-08	8.24824e-07	-2.96308e-08	7.95194e-07	2.78246e-07	-8.18997e-08	1.96346e-07	4.76463e-07	-1.59392e-07	3.17071e-07	2.39789e-07	-5.28543e-08	1.86935e-07	7.17539e-07	-1.16337e-07	6.01202e-07	-8.71447e-09	1.73754e-09	-6.97694e-09
3.195	-5.28710e-08	1.25085e-08	-4.03625e-08	1.66386e-07	-6.79435e-08	9.84428e-08	8.29118e-07	-2.97881e-08	7.99330e-07	2.79582e-07	-8.22930e-08	1.97289e-07	4.78560e-07	-1.60153e-07	3.18407e-07	2.40423e-07	-5.29940e-08	1.87429e-07	7.21154e-07	-1.17158e-07	6.03996e-07	-9.22881e-09	1.84009e-09	-7.38873e-09
3.219	-5.31725e-08	1.25798e-08	-4.05927e-08	1.66678e-07	-6.81536e-08	9.85245e-08	8.33399e-07	-2.99449e-08	8.03454e-07	2.80913e-07	-8.26848e-08	1.98228e-07	4.80647e-07	-1.60911e-07	3.19735e-07	2.41048e-07	-5.31317e-08	1.87916e-07	7.24756e-07	-1.17978e-07	6.06778e-07	-9.74774e-09	1.94355e-09	-7.80418e-09
3.244	-5.34735e-08	1.26510e-08	-4.08225e-08	1.66962e-07	-6.83612e-08	9.86006e-08	8.37667e-07	-3.01012e-08	8.07566e-07	2.82239e-07	-8.30749e-08	1.99164e-07	4.82722e-07	-1.61666e-07	3.21056e-07	2.41663e-07	-5.32673e-08	1.88395e-07	7.28346e-07	-1.18799e-07	6.09547e-07	-1.02712e-08	2.04793e-09	-8.22331e-09
3.269	-5.37742e-08	1.27221e-08	-4.10520e-08	1.67237e-07	-6.85662e-08	9.86712e-08	8.41923e-07	-3.02570e-08	8.11666e-07	2.83559e-07	-8.34636e-08	2.00096e-07	4.84786e-07	-1.62417e-07	3.22369e-07	2.42269e-07	-5.34009e-08	1.88868e-07	7.31924e-07	-1.19619e-07	6.12304e-07	-1.07993e-08	2.15322e-09	-8.64609e-09
3.293	-5.40744e-08	1.27932e-08	-4.12812e-08	1.67505e-07	-6.87686e-08	9.87362e-08	8.46166e-07	-3.04123e-08	8.15754e-07	2.84874e-07	-8.38506e-08	2.01023e-07	4.86839e-07	-1.63165e-07	3.23674e-07	2.42865e-07	-5.35324e-08	1.89333e-07	7.35489e-07	-1.20440e-07	6.15049e-07	-1.13320e-08	2.25942e-09	-9.07253e-09
3.318	-5.43742e-08	1.28641e-08	-4.15101e-08	1.67764e-07	-6.89685e-08	9.87957e-08	8.50397e-07	-3.05670e-08	8.19830e-07	2.86183e-07	-8.42360e-08	2.01947e-07	4.88882e-07	-1.63910e-07	3.24972e-07	2.43452e-07	-5.36618e-08	1.89790e-07	7.39041e-07	-1.21260e-07	6.17781e-07	-1.18692e-08	2.36653e-09	-9.50263e-09
3.342	-5.46737e-08	1.29349e-08	-4.17387e-08	1.68015e-07	-6.91657e-08	9.88496e-08	8.54614e-07	-3.07213e-08	8.23893e-07	2.87487e-07	-8.46198e-08	2.02868e-07	4.90913e-07	-1.64651e-07	3.26261e-07	2.44030e-07	-5.37891e-08	1.90241e-07	7.42581e-07	-1.22080e-07	6.20501e-07	-1.24109e-08	2.47455e-09	-9.93637e-09
3.367	-5.49727e-08	1.30057e-08	-4.19670e-08	1.68258e-07	-6.93604e-08	9.88980e-08	8.58819e-07	-3.08749e-08	8.27944e-07	2.88786e-07	-8.50020e-08	2.03784e-07	4.92933e-07	-1.65390e-07	3.27543e-07	2.44598e-07	-5.39143e-08	1.90684e-07	7.46108e-07	-1.22900e-07	6.23208e-07	-1.29572e-08	2.58348e-09	-1.03738e-08
3.391	-5.52714e-08	1.30764e-08	-4.21950e-08	1.68493e-07	-6.95525e-08	9.89409e-08	8.63010e-07	-3.10281e-08	8.31982e-07	2.90079e-07	-8.53825e-08	2.04696e-07	4.94942e-07	-1.66125e-07	3.28817e-07	2.45157e-07	-5.40375e-08	1.91119e-07	7.49622e-07	-1.23719e-07	6.25903e-07	-1.35081e-08	2.69332e-09	-1.08148e-08
3.416	-5.55698e-08	1.31470e-08	-4.24228e-08	1.68720e-07	-6.97420e-08	9.89783e-08	8.67188e-07	-3.11806e-08	8.36008e-07	2.91366e-07	-8.57614e-08	2.05604e-07	4.96939e-07	-1.66856e-07	3.30083e-07	2.45706e-07	-5.41586e-08	1.91548e-07	7.53124e-07	-1.24538e-07	6.28585e-07	-1.40635e-08	2.80406e-09	-1.12595e-08
3.441	-5.58678e-08	1.32175e-08	-4.26503e-08	1.68939e-07	-6.99289e-08	9.90101e-08	8.71354e-07	-3.13326e-08	8.40021e-07	2.92648e-07	-8.61387e-08	2.06509e-07	4.98926e-07	-1.67584e-07	3.31342e-07	2.46246e-07	-5.42776e-08	1.91968e-07	7.56612e-07	-1.25357e-07	6.31255e-07	-1.46235e-08	2.91570e-09	-1.17078e-08
3.465	-5.61654e-08	1.32879e-08	-4.28776e-08	1.69150e-07	-7.01131e-08	9.90364e-08	8.75506e-07	-3.14840e-08	8.44021e-07	2.93924e-07	-8.65142e-08	2.07409e-07	5.00901e-07	-1.68309e-07	3.32592e-07	2.46776e-07	-5.43945e-08	1.92382e-07	7.60087e-07	-1.26176e-07	6.33911e-07	-1.51880e-08	3.02826e-09	-1.21597e-08
3.490	-5.64628e-08	1.33582e-08	-4.31046e-08	1.69352e-07	-7.02948e-08	9.90572e-08	8.79644e-07	-3.16349e-08	8.48009e-07	2.95194e-07	-8.68881e-08	2.08306e-07	5.02865e-07	-1.69030e-07	3.33835e-07	2.47297e-07	-5.45093e-08	1.92788e-07	7.63549e-07	-1.26994e-07	6.36555e-07	-1.57570e-08	3.14171e-09	-1.26153e-08
3.514	-5.67599e-08	1.34285e-08	-4.33313e-08	1.69546e-07	-7.04739e-08	9.90725e-08	8.83769e-07	-3.17851e-08	8.51984e-07	2.96458e-07	-8.72604e-08	2.09198e-07	5.04818e-07	-1.69748e-07	3.35070e-07	2.47809e-07	-5.46221e-08	1.93187e-07	7.66998e-07	-1.27812e-07	6.39187e-07	-1.63306e-08	3.25607e-09	-1.30745e-08
3.539	-5.70566e-08	1.34987e-08	-4.35579e-08	1.69733e-07	-7.06503e-08	9.90823e-08	8.87881e-07	-3.19347e-08	8.55946e-07	2.97717e-07	-8.76309e-08	2.10086e-07	5.06760e-07	-1.70463e-07	3.36297e-07	2.48311e-07	-5.47328e-08	1.93578e-07	7.70434e-07	-1.28629e-07	6.41805e-07	-1.69086e-08	3.37133e-09	-1.35373e-08
3.564	-5.73531e-08	1.35689e-08	-4.37842e-08	1.69911e-07	-7.08241e-08	9.90865e-08	8.91979e-07	-3.20837e-08	8.59895e-07	2.98970e-07	-8.79997e-08	2.10970e-07	5.08690e-07	-1.71174e-07	3.37516e-07	2.48804e-07	-5.48414e-08	1.93963e-07	7.73857e-07	-1.29446e-07	6.44411e-07	-1.74913e-08	3.48750e-09	-1.40038e-08
3.588	-5.76493e-08	1.36389e-08	-4.40104e-08	1.70081e-07	-7.09952e-08	9.90853e-08	8.96063e-07	-3.22321e-08	8.63831e-07	3.00217e-07	-8.83668e-08	2.11851e-07	5.10609e-07	-1.71882e-07	3.38727e-07	2.49287e-07	-5.49479e-08	1.94339e-07	7.77266e-07	-1.30262e-07	6.47004e-07	-1.80784e-08	3.60456e-09	-1.44738e-08
3.613	-5.79453e-08	1.37090e-08	-4.42363e-08	1.70242e-07	-7.11638e-08	9.90786e-08	9.00133e-07	-3.23798e-08	8.67754e-07	3.01459e-07	-8.87321e-08	2.12726e-07	5.12516e-07	-1.72586e-07	3.39930e-07	2.49761e-07	-5.50523e-08	1.94709e-07	7.80662e-07	-1.31078e-07	6.49584e-07	-1.86700e-08	3.72253e-09	-1.49475e-08
3.637	-5.82410e-08	1.37789e-08	-4.44621e-08	1.70396e-07	-7.13297e-08	9.90663e-08	9.04190e-07	-3.25269e-08	8.71663e-07	3.02694e-07	-8.90957e-08	2.13598e-07	5.14412e-07	-1.73286e-07	3.41125e-07	2.50225e-07	-5.51547e-08	1.95071e-07	7.84044e-07	-1.31893e-07	6.52151e-07	-1.92662e-08	3.84139e-09	-1.54248e-08
3.662	-5.85366e-08	1.38488e-08	-4.46877e-08	1.70541e-07	-7.14929e-08	9.90486e-08	9.08233e-07	-3.26734e-08	8.75559e-07	3.03923e-07	-8.94576e-08	2.14466e-07	5.16296e-07	-1.73984e-07	3.42313e-07	2.50680e-07	-5.52550e-08	1.95425e-07	7.87413e-07	-1.32708e-07	6.54705e-07	-1.98669e-08	3.96116e-09	-1.59057e-08
3.686	-5.88319e-08	1.39187e-08	-4.49131e-08	1.70679e-07	-7.16535e-08	9.90254e-08	9.12261e-07	-3.28192e-08	8.79442e-07	3.05147e-07	-8.98177e-08	2.15329e-07	5.18169e-07	-1.74677e-07	3.43492e-07	2.51126e-07	-5.53531e-08	1.95772e-07	7.90768e-07	-1.33522e-07	6.57246e-07	-2.04721e-08	4.08183e-09	-1.63902e-08
3.711	-5.91270e-08	1.39885e-08	-4.51384e-08	1.70808e-07	-7.18114e-08	9.89966e-08	9.16276e-07	-3.29643e-08	8.83312e-07	3.06364e-07	-9.01760e-08	2.16188e-07	5.20030e-07	-1.75367e-07	3.44663e-07	2.51562e-07	-5.54492e-08	1.96112e-07	7.94109e-07	-1.34336e-07	6.59774e-07	-2.10818e-08	4.20339e-09	-1.68784e-08
3.736	-5.94219e-08	1.40583e-08	-4.53636e-08	1.70929e-07	-7.19667e-08	9.89625e-08	9.20277e-07	-3.31087e-08	8.87168e-07	3.07575e-07	-9.05325e-08	2.17043e-07	5.21880e-07	-1.76054e-07	3.45827e-07	2.51988e-07	-5.55432e-08	1.96445e-07	7.97437e-07	-1.35148e-07	6.62289e-07	-2.16960e-08	4.32585e-09	-1.73701e-08
3.760	-5.97167e-08	1.41280e-08	-4.55886e-08	1.71042e-07	-7.21193e-08	9.89228e-08	9.24263e-07	-3.32524e-08	8.91011e-07	3.08780e-07	-9.08872e-08	2.17893e-07	5.23718e-07	-1.76737e-07	3.46982e-07	2.52405e-07	-5.56352e-08	1.96770e-07	8.00751e-07	-1.35960e-07	6.64791e-07	-2.23147e-08	4.44921e-09	-1.78654e-08
3.785	-6.00113e-08	1.41978e-08	-4.58136e-08	1.71147e-07	-7.22692e-08	9.88776e-08	9.28235e-07	-3.33954e-08	8.94840e-07	3.09979e-07	-9.12402e-08	2.18739e-07	5.25545e-07	-1.77416e-07	3.48129e-07	2.52813e-07	-5.57250e-08	1.97088e-07	8.04051e-07	-1.36772e-07	6.67279e-07	-2.29379e-08	4.57347e-09	-1.83644e-08
3.809	-6.03058e-08	1.42674e-08	-4.60384e-08	1.71243e-07	-7.24164e-08	9.88270e-08	9.32193e-07	-3.35377e-08	8.98655e-07	3.11172e-07	-9.15913e-08	2.19581e-07	5.27360e-07	-1.78091e-07	3.49268e-07	2.53211e-07	-5.58128e-08	1.97398e-07	8.07337e-07	-1.37582e-07	6.69755e-07	-2.35656e-08	4.69862e-09	-1.88669e-08
3.834	-6.06002e-08	1.43371e-08	-4.62631e-08	1.71332e-07	-7.25610e-08	9.87709e-08	9.36136e-07	-3.36793e-08	9.02457e-07	3.12359e-07	-9.19405e-08	2.20418e-07	5.29163e-07	-1.78763e-07	3.50400e-07	2.53599e-07	-5.58984e-08	1.97701e-07	8.10609e-07	-1.38392e-07	6.72218e-07	-2.41977e-08	4.82467e-09	-1.93731e-08
3.858	-6.08945e-08	1.44067e-08	-4.64878e-08	1.71412e-07	-7.27029e-08	9.87093e-08	9.40065e-07	-3.38202e-08	9.06244e-07	3.13539e-07	-9.22880e-08	2.21251e-07	5.30955e-07	-1.79432e-07	3.51523e-07	2.53979e-07	-5.59820e-08	1.97997e-07	8.13868e-07	-1.39201e-07	6.74667e-07	-2.48344e-08	4.95162e-09	-1.98828e-08
3.883	-6.11886e-08	1.44763e-08	-4.67124e-08	1.71484e-07	-7.28421e-08	9.86423e-08	9.43979e-07	-3.39603e-08	9.10018e-07	3.14713e-07	-9.26336e-08	2.22080e-07	5.32735e-07	-1.80096e-07	3.52638e-07	2.54348e-07	-5.60635e-08	1.98285e-07	8.17112e-07	-1.40009e-07	6.77103e-07	-2.54756e-08	5.07946e-09	-2.03961e-08
3.908	-6.14828e-08	1.45459e-08	-4.69369e-08	1.71548e-07	-7.29786e-08	9.85698e-08	9.47878e-07	-3.40997e-08	9.13778e-07	3.15881e-07	-9.29773e-08	2.22904e-07	5.34503e-07	-1.80757e-07	3.53745e-07	2.54709e-07	-5.61429e-08	1.98566e-07	8.20342e-07	-1.40816e-07	6.79526e-07	-2.61213e-08	5.20819e-09	-2.09131e-08
3.932	-6.17768e-08	1.46154e-08	-4.71614e-08	1.71604e-07	-7.31124e-08	9.84919e-08	9.51763e-07	-3.42383e-08	9.17524e-07	3.17042e-07	-9.33191e-08	2.23723e-07	5.36259e-07	-1.81415e-07	3.54844e-07	2.55059e-07	-5.62202e-08	1.98839e-07	8.23558e-07	-1.41622e-07	6.81935e-07	-2.67714e-08	5.33782e-09	-2.14336e-08
3.957	-6.20709e-08	1.46850e-08	-4.73859e-08	1.71652e-07	-7.32435e-08	9.84085e-08	9.55633e-07	-3.43761e-08	9.21256e-07	3.18197e-07	-9.36591e-08	2.24538e-07	5.38003e-07	-1.82068e-07	3.55935e-07	2.55401e-07	-5.62954e-08	1.99105e-07	8.26759e-07	-1.42427e-07	6.84332e-07	-2.74261e-08	5.46835e-09	-2.19577e-08
3.981	-6.23649e-08	1.47546e-08	-4.76103e-08	1.71692e-07	-7.33719e-08	9.83196e-08	9.59487e-07	-3.45131e-08	9.24974e-07	3.19346e-07	-9.39971e-08	2.25349e-07	5.39736e-07	-1.82718e-07	3.57018e-07	2.55732e-07	-5.63686e-08	1.99364e-07	8.29946e-07	-1.43232e-07	6.86715e-07	-2.80852e-08	5.59977e-09	-2.24854e-08
4.006	-6.26589e-08	1.48241e-08	-4.78348e-08	1.71723e-07	-7.34976e-08	9.82253e-08	9.63327e-07	-3.46494e-08	9.28678e-07	3.20488e-07	-9.43333e-08	2.26155e-07	5.41457e-07	-1.83364e-07	3.58092e-07	2.56055e-07	-5.64396e-08	1.99615e-07	8.33119e-07	-1.44035e-07	6.89084e-07	-2.87488e-08	5.73208e-09	-2.30167e-08
4.030	-6.29529e-08	1.48937e-08	-4.80592e-08	1.71746e-07	-7.36206e-08	9.81256e-08	9.67152e-07	-3.47848e-08	9.32368e-07	3.21623e-07	-9.46675e-08	2.26956e-07	5.43165e-07	-1.84006e-07	3.59159e-07	2.56368e-07	-5.65086e-08	1.99859e-07	8.36278e-07	-1.44837e-07	6.91440e-07	-2.94169e-08	5.86529e-09	-2.35516e-08
4.055	-6.32470e-08	1.49633e-08	-4.82837e-08	1.71761e-07	-7.37408e-08	9.80204e-08	9.70962e-07	-3.49195e-08	9.36043e-07	3.22752e-07	-9.49998e-08	2.27753e-07	5.44862e-07	-1.84645e-07	3.60217e-07	2.56671e-07	-5.65754e-08	2.00096e-07	8.39422e-07	-1.45638e-07	6.93783e-07	-3.00894e-08	5.99938e-09	-2.40900e-08
4.080	-6.35411e-08	1.50328e-08	-4.85083e-08	1.71768e-07	-7.38583e-08	9.79098e-08	9.74757e-07	-3.50533e-08	9.39704e-07	3.23875e-07	-9.53302e-08	2.28545e-07	5.46547e-07	-1.85280e-07	3.61268e-07	2.56965e-07	-5.66402e-08	2.00325e-07	8.42551e-07	-1.46438e-07	6.96113e-07	-3.07665e-08	6.13438e-09	-2.46321e-08
4.104	-6.38353e-08	1.51024e-08	-4.87328e-08	1.71767e-07	-7.39732e-08	9.77938e-08	9.78537e-07	-3.51863e-08	9.43350e-07	3.24991e-07	-9.56586e-08	2.29332e-07	5.48220e-07	-1.85910e-07	3.62310e-07	2.57249e-07	-5.67029e-08	2.00546e-07	8.45666e-07	-1.47237e-07	6.98429e-07	-3.14480e-08	6.27026e-09	-2.51777e-08
4.129	-6.41296e-08	1.51721e-08	-4.89575e-08	1.71758e-07	-7.40852e-08	9.76723e-08	9.82301e-07	-3.53184e-08	9.46982e-07	3.26100e-07	-9.59851e-08	2.30115e-07	5.49881e-07	-1.86537e-07	3.63344e-07	2.57524e-07	-5.67635e-08	2.00761e-07	8.48766e-07	-1.48035e-07	7.00731e-07	-3.21340e-08	6.40704e-09	-2.57270e-08
4.153	-6.44239e-08	1.52417e-08	-4.91822e-08	1.71740e-07	-7.41946e-08	9.75454e-08	9.86050e-07	-3.54497e-08	9.50600e-07	3.27202e-07	-9.63095e-08	2.30893e-07	5.51530e-07	-1.87161e-07	3.64369e-07	2.57790e-07	-5.68220e-08	2.00968e-07	8.51852e-07	-1.48832e-07	7.03020e-07	-3.28245e-08	6.54471e-09	-2.62798e-08
4.178	-6.47184e-08	1.53114e-08	-4.94070e-08	1.71714e-07	-7.43012e-08	9.74131e-08	9.89783e-07	-3.55801e-08	9.54203e-07	3.28298e-07	-9.66320e-08	2.31666e-07	5.53167e-07	-1.87780e-07	3.65387e-07	2.58046e-07	-5.68784e-08	2.01167e-07	8.54922e-07	-1.49627e-07	7.05295e-07	-3.35194e-08	6.68327e-09	-2.68361e-08
4.202	-6.50130e-08	1.53811e-08	-4.96320e-08	1.71680e-07	-7.44050e-08	9.72754e-08	9.93501e-07	-3.57096e-08	9.57791e-07	3.29387e-07	-9.69525e-08	2.32434e-07	5.54792e-07	-1.88395e-07	3.66396e-07	2.58292e-07	-5.69328e-08	2.01359e-07	8.57978e-07	-1.50421e-07	7.07557e-07	-3.42188e-08	6.82273e-09	-2.73961e-08
4.227	-6.53078e-08	1.54508e-08	-4.98570e-08	1.71638e-07	-7.45062e-08	9.71322e-08	9.97203e-07	-3.58383e-08	9.61365e-07	3.30469e-07	-9.72710e-08	2.33198e-07	5.56405e-07	-1.89007e-07	3.67398e-07	2.58529e-07	-5.69850e-08	2.01544e-07	8.61019e-07	-1.51214e-07	7.09805e-07	-3.49227e-08	6.96307e-09	-2.79597e-08
4.252	-6.56028e-08	1.55206e-08	-5.00822e-08	1.71588e-07	-7.46045e-08	9.69837e-08	1.00089e-06	-3.59660e-08	9.64924e-07	3.31544e-07	-9.75875e-08	2.33956e-07	5.58005e-07	-1.89614e-07	3.68391e-07	2.58757e-07	-5.70351e-08	2.01721e-07	8.64046e-07	-1.52005e-07	7.12040e-07	-3.56311e-08	7.10431e-09	-2.85268e-08
4.276	-6.58980e-08	1.55904e-08	-5.03075e-08	1.71530e-07	-7.47001e-08	9.68297e-08	1.00456e-06	-3.60929e-08	9.68468e-07	3.32612e-07	-9.79020e-08	2.34710e-07	5.59594e-07	-1.90218e-07	3.69376e-07	2.58975e-07	-5.70832e-08	2.01891e-07	8.67057e-07	-1.52796e-07	7.14261e-07	-3.63439e-08	7.24644e-09	-2.90975e-08
4.301	-6.61933e-08	1.56603e-08	-5.05330e-08	1.71463e-07	-7.47930e-08	9.66703e-08	1.00822e-06	-3.62188e-08	9.71997e-07	3.33674e-07	-9.82144e-08	2.35459e-07	5.61170e-07	-1.90818e-07	3.70352e-07	2.59183e-07	-5.71291e-08	2.02054e-07	8.70053e-07	-1.53584e-07	7.16469e-07	-3.70612e-08	7.38946e-09	-2.96718e-08
4.325	-6.64890e-08	1.57303e-08	-5.07587e-08	1.71389e-07	-7.48831e-08	9.65056e-08	1.01186e-06	-3.63438e-08	9.75511e-07	3.34728e-07	-9.85248e-08	2.36203e-07	5.62734e-07	-1.91414e-07	3.71320e-07	2.59382e-07	-5.71730e-08	2.02209e-07	8.73034e-07	-1.54372e-07	7.18663e-07	-3.77830e-08	7.53337e-09	-3.02496e-08
4.350	-6.67848e-08	1.58003e-08	-5.09846e-08	1.71306e-07	-7.49704e-08	9.63354e-08	1.01548e-06	-3.64679e-08	9.79011e-07	3.35775e-07	-9.88331e-08	2.36942e-07	5.64286e-07	-1.92005e-07	3.72281e-07	2.59572e-07	-5.72148e-08	2.02357e-07	8.76001e-07	-1.55158e-07	7.20843e-07	-3.85093e-08	7.67817e-09	-3.08311e-08
4.375	-6.70810e-08	1.58703e-08	-5.12106e-08	1.71215e-07	-7.50550e-08	9.61599e-08	1.01909e-06	-3.65910e-08	9.82495e-07	3.36816e-07	-9.91393e-08	2.37677e-07	5.65826e-07	-1.92593e-07	3.73232e-07	2.59752e-07	-5.72545e-08	2.02497e-07	8.78952e-07	-1.55942e-07	7.23009e-07	-3.92400e-08	7.82387e-09	-3.14161e-08
4.399	-6.73774e-08	1.59405e-08	-5.14369e-08	1.71116e-07	-7.51368e-08	9.59789e-08	1.02268e-06	-3.67132e-08	9.85964e-07	3.37849e-07	-9.94435e-08	2.38406e-07	5.67353e-07	-1.93177e-07	3.74176e-07	2.59922e-07	-5.72921e-08	2.02630e-07	8.81887e-07	-1.56725e-07	7.25162e-07	-3.99751e-08	7.97045e-09	-3.20047e-08
4.424	-6.76741e-08	1.60107e-08	-5.16635e-08	1.71008e-07	-7.52159e-08	9.57926e-08	1.02625e-06	-3.68344e-08	9.89419e-07	3.38875e-07	-9.97455e-08	2.39130e-07	5.68868e-07	-1.93757e-07	3.75111e-07	2.60083e-07	-5.73276e-08	2.02756e-07	8.84808e-07	-1.57507e-07	7.27301e-07	-4.07148e-08	8.11792e-09	-3.25969e-08
4.448	-6.79712e-08	1.60809e-08	-5.18902e-08	1.70893e-07	-7.52921e-08	9.56009e-08	1.02981e-06	-3.69546e-08	9.92858e-07	3.39895e-07	-1.00045e-07	2.39849e-07	5.70371e-07	-1.94332e-07	3.76038e-07	2.60235e-07	-5.73610e-08	2.02874e-07	8.87713e-07	-1.58287e-07	7.29426e-07	-4.14589e-08	8.26629e-09	-3.31926e-08
4.473	-6.82686e-08	1.61513e-08	-5.21173e-08	1.70769e-07	-7.53656e-08	9.54038e-08	1.03336e-06	-3.70738e-08	9.96281e-07	3.40906e-07	-1.00343e-07	2.40563e-07	5.71861e-07	-1.94904e-07	3.76957e-07	2.60377e-07	-5.73923e-08	2.02985e-07	8.90603e-07	-1.59065e-07	7.31538e-07	-4.22075e-08	8.41555e-09	-3.37919e-08
4.497	-6.85664e-08	1.62218e-08	-5.23446e-08	1.70638e-07	-7.54363e-08	9.52014e-08	1.03688e-06	-3.71920e-08	9.99690e-07	3.41911e-07	-1.00639e-07	2.41272e-07	5.73339e-07	-1.95471e-07	3.77868e-07	2.60510e-07	-5.74215e-08	2.03088e-07	8.93478e-07	-1.59842e-07	7.33635e-07	-4.29605e-08	8.56569e-09	-3.43949e-08
4.522	-6.88646e-08	1.62923e-08	-5.25723e-08	1.70498e-07	-7.55042e-08	9.49936e-08	1.04039e-06	-3.73093e-08	1.00308e-06	3.42909e-07	-1.00933e-07	2.41976e-07	5.74805e-07	-1.96035e-07	3.78770e-07	2.60633e-07	-5.74487e-08	2.03184e-07	8.96337e-07	-1.60617e-07	7.35719e-07	-4.37181e-08	8.71673e-09	-3.50013e-08
4.547	-6.91631e-08	1.63629e-08	-5.28002e-08	1.70350e-07	-7.55694e-08	9.47804e-08	1.04389e-06	-3.74254e-08	1.00646e-06	3.43899e-07	-1.01224e-07	2.42675e-07	5.76258e-07	-1.96594e-07	3.79664e-07	2.60746e-07	-5.74737e-08	2.03273e-07	8.99180e-07	-1.61391e-07	7.37789e-07	-4.44800e-08	8.86866e-09	-3.56114e-08
4.571	-6.94621e-08	1.64337e-08	-5.30285e-08	1.70194e-07	-7.56317e-08	9.45618e-08	1.04736e-06	-3.75406e-08	1.00982e-06	3.44882e-07	-1.01513e-07	2.43368e-07	5.77699e-07	-1.97149e-07	3.80550e-07	2.60850e-07	-5.74967e-08	2.03354e-07	9.02008e-07	-1.62163e-07	7.39846e-07	-4.52465e-08	9.02148e-09	-3.62250e-08
4.596	-6.97616e-08	1.65045e-08	-5.32571e-08	1.70029e-07	-7.56913e-08	9.43379e-08	1.05082e-06	-3.76547e-08	1.01317e-06	3.45857e-07	-1.01801e-07	2.44057e-07	5.79128e-07	-1.97701e-07	3.81427e-07	2.60945e-07	-5.75175e-08	2.03428e-07	9.04821e-07	-1.62933e-07	7.41888e-07	-4.60174e-08	9.17519e-09	-3.68422e-08
4.620	-7.00615e-08	1.65755e-08	-5.34861e-08	1.69857e-07	-7.57480e-08	9.41086e-08	1.05427e-06	-3.77678e-08	1.01650e-06	3.46825e-07	-1.02085e-07	2.44740e-07	5.80544e-07	-1.98247e-07	3.82296e-07	2.61030e-07	-5.75363e-08	2.03494e-07	9.07618e-07	-1.63701e-07	7.43917e-07	-4.67928e-08	9.32979e-09	-3.74630e-08
4.645	-7.03620e-08	1.66466e-08	-5.37154e-08	1.69676e-07	-7.58020e-08	9.38740e-08	1.05770e-06	-3.78798e-08	1.01982e-06	3.47786e-07	-1.02368e-07	2.45418e-07	5.81947e-07	-1.98790e-07	3.83157e-07	2.61106e-07	-5.75530e-08	2.03553e-07	9.10399e-07	-1.64468e-07	7.45931e-07	-4.75726e-08	9.48528e-09	-3.80874e-08
4.669	-7.06629e-08	1.67178e-08	-5.39451e-08	1.69487e-07	-7.58531e-08	9.36341e-08	1.06111e-06	-3.79907e-08	1.02312e-06	3.48739e-07	-1.02649e-07	2.46090e-07	5.83338e-07	-1.99329e-07	3.84009e-07	2.61172e-07	-5.75676e-08	2.03605e-07	9.13165e-07	-1.65232e-07	7.47932e-07	-4.83570e-08	9.64166e-09	-3.87153e-08
4.694	-7.09644e-08	1.67891e-08	-5.41753e-08	1.69290e-07	-7.59015e-08	9.33888e-08	1.06450e-06	-3.81005e-08	1.02640e-06	3.49685e-07	-1.02927e-07	2.46758e-07	5.84717e-07	-1.99863e-07	3.84854e-07	2.61229e-07	-5.75801e-08	2.03649e-07	9.15914e-07	-1.65995e-07	7.49919e-07	-4.91457e-08	9.79893e-09	-3.93468e-08
4.719	-7.12664e-08	1.68605e-08	-5.44059e-08	1.69085e-07	-7.59471e-08	9.31381e-08	1.06788e-06	-3.82093e-08	1.02967e-06	3.50623e-07	-1.03203e-07	2.47420e-07	5.86083e-07	-2.00393e-07	3.85689e-07	2.61276e-07	-5.75905e-08	2.03686e-07	9.18648e-07	-1.66756e-07	7.51892e-07	-4.99390e-08	9.95709e-09	-3.99819e-08
4.743	-7.15690e-08	1.69321e-08	-5.46369e-08	1.68872e-07	-7.59898e-08	9.28821e-08	1.07124e-06	-3.83169e-08	1.03292e-06	3.51553e-07	-1.03477e-07	2.48076e-07	5.87436e-07	-2.00919e-07	3.86517e-07	2.61314e-07	-5.75988e-08	2.03715e-07	9.21367e-07	-1.67516e-07	7.53851e-07	-5.07367e-08	1.01161e-08	-4.06205e-08
4.768	-7.18722e-08	1.70038e-08	-5.48683e-08	1.68651e-07	-7.60297e-08	9.26208e-08	1.07458e-06	-3.84234e-08	1.03616e-06	3.52476e-07	-1.03749e-07	2.48728e-07	5.88777e-07	-2.01441e-07	3.87336e-07	2.61342e-07	-5.76050e-08	2.03737e-07	9.24069e-07	-1.68273e-07	7.55796e-07	-5.15389e-08	1.02761e-08	-4.12628e-08
4.792	-7.21760e-08	1.70757e-08	-5.51002e-08	1.68421e-07	-7.60669e-08	9.23542e-08	1.07791e-06	-3.85288e-08	1.03938e-06	3.53392e-07	-1.04018e-07	2.49373e-07	5.90105e-07	-2.01958e-07	3.88147e-07	2.61361e-07	-5.76092e-08	2.03752e-07	9.26755e-07	-1.69028e-07	7.57727e-07	-5.23455e-08	1.04369e-08	-4.19086e-08
4.817	-7.24804e-08	1.71477e-08	-5.53326e-08	1.68183e-07	-7.61012e-08	9.20822e-08	1.08122e-06	-3.86331e-08	1.04259e-06	3.54299e-07	-1.04285e-07	2.50014e-07	5.91421e-07	-2.02472e-07	3.88949e-07	2.61370e-07	-5.76112e-08	2.03759e-07	9.29426e-07	-1.69782e-07	7.59644e-07	-5.31566e-08	1.05986e-08	-4.25580e-08
4.841	-7.27855e-08	1.72199e-08	-5.55656e-08	1.67938e-07	-7.61327e-08	9.18049e-08	1.08451e-06	-3.87362e-08	1.04578e-06	3.55199e-07	-1.04550e-07	2.50649e-07	5.92724e-07	-2.02980e-07	3.89743e-07	2.61370e-07	-5.76111e-08	2.03759e-07	9.32080e-07	-1.70533e-07	7.61547e-07	-5.39722e-08	1.07613e-08	-4.32109e-08
4.866	-7.30912e-08	1.72923e-08	-5.57990e-08	1.67684e-07	-7.61614e-08	9.15223e-08	1.08779e-06	-3.88381e-08	1.04895e-06	3.56091e-07	-1.04813e-07	2.51279e-07	5.94014e-07	-2.03485e-07	3.90529e-07	2.61360e-07	-5.76090e-08	2.03751e-07	9.34719e-07	-1.71282e-07	7.63436e-07	-5.47922e-08	1.09248e-08	-4.38675e-08
4.891	-7.33977e-08	1.73648e-08	-5.60329e-08	1.67422e-07	-7.61872e-08	9.12344e-08	1.09105e-06	-3.89389e-08	1.05211e-06	3.56976e-07	-1.05073e-07	2.51903e-07	5.95292e-07	-2.03985e-07	3.91306e-07	2.61341e-07	-5.76048e-08	2.03736e-07	9.37341e-07	-1.72030e-07	7.65311e-07	-5.56167e-08	1.10891e-08	-4.45276e-08
4.915	-7.37049e-08	1.74374e-08	-5.62675e-08	1.67151e-07	-7.62103e-08	9.09412e-08	1.09429e-06	-3.90385e-08	1.05525e-06	3.57852e-07	-1.05331e-07	2.52521e-07	5.96557e-07	-2.04481e-07	3.92076e-07	2.61312e-07	-5.75985e-08	2.03714e-07	9.39947e-07	-1.72775e-07	7.67173e-07	-5.64457e-08	1.12544e-08	-4.51913e-08
4.940	-7.40128e-08	1.75103e-08	-5.65025e-08	1.66873e-07	-7.62305e-08	9.06426e-08	1.09751e-06	-3.91369e-08	1.05837e-06	3.58721e-07	-1.05587e-07	2.53134e-07	5.97809e-07	-2.04973e-07	3.92836e-07	2.61274e-07	-5.75901e-08	2.03684e-07	9.42537e-07	-1.73518e-07	7.69020e-07	-5.72791e-08	1.14206e-08	-4.58585e-08
4.964	-7.43215e-08	1.75833e-08	-5.67382e-08	1.66587e-07	-7.62479e-08	9.03388e-08	1.10072e-06	-3.92341e-08	1.06148e-06	3.59582e-07	-1.05840e-07	2.53742e-07	5.99049e-07	-2.05460e-07	3.93589e-07	2.61226e-07	-5.75796e-08	2.03647e-07	9.45111e-07	-1.74259e-07	7.70853e-07	-5.81170e-08	1.15877e-08	-4.65294e-08
4.989	-7.46310e-08	1.76565e-08	-5.69744e-08	1.66292e-07	-7.62624e-08	9.00297e-08	1.10391e-06	-3.93301e-08	1.06458e-06	3.60435e-07	-1.06091e-07	2.54343e-07	6.00275e-07	-2.05943e-07	3.94333e-07	2.61169e-07	-5.75670e-08	2.03602e-07	9.47669e-07	-1.74998e-07	7.72671e-07	-5.89594e-08	1.17556e-08	-4.72038e-08
5.014	-7.49413e-08	1.77300e-08	-5.72113e-08	1.65989e-07	-7.62741e-08	8.97152e-08	1.10708e-06	-3.94249e-08	1.06765e-06	3.61280e-07	-1.06340e-07	2.54940e-07	6.01489e-07	-2.06421e-07	3.95068e-07	2.61103e-07	-5.75523e-08	2.03550e-07	9.50211e-07	-1.75734e-07	7.74476e-07	-5.98062e-08	1.19245e-08	-4.78818e-08
5.038	-7.52524e-08	1.78036e-08	-5.74488e-08	1.65679e-07	-7.62830e-08	8.93955e-08	1.11023e-06	-3.95184e-08	1.07071e-06	3.62117e-07	-1.06586e-07	2.55530e-07	6.02691e-07	-2.06895e-07	3.95795e-07	2.61027e-07	-5.75355e-08	2.03491e-07	9.52736e-07	-1.76469e-07	7.76267e-07	-6.06575e-08	1.20942e-08	-4.85633e-08
5.063	-7.55643e-08	1.78774e-08	-5.76870e-08	1.65360e-07	-7.62891e-08	8.90705e-08	1.11337e-06	-3.96107e-08	1.07376e-06	3.62946e-07	-1.06830e-07	2.56115e-07	6.03879e-07	-2.07365e-07	3.96514e-07	2.60941e-07	-5.75167e-08	2.03424e-07	9.55244e-07	-1.77201e-07	7.78044e-07	-6.15133e-08	1.22648e-08	-4.92485e-08
5.087	-7.58772e-08	1.79514e-08	-5.79258e-08	1.65033e-07	-7.62924e-08	8.87402e-08	1.11649e-06	-3.97018e-08	1.07678e-06	3.63766e-07	-1.07072e-07	2.56694e-07	6.05055e-07	-2.07830e-07	3.97225e-07	2.60846e-07	-5.74957e-08	2.03350e-07	9.57737e-07	-1.77930e-07	7.79806e-07	-6.23735e-08	1.24364e-08	-4.99372e-08
5.112	-7.61909e-08	1.80256e-08	-5.81653e-08	1.64697e-07	-7.62928e-08	8.84046e-08	1.11959e-06	-3.97915e-08	1.07979e-06	3.64579e-07	-1.07311e-07	2.57268e-07	6.06218e-07	-2.08291e-07	3.97927e-07	2.60742e-07	-5.74727e-08	2.03269e-07	9.60213e-07	-1.78658e-07	7.81555e-07	-6.32382e-08	1.26088e-08	-5.06295e-08
5.136	-7.65055e-08	1.81000e-08	-5.84055e-08	1.64354e-07	-7.62903e-08	8.80638e-08	1.12267e-06	-3.98800e-08	1.08279e-06	3.65384e-07	-1.07548e-07	2.57836e-07	6.07368e-07	-2.08747e-07	3.98620e-07	2.60628e-07	-5.74476e-08	2.03180e-07	9.62672e-07	-1.79383e-07	7.83289e-07	-6.41074e-08	1.27821e-08	-5.13253e-08
5.161	-7.68211e-08	1.81747e-08	-5.86464e-08	1.64003e-07	-7.62850e-08	8.77177e-08	1.12573e-06	-3.99673e-08	1.08577e-06	3.66180e-07	-1.07782e-07	2.58398e-07	6.08505e-07	-2.09199e-07	3.99306e-07	2.60504e-07	-5.74204e-08	2.03084e-07	9.65116e-07	-1.80106e-07	7.85009e-07	-6.49810e-08	1.29562e-08	-5.20248e-08
5.186	-7.71376e-08	1.82496e-08	-5.88880e-08	1.63643e-07	-7.62769e-08	8.73663e-08	1.12878e-06	-4.00532e-08	1.08873e-06	3.66969e-07	-1.08015e-07	2.58954e-07	6.09629e-07	-2.09646e-07	3.99983e-07	2.60371e-07	-5.73911e-08	2.02980e-07	9.67542e-07	-1.80827e-07	7.86716e-07	-6.58591e-08	1.31313e-08	-5.27278e-08
5.210	-7.74551e-08	1.83247e-08	-5.91304e-08	1.63276e-07	-7.62660e-08	8.70097e-08	1.13181e-06	-4.01378e-08	1.09167e-06	3.67749e-07	-1.08244e-07	2.59504e-07	6.10741e-07	-2.10089e-07	4.00651e-07	2.60229e-07	-5.73597e-08	2.02869e-07	9.69952e-07	-1.81545e-07	7.88408e-07	-6.67417e-08	1.33073e-08	-5.34344e-08
5.235	-7.77736e-08	1.84000e-08	-5.93736e-08	1.62900e-07	-7.62522e-08	8.66478e-08	1.13482e-06	-4.02211e-08	1.09460e-06	3.68520e-07	-1.08471e-07	2.60049e-07	6.11839e-07	-2.10528e-07	4.01312e-07	2.60077e-07	-5.73262e-08	2.02751e-07	9.72346e-07	-1.82260e-07	7.90085e-07	-6.76287e-08	1.34842e-08	-5.41446e-08
5.259	-7.80932e-08	1.84756e-08	-5.96175e-08	1.62516e-07	-7.62355e-08	8.62806e-08	1.13782e-06	-4.03031e-08	1.09751e-06	3.69284e-07	-1.08696e-07	2.60588e-07	6.12925e-07	-2.10961e-07	4.01963e-07	2.59916e-07	-5.72907e-08	2.02625e-07	9.74722e-07	-1.82973e-07	7.91749e-07	-6.85202e-08	1.36619e-08	-5.48583e-08
5.284	-7.84137e-08	1.85515e-08	-5.98623e-08	1.62124e-07	-7.62161e-08	8.59082e-08	1.14079e-06	-4.03837e-08	1.10041e-06	3.70039e-07	-1.08918e-07	2.61121e-07	6.13997e-07	-2.11391e-07	4.02607e-07	2.59745e-07	-5.72531e-08	2.02492e-07	9.77083e-07	-1.83684e-07	7.93399e-07	-6.94162e-08	1.38406e-08	-5.55756e-08
5.308	-7.87354e-08	1.86276e-08	-6.01078e-08	1.61724e-07	-7.61937e-08	8.55305e-08	1.14375e-06	-4.04630e-08	1.10329e-06	3.70786e-07	-1.09138e-07	2.61648e-07	6.15057e-07	-2.11815e-07	4.03242e-07	2.59565e-07	-5.72133e-08	2.02352e-07	9.79426e-07	-1.84392e-07	7.95034e-07	-7.03166e-08	1.40201e-08	-5.62965e-08
5.333	-7.90581e-08	1.87039e-08	-6.03542e-08	1.61316e-07	-7.61686e-08	8.51476e-08	1.14669e-06	-4.05409e-08	1.10615e-06	3.71524e-07	-1.09355e-07	2.62169e-07	6.16104e-07	-2.12236e-07	4.03868e-07	2.59375e-07	-5.71715e-08	2.02204e-07	9.81753e-07	-1.85098e-07	7.96655e-07	-7.12215e-08	1.42005e-08	-5.70210e-08
5.358	-7.93820e-08	1.87806e-08	-6.06014e-08	1.60900e-07	-7.61405e-08	8.47595e-08	1.14961e-06	-4.06175e-08	1.10899e-06	3.72254e-07	-1.09570e-07	2.62684e-07	6.17138e-07	-2.12651e-07	4.04487e-07	2.59176e-07	-5.71276e-08	2.02049e-07	9.84063e-07	-1.85801e-07	7.98262e-07	-7.21309e-08	1.43818e-08	-5.77490e-08
5.382	-7.97069e-08	1.88574e-08	-6.08495e-08	1.60476e-07	-7.61097e-08	8.43661e-08	1.15252e-06	-4.06927e-08	1.11182e-06	3.72976e-07	-1.09783e-07	2.63193e-07	6.18158e-07	-2.13062e-07	4.05096e-07	2.58968e-07	-5.70817e-08	2.01886e-07	9.86356e-07	-1.86501e-07	7.99855e-07	-7.30447e-08	1.45640e-08	-5.84807e-08
5.407	-8.00331e-08	1.89346e-08	-6.10985e-08	1.60043e-07	-7.60760e-08	8.39674e-08	1.15540e-06	-4.07665e-08	1.11463e-06	3.73689e-07	-1.09992e-07	2.63696e-07	6.19166e-07	-2.13468e-07	4.05698e-07	2.58750e-07	-5.70336e-08	2.01716e-07	9.88633e-07	-1.87199e-07	8.01434e-07	-7.39630e-08	1.47471e-08	-5.92159e-08
5.431	-8.03604e-08	1.90120e-08	-6.13483e-08	1.59603e-07	-7.60394e-08	8.35636e-08	1.15827e-06	-4.08389e-08	1.11743e-06	3.74393e-07	-1.10200e-07	2.64193e-07	6.20161e-07	-2.13870e-07	4.06291e-07	2.58522e-07	-5.69835e-08	2.01539e-07	9.90893e-07	-1.87895e-07	8.02998e-07	-7.48858e-08	1.49311e-08	-5.99546e-08
5.456	-8.06889e-08	1.90898e-08	-6.15991e-08	1.59155e-07	-7.60000e-08	8.31545e-08	1.16112e-06	-4.09099e-08	1.12021e-06	3.75089e-07	-1.10405e-07	2.64684e-07	6.21143e-07	-2.14267e-07	4.06876e-07	2.58285e-07	-5.69312e-08	2.01354e-07	9.93135e-07	-1.88587e-07	8.04548e-07	-7.58130e-08	1.51160e-08	-6.06970e-08
5.480	-8.10186e-08	1.91678e-08	-6.18509e-08	1.58698e-07	-7.59577e-08	8.27402e-08	1.16395e-06	-4.09795e-08	1.12297e-06	3.75776e-07	-1.10607e-07	2.65169e-07	6.22112e-07	-2.14660e-07	4.07452e-07	2.58039e-07	-5.68769e-08	2.01162e-07	9.95361e-07	-1.89277e-07	8.06084e-07	-7.67447e-08	1.53017e-08	-6.14429e-08
5.505	-8.13496e-08	1.92461e-08	-6.21035e-08	1.58233e-07	-7.59126e-08	8.23207e-08	1.16676e-06	-4.10477e-08	1.12571e-06	3.76455e-07	-1.10807e-07	2.65648e-07	6.23067e-07	-2.15047e-07	4.08020e-07	2.57783e-07	-5.68205e-08	2.00962e-07	9.97570e-07	-1.89964e-07	8.07606e-07	-7.76808e-08	1.54884e-08	-6.21924e-08
5.530	-8.16818e-08	1.93247e-08	-6.23572e-08	1.57761e-07	-7.58646e-08	8.18960e-08	1.16955e-06	-4.11144e-08	1.12844e-06	3.77125e-07	-1.11004e-07	2.66121e-07	6.24010e-07	-2.15430e-07	4.08579e-07	2.57518e-07	-5.67620e-08	2.00755e-07	9.99762e-07	-1.90649e-07	8.09114e-07	-7.86214e-08	1.56759e-08	-6.29455e-08
5.554	-8.20154e-08	1.94036e-08	-6.26118e-08	1.57280e-07	-7.58138e-08	8.14660e-08	1.17232e-06	-4.11797e-08	1.13114e-06	3.77786e-07	-1.11199e-07	2.66588e-07	6.24939e-07	-2.15809e-07	4.09131e-07	2.57243e-07	-5.67015e-08	2.00541e-07	1.00194e-06	-1.91330e-07	8.10607e-07	-7.95665e-08	1.58644e-08	-6.37021e-08
5.579	-8.23502e-08	1.94828e-08	-6.28674e-08	1.56791e-07	-7.57602e-08	8.10309e-08	1.17508e-06	-4.12435e-08	1.13384e-06	3.78439e-07	-1.11391e-07	2.67048e-07	6.25856e-07	-2.16183e-07	4.09673e-07	2.56959e-07	-5.66388e-08	2.00320e-07	1.00410e-06	-1.92009e-07	8.12086e-07	-8.05161e-08	1.60537e-08	-6.44624e-08
5.603	-8.26864e-08	1.95623e-08	-6.31240e-08	1.56294e-07	-7.57036e-08	8.05906e-08	1.17782e-06	-4.13059e-08	1.13651e-06	3.79083e-07	-1.11580e-07	2.67502e-07	6.26759e-07	-2.16552e-07	4.10208e-07	2.56665e-07	-5.65741e-08	2.00091e-07	1.00624e-06	-1.92685e-07	8.13551e-07	-8.14701e-08	1.62439e-08	-6.52262e-08
5.628	-8.30239e-08	1.96422e-08	-6.33817e-08	1.55789e-07	-7.56443e-08	8.01450e-08	1.18054e-06	-4.13667e-08	1.13917e-06	3.79718e-07	-1.11767e-07	2.67951e-07	6.27649e-07	-2.16916e-07	4.10734e-07	2.56362e-07	-5.65073e-08	1.99855e-07	1.00836e-06	-1.93359e-07	8.15002e-07	-8.24286e-08	1.64350e-08	-6.59935e-08
5.652	-8.33628e-08	1.97224e-08	-6.36404e-08	1.55276e-07	-7.55821e-08	7.96943e-08	1.18324e-06	-4.14261e-08	1.14181e-06	3.80344e-07	-1.11951e-07	2.68393e-07	6.28526e-07	-2.17275e-07	4.11251e-07	2.56049e-07	-5.64384e-08	1.99611e-07	1.01047e-06	-1.94029e-07	8.16438e-07	-8.33915e-08	1.66270e-08	-6.67645e-08
5.677	-8.37031e-08	1.98029e-08	-6.39002e-08	1.54755e-07	-7.55170e-08	7.92383e-08	1.18592e-06	-4.14840e-08	1.14443e-06	3.80961e-07	-1.12133e-07	2.68828e-07	6.29390e-07	-2.17630e-07	4.11760e-07	2.55727e-07	-5.63675e-08	1.99360e-07	1.01256e-06	-1.94696e-07	8.17860e-07	-8.43589e-08	1.68199e-08	-6.75390e-08
5.702	-8.40448e-08	1.98837e-08	-6.41611e-08	1.54226e-07	-7.54491e-08	7.87772e-08	1.18858e-06	-4.15404e-08	1.14704e-06	3.81570e-07	-1.12312e-07	2.69258e-07	6.30241e-07	-2.17980e-07	4.12261e-07	2.55396e-07	-5.62944e-08	1.99102e-07	1.01463e-06	-1.95361e-07	8.19268e-07	-8.53307e-08	1.70137e-08	-6.83171e-08
5.726	-8.43880e-08	1.99649e-08	-6.44231e-08	1.53689e-07	-7.53783e-08	7.83109e-08	1.19122e-06	-4.15953e-08	1.14963e-06	3.82170e-07	-1.12489e-07	2.69681e-07	6.31079e-07	-2.18325e-07	4.12754e-07	2.55055e-07	-5.62193e-08	1.98836e-07	1.01668e-06	-1.96023e-07	8.20662e-07	-8.63071e-08	1.72083e-08	-6.90987e-08
5.751	-8.47326e-08	2.00464e-08	-6.46862e-08	1.53144e-07	-7.53047e-08	7.78394e-08	1.19385e-06	-4.16487e-08	1.15220e-06	3.82760e-07	-1.12663e-07	2.70098e-07	6.31903e-07	-2.18666e-07	4.13238e-07	2.54705e-07	-5.61421e-08	1.98563e-07	1.01872e-06	-1.96681e-07	8.22042e-07	-8.72878e-08	1.74039e-08	-6.98839e-08
5.775	-8.50787e-08	2.01283e-08	-6.49504e-08	1.52591e-07	-7.52282e-08	7.73628e-08	1.19646e-06	-4.17005e-08	1.15476e-06	3.83342e-07	-1.12834e-07	2.70508e-07	6.32715e-07	-2.19001e-07	4.13713e-07	2.54345e-07	-5.60629e-08	1.98283e-07	1.02074e-06	-1.97337e-07	8.23407e-07	-8.82731e-08	1.76003e-08	-7.06727e-08
5.800	-8.54264e-08	2.02106e-08	-6.52158e-08	1.52030e-07	-7.51488e-08	7.68810e-08	1.19904e-06	-4.17508e-08	1.15729e-06	3.83915e-07	-1.13003e-07	2.70912e-07	6.33513e-07	-2.19332e-07	4.14181e-07	2.53976e-07	-5.59815e-08	1.97995e-07	1.02275e-06	-1.97990e-07	8.24758e-07	-8.92628e-08	1.77977e-08	-7.14651e-08
5.825	-8.57755e-08	2.02932e-08	-6.54824e-08	1.51461e-07	-7.50667e-08	7.63940e-08	1.20161e-06	-4.17995e-08	1.15981e-06	3.84478e-07	-1.13168e-07	2.71310e-07	6.34298e-07	-2.19658e-07	4.14640e-07	2.53598e-07	-5.58981e-08	1.97700e-07	1.02473e-06	-1.98640e-07	8.26095e-07	-9.02569e-08	1.79959e-08	-7.22610e-08
5.849	-8.61263e-08	2.03761e-08	-6.57501e-08	1.50883e-07	-7.49816e-08	7.59018e-08	1.20416e-06	-4.18467e-08	1.16231e-06	3.85033e-07	-1.13332e-07	2.71701e-07	6.35069e-07	-2.19979e-07	4.15090e-07	2.53210e-07	-5.58126e-08	1.97397e-07	1.02670e-06	-1.99286e-07	8.27417e-07	-9.12555e-08	1.81950e-08	-7.30605e-08
5.874	-8.64786e-08	2.04595e-08	-6.60191e-08	1.50298e-07	-7.48937e-08	7.54045e-08	1.20669e-06	-4.18923e-08	1.16480e-06	3.85579e-07	-1.13492e-07	2.72086e-07	6.35828e-07	-2.20295e-07	4.15532e-07	2.52813e-07	-5.57250e-08	1.97088e-07	1.02866e-06	-1.99930e-07	8.28726e-07	-9.22586e-08	1.83950e-08	-7.38636e-08
5.898	-8.68325e-08	2.05432e-08	-6.62892e-08	1.49705e-07	-7.48030e-08	7.49020e-08	1.20920e-06	-4.19363e-08	1.16727e-06	3.86115e-07	-1.13650e-07	2.72465e-07	6.36573e-07	-2.20607e-07	4.15966e-07	2.52406e-07	-5.56353e-08	1.96771e-07	1.03059e-06	-2.00571e-07	8.30020e-07	-9.32661e-08	1.85959e-08	-7.46702e-08
5.923	-8.71880e-08	2.06273e-08	-6.65606e-08	1.49104e-07	-7.47094e-08	7.43944e-08	1.21169e-06	-4.19787e-08	1.16972e-06	3.86642e-07	-1.13805e-07	2.72837e-07	6.37305e-07	-2.20913e-07	4.16392e-07	2.51990e-07	-5.55436e-08	1.96446e-07	1.03251e-06	-2.01208e-07	8.31299e-07	-9.42781e-08	1.87976e-08	-7.54804e-08
5.947	-8.75451e-08	2.07118e-08	-6.68333e-08	1.48495e-07	-7.46130e-08	7.38816e-08	1.21417e-06	-4.20196e-08	1.17215e-06	3.87161e-07	-1.13958e-07	2.73203e-07	6.38024e-07	-2.21215e-07	4.16809e-07	2.51564e-07	-5.54498e-08	1.96114e-07	1.03441e-06	-2.01842e-07	8.32565e-07	-9.52945e-08	1.90003e-08	-7.62942e-08
5.972	-8.79040e-08	2.07967e-08	-6.71072e-08	1.47877e-07	-7.45137e-08	7.33637e-08	1.21662e-06	-4.20588e-08	1.17456e-06	3.87669e-07	-1.14108e-07	2.73562e-07	6.38729e-07	-2.21512e-07	4.17218e-07	2.51129e-07	-5.53539e-08	1.95775e-07	1.03629e-06	-2.02473e-07	8.33816e-07	-9.63154e-08	1.92039e-08	-7.71115e-08
5.997	-8.82645e-08	2.08820e-08	-6.73825e-08	1.47252e-07	-7.44116e-08	7.28407e-08	1.21906e-06	-4.20964e-08	1.17696e-06	3.88169e-07	-1.14255e-07	2.73914e-07	6.39422e-07	-2.21804e-07	4.17618e-07	2.50685e-07	-5.52560e-08	1.95429e-07	1.03815e-06	-2.03101e-07	8.35053e-07	-9.73407e-08	1.94083e-08	-7.79324e-08
6.021	-8.86267e-08	2.09677e-08	-6.76590e-08	1.46619e-07	-7.43066e-08	7.23125e-08	1.22147e-06	-4.21324e-08	1.17934e-06	3.88660e-07	-1.14399e-07	2.74260e-07	6.40101e-07	-2.22091e-07	4.18010e-07	2.50231e-07	-5.51560e-08	1.95075e-07	1.04000e-06	-2.03726e-07	8.36276e-07	-9.83705e-08	1.96136e-08	-7.87569e-08
6.046	-8.89907e-08	2.10538e-08	-6.79368e-08	1.45978e-07	-7.41988e-08	7.17792e-08	1.22387e-06	-4.21667e-08	1.18170e-06	3.89141e-07	-1.14541e-07	2.74600e-07	6.40766e-07	-2.22372e-07	4.18394e-07	2.49768e-07	-5.50539e-08	1.94714e-07	1.04183e-06	-2.04348e-07	8.37485e-07	-9.94047e-08	1.98198e-08	-7.95849e-08
6.070	-8.93564e-08	2.11403e-08	-6.82160e-08	1.45329e-07	-7.40881e-08	7.12407e-08	1.22624e-06	-4.21994e-08	1.18405e-06	3.89612e-07	-1.14680e-07	2.74933e-07	6.41419e-07	-2.22650e-07	4.18769e-07	2.49295e-07	-5.49497e-08	1.94346e-07	1.04365e-06	-2.04966e-07	8.38679e-07	-1.00443e-07	2.00269e-08	-8.04164e-08
6.095	-8.97239e-08	2.12273e-08	-6.84966e-08	1.44672e-07	-7.39746e-08	7.06971e-08	1.22860e-06	-4.22305e-08	1.18637e-06	3.90075e-07	-1.14816e-07	2.75259e-07	6.42058e-07	-2.22922e-07	4.19136e-07	2.48813e-07	-5.48435e-08	1.93970e-07	1.04544e-06	-2.05581e-07	8.39859e-07	-1.01486e-07	2.02349e-08	-8.12516e-08
6.119	-9.00931e-08	2.13147e-08	-6.87785e-08	1.44007e-07	-7.38582e-08	7.01484e-08	1.23094e-06	-4.22599e-08	1.18868e-06	3.90528e-07	-1.14949e-07	2.75579e-07	6.42684e-07	-2.23189e-07	4.19495e-07	2.48322e-07	-5.47352e-08	1.93587e-07	1.04722e-06	-2.06193e-07	8.41025e-07	-1.02534e-07	2.04438e-08	-8.20902e-08
6.144	-9.04642e-08	2.14024e-08	-6.90618e-08	1.43334e-07	-7.37390e-08	6.95946e-08	1.23326e-06	-4.22876e-08	1.19097e-06	3.90972e-07	-1.15080e-07	2.75892e-07	6.43296e-07	-2.23451e-07	4.19845e-07	2.47821e-07	-5.46248e-08	1.93197e-07	1.04898e-06	-2.06801e-07	8.42177e-07	-1.03586e-07	2.06535e-08	-8.29325e-08
6.169	-9.08372e-08	2.14907e-08	-6.93465e-08	1.42653e-07	-7.36170e-08	6.90357e-08	1.23556e-06	-4.23137e-08	1.19324e-06	3.91406e-07	-1.15207e-07	2.76198e-07	6.43895e-07	-2.23708e-07	4.20187e-07	2.47311e-07	-5.45124e-08	1.92799e-07	1.05072e-06	-2.07406e-07	8.43314e-07	-1.04642e-07	2.08641e-08	-8.37783e-08
6.193	-9.12120e-08	2.15794e-08	-6.96327e-08	1.41964e-07	-7.34921e-08	6.84717e-08	1.23784e-06	-4.23380e-08	1.19550e-06	3.91831e-07	-1.15332e-07	2.76498e-07	6.44481e-07	-2.23960e-07	4.20521e-07	2.46792e-07	-5.43979e-08	1.92394e-07	1.05245e-06	-2.08008e-07	8.44438e-07	-1.05703e-07	2.10757e-08	-8.46276e-08
6.218	-9.15887e-08	2.16685e-08	-6.99202e-08	1.41267e-07	-7.33643e-08	6.79025e-08	1.24010e-06	-4.23607e-08	1.19774e-06	3.92246e-07	-1.15455e-07	2.76791e-07	6.45054e-07	-2.24207e-07	4.20847e-07	2.46263e-07	-5.42813e-08	1.91982e-07	1.05415e-06	-2.08607e-07	8.45547e-07	-1.06769e-07	2.12881e-08	-8.54805e-08
6.242	-9.19673e-08	2.17581e-08	-7.02093e-08	1.40562e-07	-7.32338e-08	6.73283e-08	1.24234e-06	-4.23817e-08	1.19996e-06	3.92652e-07	-1.15574e-07	2.77078e-07	6.45613e-07	-2.24449e-07	4.21164e-07	2.45725e-07	-5.41627e-08	1.91562e-07	1.05584e-06	-2.09202e-07	8.46641e-07	-1.07838e-07	2.15014e-08	-8.63370e-08
6.267	-9.23479e-08	2.18481e-08	-7.04998e-08	1.39849e-07	-7.31004e-08	6.67490e-08	1.24456e-06	-4.24009e-08	1.20216e-06	3.93048e-07	-1.15691e-07	2.77357e-07	6.46159e-07	-2.24686e-07	4.21473e-07	2.45177e-07	-5.40420e-08	1.91135e-07	1.05752e-06	-2.09793e-07	8.47722e-07	-1.08912e-07	2.17155e-08	-8.71969e-08
6.291	-9.27304e-08	2.19386e-08	-7.07918e-08	1.39129e-07	-7.29641e-08	6.61646e-08	1.24676e-06	-4.24184e-08	1.20434e-06	3.93435e-07	-1.15805e-07	2.77630e-07	6.46691e-07	-2.24918e-07	4.21773e-07	2.44620e-07	-5.39192e-08	1.90701e-07	1.05917e-06	-2.10382e-07	8.48788e-07	-1.09991e-07	2.19306e-08	-8.80605e-08
6.316	-9.31148e-08	2.20295e-08	-7.10853e-08	1.38400e-07	-7.28251e-08	6.55751e-08	1.24895e-06	-4.24342e-08	1.20651e-06	3.93812e-07	-1.15916e-07	2.77896e-07	6.47210e-07	-2.25145e-07	4.22065e-07	2.44054e-07	-5.37944e-08	1.90259e-07	1.06081e-06	-2.10966e-07	8.49840e-07	-1.11074e-07	2.21465e-08	-8.89276e-08
6.341	-9.35013e-08	2.21210e-08	-7.13803e-08	1.37664e-07	-7.26832e-08	6.49805e-08	1.25111e-06	-4.24483e-08	1.20866e-06	3.94179e-07	-1.16024e-07	2.78155e-07	6.47716e-07	-2.25367e-07	4.22349e-07	2.43478e-07	-5.36675e-08	1.89811e-07	1.06243e-06	-2.11548e-07	8.50878e-07	-1.12162e-07	2.23633e-08	-8.97982e-08
6.365	-9.38898e-08	2.22129e-08	-7.16769e-08	1.36919e-07	-7.25384e-08	6.43808e-08	1.25325e-06	-4.24606e-08	1.21079e-06	3.94537e-07	-1.16129e-07	2.78408e-07	6.48208e-07	-2.25583e-07	4.22625e-07	2.42893e-07	-5.35385e-08	1.89354e-07	1.06403e-06	-2.12126e-07	8.51902e-07	-1.13253e-07	2.25810e-08	-9.06724e-08
6.390	-9.42803e-08	2.23053e-08	-7.19751e-08	1.36167e-07	-7.23908e-08	6.37760e-08	1.25537e-06	-4.24712e-08	1.21290e-06	3.94885e-07	-1.16231e-07	2.78653e-07	6.48687e-07	-2.25795e-07	4.22892e-07	2.42299e-07	-5.34075e-08	1.88891e-07	1.06561e-06	-2.12700e-07	8.52911e-07	-1.14350e-07	2.27996e-08	-9.15501e-08
6.414	-9.46729e-08	2.23982e-08	-7.22748e-08	1.35407e-07	-7.22404e-08	6.31662e-08	1.25748e-06	-4.24800e-08	1.21500e-06	3.95223e-07	-1.16331e-07	2.78892e-07	6.49153e-07	-2.26002e-07	4.23151e-07	2.41695e-07	-5.32744e-08	1.88420e-07	1.06718e-06	-2.13271e-07	8.53906e-07	-1.15450e-07	2.30191e-08	-9.24313e-08
6.439	-9.50676e-08	2.24915e-08	-7.25761e-08	1.34639e-07	-7.20872e-08	6.25513e-08	1.25956e-06	-4.24871e-08	1.21707e-06	3.95552e-07	-1.16428e-07	2.79124e-07	6.49605e-07	-2.26203e-07	4.23402e-07	2.41082e-07	-5.31392e-08	1.87942e-07	1.06873e-06	-2.13838e-07	8.54888e-07	-1.16556e-07	2.32394e-08	-9.33161e-08
6.463	-9.54644e-08	2.25854e-08	-7.28790e-08	1.33863e-07	-7.19312e-08	6.19314e-08	1.26162e-06	-4.24924e-08	1.21913e-06	3.95871e-07	-1.16522e-07	2.79349e-07	6.50044e-07	-2.26399e-07	4.23645e-07	2.40459e-07	-5.30020e-08	1.87457e-07	1.07026e-06	-2.14402e-07	8.55854e-07	-1.17665e-07	2.34607e-08	-9.42044e-08
6.488	-9.58633e-08	2.26798e-08	-7.31835e-08	1.33079e-07	-7.17723e-08	6.13064e-08	1.26367e-06	-4.24958e-08	1.22117e-06	3.96180e-07	-1.16613e-07	2.79567e-07	6.50469e-07	-2.26590e-07	4.23879e-07	2.39827e-07	-5.28628e-08	1.86965e-07	1.07177e-06	-2.14962e-07	8.56807e-07	-1.18779e-07	2.36828e-08	-9.50962e-08
6.513	-9.62644e-08	2.27747e-08	-7.34897e-08	1.32287e-07	-7.16106e-08	6.06763e-08	1.26569e-06	-4.24975e-08	1.22320e-06	3.96479e-07	-1.16701e-07	2.79778e-07	6.50881e-07	-2.26776e-07	4.24105e-07	2.39186e-07	-5.27214e-08	1.86465e-07	1.07326e-06	-2.15519e-07	8.57746e-07	-1.19897e-07	2.39058e-08	-9.59916e-08
6.537	-9.66676e-08	2.28701e-08	-7.37976e-08	1.31487e-07	-7.14461e-08	6.00412e-08	1.26770e-06	-4.24974e-08	1.22520e-06	3.96769e-07	-1.16786e-07	2.79983e-07	6.51280e-07	-2.26957e-07	4.24323e-07	2.38536e-07	-5.25781e-08	1.85958e-07	1.07474e-06	-2.16072e-07	8.58670e-07	-1.21020e-07	2.41296e-08	-9.68905e-08
6.562	-9.70731e-08	2.29660e-08	-7.41071e-08	1.30680e-07	-7.12787e-08	5.94010e-08	1.26968e-06	-4.24955e-08	1.22719e-06	3.97048e-07	-1.16868e-07	2.80180e-07	6.51665e-07	-2.27133e-07	4.24532e-07	2.37876e-07	-5.24326e-08	1.85443e-07	1.07620e-06	-2.16621e-07	8.59580e-07	-1.22147e-07	2.43544e-08	-9.77930e-08
6.586	-9.74807e-08	2.30624e-08	-7.44183e-08	1.29864e-07	-7.11086e-08	5.87558e-08	1.27165e-06	-4.24918e-08	1.22916e-06	3.97318e-07	-1.16948e-07	2.80370e-07	6.52037e-07	-2.27303e-07	4.24734e-07	2.37207e-07	-5.22851e-08	1.84922e-07	1.07764e-06	-2.17167e-07	8.60476e-07	-1.23279e-07	2.45800e-08	-9.86989e-08
6.611	-9.78906e-08	2.31594e-08	-7.47312e-08	1.29041e-07	-7.09356e-08	5.81056e-08	1.27359e-06	-4.24863e-08	1.23111e-06	3.97578e-07	-1.17024e-07	2.80554e-07	6.52396e-07	-2.27469e-07	4.24927e-07	2.36528e-07	-5.21356e-08	1.84393e-07	1.07907e-06	-2.17709e-07	8.61358e-07	-1.24415e-07	2.48065e-08	-9.96084e-08
6.636	-9.83028e-08	2.32569e-08	-7.50458e-08	1.28210e-07	-7.07598e-08	5.74503e-08	1.27552e-06	-4.24789e-08	1.23304e-06	3.97828e-07	-1.17098e-07	2.80730e-07	6.52741e-07	-2.27629e-07	4.25112e-07	2.35840e-07	-5.19840e-08	1.83856e-07	1.08047e-06	-2.18247e-07	8.62226e-07	-1.25555e-07	2.50338e-08	-1.00521e-07
6.660	-9.87172e-08	2.33550e-08	-7.53622e-08	1.27371e-07	-7.05812e-08	5.67900e-08	1.27742e-06	-4.24697e-08	1.23495e-06	3.98068e-07	-1.17168e-07	2.80899e-07	6.53072e-07	-2.27784e-07	4.25288e-07	2.35143e-07	-5.18303e-08	1.83313e-07	1.08186e-06	-2.18782e-07	8.63079e-07	-1.26700e-07	2.52621e-08	-1.01438e-07
6.685	-9.91339e-08	2.34536e-08	-7.56804e-08	1.26525e-07	-7.03998e-08	5.61247e-08	1.27931e-06	-4.24586e-08	1.23685e-06	3.98298e-07	-1.17236e-07	2.81062e-07	6.53390e-07	-2.27933e-07	4.25457e-07	2.34437e-07	-5.16746e-08	1.82762e-07	1.08323e-06	-2.19313e-07	8.63919e-07	-1.27849e-07	2.54912e-08	-1.02358e-07
6.709	-9.95530e-08	2.35527e-08	-7.60003e-08	1.25670e-07	-7.02156e-08	5.54543e-08	1.28117e-06	-4.24457e-08	1.23873e-06	3.98518e-07	-1.17301e-07	2.81217e-07	6.53695e-07	-2.28078e-07	4.25617e-07	2.33721e-07	-5.15168e-08	1.82204e-07	1.08458e-06	-2.19840e-07	8.64744e-07	-1.29003e-07	2.57212e-08	-1.03281e-07
6.734	-9.99744e-08	2.36524e-08	-7.63220e-08	1.24808e-07	-7.00286e-08	5.47790e-08	1.28302e-06	-4.24310e-08	1.24059e-06	3.98728e-07	-1.17363e-07	2.81365e-07	6.53986e-07	-2.28217e-07	4.25769e-07	2.32996e-07	-5.13570e-08	1.81639e-07	1.08592e-06	-2.20364e-07	8.65555e-07	-1.30161e-07	2.59521e-08	-1.04208e-07
6.758	-1.00398e-07	2.37527e-08	-7.66455e-08	1.23937e-07	-6.98388e-08	5.40986e-08	1.28484e-06	-4.24143e-08	1.24243e-06	3.98927e-07	-1.17421e-07	2.81506e-07	6.54264e-07	-2.28351e-07	4.25913e-07	2.32262e-07	-5.11952e-08	1.81067e-07	1.08724e-06	-2.20883e-07	8.66352e-07	-1.31323e-07	2.61838e-08	-1.05139e-07
6.783	-1.00824e-07	2.38535e-08	-7.69709e-08	1.23059e-07	-6.96462e-08	5.34132e-08	1.28665e-06	-4.23958e-08	1.24425e-06	3.99117e-07	-1.17477e-07	2.81640e-07	6.54528e-07	-2.28480e-07	4.26049e-07	2.31518e-07	-5.10313e-08	1.80487e-07	1.08853e-06	-2.21399e-07	8.67135e-07	-1.32489e-07	2.64164e-08	-1.06073e-07
6.808	-1.01253e-07	2.39549e-08	-7.72981e-08	1.22174e-07	-6.94507e-08	5.27228e-08	1.28843e-06	-4.23754e-08	1.24606e-06	3.99297e-07	-1.17530e-07	2.81767e-07	6.54779e-07	-2.28603e-07	4.26176e-07	2.30765e-07	-5.08653e-08	1.79900e-07	1.08982e-06	-2.21911e-07	8.67904e-07	-1.33661e-07	2.66499e-08	-1.07011e-07
6.832	-1.01684e-07	2.40569e-08	-7.76271e-08	1.21280e-07	-6.92525e-08	5.20274e-08	1.29020e-06	-4.23532e-08	1.24784e-06	3.99466e-07	-1.17580e-07	2.81886e-07	6.55017e-07	-2.28721e-07	4.26296e-07	2.30003e-07	-5.06973e-08	1.79306e-07	1.09108e-06	-2.22420e-07	8.68659e-07	-1.34836e-07	2.68843e-08	-1.07952e-07
6.857	-1.02117e-07	2.41594e-08	-7.79580e-08	1.20379e-07	-6.90515e-08	5.13270e-08	1.29194e-06	-4.23290e-08	1.24961e-06	3.99626e-07	-1.17627e-07	2.81999e-07	6.55241e-07	-2.28834e-07	4.26407e-07	2.29231e-07	-5.05272e-08	1.78704e-07	1.09232e-06	-2.22924e-07	8.69400e-07	-1.36016e-07	2.71195e-08	-1.08896e-07
6.881	-1.02553e-07	2.42626e-08	-7.82908e-08	1.19469e-07	-6.88477e-08	5.06216e-08	1.29366e-06	-4.23029e-08	1.25136e-06	3.99775e-07	-1.17671e-07	2.82104e-07	6.55452e-07	-2.28942e-07	4.26510e-07	2.28451e-07	-5.03551e-08	1.78096e-07	1.09355e-06	-2.23425e-07	8.70126e-07	-1.37200e-07	2.73556e-08	-1.09844e-07
6.906	-1.02992e-07	2.43663e-08	-7.86256e-08	1.18552e-07	-6.86411e-08	4.99113e-08	1.29537e-06	-4.22750e-08	1.25309e-06	3.99914e-07	-1.17712e-07	2.82202e-07	6.55649e-07	-2.29044e-07	4.26605e-07	2.27661e-07	-5.01810e-08	1.77480e-07	1.09476e-06	-2.23922e-07	8.70839e-07	-1.38388e-07	2.75926e-08	-1.10796e-07
6.930	-1.03433e-07	2.44706e-08	-7.89622e-08	1.17628e-07	-6.84318e-08	4.91959e-08	1.29705e-06	-4.22451e-08	1.25481e-06	4.00043e-07	-1.17750e-07	2.82293e-07	6.55833e-07	-2.29141e-07	4.26692e-07	2.26861e-07	-5.00048e-08	1.76856e-07	1.09595e-06	-2.24415e-07	8.71537e-07	-1.39581e-07	2.78304e-08	-1.11751e-07
6.955	-1.03876e-07	2.45755e-08	-7.93008e-08	1.16695e-07	-6.82196e-08	4.84756e-08	1.29872e-06	-4.22133e-08	1.25650e-06	4.00162e-07	-1.17785e-07	2.82377e-07	6.56003e-07	-2.29233e-07	4.26770e-07	2.26053e-07	-4.98266e-08	1.76226e-07	1.09713e-06	-2.24904e-07	8.72222e-07	-1.40778e-07	2.80691e-08	-1.12709e-07
6.980	-1.04322e-07	2.46811e-08	-7.96413e-08	1.15755e-07	-6.80047e-08	4.77503e-08	1.30036e-06	-4.21795e-08	1.25818e-06	4.00270e-07	-1.17817e-07	2.82453e-07	6.56160e-07	-2.29319e-07	4.26841e-07	2.25235e-07	-4.96463e-08	1.75589e-07	1.09828e-06	-2.25389e-07	8.72892e-07	-1.41980e-07	2.83087e-08	-1.13671e-07
7.004	-1.04771e-07	2.47872e-08	-7.99838e-08	1.14807e-07	-6.77869e-08	4.70201e-08	1.30198e-06	-4.21439e-08	1.25984e-06	4.00368e-07	-1.17845e-07	2.82523e-07	6.56303e-07	-2.29400e-07	4.26903e-07	2.24408e-07	-4.94640e-08	1.74944e-07	1.09942e-06	-2.25870e-07	8.73548e-07	-1.43186e-07	2.85491e-08	-1.14637e-07
7.029	-1.05222e-07	2.48940e-08	-8.03283e-08	1.13851e-07	-6.75664e-08	4.62848e-08	1.30358e-06	-4.21063e-08	1.26148e-06	4.00456e-07	-1.17871e-07	2.82585e-07	6.56433e-07	-2.29475e-07	4.26958e-07	2.23571e-07	-4.92796e-08	1.74292e-07	1.10054e-06	-2.26348e-07	8.74191e-07	-1.44396e-07	2.87904e-08	-1.15606e-07
7.053	-1.05676e-07	2.50014e-08	-8.06749e-08	1.12888e-07	-6.73432e-08	4.55447e-08	1.30517e-06	-4.20667e-08	1.26310e-06	4.00533e-07	-1.17894e-07	2.82639e-07	6.56550e-07	-2.29546e-07	4.27004e-07	2.22726e-07	-4.90932e-08	1.73632e-07	1.10164e-06	-2.26821e-07	8.74819e-07	-1.45610e-07	2.90326e-08	-1.16578e-07
7.078	-1.06133e-07	2.51094e-08	-8.10234e-08	1.11917e-07	-6.71171e-08	4.47995e-08	1.30673e-06	-4.20252e-08	1.26470e-06	4.00600e-07	-1.17914e-07	2.82687e-07	6.56653e-07	-2.29611e-07	4.27042e-07	2.21871e-07	-4.89048e-08	1.72966e-07	1.10272e-06	-2.27291e-07	8.75433e-07	-1.46829e-07	2.92756e-08	-1.17554e-07
7.102	-1.06592e-07	2.52180e-08	-8.13740e-08	1.10938e-07	-6.68883e-08	4.40494e-08	1.30827e-06	-4.19817e-08	1.26629e-06	4.00657e-07	-1.17930e-07	2.82727e-07	6.56742e-07	-2.29670e-07	4.27072e-07	2.21007e-07	-4.87143e-08	1.72292e-07	1.10379e-06	-2.27756e-07	8.76034e-07	-1.48053e-07	2.95195e-08	-1.18533e-07
7.127	-1.07054e-07	2.53273e-08	-8.17266e-08	1.09951e-07	-6.66567e-08	4.32944e-08	1.30979e-06	-4.19363e-08	1.26786e-06	4.00703e-07	-1.17944e-07	2.82759e-07	6.56819e-07	-2.29724e-07	4.27094e-07	2.20133e-07	-4.85218e-08	1.71612e-07	1.10484e-06	-2.28217e-07	8.76620e-07	-1.49280e-07	2.97642e-08	-1.19516e-07
7.152	-1.07518e-07	2.54372e-08	-8.20813e-08	1.08957e-07	-6.64224e-08	4.25344e-08	1.31129e-06	-4.18889e-08	1.26941e-06	4.00739e-07	-1.17955e-07	2.82785e-07	6.56881e-07	-2.29773e-07	4.27108e-07	2.19251e-07	-4.83273e-08	1.70923e-07	1.10587e-06	-2.28675e-07	8.77192e-07	-1.50512e-07	3.00098e-08	-1.20502e-07
7.176	-1.07986e-07	2.55478e-08	-8.24380e-08	1.07955e-07	-6.61853e-08	4.17695e-08	1.31278e-06	-4.18395e-08	1.27094e-06	4.00765e-07	-1.17962e-07	2.82803e-07	6.56931e-07	-2.29816e-07	4.27114e-07	2.18359e-07	-4.81307e-08	1.70228e-07	1.10688e-06	-2.29128e-07	8.77751e-07	-1.51748e-07	3.02563e-08	-1.21492e-07
7.201	-1.08456e-07	2.56590e-08	-8.27969e-08	1.06945e-07	-6.59454e-08	4.09997e-08	1.31424e-06	-4.17882e-08	1.27245e-06	4.00780e-07	-1.17967e-07	2.82813e-07	6.56967e-07	-2.29854e-07	4.27112e-07	2.17458e-07	-4.79321e-08	1.69526e-07	1.10787e-06	-2.29578e-07	8.78295e-07	-1.52989e-07	3.05036e-08	-1.22485e-07
7.225	-1.08929e-07	2.57709e-08	-8.31579e-08	1.05928e-07	-6.57028e-08	4.02249e-08	1.31568e-06	-4.17348e-08	1.27394e-06	4.00784e-07	-1.17968e-07	2.82816e-07	6.56989e-07	-2.29887e-07	4.27102e-07	2.16548e-07	-4.77315e-08	1.68816e-07	1.10885e-06	-2.30023e-07	8.78826e-07	-1.54233e-07	3.07518e-08	-1.23482e-07
7.250	-1.09404e-07	2.58834e-08	-8.35211e-08	1.04903e-07	-6.54574e-08	3.94453e-08	1.31710e-06	-4.16794e-08	1.27542e-06	4.00778e-07	-1.17966e-07	2.82812e-07	6.56998e-07	-2.29914e-07	4.27084e-07	2.15628e-07	-4.75288e-08	1.68099e-07	1.10981e-06	-2.30465e-07	8.79342e-07	-1.55482e-07	3.10009e-08	-1.24482e-07
7.274	-1.09883e-07	2.59966e-08	-8.38864e-08	1.03870e-07	-6.52093e-08	3.86607e-08	1.31850e-06	-4.16221e-08	1.27687e-06	4.00762e-07	-1.17961e-07	2.82801e-07	6.56993e-07	-2.29935e-07	4.27058e-07	2.14700e-07	-4.73241e-08	1.67375e-07	1.11075e-06	-2.30902e-07	8.79845e-07	-1.56736e-07	3.12508e-08	-1.25485e-07
7.299	-1.10364e-07	2.61105e-08	-8.42538e-08	1.02830e-07	-6.49585e-08	3.78712e-08	1.31987e-06	-4.15627e-08	1.27831e-06	4.00735e-07	-1.17953e-07	2.82782e-07	6.56975e-07	-2.29952e-07	4.27024e-07	2.13762e-07	-4.71174e-08	1.66644e-07	1.11167e-06	-2.31335e-07	8.80334e-07	-1.57993e-07	3.15015e-08	-1.26492e-07
7.324	-1.10849e-07	2.62251e-08	-8.46235e-08	1.01782e-07	-6.47049e-08	3.70767e-08	1.32123e-06	-4.15013e-08	1.27973e-06	4.00697e-07	-1.17942e-07	2.82755e-07	6.56944e-07	-2.29962e-07	4.26982e-07	2.12815e-07	-4.69086e-08	1.65906e-07	1.11257e-06	-2.31764e-07	8.80809e-07	-1.59255e-07	3.17532e-08	-1.27502e-07
7.348	-1.11336e-07	2.63403e-08	-8.49953e-08	1.00726e-07	-6.44485e-08	3.62774e-08	1.32257e-06	-4.14379e-08	1.28113e-06	4.00649e-07	-1.17928e-07	2.82721e-07	6.56899e-07	-2.29968e-07	4.26932e-07	2.11858e-07	-4.66978e-08	1.65161e-07	1.11346e-06	-2.32189e-07	8.81270e-07	-1.60522e-07	3.20056e-08	-1.28516e-07
7.373	-1.11826e-07	2.64562e-08	-8.53693e-08	9.96627e-08	-6.41894e-08	3.54732e-08	1.32389e-06	-4.13725e-08	1.28252e-06	4.00591e-07	-1.17911e-07	2.82680e-07	6.56841e-07	-2.29968e-07	4.26873e-07	2.10893e-07	-4.64850e-08	1.64408e-07	1.11433e-06	-2.32610e-07	8.81717e-07	-1.61792e-07	3.22589e-08	-1.29533e-07
7.397	-1.12318e-07	2.65728e-08	-8.57456e-08	9.85917e-08	-6.39276e-08	3.46641e-08	1.32519e-06	-4.13050e-08	1.28388e-06	4.00521e-07	-1.17891e-07	2.82631e-07	6.56770e-07	-2.29962e-07	4.26807e-07	2.09918e-07	-4.62702e-08	1.63648e-07	1.11518e-06	-2.33027e-07	8.82150e-07	-1.63067e-07	3.25131e-08	-1.30554e-07
7.422	-1.12814e-07	2.66901e-08	-8.61242e-08	9.75132e-08	-6.36631e-08	3.38502e-08	1.32646e-06	-4.12355e-08	1.28523e-06	4.00441e-07	-1.17867e-07	2.82574e-07	6.56684e-07	-2.29951e-07	4.26733e-07	2.08935e-07	-4.60534e-08	1.62881e-07	1.11601e-06	-2.33440e-07	8.82569e-07	-1.64346e-07	3.27681e-08	-1.31578e-07
7.447	-1.13313e-07	2.68081e-08	-8.65050e-08	9.64271e-08	-6.33958e-08	3.30313e-08	1.32772e-06	-4.11640e-08	1.28655e-06	4.00351e-07	-1.17840e-07	2.82511e-07	6.56586e-07	-2.29934e-07	4.26652e-07	2.07942e-07	-4.58345e-08	1.62107e-07	1.11682e-06	-2.33848e-07	8.82975e-07	-1.65629e-07	3.30240e-08	-1.32605e-07
7.471	-1.13815e-07	2.69269e-08	-8.68880e-08	9.53333e-08	-6.31258e-08	3.22076e-08	1.32895e-06	-4.10904e-08	1.28786e-06	4.00250e-07	-1.17811e-07	2.82439e-07	6.56474e-07	-2.29912e-07	4.26562e-07	2.06940e-07	-4.56136e-08	1.61326e-07	1.11762e-06	-2.34253e-07	8.83367e-07	-1.66917e-07	3.32807e-08	-1.33636e-07
7.496	-1.14320e-07	2.70463e-08	-8.72734e-08	9.42320e-08	-6.28531e-08	3.13790e-08	1.33017e-06	-4.10147e-08	1.28915e-06	4.00138e-07	-1.17778e-07	2.82360e-07	6.56349e-07	-2.29885e-07	4.26464e-07	2.05928e-07	-4.53907e-08	1.60538e-07	1.11840e-06	-2.34653e-07	8.83745e-07	-1.68208e-07	3.35383e-08	-1.34670e-07
7.520	-1.14827e-07	2.71664e-08	-8.76611e-08	9.31231e-08	-6.25776e-08	3.05455e-08	1.33136e-06	-4.09370e-08	1.29043e-06	4.00015e-07	-1.17742e-07	2.82274e-07	6.56210e-07	-2.29852e-07	4.26358e-07	2.04908e-07	-4.51658e-08	1.59742e-07	1.11916e-06	-2.35049e-07	8.84109e-07	-1.69505e-07	3.37967e-08	-1.35708e-07
7.545	-1.15338e-07	2.72873e-08	-8.80511e-08	9.20066e-08	-6.22995e-08	2.97072e-08	1.33254e-06	-4.08572e-08	1.29168e-06	3.99882e-07	-1.17702e-07	2.82179e-07	6.56058e-07	-2.29813e-07	4.26245e-07	2.03878e-07	-4.49389e-08	1.58939e-07	1.11990e-06	-2.35441e-07	8.84459e-07	-1.70805e-07	3.40559e-08	-1.36749e-07
7.569	-1.15852e-07	2.74089e-08	-8.84434e-08	9.08826e-08	-6.20186e-08	2.88640e-08	1.33369e-06	-4.07754e-08	1.29292e-06	3.99738e-07	-1.17660e-07	2.82078e-07	6.55892e-07	-2.29769e-07	4.26123e-07	2.02840e-07	-4.47099e-08	1.58130e-07	1.12062e-06	-2.35828e-07	8.84796e-07	-1.72109e-07	3.43160e-08	-1.37793e-07
7.594	-1.16369e-07	2.75312e-08	-8.88381e-08	8.97510e-08	-6.17350e-08	2.80160e-08	1.33482e-06	-4.06915e-08	1.29413e-06	3.99583e-07	-1.17614e-07	2.81969e-07	6.55713e-07	-2.29720e-07	4.25994e-07	2.01792e-07	-4.44790e-08	1.57313e-07	1.12133e-06	-2.36212e-07	8.85119e-07	-1.73418e-07	3.45770e-08	-1.38841e-07
7.619	-1.16889e-07	2.76543e-08	-8.92352e-08	8.86118e-08	-6.14487e-08	2.71631e-08	1.33594e-06	-4.06055e-08	1.29533e-06	3.99417e-07	-1.17566e-07	2.81852e-07	6.55521e-07	-2.29665e-07	4.25857e-07	2.00735e-07	-4.42460e-08	1.56489e-07	1.12202e-06	-2.36591e-07	8.85428e-07	-1.74731e-07	3.48388e-08	-1.39892e-07
7.643	-1.17413e-07	2.77780e-08	-8.96347e-08	8.74651e-08	-6.11597e-08	2.63054e-08	1.33703e-06	-4.05174e-08	1.29651e-06	3.99241e-07	-1.17514e-07	2.81727e-07	6.55315e-07	-2.29604e-07	4.25711e-07	1.99669e-07	-4.40110e-08	1.55658e-07	1.12269e-06	-2.36966e-07	8.85723e-07	-1.76048e-07	3.51014e-08	-1.40947e-07
7.668	-1.17939e-07	2.79026e-08	-9.00366e-08	8.63109e-08	-6.08681e-08	2.54428e-08	1.33810e-06	-4.04272e-08	1.29767e-06	3.99054e-07	-1.17458e-07	2.81595e-07	6.55096e-07	-2.29538e-07	4.25559e-07	1.98594e-07	-4.37740e-08	1.54820e-07	1.12334e-06	-2.37336e-07	8.86005e-07	-1.77370e-07	3.53648e-08	-1.42005e-07
7.692	-1.18469e-07	2.80279e-08	-9.04409e-08	8.51492e-08	-6.05737e-08	2.45755e-08	1.33915e-06	-4.03349e-08	1.29882e-06	3.98855e-07	-1.17400e-07	2.81455e-07	6.54864e-07	-2.29466e-07	4.25398e-07	1.97509e-07	-4.35351e-08	1.53974e-07	1.12398e-06	-2.37703e-07	8.86273e-07	-1.78695e-07	3.56292e-08	-1.43066e-07
7.717	-1.19002e-07	2.81539e-08	-9.08476e-08	8.39799e-08	-6.02766e-08	2.37033e-08	1.34018e-06	-4.02405e-08	1.29994e-06	3.98647e-07	-1.17339e-07	2.81308e-07	6.54618e-07	-2.29389e-07	4.25229e-07	1.96416e-07	-4.32941e-08	1.53122e-07	1.12459e-06	-2.38065e-07	8.86527e-07	-1.80025e-07	3.58943e-08	-1.44131e-07
7.741	-1.19538e-07	2.82807e-08	-9.12568e-08	8.28032e-08	-5.99769e-08	2.28263e-08	1.34119e-06	-4.01440e-08	1.30105e-06	3.98427e-07	-1.17274e-07	2.81153e-07	6.54359e-07	-2.29306e-07	4.25053e-07	1.95314e-07	-4.30510e-08	1.52263e-07	1.12519e-06	-2.38423e-07	8.86768e-07	-1.81359e-07	3.61603e-08	-1.45199e-07
7.766	-1.20077e-07	2.84083e-08	-9.16684e-08	8.16189e-08	-5.96744e-08	2.19445e-08	1.34218e-06	-4.00454e-08	1.30214e-06	3.98196e-07	-1.17206e-07	2.80990e-07	6.54086e-07	-2.29218e-07	4.24869e-07	1.94202e-07	-4.28060e-08	1.51396e-07	1.12577e-06	-2.38777e-07	8.86995e-07	-1.82697e-07	3.64271e-08	-1.46270e-07
7.791	-1.20619e-07	2.85366e-08	-9.20825e-08	8.04272e-08	-5.93693e-08	2.10579e-08	1.34315e-06	-3.99447e-08	1.30320e-06	3.97955e-07	-1.17135e-07	2.80820e-07	6.53800e-07	-2.29124e-07	4.24677e-07	1.93081e-07	-4.25590e-08	1.50522e-07	1.12633e-06	-2.39126e-07	8.87208e-07	-1.84039e-07	3.66947e-08	-1.47345e-07
7.815	-1.21165e-07	2.86658e-08	-9.24992e-08	7.92280e-08	-5.90615e-08	2.01665e-08	1.34410e-06	-3.98419e-08	1.30425e-06	3.97702e-07	-1.17061e-07	2.80642e-07	6.53501e-07	-2.29024e-07	4.24477e-07	1.91952e-07	-4.23100e-08	1.49642e-07	1.12688e-06	-2.39471e-07	8.87408e-07	-1.85386e-07	3.69632e-08	-1.48423e-07
7.840	-1.21714e-07	2.87957e-08	-9.29183e-08	7.80213e-08	-5.87510e-08	1.92703e-08	1.34502e-06	-3.97369e-08	1.30529e-06	3.97439e-07	-1.16983e-07	2.80456e-07	6.53188e-07	-2.28919e-07	4.24269e-07	1.90813e-07	-4.20590e-08	1.48754e-07	1.12741e-06	-2.39812e-07	8.87594e-07	-1.86737e-07	3.72325e-08	-1.49504e-07
7.864	-1.22266e-07	2.89263e-08	-9.33400e-08	7.68072e-08	-5.84378e-08	1.83693e-08	1.34593e-06	-3.96298e-08	1.30630e-06	3.97165e-07	-1.16903e-07	2.80262e-07	6.52862e-07	-2.28808e-07	4.24054e-07	1.89665e-07	-4.18060e-08	1.47859e-07	1.12791e-06	-2.40148e-07	8.87766e-07	-1.88092e-07	3.75027e-08	-1.50589e-07
7.889	-1.22822e-07	2.90578e-08	-9.37642e-08	7.55856e-08	-5.81220e-08	1.74636e-08	1.34682e-06	-3.95205e-08	1.30730e-06	3.96880e-07	-1.16819e-07	2.80061e-07	6.52523e-07	-2.28692e-07	4.23831e-07	1.88508e-07	-4.15510e-08	1.46957e-07	1.12841e-06	-2.40480e-07	8.87925e-07	-1.89451e-07	3.77736e-08	-1.51677e-07
7.913	-1.23381e-07	2.91901e-08	-9.41910e-08	7.43566e-08	-5.78035e-08	1.65530e-08	1.34768e-06	-3.94092e-08	1.30827e-06	3.96583e-07	-1.16731e-07	2.79852e-07	6.52170e-07	-2.28570e-07	4.23600e-07	1.87342e-07	-4.12940e-08	1.46048e-07	1.12888e-06	-2.40808e-07	8.88070e-07	-1.90814e-07	3.80454e-08	-1.52768e-07
7.938	-1.23943e-07	2.93231e-08	-9.46203e-08	7.31202e-08	-5.74824e-08	1.56378e-08	1.34853e-06	-3.92956e-08	1.30923e-06	3.96276e-07	-1.16641e-07	2.79635e-07	6.51804e-07	-2.28443e-07	4.23362e-07	1.86168e-07	-4.10351e-08	1.45132e-07	1.12933e-06	-2.41131e-07	8.88202e-07	-1.92181e-07	3.83180e-08	-1.53863e-07
7.963	-1.24509e-07	2.94570e-08	-9.50523e-08	7.18763e-08	-5.71586e-08	1.47177e-08	1.34935e-06	-3.91800e-08	1.31017e-06	3.95958e-07	-1.16547e-07	2.79411e-07	6.51425e-07	-2.28310e-07	4.23116e-07	1.84984e-07	-4.07741e-08	1.44209e-07	1.12977e-06	-2.41450e-07	8.88321e-07	-1.93552e-07	3.85915e-08	-1.54961e-07
7.987	-1.25078e-07	2.95916e-08	-9.54868e-08	7.06251e-08	-5.68322e-08	1.37929e-08	1.35015e-06	-3.90621e-08	1.31109e-06	3.95629e-07	-1.16450e-07	2.79178e-07	6.51033e-07	-2.28171e-07	4.22862e-07	1.83791e-07	-4.05111e-08	1.43279e-07	1.13019e-06	-2.41765e-07	8.88425e-07	-1.94928e-07	3.88658e-08	-1.56062e-07
8.012	-1.25651e-07	2.97271e-08	-9.59240e-08	6.93664e-08	-5.65031e-08	1.28633e-08	1.35094e-06	-3.89421e-08	1.31200e-06	3.95289e-07	-1.16350e-07	2.78938e-07	6.50627e-07	-2.28027e-07	4.22600e-07	1.82589e-07	-4.02462e-08	1.42342e-07	1.13059e-06	-2.42075e-07	8.88517e-07	-1.96308e-07	3.91409e-08	-1.57167e-07
8.036	-1.26227e-07	2.98634e-08	-9.63637e-08	6.81004e-08	-5.61713e-08	1.19291e-08	1.35170e-06	-3.88200e-08	1.31288e-06	3.94937e-07	-1.16247e-07	2.78690e-07	6.50208e-07	-2.27877e-07	4.22331e-07	1.81378e-07	-3.99793e-08	1.41398e-07	1.13098e-06	-2.42381e-07	8.88594e-07	-1.97692e-07	3.94168e-08	-1.58275e-07
8.061	-1.26807e-07	3.00005e-08	-9.68062e-08	6.68269e-08	-5.58369e-08	1.09900e-08	1.35244e-06	-3.86957e-08	1.31375e-06	3.94575e-07	-1.16140e-07	2.78435e-07	6.49775e-07	-2.27721e-07	4.22054e-07	1.80158e-07	-3.97104e-08	1.40447e-07	1.13134e-06	-2.42683e-07	8.88659e-07	-1.99080e-07	3.96935e-08	-1.59386e-07
8.086	-1.27390e-07	3.01385e-08	-9.72513e-08	6.55462e-08	-5.54999e-08	1.00463e-08	1.35316e-06	-3.85692e-08	1.31459e-06	3.94202e-07	-1.16030e-07	2.78171e-07	6.49330e-07	-2.27560e-07	4.21770e-07	1.78929e-07	-3.94395e-08	1.39489e-07	1.13169e-06	-2.42980e-07	8.88710e-07	-2.00472e-07	3.99711e-08	-1.60501e-07
8.110	-1.27976e-07	3.02772e-08	-9.76991e-08	6.42580e-08	-5.51602e-08	9.09779e-09	1.35386e-06	-3.84405e-08	1.31542e-06	3.93817e-07	-1.15917e-07	2.77900e-07	6.48871e-07	-2.27393e-07	4.21477e-07	1.77691e-07	-3.91666e-08	1.38524e-07	1.13202e-06	-2.43273e-07	8.88747e-07	-2.01868e-07	4.02494e-08	-1.61618e-07
8.135	-1.28566e-07	3.04168e-08	-9.81496e-08	6.29625e-08	-5.48179e-08	8.14460e-09	1.35454e-06	-3.83097e-08	1.31623e-06	3.93422e-07	-1.15801e-07	2.77621e-07	6.48398e-07	-2.27221e-07	4.21178e-07	1.76444e-07	-3.88918e-08	1.37552e-07	1.13233e-06	-2.43561e-07	8.88771e-07	-2.03268e-07	4.05286e-08	-1.62739e-07
8.159	-1.29160e-07	3.05573e-08	-9.86028e-08	6.16597e-08	-5.44730e-08	7.18670e-09	1.35520e-06	-3.81766e-08	1.31703e-06	3.93015e-07	-1.15681e-07	2.77334e-07	6.47913e-07	-2.27043e-07	4.20870e-07	1.75188e-07	-3.86149e-08	1.36573e-07	1.13263e-06	-2.43845e-07	8.88782e-07	-2.04672e-07	4.08086e-08	-1.63864e-07
8.184	-1.29757e-07	3.06986e-08	-9.90587e-08	6.03496e-08	-5.41255e-08	6.22410e-09	1.35584e-06	-3.80414e-08	1.31780e-06	3.92597e-07	-1.15558e-07	2.77039e-07	6.47414e-07	-2.26859e-07	4.20555e-07	1.73923e-07	-3.83361e-08	1.35587e-07	1.13290e-06	-2.44125e-07	8.88779e-07	-2.06081e-07	4.10894e-08	-1.64991e-07
8.208	-1.30358e-07	3.08407e-08	-9.95173e-08	5.90321e-08	-5.37753e-08	5.25680e-09	1.35646e-06	-3.79040e-08	1.31856e-06	3.92168e-07	-1.15432e-07	2.76737e-07	6.46902e-07	-2.26670e-07	4.20233e-07	1.72649e-07	-3.80554e-08	1.34594e-07	1.13316e-06	-2.44400e-07	8.88763e-07	-2.07493e-07	4.13711e-08	-1.66122e-07
8.233	-1.30962e-07	3.09837e-08	-9.99787e-08	5.77074e-08	-5.34226e-08	4.28482e-09	1.35706e-06	-3.77644e-08	1.31929e-06	3.91728e-07	-1.15302e-07	2.76426e-07	6.46377e-07	-2.26475e-07	4.19902e-07	1.71367e-07	-3.77726e-08	1.33594e-07	1.13340e-06	-2.44670e-07	8.88734e-07	-2.08910e-07	4.16535e-08	-1.67256e-07
8.258	-1.31570e-07	3.11276e-08	-1.00443e-07	5.63753e-08	-5.30672e-08	3.30816e-09	1.35763e-06	-3.76226e-08	1.32001e-06	3.91277e-07	-1.15170e-07	2.76108e-07	6.45839e-07	-2.26274e-07	4.19565e-07	1.70075e-07	-3.74879e-08	1.32587e-07	1.13363e-06	-2.44937e-07	8.88691e-07	-2.10330e-07	4.19367e-08	-1.68394e-07
8.282	-1.32182e-07	3.12723e-08	-1.00910e-07	5.50360e-08	-5.27092e-08	2.32682e-09	1.35819e-06	-3.74786e-08	1.32071e-06	3.90815e-07	-1.15034e-07	2.75781e-07	6.45288e-07	-2.26068e-07	4.19219e-07	1.68774e-07	-3.72013e-08	1.31573e-07	1.13383e-06	-2.45199e-07	8.88635e-07	-2.11755e-07	4.22208e-08	-1.69534e-07
8.307	-1.32797e-07	3.14178e-08	-1.01380e-07	5.36894e-08	-5.23486e-08	1.34082e-09	1.35872e-06	-3.73324e-08	1.32139e-06	3.90341e-07	-1.14894e-07	2.75447e-07	6.44723e-07	-2.25856e-07	4.18867e-07	1.67465e-07	-3.69126e-08	1.30552e-07	1.13402e-06	-2.45456e-07	8.88566e-07	-2.13184e-07	4.25057e-08	-1.70678e-07
8.331	-1.33417e-07	3.15643e-08	-1.01852e-07	5.23356e-08	-5.19854e-08	3.50154e-10	1.35924e-06	-3.71840e-08	1.32206e-06	3.89857e-07	-1.14751e-07	2.75105e-07	6.44145e-07	-2.25639e-07	4.18506e-07	1.66146e-07	-3.66220e-08	1.29524e-07	1.13419e-06	-2.45709e-07	8.88483e-07	-2.14616e-07	4.27913e-08	-1.71825e-07
8.356	-1.34039e-07	3.17116e-08	-1.02328e-07	5.09744e-08	-5.16196e-08	-6.45161e-10	1.35973e-06	-3.70333e-08	1.32270e-06	3.89361e-07	-1.14606e-07	2.74755e-07	6.43554e-07	-2.25415e-07	4.18138e-07	1.64819e-07	-3.63295e-08	1.28490e-07	1.13434e-06	-2.45957e-07	8.88388e-07	-2.16053e-07	4.30778e-08	-1.72975e-07
8.380	-1.34666e-07	3.18598e-08	-1.02806e-07	4.96061e-08	-5.12512e-08	-1.64512e-09	1.36021e-06	-3.68805e-08	1.32333e-06	3.88854e-07	-1.14456e-07	2.74397e-07	6.42950e-07	-2.25187e-07	4.17763e-07	1.63483e-07	-3.60349e-08	1.27448e-07	1.13448e-06	-2.46201e-07	8.88279e-07	-2.17494e-07	4.33650e-08	-1.74129e-07
8.405	-1.35296e-07	3.20089e-08	-1.03287e-07	4.82305e-08	-5.08803e-08	-2.64972e-09	1.36066e-06	-3.67254e-08	1.32394e-06	3.88335e-07	-1.14304e-07	2.74032e-07	6.42332e-07	-2.24952e-07	4.17380e-07	1.62138e-07	-3.57385e-08	1.26400e-07	1.13460e-06	-2.46441e-07	8.88156e-07	-2.18939e-07	4.36531e-08	-1.75286e-07
8.430	-1.35930e-07	3.21589e-08	-1.03771e-07	4.68478e-08	-5.05067e-08	-3.65895e-09	1.36109e-06	-3.65681e-08	1.32453e-06	3.87806e-07	-1.14148e-07	2.73658e-07	6.41702e-07	-2.24712e-07	4.16990e-07	1.60784e-07	-3.54401e-08	1.25344e-07	1.13470e-06	-2.46676e-07	8.88021e-07	-2.20387e-07	4.39420e-08	-1.76445e-07
8.454	-1.36567e-07	3.23098e-08	-1.04258e-07	4.54578e-08	-5.01306e-08	-4.67280e-09	1.36151e-06	-3.64086e-08	1.32510e-06	3.87265e-07	-1.13989e-07	2.73276e-07	6.41058e-07	-2.24466e-07	4.16592e-07	1.59421e-07	-3.51397e-08	1.24282e-07	1.13478e-06	-2.46907e-07	8.87872e-07	-2.21840e-07	4.42316e-08	-1.77609e-07
8.479	-1.37209e-07	3.24615e-08	-1.04747e-07	4.40606e-08	-4.97519e-08	-5.69127e-09	1.36190e-06	-3.62469e-08	1.32565e-06	3.86713e-07	-1.13826e-07	2.72887e-07	6.40402e-07	-2.24215e-07	4.16187e-07	1.58050e-07	-3.48374e-08	1.23212e-07	1.13484e-06	-2.47133e-07	8.87711e-07	-2.23297e-07	4.45221e-08	-1.78775e-07
8.503	-1.37854e-07	3.26142e-08	-1.05240e-07	4.26563e-08	-4.93706e-08	-6.71434e-09	1.36227e-06	-3.60829e-08	1.32619e-06	3.86150e-07	-1.13660e-07	2.72489e-07	6.39732e-07	-2.23957e-07	4.15775e-07	1.56669e-07	-3.45331e-08	1.22136e-07	1.13489e-06	-2.47354e-07	8.87536e-07	-2.24758e-07	4.48134e-08	-1.79944e-07
8.528	-1.38503e-07	3.27678e-08	-1.05736e-07	4.12448e-08	-4.89868e-08	-7.74201e-09	1.36262e-06	-3.59167e-08	1.32670e-06	3.85575e-07	-1.13491e-07	2.72084e-07	6.39049e-07	-2.23694e-07	4.15355e-07	1.55280e-07	-3.42269e-08	1.21053e-07	1.13492e-06	-2.47572e-07	8.87348e-07	-2.26223e-07	4.51054e-08	-1.81117e-07
8.552	-1.39156e-07	3.29223e-08	-1.06234e-07	3.98261e-08	-4.86004e-08	-8.77428e-09	1.36295e-06	-3.57483e-08	1.32720e-06	3.84989e-07	-1.13319e-07	2.71670e-07	6.38353e-07	-2.23426e-07	4.14927e-07	1.53882e-07	-3.39187e-08	1.19963e-07	1.13493e-06	-2.47784e-07	8.87147e-07	-2.27691e-07	4.53982e-08	-1.82293e-07
8.577	-1.39813e-07	3.30777e-08	-1.06736e-07	3.84003e-08	-4.82114e-08	-9.81113e-09	1.36326e-06	-3.55776e-08	1.32768e-06	3.84392e-07	-1.13143e-07	2.71249e-07	6.37644e-07	-2.23152e-07	4.14492e-07	1.52475e-07	-3.36086e-08	1.18867e-07	1.13493e-06	-2.47992e-07	8.86933e-07	-2.29164e-07	4.56919e-08	-1.83472e-07
8.602	-1.40474e-07	3.32340e-08	-1.07240e-07	3.69674e-08	-4.78199e-08	-1.08526e-08	1.36355e-06	-3.54047e-08	1.32814e-06	3.83783e-07	-1.12964e-07	2.70820e-07	6.36922e-07	-2.22872e-07	4.14050e-07	1.51060e-07	-3.32966e-08	1.17763e-07	1.13490e-06	-2.48196e-07	8.86706e-07	-2.30640e-07	4.59863e-08	-1.84654e-07
8.626	-1.41139e-07	3.33913e-08	-1.07748e-07	3.55273e-08	-4.74259e-08	-1.18986e-08	1.36381e-06	-3.52296e-08	1.32858e-06	3.83164e-07	-1.12781e-07	2.70382e-07	6.36187e-07	-2.22586e-07	4.13601e-07	1.49635e-07	-3.29826e-08	1.16653e-07	1.13486e-06	-2.48395e-07	8.86465e-07	-2.32121e-07	4.62815e-08	-1.85840e-07
8.651	-1.41807e-07	3.35495e-08	-1.08258e-07	3.40802e-08	-4.70293e-08	-1.29491e-08	1.36406e-06	-3.50522e-08	1.32901e-06	3.82533e-07	-1.12596e-07	2.69937e-07	6.35439e-07	-2.22295e-07	4.13144e-07	1.48202e-07	-3.26667e-08	1.15535e-07	1.13480e-06	-2.48590e-07	8.86212e-07	-2.33606e-07	4.65775e-08	-1.87028e-07
8.675	-1.42480e-07	3.37086e-08	-1.08771e-07	3.26259e-08	-4.66301e-08	-1.40042e-08	1.36429e-06	-3.48725e-08	1.32942e-06	3.81890e-07	-1.12407e-07	2.69484e-07	6.34678e-07	-2.21998e-07	4.12680e-07	1.46760e-07	-3.23489e-08	1.14411e-07	1.13473e-06	-2.48780e-07	8.85946e-07	-2.35094e-07	4.68742e-08	-1.88220e-07
8.700	-1.43156e-07	3.38686e-08	-1.09288e-07	3.11646e-08	-4.62285e-08	-1.50639e-08	1.36450e-06	-3.46906e-08	1.32980e-06	3.81236e-07	-1.12214e-07	2.69022e-07	6.33904e-07	-2.21696e-07	4.12208e-07	1.45309e-07	-3.20291e-08	1.13280e-07	1.13463e-06	-2.48966e-07	8.85667e-07	-2.36586e-07	4.71718e-08	-1.89414e-07
8.724	-1.43837e-07	3.40296e-08	-1.09807e-07	2.96962e-08	-4.58243e-08	-1.61281e-08	1.36468e-06	-3.45065e-08	1.33018e-06	3.80571e-07	-1.12018e-07	2.68553e-07	6.33116e-07	-2.21387e-07	4.11729e-07	1.43850e-07	-3.17074e-08	1.12142e-07	1.13452e-06	-2.49147e-07	8.85375e-07	-2.38082e-07	4.74701e-08	-1.90612e-07
8.749	-1.44521e-07	3.41915e-08	-1.10330e-07	2.82208e-08	-4.54175e-08	-1.71968e-08	1.36485e-06	-3.43201e-08	1.33053e-06	3.79895e-07	-1.11819e-07	2.68076e-07	6.32316e-07	-2.21073e-07	4.11243e-07	1.42382e-07	-3.13838e-08	1.10998e-07	1.13439e-06	-2.49323e-07	8.85070e-07	-2.39583e-07	4.77692e-08	-1.91813e-07
8.774	-1.45210e-07	3.43544e-08	-1.10855e-07	2.67383e-08	-4.50083e-08	-1.82700e-08	1.36499e-06	-3.41314e-08	1.33086e-06	3.79207e-07	-1.11617e-07	2.67590e-07	6.31503e-07	-2.20754e-07	4.10750e-07	1.40905e-07	-3.10582e-08	1.09847e-07	1.13425e-06	-2.49496e-07	8.84752e-07	-2.41087e-07	4.80691e-08	-1.93018e-07
8.798	-1.45902e-07	3.45182e-08	-1.11384e-07	2.52487e-08	-4.45965e-08	-1.93478e-08	1.36512e-06	-3.39405e-08	1.33118e-06	3.78508e-07	-1.11411e-07	2.67097e-07	6.30677e-07	-2.20428e-07	4.10249e-07	1.39419e-07	-3.07308e-08	1.08688e-07	1.13408e-06	-2.49663e-07	8.84421e-07	-2.42595e-07	4.83698e-08	-1.94225e-07
8.823	-1.46599e-07	3.46830e-08	-1.11916e-07	2.37522e-08	-4.41822e-08	-2.04300e-08	1.36522e-06	-3.37473e-08	1.33147e-06	3.77798e-07	-1.11202e-07	2.66596e-07	6.29839e-07	-2.20097e-07	4.09741e-07	1.37925e-07	-3.04014e-08	1.07523e-07	1.13390e-06	-2.49826e-07	8.84078e-07	-2.44106e-07	4.86712e-08	-1.95435e-07
8.847	-1.47299e-07	3.48488e-08	-1.12451e-07	2.22487e-08	-4.37654e-08	-2.15168e-08	1.36531e-06	-3.35519e-08	1.33175e-06	3.77076e-07	-1.10989e-07	2.66086e-07	6.28987e-07	-2.19761e-07	4.09226e-07	1.36422e-07	-3.00701e-08	1.06352e-07	1.13371e-06	-2.49985e-07	8.83721e-07	-2.45622e-07	4.89734e-08	-1.96649e-07
8.872	-1.48004e-07	3.50155e-08	-1.12989e-07	2.07382e-08	-4.33461e-08	-2.26080e-08	1.36537e-06	-3.33542e-08	1.33201e-06	3.76342e-07	-1.10774e-07	2.65569e-07	6.28122e-07	-2.19418e-07	4.08704e-07	1.34910e-07	-2.97369e-08	1.05173e-07	1.13349e-06	-2.50139e-07	8.83352e-07	-2.47142e-07	4.92764e-08	-1.97865e-07
8.897	-1.48713e-07	3.51832e-08	-1.13530e-07	1.92207e-08	-4.29244e-08	-2.37037e-08	1.36541e-06	-3.31543e-08	1.33226e-06	3.75598e-07	-1.10554e-07	2.65043e-07	6.27245e-07	-2.19070e-07	4.08174e-07	1.33390e-07	-2.94018e-08	1.03988e-07	1.13326e-06	-2.50288e-07	8.82970e-07	-2.48665e-07	4.95801e-08	-1.99085e-07
8.921	-1.49426e-07	3.53519e-08	-1.14074e-07	1.76962e-08	-4.25001e-08	-2.48039e-08	1.36543e-06	-3.29521e-08	1.33248e-06	3.74842e-07	-1.10332e-07	2.64510e-07	6.26354e-07	-2.18717e-07	4.07637e-07	1.31861e-07	-2.90648e-08	1.02796e-07	1.13301e-06	-2.50433e-07	8.82575e-07	-2.50192e-07	4.98846e-08	-2.00308e-07
8.946	-1.50143e-07	3.55215e-08	-1.14621e-07	1.61648e-08	-4.20733e-08	-2.59085e-08	1.36544e-06	-3.27476e-08	1.33269e-06	3.74074e-07	-1.10106e-07	2.63968e-07	6.25451e-07	-2.18357e-07	4.07094e-07	1.30324e-07	-2.87259e-08	1.01598e-07	1.13274e-06	-2.50574e-07	8.82168e-07	-2.51723e-07	5.01899e-08	-2.01533e-07
8.970	-1.50864e-07	3.56921e-08	-1.15172e-07	1.46264e-08	-4.16440e-08	-2.70176e-08	1.36542e-06	-3.25408e-08	1.33288e-06	3.73296e-07	-1.09877e-07	2.63419e-07	6.24535e-07	-2.17992e-07	4.06543e-07	1.28777e-07	-2.83851e-08	1.00392e-07	1.13246e-06	-2.50710e-07	8.81747e-07	-2.53258e-07	5.04959e-08	-2.02762e-07
8.995	-1.51589e-07	3.58637e-08	-1.15726e-07	1.30812e-08	-4.12123e-08	-2.81311e-08	1.36538e-06	-3.23318e-08	1.33305e-06	3.72505e-07	-1.09644e-07	2.62861e-07	6.23606e-07	-2.17621e-07	4.05984e-07	1.27223e-07	-2.80424e-08	9.91802e-08	1.13216e-06	-2.50841e-07	8.81314e-07	-2.54797e-07	5.08027e-08	-2.03994e-07
9.019	-1.52319e-07	3.60363e-08	-1.16283e-07	1.15290e-08	-4.07781e-08	-2.92491e-08	1.36532e-06	-3.21205e-08	1.33320e-06	3.71704e-07	-1.09408e-07	2.62295e-07	6.22664e-07	-2.17245e-07	4.05419e-07	1.25659e-07	-2.76978e-08	9.79614e-08	1.13184e-06	-2.50968e-07	8.80869e-07	-2.56339e-07	5.11102e-08	-2.05229e-07
9.044	-1.53053e-07	3.62099e-08	-1.16843e-07	9.96996e-09	-4.03414e-08	-3.03714e-08	1.36524e-06	-3.19070e-08	1.33333e-06	3.70891e-07	-1.09169e-07	2.61722e-07	6.21710e-07	-2.16863e-07	4.04847e-07	1.24087e-07	-2.73513e-08	9.67359e-08	1.13150e-06	-2.51090e-07	8.80410e-07	-2.57885e-07	5.14185e-08	-2.06467e-07
9.069	-1.53791e-07	3.63845e-08	-1.17406e-07	8.40402e-09	-3.99022e-08	-3.14982e-08	1.36514e-06	-3.16912e-08	1.33345e-06	3.70066e-07	-1.08926e-07	2.61140e-07	6.20742e-07	-2.16475e-07	4.04267e-07	1.22507e-07	-2.70029e-08	9.55038e-08	1.13115e-06	-2.51208e-07	8.79939e-07	-2.59436e-07	5.17276e-08	-2.07708e-07
9.093	-1.54533e-07	3.65601e-08	-1.17973e-07	6.83122e-09	-3.94606e-08	-3.26294e-08	1.36502e-06	-3.14731e-08	1.33355e-06	3.69230e-07	-1.08680e-07	2.60550e-07	6.19762e-07	-2.16082e-07	4.03680e-07	1.20918e-07	-2.66527e-08	9.42650e-08	1.13078e-06	-2.51321e-07	8.79456e-07	-2.60989e-07	5.20374e-08	-2.08952e-07
9.118	-1.55279e-07	3.67367e-08	-1.18543e-07	5.25157e-09	-3.90165e-08	-3.37650e-08	1.36488e-06	-3.12527e-08	1.33363e-06	3.68383e-07	-1.08431e-07	2.59952e-07	6.18769e-07	-2.15683e-07	4.03087e-07	1.19320e-07	-2.63005e-08	9.30195e-08	1.13039e-06	-2.51430e-07	8.78960e-07	-2.62547e-07	5.23480e-08	-2.10199e-07
9.142	-1.56030e-07	3.69143e-08	-1.19116e-07	3.66508e-09	-3.85700e-08	-3.49049e-08	1.36472e-06	-3.10301e-08	1.33369e-06	3.67524e-07	-1.08178e-07	2.59346e-07	6.17764e-07	-2.15278e-07	4.02486e-07	1.17714e-07	-2.59465e-08	9.17674e-08	1.12999e-06	-2.51534e-07	8.78451e-07	-2.64108e-07	5.26593e-08	-2.11449e-07
9.167	-1.56785e-07	3.70929e-08	-1.19692e-07	2.07178e-09	-3.81211e-08	-3.60493e-08	1.36454e-06	-3.08052e-08	1.33374e-06	3.66654e-07	-1.07922e-07	2.58732e-07	6.16746e-07	-2.14868e-07	4.01878e-07	1.16099e-07	-2.55906e-08	9.05086e-08	1.12956e-06	-2.51634e-07	8.77930e-07	-2.65674e-07	5.29714e-08	-2.12702e-07
9.191	-1.57544e-07	3.72725e-08	-1.20272e-07	4.71665e-10	-3.76696e-08	-3.71980e-08	1.36434e-06	-3.05780e-08	1.33376e-06	3.65773e-07	-1.07663e-07	2.58110e-07	6.15715e-07	-2.14451e-07	4.01263e-07	1.14476e-07	-2.52328e-08	8.92432e-08	1.12913e-06	-2.51729e-07	8.77396e-07	-2.67242e-07	5.32842e-08	-2.13958e-07
9.216	-1.58308e-07	3.74531e-08	-1.20854e-07	-1.13524e-09	-3.72158e-08	-3.83510e-08	1.36412e-06	-3.03485e-08	1.33377e-06	3.64880e-07	-1.07400e-07	2.57480e-07	6.14671e-07	-2.14030e-07	4.00642e-07	1.12844e-07	-2.48732e-08	8.79712e-08	1.12867e-06	-2.51819e-07	8.76850e-07	-2.68815e-07	5.35977e-08	-2.15217e-07
9.241	-1.59075e-07	3.76348e-08	-1.21441e-07	-2.74891e-09	-3.67595e-08	-3.95084e-08	1.36388e-06	-3.01168e-08	1.33376e-06	3.63975e-07	-1.07133e-07	2.56842e-07	6.13615e-07	-2.13602e-07	4.00013e-07	1.11204e-07	-2.45117e-08	8.66926e-08	1.12820e-06	-2.51906e-07	8.76291e-07	-2.70391e-07	5.39120e-08	-2.16479e-07
9.265	-1.59848e-07	3.78175e-08	-1.22030e-07	-4.36935e-09	-3.63008e-08	-4.06702e-08	1.36361e-06	-2.98828e-08	1.33373e-06	3.63059e-07	-1.06864e-07	2.56196e-07	6.12546e-07	-2.13169e-07	3.99377e-07	1.09556e-07	-2.41483e-08	8.54075e-08	1.12771e-06	-2.51987e-07	8.75720e-07	-2.71971e-07	5.42270e-08	-2.17744e-07
9.290	-1.60624e-07	3.80012e-08	-1.22623e-07	-5.99653e-09	-3.58397e-08	-4.18362e-08	1.36333e-06	-2.96465e-08	1.33369e-06	3.62132e-07	-1.06591e-07	2.55541e-07	6.11465e-07	-2.12731e-07	3.98734e-07	1.07899e-07	-2.37830e-08	8.41157e-08	1.12720e-06	-2.52064e-07	8.75137e-07	-2.73555e-07	5.45428e-08	-2.19012e-07
9.314	-1.61405e-07	3.81860e-08	-1.23219e-07	-7.63043e-09	-3.53762e-08	-4.30066e-08	1.36303e-06	-2.94080e-08	1.33362e-06	3.61193e-07	-1.06315e-07	2.54879e-07	6.10371e-07	-2.12286e-07	3.98085e-07	1.06233e-07	-2.34160e-08	8.28173e-08	1.12668e-06	-2.52137e-07	8.74541e-07	-2.75143e-07	5.48593e-08	-2.20283e-07
9.339	-1.62191e-07	3.83718e-08	-1.23819e-07	-9.27106e-09	-3.49102e-08	-4.41813e-08	1.36271e-06	-2.91672e-08	1.33354e-06	3.60243e-07	-1.06035e-07	2.54208e-07	6.09264e-07	-2.11836e-07	3.97428e-07	1.04559e-07	-2.30470e-08	8.15124e-08	1.12614e-06	-2.52205e-07	8.73932e-07	-2.76734e-07	5.51766e-08	-2.21557e-07
9.363	-1.62980e-07	3.85586e-08	-1.24422e-07	-1.09184e-08	-3.44419e-08	-4.53602e-08	1.36237e-06	-2.89241e-08	1.33344e-06	3.59282e-07	-1.05752e-07	2.53530e-07	6.08145e-07	-2.11381e-07	3.96765e-07	1.02877e-07	-2.26762e-08	8.02010e-08	1.12558e-06	-2.52268e-07	8.73312e-07	-2.78328e-07	5.54946e-08	-2.22834e-07
9.388	-1.63774e-07	3.87465e-08	-1.25028e-07	-1.25724e-08	-3.39711e-08	-4.65435e-08	1.36200e-06	-2.86788e-08	1.33333e-06	3.58309e-07	-1.05466e-07	2.52843e-07	6.07014e-07	-2.10919e-07	3.96094e-07	1.01187e-07	-2.23036e-08	7.88830e-08	1.12501e-06	-2.52327e-07	8.72679e-07	-2.79927e-07	5.58133e-08	-2.24114e-07
9.413	-1.64573e-07	3.89354e-08	-1.25638e-07	-1.42330e-08	-3.34980e-08	-4.77310e-08	1.36162e-06	-2.84311e-08	1.33319e-06	3.57324e-07	-1.05176e-07	2.52148e-07	6.05869e-07	-2.10452e-07	3.95417e-07	9.94876e-08	-2.19291e-08	7.75585e-08	1.12442e-06	-2.52382e-07	8.72034e-07	-2.81529e-07	5.61327e-08	-2.25396e-07
9.437	-1.65376e-07	3.91254e-08	-1.26251e-07	-1.59004e-08	-3.30224e-08	-4.89228e-08	1.36122e-06	-2.81813e-08	1.33304e-06	3.56328e-07	-1.04883e-07	2.51446e-07	6.04713e-07	-2.09980e-07	3.94733e-07	9.77802e-08	-2.15527e-08	7.62275e-08	1.12381e-06	-2.52432e-07	8.71376e-07	-2.83135e-07	5.64529e-08	-2.26682e-07
9.462	-1.66183e-07	3.93164e-08	-1.26867e-07	-1.75743e-08	-3.25445e-08	-5.01188e-08	1.36080e-06	-2.79291e-08	1.33287e-06	3.55321e-07	-1.04586e-07	2.50735e-07	6.03543e-07	-2.09502e-07	3.94042e-07	9.60645e-08	-2.11746e-08	7.48900e-08	1.12318e-06	-2.52477e-07	8.70706e-07	-2.84744e-07	5.67737e-08	-2.27970e-07
9.486	-1.66995e-07	3.95085e-08	-1.27487e-07	-1.92549e-08	-3.20642e-08	-5.13191e-08	1.36035e-06	-2.76747e-08	1.33268e-06	3.54302e-07	-1.04286e-07	2.50016e-07	6.02362e-07	-2.09018e-07	3.93344e-07	9.43405e-08	-2.07945e-08	7.35460e-08	1.12254e-06	-2.52518e-07	8.70024e-07	-2.86357e-07	5.70953e-08	-2.29262e-07
9.511	-1.67812e-07	3.97017e-08	-1.28110e-07	-2.09421e-08	-3.15815e-08	-5.25236e-08	1.35989e-06	-2.74180e-08	1.33247e-06	3.53272e-07	-1.03983e-07	2.49289e-07	6.01168e-07	-2.08528e-07	3.92639e-07	9.26082e-08	-2.04127e-08	7.21955e-08	1.12188e-06	-2.52554e-07	8.69330e-07	-2.87974e-07	5.74177e-08	-2.30556e-07
9.535	-1.68633e-07	3.98959e-08	-1.28737e-07	-2.26358e-08	-3.10965e-08	-5.37323e-08	1.35941e-06	-2.71590e-08	1.33225e-06	3.52230e-07	-1.03676e-07	2.48554e-07	5.99961e-07	-2.08033e-07	3.91928e-07	9.08676e-08	-2.00291e-08	7.08386e-08	1.12121e-06	-2.52586e-07	8.68624e-07	-2.89594e-07	5.77407e-08	-2.31853e-07
9.560	-1.69458e-07	4.00912e-08	-1.29367e-07	-2.43361e-08	-3.06091e-08	-5.49452e-08	1.35891e-06	-2.68978e-08	1.33201e-06	3.51177e-07	-1.03366e-07	2.47810e-07	5.98742e-07	-2.07533e-07	3.91210e-07	8.91188e-08	-1.96436e-08	6.94752e-08	1.12052e-06	-2.52614e-07	8.67905e-07	-2.91218e-07	5.80645e-08	-2.33153e-07
9.585	-1.70288e-07	4.02875e-08	-1.30000e-07	-2.60430e-08	-3.01193e-08	-5.61624e-08	1.35838e-06	-2.66343e-08	1.33175e-06	3.50112e-07	-1.03053e-07	2.47059e-07	5.97511e-07	-2.07027e-07	3.90485e-07	8.73616e-08	-1.92563e-08	6.81054e-08	1.11981e-06	-2.52637e-07	8.67175e-07	-2.92845e-07	5.83890e-08	-2.34456e-07
9.609	-1.71122e-07	4.04850e-08	-1.30638e-07	-2.77564e-08	-2.96272e-08	-5.73836e-08	1.35784e-06	-2.63686e-08	1.33147e-06	3.49036e-07	-1.02736e-07	2.46300e-07	5.96268e-07	-2.06515e-07	3.89753e-07	8.55963e-08	-1.88671e-08	6.67291e-08	1.11909e-06	-2.52655e-07	8.66432e-07	-2.94476e-07	5.87141e-08	-2.35762e-07
9.634	-1.71962e-07	4.06835e-08	-1.31278e-07	-2.94763e-08	-2.91328e-08	-5.86091e-08	1.35728e-06	-2.61006e-08	1.33118e-06	3.47949e-07	-1.02416e-07	2.45533e-07	5.95012e-07	-2.05997e-07	3.89015e-07	8.38227e-08	-1.84762e-08	6.53465e-08	1.11835e-06	-2.52669e-07	8.65677e-07	-2.96111e-07	5.90400e-08	-2.37071e-07
9.658	-1.72805e-07	4.08830e-08	-1.31922e-07	-3.12028e-08	-2.86360e-08	-5.98387e-08	1.35670e-06	-2.58304e-08	1.33087e-06	3.46850e-07	-1.02093e-07	2.44757e-07	5.93744e-07	-2.05474e-07	3.88269e-07	8.20409e-08	-1.80835e-08	6.39574e-08	1.11759e-06	-2.52679e-07	8.64911e-07	-2.97749e-07	5.93666e-08	-2.38382e-07
9.683	-1.73653e-07	4.10837e-08	-1.32570e-07	-3.29357e-08	-2.81369e-08	-6.10725e-08	1.35610e-06	-2.55578e-08	1.33054e-06	3.45740e-07	-1.01766e-07	2.43974e-07	5.92463e-07	-2.04946e-07	3.87517e-07	8.02509e-08	-1.76889e-08	6.25620e-08	1.11682e-06	-2.52684e-07	8.64132e-07	-2.99390e-07	5.96940e-08	-2.39696e-07
9.708	-1.74506e-07	4.12855e-08	-1.33221e-07	-3.46750e-08	-2.76354e-08	-6.23104e-08	1.35547e-06	-2.52831e-08	1.33019e-06	3.44618e-07	-1.01436e-07	2.43182e-07	5.91170e-07	-2.04411e-07	3.86759e-07	7.84528e-08	-1.72926e-08	6.11602e-08	1.11603e-06	-2.52684e-07	8.63341e-07	-3.01035e-07	6.00220e-08	-2.41013e-07
9.732	-1.75363e-07	4.14883e-08	-1.33875e-07	-3.64209e-08	-2.71316e-08	-6.35525e-08	1.35483e-06	-2.50061e-08	1.32983e-06	3.43485e-07	-1.01102e-07	2.42383e-07	5.89865e-07	-2.03872e-07	3.85994e-07	7.66465e-08	-1.68944e-08	5.97521e-08	1.11522e-06	-2.52680e-07	8.62539e-07	-3.02684e-07	6.03507e-08	-2.42333e-07
9.757	-1.76225e-07	4.16922e-08	-1.34533e-07	-3.81731e-08	-2.66255e-08	-6.47986e-08	1.35417e-06	-2.47268e-08	1.32944e-06	3.42341e-07	-1.00765e-07	2.41575e-07	5.88548e-07	-2.03326e-07	3.85222e-07	7.48320e-08	-1.64945e-08	5.83376e-08	1.11440e-06	-2.52672e-07	8.61724e-07	-3.04336e-07	6.06801e-08	-2.43656e-07
9.781	-1.77092e-07	4.18973e-08	-1.35195e-07	-3.99318e-08	-2.61171e-08	-6.60489e-08	1.35349e-06	-2.44453e-08	1.32904e-06	3.41185e-07	-1.00425e-07	2.40759e-07	5.87219e-07	-2.02775e-07	3.84443e-07	7.30095e-08	-1.60928e-08	5.69167e-08	1.11356e-06	-2.52659e-07	8.60897e-07	-3.05992e-07	6.10102e-08	-2.44982e-07
9.806	-1.77963e-07	4.21034e-08	-1.35860e-07	-4.16968e-08	-2.56064e-08	-6.73032e-08	1.35279e-06	-2.41615e-08	1.32863e-06	3.40017e-07	-1.00082e-07	2.39936e-07	5.85877e-07	-2.02219e-07	3.83658e-07	7.11788e-08	-1.56892e-08	5.54896e-08	1.11270e-06	-2.52642e-07	8.60059e-07	-3.07651e-07	6.13410e-08	-2.46310e-07
9.830	-1.78839e-07	4.23106e-08	-1.36529e-07	-4.34682e-08	-2.50934e-08	-6.85616e-08	1.35207e-06	-2.38755e-08	1.32819e-06	3.38839e-07	-9.97347e-08	2.39104e-07	5.84523e-07	-2.01657e-07	3.82866e-07	6.93401e-08	-1.52840e-08	5.40562e-08	1.11183e-06	-2.52620e-07	8.59209e-07	-3.09313e-07	6.16725e-08	-2.47641e-07
9.855	-1.79720e-07	4.25189e-08	-1.37201e-07	-4.52460e-08	-2.45781e-08	-6.98241e-08	1.35133e-06	-2.35873e-08	1.32774e-06	3.37649e-07	-9.93844e-08	2.38264e-07	5.83157e-07	-2.01089e-07	3.82068e-07	6.74933e-08	-1.48769e-08	5.26164e-08	1.11094e-06	-2.52594e-07	8.58347e-07	-3.10980e-07	6.20047e-08	-2.48975e-07
9.880	-1.80605e-07	4.27284e-08	-1.37877e-07	-4.70302e-08	-2.40605e-08	-7.10906e-08	1.35057e-06	-2.32968e-08	1.32727e-06	3.36447e-07	-9.90308e-08	2.37416e-07	5.81779e-07	-2.00516e-07	3.81263e-07	6.56385e-08	-1.44680e-08	5.11704e-08	1.11004e-06	-2.52563e-07	8.57473e-07	-3.12649e-07	6.23376e-08	-2.50311e-07
9.904	-1.81495e-07	4.29389e-08	-1.38556e-07	-4.88206e-08	-2.35406e-08	-7.23612e-08	1.34979e-06	-2.30041e-08	1.32678e-06	3.35234e-07	-9.86738e-08	2.36561e-07	5.80389e-07	-1.99937e-07	3.80452e-07	6.37756e-08	-1.40574e-08	4.97182e-08	1.10912e-06	-2.52528e-07	8.56587e-07	-3.14322e-07	6.26711e-08	-2.51651e-07
9.929	-1.82390e-07	4.31506e-08	-1.39239e-07	-5.06173e-08	-2.30185e-08	-7.36358e-08	1.34899e-06	-2.27091e-08	1.32628e-06	3.34010e-07	-9.83135e-08	2.35697e-07	5.78987e-07	-1.99353e-07	3.79634e-07	6.19047e-08	-1.36450e-08	4.82597e-08	1.10818e-06	-2.52488e-07	8.55690e-07	-3.15998e-07	6.30054e-08	-2.52993e-07
9.953	-1.83289e-07	4.33633e-08	-1.39926e-07	-5.24204e-08	-2.24940e-08	-7.49144e-08	1.34817e-06	-2.24120e-08	1.32576e-06	3.32775e-07	-9.79498e-08	2.34825e-07	5.77573e-07	-1.98764e-07	3.78809e-07	6.00259e-08	-1.32309e-08	4.67950e-08	1.10723e-06	-2.52444e-07	8.54781e-07	-3.17678e-07	6.33403e-08	-2.54338e-07
9.978	-1.84193e-07	4.35772e-08	-1.40616e-07	-5.42297e-08	-2.19674e-08	-7.61970e-08	1.34733e-06	-2.21125e-08	1.32522e-06	3.31528e-07	-9.75828e-08	2.33945e-07	5.76147e-07	-1.98168e-07	3.77979e-07	5.81391e-08	-1.28150e-08	4.53240e-08	1.10626e-06	-2.52396e-07	8.53860e-07	-3.19361e-07	6.36759e-08	-2.55685e-07
10.002	-1.85102e-07	4.37922e-08	-1.41309e-07	-5.60452e-08	-2.14384e-08	-7.74836e-08	1.34647e-06	-2.18109e-08	1.32466e-06	3.30269e-07	-9.72124e-08	2.33057e-07	5.74709e-07	-1.97568e-07	3.77141e-07	5.62443e-08	-1.23974e-08	4.38469e-08	1.10527e-06	-2.52343e-07	8.52928e-07	-3.21048e-07	6.40122e-08	-2.57036e-07
10.027	-1.86015e-07	4.40083e-08	-1.42007e-07	-5.78669e-08	-2.09072e-08	-7.87742e-08	1.34560e-06	-2.15071e-08	1.32409e-06	3.29000e-07	-9.68387e-08	2.32161e-07	5.73259e-07	-1.96962e-07	3.76297e-07	5.43416e-08	-1.19780e-08	4.23636e-08	1.10427e-06	-2.52286e-07	8.51984e-07	-3.22738e-07	6.43491e-08	-2.58389e-07
10.052	-1.86933e-07	4.42256e-08	-1.42708e-07	-5.96949e-08	-2.03738e-08	-8.00687e-08	1.34470e-06	-2.12010e-08	1.32350e-06	3.27719e-07	-9.64617e-08	2.31257e-07	5.71797e-07	-1.96350e-07	3.75447e-07	5.24310e-08	-1.15568e-08	4.08741e-08	1.10325e-06	-2.52224e-07	8.51028e-07	-3.24431e-07	6.46867e-08	-2.59744e-07
10.076	-1.87856e-07	4.44439e-08	-1.43412e-07	-6.15291e-08	-1.98381e-08	-8.13672e-08	1.34378e-06	-2.08927e-08	1.32289e-06	3.26427e-07	-9.60813e-08	2.30345e-07	5.70323e-07	-1.95733e-07	3.74590e-07	5.05125e-08	-1.11340e-08	3.93785e-08	1.10222e-06	-2.52158e-07	8.50061e-07	-3.26128e-07	6.50250e-08	-2.61103e-07
10.101	-1.88784e-07	4.46634e-08	-1.44121e-07	-6.33694e-08	-1.93002e-08	-8.26696e-08	1.34285e-06	-2.05822e-08	1.32227e-06	3.25123e-07	-9.56976e-08	2.29425e-07	5.68837e-07	-1.95110e-07	3.73727e-07	4.85861e-08	-1.07094e-08	3.78767e-08	1.10117e-06	-2.52088e-07	8.49083e-07	-3.27828e-07	6.53640e-08	-2.62464e-07
10.125	-1.89717e-07	4.48841e-08	-1.44833e-07	-6.52158e-08	-1.87601e-08	-8.39759e-08	1.34189e-06	-2.02696e-08	1.32162e-06	3.23808e-07	-9.53106e-08	2.28498e-07	5.67339e-07	-1.94482e-07	3.72857e-07	4.66519e-08	-1.02830e-08	3.63689e-08	1.10011e-06	-2.52013e-07	8.48093e-07	-3.29531e-07	6.57036e-08	-2.63828e-07
10.150	-1.90654e-07	4.51058e-08	-1.45548e-07	-6.70684e-08	-1.82177e-08	-8.52861e-08	1.34092e-06	-1.99547e-08	1.32096e-06	3.22482e-07	-9.49202e-08	2.27562e-07	5.65830e-07	-1.93848e-07	3.71982e-07	4.47098e-08	-9.85495e-09	3.48549e-08	1.09903e-06	-2.51934e-07	8.47091e-07	-3.31238e-07	6.60439e-08	-2.65194e-07
10.174	-1.91596e-07	4.53287e-08	-1.46268e-07	-6.89271e-08	-1.76731e-08	-8.66003e-08	1.33992e-06	-1.96376e-08	1.32029e-06	3.21145e-07	-9.45266e-08	2.26618e-07	5.64309e-07	-1.93209e-07	3.71099e-07	4.27600e-08	-9.42516e-09	3.33348e-08	1.09793e-06	-2.51851e-07	8.46078e-07	-3.32948e-07	6.63848e-08	-2.66563e-07
10.199	-1.92543e-07	4.55528e-08	-1.46990e-07	-7.07919e-08	-1.71264e-08	-8.79183e-08	1.33891e-06	-1.93183e-08	1.31959e-06	3.19796e-07	-9.41296e-08	2.25666e-07	5.62776e-07	-1.92565e-07	3.70211e-07	4.08023e-08	-8.99366e-09	3.18087e-08	1.09682e-06	-2.51763e-07	8.45053e-07	-3.34661e-07	6.67264e-08	-2.67935e-07
10.224	-1.93495e-07	4.57779e-08	-1.47717e-07	-7.26627e-08	-1.65774e-08	-8.92401e-08	1.33788e-06	-1.89968e-08	1.31888e-06	3.18436e-07	-9.37293e-08	2.24707e-07	5.61231e-07	-1.91915e-07	3.69316e-07	3.88369e-08	-8.56044e-09	3.02765e-08	1.09569e-06	-2.51671e-07	8.44018e-07	-3.36378e-07	6.70687e-08	-2.69309e-07
10.248	-1.94452e-07	4.60043e-08	-1.48447e-07	-7.45396e-08	-1.60262e-08	-9.05658e-08	1.33683e-06	-1.86731e-08	1.31815e-06	3.17065e-07	-9.33256e-08	2.23739e-07	5.59674e-07	-1.91260e-07	3.68415e-07	3.68638e-08	-8.12552e-09	2.87383e-08	1.09454e-06	-2.51574e-07	8.42970e-07	-3.38097e-07	6.74116e-08	-2.70686e-07
10.273	-1.95413e-07	4.62317e-08	-1.49181e-07	-7.64225e-08	-1.54729e-08	-9.18954e-08	1.33576e-06	-1.83473e-08	1.31741e-06	3.15682e-07	-9.29187e-08	2.22763e-07	5.58106e-07	-1.90599e-07	3.67507e-07	3.48829e-08	-7.68890e-09	2.71940e-08	1.09338e-06	-2.51473e-07	8.41912e-07	-3.39821e-07	6.77552e-08	-2.72065e-07
10.297	-1.96379e-07	4.64603e-08	-1.49919e-07	-7.83114e-08	-1.49174e-08	-9.32288e-08	1.33467e-06	-1.80193e-08	1.31665e-06	3.14288e-07	-9.25085e-08	2.21780e-07	5.56526e-07	-1.89933e-07	3.66593e-07	3.28944e-08	-7.25058e-09	2.56438e-08	1.09221e-06	-2.51368e-07	8.40842e-07	-3.41547e-07	6.80994e-08	-2.73447e-07
10.322	-1.97350e-07	4.66901e-08	-1.50660e-07	-8.02063e-08	-1.43597e-08	-9.45660e-08	1.33356e-06	-1.76891e-08	1.31587e-06	3.12883e-07	-9.20949e-08	2.20788e-07	5.54935e-07	-1.89261e-07	3.65673e-07	3.08981e-08	-6.81056e-09	2.40875e-08	1.09102e-06	-2.51258e-07	8.39761e-07	-3.43276e-07	6.84442e-08	-2.74832e-07
10.346	-1.98326e-07	4.69210e-08	-1.51405e-07	-8.21072e-08	-1.37998e-08	-9.59070e-08	1.33243e-06	-1.73567e-08	1.31507e-06	3.11467e-07	-9.16781e-08	2.19789e-07	5.53332e-07	-1.88584e-07	3.64747e-07	2.88942e-08	-6.36886e-09	2.25253e-08	1.08981e-06	-2.51145e-07	8.38668e-07	-3.45009e-07	6.87897e-08	-2.76219e-07
10.371	-1.99307e-07	4.71530e-08	-1.52154e-07	-8.40140e-08	-1.32378e-08	-9.72517e-08	1.33128e-06	-1.70222e-08	1.31426e-06	3.10040e-07	-9.12580e-08	2.18782e-07	5.51717e-07	-1.87902e-07	3.63815e-07	2.68827e-08	-5.92548e-09	2.09572e-08	1.08859e-06	-2.51026e-07	8.37565e-07	-3.46745e-07	6.91358e-08	-2.77609e-07
10.396	-2.00293e-07	4.73862e-08	-1.52907e-07	-8.59267e-08	-1.26736e-08	-9.86002e-08	1.33012e-06	-1.66855e-08	1.31343e-06	3.08601e-07	-9.08345e-08	2.17767e-07	5.50091e-07	-1.87214e-07	3.62876e-07	2.48635e-08	-5.48042e-09	1.93831e-08	1.08735e-06	-2.50904e-07	8.36450e-07	-3.48484e-07	6.94826e-08	-2.79002e-07
10.420	-2.01284e-07	4.76206e-08	-1.53663e-07	-8.78453e-08	-1.21072e-08	-9.99525e-08	1.32893e-06	-1.63466e-08	1.31259e-06	3.07152e-07	-9.04078e-08	2.16744e-07	5.48453e-07	-1.86521e-07	3.61931e-07	2.28368e-08	-5.03369e-09	1.78031e-08	1.08610e-06	-2.50777e-07	8.35324e-07	-3.50227e-07	6.98300e-08	-2.80397e-07
10.445	-2.02279e-07	4.78561e-08	-1.54423e-07	-8.97697e-08	-1.15388e-08	-1.01309e-07	1.32773e-06	-1.60057e-08	1.31172e-06	3.05691e-07	-8.99778e-08	2.15713e-07	5.46803e-07	-1.85823e-07	3.60980e-07	2.08025e-08	-4.58529e-09	1.62172e-08	1.08483e-06	-2.50646e-07	8.34187e-07	-3.51972e-07	7.01780e-08	-2.81794e-07
10.469	-2.03279e-07	4.80928e-08	-1.55187e-07	-9.17001e-08	-1.09682e-08	-1.02668e-07	1.32650e-06	-1.56625e-08	1.31084e-06	3.04219e-07	-8.95445e-08	2.14674e-07	5.45143e-07	-1.85119e-07	3.60023e-07	1.87607e-08	-4.13523e-09	1.46254e-08	1.08355e-06	-2.50511e-07	8.33039e-07	-3.53721e-07	7.05267e-08	-2.83194e-07
10.494	-2.04285e-07	4.83306e-08	-1.55954e-07	-9.36362e-08	-1.03954e-08	-1.04032e-07	1.32526e-06	-1.53173e-08	1.30995e-06	3.02735e-07	-8.91080e-08	2.13627e-07	5.43471e-07	-1.84410e-07	3.59060e-07	1.67113e-08	-3.68351e-09	1.30278e-08	1.08225e-06	-2.50371e-07	8.31880e-07	-3.55473e-07	7.08760e-08	-2.84597e-07
10.519	-2.05295e-07	4.85696e-08	-1.56725e-07	-9.55782e-08	-9.82060e-09	-1.05399e-07	1.32400e-06	-1.49698e-08	1.30903e-06	3.01241e-07	-8.86681e-08	2.12573e-07	5.41787e-07	-1.83696e-07	3.58091e-07	1.46544e-08	-3.23013e-09	1.14243e-08	1.08094e-06	-2.50228e-07	8.30710e-07	-3.57228e-07	7.12259e-08	-2.86002e-07
10.543	-2.06310e-07	4.88097e-08	-1.57500e-07	-9.75259e-08	-9.24365e-09	-1.06770e-07	1.32272e-06	-1.46203e-08	1.30810e-06	2.99736e-07	-8.82250e-08	2.11511e-07	5.40092e-07	-1.82976e-07	3.57116e-07	1.25901e-08	-2.77512e-09	9.81501e-09	1.07961e-06	-2.50080e-07	8.29528e-07	-3.58986e-07	7.15764e-08	-2.87409e-07
10.568	-2.07330e-07	4.90511e-08	-1.58279e-07	-9.94795e-08	-8.66459e-09	-1.08144e-07	1.32142e-06	-1.42687e-08	1.30716e-06	2.98219e-07	-8.77787e-08	2.10441e-07	5.38386e-07	-1.82251e-07	3.56134e-07	1.05184e-08	-2.31846e-09	8.19989e-09	1.07826e-06	-2.49927e-07	8.28336e-07	-3.60747e-07	7.19275e-08	-2.88819e-07
10.592	-2.08355e-07	4.92935e-08	-1.59061e-07	-1.01439e-07	-8.08344e-09	-1.09522e-07	1.32011e-06	-1.39149e-08	1.30619e-06	2.96692e-07	-8.73291e-08	2.09363e-07	5.36668e-07	-1.81521e-07	3.55147e-07	8.43915e-09	-1.86016e-09	6.57900e-09	1.07690e-06	-2.49771e-07	8.27133e-07	-3.62511e-07	7.22793e-08	-2.90232e-07
10.617	-2.09385e-07	4.95372e-08	-1.59847e-07	-1.03404e-07	-7.50019e-09	-1.10904e-07	1.31877e-06	-1.35590e-08	1.30521e-06	2.95153e-07	-8.68762e-08	2.08277e-07	5.34939e-07	-1.80786e-07	3.54153e-07	6.35256e-09	-1.40023e-09	4.95233e-09	1.07553e-06	-2.49610e-07	8.25919e-07	-3.64278e-07	7.26317e-08	-2.91647e-07
10.641	-2.10419e-07	4.97820e-08	-1.60637e-07	-1.05374e-07	-6.91487e-09	-1.12289e-07	1.31742e-06	-1.32010e-08	1.30422e-06	2.93604e-07	-8.64201e-08	2.07184e-07	5.33199e-07	-1.80045e-07	3.53154e-07	4.25859e-09	-9.38680e-10	3.31991e-09	1.07414e-06	-2.49445e-07	8.24694e-07	-3.66049e-07	7.29847e-08	-2.93064e-07
10.666	-2.11459e-07	5.00280e-08	-1.61431e-07	-1.07351e-07	-6.32747e-09	-1.13678e-07	1.31604e-06	-1.28409e-08	1.30320e-06	2.92043e-07	-8.59607e-08	2.06082e-07	5.31447e-07	-1.79299e-07	3.52148e-07	2.15728e-09	-4.75507e-10	1.68177e-09	1.07273e-06	-2.49276e-07	8.23459e-07	-3.67822e-07	7.33382e-08	-2.94484e-07
10.691	-2.12504e-07	5.02751e-08	-1.62229e-07	-1.09333e-07	-5.73800e-09	-1.15071e-07	1.31465e-06	-1.24788e-08	1.30217e-06	2.90471e-07	-8.54981e-08	2.04973e-07	5.29685e-07	-1.78548e-07	3.51137e-07	4.86354e-11	-1.07202e-11	3.79152e-11	1.07132e-06	-2.49103e-07	8.22212e-07	-3.69598e-07	7.36924e-08	-2.95906e-07
10.715	-2.13553e-07	5.05235e-08	-1.63030e-07	-1.11320e-07	-5.14647e-09	-1.16467e-07	1.31324e-06	-1.21145e-08	1.30113e-06	2.88889e-07	-8.50323e-08	2.03856e-07	5.27911e-07	-1.77791e-07	3.50120e-07	-2.06730e-09	4.55676e-10	-1.61163e-09	1.06988e-06	-2.48926e-07	8.20955e-07	-3.71378e-07	7.40472e-08	-2.97331e-07
10.740	-2.14608e-07	5.07730e-08	-1.63835e-07	-1.13313e-07	-4.55289e-09	-1.17866e-07	1.31181e-06	-1.17482e-08	1.30006e-06	2.87295e-07	-8.45632e-08	2.02732e-07	5.26126e-07	-1.77030e-07	3.49096e-07	-4.19052e-09	9.23675e-10	-3.26684e-09	1.06843e-06	-2.48744e-07	8.19687e-07	-3.73160e-07	7.44026e-08	-2.98758e-07
10.764	-2.15668e-07	5.10236e-08	-1.64644e-07	-1.15312e-07	-3.95727e-09	-1.19269e-07	1.31036e-06	-1.13797e-08	1.29898e-06	2.85690e-07	-8.40909e-08	2.01600e-07	5.24330e-07	-1.76263e-07	3.48067e-07	-6.32098e-09	1.39327e-09	-4.92771e-09	1.06697e-06	-2.48558e-07	8.18408e-07	-3.74946e-07	7.47586e-08	-3.00187e-07
10.789	-2.16732e-07	5.12755e-08	-1.65457e-07	-1.17317e-07	-3.35961e-09	-1.20676e-07	1.30890e-06	-1.10093e-08	1.29789e-06	2.84075e-07	-8.36154e-08	2.00460e-07	5.22523e-07	-1.75491e-07	3.47032e-07	-8.45866e-09	1.86446e-09	-6.59420e-09	1.06549e-06	-2.48369e-07	8.17119e-07	-3.76734e-07	7.51152e-08	-3.01619e-07
10.813	-2.17802e-07	5.15285e-08	-1.66273e-07	-1.19326e-07	-2.75992e-09	-1.22086e-07	1.30741e-06	-1.06367e-08	1.29678e-06	2.82449e-07	-8.31367e-08	1.99312e-07	5.20705e-07	-1.74714e-07	3.45991e-07	-1.06035e-08	2.33723e-09	-8.26631e-09	1.06399e-06	-2.48175e-07	8.15819e-07	-3.78526e-07	7.54724e-08	-3.03053e-07
10.838	-2.18876e-07	5.17827e-08	-1.67093e-07	-1.21342e-07	-2.15821e-09	-1.23500e-07	1.30591e-06	-1.02621e-08	1.29565e-06	2.80811e-07	-8.26547e-08	1.98156e-07	5.18876e-07	-1.73931e-07	3.44945e-07	-1.27556e-08	2.81159e-09	-9.94400e-09	1.06248e-06	-2.47977e-07	8.14508e-07	-3.80320e-07	7.58301e-08	-3.04490e-07
10.863	-2.19955e-07	5.20380e-08	-1.67917e-07	-1.23363e-07	-1.55448e-09	-1.24917e-07	1.30439e-06	-9.88548e-09	1.29450e-06	2.79163e-07	-8.21696e-08	1.96993e-07	5.17036e-07	-1.73144e-07	3.43892e-07	-1.49148e-08	3.28752e-09	-1.16273e-08	1.06096e-06	-2.47774e-07	8.13187e-07	-3.82117e-07	7.61885e-08	-3.05929e-07
10.887	-2.21040e-07	5.22946e-08	-1.68745e-07	-1.25389e-07	-9.48748e-10	-1.26338e-07	1.30285e-06	-9.50680e-09	1.29334e-06	2.77504e-07	-8.16813e-08	1.95823e-07	5.15185e-07	-1.72351e-07	3.42834e-07	-1.70811e-08	3.76502e-09	-1.33161e-08	1.05942e-06	-2.47568e-07	8.11855e-07	-3.83917e-07	7.65474e-08	-3.07370e-07
10.912	-2.22129e-07	5.25523e-08	-1.69577e-07	-1.27421e-07	-3.41018e-10	-1.27762e-07	1.30129e-06	-9.12608e-09	1.29217e-06	2.75834e-07	-8.11897e-08	1.94644e-07	5.13323e-07	-1.71553e-07	3.41770e-07	-1.92545e-08	4.24408e-09	-1.50104e-08	1.05787e-06	-2.47358e-07	8.10512e-07	-3.85720e-07	7.69069e-08	-3.08813e-07
10.936	-2.23223e-07	5.28112e-08	-1.70412e-07	-1.29458e-07	2.68703e-10	-1.29189e-07	1.29972e-06	-8.74334e-09	1.29097e-06	2.74153e-07	-8.06950e-08	1.93458e-07	5.11450e-07	-1.70750e-07	3.40700e-07	-2.14350e-08	4.72469e-09	-1.67103e-08	1.05630e-06	-2.47143e-07	8.09160e-07	-3.87526e-07	7.72669e-08	-3.10259e-07
10.961	-2.24323e-07	5.30713e-08	-1.71251e-07	-1.31500e-07	8.80406e-10	-1.30620e-07	1.29812e-06	-8.35859e-09	1.28976e-06	2.72462e-07	-8.01972e-08	1.92265e-07	5.09566e-07	-1.69942e-07	3.39624e-07	-2.36225e-08	5.20686e-09	-1.84156e-08	1.05472e-06	-2.46925e-07	8.07796e-07	-3.89335e-07	7.76276e-08	-3.11707e-07
10.985	-2.25427e-07	5.33326e-08	-1.72094e-07	-1.33548e-07	1.49408e-09	-1.32054e-07	1.29651e-06	-7.97182e-09	1.28854e-06	2.70760e-07	-7.96961e-08	1.91063e-07	5.07672e-07	-1.69129e-07	3.38543e-07	-2.58170e-08	5.69058e-09	-2.01264e-08	1.05313e-06	-2.46702e-07	8.06423e-07	-3.91146e-07	7.79888e-08	-3.13158e-07
11.010	-2.26536e-07	5.35950e-08	-1.72941e-07	-1.35601e-07	2.10973e-09	-1.33491e-07	1.29488e-06	-7.58305e-09	1.28730e-06	2.69047e-07	-7.91919e-08	1.89855e-07	5.05767e-07	-1.68311e-07	3.37456e-07	-2.80184e-08	6.17583e-09	-2.18426e-08	1.05151e-06	-2.46476e-07	8.05039e-07	-3.92961e-07	7.83506e-08	-3.14610e-07
11.035	-2.27650e-07	5.38586e-08	-1.73792e-07	-1.37660e-07	2.72733e-09	-1.34932e-07	1.29323e-06	-7.19228e-09	1.28604e-06	2.67323e-07	-7.86845e-08	1.88638e-07	5.03851e-07	-1.67488e-07	3.36363e-07	-3.02269e-08	6.66261e-09	-2.35643e-08	1.04989e-06	-2.46245e-07	8.03644e-07	-3.94778e-07	7.87129e-08	-3.16065e-07
11.059	-2.28770e-07	5.41234e-08	-1.74646e-07	-1.39723e-07	3.34688e-09	-1.36377e-07	1.29156e-06	-6.79953e-09	1.28476e-06	2.65588e-07	-7.81740e-08	1.87414e-07	5.01924e-07	-1.66660e-07	3.35264e-07	-3.24422e-08	7.15092e-09	-2.52913e-08	1.04825e-06	-2.46011e-07	8.02239e-07	-3.96598e-07	7.90758e-08	-3.17522e-07
11.084	-2.29894e-07	5.43894e-08	-1.75505e-07	-1.41792e-07	3.96838e-09	-1.37824e-07	1.28988e-06	-6.40480e-09	1.28347e-06	2.63843e-07	-7.76603e-08	1.86183e-07	4.99987e-07	-1.65826e-07	3.34160e-07	-3.46645e-08	7.64075e-09	-2.70237e-08	1.04660e-06	-2.45772e-07	8.00824e-07	-3.98421e-07	7.94392e-08	-3.18982e-07
11.108	-2.31023e-07	5.46565e-08	-1.76367e-07	-1.43867e-07	4.59180e-09	-1.39275e-07	1.28818e-06	-6.00809e-09	1.28217e-06	2.62087e-07	-7.71435e-08	1.84944e-07	4.98039e-07	-1.64988e-07	3.33051e-07	-3.68936e-08	8.13209e-09	-2.87615e-08	1.04493e-06	-2.45530e-07	7.99399e-07	-4.00247e-07	7.98032e-08	-3.20443e-07
11.133	-2.32157e-07	5.49249e-08	-1.77233e-07	-1.45946e-07	5.21716e-09	-1.40729e-07	1.28646e-06	-5.60942e-09	1.28085e-06	2.60321e-07	-7.66235e-08	1.83697e-07	4.96080e-07	-1.64145e-07	3.31936e-07	-3.91296e-08	8.62494e-09	-3.05046e-08	1.04325e-06	-2.45283e-07	7.97964e-07	-4.02075e-07	8.01678e-08	-3.21907e-07
11.158	-2.33297e-07	5.51944e-08	-1.78102e-07	-1.48031e-07	5.84443e-09	-1.42186e-07	1.28472e-06	-5.20880e-09	1.27951e-06	2.58544e-07	-7.61005e-08	1.82443e-07	4.94111e-07	-1.63296e-07	3.30815e-07	-4.13723e-08	9.11929e-09	-3.22530e-08	1.04155e-06	-2.45033e-07	7.96518e-07	-4.03906e-07	8.05329e-08	-3.23373e-07
11.182	-2.34441e-07	5.54651e-08	-1.78976e-07	-1.50120e-07	6.47361e-09	-1.43647e-07	1.28296e-06	-4.80623e-09	1.27816e-06	2.56756e-07	-7.55743e-08	1.81182e-07	4.92132e-07	-1.62443e-07	3.29688e-07	-4.36219e-08	9.61514e-09	-3.40067e-08	1.03984e-06	-2.44778e-07	7.95062e-07	-4.05740e-07	8.08985e-08	-3.24841e-07
11.207	-2.35590e-07	5.57370e-08	-1.79853e-07	-1.52215e-07	7.10469e-09	-1.45111e-07	1.28119e-06	-4.40172e-09	1.27679e-06	2.54958e-07	-7.50450e-08	1.79913e-07	4.90141e-07	-1.61585e-07	3.28556e-07	-4.58782e-08	1.01125e-08	-3.57657e-08	1.03812e-06	-2.44520e-07	7.93596e-07	-4.07577e-07	8.12647e-08	-3.26312e-07
11.231	-2.36744e-07	5.60100e-08	-1.80734e-07	-1.54315e-07	7.73766e-09	-1.46578e-07	1.27940e-06	-3.99528e-09	1.27540e-06	2.53149e-07	-7.45126e-08	1.78636e-07	4.88141e-07	-1.60722e-07	3.27419e-07	-4.81412e-08	1.06113e-08	-3.75299e-08	1.03638e-06	-2.44258e-07	7.92120e-07	-4.09416e-07	8.16314e-08	-3.27784e-07
11.256	-2.37903e-07	5.62843e-08	-1.81619e-07	-1.56420e-07	8.37251e-09	-1.48048e-07	1.27759e-06	-3.58692e-09	1.27400e-06	2.51330e-07	-7.39771e-08	1.77353e-07	4.86130e-07	-1.59854e-07	3.26276e-07	-5.04109e-08	1.11116e-08	-3.92993e-08	1.03463e-06	-2.43991e-07	7.90634e-07	-4.11258e-07	8.19987e-08	-3.29259e-07
11.280	-2.39067e-07	5.65597e-08	-1.82508e-07	-1.58530e-07	9.00924e-09	-1.49521e-07	1.27576e-06	-3.17664e-09	1.27258e-06	2.49500e-07	-7.34385e-08	1.76061e-07	4.84108e-07	-1.58981e-07	3.25128e-07	-5.26873e-08	1.16133e-08	-4.10739e-08	1.03286e-06	-2.43721e-07	7.89138e-07	-4.13102e-07	8.23664e-08	-3.30736e-07
11.305	-2.40236e-07	5.68363e-08	-1.83400e-07	-1.60645e-07	9.64783e-09	-1.50998e-07	1.27392e-06	-2.76447e-09	1.27115e-06	2.47660e-07	-7.28968e-08	1.74763e-07	4.82077e-07	-1.58103e-07	3.23974e-07	-5.49703e-08	1.21166e-08	-4.28537e-08	1.03108e-06	-2.43447e-07	7.87632e-07	-4.14949e-07	8.27347e-08	-3.32215e-07
11.330	-2.41411e-07	5.71140e-08	-1.84297e-07	-1.62765e-07	1.02883e-08	-1.52477e-07	1.27205e-06	-2.35039e-09	1.26970e-06	2.45809e-07	-7.23521e-08	1.73457e-07	4.80035e-07	-1.57220e-07	3.22814e-07	-5.72599e-08	1.26212e-08	-4.46386e-08	1.02929e-06	-2.43170e-07	7.86116e-07	-4.16799e-07	8.31036e-08	-3.33696e-07
11.354	-2.42590e-07	5.73930e-08	-1.85197e-07	-1.64890e-07	1.09306e-08	-1.53960e-07	1.27018e-06	-1.93443e-09	1.26824e-06	2.43948e-07	-7.18043e-08	1.72144e-07	4.77983e-07	-1.56333e-07	3.21650e-07	-5.95560e-08	1.31273e-08	-4.64287e-08	1.02748e-06	-2.42888e-07	7.84590e-07	-4.18652e-07	8.34729e-08	-3.35179e-07
11.379	-2.43774e-07	5.76731e-08	-1.86101e-07	-1.67020e-07	1.15747e-08	-1.55446e-07	1.26828e-06	-1.51659e-09	1.26676e-06	2.42076e-07	-7.12534e-08	1.70823e-07	4.75920e-07	-1.55441e-07	3.20479e-07	-6.18587e-08	1.36349e-08	-4.82238e-08	1.02566e-06	-2.42603e-07	7.83054e-07	-4.20507e-07	8.38428e-08	-3.36664e-07
11.403	-2.44963e-07	5.79544e-08	-1.87008e-07	-1.69155e-07	1.22207e-08	-1.56935e-07	1.26636e-06	-1.09689e-09	1.26527e-06	2.40194e-07	-7.06995e-08	1.69495e-07	4.73847e-07	-1.54543e-07	3.19304e-07	-6.41679e-08	1.41439e-08	-5.00240e-08	1.02382e-06	-2.42313e-07	7.81508e-07	-4.22364e-07	8.42131e-08	-3.38151e-07
11.428	-2.46157e-07	5.82369e-08	-1.87920e-07	-1.71295e-07	1.28685e-08	-1.58426e-07	1.26443e-06	-6.75323e-10	1.26376e-06	2.38302e-07	-7.01425e-08	1.68160e-07	4.71764e-07	-1.53641e-07	3.18123e-07	-6.64836e-08	1.46543e-08	-5.18293e-08	1.02197e-06	-2.42020e-07	7.79953e-07	-4.24224e-07	8.45840e-08	-3.39640e-07
11.452	-2.47356e-07	5.85206e-08	-1.88835e-07	-1.73439e-07	1.35181e-08	-1.59921e-07	1.26248e-06	-2.51910e-10	1.26223e-06	2.36400e-07	-6.95825e-08	1.66817e-07	4.69672e-07	-1.52734e-07	3.16937e-07	-6.88057e-08	1.51662e-08	-5.36396e-08	1.02011e-06	-2.41723e-07	7.78387e-07	-4.26087e-07	8.49554e-08	-3.41131e-07
11.477	-2.48560e-07	5.88054e-08	-1.89754e-07	-1.75589e-07	1.41695e-08	-1.61419e-07	1.26052e-06	1.73343e-10	1.26069e-06	2.34487e-07	-6.90195e-08	1.65467e-07	4.67568e-07	-1.51823e-07	3.15746e-07	-7.11343e-08	1.56794e-08	-5.54548e-08	1.01824e-06	-2.41423e-07	7.76812e-07	-4.27952e-07	8.53273e-08	-3.42625e-07
11.502	-2.49769e-07	5.90914e-08	-1.90677e-07	-1.77743e-07	1.48227e-08	-1.62920e-07	1.25853e-06	6.00426e-10	1.25913e-06	2.32564e-07	-6.84535e-08	1.64110e-07	4.65455e-07	-1.50906e-07	3.14549e-07	-7.34692e-08	1.61941e-08	-5.72751e-08	1.01635e-06	-2.41118e-07	7.75228e-07	-4.29820e-07	8.56996e-08	-3.44120e-07
11.526	-2.50982e-07	5.93786e-08	-1.91604e-07	-1.79902e-07	1.54777e-08	-1.64424e-07	1.25653e-06	1.02933e-09	1.25756e-06	2.30631e-07	-6.78845e-08	1.62746e-07	4.63332e-07	-1.49985e-07	3.13347e-07	-7.58104e-08	1.67101e-08	-5.91003e-08	1.01444e-06	-2.40810e-07	7.73633e-07	-4.31690e-07	8.60725e-08	-3.45617e-07
11.551	-2.52201e-07	5.96669e-08	-1.92534e-07	-1.82065e-07	1.61344e-08	-1.65931e-07	1.25452e-06	1.46004e-09	1.25598e-06	2.28687e-07	-6.73124e-08	1.61375e-07	4.61199e-07	-1.49060e-07	3.12140e-07	-7.81580e-08	1.72276e-08	-6.09304e-08	1.01253e-06	-2.40499e-07	7.72029e-07	-4.33562e-07	8.64459e-08	-3.47116e-07
11.575	-2.53425e-07	5.99564e-08	-1.93468e-07	-1.84234e-07	1.67929e-08	-1.67441e-07	1.25248e-06	1.89256e-09	1.25437e-06	2.26734e-07	-6.67374e-08	1.59996e-07	4.59056e-07	-1.48129e-07	3.10927e-07	-8.05118e-08	1.77464e-08	-6.27654e-08	1.01060e-06	-2.40183e-07	7.70415e-07	-4.35437e-07	8.68197e-08	-3.48618e-07
11.600	-2.54654e-07	6.02471e-08	-1.94406e-07	-1.86407e-07	1.74532e-08	-1.68953e-07	1.25043e-06	2.32686e-09	1.25276e-06	2.24770e-07	-6.61594e-08	1.58611e-07	4.56904e-07	-1.47194e-07	3.09710e-07	-8.28719e-08	1.82666e-08	-6.46053e-08	1.00866e-06	-2.39864e-07	7.68792e-07	-4.37315e-07	8.71941e-08	-3.50121e-07
11.624	-2.55887e-07	6.05390e-08	-1.95348e-07	-1.88584e-07	1.81152e-08	-1.70469e-07	1.24836e-06	2.76295e-09	1.25112e-06	2.22796e-07	-6.55784e-08	1.57218e-07	4.54741e-07	-1.46254e-07	3.08487e-07	-8.52382e-08	1.87882e-08	-6.64500e-08	1.00670e-06	-2.39541e-07	7.67159e-07	-4.39195e-07	8.75689e-08	-3.51626e-07
11.649	-2.57126e-07	6.08320e-08	-1.96294e-07	-1.90766e-07	1.87790e-08	-1.71987e-07	1.24627e-06	3.20080e-09	1.24948e-06	2.20812e-07	-6.49945e-08	1.55818e-07	4.52568e-07	-1.45310e-07	3.07259e-07	-8.76107e-08	1.93112e-08	-6.82996e-08	1.00473e-06	-2.39214e-07	7.65517e-07	-4.41077e-07	8.79442e-08	-3.53133e-07
11.674	-2.58369e-07	6.11262e-08	-1.97243e-07	-1.92953e-07	1.94445e-08	-1.73509e-07	1.24417e-06	3.64041e-09	1.24781e-06	2.18818e-07	-6.44076e-08	1.54411e-07	4.50386e-07	-1.44360e-07	3.06026e-07	-8.99894e-08	1.98355e-08	-7.01539e-08	1.00275e-06	-2.38884e-07	7.63865e-07	-4.42961e-07	8.83199e-08	-3.54642e-07
11.698	-2.59618e-07	6.14215e-08	-1.98196e-07	-1.95145e-07	2.01117e-08	-1.75033e-07	1.24205e-06	4.08178e-09	1.24613e-06	2.16814e-07	-6.38177e-08	1.52997e-07	4.48194e-07	-1.43407e-07	3.04788e-07	-9.23741e-08	2.03611e-08	-7.20130e-08	1.00075e-06	-2.38550e-07	7.62204e-07	-4.44848e-07	8.86961e-08	-3.56152e-07
11.723	-2.60871e-07	6.17180e-08	-1.99153e-07	-1.97340e-07	2.07806e-08	-1.76560e-07	1.23992e-06	4.52488e-09	1.24444e-06	2.14801e-07	-6.32250e-08	1.51576e-07	4.45993e-07	-1.42448e-07	3.03544e-07	-9.47650e-08	2.08881e-08	-7.38769e-08	9.98747e-07	-2.38213e-07	7.60534e-07	-4.46738e-07	8.90728e-08	-3.57665e-07
11.747	-2.62129e-07	6.20157e-08	-2.00113e-07	-1.99541e-07	2.14513e-08	-1.78089e-07	1.23776e-06	4.96971e-09	1.24273e-06	2.12777e-07	-6.26293e-08	1.50147e-07	4.43781e-07	-1.41485e-07	3.02296e-07	-9.71618e-08	2.14164e-08	-7.57454e-08	9.96726e-07	-2.37872e-07	7.58854e-07	-4.48629e-07	8.94500e-08	-3.59179e-07
11.772	-2.63392e-07	6.23145e-08	-2.01078e-07	-2.01746e-07	2.21236e-08	-1.79622e-07	1.23559e-06	5.41626e-09	1.24101e-06	2.10743e-07	-6.20307e-08	1.48712e-07	4.41561e-07	-1.40518e-07	3.01043e-07	-9.95647e-08	2.19461e-08	-7.76186e-08	9.94692e-07	-2.37527e-07	7.57165e-07	-4.50523e-07	8.98276e-08	-3.60695e-07
11.796	-2.64660e-07	6.26145e-08	-2.02046e-07	-2.03955e-07	2.27976e-08	-1.81157e-07	1.23341e-06	5.86451e-09	1.23927e-06	2.08699e-07	-6.14292e-08	1.47270e-07	4.39330e-07	-1.39546e-07	2.99784e-07	-1.01974e-07	2.24770e-08	-7.94965e-08	9.92645e-07	-2.37179e-07	7.55466e-07	-4.52419e-07	9.02056e-08	-3.62213e-07
11.821	-2.65933e-07	6.29157e-08	-2.03017e-07	-2.06168e-07	2.34732e-08	-1.82695e-07	1.23120e-06	6.31446e-09	1.23752e-06	2.06646e-07	-6.08247e-08	1.45821e-07	4.37090e-07	-1.38569e-07	2.98521e-07	-1.04388e-07	2.30093e-08	-8.13791e-08	9.90586e-07	-2.36827e-07	7.53758e-07	-4.54317e-07	9.05842e-08	-3.63733e-07
11.846	-2.67211e-07	6.32180e-08	-2.03993e-07	-2.08386e-07	2.41505e-08	-1.84236e-07	1.22899e-06	6.76609e-09	1.23575e-06	2.04583e-07	-6.02174e-08	1.44365e-07	4.34841e-07	-1.37588e-07	2.97253e-07	-1.06809e-07	2.35429e-08	-8.32662e-08	9.88514e-07	-2.36472e-07	7.52041e-07	-4.56218e-07	9.09631e-08	-3.65255e-07
11.870	-2.68493e-07	6.35214e-08	-2.04972e-07	-2.10609e-07	2.48295e-08	-1.85779e-07	1.22675e-06	7.21939e-09	1.23397e-06	2.02510e-07	-5.96073e-08	1.42903e-07	4.32582e-07	-1.36603e-07	2.95979e-07	-1.09236e-07	2.40777e-08	-8.51579e-08	9.86429e-07	-2.36113e-07	7.50315e-07	-4.58121e-07	9.13425e-08	-3.66778e-07
11.895	-2.69781e-07	6.38260e-08	-2.05955e-07	-2.12835e-07	2.55101e-08	-1.87325e-07	1.22450e-06	7.67436e-09	1.23217e-06	2.00427e-07	-5.89942e-08	1.41433e-07	4.30314e-07	-1.35613e-07	2.94701e-07	-1.11668e-07	2.46139e-08	-8.70542e-08	9.84331e-07	-2.35751e-07	7.48580e-07	-4.60026e-07	9.17223e-08	-3.68304e-07
11.919	-2.71073e-07	6.41318e-08	-2.06942e-07	-2.15066e-07	2.61924e-08	-1.88874e-07	1.22223e-06	8.13097e-09	1.23036e-06	1.98335e-07	-5.83784e-08	1.39956e-07	4.28036e-07	-1.34618e-07	2.93418e-07	-1.14106e-07	2.51513e-08	-8.89549e-08	9.82221e-07	-2.35385e-07	7.46836e-07	-4.61933e-07	9.21026e-08	-3.69830e-07
11.944	-2.72370e-07	6.44387e-08	-2.07932e-07	-2.17301e-07	2.68762e-08	-1.90425e-07	1.21994e-06	8.58923e-09	1.22853e-06	1.96233e-07	-5.77596e-08	1.38473e-07	4.25750e-07	-1.33619e-07	2.92130e-07	-1.16550e-07	2.56900e-08	-9.08602e-08	9.80099e-07	-2.35016e-07	7.45082e-07	-4.63842e-07	9.24833e-08	-3.71359e-07
11.969	-2.73672e-07	6.47467e-08	-2.08926e-07	-2.19541e-07	2.75617e-08	-1.91979e-07	1.21764e-06	9.04911e-09	1.22669e-06	1.94121e-07	-5.71381e-08	1.36983e-07	4.23453e-07	-1.32616e-07	2.90837e-07	-1.19000e-07	2.62300e-08	-9.27699e-08	9.77964e-07	-2.34644e-07	7.43320e-07	-4.65754e-07	9.28644e-08	-3.72889e-07
11.993	-2.74979e-07	6.50559e-08	-2.09923e-07	-2.21784e-07	2.82488e-08	-1.93535e-07	1.21533e-06	9.51061e-09	1.22484e-06	1.92000e-07	-5.65137e-08	1.35486e-07	4.21148e-07	-1.31609e-07	2.89540e-07	-1.21455e-07	2.67712e-08	-9.46841e-08	9.75816e-07	-2.34268e-07	7.41548e-07	-4.67667e-07	9.32459e-08	-3.74421e-07
12.018	-2.76291e-07	6.53662e-08	-2.10925e-07	-2.24032e-07	2.89374e-08	-1.95094e-07	1.21299e-06	9.97371e-09	1.22297e-06	1.89869e-07	-5.58865e-08	1.33982e-07	4.18834e-07	-1.30597e-07	2.88237e-07	-1.23916e-07	2.73136e-08	-9.66026e-08	9.73656e-07	-2.33888e-07	7.39768e-07	-4.69583e-07	9.36278e-08	-3.75955e-07
12.042	-2.77607e-07	6.56776e-08	-2.11930e-07	-2.26283e-07	2.96276e-08	-1.96656e-07	1.21064e-06	1.04384e-08	1.22108e-06	1.87728e-07	-5.52565e-08	1.32472e-07	4.16510e-07	-1.29580e-07	2.86930e-07	-1.26383e-07	2.78573e-08	-9.85256e-08	9.71484e-07	-2.33505e-07	7.37979e-07	-4.71500e-07	9.40102e-08	-3.77490e-07
12.067	-2.78929e-07	6.59902e-08	-2.12938e-07	-2.28539e-07	3.03194e-08	-1.98220e-07	1.20828e-06	1.09047e-08	1.21918e-06	1.85578e-07	-5.46237e-08	1.30955e-07	4.14178e-07	-1.28560e-07	2.85618e-07	-1.28855e-07	2.84023e-08	-1.00453e-07	9.69300e-07	-2.33119e-07	7.36180e-07	-4.73420e-07	9.43929e-08	-3.79027e-07
12.091	-2.80255e-07	6.63039e-08	-2.13951e-07	-2.30799e-07	3.10128e-08	-1.99786e-07	1.20590e-06	1.13725e-08	1.21727e-06	1.83419e-07	-5.39881e-08	1.29431e-07	4.11836e-07	-1.27535e-07	2.84301e-07	-1.31333e-07	2.89484e-08	-1.02384e-07	9.67103e-07	-2.32730e-07	7.34373e-07	-4.75342e-07	9.47761e-08	-3.80566e-07
12.116	-2.81585e-07	6.66188e-08	-2.14967e-07	-2.33063e-07	3.17077e-08	-2.01355e-07	1.20350e-06	1.18419e-08	1.21534e-06	1.81251e-07	-5.33498e-08	1.27901e-07	4.09485e-07	-1.26505e-07	2.82980e-07	-1.33816e-07	2.94958e-08	-1.04320e-07	9.64894e-07	-2.32337e-07	7.32558e-07	-4.77266e-07	9.51597e-08	-3.82106e-07
12.141	-2.82921e-07	6.69347e-08	-2.15986e-07	-2.35331e-07	3.24041e-08	-2.02926e-07	1.20109e-06	1.23128e-08	1.21340e-06	1.79072e-07	-5.27087e-08	1.26364e-07	4.07126e-07	-1.25472e-07	2.81654e-07	-1.36305e-07	3.00443e-08	-1.06261e-07	9.62674e-07	-2.31941e-07	7.30733e-07	-4.79191e-07	9.55436e-08	-3.83648e-07
12.165	-2.84261e-07	6.72518e-08	-2.17009e-07	-2.37602e-07	3.31021e-08	-2.04500e-07	1.19866e-06	1.27853e-08	1.21144e-06	1.76885e-07	-5.20648e-08	1.24820e-07	4.04757e-07	-1.24434e-07	2.80323e-07	-1.38799e-07	3.05941e-08	-1.08205e-07	9.60441e-07	-2.31541e-07	7.28900e-07	-4.81119e-07	9.59279e-08	-3.85191e-07
12.190	-2.85606e-07	6.75700e-08	-2.18036e-07	-2.39878e-07	3.38015e-08	-2.06076e-07	1.19621e-06	1.32593e-08	1.20947e-06	1.74688e-07	-5.14183e-08	1.23270e-07	4.02380e-07	-1.23392e-07	2.78987e-07	-1.41298e-07	3.11450e-08	-1.10153e-07	9.58196e-07	-2.31138e-07	7.27058e-07	-4.83048e-07	9.63127e-08	-3.86736e-07
12.214	-2.86956e-07	6.78893e-08	-2.19066e-07	-2.42158e-07	3.45025e-08	-2.07655e-07	1.19375e-06	1.37348e-08	1.20749e-06	1.72483e-07	-5.07690e-08	1.21714e-07	3.99994e-07	-1.22346e-07	2.77647e-07	-1.43803e-07	3.16972e-08	-1.12106e-07	9.55939e-07	-2.30732e-07	7.25207e-07	-4.84980e-07	9.66978e-08	-3.88282e-07
12.239	-2.88310e-07	6.82098e-08	-2.20100e-07	-2.44441e-07	3.52050e-08	-2.09236e-07	1.19128e-06	1.42118e-08	1.20549e-06	1.70267e-07	-5.01170e-08	1.20150e-07	3.97599e-07	-1.21296e-07	2.76303e-07	-1.46314e-07	3.22504e-08	-1.14063e-07	9.53671e-07	-2.30323e-07	7.23348e-07	-4.86913e-07	9.70833e-08	-3.89830e-07
12.263	-2.89669e-07	6.85313e-08	-2.21138e-07	-2.46728e-07	3.59089e-08	-2.10819e-07	1.18878e-06	1.46902e-08	1.20347e-06	1.68043e-07	-4.94623e-08	1.18581e-07	3.95195e-07	-1.20241e-07	2.74954e-07	-1.48829e-07	3.28049e-08	-1.16024e-07	9.51390e-07	-2.29911e-07	7.21480e-07	-4.88848e-07	9.74691e-08	-3.91379e-07
12.288	-2.91033e-07	6.88539e-08	-2.22179e-07	-2.49019e-07	3.66143e-08	-2.12405e-07	1.18628e-06	1.51702e-08	1.20145e-06	1.65810e-07	-4.88049e-08	1.17005e-07	3.92783e-07	-1.19183e-07	2.73600e-07	-1.51350e-07	3.33605e-08	-1.17989e-07	9.49098e-07	-2.29495e-07	7.19603e-07	-4.90785e-07	9.78553e-08	-3.92930e-07
12.313	-2.92401e-07	6.91777e-08	-2.23224e-07	-2.51314e-07	3.73212e-08	-2.13993e-07	1.18375e-06	1.56515e-08	1.19941e-06	1.63567e-07	-4.81449e-08	1.15423e-07	3.90362e-07	-1.18120e-07	2.72242e-07	-1.53876e-07	3.39173e-08	-1.19958e-07	9.46795e-07	-2.29076e-07	7.17718e-07	-4.92724e-07	9.82419e-08	-3.94482e-07
12.337	-2.93775e-07	6.95025e-08	-2.24272e-07	-2.53612e-07	3.80295e-08	-2.15583e-07	1.18122e-06	1.61344e-08	1.19735e-06	1.61316e-07	-4.74822e-08	1.13834e-07	3.87932e-07	-1.17054e-07	2.70879e-07	-1.56407e-07	3.44751e-08	-1.21931e-07	9.44479e-07	-2.28654e-07	7.15825e-07	-4.94665e-07	9.86288e-08	-3.96036e-07
12.362	-2.95152e-07	6.98285e-08	-2.25324e-07	-2.55914e-07	3.87393e-08	-2.17175e-07	1.17866e-06	1.66186e-08	1.19528e-06	1.59055e-07	-4.68168e-08	1.12239e-07	3.85494e-07	-1.15983e-07	2.69512e-07	-1.58943e-07	3.50342e-08	-1.23909e-07	9.42152e-07	-2.28229e-07	7.13923e-07	-4.96607e-07	9.90161e-08	-3.97591e-07
12.386	-2.96535e-07	7.01555e-08	-2.26379e-07	-2.58220e-07	3.94505e-08	-2.18769e-07	1.17609e-06	1.71043e-08	1.19320e-06	1.56786e-07	-4.61488e-08	1.10637e-07	3.83048e-07	-1.14908e-07	2.68140e-07	-1.61484e-07	3.55943e-08	-1.25890e-07	9.39814e-07	-2.27801e-07	7.12013e-07	-4.98552e-07	9.94038e-08	-3.99148e-07
12.411	-2.97922e-07	7.04837e-08	-2.27438e-07	-2.60529e-07	4.01631e-08	-2.20366e-07	1.17351e-06	1.75914e-08	1.19110e-06	1.54508e-07	-4.54782e-08	1.09029e-07	3.80593e-07	-1.13829e-07	2.66764e-07	-1.64030e-07	3.61555e-08	-1.27875e-07	9.37464e-07	-2.27370e-07	7.10094e-07	-5.00497e-07	9.97918e-08	-4.00706e-07
12.435	-2.99313e-07	7.08129e-08	-2.28500e-07	-2.62842e-07	4.08771e-08	-2.21965e-07	1.17091e-06	1.80798e-08	1.18899e-06	1.52220e-07	-4.48050e-08	1.07415e-07	3.78130e-07	-1.12746e-07	2.65383e-07	-1.66581e-07	3.67179e-08	-1.29863e-07	9.35102e-07	-2.26935e-07	7.08167e-07	-5.02445e-07	1.00180e-07	-4.02265e-07
12.460	-3.00709e-07	7.11432e-08	-2.29566e-07	-2.65158e-07	4.15924e-08	-2.23566e-07	1.16830e-06	1.85696e-08	1.18687e-06	1.49924e-07	-4.41291e-08	1.05795e-07	3.75658e-07	-1.11659e-07	2.63999e-07	-1.69137e-07	3.72813e-08	-1.31856e-07	9.32730e-07	-2.26498e-07	7.06232e-07	-5.04394e-07	1.00569e-07	-4.03826e-07
12.485	-3.02110e-07	7.14745e-08	-2.30635e-07	-2.67478e-07	4.23092e-08	-2.25169e-07	1.16567e-06	1.90608e-08	1.18473e-06	1.47619e-07	-4.34507e-08	1.04169e-07	3.73178e-07	-1.10569e-07	2.62609e-07	-1.71699e-07	3.78458e-08	-1.33853e-07	9.30346e-07	-2.26057e-07	7.04288e-07	-5.06345e-07	1.00958e-07	-4.05388e-07
12.509	-3.03515e-07	7.18070e-08	-2.31708e-07	-2.69802e-07	4.30273e-08	-2.26774e-07	1.16303e-06	1.95534e-08	1.18258e-06	1.45306e-07	-4.27697e-08	1.02536e-07	3.70690e-07	-1.09474e-07	2.61216e-07	-1.74265e-07	3.84114e-08	-1.35853e-07	9.27951e-07	-2.25614e-07	7.02337e-07	-5.08298e-07	1.01347e-07	-4.06951e-07
12.534	-3.04925e-07	7.21405e-08	-2.32784e-07	-2.72128e-07	4.37468e-08	-2.28382e-07	1.16037e-06	2.00472e-08	1.18041e-06	1.42984e-07	-4.20862e-08	1.00897e-07	3.68194e-07	-1.08375e-07	2.59818e-07	-1.76835e-07	3.89780e-08	-1.37857e-07	9.25544e-07	-2.25167e-07	7.00377e-07	-5.10252e-07	1.01737e-07	-4.08515e-07
12.558	-3.06339e-07	7.24751e-08	-2.33864e-07	-2.74459e-07	4.44676e-08	-2.29991e-07	1.15769e-06	2.05424e-08	1.17823e-06	1.40653e-07	-4.14001e-08	9.92526e-08	3.65689e-07	-1.07273e-07	2.58416e-07	-1.79411e-07	3.95458e-08	-1.39865e-07	9.23127e-07	-2.24718e-07	6.98409e-07	-5.12208e-07	1.02127e-07	-4.10081e-07
12.583	-3.07758e-07	7.28107e-08	-2.34947e-07	-2.76792e-07	4.51898e-08	-2.31602e-07	1.15500e-06	2.10389e-08	1.17604e-06	1.38313e-07	-4.07115e-08	9.76018e-08	3.63177e-07	-1.06167e-07	2.57010e-07	-1.81991e-07	4.01145e-08	-1.41877e-07	9.20698e-07	-2.24265e-07	6.96433e-07	-5.14165e-07	1.02517e-07	-4.11648e-07
12.607	-3.09181e-07	7.31474e-08	-2.36033e-07	-2.79129e-07	4.59133e-08	-2.33215e-07	1.15230e-06	2.15367e-08	1.17384e-06	1.35965e-07	-4.00204e-08	9.59448e-08	3.60656e-07	-1.05057e-07	2.55599e-07	-1.84576e-07	4.06843e-08	-1.43892e-07	9.18259e-07	-2.23810e-07	6.94449e-07	-5.16124e-07	1.02907e-07	-4.13216e-07
12.632	-3.10609e-07	7.34852e-08	-2.37123e-07	-2.81469e-07	4.66381e-08	-2.34831e-07	1.14958e-06	2.20357e-08	1.17162e-06	1.33609e-07	-3.93267e-08	9.42819e-08	3.58127e-07	-1.03943e-07	2.54185e-07	-1.87166e-07	4.12551e-08	-1.45911e-07	9.15808e-07	-2.23351e-07	6.92457e-07	-5.18084e-07	1.03298e-07	-4.14786e-07
12.657	-3.12041e-07	7.38240e-08	-2.38217e-07	-2.83812e-07	4.73641e-08	-2.36448e-07	1.14685e-06	2.25360e-08	1.16939e-06	1.31244e-07	-3.86306e-08	9.26130e-08	3.55591e-07	-1.02825e-07	2.52766e-07	-1.89760e-07	4.18269e-08	-1.47933e-07	9.13347e-07	-2.22890e-07	6.90457e-07	-5.20046e-07	1.03689e-07	-4.16356e-07
12.681	-3.13477e-07	7.41638e-08	-2.39313e-07	-2.86159e-07	4.80915e-08	-2.38067e-07	1.14410e-06	2.30376e-08	1.16714e-06	1.28870e-07	-3.79320e-08	9.09382e-08	3.53046e-07	-1.01704e-07	2.51343e-07	-1.92359e-07	4.23997e-08	-1.49959e-07	9.10875e-07	-2.22426e-07	6.88449e-07	-5.22009e-07	1.04081e-07	-4.17928e-07
12.706	-3.14918e-07	7.45047e-08	-2.40413e-07	-2.88508e-07	4.88201e-08	-2.39688e-07	1.14134e-06	2.35404e-08	1.16488e-06	1.26488e-07	-3.72309e-08	8.92574e-08	3.50494e-07	-1.00579e-07	2.49916e-07	-1.94962e-07	4.29736e-08	-1.51989e-07	9.08392e-07	-2.21959e-07	6.86433e-07	-5.23974e-07	1.04473e-07	-4.19501e-07
12.730	-3.16363e-07	7.48467e-08	-2.41516e-07	-2.90861e-07	4.95500e-08	-2.41311e-07	1.13857e-06	2.40444e-08	1.16261e-06	1.24098e-07	-3.65274e-08	8.75708e-08	3.47934e-07	-9.94497e-08	2.48484e-07	-1.97570e-07	4.35484e-08	-1.54022e-07	9.05899e-07	-2.21490e-07	6.84409e-07	-5.25940e-07	1.04865e-07	-4.21075e-07
12.755	-3.17813e-07	7.51896e-08	-2.42623e-07	-2.93217e-07	5.02811e-08	-2.42936e-07	1.13578e-06	2.45496e-08	1.16033e-06	1.21700e-07	-3.58214e-08	8.58783e-08	3.45366e-07	-9.83171e-08	2.47049e-07	-2.00182e-07	4.41242e-08	-1.56058e-07	9.03395e-07	-2.21017e-07	6.82378e-07	-5.27907e-07	1.05257e-07	-4.22650e-07
12.780	-3.19267e-07	7.55336e-08	-2.43733e-07	-2.95576e-07	5.10135e-08	-2.44562e-07	1.13297e-06	2.50560e-08	1.15803e-06	1.19293e-07	-3.51131e-08	8.41801e-08	3.42791e-07	-9.71810e-08	2.45610e-07	-2.02799e-07	4.47010e-08	-1.58098e-07	9.00880e-07	-2.20542e-07	6.80339e-07	-5.29876e-07	1.05649e-07	-4.24227e-07
12.804	-3.20725e-07	7.58786e-08	-2.44846e-07	-2.97938e-07	5.17471e-08	-2.46191e-07	1.13015e-06	2.55636e-08	1.15572e-06	1.16878e-07	-3.44023e-08	8.24760e-08	3.40208e-07	-9.60411e-08	2.44167e-07	-2.05420e-07	4.52787e-08	-1.60141e-07	8.98355e-07	-2.20063e-07	6.78292e-07	-5.31846e-07	1.06042e-07	-4.25804e-07
12.829	-3.22187e-07	7.62246e-08	-2.45963e-07	-3.00303e-07	5.24819e-08	-2.47821e-07	1.12732e-06	2.60723e-08	1.15339e-06	1.14455e-07	-3.36891e-08	8.07663e-08	3.37617e-07	-9.48977e-08	2.42719e-07	-2.08045e-07	4.58574e-08	-1.62188e-07	8.95820e-07	-2.19583e-07	6.76237e-07	-5.33818e-07	1.06435e-07	-4.27382e-07
12.853	-3.23654e-07	7.65716e-08	-2.47083e-07	-3.02671e-07	5.32179e-08	-2.49453e-07	1.12447e-06	2.65822e-08	1.15105e-06	1.12024e-07	-3.29736e-08	7.90508e-08	3.35019e-07	-9.37507e-08	2.41268e-07	-2.10675e-07	4.64370e-08	-1.64238e-07	8.93274e-07	-2.19099e-07	6.74175e-07	-5.35790e-07	1.06829e-07	-4.28962e-07
12.878	-3.25125e-07	7.69196e-08	-2.48206e-07	-3.05041e-07	5.39551e-08	-2.51086e-07	1.12161e-06	2.70932e-08	1.14870e-06	1.09585e-07	-3.22556e-08	7.73297e-08	3.32413e-07	-9.26002e-08	2.39813e-07	-2.13309e-07	4.70175e-08	-1.66291e-07	8.90717e-07	-2.18613e-07	6.72105e-07	-5.37764e-07	1.07222e-07	-4.30542e-07
12.902	-3.26601e-07	7.72687e-08	-2.49332e-07	-3.07415e-07	5.46934e-08	-2.52722e-07	1.11874e-06	2.76054e-08	1.14634e-06	1.07138e-07	-3.15354e-08	7.56029e-08	3.29800e-07	-9.14461e-08	2.38354e-07	-2.15947e-07	4.75990e-08	-1.68348e-07	8.88151e-07	-2.18124e-07	6.70027e-07	-5.39739e-07	1.07616e-07	-4.32123e-07
12.927	-3.28080e-07	7.76187e-08	-2.50461e-07	-3.09791e-07	5.54329e-08	-2.54359e-07	1.11585e-06	2.81186e-08	1.14397e-06	1.04683e-07	-3.08128e-08	7.38706e-08	3.27179e-07	-9.02886e-08	2.36891e-07	-2.18589e-07	4.81814e-08	-1.70407e-07	8.85574e-07	-2.17632e-07	6.67942e-07	-5.41716e-07	1.08010e-07	-4.33706e-07
12.952	-3.29564e-07	7.79697e-08	-2.51594e-07	-3.12171e-07	5.61735e-08	-2.55997e-07	1.11295e-06	2.86329e-08	1.14158e-06	1.02221e-07	-3.00879e-08	7.21327e-08	3.24552e-07	-8.91275e-08	2.35424e-07	-2.21235e-07	4.87647e-08	-1.72470e-07	8.82987e-07	-2.17138e-07	6.65849e-07	-5.43693e-07	1.08404e-07	-4.35289e-07
12.976	-3.31052e-07	7.83217e-08	-2.52730e-07	-3.14553e-07	5.69153e-08	-2.57637e-07	1.11003e-06	2.91483e-08	1.13918e-06	9.97499e-08	-2.93607e-08	7.03892e-08	3.21916e-07	-8.79630e-08	2.33953e-07	-2.23885e-07	4.93488e-08	-1.74537e-07	8.80390e-07	-2.16641e-07	6.63749e-07	-5.45672e-07	1.08799e-07	-4.36873e-07
13.001	-3.32543e-07	7.86747e-08	-2.53869e-07	-3.16937e-07	5.76582e-08	-2.59279e-07	1.10710e-06	2.96647e-08	1.13676e-06	9.72715e-08	-2.86311e-08	6.86403e-08	3.19274e-07	-8.67951e-08	2.32479e-07	-2.26540e-07	4.99339e-08	-1.76606e-07	8.77784e-07	-2.16142e-07	6.61642e-07	-5.47652e-07	1.09194e-07	-4.38458e-07
13.025	-3.34040e-07	7.90286e-08	-2.55011e-07	-3.19325e-07	5.84022e-08	-2.60922e-07	1.10416e-06	3.01821e-08	1.13434e-06	9.47853e-08	-2.78994e-08	6.68860e-08	3.16625e-07	-8.56238e-08	2.31001e-07	-2.29198e-07	5.05198e-08	-1.78678e-07	8.75167e-07	-2.15640e-07	6.59527e-07	-5.49632e-07	1.09589e-07	-4.40044e-07
13.050	-3.35540e-07	7.93835e-08	-2.56156e-07	-3.21715e-07	5.91473e-08	-2.62567e-07	1.10120e-06	3.07006e-08	1.13190e-06	9.22915e-08	-2.71653e-08	6.51262e-08	3.13968e-07	-8.44491e-08	2.29519e-07	-2.31860e-07	5.11066e-08	-1.80753e-07	8.72540e-07	-2.15135e-07	6.57405e-07	-5.51614e-07	1.09984e-07	-4.41631e-07
13.074	-3.37044e-07	7.97394e-08	-2.57305e-07	-3.24107e-07	5.98935e-08	-2.64214e-07	1.09823e-06	3.12201e-08	1.12945e-06	8.97901e-08	-2.64291e-08	6.33610e-08	3.11304e-07	-8.32711e-08	2.28033e-07	-2.34526e-07	5.16942e-08	-1.82832e-07	8.69904e-07	-2.14628e-07	6.55276e-07	-5.53597e-07	1.10379e-07	-4.43218e-07
13.099	-3.38552e-07	8.00962e-08	-2.58456e-07	-3.26502e-07	6.06407e-08	-2.65862e-07	1.09524e-06	3.17406e-08	1.12698e-06	8.72811e-08	-2.56906e-08	6.15906e-08	3.08634e-07	-8.20898e-08	2.26544e-07	-2.37196e-07	5.22827e-08	-1.84913e-07	8.67257e-07	-2.14118e-07	6.53139e-07	-5.55581e-07	1.10775e-07	-4.44806e-07
13.124	-3.40064e-07	8.04540e-08	-2.59610e-07	-3.28900e-07	6.13890e-08	-2.67511e-07	1.09225e-06	3.22620e-08	1.12451e-06	8.47646e-08	-2.49498e-08	5.98148e-08	3.05956e-07	-8.09052e-08	2.25051e-07	-2.39869e-07	5.28720e-08	-1.86997e-07	8.64601e-07	-2.13606e-07	6.50995e-07	-5.57566e-07	1.11170e-07	-4.46396e-07
13.148	-3.41581e-07	8.08128e-08	-2.60768e-07	-3.31300e-07	6.21384e-08	-2.69162e-07	1.08924e-06	3.27844e-08	1.12202e-06	8.22407e-08	-2.42069e-08	5.80337e-08	3.03272e-07	-7.97173e-08	2.23554e-07	-2.42546e-07	5.34621e-08	-1.89084e-07	8.61936e-07	-2.13092e-07	6.48844e-07	-5.59552e-07	1.11566e-07	-4.47985e-07
13.173	-3.43101e-07	8.11724e-08	-2.61929e-07	-3.33702e-07	6.28887e-08	-2.70814e-07	1.08621e-06	3.33078e-08	1.11952e-06	7.97093e-08	-2.34618e-08	5.62474e-08	3.00580e-07	-7.85262e-08	2.22054e-07	-2.45227e-07	5.40530e-08	-1.91174e-07	8.59261e-07	-2.12575e-07	6.46686e-07	-5.61538e-07	1.11962e-07	-4.49576e-07
13.197	-3.44625e-07	8.15330e-08	-2.63092e-07	-3.36107e-07	6.36401e-08	-2.72467e-07	1.08317e-06	3.38321e-08	1.11701e-06	7.71706e-08	-2.27146e-08	5.44560e-08	2.97882e-07	-7.73318e-08	2.20550e-07	-2.47912e-07	5.46448e-08	-1.93267e-07	8.56576e-07	-2.12055e-07	6.44521e-07	-5.63526e-07	1.12359e-07	-4.51167e-07
13.222	-3.46153e-07	8.18945e-08	-2.64259e-07	-3.38515e-07	6.43925e-08	-2.74122e-07	1.08012e-06	3.43572e-08	1.11448e-06	7.46246e-08	-2.19652e-08	5.26594e-08	2.95177e-07	-7.61343e-08	2.19043e-07	-2.50600e-07	5.52373e-08	-1.95363e-07	8.53882e-07	-2.11534e-07	6.42349e-07	-5.65514e-07	1.12755e-07	-4.52759e-07
13.246	-3.47685e-07	8.22570e-08	-2.65428e-07	-3.40924e-07	6.51458e-08	-2.75778e-07	1.07706e-06	3.48833e-08	1.11195e-06	7.20714e-08	-2.12137e-08	5.08577e-08	2.92466e-07	-7.49337e-08	2.17532e-07	-2.53292e-07	5.58306e-08	-1.97461e-07	8.51179e-07	-2.11010e-07	6.40169e-07	-5.67504e-07	1.13152e-07	-4.54352e-07
13.271	-3.49221e-07	8.26203e-08	-2.66601e-07	-3.43336e-07	6.59002e-08	-2.77436e-07	1.07399e-06	3.54103e-08	1.10940e-06	6.95109e-08	-2.04600e-08	4.90509e-08	2.89748e-07	-7.37299e-08	2.16018e-07	-2.55987e-07	5.64246e-08	-1.99562e-07	8.48466e-07	-2.10483e-07	6.37983e-07	-5.69494e-07	1.13549e-07	-4.55945e-07
13.296	-3.50761e-07	8.29846e-08	-2.67776e-07	-3.45750e-07	6.66555e-08	-2.79095e-07	1.07090e-06	3.59381e-08	1.10684e-06	6.69434e-08	-1.97043e-08	4.72391e-08	2.87023e-07	-7.25230e-08	2.14500e-07	-2.58685e-07	5.70194e-08	-2.01666e-07	8.45744e-07	-2.09954e-07	6.35790e-07	-5.71485e-07	1.13946e-07	-4.57539e-07
13.320	-3.52304e-07	8.33498e-08	-2.68954e-07	-3.48166e-07	6.74117e-08	-2.80755e-07	1.06780e-06	3.64667e-08	1.10426e-06	6.43688e-08	-1.89465e-08	4.54223e-08	2.84292e-07	-7.13131e-08	2.12979e-07	-2.61387e-07	5.76150e-08	-2.03772e-07	8.43013e-07	-2.09423e-07	6.33590e-07	-5.73476e-07	1.14343e-07	-4.59134e-07
13.345	-3.53851e-07	8.37158e-08	-2.70136e-07	-3.50585e-07	6.81689e-08	-2.82416e-07	1.06468e-06	3.69962e-08	1.10168e-06	6.17871e-08	-1.81866e-08	4.36005e-08	2.81554e-07	-7.01001e-08	2.11454e-07	-2.64093e-07	5.82113e-08	-2.05881e-07	8.40273e-07	-2.08890e-07	6.31383e-07	-5.75468e-07	1.14740e-07	-4.60729e-07
13.369	-3.55402e-07	8.40827e-08	-2.71320e-07	-3.53005e-07	6.89269e-08	-2.84078e-07	1.06155e-06	3.75265e-08	1.09908e-06	5.91985e-08	-1.74247e-08	4.17739e-08	2.78810e-07	-6.88841e-08	2.09926e-07	-2.66801e-07	5.88083e-08	-2.07993e-07	8.37524e-07	-2.08354e-07	6.29169e-07	-5.77461e-07	1.15137e-07	-4.62324e-07
13.394	-3.56957e-07	8.44506e-08	-2.72507e-07	-3.55428e-07	6.96859e-08	-2.85742e-07	1.05842e-06	3.80576e-08	1.09647e-06	5.66030e-08	-1.66607e-08	3.99424e-08	2.76060e-07	-6.76651e-08	2.08395e-07	-2.69513e-07	5.94061e-08	-2.10107e-07	8.34766e-07	-2.07817e-07	6.26949e-07	-5.79455e-07	1.15535e-07	-4.63920e-07
13.418	-3.58516e-07	8.48193e-08	-2.73696e-07	-3.57852e-07	7.04458e-08	-2.87407e-07	1.05526e-06	3.85895e-08	1.09385e-06	5.40007e-08	-1.58947e-08	3.81060e-08	2.73303e-07	-6.64432e-08	2.06860e-07	-2.72228e-07	6.00045e-08	-2.12223e-07	8.31999e-07	-2.07277e-07	6.24722e-07	-5.81449e-07	1.15932e-07	-4.65517e-07
13.443	-3.60078e-07	8.51888e-08	-2.74889e-07	-3.60279e-07	7.12065e-08	-2.89072e-07	1.05210e-06	3.91221e-08	1.09122e-06	5.13916e-08	-1.51267e-08	3.62648e-08	2.70540e-07	-6.52183e-08	2.05322e-07	-2.74946e-07	6.06036e-08	-2.14342e-07	8.29223e-07	-2.06735e-07	6.22488e-07	-5.83444e-07	1.16330e-07	-4.67114e-07
13.468	-3.61643e-07	8.55592e-08	-2.76084e-07	-3.62707e-07	7.19682e-08	-2.90739e-07	1.04892e-06	3.96555e-08	1.08858e-06	4.87757e-08	-1.43568e-08	3.44190e-08	2.67771e-07	-6.39906e-08	2.03781e-07	-2.77667e-07	6.12034e-08	-2.16464e-07	8.26438e-07	-2.06190e-07	6.20248e-07	-5.85439e-07	1.16728e-07	-4.68712e-07
13.492	-3.63213e-07	8.59305e-08	-2.77282e-07	-3.65138e-07	7.27306e-08	-2.92407e-07	1.04573e-06	4.01896e-08	1.08592e-06	4.61532e-08	-1.35849e-08	3.25683e-08	2.64996e-07	-6.27599e-08	2.02236e-07	-2.80392e-07	6.18039e-08	-2.18588e-07	8.23645e-07	-2.05644e-07	6.18001e-07	-5.87435e-07	1.17126e-07	-4.70309e-07
13.517	-3.64785e-07	8.63026e-08	-2.78483e-07	-3.67570e-07	7.34939e-08	-2.94076e-07	1.04253e-06	4.07244e-08	1.08326e-06	4.35241e-08	-1.28110e-08	3.07131e-08	2.62215e-07	-6.15265e-08	2.00689e-07	-2.83119e-07	6.24051e-08	-2.20714e-07	8.20843e-07	-2.05095e-07	6.15747e-07	-5.89432e-07	1.17524e-07	-4.71908e-07
13.541	-3.66362e-07	8.66756e-08	-2.79686e-07	-3.70004e-07	7.42580e-08	-2.95746e-07	1.03932e-06	4.12599e-08	1.08058e-06	4.08884e-08	-1.20352e-08	2.88532e-08	2.59428e-07	-6.02902e-08	1.99138e-07	-2.85849e-07	6.30069e-08	-2.22842e-07	8.18032e-07	-2.04545e-07	6.13487e-07	-5.91429e-07	1.17922e-07	-4.73506e-07
13.566	-3.67942e-07	8.70494e-08	-2.80892e-07	-3.72440e-07	7.50229e-08	-2.97417e-07	1.03610e-06	4.17961e-08	1.07789e-06	3.82462e-08	-1.12575e-08	2.69887e-08	2.56635e-07	-5.90511e-08	1.97584e-07	-2.88582e-07	6.36093e-08	-2.24973e-07	8.15213e-07	-2.03992e-07	6.11221e-07	-5.93426e-07	1.18320e-07	-4.75106e-07
13.591	-3.69525e-07	8.74240e-08	-2.82101e-07	-3.74878e-07	7.57886e-08	-2.99089e-07	1.03286e-06	4.23329e-08	1.07519e-06	3.55976e-08	-1.04779e-08	2.51197e-08	2.53836e-07	-5.78093e-08	1.96026e-07	-2.91318e-07	6.42123e-08	-2.27106e-07	8.12385e-07	-2.03437e-07	6.08948e-07	-5.95424e-07	1.18719e-07	-4.76705e-07
13.615	-3.71112e-07	8.77994e-08	-2.83313e-07	-3.77317e-07	7.65551e-08	-3.00762e-07	1.02961e-06	4.28704e-08	1.07248e-06	3.29426e-08	-9.69642e-09	2.32462e-08	2.51031e-07	-5.65648e-08	1.94466e-07	-2.94057e-07	6.48160e-08	-2.29241e-07	8.09549e-07	-2.02881e-07	6.06668e-07	-5.97422e-07	1.19117e-07	-4.78305e-07
13.640	-3.72702e-07	8.81756e-08	-2.84527e-07	-3.79758e-07	7.73223e-08	-3.02436e-07	1.02635e-06	4.34086e-08	1.06976e-06	3.02813e-08	-8.91309e-09	2.13682e-08	2.48220e-07	-5.53175e-08	1.92903e-07	-2.96798e-07	6.54203e-08	-2.31378e-07	8.06705e-07	-2.02322e-07	6.04383e-07	-5.99420e-07	1.19515e-07	-4.79905e-07
13.664	-3.74296e-07	8.85527e-08	-2.85743e-07	-3.82200e-07	7.80903e-08	-3.04110e-07	1.02308e-06	4.39473e-08	1.06702e-06	2.76138e-08	-8.12791e-09	1.94859e-08	2.45404e-07	-5.40676e-08	1.91336e-07	-2.99542e-07	6.60252e-08	-2.33517e-07	8.03853e-07	-2.01762e-07	6.02091e-07	-6.01419e-07	1.19914e-07	-4.81505e-07
13.689	-3.75893e-07	8.89305e-08	-2.86962e-07	-3.84644e-07	7.88590e-08	-3.05785e-07	1.01979e-06	4.44866e-08	1.06428e-06	2.49400e-08	-7.34092e-09	1.75991e-08	2.42582e-07	-5.28151e-08	1.89767e-07	-3.02289e-07	6.66306e-08	-2.35659e-07	8.00992e-07	-2.01199e-07	5.99793e-07	-6.03418e-07	1.20313e-07	-4.83105e-07
13.713	-3.77493e-07	8.93091e-08	-2.88184e-07	-3.87090e-07	7.96284e-08	-3.07462e-07	1.01650e-06	4.50265e-08	1.06152e-06	2.22602e-08	-6.55212e-09	1.57081e-08	2.39755e-07	-5.15599e-08	1.88195e-07	-3.05039e-07	6.72366e-08	-2.37802e-07	7.98123e-07	-2.00635e-07	5.97488e-07	-6.05417e-07	1.20711e-07	-4.84706e-07
13.738	-3.79097e-07	8.96885e-08	-2.89408e-07	-3.89537e-07	8.03985e-08	-3.09138e-07	1.01319e-06	4.55669e-08	1.05876e-06	1.95742e-08	-5.76153e-09	1.38127e-08	2.36922e-07	-5.03022e-08	1.86619e-07	-3.07790e-07	6.78432e-08	-2.39947e-07	7.95246e-07	-2.00068e-07	5.95178e-07	-6.07416e-07	1.21110e-07	-4.86306e-07
13.763	-3.80704e-07	9.00687e-08	-2.90635e-07	-3.91985e-07	8.11693e-08	-3.10816e-07	1.00987e-06	4.61079e-08	1.05598e-06	1.68823e-08	-4.96918e-09	1.19131e-08	2.34083e-07	-4.90419e-08	1.85041e-07	-3.10545e-07	6.84503e-08	-2.42095e-07	7.92362e-07	-1.99500e-07	5.92861e-07	-6.09416e-07	1.21508e-07	-4.87907e-07
13.787	-3.82314e-07	9.04496e-08	-2.91864e-07	-3.94435e-07	8.19408e-08	-3.12495e-07	1.00654e-06	4.66494e-08	1.05319e-06	1.41844e-08	-4.17507e-09	1.00093e-08	2.31239e-07	-4.77792e-08	1.83460e-07	-3.13302e-07	6.90580e-08	-2.44244e-07	7.89469e-07	-1.98930e-07	5.90539e-07	-6.11416e-07	1.21907e-07	-4.89508e-07
13.812	-3.83927e-07	9.08313e-08	-2.93096e-07	-3.96887e-07	8.27129e-08	-3.14174e-07	1.00320e-06	4.71914e-08	1.05039e-06	1.14806e-08	-3.37924e-09	8.10139e-09	2.28390e-07	-4.65139e-08	1.81876e-07	-3.16061e-07	6.96662e-08	-2.46395e-07	7.86568e-07	-1.98358e-07	5.88210e-07	-6.13415e-07	1.22306e-07	-4.91109e-07
13.836	-3.85544e-07	9.12137e-08	-2.94330e-07	-3.99339e-07	8.34857e-08	-3.15853e-07	9.99847e-07	4.77339e-08	1.04758e-06	8.77103e-09	-2.58169e-09	6.18934e-09	2.25536e-07	-4.52462e-08	1.80289e-07	-3.18823e-07	7.02749e-08	-2.48548e-07	7.83660e-07	-1.97785e-07	5.85875e-07	-6.15415e-07	1.22705e-07	-4.92711e-07
13.861	-3.87163e-07	9.15968e-08	-2.95566e-07	-4.01793e-07	8.42591e-08	-3.17534e-07	9.96483e-07	4.82769e-08	1.04476e-06	6.05568e-09	-1.78245e-09	4.27324e-09	2.22676e-07	-4.39760e-08	1.78700e-07	-3.21586e-07	7.08841e-08	-2.50702e-07	7.80744e-07	-1.97209e-07	5.83535e-07	-6.17415e-07	1.23103e-07	-4.94312e-07
13.885	-3.88786e-07	9.19807e-08	-2.96805e-07	-4.04248e-07	8.50331e-08	-3.19215e-07	9.93109e-07	4.88203e-08	1.04193e-06	3.33464e-09	-9.81528e-10	2.35312e-09	2.19811e-07	-4.27035e-08	1.77108e-07	-3.24352e-07	7.14938e-08	-2.52859e-07	7.77821e-07	-1.96632e-07	5.81188e-07	-6.19415e-07	1.23502e-07	-4.95913e-07
13.910	-3.90411e-07	9.23653e-08	-2.98046e-07	-4.06704e-07	8.58077e-08	-3.20896e-07	9.89723e-07	4.93642e-08	1.03909e-06	6.07972e-10	-1.78952e-10	4.29020e-10	2.16941e-07	-4.14286e-08	1.75513e-07	-3.27121e-07	7.21040e-08	-2.55017e-07	7.74889e-07	-1.96054e-07	5.78836e-07	-6.21415e-07	1.23901e-07	-4.97514e-07
13.935	-3.92040e-07	9.27506e-08	-2.99289e-07	-4.09161e-07	8.65829e-08	-3.22578e-07	9.86327e-07	4.99085e-08	1.03624e-06	-2.12427e-09	6.25262e-10	-1.49900e-09	2.14066e-07	-4.01513e-08	1.73915e-07	-3.29891e-07	7.27146e-08	-2.57176e-07	7.71951e-07	-1.95473e-07	5.76478e-07	-6.23415e-07	1.24300e-07	-4.99115e-07
13.959	-3.93672e-07	9.31367e-08	-3.00535e-07	-4.11620e-07	8.73587e-08	-3.24261e-07	9.82920e-07	5.04531e-08	1.03337e-06	-4.86200e-09	1.43110e-09	-3.43091e-09	2.11186e-07	-3.88718e-08	1.72314e-07	-3.32663e-07	7.33257e-08	-2.59338e-07	7.69005e-07	-1.94891e-07	5.74114e-07	-6.25415e-07	1.24698e-07	-5.00717e-07
13.984	-3.95306e-07	9.35234e-08	-3.01783e-07	-4.14079e-07	8.81350e-08	-3.25944e-07	9.79502e-07	5.09982e-08	1.03050e-06	-7.60518e-09	2.23853e-09	-5.36665e-09	2.08301e-07	-3.75900e-08	1.70711e-07	-3.35438e-07	7.39373e-08	-2.61501e-07	7.66051e-07	-1.94307e-07	5.71744e-07	-6.27415e-07	1.25097e-07	-5.02318e-07
14.008	-3.96944e-07	9.39108e-08	-3.03033e-07	-4.16539e-07	8.89118e-08	-3.27627e-07	9.76073e-07	5.15436e-08	1.02762e-06	-1.03537e-08	3.04754e-09	-7.30618e-09	2.05411e-07	-3.63060e-08	1.69105e-07	-3.38214e-07	7.45492e-08	-2.63665e-07	7.63091e-07	-1.93722e-07	5.69369e-07	-6.29414e-07	1.25496e-07	-5.03918e-07
14.033	-3.98584e-07	9.42989e-08	-3.04285e-07	-4.19001e-07	8.96891e-08	-3.29311e-07	9.72634e-07	5.20894e-08	1.02472e-06	-1.31076e-08	3.85812e-09	-9.24946e-09	2.02517e-07	-3.50197e-08	1.67497e-07	-3.40993e-07	7.51616e-08	-2.65831e-07	7.60123e-07	-1.93135e-07	5.66987e-07	-6.31414e-07	1.25894e-07	-5.05519e-07
14.057	-4.00227e-07	9.46877e-08	-3.05540e-07	-4.21463e-07	9.04670e-08	-3.30996e-07	9.69185e-07	5.26354e-08	1.02182e-06	-1.58667e-08	4.67024e-09	-1.11964e-08	1.99618e-07	-3.37313e-08	1.65886e-07	-3.43773e-07	7.57744e-08	-2.67998e-07	7.57148e-07	-1.92547e-07	5.64601e-07	-6.33413e-07	1.26293e-07	-5.07120e-07
14.082	-4.01873e-07	9.50771e-08	-3.06796e-07	-4.23926e-07	9.12453e-08	-3.32680e-07	9.65725e-07	5.31818e-08	1.01891e-06	-1.86310e-08	5.48389e-09	-1.31471e-08	1.96714e-07	-3.24407e-08	1.64273e-07	-3.46555e-07	7.63876e-08	-2.70167e-07	7.54166e-07	-1.91957e-07	5.62209e-07	-6.35412e-07	1.26692e-07	-5.08720e-07
14.107	-4.03522e-07	9.54671e-08	-3.08055e-07	-4.26390e-07	9.20242e-08	-3.34366e-07	9.62255e-07	5.37285e-08	1.01598e-06	-2.14003e-08	6.29903e-09	-1.51013e-08	1.93805e-07	-3.11480e-08	1.62657e-07	-3.49338e-07	7.70012e-08	-2.72337e-07	7.51176e-07	-1.91365e-07	5.59811e-07	-6.37410e-07	1.27090e-07	-5.10320e-07
14.131	-4.05174e-07	9.58579e-08	-3.09316e-07	-4.28854e-07	9.28034e-08	-3.36051e-07	9.58774e-07	5.42755e-08	1.01305e-06	-2.41748e-08	7.11567e-09	-1.70591e-08	1.90892e-07	-2.98532e-08	1.61039e-07	-3.52124e-07	7.76152e-08	-2.74509e-07	7.48180e-07	-1.90772e-07	5.57408e-07	-6.39408e-07	1.27489e-07	-5.11920e-07
14.156	-4.06828e-07	9.62492e-08	-3.10579e-07	-4.31320e-07	9.35832e-08	-3.37737e-07	9.55284e-07	5.48227e-08	1.01011e-06	-2.69542e-08	7.93376e-09	-1.90204e-08	1.87974e-07	-2.85564e-08	1.59418e-07	-3.54911e-07	7.82295e-08	-2.76681e-07	7.45177e-07	-1.90178e-07	5.55000e-07	-6.41406e-07	1.27887e-07	-5.13519e-07
14.180	-4.08485e-07	9.66412e-08	-3.11843e-07	-4.33786e-07	9.43633e-08	-3.39422e-07	9.51783e-07	5.53702e-08	1.00715e-06	-2.97385e-08	8.75331e-09	-2.09852e-08	1.85052e-07	-2.72576e-08	1.57795e-07	-3.57700e-07	7.88442e-08	-2.78855e-07	7.42168e-07	-1.89582e-07	5.52586e-07	-6.43404e-07	1.28285e-07	-5.15119e-07
14.205	-4.10144e-07	9.70338e-08	-3.13110e-07	-4.36252e-07	9.51438e-08	-3.41109e-07	9.48273e-07	5.59178e-08	1.00419e-06	-3.25277e-08	9.57428e-09	-2.29534e-08	1.82126e-07	-2.59568e-08	1.56169e-07	-3.60490e-07	7.94592e-08	-2.81031e-07	7.39151e-07	-1.88985e-07	5.50166e-07	-6.45401e-07	1.28683e-07	-5.16717e-07
14.230	-4.11806e-07	9.74270e-08	-3.14379e-07	-4.38720e-07	9.59248e-08	-3.42795e-07	9.44752e-07	5.64657e-08	1.00122e-06	-3.53216e-08	1.03967e-08	-2.49249e-08	1.79195e-07	-2.46540e-08	1.54541e-07	-3.63281e-07	8.00745e-08	-2.83207e-07	7.36128e-07	-1.88386e-07	5.47742e-07	-6.47397e-07	1.29081e-07	-5.18316e-07
14.254	-4.13470e-07	9.78208e-08	-3.15650e-07	-4.41187e-07	9.67061e-08	-3.44481e-07	9.41222e-07	5.70138e-08	9.98236e-07	-3.81202e-08	1.12204e-08	-2.68998e-08	1.76260e-07	-2.33493e-08	1.52911e-07	-3.66074e-07	8.06902e-08	-2.85384e-07	7.33099e-07	-1.87786e-07	5.45312e-07	-6.49393e-07	1.29479e-07	-5.19914e-07
14.279	-4.15137e-07	9.82151e-08	-3.16922e-07	-4.43656e-07	9.74878e-08	-3.46168e-07	9.37682e-07	5.75620e-08	9.95244e-07	-4.09235e-08	1.20455e-08	-2.88780e-08	1.73321e-07	-2.20427e-08	1.51278e-07	-3.68869e-07	8.13061e-08	-2.87563e-07	7.30062e-07	-1.87185e-07	5.42877e-07	-6.51389e-07	1.29877e-07	-5.21512e-07
14.303	-4.16807e-07	9.86101e-08	-3.18197e-07	-4.46124e-07	9.82698e-08	-3.47855e-07	9.34132e-07	5.81104e-08	9.92243e-07	-4.37314e-08	1.28720e-08	-3.08594e-08	1.70378e-07	-2.07343e-08	1.49644e-07	-3.71665e-07	8.19224e-08	-2.89742e-07	7.27020e-07	-1.86583e-07	5.40437e-07	-6.53384e-07	1.30275e-07	-5.23109e-07
14.328	-4.18479e-07	9.90056e-08	-3.19473e-07	-4.48594e-07	9.90522e-08	-3.49541e-07	9.30573e-07	5.86589e-08	9.89232e-07	-4.65438e-08	1.36998e-08	-3.28439e-08	1.67431e-07	-1.94240e-08	1.48007e-07	-3.74462e-07	8.25389e-08	-2.91923e-07	7.23971e-07	-1.85979e-07	5.37992e-07	-6.55378e-07	1.30673e-07	-5.24706e-07
14.352	-4.20153e-07	9.94017e-08	-3.20751e-07	-4.51063e-07	9.98348e-08	-3.51228e-07	9.27004e-07	5.92075e-08	9.86212e-07	-4.93606e-08	1.45289e-08	-3.48316e-08	1.64479e-07	-1.81119e-08	1.46368e-07	-3.77260e-07	8.31556e-08	-2.94104e-07	7.20915e-07	-1.85374e-07	5.35542e-07	-6.57372e-07	1.31070e-07	-5.26302e-07
14.377	-4.21829e-07	9.97984e-08	-3.22031e-07	-4.53533e-07	1.00618e-07	-3.52915e-07	9.23426e-07	5.97562e-08	9.83182e-07	-5.21817e-08	1.53593e-08	-3.68224e-08	1.61524e-07	-1.67981e-08	1.44726e-07	-3.80059e-07	8.37727e-08	-2.96286e-07	7.17854e-07	-1.84767e-07	5.33087e-07	-6.59365e-07	1.31468e-07	-5.27898e-07
14.402	-4.23508e-07	1.00196e-07	-3.23313e-07	-4.56003e-07	1.01401e-07	-3.54602e-07	9.19839e-07	6.03049e-08	9.80144e-07	-5.50072e-08	1.61910e-08	-3.88162e-08	1.58565e-07	-1.54825e-08	1.43083e-07	-3.82860e-07	8.43900e-08	-2.98470e-07	7.14786e-07	-1.84160e-07	5.30626e-07	-6.61357e-07	1.31865e-07	-5.29493e-07
14.426	-4.25189e-07	1.00593e-07	-3.24596e-07	-4.58473e-07	1.02185e-07	-3.56289e-07	9.16242e-07	6.08538e-08	9.77096e-07	-5.78369e-08	1.70239e-08	-4.08130e-08	1.55603e-07	-1.41653e-08	1.41437e-07	-3.85661e-07	8.50075e-08	-3.00654e-07	7.11713e-07	-1.83551e-07	5.28161e-07	-6.63349e-07	1.32262e-07	-5.31087e-07
14.451	-4.26873e-07	1.00991e-07	-3.25881e-07	-4.60944e-07	1.02968e-07	-3.57975e-07	9.12636e-07	6.14026e-08	9.74039e-07	-6.06708e-08	1.78580e-08	-4.28128e-08	1.52636e-07	-1.28464e-08	1.39790e-07	-3.88464e-07	8.56252e-08	-3.02838e-07	7.08633e-07	-1.82941e-07	5.25691e-07	-6.65340e-07	1.32659e-07	-5.32681e-07
14.475	-4.28558e-07	1.01390e-07	-3.27168e-07	-4.63414e-07	1.03752e-07	-3.59662e-07	9.09021e-07	6.19515e-08	9.70973e-07	-6.35087e-08	1.86933e-08	-4.48154e-08	1.49666e-07	-1.15258e-08	1.38140e-07	-3.91267e-07	8.62431e-08	-3.05024e-07	7.05547e-07	-1.82331e-07	5.23217e-07	-6.67330e-07	1.33056e-07	-5.34274e-07
14.500	-4.30245e-07	1.01789e-07	-3.28456e-07	-4.65885e-07	1.04536e-07	-3.61348e-07	9.05398e-07	6.25004e-08	9.67898e-07	-6.63507e-08	1.95298e-08	-4.68209e-08	1.46692e-07	-1.02037e-08	1.36488e-07	-3.94071e-07	8.68612e-08	-3.07210e-07	7.02456e-07	-1.81719e-07	5.20737e-07	-6.69319e-07	1.33452e-07	-5.35867e-07
14.524	-4.31935e-07	1.02189e-07	-3.29746e-07	-4.68356e-07	1.05321e-07	-3.63035e-07	9.01765e-07	6.30493e-08	9.64814e-07	-6.91966e-08	2.03675e-08	-4.88291e-08	1.43715e-07	-8.88001e-09	1.34835e-07	-3.96876e-07	8.74795e-08	-3.09397e-07	6.99358e-07	-1.81106e-07	5.18253e-07	-6.71307e-07	1.33849e-07	-5.37458e-07
14.549	-4.33627e-07	1.02589e-07	-3.31037e-07	-4.70826e-07	1.06105e-07	-3.64721e-07	8.98123e-07	6.35981e-08	9.61722e-07	-7.20464e-08	2.12063e-08	-5.08401e-08	1.40734e-07	-7.55479e-09	1.33179e-07	-3.99682e-07	8.80980e-08	-3.11584e-07	6.96255e-07	-1.80491e-07	5.15764e-07	-6.73294e-07	1.34245e-07	-5.39049e-07
14.574	-4.35320e-07	1.02990e-07	-3.32330e-07	-4.73297e-07	1.06890e-07	-3.66407e-07	8.94473e-07	6.41469e-08	9.58620e-07	-7.49000e-08	2.20463e-08	-5.28538e-08	1.37750e-07	-6.22806e-09	1.31522e-07	-4.02489e-07	8.87166e-08	-3.13772e-07	6.93146e-07	-1.79876e-07	5.13270e-07	-6.75280e-07	1.34641e-07	-5.40640e-07
14.598	-4.37016e-07	1.03391e-07	-3.33625e-07	-4.75767e-07	1.07675e-07	-3.68092e-07	8.90814e-07	6.46956e-08	9.55510e-07	-7.77574e-08	2.28873e-08	-5.48701e-08	1.34763e-07	-4.89988e-09	1.29863e-07	-4.05296e-07	8.93353e-08	-3.15960e-07	6.90032e-07	-1.79260e-07	5.10772e-07	-6.77266e-07	1.35037e-07	-5.42229e-07
14.623	-4.38713e-07	1.03793e-07	-3.34921e-07	-4.78238e-07	1.08460e-07	-3.69778e-07	8.87147e-07	6.52442e-08	9.52391e-07	-8.06184e-08	2.37294e-08	-5.68890e-08	1.31772e-07	-3.57026e-09	1.28202e-07	-4.08103e-07	8.99542e-08	-3.18149e-07	6.86912e-07	-1.78643e-07	5.08269e-07	-6.79250e-07	1.35432e-07	-5.43818e-07
14.647	-4.40413e-07	1.04195e-07	-3.36218e-07	-4.80708e-07	1.09245e-07	-3.71463e-07	8.83471e-07	6.57927e-08	9.49264e-07	-8.34830e-08	2.45726e-08	-5.89104e-08	1.28778e-07	-2.23925e-09	1.26539e-07	-4.10912e-07	9.05732e-08	-3.20339e-07	6.83787e-07	-1.78025e-07	5.05762e-07	-6.81233e-07	1.35828e-07	-5.45405e-07
14.672	-4.42114e-07	1.04597e-07	-3.37517e-07	-4.83178e-07	1.10031e-07	-3.73147e-07	8.79787e-07	6.63410e-08	9.46128e-07	-8.63511e-08	2.54168e-08	-6.09343e-08	1.25781e-07	-9.06874e-10	1.24874e-07	-4.13721e-07	9.11923e-08	-3.22528e-07	6.80656e-07	-1.77406e-07	5.03250e-07	-6.83215e-07	1.36223e-07	-5.46992e-07
14.696	-4.43817e-07	1.05000e-07	-3.38817e-07	-4.85648e-07	1.10816e-07	-3.74832e-07	8.76095e-07	6.68892e-08	9.42984e-07	-8.92227e-08	2.62621e-08	-6.29607e-08	1.22781e-07	4.26830e-10	1.23208e-07	-4.16530e-07	9.18115e-08	-3.24718e-07	6.77520e-07	-1.76787e-07	5.00734e-07	-6.85196e-07	1.36618e-07	-5.48578e-07
14.721	-4.45522e-07	1.05404e-07	-3.40118e-07	-4.88117e-07	1.11601e-07	-3.76516e-07	8.72394e-07	6.74373e-08	9.39831e-07	-9.20977e-08	2.71083e-08	-6.49894e-08	1.19778e-07	1.76183e-09	1.21540e-07	-4.19339e-07	9.24308e-08	-3.26908e-07	6.74379e-07	-1.76166e-07	4.98213e-07	-6.87175e-07	1.37013e-07	-5.50163e-07
14.746	-4.47228e-07	1.05807e-07	-3.41421e-07	-4.90586e-07	1.12387e-07	-3.78199e-07	8.68685e-07	6.79852e-08	9.36670e-07	-9.49760e-08	2.79555e-08	-6.70205e-08	1.16772e-07	3.09809e-09	1.19870e-07	-4.22149e-07	9.30501e-08	-3.29099e-07	6.71233e-07	-1.75545e-07	4.95688e-07	-6.89154e-07	1.37407e-07	-5.51747e-07
14.770	-4.48936e-07	1.06211e-07	-3.42725e-07	-4.93054e-07	1.13172e-07	-3.79882e-07	8.64969e-07	6.85328e-08	9.33501e-07	-9.78575e-08	2.88036e-08	-6.90538e-08	1.13763e-07	4.43558e-09	1.18198e-07	-4.24959e-07	9.36695e-08	-3.31290e-07	6.68082e-07	-1.74923e-07	4.93159e-07	-6.91131e-07	1.37801e-07	-5.53330e-07
14.795	-4.50646e-07	1.06616e-07	-3.44030e-07	-4.95522e-07	1.13958e-07	-3.81564e-07	8.61244e-07	6.90802e-08	9.30324e-07	-1.00742e-07	2.96527e-08	-7.10894e-08	1.10751e-07	5.77426e-09	1.16525e-07	-4.27769e-07	9.42890e-08	-3.33480e-07	6.64925e-07	-1.74300e-07	4.90626e-07	-6.93107e-07	1.38195e-07	-5.54912e-07
14.819	-4.52357e-07	1.07021e-07	-3.45336e-07	-4.97989e-07	1.14743e-07	-3.83246e-07	8.57511e-07	6.96274e-08	9.27139e-07	-1.03630e-07	3.05027e-08	-7.31272e-08	1.07736e-07	7.11410e-09	1.14851e-07	-4.30580e-07	9.49084e-08	-3.35671e-07	6.61764e-07	-1.73676e-07	4.88088e-07	-6.95081e-07	1.38589e-07	-5.56492e-07
14.844	-4.54069e-07	1.07426e-07	-3.46644e-07	-5.00456e-07	1.15529e-07	-3.84928e-07	8.53771e-07	7.01744e-08	9.23946e-07	-1.06521e-07	3.13536e-08	-7.51671e-08	1.04719e-07	8.45506e-09	1.13174e-07	-4.33390e-07	9.55279e-08	-3.37862e-07	6.58598e-07	-1.73051e-07	4.85547e-07	-6.97054e-07	1.38982e-07	-5.58072e-07
14.868	-4.55783e-07	1.07831e-07	-3.47952e-07	-5.02923e-07	1.16314e-07	-3.86609e-07	8.50023e-07	7.07210e-08	9.20744e-07	-1.09414e-07	3.22053e-08	-7.72091e-08	1.01700e-07	9.79712e-09	1.11497e-07	-4.36201e-07	9.61474e-08	-3.40053e-07	6.55427e-07	-1.72426e-07	4.83001e-07	-6.99026e-07	1.39375e-07	-5.59651e-07
14.893	-4.57499e-07	1.08237e-07	-3.49262e-07	-5.05388e-07	1.17099e-07	-3.88289e-07	8.46268e-07	7.12674e-08	9.17535e-07	-1.12311e-07	3.30579e-08	-7.92531e-08	9.86773e-08	1.11402e-08	1.09817e-07	-4.39011e-07	9.67668e-08	-3.42244e-07	6.52252e-07	-1.71801e-07	4.80451e-07	-7.00996e-07	1.39768e-07	-5.61228e-07
14.918	-4.59216e-07	1.08643e-07	-3.50572e-07	-5.07853e-07	1.17885e-07	-3.89968e-07	8.42505e-07	7.18134e-08	9.14318e-07	-1.15210e-07	3.39113e-08	-8.12990e-08	9.56525e-08	1.24844e-08	1.08137e-07	-4.41821e-07	9.73863e-08	-3.44435e-07	6.49071e-07	-1.71174e-07	4.77897e-07	-7.02965e-07	1.40161e-07	-5.62804e-07
14.942	-4.60934e-07	1.09050e-07	-3.51884e-07	-5.10317e-07	1.18670e-07	-3.91647e-07	8.38735e-07	7.23591e-08	9.11094e-07	-1.18112e-07	3.47655e-08	-8.33469e-08	9.26253e-08	1.38295e-08	1.06455e-07	-4.44631e-07	9.80057e-08	-3.46626e-07	6.45887e-07	-1.70547e-07	4.75340e-07	-7.04932e-07	1.40553e-07	-5.64379e-07
14.967	-4.62654e-07	1.09457e-07	-3.53197e-07	-5.12780e-07	1.19455e-07	-3.93325e-07	8.34957e-07	7.29045e-08	9.07862e-07	-1.21017e-07	3.56205e-08	-8.53967e-08	8.95958e-08	1.51756e-08	1.04771e-07	-4.47441e-07	9.86251e-08	-3.48816e-07	6.42697e-07	-1.69919e-07	4.72778e-07	-7.06897e-07	1.40945e-07	-5.65953e-07
14.991	-4.64374e-07	1.09864e-07	-3.54510e-07	-5.15242e-07	1.20240e-07	-3.95002e-07	8.31172e-07	7.34495e-08	9.04622e-07	-1.23925e-07	3.64763e-08	-8.74483e-08	8.65641e-08	1.65226e-08	1.03087e-07	-4.50251e-07	9.92444e-08	-3.51007e-07	6.39504e-07	-1.69291e-07	4.70213e-07	-7.08861e-07	1.41336e-07	-5.67525e-07
15.016	-4.66096e-07	1.10271e-07	-3.55825e-07	-5.17704e-07	1.21025e-07	-3.96679e-07	8.27380e-07	7.39940e-08	9.01374e-07	-1.26834e-07	3.73328e-08	-8.95016e-08	8.35301e-08	1.78705e-08	1.01401e-07	-4.53060e-07	9.98636e-08	-3.53197e-07	6.36306e-07	-1.68662e-07	4.67643e-07	-7.10824e-07	1.41728e-07	-5.69096e-07
15.041	-4.67819e-07	1.10679e-07	-3.57140e-07	-5.20164e-07	1.21809e-07	-3.98355e-07	8.23581e-07	7.45382e-08	8.98120e-07	-1.29747e-07	3.81900e-08	-9.15567e-08	8.04940e-08	1.92192e-08	9.97132e-08	-4.55869e-07	1.00483e-07	-3.55386e-07	6.33104e-07	-1.68033e-07	4.65070e-07	-7.12784e-07	1.42119e-07	-5.70666e-07
15.065	-4.69543e-07	1.11087e-07	-3.58457e-07	-5.22624e-07	1.22594e-07	-4.00030e-07	8.19775e-07	7.50820e-08	8.94857e-07	-1.32661e-07	3.90479e-08	-9.36134e-08	7.74558e-08	2.05687e-08	9.80246e-08	-4.58678e-07	1.01102e-07	-3.57576e-07	6.29897e-07	-1.67403e-07	4.62494e-07	-7.14743e-07	1.42509e-07	-5.72234e-07
15.090	-4.71269e-07	1.11495e-07	-3.59774e-07	-5.25082e-07	1.23378e-07	-4.01704e-07	8.15963e-07	7.56253e-08	8.91588e-07	-1.35578e-07	3.99064e-08	-9.56717e-08	7.44157e-08	2.19191e-08	9.63348e-08	-4.61486e-07	1.01721e-07	-3.59765e-07	6.26687e-07	-1.66773e-07	4.59913e-07	-7.16700e-07	1.42899e-07	-5.73801e-07
15.114	-4.72995e-07	1.11903e-07	-3.61091e-07	-5.27539e-07	1.24162e-07	-4.03377e-07	8.12143e-07	7.61681e-08	8.88311e-07	-1.38497e-07	4.07656e-08	-9.77316e-08	7.13736e-08	2.32702e-08	9.46438e-08	-4.64293e-07	1.02339e-07	-3.61953e-07	6.23472e-07	-1.66143e-07	4.57329e-07	-7.18655e-07	1.43289e-07	-5.75366e-07
15.139	-4.74722e-07	1.12312e-07	-3.62410e-07	-5.29996e-07	1.24946e-07	-4.05049e-07	8.08317e-07	7.67105e-08	8.85028e-07	-1.41418e-07	4.16255e-08	-9.97929e-08	6.83296e-08	2.46219e-08	9.29516e-08	-4.67100e-07	1.02958e-07	-3.64141e-07	6.20253e-07	-1.65512e-07	4.54742e-07	-7.20609e-07	1.43679e-07	-5.76930e-07
15.163	-4.76450e-07	1.12721e-07	-3.63729e-07	-5.32450e-07	1.25730e-07	-4.06721e-07	8.04484e-07	7.72523e-08	8.81737e-07	-1.44342e-07	4.24859e-08	-1.01856e-07	6.52839e-08	2.59744e-08	9.12583e-08	-4.69906e-07	1.03577e-07	-3.66329e-07	6.17031e-07	-1.64880e-07	4.52151e-07	-7.22560e-07	1.44068e-07	-5.78492e-07
15.188	-4.78179e-07	1.13130e-07	-3.65049e-07	-5.34904e-07	1.26513e-07	-4.08391e-07	8.00645e-07	7.77937e-08	8.78439e-07	-1.47267e-07	4.33469e-08	-1.03920e-07	6.22364e-08	2.73275e-08	8.95640e-08	-4.72711e-07	1.04195e-07	-3.68516e-07	6.13805e-07	-1.64249e-07	4.49556e-07	-7.24510e-07	1.44456e-07	-5.80053e-07
15.213	-4.79908e-07	1.13539e-07	-3.66369e-07	-5.37356e-07	1.27296e-07	-4.10060e-07	7.96800e-07	7.83345e-08	8.75134e-07	-1.50194e-07	4.42085e-08	-1.05986e-07	5.91873e-08	2.86812e-08	8.78685e-08	-4.75515e-07	1.04813e-07	-3.70702e-07	6.10575e-07	-1.63616e-07	4.46958e-07	-7.26457e-07	1.44845e-07	-5.81613e-07
15.237	-4.81639e-07	1.13948e-07	-3.67690e-07	-5.39807e-07	1.28079e-07	-4.11728e-07	7.92948e-07	7.88747e-08	8.71823e-07	-1.53123e-07	4.50706e-08	-1.08052e-07	5.61366e-08	3.00355e-08	8.61721e-08	-4.78319e-07	1.05431e-07	-3.72888e-07	6.07341e-07	-1.62984e-07	4.44357e-07	-7.28403e-07	1.45233e-07	-5.83170e-07
15.262	-4.83370e-07	1.14358e-07	-3.69012e-07	-5.42257e-07	1.28862e-07	-4.13395e-07	7.89090e-07	7.94143e-08	8.68504e-07	-1.56054e-07	4.59333e-08	-1.10120e-07	5.30844e-08	3.13903e-08	8.44747e-08	-4.81122e-07	1.06049e-07	-3.75073e-07	6.04104e-07	-1.62351e-07	4.41753e-07	-7.30347e-07	1.45620e-07	-5.84726e-07
15.286	-4.85101e-07	1.14768e-07	-3.70334e-07	-5.44705e-07	1.29644e-07	-4.15061e-07	7.85226e-07	7.99534e-08	8.65179e-07	-1.58986e-07	4.67964e-08	-1.12190e-07	5.00307e-08	3.27457e-08	8.27764e-08	-4.83923e-07	1.06666e-07	-3.77257e-07	6.00863e-07	-1.61719e-07	4.39145e-07	-7.32288e-07	1.46007e-07	-5.86281e-07
15.311	-4.86834e-07	1.15177e-07	-3.71656e-07	-5.47152e-07	1.30426e-07	-4.16726e-07	7.81356e-07	8.04919e-08	8.61847e-07	-1.61920e-07	4.76600e-08	-1.14260e-07	4.69756e-08	3.41014e-08	8.10771e-08	-4.86724e-07	1.07284e-07	-3.79440e-07	5.97619e-07	-1.61085e-07	4.36534e-07	-7.34227e-07	1.46394e-07	-5.87833e-07
15.335	-4.88567e-07	1.15587e-07	-3.72979e-07	-5.49597e-07	1.31207e-07	-4.18390e-07	7.77480e-07	8.10297e-08	8.58509e-07	-1.64855e-07	4.85240e-08	-1.16331e-07	4.39193e-08	3.54577e-08	7.93769e-08	-4.89524e-07	1.07901e-07	-3.81623e-07	5.94371e-07	-1.60452e-07	4.33919e-07	-7.36164e-07	1.46780e-07	-5.89384e-07
15.360	-4.90300e-07	1.15997e-07	-3.74303e-07	-5.52040e-07	1.31988e-07	-4.20052e-07	7.73598e-07	8.15668e-08	8.55164e-07	-1.67792e-07	4.93885e-08	-1.18404e-07	4.08616e-08	3.68143e-08	7.76759e-08	-4.92322e-07	1.08518e-07	-3.83804e-07	5.91121e-07	-1.59819e-07	4.31302e-07	-7.38099e-07	1.47166e-07	-5.90933e-07
15.385	-4.92034e-07	1.16408e-07	-3.75626e-07	-5.54482e-07	1.32769e-07	-4.21713e-07	7.69710e-07	8.21033e-08	8.51813e-07	-1.70731e-07	5.02533e-08	-1.20477e-07	3.78029e-08	3.81713e-08	7.59741e-08	-4.95119e-07	1.09134e-07	-3.85985e-07	5.87867e-07	-1.59185e-07	4.28682e-07	-7.40032e-07	1.47551e-07	-5.92481e-07
15.409	-4.93768e-07	1.16818e-07	-3.76950e-07	-5.56922e-07	1.33549e-07	-4.23373e-07	7.65817e-07	8.26391e-08	8.48456e-07	-1.73670e-07	5.11186e-08	-1.22552e-07	3.47430e-08	3.95286e-08	7.42715e-08	-4.97915e-07	1.09750e-07	-3.88165e-07	5.84609e-07	-1.58551e-07	4.26058e-07	-7.41962e-07	1.47936e-07	-5.94026e-07
15.434	-4.95503e-07	1.17228e-07	-3.78274e-07	-5.59361e-07	1.34329e-07	-4.25032e-07	7.61918e-07	8.31742e-08	8.45092e-07	-1.76611e-07	5.19842e-08	-1.24627e-07	3.16820e-08	4.08861e-08	7.25682e-08	-5.00710e-07	1.10366e-07	-3.90343e-07	5.81349e-07	-1.57917e-07	4.23432e-07	-7.43890e-07	1.48321e-07	-5.95570e-07
15.458	-4.97238e-07	1.17639e-07	-3.79599e-07	-5.61797e-07	1.35108e-07	-4.26689e-07	7.58014e-07	8.37086e-08	8.41722e-07	-1.79553e-07	5.28501e-08	-1.26703e-07	2.86201e-08	4.22440e-08	7.08641e-08	-5.03503e-07	1.10982e-07	-3.92521e-07	5.78086e-07	-1.57284e-07	4.20802e-07	-7.45816e-07	1.48705e-07	-5.97111e-07
15.483	-4.98973e-07	1.18049e-07	-3.80924e-07	-5.64232e-07	1.35887e-07	-4.28345e-07	7.54104e-07	8.42422e-08	8.38346e-07	-1.82496e-07	5.37163e-08	-1.28780e-07	2.55573e-08	4.36020e-08	6.91594e-08	-5.06294e-07	1.11597e-07	-3.94697e-07	5.74820e-07	-1.56650e-07	4.18170e-07	-7.47739e-07	1.49088e-07	-5.98651e-07
15.507	-5.00708e-07	1.18460e-07	-3.82248e-07	-5.66665e-07	1.36665e-07	-4.30000e-07	7.50189e-07	8.47751e-08	8.34964e-07	-1.85440e-07	5.45829e-08	-1.30857e-07	2.24937e-08	4.49603e-08	6.74540e-08	-5.09084e-07	1.12212e-07	-3.96872e-07	5.71551e-07	-1.56016e-07	4.15535e-07	-7.49660e-07	1.49471e-07	-6.00189e-07
15.532	-5.02444e-07	1.18870e-07	-3.83573e-07	-5.69096e-07	1.37443e-07	-4.31653e-07	7.46269e-07	8.53072e-08	8.31576e-07	-1.88385e-07	5.54497e-08	-1.32935e-07	1.94294e-08	4.63187e-08	6.57480e-08	-5.11873e-07	1.12827e-07	-3.99046e-07	5.68279e-07	-1.55382e-07	4.12897e-07	-7.51579e-07	1.49854e-07	-6.01725e-07
15.557	-5.04179e-07	1.19281e-07	-3.84898e-07	-5.71525e-07	1.38220e-07	-4.33304e-07	7.42344e-07	8.58385e-08	8.28183e-07	-1.91330e-07	5.63167e-08	-1.35014e-07	1.63643e-08	4.76772e-08	6.40415e-08	-5.14660e-07	1.13441e-07	-4.01218e-07	5.65005e-07	-1.54748e-07	4.10257e-07	-7.53494e-07	1.50236e-07	-6.03259e-07
15.581	-5.05915e-07	1.19692e-07	-3.86223e-07	-5.73952e-07	1.38997e-07	-4.34954e-07	7.38414e-07	8.63690e-08	8.24783e-07	-1.94277e-07	5.71840e-08	-1.37093e-07	1.32986e-08	4.90357e-08	6.23343e-08	-5.17445e-07	1.14055e-07	-4.03390e-07	5.61727e-07	-1.54114e-07	4.07613e-07	-7.55408e-07	1.50617e-07	-6.04791e-07
15.606	-5.07651e-07	1.20102e-07	-3.87548e-07	-5.76376e-07	1.39773e-07	-4.36603e-07	7.34479e-07	8.68986e-08	8.21378e-07	-1.97224e-07	5.80514e-08	-1.39172e-07	1.02324e-08	5.03944e-08	6.06267e-08	-5.20228e-07	1.14669e-07	-4.05560e-07	5.58448e-07	-1.53480e-07	4.04968e-07	-7.57318e-07	1.50998e-07	-6.06320e-07
15.630	-5.09386e-07	1.20513e-07	-3.88873e-07	-5.78799e-07	1.40549e-07	-4.38250e-07	7.30539e-07	8.74274e-08	8.17967e-07	-2.00172e-07	5.89190e-08	-1.41252e-07	7.16566e-09	5.17530e-08	5.89186e-08	-5.23010e-07	1.15282e-07	-4.07728e-07	5.55166e-07	-1.52847e-07	4.02319e-07	-7.59226e-07	1.51378e-07	-6.07848e-07
15.655	-5.11122e-07	1.20924e-07	-3.90198e-07	-5.81219e-07	1.41324e-07	-4.39895e-07	7.26595e-07	8.79553e-08	8.14550e-07	-2.03120e-07	5.97868e-08	-1.43333e-07	4.09855e-09	5.31116e-08	5.72101e-08	-5.25790e-07	1.15895e-07	-4.09895e-07	5.51881e-07	-1.52213e-07	3.99668e-07	-7.61131e-07	1.51758e-07	-6.09373e-07
15.679	-5.12857e-07	1.21334e-07	-3.91523e-07	-5.83638e-07	1.42098e-07	-4.41539e-07	7.22646e-07	8.84823e-08	8.11128e-07	-2.06068e-07	6.06547e-08	-1.45414e-07	1.03109e-09	5.44701e-08	5.55012e-08	-5.28567e-07	1.16507e-07	-4.12061e-07	5.48595e-07	-1.51580e-07	3.97015e-07	-7.63034e-07	1.52138e-07	-6.10896e-07
15.704	-5.14592e-07	1.21745e-07	-3.92847e-07	-5.86053e-07	1.42872e-07	-4.43181e-07	7.18692e-07	8.90084e-08	8.07701e-07	-2.09017e-07	6.15227e-08	-1.47495e-07	-2.03664e-09	5.58285e-08	5.37919e-08	-5.31343e-07	1.17119e-07	-4.14224e-07	5.45306e-07	-1.50947e-07	3.94359e-07	-7.64934e-07	1.52516e-07	-6.12417e-07
15.729	-5.16327e-07	1.22155e-07	-3.94172e-07	-5.88467e-07	1.43645e-07	-4.44822e-07	7.14734e-07	8.95336e-08	8.04268e-07	-2.11967e-07	6.23908e-08	-1.49576e-07	-5.10456e-09	5.71868e-08	5.20822e-08	-5.34117e-07	1.17730e-07	-4.16387e-07	5.42015e-07	-1.50314e-07	3.91701e-07	-7.66831e-07	1.52895e-07	-6.13936e-07
15.753	-5.18061e-07	1.22565e-07	-3.95496e-07	-5.90878e-07	1.44418e-07	-4.46461e-07	7.10772e-07	9.00579e-08	8.00830e-07	-2.14916e-07	6.32590e-08	-1.51657e-07	-8.17261e-09	5.85449e-08	5.03723e-08	-5.36888e-07	1.18341e-07	-4.18547e-07	5.38721e-07	-1.49681e-07	3.89040e-07	-7.68725e-07	1.53272e-07	-6.15452e-07
15.778	-5.19796e-07	1.22976e-07	-3.96820e-07	-5.93287e-07	1.45189e-07	-4.48098e-07	7.06806e-07	9.05812e-08	7.97387e-07	-2.17866e-07	6.41271e-08	-1.53738e-07	-1.12407e-08	5.99028e-08	4.86620e-08	-5.39658e-07	1.18951e-07	-4.20706e-07	5.35426e-07	-1.49049e-07	3.86377e-07	-7.70616e-07	1.53649e-07	-6.16967e-07
15.802	-5.21529e-07	1.23386e-07	-3.98143e-07	-5.95693e-07	1.45960e-07	-4.49733e-07	7.02835e-07	9.11035e-08	7.93939e-07	-2.20815e-07	6.49953e-08	-1.55820e-07	-1.43088e-08	6.12604e-08	4.69516e-08	-5.42425e-07	1.19561e-07	-4.22864e-07	5.32129e-07	-1.48417e-07	3.83712e-07	-7.72504e-07	1.54026e-07	-6.18478e-07
15.827	-5.23263e-07	1.23796e-07	-3.99467e-07	-5.98097e-07	1.46731e-07	-4.51366e-07	6.98860e-07	9.16248e-08	7.90485e-07	-2.23765e-07	6.58635e-08	-1.57901e-07	-1.73768e-08	6.26178e-08	4.52409e-08	-5.45190e-07	1.20171e-07	-4.25019e-07	5.28830e-07	-1.47785e-07	3.81045e-07	-7.74389e-07	1.54402e-07	-6.19988e-07
15.852	-5.24995e-07	1.24206e-07	-4.00789e-07	-6.00498e-07	1.47500e-07	-4.52998e-07	6.94882e-07	9.21451e-08	7.87027e-07	-2.26714e-07	6.67317e-08	-1.59983e-07	-2.04447e-08	6.39748e-08	4.35301e-08	-5.47952e-07	1.20780e-07	-4.27172e-07	5.25529e-07	-1.47154e-07	3.78376e-07	-7.76272e-07	1.54777e-07	-6.21495e-07
15.876	-5.26727e-07	1.24616e-07	-4.02112e-07	-6.02897e-07	1.48269e-07	-4.54627e-07	6.90900e-07	9.26644e-08	7.83564e-07	-2.29663e-07	6.75998e-08	-1.62064e-07	-2.35123e-08	6.53315e-08	4.18192e-08	-5.50712e-07	1.21388e-07	-4.29324e-07	5.22227e-07	-1.46522e-07	3.75704e-07	-7.78151e-07	1.55152e-07	-6.22999e-07
15.901	-5.28459e-07	1.25025e-07	-4.03434e-07	-6.05292e-07	1.49037e-07	-4.56255e-07	6.86914e-07	9.31826e-08	7.80096e-07	-2.32612e-07	6.84678e-08	-1.64145e-07	-2.65797e-08	6.66878e-08	4.01081e-08	-5.53469e-07	1.21996e-07	-4.31474e-07	5.18923e-07	-1.45892e-07	3.73031e-07	-7.80027e-07	1.55526e-07	-6.24501e-07
15.925	-5.30190e-07	1.25435e-07	-4.04755e-07	-6.07685e-07	1.49804e-07	-4.57881e-07	6.82924e-07	9.36997e-08	7.76624e-07	-2.35561e-07	6.93357e-08	-1.66225e-07	-2.96466e-08	6.80437e-08	3.83970e-08	-5.56224e-07	1.22603e-07	-4.33621e-07	5.15617e-07	-1.45262e-07	3.70355e-07	-7.81900e-07	1.55899e-07	-6.26001e-07
15.950	-5.31920e-07	1.25844e-07	-4.06076e-07	-6.10076e-07	1.50571e-07	-4.59505e-07	6.78931e-07	9.42158e-08	7.73146e-07	-2.38509e-07	7.02035e-08	-1.68306e-07	-3.27132e-08	6.93991e-08	3.66859e-08	-5.58977e-07	1.23210e-07	-4.35767e-07	5.12310e-07	-1.44632e-07	3.67678e-07	-7.83770e-07	1.56272e-07	-6.27498e-07
15.974	-5.33649e-07	1.26253e-07	-4.07396e-07	-6.12463e-07	1.51336e-07	-4.61127e-07	6.74934e-07	9.47307e-08	7.69665e-07	-2.41457e-07	7.10711e-08	-1.70386e-07	-3.57792e-08	7.07540e-08	3.49747e-08	-5.61726e-07	1.23816e-07	-4.37911e-07	5.09001e-07	-1.44002e-07	3.64999e-07	-7.85636e-07	1.56644e-07	-6.28992e-07
15.999	-5.35378e-07	1.26662e-07	-4.08716e-07	-6.14848e-07	1.52101e-07	-4.62747e-07	6.70934e-07	9.52445e-08	7.66179e-07	-2.44404e-07	7.19386e-08	-1.72466e-07	-3.88447e-08	7.21083e-08	3.32637e-08	-5.64473e-07	1.24421e-07	-4.40052e-07	5.05691e-07	-1.43374e-07	3.62318e-07	-7.87500e-07	1.57016e-07	-6.30484e-07
16.024	-5.37105e-07	1.27071e-07	-4.10034e-07	-6.17229e-07	1.52865e-07	-4.64364e-07	6.66931e-07	9.57572e-08	7.62688e-07	-2.47351e-07	7.28058e-08	-1.74545e-07	-4.19095e-08	7.34621e-08	3.15527e-08	-5.67217e-07	1.25026e-07	-4.42191e-07	5.02380e-07	-1.42745e-07	3.59635e-07	-7.89360e-07	1.57387e-07	-6.31973e-07
16.048	-5.38832e-07	1.27479e-07	-4.11352e-07	-6.19608e-07	1.53628e-07	-4.65980e-07	6.62924e-07	9.62688e-08	7.59193e-07	-2.50296e-07	7.36729e-08	-1.76623e-07	-4.49736e-08	7.48153e-08	2.98418e-08	-5.69958e-07	1.25630e-07	-4.44328e-07	4.99068e-07	-1.42117e-07	3.56951e-07	-7.91216e-07	1.57757e-07	-6.33460e-07
16.073	-5.40557e-07	1.27888e-07	-4.12670e-07	-6.21983e-07	1.54390e-07	-4.67594e-07	6.58915e-07	9.67791e-08	7.55694e-07	-2.53241e-07	7.45397e-08	-1.78701e-07	-4.80369e-08	7.61679e-08	2.81310e-08	-5.72697e-07	1.26234e-07	-4.46463e-07	4.95755e-07	-1.41490e-07	3.54264e-07	-7.93070e-07	1.58126e-07	-6.34943e-07
16.097	-5.42282e-07	1.28296e-07	-4.13986e-07	-6.24356e-07	1.55151e-07	-4.69205e-07	6.54903e-07	9.72883e-08	7.52191e-07	-2.56185e-07	7.54062e-08	-1.80779e-07	-5.10993e-08	7.75197e-08	2.64204e-08	-5.75432e-07	1.26837e-07	-4.48595e-07	4.92440e-07	-1.40864e-07	3.51577e-07	-7.94919e-07	1.58495e-07	-6.36424e-07
16.122	-5.44005e-07	1.28703e-07	-4.15302e-07	-6.26725e-07	1.55911e-07	-4.70814e-07	6.50888e-07	9.77962e-08	7.48684e-07	-2.59128e-07	7.62725e-08	-1.82856e-07	-5.41608e-08	7.88709e-08	2.47101e-08	-5.78164e-07	1.27439e-07	-4.50725e-07	4.89125e-07	-1.40238e-07	3.48887e-07	-7.96766e-07	1.58863e-07	-6.37903e-07
16.146	-5.45728e-07	1.29111e-07	-4.16617e-07	-6.29091e-07	1.56670e-07	-4.72421e-07	6.46870e-07	9.83030e-08	7.45173e-07	-2.62070e-07	7.71384e-08	-1.84932e-07	-5.72213e-08	8.02213e-08	2.30000e-08	-5.80893e-07	1.28041e-07	-4.52853e-07	4.85809e-07	-1.39612e-07	3.46196e-07	-7.98609e-07	1.59231e-07	-6.39378e-07
16.171	-5.47449e-07	1.29518e-07	-4.17931e-07	-6.31454e-07	1.57428e-07	-4.74026e-07	6.42849e-07	9.88084e-08	7.41657e-07	-2.65011e-07	7.80040e-08	-1.87007e-07	-6.02808e-08	8.15709e-08	2.12901e-08	-5.83619e-07	1.28641e-07	-4.54978e-07	4.82492e-07	-1.38988e-07	3.43504e-07	-8.00448e-07	1.59597e-07	-6.40851e-07
16.196	-5.49168e-07	1.29925e-07	-4.19244e-07	-6.33814e-07	1.58186e-07	-4.75628e-07	6.38826e-07	9.93127e-08	7.38138e-07	-2.67950e-07	7.88692e-08	-1.89081e-07	-6.33391e-08	8.29197e-08	1.95806e-08	-5.86342e-07	1.29242e-07	-4.57101e-07	4.79174e-07	-1.38364e-07	3.40810e-07	-8.02284e-07	1.59963e-07	-6.42320e-07
16.220	-5.50887e-07	1.30331e-07	-4.20555e-07	-6.36170e-07	1.58942e-07	-4.77228e-07	6.34800e-07	9.98156e-08	7.34616e-07	-2.70889e-07	7.97341e-08	-1.91155e-07	-6.63961e-08	8.42676e-08	1.78715e-08	-5.89062e-07	1.29841e-07	-4.59221e-07	4.75856e-07	-1.37740e-07	3.38115e-07	-8.04116e-07	1.60329e-07	-6.43787e-07
16.245	-5.52604e-07	1.30738e-07	-4.21866e-07	-6.38523e-07	1.59697e-07	-4.78826e-07	6.30772e-07	1.00317e-07	7.31089e-07	-2.73826e-07	8.05986e-08	-1.93227e-07	-6.94519e-08	8.56146e-08	1.61627e-08	-5.91778e-07	1.30440e-07	-4.61338e-07	4.72537e-07	-1.37118e-07	3.35419e-07	-8.05944e-07	1.60693e-07	-6.45251e-07
16.269	-5.54319e-07	1.31143e-07	-4.23176e-07	-6.40872e-07	1.60451e-07	-4.80421e-07	6.26742e-07	1.00818e-07	7.27560e-07	-2.76761e-07	8.14626e-08	-1.95298e-07	-7.25064e-08	8.69607e-08	1.44544e-08	-5.94490e-07	1.31038e-07	-4.63453e-07	4.69218e-07	-1.36496e-07	3.32721e-07	-8.07769e-07	1.61057e-07	-6.46712e-07
16.294	-5.56033e-07	1.31549e-07	-4.24484e-07	-6.43218e-07	1.61204e-07	-4.82014e-07	6.22710e-07	1.01317e-07	7.24026e-07	-2.79695e-07	8.23261e-08	-1.97369e-07	-7.55594e-08	8.83059e-08	1.27465e-08	-5.97200e-07	1.31635e-07	-4.65565e-07	4.65898e-07	-1.35875e-07	3.30023e-07	-8.09590e-07	1.61420e-07	-6.48170e-07
16.318	-5.57746e-07	1.31954e-07	-4.25792e-07	-6.45561e-07	1.61956e-07	-4.83605e-07	6.18675e-07	1.01814e-07	7.20489e-07	-2.82627e-07	8.31892e-08	-1.99438e-07	-7.86109e-08	8.96500e-08	1.10391e-08	-5.99905e-07	1.32231e-07	-4.67674e-07	4.62578e-07	-1.35255e-07	3.27323e-07	-8.11407e-07	1.61783e-07	-6.49625e-07
16.343	-5.59457e-07	1.32359e-07	-4.27098e-07	-6.47900e-07	1.62707e-07	-4.85193e-07	6.14639e-07	1.02311e-07	7.16949e-07	-2.85558e-07	8.40518e-08	-2.01506e-07	-8.16608e-08	9.09931e-08	9.33226e-09	-6.02607e-07	1.32827e-07	-4.69781e-07	4.59257e-07	-1.34636e-07	3.24622e-07	-8.13221e-07	1.62144e-07	-6.51077e-07
16.368	-5.61166e-07	1.32763e-07	-4.28403e-07	-6.50235e-07	1.63457e-07	-4.86778e-07	6.10600e-07	1.02805e-07	7.13406e-07	-2.88486e-07	8.49139e-08	-2.03573e-07	-8.47091e-08	9.23351e-08	7.62597e-09	-6.05306e-07	1.33422e-07	-4.71884e-07	4.55937e-07	-1.34017e-07	3.21920e-07	-8.15030e-07	1.62505e-07	-6.52525e-07
16.392	-5.62874e-07	1.33167e-07	-4.29706e-07	-6.52566e-07	1.64205e-07	-4.88361e-07	6.06560e-07	1.03299e-07	7.09859e-07	-2.91413e-07	8.57754e-08	-2.05638e-07	-8.77557e-08	9.36760e-08	5.92027e-09	-6.08001e-07	1.34016e-07	-4.73985e-07	4.52616e-07	-1.33400e-07	3.19217e-07	-8.16836e-07	1.62865e-07	-6.53971e-07
16.417	-5.64579e-07	1.33571e-07	-4.31009e-07	-6.54894e-07	1.64952e-07	-4.89942e-07	6.02519e-07	1.03791e-07	7.06310e-07	-2.94338e-07	8.66364e-08	-2.07702e-07	-9.08005e-08	9.50157e-08	4.21521e-09	-6.10692e-07	1.34609e-07	-4.76083e-07	4.49295e-07	-1.32783e-07	3.16513e-07	-8.18637e-07	1.63224e-07	-6.55413e-07
16.441	-5.66283e-07	1.33974e-07	-4.32309e-07	-6.57218e-07	1.65699e-07	-4.91519e-07	5.98475e-07	1.04282e-07	7.02757e-07	-2.97261e-07	8.74967e-08	-2.09765e-07	-9.38435e-08	9.63543e-08	2.51082e-09	-6.13379e-07	1.35201e-07	-4.78178e-07	4.45975e-07	-1.32167e-07	3.13808e-07	-8.20435e-07	1.63583e-07	-6.56852e-07
16.466	-5.67985e-07	1.34377e-07	-4.33609e-07	-6.59538e-07	1.66444e-07	-4.93094e-07	5.94431e-07	1.04771e-07	6.99202e-07	-3.00182e-07	8.83565e-08	-2.11826e-07	-9.68845e-08	9.76916e-08	8.07129e-10	-6.16062e-07	1.35792e-07	-4.80269e-07	4.42654e-07	-1.31552e-07	3.11102e-07	-8.22229e-07	1.63940e-07	-6.58288e-07
16.490	-5.69686e-07	1.34779e-07	-4.34907e-07	-6.61854e-07	1.67187e-07	-4.94667e-07	5.90385e-07	1.05259e-07	6.95643e-07	-3.03101e-07	8.92156e-08	-2.13885e-07	-9.99235e-08	9.90277e-08	-8.95821e-10	-6.18741e-07	1.36383e-07	-4.82358e-07	4.39334e-07	-1.30939e-07	3.08396e-07	-8.24018e-07	1.64297e-07	-6.59721e-07
16.515	-5.71384e-07	1.35181e-07	-4.36203e-07	-6.64167e-07	1.67930e-07	-4.96237e-07	5.86337e-07	1.05745e-07	6.92082e-07	-3.06017e-07	9.00740e-08	-2.15943e-07	-1.02960e-07	1.00362e-07	-2.59800e-09	-6.21416e-07	1.36973e-07	-4.84444e-07	4.36014e-07	-1.30326e-07	3.05688e-07	-8.25803e-07	1.64653e-07	-6.61151e-07
16.540	-5.73080e-07	1.35582e-07	-4.37498e-07	-6.66475e-07	1.68671e-07	-4.97804e-07	5.82289e-07	1.06230e-07	6.88518e-07	-3.08932e-07	9.09318e-08	-2.18000e-07	-1.05995e-07	1.01696e-07	-4.29937e-09	-6.24087e-07	1.37561e-07	-4.86526e-07	4.32694e-07	-1.29714e-07	3.02980e-07	-8.27585e-07	1.65008e-07	-6.62577e-07
16.564	-5.74774e-07	1.35983e-07	-4.38791e-07	-6.68779e-07	1.69411e-07	-4.99368e-07	5.78239e-07	1.06713e-07	6.84952e-07	-3.11843e-07	9.17888e-08	-2.20055e-07	-1.09028e-07	1.03028e-07	-5.99989e-09	-6.26754e-07	1.38149e-07	-4.88605e-07	4.29375e-07	-1.29103e-07	3.00272e-07	-8.29362e-07	1.65362e-07	-6.63999e-07
16.589	-5.76466e-07	1.36383e-07	-4.40083e-07	-6.71079e-07	1.70150e-07	-5.00929e-07	5.74188e-07	1.07195e-07	6.81383e-07	-3.14753e-07	9.26451e-08	-2.22107e-07	-1.12058e-07	1.04359e-07	-7.69954e-09	-6.29417e-07	1.38736e-07	-4.90681e-07	4.26056e-07	-1.28493e-07	2.97563e-07	-8.31135e-07	1.65716e-07	-6.65419e-07
16.613	-5.78155e-07	1.36783e-07	-4.41373e-07	-6.73375e-07	1.70887e-07	-5.02488e-07	5.70137e-07	1.07675e-07	6.77812e-07	-3.17659e-07	9.35007e-08	-2.24159e-07	-1.15086e-07	1.05688e-07	-9.39827e-09	-6.32076e-07	1.39322e-07	-4.92753e-07	4.22738e-07	-1.27885e-07	2.94853e-07	-8.32903e-07	1.66068e-07	-6.66835e-07
16.638	-5.79843e-07	1.37182e-07	-4.42661e-07	-6.75667e-07	1.71623e-07	-5.04044e-07	5.66085e-07	1.08153e-07	6.74238e-07	-3.20563e-07	9.43554e-08	-2.26208e-07	-1.18112e-07	1.07016e-07	-1.10961e-08	-6.34730e-07	1.39907e-07	-4.94823e-07	4.19421e-07	-1.27277e-07	2.92143e-07	-8.34667e-07	1.66420e-07	-6.68247e-07
16.663	-5.81528e-07	1.37581e-07	-4.43947e-07	-6.77955e-07	1.72358e-07	-5.05597e-07	5.62032e-07	1.08630e-07	6.70662e-07	-3.23465e-07	9.52094e-08	-2.28255e-07	-1.21135e-07	1.08342e-07	-1.27929e-08	-6.37380e-07	1.40491e-07	-4.96888e-07	4.16104e-07	-1.26671e-07	2.89433e-07	-8.36427e-07	1.66771e-07	-6.69656e-07
16.687	-5.83210e-07	1.37979e-07	-4.45232e-07	-6.80238e-07	1.73091e-07	-5.07147e-07	5.57978e-07	1.09106e-07	6.67084e-07	-3.26363e-07	9.60626e-08	-2.30300e-07	-1.24155e-07	1.09667e-07	-1.44886e-08	-6.40025e-07	1.41074e-07	-4.98951e-07	4.12788e-07	-1.26066e-07	2.86722e-07	-8.38183e-07	1.67121e-07	-6.71061e-07
16.712	-5.84891e-07	1.38376e-07	-4.46514e-07	-6.82517e-07	1.73823e-07	-5.08694e-07	5.53924e-07	1.09580e-07	6.63504e-07	-3.29259e-07	9.69149e-08	-2.32344e-07	-1.27173e-07	1.10990e-07	-1.61834e-08	-6.42666e-07	1.41656e-07	-5.01009e-07	4.09473e-07	-1.25462e-07	2.84011e-07	-8.39934e-07	1.67470e-07	-6.72463e-07
16.736	-5.86568e-07	1.38773e-07	-4.47795e-07	-6.84792e-07	1.74554e-07	-5.10238e-07	5.49870e-07	1.10052e-07	6.59922e-07	-3.32151e-07	9.77663e-08	-2.34385e-07	-1.30188e-07	1.12311e-07	-1.78770e-08	-6.45302e-07	1.42238e-07	-5.03064e-07	4.06159e-07	-1.24859e-07	2.81300e-07	-8.41680e-07	1.67819e-07	-6.73862e-07
16.761	-5.88244e-07	1.39169e-07	-4.49074e-07	-6.87062e-07	1.75283e-07	-5.11779e-07	5.45816e-07	1.10522e-07	6.56338e-07	-3.35041e-07	9.86168e-08	-2.36424e-07	-1.33201e-07	1.13631e-07	-1.95695e-08	-6.47934e-07	1.42818e-07	-5.05116e-07	4.02846e-07	-1.24258e-07	2.78588e-07	-8.43422e-07	1.68166e-07	-6.75256e-07
16.785	-5.89916e-07	1.39565e-07	-4.50351e-07	-6.89327e-07	1.76011e-07	-5.13317e-07	5.41761e-07	1.10991e-07	6.52752e-07	-3.37927e-07	9.94664e-08	-2.38461e-07	-1.36210e-07	1.14949e-07	-2.12609e-08	-6.50561e-07	1.43397e-07	-5.07164e-07	3.99534e-07	-1.23657e-07	2.75877e-07	-8.45160e-07	1.68512e-07	-6.76647e-07
16.810	-5.91586e-07	1.39960e-07	-4.51626e-07	-6.91588e-07	1.76737e-07	-5.14851e-07	5.37706e-07	1.11458e-07	6.49164e-07	-3.40811e-07	1.00315e-07	-2.40495e-07	-1.39217e-07	1.16266e-07	-2.29510e-08	-6.53183e-07	1.43975e-07	-5.09208e-07	3.96223e-07	-1.23058e-07	2.73165e-07	-8.46893e-07	1.68858e-07	-6.78035e-07
16.835	-5.93253e-07	1.40355e-07	-4.52899e-07	-6.93845e-07	1.77462e-07	-5.16383e-07	5.33651e-07	1.11924e-07	6.45575e-07	-3.43691e-07	1.01163e-07	-2.42528e-07	-1.42221e-07	1.17581e-07	-2.46400e-08	-6.55800e-07	1.44552e-07	-5.11249e-07	3.92914e-07	-1.22461e-07	2.70453e-07	-8.48621e-07	1.69202e-07	-6.79418e-07
16.859	-5.94918e-07	1.40748e-07	-4.54169e-07	-6.96097e-07	1.78185e-07	-5.17912e-07	5.29596e-07	1.12388e-07	6.41984e-07	-3.46567e-07	1.02010e-07	-2.44558e-07	-1.45221e-07	1.18893e-07	-2.63276e-08	-6.58413e-07	1.45127e-07	-5.13285e-07	3.89606e-07	-1.21864e-07	2.67741e-07	-8.50344e-07	1.69546e-07	-6.80798e-07
16.884	-5.96580e-07	1.41142e-07	-4.55438e-07	-6.98344e-07	1.78907e-07	-5.19437e-07	5.25542e-07	1.12850e-07	6.38392e-07	-3.49440e-07	1.02855e-07	-2.46585e-07	-1.48219e-07	1.20205e-07	-2.80140e-08	-6.61020e-07	1.45702e-07	-5.15318e-07	3.86299e-07	-1.21269e-07	2.65030e-07	-8.52063e-07	1.69889e-07	-6.82175e-07
16.908	-5.98238e-07	1.41534e-07	-4.56704e-07	-7.00586e-07	1.79627e-07	-5.20959e-07	5.21488e-07	1.13310e-07	6.34798e-07	-3.52310e-07	1.03700e-07	-2.48610e-07	-1.51213e-07	1.21514e-07	-2.96990e-08	-6.63623e-07	1.46276e-07	-5.17347e-07	3.82994e-07	-1.20675e-07	2.62318e-07	-8.53777e-07	1.70231e-07	-6.83547e-07
16.933	-5.99894e-07	1.41926e-07	-4.57968e-07	-7.02824e-07	1.80346e-07	-5.22478e-07	5.17434e-07	1.13769e-07	6.31203e-07	-3.55176e-07	1.04543e-07	-2.50633e-07	-1.54204e-07	1.22821e-07	-3.13827e-08	-6.66220e-07	1.46848e-07	-5.19372e-07	3.79690e-07	-1.20083e-07	2.59607e-07	-8.55487e-07	1.70571e-07	-6.84915e-07
16.957	-6.01547e-07	1.42317e-07	-4.59230e-07	-7.05057e-07	1.81063e-07	-5.23994e-07	5.13381e-07	1.14225e-07	6.27606e-07	-3.58039e-07	1.05386e-07	-2.52653e-07	-1.57191e-07	1.24126e-07	-3.30650e-08	-6.68812e-07	1.47420e-07	-5.21393e-07	3.76388e-07	-1.19492e-07	2.56896e-07	-8.57191e-07	1.70911e-07	-6.86280e-07
16.982	-6.03197e-07	1.42707e-07	-4.60490e-07	-7.07285e-07	1.81778e-07	-5.25506e-07	5.09328e-07	1.14680e-07	6.24009e-07	-3.60897e-07	1.06227e-07	-2.54670e-07	-1.60176e-07	1.25430e-07	-3.47458e-08	-6.71400e-07	1.47990e-07	-5.23410e-07	3.73088e-07	-1.18903e-07	2.54185e-07	-8.58891e-07	1.71250e-07	-6.87641e-07
17.007	-6.04844e-07	1.43097e-07	-4.61747e-07	-7.09508e-07	1.82492e-07	-5.27016e-07	5.05277e-07	1.15134e-07	6.20410e-07	-3.63752e-07	1.07068e-07	-2.56684e-07	-1.63156e-07	1.26731e-07	-3.64251e-08	-6.73982e-07	1.48559e-07	-5.25422e-07	3.69789e-07	-1.18315e-07	2.51474e-07	-8.60585e-07	1.71588e-07	-6.88998e-07
17.031	-6.06487e-07	1.43486e-07	-4.63002e-07	-7.11726e-07	1.83205e-07	-5.28521e-07	5.01226e-07	1.15585e-07	6.16811e-07	-3.66603e-07	1.07907e-07	-2.58696e-07	-1.66134e-07	1.28031e-07	-3.81030e-08	-6.76558e-07	1.49127e-07	-5.27431e-07	3.66492e-07	-1.17728e-07	2.48764e-07	-8.62275e-07	1.71925e-07	-6.90350e-07
17.056	-6.08128e-07	1.43874e-07	-4.64254e-07	-7.13939e-07	1.83915e-07	-5.30023e-07	4.97176e-07	1.16035e-07	6.13210e-07	-3.69450e-07	1.08745e-07	-2.60705e-07	-1.69107e-07	1.29328e-07	-3.97793e-08	-6.79129e-07	1.49694e-07	-5.29436e-07	3.63198e-07	-1.17143e-07	2.46055e-07	-8.63960e-07	1.72261e-07	-6.91699e-07
17.080	-6.09765e-07	1.44261e-07	-4.65504e-07	-7.16147e-07	1.84624e-07	-5.31522e-07	4.93126e-07	1.16482e-07	6.09609e-07	-3.72293e-07	1.09582e-07	-2.62711e-07	-1.72077e-07	1.30623e-07	-4.14540e-08	-6.81695e-07	1.50259e-07	-5.31436e-07	3.59905e-07	-1.16559e-07	2.43346e-07	-8.65640e-07	1.72596e-07	-6.93044e-07
17.105	-6.11399e-07	1.44648e-07	-4.66751e-07	-7.18349e-07	1.85332e-07	-5.33018e-07	4.89079e-07	1.16928e-07	6.06007e-07	-3.75132e-07	1.10417e-07	-2.64714e-07	-1.75043e-07	1.31916e-07	-4.31271e-08	-6.84256e-07	1.50824e-07	-5.33432e-07	3.56614e-07	-1.15977e-07	2.40637e-07	-8.67314e-07	1.72930e-07	-6.94385e-07
17.129	-6.13029e-07	1.45033e-07	-4.67996e-07	-7.20547e-07	1.86037e-07	-5.34510e-07	4.85032e-07	1.17372e-07	6.02404e-07	-3.77966e-07	1.11252e-07	-2.66715e-07	-1.78005e-07	1.33207e-07	-4.47985e-08	-6.86811e-07	1.51387e-07	-5.35424e-07	3.53326e-07	-1.15397e-07	2.37929e-07	-8.68984e-07	1.73262e-07	-6.95721e-07
17.154	-6.14656e-07	1.45418e-07	-4.69238e-07	-7.22739e-07	1.86741e-07	-5.35998e-07	4.80986e-07	1.17814e-07	5.98801e-07	-3.80796e-07	1.12085e-07	-2.68712e-07	-1.80964e-07	1.34495e-07	-4.64683e-08	-6.89360e-07	1.51949e-07	-5.37411e-07	3.50040e-07	-1.14818e-07	2.35222e-07	-8.70648e-07	1.73594e-07	-6.97054e-07
17.179	-6.16280e-07	1.45802e-07	-4.70477e-07	-7.24926e-07	1.87443e-07	-5.37483e-07	4.76943e-07	1.18254e-07	5.95197e-07	-3.83622e-07	1.12916e-07	-2.70706e-07	-1.83918e-07	1.35782e-07	-4.81363e-08	-6.91903e-07	1.52509e-07	-5.39394e-07	3.46756e-07	-1.14241e-07	2.32515e-07	-8.72308e-07	1.73925e-07	-6.98382e-07
17.203	-6.17900e-07	1.46186e-07	-4.71714e-07	-7.27108e-07	1.88144e-07	-5.38964e-07	4.72900e-07	1.18693e-07	5.91593e-07	-3.86444e-07	1.13747e-07	-2.72697e-07	-1.86868e-07	1.37066e-07	-4.98026e-08	-6.94441e-07	1.53069e-07	-5.41373e-07	3.43474e-07	-1.13665e-07	2.29810e-07	-8.73962e-07	1.74255e-07	-6.99707e-07
17.228	-6.19516e-07	1.46568e-07	-4.72948e-07	-7.29284e-07	1.88843e-07	-5.40442e-07	4.68859e-07	1.19129e-07	5.87988e-07	-3.89261e-07	1.14576e-07	-2.74685e-07	-1.89815e-07	1.38348e-07	-5.14671e-08	-6.96973e-07	1.53627e-07	-5.43347e-07	3.40195e-07	-1.13091e-07	2.27105e-07	-8.75610e-07	1.74584e-07	-7.01027e-07
17.252	-6.21129e-07	1.46950e-07	-4.74179e-07	-7.31455e-07	1.89539e-07	-5.41916e-07	4.64820e-07	1.19563e-07	5.84383e-07	-3.92073e-07	1.15404e-07	-2.76669e-07	-1.92757e-07	1.39627e-07	-5.31298e-08	-6.99500e-07	1.54184e-07	-5.45316e-07	3.36919e-07	-1.12518e-07	2.24401e-07	-8.77254e-07	1.74911e-07	-7.02342e-07
17.277	-6.22738e-07	1.47330e-07	-4.75408e-07	-7.33621e-07	1.90235e-07	-5.43386e-07	4.60783e-07	1.19996e-07	5.80778e-07	-3.94881e-07	1.16230e-07	-2.78650e-07	-1.95694e-07	1.40904e-07	-5.47906e-08	-7.02020e-07	1.54739e-07	-5.47281e-07	3.33645e-07	-1.11947e-07	2.21698e-07	-8.78892e-07	1.75238e-07	-7.03654e-07
17.302	-6.24343e-07	1.47710e-07	-4.76633e-07	-7.35780e-07	1.90928e-07	-5.44853e-07	4.56748e-07	1.20426e-07	5.77174e-07	-3.97684e-07	1.17055e-07	-2.80628e-07	-1.98628e-07	1.42178e-07	-5.64495e-08	-7.04535e-07	1.55294e-07	-5.49241e-07	3.30374e-07	-1.11378e-07	2.18996e-07	-8.80525e-07	1.75564e-07	-7.04961e-07
17.326	-6.25945e-07	1.48089e-07	-4.77856e-07	-7.37935e-07	1.91619e-07	-5.46315e-07	4.52714e-07	1.20854e-07	5.73569e-07	-4.00482e-07	1.17879e-07	-2.82603e-07	-2.01557e-07	1.43451e-07	-5.81065e-08	-7.07043e-07	1.55846e-07	-5.51196e-07	3.27106e-07	-1.10811e-07	2.16295e-07	-8.82152e-07	1.75888e-07	-7.06264e-07
17.351	-6.27543e-07	1.48467e-07	-4.79076e-07	-7.40083e-07	1.92309e-07	-5.47774e-07	4.48683e-07	1.21281e-07	5.69964e-07	-4.03275e-07	1.18701e-07	-2.84574e-07	-2.04482e-07	1.44720e-07	-5.97615e-08	-7.09545e-07	1.56398e-07	-5.53147e-07	3.23840e-07	-1.10245e-07	2.13595e-07	-8.83774e-07	1.76211e-07	-7.07563e-07
17.375	-6.29136e-07	1.48844e-07	-4.80292e-07	-7.42226e-07	1.92997e-07	-5.49230e-07	4.44654e-07	1.21705e-07	5.66359e-07	-4.06063e-07	1.19522e-07	-2.86541e-07	-2.07402e-07	1.45987e-07	-6.14145e-08	-7.12042e-07	1.56948e-07	-5.55093e-07	3.20577e-07	-1.09682e-07	2.10896e-07	-8.85390e-07	1.76534e-07	-7.08857e-07
17.400	-6.30726e-07	1.49220e-07	-4.81506e-07	-7.44364e-07	1.93683e-07	-5.50681e-07	4.40627e-07	1.22127e-07	5.62755e-07	-4.08846e-07	1.20341e-07	-2.88505e-07	-2.10317e-07	1.47252e-07	-6.30655e-08	-7.14532e-07	1.57497e-07	-5.57034e-07	3.17318e-07	-1.09119e-07	2.08198e-07	-8.87001e-07	1.76855e-07	-7.10146e-07
17.424	-6.32312e-07	1.49595e-07	-4.82717e-07	-7.46495e-07	1.94366e-07	-5.52129e-07	4.36603e-07	1.22548e-07	5.59151e-07	-4.11624e-07	1.21159e-07	-2.90465e-07	-2.13228e-07	1.48514e-07	-6.47144e-08	-7.17015e-07	1.58045e-07	-5.58971e-07	3.14061e-07	-1.08559e-07	2.05502e-07	-8.88606e-07	1.77175e-07	-7.11432e-07
17.449	-6.33894e-07	1.49970e-07	-4.83924e-07	-7.48621e-07	1.95049e-07	-5.53572e-07	4.32581e-07	1.22966e-07	5.55547e-07	-4.14397e-07	1.21975e-07	-2.92422e-07	-2.16134e-07	1.49773e-07	-6.63613e-08	-7.19493e-07	1.58591e-07	-5.60902e-07	3.10808e-07	-1.08001e-07	2.02807e-07	-8.90206e-07	1.77494e-07	-7.12712e-07
17.474	-6.35471e-07	1.50343e-07	-4.85129e-07	-7.50741e-07	1.95729e-07	-5.55012e-07	4.28562e-07	1.23382e-07	5.51944e-07	-4.17164e-07	1.22789e-07	-2.94375e-07	-2.19035e-07	1.51029e-07	-6.80059e-08	-7.21964e-07	1.59135e-07	-5.62829e-07	3.07558e-07	-1.07444e-07	2.00114e-07	-8.91800e-07	1.77812e-07	-7.13989e-07
17.498	-6.37045e-07	1.50715e-07	-4.86330e-07	-7.52855e-07	1.96407e-07	-5.56448e-07	4.24546e-07	1.23796e-07	5.48342e-07	-4.19926e-07	1.23602e-07	-2.96324e-07	-2.21932e-07	1.52283e-07	-6.96484e-08	-7.24429e-07	1.59679e-07	-5.64750e-07	3.04311e-07	-1.06889e-07	1.97422e-07	-8.93389e-07	1.78128e-07	-7.15260e-07
17.523	-6.38614e-07	1.51086e-07	-4.87528e-07	-7.54962e-07	1.97083e-07	-5.57880e-07	4.20532e-07	1.24208e-07	5.44740e-07	-4.22683e-07	1.24414e-07	-2.98269e-07	-2.24823e-07	1.53534e-07	-7.12887e-08	-7.26887e-07	1.60220e-07	-5.66666e-07	3.01067e-07	-1.06336e-07	1.94731e-07	-8.94971e-07	1.78444e-07	-7.16527e-07
17.547	-6.40179e-07	1.51456e-07	-4.88722e-07	-7.57064e-07	1.97757e-07	-5.59307e-07	4.16522e-07	1.24618e-07	5.41139e-07	-4.25434e-07	1.25223e-07	-3.00211e-07	-2.27710e-07	1.54783e-07	-7.29268e-08	-7.29338e-07	1.60761e-07	-5.68578e-07	2.97827e-07	-1.05785e-07	1.92042e-07	-8.96548e-07	1.78758e-07	-7.17790e-07
17.572	-6.41739e-07	1.51826e-07	-4.89914e-07	-7.59160e-07	1.98429e-07	-5.60731e-07	4.12514e-07	1.25025e-07	5.37539e-07	-4.28180e-07	1.26032e-07	-3.02148e-07	-2.30591e-07	1.56028e-07	-7.45626e-08	-7.31784e-07	1.61300e-07	-5.70484e-07	2.94590e-07	-1.05236e-07	1.89354e-07	-8.98120e-07	1.79072e-07	-7.19048e-07
17.596	-6.43296e-07	1.52194e-07	-4.91102e-07	-7.61250e-07	1.99099e-07	-5.62151e-07	4.08509e-07	1.25431e-07	5.33940e-07	-4.30920e-07	1.26838e-07	-3.04082e-07	-2.33467e-07	1.57271e-07	-7.61961e-08	-7.34222e-07	1.61837e-07	-5.72385e-07	2.91357e-07	-1.04689e-07	1.86669e-07	-8.99685e-07	1.79384e-07	-7.20301e-07
17.621	-6.44847e-07	1.52561e-07	-4.92286e-07	-7.63334e-07	1.99767e-07	-5.63566e-07	4.04508e-07	1.25834e-07	5.30342e-07	-4.33654e-07	1.27643e-07	-3.06011e-07	-2.36338e-07	1.58511e-07	-7.78272e-08	-7.36654e-07	1.62373e-07	-5.74280e-07	2.88128e-07	-1.04143e-07	1.83984e-07	-9.01244e-07	1.79695e-07	-7.21550e-07
17.646	-6.46394e-07	1.52927e-07	-4.93467e-07	-7.65411e-07	2.00433e-07	-5.64978e-07	4.00510e-07	1.26235e-07	5.26745e-07	-4.36382e-07	1.28446e-07	-3.07936e-07	-2.39204e-07	1.59748e-07	-7.94559e-08	-7.39079e-07	1.62908e-07	-5.76171e-07	2.84902e-07	-1.03600e-07	1.81302e-07	-9.02798e-07	1.80005e-07	-7.22794e-07
17.670	-6.47937e-07	1.53292e-07	-4.94645e-07	-7.67482e-07	2.01097e-07	-5.66385e-07	3.96515e-07	1.26634e-07	5.23149e-07	-4.39105e-07	1.29247e-07	-3.09858e-07	-2.42064e-07	1.60982e-07	-8.10823e-08	-7.41497e-07	1.63441e-07	-5.78056e-07	2.81680e-07	-1.03059e-07	1.78622e-07	-9.04346e-07	1.80313e-07	-7.24033e-07
17.695	-6.49475e-07	1.53656e-07	-4.95819e-07	-7.69547e-07	2.01759e-07	-5.67788e-07	3.92524e-07	1.27031e-07	5.19555e-07	-4.41821e-07	1.30047e-07	-3.11775e-07	-2.44919e-07	1.62213e-07	-8.27061e-08	-7.43908e-07	1.63972e-07	-5.79936e-07	2.78462e-07	-1.02519e-07	1.75943e-07	-9.05887e-07	1.80620e-07	-7.25267e-07
17.719	-6.51009e-07	1.54019e-07	-4.96990e-07	-7.71605e-07	2.02419e-07	-5.69187e-07	3.88537e-07	1.27425e-07	5.15962e-07	-4.44532e-07	1.30845e-07	-3.13687e-07	-2.47769e-07	1.63441e-07	-8.43275e-08	-7.46312e-07	1.64502e-07	-5.81810e-07	2.75248e-07	-1.01982e-07	1.73266e-07	-9.07423e-07	1.80927e-07	-7.26496e-07
17.744	-6.52537e-07	1.54380e-07	-4.98157e-07	-7.73657e-07	2.03076e-07	-5.70581e-07	3.84553e-07	1.27818e-07	5.12370e-07	-4.47236e-07	1.31641e-07	-3.15596e-07	-2.50613e-07	1.64666e-07	-8.59464e-08	-7.48709e-07	1.65031e-07	-5.83679e-07	2.72038e-07	-1.01446e-07	1.70592e-07	-9.08953e-07	1.81232e-07	-7.27721e-07
17.768	-6.54061e-07	1.54741e-07	-4.99320e-07	-7.75703e-07	2.03732e-07	-5.71971e-07	3.80573e-07	1.28208e-07	5.08780e-07	-4.49935e-07	1.32435e-07	-3.17500e-07	-2.53451e-07	1.65888e-07	-8.75627e-08	-7.51100e-07	1.65557e-07	-5.85542e-07	2.68832e-07	-1.00913e-07	1.67919e-07	-9.10476e-07	1.81535e-07	-7.28941e-07
17.793	-6.55580e-07	1.55100e-07	-5.00480e-07	-7.77742e-07	2.04385e-07	-5.73357e-07	3.76597e-07	1.28595e-07	5.05192e-07	-4.52627e-07	1.33227e-07	-3.19399e-07	-2.56283e-07	1.67107e-07	-8.91765e-08	-7.53483e-07	1.66083e-07	-5.87400e-07	2.65630e-07	-1.00382e-07	1.65248e-07	-9.11994e-07	1.81838e-07	-7.30156e-07
17.818	-6.57094e-07	1.55458e-07	-5.01636e-07	-7.79775e-07	2.05036e-07	-5.74739e-07	3.72625e-07	1.28981e-07	5.01605e-07	-4.55312e-07	1.34018e-07	-3.21294e-07	-2.59110e-07	1.68323e-07	-9.07876e-08	-7.55859e-07	1.66606e-07	-5.89252e-07	2.62433e-07	-9.98528e-08	1.62580e-07	-9.13505e-07	1.82139e-07	-7.31366e-07
17.842	-6.58604e-07	1.55816e-07	-5.02788e-07	-7.81801e-07	2.05685e-07	-5.76116e-07	3.68657e-07	1.29364e-07	4.98021e-07	-4.57992e-07	1.34806e-07	-3.23185e-07	-2.61931e-07	1.69535e-07	-9.23961e-08	-7.58228e-07	1.67129e-07	-5.91099e-07	2.59240e-07	-9.93257e-08	1.59914e-07	-9.15011e-07	1.82440e-07	-7.32571e-07
17.867	-6.60108e-07	1.56171e-07	-5.03937e-07	-7.83820e-07	2.06332e-07	-5.77488e-07	3.64693e-07	1.29745e-07	4.94438e-07	-4.60664e-07	1.35593e-07	-3.25071e-07	-2.64746e-07	1.70744e-07	-9.40018e-08	-7.60589e-07	1.67649e-07	-5.92940e-07	2.56051e-07	-9.88008e-08	1.57250e-07	-9.16510e-07	1.82738e-07	-7.33771e-07
17.891	-6.61607e-07	1.56526e-07	-5.05081e-07	-7.85833e-07	2.06976e-07	-5.78857e-07	3.60733e-07	1.30124e-07	4.90857e-07	-4.63331e-07	1.36378e-07	-3.26953e-07	-2.67555e-07	1.71950e-07	-9.56049e-08	-7.62943e-07	1.68168e-07	-5.94775e-07	2.52866e-07	-9.82780e-08	1.54588e-07	-9.18002e-07	1.83036e-07	-7.34966e-07
17.916	-6.63102e-07	1.56880e-07	-5.06222e-07	-7.87839e-07	2.07619e-07	-5.80221e-07	3.56778e-07	1.30500e-07	4.87278e-07	-4.65990e-07	1.37161e-07	-3.28830e-07	-2.70358e-07	1.73153e-07	-9.72052e-08	-7.65290e-07	1.68685e-07	-5.96605e-07	2.49686e-07	-9.77573e-08	1.51929e-07	-9.19489e-07	1.83332e-07	-7.36156e-07
17.940	-6.64591e-07	1.57232e-07	-5.07359e-07	-7.89838e-07	2.08258e-07	-5.81580e-07	3.52827e-07	1.30874e-07	4.83701e-07	-4.68643e-07	1.37942e-07	-3.30702e-07	-2.73155e-07	1.74353e-07	-9.88027e-08	-7.67629e-07	1.69201e-07	-5.98428e-07	2.46511e-07	-9.72388e-08	1.49272e-07	-9.20969e-07	1.83628e-07	-7.37341e-07
17.965	-6.66075e-07	1.57583e-07	-5.08492e-07	-7.91831e-07	2.08896e-07	-5.82935e-07	3.48881e-07	1.31246e-07	4.80127e-07	-4.71290e-07	1.38721e-07	-3.32569e-07	-2.75946e-07	1.75549e-07	-1.00397e-07	-7.69961e-07	1.69715e-07	-6.00246e-07	2.43341e-07	-9.67225e-08	1.46618e-07	-9.22443e-07	1.83921e-07	-7.38521e-07
17.990	-6.67553e-07	1.57933e-07	-5.09621e-07	-7.93816e-07	2.09531e-07	-5.84285e-07	3.44940e-07	1.31615e-07	4.76555e-07	-4.73929e-07	1.39498e-07	-3.34431e-07	-2.78731e-07	1.76742e-07	-1.01989e-07	-7.72285e-07	1.70227e-07	-6.02058e-07	2.40175e-07	-9.62084e-08	1.43966e-07	-9.23910e-07	1.84214e-07	-7.39696e-07
18.014	-6.69027e-07	1.58281e-07	-5.10745e-07	-7.95795e-07	2.10164e-07	-5.85630e-07	3.41003e-07	1.31982e-07	4.72985e-07	-4.76562e-07	1.40272e-07	-3.36289e-07	-2.81509e-07	1.77931e-07	-1.03578e-07	-7.74602e-07	1.70738e-07	-6.03864e-07	2.37014e-07	-9.56965e-08	1.41317e-07	-9.25371e-07	1.84505e-07	-7.40866e-07
18.039	-6.70495e-07	1.58629e-07	-5.11866e-07	-7.97767e-07	2.10795e-07	-5.86971e-07	3.37071e-07	1.32346e-07	4.69418e-07	-4.79187e-07	1.41045e-07	-3.38142e-07	-2.84281e-07	1.79117e-07	-1.05164e-07	-7.76911e-07	1.71247e-07	-6.05664e-07	2.33857e-07	-9.51868e-08	1.38671e-07	-9.26826e-07	1.84795e-07	-7.42030e-07
18.063	-6.71958e-07	1.58975e-07	-5.12983e-07	-7.99731e-07	2.11424e-07	-5.88308e-07	3.33144e-07	1.32709e-07	4.65853e-07	-4.81806e-07	1.41816e-07	-3.39990e-07	-2.87047e-07	1.80300e-07	-1.06747e-07	-7.79212e-07	1.71754e-07	-6.07458e-07	2.30706e-07	-9.46794e-08	1.36027e-07	-9.28274e-07	1.85084e-07	-7.43190e-07
18.088	-6.73415e-07	1.59320e-07	-5.14095e-07	-8.01689e-07	2.12050e-07	-5.89639e-07	3.29222e-07	1.33068e-07	4.62291e-07	-4.84417e-07	1.42585e-07	-3.41832e-07	-2.89806e-07	1.81479e-07	-1.08327e-07	-7.81505e-07	1.72259e-07	-6.09246e-07	2.27560e-07	-9.41742e-08	1.33386e-07	-9.29715e-07	1.85371e-07	-7.44344e-07
18.113	-6.74867e-07	1.59663e-07	-5.15204e-07	-8.03639e-07	2.12673e-07	-5.90966e-07	3.25306e-07	1.33426e-07	4.58731e-07	-4.87021e-07	1.43351e-07	-3.43670e-07	-2.92558e-07	1.82654e-07	-1.09904e-07	-7.83791e-07	1.72763e-07	-6.11028e-07	2.24419e-07	-9.36713e-08	1.30748e-07	-9.31150e-07	1.85658e-07	-7.45493e-07
18.137	-6.76313e-07	1.60005e-07	-5.16308e-07	-8.05583e-07	2.13294e-07	-5.92289e-07	3.21394e-07	1.33781e-07	4.55175e-07	-4.89618e-07	1.44116e-07	-3.45503e-07	-2.95304e-07	1.83826e-07	-1.11478e-07	-7.86069e-07	1.73265e-07	-6.12803e-07	2.21283e-07	-9.31707e-08	1.28112e-07	-9.32579e-07	1.85942e-07	-7.46636e-07
18.162	-6.77754e-07	1.60346e-07	-5.17408e-07	-8.07519e-07	2.13913e-07	-5.93606e-07	3.17488e-07	1.34133e-07	4.51621e-07	-4.92208e-07	1.44878e-07	-3.47330e-07	-2.98043e-07	1.84994e-07	-1.13049e-07	-7.88338e-07	1.73766e-07	-6.14573e-07	2.18152e-07	-9.26724e-08	1.25480e-07	-9.34001e-07	1.86226e-07	-7.47775e-07
18.186	-6.79189e-07	1.60686e-07	-5.18503e-07	-8.09448e-07	2.14529e-07	-5.94919e-07	3.13588e-07	1.34483e-07	4.48071e-07	-4.94790e-07	1.45638e-07	-3.49152e-07	-3.00776e-07	1.86159e-07	-1.14617e-07	-7.90600e-07	1.74264e-07	-6.16336e-07	2.15027e-07	-9.21765e-08	1.22851e-07	-9.35416e-07	1.86508e-07	-7.48908e-07
18.211	-6.80618e-07	1.61024e-07	-5.19595e-07	-8.11370e-07	2.15143e-07	-5.96226e-07	3.09693e-07	1.34831e-07	4.44523e-07	-4.97365e-07	1.46396e-07	-3.50969e-07	-3.03501e-07	1.87320e-07	-1.16181e-07	-7.92854e-07	1.74761e-07	-6.18093e-07	2.11907e-07	-9.16828e-08	1.20224e-07	-9.36824e-07	1.86789e-07	-7.50035e-07
18.235	-6.82042e-07	1.61361e-07	-5.20681e-07	-8.13284e-07	2.15755e-07	-5.97529e-07	3.05803e-07	1.35176e-07	4.40979e-07	-4.99932e-07	1.47151e-07	-3.52781e-07	-3.06220e-07	1.88477e-07	-1.17743e-07	-7.95100e-07	1.75256e-07	-6.19844e-07	2.08792e-07	-9.11915e-08	1.17601e-07	-9.38226e-07	1.87068e-07	-7.51158e-07
18.260	-6.83460e-07	1.61696e-07	-5.21764e-07	-8.15191e-07	2.16364e-07	-5.98827e-07	3.01920e-07	1.35518e-07	4.37438e-07	-5.02492e-07	1.47905e-07	-3.54587e-07	-3.08932e-07	1.89631e-07	-1.19301e-07	-7.97337e-07	1.75749e-07	-6.21588e-07	2.05683e-07	-9.07026e-08	1.14981e-07	-9.39621e-07	1.87346e-07	-7.52275e-07
18.285	-6.84872e-07	1.62030e-07	-5.22842e-07	-8.17091e-07	2.16970e-07	-6.00121e-07	2.98042e-07	1.35858e-07	4.33900e-07	-5.05044e-07	1.48656e-07	-3.56388e-07	-3.11637e-07	1.90781e-07	-1.20856e-07	-7.99566e-07	1.76241e-07	-6.23326e-07	2.02580e-07	-9.02161e-08	1.12364e-07	-9.41009e-07	1.87623e-07	-7.53386e-07
18.309	-6.86278e-07	1.62363e-07	-5.23915e-07	-8.18983e-07	2.17574e-07	-6.01409e-07	2.94170e-07	1.36196e-07	4.30366e-07	-5.07588e-07	1.49405e-07	-3.58183e-07	-3.14334e-07	1.91927e-07	-1.22407e-07	-8.01787e-07	1.76730e-07	-6.25057e-07	1.99482e-07	-8.97319e-08	1.09750e-07	-9.42391e-07	1.87899e-07	-7.54492e-07
18.334	-6.87679e-07	1.62694e-07	-5.24984e-07	-8.20868e-07	2.18176e-07	-6.02692e-07	2.90304e-07	1.36531e-07	4.26835e-07	-5.10125e-07	1.50152e-07	-3.59973e-07	-3.17025e-07	1.93070e-07	-1.23955e-07	-8.04000e-07	1.77218e-07	-6.26782e-07	1.96390e-07	-8.92502e-08	1.07140e-07	-9.43765e-07	1.88173e-07	-7.55593e-07
18.358	-6.89073e-07	1.63024e-07	-5.26049e-07	-8.22745e-07	2.18775e-07	-6.03970e-07	2.86444e-07	1.36864e-07	4.23308e-07	-5.12654e-07	1.50896e-07	-3.61758e-07	-3.19708e-07	1.94208e-07	-1.25500e-07	-8.06205e-07	1.77704e-07	-6.28501e-07	1.93304e-07	-8.87708e-08	1.04533e-07	-9.45133e-07	1.88446e-07	-7.56688e-07
18.383	-6.90461e-07	1.63353e-07	-5.27109e-07	-8.24615e-07	2.19371e-07	-6.05244e-07	2.82591e-07	1.37194e-07	4.19784e-07	-5.15174e-07	1.51638e-07	-3.63537e-07	-3.22384e-07	1.95343e-07	-1.27042e-07	-8.08400e-07	1.78188e-07	-6.30213e-07	1.90224e-07	-8.82940e-08	1.01930e-07	-9.46494e-07	1.88717e-07	-7.57777e-07
18.407	-6.91844e-07	1.63680e-07	-5.28164e-07	-8.26476e-07	2.19965e-07	-6.06512e-07	2.78743e-07	1.37521e-07	4.16265e-07	-5.17687e-07	1.52377e-07	-3.65310e-07	-3.25053e-07	1.96473e-07	-1.28580e-07	-8.10588e-07	1.78670e-07	-6.31918e-07	1.87149e-07	-8.78195e-08	9.93296e-08	-9.47848e-07	1.88987e-07	-7.58861e-07
18.432	-6.93220e-07	1.64005e-07	-5.29215e-07	-8.28331e-07	2.20556e-07	-6.07775e-07	2.74902e-07	1.37846e-07	4.12749e-07	-5.20192e-07	1.53115e-07	-3.67077e-07	-3.27715e-07	1.97600e-07	-1.30114e-07	-8.12767e-07	1.79150e-07	-6.33617e-07	1.84081e-07	-8.73476e-08	9.67332e-08	-9.49195e-07	1.89255e-07	-7.59939e-07
18.457	-6.94590e-07	1.64329e-07	-5.30261e-07	-8.30177e-07	2.21145e-07	-6.09033e-07	2.71068e-07	1.38169e-07	4.09237e-07	-5.22688e-07	1.53849e-07	-3.68839e-07	-3.30369e-07	1.98723e-07	-1.31646e-07	-8.14937e-07	1.79629e-07	-6.35309e-07	1.81018e-07	-8.68781e-08	9.41403e-08	-9.50535e-07	1.89522e-07	-7.61012e-07
18.481	-6.95954e-07	1.64652e-07	-5.31302e-07	-8.32016e-07	2.21730e-07	-6.10286e-07	2.67240e-07	1.38489e-07	4.05729e-07	-5.25177e-07	1.54582e-07	-3.70595e-07	-3.33015e-07	1.99842e-07	-1.33173e-07	-8.17099e-07	1.80105e-07	-6.36994e-07	1.77962e-07	-8.64111e-08	9.15511e-08	-9.51868e-07	1.89788e-07	-7.62079e-07
18.506	-6.97311e-07	1.64973e-07	-5.32338e-07	-8.33847e-07	2.22314e-07	-6.11533e-07	2.63419e-07	1.38806e-07	4.02225e-07	-5.27657e-07	1.55312e-07	-3.72345e-07	-3.35654e-07	2.00957e-07	-1.34697e-07	-8.19252e-07	1.80580e-07	-6.38673e-07	1.74912e-07	-8.59465e-08	8.89656e-08	-9.53193e-07	1.90053e-07	-7.63141e-07
18.530	-6.98662e-07	1.65293e-07	-5.33370e-07	-8.35670e-07	2.22894e-07	-6.12776e-07	2.59605e-07	1.39120e-07	3.98725e-07	-5.30129e-07	1.56039e-07	-3.74089e-07	-3.38285e-07	2.02067e-07	-1.36218e-07	-8.21397e-07	1.81052e-07	-6.40344e-07	1.71868e-07	-8.54846e-08	8.63839e-08	-9.54512e-07	1.90316e-07	-7.64197e-07
18.555	-7.00007e-07	1.65611e-07	-5.34396e-07	-8.37485e-07	2.23472e-07	-6.14013e-07	2.55797e-07	1.39432e-07	3.95230e-07	-5.32592e-07	1.56765e-07	-3.75827e-07	-3.40909e-07	2.03174e-07	-1.37734e-07	-8.23532e-07	1.81523e-07	-6.42009e-07	1.68831e-07	-8.50251e-08	8.38060e-08	-9.55824e-07	1.90577e-07	-7.65247e-07
18.579	-7.01346e-07	1.65928e-07	-5.35418e-07	-8.39293e-07	2.24048e-07	-6.15245e-07	2.51997e-07	1.39742e-07	3.91738e-07	-5.35047e-07	1.57487e-07	-3.77560e-07	-3.43524e-07	2.04277e-07	-1.39247e-07	-8.25659e-07	1.81992e-07	-6.43667e-07	1.65800e-07	-8.45682e-08	8.12320e-08	-9.57128e-07	1.90837e-07	-7.66291e-07
18.604	-7.02678e-07	1.66243e-07	-5.36435e-07	-8.41092e-07	2.24620e-07	-6.16472e-07	2.48203e-07	1.40049e-07	3.88252e-07	-5.37493e-07	1.58207e-07	-3.79286e-07	-3.46132e-07	2.05375e-07	-1.40757e-07	-8.27777e-07	1.82459e-07	-6.45318e-07	1.62776e-07	-8.41138e-08	7.86619e-08	-9.58426e-07	1.91096e-07	-7.67330e-07
18.629	-7.04004e-07	1.66556e-07	-5.37447e-07	-8.42883e-07	2.25190e-07	-6.17693e-07	2.44417e-07	1.40353e-07	3.84770e-07	-5.39931e-07	1.58925e-07	-3.81006e-07	-3.48732e-07	2.06470e-07	-1.42263e-07	-8.29886e-07	1.82924e-07	-6.46962e-07	1.59758e-07	-8.36620e-08	7.60958e-08	-9.59716e-07	1.91353e-07	-7.68363e-07
18.653	-7.05323e-07	1.66868e-07	-5.38454e-07	-8.44667e-07	2.25758e-07	-6.18909e-07	2.40637e-07	1.40655e-07	3.81292e-07	-5.42360e-07	1.59640e-07	-3.82720e-07	-3.51324e-07	2.07560e-07	-1.43765e-07	-8.31986e-07	1.83386e-07	-6.48599e-07	1.56747e-07	-8.32128e-08	7.35338e-08	-9.60999e-07	1.91609e-07	-7.69390e-07
18.678	-7.06635e-07	1.67179e-07	-5.39456e-07	-8.46442e-07	2.26322e-07	-6.20120e-07	2.36866e-07	1.40953e-07	3.77819e-07	-5.44781e-07	1.60352e-07	-3.84428e-07	-3.53908e-07	2.08646e-07	-1.45263e-07	-8.34077e-07	1.83847e-07	-6.50230e-07	1.53742e-07	-8.27662e-08	7.09758e-08	-9.62274e-07	1.91863e-07	-7.70411e-07
18.702	-7.07941e-07	1.67488e-07	-5.40453e-07	-8.48209e-07	2.26884e-07	-6.21325e-07	2.33101e-07	1.41250e-07	3.74351e-07	-5.47192e-07	1.61062e-07	-3.86130e-07	-3.56484e-07	2.09727e-07	-1.46757e-07	-8.36159e-07	1.84306e-07	-6.51853e-07	1.50744e-07	-8.23222e-08	6.84220e-08	-9.63543e-07	1.92116e-07	-7.71427e-07
18.727	-7.09240e-07	1.67795e-07	-5.41445e-07	-8.49968e-07	2.27443e-07	-6.22525e-07	2.29344e-07	1.41543e-07	3.70888e-07	-5.49595e-07	1.61769e-07	-3.87826e-07	-3.59052e-07	2.10805e-07	-1.48248e-07	-8.38232e-07	1.84763e-07	-6.53468e-07	1.47753e-07	-8.18807e-08	6.58725e-08	-9.64804e-07	1.92367e-07	-7.72436e-07
18.751	-7.10533e-07	1.68101e-07	-5.42432e-07	-8.51718e-07	2.27999e-07	-6.23720e-07	2.25595e-07	1.41834e-07	3.67429e-07	-5.51989e-07	1.62474e-07	-3.89515e-07	-3.61612e-07	2.11878e-07	-1.49734e-07	-8.40295e-07	1.85218e-07	-6.55077e-07	1.44769e-07	-8.14420e-08	6.33271e-08	-9.66057e-07	1.92617e-07	-7.73440e-07
18.776	-7.11819e-07	1.68405e-07	-5.43413e-07	-8.53461e-07	2.28552e-07	-6.24909e-07	2.21853e-07	1.42122e-07	3.63976e-07	-5.54374e-07	1.63176e-07	-3.91198e-07	-3.64163e-07	2.12946e-07	-1.51217e-07	-8.42350e-07	1.85671e-07	-6.56679e-07	1.41792e-07	-8.10058e-08	6.07861e-08	-9.67303e-07	1.92866e-07	-7.74438e-07
18.801	-7.13098e-07	1.68708e-07	-5.44390e-07	-8.55195e-07	2.29103e-07	-6.26092e-07	2.18120e-07	1.42408e-07	3.60528e-07	-5.56750e-07	1.63875e-07	-3.92875e-07	-3.66707e-07	2.14011e-07	-1.52696e-07	-8.44395e-07	1.86122e-07	-6.58273e-07	1.38822e-07	-8.05723e-08	5.82495e-08	-9.68542e-07	1.93113e-07	-7.75429e-07
18.825	-7.14370e-07	1.69009e-07	-5.45361e-07	-8.56921e-07	2.29650e-07	-6.27270e-07	2.14394e-07	1.42691e-07	3.57084e-07	-5.59117e-07	1.64572e-07	-3.94545e-07	-3.69241e-07	2.15071e-07	-1.54171e-07	-8.46431e-07	1.86570e-07	-6.59860e-07	1.35859e-07	-8.01415e-08	5.57173e-08	-9.69774e-07	1.93358e-07	-7.76415e-07
18.850	-7.15635e-07	1.69308e-07	-5.46327e-07	-8.58638e-07	2.30195e-07	-6.28443e-07	2.10676e-07	1.42971e-07	3.53647e-07	-5.61475e-07	1.65266e-07	-3.96209e-07	-3.71768e-07	2.16126e-07	-1.55641e-07	-8.48457e-07	1.87017e-07	-6.61440e-07	1.32903e-07	-7.97133e-08	5.31896e-08	-9.70998e-07	1.93603e-07	-7.77395e-07
18.874	-7.16894e-07	1.69606e-07	-5.47288e-07	-8.60347e-07	2.30737e-07	-6.29609e-07	2.06966e-07	1.43248e-07	3.50214e-07	-5.63823e-07	1.65957e-07	-3.97866e-07	-3.74285e-07	2.17177e-07	-1.57108e-07	-8.50474e-07	1.87462e-07	-6.63012e-07	1.29954e-07	-7.92878e-08	5.06665e-08	-9.72214e-07	1.93845e-07	-7.78369e-07
18.899	-7.18145e-07	1.69902e-07	-5.48243e-07	-8.62047e-07	2.31276e-07	-6.30771e-07	2.03264e-07	1.43523e-07	3.46787e-07	-5.66162e-07	1.66646e-07	-3.99517e-07	-3.76795e-07	2.18224e-07	-1.58571e-07	-8.52482e-07	1.87904e-07	-6.64578e-07	1.27013e-07	-7.88650e-08	4.81479e-08	-9.73423e-07	1.94086e-07	-7.79337e-07
18.924	-7.19390e-07	1.70197e-07	-5.49193e-07	-8.63739e-07	2.31813e-07	-6.31926e-07	1.99570e-07	1.43795e-07	3.43365e-07	-5.68492e-07	1.67332e-07	-4.01161e-07	-3.79295e-07	2.19266e-07	-1.60029e-07	-8.54480e-07	1.88345e-07	-6.66135e-07	1.24079e-07	-7.84449e-08	4.56340e-08	-9.74625e-07	1.94326e-07	-7.80299e-07
18.948	-7.20627e-07	1.70489e-07	-5.50138e-07	-8.65422e-07	2.32346e-07	-6.33076e-07	1.95885e-07	1.44064e-07	3.39949e-07	-5.70813e-07	1.68015e-07	-4.02798e-07	-3.81787e-07	2.20304e-07	-1.61484e-07	-8.56468e-07	1.88783e-07	-6.67685e-07	1.21152e-07	-7.80275e-08	4.31248e-08	-9.75818e-07	1.94564e-07	-7.81255e-07
18.973	-7.21857e-07	1.70780e-07	-5.51077e-07	-8.67097e-07	2.32877e-07	-6.34221e-07	1.92208e-07	1.44331e-07	3.36539e-07	-5.73124e-07	1.68695e-07	-4.04429e-07	-3.84271e-07	2.21337e-07	-1.62934e-07	-8.58447e-07	1.89219e-07	-6.69228e-07	1.18233e-07	-7.76128e-08	4.06204e-08	-9.77005e-07	1.94800e-07	-7.82204e-07
18.997	-7.23080e-07	1.71070e-07	-5.52011e-07	-8.68763e-07	2.33404e-07	-6.35359e-07	1.88540e-07	1.44595e-07	3.33135e-07	-5.75426e-07	1.69372e-07	-4.06053e-07	-3.86745e-07	2.22365e-07	-1.64380e-07	-8.60417e-07	1.89653e-07	-6.70764e-07	1.15322e-07	-7.72009e-08	3.81208e-08	-9.78183e-07	1.95035e-07	-7.83148e-07
19.022	-7.24296e-07	1.71357e-07	-5.52939e-07	-8.70421e-07	2.33929e-07	-6.36492e-07	1.84880e-07	1.44856e-07	3.29736e-07	-5.77718e-07	1.70047e-07	-4.07671e-07	-3.89211e-07	2.23389e-07	-1.65822e-07	-8.62376e-07	1.90085e-07	-6.72291e-07	1.12418e-07	-7.67917e-08	3.56260e-08	-9.79354e-07	1.95269e-07	-7.84086e-07
19.046	-7.25505e-07	1.71643e-07	-5.53862e-07	-8.72070e-07	2.34450e-07	-6.37619e-07	1.81229e-07	1.45114e-07	3.26343e-07	-5.80000e-07	1.70719e-07	-4.09281e-07	-3.91668e-07	2.24408e-07	-1.67259e-07	-8.64326e-07	1.90515e-07	-6.73811e-07	1.09521e-07	-7.63853e-08	3.31362e-08	-9.80518e-07	1.95501e-07	-7.85017e-07
19.071	-7.26707e-07	1.71928e-07	-5.54779e-07	-8.73710e-07	2.34969e-07	-6.38741e-07	1.77587e-07	1.45369e-07	3.22956e-07	-5.82273e-07	1.71388e-07	-4.10885e-07	-3.94116e-07	2.25423e-07	-1.68693e-07	-8.66266e-07	1.90943e-07	-6.75324e-07	1.06633e-07	-7.59816e-08	3.06514e-08	-9.81673e-07	1.95731e-07	-7.85942e-07
19.096	-7.27901e-07	1.72210e-07	-5.55691e-07	-8.75341e-07	2.35485e-07	-6.39856e-07	1.73953e-07	1.45622e-07	3.19575e-07	-5.84536e-07	1.72054e-07	-4.12482e-07	-3.96554e-07	2.26433e-07	-1.70122e-07	-8.68197e-07	1.91368e-07	-6.76829e-07	1.03752e-07	-7.55807e-08	2.81716e-08	-9.82821e-07	1.95960e-07	-7.86861e-07
19.120	-7.29088e-07	1.72491e-07	-5.56597e-07	-8.76963e-07	2.35997e-07	-6.40966e-07	1.70329e-07	1.45872e-07	3.16201e-07	-5.86789e-07	1.72717e-07	-4.14072e-07	-3.98984e-07	2.27438e-07	-1.71546e-07	-8.70117e-07	1.91791e-07	-6.78326e-07	1.00879e-07	-7.51826e-08	2.56968e-08	-9.83961e-07	1.96187e-07	-7.87774e-07
19.145	-7.30268e-07	1.72770e-07	-5.57498e-07	-8.78577e-07	2.36507e-07	-6.42070e-07	1.66713e-07	1.46119e-07	3.12832e-07	-5.89032e-07	1.73377e-07	-4.15655e-07	-4.01405e-07	2.28438e-07	-1.72966e-07	-8.72028e-07	1.92212e-07	-6.79815e-07	9.80145e-08	-7.47873e-08	2.32273e-08	-9.85093e-07	1.96413e-07	-7.88680e-07
19.169	-7.31440e-07	1.73047e-07	-5.58392e-07	-8.80181e-07	2.37014e-07	-6.43168e-07	1.63107e-07	1.46363e-07	3.09470e-07	-5.91266e-07	1.74035e-07	-4.17231e-07	-4.03816e-07	2.29434e-07	-1.74382e-07	-8.73928e-07	1.92631e-07	-6.81297e-07	9.51576e-08	-7.43947e-08	2.07629e-08	-9.86218e-07	1.96637e-07	-7.89581e-07
19.194	-7.32604e-07	1.73323e-07	-5.59282e-07	-8.81777e-07	2.37517e-07	-6.44260e-07	1.59510e-07	1.46605e-07	3.06115e-07	-5.93489e-07	1.74689e-07	-4.18800e-07	-4.06218e-07	2.30425e-07	-1.75794e-07	-8.75819e-07	1.93048e-07	-6.82771e-07	9.23088e-08	-7.40050e-08	1.83038e-08	-9.87335e-07	1.96860e-07	-7.90475e-07
19.218	-7.33762e-07	1.73597e-07	-5.60165e-07	-8.83364e-07	2.38018e-07	-6.45346e-07	1.55922e-07	1.46844e-07	3.02766e-07	-5.95702e-07	1.75341e-07	-4.20362e-07	-4.08611e-07	2.31411e-07	-1.77201e-07	-8.77699e-07	1.93463e-07	-6.84237e-07	8.94681e-08	-7.36181e-08	1.58500e-08	-9.88443e-07	1.97081e-07	-7.91363e-07
19.243	-7.34911e-07	1.73869e-07	-5.61043e-07	-8.84942e-07	2.38515e-07	-6.46426e-07	1.52344e-07	1.47079e-07	2.99423e-07	-5.97906e-07	1.75989e-07	-4.21917e-07	-4.10995e-07	2.32392e-07	-1.78603e-07	-8.79570e-07	1.93875e-07	-6.85695e-07	8.66356e-08	-7.32340e-08	1.34016e-08	-9.89544e-07	1.97300e-07	-7.92244e-07
19.268	-7.36054e-07	1.74139e-07	-5.61915e-07	-8.86510e-07	2.39010e-07	-6.47500e-07	1.48775e-07	1.47313e-07	2.96087e-07	-6.00099e-07	1.76635e-07	-4.23464e-07	-4.13369e-07	2.33368e-07	-1.80001e-07	-8.81430e-07	1.94285e-07	-6.87145e-07	8.38113e-08	-7.28528e-08	1.09586e-08	-9.90638e-07	1.97518e-07	-7.93119e-07
19.292	-7.37188e-07	1.74407e-07	-5.62781e-07	-8.88070e-07	2.39501e-07	-6.48569e-07	1.45215e-07	1.47543e-07	2.92758e-07	-6.02282e-07	1.77277e-07	-4.25005e-07	-4.15734e-07	2.34340e-07	-1.81394e-07	-8.83280e-07	1.94693e-07	-6.88588e-07	8.09954e-08	-7.24744e-08	8.52102e-09	-9.91723e-07	1.97735e-07	-7.93988e-07
19.317	-7.38315e-07	1.74674e-07	-5.63641e-07	-8.89620e-07	2.39990e-07	-6.49631e-07	1.41665e-07	1.47770e-07	2.89435e-07	-6.04455e-07	1.77917e-07	-4.26538e-07	-4.18089e-07	2.35306e-07	-1.82783e-07	-8.85120e-07	1.95098e-07	-6.90022e-07	7.81878e-08	-7.20988e-08	6.08900e-09	-9.92800e-07	1.97950e-07	-7.94850e-07
19.341	-7.39434e-07	1.74939e-07	-5.64495e-07	-8.91162e-07	2.40475e-07	-6.50687e-07	1.38125e-07	1.47995e-07	2.86120e-07	-6.06617e-07	1.78553e-07	-4.28064e-07	-4.20435e-07	2.36268e-07	-1.84167e-07	-8.86950e-07	1.95502e-07	-6.91448e-07	7.53887e-08	-7.17261e-08	3.66257e-09	-9.93869e-07	1.98163e-07	-7.95706e-07
19.366	-7.40546e-07	1.75202e-07	-5.65344e-07	-8.92694e-07	2.40957e-07	-6.51737e-07	1.34595e-07	1.48217e-07	2.82811e-07	-6.08769e-07	1.79187e-07	-4.29582e-07	-4.22771e-07	2.37225e-07	-1.85546e-07	-8.88770e-07	1.95903e-07	-6.92867e-07	7.25980e-08	-7.13563e-08	1.24177e-09	-9.94930e-07	1.98374e-07	-7.96556e-07
19.390	-7.41649e-07	1.75463e-07	-5.66187e-07	-8.94217e-07	2.41436e-07	-6.52781e-07	1.31074e-07	1.48435e-07	2.79510e-07	-6.10911e-07	1.79817e-07	-4.31094e-07	-4.25097e-07	2.38176e-07	-1.86921e-07	-8.90579e-07	1.96301e-07	-6.94277e-07	6.98160e-08	-7.09893e-08	-1.17334e-09	-9.95984e-07	1.98584e-07	-7.97399e-07
19.415	-7.42745e-07	1.75722e-07	-5.67023e-07	-8.95730e-07	2.41911e-07	-6.53819e-07	1.27564e-07	1.48651e-07	2.76215e-07	-6.13042e-07	1.80444e-07	-4.32598e-07	-4.27414e-07	2.39123e-07	-1.88291e-07	-8.92377e-07	1.96698e-07	-6.95679e-07	6.70425e-08	-7.06252e-08	-3.58271e-09	-9.97029e-07	1.98793e-07	-7.98236e-07
19.440	-7.43834e-07	1.75980e-07	-5.67854e-07	-8.97235e-07	2.42384e-07	-6.54851e-07	1.24064e-07	1.48865e-07	2.72928e-07	-6.15163e-07	1.81069e-07	-4.34094e-07	-4.29721e-07	2.40065e-07	-1.89656e-07	-8.94166e-07	1.97092e-07	-6.97074e-07	6.42777e-08	-7.02640e-08	-5.98629e-09	-9.98066e-07	1.99000e-07	-7.99066e-07
19.464	-7.44914e-07	1.76235e-07	-5.68679e-07	-8.98730e-07	2.42854e-07	-6.55876e-07	1.20573e-07	1.49075e-07	2.69648e-07	-6.17273e-07	1.81690e-07	-4.35583e-07	-4.32018e-07	2.41001e-07	-1.91017e-07	-8.95944e-07	1.97484e-07	-6.98460e-07	6.15217e-08	-6.99057e-08	-8.38401e-09	-9.99095e-07	1.99205e-07	-7.99890e-07
19.489	-7.45986e-07	1.76489e-07	-5.69497e-07	-9.00215e-07	2.43320e-07	-6.56896e-07	1.17093e-07	1.49282e-07	2.66376e-07	-6.19373e-07	1.82308e-07	-4.37065e-07	-4.34305e-07	2.41933e-07	-1.92372e-07	-8.97711e-07	1.97874e-07	-6.99837e-07	5.87745e-08	-6.95503e-08	-1.07758e-08	-1.00012e-06	1.99408e-07	-8.00708e-07
19.513	-7.47051e-07	1.76741e-07	-5.70310e-07	-9.01692e-07	2.43783e-07	-6.57909e-07	1.13624e-07	1.49487e-07	2.63111e-07	-6.21461e-07	1.82923e-07	-4.38539e-07	-4.36582e-07	2.42859e-07	-1.93723e-07	-8.99468e-07	1.98261e-07	-7.01207e-07	5.60361e-08	-6.91978e-08	-1.31617e-08	-1.00113e-06	1.99610e-07	-8.01519e-07
19.538	-7.48107e-07	1.76991e-07	-5.71117e-07	-9.03158e-07	2.44243e-07	-6.58916e-07	1.10164e-07	1.49689e-07	2.59853e-07	-6.23540e-07	1.83534e-07	-4.40005e-07	-4.38850e-07	2.43780e-07	-1.95069e-07	-9.01214e-07	1.98646e-07	-7.02568e-07	5.33067e-08	-6.88483e-08	-1.55415e-08	-1.00213e-06	1.99810e-07	-8.02323e-07
19.562	-7.49156e-07	1.77239e-07	-5.71917e-07	-9.04616e-07	2.44699e-07	-6.59916e-07	1.06715e-07	1.49888e-07	2.56603e-07	-6.25607e-07	1.84143e-07	-4.41464e-07	-4.41107e-07	2.44696e-07	-1.96410e-07	-9.02950e-07	1.99028e-07	-7.03921e-07	5.05863e-08	-6.85016e-08	-1.79153e-08	-1.00313e-06	2.00009e-07	-8.03121e-07
19.587	-7.50196e-07	1.77485e-07	-5.72711e-07	-9.06063e-07	2.45153e-07	-6.60911e-07	1.03277e-07	1.50084e-07	2.53361e-07	-6.27664e-07	1.84748e-07	-4.42915e-07	-4.43354e-07	2.45607e-07	-1.97747e-07	-9.04675e-07	1.99408e-07	-7.05266e-07	4.78749e-08	-6.81579e-08	-2.02830e-08	-1.00412e-06	2.00206e-07	-8.03912e-07
19.612	-7.51229e-07	1.77729e-07	-5.73500e-07	-9.07502e-07	2.45603e-07	-6.61899e-07	9.98495e-08	1.50277e-07	2.50126e-07	-6.29709e-07	1.85350e-07	-4.44359e-07	-4.45591e-07	2.46513e-07	-1.99078e-07	-9.06389e-07	1.99786e-07	-7.06603e-07	4.51726e-08	-6.78171e-08	-2.26445e-08	-1.00510e-06	2.00402e-07	-8.04697e-07
19.636	-7.52253e-07	1.77972e-07	-5.74282e-07	-9.08930e-07	2.46050e-07	-6.62880e-07	9.64326e-08	1.50467e-07	2.46899e-07	-6.31744e-07	1.85949e-07	-4.45795e-07	-4.47818e-07	2.47414e-07	-2.00404e-07	-9.08092e-07	2.00162e-07	-7.07931e-07	4.24795e-08	-6.74792e-08	-2.49998e-08	-1.00607e-06	2.00595e-07	-8.05475e-07
19.661	-7.53269e-07	1.78212e-07	-5.75057e-07	-9.10349e-07	2.46494e-07	-6.63856e-07	9.30265e-08	1.50654e-07	2.43681e-07	-6.33768e-07	1.86545e-07	-4.47223e-07	-4.50034e-07	2.48309e-07	-2.01726e-07	-9.09785e-07	2.00535e-07	-7.09250e-07	3.97956e-08	-6.71443e-08	-2.73488e-08	-1.00703e-06	2.00788e-07	-8.06246e-07
19.685	-7.54277e-07	1.78450e-07	-5.75827e-07	-9.11759e-07	2.46934e-07	-6.64825e-07	8.96313e-08	1.50839e-07	2.40470e-07	-6.35781e-07	1.87137e-07	-4.48643e-07	-4.52241e-07	2.49199e-07	-2.03042e-07	-9.11467e-07	2.00906e-07	-7.10562e-07	3.71209e-08	-6.68124e-08	-2.96914e-08	-1.00799e-06	2.00978e-07	-8.07011e-07
19.710	-7.55277e-07	1.78687e-07	-5.76590e-07	-9.13159e-07	2.47371e-07	-6.65787e-07	8.62470e-08	1.51020e-07	2.37267e-07	-6.37782e-07	1.87727e-07	-4.50056e-07	-4.54437e-07	2.50084e-07	-2.04353e-07	-9.13138e-07	2.01274e-07	-7.11864e-07	3.44557e-08	-6.64834e-08	-3.20277e-08	-1.00894e-06	2.01167e-07	-8.07769e-07
19.735	-7.56269e-07	1.78922e-07	-5.77347e-07	-9.14549e-07	2.47805e-07	-6.66744e-07	8.28738e-08	1.51199e-07	2.34072e-07	-6.39773e-07	1.88313e-07	-4.51460e-07	-4.56622e-07	2.50963e-07	-2.05659e-07	-9.14799e-07	2.01640e-07	-7.13159e-07	3.17998e-08	-6.61574e-08	-3.43576e-08	-1.00987e-06	2.01354e-07	-8.08521e-07
19.759	-7.57252e-07	1.79154e-07	-5.78098e-07	-9.15929e-07	2.48235e-07	-6.67693e-07	7.95117e-08	1.51374e-07	2.30886e-07	-6.41752e-07	1.88895e-07	-4.52857e-07	-4.58797e-07	2.51837e-07	-2.06960e-07	-9.16448e-07	2.02004e-07	-7.14445e-07	2.91533e-08	-6.58343e-08	-3.66810e-08	-1.01081e-06	2.01540e-07	-8.09266e-07
19.784	-7.58227e-07	1.79385e-07	-5.78842e-07	-9.17299e-07	2.48663e-07	-6.68637e-07	7.61608e-08	1.51547e-07	2.27708e-07	-6.43721e-07	1.89474e-07	-4.54246e-07	-4.60962e-07	2.52706e-07	-2.08256e-07	-9.18087e-07	2.02365e-07	-7.15722e-07	2.65164e-08	-6.55142e-08	-3.89978e-08	-1.01173e-06	2.01723e-07	-8.10004e-07
19.808	-7.59194e-07	1.79614e-07	-5.79580e-07	-9.18660e-07	2.49086e-07	-6.69574e-07	7.28212e-08	1.51717e-07	2.24538e-07	-6.45678e-07	1.90051e-07	-4.55627e-07	-4.63116e-07	2.53569e-07	-2.09547e-07	-9.19714e-07	2.02723e-07	-7.16991e-07	2.38891e-08	-6.51971e-08	-4.13080e-08	-1.01264e-06	2.01906e-07	-8.10735e-07
19.833	-7.60152e-07	1.79840e-07	-5.80312e-07	-9.20011e-07	2.49507e-07	-6.70504e-07	6.94930e-08	1.51884e-07	2.21377e-07	-6.47623e-07	1.90623e-07	-4.57000e-07	-4.65260e-07	2.54427e-07	-2.10832e-07	-9.21330e-07	2.03080e-07	-7.18251e-07	2.12714e-08	-6.48830e-08	-4.36116e-08	-1.01355e-06	2.02086e-07	-8.11460e-07
19.857	-7.61102e-07	1.80065e-07	-5.81037e-07	-9.21352e-07	2.49924e-07	-6.71428e-07	6.61762e-08	1.52048e-07	2.18224e-07	-6.49558e-07	1.91193e-07	-4.58365e-07	-4.67393e-07	2.55280e-07	-2.12113e-07	-9.22936e-07	2.03434e-07	-7.19502e-07	1.86633e-08	-6.45718e-08	-4.59085e-08	-1.01444e-06	2.02265e-07	-8.12178e-07
19.882	-7.62044e-07	1.80288e-07	-5.81756e-07	-9.22683e-07	2.50338e-07	-6.72345e-07	6.28709e-08	1.52209e-07	2.15080e-07	-6.51481e-07	1.91759e-07	-4.59722e-07	-4.69515e-07	2.56127e-07	-2.13388e-07	-9.24530e-07	2.03785e-07	-7.20745e-07	1.60650e-08	-6.42637e-08	-4.81986e-08	-1.01533e-06	2.02442e-07	-8.12889e-07
19.907	-7.62977e-07	1.80509e-07	-5.82468e-07	-9.24004e-07	2.50749e-07	-6.73256e-07	5.95772e-08	1.52367e-07	2.11945e-07	-6.53392e-07	1.92321e-07	-4.61071e-07	-4.71627e-07	2.56969e-07	-2.14658e-07	-9.26113e-07	2.04134e-07	-7.21979e-07	1.34765e-08	-6.39585e-08	-5.04820e-08	-1.01621e-06	2.02617e-07	-8.13594e-07
19.931	-7.63902e-07	1.80727e-07	-5.83174e-07	-9.25316e-07	2.51156e-07	-6.74160e-07	5.62952e-08	1.52523e-07	2.08818e-07	-6.55292e-07	1.92880e-07	-4.62412e-07	-4.73727e-07	2.57805e-07	-2.15922e-07	-9.27685e-07	2.04480e-07	-7.23205e-07	1.08979e-08	-6.36564e-08	-5.27585e-08	-1.01708e-06	2.02791e-07	-8.14292e-07
19.956	-7.64818e-07	1.80944e-07	-5.83874e-07	-9.26617e-07	2.51559e-07	-6.75058e-07	5.30250e-08	1.52675e-07	2.05700e-07	-6.57181e-07	1.93436e-07	-4.63744e-07	-4.75817e-07	2.58636e-07	-2.17181e-07	-9.29246e-07	2.04825e-07	-7.24422e-07	8.32918e-09	-6.33573e-08	-5.50281e-08	-1.01795e-06	2.02963e-07	-8.14983e-07
19.980	-7.65725e-07	1.81159e-07	-5.84566e-07	-9.27908e-07	2.51960e-07	-6.75949e-07	4.97666e-08	1.52825e-07	2.02591e-07	-6.59057e-07	1.93989e-07	-4.65069e-07	-4.77896e-07	2.59461e-07	-2.18435e-07	-9.30796e-07	2.05166e-07	-7.25630e-07	5.77041e-09	-6.30611e-08	-5.72907e-08	-1.01880e-06	2.03134e-07	-8.15667e-07
20.005	-7.66624e-07	1.81372e-07	-5.85253e-07	-9.29189e-07	2.52356e-07	-6.76833e-07	4.65201e-08	1.52971e-07	1.99491e-07	-6.60923e-07	1.94538e-07	-4.66385e-07	-4.79965e-07	2.60281e-07	-2.19683e-07	-9.32334e-07	2.05505e-07	-7.26829e-07	3.22167e-09	-6.27680e-08	-5.95463e-08	-1.01965e-06	2.03302e-07	-8.16344e-07
20.029	-7.67515e-07	1.81582e-07	-5.85933e-07	-9.30461e-07	2.52750e-07	-6.77711e-07	4.32856e-08	1.53115e-07	1.96400e-07	-6.62776e-07	1.95083e-07	-4.67693e-07	-4.82022e-07	2.61095e-07	-2.20926e-07	-9.33861e-07	2.05842e-07	-7.28019e-07	6.82994e-10	-6.24779e-08	-6.17949e-08	-1.02048e-06	2.03469e-07	-8.17014e-07
20.054	-7.68397e-07	1.81791e-07	-5.86606e-07	-9.31722e-07	2.53140e-07	-6.78582e-07	4.00631e-08	1.53255e-07	1.93319e-07	-6.64618e-07	1.95626e-07	-4.68993e-07	-4.84068e-07	2.61904e-07	-2.22164e-07	-9.35377e-07	2.06176e-07	-7.29201e-07	-1.84555e-09	-6.21908e-08	-6.40364e-08	-1.02131e-06	2.03635e-07	-8.17678e-07
20.079	-7.69270e-07	1.81997e-07	-5.87272e-07	-9.32973e-07	2.53527e-07	-6.79446e-07	3.68528e-08	1.53393e-07	1.90246e-07	-6.66449e-07	1.96164e-07	-4.70284e-07	-4.86103e-07	2.62707e-07	-2.23396e-07	-9.36881e-07	2.06507e-07	-7.30374e-07	-4.36390e-09	-6.19068e-08	-6.62707e-08	-1.02213e-06	2.03798e-07	-8.18335e-07
20.103	-7.70134e-07	1.82202e-07	-5.87932e-07	-9.34213e-07	2.53910e-07	-6.80304e-07	3.36547e-08	1.53528e-07	1.87183e-07	-6.68267e-07	1.96699e-07	-4.71567e-07	-4.88127e-07	2.63505e-07	-2.24623e-07	-9.38374e-07	2.06837e-07	-7.31538e-07	-6.87202e-09	-6.16258e-08	-6.84978e-08	-1.02294e-06	2.03960e-07	-8.18985e-07
20.128	-7.70990e-07	1.82404e-07	-5.88586e-07	-9.35444e-07	2.54290e-07	-6.81154e-07	3.04689e-08	1.53660e-07	1.84129e-07	-6.70074e-07	1.97231e-07	-4.72842e-07	-4.90140e-07	2.64297e-07	-2.25844e-07	-9.39856e-07	2.07163e-07	-7.32693e-07	-9.36985e-09	-6.13478e-08	-7.07176e-08	-1.02375e-06	2.04120e-07	-8.19628e-07
20.152	-7.71837e-07	1.82605e-07	-5.89233e-07	-9.36664e-07	2.54666e-07	-6.81998e-07	2.72955e-08	1.53789e-07	1.81084e-07	-6.71868e-07	1.97760e-07	-4.74109e-07	-4.92142e-07	2.65083e-07	-2.27059e-07	-9.41326e-07	2.07487e-07	-7.33839e-07	-1.18573e-08	-6.10728e-08	-7.29301e-08	-1.02454e-06	2.04279e-07	-8.20264e-07
20.177	-7.72676e-07	1.82803e-07	-5.89873e-07	-9.37874e-07	2.55039e-07	-6.82836e-07	2.41345e-08	1.53915e-07	1.78049e-07	-6.73651e-07	1.98284e-07	-4.75367e-07	-4.94133e-07	2.65863e-07	-2.28270e-07	-9.42785e-07	2.07809e-07	-7.34976e-07	-1.43344e-08	-6.08009e-08	-7.51353e-08	-1.02533e-06	2.04435e-07	-8.20893e-07
20.201	-7.73505e-07	1.82999e-07	-5.90506e-07	-9.39074e-07	2.55408e-07	-6.83666e-07	2.09860e-08	1.54038e-07	1.75024e-07	-6.75422e-07	1.98805e-07	-4.76616e-07	-4.96112e-07	2.66638e-07	-2.29474e-07	-9.44232e-07	2.08128e-07	-7.36104e-07	-1.68010e-08	-6.05320e-08	-7.73330e-08	-1.02611e-06	2.04590e-07	-8.21516e-07
20.226	-7.74326e-07	1.83194e-07	-5.91133e-07	-9.40264e-07	2.55774e-07	-6.84490e-07	1.78501e-08	1.54158e-07	1.72008e-07	-6.77181e-07	1.99323e-07	-4.77858e-07	-4.98080e-07	2.67408e-07	-2.30673e-07	-9.45668e-07	2.08444e-07	-7.37223e-07	-1.92572e-08	-6.02662e-08	-7.95233e-08	-1.02687e-06	2.04744e-07	-8.22131e-07
20.251	-7.75138e-07	1.83386e-07	-5.91752e-07	-9.41443e-07	2.56136e-07	-6.85307e-07	1.47268e-08	1.54275e-07	1.69002e-07	-6.78928e-07	1.99837e-07	-4.79090e-07	-5.00037e-07	2.68171e-07	-2.31866e-07	-9.47092e-07	2.08758e-07	-7.38334e-07	-2.17027e-08	-6.00034e-08	-8.17061e-08	-1.02763e-06	2.04895e-07	-8.22739e-07
20.275	-7.75941e-07	1.83576e-07	-5.92366e-07	-9.42612e-07	2.56495e-07	-6.86117e-07	1.16163e-08	1.54390e-07	1.66006e-07	-6.80662e-07	2.00348e-07	-4.80314e-07	-5.01982e-07	2.68929e-07	-2.33054e-07	-9.48504e-07	2.09069e-07	-7.39435e-07	-2.41377e-08	-5.97436e-08	-8.38813e-08	-1.02839e-06	2.05045e-07	-8.23341e-07
20.300	-7.76736e-07	1.83764e-07	-5.92972e-07	-9.43770e-07	2.56850e-07	-6.86920e-07	8.51860e-09	1.54501e-07	1.63020e-07	-6.82385e-07	2.00855e-07	-4.81530e-07	-5.03916e-07	2.69681e-07	-2.34235e-07	-9.49905e-07	2.09378e-07	-7.40527e-07	-2.65620e-08	-5.94869e-08	-8.60489e-08	-1.02913e-06	2.05193e-07	-8.23935e-07
20.324	-7.77521e-07	1.83950e-07	-5.93572e-07	-9.44918e-07	2.57202e-07	-6.87716e-07	5.43377e-09	1.54610e-07	1.60043e-07	-6.84095e-07	2.01358e-07	-4.82737e-07	-5.05839e-07	2.70427e-07	-2.35412e-07	-9.51294e-07	2.09684e-07	-7.41610e-07	-2.89756e-08	-5.92332e-08	-8.82088e-08	-1.02986e-06	2.05339e-07	-8.24523e-07
20.349	-7.78298e-07	1.84133e-07	-5.94164e-07	-9.46056e-07	2.57550e-07	-6.88506e-07	2.36188e-09	1.54715e-07	1.57077e-07	-6.85794e-07	2.01858e-07	-4.83935e-07	-5.07750e-07	2.71168e-07	-2.36582e-07	-9.52672e-07	2.09988e-07	-7.42684e-07	-3.13784e-08	-5.89826e-08	-9.03611e-08	-1.03059e-06	2.05484e-07	-8.25103e-07
20.374	-7.79065e-07	1.84315e-07	-5.94750e-07	-9.47183e-07	2.57895e-07	-6.89288e-07	-6.96984e-10	1.54818e-07	1.54121e-07	-6.87480e-07	2.02355e-07	-4.85125e-07	-5.09649e-07	2.71903e-07	-2.37747e-07	-9.54038e-07	2.10289e-07	-7.43749e-07	-3.37704e-08	-5.87351e-08	-9.25055e-08	-1.03130e-06	2.05627e-07	-8.25677e-07
20.398	-7.79824e-07	1.84494e-07	-5.95329e-07	-9.48300e-07	2.58236e-07	-6.90064e-07	-3.74276e-09	1.54917e-07	1.51175e-07	-6.89154e-07	2.02847e-07	-4.86306e-07	-5.11537e-07	2.72632e-07	-2.38906e-07	-9.55392e-07	2.10588e-07	-7.44804e-07	-3.61516e-08	-5.84906e-08	-9.46422e-08	-1.03201e-06	2.05768e-07	-8.26243e-07
20.423	-7.80573e-07	1.84672e-07	-5.95902e-07	-9.49406e-07	2.58574e-07	-6.90833e-07	-6.77537e-09	1.55014e-07	1.48239e-07	-6.90815e-07	2.03336e-07	-4.87479e-07	-5.13413e-07	2.73355e-07	-2.40059e-07	-9.56734e-07	2.10884e-07	-7.45851e-07	-3.85218e-08	-5.82492e-08	-9.67710e-08	-1.03271e-06	2.05907e-07	-8.26803e-07
20.447	-7.81314e-07	1.84847e-07	-5.96467e-07	-9.50502e-07	2.58908e-07	-6.91594e-07	-9.79476e-09	1.55108e-07	1.45313e-07	-6.92464e-07	2.03822e-07	-4.88643e-07	-5.15278e-07	2.74072e-07	-2.41206e-07	-9.58065e-07	2.11177e-07	-7.46888e-07	-4.08811e-08	-5.80108e-08	-9.88919e-08	-1.03340e-06	2.06045e-07	-8.27355e-07
20.472	-7.82045e-07	1.85020e-07	-5.97025e-07	-9.51587e-07	2.59238e-07	-6.92349e-07	-1.28008e-08	1.55199e-07	1.42398e-07	-6.94101e-07	2.04304e-07	-4.89798e-07	-5.17131e-07	2.74784e-07	-2.42347e-07	-9.59384e-07	2.11467e-07	-7.47916e-07	-4.32293e-08	-5.77755e-08	-1.01005e-07	-1.03408e-06	2.06180e-07	-8.27901e-07
20.496	-7.82768e-07	1.85191e-07	-5.97577e-07	-9.52662e-07	2.59565e-07	-6.93097e-07	-1.57935e-08	1.55287e-07	1.39493e-07	-6.95726e-07	2.04782e-07	-4.90944e-07	-5.18972e-07	2.75489e-07	-2.43483e-07	-9.60691e-07	2.11756e-07	-7.48935e-07	-4.55665e-08	-5.75432e-08	-1.03110e-07	-1.03475e-06	2.06315e-07	-8.28439e-07
20.521	-7.83481e-07	1.85360e-07	-5.98122e-07	-9.53726e-07	2.59889e-07	-6.93837e-07	-1.87728e-08	1.55372e-07	1.36599e-07	-6.97338e-07	2.05256e-07	-4.92082e-07	-5.20801e-07	2.76189e-07	-2.44612e-07	-9.61986e-07	2.12041e-07	-7.49945e-07	-4.78926e-08	-5.73140e-08	-1.05207e-07	-1.03542e-06	2.06447e-07	-8.28971e-07
20.546	-7.84185e-07	1.85526e-07	-5.98659e-07	-9.54779e-07	2.60208e-07	-6.94571e-07	-2.17386e-08	1.55454e-07	1.33715e-07	-6.98937e-07	2.05727e-07	-4.93210e-07	-5.22619e-07	2.76883e-07	-2.45736e-07	-9.63269e-07	2.12324e-07	-7.50945e-07	-5.02075e-08	-5.70879e-08	-1.07295e-07	-1.03607e-06	2.06577e-07	-8.29495e-07
20.570	-7.84881e-07	1.85691e-07	-5.99190e-07	-9.55822e-07	2.60525e-07	-6.95297e-07	-2.46908e-08	1.55533e-07	1.30842e-07	-7.00524e-07	2.06194e-07	-4.94330e-07	-5.24425e-07	2.77571e-07	-2.46854e-07	-9.64541e-07	2.12604e-07	-7.51937e-07	-5.25112e-08	-5.68648e-08	-1.09376e-07	-1.03672e-06	2.06706e-07	-8.30012e-07
20.595	-7.85567e-07	1.85853e-07	-5.99714e-07	-9.56854e-07	2.60837e-07	-6.96017e-07	-2.76293e-08	1.55609e-07	1.27980e-07	-7.02099e-07	2.06658e-07	-4.95441e-07	-5.26218e-07	2.78253e-07	-2.47966e-07	-9.65800e-07	2.12882e-07	-7.52918e-07	-5.48036e-08	-5.66448e-08	-1.11448e-07	-1.03736e-06	2.06833e-07	-8.30522e-07
20.619	-7.86244e-07	1.86013e-07	-6.00230e-07	-9.57876e-07	2.61146e-07	-6.96729e-07	-3.05541e-08	1.55683e-07	1.25129e-07	-7.03661e-07	2.07117e-07	-4.96544e-07	-5.28000e-07	2.78929e-07	-2.49071e-07	-9.67048e-07	2.13157e-07	-7.53891e-07	-5.70848e-08	-5.64278e-08	-1.13513e-07	-1.03798e-06	2.06958e-07	-8.31025e-07
20.644	-7.86911e-07	1.86171e-07	-6.00740e-07	-9.58886e-07	2.61452e-07	-6.97435e-07	-3.34652e-08	1.55753e-07	1.22288e-07	-7.05210e-07	2.07574e-07	-4.97637e-07	-5.29770e-07	2.79599e-07	-2.50171e-07	-9.68283e-07	2.13429e-07	-7.54854e-07	-5.93545e-08	-5.62139e-08	-1.15568e-07	-1.03860e-06	2.07082e-07	-8.31521e-07
20.668	-7.87570e-07	1.86327e-07	-6.01243e-07	-9.59886e-07	2.61753e-07	-6.98133e-07	-3.63624e-08	1.55821e-07	1.19459e-07	-7.06747e-07	2.08026e-07	-4.98721e-07	-5.31528e-07	2.80263e-07	-2.51265e-07	-9.69507e-07	2.13699e-07	-7.55808e-07	-6.16129e-08	-5.60031e-08	-1.17616e-07	-1.03921e-06	2.07204e-07	-8.32009e-07
20.693	-7.88219e-07	1.86481e-07	-6.01739e-07	-9.60876e-07	2.62051e-07	-6.98824e-07	-3.92456e-08	1.55886e-07	1.16640e-07	-7.08271e-07	2.08474e-07	-4.99797e-07	-5.33274e-07	2.80921e-07	-2.52353e-07	-9.70718e-07	2.13966e-07	-7.56752e-07	-6.38598e-08	-5.57953e-08	-1.19655e-07	-1.03981e-06	2.07324e-07	-8.32491e-07
20.718	-7.88859e-07	1.86632e-07	-6.02227e-07	-9.61854e-07	2.62346e-07	-6.99508e-07	-4.21149e-08	1.55947e-07	1.13832e-07	-7.09783e-07	2.08919e-07	-5.00863e-07	-5.35008e-07	2.81574e-07	-2.53434e-07	-9.71918e-07	2.14230e-07	-7.57688e-07	-6.60953e-08	-5.55906e-08	-1.21686e-07	-1.04041e-06	2.07442e-07	-8.32966e-07
20.742	-7.89490e-07	1.86781e-07	-6.02709e-07	-9.62822e-07	2.62637e-07	-7.00185e-07	-4.49702e-08	1.56006e-07	1.11036e-07	-7.11281e-07	2.09360e-07	-5.01921e-07	-5.36730e-07	2.82220e-07	-2.54510e-07	-9.73105e-07	2.14492e-07	-7.58613e-07	-6.83192e-08	-5.53890e-08	-1.23708e-07	-1.04099e-06	2.07558e-07	-8.33433e-07
20.767	-7.90112e-07	1.86928e-07	-6.03184e-07	-9.63779e-07	2.62924e-07	-7.00855e-07	-4.78114e-08	1.56062e-07	1.08251e-07	-7.12767e-07	2.09798e-07	-5.02969e-07	-5.38439e-07	2.82860e-07	-2.55579e-07	-9.74280e-07	2.14751e-07	-7.59529e-07	-7.05315e-08	-5.51904e-08	-1.25722e-07	-1.04157e-06	2.07673e-07	-8.33893e-07
20.791	-7.90724e-07	1.87073e-07	-6.03651e-07	-9.64725e-07	2.63208e-07	-7.01517e-07	-5.06383e-08	1.56115e-07	1.05477e-07	-7.14240e-07	2.10231e-07	-5.04009e-07	-5.40137e-07	2.83494e-07	-2.56642e-07	-9.75444e-07	2.15007e-07	-7.60436e-07	-7.27321e-08	-5.49949e-08	-1.27727e-07	-1.04213e-06	2.07786e-07	-8.34346e-07
20.816	-7.91327e-07	1.87216e-07	-6.04112e-07	-9.65660e-07	2.63487e-07	-7.02173e-07	-5.34511e-08	1.56165e-07	1.02714e-07	-7.15700e-07	2.10661e-07	-5.05039e-07	-5.41822e-07	2.84122e-07	-2.57699e-07	-9.76595e-07	2.15261e-07	-7.61334e-07	-7.49211e-08	-5.48024e-08	-1.29724e-07	-1.04269e-06	2.07897e-07	-8.34792e-07
20.840	-7.91921e-07	1.87356e-07	-6.04565e-07	-9.66584e-07	2.63764e-07	-7.02821e-07	-5.62495e-08	1.56213e-07	9.99633e-08	-7.17148e-07	2.11087e-07	-5.06061e-07	-5.43495e-07	2.84745e-07	-2.58750e-07	-9.77734e-07	2.15512e-07	-7.62222e-07	-7.70984e-08	-5.46130e-08	-1.31711e-07	-1.04324e-06	2.08006e-07	-8.35231e-07
20.865	-7.92506e-07	1.87495e-07	-6.05011e-07	-9.67498e-07	2.64036e-07	-7.03462e-07	-5.90336e-08	1.56257e-07	9.72236e-08	-7.18582e-07	2.11510e-07	-5.07073e-07	-5.45156e-07	2.85361e-07	-2.59795e-07	-9.78861e-07	2.15761e-07	-7.63100e-07	-7.92639e-08	-5.44267e-08	-1.33691e-07	-1.04378e-06	2.08113e-07	-8.35662e-07
20.890	-7.93081e-07	1.87631e-07	-6.05450e-07	-9.68401e-07	2.64305e-07	-7.04095e-07	-6.18032e-08	1.56299e-07	9.44956e-08	-7.20004e-07	2.11928e-07	-5.08076e-07	-5.46804e-07	2.85971e-07	-2.60833e-07	-9.79975e-07	2.16006e-07	-7.63969e-07	-8.14176e-08	-5.42434e-08	-1.35661e-07	-1.04431e-06	2.08219e-07	-8.36086e-07
20.914	-7.93646e-07	1.87765e-07	-6.05882e-07	-9.69292e-07	2.64571e-07	-7.04722e-07	-6.45584e-08	1.56337e-07	9.17791e-08	-7.21413e-07	2.12343e-07	-5.09070e-07	-5.48440e-07	2.86575e-07	-2.61866e-07	-9.81078e-07	2.16249e-07	-7.64829e-07	-8.35594e-08	-5.40631e-08	-1.37623e-07	-1.04483e-06	2.08323e-07	-8.36503e-07
20.939	-7.94203e-07	1.87896e-07	-6.06307e-07	-9.70173e-07	2.64832e-07	-7.05341e-07	-6.72990e-08	1.56373e-07	8.90743e-08	-7.22809e-07	2.12753e-07	-5.10055e-07	-5.50064e-07	2.87172e-07	-2.62892e-07	-9.82168e-07	2.16490e-07	-7.65679e-07	-8.56893e-08	-5.38859e-08	-1.39575e-07	-1.04534e-06	2.08425e-07	-8.36913e-07
20.963	-7.94750e-07	1.88026e-07	-6.06724e-07	-9.71043e-07	2.65090e-07	-7.05953e-07	-7.00250e-08	1.56406e-07	8.63813e-08	-7.24192e-07	2.13161e-07	-5.11031e-07	-5.51675e-07	2.87764e-07	-2.63911e-07	-9.83246e-07	2.16727e-07	-7.66519e-07	-8.78073e-08	-5.37118e-08	-1.41519e-07	-1.04584e-06	2.08525e-07	-8.37316e-07
20.988	-7.95288e-07	1.88153e-07	-6.07135e-07	-9.71902e-07	2.65344e-07	-7.06557e-07	-7.27363e-08	1.56436e-07	8.37000e-08	-7.25561e-07	2.13564e-07	-5.11998e-07	-5.53274e-07	2.88350e-07	-2.64925e-07	-9.84312e-07	2.16962e-07	-7.67350e-07	-8.99133e-08	-5.35407e-08	-1.43454e-07	-1.04634e-06	2.08624e-07	-8.37712e-07
21.012	-7.95816e-07	1.88278e-07	-6.07538e-07	-9.72749e-07	2.65595e-07	-7.07155e-07	-7.54328e-08	1.56464e-07	8.10307e-08	-7.26918e-07	2.13963e-07	-5.12955e-07	-5.54861e-07	2.88929e-07	-2.65932e-07	-9.85365e-07	2.17194e-07	-7.68171e-07	-9.20073e-08	-5.33727e-08	-1.45380e-07	-1.04682e-06	2.08720e-07	-8.38100e-07
21.037	-7.96335e-07	1.88401e-07	-6.07934e-07	-9.73586e-07	2.65842e-07	-7.07745e-07	-7.81146e-08	1.56488e-07	7.83733e-08	-7.28262e-07	2.14359e-07	-5.13903e-07	-5.56435e-07	2.89503e-07	-2.66932e-07	-9.86407e-07	2.17424e-07	-7.68983e-07	-9.40892e-08	-5.32077e-08	-1.47297e-07	-1.04730e-06	2.08815e-07	-8.38481e-07
21.062	-7.96844e-07	1.88521e-07	-6.08323e-07	-9.74412e-07	2.66085e-07	-7.08327e-07	-8.07815e-08	1.56509e-07	7.57279e-08	-7.29593e-07	2.14750e-07	-5.14842e-07	-5.57996e-07	2.90070e-07	-2.67927e-07	-9.87436e-07	2.17651e-07	-7.69785e-07	-9.61590e-08	-5.30458e-08	-1.49205e-07	-1.04776e-06	2.08908e-07	-8.38855e-07
21.086	-7.97344e-07	1.88639e-07	-6.08705e-07	-9.75227e-07	2.66324e-07	-7.08903e-07	-8.34335e-08	1.56528e-07	7.30946e-08	-7.30910e-07	2.15138e-07	-5.15772e-07	-5.59545e-07	2.90631e-07	-2.68914e-07	-9.88452e-07	2.17875e-07	-7.70578e-07	-9.82166e-08	-5.28868e-08	-1.51103e-07	-1.04822e-06	2.09000e-07	-8.39221e-07
21.111	-7.97834e-07	1.88755e-07	-6.09079e-07	-9.76031e-07	2.66560e-07	-7.09471e-07	-8.60706e-08	1.56544e-07	7.04735e-08	-7.32215e-07	2.15522e-07	-5.16693e-07	-5.61082e-07	2.91186e-07	-2.69896e-07	-9.89457e-07	2.18096e-07	-7.71360e-07	-1.00262e-07	-5.27310e-08	-1.52993e-07	-1.04867e-06	2.09089e-07	-8.39581e-07
21.135	-7.98315e-07	1.88869e-07	-6.09446e-07	-9.76823e-07	2.66792e-07	-7.10031e-07	-8.86925e-08	1.56557e-07	6.78645e-08	-7.33506e-07	2.15902e-07	-5.17604e-07	-5.62606e-07	2.91735e-07	-2.70871e-07	-9.90449e-07	2.18315e-07	-7.72134e-07	-1.02295e-07	-5.25781e-08	-1.54873e-07	-1.04911e-06	2.09177e-07	-8.39933e-07
21.160	-7.98787e-07	1.88981e-07	-6.09806e-07	-9.77605e-07	2.67020e-07	-7.10585e-07	-9.12994e-08	1.56567e-07	6.52678e-08	-7.34784e-07	2.16278e-07	-5.18506e-07	-5.64117e-07	2.92277e-07	-2.71840e-07	-9.91428e-07	2.18531e-07	-7.72897e-07	-1.04316e-07	-5.24283e-08	-1.56744e-07	-1.04954e-06	2.09263e-07	-8.40278e-07
21.185	-7.99249e-07	1.89090e-07	-6.10159e-07	-9.78375e-07	2.67245e-07	-7.11131e-07	-9.38912e-08	1.56575e-07	6.26834e-08	-7.36049e-07	2.16651e-07	-5.19398e-07	-5.65615e-07	2.92814e-07	-2.72802e-07	-9.92395e-07	2.18744e-07	-7.73652e-07	-1.06325e-07	-5.22816e-08	-1.58606e-07	-1.04996e-06	2.09347e-07	-8.40615e-07
21.209	-7.99701e-07	1.89197e-07	-6.10504e-07	-9.79135e-07	2.67466e-07	-7.11669e-07	-9.64677e-08	1.56579e-07	6.01115e-08	-7.37300e-07	2.17019e-07	-5.20281e-07	-5.67101e-07	2.93344e-07	-2.73758e-07	-9.93350e-07	2.18954e-07	-7.74396e-07	-1.08321e-07	-5.21378e-08	-1.60459e-07	-1.05037e-06	2.09429e-07	-8.40945e-07
21.234	-8.00144e-07	1.89302e-07	-6.10843e-07	-9.79883e-07	2.67683e-07	-7.12200e-07	-9.90290e-08	1.56581e-07	5.75519e-08	-7.38539e-07	2.17384e-07	-5.21155e-07	-5.68574e-07	2.93868e-07	-2.74707e-07	-9.94293e-07	2.19162e-07	-7.75131e-07	-1.10305e-07	-5.19971e-08	-1.62302e-07	-1.05078e-06	2.09510e-07	-8.41268e-07
21.258	-8.00578e-07	1.89404e-07	-6.11174e-07	-9.80620e-07	2.67896e-07	-7.12724e-07	-1.01575e-07	1.56580e-07	5.50049e-08	-7.39764e-07	2.17744e-07	-5.22020e-07	-5.70035e-07	2.94385e-07	-2.75649e-07	-9.95223e-07	2.19367e-07	-7.75856e-07	-1.12276e-07	-5.18594e-08	-1.64136e-07	-1.05117e-06	2.09588e-07	-8.41584e-07
21.283	-8.01002e-07	1.89505e-07	-6.11497e-07	-9.81346e-07	2.68106e-07	-7.13240e-07	-1.04106e-07	1.56576e-07	5.24705e-08	-7.40976e-07	2.18101e-07	-5.22875e-07	-5.71483e-07	2.94897e-07	-2.76585e-07	-9.96140e-07	2.19569e-07	-7.76571e-07	-1.14235e-07	-5.17247e-08	-1.65960e-07	-1.05156e-06	2.09665e-07	-8.41893e-07
21.307	-8.01416e-07	1.89603e-07	-6.11814e-07	-9.82061e-07	2.68312e-07	-7.13749e-07	-1.06621e-07	1.56569e-07	4.99487e-08	-7.42174e-07	2.18454e-07	-5.23721e-07	-5.72917e-07	2.95402e-07	-2.77515e-07	-9.97046e-07	2.19769e-07	-7.77277e-07	-1.16181e-07	-5.15931e-08	-1.67774e-07	-1.05193e-06	2.09740e-07	-8.42194e-07
21.332	-8.01821e-07	1.89699e-07	-6.12123e-07	-9.82765e-07	2.68514e-07	-7.14251e-07	-1.09120e-07	1.56560e-07	4.74396e-08	-7.43360e-07	2.18803e-07	-5.24557e-07	-5.74340e-07	2.95902e-07	-2.78438e-07	-9.97938e-07	2.19966e-07	-7.77973e-07	-1.18115e-07	-5.14644e-08	-1.69580e-07	-1.05230e-06	2.09813e-07	-8.42488e-07
21.357	-8.02217e-07	1.89792e-07	-6.12425e-07	-9.83457e-07	2.68712e-07	-7.14745e-07	-1.11604e-07	1.56548e-07	4.49433e-08	-7.44532e-07	2.19147e-07	-5.25384e-07	-5.75749e-07	2.96394e-07	-2.79354e-07	-9.98819e-07	2.20160e-07	-7.78659e-07	-1.20036e-07	-5.13387e-08	-1.71375e-07	-1.05266e-06	2.09885e-07	-8.42775e-07
21.381	-8.02603e-07	1.89883e-07	-6.12719e-07	-9.84138e-07	2.68907e-07	-7.15231e-07	-1.14073e-07	1.56533e-07	4.24598e-08	-7.45690e-07	2.19488e-07	-5.26202e-07	-5.77145e-07	2.96881e-07	-2.80264e-07	-9.99687e-07	2.20351e-07	-7.79336e-07	-1.21945e-07	-5.12161e-08	-1.73161e-07	-1.05301e-06	2.09954e-07	-8.43054e-07
21.406	-8.02979e-07	1.89972e-07	-6.13006e-07	-9.84808e-07	2.69098e-07	-7.15710e-07	-1.16526e-07	1.56515e-07	3.99892e-08	-7.46835e-07	2.19826e-07	-5.27010e-07	-5.78529e-07	2.97361e-07	-2.81167e-07	-1.00054e-06	2.20540e-07	-7.80002e-07	-1.23841e-07	-5.10965e-08	-1.74937e-07	-1.05335e-06	2.10022e-07	-8.43326e-07
21.430	-8.03346e-07	1.90059e-07	-6.13286e-07	-9.85467e-07	2.69285e-07	-7.16182e-07	-1.18963e-07	1.56495e-07	3.75316e-08	-7.47967e-07	2.20159e-07	-5.27808e-07	-5.79900e-07	2.97836e-07	-2.82064e-07	-1.00138e-06	2.20725e-07	-7.80660e-07	-1.25724e-07	-5.09798e-08	-1.76704e-07	-1.05368e-06	2.10088e-07	-8.43591e-07
21.455	-8.03703e-07	1.90144e-07	-6.13559e-07	-9.86115e-07	2.69469e-07	-7.16646e-07	-1.21384e-07	1.56471e-07	3.50869e-08	-7.49085e-07	2.20488e-07	-5.28598e-07	-5.81257e-07	2.98303e-07	-2.82954e-07	-1.00222e-06	2.20908e-07	-7.81307e-07	-1.27595e-07	-5.08661e-08	-1.78461e-07	-1.05400e-06	2.10152e-07	-8.43849e-07
21.479	-8.04050e-07	1.90226e-07	-6.13824e-07	-9.86751e-07	2.69649e-07	-7.17103e-07	-1.23790e-07	1.56445e-07	3.26553e-08	-7.50190e-07	2.20813e-07	-5.29377e-07	-5.82602e-07	2.98765e-07	-2.83837e-07	-1.00303e-06	2.21089e-07	-7.81945e-07	-1.29452e-07	-5.07555e-08	-1.80208e-07	-1.05431e-06	2.10214e-07	-8.44099e-07
21.504	-8.04388e-07	1.90306e-07	-6.14082e-07	-9.87376e-07	2.69825e-07	-7.17552e-07	-1.26180e-07	1.56417e-07	3.02368e-08	-7.51282e-07	2.21134e-07	-5.30148e-07	-5.83934e-07	2.99220e-07	-2.84714e-07	-1.00384e-06	2.21266e-07	-7.82572e-07	-1.31297e-07	-5.06478e-08	-1.81945e-07	-1.05462e-06	2.10275e-07	-8.44342e-07
21.529	-8.04717e-07	1.90384e-07	-6.14333e-07	-9.87990e-07	2.69997e-07	-7.17993e-07	-1.28554e-07	1.56385e-07	2.78315e-08	-7.52360e-07	2.21452e-07	-5.30908e-07	-5.85253e-07	2.99669e-07	-2.85583e-07	-1.00463e-06	2.21441e-07	-7.83191e-07	-1.33129e-07	-5.05430e-08	-1.83672e-07	-1.05491e-06	2.10334e-07	-8.44578e-07
21.553	-8.05035e-07	1.90459e-07	-6.14576e-07	-9.88593e-07	2.70166e-07	-7.18427e-07	-1.30912e-07	1.56351e-07	2.54394e-08	-7.53424e-07	2.21765e-07	-5.31659e-07	-5.86559e-07	3.00112e-07	-2.86446e-07	-1.00541e-06	2.21613e-07	-7.83799e-07	-1.34949e-07	-5.04413e-08	-1.85390e-07	-1.05520e-06	2.10391e-07	-8.44806e-07
21.578	-8.05345e-07	1.90532e-07	-6.14812e-07	-9.89184e-07	2.70330e-07	-7.18854e-07	-1.33253e-07	1.56314e-07	2.30607e-08	-7.54476e-07	2.22074e-07	-5.32401e-07	-5.87851e-07	3.00549e-07	-2.87303e-07	-1.00618e-06	2.21782e-07	-7.84397e-07	-1.36755e-07	-5.03425e-08	-1.87097e-07	-1.05547e-06	2.10446e-07	-8.45027e-07
21.602	-8.05644e-07	1.90603e-07	-6.15041e-07	-9.89764e-07	2.70491e-07	-7.19273e-07	-1.35579e-07	1.56275e-07	2.06952e-08	-7.55513e-07	2.22380e-07	-5.33133e-07	-5.89131e-07	3.00979e-07	-2.88152e-07	-1.00693e-06	2.21949e-07	-7.84986e-07	-1.38548e-07	-5.02467e-08	-1.88795e-07	-1.05574e-06	2.10499e-07	-8.45241e-07
21.627	-8.05934e-07	1.90672e-07	-6.15262e-07	-9.90333e-07	2.70649e-07	-7.19685e-07	-1.37889e-07	1.56232e-07	1.83432e-08	-7.56537e-07	2.22681e-07	-5.33856e-07	-5.90398e-07	3.01403e-07	-2.88995e-07	-1.00768e-06	2.22112e-07	-7.85565e-07	-1.40328e-07	-5.01538e-08	-1.90482e-07	-1.05600e-06	2.10550e-07	-8.45447e-07
21.651	-8.06214e-07	1.90738e-07	-6.15477e-07	-9.90891e-07	2.70802e-07	-7.20089e-07	-1.40183e-07	1.56187e-07	1.60047e-08	-7.57548e-07	2.22979e-07	-5.34569e-07	-5.91652e-07	3.01820e-07	-2.89831e-07	-1.00841e-06	2.22273e-07	-7.86134e-07	-1.42096e-07	-5.00639e-08	-1.92160e-07	-1.05625e-06	2.10600e-07	-8.45647e-07
21.676	-8.06485e-07	1.90802e-07	-6.15683e-07	-9.91437e-07	2.70952e-07	-7.20485e-07	-1.42460e-07	1.56140e-07	1.36797e-08	-7.58544e-07	2.23272e-07	-5.35272e-07	-5.92892e-07	3.02232e-07	-2.90661e-07	-1.00913e-06	2.22432e-07	-7.86694e-07	-1.43850e-07	-4.99770e-08	-1.93827e-07	-1.05649e-06	2.10648e-07	-8.45838e-07
21.701	-8.06746e-07	1.90864e-07	-6.15883e-07	-9.91972e-07	2.71098e-07	-7.20874e-07	-1.44721e-07	1.56089e-07	1.13682e-08	-7.59528e-07	2.23561e-07	-5.35966e-07	-5.94119e-07	3.02636e-07	-2.91483e-07	-1.00983e-06	2.22587e-07	-7.87244e-07	-1.45591e-07	-4.98929e-08	-1.95484e-07	-1.05672e-06	2.10694e-07	-8.46023e-07
21.725	-8.06998e-07	1.90923e-07	-6.16075e-07	-9.92495e-07	2.71240e-07	-7.21255e-07	-1.46966e-07	1.56036e-07	9.07041e-09	-7.60498e-07	2.23847e-07	-5.36651e-07	-5.95334e-07	3.03035e-07	-2.92299e-07	-1.01052e-06	2.22740e-07	-7.87783e-07	-1.47319e-07	-4.98119e-08	-1.97131e-07	-1.05694e-06	2.10738e-07	-8.46200e-07
21.750	-8.07240e-07	1.90981e-07	-6.16259e-07	-9.93008e-07	2.71379e-07	-7.21629e-07	-1.49194e-07	1.55981e-07	6.78630e-09	-7.61454e-07	2.24128e-07	-5.37325e-07	-5.96535e-07	3.03427e-07	-2.93107e-07	-1.01120e-06	2.22889e-07	-7.88313e-07	-1.49034e-07	-4.97337e-08	-1.98768e-07	-1.05715e-06	2.10780e-07	-8.46370e-07
21.774	-8.07472e-07	1.91036e-07	-6.16437e-07	-9.93508e-07	2.71514e-07	-7.21995e-07	-1.51406e-07	1.55922e-07	4.51592e-09	-7.62396e-07	2.24406e-07	-5.37991e-07	-5.97723e-07	3.03813e-07	-2.93909e-07	-1.01187e-06	2.23037e-07	-7.88834e-07	-1.50736e-07	-4.96585e-08	-2.00394e-07	-1.05735e-06	2.10821e-07	-8.46533e-07
21.799	-8.07695e-07	1.91088e-07	-6.16607e-07	-9.93998e-07	2.71645e-07	-7.22353e-07	-1.53602e-07	1.55861e-07	2.25934e-09	-7.63325e-07	2.24679e-07	-5.38646e-07	-5.98897e-07	3.04193e-07	-2.94704e-07	-1.01253e-06	2.23181e-07	-7.89344e-07	-1.52424e-07	-4.95862e-08	-2.02010e-07	-1.05755e-06	2.10859e-07	-8.46688e-07
21.823	-8.07908e-07	1.91139e-07	-6.16769e-07	-9.94476e-07	2.71772e-07	-7.22704e-07	-1.55781e-07	1.55798e-07	1.66168e-11	-7.64241e-07	2.24949e-07	-5.39292e-07	-6.00059e-07	3.04567e-07	-2.95492e-07	-1.01317e-06	2.23322e-07	-7.89845e-07	-1.54099e-07	-4.95168e-08	-2.03616e-07	-1.05773e-06	2.10896e-07	-8.46836e-07
21.848	-8.08112e-07	1.91187e-07	-6.16925e-07	-9.94943e-07	2.71895e-07	-7.23048e-07	-1.57944e-07	1.55731e-07	-2.21220e-09	-7.65143e-07	2.25214e-07	-5.39928e-07	-6.01207e-07	3.04934e-07	-2.96274e-07	-1.01380e-06	2.23461e-07	-7.90336e-07	-1.55761e-07	-4.94503e-08	-2.05211e-07	-1.05791e-06	2.10931e-07	-8.46977e-07
21.873	-8.08305e-07	1.91233e-07	-6.17073e-07	-9.95399e-07	2.72015e-07	-7.23384e-07	-1.60090e-07	1.55663e-07	-4.42706e-09	-7.66031e-07	2.25476e-07	-5.40555e-07	-6.02342e-07	3.05294e-07	-2.97048e-07	-1.01441e-06	2.23597e-07	-7.90817e-07	-1.57410e-07	-4.93867e-08	-2.06796e-07	-1.05807e-06	2.10964e-07	-8.47110e-07
21.897	-8.08490e-07	1.91276e-07	-6.17213e-07	-9.95843e-07	2.72131e-07	-7.23712e-07	-1.62219e-07	1.55591e-07	-6.62791e-09	-7.66905e-07	2.25733e-07	-5.41172e-07	-6.03464e-07	3.05649e-07	-2.97815e-07	-1.01502e-06	2.23730e-07	-7.91288e-07	-1.59045e-07	-4.93260e-08	-2.08371e-07	-1.05823e-06	2.10996e-07	-8.47237e-07
21.922	-8.08664e-07	1.91318e-07	-6.17347e-07	-9.96276e-07	2.72243e-07	-7.24032e-07	-1.64332e-07	1.55517e-07	-8.81469e-09	-7.67766e-07	2.25986e-07	-5.41780e-07	-6.04572e-07	3.05997e-07	-2.98576e-07	-1.01561e-06	2.23861e-07	-7.91749e-07	-1.60667e-07	-4.92682e-08	-2.09935e-07	-1.05838e-06	2.11025e-07	-8.47355e-07
21.946	-8.08829e-07	1.91357e-07	-6.17473e-07	-9.96697e-07	2.72352e-07	-7.24345e-07	-1.66428e-07	1.55441e-07	-1.09874e-08	-7.68613e-07	2.26236e-07	-5.42377e-07	-6.05668e-07	3.06339e-07	-2.99329e-07	-1.01619e-06	2.23989e-07	-7.92201e-07	-1.62275e-07	-4.92133e-08	-2.11489e-07	-1.05852e-06	2.11053e-07	-8.47467e-07
21.971	-8.08985e-07	1.91393e-07	-6.17591e-07	-9.97107e-07	2.72457e-07	-7.24651e-07	-1.68507e-07	1.55361e-07	-1.31459e-08	-7.69447e-07	2.26481e-07	-5.42966e-07	-6.06750e-07	3.06674e-07	-3.00076e-07	-1.01676e-06	2.24113e-07	-7.92643e-07	-1.63870e-07	-4.91612e-08	-2.13032e-07	-1.05865e-06	2.11079e-07	-8.47571e-07
21.996	-8.09131e-07	1.91428e-07	-6.17703e-07	-9.97506e-07	2.72558e-07	-7.24948e-07	-1.70570e-07	1.55280e-07	-1.52901e-08	-7.70266e-07	2.26722e-07	-5.43544e-07	-6.07818e-07	3.07003e-07	-3.00815e-07	-1.01731e-06	2.24236e-07	-7.93074e-07	-1.65452e-07	-4.91120e-08	-2.14564e-07	-1.05877e-06	2.11103e-07	-8.47668e-07
22.020	-8.09267e-07	1.91460e-07	-6.17807e-07	-9.97893e-07	2.72655e-07	-7.25238e-07	-1.72615e-07	1.55195e-07	-1.74201e-08	-7.71073e-07	2.26960e-07	-5.44113e-07	-6.08873e-07	3.07326e-07	-3.01548e-07	-1.01785e-06	2.24355e-07	-7.93497e-07	-1.67020e-07	-4.90657e-08	-2.16086e-07	-1.05888e-06	2.11126e-07	-8.47758e-07
22.045	-8.09394e-07	1.91490e-07	-6.17903e-07	-9.98269e-07	2.72749e-07	-7.25521e-07	-1.74644e-07	1.55108e-07	-1.95358e-08	-7.71865e-07	2.27193e-07	-5.44672e-07	-6.09915e-07	3.07642e-07	-3.02273e-07	-1.01838e-06	2.24471e-07	-7.93909e-07	-1.68575e-07	-4.90222e-08	-2.17597e-07	-1.05899e-06	2.11146e-07	-8.47840e-07
22.069	-8.09511e-07	1.91518e-07	-6.17993e-07	-9.98634e-07	2.72838e-07	-7.25796e-07	-1.76656e-07	1.55019e-07	-2.16372e-08	-7.72644e-07	2.27422e-07	-5.45222e-07	-6.10944e-07	3.07952e-07	-3.02992e-07	-1.01890e-06	2.24585e-07	-7.94311e-07	-1.70116e-07	-4.89816e-08	-2.19097e-07	-1.05908e-06	2.11165e-07	-8.47916e-07
22.094	-8.09618e-07	1.91543e-07	-6.18075e-07	-9.98987e-07	2.72924e-07	-7.26063e-07	-1.78651e-07	1.54927e-07	-2.37241e-08	-7.73409e-07	2.27647e-07	-5.45762e-07	-6.11959e-07	3.08256e-07	-3.03703e-07	-1.01940e-06	2.24696e-07	-7.94704e-07	-1.71643e-07	-4.89438e-08	-2.20587e-07	-1.05917e-06	2.11182e-07	-8.47983e-07
22.118	-8.09716e-07	1.91566e-07	-6.18150e-07	-9.99329e-07	2.73007e-07	-7.26322e-07	-1.80629e-07	1.54833e-07	-2.57965e-08	-7.74160e-07	2.27868e-07	-5.46292e-07	-6.12961e-07	3.08553e-07	-3.04408e-07	-1.01989e-06	2.24805e-07	-7.95087e-07	-1.73157e-07	-4.89088e-08	-2.22066e-07	-1.05924e-06	2.11197e-07	-8.48044e-07
22.143	-8.09804e-07	1.91587e-07	-6.18217e-07	-9.99660e-07	2.73085e-07	-7.26574e-07	-1.82590e-07	1.54736e-07	-2.78544e-08	-7.74898e-07	2.28085e-07	-5.46812e-07	-6.13949e-07	3.08844e-07	-3.05105e-07	-1.02037e-06	2.24910e-07	-7.95460e-07	-1.74657e-07	-4.88767e-08	-2.23534e-07	-1.05931e-06	2.11210e-07	-8.48097e-07
22.168	-8.09883e-07	1.91606e-07	-6.18277e-07	-9.99979e-07	2.73160e-07	-7.26819e-07	-1.84534e-07	1.54636e-07	-2.98977e-08	-7.75622e-07	2.28299e-07	-5.47323e-07	-6.14924e-07	3.09129e-07	-3.05795e-07	-1.02084e-06	2.25013e-07	-7.95823e-07	-1.76144e-07	-4.88474e-08	-2.24991e-07	-1.05936e-06	2.11222e-07	-8.48143e-07
22.192	-8.09952e-07	1.91622e-07	-6.18330e-07	-1.00029e-06	2.73231e-07	-7.27055e-07	-1.86461e-07	1.54534e-07	-3.19264e-08	-7.76332e-07	2.28508e-07	-5.47824e-07	-6.15886e-07	3.09407e-07	-3.06479e-07	-1.02129e-06	2.25113e-07	-7.96177e-07	-1.77617e-07	-4.88209e-08	-2.26438e-07	-1.05941e-06	2.11231e-07	-8.48182e-07
22.217	-8.10012e-07	1.91636e-07	-6.18375e-07	-1.00058e-06	2.73299e-07	-7.27284e-07	-1.88370e-07	1.54430e-07	-3.39405e-08	-7.77028e-07	2.28713e-07	-5.48316e-07	-6.16834e-07	3.09680e-07	-3.07155e-07	-1.02173e-06	2.25210e-07	-7.96520e-07	-1.79076e-07	-4.87972e-08	-2.27873e-07	-1.05945e-06	2.11239e-07	-8.48213e-07
22.241	-8.10062e-07	1.91648e-07	-6.18414e-07	-1.00087e-06	2.73362e-07	-7.27505e-07	-1.90263e-07	1.54323e-07	-3.59399e-08	-7.77711e-07	2.28914e-07	-5.48797e-07	-6.17769e-07	3.09945e-07	-3.07824e-07	-1.02216e-06	2.25304e-07	-7.96854e-07	-1.80521e-07	-4.87763e-08	-2.29298e-07	-1.05948e-06	2.11245e-07	-8.48238e-07
22.266	-8.10102e-07	1.91658e-07	-6.18445e-07	-1.00114e-06	2.73422e-07	-7.27719e-07	-1.92138e-07	1.54213e-07	-3.79245e-08	-7.78380e-07	2.29110e-07	-5.49270e-07	-6.18691e-07	3.10205e-07	-3.08486e-07	-1.02257e-06	2.25396e-07	-7.97178e-07	-1.81953e-07	-4.87581e-08	-2.30711e-07	-1.05950e-06	2.11249e-07	-8.48255e-07
22.290	-8.10133e-07	1.91665e-07	-6.18468e-07	-1.00140e-06	2.73479e-07	-7.27925e-07	-1.93996e-07	1.54102e-07	-3.98942e-08	-7.79035e-07	2.29303e-07	-5.49732e-07	-6.19598e-07	3.10458e-07	-3.09141e-07	-1.02298e-06	2.25485e-07	-7.97492e-07	-1.83371e-07	-4.87428e-08	-2.32114e-07	-1.05952e-06	2.11252e-07	-8.48264e-07
22.315	-8.10155e-07	1.91670e-07	-6.18485e-07	-1.00165e-06	2.73531e-07	-7.28124e-07	-1.95837e-07	1.53987e-07	-4.18492e-08	-7.79677e-07	2.29492e-07	-5.50185e-07	-6.20493e-07	3.10704e-07	-3.09788e-07	-1.02337e-06	2.25571e-07	-7.97797e-07	-1.84775e-07	-4.87302e-08	-2.33505e-07	-1.05952e-06	2.11252e-07	-8.48267e-07
22.340	-8.10167e-07	1.91673e-07	-6.18494e-07	-1.00189e-06	2.73580e-07	-7.28314e-07	-1.97660e-07	1.53871e-07	-4.37892e-08	-7.80305e-07	2.29677e-07	-5.50628e-07	-6.21374e-07	3.10945e-07	-3.10429e-07	-1.02375e-06	2.25654e-07	-7.98091e-07	-1.86166e-07	-4.87204e-08	-2.34886e-07	-1.05951e-06	2.11251e-07	-8.48262e-07
22.364	-8.10169e-07	1.91674e-07	-6.18496e-07	-1.00212e-06	2.73625e-07	-7.28497e-07	-1.99466e-07	1.53752e-07	-4.57143e-08	-7.80919e-07	2.29858e-07	-5.51061e-07	-6.22241e-07	3.11179e-07	-3.11062e-07	-1.02411e-06	2.25735e-07	-7.98376e-07	-1.87542e-07	-4.87133e-08	-2.36255e-07	-1.05950e-06	2.11248e-07	-8.48250e-07
22.389	-8.10162e-07	1.91672e-07	-6.18490e-07	-1.00234e-06	2.73667e-07	-7.28673e-07	-2.01255e-07	1.53630e-07	-4.76245e-08	-7.81519e-07	2.30034e-07	-5.51485e-07	-6.23095e-07	3.11407e-07	-3.11689e-07	-1.02446e-06	2.25812e-07	-7.98651e-07	-1.88905e-07	-4.87090e-08	-2.37614e-07	-1.05947e-06	2.11243e-07	-8.48231e-07
22.413	-8.10146e-07	1.91668e-07	-6.18478e-07	-1.00254e-06	2.73704e-07	-7.28840e-07	-2.03026e-07	1.53506e-07	-4.95196e-08	-7.82106e-07	2.30207e-07	-5.51899e-07	-6.23936e-07	3.11628e-07	-3.12308e-07	-1.02480e-06	2.25887e-07	-7.98917e-07	-1.90253e-07	-4.87074e-08	-2.38961e-07	-1.05944e-06	2.11237e-07	-8.48205e-07
22.438	-8.10120e-07	1.91662e-07	-6.18458e-07	-1.00274e-06	2.73738e-07	-7.29001e-07	-2.04780e-07	1.53380e-07	-5.13996e-08	-7.82679e-07	2.30376e-07	-5.52303e-07	-6.24763e-07	3.11843e-07	-3.12920e-07	-1.02513e-06	2.25960e-07	-7.99172e-07	-1.91588e-07	-4.87085e-08	-2.40297e-07	-1.05940e-06	2.11228e-07	-8.48171e-07
22.462	-8.10084e-07	1.91654e-07	-6.18431e-07	-1.00292e-06	2.73769e-07	-7.29153e-07	-2.06516e-07	1.53252e-07	-5.32645e-08	-7.83238e-07	2.30540e-07	-5.52698e-07	-6.25577e-07	3.12052e-07	-3.13524e-07	-1.02545e-06	2.26029e-07	-7.99418e-07	-1.92909e-07	-4.87124e-08	-2.41621e-07	-1.05935e-06	2.11218e-07	-8.48130e-07
22.487	-8.10039e-07	1.91643e-07	-6.18397e-07	-1.00309e-06	2.73795e-07	-7.29298e-07	-2.08235e-07	1.53121e-07	-5.51142e-08	-7.83784e-07	2.30701e-07	-5.53083e-07	-6.26377e-07	3.12255e-07	-3.14122e-07	-1.02575e-06	2.26096e-07	-7.99654e-07	-1.94216e-07	-4.87189e-08	-2.42935e-07	-1.05929e-06	2.11206e-07	-8.48082e-07
22.512	-8.09985e-07	1.91630e-07	-6.18355e-07	-1.00325e-06	2.73818e-07	-7.29435e-07	-2.09936e-07	1.52987e-07	-5.69488e-08	-7.84315e-07	2.30857e-07	-5.53458e-07	-6.27163e-07	3.12451e-07	-3.14712e-07	-1.02604e-06	2.26160e-07	-7.99880e-07	-1.95509e-07	-4.87282e-08	-2.44237e-07	-1.05922e-06	2.11193e-07	-8.48027e-07
22.536	-8.09921e-07	1.91615e-07	-6.18306e-07	-1.00340e-06	2.73838e-07	-7.29564e-07	-2.11620e-07	1.52852e-07	-5.87681e-08	-7.84833e-07	2.31010e-07	-5.53823e-07	-6.27937e-07	3.12641e-07	-3.15295e-07	-1.02632e-06	2.26221e-07	-8.00097e-07	-1.96788e-07	-4.87401e-08	-2.45528e-07	-1.05914e-06	2.11177e-07	-8.47964e-07
22.561	-8.09848e-07	1.91598e-07	-6.18251e-07	-1.00354e-06	2.73853e-07	-7.29686e-07	-2.13286e-07	1.52714e-07	-6.05721e-08	-7.85338e-07	2.31158e-07	-5.54179e-07	-6.28696e-07	3.12825e-07	-3.15871e-07	-1.02658e-06	2.26280e-07	-8.00304e-07	-1.98053e-07	-4.87548e-08	-2.46807e-07	-1.05905e-06	2.11160e-07	-8.47895e-07
22.585	-8.09766e-07	1.91578e-07	-6.18187e-07	-1.00367e-06	2.73865e-07	-7.29800e-07	-2.14934e-07	1.52574e-07	-6.23608e-08	-7.85828e-07	2.31303e-07	-5.54526e-07	-6.29442e-07	3.13002e-07	-3.16440e-07	-1.02684e-06	2.26335e-07	-8.00501e-07	-1.99304e-07	-4.87721e-08	-2.48076e-07	-1.05896e-06	2.11141e-07	-8.47818e-07
22.610	-8.09674e-07	1.91556e-07	-6.18117e-07	-1.00378e-06	2.73874e-07	-7.29907e-07	-2.16565e-07	1.52431e-07	-6.41341e-08	-7.86305e-07	2.31443e-07	-5.54862e-07	-6.30175e-07	3.13173e-07	-3.17001e-07	-1.02708e-06	2.26388e-07	-8.00688e-07	-2.00540e-07	-4.87920e-08	-2.49332e-07	-1.05885e-06	2.11120e-07	-8.47734e-07
22.634	-8.09572e-07	1.91532e-07	-6.18040e-07	-1.00388e-06	2.73878e-07	-7.30006e-07	-2.18178e-07	1.52286e-07	-6.58920e-08	-7.86769e-07	2.31580e-07	-5.55189e-07	-6.30894e-07	3.13338e-07	-3.17555e-07	-1.02730e-06	2.26439e-07	-8.00866e-07	-2.01763e-07	-4.88146e-08	-2.50578e-07	-1.05874e-06	2.11097e-07	-8.47643e-07
22.659	-8.09461e-07	1.91506e-07	-6.17955e-07	-1.00398e-06	2.73879e-07	-7.30097e-07	-2.19774e-07	1.52139e-07	-6.76345e-08	-7.87218e-07	2.31712e-07	-5.55506e-07	-6.31599e-07	3.13497e-07	-3.18102e-07	-1.02752e-06	2.26486e-07	-8.01034e-07	-2.02972e-07	-4.88399e-08	-2.51812e-07	-1.05862e-06	2.11072e-07	-8.47544e-07
22.684	-8.09341e-07	1.91478e-07	-6.17864e-07	-1.00406e-06	2.73877e-07	-7.30180e-07	-2.21351e-07	1.51990e-07	-6.93614e-08	-7.87654e-07	2.31840e-07	-5.55814e-07	-6.32291e-07	3.13649e-07	-3.18642e-07	-1.02772e-06	2.26531e-07	-8.01192e-07	-2.04166e-07	-4.88678e-08	-2.53034e-07	-1.05848e-06	2.11046e-07	-8.47439e-07
22.708	-8.09212e-07	1.91447e-07	-6.17765e-07	-1.00413e-06	2.73870e-07	-7.30256e-07	-2.22911e-07	1.51838e-07	-7.10729e-08	-7.88076e-07	2.31965e-07	-5.56112e-07	-6.32970e-07	3.13795e-07	-3.19174e-07	-1.02791e-06	2.26573e-07	-8.01341e-07	-2.05346e-07	-4.88983e-08	-2.54245e-07	-1.05834e-06	2.11018e-07	-8.47326e-07
22.733	-8.09073e-07	1.91414e-07	-6.17659e-07	-1.00419e-06	2.73860e-07	-7.30325e-07	-2.24453e-07	1.51684e-07	-7.27688e-08	-7.88485e-07	2.32085e-07	-5.56400e-07	-6.33634e-07	3.13935e-07	-3.19700e-07	-1.02809e-06	2.26612e-07	-8.01480e-07	-2.06513e-07	-4.89314e-08	-2.55444e-07	-1.05819e-06	2.10988e-07	-8.47206e-07
22.757	-8.08925e-07	1.91379e-07	-6.17546e-07	-1.00423e-06	2.73847e-07	-7.30385e-07	-2.25977e-07	1.51528e-07	-7.44491e-08	-7.88880e-07	2.32201e-07	-5.56679e-07	-6.34286e-07	3.14068e-07	-3.20217e-07	-1.02826e-06	2.26649e-07	-8.01609e-07	-2.07665e-07	-4.89671e-08	-2.56632e-07	-1.05804e-06	2.10957e-07	-8.47080e-07
22.782	-8.08768e-07	1.91342e-07	-6.17426e-07	-1.00427e-06	2.73830e-07	-7.30438e-07	-2.27484e-07	1.51370e-07	-7.61137e-08	-7.89261e-07	2.32313e-07	-5.56948e-07	-6.34924e-07	3.14196e-07	-3.20728e-07	-1.02841e-06	2.26682e-07	-8.01728e-07	-2.08803e-07	-4.90055e-08	-2.57808e-07	-1.05787e-06	2.10923e-07	-8.46946e-07
22.807	-8.08601e-07	1.91303e-07	-6.17299e-07	-1.00429e-06	2.73809e-07	-7.30484e-07	-2.28972e-07	1.51210e-07	-7.77627e-08	-7.89629e-07	2.32421e-07	-5.57207e-07	-6.35548e-07	3.14317e-07	-3.21231e-07	-1.02855e-06	2.26713e-07	-8.01838e-07	-2.09926e-07	-4.90464e-08	-2.58973e-07	-1.05769e-06	2.10888e-07	-8.46804e-07
22.831	-8.08425e-07	1.91261e-07	-6.17164e-07	-1.00431e-06	2.73784e-07	-7.30522e-07	-2.30443e-07	1.51047e-07	-7.93959e-08	-7.89983e-07	2.32526e-07	-5.57457e-07	-6.36159e-07	3.14432e-07	-3.21727e-07	-1.02868e-06	2.26742e-07	-8.01939e-07	-2.11036e-07	-4.90898e-08	-2.60126e-07	-1.05751e-06	2.10851e-07	-8.46656e-07
22.856	-8.08240e-07	1.91217e-07	-6.17023e-07	-1.00431e-06	2.73756e-07	-7.30552e-07	-2.31896e-07	1.50882e-07	-8.10134e-08	-7.90323e-07	2.32626e-07	-5.57697e-07	-6.36756e-07	3.14540e-07	-3.22216e-07	-1.02880e-06	2.26767e-07	-8.02029e-07	-2.12131e-07	-4.91359e-08	-2.61267e-07	-1.05731e-06	2.10813e-07	-8.46501e-07
22.880	-8.08046e-07	1.91171e-07	-6.16875e-07	-1.00430e-06	2.73725e-07	-7.30574e-07	-2.33330e-07	1.50715e-07	-8.26151e-08	-7.90650e-07	2.32722e-07	-5.57928e-07	-6.37340e-07	3.14643e-07	-3.22697e-07	-1.02890e-06	2.26790e-07	-8.02110e-07	-2.13212e-07	-4.91845e-08	-2.62396e-07	-1.05711e-06	2.10772e-07	-8.46339e-07
22.905	-8.07842e-07	1.91123e-07	-6.16719e-07	-1.00428e-06	2.73690e-07	-7.30589e-07	-2.34747e-07	1.50546e-07	-8.42010e-08	-7.90963e-07	2.32814e-07	-5.58149e-07	-6.37910e-07	3.14739e-07	-3.23171e-07	-1.02899e-06	2.26811e-07	-8.02182e-07	-2.14278e-07	-4.92356e-08	-2.63514e-07	-1.05690e-06	2.10730e-07	-8.46169e-07
22.929	-8.07630e-07	1.91073e-07	-6.16557e-07	-1.00425e-06	2.73651e-07	-7.30597e-07	-2.36146e-07	1.50375e-07	-8.57711e-08	-7.91262e-07	2.32902e-07	-5.58360e-07	-6.38467e-07	3.14829e-07	-3.23638e-07	-1.02907e-06	2.26828e-07	-8.02244e-07	-2.15331e-07	-4.92892e-08	-2.64620e-07	-1.05668e-06	2.10686e-07	-8.45993e-07
22.954	-8.07408e-07	1.91020e-07	-6.16388e-07	-1.00420e-06	2.73609e-07	-7.30596e-07	-2.37527e-07	1.50202e-07	-8.73252e-08	-7.91548e-07	2.32986e-07	-5.58562e-07	-6.39010e-07	3.14913e-07	-3.24097e-07	-1.02914e-06	2.26843e-07	-8.02296e-07	-2.16369e-07	-4.93454e-08	-2.65714e-07	-1.05645e-06	2.10640e-07	-8.45809e-07
22.979	-8.07177e-07	1.90966e-07	-6.16211e-07	-1.00415e-06	2.73563e-07	-7.30588e-07	-2.38890e-07	1.50026e-07	-8.88635e-08	-7.91820e-07	2.33067e-07	-5.58754e-07	-6.39539e-07	3.14990e-07	-3.24549e-07	-1.02919e-06	2.26855e-07	-8.02339e-07	-2.17393e-07	-4.94041e-08	-2.66797e-07	-1.05621e-06	2.10593e-07	-8.45619e-07
23.003	-8.06937e-07	1.90909e-07	-6.16028e-07	-1.00409e-06	2.73513e-07	-7.30573e-07	-2.40234e-07	1.49849e-07	-9.03857e-08	-7.92079e-07	2.33143e-07	-5.58936e-07	-6.40055e-07	3.15062e-07	-3.24994e-07	-1.02924e-06	2.26864e-07	-8.02372e-07	-2.18402e-07	-4.94653e-08	-2.67867e-07	-1.05597e-06	2.10544e-07	-8.45421e-07
23.028	-8.06688e-07	1.90850e-07	-6.15838e-07	-1.00401e-06	2.73460e-07	-7.30550e-07	-2.41561e-07	1.49669e-07	-9.18920e-08	-7.92324e-07	2.33215e-07	-5.59110e-07	-6.40558e-07	3.15127e-07	-3.25431e-07	-1.02927e-06	2.26871e-07	-8.02395e-07	-2.19397e-07	-4.95289e-08	-2.68926e-07	-1.05571e-06	2.10493e-07	-8.45217e-07
23.052	-8.06429e-07	1.90789e-07	-6.15641e-07	-1.00392e-06	2.73404e-07	-7.30519e-07	-2.42870e-07	1.49487e-07	-9.33822e-08	-7.92556e-07	2.33283e-07	-5.59273e-07	-6.41047e-07	3.15186e-07	-3.25861e-07	-1.02928e-06	2.26875e-07	-8.02410e-07	-2.20378e-07	-4.95951e-08	-2.69973e-07	-1.05545e-06	2.10440e-07	-8.45005e-07
23.077	-8.06162e-07	1.90726e-07	-6.15436e-07	-1.00382e-06	2.73344e-07	-7.30481e-07	-2.44160e-07	1.49304e-07	-9.48564e-08	-7.92774e-07	2.33347e-07	-5.59427e-07	-6.41523e-07	3.15239e-07	-3.26283e-07	-1.02929e-06	2.26876e-07	-8.02414e-07	-2.21345e-07	-4.96637e-08	-2.71008e-07	-1.05517e-06	2.10386e-07	-8.44787e-07
23.101	-8.05886e-07	1.90660e-07	-6.15225e-07	-1.00372e-06	2.73280e-07	-7.30435e-07	-2.45432e-07	1.49118e-07	-9.63145e-08	-7.92979e-07	2.33408e-07	-5.59571e-07	-6.41985e-07	3.15286e-07	-3.26699e-07	-1.02928e-06	2.26875e-07	-8.02409e-07	-2.22297e-07	-4.97347e-08	-2.72031e-07	-1.05489e-06	2.10330e-07	-8.44561e-07
23.126	-8.05600e-07	1.90593e-07	-6.15007e-07	-1.00359e-06	2.73213e-07	-7.30382e-07	-2.46687e-07	1.48930e-07	-9.77565e-08	-7.93170e-07	2.33464e-07	-5.59706e-07	-6.42433e-07	3.15327e-07	-3.27107e-07	-1.02927e-06	2.26871e-07	-8.02395e-07	-2.23234e-07	-4.98082e-08	-2.73042e-07	-1.05460e-06	2.10272e-07	-8.44329e-07
23.151	-8.05306e-07	1.90523e-07	-6.14783e-07	-1.00346e-06	2.73142e-07	-7.30321e-07	-2.47923e-07	1.48740e-07	-9.91824e-08	-7.93348e-07	2.33516e-07	-5.59832e-07	-6.42868e-07	3.15361e-07	-3.27507e-07	-1.02923e-06	2.26864e-07	-8.02371e-07	-2.24158e-07	-4.98841e-08	-2.74042e-07	-1.05430e-06	2.10212e-07	-8.44089e-07
23.175	-8.05002e-07	1.90451e-07	-6.14551e-07	-1.00332e-06	2.73068e-07	-7.30253e-07	-2.49141e-07	1.48549e-07	-1.00592e-07	-7.93512e-07	2.33565e-07	-5.59948e-07	-6.43290e-07	3.15390e-07	-3.27900e-07	-1.02919e-06	2.26855e-07	-8.02338e-07	-2.25066e-07	-4.99624e-08	-2.75029e-07	-1.05399e-06	2.10151e-07	-8.43843e-07
23.200	-8.04690e-07	1.90377e-07	-6.14313e-07	-1.00317e-06	2.72990e-07	-7.30177e-07	-2.50340e-07	1.48355e-07	-1.01985e-07	-7.93663e-07	2.33609e-07	-5.60054e-07	-6.43698e-07	3.15412e-07	-3.28286e-07	-1.02914e-06	2.26843e-07	-8.02295e-07	-2.25961e-07	-5.00432e-08	-2.76004e-07	-1.05368e-06	2.10088e-07	-8.43589e-07
23.224	-8.04369e-07	1.90301e-07	-6.14067e-07	-1.00300e-06	2.72909e-07	-7.30093e-07	-2.51522e-07	1.48159e-07	-1.03363e-07	-7.93800e-07	2.33649e-07	-5.60151e-07	-6.44093e-07	3.15428e-07	-3.28664e-07	-1.02907e-06	2.26828e-07	-8.02243e-07	-2.26841e-07	-5.01263e-08	-2.76967e-07	-1.05335e-06	2.10023e-07	-8.43329e-07
23.249	-8.04039e-07	1.90223e-07	-6.13815e-07	-1.00283e-06	2.72825e-07	-7.30002e-07	-2.52685e-07	1.47962e-07	-1.04724e-07	-7.93924e-07	2.33686e-07	-5.60239e-07	-6.44474e-07	3.15439e-07	-3.29035e-07	-1.02899e-06	2.26810e-07	-8.02181e-07	-2.27706e-07	-5.02118e-08	-2.77918e-07	-1.05302e-06	2.09956e-07	-8.43062e-07
23.273	-8.03700e-07	1.90143e-07	-6.13557e-07	-1.00264e-06	2.72737e-07	-7.29904e-07	-2.53830e-07	1.47762e-07	-1.06068e-07	-7.94035e-07	2.33718e-07	-5.60317e-07	-6.44842e-07	3.15443e-07	-3.29399e-07	-1.02890e-06	2.26790e-07	-8.02110e-07	-2.28558e-07	-5.02997e-08	-2.78857e-07	-1.05268e-06	2.09888e-07	-8.42788e-07
23.298	-8.03352e-07	1.90061e-07	-6.13291e-07	-1.00244e-06	2.72645e-07	-7.29798e-07	-2.54957e-07	1.47561e-07	-1.07397e-07	-7.94132e-07	2.33747e-07	-5.60385e-07	-6.45196e-07	3.15441e-07	-3.29755e-07	-1.02880e-06	2.26768e-07	-8.02029e-07	-2.29394e-07	-5.03899e-08	-2.79784e-07	-1.05233e-06	2.09818e-07	-8.42507e-07
23.323	-8.02995e-07	1.89976e-07	-6.13019e-07	-1.00223e-06	2.72550e-07	-7.29684e-07	-2.56066e-07	1.47357e-07	-1.08709e-07	-7.94216e-07	2.33772e-07	-5.60444e-07	-6.45537e-07	3.15433e-07	-3.30104e-07	-1.02868e-06	2.26742e-07	-8.01940e-07	-2.30216e-07	-5.04825e-08	-2.80699e-07	-1.05197e-06	2.09746e-07	-8.42219e-07
23.347	-8.02629e-07	1.89890e-07	-6.12740e-07	-1.00201e-06	2.72451e-07	-7.29563e-07	-2.57156e-07	1.47152e-07	-1.10004e-07	-7.94286e-07	2.33792e-07	-5.60494e-07	-6.45864e-07	3.15419e-07	-3.30445e-07	-1.02855e-06	2.26714e-07	-8.01841e-07	-2.31024e-07	-5.05774e-08	-2.81602e-07	-1.05160e-06	2.09673e-07	-8.41925e-07
23.372	-8.02255e-07	1.89801e-07	-6.12454e-07	-1.00178e-06	2.72350e-07	-7.29434e-07	-2.58228e-07	1.46945e-07	-1.11283e-07	-7.94344e-07	2.33809e-07	-5.60534e-07	-6.46178e-07	3.15399e-07	-3.30779e-07	-1.02842e-06	2.26683e-07	-8.01732e-07	-2.31817e-07	-5.06746e-08	-2.82492e-07	-1.05122e-06	2.09598e-07	-8.41623e-07
23.396	-8.01872e-07	1.89711e-07	-6.12161e-07	-1.00154e-06	2.72244e-07	-7.29298e-07	-2.59282e-07	1.46736e-07	-1.12546e-07	-7.94388e-07	2.33822e-07	-5.60565e-07	-6.46479e-07	3.15373e-07	-3.31106e-07	-1.02826e-06	2.26650e-07	-8.01614e-07	-2.32596e-07	-5.07742e-08	-2.83370e-07	-1.05084e-06	2.09521e-07	-8.41315e-07
23.421	-8.01480e-07	1.89618e-07	-6.11862e-07	-1.00129e-06	2.72136e-07	-7.29155e-07	-2.60317e-07	1.46525e-07	-1.13792e-07	-7.94418e-07	2.33831e-07	-5.60587e-07	-6.46766e-07	3.15341e-07	-3.31425e-07	-1.02810e-06	2.26614e-07	-8.01487e-07	-2.33361e-07	-5.08760e-08	-2.84237e-07	-1.05044e-06	2.09443e-07	-8.41000e-07
23.446	-8.01080e-07	1.89523e-07	-6.11557e-07	-1.00103e-06	2.72023e-07	-7.29004e-07	-2.61334e-07	1.46312e-07	-1.15022e-07	-7.94436e-07	2.33836e-07	-5.60599e-07	-6.47040e-07	3.15302e-07	-3.31737e-07	-1.02793e-06	2.26576e-07	-8.01351e-07	-2.34110e-07	-5.09801e-08	-2.85090e-07	-1.05004e-06	2.09363e-07	-8.40678e-07
23.470	-8.00671e-07	1.89426e-07	-6.11244e-07	-1.00075e-06	2.71908e-07	-7.28846e-07	-2.62333e-07	1.46098e-07	-1.16236e-07	-7.94440e-07	2.33838e-07	-5.60602e-07	-6.47300e-07	3.15258e-07	-3.32042e-07	-1.02774e-06	2.26534e-07	-8.01205e-07	-2.34846e-07	-5.10865e-08	-2.85932e-07	-1.04963e-06	2.09281e-07	-8.40350e-07
23.495	-8.00253e-07	1.89328e-07	-6.10925e-07	-1.00047e-06	2.71789e-07	-7.28680e-07	-2.63314e-07	1.45881e-07	-1.17432e-07	-7.94430e-07	2.33835e-07	-5.60596e-07	-6.47547e-07	3.15208e-07	-3.32339e-07	-1.02754e-06	2.26491e-07	-8.01050e-07	-2.35566e-07	-5.11951e-08	-2.86762e-07	-1.04921e-06	2.09197e-07	-8.40014e-07
23.519	-7.99827e-07	1.89227e-07	-6.10600e-07	-1.00017e-06	2.71667e-07	-7.28506e-07	-2.64276e-07	1.45663e-07	-1.18613e-07	-7.94408e-07	2.33828e-07	-5.60580e-07	-6.47781e-07	3.15152e-07	-3.32628e-07	-1.02733e-06	2.26444e-07	-8.00886e-07	-2.36273e-07	-5.13060e-08	-2.87579e-07	-1.04878e-06	2.09112e-07	-8.39672e-07
23.544	-7.99392e-07	1.89124e-07	-6.10268e-07	-9.99867e-07	2.71541e-07	-7.28326e-07	-2.65220e-07	1.45444e-07	-1.19776e-07	-7.94373e-07	2.33818e-07	-5.60555e-07	-6.48001e-07	3.15090e-07	-3.32910e-07	-1.02711e-06	2.26395e-07	-8.00713e-07	-2.36964e-07	-5.14191e-08	-2.88384e-07	-1.04835e-06	2.09025e-07	-8.39323e-07
23.568	-7.98948e-07	1.89019e-07	-6.09929e-07	-9.99550e-07	2.71412e-07	-7.28138e-07	-2.66145e-07	1.45222e-07	-1.20923e-07	-7.94324e-07	2.33803e-07	-5.60521e-07	-6.48208e-07	3.15023e-07	-3.33185e-07	-1.02687e-06	2.26344e-07	-8.00530e-07	-2.37642e-07	-5.15345e-08	-2.89176e-07	-1.04790e-06	2.08937e-07	-8.38968e-07
23.593	-7.98496e-07	1.88912e-07	-6.09584e-07	-9.99222e-07	2.71280e-07	-7.27942e-07	-2.67052e-07	1.44999e-07	-1.22054e-07	-7.94262e-07	2.33785e-07	-5.60477e-07	-6.48401e-07	3.14949e-07	-3.33453e-07	-1.02663e-06	2.26290e-07	-8.00339e-07	-2.38304e-07	-5.16520e-08	-2.89956e-07	-1.04745e-06	2.08846e-07	-8.38605e-07
23.618	-7.98035e-07	1.88803e-07	-6.09233e-07	-9.98884e-07	2.71144e-07	-7.27740e-07	-2.67941e-07	1.44774e-07	-1.23168e-07	-7.94187e-07	2.33763e-07	-5.60424e-07	-6.48582e-07	3.14869e-07	-3.33713e-07	-1.02637e-06	2.26233e-07	-8.00138e-07	-2.38952e-07	-5.17717e-08	-2.90724e-07	-1.04699e-06	2.08754e-07	-8.38237e-07
23.642	-7.97566e-07	1.88692e-07	-6.08875e-07	-9.98534e-07	2.71005e-07	-7.27529e-07	-2.68811e-07	1.44547e-07	-1.24265e-07	-7.94100e-07	2.33737e-07	-5.60362e-07	-6.48749e-07	3.14783e-07	-3.33965e-07	-1.02610e-06	2.26173e-07	-7.99928e-07	-2.39586e-07	-5.18936e-08	-2.91480e-07	-1.04652e-06	2.08661e-07	-8.37861e-07
23.667	-7.97089e-07	1.88579e-07	-6.08510e-07	-9.98175e-07	2.70863e-07	-7.27312e-07	-2.69663e-07	1.44318e-07	-1.25345e-07	-7.93999e-07	2.33708e-07	-5.60291e-07	-6.48902e-07	3.14692e-07	-3.34210e-07	-1.02582e-06	2.26111e-07	-7.99709e-07	-2.40205e-07	-5.20177e-08	-2.92223e-07	-1.04604e-06	2.08566e-07	-8.37479e-07
23.691	-7.96603e-07	1.88464e-07	-6.08139e-07	-9.97804e-07	2.70717e-07	-7.27087e-07	-2.70497e-07	1.44088e-07	-1.26409e-07	-7.93884e-07	2.33674e-07	-5.60210e-07	-6.49043e-07	3.14595e-07	-3.34448e-07	-1.02553e-06	2.26047e-07	-7.99481e-07	-2.40810e-07	-5.21439e-08	-2.92953e-07	-1.04556e-06	2.08469e-07	-8.37090e-07
23.716	-7.96109e-07	1.88347e-07	-6.07762e-07	-9.97423e-07	2.70568e-07	-7.26855e-07	-2.71312e-07	1.43856e-07	-1.27456e-07	-7.93757e-07	2.33637e-07	-5.60121e-07	-6.49170e-07	3.14491e-07	-3.34679e-07	-1.02522e-06	2.25980e-07	-7.99244e-07	-2.41399e-07	-5.22722e-08	-2.93672e-07	-1.04506e-06	2.08370e-07	-8.36694e-07
23.740	-7.95606e-07	1.88228e-07	-6.07378e-07	-9.97031e-07	2.70416e-07	-7.26615e-07	-2.72109e-07	1.43623e-07	-1.28486e-07	-7.93617e-07	2.33596e-07	-5.60022e-07	-6.49284e-07	3.14382e-07	-3.34902e-07	-1.02491e-06	2.25910e-07	-7.98997e-07	-2.41975e-07	-5.24027e-08	-2.94378e-07	-1.04456e-06	2.08270e-07	-8.36292e-07
23.765	-7.95096e-07	1.88107e-07	-6.06988e-07	-9.96629e-07	2.70261e-07	-7.26368e-07	-2.72888e-07	1.43388e-07	-1.29500e-07	-7.93464e-07	2.33550e-07	-5.59914e-07	-6.49385e-07	3.14267e-07	-3.35117e-07	-1.02458e-06	2.25838e-07	-7.98742e-07	-2.42536e-07	-5.25353e-08	-2.95071e-07	-1.04405e-06	2.08168e-07	-8.35884e-07
23.790	-7.94576e-07	1.87985e-07	-6.06592e-07	-9.96216e-07	2.70102e-07	-7.26114e-07	-2.73648e-07	1.43151e-07	-1.30496e-07	-7.93299e-07	2.33502e-07	-5.59797e-07	-6.49472e-07	3.14147e-07	-3.35325e-07	-1.02424e-06	2.25763e-07	-7.98478e-07	-2.43082e-07	-5.26700e-08	-2.95752e-07	-1.04353e-06	2.08065e-07	-8.35469e-07
23.814	-7.94049e-07	1.87860e-07	-6.06189e-07	-9.95793e-07	2.69940e-07	-7.25853e-07	-2.74389e-07	1.42913e-07	-1.31476e-07	-7.93120e-07	2.33449e-07	-5.59671e-07	-6.49546e-07	3.14020e-07	-3.35526e-07	-1.02389e-06	2.25686e-07	-7.98204e-07	-2.43614e-07	-5.28067e-08	-2.96421e-07	-1.04301e-06	2.07960e-07	-8.35047e-07
23.839	-7.93513e-07	1.87733e-07	-6.05780e-07	-9.95359e-07	2.69775e-07	-7.25584e-07	-2.75113e-07	1.42673e-07	-1.32440e-07	-7.92928e-07	2.33393e-07	-5.59536e-07	-6.49608e-07	3.13888e-07	-3.35719e-07	-1.02353e-06	2.25606e-07	-7.97922e-07	-2.44131e-07	-5.29456e-08	-2.97077e-07	-1.04247e-06	2.07853e-07	-8.34619e-07
23.863	-7.92970e-07	1.87604e-07	-6.05365e-07	-9.94914e-07	2.69606e-07	-7.25308e-07	-2.75817e-07	1.42432e-07	-1.33386e-07	-7.92724e-07	2.33332e-07	-5.59391e-07	-6.49655e-07	3.13750e-07	-3.35905e-07	-1.02315e-06	2.25524e-07	-7.97631e-07	-2.44634e-07	-5.30865e-08	-2.97720e-07	-1.04193e-06	2.07745e-07	-8.34184e-07
23.888	-7.92418e-07	1.87474e-07	-6.04944e-07	-9.94460e-07	2.69435e-07	-7.25025e-07	-2.76504e-07	1.42189e-07	-1.34315e-07	-7.92506e-07	2.33268e-07	-5.59238e-07	-6.49690e-07	3.13606e-07	-3.36084e-07	-1.02277e-06	2.25439e-07	-7.97331e-07	-2.45122e-07	-5.32294e-08	-2.98351e-07	-1.04138e-06	2.07635e-07	-8.33743e-07
23.912	-7.91858e-07	1.87341e-07	-6.04516e-07	-9.93995e-07	2.69260e-07	-7.24735e-07	-2.77172e-07	1.41944e-07	-1.35228e-07	-7.92276e-07	2.33201e-07	-5.59076e-07	-6.49712e-07	3.13457e-07	-3.36255e-07	-1.02237e-06	2.25352e-07	-7.97022e-07	-2.45595e-07	-5.33744e-08	-2.98970e-07	-1.04082e-06	2.07524e-07	-8.33295e-07
23.937	-7.91290e-07	1.87207e-07	-6.04083e-07	-9.93519e-07	2.69082e-07	-7.24437e-07	-2.77822e-07	1.41698e-07	-1.36124e-07	-7.92033e-07	2.33129e-07	-5.58904e-07	-6.49720e-07	3.13302e-07	-3.36419e-07	-1.02197e-06	2.25262e-07	-7.96704e-07	-2.46054e-07	-5.35213e-08	-2.99576e-07	-1.04025e-06	2.07411e-07	-8.32841e-07
23.962	-7.90713e-07	1.87071e-07	-6.03643e-07	-9.93033e-07	2.68901e-07	-7.24132e-07	-2.78453e-07	1.41451e-07	-1.37002e-07	-7.91778e-07	2.33054e-07	-5.58724e-07	-6.49716e-07	3.13141e-07	-3.36575e-07	-1.02155e-06	2.25169e-07	-7.96377e-07	-2.46499e-07	-5.36703e-08	-3.00169e-07	-1.03968e-06	2.07296e-07	-8.32380e-07
23.986	-7.90129e-07	1.86932e-07	-6.03197e-07	-9.92537e-07	2.68717e-07	-7.23820e-07	-2.79066e-07	1.41202e-07	-1.37864e-07	-7.91510e-07	2.32975e-07	-5.58534e-07	-6.49698e-07	3.12974e-07	-3.36724e-07	-1.02112e-06	2.25075e-07	-7.96042e-07	-2.46929e-07	-5.38212e-08	-3.00750e-07	-1.03909e-06	2.07180e-07	-8.31913e-07
24.011	-7.89537e-07	1.86792e-07	-6.02745e-07	-9.92030e-07	2.68529e-07	-7.23501e-07	-2.79660e-07	1.40951e-07	-1.38709e-07	-7.91229e-07	2.32892e-07	-5.58336e-07	-6.49668e-07	3.12802e-07	-3.36866e-07	-1.02067e-06	2.24977e-07	-7.95697e-07	-2.47344e-07	-5.39741e-08	-3.01318e-07	-1.03850e-06	2.07062e-07	-8.31440e-07
24.035	-7.88937e-07	1.86650e-07	-6.02287e-07	-9.91513e-07	2.68338e-07	-7.23175e-07	-2.80237e-07	1.40699e-07	-1.39538e-07	-7.90935e-07	2.32806e-07	-5.58129e-07	-6.49624e-07	3.12624e-07	-3.37000e-07	-1.02022e-06	2.24877e-07	-7.95344e-07	-2.47745e-07	-5.41290e-08	-3.01874e-07	-1.03790e-06	2.06942e-07	-8.30960e-07
24.060	-7.88329e-07	1.86507e-07	-6.01823e-07	-9.90986e-07	2.68145e-07	-7.22841e-07	-2.80794e-07	1.40446e-07	-1.40349e-07	-7.90629e-07	2.32716e-07	-5.57913e-07	-6.49567e-07	3.12440e-07	-3.37127e-07	-1.01976e-06	2.24775e-07	-7.94982e-07	-2.48131e-07	-5.42858e-08	-3.02417e-07	-1.03730e-06	2.06821e-07	-8.30474e-07
24.084	-7.87713e-07	1.86361e-07	-6.01352e-07	-9.90449e-07	2.67948e-07	-7.22501e-07	-2.81334e-07	1.40191e-07	-1.41143e-07	-7.90310e-07	2.32622e-07	-5.57688e-07	-6.49497e-07	3.12251e-07	-3.37247e-07	-1.01928e-06	2.24670e-07	-7.94612e-07	-2.48503e-07	-5.44446e-08	-3.02947e-07	-1.03668e-06	2.06699e-07	-8.29982e-07
24.109	-7.87090e-07	1.86213e-07	-6.00876e-07	-9.89901e-07	2.67748e-07	-7.22153e-07	-2.81855e-07	1.39935e-07	-1.41920e-07	-7.89979e-07	2.32524e-07	-5.57454e-07	-6.49415e-07	3.12056e-07	-3.37359e-07	-1.01880e-06	2.24563e-07	-7.94233e-07	-2.48860e-07	-5.46052e-08	-3.03465e-07	-1.03606e-06	2.06575e-07	-8.29483e-07
24.134	-7.86458e-07	1.86064e-07	-6.00394e-07	-9.89344e-07	2.67545e-07	-7.21798e-07	-2.82357e-07	1.39677e-07	-1.42680e-07	-7.89635e-07	2.32423e-07	-5.57212e-07	-6.49319e-07	3.11856e-07	-3.37463e-07	-1.01830e-06	2.24453e-07	-7.93845e-07	-2.49203e-07	-5.47678e-08	-3.03970e-07	-1.03543e-06	2.06449e-07	-8.28978e-07
24.158	-7.85819e-07	1.85913e-07	-5.99906e-07	-9.88776e-07	2.67339e-07	-7.21437e-07	-2.82842e-07	1.39418e-07	-1.43424e-07	-7.89279e-07	2.32318e-07	-5.56960e-07	-6.49210e-07	3.11649e-07	-3.37561e-07	-1.01779e-06	2.24341e-07	-7.93448e-07	-2.49531e-07	-5.49322e-08	-3.04463e-07	-1.03479e-06	2.06322e-07	-8.28467e-07
24.183	-7.85172e-07	1.85760e-07	-5.99412e-07	-9.88198e-07	2.67130e-07	-7.21068e-07	-2.83308e-07	1.39158e-07	-1.44150e-07	-7.88910e-07	2.32210e-07	-5.56700e-07	-6.49089e-07	3.11438e-07	-3.37651e-07	-1.01727e-06	2.24227e-07	-7.93043e-07	-2.49844e-07	-5.50985e-08	-3.04943e-07	-1.03414e-06	2.06193e-07	-8.27950e-07
24.207	-7.84518e-07	1.85605e-07	-5.98913e-07	-9.87610e-07	2.66918e-07	-7.20692e-07	-2.83755e-07	1.38896e-07	-1.44859e-07	-7.88529e-07	2.32098e-07	-5.56431e-07	-6.48954e-07	3.11221e-07	-3.37733e-07	-1.01674e-06	2.24110e-07	-7.92629e-07	-2.50143e-07	-5.52667e-08	-3.05410e-07	-1.03349e-06	2.06062e-07	-8.27426e-07
24.232	-7.83855e-07	1.85448e-07	-5.98407e-07	-9.87012e-07	2.66703e-07	-7.20309e-07	-2.84184e-07	1.38633e-07	-1.45551e-07	-7.88135e-07	2.31982e-07	-5.56153e-07	-6.48807e-07	3.10998e-07	-3.37809e-07	-1.01620e-06	2.23990e-07	-7.92206e-07	-2.50428e-07	-5.54366e-08	-3.05865e-07	-1.03283e-06	2.05930e-07	-8.26897e-07
24.257	-7.83186e-07	1.85290e-07	-5.97896e-07	-9.86404e-07	2.66484e-07	-7.19919e-07	-2.84595e-07	1.38369e-07	-1.46226e-07	-7.87729e-07	2.31862e-07	-5.55867e-07	-6.48647e-07	3.10770e-07	-3.37877e-07	-1.01564e-06	2.23868e-07	-7.91775e-07	-2.50698e-07	-5.56084e-08	-3.06307e-07	-1.03216e-06	2.05797e-07	-8.26361e-07
24.281	-7.82508e-07	1.85129e-07	-5.97379e-07	-9.85786e-07	2.66263e-07	-7.19522e-07	-2.84988e-07	1.38103e-07	-1.46885e-07	-7.87311e-07	2.31739e-07	-5.55572e-07	-6.48474e-07	3.10536e-07	-3.37937e-07	-1.01508e-06	2.23744e-07	-7.91336e-07	-2.50954e-07	-5.57821e-08	-3.06736e-07	-1.03148e-06	2.05662e-07	-8.25818e-07
24.306	-7.81823e-07	1.84967e-07	-5.96856e-07	-9.85158e-07	2.66039e-07	-7.19119e-07	-2.85362e-07	1.37836e-07	-1.47526e-07	-7.86881e-07	2.31613e-07	-5.55268e-07	-6.48288e-07	3.10297e-07	-3.37991e-07	-1.01450e-06	2.23617e-07	-7.90888e-07	-2.51195e-07	-5.59575e-08	-3.07152e-07	-1.03080e-06	2.05525e-07	-8.25270e-07
24.330	-7.81131e-07	1.84804e-07	-5.96327e-07	-9.84520e-07	2.65812e-07	-7.18708e-07	-2.85718e-07	1.37568e-07	-1.48150e-07	-7.86438e-07	2.31482e-07	-5.54956e-07	-6.48089e-07	3.10053e-07	-3.38037e-07	-1.01392e-06	2.23488e-07	-7.90431e-07	-2.51421e-07	-5.61347e-08	-3.07556e-07	-1.03010e-06	2.05387e-07	-8.24716e-07
24.355	-7.80431e-07	1.84638e-07	-5.95793e-07	-9.83872e-07	2.65582e-07	-7.18290e-07	-2.86056e-07	1.37299e-07	-1.48757e-07	-7.85983e-07	2.31348e-07	-5.54635e-07	-6.47878e-07	3.09803e-07	-3.38075e-07	-1.01332e-06	2.23357e-07	-7.89966e-07	-2.51634e-07	-5.63136e-08	-3.07947e-07	-1.02940e-06	2.05248e-07	-8.24156e-07
24.379	-7.79724e-07	1.84471e-07	-5.95253e-07	-9.83214e-07	2.65349e-07	-7.17866e-07	-2.86375e-07	1.37028e-07	-1.49347e-07	-7.85516e-07	2.31211e-07	-5.54305e-07	-6.47654e-07	3.09547e-07	-3.38106e-07	-1.01272e-06	2.23223e-07	-7.89493e-07	-2.51831e-07	-5.64943e-08	-3.08326e-07	-1.02870e-06	2.05107e-07	-8.23589e-07
24.404	-7.79010e-07	1.84302e-07	-5.94708e-07	-9.82547e-07	2.65113e-07	-7.17434e-07	-2.86676e-07	1.36757e-07	-1.49920e-07	-7.85037e-07	2.31070e-07	-5.53967e-07	-6.47417e-07	3.09286e-07	-3.38130e-07	-1.01210e-06	2.23087e-07	-7.89011e-07	-2.52015e-07	-5.66767e-08	-3.08691e-07	-1.02798e-06	2.04964e-07	-8.23017e-07
24.429	-7.78288e-07	1.84131e-07	-5.94157e-07	-9.81870e-07	2.64874e-07	-7.16996e-07	-2.86959e-07	1.36484e-07	-1.50476e-07	-7.84546e-07	2.30925e-07	-5.53621e-07	-6.47167e-07	3.09020e-07	-3.38147e-07	-1.01147e-06	2.22948e-07	-7.88521e-07	-2.52183e-07	-5.68609e-08	-3.09044e-07	-1.02726e-06	2.04820e-07	-8.22438e-07
24.453	-7.77559e-07	1.83958e-07	-5.93600e-07	-9.81183e-07	2.64632e-07	-7.16551e-07	-2.87224e-07	1.36210e-07	-1.51014e-07	-7.84043e-07	2.30777e-07	-5.53266e-07	-6.46905e-07	3.08749e-07	-3.38156e-07	-1.01083e-06	2.22807e-07	-7.88022e-07	-2.52338e-07	-5.70467e-08	-3.09384e-07	-1.02653e-06	2.04674e-07	-8.21854e-07
24.478	-7.76822e-07	1.83784e-07	-5.93038e-07	-9.80486e-07	2.64387e-07	-7.16099e-07	-2.87470e-07	1.35934e-07	-1.51536e-07	-7.83528e-07	2.30626e-07	-5.52902e-07	-6.46630e-07	3.08472e-07	-3.38158e-07	-1.01018e-06	2.22664e-07	-7.87516e-07	-2.52478e-07	-5.72343e-08	-3.09712e-07	-1.02579e-06	2.04527e-07	-8.21263e-07
24.502	-7.76079e-07	1.83608e-07	-5.92471e-07	-9.79780e-07	2.64140e-07	-7.15640e-07	-2.87699e-07	1.35658e-07	-1.52041e-07	-7.83000e-07	2.30470e-07	-5.52530e-07	-6.46343e-07	3.08190e-07	-3.38153e-07	-1.00952e-06	2.22518e-07	-7.87001e-07	-2.52603e-07	-5.74235e-08	-3.10027e-07	-1.02505e-06	2.04379e-07	-8.20667e-07
24.527	-7.75328e-07	1.83431e-07	-5.91897e-07	-9.79064e-07	2.63889e-07	-7.15174e-07	-2.87908e-07	1.35380e-07	-1.52528e-07	-7.82461e-07	2.30312e-07	-5.52149e-07	-6.46043e-07	3.07902e-07	-3.38141e-07	-1.00885e-06	2.22370e-07	-7.86477e-07	-2.52714e-07	-5.76143e-08	-3.10328e-07	-1.02429e-06	2.04229e-07	-8.20065e-07
24.551	-7.74570e-07	1.83251e-07	-5.91319e-07	-9.78338e-07	2.63636e-07	-7.14702e-07	-2.88100e-07	1.35102e-07	-1.52998e-07	-7.81910e-07	2.30150e-07	-5.51761e-07	-6.45730e-07	3.07609e-07	-3.38121e-07	-1.00817e-06	2.22220e-07	-7.85946e-07	-2.52811e-07	-5.78068e-08	-3.10618e-07	-1.02353e-06	2.04078e-07	-8.19457e-07
24.576	-7.73806e-07	1.83071e-07	-5.90735e-07	-9.77603e-07	2.63380e-07	-7.14223e-07	-2.88274e-07	1.34822e-07	-1.53452e-07	-7.81347e-07	2.29984e-07	-5.51363e-07	-6.45405e-07	3.07311e-07	-3.38094e-07	-1.00747e-06	2.22067e-07	-7.85406e-07	-2.52893e-07	-5.80009e-08	-3.10894e-07	-1.02277e-06	2.03925e-07	-8.18843e-07
24.601	-7.73034e-07	1.82888e-07	-5.90146e-07	-9.76859e-07	2.63121e-07	-7.13737e-07	-2.88429e-07	1.34541e-07	-1.53888e-07	-7.80772e-07	2.29815e-07	-5.50958e-07	-6.45067e-07	3.07008e-07	-3.38059e-07	-1.00677e-06	2.21913e-07	-7.84858e-07	-2.52961e-07	-5.81967e-08	-3.11158e-07	-1.02199e-06	2.03770e-07	-8.18223e-07
24.625	-7.72255e-07	1.82704e-07	-5.89551e-07	-9.76104e-07	2.62860e-07	-7.13245e-07	-2.88567e-07	1.34259e-07	-1.54307e-07	-7.80186e-07	2.29642e-07	-5.50544e-07	-6.44717e-07	3.06699e-07	-3.38018e-07	-1.00606e-06	2.21755e-07	-7.84302e-07	-2.53015e-07	-5.83940e-08	-3.11409e-07	-1.02121e-06	2.03615e-07	-8.17598e-07
24.650	-7.71469e-07	1.82518e-07	-5.88952e-07	-9.75341e-07	2.62595e-07	-7.12746e-07	-2.88686e-07	1.33977e-07	-1.54709e-07	-7.79588e-07	2.29466e-07	-5.50122e-07	-6.44355e-07	3.06386e-07	-3.37969e-07	-1.00533e-06	2.21596e-07	-7.83738e-07	-2.53054e-07	-5.85929e-08	-3.11647e-07	-1.02042e-06	2.03457e-07	-8.16966e-07
24.674	-7.70677e-07	1.82330e-07	-5.88346e-07	-9.74568e-07	2.62328e-07	-7.12240e-07	-2.88787e-07	1.33693e-07	-1.55094e-07	-7.78978e-07	2.29286e-07	-5.49691e-07	-6.43979e-07	3.06067e-07	-3.37913e-07	-1.00460e-06	2.21434e-07	-7.83166e-07	-2.53079e-07	-5.87933e-08	-3.11872e-07	-1.01963e-06	2.03299e-07	-8.16329e-07
24.699	-7.69877e-07	1.82141e-07	-5.87736e-07	-9.73785e-07	2.62058e-07	-7.11728e-07	-2.88870e-07	1.33408e-07	-1.55462e-07	-7.78356e-07	2.29103e-07	-5.49253e-07	-6.43592e-07	3.05743e-07	-3.37849e-07	-1.00386e-06	2.21270e-07	-7.82586e-07	-2.53089e-07	-5.89953e-08	-3.12085e-07	-1.01883e-06	2.03139e-07	-8.15687e-07
24.723	-7.69071e-07	1.81950e-07	-5.87121e-07	-9.72994e-07	2.61785e-07	-7.11209e-07	-2.88935e-07	1.33122e-07	-1.55813e-07	-7.77723e-07	2.28917e-07	-5.48806e-07	-6.43192e-07	3.05413e-07	-3.37779e-07	-1.00310e-06	2.21104e-07	-7.81998e-07	-2.53085e-07	-5.91988e-08	-3.12284e-07	-1.01802e-06	2.02977e-07	-8.15038e-07
24.748	-7.68258e-07	1.81758e-07	-5.86500e-07	-9.72193e-07	2.61510e-07	-7.10683e-07	-2.88982e-07	1.32835e-07	-1.56146e-07	-7.77078e-07	2.28727e-07	-5.48351e-07	-6.42780e-07	3.05079e-07	-3.37701e-07	-1.00234e-06	2.20935e-07	-7.81401e-07	-2.53067e-07	-5.94039e-08	-3.12471e-07	-1.01720e-06	2.02814e-07	-8.14384e-07
24.773	-7.67438e-07	1.81564e-07	-5.85874e-07	-9.71382e-07	2.61232e-07	-7.10151e-07	-2.89010e-07	1.32547e-07	-1.56463e-07	-7.76422e-07	2.28534e-07	-5.47888e-07	-6.42356e-07	3.04740e-07	-3.37616e-07	-1.00156e-06	2.20764e-07	-7.80797e-07	-2.53035e-07	-5.96104e-08	-3.12645e-07	-1.01637e-06	2.02650e-07	-8.13724e-07
24.797	-7.66612e-07	1.81369e-07	-5.85243e-07	-9.70563e-07	2.60951e-07	-7.09612e-07	-2.89021e-07	1.32258e-07	-1.56763e-07	-7.75754e-07	2.28338e-07	-5.47417e-07	-6.41919e-07	3.04395e-07	-3.37524e-07	-1.00078e-06	2.20591e-07	-7.80185e-07	-2.52988e-07	-5.98184e-08	-3.12807e-07	-1.01554e-06	2.02484e-07	-8.13059e-07
24.822	-7.65779e-07	1.81172e-07	-5.84608e-07	-9.69734e-07	2.60667e-07	-7.09067e-07	-2.89014e-07	1.31969e-07	-1.57045e-07	-7.75075e-07	2.28138e-07	-5.46937e-07	-6.41470e-07	3.04046e-07	-3.37424e-07	-9.99981e-07	2.20416e-07	-7.79565e-07	-2.52927e-07	-6.00279e-08	-3.12955e-07	-1.01471e-06	2.02317e-07	-8.12388e-07
24.846	-7.64940e-07	1.80973e-07	-5.83967e-07	-9.68896e-07	2.60381e-07	-7.08515e-07	-2.88989e-07	1.31678e-07	-1.57310e-07	-7.74384e-07	2.27934e-07	-5.46450e-07	-6.41009e-07	3.03691e-07	-3.37318e-07	-9.99176e-07	2.20238e-07	-7.78937e-07	-2.52852e-07	-6.02388e-08	-3.13091e-07	-1.01386e-06	2.02149e-07	-8.11711e-07
24.871	-7.64094e-07	1.80773e-07	-5.83321e-07	-9.68049e-07	2.60092e-07	-7.07957e-07	-2.88946e-07	1.31387e-07	-1.57559e-07	-7.73682e-07	2.27728e-07	-5.45955e-07	-6.40535e-07	3.03331e-07	-3.37204e-07	-9.98360e-07	2.20059e-07	-7.78302e-07	-2.52763e-07	-6.04512e-08	-3.13214e-07	-1.01301e-06	2.01979e-07	-8.11029e-07
24.895	-7.63241e-07	1.80571e-07	-5.82670e-07	-9.67193e-07	2.59801e-07	-7.07392e-07	-2.88884e-07	1.31095e-07	-1.57790e-07	-7.72969e-07	2.27518e-07	-5.45451e-07	-6.40050e-07	3.02967e-07	-3.37083e-07	-9.97535e-07	2.19877e-07	-7.77658e-07	-2.52659e-07	-6.06650e-08	-3.13324e-07	-1.01215e-06	2.01808e-07	-8.10342e-07
24.920	-7.62382e-07	1.80368e-07	-5.82014e-07	-9.66328e-07	2.59507e-07	-7.06821e-07	-2.88805e-07	1.30801e-07	-1.58004e-07	-7.72245e-07	2.27305e-07	-5.44940e-07	-6.39552e-07	3.02597e-07	-3.36955e-07	-9.96700e-07	2.19693e-07	-7.77007e-07	-2.52542e-07	-6.08802e-08	-3.13422e-07	-1.01128e-06	2.01635e-07	-8.09649e-07
24.945	-7.61517e-07	1.80163e-07	-5.81354e-07	-9.65454e-07	2.59210e-07	-7.06244e-07	-2.88709e-07	1.30507e-07	-1.58201e-07	-7.71509e-07	2.27088e-07	-5.44421e-07	-6.39042e-07	3.02223e-07	-3.36820e-07	-9.95854e-07	2.19506e-07	-7.76348e-07	-2.52410e-07	-6.10967e-08	-3.13506e-07	-1.01041e-06	2.01461e-07	-8.08951e-07
24.969	-7.60645e-07	1.79957e-07	-5.80688e-07	-9.64571e-07	2.58911e-07	-7.05660e-07	-2.88594e-07	1.30213e-07	-1.58381e-07	-7.70762e-07	2.26868e-07	-5.43894e-07	-6.38520e-07	3.01843e-07	-3.36677e-07	-9.94999e-07	2.19318e-07	-7.75682e-07	-2.52264e-07	-6.13147e-08	-3.13578e-07	-1.00953e-06	2.01286e-07	-8.08247e-07
24.994	-7.59767e-07	1.79749e-07	-5.80018e-07	-9.63679e-07	2.58609e-07	-7.05070e-07	-2.88461e-07	1.29917e-07	-1.58544e-07	-7.70004e-07	2.26645e-07	-5.43359e-07	-6.37986e-07	3.01459e-07	-3.36528e-07	-9.94134e-07	2.19127e-07	-7.75007e-07	-2.52103e-07	-6.15339e-08	-3.13637e-07	-1.00865e-06	2.01109e-07	-8.07538e-07
25.018	-7.58883e-07	1.79540e-07	-5.79343e-07	-9.62779e-07	2.58305e-07	-7.04473e-07	-2.88311e-07	1.29621e-07	-1.58690e-07	-7.69235e-07	2.26419e-07	-5.42816e-07	-6.37440e-07	3.01069e-07	-3.36371e-07	-9.93260e-07	2.18934e-07	-7.74325e-07	-2.51929e-07	-6.17545e-08	-3.13684e-07	-1.00775e-06	2.00931e-07	-8.06823e-07
25.043	-7.57993e-07	1.79330e-07	-5.78664e-07	-9.61869e-07	2.57998e-07	-7.03871e-07	-2.88143e-07	1.29324e-07	-1.58819e-07	-7.68455e-07	2.26189e-07	-5.42266e-07	-6.36882e-07	3.00675e-07	-3.36207e-07	-9.92375e-07	2.18739e-07	-7.73636e-07	-2.51741e-07	-6.19765e-08	-3.13717e-07	-1.00686e-06	2.00752e-07	-8.06103e-07
25.068	-7.57097e-07	1.79117e-07	-5.77979e-07	-9.60951e-07	2.57689e-07	-7.03262e-07	-2.87957e-07	1.29026e-07	-1.58931e-07	-7.67664e-07	2.25956e-07	-5.41707e-07	-6.36313e-07	3.00276e-07	-3.36036e-07	-9.91481e-07	2.18542e-07	-7.72939e-07	-2.51538e-07	-6.21997e-08	-3.13738e-07	-1.00595e-06	2.00571e-07	-8.05378e-07
25.092	-7.56194e-07	1.78904e-07	-5.77290e-07	-9.60024e-07	2.57377e-07	-7.02647e-07	-2.87753e-07	1.28727e-07	-1.59026e-07	-7.66861e-07	2.25720e-07	-5.41141e-07	-6.35731e-07	2.99873e-07	-3.35858e-07	-9.90577e-07	2.18343e-07	-7.72234e-07	-2.51322e-07	-6.24242e-08	-3.13746e-07	-1.00504e-06	2.00389e-07	-8.04648e-07
25.117	-7.55286e-07	1.78689e-07	-5.76597e-07	-9.59088e-07	2.57063e-07	-7.02025e-07	-2.87532e-07	1.28428e-07	-1.59104e-07	-7.66048e-07	2.25481e-07	-5.40568e-07	-6.35137e-07	2.99464e-07	-3.35673e-07	-9.89664e-07	2.18142e-07	-7.71522e-07	-2.51091e-07	-6.26500e-08	-3.13741e-07	-1.00412e-06	2.00206e-07	-8.03912e-07
25.141	-7.54371e-07	1.78473e-07	-5.75898e-07	-9.58144e-07	2.56746e-07	-7.01397e-07	-2.87293e-07	1.28128e-07	-1.59165e-07	-7.65225e-07	2.25238e-07	-5.39986e-07	-6.34532e-07	2.99051e-07	-3.35481e-07	-9.88741e-07	2.17938e-07	-7.70802e-07	-2.50846e-07	-6.28771e-08	-3.13723e-07	-1.00319e-06	2.00022e-07	-8.03171e-07
25.166	-7.53451e-07	1.78255e-07	-5.75196e-07	-9.57191e-07	2.56427e-07	-7.00764e-07	-2.87036e-07	1.27827e-07	-1.59209e-07	-7.64390e-07	2.24993e-07	-5.39397e-07	-6.33914e-07	2.98633e-07	-3.35282e-07	-9.87808e-07	2.17733e-07	-7.70075e-07	-2.50587e-07	-6.31053e-08	-3.13693e-07	-1.00226e-06	1.99836e-07	-8.02425e-07
25.190	-7.52524e-07	1.78036e-07	-5.74489e-07	-9.56229e-07	2.56106e-07	-7.00124e-07	-2.86761e-07	1.27526e-07	-1.59235e-07	-7.63545e-07	2.24744e-07	-5.38801e-07	-6.33285e-07	2.98210e-07	-3.35076e-07	-9.86866e-07	2.17525e-07	-7.69341e-07	-2.50315e-07	-6.33348e-08	-3.13650e-07	-1.00132e-06	1.99649e-07	-8.01674e-07
25.215	-7.51592e-07	1.77815e-07	-5.73777e-07	-9.55259e-07	2.55782e-07	-6.99478e-07	-2.86469e-07	1.27224e-07	-1.59245e-07	-7.62689e-07	2.24492e-07	-5.38197e-07	-6.32645e-07	2.97782e-07	-3.34862e-07	-9.85915e-07	2.17315e-07	-7.68599e-07	-2.50028e-07	-6.35655e-08	-3.13594e-07	-1.00038e-06	1.99461e-07	-8.00918e-07
25.240	-7.50654e-07	1.77593e-07	-5.73061e-07	-9.54281e-07	2.55455e-07	-6.98826e-07	-2.86160e-07	1.26921e-07	-1.59238e-07	-7.61822e-07	2.24237e-07	-5.37585e-07	-6.31992e-07	2.97350e-07	-3.34642e-07	-9.84954e-07	2.17104e-07	-7.67850e-07	-2.49728e-07	-6.37974e-08	-3.13525e-07	-9.99428e-07	1.99271e-07	-8.00157e-07
25.264	-7.49710e-07	1.77370e-07	-5.72341e-07	-9.53294e-07	2.55127e-07	-6.98168e-07	-2.85833e-07	1.26618e-07	-1.59215e-07	-7.60944e-07	2.23978e-07	-5.36966e-07	-6.31328e-07	2.96913e-07	-3.34415e-07	-9.83984e-07	2.16890e-07	-7.67094e-07	-2.49413e-07	-6.40305e-08	-3.13444e-07	-9.98471e-07	1.99080e-07	-7.99390e-07
25.289	-7.48761e-07	1.77145e-07	-5.71616e-07	-9.52299e-07	2.54795e-07	-6.97503e-07	-2.85488e-07	1.26314e-07	-1.59174e-07	-7.60057e-07	2.23717e-07	-5.36339e-07	-6.30652e-07	2.96472e-07	-3.34180e-07	-9.83004e-07	2.16674e-07	-7.66330e-07	-2.49085e-07	-6.42647e-08	-3.13349e-07	-9.97507e-07	1.98888e-07	-7.98619e-07
25.313	-7.47806e-07	1.76919e-07	-5.70887e-07	-9.51295e-07	2.54462e-07	-6.96833e-07	-2.85126e-07	1.26010e-07	-1.59116e-07	-7.59158e-07	2.23453e-07	-5.35706e-07	-6.29965e-07	2.96026e-07	-3.33939e-07	-9.82015e-07	2.16456e-07	-7.65559e-07	-2.48742e-07	-6.45000e-08	-3.13242e-07	-9.96538e-07	1.98695e-07	-7.97843e-07
25.338	-7.46846e-07	1.76692e-07	-5.70153e-07	-9.50283e-07	2.54126e-07	-6.96157e-07	-2.84747e-07	1.25705e-07	-1.59041e-07	-7.58249e-07	2.23185e-07	-5.35064e-07	-6.29266e-07	2.95575e-07	-3.33691e-07	-9.81017e-07	2.16236e-07	-7.64781e-07	-2.48386e-07	-6.47365e-08	-3.13123e-07	-9.95562e-07	1.98500e-07	-7.97062e-07
25.362	-7.45879e-07	1.76464e-07	-5.69416e-07	-9.49263e-07	2.53788e-07	-6.95475e-07	-2.84350e-07	1.25400e-07	-1.58950e-07	-7.57330e-07	2.22915e-07	-5.34416e-07	-6.28555e-07	2.95120e-07	-3.33435e-07	-9.80010e-07	2.16014e-07	-7.63996e-07	-2.48016e-07	-6.49740e-08	-3.12990e-07	-9.94580e-07	1.98304e-07	-7.96276e-07
25.387	-7.44908e-07	1.76234e-07	-5.68674e-07	-9.48235e-07	2.53448e-07	-6.94787e-07	-2.83935e-07	1.25094e-07	-1.58841e-07	-7.56400e-07	2.22641e-07	-5.33760e-07	-6.27833e-07	2.94660e-07	-3.33173e-07	-9.78994e-07	2.15790e-07	-7.63204e-07	-2.47632e-07	-6.52127e-08	-3.12845e-07	-9.93592e-07	1.98107e-07	-7.95485e-07
25.412	-7.43931e-07	1.76003e-07	-5.67928e-07	-9.47199e-07	2.53105e-07	-6.94093e-07	-2.83504e-07	1.24787e-07	-1.58716e-07	-7.55461e-07	2.22364e-07	-5.33096e-07	-6.27100e-07	2.94196e-07	-3.32904e-07	-9.77968e-07	2.15564e-07	-7.62404e-07	-2.47235e-07	-6.54524e-08	-3.12687e-07	-9.92598e-07	1.97909e-07	-7.94689e-07
25.436	-7.42949e-07	1.75770e-07	-5.67178e-07	-9.46154e-07	2.52760e-07	-6.93394e-07	-2.83054e-07	1.24480e-07	-1.58574e-07	-7.54510e-07	2.22085e-07	-5.32426e-07	-6.26355e-07	2.93727e-07	-3.32628e-07	-9.76934e-07	2.15336e-07	-7.61598e-07	-2.46823e-07	-6.56932e-08	-3.12517e-07	-9.91598e-07	1.97710e-07	-7.93888e-07
25.461	-7.41961e-07	1.75537e-07	-5.66424e-07	-9.45102e-07	2.52413e-07	-6.92688e-07	-2.82588e-07	1.24173e-07	-1.58415e-07	-7.53550e-07	2.21802e-07	-5.31748e-07	-6.25599e-07	2.93254e-07	-3.32345e-07	-9.75890e-07	2.15106e-07	-7.60785e-07	-2.46398e-07	-6.59350e-08	-3.12333e-07	-9.90592e-07	1.97509e-07	-7.93083e-07
25.485	-7.40968e-07	1.75302e-07	-5.65666e-07	-9.44041e-07	2.52064e-07	-6.91977e-07	-2.82104e-07	1.23865e-07	-1.58239e-07	-7.52579e-07	2.21516e-07	-5.31063e-07	-6.24831e-07	2.92776e-07	-3.32055e-07	-9.74838e-07	2.14874e-07	-7.59964e-07	-2.45960e-07	-6.61778e-08	-3.12137e-07	-9.89580e-07	1.97308e-07	-7.92273e-07
25.510	-7.39970e-07	1.75065e-07	-5.64904e-07	-9.42973e-07	2.51713e-07	-6.91260e-07	-2.81604e-07	1.23557e-07	-1.58047e-07	-7.51599e-07	2.21228e-07	-5.30371e-07	-6.24053e-07	2.92294e-07	-3.31758e-07	-9.73777e-07	2.14640e-07	-7.59137e-07	-2.45507e-07	-6.64216e-08	-3.11929e-07	-9.88562e-07	1.97105e-07	-7.91458e-07
25.534	-7.38966e-07	1.74828e-07	-5.64138e-07	-9.41896e-07	2.51359e-07	-6.90537e-07	-2.81086e-07	1.23248e-07	-1.57837e-07	-7.50608e-07	2.20936e-07	-5.29672e-07	-6.23263e-07	2.91808e-07	-3.31454e-07	-9.72707e-07	2.14404e-07	-7.58303e-07	-2.45041e-07	-6.66664e-08	-3.11707e-07	-9.87539e-07	1.96901e-07	-7.90638e-07
25.559	-7.37958e-07	1.74590e-07	-5.63368e-07	-9.40812e-07	2.51003e-07	-6.89809e-07	-2.80550e-07	1.22939e-07	-1.57611e-07	-7.49607e-07	2.20641e-07	-5.28966e-07	-6.22461e-07	2.91317e-07	-3.31144e-07	-9.71628e-07	2.14166e-07	-7.57462e-07	-2.44561e-07	-6.69122e-08	-3.11473e-07	-9.86509e-07	1.96695e-07	-7.89814e-07
25.584	-7.36945e-07	1.74350e-07	-5.62595e-07	-9.39720e-07	2.50645e-07	-6.89075e-07	-2.79998e-07	1.22630e-07	-1.57369e-07	-7.48597e-07	2.20344e-07	-5.28253e-07	-6.21649e-07	2.90822e-07	-3.30826e-07	-9.70540e-07	2.13927e-07	-7.56614e-07	-2.44068e-07	-6.71589e-08	-3.11227e-07	-9.85474e-07	1.96489e-07	-7.88985e-07
25.608	-7.35926e-07	1.74109e-07	-5.61817e-07	-9.38620e-07	2.50285e-07	-6.88335e-07	-2.79429e-07	1.22320e-07	-1.57109e-07	-7.47576e-07	2.20044e-07	-5.27533e-07	-6.20825e-07	2.90323e-07	-3.30502e-07	-9.69444e-07	2.13685e-07	-7.55759e-07	-2.43561e-07	-6.74066e-08	-3.10967e-07	-9.84434e-07	1.96281e-07	-7.88152e-07
25.633	-7.34903e-07	1.73867e-07	-5.61036e-07	-9.37513e-07	2.49923e-07	-6.87590e-07	-2.78842e-07	1.22009e-07	-1.56833e-07	-7.46546e-07	2.19740e-07	-5.26806e-07	-6.19990e-07	2.89819e-07	-3.30171e-07	-9.68339e-07	2.13441e-07	-7.54898e-07	-2.43040e-07	-6.76552e-08	-3.10695e-07	-9.83387e-07	1.96073e-07	-7.87314e-07
25.657	-7.33874e-07	1.73623e-07	-5.60251e-07	-9.36398e-07	2.49559e-07	-6.86839e-07	-2.78239e-07	1.21699e-07	-1.56540e-07	-7.45506e-07	2.19434e-07	-5.26072e-07	-6.19144e-07	2.89311e-07	-3.29833e-07	-9.67225e-07	2.13196e-07	-7.54029e-07	-2.42506e-07	-6.79047e-08	-3.10411e-07	-9.82335e-07	1.95863e-07	-7.86472e-07
25.682	-7.32841e-07	1.73379e-07	-5.59462e-07	-9.35275e-07	2.49192e-07	-6.86083e-07	-2.77618e-07	1.21388e-07	-1.56230e-07	-7.44456e-07	2.19125e-07	-5.25331e-07	-6.18288e-07	2.88799e-07	-3.29488e-07	-9.66103e-07	2.12949e-07	-7.53155e-07	-2.41959e-07	-6.81550e-08	-3.10114e-07	-9.81277e-07	1.95652e-07	-7.85625e-07
25.706	-7.31803e-07	1.73133e-07	-5.58670e-07	-9.34145e-07	2.48824e-07	-6.85321e-07	-2.76981e-07	1.21077e-07	-1.55904e-07	-7.43397e-07	2.18813e-07	-5.24583e-07	-6.17420e-07	2.88283e-07	-3.29137e-07	-9.64972e-07	2.12699e-07	-7.52273e-07	-2.41398e-07	-6.84062e-08	-3.09804e-07	-9.80214e-07	1.95440e-07	-7.84774e-07
25.731	-7.30761e-07	1.72887e-07	-5.57874e-07	-9.33007e-07	2.48454e-07	-6.84553e-07	-2.76327e-07	1.20765e-07	-1.55561e-07	-7.42327e-07	2.18499e-07	-5.23829e-07	-6.16541e-07	2.87762e-07	-3.28779e-07	-9.63833e-07	2.12448e-07	-7.51385e-07	-2.40823e-07	-6.86583e-08	-3.09481e-07	-9.79146e-07	1.95227e-07	-7.83918e-07
25.756	-7.29714e-07	1.72639e-07	-5.57075e-07	-9.31862e-07	2.48081e-07	-6.83781e-07	-2.75656e-07	1.20454e-07	-1.55202e-07	-7.41249e-07	2.18181e-07	-5.23068e-07	-6.15651e-07	2.87238e-07	-3.28414e-07	-9.62686e-07	2.12195e-07	-7.50490e-07	-2.40235e-07	-6.89112e-08	-3.09146e-07	-9.78071e-07	1.95013e-07	-7.83059e-07
25.780	-7.28662e-07	1.72390e-07	-5.56272e-07	-9.30709e-07	2.47707e-07	-6.83003e-07	-2.74968e-07	1.20142e-07	-1.54826e-07	-7.40160e-07	2.17861e-07	-5.22300e-07	-6.14751e-07	2.86709e-07	-3.28042e-07	-9.61530e-07	2.11941e-07	-7.49589e-07	-2.39634e-07	-6.91649e-08	-3.08799e-07	-9.76992e-07	1.94798e-07	-7.82194e-07
25.805	-7.27605e-07	1.72140e-07	-5.55465e-07	-9.29549e-07	2.47330e-07	-6.82219e-07	-2.74263e-07	1.19830e-07	-1.54433e-07	-7.39063e-07	2.17538e-07	-5.21525e-07	-6.13839e-07	2.86176e-07	-3.27663e-07	-9.60366e-07	2.11684e-07	-7.48682e-07	-2.39019e-07	-6.94195e-08	-3.08439e-07	-9.75907e-07	1.94581e-07	-7.81326e-07
25.829	-7.26544e-07	1.71889e-07	-5.54655e-07	-9.28382e-07	2.46952e-07	-6.81430e-07	-2.73542e-07	1.19517e-07	-1.54024e-07	-7.37956e-07	2.17212e-07	-5.20744e-07	-6.12917e-07	2.85639e-07	-3.27278e-07	-9.59193e-07	2.11425e-07	-7.47768e-07	-2.38391e-07	-6.96748e-08	-3.08066e-07	-9.74817e-07	1.94364e-07	-7.80453e-07
25.854	-7.25479e-07	1.71637e-07	-5.53842e-07	-9.27208e-07	2.46572e-07	-6.80636e-07	-2.72803e-07	1.19205e-07	-1.53599e-07	-7.36839e-07	2.16883e-07	-5.19956e-07	-6.11984e-07	2.85098e-07	-3.26886e-07	-9.58012e-07	2.11165e-07	-7.46847e-07	-2.37750e-07	-6.99308e-08	-3.07681e-07	-9.73722e-07	1.94146e-07	-7.79576e-07
25.879	-7.24409e-07	1.71384e-07	-5.53025e-07	-9.26026e-07	2.46190e-07	-6.79836e-07	-2.72048e-07	1.18892e-07	-1.53157e-07	-7.35713e-07	2.16552e-07	-5.19162e-07	-6.11041e-07	2.84553e-07	-3.26488e-07	-9.56824e-07	2.10903e-07	-7.45920e-07	-2.37095e-07	-7.01876e-08	-3.07283e-07	-9.72621e-07	1.93926e-07	-7.78695e-07
25.903	-7.23335e-07	1.71130e-07	-5.52205e-07	-9.24837e-07	2.45806e-07	-6.79032e-07	-2.71277e-07	1.18579e-07	-1.52698e-07	-7.34579e-07	2.16218e-07	-5.18361e-07	-6.10087e-07	2.84004e-07	-3.26082e-07	-9.55627e-07	2.10639e-07	-7.44987e-07	-2.36427e-07	-7.04452e-08	-3.06873e-07	-9.71515e-07	1.93706e-07	-7.77810e-07
25.928	-7.22257e-07	1.70875e-07	-5.51382e-07	-9.23642e-07	2.45420e-07	-6.78222e-07	-2.70489e-07	1.18266e-07	-1.52223e-07	-7.33434e-07	2.15881e-07	-5.17553e-07	-6.09122e-07	2.83451e-07	-3.25670e-07	-9.54422e-07	2.10374e-07	-7.44048e-07	-2.35746e-07	-7.07034e-08	-3.06450e-07	-9.70405e-07	1.93484e-07	-7.76920e-07
25.952	-7.21174e-07	1.70619e-07	-5.50555e-07	-9.22439e-07	2.45032e-07	-6.77407e-07	-2.69684e-07	1.17953e-07	-1.51732e-07	-7.32281e-07	2.15542e-07	-5.16739e-07	-6.08146e-07	2.82895e-07	-3.25252e-07	-9.53209e-07	2.10106e-07	-7.43102e-07	-2.35052e-07	-7.09624e-08	-3.06015e-07	-9.69289e-07	1.93262e-07	-7.76027e-07
25.977	-7.20087e-07	1.70362e-07	-5.49726e-07	-9.21229e-07	2.44642e-07	-6.76587e-07	-2.68863e-07	1.17639e-07	-1.51224e-07	-7.31119e-07	2.15199e-07	-5.15919e-07	-6.07160e-07	2.82334e-07	-3.24827e-07	-9.51988e-07	2.09837e-07	-7.42150e-07	-2.34345e-07	-7.12220e-08	-3.05567e-07	-9.68168e-07	1.93038e-07	-7.75130e-07
26.001	-7.18996e-07	1.70104e-07	-5.48893e-07	-9.20012e-07	2.44251e-07	-6.75761e-07	-2.68026e-07	1.17326e-07	-1.50700e-07	-7.29947e-07	2.14855e-07	-5.15093e-07	-6.06164e-07	2.81769e-07	-3.24395e-07	-9.50759e-07	2.09566e-07	-7.41192e-07	-2.33624e-07	-7.14823e-08	-3.05107e-07	-9.67042e-07	1.92814e-07	-7.74228e-07
26.026	-7.17902e-07	1.69844e-07	-5.48057e-07	-9.18789e-07	2.43857e-07	-6.74931e-07	-2.67172e-07	1.17012e-07	-1.50159e-07	-7.28767e-07	2.14507e-07	-5.14260e-07	-6.05157e-07	2.81201e-07	-3.23956e-07	-9.49522e-07	2.09294e-07	-7.40228e-07	-2.32891e-07	-7.17432e-08	-3.04634e-07	-9.65911e-07	1.92588e-07	-7.73323e-07
26.051	-7.16803e-07	1.69585e-07	-5.47218e-07	-9.17558e-07	2.43462e-07	-6.74096e-07	-2.66301e-07	1.16699e-07	-1.49602e-07	-7.27578e-07	2.14157e-07	-5.13421e-07	-6.04140e-07	2.80628e-07	-3.23512e-07	-9.48278e-07	2.09019e-07	-7.39258e-07	-2.32144e-07	-7.20048e-08	-3.04149e-07	-9.64776e-07	1.92362e-07	-7.72414e-07
26.075	-7.15700e-07	1.69324e-07	-5.46376e-07	-9.16321e-07	2.43066e-07	-6.73255e-07	-2.65415e-07	1.16385e-07	-1.49029e-07	-7.26380e-07	2.13805e-07	-5.12575e-07	-6.03112e-07	2.80052e-07	-3.23060e-07	-9.47025e-07	2.08743e-07	-7.38282e-07	-2.31385e-07	-7.22669e-08	-3.03652e-07	-9.63635e-07	1.92135e-07	-7.71501e-07
26.100	-7.14593e-07	1.69062e-07	-5.45531e-07	-9.15077e-07	2.42667e-07	-6.72410e-07	-2.64512e-07	1.16072e-07	-1.48440e-07	-7.25173e-07	2.13449e-07	-5.11724e-07	-6.02074e-07	2.79472e-07	-3.22602e-07	-9.45765e-07	2.08466e-07	-7.37300e-07	-2.30612e-07	-7.25297e-08	-3.03142e-07	-9.62490e-07	1.91906e-07	-7.70584e-07
26.124	-7.13483e-07	1.68799e-07	-5.44684e-07	-9.13827e-07	2.42267e-07	-6.71560e-07	-2.63593e-07	1.15758e-07	-1.47835e-07	-7.23958e-07	2.13092e-07	-5.10866e-07	-6.01026e-07	2.78889e-07	-3.22137e-07	-9.44498e-07	2.08186e-07	-7.36311e-07	-2.29827e-07	-7.27930e-08	-3.02620e-07	-9.61340e-07	1.91677e-07	-7.69663e-07
26.149	-7.12368e-07	1.68535e-07	-5.43833e-07	-9.12570e-07	2.41865e-07	-6.70705e-07	-2.62657e-07	1.15444e-07	-1.47213e-07	-7.22733e-07	2.12731e-07	-5.10002e-07	-5.99968e-07	2.78301e-07	-3.21666e-07	-9.43222e-07	2.07905e-07	-7.35317e-07	-2.29028e-07	-7.30569e-08	-3.02085e-07	-9.60185e-07	1.91447e-07	-7.68739e-07
26.173	-7.11251e-07	1.68271e-07	-5.42980e-07	-9.11306e-07	2.41461e-07	-6.69845e-07	-2.61706e-07	1.15131e-07	-1.46575e-07	-7.21500e-07	2.12368e-07	-5.09132e-07	-5.98899e-07	2.77710e-07	-3.21189e-07	-9.41940e-07	2.07622e-07	-7.34317e-07	-2.28217e-07	-7.33213e-08	-3.01538e-07	-9.59026e-07	1.91216e-07	-7.67811e-07
26.198	-7.10129e-07	1.68006e-07	-5.42123e-07	-9.10036e-07	2.41056e-07	-6.68980e-07	-2.60738e-07	1.14817e-07	-1.45921e-07	-7.20259e-07	2.12003e-07	-5.08256e-07	-5.97820e-07	2.77116e-07	-3.20705e-07	-9.40649e-07	2.07338e-07	-7.33311e-07	-2.27393e-07	-7.35863e-08	-3.00979e-07	-9.57862e-07	1.90984e-07	-7.66879e-07
26.223	-7.09004e-07	1.67739e-07	-5.41264e-07	-9.08759e-07	2.40649e-07	-6.68111e-07	-2.59754e-07	1.14504e-07	-1.45251e-07	-7.19009e-07	2.11635e-07	-5.07374e-07	-5.96732e-07	2.76518e-07	-3.20214e-07	-9.39352e-07	2.07052e-07	-7.32300e-07	-2.26556e-07	-7.38517e-08	-3.00407e-07	-9.56694e-07	1.90751e-07	-7.65943e-07
26.247	-7.07875e-07	1.67472e-07	-5.40403e-07	-9.07476e-07	2.40240e-07	-6.67236e-07	-2.58755e-07	1.14190e-07	-1.44565e-07	-7.17751e-07	2.11265e-07	-5.06486e-07	-5.95633e-07	2.75916e-07	-3.19717e-07	-9.38046e-07	2.06764e-07	-7.31282e-07	-2.25706e-07	-7.41177e-08	-2.99823e-07	-9.55521e-07	1.90517e-07	-7.65004e-07
26.272	-7.06743e-07	1.67205e-07	-5.39538e-07	-9.06187e-07	2.39830e-07	-6.66358e-07	-2.57739e-07	1.13877e-07	-1.43862e-07	-7.16484e-07	2.10892e-07	-5.05592e-07	-5.94524e-07	2.75310e-07	-3.19214e-07	-9.36734e-07	2.06475e-07	-7.30259e-07	-2.24843e-07	-7.43841e-08	-2.99227e-07	-9.54344e-07	1.90282e-07	-7.64062e-07
26.296	-7.05607e-07	1.66936e-07	-5.38672e-07	-9.04892e-07	2.39418e-07	-6.65474e-07	-2.56708e-07	1.13564e-07	-1.43144e-07	-7.15209e-07	2.10517e-07	-5.04693e-07	-5.93405e-07	2.74701e-07	-3.18704e-07	-9.35414e-07	2.06184e-07	-7.29230e-07	-2.23968e-07	-7.46510e-08	-2.98619e-07	-9.53162e-07	1.90046e-07	-7.63116e-07
26.321	-7.04469e-07	1.66666e-07	-5.37802e-07	-9.03590e-07	2.39004e-07	-6.64586e-07	-2.55660e-07	1.13250e-07	-1.42410e-07	-7.13926e-07	2.10139e-07	-5.03787e-07	-5.92277e-07	2.74089e-07	-3.18188e-07	-9.34087e-07	2.05892e-07	-7.28196e-07	-2.23080e-07	-7.49183e-08	-2.97998e-07	-9.51976e-07	1.89810e-07	-7.62166e-07
26.345	-7.03326e-07	1.66396e-07	-5.36930e-07	-9.02282e-07	2.38590e-07	-6.63693e-07	-2.54597e-07	1.12937e-07	-1.41659e-07	-7.12635e-07	2.09759e-07	-5.02876e-07	-5.91138e-07	2.73473e-07	-3.17665e-07	-9.32753e-07	2.05598e-07	-7.27156e-07	-2.22180e-07	-7.51860e-08	-2.97366e-07	-9.50786e-07	1.89573e-07	-7.61214e-07
26.370	-7.02181e-07	1.66125e-07	-5.36056e-07	-9.00969e-07	2.38173e-07	-6.62796e-07	-2.53518e-07	1.12625e-07	-1.40893e-07	-7.11335e-07	2.09376e-07	-5.01959e-07	-5.89990e-07	2.72854e-07	-3.17136e-07	-9.31412e-07	2.05302e-07	-7.26110e-07	-2.21266e-07	-7.54541e-08	-2.96721e-07	-9.49592e-07	1.89334e-07	-7.60257e-07
26.395	-7.01032e-07	1.65853e-07	-5.35179e-07	-8.99649e-07	2.37755e-07	-6.61894e-07	-2.52423e-07	1.12312e-07	-1.40111e-07	-7.10027e-07	2.08991e-07	-5.01036e-07	-5.88832e-07	2.72231e-07	-3.16601e-07	-9.30064e-07	2.05005e-07	-7.25059e-07	-2.20341e-07	-7.57227e-08	-2.96063e-07	-9.48393e-07	1.89096e-07	-7.59298e-07
26.419	-6.99881e-07	1.65581e-07	-5.34300e-07	-8.98323e-07	2.37336e-07	-6.60987e-07	-2.51313e-07	1.11999e-07	-1.39313e-07	-7.08712e-07	2.08604e-07	-5.00108e-07	-5.87664e-07	2.71605e-07	-3.16059e-07	-9.28709e-07	2.04706e-07	-7.24003e-07	-2.19402e-07	-7.59916e-08	-2.95394e-07	-9.47191e-07	1.88856e-07	-7.58335e-07
26.444	-6.98726e-07	1.65308e-07	-5.33418e-07	-8.96991e-07	2.36915e-07	-6.60077e-07	-2.50187e-07	1.11687e-07	-1.38500e-07	-7.07388e-07	2.08215e-07	-4.99174e-07	-5.86486e-07	2.70975e-07	-3.15511e-07	-9.27346e-07	2.04406e-07	-7.22941e-07	-2.18452e-07	-7.62608e-08	-2.94713e-07	-9.45984e-07	1.88615e-07	-7.57369e-07
26.468	-6.97568e-07	1.65034e-07	-5.32534e-07	-8.95654e-07	2.36492e-07	-6.59161e-07	-2.49045e-07	1.11375e-07	-1.37670e-07	-7.06057e-07	2.07823e-07	-4.98234e-07	-5.85299e-07	2.70342e-07	-3.14957e-07	-9.25977e-07	2.04104e-07	-7.21873e-07	-2.17489e-07	-7.65304e-08	-2.94019e-07	-9.44773e-07	1.88374e-07	-7.56399e-07
26.493	-6.96408e-07	1.64759e-07	-5.31648e-07	-8.94310e-07	2.36068e-07	-6.58242e-07	-2.47888e-07	1.11063e-07	-1.36825e-07	-7.04717e-07	2.07428e-07	-4.97289e-07	-5.84103e-07	2.69706e-07	-3.14397e-07	-9.24601e-07	2.03801e-07	-7.20800e-07	-2.16513e-07	-7.68003e-08	-2.93313e-07	-9.43558e-07	1.88131e-07	-7.55427e-07
26.518	-6.95244e-07	1.64484e-07	-5.30760e-07	-8.92961e-07	2.35643e-07	-6.57318e-07	-2.46715e-07	1.10751e-07	-1.35964e-07	-7.03370e-07	2.07032e-07	-4.96338e-07	-5.82897e-07	2.69067e-07	-3.13830e-07	-9.23218e-07	2.03496e-07	-7.19723e-07	-2.15525e-07	-7.70705e-08	-2.92595e-07	-9.42340e-07	1.87889e-07	-7.54451e-07
26.542	-6.94078e-07	1.64208e-07	-5.29870e-07	-8.91606e-07	2.35216e-07	-6.56390e-07	-2.45527e-07	1.10440e-07	-1.35087e-07	-7.02015e-07	2.06633e-07	-4.95382e-07	-5.81681e-07	2.68424e-07	-3.13257e-07	-9.21829e-07	2.03190e-07	-7.18639e-07	-2.14525e-07	-7.73409e-08	-2.91866e-07	-9.41117e-07	1.87645e-07	-7.53472e-07
26.567	-6.92909e-07	1.63932e-07	-5.28977e-07	-8.90246e-07	2.34788e-07	-6.55458e-07	-2.44324e-07	1.10129e-07	-1.34195e-07	-7.00653e-07	2.06232e-07	-4.94421e-07	-5.80456e-07	2.67778e-07	-3.12678e-07	-9.20433e-07	2.02882e-07	-7.17551e-07	-2.13512e-07	-7.76117e-08	-2.91124e-07	-9.39891e-07	1.87400e-07	-7.52491e-07
26.591	-6.91737e-07	1.63654e-07	-5.28083e-07	-8.88880e-07	2.34359e-07	-6.54521e-07	-2.43105e-07	1.09818e-07	-1.33287e-07	-6.99283e-07	2.05829e-07	-4.93454e-07	-5.79221e-07	2.67129e-07	-3.12093e-07	-9.19030e-07	2.02573e-07	-7.16457e-07	-2.12487e-07	-7.78826e-08	-2.90370e-07	-9.38661e-07	1.87155e-07	-7.51506e-07
26.616	-6.90563e-07	1.63377e-07	-5.27186e-07	-8.87509e-07	2.33928e-07	-6.53581e-07	-2.41871e-07	1.09508e-07	-1.32363e-07	-6.97905e-07	2.05423e-07	-4.92482e-07	-5.77978e-07	2.66477e-07	-3.11501e-07	-9.17621e-07	2.02262e-07	-7.15359e-07	-2.11450e-07	-7.81539e-08	-2.89604e-07	-9.37427e-07	1.86909e-07	-7.50518e-07
26.640	-6.89386e-07	1.63098e-07	-5.26288e-07	-8.86132e-07	2.33496e-07	-6.52636e-07	-2.40622e-07	1.09198e-07	-1.31424e-07	-6.96520e-07	2.05016e-07	-4.91505e-07	-5.76725e-07	2.65821e-07	-3.10903e-07	-9.16205e-07	2.01950e-07	-7.14255e-07	-2.10401e-07	-7.84253e-08	-2.88826e-07	-9.36190e-07	1.86662e-07	-7.49527e-07
26.665	-6.88207e-07	1.62819e-07	-5.25388e-07	-8.84750e-07	2.33063e-07	-6.51687e-07	-2.39357e-07	1.08888e-07	-1.30469e-07	-6.95128e-07	2.04606e-07	-4.90522e-07	-5.75462e-07	2.65163e-07	-3.10300e-07	-9.14782e-07	2.01636e-07	-7.13146e-07	-2.09340e-07	-7.86969e-08	-2.88036e-07	-9.34949e-07	1.86415e-07	-7.48534e-07
26.690	-6.87025e-07	1.62540e-07	-5.24485e-07	-8.83362e-07	2.32628e-07	-6.50734e-07	-2.38078e-07	1.08578e-07	-1.29499e-07	-6.93728e-07	2.04194e-07	-4.89534e-07	-5.74191e-07	2.64501e-07	-3.09690e-07	-9.13354e-07	2.01321e-07	-7.12032e-07	-2.08266e-07	-7.89687e-08	-2.87235e-07	-9.33704e-07	1.86167e-07	-7.47537e-07
26.714	-6.85841e-07	1.62259e-07	-5.23581e-07	-8.81969e-07	2.32192e-07	-6.49777e-07	-2.36783e-07	1.08269e-07	-1.28514e-07	-6.92321e-07	2.03780e-07	-4.88541e-07	-5.72910e-07	2.63837e-07	-3.09074e-07	-9.11918e-07	2.01005e-07	-7.10913e-07	-2.07181e-07	-7.92407e-08	-2.86421e-07	-9.32456e-07	1.85918e-07	-7.46538e-07
26.739	-6.84654e-07	1.61979e-07	-5.22675e-07	-8.80571e-07	2.31755e-07	-6.48816e-07	-2.35474e-07	1.07961e-07	-1.27513e-07	-6.90906e-07	2.03363e-07	-4.87543e-07	-5.71621e-07	2.63169e-07	-3.08451e-07	-9.10477e-07	2.00687e-07	-7.09790e-07	-2.06083e-07	-7.95128e-08	-2.85596e-07	-9.31205e-07	1.85668e-07	-7.45536e-07
26.763	-6.83465e-07	1.61697e-07	-5.21768e-07	-8.79168e-07	2.31317e-07	-6.47852e-07	-2.34149e-07	1.07652e-07	-1.26497e-07	-6.89485e-07	2.02945e-07	-4.86540e-07	-5.70322e-07	2.62499e-07	-3.07823e-07	-9.09029e-07	2.00368e-07	-7.08661e-07	-2.04973e-07	-7.97851e-08	-2.84758e-07	-9.29950e-07	1.85418e-07	-7.44532e-07
26.788	-6.82274e-07	1.61416e-07	-5.20859e-07	-8.77760e-07	2.30877e-07	-6.46883e-07	-2.32809e-07	1.07345e-07	-1.25465e-07	-6.88056e-07	2.02524e-07	-4.85532e-07	-5.69014e-07	2.61825e-07	-3.07189e-07	-9.07576e-07	2.00048e-07	-7.07528e-07	-2.03852e-07	-8.00574e-08	-2.83909e-07	-9.28692e-07	1.85167e-07	-7.43524e-07
26.812	-6.81081e-07	1.61133e-07	-5.19948e-07	-8.76347e-07	2.30437e-07	-6.45910e-07	-2.31455e-07	1.07037e-07	-1.24418e-07	-6.86621e-07	2.02102e-07	-4.84519e-07	-5.67698e-07	2.61149e-07	-3.06549e-07	-9.06116e-07	1.99726e-07	-7.06390e-07	-2.02719e-07	-8.03299e-08	-2.83048e-07	-9.27430e-07	1.84916e-07	-7.42515e-07
26.837	-6.79886e-07	1.60851e-07	-5.19036e-07	-8.74929e-07	2.29995e-07	-6.44934e-07	-2.30086e-07	1.06730e-07	-1.23356e-07	-6.85178e-07	2.01677e-07	-4.83501e-07	-5.66372e-07	2.60470e-07	-3.05902e-07	-9.04650e-07	1.99403e-07	-7.05247e-07	-2.01573e-07	-8.06024e-08	-2.82176e-07	-9.26166e-07	1.84664e-07	-7.41502e-07
26.862	-6.78689e-07	1.60567e-07	-5.18122e-07	-8.73506e-07	2.29552e-07	-6.43954e-07	-2.28702e-07	1.06424e-07	-1.22278e-07	-6.83728e-07	2.01250e-07	-4.82478e-07	-5.65038e-07	2.59788e-07	-3.05250e-07	-9.03178e-07	1.99079e-07	-7.04099e-07	-2.00416e-07	-8.08750e-08	-2.81291e-07	-9.24898e-07	1.84411e-07	-7.40487e-07
26.886	-6.77490e-07	1.60284e-07	-5.17206e-07	-8.72078e-07	2.29108e-07	-6.42971e-07	-2.27304e-07	1.06118e-07	-1.21186e-07	-6.82272e-07	2.00822e-07	-4.81450e-07	-5.63695e-07	2.59103e-07	-3.04592e-07	-9.01700e-07	1.98753e-07	-7.02947e-07	-1.99247e-07	-8.11476e-08	-2.80395e-07	-9.23627e-07	1.84158e-07	-7.39470e-07
26.911	-6.76289e-07	1.60000e-07	-5.16289e-07	-8.70646e-07	2.28663e-07	-6.41983e-07	-2.25890e-07	1.05812e-07	-1.20078e-07	-6.80809e-07	2.00391e-07	-4.80418e-07	-5.62343e-07	2.58415e-07	-3.03928e-07	-9.00216e-07	1.98426e-07	-7.01790e-07	-1.98067e-07	-8.14203e-08	-2.79487e-07	-9.22353e-07	1.83904e-07	-7.38450e-07
26.935	-6.75086e-07	1.59715e-07	-5.15371e-07	-8.69208e-07	2.28216e-07	-6.40992e-07	-2.24463e-07	1.05507e-07	-1.18955e-07	-6.79339e-07	1.99958e-07	-4.79381e-07	-5.60982e-07	2.57725e-07	-3.03258e-07	-8.98726e-07	1.98097e-07	-7.00629e-07	-1.96875e-07	-8.16929e-08	-2.78568e-07	-9.21077e-07	1.83649e-07	-7.37428e-07
26.960	-6.73882e-07	1.59430e-07	-5.14452e-07	-8.67767e-07	2.27769e-07	-6.39998e-07	-2.23020e-07	1.05203e-07	-1.17818e-07	-6.77863e-07	1.99524e-07	-4.78339e-07	-5.59613e-07	2.57032e-07	-3.02582e-07	-8.97231e-07	1.97768e-07	-6.99463e-07	-1.95671e-07	-8.19656e-08	-2.77636e-07	-9.19797e-07	1.83394e-07	-7.36403e-07
26.984	-6.72675e-07	1.59145e-07	-5.13531e-07	-8.66320e-07	2.27321e-07	-6.39000e-07	-2.21563e-07	1.04899e-07	-1.16665e-07	-6.76379e-07	1.99087e-07	-4.77292e-07	-5.58236e-07	2.56336e-07	-3.01900e-07	-8.95730e-07	1.97437e-07	-6.98293e-07	-1.94455e-07	-8.22382e-08	-2.76694e-07	-9.18514e-07	1.83138e-07	-7.35376e-07
27.009	-6.71468e-07	1.58859e-07	-5.12609e-07	-8.64869e-07	2.26871e-07	-6.37998e-07	-2.20092e-07	1.04595e-07	-1.15497e-07	-6.74890e-07	1.98649e-07	-4.76241e-07	-5.56849e-07	2.55637e-07	-3.01212e-07	-8.94223e-07	1.97105e-07	-6.97118e-07	-1.93228e-07	-8.25108e-08	-2.75739e-07	-9.17229e-07	1.82882e-07	-7.34347e-07
27.034	-6.70258e-07	1.58573e-07	-5.11685e-07	-8.63414e-07	2.26421e-07	-6.36993e-07	-2.18607e-07	1.04293e-07	-1.14314e-07	-6.73394e-07	1.98208e-07	-4.75185e-07	-5.55455e-07	2.54936e-07	-3.00518e-07	-8.92711e-07	1.96771e-07	-6.95939e-07	-1.91990e-07	-8.27833e-08	-2.74773e-07	-9.15940e-07	1.82625e-07	-7.33315e-07
27.058	-6.69047e-07	1.58286e-07	-5.10761e-07	-8.61954e-07	2.25970e-07	-6.35984e-07	-2.17107e-07	1.03990e-07	-1.13116e-07	-6.71891e-07	1.97766e-07	-4.74125e-07	-5.54051e-07	2.54233e-07	-2.99819e-07	-8.91193e-07	1.96437e-07	-6.94756e-07	-1.90740e-07	-8.30558e-08	-2.73796e-07	-9.14649e-07	1.82367e-07	-7.32282e-07
27.083	-6.67835e-07	1.57999e-07	-5.09835e-07	-8.60490e-07	2.25517e-07	-6.34973e-07	-2.15593e-07	1.03689e-07	-1.11904e-07	-6.70382e-07	1.97322e-07	-4.73060e-07	-5.52640e-07	2.53527e-07	-2.99113e-07	-8.89669e-07	1.96101e-07	-6.93568e-07	-1.89478e-07	-8.33281e-08	-2.72806e-07	-9.13356e-07	1.82110e-07	-7.31246e-07
27.107	-6.66621e-07	1.57712e-07	-5.08909e-07	-8.59021e-07	2.25064e-07	-6.33957e-07	-2.14064e-07	1.03388e-07	-1.10677e-07	-6.68867e-07	1.96876e-07	-4.71991e-07	-5.51220e-07	2.52818e-07	-2.98402e-07	-8.88140e-07	1.95764e-07	-6.92376e-07	-1.88205e-07	-8.36004e-08	-2.71806e-07	-9.12060e-07	1.81851e-07	-7.30208e-07
27.132	-6.65406e-07	1.57425e-07	-5.07981e-07	-8.57549e-07	2.24610e-07	-6.32939e-07	-2.12522e-07	1.03087e-07	-1.09435e-07	-6.67346e-07	1.96428e-07	-4.70917e-07	-5.49792e-07	2.52107e-07	-2.97685e-07	-8.86606e-07	1.95426e-07	-6.91180e-07	-1.86921e-07	-8.38725e-08	-2.70794e-07	-9.10761e-07	1.81592e-07	-7.29169e-07
27.156	-6.64190e-07	1.57137e-07	-5.07053e-07	-8.56072e-07	2.24155e-07	-6.31917e-07	-2.10965e-07	1.02788e-07	-1.08178e-07	-6.65818e-07	1.95979e-07	-4.69839e-07	-5.48356e-07	2.51393e-07	-2.96963e-07	-8.85067e-07	1.95086e-07	-6.89980e-07	-1.85626e-07	-8.41444e-08	-2.69770e-07	-9.09460e-07	1.81333e-07	-7.28127e-07
27.181	-6.62972e-07	1.56849e-07	-5.06123e-07	-8.54591e-07	2.23699e-07	-6.30892e-07	-2.09395e-07	1.02489e-07	-1.06906e-07	-6.64284e-07	1.95527e-07	-4.68757e-07	-5.46911e-07	2.50677e-07	-2.96235e-07	-8.83522e-07	1.94746e-07	-6.88776e-07	-1.84319e-07	-8.44163e-08	-2.68735e-07	-9.08156e-07	1.81073e-07	-7.27083e-07
27.206	-6.61754e-07	1.56561e-07	-5.05193e-07	-8.53107e-07	2.23242e-07	-6.29864e-07	-2.07810e-07	1.02190e-07	-1.05620e-07	-6.62745e-07	1.95074e-07	-4.67671e-07	-5.45459e-07	2.49958e-07	-2.95501e-07	-8.81972e-07	1.94404e-07	-6.87567e-07	-1.83001e-07	-8.46879e-08	-2.67689e-07	-9.06850e-07	1.80812e-07	-7.26038e-07
27.230	-6.60534e-07	1.56272e-07	-5.04262e-07	-8.51618e-07	2.22784e-07	-6.28833e-07	-2.06212e-07	1.01893e-07	-1.04319e-07	-6.61199e-07	1.94619e-07	-4.66580e-07	-5.43998e-07	2.49237e-07	-2.94761e-07	-8.80417e-07	1.94062e-07	-6.86355e-07	-1.81672e-07	-8.49593e-08	-2.66632e-07	-9.05542e-07	1.80552e-07	-7.24990e-07
27.255	-6.59314e-07	1.55983e-07	-5.03330e-07	-8.50125e-07	2.22326e-07	-6.27799e-07	-2.04600e-07	1.01596e-07	-1.03004e-07	-6.59648e-07	1.94162e-07	-4.65485e-07	-5.42530e-07	2.48514e-07	-2.94015e-07	-8.78856e-07	1.93718e-07	-6.85139e-07	-1.80332e-07	-8.52305e-08	-2.65563e-07	-9.04231e-07	1.80290e-07	-7.23941e-07
27.279	-6.58092e-07	1.55694e-07	-5.02397e-07	-8.48629e-07	2.21867e-07	-6.26762e-07	-2.02974e-07	1.01299e-07	-1.01674e-07	-6.58090e-07	1.93704e-07	-4.64386e-07	-5.41053e-07	2.47789e-07	-2.93264e-07	-8.77291e-07	1.93373e-07	-6.83919e-07	-1.78981e-07	-8.55015e-08	-2.64482e-07	-9.02919e-07	1.80029e-07	-7.22890e-07
27.304	-6.56869e-07	1.55405e-07	-5.01464e-07	-8.47129e-07	2.21407e-07	-6.25722e-07	-2.01334e-07	1.01004e-07	-1.00330e-07	-6.56527e-07	1.93244e-07	-4.63283e-07	-5.39569e-07	2.47061e-07	-2.92508e-07	-8.75721e-07	1.93026e-07	-6.82694e-07	-1.77619e-07	-8.57723e-08	-2.63391e-07	-9.01604e-07	1.79766e-07	-7.21837e-07
27.329	-6.55646e-07	1.55116e-07	-5.00530e-07	-8.45625e-07	2.20946e-07	-6.24679e-07	-1.99681e-07	1.00709e-07	-9.89715e-08	-6.54958e-07	1.92782e-07	-4.62176e-07	-5.38076e-07	2.46331e-07	-2.91746e-07	-8.74146e-07	1.92679e-07	-6.81466e-07	-1.76245e-07	-8.60428e-08	-2.62288e-07	-9.00287e-07	1.79504e-07	-7.20783e-07
27.353	-6.54422e-07	1.54826e-07	-4.99596e-07	-8.44117e-07	2.20485e-07	-6.23633e-07	-1.98014e-07	1.00415e-07	-9.75984e-08	-6.53384e-07	1.92319e-07	-4.61065e-07	-5.36576e-07	2.45598e-07	-2.90978e-07	-8.72566e-07	1.92331e-07	-6.80235e-07	-1.74861e-07	-8.63130e-08	-2.61174e-07	-8.98968e-07	1.79241e-07	-7.19727e-07
27.378	-6.53198e-07	1.54536e-07	-4.98661e-07	-8.42606e-07	2.20022e-07	-6.22584e-07	-1.96333e-07	1.00122e-07	-9.62111e-08	-6.51804e-07	1.91854e-07	-4.59950e-07	-5.35068e-07	2.44864e-07	-2.90204e-07	-8.70981e-07	1.91982e-07	-6.78999e-07	-1.73466e-07	-8.65829e-08	-2.60049e-07	-8.97647e-07	1.78977e-07	-7.18669e-07
27.402	-6.51972e-07	1.54247e-07	-4.97726e-07	-8.41092e-07	2.19560e-07	-6.21532e-07	-1.94639e-07	9.98296e-08	-9.48094e-08	-6.50218e-07	1.91387e-07	-4.58831e-07	-5.33553e-07	2.44127e-07	-2.89425e-07	-8.69392e-07	1.91631e-07	-6.77760e-07	-1.72060e-07	-8.68525e-08	-2.58913e-07	-8.96324e-07	1.78714e-07	-7.17610e-07
27.427	-6.50746e-07	1.53957e-07	-4.96790e-07	-8.39574e-07	2.19096e-07	-6.20478e-07	-1.92931e-07	9.95380e-08	-9.33935e-08	-6.48627e-07	1.90919e-07	-4.57708e-07	-5.32030e-07	2.43389e-07	-2.88641e-07	-8.67797e-07	1.91280e-07	-6.76517e-07	-1.70644e-07	-8.71217e-08	-2.57765e-07	-8.94999e-07	1.78450e-07	-7.16550e-07
27.451	-6.49520e-07	1.53666e-07	-4.95854e-07	-8.38053e-07	2.18632e-07	-6.19421e-07	-1.91211e-07	9.92472e-08	-9.19634e-08	-6.47031e-07	1.90449e-07	-4.56582e-07	-5.30499e-07	2.42648e-07	-2.87851e-07	-8.66199e-07	1.90928e-07	-6.75271e-07	-1.69216e-07	-8.73906e-08	-2.56607e-07	-8.93673e-07	1.78185e-07	-7.15488e-07
27.476	-6.48293e-07	1.53376e-07	-4.94917e-07	-8.36528e-07	2.18167e-07	-6.18361e-07	-1.89476e-07	9.89573e-08	-9.05191e-08	-6.45429e-07	1.89977e-07	-4.55452e-07	-5.28961e-07	2.41905e-07	-2.87055e-07	-8.64595e-07	1.90574e-07	-6.74021e-07	-1.67778e-07	-8.76592e-08	-2.55437e-07	-8.92345e-07	1.77920e-07	-7.14425e-07
27.501	-6.47066e-07	1.53086e-07	-4.93980e-07	-8.35000e-07	2.17701e-07	-6.17299e-07	-1.87729e-07	9.86682e-08	-8.90607e-08	-6.43822e-07	1.89504e-07	-4.54318e-07	-5.27415e-07	2.41160e-07	-2.86255e-07	-8.62988e-07	1.90220e-07	-6.72768e-07	-1.66329e-07	-8.79274e-08	-2.54257e-07	-8.91015e-07	1.77655e-07	-7.13360e-07
27.525	-6.45839e-07	1.52796e-07	-4.93043e-07	-8.33469e-07	2.17235e-07	-6.16234e-07	-1.85968e-07	9.83800e-08	-8.75883e-08	-6.42210e-07	1.89030e-07	-4.53180e-07	-5.25862e-07	2.40414e-07	-2.85448e-07	-8.61375e-07	1.89864e-07	-6.71511e-07	-1.64870e-07	-8.81951e-08	-2.53065e-07	-8.89684e-07	1.77390e-07	-7.12294e-07
27.550	-6.44611e-07	1.52505e-07	-4.92106e-07	-8.31935e-07	2.16769e-07	-6.15166e-07	-1.84194e-07	9.80926e-08	-8.61018e-08	-6.40593e-07	1.88554e-07	-4.52039e-07	-5.24301e-07	2.39665e-07	-2.84636e-07	-8.59759e-07	1.89508e-07	-6.70251e-07	-1.63400e-07	-8.84625e-08	-2.51863e-07	-8.88351e-07	1.77124e-07	-7.11227e-07
27.574	-6.43384e-07	1.52215e-07	-4.91169e-07	-8.30398e-07	2.16302e-07	-6.14096e-07	-1.82408e-07	9.78062e-08	-8.46014e-08	-6.38970e-07	1.88076e-07	-4.50894e-07	-5.22734e-07	2.38914e-07	-2.83819e-07	-8.58138e-07	1.89151e-07	-6.68987e-07	-1.61920e-07	-8.87294e-08	-2.50649e-07	-8.87016e-07	1.76858e-07	-7.10158e-07
27.599	-6.42156e-07	1.51924e-07	-4.90232e-07	-8.28858e-07	2.15834e-07	-6.13024e-07	-1.80608e-07	9.75206e-08	-8.30871e-08	-6.37343e-07	1.87597e-07	-4.49746e-07	-5.21159e-07	2.38162e-07	-2.82997e-07	-8.56513e-07	1.88793e-07	-6.67720e-07	-1.60429e-07	-8.89959e-08	-2.49425e-07	-8.85680e-07	1.76592e-07	-7.09089e-07
27.623	-6.40928e-07	1.51634e-07	-4.89294e-07	-8.27315e-07	2.15366e-07	-6.11949e-07	-1.78795e-07	9.72360e-08	-8.15588e-08	-6.35711e-07	1.87117e-07	-4.48594e-07	-5.19576e-07	2.37408e-07	-2.82169e-07	-8.54883e-07	1.88434e-07	-6.66450e-07	-1.58928e-07	-8.92619e-08	-2.48190e-07	-8.84343e-07	1.76325e-07	-7.08018e-07
27.648	-6.39700e-07	1.51343e-07	-4.88357e-07	-8.25769e-07	2.14897e-07	-6.10872e-07	-1.76969e-07	9.69523e-08	-8.00168e-08	-6.34073e-07	1.86635e-07	-4.47439e-07	-5.17987e-07	2.36651e-07	-2.81336e-07	-8.53250e-07	1.88073e-07	-6.65177e-07	-1.57416e-07	-8.95275e-08	-2.46944e-07	-8.83005e-07	1.76058e-07	-7.06947e-07
27.673	-6.38472e-07	1.51053e-07	-4.87419e-07	-8.24220e-07	2.14428e-07	-6.09793e-07	-1.75131e-07	9.66696e-08	-7.84609e-08	-6.32431e-07	1.86152e-07	-4.46280e-07	-5.16391e-07	2.35893e-07	-2.80497e-07	-8.51612e-07	1.87713e-07	-6.63900e-07	-1.55894e-07	-8.97925e-08	-2.45687e-07	-8.81665e-07	1.75791e-07	-7.05874e-07
27.697	-6.37245e-07	1.50762e-07	-4.86482e-07	-8.22669e-07	2.13958e-07	-6.08711e-07	-1.73279e-07	9.63878e-08	-7.68913e-08	-6.30785e-07	1.85667e-07	-4.45118e-07	-5.14787e-07	2.35134e-07	-2.79653e-07	-8.49971e-07	1.87351e-07	-6.62620e-07	-1.54362e-07	-9.00570e-08	-2.44419e-07	-8.80324e-07	1.75523e-07	-7.04800e-07
27.722	-6.36017e-07	1.50472e-07	-4.85545e-07	-8.21115e-07	2.13488e-07	-6.07627e-07	-1.71415e-07	9.61070e-08	-7.53080e-08	-6.29133e-07	1.85181e-07	-4.43953e-07	-5.13177e-07	2.34372e-07	-2.78804e-07	-8.48325e-07	1.86988e-07	-6.61337e-07	-1.52820e-07	-9.03210e-08	-2.43141e-07	-8.78982e-07	1.75256e-07	-7.03726e-07
27.746	-6.34790e-07	1.50182e-07	-4.84608e-07	-8.19558e-07	2.13017e-07	-6.06541e-07	-1.69538e-07	9.58272e-08	-7.37111e-08	-6.27477e-07	1.84693e-07	-4.42784e-07	-5.11559e-07	2.33609e-07	-2.77950e-07	-8.46676e-07	1.86624e-07	-6.60052e-07	-1.51267e-07	-9.05845e-08	-2.41851e-07	-8.77638e-07	1.74988e-07	-7.02650e-07
27.771	-6.33563e-07	1.49891e-07	-4.83672e-07	-8.17999e-07	2.12547e-07	-6.05453e-07	-1.67649e-07	9.55484e-08	-7.21006e-08	-6.25817e-07	1.84205e-07	-4.41612e-07	-5.09935e-07	2.32845e-07	-2.77090e-07	-8.45023e-07	1.86260e-07	-6.58763e-07	-1.49704e-07	-9.08474e-08	-2.40552e-07	-8.76294e-07	1.74720e-07	-7.01574e-07
27.795	-6.32337e-07	1.49601e-07	-4.82736e-07	-8.16438e-07	2.12075e-07	-6.04362e-07	-1.65747e-07	9.52706e-08	-7.04765e-08	-6.24152e-07	1.83715e-07	-4.40437e-07	-5.08304e-07	2.32078e-07	-2.76226e-07	-8.43366e-07	1.85895e-07	-6.57471e-07	-1.48131e-07	-9.11097e-08	-2.39241e-07	-8.74949e-07	1.74452e-07	-7.00497e-07
27.820	-6.31111e-07	1.49311e-07	-4.81800e-07	-8.14874e-07	2.11604e-07	-6.03270e-07	-1.63833e-07	9.49939e-08	-6.88389e-08	-6.22482e-07	1.83223e-07	-4.39259e-07	-5.06666e-07	2.31310e-07	-2.75356e-07	-8.41705e-07	1.85529e-07	-6.56176e-07	-1.46549e-07	-9.13714e-08	-2.37920e-07	-8.73603e-07	1.74183e-07	-6.99420e-07
27.845	-6.29886e-07	1.49021e-07	-4.80865e-07	-8.13308e-07	2.11132e-07	-6.02176e-07	-1.61906e-07	9.47181e-08	-6.71878e-08	-6.20809e-07	1.82731e-07	-4.38078e-07	-5.05022e-07	2.30541e-07	-2.74481e-07	-8.40041e-07	1.85162e-07	-6.54879e-07	-1.44956e-07	-9.16325e-08	-2.36588e-07	-8.72256e-07	1.73915e-07	-6.98341e-07
27.869	-6.28661e-07	1.48732e-07	-4.79930e-07	-8.11739e-07	2.10659e-07	-6.01080e-07	-1.59967e-07	9.44435e-08	-6.55234e-08	-6.19131e-07	1.82237e-07	-4.36894e-07	-5.03370e-07	2.29770e-07	-2.73601e-07	-8.38373e-07	1.84794e-07	-6.53578e-07	-1.43353e-07	-9.18930e-08	-2.35246e-07	-8.70909e-07	1.73646e-07	-6.97262e-07
27.894	-6.27437e-07	1.48442e-07	-4.78995e-07	-8.10168e-07	2.10187e-07	-5.99982e-07	-1.58015e-07	9.41699e-08	-6.38455e-08	-6.17448e-07	1.81741e-07	-4.35707e-07	-5.01713e-07	2.28998e-07	-2.72715e-07	-8.36701e-07	1.84426e-07	-6.52275e-07	-1.41741e-07	-9.21528e-08	-2.33893e-07	-8.69560e-07	1.73377e-07	-6.96183e-07
27.918	-6.26214e-07	1.48153e-07	-4.78061e-07	-8.08596e-07	2.09714e-07	-5.98882e-07	-1.56052e-07	9.38974e-08	-6.21544e-08	-6.15762e-07	1.81245e-07	-4.34517e-07	-5.00048e-07	2.28224e-07	-2.71825e-07	-8.35026e-07	1.84057e-07	-6.50970e-07	-1.40118e-07	-9.24119e-08	-2.32530e-07	-8.68211e-07	1.73108e-07	-6.95103e-07
27.943	-6.24991e-07	1.47863e-07	-4.77128e-07	-8.07021e-07	2.09241e-07	-5.97780e-07	-1.54076e-07	9.36260e-08	-6.04500e-08	-6.14071e-07	1.80747e-07	-4.33324e-07	-4.98378e-07	2.27448e-07	-2.70929e-07	-8.33348e-07	1.83687e-07	-6.49661e-07	-1.38486e-07	-9.26704e-08	-2.31157e-07	-8.66862e-07	1.72839e-07	-6.94022e-07
27.967	-6.23770e-07	1.47574e-07	-4.76195e-07	-8.05444e-07	2.08768e-07	-5.96676e-07	-1.52088e-07	9.33557e-08	-5.87324e-08	-6.12377e-07	1.80249e-07	-4.32128e-07	-4.96700e-07	2.26672e-07	-2.70029e-07	-8.31666e-07	1.83316e-07	-6.48350e-07	-1.36844e-07	-9.29282e-08	-2.29772e-07	-8.65511e-07	1.72570e-07	-6.92941e-07
27.992	-6.22549e-07	1.47286e-07	-4.75264e-07	-8.03865e-07	2.08294e-07	-5.95571e-07	-1.50088e-07	9.30865e-08	-5.70016e-08	-6.10678e-07	1.79749e-07	-4.30930e-07	-4.95017e-07	2.25894e-07	-2.69123e-07	-8.29981e-07	1.82945e-07	-6.47037e-07	-1.35193e-07	-9.31853e-08	-2.28378e-07	-8.64161e-07	1.72301e-07	-6.91860e-07
28.017	-6.21329e-07	1.46997e-07	-4.74332e-07	-8.02285e-07	2.07820e-07	-5.94464e-07	-1.48076e-07	9.28185e-08	-5.52576e-08	-6.08976e-07	1.79248e-07	-4.29728e-07	-4.93327e-07	2.25114e-07	-2.68213e-07	-8.28293e-07	1.82572e-07	-6.45720e-07	-1.33532e-07	-9.34417e-08	-2.26973e-07	-8.62810e-07	1.72031e-07	-6.90778e-07
28.041	-6.20111e-07	1.46709e-07	-4.73402e-07	-8.00702e-07	2.07346e-07	-5.93356e-07	-1.46052e-07	9.25516e-08	-5.35006e-08	-6.07270e-07	1.78745e-07	-4.28524e-07	-4.91631e-07	2.24334e-07	-2.67297e-07	-8.26601e-07	1.82200e-07	-6.44402e-07	-1.31861e-07	-9.36973e-08	-2.25558e-07	-8.61458e-07	1.71762e-07	-6.89696e-07
28.066	-6.18893e-07	1.46421e-07	-4.72473e-07	-7.99118e-07	2.06872e-07	-5.92246e-07	-1.44017e-07	9.22859e-08	-5.17306e-08	-6.05560e-07	1.78242e-07	-4.27318e-07	-4.89928e-07	2.23552e-07	-2.66376e-07	-8.24907e-07	1.81826e-07	-6.43081e-07	-1.30180e-07	-9.39522e-08	-2.24133e-07	-8.60107e-07	1.71492e-07	-6.88614e-07
28.090	-6.17677e-07	1.46133e-07	-4.71544e-07	-7.97532e-07	2.06398e-07	-5.91134e-07	-1.41969e-07	9.20214e-08	-4.99476e-08	-6.03846e-07	1.77738e-07	-4.26108e-07	-4.88220e-07	2.22769e-07	-2.65451e-07	-8.23209e-07	1.81452e-07	-6.41757e-07	-1.28491e-07	-9.42063e-08	-2.22697e-07	-8.58755e-07	1.71223e-07	-6.87532e-07
28.115	-6.16462e-07	1.45845e-07	-4.70617e-07	-7.95945e-07	2.05924e-07	-5.90021e-07	-1.39910e-07	9.17580e-08	-4.81517e-08	-6.02129e-07	1.77232e-07	-4.24896e-07	-4.86505e-07	2.21984e-07	-2.64521e-07	-8.21508e-07	1.81077e-07	-6.40431e-07	-1.26792e-07	-9.44596e-08	-2.21251e-07	-8.57403e-07	1.70953e-07	-6.86449e-07
28.140	-6.15248e-07	1.45558e-07	-4.69690e-07	-7.94356e-07	2.05449e-07	-5.88907e-07	-1.37839e-07	9.14959e-08	-4.63429e-08	-6.00408e-07	1.76726e-07	-4.23682e-07	-4.84784e-07	2.21199e-07	-2.63585e-07	-8.19805e-07	1.80701e-07	-6.39103e-07	-1.25083e-07	-9.47121e-08	-2.19795e-07	-8.56051e-07	1.70684e-07	-6.85367e-07
28.164	-6.14036e-07	1.45271e-07	-4.68765e-07	-7.92766e-07	2.04975e-07	-5.87791e-07	-1.35756e-07	9.12349e-08	-4.45212e-08	-5.98683e-07	1.76218e-07	-4.22465e-07	-4.83058e-07	2.20413e-07	-2.62645e-07	-8.18098e-07	1.80325e-07	-6.37773e-07	-1.23365e-07	-9.49637e-08	-2.18329e-07	-8.54698e-07	1.70414e-07	-6.84284e-07
28.189	-6.12825e-07	1.44985e-07	-4.67840e-07	-7.91174e-07	2.04500e-07	-5.86674e-07	-1.33662e-07	9.09752e-08	-4.26868e-08	-5.96955e-07	1.75709e-07	-4.21246e-07	-4.81325e-07	2.19625e-07	-2.61700e-07	-8.16389e-07	1.79949e-07	-6.36441e-07	-1.21638e-07	-9.52146e-08	-2.16853e-07	-8.53346e-07	1.70145e-07	-6.83202e-07
28.213	-6.11616e-07	1.44699e-07	-4.66917e-07	-7.89581e-07	2.04026e-07	-5.85556e-07	-1.31556e-07	9.07167e-08	-4.08396e-08	-5.95224e-07	1.75200e-07	-4.20024e-07	-4.79586e-07	2.18836e-07	-2.60750e-07	-8.14677e-07	1.79571e-07	-6.35106e-07	-1.19902e-07	-9.54646e-08	-2.15366e-07	-8.51994e-07	1.69875e-07	-6.82119e-07
28.238	-6.10408e-07	1.44413e-07	-4.65995e-07	-7.87987e-07	2.03551e-07	-5.84436e-07	-1.29439e-07	9.04595e-08	-3.89797e-08	-5.93489e-07	1.74689e-07	-4.18800e-07	-4.77842e-07	2.18047e-07	-2.59795e-07	-8.12963e-07	1.79193e-07	-6.33769e-07	-1.18156e-07	-9.57137e-08	-2.13870e-07	-8.50642e-07	1.69605e-07	-6.81037e-07
28.262	-6.09202e-07	1.44128e-07	-4.65074e-07	-7.86391e-07	2.03076e-07	-5.83315e-07	-1.27311e-07	9.02035e-08	-3.71072e-08	-5.91751e-07	1.74178e-07	-4.17574e-07	-4.76092e-07	2.17256e-07	-2.58836e-07	-8.11245e-07	1.78815e-07	-6.32430e-07	-1.16401e-07	-9.59619e-08	-2.12363e-07	-8.49290e-07	1.69336e-07	-6.79954e-07
28.287	-6.07997e-07	1.43843e-07	-4.64155e-07	-7.84795e-07	2.02602e-07	-5.82193e-07	-1.25171e-07	8.99489e-08	-3.52221e-08	-5.90010e-07	1.73665e-07	-4.16345e-07	-4.74336e-07	2.16464e-07	-2.57872e-07	-8.09525e-07	1.78436e-07	-6.31090e-07	-1.14638e-07	-9.62093e-08	-2.10847e-07	-8.47939e-07	1.69066e-07	-6.78872e-07
28.312	-6.06795e-07	1.43558e-07	-4.63236e-07	-7.83197e-07	2.02127e-07	-5.81070e-07	-1.23020e-07	8.96955e-08	-3.33245e-08	-5.88266e-07	1.73152e-07	-4.15114e-07	-4.72575e-07	2.15672e-07	-2.56903e-07	-8.07803e-07	1.78056e-07	-6.29747e-07	-1.12865e-07	-9.64557e-08	-2.09321e-07	-8.46587e-07	1.68797e-07	-6.77790e-07
28.336	-6.05594e-07	1.43274e-07	-4.62320e-07	-7.81598e-07	2.01653e-07	-5.79946e-07	-1.20858e-07	8.94434e-08	-3.14144e-08	-5.86519e-07	1.72638e-07	-4.13881e-07	-4.70808e-07	2.14879e-07	-2.55929e-07	-8.06078e-07	1.77676e-07	-6.28402e-07	-1.11083e-07	-9.67012e-08	-2.07784e-07	-8.45236e-07	1.68528e-07	-6.76709e-07
28.361	-6.04395e-07	1.42991e-07	-4.61404e-07	-7.79999e-07	2.01178e-07	-5.78820e-07	-1.18684e-07	8.91926e-08	-2.94918e-08	-5.84768e-07	1.72122e-07	-4.12646e-07	-4.69035e-07	2.14084e-07	-2.54951e-07	-8.04351e-07	1.77295e-07	-6.27056e-07	-1.09293e-07	-9.69457e-08	-2.06238e-07	-8.43886e-07	1.68258e-07	-6.75628e-07
28.385	-6.03198e-07	1.42707e-07	-4.60491e-07	-7.78398e-07	2.00704e-07	-5.77694e-07	-1.16500e-07	8.89431e-08	-2.75568e-08	-5.83015e-07	1.71606e-07	-4.11409e-07	-4.67257e-07	2.13289e-07	-2.53967e-07	-8.02621e-07	1.76914e-07	-6.25707e-07	-1.07493e-07	-9.71893e-08	-2.04682e-07	-8.42536e-07	1.67989e-07	-6.74547e-07
28.410	-6.02003e-07	1.42425e-07	-4.59578e-07	-7.76797e-07	2.00230e-07	-5.76567e-07	-1.14305e-07	8.86950e-08	-2.56095e-08	-5.81259e-07	1.71089e-07	-4.10170e-07	-4.65473e-07	2.12494e-07	-2.52980e-07	-8.00889e-07	1.76532e-07	-6.24357e-07	-1.05685e-07	-9.74319e-08	-2.03117e-07	-8.41187e-07	1.67720e-07	-6.73466e-07
28.434	-6.00810e-07	1.42142e-07	-4.58668e-07	-7.75195e-07	1.99755e-07	-5.75439e-07	-1.12098e-07	8.84482e-08	-2.36499e-08	-5.79500e-07	1.70572e-07	-4.08929e-07	-4.63684e-07	2.11697e-07	-2.51987e-07	-7.99155e-07	1.76150e-07	-6.23005e-07	-1.03868e-07	-9.76736e-08	-2.01541e-07	-8.39838e-07	1.67451e-07	-6.72387e-07
28.459	-5.99620e-07	1.41861e-07	-4.57759e-07	-7.73592e-07	1.99281e-07	-5.74311e-07	-1.09881e-07	8.82028e-08	-2.16781e-08	-5.77738e-07	1.70053e-07	-4.07685e-07	-4.61890e-07	2.10900e-07	-2.50990e-07	-7.97419e-07	1.75767e-07	-6.21652e-07	-1.02042e-07	-9.79142e-08	-1.99956e-07	-8.38490e-07	1.67182e-07	-6.71307e-07
28.484	-5.98431e-07	1.41580e-07	-4.56851e-07	-7.71989e-07	1.98808e-07	-5.73181e-07	-1.07653e-07	8.79588e-08	-1.96940e-08	-5.75974e-07	1.69534e-07	-4.06440e-07	-4.60090e-07	2.10102e-07	-2.49989e-07	-7.95680e-07	1.75384e-07	-6.20296e-07	-1.00207e-07	-9.81538e-08	-1.98361e-07	-8.37142e-07	1.66914e-07	-6.70228e-07
28.508	-5.97245e-07	1.41299e-07	-4.55946e-07	-7.70385e-07	1.98334e-07	-5.72051e-07	-1.05414e-07	8.77162e-08	-1.76978e-08	-5.74207e-07	1.69014e-07	-4.05193e-07	-4.58285e-07	2.09303e-07	-2.48982e-07	-7.93940e-07	1.75000e-07	-6.18939e-07	-9.83643e-08	-9.83923e-08	-1.96757e-07	-8.35796e-07	1.66645e-07	-6.69150e-07
28.533	-5.96061e-07	1.41019e-07	-4.55042e-07	-7.68781e-07	1.97861e-07	-5.70920e-07	-1.03164e-07	8.74749e-08	-1.56894e-08	-5.72438e-07	1.68493e-07	-4.03945e-07	-4.56475e-07	2.08504e-07	-2.47972e-07	-7.92197e-07	1.74616e-07	-6.17581e-07	-9.65126e-08	-9.86298e-08	-1.95142e-07	-8.34450e-07	1.66377e-07	-6.68073e-07
28.557	-5.94879e-07	1.40739e-07	-4.54140e-07	-7.67176e-07	1.97387e-07	-5.69788e-07	-1.00904e-07	8.72351e-08	-1.36690e-08	-5.70665e-07	1.67971e-07	-4.02694e-07	-4.54660e-07	2.07704e-07	-2.46956e-07	-7.90453e-07	1.74232e-07	-6.16221e-07	-9.46524e-08	-9.88663e-08	-1.93519e-07	-8.33105e-07	1.66109e-07	-6.66996e-07
28.582	-5.93700e-07	1.40460e-07	-4.53240e-07	-7.65571e-07	1.96915e-07	-5.68656e-07	-9.86333e-08	8.69967e-08	-1.16366e-08	-5.68891e-07	1.67449e-07	-4.01442e-07	-4.52840e-07	2.06904e-07	-2.45936e-07	-7.88707e-07	1.73847e-07	-6.14860e-07	-9.27838e-08	-9.91016e-08	-1.91885e-07	-8.31761e-07	1.65841e-07	-6.65920e-07
28.606	-5.92524e-07	1.40182e-07	-4.52342e-07	-7.63965e-07	1.96442e-07	-5.67524e-07	-9.63520e-08	8.67597e-08	-9.59229e-09	-5.67114e-07	1.66926e-07	-4.00188e-07	-4.51015e-07	2.06103e-07	-2.44912e-07	-7.86959e-07	1.73461e-07	-6.13497e-07	-9.09068e-08	-9.93359e-08	-1.90243e-07	-8.30418e-07	1.65573e-07	-6.64845e-07
28.631	-5.91350e-07	1.39904e-07	-4.51446e-07	-7.62360e-07	1.95969e-07	-5.66390e-07	-9.40601e-08	8.65241e-08	-7.53602e-09	-5.65335e-07	1.66402e-07	-3.98933e-07	-4.49185e-07	2.05301e-07	-2.43883e-07	-7.85209e-07	1.73076e-07	-6.12133e-07	-8.90214e-08	-9.95690e-08	-1.88590e-07	-8.29076e-07	1.65306e-07	-6.63771e-07
28.656	-5.90179e-07	1.39627e-07	-4.50552e-07	-7.60754e-07	1.95497e-07	-5.65257e-07	-9.17579e-08	8.62900e-08	-5.46789e-09	-5.63553e-07	1.65878e-07	-3.97676e-07	-4.47350e-07	2.04500e-07	-2.42850e-07	-7.83457e-07	1.72690e-07	-6.10768e-07	-8.71276e-08	-9.98011e-08	-1.86929e-07	-8.27736e-07	1.65038e-07	-6.62698e-07
28.680	-5.89010e-07	1.39351e-07	-4.49660e-07	-7.59148e-07	1.95026e-07	-5.64123e-07	-8.94454e-08	8.60574e-08	-3.38794e-09	-5.61770e-07	1.65353e-07	-3.96417e-07	-4.45510e-07	2.03697e-07	-2.41813e-07	-7.81704e-07	1.72303e-07	-6.09401e-07	-8.52256e-08	-1.00032e-07	-1.85258e-07	-8.26396e-07	1.64771e-07	-6.61625e-07
28.705	-5.87845e-07	1.39075e-07	-4.48770e-07	-7.57542e-07	1.94554e-07	-5.62988e-07	-8.71225e-08	8.58263e-08	-1.29622e-09	-5.59984e-07	1.64827e-07	-3.95157e-07	-4.43665e-07	2.02895e-07	-2.40770e-07	-7.79949e-07	1.71917e-07	-6.08033e-07	-8.33154e-08	-1.00262e-07	-1.83577e-07	-8.25058e-07	1.64504e-07	-6.60554e-07
28.729	-5.86682e-07	1.38800e-07	-4.47882e-07	-7.55937e-07	1.94083e-07	-5.61853e-07	-8.47894e-08	8.55966e-08	8.07216e-10	-5.58196e-07	1.64301e-07	-3.93895e-07	-4.41816e-07	2.02092e-07	-2.39724e-07	-7.78193e-07	1.71529e-07	-6.06664e-07	-8.13971e-08	-1.00490e-07	-1.81887e-07	-8.23721e-07	1.64238e-07	-6.59483e-07
28.754	-5.85522e-07	1.38525e-07	-4.46996e-07	-7.54331e-07	1.93612e-07	-5.60718e-07	-8.24462e-08	8.53685e-08	2.92233e-09	-5.56406e-07	1.63774e-07	-3.92632e-07	-4.39962e-07	2.01289e-07	-2.38673e-07	-7.76435e-07	1.71142e-07	-6.05293e-07	-7.94706e-08	-1.00718e-07	-1.80188e-07	-8.22386e-07	1.63971e-07	-6.58414e-07
28.778	-5.84365e-07	1.38252e-07	-4.46113e-07	-7.52725e-07	1.93142e-07	-5.59583e-07	-8.00928e-08	8.51419e-08	5.04906e-09	-5.54614e-07	1.63247e-07	-3.91368e-07	-4.38103e-07	2.00485e-07	-2.37618e-07	-7.74676e-07	1.70754e-07	-6.03922e-07	-7.75361e-08	-1.00944e-07	-1.78480e-07	-8.21052e-07	1.63706e-07	-6.57346e-07
28.803	-5.83211e-07	1.37979e-07	-4.45232e-07	-7.51120e-07	1.92672e-07	-5.58448e-07	-7.77294e-08	8.49167e-08	7.18738e-09	-5.52821e-07	1.62719e-07	-3.90102e-07	-4.36240e-07	1.99681e-07	-2.36559e-07	-7.72916e-07	1.70366e-07	-6.02550e-07	-7.55936e-08	-1.01169e-07	-1.76762e-07	-8.19719e-07	1.63440e-07	-6.56279e-07
28.828	-5.82060e-07	1.37706e-07	-4.44354e-07	-7.49515e-07	1.92203e-07	-5.57312e-07	-7.53559e-08	8.46932e-08	9.33722e-09	-5.51025e-07	1.62190e-07	-3.88835e-07	-4.34372e-07	1.98877e-07	-2.35495e-07	-7.71154e-07	1.69978e-07	-6.01176e-07	-7.36431e-08	-1.01392e-07	-1.75036e-07	-8.18388e-07	1.63174e-07	-6.55214e-07
28.852	-5.80912e-07	1.37435e-07	-4.43477e-07	-7.47910e-07	1.91734e-07	-5.56177e-07	-7.29726e-08	8.44711e-08	1.14986e-08	-5.49228e-07	1.61661e-07	-3.87566e-07	-4.32500e-07	1.98073e-07	-2.34427e-07	-7.69391e-07	1.69589e-07	-5.99802e-07	-7.16847e-08	-1.01615e-07	-1.73300e-07	-8.17059e-07	1.62909e-07	-6.54149e-07
28.877	-5.79768e-07	1.37164e-07	-4.42604e-07	-7.46306e-07	1.91265e-07	-5.55041e-07	-7.05794e-08	8.42507e-08	1.36713e-08	-5.47429e-07	1.61132e-07	-3.86297e-07	-4.30623e-07	1.97268e-07	-2.33354e-07	-7.67627e-07	1.69200e-07	-5.98427e-07	-6.97184e-08	-1.01836e-07	-1.71555e-07	-8.15731e-07	1.62645e-07	-6.53086e-07
28.901	-5.78626e-07	1.36894e-07	-4.41732e-07	-7.44703e-07	1.90797e-07	-5.53905e-07	-6.81763e-08	8.40318e-08	1.58555e-08	-5.45628e-07	1.60602e-07	-3.85026e-07	-4.28742e-07	1.96464e-07	-2.32278e-07	-7.65862e-07	1.68811e-07	-5.97050e-07	-6.77443e-08	-1.02056e-07	-1.69800e-07	-8.14405e-07	1.62380e-07	-6.52025e-07
28.926	-5.77489e-07	1.36625e-07	-4.40864e-07	-7.43099e-07	1.90330e-07	-5.52770e-07	-6.57635e-08	8.38144e-08	1.80510e-08	-5.43826e-07	1.60071e-07	-3.83755e-07	-4.26856e-07	1.95659e-07	-2.31197e-07	-7.64095e-07	1.68422e-07	-5.95673e-07	-6.57625e-08	-1.02275e-07	-1.68037e-07	-8.13081e-07	1.62116e-07	-6.50965e-07
28.951	-5.76354e-07	1.36357e-07	-4.39998e-07	-7.41497e-07	1.89862e-07	-5.51634e-07	-6.33410e-08	8.35987e-08	2.02578e-08	-5.42022e-07	1.59540e-07	-3.82482e-07	-4.24966e-07	1.94855e-07	-2.30112e-07	-7.62328e-07	1.68032e-07	-5.94296e-07	-6.37730e-08	-1.02492e-07	-1.66265e-07	-8.11759e-07	1.61853e-07	-6.49906e-07
28.975	-5.75223e-07	1.36089e-07	-4.39134e-07	-7.39895e-07	1.89396e-07	-5.50499e-07	-6.09088e-08	8.33846e-08	2.24758e-08	-5.40217e-07	1.59009e-07	-3.81208e-07	-4.23073e-07	1.94050e-07	-2.29023e-07	-7.60560e-07	1.67643e-07	-5.92917e-07	-6.17758e-08	-1.02708e-07	-1.64484e-07	-8.10438e-07	1.61589e-07	-6.48849e-07
29.000	-5.74096e-07	1.35822e-07	-4.38273e-07	-7.38294e-07	1.88930e-07	-5.49364e-07	-5.84670e-08	8.31721e-08	2.47050e-08	-5.38410e-07	1.58477e-07	-3.79933e-07	-4.21174e-07	1.93245e-07	-2.27929e-07	-7.58790e-07	1.67253e-07	-5.91538e-07	-5.97710e-08	-1.02923e-07	-1.62694e-07	-8.09120e-07	1.61326e-07	-6.47793e-07
29.024	-5.72972e-07	1.35556e-07	-4.37415e-07	-7.36693e-07	1.88465e-07	-5.48229e-07	-5.60157e-08	8.29612e-08	2.69454e-08	-5.36602e-07	1.57945e-07	-3.78657e-07	-4.19272e-07	1.92440e-07	-2.26832e-07	-7.57020e-07	1.66863e-07	-5.90158e-07	-5.77586e-08	-1.03136e-07	-1.60895e-07	-8.07803e-07	1.61064e-07	-6.46739e-07
29.049	-5.71851e-07	1.35291e-07	-4.36560e-07	-7.35094e-07	1.88000e-07	-5.47094e-07	-5.35549e-08	8.27519e-08	2.91969e-08	-5.34792e-07	1.57412e-07	-3.77380e-07	-4.17366e-07	1.91636e-07	-2.25730e-07	-7.55250e-07	1.66472e-07	-5.88777e-07	-5.57387e-08	-1.03349e-07	-1.59087e-07	-8.06489e-07	1.60802e-07	-6.45687e-07
29.073	-5.70735e-07	1.35027e-07	-4.35708e-07	-7.33495e-07	1.87536e-07	-5.45960e-07	-5.10847e-08	8.25443e-08	3.14595e-08	-5.32982e-07	1.56879e-07	-3.76103e-07	-4.15456e-07	1.90831e-07	-2.24624e-07	-7.53478e-07	1.66082e-07	-5.87396e-07	-5.37113e-08	-1.03559e-07	-1.57271e-07	-8.05177e-07	1.60540e-07	-6.44636e-07
29.098	-5.69622e-07	1.34764e-07	-4.34858e-07	-7.31898e-07	1.87072e-07	-5.44826e-07	-4.86052e-08	8.23383e-08	3.37331e-08	-5.31170e-07	1.56346e-07	-3.74824e-07	-4.13542e-07	1.90027e-07	-2.23515e-07	-7.51706e-07	1.65691e-07	-5.86015e-07	-5.16766e-08	-1.03769e-07	-1.55445e-07	-8.03867e-07	1.60279e-07	-6.43588e-07
29.123	-5.68513e-07	1.34501e-07	-4.34011e-07	-7.30301e-07	1.86609e-07	-5.43692e-07	-4.61163e-08	8.21340e-08	3.60177e-08	-5.29357e-07	1.55812e-07	-3.73545e-07	-4.11623e-07	1.89223e-07	-2.22401e-07	-7.49933e-07	1.65300e-07	-5.84633e-07	-4.96345e-08	-1.03976e-07	-1.53611e-07	-8.02559e-07	1.60018e-07	-6.42540e-07
29.147	-5.67408e-07	1.34240e-07	-4.33168e-07	-7.28706e-07	1.86147e-07	-5.42559e-07	-4.36182e-08	8.19314e-08	3.83132e-08	-5.27543e-07	1.55279e-07	-3.72265e-07	-4.09701e-07	1.88419e-07	-2.21283e-07	-7.48160e-07	1.64909e-07	-5.83250e-07	-4.75850e-08	-1.04183e-07	-1.51768e-07	-8.01253e-07	1.59758e-07	-6.41495e-07
29.172	-5.66307e-07	1.33979e-07	-4.32327e-07	-7.27112e-07	1.85685e-07	-5.41427e-07	-4.11109e-08	8.17304e-08	4.06195e-08	-5.25728e-07	1.54744e-07	-3.70984e-07	-4.07776e-07	1.87615e-07	-2.20161e-07	-7.46386e-07	1.64518e-07	-5.81867e-07	-4.55283e-08	-1.04388e-07	-1.49916e-07	-7.99950e-07	1.59498e-07	-6.40452e-07
29.196	-5.65209e-07	1.33720e-07	-4.31490e-07	-7.25519e-07	1.85224e-07	-5.40294e-07	-3.85944e-08	8.15311e-08	4.29367e-08	-5.23912e-07	1.54210e-07	-3.69703e-07	-4.05846e-07	1.86811e-07	-2.19035e-07	-7.44611e-07	1.64127e-07	-5.80484e-07	-4.34644e-08	-1.04592e-07	-1.48056e-07	-7.98649e-07	1.59239e-07	-6.39410e-07
29.221	-5.64116e-07	1.33461e-07	-4.30655e-07	-7.23927e-07	1.84764e-07	-5.39163e-07	-3.60689e-08	8.13336e-08	4.52647e-08	-5.22096e-07	1.53675e-07	-3.68421e-07	-4.03913e-07	1.86008e-07	-2.17905e-07	-7.42836e-07	1.63736e-07	-5.79100e-07	-4.13933e-08	-1.04794e-07	-1.46187e-07	-7.97351e-07	1.58980e-07	-6.38371e-07
29.245	-5.63027e-07	1.33204e-07	-4.29824e-07	-7.22337e-07	1.84305e-07	-5.38032e-07	-3.35343e-08	8.11378e-08	4.76035e-08	-5.20278e-07	1.53140e-07	-3.67138e-07	-4.01976e-07	1.85205e-07	-2.16771e-07	-7.41061e-07	1.63345e-07	-5.77717e-07	-3.93150e-08	-1.04995e-07	-1.44310e-07	-7.96055e-07	1.58722e-07	-6.37334e-07
29.270	-5.61942e-07	1.32947e-07	-4.28995e-07	-7.20748e-07	1.83846e-07	-5.36902e-07	-3.09907e-08	8.09437e-08	4.99530e-08	-5.18460e-07	1.52605e-07	-3.65855e-07	-4.00035e-07	1.84402e-07	-2.15633e-07	-7.39286e-07	1.62953e-07	-5.76332e-07	-3.72297e-08	-1.05194e-07	-1.42424e-07	-7.94762e-07	1.58464e-07	-6.36298e-07
29.295	-5.60862e-07	1.32691e-07	-4.28171e-07	-7.19160e-07	1.83388e-07	-5.35772e-07	-2.84382e-08	8.07513e-08	5.23131e-08	-5.16641e-07	1.52069e-07	-3.64571e-07	-3.98091e-07	1.83600e-07	-2.14492e-07	-7.37510e-07	1.62562e-07	-5.74948e-07	-3.51374e-08	-1.05392e-07	-1.40529e-07	-7.93471e-07	1.58206e-07	-6.35265e-07
29.319	-5.59785e-07	1.32437e-07	-4.27349e-07	-7.17574e-07	1.82931e-07	-5.34644e-07	-2.58768e-08	8.05607e-08	5.46838e-08	-5.14821e-07	1.51534e-07	-3.63287e-07	-3.96144e-07	1.82798e-07	-2.13346e-07	-7.35734e-07	1.62171e-07	-5.73564e-07	-3.30381e-08	-1.05588e-07	-1.38626e-07	-7.92183e-07	1.57950e-07	-6.34234e-07
29.344	-5.58713e-07	1.32183e-07	-4.26530e-07	-7.15990e-07	1.82474e-07	-5.33516e-07	-2.33067e-08	8.03718e-08	5.70651e-08	-5.13000e-07	1.50998e-07	-3.62002e-07	-3.94193e-07	1.81996e-07	-2.12196e-07	-7.33958e-07	1.61779e-07	-5.72179e-07	-3.09318e-08	-1.05783e-07	-1.36715e-07	-7.90898e-07	1.57693e-07	-6.33205e-07
29.368	-5.57646e-07	1.31930e-07	-4.25715e-07	-7.14407e-07	1.82019e-07	-5.32389e-07	-2.07277e-08	8.01847e-08	5.94570e-08	-5.11179e-07	1.50462e-07	-3.60717e-07	-3.92238e-07	1.81195e-07	-2.11043e-07	-7.32182e-07	1.61388e-07	-5.70795e-07	-2.88187e-08	-1.05976e-07	-1.34795e-07	-7.89616e-07	1.57438e-07	-6.32178e-07
29.393	-5.56583e-07	1.31679e-07	-4.24904e-07	-7.12826e-07	1.81564e-07	-5.31262e-07	-1.81400e-08	7.99993e-08	6.18593e-08	-5.09358e-07	1.49926e-07	-3.59432e-07	-3.90280e-07	1.80395e-07	-2.09885e-07	-7.30406e-07	1.60996e-07	-5.69410e-07	-2.66987e-08	-1.06168e-07	-1.32867e-07	-7.88336e-07	1.57183e-07	-6.31154e-07
29.417	-5.55524e-07	1.31428e-07	-4.24096e-07	-7.11247e-07	1.81110e-07	-5.30137e-07	-1.55437e-08	7.98158e-08	6.42721e-08	-5.07536e-07	1.49389e-07	-3.58146e-07	-3.88319e-07	1.79595e-07	-2.08724e-07	-7.28630e-07	1.60605e-07	-5.68026e-07	-2.45720e-08	-1.06358e-07	-1.30930e-07	-7.87060e-07	1.56928e-07	-6.30132e-07
29.442	-5.54470e-07	1.31179e-07	-4.23291e-07	-7.09670e-07	1.80657e-07	-5.29013e-07	-1.29388e-08	7.96340e-08	6.66952e-08	-5.05714e-07	1.48853e-07	-3.56860e-07	-3.86355e-07	1.78796e-07	-2.07559e-07	-7.26854e-07	1.60213e-07	-5.66641e-07	-2.24385e-08	-1.06547e-07	-1.28985e-07	-7.85786e-07	1.56674e-07	-6.29112e-07
29.467	-5.53421e-07	1.30931e-07	-4.22490e-07	-7.08094e-07	1.80205e-07	-5.27890e-07	-1.03253e-08	7.94541e-08	6.91288e-08	-5.03891e-07	1.48317e-07	-3.55574e-07	-3.84387e-07	1.77997e-07	-2.06391e-07	-7.25079e-07	1.59822e-07	-5.65257e-07	-2.02983e-08	-1.06734e-07	-1.27032e-07	-7.84515e-07	1.56421e-07	-6.28095e-07
29.491	-5.52376e-07	1.30684e-07	-4.21692e-07	-7.06521e-07	1.79753e-07	-5.26767e-07	-7.70329e-09	7.92759e-08	7.15726e-08	-5.02068e-07	1.47780e-07	-3.54288e-07	-3.82417e-07	1.77198e-07	-2.05218e-07	-7.23303e-07	1.59430e-07	-5.63872e-07	-1.81514e-08	-1.06919e-07	-1.25071e-07	-7.83248e-07	1.56168e-07	-6.27080e-07
29.516	-5.51336e-07	1.30438e-07	-4.20899e-07	-7.04949e-07	1.79303e-07	-5.25646e-07	-5.07284e-09	7.90996e-08	7.40268e-08	-5.00245e-07	1.47243e-07	-3.53001e-07	-3.80443e-07	1.76401e-07	-2.04042e-07	-7.21527e-07	1.59039e-07	-5.62488e-07	-1.59979e-08	-1.07103e-07	-1.23101e-07	-7.81983e-07	1.55916e-07	-6.26067e-07
29.540	-5.50301e-07	1.30193e-07	-4.20108e-07	-7.03380e-07	1.78853e-07	-5.24526e-07	-2.43398e-09	7.89251e-08	7.64912e-08	-4.98421e-07	1.46707e-07	-3.51715e-07	-3.78466e-07	1.75604e-07	-2.02862e-07	-7.19752e-07	1.58648e-07	-5.61104e-07	-1.38379e-08	-1.07285e-07	-1.21123e-07	-7.80722e-07	1.55664e-07	-6.25058e-07
29.565	-5.49271e-07	1.29949e-07	-4.19322e-07	-7.01812e-07	1.78405e-07	-5.23408e-07	2.13243e-10	7.87525e-08	7.89657e-08	-4.96598e-07	1.46170e-07	-3.50428e-07	-3.76486e-07	1.74808e-07	-2.01678e-07	-7.17977e-07	1.58257e-07	-5.59721e-07	-1.16713e-08	-1.07466e-07	-1.19137e-07	-7.79464e-07	1.55413e-07	-6.24050e-07
29.590	-5.48245e-07	1.29706e-07	-4.18539e-07	-7.00247e-07	1.77957e-07	-5.22290e-07	2.86877e-09	7.85817e-08	8.14504e-08	-4.94774e-07	1.45633e-07	-3.49141e-07	-3.74503e-07	1.74012e-07	-2.00490e-07	-7.16203e-07	1.57866e-07	-5.58338e-07	-9.49828e-09	-1.07645e-07	-1.17143e-07	-7.78209e-07	1.55163e-07	-6.23046e-07
[truncated: 17 more rows]
