# Supplementary material for: Effects of ischemic preconditioning on lower-limb anaerobic performance and neuromuscular adaptations
Source: PeerJ. 2026 Jun 8;14:e21296. doi: 10.7717/peerj.21296 (PMC13256049; doi:10.7717/peerj.21296)
Supplement: Supplemental Information 1 [file peerj-14-21296-s001.zip › Fnirs_hbo/17.csv]

	1	1	1	1	1	1	1	1	1	1	1	1	1	1	1	1	1	1	1	1	1	1	1	1
time	HRF HbO,1,1	HRF HbR,1,1	HRF HbT,1,1	HRF HbO,1,2	HRF HbR,1,2	HRF HbT,1,2	HRF HbO,1,3	HRF HbR,1,3	HRF HbT,1,3	HRF HbO,1,4	HRF HbR,1,4	HRF HbT,1,4	HRF HbO,2,5	HRF HbR,2,5	HRF HbT,2,5	HRF HbO,2,6	HRF HbR,2,6	HRF HbT,2,6	HRF HbO,2,7	HRF HbR,2,7	HRF HbT,2,7	HRF HbO,2,8	HRF HbR,2,8	HRF HbT,2,8
-1.991	4.15783e-07	-1.04998e-08	4.05284e-07	6.18663e-09	-2.50580e-09	3.68083e-09	6.90398e-09	-1.29811e-09	5.60587e-09	2.55725e-07	-1.43843e-08	2.41341e-07	4.36957e-08	-1.97586e-09	4.17199e-08	-1.54548e-08	2.16498e-09	-1.32899e-08	3.57013e-07	-1.73616e-07	1.83397e-07	-1.57916e-08	3.73130e-09	-1.20603e-08
-1.966	4.05352e-07	-1.02364e-08	3.95116e-07	5.98533e-09	-2.42427e-09	3.56106e-09	6.80442e-09	-1.27939e-09	5.52503e-09	2.49324e-07	-1.40242e-08	2.35300e-07	4.26544e-08	-1.92877e-09	4.07256e-08	-1.51787e-08	2.12629e-09	-1.30524e-08	3.47556e-07	-1.69278e-07	1.78278e-07	-1.54771e-08	3.65698e-09	-1.18201e-08
-1.942	3.94916e-07	-9.97284e-09	3.84943e-07	5.78549e-09	-2.34332e-09	3.44217e-09	6.70194e-09	-1.26012e-09	5.44182e-09	2.42919e-07	-1.36640e-08	2.29255e-07	4.16099e-08	-1.88154e-09	3.97284e-08	-1.48986e-08	2.08705e-09	-1.28115e-08	3.38116e-07	-1.64939e-07	1.73177e-07	-1.51597e-08	3.58198e-09	-1.15777e-08
-1.917	3.84476e-07	-9.70920e-09	3.74767e-07	5.58713e-09	-2.26298e-09	3.32415e-09	6.59655e-09	-1.24031e-09	5.35624e-09	2.36512e-07	-1.33036e-08	2.23209e-07	4.05623e-08	-1.83417e-09	3.87281e-08	-1.46145e-08	2.04726e-09	-1.25673e-08	3.28691e-07	-1.60597e-07	1.68094e-07	-1.48395e-08	3.50632e-09	-1.13332e-08
-1.892	3.74032e-07	-9.44545e-09	3.64586e-07	5.39026e-09	-2.18324e-09	3.20702e-09	6.48824e-09	-1.21994e-09	5.26830e-09	2.30103e-07	-1.29430e-08	2.17160e-07	3.95116e-08	-1.78666e-09	3.77249e-08	-1.43265e-08	2.00691e-09	-1.23196e-08	3.19282e-07	-1.56253e-07	1.63029e-07	-1.45164e-08	3.42998e-09	-1.10864e-08
-1.868	3.63584e-07	-9.18161e-09	3.54402e-07	5.19489e-09	-2.10411e-09	3.09078e-09	6.37702e-09	-1.19903e-09	5.17799e-09	2.23691e-07	-1.25824e-08	2.11109e-07	3.84578e-08	-1.73901e-09	3.67188e-08	-1.40345e-08	1.96601e-09	-1.20685e-08	3.09889e-07	-1.51908e-07	1.57982e-07	-1.41905e-08	3.35297e-09	-1.08375e-08
-1.843	3.53133e-07	-8.91769e-09	3.44215e-07	5.00105e-09	-2.02560e-09	2.97545e-09	6.26291e-09	-1.17757e-09	5.08533e-09	2.17278e-07	-1.22216e-08	2.05056e-07	3.74010e-08	-1.69122e-09	3.57098e-08	-1.37385e-08	1.92455e-09	-1.18140e-08	3.00513e-07	-1.47560e-07	1.52953e-07	-1.38617e-08	3.27527e-09	-1.05864e-08
-1.819	3.42678e-07	-8.65369e-09	3.34025e-07	4.80874e-09	-1.94771e-09	2.86104e-09	6.14589e-09	-1.15557e-09	4.99032e-09	2.10862e-07	-1.18608e-08	1.99001e-07	3.63414e-08	-1.64330e-09	3.46981e-08	-1.34385e-08	1.88252e-09	-1.15560e-08	2.91154e-07	-1.43211e-07	1.47942e-07	-1.35299e-08	3.19690e-09	-1.03330e-08
-1.794	3.32221e-07	-8.38961e-09	3.23832e-07	4.61799e-09	-1.87044e-09	2.74754e-09	6.02598e-09	-1.13303e-09	4.89295e-09	2.04444e-07	-1.14998e-08	1.92945e-07	3.52788e-08	-1.59526e-09	3.36836e-08	-1.31345e-08	1.83994e-09	-1.12946e-08	2.81812e-07	-1.38861e-07	1.42951e-07	-1.31953e-08	3.11784e-09	-1.00775e-08
-1.769	3.21762e-07	-8.12548e-09	3.13636e-07	4.42880e-09	-1.79382e-09	2.63498e-09	5.90318e-09	-1.10994e-09	4.79325e-09	1.98025e-07	-1.11387e-08	1.86886e-07	3.42135e-08	-1.54708e-09	3.26664e-08	-1.28265e-08	1.79679e-09	-1.10297e-08	2.72486e-07	-1.34509e-07	1.37977e-07	-1.28578e-08	3.03809e-09	-9.81973e-09
-1.745	3.11300e-07	-7.86129e-09	3.03439e-07	4.24120e-09	-1.71783e-09	2.52337e-09	5.77751e-09	-1.08631e-09	4.69120e-09	1.91604e-07	-1.07775e-08	1.80827e-07	3.31454e-08	-1.49879e-09	3.16466e-08	-1.25144e-08	1.75307e-09	-1.07613e-08	2.63179e-07	-1.30156e-07	1.33023e-07	-1.25174e-08	2.95765e-09	-9.55973e-09
-1.720	3.00836e-07	-7.59705e-09	2.93239e-07	4.05520e-09	-1.64249e-09	2.41270e-09	5.64895e-09	-1.06214e-09	4.58682e-09	1.85182e-07	-1.04163e-08	1.74766e-07	3.20746e-08	-1.45037e-09	3.06243e-08	-1.21983e-08	1.70878e-09	-1.04895e-08	2.53889e-07	-1.25801e-07	1.28088e-07	-1.21740e-08	2.87651e-09	-9.29750e-09
-1.696	2.90371e-07	-7.33277e-09	2.83038e-07	3.87081e-09	-1.56781e-09	2.30300e-09	5.51753e-09	-1.03743e-09	4.48010e-09	1.78759e-07	-1.00550e-08	1.68704e-07	3.10012e-08	-1.40183e-09	2.95994e-08	-1.18781e-08	1.66393e-09	-1.02141e-08	2.44617e-07	-1.21445e-07	1.23171e-07	-1.18277e-08	2.79469e-09	-9.03301e-09
-1.671	2.79905e-07	-7.06845e-09	2.72836e-07	3.68806e-09	-1.49379e-09	2.19427e-09	5.38324e-09	-1.01218e-09	4.37106e-09	1.72334e-07	-9.69361e-09	1.62640e-07	2.99253e-08	-1.35318e-09	2.85721e-08	-1.15538e-08	1.61850e-09	-9.93529e-09	2.35363e-07	-1.17089e-07	1.18274e-07	-1.14784e-08	2.71216e-09	-8.76628e-09
-1.647	2.69437e-07	-6.80412e-09	2.62633e-07	3.50695e-09	-1.42043e-09	2.08651e-09	5.24610e-09	-9.86390e-10	4.25971e-09	1.65909e-07	-9.33218e-09	1.56577e-07	2.88468e-08	-1.30441e-09	2.75424e-08	-1.12254e-08	1.57250e-09	-9.65291e-09	2.26128e-07	-1.12731e-07	1.13396e-07	-1.11262e-08	2.62894e-09	-8.49727e-09
-1.622	2.58969e-07	-6.53976e-09	2.52429e-07	3.32750e-09	-1.34775e-09	1.97975e-09	5.10610e-09	-9.60067e-10	4.14603e-09	1.59483e-07	-8.97072e-09	1.50512e-07	2.77658e-08	-1.25553e-09	2.65103e-08	-1.08929e-08	1.52592e-09	-9.36700e-09	2.16911e-07	-1.08373e-07	1.08538e-07	-1.07710e-08	2.54501e-09	-8.22600e-09
-1.597	2.48500e-07	-6.27539e-09	2.42225e-07	3.14974e-09	-1.27575e-09	1.87399e-09	4.96326e-09	-9.33210e-10	4.03005e-09	1.53056e-07	-8.60922e-09	1.44447e-07	2.66825e-08	-1.20655e-09	2.54760e-08	-1.05563e-08	1.47877e-09	-9.07755e-09	2.07713e-07	-1.04014e-07	1.03700e-07	-1.04128e-08	2.46037e-09	-7.95245e-09
-1.573	2.38031e-07	-6.01102e-09	2.32020e-07	2.97367e-09	-1.20444e-09	1.76923e-09	4.81758e-09	-9.05820e-10	3.91176e-09	1.46629e-07	-8.24770e-09	1.38381e-07	2.55969e-08	-1.15746e-09	2.44395e-08	-1.02156e-08	1.43104e-09	-8.78454e-09	1.98535e-07	-9.96541e-08	9.88806e-08	-1.00516e-08	2.37503e-09	-7.67660e-09
-1.548	2.27563e-07	-5.74666e-09	2.21816e-07	2.79931e-09	-1.13382e-09	1.66549e-09	4.66908e-09	-8.77897e-10	3.79118e-09	1.40201e-07	-7.88616e-09	1.32315e-07	2.45090e-08	-1.10826e-09	2.34008e-08	-9.87069e-09	1.38273e-09	-8.48797e-09	1.89375e-07	-9.52939e-08	9.40815e-08	-9.68744e-09	2.28898e-09	-7.39846e-09
-1.524	2.17095e-07	-5.48231e-09	2.11612e-07	2.62668e-09	-1.06390e-09	1.56279e-09	4.51775e-09	-8.49444e-10	3.66831e-09	1.33773e-07	-7.52461e-09	1.26249e-07	2.34190e-08	-1.05897e-09	2.23600e-08	-9.52165e-09	1.33383e-09	-8.18782e-09	1.80236e-07	-9.09334e-08	8.93025e-08	-9.32023e-09	2.20221e-09	-7.11802e-09
-1.499	2.06627e-07	-5.21798e-09	2.01409e-07	2.45580e-09	-9.94682e-10	1.46111e-09	4.36361e-09	-8.20462e-10	3.54315e-09	1.27346e-07	-7.16306e-09	1.20183e-07	2.23268e-08	-1.00959e-09	2.13172e-08	-9.16843e-09	1.28435e-09	-7.88408e-09	1.71116e-07	-8.65726e-08	8.45436e-08	-8.94999e-09	2.11473e-09	-6.83526e-09
-1.475	1.96161e-07	-4.95368e-09	1.91208e-07	2.28667e-09	-9.26179e-10	1.36049e-09	4.20667e-09	-7.90953e-10	3.41571e-09	1.20918e-07	-6.80152e-09	1.14117e-07	2.12326e-08	-9.60105e-10	2.02724e-08	-8.81104e-09	1.23429e-09	-7.57675e-09	1.62017e-07	-8.22116e-08	7.98049e-08	-8.57671e-09	2.02653e-09	-6.55018e-09
-1.450	1.85697e-07	-4.68941e-09	1.81007e-07	2.11932e-09	-8.58396e-10	1.26092e-09	4.04692e-09	-7.60917e-10	3.28601e-09	1.14491e-07	-6.44000e-09	1.08051e-07	2.01363e-08	-9.10535e-10	1.92258e-08	-8.44944e-09	1.18363e-09	-7.26581e-09	1.52937e-07	-7.78506e-08	7.50867e-08	-8.20038e-09	1.93761e-09	-6.26277e-09
-1.425	1.75234e-07	-4.42519e-09	1.70808e-07	1.95376e-09	-7.91339e-10	1.16242e-09	3.88439e-09	-7.30357e-10	3.15403e-09	1.08065e-07	-6.07851e-09	1.01986e-07	1.90382e-08	-8.60878e-10	1.81773e-08	-8.08364e-09	1.13239e-09	-6.95125e-09	1.43879e-07	-7.34897e-08	7.03889e-08	-7.82099e-09	1.84797e-09	-5.97302e-09
-1.401	1.64773e-07	-4.16102e-09	1.60612e-07	1.79001e-09	-7.25014e-10	1.06499e-09	3.71908e-09	-6.99275e-10	3.01980e-09	1.01639e-07	-5.71706e-09	9.59215e-08	1.79382e-08	-8.11138e-10	1.71270e-08	-7.71361e-09	1.08055e-09	-6.63306e-09	1.34841e-07	-6.91289e-08	6.57119e-08	-7.43852e-09	1.75760e-09	-5.68092e-09
-1.376	1.54314e-07	-3.89691e-09	1.50417e-07	1.62808e-09	-6.59428e-10	9.68650e-10	3.55099e-09	-6.67671e-10	2.88332e-09	9.52134e-08	-5.35565e-09	8.98577e-08	1.68364e-08	-7.61316e-10	1.60751e-08	-7.33935e-09	1.02813e-09	-6.31123e-09	1.25824e-07	-6.47684e-08	6.10556e-08	-7.05297e-09	1.66650e-09	-5.38647e-09
-1.352	1.43858e-07	-3.63286e-09	1.40225e-07	1.46799e-09	-5.94587e-10	8.73404e-10	3.38015e-09	-6.35548e-10	2.74460e-09	8.87892e-08	-4.99430e-09	8.37949e-08	1.57329e-08	-7.11417e-10	1.50214e-08	-6.96084e-09	9.75103e-10	-5.98574e-09	1.16828e-07	-6.04082e-08	5.64202e-08	-6.66432e-09	1.57467e-09	-5.08965e-09
-1.327	1.33405e-07	-3.36889e-09	1.30036e-07	1.30976e-09	-5.30499e-10	7.79263e-10	3.20655e-09	-6.02907e-10	2.60364e-09	8.23662e-08	-4.63301e-09	7.77332e-08	1.46277e-08	-6.61444e-10	1.39663e-08	-6.57808e-09	9.21484e-10	-5.65660e-09	1.07854e-07	-5.60485e-08	5.18059e-08	-6.27256e-09	1.48210e-09	-4.79046e-09
-1.303	1.22956e-07	-3.10501e-09	1.19851e-07	1.15341e-09	-4.67169e-10	6.86236e-10	3.03021e-09	-5.69751e-10	2.46046e-09	7.59445e-08	-4.27179e-09	7.16727e-08	1.35210e-08	-6.11400e-10	1.29096e-08	-6.19104e-09	8.67266e-10	-5.32378e-09	9.89021e-08	-5.16895e-08	4.72127e-08	-5.87769e-09	1.38880e-09	-4.48889e-09
-1.278	1.12510e-07	-2.84122e-09	1.09668e-07	9.98938e-10	-4.04604e-10	5.94334e-10	2.85114e-09	-5.36081e-10	2.31506e-09	6.95242e-08	-3.91066e-09	6.56135e-08	1.24128e-08	-5.61288e-10	1.18515e-08	-5.79972e-09	8.12449e-10	-4.98728e-09	8.99719e-08	-4.73311e-08	4.26408e-08	-5.47969e-09	1.29476e-09	-4.18493e-09
-1.253	1.02068e-07	-2.57752e-09	9.94901e-08	8.46377e-10	-3.42812e-10	5.03565e-10	2.66934e-09	-5.01899e-10	2.16744e-09	6.31055e-08	-3.54962e-09	5.95559e-08	1.13031e-08	-5.11111e-10	1.07920e-08	-5.40411e-09	7.57029e-10	-4.64708e-09	8.10638e-08	-4.29735e-08	3.80903e-08	-5.07855e-09	1.19998e-09	-3.87857e-09
-1.229	9.16299e-08	-2.31394e-09	8.93159e-08	6.95738e-10	-2.81798e-10	4.13940e-10	2.48483e-09	-4.67207e-10	2.01762e-09	5.66887e-08	-3.18868e-09	5.35000e-08	1.01921e-08	-4.60873e-10	9.73125e-09	-5.00419e-09	7.01006e-10	-4.30318e-09	7.21782e-08	-3.86168e-08	3.35614e-08	-4.67426e-09	1.10445e-09	-3.56981e-09
-1.204	8.11967e-08	-2.05047e-09	7.91462e-08	5.47037e-10	-2.21569e-10	3.25468e-10	2.29762e-09	-4.32007e-10	1.86561e-09	5.02738e-08	-2.82785e-09	4.74460e-08	9.07984e-09	-4.10577e-10	8.66926e-09	-4.59994e-09	6.44379e-10	-3.95557e-09	6.33153e-08	-3.42611e-08	2.90542e-08	-4.26680e-09	1.00817e-09	-3.25863e-09
-1.180	7.07683e-08	-1.78712e-09	6.89812e-08	4.00291e-10	-1.62132e-10	2.38159e-10	2.10772e-09	-3.96301e-10	1.71142e-09	4.38610e-08	-2.46714e-09	4.13939e-08	7.96635e-09	-3.60227e-10	7.60612e-09	-4.19137e-09	5.87144e-10	-3.60423e-09	5.44753e-08	-2.99066e-08	2.45687e-08	-3.85617e-09	9.11149e-10	-2.94502e-09
-1.155	6.03452e-08	-1.52390e-09	5.88213e-08	2.55517e-10	-1.03493e-10	1.52024e-10	1.91514e-09	-3.60091e-10	1.55505e-09	3.74505e-08	-2.10655e-09	3.53440e-08	6.85173e-09	-3.09825e-10	6.54191e-09	-3.77845e-09	5.29300e-10	-3.24915e-09	4.56584e-08	-2.55533e-08	2.01051e-08	-3.44236e-09	8.13371e-10	-2.62899e-09
-1.130	4.99277e-08	-1.26083e-09	4.86668e-08	1.12730e-10	-4.56597e-11	6.70706e-11	1.71989e-09	-3.23379e-10	1.39651e-09	3.10425e-08	-1.74611e-09	2.92964e-08	5.73606e-09	-2.59376e-10	5.47668e-09	-3.36117e-09	4.70847e-10	-2.89033e-09	3.68649e-08	-2.12013e-08	1.56636e-08	-3.02535e-09	7.14839e-10	-2.31051e-09
-1.106	3.95160e-08	-9.97900e-10	3.85181e-08	-2.80518e-11	1.13620e-11	-1.66899e-11	1.52198e-09	-2.86168e-10	1.23581e-09	2.46371e-08	-1.38581e-09	2.32513e-08	4.61941e-09	-2.08883e-10	4.41052e-09	-2.93953e-09	4.11781e-10	-2.52775e-09	2.80950e-08	-1.68507e-08	1.12443e-08	-2.60513e-09	6.15549e-10	-1.98958e-09
-1.081	2.91104e-08	-7.35128e-10	2.83753e-08	-1.66813e-10	6.75651e-11	-9.92481e-11	1.32143e-09	-2.48460e-10	1.07297e-09	1.82345e-08	-1.02567e-09	1.72088e-08	3.50185e-09	-1.58349e-10	3.34351e-09	-2.51351e-09	3.52102e-10	-2.16140e-09	1.93490e-08	-1.25017e-08	6.84722e-09	-2.18170e-09	5.15499e-10	-1.66620e-09
-1.057	1.87114e-08	-4.72521e-10	1.82389e-08	-3.03537e-10	1.22943e-10	-1.80594e-10	1.11824e-09	-2.10256e-10	9.07988e-10	1.18348e-08	-6.65693e-10	1.11691e-08	2.38348e-09	-1.07778e-10	2.27570e-09	-2.08309e-09	2.91808e-10	-1.79128e-09	1.06270e-08	-8.15440e-09	2.47256e-09	-1.75504e-09	4.14685e-10	-1.34035e-09
-1.032	8.31923e-09	-2.10086e-10	8.10915e-09	-4.38207e-10	1.77489e-10	-2.60718e-10	9.12439e-10	-1.71560e-10	7.40879e-10	5.43821e-09	-3.05894e-10	5.13232e-09	1.26436e-09	-5.71727e-11	1.20719e-09	-1.64827e-09	2.30896e-10	-1.41737e-09	1.92924e-09	-3.80881e-09	-1.87957e-09	-1.32513e-09	3.13106e-10	-1.01203e-09
-1.008	-2.06579e-09	5.21675e-11	-2.01362e-09	-5.70807e-10	2.31196e-10	-3.39610e-10	7.04026e-10	-1.32374e-10	5.71652e-10	-9.55060e-10	5.37211e-11	-9.01339e-10	1.44584e-10	-6.53788e-12	1.38046e-10	-1.20903e-09	1.69366e-10	-1.03967e-09	-6.74397e-09	5.34914e-10	-6.20906e-09	-8.91976e-10	2.10759e-10	-6.81217e-10
-0.983	-1.24433e-08	3.14232e-10	-1.21291e-08	-7.01319e-10	2.84059e-10	-4.17261e-10	4.93017e-10	-9.26989e-11	4.00318e-10	-7.34488e-09	4.13141e-10	-6.93174e-09	-9.75780e-10	4.41233e-11	-9.31656e-10	-7.65371e-10	1.07216e-10	-6.58155e-10	-1.53925e-08	4.87667e-09	-1.05158e-08	-4.55557e-10	1.07640e-10	-3.47916e-10
-0.958	-2.28130e-08	5.76099e-10	-2.22369e-08	-8.29728e-10	3.36069e-10	-4.93660e-10	2.79426e-10	-5.25388e-11	2.26888e-10	-1.37311e-08	7.72358e-10	-1.29587e-08	-2.09665e-09	9.48073e-11	-2.00184e-09	-3.17269e-10	4.44443e-11	-2.72825e-10	-2.40160e-08	9.21635e-09	-1.47996e-08	-1.58634e-11	3.74826e-12	-1.21152e-11
-0.934	-3.31746e-08	8.37761e-10	-3.23368e-08	-9.56017e-10	3.87220e-10	-5.68797e-10	6.32663e-11	-1.18956e-11	5.13708e-11	-2.01135e-08	1.13136e-09	-1.89821e-08	-3.21793e-09	1.45510e-10	-3.07242e-09	1.35285e-10	-1.89512e-11	1.16333e-10	-3.26143e-08	1.35539e-08	-1.90605e-08	4.27115e-10	-1.00920e-10	3.26195e-10
-0.909	-4.35277e-08	1.09921e-09	-4.24285e-08	-1.08017e-09	4.37506e-10	-6.42663e-10	-1.55449e-10	2.92281e-11	-1.26221e-10	-2.64919e-08	1.49014e-09	-2.50018e-08	-4.33956e-09	1.96229e-10	-4.14333e-09	5.92300e-10	-8.29718e-11	5.09329e-10	-4.11872e-08	1.78891e-08	-2.32982e-08	8.73390e-10	-2.06367e-10	6.67023e-10
-0.885	-5.38720e-08	1.36043e-09	-5.25116e-08	-1.20217e-09	4.86919e-10	-7.15248e-10	-3.76706e-10	7.08297e-11	-3.05877e-10	-3.28662e-08	1.84869e-09	-3.10175e-08	-5.46144e-09	2.46959e-10	-5.21448e-09	1.05379e-09	-1.47619e-10	9.06171e-10	-4.97345e-08	2.22219e-08	-2.75126e-08	1.32297e-09	-3.12596e-10	1.01038e-09
-0.860	-6.42071e-08	1.62143e-09	-6.25857e-08	-1.32200e-09	5.35454e-10	-7.86542e-10	-6.00492e-10	1.12907e-10	-4.87585e-10	-3.92362e-08	2.20699e-09	-3.70292e-08	-6.58350e-09	2.97696e-10	-6.28580e-09	1.51977e-09	-2.12895e-10	1.30687e-09	-5.82560e-08	2.65522e-08	-3.17038e-08	1.77588e-09	-4.19610e-10	1.35627e-09
-0.836	-7.45328e-08	1.88218e-09	-7.26506e-08	-1.43964e-09	5.83103e-10	-8.56535e-10	-8.26790e-10	1.55456e-10	-6.71334e-10	-4.56017e-08	2.56505e-09	-4.30366e-08	-7.70564e-09	3.48438e-10	-7.35720e-09	1.99024e-09	-2.78800e-10	1.71144e-09	-6.67514e-08	3.08800e-08	-3.58714e-08	2.23211e-09	-5.27410e-10	1.70470e-09
-0.811	-8.48487e-08	2.14269e-09	-8.27060e-08	-1.55508e-09	6.29859e-10	-9.25216e-10	-1.05559e-09	1.98475e-10	-8.57112e-10	-5.19625e-08	2.92284e-09	-4.90397e-08	-8.82779e-09	3.99180e-10	-8.42861e-09	2.46522e-09	-3.45338e-10	2.11988e-09	-7.52205e-08	3.52050e-08	-4.00155e-08	2.69168e-09	-6.35999e-10	2.05568e-09
-0.786	-9.51544e-08	2.40294e-09	-9.27515e-08	-1.66829e-09	6.75717e-10	-9.92577e-10	-1.28687e-09	2.41962e-10	-1.04491e-09	-5.83186e-08	3.28036e-09	-5.50382e-08	-9.94985e-09	4.49918e-10	-9.49994e-09	2.94472e-09	-4.12508e-10	2.53221e-09	-8.36631e-08	3.95272e-08	-4.41358e-08	3.15461e-09	-7.45381e-10	2.40923e-09
-0.762	-1.05450e-07	2.66293e-09	-1.02787e-07	-1.77928e-09	7.20668e-10	-1.05861e-09	-1.52062e-09	2.85913e-10	-1.23471e-09	-6.46696e-08	3.63760e-09	-6.10320e-08	-1.10718e-08	5.00649e-10	-1.05711e-08	3.42875e-09	-4.80313e-10	2.94844e-09	-9.20789e-08	4.38465e-08	-4.82324e-08	3.62090e-09	-8.55558e-10	2.76534e-09
-0.737	-1.15734e-07	2.92264e-09	-1.12812e-07	-1.88800e-09	7.64706e-10	-1.12330e-09	-1.75683e-09	3.30325e-10	-1.42650e-09	-7.10155e-08	3.99454e-09	-6.70210e-08	-1.21934e-08	5.51368e-10	-1.16420e-08	3.91732e-09	-5.48754e-10	3.36857e-09	-1.00468e-07	4.81628e-08	-5.23050e-08	4.09057e-09	-9.66532e-10	3.12403e-09
-0.713	-1.26007e-07	3.18208e-09	-1.22825e-07	-1.99446e-09	8.07825e-10	-1.18664e-09	-1.99547e-09	3.75196e-10	-1.62028e-09	-7.73560e-08	4.35119e-09	-7.30048e-08	-1.33147e-08	6.02071e-10	-1.27126e-08	4.41045e-09	-6.17833e-10	3.79261e-09	-1.08830e-07	5.24760e-08	-5.63536e-08	4.56362e-09	-1.07831e-09	3.48531e-09
-0.688	-1.36269e-07	3.44122e-09	-1.32828e-07	-2.09863e-09	8.50018e-10	-1.24861e-09	-2.23654e-09	4.20522e-10	-1.81602e-09	-8.36910e-08	4.70753e-09	-7.89835e-08	-1.44356e-08	6.52755e-10	-1.37828e-08	4.90814e-09	-6.87552e-10	4.22059e-09	-1.17164e-07	5.67860e-08	-6.03780e-08	5.04007e-09	-1.19088e-09	3.84919e-09
-0.664	-1.46519e-07	3.70006e-09	-1.42819e-07	-2.20050e-09	8.91278e-10	-1.30922e-09	-2.48001e-09	4.66301e-10	-2.01371e-09	-9.00204e-08	5.06355e-09	-8.49568e-08	-1.55559e-08	7.03416e-10	-1.48525e-08	5.41040e-09	-7.57911e-10	4.65249e-09	-1.25471e-07	6.10926e-08	-6.43782e-08	5.51993e-09	-1.30427e-09	4.21566e-09
-0.639	-1.56757e-07	3.95860e-09	-1.52799e-07	-2.30004e-09	9.31598e-10	-1.36845e-09	-2.72588e-09	5.12529e-10	-2.21335e-09	-9.63438e-08	5.41924e-09	-9.09246e-08	-1.66757e-08	7.54049e-10	-1.59216e-08	5.91726e-09	-8.28913e-10	5.08834e-09	-1.33750e-07	6.53958e-08	-6.83540e-08	6.00321e-09	-1.41846e-09	4.58475e-09
-0.614	-1.66983e-07	4.21682e-09	-1.62766e-07	-2.39725e-09	9.70971e-10	-1.42628e-09	-2.97412e-09	5.59204e-10	-2.41491e-09	-1.02661e-07	5.77458e-09	-9.68867e-08	-1.77947e-08	8.04651e-10	-1.69901e-08	6.42870e-09	-9.00559e-10	5.52815e-09	-1.42001e-07	6.96955e-08	-7.23053e-08	6.48992e-09	-1.53346e-09	4.95646e-09
-0.590	-1.77195e-07	4.47472e-09	-1.72720e-07	-2.49211e-09	1.00939e-09	-1.48272e-09	-3.22472e-09	6.06323e-10	-2.61839e-09	-1.08972e-07	6.12958e-09	-1.02843e-07	-1.89130e-08	8.55217e-10	-1.80577e-08	6.94476e-09	-9.72850e-10	5.97191e-09	-1.50224e-07	7.39915e-08	-7.62320e-08	6.98007e-09	-1.64927e-09	5.33080e-09
-0.565	-1.87394e-07	4.73229e-09	-1.82662e-07	-2.58460e-09	1.04685e-09	-1.53774e-09	-3.47766e-09	6.53881e-10	-2.82377e-09	-1.15277e-07	6.48422e-09	-1.08793e-07	-2.00303e-08	9.05743e-10	-1.91246e-08	7.46544e-09	-1.04579e-09	6.41965e-09	-1.58418e-07	7.82839e-08	-8.01340e-08	7.47368e-09	-1.76591e-09	5.70778e-09
-0.541	-1.97580e-07	4.98951e-09	-1.92591e-07	-2.67469e-09	1.08334e-09	-1.59135e-09	-3.73292e-09	7.01877e-10	-3.03104e-09	-1.21576e-07	6.83849e-09	-1.14737e-07	-2.11468e-08	9.56226e-10	-2.01905e-08	7.99074e-09	-1.11938e-09	6.87137e-09	-1.66584e-07	8.25723e-08	-8.40112e-08	7.97075e-09	-1.88335e-09	6.08740e-09
-0.516	-2.07752e-07	5.24639e-09	-2.02506e-07	-2.76239e-09	1.11886e-09	-1.64352e-09	-3.99049e-09	7.50306e-10	-3.24018e-09	-1.27867e-07	7.19238e-09	-1.20675e-07	-2.22621e-08	1.00666e-09	-2.12554e-08	8.52069e-09	-1.19361e-09	7.32708e-09	-1.74720e-07	8.68569e-08	-8.78635e-08	8.47130e-09	-2.00163e-09	6.46968e-09
-0.492	-2.17910e-07	5.50290e-09	-2.12407e-07	-2.84766e-09	1.15340e-09	-1.69426e-09	-4.25035e-09	7.99166e-10	-3.45118e-09	-1.34152e-07	7.54589e-09	-1.26606e-07	-2.33763e-08	1.05704e-09	-2.23192e-08	9.05528e-09	-1.26850e-09	7.78678e-09	-1.82828e-07	9.11373e-08	-9.16908e-08	8.97534e-09	-2.12072e-09	6.85462e-09
-0.467	-2.28053e-07	5.75905e-09	-2.22294e-07	-2.93049e-09	1.18695e-09	-1.74354e-09	-4.51248e-09	8.48452e-10	-3.66402e-09	-1.40429e-07	7.89899e-09	-1.32530e-07	-2.44892e-08	1.10737e-09	-2.33819e-08	9.59454e-09	-1.34404e-09	8.25050e-09	-1.90907e-07	9.54137e-08	-9.54929e-08	9.48287e-09	-2.24064e-09	7.24223e-09
-0.442	-2.38182e-07	6.01482e-09	-2.32167e-07	-3.01088e-09	1.21951e-09	-1.79137e-09	-4.77686e-09	8.98163e-10	-3.87870e-09	-1.46699e-07	8.25168e-09	-1.38448e-07	-2.56008e-08	1.15763e-09	-2.44432e-08	1.01385e-08	-1.42024e-09	8.71823e-09	-1.98956e-07	9.96858e-08	-9.92698e-08	9.99391e-09	-2.36139e-09	7.63252e-09
-0.418	-2.48295e-07	6.27021e-09	-2.42025e-07	-3.08879e-09	1.25106e-09	-1.83772e-09	-5.04348e-09	9.48293e-10	-4.09519e-09	-1.52962e-07	8.60396e-09	-1.44358e-07	-2.67110e-08	1.20783e-09	-2.55032e-08	1.06871e-08	-1.49709e-09	9.18999e-09	-2.06975e-07	1.03954e-07	-1.03021e-07	1.05085e-08	-2.48298e-09	8.02550e-09
-0.393	-2.58392e-07	6.52521e-09	-2.51867e-07	-3.16421e-09	1.28161e-09	-1.88259e-09	-5.31231e-09	9.98840e-10	-4.31347e-09	-1.59217e-07	8.95580e-09	-1.50262e-07	-2.78196e-08	1.25796e-09	-2.65616e-08	1.12404e-08	-1.57460e-09	9.66579e-09	-2.14964e-07	1.08217e-07	-1.06748e-07	1.10266e-08	-2.60539e-09	8.42118e-09
-0.369	-2.68474e-07	6.77980e-09	-2.61694e-07	-3.23713e-09	1.31115e-09	-1.92598e-09	-5.58335e-09	1.04980e-09	-4.53354e-09	-1.65465e-07	9.30721e-09	-1.56157e-07	-2.89266e-08	1.30802e-09	-2.76186e-08	1.17984e-08	-1.65277e-09	1.01456e-08	-2.22924e-07	1.12476e-07	-1.10448e-07	1.15482e-08	-2.72865e-09	8.81956e-09
-0.344	-2.78540e-07	7.03398e-09	-2.71506e-07	-3.30752e-09	1.33966e-09	-1.96786e-09	-5.85656e-09	1.10117e-09	-4.75539e-09	-1.71704e-07	9.65817e-09	-1.62046e-07	-3.00319e-08	1.35800e-09	-2.86739e-08	1.23611e-08	-1.73159e-09	1.06295e-08	-2.30853e-07	1.16730e-07	-1.14123e-07	1.20734e-08	-2.85274e-09	9.22066e-09
-0.319	-2.88588e-07	7.28775e-09	-2.81301e-07	-3.37538e-09	1.36715e-09	-2.00824e-09	-6.13193e-09	1.15295e-09	-4.97898e-09	-1.77935e-07	1.00087e-08	-1.67927e-07	-3.11353e-08	1.40789e-09	-2.97274e-08	1.29286e-08	-1.81108e-09	1.11175e-08	-2.38751e-07	1.20979e-07	-1.17772e-07	1.26022e-08	-2.97768e-09	9.62448e-09
-0.295	-2.98620e-07	7.54108e-09	-2.91079e-07	-3.44069e-09	1.39360e-09	-2.04709e-09	-6.40944e-09	1.20513e-09	-5.20431e-09	-1.84158e-07	1.03587e-08	-1.73799e-07	-3.22369e-08	1.45770e-09	-3.07792e-08	1.35007e-08	-1.89124e-09	1.16095e-08	-2.46619e-07	1.25224e-07	-1.21396e-07	1.31345e-08	-3.10346e-09	1.00310e-08
-0.270	-3.08635e-07	7.79398e-09	-3.00841e-07	-3.50342e-09	1.41901e-09	-2.08441e-09	-6.68907e-09	1.25770e-09	-5.43136e-09	-1.90372e-07	1.07082e-08	-1.79664e-07	-3.33364e-08	1.50742e-09	-3.18290e-08	1.40776e-08	-1.97205e-09	1.21056e-08	-2.54456e-07	1.29463e-07	-1.24993e-07	1.36704e-08	-3.23009e-09	1.04403e-08
-0.246	-3.18632e-07	8.04643e-09	-3.10585e-07	-3.56356e-09	1.44337e-09	-2.12020e-09	-6.97080e-09	1.31067e-09	-5.66012e-09	-1.96578e-07	1.10573e-08	-1.85521e-07	-3.44338e-08	1.55705e-09	-3.28767e-08	1.46593e-08	-2.05353e-09	1.26058e-08	-2.62262e-07	1.33698e-07	-1.28564e-07	1.42099e-08	-3.35757e-09	1.08524e-08
-0.221	-3.28611e-07	8.29843e-09	-3.20312e-07	-3.62110e-09	1.46667e-09	-2.15443e-09	-7.25461e-09	1.36404e-09	-5.89057e-09	-2.02775e-07	1.14059e-08	-1.91369e-07	-3.55290e-08	1.60657e-09	-3.39224e-08	1.52457e-08	-2.13568e-09	1.31101e-08	-2.70037e-07	1.37927e-07	-1.32110e-07	1.47531e-08	-3.48590e-09	1.12672e-08
-0.197	-3.38571e-07	8.54997e-09	-3.30021e-07	-3.67602e-09	1.48892e-09	-2.18711e-09	-7.54048e-09	1.41779e-09	-6.12269e-09	-2.08963e-07	1.17539e-08	-1.97209e-07	-3.66218e-08	1.65599e-09	-3.49659e-08	1.58369e-08	-2.21850e-09	1.36184e-08	-2.77780e-07	1.42151e-07	-1.35629e-07	1.52998e-08	-3.61508e-09	1.16847e-08
-0.172	-3.48513e-07	8.80104e-09	-3.39712e-07	-3.72830e-09	1.51009e-09	-2.21821e-09	-7.82839e-09	1.47192e-09	-6.35647e-09	-2.15141e-07	1.21014e-08	-2.03040e-07	-3.77123e-08	1.70530e-09	-3.60070e-08	1.64329e-08	-2.30199e-09	1.41309e-08	-2.85492e-07	1.46370e-07	-1.39121e-07	1.58502e-08	-3.74513e-09	1.21050e-08
-0.147	-3.58436e-07	9.05162e-09	-3.49385e-07	-3.77793e-09	1.53019e-09	-2.24774e-09	-8.11832e-09	1.52644e-09	-6.59189e-09	-2.21310e-07	1.24484e-08	-2.08862e-07	-3.88003e-08	1.75449e-09	-3.70458e-08	1.70337e-08	-2.38615e-09	1.46476e-08	-2.93171e-07	1.50584e-07	-1.42587e-07	1.64042e-08	-3.87603e-09	1.25282e-08
-0.123	-3.68340e-07	9.30172e-09	-3.59038e-07	-3.82489e-09	1.54921e-09	-2.27568e-09	-8.41025e-09	1.58133e-09	-6.82892e-09	-2.27469e-07	1.27949e-08	-2.14675e-07	-3.98856e-08	1.80357e-09	-3.80820e-08	1.76393e-08	-2.47098e-09	1.51683e-08	-3.00819e-07	1.54792e-07	-1.46027e-07	1.69619e-08	-4.00780e-09	1.29541e-08
-0.098	-3.78224e-07	9.55132e-09	-3.68672e-07	-3.86915e-09	1.56714e-09	-2.30201e-09	-8.70415e-09	1.63659e-09	-7.06757e-09	-2.33619e-07	1.31408e-08	-2.20478e-07	-4.09682e-08	1.85252e-09	-3.91157e-08	1.82497e-08	-2.55649e-09	1.56932e-08	-3.08434e-07	1.58994e-07	-1.49440e-07	1.75232e-08	-4.14043e-09	1.33828e-08
-0.074	-3.88088e-07	9.80041e-09	-3.78287e-07	-3.91072e-09	1.58398e-09	-2.32674e-09	-9.00001e-09	1.69222e-09	-7.30780e-09	-2.39759e-07	1.34862e-08	-2.26273e-07	-4.20480e-08	1.90135e-09	-4.01467e-08	1.88649e-08	-2.64267e-09	1.62222e-08	-3.16017e-07	1.63190e-07	-1.52826e-07	1.80882e-08	-4.27394e-09	1.38143e-08
-0.049	-3.97931e-07	1.00490e-08	-3.87882e-07	-3.94956e-09	1.59971e-09	-2.34985e-09	-9.29781e-09	1.74821e-09	-7.54960e-09	-2.45888e-07	1.38310e-08	-2.32057e-07	-4.31249e-08	1.95005e-09	-4.11749e-08	1.94849e-08	-2.72952e-09	1.67554e-08	-3.23567e-07	1.67381e-07	-1.56186e-07	1.86569e-08	-4.40831e-09	1.42486e-08
-0.025	-4.07754e-07	1.02970e-08	-3.97457e-07	-3.98567e-09	1.61433e-09	-2.37133e-09	-9.59751e-09	1.80456e-09	-7.79295e-09	-2.52008e-07	1.41752e-08	-2.37832e-07	-4.41988e-08	1.99860e-09	-4.22002e-08	2.01098e-08	-2.81706e-09	1.72927e-08	-3.31085e-07	1.71566e-07	-1.59519e-07	1.92293e-08	-4.54355e-09	1.46857e-08
0.000	-4.17555e-07	1.05446e-08	-4.07011e-07	-4.01902e-09	1.62784e-09	-2.39118e-09	-9.89911e-09	1.86127e-09	-8.03784e-09	-2.58116e-07	1.45188e-08	-2.43598e-07	-4.52695e-08	2.04702e-09	-4.32225e-08	2.07395e-08	-2.90527e-09	1.78342e-08	-3.38569e-07	1.75745e-07	-1.62824e-07	1.98054e-08	-4.67967e-09	1.51257e-08
0.025	-4.27335e-07	1.07915e-08	-4.16544e-07	-4.04960e-09	1.64023e-09	-2.40937e-09	-1.02026e-08	1.91832e-09	-8.28424e-09	-2.64214e-07	1.48618e-08	-2.49353e-07	-4.63370e-08	2.09529e-09	-4.42417e-08	2.13741e-08	-2.99417e-09	1.83799e-08	-3.46020e-07	1.79917e-07	-1.66103e-07	2.03852e-08	-4.81667e-09	1.55685e-08
0.049	-4.37093e-07	1.10380e-08	-4.26055e-07	-4.07739e-09	1.65149e-09	-2.42591e-09	-1.05079e-08	1.97573e-09	-8.53214e-09	-2.70301e-07	1.52042e-08	-2.55097e-07	-4.74012e-08	2.14341e-09	-4.52578e-08	2.20135e-08	-3.08374e-09	1.89298e-08	-3.53438e-07	1.84084e-07	-1.69354e-07	2.09687e-08	-4.95455e-09	1.60141e-08
0.074	-4.46830e-07	1.12838e-08	-4.35546e-07	-4.10239e-09	1.66161e-09	-2.44078e-09	-1.08150e-08	2.03348e-09	-8.78152e-09	-2.76378e-07	1.55459e-08	-2.60832e-07	-4.84620e-08	2.19138e-09	-4.62706e-08	2.26578e-08	-3.17400e-09	1.94838e-08	-3.60823e-07	1.88244e-07	-1.72578e-07	2.15560e-08	-5.09331e-09	1.64626e-08
0.098	-4.56543e-07	1.15291e-08	-4.45014e-07	-4.12456e-09	1.67059e-09	-2.45397e-09	-1.11239e-08	2.09156e-09	-9.03237e-09	-2.82442e-07	1.58871e-08	-2.66555e-07	-4.95192e-08	2.23919e-09	-4.72800e-08	2.33070e-08	-3.26494e-09	2.00421e-08	-3.68173e-07	1.92398e-07	-1.75775e-07	2.21470e-08	-5.23295e-09	1.69140e-08
0.123	-4.66234e-07	1.17738e-08	-4.54460e-07	-4.14389e-09	1.67842e-09	-2.46547e-09	-1.14346e-08	2.14998e-09	-9.28465e-09	-2.88496e-07	1.62276e-08	-2.72268e-07	-5.05728e-08	2.28683e-09	-4.82859e-08	2.39611e-08	-3.35657e-09	2.06045e-08	-3.75490e-07	1.96545e-07	-1.78945e-07	2.27417e-08	-5.37349e-09	1.73682e-08
0.147	-4.75902e-07	1.20180e-08	-4.63884e-07	-4.16038e-09	1.68510e-09	-2.47528e-09	-1.17471e-08	2.20873e-09	-9.53836e-09	-2.94538e-07	1.65674e-08	-2.77970e-07	-5.16226e-08	2.33430e-09	-4.92883e-08	2.46201e-08	-3.44888e-09	2.11712e-08	-3.82773e-07	2.00686e-07	-1.82087e-07	2.33403e-08	-5.51491e-09	1.78254e-08
0.172	-4.85546e-07	1.22615e-08	-4.73284e-07	-4.17399e-09	1.69061e-09	-2.48338e-09	-1.20613e-08	2.26780e-09	-9.79347e-09	-3.00568e-07	1.69066e-08	-2.83661e-07	-5.26686e-08	2.38160e-09	-5.02870e-08	2.52840e-08	-3.54188e-09	2.17421e-08	-3.90021e-07	2.04820e-07	-1.85201e-07	2.39426e-08	-5.65723e-09	1.82854e-08
0.197	-4.95166e-07	1.25045e-08	-4.82661e-07	-4.18472e-09	1.69496e-09	-2.48977e-09	-1.23772e-08	2.32720e-09	-1.00500e-08	-3.06586e-07	1.72451e-08	-2.89341e-07	-5.37106e-08	2.42871e-09	-5.12818e-08	2.59528e-08	-3.63557e-09	2.23172e-08	-3.97235e-07	2.08948e-07	-1.88287e-07	2.45487e-08	-5.80044e-09	1.87483e-08
0.221	-5.04762e-07	1.27468e-08	-4.92015e-07	-4.19255e-09	1.69813e-09	-2.49442e-09	-1.26947e-08	2.38691e-09	-1.03078e-08	-3.12592e-07	1.75830e-08	-2.95009e-07	-5.47485e-08	2.47565e-09	-5.22728e-08	2.66265e-08	-3.72995e-09	2.28966e-08	-4.04414e-07	2.13068e-07	-1.91346e-07	2.51586e-08	-5.94455e-09	1.92140e-08
0.246	-5.14333e-07	1.29885e-08	-5.01345e-07	-4.19747e-09	1.70012e-09	-2.49735e-09	-1.30140e-08	2.44693e-09	-1.05670e-08	-3.18586e-07	1.79201e-08	-3.00666e-07	-5.57823e-08	2.52239e-09	-5.32599e-08	2.73052e-08	-3.82502e-09	2.34801e-08	-4.11559e-07	2.17182e-07	-1.94377e-07	2.57723e-08	-6.08956e-09	1.96827e-08
0.270	-5.23879e-07	1.32296e-08	-5.10650e-07	-4.19944e-09	1.70092e-09	-2.49852e-09	-1.33348e-08	2.50726e-09	-1.08276e-08	-3.24567e-07	1.82565e-08	-3.06310e-07	-5.68117e-08	2.56895e-09	-5.42428e-08	2.79888e-08	-3.92078e-09	2.40680e-08	-4.18668e-07	2.21288e-07	-1.97380e-07	2.63898e-08	-6.23547e-09	2.01544e-08
0.295	-5.33401e-07	1.34700e-08	-5.19931e-07	-4.19847e-09	1.70053e-09	-2.49795e-09	-1.36573e-08	2.56790e-09	-1.10894e-08	-3.30535e-07	1.85923e-08	-3.11943e-07	-5.78368e-08	2.61530e-09	-5.52215e-08	2.86773e-08	-4.01723e-09	2.46601e-08	-4.25743e-07	2.25387e-07	-2.00355e-07	2.70112e-08	-6.38229e-09	2.06289e-08
0.319	-5.42896e-07	1.37098e-08	-5.29186e-07	-4.19454e-09	1.69893e-09	-2.49561e-09	-1.39814e-08	2.62883e-09	-1.13525e-08	-3.36491e-07	1.89273e-08	-3.17564e-07	-5.88574e-08	2.66145e-09	-5.61960e-08	2.93708e-08	-4.11438e-09	2.52564e-08	-4.32782e-07	2.29480e-07	-2.03302e-07	2.76364e-08	-6.53001e-09	2.11064e-08
0.344	-5.52366e-07	1.39489e-08	-5.38417e-07	-4.18762e-09	1.69613e-09	-2.49149e-09	-1.43070e-08	2.69005e-09	-1.16169e-08	-3.42434e-07	1.92615e-08	-3.23172e-07	-5.98734e-08	2.70739e-09	-5.71661e-08	3.00693e-08	-4.21222e-09	2.58570e-08	-4.39785e-07	2.33565e-07	-2.06221e-07	2.82654e-08	-6.67865e-09	2.15868e-08
0.369	-5.61809e-07	1.41874e-08	-5.47622e-07	-4.17771e-09	1.69212e-09	-2.48559e-09	-1.46341e-08	2.75156e-09	-1.18826e-08	-3.48363e-07	1.95950e-08	-3.28768e-07	-6.08847e-08	2.75312e-09	-5.81316e-08	3.07727e-08	-4.31076e-09	2.64619e-08	-4.46753e-07	2.37642e-07	-2.09111e-07	2.88983e-08	-6.82819e-09	2.20701e-08
0.393	-5.71226e-07	1.44252e-08	-5.56800e-07	-4.16478e-09	1.68688e-09	-2.47790e-09	-1.49628e-08	2.81336e-09	-1.21494e-08	-3.54279e-07	1.99278e-08	-3.34351e-07	-6.18912e-08	2.79863e-09	-5.90926e-08	3.14811e-08	-4.41000e-09	2.70711e-08	-4.53686e-07	2.41712e-07	-2.11974e-07	2.95351e-08	-6.97865e-09	2.25565e-08
0.418	-5.80615e-07	1.46623e-08	-5.65953e-07	-4.14882e-09	1.68042e-09	-2.46840e-09	-1.52929e-08	2.87543e-09	-1.24175e-08	-3.60181e-07	2.02598e-08	-3.39921e-07	-6.28927e-08	2.84392e-09	-6.00488e-08	3.21945e-08	-4.50993e-09	2.76846e-08	-4.60582e-07	2.45774e-07	-2.14807e-07	3.01758e-08	-7.13002e-09	2.30457e-08
0.442	-5.89977e-07	1.48987e-08	-5.75079e-07	-4.12982e-09	1.67272e-09	-2.45710e-09	-1.56245e-08	2.93778e-09	-1.26868e-08	-3.66070e-07	2.05910e-08	-3.45479e-07	-6.38893e-08	2.88898e-09	-6.10003e-08	3.29129e-08	-4.61057e-09	2.83023e-08	-4.67442e-07	2.49829e-07	-2.17613e-07	3.08203e-08	-7.28231e-09	2.35380e-08
0.467	-5.99312e-07	1.51345e-08	-5.84177e-07	-4.10775e-09	1.66378e-09	-2.44397e-09	-1.59576e-08	3.00040e-09	-1.29572e-08	-3.71944e-07	2.09215e-08	-3.51023e-07	-6.48806e-08	2.93381e-09	-6.19468e-08	3.36362e-08	-4.71190e-09	2.89243e-08	-4.74266e-07	2.53876e-07	-2.20389e-07	3.14687e-08	-7.43553e-09	2.40332e-08
0.492	-6.08618e-07	1.53695e-08	-5.93249e-07	-4.08261e-09	1.65360e-09	-2.42901e-09	-1.62920e-08	3.06329e-09	-1.32287e-08	-3.77805e-07	2.12511e-08	-3.56554e-07	-6.58667e-08	2.97840e-09	-6.28883e-08	3.43646e-08	-4.81393e-09	2.95507e-08	-4.81053e-07	2.57915e-07	-2.23137e-07	3.21210e-08	-7.58966e-09	2.45314e-08
0.516	-6.17897e-07	1.56038e-08	-6.02293e-07	-4.05438e-09	1.64216e-09	-2.41222e-09	-1.66279e-08	3.12643e-09	-1.35014e-08	-3.83651e-07	2.15799e-08	-3.62071e-07	-6.68475e-08	3.02275e-09	-6.38247e-08	3.50980e-08	-4.91667e-09	3.01814e-08	-4.87803e-07	2.61947e-07	-2.25857e-07	3.27773e-08	-7.74472e-09	2.50326e-08
0.541	-6.27146e-07	1.58374e-08	-6.11309e-07	-4.02304e-09	1.62947e-09	-2.39357e-09	-1.69650e-08	3.18983e-09	-1.37752e-08	-3.89482e-07	2.19080e-08	-3.67575e-07	-6.78227e-08	3.06685e-09	-6.47559e-08	3.58364e-08	-5.02011e-09	3.08163e-08	-4.94517e-07	2.65970e-07	-2.28548e-07	3.34375e-08	-7.90071e-09	2.55368e-08
0.565	-6.36366e-07	1.60702e-08	-6.20296e-07	-3.98858e-09	1.61551e-09	-2.37306e-09	-1.73035e-08	3.25347e-09	-1.40501e-08	-3.95299e-07	2.22352e-08	-3.73064e-07	-6.87924e-08	3.11069e-09	-6.56817e-08	3.65799e-08	-5.12426e-09	3.14556e-08	-5.01194e-07	2.69985e-07	-2.31209e-07	3.41016e-08	-8.05763e-09	2.60439e-08
0.590	-6.45557e-07	1.63023e-08	-6.29255e-07	-3.95097e-09	1.60028e-09	-2.35069e-09	-1.76433e-08	3.31737e-09	-1.43260e-08	-4.01101e-07	2.25615e-08	-3.78540e-07	-6.97564e-08	3.15428e-09	-6.66021e-08	3.73283e-08	-5.22910e-09	3.20992e-08	-5.07834e-07	2.73992e-07	-2.33842e-07	3.47696e-08	-8.21547e-09	2.65541e-08
0.614	-6.54718e-07	1.65337e-08	-6.38185e-07	-3.91021e-09	1.58377e-09	-2.32644e-09	-1.79844e-08	3.38150e-09	-1.46029e-08	-4.06888e-07	2.28870e-08	-3.84001e-07	-7.07146e-08	3.19761e-09	-6.75170e-08	3.80819e-08	-5.33466e-09	3.27472e-08	-5.14437e-07	2.77991e-07	-2.36446e-07	3.54416e-08	-8.37426e-09	2.70674e-08
0.639	-6.63850e-07	1.67642e-08	-6.47085e-07	-3.86629e-09	1.56598e-09	-2.30031e-09	-1.83268e-08	3.44587e-09	-1.48809e-08	-4.12660e-07	2.32117e-08	-3.89449e-07	-7.16669e-08	3.24067e-09	-6.84262e-08	3.88404e-08	-5.44092e-09	3.33995e-08	-5.21002e-07	2.81981e-07	-2.39021e-07	3.61176e-08	-8.53397e-09	2.75836e-08
0.664	-6.72950e-07	1.69941e-08	-6.55956e-07	-3.81917e-09	1.54690e-09	-2.27228e-09	-1.86703e-08	3.51046e-09	-1.51599e-08	-4.18417e-07	2.35355e-08	-3.94881e-07	-7.26131e-08	3.28346e-09	-6.93296e-08	3.96040e-08	-5.54789e-09	3.40561e-08	-5.27530e-07	2.85963e-07	-2.41567e-07	3.67975e-08	-8.69463e-09	2.81029e-08
0.688	-6.82020e-07	1.72231e-08	-6.64797e-07	-3.76886e-09	1.52652e-09	-2.24234e-09	-1.90151e-08	3.57528e-09	-1.54398e-08	-4.24157e-07	2.38584e-08	-4.00299e-07	-7.35532e-08	3.32597e-09	-7.02272e-08	4.03727e-08	-5.65556e-09	3.47171e-08	-5.34019e-07	2.89936e-07	-2.44083e-07	3.74814e-08	-8.85622e-09	2.86252e-08
0.713	-6.91059e-07	1.74514e-08	-6.73608e-07	-3.71533e-09	1.50484e-09	-2.21049e-09	-1.93610e-08	3.64032e-09	-1.57207e-08	-4.29882e-07	2.41804e-08	-4.05702e-07	-7.44871e-08	3.36820e-09	-7.11189e-08	4.11464e-08	-5.76395e-09	3.53824e-08	-5.40472e-07	2.93901e-07	-2.46571e-07	3.81693e-08	-9.01876e-09	2.91505e-08
0.737	-7.00066e-07	1.76788e-08	-6.82387e-07	-3.65857e-09	1.48185e-09	-2.17672e-09	-1.97080e-08	3.70558e-09	-1.60025e-08	-4.35591e-07	2.45015e-08	-4.11090e-07	-7.54146e-08	3.41014e-09	-7.20044e-08	4.19252e-08	-5.87304e-09	3.60521e-08	-5.46886e-07	2.97857e-07	-2.49028e-07	3.88611e-08	-9.18223e-09	2.96789e-08
0.762	-7.09042e-07	1.79055e-08	-6.91136e-07	-3.59857e-09	1.45754e-09	-2.14102e-09	-2.00562e-08	3.77104e-09	-1.62852e-08	-4.41284e-07	2.48218e-08	-4.16462e-07	-7.63356e-08	3.45179e-09	-7.28838e-08	4.27090e-08	-5.98285e-09	3.67262e-08	-5.53262e-07	3.01804e-07	-2.51457e-07	3.95570e-08	-9.34666e-09	3.02104e-08
0.786	-7.17985e-07	1.81313e-08	-6.99854e-07	-3.53530e-09	1.43192e-09	-2.10338e-09	-2.04055e-08	3.83671e-09	-1.65688e-08	-4.46961e-07	2.51411e-08	-4.21820e-07	-7.72501e-08	3.49314e-09	-7.37569e-08	4.34979e-08	-6.09337e-09	3.74046e-08	-5.59599e-07	3.05743e-07	-2.53856e-07	4.02569e-08	-9.51203e-09	3.07449e-08
0.811	-7.26896e-07	1.83564e-08	-7.08540e-07	-3.46876e-09	1.40497e-09	-2.06379e-09	-2.07558e-08	3.90258e-09	-1.68532e-08	-4.52621e-07	2.54594e-08	-4.27161e-07	-7.81578e-08	3.53418e-09	-7.46237e-08	4.42920e-08	-6.20459e-09	3.80874e-08	-5.65898e-07	3.09672e-07	-2.56226e-07	4.09608e-08	-9.67835e-09	3.12825e-08
0.836	-7.35775e-07	1.85806e-08	-7.17194e-07	-3.39892e-09	1.37668e-09	-2.02224e-09	-2.11071e-08	3.96864e-09	-1.71385e-08	-4.58264e-07	2.57769e-08	-4.32487e-07	-7.90588e-08	3.57492e-09	-7.54839e-08	4.50911e-08	-6.31654e-09	3.87745e-08	-5.72159e-07	3.13593e-07	-2.58566e-07	4.16688e-08	-9.84563e-09	3.18231e-08
0.860	-7.44620e-07	1.88039e-08	-7.25816e-07	-3.32579e-09	1.34706e-09	-1.97873e-09	-2.14595e-08	4.03489e-09	-1.74246e-08	-4.63891e-07	2.60933e-08	-4.37797e-07	-7.99529e-08	3.61535e-09	-7.63375e-08	4.58953e-08	-6.42919e-09	3.94661e-08	-5.78381e-07	3.17504e-07	-2.60876e-07	4.23807e-08	-1.00139e-08	3.23669e-08
0.885	-7.53431e-07	1.90265e-08	-7.34405e-07	-3.24933e-09	1.31609e-09	-1.93324e-09	-2.18128e-08	4.10132e-09	-1.77115e-08	-4.69500e-07	2.64089e-08	-4.43091e-07	-8.08399e-08	3.65546e-09	-7.71844e-08	4.67045e-08	-6.54256e-09	4.01620e-08	-5.84564e-07	3.21407e-07	-2.63157e-07	4.30967e-08	-1.01830e-08	3.29137e-08
0.909	-7.62209e-07	1.92481e-08	-7.42961e-07	-3.16953e-09	1.28377e-09	-1.88576e-09	-2.21670e-08	4.16793e-09	-1.79991e-08	-4.75092e-07	2.67234e-08	-4.48369e-07	-8.17198e-08	3.69525e-09	-7.80245e-08	4.75189e-08	-6.65664e-09	4.08623e-08	-5.90708e-07	3.25300e-07	-2.65408e-07	4.38168e-08	-1.03532e-08	3.34636e-08
0.934	-7.70953e-07	1.94689e-08	-7.51484e-07	-3.08639e-09	1.25009e-09	-1.83630e-09	-2.25222e-08	4.23471e-09	-1.82875e-08	-4.80667e-07	2.70370e-08	-4.53630e-07	-8.25924e-08	3.73471e-09	-7.88577e-08	4.83384e-08	-6.77144e-09	4.15670e-08	-5.96813e-07	3.29183e-07	-2.67629e-07	4.45409e-08	-1.05243e-08	3.40166e-08
0.958	-7.79662e-07	1.96889e-08	-7.59973e-07	-2.99988e-09	1.21506e-09	-1.78483e-09	-2.28783e-08	4.30165e-09	-1.85766e-08	-4.86225e-07	2.73496e-08	-4.58875e-07	-8.34577e-08	3.77384e-09	-7.96839e-08	4.91630e-08	-6.88695e-09	4.22761e-08	-6.02878e-07	3.33058e-07	-2.69821e-07	4.52691e-08	-1.06963e-08	3.45728e-08
0.983	-7.88337e-07	1.99079e-08	-7.68429e-07	-2.91000e-09	1.17865e-09	-1.73135e-09	-2.32352e-08	4.36876e-09	-1.88664e-08	-4.91764e-07	2.76612e-08	-4.64103e-07	-8.43156e-08	3.81263e-09	-8.05029e-08	4.99928e-08	-7.00318e-09	4.29896e-08	-6.08905e-07	3.36922e-07	-2.71982e-07	4.60014e-08	-1.08693e-08	3.51320e-08
1.008	-7.96976e-07	2.01261e-08	-7.76850e-07	-2.81672e-09	1.14087e-09	-1.67585e-09	-2.35929e-08	4.43603e-09	-1.91569e-08	-4.97286e-07	2.79718e-08	-4.69314e-07	-8.51658e-08	3.85107e-09	-8.13147e-08	5.08276e-08	-7.12013e-09	4.37075e-08	-6.14891e-07	3.40778e-07	-2.74114e-07	4.67377e-08	-1.10433e-08	3.56944e-08
1.032	-8.05580e-07	2.03434e-08	-7.85237e-07	-2.72004e-09	1.10171e-09	-1.61833e-09	-2.39515e-08	4.50344e-09	-1.94480e-08	-5.02789e-07	2.82813e-08	-4.74508e-07	-8.60083e-08	3.88917e-09	-8.21192e-08	5.16675e-08	-7.23780e-09	4.44298e-08	-6.20838e-07	3.44623e-07	-2.76215e-07	4.74781e-08	-1.12183e-08	3.62598e-08
1.057	-8.14148e-07	2.05598e-08	-7.93588e-07	-2.61993e-09	1.06116e-09	-1.55877e-09	-2.43108e-08	4.57100e-09	-1.97398e-08	-5.08274e-07	2.85899e-08	-4.79685e-07	-8.68431e-08	3.92692e-09	-8.29162e-08	5.25126e-08	-7.35618e-09	4.51565e-08	-6.26745e-07	3.48459e-07	-2.78286e-07	4.82226e-08	-1.13942e-08	3.68284e-08
1.081	-8.22680e-07	2.07752e-08	-8.01905e-07	-2.51640e-09	1.01923e-09	-1.49717e-09	-2.46709e-08	4.63870e-09	-2.00322e-08	-5.13741e-07	2.88974e-08	-4.84844e-07	-8.76699e-08	3.96431e-09	-8.37056e-08	5.33628e-08	-7.47528e-09	4.58876e-08	-6.32613e-07	3.52285e-07	-2.80328e-07	4.89712e-08	-1.15711e-08	3.74001e-08
1.106	-8.31176e-07	2.09898e-08	-8.10186e-07	-2.40941e-09	9.75893e-10	-1.43351e-09	-2.50316e-08	4.70654e-09	-2.03251e-08	-5.19189e-07	2.92038e-08	-4.89985e-07	-8.84887e-08	4.00133e-09	-8.44874e-08	5.42182e-08	-7.59510e-09	4.66231e-08	-6.38440e-07	3.56101e-07	-2.82339e-07	4.97239e-08	-1.17489e-08	3.79750e-08
1.130	-8.39635e-07	2.12034e-08	-8.18432e-07	-2.29896e-09	9.31157e-10	-1.36780e-09	-2.53931e-08	4.77450e-09	-2.06186e-08	-5.24619e-07	2.95092e-08	-4.95109e-07	-8.92994e-08	4.03799e-09	-8.52614e-08	5.50787e-08	-7.71564e-09	4.73630e-08	-6.44227e-07	3.59907e-07	-2.84320e-07	5.04808e-08	-1.19278e-08	3.85530e-08
1.155	-8.48057e-07	2.14161e-08	-8.26641e-07	-2.18503e-09	8.85013e-10	-1.30002e-09	-2.57552e-08	4.84259e-09	-2.09126e-08	-5.30029e-07	2.98136e-08	-5.00215e-07	-9.01018e-08	4.07428e-09	-8.60276e-08	5.59443e-08	-7.83690e-09	4.81074e-08	-6.49974e-07	3.63703e-07	-2.86270e-07	5.12417e-08	-1.21076e-08	3.91342e-08
1.180	-8.56442e-07	2.16278e-08	-8.34814e-07	-2.06761e-09	8.37455e-10	-1.23016e-09	-2.61180e-08	4.91079e-09	-2.12072e-08	-5.35420e-07	3.01168e-08	-5.05303e-07	-9.08959e-08	4.11018e-09	-8.67857e-08	5.68150e-08	-7.95888e-09	4.88562e-08	-6.55680e-07	3.67490e-07	-2.88190e-07	5.20068e-08	-1.22883e-08	3.97185e-08
1.204	-8.64788e-07	2.18386e-08	-8.42950e-07	-1.94669e-09	7.88478e-10	-1.15822e-09	-2.64813e-08	4.97911e-09	-2.15022e-08	-5.40792e-07	3.04190e-08	-5.10373e-07	-9.16815e-08	4.14571e-09	-8.75358e-08	5.76909e-08	-8.08158e-09	4.96094e-08	-6.61345e-07	3.71265e-07	-2.90080e-07	5.27760e-08	-1.24701e-08	4.03059e-08
1.229	-8.73097e-07	2.20484e-08	-8.51049e-07	-1.82226e-09	7.38077e-10	-1.08418e-09	-2.68452e-08	5.04753e-09	-2.17977e-08	-5.46144e-07	3.07200e-08	-5.15424e-07	-9.24586e-08	4.18084e-09	-8.82777e-08	5.85720e-08	-8.20500e-09	5.03670e-08	-6.66971e-07	3.75031e-07	-2.91939e-07	5.35493e-08	-1.26528e-08	4.08965e-08
1.253	-8.81368e-07	2.22573e-08	-8.59111e-07	-1.69429e-09	6.86246e-10	-1.00804e-09	-2.72096e-08	5.11605e-09	-2.20936e-08	-5.51477e-07	3.10200e-08	-5.20457e-07	-9.32269e-08	4.21559e-09	-8.90113e-08	5.94582e-08	-8.32914e-09	5.11290e-08	-6.72555e-07	3.78786e-07	-2.93768e-07	5.43268e-08	-1.28365e-08	4.14903e-08
1.278	-8.89600e-07	2.24651e-08	-8.67135e-07	-1.56278e-09	6.32979e-10	-9.29799e-10	-2.75746e-08	5.18467e-09	-2.23899e-08	-5.56789e-07	3.13188e-08	-5.25471e-07	-9.39864e-08	4.24993e-09	-8.97365e-08	6.03495e-08	-8.45400e-09	5.18955e-08	-6.78098e-07	3.82531e-07	-2.95567e-07	5.51085e-08	-1.30212e-08	4.20873e-08
1.303	-8.97793e-07	2.26720e-08	-8.75121e-07	-1.42771e-09	5.78272e-10	-8.49439e-10	-2.79400e-08	5.25338e-09	-2.26866e-08	-5.62082e-07	3.16165e-08	-5.30466e-07	-9.47371e-08	4.28387e-09	-9.04532e-08	6.12460e-08	-8.57958e-09	5.26664e-08	-6.83600e-07	3.86266e-07	-2.97335e-07	5.58943e-08	-1.32069e-08	4.26874e-08
1.327	-9.05946e-07	2.28779e-08	-8.83068e-07	-1.28907e-09	5.22119e-10	-7.66954e-10	-2.83059e-08	5.32217e-09	-2.29837e-08	-5.67355e-07	3.19131e-08	-5.35442e-07	-9.54787e-08	4.31741e-09	-9.11613e-08	6.21476e-08	-8.70589e-09	5.34418e-08	-6.89062e-07	3.89990e-07	-2.99072e-07	5.66842e-08	-1.33935e-08	4.32907e-08
1.352	-9.14060e-07	2.30828e-08	-8.90978e-07	-1.14685e-09	4.64515e-10	-6.82338e-10	-2.86722e-08	5.39104e-09	-2.32811e-08	-5.72607e-07	3.22085e-08	-5.40398e-07	-9.62112e-08	4.35053e-09	-9.18606e-08	6.30544e-08	-8.83292e-09	5.42215e-08	-6.94481e-07	3.93703e-07	-3.00778e-07	5.74783e-08	-1.35812e-08	4.38972e-08
1.376	-9.22135e-07	2.32867e-08	-8.98848e-07	-1.00104e-09	4.05454e-10	-5.95582e-10	-2.90388e-08	5.45998e-09	-2.35788e-08	-5.77838e-07	3.25028e-08	-5.45335e-07	-9.69344e-08	4.38323e-09	-9.25512e-08	6.39664e-08	-8.96067e-09	5.50057e-08	-6.99860e-07	3.97406e-07	-3.02454e-07	5.82766e-08	-1.37698e-08	4.45068e-08
1.401	-9.30169e-07	2.34896e-08	-9.06679e-07	-8.51613e-10	3.44933e-10	-5.06680e-10	-2.94059e-08	5.52899e-09	-2.38769e-08	-5.83049e-07	3.27959e-08	-5.50253e-07	-9.76483e-08	4.41552e-09	-9.32328e-08	6.48835e-08	-9.08914e-09	5.57944e-08	-7.05197e-07	4.01098e-07	-3.04099e-07	5.90791e-08	-1.39594e-08	4.51197e-08
1.425	-9.38162e-07	2.36915e-08	-9.14471e-07	-6.98568e-10	2.82944e-10	-4.15624e-10	-2.97732e-08	5.59807e-09	-2.41751e-08	-5.88239e-07	3.30878e-08	-5.55151e-07	-9.83528e-08	4.44737e-09	-9.39054e-08	6.58058e-08	-9.21834e-09	5.65874e-08	-7.10493e-07	4.04779e-07	-3.05714e-07	5.98857e-08	-1.41500e-08	4.57357e-08
1.450	-9.46115e-07	2.38923e-08	-9.22222e-07	-5.41889e-10	2.19484e-10	-3.22405e-10	-3.01409e-08	5.66719e-09	-2.44737e-08	-5.93408e-07	3.33785e-08	-5.60029e-07	-9.90476e-08	4.47879e-09	-9.45688e-08	6.67332e-08	-9.34825e-09	5.73849e-08	-7.15746e-07	4.08449e-07	-3.07297e-07	6.06965e-08	-1.43416e-08	4.63550e-08
1.475	-9.54026e-07	2.40921e-08	-9.29934e-07	-3.81565e-10	1.54547e-10	-2.27018e-10	-3.05088e-08	5.73637e-09	-2.47724e-08	-5.98555e-07	3.36681e-08	-5.64887e-07	-9.97328e-08	4.50978e-09	-9.52231e-08	6.76658e-08	-9.47889e-09	5.81869e-08	-7.20958e-07	4.12108e-07	-3.08850e-07	6.15116e-08	-1.45341e-08	4.69774e-08
1.499	-9.61896e-07	2.42909e-08	-9.37606e-07	-2.17583e-10	8.81285e-11	-1.29454e-10	-3.08769e-08	5.80559e-09	-2.50713e-08	-6.03681e-07	3.39564e-08	-5.69725e-07	-1.00408e-07	4.54032e-09	-9.58680e-08	6.86035e-08	-9.61026e-09	5.89933e-08	-7.26128e-07	4.15756e-07	-3.10372e-07	6.23308e-08	-1.47277e-08	4.76031e-08
1.524	-9.69725e-07	2.44885e-08	-9.45236e-07	-4.99302e-11	2.02234e-11	-2.97067e-11	-3.12453e-08	5.87485e-09	-2.53704e-08	-6.08786e-07	3.42436e-08	-5.74543e-07	-1.01074e-07	4.57041e-09	-9.65034e-08	6.95464e-08	-9.74234e-09	5.98041e-08	-7.31257e-07	4.19394e-07	-3.11863e-07	6.31542e-08	-1.49223e-08	4.82319e-08
1.548	-9.77511e-07	2.46852e-08	-9.52826e-07	1.21405e-10	-4.91730e-11	7.22315e-11	-3.16138e-08	5.94414e-09	-2.56697e-08	-6.13869e-07	3.45295e-08	-5.79339e-07	-1.01729e-07	4.60005e-09	-9.71293e-08	7.04945e-08	-9.87515e-09	6.06194e-08	-7.36343e-07	4.23020e-07	-3.13323e-07	6.39818e-08	-1.51178e-08	4.88640e-08
1.573	-9.85255e-07	2.48807e-08	-9.60375e-07	2.96433e-10	-1.20066e-10	1.76368e-10	-3.19825e-08	6.01346e-09	-2.59690e-08	-6.18930e-07	3.48141e-08	-5.84116e-07	-1.02375e-07	4.62924e-09	-9.77456e-08	7.14477e-08	-1.00087e-08	6.14390e-08	-7.41386e-07	4.26634e-07	-3.14752e-07	6.48136e-08	-1.53144e-08	4.94992e-08
1.597	-9.92957e-07	2.50752e-08	-9.67882e-07	4.75168e-10	-1.92459e-10	2.82709e-10	-3.23513e-08	6.08280e-09	-2.62685e-08	-6.23969e-07	3.50976e-08	-5.88871e-07	-1.03010e-07	4.65796e-09	-9.83521e-08	7.24061e-08	-1.01429e-08	6.22632e-08	-7.46388e-07	4.30238e-07	-3.16150e-07	6.56496e-08	-1.55119e-08	5.01377e-08
1.622	-1.00062e-06	2.52686e-08	-9.75347e-07	6.57620e-10	-2.66359e-10	3.91261e-10	-3.27201e-08	6.15216e-09	-2.65680e-08	-6.28985e-07	3.53797e-08	-5.93606e-07	-1.03635e-07	4.68622e-09	-9.89487e-08	7.33697e-08	-1.02779e-08	6.30917e-08	-7.51347e-07	4.33830e-07	-3.17517e-07	6.64899e-08	-1.57104e-08	5.07794e-08
1.647	-1.00823e-06	2.54609e-08	-9.82770e-07	8.43802e-10	-3.41769e-10	5.02033e-10	-3.30890e-08	6.22152e-09	-2.68675e-08	-6.33979e-07	3.56607e-08	-5.98319e-07	-1.04249e-07	4.71401e-09	-9.95354e-08	7.43384e-08	-1.04136e-08	6.39247e-08	-7.56264e-07	4.37411e-07	-3.18853e-07	6.73343e-08	-1.59100e-08	5.14243e-08
1.671	-1.01580e-06	2.56522e-08	-9.90151e-07	1.03372e-09	-4.18694e-10	6.15030e-10	-3.34580e-08	6.29089e-09	-2.71671e-08	-6.38951e-07	3.59403e-08	-6.03011e-07	-1.04853e-07	4.74132e-09	-1.00112e-07	7.53122e-08	-1.05500e-08	6.47622e-08	-7.61138e-07	4.40980e-07	-3.20157e-07	6.81830e-08	-1.61105e-08	5.20725e-08
1.696	-1.02333e-06	2.58423e-08	-9.97489e-07	1.22740e-09	-4.97138e-10	7.30259e-10	-3.38269e-08	6.36026e-09	-2.74667e-08	-6.43900e-07	3.62187e-08	-6.07681e-07	-1.05447e-07	4.76815e-09	-1.00679e-07	7.62912e-08	-1.06872e-08	6.56040e-08	-7.65969e-07	4.44538e-07	-3.21431e-07	6.90359e-08	-1.63120e-08	5.27238e-08
1.720	-1.03082e-06	2.60313e-08	-1.00478e-06	1.42483e-09	-5.77107e-10	8.47727e-10	-3.41958e-08	6.42962e-09	-2.77662e-08	-6.48826e-07	3.64957e-08	-6.12330e-07	-1.06029e-07	4.79449e-09	-1.01235e-07	7.72754e-08	-1.08250e-08	6.64503e-08	-7.70757e-07	4.48084e-07	-3.22673e-07	6.98930e-08	-1.65145e-08	5.33784e-08
1.745	-1.03825e-06	2.62191e-08	-1.01204e-06	1.62604e-09	-6.58604e-10	9.67440e-10	-3.45646e-08	6.49897e-09	-2.80657e-08	-6.53729e-07	3.67715e-08	-6.16957e-07	-1.06601e-07	4.82034e-09	-1.01781e-07	7.82647e-08	-1.09636e-08	6.73011e-08	-7.75503e-07	4.51618e-07	-3.23885e-07	7.07543e-08	-1.67181e-08	5.40363e-08
1.769	-1.04565e-06	2.64059e-08	-1.01924e-06	1.83104e-09	-7.41634e-10	1.08941e-09	-3.49333e-08	6.56829e-09	-2.83650e-08	-6.58608e-07	3.70460e-08	-6.21562e-07	-1.07162e-07	4.84570e-09	-1.02316e-07	7.92592e-08	-1.11029e-08	6.81562e-08	-7.80206e-07	4.55141e-07	-3.25065e-07	7.16199e-08	-1.69226e-08	5.46973e-08
1.794	-1.05300e-06	2.65915e-08	-1.02641e-06	2.03983e-09	-8.26201e-10	1.21363e-09	-3.53019e-08	6.63760e-09	-2.86643e-08	-6.63464e-07	3.73192e-08	-6.26145e-07	-1.07712e-07	4.87056e-09	-1.02841e-07	8.02588e-08	-1.12430e-08	6.90158e-08	-7.84866e-07	4.58652e-07	-3.26213e-07	7.24897e-08	-1.71281e-08	5.53616e-08
1.819	-1.06031e-06	2.67760e-08	-1.03353e-06	2.25243e-09	-9.12311e-10	1.34012e-09	-3.56703e-08	6.70687e-09	-2.89635e-08	-6.68297e-07	3.75910e-08	-6.30706e-07	-1.08250e-07	4.89491e-09	-1.03355e-07	8.12635e-08	-1.13837e-08	6.98798e-08	-7.89482e-07	4.62151e-07	-3.27331e-07	7.33637e-08	-1.73346e-08	5.60291e-08
1.843	-1.06756e-06	2.69593e-08	-1.04061e-06	2.46884e-09	-9.99965e-10	1.46887e-09	-3.60386e-08	6.77610e-09	-2.92625e-08	-6.73106e-07	3.78615e-08	-6.35244e-07	-1.08777e-07	4.91876e-09	-1.03859e-07	8.22734e-08	-1.15252e-08	7.07482e-08	-7.94055e-07	4.65638e-07	-3.28417e-07	7.42420e-08	-1.75421e-08	5.66999e-08
1.868	-1.07478e-06	2.71415e-08	-1.04764e-06	2.68908e-09	-1.08917e-09	1.59991e-09	-3.64066e-08	6.84530e-09	-2.95613e-08	-6.77891e-07	3.81306e-08	-6.39760e-07	-1.09293e-07	4.94209e-09	-1.04351e-07	8.32885e-08	-1.16674e-08	7.16211e-08	-7.98586e-07	4.69114e-07	-3.29472e-07	7.51245e-08	-1.77507e-08	5.73738e-08
1.892	-1.08195e-06	2.73225e-08	-1.05462e-06	2.91316e-09	-1.17993e-09	1.73323e-09	-3.67743e-08	6.91444e-09	-2.98599e-08	-6.82652e-07	3.83984e-08	-6.44253e-07	-1.09798e-07	4.96490e-09	-1.04833e-07	8.43087e-08	-1.18103e-08	7.24984e-08	-8.03072e-07	4.72577e-07	-3.30495e-07	7.60112e-08	-1.79602e-08	5.80511e-08
1.917	-1.08907e-06	2.75023e-08	-1.06157e-06	3.14108e-09	-1.27225e-09	1.86884e-09	-3.71418e-08	6.98353e-09	-3.01582e-08	-6.87389e-07	3.86649e-08	-6.48724e-07	-1.10291e-07	4.98719e-09	-1.05304e-07	8.53340e-08	-1.19539e-08	7.33801e-08	-8.07515e-07	4.76028e-07	-3.31488e-07	7.69022e-08	-1.81707e-08	5.87315e-08
1.942	-1.09614e-06	2.76810e-08	-1.06846e-06	3.37286e-09	-1.36613e-09	2.00674e-09	-3.75089e-08	7.05256e-09	-3.04563e-08	-6.92101e-07	3.89299e-08	-6.53171e-07	-1.10772e-07	5.00895e-09	-1.05763e-07	8.63644e-08	-1.20983e-08	7.42662e-08	-8.11915e-07	4.79467e-07	-3.32448e-07	7.77974e-08	-1.83822e-08	5.94152e-08
1.966	-1.10317e-06	2.78585e-08	-1.07531e-06	3.60851e-09	-1.46157e-09	2.14694e-09	-3.78757e-08	7.12153e-09	-3.07542e-08	-6.96789e-07	3.91936e-08	-6.57595e-07	-1.11242e-07	5.03018e-09	-1.06211e-07	8.74000e-08	-1.22433e-08	7.51567e-08	-8.16271e-07	4.82894e-07	-3.33378e-07	7.86969e-08	-1.85948e-08	6.01022e-08
1.991	-1.11015e-06	2.80348e-08	-1.08212e-06	3.84804e-09	-1.55859e-09	2.28945e-09	-3.82421e-08	7.19042e-09	-3.10517e-08	-7.01452e-07	3.94559e-08	-6.61996e-07	-1.11699e-07	5.05087e-09	-1.06648e-07	8.84407e-08	-1.23891e-08	7.60516e-08	-8.20584e-07	4.86308e-07	-3.34276e-07	7.96006e-08	-1.88083e-08	6.07923e-08
2.015	-1.11709e-06	2.82099e-08	-1.08888e-06	4.09145e-09	-1.65718e-09	2.43427e-09	-3.86081e-08	7.25924e-09	-3.13489e-08	-7.06090e-07	3.97168e-08	-6.66374e-07	-1.12145e-07	5.07102e-09	-1.07074e-07	8.94865e-08	-1.25356e-08	7.69509e-08	-8.24852e-07	4.89710e-07	-3.35142e-07	8.05086e-08	-1.90228e-08	6.14858e-08
2.040	-1.12397e-06	2.83837e-08	-1.09559e-06	4.33875e-09	-1.75734e-09	2.58141e-09	-3.89737e-08	7.32797e-09	-3.16457e-08	-7.10704e-07	3.99763e-08	-6.70728e-07	-1.12578e-07	5.09063e-09	-1.07488e-07	9.05375e-08	-1.26828e-08	7.78546e-08	-8.29077e-07	4.93100e-07	-3.35977e-07	8.14208e-08	-1.92384e-08	6.21824e-08
2.064	-1.13081e-06	2.85564e-08	-1.10225e-06	4.58996e-09	-1.85909e-09	2.73087e-09	-3.93388e-08	7.39662e-09	-3.19421e-08	-7.15292e-07	4.02344e-08	-6.75058e-07	-1.13000e-07	5.10969e-09	-1.07890e-07	9.15935e-08	-1.28308e-08	7.87627e-08	-8.33258e-07	4.96478e-07	-3.36781e-07	8.23372e-08	-1.94549e-08	6.28823e-08
2.089	-1.13760e-06	2.87279e-08	-1.10887e-06	4.84509e-09	-1.96243e-09	2.88266e-09	-3.97033e-08	7.46517e-09	-3.22382e-08	-7.19855e-07	4.04911e-08	-6.79364e-07	-1.13409e-07	5.12819e-09	-1.08281e-07	9.26547e-08	-1.29794e-08	7.96752e-08	-8.37395e-07	4.99843e-07	-3.37553e-07	8.32579e-08	-1.96724e-08	6.35854e-08
2.114	-1.14434e-06	2.88981e-08	-1.11544e-06	5.10413e-09	-2.06735e-09	3.03678e-09	-4.00674e-08	7.53362e-09	-3.25338e-08	-7.24392e-07	4.07463e-08	-6.83646e-07	-1.13806e-07	5.14613e-09	-1.08660e-07	9.37209e-08	-1.31288e-08	8.05921e-08	-8.41488e-07	5.03195e-07	-3.38293e-07	8.41828e-08	-1.98910e-08	6.42918e-08
2.138	-1.15103e-06	2.90672e-08	-1.12197e-06	5.36711e-09	-2.17386e-09	3.19324e-09	-4.04309e-08	7.60196e-09	-3.28289e-08	-7.28904e-07	4.10001e-08	-6.87904e-07	-1.14190e-07	5.16350e-09	-1.09026e-07	9.47923e-08	-1.32789e-08	8.15134e-08	-8.45537e-07	5.06535e-07	-3.39002e-07	8.51120e-08	-2.01105e-08	6.50014e-08
2.163	-1.15768e-06	2.92349e-08	-1.12844e-06	5.63402e-09	-2.28197e-09	3.35205e-09	-4.07938e-08	7.67019e-09	-3.31236e-08	-7.33390e-07	4.12524e-08	-6.92138e-07	-1.14562e-07	5.18031e-09	-1.09381e-07	9.58687e-08	-1.34297e-08	8.24390e-08	-8.49542e-07	5.09862e-07	-3.39680e-07	8.60454e-08	-2.03311e-08	6.57143e-08
2.187	-1.16427e-06	2.94015e-08	-1.13487e-06	5.90488e-09	-2.39168e-09	3.51320e-09	-4.11560e-08	7.73831e-09	-3.34177e-08	-7.37850e-07	4.15033e-08	-6.96347e-07	-1.14921e-07	5.19655e-09	-1.09724e-07	9.69502e-08	-1.35812e-08	8.33691e-08	-8.53503e-07	5.13177e-07	-3.40326e-07	8.69830e-08	-2.05526e-08	6.64304e-08
2.212	-1.17082e-06	2.95668e-08	-1.14125e-06	6.17970e-09	-2.50299e-09	3.67671e-09	-4.15176e-08	7.80630e-09	-3.37113e-08	-7.42285e-07	4.17527e-08	-7.00532e-07	-1.15267e-07	5.21221e-09	-1.10055e-07	9.80368e-08	-1.37334e-08	8.43035e-08	-8.57419e-07	5.16479e-07	-3.40940e-07	8.79249e-08	-2.07752e-08	6.71497e-08
2.236	-1.17731e-06	2.97308e-08	-1.14758e-06	6.45849e-09	-2.61591e-09	3.84258e-09	-4.18786e-08	7.87416e-09	-3.40044e-08	-7.46692e-07	4.20006e-08	-7.04692e-07	-1.15601e-07	5.22729e-09	-1.10373e-07	9.91285e-08	-1.38863e-08	8.52422e-08	-8.61291e-07	5.19768e-07	-3.41523e-07	8.88710e-08	-2.09987e-08	6.78723e-08
2.261	-1.18376e-06	2.98936e-08	-1.15387e-06	6.74124e-09	-2.73043e-09	4.01081e-09	-4.22388e-08	7.94189e-09	-3.42969e-08	-7.51074e-07	4.22471e-08	-7.08827e-07	-1.15921e-07	5.24179e-09	-1.10679e-07	1.00225e-07	-1.40400e-08	8.61853e-08	-8.65118e-07	5.23044e-07	-3.42074e-07	8.98214e-08	-2.12233e-08	6.85981e-08
2.286	-1.19016e-06	3.00551e-08	-1.16010e-06	7.02797e-09	-2.84657e-09	4.18140e-09	-4.25982e-08	8.00947e-09	-3.45888e-08	-7.55429e-07	4.24921e-08	-7.12937e-07	-1.16229e-07	5.25569e-09	-1.10973e-07	1.01327e-07	-1.41943e-08	8.71328e-08	-8.68901e-07	5.26307e-07	-3.42594e-07	9.07760e-08	-2.14488e-08	6.93271e-08
2.310	-1.19650e-06	3.02153e-08	-1.16629e-06	7.31869e-09	-2.96432e-09	4.35437e-09	-4.29569e-08	8.07691e-09	-3.48800e-08	-7.59757e-07	4.27355e-08	-7.17022e-07	-1.16523e-07	5.26900e-09	-1.11254e-07	1.02434e-07	-1.43494e-08	8.80846e-08	-8.72640e-07	5.29557e-07	-3.43082e-07	9.17348e-08	-2.16754e-08	7.00594e-08
2.335	-1.20280e-06	3.03743e-08	-1.17242e-06	7.61341e-09	-3.08369e-09	4.52972e-09	-4.33148e-08	8.14420e-09	-3.51706e-08	-7.64059e-07	4.29775e-08	-7.21081e-07	-1.16804e-07	5.28172e-09	-1.11522e-07	1.03546e-07	-1.45051e-08	8.90408e-08	-8.76334e-07	5.32795e-07	-3.43539e-07	9.26978e-08	-2.19029e-08	7.07949e-08
2.359	-1.20904e-06	3.05320e-08	-1.17851e-06	7.91213e-09	-3.20468e-09	4.70744e-09	-4.36718e-08	8.21133e-09	-3.54605e-08	-7.68334e-07	4.32179e-08	-7.25116e-07	-1.17072e-07	5.29383e-09	-1.11778e-07	1.04663e-07	-1.46616e-08	9.00012e-08	-8.79983e-07	5.36019e-07	-3.43964e-07	9.36651e-08	-2.21315e-08	7.15336e-08
2.384	-1.21523e-06	3.06884e-08	-1.18454e-06	8.21485e-09	-3.32730e-09	4.88755e-09	-4.40280e-08	8.27830e-09	-3.57497e-08	-7.72581e-07	4.34568e-08	-7.29124e-07	-1.17326e-07	5.30533e-09	-1.12021e-07	1.05785e-07	-1.48188e-08	9.09661e-08	-8.83588e-07	5.39230e-07	-3.44357e-07	9.46366e-08	-2.23610e-08	7.22756e-08
2.408	-1.22137e-06	3.08435e-08	-1.19053e-06	8.52159e-09	-3.45154e-09	5.07005e-09	-4.43832e-08	8.34509e-09	-3.60381e-08	-7.76801e-07	4.36942e-08	-7.33107e-07	-1.17567e-07	5.31623e-09	-1.12251e-07	1.06912e-07	-1.49766e-08	9.19352e-08	-8.87148e-07	5.42428e-07	-3.44719e-07	9.56123e-08	-2.25916e-08	7.30207e-08
2.433	-1.22746e-06	3.09972e-08	-1.19647e-06	8.83235e-09	-3.57741e-09	5.25495e-09	-4.47376e-08	8.41172e-09	-3.63258e-08	-7.80994e-07	4.39301e-08	-7.37064e-07	-1.17795e-07	5.32651e-09	-1.12468e-07	1.08044e-07	-1.51352e-08	9.29087e-08	-8.90663e-07	5.45613e-07	-3.45049e-07	9.65923e-08	-2.28231e-08	7.37691e-08
2.458	-1.23350e-06	3.11497e-08	-1.20235e-06	9.14714e-09	-3.70491e-09	5.44224e-09	-4.50909e-08	8.47816e-09	-3.66128e-08	-7.85160e-07	4.41644e-08	-7.40995e-07	-1.18008e-07	5.33617e-09	-1.12672e-07	1.09181e-07	-1.52945e-08	9.38864e-08	-8.94133e-07	5.48785e-07	-3.45348e-07	9.75764e-08	-2.30557e-08	7.45208e-08
2.482	-1.23949e-06	3.13009e-08	-1.20819e-06	9.46597e-09	-3.83405e-09	5.63193e-09	-4.54433e-08	8.54441e-09	-3.68989e-08	-7.89297e-07	4.43971e-08	-7.44900e-07	-1.18208e-07	5.34521e-09	-1.12863e-07	1.10323e-07	-1.54545e-08	9.48685e-08	-8.97559e-07	5.51944e-07	-3.45615e-07	9.85648e-08	-2.32892e-08	7.52756e-08
2.507	-1.24542e-06	3.14508e-08	-1.21397e-06	9.78884e-09	-3.96482e-09	5.82402e-09	-4.57947e-08	8.61048e-09	-3.71842e-08	-7.93407e-07	4.46283e-08	-7.48779e-07	-1.18394e-07	5.35362e-09	-1.13041e-07	1.11470e-07	-1.56152e-08	9.58548e-08	-9.00939e-07	5.55089e-07	-3.45851e-07	9.95574e-08	-2.35237e-08	7.60336e-08
2.531	-1.25130e-06	3.15993e-08	-1.21970e-06	1.01158e-08	-4.09723e-09	6.01852e-09	-4.61450e-08	8.67634e-09	-3.74686e-08	-7.97489e-07	4.48579e-08	-7.52631e-07	-1.18566e-07	5.36141e-09	-1.13205e-07	1.12622e-07	-1.57765e-08	9.68455e-08	-9.04275e-07	5.58221e-07	-3.46054e-07	1.00554e-07	-2.37593e-08	7.67949e-08
2.556	-1.25713e-06	3.17465e-08	-1.22539e-06	1.04467e-08	-4.23128e-09	6.21544e-09	-4.64942e-08	8.74201e-09	-3.77522e-08	-8.01543e-07	4.50859e-08	-7.56457e-07	-1.18725e-07	5.36855e-09	-1.13356e-07	1.13779e-07	-1.59386e-08	9.78404e-08	-9.07566e-07	5.61339e-07	-3.46227e-07	1.01555e-07	-2.39958e-08	7.75594e-08
2.580	-1.26291e-06	3.18923e-08	-1.23102e-06	1.07817e-08	-4.36698e-09	6.41477e-09	-4.68423e-08	8.80746e-09	-3.80349e-08	-8.05569e-07	4.53124e-08	-7.60256e-07	-1.18869e-07	5.37506e-09	-1.13493e-07	1.14941e-07	-1.61014e-08	9.88396e-08	-9.10811e-07	5.64444e-07	-3.46367e-07	1.02560e-07	-2.42333e-08	7.83270e-08
2.605	-1.26863e-06	3.20369e-08	-1.23660e-06	1.11208e-08	-4.50432e-09	6.61651e-09	-4.71893e-08	8.87270e-09	-3.83166e-08	-8.09566e-07	4.55372e-08	-7.64029e-07	-1.18998e-07	5.38093e-09	-1.13617e-07	1.16108e-07	-1.62649e-08	9.98430e-08	-9.14012e-07	5.67536e-07	-3.46476e-07	1.03570e-07	-2.44718e-08	7.90979e-08
2.630	-1.27430e-06	3.21800e-08	-1.24212e-06	1.14640e-08	-4.64331e-09	6.82068e-09	-4.75351e-08	8.93772e-09	-3.85974e-08	-8.13535e-07	4.57605e-08	-7.67774e-07	-1.19114e-07	5.38615e-09	-1.13728e-07	1.17280e-07	-1.64290e-08	1.00851e-07	-9.17167e-07	5.70614e-07	-3.46554e-07	1.04583e-07	-2.47113e-08	7.98720e-08
2.654	-1.27992e-06	3.23219e-08	-1.24760e-06	1.18112e-08	-4.78395e-09	7.02727e-09	-4.78797e-08	9.00252e-09	-3.88772e-08	-8.17475e-07	4.59821e-08	-7.71493e-07	-1.19215e-07	5.39073e-09	-1.13824e-07	1.18457e-07	-1.65939e-08	1.01863e-07	-9.20278e-07	5.73678e-07	-3.46600e-07	1.05601e-07	-2.49517e-08	8.06492e-08
2.679	-1.28548e-06	3.24623e-08	-1.25302e-06	1.21625e-08	-4.92625e-09	7.23629e-09	-4.82231e-08	9.06708e-09	-3.91560e-08	-8.21386e-07	4.62021e-08	-7.75184e-07	-1.19302e-07	5.39465e-09	-1.13907e-07	1.19638e-07	-1.67594e-08	1.02879e-07	-9.23343e-07	5.76729e-07	-3.46614e-07	1.06623e-07	-2.51932e-08	8.14297e-08
2.703	-1.29099e-06	3.26015e-08	-1.25839e-06	1.25179e-08	-5.07020e-09	7.44774e-09	-4.85652e-08	9.13141e-09	-3.94338e-08	-8.25269e-07	4.64205e-08	-7.78849e-07	-1.19374e-07	5.39791e-09	-1.13976e-07	1.20825e-07	-1.69256e-08	1.03899e-07	-9.26363e-07	5.79766e-07	-3.46597e-07	1.07649e-07	-2.54356e-08	8.22133e-08
2.728	-1.29644e-06	3.27392e-08	-1.26370e-06	1.28774e-08	-5.21580e-09	7.66162e-09	-4.89060e-08	9.19549e-09	-3.97105e-08	-8.29123e-07	4.66372e-08	-7.82485e-07	-1.19431e-07	5.40051e-09	-1.14031e-07	1.22016e-07	-1.70926e-08	1.04924e-07	-9.29338e-07	5.82789e-07	-3.46549e-07	1.08679e-07	-2.56791e-08	8.30001e-08
2.753	-1.30184e-06	3.28756e-08	-1.26897e-06	1.32410e-08	-5.36306e-09	7.87794e-09	-4.92456e-08	9.25933e-09	-3.99862e-08	-8.32947e-07	4.68524e-08	-7.86095e-07	-1.19474e-07	5.40245e-09	-1.14072e-07	1.23213e-07	-1.72602e-08	1.05953e-07	-9.32267e-07	5.85799e-07	-3.46468e-07	1.09714e-07	-2.59235e-08	8.37901e-08
2.777	-1.30719e-06	3.30106e-08	-1.27418e-06	1.36087e-08	-5.51198e-09	8.09669e-09	-4.95837e-08	9.32291e-09	-4.02608e-08	-8.36742e-07	4.70658e-08	-7.89676e-07	-1.19502e-07	5.40371e-09	-1.14098e-07	1.24414e-07	-1.74284e-08	1.06986e-07	-9.35152e-07	5.88795e-07	-3.46357e-07	1.10752e-07	-2.61689e-08	8.45832e-08
2.802	-1.31248e-06	3.31442e-08	-1.27934e-06	1.39804e-08	-5.66256e-09	8.31788e-09	-4.99205e-08	9.38624e-09	-4.05343e-08	-8.40508e-07	4.72776e-08	-7.93230e-07	-1.19515e-07	5.40431e-09	-1.14111e-07	1.25620e-07	-1.75974e-08	1.08023e-07	-9.37991e-07	5.91777e-07	-3.46213e-07	1.11795e-07	-2.64152e-08	8.53796e-08
2.826	-1.31772e-06	3.32764e-08	-1.28444e-06	1.43563e-08	-5.81481e-09	8.54152e-09	-5.02559e-08	9.44930e-09	-4.08066e-08	-8.44244e-07	4.74878e-08	-7.96756e-07	-1.19514e-07	5.40423e-09	-1.14109e-07	1.26831e-07	-1.77671e-08	1.09064e-07	-9.40784e-07	5.94746e-07	-3.46039e-07	1.12842e-07	-2.66626e-08	8.61790e-08
2.851	-1.32290e-06	3.34073e-08	-1.28949e-06	1.47363e-08	-5.96871e-09	8.76760e-09	-5.05899e-08	9.51209e-09	-4.10778e-08	-8.47950e-07	4.76963e-08	-8.00254e-07	-1.19497e-07	5.40347e-09	-1.14093e-07	1.28047e-07	-1.79374e-08	1.10110e-07	-9.43533e-07	5.97700e-07	-3.45832e-07	1.13893e-07	-2.69109e-08	8.69817e-08
2.875	-1.32803e-06	3.35367e-08	-1.29449e-06	1.51204e-08	-6.12429e-09	8.99612e-09	-5.09224e-08	9.57461e-09	-4.13478e-08	-8.51627e-07	4.79031e-08	-8.03724e-07	-1.19465e-07	5.40203e-09	-1.14063e-07	1.29268e-07	-1.81084e-08	1.11160e-07	-9.46236e-07	6.00641e-07	-3.45595e-07	1.14948e-07	-2.71602e-08	8.77874e-08
2.900	-1.33310e-06	3.36648e-08	-1.29943e-06	1.55086e-08	-6.28153e-09	9.22709e-09	-5.12534e-08	9.63684e-09	-4.16165e-08	-8.55274e-07	4.81082e-08	-8.07165e-07	-1.19418e-07	5.39990e-09	-1.14018e-07	1.30494e-07	-1.82801e-08	1.12214e-07	-9.48893e-07	6.03568e-07	-3.45326e-07	1.16007e-07	-2.74105e-08	8.85964e-08
2.925	-1.33811e-06	3.37914e-08	-1.30432e-06	1.59009e-08	-6.44043e-09	9.46052e-09	-5.15828e-08	9.69879e-09	-4.18841e-08	-8.58890e-07	4.83116e-08	-8.10579e-07	-1.19356e-07	5.39709e-09	-1.13959e-07	1.31724e-07	-1.84524e-08	1.13272e-07	-9.51505e-07	6.06480e-07	-3.45025e-07	1.17070e-07	-2.76617e-08	8.94084e-08
2.949	-1.34307e-06	3.39167e-08	-1.30915e-06	1.62974e-08	-6.60101e-09	9.69639e-09	-5.19108e-08	9.76045e-09	-4.21503e-08	-8.62477e-07	4.85134e-08	-8.13963e-07	-1.19278e-07	5.39358e-09	-1.13884e-07	1.32959e-07	-1.86255e-08	1.14334e-07	-9.54072e-07	6.09379e-07	-3.44693e-07	1.18138e-07	-2.79139e-08	9.02236e-08
2.974	-1.34797e-06	3.40405e-08	-1.31393e-06	1.66980e-08	-6.76325e-09	9.93472e-09	-5.22371e-08	9.82182e-09	-4.24153e-08	-8.66033e-07	4.87134e-08	-8.17319e-07	-1.19185e-07	5.38937e-09	-1.13796e-07	1.34199e-07	-1.87992e-08	1.15400e-07	-9.56593e-07	6.12263e-07	-3.44330e-07	1.19209e-07	-2.81671e-08	9.10419e-08
2.998	-1.35282e-06	3.41629e-08	-1.31866e-06	1.71027e-08	-6.92717e-09	1.01755e-08	-5.25619e-08	9.88288e-09	-4.26790e-08	-8.69559e-07	4.89117e-08	-8.20647e-07	-1.19077e-07	5.38447e-09	-1.13692e-07	1.35444e-07	-1.89735e-08	1.16470e-07	-9.59069e-07	6.15134e-07	-3.43935e-07	1.20285e-07	-2.84212e-08	9.18634e-08
3.023	-1.35761e-06	3.42839e-08	-1.32333e-06	1.75115e-08	-7.09276e-09	1.04187e-08	-5.28850e-08	9.94363e-09	-4.29414e-08	-8.73054e-07	4.91083e-08	-8.23946e-07	-1.18953e-07	5.37886e-09	-1.13574e-07	1.36693e-07	-1.91486e-08	1.17545e-07	-9.61499e-07	6.17990e-07	-3.43509e-07	1.21364e-07	-2.86763e-08	9.26879e-08
3.047	-1.36235e-06	3.44035e-08	-1.32794e-06	1.79244e-08	-7.26002e-09	1.06644e-08	-5.32065e-08	1.00041e-08	-4.32024e-08	-8.76519e-07	4.93032e-08	-8.27215e-07	-1.18813e-07	5.37255e-09	-1.13440e-07	1.37948e-07	-1.93243e-08	1.18623e-07	-9.63884e-07	6.20833e-07	-3.43051e-07	1.22448e-07	-2.89324e-08	9.35155e-08
3.072	-1.36703e-06	3.45216e-08	-1.33250e-06	1.83415e-08	-7.42895e-09	1.09126e-08	-5.35263e-08	1.00642e-08	-4.34621e-08	-8.79952e-07	4.94964e-08	-8.30456e-07	-1.18658e-07	5.36552e-09	-1.13292e-07	1.39207e-07	-1.95006e-08	1.19706e-07	-9.66223e-07	6.23661e-07	-3.42563e-07	1.23536e-07	-2.91894e-08	9.43463e-08
3.097	-1.37165e-06	3.46383e-08	-1.33701e-06	1.87628e-08	-7.59956e-09	1.11632e-08	-5.38443e-08	1.01240e-08	-4.37203e-08	-8.83355e-07	4.96878e-08	-8.33668e-07	-1.18487e-07	5.35779e-09	-1.13129e-07	1.40470e-07	-1.96776e-08	1.20793e-07	-9.68517e-07	6.26475e-07	-3.42043e-07	1.24627e-07	-2.94474e-08	9.51801e-08
3.121	-1.37621e-06	3.47536e-08	-1.34146e-06	1.91881e-08	-7.77184e-09	1.14163e-08	-5.41606e-08	1.01835e-08	-4.39772e-08	-8.86727e-07	4.98775e-08	-8.36850e-07	-1.18300e-07	5.34934e-09	-1.12950e-07	1.41739e-07	-1.98553e-08	1.21883e-07	-9.70766e-07	6.29275e-07	-3.41491e-07	1.25723e-07	-2.97063e-08	9.60170e-08
3.146	-1.38072e-06	3.48674e-08	-1.34585e-06	1.96176e-08	-7.94580e-09	1.16718e-08	-5.44752e-08	1.02426e-08	-4.42326e-08	-8.90068e-07	5.00654e-08	-8.40003e-07	-1.18097e-07	5.34017e-09	-1.12757e-07	1.43012e-07	-2.00336e-08	1.22978e-07	-9.72969e-07	6.32060e-07	-3.40909e-07	1.26823e-07	-2.99662e-08	9.68570e-08
3.170	-1.38517e-06	3.49798e-08	-1.35019e-06	2.00512e-08	-8.12143e-09	1.19298e-08	-5.47879e-08	1.03014e-08	-4.44865e-08	-8.93378e-07	5.02515e-08	-8.43126e-07	-1.17878e-07	5.33028e-09	-1.12548e-07	1.44289e-07	-2.02126e-08	1.24077e-07	-9.75126e-07	6.34831e-07	-3.40295e-07	1.27927e-07	-3.02270e-08	9.77001e-08
3.195	-1.38956e-06	3.50907e-08	-1.35447e-06	2.04890e-08	-8.29874e-09	1.21902e-08	-5.50988e-08	1.03599e-08	-4.47390e-08	-8.96656e-07	5.04359e-08	-8.46220e-07	-1.17643e-07	5.31966e-09	-1.12324e-07	1.45572e-07	-2.03923e-08	1.25180e-07	-9.77238e-07	6.37588e-07	-3.39650e-07	1.29035e-07	-3.04888e-08	9.85462e-08
3.219	-1.39390e-06	3.52002e-08	-1.35870e-06	2.09309e-08	-8.47772e-09	1.24531e-08	-5.54079e-08	1.04180e-08	-4.49899e-08	-8.99903e-07	5.06186e-08	-8.49284e-07	-1.17392e-07	5.30831e-09	-1.12084e-07	1.46859e-07	-2.05726e-08	1.26286e-07	-9.79304e-07	6.40330e-07	-3.38974e-07	1.30147e-07	-3.07515e-08	9.93953e-08
3.244	-1.39817e-06	3.53082e-08	-1.36287e-06	2.13769e-08	-8.65838e-09	1.27185e-08	-5.57151e-08	1.04758e-08	-4.52393e-08	-9.03118e-07	5.07994e-08	-8.52319e-07	-1.17125e-07	5.29624e-09	-1.11829e-07	1.48150e-07	-2.07535e-08	1.27397e-07	-9.81325e-07	6.43059e-07	-3.38267e-07	1.31263e-07	-3.10152e-08	1.00248e-07
3.269	-1.40239e-06	3.54148e-08	-1.36698e-06	2.18271e-08	-8.84072e-09	1.29864e-08	-5.60204e-08	1.05332e-08	-4.54872e-08	-9.06302e-07	5.09785e-08	-8.55323e-07	-1.16842e-07	5.28343e-09	-1.11559e-07	1.49447e-07	-2.09351e-08	1.28512e-07	-9.83300e-07	6.45772e-07	-3.37528e-07	1.32383e-07	-3.12798e-08	1.01103e-07
3.293	-1.40656e-06	3.55199e-08	-1.37104e-06	2.22814e-08	-9.02473e-09	1.32566e-08	-5.63237e-08	1.05902e-08	-4.57335e-08	-9.09453e-07	5.11558e-08	-8.58298e-07	-1.16543e-07	5.26988e-09	-1.11273e-07	1.50748e-07	-2.11173e-08	1.29630e-07	-9.85230e-07	6.48472e-07	-3.36759e-07	1.33506e-07	-3.15453e-08	1.01961e-07
3.318	-1.41066e-06	3.56235e-08	-1.37504e-06	2.27398e-08	-9.21041e-09	1.35294e-08	-5.66251e-08	1.06469e-08	-4.59782e-08	-9.12573e-07	5.13313e-08	-8.61242e-07	-1.16227e-07	5.25560e-09	-1.10971e-07	1.52053e-07	-2.13002e-08	1.30753e-07	-9.87115e-07	6.51156e-07	-3.35958e-07	1.34634e-07	-3.18118e-08	1.02822e-07
3.342	-1.41471e-06	3.57257e-08	-1.37898e-06	2.32024e-08	-9.39777e-09	1.38046e-08	-5.69245e-08	1.07031e-08	-4.62213e-08	-9.15661e-07	5.15049e-08	-8.64156e-07	-1.15894e-07	5.24057e-09	-1.10654e-07	1.53363e-07	-2.14837e-08	1.31879e-07	-9.88953e-07	6.53827e-07	-3.35127e-07	1.35766e-07	-3.20792e-08	1.03687e-07
3.367	-1.41869e-06	3.58264e-08	-1.38287e-06	2.36691e-08	-9.58681e-09	1.40823e-08	-5.72219e-08	1.07591e-08	-4.64628e-08	-9.18717e-07	5.16768e-08	-8.67040e-07	-1.15545e-07	5.22480e-09	-1.10321e-07	1.54677e-07	-2.16678e-08	1.33010e-07	-9.90747e-07	6.56483e-07	-3.34264e-07	1.36901e-07	-3.23475e-08	1.04554e-07
3.391	-1.42262e-06	3.59256e-08	-1.38670e-06	2.41400e-08	-9.77752e-09	1.43624e-08	-5.75172e-08	1.08146e-08	-4.67026e-08	-9.21740e-07	5.18469e-08	-8.69894e-07	-1.15180e-07	5.20828e-09	-1.09972e-07	1.55997e-07	-2.18526e-08	1.34144e-07	-9.92495e-07	6.59124e-07	-3.33371e-07	1.38041e-07	-3.26167e-08	1.05424e-07
3.416	-1.42649e-06	3.60233e-08	-1.39047e-06	2.46150e-08	-9.96991e-09	1.46450e-08	-5.78105e-08	1.08697e-08	-4.69407e-08	-9.24732e-07	5.20152e-08	-8.72717e-07	-1.14798e-07	5.19101e-09	-1.09607e-07	1.57320e-07	-2.20380e-08	1.35282e-07	-9.94197e-07	6.61751e-07	-3.32447e-07	1.39184e-07	-3.28869e-08	1.06297e-07
3.441	-1.43030e-06	3.61196e-08	-1.39418e-06	2.50941e-08	-1.01640e-08	1.49301e-08	-5.81017e-08	1.09245e-08	-4.71772e-08	-9.27691e-07	5.21816e-08	-8.75509e-07	-1.14400e-07	5.17298e-09	-1.09227e-07	1.58648e-07	-2.22241e-08	1.36424e-07	-9.95854e-07	6.64363e-07	-3.31491e-07	1.40332e-07	-3.31580e-08	1.07174e-07
3.465	-1.43406e-06	3.62143e-08	-1.39784e-06	2.55773e-08	-1.03597e-08	1.52176e-08	-5.83907e-08	1.09788e-08	-4.74119e-08	-9.30617e-07	5.23462e-08	-8.78271e-07	-1.13984e-07	5.15420e-09	-1.08830e-07	1.59981e-07	-2.24107e-08	1.37570e-07	-9.97466e-07	6.66960e-07	-3.30505e-07	1.41483e-07	-3.34300e-08	1.08053e-07
3.490	-1.43775e-06	3.63076e-08	-1.40144e-06	2.60647e-08	-1.05571e-08	1.55076e-08	-5.86777e-08	1.10328e-08	-4.76449e-08	-9.33511e-07	5.25090e-08	-8.81002e-07	-1.13552e-07	5.13467e-09	-1.08418e-07	1.61318e-07	-2.25980e-08	1.38720e-07	-9.99032e-07	6.69543e-07	-3.29488e-07	1.42638e-07	-3.37029e-08	1.08935e-07
3.514	-1.44138e-06	3.63994e-08	-1.40498e-06	2.65562e-08	-1.07562e-08	1.58000e-08	-5.89624e-08	1.10863e-08	-4.78761e-08	-9.36372e-07	5.26699e-08	-8.83702e-07	-1.13103e-07	5.11437e-09	-1.07989e-07	1.62659e-07	-2.27859e-08	1.39873e-07	-1.00055e-06	6.72112e-07	-3.28441e-07	1.43797e-07	-3.39767e-08	1.09820e-07
3.539	-1.44496e-06	3.64897e-08	-1.40847e-06	2.70518e-08	-1.09569e-08	1.60949e-08	-5.92450e-08	1.11395e-08	-4.81055e-08	-9.39200e-07	5.28290e-08	-8.86371e-07	-1.12638e-07	5.09331e-09	-1.07544e-07	1.64005e-07	-2.29744e-08	1.41030e-07	-1.00203e-06	6.74666e-07	-3.27363e-07	1.44959e-07	-3.42515e-08	1.10708e-07
3.564	-1.44848e-06	3.65785e-08	-1.41190e-06	2.75516e-08	-1.11593e-08	1.63922e-08	-5.95253e-08	1.11922e-08	-4.83332e-08	-9.41995e-07	5.29862e-08	-8.89009e-07	-1.12155e-07	5.07148e-09	-1.07083e-07	1.65355e-07	-2.31636e-08	1.42191e-07	-1.00346e-06	6.77205e-07	-3.26254e-07	1.46126e-07	-3.45271e-08	1.11599e-07
3.588	-1.45193e-06	3.66658e-08	-1.41527e-06	2.80554e-08	-1.13634e-08	1.66920e-08	-5.98034e-08	1.12445e-08	-4.85590e-08	-9.44757e-07	5.31416e-08	-8.91616e-07	-1.11655e-07	5.04888e-09	-1.06606e-07	1.66710e-07	-2.33533e-08	1.43356e-07	-1.00484e-06	6.79729e-07	-3.25114e-07	1.47296e-07	-3.48036e-08	1.12493e-07
3.613	-1.45533e-06	3.67516e-08	-1.41858e-06	2.85634e-08	-1.15692e-08	1.69942e-08	-6.00793e-08	1.12963e-08	-4.87830e-08	-9.47486e-07	5.32951e-08	-8.94191e-07	-1.11138e-07	5.02551e-09	-1.06113e-07	1.68068e-07	-2.35437e-08	1.44525e-07	-1.00618e-06	6.82239e-07	-3.23944e-07	1.48470e-07	-3.50810e-08	1.13389e-07
3.637	-1.45867e-06	3.68359e-08	-1.42183e-06	2.90755e-08	-1.17766e-08	1.72989e-08	-6.03528e-08	1.13478e-08	-4.90051e-08	-9.50182e-07	5.34467e-08	-8.96736e-07	-1.10604e-07	5.00137e-09	-1.05603e-07	1.69432e-07	-2.37347e-08	1.45697e-07	-1.00748e-06	6.84733e-07	-3.22743e-07	1.49648e-07	-3.53594e-08	1.14289e-07
3.662	-1.46195e-06	3.69186e-08	-1.42503e-06	2.95917e-08	-1.19857e-08	1.76060e-08	-6.06240e-08	1.13988e-08	-4.92253e-08	-9.52845e-07	5.35965e-08	-8.99249e-07	-1.10053e-07	4.97646e-09	-1.05077e-07	1.70799e-07	-2.39263e-08	1.46873e-07	-1.00873e-06	6.87214e-07	-3.21512e-07	1.50830e-07	-3.56386e-08	1.15191e-07
3.686	-1.46516e-06	3.69999e-08	-1.42816e-06	3.01120e-08	-1.21964e-08	1.79156e-08	-6.08929e-08	1.14493e-08	-4.94436e-08	-9.55474e-07	5.37444e-08	-9.01730e-07	-1.09485e-07	4.95077e-09	-1.04535e-07	1.72171e-07	-2.41184e-08	1.48053e-07	-1.00993e-06	6.89679e-07	-3.20250e-07	1.52015e-07	-3.59186e-08	1.16097e-07
3.711	-1.46832e-06	3.70797e-08	-1.43124e-06	3.06364e-08	-1.24088e-08	1.82276e-08	-6.11595e-08	1.14994e-08	-4.96600e-08	-9.58070e-07	5.38904e-08	-9.04180e-07	-1.08900e-07	4.92429e-09	-1.03976e-07	1.73547e-07	-2.43112e-08	1.49236e-07	-1.01109e-06	6.92130e-07	-3.18958e-07	1.53204e-07	-3.61996e-08	1.17005e-07
3.736	-1.47142e-06	3.71579e-08	-1.43426e-06	3.11649e-08	-1.26229e-08	1.85421e-08	-6.14236e-08	1.15491e-08	-4.98745e-08	-9.60633e-07	5.40345e-08	-9.06598e-07	-1.08297e-07	4.89704e-09	-1.03400e-07	1.74928e-07	-2.45046e-08	1.50423e-07	-1.01220e-06	6.94565e-07	-3.17635e-07	1.54397e-07	-3.64814e-08	1.17916e-07
3.760	-1.47446e-06	3.72346e-08	-1.43722e-06	3.16975e-08	-1.28386e-08	1.88589e-08	-6.16853e-08	1.15983e-08	-5.00870e-08	-9.63161e-07	5.41768e-08	-9.08984e-07	-1.07677e-07	4.86900e-09	-1.02808e-07	1.76312e-07	-2.46986e-08	1.51614e-07	-1.01327e-06	6.96986e-07	-3.16282e-07	1.55594e-07	-3.67642e-08	1.18829e-07
3.785	-1.47744e-06	3.73098e-08	-1.44013e-06	3.22342e-08	-1.30560e-08	1.91783e-08	-6.19446e-08	1.16470e-08	-5.02975e-08	-9.65656e-07	5.43171e-08	-9.11339e-07	-1.07040e-07	4.84018e-09	-1.02199e-07	1.77701e-07	-2.48931e-08	1.52808e-07	-1.01429e-06	6.99392e-07	-3.14899e-07	1.56794e-07	-3.70477e-08	1.19746e-07
3.809	-1.48036e-06	3.73835e-08	-1.44297e-06	3.27750e-08	-1.32750e-08	1.95000e-08	-6.22014e-08	1.16953e-08	-5.05061e-08	-9.68117e-07	5.44555e-08	-9.13662e-07	-1.06385e-07	4.81057e-09	-1.01574e-07	1.79094e-07	-2.50883e-08	1.54006e-07	-1.01527e-06	7.01784e-07	-3.13485e-07	1.57998e-07	-3.73322e-08	1.20665e-07
3.834	-1.48321e-06	3.74557e-08	-1.44576e-06	3.33199e-08	-1.34957e-08	1.98242e-08	-6.24558e-08	1.17432e-08	-5.07126e-08	-9.70545e-07	5.45921e-08	-9.15952e-07	-1.05712e-07	4.78016e-09	-1.00932e-07	1.80492e-07	-2.52840e-08	1.55208e-07	-1.01620e-06	7.04160e-07	-3.12042e-07	1.59205e-07	-3.76175e-08	1.21588e-07
3.858	-1.48601e-06	3.75263e-08	-1.44848e-06	3.38688e-08	-1.37180e-08	2.01508e-08	-6.27076e-08	1.17905e-08	-5.09171e-08	-9.72938e-07	5.47267e-08	-9.18211e-07	-1.05023e-07	4.74897e-09	-1.00274e-07	1.81893e-07	-2.54803e-08	1.56413e-07	-1.01709e-06	7.06522e-07	-3.10568e-07	1.60416e-07	-3.79037e-08	1.22513e-07
3.883	-1.48875e-06	3.75955e-08	-1.45115e-06	3.44218e-08	-1.39420e-08	2.04798e-08	-6.29569e-08	1.18374e-08	-5.11195e-08	-9.75297e-07	5.48594e-08	-9.20438e-07	-1.04315e-07	4.71698e-09	-9.95982e-08	1.83298e-07	-2.56772e-08	1.57621e-07	-1.01793e-06	7.08869e-07	-3.09064e-07	1.61631e-07	-3.81907e-08	1.23440e-07
3.908	-1.49142e-06	3.76630e-08	-1.45376e-06	3.49789e-08	-1.41676e-08	2.08112e-08	-6.32037e-08	1.18838e-08	-5.13199e-08	-9.77622e-07	5.49902e-08	-9.22632e-07	-1.03590e-07	4.68420e-09	-9.89060e-08	1.84708e-07	-2.58746e-08	1.58833e-07	-1.01873e-06	7.11200e-07	-3.07530e-07	1.62849e-07	-3.84785e-08	1.24371e-07
3.932	-1.49404e-06	3.77291e-08	-1.45631e-06	3.55400e-08	-1.43949e-08	2.11451e-08	-6.34478e-08	1.19297e-08	-5.15182e-08	-9.79913e-07	5.51190e-08	-9.24794e-07	-1.02848e-07	4.65062e-09	-9.81969e-08	1.86122e-07	-2.60727e-08	1.60049e-07	-1.01948e-06	7.13517e-07	-3.05966e-07	1.64071e-07	-3.87672e-08	1.25304e-07
3.957	-1.49660e-06	3.77936e-08	-1.45880e-06	3.61051e-08	-1.46238e-08	2.14813e-08	-6.36894e-08	1.19751e-08	-5.17143e-08	-9.82169e-07	5.52460e-08	-9.26924e-07	-1.02087e-07	4.61623e-09	-9.74710e-08	1.87539e-07	-2.62713e-08	1.61268e-07	-1.02019e-06	7.15819e-07	-3.04373e-07	1.65296e-07	-3.90568e-08	1.26240e-07
3.981	-1.49909e-06	3.78566e-08	-1.46123e-06	3.66743e-08	-1.48544e-08	2.18200e-08	-6.39284e-08	1.20201e-08	-5.19084e-08	-9.84392e-07	5.53710e-08	-9.29021e-07	-1.01309e-07	4.58105e-09	-9.67281e-08	1.88961e-07	-2.64704e-08	1.62491e-07	-1.02086e-06	7.18106e-07	-3.02749e-07	1.66525e-07	-3.93472e-08	1.27178e-07
4.006	-1.50152e-06	3.79181e-08	-1.46361e-06	3.72476e-08	-1.50866e-08	2.21610e-08	-6.41647e-08	1.20645e-08	-5.21003e-08	-9.86579e-07	5.54940e-08	-9.31085e-07	-1.00513e-07	4.54507e-09	-9.59683e-08	1.90387e-07	-2.66702e-08	1.63717e-07	-1.02147e-06	7.20378e-07	-3.01095e-07	1.67758e-07	-3.96384e-08	1.28120e-07
4.030	-1.50390e-06	3.79780e-08	-1.46592e-06	3.78249e-08	-1.53204e-08	2.25045e-08	-6.43984e-08	1.21084e-08	-5.22900e-08	-9.88733e-07	5.56151e-08	-9.33117e-07	-9.96997e-08	4.50828e-09	-9.51914e-08	1.91817e-07	-2.68704e-08	1.64946e-07	-1.02205e-06	7.22636e-07	-2.99412e-07	1.68994e-07	-3.99304e-08	1.29063e-07
4.055	-1.50621e-06	3.80364e-08	-1.46817e-06	3.84062e-08	-1.55558e-08	2.28503e-08	-6.46294e-08	1.21519e-08	-5.24775e-08	-9.90851e-07	5.57343e-08	-9.35117e-07	-9.88683e-08	4.47068e-09	-9.43976e-08	1.93250e-07	-2.70713e-08	1.66179e-07	-1.02258e-06	7.24878e-07	-2.97699e-07	1.70233e-07	-4.02232e-08	1.30010e-07
4.080	-1.50846e-06	3.80933e-08	-1.47037e-06	3.89915e-08	-1.57929e-08	2.31986e-08	-6.48577e-08	1.21948e-08	-5.26629e-08	-9.92935e-07	5.58515e-08	-9.37084e-07	-9.80190e-08	4.43228e-09	-9.35867e-08	1.94688e-07	-2.72727e-08	1.67415e-07	-1.02306e-06	7.27105e-07	-2.95957e-07	1.71476e-07	-4.05169e-08	1.30959e-07
4.104	-1.51065e-06	3.81486e-08	-1.47250e-06	3.95808e-08	-1.60316e-08	2.35492e-08	-6.50833e-08	1.22372e-08	-5.28461e-08	-9.94984e-07	5.59668e-08	-9.39018e-07	-9.71518e-08	4.39306e-09	-9.27587e-08	1.96130e-07	-2.74746e-08	1.68655e-07	-1.02350e-06	7.29317e-07	-2.94184e-07	1.72722e-07	-4.08114e-08	1.31911e-07
4.129	-1.51278e-06	3.82023e-08	-1.47458e-06	4.01741e-08	-1.62719e-08	2.39022e-08	-6.53061e-08	1.22791e-08	-5.30270e-08	-9.96999e-07	5.60801e-08	-9.40919e-07	-9.62667e-08	4.35304e-09	-9.19136e-08	1.97575e-07	-2.76771e-08	1.69898e-07	-1.02390e-06	7.31515e-07	-2.92383e-07	1.73972e-07	-4.11067e-08	1.32865e-07
4.153	-1.51485e-06	3.82546e-08	-1.47659e-06	4.07715e-08	-1.65138e-08	2.42576e-08	-6.55261e-08	1.23205e-08	-5.32057e-08	-9.98978e-07	5.61914e-08	-9.42787e-07	-9.53636e-08	4.31220e-09	-9.10514e-08	1.99024e-07	-2.78801e-08	1.71144e-07	-1.02425e-06	7.33697e-07	-2.90551e-07	1.75225e-07	-4.14028e-08	1.33822e-07
4.178	-1.51686e-06	3.83053e-08	-1.47855e-06	4.13728e-08	-1.67574e-08	2.46154e-08	-6.57434e-08	1.23613e-08	-5.33821e-08	-1.00092e-06	5.63008e-08	-9.44622e-07	-9.44425e-08	4.27055e-09	-9.01720e-08	2.00478e-07	-2.80837e-08	1.72394e-07	-1.02456e-06	7.35864e-07	-2.88691e-07	1.76482e-07	-4.16997e-08	1.34782e-07
4.202	-1.51880e-06	3.83544e-08	-1.48045e-06	4.19780e-08	-1.70026e-08	2.49755e-08	-6.59578e-08	1.24016e-08	-5.35562e-08	-1.00283e-06	5.64082e-08	-9.46424e-07	-9.35034e-08	4.22809e-09	-8.92753e-08	2.01935e-07	-2.82878e-08	1.73647e-07	-1.02482e-06	7.38017e-07	-2.86801e-07	1.77742e-07	-4.19973e-08	1.35744e-07
4.227	-1.52069e-06	3.84020e-08	-1.48228e-06	4.25873e-08	-1.72493e-08	2.53380e-08	-6.61695e-08	1.24414e-08	-5.37281e-08	-1.00471e-06	5.65137e-08	-9.48193e-07	-9.25463e-08	4.18481e-09	-8.83615e-08	2.03395e-07	-2.84924e-08	1.74903e-07	-1.02504e-06	7.40154e-07	-2.84882e-07	1.79005e-07	-4.22958e-08	1.36709e-07
4.252	-1.52251e-06	3.84481e-08	-1.48406e-06	4.32005e-08	-1.74977e-08	2.57028e-08	-6.63783e-08	1.24807e-08	-5.38976e-08	-1.00655e-06	5.66171e-08	-9.49929e-07	-9.15710e-08	4.14071e-09	-8.74303e-08	2.04860e-07	-2.86976e-08	1.76162e-07	-1.02521e-06	7.42276e-07	-2.82933e-07	1.80271e-07	-4.25950e-08	1.37676e-07
4.276	-1.52427e-06	3.84926e-08	-1.48578e-06	4.38176e-08	-1.77477e-08	2.60700e-08	-6.65842e-08	1.25194e-08	-5.40648e-08	-1.00835e-06	5.67186e-08	-9.51632e-07	-9.05777e-08	4.09579e-09	-8.64819e-08	2.06328e-07	-2.89033e-08	1.77425e-07	-1.02534e-06	7.44384e-07	-2.80956e-07	1.81541e-07	-4.28950e-08	1.38646e-07
4.301	-1.52597e-06	3.85356e-08	-1.48744e-06	4.44387e-08	-1.79992e-08	2.64395e-08	-6.67872e-08	1.25576e-08	-5.42296e-08	-1.01012e-06	5.68181e-08	-9.53301e-07	-8.95662e-08	4.05005e-09	-8.55162e-08	2.07800e-07	-2.91095e-08	1.78691e-07	-1.02543e-06	7.46476e-07	-2.78949e-07	1.82814e-07	-4.31958e-08	1.39618e-07
4.325	-1.52761e-06	3.85770e-08	-1.48904e-06	4.50638e-08	-1.82524e-08	2.68114e-08	-6.69874e-08	1.25952e-08	-5.43922e-08	-1.01185e-06	5.69156e-08	-9.54937e-07	-8.85366e-08	4.00350e-09	-8.45331e-08	2.09276e-07	-2.93162e-08	1.79959e-07	-1.02547e-06	7.48553e-07	-2.76913e-07	1.84090e-07	-4.34974e-08	1.40593e-07
4.350	-1.52919e-06	3.86168e-08	-1.49058e-06	4.56927e-08	-1.85071e-08	2.71856e-08	-6.71846e-08	1.26323e-08	-5.45523e-08	-1.01355e-06	5.70111e-08	-9.56540e-07	-8.74888e-08	3.95612e-09	-8.35326e-08	2.10755e-07	-2.95234e-08	1.81232e-07	-1.02546e-06	7.50616e-07	-2.74849e-07	1.85370e-07	-4.37997e-08	1.41570e-07
4.375	-1.53071e-06	3.86552e-08	-1.49206e-06	4.63255e-08	-1.87634e-08	2.75621e-08	-6.73788e-08	1.26688e-08	-5.47100e-08	-1.01521e-06	5.71047e-08	-9.58109e-07	-8.64227e-08	3.90791e-09	-8.25148e-08	2.12238e-07	-2.97311e-08	1.82507e-07	-1.02542e-06	7.52663e-07	-2.72755e-07	1.86652e-07	-4.41028e-08	1.42549e-07
4.399	-1.53217e-06	3.86920e-08	-1.49348e-06	4.69623e-08	-1.90214e-08	2.79409e-08	-6.75702e-08	1.27048e-08	-5.48654e-08	-1.01684e-06	5.71962e-08	-9.59645e-07	-8.53385e-08	3.85888e-09	-8.14796e-08	2.13724e-07	-2.99394e-08	1.83785e-07	-1.02533e-06	7.54695e-07	-2.70633e-07	1.87938e-07	-4.44066e-08	1.43531e-07
4.424	-1.53356e-06	3.87272e-08	-1.49484e-06	4.76029e-08	-1.92808e-08	2.83221e-08	-6.77585e-08	1.27402e-08	-5.50183e-08	-1.01843e-06	5.72857e-08	-9.61147e-07	-8.42360e-08	3.80903e-09	-8.04270e-08	2.15214e-07	-3.01481e-08	1.85066e-07	-1.02519e-06	7.56712e-07	-2.68481e-07	1.89227e-07	-4.47112e-08	1.44516e-07
4.448	-1.53490e-06	3.87609e-08	-1.49614e-06	4.82475e-08	-1.95419e-08	2.87056e-08	-6.79438e-08	1.27750e-08	-5.51688e-08	-1.01999e-06	5.73733e-08	-9.62616e-07	-8.31152e-08	3.75835e-09	-7.93569e-08	2.16708e-07	-3.03573e-08	1.86351e-07	-1.02502e-06	7.58715e-07	-2.66302e-07	1.90519e-07	-4.50165e-08	1.45503e-07
4.473	-1.53617e-06	3.87930e-08	-1.49738e-06	4.88958e-08	-1.98045e-08	2.90913e-08	-6.81261e-08	1.28093e-08	-5.53168e-08	-1.02151e-06	5.74588e-08	-9.64051e-07	-8.19761e-08	3.70684e-09	-7.82693e-08	2.18205e-07	-3.05671e-08	1.87638e-07	-1.02480e-06	7.60702e-07	-2.64093e-07	1.91814e-07	-4.53225e-08	1.46492e-07
4.497	-1.53738e-06	3.88236e-08	-1.49856e-06	4.95481e-08	-2.00687e-08	2.94794e-08	-6.83054e-08	1.28430e-08	-5.54624e-08	-1.02299e-06	5.75423e-08	-9.65452e-07	-8.08188e-08	3.65451e-09	-7.71643e-08	2.19706e-07	-3.07773e-08	1.88929e-07	-1.02453e-06	7.62674e-07	-2.61856e-07	1.93113e-07	-4.56292e-08	1.47483e-07
4.522	-1.53853e-06	3.88526e-08	-1.49968e-06	5.02041e-08	-2.03344e-08	2.98697e-08	-6.84817e-08	1.28762e-08	-5.56055e-08	-1.02444e-06	5.76238e-08	-9.66819e-07	-7.96431e-08	3.60134e-09	-7.60417e-08	2.21210e-07	-3.09880e-08	1.90222e-07	-1.02422e-06	7.64631e-07	-2.59591e-07	1.94414e-07	-4.59367e-08	1.48477e-07
4.547	-1.53962e-06	3.88801e-08	-1.50074e-06	5.08641e-08	-2.06017e-08	3.02624e-08	-6.86549e-08	1.29087e-08	-5.57461e-08	-1.02586e-06	5.77033e-08	-9.68153e-07	-7.84490e-08	3.54735e-09	-7.49017e-08	2.22718e-07	-3.11992e-08	1.91518e-07	-1.02387e-06	7.66573e-07	-2.57297e-07	1.95718e-07	-4.62449e-08	1.49473e-07
4.571	-1.54065e-06	3.89061e-08	-1.50174e-06	5.15278e-08	-2.08705e-08	3.06573e-08	-6.88250e-08	1.29407e-08	-5.58843e-08	-1.02723e-06	5.77808e-08	-9.69453e-07	-7.72366e-08	3.49253e-09	-7.37441e-08	2.24228e-07	-3.14108e-08	1.92818e-07	-1.02348e-06	7.68500e-07	-2.54975e-07	1.97025e-07	-4.65538e-08	1.50472e-07
4.596	-1.54161e-06	3.89305e-08	-1.50268e-06	5.21953e-08	-2.11409e-08	3.10544e-08	-6.89920e-08	1.29721e-08	-5.60199e-08	-1.02858e-06	5.78562e-08	-9.70719e-07	-7.60059e-08	3.43688e-09	-7.25690e-08	2.25743e-07	-3.16230e-08	1.94120e-07	-1.02304e-06	7.70413e-07	-2.52624e-07	1.98336e-07	-4.68634e-08	1.51472e-07
4.620	-1.54252e-06	3.89533e-08	-1.50356e-06	5.28667e-08	-2.14128e-08	3.14538e-08	-6.91559e-08	1.30029e-08	-5.61529e-08	-1.02988e-06	5.79297e-08	-9.71951e-07	-7.47567e-08	3.38039e-09	-7.13763e-08	2.27260e-07	-3.18356e-08	1.95425e-07	-1.02256e-06	7.72310e-07	-2.50246e-07	1.99649e-07	-4.71737e-08	1.52475e-07
4.645	-1.54336e-06	3.89746e-08	-1.50439e-06	5.35418e-08	-2.16863e-08	3.18555e-08	-6.93166e-08	1.30332e-08	-5.62835e-08	-1.03115e-06	5.80011e-08	-9.73149e-07	-7.34892e-08	3.32307e-09	-7.01661e-08	2.28781e-07	-3.20486e-08	1.96733e-07	-1.02203e-06	7.74192e-07	-2.47839e-07	2.00965e-07	-4.74847e-08	1.53481e-07
4.669	-1.54414e-06	3.89944e-08	-1.50515e-06	5.42206e-08	-2.19612e-08	3.22594e-08	-6.94742e-08	1.30628e-08	-5.64114e-08	-1.03238e-06	5.80705e-08	-9.74313e-07	-7.22032e-08	3.26492e-09	-6.89383e-08	2.30306e-07	-3.22621e-08	1.98044e-07	-1.02146e-06	7.76059e-07	-2.45404e-07	2.02284e-07	-4.77964e-08	1.54488e-07
4.694	-1.54487e-06	3.90126e-08	-1.50585e-06	5.49033e-08	-2.22377e-08	3.26656e-08	-6.96287e-08	1.30918e-08	-5.65368e-08	-1.03358e-06	5.81378e-08	-9.75443e-07	-7.08988e-08	3.20594e-09	-6.76929e-08	2.31833e-07	-3.24761e-08	1.99357e-07	-1.02085e-06	7.77911e-07	-2.42942e-07	2.03606e-07	-4.81087e-08	1.55497e-07
4.719	-1.54553e-06	3.90293e-08	-1.50650e-06	5.55896e-08	-2.25157e-08	3.30739e-08	-6.97799e-08	1.31203e-08	-5.66597e-08	-1.03474e-06	5.82031e-08	-9.76539e-07	-6.95760e-08	3.14613e-09	-6.64299e-08	2.33364e-07	-3.26905e-08	2.00673e-07	-1.02020e-06	7.79748e-07	-2.40451e-07	2.04931e-07	-4.84217e-08	1.56509e-07
4.743	-1.54612e-06	3.90444e-08	-1.50708e-06	5.62797e-08	-2.27952e-08	3.34845e-08	-6.99280e-08	1.31481e-08	-5.67799e-08	-1.03587e-06	5.82664e-08	-9.77601e-07	-6.82348e-08	3.08548e-09	-6.51493e-08	2.34898e-07	-3.29054e-08	2.01992e-07	-1.01950e-06	7.81570e-07	-2.37933e-07	2.06259e-07	-4.87354e-08	1.57523e-07
4.768	-1.54666e-06	3.90580e-08	-1.50760e-06	5.69736e-08	-2.30763e-08	3.38973e-08	-7.00729e-08	1.31754e-08	-5.68975e-08	-1.03696e-06	5.83277e-08	-9.78629e-07	-6.68751e-08	3.02399e-09	-6.38511e-08	2.36435e-07	-3.31207e-08	2.03314e-07	-1.01876e-06	7.83377e-07	-2.35387e-07	2.07589e-07	-4.90498e-08	1.58539e-07
4.792	-1.54714e-06	3.90700e-08	-1.50807e-06	5.76711e-08	-2.33588e-08	3.43123e-08	-7.02145e-08	1.32020e-08	-5.70125e-08	-1.03801e-06	5.83869e-08	-9.79622e-07	-6.54969e-08	2.96168e-09	-6.25353e-08	2.37975e-07	-3.33365e-08	2.04639e-07	-1.01798e-06	7.85170e-07	-2.32813e-07	2.08922e-07	-4.93648e-08	1.59557e-07
4.817	-1.54755e-06	3.90805e-08	-1.50847e-06	5.83723e-08	-2.36428e-08	3.47295e-08	-7.03530e-08	1.32280e-08	-5.71249e-08	-1.03903e-06	5.84441e-08	-9.80582e-07	-6.41003e-08	2.89852e-09	-6.12018e-08	2.39518e-07	-3.35527e-08	2.05966e-07	-1.01716e-06	7.86947e-07	-2.30212e-07	2.10258e-07	-4.96804e-08	1.60577e-07
4.841	-1.54791e-06	3.90895e-08	-1.50882e-06	5.90771e-08	-2.39283e-08	3.51489e-08	-7.04881e-08	1.32534e-08	-5.72347e-08	-1.04001e-06	5.84992e-08	-9.81507e-07	-6.26853e-08	2.83454e-09	-5.98507e-08	2.41065e-07	-3.37693e-08	2.07295e-07	-1.01629e-06	7.88709e-07	-2.27583e-07	2.11596e-07	-4.99967e-08	1.61600e-07
4.866	-1.54820e-06	3.90969e-08	-1.50911e-06	5.97857e-08	-2.42153e-08	3.55704e-08	-7.06200e-08	1.32782e-08	-5.73418e-08	-1.04095e-06	5.85523e-08	-9.82397e-07	-6.12518e-08	2.76972e-09	-5.84820e-08	2.42614e-07	-3.39864e-08	2.08628e-07	-1.01538e-06	7.90457e-07	-2.24927e-07	2.12938e-07	-5.03136e-08	1.62624e-07
4.891	-1.54844e-06	3.91028e-08	-1.50933e-06	6.04978e-08	-2.45037e-08	3.59941e-08	-7.07486e-08	1.33024e-08	-5.74462e-08	-1.04186e-06	5.86033e-08	-9.83254e-07	-5.97998e-08	2.70406e-09	-5.70957e-08	2.44166e-07	-3.42038e-08	2.09963e-07	-1.01443e-06	7.92189e-07	-2.22244e-07	2.14282e-07	-5.06311e-08	1.63650e-07
4.915	-1.54861e-06	3.91071e-08	-1.50950e-06	6.12136e-08	-2.47936e-08	3.64200e-08	-7.08740e-08	1.33260e-08	-5.75480e-08	-1.04273e-06	5.86523e-08	-9.84076e-07	-5.83293e-08	2.63757e-09	-5.56917e-08	2.45722e-07	-3.44217e-08	2.11300e-07	-1.01344e-06	7.93906e-07	-2.19534e-07	2.15628e-07	-5.09493e-08	1.64679e-07
4.940	-1.54872e-06	3.91099e-08	-1.50961e-06	6.19330e-08	-2.50850e-08	3.68480e-08	-7.09960e-08	1.33489e-08	-5.76471e-08	-1.04356e-06	5.86993e-08	-9.84864e-07	-5.68404e-08	2.57024e-09	-5.42701e-08	2.47280e-07	-3.46400e-08	2.12640e-07	-1.01240e-06	7.95609e-07	-2.16796e-07	2.16977e-07	-5.12680e-08	1.65709e-07
4.964	-1.54877e-06	3.91112e-08	-1.50966e-06	6.26560e-08	-2.53778e-08	3.72781e-08	-7.11147e-08	1.33712e-08	-5.77435e-08	-1.04436e-06	5.87442e-08	-9.85617e-07	-5.53330e-08	2.50208e-09	-5.28309e-08	2.48841e-07	-3.48587e-08	2.13983e-07	-1.01133e-06	7.97297e-07	-2.14031e-07	2.18329e-07	-5.15874e-08	1.66741e-07
4.989	-1.54876e-06	3.91110e-08	-1.50965e-06	6.33825e-08	-2.56721e-08	3.77104e-08	-7.12301e-08	1.33929e-08	-5.78371e-08	-1.04512e-06	5.87870e-08	-9.86336e-07	-5.38071e-08	2.43308e-09	-5.13740e-08	2.50405e-07	-3.50778e-08	2.15328e-07	-1.01021e-06	7.98969e-07	-2.11240e-07	2.19683e-07	-5.19074e-08	1.67775e-07
5.014	-1.54869e-06	3.91092e-08	-1.50958e-06	6.41126e-08	-2.59678e-08	3.81448e-08	-7.13421e-08	1.34140e-08	-5.79281e-08	-1.04585e-06	5.88278e-08	-9.87021e-07	-5.22628e-08	2.36325e-09	-4.98996e-08	2.51972e-07	-3.52973e-08	2.16675e-07	-1.00905e-06	8.00627e-07	-2.08421e-07	2.21039e-07	-5.22279e-08	1.68812e-07
5.038	-1.54856e-06	3.91059e-08	-1.50945e-06	6.48463e-08	-2.62650e-08	3.85813e-08	-7.14508e-08	1.34344e-08	-5.80164e-08	-1.04654e-06	5.88666e-08	-9.87671e-07	-5.07000e-08	2.29258e-09	-4.84074e-08	2.53542e-07	-3.55172e-08	2.18025e-07	-1.00785e-06	8.02270e-07	-2.05576e-07	2.22399e-07	-5.25490e-08	1.69850e-07
5.063	-1.54837e-06	3.91010e-08	-1.50926e-06	6.55834e-08	-2.65636e-08	3.90199e-08	-7.15561e-08	1.34542e-08	-5.81019e-08	-1.04719e-06	5.89033e-08	-9.88286e-07	-4.91188e-08	2.22108e-09	-4.68977e-08	2.55115e-07	-3.57375e-08	2.19377e-07	-1.00660e-06	8.03899e-07	-2.02704e-07	2.23760e-07	-5.28708e-08	1.70889e-07
5.087	-1.54811e-06	3.90946e-08	-1.50902e-06	6.63241e-08	-2.68636e-08	3.94606e-08	-7.16581e-08	1.34734e-08	-5.81847e-08	-1.04781e-06	5.89379e-08	-9.88868e-07	-4.75191e-08	2.14874e-09	-4.53703e-08	2.56690e-07	-3.59581e-08	2.20732e-07	-1.00532e-06	8.05512e-07	-1.99805e-07	2.25124e-07	-5.31930e-08	1.71931e-07
5.112	-1.54780e-06	3.90867e-08	-1.50871e-06	6.70683e-08	-2.71650e-08	3.99033e-08	-7.17566e-08	1.34919e-08	-5.82647e-08	-1.04838e-06	5.89705e-08	-9.89414e-07	-4.59010e-08	2.07558e-09	-4.38254e-08	2.58268e-07	-3.61792e-08	2.22089e-07	-1.00399e-06	8.07110e-07	-1.96880e-07	2.26490e-07	-5.35159e-08	1.72975e-07
5.136	-1.54743e-06	3.90773e-08	-1.50835e-06	6.78159e-08	-2.74678e-08	4.03481e-08	-7.18518e-08	1.35098e-08	-5.83419e-08	-1.04893e-06	5.90010e-08	-9.89926e-07	-4.42644e-08	2.00157e-09	-4.22628e-08	2.59848e-07	-3.64006e-08	2.23448e-07	-1.00262e-06	8.08694e-07	-1.93928e-07	2.27859e-07	-5.38393e-08	1.74020e-07
5.161	-1.54699e-06	3.90664e-08	-1.50793e-06	6.85670e-08	-2.77720e-08	4.07950e-08	-7.19435e-08	1.35271e-08	-5.84164e-08	-1.04943e-06	5.90295e-08	-9.90404e-07	-4.26094e-08	1.92674e-09	-4.06827e-08	2.61432e-07	-3.66224e-08	2.24809e-07	-1.00121e-06	8.10263e-07	-1.90951e-07	2.29230e-07	-5.41632e-08	1.75067e-07
5.186	-1.54650e-06	3.90539e-08	-1.50745e-06	6.93216e-08	-2.80776e-08	4.12439e-08	-7.20318e-08	1.35437e-08	-5.84882e-08	-1.04990e-06	5.90559e-08	-9.90847e-07	-4.09360e-08	1.85107e-09	-3.90849e-08	2.63017e-07	-3.68445e-08	2.26173e-07	-9.99763e-07	8.11817e-07	-1.87947e-07	2.30603e-07	-5.44877e-08	1.76116e-07
5.210	-1.54595e-06	3.90400e-08	-1.50691e-06	7.00795e-08	-2.83846e-08	4.16949e-08	-7.21167e-08	1.35597e-08	-5.85571e-08	-1.05034e-06	5.90802e-08	-9.91255e-07	-3.92442e-08	1.77457e-09	-3.74696e-08	2.64606e-07	-3.70670e-08	2.27539e-07	-9.98273e-07	8.13356e-07	-1.84916e-07	2.31979e-07	-5.48127e-08	1.77166e-07
5.235	-1.54533e-06	3.90245e-08	-1.50631e-06	7.08409e-08	-2.86930e-08	4.21479e-08	-7.21982e-08	1.35750e-08	-5.86232e-08	-1.05073e-06	5.91025e-08	-9.91629e-07	-3.75340e-08	1.69723e-09	-3.58368e-08	2.66197e-07	-3.72899e-08	2.28907e-07	-9.96741e-07	8.14881e-07	-1.81860e-07	2.33357e-07	-5.51382e-08	1.78218e-07
5.259	-1.54466e-06	3.90075e-08	-1.50565e-06	7.16056e-08	-2.90027e-08	4.26029e-08	-7.22762e-08	1.35896e-08	-5.86866e-08	-1.05109e-06	5.91227e-08	-9.91968e-07	-3.58054e-08	1.61907e-09	-3.41863e-08	2.67790e-07	-3.75131e-08	2.30277e-07	-9.95168e-07	8.16391e-07	-1.78778e-07	2.34736e-07	-5.54643e-08	1.79272e-07
5.284	-1.54393e-06	3.89889e-08	-1.50494e-06	7.23737e-08	-2.93138e-08	4.30598e-08	-7.23507e-08	1.36036e-08	-5.87471e-08	-1.05141e-06	5.91409e-08	-9.92272e-07	-3.40585e-08	1.54007e-09	-3.25184e-08	2.69386e-07	-3.77367e-08	2.31649e-07	-9.93555e-07	8.17886e-07	-1.75670e-07	2.36118e-07	-5.57908e-08	1.80328e-07
5.308	-1.54314e-06	3.89689e-08	-1.50417e-06	7.31451e-08	-2.96263e-08	4.35188e-08	-7.24218e-08	1.36170e-08	-5.88048e-08	-1.05170e-06	5.91569e-08	-9.92542e-07	-3.22932e-08	1.46025e-09	-3.08329e-08	2.70984e-07	-3.79606e-08	2.33024e-07	-9.91902e-07	8.19366e-07	-1.72536e-07	2.37503e-07	-5.61179e-08	1.81385e-07
5.333	-1.54228e-06	3.89474e-08	-1.50334e-06	7.39199e-08	-2.99401e-08	4.39798e-08	-7.24894e-08	1.36297e-08	-5.88597e-08	-1.05195e-06	5.91710e-08	-9.92778e-07	-3.05095e-08	1.37960e-09	-2.91299e-08	2.72585e-07	-3.81848e-08	2.34400e-07	-9.90208e-07	8.20832e-07	-1.69376e-07	2.38889e-07	-5.64454e-08	1.82443e-07
5.358	-1.54137e-06	3.89244e-08	-1.50245e-06	7.46979e-08	-3.02552e-08	4.44427e-08	-7.25535e-08	1.36418e-08	-5.89118e-08	-1.05216e-06	5.91829e-08	-9.92978e-07	-2.87076e-08	1.29811e-09	-2.74094e-08	2.74188e-07	-3.84094e-08	2.35779e-07	-9.88474e-07	8.22283e-07	-1.66191e-07	2.40277e-07	-5.67734e-08	1.83504e-07
5.382	-1.54040e-06	3.88998e-08	-1.50150e-06	7.54792e-08	-3.05717e-08	4.49075e-08	-7.26141e-08	1.36532e-08	-5.89610e-08	-1.05234e-06	5.91928e-08	-9.93144e-07	-2.68873e-08	1.21581e-09	-2.56715e-08	2.75794e-07	-3.86343e-08	2.37159e-07	-9.86699e-07	8.23719e-07	-1.62980e-07	2.41667e-07	-5.71019e-08	1.84565e-07
5.407	-1.53937e-06	3.88738e-08	-1.50050e-06	7.62638e-08	-3.08895e-08	4.53743e-08	-7.26713e-08	1.36639e-08	-5.90074e-08	-1.05248e-06	5.92006e-08	-9.93276e-07	-2.50488e-08	1.13267e-09	-2.39161e-08	2.77401e-07	-3.88595e-08	2.38542e-07	-9.84885e-07	8.25141e-07	-1.59744e-07	2.43060e-07	-5.74309e-08	1.85629e-07
5.431	-1.53828e-06	3.88463e-08	-1.49943e-06	7.70516e-08	-3.12086e-08	4.58431e-08	-7.27249e-08	1.36740e-08	-5.90509e-08	-1.05258e-06	5.92064e-08	-9.93372e-07	-2.31920e-08	1.04871e-09	-2.21433e-08	2.79011e-07	-3.90850e-08	2.39926e-07	-9.83031e-07	8.26548e-07	-1.56483e-07	2.44454e-07	-5.77603e-08	1.86694e-07
5.456	-1.53713e-06	3.88173e-08	-1.49831e-06	7.78427e-08	-3.15290e-08	4.63137e-08	-7.27750e-08	1.36834e-08	-5.90916e-08	-1.05264e-06	5.92101e-08	-9.93434e-07	-2.13169e-08	9.63921e-10	-2.03530e-08	2.80623e-07	-3.93108e-08	2.41312e-07	-9.81137e-07	8.27941e-07	-1.53196e-07	2.45850e-07	-5.80902e-08	1.87760e-07
5.480	-1.53592e-06	3.87868e-08	-1.49714e-06	7.86369e-08	-3.18507e-08	4.67862e-08	-7.28215e-08	1.36922e-08	-5.91294e-08	-1.05267e-06	5.92117e-08	-9.93462e-07	-1.94237e-08	8.78310e-10	-1.85454e-08	2.82237e-07	-3.95369e-08	2.42700e-07	-9.79203e-07	8.29319e-07	-1.49885e-07	2.47248e-07	-5.84205e-08	1.88827e-07
5.505	-1.53466e-06	3.87548e-08	-1.49590e-06	7.94343e-08	-3.21736e-08	4.72607e-08	-7.28646e-08	1.37003e-08	-5.91643e-08	-1.05267e-06	5.92113e-08	-9.93455e-07	-1.75122e-08	7.91877e-10	-1.67203e-08	2.83854e-07	-3.97634e-08	2.44090e-07	-9.77230e-07	8.30682e-07	-1.46548e-07	2.48648e-07	-5.87513e-08	1.89896e-07
5.530	-1.53333e-06	3.87213e-08	-1.49461e-06	8.02349e-08	-3.24979e-08	4.77370e-08	-7.29041e-08	1.37077e-08	-5.91964e-08	-1.05262e-06	5.92088e-08	-9.93413e-07	-1.55826e-08	7.04622e-10	-1.48780e-08	2.85472e-07	-3.99901e-08	2.45482e-07	-9.75218e-07	8.32031e-07	-1.43187e-07	2.50049e-07	-5.90825e-08	1.90967e-07
5.554	-1.53195e-06	3.86864e-08	-1.49326e-06	8.10386e-08	-3.28234e-08	4.82152e-08	-7.29400e-08	1.37144e-08	-5.92256e-08	-1.05254e-06	5.92043e-08	-9.93336e-07	-1.36348e-08	6.16547e-10	-1.30183e-08	2.87093e-07	-4.02171e-08	2.46876e-07	-9.73166e-07	8.33365e-07	-1.39800e-07	2.51453e-07	-5.94140e-08	1.92039e-07
5.579	-1.53050e-06	3.86499e-08	-1.49185e-06	8.18454e-08	-3.31502e-08	4.86952e-08	-7.29724e-08	1.37205e-08	-5.92519e-08	-1.05242e-06	5.91976e-08	-9.93225e-07	-1.16689e-08	5.27652e-10	-1.11413e-08	2.88715e-07	-4.04444e-08	2.48271e-07	-9.71075e-07	8.34685e-07	-1.36390e-07	2.52858e-07	-5.97461e-08	1.93112e-07
5.603	-1.52900e-06	3.86120e-08	-1.49039e-06	8.26553e-08	-3.34782e-08	4.91770e-08	-7.30012e-08	1.37260e-08	-5.92753e-08	-1.05227e-06	5.91890e-08	-9.93079e-07	-9.68494e-09	4.37939e-10	-9.24700e-09	2.90340e-07	-4.06719e-08	2.49668e-07	-9.68945e-07	8.35991e-07	-1.32954e-07	2.54265e-07	-6.00785e-08	1.94186e-07
5.628	-1.52744e-06	3.85727e-08	-1.48887e-06	8.34682e-08	-3.38075e-08	4.96607e-08	-7.30265e-08	1.37307e-08	-5.92958e-08	-1.05208e-06	5.91782e-08	-9.92899e-07	-7.68289e-09	3.47409e-10	-7.33548e-09	2.91966e-07	-4.08998e-08	2.51066e-07	-9.66776e-07	8.37282e-07	-1.29494e-07	2.55673e-07	-6.04113e-08	1.95262e-07
5.652	-1.52583e-06	3.85318e-08	-1.48729e-06	8.42842e-08	-3.41380e-08	5.01462e-08	-7.30482e-08	1.37348e-08	-5.93134e-08	-1.05185e-06	5.91654e-08	-9.92684e-07	-5.66281e-09	2.56064e-10	-5.40675e-09	2.93595e-07	-4.11279e-08	2.52467e-07	-9.64568e-07	8.38558e-07	-1.26010e-07	2.57083e-07	-6.07444e-08	1.96339e-07
5.677	-1.52415e-06	3.84895e-08	-1.48566e-06	8.51032e-08	-3.44697e-08	5.06335e-08	-7.30664e-08	1.37382e-08	-5.93282e-08	-1.05158e-06	5.91505e-08	-9.92434e-07	-3.62472e-09	1.63905e-10	-3.46082e-09	2.95225e-07	-4.13563e-08	2.53868e-07	-9.62322e-07	8.39821e-07	-1.22501e-07	2.58495e-07	-6.10780e-08	1.97417e-07
5.702	-1.52242e-06	3.84457e-08	-1.48397e-06	8.59252e-08	-3.48027e-08	5.11225e-08	-7.30809e-08	1.37409e-08	-5.93400e-08	-1.05128e-06	5.91336e-08	-9.92150e-07	-1.56866e-09	7.09327e-11	-1.49773e-09	2.96857e-07	-4.15849e-08	2.55272e-07	-9.60037e-07	8.41068e-07	-1.18968e-07	2.59908e-07	-6.14119e-08	1.98496e-07
5.726	-1.52063e-06	3.84005e-08	-1.48223e-06	8.67502e-08	-3.51368e-08	5.16134e-08	-7.30919e-08	1.37430e-08	-5.93489e-08	-1.05095e-06	5.91146e-08	-9.91831e-07	5.05338e-10	-2.28507e-11	4.82487e-10	2.98490e-07	-4.18137e-08	2.56677e-07	-9.57713e-07	8.42302e-07	-1.15411e-07	2.61323e-07	-6.17462e-08	1.99577e-07
5.751	-1.51878e-06	3.83538e-08	-1.48042e-06	8.75781e-08	-3.54722e-08	5.21060e-08	-7.30993e-08	1.37444e-08	-5.93549e-08	-1.05057e-06	5.90935e-08	-9.91478e-07	2.59725e-09	-1.17444e-10	2.47980e-09	3.00126e-07	-4.20429e-08	2.58083e-07	-9.55352e-07	8.43521e-07	-1.11831e-07	2.62739e-07	-6.20808e-08	2.00658e-07
5.775	-1.51687e-06	3.83057e-08	-1.47857e-06	8.84090e-08	-3.58087e-08	5.26003e-08	-7.31031e-08	1.37451e-08	-5.93580e-08	-1.05016e-06	5.90704e-08	-9.91090e-07	4.70703e-09	-2.12845e-10	4.49418e-09	3.01763e-07	-4.22722e-08	2.59491e-07	-9.52952e-07	8.44726e-07	-1.08226e-07	2.64157e-07	-6.24157e-08	2.01741e-07
5.800	-1.51491e-06	3.82561e-08	-1.47665e-06	8.92427e-08	-3.61464e-08	5.30963e-08	-7.31034e-08	1.37452e-08	-5.93582e-08	-1.04971e-06	5.90452e-08	-9.90668e-07	6.83465e-09	-3.09053e-10	6.52559e-09	3.03402e-07	-4.25018e-08	2.60900e-07	-9.50514e-07	8.45917e-07	-1.04598e-07	2.65576e-07	-6.27510e-08	2.02825e-07
5.825	-1.51289e-06	3.82051e-08	-1.47468e-06	9.00793e-08	-3.64852e-08	5.35941e-08	-7.31000e-08	1.37445e-08	-5.93554e-08	-1.04923e-06	5.90180e-08	-9.90211e-07	8.98007e-09	-4.06066e-10	8.57400e-09	3.05043e-07	-4.27316e-08	2.62311e-07	-9.48039e-07	8.47093e-07	-1.00946e-07	2.66996e-07	-6.30866e-08	2.03909e-07
5.849	-1.51081e-06	3.81526e-08	-1.47266e-06	9.09188e-08	-3.68252e-08	5.40935e-08	-7.30930e-08	1.37432e-08	-5.93498e-08	-1.04871e-06	5.89887e-08	-9.89719e-07	1.11433e-08	-5.03882e-10	1.06394e-08	3.06685e-07	-4.29616e-08	2.63723e-07	-9.45526e-07	8.48255e-07	-9.72702e-08	2.68418e-07	-6.34226e-08	2.04995e-07
5.874	-1.50868e-06	3.80987e-08	-1.47058e-06	9.17610e-08	-3.71664e-08	5.45947e-08	-7.30824e-08	1.37412e-08	-5.93412e-08	-1.04815e-06	5.89573e-08	-9.89193e-07	1.33242e-08	-6.02499e-10	1.27217e-08	3.08328e-07	-4.31919e-08	2.65137e-07	-9.42975e-07	8.49403e-07	-9.35713e-08	2.69841e-07	-6.37588e-08	2.06082e-07
5.898	-1.50649e-06	3.80434e-08	-1.46844e-06	9.26061e-08	-3.75087e-08	5.50975e-08	-7.30682e-08	1.37386e-08	-5.93297e-08	-1.04756e-06	5.89239e-08	-9.88633e-07	1.55228e-08	-7.01916e-10	1.48208e-08	3.09974e-07	-4.34223e-08	2.66551e-07	-9.40386e-07	8.50537e-07	-8.98491e-08	2.71265e-07	-6.40953e-08	2.07169e-07
5.923	-1.50424e-06	3.79867e-08	-1.46625e-06	9.34540e-08	-3.78521e-08	5.56019e-08	-7.30504e-08	1.37352e-08	-5.93152e-08	-1.04693e-06	5.88885e-08	-9.88038e-07	1.77390e-08	-8.02131e-10	1.69369e-08	3.11620e-07	-4.36530e-08	2.67967e-07	-9.37761e-07	8.51657e-07	-8.61037e-08	2.72690e-07	-6.44321e-08	2.08258e-07
5.947	-1.50194e-06	3.79285e-08	-1.46401e-06	9.43046e-08	-3.81966e-08	5.61080e-08	-7.30290e-08	1.37312e-08	-5.92978e-08	-1.04626e-06	5.88510e-08	-9.87409e-07	1.99728e-08	-9.03143e-10	1.90697e-08	3.13268e-07	-4.38838e-08	2.69384e-07	-9.35098e-07	8.52763e-07	-8.23352e-08	2.74117e-07	-6.47691e-08	2.09347e-07
5.972	-1.49958e-06	3.78689e-08	-1.46171e-06	9.51579e-08	-3.85422e-08	5.66157e-08	-7.30040e-08	1.37265e-08	-5.92775e-08	-1.04556e-06	5.88114e-08	-9.86745e-07	2.22242e-08	-1.00495e-09	2.12193e-08	3.14918e-07	-4.41149e-08	2.70803e-07	-9.32398e-07	8.53854e-07	-7.85438e-08	2.75544e-07	-6.51065e-08	2.10438e-07
5.997	-1.49716e-06	3.78079e-08	-1.45935e-06	9.60139e-08	-3.88890e-08	5.71250e-08	-7.29754e-08	1.37211e-08	-5.92543e-08	-1.04482e-06	5.87698e-08	-9.86047e-07	2.44932e-08	-1.10754e-09	2.33856e-08	3.16568e-07	-4.43461e-08	2.72222e-07	-9.29661e-07	8.54932e-07	-7.47295e-08	2.76973e-07	-6.54441e-08	2.11529e-07
6.021	-1.49469e-06	3.77455e-08	-1.45694e-06	9.68726e-08	-3.92367e-08	5.76359e-08	-7.29431e-08	1.37150e-08	-5.92281e-08	-1.04404e-06	5.87262e-08	-9.85315e-07	2.67795e-08	-1.21093e-09	2.55686e-08	3.18220e-07	-4.45776e-08	2.73643e-07	-9.26888e-07	8.55995e-07	-7.08925e-08	2.78403e-07	-6.57819e-08	2.12621e-07
6.046	-1.49216e-06	3.76816e-08	-1.45448e-06	9.77339e-08	-3.95856e-08	5.81483e-08	-7.29073e-08	1.37083e-08	-5.91990e-08	-1.04323e-06	5.86805e-08	-9.84548e-07	2.90834e-08	-1.31511e-09	2.77682e-08	3.19873e-07	-4.48092e-08	2.75064e-07	-9.24078e-07	8.57045e-07	-6.70329e-08	2.79833e-07	-6.61199e-08	2.13714e-07
6.070	-1.48958e-06	3.76164e-08	-1.45196e-06	9.85979e-08	-3.99355e-08	5.86623e-08	-7.28678e-08	1.37009e-08	-5.91670e-08	-1.04238e-06	5.86328e-08	-9.83748e-07	3.14046e-08	-1.42007e-09	2.99845e-08	3.21528e-07	-4.50409e-08	2.76487e-07	-9.21231e-07	8.58081e-07	-6.31507e-08	2.81265e-07	-6.64582e-08	2.14807e-07
6.095	-1.48694e-06	3.75498e-08	-1.44939e-06	9.94644e-08	-4.02865e-08	5.91779e-08	-7.28248e-08	1.36928e-08	-5.91320e-08	-1.04150e-06	5.85830e-08	-9.82912e-07	3.37431e-08	-1.52581e-09	3.22173e-08	3.23184e-07	-4.52728e-08	2.77911e-07	-9.18349e-07	8.59102e-07	-5.92462e-08	2.82698e-07	-6.67967e-08	2.15901e-07
6.119	-1.48424e-06	3.74818e-08	-1.44676e-06	1.00333e-07	-4.06385e-08	5.96950e-08	-7.27781e-08	1.36840e-08	-5.90941e-08	-1.04057e-06	5.85312e-08	-9.82043e-07	3.60989e-08	-1.63234e-09	3.44665e-08	3.24840e-07	-4.55049e-08	2.79335e-07	-9.15430e-07	8.60110e-07	-5.53193e-08	2.84131e-07	-6.71354e-08	2.16996e-07
6.144	-1.48150e-06	3.74123e-08	-1.44408e-06	1.01205e-07	-4.09916e-08	6.02135e-08	-7.27278e-08	1.36745e-08	-5.90532e-08	-1.03962e-06	5.84773e-08	-9.81140e-07	3.84719e-08	-1.73964e-09	3.67323e-08	3.26498e-07	-4.57372e-08	2.80761e-07	-9.12475e-07	8.61104e-07	-5.13703e-08	2.85566e-07	-6.74743e-08	2.18091e-07
6.169	-1.47869e-06	3.73416e-08	-1.44135e-06	1.02079e-07	-4.13456e-08	6.07336e-08	-7.26738e-08	1.36644e-08	-5.90094e-08	-1.03862e-06	5.84214e-08	-9.80202e-07	4.08621e-08	-1.84773e-09	3.90144e-08	3.28157e-07	-4.59695e-08	2.82187e-07	-9.09484e-07	8.62085e-07	-4.73993e-08	2.87001e-07	-6.78134e-08	2.19187e-07
6.193	-1.47583e-06	3.72694e-08	-1.43857e-06	1.02956e-07	-4.17007e-08	6.12551e-08	-7.26163e-08	1.36536e-08	-5.89627e-08	-1.03759e-06	5.83635e-08	-9.79230e-07	4.32695e-08	-1.95658e-09	4.13129e-08	3.29817e-07	-4.62021e-08	2.83615e-07	-9.06457e-07	8.63051e-07	-4.34063e-08	2.88437e-07	-6.81527e-08	2.20284e-07
6.218	-1.47292e-06	3.71958e-08	-1.43573e-06	1.03835e-07	-4.20567e-08	6.17781e-08	-7.25552e-08	1.36421e-08	-5.89131e-08	-1.03653e-06	5.83036e-08	-9.78224e-07	4.56939e-08	-2.06621e-09	4.36277e-08	3.31478e-07	-4.64347e-08	2.85043e-07	-9.03395e-07	8.64004e-07	-3.93915e-08	2.89873e-07	-6.84921e-08	2.21381e-07
6.242	-1.46996e-06	3.71209e-08	-1.43283e-06	1.04716e-07	-4.24137e-08	6.23026e-08	-7.24904e-08	1.36299e-08	-5.88605e-08	-1.03543e-06	5.82416e-08	-9.77184e-07	4.81354e-08	-2.17661e-09	4.59588e-08	3.33139e-07	-4.66675e-08	2.86472e-07	-9.00298e-07	8.64943e-07	-3.53550e-08	2.91310e-07	-6.88317e-08	2.22479e-07
6.267	-1.46694e-06	3.70446e-08	-1.42989e-06	1.05600e-07	-4.27717e-08	6.28284e-08	-7.24220e-08	1.36171e-08	-5.88050e-08	-1.03429e-06	5.81776e-08	-9.76110e-07	5.05938e-08	-2.28778e-09	4.83060e-08	3.34802e-07	-4.69004e-08	2.87902e-07	-8.97165e-07	8.65868e-07	-3.12970e-08	2.92748e-07	-6.91714e-08	2.23577e-07
6.291	-1.46386e-06	3.69670e-08	-1.42689e-06	1.06486e-07	-4.31307e-08	6.33557e-08	-7.23501e-08	1.36035e-08	-5.87466e-08	-1.03311e-06	5.81115e-08	-9.75002e-07	5.30691e-08	-2.39971e-09	5.06694e-08	3.36465e-07	-4.71334e-08	2.89332e-07	-8.93997e-07	8.66779e-07	-2.72174e-08	2.94186e-07	-6.95113e-08	2.24675e-07
6.316	-1.46073e-06	3.68880e-08	-1.42384e-06	1.07375e-07	-4.34905e-08	6.38844e-08	-7.22745e-08	1.35893e-08	-5.86852e-08	-1.03190e-06	5.80435e-08	-9.73861e-07	5.55613e-08	-2.51240e-09	5.30489e-08	3.38129e-07	-4.73665e-08	2.90763e-07	-8.90794e-07	8.67677e-07	-2.31165e-08	2.95625e-07	-6.98513e-08	2.25774e-07
6.341	-1.45755e-06	3.68077e-08	-1.42074e-06	1.08266e-07	-4.38514e-08	6.44144e-08	-7.21953e-08	1.35744e-08	-5.86209e-08	-1.03066e-06	5.79734e-08	-9.72685e-07	5.80703e-08	-2.62585e-09	5.54444e-08	3.39794e-07	-4.75998e-08	2.92195e-07	-8.87556e-07	8.68562e-07	-1.89945e-08	2.97065e-07	-7.01914e-08	2.26873e-07
6.365	-1.45432e-06	3.67260e-08	-1.41759e-06	1.09159e-07	-4.42131e-08	6.49458e-08	-7.21126e-08	1.35589e-08	-5.85537e-08	-1.02938e-06	5.79013e-08	-9.71475e-07	6.05960e-08	-2.74006e-09	5.78559e-08	3.41460e-07	-4.78331e-08	2.93627e-07	-8.84284e-07	8.69433e-07	-1.48513e-08	2.98505e-07	-7.05316e-08	2.27973e-07
6.390	-1.45103e-06	3.66429e-08	-1.41439e-06	1.10054e-07	-4.45758e-08	6.54785e-08	-7.20262e-08	1.35426e-08	-5.84836e-08	-1.02806e-06	5.78272e-08	-9.70232e-07	6.31384e-08	-2.85503e-09	6.02834e-08	3.43126e-07	-4.80665e-08	2.95060e-07	-8.80977e-07	8.70290e-07	-1.06871e-08	2.99945e-07	-7.08719e-08	2.29073e-07
6.414	-1.44769e-06	3.65586e-08	-1.41113e-06	1.10952e-07	-4.49393e-08	6.60125e-08	-7.19363e-08	1.35257e-08	-5.84105e-08	-1.02671e-06	5.77511e-08	-9.68955e-07	6.56974e-08	-2.97074e-09	6.27267e-08	3.44793e-07	-4.83000e-08	2.96493e-07	-8.77636e-07	8.71134e-07	-6.50205e-09	3.01385e-07	-7.12123e-08	2.30173e-07
6.439	-1.44429e-06	3.64729e-08	-1.40782e-06	1.11852e-07	-4.53037e-08	6.65478e-08	-7.18427e-08	1.35081e-08	-5.83346e-08	-1.02532e-06	5.76730e-08	-9.67644e-07	6.82730e-08	-3.08720e-09	6.51858e-08	3.46460e-07	-4.85336e-08	2.97927e-07	-8.74261e-07	8.71965e-07	-2.29629e-09	3.02826e-07	-7.15527e-08	2.31274e-07
6.463	-1.44085e-06	3.63859e-08	-1.40446e-06	1.12753e-07	-4.56691e-08	6.70844e-08	-7.17456e-08	1.34899e-08	-5.82557e-08	-1.02389e-06	5.75929e-08	-9.66300e-07	7.08650e-08	-3.20441e-09	6.76606e-08	3.48128e-07	-4.87672e-08	2.99361e-07	-8.70852e-07	8.72782e-07	1.93010e-09	3.04267e-07	-7.18933e-08	2.32374e-07
6.488	-1.43735e-06	3.62975e-08	-1.40105e-06	1.13658e-07	-4.60352e-08	6.76223e-08	-7.16449e-08	1.34709e-08	-5.81740e-08	-1.02243e-06	5.75107e-08	-9.64922e-07	7.34735e-08	-3.32236e-09	7.01511e-08	3.49797e-07	-4.90009e-08	3.00796e-07	-8.67409e-07	8.73586e-07	6.17698e-09	3.05709e-07	-7.22338e-08	2.33475e-07
6.513	-1.43380e-06	3.62079e-08	-1.39759e-06	1.14564e-07	-4.64022e-08	6.81614e-08	-7.15406e-08	1.34513e-08	-5.80893e-08	-1.02094e-06	5.74266e-08	-9.63511e-07	7.60983e-08	-3.44106e-09	7.26573e-08	3.51465e-07	-4.92347e-08	3.02231e-07	-8.63932e-07	8.74376e-07	1.04442e-08	3.07150e-07	-7.25744e-08	2.34576e-07
6.537	-1.43020e-06	3.61169e-08	-1.39408e-06	1.15472e-07	-4.67701e-08	6.87017e-08	-7.14328e-08	1.34310e-08	-5.80017e-08	-1.01941e-06	5.73405e-08	-9.62066e-07	7.87395e-08	-3.56048e-09	7.51790e-08	3.53134e-07	-4.94685e-08	3.03666e-07	-8.60422e-07	8.75153e-07	1.47317e-08	3.08592e-07	-7.29151e-08	2.35677e-07
6.562	-1.42654e-06	3.60247e-08	-1.39052e-06	1.16382e-07	-4.71387e-08	6.92433e-08	-7.13213e-08	1.34101e-08	-5.79112e-08	-1.01784e-06	5.72524e-08	-9.60587e-07	8.13968e-08	-3.68065e-09	7.77162e-08	3.54804e-07	-4.97024e-08	3.05102e-07	-8.56878e-07	8.75917e-07	1.90393e-08	3.10034e-07	-7.32557e-08	2.36778e-07
6.586	-1.42284e-06	3.59311e-08	-1.38691e-06	1.17294e-07	-4.75082e-08	6.97860e-08	-7.12064e-08	1.33885e-08	-5.78179e-08	-1.01624e-06	5.71623e-08	-9.59076e-07	8.40703e-08	-3.80154e-09	8.02688e-08	3.56474e-07	-4.99363e-08	3.06537e-07	-8.53301e-07	8.76668e-07	2.33669e-08	3.11475e-07	-7.35964e-08	2.37879e-07
6.611	-1.41908e-06	3.58363e-08	-1.38325e-06	1.18208e-07	-4.78785e-08	7.03299e-08	-7.10878e-08	1.33662e-08	-5.77216e-08	-1.01460e-06	5.70702e-08	-9.57531e-07	8.67599e-08	-3.92316e-09	8.28368e-08	3.58144e-07	-5.01702e-08	3.07973e-07	-8.49691e-07	8.77405e-07	2.77144e-08	3.12917e-07	-7.39371e-08	2.38980e-07
6.636	-1.41528e-06	3.57401e-08	-1.37954e-06	1.19124e-07	-4.82495e-08	7.08750e-08	-7.09658e-08	1.33432e-08	-5.76225e-08	-1.01293e-06	5.69761e-08	-9.55952e-07	8.94655e-08	-4.04550e-09	8.54200e-08	3.59814e-07	-5.04041e-08	3.09410e-07	-8.46048e-07	8.78130e-07	3.20816e-08	3.14359e-07	-7.42777e-08	2.40081e-07
6.660	-1.41142e-06	3.56427e-08	-1.37578e-06	1.20042e-07	-4.86214e-08	7.14211e-08	-7.08402e-08	1.33196e-08	-5.75205e-08	-1.01122e-06	5.68801e-08	-9.54341e-07	9.21871e-08	-4.16857e-09	8.80185e-08	3.61484e-07	-5.06381e-08	3.10846e-07	-8.42373e-07	8.78841e-07	3.64685e-08	3.15801e-07	-7.46184e-08	2.41182e-07
6.685	-1.40751e-06	3.55440e-08	-1.37197e-06	1.20962e-07	-4.89939e-08	7.19684e-08	-7.07110e-08	1.32953e-08	-5.74157e-08	-1.00948e-06	5.67821e-08	-9.52696e-07	9.49245e-08	-4.29235e-09	9.06322e-08	3.63154e-07	-5.08721e-08	3.12282e-07	-8.38665e-07	8.79540e-07	4.08748e-08	3.17242e-07	-7.49590e-08	2.42283e-07
6.709	-1.40355e-06	3.54441e-08	-1.36811e-06	1.21884e-07	-4.93673e-08	7.25168e-08	-7.05783e-08	1.32704e-08	-5.73079e-08	-1.00770e-06	5.66821e-08	-9.51018e-07	9.76778e-08	-4.41685e-09	9.32609e-08	3.64825e-07	-5.11061e-08	3.13719e-07	-8.34924e-07	8.80225e-07	4.53005e-08	3.18683e-07	-7.52995e-08	2.43384e-07
6.734	-1.39955e-06	3.53429e-08	-1.36420e-06	1.22808e-07	-4.97413e-08	7.30663e-08	-7.04421e-08	1.32448e-08	-5.71973e-08	-1.00589e-06	5.65801e-08	-9.49308e-07	1.00447e-07	-4.54206e-09	9.59047e-08	3.66495e-07	-5.13401e-08	3.15155e-07	-8.31152e-07	8.80897e-07	4.97455e-08	3.20124e-07	-7.56400e-08	2.44484e-07
6.758	-1.39549e-06	3.52404e-08	-1.36025e-06	1.23733e-07	-5.01161e-08	7.36168e-08	-7.03024e-08	1.32185e-08	-5.70839e-08	-1.00404e-06	5.64762e-08	-9.47564e-07	1.03231e-07	-4.66797e-09	9.85634e-08	3.68166e-07	-5.15741e-08	3.16592e-07	-8.27347e-07	8.81557e-07	5.42095e-08	3.21565e-07	-7.59804e-08	2.45585e-07
6.783	-1.39138e-06	3.51367e-08	-1.35625e-06	1.24660e-07	-5.04916e-08	7.41683e-08	-7.01592e-08	1.31916e-08	-5.69676e-08	-1.00216e-06	5.63703e-08	-9.45787e-07	1.06032e-07	-4.79459e-09	1.01237e-07	3.69836e-07	-5.18081e-08	3.18028e-07	-8.23511e-07	8.82203e-07	5.86925e-08	3.23005e-07	-7.63208e-08	2.46685e-07
6.808	-1.38723e-06	3.50317e-08	-1.35219e-06	1.25589e-07	-5.08677e-08	7.47209e-08	-7.00125e-08	1.31640e-08	-5.68485e-08	-1.00024e-06	5.62624e-08	-9.43978e-07	1.08847e-07	-4.92191e-09	1.03925e-07	3.71506e-07	-5.20420e-08	3.19464e-07	-8.19643e-07	8.82837e-07	6.31944e-08	3.24446e-07	-7.66610e-08	2.47784e-07
6.832	-1.38302e-06	3.49255e-08	-1.34810e-06	1.26519e-07	-5.12446e-08	7.52744e-08	-6.98623e-08	1.31358e-08	-5.67265e-08	-9.98289e-07	5.61526e-08	-9.42136e-07	1.11678e-07	-5.04993e-09	1.06628e-07	3.73176e-07	-5.22760e-08	3.20900e-07	-8.15743e-07	8.83458e-07	6.77150e-08	3.25885e-07	-7.70012e-08	2.48884e-07
6.857	-1.37877e-06	3.48181e-08	-1.34395e-06	1.27451e-07	-5.16221e-08	7.58289e-08	-6.97086e-08	1.31069e-08	-5.66017e-08	-9.96302e-07	5.60409e-08	-9.40261e-07	1.14525e-07	-5.17864e-09	1.09346e-07	3.74846e-07	-5.25099e-08	3.22336e-07	-8.11812e-07	8.84066e-07	7.22542e-08	3.27324e-07	-7.73412e-08	2.49983e-07
6.881	-1.37446e-06	3.47095e-08	-1.33975e-06	1.28385e-07	-5.20002e-08	7.63844e-08	-6.95514e-08	1.30773e-08	-5.64741e-08	-9.94281e-07	5.59272e-08	-9.38354e-07	1.17386e-07	-5.30804e-09	1.12078e-07	3.76515e-07	-5.27437e-08	3.23771e-07	-8.07850e-07	8.84662e-07	7.68119e-08	3.28763e-07	-7.76811e-08	2.51082e-07
6.906	-1.37011e-06	3.45996e-08	-1.33551e-06	1.29320e-07	-5.23790e-08	7.69408e-08	-6.93908e-08	1.30471e-08	-5.63437e-08	-9.92225e-07	5.58116e-08	-9.36414e-07	1.20263e-07	-5.43813e-09	1.14825e-07	3.78184e-07	-5.29775e-08	3.25207e-07	-8.03857e-07	8.85245e-07	8.13879e-08	3.30201e-07	-7.80209e-08	2.52180e-07
6.930	-1.36571e-06	3.44885e-08	-1.33123e-06	1.30257e-07	-5.27584e-08	7.74981e-08	-6.92267e-08	1.30163e-08	-5.62105e-08	-9.90135e-07	5.56940e-08	-9.34441e-07	1.23155e-07	-5.56890e-09	1.17586e-07	3.79853e-07	-5.32113e-08	3.26641e-07	-7.99833e-07	8.85815e-07	8.59821e-08	3.31638e-07	-7.83605e-08	2.53278e-07
6.955	-1.36127e-06	3.43762e-08	-1.32689e-06	1.31195e-07	-5.31384e-08	7.80564e-08	-6.90592e-08	1.29848e-08	-5.60745e-08	-9.88011e-07	5.55745e-08	-9.32436e-07	1.26062e-07	-5.70035e-09	1.20362e-07	3.81521e-07	-5.34450e-08	3.28076e-07	-7.95778e-07	8.86373e-07	9.05944e-08	3.33075e-07	-7.87000e-08	2.54375e-07
6.980	-1.35677e-06	3.42627e-08	-1.32251e-06	1.32134e-07	-5.35190e-08	7.86154e-08	-6.88883e-08	1.29526e-08	-5.59357e-08	-9.85852e-07	5.54531e-08	-9.30399e-07	1.28984e-07	-5.83247e-09	1.23152e-07	3.83189e-07	-5.36786e-08	3.29510e-07	-7.91693e-07	8.86918e-07	9.52246e-08	3.34511e-07	-7.90393e-08	2.55471e-07
7.004	-1.35223e-06	3.41480e-08	-1.31808e-06	1.33076e-07	-5.39002e-08	7.91754e-08	-6.87139e-08	1.29198e-08	-5.57941e-08	-9.83660e-07	5.53298e-08	-9.28330e-07	1.31921e-07	-5.96526e-09	1.25955e-07	3.84856e-07	-5.39122e-08	3.30944e-07	-7.87578e-07	8.87451e-07	9.98726e-08	3.35946e-07	-7.93784e-08	2.56568e-07
7.029	-1.34764e-06	3.40322e-08	-1.31361e-06	1.34018e-07	-5.42820e-08	7.97361e-08	-6.85361e-08	1.28864e-08	-5.56497e-08	-9.81433e-07	5.52045e-08	-9.26228e-07	1.34872e-07	-6.09873e-09	1.28773e-07	3.86523e-07	-5.41456e-08	3.32377e-07	-7.83432e-07	8.87971e-07	1.04538e-07	3.37380e-07	-7.97173e-08	2.57663e-07
7.053	-1.34301e-06	3.39151e-08	-1.30909e-06	1.34962e-07	-5.46643e-08	8.02977e-08	-6.83549e-08	1.28523e-08	-5.55026e-08	-9.79172e-07	5.50774e-08	-9.24094e-07	1.37838e-07	-6.23285e-09	1.31605e-07	3.88189e-07	-5.43790e-08	3.33810e-07	-7.79257e-07	8.88479e-07	1.09222e-07	3.38814e-07	-8.00560e-08	2.58758e-07
7.078	-1.33833e-06	3.37969e-08	-1.30453e-06	1.35907e-07	-5.50471e-08	8.08601e-08	-6.81703e-08	1.28176e-08	-5.53527e-08	-9.76877e-07	5.49483e-08	-9.21929e-07	1.40819e-07	-6.36763e-09	1.34451e-07	3.89854e-07	-5.46123e-08	3.35242e-07	-7.75052e-07	8.88974e-07	1.13922e-07	3.40246e-07	-8.03945e-08	2.59852e-07
7.102	-1.33360e-06	3.36775e-08	-1.29992e-06	1.36854e-07	-5.54304e-08	8.14232e-08	-6.79824e-08	1.27823e-08	-5.52001e-08	-9.74548e-07	5.48173e-08	-9.19731e-07	1.43814e-07	-6.50307e-09	1.37311e-07	3.91519e-07	-5.48455e-08	3.36673e-07	-7.70817e-07	8.89457e-07	1.18640e-07	3.41678e-07	-8.07327e-08	2.60945e-07
7.127	-1.32883e-06	3.35570e-08	-1.29527e-06	1.37801e-07	-5.58143e-08	8.19871e-08	-6.77910e-08	1.27463e-08	-5.50447e-08	-9.72186e-07	5.46844e-08	-9.17502e-07	1.46824e-07	-6.63916e-09	1.40185e-07	3.93183e-07	-5.50786e-08	3.38104e-07	-7.66553e-07	8.89928e-07	1.23375e-07	3.43109e-07	-8.10708e-08	2.62038e-07
7.152	-1.32401e-06	3.34353e-08	-1.29057e-06	1.38750e-07	-5.61987e-08	8.25517e-08	-6.75963e-08	1.27097e-08	-5.48866e-08	-9.69790e-07	5.45496e-08	-9.15240e-07	1.49848e-07	-6.77589e-09	1.43072e-07	3.94846e-07	-5.53115e-08	3.39534e-07	-7.62260e-07	8.90387e-07	1.28127e-07	3.44538e-07	-8.14085e-08	2.63130e-07
7.176	-1.31914e-06	3.33124e-08	-1.28583e-06	1.39700e-07	-5.65835e-08	8.31169e-08	-6.73983e-08	1.26725e-08	-5.47258e-08	-9.67361e-07	5.44130e-08	-9.12948e-07	1.52886e-07	-6.91327e-09	1.45972e-07	3.96508e-07	-5.55444e-08	3.40963e-07	-7.57937e-07	8.90834e-07	1.32896e-07	3.45966e-07	-8.17460e-08	2.64220e-07
7.201	-1.31423e-06	3.31885e-08	-1.28105e-06	1.40652e-07	-5.69688e-08	8.36829e-08	-6.71969e-08	1.26346e-08	-5.45623e-08	-9.64898e-07	5.42744e-08	-9.10623e-07	1.55938e-07	-7.05129e-09	1.48887e-07	3.98169e-07	-5.57771e-08	3.42392e-07	-7.53586e-07	8.91268e-07	1.37682e-07	3.47394e-07	-8.20833e-08	2.65310e-07
7.225	-1.30928e-06	3.30634e-08	-1.27622e-06	1.41604e-07	-5.73545e-08	8.42496e-08	-6.69922e-08	1.25961e-08	-5.43961e-08	-9.62401e-07	5.41340e-08	-9.08267e-07	1.59004e-07	-7.18993e-09	1.51814e-07	3.99829e-07	-5.60097e-08	3.43819e-07	-7.49206e-07	8.91690e-07	1.42484e-07	3.48820e-07	-8.24202e-08	2.66399e-07
7.250	-1.30428e-06	3.29371e-08	-1.27134e-06	1.42558e-07	-5.77407e-08	8.48168e-08	-6.67842e-08	1.25570e-08	-5.42272e-08	-9.59871e-07	5.39917e-08	-9.05880e-07	1.62084e-07	-7.32921e-09	1.54755e-07	4.01488e-07	-5.62421e-08	3.45246e-07	-7.44798e-07	8.92101e-07	1.47303e-07	3.50244e-07	-8.27568e-08	2.67488e-07
7.274	-1.29924e-06	3.28098e-08	-1.26643e-06	1.43512e-07	-5.81273e-08	8.53847e-08	-6.65729e-08	1.25173e-08	-5.40556e-08	-9.57309e-07	5.38476e-08	-9.03461e-07	1.65178e-07	-7.46912e-09	1.57709e-07	4.03147e-07	-5.64744e-08	3.46672e-07	-7.40361e-07	8.92499e-07	1.52138e-07	3.51668e-07	-8.30932e-08	2.68575e-07
7.299	-1.29415e-06	3.26813e-08	-1.26147e-06	1.44468e-07	-5.85143e-08	8.59532e-08	-6.63583e-08	1.24769e-08	-5.38814e-08	-9.54713e-07	5.37015e-08	-9.01011e-07	1.68286e-07	-7.60964e-09	1.60676e-07	4.04804e-07	-5.67065e-08	3.48097e-07	-7.35896e-07	8.92886e-07	1.56990e-07	3.53090e-07	-8.34292e-08	2.69661e-07
7.324	-1.28902e-06	3.25517e-08	-1.25647e-06	1.45424e-07	-5.89017e-08	8.65222e-08	-6.61405e-08	1.24360e-08	-5.37045e-08	-9.52084e-07	5.35537e-08	-8.98530e-07	1.71407e-07	-7.75078e-09	1.63656e-07	4.06459e-07	-5.69384e-08	3.49521e-07	-7.31404e-07	8.93260e-07	1.61857e-07	3.54510e-07	-8.37648e-08	2.70746e-07
7.348	-1.28385e-06	3.24211e-08	-1.25142e-06	1.46381e-07	-5.92895e-08	8.70918e-08	-6.59194e-08	1.23944e-08	-5.35250e-08	-9.49422e-07	5.34039e-08	-8.96018e-07	1.74542e-07	-7.89253e-09	1.66649e-07	4.08114e-07	-5.71702e-08	3.50944e-07	-7.26883e-07	8.93623e-07	1.66740e-07	3.55929e-07	-8.41001e-08	2.71829e-07
7.373	-1.27863e-06	3.22893e-08	-1.24634e-06	1.47340e-07	-5.96776e-08	8.76620e-08	-6.56950e-08	1.23522e-08	-5.33428e-08	-9.46727e-07	5.32524e-08	-8.93475e-07	1.77690e-07	-8.03489e-09	1.69655e-07	4.09767e-07	-5.74018e-08	3.52365e-07	-7.22335e-07	8.93974e-07	1.71639e-07	3.57347e-07	-8.44351e-08	2.72912e-07
7.397	-1.27337e-06	3.21565e-08	-1.24121e-06	1.48299e-07	-6.00661e-08	8.82326e-08	-6.54674e-08	1.23094e-08	-5.31580e-08	-9.43999e-07	5.30989e-08	-8.90901e-07	1.80852e-07	-8.17786e-09	1.72674e-07	4.11419e-07	-5.76332e-08	3.53786e-07	-7.17760e-07	8.94314e-07	1.76554e-07	3.58763e-07	-8.47697e-08	2.73993e-07
7.422	-1.26807e-06	3.20226e-08	-1.23604e-06	1.49259e-07	-6.04549e-08	8.88037e-08	-6.52367e-08	1.22660e-08	-5.29706e-08	-9.41239e-07	5.29437e-08	-8.88296e-07	1.84027e-07	-8.32141e-09	1.75705e-07	4.13070e-07	-5.78645e-08	3.55205e-07	-7.13157e-07	8.94641e-07	1.81484e-07	3.60177e-07	-8.51039e-08	2.75074e-07
7.447	-1.26272e-06	3.18876e-08	-1.23083e-06	1.50219e-07	-6.08440e-08	8.93753e-08	-6.50027e-08	1.22220e-08	-5.27806e-08	-9.38447e-07	5.27866e-08	-8.85660e-07	1.87214e-07	-8.46557e-09	1.78749e-07	4.14719e-07	-5.80955e-08	3.56623e-07	-7.08528e-07	8.94957e-07	1.86430e-07	3.61590e-07	-8.54376e-08	2.76152e-07
7.471	-1.25733e-06	3.17515e-08	-1.22558e-06	1.51181e-07	-6.12334e-08	8.99473e-08	-6.47655e-08	1.21774e-08	-5.25881e-08	-9.35622e-07	5.26277e-08	-8.82994e-07	1.90415e-07	-8.61031e-09	1.81805e-07	4.16367e-07	-5.83263e-08	3.58040e-07	-7.03871e-07	8.95262e-07	1.91391e-07	3.63001e-07	-8.57710e-08	2.77230e-07
7.496	-1.25190e-06	3.16145e-08	-1.22029e-06	1.52143e-07	-6.16231e-08	9.05197e-08	-6.45252e-08	1.21323e-08	-5.23929e-08	-9.32765e-07	5.24670e-08	-8.80298e-07	1.93629e-07	-8.75563e-09	1.84874e-07	4.18013e-07	-5.85569e-08	3.59456e-07	-6.99188e-07	8.95555e-07	1.96366e-07	3.64410e-07	-8.61040e-08	2.78306e-07
7.520	-1.24643e-06	3.14763e-08	-1.21496e-06	1.53105e-07	-6.20130e-08	9.10925e-08	-6.42817e-08	1.20865e-08	-5.21952e-08	-9.29875e-07	5.23045e-08	-8.77571e-07	1.96856e-07	-8.90154e-09	1.87954e-07	4.19657e-07	-5.87873e-08	3.60870e-07	-6.94479e-07	8.95836e-07	2.01357e-07	3.65818e-07	-8.64365e-08	2.79381e-07
7.545	-1.24092e-06	3.13371e-08	-1.20959e-06	1.54069e-07	-6.24032e-08	9.16656e-08	-6.40351e-08	1.20401e-08	-5.19950e-08	-9.26954e-07	5.21402e-08	-8.74814e-07	2.00095e-07	-9.04801e-09	1.91047e-07	4.21300e-07	-5.90174e-08	3.62283e-07	-6.89743e-07	8.96106e-07	2.06363e-07	3.67223e-07	-8.67686e-08	2.80454e-07
7.569	-1.23537e-06	3.11969e-08	-1.20417e-06	1.55033e-07	-6.27936e-08	9.22392e-08	-6.37854e-08	1.19932e-08	-5.17922e-08	-9.24001e-07	5.19740e-08	-8.72027e-07	2.03347e-07	-9.19506e-09	1.94152e-07	4.22941e-07	-5.92473e-08	3.63694e-07	-6.84982e-07	8.96365e-07	2.11383e-07	3.68626e-07	-8.71002e-08	2.81526e-07
7.594	-1.22978e-06	3.10557e-08	-1.19872e-06	1.55997e-07	-6.31843e-08	9.28130e-08	-6.35326e-08	1.19456e-08	-5.15869e-08	-9.21015e-07	5.18061e-08	-8.69209e-07	2.06611e-07	-9.34267e-09	1.97269e-07	4.24581e-07	-5.94770e-08	3.65104e-07	-6.80194e-07	8.96612e-07	2.16418e-07	3.70028e-07	-8.74314e-08	2.82597e-07
7.619	-1.22415e-06	3.09135e-08	-1.19323e-06	1.56962e-07	-6.35751e-08	9.33871e-08	-6.32766e-08	1.18975e-08	-5.13791e-08	-9.17998e-07	5.16364e-08	-8.66362e-07	2.09888e-07	-9.49084e-09	2.00397e-07	4.26218e-07	-5.97064e-08	3.66512e-07	-6.75381e-07	8.96848e-07	2.21467e-07	3.71427e-07	-8.77620e-08	2.83665e-07
7.643	-1.21847e-06	3.07702e-08	-1.18770e-06	1.57928e-07	-6.39662e-08	9.39616e-08	-6.30177e-08	1.18488e-08	-5.11689e-08	-9.14950e-07	5.14649e-08	-8.63485e-07	2.13177e-07	-9.63956e-09	2.03538e-07	4.27854e-07	-5.99355e-08	3.67919e-07	-6.70542e-07	8.97073e-07	2.26531e-07	3.72825e-07	-8.80922e-08	2.84732e-07
7.668	-1.21276e-06	3.06260e-08	-1.18214e-06	1.58894e-07	-6.43574e-08	9.45362e-08	-6.27556e-08	1.17995e-08	-5.09561e-08	-9.11870e-07	5.12917e-08	-8.60578e-07	2.16478e-07	-9.78883e-09	2.06689e-07	4.29488e-07	-6.01644e-08	3.69324e-07	-6.65678e-07	8.97287e-07	2.31609e-07	3.74220e-07	-8.84218e-08	2.85798e-07
7.692	-1.20701e-06	3.04807e-08	-1.17653e-06	1.59860e-07	-6.47488e-08	9.51111e-08	-6.24906e-08	1.17497e-08	-5.07409e-08	-9.08758e-07	5.11167e-08	-8.57641e-07	2.19791e-07	-9.93864e-09	2.09853e-07	4.31120e-07	-6.03930e-08	3.70727e-07	-6.60790e-07	8.97490e-07	2.36700e-07	3.75613e-07	-8.87510e-08	2.86862e-07
7.717	-1.20122e-06	3.03345e-08	-1.17089e-06	1.60826e-07	-6.51403e-08	9.56862e-08	-6.22225e-08	1.16993e-08	-5.05232e-08	-9.05615e-07	5.09399e-08	-8.54675e-07	2.23116e-07	-1.00890e-08	2.13027e-07	4.32750e-07	-6.06214e-08	3.72129e-07	-6.55876e-07	8.97681e-07	2.41806e-07	3.77003e-07	-8.90795e-08	2.87924e-07
7.741	-1.19539e-06	3.01873e-08	-1.16520e-06	1.61793e-07	-6.55319e-08	9.62615e-08	-6.19514e-08	1.16483e-08	-5.03031e-08	-9.02441e-07	5.07613e-08	-8.51680e-07	2.26453e-07	-1.02399e-08	2.16213e-07	4.34378e-07	-6.08494e-08	3.73529e-07	-6.50937e-07	8.97862e-07	2.46925e-07	3.78392e-07	-8.94076e-08	2.88984e-07
7.766	-1.18952e-06	3.00392e-08	-1.15949e-06	1.62761e-07	-6.59236e-08	9.68369e-08	-6.16774e-08	1.15968e-08	-5.00806e-08	-8.99236e-07	5.05811e-08	-8.48655e-07	2.29802e-07	-1.03913e-08	2.19410e-07	4.36004e-07	-6.10771e-08	3.74927e-07	-6.45974e-07	8.98031e-07	2.52057e-07	3.79778e-07	-8.97351e-08	2.90043e-07
7.791	-1.18362e-06	2.98900e-08	-1.15373e-06	1.63728e-07	-6.63155e-08	9.74125e-08	-6.14004e-08	1.15447e-08	-4.98556e-08	-8.96000e-07	5.03991e-08	-8.45601e-07	2.33162e-07	-1.05432e-08	2.22618e-07	4.37627e-07	-6.13046e-08	3.76323e-07	-6.40987e-07	8.98190e-07	2.57203e-07	3.81161e-07	-9.00620e-08	2.91099e-07
7.815	-1.17768e-06	2.97400e-08	-1.14794e-06	1.64696e-07	-6.67074e-08	9.79881e-08	-6.11204e-08	1.14921e-08	-4.96283e-08	-8.92734e-07	5.02153e-08	-8.42518e-07	2.36533e-07	-1.06957e-08	2.25837e-07	4.39249e-07	-6.15317e-08	3.77717e-07	-6.35975e-07	8.98338e-07	2.62363e-07	3.82542e-07	-9.03883e-08	2.92154e-07
7.840	-1.17170e-06	2.95890e-08	-1.14211e-06	1.65663e-07	-6.70993e-08	9.85639e-08	-6.08375e-08	1.14389e-08	-4.93986e-08	-8.89436e-07	5.00298e-08	-8.39406e-07	2.39916e-07	-1.08486e-08	2.29067e-07	4.40868e-07	-6.17585e-08	3.79109e-07	-6.30940e-07	8.98475e-07	2.67535e-07	3.83921e-07	-9.07140e-08	2.93207e-07
7.864	-1.16568e-06	2.94370e-08	-1.13624e-06	1.66631e-07	-6.74913e-08	9.91397e-08	-6.05518e-08	1.13852e-08	-4.91666e-08	-8.86108e-07	4.98426e-08	-8.36266e-07	2.43310e-07	-1.10021e-08	2.32308e-07	4.42484e-07	-6.19850e-08	3.80499e-07	-6.25881e-07	8.98602e-07	2.72721e-07	3.85297e-07	-9.10392e-08	2.94258e-07
7.889	-1.15963e-06	2.92841e-08	-1.13034e-06	1.67599e-07	-6.78834e-08	9.97156e-08	-6.02631e-08	1.13309e-08	-4.89322e-08	-8.82750e-07	4.96537e-08	-8.33096e-07	2.46715e-07	-1.11561e-08	2.35559e-07	4.44099e-07	-6.22111e-08	3.81888e-07	-6.20799e-07	8.98717e-07	2.77919e-07	3.86670e-07	-9.13636e-08	2.95307e-07
7.913	-1.15354e-06	2.91303e-08	-1.12440e-06	1.68567e-07	-6.82754e-08	1.00291e-07	-5.99716e-08	1.12761e-08	-4.86955e-08	-8.79361e-07	4.94631e-08	-8.29898e-07	2.50131e-07	-1.13106e-08	2.38820e-07	4.45711e-07	-6.24369e-08	3.83274e-07	-6.15693e-07	8.98822e-07	2.83130e-07	3.88041e-07	-9.16875e-08	2.96353e-07
7.938	-1.14741e-06	2.89756e-08	-1.11843e-06	1.69535e-07	-6.86674e-08	1.00867e-07	-5.96772e-08	1.12207e-08	-4.84565e-08	-8.75942e-07	4.92708e-08	-8.26672e-07	2.53558e-07	-1.14655e-08	2.42092e-07	4.47320e-07	-6.26624e-08	3.84658e-07	-6.10564e-07	8.98917e-07	2.88353e-07	3.89409e-07	-9.20107e-08	2.97398e-07
7.963	-1.14125e-06	2.88200e-08	-1.11243e-06	1.70503e-07	-6.90594e-08	1.01443e-07	-5.93800e-08	1.11648e-08	-4.82152e-08	-8.72494e-07	4.90768e-08	-8.23417e-07	2.56995e-07	-1.16209e-08	2.45374e-07	4.48927e-07	-6.28875e-08	3.86039e-07	-6.05412e-07	8.99001e-07	2.93589e-07	3.90774e-07	-9.23332e-08	2.98440e-07
7.987	-1.13505e-06	2.86635e-08	-1.10639e-06	1.71470e-07	-6.94514e-08	1.02019e-07	-5.90800e-08	1.11084e-08	-4.79716e-08	-8.69015e-07	4.88811e-08	-8.20134e-07	2.60443e-07	-1.17769e-08	2.48666e-07	4.50531e-07	-6.31122e-08	3.87419e-07	-6.00237e-07	8.99074e-07	2.98837e-07	3.92136e-07	-9.26551e-08	2.99481e-07
8.012	-1.12882e-06	2.85061e-08	-1.10031e-06	1.72438e-07	-6.98433e-08	1.02595e-07	-5.87772e-08	1.10515e-08	-4.77257e-08	-8.65506e-07	4.86838e-08	-8.16822e-07	2.63902e-07	-1.19333e-08	2.51968e-07	4.52133e-07	-6.33366e-08	3.88796e-07	-5.95040e-07	8.99138e-07	3.04097e-07	3.93495e-07	-9.29763e-08	3.00519e-07
8.036	-1.12255e-06	2.83478e-08	-1.09420e-06	1.73405e-07	-7.02351e-08	1.03170e-07	-5.84717e-08	1.09941e-08	-4.74776e-08	-8.61968e-07	4.84848e-08	-8.13483e-07	2.67371e-07	-1.20901e-08	2.55280e-07	4.53732e-07	-6.35605e-08	3.90171e-07	-5.89821e-07	8.99190e-07	3.09369e-07	3.94851e-07	-9.32968e-08	3.01555e-07
8.061	-1.11625e-06	2.81887e-08	-1.08806e-06	1.74372e-07	-7.06269e-08	1.03746e-07	-5.81634e-08	1.09361e-08	-4.72273e-08	-8.58400e-07	4.82841e-08	-8.10116e-07	2.70850e-07	-1.22474e-08	2.58602e-07	4.55328e-07	-6.37841e-08	3.91544e-07	-5.84580e-07	8.99233e-07	3.14653e-07	3.96205e-07	-9.36165e-08	3.02588e-07
8.086	-1.10991e-06	2.80287e-08	-1.08188e-06	1.75339e-07	-7.10185e-08	1.04321e-07	-5.78524e-08	1.08776e-08	-4.69748e-08	-8.54803e-07	4.80818e-08	-8.06721e-07	2.74339e-07	-1.24052e-08	2.61933e-07	4.56921e-07	-6.40073e-08	3.92914e-07	-5.79316e-07	8.99265e-07	3.19949e-07	3.97555e-07	-9.39356e-08	3.03619e-07
8.110	-1.10354e-06	2.78678e-08	-1.07567e-06	1.76306e-07	-7.14100e-08	1.04896e-07	-5.75387e-08	1.08186e-08	-4.67201e-08	-8.51177e-07	4.78778e-08	-8.03299e-07	2.77838e-07	-1.25634e-08	2.65274e-07	4.58512e-07	-6.42301e-08	3.94281e-07	-5.74031e-07	8.99287e-07	3.25256e-07	3.98902e-07	-9.42538e-08	3.04648e-07
8.135	-1.09714e-06	2.77061e-08	-1.06943e-06	1.77272e-07	-7.18014e-08	1.05471e-07	-5.72223e-08	1.07592e-08	-4.64632e-08	-8.47521e-07	4.76722e-08	-7.99849e-07	2.81346e-07	-1.27221e-08	2.68624e-07	4.60099e-07	-6.44525e-08	3.95647e-07	-5.68724e-07	8.99299e-07	3.30575e-07	4.00246e-07	-9.45714e-08	3.05675e-07
8.159	-1.09070e-06	2.75435e-08	-1.06316e-06	1.78238e-07	-7.21926e-08	1.06046e-07	-5.69033e-08	1.06992e-08	-4.62041e-08	-8.43837e-07	4.74649e-08	-7.96372e-07	2.84865e-07	-1.28812e-08	2.71984e-07	4.61684e-07	-6.46745e-08	3.97009e-07	-5.63397e-07	8.99301e-07	3.35905e-07	4.01587e-07	-9.48882e-08	3.06698e-07
8.184	-1.08423e-06	2.73802e-08	-1.05685e-06	1.79204e-07	-7.25836e-08	1.06620e-07	-5.65817e-08	1.06387e-08	-4.59430e-08	-8.40124e-07	4.72561e-08	-7.92868e-07	2.88393e-07	-1.30407e-08	2.75352e-07	4.63265e-07	-6.48960e-08	3.98369e-07	-5.58048e-07	8.99293e-07	3.41246e-07	4.02924e-07	-9.52042e-08	3.07720e-07
8.208	-1.07773e-06	2.72160e-08	-1.05051e-06	1.80169e-07	-7.29745e-08	1.07194e-07	-5.62574e-08	1.05777e-08	-4.56797e-08	-8.36382e-07	4.70456e-08	-7.89336e-07	2.91930e-07	-1.32007e-08	2.78730e-07	4.64843e-07	-6.51171e-08	3.99726e-07	-5.52678e-07	8.99275e-07	3.46597e-07	4.04258e-07	-9.55194e-08	3.08739e-07
8.233	-1.07120e-06	2.70510e-08	-1.04414e-06	1.81133e-07	-7.33651e-08	1.07768e-07	-5.59305e-08	1.05163e-08	-4.54143e-08	-8.32611e-07	4.68335e-08	-7.85778e-07	2.95477e-07	-1.33610e-08	2.82116e-07	4.66419e-07	-6.53378e-08	4.01081e-07	-5.47287e-07	8.99247e-07	3.51960e-07	4.05589e-07	-9.58338e-08	3.09755e-07
8.258	-1.06463e-06	2.68852e-08	-1.03774e-06	1.82097e-07	-7.37555e-08	1.08341e-07	-5.56011e-08	1.04543e-08	-4.51468e-08	-8.28813e-07	4.66198e-08	-7.82193e-07	2.99033e-07	-1.35218e-08	2.85511e-07	4.67991e-07	-6.55580e-08	4.02433e-07	-5.41876e-07	8.99210e-07	3.57333e-07	4.06916e-07	-9.61473e-08	3.10768e-07
8.282	-1.05803e-06	2.67186e-08	-1.03131e-06	1.83060e-07	-7.41457e-08	1.08915e-07	-5.52692e-08	1.03919e-08	-4.48773e-08	-8.24986e-07	4.64045e-08	-7.78581e-07	3.02597e-07	-1.36830e-08	2.88914e-07	4.69559e-07	-6.57778e-08	4.03782e-07	-5.36445e-07	8.99162e-07	3.62717e-07	4.08239e-07	-9.64601e-08	3.11779e-07
8.307	-1.05140e-06	2.65512e-08	-1.02485e-06	1.84023e-07	-7.45356e-08	1.09487e-07	-5.49347e-08	1.03290e-08	-4.46057e-08	-8.21130e-07	4.61877e-08	-7.74943e-07	3.06171e-07	-1.38446e-08	2.92326e-07	4.71125e-07	-6.59970e-08	4.05128e-07	-5.30993e-07	8.99105e-07	3.68111e-07	4.09559e-07	-9.67720e-08	3.12787e-07
8.331	-1.04475e-06	2.63831e-08	-1.01836e-06	1.84985e-07	-7.49252e-08	1.10060e-07	-5.45977e-08	1.02657e-08	-4.43321e-08	-8.17247e-07	4.59693e-08	-7.71278e-07	3.09753e-07	-1.40066e-08	2.95747e-07	4.72687e-07	-6.62159e-08	4.06471e-07	-5.25522e-07	8.99038e-07	3.73516e-07	4.10876e-07	-9.70830e-08	3.13793e-07
8.356	-1.03806e-06	2.62141e-08	-1.01184e-06	1.85946e-07	-7.53146e-08	1.10631e-07	-5.42583e-08	1.02018e-08	-4.40565e-08	-8.13336e-07	4.57493e-08	-7.67587e-07	3.13344e-07	-1.41690e-08	2.99175e-07	4.74246e-07	-6.64342e-08	4.07811e-07	-5.20031e-07	8.98962e-07	3.78930e-07	4.12189e-07	-9.73932e-08	3.14795e-07
8.380	-1.03134e-06	2.60445e-08	-1.00529e-06	1.86907e-07	-7.57036e-08	1.11203e-07	-5.39164e-08	1.01376e-08	-4.37789e-08	-8.09398e-07	4.55277e-08	-7.63870e-07	3.16944e-07	-1.43317e-08	3.02612e-07	4.75801e-07	-6.66521e-08	4.09149e-07	-5.14521e-07	8.98875e-07	3.84355e-07	4.13497e-07	-9.77025e-08	3.15795e-07
8.405	-1.02459e-06	2.58740e-08	-9.98715e-07	1.87866e-07	-7.60923e-08	1.11774e-07	-5.35722e-08	1.00728e-08	-4.34993e-08	-8.05431e-07	4.53046e-08	-7.60127e-07	3.20551e-07	-1.44949e-08	3.06056e-07	4.77352e-07	-6.68694e-08	4.10483e-07	-5.08991e-07	8.98780e-07	3.89789e-07	4.14803e-07	-9.80109e-08	3.16792e-07
8.430	-1.01781e-06	2.57028e-08	-9.92107e-07	1.88825e-07	-7.64806e-08	1.12344e-07	-5.32255e-08	1.00076e-08	-4.32178e-08	-8.01438e-07	4.50800e-08	-7.56358e-07	3.24167e-07	-1.46584e-08	3.09508e-07	4.78900e-07	-6.70863e-08	4.11814e-07	-5.03442e-07	8.98675e-07	3.95233e-07	4.16104e-07	-9.83184e-08	3.17786e-07
8.454	-1.01100e-06	2.55309e-08	-9.85472e-07	1.89783e-07	-7.68686e-08	1.12914e-07	-5.28764e-08	9.94201e-09	-4.29344e-08	-7.97417e-07	4.48538e-08	-7.52563e-07	3.27791e-07	-1.48222e-08	3.12968e-07	4.80445e-07	-6.73026e-08	4.13142e-07	-4.97875e-07	8.98561e-07	4.00686e-07	4.17401e-07	-9.86249e-08	3.18777e-07
8.479	-1.00417e-06	2.53583e-08	-9.78809e-07	1.90740e-07	-7.72562e-08	1.13484e-07	-5.25250e-08	9.87594e-09	-4.26491e-08	-7.93369e-07	4.46262e-08	-7.48743e-07	3.31422e-07	-1.49864e-08	3.16436e-07	4.81985e-07	-6.75184e-08	4.14467e-07	-4.92289e-07	8.98437e-07	4.06148e-07	4.18695e-07	-9.89306e-08	3.19764e-07
8.503	-9.97303e-07	2.51850e-08	-9.72118e-07	1.91696e-07	-7.76434e-08	1.14052e-07	-5.21713e-08	9.80943e-09	-4.23618e-08	-7.89295e-07	4.43970e-08	-7.44898e-07	3.35061e-07	-1.51510e-08	3.19910e-07	4.83522e-07	-6.77337e-08	4.15789e-07	-4.86684e-07	8.98304e-07	4.11620e-07	4.19984e-07	-9.92352e-08	3.20749e-07
8.528	-9.90411e-07	2.50109e-08	-9.65400e-07	1.92651e-07	-7.80302e-08	1.14621e-07	-5.18153e-08	9.74249e-09	-4.20728e-08	-7.85193e-07	4.41663e-08	-7.41027e-07	3.38708e-07	-1.53159e-08	3.23392e-07	4.85055e-07	-6.79485e-08	4.17107e-07	-4.81061e-07	8.98162e-07	4.17101e-07	4.21270e-07	-9.95389e-08	3.21731e-07
8.552	-9.83491e-07	2.48362e-08	-9.58655e-07	1.93605e-07	-7.84166e-08	1.15188e-07	-5.14570e-08	9.67513e-09	-4.17819e-08	-7.81065e-07	4.39341e-08	-7.37131e-07	3.42363e-07	-1.54811e-08	3.26881e-07	4.86585e-07	-6.81627e-08	4.18422e-07	-4.75420e-07	8.98011e-07	4.22591e-07	4.22551e-07	-9.98417e-08	3.22709e-07
8.577	-9.76544e-07	2.46607e-08	-9.51883e-07	1.94558e-07	-7.88025e-08	1.15755e-07	-5.10965e-08	9.60734e-09	-4.14891e-08	-7.76911e-07	4.37004e-08	-7.33210e-07	3.46024e-07	-1.56467e-08	3.30377e-07	4.88110e-07	-6.83764e-08	4.19733e-07	-4.69762e-07	8.97851e-07	4.28089e-07	4.23828e-07	-1.00143e-07	3.23685e-07
8.602	-9.69570e-07	2.44846e-08	-9.45085e-07	1.95509e-07	-7.91880e-08	1.16321e-07	-5.07337e-08	9.53914e-09	-4.11946e-08	-7.72730e-07	4.34652e-08	-7.29265e-07	3.49693e-07	-1.58126e-08	3.33880e-07	4.89631e-07	-6.85895e-08	4.21042e-07	-4.64086e-07	8.97682e-07	4.33596e-07	4.25101e-07	-1.00444e-07	3.24657e-07
8.626	-9.62569e-07	2.43078e-08	-9.38262e-07	1.96460e-07	-7.95729e-08	1.16887e-07	-5.03688e-08	9.47052e-09	-4.08983e-08	-7.68523e-07	4.32286e-08	-7.25295e-07	3.53368e-07	-1.59788e-08	3.37390e-07	4.91148e-07	-6.88020e-08	4.22346e-07	-4.58392e-07	8.97503e-07	4.39112e-07	4.26369e-07	-1.00744e-07	3.25625e-07
8.651	-9.55543e-07	2.41304e-08	-9.31412e-07	1.97409e-07	-7.99574e-08	1.17451e-07	-5.00017e-08	9.40150e-09	-4.06002e-08	-7.64290e-07	4.29905e-08	-7.21300e-07	3.57051e-07	-1.61453e-08	3.40905e-07	4.92661e-07	-6.90140e-08	4.23647e-07	-4.52681e-07	8.97316e-07	4.44635e-07	4.27633e-07	-1.01043e-07	3.26591e-07
8.675	-9.48490e-07	2.39523e-08	-9.24538e-07	1.98357e-07	-8.03413e-08	1.18015e-07	-4.96324e-08	9.33207e-09	-4.03004e-08	-7.60032e-07	4.27510e-08	-7.17281e-07	3.60740e-07	-1.63121e-08	3.44428e-07	4.94170e-07	-6.92254e-08	4.24945e-07	-4.46953e-07	8.97120e-07	4.50167e-07	4.28893e-07	-1.01340e-07	3.27553e-07
8.700	-9.41413e-07	2.37736e-08	-9.17639e-07	1.99303e-07	-8.07247e-08	1.18579e-07	-4.92611e-08	9.26225e-09	-3.99988e-08	-7.55747e-07	4.25100e-08	-7.13237e-07	3.64436e-07	-1.64792e-08	3.47956e-07	4.95675e-07	-6.94361e-08	4.26239e-07	-4.41209e-07	8.96916e-07	4.55707e-07	4.30149e-07	-1.01637e-07	3.28512e-07
8.724	-9.34310e-07	2.35942e-08	-9.10715e-07	2.00248e-07	-8.11075e-08	1.19141e-07	-4.88877e-08	9.19203e-09	-3.96956e-08	-7.51438e-07	4.22676e-08	-7.09170e-07	3.68137e-07	-1.66466e-08	3.51491e-07	4.97176e-07	-6.96463e-08	4.27529e-07	-4.35447e-07	8.96702e-07	4.61255e-07	4.31399e-07	-1.01932e-07	3.29467e-07
8.749	-9.27182e-07	2.34142e-08	-9.03768e-07	2.01192e-07	-8.14898e-08	1.19702e-07	-4.85122e-08	9.12143e-09	-3.93907e-08	-7.47103e-07	4.20237e-08	-7.05079e-07	3.71846e-07	-1.68143e-08	3.55031e-07	4.98672e-07	-6.98559e-08	4.28816e-07	-4.29670e-07	8.96480e-07	4.66810e-07	4.32646e-07	-1.02227e-07	3.30419e-07
8.774	-9.20030e-07	2.32336e-08	-8.96796e-07	2.02135e-07	-8.18715e-08	1.20263e-07	-4.81346e-08	9.05045e-09	-3.90842e-08	-7.42743e-07	4.17785e-08	-7.00964e-07	3.75560e-07	-1.69823e-08	3.58578e-07	5.00163e-07	-7.00649e-08	4.30099e-07	-4.23876e-07	8.96250e-07	4.72373e-07	4.33887e-07	-1.02520e-07	3.31367e-07
8.798	-9.12854e-07	2.30524e-08	-8.89802e-07	2.03075e-07	-8.22525e-08	1.20823e-07	-4.77551e-08	8.97909e-09	-3.87760e-08	-7.38358e-07	4.15318e-08	-6.96826e-07	3.79280e-07	-1.71505e-08	3.62130e-07	5.01651e-07	-7.02732e-08	4.31378e-07	-4.18067e-07	8.96011e-07	4.77944e-07	4.35124e-07	-1.02812e-07	3.32311e-07
8.823	-9.05654e-07	2.28706e-08	-8.82784e-07	2.04015e-07	-8.26330e-08	1.21382e-07	-4.73736e-08	8.90736e-09	-3.84663e-08	-7.33948e-07	4.12838e-08	-6.92664e-07	3.83006e-07	-1.73190e-08	3.65687e-07	5.03134e-07	-7.04810e-08	4.32653e-07	-4.12241e-07	8.95763e-07	4.83521e-07	4.36356e-07	-1.03104e-07	3.33252e-07
8.847	-8.98431e-07	2.26882e-08	-8.75743e-07	2.04952e-07	-8.30128e-08	1.21940e-07	-4.69902e-08	8.83527e-09	-3.81549e-08	-7.29513e-07	4.10343e-08	-6.88479e-07	3.86737e-07	-1.74877e-08	3.69250e-07	5.04612e-07	-7.06880e-08	4.33924e-07	-4.06401e-07	8.95507e-07	4.89106e-07	4.37583e-07	-1.03394e-07	3.34190e-07
8.872	-8.91186e-07	2.25052e-08	-8.68680e-07	2.05888e-07	-8.33919e-08	1.22497e-07	-4.66048e-08	8.76281e-09	-3.78420e-08	-7.25054e-07	4.07835e-08	-6.84271e-07	3.90474e-07	-1.76567e-08	3.72817e-07	5.06085e-07	-7.08945e-08	4.35191e-07	-4.00545e-07	8.95243e-07	4.94698e-07	4.38806e-07	-1.03682e-07	3.35123e-07
8.897	-8.83917e-07	2.23216e-08	-8.61595e-07	2.06823e-07	-8.37704e-08	1.23052e-07	-4.62176e-08	8.69000e-09	-3.75276e-08	-7.20571e-07	4.05313e-08	-6.80040e-07	3.94216e-07	-1.78259e-08	3.76390e-07	5.07554e-07	-7.11003e-08	4.36454e-07	-3.94673e-07	8.94970e-07	5.00297e-07	4.40023e-07	-1.03970e-07	3.36053e-07
8.921	-8.76627e-07	2.21375e-08	-8.54489e-07	2.07756e-07	-8.41482e-08	1.23607e-07	-4.58285e-08	8.61684e-09	-3.72117e-08	-7.16064e-07	4.02778e-08	-6.75786e-07	3.97963e-07	-1.79953e-08	3.79968e-07	5.09019e-07	-7.13054e-08	4.37713e-07	-3.88787e-07	8.94689e-07	5.05902e-07	4.41236e-07	-1.04257e-07	3.36979e-07
8.946	-8.69314e-07	2.19529e-08	-8.47361e-07	2.08686e-07	-8.45252e-08	1.24161e-07	-4.54376e-08	8.54334e-09	-3.68942e-08	-7.11532e-07	4.00229e-08	-6.71509e-07	4.01716e-07	-1.81650e-08	3.83551e-07	5.10478e-07	-7.15098e-08	4.38968e-07	-3.82887e-07	8.94400e-07	5.11514e-07	4.42444e-07	-1.04542e-07	3.37902e-07
8.970	-8.61980e-07	2.17677e-08	-8.40213e-07	2.09616e-07	-8.49015e-08	1.24714e-07	-4.50448e-08	8.46949e-09	-3.65753e-08	-7.06977e-07	3.97667e-08	-6.67211e-07	4.05473e-07	-1.83349e-08	3.87138e-07	5.11933e-07	-7.17136e-08	4.40219e-07	-3.76971e-07	8.94103e-07	5.17132e-07	4.43646e-07	-1.04826e-07	3.38820e-07
8.995	-8.54626e-07	2.15819e-08	-8.33044e-07	2.10543e-07	-8.52771e-08	1.25266e-07	-4.46503e-08	8.39532e-09	-3.62550e-08	-7.02399e-07	3.95092e-08	-6.62889e-07	4.09234e-07	-1.85050e-08	3.90729e-07	5.13382e-07	-7.19167e-08	4.41466e-07	-3.71042e-07	8.93798e-07	5.22756e-07	4.44844e-07	-1.05109e-07	3.39734e-07
9.019	-8.47250e-07	2.13957e-08	-8.25854e-07	2.11468e-07	-8.56519e-08	1.25816e-07	-4.42541e-08	8.32081e-09	-3.59333e-08	-6.97797e-07	3.92503e-08	-6.58546e-07	4.13000e-07	-1.86753e-08	3.94325e-07	5.14827e-07	-7.21190e-08	4.42708e-07	-3.65098e-07	8.93485e-07	5.28386e-07	4.46036e-07	-1.05391e-07	3.40645e-07
9.044	-8.39854e-07	2.12089e-08	-8.18645e-07	2.12392e-07	-8.60259e-08	1.26366e-07	-4.38561e-08	8.24598e-09	-3.56101e-08	-6.93171e-07	3.89901e-08	-6.54181e-07	4.16770e-07	-1.88458e-08	3.97925e-07	5.16267e-07	-7.23207e-08	4.43946e-07	-3.59141e-07	8.93164e-07	5.34023e-07	4.47223e-07	-1.05671e-07	3.41551e-07
9.069	-8.32438e-07	2.10216e-08	-8.11417e-07	2.13313e-07	-8.63991e-08	1.26914e-07	-4.34564e-08	8.17084e-09	-3.52856e-08	-6.88523e-07	3.87287e-08	-6.49794e-07	4.20545e-07	-1.90164e-08	4.01528e-07	5.17702e-07	-7.25217e-08	4.45180e-07	-3.53170e-07	8.92835e-07	5.39665e-07	4.48404e-07	-1.05950e-07	3.42454e-07
9.093	-8.25003e-07	2.08339e-08	-8.04169e-07	2.14232e-07	-8.67715e-08	1.27461e-07	-4.30551e-08	8.09538e-09	-3.49598e-08	-6.83852e-07	3.84659e-08	-6.45386e-07	4.24323e-07	-1.91873e-08	4.05136e-07	5.19131e-07	-7.27220e-08	4.46409e-07	-3.47186e-07	8.92498e-07	5.45312e-07	4.49581e-07	-1.06228e-07	3.43352e-07
9.118	-8.17548e-07	2.06456e-08	-7.96902e-07	2.15150e-07	-8.71431e-08	1.28007e-07	-4.26522e-08	8.01962e-09	-3.46326e-08	-6.79158e-07	3.82019e-08	-6.40956e-07	4.28105e-07	-1.93583e-08	4.08747e-07	5.20555e-07	-7.29215e-08	4.47634e-07	-3.41188e-07	8.92154e-07	5.50966e-07	4.50752e-07	-1.06505e-07	3.44247e-07
9.142	-8.10075e-07	2.04569e-08	-7.89618e-07	2.16065e-07	-8.75138e-08	1.28551e-07	-4.22477e-08	7.94356e-09	-3.43041e-08	-6.74441e-07	3.79366e-08	-6.36505e-07	4.31891e-07	-1.95295e-08	4.12362e-07	5.21974e-07	-7.31203e-08	4.48854e-07	-3.35178e-07	8.91802e-07	5.56624e-07	4.51917e-07	-1.06780e-07	3.45137e-07
9.167	-8.02583e-07	2.02677e-08	-7.82315e-07	2.16978e-07	-8.78836e-08	1.29094e-07	-4.18416e-08	7.86721e-09	-3.39744e-08	-6.69702e-07	3.76700e-08	-6.32032e-07	4.35680e-07	-1.97008e-08	4.15980e-07	5.23388e-07	-7.33183e-08	4.50070e-07	-3.29154e-07	8.91442e-07	5.62288e-07	4.53077e-07	-1.07054e-07	3.46022e-07
9.191	-7.95072e-07	2.00780e-08	-7.74994e-07	2.17889e-07	-8.82526e-08	1.29636e-07	-4.14340e-08	7.79056e-09	-3.36434e-08	-6.64941e-07	3.74022e-08	-6.27539e-07	4.39473e-07	-1.98723e-08	4.19601e-07	5.24797e-07	-7.35156e-08	4.51281e-07	-3.23118e-07	8.91075e-07	5.67956e-07	4.54231e-07	-1.07327e-07	3.46904e-07
9.216	-7.87545e-07	1.98879e-08	-7.67657e-07	2.18798e-07	-8.86206e-08	1.30177e-07	-4.10248e-08	7.71364e-09	-3.33112e-08	-6.60159e-07	3.71332e-08	-6.23025e-07	4.43269e-07	-2.00440e-08	4.23225e-07	5.26200e-07	-7.37122e-08	4.52488e-07	-3.17070e-07	8.90700e-07	5.73630e-07	4.55380e-07	-1.07599e-07	3.47781e-07
9.241	-7.79999e-07	1.96974e-08	-7.60302e-07	2.19704e-07	-8.89877e-08	1.30716e-07	-4.06142e-08	7.63643e-09	-3.29778e-08	-6.55354e-07	3.68629e-08	-6.18491e-07	4.47067e-07	-2.02157e-08	4.26852e-07	5.27597e-07	-7.39079e-08	4.53689e-07	-3.11010e-07	8.90318e-07	5.79308e-07	4.56523e-07	-1.07869e-07	3.48654e-07
9.265	-7.72437e-07	1.95064e-08	-7.52931e-07	2.20608e-07	-8.93538e-08	1.31254e-07	-4.02022e-08	7.55896e-09	-3.26432e-08	-6.50528e-07	3.65915e-08	-6.13936e-07	4.50869e-07	-2.03876e-08	4.30481e-07	5.28989e-07	-7.41029e-08	4.54886e-07	-3.04937e-07	8.89929e-07	5.84991e-07	4.57660e-07	-1.08137e-07	3.49523e-07
9.290	-7.64859e-07	1.93150e-08	-7.45544e-07	2.21510e-07	-8.97190e-08	1.31791e-07	-3.97887e-08	7.48122e-09	-3.23075e-08	-6.45680e-07	3.63188e-08	-6.09361e-07	4.54673e-07	-2.05596e-08	4.34113e-07	5.30376e-07	-7.42971e-08	4.56079e-07	-2.98853e-07	8.89532e-07	5.90679e-07	4.58792e-07	-1.08405e-07	3.50387e-07
9.314	-7.57264e-07	1.91232e-08	-7.38140e-07	2.22409e-07	-9.00833e-08	1.32326e-07	-3.93739e-08	7.40322e-09	-3.19707e-08	-6.40811e-07	3.60449e-08	-6.04766e-07	4.58479e-07	-2.07318e-08	4.37747e-07	5.31756e-07	-7.44906e-08	4.57266e-07	-2.92758e-07	8.89128e-07	5.96370e-07	4.59917e-07	-1.08671e-07	3.51247e-07
9.339	-7.49653e-07	1.89310e-08	-7.30722e-07	2.23306e-07	-9.04465e-08	1.32859e-07	-3.89577e-08	7.32497e-09	-3.16327e-08	-6.35921e-07	3.57699e-08	-6.00151e-07	4.62288e-07	-2.09040e-08	4.41384e-07	5.33132e-07	-7.46832e-08	4.58448e-07	-2.86651e-07	8.88717e-07	6.02066e-07	4.61037e-07	-1.08935e-07	3.52102e-07
9.363	-7.42027e-07	1.87385e-08	-7.23288e-07	2.24200e-07	-9.08087e-08	1.33391e-07	-3.85402e-08	7.24647e-09	-3.12937e-08	-6.31010e-07	3.54936e-08	-5.95516e-07	4.66099e-07	-2.10763e-08	4.45022e-07	5.34501e-07	-7.48750e-08	4.59626e-07	-2.80533e-07	8.88299e-07	6.07766e-07	4.62151e-07	-1.09198e-07	3.52952e-07
9.388	-7.34385e-07	1.85455e-08	-7.15840e-07	2.25092e-07	-9.11698e-08	1.33922e-07	-3.81214e-08	7.16773e-09	-3.09537e-08	-6.26079e-07	3.52162e-08	-5.90862e-07	4.69911e-07	-2.12487e-08	4.48663e-07	5.35864e-07	-7.50660e-08	4.60798e-07	-2.74404e-07	8.87873e-07	6.13469e-07	4.63259e-07	-1.09460e-07	3.53798e-07
9.413	-7.26729e-07	1.83521e-08	-7.08377e-07	2.25981e-07	-9.15300e-08	1.34451e-07	-3.77014e-08	7.08875e-09	-3.06126e-08	-6.21127e-07	3.49377e-08	-5.86189e-07	4.73726e-07	-2.14212e-08	4.52305e-07	5.37222e-07	-7.52562e-08	4.61966e-07	-2.68265e-07	8.87441e-07	6.19177e-07	4.64360e-07	-1.09721e-07	3.54640e-07
9.437	-7.19059e-07	1.81584e-08	-7.00900e-07	2.26867e-07	-9.18890e-08	1.34978e-07	-3.72801e-08	7.00954e-09	-3.02706e-08	-6.16154e-07	3.46580e-08	-5.81496e-07	4.77542e-07	-2.15938e-08	4.55948e-07	5.38574e-07	-7.54456e-08	4.63128e-07	-2.62115e-07	8.87002e-07	6.24887e-07	4.65456e-07	-1.09979e-07	3.55476e-07
9.462	-7.11374e-07	1.79644e-08	-6.93410e-07	2.27751e-07	-9.22470e-08	1.35504e-07	-3.68577e-08	6.93011e-09	-2.99276e-08	-6.11162e-07	3.43772e-08	-5.76785e-07	4.81359e-07	-2.17664e-08	4.59593e-07	5.39919e-07	-7.56341e-08	4.64285e-07	-2.55955e-07	8.86556e-07	6.30602e-07	4.66545e-07	-1.10237e-07	3.56309e-07
9.486	-7.03676e-07	1.77700e-08	-6.85906e-07	2.28632e-07	-9.26039e-08	1.36028e-07	-3.64341e-08	6.85046e-09	-2.95836e-08	-6.06150e-07	3.40953e-08	-5.72055e-07	4.85178e-07	-2.19390e-08	4.63239e-07	5.41259e-07	-7.58217e-08	4.65437e-07	-2.49784e-07	8.86103e-07	6.36319e-07	4.67628e-07	-1.10493e-07	3.57136e-07
9.511	-6.95965e-07	1.75753e-08	-6.78390e-07	2.29510e-07	-9.29596e-08	1.36551e-07	-3.60093e-08	6.77060e-09	-2.92387e-08	-6.01118e-07	3.38122e-08	-5.67306e-07	4.88998e-07	-2.21118e-08	4.66886e-07	5.42593e-07	-7.60085e-08	4.66584e-07	-2.43604e-07	8.85644e-07	6.42040e-07	4.68705e-07	-1.10747e-07	3.57958e-07
9.535	-6.88241e-07	1.73802e-08	-6.70861e-07	2.30386e-07	-9.33142e-08	1.37072e-07	-3.55835e-08	6.69054e-09	-2.88930e-08	-5.96067e-07	3.35281e-08	-5.62539e-07	4.92818e-07	-2.22845e-08	4.70534e-07	5.43920e-07	-7.61945e-08	4.67726e-07	-2.37415e-07	8.85178e-07	6.47763e-07	4.69776e-07	-1.11000e-07	3.58776e-07
9.560	-6.80505e-07	1.71848e-08	-6.63320e-07	2.31258e-07	-9.36677e-08	1.37591e-07	-3.51566e-08	6.61027e-09	-2.85463e-08	-5.90996e-07	3.32429e-08	-5.57753e-07	4.96639e-07	-2.24573e-08	4.74182e-07	5.45241e-07	-7.63796e-08	4.68862e-07	-2.31215e-07	8.84705e-07	6.53489e-07	4.70840e-07	-1.11252e-07	3.59589e-07
9.585	-6.72756e-07	1.69892e-08	-6.55767e-07	2.32128e-07	-9.40199e-08	1.38108e-07	-3.47287e-08	6.52982e-09	-2.81989e-08	-5.85906e-07	3.29566e-08	-5.52950e-07	5.00461e-07	-2.26301e-08	4.77831e-07	5.46556e-07	-7.65638e-08	4.69992e-07	-2.25007e-07	8.84226e-07	6.59218e-07	4.71898e-07	-1.11502e-07	3.60396e-07
9.609	-6.64996e-07	1.67932e-08	-6.48203e-07	2.32995e-07	-9.43710e-08	1.38624e-07	-3.42998e-08	6.44917e-09	-2.78506e-08	-5.80798e-07	3.26692e-08	-5.48128e-07	5.04283e-07	-2.28030e-08	4.81480e-07	5.47865e-07	-7.67471e-08	4.71118e-07	-2.18790e-07	8.83740e-07	6.64950e-07	4.72949e-07	-1.11750e-07	3.61199e-07
9.634	-6.57224e-07	1.65969e-08	-6.40627e-07	2.33859e-07	-9.47209e-08	1.39138e-07	-3.38699e-08	6.36834e-09	-2.75016e-08	-5.75670e-07	3.23808e-08	-5.43289e-07	5.08106e-07	-2.29758e-08	4.85130e-07	5.49167e-07	-7.69295e-08	4.72237e-07	-2.12564e-07	8.83248e-07	6.70684e-07	4.73994e-07	-1.11997e-07	3.61997e-07
9.658	-6.49442e-07	1.64004e-08	-6.33041e-07	2.34720e-07	-9.50695e-08	1.39650e-07	-3.34391e-08	6.28734e-09	-2.71518e-08	-5.70524e-07	3.20914e-08	-5.38433e-07	5.11928e-07	-2.31486e-08	4.88779e-07	5.50463e-07	-7.71110e-08	4.73352e-07	-2.06329e-07	8.82749e-07	6.76420e-07	4.75032e-07	-1.12242e-07	3.62790e-07
9.683	-6.41649e-07	1.62036e-08	-6.25445e-07	2.35577e-07	-9.54169e-08	1.40160e-07	-3.30074e-08	6.20618e-09	-2.68013e-08	-5.65360e-07	3.18009e-08	-5.33559e-07	5.15750e-07	-2.33215e-08	4.92428e-07	5.51752e-07	-7.72916e-08	4.74460e-07	-2.00086e-07	8.82244e-07	6.82158e-07	4.76063e-07	-1.12486e-07	3.63578e-07
9.708	-6.33845e-07	1.60065e-08	-6.17839e-07	2.36432e-07	-9.57631e-08	1.40669e-07	-3.25749e-08	6.12484e-09	-2.64500e-08	-5.60178e-07	3.15094e-08	-5.28668e-07	5.19571e-07	-2.34943e-08	4.96077e-07	5.53035e-07	-7.74713e-08	4.75563e-07	-1.93835e-07	8.81733e-07	6.87898e-07	4.77088e-07	-1.12728e-07	3.64360e-07
9.732	-6.26032e-07	1.58092e-08	-6.10223e-07	2.37283e-07	-9.61080e-08	1.41175e-07	-3.21415e-08	6.04336e-09	-2.60981e-08	-5.54977e-07	3.12169e-08	-5.23760e-07	5.23392e-07	-2.36670e-08	4.99725e-07	5.54311e-07	-7.76501e-08	4.76661e-07	-1.87576e-07	8.81216e-07	6.93640e-07	4.78106e-07	-1.12968e-07	3.65138e-07
9.757	-6.18210e-07	1.56117e-08	-6.02598e-07	2.38132e-07	-9.64515e-08	1.41680e-07	-3.17073e-08	5.96172e-09	-2.57456e-08	-5.49759e-07	3.09234e-08	-5.18836e-07	5.27213e-07	-2.38398e-08	5.03373e-07	5.55580e-07	-7.78279e-08	4.77752e-07	-1.81310e-07	8.80693e-07	6.99383e-07	4.79117e-07	-1.13207e-07	3.65910e-07
9.781	-6.10378e-07	1.54139e-08	-5.94964e-07	2.38977e-07	-9.67938e-08	1.42183e-07	-3.12724e-08	5.87994e-09	-2.53924e-08	-5.44524e-07	3.06289e-08	-5.13895e-07	5.31032e-07	-2.40125e-08	5.07019e-07	5.56843e-07	-7.80048e-08	4.78838e-07	-1.75035e-07	8.80164e-07	7.05128e-07	4.80122e-07	-1.13445e-07	3.66677e-07
9.806	-6.02538e-07	1.52159e-08	-5.87322e-07	2.39818e-07	-9.71347e-08	1.42684e-07	-3.08367e-08	5.79803e-09	-2.50387e-08	-5.39271e-07	3.03334e-08	-5.08938e-07	5.34850e-07	-2.41851e-08	5.10665e-07	5.58099e-07	-7.81807e-08	4.79918e-07	-1.68754e-07	8.79628e-07	7.10875e-07	4.81119e-07	-1.13680e-07	3.67439e-07
9.830	-5.94690e-07	1.50177e-08	-5.79672e-07	2.40657e-07	-9.74743e-08	1.43182e-07	-3.04003e-08	5.71598e-09	-2.46843e-08	-5.34001e-07	3.00370e-08	-5.03964e-07	5.38667e-07	-2.43577e-08	5.14309e-07	5.59348e-07	-7.83557e-08	4.80992e-07	-1.62465e-07	8.79087e-07	7.16622e-07	4.82110e-07	-1.13914e-07	3.68195e-07
9.855	-5.86833e-07	1.48193e-08	-5.72014e-07	2.41492e-07	-9.78125e-08	1.43679e-07	-2.99633e-08	5.63381e-09	-2.43295e-08	-5.28714e-07	2.97396e-08	-4.98975e-07	5.42482e-07	-2.45303e-08	5.17952e-07	5.60590e-07	-7.85297e-08	4.82060e-07	-1.56169e-07	8.78540e-07	7.22371e-07	4.83093e-07	-1.14147e-07	3.68946e-07
9.880	-5.78969e-07	1.46208e-08	-5.64349e-07	2.42323e-07	-9.81493e-08	1.44174e-07	-2.95256e-08	5.55152e-09	-2.39741e-08	-5.23411e-07	2.94413e-08	-4.93969e-07	5.46296e-07	-2.47027e-08	5.21593e-07	5.61825e-07	-7.87027e-08	4.83123e-07	-1.49867e-07	8.77987e-07	7.28120e-07	4.84069e-07	-1.14377e-07	3.69692e-07
9.904	-5.71098e-07	1.44220e-08	-5.56676e-07	2.43152e-07	-9.84848e-08	1.44667e-07	-2.90874e-08	5.46912e-09	-2.36183e-08	-5.18091e-07	2.91420e-08	-4.88949e-07	5.50108e-07	-2.48751e-08	5.25233e-07	5.63053e-07	-7.88748e-08	4.84179e-07	-1.43559e-07	8.77429e-07	7.33870e-07	4.85039e-07	-1.14606e-07	3.70432e-07
9.929	-5.63221e-07	1.42231e-08	-5.48997e-07	2.43976e-07	-9.88188e-08	1.45157e-07	-2.86486e-08	5.38661e-09	-2.32620e-08	-5.12754e-07	2.88419e-08	-4.83913e-07	5.53918e-07	-2.50474e-08	5.28870e-07	5.64275e-07	-7.90458e-08	4.85229e-07	-1.37244e-07	8.76865e-07	7.39621e-07	4.86001e-07	-1.14834e-07	3.71167e-07
9.953	-5.55336e-07	1.40240e-08	-5.41312e-07	2.44797e-07	-9.91514e-08	1.45646e-07	-2.82093e-08	5.30401e-09	-2.29052e-08	-5.07402e-07	2.85408e-08	-4.78861e-07	5.57725e-07	-2.52195e-08	5.32506e-07	5.65489e-07	-7.92159e-08	4.86273e-07	-1.30923e-07	8.76295e-07	7.45372e-07	4.86955e-07	-1.15059e-07	3.71896e-07
9.978	-5.47446e-07	1.38247e-08	-5.33621e-07	2.45615e-07	-9.94825e-08	1.46132e-07	-2.77694e-08	5.22131e-09	-2.25481e-08	-5.02034e-07	2.82389e-08	-4.73795e-07	5.61530e-07	-2.53916e-08	5.36139e-07	5.66696e-07	-7.93850e-08	4.87311e-07	-1.24596e-07	8.75720e-07	7.51124e-07	4.87903e-07	-1.15283e-07	3.72620e-07
10.002	-5.39550e-07	1.36253e-08	-5.25925e-07	2.46429e-07	-9.98122e-08	1.46617e-07	-2.73292e-08	5.13853e-09	-2.21906e-08	-4.96650e-07	2.79360e-08	-4.68714e-07	5.65333e-07	-2.55635e-08	5.39769e-07	5.67895e-07	-7.95530e-08	4.88342e-07	-1.18263e-07	8.75139e-07	7.56876e-07	4.88843e-07	-1.15505e-07	3.73338e-07
10.027	-5.31649e-07	1.34258e-08	-5.18223e-07	2.47239e-07	-1.00140e-07	1.47099e-07	-2.68885e-08	5.05566e-09	-2.18328e-08	-4.91251e-07	2.76323e-08	-4.63618e-07	5.69133e-07	-2.57353e-08	5.43397e-07	5.69088e-07	-7.97201e-08	4.89368e-07	-1.11925e-07	8.74553e-07	7.62627e-07	4.89776e-07	-1.15726e-07	3.74050e-07
10.052	-5.23743e-07	1.32261e-08	-5.10517e-07	2.48046e-07	-1.00467e-07	1.47579e-07	-2.64474e-08	4.97273e-09	-2.14746e-08	-4.85836e-07	2.73278e-08	-4.58508e-07	5.72929e-07	-2.59070e-08	5.47022e-07	5.70273e-07	-7.98861e-08	4.90387e-07	-1.05582e-07	8.73961e-07	7.68379e-07	4.90702e-07	-1.15945e-07	3.74757e-07
10.076	-5.15832e-07	1.30264e-08	-5.02806e-07	2.48848e-07	-1.00792e-07	1.48056e-07	-2.60059e-08	4.88973e-09	-2.11162e-08	-4.80406e-07	2.70223e-08	-4.53384e-07	5.76723e-07	-2.60786e-08	5.50644e-07	5.71450e-07	-8.00510e-08	4.91399e-07	-9.92339e-08	8.73364e-07	7.74131e-07	4.91620e-07	-1.16161e-07	3.75458e-07
10.101	-5.07918e-07	1.28265e-08	-4.95091e-07	2.49647e-07	-1.01116e-07	1.48532e-07	-2.55642e-08	4.80667e-09	-2.07575e-08	-4.74962e-07	2.67161e-08	-4.48246e-07	5.80513e-07	-2.62500e-08	5.54263e-07	5.72620e-07	-8.02150e-08	4.92406e-07	-9.28809e-08	8.72762e-07	7.79882e-07	4.92530e-07	-1.16377e-07	3.76153e-07
10.125	-4.99999e-07	1.26265e-08	-4.87373e-07	2.50443e-07	-1.01438e-07	1.49005e-07	-2.51221e-08	4.72355e-09	-2.03986e-08	-4.69503e-07	2.64090e-08	-4.43094e-07	5.84300e-07	-2.64212e-08	5.57879e-07	5.73783e-07	-8.03778e-08	4.93405e-07	-8.65232e-08	8.72155e-07	7.85632e-07	4.93433e-07	-1.16590e-07	3.76843e-07
10.150	-4.92077e-07	1.24265e-08	-4.79651e-07	2.51234e-07	-1.01758e-07	1.49475e-07	-2.46798e-08	4.64039e-09	-2.00394e-08	-4.64030e-07	2.61012e-08	-4.37928e-07	5.88083e-07	-2.65922e-08	5.61490e-07	5.74938e-07	-8.05397e-08	4.94399e-07	-8.01612e-08	8.71543e-07	7.91382e-07	4.94328e-07	-1.16801e-07	3.77527e-07
10.174	-4.84153e-07	1.22263e-08	-4.71926e-07	2.52021e-07	-1.02077e-07	1.49944e-07	-2.42373e-08	4.55719e-09	-1.96801e-08	-4.58542e-07	2.57925e-08	-4.32749e-07	5.91862e-07	-2.67631e-08	5.65099e-07	5.76086e-07	-8.07004e-08	4.95385e-07	-7.37950e-08	8.70926e-07	7.97131e-07	4.95216e-07	-1.17011e-07	3.78205e-07
10.199	-4.76225e-07	1.20262e-08	-4.64199e-07	2.52805e-07	-1.02395e-07	1.50410e-07	-2.37946e-08	4.47395e-09	-1.93207e-08	-4.53040e-07	2.54830e-08	-4.27557e-07	5.95637e-07	-2.69338e-08	5.68703e-07	5.77226e-07	-8.08601e-08	4.96366e-07	-6.74248e-08	8.70304e-07	8.02879e-07	4.96096e-07	-1.17219e-07	3.78877e-07
10.224	-4.68295e-07	1.18259e-08	-4.56470e-07	2.53584e-07	-1.02710e-07	1.50874e-07	-2.33518e-08	4.39069e-09	-1.89611e-08	-4.47525e-07	2.51728e-08	-4.22352e-07	5.99407e-07	-2.71043e-08	5.72303e-07	5.78358e-07	-8.10187e-08	4.97339e-07	-6.10509e-08	8.69677e-07	8.08626e-07	4.96968e-07	-1.17425e-07	3.79543e-07
10.248	-4.60364e-07	1.16256e-08	-4.48738e-07	2.54359e-07	-1.03024e-07	1.51335e-07	-2.29089e-08	4.30741e-09	-1.86014e-08	-4.41996e-07	2.48618e-08	-4.17134e-07	6.03173e-07	-2.72746e-08	5.75899e-07	5.79482e-07	-8.11762e-08	4.98306e-07	-5.46733e-08	8.69045e-07	8.14371e-07	4.97832e-07	-1.17629e-07	3.80203e-07
10.273	-4.52431e-07	1.14253e-08	-4.41005e-07	2.55131e-07	-1.03337e-07	1.51794e-07	-2.24658e-08	4.22411e-09	-1.82417e-08	-4.36454e-07	2.45501e-08	-4.11904e-07	6.06935e-07	-2.74447e-08	5.79490e-07	5.80599e-07	-8.13326e-08	4.99266e-07	-4.82924e-08	8.68408e-07	8.20116e-07	4.98688e-07	-1.17832e-07	3.80857e-07
10.297	-4.44496e-07	1.12249e-08	-4.33271e-07	2.55898e-07	-1.03647e-07	1.52250e-07	-2.20228e-08	4.14080e-09	-1.78820e-08	-4.30898e-07	2.42376e-08	-4.06661e-07	6.10691e-07	-2.76146e-08	5.83077e-07	5.81707e-07	-8.14879e-08	5.00220e-07	-4.19083e-08	8.67767e-07	8.25858e-07	4.99537e-07	-1.18032e-07	3.81505e-07
10.322	-4.36561e-07	1.10245e-08	-4.25537e-07	2.56661e-07	-1.03957e-07	1.52704e-07	-2.15797e-08	4.05750e-09	-1.75222e-08	-4.25330e-07	2.39244e-08	-4.01406e-07	6.14443e-07	-2.77842e-08	5.86658e-07	5.82808e-07	-8.16421e-08	5.01166e-07	-3.55212e-08	8.67121e-07	8.31599e-07	5.00378e-07	-1.18231e-07	3.82147e-07
10.346	-4.28626e-07	1.08241e-08	-4.17802e-07	2.57420e-07	-1.04264e-07	1.53156e-07	-2.11367e-08	3.97419e-09	-1.71625e-08	-4.19749e-07	2.36104e-08	-3.96139e-07	6.18189e-07	-2.79536e-08	5.90235e-07	5.83901e-07	-8.17952e-08	5.02106e-07	-2.91314e-08	8.66470e-07	8.37339e-07	5.01210e-07	-1.18427e-07	3.82783e-07
10.371	-4.20690e-07	1.06237e-08	-4.10067e-07	2.58174e-07	-1.04569e-07	1.53605e-07	-2.06937e-08	3.89091e-09	-1.68028e-08	-4.14156e-07	2.32958e-08	-3.90860e-07	6.21930e-07	-2.81228e-08	5.93807e-07	5.84986e-07	-8.19471e-08	5.03038e-07	-2.27390e-08	8.65815e-07	8.43076e-07	5.02035e-07	-1.18622e-07	3.83412e-07
10.396	-4.12755e-07	1.04233e-08	-4.02332e-07	2.58924e-07	-1.04873e-07	1.54051e-07	-2.02508e-08	3.80764e-09	-1.64432e-08	-4.08550e-07	2.29805e-08	-3.85570e-07	6.25665e-07	-2.82916e-08	5.97373e-07	5.86062e-07	-8.20979e-08	5.03964e-07	-1.63443e-08	8.65155e-07	8.48811e-07	5.02851e-07	-1.18815e-07	3.84036e-07
10.420	-4.04821e-07	1.02230e-08	-3.94598e-07	2.59670e-07	-1.05175e-07	1.54495e-07	-1.98081e-08	3.72439e-09	-1.60837e-08	-4.02932e-07	2.26645e-08	-3.80268e-07	6.29394e-07	-2.84603e-08	6.00934e-07	5.87131e-07	-8.22476e-08	5.04883e-07	-9.94736e-09	8.64491e-07	8.54544e-07	5.03659e-07	-1.19006e-07	3.84653e-07
10.445	-3.96888e-07	1.00226e-08	-3.86865e-07	2.60412e-07	-1.05476e-07	1.54936e-07	-1.93655e-08	3.64118e-09	-1.57244e-08	-3.97303e-07	2.23479e-08	-3.74955e-07	6.33117e-07	-2.86286e-08	6.04489e-07	5.88191e-07	-8.23961e-08	5.05795e-07	-3.54851e-09	8.63823e-07	8.60274e-07	5.04459e-07	-1.19195e-07	3.85264e-07
10.469	-3.88956e-07	9.82233e-09	-3.79133e-07	2.61149e-07	-1.05774e-07	1.55375e-07	-1.89232e-08	3.55800e-09	-1.53652e-08	-3.91662e-07	2.20305e-08	-3.69631e-07	6.36834e-07	-2.87967e-08	6.08037e-07	5.89243e-07	-8.25435e-08	5.06699e-07	2.85210e-09	8.63150e-07	8.66002e-07	5.05251e-07	-1.19382e-07	3.85869e-07
10.494	-3.81026e-07	9.62207e-09	-3.71404e-07	2.61882e-07	-1.06071e-07	1.55811e-07	-1.84810e-08	3.47487e-09	-1.50062e-08	-3.86009e-07	2.17126e-08	-3.64297e-07	6.40545e-07	-2.89645e-08	6.11580e-07	5.90286e-07	-8.26897e-08	5.07597e-07	9.25425e-09	8.62473e-07	8.71728e-07	5.06035e-07	-1.19567e-07	3.86467e-07
10.519	-3.73098e-07	9.42187e-09	-3.63676e-07	2.62610e-07	-1.06366e-07	1.56244e-07	-1.80392e-08	3.39180e-09	-1.46474e-08	-3.80346e-07	2.13940e-08	-3.58951e-07	6.44249e-07	-2.91320e-08	6.15117e-07	5.91322e-07	-8.28347e-08	5.08487e-07	1.56578e-08	8.61792e-07	8.77450e-07	5.06810e-07	-1.19751e-07	3.87059e-07
10.543	-3.65172e-07	9.22173e-09	-3.55951e-07	2.63334e-07	-1.06659e-07	1.56675e-07	-1.75977e-08	3.30878e-09	-1.42889e-08	-3.74671e-07	2.10748e-08	-3.53596e-07	6.47946e-07	-2.92992e-08	6.18647e-07	5.92349e-07	-8.29786e-08	5.09370e-07	2.20624e-08	8.61107e-07	8.83170e-07	5.07577e-07	-1.19932e-07	3.87645e-07
10.568	-3.57250e-07	9.02166e-09	-3.48228e-07	2.64053e-07	-1.06951e-07	1.57102e-07	-1.71565e-08	3.22582e-09	-1.39306e-08	-3.68985e-07	2.07550e-08	-3.48230e-07	6.51636e-07	-2.94661e-08	6.22170e-07	5.93367e-07	-8.31212e-08	5.10246e-07	2.84680e-08	8.60418e-07	8.88886e-07	5.08335e-07	-1.20111e-07	3.88224e-07
10.592	-3.49331e-07	8.82168e-09	-3.40509e-07	2.64768e-07	-1.07240e-07	1.57528e-07	-1.67157e-08	3.14294e-09	-1.35727e-08	-3.63290e-07	2.04346e-08	-3.42855e-07	6.55319e-07	-2.96326e-08	6.25687e-07	5.94377e-07	-8.32627e-08	5.11114e-07	3.48744e-08	8.59725e-07	8.94600e-07	5.09085e-07	-1.20288e-07	3.88797e-07
10.617	-3.41415e-07	8.62179e-09	-3.32794e-07	2.65478e-07	-1.07528e-07	1.57950e-07	-1.62753e-08	3.06013e-09	-1.32151e-08	-3.57583e-07	2.01137e-08	-3.37470e-07	6.58995e-07	-2.97988e-08	6.29196e-07	5.95379e-07	-8.34030e-08	5.11976e-07	4.12813e-08	8.59028e-07	9.00309e-07	5.09826e-07	-1.20463e-07	3.89363e-07
10.641	-3.33504e-07	8.42200e-09	-3.25082e-07	2.66183e-07	-1.07813e-07	1.58370e-07	-1.58353e-08	2.97741e-09	-1.28579e-08	-3.51867e-07	1.97921e-08	-3.32075e-07	6.62663e-07	-2.99647e-08	6.32699e-07	5.96371e-07	-8.35421e-08	5.12829e-07	4.76885e-08	8.58327e-07	9.06016e-07	5.10559e-07	-1.20637e-07	3.89923e-07
10.666	-3.25597e-07	8.22232e-09	-3.17374e-07	2.66883e-07	-1.08097e-07	1.58786e-07	-1.53959e-08	2.89479e-09	-1.25011e-08	-3.46141e-07	1.94701e-08	-3.26671e-07	6.66324e-07	-3.01302e-08	6.36193e-07	5.97355e-07	-8.36799e-08	5.13675e-07	5.40959e-08	8.57623e-07	9.11719e-07	5.11284e-07	-1.20808e-07	3.90476e-07
10.691	-3.17694e-07	8.02276e-09	-3.09672e-07	2.67579e-07	-1.08379e-07	1.59200e-07	-1.49569e-08	2.81225e-09	-1.21447e-08	-3.40405e-07	1.91474e-08	-3.21258e-07	6.69976e-07	-3.02954e-08	6.39681e-07	5.98331e-07	-8.38166e-08	5.14514e-07	6.05033e-08	8.56914e-07	9.17418e-07	5.11999e-07	-1.20977e-07	3.91023e-07
10.715	-3.09797e-07	7.82333e-09	-3.01974e-07	2.68270e-07	-1.08659e-07	1.59612e-07	-1.45185e-08	2.72983e-09	-1.17887e-08	-3.34660e-07	1.88243e-08	-3.15836e-07	6.73620e-07	-3.04601e-08	6.43160e-07	5.99297e-07	-8.39520e-08	5.15345e-07	6.69104e-08	8.56202e-07	9.23113e-07	5.12706e-07	-1.21144e-07	3.91562e-07
10.740	-3.01905e-07	7.62404e-09	-2.94281e-07	2.68956e-07	-1.08937e-07	1.60020e-07	-1.40807e-08	2.64751e-09	-1.14332e-08	-3.28906e-07	1.85006e-08	-3.10405e-07	6.77256e-07	-3.06246e-08	6.46632e-07	6.00255e-07	-8.40861e-08	5.16169e-07	7.33171e-08	8.55487e-07	9.28804e-07	5.13405e-07	-1.21309e-07	3.92096e-07
10.764	-2.94019e-07	7.42489e-09	-2.86594e-07	2.69638e-07	-1.09213e-07	1.60425e-07	-1.36436e-08	2.56532e-09	-1.10783e-08	-3.23142e-07	1.81764e-08	-3.04966e-07	6.80884e-07	-3.07886e-08	6.50095e-07	6.01204e-07	-8.42191e-08	5.16985e-07	7.97231e-08	8.54768e-07	9.34491e-07	5.14094e-07	-1.21472e-07	3.92622e-07
10.789	-2.86139e-07	7.22590e-09	-2.78913e-07	2.70314e-07	-1.09487e-07	1.60828e-07	-1.32071e-08	2.48324e-09	-1.07238e-08	-3.17370e-07	1.78517e-08	-2.99519e-07	6.84503e-07	-3.09522e-08	6.53550e-07	6.02144e-07	-8.43508e-08	5.17793e-07	8.61283e-08	8.54045e-07	9.40173e-07	5.14775e-07	-1.21633e-07	3.93142e-07
10.813	-2.78266e-07	7.02707e-09	-2.71239e-07	2.70986e-07	-1.09758e-07	1.61227e-07	-1.27713e-08	2.40130e-09	-1.03700e-08	-3.11590e-07	1.75266e-08	-2.94063e-07	6.88112e-07	-3.11154e-08	6.56997e-07	6.03075e-07	-8.44812e-08	5.18594e-07	9.25325e-08	8.53319e-07	9.45851e-07	5.15447e-07	-1.21791e-07	3.93655e-07
10.838	-2.70399e-07	6.82842e-09	-2.63571e-07	2.71652e-07	-1.10028e-07	1.61624e-07	-1.23362e-08	2.31950e-09	-1.00167e-08	-3.05801e-07	1.72010e-08	-2.88600e-07	6.91713e-07	-3.12783e-08	6.60435e-07	6.03997e-07	-8.46103e-08	5.19387e-07	9.89355e-08	8.52590e-07	9.51525e-07	5.16110e-07	-1.21948e-07	3.94162e-07
10.863	-2.62540e-07	6.62995e-09	-2.55910e-07	2.72313e-07	-1.10296e-07	1.62017e-07	-1.19019e-08	2.23784e-09	-9.66405e-09	-3.00004e-07	1.68749e-08	-2.83129e-07	6.95304e-07	-3.14407e-08	6.63864e-07	6.04910e-07	-8.47382e-08	5.20172e-07	1.05337e-07	8.51857e-07	9.57194e-07	5.16764e-07	-1.22103e-07	3.94661e-07
10.887	-2.54688e-07	6.43167e-09	-2.48257e-07	2.72970e-07	-1.10562e-07	1.62408e-07	-1.14684e-08	2.15633e-09	-9.31205e-09	-2.94199e-07	1.65484e-08	-2.77651e-07	6.98886e-07	-3.16026e-08	6.67284e-07	6.05814e-07	-8.48649e-08	5.20949e-07	1.11737e-07	8.51121e-07	9.62858e-07	5.17409e-07	-1.22255e-07	3.95154e-07
10.912	-2.46845e-07	6.23359e-09	-2.40611e-07	2.73621e-07	-1.10826e-07	1.62795e-07	-1.10357e-08	2.07497e-09	-8.96073e-09	-2.88387e-07	1.62214e-08	-2.72165e-07	7.02459e-07	-3.17642e-08	6.70694e-07	6.06709e-07	-8.49902e-08	5.21719e-07	1.18135e-07	8.50382e-07	9.68517e-07	5.18045e-07	-1.22405e-07	3.95639e-07
10.936	-2.39009e-07	6.03572e-09	-2.32974e-07	2.74267e-07	-1.11088e-07	1.63180e-07	-1.06039e-08	1.99378e-09	-8.61012e-09	-2.82567e-07	1.58941e-08	-2.66673e-07	7.06021e-07	-3.19252e-08	6.74096e-07	6.07594e-07	-8.51142e-08	5.22480e-07	1.24531e-07	8.49640e-07	9.74171e-07	5.18672e-07	-1.22553e-07	3.96118e-07
10.961	-2.31182e-07	5.83807e-09	-2.25344e-07	2.74908e-07	-1.11347e-07	1.63561e-07	-1.01730e-08	1.91276e-09	-8.26024e-09	-2.76740e-07	1.55663e-08	-2.61174e-07	7.09573e-07	-3.20859e-08	6.77487e-07	6.08471e-07	-8.52370e-08	5.23234e-07	1.30925e-07	8.48894e-07	9.79819e-07	5.19289e-07	-1.22699e-07	3.96590e-07
10.985	-2.23365e-07	5.64064e-09	-2.17724e-07	2.75544e-07	-1.11605e-07	1.63939e-07	-9.74305e-09	1.83192e-09	-7.91112e-09	-2.70906e-07	1.52382e-08	-2.55668e-07	7.13115e-07	-3.22460e-08	6.80869e-07	6.09337e-07	-8.53584e-08	5.23979e-07	1.37317e-07	8.48146e-07	9.85463e-07	5.19898e-07	-1.22843e-07	3.97055e-07
11.010	-2.15556e-07	5.44346e-09	-2.10113e-07	2.76175e-07	-1.11860e-07	1.64314e-07	-9.31406e-09	1.75126e-09	-7.56280e-09	-2.65065e-07	1.49096e-08	-2.50155e-07	7.16647e-07	-3.24057e-08	6.84241e-07	6.10195e-07	-8.54786e-08	5.24716e-07	1.43706e-07	8.47395e-07	9.91100e-07	5.20498e-07	-1.22985e-07	3.97513e-07
11.035	-2.07757e-07	5.24651e-09	-2.02511e-07	2.76800e-07	-1.12114e-07	1.64686e-07	-8.88609e-09	1.67080e-09	-7.21530e-09	-2.59218e-07	1.45807e-08	-2.44637e-07	7.20168e-07	-3.25649e-08	6.87603e-07	6.11043e-07	-8.55974e-08	5.25446e-07	1.50092e-07	8.46641e-07	9.96733e-07	5.21088e-07	-1.23124e-07	3.97964e-07
11.059	-1.99968e-07	5.04982e-09	-1.94919e-07	2.77420e-07	-1.12365e-07	1.65055e-07	-8.45916e-09	1.59052e-09	-6.86864e-09	-2.53364e-07	1.42515e-08	-2.39113e-07	7.23678e-07	-3.27237e-08	6.90954e-07	6.11882e-07	-8.57149e-08	5.26167e-07	1.56475e-07	8.45884e-07	1.00236e-06	5.21669e-07	-1.23262e-07	3.98408e-07
11.084	-1.92190e-07	4.85339e-09	-1.87337e-07	2.78035e-07	-1.12614e-07	1.65421e-07	-8.03331e-09	1.51045e-09	-6.52286e-09	-2.47504e-07	1.39219e-08	-2.33583e-07	7.27177e-07	-3.28819e-08	6.94295e-07	6.12711e-07	-8.58310e-08	5.26880e-07	1.62855e-07	8.45124e-07	1.00798e-06	5.22241e-07	-1.23397e-07	3.98844e-07
11.108	-1.84422e-07	4.65723e-09	-1.79765e-07	2.78644e-07	-1.12860e-07	1.65783e-07	-7.60857e-09	1.43059e-09	-6.17798e-09	-2.41639e-07	1.35919e-08	-2.28047e-07	7.30665e-07	-3.30396e-08	6.97625e-07	6.13531e-07	-8.59459e-08	5.27585e-07	1.69232e-07	8.44362e-07	1.01359e-06	5.22804e-07	-1.23530e-07	3.99274e-07
11.133	-1.76666e-07	4.46135e-09	-1.72204e-07	2.79248e-07	-1.13105e-07	1.66143e-07	-7.18498e-09	1.35095e-09	-5.83404e-09	-2.35768e-07	1.32617e-08	-2.22506e-07	7.34141e-07	-3.31968e-08	7.00945e-07	6.14341e-07	-8.60593e-08	5.28282e-07	1.75605e-07	8.43596e-07	1.01920e-06	5.23357e-07	-1.23660e-07	3.99696e-07
11.158	-1.68920e-07	4.26576e-09	-1.64655e-07	2.79846e-07	-1.13347e-07	1.66499e-07	-6.76257e-09	1.27152e-09	-5.49105e-09	-2.29891e-07	1.29311e-08	-2.16960e-07	7.37606e-07	-3.33535e-08	7.04253e-07	6.15141e-07	-8.61715e-08	5.28970e-07	1.81975e-07	8.42829e-07	1.02480e-06	5.23900e-07	-1.23789e-07	4.00112e-07
11.182	-1.61187e-07	4.07046e-09	-1.57116e-07	2.80439e-07	-1.13587e-07	1.66852e-07	-6.34138e-09	1.19233e-09	-5.14905e-09	-2.24010e-07	1.26003e-08	-2.11409e-07	7.41059e-07	-3.35096e-08	7.07550e-07	6.15932e-07	-8.62823e-08	5.29650e-07	1.88341e-07	8.42059e-07	1.03040e-06	5.24435e-07	-1.23915e-07	4.00520e-07
11.207	-1.53465e-07	3.87547e-09	-1.49590e-07	2.81026e-07	-1.13825e-07	1.67201e-07	-5.92144e-09	1.11337e-09	-4.80807e-09	-2.18123e-07	1.22692e-08	-2.05854e-07	7.44500e-07	-3.36652e-08	7.10835e-07	6.16713e-07	-8.63917e-08	5.30322e-07	1.94702e-07	8.41286e-07	1.03599e-06	5.24960e-07	-1.24039e-07	4.00920e-07
11.231	-1.45756e-07	3.68079e-09	-1.42075e-07	2.81608e-07	-1.14061e-07	1.67547e-07	-5.50278e-09	1.03465e-09	-4.46812e-09	-2.12231e-07	1.19378e-08	-2.00294e-07	7.47929e-07	-3.38203e-08	7.14109e-07	6.17485e-07	-8.64997e-08	5.30985e-07	2.01059e-07	8.40511e-07	1.04157e-06	5.25475e-07	-1.24161e-07	4.01314e-07
11.256	-1.38060e-07	3.48644e-09	-1.34573e-07	2.82185e-07	-1.14294e-07	1.67890e-07	-5.08543e-09	9.56182e-10	-4.12925e-09	-2.06336e-07	1.16062e-08	-1.94729e-07	7.51346e-07	-3.39748e-08	7.17371e-07	6.18246e-07	-8.66064e-08	5.31640e-07	2.07412e-07	8.39734e-07	1.04715e-06	5.25981e-07	-1.24280e-07	4.01700e-07
11.280	-1.30377e-07	3.29241e-09	-1.27084e-07	2.82755e-07	-1.14526e-07	1.68230e-07	-4.66944e-09	8.77966e-10	-3.79148e-09	-2.00435e-07	1.12743e-08	-1.89161e-07	7.54750e-07	-3.41287e-08	7.20621e-07	6.18998e-07	-8.67117e-08	5.32286e-07	2.13760e-07	8.38954e-07	1.05271e-06	5.26477e-07	-1.24398e-07	4.02079e-07
11.305	-1.22707e-07	3.09872e-09	-1.19608e-07	2.83320e-07	-1.14754e-07	1.68566e-07	-4.25484e-09	8.00010e-10	-3.45483e-09	-1.94531e-07	1.09422e-08	-1.83589e-07	7.58141e-07	-3.42821e-08	7.23859e-07	6.19740e-07	-8.68156e-08	5.32924e-07	2.20104e-07	8.38172e-07	1.05828e-06	5.26964e-07	-1.24513e-07	4.02451e-07
11.330	-1.15051e-07	2.90538e-09	-1.12145e-07	2.83880e-07	-1.14981e-07	1.68899e-07	-3.84165e-09	7.22321e-10	-3.11933e-09	-1.88623e-07	1.06098e-08	-1.78013e-07	7.61520e-07	-3.44348e-08	7.27085e-07	6.20471e-07	-8.69181e-08	5.33553e-07	2.26442e-07	8.37388e-07	1.06383e-06	5.27440e-07	-1.24625e-07	4.02815e-07
11.354	-1.07408e-07	2.71240e-09	-1.04696e-07	2.84433e-07	-1.15205e-07	1.69228e-07	-3.42992e-09	6.44905e-10	-2.78501e-09	-1.82711e-07	1.02773e-08	-1.72434e-07	7.64885e-07	-3.45870e-08	7.30298e-07	6.21193e-07	-8.70192e-08	5.34174e-07	2.32775e-07	8.36601e-07	1.06938e-06	5.27908e-07	-1.24736e-07	4.03172e-07
11.379	-9.97808e-08	2.51977e-09	-9.72610e-08	2.84981e-07	-1.15427e-07	1.69554e-07	-3.01967e-09	5.67769e-10	-2.45190e-09	-1.76796e-07	9.94459e-09	-1.66852e-07	7.68237e-07	-3.47386e-08	7.33498e-07	6.21905e-07	-8.71189e-08	5.34786e-07	2.39103e-07	8.35813e-07	1.07492e-06	5.28365e-07	-1.24844e-07	4.03522e-07
11.403	-9.21678e-08	2.32752e-09	-8.98403e-08	2.85523e-07	-1.15647e-07	1.69876e-07	-2.61094e-09	4.90918e-10	-2.12002e-09	-1.70878e-07	9.61169e-09	-1.61266e-07	7.71575e-07	-3.48895e-08	7.36686e-07	6.22607e-07	-8.72172e-08	5.35390e-07	2.45425e-07	8.35023e-07	1.08045e-06	5.28813e-07	-1.24950e-07	4.03864e-07
11.428	-8.45699e-08	2.13565e-09	-8.24343e-08	2.86059e-07	-1.15864e-07	1.70195e-07	-2.20376e-09	4.14360e-10	-1.78940e-09	-1.64957e-07	9.27863e-09	-1.55678e-07	7.74900e-07	-3.50399e-08	7.39860e-07	6.23298e-07	-8.73141e-08	5.35984e-07	2.51742e-07	8.34230e-07	1.08597e-06	5.29251e-07	-1.25053e-07	4.04198e-07
11.452	-7.69873e-08	1.94417e-09	-7.50432e-08	2.86590e-07	-1.16079e-07	1.70511e-07	-1.79817e-09	3.38099e-10	-1.46007e-09	-1.59033e-07	8.94542e-09	-1.50087e-07	7.78211e-07	-3.51896e-08	7.43021e-07	6.23980e-07	-8.74096e-08	5.36570e-07	2.58053e-07	8.33436e-07	1.09149e-06	5.29679e-07	-1.25154e-07	4.04525e-07
11.477	-6.94205e-08	1.75308e-09	-6.76674e-08	2.87114e-07	-1.16291e-07	1.70823e-07	-1.39420e-09	2.62143e-10	-1.13206e-09	-1.53106e-07	8.61206e-09	-1.44494e-07	7.81508e-07	-3.53387e-08	7.46169e-07	6.24651e-07	-8.75036e-08	5.37147e-07	2.64357e-07	8.32640e-07	1.09700e-06	5.30098e-07	-1.25253e-07	4.04845e-07
11.502	-6.18696e-08	1.56240e-09	-6.03072e-08	2.87633e-07	-1.16501e-07	1.71132e-07	-9.91883e-10	1.86497e-10	-8.05385e-10	-1.47178e-07	8.27858e-09	-1.38899e-07	7.84790e-07	-3.54871e-08	7.49303e-07	6.25312e-07	-8.75962e-08	5.37716e-07	2.70655e-07	8.31842e-07	1.10250e-06	5.30506e-07	-1.25350e-07	4.05157e-07
11.526	-5.43350e-08	1.37213e-09	-5.29629e-08	2.88146e-07	-1.16709e-07	1.71437e-07	-5.91247e-10	1.11168e-10	-4.80079e-10	-1.41247e-07	7.94498e-09	-1.33302e-07	7.88059e-07	-3.56349e-08	7.52424e-07	6.25963e-07	-8.76874e-08	5.38275e-07	2.76947e-07	8.31043e-07	1.10799e-06	5.30905e-07	-1.25444e-07	4.05461e-07
11.551	-4.68171e-08	1.18228e-09	-4.56349e-08	2.88653e-07	-1.16914e-07	1.71738e-07	-1.92329e-10	3.61624e-11	-1.56167e-10	-1.35314e-07	7.61127e-09	-1.27703e-07	7.91312e-07	-3.57820e-08	7.55530e-07	6.26603e-07	-8.77771e-08	5.38826e-07	2.83232e-07	8.30241e-07	1.11347e-06	5.31294e-07	-1.25536e-07	4.05758e-07
11.575	-3.93162e-08	9.92855e-10	-3.83233e-08	2.89153e-07	-1.17117e-07	1.72036e-07	2.04839e-10	-3.85146e-11	1.66325e-10	-1.29380e-07	7.27748e-09	-1.22102e-07	7.94551e-07	-3.59284e-08	7.58623e-07	6.27233e-07	-8.78654e-08	5.39368e-07	2.89510e-07	8.29439e-07	1.11895e-06	5.31672e-07	-1.25625e-07	4.06047e-07
11.600	-3.18325e-08	8.03869e-10	-3.10286e-08	2.89648e-07	-1.17317e-07	1.72331e-07	6.00226e-10	-1.12857e-10	4.87369e-10	-1.23444e-07	6.94361e-09	-1.16501e-07	7.97775e-07	-3.60742e-08	7.61701e-07	6.27853e-07	-8.79522e-08	5.39901e-07	2.95782e-07	8.28634e-07	1.12442e-06	5.32041e-07	-1.25712e-07	4.06329e-07
11.624	-2.43664e-08	6.15327e-10	-2.37511e-08	2.90137e-07	-1.17515e-07	1.72621e-07	9.93798e-10	-1.86857e-10	8.06940e-10	-1.17508e-07	6.60968e-09	-1.10898e-07	8.00983e-07	-3.62193e-08	7.64764e-07	6.28462e-07	-8.80375e-08	5.40425e-07	3.02046e-07	8.27828e-07	1.12987e-06	5.32400e-07	-1.25797e-07	4.06603e-07
11.649	-1.69182e-08	4.27237e-10	-1.64910e-08	2.90619e-07	-1.17711e-07	1.72908e-07	1.38552e-09	-2.60511e-10	1.12501e-09	-1.11570e-07	6.27569e-09	-1.05294e-07	8.04177e-07	-3.63637e-08	7.67813e-07	6.29061e-07	-8.81214e-08	5.40940e-07	3.08303e-07	8.27021e-07	1.13532e-06	5.32749e-07	-1.25880e-07	4.06869e-07
11.674	-9.48819e-09	2.39606e-10	-9.24859e-09	2.91096e-07	-1.17904e-07	1.73192e-07	1.77537e-09	-3.33811e-10	1.44156e-09	-1.05632e-07	5.94166e-09	-9.96899e-08	8.07355e-07	-3.65074e-08	7.70847e-07	6.29649e-07	-8.82038e-08	5.41446e-07	3.14552e-07	8.26212e-07	1.14076e-06	5.33087e-07	-1.25960e-07	4.07128e-07
11.698	-2.07669e-09	5.24429e-11	-2.02425e-09	2.91566e-07	-1.18094e-07	1.73472e-07	2.16331e-09	-4.06753e-10	1.75655e-09	-9.96926e-08	5.60760e-09	-9.40850e-08	8.10517e-07	-3.66504e-08	7.73866e-07	6.30227e-07	-8.82847e-08	5.41942e-07	3.20793e-07	8.25402e-07	1.14620e-06	5.33416e-07	-1.26037e-07	4.07379e-07
11.723	5.31599e-09	-1.34245e-10	5.18175e-09	2.92030e-07	-1.18282e-07	1.73748e-07	2.54930e-09	-4.79329e-10	2.06997e-09	-9.37534e-08	5.27353e-09	-8.84799e-08	8.13663e-07	-3.67927e-08	7.76870e-07	6.30794e-07	-8.83642e-08	5.42430e-07	3.27027e-07	8.24590e-07	1.15162e-06	5.33734e-07	-1.26112e-07	4.07622e-07
11.747	1.26896e-08	-3.20451e-10	1.23691e-08	2.92488e-07	-1.18468e-07	1.74020e-07	2.93332e-09	-5.51534e-10	2.38179e-09	-8.78142e-08	4.93945e-09	-8.28747e-08	8.16793e-07	-3.69342e-08	7.79859e-07	6.31351e-07	-8.84421e-08	5.42908e-07	3.33253e-07	8.23778e-07	1.15703e-06	5.34042e-07	-1.26185e-07	4.07857e-07
11.772	2.00437e-08	-5.06166e-10	1.95375e-08	2.92940e-07	-1.18651e-07	1.74289e-07	3.31534e-09	-6.23361e-10	2.69197e-09	-8.18751e-08	4.60539e-09	-7.72697e-08	8.19907e-07	-3.70750e-08	7.82832e-07	6.31896e-07	-8.85186e-08	5.43378e-07	3.39470e-07	8.22964e-07	1.16243e-06	5.34340e-07	-1.26256e-07	4.08085e-07
11.796	2.73781e-08	-6.91383e-10	2.66868e-08	2.93385e-07	-1.18831e-07	1.74554e-07	3.69531e-09	-6.94806e-10	3.00051e-09	-7.59364e-08	4.27134e-09	-7.16651e-08	8.23004e-07	-3.72151e-08	7.85789e-07	6.32432e-07	-8.85935e-08	5.43838e-07	3.45680e-07	8.22149e-07	1.16783e-06	5.34628e-07	-1.26324e-07	4.08304e-07
11.821	3.46926e-08	-8.76094e-10	3.38165e-08	2.93825e-07	-1.19009e-07	1.74815e-07	4.07323e-09	-7.65863e-10	3.30736e-09	-6.99983e-08	3.93733e-09	-6.60610e-08	8.26085e-07	-3.73544e-08	7.88730e-07	6.32956e-07	-8.86670e-08	5.44289e-07	3.51880e-07	8.21333e-07	1.17321e-06	5.34906e-07	-1.26389e-07	4.08516e-07
11.846	4.19867e-08	-1.06029e-09	4.09264e-08	2.94257e-07	-1.19184e-07	1.75073e-07	4.44904e-09	-8.36524e-10	3.61251e-09	-6.40611e-08	3.60337e-09	-6.04577e-08	8.29149e-07	-3.74929e-08	7.91656e-07	6.33469e-07	-8.87389e-08	5.44731e-07	3.58072e-07	8.20515e-07	1.17859e-06	5.35173e-07	-1.26452e-07	4.08720e-07
11.870	4.92602e-08	-1.24397e-09	4.80162e-08	2.94684e-07	-1.19357e-07	1.75327e-07	4.82272e-09	-9.06786e-10	3.91594e-09	-5.81249e-08	3.26946e-09	-5.48554e-08	8.32196e-07	-3.76307e-08	7.94565e-07	6.33972e-07	-8.88094e-08	5.45163e-07	3.64255e-07	8.19697e-07	1.18395e-06	5.35430e-07	-1.26513e-07	4.08917e-07
11.895	5.65128e-08	-1.42712e-09	5.50856e-08	2.95104e-07	-1.19527e-07	1.75577e-07	5.19424e-09	-9.76641e-10	4.21760e-09	-5.21899e-08	2.93563e-09	-4.92543e-08	8.35226e-07	-3.77677e-08	7.97458e-07	6.34464e-07	-8.88783e-08	5.45586e-07	3.70429e-07	8.18878e-07	1.18931e-06	5.35676e-07	-1.26571e-07	4.09105e-07
11.919	6.37442e-08	-1.60974e-09	6.21344e-08	2.95518e-07	-1.19695e-07	1.75823e-07	5.56358e-09	-1.04608e-09	4.51749e-09	-4.62565e-08	2.60188e-09	-4.36546e-08	8.38238e-07	-3.79039e-08	8.00334e-07	6.34945e-07	-8.89457e-08	5.46000e-07	3.76594e-07	8.18058e-07	1.19465e-06	5.35913e-07	-1.26627e-07	4.09286e-07
11.944	7.09541e-08	-1.79181e-09	6.91623e-08	2.95925e-07	-1.19860e-07	1.76065e-07	5.93069e-09	-1.11511e-09	4.81558e-09	-4.03247e-08	2.26822e-09	-3.80565e-08	8.41233e-07	-3.80394e-08	8.03194e-07	6.35415e-07	-8.90115e-08	5.46404e-07	3.82749e-07	8.17238e-07	1.19999e-06	5.36139e-07	-1.26681e-07	4.09458e-07
11.969	7.81422e-08	-1.97333e-09	7.61689e-08	2.96326e-07	-1.20022e-07	1.76304e-07	6.29555e-09	-1.18371e-09	5.11184e-09	-3.43949e-08	1.93468e-09	-3.24602e-08	8.44211e-07	-3.81740e-08	8.06037e-07	6.35875e-07	-8.90759e-08	5.46799e-07	3.88895e-07	8.16416e-07	1.20531e-06	5.36354e-07	-1.26732e-07	4.09623e-07
11.993	8.53083e-08	-2.15430e-09	8.31540e-08	2.96721e-07	-1.20182e-07	1.76538e-07	6.65813e-09	-1.25189e-09	5.40624e-09	-2.84672e-08	1.60125e-09	-2.68660e-08	8.47170e-07	-3.83078e-08	8.08862e-07	6.36323e-07	-8.91386e-08	5.47184e-07	3.95031e-07	8.15594e-07	1.21062e-06	5.36560e-07	-1.26780e-07	4.09780e-07
12.018	9.24521e-08	-2.33470e-09	9.01174e-08	2.97108e-07	-1.20339e-07	1.76769e-07	7.01839e-09	-1.31962e-09	5.69877e-09	-2.25419e-08	1.26796e-09	-2.12739e-08	8.50112e-07	-3.84408e-08	8.11671e-07	6.36760e-07	-8.91999e-08	5.47560e-07	4.01157e-07	8.14771e-07	1.21593e-06	5.36754e-07	-1.26826e-07	4.09928e-07
12.042	9.95732e-08	-2.51453e-09	9.70587e-08	2.97490e-07	-1.20494e-07	1.76996e-07	7.37632e-09	-1.38692e-09	5.98940e-09	-1.66191e-08	9.34807e-10	-1.56843e-08	8.53035e-07	-3.85730e-08	8.14462e-07	6.37186e-07	-8.92596e-08	5.47927e-07	4.07273e-07	8.13948e-07	1.22122e-06	5.36939e-07	-1.26870e-07	4.10069e-07
12.067	1.06671e-07	-2.69378e-09	1.03978e-07	2.97865e-07	-1.20646e-07	1.77219e-07	7.73188e-09	-1.45378e-09	6.27810e-09	-1.06991e-08	6.01815e-10	-1.00973e-08	8.55940e-07	-3.87044e-08	8.17235e-07	6.37601e-07	-8.93177e-08	5.48284e-07	4.13379e-07	8.13124e-07	1.22650e-06	5.37113e-07	-1.26911e-07	4.10202e-07
12.091	1.13746e-07	-2.87245e-09	1.10874e-07	2.98233e-07	-1.20795e-07	1.77438e-07	8.08504e-09	-1.52018e-09	6.56486e-09	-4.78219e-09	2.68993e-10	-4.51319e-09	8.58826e-07	-3.88349e-08	8.19991e-07	6.38005e-07	-8.93743e-08	5.48631e-07	4.19475e-07	8.12299e-07	1.23177e-06	5.37276e-07	-1.26949e-07	4.10327e-07
12.116	1.20798e-07	-3.05052e-09	1.17748e-07	2.98595e-07	-1.20941e-07	1.77654e-07	8.43577e-09	-1.58612e-09	6.84964e-09	1.13155e-09	-6.36484e-11	1.06790e-09	8.61694e-07	-3.89645e-08	8.22729e-07	6.38398e-07	-8.94294e-08	5.48969e-07	4.25560e-07	8.11474e-07	1.23703e-06	5.37429e-07	-1.26985e-07	4.10443e-07
12.141	1.27826e-07	-3.22800e-09	1.24598e-07	2.98950e-07	-1.21085e-07	1.77865e-07	8.78404e-09	-1.65161e-09	7.13243e-09	7.04184e-09	-3.96096e-10	6.64575e-09	8.64542e-07	-3.90934e-08	8.25449e-07	6.38780e-07	-8.94828e-08	5.49297e-07	4.31634e-07	8.10649e-07	1.24228e-06	5.37571e-07	-1.27019e-07	4.10552e-07
12.165	1.34830e-07	-3.40487e-09	1.31425e-07	2.99298e-07	-1.21226e-07	1.78072e-07	9.12982e-09	-1.71662e-09	7.41320e-09	1.29485e-08	-7.28338e-10	1.22201e-08	8.67372e-07	-3.92213e-08	8.28151e-07	6.39150e-07	-8.95347e-08	5.49615e-07	4.37698e-07	8.09823e-07	1.24752e-06	5.37703e-07	-1.27050e-07	4.10653e-07
12.190	1.41809e-07	-3.58112e-09	1.38228e-07	2.99640e-07	-1.21365e-07	1.78276e-07	9.47309e-09	-1.78117e-09	7.69193e-09	1.88513e-08	-1.06036e-09	1.77909e-08	8.70182e-07	-3.93484e-08	8.30834e-07	6.39509e-07	-8.95850e-08	5.49924e-07	4.43750e-07	8.08997e-07	1.25275e-06	5.37824e-07	-1.27079e-07	4.10745e-07
12.214	1.48764e-07	-3.75676e-09	1.45008e-07	2.99975e-07	-1.21500e-07	1.78475e-07	9.81382e-09	-1.84523e-09	7.96859e-09	2.47499e-08	-1.39216e-09	2.33578e-08	8.72973e-07	-3.94746e-08	8.33499e-07	6.39857e-07	-8.96338e-08	5.50224e-07	4.49791e-07	8.08170e-07	1.25796e-06	5.37935e-07	-1.27105e-07	4.10830e-07
12.239	1.55695e-07	-3.93177e-09	1.51763e-07	3.00304e-07	-1.21633e-07	1.78670e-07	1.01520e-08	-1.90881e-09	8.24317e-09	3.06443e-08	-1.72371e-09	2.89206e-08	8.75745e-07	-3.95999e-08	8.36145e-07	6.40194e-07	-8.96809e-08	5.50513e-07	4.55821e-07	8.07344e-07	1.26317e-06	5.38035e-07	-1.27128e-07	4.10906e-07
12.263	1.62600e-07	-4.10614e-09	1.58494e-07	3.00625e-07	-1.21764e-07	1.78862e-07	1.04875e-08	-1.97190e-09	8.51563e-09	3.65342e-08	-2.05501e-09	3.44792e-08	8.78496e-07	-3.97243e-08	8.38772e-07	6.40519e-07	-8.97265e-08	5.50793e-07	4.61840e-07	8.06517e-07	1.26836e-06	5.38124e-07	-1.27150e-07	4.10974e-07
12.288	1.69480e-07	-4.27988e-09	1.65200e-07	3.00940e-07	-1.21891e-07	1.79049e-07	1.08205e-08	-2.03450e-09	8.78596e-09	4.24194e-08	-2.38604e-09	4.00333e-08	8.81228e-07	-3.98479e-08	8.41380e-07	6.40833e-07	-8.97705e-08	5.51063e-07	4.67847e-07	8.05690e-07	1.27354e-06	5.38203e-07	-1.27168e-07	4.11034e-07
12.313	1.76334e-07	-4.45297e-09	1.71881e-07	3.01249e-07	-1.22016e-07	1.79233e-07	1.11507e-08	-2.09660e-09	9.05414e-09	4.82996e-08	-2.71680e-09	4.55828e-08	8.83940e-07	-3.99705e-08	8.43969e-07	6.41136e-07	-8.98129e-08	5.51323e-07	4.73842e-07	8.04863e-07	1.27871e-06	5.38271e-07	-1.27184e-07	4.11086e-07
12.337	1.83162e-07	-4.62541e-09	1.78537e-07	3.01550e-07	-1.22138e-07	1.79412e-07	1.14783e-08	-2.15820e-09	9.32013e-09	5.41747e-08	-3.04727e-09	5.11274e-08	8.86631e-07	-4.00922e-08	8.46539e-07	6.41427e-07	-8.98537e-08	5.51573e-07	4.79825e-07	8.04036e-07	1.28386e-06	5.38328e-07	-1.27198e-07	4.11130e-07
12.362	1.89964e-07	-4.79718e-09	1.85167e-07	3.01845e-07	-1.22257e-07	1.79587e-07	1.18032e-08	-2.21928e-09	9.58393e-09	6.00444e-08	-3.37743e-09	5.66669e-08	8.89303e-07	-4.02130e-08	8.49090e-07	6.41707e-07	-8.98929e-08	5.51814e-07	4.85796e-07	8.03209e-07	1.28901e-06	5.38375e-07	-1.27209e-07	4.11166e-07
12.386	1.96740e-07	-4.96830e-09	1.91772e-07	3.02132e-07	-1.22374e-07	1.79758e-07	1.21254e-08	-2.27985e-09	9.84551e-09	6.59085e-08	-3.70728e-09	6.22012e-08	8.91953e-07	-4.03328e-08	8.51620e-07	6.41975e-07	-8.99304e-08	5.52045e-07	4.91755e-07	8.02382e-07	1.29414e-06	5.38411e-07	-1.27217e-07	4.11193e-07
12.411	2.03489e-07	-5.13873e-09	1.98351e-07	3.02413e-07	-1.22488e-07	1.79925e-07	1.24447e-08	-2.33991e-09	1.01048e-08	7.17669e-08	-4.03681e-09	6.77301e-08	8.94583e-07	-4.04517e-08	8.54131e-07	6.42232e-07	-8.99664e-08	5.52266e-07	4.97702e-07	8.01556e-07	1.29926e-06	5.38436e-07	-1.27223e-07	4.11213e-07
12.435	2.10212e-07	-5.30849e-09	2.04903e-07	3.02687e-07	-1.22599e-07	1.80088e-07	1.27613e-08	-2.39943e-09	1.03619e-08	7.76193e-08	-4.36600e-09	7.32533e-08	8.97192e-07	-4.05697e-08	8.56622e-07	6.42477e-07	-9.00008e-08	5.52476e-07	5.03636e-07	8.00729e-07	1.30436e-06	5.38451e-07	-1.27227e-07	4.11224e-07
12.460	2.16907e-07	-5.47757e-09	2.11429e-07	3.02954e-07	-1.22707e-07	1.80247e-07	1.30751e-08	-2.45843e-09	1.06167e-08	8.34654e-08	-4.69484e-09	7.87706e-08	8.99780e-07	-4.06867e-08	8.59093e-07	6.42711e-07	-9.00335e-08	5.52677e-07	5.09557e-07	7.99903e-07	1.30946e-06	5.38455e-07	-1.27228e-07	4.11227e-07
12.485	2.23575e-07	-5.64595e-09	2.17929e-07	3.03215e-07	-1.22812e-07	1.80402e-07	1.33860e-08	-2.51689e-09	1.08692e-08	8.93052e-08	-5.02332e-09	8.42819e-08	9.02346e-07	-4.08028e-08	8.61543e-07	6.42933e-07	-9.00647e-08	5.52869e-07	5.15465e-07	7.99076e-07	1.31454e-06	5.38448e-07	-1.27226e-07	4.11221e-07
12.509	2.30215e-07	-5.81364e-09	2.24401e-07	3.03468e-07	-1.22915e-07	1.80553e-07	1.36941e-08	-2.57482e-09	1.11193e-08	9.51384e-08	-5.35143e-09	8.97869e-08	9.04892e-07	-4.09179e-08	8.63974e-07	6.43144e-07	-9.00942e-08	5.53050e-07	5.21361e-07	7.98251e-07	1.31961e-06	5.38430e-07	-1.27222e-07	4.11208e-07
12.534	2.36827e-07	-5.98062e-09	2.30847e-07	3.03714e-07	-1.23015e-07	1.80699e-07	1.39993e-08	-2.63220e-09	1.13671e-08	1.00965e-07	-5.67915e-09	9.52855e-08	9.07415e-07	-4.10320e-08	8.66383e-07	6.43343e-07	-9.01220e-08	5.53221e-07	5.27243e-07	7.97425e-07	1.32467e-06	5.38401e-07	-1.27215e-07	4.11186e-07
12.558	2.43412e-07	-6.14689e-09	2.37265e-07	3.03953e-07	-1.23112e-07	1.80842e-07	1.43015e-08	-2.68903e-09	1.16125e-08	1.06784e-07	-6.00648e-09	1.00778e-07	9.09917e-07	-4.11451e-08	8.68772e-07	6.43530e-07	-9.01483e-08	5.53382e-07	5.33112e-07	7.96600e-07	1.32971e-06	5.38362e-07	-1.27206e-07	4.11156e-07
12.583	2.49968e-07	-6.31245e-09	2.43655e-07	3.04186e-07	-1.23206e-07	1.80980e-07	1.46008e-08	-2.74530e-09	1.18555e-08	1.12596e-07	-6.33341e-09	1.06263e-07	9.12398e-07	-4.12573e-08	8.71140e-07	6.43706e-07	-9.01729e-08	5.53533e-07	5.38967e-07	7.95775e-07	1.33474e-06	5.38312e-07	-1.27194e-07	4.11118e-07
12.607	2.56495e-07	-6.47729e-09	2.50018e-07	3.04411e-07	-1.23297e-07	1.81114e-07	1.48972e-08	-2.80102e-09	1.20962e-08	1.18401e-07	-6.65991e-09	1.11741e-07	9.14856e-07	-4.13685e-08	8.73487e-07	6.43870e-07	-9.01959e-08	5.53674e-07	5.44809e-07	7.94951e-07	1.33976e-06	5.38251e-07	-1.27180e-07	4.11071e-07
12.632	2.62993e-07	-6.64139e-09	2.56352e-07	3.04630e-07	-1.23386e-07	1.81244e-07	1.51905e-08	-2.85618e-09	1.23343e-08	1.24198e-07	-6.98598e-09	1.17212e-07	9.17292e-07	-4.14786e-08	8.75813e-07	6.44022e-07	-9.02172e-08	5.53805e-07	5.50638e-07	7.94128e-07	1.34477e-06	5.38179e-07	-1.27163e-07	4.11017e-07
12.657	2.69463e-07	-6.80477e-09	2.62658e-07	3.04841e-07	-1.23471e-07	1.81370e-07	1.54808e-08	-2.91076e-09	1.25701e-08	1.29987e-07	-7.31162e-09	1.22675e-07	9.19706e-07	-4.15878e-08	8.78118e-07	6.44163e-07	-9.02369e-08	5.53926e-07	5.56452e-07	7.93305e-07	1.34976e-06	5.38097e-07	-1.27143e-07	4.10954e-07
12.681	2.75903e-07	-6.96740e-09	2.68936e-07	3.05045e-07	-1.23554e-07	1.81491e-07	1.57681e-08	-2.96478e-09	1.28033e-08	1.35768e-07	-7.63680e-09	1.28131e-07	9.22097e-07	-4.16959e-08	8.80401e-07	6.44292e-07	-9.02550e-08	5.54037e-07	5.62252e-07	7.92482e-07	1.35473e-06	5.38003e-07	-1.27121e-07	4.10882e-07
12.706	2.82314e-07	-7.12929e-09	2.75184e-07	3.05242e-07	-1.23634e-07	1.81609e-07	1.60523e-08	-3.01822e-09	1.30341e-08	1.41541e-07	-7.96151e-09	1.33579e-07	9.24466e-07	-4.18030e-08	8.82663e-07	6.44409e-07	-9.02714e-08	5.54137e-07	5.68039e-07	7.91660e-07	1.35970e-06	5.37899e-07	-1.27096e-07	4.10803e-07
12.730	2.88695e-07	-7.29043e-09	2.81404e-07	3.05433e-07	-1.23711e-07	1.81722e-07	1.63334e-08	-3.07107e-09	1.32624e-08	1.47305e-07	-8.28575e-09	1.39019e-07	9.26812e-07	-4.19091e-08	8.84903e-07	6.44514e-07	-9.02861e-08	5.54228e-07	5.73811e-07	7.90839e-07	1.36465e-06	5.37784e-07	-1.27069e-07	4.10715e-07
12.755	2.95046e-07	-7.45081e-09	2.87595e-07	3.05616e-07	-1.23785e-07	1.81831e-07	1.66114e-08	-3.12334e-09	1.34881e-08	1.53061e-07	-8.60951e-09	1.44451e-07	9.29135e-07	-4.20141e-08	8.87121e-07	6.44608e-07	-9.02992e-08	5.54308e-07	5.79568e-07	7.90019e-07	1.36959e-06	5.37658e-07	-1.27040e-07	4.10618e-07
12.780	3.01366e-07	-7.61043e-09	2.93756e-07	3.05792e-07	-1.23856e-07	1.81935e-07	1.68863e-08	-3.17502e-09	1.37113e-08	1.58808e-07	-8.93276e-09	1.49875e-07	9.31435e-07	-4.21181e-08	8.89317e-07	6.44689e-07	-9.03107e-08	5.54379e-07	5.85311e-07	7.89199e-07	1.37451e-06	5.37521e-07	-1.27007e-07	4.10514e-07
12.804	3.07657e-07	-7.76928e-09	2.99887e-07	3.05960e-07	-1.23925e-07	1.82036e-07	1.71580e-08	-3.22611e-09	1.39319e-08	1.64545e-07	-9.25550e-09	1.55290e-07	9.33712e-07	-4.22211e-08	8.91491e-07	6.44759e-07	-9.03204e-08	5.54439e-07	5.91040e-07	7.88381e-07	1.37942e-06	5.37373e-07	-1.26972e-07	4.10401e-07
12.829	3.13917e-07	-7.92736e-09	3.05989e-07	3.06122e-07	-1.23990e-07	1.82132e-07	1.74265e-08	-3.27660e-09	1.41499e-08	1.70274e-07	-9.57773e-09	1.60696e-07	9.35965e-07	-4.23230e-08	8.93642e-07	6.44817e-07	-9.03286e-08	5.54489e-07	5.96753e-07	7.87563e-07	1.38432e-06	5.37215e-07	-1.26935e-07	4.10280e-07
12.853	3.20145e-07	-8.08466e-09	3.12061e-07	3.06277e-07	-1.24053e-07	1.82224e-07	1.76918e-08	-3.32648e-09	1.43653e-08	1.75993e-07	-9.89942e-09	1.66094e-07	9.38195e-07	-4.24238e-08	8.95772e-07	6.44863e-07	-9.03350e-08	5.54528e-07	6.02452e-07	7.86746e-07	1.38920e-06	5.37045e-07	-1.26895e-07	4.10150e-07
12.878	3.26343e-07	-8.24117e-09	3.18102e-07	3.06424e-07	-1.24112e-07	1.82312e-07	1.79539e-08	-3.37575e-09	1.45781e-08	1.81703e-07	-1.02206e-08	1.71482e-07	9.40402e-07	-4.25236e-08	8.97878e-07	6.44897e-07	-9.03398e-08	5.54558e-07	6.08135e-07	7.85930e-07	1.39407e-06	5.36865e-07	-1.26852e-07	4.10013e-07
12.902	3.32510e-07	-8.39690e-09	3.24113e-07	3.06564e-07	-1.24169e-07	1.82395e-07	1.82127e-08	-3.42442e-09	1.47883e-08	1.87402e-07	-1.05412e-08	1.76861e-07	9.42584e-07	-4.26223e-08	8.99962e-07	6.44920e-07	-9.03429e-08	5.54577e-07	6.13803e-07	7.85115e-07	1.39892e-06	5.36673e-07	-1.26807e-07	4.09867e-07
12.927	3.38645e-07	-8.55183e-09	3.30093e-07	3.06697e-07	-1.24223e-07	1.82474e-07	1.84682e-08	-3.47247e-09	1.49958e-08	1.93092e-07	-1.08612e-08	1.82230e-07	9.44743e-07	-4.27199e-08	9.02023e-07	6.44930e-07	-9.03444e-08	5.54586e-07	6.19456e-07	7.84301e-07	1.40376e-06	5.36471e-07	-1.26759e-07	4.09712e-07
12.952	3.44748e-07	-8.70596e-09	3.36042e-07	3.06823e-07	-1.24274e-07	1.82549e-07	1.87205e-08	-3.51989e-09	1.52006e-08	1.98771e-07	-1.11806e-08	1.87590e-07	9.46878e-07	-4.28164e-08	9.04061e-07	6.44928e-07	-9.03442e-08	5.54584e-07	6.25094e-07	7.83488e-07	1.40858e-06	5.36258e-07	-1.26709e-07	4.09549e-07
12.976	3.50820e-07	-8.85928e-09	3.41961e-07	3.06941e-07	-1.24322e-07	1.82619e-07	1.89694e-08	-3.56670e-09	1.54027e-08	2.04440e-07	-1.14995e-08	1.92940e-07	9.48988e-07	-4.29119e-08	9.06076e-07	6.44915e-07	-9.03423e-08	5.54573e-07	6.30715e-07	7.82677e-07	1.41339e-06	5.36034e-07	-1.26656e-07	4.09378e-07
13.001	3.56859e-07	-9.01180e-09	3.47848e-07	3.07053e-07	-1.24367e-07	1.82686e-07	1.92150e-08	-3.61287e-09	1.56021e-08	2.10098e-07	-1.18178e-08	1.98280e-07	9.51074e-07	-4.30062e-08	9.08068e-07	6.44889e-07	-9.03387e-08	5.54551e-07	6.36321e-07	7.81866e-07	1.41819e-06	5.35799e-07	-1.26600e-07	4.09199e-07
13.025	3.62866e-07	-9.16350e-09	3.53703e-07	3.07157e-07	-1.24409e-07	1.82748e-07	1.94572e-08	-3.65841e-09	1.57988e-08	2.15745e-07	-1.21354e-08	2.03610e-07	9.53136e-07	-4.30994e-08	9.10037e-07	6.44852e-07	-9.03334e-08	5.54518e-07	6.41911e-07	7.81057e-07	1.42297e-06	5.35553e-07	-1.26542e-07	4.09011e-07
13.050	3.68841e-07	-9.31438e-09	3.59527e-07	3.07253e-07	-1.24448e-07	1.82805e-07	1.96960e-08	-3.70332e-09	1.59927e-08	2.21382e-07	-1.24525e-08	2.08929e-07	9.55173e-07	-4.31915e-08	9.11981e-07	6.44802e-07	-9.03265e-08	5.54476e-07	6.47486e-07	7.80249e-07	1.42773e-06	5.35296e-07	-1.26481e-07	4.08815e-07
13.074	3.74783e-07	-9.46443e-09	3.65319e-07	3.07343e-07	-1.24485e-07	1.82858e-07	1.99315e-08	-3.74759e-09	1.61839e-08	2.27007e-07	-1.27689e-08	2.14238e-07	9.57185e-07	-4.32825e-08	9.13903e-07	6.44741e-07	-9.03179e-08	5.54423e-07	6.53044e-07	7.79442e-07	1.43249e-06	5.35028e-07	-1.26418e-07	4.08610e-07
13.099	3.80692e-07	-9.61365e-09	3.71078e-07	3.07425e-07	-1.24518e-07	1.82907e-07	2.01635e-08	-3.79121e-09	1.63723e-08	2.32621e-07	-1.30847e-08	2.19536e-07	9.59173e-07	-4.33724e-08	9.15800e-07	6.44667e-07	-9.03076e-08	5.54360e-07	6.58585e-07	7.78636e-07	1.43722e-06	5.34750e-07	-1.26352e-07	4.08397e-07
13.124	3.86568e-07	-9.76204e-09	3.76806e-07	3.07500e-07	-1.24548e-07	1.82952e-07	2.03920e-08	-3.83419e-09	1.65579e-08	2.38223e-07	-1.33998e-08	2.24823e-07	9.61135e-07	-4.34611e-08	9.17674e-07	6.44582e-07	-9.02956e-08	5.54286e-07	6.64111e-07	7.77832e-07	1.44194e-06	5.34460e-07	-1.26284e-07	4.08176e-07
13.148	3.92411e-07	-9.90958e-09	3.82501e-07	3.07568e-07	-1.24576e-07	1.82992e-07	2.06171e-08	-3.87651e-09	1.67406e-08	2.43813e-07	-1.37142e-08	2.30099e-07	9.63072e-07	-4.35487e-08	9.19524e-07	6.44484e-07	-9.02819e-08	5.54202e-07	6.69619e-07	7.77029e-07	1.44665e-06	5.34160e-07	-1.26213e-07	4.07947e-07
13.173	3.98220e-07	-1.00563e-08	3.88164e-07	3.07628e-07	-1.24600e-07	1.83028e-07	2.08387e-08	-3.91818e-09	1.69206e-08	2.49392e-07	-1.40280e-08	2.35364e-07	9.64984e-07	-4.36352e-08	9.21349e-07	6.44374e-07	-9.02665e-08	5.54108e-07	6.75112e-07	7.76228e-07	1.45134e-06	5.33848e-07	-1.26139e-07	4.07709e-07
13.197	4.03996e-07	-1.02021e-08	3.93793e-07	3.07682e-07	-1.24622e-07	1.83060e-07	2.10569e-08	-3.95919e-09	1.70977e-08	2.54958e-07	-1.43411e-08	2.40617e-07	9.66871e-07	-4.37205e-08	9.23150e-07	6.44252e-07	-9.02494e-08	5.54003e-07	6.80587e-07	7.75428e-07	1.45601e-06	5.33526e-07	-1.26063e-07	4.07463e-07
13.222	4.09737e-07	-1.03471e-08	3.99390e-07	3.07727e-07	-1.24640e-07	1.83087e-07	2.12714e-08	-3.99953e-09	1.72719e-08	2.60512e-07	-1.46535e-08	2.45858e-07	9.68732e-07	-4.38047e-08	9.24927e-07	6.44118e-07	-9.02307e-08	5.53888e-07	6.86046e-07	7.74630e-07	1.46068e-06	5.33193e-07	-1.25984e-07	4.07208e-07
13.246	4.15445e-07	-1.04913e-08	4.04954e-07	3.07766e-07	-1.24656e-07	1.83110e-07	2.14825e-08	-4.03921e-09	1.74433e-08	2.66053e-07	-1.49652e-08	2.51088e-07	9.70567e-07	-4.38876e-08	9.26680e-07	6.43972e-07	-9.02102e-08	5.53762e-07	6.91487e-07	7.73833e-07	1.46532e-06	5.32848e-07	-1.25903e-07	4.06945e-07
13.271	4.21118e-07	-1.06345e-08	4.10484e-07	3.07797e-07	-1.24668e-07	1.83128e-07	2.16900e-08	-4.07823e-09	1.76117e-08	2.71582e-07	-1.52762e-08	2.56306e-07	9.72377e-07	-4.39695e-08	9.28407e-07	6.43814e-07	-9.01881e-08	5.53626e-07	6.96911e-07	7.73037e-07	1.46995e-06	5.32493e-07	-1.25819e-07	4.06674e-07
13.296	4.26758e-07	-1.07769e-08	4.15981e-07	3.07821e-07	-1.24678e-07	1.83143e-07	2.18939e-08	-4.11656e-09	1.77773e-08	2.77098e-07	-1.55865e-08	2.61511e-07	9.74161e-07	-4.40501e-08	9.30110e-07	6.43644e-07	-9.01642e-08	5.53480e-07	7.02319e-07	7.72244e-07	1.47456e-06	5.32127e-07	-1.25733e-07	4.06395e-07
13.320	4.32362e-07	-1.09185e-08	4.21444e-07	3.07837e-07	-1.24685e-07	1.83152e-07	2.20942e-08	-4.15423e-09	1.79399e-08	2.82601e-07	-1.58960e-08	2.66705e-07	9.75918e-07	-4.41296e-08	9.31789e-07	6.43462e-07	-9.01387e-08	5.53323e-07	7.07708e-07	7.71452e-07	1.47916e-06	5.31750e-07	-1.25644e-07	4.06107e-07
13.345	4.37932e-07	-1.10591e-08	4.26873e-07	3.07846e-07	-1.24688e-07	1.83158e-07	2.22909e-08	-4.19121e-09	1.80997e-08	2.88090e-07	-1.62048e-08	2.71885e-07	9.77650e-07	-4.42079e-08	9.33442e-07	6.43267e-07	-9.01114e-08	5.53156e-07	7.13081e-07	7.70661e-07	1.48374e-06	5.31362e-07	-1.25552e-07	4.05810e-07
13.369	4.43467e-07	-1.11989e-08	4.32268e-07	3.07848e-07	-1.24689e-07	1.83159e-07	2.24839e-08	-4.22751e-09	1.82564e-08	2.93566e-07	-1.65128e-08	2.77053e-07	9.79355e-07	-4.42850e-08	9.35070e-07	6.43061e-07	-9.00825e-08	5.52978e-07	7.18436e-07	7.69873e-07	1.48831e-06	5.30964e-07	-1.25458e-07	4.05506e-07
13.394	4.48967e-07	-1.13378e-08	4.37629e-07	3.07842e-07	-1.24687e-07	1.83155e-07	2.26733e-08	-4.26312e-09	1.84102e-08	2.99029e-07	-1.68200e-08	2.82209e-07	9.81034e-07	-4.43609e-08	9.36673e-07	6.42842e-07	-9.00518e-08	5.52790e-07	7.23773e-07	7.69086e-07	1.49286e-06	5.30554e-07	-1.25361e-07	4.05193e-07
13.418	4.54431e-07	-1.14758e-08	4.42955e-07	3.07829e-07	-1.24681e-07	1.83148e-07	2.28591e-08	-4.29804e-09	1.85610e-08	3.04477e-07	-1.71265e-08	2.87351e-07	9.82686e-07	-4.44356e-08	9.38251e-07	6.42611e-07	-9.00195e-08	5.52591e-07	7.29092e-07	7.68301e-07	1.49739e-06	5.30134e-07	-1.25262e-07	4.04872e-07
13.443	4.59860e-07	-1.16129e-08	4.48248e-07	3.07809e-07	-1.24673e-07	1.83136e-07	2.30411e-08	-4.33227e-09	1.87088e-08	3.09912e-07	-1.74322e-08	2.92480e-07	9.84312e-07	-4.45092e-08	9.39803e-07	6.42368e-07	-8.99854e-08	5.52382e-07	7.34393e-07	7.67518e-07	1.50191e-06	5.29702e-07	-1.25160e-07	4.04543e-07
13.468	4.65254e-07	-1.17491e-08	4.53505e-07	3.07781e-07	-1.24662e-07	1.83119e-07	2.32195e-08	-4.36581e-09	1.88537e-08	3.15333e-07	-1.77371e-08	2.97595e-07	9.85911e-07	-4.45815e-08	9.41329e-07	6.42113e-07	-8.99497e-08	5.52163e-07	7.39677e-07	7.66736e-07	1.50641e-06	5.29260e-07	-1.25055e-07	4.04205e-07
13.492	4.70612e-07	-1.18844e-08	4.58728e-07	3.07746e-07	-1.24648e-07	1.83098e-07	2.33941e-08	-4.39864e-09	1.89955e-08	3.20739e-07	-1.80412e-08	3.02697e-07	9.87483e-07	-4.46525e-08	9.42830e-07	6.41845e-07	-8.99122e-08	5.51933e-07	7.44942e-07	7.65957e-07	1.51090e-06	5.28807e-07	-1.24948e-07	4.03859e-07
13.517	4.75934e-07	-1.20188e-08	4.63915e-07	3.07703e-07	-1.24630e-07	1.83073e-07	2.35650e-08	-4.43078e-09	1.91342e-08	3.26130e-07	-1.83445e-08	3.07786e-07	9.89028e-07	-4.47224e-08	9.44306e-07	6.41566e-07	-8.98731e-08	5.51692e-07	7.50189e-07	7.65179e-07	1.51537e-06	5.28343e-07	-1.24839e-07	4.03504e-07
13.541	4.81220e-07	-1.21523e-08	4.69068e-07	3.07653e-07	-1.24610e-07	1.83043e-07	2.37321e-08	-4.46220e-09	1.92699e-08	3.31507e-07	-1.86469e-08	3.12860e-07	9.90546e-07	-4.47911e-08	9.45755e-07	6.41274e-07	-8.98322e-08	5.51442e-07	7.55417e-07	7.64403e-07	1.51982e-06	5.27868e-07	-1.24726e-07	4.03142e-07
13.566	4.86470e-07	-1.22849e-08	4.74185e-07	3.07596e-07	-1.24587e-07	1.83009e-07	2.38955e-08	-4.49292e-09	1.94026e-08	3.36870e-07	-1.89485e-08	3.17921e-07	9.92037e-07	-4.48585e-08	9.47178e-07	6.40970e-07	-8.97896e-08	5.51180e-07	7.60627e-07	7.63630e-07	1.52426e-06	5.27382e-07	-1.24612e-07	4.02771e-07
13.591	4.91683e-07	-1.24165e-08	4.79267e-07	3.07531e-07	-1.24561e-07	1.82970e-07	2.40551e-08	-4.52293e-09	1.95322e-08	3.42217e-07	-1.92493e-08	3.22967e-07	9.93500e-07	-4.49247e-08	9.48576e-07	6.40654e-07	-8.97453e-08	5.50908e-07	7.65819e-07	7.62858e-07	1.52868e-06	5.26886e-07	-1.24494e-07	4.02392e-07
13.615	4.96860e-07	-1.25472e-08	4.84313e-07	3.07459e-07	-1.24531e-07	1.82927e-07	2.42109e-08	-4.55223e-09	1.96587e-08	3.47549e-07	-1.95492e-08	3.27999e-07	9.94937e-07	-4.49896e-08	9.49947e-07	6.40325e-07	-8.96993e-08	5.50626e-07	7.70991e-07	7.62088e-07	1.53308e-06	5.26379e-07	-1.24374e-07	4.02004e-07
13.640	5.02000e-07	-1.26771e-08	4.89323e-07	3.07379e-07	-1.24499e-07	1.82880e-07	2.43629e-08	-4.58080e-09	1.97821e-08	3.52865e-07	-1.98483e-08	3.33017e-07	9.96345e-07	-4.50533e-08	9.51292e-07	6.39985e-07	-8.96516e-08	5.50333e-07	7.76145e-07	7.61321e-07	1.53747e-06	5.25860e-07	-1.24252e-07	4.01608e-07
13.664	5.07104e-07	-1.28059e-08	4.94298e-07	3.07292e-07	-1.24464e-07	1.82828e-07	2.45111e-08	-4.60866e-09	1.99024e-08	3.58166e-07	-2.01465e-08	3.38020e-07	9.97726e-07	-4.51157e-08	9.52611e-07	6.39632e-07	-8.96022e-08	5.50030e-07	7.81280e-07	7.60556e-07	1.54184e-06	5.25332e-07	-1.24127e-07	4.01205e-07
13.689	5.12170e-07	-1.29339e-08	4.99236e-07	3.07198e-07	-1.24426e-07	1.82772e-07	2.46554e-08	-4.63580e-09	2.00196e-08	3.63452e-07	-2.04438e-08	3.43008e-07	9.99080e-07	-4.51769e-08	9.53903e-07	6.39267e-07	-8.95511e-08	5.49716e-07	7.86396e-07	7.59792e-07	1.54619e-06	5.24792e-07	-1.23999e-07	4.00792e-07
13.713	5.17199e-07	-1.30609e-08	5.04139e-07	3.07096e-07	-1.24384e-07	1.82712e-07	2.47959e-08	-4.66221e-09	2.01337e-08	3.68721e-07	-2.07402e-08	3.47981e-07	1.00040e-06	-4.52369e-08	9.55168e-07	6.38890e-07	-8.94983e-08	5.49392e-07	7.91493e-07	7.59031e-07	1.55052e-06	5.24241e-07	-1.23869e-07	4.00372e-07
13.738	5.22192e-07	-1.31869e-08	5.09005e-07	3.06987e-07	-1.24340e-07	1.82647e-07	2.49325e-08	-4.68790e-09	2.02446e-08	3.73975e-07	-2.10357e-08	3.52939e-07	1.00170e-06	-4.52955e-08	9.56407e-07	6.38501e-07	-8.94437e-08	5.49057e-07	7.96571e-07	7.58272e-07	1.55484e-06	5.23680e-07	-1.23737e-07	3.99943e-07
13.763	5.27146e-07	-1.33121e-08	5.13834e-07	3.06870e-07	-1.24293e-07	1.82577e-07	2.50652e-08	-4.71285e-09	2.03524e-08	3.79212e-07	-2.13303e-08	3.57882e-07	1.00297e-06	-4.53529e-08	9.57619e-07	6.38099e-07	-8.93875e-08	5.48712e-07	8.01629e-07	7.57516e-07	1.55915e-06	5.23108e-07	-1.23602e-07	3.99506e-07
13.787	5.32064e-07	-1.34363e-08	5.18628e-07	3.06746e-07	-1.24243e-07	1.82503e-07	2.51940e-08	-4.73708e-09	2.04570e-08	3.84433e-07	-2.16239e-08	3.62809e-07	1.00421e-06	-4.54091e-08	9.58804e-07	6.37686e-07	-8.93295e-08	5.48356e-07	8.06668e-07	7.56761e-07	1.56343e-06	5.22525e-07	-1.23464e-07	3.99061e-07
13.812	5.36943e-07	-1.35595e-08	5.23384e-07	3.06615e-07	-1.24190e-07	1.82425e-07	2.53190e-08	-4.76056e-09	2.05584e-08	3.89637e-07	-2.19167e-08	3.67721e-07	1.00543e-06	-4.54639e-08	9.59963e-07	6.37260e-07	-8.92699e-08	5.47990e-07	8.11688e-07	7.56009e-07	1.56770e-06	5.21932e-07	-1.23324e-07	3.98608e-07
13.836	5.41785e-07	-1.36818e-08	5.28104e-07	3.06476e-07	-1.24133e-07	1.82343e-07	2.54400e-08	-4.78331e-09	2.06567e-08	3.94825e-07	-2.22085e-08	3.72617e-07	1.00661e-06	-4.55175e-08	9.61094e-07	6.36822e-07	-8.92085e-08	5.47613e-07	8.16688e-07	7.55259e-07	1.57195e-06	5.21328e-07	-1.23181e-07	3.98147e-07
13.861	5.46589e-07	-1.38031e-08	5.32786e-07	3.06329e-07	-1.24074e-07	1.82255e-07	2.55570e-08	-4.80533e-09	2.07517e-08	3.99996e-07	-2.24993e-08	3.77497e-07	1.00777e-06	-4.55698e-08	9.62198e-07	6.36372e-07	-8.91455e-08	5.47226e-07	8.21668e-07	7.54512e-07	1.57618e-06	5.20713e-07	-1.23036e-07	3.97677e-07
13.885	5.51355e-07	-1.39234e-08	5.37432e-07	3.06176e-07	-1.24012e-07	1.82164e-07	2.56702e-08	-4.82660e-09	2.08436e-08	4.05150e-07	-2.27893e-08	3.82361e-07	1.00890e-06	-4.56208e-08	9.63275e-07	6.35909e-07	-8.90807e-08	5.46828e-07	8.26629e-07	7.53767e-07	1.58040e-06	5.20087e-07	-1.22888e-07	3.97199e-07
13.910	5.56083e-07	-1.40428e-08	5.42040e-07	3.06015e-07	-1.23947e-07	1.82068e-07	2.57793e-08	-4.84712e-09	2.09322e-08	4.10287e-07	-2.30782e-08	3.87209e-07	1.00999e-06	-4.56705e-08	9.64324e-07	6.35435e-07	-8.90142e-08	5.46420e-07	8.31569e-07	7.53024e-07	1.58459e-06	5.19451e-07	-1.22738e-07	3.96714e-07
13.935	5.60773e-07	-1.41612e-08	5.46612e-07	3.05846e-07	-1.23878e-07	1.81968e-07	2.58845e-08	-4.86690e-09	2.10176e-08	4.15406e-07	-2.33662e-08	3.92040e-07	1.01107e-06	-4.57189e-08	9.65347e-07	6.34948e-07	-8.89460e-08	5.46002e-07	8.36490e-07	7.52284e-07	1.58877e-06	5.18804e-07	-1.22585e-07	3.96220e-07
13.959	5.65424e-07	-1.42787e-08	5.51145e-07	3.05670e-07	-1.23807e-07	1.81863e-07	2.59857e-08	-4.88593e-09	2.10998e-08	4.20508e-07	-2.36531e-08	3.96855e-07	1.01211e-06	-4.57660e-08	9.66341e-07	6.34449e-07	-8.88761e-08	5.45573e-07	8.41390e-07	7.51546e-07	1.59294e-06	5.18147e-07	-1.22429e-07	3.95717e-07
13.984	5.70037e-07	-1.43952e-08	5.55642e-07	3.05487e-07	-1.23733e-07	1.81754e-07	2.60830e-08	-4.90421e-09	2.11787e-08	4.25593e-07	-2.39391e-08	4.01653e-07	1.01312e-06	-4.58118e-08	9.67309e-07	6.33938e-07	-8.88045e-08	5.45133e-07	8.46270e-07	7.50811e-07	1.59708e-06	5.17479e-07	-1.22272e-07	3.95207e-07
14.008	5.74611e-07	-1.45107e-08	5.60100e-07	3.05296e-07	-1.23655e-07	1.81641e-07	2.61762e-08	-4.92174e-09	2.12544e-08	4.30659e-07	-2.42241e-08	4.06435e-07	1.01410e-06	-4.58563e-08	9.68248e-07	6.33415e-07	-8.87313e-08	5.44683e-07	8.51130e-07	7.50078e-07	1.60121e-06	5.16800e-07	-1.22111e-07	3.94689e-07
14.033	5.79146e-07	-1.46252e-08	5.64521e-07	3.05098e-07	-1.23575e-07	1.81523e-07	2.62654e-08	-4.93851e-09	2.13269e-08	4.35708e-07	-2.45081e-08	4.11200e-07	1.01506e-06	-4.58995e-08	9.69160e-07	6.32879e-07	-8.86563e-08	5.44223e-07	8.55970e-07	7.49348e-07	1.60532e-06	5.16111e-07	-1.21948e-07	3.94163e-07
14.057	5.83643e-07	-1.47388e-08	5.68904e-07	3.04893e-07	-1.23492e-07	1.81401e-07	2.63506e-08	-4.95453e-09	2.13961e-08	4.40738e-07	-2.47911e-08	4.15947e-07	1.01599e-06	-4.59414e-08	9.70044e-07	6.32332e-07	-8.85796e-08	5.43752e-07	8.60789e-07	7.48620e-07	1.60941e-06	5.15411e-07	-1.21783e-07	3.93628e-07
14.082	5.88101e-07	-1.48514e-08	5.73249e-07	3.04680e-07	-1.23406e-07	1.81274e-07	2.64317e-08	-4.96979e-09	2.14619e-08	4.45751e-07	-2.50730e-08	4.20678e-07	1.01688e-06	-4.59819e-08	9.70900e-07	6.31772e-07	-8.85012e-08	5.43271e-07	8.65588e-07	7.47895e-07	1.61348e-06	5.14701e-07	-1.21615e-07	3.93086e-07
14.107	5.92519e-07	-1.49629e-08	5.77556e-07	3.04459e-07	-1.23317e-07	1.81143e-07	2.65089e-08	-4.98429e-09	2.15246e-08	4.50745e-07	-2.53539e-08	4.25391e-07	1.01775e-06	-4.60212e-08	9.71728e-07	6.31200e-07	-8.84211e-08	5.42779e-07	8.70366e-07	7.47172e-07	1.61754e-06	5.13980e-07	-1.21445e-07	3.92535e-07
14.131	5.96899e-07	-1.50735e-08	5.81825e-07	3.04232e-07	-1.23224e-07	1.81007e-07	2.65819e-08	-4.99803e-09	2.15839e-08	4.55720e-07	-2.56338e-08	4.30086e-07	1.01859e-06	-4.60591e-08	9.72528e-07	6.30617e-07	-8.83393e-08	5.42277e-07	8.75123e-07	7.46453e-07	1.62158e-06	5.13249e-07	-1.21272e-07	3.91977e-07
14.156	6.01239e-07	-1.51831e-08	5.86056e-07	3.03997e-07	-1.23129e-07	1.80868e-07	2.66509e-08	-5.01100e-09	2.16399e-08	4.60677e-07	-2.59126e-08	4.34764e-07	1.01940e-06	-4.60956e-08	9.73301e-07	6.30021e-07	-8.82558e-08	5.41765e-07	8.79860e-07	7.45735e-07	1.62560e-06	5.12507e-07	-1.21097e-07	3.91410e-07
14.180	6.05540e-07	-1.52917e-08	5.90248e-07	3.03754e-07	-1.23031e-07	1.80723e-07	2.67158e-08	-5.02321e-09	2.16926e-08	4.65615e-07	-2.61903e-08	4.39425e-07	1.02018e-06	-4.61309e-08	9.74045e-07	6.29413e-07	-8.81706e-08	5.41242e-07	8.84576e-07	7.45021e-07	1.62960e-06	5.11754e-07	-1.20919e-07	3.90835e-07
14.205	6.09801e-07	-1.53994e-08	5.94402e-07	3.03505e-07	-1.22930e-07	1.80575e-07	2.67767e-08	-5.03465e-09	2.17420e-08	4.70534e-07	-2.64670e-08	4.44067e-07	1.02092e-06	-4.61647e-08	9.74760e-07	6.28792e-07	-8.80837e-08	5.40709e-07	8.89271e-07	7.44309e-07	1.63358e-06	5.10992e-07	-1.20739e-07	3.90253e-07
14.230	6.14023e-07	-1.55060e-08	5.98517e-07	3.03248e-07	-1.22826e-07	1.80422e-07	2.68335e-08	-5.04532e-09	2.17881e-08	4.75434e-07	-2.67426e-08	4.48691e-07	1.02164e-06	-4.61973e-08	9.75448e-07	6.28160e-07	-8.79952e-08	5.40165e-07	8.93944e-07	7.43600e-07	1.63754e-06	5.10219e-07	-1.20556e-07	3.89663e-07
14.254	6.18205e-07	-1.56116e-08	6.02593e-07	3.02983e-07	-1.22719e-07	1.80264e-07	2.68861e-08	-5.05523e-09	2.18309e-08	4.80315e-07	-2.70172e-08	4.53297e-07	1.02234e-06	-4.62285e-08	9.76107e-07	6.27516e-07	-8.79049e-08	5.39611e-07	8.98597e-07	7.42893e-07	1.64149e-06	5.09435e-07	-1.20371e-07	3.89064e-07
14.279	6.22347e-07	-1.57162e-08	6.06631e-07	3.02711e-07	-1.22609e-07	1.80103e-07	2.69347e-08	-5.06436e-09	2.18703e-08	4.85176e-07	-2.72906e-08	4.57885e-07	1.02300e-06	-4.62584e-08	9.76737e-07	6.26860e-07	-8.78130e-08	5.39047e-07	9.03228e-07	7.42190e-07	1.64542e-06	5.08641e-07	-1.20183e-07	3.88458e-07
14.303	6.26450e-07	-1.58198e-08	6.10630e-07	3.02432e-07	-1.22495e-07	1.79937e-07	2.69791e-08	-5.07272e-09	2.19064e-08	4.90018e-07	-2.75630e-08	4.62455e-07	1.02363e-06	-4.62869e-08	9.77339e-07	6.26191e-07	-8.77194e-08	5.38472e-07	9.07838e-07	7.41489e-07	1.64933e-06	5.07837e-07	-1.19993e-07	3.87844e-07
14.328	6.30513e-07	-1.59224e-08	6.14590e-07	3.02146e-07	-1.22379e-07	1.79766e-07	2.70195e-08	-5.08030e-09	2.19392e-08	4.94840e-07	-2.78342e-08	4.67006e-07	1.02423e-06	-4.63141e-08	9.77913e-07	6.25511e-07	-8.76240e-08	5.37887e-07	9.12427e-07	7.40791e-07	1.65322e-06	5.07022e-07	-1.19801e-07	3.87222e-07
14.352	6.34535e-07	-1.60240e-08	6.18511e-07	3.01852e-07	-1.22261e-07	1.79592e-07	2.70557e-08	-5.08711e-09	2.19686e-08	4.99642e-07	-2.81043e-08	4.71538e-07	1.02480e-06	-4.63399e-08	9.78458e-07	6.24818e-07	-8.75270e-08	5.37291e-07	9.16995e-07	7.40096e-07	1.65709e-06	5.06198e-07	-1.19606e-07	3.86592e-07
14.377	6.38518e-07	-1.61245e-08	6.22393e-07	3.01551e-07	-1.22139e-07	1.79412e-07	2.70878e-08	-5.09314e-09	2.19946e-08	5.04424e-07	-2.83733e-08	4.76051e-07	1.02534e-06	-4.63643e-08	9.78974e-07	6.24114e-07	-8.74284e-08	5.36686e-07	9.21540e-07	7.39403e-07	1.66094e-06	5.05363e-07	-1.19409e-07	3.85954e-07
14.402	6.42461e-07	-1.62241e-08	6.26236e-07	3.01243e-07	-1.22014e-07	1.79229e-07	2.71157e-08	-5.09840e-09	2.20173e-08	5.09187e-07	-2.86412e-08	4.80546e-07	1.02585e-06	-4.63874e-08	9.79461e-07	6.23398e-07	-8.73280e-08	5.36070e-07	9.26065e-07	7.38714e-07	1.66478e-06	5.04517e-07	-1.19209e-07	3.85308e-07
14.426	6.46363e-07	-1.63227e-08	6.30040e-07	3.00927e-07	-1.21886e-07	1.79041e-07	2.71395e-08	-5.10287e-09	2.20366e-08	5.13929e-07	-2.89079e-08	4.85021e-07	1.02633e-06	-4.64091e-08	9.79920e-07	6.22669e-07	-8.72260e-08	5.35443e-07	9.30567e-07	7.38027e-07	1.66859e-06	5.03662e-07	-1.19007e-07	3.84655e-07
14.451	6.50225e-07	-1.64202e-08	6.33805e-07	3.00604e-07	-1.21755e-07	1.78849e-07	2.71592e-08	-5.10656e-09	2.20526e-08	5.18651e-07	-2.91735e-08	4.89477e-07	1.02678e-06	-4.64295e-08	9.80350e-07	6.21929e-07	-8.71223e-08	5.34807e-07	9.35048e-07	7.37344e-07	1.67239e-06	5.02796e-07	-1.18802e-07	3.83994e-07
14.475	6.54046e-07	-1.65167e-08	6.37530e-07	3.00274e-07	-1.21621e-07	1.78653e-07	2.71747e-08	-5.10948e-09	2.20652e-08	5.23352e-07	-2.94380e-08	4.93914e-07	1.02720e-06	-4.64485e-08	9.80751e-07	6.21177e-07	-8.70169e-08	5.34160e-07	9.39507e-07	7.36663e-07	1.67617e-06	5.01920e-07	-1.18595e-07	3.83325e-07
14.500	6.57828e-07	-1.66122e-08	6.41215e-07	2.99936e-07	-1.21485e-07	1.78452e-07	2.71860e-08	-5.11161e-09	2.20744e-08	5.28033e-07	-2.97013e-08	4.98332e-07	1.02759e-06	-4.64661e-08	9.81123e-07	6.20413e-07	-8.69099e-08	5.33503e-07	9.43944e-07	7.35985e-07	1.67993e-06	5.01034e-07	-1.18386e-07	3.82648e-07
14.524	6.61568e-07	-1.67066e-08	6.44862e-07	2.99592e-07	-1.21345e-07	1.78247e-07	2.71932e-08	-5.11296e-09	2.20802e-08	5.32693e-07	-2.99634e-08	5.02730e-07	1.02795e-06	-4.64823e-08	9.81466e-07	6.19636e-07	-8.68011e-08	5.32835e-07	9.48360e-07	7.35311e-07	1.68367e-06	5.00138e-07	-1.18174e-07	3.81964e-07
14.549	6.65268e-07	-1.68001e-08	6.48468e-07	2.99240e-07	-1.21202e-07	1.78037e-07	2.71962e-08	-5.11352e-09	2.20826e-08	5.37332e-07	-3.02244e-08	5.07108e-07	1.02828e-06	-4.64972e-08	9.81780e-07	6.18849e-07	-8.66908e-08	5.32158e-07	9.52753e-07	7.34639e-07	1.68739e-06	4.99232e-07	-1.17960e-07	3.81272e-07
14.574	6.68928e-07	-1.68925e-08	6.52035e-07	2.98881e-07	-1.21057e-07	1.77824e-07	2.71950e-08	-5.11330e-09	2.20817e-08	5.41951e-07	-3.04841e-08	5.11466e-07	1.02858e-06	-4.65107e-08	9.82064e-07	6.18049e-07	-8.65787e-08	5.31470e-07	9.57124e-07	7.33970e-07	1.69109e-06	4.98315e-07	-1.17744e-07	3.80572e-07
14.598	6.72546e-07	-1.69839e-08	6.55563e-07	2.98514e-07	-1.20909e-07	1.77606e-07	2.71896e-08	-5.11229e-09	2.20773e-08	5.46548e-07	-3.07427e-08	5.15805e-07	1.02884e-06	-4.65228e-08	9.82320e-07	6.17237e-07	-8.64650e-08	5.30772e-07	9.61473e-07	7.33304e-07	1.69478e-06	4.97389e-07	-1.17525e-07	3.79865e-07
14.623	6.76124e-07	-1.70742e-08	6.59050e-07	2.98141e-07	-1.20757e-07	1.77383e-07	2.71801e-08	-5.11050e-09	2.20696e-08	5.51124e-07	-3.10001e-08	5.20124e-07	1.02908e-06	-4.65335e-08	9.82546e-07	6.16414e-07	-8.63497e-08	5.30064e-07	9.65800e-07	7.32641e-07	1.69844e-06	4.96453e-07	-1.17303e-07	3.79149e-07
14.647	6.79662e-07	-1.71635e-08	6.62498e-07	2.97760e-07	-1.20603e-07	1.77157e-07	2.71663e-08	-5.10791e-09	2.20584e-08	5.55678e-07	-3.12563e-08	5.24422e-07	1.02929e-06	-4.65428e-08	9.82744e-07	6.15578e-07	-8.62327e-08	5.29346e-07	9.70104e-07	7.31982e-07	1.70209e-06	4.95507e-07	-1.17080e-07	3.78427e-07
14.672	6.83158e-07	-1.72518e-08	6.65906e-07	2.97372e-07	-1.20446e-07	1.76926e-07	2.71484e-08	-5.10455e-09	2.20439e-08	5.60212e-07	-3.15113e-08	5.28700e-07	1.02946e-06	-4.65508e-08	9.82912e-07	6.14731e-07	-8.61140e-08	5.28617e-07	9.74386e-07	7.31325e-07	1.70571e-06	4.94551e-07	-1.16854e-07	3.77697e-07
14.696	6.86613e-07	-1.73391e-08	6.69274e-07	2.96977e-07	-1.20286e-07	1.76691e-07	2.71263e-08	-5.10039e-09	2.20259e-08	5.64723e-07	-3.17651e-08	5.32958e-07	1.02961e-06	-4.65574e-08	9.83050e-07	6.13872e-07	-8.59937e-08	5.27879e-07	9.78646e-07	7.30672e-07	1.70932e-06	4.93585e-07	-1.16626e-07	3.76959e-07
14.721	6.90028e-07	-1.74253e-08	6.72602e-07	2.96575e-07	-1.20123e-07	1.76452e-07	2.71000e-08	-5.09544e-09	2.20046e-08	5.69213e-07	-3.20176e-08	5.37196e-07	1.02972e-06	-4.65625e-08	9.83159e-07	6.13002e-07	-8.58717e-08	5.27130e-07	9.82883e-07	7.30021e-07	1.71290e-06	4.92609e-07	-1.16395e-07	3.76214e-07
14.746	6.93401e-07	-1.75105e-08	6.75890e-07	2.96165e-07	-1.19957e-07	1.76208e-07	2.70695e-08	-5.08971e-09	2.19798e-08	5.73681e-07	-3.22690e-08	5.41412e-07	1.02981e-06	-4.65663e-08	9.83239e-07	6.12119e-07	-8.57481e-08	5.26371e-07	9.87098e-07	7.29374e-07	1.71647e-06	4.91623e-07	-1.16162e-07	3.75461e-07
14.770	6.96733e-07	-1.75947e-08	6.79138e-07	2.95749e-07	-1.19789e-07	1.75960e-07	2.70348e-08	-5.08318e-09	2.19516e-08	5.78128e-07	-3.25191e-08	5.45609e-07	1.02986e-06	-4.65687e-08	9.83290e-07	6.11225e-07	-8.56229e-08	5.25603e-07	9.91290e-07	7.28730e-07	1.72002e-06	4.90627e-07	-1.15927e-07	3.74700e-07
14.795	7.00024e-07	-1.76778e-08	6.82347e-07	2.95325e-07	-1.19617e-07	1.75708e-07	2.69959e-08	-5.07586e-09	2.19200e-08	5.82552e-07	-3.27679e-08	5.49784e-07	1.02988e-06	-4.65697e-08	9.83311e-07	6.10320e-07	-8.54960e-08	5.24824e-07	9.95460e-07	7.28089e-07	1.72355e-06	4.89622e-07	-1.15689e-07	3.73933e-07
14.819	7.03274e-07	-1.77598e-08	6.85514e-07	2.94895e-07	-1.19443e-07	1.75452e-07	2.69528e-08	-5.06776e-09	2.18850e-08	5.86954e-07	-3.30155e-08	5.53938e-07	1.02987e-06	-4.65693e-08	9.83302e-07	6.09402e-07	-8.53675e-08	5.24035e-07	9.99606e-07	7.27451e-07	1.72706e-06	4.88607e-07	-1.15450e-07	3.73157e-07
14.844	7.06483e-07	-1.78409e-08	6.88642e-07	2.94457e-07	-1.19265e-07	1.75192e-07	2.69054e-08	-5.05886e-09	2.18466e-08	5.91334e-07	-3.32619e-08	5.58072e-07	1.02983e-06	-4.65675e-08	9.83264e-07	6.08473e-07	-8.52374e-08	5.23236e-07	1.00373e-06	7.26816e-07	1.73055e-06	4.87582e-07	-1.15208e-07	3.72375e-07
14.868	7.09651e-07	-1.79209e-08	6.91730e-07	2.94012e-07	-1.19085e-07	1.74927e-07	2.68539e-08	-5.04917e-09	2.18047e-08	5.95691e-07	-3.35070e-08	5.62184e-07	1.02976e-06	-4.65643e-08	9.83197e-07	6.07533e-07	-8.51056e-08	5.22427e-07	1.00783e-06	7.26185e-07	1.73402e-06	4.86548e-07	-1.14963e-07	3.71585e-07
14.893	7.12777e-07	-1.79998e-08	6.94777e-07	2.93560e-07	-1.18902e-07	1.74658e-07	2.67982e-08	-5.03869e-09	2.17595e-08	6.00026e-07	-3.37508e-08	5.66276e-07	1.02966e-06	-4.65597e-08	9.83099e-07	6.06581e-07	-8.49722e-08	5.21608e-07	1.01191e-06	7.25557e-07	1.73747e-06	4.85504e-07	-1.14716e-07	3.70788e-07
14.918	7.15862e-07	-1.80777e-08	6.97784e-07	2.93101e-07	-1.18716e-07	1.74385e-07	2.67382e-08	-5.02742e-09	2.17108e-08	6.04339e-07	-3.39934e-08	5.70345e-07	1.02953e-06	-4.65537e-08	9.82973e-07	6.05617e-07	-8.48372e-08	5.20780e-07	1.01596e-06	7.24932e-07	1.74090e-06	4.84450e-07	-1.14467e-07	3.69983e-07
14.942	7.18906e-07	-1.81546e-08	7.00751e-07	2.92635e-07	-1.18527e-07	1.74108e-07	2.66741e-08	-5.01535e-09	2.16587e-08	6.08629e-07	-3.42347e-08	5.74394e-07	1.02936e-06	-4.65463e-08	9.82816e-07	6.04642e-07	-8.47006e-08	5.19941e-07	1.02000e-06	7.24310e-07	1.74431e-06	4.83387e-07	-1.14216e-07	3.69171e-07
14.967	7.21908e-07	-1.82304e-08	7.03678e-07	2.92163e-07	-1.18336e-07	1.73827e-07	2.66057e-08	-5.00250e-09	2.16032e-08	6.12896e-07	-3.44747e-08	5.78421e-07	1.02917e-06	-4.65375e-08	9.82630e-07	6.03655e-07	-8.45624e-08	5.19093e-07	1.02401e-06	7.23691e-07	1.74770e-06	4.82315e-07	-1.13963e-07	3.68352e-07
14.991	7.24869e-07	-1.83052e-08	7.06564e-07	2.91683e-07	-1.18142e-07	1.73541e-07	2.65331e-08	-4.98885e-09	2.15443e-08	6.17140e-07	-3.47134e-08	5.82426e-07	1.02894e-06	-4.65273e-08	9.82415e-07	6.02657e-07	-8.44226e-08	5.18234e-07	1.02799e-06	7.23076e-07	1.75107e-06	4.81232e-07	-1.13707e-07	3.67525e-07
15.016	7.27789e-07	-1.83789e-08	7.09410e-07	2.91196e-07	-1.17944e-07	1.73251e-07	2.64563e-08	-4.97442e-09	2.14819e-08	6.21361e-07	-3.49509e-08	5.86410e-07	1.02868e-06	-4.65156e-08	9.82169e-07	6.01647e-07	-8.42811e-08	5.17366e-07	1.03196e-06	7.22464e-07	1.75442e-06	4.80141e-07	-1.13449e-07	3.66692e-07
15.041	7.30667e-07	-1.84516e-08	7.12215e-07	2.90702e-07	-1.17744e-07	1.72958e-07	2.63753e-08	-4.95919e-09	2.14162e-08	6.25559e-07	-3.51870e-08	5.90372e-07	1.02840e-06	-4.65026e-08	9.81894e-07	6.00626e-07	-8.41381e-08	5.16488e-07	1.03590e-06	7.21855e-07	1.75775e-06	4.79040e-07	-1.13189e-07	3.65851e-07
15.065	7.33503e-07	-1.85232e-08	7.14980e-07	2.90201e-07	-1.17542e-07	1.72660e-07	2.62901e-08	-4.94317e-09	2.13470e-08	6.29734e-07	-3.54219e-08	5.94312e-07	1.02808e-06	-4.64882e-08	9.81589e-07	5.99594e-07	-8.39935e-08	5.15600e-07	1.03981e-06	7.21250e-07	1.76106e-06	4.77929e-07	-1.12927e-07	3.65003e-07
15.090	7.36299e-07	-1.85938e-08	7.17705e-07	2.89694e-07	-1.17336e-07	1.72358e-07	2.62007e-08	-4.92636e-09	2.12744e-08	6.33886e-07	-3.56554e-08	5.98230e-07	1.02773e-06	-4.64723e-08	9.81255e-07	5.98550e-07	-8.38472e-08	5.14703e-07	1.04370e-06	7.20648e-07	1.76435e-06	4.76810e-07	-1.12662e-07	3.64148e-07
15.114	7.39052e-07	-1.86634e-08	7.20389e-07	2.89179e-07	-1.17128e-07	1.72052e-07	2.61071e-08	-4.90876e-09	2.11984e-08	6.38014e-07	-3.58876e-08	6.02126e-07	1.02735e-06	-4.64551e-08	9.80891e-07	5.97495e-07	-8.36994e-08	5.13795e-07	1.04757e-06	7.20049e-07	1.76762e-06	4.75681e-07	-1.12395e-07	3.63285e-07
15.139	7.41765e-07	-1.87318e-08	7.23033e-07	2.88658e-07	-1.16916e-07	1.71742e-07	2.60093e-08	-4.89037e-09	2.11190e-08	6.42119e-07	-3.61185e-08	6.06000e-07	1.02693e-06	-4.64364e-08	9.80497e-07	5.96428e-07	-8.35500e-08	5.12878e-07	1.05142e-06	7.19453e-07	1.77087e-06	4.74542e-07	-1.12126e-07	3.62416e-07
15.163	7.44435e-07	-1.87993e-08	7.25636e-07	2.88130e-07	-1.16703e-07	1.71427e-07	2.59073e-08	-4.87119e-09	2.10361e-08	6.46200e-07	-3.63480e-08	6.09852e-07	1.02649e-06	-4.64164e-08	9.80073e-07	5.95351e-07	-8.33991e-08	5.11951e-07	1.05524e-06	7.18861e-07	1.77411e-06	4.73395e-07	-1.11855e-07	3.61540e-07
15.188	7.47065e-07	-1.88657e-08	7.28199e-07	2.87595e-07	-1.16486e-07	1.71109e-07	2.58011e-08	-4.85121e-09	2.09499e-08	6.50257e-07	-3.65763e-08	6.13681e-07	1.02601e-06	-4.63949e-08	9.79619e-07	5.94262e-07	-8.32465e-08	5.11015e-07	1.05904e-06	7.18272e-07	1.77732e-06	4.72238e-07	-1.11582e-07	3.60656e-07
15.213	7.49652e-07	-1.89310e-08	7.30721e-07	2.87053e-07	-1.16266e-07	1.70787e-07	2.56907e-08	-4.83046e-09	2.08602e-08	6.54291e-07	-3.68032e-08	6.17488e-07	1.02551e-06	-4.63720e-08	9.79136e-07	5.93161e-07	-8.30924e-08	5.10069e-07	1.06282e-06	7.17686e-07	1.78051e-06	4.71073e-07	-1.11307e-07	3.59766e-07
15.237	7.52199e-07	-1.89953e-08	7.33203e-07	2.86504e-07	-1.16044e-07	1.70460e-07	2.55761e-08	-4.80891e-09	2.07672e-08	6.58301e-07	-3.70287e-08	6.21272e-07	1.02497e-06	-4.63477e-08	9.78623e-07	5.92050e-07	-8.29367e-08	5.09113e-07	1.06657e-06	7.17104e-07	1.78368e-06	4.69898e-07	-1.11029e-07	3.58869e-07
15.262	7.54703e-07	-1.90586e-08	7.35645e-07	2.85949e-07	-1.15819e-07	1.70130e-07	2.54573e-08	-4.78657e-09	2.06707e-08	6.62287e-07	-3.72529e-08	6.25034e-07	1.02440e-06	-4.63220e-08	9.78080e-07	5.90928e-07	-8.27795e-08	5.08148e-07	1.07030e-06	7.16525e-07	1.78683e-06	4.68714e-07	-1.10749e-07	3.57965e-07
15.286	7.57167e-07	-1.91208e-08	7.38046e-07	2.85387e-07	-1.15592e-07	1.69795e-07	2.53343e-08	-4.76345e-09	2.05709e-08	6.66249e-07	-3.74758e-08	6.28774e-07	1.02380e-06	-4.62949e-08	9.77508e-07	5.89794e-07	-8.26207e-08	5.07173e-07	1.07401e-06	7.15950e-07	1.78996e-06	4.67521e-07	-1.10467e-07	3.57054e-07
15.311	7.59588e-07	-1.91819e-08	7.40406e-07	2.84818e-07	-1.15361e-07	1.69457e-07	2.52072e-08	-4.73954e-09	2.04676e-08	6.70187e-07	-3.76973e-08	6.32490e-07	1.02317e-06	-4.62663e-08	9.76905e-07	5.88649e-07	-8.24604e-08	5.06189e-07	1.07769e-06	7.15378e-07	1.79307e-06	4.66319e-07	-1.10183e-07	3.56136e-07
15.335	7.61968e-07	-1.92421e-08	7.42726e-07	2.84243e-07	-1.15128e-07	1.69115e-07	2.50758e-08	-4.71485e-09	2.03610e-08	6.74101e-07	-3.79175e-08	6.36184e-07	1.02251e-06	-4.62364e-08	9.76273e-07	5.87494e-07	-8.22985e-08	5.05195e-07	1.08134e-06	7.14809e-07	1.79615e-06	4.65108e-07	-1.09897e-07	3.55211e-07
15.360	7.64307e-07	-1.93011e-08	7.45006e-07	2.83660e-07	-1.14892e-07	1.68768e-07	2.49403e-08	-4.68937e-09	2.02509e-08	6.77991e-07	-3.81362e-08	6.39854e-07	1.02182e-06	-4.62051e-08	9.75611e-07	5.86327e-07	-8.21350e-08	5.04192e-07	1.08498e-06	7.14244e-07	1.79922e-06	4.63889e-07	-1.09609e-07	3.54279e-07
15.385	7.66604e-07	-1.93591e-08	7.47245e-07	2.83072e-07	-1.14654e-07	1.68418e-07	2.48006e-08	-4.66311e-09	2.01375e-08	6.81856e-07	-3.83537e-08	6.43502e-07	1.02109e-06	-4.61723e-08	9.74920e-07	5.85149e-07	-8.19701e-08	5.03179e-07	1.08859e-06	7.13682e-07	1.80227e-06	4.62660e-07	-1.09319e-07	3.53341e-07
15.409	7.68860e-07	-1.94161e-08	7.49444e-07	2.82476e-07	-1.14413e-07	1.68063e-07	2.46568e-08	-4.63606e-09	2.00207e-08	6.85697e-07	-3.85697e-08	6.47127e-07	1.02034e-06	-4.61381e-08	9.74198e-07	5.83961e-07	-8.18036e-08	5.02157e-07	1.09218e-06	7.13123e-07	1.80530e-06	4.61423e-07	-1.09026e-07	3.52396e-07
15.434	7.71074e-07	-1.94720e-08	7.51602e-07	2.81874e-07	-1.14169e-07	1.67705e-07	2.45088e-08	-4.60823e-09	1.99006e-08	6.89513e-07	-3.87844e-08	6.50729e-07	1.01955e-06	-4.61026e-08	9.73447e-07	5.82761e-07	-8.16355e-08	5.01126e-07	1.09574e-06	7.12568e-07	1.80831e-06	4.60177e-07	-1.08732e-07	3.51445e-07
15.458	7.73247e-07	-1.95269e-08	7.53720e-07	2.81265e-07	-1.13922e-07	1.67343e-07	2.43566e-08	-4.57962e-09	1.97770e-08	6.93305e-07	-3.89976e-08	6.54307e-07	1.01873e-06	-4.60656e-08	9.72666e-07	5.81551e-07	-8.14660e-08	5.00085e-07	1.09928e-06	7.12017e-07	1.81129e-06	4.58922e-07	-1.08436e-07	3.50486e-07
15.483	7.75378e-07	-1.95807e-08	7.55797e-07	2.80650e-07	-1.13673e-07	1.66977e-07	2.42003e-08	-4.55023e-09	1.96501e-08	6.97072e-07	-3.92095e-08	6.57862e-07	1.01788e-06	-4.60272e-08	9.71856e-07	5.80330e-07	-8.12949e-08	4.99035e-07	1.10279e-06	7.11468e-07	1.81426e-06	4.57658e-07	-1.08137e-07	3.49521e-07
15.507	7.77468e-07	-1.96335e-08	7.57834e-07	2.80028e-07	-1.13421e-07	1.66607e-07	2.40399e-08	-4.52006e-09	1.95198e-08	7.00814e-07	-3.94200e-08	6.61394e-07	1.01700e-06	-4.59874e-08	9.71015e-07	5.79098e-07	-8.11224e-08	4.97976e-07	1.10628e-06	7.10923e-07	1.81720e-06	4.56386e-07	-1.07836e-07	3.48550e-07
15.532	7.79516e-07	-1.96852e-08	7.59831e-07	2.79400e-07	-1.13167e-07	1.66233e-07	2.38753e-08	-4.48912e-09	1.93862e-08	7.04532e-07	-3.96292e-08	6.64903e-07	1.01609e-06	-4.59462e-08	9.70145e-07	5.77855e-07	-8.09483e-08	4.96907e-07	1.10975e-06	7.10382e-07	1.82013e-06	4.55106e-07	-1.07534e-07	3.47572e-07
15.557	7.81524e-07	-1.97359e-08	7.61788e-07	2.78765e-07	-1.12910e-07	1.65856e-07	2.37066e-08	-4.45739e-09	1.92492e-08	7.08225e-07	-3.98369e-08	6.68388e-07	1.01515e-06	-4.59036e-08	9.69246e-07	5.76602e-07	-8.07727e-08	4.95829e-07	1.11319e-06	7.09844e-07	1.82303e-06	4.53817e-07	-1.07229e-07	3.46587e-07
15.581	7.83489e-07	-1.97855e-08	7.63704e-07	2.78124e-07	-1.12650e-07	1.65474e-07	2.35337e-08	-4.42489e-09	1.91088e-08	7.11893e-07	-4.00432e-08	6.71849e-07	1.01418e-06	-4.58596e-08	9.68316e-07	5.75338e-07	-8.05956e-08	4.94742e-07	1.11661e-06	7.09309e-07	1.82592e-06	4.52519e-07	-1.06923e-07	3.45597e-07
15.606	7.85414e-07	-1.98341e-08	7.65580e-07	2.77476e-07	-1.12387e-07	1.65089e-07	2.33567e-08	-4.39162e-09	1.89651e-08	7.15535e-07	-4.02481e-08	6.75287e-07	1.01317e-06	-4.58142e-08	9.67357e-07	5.74063e-07	-8.04171e-08	4.93646e-07	1.12000e-06	7.08778e-07	1.82878e-06	4.51213e-07	-1.06614e-07	3.44599e-07
15.630	7.87297e-07	-1.98817e-08	7.67415e-07	2.76822e-07	-1.12123e-07	1.64700e-07	2.31757e-08	-4.35757e-09	1.88181e-08	7.19153e-07	-4.04516e-08	6.78702e-07	1.01214e-06	-4.57673e-08	9.66369e-07	5.72778e-07	-8.02370e-08	4.92541e-07	1.12337e-06	7.08251e-07	1.83162e-06	4.49899e-07	-1.06304e-07	3.43595e-07
15.655	7.89139e-07	-1.99282e-08	7.69211e-07	2.76162e-07	-1.11855e-07	1.64307e-07	2.29905e-08	-4.32276e-09	1.86677e-08	7.22746e-07	-4.06537e-08	6.82092e-07	1.01107e-06	-4.57191e-08	9.65351e-07	5.71482e-07	-8.00555e-08	4.91427e-07	1.12672e-06	7.07726e-07	1.83445e-06	4.48576e-07	-1.05991e-07	3.42585e-07
15.679	7.90939e-07	-1.99737e-08	7.70966e-07	2.75495e-07	-1.11585e-07	1.63910e-07	2.28012e-08	-4.28717e-09	1.85141e-08	7.26313e-07	-4.08543e-08	6.85459e-07	1.00997e-06	-4.56695e-08	9.64303e-07	5.70176e-07	-7.98725e-08	4.90303e-07	1.13004e-06	7.07206e-07	1.83725e-06	4.47245e-07	-1.05676e-07	3.41569e-07
15.704	7.92699e-07	-2.00181e-08	7.72681e-07	2.74822e-07	-1.11312e-07	1.63510e-07	2.26079e-08	-4.25081e-09	1.83571e-08	7.29855e-07	-4.10536e-08	6.88802e-07	1.00884e-06	-4.56185e-08	9.63226e-07	5.68859e-07	-7.96881e-08	4.89171e-07	1.13334e-06	7.06688e-07	1.84003e-06	4.45906e-07	-1.05360e-07	3.40546e-07
15.729	7.94417e-07	-2.00615e-08	7.74356e-07	2.74142e-07	-1.11037e-07	1.63105e-07	2.24104e-08	-4.21369e-09	1.81967e-08	7.33372e-07	-4.12514e-08	6.92121e-07	1.00769e-06	-4.55661e-08	9.62119e-07	5.67532e-07	-7.95022e-08	4.88030e-07	1.13661e-06	7.06174e-07	1.84279e-06	4.44558e-07	-1.05042e-07	3.39517e-07
15.753	7.96095e-07	-2.01038e-08	7.75991e-07	2.73457e-07	-1.10759e-07	1.62697e-07	2.22089e-08	-4.17580e-09	1.80331e-08	7.36864e-07	-4.14478e-08	6.95416e-07	1.00650e-06	-4.55123e-08	9.60983e-07	5.66195e-07	-7.93148e-08	4.86880e-07	1.13986e-06	7.05664e-07	1.84552e-06	4.43203e-07	-1.04721e-07	3.38482e-07
15.778	7.97731e-07	-2.01452e-08	7.77586e-07	2.72765e-07	-1.10479e-07	1.62286e-07	2.20033e-08	-4.13715e-09	1.78662e-08	7.40330e-07	-4.16427e-08	6.98687e-07	1.00527e-06	-4.54571e-08	9.59818e-07	5.64847e-07	-7.91260e-08	4.85721e-07	1.14309e-06	7.05157e-07	1.84824e-06	4.41839e-07	-1.04399e-07	3.37440e-07
15.802	7.99326e-07	-2.01854e-08	7.79140e-07	2.72067e-07	-1.10196e-07	1.61870e-07	2.17937e-08	-4.09773e-09	1.76960e-08	7.43770e-07	-4.18363e-08	7.01934e-07	1.00402e-06	-4.54005e-08	9.58623e-07	5.63489e-07	-7.89357e-08	4.84553e-07	1.14629e-06	7.04653e-07	1.85094e-06	4.40468e-07	-1.04075e-07	3.36393e-07
15.827	8.00880e-07	-2.02247e-08	7.80655e-07	2.71362e-07	-1.09911e-07	1.61451e-07	2.15800e-08	-4.05756e-09	1.75225e-08	7.47185e-07	-4.20284e-08	7.05157e-07	1.00274e-06	-4.53425e-08	9.57399e-07	5.62120e-07	-7.87440e-08	4.83376e-07	1.14946e-06	7.04153e-07	1.85362e-06	4.39088e-07	-1.03749e-07	3.35339e-07
15.852	8.02393e-07	-2.02629e-08	7.82130e-07	2.70652e-07	-1.09623e-07	1.61028e-07	2.13623e-08	-4.01662e-09	1.73457e-08	7.50575e-07	-4.22190e-08	7.08356e-07	1.00143e-06	-4.52831e-08	9.56145e-07	5.60742e-07	-7.85509e-08	4.82191e-07	1.15261e-06	7.03657e-07	1.85627e-06	4.37701e-07	-1.03421e-07	3.34279e-07
15.876	8.03866e-07	-2.03001e-08	7.83566e-07	2.69935e-07	-1.09333e-07	1.60602e-07	2.11406e-08	-3.97493e-09	1.71657e-08	7.53938e-07	-4.24082e-08	7.11530e-07	1.00008e-06	-4.52224e-08	9.54862e-07	5.59353e-07	-7.83564e-08	4.80996e-07	1.15574e-06	7.03163e-07	1.85891e-06	4.36305e-07	-1.03092e-07	3.33214e-07
15.901	8.05297e-07	-2.03362e-08	7.84961e-07	2.69212e-07	-1.09040e-07	1.60172e-07	2.09149e-08	-3.93249e-09	1.69824e-08	7.57276e-07	-4.25960e-08	7.14680e-07	9.98710e-07	-4.51602e-08	9.53550e-07	5.57954e-07	-7.81604e-08	4.79794e-07	1.15884e-06	7.02674e-07	1.86152e-06	4.34902e-07	-1.02760e-07	3.32142e-07
15.925	8.06688e-07	-2.03714e-08	7.86317e-07	2.68483e-07	-1.08745e-07	1.59738e-07	2.06851e-08	-3.88929e-09	1.67958e-08	7.60588e-07	-4.27823e-08	7.17806e-07	9.97305e-07	-4.50967e-08	9.52209e-07	5.56545e-07	-7.79630e-08	4.78582e-07	1.16192e-06	7.02187e-07	1.86411e-06	4.33491e-07	-1.02427e-07	3.31064e-07
15.950	8.08038e-07	-2.04055e-08	7.87633e-07	2.67749e-07	-1.08447e-07	1.59301e-07	2.04514e-08	-3.84534e-09	1.66060e-08	7.63875e-07	-4.29671e-08	7.20908e-07	9.95870e-07	-4.50318e-08	9.50838e-07	5.55126e-07	-7.77643e-08	4.77362e-07	1.16498e-06	7.01704e-07	1.86668e-06	4.32072e-07	-1.02091e-07	3.29981e-07
15.974	8.09348e-07	-2.04385e-08	7.88909e-07	2.67008e-07	-1.08147e-07	1.58860e-07	2.02136e-08	-3.80064e-09	1.64130e-08	7.67135e-07	-4.31505e-08	7.23985e-07	9.94404e-07	-4.49655e-08	9.49439e-07	5.53697e-07	-7.75641e-08	4.76133e-07	1.16801e-06	7.01225e-07	1.86923e-06	4.30646e-07	-1.01754e-07	3.28891e-07
15.999	8.10617e-07	-2.04706e-08	7.90146e-07	2.66261e-07	-1.07845e-07	1.58416e-07	1.99719e-08	-3.75520e-09	1.62167e-08	7.70370e-07	-4.33325e-08	7.27038e-07	9.92908e-07	-4.48979e-08	9.48010e-07	5.52258e-07	-7.73626e-08	4.74896e-07	1.17101e-06	7.00749e-07	1.87176e-06	4.29212e-07	-1.01415e-07	3.27796e-07
16.024	8.11845e-07	-2.05016e-08	7.91343e-07	2.65508e-07	-1.07540e-07	1.57968e-07	1.97263e-08	-3.70900e-09	1.60173e-08	7.73579e-07	-4.35130e-08	7.30066e-07	9.91381e-07	-4.48288e-08	9.46553e-07	5.50810e-07	-7.71596e-08	4.73650e-07	1.17399e-06	7.00276e-07	1.87427e-06	4.27770e-07	-1.01075e-07	3.26695e-07
16.048	8.13033e-07	-2.05316e-08	7.92501e-07	2.64749e-07	-1.07233e-07	1.57517e-07	1.94767e-08	-3.66207e-09	1.58146e-08	7.76761e-07	-4.36920e-08	7.33070e-07	9.89824e-07	-4.47584e-08	9.45066e-07	5.49351e-07	-7.69553e-08	4.72396e-07	1.17695e-06	6.99807e-07	1.87676e-06	4.26321e-07	-1.00732e-07	3.25588e-07
16.073	8.14180e-07	-2.05606e-08	7.93620e-07	2.63984e-07	-1.06923e-07	1.57062e-07	1.92231e-08	-3.61440e-09	1.56087e-08	7.79918e-07	-4.38696e-08	7.36049e-07	9.88237e-07	-4.46867e-08	9.43551e-07	5.47883e-07	-7.67496e-08	4.71133e-07	1.17988e-06	6.99342e-07	1.87923e-06	4.24864e-07	-1.00388e-07	3.24476e-07
16.097	8.15288e-07	-2.05885e-08	7.94699e-07	2.63214e-07	-1.06611e-07	1.56603e-07	1.89656e-08	-3.56598e-09	1.53996e-08	7.83049e-07	-4.40456e-08	7.39003e-07	9.86620e-07	-4.46135e-08	9.42006e-07	5.46405e-07	-7.65426e-08	4.69862e-07	1.18279e-06	6.98880e-07	1.88167e-06	4.23400e-07	-1.00042e-07	3.23358e-07
16.122	8.16354e-07	-2.06155e-08	7.95739e-07	2.62438e-07	-1.06296e-07	1.56141e-07	1.87042e-08	-3.51683e-09	1.51874e-08	7.86153e-07	-4.42203e-08	7.41933e-07	9.84972e-07	-4.45390e-08	9.40433e-07	5.44917e-07	-7.63342e-08	4.68583e-07	1.18567e-06	6.98421e-07	1.88410e-06	4.21929e-07	-9.96947e-08	3.22234e-07
16.146	8.17381e-07	-2.06414e-08	7.96740e-07	2.61655e-07	-1.05979e-07	1.55676e-07	1.84389e-08	-3.46695e-09	1.49720e-08	7.89231e-07	-4.43934e-08	7.44838e-07	9.83295e-07	-4.44632e-08	9.38831e-07	5.43420e-07	-7.61244e-08	4.67295e-07	1.18853e-06	6.97965e-07	1.88650e-06	4.20450e-07	-9.93453e-08	3.21105e-07
16.171	8.18368e-07	-2.06663e-08	7.97702e-07	2.60867e-07	-1.05660e-07	1.55207e-07	1.81697e-08	-3.41634e-09	1.47534e-08	7.92284e-07	-4.45651e-08	7.47719e-07	9.81587e-07	-4.43859e-08	9.37201e-07	5.41913e-07	-7.59133e-08	4.66000e-07	1.19137e-06	6.97513e-07	1.88888e-06	4.18964e-07	-9.89942e-08	3.19970e-07
16.196	8.19314e-07	-2.06902e-08	7.98624e-07	2.60074e-07	-1.05339e-07	1.54735e-07	1.78967e-08	-3.36499e-09	1.45317e-08	7.95309e-07	-4.47353e-08	7.50574e-07	9.79849e-07	-4.43074e-08	9.35542e-07	5.40397e-07	-7.57009e-08	4.64696e-07	1.19418e-06	6.97065e-07	1.89124e-06	4.17471e-07	-9.86415e-08	3.18830e-07
16.220	8.20221e-07	-2.07131e-08	7.99508e-07	2.59274e-07	-1.05015e-07	1.54259e-07	1.76197e-08	-3.31292e-09	1.43068e-08	7.98309e-07	-4.49040e-08	7.53405e-07	9.78082e-07	-4.42274e-08	9.33854e-07	5.38871e-07	-7.54872e-08	4.63384e-07	1.19696e-06	6.96620e-07	1.89358e-06	4.15971e-07	-9.82870e-08	3.17684e-07
16.245	8.21088e-07	-2.07350e-08	8.00353e-07	2.58469e-07	-1.04689e-07	1.53780e-07	1.73389e-08	-3.26013e-09	1.40788e-08	8.01282e-07	-4.50713e-08	7.56211e-07	9.76285e-07	-4.41462e-08	9.32138e-07	5.37335e-07	-7.52721e-08	4.62063e-07	1.19972e-06	6.96178e-07	1.89590e-06	4.14464e-07	-9.79309e-08	3.16533e-07
16.269	8.21915e-07	-2.07559e-08	8.01159e-07	2.57659e-07	-1.04361e-07	1.53298e-07	1.70543e-08	-3.20661e-09	1.38477e-08	8.04229e-07	-4.52370e-08	7.58992e-07	9.74457e-07	-4.40636e-08	9.30394e-07	5.35791e-07	-7.50557e-08	4.60735e-07	1.20246e-06	6.95740e-07	1.89820e-06	4.12950e-07	-9.75731e-08	3.15377e-07
16.294	8.22702e-07	-2.07758e-08	8.01926e-07	2.56842e-07	-1.04030e-07	1.52812e-07	1.67659e-08	-3.15238e-09	1.36135e-08	8.07150e-07	-4.54013e-08	7.61749e-07	9.72601e-07	-4.39796e-08	9.28621e-07	5.34237e-07	-7.48380e-08	4.59399e-07	1.20517e-06	6.95305e-07	1.90048e-06	4.11429e-07	-9.72137e-08	3.14215e-07
16.318	8.23450e-07	-2.07946e-08	8.02655e-07	2.56021e-07	-1.03697e-07	1.52323e-07	1.64736e-08	-3.09743e-09	1.33762e-08	8.10044e-07	-4.55641e-08	7.64480e-07	9.70714e-07	-4.38943e-08	9.26820e-07	5.32674e-07	-7.46190e-08	4.58055e-07	1.20786e-06	6.94874e-07	1.90273e-06	4.09901e-07	-9.68526e-08	3.13048e-07
16.343	8.24158e-07	-2.08125e-08	8.03345e-07	2.55193e-07	-1.03362e-07	1.51831e-07	1.61776e-08	-3.04176e-09	1.31358e-08	8.12912e-07	-4.57254e-08	7.67187e-07	9.68798e-07	-4.38077e-08	9.24991e-07	5.31101e-07	-7.43988e-08	4.56702e-07	1.21052e-06	6.94445e-07	1.90497e-06	4.08366e-07	-9.64899e-08	3.11876e-07
16.368	8.24826e-07	-2.08294e-08	8.03997e-07	2.54360e-07	-1.03025e-07	1.51336e-07	1.58777e-08	-2.98539e-09	1.28923e-08	8.15753e-07	-4.58852e-08	7.69868e-07	9.66853e-07	-4.37197e-08	9.23133e-07	5.29520e-07	-7.41772e-08	4.55342e-07	1.21316e-06	6.94021e-07	1.90718e-06	4.06824e-07	-9.61257e-08	3.10698e-07
16.392	8.25456e-07	-2.08453e-08	8.04610e-07	2.53522e-07	-1.02685e-07	1.50837e-07	1.55741e-08	-2.92830e-09	1.26458e-08	8.18568e-07	-4.60436e-08	7.72525e-07	9.64878e-07	-4.36304e-08	9.21248e-07	5.27929e-07	-7.39544e-08	4.53974e-07	1.21577e-06	6.93599e-07	1.90937e-06	4.05276e-07	-9.57598e-08	3.09516e-07
16.417	8.26046e-07	-2.08602e-08	8.05186e-07	2.52678e-07	-1.02343e-07	1.50335e-07	1.52668e-08	-2.87051e-09	1.23963e-08	8.21357e-07	-4.62004e-08	7.75156e-07	9.62874e-07	-4.35398e-08	9.19334e-07	5.26329e-07	-7.37303e-08	4.52599e-07	1.21836e-06	6.93181e-07	1.91154e-06	4.03721e-07	-9.53924e-08	3.08328e-07
16.441	8.26597e-07	-2.08741e-08	8.05723e-07	2.51829e-07	-1.02000e-07	1.49830e-07	1.49557e-08	-2.81202e-09	1.21437e-08	8.24118e-07	-4.63558e-08	7.77763e-07	9.60841e-07	-4.34478e-08	9.17393e-07	5.24720e-07	-7.35049e-08	4.51215e-07	1.22093e-06	6.92767e-07	1.91369e-06	4.02159e-07	-9.50234e-08	3.07135e-07
16.466	8.27109e-07	-2.08870e-08	8.06221e-07	2.50975e-07	-1.01653e-07	1.49321e-07	1.46409e-08	-2.75283e-09	1.18880e-08	8.26854e-07	-4.65096e-08	7.80344e-07	9.58779e-07	-4.33546e-08	9.15424e-07	5.23103e-07	-7.32783e-08	4.49824e-07	1.22347e-06	6.92356e-07	1.91582e-06	4.00591e-07	-9.46528e-08	3.05938e-07
16.490	8.27581e-07	-2.08990e-08	8.06682e-07	2.50115e-07	-1.01305e-07	1.48810e-07	1.43224e-08	-2.69294e-09	1.16294e-08	8.29563e-07	-4.66620e-08	7.82901e-07	9.56687e-07	-4.32600e-08	9.13427e-07	5.21476e-07	-7.30505e-08	4.48426e-07	1.22598e-06	6.91948e-07	1.91793e-06	3.99016e-07	-9.42807e-08	3.04735e-07
16.515	8.28015e-07	-2.09099e-08	8.07105e-07	2.49250e-07	-1.00955e-07	1.48295e-07	1.40001e-08	-2.63236e-09	1.13678e-08	8.32245e-07	-4.68129e-08	7.85432e-07	9.54567e-07	-4.31641e-08	9.11403e-07	5.19841e-07	-7.28214e-08	4.47019e-07	1.22847e-06	6.91543e-07	1.92002e-06	3.97435e-07	-9.39071e-08	3.03528e-07
16.540	8.28410e-07	-2.09199e-08	8.07491e-07	2.48379e-07	-1.00602e-07	1.47777e-07	1.36743e-08	-2.57108e-09	1.11032e-08	8.34900e-07	-4.69622e-08	7.87938e-07	9.52417e-07	-4.30669e-08	9.09350e-07	5.18197e-07	-7.25911e-08	4.45606e-07	1.23094e-06	6.91142e-07	1.92208e-06	3.95847e-07	-9.35320e-08	3.02315e-07
16.564	8.28767e-07	-2.09289e-08	8.07838e-07	2.47504e-07	-1.00248e-07	1.47256e-07	1.33447e-08	-2.50912e-09	1.08356e-08	8.37529e-07	-4.71101e-08	7.90419e-07	9.50239e-07	-4.29684e-08	9.07271e-07	5.16544e-07	-7.23595e-08	4.44184e-07	1.23338e-06	6.90744e-07	1.92413e-06	3.94253e-07	-9.31554e-08	3.01098e-07
16.589	8.29085e-07	-2.09369e-08	8.08148e-07	2.46623e-07	-9.98909e-08	1.46732e-07	1.30115e-08	-2.44648e-09	1.05651e-08	8.40132e-07	-4.72565e-08	7.92875e-07	9.48033e-07	-4.28687e-08	9.05164e-07	5.14882e-07	-7.21268e-08	4.42756e-07	1.23580e-06	6.90349e-07	1.92615e-06	3.92653e-07	-9.27774e-08	2.99876e-07
16.613	8.29364e-07	-2.09440e-08	8.08420e-07	2.45737e-07	-9.95321e-08	1.46205e-07	1.26747e-08	-2.38315e-09	1.02916e-08	8.42707e-07	-4.74014e-08	7.95306e-07	9.45797e-07	-4.27676e-08	9.03030e-07	5.13212e-07	-7.18928e-08	4.41320e-07	1.23819e-06	6.89958e-07	1.92815e-06	3.91047e-07	-9.23979e-08	2.98649e-07
16.638	8.29606e-07	-2.09501e-08	8.08655e-07	2.44846e-07	-9.91712e-08	1.45675e-07	1.23343e-08	-2.31914e-09	1.00152e-08	8.45257e-07	-4.75448e-08	7.97712e-07	9.43533e-07	-4.26652e-08	9.00868e-07	5.11534e-07	-7.16577e-08	4.39876e-07	1.24056e-06	6.89570e-07	1.93013e-06	3.89435e-07	-9.20169e-08	2.97418e-07
16.663	8.29808e-07	-2.09552e-08	8.08853e-07	2.43950e-07	-9.88082e-08	1.45142e-07	1.19903e-08	-2.25446e-09	9.73585e-09	8.47779e-07	-4.76866e-08	8.00092e-07	9.41241e-07	-4.25616e-08	8.98680e-07	5.09847e-07	-7.14214e-08	4.38425e-07	1.24291e-06	6.89185e-07	1.93209e-06	3.87816e-07	-9.16345e-08	2.96182e-07
16.687	8.29973e-07	-2.09594e-08	8.09014e-07	2.43049e-07	-9.84433e-08	1.44606e-07	1.16427e-08	-2.18911e-09	9.45362e-09	8.50275e-07	-4.78270e-08	8.02448e-07	9.38920e-07	-4.24566e-08	8.96464e-07	5.08151e-07	-7.11839e-08	4.36967e-07	1.24523e-06	6.88804e-07	1.93403e-06	3.86192e-07	-9.12506e-08	2.94941e-07
16.712	8.30100e-07	-2.09626e-08	8.09137e-07	2.42143e-07	-9.80763e-08	1.44067e-07	1.12916e-08	-2.12308e-09	9.16850e-09	8.52744e-07	-4.79659e-08	8.04778e-07	9.36572e-07	-4.23504e-08	8.94221e-07	5.06448e-07	-7.09452e-08	4.35502e-07	1.24752e-06	6.88425e-07	1.93595e-06	3.84562e-07	-9.08654e-08	2.93696e-07
16.736	8.30189e-07	-2.09648e-08	8.09224e-07	2.41232e-07	-9.77073e-08	1.43525e-07	1.09369e-08	-2.05640e-09	8.88051e-09	8.55186e-07	-4.81033e-08	8.07083e-07	9.34195e-07	-4.22429e-08	8.91952e-07	5.04735e-07	-7.07054e-08	4.34030e-07	1.24979e-06	6.88050e-07	1.93784e-06	3.82925e-07	-9.04788e-08	2.92447e-07
16.761	8.30240e-07	-2.09661e-08	8.09274e-07	2.40316e-07	-9.73363e-08	1.42980e-07	1.05787e-08	-1.98905e-09	8.58966e-09	8.57602e-07	-4.82392e-08	8.09363e-07	9.31790e-07	-4.21342e-08	8.89656e-07	5.03015e-07	-7.04644e-08	4.32551e-07	1.25204e-06	6.87679e-07	1.93972e-06	3.81283e-07	-9.00908e-08	2.91192e-07
16.785	8.30253e-07	-2.09665e-08	8.09287e-07	2.39395e-07	-9.69633e-08	1.42432e-07	1.02170e-08	-1.92104e-09	8.29597e-09	8.59991e-07	-4.83736e-08	8.11617e-07	9.29357e-07	-4.20242e-08	8.87333e-07	5.01287e-07	-7.02222e-08	4.31064e-07	1.25426e-06	6.87310e-07	1.94157e-06	3.79635e-07	-8.97015e-08	2.89934e-07
16.810	8.30229e-07	-2.09658e-08	8.09263e-07	2.38469e-07	-9.65884e-08	1.41881e-07	9.85182e-09	-1.85237e-09	7.99944e-09	8.62353e-07	-4.85064e-08	8.13847e-07	9.26896e-07	-4.19129e-08	8.84983e-07	4.99550e-07	-6.99790e-08	4.29571e-07	1.25646e-06	6.86945e-07	1.94340e-06	3.77982e-07	-8.93108e-08	2.88671e-07
16.835	8.30167e-07	-2.09643e-08	8.09203e-07	2.37539e-07	-9.62115e-08	1.41328e-07	9.48316e-09	-1.78306e-09	7.70010e-09	8.64689e-07	-4.86378e-08	8.16051e-07	9.24408e-07	-4.18004e-08	8.82608e-07	4.97805e-07	-6.97346e-08	4.28071e-07	1.25863e-06	6.86583e-07	1.94521e-06	3.76323e-07	-8.89187e-08	2.87404e-07
16.859	8.30068e-07	-2.09618e-08	8.09107e-07	2.36604e-07	-9.58327e-08	1.40771e-07	9.11106e-09	-1.71309e-09	7.39796e-09	8.66998e-07	-4.87677e-08	8.18230e-07	9.21892e-07	-4.16866e-08	8.80206e-07	4.96053e-07	-6.94890e-08	4.26564e-07	1.26078e-06	6.86224e-07	1.94700e-06	3.74658e-07	-8.85254e-08	2.86133e-07
16.884	8.29932e-07	-2.09584e-08	8.08974e-07	2.35664e-07	-9.54520e-08	1.40212e-07	8.73552e-09	-1.64248e-09	7.09304e-09	8.69280e-07	-4.88960e-08	8.20384e-07	9.19349e-07	-4.15716e-08	8.77777e-07	4.94292e-07	-6.92424e-08	4.25050e-07	1.26291e-06	6.85868e-07	1.94877e-06	3.72988e-07	-8.81308e-08	2.84857e-07
16.908	8.29759e-07	-2.09540e-08	8.08805e-07	2.34719e-07	-9.50694e-08	1.39650e-07	8.35658e-09	-1.57123e-09	6.78535e-09	8.71535e-07	-4.90229e-08	8.22512e-07	9.16778e-07	-4.14554e-08	8.75323e-07	4.92524e-07	-6.89947e-08	4.23529e-07	1.26501e-06	6.85516e-07	1.95052e-06	3.71312e-07	-8.77348e-08	2.83577e-07
16.933	8.29549e-07	-2.09487e-08	8.08600e-07	2.33770e-07	-9.46849e-08	1.39085e-07	7.97424e-09	-1.49935e-09	6.47490e-09	8.73764e-07	-4.91483e-08	8.24616e-07	9.14180e-07	-4.13379e-08	8.72842e-07	4.90748e-07	-6.87459e-08	4.22002e-07	1.26708e-06	6.85167e-07	1.95225e-06	3.69631e-07	-8.73376e-08	2.82294e-07
16.957	8.29302e-07	-2.09424e-08	8.08360e-07	2.32816e-07	-9.42985e-08	1.38517e-07	7.58854e-09	-1.42682e-09	6.16171e-09	8.75966e-07	-4.92721e-08	8.26694e-07	9.11555e-07	-4.12192e-08	8.70336e-07	4.88964e-07	-6.84960e-08	4.20468e-07	1.26913e-06	6.84820e-07	1.95395e-06	3.67945e-07	-8.69392e-08	2.81006e-07
16.982	8.29019e-07	-2.09353e-08	8.08083e-07	2.31858e-07	-9.39103e-08	1.37947e-07	7.19948e-09	-1.35367e-09	5.84581e-09	8.78142e-07	-4.93945e-08	8.28747e-07	9.08903e-07	-4.10993e-08	8.67804e-07	4.87172e-07	-6.82450e-08	4.18927e-07	1.27116e-06	6.84477e-07	1.95564e-06	3.66253e-07	-8.65395e-08	2.79714e-07
17.007	8.28699e-07	-2.09272e-08	8.07771e-07	2.30895e-07	-9.35203e-08	1.37374e-07	6.80709e-09	-1.27989e-09	5.52719e-09	8.80290e-07	-4.95154e-08	8.30775e-07	9.06224e-07	-4.09781e-08	8.65246e-07	4.85373e-07	-6.79930e-08	4.17380e-07	1.27316e-06	6.84137e-07	1.95730e-06	3.64557e-07	-8.61386e-08	2.78418e-07
17.031	8.28342e-07	-2.09182e-08	8.07424e-07	2.29927e-07	-9.31284e-08	1.36799e-07	6.41138e-09	-1.20549e-09	5.20589e-09	8.82412e-07	-4.96347e-08	8.32778e-07	9.03518e-07	-4.08558e-08	8.62662e-07	4.83566e-07	-6.77399e-08	4.15826e-07	1.27514e-06	6.83801e-07	1.95894e-06	3.62855e-07	-8.57365e-08	2.77118e-07
17.056	8.27949e-07	-2.09083e-08	8.07041e-07	2.28955e-07	-9.27348e-08	1.36220e-07	6.01238e-09	-1.13047e-09	4.88191e-09	8.84508e-07	-4.97526e-08	8.34755e-07	9.00786e-07	-4.07322e-08	8.60053e-07	4.81752e-07	-6.74857e-08	4.14266e-07	1.27710e-06	6.83467e-07	1.96057e-06	3.61148e-07	-8.53332e-08	2.75815e-07
17.080	8.27520e-07	-2.08974e-08	8.06623e-07	2.27979e-07	-9.23394e-08	1.35640e-07	5.61011e-09	-1.05483e-09	4.55528e-09	8.86576e-07	-4.98690e-08	8.36707e-07	8.98027e-07	-4.06075e-08	8.57419e-07	4.79930e-07	-6.72305e-08	4.12700e-07	1.27903e-06	6.83136e-07	1.96217e-06	3.59436e-07	-8.49287e-08	2.74507e-07
17.105	8.27056e-07	-2.08857e-08	8.06170e-07	2.26998e-07	-9.19422e-08	1.35056e-07	5.20459e-09	-9.78586e-10	4.22600e-09	8.88619e-07	-4.99838e-08	8.38635e-07	8.95241e-07	-4.04815e-08	8.54760e-07	4.78101e-07	-6.69743e-08	4.11127e-07	1.28094e-06	6.82809e-07	1.96375e-06	3.57719e-07	-8.45230e-08	2.73196e-07
17.129	8.26555e-07	-2.08731e-08	8.05682e-07	2.26013e-07	-9.15432e-08	1.34470e-07	4.79584e-09	-9.01730e-10	3.89411e-09	8.90634e-07	-5.00972e-08	8.40537e-07	8.92430e-07	-4.03544e-08	8.52075e-07	4.76265e-07	-6.67171e-08	4.09548e-07	1.28282e-06	6.82484e-07	1.96530e-06	3.55997e-07	-8.41162e-08	2.71881e-07
17.154	8.26018e-07	-2.08595e-08	8.05159e-07	2.25024e-07	-9.11425e-08	1.33882e-07	4.38387e-09	-8.24271e-10	3.55960e-09	8.92623e-07	-5.02091e-08	8.42414e-07	8.89592e-07	-4.02261e-08	8.49366e-07	4.74421e-07	-6.64588e-08	4.07963e-07	1.28468e-06	6.82163e-07	1.96684e-06	3.54271e-07	-8.37083e-08	2.70563e-07
17.179	8.25446e-07	-2.08451e-08	8.04601e-07	2.24031e-07	-9.07402e-08	1.33291e-07	3.96872e-09	-7.46212e-10	3.22250e-09	8.94585e-07	-5.03194e-08	8.44266e-07	8.86728e-07	-4.00966e-08	8.46632e-07	4.72571e-07	-6.61996e-08	4.06371e-07	1.28651e-06	6.81844e-07	1.96836e-06	3.52540e-07	-8.32992e-08	2.69241e-07
17.203	8.24839e-07	-2.08297e-08	8.04009e-07	2.23033e-07	-9.03361e-08	1.32697e-07	3.55039e-09	-6.67558e-10	2.88284e-09	8.96521e-07	-5.04283e-08	8.46092e-07	8.83839e-07	-3.99659e-08	8.43873e-07	4.70713e-07	-6.59394e-08	4.04774e-07	1.28832e-06	6.81529e-07	1.96985e-06	3.50804e-07	-8.28891e-08	2.67915e-07
17.228	8.24196e-07	-2.08135e-08	8.03383e-07	2.22031e-07	-8.99303e-08	1.32101e-07	3.12892e-09	-5.88311e-10	2.54061e-09	8.98430e-07	-5.05357e-08	8.47894e-07	8.80923e-07	-3.98341e-08	8.41089e-07	4.68848e-07	-6.56781e-08	4.03170e-07	1.29011e-06	6.81216e-07	1.97133e-06	3.49064e-07	-8.24778e-08	2.66586e-07
17.252	8.23518e-07	-2.07964e-08	8.02722e-07	2.21025e-07	-8.95229e-08	1.31502e-07	2.70433e-09	-5.08477e-10	2.19585e-09	9.00312e-07	-5.06416e-08	8.49671e-07	8.77982e-07	-3.97011e-08	8.38281e-07	4.66977e-07	-6.54160e-08	4.01561e-07	1.29187e-06	6.80907e-07	1.97278e-06	3.47319e-07	-8.20655e-08	2.65253e-07
17.277	8.22805e-07	-2.07784e-08	8.02027e-07	2.20015e-07	-8.91138e-08	1.30901e-07	2.27663e-09	-4.28060e-10	1.84857e-09	9.02169e-07	-5.07460e-08	8.51423e-07	8.75015e-07	-3.95669e-08	8.35449e-07	4.65098e-07	-6.51528e-08	3.99945e-07	1.29361e-06	6.80600e-07	1.97421e-06	3.45569e-07	-8.16522e-08	2.63917e-07
17.302	8.22057e-07	-2.07595e-08	8.01298e-07	2.19001e-07	-8.87031e-08	1.30298e-07	1.84584e-09	-3.47062e-10	1.49878e-09	9.03998e-07	-5.08489e-08	8.53149e-07	8.72024e-07	-3.94316e-08	8.32592e-07	4.63213e-07	-6.48887e-08	3.98324e-07	1.29533e-06	6.80297e-07	1.97562e-06	3.43815e-07	-8.12378e-08	2.62578e-07
17.326	8.21275e-07	-2.07397e-08	8.00535e-07	2.17983e-07	-8.82907e-08	1.29692e-07	1.41200e-09	-2.65490e-10	1.14651e-09	9.05801e-07	-5.09503e-08	8.54851e-07	8.69007e-07	-3.92952e-08	8.29711e-07	4.61321e-07	-6.46237e-08	3.96697e-07	1.29702e-06	6.79996e-07	1.97701e-06	3.42057e-07	-8.08224e-08	2.61235e-07
17.351	8.20458e-07	-2.07191e-08	7.99739e-07	2.16961e-07	-8.78768e-08	1.29084e-07	9.75120e-10	-1.83346e-10	7.91774e-10	9.07578e-07	-5.10503e-08	8.56527e-07	8.65964e-07	-3.91577e-08	8.26807e-07	4.59422e-07	-6.43577e-08	3.95064e-07	1.29868e-06	6.79698e-07	1.97838e-06	3.40295e-07	-8.04059e-08	2.59889e-07
17.375	8.19607e-07	-2.06976e-08	7.98909e-07	2.15935e-07	-8.74613e-08	1.28474e-07	5.35223e-10	-1.00635e-10	4.34588e-10	9.09328e-07	-5.11487e-08	8.58179e-07	8.62897e-07	-3.90190e-08	8.23878e-07	4.57517e-07	-6.40908e-08	3.93426e-07	1.30033e-06	6.79404e-07	1.97973e-06	3.38528e-07	-7.99885e-08	2.58540e-07
17.400	8.18721e-07	-2.06752e-08	7.98046e-07	2.14906e-07	-8.70443e-08	1.27862e-07	9.23317e-11	-1.73605e-11	7.49712e-11	9.11052e-07	-5.12457e-08	8.59806e-07	8.59805e-07	-3.88792e-08	8.20926e-07	4.55605e-07	-6.38229e-08	3.91782e-07	1.30195e-06	6.79112e-07	1.98106e-06	3.36758e-07	-7.95701e-08	2.57187e-07
17.424	8.17801e-07	-2.06520e-08	7.97149e-07	2.13872e-07	-8.66256e-08	1.27247e-07	-3.53530e-10	6.64720e-11	-2.87058e-10	9.12749e-07	-5.13411e-08	8.61408e-07	8.56689e-07	-3.87382e-08	8.17951e-07	4.53686e-07	-6.35542e-08	3.90132e-07	1.30354e-06	6.78822e-07	1.98237e-06	3.34983e-07	-7.91508e-08	2.55832e-07
17.449	8.16847e-07	-2.06279e-08	7.96220e-07	2.12835e-07	-8.62055e-08	1.26629e-07	-8.02341e-10	1.50859e-10	-6.51482e-10	9.14420e-07	-5.14351e-08	8.62985e-07	8.53548e-07	-3.85962e-08	8.14952e-07	4.51762e-07	-6.32846e-08	3.88477e-07	1.30512e-06	6.78536e-07	1.98365e-06	3.33204e-07	-7.87305e-08	2.54473e-07
17.474	8.15860e-07	-2.06030e-08	7.95257e-07	2.11794e-07	-8.57839e-08	1.26010e-07	-1.25408e-09	2.35796e-10	-1.01828e-09	9.16065e-07	-5.15277e-08	8.64537e-07	8.50382e-07	-3.84531e-08	8.11929e-07	4.49831e-07	-6.30141e-08	3.86817e-07	1.30666e-06	6.78253e-07	1.98492e-06	3.31421e-07	-7.83093e-08	2.53112e-07
17.498	8.14839e-07	-2.05772e-08	7.94262e-07	2.10749e-07	-8.53608e-08	1.25389e-07	-1.70871e-09	3.21279e-10	-1.38744e-09	9.17683e-07	-5.16187e-08	8.66065e-07	8.47193e-07	-3.83088e-08	8.08884e-07	4.47893e-07	-6.27427e-08	3.85151e-07	1.30819e-06	6.77972e-07	1.98616e-06	3.29635e-07	-7.78871e-08	2.51748e-07
17.523	8.13784e-07	-2.05506e-08	7.93234e-07	2.09701e-07	-8.49362e-08	1.24765e-07	-2.16623e-09	4.07303e-10	-1.75893e-09	9.19275e-07	-5.17082e-08	8.67567e-07	8.43979e-07	-3.81635e-08	8.05816e-07	4.45950e-07	-6.24704e-08	3.83479e-07	1.30969e-06	6.77694e-07	1.98738e-06	3.27844e-07	-7.74641e-08	2.50380e-07
17.547	8.12697e-07	-2.05231e-08	7.92174e-07	2.08649e-07	-8.45101e-08	1.24139e-07	-2.62660e-09	4.93864e-10	-2.13274e-09	9.20841e-07	-5.17963e-08	8.69045e-07	8.40742e-07	-3.80171e-08	8.02724e-07	4.44000e-07	-6.21973e-08	3.81803e-07	1.31117e-06	6.77419e-07	1.98859e-06	3.26050e-07	-7.70402e-08	2.49010e-07
17.572	8.11576e-07	-2.04948e-08	7.91081e-07	2.07594e-07	-8.40826e-08	1.23511e-07	-3.08981e-09	5.80957e-10	-2.50885e-09	9.22381e-07	-5.18829e-08	8.70498e-07	8.37480e-07	-3.78696e-08	7.99611e-07	4.42045e-07	-6.19234e-08	3.80121e-07	1.31262e-06	6.77147e-07	1.98977e-06	3.24253e-07	-7.66154e-08	2.47637e-07
17.596	8.10422e-07	-2.04656e-08	7.89956e-07	2.06535e-07	-8.36537e-08	1.22881e-07	-3.55582e-09	6.68579e-10	-2.88724e-09	9.23895e-07	-5.19681e-08	8.71927e-07	8.34195e-07	-3.77211e-08	7.96474e-07	4.40083e-07	-6.16486e-08	3.78434e-07	1.31405e-06	6.76878e-07	1.99093e-06	3.22451e-07	-7.61898e-08	2.46262e-07
17.621	8.09235e-07	-2.04357e-08	7.88799e-07	2.05472e-07	-8.32234e-08	1.22249e-07	-4.02462e-09	7.56724e-10	-3.26790e-09	9.25382e-07	-5.20517e-08	8.73330e-07	8.30887e-07	-3.75715e-08	7.93316e-07	4.38116e-07	-6.13730e-08	3.76743e-07	1.31546e-06	6.76611e-07	1.99207e-06	3.20647e-07	-7.57634e-08	2.44883e-07
17.646	8.08016e-07	-2.04049e-08	7.87611e-07	2.04407e-07	-8.27917e-08	1.21615e-07	-4.49618e-09	8.45388e-10	-3.65079e-09	9.26843e-07	-5.21339e-08	8.74710e-07	8.27555e-07	-3.74209e-08	7.90135e-07	4.36142e-07	-6.10965e-08	3.75046e-07	1.31684e-06	6.76347e-07	1.99319e-06	3.18838e-07	-7.53361e-08	2.43502e-07
17.670	8.06764e-07	-2.03733e-08	7.86391e-07	2.03337e-07	-8.23586e-08	1.20979e-07	-4.97048e-09	9.34567e-10	-4.03591e-09	9.28279e-07	-5.22147e-08	8.76064e-07	8.24201e-07	-3.72692e-08	7.86932e-07	4.34163e-07	-6.08193e-08	3.73344e-07	1.31821e-06	6.76085e-07	1.99429e-06	3.17027e-07	-7.49081e-08	2.42119e-07
17.695	8.05480e-07	-2.03408e-08	7.85139e-07	2.02265e-07	-8.19242e-08	1.20341e-07	-5.44749e-09	1.02426e-09	-4.42323e-09	9.29688e-07	-5.22939e-08	8.77394e-07	8.20823e-07	-3.71164e-08	7.83707e-07	4.32178e-07	-6.05413e-08	3.71637e-07	1.31954e-06	6.75827e-07	1.99537e-06	3.15212e-07	-7.44793e-08	2.40733e-07
17.719	8.04163e-07	-2.03076e-08	7.83856e-07	2.01189e-07	-8.14885e-08	1.19701e-07	-5.92718e-09	1.11445e-09	-4.81273e-09	9.31071e-07	-5.23718e-08	8.78700e-07	8.17422e-07	-3.69627e-08	7.80460e-07	4.30188e-07	-6.02625e-08	3.69926e-07	1.32086e-06	6.75571e-07	1.99643e-06	3.13394e-07	-7.40497e-08	2.39344e-07
17.744	8.02815e-07	-2.02736e-08	7.82542e-07	2.00110e-07	-8.10515e-08	1.19059e-07	-6.40954e-09	1.20515e-09	-5.20440e-09	9.32429e-07	-5.24481e-08	8.79981e-07	8.13999e-07	-3.68079e-08	7.77191e-07	4.28192e-07	-5.99829e-08	3.68209e-07	1.32215e-06	6.75317e-07	1.99747e-06	3.11572e-07	-7.36193e-08	2.37953e-07
17.768	8.01435e-07	-2.02387e-08	7.81196e-07	1.99028e-07	-8.06131e-08	1.18415e-07	-6.89455e-09	1.29634e-09	-5.59821e-09	9.33760e-07	-5.25230e-08	8.81237e-07	8.10554e-07	-3.66521e-08	7.73901e-07	4.26191e-07	-5.97025e-08	3.66488e-07	1.32342e-06	6.75066e-07	1.99848e-06	3.09748e-07	-7.31882e-08	2.36560e-07
17.793	8.00023e-07	-2.02031e-08	7.79820e-07	1.97942e-07	-8.01735e-08	1.17769e-07	-7.38216e-09	1.38802e-09	-5.99414e-09	9.35066e-07	-5.25965e-08	8.82470e-07	8.07086e-07	-3.64952e-08	7.70590e-07	4.24184e-07	-5.94214e-08	3.64763e-07	1.32466e-06	6.74818e-07	1.99948e-06	3.07921e-07	-7.27564e-08	2.35164e-07
17.818	7.98580e-07	-2.01666e-08	7.78414e-07	1.96854e-07	-7.97326e-08	1.17121e-07	-7.87237e-09	1.48019e-09	-6.39218e-09	9.36346e-07	-5.26685e-08	8.83678e-07	8.03595e-07	-3.63374e-08	7.67258e-07	4.22172e-07	-5.91396e-08	3.63033e-07	1.32588e-06	6.74572e-07	2.00045e-06	3.06090e-07	-7.23239e-08	2.33766e-07
17.842	7.97106e-07	-2.01294e-08	7.76976e-07	1.95762e-07	-7.92905e-08	1.16472e-07	-8.36514e-09	1.57284e-09	-6.79229e-09	9.37600e-07	-5.27390e-08	8.84861e-07	8.00083e-07	-3.61786e-08	7.63905e-07	4.20155e-07	-5.88570e-08	3.61298e-07	1.32708e-06	6.74329e-07	2.00141e-06	3.04257e-07	-7.18908e-08	2.32366e-07
17.867	7.95600e-07	-2.00914e-08	7.75509e-07	1.94668e-07	-7.88472e-08	1.15821e-07	-8.86044e-09	1.66597e-09	-7.19447e-09	9.38829e-07	-5.28081e-08	8.86021e-07	7.96549e-07	-3.60188e-08	7.60530e-07	4.18132e-07	-5.85737e-08	3.59559e-07	1.32826e-06	6.74089e-07	2.00235e-06	3.02421e-07	-7.14569e-08	2.30964e-07
17.891	7.94064e-07	-2.00526e-08	7.74011e-07	1.93570e-07	-7.84027e-08	1.15168e-07	-9.35827e-09	1.75958e-09	-7.59869e-09	9.40032e-07	-5.28758e-08	8.87156e-07	7.92994e-07	-3.58580e-08	7.57136e-07	4.16105e-07	-5.82896e-08	3.57815e-07	1.32941e-06	6.73851e-07	2.00326e-06	3.00582e-07	-7.10224e-08	2.29559e-07
17.916	7.92497e-07	-2.00130e-08	7.72484e-07	1.92470e-07	-7.79570e-08	1.14513e-07	-9.85858e-09	1.85365e-09	-8.00494e-09	9.41209e-07	-5.29420e-08	8.88267e-07	7.89417e-07	-3.56963e-08	7.53720e-07	4.14072e-07	-5.80049e-08	3.56068e-07	1.33054e-06	6.73615e-07	2.00415e-06	2.98740e-07	-7.05873e-08	2.28153e-07
17.940	7.90899e-07	-1.99726e-08	7.70926e-07	1.91367e-07	-7.75102e-08	1.13857e-07	-1.03614e-08	1.94818e-09	-8.41318e-09	9.42361e-07	-5.30068e-08	8.89354e-07	7.85818e-07	-3.55336e-08	7.50285e-07	4.12035e-07	-5.77195e-08	3.54316e-07	1.33165e-06	6.73382e-07	2.00503e-06	2.96896e-07	-7.01515e-08	2.26744e-07
17.965	7.89271e-07	-1.99315e-08	7.69339e-07	1.90261e-07	-7.70621e-08	1.13199e-07	-1.08666e-08	2.04317e-09	-8.82340e-09	9.43487e-07	-5.30701e-08	8.90417e-07	7.82199e-07	-3.53699e-08	7.46829e-07	4.09993e-07	-5.74334e-08	3.52559e-07	1.33273e-06	6.73151e-07	2.00588e-06	2.95049e-07	-6.97152e-08	2.25334e-07
17.990	7.87612e-07	-1.98896e-08	7.67723e-07	1.89152e-07	-7.66130e-08	1.12539e-07	-1.13742e-08	2.13862e-09	-9.23558e-09	9.44587e-07	-5.31320e-08	8.91455e-07	7.78558e-07	-3.52053e-08	7.43353e-07	4.07946e-07	-5.71467e-08	3.50799e-07	1.33379e-06	6.72923e-07	2.00671e-06	2.93200e-07	-6.92782e-08	2.23922e-07
18.014	7.85924e-07	-1.98470e-08	7.66077e-07	1.88040e-07	-7.61628e-08	1.11877e-07	-1.18842e-08	2.23451e-09	-9.64970e-09	9.45663e-07	-5.31925e-08	8.92470e-07	7.74897e-07	-3.50397e-08	7.39857e-07	4.05894e-07	-5.68592e-08	3.49035e-07	1.33483e-06	6.72697e-07	2.00753e-06	2.91348e-07	-6.88407e-08	2.22508e-07
18.039	7.84206e-07	-1.98036e-08	7.64402e-07	1.86926e-07	-7.57115e-08	1.11214e-07	-1.23966e-08	2.33085e-09	-1.00657e-08	9.46713e-07	-5.32516e-08	8.93461e-07	7.71215e-07	-3.48732e-08	7.36342e-07	4.03837e-07	-5.65712e-08	3.47266e-07	1.33585e-06	6.72474e-07	2.00832e-06	2.89495e-07	-6.84027e-08	2.21092e-07
18.063	7.82458e-07	-1.97595e-08	7.62699e-07	1.85809e-07	-7.52591e-08	1.10550e-07	-1.29113e-08	2.42763e-09	-1.04837e-08	9.47738e-07	-5.33092e-08	8.94428e-07	7.67512e-07	-3.47058e-08	7.32807e-07	4.01776e-07	-5.62824e-08	3.45494e-07	1.33684e-06	6.72253e-07	2.00909e-06	2.87638e-07	-6.79641e-08	2.19674e-07
18.088	7.80681e-07	-1.97146e-08	7.60966e-07	1.84690e-07	-7.48056e-08	1.09884e-07	-1.34283e-08	2.52484e-09	-1.09035e-08	9.48737e-07	-5.33654e-08	8.95372e-07	7.63790e-07	-3.45375e-08	7.29252e-07	3.99711e-07	-5.59931e-08	3.43718e-07	1.33781e-06	6.72034e-07	2.00985e-06	2.85780e-07	-6.75250e-08	2.18255e-07
18.113	7.78874e-07	-1.96690e-08	7.59205e-07	1.83567e-07	-7.43512e-08	1.09216e-07	-1.39476e-08	2.62248e-09	-1.13251e-08	9.49711e-07	-5.34202e-08	8.96291e-07	7.60047e-07	-3.43682e-08	7.25679e-07	3.97641e-07	-5.57031e-08	3.41938e-07	1.33876e-06	6.71818e-07	2.01058e-06	2.83919e-07	-6.70854e-08	2.16834e-07
18.137	7.77038e-07	-1.96226e-08	7.57416e-07	1.82443e-07	-7.38957e-08	1.08547e-07	-1.44692e-08	2.72054e-09	-1.17486e-08	9.50661e-07	-5.34736e-08	8.97187e-07	7.56285e-07	-3.41981e-08	7.22086e-07	3.95567e-07	-5.54126e-08	3.40154e-07	1.33969e-06	6.71603e-07	2.01129e-06	2.82057e-07	-6.66453e-08	2.15412e-07
18.162	7.75173e-07	-1.95755e-08	7.55598e-07	1.81316e-07	-7.34392e-08	1.07877e-07	-1.49929e-08	2.81903e-09	-1.21739e-08	9.51585e-07	-5.35256e-08	8.98059e-07	7.52502e-07	-3.40271e-08	7.18475e-07	3.93488e-07	-5.51214e-08	3.38367e-07	1.34059e-06	6.71392e-07	2.01198e-06	2.80192e-07	-6.62047e-08	2.13988e-07
18.186	7.73280e-07	-1.95277e-08	7.53752e-07	1.80186e-07	-7.29817e-08	1.07205e-07	-1.55189e-08	2.91793e-09	-1.26010e-08	9.52484e-07	-5.35762e-08	8.98908e-07	7.48700e-07	-3.38552e-08	7.14845e-07	3.91406e-07	-5.48297e-08	3.36576e-07	1.34147e-06	6.71182e-07	2.01265e-06	2.78326e-07	-6.57637e-08	2.12562e-07
18.211	7.71358e-07	-1.94792e-08	7.51879e-07	1.79055e-07	-7.25233e-08	1.06531e-07	-1.60471e-08	3.01723e-09	-1.30299e-08	9.53358e-07	-5.36254e-08	8.99733e-07	7.44879e-07	-3.36824e-08	7.11197e-07	3.89319e-07	-5.45374e-08	3.34782e-07	1.34233e-06	6.70975e-07	2.01331e-06	2.76457e-07	-6.53222e-08	2.11135e-07
18.235	7.69408e-07	-1.94299e-08	7.49978e-07	1.77921e-07	-7.20640e-08	1.05857e-07	-1.65774e-08	3.11694e-09	-1.34605e-08	9.54208e-07	-5.36731e-08	9.00534e-07	7.41039e-07	-3.35087e-08	7.07530e-07	3.87228e-07	-5.42445e-08	3.32984e-07	1.34317e-06	6.70770e-07	2.01394e-06	2.74587e-07	-6.48804e-08	2.09707e-07
18.260	7.67429e-07	-1.93800e-08	7.48049e-07	1.76784e-07	-7.16037e-08	1.05181e-07	-1.71098e-08	3.21705e-09	-1.38928e-08	9.55032e-07	-5.37195e-08	9.01313e-07	7.37180e-07	-3.33342e-08	7.03845e-07	3.85134e-07	-5.39511e-08	3.31183e-07	1.34398e-06	6.70567e-07	2.01455e-06	2.72716e-07	-6.44381e-08	2.08277e-07
18.285	7.65423e-07	-1.93293e-08	7.46093e-07	1.75646e-07	-7.11426e-08	1.04503e-07	-1.76444e-08	3.31756e-09	-1.43268e-08	9.55832e-07	-5.37645e-08	9.02067e-07	7.33301e-07	-3.31588e-08	7.00143e-07	3.83035e-07	-5.36571e-08	3.29378e-07	1.34478e-06	6.70366e-07	2.01514e-06	2.70842e-07	-6.39954e-08	2.06847e-07
18.309	7.63388e-07	-1.92779e-08	7.44110e-07	1.74505e-07	-7.06805e-08	1.03824e-07	-1.81810e-08	3.41845e-09	-1.47625e-08	9.56607e-07	-5.38081e-08	9.02799e-07	7.29405e-07	-3.29826e-08	6.96422e-07	3.80933e-07	-5.33626e-08	3.27570e-07	1.34555e-06	6.70167e-07	2.01572e-06	2.68967e-07	-6.35524e-08	2.05415e-07
18.334	7.61326e-07	-1.92258e-08	7.42101e-07	1.73362e-07	-7.02176e-08	1.03144e-07	-1.87196e-08	3.51973e-09	-1.51999e-08	9.57358e-07	-5.38503e-08	9.03507e-07	7.25490e-07	-3.28056e-08	6.92684e-07	3.78827e-07	-5.30676e-08	3.25759e-07	1.34630e-06	6.69971e-07	2.01627e-06	2.67091e-07	-6.31090e-08	2.03982e-07
18.358	7.59237e-07	-1.91731e-08	7.40064e-07	1.72217e-07	-6.97539e-08	1.02463e-07	-1.92603e-08	3.62138e-09	-1.56389e-08	9.58084e-07	-5.38912e-08	9.04192e-07	7.21556e-07	-3.26277e-08	6.88928e-07	3.76717e-07	-5.27721e-08	3.23945e-07	1.34703e-06	6.69776e-07	2.01680e-06	2.65213e-07	-6.26653e-08	2.02547e-07
18.383	7.57121e-07	-1.91196e-08	7.38001e-07	1.71070e-07	-6.92894e-08	1.01781e-07	-1.98029e-08	3.72341e-09	-1.60795e-08	9.58785e-07	-5.39306e-08	9.04855e-07	7.17605e-07	-3.24491e-08	6.85156e-07	3.74604e-07	-5.24760e-08	3.22128e-07	1.34773e-06	6.69584e-07	2.01732e-06	2.63333e-07	-6.22212e-08	2.01112e-07
18.407	7.54977e-07	-1.90655e-08	7.35912e-07	1.69921e-07	-6.88240e-08	1.01097e-07	-2.03475e-08	3.82581e-09	-1.65217e-08	9.59462e-07	-5.39687e-08	9.05494e-07	7.13636e-07	-3.22696e-08	6.81366e-07	3.72487e-07	-5.21795e-08	3.20308e-07	1.34841e-06	6.69394e-07	2.01781e-06	2.61453e-07	-6.17769e-08	1.99676e-07
18.432	7.52807e-07	-1.90107e-08	7.33796e-07	1.68770e-07	-6.83579e-08	1.00413e-07	-2.08940e-08	3.92857e-09	-1.69655e-08	9.60115e-07	-5.40054e-08	9.06110e-07	7.09649e-07	-3.20893e-08	6.77559e-07	3.70367e-07	-5.18825e-08	3.18485e-07	1.34908e-06	6.69206e-07	2.01828e-06	2.59571e-07	-6.13323e-08	1.98239e-07
18.457	7.50610e-07	-1.89552e-08	7.31655e-07	1.67618e-07	-6.78910e-08	9.97268e-08	-2.14425e-08	4.03169e-09	-1.74108e-08	9.60744e-07	-5.40408e-08	9.06703e-07	7.05644e-07	-3.19082e-08	6.73736e-07	3.68244e-07	-5.15851e-08	3.16659e-07	1.34972e-06	6.69020e-07	2.01874e-06	2.57688e-07	-6.08874e-08	1.96801e-07
18.481	7.48386e-07	-1.88991e-08	7.29487e-07	1.66463e-07	-6.74233e-08	9.90398e-08	-2.19928e-08	4.13516e-09	-1.78576e-08	9.61348e-07	-5.40748e-08	9.07273e-07	7.01623e-07	-3.17264e-08	6.69896e-07	3.66117e-07	-5.12872e-08	3.14830e-07	1.35034e-06	6.68835e-07	2.01917e-06	2.55804e-07	-6.04422e-08	1.95362e-07
18.506	7.46137e-07	-1.88423e-08	7.27295e-07	1.65307e-07	-6.69549e-08	9.83518e-08	-2.25449e-08	4.23898e-09	-1.83060e-08	9.61928e-07	-5.41074e-08	9.07821e-07	6.97584e-07	-3.15437e-08	6.66040e-07	3.63988e-07	-5.09889e-08	3.12999e-07	1.35093e-06	6.68653e-07	2.01959e-06	2.53919e-07	-5.99968e-08	1.93922e-07
18.530	7.43861e-07	-1.87848e-08	7.25076e-07	1.64149e-07	-6.64859e-08	9.76628e-08	-2.30989e-08	4.34314e-09	-1.87558e-08	9.62484e-07	-5.41387e-08	9.08346e-07	6.93529e-07	-3.13604e-08	6.62168e-07	3.61855e-07	-5.06901e-08	3.11165e-07	1.35151e-06	6.68473e-07	2.01998e-06	2.52033e-07	-5.95512e-08	1.92482e-07
18.555	7.41560e-07	-1.87267e-08	7.22833e-07	1.62989e-07	-6.60161e-08	9.69727e-08	-2.36547e-08	4.44764e-09	-1.92070e-08	9.63016e-07	-5.41686e-08	9.08848e-07	6.89457e-07	-3.11762e-08	6.58280e-07	3.59719e-07	-5.03909e-08	3.09328e-07	1.35206e-06	6.68294e-07	2.02036e-06	2.50147e-07	-5.91054e-08	1.91041e-07
18.579	7.39232e-07	-1.86679e-08	7.20565e-07	1.61827e-07	-6.55457e-08	9.62817e-08	-2.42122e-08	4.55247e-09	-1.96598e-08	9.63525e-07	-5.41972e-08	9.09328e-07	6.85368e-07	-3.09913e-08	6.54377e-07	3.57580e-07	-5.00913e-08	3.07489e-07	1.35260e-06	6.68118e-07	2.02071e-06	2.48259e-07	-5.86594e-08	1.89600e-07
18.604	7.36880e-07	-1.86085e-08	7.18271e-07	1.60664e-07	-6.50746e-08	9.55897e-08	-2.47715e-08	4.65763e-09	-2.01139e-08	9.64009e-07	-5.42245e-08	9.09785e-07	6.81263e-07	-3.08057e-08	6.50457e-07	3.55439e-07	-4.97913e-08	3.05648e-07	1.35311e-06	6.67943e-07	2.02105e-06	2.46371e-07	-5.82133e-08	1.88158e-07
18.629	7.34502e-07	-1.85484e-08	7.15954e-07	1.59500e-07	-6.46029e-08	9.48968e-08	-2.53325e-08	4.76310e-09	-2.05694e-08	9.64470e-07	-5.42504e-08	9.10220e-07	6.77142e-07	-3.06194e-08	6.46523e-07	3.53295e-07	-4.94909e-08	3.03804e-07	1.35360e-06	6.67771e-07	2.02137e-06	2.44482e-07	-5.77669e-08	1.86715e-07
18.653	7.32099e-07	-1.84878e-08	7.13611e-07	1.58334e-07	-6.41306e-08	9.42031e-08	-2.58951e-08	4.86890e-09	-2.10262e-08	9.64907e-07	-5.42750e-08	9.10632e-07	6.73005e-07	-3.04323e-08	6.42573e-07	3.51148e-07	-4.91902e-08	3.01957e-07	1.35407e-06	6.67600e-07	2.02167e-06	2.42592e-07	-5.73205e-08	1.85272e-07
18.678	7.29672e-07	-1.84265e-08	7.11245e-07	1.57166e-07	-6.36577e-08	9.35084e-08	-2.64595e-08	4.97500e-09	-2.14845e-08	9.65320e-07	-5.42982e-08	9.11022e-07	6.68853e-07	-3.02446e-08	6.38608e-07	3.48998e-07	-4.88890e-08	3.00109e-07	1.35452e-06	6.67430e-07	2.02195e-06	2.40702e-07	-5.68739e-08	1.83828e-07
18.702	7.27219e-07	-1.83645e-08	7.08855e-07	1.55997e-07	-6.31842e-08	9.28129e-08	-2.70254e-08	5.08141e-09	-2.19440e-08	9.65710e-07	-5.43202e-08	9.11390e-07	6.64685e-07	-3.00561e-08	6.34629e-07	3.46846e-07	-4.85876e-08	2.98258e-07	1.35494e-06	6.67263e-07	2.02221e-06	2.38812e-07	-5.64272e-08	1.82385e-07
18.727	7.24743e-07	-1.83020e-08	7.06441e-07	1.54827e-07	-6.27102e-08	9.21166e-08	-2.75929e-08	5.18812e-09	-2.24048e-08	9.66077e-07	-5.43408e-08	9.11736e-07	6.60502e-07	-2.98669e-08	6.30635e-07	3.44692e-07	-4.82858e-08	2.96406e-07	1.35535e-06	6.67097e-07	2.02245e-06	2.36921e-07	-5.59805e-08	1.80941e-07
18.751	7.22242e-07	-1.82388e-08	7.04003e-07	1.53655e-07	-6.22357e-08	9.14195e-08	-2.81620e-08	5.29513e-09	-2.28669e-08	9.66420e-07	-5.43601e-08	9.12060e-07	6.56303e-07	-2.96771e-08	6.26626e-07	3.42535e-07	-4.79836e-08	2.94551e-07	1.35574e-06	6.66934e-07	2.02267e-06	2.35030e-07	-5.55336e-08	1.79496e-07
18.776	7.19717e-07	-1.81751e-08	7.01542e-07	1.52482e-07	-6.17606e-08	9.07217e-08	-2.87327e-08	5.40242e-09	-2.33303e-08	9.66740e-07	-5.43781e-08	9.12362e-07	6.52090e-07	-2.94866e-08	6.22604e-07	3.40376e-07	-4.76812e-08	2.92694e-07	1.35610e-06	6.66771e-07	2.02287e-06	2.33139e-07	-5.50867e-08	1.78052e-07
18.801	7.17168e-07	-1.81107e-08	6.99057e-07	1.51308e-07	-6.12851e-08	9.00232e-08	-2.93048e-08	5.51000e-09	-2.37948e-08	9.67037e-07	-5.43948e-08	9.12642e-07	6.47863e-07	-2.92954e-08	6.18567e-07	3.38214e-07	-4.73784e-08	2.90836e-07	1.35645e-06	6.66611e-07	2.02306e-06	2.31247e-07	-5.46398e-08	1.76607e-07
18.825	7.14595e-07	-1.80457e-08	6.96550e-07	1.50133e-07	-6.08090e-08	8.93239e-08	-2.98785e-08	5.61786e-09	-2.42606e-08	9.67310e-07	-5.44101e-08	9.12900e-07	6.43621e-07	-2.91036e-08	6.14517e-07	3.36051e-07	-4.70754e-08	2.88976e-07	1.35677e-06	6.66452e-07	2.02322e-06	2.29356e-07	-5.41929e-08	1.75163e-07
18.850	7.12000e-07	-1.79802e-08	6.94019e-07	1.48957e-07	-6.03326e-08	8.86240e-08	-3.04535e-08	5.72598e-09	-2.47276e-08	9.67561e-07	-5.44242e-08	9.13137e-07	6.39364e-07	-2.89111e-08	6.10453e-07	3.33886e-07	-4.67720e-08	2.87114e-07	1.35707e-06	6.66295e-07	2.02337e-06	2.27464e-07	-5.37459e-08	1.73718e-07
18.874	7.09381e-07	-1.79140e-08	6.91467e-07	1.47779e-07	-5.98557e-08	8.79235e-08	-3.10300e-08	5.83438e-09	-2.51957e-08	9.67788e-07	-5.44371e-08	9.13351e-07	6.35094e-07	-2.87180e-08	6.06376e-07	3.31718e-07	-4.64684e-08	2.85250e-07	1.35736e-06	6.66139e-07	2.02349e-06	2.25573e-07	-5.32990e-08	1.72274e-07
18.899	7.06739e-07	-1.78473e-08	6.88891e-07	1.46601e-07	-5.93783e-08	8.72223e-08	-3.16079e-08	5.94304e-09	-2.56649e-08	9.67993e-07	-5.44486e-08	9.13545e-07	6.30810e-07	-2.85243e-08	6.02285e-07	3.29549e-07	-4.61646e-08	2.83385e-07	1.35762e-06	6.65985e-07	2.02360e-06	2.23681e-07	-5.28521e-08	1.70829e-07
18.924	7.04074e-07	-1.77800e-08	6.86294e-07	1.45421e-07	-5.89006e-08	8.65206e-08	-3.21872e-08	6.05196e-09	-2.61353e-08	9.68175e-07	-5.44588e-08	9.13716e-07	6.26512e-07	-2.83300e-08	5.98182e-07	3.27378e-07	-4.58604e-08	2.81518e-07	1.35786e-06	6.65833e-07	2.02369e-06	2.21790e-07	-5.24052e-08	1.69385e-07
18.948	7.01386e-07	-1.77122e-08	6.83674e-07	1.44241e-07	-5.84225e-08	8.58183e-08	-3.27678e-08	6.16112e-09	-2.66067e-08	9.68335e-07	-5.44678e-08	9.13867e-07	6.22201e-07	-2.81350e-08	5.94066e-07	3.25205e-07	-4.55561e-08	2.79649e-07	1.35808e-06	6.65682e-07	2.02376e-06	2.19899e-07	-5.19584e-08	1.67941e-07
18.973	6.98677e-07	-1.76437e-08	6.81033e-07	1.43060e-07	-5.79441e-08	8.51155e-08	-3.33497e-08	6.27053e-09	-2.70792e-08	9.68471e-07	-5.44755e-08	9.13996e-07	6.17877e-07	-2.79395e-08	5.89937e-07	3.23031e-07	-4.52515e-08	2.77780e-07	1.35828e-06	6.65532e-07	2.02381e-06	2.18008e-07	-5.15117e-08	1.66497e-07
18.997	6.95945e-07	-1.75748e-08	6.78370e-07	1.41878e-07	-5.74653e-08	8.44123e-08	-3.39329e-08	6.38019e-09	-2.75527e-08	9.68586e-07	-5.44819e-08	9.14104e-07	6.13539e-07	-2.77434e-08	5.85796e-07	3.20855e-07	-4.49467e-08	2.75909e-07	1.35846e-06	6.65384e-07	2.02385e-06	2.16118e-07	-5.10651e-08	1.65053e-07
19.022	6.93191e-07	-1.75052e-08	6.75686e-07	1.40695e-07	-5.69862e-08	8.37085e-08	-3.45173e-08	6.49008e-09	-2.80273e-08	9.68678e-07	-5.44871e-08	9.14191e-07	6.09190e-07	-2.75467e-08	5.81643e-07	3.18678e-07	-4.46417e-08	2.74036e-07	1.35862e-06	6.65238e-07	2.02386e-06	2.14228e-07	-5.06186e-08	1.63610e-07
19.046	6.90415e-07	-1.74351e-08	6.72980e-07	1.39511e-07	-5.65068e-08	8.30043e-08	-3.51030e-08	6.60019e-09	-2.85028e-08	9.68747e-07	-5.44910e-08	9.14256e-07	6.04827e-07	-2.73494e-08	5.77478e-07	3.16499e-07	-4.43365e-08	2.72163e-07	1.35877e-06	6.65093e-07	2.02386e-06	2.12339e-07	-5.01722e-08	1.62167e-07
19.071	6.87618e-07	-1.73645e-08	6.70254e-07	1.38327e-07	-5.60272e-08	8.22997e-08	-3.56898e-08	6.71053e-09	-2.89793e-08	9.68795e-07	-5.44936e-08	9.14301e-07	6.00452e-07	-2.71516e-08	5.73301e-07	3.14319e-07	-4.40311e-08	2.70288e-07	1.35889e-06	6.64949e-07	2.02384e-06	2.10451e-07	-4.97260e-08	1.60725e-07
19.096	6.84800e-07	-1.72933e-08	6.67507e-07	1.37142e-07	-5.55473e-08	8.15948e-08	-3.62779e-08	6.82109e-09	-2.94568e-08	9.68820e-07	-5.44951e-08	9.14325e-07	5.96065e-07	-2.69532e-08	5.69112e-07	3.12138e-07	-4.37256e-08	2.68413e-07	1.35899e-06	6.64807e-07	2.02379e-06	2.08563e-07	-4.92799e-08	1.59283e-07
19.120	6.81960e-07	-1.72216e-08	6.64739e-07	1.35957e-07	-5.50671e-08	8.08895e-08	-3.68670e-08	6.93186e-09	-2.99351e-08	9.68823e-07	-5.44952e-08	9.14328e-07	5.91667e-07	-2.67543e-08	5.64912e-07	3.09956e-07	-4.34199e-08	2.66536e-07	1.35907e-06	6.64666e-07	2.02374e-06	2.06676e-07	-4.88340e-08	1.57842e-07
19.145	6.79100e-07	-1.71494e-08	6.61951e-07	1.34771e-07	-5.45867e-08	8.01838e-08	-3.74572e-08	7.04284e-09	-3.04144e-08	9.68804e-07	-5.44942e-08	9.14310e-07	5.87256e-07	-2.65549e-08	5.60701e-07	3.07773e-07	-4.31140e-08	2.64659e-07	1.35913e-06	6.64526e-07	2.02366e-06	2.04789e-07	-4.83883e-08	1.56401e-07
19.169	6.76219e-07	-1.70766e-08	6.59142e-07	1.33584e-07	-5.41062e-08	7.94779e-08	-3.80485e-08	7.15403e-09	-3.08945e-08	9.68763e-07	-5.44919e-08	9.14272e-07	5.82834e-07	-2.63549e-08	5.56479e-07	3.05589e-07	-4.28081e-08	2.62780e-07	1.35917e-06	6.64388e-07	2.02356e-06	2.02904e-07	-4.79428e-08	1.54961e-07
19.194	6.73317e-07	-1.70033e-08	6.56314e-07	1.32397e-07	-5.36254e-08	7.87717e-08	-3.86409e-08	7.26540e-09	-3.13755e-08	9.68701e-07	-5.44884e-08	9.14213e-07	5.78401e-07	-2.61545e-08	5.52247e-07	3.03403e-07	-4.25020e-08	2.60901e-07	1.35920e-06	6.64251e-07	2.02345e-06	2.01019e-07	-4.74975e-08	1.53522e-07
19.218	6.70395e-07	-1.69295e-08	6.53466e-07	1.31210e-07	-5.31445e-08	7.80653e-08	-3.92343e-08	7.37697e-09	-3.18573e-08	9.68617e-07	-5.44837e-08	9.14133e-07	5.73957e-07	-2.59535e-08	5.48004e-07	3.01217e-07	-4.21957e-08	2.59022e-07	1.35920e-06	6.64115e-07	2.02331e-06	1.99136e-07	-4.70525e-08	1.52084e-07
19.243	6.67453e-07	-1.68553e-08	6.50598e-07	1.30022e-07	-5.26635e-08	7.73587e-08	-3.98286e-08	7.48872e-09	-3.23399e-08	9.68511e-07	-5.44777e-08	9.14034e-07	5.69502e-07	-2.57521e-08	5.43750e-07	2.99031e-07	-4.18894e-08	2.57141e-07	1.35918e-06	6.63980e-07	2.02316e-06	1.97254e-07	-4.66077e-08	1.50646e-07
19.268	6.64492e-07	-1.67805e-08	6.47711e-07	1.28834e-07	-5.21823e-08	7.66519e-08	-4.04239e-08	7.60066e-09	-3.28233e-08	9.68384e-07	-5.44706e-08	9.13914e-07	5.65037e-07	-2.55502e-08	5.39487e-07	2.96844e-07	-4.15830e-08	2.55261e-07	1.35915e-06	6.63847e-07	2.02300e-06	1.95372e-07	-4.61632e-08	1.49209e-07
19.292	6.61510e-07	-1.67052e-08	6.44805e-07	1.27646e-07	-5.17010e-08	7.59449e-08	-4.10202e-08	7.71276e-09	-3.33074e-08	9.68236e-07	-5.44622e-08	9.13774e-07	5.60561e-07	-2.53478e-08	5.35213e-07	2.94656e-07	-4.12766e-08	2.53379e-07	1.35909e-06	6.63715e-07	2.02281e-06	1.93493e-07	-4.57190e-08	1.47774e-07
19.317	6.58510e-07	-1.66294e-08	6.41880e-07	1.26458e-07	-5.12197e-08	7.52379e-08	-4.16173e-08	7.82504e-09	-3.37923e-08	9.68066e-07	-5.44527e-08	9.13613e-07	5.56075e-07	-2.51449e-08	5.30930e-07	2.92467e-07	-4.09700e-08	2.51497e-07	1.35902e-06	6.63584e-07	2.02260e-06	1.91614e-07	-4.52751e-08	1.46339e-07
19.341	6.55490e-07	-1.65531e-08	6.38937e-07	1.25269e-07	-5.07383e-08	7.45307e-08	-4.22153e-08	7.93748e-09	-3.42778e-08	9.67875e-07	-5.44419e-08	9.13433e-07	5.51579e-07	-2.49416e-08	5.26638e-07	2.90279e-07	-4.06634e-08	2.49615e-07	1.35893e-06	6.63454e-07	2.02238e-06	1.89737e-07	-4.48316e-08	1.44905e-07
19.366	6.52451e-07	-1.64764e-08	6.35975e-07	1.24080e-07	-5.02568e-08	7.38235e-08	-4.28141e-08	8.05007e-09	-3.47641e-08	9.67663e-07	-5.44300e-08	9.13233e-07	5.47074e-07	-2.47379e-08	5.22336e-07	2.88090e-07	-4.03568e-08	2.47733e-07	1.35882e-06	6.63325e-07	2.02214e-06	1.87861e-07	-4.43883e-08	1.43472e-07
19.390	6.49393e-07	-1.63992e-08	6.32994e-07	1.22892e-07	-4.97753e-08	7.31162e-08	-4.34138e-08	8.16282e-09	-3.52510e-08	9.67430e-07	-5.44169e-08	9.13013e-07	5.42559e-07	-2.45337e-08	5.18025e-07	2.85901e-07	-4.00501e-08	2.45851e-07	1.35868e-06	6.63198e-07	2.02188e-06	1.85987e-07	-4.39455e-08	1.42041e-07
19.415	6.46317e-07	-1.63215e-08	6.29996e-07	1.21703e-07	-4.92939e-08	7.24090e-08	-4.40142e-08	8.27571e-09	-3.57385e-08	9.67176e-07	-5.44026e-08	9.12774e-07	5.38035e-07	-2.43292e-08	5.13706e-07	2.83711e-07	-3.97434e-08	2.43968e-07	1.35853e-06	6.63071e-07	2.02161e-06	1.84114e-07	-4.35030e-08	1.40611e-07
19.440	6.43223e-07	-1.62434e-08	6.26979e-07	1.20514e-07	-4.88124e-08	7.17018e-08	-4.46154e-08	8.38874e-09	-3.62266e-08	9.66902e-07	-5.43872e-08	9.12514e-07	5.33502e-07	-2.41242e-08	5.09377e-07	2.81522e-07	-3.94367e-08	2.42085e-07	1.35837e-06	6.62945e-07	2.02131e-06	1.82243e-07	-4.30609e-08	1.39182e-07
19.464	6.40110e-07	-1.61647e-08	6.23945e-07	1.19326e-07	-4.83310e-08	7.09946e-08	-4.52172e-08	8.50191e-09	-3.67153e-08	9.66606e-07	-5.43706e-08	9.12236e-07	5.28960e-07	-2.39188e-08	5.05041e-07	2.79333e-07	-3.91301e-08	2.40203e-07	1.35818e-06	6.62821e-07	2.02100e-06	1.80373e-07	-4.26192e-08	1.37754e-07
19.489	6.36979e-07	-1.60857e-08	6.20894e-07	1.18137e-07	-4.78496e-08	7.02875e-08	-4.58198e-08	8.61520e-09	-3.72046e-08	9.66290e-07	-5.43528e-08	9.11938e-07	5.24409e-07	-2.37130e-08	5.00696e-07	2.77144e-07	-3.88234e-08	2.38320e-07	1.35797e-06	6.62697e-07	2.02067e-06	1.78506e-07	-4.21779e-08	1.36328e-07
19.513	6.33831e-07	-1.60062e-08	6.17825e-07	1.16949e-07	-4.73683e-08	6.95805e-08	-4.64230e-08	8.72862e-09	-3.76944e-08	9.65954e-07	-5.43339e-08	9.11620e-07	5.19850e-07	-2.35069e-08	4.96343e-07	2.74955e-07	-3.85167e-08	2.36438e-07	1.35775e-06	6.62575e-07	2.02032e-06	1.76640e-07	-4.17371e-08	1.34903e-07
19.538	6.30666e-07	-1.59263e-08	6.14739e-07	1.15761e-07	-4.68871e-08	6.88737e-08	-4.70269e-08	8.84216e-09	-3.81847e-08	9.65597e-07	-5.43138e-08	9.11283e-07	5.15283e-07	-2.33004e-08	4.91983e-07	2.72766e-07	-3.82101e-08	2.34556e-07	1.35751e-06	6.62453e-07	2.01996e-06	1.74776e-07	-4.12967e-08	1.33480e-07
19.562	6.27483e-07	-1.58459e-08	6.11637e-07	1.14573e-07	-4.64060e-08	6.81670e-08	-4.76313e-08	8.95581e-09	-3.86755e-08	9.65220e-07	-5.42926e-08	9.10928e-07	5.10708e-07	-2.30935e-08	4.87615e-07	2.70578e-07	-3.79036e-08	2.32674e-07	1.35725e-06	6.62332e-07	2.01958e-06	1.72914e-07	-4.08567e-08	1.32058e-07
19.587	6.24283e-07	-1.57651e-08	6.08518e-07	1.13386e-07	-4.59251e-08	6.74605e-08	-4.82363e-08	9.06957e-09	-3.91668e-08	9.64823e-07	-5.42703e-08	9.10553e-07	5.06126e-07	-2.28863e-08	4.83239e-07	2.68390e-07	-3.75971e-08	2.30793e-07	1.35697e-06	6.62212e-07	2.01918e-06	1.71055e-07	-4.04173e-08	1.30637e-07
19.612	6.21066e-07	-1.56838e-08	6.05382e-07	1.12199e-07	-4.54443e-08	6.67542e-08	-4.88419e-08	9.18342e-09	-3.96584e-08	9.64406e-07	-5.42468e-08	9.10159e-07	5.01536e-07	-2.26787e-08	4.78857e-07	2.66202e-07	-3.72907e-08	2.28912e-07	1.35667e-06	6.62093e-07	2.01876e-06	1.69197e-07	-3.99784e-08	1.29219e-07
19.636	6.17833e-07	-1.56022e-08	6.02231e-07	1.11012e-07	-4.49636e-08	6.60482e-08	-4.94479e-08	9.29738e-09	-4.01505e-08	9.63969e-07	-5.42222e-08	9.09747e-07	4.96938e-07	-2.24708e-08	4.74468e-07	2.64016e-07	-3.69843e-08	2.27031e-07	1.35635e-06	6.61975e-07	2.01833e-06	1.67341e-07	-3.95400e-08	1.27801e-07
19.661	6.14583e-07	-1.55201e-08	5.99063e-07	1.09826e-07	-4.44832e-08	6.53425e-08	-5.00545e-08	9.41142e-09	-4.06430e-08	9.63512e-07	-5.41965e-08	9.09315e-07	4.92334e-07	-2.22626e-08	4.70072e-07	2.61829e-07	-3.66781e-08	2.25151e-07	1.35602e-06	6.61857e-07	2.01788e-06	1.65488e-07	-3.91021e-08	1.26386e-07
19.685	6.11317e-07	-1.54377e-08	5.95880e-07	1.08640e-07	-4.40030e-08	6.46371e-08	-5.06614e-08	9.52554e-09	-4.11359e-08	9.63035e-07	-5.41697e-08	9.08865e-07	4.87723e-07	-2.20541e-08	4.65669e-07	2.59644e-07	-3.63720e-08	2.23272e-07	1.35567e-06	6.61741e-07	2.01741e-06	1.63637e-07	-3.86647e-08	1.24973e-07
19.710	6.08036e-07	-1.53548e-08	5.92681e-07	1.07455e-07	-4.35230e-08	6.39320e-08	-5.12688e-08	9.63975e-09	-4.16291e-08	9.62539e-07	-5.41418e-08	9.08397e-07	4.83106e-07	-2.18453e-08	4.61260e-07	2.57460e-07	-3.60660e-08	2.21394e-07	1.35530e-06	6.61625e-07	2.01693e-06	1.61789e-07	-3.82280e-08	1.23561e-07
19.735	6.04738e-07	-1.52715e-08	5.89467e-07	1.06271e-07	-4.30432e-08	6.32273e-08	-5.18766e-08	9.75402e-09	-4.21226e-08	9.62023e-07	-5.41127e-08	9.07910e-07	4.78482e-07	-2.16363e-08	4.56846e-07	2.55276e-07	-3.57601e-08	2.19516e-07	1.35491e-06	6.61510e-07	2.01642e-06	1.59943e-07	-3.77918e-08	1.22151e-07
19.759	6.01425e-07	-1.51878e-08	5.86238e-07	1.05087e-07	-4.25637e-08	6.25230e-08	-5.24847e-08	9.86837e-09	-4.26164e-08	9.61487e-07	-5.40826e-08	9.07405e-07	4.73852e-07	-2.14269e-08	4.52425e-07	2.53094e-07	-3.54544e-08	2.17639e-07	1.35451e-06	6.61395e-07	2.01590e-06	1.58099e-07	-3.73562e-08	1.20743e-07
19.784	5.98097e-07	-1.51038e-08	5.82993e-07	1.03904e-07	-4.20846e-08	6.18191e-08	-5.30932e-08	9.98277e-09	-4.31104e-08	9.60933e-07	-5.40514e-08	9.06881e-07	4.69216e-07	-2.12173e-08	4.47999e-07	2.50913e-07	-3.51488e-08	2.15764e-07	1.35409e-06	6.61281e-07	2.01537e-06	1.56258e-07	-3.69212e-08	1.19337e-07
19.808	5.94754e-07	-1.50194e-08	5.79735e-07	1.02721e-07	-4.16057e-08	6.11156e-08	-5.37019e-08	1.00972e-08	-4.36047e-08	9.60359e-07	-5.40192e-08	9.06340e-07	4.64575e-07	-2.10074e-08	4.43568e-07	2.48732e-07	-3.48434e-08	2.13889e-07	1.35365e-06	6.61168e-07	2.01482e-06	1.54420e-07	-3.64869e-08	1.17933e-07
19.833	5.91396e-07	-1.49346e-08	5.76461e-07	1.01540e-07	-4.11271e-08	6.04126e-08	-5.43110e-08	1.02117e-08	-4.40992e-08	9.59766e-07	-5.39858e-08	9.05780e-07	4.59928e-07	-2.07973e-08	4.39131e-07	2.46553e-07	-3.45382e-08	2.12015e-07	1.35319e-06	6.61056e-07	2.01425e-06	1.52584e-07	-3.60531e-08	1.16531e-07
19.857	5.88023e-07	-1.48494e-08	5.73174e-07	1.00359e-07	-4.06489e-08	5.97102e-08	-5.49202e-08	1.03263e-08	-4.45939e-08	9.59154e-07	-5.39514e-08	9.05203e-07	4.55277e-07	-2.05869e-08	4.34690e-07	2.44376e-07	-3.42332e-08	2.10143e-07	1.35272e-06	6.60944e-07	2.01366e-06	1.50752e-07	-3.56201e-08	1.15132e-07
19.882	5.84636e-07	-1.47639e-08	5.69873e-07	9.91793e-08	-4.01710e-08	5.90083e-08	-5.55297e-08	1.04409e-08	-4.50888e-08	9.58524e-07	-5.39159e-08	9.04608e-07	4.50620e-07	-2.03764e-08	4.30243e-07	2.42200e-07	-3.39283e-08	2.08272e-07	1.35222e-06	6.60832e-07	2.01306e-06	1.48922e-07	-3.51877e-08	1.13734e-07
19.907	5.81235e-07	-1.46780e-08	5.66557e-07	9.80005e-08	-3.96936e-08	5.83069e-08	-5.61393e-08	1.05555e-08	-4.55838e-08	9.57874e-07	-5.38794e-08	9.03995e-07	4.45958e-07	-2.01656e-08	4.25793e-07	2.40025e-07	-3.36237e-08	2.06402e-07	1.35172e-06	6.60721e-07	2.01244e-06	1.47095e-07	-3.47560e-08	1.12339e-07
19.931	5.77820e-07	-1.45917e-08	5.63228e-07	9.68226e-08	-3.92165e-08	5.76061e-08	-5.67491e-08	1.06702e-08	-4.60789e-08	9.57206e-07	-5.38418e-08	9.03364e-07	4.41292e-07	-1.99546e-08	4.21338e-07	2.37852e-07	-3.33193e-08	2.04533e-07	1.35119e-06	6.60611e-07	2.01180e-06	1.45271e-07	-3.43250e-08	1.10946e-07
19.956	5.74391e-07	-1.45052e-08	5.59886e-07	9.56458e-08	-3.87399e-08	5.69060e-08	-5.73590e-08	1.07848e-08	-4.65741e-08	9.56519e-07	-5.38032e-08	9.02716e-07	4.36622e-07	-1.97434e-08	4.16879e-07	2.35681e-07	-3.30152e-08	2.02666e-07	1.35065e-06	6.60501e-07	2.01115e-06	1.43450e-07	-3.38948e-08	1.09555e-07
19.980	5.70949e-07	-1.44182e-08	5.56531e-07	9.44701e-08	-3.82637e-08	5.62064e-08	-5.79689e-08	1.08995e-08	-4.70694e-08	9.55814e-07	-5.37635e-08	9.02051e-07	4.31948e-07	-1.95321e-08	4.12416e-07	2.33512e-07	-3.27112e-08	2.00800e-07	1.35009e-06	6.60392e-07	2.01048e-06	1.41632e-07	-3.34653e-08	1.08167e-07
20.005	5.67493e-07	-1.43310e-08	5.53162e-07	9.32955e-08	-3.77879e-08	5.55076e-08	-5.85790e-08	1.10142e-08	-4.75647e-08	9.55091e-07	-5.37228e-08	9.01368e-07	4.27270e-07	-1.93205e-08	4.07950e-07	2.31344e-07	-3.24076e-08	1.98936e-07	1.34951e-06	6.60283e-07	2.00979e-06	1.39817e-07	-3.30365e-08	1.06781e-07
20.029	5.64025e-07	-1.42434e-08	5.49781e-07	9.21221e-08	-3.73126e-08	5.48095e-08	-5.91890e-08	1.11289e-08	-4.80601e-08	9.54349e-07	-5.36811e-08	9.00668e-07	4.22589e-07	-1.91088e-08	4.03480e-07	2.29178e-07	-3.21042e-08	1.97074e-07	1.34892e-06	6.60175e-07	2.00909e-06	1.38006e-07	-3.26085e-08	1.05397e-07
20.054	5.60543e-07	-1.41554e-08	5.46388e-07	9.09499e-08	-3.68379e-08	5.41121e-08	-5.97991e-08	1.12436e-08	-4.85554e-08	9.53590e-07	-5.36384e-08	8.99951e-07	4.17904e-07	-1.88970e-08	3.99007e-07	2.27015e-07	-3.18011e-08	1.95213e-07	1.34831e-06	6.60067e-07	2.00837e-06	1.36198e-07	-3.21812e-08	1.04017e-07
20.079	5.57049e-07	-1.40672e-08	5.42982e-07	8.97790e-08	-3.63636e-08	5.34154e-08	-6.04091e-08	1.13583e-08	-4.90507e-08	9.52812e-07	-5.35947e-08	8.99218e-07	4.13216e-07	-1.86850e-08	3.94531e-07	2.24853e-07	-3.14983e-08	1.93355e-07	1.34768e-06	6.59959e-07	2.00764e-06	1.34393e-07	-3.17548e-08	1.02638e-07
20.103	5.53543e-07	-1.39787e-08	5.39564e-07	8.86094e-08	-3.58899e-08	5.27196e-08	-6.10190e-08	1.14730e-08	-4.95460e-08	9.52017e-07	-5.35499e-08	8.98467e-07	4.08525e-07	-1.84729e-08	3.90052e-07	2.22694e-07	-3.11958e-08	1.91498e-07	1.34704e-06	6.59852e-07	2.00689e-06	1.32592e-07	-3.13292e-08	1.01263e-07
20.128	5.50024e-07	-1.38898e-08	5.36134e-07	8.74412e-08	-3.54167e-08	5.20245e-08	-6.16288e-08	1.15877e-08	-5.00412e-08	9.51204e-07	-5.35042e-08	8.97699e-07	4.03832e-07	-1.82607e-08	3.85571e-07	2.20536e-07	-3.08936e-08	1.89643e-07	1.34638e-06	6.59745e-07	2.00612e-06	1.30794e-07	-3.09044e-08	9.98895e-08
20.152	5.46494e-07	-1.38006e-08	5.32693e-07	8.62744e-08	-3.49441e-08	5.13303e-08	-6.22386e-08	1.17023e-08	-5.05362e-08	9.50373e-07	-5.34574e-08	8.96915e-07	3.99136e-07	-1.80484e-08	3.81088e-07	2.18382e-07	-3.05918e-08	1.87790e-07	1.34570e-06	6.59638e-07	2.00534e-06	1.29000e-07	-3.04805e-08	9.85193e-08
20.177	5.42951e-07	-1.37112e-08	5.29240e-07	8.51091e-08	-3.44721e-08	5.06370e-08	-6.28481e-08	1.18169e-08	-5.10312e-08	9.49525e-07	-5.34097e-08	8.96115e-07	3.94438e-07	-1.78359e-08	3.76602e-07	2.16229e-07	-3.02903e-08	1.85939e-07	1.34501e-06	6.59532e-07	2.00454e-06	1.27209e-07	-3.00574e-08	9.71517e-08
20.201	5.39398e-07	-1.36215e-08	5.25776e-07	8.39452e-08	-3.40007e-08	4.99445e-08	-6.34575e-08	1.19315e-08	-5.15260e-08	9.48659e-07	-5.33610e-08	8.95298e-07	3.89738e-07	-1.76234e-08	3.72115e-07	2.14079e-07	-2.99891e-08	1.84090e-07	1.34430e-06	6.59425e-07	2.00373e-06	1.25422e-07	-2.96352e-08	9.57871e-08
20.226	5.35833e-07	-1.35314e-08	5.22301e-07	8.27829e-08	-3.35299e-08	4.92530e-08	-6.40666e-08	1.20460e-08	-5.20206e-08	9.47776e-07	-5.33114e-08	8.94465e-07	3.85037e-07	-1.74108e-08	3.67626e-07	2.11932e-07	-2.96883e-08	1.82244e-07	1.34358e-06	6.59320e-07	2.00290e-06	1.23639e-07	-2.92138e-08	9.44252e-08
20.251	5.32256e-07	-1.34411e-08	5.18815e-07	8.16222e-08	-3.30598e-08	4.85624e-08	-6.46755e-08	1.21605e-08	-5.25150e-08	9.46876e-07	-5.32607e-08	8.93615e-07	3.80334e-07	-1.71981e-08	3.63136e-07	2.09787e-07	-2.93879e-08	1.80400e-07	1.34284e-06	6.59214e-07	2.00205e-06	1.21860e-07	-2.87934e-08	9.30663e-08
20.275	5.28670e-07	-1.33505e-08	5.15319e-07	8.04632e-08	-3.25904e-08	4.78728e-08	-6.52842e-08	1.22750e-08	-5.30092e-08	9.45959e-07	-5.32092e-08	8.92750e-07	3.75630e-07	-1.69854e-08	3.58644e-07	2.07646e-07	-2.90878e-08	1.78558e-07	1.34208e-06	6.59108e-07	2.00119e-06	1.20084e-07	-2.83739e-08	9.17104e-08
20.300	5.25072e-07	-1.32597e-08	5.11812e-07	7.93058e-08	-3.21216e-08	4.71842e-08	-6.58925e-08	1.23893e-08	-5.35031e-08	9.45025e-07	-5.31566e-08	8.91868e-07	3.70924e-07	-1.67727e-08	3.54152e-07	2.05507e-07	-2.87882e-08	1.76718e-07	1.34131e-06	6.59003e-07	2.00032e-06	1.18313e-07	-2.79553e-08	9.03575e-08
20.324	5.21464e-07	-1.31686e-08	5.08296e-07	7.81502e-08	-3.16535e-08	4.64967e-08	-6.65004e-08	1.25037e-08	-5.39968e-08	9.44074e-07	-5.31031e-08	8.90971e-07	3.66219e-07	-1.65599e-08	3.49659e-07	2.03370e-07	-2.84889e-08	1.74881e-07	1.34053e-06	6.58898e-07	1.99942e-06	1.16545e-07	-2.75377e-08	8.90076e-08
20.349	5.17846e-07	-1.30772e-08	5.04769e-07	7.69964e-08	-3.11862e-08	4.58102e-08	-6.71081e-08	1.26179e-08	-5.44902e-08	9.43107e-07	-5.30487e-08	8.90058e-07	3.61512e-07	-1.63471e-08	3.45165e-07	2.01237e-07	-2.81901e-08	1.73047e-07	1.33972e-06	6.58792e-07	1.99852e-06	1.14782e-07	-2.71210e-08	8.76609e-08
20.374	5.14218e-07	-1.29856e-08	5.01233e-07	7.58443e-08	-3.07196e-08	4.51248e-08	-6.77153e-08	1.27321e-08	-5.49832e-08	9.42123e-07	-5.29934e-08	8.89129e-07	3.56805e-07	-1.61342e-08	3.40671e-07	1.99107e-07	-2.78917e-08	1.71215e-07	1.33891e-06	6.58687e-07	1.99759e-06	1.13023e-07	-2.67054e-08	8.63173e-08
20.398	5.10581e-07	-1.28937e-08	4.97687e-07	7.46942e-08	-3.02537e-08	4.44405e-08	-6.83220e-08	1.28462e-08	-5.54759e-08	9.41122e-07	-5.29371e-08	8.88185e-07	3.52098e-07	-1.59214e-08	3.36177e-07	1.96980e-07	-2.75938e-08	1.69387e-07	1.33807e-06	6.58582e-07	1.99665e-06	1.11268e-07	-2.62907e-08	8.49769e-08
20.423	5.06933e-07	-1.28016e-08	4.94132e-07	7.35460e-08	-2.97886e-08	4.37573e-08	-6.89284e-08	1.29602e-08	-5.59682e-08	9.40105e-07	-5.28799e-08	8.87225e-07	3.47392e-07	-1.57086e-08	3.31683e-07	1.94857e-07	-2.72963e-08	1.67560e-07	1.33722e-06	6.58477e-07	1.99570e-06	1.09517e-07	-2.58770e-08	8.36398e-08
20.447	5.03277e-07	-1.27093e-08	4.90568e-07	7.23997e-08	-2.93244e-08	4.30753e-08	-6.95342e-08	1.30741e-08	-5.64601e-08	9.39072e-07	-5.28218e-08	8.86251e-07	3.42685e-07	-1.54957e-08	3.27190e-07	1.92736e-07	-2.69993e-08	1.65737e-07	1.33636e-06	6.58372e-07	1.99473e-06	1.07770e-07	-2.54643e-08	8.23060e-08
20.472	4.99612e-07	-1.26167e-08	4.86995e-07	7.12554e-08	-2.88609e-08	4.23945e-08	-7.01395e-08	1.31879e-08	-5.69516e-08	9.38023e-07	-5.27628e-08	8.85260e-07	3.37980e-07	-1.52830e-08	3.22697e-07	1.90619e-07	-2.67027e-08	1.63917e-07	1.33548e-06	6.58267e-07	1.99375e-06	1.06028e-07	-2.50527e-08	8.09755e-08
20.496	4.95937e-07	-1.25239e-08	4.83413e-07	7.01132e-08	-2.83983e-08	4.17149e-08	-7.07443e-08	1.33016e-08	-5.74427e-08	9.36958e-07	-5.27029e-08	8.84255e-07	3.33275e-07	-1.50702e-08	3.18205e-07	1.88506e-07	-2.64067e-08	1.62099e-07	1.33459e-06	6.58162e-07	1.99275e-06	1.04290e-07	-2.46421e-08	7.96484e-08
20.521	4.92255e-07	-1.24309e-08	4.79824e-07	6.89731e-08	-2.79365e-08	4.10366e-08	-7.13484e-08	1.34152e-08	-5.79332e-08	9.35877e-07	-5.26421e-08	8.83235e-07	3.28571e-07	-1.48575e-08	3.13714e-07	1.86396e-07	-2.61111e-08	1.60285e-07	1.33368e-06	6.58057e-07	1.99173e-06	1.02557e-07	-2.42326e-08	7.83248e-08
20.546	4.88563e-07	-1.23377e-08	4.76226e-07	6.78351e-08	-2.74756e-08	4.03595e-08	-7.19520e-08	1.35287e-08	-5.84233e-08	9.34781e-07	-5.25804e-08	8.82200e-07	3.23869e-07	-1.46449e-08	3.09224e-07	1.84290e-07	-2.58160e-08	1.58474e-07	1.33275e-06	6.57952e-07	1.99071e-06	1.00829e-07	-2.38241e-08	7.70046e-08
20.570	4.84864e-07	-1.22443e-08	4.72620e-07	6.66993e-08	-2.70155e-08	3.96838e-08	-7.25549e-08	1.36420e-08	-5.89129e-08	9.33669e-07	-5.25178e-08	8.81151e-07	3.19168e-07	-1.44323e-08	3.04736e-07	1.82187e-07	-2.55215e-08	1.56666e-07	1.33181e-06	6.57847e-07	1.98966e-06	9.91047e-08	-2.34168e-08	7.56880e-08
20.595	4.81157e-07	-1.21507e-08	4.69006e-07	6.55657e-08	-2.65564e-08	3.90093e-08	-7.31572e-08	1.37553e-08	-5.94019e-08	9.32541e-07	-5.24544e-08	8.80087e-07	3.14469e-07	-1.42198e-08	3.00249e-07	1.80088e-07	-2.52275e-08	1.54861e-07	1.33086e-06	6.57742e-07	1.98860e-06	9.73855e-08	-2.30105e-08	7.43749e-08
20.619	4.77442e-07	-1.20569e-08	4.65385e-07	6.44344e-08	-2.60982e-08	3.83363e-08	-7.37588e-08	1.38684e-08	-5.98904e-08	9.31398e-07	-5.23901e-08	8.79008e-07	3.09772e-07	-1.40074e-08	2.95765e-07	1.77993e-07	-2.49340e-08	1.53059e-07	1.32989e-06	6.57636e-07	1.98753e-06	9.56709e-08	-2.26054e-08	7.30655e-08
20.644	4.73720e-07	-1.19629e-08	4.61757e-07	6.33055e-08	-2.56409e-08	3.76646e-08	-7.43596e-08	1.39814e-08	-6.03783e-08	9.30240e-07	-5.23250e-08	8.77915e-07	3.05077e-07	-1.37952e-08	2.91282e-07	1.75903e-07	-2.46411e-08	1.51261e-07	1.32891e-06	6.57530e-07	1.98644e-06	9.39612e-08	-2.22014e-08	7.17597e-08
20.668	4.69990e-07	-1.18687e-08	4.58121e-07	6.21789e-08	-2.51846e-08	3.69943e-08	-7.49597e-08	1.40942e-08	-6.08655e-08	9.29066e-07	-5.22590e-08	8.76807e-07	3.00385e-07	-1.35830e-08	2.86802e-07	1.73816e-07	-2.43488e-08	1.49467e-07	1.32792e-06	6.57424e-07	1.98534e-06	9.22563e-08	-2.17986e-08	7.04577e-08
20.693	4.66253e-07	-1.17743e-08	4.54479e-07	6.10547e-08	-2.47292e-08	3.63254e-08	-7.55590e-08	1.42069e-08	-6.13521e-08	9.27878e-07	-5.21921e-08	8.75686e-07	2.95695e-07	-1.33709e-08	2.82324e-07	1.71733e-07	-2.40570e-08	1.47676e-07	1.32690e-06	6.57318e-07	1.98422e-06	9.05564e-08	-2.13969e-08	6.91594e-08
20.718	4.62510e-07	-1.16798e-08	4.50830e-07	5.99329e-08	-2.42749e-08	3.56580e-08	-7.61575e-08	1.43194e-08	-6.18381e-08	9.26675e-07	-5.21245e-08	8.74550e-07	2.91009e-07	-1.31590e-08	2.77850e-07	1.69654e-07	-2.37658e-08	1.45888e-07	1.32588e-06	6.57212e-07	1.98309e-06	8.88614e-08	-2.09965e-08	6.78650e-08
20.742	4.58760e-07	-1.15851e-08	4.47175e-07	5.88136e-08	-2.38216e-08	3.49921e-08	-7.67551e-08	1.44318e-08	-6.23233e-08	9.25457e-07	-5.20559e-08	8.73401e-07	2.86325e-07	-1.29472e-08	2.73378e-07	1.67580e-07	-2.34753e-08	1.44105e-07	1.32484e-06	6.57105e-07	1.98195e-06	8.71715e-08	-2.05972e-08	6.65743e-08
20.767	4.55003e-07	-1.14902e-08	4.43513e-07	5.76969e-08	-2.33692e-08	3.43277e-08	-7.73518e-08	1.45440e-08	-6.28079e-08	9.24224e-07	-5.19866e-08	8.72238e-07	2.81645e-07	-1.27356e-08	2.68910e-07	1.65510e-07	-2.31853e-08	1.42325e-07	1.32379e-06	6.56998e-07	1.98079e-06	8.54867e-08	-2.01991e-08	6.52876e-08
20.791	4.51241e-07	-1.13952e-08	4.39846e-07	5.65828e-08	-2.29180e-08	3.36648e-08	-7.79477e-08	1.46560e-08	-6.32917e-08	9.22977e-07	-5.19165e-08	8.71061e-07	2.76969e-07	-1.25241e-08	2.64445e-07	1.63444e-07	-2.28959e-08	1.40548e-07	1.32272e-06	6.56891e-07	1.97961e-06	8.38070e-08	-1.98022e-08	6.40049e-08
20.816	4.47473e-07	-1.13001e-08	4.36172e-07	5.54713e-08	-2.24678e-08	3.30035e-08	-7.85426e-08	1.47679e-08	-6.37747e-08	9.21716e-07	-5.18455e-08	8.69870e-07	2.72296e-07	-1.23128e-08	2.59983e-07	1.61383e-07	-2.26072e-08	1.38776e-07	1.32164e-06	6.56783e-07	1.97842e-06	8.21326e-08	-1.94066e-08	6.27261e-08
20.840	4.43698e-07	-1.12048e-08	4.32494e-07	5.43624e-08	-2.20187e-08	3.23438e-08	-7.91366e-08	1.48795e-08	-6.42570e-08	9.20440e-07	-5.17738e-08	8.68666e-07	2.67627e-07	-1.21017e-08	2.55526e-07	1.59327e-07	-2.23191e-08	1.37008e-07	1.32055e-06	6.56675e-07	1.97722e-06	8.04635e-08	-1.90122e-08	6.14513e-08
20.865	4.39919e-07	-1.11093e-08	4.28810e-07	5.32563e-08	-2.15706e-08	3.16857e-08	-7.97295e-08	1.49910e-08	-6.47385e-08	9.19150e-07	-5.17012e-08	8.67449e-07	2.62963e-07	-1.18908e-08	2.51072e-07	1.57275e-07	-2.20317e-08	1.35243e-07	1.31944e-06	6.56567e-07	1.97600e-06	7.87996e-08	-1.86190e-08	6.01806e-08
20.890	4.36134e-07	-1.10137e-08	4.25120e-07	5.21529e-08	-2.11237e-08	3.10292e-08	-8.03214e-08	1.51023e-08	-6.52191e-08	9.17846e-07	-5.16279e-08	8.66219e-07	2.58304e-07	-1.16801e-08	2.46623e-07	1.55228e-07	-2.17450e-08	1.33483e-07	1.31832e-06	6.56458e-07	1.97477e-06	7.71412e-08	-1.82272e-08	5.89141e-08
20.914	4.32344e-07	-1.09180e-08	4.21426e-07	5.10523e-08	-2.06779e-08	3.03744e-08	-8.09123e-08	1.52134e-08	-6.56989e-08	9.16529e-07	-5.15537e-08	8.64975e-07	2.53649e-07	-1.14696e-08	2.42179e-07	1.53186e-07	-2.14589e-08	1.31727e-07	1.31718e-06	6.56349e-07	1.97353e-06	7.54883e-08	-1.78366e-08	5.76517e-08
20.939	4.28550e-07	-1.08222e-08	4.17727e-07	4.99546e-08	-2.02333e-08	2.97212e-08	-8.15021e-08	1.53243e-08	-6.61778e-08	9.15197e-07	-5.14789e-08	8.63718e-07	2.48999e-07	-1.12594e-08	2.37739e-07	1.51148e-07	-2.11735e-08	1.29975e-07	1.31603e-06	6.56240e-07	1.97227e-06	7.38408e-08	-1.74473e-08	5.63935e-08
20.963	4.24750e-07	-1.07263e-08	4.14024e-07	4.88597e-08	-1.97899e-08	2.90698e-08	-8.20908e-08	1.54350e-08	-6.66558e-08	9.13852e-07	-5.14032e-08	8.62449e-07	2.44354e-07	-1.10493e-08	2.33305e-07	1.49116e-07	-2.08888e-08	1.28227e-07	1.31487e-06	6.56130e-07	1.97100e-06	7.21989e-08	-1.70594e-08	5.51395e-08
20.988	4.20947e-07	-1.06302e-08	4.10317e-07	4.77678e-08	-1.93476e-08	2.84202e-08	-8.26783e-08	1.55455e-08	-6.71329e-08	9.12494e-07	-5.13268e-08	8.61167e-07	2.39715e-07	-1.08396e-08	2.28875e-07	1.47089e-07	-2.06048e-08	1.26484e-07	1.31370e-06	6.56019e-07	1.96972e-06	7.05626e-08	-1.66728e-08	5.38899e-08
21.012	4.17139e-07	-1.05341e-08	4.06605e-07	4.66788e-08	-1.89065e-08	2.77723e-08	-8.32647e-08	1.56557e-08	-6.76090e-08	9.11122e-07	-5.12496e-08	8.59872e-07	2.35081e-07	-1.06300e-08	2.24451e-07	1.45067e-07	-2.03215e-08	1.24745e-07	1.31251e-06	6.55908e-07	1.96842e-06	6.89320e-08	-1.62875e-08	5.26445e-08
21.037	4.13328e-07	-1.04378e-08	4.02890e-07	4.55928e-08	-1.84667e-08	2.71261e-08	-8.38499e-08	1.57658e-08	-6.80841e-08	9.09736e-07	-5.11717e-08	8.58565e-07	2.30454e-07	-1.04208e-08	2.20033e-07	1.43050e-07	-2.00390e-08	1.23011e-07	1.31131e-06	6.55796e-07	1.96710e-06	6.73071e-08	-1.59035e-08	5.14036e-08
21.062	4.09512e-07	-1.03415e-08	3.99171e-07	4.45099e-08	-1.80280e-08	2.64818e-08	-8.44338e-08	1.58756e-08	-6.85583e-08	9.08338e-07	-5.10930e-08	8.57245e-07	2.25832e-07	-1.02118e-08	2.15620e-07	1.41038e-07	-1.97571e-08	1.21281e-07	1.31009e-06	6.55684e-07	1.96578e-06	6.56881e-08	-1.55210e-08	5.01671e-08
21.086	4.05694e-07	-1.02450e-08	3.95449e-07	4.34301e-08	-1.75907e-08	2.58394e-08	-8.50165e-08	1.59851e-08	-6.90314e-08	9.06927e-07	-5.10136e-08	8.55913e-07	2.21217e-07	-1.00031e-08	2.11214e-07	1.39031e-07	-1.94761e-08	1.19555e-07	1.30887e-06	6.55571e-07	1.96444e-06	6.40748e-08	-1.51398e-08	4.89350e-08
21.111	4.01872e-07	-1.01485e-08	3.91723e-07	4.23534e-08	-1.71546e-08	2.51988e-08	-8.55980e-08	1.60944e-08	-6.95035e-08	9.05502e-07	-5.09335e-08	8.54569e-07	2.16608e-07	-9.79471e-09	2.06814e-07	1.37031e-07	-1.91958e-08	1.17835e-07	1.30763e-06	6.55458e-07	1.96309e-06	6.24675e-08	-1.47600e-08	4.77075e-08
21.135	3.98047e-07	-1.00519e-08	3.87995e-07	4.12798e-08	-1.67198e-08	2.45601e-08	-8.61781e-08	1.62035e-08	-6.99745e-08	9.04065e-07	-5.08527e-08	8.53213e-07	2.12006e-07	-9.58662e-09	2.02420e-07	1.35035e-07	-1.89163e-08	1.16119e-07	1.30638e-06	6.55344e-07	1.96172e-06	6.08661e-08	-1.43816e-08	4.64845e-08
21.160	3.94219e-07	-9.95525e-09	3.84264e-07	4.02095e-08	-1.62863e-08	2.39233e-08	-8.67568e-08	1.63123e-08	-7.04445e-08	9.02616e-07	-5.07712e-08	8.51845e-07	2.07412e-07	-9.37885e-09	1.98033e-07	1.33045e-07	-1.86375e-08	1.14408e-07	1.30511e-06	6.55230e-07	1.96034e-06	5.92707e-08	-1.40047e-08	4.52661e-08
21.185	3.90389e-07	-9.85852e-09	3.80530e-07	3.91425e-08	-1.58541e-08	2.32884e-08	-8.73342e-08	1.64209e-08	-7.09133e-08	9.01154e-07	-5.06889e-08	8.50465e-07	2.02824e-07	-9.17141e-09	1.93653e-07	1.31061e-07	-1.83596e-08	1.12701e-07	1.30384e-06	6.55114e-07	1.95895e-06	5.76814e-08	-1.36292e-08	4.40523e-08
21.209	3.86556e-07	-9.76173e-09	3.76794e-07	3.80787e-08	-1.54232e-08	2.26555e-08	-8.79102e-08	1.65292e-08	-7.13810e-08	8.99679e-07	-5.06060e-08	8.49073e-07	1.98244e-07	-8.96431e-09	1.89280e-07	1.29083e-07	-1.80824e-08	1.11000e-07	1.30255e-06	6.54999e-07	1.95755e-06	5.60982e-08	-1.32551e-08	4.28432e-08
21.234	3.82721e-07	-9.66488e-09	3.73056e-07	3.70183e-08	-1.49937e-08	2.20246e-08	-8.84847e-08	1.66372e-08	-7.18475e-08	8.98192e-07	-5.05224e-08	8.47670e-07	1.93672e-07	-8.75755e-09	1.84914e-07	1.27110e-07	-1.78061e-08	1.09304e-07	1.30125e-06	6.54882e-07	1.95613e-06	5.45212e-08	-1.28824e-08	4.16388e-08
21.258	3.78884e-07	-9.56799e-09	3.69316e-07	3.59613e-08	-1.45656e-08	2.13957e-08	-8.90579e-08	1.67450e-08	-7.23129e-08	8.96694e-07	-5.04380e-08	8.46256e-07	1.89107e-07	-8.55116e-09	1.80556e-07	1.25143e-07	-1.75305e-08	1.07613e-07	1.29993e-06	6.54765e-07	1.95470e-06	5.29504e-08	-1.25113e-08	4.04391e-08
21.283	3.75046e-07	-9.47106e-09	3.65575e-07	3.49077e-08	-1.41388e-08	2.07689e-08	-8.96295e-08	1.68525e-08	-7.27770e-08	8.95183e-07	-5.03531e-08	8.44830e-07	1.84551e-07	-8.34513e-09	1.76206e-07	1.23182e-07	-1.72559e-08	1.05926e-07	1.29861e-06	6.54647e-07	1.95326e-06	5.13859e-08	-1.21416e-08	3.92443e-08
21.307	3.71206e-07	-9.37408e-09	3.61831e-07	3.38575e-08	-1.37135e-08	2.01441e-08	-9.01996e-08	1.69597e-08	-7.32399e-08	8.93660e-07	-5.02674e-08	8.43393e-07	1.80003e-07	-8.13948e-09	1.71864e-07	1.21227e-07	-1.69820e-08	1.04245e-07	1.29727e-06	6.54528e-07	1.95180e-06	4.98277e-08	-1.17735e-08	3.80543e-08
21.332	3.67364e-07	-9.27708e-09	3.58087e-07	3.28109e-08	-1.32895e-08	1.95213e-08	-9.07682e-08	1.70666e-08	-7.37016e-08	8.92125e-07	-5.01811e-08	8.41944e-07	1.75464e-07	-7.93421e-09	1.67529e-07	1.19279e-07	-1.67090e-08	1.02570e-07	1.29592e-06	6.54408e-07	1.95033e-06	4.82760e-08	-1.14068e-08	3.68692e-08
21.357	3.63522e-07	-9.18005e-09	3.54342e-07	3.17678e-08	-1.28670e-08	1.89007e-08	-9.13352e-08	1.71732e-08	-7.41620e-08	8.90579e-07	-5.00941e-08	8.40485e-07	1.70933e-07	-7.72935e-09	1.63204e-07	1.17336e-07	-1.64369e-08	1.00899e-07	1.29456e-06	6.54288e-07	1.94885e-06	4.67306e-08	-1.10417e-08	3.56889e-08
21.381	3.59679e-07	-9.08300e-09	3.50596e-07	3.07282e-08	-1.24460e-08	1.82822e-08	-9.19006e-08	1.72795e-08	-7.46211e-08	8.89022e-07	-5.00065e-08	8.39015e-07	1.66412e-07	-7.52489e-09	1.58887e-07	1.15400e-07	-1.61657e-08	9.92342e-08	1.29319e-06	6.54167e-07	1.94736e-06	4.51917e-08	-1.06780e-08	3.45137e-08
21.406	3.55835e-07	-8.98593e-09	3.46849e-07	2.96923e-08	-1.20264e-08	1.76659e-08	-9.24644e-08	1.73855e-08	-7.50789e-08	8.87453e-07	-4.99182e-08	8.37534e-07	1.61899e-07	-7.32085e-09	1.54578e-07	1.13470e-07	-1.58953e-08	9.75746e-08	1.29181e-06	6.54045e-07	1.94585e-06	4.36594e-08	-1.03160e-08	3.33434e-08
21.430	3.51991e-07	-8.88885e-09	3.43102e-07	2.86601e-08	-1.16083e-08	1.70517e-08	-9.30265e-08	1.74912e-08	-7.55353e-08	8.85872e-07	-4.98294e-08	8.36043e-07	1.57396e-07	-7.11724e-09	1.50279e-07	1.11546e-07	-1.56258e-08	9.59204e-08	1.29041e-06	6.53922e-07	1.94433e-06	4.21337e-08	-9.95547e-09	3.21782e-08
21.455	3.48146e-07	-8.79176e-09	3.39354e-07	2.76315e-08	-1.11917e-08	1.64398e-08	-9.35869e-08	1.75966e-08	-7.59904e-08	8.84281e-07	-4.97398e-08	8.34541e-07	1.52903e-07	-6.91406e-09	1.45989e-07	1.09629e-07	-1.53573e-08	9.42719e-08	1.28901e-06	6.53798e-07	1.94280e-06	4.06146e-08	-9.59654e-09	3.10180e-08
21.479	3.44302e-07	-8.69468e-09	3.35607e-07	2.66067e-08	-1.07766e-08	1.58301e-08	-9.41457e-08	1.77016e-08	-7.64441e-08	8.82679e-07	-4.96497e-08	8.33029e-07	1.48420e-07	-6.71133e-09	1.41709e-07	1.07719e-07	-1.50896e-08	9.26289e-08	1.28759e-06	6.53673e-07	1.94126e-06	3.91022e-08	-9.23918e-09	2.98630e-08
21.504	3.40458e-07	-8.59760e-09	3.31860e-07	2.55856e-08	-1.03631e-08	1.52226e-08	-9.47027e-08	1.78063e-08	-7.68964e-08	8.81065e-07	-4.95590e-08	8.31506e-07	1.43947e-07	-6.50906e-09	1.37438e-07	1.05815e-07	-1.48229e-08	9.09916e-08	1.28616e-06	6.53548e-07	1.93971e-06	3.75965e-08	-8.88342e-09	2.87131e-08
21.529	3.36614e-07	-8.50054e-09	3.28113e-07	2.45684e-08	-9.95105e-09	1.46173e-08	-9.52580e-08	1.79107e-08	-7.73472e-08	8.79441e-07	-4.94676e-08	8.29974e-07	1.39484e-07	-6.30726e-09	1.33177e-07	1.03917e-07	-1.45571e-08	8.93601e-08	1.28472e-06	6.53421e-07	1.93814e-06	3.60977e-08	-8.52927e-09	2.75684e-08
21.553	3.32771e-07	-8.40349e-09	3.24367e-07	2.35550e-08	-9.54059e-09	1.40144e-08	-9.58114e-08	1.80148e-08	-7.77966e-08	8.77807e-07	-4.93757e-08	8.28431e-07	1.35032e-07	-6.10593e-09	1.28926e-07	1.02027e-07	-1.42923e-08	8.77344e-08	1.28327e-06	6.53294e-07	1.93656e-06	3.46056e-08	-8.17673e-09	2.64289e-08
21.578	3.28929e-07	-8.30646e-09	3.20622e-07	2.25455e-08	-9.13171e-09	1.34138e-08	-9.63631e-08	1.81185e-08	-7.82445e-08	8.76162e-07	-4.92831e-08	8.26879e-07	1.30590e-07	-5.90509e-09	1.24685e-07	1.00143e-07	-1.40284e-08	8.61145e-08	1.28181e-06	6.53166e-07	1.93497e-06	3.31205e-08	-7.82582e-09	2.52947e-08
21.602	3.25087e-07	-8.20946e-09	3.16878e-07	2.15399e-08	-8.72442e-09	1.28155e-08	-9.69129e-08	1.82219e-08	-7.86910e-08	8.74506e-07	-4.91900e-08	8.25316e-07	1.26159e-07	-5.70474e-09	1.20455e-07	9.82660e-08	-1.37655e-08	8.45005e-08	1.28034e-06	6.53036e-07	1.93337e-06	3.16424e-08	-7.47656e-09	2.41658e-08
21.627	3.21248e-07	-8.11249e-09	3.13135e-07	2.05384e-08	-8.31874e-09	1.22196e-08	-9.74608e-08	1.83249e-08	-7.91359e-08	8.72840e-07	-4.90963e-08	8.23744e-07	1.21740e-07	-5.50490e-09	1.16235e-07	9.63961e-08	-1.35036e-08	8.28926e-08	1.27885e-06	6.52906e-07	1.93176e-06	3.01712e-08	-7.12894e-09	2.30422e-08
21.651	3.17409e-07	-8.01556e-09	3.09394e-07	1.95408e-08	-7.91468e-09	1.16261e-08	-9.80069e-08	1.84276e-08	-7.95793e-08	8.71165e-07	-4.90021e-08	8.22163e-07	1.17332e-07	-5.30558e-09	1.12026e-07	9.45333e-08	-1.32426e-08	8.12907e-08	1.27736e-06	6.52775e-07	1.93013e-06	2.87070e-08	-6.78299e-09	2.19241e-08
21.676	3.13573e-07	-7.91868e-09	3.05654e-07	1.85472e-08	-7.51226e-09	1.10349e-08	-9.85510e-08	1.85299e-08	-8.00211e-08	8.69479e-07	-4.89072e-08	8.20572e-07	1.12935e-07	-5.10677e-09	1.07829e-07	9.26775e-08	-1.29826e-08	7.96949e-08	1.27585e-06	6.52642e-07	1.92850e-06	2.72500e-08	-6.43872e-09	2.08113e-08
21.701	3.09738e-07	-7.82184e-09	3.01916e-07	1.75577e-08	-7.11149e-09	1.04462e-08	-9.90932e-08	1.86319e-08	-8.04613e-08	8.67783e-07	-4.88119e-08	8.18971e-07	1.08551e-07	-4.90851e-09	1.03642e-07	9.08289e-08	-1.27237e-08	7.81052e-08	1.27434e-06	6.52509e-07	1.92685e-06	2.58001e-08	-6.09613e-09	1.97040e-08
21.725	3.05906e-07	-7.72506e-09	2.98181e-07	1.65724e-08	-6.71238e-09	9.85999e-09	-9.96334e-08	1.87334e-08	-8.08999e-08	8.66078e-07	-4.87159e-08	8.17362e-07	1.04178e-07	-4.71078e-09	9.94673e-08	8.89875e-08	-1.24657e-08	7.65218e-08	1.27282e-06	6.52374e-07	1.92519e-06	2.43574e-08	-5.75524e-09	1.86021e-08
21.750	3.02076e-07	-7.62834e-09	2.94447e-07	1.55912e-08	-6.31496e-09	9.27620e-09	-1.00172e-07	1.88346e-08	-8.13369e-08	8.64363e-07	-4.86195e-08	8.15743e-07	9.98177e-08	-4.51361e-09	9.53041e-08	8.71535e-08	-1.22088e-08	7.49447e-08	1.27128e-06	6.52239e-07	1.92352e-06	2.29219e-08	-5.41606e-09	1.75058e-08
21.774	2.98248e-07	-7.53168e-09	2.90716e-07	1.46141e-08	-5.91923e-09	8.69491e-09	-1.00708e-07	1.89354e-08	-8.17723e-08	8.62638e-07	-4.85225e-08	8.14116e-07	9.54697e-08	-4.31700e-09	9.11527e-08	8.53268e-08	-1.19529e-08	7.33739e-08	1.26974e-06	6.52102e-07	1.92184e-06	2.14937e-08	-5.07860e-09	1.64151e-08
21.799	2.94423e-07	-7.43509e-09	2.86988e-07	1.36414e-08	-5.52522e-09	8.11614e-09	-1.01242e-07	1.90359e-08	-8.22060e-08	8.60904e-07	-4.84249e-08	8.12479e-07	9.11344e-08	-4.12097e-09	8.70135e-08	8.35075e-08	-1.16981e-08	7.18095e-08	1.26818e-06	6.51964e-07	1.92014e-06	2.00728e-08	-4.74287e-09	1.53300e-08
21.823	2.90601e-07	-7.33858e-09	2.83263e-07	1.26728e-08	-5.13293e-09	7.53989e-09	-1.01774e-07	1.91359e-08	-8.26380e-08	8.59161e-07	-4.83269e-08	8.10834e-07	8.68120e-08	-3.92551e-09	8.28864e-08	8.16958e-08	-1.14443e-08	7.02515e-08	1.26662e-06	6.51825e-07	1.91844e-06	1.86593e-08	-4.40888e-09	1.42504e-08
21.848	2.86783e-07	-7.24215e-09	2.79541e-07	1.17086e-08	-4.74239e-09	6.96621e-09	-1.02304e-07	1.92355e-08	-8.30683e-08	8.57409e-07	-4.82283e-08	8.09181e-07	8.25025e-08	-3.73065e-09	7.87719e-08	7.98916e-08	-1.11915e-08	6.87001e-08	1.26504e-06	6.51685e-07	1.91673e-06	1.72532e-08	-4.07665e-09	1.31766e-08
21.873	2.82968e-07	-7.14580e-09	2.75822e-07	1.07487e-08	-4.35359e-09	6.39510e-09	-1.02832e-07	1.93348e-08	-8.34968e-08	8.55648e-07	-4.81293e-08	8.07518e-07	7.82064e-08	-3.53638e-09	7.46700e-08	7.80951e-08	-1.09399e-08	6.71552e-08	1.26346e-06	6.51544e-07	1.91500e-06	1.58546e-08	-3.74618e-09	1.21085e-08
21.897	2.79156e-07	-7.04955e-09	2.72106e-07	9.79317e-09	-3.96657e-09	5.82660e-09	-1.03357e-07	1.94336e-08	-8.39236e-08	8.53878e-07	-4.80297e-08	8.05848e-07	7.39237e-08	-3.34272e-09	7.05810e-08	7.63063e-08	-1.06893e-08	6.56170e-08	1.26186e-06	6.51401e-07	1.91326e-06	1.44635e-08	-3.41749e-09	1.10461e-08
21.922	2.75348e-07	-6.95339e-09	2.68395e-07	8.84204e-09	-3.58133e-09	5.26071e-09	-1.03881e-07	1.95320e-08	-8.43486e-08	8.52099e-07	-4.79296e-08	8.04169e-07	6.96546e-08	-3.14968e-09	6.65050e-08	7.45253e-08	-1.04398e-08	6.40855e-08	1.26026e-06	6.51258e-07	1.91152e-06	1.30800e-08	-3.09058e-09	9.98942e-09
21.946	2.71544e-07	-6.85733e-09	2.64687e-07	7.89536e-09	-3.19789e-09	4.69747e-09	-1.04402e-07	1.96300e-08	-8.47719e-08	8.50311e-07	-4.78291e-08	8.02482e-07	6.53995e-08	-2.95727e-09	6.24422e-08	7.27521e-08	-1.01914e-08	6.25607e-08	1.25865e-06	6.51113e-07	1.90976e-06	1.17041e-08	-2.76547e-09	8.93859e-09
21.971	2.67745e-07	-6.76138e-09	2.60983e-07	6.95315e-09	-2.81627e-09	4.13688e-09	-1.04921e-07	1.97276e-08	-8.51933e-08	8.48515e-07	-4.77281e-08	8.00787e-07	6.11584e-08	-2.76549e-09	5.83929e-08	7.09868e-08	-9.94411e-09	6.10427e-08	1.25702e-06	6.50967e-07	1.90799e-06	1.03358e-08	-2.44217e-09	7.89361e-09
21.996	2.63950e-07	-6.66554e-09	2.57284e-07	6.01545e-09	-2.43647e-09	3.57899e-09	-1.05438e-07	1.98248e-08	-8.56129e-08	8.46711e-07	-4.76266e-08	7.99084e-07	5.69316e-08	-2.57436e-09	5.43572e-08	6.92295e-08	-9.69794e-09	5.95315e-08	1.25539e-06	6.50820e-07	1.90621e-06	8.97518e-09	-2.12068e-09	6.85450e-09
22.020	2.60159e-07	-6.56982e-09	2.53589e-07	5.08230e-09	-2.05851e-09	3.02379e-09	-1.05952e-07	1.99215e-08	-8.60306e-08	8.44898e-07	-4.75246e-08	7.97374e-07	5.27192e-08	-2.38389e-09	5.03353e-08	6.74802e-08	-9.45290e-09	5.80273e-08	1.25375e-06	6.50671e-07	1.90442e-06	7.62232e-09	-1.80103e-09	5.82129e-09
22.045	2.56373e-07	-6.47422e-09	2.49899e-07	4.15372e-09	-1.68240e-09	2.47132e-09	-1.06464e-07	2.00178e-08	-8.64464e-08	8.43078e-07	-4.74222e-08	7.95656e-07	4.85215e-08	-2.19407e-09	4.63274e-08	6.57390e-08	-9.20899e-09	5.65301e-08	1.25210e-06	6.50521e-07	1.90262e-06	6.27723e-09	-1.48320e-09	4.79403e-09
22.069	2.52593e-07	-6.37874e-09	2.46214e-07	3.22975e-09	-1.30816e-09	1.92159e-09	-1.06974e-07	2.01136e-08	-8.68604e-08	8.41249e-07	-4.73193e-08	7.93930e-07	4.43387e-08	-2.00493e-09	4.23338e-08	6.40060e-08	-8.96622e-09	5.50398e-08	1.25044e-06	6.50370e-07	1.90081e-06	4.93997e-09	-1.16723e-09	3.77274e-09
22.094	2.48817e-07	-6.28340e-09	2.42534e-07	2.31043e-09	-9.35806e-10	1.37463e-09	-1.07482e-07	2.02091e-08	-8.72724e-08	8.39413e-07	-4.72160e-08	7.92196e-07	4.01709e-08	-1.81647e-09	3.83545e-08	6.22813e-08	-8.72461e-09	5.35567e-08	1.24877e-06	6.50218e-07	1.89899e-06	3.61058e-09	-8.53118e-10	2.75746e-09
22.118	2.45047e-07	-6.18819e-09	2.38859e-07	1.39580e-09	-5.65345e-10	8.30450e-10	-1.07987e-07	2.03040e-08	-8.76825e-08	8.37568e-07	-4.71123e-08	7.90456e-07	3.60184e-08	-1.62870e-09	3.43897e-08	6.05648e-08	-8.48416e-09	5.20806e-08	1.24710e-06	6.50064e-07	1.89716e-06	2.28908e-09	-5.40872e-10	1.74821e-09
22.143	2.41283e-07	-6.09313e-09	2.35189e-07	4.85870e-10	-1.96794e-10	2.89076e-10	-1.08489e-07	2.03985e-08	-8.80907e-08	8.35716e-07	-4.70081e-08	7.88708e-07	3.18814e-08	-1.44163e-09	3.04397e-08	5.88567e-08	-8.24488e-09	5.06118e-08	1.24541e-06	6.49909e-07	1.89532e-06	9.75543e-10	-2.30504e-10	7.45039e-10
22.168	2.37524e-07	-5.99821e-09	2.31526e-07	-4.19309e-10	1.69835e-10	-2.49474e-10	-1.08989e-07	2.04926e-08	-8.84969e-08	8.33857e-07	-4.69035e-08	7.86953e-07	2.77600e-08	-1.25527e-09	2.65047e-08	5.71570e-08	-8.00678e-09	4.91502e-08	1.24372e-06	6.49753e-07	1.89347e-06	-3.30008e-10	7.79754e-11	-2.52033e-10
22.192	2.33771e-07	-5.90345e-09	2.27868e-07	-1.31971e-09	5.34528e-10	-7.85181e-10	-1.09487e-07	2.05862e-08	-8.89010e-08	8.31990e-07	-4.67985e-08	7.85192e-07	2.36544e-08	-1.06962e-09	2.25848e-08	5.54658e-08	-7.76986e-09	4.76959e-08	1.24202e-06	6.49595e-07	1.89161e-06	-1.62753e-09	3.84557e-10	-1.24297e-09
22.217	2.30025e-07	-5.80884e-09	2.24216e-07	-2.21530e-09	8.97272e-10	-1.31802e-09	-1.09983e-07	2.06793e-08	-8.93032e-08	8.30116e-07	-4.66931e-08	7.83423e-07	1.95648e-08	-8.84694e-10	1.86802e-08	5.37831e-08	-7.53415e-09	4.62489e-08	1.24031e-06	6.49436e-07	1.88974e-06	-2.91697e-09	6.89232e-10	-2.22774e-09
22.241	2.26285e-07	-5.71439e-09	2.20571e-07	-3.10604e-09	1.25805e-09	-1.84799e-09	-1.10475e-07	2.07720e-08	-8.97033e-08	8.28235e-07	-4.65873e-08	7.81648e-07	1.54915e-08	-7.00504e-10	1.47910e-08	5.21090e-08	-7.29964e-09	4.48094e-08	1.23859e-06	6.49276e-07	1.88786e-06	-4.19831e-09	9.91989e-10	-3.20632e-09
22.266	2.22552e-07	-5.62011e-09	2.16931e-07	-3.99191e-09	1.61686e-09	-2.37505e-09	-1.10966e-07	2.08641e-08	-9.01014e-08	8.26347e-07	-4.64811e-08	7.79866e-07	1.14346e-08	-5.17056e-10	1.09175e-08	5.04436e-08	-7.06634e-09	4.33773e-08	1.23686e-06	6.49114e-07	1.88598e-06	-5.47148e-09	1.29282e-09	-4.17866e-09
22.290	2.18825e-07	-5.52601e-09	2.13299e-07	-4.87286e-09	1.97368e-09	-2.89919e-09	-1.11453e-07	2.09558e-08	-9.04974e-08	8.24452e-07	-4.63745e-08	7.78077e-07	7.39429e-09	-3.34359e-10	7.05993e-09	4.87869e-08	-6.83427e-09	4.19527e-08	1.23513e-06	6.48951e-07	1.88408e-06	-6.73647e-09	1.59171e-09	-5.14475e-09
22.315	2.15105e-07	-5.43208e-09	2.09673e-07	-5.74888e-09	2.32850e-09	-3.42039e-09	-1.11938e-07	2.10471e-08	-9.08913e-08	8.22550e-07	-4.62675e-08	7.76282e-07	3.37075e-09	-1.52420e-10	3.21833e-09	4.71390e-08	-6.60343e-09	4.05356e-08	1.23338e-06	6.48786e-07	1.88217e-06	-7.99322e-09	1.88866e-09	-6.10456e-09
22.340	2.11393e-07	-5.33833e-09	2.06055e-07	-6.61993e-09	2.68130e-09	-3.93863e-09	-1.12421e-07	2.11378e-08	-9.12831e-08	8.20641e-07	-4.61602e-08	7.74481e-07	-6.35816e-10	2.87507e-11	-6.07066e-10	4.55000e-08	-6.37382e-09	3.91262e-08	1.23163e-06	6.48620e-07	1.88025e-06	-9.24170e-09	2.18366e-09	-7.05804e-09
22.364	2.07688e-07	-5.24476e-09	2.02443e-07	-7.48597e-09	3.03208e-09	-4.45389e-09	-1.12901e-07	2.12280e-08	-9.16728e-08	8.18726e-07	-4.60525e-08	7.72674e-07	-4.62523e-09	2.09146e-10	-4.41608e-09	4.38699e-08	-6.14547e-09	3.77244e-08	1.22987e-06	6.48453e-07	1.87833e-06	-1.04819e-08	2.47669e-09	-8.00518e-09
22.389	2.03991e-07	-5.15139e-09	1.98839e-07	-8.34697e-09	3.38081e-09	-4.96616e-09	-1.13378e-07	2.13178e-08	-9.20603e-08	8.16805e-07	-4.59444e-08	7.70860e-07	-8.59730e-09	3.88757e-10	-8.20854e-09	4.22487e-08	-5.91837e-09	3.63304e-08	1.22811e-06	6.48284e-07	1.87639e-06	-1.17137e-08	2.76775e-09	-8.94594e-09
22.413	2.00301e-07	-5.05821e-09	1.95243e-07	-9.20292e-09	3.72750e-09	-5.47542e-09	-1.13853e-07	2.14070e-08	-9.24457e-08	8.14877e-07	-4.58360e-08	7.69041e-07	-1.25518e-08	5.67576e-10	-1.19843e-08	4.06366e-08	-5.69253e-09	3.49440e-08	1.22633e-06	6.48113e-07	1.87445e-06	-1.29371e-08	3.05682e-09	-9.88029e-09
22.438	1.96619e-07	-4.96524e-09	1.91654e-07	-1.00538e-08	4.07212e-09	-5.98164e-09	-1.14325e-07	2.14957e-08	-9.28289e-08	8.12943e-07	-4.57272e-08	7.67216e-07	-1.64887e-08	7.45595e-10	-1.57431e-08	3.90335e-08	-5.46797e-09	3.35656e-08	1.22455e-06	6.47942e-07	1.87249e-06	-1.41521e-08	3.34391e-09	-1.08082e-08
22.462	1.92945e-07	-4.87247e-09	1.88073e-07	-1.08995e-08	4.41467e-09	-6.48482e-09	-1.14794e-07	2.15839e-08	-9.32099e-08	8.11003e-07	-4.56181e-08	7.65385e-07	-2.04076e-08	9.22804e-10	-1.94848e-08	3.74396e-08	-5.24469e-09	3.21949e-08	1.22276e-06	6.47768e-07	1.87053e-06	-1.53587e-08	3.62899e-09	-1.17297e-08
22.487	1.89280e-07	-4.77990e-09	1.84500e-07	-1.17400e-08	4.75512e-09	-6.98492e-09	-1.15260e-07	2.16717e-08	-9.35886e-08	8.09058e-07	-4.55086e-08	7.63549e-07	-2.43085e-08	1.09920e-09	-2.32093e-08	3.58549e-08	-5.02270e-09	3.08322e-08	1.22096e-06	6.47594e-07	1.86856e-06	-1.65567e-08	3.91207e-09	-1.26446e-08
22.512	1.85623e-07	-4.68756e-09	1.80936e-07	-1.25754e-08	5.09348e-09	-7.48195e-09	-1.15724e-07	2.17588e-08	-9.39651e-08	8.07106e-07	-4.53988e-08	7.61707e-07	-2.81912e-08	1.27477e-09	-2.69164e-08	3.42795e-08	-4.80200e-09	2.94775e-08	1.21916e-06	6.47417e-07	1.86658e-06	-1.77462e-08	4.19313e-09	-1.35531e-08
22.536	1.81975e-07	-4.59543e-09	1.77380e-07	-1.34056e-08	5.42973e-09	-7.97586e-09	-1.16185e-07	2.18455e-08	-9.43394e-08	8.05149e-07	-4.52887e-08	7.59860e-07	-3.20554e-08	1.44950e-09	-3.06059e-08	3.27133e-08	-4.58261e-09	2.81307e-08	1.21735e-06	6.47239e-07	1.86459e-06	-1.89271e-08	4.47216e-09	-1.44550e-08
22.561	1.78336e-07	-4.50353e-09	1.73832e-07	-1.42305e-08	5.76385e-09	-8.46666e-09	-1.16643e-07	2.19316e-08	-9.47114e-08	8.03186e-07	-4.51783e-08	7.58008e-07	-3.59011e-08	1.62339e-09	-3.42777e-08	3.11566e-08	-4.36453e-09	2.67920e-08	1.21553e-06	6.47060e-07	1.86259e-06	-2.00995e-08	4.74917e-09	-1.53503e-08
22.585	1.74706e-07	-4.41185e-09	1.70294e-07	-1.50502e-08	6.09583e-09	-8.95432e-09	-1.17098e-07	2.20172e-08	-9.50811e-08	8.01218e-07	-4.50676e-08	7.56150e-07	-3.97279e-08	1.79644e-09	-3.79315e-08	2.96092e-08	-4.14778e-09	2.54614e-08	1.21371e-06	6.46879e-07	1.86059e-06	-2.12631e-08	5.02412e-09	-1.62390e-08
22.610	1.71085e-07	-4.32041e-09	1.66764e-07	-1.58645e-08	6.42567e-09	-9.43883e-09	-1.17551e-07	2.21023e-08	-9.54484e-08	7.99244e-07	-4.49566e-08	7.54287e-07	-4.35359e-08	1.96863e-09	-4.15672e-08	2.80713e-08	-3.93235e-09	2.41390e-08	1.21187e-06	6.46697e-07	1.85857e-06	-2.24182e-08	5.29703e-09	-1.71211e-08
22.634	1.67473e-07	-4.22921e-09	1.63244e-07	-1.66735e-08	6.75335e-09	-9.92016e-09	-1.18000e-07	2.21869e-08	-9.58135e-08	7.97265e-07	-4.48453e-08	7.52420e-07	-4.73247e-08	2.13995e-09	-4.51847e-08	2.65430e-08	-3.71825e-09	2.28248e-08	1.21004e-06	6.46513e-07	1.85655e-06	-2.35644e-08	5.56788e-09	-1.79966e-08
22.659	1.63871e-07	-4.13825e-09	1.59733e-07	-1.74772e-08	7.07885e-09	-1.03983e-08	-1.18447e-07	2.22708e-08	-9.61762e-08	7.95281e-07	-4.47337e-08	7.50547e-07	-5.10942e-08	2.31041e-09	-4.87838e-08	2.50243e-08	-3.50550e-09	2.15188e-08	1.20819e-06	6.46327e-07	1.85452e-06	-2.47020e-08	5.83666e-09	-1.88653e-08
22.684	1.60279e-07	-4.04754e-09	1.56231e-07	-1.82754e-08	7.40218e-09	-1.08732e-08	-1.18891e-07	2.23543e-08	-9.65365e-08	7.93292e-07	-4.46218e-08	7.48670e-07	-5.48443e-08	2.47998e-09	-5.23643e-08	2.35152e-08	-3.29410e-09	2.02211e-08	1.20634e-06	6.46140e-07	1.85248e-06	-2.58307e-08	6.10337e-09	-1.97274e-08
22.708	1.56697e-07	-3.95707e-09	1.52740e-07	-1.90683e-08	7.72331e-09	-1.13450e-08	-1.19332e-07	2.24372e-08	-9.68945e-08	7.91299e-07	-4.45097e-08	7.46789e-07	-5.85747e-08	2.64866e-09	-5.59260e-08	2.20158e-08	-3.08406e-09	1.89318e-08	1.20448e-06	6.45952e-07	1.85043e-06	-2.69507e-08	6.36799e-09	-2.05827e-08
22.733	1.53125e-07	-3.86687e-09	1.49258e-07	-1.98557e-08	8.04224e-09	-1.18134e-08	-1.19770e-07	2.25195e-08	-9.72501e-08	7.89300e-07	-4.43973e-08	7.44903e-07	-6.22853e-08	2.81645e-09	-5.94689e-08	2.05262e-08	-2.87539e-09	1.76508e-08	1.20261e-06	6.45762e-07	1.84838e-06	-2.80618e-08	6.63053e-09	-2.14313e-08
22.757	1.49563e-07	-3.77692e-09	1.45786e-07	-2.06376e-08	8.35895e-09	-1.22787e-08	-1.20205e-07	2.26013e-08	-9.76032e-08	7.87297e-07	-4.42846e-08	7.43012e-07	-6.59760e-08	2.98334e-09	-6.29927e-08	1.90464e-08	-2.66809e-09	1.63783e-08	1.20074e-06	6.45570e-07	1.84631e-06	-2.91640e-08	6.89096e-09	-2.22730e-08
22.782	1.46011e-07	-3.68724e-09	1.42324e-07	-2.14141e-08	8.67344e-09	-1.27406e-08	-1.20636e-07	2.26825e-08	-9.79540e-08	7.85289e-07	-4.41717e-08	7.41118e-07	-6.96466e-08	3.14932e-09	-6.64973e-08	1.75764e-08	-2.46217e-09	1.51142e-08	1.19886e-06	6.45376e-07	1.84424e-06	-3.02573e-08	7.14929e-09	-2.31080e-08
22.807	1.42471e-07	-3.59783e-09	1.38873e-07	-2.21850e-08	8.98569e-09	-1.31993e-08	-1.21065e-07	2.27632e-08	-9.83022e-08	7.83278e-07	-4.40585e-08	7.39219e-07	-7.32969e-08	3.31438e-09	-6.99825e-08	1.61163e-08	-2.25764e-09	1.38587e-08	1.19698e-06	6.45182e-07	1.84216e-06	-3.13417e-08	7.40551e-09	-2.39362e-08
22.831	1.38941e-07	-3.50869e-09	1.35432e-07	-2.29504e-08	9.29569e-09	-1.36547e-08	-1.21491e-07	2.28432e-08	-9.86481e-08	7.81261e-07	-4.39451e-08	7.37316e-07	-7.69267e-08	3.47851e-09	-7.34482e-08	1.46662e-08	-2.05450e-09	1.26117e-08	1.19509e-06	6.44985e-07	1.84008e-06	-3.24171e-08	7.65961e-09	-2.47575e-08
22.856	1.35422e-07	-3.41983e-09	1.32002e-07	-2.37102e-08	9.60343e-09	-1.41067e-08	-1.21914e-07	2.29227e-08	-9.89914e-08	7.79241e-07	-4.38315e-08	7.35410e-07	-8.05359e-08	3.64172e-09	-7.68942e-08	1.32262e-08	-1.85277e-09	1.13734e-08	1.19319e-06	6.44787e-07	1.83798e-06	-3.34834e-08	7.91157e-09	-2.55719e-08
22.880	1.31915e-07	-3.33125e-09	1.28583e-07	-2.44643e-08	9.90890e-09	-1.45554e-08	-1.22334e-07	2.30017e-08	-9.93323e-08	7.77217e-07	-4.37176e-08	7.33499e-07	-8.41244e-08	3.80398e-09	-8.03204e-08	1.17961e-08	-1.65245e-09	1.01437e-08	1.19129e-06	6.44587e-07	1.83588e-06	-3.45408e-08	8.16140e-09	-2.63794e-08
22.905	1.28418e-07	-3.24296e-09	1.25175e-07	-2.52129e-08	1.02121e-08	-1.50008e-08	-1.22751e-07	2.30800e-08	-9.96706e-08	7.75188e-07	-4.36035e-08	7.31585e-07	-8.76919e-08	3.96530e-09	-8.37266e-08	1.03762e-08	-1.45354e-09	8.92268e-09	1.18939e-06	6.44385e-07	1.83377e-06	-3.55890e-08	8.40909e-09	-2.71800e-08
22.929	1.24933e-07	-3.15495e-09	1.21779e-07	-2.59558e-08	1.05130e-08	-1.54428e-08	-1.23164e-07	2.31578e-08	-1.00006e-07	7.73156e-07	-4.34892e-08	7.29667e-07	-9.12383e-08	4.12566e-09	-8.71126e-08	8.96649e-09	-1.25606e-09	7.71042e-09	1.18747e-06	6.44182e-07	1.83165e-06	-3.66282e-08	8.65463e-09	-2.79736e-08
22.954	1.21460e-07	-3.06725e-09	1.18393e-07	-2.66931e-08	1.08116e-08	-1.58814e-08	-1.23575e-07	2.32350e-08	-1.00340e-07	7.71120e-07	-4.33747e-08	7.27746e-07	-9.47635e-08	4.28507e-09	-9.04784e-08	7.56696e-09	-1.06001e-09	6.50695e-09	1.18555e-06	6.43978e-07	1.82953e-06	-3.76583e-08	8.89801e-09	-2.87602e-08
22.979	1.17999e-07	-2.97984e-09	1.15019e-07	-2.74246e-08	1.11079e-08	-1.63167e-08	-1.23982e-07	2.33115e-08	-1.00670e-07	7.69081e-07	-4.32600e-08	7.25821e-07	-9.82673e-08	4.44351e-09	-9.38238e-08	6.17769e-09	-8.65396e-10	5.31230e-09	1.18363e-06	6.43771e-07	1.82740e-06	-3.86792e-08	9.13923e-09	-2.95399e-08
23.003	1.14550e-07	-2.89274e-09	1.11657e-07	-2.81504e-08	1.14019e-08	-1.67485e-08	-1.24386e-07	2.33875e-08	-1.00999e-07	7.67038e-07	-4.31451e-08	7.23893e-07	-1.01750e-07	4.60097e-09	-9.71486e-08	4.79874e-09	-6.72226e-10	4.12651e-09	1.18170e-06	6.43563e-07	1.82526e-06	-3.96909e-08	9.37828e-09	-3.03126e-08
23.028	1.11113e-07	-2.80594e-09	1.08307e-07	-2.88704e-08	1.16935e-08	-1.71769e-08	-1.24787e-07	2.34629e-08	-1.01324e-07	7.64992e-07	-4.30300e-08	7.21962e-07	-1.05210e-07	4.75745e-09	-1.00453e-07	3.43014e-09	-4.80507e-10	2.94963e-09	1.17976e-06	6.43354e-07	1.82312e-06	-4.06933e-08	9.61515e-09	-3.10782e-08
23.052	1.07688e-07	-2.71945e-09	1.04968e-07	-2.95847e-08	1.19828e-08	-1.76019e-08	-1.25185e-07	2.35377e-08	-1.01647e-07	7.62942e-07	-4.29147e-08	7.20028e-07	-1.08649e-07	4.91294e-09	-1.03736e-07	2.07195e-09	-2.90247e-10	1.78170e-09	1.17782e-06	6.43142e-07	1.82096e-06	-4.16866e-08	9.84984e-09	-3.18368e-08
23.077	1.04276e-07	-2.63328e-09	1.01642e-07	-3.02932e-08	1.22698e-08	-1.80234e-08	-1.25579e-07	2.36119e-08	-1.01967e-07	7.60890e-07	-4.27992e-08	7.18091e-07	-1.12066e-07	5.06744e-09	-1.06998e-07	7.24208e-10	-1.01450e-10	6.22758e-10	1.17588e-06	6.42929e-07	1.81881e-06	-4.26706e-08	1.00823e-08	-3.25882e-08
23.101	1.00876e-07	-2.54743e-09	9.83286e-08	-3.09959e-08	1.25544e-08	-1.84415e-08	-1.25971e-07	2.36854e-08	-1.02285e-07	7.58834e-07	-4.26836e-08	7.16151e-07	-1.15460e-07	5.22094e-09	-1.10239e-07	-6.13031e-10	8.58759e-11	-5.27156e-10	1.17393e-06	6.42715e-07	1.81664e-06	-4.36453e-08	1.03126e-08	-3.33326e-08
23.126	9.74893e-08	-2.46190e-09	9.50273e-08	-3.16927e-08	1.28366e-08	-1.88561e-08	-1.26359e-07	2.37584e-08	-1.02600e-07	7.56776e-07	-4.25678e-08	7.14208e-07	-1.18832e-07	5.37343e-09	-1.13459e-07	-1.93973e-09	2.71725e-10	-1.66800e-09	1.17197e-06	6.42498e-07	1.81447e-06	-4.46106e-08	1.05407e-08	-3.40699e-08
23.151	9.41154e-08	-2.37670e-09	9.17387e-08	-3.23836e-08	1.31165e-08	-1.92671e-08	-1.26743e-07	2.38307e-08	-1.02913e-07	7.54715e-07	-4.24519e-08	7.12263e-07	-1.22182e-07	5.52490e-09	-1.16657e-07	-3.25583e-09	4.56090e-10	-2.79974e-09	1.17001e-06	6.42280e-07	1.81229e-06	-4.55666e-08	1.07666e-08	-3.48000e-08
23.175	9.07547e-08	-2.29184e-09	8.84629e-08	-3.30687e-08	1.33940e-08	-1.96747e-08	-1.27125e-07	2.39025e-08	-1.03222e-07	7.52651e-07	-4.23358e-08	7.10315e-07	-1.25509e-07	5.67535e-09	-1.19834e-07	-4.56130e-09	6.38965e-10	-3.92233e-09	1.16804e-06	6.42061e-07	1.81010e-06	-4.65133e-08	1.09903e-08	-3.55230e-08
23.200	8.74073e-08	-2.20730e-09	8.52000e-08	-3.37478e-08	1.36690e-08	-2.00788e-08	-1.27503e-07	2.39736e-08	-1.03529e-07	7.50584e-07	-4.22195e-08	7.08365e-07	-1.28814e-07	5.82478e-09	-1.22989e-07	-5.85608e-09	8.20344e-10	-5.03574e-09	1.16607e-06	6.41839e-07	1.80791e-06	-4.74505e-08	1.12118e-08	-3.62387e-08
23.224	8.40733e-08	-2.12311e-09	8.19502e-08	-3.44210e-08	1.39417e-08	-2.04793e-08	-1.27878e-07	2.40440e-08	-1.03834e-07	7.48515e-07	-4.21032e-08	7.06412e-07	-1.32096e-07	5.97317e-09	-1.26122e-07	-7.14015e-09	1.00022e-09	-6.13993e-09	1.16410e-06	6.41616e-07	1.80571e-06	-4.83783e-08	1.14310e-08	-3.69473e-08
23.249	8.07530e-08	-2.03926e-09	7.87137e-08	-3.50883e-08	1.42120e-08	-2.08763e-08	-1.28249e-07	2.41139e-08	-1.04135e-07	7.46444e-07	-4.19867e-08	7.04457e-07	-1.35354e-07	6.12053e-09	-1.29234e-07	-8.41344e-09	1.17859e-09	-7.23485e-09	1.16212e-06	6.41391e-07	1.80351e-06	-4.92967e-08	1.16480e-08	-3.76487e-08
23.273	7.74463e-08	-1.95576e-09	7.54906e-08	-3.57496e-08	1.44798e-08	-2.12698e-08	-1.28617e-07	2.41831e-08	-1.04434e-07	7.44370e-07	-4.18700e-08	7.02500e-07	-1.38590e-07	6.26683e-09	-1.32323e-07	-9.67592e-09	1.35544e-09	-8.32048e-09	1.16013e-06	6.41165e-07	1.80130e-06	-5.02056e-08	1.18627e-08	-3.83428e-08
23.298	7.41536e-08	-1.87261e-09	7.22810e-08	-3.64048e-08	1.47452e-08	-2.16596e-08	-1.28982e-07	2.42517e-08	-1.04730e-07	7.42295e-07	-4.17533e-08	7.00541e-07	-1.41802e-07	6.41209e-09	-1.35390e-07	-1.09276e-08	1.53078e-09	-9.39678e-09	1.15815e-06	6.40937e-07	1.79908e-06	-5.11050e-08	1.20752e-08	-3.90297e-08
23.323	7.08749e-08	-1.78981e-09	6.90851e-08	-3.70541e-08	1.50082e-08	-2.20459e-08	-1.29343e-07	2.43196e-08	-1.05024e-07	7.40217e-07	-4.16364e-08	6.98581e-07	-1.44991e-07	6.55628e-09	-1.38435e-07	-1.21683e-08	1.70458e-09	-1.04637e-08	1.15615e-06	6.40707e-07	1.79686e-06	-5.19948e-08	1.22855e-08	-3.97093e-08
23.347	6.76104e-08	-1.70737e-09	6.59030e-08	-3.76973e-08	1.52687e-08	-2.24286e-08	-1.29701e-07	2.43869e-08	-1.05314e-07	7.38137e-07	-4.15194e-08	6.96618e-07	-1.48156e-07	6.69941e-09	-1.41457e-07	-1.33981e-08	1.87686e-09	-1.15212e-08	1.15416e-06	6.40475e-07	1.79463e-06	-5.28752e-08	1.24935e-08	-4.03817e-08
23.372	6.43602e-08	-1.62529e-09	6.27349e-08	-3.83345e-08	1.55268e-08	-2.28077e-08	-1.30056e-07	2.44535e-08	-1.05602e-07	7.36056e-07	-4.14023e-08	6.94654e-07	-1.51298e-07	6.84147e-09	-1.44456e-07	-1.46169e-08	2.04759e-09	-1.25693e-08	1.15216e-06	6.40242e-07	1.79240e-06	-5.37459e-08	1.26993e-08	-4.10467e-08
23.396	6.11245e-08	-1.54358e-09	5.95809e-08	-3.89656e-08	1.57824e-08	-2.31832e-08	-1.30407e-07	2.45196e-08	-1.05887e-07	7.33973e-07	-4.12852e-08	6.92688e-07	-1.54416e-07	6.98246e-09	-1.47433e-07	-1.58247e-08	2.21679e-09	-1.36079e-08	1.15015e-06	6.40007e-07	1.79016e-06	-5.46071e-08	1.29027e-08	-4.17044e-08
23.421	5.79035e-08	-1.46224e-09	5.64412e-08	-3.95905e-08	1.60355e-08	-2.35550e-08	-1.30754e-07	2.45849e-08	-1.06169e-07	7.31888e-07	-4.11679e-08	6.90720e-07	-1.57510e-07	7.12236e-09	-1.50387e-07	-1.70214e-08	2.38443e-09	-1.46370e-08	1.14814e-06	6.39770e-07	1.78791e-06	-5.54587e-08	1.31039e-08	-4.23547e-08
23.446	5.46972e-08	-1.38127e-09	5.33159e-08	-4.02094e-08	1.62862e-08	-2.39232e-08	-1.31098e-07	2.46496e-08	-1.06449e-07	7.29802e-07	-4.10506e-08	6.88751e-07	-1.60580e-07	7.26117e-09	-1.53318e-07	-1.82071e-08	2.55052e-09	-1.56566e-08	1.14613e-06	6.39532e-07	1.78566e-06	-5.63006e-08	1.33029e-08	-4.29977e-08
23.470	5.15058e-08	-1.30068e-09	5.02051e-08	-4.08221e-08	1.65344e-08	-2.42877e-08	-1.31439e-07	2.47137e-08	-1.06725e-07	7.27714e-07	-4.09331e-08	6.86781e-07	-1.63625e-07	7.39890e-09	-1.56226e-07	-1.93816e-08	2.71505e-09	-1.66665e-08	1.14411e-06	6.39292e-07	1.78340e-06	-5.71329e-08	1.34995e-08	-4.36334e-08
23.495	4.83295e-08	-1.22047e-09	4.71090e-08	-4.14287e-08	1.67800e-08	-2.46486e-08	-1.31776e-07	2.47770e-08	-1.06999e-07	7.25626e-07	-4.08157e-08	6.84810e-07	-1.66647e-07	7.53552e-09	-1.59111e-07	-2.05449e-08	2.87801e-09	-1.76669e-08	1.14209e-06	6.39050e-07	1.78114e-06	-5.79555e-08	1.36939e-08	-4.42616e-08
23.519	4.51683e-08	-1.14064e-09	4.40277e-08	-4.20291e-08	1.70232e-08	-2.50058e-08	-1.32110e-07	2.48398e-08	-1.07270e-07	7.23536e-07	-4.06981e-08	6.82838e-07	-1.69644e-07	7.67104e-09	-1.61973e-07	-2.16970e-08	3.03940e-09	-1.86576e-08	1.14007e-06	6.38807e-07	1.77887e-06	-5.87684e-08	1.38860e-08	-4.48824e-08
23.544	4.20225e-08	-1.06120e-09	4.09613e-08	-4.26233e-08	1.72639e-08	-2.53594e-08	-1.32440e-07	2.49018e-08	-1.07538e-07	7.21445e-07	-4.05805e-08	6.80864e-07	-1.72616e-07	7.80544e-09	-1.64811e-07	-2.28379e-08	3.19922e-09	-1.96386e-08	1.13804e-06	6.38561e-07	1.77660e-06	-5.95716e-08	1.40758e-08	-4.54959e-08
23.568	3.88922e-08	-9.82147e-10	3.79100e-08	-4.32113e-08	1.75020e-08	-2.57092e-08	-1.32766e-07	2.49632e-08	-1.07803e-07	7.19353e-07	-4.04628e-08	6.78890e-07	-1.75564e-07	7.93874e-09	-1.67625e-07	-2.39674e-08	3.35745e-09	-2.06100e-08	1.13601e-06	6.38315e-07	1.77432e-06	-6.03651e-08	1.42633e-08	-4.61019e-08
23.593	3.57774e-08	-9.03491e-10	3.48739e-08	-4.37930e-08	1.77377e-08	-2.60553e-08	-1.33089e-07	2.50239e-08	-1.08065e-07	7.17260e-07	-4.03451e-08	6.76915e-07	-1.78487e-07	8.07091e-09	-1.70416e-07	-2.50857e-08	3.51410e-09	-2.15716e-08	1.13397e-06	6.38066e-07	1.77204e-06	-6.11489e-08	1.44484e-08	-4.67004e-08
23.618	3.26784e-08	-8.25231e-10	3.18532e-08	-4.43685e-08	1.79708e-08	-2.63977e-08	-1.33409e-07	2.50840e-08	-1.08325e-07	7.15166e-07	-4.02273e-08	6.74939e-07	-1.81385e-07	8.20195e-09	-1.73183e-07	-2.61925e-08	3.66916e-09	-2.25234e-08	1.13194e-06	6.37816e-07	1.76975e-06	-6.19228e-08	1.46313e-08	-4.72915e-08
23.642	2.95953e-08	-7.47372e-10	2.88479e-08	-4.49378e-08	1.82014e-08	-2.67364e-08	-1.33725e-07	2.51434e-08	-1.08581e-07	7.13072e-07	-4.01095e-08	6.72962e-07	-1.84258e-07	8.33187e-09	-1.75926e-07	-2.72880e-08	3.82262e-09	-2.34654e-08	1.12990e-06	6.37564e-07	1.76746e-06	-6.26870e-08	1.48119e-08	-4.78751e-08
23.667	2.65281e-08	-6.69917e-10	2.58582e-08	-4.55007e-08	1.84294e-08	-2.70714e-08	-1.34037e-07	2.52021e-08	-1.08835e-07	7.10977e-07	-3.99917e-08	6.70985e-07	-1.87106e-07	8.46065e-09	-1.78645e-07	-2.83721e-08	3.97447e-09	-2.43976e-08	1.12785e-06	6.37310e-07	1.76516e-06	-6.34414e-08	1.49901e-08	-4.84513e-08
23.691	2.34771e-08	-5.92869e-10	2.28842e-08	-4.60574e-08	1.86548e-08	-2.74026e-08	-1.34345e-07	2.52601e-08	-1.09085e-07	7.08882e-07	-3.98738e-08	6.69008e-07	-1.89928e-07	8.58828e-09	-1.81340e-07	-2.94447e-08	4.12473e-09	-2.53199e-08	1.12581e-06	6.37055e-07	1.76286e-06	-6.41860e-08	1.51661e-08	-4.90199e-08
23.716	2.04423e-08	-5.16231e-10	1.99261e-08	-4.66078e-08	1.88778e-08	-2.77300e-08	-1.34650e-07	2.53174e-08	-1.09333e-07	7.06786e-07	-3.97560e-08	6.67030e-07	-1.92726e-07	8.71478e-09	-1.84011e-07	-3.05057e-08	4.27337e-09	-2.62324e-08	1.12376e-06	6.36797e-07	1.76055e-06	-6.49207e-08	1.53397e-08	-4.95810e-08
23.740	1.74239e-08	-4.40007e-10	1.69839e-08	-4.71518e-08	1.90981e-08	-2.80537e-08	-1.34952e-07	2.53741e-08	-1.09577e-07	7.04690e-07	-3.96381e-08	6.65052e-07	-1.95498e-07	8.84012e-09	-1.86657e-07	-3.15553e-08	4.42039e-09	-2.71349e-08	1.12170e-06	6.36539e-07	1.75824e-06	-6.56456e-08	1.55109e-08	-5.01346e-08
23.765	1.44220e-08	-3.64200e-10	1.40578e-08	-4.76895e-08	1.93159e-08	-2.83736e-08	-1.35249e-07	2.54300e-08	-1.09819e-07	7.02594e-07	-3.95202e-08	6.63074e-07	-1.98244e-07	8.96430e-09	-1.89280e-07	-3.25933e-08	4.56580e-09	-2.80275e-08	1.11965e-06	6.36278e-07	1.75593e-06	-6.63606e-08	1.56799e-08	-5.06807e-08
23.790	1.14367e-08	-2.88813e-10	1.11479e-08	-4.82209e-08	1.95311e-08	-2.86898e-08	-1.35543e-07	2.54853e-08	-1.10058e-07	7.00498e-07	-3.94023e-08	6.61096e-07	-2.00964e-07	9.08732e-09	-1.91877e-07	-3.36196e-08	4.70957e-09	-2.89101e-08	1.11759e-06	6.36016e-07	1.75361e-06	-6.70657e-08	1.58465e-08	-5.12192e-08
23.814	8.46823e-09	-2.13849e-10	8.25438e-09	-4.87458e-08	1.97437e-08	-2.90021e-08	-1.35834e-07	2.55399e-08	-1.10294e-07	6.98402e-07	-3.92844e-08	6.59118e-07	-2.03659e-07	9.20918e-09	-1.94450e-07	-3.46344e-08	4.85172e-09	-2.97827e-08	1.11553e-06	6.35752e-07	1.75128e-06	-6.77610e-08	1.60108e-08	-5.17502e-08
23.839	5.51658e-09	-1.39311e-10	5.37727e-09	-4.92644e-08	1.99538e-08	-2.93106e-08	-1.36120e-07	2.55938e-08	-1.10526e-07	6.96306e-07	-3.91665e-08	6.57140e-07	-2.06328e-07	9.32987e-09	-1.96998e-07	-3.56375e-08	4.99224e-09	-3.06452e-08	1.11347e-06	6.35487e-07	1.74895e-06	-6.84463e-08	1.61727e-08	-5.22736e-08
23.863	2.58192e-09	-6.52015e-11	2.51672e-09	-4.97766e-08	2.01612e-08	-2.96154e-08	-1.36403e-07	2.56470e-08	-1.10756e-07	6.94211e-07	-3.90486e-08	6.55162e-07	-2.08971e-07	9.44938e-09	-1.99522e-07	-3.66289e-08	5.13112e-09	-3.14978e-08	1.11140e-06	6.35220e-07	1.74662e-06	-6.91217e-08	1.63323e-08	-5.27894e-08
23.888	-3.35624e-10	8.47554e-12	-3.27148e-10	-5.02824e-08	2.03661e-08	-2.99163e-08	-1.36682e-07	2.56995e-08	-1.10983e-07	6.92116e-07	-3.89308e-08	6.53185e-07	-2.11588e-07	9.56772e-09	-2.02021e-07	-3.76086e-08	5.26836e-09	-3.23402e-08	1.10933e-06	6.34951e-07	1.74428e-06	-6.97872e-08	1.64895e-08	-5.32976e-08
23.912	-3.23595e-09	8.17176e-11	-3.15423e-09	-5.07817e-08	2.05683e-08	-3.02134e-08	-1.36958e-07	2.57513e-08	-1.11206e-07	6.90021e-07	-3.88129e-08	6.51208e-07	-2.14179e-07	9.68487e-09	-2.04494e-07	-3.85765e-08	5.40395e-09	-3.31725e-08	1.10726e-06	6.34680e-07	1.74194e-06	-7.04427e-08	1.66444e-08	-5.37983e-08
23.937	-6.11893e-09	1.54522e-10	-5.96441e-09	-5.12746e-08	2.07680e-08	-3.05066e-08	-1.37229e-07	2.58024e-08	-1.11427e-07	6.87927e-07	-3.86951e-08	6.49232e-07	-2.16744e-07	9.80083e-09	-2.06943e-07	-3.95326e-08	5.53788e-09	-3.39947e-08	1.10519e-06	6.34408e-07	1.73960e-06	-7.10882e-08	1.67969e-08	-5.42913e-08
23.962	-8.98446e-09	2.26885e-10	-8.75757e-09	-5.17611e-08	2.09650e-08	-3.07960e-08	-1.37497e-07	2.58528e-08	-1.11645e-07	6.85833e-07	-3.85774e-08	6.47256e-07	-2.19282e-07	9.91560e-09	-2.09366e-07	-4.04769e-08	5.67017e-09	-3.48068e-08	1.10311e-06	6.34134e-07	1.73725e-06	-7.17238e-08	1.69471e-08	-5.47767e-08
23.986	-1.18324e-08	2.98805e-10	-1.15336e-08	-5.22410e-08	2.11594e-08	-3.10816e-08	-1.37762e-07	2.59025e-08	-1.11859e-07	6.83740e-07	-3.84596e-08	6.45281e-07	-2.21793e-07	1.00292e-08	-2.11764e-07	-4.14094e-08	5.80080e-09	-3.56086e-08	1.10104e-06	6.33859e-07	1.73490e-06	-7.23494e-08	1.70949e-08	-5.52545e-08
24.011	-1.46627e-08	3.70278e-10	-1.42924e-08	-5.27145e-08	2.13512e-08	-3.13633e-08	-1.38022e-07	2.59514e-08	-1.12071e-07	6.81648e-07	-3.83420e-08	6.43306e-07	-2.24279e-07	1.01416e-08	-2.14137e-07	-4.23300e-08	5.92976e-09	-3.64003e-08	1.09896e-06	6.33582e-07	1.73254e-06	-7.29650e-08	1.72404e-08	-5.57246e-08
24.035	-1.74752e-08	4.41303e-10	-1.70339e-08	-5.31815e-08	2.15404e-08	-3.16412e-08	-1.38279e-07	2.59997e-08	-1.12279e-07	6.79557e-07	-3.82244e-08	6.41333e-07	-2.26737e-07	1.02527e-08	-2.16484e-07	-4.32388e-08	6.05706e-09	-3.71817e-08	1.09688e-06	6.33303e-07	1.73018e-06	-7.35706e-08	1.73835e-08	-5.61871e-08
24.060	-2.02698e-08	5.11875e-10	-1.97579e-08	-5.36421e-08	2.17269e-08	-3.19152e-08	-1.38532e-07	2.60472e-08	-1.12485e-07	6.77467e-07	-3.81068e-08	6.39360e-07	-2.29169e-07	1.03627e-08	-2.18806e-07	-4.41356e-08	6.18269e-09	-3.79529e-08	1.09480e-06	6.33022e-07	1.72782e-06	-7.41662e-08	1.75242e-08	-5.66419e-08
24.084	-2.30464e-08	5.81993e-10	-2.24644e-08	-5.40961e-08	2.19108e-08	-3.21853e-08	-1.38781e-07	2.60941e-08	-1.12687e-07	6.75378e-07	-3.79893e-08	6.37389e-07	-2.31574e-07	1.04714e-08	-2.21103e-07	-4.50204e-08	6.30664e-09	-3.87138e-08	1.09271e-06	6.32740e-07	1.72545e-06	-7.47517e-08	1.76626e-08	-5.70891e-08
24.109	-2.58049e-08	6.51653e-10	-2.51532e-08	-5.45435e-08	2.20920e-08	-3.24515e-08	-1.39026e-07	2.61402e-08	-1.12886e-07	6.73290e-07	-3.78718e-08	6.35418e-07	-2.33952e-07	1.05790e-08	-2.23373e-07	-4.58933e-08	6.42892e-09	-3.94644e-08	1.09063e-06	6.32457e-07	1.72308e-06	-7.53272e-08	1.77985e-08	-5.75287e-08
24.134	-2.85452e-08	7.20854e-10	-2.78243e-08	-5.49845e-08	2.22706e-08	-3.27139e-08	-1.39268e-07	2.61856e-08	-1.13082e-07	6.71204e-07	-3.77545e-08	6.33449e-07	-2.36303e-07	1.06853e-08	-2.25618e-07	-4.67542e-08	6.54952e-09	-4.02047e-08	1.08854e-06	6.32171e-07	1.72071e-06	-7.58927e-08	1.79322e-08	-5.79605e-08
24.158	-3.12671e-08	7.89592e-10	-3.04776e-08	-5.54189e-08	2.24466e-08	-3.29723e-08	-1.39505e-07	2.62303e-08	-1.13275e-07	6.69119e-07	-3.76372e-08	6.31482e-07	-2.38628e-07	1.07904e-08	-2.27837e-07	-4.76031e-08	6.66843e-09	-4.09347e-08	1.08645e-06	6.31885e-07	1.71833e-06	-7.64481e-08	1.80634e-08	-5.83847e-08
24.183	-3.39707e-08	8.57865e-10	-3.31128e-08	-5.58467e-08	2.26198e-08	-3.32269e-08	-1.39739e-07	2.62743e-08	-1.13465e-07	6.67035e-07	-3.75200e-08	6.29515e-07	-2.40925e-07	1.08943e-08	-2.30030e-07	-4.84399e-08	6.78566e-09	-4.16543e-08	1.08436e-06	6.31596e-07	1.71596e-06	-7.69934e-08	1.81922e-08	-5.88012e-08
24.207	-3.66558e-08	9.25671e-10	-3.57301e-08	-5.62680e-08	2.27905e-08	-3.34775e-08	-1.39969e-07	2.63175e-08	-1.13652e-07	6.64953e-07	-3.74029e-08	6.27550e-07	-2.43194e-07	1.09969e-08	-2.32197e-07	-4.92647e-08	6.90120e-09	-4.23635e-08	1.08227e-06	6.31306e-07	1.71357e-06	-7.75287e-08	1.83187e-08	-5.92100e-08
24.232	-3.93222e-08	9.93007e-10	-3.83292e-08	-5.66827e-08	2.29584e-08	-3.37242e-08	-1.40195e-07	2.63600e-08	-1.13835e-07	6.62873e-07	-3.72859e-08	6.25587e-07	-2.45437e-07	1.10983e-08	-2.34339e-07	-5.00774e-08	7.01504e-09	-4.30624e-08	1.08018e-06	6.31014e-07	1.71119e-06	-7.80539e-08	1.84428e-08	-5.96111e-08
24.257	-4.19699e-08	1.05987e-09	-4.09101e-08	-5.70908e-08	2.31237e-08	-3.39670e-08	-1.40417e-07	2.64018e-08	-1.14016e-07	6.60794e-07	-3.71690e-08	6.23625e-07	-2.47652e-07	1.11985e-08	-2.36454e-07	-5.08780e-08	7.12719e-09	-4.37508e-08	1.07808e-06	6.30721e-07	1.70880e-06	-7.85690e-08	1.85645e-08	-6.00045e-08
24.281	-4.45989e-08	1.12626e-09	-4.34726e-08	-5.74923e-08	2.32864e-08	-3.42059e-08	-1.40636e-07	2.64429e-08	-1.14193e-07	6.58717e-07	-3.70521e-08	6.21665e-07	-2.49840e-07	1.12974e-08	-2.38542e-07	-5.16664e-08	7.23764e-09	-4.44288e-08	1.07599e-06	6.30426e-07	1.70641e-06	-7.90740e-08	1.86839e-08	-6.03901e-08
24.306	-4.72089e-08	1.19217e-09	-4.60167e-08	-5.78872e-08	2.34463e-08	-3.44409e-08	-1.40850e-07	2.64832e-08	-1.14367e-07	6.56643e-07	-3.69354e-08	6.19707e-07	-2.52000e-07	1.13951e-08	-2.40605e-07	-5.24427e-08	7.34638e-09	-4.50963e-08	1.07389e-06	6.30130e-07	1.70402e-06	-7.95689e-08	1.88008e-08	-6.07681e-08
24.330	-4.98000e-08	1.25760e-09	-4.85423e-08	-5.82755e-08	2.36036e-08	-3.46719e-08	-1.41061e-07	2.65228e-08	-1.14538e-07	6.54570e-07	-3.68188e-08	6.17751e-07	-2.54133e-07	1.14915e-08	-2.42641e-07	-5.32068e-08	7.45342e-09	-4.57534e-08	1.07179e-06	6.29832e-07	1.70163e-06	-8.00537e-08	1.89154e-08	-6.11384e-08
24.355	-5.23719e-08	1.32255e-09	-5.10494e-08	-5.86572e-08	2.37582e-08	-3.48990e-08	-1.41268e-07	2.65617e-08	-1.14706e-07	6.52499e-07	-3.67024e-08	6.15797e-07	-2.56238e-07	1.15867e-08	-2.44651e-07	-5.39587e-08	7.55876e-09	-4.64000e-08	1.06970e-06	6.29533e-07	1.69923e-06	-8.05285e-08	1.90275e-08	-6.15009e-08
24.379	-5.49247e-08	1.38702e-09	-5.35377e-08	-5.90323e-08	2.39101e-08	-3.51222e-08	-1.41471e-07	2.65998e-08	-1.14871e-07	6.50430e-07	-3.65860e-08	6.13844e-07	-2.58315e-07	1.16806e-08	-2.46635e-07	-5.46985e-08	7.66238e-09	-4.70361e-08	1.06760e-06	6.29232e-07	1.69683e-06	-8.09931e-08	1.91373e-08	-6.18558e-08
24.404	-5.74583e-08	1.45100e-09	-5.60073e-08	-5.94008e-08	2.40594e-08	-3.53414e-08	-1.41670e-07	2.66372e-08	-1.15032e-07	6.48364e-07	-3.64698e-08	6.11894e-07	-2.60365e-07	1.17733e-08	-2.48592e-07	-5.54259e-08	7.76429e-09	-4.76617e-08	1.06550e-06	6.28929e-07	1.69443e-06	-8.14475e-08	1.92447e-08	-6.22029e-08
24.429	-5.99725e-08	1.51449e-09	-5.84581e-08	-5.97626e-08	2.42059e-08	-3.55567e-08	-1.41865e-07	2.66739e-08	-1.15191e-07	6.46300e-07	-3.63537e-08	6.09947e-07	-2.62387e-07	1.18647e-08	-2.50522e-07	-5.61412e-08	7.86448e-09	-4.82767e-08	1.06340e-06	6.28625e-07	1.69202e-06	-8.18919e-08	1.93497e-08	-6.25422e-08
24.453	-6.24674e-08	1.57749e-09	-6.08899e-08	-6.01177e-08	2.43498e-08	-3.57680e-08	-1.42056e-07	2.67098e-08	-1.15346e-07	6.44239e-07	-3.62377e-08	6.08001e-07	-2.64381e-07	1.19549e-08	-2.52426e-07	-5.68441e-08	7.96295e-09	-4.88812e-08	1.06130e-06	6.28320e-07	1.68962e-06	-8.23262e-08	1.94523e-08	-6.28739e-08
24.478	-6.49427e-08	1.64000e-09	-6.33027e-08	-6.04663e-08	2.44909e-08	-3.59753e-08	-1.42243e-07	2.67450e-08	-1.15498e-07	6.42180e-07	-3.61219e-08	6.06058e-07	-2.66347e-07	1.20438e-08	-2.54303e-07	-5.75348e-08	8.05971e-09	-4.94751e-08	1.05920e-06	6.28013e-07	1.68721e-06	-8.27503e-08	1.95525e-08	-6.31978e-08
24.502	-6.73984e-08	1.70202e-09	-6.56964e-08	-6.08081e-08	2.46294e-08	-3.61787e-08	-1.42426e-07	2.67795e-08	-1.15647e-07	6.40124e-07	-3.60063e-08	6.04117e-07	-2.68285e-07	1.21314e-08	-2.56153e-07	-5.82132e-08	8.15474e-09	-5.00585e-08	1.05709e-06	6.27705e-07	1.68480e-06	-8.31643e-08	1.96503e-08	-6.35140e-08
24.527	-6.98345e-08	1.76354e-09	-6.80709e-08	-6.11433e-08	2.47651e-08	-3.63782e-08	-1.42606e-07	2.68132e-08	-1.15792e-07	6.38070e-07	-3.58907e-08	6.02179e-07	-2.70194e-07	1.22178e-08	-2.57977e-07	-5.88793e-08	8.24805e-09	-5.06313e-08	1.05499e-06	6.27395e-07	1.68239e-06	-8.35681e-08	1.97457e-08	-6.38224e-08
24.551	-7.22508e-08	1.82455e-09	-7.04262e-08	-6.14718e-08	2.48982e-08	-3.65736e-08	-1.42781e-07	2.68462e-08	-1.15935e-07	6.36019e-07	-3.57754e-08	6.00244e-07	-2.72076e-07	1.23029e-08	-2.59773e-07	-5.95331e-08	8.33963e-09	-5.11934e-08	1.05289e-06	6.27084e-07	1.67997e-06	-8.39619e-08	1.98388e-08	-6.41231e-08
24.576	-7.46473e-08	1.88507e-09	-7.27622e-08	-6.17937e-08	2.50286e-08	-3.67651e-08	-1.42953e-07	2.68784e-08	-1.16074e-07	6.33971e-07	-3.56602e-08	5.98311e-07	-2.73930e-07	1.23867e-08	-2.61543e-07	-6.01745e-08	8.42948e-09	-5.17450e-08	1.05079e-06	6.26771e-07	1.67756e-06	-8.43455e-08	1.99294e-08	-6.44161e-08
24.601	-7.70239e-08	1.94509e-09	-7.50788e-08	-6.21089e-08	2.51562e-08	-3.69526e-08	-1.43120e-07	2.69099e-08	-1.16210e-07	6.31926e-07	-3.55452e-08	5.96381e-07	-2.75755e-07	1.24693e-08	-2.63286e-07	-6.08035e-08	8.51760e-09	-5.22859e-08	1.04869e-06	6.26457e-07	1.67514e-06	-8.47189e-08	2.00177e-08	-6.47013e-08
24.625	-7.93806e-08	2.00460e-09	-7.73759e-08	-6.24174e-08	2.52812e-08	-3.71362e-08	-1.43284e-07	2.69407e-08	-1.16343e-07	6.29884e-07	-3.54303e-08	5.94454e-07	-2.77553e-07	1.25505e-08	-2.65002e-07	-6.14202e-08	8.60399e-09	-5.28162e-08	1.04658e-06	6.26141e-07	1.67273e-06	-8.50823e-08	2.01035e-08	-6.49788e-08
24.650	-8.17172e-08	2.06361e-09	-7.96536e-08	-6.27192e-08	2.54034e-08	-3.73158e-08	-1.43443e-07	2.69707e-08	-1.16473e-07	6.27845e-07	-3.53156e-08	5.92530e-07	-2.79322e-07	1.26305e-08	-2.66691e-07	-6.20245e-08	8.68864e-09	-5.33358e-08	1.04448e-06	6.25824e-07	1.67031e-06	-8.54355e-08	2.01870e-08	-6.52485e-08
24.674	-8.40337e-08	2.12211e-09	-8.19116e-08	-6.30143e-08	2.55230e-08	-3.74913e-08	-1.43599e-07	2.70000e-08	-1.16599e-07	6.25810e-07	-3.52011e-08	5.90608e-07	-2.81062e-07	1.27092e-08	-2.68353e-07	-6.26164e-08	8.77155e-09	-5.38448e-08	1.04238e-06	6.25506e-07	1.66789e-06	-8.57786e-08	2.02680e-08	-6.55105e-08
24.699	-8.63300e-08	2.18010e-09	-8.41499e-08	-6.33028e-08	2.56398e-08	-3.76630e-08	-1.43751e-07	2.70285e-08	-1.16722e-07	6.23777e-07	-3.50868e-08	5.88690e-07	-2.82774e-07	1.27866e-08	-2.69988e-07	-6.31959e-08	8.85273e-09	-5.43431e-08	1.04028e-06	6.25186e-07	1.66546e-06	-8.61115e-08	2.03467e-08	-6.57648e-08
24.723	-8.86061e-08	2.23758e-09	-8.63685e-08	-6.35845e-08	2.57539e-08	-3.78306e-08	-1.43898e-07	2.70563e-08	-1.16842e-07	6.21748e-07	-3.49726e-08	5.86775e-07	-2.84458e-07	1.28628e-08	-2.71595e-07	-6.37630e-08	8.93217e-09	-5.48308e-08	1.03818e-06	6.24865e-07	1.66304e-06	-8.64343e-08	2.04230e-08	-6.60114e-08
24.748	-9.08619e-08	2.29454e-09	-8.85673e-08	-6.38596e-08	2.58653e-08	-3.79942e-08	-1.44042e-07	2.70833e-08	-1.16959e-07	6.19722e-07	-3.48587e-08	5.84864e-07	-2.86113e-07	1.29376e-08	-2.73176e-07	-6.43176e-08	9.00987e-09	-5.53077e-08	1.03607e-06	6.24542e-07	1.66062e-06	-8.67470e-08	2.04969e-08	-6.62502e-08
24.773	-9.30973e-08	2.35099e-09	-9.07463e-08	-6.41279e-08	2.59740e-08	-3.81539e-08	-1.44182e-07	2.71096e-08	-1.17072e-07	6.17700e-07	-3.47450e-08	5.82955e-07	-2.87740e-07	1.30112e-08	-2.74729e-07	-6.48598e-08	9.08582e-09	-5.57740e-08	1.03397e-06	6.24219e-07	1.65819e-06	-8.70496e-08	2.05684e-08	-6.64812e-08
24.797	-9.53123e-08	2.40693e-09	-9.29053e-08	-6.43896e-08	2.60800e-08	-3.83096e-08	-1.44318e-07	2.71351e-08	-1.17182e-07	6.15681e-07	-3.46314e-08	5.81050e-07	-2.89339e-07	1.30835e-08	-2.76255e-07	-6.53896e-08	9.16003e-09	-5.62295e-08	1.03187e-06	6.23894e-07	1.65577e-06	-8.73420e-08	2.06375e-08	-6.67046e-08
24.822	-9.75067e-08	2.46235e-09	-9.50444e-08	-6.46445e-08	2.61833e-08	-3.84613e-08	-1.44449e-07	2.71599e-08	-1.17290e-07	6.13666e-07	-3.45181e-08	5.79148e-07	-2.90908e-07	1.31544e-08	-2.77754e-07	-6.59069e-08	9.23250e-09	-5.66744e-08	1.02977e-06	6.23567e-07	1.65334e-06	-8.76244e-08	2.07042e-08	-6.69202e-08
24.846	-9.96807e-08	2.51724e-09	-9.71634e-08	-6.48928e-08	2.62838e-08	-3.86089e-08	-1.44577e-07	2.71839e-08	-1.17393e-07	6.11655e-07	-3.44049e-08	5.77250e-07	-2.92449e-07	1.32241e-08	-2.79225e-07	-6.64117e-08	9.30322e-09	-5.71085e-08	1.02767e-06	6.23240e-07	1.65091e-06	-8.78966e-08	2.07685e-08	-6.71281e-08
24.871	-1.01834e-07	2.57162e-09	-9.92624e-08	-6.51343e-08	2.63816e-08	-3.87527e-08	-1.44701e-07	2.72072e-08	-1.17494e-07	6.09648e-07	-3.42920e-08	5.75356e-07	-2.93962e-07	1.32925e-08	-2.80669e-07	-6.69041e-08	9.37219e-09	-5.75319e-08	1.02557e-06	6.22911e-07	1.64848e-06	-8.81587e-08	2.08304e-08	-6.73283e-08
24.895	-1.03967e-07	2.62548e-09	-1.01341e-07	-6.53691e-08	2.64768e-08	-3.88924e-08	-1.44821e-07	2.72298e-08	-1.17591e-07	6.07644e-07	-3.41793e-08	5.73465e-07	-2.95445e-07	1.33596e-08	-2.82086e-07	-6.73840e-08	9.43942e-09	-5.79446e-08	1.02348e-06	6.22580e-07	1.64606e-06	-8.84107e-08	2.08900e-08	-6.75207e-08
24.920	-1.06079e-07	2.67881e-09	-1.03400e-07	-6.55973e-08	2.65692e-08	-3.90281e-08	-1.44937e-07	2.72515e-08	-1.17685e-07	6.05645e-07	-3.40668e-08	5.71578e-07	-2.96900e-07	1.34254e-08	-2.83475e-07	-6.78514e-08	9.50489e-09	-5.83465e-08	1.02138e-06	6.22249e-07	1.64363e-06	-8.86526e-08	2.09471e-08	-6.77055e-08
24.945	-1.08170e-07	2.73162e-09	-1.05438e-07	-6.58187e-08	2.66588e-08	-3.91598e-08	-1.45049e-07	2.72726e-08	-1.17776e-07	6.03649e-07	-3.39546e-08	5.69694e-07	-2.98327e-07	1.34899e-08	-2.84837e-07	-6.83063e-08	9.56862e-09	-5.87377e-08	1.01928e-06	6.21916e-07	1.64120e-06	-8.88844e-08	2.10019e-08	-6.78825e-08
24.969	-1.10240e-07	2.78390e-09	-1.07456e-07	-6.60334e-08	2.67458e-08	-3.92876e-08	-1.45157e-07	2.72929e-08	-1.17864e-07	6.01657e-07	-3.38426e-08	5.67815e-07	-2.99724e-07	1.35531e-08	-2.86171e-07	-6.87487e-08	9.63059e-09	-5.91181e-08	1.01719e-06	6.21583e-07	1.63877e-06	-8.91061e-08	2.10543e-08	-6.80519e-08
24.994	-1.12289e-07	2.83566e-09	-1.09454e-07	-6.62414e-08	2.68301e-08	-3.94114e-08	-1.45261e-07	2.73124e-08	-1.17948e-07	5.99670e-07	-3.37308e-08	5.65939e-07	-3.01093e-07	1.36150e-08	-2.87478e-07	-6.91786e-08	9.69082e-09	-5.94878e-08	1.01509e-06	6.21248e-07	1.63634e-06	-8.93178e-08	2.11043e-08	-6.82135e-08
25.018	-1.14318e-07	2.88688e-09	-1.11431e-07	-6.64427e-08	2.69116e-08	-3.95311e-08	-1.45360e-07	2.73312e-08	-1.18029e-07	5.97687e-07	-3.36192e-08	5.64068e-07	-3.02433e-07	1.36756e-08	-2.88758e-07	-6.95960e-08	9.74929e-09	-5.98467e-08	1.01300e-06	6.20911e-07	1.63391e-06	-8.95193e-08	2.11519e-08	-6.83674e-08
25.043	-1.16326e-07	2.93758e-09	-1.13388e-07	-6.66373e-08	2.69904e-08	-3.96469e-08	-1.45456e-07	2.73492e-08	-1.18107e-07	5.95708e-07	-3.35079e-08	5.62200e-07	-3.03744e-07	1.37349e-08	-2.90009e-07	-7.00009e-08	9.80601e-09	-6.01949e-08	1.01091e-06	6.20574e-07	1.63148e-06	-8.97109e-08	2.11972e-08	-6.85137e-08
25.068	-1.18312e-07	2.98774e-09	-1.15324e-07	-6.68252e-08	2.70665e-08	-3.97587e-08	-1.45548e-07	2.73665e-08	-1.18182e-07	5.93734e-07	-3.33969e-08	5.60337e-07	-3.05027e-07	1.37929e-08	-2.91234e-07	-7.03933e-08	9.86098e-09	-6.05324e-08	1.00882e-06	6.20236e-07	1.62905e-06	-8.98923e-08	2.12400e-08	-6.86523e-08
25.092	-1.20278e-07	3.03738e-09	-1.17240e-07	-6.70064e-08	2.71399e-08	-3.98665e-08	-1.45636e-07	2.73831e-08	-1.18253e-07	5.91764e-07	-3.32861e-08	5.58477e-07	-3.06280e-07	1.38495e-08	-2.92431e-07	-7.07732e-08	9.91419e-09	-6.08590e-08	1.00673e-06	6.19896e-07	1.62662e-06	-9.00637e-08	2.12805e-08	-6.87832e-08
25.117	-1.22222e-07	3.08648e-09	-1.19135e-07	-6.71810e-08	2.72106e-08	-3.99703e-08	-1.45720e-07	2.73988e-08	-1.18321e-07	5.89798e-07	-3.31755e-08	5.56623e-07	-3.07505e-07	1.39049e-08	-2.93600e-07	-7.11406e-08	9.96566e-09	-6.11749e-08	1.00464e-06	6.19555e-07	1.62419e-06	-9.02250e-08	2.13187e-08	-6.89064e-08
25.141	-1.24145e-07	3.13505e-09	-1.21010e-07	-6.73488e-08	2.72786e-08	-4.00702e-08	-1.45800e-07	2.74139e-08	-1.18386e-07	5.87837e-07	-3.30652e-08	5.54772e-07	-3.08701e-07	1.39590e-08	-2.94742e-07	-7.14954e-08	1.00154e-08	-6.14801e-08	1.00255e-06	6.19214e-07	1.62176e-06	-9.03764e-08	2.13544e-08	-6.90219e-08
25.166	-1.26047e-07	3.18308e-09	-1.22864e-07	-6.75099e-08	2.73438e-08	-4.01661e-08	-1.45876e-07	2.74282e-08	-1.18448e-07	5.85881e-07	-3.29552e-08	5.52926e-07	-3.09867e-07	1.40118e-08	-2.95856e-07	-7.18378e-08	1.00633e-08	-6.17744e-08	1.00047e-06	6.18871e-07	1.61934e-06	-9.05177e-08	2.13878e-08	-6.91299e-08
25.190	-1.27928e-07	3.23058e-09	-1.24697e-07	-6.76643e-08	2.74064e-08	-4.02579e-08	-1.45948e-07	2.74417e-08	-1.18506e-07	5.83929e-07	-3.28454e-08	5.51084e-07	-3.11005e-07	1.40632e-08	-2.96942e-07	-7.21676e-08	1.01095e-08	-6.20580e-08	9.98381e-07	6.18527e-07	1.61691e-06	-9.06489e-08	2.14188e-08	-6.92301e-08
25.215	-1.29788e-07	3.27754e-09	-1.26510e-07	-6.78121e-08	2.74662e-08	-4.03458e-08	-1.46016e-07	2.74545e-08	-1.18562e-07	5.81982e-07	-3.27359e-08	5.49247e-07	-3.12115e-07	1.41134e-08	-2.98001e-07	-7.24849e-08	1.01540e-08	-6.23309e-08	9.96299e-07	6.18182e-07	1.61448e-06	-9.07702e-08	2.14475e-08	-6.93227e-08
25.240	-1.31626e-07	3.32396e-09	-1.28302e-07	-6.79532e-08	2.75234e-08	-4.04298e-08	-1.46080e-07	2.74665e-08	-1.18614e-07	5.80040e-07	-3.26266e-08	5.47414e-07	-3.13195e-07	1.41622e-08	-2.99033e-07	-7.27897e-08	1.01967e-08	-6.25930e-08	9.94219e-07	6.17836e-07	1.61206e-06	-9.08815e-08	2.14738e-08	-6.94077e-08
25.264	-1.33443e-07	3.36984e-09	-1.30073e-07	-6.80875e-08	2.75778e-08	-4.05097e-08	-1.46140e-07	2.74778e-08	-1.18662e-07	5.78103e-07	-3.25177e-08	5.45586e-07	-3.14246e-07	1.42098e-08	-3.00036e-07	-7.30819e-08	1.02376e-08	-6.28443e-08	9.92140e-07	6.17490e-07	1.60963e-06	-9.09828e-08	2.14977e-08	-6.94851e-08
25.289	-1.35238e-07	3.41518e-09	-1.31823e-07	-6.82153e-08	2.76295e-08	-4.05857e-08	-1.46196e-07	2.74883e-08	-1.18708e-07	5.76171e-07	-3.24090e-08	5.43762e-07	-3.15268e-07	1.42560e-08	-3.01012e-07	-7.33617e-08	1.02768e-08	-6.30849e-08	9.90063e-07	6.17142e-07	1.60721e-06	-9.10741e-08	2.15193e-08	-6.95549e-08
25.313	-1.37013e-07	3.45999e-09	-1.33553e-07	-6.83363e-08	2.76786e-08	-4.06578e-08	-1.46248e-07	2.74981e-08	-1.18750e-07	5.74244e-07	-3.23006e-08	5.41944e-07	-3.16262e-07	1.43009e-08	-3.01961e-07	-7.36289e-08	1.03142e-08	-6.33147e-08	9.87988e-07	6.16793e-07	1.60478e-06	-9.11555e-08	2.15385e-08	-6.96170e-08
25.338	-1.38765e-07	3.50425e-09	-1.35261e-07	-6.84507e-08	2.77249e-08	-4.07258e-08	-1.46296e-07	2.75072e-08	-1.18789e-07	5.72322e-07	-3.21925e-08	5.40130e-07	-3.17226e-07	1.43445e-08	-3.02882e-07	-7.38837e-08	1.03499e-08	-6.35338e-08	9.85915e-07	6.16444e-07	1.60236e-06	-9.12270e-08	2.15554e-08	-6.96716e-08
25.362	-1.40497e-07	3.54797e-09	-1.36949e-07	-6.85585e-08	2.77685e-08	-4.07899e-08	-1.46340e-07	2.75155e-08	-1.18825e-07	5.70406e-07	-3.20847e-08	5.38321e-07	-3.18162e-07	1.43868e-08	-3.03775e-07	-7.41259e-08	1.03839e-08	-6.37421e-08	9.83844e-07	6.16093e-07	1.59994e-06	-9.12885e-08	2.15699e-08	-6.97185e-08
25.387	-1.42206e-07	3.59115e-09	-1.38615e-07	-6.86595e-08	2.78095e-08	-4.08501e-08	-1.46381e-07	2.75230e-08	-1.18858e-07	5.68494e-07	-3.19772e-08	5.36517e-07	-3.19069e-07	1.44278e-08	-3.04641e-07	-7.43557e-08	1.04160e-08	-6.39397e-08	9.81775e-07	6.15742e-07	1.59752e-06	-9.13400e-08	2.15821e-08	-6.97579e-08
25.412	-1.43895e-07	3.63379e-09	-1.40261e-07	-6.87540e-08	2.78477e-08	-4.09062e-08	-1.46417e-07	2.75298e-08	-1.18887e-07	5.66588e-07	-3.18699e-08	5.34718e-07	-3.19947e-07	1.44675e-08	-3.05479e-07	-7.45730e-08	1.04465e-08	-6.41265e-08	9.79709e-07	6.15389e-07	1.59510e-06	-9.13817e-08	2.15920e-08	-6.97898e-08
25.436	-1.45562e-07	3.67588e-09	-1.41886e-07	-6.88418e-08	2.78833e-08	-4.09585e-08	-1.46449e-07	2.75359e-08	-1.18913e-07	5.64687e-07	-3.17630e-08	5.32924e-07	-3.20796e-07	1.45059e-08	-3.06290e-07	-7.47777e-08	1.04752e-08	-6.43026e-08	9.77644e-07	6.15036e-07	1.59268e-06	-9.14135e-08	2.15995e-08	-6.98140e-08
25.461	-1.47207e-07	3.71743e-09	-1.43490e-07	-6.89230e-08	2.79162e-08	-4.10068e-08	-1.46477e-07	2.75412e-08	-1.18936e-07	5.62791e-07	-3.16564e-08	5.31135e-07	-3.21616e-07	1.45430e-08	-3.07073e-07	-7.49701e-08	1.05021e-08	-6.44679e-08	9.75582e-07	6.14682e-07	1.59026e-06	-9.14354e-08	2.16047e-08	-6.98308e-08
25.485	-1.48831e-07	3.75844e-09	-1.45072e-07	-6.89975e-08	2.79464e-08	-4.10511e-08	-1.46501e-07	2.75457e-08	-1.18956e-07	5.60901e-07	-3.15501e-08	5.29351e-07	-3.22407e-07	1.45788e-08	-3.07828e-07	-7.51499e-08	1.05273e-08	-6.46226e-08	9.73522e-07	6.14328e-07	1.58785e-06	-9.14475e-08	2.16075e-08	-6.98400e-08
25.510	-1.50433e-07	3.79890e-09	-1.46634e-07	-6.90654e-08	2.79739e-08	-4.10915e-08	-1.46522e-07	2.75496e-08	-1.18972e-07	5.59017e-07	-3.14441e-08	5.27573e-07	-3.23169e-07	1.46132e-08	-3.08556e-07	-7.53173e-08	1.05507e-08	-6.47665e-08	9.71465e-07	6.13972e-07	1.58544e-06	-9.14497e-08	2.16080e-08	-6.98417e-08
25.534	-1.52014e-07	3.83881e-09	-1.48175e-07	-6.91267e-08	2.79987e-08	-4.11280e-08	-1.46538e-07	2.75526e-08	-1.18986e-07	5.57138e-07	-3.13384e-08	5.25799e-07	-3.23903e-07	1.46464e-08	-3.09256e-07	-7.54722e-08	1.05724e-08	-6.48997e-08	9.69410e-07	6.13616e-07	1.58303e-06	-9.14421e-08	2.16062e-08	-6.98358e-08
25.559	-1.53573e-07	3.87818e-09	-1.49695e-07	-6.91815e-08	2.80209e-08	-4.11606e-08	-1.46551e-07	2.75550e-08	-1.18996e-07	5.55264e-07	-3.12330e-08	5.24031e-07	-3.24607e-07	1.46783e-08	-3.09929e-07	-7.56147e-08	1.05924e-08	-6.50223e-08	9.67357e-07	6.13259e-07	1.58062e-06	-9.14246e-08	2.16021e-08	-6.98225e-08
25.584	-1.55110e-07	3.91701e-09	-1.51193e-07	-6.92296e-08	2.80404e-08	-4.11892e-08	-1.46559e-07	2.75566e-08	-1.19003e-07	5.53397e-07	-3.11280e-08	5.22269e-07	-3.25283e-07	1.47088e-08	-3.10574e-07	-7.57447e-08	1.06106e-08	-6.51341e-08	9.65307e-07	6.12902e-07	1.57821e-06	-9.13974e-08	2.15957e-08	-6.98017e-08
25.608	-1.56626e-07	3.95529e-09	-1.52671e-07	-6.92711e-08	2.80572e-08	-4.12139e-08	-1.46564e-07	2.75574e-08	-1.19006e-07	5.51535e-07	-3.10232e-08	5.20511e-07	-3.25930e-07	1.47381e-08	-3.11192e-07	-7.58623e-08	1.06271e-08	-6.52352e-08	9.63260e-07	6.12544e-07	1.57580e-06	-9.13604e-08	2.15869e-08	-6.97734e-08
25.633	-1.58120e-07	3.99302e-09	-1.54127e-07	-6.93061e-08	2.80714e-08	-4.12347e-08	-1.46564e-07	2.75575e-08	-1.19007e-07	5.49679e-07	-3.09188e-08	5.18760e-07	-3.26548e-07	1.47660e-08	-3.11782e-07	-7.59675e-08	1.06418e-08	-6.53257e-08	9.61216e-07	6.12185e-07	1.57340e-06	-9.13136e-08	2.15759e-08	-6.97377e-08
25.657	-1.59593e-07	4.03020e-09	-1.55562e-07	-6.93345e-08	2.80829e-08	-4.12516e-08	-1.46561e-07	2.75569e-08	-1.19004e-07	5.47828e-07	-3.08147e-08	5.17014e-07	-3.27138e-07	1.47927e-08	-3.12345e-07	-7.60603e-08	1.06548e-08	-6.54055e-08	9.59174e-07	6.11825e-07	1.57100e-06	-9.12571e-08	2.15625e-08	-6.96946e-08
25.682	-1.61043e-07	4.06684e-09	-1.56977e-07	-6.93563e-08	2.80917e-08	-4.12646e-08	-1.46554e-07	2.75556e-08	-1.18998e-07	5.45984e-07	-3.07110e-08	5.15273e-07	-3.27699e-07	1.48181e-08	-3.12881e-07	-7.61407e-08	1.06661e-08	-6.54746e-08	9.57135e-07	6.11465e-07	1.56860e-06	-9.11908e-08	2.15469e-08	-6.96440e-08
25.706	-1.62473e-07	4.10294e-09	-1.58370e-07	-6.93716e-08	2.80979e-08	-4.12737e-08	-1.46543e-07	2.75535e-08	-1.18989e-07	5.44146e-07	-3.06076e-08	5.13538e-07	-3.28231e-07	1.48421e-08	-3.13389e-07	-7.62087e-08	1.06756e-08	-6.55331e-08	9.55099e-07	6.11105e-07	1.56620e-06	-9.11149e-08	2.15289e-08	-6.95860e-08
25.731	-1.63880e-07	4.13848e-09	-1.59742e-07	-6.93803e-08	2.81014e-08	-4.12789e-08	-1.46528e-07	2.75507e-08	-1.18977e-07	5.42313e-07	-3.05045e-08	5.11809e-07	-3.28734e-07	1.48649e-08	-3.13869e-07	-7.62644e-08	1.06834e-08	-6.55810e-08	9.53066e-07	6.10744e-07	1.56381e-06	-9.10292e-08	2.15087e-08	-6.95205e-08
25.756	-1.65266e-07	4.17348e-09	-1.61093e-07	-6.93826e-08	2.81023e-08	-4.12802e-08	-1.46509e-07	2.75471e-08	-1.18962e-07	5.40487e-07	-3.04018e-08	5.10085e-07	-3.29209e-07	1.48864e-08	-3.14323e-07	-7.63077e-08	1.06895e-08	-6.56182e-08	9.51036e-07	6.10382e-07	1.56142e-06	-9.09339e-08	2.14861e-08	-6.94478e-08
25.780	-1.66630e-07	4.20793e-09	-1.62422e-07	-6.93783e-08	2.81006e-08	-4.12777e-08	-1.46486e-07	2.75428e-08	-1.18943e-07	5.38667e-07	-3.02994e-08	5.08367e-07	-3.29655e-07	1.49065e-08	-3.14749e-07	-7.63387e-08	1.06938e-08	-6.56449e-08	9.49009e-07	6.10020e-07	1.55903e-06	-9.08289e-08	2.14613e-08	-6.93676e-08
25.805	-1.67973e-07	4.24183e-09	-1.63731e-07	-6.93675e-08	2.80962e-08	-4.12712e-08	-1.46459e-07	2.75378e-08	-1.18921e-07	5.36853e-07	-3.01974e-08	5.06655e-07	-3.30073e-07	1.49254e-08	-3.15147e-07	-7.63573e-08	1.06964e-08	-6.56609e-08	9.46986e-07	6.09657e-07	1.55664e-06	-9.07143e-08	2.14343e-08	-6.92801e-08
25.829	-1.69294e-07	4.27519e-09	-1.65019e-07	-6.93502e-08	2.80892e-08	-4.12610e-08	-1.46429e-07	2.75321e-08	-1.18897e-07	5.35045e-07	-3.00957e-08	5.04949e-07	-3.30462e-07	1.49430e-08	-3.15519e-07	-7.63637e-08	1.06973e-08	-6.56663e-08	9.44965e-07	6.09294e-07	1.55426e-06	-9.05902e-08	2.14049e-08	-6.91852e-08
25.854	-1.70593e-07	4.30800e-09	-1.66285e-07	-6.93264e-08	2.80796e-08	-4.12468e-08	-1.46394e-07	2.75256e-08	-1.18869e-07	5.33243e-07	-2.99944e-08	5.03249e-07	-3.30822e-07	1.49593e-08	-3.15863e-07	-7.63577e-08	1.06965e-08	-6.56612e-08	9.42948e-07	6.08931e-07	1.55188e-06	-9.04564e-08	2.13733e-08	-6.90830e-08
25.879	-1.71871e-07	4.34026e-09	-1.67530e-07	-6.92961e-08	2.80673e-08	-4.12288e-08	-1.46356e-07	2.75184e-08	-1.18838e-07	5.31448e-07	-2.98934e-08	5.01555e-07	-3.31155e-07	1.49743e-08	-3.16180e-07	-7.63395e-08	1.06939e-08	-6.56455e-08	9.40934e-07	6.08567e-07	1.54950e-06	-9.03130e-08	2.13394e-08	-6.89736e-08
25.903	-1.73126e-07	4.37198e-09	-1.68754e-07	-6.92594e-08	2.80525e-08	-4.12070e-08	-1.46314e-07	2.75105e-08	-1.18803e-07	5.29659e-07	-2.97928e-08	4.99867e-07	-3.31458e-07	1.49881e-08	-3.16470e-07	-7.63090e-08	1.06897e-08	-6.56193e-08	9.38923e-07	6.08203e-07	1.54713e-06	-9.01601e-08	2.13033e-08	-6.88568e-08
25.928	-1.74361e-07	4.40315e-09	-1.69958e-07	-6.92163e-08	2.80350e-08	-4.11813e-08	-1.46268e-07	2.75018e-08	-1.18766e-07	5.27877e-07	-2.96925e-08	4.98184e-07	-3.31733e-07	1.50005e-08	-3.16733e-07	-7.62662e-08	1.06837e-08	-6.55826e-08	9.36916e-07	6.07838e-07	1.54475e-06	-8.99977e-08	2.12649e-08	-6.87328e-08
25.952	-1.75573e-07	4.43377e-09	-1.71140e-07	-6.91667e-08	2.80149e-08	-4.11518e-08	-1.46218e-07	2.74924e-08	-1.18726e-07	5.26101e-07	-2.95926e-08	4.96508e-07	-3.31980e-07	1.50117e-08	-3.16969e-07	-7.62113e-08	1.06760e-08	-6.55353e-08	9.34913e-07	6.07474e-07	1.54239e-06	-8.98258e-08	2.12243e-08	-6.86015e-08
25.977	-1.76764e-07	4.46385e-09	-1.72301e-07	-6.91107e-08	2.79922e-08	-4.11185e-08	-1.46164e-07	2.74824e-08	-1.18682e-07	5.24332e-07	-2.94931e-08	4.94838e-07	-3.32199e-07	1.50216e-08	-3.17177e-07	-7.61441e-08	1.06666e-08	-6.54775e-08	9.32913e-07	6.07109e-07	1.54002e-06	-8.96444e-08	2.11815e-08	-6.84629e-08
26.001	-1.77934e-07	4.49338e-09	-1.73441e-07	-6.90482e-08	2.79669e-08	-4.10813e-08	-1.46107e-07	2.74715e-08	-1.18635e-07	5.22569e-07	-2.93939e-08	4.93175e-07	-3.32389e-07	1.50302e-08	-3.17359e-07	-7.60648e-08	1.06555e-08	-6.54093e-08	9.30916e-07	6.06743e-07	1.53766e-06	-8.94536e-08	2.11364e-08	-6.83172e-08
26.026	-1.79082e-07	4.52237e-09	-1.74559e-07	-6.89794e-08	2.79391e-08	-4.10404e-08	-1.46046e-07	2.74600e-08	-1.18586e-07	5.20812e-07	-2.92951e-08	4.91517e-07	-3.32551e-07	1.50375e-08	-3.17514e-07	-7.59732e-08	1.06426e-08	-6.53306e-08	9.28923e-07	6.06378e-07	1.53530e-06	-8.92533e-08	2.10890e-08	-6.81642e-08
26.051	-1.80208e-07	4.55081e-09	-1.75657e-07	-6.89042e-08	2.79086e-08	-4.09956e-08	-1.45981e-07	2.74478e-08	-1.18533e-07	5.19063e-07	-2.91967e-08	4.89866e-07	-3.32685e-07	1.50435e-08	-3.17642e-07	-7.58696e-08	1.06281e-08	-6.52415e-08	9.26934e-07	6.06012e-07	1.53295e-06	-8.90436e-08	2.10395e-08	-6.80041e-08
26.075	-1.81313e-07	4.57871e-09	-1.76734e-07	-6.88227e-08	2.78756e-08	-4.09471e-08	-1.45912e-07	2.74348e-08	-1.18477e-07	5.17320e-07	-2.90987e-08	4.88221e-07	-3.32791e-07	1.50483e-08	-3.17743e-07	-7.57538e-08	1.06119e-08	-6.51419e-08	9.24949e-07	6.05646e-07	1.53060e-06	-8.88246e-08	2.09877e-08	-6.78368e-08
26.100	-1.82396e-07	4.60606e-09	-1.77790e-07	-6.87348e-08	2.78400e-08	-4.08948e-08	-1.45839e-07	2.74212e-08	-1.18418e-07	5.15584e-07	-2.90010e-08	4.86583e-07	-3.32869e-07	1.50518e-08	-3.17817e-07	-7.56259e-08	1.05940e-08	-6.50319e-08	9.22968e-07	6.05280e-07	1.52825e-06	-8.85962e-08	2.09338e-08	-6.76624e-08
26.124	-1.83458e-07	4.63287e-09	-1.78825e-07	-6.86405e-08	2.78018e-08	-4.08387e-08	-1.45763e-07	2.74068e-08	-1.18356e-07	5.13854e-07	-2.89037e-08	4.84950e-07	-3.32918e-07	1.50541e-08	-3.17864e-07	-7.54859e-08	1.05744e-08	-6.49116e-08	9.20990e-07	6.04914e-07	1.52590e-06	-8.83584e-08	2.08776e-08	-6.74808e-08
26.149	-1.84498e-07	4.65914e-09	-1.79839e-07	-6.85400e-08	2.77611e-08	-4.07789e-08	-1.45682e-07	2.73917e-08	-1.18291e-07	5.12131e-07	-2.88068e-08	4.83325e-07	-3.32940e-07	1.50551e-08	-3.17885e-07	-7.53339e-08	1.05531e-08	-6.47808e-08	9.19017e-07	6.04548e-07	1.52356e-06	-8.81114e-08	2.08192e-08	-6.72921e-08
26.173	-1.85516e-07	4.68486e-09	-1.80832e-07	-6.84331e-08	2.77178e-08	-4.07153e-08	-1.45599e-07	2.73760e-08	-1.18223e-07	5.10416e-07	-2.87103e-08	4.81705e-07	-3.32934e-07	1.50548e-08	-3.17879e-07	-7.51698e-08	1.05301e-08	-6.46397e-08	9.17047e-07	6.04182e-07	1.52123e-06	-8.78551e-08	2.07587e-08	-6.70964e-08
26.198	-1.86514e-07	4.71004e-09	-1.81804e-07	-6.83199e-08	2.76719e-08	-4.06480e-08	-1.45511e-07	2.73595e-08	-1.18151e-07	5.08707e-07	-2.86142e-08	4.80093e-07	-3.32900e-07	1.50533e-08	-3.17847e-07	-7.49938e-08	1.05054e-08	-6.44883e-08	9.15082e-07	6.03816e-07	1.51890e-06	-8.75895e-08	2.06959e-08	-6.68936e-08
26.223	-1.87489e-07	4.73468e-09	-1.82755e-07	-6.82005e-08	2.76236e-08	-4.05770e-08	-1.45419e-07	2.73423e-08	-1.18077e-07	5.07005e-07	-2.85185e-08	4.78486e-07	-3.32838e-07	1.50505e-08	-3.17788e-07	-7.48057e-08	1.04791e-08	-6.43266e-08	9.13120e-07	6.03450e-07	1.51657e-06	-8.73147e-08	2.06310e-08	-6.66837e-08
26.247	-1.88444e-07	4.75879e-09	-1.83685e-07	-6.80748e-08	2.75727e-08	-4.05022e-08	-1.45324e-07	2.73244e-08	-1.18000e-07	5.05310e-07	-2.84231e-08	4.76887e-07	-3.32749e-07	1.50464e-08	-3.17702e-07	-7.46057e-08	1.04511e-08	-6.41546e-08	9.11163e-07	6.03083e-07	1.51425e-06	-8.70307e-08	2.05639e-08	-6.64668e-08
26.272	-1.89377e-07	4.78235e-09	-1.84594e-07	-6.79429e-08	2.75192e-08	-4.04237e-08	-1.45226e-07	2.73058e-08	-1.17920e-07	5.03622e-07	-2.83282e-08	4.75294e-07	-3.32632e-07	1.50411e-08	-3.17590e-07	-7.43937e-08	1.04214e-08	-6.39723e-08	9.09210e-07	6.02718e-07	1.51193e-06	-8.67376e-08	2.04946e-08	-6.62429e-08
26.296	-1.90288e-07	4.80537e-09	-1.85483e-07	-6.78047e-08	2.74633e-08	-4.03415e-08	-1.45123e-07	2.72866e-08	-1.17836e-07	5.01941e-07	-2.82336e-08	4.73707e-07	-3.32487e-07	1.50346e-08	-3.17452e-07	-7.41698e-08	1.03900e-08	-6.37798e-08	9.07261e-07	6.02352e-07	1.50961e-06	-8.64353e-08	2.04232e-08	-6.60121e-08
26.321	-1.91179e-07	4.82785e-09	-1.86351e-07	-6.76604e-08	2.74048e-08	-4.02556e-08	-1.45017e-07	2.72666e-08	-1.17750e-07	5.00267e-07	-2.81395e-08	4.72128e-07	-3.32314e-07	1.50268e-08	-3.17288e-07	-7.39340e-08	1.03570e-08	-6.35771e-08	9.05317e-07	6.01986e-07	1.50730e-06	-8.61238e-08	2.03496e-08	-6.57742e-08
26.345	-1.92048e-07	4.84980e-09	-1.87198e-07	-6.75098e-08	2.73438e-08	-4.01660e-08	-1.44907e-07	2.72459e-08	-1.17661e-07	4.98600e-07	-2.80457e-08	4.70555e-07	-3.32115e-07	1.50177e-08	-3.17097e-07	-7.36864e-08	1.03223e-08	-6.33641e-08	9.03377e-07	6.01620e-07	1.50500e-06	-8.58034e-08	2.02739e-08	-6.55295e-08
26.370	-1.92896e-07	4.87121e-09	-1.88024e-07	-6.73531e-08	2.72803e-08	-4.00728e-08	-1.44794e-07	2.72246e-08	-1.17569e-07	4.96941e-07	-2.79524e-08	4.68989e-07	-3.31887e-07	1.50075e-08	-3.16880e-07	-7.34270e-08	1.02859e-08	-6.31410e-08	9.01442e-07	6.01255e-07	1.50270e-06	-8.54738e-08	2.01960e-08	-6.52778e-08
26.395	-1.93722e-07	4.89208e-09	-1.88830e-07	-6.71903e-08	2.72144e-08	-3.99759e-08	-1.44676e-07	2.72026e-08	-1.17474e-07	4.95289e-07	-2.78594e-08	4.67429e-07	-3.31633e-07	1.49960e-08	-3.16637e-07	-7.31557e-08	1.02479e-08	-6.29078e-08	8.99511e-07	6.00890e-07	1.50040e-06	-8.51352e-08	2.01160e-08	-6.50192e-08
26.419	-1.94528e-07	4.91242e-09	-1.89615e-07	-6.70212e-08	2.71459e-08	-3.98753e-08	-1.44556e-07	2.71799e-08	-1.17376e-07	4.93644e-07	-2.77669e-08	4.65877e-07	-3.31351e-07	1.49832e-08	-3.16368e-07	-7.28727e-08	1.02083e-08	-6.26644e-08	8.97584e-07	6.00525e-07	1.49811e-06	-8.47877e-08	2.00339e-08	-6.47538e-08
26.444	-1.95312e-07	4.93223e-09	-1.90380e-07	-6.68461e-08	2.70750e-08	-3.97711e-08	-1.44431e-07	2.71565e-08	-1.17275e-07	4.92006e-07	-2.76748e-08	4.64331e-07	-3.31042e-07	1.49692e-08	-3.16073e-07	-7.25779e-08	1.01670e-08	-6.24109e-08	8.95662e-07	6.00161e-07	1.49582e-06	-8.44311e-08	1.99497e-08	-6.44815e-08
26.468	-1.96075e-07	4.95150e-09	-1.91124e-07	-6.66649e-08	2.70016e-08	-3.96633e-08	-1.44303e-07	2.71324e-08	-1.17171e-07	4.90375e-07	-2.75831e-08	4.62792e-07	-3.30706e-07	1.49540e-08	-3.15752e-07	-7.22714e-08	1.01241e-08	-6.21474e-08	8.93745e-07	5.99797e-07	1.49354e-06	-8.40656e-08	1.98633e-08	-6.42023e-08
26.493	-1.96817e-07	4.97024e-09	-1.91847e-07	-6.64776e-08	2.69257e-08	-3.95519e-08	-1.44172e-07	2.71077e-08	-1.17064e-07	4.88752e-07	-2.74918e-08	4.61260e-07	-3.30343e-07	1.49376e-08	-3.15405e-07	-7.19533e-08	1.00795e-08	-6.18738e-08	8.91833e-07	5.99433e-07	1.49127e-06	-8.36913e-08	1.97748e-08	-6.39164e-08
26.518	-1.97538e-07	4.98845e-09	-1.92550e-07	-6.62842e-08	2.68474e-08	-3.94368e-08	-1.44036e-07	2.70823e-08	-1.16954e-07	4.87136e-07	-2.74009e-08	4.59735e-07	-3.29953e-07	1.49200e-08	-3.15033e-07	-7.16234e-08	1.00333e-08	-6.15901e-08	8.89925e-07	5.99070e-07	1.48899e-06	-8.33080e-08	1.96843e-08	-6.36237e-08
26.542	-1.98238e-07	5.00613e-09	-1.93232e-07	-6.60848e-08	2.67666e-08	-3.93182e-08	-1.43898e-07	2.70562e-08	-1.16842e-07	4.85528e-07	-2.73104e-08	4.58218e-07	-3.29536e-07	1.49011e-08	-3.14635e-07	-7.12820e-08	9.98546e-09	-6.12965e-08	8.88022e-07	5.98707e-07	1.48673e-06	-8.29159e-08	1.95916e-08	-6.33243e-08
26.567	-1.98918e-07	5.02328e-09	-1.93894e-07	-6.58794e-08	2.66834e-08	-3.91960e-08	-1.43755e-07	2.70294e-08	-1.16726e-07	4.83927e-07	-2.72204e-08	4.56707e-07	-3.29092e-07	1.48811e-08	-3.14211e-07	-7.09289e-08	9.93601e-09	-6.09929e-08	8.86124e-07	5.98344e-07	1.48447e-06	-8.25150e-08	1.94969e-08	-6.30181e-08
26.591	-1.99576e-07	5.03991e-09	-1.94536e-07	-6.56680e-08	2.65978e-08	-3.90702e-08	-1.43610e-07	2.70020e-08	-1.16608e-07	4.82334e-07	-2.71307e-08	4.55203e-07	-3.28621e-07	1.48598e-08	-3.13761e-07	-7.05643e-08	9.88493e-09	-6.06794e-08	8.84230e-07	5.97982e-07	1.48221e-06	-8.21053e-08	1.94001e-08	-6.27052e-08
26.616	-2.00213e-07	5.05600e-09	-1.95157e-07	-6.54506e-08	2.65098e-08	-3.89408e-08	-1.43460e-07	2.69739e-08	-1.16486e-07	4.80748e-07	-2.70415e-08	4.53706e-07	-3.28124e-07	1.48373e-08	-3.13287e-07	-7.01882e-08	9.83225e-09	-6.03560e-08	8.82342e-07	5.97621e-07	1.47996e-06	-8.16869e-08	1.93012e-08	-6.23857e-08
26.640	-2.00830e-07	5.07158e-09	-1.95758e-07	-6.52272e-08	2.64193e-08	-3.88080e-08	-1.43307e-07	2.69452e-08	-1.16362e-07	4.79169e-07	-2.69528e-08	4.52217e-07	-3.27600e-07	1.48136e-08	-3.12787e-07	-6.98006e-08	9.77795e-09	-6.00227e-08	8.80459e-07	5.97260e-07	1.47772e-06	-8.12598e-08	1.92003e-08	-6.20595e-08
26.665	-2.01426e-07	5.08663e-09	-1.96339e-07	-6.49979e-08	2.63264e-08	-3.86715e-08	-1.43151e-07	2.69158e-08	-1.16235e-07	4.77598e-07	-2.68644e-08	4.50734e-07	-3.27050e-07	1.47887e-08	-3.12261e-07	-6.94015e-08	9.72204e-09	-5.96795e-08	8.78581e-07	5.96900e-07	1.47548e-06	-8.08240e-08	1.90973e-08	-6.17266e-08
26.690	-2.02001e-07	5.10115e-09	-1.96900e-07	-6.47627e-08	2.62311e-08	-3.85316e-08	-1.42991e-07	2.68857e-08	-1.16106e-07	4.76035e-07	-2.67765e-08	4.49259e-07	-3.26473e-07	1.47626e-08	-3.11711e-07	-6.89910e-08	9.66454e-09	-5.93265e-08	8.76708e-07	5.96541e-07	1.47325e-06	-8.03795e-08	1.89923e-08	-6.13872e-08
26.714	-2.02556e-07	5.11516e-09	-1.97441e-07	-6.45216e-08	2.61335e-08	-3.83881e-08	-1.42828e-07	2.68550e-08	-1.15973e-07	4.74479e-07	-2.66890e-08	4.47791e-07	-3.25870e-07	1.47354e-08	-3.11135e-07	-6.85691e-08	9.60544e-09	-5.89637e-08	8.74840e-07	5.96182e-07	1.47102e-06	-7.99264e-08	1.88853e-08	-6.10412e-08
26.739	-2.03090e-07	5.12864e-09	-1.97961e-07	-6.42746e-08	2.60334e-08	-3.82412e-08	-1.42661e-07	2.68237e-08	-1.15838e-07	4.72931e-07	-2.66019e-08	4.46330e-07	-3.25241e-07	1.47069e-08	-3.10534e-07	-6.81359e-08	9.54475e-09	-5.85911e-08	8.72977e-07	5.95824e-07	1.46880e-06	-7.94648e-08	1.87762e-08	-6.06886e-08
26.763	-2.03603e-07	5.14161e-09	-1.98462e-07	-6.40218e-08	2.59310e-08	-3.80908e-08	-1.42491e-07	2.67917e-08	-1.15699e-07	4.71391e-07	-2.65152e-08	4.44876e-07	-3.24586e-07	1.46773e-08	-3.09908e-07	-6.76913e-08	9.48247e-09	-5.82089e-08	8.71120e-07	5.95467e-07	1.46659e-06	-7.89946e-08	1.86651e-08	-6.03295e-08
26.788	-2.04096e-07	5.15406e-09	-1.98942e-07	-6.37632e-08	2.58263e-08	-3.79369e-08	-1.42318e-07	2.67591e-08	-1.15559e-07	4.69859e-07	-2.64290e-08	4.43429e-07	-3.23904e-07	1.46465e-08	-3.09258e-07	-6.72355e-08	9.41862e-09	-5.78169e-08	8.69268e-07	5.95110e-07	1.46438e-06	-7.85159e-08	1.85520e-08	-5.99639e-08
26.812	-2.04569e-07	5.16599e-09	-1.99403e-07	-6.34987e-08	2.57192e-08	-3.77795e-08	-1.42141e-07	2.67258e-08	-1.15415e-07	4.68334e-07	-2.63433e-08	4.41990e-07	-3.23197e-07	1.46145e-08	-3.08583e-07	-6.67684e-08	9.35318e-09	-5.74152e-08	8.67421e-07	5.94754e-07	1.46218e-06	-7.80287e-08	1.84369e-08	-5.95918e-08
26.837	-2.05021e-07	5.17741e-09	-1.99844e-07	-6.32284e-08	2.56097e-08	-3.76187e-08	-1.41960e-07	2.66919e-08	-1.15268e-07	4.66816e-07	-2.62579e-08	4.40559e-07	-3.22464e-07	1.45814e-08	-3.07883e-07	-6.62901e-08	9.28618e-09	-5.70039e-08	8.65579e-07	5.94400e-07	1.45998e-06	-7.75331e-08	1.83198e-08	-5.92133e-08
26.862	-2.05453e-07	5.18832e-09	-2.00265e-07	-6.29524e-08	2.54979e-08	-3.74545e-08	-1.41777e-07	2.66574e-08	-1.15119e-07	4.65307e-07	-2.61730e-08	4.39134e-07	-3.21705e-07	1.45470e-08	-3.07158e-07	-6.58006e-08	9.21762e-09	-5.65830e-08	8.63743e-07	5.94046e-07	1.45779e-06	-7.70290e-08	1.82007e-08	-5.88284e-08
26.886	-2.05865e-07	5.19872e-09	-2.00666e-07	-6.26707e-08	2.53838e-08	-3.72869e-08	-1.41590e-07	2.66222e-08	-1.14967e-07	4.63805e-07	-2.60886e-08	4.37717e-07	-3.20920e-07	1.45116e-08	-3.06409e-07	-6.53001e-08	9.14749e-09	-5.61526e-08	8.61913e-07	5.93693e-07	1.45561e-06	-7.65166e-08	1.80796e-08	-5.84370e-08
26.911	-2.06256e-07	5.20861e-09	-2.01048e-07	-6.23832e-08	2.52674e-08	-3.71159e-08	-1.41399e-07	2.65864e-08	-1.14813e-07	4.62312e-07	-2.60045e-08	4.36307e-07	-3.20110e-07	1.44749e-08	-3.05635e-07	-6.47884e-08	9.07581e-09	-5.57126e-08	8.60088e-07	5.93341e-07	1.45343e-06	-7.59959e-08	1.79566e-08	-5.80394e-08
26.935	-2.06628e-07	5.21799e-09	-2.01410e-07	-6.20901e-08	2.51486e-08	-3.69414e-08	-1.41206e-07	2.65500e-08	-1.14656e-07	4.60826e-07	-2.59210e-08	4.34905e-07	-3.19275e-07	1.44371e-08	-3.04838e-07	-6.42656e-08	9.00258e-09	-5.52630e-08	8.58269e-07	5.92990e-07	1.45126e-06	-7.54669e-08	1.78316e-08	-5.76353e-08
26.960	-2.06979e-07	5.22686e-09	-2.01752e-07	-6.17912e-08	2.50276e-08	-3.67637e-08	-1.41009e-07	2.65130e-08	-1.14496e-07	4.59348e-07	-2.58378e-08	4.33510e-07	-3.18414e-07	1.43982e-08	-3.04015e-07	-6.37319e-08	8.92781e-09	-5.48041e-08	8.56455e-07	5.92640e-07	1.44909e-06	-7.49296e-08	1.77046e-08	-5.72250e-08
26.984	-2.07310e-07	5.23523e-09	-2.02075e-07	-6.14868e-08	2.49043e-08	-3.65825e-08	-1.40808e-07	2.64753e-08	-1.14333e-07	4.57878e-07	-2.57551e-08	4.32123e-07	-3.17527e-07	1.43581e-08	-3.03169e-07	-6.31871e-08	8.85151e-09	-5.43356e-08	8.54647e-07	5.92291e-07	1.44694e-06	-7.43841e-08	1.75757e-08	-5.68084e-08
27.009	-2.07622e-07	5.24309e-09	-2.02379e-07	-6.11767e-08	2.47787e-08	-3.63980e-08	-1.40605e-07	2.64371e-08	-1.14168e-07	4.56415e-07	-2.56729e-08	4.30743e-07	-3.16616e-07	1.43169e-08	-3.02299e-07	-6.26315e-08	8.77367e-09	-5.38578e-08	8.52845e-07	5.91943e-07	1.44479e-06	-7.38305e-08	1.74449e-08	-5.63856e-08
27.034	-2.07914e-07	5.25046e-09	-2.02663e-07	-6.08610e-08	2.46508e-08	-3.62102e-08	-1.40398e-07	2.63982e-08	-1.14000e-07	4.54961e-07	-2.55911e-08	4.29370e-07	-3.15680e-07	1.42746e-08	-3.01405e-07	-6.20649e-08	8.69430e-09	-5.33706e-08	8.51048e-07	5.91597e-07	1.44264e-06	-7.32687e-08	1.73121e-08	-5.59565e-08
27.058	-2.08185e-07	5.25732e-09	-2.02928e-07	-6.05398e-08	2.45207e-08	-3.60191e-08	-1.40188e-07	2.63587e-08	-1.13830e-07	4.53515e-07	-2.55097e-08	4.28005e-07	-3.14718e-07	1.42311e-08	-3.00487e-07	-6.14875e-08	8.61342e-09	-5.28741e-08	8.49257e-07	5.91252e-07	1.44051e-06	-7.26987e-08	1.71775e-08	-5.55212e-08
27.083	-2.08438e-07	5.26369e-09	-2.03174e-07	-6.02130e-08	2.43883e-08	-3.58246e-08	-1.39975e-07	2.63186e-08	-1.13656e-07	4.52076e-07	-2.54288e-08	4.26648e-07	-3.13732e-07	1.41865e-08	-2.99545e-07	-6.08993e-08	8.53102e-09	-5.23683e-08	8.47472e-07	5.90908e-07	1.43838e-06	-7.21207e-08	1.70409e-08	-5.50798e-08
27.107	-2.08670e-07	5.26956e-09	-2.03400e-07	-5.98807e-08	2.42537e-08	-3.56269e-08	-1.39759e-07	2.62779e-08	-1.13481e-07	4.50646e-07	-2.53484e-08	4.25298e-07	-3.12721e-07	1.41408e-08	-2.98580e-07	-6.03003e-08	8.44711e-09	-5.18532e-08	8.45693e-07	5.90565e-07	1.43626e-06	-7.15347e-08	1.69024e-08	-5.46323e-08
27.132	-2.08883e-07	5.27494e-09	-2.03608e-07	-5.95429e-08	2.41169e-08	-3.54260e-08	-1.39539e-07	2.62367e-08	-1.13303e-07	4.49224e-07	-2.52684e-08	4.23955e-07	-3.11685e-07	1.40940e-08	-2.97591e-07	-5.96906e-08	8.36170e-09	-5.13289e-08	8.43920e-07	5.90223e-07	1.43414e-06	-7.09407e-08	1.67621e-08	-5.41786e-08
27.156	-2.09076e-07	5.27982e-09	-2.03797e-07	-5.91996e-08	2.39779e-08	-3.52217e-08	-1.39317e-07	2.61948e-08	-1.13122e-07	4.47810e-07	-2.51888e-08	4.22621e-07	-3.10625e-07	1.40460e-08	-2.96579e-07	-5.90703e-08	8.27480e-09	-5.07955e-08	8.42153e-07	5.89883e-07	1.43204e-06	-7.03387e-08	1.66199e-08	-5.37189e-08
27.181	-2.09250e-07	5.28422e-09	-2.03966e-07	-5.88509e-08	2.38367e-08	-3.50143e-08	-1.39091e-07	2.61524e-08	-1.12938e-07	4.46403e-07	-2.51097e-08	4.21294e-07	-3.09541e-07	1.39970e-08	-2.95544e-07	-5.84393e-08	8.18640e-09	-5.02529e-08	8.40392e-07	5.89544e-07	1.42994e-06	-6.97288e-08	1.64758e-08	-5.32531e-08
27.206	-2.09405e-07	5.28813e-09	-2.04117e-07	-5.84968e-08	2.36932e-08	-3.48036e-08	-1.38862e-07	2.61093e-08	-1.12753e-07	4.45005e-07	-2.50311e-08	4.19974e-07	-3.08432e-07	1.39468e-08	-2.94485e-07	-5.77977e-08	8.09653e-09	-4.97011e-08	8.38637e-07	5.89207e-07	1.42784e-06	-6.91111e-08	1.63298e-08	-5.27813e-08
27.230	-2.09541e-07	5.29155e-09	-2.04249e-07	-5.81373e-08	2.35476e-08	-3.45897e-08	-1.38630e-07	2.60657e-08	-1.12564e-07	4.43615e-07	-2.49529e-08	4.18662e-07	-3.07299e-07	1.38956e-08	-2.93403e-07	-5.71455e-08	8.00517e-09	-4.91403e-08	8.36889e-07	5.88871e-07	1.42576e-06	-6.84855e-08	1.61820e-08	-5.23035e-08
27.255	-2.09657e-07	5.29448e-09	-2.04362e-07	-5.77724e-08	2.33998e-08	-3.43726e-08	-1.38395e-07	2.60215e-08	-1.12373e-07	4.42233e-07	-2.48751e-08	4.17358e-07	-3.06142e-07	1.38433e-08	-2.92298e-07	-5.64829e-08	7.91234e-09	-4.85705e-08	8.35146e-07	5.88537e-07	1.42368e-06	-6.78521e-08	1.60323e-08	-5.18198e-08
27.279	-2.09754e-07	5.29694e-09	-2.04457e-07	-5.74022e-08	2.32499e-08	-3.41524e-08	-1.38157e-07	2.59767e-08	-1.12180e-07	4.40859e-07	-2.47978e-08	4.16061e-07	-3.04961e-07	1.37899e-08	-2.91171e-07	-5.58098e-08	7.81805e-09	-4.79917e-08	8.33410e-07	5.88204e-07	1.42161e-06	-6.72110e-08	1.58808e-08	-5.13302e-08
27.304	-2.09832e-07	5.29891e-09	-2.04533e-07	-5.70267e-08	2.30978e-08	-3.39289e-08	-1.37916e-07	2.59314e-08	-1.11984e-07	4.39493e-07	-2.47210e-08	4.14772e-07	-3.03756e-07	1.37354e-08	-2.90020e-07	-5.51262e-08	7.72230e-09	-4.74039e-08	8.31679e-07	5.87873e-07	1.41955e-06	-6.65622e-08	1.57275e-08	-5.08346e-08
27.329	-2.09891e-07	5.30041e-09	-2.04591e-07	-5.66459e-08	2.29436e-08	-3.37024e-08	-1.37671e-07	2.58855e-08	-1.11786e-07	4.38136e-07	-2.46447e-08	4.13491e-07	-3.02527e-07	1.36798e-08	-2.88847e-07	-5.44324e-08	7.62510e-09	-4.68073e-08	8.29956e-07	5.87544e-07	1.41750e-06	-6.59056e-08	1.55724e-08	-5.03332e-08
27.353	-2.09932e-07	5.30143e-09	-2.04630e-07	-5.62599e-08	2.27872e-08	-3.34727e-08	-1.37424e-07	2.58390e-08	-1.11585e-07	4.36786e-07	-2.45688e-08	4.12218e-07	-3.01275e-07	1.36232e-08	-2.87652e-07	-5.37282e-08	7.52646e-09	-4.62017e-08	8.28238e-07	5.87216e-07	1.41545e-06	-6.52415e-08	1.54155e-08	-4.98260e-08
27.378	-2.09953e-07	5.30197e-09	-2.04651e-07	-5.58686e-08	2.26287e-08	-3.32399e-08	-1.37174e-07	2.57920e-08	-1.11382e-07	4.35445e-07	-2.44933e-08	4.10952e-07	-2.99999e-07	1.35655e-08	-2.86434e-07	-5.30137e-08	7.42637e-09	-4.55873e-08	8.26527e-07	5.86890e-07	1.41342e-06	-6.45698e-08	1.52567e-08	-4.93130e-08
27.402	-2.09956e-07	5.30204e-09	-2.04654e-07	-5.54722e-08	2.24681e-08	-3.30040e-08	-1.36921e-07	2.57444e-08	-1.11177e-07	4.34112e-07	-2.44183e-08	4.09694e-07	-2.98700e-07	1.35068e-08	-2.85193e-07	-5.22890e-08	7.32486e-09	-4.49642e-08	8.24822e-07	5.86566e-07	1.41139e-06	-6.38905e-08	1.50962e-08	-4.87942e-08
27.427	-2.09941e-07	5.30165e-09	-2.04639e-07	-5.50705e-08	2.23055e-08	-3.27651e-08	-1.36665e-07	2.56963e-08	-1.10969e-07	4.32787e-07	-2.43438e-08	4.08443e-07	-2.97378e-07	1.34470e-08	-2.83931e-07	-5.15542e-08	7.22192e-09	-4.43323e-08	8.23124e-07	5.86243e-07	1.40937e-06	-6.32037e-08	1.49340e-08	-4.82697e-08
27.451	-2.09906e-07	5.30078e-09	-2.04606e-07	-5.46638e-08	2.21407e-08	-3.25231e-08	-1.36406e-07	2.56476e-08	-1.10759e-07	4.31471e-07	-2.42698e-08	4.07201e-07	-2.96032e-07	1.33862e-08	-2.82646e-07	-5.08092e-08	7.11756e-09	-4.36917e-08	8.21432e-07	5.85922e-07	1.40735e-06	-6.25095e-08	1.47699e-08	-4.77395e-08
27.476	-2.09854e-07	5.29946e-09	-2.04554e-07	-5.42519e-08	2.19739e-08	-3.22780e-08	-1.36145e-07	2.55984e-08	-1.10546e-07	4.30162e-07	-2.41962e-08	4.05966e-07	-2.94664e-07	1.33243e-08	-2.81340e-07	-5.00542e-08	7.01179e-09	-4.30424e-08	8.19747e-07	5.85604e-07	1.40535e-06	-6.18078e-08	1.46041e-08	-4.72036e-08
27.501	-2.09783e-07	5.29766e-09	-2.04485e-07	-5.38349e-08	2.18050e-08	-3.20299e-08	-1.35880e-07	2.55486e-08	-1.10331e-07	4.28862e-07	-2.41230e-08	4.04739e-07	-2.93273e-07	1.32614e-08	-2.80011e-07	-4.92891e-08	6.90461e-09	-4.23845e-08	8.18068e-07	5.85287e-07	1.40335e-06	-6.10987e-08	1.44366e-08	-4.66621e-08
27.525	-2.09694e-07	5.29541e-09	-2.04398e-07	-5.34129e-08	2.16341e-08	-3.17788e-08	-1.35612e-07	2.54983e-08	-1.10114e-07	4.27570e-07	-2.40504e-08	4.03520e-07	-2.91859e-07	1.31974e-08	-2.78661e-07	-4.85140e-08	6.79604e-09	-4.17180e-08	8.16396e-07	5.84972e-07	1.40137e-06	-6.03824e-08	1.42673e-08	-4.61150e-08
27.550	-2.09586e-07	5.29270e-09	-2.04294e-07	-5.29859e-08	2.14611e-08	-3.15248e-08	-1.35342e-07	2.54475e-08	-1.09895e-07	4.26286e-07	-2.39781e-08	4.02308e-07	-2.90422e-07	1.31325e-08	-2.77290e-07	-4.77290e-08	6.68607e-09	-4.10430e-08	8.14731e-07	5.84659e-07	1.39939e-06	-5.96587e-08	1.40963e-08	-4.55623e-08
27.574	-2.09461e-07	5.28953e-09	-2.04171e-07	-5.25538e-08	2.12861e-08	-3.12677e-08	-1.35069e-07	2.53962e-08	-1.09673e-07	4.25011e-07	-2.39064e-08	4.01105e-07	-2.88963e-07	1.30665e-08	-2.75896e-07	-4.69342e-08	6.57473e-09	-4.03594e-08	8.13072e-07	5.84348e-07	1.39742e-06	-5.89278e-08	1.39236e-08	-4.50041e-08
27.599	-2.09317e-07	5.28591e-09	-2.04031e-07	-5.21168e-08	2.11091e-08	-3.10077e-08	-1.34793e-07	2.53443e-08	-1.09449e-07	4.23744e-07	-2.38351e-08	3.99909e-07	-2.87481e-07	1.29995e-08	-2.74482e-07	-4.61295e-08	6.46200e-09	-3.96675e-08	8.11420e-07	5.84039e-07	1.39546e-06	-5.81896e-08	1.37492e-08	-4.44404e-08
27.623	-2.09156e-07	5.28184e-09	-2.03874e-07	-5.16749e-08	2.09301e-08	-3.07448e-08	-1.34515e-07	2.52919e-08	-1.09223e-07	4.22485e-07	-2.37643e-08	3.98721e-07	-2.85978e-07	1.29315e-08	-2.73046e-07	-4.53150e-08	6.34791e-09	-3.89671e-08	8.09775e-07	5.83732e-07	1.39351e-06	-5.74443e-08	1.35731e-08	-4.38712e-08
27.648	-2.08977e-07	5.27731e-09	-2.03700e-07	-5.12280e-08	2.07491e-08	-3.04789e-08	-1.34233e-07	2.52390e-08	-1.08994e-07	4.21235e-07	-2.36940e-08	3.97541e-07	-2.84452e-07	1.28625e-08	-2.71589e-07	-4.44908e-08	6.23245e-09	-3.82584e-08	8.08137e-07	5.83428e-07	1.39156e-06	-5.66919e-08	1.33953e-08	-4.32966e-08
27.673	-2.08780e-07	5.27235e-09	-2.03508e-07	-5.07763e-08	2.05661e-08	-3.02101e-08	-1.33949e-07	2.51856e-08	-1.08764e-07	4.19992e-07	-2.36241e-08	3.96368e-07	-2.82904e-07	1.27925e-08	-2.70112e-07	-4.36570e-08	6.11564e-09	-3.75413e-08	8.06505e-07	5.83126e-07	1.38963e-06	-5.59324e-08	1.32159e-08	-4.27165e-08
27.697	-2.08566e-07	5.26693e-09	-2.03299e-07	-5.03197e-08	2.03812e-08	-2.99385e-08	-1.33662e-07	2.51317e-08	-1.08531e-07	4.18758e-07	-2.35547e-08	3.95204e-07	-2.81335e-07	1.27215e-08	-2.68613e-07	-4.28135e-08	5.99749e-09	-3.68160e-08	8.04881e-07	5.82826e-07	1.38771e-06	-5.51659e-08	1.30348e-08	-4.21311e-08
27.722	-2.08334e-07	5.26108e-09	-2.03073e-07	-4.98583e-08	2.01943e-08	-2.96640e-08	-1.33373e-07	2.50773e-08	-1.08296e-07	4.17533e-07	-2.34858e-08	3.94047e-07	-2.79743e-07	1.26496e-08	-2.67094e-07	-4.19605e-08	5.87799e-09	-3.60825e-08	8.03263e-07	5.82528e-07	1.38579e-06	-5.43924e-08	1.28520e-08	-4.15404e-08
27.746	-2.08085e-07	5.25478e-09	-2.02830e-07	-4.93921e-08	2.00055e-08	-2.93866e-08	-1.33081e-07	2.50224e-08	-1.08059e-07	4.16316e-07	-2.34173e-08	3.92898e-07	-2.78130e-07	1.25766e-08	-2.65554e-07	-4.10979e-08	5.75716e-09	-3.53407e-08	8.01653e-07	5.82232e-07	1.38389e-06	-5.36119e-08	1.26676e-08	-4.09443e-08
27.771	-2.07818e-07	5.24805e-09	-2.02570e-07	-4.89212e-08	1.98148e-08	-2.91064e-08	-1.32786e-07	2.49670e-08	-1.07819e-07	4.15107e-07	-2.33493e-08	3.91757e-07	-2.76496e-07	1.25027e-08	-2.63993e-07	-4.02259e-08	5.63500e-09	-3.45909e-08	8.00049e-07	5.81939e-07	1.38199e-06	-5.28246e-08	1.24816e-08	-4.03430e-08
27.795	-2.07535e-07	5.24089e-09	-2.02294e-07	-4.84455e-08	1.96221e-08	-2.88234e-08	-1.32489e-07	2.49111e-08	-1.07578e-07	4.13906e-07	-2.32818e-08	3.90624e-07	-2.74840e-07	1.24279e-08	-2.62412e-07	-3.93444e-08	5.51153e-09	-3.38329e-08	7.98453e-07	5.81649e-07	1.38010e-06	-5.20304e-08	1.22939e-08	-3.97365e-08
27.820	-2.07234e-07	5.23329e-09	-2.02001e-07	-4.79651e-08	1.94275e-08	-2.85376e-08	-1.32189e-07	2.48547e-08	-1.07334e-07	4.12714e-07	-2.32147e-08	3.89499e-07	-2.73163e-07	1.23521e-08	-2.60811e-07	-3.84537e-08	5.38674e-09	-3.30669e-08	7.96863e-07	5.81361e-07	1.37822e-06	-5.12294e-08	1.21046e-08	-3.91247e-08
27.845	-2.06916e-07	5.22527e-09	-2.01691e-07	-4.74801e-08	1.92311e-08	-2.82490e-08	-1.31887e-07	2.47978e-08	-1.07089e-07	4.11530e-07	-2.31481e-08	3.88382e-07	-2.71466e-07	1.22753e-08	-2.59190e-07	-3.75536e-08	5.26065e-09	-3.22929e-08	7.95281e-07	5.81075e-07	1.37636e-06	-5.04216e-08	1.19138e-08	-3.85078e-08
27.869	-2.06581e-07	5.21682e-09	-2.01365e-07	-4.69904e-08	1.90327e-08	-2.79577e-08	-1.31582e-07	2.47405e-08	-1.06841e-07	4.10354e-07	-2.30820e-08	3.87272e-07	-2.69747e-07	1.21976e-08	-2.57549e-07	-3.66442e-08	5.13327e-09	-3.15110e-08	7.93706e-07	5.80792e-07	1.37450e-06	-4.96071e-08	1.17213e-08	-3.78858e-08
27.894	-2.06230e-07	5.20794e-09	-2.01022e-07	-4.64962e-08	1.88326e-08	-2.76636e-08	-1.31274e-07	2.46827e-08	-1.06592e-07	4.09187e-07	-2.30163e-08	3.86171e-07	-2.68007e-07	1.21189e-08	-2.55889e-07	-3.57257e-08	5.00460e-09	-3.07211e-08	7.92138e-07	5.80512e-07	1.37265e-06	-4.87860e-08	1.15273e-08	-3.72587e-08
27.918	-2.05862e-07	5.19864e-09	-2.00663e-07	-4.59973e-08	1.86305e-08	-2.73668e-08	-1.30965e-07	2.46244e-08	-1.06340e-07	4.08028e-07	-2.29512e-08	3.85077e-07	-2.66247e-07	1.20393e-08	-2.54208e-07	-3.47981e-08	4.87465e-09	-2.99234e-08	7.90577e-07	5.80234e-07	1.37081e-06	-4.79582e-08	1.13317e-08	-3.66265e-08
27.943	-2.05477e-07	5.18893e-09	-2.00288e-07	-4.54940e-08	1.84266e-08	-2.70673e-08	-1.30652e-07	2.45657e-08	-1.06087e-07	4.06878e-07	-2.28864e-08	3.83991e-07	-2.64467e-07	1.19588e-08	-2.52508e-07	-3.38613e-08	4.74343e-09	-2.91179e-08	7.89023e-07	5.79959e-07	1.36898e-06	-4.71238e-08	1.11346e-08	-3.59892e-08
27.967	-2.05076e-07	5.17880e-09	-1.99897e-07	-4.49861e-08	1.82209e-08	-2.67652e-08	-1.30337e-07	2.45065e-08	-1.05831e-07	4.05736e-07	-2.28222e-08	3.82914e-07	-2.62666e-07	1.18774e-08	-2.50789e-07	-3.29156e-08	4.61094e-09	-2.83046e-08	7.87477e-07	5.79686e-07	1.36716e-06	-4.62829e-08	1.09359e-08	-3.53470e-08
27.992	-2.04658e-07	5.16825e-09	-1.99490e-07	-4.44737e-08	1.80134e-08	-2.64603e-08	-1.30020e-07	2.44469e-08	-1.05573e-07	4.04602e-07	-2.27584e-08	3.81844e-07	-2.60845e-07	1.17950e-08	-2.49050e-07	-3.19608e-08	4.47720e-09	-2.74836e-08	7.85938e-07	5.79417e-07	1.36535e-06	-4.54355e-08	1.07356e-08	-3.46998e-08
28.017	-2.04224e-07	5.15730e-09	-1.99067e-07	-4.39569e-08	1.78041e-08	-2.61529e-08	-1.29701e-07	2.43868e-08	-1.05314e-07	4.03477e-07	-2.26951e-08	3.80782e-07	-2.59004e-07	1.17118e-08	-2.47292e-07	-3.09972e-08	4.34221e-09	-2.66550e-08	7.84407e-07	5.79150e-07	1.36356e-06	-4.45816e-08	1.05339e-08	-3.40477e-08
28.041	-2.03774e-07	5.14593e-09	-1.98629e-07	-4.34357e-08	1.75930e-08	-2.58427e-08	-1.29379e-07	2.43263e-08	-1.05053e-07	4.02360e-07	-2.26323e-08	3.79727e-07	-2.57143e-07	1.16276e-08	-2.45515e-07	-3.00247e-08	4.20597e-09	-2.58187e-08	7.82883e-07	5.78886e-07	1.36177e-06	-4.37214e-08	1.03306e-08	-3.33908e-08
28.066	-2.03308e-07	5.13416e-09	-1.98174e-07	-4.29101e-08	1.73801e-08	-2.55300e-08	-1.29055e-07	2.42653e-08	-1.04789e-07	4.01251e-07	-2.25699e-08	3.78681e-07	-2.55262e-07	1.15426e-08	-2.43719e-07	-2.90434e-08	4.06851e-09	-2.49748e-08	7.81366e-07	5.78625e-07	1.35999e-06	-4.28548e-08	1.01259e-08	-3.27289e-08
28.090	-2.02827e-07	5.12199e-09	-1.97705e-07	-4.23802e-08	1.71654e-08	-2.52147e-08	-1.28728e-07	2.42039e-08	-1.04524e-07	4.00151e-07	-2.25081e-08	3.77643e-07	-2.53361e-07	1.14566e-08	-2.41905e-07	-2.80533e-08	3.92982e-09	-2.41235e-08	7.79857e-07	5.78366e-07	1.35822e-06	-4.19819e-08	9.91962e-09	-3.20623e-08
28.115	-2.02329e-07	5.10943e-09	-1.97219e-07	-4.18459e-08	1.69490e-08	-2.48969e-08	-1.28399e-07	2.41421e-08	-1.04257e-07	3.99059e-07	-2.24466e-08	3.76612e-07	-2.51441e-07	1.13698e-08	-2.40072e-07	-2.70546e-08	3.78991e-09	-2.32646e-08	7.78356e-07	5.78111e-07	1.35647e-06	-4.11027e-08	9.71189e-09	-3.13909e-08
28.140	-2.01815e-07	5.09646e-09	-1.96719e-07	-4.13074e-08	1.67309e-08	-2.45765e-08	-1.28068e-07	2.40798e-08	-1.03988e-07	3.97976e-07	-2.23857e-08	3.75590e-07	-2.49502e-07	1.12821e-08	-2.38220e-07	-2.60472e-08	3.64879e-09	-2.23984e-08	7.76862e-07	5.77859e-07	1.35472e-06	-4.02174e-08	9.50269e-09	-3.07147e-08
28.164	-2.01286e-07	5.08310e-09	-1.96203e-07	-4.07646e-08	1.65111e-08	-2.42535e-08	-1.27735e-07	2.40172e-08	-1.03718e-07	3.96900e-07	-2.23252e-08	3.74575e-07	-2.47544e-07	1.11936e-08	-2.36350e-07	-2.50312e-08	3.50648e-09	-2.15248e-08	7.75375e-07	5.77610e-07	1.35299e-06	-3.93258e-08	9.29203e-09	-3.00338e-08
28.189	-2.00742e-07	5.06935e-09	-1.95672e-07	-4.02176e-08	1.62895e-08	-2.39281e-08	-1.27399e-07	2.39541e-08	-1.03445e-07	3.95834e-07	-2.22652e-08	3.73569e-07	-2.45566e-07	1.11042e-08	-2.34462e-07	-2.40068e-08	3.36297e-09	-2.06438e-08	7.73896e-07	5.77364e-07	1.35126e-06	-3.84282e-08	9.07993e-09	-2.93483e-08
28.213	-2.00182e-07	5.05521e-09	-1.95127e-07	-3.96664e-08	1.60663e-08	-2.36001e-08	-1.27062e-07	2.38906e-08	-1.03171e-07	3.94775e-07	-2.22057e-08	3.72570e-07	-2.43570e-07	1.10139e-08	-2.32556e-07	-2.29739e-08	3.21827e-09	-1.97556e-08	7.72425e-07	5.77122e-07	1.34955e-06	-3.75245e-08	8.86640e-09	-2.86581e-08
28.238	-1.99607e-07	5.04069e-09	-1.94566e-07	-3.91111e-08	1.58413e-08	-2.32697e-08	-1.26722e-07	2.38267e-08	-1.02895e-07	3.93725e-07	-2.21466e-08	3.71579e-07	-2.41555e-07	1.09228e-08	-2.30632e-07	-2.19326e-08	3.07240e-09	-1.88602e-08	7.70962e-07	5.76882e-07	1.34784e-06	-3.66147e-08	8.65144e-09	-2.79633e-08
28.262	-1.99016e-07	5.02578e-09	-1.93991e-07	-3.85516e-08	1.56147e-08	-2.29369e-08	-1.26380e-07	2.37624e-08	-1.02617e-07	3.92684e-07	-2.20880e-08	3.70596e-07	-2.39521e-07	1.08308e-08	-2.28690e-07	-2.08829e-08	2.92536e-09	-1.79575e-08	7.69506e-07	5.76646e-07	1.34615e-06	-3.56990e-08	8.43507e-09	-2.72639e-08
28.287	-1.98411e-07	5.01049e-09	-1.93401e-07	-3.79881e-08	1.53865e-08	-2.26016e-08	-1.26036e-07	2.36977e-08	-1.02338e-07	3.91650e-07	-2.20299e-08	3.69621e-07	-2.37469e-07	1.07380e-08	-2.26731e-07	-1.98250e-08	2.77716e-09	-1.70478e-08	7.68058e-07	5.76413e-07	1.34447e-06	-3.47773e-08	8.21730e-09	-2.65600e-08
28.312	-1.97791e-07	4.99483e-09	-1.92796e-07	-3.74205e-08	1.51566e-08	-2.22639e-08	-1.25690e-07	2.36326e-08	-1.02057e-07	3.90626e-07	-2.19723e-08	3.68653e-07	-2.35399e-07	1.06444e-08	-2.24754e-07	-1.87588e-08	2.62781e-09	-1.61310e-08	7.66618e-07	5.76183e-07	1.34280e-06	-3.38498e-08	7.99813e-09	-2.58516e-08
28.336	-1.97156e-07	4.97879e-09	-1.92177e-07	-3.68488e-08	1.49251e-08	-2.19238e-08	-1.25341e-07	2.35671e-08	-1.01774e-07	3.89609e-07	-2.19151e-08	3.67694e-07	-2.33310e-07	1.05499e-08	-2.22760e-07	-1.76845e-08	2.47731e-09	-1.52072e-08	7.65186e-07	5.75957e-07	1.34114e-06	-3.29164e-08	7.77759e-09	-2.51388e-08
28.361	-1.96506e-07	4.96239e-09	-1.91544e-07	-3.62732e-08	1.46919e-08	-2.15813e-08	-1.24991e-07	2.35013e-08	-1.01490e-07	3.88601e-07	-2.18584e-08	3.66743e-07	-2.31203e-07	1.04547e-08	-2.20749e-07	-1.66021e-08	2.32568e-09	-1.42764e-08	7.63761e-07	5.75734e-07	1.33950e-06	-3.19772e-08	7.55568e-09	-2.44215e-08
28.385	-1.95842e-07	4.94561e-09	-1.90896e-07	-3.56937e-08	1.44572e-08	-2.12365e-08	-1.24639e-07	2.34350e-08	-1.01204e-07	3.87601e-07	-2.18021e-08	3.65799e-07	-2.29079e-07	1.03586e-08	-2.18720e-07	-1.55116e-08	2.17293e-09	-1.33387e-08	7.62344e-07	5.75515e-07	1.33786e-06	-3.10323e-08	7.33241e-09	-2.36999e-08
28.410	-1.95163e-07	4.92848e-09	-1.90235e-07	-3.51102e-08	1.42208e-08	-2.08894e-08	-1.24285e-07	2.33684e-08	-1.00916e-07	3.86610e-07	-2.17464e-08	3.64863e-07	-2.26937e-07	1.02618e-08	-2.16675e-07	-1.44131e-08	2.01905e-09	-1.23941e-08	7.60936e-07	5.75299e-07	1.33623e-06	-3.00817e-08	7.10780e-09	-2.29739e-08
28.434	-1.94470e-07	4.91098e-09	-1.89559e-07	-3.45228e-08	1.39829e-08	-2.05399e-08	-1.23928e-07	2.33015e-08	-1.00627e-07	3.85626e-07	-2.16911e-08	3.63935e-07	-2.24777e-07	1.01641e-08	-2.14613e-07	-1.33068e-08	1.86406e-09	-1.14427e-08	7.59535e-07	5.75087e-07	1.33462e-06	-2.91255e-08	6.88186e-09	-2.22436e-08
28.459	-1.93763e-07	4.89312e-09	-1.88870e-07	-3.39316e-08	1.37435e-08	-2.01881e-08	-1.23570e-07	2.32341e-08	-1.00336e-07	3.84652e-07	-2.16362e-08	3.63015e-07	-2.22600e-07	1.00656e-08	-2.12534e-07	-1.21925e-08	1.70797e-09	-1.04845e-08	7.58142e-07	5.74878e-07	1.33302e-06	-2.81636e-08	6.65459e-09	-2.15090e-08
28.484	-1.93042e-07	4.87490e-09	-1.88167e-07	-3.33366e-08	1.35025e-08	-1.98341e-08	-1.23210e-07	2.31664e-08	-1.00044e-07	3.83685e-07	-2.15819e-08	3.62103e-07	-2.20406e-07	9.96642e-09	-2.10439e-07	-1.10704e-08	1.55079e-09	-9.51966e-09	7.56757e-07	5.74673e-07	1.33143e-06	-2.71962e-08	6.42600e-09	-2.07702e-08
28.508	-1.92307e-07	4.85634e-09	-1.87450e-07	-3.27378e-08	1.32599e-08	-1.94778e-08	-1.22848e-07	2.30984e-08	-9.97500e-08	3.82727e-07	-2.15280e-08	3.61199e-07	-2.18194e-07	9.86642e-09	-2.08328e-07	-9.94065e-09	1.39253e-09	-8.54812e-09	7.55381e-07	5.74472e-07	1.32985e-06	-2.62233e-08	6.19612e-09	-2.00272e-08
28.533	-1.91558e-07	4.83742e-09	-1.86720e-07	-3.21352e-08	1.30159e-08	-1.91193e-08	-1.22485e-07	2.30300e-08	-9.94547e-08	3.81777e-07	-2.14746e-08	3.60303e-07	-2.15966e-07	9.76566e-09	-2.06200e-07	-8.80316e-09	1.23318e-09	-7.56998e-09	7.54012e-07	5.74274e-07	1.32829e-06	-2.52449e-08	5.96495e-09	-1.92800e-08
28.557	-1.90795e-07	4.81816e-09	-1.85977e-07	-3.15289e-08	1.27703e-08	-1.87586e-08	-1.22119e-07	2.29613e-08	-9.91579e-08	3.80836e-07	-2.14216e-08	3.59414e-07	-2.13721e-07	9.66414e-09	-2.04056e-07	-7.65805e-09	1.07277e-09	-6.58528e-09	7.52652e-07	5.74080e-07	1.32673e-06	-2.42611e-08	5.73250e-09	-1.85286e-08
28.582	-1.90018e-07	4.79855e-09	-1.85220e-07	-3.09189e-08	1.25232e-08	-1.83957e-08	-1.21752e-07	2.28922e-08	-9.88596e-08	3.79903e-07	-2.13691e-08	3.58534e-07	-2.11459e-07	9.56186e-09	-2.01897e-07	-6.50537e-09	9.11298e-10	-5.59407e-09	7.51299e-07	5.73890e-07	1.32519e-06	-2.32720e-08	5.49878e-09	-1.77732e-08
28.606	-1.89229e-07	4.77861e-09	-1.84450e-07	-3.03053e-08	1.22747e-08	-1.80306e-08	-1.21383e-07	2.28228e-08	-9.85599e-08	3.78978e-07	-2.13171e-08	3.57661e-07	-2.09180e-07	9.45884e-09	-1.99722e-07	-5.34519e-09	7.48775e-10	-4.59641e-09	7.49955e-07	5.73704e-07	1.32366e-06	-2.22776e-08	5.26381e-09	-1.70137e-08
28.631	-1.88425e-07	4.75832e-09	-1.83667e-07	-2.96881e-08	1.20247e-08	-1.76634e-08	-1.21012e-07	2.27531e-08	-9.82588e-08	3.78061e-07	-2.12655e-08	3.56796e-07	-2.06886e-07	9.35508e-09	-1.97531e-07	-4.17756e-09	5.85209e-10	-3.59235e-09	7.48619e-07	5.73522e-07	1.32214e-06	-2.12778e-08	5.02759e-09	-1.62502e-08
28.656	-1.87609e-07	4.73770e-09	-1.82871e-07	-2.90673e-08	1.17732e-08	-1.72940e-08	-1.20639e-07	2.26830e-08	-9.79563e-08	3.77153e-07	-2.12145e-08	3.55939e-07	-2.04575e-07	9.25059e-09	-1.95324e-07	-3.00255e-09	4.20609e-10	-2.58194e-09	7.47291e-07	5.73344e-07	1.32064e-06	-2.02729e-08	4.79014e-09	-1.54828e-08
28.680	-1.86779e-07	4.71676e-09	-1.82063e-07	-2.84429e-08	1.15204e-08	-1.69225e-08	-1.20265e-07	2.26127e-08	-9.76524e-08	3.76253e-07	-2.11638e-08	3.55089e-07	-2.02248e-07	9.14537e-09	-1.93103e-07	-1.82022e-09	2.54984e-10	-1.56524e-09	7.45972e-07	5.73170e-07	1.31914e-06	-1.92628e-08	4.55147e-09	-1.47113e-08
28.705	-1.85937e-07	4.69548e-09	-1.81241e-07	-2.78150e-08	1.12660e-08	-1.65490e-08	-1.19889e-07	2.25420e-08	-9.73472e-08	3.75362e-07	-2.11137e-08	3.54248e-07	-1.99906e-07	9.03944e-09	-1.90866e-07	-6.30630e-10	8.83412e-11	-5.42289e-10	7.44660e-07	5.73000e-07	1.31766e-06	-1.82475e-08	4.31159e-09	-1.39360e-08
28.729	-1.85082e-07	4.67388e-09	-1.80408e-07	-2.71837e-08	1.10103e-08	-1.61733e-08	-1.19512e-07	2.24710e-08	-9.70406e-08	3.74478e-07	-2.10640e-08	3.53414e-07	-1.97547e-07	8.93279e-09	-1.88614e-07	5.66161e-10	-7.93101e-11	4.86851e-10	7.43357e-07	5.72834e-07	1.31619e-06	-1.72272e-08	4.07051e-09	-1.31567e-08
28.754	-1.84213e-07	4.65196e-09	-1.79561e-07	-2.65488e-08	1.07532e-08	-1.57956e-08	-1.19132e-07	2.23997e-08	-9.67327e-08	3.73603e-07	-2.10148e-08	3.52588e-07	-1.95173e-07	8.82545e-09	-1.86348e-07	1.77009e-09	-2.47961e-10	1.52213e-09	7.42063e-07	5.72672e-07	1.31473e-06	-1.62019e-08	3.82823e-09	-1.23737e-08
28.778	-1.83333e-07	4.62972e-09	-1.78703e-07	-2.59106e-08	1.04947e-08	-1.54159e-08	-1.18752e-07	2.23281e-08	-9.64236e-08	3.72736e-07	-2.09660e-08	3.51770e-07	-1.92784e-07	8.71740e-09	-1.84066e-07	2.98110e-09	-4.17604e-10	2.56349e-09	7.40776e-07	5.72514e-07	1.31329e-06	-1.51716e-08	3.58479e-09	-1.15868e-08
28.803	-1.82440e-07	4.60716e-09	-1.77832e-07	-2.52690e-08	1.02348e-08	-1.50342e-08	-1.18369e-07	2.22562e-08	-9.61132e-08	3.71878e-07	-2.09177e-08	3.50960e-07	-1.90379e-07	8.60867e-09	-1.81770e-07	4.19912e-09	-5.88230e-10	3.61089e-09	7.39499e-07	5.72361e-07	1.31186e-06	-1.41363e-08	3.34017e-09	-1.07961e-08
28.828	-1.81534e-07	4.58429e-09	-1.76950e-07	-2.46241e-08	9.97360e-09	-1.46505e-08	-1.17986e-07	2.21841e-08	-9.58015e-08	3.71027e-07	-2.08699e-08	3.50157e-07	-1.87959e-07	8.49925e-09	-1.79460e-07	5.42410e-09	-7.59830e-10	4.66427e-09	7.38229e-07	5.72212e-07	1.31044e-06	-1.30962e-08	3.09440e-09	-1.00018e-08
28.852	-1.80616e-07	4.56112e-09	-1.76055e-07	-2.39758e-08	9.71104e-09	-1.42648e-08	-1.17600e-07	2.21116e-08	-9.54887e-08	3.70185e-07	-2.08225e-08	3.49362e-07	-1.85525e-07	8.38916e-09	-1.77136e-07	6.65597e-09	-9.32395e-10	5.72358e-09	7.36968e-07	5.72067e-07	1.30904e-06	-1.20512e-08	2.84749e-09	-9.20368e-09
28.877	-1.79686e-07	4.53763e-09	-1.75149e-07	-2.33243e-08	9.44715e-09	-1.38772e-08	-1.17214e-07	2.20389e-08	-9.51746e-08	3.69351e-07	-2.07756e-08	3.48575e-07	-1.83075e-07	8.27840e-09	-1.74797e-07	7.89468e-09	-1.10592e-09	6.78876e-09	7.35716e-07	5.71926e-07	1.30764e-06	-1.10014e-08	2.59944e-09	-8.40195e-09
28.901	-1.78745e-07	4.51385e-09	-1.74231e-07	-2.26695e-08	9.18194e-09	-1.34876e-08	-1.16825e-07	2.19659e-08	-9.48594e-08	3.68525e-07	-2.07292e-08	3.47796e-07	-1.80611e-07	8.16698e-09	-1.72444e-07	9.14015e-09	-1.28039e-09	7.85976e-09	7.34472e-07	5.71790e-07	1.30626e-06	-9.94687e-09	2.35028e-09	-7.59659e-09
28.926	-1.77791e-07	4.48977e-09	-1.73301e-07	-2.20115e-08	8.91543e-09	-1.30961e-08	-1.16436e-07	2.18926e-08	-9.45430e-08	3.67708e-07	-2.06832e-08	3.47025e-07	-1.78133e-07	8.05490e-09	-1.70078e-07	1.03923e-08	-1.45580e-09	8.93654e-09	7.33237e-07	5.71659e-07	1.30490e-06	-8.88764e-09	2.10000e-09	-6.78764e-09
28.951	-1.76825e-07	4.46539e-09	-1.72360e-07	-2.13504e-08	8.64764e-09	-1.27027e-08	-1.16045e-07	2.18191e-08	-9.42255e-08	3.66899e-07	-2.06376e-08	3.46261e-07	-1.75640e-07	7.94218e-09	-1.67698e-07	1.16512e-08	-1.63214e-09	1.00190e-08	7.32010e-07	5.71532e-07	1.30354e-06	-7.82377e-09	1.84862e-09	-5.97514e-09
28.975	-1.75848e-07	4.44071e-09	-1.71408e-07	-2.06861e-08	8.37858e-09	-1.23075e-08	-1.15652e-07	2.17453e-08	-9.39068e-08	3.66097e-07	-2.05926e-08	3.45505e-07	-1.73133e-07	7.82881e-09	-1.65304e-07	1.29166e-08	-1.80941e-09	1.11072e-08	7.30792e-07	5.71409e-07	1.30220e-06	-6.75529e-09	1.59616e-09	-5.15913e-09
29.000	-1.74860e-07	4.41575e-09	-1.70444e-07	-2.00187e-08	8.10826e-09	-1.19104e-08	-1.15258e-07	2.16713e-08	-9.35871e-08	3.65304e-07	-2.05480e-08	3.44756e-07	-1.70612e-07	7.71481e-09	-1.62897e-07	1.41885e-08	-1.98759e-09	1.22009e-08	7.29582e-07	5.71291e-07	1.30087e-06	-5.68225e-09	1.34262e-09	-4.33963e-09
29.024	-1.73860e-07	4.39050e-09	-1.69470e-07	-1.93482e-08	7.83669e-09	-1.15115e-08	-1.14863e-07	2.15970e-08	-9.32663e-08	3.64520e-07	-2.05038e-08	3.44016e-07	-1.68077e-07	7.60019e-09	-1.60477e-07	1.54669e-08	-2.16667e-09	1.33003e-08	7.28381e-07	5.71178e-07	1.29956e-06	-4.60470e-09	1.08801e-09	-3.51669e-09
29.049	-1.72849e-07	4.36497e-09	-1.68484e-07	-1.86747e-08	7.56389e-09	-1.11108e-08	-1.14467e-07	2.15225e-08	-9.29445e-08	3.63743e-07	-2.04602e-08	3.43283e-07	-1.65528e-07	7.48494e-09	-1.58043e-07	1.67518e-08	-2.34665e-09	1.44051e-08	7.27189e-07	5.71070e-07	1.29826e-06	-3.52269e-09	8.32353e-10	-2.69034e-09
29.073	-1.71827e-07	4.33916e-09	-1.67488e-07	-1.79982e-08	7.28987e-09	-1.07083e-08	-1.14069e-07	2.14477e-08	-9.26216e-08	3.62975e-07	-2.04169e-08	3.42558e-07	-1.62966e-07	7.36908e-09	-1.55597e-07	1.80429e-08	-2.52752e-09	1.55154e-08	7.26006e-07	5.70966e-07	1.29697e-06	-2.43626e-09	5.75648e-10	-1.86062e-09
29.098	-1.70794e-07	4.31307e-09	-1.66481e-07	-1.73187e-08	7.01466e-09	-1.03040e-08	-1.13670e-07	2.13727e-08	-9.22977e-08	3.62214e-07	-2.03742e-08	3.41840e-07	-1.60390e-07	7.25262e-09	-1.53138e-07	1.93403e-08	-2.70927e-09	1.66311e-08	7.24831e-07	5.70867e-07	1.29570e-06	-1.34546e-09	3.17910e-10	-1.02755e-09
29.123	-1.69750e-07	4.28671e-09	-1.65463e-07	-1.66362e-08	6.73825e-09	-9.89798e-09	-1.13270e-07	2.12975e-08	-9.19729e-08	3.61462e-07	-2.03318e-08	3.41130e-07	-1.57802e-07	7.13556e-09	-1.50666e-07	2.06440e-08	-2.89189e-09	1.77521e-08	7.23665e-07	5.70772e-07	1.29444e-06	-2.50339e-10	5.91509e-11	-1.91188e-10
29.147	-1.68695e-07	4.26007e-09	-1.64435e-07	-1.59509e-08	6.46066e-09	-9.49023e-09	-1.12869e-07	2.12221e-08	-9.16471e-08	3.60718e-07	-2.02900e-08	3.40428e-07	-1.55200e-07	7.01791e-09	-1.48182e-07	2.19538e-08	-3.07538e-09	1.88784e-08	7.22508e-07	5.70683e-07	1.29319e-06	8.49064e-10	-2.00619e-10	6.48444e-10
29.172	-1.67630e-07	4.23317e-09	-1.63397e-07	-1.52627e-08	6.18191e-09	-9.08077e-09	-1.12467e-07	2.11464e-08	-9.13204e-08	3.59982e-07	-2.02486e-08	3.39733e-07	-1.52585e-07	6.89967e-09	-1.45685e-07	2.32697e-08	-3.25971e-09	2.00100e-08	7.21359e-07	5.70599e-07	1.29196e-06	1.95270e-09	-4.61390e-10	1.49131e-09
29.196	-1.66554e-07	4.20601e-09	-1.62348e-07	-1.45716e-08	5.90201e-09	-8.66962e-09	-1.12063e-07	2.10705e-08	-9.09927e-08	3.59254e-07	-2.02077e-08	3.39046e-07	-1.49957e-07	6.78085e-09	-1.43176e-07	2.45917e-08	-3.44490e-09	2.11468e-08	7.20220e-07	5.70519e-07	1.29074e-06	3.06052e-09	-7.23149e-10	2.33737e-09
29.221	-1.65468e-07	4.17859e-09	-1.61290e-07	-1.38778e-08	5.62098e-09	-8.25680e-09	-1.11659e-07	2.09945e-08	-9.06642e-08	3.58534e-07	-2.01672e-08	3.38367e-07	-1.47317e-07	6.66146e-09	-1.40656e-07	2.59196e-08	-3.63092e-09	2.22887e-08	7.19089e-07	5.70444e-07	1.28953e-06	4.17248e-09	-9.85887e-10	3.18659e-09
29.245	-1.64372e-07	4.15090e-09	-1.60221e-07	-1.31812e-08	5.33882e-09	-7.84233e-09	-1.11253e-07	2.09182e-08	-9.03348e-08	3.57822e-07	-2.01271e-08	3.37695e-07	-1.44664e-07	6.54151e-09	-1.38123e-07	2.72534e-08	-3.81777e-09	2.34356e-08	7.17967e-07	5.70375e-07	1.28834e-06	5.28854e-09	-1.24959e-09	4.03894e-09
29.270	-1.63266e-07	4.12297e-09	-1.59143e-07	-1.24818e-08	5.05556e-09	-7.42624e-09	-1.10846e-07	2.08417e-08	-9.00045e-08	3.57119e-07	-2.00875e-08	3.37031e-07	-1.41999e-07	6.42100e-09	-1.35578e-07	2.85931e-08	-4.00544e-09	2.45877e-08	7.16854e-07	5.70310e-07	1.28716e-06	6.40864e-09	-1.51425e-09	4.89439e-09
29.295	-1.62150e-07	4.09478e-09	-1.58055e-07	-1.17797e-08	4.77120e-09	-7.00854e-09	-1.10438e-07	2.07650e-08	-8.96734e-08	3.56423e-07	-2.00484e-08	3.36375e-07	-1.39322e-07	6.29994e-09	-1.33022e-07	2.99386e-08	-4.19392e-09	2.57447e-08	7.15751e-07	5.70251e-07	1.28600e-06	7.53275e-09	-1.77986e-09	5.75289e-09
29.319	-1.61024e-07	4.06635e-09	-1.56957e-07	-1.10750e-08	4.48576e-09	-6.58924e-09	-1.10030e-07	2.06882e-08	-8.93415e-08	3.55736e-07	-2.00097e-08	3.35726e-07	-1.36633e-07	6.17834e-09	-1.30455e-07	3.12898e-08	-4.38320e-09	2.69066e-08	7.14656e-07	5.70197e-07	1.28485e-06	8.66082e-09	-2.04641e-09	6.61441e-09
29.344	-1.59888e-07	4.03767e-09	-1.55850e-07	-1.03676e-08	4.19925e-09	-6.16838e-09	-1.09620e-07	2.06111e-08	-8.90088e-08	3.55056e-07	-1.99715e-08	3.35084e-07	-1.33932e-07	6.05620e-09	-1.27876e-07	3.26467e-08	-4.57328e-09	2.80734e-08	7.13570e-07	5.70148e-07	1.28372e-06	9.79280e-09	-2.31387e-09	7.47892e-09
29.368	-1.58743e-07	4.00875e-09	-1.54734e-07	-9.65765e-09	3.91168e-09	-5.74597e-09	-1.09209e-07	2.05339e-08	-8.86754e-08	3.54384e-07	-1.99337e-08	3.34451e-07	-1.31219e-07	5.93354e-09	-1.25286e-07	3.40092e-08	-4.76414e-09	2.92450e-08	7.12493e-07	5.70104e-07	1.28260e-06	1.09286e-08	-2.58225e-09	8.34639e-09
29.393	-1.57588e-07	3.97959e-09	-1.53609e-07	-8.94510e-09	3.62307e-09	-5.32202e-09	-1.08798e-07	2.04565e-08	-8.83412e-08	3.53721e-07	-1.98964e-08	3.33824e-07	-1.28495e-07	5.81035e-09	-1.22684e-07	3.53772e-08	-4.95578e-09	3.04214e-08	7.11425e-07	5.70066e-07	1.28149e-06	1.20683e-08	-2.85154e-09	9.21678e-09
29.417	-1.56424e-07	3.95019e-09	-1.52474e-07	-8.23001e-09	3.33344e-09	-4.89657e-09	-1.08385e-07	2.03790e-08	-8.80063e-08	3.53065e-07	-1.98595e-08	3.33206e-07	-1.25759e-07	5.68664e-09	-1.20072e-07	3.67508e-08	-5.14819e-09	3.16026e-08	7.10366e-07	5.70033e-07	1.28040e-06	1.32118e-08	-3.12172e-09	1.00900e-08
29.442	-1.55251e-07	3.92057e-09	-1.51331e-07	-7.51241e-09	3.04279e-09	-4.46962e-09	-1.07972e-07	2.03013e-08	-8.76707e-08	3.52418e-07	-1.98231e-08	3.32595e-07	-1.23012e-07	5.56242e-09	-1.17450e-07	3.81297e-08	-5.34137e-09	3.27884e-08	7.09317e-07	5.70005e-07	1.27932e-06	1.43589e-08	-3.39278e-09	1.09662e-08
29.467	-1.54069e-07	3.89072e-09	-1.50178e-07	-6.79234e-09	2.75113e-09	-4.04121e-09	-1.07558e-07	2.02234e-08	-8.73344e-08	3.51778e-07	-1.97871e-08	3.31991e-07	-1.20254e-07	5.43770e-09	-1.14816e-07	3.95141e-08	-5.53529e-09	3.39788e-08	7.08276e-07	5.69983e-07	1.27826e-06	1.55098e-08	-3.66471e-09	1.18451e-08
29.491	-1.52878e-07	3.86064e-09	-1.49017e-07	-6.06982e-09	2.45849e-09	-3.61134e-09	-1.07143e-07	2.01454e-08	-8.69974e-08	3.51146e-07	-1.97516e-08	3.31395e-07	-1.17485e-07	5.31249e-09	-1.12172e-07	4.09037e-08	-5.72996e-09	3.51738e-08	7.07245e-07	5.69966e-07	1.27721e-06	1.66643e-08	-3.93750e-09	1.27268e-08
29.516	-1.51678e-07	3.83034e-09	-1.47848e-07	-5.34490e-09	2.16487e-09	-3.18003e-09	-1.06727e-07	2.00672e-08	-8.66599e-08	3.50523e-07	-1.97165e-08	3.30806e-07	-1.14705e-07	5.18679e-09	-1.09518e-07	4.22987e-08	-5.92537e-09	3.63733e-08	7.06223e-07	5.69955e-07	1.27618e-06	1.78225e-08	-4.21115e-09	1.36113e-08
29.540	-1.50469e-07	3.79982e-09	-1.46670e-07	-4.61760e-09	1.87029e-09	-2.74731e-09	-1.06311e-07	1.99889e-08	-8.63217e-08	3.49907e-07	-1.96819e-08	3.30225e-07	-1.11914e-07	5.06060e-09	-1.06854e-07	4.36988e-08	-6.12150e-09	3.75773e-08	7.05210e-07	5.69949e-07	1.27516e-06	1.89841e-08	-4.48563e-09	1.44985e-08
29.565	-1.49252e-07	3.76908e-09	-1.45483e-07	-3.88795e-09	1.57476e-09	-2.31320e-09	-1.05893e-07	1.99104e-08	-8.59829e-08	3.49299e-07	-1.96477e-08	3.29651e-07	-1.09113e-07	4.93394e-09	-1.04179e-07	4.51040e-08	-6.31835e-09	3.87857e-08	7.04206e-07	5.69949e-07	1.27416e-06	2.01493e-08	-4.76095e-09	1.53884e-08
29.590	-1.48027e-07	3.73814e-09	-1.44289e-07	-3.15599e-09	1.27829e-09	-1.87771e-09	-1.05475e-07	1.98319e-08	-8.56435e-08	3.48699e-07	-1.96139e-08	3.29085e-07	-1.06302e-07	4.80681e-09	-1.01495e-07	4.65143e-08	-6.51592e-09	3.99984e-08	7.03211e-07	5.69955e-07	1.27317e-06	2.13180e-08	-5.03709e-09	1.62809e-08
29.614	-1.46793e-07	3.70698e-09	-1.43086e-07	-2.42175e-09	9.80892e-10	-1.44086e-09	-1.05057e-07	1.97531e-08	-8.53036e-08	3.48107e-07	-1.95806e-08	3.28526e-07	-1.03480e-07	4.67922e-09	-9.88009e-08	4.79297e-08	-6.71418e-09	4.12155e-08	7.02226e-07	5.69966e-07	1.27219e-06	2.24901e-08	-5.31403e-09	1.71761e-08
29.639	-1.45551e-07	3.67562e-09	-1.41876e-07	-1.68526e-09	6.82587e-10	-1.00267e-09	-1.04637e-07	1.96743e-08	-8.49631e-08	3.47523e-07	-1.95478e-08	3.27975e-07	-1.00648e-07	4.55117e-09	-9.60972e-08	4.93500e-08	-6.91315e-09	4.24369e-08	7.01250e-07	5.69983e-07	1.27123e-06	2.36656e-08	-5.59178e-09	1.80738e-08
29.663	-1.44301e-07	3.64405e-09	-1.40657e-07	-9.46544e-10	3.83383e-10	-5.63161e-10	-1.04218e-07	1.95954e-08	-8.46222e-08	3.46946e-07	-1.95154e-08	3.27431e-07	-9.78067e-08	4.42268e-09	-9.33840e-08	5.07752e-08	-7.11279e-09	4.36624e-08	7.00284e-07	5.70005e-07	1.27029e-06	2.48444e-08	-5.87032e-09	1.89741e-08
29.688	-1.43043e-07	3.61228e-09	-1.39431e-07	-2.05644e-10	8.32930e-11	-1.22351e-10	-1.03797e-07	1.95163e-08	-8.42807e-08	3.46378e-07	-1.94834e-08	3.26895e-07	-9.49552e-08	4.29374e-09	-9.06615e-08	5.22053e-08	-7.31312e-09	4.48922e-08	6.99327e-07	5.70034e-07	1.26936e-06	2.60266e-08	-6.14964e-09	1.98769e-08
29.712	-1.41778e-07	3.58032e-09	-1.38197e-07	5.37412e-10	-2.17670e-10	3.19742e-10	-1.03376e-07	1.94371e-08	-8.39388e-08	3.45817e-07	-1.94519e-08	3.26366e-07	-9.20941e-08	4.16436e-09	-8.79297e-08	5.36401e-08	-7.51412e-09	4.61260e-08	6.98379e-07	5.70068e-07	1.26845e-06	2.72119e-08	-6.42972e-09	2.07822e-08
29.737	-1.40504e-07	3.54816e-09	-1.36956e-07	1.28259e-09	-5.19495e-10	7.63099e-10	-1.02954e-07	1.93578e-08	-8.35964e-08	3.45265e-07	-1.94208e-08	3.25844e-07	-8.92235e-08	4.03456e-09	-8.51889e-08	5.50797e-08	-7.71578e-09	4.73639e-08	6.97440e-07	5.70108e-07	1.26755e-06	2.84006e-08	-6.71057e-09	2.16900e-08
29.762	-1.39223e-07	3.51582e-09	-1.35707e-07	2.02987e-09	-8.22168e-10	1.20770e-09	-1.02532e-07	1.92784e-08	-8.32536e-08	3.44720e-07	-1.93901e-08	3.25330e-07	-8.63435e-08	3.90433e-09	-8.24392e-08	5.65240e-08	-7.91810e-09	4.86059e-08	6.96511e-07	5.70154e-07	1.26667e-06	2.95923e-08	-6.99217e-09	2.26002e-08
29.786	-1.37935e-07	3.48328e-09	-1.34452e-07	2.77921e-09	-1.12568e-09	1.65354e-09	-1.02109e-07	1.91990e-08	-8.29104e-08	3.44183e-07	-1.93599e-08	3.24823e-07	-8.34543e-08	3.77368e-09	-7.96806e-08	5.79728e-08	-8.12107e-09	4.98518e-08	6.95591e-07	5.70207e-07	1.26580e-06	3.07873e-08	-7.27451e-09	2.35128e-08
29.811	-1.36639e-07	3.45056e-09	-1.33189e-07	3.53059e-09	-1.43001e-09	2.10058e-09	-1.01686e-07	1.91194e-08	-8.25668e-08	3.43653e-07	-1.93301e-08	3.24323e-07	-8.05560e-08	3.64263e-09	-7.69134e-08	5.94263e-08	-8.32467e-09	5.11016e-08	6.94681e-07	5.70265e-07	1.26495e-06	3.19853e-08	-7.55758e-09	2.44277e-08
[truncated: 8 more rows]
