# Supplementary material for: Effects of ischemic preconditioning on lower-limb anaerobic performance and neuromuscular adaptations
Source: PeerJ. 2026 Jun 8;14:e21296. doi: 10.7717/peerj.21296 (PMC13256049; doi:10.7717/peerj.21296)
Supplement: Supplemental Information 1 [file peerj-14-21296-s001.zip › Fnirs_hbo/18.csv]

	1	1	1	1	1	1	1	1	1	1	1	1	1	1	1	1	1	1	1	1	1	1	1	1
time	HRF HbO,1,1	HRF HbR,1,1	HRF HbT,1,1	HRF HbO,1,2	HRF HbR,1,2	HRF HbT,1,2	HRF HbO,1,3	HRF HbR,1,3	HRF HbT,1,3	HRF HbO,1,4	HRF HbR,1,4	HRF HbT,1,4	HRF HbO,2,5	HRF HbR,2,5	HRF HbT,2,5	HRF HbO,2,6	HRF HbR,2,6	HRF HbT,2,6	HRF HbO,2,7	HRF HbR,2,7	HRF HbT,2,7	HRF HbO,2,8	HRF HbR,2,8	HRF HbT,2,8
-1.991	8.25482e-08	-2.74232e-09	7.98059e-08	-1.57530e-08	1.44135e-09	-1.43117e-08	-6.33763e-09	1.30381e-09	-5.03382e-09	-3.57326e-08	5.25868e-09	-3.04739e-08	-2.23970e-08	5.93984e-09	-1.64571e-08	-1.20691e-08	2.62949e-09	-9.43964e-09	3.08533e-09	-3.03249e-08	-2.72396e-08	-5.84780e-08	1.59136e-08	-4.25644e-08
-1.966	8.03125e-08	-2.66805e-09	7.76445e-08	-1.56419e-08	1.43118e-09	-1.42107e-08	-6.42122e-09	1.32100e-09	-5.10021e-09	-3.51205e-08	5.16859e-09	-2.99519e-08	-2.21460e-08	5.87327e-09	-1.62727e-08	-1.19879e-08	2.61180e-09	-9.37615e-09	2.82434e-09	-2.94930e-08	-2.66687e-08	-5.72735e-08	1.55858e-08	-4.16877e-08
-1.942	7.80810e-08	-2.59392e-09	7.54871e-08	-1.55203e-08	1.42006e-09	-1.41003e-08	-6.49591e-09	1.33637e-09	-5.15954e-09	-3.44979e-08	5.07697e-09	-2.94209e-08	-2.18833e-08	5.80361e-09	-1.60797e-08	-1.18984e-08	2.59230e-09	-9.30615e-09	2.57016e-09	-2.86635e-08	-2.60933e-08	-5.60590e-08	1.52553e-08	-4.08037e-08
-1.917	7.58537e-08	-2.51992e-09	7.33338e-08	-1.53883e-08	1.40798e-09	-1.39803e-08	-6.56168e-09	1.34990e-09	-5.21178e-09	-3.38648e-08	4.98380e-09	-2.88810e-08	-2.16090e-08	5.73086e-09	-1.58782e-08	-1.18006e-08	2.57099e-09	-9.22964e-09	2.32283e-09	-2.78364e-08	-2.55136e-08	-5.48345e-08	1.49221e-08	-3.99124e-08
-1.892	7.36308e-08	-2.44608e-09	7.11847e-08	-1.52458e-08	1.39494e-09	-1.38509e-08	-6.61852e-09	1.36159e-09	-5.25693e-09	-3.32212e-08	4.88909e-09	-2.83321e-08	-2.13231e-08	5.65502e-09	-1.56680e-08	-1.16945e-08	2.54786e-09	-9.14661e-09	2.08234e-09	-2.70117e-08	-2.49294e-08	-5.36000e-08	1.45861e-08	-3.90138e-08
-1.868	7.14125e-08	-2.37238e-09	6.90401e-08	-1.50928e-08	1.38094e-09	-1.37118e-08	-6.66641e-09	1.37145e-09	-5.29496e-09	-3.25671e-08	4.79282e-09	-2.77743e-08	-2.10254e-08	5.57609e-09	-1.54493e-08	-1.15800e-08	2.52292e-09	-9.05706e-09	1.84871e-09	-2.61896e-08	-2.43408e-08	-5.23554e-08	1.42475e-08	-3.81080e-08
-1.843	6.91987e-08	-2.29884e-09	6.68999e-08	-1.49292e-08	1.36598e-09	-1.35633e-08	-6.70532e-09	1.37945e-09	-5.32587e-09	-3.19025e-08	4.69501e-09	-2.72075e-08	-2.07161e-08	5.49406e-09	-1.52221e-08	-1.14571e-08	2.49615e-09	-8.96097e-09	1.62195e-09	-2.53699e-08	-2.37479e-08	-5.11009e-08	1.39061e-08	-3.71948e-08
-1.819	6.69897e-08	-2.22546e-09	6.47643e-08	-1.47551e-08	1.35005e-09	-1.34051e-08	-6.73525e-09	1.38561e-09	-5.34964e-09	-3.12273e-08	4.59565e-09	-2.66317e-08	-2.03951e-08	5.40893e-09	-1.49862e-08	-1.13259e-08	2.46756e-09	-8.85835e-09	1.40207e-09	-2.45527e-08	-2.31506e-08	-4.98364e-08	1.35620e-08	-3.62744e-08
-1.794	6.47856e-08	-2.15223e-09	6.26334e-08	-1.45705e-08	1.33315e-09	-1.32373e-08	-6.75616e-09	1.38991e-09	-5.36625e-09	-3.05416e-08	4.49473e-09	-2.60469e-08	-2.00624e-08	5.32069e-09	-1.47417e-08	-1.11863e-08	2.43716e-09	-8.74919e-09	1.18909e-09	-2.37380e-08	-2.25489e-08	-4.85619e-08	1.32151e-08	-3.53468e-08
-1.769	6.25865e-08	-2.07918e-09	6.05073e-08	-1.43753e-08	1.31529e-09	-1.30600e-08	-6.76804e-09	1.39235e-09	-5.37569e-09	-2.98453e-08	4.39226e-09	-2.54530e-08	-1.97180e-08	5.22935e-09	-1.44886e-08	-1.10384e-08	2.40493e-09	-8.63348e-09	9.83014e-10	-2.29259e-08	-2.19429e-08	-4.72775e-08	1.28656e-08	-3.44119e-08
-1.745	6.03925e-08	-2.00629e-09	5.83862e-08	-1.41694e-08	1.29646e-09	-1.28730e-08	-6.77088e-09	1.39294e-09	-5.37794e-09	-2.91384e-08	4.28823e-09	-2.48502e-08	-1.93619e-08	5.13490e-09	-1.42270e-08	-1.08821e-08	2.37087e-09	-8.51123e-09	7.83851e-10	-2.21164e-08	-2.13325e-08	-4.59830e-08	1.25133e-08	-3.34697e-08
-1.720	5.82038e-08	-1.93358e-09	5.62702e-08	-1.39530e-08	1.27665e-09	-1.26763e-08	-6.76465e-09	1.39166e-09	-5.37299e-09	-2.84209e-08	4.18264e-09	-2.42383e-08	-1.89940e-08	5.03734e-09	-1.39566e-08	-1.07174e-08	2.33499e-09	-8.38241e-09	5.91613e-10	-2.13094e-08	-2.07178e-08	-4.46787e-08	1.21584e-08	-3.25203e-08
-1.696	5.60204e-08	-1.86105e-09	5.41593e-08	-1.37259e-08	1.25587e-09	-1.24700e-08	-6.74934e-09	1.38851e-09	-5.36083e-09	-2.76928e-08	4.07548e-09	-2.36173e-08	-1.86144e-08	4.93667e-09	-1.36777e-08	-1.05443e-08	2.29728e-09	-8.24704e-09	4.06310e-10	-2.05051e-08	-2.00988e-08	-4.33644e-08	1.18007e-08	-3.15636e-08
-1.671	5.38425e-08	-1.78869e-09	5.20538e-08	-1.34881e-08	1.23412e-09	-1.22540e-08	-6.72493e-09	1.38349e-09	-5.34145e-09	-2.69541e-08	3.96676e-09	-2.29873e-08	-1.82230e-08	4.83288e-09	-1.33902e-08	-1.03628e-08	2.25774e-09	-8.10510e-09	2.27952e-10	-1.97034e-08	-1.94755e-08	-4.20401e-08	1.14404e-08	-3.05998e-08
-1.647	5.16702e-08	-1.71653e-09	4.99537e-08	-1.32397e-08	1.21139e-09	-1.20283e-08	-6.69141e-09	1.37659e-09	-5.31482e-09	-2.62047e-08	3.85648e-09	-2.23482e-08	-1.78200e-08	4.72598e-09	-1.30940e-08	-1.01730e-08	2.21637e-09	-7.95660e-09	5.65474e-11	-1.89044e-08	-1.88479e-08	-4.07060e-08	1.10773e-08	-2.96287e-08
-1.622	4.95036e-08	-1.64455e-09	4.78591e-08	-1.29806e-08	1.18768e-09	-1.17929e-08	-6.64876e-09	1.36781e-09	-5.28094e-09	-2.54447e-08	3.74463e-09	-2.17000e-08	-1.74051e-08	4.61596e-09	-1.27891e-08	-9.97470e-09	2.17318e-09	-7.80153e-09	-1.07894e-10	-1.81081e-08	-1.82160e-08	-3.93619e-08	1.07115e-08	-2.86504e-08
-1.597	4.73429e-08	-1.57277e-09	4.57702e-08	-1.27108e-08	1.16300e-09	-1.15478e-08	-6.59695e-09	1.35716e-09	-5.23980e-09	-2.46740e-08	3.63121e-09	-2.10428e-08	-1.69785e-08	4.50282e-09	-1.24757e-08	-9.76803e-09	2.12815e-09	-7.63988e-09	-2.65362e-10	-1.73145e-08	-1.75798e-08	-3.80080e-08	1.03431e-08	-2.76649e-08
-1.573	4.51882e-08	-1.50119e-09	4.36870e-08	-1.24303e-08	1.13733e-09	-1.12930e-08	-6.53599e-09	1.34462e-09	-5.19138e-09	-2.38926e-08	3.51621e-09	-2.03764e-08	-1.65401e-08	4.38656e-09	-1.21536e-08	-9.55295e-09	2.08129e-09	-7.47166e-09	-4.15851e-10	-1.65236e-08	-1.69394e-08	-3.66442e-08	9.97196e-09	-2.66722e-08
-1.548	4.30396e-08	-1.42981e-09	4.16098e-08	-1.21390e-08	1.11068e-09	-1.10283e-08	-6.46585e-09	1.33019e-09	-5.13566e-09	-2.31005e-08	3.39965e-09	-1.97009e-08	-1.60900e-08	4.26717e-09	-1.18228e-08	-9.32946e-09	2.03260e-09	-7.29686e-09	-5.59350e-10	-1.57354e-08	-1.62948e-08	-3.52705e-08	9.59814e-09	-2.56723e-08
-1.524	4.08972e-08	-1.35864e-09	3.95386e-08	-1.18370e-08	1.08305e-09	-1.07540e-08	-6.38651e-09	1.31386e-09	-5.07265e-09	-2.22978e-08	3.28151e-09	-1.90163e-08	-1.56280e-08	4.14466e-09	-1.14834e-08	-9.09755e-09	1.98207e-09	-7.11548e-09	-6.95853e-10	-1.49500e-08	-1.56459e-08	-3.38869e-08	9.22163e-09	-2.46653e-08
-1.499	3.87611e-08	-1.28768e-09	3.74735e-08	-1.15243e-08	1.05443e-09	-1.04698e-08	-6.29797e-09	1.29565e-09	-5.00232e-09	-2.14843e-08	3.16179e-09	-1.83225e-08	-1.51543e-08	4.01903e-09	-1.11353e-08	-8.85723e-09	1.92972e-09	-6.92752e-09	-8.25351e-10	-1.41674e-08	-1.49928e-08	-3.24935e-08	8.84245e-09	-2.36511e-08
-1.475	3.66316e-08	-1.21693e-09	3.54146e-08	-1.12007e-08	1.02483e-09	-1.01759e-08	-6.20020e-09	1.27554e-09	-4.92467e-09	-2.06601e-08	3.04050e-09	-1.76196e-08	-1.46688e-08	3.89027e-09	-1.07785e-08	-8.60850e-09	1.87552e-09	-6.73297e-09	-9.47837e-10	-1.33877e-08	-1.43355e-08	-3.10903e-08	8.46059e-09	-2.26297e-08
-1.450	3.45086e-08	-1.14640e-09	3.33622e-08	-1.08664e-08	9.94240e-10	-9.87215e-09	-6.09320e-09	1.25352e-09	-4.83968e-09	-1.98252e-08	2.91762e-09	-1.69076e-08	-1.41715e-08	3.75839e-09	-1.04131e-08	-8.35134e-09	1.81950e-09	-6.53184e-09	-1.06330e-09	-1.26107e-08	-1.36740e-08	-2.96772e-08	8.07606e-09	-2.16012e-08
-1.425	3.23923e-08	-1.07610e-09	3.13162e-08	-1.05212e-08	9.62661e-10	-9.55859e-09	-5.97695e-09	1.22961e-09	-4.74734e-09	-1.89795e-08	2.79317e-09	-1.61864e-08	-1.36625e-08	3.62338e-09	-1.00391e-08	-8.08576e-09	1.76164e-09	-6.32413e-09	-1.17175e-09	-1.18366e-08	-1.30084e-08	-2.82544e-08	7.68886e-09	-2.05655e-08
-1.401	3.02829e-08	-1.00602e-09	2.92769e-08	-1.01653e-08	9.30093e-10	-9.23520e-09	-5.85143e-09	1.20378e-09	-4.64765e-09	-1.81231e-08	2.66714e-09	-1.54560e-08	-1.31416e-08	3.48524e-09	-9.65634e-09	-7.81177e-09	1.70194e-09	-6.10983e-09	-1.27315e-09	-1.10654e-08	-1.23385e-08	-2.68218e-08	7.29900e-09	-1.95228e-08
-1.376	2.81805e-08	-9.36179e-10	2.72443e-08	-9.79852e-09	8.96533e-10	-8.90198e-09	-5.71664e-09	1.17605e-09	-4.54058e-09	-1.72560e-08	2.53952e-09	-1.47165e-08	-1.26089e-08	3.34397e-09	-9.26494e-09	-7.52935e-09	1.64041e-09	-5.88894e-09	-1.36752e-09	-1.02970e-08	-1.16646e-08	-2.53794e-08	6.90648e-09	-1.84729e-08
-1.352	2.60851e-08	-8.66569e-10	2.52185e-08	-9.42089e-09	8.61982e-10	-8.55891e-09	-5.57255e-09	1.14641e-09	-4.42614e-09	-1.63781e-08	2.41032e-09	-1.39677e-08	-1.20644e-08	3.19958e-09	-8.86487e-09	-7.23850e-09	1.57704e-09	-5.66146e-09	-1.45485e-09	-9.53161e-09	-1.09865e-08	-2.39272e-08	6.51131e-09	-1.74159e-08
-1.327	2.39969e-08	-7.97199e-10	2.31997e-08	-9.03242e-09	8.26438e-10	-8.20598e-09	-5.41916e-09	1.11486e-09	-4.30431e-09	-1.54894e-08	2.27953e-09	-1.32098e-08	-1.15082e-08	3.05205e-09	-8.45613e-09	-6.93924e-09	1.51184e-09	-5.42740e-09	-1.53512e-09	-8.76911e-09	-1.03042e-08	-2.24653e-08	6.11349e-09	-1.63519e-08
-1.303	2.19161e-08	-7.28072e-10	2.11880e-08	-8.63308e-09	7.89899e-10	-7.84318e-09	-5.25646e-09	1.08139e-09	-4.17508e-09	-1.45899e-08	2.14716e-09	-1.24427e-08	-1.09401e-08	2.90140e-09	-8.03873e-09	-6.63155e-09	1.44481e-09	-5.18674e-09	-1.60834e-09	-8.00957e-09	-9.61791e-09	-2.09937e-08	5.71302e-09	-1.52807e-08
-1.278	1.98428e-08	-6.59193e-10	1.91836e-08	-8.22286e-09	7.52366e-10	-7.47050e-09	-5.08443e-09	1.04599e-09	-4.03844e-09	-1.36797e-08	2.01320e-09	-1.16665e-08	-1.03603e-08	2.74762e-09	-7.61265e-09	-6.31545e-09	1.37594e-09	-4.93951e-09	-1.67450e-09	-7.25299e-09	-8.92749e-09	-1.95124e-08	5.30991e-09	-1.42025e-08
-1.253	1.77770e-08	-5.90567e-10	1.71864e-08	-7.80176e-09	7.13837e-10	-7.08793e-09	-4.90307e-09	1.00868e-09	-3.89439e-09	-1.27586e-08	1.87765e-09	-1.08810e-08	-9.76861e-09	2.59070e-09	-7.17790e-09	-5.99092e-09	1.30524e-09	-4.68569e-09	-1.73359e-09	-6.49940e-09	-8.23299e-09	-1.80214e-08	4.90416e-09	-1.31173e-08
-1.229	1.57189e-08	-5.22196e-10	1.51967e-08	-7.36977e-09	6.74310e-10	-6.69546e-09	-4.71235e-09	9.69448e-10	-3.74290e-09	-1.18268e-08	1.74052e-09	-1.00862e-08	-9.16515e-09	2.43066e-09	-6.73449e-09	-5.65798e-09	1.23270e-09	-4.42528e-09	-1.78561e-09	-5.74882e-09	-7.53443e-09	-1.65207e-08	4.49578e-09	-1.20250e-08
-1.204	1.36687e-08	-4.54085e-10	1.32146e-08	-6.92687e-09	6.33786e-10	-6.29308e-09	-4.51228e-09	9.28288e-10	-3.58399e-09	-1.08841e-08	1.60179e-09	-9.28233e-09	-8.54991e-09	2.26750e-09	-6.28241e-09	-5.31662e-09	1.15833e-09	-4.15829e-09	-1.83056e-09	-5.00126e-09	-6.83182e-09	-1.50104e-08	4.08477e-09	-1.09256e-08
-1.180	1.16264e-08	-3.86239e-10	1.12402e-08	-6.47305e-09	5.92264e-10	-5.88079e-09	-4.30283e-09	8.85199e-10	-3.41763e-09	-9.93066e-09	1.46147e-09	-8.46919e-09	-7.92287e-09	2.10120e-09	-5.82167e-09	-4.96685e-09	1.08212e-09	-3.88473e-09	-1.86843e-09	-4.25675e-09	-6.12518e-09	-1.34904e-08	3.67115e-09	-9.81929e-09
-1.155	9.59219e-09	-3.18661e-10	9.27353e-09	-6.00831e-09	5.49742e-10	-5.45857e-09	-4.08400e-09	8.40181e-10	-3.24382e-09	-8.96639e-09	1.31956e-09	-7.64683e-09	-7.28404e-09	1.93178e-09	-5.35226e-09	-4.60866e-09	1.00408e-09	-3.60458e-09	-1.89921e-09	-3.51531e-09	-5.41452e-09	-1.19608e-08	3.25490e-09	-8.70595e-09
-1.130	7.56618e-09	-2.51355e-10	7.31483e-09	-5.53264e-09	5.06219e-10	-5.02642e-09	-3.85579e-09	7.93231e-10	-3.06256e-09	-7.99130e-09	1.17606e-09	-6.81524e-09	-6.63342e-09	1.75923e-09	-4.87419e-09	-4.24207e-09	9.24216e-10	-3.31786e-09	-1.92291e-09	-2.77695e-09	-4.69985e-09	-1.04217e-08	2.83604e-09	-7.58562e-09
-1.106	5.54849e-09	-1.84326e-10	5.36416e-09	-5.04603e-09	4.61696e-10	-4.58433e-09	-3.61817e-09	7.44347e-10	-2.87382e-09	-7.00538e-09	1.03096e-09	-5.97442e-09	-5.97102e-09	1.58356e-09	-4.38746e-09	-3.86708e-09	8.42516e-10	-3.02456e-09	-1.93951e-09	-2.04168e-09	-3.98120e-09	-8.87290e-09	2.41458e-09	-6.45832e-09
-1.081	3.53924e-09	-1.17577e-10	3.42167e-09	-4.54847e-09	4.16171e-10	-4.13230e-09	-3.37114e-09	6.93528e-10	-2.67761e-09	-6.00864e-09	8.84277e-10	-5.12436e-09	-5.29683e-09	1.40476e-09	-3.89208e-09	-3.48368e-09	7.58986e-10	-2.72470e-09	-1.94903e-09	-1.30954e-09	-3.25857e-09	-7.31458e-09	1.99051e-09	-5.32406e-09
-1.057	1.53856e-09	-5.11124e-11	1.48745e-09	-4.03996e-09	3.69643e-10	-3.67031e-09	-3.11470e-09	6.40770e-10	-2.47393e-09	-5.00107e-09	7.35995e-10	-4.26507e-09	-4.61088e-09	1.22284e-09	-3.38804e-09	-3.09189e-09	6.73627e-10	-2.41826e-09	-1.95145e-09	-5.80531e-10	-2.53198e-09	-5.74671e-09	1.56385e-09	-4.18286e-09
-1.032	-4.53430e-10	1.50633e-11	-4.38367e-10	-3.52048e-09	3.22113e-10	-3.19837e-09	-2.84882e-09	5.86074e-10	-2.26275e-09	-3.98266e-09	5.86118e-10	-3.39654e-09	-3.91315e-09	1.03779e-09	-2.87535e-09	-2.69171e-09	5.86439e-10	-2.10527e-09	-1.94677e-09	1.45322e-10	-1.80145e-09	-4.16933e-09	1.13460e-09	-3.03473e-09
-1.008	-2.43661e-09	8.09463e-11	-2.35567e-09	-2.99004e-09	2.73579e-10	-2.71646e-09	-2.57352e-09	5.29436e-10	-2.04408e-09	-2.95341e-09	4.34647e-10	-2.51877e-09	-3.20365e-09	8.49632e-10	-2.35402e-09	-2.28314e-09	4.97424e-10	-1.78571e-09	-1.93500e-09	8.68003e-10	-1.06699e-09	-2.58245e-09	7.02761e-10	-1.87969e-09
-0.983	-4.41086e-09	1.46533e-10	-4.26433e-09	-2.44863e-09	2.24042e-10	-2.22458e-09	-2.28877e-09	4.70856e-10	-1.81791e-09	-1.91333e-09	2.81580e-10	-1.63175e-09	-2.48240e-09	6.58350e-10	-1.82405e-09	-1.86618e-09	4.06583e-10	-1.45960e-09	-1.91612e-09	1.58749e-09	-3.28621e-10	-9.86091e-10	2.68345e-10	-7.17747e-10
-0.958	-6.37606e-09	2.11818e-10	-6.16424e-09	-1.89623e-09	1.73499e-10	-1.72273e-09	-1.99456e-09	4.10332e-10	-1.58423e-09	-8.62408e-10	1.26919e-10	-7.35490e-10	-1.74939e-09	4.63952e-10	-1.28544e-09	-1.44085e-09	3.13917e-10	-1.12694e-09	-1.89013e-09	2.30378e-09	4.13646e-10	6.19724e-10	-1.68645e-10	4.51079e-10
-0.934	-8.33208e-09	2.76799e-10	-8.05528e-09	-1.33285e-09	1.21952e-10	-1.21090e-09	-1.69091e-09	3.47861e-10	-1.34304e-09	1.99357e-10	-2.93389e-11	1.70018e-10	-1.00464e-09	2.66438e-10	-7.38203e-10	-1.00715e-09	2.19427e-10	-7.87725e-10	-1.85705e-09	3.01684e-09	1.15979e-09	2.23497e-09	-6.08202e-10	1.62677e-09
-0.909	-1.02788e-08	3.41471e-10	-9.93734e-09	-7.58483e-10	6.93988e-11	-6.89084e-10	-1.37778e-09	2.83444e-10	-1.09434e-09	1.27197e-09	-1.87192e-10	1.08477e-09	-2.48149e-10	6.58108e-11	-1.82338e-10	-5.65087e-10	1.23115e-10	-4.41972e-10	-1.81686e-09	3.72666e-09	1.90981e-09	3.85964e-09	-1.05032e-09	2.80931e-09
-0.885	-1.22161e-08	4.05830e-10	-1.18103e-08	-1.73121e-10	1.58401e-11	-1.57281e-10	-1.05519e-09	2.17079e-10	-8.38111e-10	2.35542e-09	-3.46641e-10	2.00878e-09	5.20075e-10	-1.37928e-10	3.82147e-10	-1.14664e-10	2.49818e-11	-8.96826e-11	-1.76956e-09	4.43322e-09	2.66367e-09	5.49369e-09	-1.49500e-09	3.99869e-09
-0.860	-1.41439e-08	4.69872e-10	-1.36740e-08	4.23237e-10	-3.87249e-11	3.84512e-10	-7.23119e-10	1.48764e-10	-5.74355e-10	3.44971e-09	-5.07686e-10	2.94203e-09	1.30002e-09	-3.44775e-10	9.55247e-10	3.44109e-10	-7.49706e-11	2.69138e-10	-1.71515e-09	5.13651e-09	3.42136e-09	7.13711e-09	-1.94222e-09	5.19489e-09
-0.836	-1.60620e-08	5.33593e-10	-1.55284e-08	1.03060e-09	-9.42963e-11	9.36300e-10	-3.81565e-10	7.84975e-11	-3.03068e-10	4.55485e-09	-6.70327e-10	3.88453e-09	2.09168e-09	-5.54729e-10	1.53695e-09	8.11225e-10	-1.76741e-10	6.34485e-10	-1.65364e-09	5.83651e-09	4.18287e-09	8.78987e-09	-2.39198e-09	6.39789e-09
-0.811	-1.79703e-08	5.96990e-10	-1.73733e-08	1.64896e-09	-1.50875e-10	1.49808e-09	-3.05231e-11	6.27936e-12	-2.42437e-11	5.67084e-09	-8.34563e-10	4.83627e-09	2.89505e-09	-7.67788e-10	2.12726e-09	1.28668e-09	-2.80327e-10	1.00635e-09	-1.58502e-09	6.53321e-09	4.94819e-09	1.04520e-08	-2.84429e-09	7.60767e-09
-0.786	-1.98688e-08	6.60058e-10	-1.92087e-08	2.27833e-09	-2.08460e-10	2.06987e-09	3.30013e-10	-6.78918e-11	2.62121e-10	6.79766e-09	-1.00039e-09	5.79726e-09	3.71011e-09	-9.83948e-10	2.72617e-09	1.77046e-09	-3.85728e-10	1.38473e-09	-1.50929e-09	7.22657e-09	5.71728e-09	1.21233e-08	-3.29912e-09	8.82422e-09
-0.762	-2.17572e-08	7.22793e-10	-2.10344e-08	2.91870e-09	-2.67052e-10	2.65165e-09	7.00047e-10	-1.44017e-10	5.56030e-10	7.93532e-09	-1.16782e-09	6.76750e-09	4.53686e-09	-1.20321e-09	3.33365e-09	2.26256e-09	-4.92941e-10	1.76962e-09	-1.42646e-09	7.91661e-09	6.49014e-09	1.38040e-08	-3.75647e-09	1.00475e-08
-0.737	-2.36355e-08	7.85191e-10	-2.28503e-08	3.57009e-09	-3.26652e-10	3.24344e-09	1.07958e-09	-2.22097e-10	8.57486e-10	9.08383e-09	-1.33684e-09	7.74698e-09	5.37529e-09	-1.42556e-09	3.94972e-09	2.76297e-09	-6.01964e-10	2.16100e-09	-1.33652e-09	8.60328e-09	7.26676e-09	1.54939e-08	-4.21635e-09	1.12775e-08
-0.713	-2.55035e-08	8.47248e-10	-2.46563e-08	4.23249e-09	-3.87259e-10	3.84523e-09	1.46863e-09	-3.02133e-10	1.16649e-09	1.02432e-08	-1.50746e-09	8.73570e-09	6.22538e-09	-1.65101e-09	4.57436e-09	3.27168e-09	-7.12797e-10	2.55888e-09	-1.23948e-09	9.28659e-09	8.04711e-09	1.71930e-08	-4.67873e-09	1.25143e-08
-0.688	-2.73612e-08	9.08961e-10	-2.64522e-08	4.90589e-09	-4.48874e-10	4.45702e-09	1.86718e-09	-3.84126e-10	1.48306e-09	1.14133e-08	-1.67967e-09	9.73366e-09	7.08712e-09	-1.87955e-09	5.20756e-09	3.78868e-09	-8.25436e-10	2.96325e-09	-1.13534e-09	9.96651e-09	8.83117e-09	1.89013e-08	-5.14361e-09	1.37577e-08
-0.664	-2.92083e-08	9.70326e-10	-2.82380e-08	5.59031e-09	-5.11496e-10	5.07882e-09	2.27525e-09	-4.68076e-10	1.80717e-09	1.25943e-08	-1.85348e-09	1.07409e-08	7.96050e-09	-2.11118e-09	5.84932e-09	4.31397e-09	-9.39880e-10	3.37409e-09	-1.02409e-09	1.06430e-08	9.61894e-09	2.06188e-08	-5.61099e-09	1.50078e-08
-0.639	-3.10449e-08	1.03134e-09	-3.00136e-08	6.28575e-09	-5.75126e-10	5.71062e-09	2.69284e-09	-5.53983e-10	2.13885e-09	1.37862e-08	-2.02888e-09	1.17573e-08	8.84551e-09	-2.34589e-09	6.49962e-09	4.84753e-09	-1.05613e-09	3.79140e-09	-9.05751e-10	1.13161e-08	1.04104e-08	2.23455e-08	-6.08086e-09	1.62646e-08
-0.614	-3.28707e-08	1.09199e-09	-3.17787e-08	6.99219e-09	-6.39763e-10	6.35243e-09	3.11994e-09	-6.41850e-10	2.47809e-09	1.49888e-08	-2.20587e-09	1.27829e-08	9.74213e-09	-2.58368e-09	7.15845e-09	5.38935e-09	-1.17417e-09	4.21518e-09	-7.80310e-10	1.19858e-08	1.12055e-08	2.40812e-08	-6.55321e-09	1.75280e-08
-0.590	-3.46857e-08	1.15229e-09	-3.35334e-08	7.70964e-09	-7.05408e-10	7.00424e-09	3.55657e-09	-7.31675e-10	2.82489e-09	1.62023e-08	-2.38445e-09	1.38178e-08	1.06504e-08	-2.82455e-09	7.82581e-09	5.93942e-09	-1.29401e-09	4.64541e-09	-6.47774e-10	1.26520e-08	1.20043e-08	2.58261e-08	-7.02804e-09	1.87980e-08
-0.565	-3.64897e-08	1.21222e-09	-3.52775e-08	8.43811e-09	-7.72060e-10	7.66605e-09	4.00272e-09	-8.23459e-10	3.17926e-09	1.74266e-08	-2.56462e-09	1.48619e-08	1.15702e-08	-3.06849e-09	8.50168e-09	6.49773e-09	-1.41565e-09	5.08208e-09	-5.08147e-10	1.33148e-08	1.28067e-08	2.75800e-08	-7.50533e-09	2.00746e-08
-0.541	-3.82827e-08	1.27178e-09	-3.70109e-08	9.17758e-09	-8.39719e-10	8.33786e-09	4.45840e-09	-9.17204e-10	3.54120e-09	1.86616e-08	-2.74639e-09	1.59153e-08	1.25016e-08	-3.31550e-09	9.18606e-09	7.06427e-09	-1.53908e-09	5.52519e-09	-3.61431e-10	1.39741e-08	1.36127e-08	2.93429e-08	-7.98508e-09	2.13578e-08
-0.516	-4.00644e-08	1.33097e-09	-3.87335e-08	9.92805e-09	-9.08386e-10	9.01967e-09	4.92361e-09	-1.01291e-09	3.91070e-09	1.99075e-08	-2.92974e-09	1.69778e-08	1.34445e-08	-3.56558e-09	9.87893e-09	7.63903e-09	-1.66431e-09	5.97472e-09	-2.07629e-10	1.46299e-08	1.44223e-08	3.11149e-08	-8.46728e-09	2.26476e-08
-0.492	-4.18349e-08	1.38979e-09	-4.04451e-08	1.06895e-08	-9.78058e-10	9.71147e-09	5.39834e-09	-1.11057e-09	4.28777e-09	2.11642e-08	-3.11468e-09	1.80495e-08	1.43990e-08	-3.81872e-09	1.05803e-08	8.22199e-09	-1.79132e-09	6.43068e-09	-4.67454e-11	1.52822e-08	1.52355e-08	3.28958e-08	-8.95193e-09	2.39439e-08
-0.467	-4.35939e-08	1.44823e-09	-4.21457e-08	1.14620e-08	-1.04874e-09	1.04133e-08	5.88260e-09	-1.21020e-09	4.67241e-09	2.24317e-08	-3.30121e-09	1.91305e-08	1.53650e-08	-4.07491e-09	1.12901e-08	8.81314e-09	-1.92011e-09	6.89303e-09	1.21217e-10	1.59310e-08	1.60523e-08	3.46857e-08	-9.43901e-09	2.52467e-08
-0.442	-4.53414e-08	1.50628e-09	-4.38351e-08	1.22455e-08	-1.12042e-09	1.11251e-08	6.37640e-09	-1.31178e-09	5.06461e-09	2.37099e-08	-3.48933e-09	2.02206e-08	1.63426e-08	-4.33416e-09	1.20084e-08	9.41248e-09	-2.05069e-09	7.36179e-09	2.96253e-10	1.65763e-08	1.68726e-08	3.64845e-08	-9.92852e-09	2.65560e-08
-0.418	-4.70773e-08	1.56395e-09	-4.55133e-08	1.30399e-08	-1.19311e-09	1.18468e-08	6.87972e-09	-1.41533e-09	5.46439e-09	2.49989e-08	-3.67903e-09	2.13199e-08	1.73316e-08	-4.59646e-09	1.27351e-08	1.00200e-08	-2.18304e-09	7.83694e-09	4.78359e-10	1.72180e-08	1.76964e-08	3.82922e-08	-1.04205e-08	2.78718e-08
-0.393	-4.88014e-08	1.62122e-09	-4.71801e-08	1.38454e-08	-1.26681e-09	1.25786e-08	7.39257e-09	-1.52084e-09	5.87173e-09	2.62987e-08	-3.87032e-09	2.24284e-08	1.83321e-08	-4.86180e-09	1.34703e-08	1.06356e-08	-2.31717e-09	8.31846e-09	6.67531e-10	1.78562e-08	1.85237e-08	4.01088e-08	-1.09148e-08	2.91940e-08
-0.369	-5.05136e-08	1.67810e-09	-4.88355e-08	1.46618e-08	-1.34151e-09	1.33203e-08	7.91495e-09	-1.62830e-09	6.28665e-09	2.76093e-08	-4.06319e-09	2.35461e-08	1.93440e-08	-5.13018e-09	1.42139e-08	1.12594e-08	-2.45308e-09	8.80634e-09	8.63763e-10	1.84908e-08	1.93546e-08	4.19342e-08	-1.14115e-08	3.05227e-08
-0.344	-5.22138e-08	1.73459e-09	-5.04792e-08	1.54892e-08	-1.41721e-09	1.40720e-08	8.44685e-09	-1.73773e-09	6.70913e-09	2.89306e-08	-4.25764e-09	2.46729e-08	2.03674e-08	-5.40159e-09	1.49659e-08	1.18913e-08	-2.59075e-09	9.30058e-09	1.06705e-09	1.91218e-08	2.01889e-08	4.37684e-08	-1.19107e-08	3.18578e-08
-0.319	-5.39019e-08	1.79067e-09	-5.21112e-08	1.63276e-08	-1.49392e-09	1.48337e-08	8.98829e-09	-1.84911e-09	7.13917e-09	3.02626e-08	-4.45367e-09	2.58089e-08	2.14023e-08	-5.67603e-09	1.57262e-08	1.25314e-08	-2.73019e-09	9.80116e-09	1.27739e-09	1.97492e-08	2.10266e-08	4.56114e-08	-1.24122e-08	3.31992e-08
-0.295	-5.55778e-08	1.84634e-09	-5.37315e-08	1.71769e-08	-1.57164e-09	1.56053e-08	9.53924e-09	-1.96246e-09	7.57678e-09	3.16053e-08	-4.65128e-09	2.69541e-08	2.24485e-08	-5.95350e-09	1.64950e-08	1.31795e-08	-2.87140e-09	1.03081e-08	1.49477e-09	2.03731e-08	2.18678e-08	4.74632e-08	-1.29161e-08	3.45470e-08
-0.270	-5.72414e-08	1.90161e-09	-5.53398e-08	1.80372e-08	-1.65035e-09	1.63869e-08	1.00997e-08	-2.07776e-09	8.02196e-09	3.29588e-08	-4.85047e-09	2.81083e-08	2.35061e-08	-6.23399e-09	1.72721e-08	1.38357e-08	-3.01436e-09	1.08213e-08	1.71919e-09	2.09933e-08	2.27124e-08	4.93236e-08	-1.34224e-08	3.59012e-08
-0.246	-5.88926e-08	1.95646e-09	-5.69361e-08	1.89085e-08	-1.73007e-09	1.71784e-08	1.06697e-08	-2.19503e-09	8.47469e-09	3.43230e-08	-5.05123e-09	2.92718e-08	2.45751e-08	-6.51749e-09	1.80576e-08	1.44999e-08	-3.15908e-09	1.13409e-08	1.95065e-09	2.16098e-08	2.35605e-08	5.11927e-08	-1.39311e-08	3.72617e-08
-0.221	-6.05312e-08	2.01090e-09	-5.85203e-08	1.97907e-08	-1.81078e-09	1.79799e-08	1.12492e-08	-2.31425e-09	8.93498e-09	3.56979e-08	-5.25357e-09	3.04443e-08	2.56554e-08	-6.80400e-09	1.88514e-08	1.51723e-08	-3.30556e-09	1.18667e-08	2.18913e-09	2.22228e-08	2.44119e-08	5.30705e-08	-1.44421e-08	3.86284e-08
-0.197	-6.21572e-08	2.06491e-09	-6.00923e-08	2.06838e-08	-1.89250e-09	1.87913e-08	1.18383e-08	-2.43542e-09	9.40283e-09	3.70834e-08	-5.45747e-09	3.16259e-08	2.67471e-08	-7.09352e-09	1.96536e-08	1.58526e-08	-3.45379e-09	1.23988e-08	2.43463e-09	2.28320e-08	2.52667e-08	5.49569e-08	-1.49554e-08	4.00015e-08
-0.172	-6.37704e-08	2.11851e-09	-6.16519e-08	2.15878e-08	-1.97522e-09	1.96126e-08	1.24368e-08	-2.55856e-09	9.87824e-09	3.84796e-08	-5.66295e-09	3.28167e-08	2.78500e-08	-7.38603e-09	2.04640e-08	1.65410e-08	-3.60376e-09	1.29372e-08	2.68714e-09	2.34376e-08	2.61248e-08	5.68518e-08	-1.54711e-08	4.13808e-08
-0.147	-6.53708e-08	2.17167e-09	-6.31991e-08	2.25028e-08	-2.05894e-09	2.04439e-08	1.30448e-08	-2.68365e-09	1.03612e-08	3.98865e-08	-5.87000e-09	3.40165e-08	2.89643e-08	-7.68153e-09	2.12827e-08	1.72373e-08	-3.75547e-09	1.34818e-08	2.94666e-09	2.40396e-08	2.69862e-08	5.87554e-08	-1.59891e-08	4.27663e-08
-0.123	-6.69581e-08	2.22441e-09	-6.47337e-08	2.34287e-08	-2.14365e-09	2.12850e-08	1.36624e-08	-2.81069e-09	1.08517e-08	4.13040e-08	-6.07862e-09	3.52254e-08	3.00898e-08	-7.98002e-09	2.21097e-08	1.79417e-08	-3.90893e-09	1.40327e-08	3.21318e-09	2.46378e-08	2.78510e-08	6.06674e-08	-1.65094e-08	4.41580e-08
-0.098	-6.85325e-08	2.27671e-09	-6.62557e-08	2.43654e-08	-2.22936e-09	2.21361e-08	1.42894e-08	-2.93969e-09	1.13497e-08	4.27322e-08	-6.28879e-09	3.64434e-08	3.12265e-08	-8.28149e-09	2.29450e-08	1.86540e-08	-4.06412e-09	1.45898e-08	3.48669e-09	2.52323e-08	2.87190e-08	6.25879e-08	-1.70320e-08	4.55559e-08
-0.074	-7.00936e-08	2.32857e-09	-6.77650e-08	2.53131e-08	-2.31607e-09	2.29970e-08	1.49260e-08	-3.07064e-09	1.18553e-08	4.41710e-08	-6.50054e-09	3.76704e-08	3.23744e-08	-8.58593e-09	2.37885e-08	1.93742e-08	-4.22104e-09	1.51532e-08	3.76718e-09	2.58232e-08	2.95904e-08	6.45169e-08	-1.75569e-08	4.69599e-08
-0.049	-7.16414e-08	2.37999e-09	-6.92614e-08	2.62716e-08	-2.40377e-09	2.38679e-08	1.55720e-08	-3.20354e-09	1.23684e-08	4.56204e-08	-6.71384e-09	3.89065e-08	3.35336e-08	-8.89334e-09	2.46402e-08	2.01024e-08	-4.37969e-09	1.57227e-08	4.05465e-09	2.64103e-08	3.04649e-08	6.64542e-08	-1.80842e-08	4.83701e-08
-0.025	-7.31759e-08	2.43096e-09	-7.07449e-08	2.72410e-08	-2.49247e-09	2.47485e-08	1.62275e-08	-3.33839e-09	1.28891e-08	4.70803e-08	-6.92870e-09	4.01516e-08	3.47039e-08	-9.20371e-09	2.55001e-08	2.08385e-08	-4.54006e-09	1.62984e-08	4.34908e-09	2.69937e-08	3.13428e-08	6.84000e-08	-1.86137e-08	4.97863e-08
0.000	-7.46968e-08	2.48149e-09	-7.22153e-08	2.82213e-08	-2.58216e-09	2.56391e-08	1.68924e-08	-3.47520e-09	1.34173e-08	4.85509e-08	-7.14511e-09	4.14058e-08	3.58853e-08	-9.51703e-09	2.63683e-08	2.15825e-08	-4.70215e-09	1.68803e-08	4.65048e-09	2.75733e-08	3.22238e-08	7.03541e-08	-1.91454e-08	5.12087e-08
0.025	-7.62041e-08	2.53157e-09	-7.36726e-08	2.92123e-08	-2.67284e-09	2.65395e-08	1.75669e-08	-3.61395e-09	1.39529e-08	5.00320e-08	-7.36308e-09	4.26689e-08	3.70778e-08	-9.83330e-09	2.72445e-08	2.23343e-08	-4.86596e-09	1.74684e-08	4.95882e-09	2.81492e-08	3.31080e-08	7.23165e-08	-1.96795e-08	5.26370e-08
0.049	-7.76978e-08	2.58119e-09	-7.51166e-08	3.02143e-08	-2.76451e-09	2.74497e-08	1.82508e-08	-3.75464e-09	1.44962e-08	5.15236e-08	-7.58260e-09	4.39410e-08	3.82815e-08	-1.01525e-08	2.81290e-08	2.30941e-08	-5.03147e-09	1.80626e-08	5.27410e-09	2.87213e-08	3.39954e-08	7.42872e-08	-2.02157e-08	5.40714e-08
0.074	-7.91776e-08	2.63035e-09	-7.65473e-08	3.12270e-08	-2.85717e-09	2.83698e-08	1.89442e-08	-3.89729e-09	1.50469e-08	5.30257e-08	-7.80367e-09	4.52221e-08	3.94962e-08	-1.04747e-08	2.90215e-08	2.38616e-08	-5.19870e-09	1.86629e-08	5.59631e-09	2.92897e-08	3.48860e-08	7.62661e-08	-2.07543e-08	5.55118e-08
0.098	-8.06436e-08	2.67905e-09	-7.79645e-08	3.22505e-08	-2.95082e-09	2.92997e-08	1.96470e-08	-4.04187e-09	1.56051e-08	5.45384e-08	-8.02628e-09	4.65121e-08	4.07219e-08	-1.07997e-08	2.99222e-08	2.46370e-08	-5.36763e-09	1.92693e-08	5.92545e-09	2.98543e-08	3.57797e-08	7.82532e-08	-2.12950e-08	5.69582e-08
0.123	-8.20955e-08	2.72728e-09	-7.93682e-08	3.32848e-08	-3.04546e-09	3.02394e-08	2.03592e-08	-4.18840e-09	1.61708e-08	5.60616e-08	-8.25044e-09	4.78111e-08	4.19587e-08	-1.11277e-08	3.08309e-08	2.54201e-08	-5.53825e-09	1.98819e-08	6.26149e-09	3.04151e-08	3.66766e-08	8.02484e-08	-2.18380e-08	5.84105e-08
0.147	-8.35334e-08	2.77505e-09	-8.07583e-08	3.43299e-08	-3.14108e-09	3.11888e-08	2.10809e-08	-4.33687e-09	1.67440e-08	5.75952e-08	-8.47614e-09	4.91190e-08	4.32064e-08	-1.14586e-08	3.17478e-08	2.62110e-08	-5.71057e-09	2.05005e-08	6.60444e-09	3.09721e-08	3.75765e-08	8.22518e-08	-2.23832e-08	5.98687e-08
0.172	-8.49570e-08	2.82234e-09	-8.21346e-08	3.53858e-08	-3.23769e-09	3.21481e-08	2.18120e-08	-4.48727e-09	1.73247e-08	5.91392e-08	-8.70338e-09	5.04359e-08	4.44651e-08	-1.17925e-08	3.26726e-08	2.70097e-08	-5.88457e-09	2.11251e-08	6.95428e-09	3.15252e-08	3.84795e-08	8.42633e-08	-2.29305e-08	6.13328e-08
0.197	-8.63663e-08	2.86916e-09	-8.34972e-08	3.64523e-08	-3.33527e-09	3.31171e-08	2.25525e-08	-4.63962e-09	1.79129e-08	6.06937e-08	-8.93215e-09	5.17616e-08	4.57347e-08	-1.21292e-08	3.36055e-08	2.78161e-08	-6.06027e-09	2.17559e-08	7.31099e-09	3.20746e-08	3.93856e-08	8.62828e-08	-2.34801e-08	6.28027e-08
0.221	-8.77613e-08	2.91550e-09	-8.48458e-08	3.75296e-08	-3.43384e-09	3.40958e-08	2.33024e-08	-4.79389e-09	1.85086e-08	6.22586e-08	-9.16245e-09	5.30962e-08	4.70152e-08	-1.24688e-08	3.45464e-08	2.86302e-08	-6.23764e-09	2.23926e-08	7.67458e-09	3.26202e-08	4.02947e-08	8.83104e-08	-2.40319e-08	6.42785e-08
0.246	-8.91417e-08	2.96136e-09	-8.61803e-08	3.86177e-08	-3.53339e-09	3.50843e-08	2.40618e-08	-4.95010e-09	1.91117e-08	6.38339e-08	-9.39429e-09	5.44397e-08	4.83066e-08	-1.28112e-08	3.54953e-08	2.94520e-08	-6.41668e-09	2.30354e-08	8.04503e-09	3.31619e-08	4.12069e-08	9.03459e-08	-2.45858e-08	6.57601e-08
0.270	-9.05076e-08	3.00674e-09	-8.75008e-08	3.97164e-08	-3.63392e-09	3.60824e-08	2.48305e-08	-5.10825e-09	1.97222e-08	6.54196e-08	-9.62764e-09	5.57920e-08	4.96088e-08	-1.31566e-08	3.64522e-08	3.02815e-08	-6.59740e-09	2.36841e-08	8.42233e-09	3.36998e-08	4.21221e-08	9.23893e-08	-2.51419e-08	6.72475e-08
0.295	-9.18587e-08	3.05163e-09	-8.88071e-08	4.08258e-08	-3.73543e-09	3.70903e-08	2.56086e-08	-5.26832e-09	2.03402e-08	6.70156e-08	-9.86253e-09	5.71531e-08	5.09219e-08	-1.35048e-08	3.74170e-08	3.11186e-08	-6.77978e-09	2.43388e-08	8.80646e-09	3.42338e-08	4.30402e-08	9.44407e-08	-2.57001e-08	6.87406e-08
0.319	-9.31951e-08	3.09602e-09	-9.00991e-08	4.19458e-08	-3.83791e-09	3.81079e-08	2.63960e-08	-5.43031e-09	2.09657e-08	6.86220e-08	-1.00989e-08	5.85230e-08	5.22457e-08	-1.38559e-08	3.83897e-08	3.19634e-08	-6.96382e-09	2.49995e-08	9.19741e-09	3.47639e-08	4.39614e-08	9.64999e-08	-2.62605e-08	7.02394e-08
0.344	-9.45167e-08	3.13992e-09	-9.13767e-08	4.30765e-08	-3.94136e-09	3.91351e-08	2.71928e-08	-5.59424e-09	2.15986e-08	7.02386e-08	-1.03368e-08	5.99018e-08	5.35802e-08	-1.42099e-08	3.93704e-08	3.28157e-08	-7.14952e-09	2.56662e-08	9.59518e-09	3.52903e-08	4.48854e-08	9.85669e-08	-2.68230e-08	7.17439e-08
0.369	-9.58232e-08	3.18333e-09	-9.26399e-08	4.42178e-08	-4.04579e-09	4.01720e-08	2.79989e-08	-5.76008e-09	2.22389e-08	7.18656e-08	-1.05763e-08	6.12893e-08	5.49255e-08	-1.45666e-08	4.03589e-08	3.36756e-08	-7.33686e-09	2.63387e-08	9.99975e-09	3.58127e-08	4.58124e-08	1.00642e-07	-2.73876e-08	7.32541e-08
0.393	-9.71147e-08	3.22623e-09	-9.38885e-08	4.53697e-08	-4.15118e-09	4.12185e-08	2.88144e-08	-5.92784e-09	2.28866e-08	7.35028e-08	-1.08172e-08	6.26855e-08	5.62815e-08	-1.49262e-08	4.13552e-08	3.45431e-08	-7.52586e-09	2.70172e-08	1.04111e-08	3.63312e-08	4.67424e-08	1.02724e-07	-2.79543e-08	7.47699e-08
0.418	-9.83911e-08	3.26864e-09	-9.51225e-08	4.65321e-08	-4.25754e-09	4.22746e-08	2.96392e-08	-6.09752e-09	2.35417e-08	7.51502e-08	-1.10597e-08	6.40905e-08	5.76481e-08	-1.52887e-08	4.23594e-08	3.54180e-08	-7.71649e-09	2.77016e-08	1.08292e-08	3.68459e-08	4.76752e-08	1.04814e-07	-2.85231e-08	7.62913e-08
0.442	-9.96522e-08	3.31053e-09	-9.63417e-08	4.77052e-08	-4.36487e-09	4.33403e-08	3.04733e-08	-6.26912e-09	2.42042e-08	7.68078e-08	-1.13036e-08	6.55042e-08	5.90253e-08	-1.56539e-08	4.33714e-08	3.63005e-08	-7.90876e-09	2.83918e-08	1.12541e-08	3.73567e-08	4.86108e-08	1.06912e-07	-2.90940e-08	7.78183e-08
0.467	-1.00898e-07	3.35192e-09	-9.75461e-08	4.88888e-08	-4.47317e-09	4.44156e-08	3.13167e-08	-6.44263e-09	2.48741e-08	7.84757e-08	-1.15491e-08	6.69266e-08	6.04132e-08	-1.60220e-08	4.43912e-08	3.71905e-08	-8.10265e-09	2.90878e-08	1.16858e-08	3.78636e-08	4.95494e-08	1.09018e-07	-2.96670e-08	7.93508e-08
0.492	-1.02128e-07	3.39279e-09	-9.87357e-08	5.00829e-08	-4.58242e-09	4.55004e-08	3.21694e-08	-6.61804e-09	2.55513e-08	8.01536e-08	-1.17960e-08	6.83576e-08	6.18116e-08	-1.63929e-08	4.54187e-08	3.80879e-08	-8.29817e-09	2.97897e-08	1.21242e-08	3.83666e-08	5.04907e-08	1.11131e-07	-3.02420e-08	8.08888e-08
0.516	-1.03343e-07	3.43315e-09	-9.99102e-08	5.12874e-08	-4.69264e-09	4.65948e-08	3.30313e-08	-6.79537e-09	2.62360e-08	8.18418e-08	-1.20445e-08	6.97973e-08	6.32205e-08	-1.67665e-08	4.64540e-08	3.89928e-08	-8.49531e-09	3.04975e-08	1.25693e-08	3.88656e-08	5.14349e-08	1.13251e-07	-3.08191e-08	8.24323e-08
0.541	-1.04543e-07	3.47300e-09	-1.01070e-07	5.25025e-08	-4.80382e-09	4.76987e-08	3.39025e-08	-6.97459e-09	2.69279e-08	8.35400e-08	-1.22944e-08	7.12456e-08	6.46399e-08	-1.71430e-08	4.74969e-08	3.99050e-08	-8.69406e-09	3.12110e-08	1.30211e-08	3.93608e-08	5.23818e-08	1.15379e-07	-3.13982e-08	8.39813e-08
0.565	-1.05726e-07	3.51232e-09	-1.02214e-07	5.37280e-08	-4.91595e-09	4.88121e-08	3.47830e-08	-7.15572e-09	2.76273e-08	8.52483e-08	-1.25458e-08	7.27025e-08	6.60697e-08	-1.75222e-08	4.85476e-08	4.08247e-08	-8.89442e-09	3.19302e-08	1.34796e-08	3.98520e-08	5.33316e-08	1.17515e-07	-3.19793e-08	8.55356e-08
0.590	-1.06894e-07	3.55112e-09	-1.03343e-07	5.49640e-08	-5.02903e-09	4.99349e-08	3.56726e-08	-7.33875e-09	2.83339e-08	8.69667e-08	-1.27987e-08	7.41680e-08	6.75100e-08	-1.79041e-08	4.96059e-08	4.17516e-08	-9.09638e-09	3.26553e-08	1.39447e-08	4.03393e-08	5.42841e-08	1.19658e-07	-3.25624e-08	8.70954e-08
0.614	-1.08046e-07	3.58939e-09	-1.04457e-07	5.62103e-08	-5.14307e-09	5.10673e-08	3.65715e-08	-7.52367e-09	2.90478e-08	8.86951e-08	-1.30530e-08	7.56421e-08	6.89606e-08	-1.82888e-08	5.06718e-08	4.26860e-08	-9.29994e-09	3.33860e-08	1.44166e-08	4.08227e-08	5.52393e-08	1.21808e-07	-3.31476e-08	8.86605e-08
0.639	-1.09182e-07	3.62713e-09	-1.05555e-07	5.74671e-08	-5.25806e-09	5.22090e-08	3.74796e-08	-7.71048e-09	2.97691e-08	9.04336e-08	-1.33089e-08	7.71247e-08	7.04216e-08	-1.86763e-08	5.17453e-08	4.36276e-08	-9.50509e-09	3.41225e-08	1.48951e-08	4.13021e-08	5.61972e-08	1.23966e-07	-3.37347e-08	9.02309e-08
0.664	-1.10303e-07	3.66435e-09	-1.06638e-07	5.87342e-08	-5.37399e-09	5.33602e-08	3.83968e-08	-7.89918e-09	3.04977e-08	9.21819e-08	-1.35662e-08	7.86158e-08	7.18929e-08	-1.90665e-08	5.28264e-08	4.45764e-08	-9.71182e-09	3.48646e-08	1.53802e-08	4.17776e-08	5.71578e-08	1.26130e-07	-3.43238e-08	9.18066e-08
0.688	-1.11407e-07	3.70102e-09	-1.07706e-07	6.00116e-08	-5.49087e-09	5.45207e-08	3.93233e-08	-8.08977e-09	3.12335e-08	9.39403e-08	-1.38250e-08	8.01153e-08	7.33745e-08	-1.94594e-08	5.39151e-08	4.55326e-08	-9.92013e-09	3.56124e-08	1.58720e-08	4.22491e-08	5.81211e-08	1.28303e-07	-3.49149e-08	9.33876e-08
0.713	-1.12495e-07	3.73716e-09	-1.08757e-07	6.12993e-08	-5.60870e-09	5.56906e-08	4.02588e-08	-8.28224e-09	3.19766e-08	9.57085e-08	-1.40852e-08	8.16233e-08	7.48663e-08	-1.98551e-08	5.50113e-08	4.64959e-08	-1.01300e-08	3.63659e-08	1.63703e-08	4.27167e-08	5.90871e-08	1.30482e-07	-3.55079e-08	9.49738e-08
0.737	-1.13566e-07	3.77277e-09	-1.09793e-07	6.25974e-08	-5.72746e-09	5.68699e-08	4.12035e-08	-8.47659e-09	3.27269e-08	9.74867e-08	-1.43469e-08	8.31398e-08	7.63683e-08	-2.02534e-08	5.61149e-08	4.74665e-08	-1.03415e-08	3.71250e-08	1.68753e-08	4.31804e-08	6.00556e-08	1.32668e-07	-3.61029e-08	9.65652e-08
0.762	-1.14622e-07	3.80783e-09	-1.10814e-07	6.39056e-08	-5.84716e-09	5.80585e-08	4.21573e-08	-8.67281e-09	3.34845e-08	9.92747e-08	-1.46100e-08	8.46647e-08	7.78805e-08	-2.06545e-08	5.72261e-08	4.84442e-08	-1.05545e-08	3.78897e-08	1.73868e-08	4.36400e-08	6.10268e-08	1.34862e-07	-3.66998e-08	9.81617e-08
0.786	-1.15660e-07	3.84234e-09	-1.11818e-07	6.52241e-08	-5.96780e-09	5.92563e-08	4.31202e-08	-8.87091e-09	3.42493e-08	1.01072e-07	-1.48746e-08	8.61979e-08	7.94028e-08	-2.10582e-08	5.83446e-08	4.94290e-08	-1.07690e-08	3.86600e-08	1.79049e-08	4.40957e-08	6.20006e-08	1.37062e-07	-3.72986e-08	9.97634e-08
0.811	-1.16683e-07	3.87631e-09	-1.12807e-07	6.65528e-08	-6.08938e-09	6.04635e-08	4.40922e-08	-9.07087e-09	3.50214e-08	1.02880e-07	-1.51406e-08	8.77395e-08	8.09352e-08	-2.14646e-08	5.94706e-08	5.04210e-08	-1.09852e-08	3.94358e-08	1.84295e-08	4.45475e-08	6.29770e-08	1.39270e-07	-3.78994e-08	1.01370e-07
0.836	-1.17689e-07	3.90972e-09	-1.13779e-07	6.78917e-08	-6.21188e-09	6.16798e-08	4.50733e-08	-9.27270e-09	3.58006e-08	1.04698e-07	-1.54081e-08	8.92894e-08	8.24776e-08	-2.18736e-08	6.06040e-08	5.14200e-08	-1.12028e-08	4.02172e-08	1.89607e-08	4.49952e-08	6.39559e-08	1.41484e-07	-3.85020e-08	1.02982e-07
0.860	-1.18678e-07	3.94259e-09	-1.14736e-07	6.92407e-08	-6.33531e-09	6.29054e-08	4.60634e-08	-9.47638e-09	3.65870e-08	1.06525e-07	-1.56770e-08	9.08476e-08	8.40300e-08	-2.22854e-08	6.17447e-08	5.24261e-08	-1.14220e-08	4.10041e-08	1.94983e-08	4.54390e-08	6.49373e-08	1.43705e-07	-3.91065e-08	1.04599e-07
0.885	-1.19651e-07	3.97490e-09	-1.15676e-07	7.05999e-08	-6.45967e-09	6.41402e-08	4.70625e-08	-9.68193e-09	3.73806e-08	1.08361e-07	-1.59473e-08	9.24141e-08	8.55924e-08	-2.26997e-08	6.28927e-08	5.34392e-08	-1.16427e-08	4.17965e-08	2.00425e-08	4.58788e-08	6.59213e-08	1.45934e-07	-3.97128e-08	1.06221e-07
0.909	-1.20607e-07	4.00666e-09	-1.16600e-07	7.19691e-08	-6.58495e-09	6.53842e-08	4.80706e-08	-9.88933e-09	3.81813e-08	1.10208e-07	-1.62190e-08	9.39889e-08	8.71647e-08	-2.31167e-08	6.40480e-08	5.44593e-08	-1.18650e-08	4.25943e-08	2.05931e-08	4.63146e-08	6.69077e-08	1.48169e-07	-4.03211e-08	1.07848e-07
0.934	-1.21546e-07	4.03785e-09	-1.17508e-07	7.33484e-08	-6.71115e-09	6.66372e-08	4.90878e-08	-1.00986e-08	3.89892e-08	1.12064e-07	-1.64922e-08	9.55718e-08	8.87469e-08	-2.35363e-08	6.52106e-08	5.54864e-08	-1.20887e-08	4.33976e-08	2.11501e-08	4.67465e-08	6.78966e-08	1.50410e-07	-4.09311e-08	1.09479e-07
0.958	-1.22468e-07	4.06848e-09	-1.18399e-07	7.47377e-08	-6.83827e-09	6.78994e-08	5.01138e-08	-1.03097e-08	3.98042e-08	1.13930e-07	-1.67668e-08	9.71630e-08	9.03390e-08	-2.39585e-08	6.63804e-08	5.65204e-08	-1.23140e-08	4.42063e-08	2.17137e-08	4.71743e-08	6.88880e-08	1.52659e-07	-4.15430e-08	1.11116e-07
0.983	-1.23373e-07	4.09855e-09	-1.19274e-07	7.61370e-08	-6.96630e-09	6.91707e-08	5.11489e-08	-1.05226e-08	4.06263e-08	1.15805e-07	-1.70427e-08	9.87623e-08	9.19408e-08	-2.43833e-08	6.75575e-08	5.75613e-08	-1.25408e-08	4.50205e-08	2.22836e-08	4.75982e-08	6.98818e-08	1.54914e-07	-4.21567e-08	1.12757e-07
1.008	-1.24261e-07	4.12805e-09	-1.20133e-07	7.75463e-08	-7.09524e-09	7.04511e-08	5.21928e-08	-1.07374e-08	4.14555e-08	1.17690e-07	-1.73201e-08	1.00370e-07	9.35524e-08	-2.48108e-08	6.87416e-08	5.86090e-08	-1.27691e-08	4.58400e-08	2.28599e-08	4.80180e-08	7.08780e-08	1.57176e-07	-4.27722e-08	1.14404e-07
1.032	-1.25132e-07	4.15699e-09	-1.20975e-07	7.89655e-08	-7.22510e-09	7.17404e-08	5.32457e-08	-1.09540e-08	4.22917e-08	1.19584e-07	-1.75989e-08	1.01985e-07	9.51737e-08	-2.52407e-08	6.99330e-08	5.96637e-08	-1.29989e-08	4.66648e-08	2.34426e-08	4.84339e-08	7.18765e-08	1.59444e-07	-4.33895e-08	1.16055e-07
1.057	-1.25986e-07	4.18535e-09	-1.21800e-07	8.03946e-08	-7.35586e-09	7.30388e-08	5.43074e-08	-1.11724e-08	4.31351e-08	1.21488e-07	-1.78791e-08	1.03609e-07	9.68047e-08	-2.56733e-08	7.11314e-08	6.07251e-08	-1.32301e-08	4.74950e-08	2.40317e-08	4.88458e-08	7.28775e-08	1.61719e-07	-4.40085e-08	1.17710e-07
1.081	-1.26822e-07	4.21314e-09	-1.22609e-07	8.18336e-08	-7.48752e-09	7.43461e-08	5.53781e-08	-1.13926e-08	4.39854e-08	1.23401e-07	-1.81606e-08	1.05240e-07	9.84453e-08	-2.61084e-08	7.23369e-08	6.17933e-08	-1.34628e-08	4.83305e-08	2.46272e-08	4.92536e-08	7.38808e-08	1.64000e-07	-4.46294e-08	1.19371e-07
1.106	-1.27641e-07	4.24036e-09	-1.23401e-07	8.32825e-08	-7.62009e-09	7.56624e-08	5.64575e-08	-1.16147e-08	4.48428e-08	1.25324e-07	-1.84436e-08	1.06880e-07	1.00096e-07	-2.65460e-08	7.35495e-08	6.28683e-08	-1.36970e-08	4.91712e-08	2.52289e-08	4.96575e-08	7.48864e-08	1.66288e-07	-4.52519e-08	1.21036e-07
1.130	-1.28443e-07	4.26700e-09	-1.24176e-07	8.47411e-08	-7.75355e-09	7.69876e-08	5.75458e-08	-1.18386e-08	4.57072e-08	1.27256e-07	-1.87279e-08	1.08528e-07	1.01755e-07	-2.69862e-08	7.47690e-08	6.39500e-08	-1.39327e-08	5.00173e-08	2.58370e-08	5.00574e-08	7.58944e-08	1.68582e-07	-4.58762e-08	1.22706e-07
1.155	-1.29228e-07	4.29306e-09	-1.24935e-07	8.62095e-08	-7.88790e-09	7.83216e-08	5.86429e-08	-1.20643e-08	4.65786e-08	1.29197e-07	-1.90136e-08	1.10183e-07	1.03424e-07	-2.74289e-08	7.59956e-08	6.50383e-08	-1.41698e-08	5.08685e-08	2.64514e-08	5.04533e-08	7.69046e-08	1.70883e-07	-4.65023e-08	1.24381e-07
1.180	-1.29995e-07	4.31853e-09	-1.25676e-07	8.76877e-08	-8.02315e-09	7.96645e-08	5.97487e-08	-1.22918e-08	4.74569e-08	1.31147e-07	-1.93006e-08	1.11847e-07	1.05103e-07	-2.78741e-08	7.72291e-08	6.61334e-08	-1.44084e-08	5.17250e-08	2.70720e-08	5.08451e-08	7.79171e-08	1.73190e-07	-4.71300e-08	1.26060e-07
1.204	-1.30744e-07	4.34343e-09	-1.26401e-07	8.91755e-08	-8.15928e-09	8.10163e-08	6.08634e-08	-1.25211e-08	4.83422e-08	1.33107e-07	-1.95890e-08	1.13518e-07	1.06791e-07	-2.83218e-08	7.84695e-08	6.72350e-08	-1.46484e-08	5.25866e-08	2.76989e-08	5.12330e-08	7.89319e-08	1.75502e-07	-4.77594e-08	1.27743e-07
1.229	-1.31476e-07	4.36774e-09	-1.27108e-07	9.06731e-08	-8.29630e-09	8.23768e-08	6.19867e-08	-1.27522e-08	4.92345e-08	1.35076e-07	-1.98788e-08	1.15197e-07	1.08489e-07	-2.87720e-08	7.97168e-08	6.83433e-08	-1.48899e-08	5.34534e-08	2.83320e-08	5.16168e-08	7.99488e-08	1.77822e-07	-4.83905e-08	1.29431e-07
1.253	-1.32190e-07	4.39146e-09	-1.27799e-07	9.21802e-08	-8.43420e-09	8.37460e-08	6.31187e-08	-1.29851e-08	5.01336e-08	1.37054e-07	-2.01699e-08	1.16884e-07	1.10196e-07	-2.92246e-08	8.09709e-08	6.94581e-08	-1.51328e-08	5.43253e-08	2.89713e-08	5.19967e-08	8.09680e-08	1.80147e-07	-4.90233e-08	1.31124e-07
1.278	-1.32886e-07	4.41460e-09	-1.28472e-07	9.36970e-08	-8.57298e-09	8.51240e-08	6.42595e-08	-1.32198e-08	5.10397e-08	1.39041e-07	-2.04624e-08	1.18579e-07	1.11912e-07	-2.96797e-08	8.22318e-08	7.05794e-08	-1.53771e-08	5.52024e-08	2.96168e-08	5.23725e-08	8.19894e-08	1.82478e-07	-4.96577e-08	1.32820e-07
1.303	-1.33565e-07	4.43714e-09	-1.29128e-07	9.52233e-08	-8.71263e-09	8.65106e-08	6.54088e-08	-1.34562e-08	5.19526e-08	1.41038e-07	-2.07562e-08	1.20281e-07	1.13637e-07	-3.01373e-08	8.34995e-08	7.17073e-08	-1.56228e-08	5.60845e-08	3.02685e-08	5.27444e-08	8.30129e-08	1.84816e-07	-5.02938e-08	1.34522e-07
1.327	-1.34226e-07	4.45909e-09	-1.29767e-07	9.67591e-08	-8.85316e-09	8.79060e-08	6.65669e-08	-1.36945e-08	5.28724e-08	1.43043e-07	-2.10513e-08	1.21992e-07	1.15371e-07	-3.05973e-08	8.47740e-08	7.28415e-08	-1.58699e-08	5.69716e-08	3.09263e-08	5.31122e-08	8.40385e-08	1.87159e-07	-5.09315e-08	1.36227e-07
1.352	-1.34869e-07	4.48045e-09	-1.30388e-07	9.83044e-08	-8.99455e-09	8.93099e-08	6.77335e-08	-1.39345e-08	5.37990e-08	1.45057e-07	-2.13477e-08	1.23710e-07	1.17115e-07	-3.10597e-08	8.60552e-08	7.39823e-08	-1.61184e-08	5.78638e-08	3.15903e-08	5.34760e-08	8.50663e-08	1.89508e-07	-5.15708e-08	1.37937e-07
1.376	-1.35493e-07	4.50121e-09	-1.30992e-07	9.98592e-08	-9.13680e-09	9.07224e-08	6.89087e-08	-1.41762e-08	5.47325e-08	1.47081e-07	-2.16455e-08	1.25435e-07	1.18868e-07	-3.15245e-08	8.73430e-08	7.51294e-08	-1.63684e-08	5.87610e-08	3.22603e-08	5.38359e-08	8.60962e-08	1.91863e-07	-5.22117e-08	1.39652e-07
1.401	-1.36100e-07	4.52137e-09	-1.31579e-07	1.01423e-07	-9.27992e-09	9.21435e-08	7.00924e-08	-1.44198e-08	5.56727e-08	1.49113e-07	-2.19446e-08	1.27168e-07	1.20629e-07	-3.19917e-08	8.86375e-08	7.62829e-08	-1.66197e-08	5.96632e-08	3.29365e-08	5.41917e-08	8.71282e-08	1.94224e-07	-5.28541e-08	1.41370e-07
1.425	-1.36689e-07	4.54093e-09	-1.32148e-07	1.02997e-07	-9.42390e-09	9.35730e-08	7.12847e-08	-1.46650e-08	5.66197e-08	1.51154e-07	-2.22449e-08	1.28909e-07	1.22400e-07	-3.24613e-08	8.99386e-08	7.74427e-08	-1.68723e-08	6.05703e-08	3.36187e-08	5.45435e-08	8.81622e-08	1.96591e-07	-5.34982e-08	1.43093e-07
1.450	-1.37260e-07	4.55989e-09	-1.32700e-07	1.04580e-07	-9.56873e-09	9.50111e-08	7.24855e-08	-1.49121e-08	5.75735e-08	1.53204e-07	-2.25466e-08	1.30657e-07	1.24180e-07	-3.29333e-08	9.12462e-08	7.86087e-08	-1.71264e-08	6.14823e-08	3.43070e-08	5.48913e-08	8.91983e-08	1.98963e-07	-5.41438e-08	1.44819e-07
1.475	-1.37813e-07	4.57825e-09	-1.33234e-07	1.06172e-07	-9.71441e-09	9.64576e-08	7.36948e-08	-1.51609e-08	5.85340e-08	1.55262e-07	-2.28496e-08	1.32413e-07	1.25968e-07	-3.34076e-08	9.25604e-08	7.97811e-08	-1.73818e-08	6.23993e-08	3.50012e-08	5.52352e-08	9.02364e-08	2.01341e-07	-5.47909e-08	1.46550e-07
1.499	-1.38347e-07	4.59601e-09	-1.33751e-07	1.07773e-07	-9.86093e-09	9.79125e-08	7.49125e-08	-1.54114e-08	5.95012e-08	1.57330e-07	-2.31539e-08	1.34176e-07	1.27765e-07	-3.38843e-08	9.38811e-08	8.09597e-08	-1.76386e-08	6.33211e-08	3.57015e-08	5.55750e-08	9.12765e-08	2.03725e-07	-5.54395e-08	1.48285e-07
1.524	-1.38863e-07	4.61316e-09	-1.34250e-07	1.09384e-07	-1.00083e-08	9.93758e-08	7.61387e-08	-1.56636e-08	6.04751e-08	1.59406e-07	-2.34594e-08	1.35947e-07	1.29572e-07	-3.43633e-08	9.52082e-08	8.21444e-08	-1.78967e-08	6.42477e-08	3.64078e-08	5.59108e-08	9.23186e-08	2.06114e-07	-5.60897e-08	1.50024e-07
1.548	-1.39361e-07	4.62970e-09	-1.34732e-07	1.11004e-07	-1.01565e-08	1.00847e-07	7.73732e-08	-1.59176e-08	6.14556e-08	1.61491e-07	-2.37662e-08	1.37725e-07	1.31386e-07	-3.48446e-08	9.65418e-08	8.33353e-08	-1.81562e-08	6.51792e-08	3.71200e-08	5.62426e-08	9.33626e-08	2.08509e-07	-5.67413e-08	1.51767e-07
1.573	-1.39841e-07	4.64563e-09	-1.35195e-07	1.12633e-07	-1.03056e-08	1.02327e-07	7.86161e-08	-1.61733e-08	6.24428e-08	1.63584e-07	-2.40743e-08	1.39510e-07	1.33210e-07	-3.53282e-08	9.78817e-08	8.45324e-08	-1.84170e-08	6.61154e-08	3.78381e-08	5.65704e-08	9.44086e-08	2.10909e-07	-5.73945e-08	1.53514e-07
1.597	-1.40302e-07	4.66095e-09	-1.35641e-07	1.14271e-07	-1.04554e-08	1.03815e-07	7.98674e-08	-1.64307e-08	6.34367e-08	1.65686e-07	-2.43836e-08	1.41303e-07	1.35042e-07	-3.58141e-08	9.92280e-08	8.57355e-08	-1.86791e-08	6.70564e-08	3.85621e-08	5.68943e-08	9.54564e-08	2.13314e-07	-5.80491e-08	1.55265e-07
1.622	-1.40745e-07	4.67566e-09	-1.36069e-07	1.15918e-07	-1.06061e-08	1.05312e-07	8.11269e-08	-1.66898e-08	6.44371e-08	1.67797e-07	-2.46942e-08	1.43102e-07	1.36883e-07	-3.63023e-08	1.00581e-07	8.69446e-08	-1.89425e-08	6.80021e-08	3.92921e-08	5.72141e-08	9.65062e-08	2.15725e-07	-5.87051e-08	1.57020e-07
1.647	-1.41169e-07	4.68976e-09	-1.36479e-07	1.17574e-07	-1.07577e-08	1.06816e-07	8.23948e-08	-1.69507e-08	6.54441e-08	1.69916e-07	-2.50061e-08	1.44910e-07	1.38732e-07	-3.67928e-08	1.01939e-07	8.81598e-08	-1.92073e-08	6.89525e-08	4.00279e-08	5.75300e-08	9.75579e-08	2.18141e-07	-5.93626e-08	1.58778e-07
1.671	-1.41575e-07	4.70324e-09	-1.36872e-07	1.19239e-07	-1.09100e-08	1.08329e-07	8.36709e-08	-1.72132e-08	6.64577e-08	1.72043e-07	-2.53191e-08	1.46724e-07	1.40590e-07	-3.72855e-08	1.03305e-07	8.93810e-08	-1.94733e-08	6.99076e-08	4.07695e-08	5.78419e-08	9.86114e-08	2.20562e-07	-6.00215e-08	1.60541e-07
1.696	-1.41962e-07	4.71611e-09	-1.37246e-07	1.20913e-07	-1.10632e-08	1.09850e-07	8.49552e-08	-1.74774e-08	6.74778e-08	1.74179e-07	-2.56335e-08	1.48545e-07	1.42456e-07	-3.77804e-08	1.04676e-07	9.06080e-08	-1.97407e-08	7.08674e-08	4.15169e-08	5.81498e-08	9.96667e-08	2.22989e-07	-6.06818e-08	1.62307e-07
1.720	-1.42331e-07	4.72836e-09	-1.37603e-07	1.22596e-07	-1.12171e-08	1.11379e-07	8.62477e-08	-1.77433e-08	6.85044e-08	1.76323e-07	-2.59490e-08	1.50374e-07	1.44331e-07	-3.82776e-08	1.06053e-07	9.18410e-08	-2.00093e-08	7.18317e-08	4.22702e-08	5.84537e-08	1.00724e-07	2.25420e-07	-6.13435e-08	1.64077e-07
1.745	-1.42681e-07	4.73999e-09	-1.37941e-07	1.24287e-07	-1.13719e-08	1.12916e-07	8.75484e-08	-1.80109e-08	6.95375e-08	1.78475e-07	-2.62658e-08	1.52209e-07	1.46214e-07	-3.87769e-08	1.07437e-07	9.30799e-08	-2.02792e-08	7.28007e-08	4.30291e-08	5.87537e-08	1.01783e-07	2.27857e-07	-6.20066e-08	1.65850e-07
1.769	-1.43013e-07	4.75101e-09	-1.38262e-07	1.25988e-07	-1.15275e-08	1.14460e-07	8.88572e-08	-1.82801e-08	7.05770e-08	1.80636e-07	-2.65837e-08	1.54052e-07	1.48105e-07	-3.92785e-08	1.08827e-07	9.43246e-08	-2.05504e-08	7.37742e-08	4.37939e-08	5.90496e-08	1.02844e-07	2.30298e-07	-6.26710e-08	1.67627e-07
1.794	-1.43326e-07	4.76140e-09	-1.38564e-07	1.27697e-07	-1.16839e-08	1.16013e-07	9.01741e-08	-1.85511e-08	7.16230e-08	1.82805e-07	-2.69029e-08	1.55902e-07	1.50005e-07	-3.97823e-08	1.10222e-07	9.55750e-08	-2.08228e-08	7.47522e-08	4.45643e-08	5.93416e-08	1.03906e-07	2.32745e-07	-6.33367e-08	1.69408e-07
1.819	-1.43620e-07	4.77117e-09	-1.38849e-07	1.29415e-07	-1.18411e-08	1.17574e-07	9.14991e-08	-1.88236e-08	7.26754e-08	1.84981e-07	-2.72233e-08	1.57758e-07	1.51912e-07	-4.02882e-08	1.11624e-07	9.68313e-08	-2.10965e-08	7.57348e-08	4.53405e-08	5.96297e-08	1.04970e-07	2.35196e-07	-6.40038e-08	1.71192e-07
1.843	-1.43895e-07	4.78032e-09	-1.39115e-07	1.31141e-07	-1.19990e-08	1.19142e-07	9.28321e-08	-1.90979e-08	7.37342e-08	1.87166e-07	-2.75448e-08	1.59622e-07	1.53828e-07	-4.07962e-08	1.13032e-07	9.80932e-08	-2.13715e-08	7.67218e-08	4.61223e-08	5.99138e-08	1.06036e-07	2.37652e-07	-6.46722e-08	1.72980e-07
1.868	-1.44152e-07	4.78884e-09	-1.39363e-07	1.32877e-07	-1.21578e-08	1.20719e-07	9.41731e-08	-1.93737e-08	7.47993e-08	1.89360e-07	-2.78676e-08	1.61492e-07	1.55752e-07	-4.13064e-08	1.14445e-07	9.93608e-08	-2.16476e-08	7.77132e-08	4.69097e-08	6.01939e-08	1.07104e-07	2.40113e-07	-6.53419e-08	1.74771e-07
1.892	-1.44390e-07	4.79675e-09	-1.39593e-07	1.34620e-07	-1.23173e-08	1.22303e-07	9.55221e-08	-1.96513e-08	7.58708e-08	1.91561e-07	-2.81915e-08	1.63369e-07	1.57683e-07	-4.18187e-08	1.15865e-07	1.00634e-07	-2.19250e-08	7.87091e-08	4.77028e-08	6.04701e-08	1.08173e-07	2.42579e-07	-6.60129e-08	1.76566e-07
1.917	-1.44609e-07	4.80402e-09	-1.39805e-07	1.36372e-07	-1.24776e-08	1.23895e-07	9.68790e-08	-1.99304e-08	7.69486e-08	1.93770e-07	-2.85166e-08	1.65253e-07	1.59623e-07	-4.23332e-08	1.17290e-07	1.01913e-07	-2.22037e-08	7.97093e-08	4.85015e-08	6.07423e-08	1.09244e-07	2.45049e-07	-6.66851e-08	1.78364e-07
1.942	-1.44809e-07	4.81067e-09	-1.39998e-07	1.38133e-07	-1.26387e-08	1.25494e-07	9.82438e-08	-2.02112e-08	7.80326e-08	1.95987e-07	-2.88429e-08	1.67144e-07	1.61571e-07	-4.28497e-08	1.18721e-07	1.03197e-07	-2.24835e-08	8.07139e-08	4.93057e-08	6.10106e-08	1.10316e-07	2.47524e-07	-6.73586e-08	1.80165e-07
1.966	-1.44990e-07	4.81669e-09	-1.40173e-07	1.39902e-07	-1.28006e-08	1.27101e-07	9.96165e-08	-2.04936e-08	7.91229e-08	1.98211e-07	-2.91703e-08	1.69041e-07	1.63526e-07	-4.33683e-08	1.20158e-07	1.04487e-07	-2.27645e-08	8.17228e-08	5.01155e-08	6.12750e-08	1.11390e-07	2.50004e-07	-6.80334e-08	1.81970e-07
1.991	-1.45152e-07	4.82208e-09	-1.40330e-07	1.41679e-07	-1.29632e-08	1.28716e-07	1.00997e-07	-2.07776e-08	8.02195e-08	2.00444e-07	-2.94988e-08	1.70945e-07	1.65489e-07	-4.38889e-08	1.21600e-07	1.05783e-07	-2.30468e-08	8.27361e-08	5.09308e-08	6.15354e-08	1.12466e-07	2.52487e-07	-6.87093e-08	1.83778e-07
2.015	-1.45296e-07	4.82685e-09	-1.40469e-07	1.43465e-07	-1.31266e-08	1.30339e-07	1.02385e-07	-2.10632e-08	8.13222e-08	2.02684e-07	-2.98285e-08	1.72855e-07	1.67460e-07	-4.44117e-08	1.23049e-07	1.07084e-07	-2.33302e-08	8.37535e-08	5.17516e-08	6.17919e-08	1.13543e-07	2.54976e-07	-6.93864e-08	1.85589e-07
2.040	-1.45420e-07	4.83098e-09	-1.40589e-07	1.45259e-07	-1.32908e-08	1.31968e-07	1.03782e-07	-2.13505e-08	8.24311e-08	2.04932e-07	-3.01593e-08	1.74773e-07	1.69439e-07	-4.49364e-08	1.24503e-07	1.08390e-07	-2.36148e-08	8.47753e-08	5.25778e-08	6.20445e-08	1.14622e-07	2.57468e-07	-7.00648e-08	1.87404e-07
2.064	-1.45526e-07	4.83448e-09	-1.40691e-07	1.47061e-07	-1.34556e-08	1.33606e-07	1.05185e-07	-2.16393e-08	8.35462e-08	2.07187e-07	-3.04913e-08	1.76696e-07	1.71425e-07	-4.54632e-08	1.25962e-07	1.09702e-07	-2.39006e-08	8.58012e-08	5.34095e-08	6.22932e-08	1.15703e-07	2.59965e-07	-7.07443e-08	1.89221e-07
2.089	-1.45612e-07	4.83735e-09	-1.40775e-07	1.48872e-07	-1.36213e-08	1.35250e-07	1.06597e-07	-2.19297e-08	8.46674e-08	2.09451e-07	-3.08243e-08	1.78626e-07	1.73419e-07	-4.59919e-08	1.27427e-07	1.11019e-07	-2.41875e-08	8.68313e-08	5.42466e-08	6.25379e-08	1.16785e-07	2.62467e-07	-7.14249e-08	1.91042e-07
2.114	-1.45679e-07	4.83959e-09	-1.40840e-07	1.50690e-07	-1.37877e-08	1.36902e-07	1.08016e-07	-2.22216e-08	8.57947e-08	2.11721e-07	-3.11585e-08	1.80563e-07	1.75420e-07	-4.65227e-08	1.28898e-07	1.12341e-07	-2.44756e-08	8.78655e-08	5.50891e-08	6.27788e-08	1.17868e-07	2.64972e-07	-7.21067e-08	1.92865e-07
2.138	-1.45728e-07	4.84120e-09	-1.40887e-07	1.52516e-07	-1.39548e-08	1.38562e-07	1.09443e-07	-2.25152e-08	8.69280e-08	2.13999e-07	-3.14938e-08	1.82506e-07	1.77429e-07	-4.70554e-08	1.30374e-07	1.13669e-07	-2.47649e-08	8.89039e-08	5.59369e-08	6.30157e-08	1.18953e-07	2.67481e-07	-7.27896e-08	1.94692e-07
2.163	-1.45757e-07	4.84217e-09	-1.40915e-07	1.54351e-07	-1.41226e-08	1.40228e-07	1.10878e-07	-2.28103e-08	8.80674e-08	2.16285e-07	-3.18301e-08	1.84455e-07	1.79445e-07	-4.75901e-08	1.31855e-07	1.15002e-07	-2.50552e-08	8.99463e-08	5.67901e-08	6.32488e-08	1.20039e-07	2.69995e-07	-7.34736e-08	1.96521e-07
2.187	-1.45767e-07	4.84252e-09	-1.40925e-07	1.56193e-07	-1.42912e-08	1.41902e-07	1.12320e-07	-2.31070e-08	8.92128e-08	2.18578e-07	-3.21676e-08	1.86410e-07	1.81468e-07	-4.81267e-08	1.33342e-07	1.16340e-07	-2.53468e-08	9.09927e-08	5.76485e-08	6.34779e-08	1.21126e-07	2.72512e-07	-7.41587e-08	1.98354e-07
2.212	-1.45758e-07	4.84222e-09	-1.40916e-07	1.58044e-07	-1.44605e-08	1.43583e-07	1.13769e-07	-2.34052e-08	9.03641e-08	2.20878e-07	-3.25061e-08	1.88372e-07	1.83499e-07	-4.86653e-08	1.34834e-07	1.17683e-07	-2.56394e-08	9.20432e-08	5.85123e-08	6.37032e-08	1.22216e-07	2.75034e-07	-7.48449e-08	2.00189e-07
2.236	-1.45731e-07	4.84129e-09	-1.40889e-07	1.59902e-07	-1.46305e-08	1.45271e-07	1.15226e-07	-2.37049e-08	9.15214e-08	2.23186e-07	-3.28457e-08	1.90340e-07	1.85537e-07	-4.92057e-08	1.36331e-07	1.19031e-07	-2.59331e-08	9.30977e-08	5.93813e-08	6.39247e-08	1.23306e-07	2.77559e-07	-7.55321e-08	2.02027e-07
2.261	-1.45683e-07	4.83973e-09	-1.40844e-07	1.61768e-07	-1.48013e-08	1.46967e-07	1.16691e-07	-2.40062e-08	9.26847e-08	2.25500e-07	-3.31863e-08	1.92314e-07	1.87582e-07	-4.97481e-08	1.37834e-07	1.20384e-07	-2.62279e-08	9.41561e-08	6.02555e-08	6.41422e-08	1.24398e-07	2.80088e-07	-7.62204e-08	2.03868e-07
2.286	-1.45617e-07	4.83753e-09	-1.40780e-07	1.63642e-07	-1.49727e-08	1.48669e-07	1.18163e-07	-2.43090e-08	9.38538e-08	2.27822e-07	-3.35280e-08	1.94294e-07	1.89634e-07	-5.02923e-08	1.39342e-07	1.21742e-07	-2.65239e-08	9.52185e-08	6.11349e-08	6.43559e-08	1.25491e-07	2.82621e-07	-7.69097e-08	2.05712e-07
2.310	-1.45532e-07	4.83469e-09	-1.40697e-07	1.65523e-07	-1.51448e-08	1.50378e-07	1.19642e-07	-2.46134e-08	9.50288e-08	2.30151e-07	-3.38708e-08	1.96280e-07	1.91693e-07	-5.08384e-08	1.40855e-07	1.23106e-07	-2.68209e-08	9.62848e-08	6.20195e-08	6.45658e-08	1.26585e-07	2.85158e-07	-7.75999e-08	2.07558e-07
2.335	-1.45427e-07	4.83122e-09	-1.40596e-07	1.67412e-07	-1.53177e-08	1.52094e-07	1.21129e-07	-2.49192e-08	9.62096e-08	2.32487e-07	-3.42145e-08	1.98272e-07	1.93759e-07	-5.13864e-08	1.42373e-07	1.24474e-07	-2.71190e-08	9.73549e-08	6.29092e-08	6.47718e-08	1.27681e-07	2.87698e-07	-7.82912e-08	2.09407e-07
2.359	-1.45304e-07	4.82711e-09	-1.40477e-07	1.69309e-07	-1.54912e-08	1.53818e-07	1.22623e-07	-2.52265e-08	9.73962e-08	2.34830e-07	-3.45593e-08	2.00271e-07	1.95833e-07	-5.19362e-08	1.43896e-07	1.25847e-07	-2.74181e-08	9.84288e-08	6.38040e-08	6.49740e-08	1.28778e-07	2.90242e-07	-7.89835e-08	2.11259e-07
2.384	-1.45161e-07	4.82237e-09	-1.40338e-07	1.71213e-07	-1.56654e-08	1.55547e-07	1.24124e-07	-2.55354e-08	9.85886e-08	2.37180e-07	-3.49052e-08	2.02275e-07	1.97912e-07	-5.24878e-08	1.45425e-07	1.27225e-07	-2.77183e-08	9.95065e-08	6.47039e-08	6.51723e-08	1.29876e-07	2.92789e-07	-7.96767e-08	2.13113e-07
2.408	-1.44999e-07	4.81698e-09	-1.40182e-07	1.73125e-07	-1.58404e-08	1.57284e-07	1.25632e-07	-2.58457e-08	9.97867e-08	2.39536e-07	-3.52520e-08	2.04284e-07	1.99999e-07	-5.30412e-08	1.46958e-07	1.28608e-07	-2.80196e-08	1.00588e-07	6.56089e-08	6.53668e-08	1.30976e-07	2.95340e-07	-8.03708e-08	2.14969e-07
2.433	-1.44818e-07	4.81096e-09	-1.40007e-07	1.75044e-07	-1.60159e-08	1.59028e-07	1.27148e-07	-2.61575e-08	1.00991e-07	2.41900e-07	-3.55998e-08	2.06300e-07	2.02092e-07	-5.35963e-08	1.48496e-07	1.29995e-07	-2.83219e-08	1.01673e-07	6.65188e-08	6.55575e-08	1.32076e-07	2.97894e-07	-8.10659e-08	2.16829e-07
2.458	-1.44617e-07	4.80431e-09	-1.39813e-07	1.76970e-07	-1.61922e-08	1.60778e-07	1.28671e-07	-2.64708e-08	1.02200e-07	2.44270e-07	-3.59486e-08	2.08322e-07	2.04193e-07	-5.41533e-08	1.50039e-07	1.31387e-07	-2.86252e-08	1.02762e-07	6.74338e-08	6.57444e-08	1.33178e-07	3.00452e-07	-8.17619e-08	2.18690e-07
2.482	-1.44398e-07	4.79701e-09	-1.39601e-07	1.78904e-07	-1.63691e-08	1.62535e-07	1.30201e-07	-2.67855e-08	1.03415e-07	2.46647e-07	-3.62984e-08	2.10349e-07	2.06299e-07	-5.47120e-08	1.51587e-07	1.32784e-07	-2.89296e-08	1.03855e-07	6.83537e-08	6.59275e-08	1.34281e-07	3.03013e-07	-8.24587e-08	2.20554e-07
2.507	-1.44159e-07	4.78908e-09	-1.39370e-07	1.80845e-07	-1.65467e-08	1.64298e-07	1.31738e-07	-2.71017e-08	1.04636e-07	2.49031e-07	-3.66492e-08	2.12381e-07	2.08412e-07	-5.52724e-08	1.53140e-07	1.34186e-07	-2.92349e-08	1.04951e-07	6.92786e-08	6.61069e-08	1.35385e-07	3.05577e-07	-8.31564e-08	2.22420e-07
2.531	-1.43901e-07	4.78051e-09	-1.39120e-07	1.82793e-07	-1.67250e-08	1.66068e-07	1.33282e-07	-2.74193e-08	1.05862e-07	2.51421e-07	-3.70010e-08	2.14420e-07	2.10532e-07	-5.58346e-08	1.54697e-07	1.35592e-07	-2.95413e-08	1.06051e-07	7.02084e-08	6.62824e-08	1.36491e-07	3.08144e-07	-8.38550e-08	2.24289e-07
2.556	-1.43624e-07	4.77130e-09	-1.38852e-07	1.84748e-07	-1.69039e-08	1.67844e-07	1.34833e-07	-2.77384e-08	1.07094e-07	2.53817e-07	-3.73537e-08	2.16464e-07	2.12658e-07	-5.63984e-08	1.56260e-07	1.37003e-07	-2.98487e-08	1.07154e-07	7.11430e-08	6.64542e-08	1.37597e-07	3.10714e-07	-8.45544e-08	2.26159e-07
2.580	-1.43327e-07	4.76145e-09	-1.38566e-07	1.86710e-07	-1.70834e-08	1.69627e-07	1.36391e-07	-2.80589e-08	1.08332e-07	2.56220e-07	-3.77073e-08	2.18513e-07	2.14791e-07	-5.69640e-08	1.57827e-07	1.38418e-07	-3.01570e-08	1.08261e-07	7.20825e-08	6.66222e-08	1.38705e-07	3.13287e-07	-8.52547e-08	2.28032e-07
2.605	-1.43012e-07	4.75097e-09	-1.38261e-07	1.88680e-07	-1.72636e-08	1.71416e-07	1.37955e-07	-2.83808e-08	1.09574e-07	2.58630e-07	-3.80619e-08	2.20568e-07	2.16929e-07	-5.75312e-08	1.59398e-07	1.39838e-07	-3.04663e-08	1.09372e-07	7.30268e-08	6.67865e-08	1.39813e-07	3.15863e-07	-8.59557e-08	2.29907e-07
2.630	-1.42677e-07	4.73985e-09	-1.37937e-07	1.90656e-07	-1.74444e-08	1.73211e-07	1.39527e-07	-2.87042e-08	1.10823e-07	2.61046e-07	-3.84175e-08	2.22628e-07	2.19074e-07	-5.81001e-08	1.60974e-07	1.41262e-07	-3.07766e-08	1.10486e-07	7.39759e-08	6.69470e-08	1.40923e-07	3.18442e-07	-8.66575e-08	2.31785e-07
2.654	-1.42323e-07	4.72809e-09	-1.37595e-07	1.92639e-07	-1.76259e-08	1.75013e-07	1.41106e-07	-2.90289e-08	1.12077e-07	2.63468e-07	-3.87739e-08	2.24694e-07	2.21225e-07	-5.86706e-08	1.62555e-07	1.42691e-07	-3.10879e-08	1.11603e-07	7.49298e-08	6.71038e-08	1.42034e-07	3.21024e-07	-8.73601e-08	2.33664e-07
2.679	-1.41950e-07	4.71569e-09	-1.37234e-07	1.94629e-07	-1.78079e-08	1.76821e-07	1.42691e-07	-2.93550e-08	1.13336e-07	2.65896e-07	-3.91313e-08	2.26765e-07	2.23383e-07	-5.92427e-08	1.64140e-07	1.44124e-07	-3.14001e-08	1.12724e-07	7.58884e-08	6.72569e-08	1.43145e-07	3.23609e-07	-8.80635e-08	2.35545e-07
2.703	-1.41557e-07	4.70265e-09	-1.36855e-07	1.96626e-07	-1.79906e-08	1.78635e-07	1.44283e-07	-2.96826e-08	1.14600e-07	2.68331e-07	-3.94895e-08	2.28841e-07	2.25546e-07	-5.98164e-08	1.65730e-07	1.45561e-07	-3.17132e-08	1.13848e-07	7.68517e-08	6.74062e-08	1.44258e-07	3.26196e-07	-8.87675e-08	2.37428e-07
2.728	-1.41146e-07	4.68898e-09	-1.36457e-07	1.98629e-07	-1.81739e-08	1.80455e-07	1.45882e-07	-3.00115e-08	1.15870e-07	2.70771e-07	-3.98487e-08	2.30922e-07	2.27715e-07	-6.03917e-08	1.67324e-07	1.47003e-07	-3.20273e-08	1.14975e-07	7.78196e-08	6.75519e-08	1.45372e-07	3.28786e-07	-8.94723e-08	2.39313e-07
2.753	-1.40715e-07	4.67468e-09	-1.36040e-07	2.00639e-07	-1.83579e-08	1.82281e-07	1.47487e-07	-3.03417e-08	1.17145e-07	2.73218e-07	-4.02088e-08	2.33009e-07	2.29890e-07	-6.09686e-08	1.68922e-07	1.48448e-07	-3.23422e-08	1.16106e-07	7.87922e-08	6.76938e-08	1.46486e-07	3.31378e-07	-9.01778e-08	2.41200e-07
2.777	-1.40265e-07	4.65973e-09	-1.35606e-07	2.02656e-07	-1.85424e-08	1.84114e-07	1.49099e-07	-3.06734e-08	1.18426e-07	2.75670e-07	-4.05697e-08	2.35100e-07	2.32071e-07	-6.15470e-08	1.70524e-07	1.49898e-07	-3.26581e-08	1.17240e-07	7.97694e-08	6.78321e-08	1.47602e-07	3.33973e-07	-9.08840e-08	2.43089e-07
2.802	-1.39796e-07	4.64415e-09	-1.35152e-07	2.04679e-07	-1.87275e-08	1.85952e-07	1.50718e-07	-3.10063e-08	1.19711e-07	2.78128e-07	-4.09315e-08	2.37197e-07	2.34258e-07	-6.21269e-08	1.72131e-07	1.51352e-07	-3.29749e-08	1.18377e-07	8.07512e-08	6.79667e-08	1.48718e-07	3.36571e-07	-9.15908e-08	2.44980e-07
2.826	-1.39308e-07	4.62794e-09	-1.34680e-07	2.06709e-07	-1.89132e-08	1.87796e-07	1.52343e-07	-3.13407e-08	1.21002e-07	2.80593e-07	-4.12941e-08	2.39299e-07	2.36451e-07	-6.27084e-08	1.73742e-07	1.52810e-07	-3.32926e-08	1.19518e-07	8.17375e-08	6.80976e-08	1.49835e-07	3.39170e-07	-9.22983e-08	2.46872e-07
2.851	-1.38801e-07	4.61108e-09	-1.34190e-07	2.08745e-07	-1.90995e-08	1.89645e-07	1.53974e-07	-3.16763e-08	1.22298e-07	2.83063e-07	-4.16576e-08	2.41405e-07	2.38649e-07	-6.32914e-08	1.75358e-07	1.54273e-07	-3.36112e-08	1.20661e-07	8.27283e-08	6.82249e-08	1.50953e-07	3.41772e-07	-9.30064e-08	2.48766e-07
2.875	-1.38275e-07	4.59360e-09	-1.33681e-07	2.10787e-07	-1.92864e-08	1.91501e-07	1.55612e-07	-3.20133e-08	1.23599e-07	2.85538e-07	-4.20220e-08	2.43516e-07	2.40853e-07	-6.38758e-08	1.76977e-07	1.55739e-07	-3.39306e-08	1.21808e-07	8.37236e-08	6.83486e-08	1.52072e-07	3.44377e-07	-9.37151e-08	2.50662e-07
2.900	-1.37729e-07	4.57548e-09	-1.33154e-07	2.12836e-07	-1.94738e-08	1.93362e-07	1.57257e-07	-3.23516e-08	1.24905e-07	2.88020e-07	-4.23872e-08	2.45633e-07	2.43062e-07	-6.44618e-08	1.78600e-07	1.57209e-07	-3.42510e-08	1.22958e-07	8.47234e-08	6.84686e-08	1.53192e-07	3.46983e-07	-9.44244e-08	2.52559e-07
2.925	-1.37165e-07	4.55672e-09	-1.32608e-07	2.14891e-07	-1.96619e-08	1.95229e-07	1.58907e-07	-3.26912e-08	1.26216e-07	2.90507e-07	-4.27532e-08	2.47754e-07	2.45277e-07	-6.50491e-08	1.80228e-07	1.58683e-07	-3.45721e-08	1.24111e-07	8.57276e-08	6.85850e-08	1.54313e-07	3.49592e-07	-9.51343e-08	2.54458e-07
2.949	-1.36581e-07	4.53734e-09	-1.32044e-07	2.16952e-07	-1.98504e-08	1.97102e-07	1.60564e-07	-3.30321e-08	1.27532e-07	2.92999e-07	-4.31200e-08	2.49879e-07	2.47497e-07	-6.56379e-08	1.81859e-07	1.60161e-07	-3.48941e-08	1.25267e-07	8.67362e-08	6.86978e-08	1.55434e-07	3.52203e-07	-9.58447e-08	2.56358e-07
2.974	-1.35978e-07	4.51731e-09	-1.31461e-07	2.19019e-07	-2.00396e-08	1.98980e-07	1.62228e-07	-3.33743e-08	1.28853e-07	2.95497e-07	-4.34876e-08	2.52010e-07	2.49722e-07	-6.62281e-08	1.83494e-07	1.61643e-07	-3.52170e-08	1.26426e-07	8.77491e-08	6.88070e-08	1.56556e-07	3.54815e-07	-9.65557e-08	2.58259e-07
2.998	-1.35357e-07	4.49666e-09	-1.30860e-07	2.21093e-07	-2.02293e-08	2.00863e-07	1.63897e-07	-3.37177e-08	1.30179e-07	2.98001e-07	-4.38560e-08	2.54145e-07	2.51953e-07	-6.68197e-08	1.85133e-07	1.63129e-07	-3.55406e-08	1.27588e-07	8.87663e-08	6.89126e-08	1.57679e-07	3.57430e-07	-9.72672e-08	2.60163e-07
3.023	-1.34716e-07	4.47538e-09	-1.30241e-07	2.23172e-07	-2.04195e-08	2.02752e-07	1.65573e-07	-3.40625e-08	1.31510e-07	3.00509e-07	-4.42252e-08	2.56284e-07	2.54189e-07	-6.74127e-08	1.86776e-07	1.64618e-07	-3.58651e-08	1.28753e-07	8.97879e-08	6.90146e-08	1.58802e-07	3.60046e-07	-9.79792e-08	2.62067e-07
3.047	-1.34056e-07	4.45346e-09	-1.29603e-07	2.25257e-07	-2.06103e-08	2.04647e-07	1.67255e-07	-3.44084e-08	1.32846e-07	3.03023e-07	-4.45952e-08	2.58428e-07	2.56430e-07	-6.80071e-08	1.88423e-07	1.66111e-07	-3.61904e-08	1.29921e-07	9.08136e-08	6.91131e-08	1.59927e-07	3.62664e-07	-9.86917e-08	2.63973e-07
3.072	-1.33378e-07	4.43092e-09	-1.28947e-07	2.27348e-07	-2.08016e-08	2.06546e-07	1.68943e-07	-3.47557e-08	1.34187e-07	3.05542e-07	-4.49659e-08	2.60576e-07	2.58676e-07	-6.86028e-08	1.90073e-07	1.67608e-07	-3.65165e-08	1.31091e-07	9.18437e-08	6.92081e-08	1.61052e-07	3.65284e-07	-9.94047e-08	2.65880e-07
3.097	-1.32680e-07	4.40775e-09	-1.28272e-07	2.29444e-07	-2.09934e-08	2.08451e-07	1.70636e-07	-3.51042e-08	1.35532e-07	3.08067e-07	-4.53374e-08	2.62729e-07	2.60927e-07	-6.91998e-08	1.91728e-07	1.69108e-07	-3.68434e-08	1.32265e-07	9.28779e-08	6.92994e-08	1.62177e-07	3.67906e-07	-1.00118e-07	2.67788e-07
3.121	-1.31964e-07	4.38394e-09	-1.27580e-07	2.31547e-07	-2.11858e-08	2.10361e-07	1.72336e-07	-3.54539e-08	1.36882e-07	3.10596e-07	-4.57096e-08	2.64886e-07	2.63183e-07	-6.97981e-08	1.93385e-07	1.70612e-07	-3.71710e-08	1.33441e-07	9.39163e-08	6.93873e-08	1.63304e-07	3.70529e-07	-1.00832e-07	2.69697e-07
3.146	-1.31228e-07	4.35951e-09	-1.26869e-07	2.33655e-07	-2.13787e-08	2.12276e-07	1.74042e-07	-3.58048e-08	1.38237e-07	3.13130e-07	-4.60826e-08	2.67048e-07	2.65444e-07	-7.03977e-08	1.95047e-07	1.72119e-07	-3.74994e-08	1.34620e-07	9.49588e-08	6.94717e-08	1.64430e-07	3.73154e-07	-1.01546e-07	2.71607e-07
3.170	-1.30474e-07	4.33446e-09	-1.26139e-07	2.35768e-07	-2.15721e-08	2.14196e-07	1.75754e-07	-3.61569e-08	1.39597e-07	3.15669e-07	-4.64563e-08	2.69213e-07	2.67710e-07	-7.09986e-08	1.96711e-07	1.73630e-07	-3.78286e-08	1.35802e-07	9.60054e-08	6.95525e-08	1.65558e-07	3.75780e-07	-1.02261e-07	2.73519e-07
3.195	-1.29701e-07	4.30877e-09	-1.25392e-07	2.37888e-07	-2.17660e-08	2.16122e-07	1.77471e-07	-3.65103e-08	1.40961e-07	3.18214e-07	-4.68307e-08	2.71383e-07	2.69980e-07	-7.16007e-08	1.98380e-07	1.75144e-07	-3.81585e-08	1.36986e-07	9.70561e-08	6.96299e-08	1.66686e-07	3.78407e-07	-1.02976e-07	2.75431e-07
3.219	-1.28909e-07	4.28246e-09	-1.24626e-07	2.40012e-07	-2.19603e-08	2.18052e-07	1.79195e-07	-3.68648e-08	1.42330e-07	3.20763e-07	-4.72058e-08	2.73557e-07	2.72255e-07	-7.22041e-08	2.00051e-07	1.76662e-07	-3.84892e-08	1.38173e-07	9.81108e-08	6.97038e-08	1.67815e-07	3.81036e-07	-1.03691e-07	2.77345e-07
3.244	-1.28098e-07	4.25553e-09	-1.23843e-07	2.42142e-07	-2.21552e-08	2.19987e-07	1.80924e-07	-3.72205e-08	1.43703e-07	3.23316e-07	-4.75817e-08	2.75735e-07	2.74535e-07	-7.28086e-08	2.01726e-07	1.78183e-07	-3.88206e-08	1.39363e-07	9.91695e-08	6.97742e-08	1.68944e-07	3.83666e-07	-1.04407e-07	2.79259e-07
3.269	-1.27269e-07	4.22798e-09	-1.23041e-07	2.44277e-07	-2.23506e-08	2.21927e-07	1.82659e-07	-3.75774e-08	1.45081e-07	3.25875e-07	-4.79582e-08	2.77916e-07	2.76819e-07	-7.34144e-08	2.03405e-07	1.79708e-07	-3.91527e-08	1.40555e-07	1.00232e-07	6.98412e-08	1.70073e-07	3.86297e-07	-1.05123e-07	2.81175e-07
3.293	-1.26421e-07	4.19980e-09	-1.22221e-07	2.46418e-07	-2.25464e-08	2.23871e-07	1.84399e-07	-3.79355e-08	1.46464e-07	3.28438e-07	-4.83353e-08	2.80102e-07	2.79108e-07	-7.40214e-08	2.05086e-07	1.81235e-07	-3.94855e-08	1.41750e-07	1.01299e-07	6.99048e-08	1.71203e-07	3.88930e-07	-1.05839e-07	2.83091e-07
3.318	-1.25554e-07	4.17100e-09	-1.21383e-07	2.48563e-07	-2.27428e-08	2.25820e-07	1.86145e-07	-3.82947e-08	1.47850e-07	3.31005e-07	-4.87132e-08	2.82292e-07	2.81401e-07	-7.46295e-08	2.06771e-07	1.82766e-07	-3.98190e-08	1.42947e-07	1.02369e-07	6.99649e-08	1.72334e-07	3.91563e-07	-1.06556e-07	2.85007e-07
3.342	-1.24668e-07	4.14159e-09	-1.20527e-07	2.50714e-07	-2.29395e-08	2.27774e-07	1.87897e-07	-3.86550e-08	1.49242e-07	3.33577e-07	-4.90917e-08	2.84485e-07	2.83698e-07	-7.52388e-08	2.08459e-07	1.84300e-07	-4.01532e-08	1.44147e-07	1.03444e-07	7.00216e-08	1.73465e-07	3.94198e-07	-1.07273e-07	2.86925e-07
3.367	-1.23764e-07	4.11155e-09	-1.19653e-07	2.52870e-07	-2.31368e-08	2.29733e-07	1.89654e-07	-3.90165e-08	1.50637e-07	3.36153e-07	-4.94709e-08	2.86682e-07	2.86000e-07	-7.58492e-08	2.10151e-07	1.85837e-07	-4.04881e-08	1.45349e-07	1.04522e-07	7.00749e-08	1.74597e-07	3.96833e-07	-1.07990e-07	2.88843e-07
3.391	-1.22841e-07	4.08090e-09	-1.18760e-07	2.55030e-07	-2.33345e-08	2.31696e-07	1.91416e-07	-3.93791e-08	1.52037e-07	3.38734e-07	-4.98507e-08	2.88883e-07	2.88306e-07	-7.64607e-08	2.11845e-07	1.87377e-07	-4.08237e-08	1.46554e-07	1.05604e-07	7.01249e-08	1.75729e-07	3.99469e-07	-1.08707e-07	2.90762e-07
3.416	-1.21900e-07	4.04963e-09	-1.17850e-07	2.57196e-07	-2.35326e-08	2.33663e-07	1.93184e-07	-3.97428e-08	1.53441e-07	3.41319e-07	-5.02311e-08	2.91088e-07	2.90615e-07	-7.70733e-08	2.13542e-07	1.88920e-07	-4.11599e-08	1.47761e-07	1.06690e-07	7.01715e-08	1.76861e-07	4.02106e-07	-1.09425e-07	2.92681e-07
3.441	-1.20940e-07	4.01774e-09	-1.16923e-07	2.59366e-07	-2.37312e-08	2.35635e-07	1.94958e-07	-4.01076e-08	1.54850e-07	3.43908e-07	-5.06121e-08	2.93296e-07	2.92929e-07	-7.76869e-08	2.15242e-07	1.90467e-07	-4.14967e-08	1.48970e-07	1.07779e-07	7.02147e-08	1.77994e-07	4.04744e-07	-1.10143e-07	2.94601e-07
3.465	-1.19962e-07	3.98524e-09	-1.15977e-07	2.61542e-07	-2.39302e-08	2.37611e-07	1.96736e-07	-4.04735e-08	1.56263e-07	3.46501e-07	-5.09938e-08	2.95508e-07	2.95247e-07	-7.83016e-08	2.16946e-07	1.92016e-07	-4.18342e-08	1.50181e-07	1.08872e-07	7.02546e-08	1.79127e-07	4.07382e-07	-1.10861e-07	2.96522e-07
3.490	-1.18965e-07	3.95213e-09	-1.15013e-07	2.63722e-07	-2.41297e-08	2.39592e-07	1.98520e-07	-4.08405e-08	1.57680e-07	3.49099e-07	-5.13760e-08	2.97723e-07	2.97569e-07	-7.89174e-08	2.18652e-07	1.93568e-07	-4.21724e-08	1.51395e-07	1.09969e-07	7.02911e-08	1.80260e-07	4.10021e-07	-1.11579e-07	2.98442e-07
3.514	-1.17950e-07	3.91841e-09	-1.14032e-07	2.65906e-07	-2.43296e-08	2.41577e-07	2.00309e-07	-4.12086e-08	1.59101e-07	3.51700e-07	-5.17588e-08	2.99941e-07	2.99895e-07	-7.95342e-08	2.20360e-07	1.95123e-07	-4.25111e-08	1.52611e-07	1.11070e-07	7.03244e-08	1.81394e-07	4.12661e-07	-1.12297e-07	3.00364e-07
3.539	-1.16917e-07	3.88407e-09	-1.13033e-07	2.68095e-07	-2.45299e-08	2.43565e-07	2.02103e-07	-4.15777e-08	1.60526e-07	3.54305e-07	-5.21422e-08	3.02163e-07	3.02224e-07	-8.01519e-08	2.22072e-07	1.96680e-07	-4.28505e-08	1.53830e-07	1.12174e-07	7.03543e-08	1.82528e-07	4.15301e-07	-1.13016e-07	3.02285e-07
3.564	-1.15865e-07	3.84913e-09	-1.12016e-07	2.70289e-07	-2.47306e-08	2.45558e-07	2.03903e-07	-4.19478e-08	1.61955e-07	3.56914e-07	-5.25262e-08	3.04388e-07	3.04557e-07	-8.07707e-08	2.23786e-07	1.98241e-07	-4.31904e-08	1.55050e-07	1.13281e-07	7.03810e-08	1.83662e-07	4.17941e-07	-1.13734e-07	3.04207e-07
3.588	-1.14795e-07	3.81358e-09	-1.10981e-07	2.72487e-07	-2.49317e-08	2.47555e-07	2.05707e-07	-4.23190e-08	1.63388e-07	3.59527e-07	-5.29107e-08	3.06616e-07	3.06894e-07	-8.13904e-08	2.25503e-07	1.99804e-07	-4.35310e-08	1.56273e-07	1.14392e-07	7.04044e-08	1.84797e-07	4.20582e-07	-1.14453e-07	3.06129e-07
3.613	-1.13707e-07	3.77743e-09	-1.09929e-07	2.74689e-07	-2.51332e-08	2.49556e-07	2.07516e-07	-4.26913e-08	1.64825e-07	3.62144e-07	-5.32958e-08	3.08848e-07	3.09234e-07	-8.20110e-08	2.27223e-07	2.01369e-07	-4.38721e-08	1.57497e-07	1.15507e-07	7.04245e-08	1.85932e-07	4.23222e-07	-1.15171e-07	3.08051e-07
3.637	-1.12600e-07	3.74067e-09	-1.08860e-07	2.76896e-07	-2.53351e-08	2.51561e-07	2.09331e-07	-4.30645e-08	1.66266e-07	3.64764e-07	-5.36814e-08	3.11082e-07	3.11578e-07	-8.26326e-08	2.28945e-07	2.02938e-07	-4.42138e-08	1.58724e-07	1.16625e-07	7.04415e-08	1.87067e-07	4.25864e-07	-1.15890e-07	3.09973e-07
3.662	-1.11476e-07	3.70331e-09	-1.07772e-07	2.79106e-07	-2.55374e-08	2.53569e-07	2.11150e-07	-4.34387e-08	1.67711e-07	3.67388e-07	-5.40675e-08	3.13320e-07	3.13925e-07	-8.32551e-08	2.30670e-07	2.04509e-07	-4.45560e-08	1.59953e-07	1.17747e-07	7.04551e-08	1.88202e-07	4.28505e-07	-1.16609e-07	3.11896e-07
3.686	-1.10333e-07	3.66535e-09	-1.06668e-07	2.81321e-07	-2.57400e-08	2.55581e-07	2.12974e-07	-4.38140e-08	1.69160e-07	3.70015e-07	-5.44542e-08	3.15561e-07	3.16275e-07	-8.38784e-08	2.32397e-07	2.06082e-07	-4.48989e-08	1.61183e-07	1.18872e-07	7.04656e-08	1.89337e-07	4.31146e-07	-1.17328e-07	3.13818e-07
3.711	-1.09172e-07	3.62679e-09	-1.05545e-07	2.83540e-07	-2.59430e-08	2.57597e-07	2.14803e-07	-4.41902e-08	1.70612e-07	3.72645e-07	-5.48413e-08	3.17804e-07	3.18629e-07	-8.45027e-08	2.34126e-07	2.07658e-07	-4.52422e-08	1.62416e-07	1.20000e-07	7.04729e-08	1.90473e-07	4.33787e-07	-1.18046e-07	3.15741e-07
3.736	-1.07993e-07	3.58763e-09	-1.04406e-07	2.85763e-07	-2.61464e-08	2.59617e-07	2.16636e-07	-4.45674e-08	1.72069e-07	3.75280e-07	-5.52290e-08	3.20051e-07	3.20986e-07	-8.51277e-08	2.35858e-07	2.09236e-07	-4.55861e-08	1.63650e-07	1.21131e-07	7.04770e-08	1.91609e-07	4.36428e-07	-1.18765e-07	3.17663e-07
3.760	-1.06797e-07	3.54788e-09	-1.03249e-07	2.87990e-07	-2.63502e-08	2.61640e-07	2.18474e-07	-4.49456e-08	1.73529e-07	3.77917e-07	-5.56171e-08	3.22300e-07	3.23346e-07	-8.57536e-08	2.37592e-07	2.10817e-07	-4.59304e-08	1.64887e-07	1.22266e-07	7.04780e-08	1.92744e-07	4.39069e-07	-1.19484e-07	3.19585e-07
3.785	-1.05582e-07	3.50753e-09	-1.02075e-07	2.90221e-07	-2.65543e-08	2.63667e-07	2.20317e-07	-4.53247e-08	1.74992e-07	3.80557e-07	-5.60057e-08	3.24552e-07	3.25709e-07	-8.63804e-08	2.39329e-07	2.12400e-07	-4.62753e-08	1.66125e-07	1.23404e-07	7.04758e-08	1.93880e-07	4.41709e-07	-1.20202e-07	3.21507e-07
3.809	-1.04350e-07	3.46659e-09	-1.00883e-07	2.92455e-07	-2.67587e-08	2.65697e-07	2.22165e-07	-4.57048e-08	1.76460e-07	3.83201e-07	-5.63948e-08	3.26806e-07	3.28075e-07	-8.70079e-08	2.41067e-07	2.13985e-07	-4.66207e-08	1.67365e-07	1.24546e-07	7.04705e-08	1.95016e-07	4.44350e-07	-1.20921e-07	3.23429e-07
3.834	-1.03100e-07	3.42506e-09	-9.96747e-08	2.94694e-07	-2.69635e-08	2.67730e-07	2.24017e-07	-4.60858e-08	1.77931e-07	3.85848e-07	-5.67843e-08	3.29063e-07	3.30444e-07	-8.76362e-08	2.42808e-07	2.15573e-07	-4.69666e-08	1.68606e-07	1.25690e-07	7.04620e-08	1.96152e-07	4.46990e-07	-1.21639e-07	3.25351e-07
3.858	-1.01832e-07	3.38294e-09	-9.84489e-08	2.96935e-07	-2.71687e-08	2.69767e-07	2.25873e-07	-4.64677e-08	1.79405e-07	3.88497e-07	-5.71742e-08	3.31323e-07	3.32816e-07	-8.82652e-08	2.44551e-07	2.17163e-07	-4.73130e-08	1.69850e-07	1.26838e-07	7.04505e-08	1.97288e-07	4.49629e-07	-1.22357e-07	3.27272e-07
3.883	-1.00546e-07	3.34023e-09	-9.72060e-08	2.99181e-07	-2.73741e-08	2.71807e-07	2.27734e-07	-4.68505e-08	1.80883e-07	3.91150e-07	-5.75646e-08	3.33586e-07	3.35191e-07	-8.88950e-08	2.46296e-07	2.18755e-07	-4.76598e-08	1.71095e-07	1.27989e-07	7.04359e-08	1.98425e-07	4.52268e-07	-1.23076e-07	3.29193e-07
3.908	-9.92431e-08	3.29694e-09	-9.59461e-08	3.01430e-07	-2.75799e-08	2.73850e-07	2.29599e-07	-4.72342e-08	1.82365e-07	3.93806e-07	-5.79554e-08	3.35850e-07	3.37568e-07	-8.95254e-08	2.48043e-07	2.20349e-07	-4.80071e-08	1.72341e-07	1.29143e-07	7.04182e-08	1.99561e-07	4.54907e-07	-1.23794e-07	3.31113e-07
3.932	-9.79223e-08	3.25306e-09	-9.46692e-08	3.03682e-07	-2.77859e-08	2.75896e-07	2.31469e-07	-4.76189e-08	1.83850e-07	3.96464e-07	-5.83466e-08	3.38117e-07	3.39948e-07	-9.01566e-08	2.49791e-07	2.21945e-07	-4.83548e-08	1.73590e-07	1.30299e-07	7.03975e-08	2.00697e-07	4.57545e-07	-1.24511e-07	3.33033e-07
3.957	-9.65840e-08	3.20860e-09	-9.33754e-08	3.05937e-07	-2.79923e-08	2.77945e-07	2.33342e-07	-4.80043e-08	1.85338e-07	3.99125e-07	-5.87382e-08	3.40387e-07	3.42331e-07	-9.07885e-08	2.51542e-07	2.23543e-07	-4.87030e-08	1.74840e-07	1.31459e-07	7.03737e-08	2.01833e-07	4.60182e-07	-1.25229e-07	3.34953e-07
3.981	-9.52283e-08	3.16357e-09	-9.20647e-08	3.08196e-07	-2.81990e-08	2.79997e-07	2.35220e-07	-4.83907e-08	1.86830e-07	4.01789e-07	-5.91302e-08	3.42658e-07	3.44716e-07	-9.14210e-08	2.53295e-07	2.25143e-07	-4.90516e-08	1.76091e-07	1.32622e-07	7.03469e-08	2.02969e-07	4.62818e-07	-1.25946e-07	3.36872e-07
4.006	-9.38552e-08	3.11795e-09	-9.07373e-08	3.10458e-07	-2.84060e-08	2.82052e-07	2.37102e-07	-4.87779e-08	1.88325e-07	4.04455e-07	-5.95226e-08	3.44932e-07	3.47103e-07	-9.20542e-08	2.55049e-07	2.26745e-07	-4.94006e-08	1.77344e-07	1.33788e-07	7.03172e-08	2.04105e-07	4.65453e-07	-1.26664e-07	3.38790e-07
4.030	-9.24648e-08	3.07176e-09	-8.93930e-08	3.12724e-07	-2.86132e-08	2.84110e-07	2.38989e-07	-4.91659e-08	1.89823e-07	4.07123e-07	-5.99153e-08	3.47208e-07	3.49493e-07	-9.26880e-08	2.56805e-07	2.28348e-07	-4.97500e-08	1.78598e-07	1.34956e-07	7.02844e-08	2.05241e-07	4.68088e-07	-1.27381e-07	3.40707e-07
4.055	-9.10571e-08	3.02499e-09	-8.80321e-08	3.14992e-07	-2.88208e-08	2.86171e-07	2.40879e-07	-4.95548e-08	1.91324e-07	4.09794e-07	-6.03084e-08	3.49486e-07	3.51885e-07	-9.33224e-08	2.58563e-07	2.29954e-07	-5.00998e-08	1.79854e-07	1.36128e-07	7.02487e-08	2.06377e-07	4.70722e-07	-1.28097e-07	3.42624e-07
4.080	-8.96322e-08	2.97766e-09	-8.66545e-08	3.17263e-07	-2.90286e-08	2.88234e-07	2.42773e-07	-4.99445e-08	1.92829e-07	4.12468e-07	-6.07019e-08	3.51766e-07	3.54279e-07	-9.39573e-08	2.60322e-07	2.31561e-07	-5.04500e-08	1.81111e-07	1.37302e-07	7.02100e-08	2.07512e-07	4.73354e-07	-1.28814e-07	3.44540e-07
4.104	-8.81901e-08	2.92975e-09	-8.52604e-08	3.19537e-07	-2.92366e-08	2.90300e-07	2.44671e-07	-5.03350e-08	1.94336e-07	4.15144e-07	-6.10957e-08	3.54048e-07	3.56675e-07	-9.45929e-08	2.62083e-07	2.33170e-07	-5.08006e-08	1.82370e-07	1.38479e-07	7.01684e-08	2.08648e-07	4.75985e-07	-1.29530e-07	3.46456e-07
4.129	-8.67310e-08	2.88128e-09	-8.38497e-08	3.21814e-07	-2.94450e-08	2.92369e-07	2.46573e-07	-5.07263e-08	1.95847e-07	4.17821e-07	-6.14898e-08	3.56332e-07	3.59074e-07	-9.52289e-08	2.63845e-07	2.34781e-07	-5.11515e-08	1.83630e-07	1.39659e-07	7.01238e-08	2.09783e-07	4.78616e-07	-1.30245e-07	3.48370e-07
4.153	-8.52549e-08	2.83224e-09	-8.24226e-08	3.24094e-07	-2.96536e-08	2.94440e-07	2.48479e-07	-5.11183e-08	1.97361e-07	4.20501e-07	-6.18842e-08	3.58617e-07	3.61474e-07	-9.58655e-08	2.65609e-07	2.36394e-07	-5.15028e-08	1.84891e-07	1.40842e-07	7.00764e-08	2.10918e-07	4.81244e-07	-1.30961e-07	3.50284e-07
4.178	-8.37618e-08	2.78264e-09	-8.09792e-08	3.26376e-07	-2.98624e-08	2.96514e-07	2.50389e-07	-5.15112e-08	1.98878e-07	4.23184e-07	-6.22789e-08	3.60905e-07	3.63877e-07	-9.65026e-08	2.67374e-07	2.38008e-07	-5.18544e-08	1.86153e-07	1.42027e-07	7.00261e-08	2.12053e-07	4.83872e-07	-1.31676e-07	3.52196e-07
4.202	-8.22518e-08	2.73248e-09	-7.95194e-08	3.28661e-07	-3.00714e-08	2.98590e-07	2.52302e-07	-5.19048e-08	2.00397e-07	4.25868e-07	-6.26739e-08	3.63194e-07	3.66281e-07	-9.71402e-08	2.69141e-07	2.39623e-07	-5.22064e-08	1.87417e-07	1.43215e-07	6.99729e-08	2.13188e-07	4.86498e-07	-1.32391e-07	3.54108e-07
4.227	-8.07251e-08	2.68176e-09	-7.80433e-08	3.30948e-07	-3.02807e-08	3.00668e-07	2.54219e-07	-5.22991e-08	2.01920e-07	4.28554e-07	-6.30692e-08	3.65484e-07	3.68687e-07	-9.77783e-08	2.70908e-07	2.41240e-07	-5.25587e-08	1.88681e-07	1.44405e-07	6.99169e-08	2.14322e-07	4.89123e-07	-1.33105e-07	3.56018e-07
4.252	-7.91816e-08	2.63048e-09	-7.65511e-08	3.33238e-07	-3.04903e-08	3.02748e-07	2.56139e-07	-5.26942e-08	2.03445e-07	4.31241e-07	-6.34647e-08	3.67777e-07	3.71094e-07	-9.84168e-08	2.72677e-07	2.42858e-07	-5.29113e-08	1.89947e-07	1.45599e-07	6.98581e-08	2.15457e-07	4.91746e-07	-1.33819e-07	3.57927e-07
4.276	-7.76214e-08	2.57865e-09	-7.50427e-08	3.35531e-07	-3.07000e-08	3.04831e-07	2.58063e-07	-5.30901e-08	2.04973e-07	4.33931e-07	-6.38605e-08	3.70070e-07	3.73503e-07	-9.90558e-08	2.74448e-07	2.44478e-07	-5.32642e-08	1.91214e-07	1.46794e-07	6.97964e-08	2.16591e-07	4.94368e-07	-1.34532e-07	3.59836e-07
4.301	-7.60446e-08	2.52627e-09	-7.35183e-08	3.37825e-07	-3.09099e-08	3.06915e-07	2.59991e-07	-5.34866e-08	2.06504e-07	4.36622e-07	-6.42566e-08	3.72365e-07	3.75914e-07	-9.96951e-08	2.76219e-07	2.46099e-07	-5.36174e-08	1.92482e-07	1.47992e-07	6.97320e-08	2.17724e-07	4.96987e-07	-1.35245e-07	3.61742e-07
4.325	-7.44512e-08	2.47333e-09	-7.19779e-08	3.40122e-07	-3.11201e-08	3.09002e-07	2.61922e-07	-5.38838e-08	2.08038e-07	4.39315e-07	-6.46529e-08	3.74662e-07	3.78326e-07	-1.00335e-07	2.77992e-07	2.47722e-07	-5.39708e-08	1.93751e-07	1.49193e-07	6.96647e-08	2.18857e-07	4.99606e-07	-1.35957e-07	3.63648e-07
4.350	-7.28414e-08	2.41985e-09	-7.04216e-08	3.42421e-07	-3.13304e-08	3.11091e-07	2.63856e-07	-5.42818e-08	2.09574e-07	4.42009e-07	-6.50494e-08	3.76960e-07	3.80740e-07	-1.00975e-07	2.79765e-07	2.49345e-07	-5.43246e-08	1.95021e-07	1.50396e-07	6.95948e-08	2.19990e-07	5.02222e-07	-1.36669e-07	3.65552e-07
4.375	-7.12152e-08	2.36583e-09	-6.88494e-08	3.44722e-07	-3.15410e-08	3.13181e-07	2.65794e-07	-5.46804e-08	2.11113e-07	4.44705e-07	-6.54461e-08	3.79259e-07	3.83155e-07	-1.01615e-07	2.81540e-07	2.50970e-07	-5.46786e-08	1.96292e-07	1.51601e-07	6.95220e-08	2.21123e-07	5.04836e-07	-1.37381e-07	3.67455e-07
4.399	-6.95727e-08	2.31127e-09	-6.72615e-08	3.47025e-07	-3.17517e-08	3.15273e-07	2.67734e-07	-5.50796e-08	2.12655e-07	4.47402e-07	-6.58431e-08	3.81559e-07	3.85571e-07	-1.02256e-07	2.83315e-07	2.52596e-07	-5.50329e-08	1.97563e-07	1.52809e-07	6.94466e-08	2.22255e-07	5.07449e-07	-1.38092e-07	3.69357e-07
4.424	-6.79140e-08	2.25616e-09	-6.56578e-08	3.49330e-07	-3.19626e-08	3.17367e-07	2.69678e-07	-5.54796e-08	2.14199e-07	4.50100e-07	-6.62402e-08	3.83860e-07	3.87989e-07	-1.02897e-07	2.85091e-07	2.54223e-07	-5.53874e-08	1.98836e-07	1.54019e-07	6.93684e-08	2.23387e-07	5.10059e-07	-1.38802e-07	3.71257e-07
4.448	-6.62391e-08	2.20052e-09	-6.40386e-08	3.51637e-07	-3.21737e-08	3.19463e-07	2.71626e-07	-5.58801e-08	2.15745e-07	4.52800e-07	-6.66375e-08	3.86163e-07	3.90407e-07	-1.03539e-07	2.86868e-07	2.55852e-07	-5.57421e-08	2.00109e-07	1.55231e-07	6.92876e-08	2.24519e-07	5.12668e-07	-1.39512e-07	3.73156e-07
4.473	-6.45481e-08	2.14434e-09	-6.24037e-08	3.53945e-07	-3.23849e-08	3.21561e-07	2.73576e-07	-5.62813e-08	2.17294e-07	4.55501e-07	-6.70350e-08	3.88466e-07	3.92827e-07	-1.04180e-07	2.88646e-07	2.57481e-07	-5.60970e-08	2.01384e-07	1.56446e-07	6.92041e-08	2.25650e-07	5.15274e-07	-1.40221e-07	3.75053e-07
4.497	-6.28411e-08	2.08763e-09	-6.07534e-08	3.56256e-07	-3.25963e-08	3.23659e-07	2.75529e-07	-5.66832e-08	2.18846e-07	4.58203e-07	-6.74326e-08	3.90770e-07	3.95247e-07	-1.04822e-07	2.90425e-07	2.59111e-07	-5.64522e-08	2.02659e-07	1.57662e-07	6.91180e-08	2.26780e-07	5.17878e-07	-1.40930e-07	3.76948e-07
4.522	-6.11181e-08	2.03040e-09	-5.90877e-08	3.58568e-07	-3.28078e-08	3.25760e-07	2.77485e-07	-5.70856e-08	2.20400e-07	4.60906e-07	-6.78304e-08	3.93075e-07	3.97669e-07	-1.05465e-07	2.92204e-07	2.60742e-07	-5.68075e-08	2.03934e-07	1.58881e-07	6.90292e-08	2.27910e-07	5.20479e-07	-1.41638e-07	3.78842e-07
4.547	-5.93793e-08	1.97263e-09	-5.74067e-08	3.60881e-07	-3.30195e-08	3.27862e-07	2.79444e-07	-5.74886e-08	2.21956e-07	4.63610e-07	-6.82283e-08	3.95381e-07	4.00091e-07	-1.06107e-07	2.93984e-07	2.62374e-07	-5.71631e-08	2.05211e-07	1.60102e-07	6.89378e-08	2.29040e-07	5.23079e-07	-1.42345e-07	3.80734e-07
4.571	-5.76247e-08	1.91434e-09	-5.57104e-08	3.63196e-07	-3.32313e-08	3.29965e-07	2.81406e-07	-5.78922e-08	2.23514e-07	4.66314e-07	-6.86263e-08	3.97688e-07	4.02514e-07	-1.06749e-07	2.95764e-07	2.64007e-07	-5.75188e-08	2.06488e-07	1.61325e-07	6.88438e-08	2.30169e-07	5.25676e-07	-1.43052e-07	3.82624e-07
4.596	-5.58544e-08	1.85553e-09	-5.39989e-08	3.65512e-07	-3.34432e-08	3.32069e-07	2.83371e-07	-5.82964e-08	2.25074e-07	4.69020e-07	-6.90245e-08	3.99995e-07	4.04937e-07	-1.07392e-07	2.97545e-07	2.65640e-07	-5.78747e-08	2.07765e-07	1.62550e-07	6.87473e-08	2.31298e-07	5.28270e-07	-1.43758e-07	3.84512e-07
4.620	-5.40685e-08	1.79620e-09	-5.22723e-08	3.67830e-07	-3.36553e-08	3.34175e-07	2.85338e-07	-5.87011e-08	2.26637e-07	4.71726e-07	-6.94228e-08	4.02303e-07	4.07362e-07	-1.08035e-07	2.99326e-07	2.67274e-07	-5.82307e-08	2.09043e-07	1.63778e-07	6.86481e-08	2.32426e-07	5.30862e-07	-1.44463e-07	3.86399e-07
4.645	-5.22670e-08	1.73636e-09	-5.05307e-08	3.70149e-07	-3.38675e-08	3.36281e-07	2.87308e-07	-5.91064e-08	2.28202e-07	4.74433e-07	-6.98211e-08	4.04612e-07	4.09786e-07	-1.08678e-07	3.01108e-07	2.68909e-07	-5.85869e-08	2.10322e-07	1.65007e-07	6.85465e-08	2.33553e-07	5.33451e-07	-1.45168e-07	3.88283e-07
4.669	-5.04501e-08	1.67600e-09	-4.87741e-08	3.72469e-07	-3.40797e-08	3.38389e-07	2.89281e-07	-5.95123e-08	2.29769e-07	4.77140e-07	-7.02195e-08	4.06921e-07	4.12211e-07	-1.09321e-07	3.02890e-07	2.70545e-07	-5.89432e-08	2.11601e-07	1.66238e-07	6.84423e-08	2.34680e-07	5.36037e-07	-1.45872e-07	3.90166e-07
4.694	-4.86179e-08	1.61513e-09	-4.70027e-08	3.74790e-07	-3.42921e-08	3.40498e-07	2.91256e-07	-5.99186e-08	2.31337e-07	4.79848e-07	-7.06180e-08	4.09230e-07	4.14637e-07	-1.09965e-07	3.04672e-07	2.72181e-07	-5.92997e-08	2.12881e-07	1.67471e-07	6.83357e-08	2.35807e-07	5.38621e-07	-1.46575e-07	3.92046e-07
4.719	-4.67703e-08	1.55375e-09	-4.52166e-08	3.77112e-07	-3.45046e-08	3.42608e-07	2.93234e-07	-6.03254e-08	2.32908e-07	4.82556e-07	-7.10166e-08	4.11540e-07	4.17063e-07	-1.10608e-07	3.06455e-07	2.73817e-07	-5.96562e-08	2.14161e-07	1.68706e-07	6.82265e-08	2.36932e-07	5.41202e-07	-1.47277e-07	3.93925e-07
4.743	-4.49075e-08	1.49187e-09	-4.34157e-08	3.79435e-07	-3.47172e-08	3.44718e-07	2.95214e-07	-6.07328e-08	2.34481e-07	4.85265e-07	-7.14152e-08	4.13849e-07	4.19489e-07	-1.11251e-07	3.08237e-07	2.75454e-07	-6.00129e-08	2.15441e-07	1.69942e-07	6.81149e-08	2.38057e-07	5.43780e-07	-1.47979e-07	3.95801e-07
4.768	-4.30296e-08	1.42948e-09	-4.16002e-08	3.81759e-07	-3.49298e-08	3.46830e-07	2.97196e-07	-6.11406e-08	2.36055e-07	4.87973e-07	-7.18139e-08	4.16160e-07	4.21915e-07	-1.11895e-07	3.10020e-07	2.77092e-07	-6.03697e-08	2.16722e-07	1.71181e-07	6.80009e-08	2.39182e-07	5.46355e-07	-1.48679e-07	3.97676e-07
4.792	-4.11367e-08	1.36660e-09	-3.97701e-08	3.84084e-07	-3.51425e-08	3.48942e-07	2.99181e-07	-6.15489e-08	2.37632e-07	4.90682e-07	-7.22125e-08	4.18470e-07	4.24341e-07	-1.12538e-07	3.11803e-07	2.78730e-07	-6.07265e-08	2.18003e-07	1.72421e-07	6.78844e-08	2.40306e-07	5.48927e-07	-1.49379e-07	3.99548e-07
4.817	-3.92289e-08	1.30322e-09	-3.79256e-08	3.86410e-07	-3.53553e-08	3.51054e-07	3.01168e-07	-6.19577e-08	2.39210e-07	4.93391e-07	-7.26112e-08	4.20780e-07	4.26768e-07	-1.13182e-07	3.13586e-07	2.80368e-07	-6.10834e-08	2.19284e-07	1.73663e-07	6.77656e-08	2.41429e-07	5.51495e-07	-1.50078e-07	4.01417e-07
4.841	-3.73061e-08	1.23934e-09	-3.60668e-08	3.88736e-07	-3.55681e-08	3.53168e-07	3.03157e-07	-6.23669e-08	2.40790e-07	4.96100e-07	-7.30099e-08	4.23091e-07	4.29194e-07	-1.13825e-07	3.15369e-07	2.82006e-07	-6.14404e-08	2.20566e-07	1.74907e-07	6.76443e-08	2.42551e-07	5.54061e-07	-1.50776e-07	4.03285e-07
4.866	-3.53686e-08	1.17498e-09	-3.41937e-08	3.91063e-07	-3.57810e-08	3.55282e-07	3.05148e-07	-6.27766e-08	2.42372e-07	4.98809e-07	-7.34086e-08	4.25401e-07	4.31620e-07	-1.14469e-07	3.17151e-07	2.83645e-07	-6.17974e-08	2.21848e-07	1.76152e-07	6.75207e-08	2.43673e-07	5.56623e-07	-1.51474e-07	4.05150e-07
4.891	-3.34165e-08	1.11012e-09	-3.23063e-08	3.93390e-07	-3.59939e-08	3.57396e-07	3.07141e-07	-6.31866e-08	2.43955e-07	5.01518e-07	-7.38072e-08	4.27711e-07	4.34046e-07	-1.15112e-07	3.18934e-07	2.85284e-07	-6.21545e-08	2.23130e-07	1.77399e-07	6.73948e-08	2.44794e-07	5.59182e-07	-1.52170e-07	4.07012e-07
4.915	-3.14497e-08	1.04479e-09	-3.04049e-08	3.95717e-07	-3.62069e-08	3.59510e-07	3.09137e-07	-6.35971e-08	2.45540e-07	5.04227e-07	-7.42059e-08	4.30021e-07	4.36472e-07	-1.15755e-07	3.20716e-07	2.86923e-07	-6.25116e-08	2.24411e-07	1.78647e-07	6.72665e-08	2.45914e-07	5.61738e-07	-1.52866e-07	4.08872e-07
4.940	-2.94684e-08	9.78967e-10	-2.84895e-08	3.98045e-07	-3.64199e-08	3.61625e-07	3.11134e-07	-6.40080e-08	2.47126e-07	5.06935e-07	-7.46044e-08	4.32331e-07	4.38897e-07	-1.16399e-07	3.22498e-07	2.88562e-07	-6.28687e-08	2.25694e-07	1.79897e-07	6.71359e-08	2.47033e-07	5.64290e-07	-1.53560e-07	4.10730e-07
4.964	-2.74728e-08	9.12669e-10	-2.65601e-08	4.00373e-07	-3.66329e-08	3.63740e-07	3.13133e-07	-6.44193e-08	2.48714e-07	5.09643e-07	-7.50030e-08	4.34640e-07	4.41322e-07	-1.17042e-07	3.24280e-07	2.90201e-07	-6.32259e-08	2.26976e-07	1.81149e-07	6.70030e-08	2.48152e-07	5.66839e-07	-1.54254e-07	4.12585e-07
4.989	-2.54628e-08	8.45895e-10	-2.46169e-08	4.02702e-07	-3.68459e-08	3.65856e-07	3.15134e-07	-6.48309e-08	2.50303e-07	5.12351e-07	-7.54014e-08	4.36949e-07	4.43746e-07	-1.17685e-07	3.26062e-07	2.91841e-07	-6.35830e-08	2.28258e-07	1.82402e-07	6.68679e-08	2.49270e-07	5.69384e-07	-1.54946e-07	4.14438e-07
5.014	-2.34386e-08	7.78649e-10	-2.26599e-08	4.05030e-07	-3.70590e-08	3.67971e-07	3.17137e-07	-6.52429e-08	2.51894e-07	5.15058e-07	-7.57998e-08	4.39258e-07	4.46170e-07	-1.18327e-07	3.27843e-07	2.93480e-07	-6.39401e-08	2.29540e-07	1.83656e-07	6.67305e-08	2.50387e-07	5.71925e-07	-1.55638e-07	4.16287e-07
5.038	-2.14002e-08	7.10933e-10	-2.06893e-08	4.07359e-07	-3.72720e-08	3.70087e-07	3.19141e-07	-6.56553e-08	2.53486e-07	5.17764e-07	-7.61981e-08	4.41566e-07	4.48593e-07	-1.18970e-07	3.29623e-07	2.95119e-07	-6.42972e-08	2.30822e-07	1.84912e-07	6.65909e-08	2.51503e-07	5.74463e-07	-1.56328e-07	4.18134e-07
5.063	-1.93478e-08	6.42751e-10	-1.87051e-08	4.09687e-07	-3.74851e-08	3.72202e-07	3.21147e-07	-6.60680e-08	2.55079e-07	5.20470e-07	-7.65963e-08	4.43874e-07	4.51016e-07	-1.19613e-07	3.31403e-07	2.96758e-07	-6.46543e-08	2.32104e-07	1.86169e-07	6.64491e-08	2.52618e-07	5.76997e-07	-1.57018e-07	4.19979e-07
5.087	-1.72815e-08	5.74105e-10	-1.67074e-08	4.12015e-07	-3.76981e-08	3.74317e-07	3.23155e-07	-6.64810e-08	2.56674e-07	5.23175e-07	-7.69944e-08	4.46181e-07	4.53437e-07	-1.20255e-07	3.33182e-07	2.98396e-07	-6.50113e-08	2.33385e-07	1.87427e-07	6.63052e-08	2.53732e-07	5.79527e-07	-1.57706e-07	4.21820e-07
5.112	-1.52013e-08	5.05000e-10	-1.46963e-08	4.14343e-07	-3.79111e-08	3.76432e-07	3.25164e-07	-6.68943e-08	2.58270e-07	5.25879e-07	-7.73924e-08	4.48487e-07	4.55858e-07	-1.20897e-07	3.34961e-07	3.00035e-07	-6.53683e-08	2.34667e-07	1.88687e-07	6.61590e-08	2.54846e-07	5.82053e-07	-1.58394e-07	4.23659e-07
5.136	-1.31074e-08	4.35438e-10	-1.26719e-08	4.16671e-07	-3.81241e-08	3.78547e-07	3.27174e-07	-6.73079e-08	2.59867e-07	5.28583e-07	-7.77902e-08	4.50792e-07	4.58278e-07	-1.21538e-07	3.36739e-07	3.01673e-07	-6.57252e-08	2.35948e-07	1.89948e-07	6.60107e-08	2.55958e-07	5.84575e-07	-1.59080e-07	4.25495e-07
5.161	-1.09998e-08	3.65422e-10	-1.06344e-08	4.18999e-07	-3.83371e-08	3.80662e-07	3.29186e-07	-6.77218e-08	2.61465e-07	5.31285e-07	-7.81879e-08	4.53097e-07	4.60696e-07	-1.22180e-07	3.38517e-07	3.03311e-07	-6.60820e-08	2.37229e-07	1.91210e-07	6.58603e-08	2.57070e-07	5.87093e-07	-1.59765e-07	4.27327e-07
5.186	-8.87862e-09	2.94955e-10	-8.58367e-09	4.21326e-07	-3.85500e-08	3.82776e-07	3.31200e-07	-6.81360e-08	2.63064e-07	5.33986e-07	-7.85854e-08	4.55401e-07	4.63114e-07	-1.22821e-07	3.40293e-07	3.04948e-07	-6.64388e-08	2.38510e-07	1.92473e-07	6.57078e-08	2.58181e-07	5.89606e-07	-1.60449e-07	4.29157e-07
5.210	-6.74401e-09	2.24042e-10	-6.51997e-09	4.23652e-07	-3.87628e-08	3.84889e-07	3.33214e-07	-6.85504e-08	2.64664e-07	5.36686e-07	-7.89828e-08	4.57703e-07	4.65531e-07	-1.23462e-07	3.42069e-07	3.06585e-07	-6.67954e-08	2.39790e-07	1.93737e-07	6.55532e-08	2.59290e-07	5.92116e-07	-1.61132e-07	4.30984e-07
5.235	-4.59604e-09	1.52684e-10	-4.44336e-09	4.25978e-07	-3.89757e-08	3.87002e-07	3.35230e-07	-6.89651e-08	2.66265e-07	5.39385e-07	-7.93800e-08	4.60005e-07	4.67946e-07	-1.24103e-07	3.43843e-07	3.08222e-07	-6.71520e-08	2.41070e-07	1.95003e-07	6.53965e-08	2.60399e-07	5.94621e-07	-1.61814e-07	4.32807e-07
5.259	-2.43481e-09	8.08863e-11	-2.35392e-09	4.28303e-07	-3.91884e-08	3.89115e-07	3.37247e-07	-6.93800e-08	2.67867e-07	5.42083e-07	-7.97770e-08	4.62306e-07	4.70360e-07	-1.24743e-07	3.45617e-07	3.09858e-07	-6.75084e-08	2.42350e-07	1.96269e-07	6.52378e-08	2.61507e-07	5.97122e-07	-1.62495e-07	4.34628e-07
5.284	-2.60408e-10	8.65096e-12	-2.51757e-10	4.30628e-07	-3.94011e-08	3.91227e-07	3.39265e-07	-6.97952e-08	2.69469e-07	5.44779e-07	-8.01738e-08	4.64605e-07	4.72773e-07	-1.25383e-07	3.47390e-07	3.11493e-07	-6.78647e-08	2.43629e-07	1.97537e-07	6.50771e-08	2.62614e-07	5.99619e-07	-1.63174e-07	4.36445e-07
5.308	1.92705e-09	-6.40184e-11	1.86304e-09	4.32952e-07	-3.96137e-08	3.93338e-07	3.41284e-07	-7.02105e-08	2.71073e-07	5.47474e-07	-8.05704e-08	4.66904e-07	4.75184e-07	-1.26022e-07	3.49162e-07	3.13128e-07	-6.82209e-08	2.44907e-07	1.98805e-07	6.49143e-08	2.63719e-07	6.02111e-07	-1.63852e-07	4.38259e-07
5.333	4.12748e-09	-1.37118e-10	3.99036e-09	4.35274e-07	-3.98262e-08	3.95448e-07	3.43304e-07	-7.06261e-08	2.72677e-07	5.50167e-07	-8.09668e-08	4.69200e-07	4.77593e-07	-1.26661e-07	3.50932e-07	3.14762e-07	-6.85769e-08	2.46186e-07	2.00074e-07	6.47496e-08	2.64824e-07	6.04599e-07	-1.64529e-07	4.40070e-07
5.358	6.34076e-09	-2.10645e-10	6.13012e-09	4.37596e-07	-4.00387e-08	3.97558e-07	3.45324e-07	-7.10418e-08	2.74283e-07	5.52859e-07	-8.13629e-08	4.71496e-07	4.80001e-07	-1.27300e-07	3.52702e-07	3.16396e-07	-6.89328e-08	2.47463e-07	2.01345e-07	6.45829e-08	2.65928e-07	6.07082e-07	-1.65205e-07	4.41877e-07
5.382	8.56680e-09	-2.84596e-10	8.28221e-09	4.39917e-07	-4.02510e-08	3.99666e-07	3.47346e-07	-7.14577e-08	2.75888e-07	5.55549e-07	-8.17588e-08	4.73790e-07	4.82408e-07	-1.27938e-07	3.54470e-07	3.18029e-07	-6.92885e-08	2.48740e-07	2.02616e-07	6.44143e-08	2.67030e-07	6.09560e-07	-1.65879e-07	4.43681e-07
5.407	1.08055e-08	-3.58968e-10	1.04465e-08	4.42237e-07	-4.04633e-08	4.01774e-07	3.49368e-07	-7.18737e-08	2.77495e-07	5.58237e-07	-8.21544e-08	4.76083e-07	4.84812e-07	-1.28576e-07	3.56237e-07	3.19660e-07	-6.96440e-08	2.50016e-07	2.03888e-07	6.42438e-08	2.68131e-07	6.12034e-07	-1.66553e-07	4.45481e-07
5.431	1.30567e-08	-4.33756e-10	1.26230e-08	4.44555e-07	-4.06754e-08	4.03880e-07	3.51391e-07	-7.22899e-08	2.79101e-07	5.60924e-07	-8.25498e-08	4.78374e-07	4.87215e-07	-1.29213e-07	3.58002e-07	3.21291e-07	-6.99994e-08	2.51292e-07	2.05160e-07	6.40714e-08	2.69232e-07	6.14503e-07	-1.67224e-07	4.47278e-07
5.456	1.53204e-08	-5.08958e-10	1.48115e-08	4.46873e-07	-4.08874e-08	4.05985e-07	3.53415e-07	-7.27063e-08	2.80709e-07	5.63608e-07	-8.29449e-08	4.80664e-07	4.89616e-07	-1.29850e-07	3.59766e-07	3.22921e-07	-7.03545e-08	2.52567e-07	2.06434e-07	6.38970e-08	2.70331e-07	6.16966e-07	-1.67895e-07	4.49072e-07
5.480	1.75965e-08	-5.84570e-10	1.70119e-08	4.49189e-07	-4.10993e-08	4.08089e-07	3.55439e-07	-7.31227e-08	2.82317e-07	5.66291e-07	-8.33397e-08	4.82951e-07	4.92015e-07	-1.30486e-07	3.61529e-07	3.24550e-07	-7.07094e-08	2.53841e-07	2.07708e-07	6.37209e-08	2.71429e-07	6.19425e-07	-1.68564e-07	4.50861e-07
5.505	1.98848e-08	-6.60589e-10	1.92242e-08	4.51503e-07	-4.13111e-08	4.10192e-07	3.57464e-07	-7.35393e-08	2.83925e-07	5.68972e-07	-8.37341e-08	4.85237e-07	4.94412e-07	-1.31122e-07	3.63290e-07	3.26179e-07	-7.10641e-08	2.55114e-07	2.08983e-07	6.35429e-08	2.72525e-07	6.21879e-07	-1.69232e-07	4.52648e-07
5.530	2.21852e-08	-7.37010e-10	2.14482e-08	4.53816e-07	-4.15227e-08	4.12293e-07	3.59490e-07	-7.39559e-08	2.85534e-07	5.71650e-07	-8.41283e-08	4.87522e-07	4.96807e-07	-1.31757e-07	3.65050e-07	3.27806e-07	-7.14186e-08	2.56387e-07	2.10258e-07	6.33631e-08	2.73621e-07	6.24328e-07	-1.69898e-07	4.54430e-07
5.554	2.44976e-08	-8.13831e-10	2.36838e-08	4.56128e-07	-4.17342e-08	4.14393e-07	3.61515e-07	-7.43727e-08	2.87143e-07	5.74326e-07	-8.45222e-08	4.89804e-07	4.99199e-07	-1.32391e-07	3.66808e-07	3.29432e-07	-7.17729e-08	2.57659e-07	2.11534e-07	6.31815e-08	2.74715e-07	6.26772e-07	-1.70563e-07	4.56209e-07
5.579	2.68220e-08	-8.91048e-10	2.59309e-08	4.58437e-07	-4.19456e-08	4.16492e-07	3.63541e-07	-7.47895e-08	2.88752e-07	5.77000e-07	-8.49157e-08	4.92084e-07	5.01590e-07	-1.33025e-07	3.68565e-07	3.31056e-07	-7.21269e-08	2.58929e-07	2.12811e-07	6.29981e-08	2.75809e-07	6.29211e-07	-1.71227e-07	4.57984e-07
5.603	2.91581e-08	-9.68657e-10	2.81895e-08	4.60745e-07	-4.21568e-08	4.18589e-07	3.65567e-07	-7.52063e-08	2.90361e-07	5.79672e-07	-8.53089e-08	4.94363e-07	5.03978e-07	-1.33659e-07	3.70319e-07	3.32680e-07	-7.24806e-08	2.60199e-07	2.14088e-07	6.28129e-08	2.76901e-07	6.31644e-07	-1.71889e-07	4.59755e-07
5.628	3.15060e-08	-1.04666e-09	3.04593e-08	4.63052e-07	-4.23678e-08	4.20684e-07	3.67594e-07	-7.56232e-08	2.91971e-07	5.82341e-07	-8.57017e-08	4.96639e-07	5.06364e-07	-1.34291e-07	3.72072e-07	3.34302e-07	-7.28341e-08	2.61468e-07	2.15365e-07	6.26261e-08	2.77991e-07	6.34072e-07	-1.72550e-07	4.61522e-07
5.652	3.38654e-08	-1.12504e-09	3.27404e-08	4.65356e-07	-4.25786e-08	4.22777e-07	3.69620e-07	-7.60401e-08	2.93580e-07	5.85007e-07	-8.60941e-08	4.98913e-07	5.08747e-07	-1.34923e-07	3.73824e-07	3.35923e-07	-7.31872e-08	2.62736e-07	2.16643e-07	6.24375e-08	2.79081e-07	6.36495e-07	-1.73209e-07	4.63286e-07
5.677	3.62364e-08	-1.20380e-09	3.50326e-08	4.67659e-07	-4.27893e-08	4.24869e-07	3.71647e-07	-7.64571e-08	2.95190e-07	5.87671e-07	-8.64862e-08	5.01185e-07	5.11128e-07	-1.35555e-07	3.75573e-07	3.37543e-07	-7.35401e-08	2.64003e-07	2.17922e-07	6.22472e-08	2.80169e-07	6.38912e-07	-1.73867e-07	4.65045e-07
5.702	3.86187e-08	-1.28295e-09	3.73358e-08	4.69959e-07	-4.29998e-08	4.26959e-07	3.73674e-07	-7.68740e-08	2.96800e-07	5.90333e-07	-8.68778e-08	5.03455e-07	5.13506e-07	-1.36185e-07	3.77320e-07	3.39161e-07	-7.38927e-08	2.65269e-07	2.19200e-07	6.20553e-08	2.81256e-07	6.41324e-07	-1.74523e-07	4.66800e-07
5.726	4.10123e-08	-1.36246e-09	3.96498e-08	4.72257e-07	-4.32101e-08	4.29047e-07	3.75700e-07	-7.72909e-08	2.98410e-07	5.92991e-07	-8.72691e-08	5.05722e-07	5.15881e-07	-1.36815e-07	3.79066e-07	3.40778e-07	-7.42450e-08	2.66533e-07	2.20479e-07	6.18617e-08	2.82341e-07	6.43730e-07	-1.75178e-07	4.68552e-07
5.751	4.34170e-08	-1.44235e-09	4.19747e-08	4.74554e-07	-4.34202e-08	4.31133e-07	3.77727e-07	-7.77078e-08	3.00019e-07	5.95647e-07	-8.76599e-08	5.07987e-07	5.18254e-07	-1.37445e-07	3.80809e-07	3.42394e-07	-7.45969e-08	2.67797e-07	2.21759e-07	6.16665e-08	2.83425e-07	6.46130e-07	-1.75831e-07	4.70299e-07
5.775	4.58328e-08	-1.52261e-09	4.43102e-08	4.76847e-07	-4.36301e-08	4.33217e-07	3.79753e-07	-7.81247e-08	3.01629e-07	5.98300e-07	-8.80503e-08	5.10250e-07	5.20624e-07	-1.38073e-07	3.82551e-07	3.44008e-07	-7.49486e-08	2.69059e-07	2.23038e-07	6.14697e-08	2.84508e-07	6.48525e-07	-1.76483e-07	4.72042e-07
5.800	4.82595e-08	-1.60322e-09	4.66563e-08	4.79139e-07	-4.38397e-08	4.35299e-07	3.81779e-07	-7.85415e-08	3.03238e-07	6.00950e-07	-8.84403e-08	5.12510e-07	5.22990e-07	-1.38701e-07	3.84290e-07	3.45620e-07	-7.52998e-08	2.70320e-07	2.24318e-07	6.12713e-08	2.85589e-07	6.50914e-07	-1.77133e-07	4.73781e-07
5.825	5.06971e-08	-1.68420e-09	4.90129e-08	4.81428e-07	-4.40492e-08	4.37379e-07	3.83805e-07	-7.89583e-08	3.04847e-07	6.03597e-07	-8.88298e-08	5.14767e-07	5.25354e-07	-1.39328e-07	3.86027e-07	3.47231e-07	-7.56508e-08	2.71580e-07	2.25598e-07	6.10714e-08	2.86669e-07	6.53297e-07	-1.77781e-07	4.75515e-07
5.849	5.31453e-08	-1.76553e-09	5.13798e-08	4.83715e-07	-4.42584e-08	4.39457e-07	3.85831e-07	-7.93750e-08	3.06456e-07	6.06240e-07	-8.92189e-08	5.17021e-07	5.27715e-07	-1.39954e-07	3.87762e-07	3.48840e-07	-7.60013e-08	2.72838e-07	2.26878e-07	6.08699e-08	2.87748e-07	6.55674e-07	-1.78428e-07	4.77245e-07
5.874	5.56041e-08	-1.84722e-09	5.37569e-08	4.85999e-07	-4.44674e-08	4.41532e-07	3.87856e-07	-7.97915e-08	3.08064e-07	6.08881e-07	-8.96075e-08	5.19273e-07	5.30073e-07	-1.40579e-07	3.89494e-07	3.50447e-07	-7.63515e-08	2.74096e-07	2.28158e-07	6.06669e-08	2.88825e-07	6.58045e-07	-1.79073e-07	4.78971e-07
5.898	5.80734e-08	-1.92925e-09	5.61442e-08	4.88281e-07	-4.46762e-08	4.43605e-07	3.89880e-07	-8.02080e-08	3.09672e-07	6.11518e-07	-8.99956e-08	5.21523e-07	5.32428e-07	-1.41204e-07	3.91224e-07	3.52053e-07	-7.67013e-08	2.75351e-07	2.29439e-07	6.04624e-08	2.89901e-07	6.60410e-07	-1.79717e-07	4.80693e-07
5.923	6.05531e-08	-2.01163e-09	5.85415e-08	4.90560e-07	-4.48847e-08	4.45675e-07	3.91904e-07	-8.06244e-08	3.11280e-07	6.14152e-07	-9.03833e-08	5.23769e-07	5.34779e-07	-1.41827e-07	3.92952e-07	3.53656e-07	-7.70507e-08	2.76606e-07	2.30719e-07	6.02564e-08	2.90975e-07	6.62769e-07	-1.80359e-07	4.82410e-07
5.947	6.30430e-08	-2.09434e-09	6.09487e-08	4.92836e-07	-4.50930e-08	4.47743e-07	3.93927e-07	-8.10407e-08	3.12887e-07	6.16782e-07	-9.07704e-08	5.26012e-07	5.37127e-07	-1.42450e-07	3.94677e-07	3.55258e-07	-7.73997e-08	2.77859e-07	2.31999e-07	6.00490e-08	2.92048e-07	6.65122e-07	-1.80999e-07	4.84123e-07
5.972	6.55431e-08	-2.17740e-09	6.33657e-08	4.95109e-07	-4.53010e-08	4.49809e-07	3.95950e-07	-8.14568e-08	3.14493e-07	6.19409e-07	-9.11570e-08	5.28252e-07	5.39472e-07	-1.43072e-07	3.96400e-07	3.56858e-07	-7.77483e-08	2.79110e-07	2.33280e-07	5.98401e-08	2.93120e-07	6.67469e-07	-1.81638e-07	4.85831e-07
5.997	6.80532e-08	-2.26078e-09	6.57924e-08	4.97380e-07	-4.55087e-08	4.51871e-07	3.97972e-07	-8.18727e-08	3.16099e-07	6.22033e-07	-9.15430e-08	5.30490e-07	5.41813e-07	-1.43693e-07	3.98121e-07	3.58456e-07	-7.80965e-08	2.80360e-07	2.34560e-07	5.96298e-08	2.94190e-07	6.69809e-07	-1.82275e-07	4.87534e-07
6.021	7.05732e-08	-2.34450e-09	6.82287e-08	4.99647e-07	-4.57162e-08	4.53931e-07	3.99993e-07	-8.22885e-08	3.17705e-07	6.24652e-07	-9.19286e-08	5.32724e-07	5.44151e-07	-1.44313e-07	3.99838e-07	3.60053e-07	-7.84442e-08	2.81608e-07	2.35840e-07	5.94181e-08	2.95258e-07	6.72143e-07	-1.82910e-07	4.89233e-07
6.046	7.31029e-08	-2.42854e-09	7.06744e-08	5.01912e-07	-4.59234e-08	4.55988e-07	4.02013e-07	-8.27041e-08	3.19309e-07	6.27268e-07	-9.23136e-08	5.34955e-07	5.46485e-07	-1.44932e-07	4.01554e-07	3.61647e-07	-7.87915e-08	2.82855e-07	2.37120e-07	5.92051e-08	2.96325e-07	6.74470e-07	-1.83543e-07	4.90927e-07
6.070	7.56424e-08	-2.51290e-09	7.31295e-08	5.04173e-07	-4.61303e-08	4.58043e-07	4.04033e-07	-8.31195e-08	3.20913e-07	6.29881e-07	-9.26980e-08	5.37183e-07	5.48816e-07	-1.45550e-07	4.03266e-07	3.63238e-07	-7.91383e-08	2.84100e-07	2.38399e-07	5.89907e-08	2.97390e-07	6.76792e-07	-1.84175e-07	4.92617e-07
6.095	7.81913e-08	-2.59758e-09	7.55938e-08	5.06431e-07	-4.63369e-08	4.60094e-07	4.06051e-07	-8.35348e-08	3.22516e-07	6.32489e-07	-9.30818e-08	5.39407e-07	5.51142e-07	-1.46167e-07	4.04976e-07	3.64828e-07	-7.94847e-08	2.85344e-07	2.39679e-07	5.87750e-08	2.98454e-07	6.79106e-07	-1.84805e-07	4.94301e-07
6.119	8.07498e-08	-2.68258e-09	7.80672e-08	5.08686e-07	-4.65432e-08	4.62143e-07	4.08068e-07	-8.39497e-08	3.24118e-07	6.35093e-07	-9.34651e-08	5.41628e-07	5.53465e-07	-1.46783e-07	4.06682e-07	3.66416e-07	-7.98306e-08	2.86585e-07	2.40958e-07	5.85580e-08	2.99516e-07	6.81414e-07	-1.85433e-07	4.95981e-07
6.144	8.33175e-08	-2.76788e-09	8.05496e-08	5.10937e-07	-4.67492e-08	4.64188e-07	4.10084e-07	-8.43645e-08	3.25720e-07	6.37693e-07	-9.38478e-08	5.43846e-07	5.55784e-07	-1.47398e-07	4.08386e-07	3.68001e-07	-8.01760e-08	2.87825e-07	2.42237e-07	5.83397e-08	3.00576e-07	6.83715e-07	-1.86059e-07	4.97656e-07
6.169	8.58944e-08	-2.85349e-09	8.30409e-08	5.13186e-07	-4.69549e-08	4.66231e-07	4.12099e-07	-8.47790e-08	3.27320e-07	6.40289e-07	-9.42298e-08	5.46060e-07	5.58100e-07	-1.48012e-07	4.10088e-07	3.69584e-07	-8.05209e-08	2.89064e-07	2.43515e-07	5.81201e-08	3.01635e-07	6.86010e-07	-1.86684e-07	4.99326e-07
6.193	8.84804e-08	-2.93939e-09	8.55410e-08	5.15430e-07	-4.71602e-08	4.68270e-07	4.14113e-07	-8.51933e-08	3.28919e-07	6.42881e-07	-9.46113e-08	5.48270e-07	5.60411e-07	-1.48625e-07	4.11786e-07	3.71165e-07	-8.08654e-08	2.90300e-07	2.44793e-07	5.78993e-08	3.02693e-07	6.88298e-07	-1.87306e-07	5.00992e-07
6.218	9.10754e-08	-3.02560e-09	8.80498e-08	5.17671e-07	-4.73653e-08	4.70306e-07	4.16125e-07	-8.56073e-08	3.30518e-07	6.45469e-07	-9.49921e-08	5.50477e-07	5.62718e-07	-1.49237e-07	4.13481e-07	3.72744e-07	-8.12093e-08	2.91535e-07	2.46071e-07	5.76773e-08	3.03748e-07	6.90579e-07	-1.87927e-07	5.02652e-07
6.242	9.36792e-08	-3.11210e-09	9.05671e-08	5.19908e-07	-4.75700e-08	4.72338e-07	4.18136e-07	-8.60210e-08	3.32115e-07	6.48052e-07	-9.53723e-08	5.52680e-07	5.65020e-07	-1.49847e-07	4.15173e-07	3.74320e-07	-8.15526e-08	2.92767e-07	2.47348e-07	5.74540e-08	3.04802e-07	6.92853e-07	-1.88546e-07	5.04307e-07
6.267	9.62917e-08	-3.19889e-09	9.30928e-08	5.22142e-07	-4.77744e-08	4.74368e-07	4.20145e-07	-8.64344e-08	3.33711e-07	6.50631e-07	-9.57518e-08	5.54879e-07	5.67319e-07	-1.50457e-07	4.16862e-07	3.75893e-07	-8.18955e-08	2.93998e-07	2.48625e-07	5.72296e-08	3.05855e-07	6.95120e-07	-1.89163e-07	5.05957e-07
6.291	9.89128e-08	-3.28597e-09	9.56268e-08	5.24372e-07	-4.79784e-08	4.76394e-07	4.22154e-07	-8.68475e-08	3.35306e-07	6.53206e-07	-9.61307e-08	5.57075e-07	5.69613e-07	-1.51065e-07	4.18548e-07	3.77464e-07	-8.22378e-08	2.95227e-07	2.49901e-07	5.70041e-08	3.06905e-07	6.97380e-07	-1.89778e-07	5.07602e-07
6.316	1.01542e-07	-3.37332e-09	9.81690e-08	5.26598e-07	-4.81821e-08	4.78416e-07	4.24160e-07	-8.72602e-08	3.36900e-07	6.55775e-07	-9.65089e-08	5.59266e-07	5.71903e-07	-1.51673e-07	4.20231e-07	3.79033e-07	-8.25795e-08	2.96454e-07	2.51177e-07	5.67774e-08	3.07954e-07	6.99633e-07	-1.90391e-07	5.09242e-07
6.341	1.04180e-07	-3.46096e-09	1.00719e-07	5.28820e-07	-4.83854e-08	4.80435e-07	4.26165e-07	-8.76727e-08	3.38492e-07	6.58341e-07	-9.68864e-08	5.61454e-07	5.74189e-07	-1.52279e-07	4.21910e-07	3.80599e-07	-8.29207e-08	2.97678e-07	2.52452e-07	5.65496e-08	3.09001e-07	7.01878e-07	-1.91002e-07	5.10877e-07
6.365	1.06826e-07	-3.54887e-09	1.03278e-07	5.31038e-07	-4.85883e-08	4.82450e-07	4.28168e-07	-8.80848e-08	3.40083e-07	6.60901e-07	-9.72632e-08	5.63638e-07	5.76470e-07	-1.52884e-07	4.23586e-07	3.82162e-07	-8.32613e-08	2.98901e-07	2.53726e-07	5.63207e-08	3.10047e-07	7.04117e-07	-1.91611e-07	5.12506e-07
6.390	1.09481e-07	-3.63704e-09	1.05844e-07	5.33252e-07	-4.87909e-08	4.84461e-07	4.30169e-07	-8.84965e-08	3.41673e-07	6.63457e-07	-9.76393e-08	5.65817e-07	5.78746e-07	-1.53488e-07	4.25259e-07	3.83723e-07	-8.36013e-08	3.00122e-07	2.55000e-07	5.60908e-08	3.11091e-07	7.06348e-07	-1.92218e-07	5.14130e-07
6.414	1.12143e-07	-3.72548e-09	1.08417e-07	5.35462e-07	-4.89931e-08	4.86469e-07	4.32169e-07	-8.89079e-08	3.43261e-07	6.66007e-07	-9.80147e-08	5.67993e-07	5.81018e-07	-1.54090e-07	4.26928e-07	3.85281e-07	-8.39407e-08	3.01340e-07	2.56273e-07	5.58598e-08	3.12133e-07	7.08572e-07	-1.92823e-07	5.15749e-07
6.439	1.14813e-07	-3.81419e-09	1.10999e-07	5.37668e-07	-4.91949e-08	4.88473e-07	4.34166e-07	-8.93188e-08	3.44848e-07	6.68553e-07	-9.83893e-08	5.70164e-07	5.83285e-07	-1.54691e-07	4.28594e-07	3.86836e-07	-8.42795e-08	3.02557e-07	2.57545e-07	5.56277e-08	3.13173e-07	7.10789e-07	-1.93427e-07	5.17362e-07
6.463	1.17491e-07	-3.90315e-09	1.13588e-07	5.39870e-07	-4.93964e-08	4.90473e-07	4.36162e-07	-8.97294e-08	3.46433e-07	6.71094e-07	-9.87633e-08	5.72331e-07	5.85548e-07	-1.55291e-07	4.30256e-07	3.88388e-07	-8.46177e-08	3.03771e-07	2.58816e-07	5.53947e-08	3.14211e-07	7.12998e-07	-1.94028e-07	5.18970e-07
6.488	1.20176e-07	-3.99236e-09	1.16184e-07	5.42067e-07	-4.95974e-08	4.92469e-07	4.38156e-07	-9.01395e-08	3.48016e-07	6.73630e-07	-9.91364e-08	5.74493e-07	5.87805e-07	-1.55890e-07	4.31915e-07	3.89938e-07	-8.49553e-08	3.04983e-07	2.60087e-07	5.51607e-08	3.15248e-07	7.15200e-07	-1.94627e-07	5.20573e-07
6.513	1.22869e-07	-4.08182e-09	1.18787e-07	5.44259e-07	-4.97980e-08	4.94461e-07	4.40147e-07	-9.05493e-08	3.49598e-07	6.76160e-07	-9.95089e-08	5.76651e-07	5.90058e-07	-1.56488e-07	4.33570e-07	3.91484e-07	-8.52922e-08	3.06192e-07	2.61357e-07	5.49257e-08	3.16282e-07	7.17394e-07	-1.95224e-07	5.22170e-07
6.537	1.25570e-07	-4.17153e-09	1.21398e-07	5.46448e-07	-4.99982e-08	4.96449e-07	4.42137e-07	-9.09585e-08	3.51178e-07	6.78686e-07	-9.98805e-08	5.78805e-07	5.92306e-07	-1.57084e-07	4.35222e-07	3.93028e-07	-8.56285e-08	3.07399e-07	2.62626e-07	5.46898e-08	3.17315e-07	7.19580e-07	-1.95819e-07	5.23761e-07
6.562	1.28277e-07	-4.26147e-09	1.24016e-07	5.48631e-07	-5.01981e-08	4.98433e-07	4.44124e-07	-9.13674e-08	3.52757e-07	6.81206e-07	-1.00251e-07	5.80954e-07	5.94548e-07	-1.57678e-07	4.36870e-07	3.94569e-07	-8.59642e-08	3.08604e-07	2.63893e-07	5.44530e-08	3.18346e-07	7.21759e-07	-1.96412e-07	5.25347e-07
6.586	1.30992e-07	-4.35166e-09	1.26640e-07	5.50810e-07	-5.03974e-08	5.00413e-07	4.46109e-07	-9.17757e-08	3.54333e-07	6.83720e-07	-1.00621e-07	5.83099e-07	5.96786e-07	-1.58272e-07	4.38514e-07	3.96106e-07	-8.62992e-08	3.09807e-07	2.65160e-07	5.42152e-08	3.19376e-07	7.23930e-07	-1.97003e-07	5.26927e-07
6.611	1.33713e-07	-4.44207e-09	1.29271e-07	5.52985e-07	-5.05964e-08	5.02388e-07	4.48092e-07	-9.21836e-08	3.55908e-07	6.86229e-07	-1.00991e-07	5.85239e-07	5.99018e-07	-1.58864e-07	4.40154e-07	3.97641e-07	-8.66335e-08	3.11007e-07	2.66426e-07	5.39766e-08	3.20403e-07	7.26093e-07	-1.97591e-07	5.28501e-07
6.636	1.36442e-07	-4.53271e-09	1.31909e-07	5.55154e-07	-5.07949e-08	5.04360e-07	4.50072e-07	-9.25910e-08	3.57481e-07	6.88733e-07	-1.01359e-07	5.87374e-07	6.01245e-07	-1.59454e-07	4.41791e-07	3.99172e-07	-8.69671e-08	3.12205e-07	2.67691e-07	5.37372e-08	3.21428e-07	7.28248e-07	-1.98178e-07	5.30070e-07
6.660	1.39177e-07	-4.62358e-09	1.34553e-07	5.57319e-07	-5.09930e-08	5.06326e-07	4.52050e-07	-9.29979e-08	3.59052e-07	6.91231e-07	-1.01727e-07	5.89504e-07	6.03467e-07	-1.60044e-07	4.43423e-07	4.00700e-07	-8.73001e-08	3.13400e-07	2.68955e-07	5.34969e-08	3.22452e-07	7.30395e-07	-1.98762e-07	5.31633e-07
6.685	1.41919e-07	-4.71467e-09	1.37204e-07	5.59479e-07	-5.11906e-08	5.08289e-07	4.54025e-07	-9.34043e-08	3.60621e-07	6.93723e-07	-1.02094e-07	5.91630e-07	6.05683e-07	-1.60632e-07	4.45052e-07	4.02225e-07	-8.76323e-08	3.14593e-07	2.70217e-07	5.32558e-08	3.23473e-07	7.32535e-07	-1.99344e-07	5.33190e-07
6.709	1.44667e-07	-4.80597e-09	1.39861e-07	5.61634e-07	-5.13878e-08	5.10246e-07	4.55998e-07	-9.38101e-08	3.62188e-07	6.96210e-07	-1.02459e-07	5.93750e-07	6.07894e-07	-1.61218e-07	4.46677e-07	4.03747e-07	-8.79638e-08	3.15783e-07	2.71479e-07	5.30139e-08	3.24493e-07	7.34666e-07	-1.99924e-07	5.34742e-07
6.734	1.47422e-07	-4.89748e-09	1.42524e-07	5.63784e-07	-5.15845e-08	5.12200e-07	4.57968e-07	-9.42154e-08	3.63753e-07	6.98690e-07	-1.02825e-07	5.95866e-07	6.10100e-07	-1.61803e-07	4.48297e-07	4.05265e-07	-8.82946e-08	3.16970e-07	2.72739e-07	5.27713e-08	3.25510e-07	7.36789e-07	-2.00502e-07	5.36287e-07
6.758	1.50183e-07	-4.98920e-09	1.45193e-07	5.65929e-07	-5.17807e-08	5.14148e-07	4.59936e-07	-9.46202e-08	3.65315e-07	7.01165e-07	-1.03189e-07	5.97976e-07	6.12300e-07	-1.62386e-07	4.49914e-07	4.06780e-07	-8.86247e-08	3.18155e-07	2.73998e-07	5.25279e-08	3.26526e-07	7.38905e-07	-2.01078e-07	5.37827e-07
6.783	1.52950e-07	-5.08112e-09	1.47869e-07	5.68069e-07	-5.19765e-08	5.16092e-07	4.61900e-07	-9.50244e-08	3.66876e-07	7.03634e-07	-1.03552e-07	6.00082e-07	6.14494e-07	-1.62968e-07	4.51526e-07	4.08292e-07	-8.89541e-08	3.19338e-07	2.75256e-07	5.22837e-08	3.27540e-07	7.41011e-07	-2.01651e-07	5.39360e-07
6.808	1.55723e-07	-5.17324e-09	1.50549e-07	5.70203e-07	-5.21718e-08	5.18031e-07	4.63862e-07	-9.54280e-08	3.68434e-07	7.06096e-07	-1.03914e-07	6.02182e-07	6.16683e-07	-1.63549e-07	4.53134e-07	4.09800e-07	-8.92826e-08	3.20517e-07	2.76512e-07	5.20389e-08	3.28551e-07	7.43110e-07	-2.02222e-07	5.40888e-07
6.832	1.58501e-07	-5.26555e-09	1.53236e-07	5.72332e-07	-5.23666e-08	5.19966e-07	4.65821e-07	-9.58310e-08	3.69990e-07	7.08553e-07	-1.04276e-07	6.04277e-07	6.18866e-07	-1.64128e-07	4.54738e-07	4.11305e-07	-8.96105e-08	3.21694e-07	2.77768e-07	5.17934e-08	3.29561e-07	7.45200e-07	-2.02791e-07	5.42409e-07
6.857	1.61286e-07	-5.35805e-09	1.55928e-07	5.74456e-07	-5.25609e-08	5.21895e-07	4.67777e-07	-9.62334e-08	3.71544e-07	7.11003e-07	-1.04637e-07	6.06367e-07	6.21043e-07	-1.64705e-07	4.56338e-07	4.12806e-07	-8.99375e-08	3.22868e-07	2.79021e-07	5.15472e-08	3.30569e-07	7.47282e-07	-2.03358e-07	5.43925e-07
6.881	1.64076e-07	-5.45074e-09	1.58625e-07	5.76574e-07	-5.27547e-08	5.23819e-07	4.69730e-07	-9.66352e-08	3.73095e-07	7.13447e-07	-1.04996e-07	6.08451e-07	6.23214e-07	-1.65281e-07	4.57933e-07	4.14303e-07	-9.02638e-08	3.24040e-07	2.80274e-07	5.13004e-08	3.31574e-07	7.49356e-07	-2.03922e-07	5.45434e-07
6.906	1.66871e-07	-5.54361e-09	1.61328e-07	5.78687e-07	-5.29480e-08	5.25739e-07	4.71680e-07	-9.70363e-08	3.74644e-07	7.15885e-07	-1.05355e-07	6.10530e-07	6.25379e-07	-1.65855e-07	4.59524e-07	4.15797e-07	-9.05893e-08	3.25208e-07	2.81525e-07	5.10530e-08	3.32578e-07	7.51421e-07	-2.04484e-07	5.46937e-07
6.930	1.69672e-07	-5.63665e-09	1.64036e-07	5.80794e-07	-5.31409e-08	5.27653e-07	4.73627e-07	-9.74368e-08	3.76190e-07	7.18316e-07	-1.05713e-07	6.12604e-07	6.27538e-07	-1.66428e-07	4.61111e-07	4.17288e-07	-9.09140e-08	3.26374e-07	2.82774e-07	5.08050e-08	3.33579e-07	7.53477e-07	-2.05044e-07	5.48434e-07
6.955	1.72478e-07	-5.72987e-09	1.66748e-07	5.82896e-07	-5.33331e-08	5.29563e-07	4.75570e-07	-9.78366e-08	3.77734e-07	7.20741e-07	-1.06070e-07	6.14672e-07	6.29691e-07	-1.66999e-07	4.62693e-07	4.18774e-07	-9.12379e-08	3.27537e-07	2.84022e-07	5.05564e-08	3.34578e-07	7.55525e-07	-2.05601e-07	5.49925e-07
6.980	1.75289e-07	-5.82326e-09	1.69466e-07	5.84992e-07	-5.35249e-08	5.31467e-07	4.77511e-07	-9.82358e-08	3.79275e-07	7.23160e-07	-1.06426e-07	6.16734e-07	6.31838e-07	-1.67568e-07	4.64270e-07	4.20257e-07	-9.15610e-08	3.28696e-07	2.85268e-07	5.03072e-08	3.35576e-07	7.57565e-07	-2.06156e-07	5.51409e-07
7.004	1.78105e-07	-5.91681e-09	1.72188e-07	5.87082e-07	-5.37162e-08	5.33366e-07	4.79448e-07	-9.86343e-08	3.80813e-07	7.25571e-07	-1.06781e-07	6.18791e-07	6.33979e-07	-1.68136e-07	4.65843e-07	4.21736e-07	-9.18832e-08	3.29853e-07	2.86513e-07	5.00575e-08	3.36571e-07	7.59595e-07	-2.06708e-07	5.52887e-07
7.029	1.80926e-07	-6.01052e-09	1.74916e-07	5.89166e-07	-5.39069e-08	5.35259e-07	4.81381e-07	-9.90321e-08	3.82349e-07	7.27976e-07	-1.07134e-07	6.20842e-07	6.36113e-07	-1.68702e-07	4.67412e-07	4.23212e-07	-9.22047e-08	3.31007e-07	2.87756e-07	4.98073e-08	3.37564e-07	7.61617e-07	-2.07259e-07	5.54358e-07
7.053	1.83751e-07	-6.10438e-09	1.77647e-07	5.91245e-07	-5.40970e-08	5.37148e-07	4.83311e-07	-9.94292e-08	3.83882e-07	7.30374e-07	-1.07487e-07	6.22887e-07	6.38241e-07	-1.69266e-07	4.68975e-07	4.24683e-07	-9.25252e-08	3.32158e-07	2.88998e-07	4.95566e-08	3.38554e-07	7.63630e-07	-2.07806e-07	5.55824e-07
7.078	1.86581e-07	-6.19840e-09	1.80383e-07	5.93317e-07	-5.42867e-08	5.39031e-07	4.85238e-07	-9.98256e-08	3.85413e-07	7.32765e-07	-1.07839e-07	6.24926e-07	6.40363e-07	-1.69829e-07	4.70534e-07	4.26151e-07	-9.28450e-08	3.33306e-07	2.90237e-07	4.93055e-08	3.39543e-07	7.65634e-07	-2.08352e-07	5.57282e-07
7.102	1.89416e-07	-6.29256e-09	1.83123e-07	5.95384e-07	-5.44757e-08	5.40908e-07	4.87161e-07	-1.00221e-07	3.86940e-07	7.35150e-07	-1.08190e-07	6.26960e-07	6.42478e-07	-1.70390e-07	4.72089e-07	4.27614e-07	-9.31638e-08	3.34450e-07	2.91476e-07	4.90539e-08	3.40529e-07	7.67629e-07	-2.08895e-07	5.58735e-07
7.127	1.92255e-07	-6.38686e-09	1.85868e-07	5.97444e-07	-5.46643e-08	5.42780e-07	4.89081e-07	-1.00616e-07	3.88465e-07	7.37527e-07	-1.08540e-07	6.28987e-07	6.44587e-07	-1.70949e-07	4.73638e-07	4.29074e-07	-9.34818e-08	3.35592e-07	2.92712e-07	4.88018e-08	3.41514e-07	7.69615e-07	-2.09435e-07	5.60180e-07
7.152	1.95097e-07	-6.48130e-09	1.88616e-07	5.99498e-07	-5.48522e-08	5.44646e-07	4.90997e-07	-1.01010e-07	3.89986e-07	7.39897e-07	-1.08889e-07	6.31008e-07	6.46689e-07	-1.71507e-07	4.75183e-07	4.30529e-07	-9.37989e-08	3.36730e-07	2.93946e-07	4.85494e-08	3.42496e-07	7.71593e-07	-2.09973e-07	5.61619e-07
7.176	1.97944e-07	-6.57587e-09	1.91368e-07	6.01546e-07	-5.50396e-08	5.46507e-07	4.92909e-07	-1.01404e-07	3.91505e-07	7.42261e-07	-1.09237e-07	6.33024e-07	6.48785e-07	-1.72062e-07	4.76722e-07	4.31981e-07	-9.41151e-08	3.37866e-07	2.95179e-07	4.82966e-08	3.43475e-07	7.73561e-07	-2.10509e-07	5.63052e-07
7.201	2.00795e-07	-6.67058e-09	1.94124e-07	6.03588e-07	-5.52264e-08	5.48362e-07	4.94817e-07	-1.01796e-07	3.93021e-07	7.44616e-07	-1.09583e-07	6.35033e-07	6.50873e-07	-1.72616e-07	4.78257e-07	4.33428e-07	-9.44305e-08	3.38998e-07	2.96410e-07	4.80434e-08	3.44453e-07	7.75520e-07	-2.11042e-07	5.64478e-07
7.225	2.03649e-07	-6.76540e-09	1.96884e-07	6.05623e-07	-5.54126e-08	5.50211e-07	4.96721e-07	-1.02188e-07	3.94533e-07	7.46965e-07	-1.09929e-07	6.37036e-07	6.52955e-07	-1.73168e-07	4.79787e-07	4.34871e-07	-9.47449e-08	3.40126e-07	2.97639e-07	4.77898e-08	3.45428e-07	7.77469e-07	-2.11572e-07	5.65897e-07
7.250	2.06507e-07	-6.86035e-09	1.99647e-07	6.07652e-07	-5.55983e-08	5.52054e-07	4.98622e-07	-1.02579e-07	3.96043e-07	7.49306e-07	-1.10274e-07	6.39033e-07	6.55031e-07	-1.73719e-07	4.81312e-07	4.36310e-07	-9.50584e-08	3.41252e-07	2.98865e-07	4.75360e-08	3.46401e-07	7.79410e-07	-2.12101e-07	5.67309e-07
7.274	2.09369e-07	-6.95541e-09	2.02413e-07	6.09675e-07	-5.57833e-08	5.53891e-07	5.00518e-07	-1.02969e-07	3.97549e-07	7.51640e-07	-1.10617e-07	6.41023e-07	6.57099e-07	-1.74267e-07	4.82832e-07	4.37745e-07	-9.53709e-08	3.42374e-07	3.00090e-07	4.72818e-08	3.47372e-07	7.81341e-07	-2.12626e-07	5.68715e-07
7.299	2.12234e-07	-7.05058e-09	2.05183e-07	6.11691e-07	-5.59678e-08	5.55723e-07	5.02410e-07	-1.03358e-07	3.99052e-07	7.53967e-07	-1.10959e-07	6.43007e-07	6.59160e-07	-1.74814e-07	4.84346e-07	4.39175e-07	-9.56826e-08	3.43493e-07	3.01313e-07	4.70274e-08	3.48341e-07	7.83263e-07	-2.13149e-07	5.70114e-07
7.324	2.15102e-07	-7.14586e-09	2.07956e-07	6.13700e-07	-5.61516e-08	5.57549e-07	5.04299e-07	-1.03747e-07	4.00552e-07	7.56285e-07	-1.11301e-07	6.44985e-07	6.61214e-07	-1.75359e-07	4.85856e-07	4.40601e-07	-9.59933e-08	3.44608e-07	3.02534e-07	4.67727e-08	3.49307e-07	7.85176e-07	-2.13670e-07	5.71506e-07
7.348	2.17973e-07	-7.24124e-09	2.10732e-07	6.15703e-07	-5.63349e-08	5.59368e-07	5.06183e-07	-1.04134e-07	4.02048e-07	7.58596e-07	-1.11641e-07	6.46956e-07	6.63262e-07	-1.75902e-07	4.87360e-07	4.42023e-07	-9.63030e-08	3.45720e-07	3.03753e-07	4.65177e-08	3.50271e-07	7.87079e-07	-2.14187e-07	5.72891e-07
7.373	2.20847e-07	-7.33672e-09	2.13510e-07	6.17699e-07	-5.65175e-08	5.61181e-07	5.08063e-07	-1.04521e-07	4.03542e-07	7.60900e-07	-1.11980e-07	6.48920e-07	6.65302e-07	-1.76443e-07	4.88859e-07	4.43440e-07	-9.66118e-08	3.46828e-07	3.04970e-07	4.62626e-08	3.51232e-07	7.88973e-07	-2.14703e-07	5.74270e-07
7.397	2.23724e-07	-7.43230e-09	2.16292e-07	6.19688e-07	-5.66995e-08	5.62989e-07	5.09938e-07	-1.04907e-07	4.05031e-07	7.63196e-07	-1.12318e-07	6.50878e-07	6.67335e-07	-1.76982e-07	4.90353e-07	4.44853e-07	-9.69196e-08	3.47933e-07	3.06184e-07	4.60072e-08	3.52191e-07	7.90857e-07	-2.15215e-07	5.75641e-07
7.422	2.26603e-07	-7.52796e-09	2.19075e-07	6.21670e-07	-5.68809e-08	5.64790e-07	5.11810e-07	-1.05292e-07	4.06518e-07	7.65483e-07	-1.12654e-07	6.52829e-07	6.69360e-07	-1.77519e-07	4.91841e-07	4.46261e-07	-9.72264e-08	3.49035e-07	3.07397e-07	4.57517e-08	3.53148e-07	7.92731e-07	-2.15726e-07	5.77005e-07
7.447	2.29485e-07	-7.62370e-09	2.21862e-07	6.23646e-07	-5.70616e-08	5.66584e-07	5.13676e-07	-1.05676e-07	4.08000e-07	7.67763e-07	-1.12990e-07	6.54773e-07	6.71378e-07	-1.78054e-07	4.93324e-07	4.47665e-07	-9.75323e-08	3.50133e-07	3.08607e-07	4.54960e-08	3.54103e-07	7.94596e-07	-2.16233e-07	5.78363e-07
7.471	2.32370e-07	-7.71953e-09	2.24650e-07	6.25614e-07	-5.72418e-08	5.68373e-07	5.15539e-07	-1.06059e-07	4.09480e-07	7.70035e-07	-1.13324e-07	6.56711e-07	6.73389e-07	-1.78588e-07	4.94802e-07	4.49064e-07	-9.78371e-08	3.51227e-07	3.09815e-07	4.52401e-08	3.55055e-07	7.96451e-07	-2.16738e-07	5.79713e-07
7.496	2.35257e-07	-7.81543e-09	2.27441e-07	6.27576e-07	-5.74212e-08	5.70155e-07	5.17397e-07	-1.06441e-07	4.10955e-07	7.72299e-07	-1.13657e-07	6.58642e-07	6.75393e-07	-1.79119e-07	4.96274e-07	4.50459e-07	-9.81410e-08	3.52318e-07	3.11020e-07	4.49842e-08	3.56004e-07	7.98297e-07	-2.17240e-07	5.81056e-07
7.520	2.38146e-07	-7.91140e-09	2.30234e-07	6.29530e-07	-5.76001e-08	5.71930e-07	5.19250e-07	-1.06823e-07	4.12427e-07	7.74555e-07	-1.13989e-07	6.60566e-07	6.77389e-07	-1.79648e-07	4.97741e-07	4.51849e-07	-9.84438e-08	3.53405e-07	3.12223e-07	4.47281e-08	3.56952e-07	8.00132e-07	-2.17740e-07	5.82393e-07
7.545	2.41037e-07	-8.00744e-09	2.33029e-07	6.31478e-07	-5.77782e-08	5.73699e-07	5.21099e-07	-1.07203e-07	4.13896e-07	7.76802e-07	-1.14320e-07	6.62482e-07	6.79377e-07	-1.80176e-07	4.99202e-07	4.53234e-07	-9.87456e-08	3.54488e-07	3.13424e-07	4.44720e-08	3.57896e-07	8.01958e-07	-2.18237e-07	5.83721e-07
7.569	2.43929e-07	-8.10354e-09	2.35826e-07	6.33418e-07	-5.79557e-08	5.75462e-07	5.22942e-07	-1.07582e-07	4.15360e-07	7.79042e-07	-1.14650e-07	6.64392e-07	6.81358e-07	-1.80701e-07	5.00657e-07	4.54615e-07	-9.90464e-08	3.55568e-07	3.14623e-07	4.42158e-08	3.58839e-07	8.03774e-07	-2.18731e-07	5.85043e-07
7.594	2.46824e-07	-8.19970e-09	2.38624e-07	6.35351e-07	-5.81326e-08	5.77218e-07	5.24782e-07	-1.07961e-07	4.16821e-07	7.81273e-07	-1.14978e-07	6.66295e-07	6.83331e-07	-1.81224e-07	5.02107e-07	4.55990e-07	-9.93461e-08	3.56644e-07	3.15819e-07	4.39596e-08	3.59779e-07	8.05580e-07	-2.19222e-07	5.86358e-07
7.619	2.49720e-07	-8.29591e-09	2.41424e-07	6.37276e-07	-5.83088e-08	5.78967e-07	5.26616e-07	-1.08338e-07	4.18278e-07	7.83495e-07	-1.15305e-07	6.68190e-07	6.85297e-07	-1.81746e-07	5.03551e-07	4.57361e-07	-9.96448e-08	3.57716e-07	3.17013e-07	4.37034e-08	3.60716e-07	8.07376e-07	-2.19711e-07	5.87665e-07
7.643	2.52617e-07	-8.39217e-09	2.44225e-07	6.39194e-07	-5.84843e-08	5.80710e-07	5.28445e-07	-1.08714e-07	4.19731e-07	7.85709e-07	-1.15631e-07	6.70078e-07	6.87254e-07	-1.82265e-07	5.04990e-07	4.58727e-07	-9.99424e-08	3.58785e-07	3.18204e-07	4.34472e-08	3.61651e-07	8.09162e-07	-2.20197e-07	5.88965e-07
7.668	2.55516e-07	-8.48847e-09	2.47028e-07	6.41105e-07	-5.86591e-08	5.82446e-07	5.30270e-07	-1.09090e-07	4.21180e-07	7.87915e-07	-1.15956e-07	6.71959e-07	6.89204e-07	-1.82782e-07	5.06422e-07	4.60088e-07	-1.00239e-07	3.59850e-07	3.19392e-07	4.31910e-08	3.62583e-07	8.10938e-07	-2.20680e-07	5.90258e-07
7.692	2.58416e-07	-8.58481e-09	2.49832e-07	6.43008e-07	-5.88332e-08	5.84175e-07	5.32089e-07	-1.09464e-07	4.22625e-07	7.90112e-07	-1.16279e-07	6.73833e-07	6.91146e-07	-1.83297e-07	5.07849e-07	4.61445e-07	-1.00534e-07	3.60910e-07	3.20578e-07	4.29348e-08	3.63513e-07	8.12704e-07	-2.21161e-07	5.91543e-07
7.717	2.61318e-07	-8.68119e-09	2.52636e-07	6.44904e-07	-5.90067e-08	5.85897e-07	5.33904e-07	-1.09837e-07	4.24067e-07	7.92300e-07	-1.16601e-07	6.75699e-07	6.93080e-07	-1.83810e-07	5.09270e-07	4.62796e-07	-1.00829e-07	3.61967e-07	3.21762e-07	4.26788e-08	3.64441e-07	8.14459e-07	-2.21638e-07	5.92821e-07
7.741	2.64220e-07	-8.77760e-09	2.55442e-07	6.46792e-07	-5.91794e-08	5.87612e-07	5.35713e-07	-1.10210e-07	4.25504e-07	7.94480e-07	-1.16922e-07	6.77558e-07	6.95006e-07	-1.84320e-07	5.10685e-07	4.64142e-07	-1.01122e-07	3.63020e-07	3.22943e-07	4.24228e-08	3.65365e-07	8.16205e-07	-2.22113e-07	5.94091e-07
7.766	2.67122e-07	-8.87404e-09	2.58248e-07	6.48672e-07	-5.93514e-08	5.89320e-07	5.37517e-07	-1.10581e-07	4.26937e-07	7.96651e-07	-1.17241e-07	6.79410e-07	6.96924e-07	-1.84829e-07	5.12095e-07	4.65483e-07	-1.01414e-07	3.64069e-07	3.24121e-07	4.21669e-08	3.66288e-07	8.17940e-07	-2.22586e-07	5.95354e-07
7.791	2.70026e-07	-8.97049e-09	2.61055e-07	6.50545e-07	-5.95228e-08	5.91022e-07	5.39316e-07	-1.10951e-07	4.28365e-07	7.98813e-07	-1.17559e-07	6.81253e-07	6.98833e-07	-1.85336e-07	5.13498e-07	4.66819e-07	-1.01705e-07	3.65114e-07	3.25296e-07	4.19111e-08	3.67207e-07	8.19665e-07	-2.23055e-07	5.96610e-07
7.815	2.72930e-07	-9.06697e-09	2.63863e-07	6.52409e-07	-5.96934e-08	5.92716e-07	5.41110e-07	-1.11320e-07	4.29790e-07	8.00966e-07	-1.17876e-07	6.83089e-07	7.00735e-07	-1.85840e-07	5.14895e-07	4.68150e-07	-1.01995e-07	3.66155e-07	3.26469e-07	4.16555e-08	3.68125e-07	8.21379e-07	-2.23522e-07	5.97858e-07
7.840	2.75834e-07	-9.16345e-09	2.66671e-07	6.54266e-07	-5.98633e-08	5.94403e-07	5.42898e-07	-1.11688e-07	4.31211e-07	8.03110e-07	-1.18192e-07	6.84918e-07	7.02628e-07	-1.86342e-07	5.16286e-07	4.69476e-07	-1.02284e-07	3.67192e-07	3.27639e-07	4.14000e-08	3.69039e-07	8.23083e-07	-2.23985e-07	5.99098e-07
7.864	2.78739e-07	-9.25995e-09	2.69479e-07	6.56115e-07	-6.00325e-08	5.96083e-07	5.44681e-07	-1.12054e-07	4.32627e-07	8.05244e-07	-1.18506e-07	6.86739e-07	7.04513e-07	-1.86842e-07	5.17671e-07	4.70797e-07	-1.02572e-07	3.68225e-07	3.28806e-07	4.11448e-08	3.69951e-07	8.24777e-07	-2.24446e-07	6.00331e-07
7.889	2.81644e-07	-9.35644e-09	2.72287e-07	6.57957e-07	-6.02010e-08	5.97756e-07	5.46459e-07	-1.12420e-07	4.34038e-07	8.07370e-07	-1.18819e-07	6.88552e-07	7.06390e-07	-1.87340e-07	5.19050e-07	4.72112e-07	-1.02859e-07	3.69254e-07	3.29971e-07	4.08897e-08	3.70860e-07	8.26460e-07	-2.24904e-07	6.01556e-07
7.913	2.84548e-07	-9.45294e-09	2.75095e-07	6.59790e-07	-6.03687e-08	5.99421e-07	5.48231e-07	-1.12785e-07	4.35446e-07	8.09487e-07	-1.19130e-07	6.90357e-07	7.08258e-07	-1.87835e-07	5.20423e-07	4.73422e-07	-1.03144e-07	3.70278e-07	3.31132e-07	4.06349e-08	3.71767e-07	8.28133e-07	-2.25359e-07	6.02773e-07
7.938	2.87453e-07	-9.54943e-09	2.77903e-07	6.61615e-07	-6.05357e-08	6.01079e-07	5.49997e-07	-1.13148e-07	4.36849e-07	8.11594e-07	-1.19440e-07	6.92154e-07	7.10118e-07	-1.88328e-07	5.21790e-07	4.74727e-07	-1.03428e-07	3.71299e-07	3.32291e-07	4.03803e-08	3.72671e-07	8.29795e-07	-2.25812e-07	6.03983e-07
7.963	2.90357e-07	-9.64591e-09	2.80711e-07	6.63432e-07	-6.07019e-08	6.02730e-07	5.51758e-07	-1.13510e-07	4.38247e-07	8.13692e-07	-1.19749e-07	6.93943e-07	7.11969e-07	-1.88819e-07	5.23150e-07	4.76027e-07	-1.03711e-07	3.72315e-07	3.33446e-07	4.01259e-08	3.73572e-07	8.31446e-07	-2.26261e-07	6.05185e-07
7.987	2.93261e-07	-9.74238e-09	2.83519e-07	6.65240e-07	-6.08674e-08	6.04373e-07	5.53513e-07	-1.13871e-07	4.39641e-07	8.15781e-07	-1.20056e-07	6.95724e-07	7.13812e-07	-1.89308e-07	5.24504e-07	4.77321e-07	-1.03993e-07	3.73327e-07	3.34599e-07	3.98719e-08	3.74471e-07	8.33087e-07	-2.26708e-07	6.06380e-07
8.012	2.96164e-07	-9.83882e-09	2.86325e-07	6.67041e-07	-6.10322e-08	6.06009e-07	5.55262e-07	-1.14231e-07	4.41031e-07	8.17860e-07	-1.20362e-07	6.97497e-07	7.15646e-07	-1.89794e-07	5.25852e-07	4.78609e-07	-1.04274e-07	3.74335e-07	3.35749e-07	3.96181e-08	3.75367e-07	8.34717e-07	-2.27151e-07	6.07566e-07
8.036	2.99067e-07	-9.93525e-09	2.89131e-07	6.68833e-07	-6.11961e-08	6.07637e-07	5.57006e-07	-1.14590e-07	4.42416e-07	8.19930e-07	-1.20667e-07	6.99263e-07	7.17472e-07	-1.90279e-07	5.27193e-07	4.79892e-07	-1.04554e-07	3.75339e-07	3.36896e-07	3.93647e-08	3.76260e-07	8.36337e-07	-2.27592e-07	6.08745e-07
8.061	3.01968e-07	-1.00316e-08	2.91937e-07	6.70617e-07	-6.13594e-08	6.09258e-07	5.58743e-07	-1.14947e-07	4.43796e-07	8.21990e-07	-1.20970e-07	7.01019e-07	7.19289e-07	-1.90760e-07	5.28528e-07	4.81170e-07	-1.04832e-07	3.76338e-07	3.38039e-07	3.91116e-08	3.77151e-07	8.37945e-07	-2.28030e-07	6.09916e-07
8.086	3.04869e-07	-1.01280e-08	2.94741e-07	6.72393e-07	-6.15218e-08	6.10871e-07	5.60475e-07	-1.15304e-07	4.45171e-07	8.24040e-07	-1.21272e-07	7.02768e-07	7.21097e-07	-1.91240e-07	5.29857e-07	4.82442e-07	-1.05109e-07	3.77333e-07	3.39180e-07	3.88589e-08	3.78039e-07	8.39543e-07	-2.28465e-07	6.11079e-07
8.110	3.07769e-07	-1.02243e-08	2.97544e-07	6.74160e-07	-6.16835e-08	6.12476e-07	5.62201e-07	-1.15659e-07	4.46542e-07	8.26081e-07	-1.21572e-07	7.04508e-07	7.22896e-07	-1.91717e-07	5.31179e-07	4.83709e-07	-1.05385e-07	3.78324e-07	3.40317e-07	3.86065e-08	3.78924e-07	8.41130e-07	-2.28896e-07	6.12234e-07
8.135	3.10667e-07	-1.03206e-08	3.00346e-07	6.75918e-07	-6.18444e-08	6.14074e-07	5.63921e-07	-1.16013e-07	4.47908e-07	8.28112e-07	-1.21871e-07	7.06240e-07	7.24686e-07	-1.92192e-07	5.32494e-07	4.84970e-07	-1.05660e-07	3.79310e-07	3.41452e-07	3.83546e-08	3.79806e-07	8.42706e-07	-2.29325e-07	6.13381e-07
8.159	3.13564e-07	-1.04169e-08	3.03147e-07	6.77669e-07	-6.20045e-08	6.15664e-07	5.65635e-07	-1.16365e-07	4.49270e-07	8.30133e-07	-1.22169e-07	7.07964e-07	7.26467e-07	-1.92664e-07	5.33803e-07	4.86225e-07	-1.05933e-07	3.80292e-07	3.42583e-07	3.81030e-08	3.80686e-07	8.44271e-07	-2.29751e-07	6.14520e-07
8.184	3.16459e-07	-1.05130e-08	3.05946e-07	6.79410e-07	-6.21639e-08	6.17246e-07	5.67342e-07	-1.16716e-07	4.50626e-07	8.32144e-07	-1.22465e-07	7.09679e-07	7.28240e-07	-1.93134e-07	5.35105e-07	4.87475e-07	-1.06206e-07	3.81269e-07	3.43711e-07	3.78519e-08	3.81563e-07	8.45825e-07	-2.30174e-07	6.15651e-07
8.208	3.19353e-07	-1.06092e-08	3.08744e-07	6.81143e-07	-6.23224e-08	6.18820e-07	5.69044e-07	-1.17066e-07	4.51977e-07	8.34145e-07	-1.22759e-07	7.11386e-07	7.30003e-07	-1.93602e-07	5.36401e-07	4.88718e-07	-1.06477e-07	3.82242e-07	3.44835e-07	3.76013e-08	3.82437e-07	8.47368e-07	-2.30594e-07	6.16774e-07
8.233	3.22245e-07	-1.07052e-08	3.11540e-07	6.82867e-07	-6.24802e-08	6.20387e-07	5.70739e-07	-1.17415e-07	4.53324e-07	8.36136e-07	-1.23052e-07	7.13084e-07	7.31757e-07	-1.94067e-07	5.37690e-07	4.89957e-07	-1.06746e-07	3.83210e-07	3.45957e-07	3.73511e-08	3.83308e-07	8.48900e-07	-2.31011e-07	6.17889e-07
8.258	3.25135e-07	-1.08013e-08	3.14334e-07	6.84582e-07	-6.26371e-08	6.21945e-07	5.72428e-07	-1.17763e-07	4.54665e-07	8.38117e-07	-1.23344e-07	7.14773e-07	7.33502e-07	-1.94530e-07	5.38972e-07	4.91189e-07	-1.07015e-07	3.84174e-07	3.47075e-07	3.71014e-08	3.84176e-07	8.50421e-07	-2.31425e-07	6.18996e-07
8.282	3.28023e-07	-1.08972e-08	3.17126e-07	6.86289e-07	-6.27933e-08	6.23496e-07	5.74111e-07	-1.18109e-07	4.56002e-07	8.40088e-07	-1.23634e-07	7.16454e-07	7.35238e-07	-1.94990e-07	5.40248e-07	4.92415e-07	-1.07282e-07	3.85133e-07	3.48189e-07	3.68523e-08	3.85042e-07	8.51931e-07	-2.31836e-07	6.20095e-07
8.307	3.30909e-07	-1.09931e-08	3.19915e-07	6.87986e-07	-6.29486e-08	6.25038e-07	5.75787e-07	-1.18454e-07	4.57333e-07	8.42049e-07	-1.23922e-07	7.18126e-07	7.36965e-07	-1.95448e-07	5.41517e-07	4.93636e-07	-1.07548e-07	3.86088e-07	3.49301e-07	3.66036e-08	3.85904e-07	8.53430e-07	-2.32243e-07	6.21186e-07
8.331	3.33792e-07	-1.10889e-08	3.22703e-07	6.89675e-07	-6.31031e-08	6.26572e-07	5.77457e-07	-1.18797e-07	4.58659e-07	8.43999e-07	-1.24209e-07	7.19790e-07	7.38682e-07	-1.95904e-07	5.42778e-07	4.94851e-07	-1.07813e-07	3.87038e-07	3.50409e-07	3.63555e-08	3.86764e-07	8.54917e-07	-2.32648e-07	6.22269e-07
8.356	3.36673e-07	-1.11846e-08	3.25488e-07	6.91355e-07	-6.32568e-08	6.28098e-07	5.79120e-07	-1.19139e-07	4.59981e-07	8.45939e-07	-1.24495e-07	7.21444e-07	7.40390e-07	-1.96357e-07	5.44034e-07	4.96060e-07	-1.08076e-07	3.87984e-07	3.51513e-07	3.61080e-08	3.87621e-07	8.56393e-07	-2.33050e-07	6.23343e-07
8.380	3.39551e-07	-1.12802e-08	3.28271e-07	6.93026e-07	-6.34097e-08	6.29616e-07	5.80777e-07	-1.19480e-07	4.61297e-07	8.47869e-07	-1.24779e-07	7.23090e-07	7.42089e-07	-1.96807e-07	5.45282e-07	4.97263e-07	-1.08338e-07	3.88925e-07	3.52614e-07	3.58611e-08	3.88475e-07	8.57858e-07	-2.33448e-07	6.24409e-07
8.405	3.42427e-07	-1.13757e-08	3.31051e-07	6.94688e-07	-6.35617e-08	6.31126e-07	5.82427e-07	-1.19820e-07	4.62607e-07	8.49788e-07	-1.25061e-07	7.24727e-07	7.43778e-07	-1.97255e-07	5.46523e-07	4.98460e-07	-1.08599e-07	3.89861e-07	3.53712e-07	3.56147e-08	3.89326e-07	8.59311e-07	-2.33844e-07	6.25467e-07
8.430	3.45299e-07	-1.14711e-08	3.33828e-07	6.96340e-07	-6.37130e-08	6.32627e-07	5.84070e-07	-1.20158e-07	4.63913e-07	8.51697e-07	-1.25342e-07	7.26354e-07	7.45458e-07	-1.97701e-07	5.47757e-07	4.99650e-07	-1.08858e-07	3.90792e-07	3.54806e-07	3.53690e-08	3.90175e-07	8.60753e-07	-2.34236e-07	6.26517e-07
8.454	3.48169e-07	-1.15665e-08	3.36603e-07	6.97984e-07	-6.38633e-08	6.34120e-07	5.85707e-07	-1.20495e-07	4.65213e-07	8.53595e-07	-1.25621e-07	7.27973e-07	7.47128e-07	-1.98144e-07	5.48985e-07	5.00835e-07	-1.09116e-07	3.91719e-07	3.55896e-07	3.51239e-08	3.91020e-07	8.62184e-07	-2.34626e-07	6.27558e-07
8.479	3.51036e-07	-1.16617e-08	3.39374e-07	6.99618e-07	-6.40129e-08	6.35605e-07	5.87337e-07	-1.20830e-07	4.66507e-07	8.55482e-07	-1.25899e-07	7.29583e-07	7.48789e-07	-1.98584e-07	5.50205e-07	5.02014e-07	-1.09373e-07	3.92641e-07	3.56983e-07	3.48795e-08	3.91862e-07	8.63603e-07	-2.35012e-07	6.28591e-07
8.503	3.53899e-07	-1.17568e-08	3.42142e-07	7.01243e-07	-6.41615e-08	6.37082e-07	5.88961e-07	-1.21164e-07	4.67797e-07	8.57359e-07	-1.26175e-07	7.31183e-07	7.50440e-07	-1.99022e-07	5.51418e-07	5.03186e-07	-1.09629e-07	3.93558e-07	3.58066e-07	3.46357e-08	3.92702e-07	8.65011e-07	-2.35395e-07	6.29616e-07
8.528	3.56759e-07	-1.18518e-08	3.44907e-07	7.02859e-07	-6.43094e-08	6.38549e-07	5.90577e-07	-1.21496e-07	4.69081e-07	8.59225e-07	-1.26450e-07	7.32775e-07	7.52081e-07	-1.99457e-07	5.52624e-07	5.04353e-07	-1.09883e-07	3.94470e-07	3.59145e-07	3.43927e-08	3.93538e-07	8.66407e-07	-2.35775e-07	6.30632e-07
8.552	3.59615e-07	-1.19467e-08	3.47668e-07	7.04465e-07	-6.44564e-08	6.40009e-07	5.92187e-07	-1.21827e-07	4.70359e-07	8.61080e-07	-1.26723e-07	7.34357e-07	7.53713e-07	-1.99890e-07	5.53823e-07	5.05513e-07	-1.10136e-07	3.95378e-07	3.60221e-07	3.41503e-08	3.94372e-07	8.67792e-07	-2.36152e-07	6.31640e-07
8.577	3.62467e-07	-1.20415e-08	3.50426e-07	7.06062e-07	-6.46025e-08	6.41460e-07	5.93789e-07	-1.22157e-07	4.71632e-07	8.62924e-07	-1.26994e-07	7.35930e-07	7.55335e-07	-2.00320e-07	5.55015e-07	5.06667e-07	-1.10387e-07	3.96280e-07	3.61293e-07	3.39087e-08	3.95202e-07	8.69165e-07	-2.36525e-07	6.32639e-07
8.602	3.65316e-07	-1.21361e-08	3.53180e-07	7.07650e-07	-6.47477e-08	6.42902e-07	5.95385e-07	-1.22485e-07	4.72899e-07	8.64757e-07	-1.27264e-07	7.37493e-07	7.56947e-07	-2.00748e-07	5.56199e-07	5.07815e-07	-1.10637e-07	3.97178e-07	3.62362e-07	3.36678e-08	3.96030e-07	8.70526e-07	-2.36896e-07	6.33630e-07
8.626	3.68161e-07	-1.22306e-08	3.55930e-07	7.09228e-07	-6.48921e-08	6.44336e-07	5.96973e-07	-1.22812e-07	4.74161e-07	8.66580e-07	-1.27532e-07	7.39047e-07	7.58549e-07	-2.01173e-07	5.57377e-07	5.08956e-07	-1.10886e-07	3.98071e-07	3.63426e-07	3.34277e-08	3.96854e-07	8.71876e-07	-2.37263e-07	6.34613e-07
8.651	3.71002e-07	-1.23250e-08	3.58677e-07	7.10796e-07	-6.50356e-08	6.45761e-07	5.98554e-07	-1.23138e-07	4.75417e-07	8.68391e-07	-1.27799e-07	7.40592e-07	7.60141e-07	-2.01595e-07	5.58547e-07	5.10091e-07	-1.11133e-07	3.98958e-07	3.64487e-07	3.31883e-08	3.97676e-07	8.73214e-07	-2.37627e-07	6.35587e-07
8.675	3.73838e-07	-1.24192e-08	3.61419e-07	7.12355e-07	-6.51783e-08	6.47177e-07	6.00129e-07	-1.23461e-07	4.76667e-07	8.70191e-07	-1.28064e-07	7.42127e-07	7.61724e-07	-2.02015e-07	5.59709e-07	5.11220e-07	-1.11379e-07	3.99841e-07	3.65544e-07	3.29498e-08	3.98494e-07	8.74540e-07	-2.37988e-07	6.36552e-07
8.700	3.76670e-07	-1.25133e-08	3.64157e-07	7.13905e-07	-6.53200e-08	6.48585e-07	6.01696e-07	-1.23784e-07	4.77912e-07	8.71980e-07	-1.28327e-07	7.43653e-07	7.63296e-07	-2.02432e-07	5.60865e-07	5.12343e-07	-1.11623e-07	4.00719e-07	3.66597e-07	3.27121e-08	3.99309e-07	8.75855e-07	-2.38346e-07	6.37509e-07
8.724	3.79498e-07	-1.26072e-08	3.66890e-07	7.15444e-07	-6.54609e-08	6.49984e-07	6.03255e-07	-1.24105e-07	4.79151e-07	8.73758e-07	-1.28589e-07	7.45169e-07	7.64858e-07	-2.02846e-07	5.62013e-07	5.13458e-07	-1.11867e-07	4.01592e-07	3.67646e-07	3.24752e-08	4.00122e-07	8.77158e-07	-2.38701e-07	6.38457e-07
8.749	3.82321e-07	-1.27010e-08	3.69620e-07	7.16974e-07	-6.56009e-08	6.51374e-07	6.04808e-07	-1.24424e-07	4.80384e-07	8.75524e-07	-1.28849e-07	7.46675e-07	7.66411e-07	-2.03258e-07	5.63153e-07	5.14568e-07	-1.12108e-07	4.02460e-07	3.68692e-07	3.22391e-08	4.00931e-07	8.78449e-07	-2.39052e-07	6.39397e-07
8.774	3.85139e-07	-1.27946e-08	3.72344e-07	7.18495e-07	-6.57400e-08	6.52755e-07	6.06353e-07	-1.24742e-07	4.81611e-07	8.77279e-07	-1.29107e-07	7.48172e-07	7.67953e-07	-2.03667e-07	5.64286e-07	5.15671e-07	-1.12349e-07	4.03322e-07	3.69733e-07	3.20040e-08	4.01737e-07	8.79728e-07	-2.39400e-07	6.40328e-07
8.798	3.87952e-07	-1.28881e-08	3.75064e-07	7.20005e-07	-6.58782e-08	6.54127e-07	6.07890e-07	-1.25058e-07	4.82832e-07	8.79023e-07	-1.29364e-07	7.49659e-07	7.69485e-07	-2.04073e-07	5.65412e-07	5.16767e-07	-1.12588e-07	4.04180e-07	3.70770e-07	3.17697e-08	4.02540e-07	8.80995e-07	-2.39745e-07	6.41250e-07
8.823	3.90760e-07	-1.29814e-08	3.77779e-07	7.21506e-07	-6.60155e-08	6.55490e-07	6.09421e-07	-1.25373e-07	4.84048e-07	8.80755e-07	-1.29619e-07	7.51136e-07	7.71007e-07	-2.04476e-07	5.66530e-07	5.17857e-07	-1.12825e-07	4.05032e-07	3.71804e-07	3.15363e-08	4.03340e-07	8.82251e-07	-2.40086e-07	6.42164e-07
8.847	3.93563e-07	-1.30745e-08	3.80489e-07	7.22996e-07	-6.61519e-08	6.56844e-07	6.10943e-07	-1.25686e-07	4.85257e-07	8.82476e-07	-1.29872e-07	7.52604e-07	7.72518e-07	-2.04877e-07	5.67641e-07	5.18941e-07	-1.13061e-07	4.05880e-07	3.72833e-07	3.13038e-08	4.04137e-07	8.83494e-07	-2.40425e-07	6.43069e-07
8.872	3.96361e-07	-1.31675e-08	3.83194e-07	7.24477e-07	-6.62874e-08	6.58190e-07	6.12459e-07	-1.25998e-07	4.86461e-07	8.84185e-07	-1.30123e-07	7.54061e-07	7.74019e-07	-2.05275e-07	5.68744e-07	5.20018e-07	-1.13296e-07	4.06722e-07	3.73858e-07	3.10723e-08	4.04930e-07	8.84725e-07	-2.40760e-07	6.43965e-07
8.897	3.99154e-07	-1.32602e-08	3.85893e-07	7.25948e-07	-6.64219e-08	6.59526e-07	6.13966e-07	-1.26308e-07	4.87658e-07	8.85882e-07	-1.30373e-07	7.55509e-07	7.75510e-07	-2.05671e-07	5.69839e-07	5.21088e-07	-1.13529e-07	4.07559e-07	3.74879e-07	3.08417e-08	4.05721e-07	8.85945e-07	-2.41092e-07	6.44853e-07
8.921	4.01940e-07	-1.33528e-08	3.88588e-07	7.27408e-07	-6.65556e-08	6.60853e-07	6.15466e-07	-1.26617e-07	4.88849e-07	8.87568e-07	-1.30621e-07	7.56947e-07	7.76990e-07	-2.06063e-07	5.70927e-07	5.22151e-07	-1.13760e-07	4.08391e-07	3.75896e-07	3.06120e-08	4.06508e-07	8.87152e-07	-2.41420e-07	6.45732e-07
8.946	4.04722e-07	-1.34452e-08	3.91276e-07	7.28859e-07	-6.66883e-08	6.62171e-07	6.16958e-07	-1.26924e-07	4.90035e-07	8.89242e-07	-1.30868e-07	7.58375e-07	7.78461e-07	-2.06453e-07	5.72007e-07	5.23208e-07	-1.13991e-07	4.09217e-07	3.76909e-07	3.03834e-08	4.07292e-07	8.88347e-07	-2.41746e-07	6.46602e-07
8.970	4.07497e-07	-1.35374e-08	3.93959e-07	7.30300e-07	-6.68201e-08	6.63480e-07	6.18443e-07	-1.27229e-07	4.91214e-07	8.90904e-07	-1.31112e-07	7.59792e-07	7.79920e-07	-2.06840e-07	5.73080e-07	5.24258e-07	-1.14219e-07	4.10038e-07	3.77917e-07	3.01558e-08	4.08073e-07	8.89530e-07	-2.42068e-07	6.47463e-07
8.995	4.10266e-07	-1.36294e-08	3.96637e-07	7.31730e-07	-6.69510e-08	6.64779e-07	6.19920e-07	-1.27533e-07	4.92387e-07	8.92555e-07	-1.31355e-07	7.61200e-07	7.81369e-07	-2.07225e-07	5.74145e-07	5.25301e-07	-1.14447e-07	4.10854e-07	3.78922e-07	2.99291e-08	4.08851e-07	8.90702e-07	-2.42386e-07	6.48315e-07
9.019	4.13029e-07	-1.37212e-08	3.99308e-07	7.33150e-07	-6.70810e-08	6.66069e-07	6.21388e-07	-1.27835e-07	4.93553e-07	8.94193e-07	-1.31596e-07	7.62597e-07	7.82808e-07	-2.07606e-07	5.75202e-07	5.26338e-07	-1.14673e-07	4.11665e-07	3.79922e-07	2.97035e-08	4.09625e-07	8.91860e-07	-2.42702e-07	6.49159e-07
9.044	4.15786e-07	-1.38128e-08	4.01974e-07	7.34560e-07	-6.72100e-08	6.67350e-07	6.22849e-07	-1.28136e-07	4.94714e-07	8.95820e-07	-1.31836e-07	7.63984e-07	7.84236e-07	-2.07985e-07	5.76251e-07	5.27367e-07	-1.14897e-07	4.12471e-07	3.80918e-07	2.94790e-08	4.10397e-07	8.93007e-07	-2.43014e-07	6.49993e-07
9.069	4.18537e-07	-1.39042e-08	4.04633e-07	7.35960e-07	-6.73380e-08	6.68622e-07	6.24302e-07	-1.28435e-07	4.95868e-07	8.97434e-07	-1.32073e-07	7.65361e-07	7.85653e-07	-2.08361e-07	5.77292e-07	5.28390e-07	-1.15120e-07	4.13270e-07	3.81909e-07	2.92555e-08	4.11165e-07	8.94142e-07	-2.43322e-07	6.50819e-07
9.093	4.21281e-07	-1.39953e-08	4.07286e-07	7.37350e-07	-6.74652e-08	6.69884e-07	6.25748e-07	-1.28732e-07	4.97016e-07	8.99037e-07	-1.32309e-07	7.66728e-07	7.87060e-07	-2.08734e-07	5.78326e-07	5.29406e-07	-1.15341e-07	4.14065e-07	3.82896e-07	2.90331e-08	4.11929e-07	8.95264e-07	-2.43628e-07	6.51636e-07
9.118	4.24019e-07	-1.40863e-08	4.09932e-07	7.38729e-07	-6.75914e-08	6.71137e-07	6.27185e-07	-1.29027e-07	4.98157e-07	9.00627e-07	-1.32543e-07	7.68084e-07	7.88455e-07	-2.09104e-07	5.79351e-07	5.30415e-07	-1.15561e-07	4.14854e-07	3.83879e-07	2.88118e-08	4.12691e-07	8.96374e-07	-2.43930e-07	6.52444e-07
9.142	4.26749e-07	-1.41770e-08	4.12572e-07	7.40097e-07	-6.77166e-08	6.72381e-07	6.28614e-07	-1.29321e-07	4.99292e-07	9.02205e-07	-1.32775e-07	7.69430e-07	7.89841e-07	-2.09471e-07	5.80369e-07	5.31417e-07	-1.15779e-07	4.15638e-07	3.84858e-07	2.85916e-08	4.13449e-07	8.97472e-07	-2.44229e-07	6.53243e-07
9.167	4.29473e-07	-1.42675e-08	4.15206e-07	7.41456e-07	-6.78409e-08	6.73615e-07	6.30035e-07	-1.29614e-07	5.00421e-07	9.03771e-07	-1.33006e-07	7.70766e-07	7.91215e-07	-2.09836e-07	5.81379e-07	5.32413e-07	-1.15996e-07	4.16417e-07	3.85832e-07	2.83725e-08	4.14204e-07	8.98557e-07	-2.44524e-07	6.54033e-07
9.191	4.32190e-07	-1.43577e-08	4.17832e-07	7.42803e-07	-6.79642e-08	6.74839e-07	6.31448e-07	-1.29904e-07	5.01543e-07	9.05325e-07	-1.33234e-07	7.72091e-07	7.92579e-07	-2.10197e-07	5.82381e-07	5.33401e-07	-1.16211e-07	4.17189e-07	3.86801e-07	2.81546e-08	4.14956e-07	8.99630e-07	-2.44816e-07	6.54814e-07
9.216	4.34900e-07	-1.44477e-08	4.20452e-07	7.44141e-07	-6.80865e-08	6.76054e-07	6.32852e-07	-1.30193e-07	5.02659e-07	9.06866e-07	-1.33461e-07	7.73405e-07	7.93931e-07	-2.10556e-07	5.83375e-07	5.34382e-07	-1.16425e-07	4.17957e-07	3.87766e-07	2.79378e-08	4.15704e-07	9.00691e-07	-2.45105e-07	6.55586e-07
9.241	4.37602e-07	-1.45375e-08	4.23065e-07	7.45468e-07	-6.82079e-08	6.77260e-07	6.34249e-07	-1.30481e-07	5.03768e-07	9.08395e-07	-1.33686e-07	7.74709e-07	7.95273e-07	-2.10912e-07	5.84361e-07	5.35356e-07	-1.16637e-07	4.18719e-07	3.88727e-07	2.77222e-08	4.16449e-07	9.01739e-07	-2.45390e-07	6.56349e-07
9.265	4.40297e-07	-1.46271e-08	4.25670e-07	7.46784e-07	-6.83284e-08	6.78455e-07	6.35637e-07	-1.30766e-07	5.04870e-07	9.09912e-07	-1.33910e-07	7.76002e-07	7.96604e-07	-2.11265e-07	5.85339e-07	5.36323e-07	-1.16848e-07	4.19475e-07	3.89683e-07	2.75078e-08	4.17191e-07	9.02775e-07	-2.45672e-07	6.57103e-07
9.290	4.42985e-07	-1.47163e-08	4.28269e-07	7.48089e-07	-6.84478e-08	6.79641e-07	6.37016e-07	-1.31050e-07	5.05966e-07	9.11416e-07	-1.34131e-07	7.77285e-07	7.97924e-07	-2.11615e-07	5.86309e-07	5.37283e-07	-1.17057e-07	4.20226e-07	3.90634e-07	2.72945e-08	4.17929e-07	9.03798e-07	-2.45950e-07	6.57848e-07
9.314	4.45665e-07	-1.48054e-08	4.30859e-07	7.49384e-07	-6.85663e-08	6.80818e-07	6.38388e-07	-1.31332e-07	5.07056e-07	9.12908e-07	-1.34350e-07	7.78557e-07	7.99233e-07	-2.11962e-07	5.87271e-07	5.38236e-07	-1.17265e-07	4.20971e-07	3.91581e-07	2.70825e-08	4.18664e-07	9.04809e-07	-2.46225e-07	6.58584e-07
9.339	4.48337e-07	-1.48941e-08	4.33443e-07	7.50668e-07	-6.86838e-08	6.81985e-07	6.39751e-07	-1.31613e-07	5.08138e-07	9.14387e-07	-1.34568e-07	7.79819e-07	8.00531e-07	-2.12306e-07	5.88224e-07	5.39182e-07	-1.17471e-07	4.21711e-07	3.92524e-07	2.68718e-08	4.19395e-07	9.05807e-07	-2.46497e-07	6.59310e-07
9.363	4.51001e-07	-1.49826e-08	4.36018e-07	7.51942e-07	-6.88003e-08	6.83142e-07	6.41105e-07	-1.31891e-07	5.09214e-07	9.15853e-07	-1.34784e-07	7.81069e-07	8.01817e-07	-2.12648e-07	5.89170e-07	5.40121e-07	-1.17675e-07	4.22445e-07	3.93461e-07	2.66623e-08	4.20123e-07	9.06793e-07	-2.46765e-07	6.60028e-07
9.388	4.53657e-07	-1.50709e-08	4.38586e-07	7.53205e-07	-6.89159e-08	6.84289e-07	6.42452e-07	-1.32168e-07	5.10283e-07	9.17307e-07	-1.34998e-07	7.82309e-07	8.03093e-07	-2.12986e-07	5.90107e-07	5.41052e-07	-1.17878e-07	4.23174e-07	3.94394e-07	2.64540e-08	4.20848e-07	9.07767e-07	-2.47030e-07	6.60737e-07
9.413	4.56305e-07	-1.51588e-08	4.41146e-07	7.54457e-07	-6.90304e-08	6.85426e-07	6.43789e-07	-1.32443e-07	5.11346e-07	9.18748e-07	-1.35210e-07	7.83538e-07	8.04357e-07	-2.13321e-07	5.91036e-07	5.41976e-07	-1.18080e-07	4.23896e-07	3.95322e-07	2.62470e-08	4.21570e-07	9.08728e-07	-2.47292e-07	6.61436e-07
9.437	4.58945e-07	-1.52465e-08	4.43698e-07	7.55698e-07	-6.91440e-08	6.86554e-07	6.45118e-07	-1.32717e-07	5.12401e-07	9.20176e-07	-1.35420e-07	7.84756e-07	8.05611e-07	-2.13654e-07	5.91957e-07	5.42893e-07	-1.18279e-07	4.24613e-07	3.96246e-07	2.60413e-08	4.22287e-07	9.09676e-07	-2.47550e-07	6.62126e-07
9.462	4.61576e-07	-1.53339e-08	4.46242e-07	7.56928e-07	-6.92565e-08	6.87672e-07	6.46438e-07	-1.32988e-07	5.13450e-07	9.21591e-07	-1.35628e-07	7.85963e-07	8.06853e-07	-2.13983e-07	5.92870e-07	5.43803e-07	-1.18478e-07	4.25325e-07	3.97165e-07	2.58370e-08	4.23002e-07	9.10611e-07	-2.47804e-07	6.62807e-07
9.486	4.64199e-07	-1.54211e-08	4.48777e-07	7.58147e-07	-6.93681e-08	6.88779e-07	6.47750e-07	-1.33258e-07	5.14492e-07	9.22994e-07	-1.35835e-07	7.87159e-07	8.08084e-07	-2.14309e-07	5.93774e-07	5.44705e-07	-1.18674e-07	4.26031e-07	3.98079e-07	2.56339e-08	4.23713e-07	9.11534e-07	-2.48055e-07	6.63479e-07
9.511	4.66812e-07	-1.55079e-08	4.51305e-07	7.59356e-07	-6.94787e-08	6.89877e-07	6.49053e-07	-1.33526e-07	5.15527e-07	9.24383e-07	-1.36039e-07	7.88344e-07	8.09303e-07	-2.14633e-07	5.94670e-07	5.45600e-07	-1.18869e-07	4.26731e-07	3.98988e-07	2.54322e-08	4.24420e-07	9.12445e-07	-2.48303e-07	6.64141e-07
9.535	4.69418e-07	-1.55945e-08	4.53823e-07	7.60553e-07	-6.95882e-08	6.90965e-07	6.50348e-07	-1.33793e-07	5.16555e-07	9.25760e-07	-1.36242e-07	7.89518e-07	8.10511e-07	-2.14953e-07	5.95558e-07	5.46488e-07	-1.19063e-07	4.27425e-07	3.99893e-07	2.52318e-08	4.25124e-07	9.13342e-07	-2.48547e-07	6.64795e-07
9.560	4.72014e-07	-1.56807e-08	4.56333e-07	7.61740e-07	-6.96968e-08	6.92043e-07	6.51633e-07	-1.34057e-07	5.17576e-07	9.27124e-07	-1.36443e-07	7.90681e-07	8.11708e-07	-2.15271e-07	5.96437e-07	5.47368e-07	-1.19254e-07	4.28113e-07	4.00792e-07	2.50328e-08	4.25825e-07	9.14227e-07	-2.48788e-07	6.65439e-07
9.585	4.74601e-07	-1.57666e-08	4.58834e-07	7.62915e-07	-6.98044e-08	6.93111e-07	6.52910e-07	-1.34320e-07	5.18590e-07	9.28474e-07	-1.36641e-07	7.91833e-07	8.12894e-07	-2.15585e-07	5.97308e-07	5.48241e-07	-1.19445e-07	4.28796e-07	4.01687e-07	2.48351e-08	4.26522e-07	9.15100e-07	-2.49026e-07	6.66074e-07
9.609	4.77179e-07	-1.58523e-08	4.61327e-07	7.64080e-07	-6.99109e-08	6.94169e-07	6.54178e-07	-1.34581e-07	5.19597e-07	9.29812e-07	-1.36838e-07	7.92973e-07	8.14068e-07	-2.15896e-07	5.98171e-07	5.49106e-07	-1.19633e-07	4.29473e-07	4.02577e-07	2.46389e-08	4.27216e-07	9.15959e-07	-2.49260e-07	6.66700e-07
9.634	4.79748e-07	-1.59376e-08	4.63810e-07	7.65233e-07	-7.00164e-08	6.95216e-07	6.55437e-07	-1.34840e-07	5.20597e-07	9.31136e-07	-1.37033e-07	7.94103e-07	8.15230e-07	-2.16205e-07	5.99025e-07	5.49964e-07	-1.19820e-07	4.30144e-07	4.03462e-07	2.44440e-08	4.27906e-07	9.16806e-07	-2.49490e-07	6.67316e-07
9.658	4.82307e-07	-1.60226e-08	4.66284e-07	7.66375e-07	-7.01209e-08	6.96254e-07	6.56687e-07	-1.35097e-07	5.21590e-07	9.32447e-07	-1.37226e-07	7.95221e-07	8.16381e-07	-2.16510e-07	5.99871e-07	5.50815e-07	-1.20005e-07	4.30809e-07	4.04342e-07	2.42506e-08	4.28592e-07	9.17640e-07	-2.49717e-07	6.67923e-07
9.683	4.84856e-07	-1.61073e-08	4.68749e-07	7.67506e-07	-7.02244e-08	6.97282e-07	6.57928e-07	-1.35352e-07	5.22576e-07	9.33745e-07	-1.37417e-07	7.96328e-07	8.17521e-07	-2.16812e-07	6.00709e-07	5.51658e-07	-1.20189e-07	4.31469e-07	4.05217e-07	2.40586e-08	4.29275e-07	9.18461e-07	-2.49940e-07	6.68521e-07
9.708	4.87396e-07	-1.61917e-08	4.71205e-07	7.68626e-07	-7.03268e-08	6.98299e-07	6.59160e-07	-1.35606e-07	5.23554e-07	9.35029e-07	-1.37606e-07	7.97423e-07	8.18649e-07	-2.17111e-07	6.01537e-07	5.52493e-07	-1.20371e-07	4.32122e-07	4.06086e-07	2.38680e-08	4.29955e-07	9.19270e-07	-2.50160e-07	6.69109e-07
9.732	4.89926e-07	-1.62758e-08	4.73651e-07	7.69734e-07	-7.04283e-08	6.99306e-07	6.60383e-07	-1.35857e-07	5.24526e-07	9.36301e-07	-1.37793e-07	7.98508e-07	8.19765e-07	-2.17408e-07	6.02358e-07	5.53321e-07	-1.20552e-07	4.32770e-07	4.06951e-07	2.36789e-08	4.30630e-07	9.20065e-07	-2.50377e-07	6.69688e-07
9.757	4.92447e-07	-1.63595e-08	4.76087e-07	7.70832e-07	-7.05287e-08	7.00303e-07	6.61597e-07	-1.36107e-07	5.25490e-07	9.37558e-07	-1.37978e-07	7.99580e-07	8.20870e-07	-2.17701e-07	6.03170e-07	5.54142e-07	-1.20730e-07	4.33412e-07	4.07811e-07	2.34913e-08	4.31303e-07	9.20848e-07	-2.50590e-07	6.70258e-07
9.781	4.94957e-07	-1.64429e-08	4.78514e-07	7.71918e-07	-7.06280e-08	7.01290e-07	6.62802e-07	-1.36355e-07	5.26447e-07	9.38803e-07	-1.38161e-07	8.00642e-07	8.21963e-07	-2.17990e-07	6.03973e-07	5.54955e-07	-1.20907e-07	4.34047e-07	4.08666e-07	2.33051e-08	4.31971e-07	9.21618e-07	-2.50799e-07	6.70818e-07
9.806	4.97457e-07	-1.65259e-08	4.80931e-07	7.72992e-07	-7.07264e-08	7.02266e-07	6.63997e-07	-1.36601e-07	5.27397e-07	9.40034e-07	-1.38342e-07	8.01691e-07	8.23045e-07	-2.18277e-07	6.04768e-07	5.55760e-07	-1.21083e-07	4.34677e-07	4.09516e-07	2.31205e-08	4.32636e-07	9.22375e-07	-2.51005e-07	6.71369e-07
9.830	4.99946e-07	-1.66086e-08	4.83338e-07	7.74056e-07	-7.08237e-08	7.03232e-07	6.65184e-07	-1.36845e-07	5.28339e-07	9.41251e-07	-1.38522e-07	8.02730e-07	8.24115e-07	-2.18561e-07	6.05554e-07	5.56558e-07	-1.21257e-07	4.35301e-07	4.10360e-07	2.29373e-08	4.33298e-07	9.23119e-07	-2.51208e-07	6.71911e-07
9.855	5.02425e-07	-1.66910e-08	4.85734e-07	7.75108e-07	-7.09199e-08	7.04188e-07	6.66361e-07	-1.37087e-07	5.29274e-07	9.42455e-07	-1.38699e-07	8.03757e-07	8.25173e-07	-2.18842e-07	6.06331e-07	5.57348e-07	-1.21429e-07	4.35919e-07	4.11200e-07	2.27557e-08	4.33955e-07	9.23850e-07	-2.51407e-07	6.72443e-07
9.880	5.04894e-07	-1.67730e-08	4.88121e-07	7.76148e-07	-7.10151e-08	7.05133e-07	6.67529e-07	-1.37327e-07	5.30202e-07	9.43646e-07	-1.38874e-07	8.04772e-07	8.26219e-07	-2.19119e-07	6.07100e-07	5.58130e-07	-1.21599e-07	4.36531e-07	4.12034e-07	2.25756e-08	4.34610e-07	9.24569e-07	-2.51602e-07	6.72966e-07
9.904	5.07352e-07	-1.68547e-08	4.90497e-07	7.77177e-07	-7.11093e-08	7.06068e-07	6.68688e-07	-1.37566e-07	5.31122e-07	9.44822e-07	-1.39047e-07	8.05775e-07	8.27254e-07	-2.19394e-07	6.07860e-07	5.58905e-07	-1.21768e-07	4.37137e-07	4.12863e-07	2.23970e-08	4.35260e-07	9.25274e-07	-2.51794e-07	6.73479e-07
9.929	5.09799e-07	-1.69360e-08	4.92863e-07	7.78195e-07	-7.12024e-08	7.06993e-07	6.69837e-07	-1.37802e-07	5.32035e-07	9.45986e-07	-1.39218e-07	8.06767e-07	8.28277e-07	-2.19665e-07	6.08612e-07	5.59672e-07	-1.21935e-07	4.37737e-07	4.13687e-07	2.22201e-08	4.35907e-07	9.25966e-07	-2.51983e-07	6.73983e-07
9.953	5.12235e-07	-1.70169e-08	4.95219e-07	7.79201e-07	-7.12945e-08	7.07907e-07	6.70977e-07	-1.38037e-07	5.32941e-07	9.47135e-07	-1.39388e-07	8.07747e-07	8.29287e-07	-2.19933e-07	6.09355e-07	5.60431e-07	-1.22100e-07	4.38330e-07	4.14505e-07	2.20446e-08	4.36550e-07	9.26646e-07	-2.52168e-07	6.74478e-07
9.978	5.14661e-07	-1.70975e-08	4.97563e-07	7.80196e-07	-7.13855e-08	7.08811e-07	6.72108e-07	-1.38269e-07	5.33839e-07	9.48270e-07	-1.39555e-07	8.08716e-07	8.30287e-07	-2.20198e-07	6.10089e-07	5.61182e-07	-1.22264e-07	4.38918e-07	4.15319e-07	2.18708e-08	4.37189e-07	9.27312e-07	-2.52349e-07	6.74963e-07
10.002	5.17075e-07	-1.71777e-08	4.99897e-07	7.81179e-07	-7.14754e-08	7.09704e-07	6.73229e-07	-1.38500e-07	5.34729e-07	9.49392e-07	-1.39720e-07	8.09673e-07	8.31274e-07	-2.20460e-07	6.10814e-07	5.61926e-07	-1.22426e-07	4.39500e-07	4.16127e-07	2.16985e-08	4.37825e-07	9.27966e-07	-2.52527e-07	6.75439e-07
10.027	5.19478e-07	-1.72575e-08	5.02220e-07	7.82151e-07	-7.15643e-08	7.10586e-07	6.74341e-07	-1.38729e-07	5.35612e-07	9.50500e-07	-1.39883e-07	8.10617e-07	8.32249e-07	-2.20718e-07	6.11531e-07	5.62662e-07	-1.22587e-07	4.40075e-07	4.16929e-07	2.15279e-08	4.38457e-07	9.28606e-07	-2.52701e-07	6.75905e-07
10.052	5.21869e-07	-1.73369e-08	5.04532e-07	7.83111e-07	-7.16522e-08	7.11459e-07	6.75443e-07	-1.38955e-07	5.36488e-07	9.51594e-07	-1.40044e-07	8.11551e-07	8.33212e-07	-2.20974e-07	6.12239e-07	5.63390e-07	-1.22745e-07	4.40645e-07	4.17727e-07	2.13589e-08	4.39085e-07	9.29234e-07	-2.52872e-07	6.76362e-07
10.076	5.24249e-07	-1.74160e-08	5.06833e-07	7.84059e-07	-7.17390e-08	7.12320e-07	6.76536e-07	-1.39180e-07	5.37356e-07	9.52675e-07	-1.40203e-07	8.12472e-07	8.34164e-07	-2.21226e-07	6.12938e-07	5.64110e-07	-1.22902e-07	4.41208e-07	4.18518e-07	2.11915e-08	4.39710e-07	9.29848e-07	-2.53039e-07	6.76809e-07
10.101	5.26617e-07	-1.74947e-08	5.09122e-07	7.84996e-07	-7.18247e-08	7.13171e-07	6.77619e-07	-1.39403e-07	5.38216e-07	9.53741e-07	-1.40360e-07	8.13381e-07	8.35103e-07	-2.21475e-07	6.13628e-07	5.64823e-07	-1.23057e-07	4.41765e-07	4.19305e-07	2.10257e-08	4.40331e-07	9.30450e-07	-2.53203e-07	6.77247e-07
10.125	5.28973e-07	-1.75729e-08	5.11400e-07	7.85921e-07	-7.19093e-08	7.14012e-07	6.78692e-07	-1.39624e-07	5.39069e-07	9.54793e-07	-1.40515e-07	8.14279e-07	8.36030e-07	-2.21721e-07	6.14309e-07	5.65527e-07	-1.23211e-07	4.42317e-07	4.20086e-07	2.08616e-08	4.40948e-07	9.31038e-07	-2.53363e-07	6.77675e-07
10.150	5.31318e-07	-1.76508e-08	5.13667e-07	7.86834e-07	-7.19929e-08	7.14841e-07	6.79756e-07	-1.39843e-07	5.39914e-07	9.55831e-07	-1.40667e-07	8.15164e-07	8.36946e-07	-2.21964e-07	6.14982e-07	5.66224e-07	-1.23363e-07	4.42861e-07	4.20862e-07	2.06992e-08	4.41561e-07	9.31613e-07	-2.53520e-07	6.78094e-07
10.174	5.33651e-07	-1.77283e-08	5.15922e-07	7.87736e-07	-7.20754e-08	7.15661e-07	6.80811e-07	-1.40060e-07	5.40751e-07	9.56856e-07	-1.40818e-07	8.16037e-07	8.37849e-07	-2.22203e-07	6.15645e-07	5.66913e-07	-1.23513e-07	4.43400e-07	4.21632e-07	2.05384e-08	4.42171e-07	9.32176e-07	-2.53673e-07	6.78503e-07
10.199	5.35971e-07	-1.78054e-08	5.18166e-07	7.88626e-07	-7.21568e-08	7.16469e-07	6.81855e-07	-1.40275e-07	5.41581e-07	9.57866e-07	-1.40967e-07	8.16899e-07	8.38740e-07	-2.22440e-07	6.16300e-07	5.67594e-07	-1.23661e-07	4.43933e-07	4.22397e-07	2.03794e-08	4.42776e-07	9.32725e-07	-2.53822e-07	6.78903e-07
10.224	5.38279e-07	-1.78821e-08	5.20397e-07	7.89504e-07	-7.22371e-08	7.17267e-07	6.82890e-07	-1.40487e-07	5.42402e-07	9.58862e-07	-1.41113e-07	8.17748e-07	8.39619e-07	-2.22673e-07	6.16946e-07	5.68266e-07	-1.23808e-07	4.44459e-07	4.23156e-07	2.02220e-08	4.43378e-07	9.33261e-07	-2.53968e-07	6.79293e-07
10.248	5.40575e-07	-1.79584e-08	5.22617e-07	7.90370e-07	-7.23164e-08	7.18054e-07	6.83915e-07	-1.40698e-07	5.43217e-07	9.59843e-07	-1.41258e-07	8.18586e-07	8.40486e-07	-2.22903e-07	6.17583e-07	5.68931e-07	-1.23952e-07	4.44979e-07	4.23910e-07	2.00663e-08	4.43976e-07	9.33784e-07	-2.54110e-07	6.79674e-07
10.273	5.42859e-07	-1.80342e-08	5.24824e-07	7.91225e-07	-7.23946e-08	7.18830e-07	6.84930e-07	-1.40907e-07	5.44023e-07	9.60811e-07	-1.41400e-07	8.19411e-07	8.41341e-07	-2.23130e-07	6.18211e-07	5.69588e-07	-1.24096e-07	4.45493e-07	4.24658e-07	1.99123e-08	4.44571e-07	9.34294e-07	-2.54249e-07	6.80045e-07
10.297	5.45130e-07	-1.81097e-08	5.27020e-07	7.92068e-07	-7.24717e-08	7.19596e-07	6.85936e-07	-1.41114e-07	5.44822e-07	9.61764e-07	-1.41540e-07	8.20224e-07	8.42183e-07	-2.23353e-07	6.18830e-07	5.70237e-07	-1.24237e-07	4.46000e-07	4.25401e-07	1.97601e-08	4.45161e-07	9.34790e-07	-2.54384e-07	6.80406e-07
10.322	5.47388e-07	-1.81847e-08	5.29203e-07	7.92899e-07	-7.25477e-08	7.20351e-07	6.86931e-07	-1.41319e-07	5.45612e-07	9.62703e-07	-1.41679e-07	8.21025e-07	8.43014e-07	-2.23573e-07	6.19441e-07	5.70878e-07	-1.24377e-07	4.46502e-07	4.26138e-07	1.96096e-08	4.45748e-07	9.35274e-07	-2.54516e-07	6.80758e-07
10.346	5.49633e-07	-1.82593e-08	5.31374e-07	7.93718e-07	-7.26227e-08	7.21095e-07	6.87917e-07	-1.41522e-07	5.46395e-07	9.63628e-07	-1.41815e-07	8.21813e-07	8.43832e-07	-2.23790e-07	6.20042e-07	5.71511e-07	-1.24514e-07	4.46997e-07	4.26869e-07	1.94609e-08	4.46330e-07	9.35744e-07	-2.54644e-07	6.81101e-07
10.371	5.51866e-07	-1.83334e-08	5.33532e-07	7.94525e-07	-7.26965e-08	7.21828e-07	6.88893e-07	-1.41722e-07	5.47171e-07	9.64538e-07	-1.41949e-07	8.22590e-07	8.44638e-07	-2.24004e-07	6.20634e-07	5.72136e-07	-1.24651e-07	4.47485e-07	4.27595e-07	1.93139e-08	4.46909e-07	9.36202e-07	-2.54768e-07	6.81434e-07
10.396	5.54085e-07	-1.84072e-08	5.35678e-07	7.95320e-07	-7.27693e-08	7.22551e-07	6.89859e-07	-1.41921e-07	5.47938e-07	9.65435e-07	-1.42081e-07	8.23354e-07	8.45432e-07	-2.24214e-07	6.21217e-07	5.72753e-07	-1.24785e-07	4.47968e-07	4.28315e-07	1.91687e-08	4.47484e-07	9.36646e-07	-2.54889e-07	6.81757e-07
10.420	5.56292e-07	-1.84805e-08	5.37811e-07	7.96103e-07	-7.28409e-08	7.23262e-07	6.90815e-07	-1.42118e-07	5.48697e-07	9.66316e-07	-1.42210e-07	8.24106e-07	8.46213e-07	-2.24422e-07	6.21791e-07	5.73361e-07	-1.24918e-07	4.48444e-07	4.29030e-07	1.90253e-08	4.48055e-07	9.37077e-07	-2.55006e-07	6.82071e-07
10.445	5.58485e-07	-1.85533e-08	5.39931e-07	7.96875e-07	-7.29115e-08	7.23963e-07	6.91761e-07	-1.42312e-07	5.49448e-07	9.67183e-07	-1.42338e-07	8.24845e-07	8.46982e-07	-2.24626e-07	6.22356e-07	5.73962e-07	-1.25048e-07	4.48914e-07	4.29739e-07	1.88836e-08	4.48622e-07	9.37495e-07	-2.55120e-07	6.82375e-07
10.469	5.60664e-07	-1.86257e-08	5.42039e-07	7.97634e-07	-7.29810e-08	7.24653e-07	6.92697e-07	-1.42505e-07	5.50192e-07	9.68036e-07	-1.42463e-07	8.25573e-07	8.47739e-07	-2.24826e-07	6.22912e-07	5.74555e-07	-1.25178e-07	4.49377e-07	4.30442e-07	1.87438e-08	4.49186e-07	9.37899e-07	-2.55230e-07	6.82669e-07
10.494	5.62831e-07	-1.86977e-08	5.44133e-07	7.98381e-07	-7.30494e-08	7.25332e-07	6.93623e-07	-1.42695e-07	5.50927e-07	9.68874e-07	-1.42587e-07	8.26287e-07	8.48483e-07	-2.25024e-07	6.23459e-07	5.75139e-07	-1.25305e-07	4.49834e-07	4.31139e-07	1.86058e-08	4.49745e-07	9.38291e-07	-2.55337e-07	6.82954e-07
10.519	5.64983e-07	-1.87692e-08	5.46214e-07	7.99116e-07	-7.31167e-08	7.26000e-07	6.94538e-07	-1.42884e-07	5.51655e-07	9.69698e-07	-1.42708e-07	8.26990e-07	8.49215e-07	-2.25218e-07	6.23997e-07	5.75715e-07	-1.25430e-07	4.50285e-07	4.31831e-07	1.84696e-08	4.50300e-07	9.38669e-07	-2.55440e-07	6.83230e-07
10.543	5.67122e-07	-1.88403e-08	5.48282e-07	7.99840e-07	-7.31828e-08	7.26657e-07	6.95444e-07	-1.43070e-07	5.52374e-07	9.70507e-07	-1.42827e-07	8.27680e-07	8.49935e-07	-2.25409e-07	6.24526e-07	5.76283e-07	-1.25554e-07	4.50729e-07	4.32517e-07	1.83352e-08	4.50852e-07	9.39034e-07	-2.55539e-07	6.83495e-07
10.568	5.69247e-07	-1.89109e-08	5.50336e-07	8.00551e-07	-7.32479e-08	7.27303e-07	6.96340e-07	-1.43254e-07	5.53085e-07	9.71301e-07	-1.42944e-07	8.28357e-07	8.50642e-07	-2.25596e-07	6.25046e-07	5.76843e-07	-1.25676e-07	4.51167e-07	4.33197e-07	1.82026e-08	4.51399e-07	9.39386e-07	-2.55635e-07	6.83752e-07
10.592	5.71358e-07	-1.89810e-08	5.52377e-07	8.01250e-07	-7.33119e-08	7.27938e-07	6.97225e-07	-1.43437e-07	5.53789e-07	9.72081e-07	-1.43059e-07	8.29022e-07	8.51337e-07	-2.25781e-07	6.25556e-07	5.77395e-07	-1.25796e-07	4.51599e-07	4.33871e-07	1.80719e-08	4.51943e-07	9.39725e-07	-2.55727e-07	6.83998e-07
10.617	5.73456e-07	-1.90507e-08	5.54405e-07	8.01937e-07	-7.33747e-08	7.28562e-07	6.98101e-07	-1.43617e-07	5.54484e-07	9.72846e-07	-1.43171e-07	8.29675e-07	8.52020e-07	-2.25962e-07	6.26058e-07	5.77938e-07	-1.25915e-07	4.52024e-07	4.34539e-07	1.79431e-08	4.52482e-07	9.40051e-07	-2.55816e-07	6.84235e-07
10.641	5.75539e-07	-1.91199e-08	5.56419e-07	8.02612e-07	-7.34365e-08	7.29176e-07	6.98966e-07	-1.43795e-07	5.55171e-07	9.73597e-07	-1.43282e-07	8.30315e-07	8.52690e-07	-2.26139e-07	6.26550e-07	5.78474e-07	-1.26031e-07	4.52442e-07	4.35202e-07	1.78161e-08	4.53018e-07	9.40363e-07	-2.55901e-07	6.84463e-07
10.666	5.77607e-07	-1.91886e-08	5.58419e-07	8.03275e-07	-7.34971e-08	7.29778e-07	6.99821e-07	-1.43971e-07	5.55850e-07	9.74333e-07	-1.43390e-07	8.30943e-07	8.53347e-07	-2.26314e-07	6.27033e-07	5.79001e-07	-1.26146e-07	4.52855e-07	4.35858e-07	1.76910e-08	4.53549e-07	9.40662e-07	-2.55982e-07	6.84680e-07
10.691	5.79662e-07	-1.92569e-08	5.60405e-07	8.03926e-07	-7.35567e-08	7.30369e-07	7.00665e-07	-1.44144e-07	5.56521e-07	9.75054e-07	-1.43496e-07	8.31558e-07	8.53992e-07	-2.26485e-07	6.27507e-07	5.79520e-07	-1.26259e-07	4.53260e-07	4.36509e-07	1.75678e-08	4.54077e-07	9.40948e-07	-2.56060e-07	6.84888e-07
10.715	5.81702e-07	-1.93246e-08	5.62377e-07	8.04564e-07	-7.36151e-08	7.30949e-07	7.01500e-07	-1.44316e-07	5.57184e-07	9.75760e-07	-1.43600e-07	8.32160e-07	8.54625e-07	-2.26653e-07	6.27972e-07	5.80030e-07	-1.26371e-07	4.53660e-07	4.37154e-07	1.74464e-08	4.54601e-07	9.41221e-07	-2.56134e-07	6.85087e-07
10.740	5.83727e-07	-1.93919e-08	5.64335e-07	8.05191e-07	-7.36724e-08	7.31518e-07	7.02324e-07	-1.44485e-07	5.57838e-07	9.76452e-07	-1.43702e-07	8.32750e-07	8.55245e-07	-2.26817e-07	6.28428e-07	5.80533e-07	-1.26480e-07	4.54053e-07	4.37793e-07	1.73270e-08	4.55120e-07	9.41481e-07	-2.56205e-07	6.85276e-07
10.764	5.85738e-07	-1.94587e-08	5.66279e-07	8.05805e-07	-7.37286e-08	7.32076e-07	7.03138e-07	-1.44653e-07	5.58485e-07	9.77128e-07	-1.43802e-07	8.33327e-07	8.55853e-07	-2.26978e-07	6.28874e-07	5.81027e-07	-1.26588e-07	4.54439e-07	4.38426e-07	1.72095e-08	4.55635e-07	9.41727e-07	-2.56272e-07	6.85455e-07
10.789	5.87734e-07	-1.95250e-08	5.68209e-07	8.06407e-07	-7.37837e-08	7.32623e-07	7.03941e-07	-1.44818e-07	5.59123e-07	9.77790e-07	-1.43899e-07	8.33891e-07	8.56448e-07	-2.27136e-07	6.29312e-07	5.81513e-07	-1.26693e-07	4.54819e-07	4.39053e-07	1.70939e-08	4.56147e-07	9.41960e-07	-2.56335e-07	6.85625e-07
10.813	5.89715e-07	-1.95908e-08	5.70124e-07	8.06997e-07	-7.38377e-08	7.33159e-07	7.04734e-07	-1.44981e-07	5.59753e-07	9.78437e-07	-1.43994e-07	8.34443e-07	8.57030e-07	-2.27290e-07	6.29740e-07	5.81990e-07	-1.26797e-07	4.55193e-07	4.39674e-07	1.69802e-08	4.56654e-07	9.42180e-07	-2.56395e-07	6.85785e-07
10.838	5.91681e-07	-1.96562e-08	5.72025e-07	8.07574e-07	-7.38905e-08	7.33684e-07	7.05517e-07	-1.45142e-07	5.60374e-07	9.79069e-07	-1.44087e-07	8.34982e-07	8.57600e-07	-2.27442e-07	6.30158e-07	5.82459e-07	-1.26900e-07	4.55559e-07	4.40289e-07	1.68684e-08	4.57158e-07	9.42387e-07	-2.56451e-07	6.85935e-07
10.863	5.93632e-07	-1.97210e-08	5.73912e-07	8.08140e-07	-7.39422e-08	7.34197e-07	7.06289e-07	-1.45301e-07	5.60988e-07	9.79686e-07	-1.44178e-07	8.35508e-07	8.58157e-07	-2.27589e-07	6.30568e-07	5.82920e-07	-1.27000e-07	4.55920e-07	4.40898e-07	1.67586e-08	4.57657e-07	9.42580e-07	-2.56504e-07	6.86076e-07
10.887	5.95568e-07	-1.97853e-08	5.75783e-07	8.08693e-07	-7.39928e-08	7.34700e-07	7.07051e-07	-1.45458e-07	5.61593e-07	9.80288e-07	-1.44267e-07	8.36022e-07	8.58702e-07	-2.27734e-07	6.30968e-07	5.83372e-07	-1.27099e-07	4.56274e-07	4.41501e-07	1.66507e-08	4.58152e-07	9.42761e-07	-2.56553e-07	6.86208e-07
10.912	5.97489e-07	-1.98491e-08	5.77640e-07	8.09233e-07	-7.40423e-08	7.35191e-07	7.07802e-07	-1.45613e-07	5.62190e-07	9.80875e-07	-1.44353e-07	8.36522e-07	8.59234e-07	-2.27875e-07	6.31359e-07	5.83817e-07	-1.27195e-07	4.56621e-07	4.42098e-07	1.65448e-08	4.58643e-07	9.42928e-07	-2.56599e-07	6.86329e-07
10.936	5.99394e-07	-1.99124e-08	5.79482e-07	8.09762e-07	-7.40907e-08	7.35671e-07	7.08543e-07	-1.45765e-07	5.62778e-07	9.81448e-07	-1.44437e-07	8.37010e-07	8.59754e-07	-2.28013e-07	6.31741e-07	5.84252e-07	-1.27290e-07	4.56962e-07	4.42689e-07	1.64408e-08	4.59130e-07	9.43082e-07	-2.56640e-07	6.86441e-07
10.961	6.01284e-07	-1.99752e-08	5.81309e-07	8.10278e-07	-7.41379e-08	7.36140e-07	7.09274e-07	-1.45915e-07	5.63358e-07	9.82005e-07	-1.44519e-07	8.37485e-07	8.60261e-07	-2.28147e-07	6.32114e-07	5.84680e-07	-1.27384e-07	4.57296e-07	4.43274e-07	1.63389e-08	4.59613e-07	9.43222e-07	-2.56679e-07	6.86544e-07
10.985	6.03158e-07	-2.00374e-08	5.83120e-07	8.10782e-07	-7.41840e-08	7.36598e-07	7.09994e-07	-1.46063e-07	5.63930e-07	9.82547e-07	-1.44599e-07	8.37948e-07	8.60755e-07	-2.28278e-07	6.32477e-07	5.85099e-07	-1.27475e-07	4.57624e-07	4.43852e-07	1.62388e-08	4.60091e-07	9.43350e-07	-2.56713e-07	6.86636e-07
11.010	6.05016e-07	-2.00992e-08	5.84917e-07	8.11274e-07	-7.42290e-08	7.37045e-07	7.10703e-07	-1.46209e-07	5.64494e-07	9.83074e-07	-1.44677e-07	8.38397e-07	8.61237e-07	-2.28406e-07	6.32831e-07	5.85509e-07	-1.27564e-07	4.57945e-07	4.44425e-07	1.61408e-08	4.60566e-07	9.43464e-07	-2.56745e-07	6.86720e-07
11.035	6.06859e-07	-2.01604e-08	5.86699e-07	8.11753e-07	-7.42729e-08	7.37480e-07	7.11402e-07	-1.46353e-07	5.65049e-07	9.83586e-07	-1.44752e-07	8.38834e-07	8.61706e-07	-2.28530e-07	6.33175e-07	5.85912e-07	-1.27652e-07	4.58260e-07	4.44991e-07	1.60448e-08	4.61036e-07	9.43565e-07	-2.56772e-07	6.86793e-07
11.059	6.08686e-07	-2.02211e-08	5.88465e-07	8.12220e-07	-7.43156e-08	7.37904e-07	7.12090e-07	-1.46495e-07	5.65596e-07	9.84083e-07	-1.44825e-07	8.39258e-07	8.62162e-07	-2.28652e-07	6.33511e-07	5.86306e-07	-1.27738e-07	4.58568e-07	4.45551e-07	1.59507e-08	4.61502e-07	9.43653e-07	-2.56796e-07	6.86857e-07
11.084	6.10496e-07	-2.02812e-08	5.90215e-07	8.12675e-07	-7.43572e-08	7.38317e-07	7.12768e-07	-1.46634e-07	5.66134e-07	9.84564e-07	-1.44896e-07	8.39668e-07	8.62606e-07	-2.28769e-07	6.33837e-07	5.86691e-07	-1.27822e-07	4.58869e-07	4.46106e-07	1.58587e-08	4.61964e-07	9.43728e-07	-2.56816e-07	6.86912e-07
11.108	6.12291e-07	-2.03408e-08	5.91950e-07	8.13117e-07	-7.43976e-08	7.38719e-07	7.13435e-07	-1.46771e-07	5.66664e-07	9.85031e-07	-1.44965e-07	8.40066e-07	8.63037e-07	-2.28883e-07	6.34153e-07	5.87068e-07	-1.27904e-07	4.59164e-07	4.46653e-07	1.57687e-08	4.62422e-07	9.43789e-07	-2.56833e-07	6.86956e-07
11.133	6.14069e-07	-2.03999e-08	5.93670e-07	8.13547e-07	-7.44370e-08	7.39110e-07	7.14092e-07	-1.46906e-07	5.67185e-07	9.85482e-07	-1.45031e-07	8.40451e-07	8.63455e-07	-2.28994e-07	6.34461e-07	5.87436e-07	-1.27984e-07	4.59452e-07	4.47195e-07	1.56806e-08	4.62876e-07	9.43838e-07	-2.56846e-07	6.86992e-07
11.158	6.15832e-07	-2.04585e-08	5.95373e-07	8.13964e-07	-7.44752e-08	7.39489e-07	7.14738e-07	-1.47039e-07	5.67698e-07	9.85919e-07	-1.45095e-07	8.40823e-07	8.63861e-07	-2.29102e-07	6.34759e-07	5.87797e-07	-1.28063e-07	4.59734e-07	4.47731e-07	1.55947e-08	4.63325e-07	9.43873e-07	-2.56856e-07	6.87017e-07
11.182	6.17577e-07	-2.05164e-08	5.97061e-07	8.14369e-07	-7.45122e-08	7.39857e-07	7.15373e-07	-1.47170e-07	5.68203e-07	9.86340e-07	-1.45157e-07	8.41182e-07	8.64254e-07	-2.29206e-07	6.35048e-07	5.88148e-07	-1.28139e-07	4.60009e-07	4.48260e-07	1.55107e-08	4.63771e-07	9.43895e-07	-2.56862e-07	6.87033e-07
11.207	6.19307e-07	-2.05739e-08	5.98733e-07	8.14762e-07	-7.45482e-08	7.40214e-07	7.15997e-07	-1.47298e-07	5.68699e-07	9.86745e-07	-1.45217e-07	8.41528e-07	8.64634e-07	-2.29307e-07	6.35327e-07	5.88491e-07	-1.28214e-07	4.60277e-07	4.48783e-07	1.54288e-08	4.64212e-07	9.43904e-07	-2.56864e-07	6.87040e-07
11.231	6.21020e-07	-2.06308e-08	6.00389e-07	8.15142e-07	-7.45830e-08	7.40559e-07	7.16611e-07	-1.47425e-07	5.69186e-07	9.87136e-07	-1.45274e-07	8.41862e-07	8.65002e-07	-2.29405e-07	6.35597e-07	5.88826e-07	-1.28287e-07	4.60539e-07	4.49300e-07	1.53489e-08	4.64648e-07	9.43900e-07	-2.56863e-07	6.87037e-07
11.256	6.22716e-07	-2.06871e-08	6.02029e-07	8.15510e-07	-7.46166e-08	7.40894e-07	7.17214e-07	-1.47549e-07	5.69666e-07	9.87511e-07	-1.45330e-07	8.42182e-07	8.65356e-07	-2.29499e-07	6.35858e-07	5.89152e-07	-1.28358e-07	4.60794e-07	4.49810e-07	1.52710e-08	4.65081e-07	9.43882e-07	-2.56858e-07	6.87024e-07
11.280	6.24395e-07	-2.07429e-08	6.03652e-07	8.15866e-07	-7.46491e-08	7.41217e-07	7.17807e-07	-1.47671e-07	5.70136e-07	9.87871e-07	-1.45383e-07	8.42489e-07	8.65698e-07	-2.29589e-07	6.36109e-07	5.89470e-07	-1.28427e-07	4.61043e-07	4.50314e-07	1.51953e-08	4.65509e-07	9.43852e-07	-2.56850e-07	6.87002e-07
11.305	6.26058e-07	-2.07982e-08	6.05260e-07	8.16209e-07	-7.46805e-08	7.41528e-07	7.18389e-07	-1.47790e-07	5.70598e-07	9.88216e-07	-1.45433e-07	8.42783e-07	8.66028e-07	-2.29677e-07	6.36351e-07	5.89779e-07	-1.28495e-07	4.61285e-07	4.50812e-07	1.51215e-08	4.65933e-07	9.43808e-07	-2.56838e-07	6.86970e-07
11.330	6.27703e-07	-2.08528e-08	6.06851e-07	8.16539e-07	-7.47108e-08	7.41829e-07	7.18960e-07	-1.47908e-07	5.71052e-07	9.88545e-07	-1.45482e-07	8.43064e-07	8.66344e-07	-2.29761e-07	6.36584e-07	5.90080e-07	-1.28560e-07	4.61520e-07	4.51303e-07	1.50499e-08	4.66353e-07	9.43751e-07	-2.56823e-07	6.86928e-07
11.354	6.29332e-07	-2.09069e-08	6.08425e-07	8.16858e-07	-7.47399e-08	7.42118e-07	7.19520e-07	-1.48023e-07	5.71497e-07	9.88860e-07	-1.45528e-07	8.43332e-07	8.66648e-07	-2.29841e-07	6.36807e-07	5.90372e-07	-1.28624e-07	4.61748e-07	4.51789e-07	1.49803e-08	4.66769e-07	9.43681e-07	-2.56804e-07	6.86878e-07
11.379	6.30943e-07	-2.09605e-08	6.09983e-07	8.17163e-07	-7.47679e-08	7.42395e-07	7.20069e-07	-1.48136e-07	5.71933e-07	9.89158e-07	-1.45572e-07	8.43586e-07	8.66939e-07	-2.29918e-07	6.37021e-07	5.90656e-07	-1.28686e-07	4.61970e-07	4.52267e-07	1.49128e-08	4.67180e-07	9.43598e-07	-2.56781e-07	6.86817e-07
11.403	6.32538e-07	-2.10134e-08	6.11524e-07	8.17457e-07	-7.47947e-08	7.42662e-07	7.20608e-07	-1.48247e-07	5.72361e-07	9.89442e-07	-1.45614e-07	8.43828e-07	8.67218e-07	-2.29992e-07	6.37225e-07	5.90931e-07	-1.28745e-07	4.62186e-07	4.52740e-07	1.48473e-08	4.67587e-07	9.43502e-07	-2.56755e-07	6.86747e-07
11.428	6.34115e-07	-2.10658e-08	6.13049e-07	8.17737e-07	-7.48204e-08	7.42917e-07	7.21136e-07	-1.48356e-07	5.72780e-07	9.89710e-07	-1.45653e-07	8.44057e-07	8.67483e-07	-2.30063e-07	6.37421e-07	5.91198e-07	-1.28804e-07	4.62394e-07	4.53206e-07	1.47840e-08	4.67990e-07	9.43393e-07	-2.56725e-07	6.86668e-07
11.452	6.35674e-07	-2.11176e-08	6.14557e-07	8.18006e-07	-7.48450e-08	7.43161e-07	7.21653e-07	-1.48462e-07	5.73191e-07	9.89963e-07	-1.45690e-07	8.44272e-07	8.67736e-07	-2.30130e-07	6.37606e-07	5.91456e-07	-1.28860e-07	4.62596e-07	4.53666e-07	1.47227e-08	4.68388e-07	9.43270e-07	-2.56692e-07	6.86579e-07
11.477	6.37217e-07	-2.11689e-08	6.16048e-07	8.18262e-07	-7.48684e-08	7.43393e-07	7.22159e-07	-1.48566e-07	5.73593e-07	9.90200e-07	-1.45725e-07	8.44475e-07	8.67976e-07	-2.30193e-07	6.37783e-07	5.91705e-07	-1.28914e-07	4.62791e-07	4.54119e-07	1.46635e-08	4.68783e-07	9.43135e-07	-2.56655e-07	6.86480e-07
11.502	6.38741e-07	-2.12195e-08	6.17522e-07	8.18505e-07	-7.48907e-08	7.43615e-07	7.22654e-07	-1.48668e-07	5.73986e-07	9.90422e-07	-1.45758e-07	8.44664e-07	8.68203e-07	-2.30254e-07	6.37950e-07	5.91947e-07	-1.28967e-07	4.62980e-07	4.54566e-07	1.46064e-08	4.69172e-07	9.42986e-07	-2.56615e-07	6.86372e-07
11.526	6.40248e-07	-2.12696e-08	6.18979e-07	8.18736e-07	-7.49118e-08	7.43824e-07	7.23139e-07	-1.48768e-07	5.74371e-07	9.90629e-07	-1.45788e-07	8.44840e-07	8.68418e-07	-2.30311e-07	6.38107e-07	5.92179e-07	-1.29017e-07	4.63162e-07	4.55006e-07	1.45515e-08	4.69558e-07	9.42825e-07	-2.56571e-07	6.86254e-07
11.551	6.41738e-07	-2.13191e-08	6.20419e-07	8.18955e-07	-7.49318e-08	7.44023e-07	7.23613e-07	-1.48865e-07	5.74748e-07	9.90820e-07	-1.45817e-07	8.45003e-07	8.68620e-07	-2.30364e-07	6.38256e-07	5.92403e-07	-1.29066e-07	4.63337e-07	4.55440e-07	1.44986e-08	4.69939e-07	9.42650e-07	-2.56523e-07	6.86127e-07
11.575	6.43209e-07	-2.13680e-08	6.21841e-07	8.19161e-07	-7.49506e-08	7.44210e-07	7.24075e-07	-1.48960e-07	5.75115e-07	9.90996e-07	-1.45842e-07	8.45153e-07	8.68809e-07	-2.30414e-07	6.38394e-07	5.92618e-07	-1.29113e-07	4.63505e-07	4.55868e-07	1.44478e-08	4.70316e-07	9.42463e-07	-2.56472e-07	6.85991e-07
11.600	6.44663e-07	-2.14162e-08	6.23247e-07	8.19354e-07	-7.49683e-08	7.44386e-07	7.24527e-07	-1.49053e-07	5.75474e-07	9.91156e-07	-1.45866e-07	8.45290e-07	8.68985e-07	-2.30461e-07	6.38524e-07	5.92825e-07	-1.29158e-07	4.63667e-07	4.56289e-07	1.43992e-08	4.70688e-07	9.42262e-07	-2.56417e-07	6.85845e-07
11.624	6.46098e-07	-2.14639e-08	6.24635e-07	8.19535e-07	-7.49849e-08	7.44550e-07	7.24968e-07	-1.49144e-07	5.75824e-07	9.91301e-07	-1.45887e-07	8.45413e-07	8.69148e-07	-2.30504e-07	6.38644e-07	5.93024e-07	-1.29201e-07	4.63822e-07	4.56704e-07	1.43527e-08	4.71056e-07	9.42049e-07	-2.56359e-07	6.85689e-07
11.649	6.47516e-07	-2.15110e-08	6.26005e-07	8.19704e-07	-7.50003e-08	7.44704e-07	7.25399e-07	-1.49233e-07	5.76166e-07	9.91430e-07	-1.45906e-07	8.45524e-07	8.69299e-07	-2.30544e-07	6.38755e-07	5.93213e-07	-1.29243e-07	4.63971e-07	4.57112e-07	1.43083e-08	4.71420e-07	9.41822e-07	-2.56298e-07	6.85524e-07
11.674	6.48916e-07	-2.15575e-08	6.27358e-07	8.19860e-07	-7.50146e-08	7.44845e-07	7.25818e-07	-1.49319e-07	5.76499e-07	9.91544e-07	-1.45923e-07	8.45621e-07	8.69437e-07	-2.30581e-07	6.38856e-07	5.93394e-07	-1.29282e-07	4.64112e-07	4.57513e-07	1.42660e-08	4.71779e-07	9.41583e-07	-2.56233e-07	6.85350e-07
11.698	6.50297e-07	-2.16034e-08	6.28694e-07	8.20004e-07	-7.50278e-08	7.44976e-07	7.26226e-07	-1.49403e-07	5.76823e-07	9.91643e-07	-1.45938e-07	8.45705e-07	8.69562e-07	-2.30614e-07	6.38948e-07	5.93567e-07	-1.29320e-07	4.64247e-07	4.57909e-07	1.42259e-08	4.72134e-07	9.41330e-07	-2.56164e-07	6.85166e-07
11.723	6.51660e-07	-2.16487e-08	6.30011e-07	8.20135e-07	-7.50398e-08	7.45095e-07	7.26624e-07	-1.49485e-07	5.77139e-07	9.91726e-07	-1.45950e-07	8.45776e-07	8.69674e-07	-2.30644e-07	6.39031e-07	5.93731e-07	-1.29355e-07	4.64375e-07	4.58297e-07	1.41879e-08	4.72485e-07	9.41065e-07	-2.56092e-07	6.84973e-07
11.747	6.53005e-07	-2.16934e-08	6.31311e-07	8.20253e-07	-7.50506e-08	7.45203e-07	7.27010e-07	-1.49564e-07	5.77446e-07	9.91793e-07	-1.45960e-07	8.45834e-07	8.69774e-07	-2.30670e-07	6.39104e-07	5.93886e-07	-1.29389e-07	4.64497e-07	4.58679e-07	1.41520e-08	4.72831e-07	9.40786e-07	-2.56016e-07	6.84771e-07
11.772	6.54331e-07	-2.17374e-08	6.32593e-07	8.20359e-07	-7.50603e-08	7.45299e-07	7.27386e-07	-1.49641e-07	5.77744e-07	9.91846e-07	-1.45967e-07	8.45878e-07	8.69861e-07	-2.30693e-07	6.39168e-07	5.94033e-07	-1.29421e-07	4.64612e-07	4.59055e-07	1.41183e-08	4.73173e-07	9.40495e-07	-2.55937e-07	6.84559e-07
11.796	6.55639e-07	-2.17809e-08	6.33858e-07	8.20453e-07	-7.50689e-08	7.45384e-07	7.27750e-07	-1.49716e-07	5.78034e-07	9.91882e-07	-1.45973e-07	8.45909e-07	8.69935e-07	-2.30713e-07	6.39222e-07	5.94171e-07	-1.29451e-07	4.64720e-07	4.59424e-07	1.40867e-08	4.73510e-07	9.40191e-07	-2.55854e-07	6.84337e-07
11.821	6.56928e-07	-2.18237e-08	6.35104e-07	8.20534e-07	-7.50763e-08	7.45458e-07	7.28104e-07	-1.49789e-07	5.78315e-07	9.91903e-07	-1.45976e-07	8.45927e-07	8.69996e-07	-2.30729e-07	6.39267e-07	5.94301e-07	-1.29480e-07	4.64821e-07	4.59786e-07	1.40572e-08	4.73843e-07	9.39874e-07	-2.55768e-07	6.84106e-07
11.846	6.58198e-07	-2.18659e-08	6.36332e-07	8.20603e-07	-7.50826e-08	7.45520e-07	7.28447e-07	-1.49860e-07	5.78587e-07	9.91909e-07	-1.45977e-07	8.45932e-07	8.70045e-07	-2.30742e-07	6.39303e-07	5.94422e-07	-1.29506e-07	4.64916e-07	4.60142e-07	1.40299e-08	4.74172e-07	9.39544e-07	-2.55678e-07	6.83866e-07
11.870	6.59450e-07	-2.19075e-08	6.37543e-07	8.20659e-07	-7.50877e-08	7.45571e-07	7.28778e-07	-1.49928e-07	5.78850e-07	9.91899e-07	-1.45975e-07	8.45924e-07	8.70081e-07	-2.30751e-07	6.39329e-07	5.94535e-07	-1.29531e-07	4.65004e-07	4.60491e-07	1.40048e-08	4.74496e-07	9.39201e-07	-2.55584e-07	6.83617e-07
11.895	6.60683e-07	-2.19485e-08	6.38735e-07	8.20703e-07	-7.50917e-08	7.45611e-07	7.29099e-07	-1.49994e-07	5.79105e-07	9.91874e-07	-1.45972e-07	8.45902e-07	8.70104e-07	-2.30758e-07	6.39346e-07	5.94639e-07	-1.29553e-07	4.65085e-07	4.60834e-07	1.39818e-08	4.74816e-07	9.38846e-07	-2.55488e-07	6.83358e-07
11.919	6.61897e-07	-2.19888e-08	6.39908e-07	8.20734e-07	-7.50946e-08	7.45640e-07	7.29409e-07	-1.50058e-07	5.79351e-07	9.91833e-07	-1.45966e-07	8.45868e-07	8.70114e-07	-2.30760e-07	6.39354e-07	5.94734e-07	-1.29574e-07	4.65160e-07	4.61170e-07	1.39610e-08	4.75131e-07	9.38477e-07	-2.55387e-07	6.83090e-07
11.944	6.63092e-07	-2.20285e-08	6.41064e-07	8.20753e-07	-7.50963e-08	7.45657e-07	7.29707e-07	-1.50119e-07	5.79589e-07	9.91777e-07	-1.45957e-07	8.45820e-07	8.70112e-07	-2.30760e-07	6.39352e-07	5.94821e-07	-1.29593e-07	4.65228e-07	4.61500e-07	1.39423e-08	4.75442e-07	9.38096e-07	-2.55284e-07	6.82812e-07
11.969	6.64268e-07	-2.20676e-08	6.42201e-07	8.20759e-07	-7.50969e-08	7.45662e-07	7.29995e-07	-1.50178e-07	5.79817e-07	9.91705e-07	-1.45947e-07	8.45758e-07	8.70096e-07	-2.30756e-07	6.39341e-07	5.94899e-07	-1.29610e-07	4.65289e-07	4.61822e-07	1.39258e-08	4.75748e-07	9.37702e-07	-2.55176e-07	6.82525e-07
11.993	6.65425e-07	-2.21060e-08	6.43319e-07	8.20753e-07	-7.50963e-08	7.45657e-07	7.30272e-07	-1.50235e-07	5.80037e-07	9.91618e-07	-1.45934e-07	8.45684e-07	8.70069e-07	-2.30748e-07	6.39320e-07	5.94968e-07	-1.29625e-07	4.65343e-07	4.62139e-07	1.39115e-08	4.76050e-07	9.37295e-07	-2.55066e-07	6.82229e-07
12.018	6.66563e-07	-2.21438e-08	6.44419e-07	8.20734e-07	-7.50946e-08	7.45640e-07	7.30538e-07	-1.50290e-07	5.80248e-07	9.91515e-07	-1.45919e-07	8.45596e-07	8.70028e-07	-2.30738e-07	6.39290e-07	5.95029e-07	-1.29638e-07	4.65391e-07	4.62448e-07	1.38993e-08	4.76348e-07	9.36875e-07	-2.54952e-07	6.81924e-07
12.042	6.67682e-07	-2.21810e-08	6.45501e-07	8.20703e-07	-7.50918e-08	7.45611e-07	7.30793e-07	-1.50342e-07	5.80450e-07	9.91397e-07	-1.45901e-07	8.45496e-07	8.69975e-07	-2.30723e-07	6.39251e-07	5.95082e-07	-1.29650e-07	4.65432e-07	4.62751e-07	1.38893e-08	4.76641e-07	9.36443e-07	-2.54834e-07	6.81609e-07
12.067	6.68781e-07	-2.22175e-08	6.46564e-07	8.20660e-07	-7.50878e-08	7.45572e-07	7.31036e-07	-1.50392e-07	5.80644e-07	9.91263e-07	-1.45882e-07	8.45381e-07	8.69909e-07	-2.30706e-07	6.39203e-07	5.95126e-07	-1.29659e-07	4.65466e-07	4.63048e-07	1.38814e-08	4.76929e-07	9.35998e-07	-2.54713e-07	6.81285e-07
12.091	6.69861e-07	-2.22534e-08	6.47608e-07	8.20604e-07	-7.50827e-08	7.45521e-07	7.31269e-07	-1.50440e-07	5.80829e-07	9.91114e-07	-1.45860e-07	8.45254e-07	8.69830e-07	-2.30685e-07	6.39145e-07	5.95161e-07	-1.29667e-07	4.65494e-07	4.63337e-07	1.38758e-08	4.77213e-07	9.35541e-07	-2.54588e-07	6.80952e-07
12.116	6.70922e-07	-2.22886e-08	6.48633e-07	8.20535e-07	-7.50764e-08	7.45459e-07	7.31491e-07	-1.50486e-07	5.81005e-07	9.90949e-07	-1.45836e-07	8.45114e-07	8.69739e-07	-2.30661e-07	6.39078e-07	5.95187e-07	-1.29673e-07	4.65515e-07	4.63620e-07	1.38723e-08	4.77493e-07	9.35070e-07	-2.54460e-07	6.80610e-07
12.141	6.71963e-07	-2.23232e-08	6.49640e-07	8.20454e-07	-7.50690e-08	7.45385e-07	7.31702e-07	-1.50529e-07	5.81173e-07	9.90769e-07	-1.45809e-07	8.44960e-07	8.69635e-07	-2.30633e-07	6.39001e-07	5.95205e-07	-1.29677e-07	4.65529e-07	4.63897e-07	1.38710e-08	4.77768e-07	9.34587e-07	-2.54329e-07	6.80258e-07
12.165	6.72984e-07	-2.23571e-08	6.50627e-07	8.20361e-07	-7.50604e-08	7.45300e-07	7.31902e-07	-1.50570e-07	5.81331e-07	9.90574e-07	-1.45780e-07	8.44793e-07	8.69518e-07	-2.30602e-07	6.38916e-07	5.95215e-07	-1.29679e-07	4.65536e-07	4.64166e-07	1.38718e-08	4.78038e-07	9.34092e-07	-2.54194e-07	6.79898e-07
12.190	6.73986e-07	-2.23904e-08	6.51596e-07	8.20255e-07	-7.50508e-08	7.45204e-07	7.32090e-07	-1.50609e-07	5.81481e-07	9.90363e-07	-1.45749e-07	8.44613e-07	8.69388e-07	-2.30568e-07	6.38820e-07	5.95216e-07	-1.29679e-07	4.65537e-07	4.64429e-07	1.38748e-08	4.78304e-07	9.33583e-07	-2.54056e-07	6.79528e-07
12.214	6.74968e-07	-2.24230e-08	6.52545e-07	8.20137e-07	-7.50399e-08	7.45097e-07	7.32268e-07	-1.50646e-07	5.81622e-07	9.90136e-07	-1.45716e-07	8.44420e-07	8.69246e-07	-2.30530e-07	6.38716e-07	5.95208e-07	-1.29677e-07	4.65531e-07	4.64685e-07	1.38800e-08	4.78565e-07	9.33063e-07	-2.53914e-07	6.79149e-07
12.239	6.75931e-07	-2.24550e-08	6.53476e-07	8.20006e-07	-7.50280e-08	7.44978e-07	7.32435e-07	-1.50680e-07	5.81755e-07	9.89894e-07	-1.45680e-07	8.44214e-07	8.69092e-07	-2.30489e-07	6.38602e-07	5.95192e-07	-1.29674e-07	4.65518e-07	4.64935e-07	1.38874e-08	4.78822e-07	9.32529e-07	-2.53769e-07	6.78760e-07
12.263	6.76874e-07	-2.24863e-08	6.54387e-07	8.19863e-07	-7.50149e-08	7.44848e-07	7.32591e-07	-1.50712e-07	5.81878e-07	9.89637e-07	-1.45642e-07	8.43994e-07	8.68924e-07	-2.30445e-07	6.38479e-07	5.95167e-07	-1.29668e-07	4.65499e-07	4.65178e-07	1.38970e-08	4.79075e-07	9.31983e-07	-2.53620e-07	6.78363e-07
12.288	6.77796e-07	-2.25170e-08	6.55279e-07	8.19708e-07	-7.50007e-08	7.44707e-07	7.32735e-07	-1.50742e-07	5.81993e-07	9.89364e-07	-1.45602e-07	8.43761e-07	8.68744e-07	-2.30397e-07	6.38347e-07	5.95134e-07	-1.29661e-07	4.65473e-07	4.65414e-07	1.39087e-08	4.79323e-07	9.31425e-07	-2.53468e-07	6.77957e-07
12.313	6.78699e-07	-2.25470e-08	6.56152e-07	8.19540e-07	-7.49853e-08	7.44554e-07	7.32869e-07	-1.50769e-07	5.82100e-07	9.89075e-07	-1.45560e-07	8.43516e-07	8.68552e-07	-2.30346e-07	6.38206e-07	5.95092e-07	-1.29652e-07	4.65440e-07	4.65643e-07	1.39226e-08	4.79566e-07	9.30854e-07	-2.53313e-07	6.77541e-07
12.337	6.79582e-07	-2.25763e-08	6.57006e-07	8.19360e-07	-7.49688e-08	7.44391e-07	7.32992e-07	-1.50795e-07	5.82197e-07	9.88772e-07	-1.45515e-07	8.43256e-07	8.68347e-07	-2.30292e-07	6.38055e-07	5.95041e-07	-1.29641e-07	4.65400e-07	4.65866e-07	1.39387e-08	4.79805e-07	9.30271e-07	-2.53154e-07	6.77117e-07
12.362	6.80445e-07	-2.26050e-08	6.57840e-07	8.19167e-07	-7.49512e-08	7.44216e-07	7.33103e-07	-1.50818e-07	5.82286e-07	9.88452e-07	-1.45468e-07	8.42984e-07	8.68129e-07	-2.30234e-07	6.37895e-07	5.94982e-07	-1.29628e-07	4.65354e-07	4.66082e-07	1.39570e-08	4.80039e-07	9.29675e-07	-2.52992e-07	6.76683e-07
12.386	6.81288e-07	-2.26330e-08	6.58655e-07	8.18962e-07	-7.49325e-08	7.44030e-07	7.33204e-07	-1.50838e-07	5.82366e-07	9.88118e-07	-1.45419e-07	8.42699e-07	8.67899e-07	-2.30173e-07	6.37726e-07	5.94914e-07	-1.29613e-07	4.65301e-07	4.66291e-07	1.39775e-08	4.80269e-07	9.29067e-07	-2.52827e-07	6.76240e-07
12.411	6.82111e-07	-2.26603e-08	6.59450e-07	8.18745e-07	-7.49126e-08	7.43832e-07	7.33294e-07	-1.50857e-07	5.82437e-07	9.87768e-07	-1.45367e-07	8.42400e-07	8.67656e-07	-2.30108e-07	6.37547e-07	5.94838e-07	-1.29597e-07	4.65242e-07	4.66494e-07	1.40001e-08	4.80494e-07	9.28446e-07	-2.52658e-07	6.75788e-07
12.435	6.82913e-07	-2.26870e-08	6.60226e-07	8.18515e-07	-7.48916e-08	7.43623e-07	7.33373e-07	-1.50873e-07	5.82500e-07	9.87403e-07	-1.45314e-07	8.42089e-07	8.67400e-07	-2.30041e-07	6.37360e-07	5.94754e-07	-1.29578e-07	4.65175e-07	4.66690e-07	1.40249e-08	4.80715e-07	9.27813e-07	-2.52485e-07	6.75328e-07
12.460	6.83695e-07	-2.27129e-08	6.60982e-07	8.18273e-07	-7.48694e-08	7.43404e-07	7.33440e-07	-1.50887e-07	5.82553e-07	9.87022e-07	-1.45258e-07	8.41764e-07	8.67132e-07	-2.29970e-07	6.37163e-07	5.94660e-07	-1.29558e-07	4.65102e-07	4.66879e-07	1.40519e-08	4.80931e-07	9.27168e-07	-2.52310e-07	6.74858e-07
12.485	6.84457e-07	-2.27383e-08	6.61719e-07	8.18019e-07	-7.48461e-08	7.43172e-07	7.33497e-07	-1.50899e-07	5.82598e-07	9.86626e-07	-1.45199e-07	8.41426e-07	8.66852e-07	-2.29895e-07	6.36957e-07	5.94559e-07	-1.29536e-07	4.65023e-07	4.67061e-07	1.40811e-08	4.81142e-07	9.26510e-07	-2.52131e-07	6.74379e-07
12.509	6.85199e-07	-2.27629e-08	6.62436e-07	8.17752e-07	-7.48217e-08	7.42930e-07	7.33543e-07	-1.50908e-07	5.82635e-07	9.86214e-07	-1.45139e-07	8.41076e-07	8.66559e-07	-2.29818e-07	6.36741e-07	5.94448e-07	-1.29512e-07	4.64936e-07	4.67237e-07	1.41125e-08	4.81349e-07	9.25840e-07	-2.51948e-07	6.73892e-07
12.534	6.85920e-07	-2.27868e-08	6.63133e-07	8.17473e-07	-7.47962e-08	7.42677e-07	7.33577e-07	-1.50915e-07	5.82662e-07	9.85788e-07	-1.45076e-07	8.40712e-07	8.66253e-07	-2.29737e-07	6.36517e-07	5.94329e-07	-1.29486e-07	4.64844e-07	4.67405e-07	1.41460e-08	4.81551e-07	9.25158e-07	-2.51763e-07	6.73395e-07
12.558	6.86621e-07	-2.28101e-08	6.63811e-07	8.17182e-07	-7.47696e-08	7.42412e-07	7.33601e-07	-1.50920e-07	5.82681e-07	9.85345e-07	-1.45011e-07	8.40335e-07	8.65935e-07	-2.29652e-07	6.36283e-07	5.94202e-07	-1.29458e-07	4.64744e-07	4.67567e-07	1.41817e-08	4.81749e-07	9.24463e-07	-2.51574e-07	6.72889e-07
12.583	6.87301e-07	-2.28327e-08	6.64468e-07	8.16878e-07	-7.47418e-08	7.42136e-07	7.33614e-07	-1.50923e-07	5.82691e-07	9.84888e-07	-1.44944e-07	8.39945e-07	8.65605e-07	-2.29565e-07	6.36040e-07	5.94066e-07	-1.29429e-07	4.64638e-07	4.67723e-07	1.42196e-08	4.81942e-07	9.23757e-07	-2.51381e-07	6.72375e-07
12.607	6.87961e-07	-2.28546e-08	6.65106e-07	8.16562e-07	-7.47129e-08	7.41849e-07	7.33616e-07	-1.50923e-07	5.82693e-07	9.84415e-07	-1.44874e-07	8.39541e-07	8.65262e-07	-2.29474e-07	6.35789e-07	5.93922e-07	-1.29397e-07	4.64525e-07	4.67871e-07	1.42597e-08	4.82131e-07	9.23038e-07	-2.51186e-07	6.71852e-07
12.632	6.88600e-07	-2.28759e-08	6.65724e-07	8.16234e-07	-7.46829e-08	7.41551e-07	7.33607e-07	-1.50921e-07	5.82685e-07	9.83927e-07	-1.44802e-07	8.39125e-07	8.64907e-07	-2.29379e-07	6.35527e-07	5.93769e-07	-1.29364e-07	4.64405e-07	4.68013e-07	1.43020e-08	4.82315e-07	9.22307e-07	-2.50987e-07	6.71320e-07
12.657	6.89218e-07	-2.28964e-08	6.66322e-07	8.15894e-07	-7.46517e-08	7.41242e-07	7.33587e-07	-1.50917e-07	5.82670e-07	9.83424e-07	-1.44728e-07	8.38696e-07	8.64539e-07	-2.29282e-07	6.35257e-07	5.93608e-07	-1.29329e-07	4.64279e-07	4.68148e-07	1.43464e-08	4.82494e-07	9.21563e-07	-2.50785e-07	6.70779e-07
12.681	6.89816e-07	-2.29163e-08	6.66900e-07	8.15541e-07	-7.46195e-08	7.40922e-07	7.33555e-07	-1.50911e-07	5.82645e-07	9.82906e-07	-1.44652e-07	8.38254e-07	8.64159e-07	-2.29181e-07	6.34978e-07	5.93438e-07	-1.29292e-07	4.64146e-07	4.68276e-07	1.43930e-08	4.82669e-07	9.20808e-07	-2.50579e-07	6.70229e-07
12.706	6.90393e-07	-2.29354e-08	6.67458e-07	8.15176e-07	-7.45861e-08	7.40590e-07	7.33513e-07	-1.50902e-07	5.82612e-07	9.82372e-07	-1.44573e-07	8.37799e-07	8.63767e-07	-2.29077e-07	6.34690e-07	5.93260e-07	-1.29253e-07	4.64007e-07	4.68398e-07	1.44418e-08	4.82839e-07	9.20041e-07	-2.50370e-07	6.69670e-07
12.730	6.90949e-07	-2.29539e-08	6.67995e-07	8.14799e-07	-7.45516e-08	7.40248e-07	7.33461e-07	-1.50891e-07	5.82569e-07	9.81823e-07	-1.44493e-07	8.37331e-07	8.63362e-07	-2.28970e-07	6.34392e-07	5.93073e-07	-1.29212e-07	4.63861e-07	4.68512e-07	1.44927e-08	4.83005e-07	9.19261e-07	-2.50158e-07	6.69103e-07
12.755	6.91485e-07	-2.29717e-08	6.68513e-07	8.14410e-07	-7.45160e-08	7.39894e-07	7.33397e-07	-1.50878e-07	5.82519e-07	9.81259e-07	-1.44410e-07	8.36850e-07	8.62945e-07	-2.28859e-07	6.34086e-07	5.92878e-07	-1.29170e-07	4.63708e-07	4.68620e-07	1.45458e-08	4.83166e-07	9.18470e-07	-2.49943e-07	6.68527e-07
12.780	6.91999e-07	-2.29888e-08	6.69010e-07	8.14009e-07	-7.44793e-08	7.39530e-07	7.33322e-07	-1.50863e-07	5.82459e-07	9.80680e-07	-1.44324e-07	8.36356e-07	8.62515e-07	-2.28745e-07	6.33770e-07	5.92674e-07	-1.29125e-07	4.63549e-07	4.68721e-07	1.46011e-08	4.83322e-07	9.17666e-07	-2.49724e-07	6.67942e-07
12.804	6.92493e-07	-2.30052e-08	6.69488e-07	8.13595e-07	-7.44414e-08	7.39154e-07	7.33236e-07	-1.50845e-07	5.82391e-07	9.80086e-07	-1.44237e-07	8.35849e-07	8.62073e-07	-2.28628e-07	6.33445e-07	5.92462e-07	-1.29079e-07	4.63383e-07	4.68816e-07	1.46585e-08	4.83474e-07	9.16851e-07	-2.49502e-07	6.67349e-07
12.829	6.92966e-07	-2.30209e-08	6.69945e-07	8.13170e-07	-7.44025e-08	7.38767e-07	7.33140e-07	-1.50825e-07	5.82315e-07	9.79476e-07	-1.44147e-07	8.35329e-07	8.61619e-07	-2.28507e-07	6.33112e-07	5.92241e-07	-1.29031e-07	4.63210e-07	4.68903e-07	1.47181e-08	4.83621e-07	9.16024e-07	-2.49277e-07	6.66747e-07
12.853	6.93417e-07	-2.30359e-08	6.70382e-07	8.12732e-07	-7.43624e-08	7.38370e-07	7.33032e-07	-1.50803e-07	5.82229e-07	9.78851e-07	-1.44055e-07	8.34796e-07	8.61153e-07	-2.28384e-07	6.32769e-07	5.92012e-07	-1.28981e-07	4.63031e-07	4.68984e-07	1.47799e-08	4.83764e-07	9.15185e-07	-2.49049e-07	6.66136e-07
12.878	6.93848e-07	-2.30502e-08	6.70798e-07	8.12282e-07	-7.43213e-08	7.37961e-07	7.32914e-07	-1.50779e-07	5.82135e-07	9.78212e-07	-1.43961e-07	8.34251e-07	8.60674e-07	-2.28257e-07	6.32417e-07	5.91775e-07	-1.28929e-07	4.62846e-07	4.69058e-07	1.48438e-08	4.83902e-07	9.14333e-07	-2.48817e-07	6.65516e-07
12.902	6.94258e-07	-2.30638e-08	6.71194e-07	8.11820e-07	-7.42790e-08	7.37541e-07	7.32785e-07	-1.50752e-07	5.82033e-07	9.77557e-07	-1.43865e-07	8.33692e-07	8.60183e-07	-2.28127e-07	6.32057e-07	5.91529e-07	-1.28876e-07	4.62653e-07	4.69125e-07	1.49099e-08	4.84035e-07	9.13471e-07	-2.48582e-07	6.64888e-07
12.927	6.94646e-07	-2.30767e-08	6.71570e-07	8.11346e-07	-7.42356e-08	7.37110e-07	7.32645e-07	-1.50723e-07	5.81921e-07	9.76887e-07	-1.43766e-07	8.33121e-07	8.59680e-07	-2.27993e-07	6.31687e-07	5.91275e-07	-1.28820e-07	4.62455e-07	4.69185e-07	1.49781e-08	4.84164e-07	9.12596e-07	-2.48344e-07	6.64251e-07
12.952	6.95014e-07	-2.30890e-08	6.71925e-07	8.10860e-07	-7.41911e-08	7.36669e-07	7.32494e-07	-1.50692e-07	5.81801e-07	9.76202e-07	-1.43665e-07	8.32537e-07	8.59165e-07	-2.27857e-07	6.31308e-07	5.91013e-07	-1.28763e-07	4.62249e-07	4.69239e-07	1.50485e-08	4.84288e-07	9.11709e-07	-2.48103e-07	6.63606e-07
12.976	6.95360e-07	-2.31005e-08	6.72260e-07	8.10362e-07	-7.41456e-08	7.36216e-07	7.32332e-07	-1.50659e-07	5.81673e-07	9.75502e-07	-1.43562e-07	8.31940e-07	8.58638e-07	-2.27717e-07	6.30921e-07	5.90742e-07	-1.28704e-07	4.62037e-07	4.69286e-07	1.51211e-08	4.84407e-07	9.10811e-07	-2.47859e-07	6.62952e-07
13.001	6.95685e-07	-2.31113e-08	6.72574e-07	8.09852e-07	-7.40989e-08	7.35753e-07	7.32159e-07	-1.50623e-07	5.81536e-07	9.74788e-07	-1.43457e-07	8.31330e-07	8.58098e-07	-2.27574e-07	6.30525e-07	5.90462e-07	-1.28643e-07	4.61819e-07	4.69326e-07	1.51957e-08	4.84522e-07	9.09901e-07	-2.47611e-07	6.62290e-07
13.025	6.95989e-07	-2.31214e-08	6.72868e-07	8.09329e-07	-7.40511e-08	7.35278e-07	7.31976e-07	-1.50586e-07	5.81390e-07	9.74058e-07	-1.43350e-07	8.30708e-07	8.57547e-07	-2.27427e-07	6.30119e-07	5.90175e-07	-1.28581e-07	4.61594e-07	4.69359e-07	1.52726e-08	4.84632e-07	9.08980e-07	-2.47360e-07	6.61619e-07
13.050	6.96272e-07	-2.31307e-08	6.73141e-07	8.08795e-07	-7.40022e-08	7.34793e-07	7.31782e-07	-1.50546e-07	5.81236e-07	9.73313e-07	-1.43240e-07	8.30073e-07	8.56983e-07	-2.27278e-07	6.29705e-07	5.89879e-07	-1.28516e-07	4.61363e-07	4.69386e-07	1.53515e-08	4.84737e-07	9.08046e-07	-2.47106e-07	6.60940e-07
13.074	6.96533e-07	-2.31394e-08	6.73394e-07	8.08249e-07	-7.39523e-08	7.34297e-07	7.31577e-07	-1.50503e-07	5.81073e-07	9.72554e-07	-1.43128e-07	8.29425e-07	8.56407e-07	-2.27125e-07	6.29282e-07	5.89575e-07	-1.28450e-07	4.61125e-07	4.69406e-07	1.54326e-08	4.84838e-07	9.07102e-07	-2.46849e-07	6.60252e-07
13.099	6.96773e-07	-2.31474e-08	6.73626e-07	8.07691e-07	-7.39012e-08	7.33790e-07	7.31361e-07	-1.50459e-07	5.80902e-07	9.71779e-07	-1.43014e-07	8.28765e-07	8.55819e-07	-2.26969e-07	6.28850e-07	5.89262e-07	-1.28382e-07	4.60880e-07	4.69419e-07	1.55159e-08	4.84934e-07	9.06145e-07	-2.46589e-07	6.59556e-07
13.124	6.96992e-07	-2.31547e-08	6.73837e-07	8.07121e-07	-7.38490e-08	7.33272e-07	7.31134e-07	-1.50412e-07	5.80722e-07	9.70990e-07	-1.42898e-07	8.28092e-07	8.55219e-07	-2.26810e-07	6.28409e-07	5.88941e-07	-1.28312e-07	4.60629e-07	4.69425e-07	1.56013e-08	4.85026e-07	9.05177e-07	-2.46326e-07	6.58852e-07
13.148	6.97189e-07	-2.31612e-08	6.74028e-07	8.06539e-07	-7.37958e-08	7.32743e-07	7.30897e-07	-1.50364e-07	5.80533e-07	9.70186e-07	-1.42780e-07	8.27406e-07	8.54608e-07	-2.26648e-07	6.27960e-07	5.88612e-07	-1.28240e-07	4.60372e-07	4.69424e-07	1.56887e-08	4.85113e-07	9.04198e-07	-2.46059e-07	6.58139e-07
13.173	6.97365e-07	-2.31671e-08	6.74198e-07	8.05945e-07	-7.37415e-08	7.32204e-07	7.30649e-07	-1.50313e-07	5.80336e-07	9.69367e-07	-1.42659e-07	8.26707e-07	8.53984e-07	-2.26483e-07	6.27501e-07	5.88274e-07	-1.28167e-07	4.60108e-07	4.69417e-07	1.57784e-08	4.85195e-07	9.03207e-07	-2.45789e-07	6.57418e-07
13.197	6.97520e-07	-2.31722e-08	6.74347e-07	8.05340e-07	-7.36861e-08	7.31654e-07	7.30390e-07	-1.50259e-07	5.80131e-07	9.68533e-07	-1.42537e-07	8.25997e-07	8.53348e-07	-2.26314e-07	6.27034e-07	5.87929e-07	-1.28091e-07	4.59837e-07	4.69403e-07	1.58701e-08	4.85273e-07	9.02205e-07	-2.45517e-07	6.56688e-07
13.222	6.97653e-07	-2.31766e-08	6.74476e-07	8.04722e-07	-7.36295e-08	7.31093e-07	7.30121e-07	-1.50204e-07	5.79917e-07	9.67685e-07	-1.42412e-07	8.25273e-07	8.52700e-07	-2.26142e-07	6.26558e-07	5.87575e-07	-1.28014e-07	4.59561e-07	4.69382e-07	1.59640e-08	4.85346e-07	9.01191e-07	-2.45241e-07	6.55950e-07
13.246	6.97764e-07	-2.31803e-08	6.74584e-07	8.04093e-07	-7.35720e-08	7.30521e-07	7.29840e-07	-1.50146e-07	5.79694e-07	9.66822e-07	-1.42285e-07	8.24537e-07	8.52041e-07	-2.25967e-07	6.26074e-07	5.87213e-07	-1.27935e-07	4.59277e-07	4.69354e-07	1.60599e-08	4.85414e-07	9.00166e-07	-2.44962e-07	6.55204e-07
13.271	6.97854e-07	-2.31833e-08	6.74671e-07	8.03452e-07	-7.35133e-08	7.29938e-07	7.29550e-07	-1.50086e-07	5.79463e-07	9.65944e-07	-1.42156e-07	8.23788e-07	8.51369e-07	-2.25789e-07	6.25580e-07	5.86842e-07	-1.27855e-07	4.58987e-07	4.69320e-07	1.61580e-08	4.85478e-07	8.99129e-07	-2.44680e-07	6.54450e-07
13.296	6.97923e-07	-2.31856e-08	6.74737e-07	8.02799e-07	-7.34536e-08	7.29345e-07	7.29248e-07	-1.50024e-07	5.79224e-07	9.65052e-07	-1.42024e-07	8.23027e-07	8.50686e-07	-2.25608e-07	6.25078e-07	5.86463e-07	-1.27772e-07	4.58691e-07	4.69279e-07	1.62582e-08	4.85537e-07	8.98082e-07	-2.44395e-07	6.53687e-07
13.320	6.97970e-07	-2.31871e-08	6.74782e-07	8.02134e-07	-7.33927e-08	7.28741e-07	7.28936e-07	-1.49960e-07	5.78976e-07	9.64145e-07	-1.41891e-07	8.22254e-07	8.49991e-07	-2.25424e-07	6.24567e-07	5.86077e-07	-1.27688e-07	4.58389e-07	4.69231e-07	1.63605e-08	4.85591e-07	8.97023e-07	-2.44106e-07	6.52916e-07
13.345	6.97995e-07	-2.31880e-08	6.74807e-07	8.01458e-07	-7.33309e-08	7.28127e-07	7.28613e-07	-1.49894e-07	5.78719e-07	9.63223e-07	-1.41755e-07	8.21468e-07	8.49284e-07	-2.25236e-07	6.24048e-07	5.85682e-07	-1.27602e-07	4.58080e-07	4.69176e-07	1.64649e-08	4.85641e-07	8.95953e-07	-2.43815e-07	6.52137e-07
13.369	6.97999e-07	-2.31881e-08	6.74811e-07	8.00769e-07	-7.32679e-08	7.27502e-07	7.28280e-07	-1.49825e-07	5.78454e-07	9.62287e-07	-1.41617e-07	8.20669e-07	8.48565e-07	-2.25046e-07	6.23520e-07	5.85278e-07	-1.27514e-07	4.57764e-07	4.69115e-07	1.65714e-08	4.85686e-07	8.94871e-07	-2.43521e-07	6.51350e-07
13.394	6.97981e-07	-2.31875e-08	6.74793e-07	8.00070e-07	-7.32039e-08	7.26866e-07	7.27936e-07	-1.49754e-07	5.78181e-07	9.61336e-07	-1.41477e-07	8.19859e-07	8.47835e-07	-2.24852e-07	6.22983e-07	5.84867e-07	-1.27424e-07	4.57443e-07	4.69047e-07	1.66799e-08	4.85727e-07	8.93779e-07	-2.43224e-07	6.50555e-07
13.418	6.97941e-07	-2.31862e-08	6.74755e-07	7.99358e-07	-7.31388e-08	7.26219e-07	7.27581e-07	-1.49682e-07	5.77900e-07	9.60371e-07	-1.41335e-07	8.19036e-07	8.47093e-07	-2.24655e-07	6.22438e-07	5.84447e-07	-1.27333e-07	4.57115e-07	4.68972e-07	1.67906e-08	4.85763e-07	8.92675e-07	-2.42923e-07	6.49752e-07
13.443	6.97880e-07	-2.31842e-08	6.74696e-07	7.98635e-07	-7.30726e-08	7.25562e-07	7.27216e-07	-1.49606e-07	5.77610e-07	9.59391e-07	-1.41191e-07	8.18200e-07	8.46339e-07	-2.24455e-07	6.21884e-07	5.84020e-07	-1.27240e-07	4.56780e-07	4.68890e-07	1.69033e-08	4.85794e-07	8.91561e-07	-2.42620e-07	6.48941e-07
13.468	6.97797e-07	-2.31814e-08	6.74616e-07	7.97900e-07	-7.30054e-08	7.24895e-07	7.26840e-07	-1.49529e-07	5.77311e-07	9.58397e-07	-1.41045e-07	8.17352e-07	8.45574e-07	-2.24252e-07	6.21322e-07	5.83584e-07	-1.27145e-07	4.56439e-07	4.68802e-07	1.70181e-08	4.85820e-07	8.90435e-07	-2.42314e-07	6.48121e-07
13.492	6.97693e-07	-2.31780e-08	6.74515e-07	7.97154e-07	-7.29371e-08	7.24217e-07	7.26454e-07	-1.49450e-07	5.77004e-07	9.57389e-07	-1.40897e-07	8.16493e-07	8.44797e-07	-2.24046e-07	6.20751e-07	5.83140e-07	-1.27048e-07	4.56092e-07	4.68707e-07	1.71349e-08	4.85842e-07	8.89298e-07	-2.42004e-07	6.47294e-07
13.517	6.97567e-07	-2.31738e-08	6.74393e-07	7.96396e-07	-7.28677e-08	7.23528e-07	7.26057e-07	-1.49368e-07	5.76689e-07	9.56366e-07	-1.40746e-07	8.15620e-07	8.44008e-07	-2.23837e-07	6.20171e-07	5.82688e-07	-1.26950e-07	4.55739e-07	4.68606e-07	1.72539e-08	4.85859e-07	8.88151e-07	-2.41692e-07	6.46459e-07
13.541	6.97419e-07	-2.31688e-08	6.74250e-07	7.95627e-07	-7.27973e-08	7.22829e-07	7.25650e-07	-1.49284e-07	5.76366e-07	9.55329e-07	-1.40593e-07	8.14736e-07	8.43208e-07	-2.23625e-07	6.19583e-07	5.82228e-07	-1.26849e-07	4.55379e-07	4.68497e-07	1.73749e-08	4.85872e-07	8.86992e-07	-2.41377e-07	6.45616e-07
13.566	6.97249e-07	-2.31632e-08	6.74086e-07	7.94846e-07	-7.27259e-08	7.22120e-07	7.25233e-07	-1.49198e-07	5.76034e-07	9.54278e-07	-1.40439e-07	8.13839e-07	8.42396e-07	-2.23409e-07	6.18987e-07	5.81760e-07	-1.26747e-07	4.55013e-07	4.68382e-07	1.74979e-08	4.85880e-07	8.85823e-07	-2.41059e-07	6.44764e-07
13.591	6.97058e-07	-2.31569e-08	6.73901e-07	7.94053e-07	-7.26534e-08	7.21400e-07	7.24805e-07	-1.49110e-07	5.75694e-07	9.53213e-07	-1.40282e-07	8.12931e-07	8.41573e-07	-2.23191e-07	6.18382e-07	5.81284e-07	-1.26644e-07	4.54641e-07	4.68260e-07	1.76230e-08	4.85883e-07	8.84643e-07	-2.40738e-07	6.43905e-07
13.615	6.96845e-07	-2.31498e-08	6.73695e-07	7.93249e-07	-7.25798e-08	7.20670e-07	7.24366e-07	-1.49020e-07	5.75346e-07	9.52133e-07	-1.40123e-07	8.12010e-07	8.40739e-07	-2.22970e-07	6.17769e-07	5.80800e-07	-1.26538e-07	4.54262e-07	4.68132e-07	1.77501e-08	4.85882e-07	8.83452e-07	-2.40413e-07	6.43039e-07
13.640	6.96610e-07	-2.31420e-08	6.73468e-07	7.92434e-07	-7.25052e-08	7.19929e-07	7.23917e-07	-1.48928e-07	5.74989e-07	9.51039e-07	-1.39962e-07	8.11077e-07	8.39893e-07	-2.22745e-07	6.17147e-07	5.80308e-07	-1.26431e-07	4.53877e-07	4.67997e-07	1.78793e-08	4.85876e-07	8.82251e-07	-2.40086e-07	6.42164e-07
13.664	6.96353e-07	-2.31334e-08	6.73220e-07	7.91607e-07	-7.24296e-08	7.19178e-07	7.23458e-07	-1.48833e-07	5.74625e-07	9.49931e-07	-1.39799e-07	8.10132e-07	8.39035e-07	-2.22518e-07	6.16517e-07	5.79808e-07	-1.26322e-07	4.53486e-07	4.67855e-07	1.80105e-08	4.85865e-07	8.81038e-07	-2.39757e-07	6.41282e-07
13.689	6.96075e-07	-2.31242e-08	6.72951e-07	7.90769e-07	-7.23529e-08	7.18416e-07	7.22988e-07	-1.48737e-07	5.74252e-07	9.48809e-07	-1.39634e-07	8.09175e-07	8.38166e-07	-2.22288e-07	6.15879e-07	5.79300e-07	-1.26211e-07	4.53089e-07	4.67706e-07	1.81437e-08	4.85850e-07	8.79815e-07	-2.39424e-07	6.40391e-07
13.713	6.95775e-07	-2.31142e-08	6.72660e-07	7.89920e-07	-7.22752e-08	7.17645e-07	7.22508e-07	-1.48638e-07	5.73870e-07	9.47673e-07	-1.39467e-07	8.08206e-07	8.37286e-07	-2.22054e-07	6.15232e-07	5.78784e-07	-1.26099e-07	4.52685e-07	4.67551e-07	1.82789e-08	4.85830e-07	8.78582e-07	-2.39088e-07	6.39494e-07
13.738	6.95453e-07	-2.31035e-08	6.72349e-07	7.89059e-07	-7.21964e-08	7.16863e-07	7.22018e-07	-1.48537e-07	5.73481e-07	9.46523e-07	-1.39297e-07	8.07226e-07	8.36395e-07	-2.21818e-07	6.14577e-07	5.78260e-07	-1.25985e-07	4.52275e-07	4.67389e-07	1.84161e-08	4.85805e-07	8.77337e-07	-2.38749e-07	6.38588e-07
13.763	6.95109e-07	-2.30921e-08	6.72017e-07	7.88187e-07	-7.21166e-08	7.16070e-07	7.21517e-07	-1.48434e-07	5.73083e-07	9.45359e-07	-1.39126e-07	8.06233e-07	8.35492e-07	-2.21578e-07	6.13914e-07	5.77729e-07	-1.25869e-07	4.51859e-07	4.67221e-07	1.85554e-08	4.85776e-07	8.76083e-07	-2.38408e-07	6.37675e-07
13.787	6.94743e-07	-2.30800e-08	6.71663e-07	7.87304e-07	-7.20358e-08	7.15268e-07	7.21007e-07	-1.48329e-07	5.72678e-07	9.44181e-07	-1.38953e-07	8.05228e-07	8.34578e-07	-2.21336e-07	6.13242e-07	5.77189e-07	-1.25751e-07	4.51437e-07	4.67046e-07	1.86967e-08	4.85742e-07	8.74818e-07	-2.38064e-07	6.36754e-07
13.812	6.94356e-07	-2.30671e-08	6.71289e-07	7.86409e-07	-7.19540e-08	7.14455e-07	7.20485e-07	-1.48222e-07	5.72264e-07	9.42989e-07	-1.38777e-07	8.04212e-07	8.33653e-07	-2.21091e-07	6.12562e-07	5.76641e-07	-1.25632e-07	4.51009e-07	4.66864e-07	1.88399e-08	4.85704e-07	8.73542e-07	-2.37717e-07	6.35825e-07
13.836	6.93947e-07	-2.30535e-08	6.70893e-07	7.85503e-07	-7.18711e-08	7.13632e-07	7.19954e-07	-1.48112e-07	5.71842e-07	9.41784e-07	-1.38600e-07	8.03184e-07	8.32717e-07	-2.20842e-07	6.11874e-07	5.76086e-07	-1.25511e-07	4.50575e-07	4.66676e-07	1.89851e-08	4.85661e-07	8.72256e-07	-2.37367e-07	6.34889e-07
13.861	6.93515e-07	-2.30392e-08	6.70476e-07	7.84586e-07	-7.17872e-08	7.12799e-07	7.19413e-07	-1.48001e-07	5.71412e-07	9.40564e-07	-1.38421e-07	8.02144e-07	8.31769e-07	-2.20591e-07	6.11178e-07	5.75523e-07	-1.25388e-07	4.50134e-07	4.66481e-07	1.91323e-08	4.85613e-07	8.70960e-07	-2.37014e-07	6.33946e-07
13.885	6.93063e-07	-2.30241e-08	6.70038e-07	7.83658e-07	-7.17023e-08	7.11956e-07	7.18861e-07	-1.47888e-07	5.70973e-07	9.39331e-07	-1.38239e-07	8.01092e-07	8.30811e-07	-2.20337e-07	6.10474e-07	5.74952e-07	-1.25264e-07	4.49688e-07	4.66279e-07	1.92815e-08	4.85561e-07	8.69653e-07	-2.36658e-07	6.32995e-07
13.910	6.92588e-07	-2.30084e-08	6.69580e-07	7.82719e-07	-7.16163e-08	7.11103e-07	7.18299e-07	-1.47772e-07	5.70527e-07	9.38084e-07	-1.38056e-07	8.00029e-07	8.29841e-07	-2.20080e-07	6.09761e-07	5.74373e-07	-1.25138e-07	4.49235e-07	4.66071e-07	1.94327e-08	4.85504e-07	8.68336e-07	-2.36300e-07	6.32036e-07
13.935	6.92091e-07	-2.29919e-08	6.69100e-07	7.81769e-07	-7.15294e-08	7.10239e-07	7.17727e-07	-1.47654e-07	5.70073e-07	9.36824e-07	-1.37870e-07	7.98953e-07	8.28860e-07	-2.19820e-07	6.09041e-07	5.73786e-07	-1.25010e-07	4.48776e-07	4.65856e-07	1.95858e-08	4.85442e-07	8.67009e-07	-2.35939e-07	6.31070e-07
13.959	6.91573e-07	-2.29746e-08	6.68599e-07	7.80807e-07	-7.14414e-08	7.09366e-07	7.17145e-07	-1.47535e-07	5.69610e-07	9.35549e-07	-1.37683e-07	7.97867e-07	8.27869e-07	-2.19557e-07	6.08312e-07	5.73192e-07	-1.24881e-07	4.48311e-07	4.65635e-07	1.97409e-08	4.85376e-07	8.65671e-07	-2.35575e-07	6.30097e-07
13.984	6.91033e-07	-2.29567e-08	6.68076e-07	7.79835e-07	-7.13525e-08	7.08483e-07	7.16553e-07	-1.47413e-07	5.69140e-07	9.34262e-07	-1.37493e-07	7.96769e-07	8.26866e-07	-2.19291e-07	6.07576e-07	5.72590e-07	-1.24750e-07	4.47841e-07	4.65407e-07	1.98979e-08	4.85305e-07	8.64324e-07	-2.35208e-07	6.29116e-07
14.008	6.90471e-07	-2.29380e-08	6.67533e-07	7.78852e-07	-7.12625e-08	7.07589e-07	7.15951e-07	-1.47289e-07	5.68662e-07	9.32960e-07	-1.37301e-07	7.95659e-07	8.25853e-07	-2.19022e-07	6.06831e-07	5.71980e-07	-1.24617e-07	4.47364e-07	4.65173e-07	2.00568e-08	4.85230e-07	8.62966e-07	-2.34839e-07	6.28128e-07
14.033	6.89887e-07	-2.29186e-08	6.66969e-07	7.77857e-07	-7.11715e-08	7.06686e-07	7.15338e-07	-1.47163e-07	5.68176e-07	9.31646e-07	-1.37108e-07	7.94538e-07	8.24828e-07	-2.18750e-07	6.06078e-07	5.71363e-07	-1.24482e-07	4.46881e-07	4.64932e-07	2.02177e-08	4.85149e-07	8.61599e-07	-2.34467e-07	6.27132e-07
14.057	6.89282e-07	-2.28985e-08	6.66383e-07	7.76852e-07	-7.10795e-08	7.05773e-07	7.14716e-07	-1.47035e-07	5.67681e-07	9.30317e-07	-1.36913e-07	7.93405e-07	8.23793e-07	-2.18476e-07	6.05318e-07	5.70738e-07	-1.24346e-07	4.46392e-07	4.64684e-07	2.03805e-08	4.85065e-07	8.60221e-07	-2.34092e-07	6.26130e-07
14.082	6.88655e-07	-2.28777e-08	6.65777e-07	7.75836e-07	-7.09866e-08	7.04850e-07	7.14084e-07	-1.46905e-07	5.67179e-07	9.28976e-07	-1.36715e-07	7.92261e-07	8.22747e-07	-2.18198e-07	6.04549e-07	5.70105e-07	-1.24208e-07	4.45897e-07	4.64430e-07	2.05452e-08	4.84975e-07	8.58834e-07	-2.33714e-07	6.25120e-07
14.107	6.88005e-07	-2.28561e-08	6.65149e-07	7.74809e-07	-7.08926e-08	7.03917e-07	7.13442e-07	-1.46773e-07	5.66669e-07	9.27621e-07	-1.36516e-07	7.91105e-07	8.21691e-07	-2.17918e-07	6.03772e-07	5.69465e-07	-1.24069e-07	4.45396e-07	4.64170e-07	2.07119e-08	4.84882e-07	8.57436e-07	-2.33334e-07	6.24102e-07
14.131	6.87335e-07	-2.28338e-08	6.64501e-07	7.73771e-07	-7.07977e-08	7.02974e-07	7.12790e-07	-1.46639e-07	5.66151e-07	9.26253e-07	-1.36314e-07	7.89939e-07	8.20623e-07	-2.17635e-07	6.02988e-07	5.68817e-07	-1.23927e-07	4.44889e-07	4.63903e-07	2.08804e-08	4.84783e-07	8.56029e-07	-2.32951e-07	6.23078e-07
14.156	6.86642e-07	-2.28108e-08	6.63831e-07	7.72723e-07	-7.07017e-08	7.02021e-07	7.12128e-07	-1.46502e-07	5.65626e-07	9.24871e-07	-1.36111e-07	7.88760e-07	8.19545e-07	-2.17349e-07	6.02196e-07	5.68161e-07	-1.23785e-07	4.44377e-07	4.63629e-07	2.10508e-08	4.84680e-07	8.54612e-07	-2.32565e-07	6.22047e-07
14.180	6.85928e-07	-2.27871e-08	6.63140e-07	7.71663e-07	-7.06048e-08	7.01059e-07	7.11456e-07	-1.46364e-07	5.65092e-07	9.23477e-07	-1.35906e-07	7.87571e-07	8.18456e-07	-2.17060e-07	6.01396e-07	5.67498e-07	-1.23640e-07	4.43858e-07	4.63349e-07	2.12231e-08	4.84572e-07	8.53185e-07	-2.32177e-07	6.21008e-07
14.205	6.85191e-07	-2.27626e-08	6.62429e-07	7.70593e-07	-7.05069e-08	7.00087e-07	7.10775e-07	-1.46224e-07	5.64551e-07	9.22069e-07	-1.35699e-07	7.86370e-07	8.17357e-07	-2.16769e-07	6.00588e-07	5.66828e-07	-1.23494e-07	4.43333e-07	4.63063e-07	2.13973e-08	4.84460e-07	8.51748e-07	-2.31786e-07	6.19962e-07
14.230	6.84434e-07	-2.27375e-08	6.61696e-07	7.69513e-07	-7.04080e-08	6.99105e-07	7.10083e-07	-1.46082e-07	5.64001e-07	9.20648e-07	-1.35490e-07	7.85159e-07	8.16247e-07	-2.16474e-07	5.99772e-07	5.66149e-07	-1.23346e-07	4.42803e-07	4.62770e-07	2.15734e-08	4.84343e-07	8.50302e-07	-2.31392e-07	6.18910e-07
14.254	6.83654e-07	-2.27116e-08	6.60942e-07	7.68421e-07	-7.03081e-08	6.98113e-07	7.09382e-07	-1.45937e-07	5.63444e-07	9.19214e-07	-1.35279e-07	7.83936e-07	8.15126e-07	-2.16177e-07	5.98949e-07	5.65464e-07	-1.23197e-07	4.42267e-07	4.62470e-07	2.17513e-08	4.84222e-07	8.48846e-07	-2.30996e-07	6.17850e-07
14.279	6.82853e-07	-2.26849e-08	6.60168e-07	7.67319e-07	-7.02073e-08	6.97112e-07	7.08671e-07	-1.45791e-07	5.62880e-07	9.17768e-07	-1.35066e-07	7.82702e-07	8.13995e-07	-2.15877e-07	5.98118e-07	5.64771e-07	-1.23046e-07	4.41725e-07	4.62165e-07	2.19311e-08	4.84096e-07	8.47381e-07	-2.30597e-07	6.16783e-07
14.303	6.82030e-07	-2.26576e-08	6.59372e-07	7.66207e-07	-7.01055e-08	6.96101e-07	7.07950e-07	-1.45643e-07	5.62307e-07	9.16308e-07	-1.34851e-07	7.81457e-07	8.12854e-07	-2.15575e-07	5.97279e-07	5.64070e-07	-1.22893e-07	4.41177e-07	4.61852e-07	2.21127e-08	4.83965e-07	8.45906e-07	-2.30196e-07	6.15710e-07
14.328	6.81185e-07	-2.26295e-08	6.58555e-07	7.65083e-07	-7.00027e-08	6.95081e-07	7.07220e-07	-1.45493e-07	5.61727e-07	9.14835e-07	-1.34634e-07	7.80201e-07	8.11702e-07	-2.15269e-07	5.96433e-07	5.63362e-07	-1.22739e-07	4.40623e-07	4.61534e-07	2.22962e-08	4.83830e-07	8.44422e-07	-2.29792e-07	6.14629e-07
14.352	6.80319e-07	-2.26008e-08	6.57718e-07	7.63950e-07	-6.98990e-08	6.94051e-07	7.06480e-07	-1.45340e-07	5.61139e-07	9.13350e-07	-1.34415e-07	7.78934e-07	8.10540e-07	-2.14961e-07	5.95579e-07	5.62647e-07	-1.22583e-07	4.40064e-07	4.61209e-07	2.24814e-08	4.83690e-07	8.42928e-07	-2.29386e-07	6.13542e-07
14.377	6.79431e-07	-2.25713e-08	6.56859e-07	7.62806e-07	-6.97943e-08	6.93011e-07	7.05730e-07	-1.45186e-07	5.60544e-07	9.11851e-07	-1.34195e-07	7.77656e-07	8.09368e-07	-2.14650e-07	5.94718e-07	5.61924e-07	-1.22426e-07	4.39498e-07	4.60877e-07	2.26685e-08	4.83546e-07	8.41425e-07	-2.28977e-07	6.12448e-07
14.402	6.78521e-07	-2.25410e-08	6.55980e-07	7.61651e-07	-6.96887e-08	6.91962e-07	7.04971e-07	-1.45030e-07	5.59941e-07	9.10340e-07	-1.33973e-07	7.76368e-07	8.08185e-07	-2.14336e-07	5.93849e-07	5.61194e-07	-1.22267e-07	4.38927e-07	4.60539e-07	2.28574e-08	4.83397e-07	8.39912e-07	-2.28565e-07	6.11347e-07
14.426	6.77590e-07	-2.25101e-08	6.55080e-07	7.60486e-07	-6.95821e-08	6.90904e-07	7.04202e-07	-1.44872e-07	5.59330e-07	9.08816e-07	-1.33748e-07	7.75068e-07	8.06992e-07	-2.14020e-07	5.92972e-07	5.60457e-07	-1.22106e-07	4.38351e-07	4.60195e-07	2.30482e-08	4.83243e-07	8.38390e-07	-2.28151e-07	6.10239e-07
14.451	6.76637e-07	-2.24785e-08	6.54158e-07	7.59311e-07	-6.94746e-08	6.89836e-07	7.03424e-07	-1.44712e-07	5.58712e-07	9.07280e-07	-1.33522e-07	7.73758e-07	8.05789e-07	-2.13701e-07	5.92088e-07	5.59712e-07	-1.21944e-07	4.37768e-07	4.59845e-07	2.32407e-08	4.83085e-07	8.36859e-07	-2.27734e-07	6.09125e-07
14.475	6.75663e-07	-2.24461e-08	6.53216e-07	7.58125e-07	-6.93661e-08	6.88759e-07	7.02636e-07	-1.44550e-07	5.58086e-07	9.05731e-07	-1.33294e-07	7.72437e-07	8.04575e-07	-2.13379e-07	5.91196e-07	5.58960e-07	-1.21780e-07	4.37180e-07	4.59488e-07	2.34349e-08	4.82923e-07	8.35319e-07	-2.27315e-07	6.08004e-07
14.500	6.74667e-07	-2.24130e-08	6.52254e-07	7.56929e-07	-6.92567e-08	6.87673e-07	7.01839e-07	-1.44386e-07	5.57453e-07	9.04170e-07	-1.33064e-07	7.71105e-07	8.03352e-07	-2.13055e-07	5.90297e-07	5.58201e-07	-1.21615e-07	4.36586e-07	4.59125e-07	2.36310e-08	4.82756e-07	8.33770e-07	-2.26893e-07	6.06876e-07
14.524	6.73649e-07	-2.23792e-08	6.51270e-07	7.55723e-07	-6.91463e-08	6.86577e-07	7.01032e-07	-1.44220e-07	5.56812e-07	9.02596e-07	-1.32833e-07	7.69763e-07	8.02118e-07	-2.12727e-07	5.89391e-07	5.57435e-07	-1.21448e-07	4.35987e-07	4.58755e-07	2.38288e-08	4.82584e-07	8.32211e-07	-2.26469e-07	6.05742e-07
14.549	6.72610e-07	-2.23447e-08	6.50266e-07	7.54507e-07	-6.90350e-08	6.85472e-07	7.00216e-07	-1.44052e-07	5.56164e-07	9.01010e-07	-1.32599e-07	7.68410e-07	8.00875e-07	-2.12398e-07	5.88477e-07	5.56661e-07	-1.21279e-07	4.35382e-07	4.58380e-07	2.40284e-08	4.82408e-07	8.30644e-07	-2.26043e-07	6.04601e-07
14.574	6.71550e-07	-2.23095e-08	6.49240e-07	7.53280e-07	-6.89228e-08	6.84358e-07	6.99391e-07	-1.43882e-07	5.55509e-07	8.99411e-07	-1.32364e-07	7.67047e-07	7.99621e-07	-2.12065e-07	5.87556e-07	5.55880e-07	-1.21109e-07	4.34771e-07	4.57998e-07	2.42297e-08	4.82227e-07	8.29068e-07	-2.25614e-07	6.03454e-07
14.598	6.70468e-07	-2.22735e-08	6.48194e-07	7.52044e-07	-6.88096e-08	6.83234e-07	6.98556e-07	-1.43710e-07	5.54846e-07	8.97800e-07	-1.32127e-07	7.65673e-07	7.98358e-07	-2.11730e-07	5.86628e-07	5.55093e-07	-1.20937e-07	4.34155e-07	4.57610e-07	2.44328e-08	4.82042e-07	8.27482e-07	-2.25182e-07	6.02300e-07
14.623	6.69365e-07	-2.22369e-08	6.47128e-07	7.50797e-07	-6.86956e-08	6.82101e-07	6.97712e-07	-1.43537e-07	5.54175e-07	8.96177e-07	-1.31888e-07	7.64289e-07	7.97085e-07	-2.11392e-07	5.85692e-07	5.54298e-07	-1.20764e-07	4.33533e-07	4.57215e-07	2.46376e-08	4.81853e-07	8.25888e-07	-2.24749e-07	6.01140e-07
14.647	6.68240e-07	-2.21995e-08	6.46041e-07	7.49540e-07	-6.85806e-08	6.80960e-07	6.96858e-07	-1.43361e-07	5.53497e-07	8.94542e-07	-1.31648e-07	7.62894e-07	7.95802e-07	-2.11052e-07	5.84749e-07	5.53496e-07	-1.20589e-07	4.32906e-07	4.56814e-07	2.48441e-08	4.81658e-07	8.24285e-07	-2.24312e-07	5.99973e-07
14.672	6.67094e-07	-2.21614e-08	6.44933e-07	7.48273e-07	-6.84647e-08	6.79809e-07	6.95996e-07	-1.43184e-07	5.52812e-07	8.92894e-07	-1.31405e-07	7.61489e-07	7.94509e-07	-2.10709e-07	5.83799e-07	5.52686e-07	-1.20413e-07	4.32273e-07	4.56407e-07	2.50523e-08	4.81460e-07	8.22673e-07	-2.23874e-07	5.98800e-07
14.696	6.65927e-07	-2.21226e-08	6.43804e-07	7.46997e-07	-6.83478e-08	6.78649e-07	6.95124e-07	-1.43004e-07	5.52120e-07	8.91235e-07	-1.31161e-07	7.60074e-07	7.93206e-07	-2.10364e-07	5.82842e-07	5.51870e-07	-1.20235e-07	4.31635e-07	4.55994e-07	2.52622e-08	4.81257e-07	8.21053e-07	-2.23433e-07	5.97620e-07
14.721	6.64738e-07	-2.20832e-08	6.42655e-07	7.45710e-07	-6.82301e-08	6.77480e-07	6.94243e-07	-1.42823e-07	5.51420e-07	8.89563e-07	-1.30915e-07	7.58648e-07	7.91894e-07	-2.10016e-07	5.81878e-07	5.51047e-07	-1.20056e-07	4.30991e-07	4.55575e-07	2.54738e-08	4.81049e-07	8.19424e-07	-2.22990e-07	5.96434e-07
14.746	6.63528e-07	-2.20430e-08	6.41485e-07	7.44413e-07	-6.81115e-08	6.76302e-07	6.93353e-07	-1.42640e-07	5.50713e-07	8.87880e-07	-1.30667e-07	7.57213e-07	7.90572e-07	-2.09665e-07	5.80906e-07	5.50217e-07	-1.19875e-07	4.30342e-07	4.55150e-07	2.56871e-08	4.80837e-07	8.17786e-07	-2.22544e-07	5.95242e-07
14.770	6.62297e-07	-2.20021e-08	6.40295e-07	7.43107e-07	-6.79919e-08	6.75115e-07	6.92454e-07	-1.42455e-07	5.49999e-07	8.86184e-07	-1.30418e-07	7.55767e-07	7.89240e-07	-2.09312e-07	5.79928e-07	5.49380e-07	-1.19693e-07	4.29687e-07	4.54718e-07	2.59020e-08	4.80620e-07	8.16140e-07	-2.22096e-07	5.94044e-07
14.795	6.61044e-07	-2.19605e-08	6.39084e-07	7.41791e-07	-6.78715e-08	6.73919e-07	6.91545e-07	-1.42268e-07	5.49277e-07	8.84477e-07	-1.30166e-07	7.54311e-07	7.87899e-07	-2.08956e-07	5.78942e-07	5.48536e-07	-1.19509e-07	4.29027e-07	4.54280e-07	2.61186e-08	4.80399e-07	8.14485e-07	-2.21646e-07	5.92840e-07
14.819	6.59771e-07	-2.19182e-08	6.37853e-07	7.40465e-07	-6.77502e-08	6.72714e-07	6.90628e-07	-1.42079e-07	5.48549e-07	8.82758e-07	-1.29913e-07	7.52845e-07	7.86548e-07	-2.08598e-07	5.77950e-07	5.47685e-07	-1.19323e-07	4.28362e-07	4.53836e-07	2.63369e-08	4.80173e-07	8.12822e-07	-2.21193e-07	5.91629e-07
14.844	6.58476e-07	-2.18751e-08	6.36601e-07	7.39129e-07	-6.76280e-08	6.71501e-07	6.89702e-07	-1.41889e-07	5.47813e-07	8.81028e-07	-1.29659e-07	7.51369e-07	7.85188e-07	-2.08237e-07	5.76951e-07	5.46827e-07	-1.19137e-07	4.27691e-07	4.53386e-07	2.65568e-08	4.79943e-07	8.11151e-07	-2.20738e-07	5.90413e-07
14.868	6.57161e-07	-2.18314e-08	6.35329e-07	7.37784e-07	-6.75049e-08	6.70279e-07	6.88767e-07	-1.41696e-07	5.47070e-07	8.79285e-07	-1.29402e-07	7.49883e-07	7.83818e-07	-2.07874e-07	5.75944e-07	5.45963e-07	-1.18948e-07	4.27014e-07	4.52930e-07	2.67783e-08	4.79709e-07	8.09471e-07	-2.20281e-07	5.89190e-07
14.893	6.55824e-07	-2.17870e-08	6.34037e-07	7.36428e-07	-6.73809e-08	6.69048e-07	6.87823e-07	-1.41502e-07	5.46320e-07	8.77532e-07	-1.29144e-07	7.48387e-07	7.82439e-07	-2.07508e-07	5.74931e-07	5.45091e-07	-1.18758e-07	4.26333e-07	4.52468e-07	2.70014e-08	4.79470e-07	8.07783e-07	-2.19822e-07	5.87961e-07
14.918	6.54466e-07	-2.17419e-08	6.32724e-07	7.35064e-07	-6.72560e-08	6.67808e-07	6.86870e-07	-1.41306e-07	5.45563e-07	8.75766e-07	-1.28884e-07	7.46882e-07	7.81051e-07	-2.07140e-07	5.73911e-07	5.44213e-07	-1.18567e-07	4.25646e-07	4.52000e-07	2.72261e-08	4.79226e-07	8.06086e-07	-2.19360e-07	5.86726e-07
14.942	6.53087e-07	-2.16961e-08	6.31391e-07	7.33690e-07	-6.71303e-08	6.66559e-07	6.85908e-07	-1.41108e-07	5.44799e-07	8.73989e-07	-1.28623e-07	7.45366e-07	7.79654e-07	-2.06770e-07	5.72884e-07	5.43328e-07	-1.18374e-07	4.24954e-07	4.51526e-07	2.74525e-08	4.78978e-07	8.04382e-07	-2.18896e-07	5.85486e-07
14.967	6.51687e-07	-2.16496e-08	6.30038e-07	7.32306e-07	-6.70037e-08	6.65302e-07	6.84937e-07	-1.40909e-07	5.44029e-07	8.72201e-07	-1.28360e-07	7.43841e-07	7.78247e-07	-2.06397e-07	5.71850e-07	5.42437e-07	-1.18180e-07	4.24257e-07	4.51046e-07	2.76804e-08	4.78726e-07	8.02669e-07	-2.18430e-07	5.84239e-07
14.991	6.50267e-07	-2.16024e-08	6.28664e-07	7.30913e-07	-6.68762e-08	6.64037e-07	6.83958e-07	-1.40707e-07	5.43251e-07	8.70402e-07	-1.28095e-07	7.42307e-07	7.76831e-07	-2.06021e-07	5.70810e-07	5.41538e-07	-1.17984e-07	4.23554e-07	4.50560e-07	2.79099e-08	4.78470e-07	8.00948e-07	-2.17962e-07	5.82986e-07
15.016	6.48825e-07	-2.15545e-08	6.27270e-07	7.29510e-07	-6.67479e-08	6.62763e-07	6.82970e-07	-1.40504e-07	5.42466e-07	8.68591e-07	-1.27828e-07	7.40762e-07	7.75406e-07	-2.05643e-07	5.69763e-07	5.40633e-07	-1.17787e-07	4.22846e-07	4.50068e-07	2.81409e-08	4.78208e-07	7.99219e-07	-2.17491e-07	5.81728e-07
15.041	6.47363e-07	-2.15059e-08	6.25857e-07	7.28099e-07	-6.66187e-08	6.61480e-07	6.81973e-07	-1.40299e-07	5.41674e-07	8.66769e-07	-1.27560e-07	7.39209e-07	7.73972e-07	-2.05263e-07	5.68709e-07	5.39722e-07	-1.17589e-07	4.22133e-07	4.49569e-07	2.83735e-08	4.77943e-07	7.97483e-07	-2.17019e-07	5.80464e-07
15.065	6.45880e-07	-2.14567e-08	6.24423e-07	7.26677e-07	-6.64887e-08	6.60189e-07	6.80967e-07	-1.40092e-07	5.40875e-07	8.64936e-07	-1.27290e-07	7.37645e-07	7.72529e-07	-2.04880e-07	5.67649e-07	5.38804e-07	-1.17389e-07	4.21415e-07	4.49065e-07	2.86076e-08	4.77673e-07	7.95738e-07	-2.16544e-07	5.79194e-07
15.090	6.44376e-07	-2.14067e-08	6.22969e-07	7.25247e-07	-6.63578e-08	6.58889e-07	6.79953e-07	-1.39883e-07	5.40070e-07	8.63091e-07	-1.27019e-07	7.36072e-07	7.71076e-07	-2.04495e-07	5.66582e-07	5.37879e-07	-1.17187e-07	4.20692e-07	4.48555e-07	2.88433e-08	4.77399e-07	7.93986e-07	-2.16067e-07	5.77919e-07
15.114	6.42851e-07	-2.13561e-08	6.21495e-07	7.23807e-07	-6.62261e-08	6.57581e-07	6.78931e-07	-1.39673e-07	5.39258e-07	8.61236e-07	-1.26746e-07	7.34490e-07	7.69615e-07	-2.04107e-07	5.65508e-07	5.36947e-07	-1.16984e-07	4.19963e-07	4.48040e-07	2.90805e-08	4.77120e-07	7.92226e-07	-2.15588e-07	5.76638e-07
15.139	6.41306e-07	-2.13047e-08	6.20001e-07	7.22358e-07	-6.60935e-08	6.56265e-07	6.77899e-07	-1.39461e-07	5.38439e-07	8.59370e-07	-1.26471e-07	7.32899e-07	7.68145e-07	-2.03718e-07	5.64428e-07	5.36010e-07	-1.16780e-07	4.19230e-07	4.47518e-07	2.93192e-08	4.76837e-07	7.90458e-07	-2.15107e-07	5.75351e-07
15.163	6.39740e-07	-2.12527e-08	6.18487e-07	7.20900e-07	-6.59601e-08	6.54940e-07	6.76860e-07	-1.39247e-07	5.37613e-07	8.57493e-07	-1.26195e-07	7.31298e-07	7.66667e-07	-2.03325e-07	5.63341e-07	5.35065e-07	-1.16574e-07	4.18491e-07	4.46990e-07	2.95593e-08	4.76550e-07	7.88682e-07	-2.14624e-07	5.74058e-07
15.188	6.38154e-07	-2.12000e-08	6.16954e-07	7.19433e-07	-6.58259e-08	6.53607e-07	6.75812e-07	-1.39031e-07	5.36780e-07	8.55605e-07	-1.25917e-07	7.29688e-07	7.65179e-07	-2.02931e-07	5.62248e-07	5.34115e-07	-1.16367e-07	4.17748e-07	4.46457e-07	2.98010e-08	4.76258e-07	7.86899e-07	-2.14138e-07	5.72760e-07
15.213	6.36547e-07	-2.11466e-08	6.15400e-07	7.17957e-07	-6.56908e-08	6.52266e-07	6.74755e-07	-1.38814e-07	5.35941e-07	8.53706e-07	-1.25638e-07	7.28069e-07	7.63683e-07	-2.02534e-07	5.61149e-07	5.33158e-07	-1.16158e-07	4.16999e-07	4.45918e-07	3.00441e-08	4.75962e-07	7.85108e-07	-2.13651e-07	5.71457e-07
15.237	6.34920e-07	-2.10926e-08	6.13827e-07	7.16472e-07	-6.55549e-08	6.50917e-07	6.73690e-07	-1.38595e-07	5.35095e-07	8.51797e-07	-1.25357e-07	7.26440e-07	7.62178e-07	-2.02135e-07	5.60043e-07	5.32194e-07	-1.15949e-07	4.16246e-07	4.45372e-07	3.02887e-08	4.75661e-07	7.83310e-07	-2.13162e-07	5.70148e-07
15.262	6.33272e-07	-2.10378e-08	6.12234e-07	7.14978e-07	-6.54182e-08	6.49559e-07	6.72617e-07	-1.38374e-07	5.34243e-07	8.49877e-07	-1.25074e-07	7.24803e-07	7.60665e-07	-2.01734e-07	5.58931e-07	5.31224e-07	-1.15737e-07	4.15487e-07	4.44822e-07	3.05348e-08	4.75356e-07	7.81504e-07	-2.12670e-07	5.68834e-07
15.286	6.31604e-07	-2.09824e-08	6.10622e-07	7.13475e-07	-6.52807e-08	6.48194e-07	6.71536e-07	-1.38152e-07	5.33384e-07	8.47947e-07	-1.24790e-07	7.23156e-07	7.59143e-07	-2.01330e-07	5.57813e-07	5.30248e-07	-1.15525e-07	4.14724e-07	4.44265e-07	3.07823e-08	4.75047e-07	7.79691e-07	-2.12177e-07	5.67514e-07
15.311	6.29916e-07	-2.09264e-08	6.08990e-07	7.11963e-07	-6.51424e-08	6.46820e-07	6.70446e-07	-1.37927e-07	5.32518e-07	8.46006e-07	-1.24505e-07	7.21501e-07	7.57612e-07	-2.00924e-07	5.56688e-07	5.29266e-07	-1.15311e-07	4.13955e-07	4.43703e-07	3.10312e-08	4.74734e-07	7.77871e-07	-2.11682e-07	5.66189e-07
15.335	6.28208e-07	-2.08696e-08	6.07338e-07	7.10442e-07	-6.50032e-08	6.45439e-07	6.69348e-07	-1.37701e-07	5.31646e-07	8.44054e-07	-1.24217e-07	7.19837e-07	7.56073e-07	-2.00516e-07	5.55557e-07	5.28277e-07	-1.15095e-07	4.13182e-07	4.43135e-07	3.12815e-08	4.74416e-07	7.76043e-07	-2.11184e-07	5.64859e-07
15.360	6.26479e-07	-2.08122e-08	6.05667e-07	7.08913e-07	-6.48633e-08	6.44049e-07	6.68242e-07	-1.37474e-07	5.30768e-07	8.42093e-07	-1.23929e-07	7.18164e-07	7.54526e-07	-2.00106e-07	5.54420e-07	5.27282e-07	-1.14878e-07	4.12404e-07	4.42561e-07	3.15332e-08	4.74094e-07	7.74208e-07	-2.10685e-07	5.63523e-07
15.385	6.24730e-07	-2.07541e-08	6.03976e-07	7.07374e-07	-6.47225e-08	6.42652e-07	6.67127e-07	-1.37245e-07	5.29883e-07	8.40121e-07	-1.23639e-07	7.16482e-07	7.52970e-07	-1.99693e-07	5.53277e-07	5.26281e-07	-1.14660e-07	4.11621e-07	4.41981e-07	3.17863e-08	4.73768e-07	7.72366e-07	-2.10184e-07	5.62183e-07
15.409	6.22962e-07	-2.06953e-08	6.02266e-07	7.05828e-07	-6.45810e-08	6.41247e-07	6.66005e-07	-1.37014e-07	5.28991e-07	8.38139e-07	-1.23347e-07	7.14792e-07	7.51406e-07	-1.99278e-07	5.52128e-07	5.25274e-07	-1.14441e-07	4.10833e-07	4.41396e-07	3.20408e-08	4.73437e-07	7.70517e-07	-2.09681e-07	5.60837e-07
15.434	6.21173e-07	-2.06359e-08	6.00537e-07	7.04272e-07	-6.44387e-08	6.39833e-07	6.64875e-07	-1.36781e-07	5.28094e-07	8.36146e-07	-1.23054e-07	7.13093e-07	7.49833e-07	-1.98861e-07	5.50972e-07	5.24261e-07	-1.14220e-07	4.10041e-07	4.40805e-07	3.22966e-08	4.73102e-07	7.68661e-07	-2.09175e-07	5.59486e-07
15.458	6.19364e-07	-2.05758e-08	5.98788e-07	7.02708e-07	-6.42956e-08	6.38412e-07	6.63736e-07	-1.36547e-07	5.27189e-07	8.34144e-07	-1.22759e-07	7.11385e-07	7.48253e-07	-1.98442e-07	5.49811e-07	5.23241e-07	-1.13998e-07	4.09243e-07	4.40209e-07	3.25538e-08	4.72763e-07	7.66798e-07	-2.08668e-07	5.58130e-07
15.483	6.17536e-07	-2.05151e-08	5.97020e-07	7.01136e-07	-6.41517e-08	6.36984e-07	6.62590e-07	-1.36311e-07	5.26279e-07	8.32132e-07	-1.22463e-07	7.09669e-07	7.46664e-07	-1.98021e-07	5.48644e-07	5.22216e-07	-1.13775e-07	4.08441e-07	4.39607e-07	3.28124e-08	4.72419e-07	7.64928e-07	-2.08160e-07	5.56768e-07
15.507	6.15687e-07	-2.04536e-08	5.95233e-07	6.99555e-07	-6.40070e-08	6.35547e-07	6.61436e-07	-1.36074e-07	5.25362e-07	8.30109e-07	-1.22165e-07	7.07944e-07	7.45068e-07	-1.97597e-07	5.47471e-07	5.21184e-07	-1.13550e-07	4.07634e-07	4.38999e-07	3.30722e-08	4.72072e-07	7.63051e-07	-2.07649e-07	5.55402e-07
15.532	6.13819e-07	-2.03916e-08	5.93427e-07	6.97965e-07	-6.38616e-08	6.34103e-07	6.60274e-07	-1.35835e-07	5.24439e-07	8.28077e-07	-1.21866e-07	7.06211e-07	7.43463e-07	-1.97172e-07	5.46291e-07	5.20147e-07	-1.13324e-07	4.06823e-07	4.38386e-07	3.33334e-08	4.71720e-07	7.61167e-07	-2.07136e-07	5.54031e-07
15.557	6.11931e-07	-2.03289e-08	5.91602e-07	6.96367e-07	-6.37154e-08	6.32652e-07	6.59104e-07	-1.35594e-07	5.23510e-07	8.26035e-07	-1.21566e-07	7.04470e-07	7.41850e-07	-1.96744e-07	5.45106e-07	5.19103e-07	-1.13096e-07	4.06007e-07	4.37768e-07	3.35959e-08	4.71364e-07	7.59277e-07	-2.06622e-07	5.52655e-07
15.581	6.10024e-07	-2.02655e-08	5.89758e-07	6.94761e-07	-6.35685e-08	6.31193e-07	6.57926e-07	-1.35352e-07	5.22574e-07	8.23984e-07	-1.21264e-07	7.02720e-07	7.40230e-07	-1.96314e-07	5.43916e-07	5.18054e-07	-1.12868e-07	4.05186e-07	4.37144e-07	3.38597e-08	4.71003e-07	7.57380e-07	-2.06105e-07	5.51274e-07
15.606	6.08096e-07	-2.02015e-08	5.87895e-07	6.93147e-07	-6.34208e-08	6.29726e-07	6.56741e-07	-1.35108e-07	5.21633e-07	8.21922e-07	-1.20960e-07	7.00962e-07	7.38601e-07	-1.95882e-07	5.42719e-07	5.16999e-07	-1.12638e-07	4.04361e-07	4.36514e-07	3.41247e-08	4.70639e-07	7.55476e-07	-2.05587e-07	5.49889e-07
15.630	6.06150e-07	-2.01368e-08	5.86013e-07	6.91524e-07	-6.32723e-08	6.28252e-07	6.55548e-07	-1.34862e-07	5.20685e-07	8.19851e-07	-1.20656e-07	6.99196e-07	7.36965e-07	-1.95448e-07	5.41517e-07	5.15938e-07	-1.12407e-07	4.03531e-07	4.35879e-07	3.43911e-08	4.70270e-07	7.53566e-07	-2.05068e-07	5.48498e-07
15.655	6.04184e-07	-2.00715e-08	5.84112e-07	6.89894e-07	-6.31231e-08	6.26770e-07	6.54347e-07	-1.34615e-07	5.19732e-07	8.17771e-07	-1.20349e-07	6.97422e-07	7.35321e-07	-1.95012e-07	5.40309e-07	5.14871e-07	-1.12174e-07	4.02697e-07	4.35238e-07	3.46586e-08	4.69897e-07	7.51649e-07	-2.04546e-07	5.47103e-07
15.679	6.02199e-07	-2.00055e-08	5.82193e-07	6.88255e-07	-6.29731e-08	6.25282e-07	6.53139e-07	-1.34367e-07	5.18772e-07	8.15681e-07	-1.20042e-07	6.95639e-07	7.33670e-07	-1.94574e-07	5.39095e-07	5.13798e-07	-1.11941e-07	4.01858e-07	4.34592e-07	3.49274e-08	4.69520e-07	7.49726e-07	-2.04023e-07	5.45703e-07
15.704	6.00194e-07	-1.99390e-08	5.80255e-07	6.86608e-07	-6.28225e-08	6.23785e-07	6.51923e-07	-1.34117e-07	5.17806e-07	8.13582e-07	-1.19733e-07	6.93849e-07	7.32010e-07	-1.94134e-07	5.37876e-07	5.12720e-07	-1.11706e-07	4.01014e-07	4.33941e-07	3.51975e-08	4.69139e-07	7.47796e-07	-2.03497e-07	5.44299e-07
15.729	5.98170e-07	-1.98717e-08	5.78298e-07	6.84953e-07	-6.26710e-08	6.22282e-07	6.50699e-07	-1.33865e-07	5.16834e-07	8.11474e-07	-1.19423e-07	6.92051e-07	7.30343e-07	-1.93692e-07	5.36651e-07	5.11636e-07	-1.11470e-07	4.00167e-07	4.33284e-07	3.54687e-08	4.68753e-07	7.45860e-07	-2.02971e-07	5.42890e-07
15.753	5.96127e-07	-1.98038e-08	5.76323e-07	6.83290e-07	-6.25189e-08	6.20771e-07	6.49468e-07	-1.33612e-07	5.15857e-07	8.09356e-07	-1.19111e-07	6.90245e-07	7.28669e-07	-1.93248e-07	5.35421e-07	5.10546e-07	-1.11232e-07	3.99314e-07	4.32622e-07	3.57412e-08	4.68363e-07	7.43918e-07	-2.02442e-07	5.41476e-07
15.778	5.94065e-07	-1.97353e-08	5.74329e-07	6.81619e-07	-6.23660e-08	6.19253e-07	6.48230e-07	-1.33357e-07	5.14873e-07	8.07229e-07	-1.18798e-07	6.88431e-07	7.26987e-07	-1.92802e-07	5.34185e-07	5.09451e-07	-1.10994e-07	3.98458e-07	4.31955e-07	3.60148e-08	4.67970e-07	7.41970e-07	-2.01912e-07	5.40058e-07
15.802	5.91984e-07	-1.96662e-08	5.72317e-07	6.79941e-07	-6.22124e-08	6.17728e-07	6.46984e-07	-1.33101e-07	5.13884e-07	8.05094e-07	-1.18484e-07	6.86610e-07	7.25298e-07	-1.92354e-07	5.32944e-07	5.08350e-07	-1.10754e-07	3.97597e-07	4.31282e-07	3.62896e-08	4.67572e-07	7.40015e-07	-2.01380e-07	5.38635e-07
15.827	5.89884e-07	-1.95964e-08	5.70287e-07	6.78254e-07	-6.20581e-08	6.16196e-07	6.45731e-07	-1.32843e-07	5.12888e-07	8.02949e-07	-1.18168e-07	6.84781e-07	7.23602e-07	-1.91904e-07	5.31697e-07	5.07244e-07	-1.10513e-07	3.96731e-07	4.30604e-07	3.65656e-08	4.67170e-07	7.38055e-07	-2.00847e-07	5.37208e-07
15.852	5.87765e-07	-1.95260e-08	5.68239e-07	6.76560e-07	-6.19031e-08	6.14657e-07	6.44471e-07	-1.32584e-07	5.11887e-07	8.00795e-07	-1.17851e-07	6.82944e-07	7.21898e-07	-1.91452e-07	5.30445e-07	5.06132e-07	-1.10270e-07	3.95861e-07	4.29921e-07	3.68427e-08	4.66764e-07	7.36088e-07	-2.00311e-07	5.35777e-07
15.876	5.85627e-07	-1.94550e-08	5.66172e-07	6.74858e-07	-6.17474e-08	6.13111e-07	6.43204e-07	-1.32323e-07	5.10881e-07	7.98633e-07	-1.17533e-07	6.81100e-07	7.20187e-07	-1.90999e-07	5.29188e-07	5.05014e-07	-1.10027e-07	3.94987e-07	4.29233e-07	3.71210e-08	4.66354e-07	7.34116e-07	-1.99775e-07	5.34341e-07
15.901	5.83470e-07	-1.93834e-08	5.64087e-07	6.73149e-07	-6.15910e-08	6.11558e-07	6.41929e-07	-1.32061e-07	5.09868e-07	7.96461e-07	-1.17213e-07	6.79248e-07	7.18468e-07	-1.90543e-07	5.27926e-07	5.03891e-07	-1.09782e-07	3.94109e-07	4.28539e-07	3.74004e-08	4.65939e-07	7.32137e-07	-1.99236e-07	5.32901e-07
15.925	5.81295e-07	-1.93111e-08	5.61984e-07	6.71432e-07	-6.14339e-08	6.09998e-07	6.40647e-07	-1.31797e-07	5.08850e-07	7.94281e-07	-1.16892e-07	6.77389e-07	7.16743e-07	-1.90085e-07	5.26658e-07	5.02763e-07	-1.09536e-07	3.93227e-07	4.27840e-07	3.76808e-08	4.65521e-07	7.30153e-07	-1.98696e-07	5.31457e-07
15.950	5.79101e-07	-1.92382e-08	5.59863e-07	6.69707e-07	-6.12761e-08	6.08431e-07	6.39358e-07	-1.31532e-07	5.07826e-07	7.92093e-07	-1.16570e-07	6.75523e-07	7.15011e-07	-1.89626e-07	5.25385e-07	5.01629e-07	-1.09289e-07	3.92340e-07	4.27136e-07	3.79624e-08	4.65099e-07	7.28163e-07	-1.98155e-07	5.30008e-07
15.974	5.76889e-07	-1.91648e-08	5.57725e-07	6.67975e-07	-6.11177e-08	6.06858e-07	6.38062e-07	-1.31265e-07	5.06797e-07	7.89896e-07	-1.16247e-07	6.73649e-07	7.13271e-07	-1.89165e-07	5.24107e-07	5.00490e-07	-1.09041e-07	3.91449e-07	4.26427e-07	3.82451e-08	4.64672e-07	7.26167e-07	-1.97612e-07	5.28556e-07
15.999	5.74659e-07	-1.90907e-08	5.55568e-07	6.66236e-07	-6.09585e-08	6.05277e-07	6.36759e-07	-1.30997e-07	5.05762e-07	7.87690e-07	-1.15922e-07	6.71768e-07	7.11525e-07	-1.88701e-07	5.22824e-07	4.99346e-07	-1.08792e-07	3.90554e-07	4.25713e-07	3.85288e-08	4.64242e-07	7.24166e-07	-1.97067e-07	5.27099e-07
16.024	5.72410e-07	-1.90159e-08	5.53394e-07	6.64489e-07	-6.07987e-08	6.03690e-07	6.35449e-07	-1.30728e-07	5.04722e-07	7.85476e-07	-1.15597e-07	6.69880e-07	7.09772e-07	-1.88237e-07	5.21535e-07	4.98196e-07	-1.08541e-07	3.89655e-07	4.24994e-07	3.88136e-08	4.63807e-07	7.22159e-07	-1.96521e-07	5.25638e-07
16.048	5.70143e-07	-1.89406e-08	5.51202e-07	6.62735e-07	-6.06382e-08	6.02097e-07	6.34133e-07	-1.30457e-07	5.03676e-07	7.83254e-07	-1.15270e-07	6.67985e-07	7.08012e-07	-1.87770e-07	5.20242e-07	4.97042e-07	-1.08290e-07	3.88752e-07	4.24270e-07	3.90994e-08	4.63369e-07	7.20147e-07	-1.95973e-07	5.24173e-07
16.073	5.67857e-07	-1.88647e-08	5.48993e-07	6.60974e-07	-6.04770e-08	6.00497e-07	6.32809e-07	-1.30185e-07	5.02624e-07	7.81024e-07	-1.14941e-07	6.66082e-07	7.06245e-07	-1.87301e-07	5.18944e-07	4.95882e-07	-1.08037e-07	3.87845e-07	4.23540e-07	3.93863e-08	4.62927e-07	7.18129e-07	-1.95424e-07	5.22705e-07
16.097	5.65554e-07	-1.87882e-08	5.46766e-07	6.59205e-07	-6.03152e-08	5.98890e-07	6.31479e-07	-1.29911e-07	5.01568e-07	7.78785e-07	-1.14612e-07	6.64173e-07	7.04472e-07	-1.86831e-07	5.17641e-07	4.94717e-07	-1.07783e-07	3.86933e-07	4.22806e-07	3.96742e-08	4.62480e-07	7.16105e-07	-1.94873e-07	5.21232e-07
16.122	5.63232e-07	-1.87111e-08	5.44521e-07	6.57430e-07	-6.01527e-08	5.97277e-07	6.30141e-07	-1.29636e-07	5.00506e-07	7.76539e-07	-1.14281e-07	6.62257e-07	7.02692e-07	-1.86359e-07	5.16333e-07	4.93546e-07	-1.07528e-07	3.86018e-07	4.22067e-07	3.99630e-08	4.62030e-07	7.14077e-07	-1.94321e-07	5.19755e-07
16.146	5.60893e-07	-1.86333e-08	5.42260e-07	6.55647e-07	-5.99896e-08	5.95657e-07	6.28797e-07	-1.29359e-07	4.99438e-07	7.74284e-07	-1.13949e-07	6.60334e-07	7.00905e-07	-1.85885e-07	5.15020e-07	4.92371e-07	-1.07272e-07	3.85099e-07	4.21322e-07	4.02529e-08	4.61575e-07	7.12043e-07	-1.93768e-07	5.18275e-07
16.171	5.58536e-07	-1.85550e-08	5.39981e-07	6.53857e-07	-5.98259e-08	5.94031e-07	6.27447e-07	-1.29081e-07	4.98365e-07	7.72021e-07	-1.13617e-07	6.58405e-07	6.99112e-07	-1.85409e-07	5.13703e-07	4.91191e-07	-1.07015e-07	3.84176e-07	4.20573e-07	4.05437e-08	4.61117e-07	7.10004e-07	-1.93213e-07	5.16791e-07
16.196	5.56161e-07	-1.84761e-08	5.37685e-07	6.52060e-07	-5.96615e-08	5.92399e-07	6.26090e-07	-1.28802e-07	4.97287e-07	7.69751e-07	-1.13282e-07	6.56469e-07	6.97313e-07	-1.84932e-07	5.12380e-07	4.90006e-07	-1.06757e-07	3.83249e-07	4.19819e-07	4.08355e-08	4.60655e-07	7.07959e-07	-1.92657e-07	5.15303e-07
16.220	5.53768e-07	-1.83967e-08	5.35372e-07	6.50257e-07	-5.94965e-08	5.90760e-07	6.24726e-07	-1.28522e-07	4.96204e-07	7.67473e-07	-1.12947e-07	6.54526e-07	6.95507e-07	-1.84453e-07	5.11053e-07	4.88815e-07	-1.06498e-07	3.82318e-07	4.19060e-07	4.11282e-08	4.60188e-07	7.05910e-07	-1.92099e-07	5.13811e-07
16.245	5.51358e-07	-1.83166e-08	5.33042e-07	6.48446e-07	-5.93308e-08	5.89115e-07	6.23356e-07	-1.28240e-07	4.95116e-07	7.65187e-07	-1.12611e-07	6.52576e-07	6.93694e-07	-1.83973e-07	5.09722e-07	4.87620e-07	-1.06237e-07	3.81383e-07	4.18296e-07	4.14219e-08	4.59718e-07	7.03856e-07	-1.91540e-07	5.12316e-07
16.269	5.48931e-07	-1.82359e-08	5.30695e-07	6.46629e-07	-5.91645e-08	5.87465e-07	6.21979e-07	-1.27957e-07	4.94022e-07	7.62894e-07	-1.12273e-07	6.50621e-07	6.91876e-07	-1.83490e-07	5.08385e-07	4.86420e-07	-1.05976e-07	3.80444e-07	4.17528e-07	4.17165e-08	4.59244e-07	7.01796e-07	-1.90980e-07	5.10817e-07
16.294	5.46486e-07	-1.81547e-08	5.28331e-07	6.44805e-07	-5.89976e-08	5.85807e-07	6.20596e-07	-1.27672e-07	4.92924e-07	7.60593e-07	-1.11935e-07	6.48658e-07	6.90051e-07	-1.83006e-07	5.07045e-07	4.85215e-07	-1.05713e-07	3.79502e-07	4.16755e-07	4.20120e-08	4.58767e-07	6.99732e-07	-1.90418e-07	5.09314e-07
16.318	5.44023e-07	-1.80729e-08	5.25950e-07	6.42974e-07	-5.88301e-08	5.84144e-07	6.19206e-07	-1.27386e-07	4.91820e-07	7.58285e-07	-1.11595e-07	6.46690e-07	6.88220e-07	-1.82521e-07	5.05699e-07	4.84006e-07	-1.05450e-07	3.78556e-07	4.15976e-07	4.23083e-08	4.58285e-07	6.97663e-07	-1.89855e-07	5.07808e-07
16.343	5.41544e-07	-1.79905e-08	5.23553e-07	6.41137e-07	-5.86620e-08	5.82475e-07	6.17811e-07	-1.27099e-07	4.90712e-07	7.55969e-07	-1.11254e-07	6.44715e-07	6.86383e-07	-1.82034e-07	5.04350e-07	4.82791e-07	-1.05185e-07	3.77606e-07	4.15194e-07	4.26056e-08	4.57799e-07	6.95589e-07	-1.89290e-07	5.06299e-07
16.368	5.39047e-07	-1.79076e-08	5.21139e-07	6.39293e-07	-5.84933e-08	5.80800e-07	6.16409e-07	-1.26811e-07	4.89598e-07	7.53646e-07	-1.10912e-07	6.42734e-07	6.84540e-07	-1.81545e-07	5.02995e-07	4.81572e-07	-1.04920e-07	3.76653e-07	4.14406e-07	4.29037e-08	4.57310e-07	6.93511e-07	-1.88725e-07	5.04786e-07
16.392	5.36533e-07	-1.78241e-08	5.18709e-07	6.37443e-07	-5.83240e-08	5.79119e-07	6.15000e-07	-1.26521e-07	4.88480e-07	7.51316e-07	-1.10569e-07	6.40746e-07	6.82691e-07	-1.81055e-07	5.01637e-07	4.80348e-07	-1.04653e-07	3.75695e-07	4.13614e-07	4.32026e-08	4.56817e-07	6.91428e-07	-1.88158e-07	5.03270e-07
16.417	5.34003e-07	-1.77400e-08	5.16263e-07	6.35586e-07	-5.81541e-08	5.77432e-07	6.13586e-07	-1.26230e-07	4.87356e-07	7.48978e-07	-1.10225e-07	6.38753e-07	6.80836e-07	-1.80563e-07	5.00274e-07	4.79120e-07	-1.04385e-07	3.74735e-07	4.12817e-07	4.35024e-08	4.56319e-07	6.89340e-07	-1.87590e-07	5.01750e-07
16.441	5.31455e-07	-1.76554e-08	5.13800e-07	6.33723e-07	-5.79837e-08	5.75739e-07	6.12166e-07	-1.25938e-07	4.86228e-07	7.46634e-07	-1.09880e-07	6.36754e-07	6.78976e-07	-1.80069e-07	4.98907e-07	4.77887e-07	-1.04117e-07	3.73770e-07	4.12016e-07	4.38030e-08	4.55819e-07	6.87248e-07	-1.87021e-07	5.00228e-07
16.466	5.28891e-07	-1.75702e-08	5.11321e-07	6.31853e-07	-5.78126e-08	5.74041e-07	6.10739e-07	-1.25644e-07	4.85095e-07	7.44283e-07	-1.09534e-07	6.34749e-07	6.77109e-07	-1.79574e-07	4.97535e-07	4.76650e-07	-1.03847e-07	3.72802e-07	4.11210e-07	4.41044e-08	4.55314e-07	6.85151e-07	-1.86450e-07	4.98701e-07
16.490	5.26310e-07	-1.74845e-08	5.08826e-07	6.29978e-07	-5.76410e-08	5.72337e-07	6.09306e-07	-1.25349e-07	4.83957e-07	7.41925e-07	-1.09187e-07	6.32737e-07	6.75237e-07	-1.79078e-07	4.96160e-07	4.75407e-07	-1.03576e-07	3.71831e-07	4.10399e-07	4.44066e-08	4.54806e-07	6.83050e-07	-1.85878e-07	4.97172e-07
16.515	5.23713e-07	-1.73982e-08	5.06315e-07	6.28096e-07	-5.74688e-08	5.70627e-07	6.07868e-07	-1.25054e-07	4.82814e-07	7.39560e-07	-1.08839e-07	6.30721e-07	6.73359e-07	-1.78580e-07	4.94780e-07	4.74161e-07	-1.03305e-07	3.70856e-07	4.09584e-07	4.47096e-08	4.54293e-07	6.80945e-07	-1.85305e-07	4.95640e-07
16.540	5.21099e-07	-1.73113e-08	5.03788e-07	6.26208e-07	-5.72960e-08	5.68912e-07	6.06424e-07	-1.24756e-07	4.81667e-07	7.37188e-07	-1.08490e-07	6.28698e-07	6.71476e-07	-1.78080e-07	4.93396e-07	4.72910e-07	-1.03032e-07	3.69878e-07	4.08764e-07	4.50133e-08	4.53777e-07	6.78836e-07	-1.84731e-07	4.94104e-07
16.564	5.18469e-07	-1.72240e-08	5.01245e-07	6.24314e-07	-5.71227e-08	5.67191e-07	6.04973e-07	-1.24458e-07	4.80515e-07	7.34810e-07	-1.08140e-07	6.26670e-07	6.69587e-07	-1.77579e-07	4.92008e-07	4.71655e-07	-1.02759e-07	3.68896e-07	4.07940e-07	4.53178e-08	4.53258e-07	6.76722e-07	-1.84156e-07	4.92566e-07
16.589	5.15822e-07	-1.71361e-08	4.98686e-07	6.22413e-07	-5.69489e-08	5.65464e-07	6.03517e-07	-1.24159e-07	4.79359e-07	7.32425e-07	-1.07789e-07	6.24636e-07	6.67693e-07	-1.77077e-07	4.90616e-07	4.70395e-07	-1.02484e-07	3.67911e-07	4.07111e-07	4.56230e-08	4.52734e-07	6.74604e-07	-1.83580e-07	4.91024e-07
16.613	5.13160e-07	-1.70476e-08	4.96112e-07	6.20507e-07	-5.67745e-08	5.63733e-07	6.02056e-07	-1.23858e-07	4.78198e-07	7.30034e-07	-1.07437e-07	6.22597e-07	6.65793e-07	-1.76573e-07	4.89220e-07	4.69131e-07	-1.02209e-07	3.66922e-07	4.06278e-07	4.59290e-08	4.52207e-07	6.72482e-07	-1.83002e-07	4.89480e-07
16.638	5.10481e-07	-1.69586e-08	4.93522e-07	6.18595e-07	-5.65995e-08	5.61996e-07	6.00588e-07	-1.23556e-07	4.77032e-07	7.27636e-07	-1.07084e-07	6.20552e-07	6.63888e-07	-1.76068e-07	4.87820e-07	4.67863e-07	-1.01933e-07	3.65930e-07	4.05441e-07	4.62356e-08	4.51677e-07	6.70356e-07	-1.82424e-07	4.87932e-07
16.663	5.07786e-07	-1.68691e-08	4.90917e-07	6.16677e-07	-5.64240e-08	5.60253e-07	5.99115e-07	-1.23253e-07	4.75862e-07	7.25232e-07	-1.06731e-07	6.18502e-07	6.61978e-07	-1.75561e-07	4.86417e-07	4.66590e-07	-1.01656e-07	3.64935e-07	4.04599e-07	4.65429e-08	4.51142e-07	6.68226e-07	-1.81844e-07	4.86382e-07
16.687	5.05076e-07	-1.67790e-08	4.88297e-07	6.14754e-07	-5.62480e-08	5.58506e-07	5.97637e-07	-1.22949e-07	4.74688e-07	7.22822e-07	-1.06376e-07	6.16446e-07	6.60062e-07	-1.75053e-07	4.85009e-07	4.65314e-07	-1.01377e-07	3.63936e-07	4.03753e-07	4.68509e-08	4.50604e-07	6.66093e-07	-1.81264e-07	4.84829e-07
16.712	5.02350e-07	-1.66885e-08	4.85661e-07	6.12824e-07	-5.60715e-08	5.56753e-07	5.96152e-07	-1.22643e-07	4.73509e-07	7.20406e-07	-1.06020e-07	6.14385e-07	6.58142e-07	-1.74544e-07	4.83598e-07	4.64033e-07	-1.01098e-07	3.62935e-07	4.02903e-07	4.71595e-08	4.50063e-07	6.63955e-07	-1.80682e-07	4.83273e-07
16.736	4.99608e-07	-1.65974e-08	4.83010e-07	6.10889e-07	-5.58944e-08	5.54995e-07	5.94663e-07	-1.22337e-07	4.72326e-07	7.17983e-07	-1.05664e-07	6.12320e-07	6.56216e-07	-1.74033e-07	4.82183e-07	4.62748e-07	-1.00818e-07	3.61930e-07	4.02048e-07	4.74688e-08	4.49517e-07	6.61814e-07	-1.80099e-07	4.81715e-07
16.761	4.96850e-07	-1.65058e-08	4.80345e-07	6.08948e-07	-5.57169e-08	5.53232e-07	5.93168e-07	-1.22029e-07	4.71138e-07	7.15555e-07	-1.05307e-07	6.10249e-07	6.54285e-07	-1.73521e-07	4.80764e-07	4.61459e-07	-1.00538e-07	3.60922e-07	4.01190e-07	4.77788e-08	4.48968e-07	6.59669e-07	-1.79515e-07	4.80154e-07
16.785	4.94078e-07	-1.64137e-08	4.77664e-07	6.07002e-07	-5.55388e-08	5.51464e-07	5.91667e-07	-1.21721e-07	4.69947e-07	7.13121e-07	-1.04948e-07	6.08173e-07	6.52350e-07	-1.73008e-07	4.79342e-07	4.60166e-07	-1.00256e-07	3.59910e-07	4.00326e-07	4.80893e-08	4.48416e-07	6.57521e-07	-1.78931e-07	4.78590e-07
16.810	4.91289e-07	-1.63211e-08	4.74968e-07	6.05051e-07	-5.53602e-08	5.49690e-07	5.90161e-07	-1.21411e-07	4.68751e-07	7.10681e-07	-1.04589e-07	6.06092e-07	6.50409e-07	-1.72493e-07	4.77916e-07	4.58869e-07	-9.99733e-08	3.58896e-07	3.99459e-07	4.84004e-08	4.47860e-07	6.55369e-07	-1.78345e-07	4.77023e-07
16.835	4.88486e-07	-1.62279e-08	4.72258e-07	6.03094e-07	-5.51812e-08	5.47912e-07	5.88650e-07	-1.21100e-07	4.67550e-07	7.08235e-07	-1.04229e-07	6.04006e-07	6.48464e-07	-1.71977e-07	4.76487e-07	4.57569e-07	-9.96899e-08	3.57879e-07	3.98588e-07	4.87122e-08	4.47300e-07	6.53213e-07	-1.77759e-07	4.75454e-07
16.859	4.85668e-07	-1.61343e-08	4.69533e-07	6.01131e-07	-5.50016e-08	5.46130e-07	5.87134e-07	-1.20788e-07	4.66346e-07	7.05784e-07	-1.03869e-07	6.01916e-07	6.46514e-07	-1.71460e-07	4.75054e-07	4.56264e-07	-9.94057e-08	3.56858e-07	3.97712e-07	4.90245e-08	4.46737e-07	6.51054e-07	-1.77171e-07	4.73883e-07
16.884	4.82834e-07	-1.60402e-08	4.66794e-07	5.99164e-07	-5.48216e-08	5.44342e-07	5.85613e-07	-1.20475e-07	4.65138e-07	7.03327e-07	-1.03507e-07	5.99820e-07	6.44559e-07	-1.70942e-07	4.73618e-07	4.54955e-07	-9.91206e-08	3.55835e-07	3.96833e-07	4.93373e-08	4.46170e-07	6.48892e-07	-1.76583e-07	4.72309e-07
16.908	4.79986e-07	-1.59455e-08	4.64040e-07	5.97191e-07	-5.46411e-08	5.42550e-07	5.84087e-07	-1.20161e-07	4.63925e-07	7.00865e-07	-1.03145e-07	5.97720e-07	6.42600e-07	-1.70422e-07	4.72178e-07	4.53643e-07	-9.88347e-08	3.54808e-07	3.95949e-07	4.96507e-08	4.45600e-07	6.46726e-07	-1.75993e-07	4.70733e-07
16.933	4.77123e-07	-1.58504e-08	4.61272e-07	5.95213e-07	-5.44601e-08	5.40753e-07	5.82555e-07	-1.19846e-07	4.62709e-07	6.98397e-07	-1.02781e-07	5.95616e-07	6.40636e-07	-1.69901e-07	4.70735e-07	4.52327e-07	-9.85479e-08	3.53779e-07	3.95062e-07	4.99646e-08	4.45026e-07	6.44558e-07	-1.75403e-07	4.69154e-07
16.957	4.74245e-07	-1.57548e-08	4.58490e-07	5.93230e-07	-5.42786e-08	5.38951e-07	5.81019e-07	-1.19530e-07	4.61489e-07	6.95924e-07	-1.02417e-07	5.93507e-07	6.38668e-07	-1.69379e-07	4.69288e-07	4.51007e-07	-9.82604e-08	3.52747e-07	3.94170e-07	5.02791e-08	4.44449e-07	6.42386e-07	-1.74812e-07	4.67574e-07
16.982	4.71353e-07	-1.56587e-08	4.55694e-07	5.91241e-07	-5.40967e-08	5.37145e-07	5.79477e-07	-1.19213e-07	4.60264e-07	6.93446e-07	-1.02053e-07	5.91393e-07	6.36695e-07	-1.68856e-07	4.67839e-07	4.49684e-07	-9.79721e-08	3.51712e-07	3.93275e-07	5.05940e-08	4.43869e-07	6.40211e-07	-1.74220e-07	4.65991e-07
17.007	4.68446e-07	-1.55622e-08	4.52884e-07	5.89248e-07	-5.39144e-08	5.35334e-07	5.77931e-07	-1.18895e-07	4.59036e-07	6.90963e-07	-1.01687e-07	5.89276e-07	6.34718e-07	-1.68332e-07	4.66386e-07	4.48357e-07	-9.76829e-08	3.50674e-07	3.92375e-07	5.09094e-08	4.43284e-07	6.38033e-07	-1.73628e-07	4.64405e-07
17.031	4.65525e-07	-1.54651e-08	4.50060e-07	5.87250e-07	-5.37316e-08	5.33519e-07	5.76380e-07	-1.18576e-07	4.57804e-07	6.88475e-07	-1.01321e-07	5.87153e-07	6.32736e-07	-1.67806e-07	4.64930e-07	4.47026e-07	-9.73930e-08	3.49633e-07	3.91472e-07	5.12253e-08	4.42697e-07	6.35852e-07	-1.73034e-07	4.62818e-07
17.056	4.62590e-07	-1.53676e-08	4.47222e-07	5.85248e-07	-5.35483e-08	5.31699e-07	5.74824e-07	-1.18256e-07	4.56568e-07	6.85981e-07	-1.00954e-07	5.85027e-07	6.30751e-07	-1.67280e-07	4.63471e-07	4.45692e-07	-9.71024e-08	3.48589e-07	3.90565e-07	5.15416e-08	4.42106e-07	6.33668e-07	-1.72440e-07	4.61228e-07
17.080	4.59640e-07	-1.52696e-08	4.44371e-07	5.83240e-07	-5.33646e-08	5.29875e-07	5.73263e-07	-1.17935e-07	4.55329e-07	6.83483e-07	-1.00587e-07	5.82897e-07	6.28761e-07	-1.66752e-07	4.62009e-07	4.44354e-07	-9.68109e-08	3.47543e-07	3.89653e-07	5.18584e-08	4.41512e-07	6.31482e-07	-1.71845e-07	4.59637e-07
17.105	4.56677e-07	-1.51712e-08	4.41506e-07	5.81228e-07	-5.31805e-08	5.28047e-07	5.71698e-07	-1.17613e-07	4.54086e-07	6.80980e-07	-1.00218e-07	5.80762e-07	6.26767e-07	-1.66223e-07	4.60544e-07	4.43013e-07	-9.65187e-08	3.46494e-07	3.88739e-07	5.21756e-08	4.40914e-07	6.29292e-07	-1.71249e-07	4.58043e-07
17.129	4.53700e-07	-1.50723e-08	4.38627e-07	5.79211e-07	-5.29960e-08	5.26215e-07	5.70128e-07	-1.17290e-07	4.52839e-07	6.78473e-07	-9.98492e-08	5.78623e-07	6.24769e-07	-1.65693e-07	4.59076e-07	4.41668e-07	-9.62258e-08	3.45443e-07	3.87820e-07	5.24932e-08	4.40313e-07	6.27100e-07	-1.70653e-07	4.56448e-07
17.154	4.50709e-07	-1.49729e-08	4.35736e-07	5.77189e-07	-5.28110e-08	5.24378e-07	5.68554e-07	-1.16966e-07	4.51588e-07	6.75960e-07	-9.94794e-08	5.76481e-07	6.22767e-07	-1.65162e-07	4.57605e-07	4.40321e-07	-9.59321e-08	3.44388e-07	3.86898e-07	5.28111e-08	4.39709e-07	6.24906e-07	-1.70055e-07	4.54850e-07
17.179	4.47704e-07	-1.48731e-08	4.32831e-07	5.75163e-07	-5.26256e-08	5.22538e-07	5.66975e-07	-1.16641e-07	4.50334e-07	6.73444e-07	-9.91091e-08	5.74335e-07	6.20762e-07	-1.64630e-07	4.56131e-07	4.38969e-07	-9.56377e-08	3.43332e-07	3.85972e-07	5.31295e-08	4.39101e-07	6.22709e-07	-1.69457e-07	4.53251e-07
17.203	4.44686e-07	-1.47728e-08	4.29913e-07	5.73133e-07	-5.24398e-08	5.20693e-07	5.65392e-07	-1.16315e-07	4.49077e-07	6.70923e-07	-9.87380e-08	5.72184e-07	6.18752e-07	-1.64097e-07	4.54655e-07	4.37615e-07	-9.53427e-08	3.42272e-07	3.85042e-07	5.34482e-08	4.38490e-07	6.20509e-07	-1.68859e-07	4.51650e-07
17.228	4.41654e-07	-1.46721e-08	4.26982e-07	5.71098e-07	-5.22537e-08	5.18844e-07	5.63804e-07	-1.15989e-07	4.47816e-07	6.68397e-07	-9.83664e-08	5.70031e-07	6.16739e-07	-1.63564e-07	4.53175e-07	4.36257e-07	-9.50469e-08	3.41210e-07	3.84109e-07	5.37673e-08	4.37876e-07	6.18307e-07	-1.68260e-07	4.50047e-07
17.252	4.38609e-07	-1.45710e-08	4.24038e-07	5.69059e-07	-5.20671e-08	5.16992e-07	5.62212e-07	-1.15661e-07	4.46551e-07	6.65867e-07	-9.79941e-08	5.67873e-07	6.14722e-07	-1.63029e-07	4.51693e-07	4.34896e-07	-9.47504e-08	3.40146e-07	3.83172e-07	5.40867e-08	4.37258e-07	6.16102e-07	-1.67660e-07	4.48443e-07
17.277	4.35551e-07	-1.44694e-08	4.21082e-07	5.67015e-07	-5.18801e-08	5.15135e-07	5.60616e-07	-1.15333e-07	4.45283e-07	6.63333e-07	-9.76211e-08	5.65712e-07	6.12701e-07	-1.62493e-07	4.50209e-07	4.33532e-07	-9.44532e-08	3.39079e-07	3.82231e-07	5.44065e-08	4.36638e-07	6.13896e-07	-1.67059e-07	4.46836e-07
17.302	4.32480e-07	-1.43674e-08	4.18113e-07	5.64968e-07	-5.16928e-08	5.13275e-07	5.59016e-07	-1.15003e-07	4.44012e-07	6.60795e-07	-9.72476e-08	5.63548e-07	6.10677e-07	-1.61956e-07	4.48721e-07	4.32165e-07	-9.41553e-08	3.38010e-07	3.81287e-07	5.47265e-08	4.36014e-07	6.11687e-07	-1.66458e-07	4.45229e-07
17.326	4.29397e-07	-1.42649e-08	4.15132e-07	5.62916e-07	-5.15050e-08	5.11411e-07	5.57411e-07	-1.14673e-07	4.42738e-07	6.58253e-07	-9.68735e-08	5.61380e-07	6.08650e-07	-1.61418e-07	4.47231e-07	4.30795e-07	-9.38568e-08	3.36938e-07	3.80340e-07	5.50468e-08	4.35387e-07	6.09476e-07	-1.65856e-07	4.43619e-07
17.351	4.26300e-07	-1.41620e-08	4.12138e-07	5.60860e-07	-5.13170e-08	5.09543e-07	5.55802e-07	-1.14342e-07	4.41460e-07	6.55707e-07	-9.64988e-08	5.59208e-07	6.06619e-07	-1.60880e-07	4.45739e-07	4.29422e-07	-9.35577e-08	3.35864e-07	3.79389e-07	5.53674e-08	4.34756e-07	6.07262e-07	-1.65254e-07	4.42008e-07
17.375	4.23190e-07	-1.40587e-08	4.09132e-07	5.58801e-07	-5.11285e-08	5.07672e-07	5.54190e-07	-1.14011e-07	4.40179e-07	6.53158e-07	-9.61236e-08	5.57034e-07	6.04584e-07	-1.60340e-07	4.44244e-07	4.28046e-07	-9.32579e-08	3.34788e-07	3.78434e-07	5.56882e-08	4.34123e-07	6.05047e-07	-1.64651e-07	4.40396e-07
17.400	4.20069e-07	-1.39550e-08	4.06114e-07	5.56737e-07	-5.09397e-08	5.05797e-07	5.52573e-07	-1.13678e-07	4.38895e-07	6.50604e-07	-9.57478e-08	5.54856e-07	6.02547e-07	-1.59800e-07	4.42747e-07	4.26667e-07	-9.29574e-08	3.33709e-07	3.77477e-07	5.60093e-08	4.33486e-07	6.02830e-07	-1.64048e-07	4.38782e-07
17.424	4.16934e-07	-1.38509e-08	4.03083e-07	5.54669e-07	-5.07505e-08	5.03919e-07	5.50953e-07	-1.13345e-07	4.37608e-07	6.48047e-07	-9.53715e-08	5.52675e-07	6.00506e-07	-1.59258e-07	4.41247e-07	4.25285e-07	-9.26563e-08	3.32629e-07	3.76515e-07	5.63306e-08	4.32846e-07	6.00611e-07	-1.63444e-07	4.37167e-07
17.449	4.13788e-07	-1.37464e-08	4.00041e-07	5.52598e-07	-5.05610e-08	5.02037e-07	5.49328e-07	-1.13010e-07	4.36318e-07	6.45486e-07	-9.49946e-08	5.50492e-07	5.98462e-07	-1.58716e-07	4.39745e-07	4.23900e-07	-9.23547e-08	3.31546e-07	3.75551e-07	5.66522e-08	4.32203e-07	5.98390e-07	-1.62840e-07	4.35551e-07
17.474	4.10629e-07	-1.36414e-08	3.96987e-07	5.50523e-07	-5.03711e-08	5.00152e-07	5.47700e-07	-1.12675e-07	4.35024e-07	6.42922e-07	-9.46173e-08	5.48305e-07	5.96415e-07	-1.58173e-07	4.38241e-07	4.22513e-07	-9.20524e-08	3.30460e-07	3.74583e-07	5.69739e-08	4.31557e-07	5.96168e-07	-1.62235e-07	4.33933e-07
17.498	4.07458e-07	-1.35361e-08	3.93922e-07	5.48445e-07	-5.01810e-08	4.98264e-07	5.46068e-07	-1.12340e-07	4.33728e-07	6.40354e-07	-9.42394e-08	5.46115e-07	5.94365e-07	-1.57630e-07	4.36735e-07	4.21123e-07	-9.17495e-08	3.29373e-07	3.73612e-07	5.72958e-08	4.30908e-07	5.93943e-07	-1.61630e-07	4.32314e-07
17.523	4.04275e-07	-1.34304e-08	3.90845e-07	5.46362e-07	-4.99904e-08	4.96372e-07	5.44432e-07	-1.12003e-07	4.32429e-07	6.37784e-07	-9.38611e-08	5.43923e-07	5.92311e-07	-1.57085e-07	4.35226e-07	4.19730e-07	-9.14460e-08	3.28284e-07	3.72638e-07	5.76179e-08	4.30256e-07	5.91717e-07	-1.61024e-07	4.30694e-07
17.547	4.01081e-07	-1.33242e-08	3.87757e-07	5.44277e-07	-4.97996e-08	4.94477e-07	5.42793e-07	-1.11666e-07	4.31127e-07	6.35210e-07	-9.34822e-08	5.41727e-07	5.90256e-07	-1.56540e-07	4.33716e-07	4.18334e-07	-9.11420e-08	3.27192e-07	3.71661e-07	5.79401e-08	4.29601e-07	5.89490e-07	-1.60418e-07	4.29072e-07
17.572	3.97875e-07	-1.32177e-08	3.84657e-07	5.42187e-07	-4.96084e-08	4.92579e-07	5.41150e-07	-1.11328e-07	4.29822e-07	6.32632e-07	-9.31030e-08	5.39529e-07	5.88197e-07	-1.55994e-07	4.32203e-07	4.16936e-07	-9.08374e-08	3.26099e-07	3.70680e-07	5.82624e-08	4.28942e-07	5.87261e-07	-1.59811e-07	4.27450e-07
17.596	3.94657e-07	-1.31108e-08	3.81546e-07	5.40095e-07	-4.94170e-08	4.90678e-07	5.39504e-07	-1.10989e-07	4.28514e-07	6.30052e-07	-9.27232e-08	5.37329e-07	5.86135e-07	-1.55447e-07	4.30688e-07	4.15536e-07	-9.05322e-08	3.25003e-07	3.69696e-07	5.85849e-08	4.28281e-07	5.85031e-07	-1.59204e-07	4.25826e-07
17.621	3.91428e-07	-1.30036e-08	3.78424e-07	5.37999e-07	-4.92252e-08	4.88774e-07	5.37854e-07	-1.10650e-07	4.27204e-07	6.27469e-07	-9.23431e-08	5.35126e-07	5.84071e-07	-1.54900e-07	4.29171e-07	4.14132e-07	-9.02265e-08	3.23906e-07	3.68710e-07	5.89075e-08	4.27617e-07	5.82799e-07	-1.58597e-07	4.24202e-07
17.646	3.88187e-07	-1.28959e-08	3.75292e-07	5.35900e-07	-4.90332e-08	4.86867e-07	5.36200e-07	-1.10310e-07	4.25891e-07	6.24883e-07	-9.19625e-08	5.32920e-07	5.82005e-07	-1.54352e-07	4.27653e-07	4.12727e-07	-8.99203e-08	3.22806e-07	3.67720e-07	5.92302e-08	4.26950e-07	5.80566e-07	-1.57989e-07	4.22577e-07
17.670	3.84936e-07	-1.27879e-08	3.72148e-07	5.33798e-07	-4.88408e-08	4.84957e-07	5.34544e-07	-1.09969e-07	4.24575e-07	6.22294e-07	-9.15815e-08	5.30713e-07	5.79935e-07	-1.53803e-07	4.26132e-07	4.11319e-07	-8.96135e-08	3.21705e-07	3.66727e-07	5.95529e-08	4.26280e-07	5.78332e-07	-1.57381e-07	4.20950e-07
17.695	3.81673e-07	-1.26795e-08	3.68994e-07	5.31692e-07	-4.86482e-08	4.83044e-07	5.32884e-07	-1.09627e-07	4.23257e-07	6.19703e-07	-9.12001e-08	5.28502e-07	5.77864e-07	-1.53253e-07	4.24610e-07	4.09908e-07	-8.93063e-08	3.20602e-07	3.65731e-07	5.98758e-08	4.25607e-07	5.76096e-07	-1.56773e-07	4.19323e-07
17.719	3.78400e-07	-1.25708e-08	3.65829e-07	5.29584e-07	-4.84553e-08	4.81129e-07	5.31221e-07	-1.09285e-07	4.21936e-07	6.17108e-07	-9.08183e-08	5.26290e-07	5.75789e-07	-1.52703e-07	4.23086e-07	4.08496e-07	-8.89985e-08	3.19497e-07	3.64732e-07	6.01986e-08	4.24931e-07	5.73860e-07	-1.56164e-07	4.17696e-07
17.744	3.75116e-07	-1.24617e-08	3.62654e-07	5.27473e-07	-4.82621e-08	4.79210e-07	5.29555e-07	-1.08943e-07	4.20612e-07	6.14512e-07	-9.04362e-08	5.24076e-07	5.73713e-07	-1.52153e-07	4.21560e-07	4.07081e-07	-8.86902e-08	3.18391e-07	3.63731e-07	6.05215e-08	4.24252e-07	5.71622e-07	-1.55555e-07	4.16067e-07
17.768	3.71821e-07	-1.23522e-08	3.59469e-07	5.25358e-07	-4.80686e-08	4.77290e-07	5.27885e-07	-1.08599e-07	4.19286e-07	6.11913e-07	-9.00537e-08	5.21859e-07	5.71634e-07	-1.51601e-07	4.20033e-07	4.05664e-07	-8.83815e-08	3.17282e-07	3.62726e-07	6.08444e-08	4.23571e-07	5.69384e-07	-1.54946e-07	4.14438e-07
17.793	3.68516e-07	-1.22424e-08	3.56274e-07	5.23241e-07	-4.78749e-08	4.75366e-07	5.26213e-07	-1.08255e-07	4.17958e-07	6.09311e-07	-8.96709e-08	5.19641e-07	5.69553e-07	-1.51050e-07	4.18504e-07	4.04244e-07	-8.80722e-08	3.16172e-07	3.61719e-07	6.11673e-08	4.22886e-07	5.67144e-07	-1.54337e-07	4.12808e-07
17.818	3.65200e-07	-1.21323e-08	3.53068e-07	5.21121e-07	-4.76810e-08	4.73440e-07	5.24538e-07	-1.07910e-07	4.16627e-07	6.06708e-07	-8.92877e-08	5.17420e-07	5.67470e-07	-1.50497e-07	4.16973e-07	4.02823e-07	-8.77626e-08	3.15060e-07	3.60709e-07	6.14902e-08	4.22199e-07	5.64904e-07	-1.53727e-07	4.11177e-07
17.842	3.61875e-07	-1.20218e-08	3.49853e-07	5.18999e-07	-4.74868e-08	4.71512e-07	5.22859e-07	-1.07565e-07	4.15294e-07	6.04102e-07	-8.89042e-08	5.15198e-07	5.65385e-07	-1.49944e-07	4.15441e-07	4.01399e-07	-8.74524e-08	3.13947e-07	3.59696e-07	6.18131e-08	4.21509e-07	5.62663e-07	-1.53117e-07	4.09546e-07
17.867	3.58539e-07	-1.19110e-08	3.46628e-07	5.16874e-07	-4.72923e-08	4.69581e-07	5.21178e-07	-1.07219e-07	4.13959e-07	6.01494e-07	-8.85204e-08	5.12974e-07	5.63298e-07	-1.49391e-07	4.13908e-07	3.99974e-07	-8.71418e-08	3.12832e-07	3.58680e-07	6.21359e-08	4.20816e-07	5.60422e-07	-1.52507e-07	4.07914e-07
17.891	3.55193e-07	-1.17998e-08	3.43393e-07	5.14746e-07	-4.70976e-08	4.67648e-07	5.19494e-07	-1.06873e-07	4.12621e-07	5.98884e-07	-8.81364e-08	5.10748e-07	5.61209e-07	-1.48837e-07	4.12373e-07	3.98546e-07	-8.68308e-08	3.11715e-07	3.57662e-07	6.24587e-08	4.20121e-07	5.58179e-07	-1.51897e-07	4.06282e-07
17.916	3.51838e-07	-1.16883e-08	3.40149e-07	5.12616e-07	-4.69027e-08	4.65713e-07	5.17807e-07	-1.06526e-07	4.11281e-07	5.96273e-07	-8.77520e-08	5.08521e-07	5.59118e-07	-1.48282e-07	4.10836e-07	3.97117e-07	-8.65194e-08	3.10597e-07	3.56641e-07	6.27813e-08	4.19422e-07	5.55937e-07	-1.51287e-07	4.04650e-07
17.940	3.48472e-07	-1.15765e-08	3.36896e-07	5.10483e-07	-4.67076e-08	4.63776e-07	5.16118e-07	-1.06178e-07	4.09940e-07	5.93659e-07	-8.73674e-08	5.06292e-07	5.57026e-07	-1.47727e-07	4.09299e-07	3.95685e-07	-8.62075e-08	3.09478e-07	3.55618e-07	6.31039e-08	4.18722e-07	5.53693e-07	-1.50676e-07	4.03017e-07
17.965	3.45098e-07	-1.14644e-08	3.33633e-07	5.08348e-07	-4.65123e-08	4.61836e-07	5.14426e-07	-1.05830e-07	4.08596e-07	5.91044e-07	-8.69825e-08	5.04062e-07	5.54931e-07	-1.47172e-07	4.07760e-07	3.94252e-07	-8.58953e-08	3.08357e-07	3.54591e-07	6.34264e-08	4.18018e-07	5.51450e-07	-1.50066e-07	4.01384e-07
17.990	3.41713e-07	-1.13520e-08	3.30361e-07	5.06211e-07	-4.63167e-08	4.59894e-07	5.12731e-07	-1.05482e-07	4.07250e-07	5.88427e-07	-8.65974e-08	5.01830e-07	5.52835e-07	-1.46616e-07	4.06220e-07	3.92817e-07	-8.55826e-08	3.07235e-07	3.53563e-07	6.37488e-08	4.17312e-07	5.49205e-07	-1.49455e-07	3.99750e-07
18.014	3.38320e-07	-1.12393e-08	3.27081e-07	5.04072e-07	-4.61210e-08	4.57951e-07	5.11034e-07	-1.05132e-07	4.05902e-07	5.85809e-07	-8.62121e-08	4.99597e-07	5.50738e-07	-1.46060e-07	4.04678e-07	3.91380e-07	-8.52696e-08	3.06111e-07	3.52532e-07	6.40710e-08	4.16603e-07	5.46961e-07	-1.48844e-07	3.98117e-07
18.039	3.34918e-07	-1.11262e-08	3.23791e-07	5.01930e-07	-4.59250e-08	4.56005e-07	5.09334e-07	-1.04783e-07	4.04552e-07	5.83189e-07	-8.58265e-08	4.97363e-07	5.48639e-07	-1.45503e-07	4.03136e-07	3.89942e-07	-8.49562e-08	3.04986e-07	3.51498e-07	6.43931e-08	4.15891e-07	5.44716e-07	-1.48233e-07	3.96483e-07
18.063	3.31506e-07	-1.10129e-08	3.20493e-07	4.99787e-07	-4.57289e-08	4.54058e-07	5.07632e-07	-1.04433e-07	4.03200e-07	5.80568e-07	-8.54408e-08	4.95127e-07	5.46538e-07	-1.44946e-07	4.01593e-07	3.88502e-07	-8.46424e-08	3.03859e-07	3.50462e-07	6.47150e-08	4.15177e-07	5.42472e-07	-1.47623e-07	3.94849e-07
18.088	3.28086e-07	-1.08993e-08	3.17187e-07	4.97641e-07	-4.55326e-08	4.52108e-07	5.05928e-07	-1.04082e-07	4.01846e-07	5.77946e-07	-8.50548e-08	4.92891e-07	5.44437e-07	-1.44388e-07	4.00048e-07	3.87060e-07	-8.43283e-08	3.02732e-07	3.49424e-07	6.50367e-08	4.14460e-07	5.40227e-07	-1.47012e-07	3.93215e-07
18.113	3.24657e-07	-1.07854e-08	3.13872e-07	4.95494e-07	-4.53361e-08	4.50157e-07	5.04222e-07	-1.03731e-07	4.00491e-07	5.75322e-07	-8.46687e-08	4.90653e-07	5.42333e-07	-1.43831e-07	3.98503e-07	3.85617e-07	-8.40139e-08	3.01603e-07	3.48383e-07	6.53583e-08	4.13741e-07	5.37982e-07	-1.46401e-07	3.91581e-07
18.137	3.21220e-07	-1.06712e-08	3.10548e-07	4.93344e-07	-4.51394e-08	4.48205e-07	5.02513e-07	-1.03379e-07	3.99133e-07	5.72697e-07	-8.42825e-08	4.88415e-07	5.40229e-07	-1.43273e-07	3.96957e-07	3.84172e-07	-8.36991e-08	3.00473e-07	3.47340e-07	6.56796e-08	4.13019e-07	5.35737e-07	-1.45790e-07	3.89947e-07
18.162	3.17774e-07	-1.05567e-08	3.07217e-07	4.91193e-07	-4.49426e-08	4.46250e-07	5.00802e-07	-1.03027e-07	3.97774e-07	5.70072e-07	-8.38960e-08	4.86176e-07	5.38124e-07	-1.42714e-07	3.95409e-07	3.82726e-07	-8.33840e-08	2.99342e-07	3.46294e-07	6.60007e-08	4.12295e-07	5.33492e-07	-1.45179e-07	3.88313e-07
18.186	3.14319e-07	-1.04420e-08	3.03877e-07	4.89040e-07	-4.47456e-08	4.44295e-07	4.99089e-07	-1.02675e-07	3.96414e-07	5.67445e-07	-8.35095e-08	4.83936e-07	5.36017e-07	-1.42155e-07	3.93861e-07	3.81278e-07	-8.30686e-08	2.98210e-07	3.45247e-07	6.63216e-08	4.11568e-07	5.31248e-07	-1.44568e-07	3.86680e-07
18.211	3.10857e-07	-1.03269e-08	3.00530e-07	4.86886e-07	-4.45485e-08	4.42337e-07	4.97374e-07	-1.02322e-07	3.95052e-07	5.64818e-07	-8.31228e-08	4.81695e-07	5.33909e-07	-1.41597e-07	3.92313e-07	3.79829e-07	-8.27529e-08	2.97076e-07	3.44197e-07	6.66422e-08	4.10839e-07	5.29003e-07	-1.43957e-07	3.85046e-07
18.235	3.07387e-07	-1.02117e-08	2.97175e-07	4.84730e-07	-4.43513e-08	4.40379e-07	4.95657e-07	-1.01969e-07	3.93688e-07	5.62189e-07	-8.27361e-08	4.79453e-07	5.31801e-07	-1.41037e-07	3.90763e-07	3.78379e-07	-8.24369e-08	2.95942e-07	3.43145e-07	6.69625e-08	4.10108e-07	5.26759e-07	-1.43347e-07	3.83413e-07
18.260	3.03909e-07	-1.00961e-08	2.93813e-07	4.82572e-07	-4.41538e-08	4.38418e-07	4.93938e-07	-1.01615e-07	3.92322e-07	5.59561e-07	-8.23492e-08	4.77212e-07	5.29691e-07	-1.40478e-07	3.89213e-07	3.76927e-07	-8.21207e-08	2.94806e-07	3.42091e-07	6.72826e-08	4.09374e-07	5.24516e-07	-1.42736e-07	3.81780e-07
18.285	3.00423e-07	-9.98031e-09	2.90443e-07	4.80413e-07	-4.39563e-08	4.36457e-07	4.92217e-07	-1.01261e-07	3.90956e-07	5.56931e-07	-8.19622e-08	4.74969e-07	5.27581e-07	-1.39918e-07	3.87663e-07	3.75474e-07	-8.18042e-08	2.93670e-07	3.41035e-07	6.76023e-08	4.08637e-07	5.22273e-07	-1.42126e-07	3.80147e-07
18.309	2.96930e-07	-9.86426e-09	2.87066e-07	4.78253e-07	-4.37587e-08	4.34494e-07	4.90494e-07	-1.00907e-07	3.89587e-07	5.54302e-07	-8.15752e-08	4.72726e-07	5.25470e-07	-1.39358e-07	3.86112e-07	3.74020e-07	-8.14874e-08	2.92533e-07	3.39977e-07	6.79218e-08	4.07898e-07	5.20030e-07	-1.41516e-07	3.78514e-07
18.334	2.93429e-07	-9.74796e-09	2.83681e-07	4.76091e-07	-4.35609e-08	4.32531e-07	4.88770e-07	-1.00552e-07	3.88218e-07	5.51671e-07	-8.11881e-08	4.70483e-07	5.23358e-07	-1.38798e-07	3.84560e-07	3.72565e-07	-8.11703e-08	2.91395e-07	3.38916e-07	6.82409e-08	4.07157e-07	5.17788e-07	-1.40905e-07	3.76882e-07
18.358	2.89921e-07	-9.63143e-09	2.80290e-07	4.73929e-07	-4.33630e-08	4.30566e-07	4.87044e-07	-1.00197e-07	3.86847e-07	5.49041e-07	-8.08010e-08	4.68240e-07	5.21246e-07	-1.38238e-07	3.83008e-07	3.71109e-07	-8.08531e-08	2.90256e-07	3.37854e-07	6.85597e-08	4.06414e-07	5.15546e-07	-1.40295e-07	3.75251e-07
18.383	2.86406e-07	-9.51465e-09	2.76891e-07	4.71765e-07	-4.31650e-08	4.28600e-07	4.85316e-07	-9.98416e-08	3.85475e-07	5.46410e-07	-8.04139e-08	4.65996e-07	5.19133e-07	-1.37678e-07	3.81455e-07	3.69652e-07	-8.05356e-08	2.89116e-07	3.36790e-07	6.88781e-08	4.05668e-07	5.13305e-07	-1.39686e-07	3.73620e-07
18.407	2.82884e-07	-9.39765e-09	2.73486e-07	4.69600e-07	-4.29669e-08	4.26633e-07	4.83587e-07	-9.94859e-08	3.84101e-07	5.43779e-07	-8.00267e-08	4.63753e-07	5.17020e-07	-1.37117e-07	3.79902e-07	3.68193e-07	-8.02179e-08	2.87976e-07	3.35724e-07	6.91961e-08	4.04920e-07	5.11065e-07	-1.39076e-07	3.71989e-07
18.432	2.79355e-07	-9.28042e-09	2.70075e-07	4.67434e-07	-4.27687e-08	4.24665e-07	4.81856e-07	-9.91299e-08	3.82727e-07	5.41149e-07	-7.96395e-08	4.61509e-07	5.14906e-07	-1.36557e-07	3.78349e-07	3.66734e-07	-7.99000e-08	2.86834e-07	3.34656e-07	6.95137e-08	4.04170e-07	5.08826e-07	-1.38467e-07	3.70359e-07
18.457	2.75820e-07	-9.16296e-09	2.66657e-07	4.65267e-07	-4.25705e-08	4.22696e-07	4.80124e-07	-9.87735e-08	3.81351e-07	5.38518e-07	-7.92524e-08	4.59266e-07	5.12792e-07	-1.35996e-07	3.76796e-07	3.65274e-07	-7.95819e-08	2.85692e-07	3.33587e-07	6.98310e-08	4.03418e-07	5.06588e-07	-1.37858e-07	3.68730e-07
18.481	2.72278e-07	-9.04530e-09	2.63232e-07	4.63099e-07	-4.23721e-08	4.20727e-07	4.78391e-07	-9.84169e-08	3.79974e-07	5.35887e-07	-7.88652e-08	4.57022e-07	5.10678e-07	-1.35435e-07	3.75242e-07	3.63813e-07	-7.92636e-08	2.84550e-07	3.32515e-07	7.01478e-08	4.02663e-07	5.04351e-07	-1.37249e-07	3.67102e-07
18.506	2.68729e-07	-8.92741e-09	2.59802e-07	4.60931e-07	-4.21737e-08	4.18757e-07	4.76656e-07	-9.80600e-08	3.78596e-07	5.33257e-07	-7.84781e-08	4.54779e-07	5.08563e-07	-1.34875e-07	3.73689e-07	3.62352e-07	-7.89452e-08	2.83407e-07	3.31442e-07	7.04642e-08	4.01906e-07	5.02114e-07	-1.36640e-07	3.65474e-07
18.530	2.65175e-07	-8.80933e-09	2.56365e-07	4.58761e-07	-4.19752e-08	4.16786e-07	4.74920e-07	-9.77029e-08	3.77217e-07	5.30627e-07	-7.80911e-08	4.52536e-07	5.06449e-07	-1.34314e-07	3.72135e-07	3.60889e-07	-7.86265e-08	2.82263e-07	3.30367e-07	7.07801e-08	4.01147e-07	4.99879e-07	-1.36032e-07	3.63847e-07
18.555	2.61614e-07	-8.69104e-09	2.52923e-07	4.56592e-07	-4.17767e-08	4.14815e-07	4.73183e-07	-9.73455e-08	3.75837e-07	5.27997e-07	-7.77041e-08	4.50293e-07	5.04334e-07	-1.33753e-07	3.70581e-07	3.59426e-07	-7.83078e-08	2.81118e-07	3.29291e-07	7.10956e-08	4.00386e-07	4.97645e-07	-1.35424e-07	3.62221e-07
18.579	2.58047e-07	-8.57255e-09	2.49475e-07	4.54421e-07	-4.15781e-08	4.12843e-07	4.71445e-07	-9.69879e-08	3.74457e-07	5.25368e-07	-7.73172e-08	4.48051e-07	5.02219e-07	-1.33192e-07	3.69027e-07	3.57963e-07	-7.79889e-08	2.79974e-07	3.28213e-07	7.14106e-08	3.99623e-07	4.95412e-07	-1.34816e-07	3.60596e-07
18.604	2.54475e-07	-8.45388e-09	2.46021e-07	4.52250e-07	-4.13795e-08	4.10871e-07	4.69705e-07	-9.66301e-08	3.73075e-07	5.22740e-07	-7.69304e-08	4.45810e-07	5.00105e-07	-1.32631e-07	3.67473e-07	3.56498e-07	-7.76699e-08	2.78828e-07	3.27133e-07	7.17251e-08	3.98858e-07	4.93181e-07	-1.34209e-07	3.58972e-07
18.629	2.50897e-07	-8.33501e-09	2.42562e-07	4.50079e-07	-4.11808e-08	4.08898e-07	4.67965e-07	-9.62720e-08	3.71693e-07	5.20112e-07	-7.65436e-08	4.43569e-07	4.97990e-07	-1.32071e-07	3.65920e-07	3.55033e-07	-7.73507e-08	2.77683e-07	3.26052e-07	7.20391e-08	3.98091e-07	4.90950e-07	-1.33602e-07	3.57348e-07
18.653	2.47314e-07	-8.21597e-09	2.39098e-07	4.47907e-07	-4.09821e-08	4.06925e-07	4.66224e-07	-9.59138e-08	3.70310e-07	5.17485e-07	-7.61570e-08	4.41328e-07	4.95876e-07	-1.31510e-07	3.64366e-07	3.53568e-07	-7.70315e-08	2.76537e-07	3.24969e-07	7.23526e-08	3.97321e-07	4.88722e-07	-1.32996e-07	3.55726e-07
18.678	2.43725e-07	-8.09675e-09	2.35628e-07	4.45735e-07	-4.07834e-08	4.04952e-07	4.64481e-07	-9.55554e-08	3.68926e-07	5.14859e-07	-7.57706e-08	4.39089e-07	4.93762e-07	-1.30949e-07	3.62813e-07	3.52102e-07	-7.67121e-08	2.75390e-07	3.23885e-07	7.26655e-08	3.96550e-07	4.86494e-07	-1.32390e-07	3.54105e-07
18.702	2.40131e-07	-7.97735e-09	2.32154e-07	4.43563e-07	-4.05846e-08	4.02979e-07	4.62738e-07	-9.51968e-08	3.67542e-07	5.12234e-07	-7.53842e-08	4.36850e-07	4.91649e-07	-1.30389e-07	3.61260e-07	3.50636e-07	-7.63927e-08	2.74243e-07	3.22799e-07	7.29779e-08	3.95777e-07	4.84269e-07	-1.31784e-07	3.52485e-07
18.727	2.36532e-07	-7.85779e-09	2.28674e-07	4.41391e-07	-4.03859e-08	4.01005e-07	4.60995e-07	-9.48380e-08	3.66157e-07	5.09610e-07	-7.49980e-08	4.34612e-07	4.89536e-07	-1.29828e-07	3.59707e-07	3.49170e-07	-7.60732e-08	2.73096e-07	3.21712e-07	7.32897e-08	3.95002e-07	4.82045e-07	-1.31179e-07	3.50866e-07
18.751	2.32928e-07	-7.73807e-09	2.25190e-07	4.39219e-07	-4.01871e-08	3.99032e-07	4.59250e-07	-9.44792e-08	3.64771e-07	5.06987e-07	-7.46120e-08	4.32375e-07	4.87423e-07	-1.29268e-07	3.58155e-07	3.47703e-07	-7.57536e-08	2.71949e-07	3.20624e-07	7.36010e-08	3.94225e-07	4.79822e-07	-1.30574e-07	3.49248e-07
18.776	2.29320e-07	-7.61819e-09	2.21701e-07	4.37046e-07	-3.99884e-08	3.97058e-07	4.57505e-07	-9.41201e-08	3.63385e-07	5.04365e-07	-7.42262e-08	4.30139e-07	4.85311e-07	-1.28708e-07	3.56603e-07	3.46236e-07	-7.54339e-08	2.70802e-07	3.19534e-07	7.39116e-08	3.93446e-07	4.77602e-07	-1.29970e-07	3.47632e-07
18.801	2.25706e-07	-7.49816e-09	2.18208e-07	4.34874e-07	-3.97896e-08	3.95085e-07	4.55759e-07	-9.37610e-08	3.61998e-07	5.01745e-07	-7.38405e-08	4.27904e-07	4.83200e-07	-1.28148e-07	3.55052e-07	3.44768e-07	-7.51143e-08	2.69654e-07	3.18443e-07	7.42217e-08	3.92665e-07	4.75383e-07	-1.29366e-07	3.46017e-07
18.825	2.22089e-07	-7.37799e-09	2.14711e-07	4.32702e-07	-3.95909e-08	3.93111e-07	4.54013e-07	-9.34018e-08	3.60611e-07	4.99125e-07	-7.34551e-08	4.25670e-07	4.81089e-07	-1.27588e-07	3.53501e-07	3.43301e-07	-7.47946e-08	2.68506e-07	3.17351e-07	7.45311e-08	3.91882e-07	4.73166e-07	-1.28762e-07	3.44403e-07
18.850	2.18467e-07	-7.25767e-09	2.11210e-07	4.30530e-07	-3.93922e-08	3.91138e-07	4.52266e-07	-9.30424e-08	3.59224e-07	4.96508e-07	-7.30698e-08	4.23438e-07	4.78979e-07	-1.27029e-07	3.51950e-07	3.41833e-07	-7.44748e-08	2.67358e-07	3.16258e-07	7.48399e-08	3.91098e-07	4.70951e-07	-1.28160e-07	3.42791e-07
18.874	2.14841e-07	-7.13722e-09	2.07704e-07	4.28359e-07	-3.91935e-08	3.89165e-07	4.50519e-07	-9.26830e-08	3.57836e-07	4.93892e-07	-7.26849e-08	4.21207e-07	4.76870e-07	-1.26469e-07	3.50401e-07	3.40366e-07	-7.41551e-08	2.66211e-07	3.15163e-07	7.51480e-08	3.90311e-07	4.68738e-07	-1.27557e-07	3.41180e-07
18.899	2.11212e-07	-7.01663e-09	2.04195e-07	4.26188e-07	-3.89948e-08	3.87193e-07	4.48772e-07	-9.23235e-08	3.56448e-07	4.91277e-07	-7.23001e-08	4.18977e-07	4.74762e-07	-1.25910e-07	3.48852e-07	3.38898e-07	-7.38353e-08	2.65063e-07	3.14068e-07	7.54555e-08	3.89523e-07	4.66527e-07	-1.26956e-07	3.39571e-07
18.924	2.07578e-07	-6.89592e-09	2.00682e-07	4.24017e-07	-3.87962e-08	3.85221e-07	4.47024e-07	-9.19640e-08	3.55060e-07	4.88665e-07	-7.19156e-08	4.16749e-07	4.72654e-07	-1.25351e-07	3.47303e-07	3.37431e-07	-7.35156e-08	2.63915e-07	3.12971e-07	7.57623e-08	3.88734e-07	4.64318e-07	-1.26355e-07	3.37963e-07
18.948	2.03941e-07	-6.77509e-09	1.97166e-07	4.21847e-07	-3.85977e-08	3.83249e-07	4.45276e-07	-9.16044e-08	3.53672e-07	4.86054e-07	-7.15314e-08	4.14523e-07	4.70548e-07	-1.24793e-07	3.45756e-07	3.35963e-07	-7.31959e-08	2.62767e-07	3.11874e-07	7.60684e-08	3.87942e-07	4.62112e-07	-1.25754e-07	3.36357e-07
18.973	2.00300e-07	-6.65415e-09	1.93646e-07	4.19677e-07	-3.83992e-08	3.81278e-07	4.43528e-07	-9.12448e-08	3.52284e-07	4.83445e-07	-7.11475e-08	4.12298e-07	4.68443e-07	-1.24234e-07	3.44209e-07	3.34496e-07	-7.28762e-08	2.61620e-07	3.10775e-07	7.63738e-08	3.87149e-07	4.59907e-07	-1.25154e-07	3.34753e-07
18.997	1.96656e-07	-6.53309e-09	1.90123e-07	4.17508e-07	-3.82007e-08	3.79308e-07	4.41780e-07	-9.08852e-08	3.50895e-07	4.80838e-07	-7.07638e-08	4.10075e-07	4.66339e-07	-1.23677e-07	3.42663e-07	3.33029e-07	-7.25566e-08	2.60472e-07	3.09676e-07	7.66785e-08	3.86354e-07	4.57705e-07	-1.24555e-07	3.33150e-07
19.022	1.93009e-07	-6.41193e-09	1.86597e-07	4.15340e-07	-3.80023e-08	3.77338e-07	4.40032e-07	-9.05255e-08	3.49507e-07	4.78234e-07	-7.03805e-08	4.07853e-07	4.64237e-07	-1.23119e-07	3.41118e-07	3.31562e-07	-7.22370e-08	2.59325e-07	3.08575e-07	7.69824e-08	3.85558e-07	4.55506e-07	-1.23957e-07	3.31549e-07
19.046	1.89359e-07	-6.29067e-09	1.83068e-07	4.13173e-07	-3.78040e-08	3.75369e-07	4.38284e-07	-9.01659e-08	3.48118e-07	4.75631e-07	-6.99975e-08	4.05634e-07	4.62136e-07	-1.22562e-07	3.39574e-07	3.30095e-07	-7.19175e-08	2.58178e-07	3.07474e-07	7.72856e-08	3.84760e-07	4.53309e-07	-1.23359e-07	3.29950e-07
19.071	1.85706e-07	-6.16931e-09	1.79537e-07	4.11007e-07	-3.76058e-08	3.73401e-07	4.36536e-07	-8.98063e-08	3.46730e-07	4.73031e-07	-6.96148e-08	4.03416e-07	4.60036e-07	-1.22005e-07	3.38031e-07	3.28629e-07	-7.15980e-08	2.57031e-07	3.06372e-07	7.75880e-08	3.83960e-07	4.51114e-07	-1.22762e-07	3.28353e-07
19.096	1.82050e-07	-6.04787e-09	1.76003e-07	4.08841e-07	-3.74077e-08	3.71434e-07	4.34788e-07	-8.94467e-08	3.45341e-07	4.70433e-07	-6.92325e-08	4.01200e-07	4.57937e-07	-1.21448e-07	3.36489e-07	3.27163e-07	-7.12787e-08	2.55885e-07	3.05269e-07	7.78896e-08	3.83159e-07	4.48922e-07	-1.22165e-07	3.26757e-07
19.120	1.78392e-07	-5.92634e-09	1.72466e-07	4.06677e-07	-3.72096e-08	3.69467e-07	4.33040e-07	-8.90872e-08	3.43953e-07	4.67837e-07	-6.88505e-08	3.98987e-07	4.55840e-07	-1.20892e-07	3.34948e-07	3.25698e-07	-7.09594e-08	2.54738e-07	3.04166e-07	7.81905e-08	3.82356e-07	4.46733e-07	-1.21569e-07	3.25164e-07
19.145	1.74732e-07	-5.80473e-09	1.68927e-07	4.04513e-07	-3.70117e-08	3.67502e-07	4.31293e-07	-8.87277e-08	3.42565e-07	4.65244e-07	-6.84689e-08	3.96776e-07	4.53745e-07	-1.20336e-07	3.33409e-07	3.24233e-07	-7.06402e-08	2.53593e-07	3.03061e-07	7.84905e-08	3.81552e-07	4.44546e-07	-1.20974e-07	3.23572e-07
19.169	1.71069e-07	-5.68305e-09	1.65386e-07	4.02351e-07	-3.68139e-08	3.65537e-07	4.29546e-07	-8.83683e-08	3.41178e-07	4.62654e-07	-6.80877e-08	3.94566e-07	4.51651e-07	-1.19781e-07	3.31870e-07	3.22768e-07	-7.03212e-08	2.52447e-07	3.01956e-07	7.87897e-08	3.80746e-07	4.42362e-07	-1.20380e-07	3.21982e-07
19.194	1.67404e-07	-5.56130e-09	1.61843e-07	4.00190e-07	-3.66162e-08	3.63574e-07	4.27799e-07	-8.80090e-08	3.39790e-07	4.60067e-07	-6.77069e-08	3.92360e-07	4.49560e-07	-1.19226e-07	3.30333e-07	3.21305e-07	-7.00023e-08	2.51302e-07	3.00851e-07	7.90881e-08	3.79939e-07	4.40181e-07	-1.19786e-07	3.20395e-07
19.218	1.63737e-07	-5.43949e-09	1.58298e-07	3.98031e-07	-3.64186e-08	3.61612e-07	4.26053e-07	-8.76498e-08	3.38404e-07	4.57482e-07	-6.73265e-08	3.90155e-07	4.47469e-07	-1.18672e-07	3.28797e-07	3.19842e-07	-6.96835e-08	2.50158e-07	2.99745e-07	7.93856e-08	3.79131e-07	4.38003e-07	-1.19194e-07	3.18810e-07
19.243	1.60069e-07	-5.31762e-09	1.54751e-07	3.95873e-07	-3.62211e-08	3.59652e-07	4.24308e-07	-8.72906e-08	3.37017e-07	4.54900e-07	-6.69465e-08	3.87953e-07	4.45381e-07	-1.18118e-07	3.27263e-07	3.18379e-07	-6.93649e-08	2.49014e-07	2.98638e-07	7.96823e-08	3.78321e-07	4.35828e-07	-1.18602e-07	3.17226e-07
19.268	1.56399e-07	-5.19570e-09	1.51203e-07	3.93716e-07	-3.60238e-08	3.57692e-07	4.22563e-07	-8.69316e-08	3.35631e-07	4.52321e-07	-6.65669e-08	3.85754e-07	4.43295e-07	-1.17565e-07	3.25730e-07	3.16917e-07	-6.90464e-08	2.47871e-07	2.97531e-07	7.99781e-08	3.77509e-07	4.33656e-07	-1.18011e-07	3.15645e-07
19.292	1.52727e-07	-5.07373e-09	1.47654e-07	3.91561e-07	-3.58266e-08	3.55734e-07	4.20818e-07	-8.65728e-08	3.34245e-07	4.49745e-07	-6.61879e-08	3.83557e-07	4.41211e-07	-1.17012e-07	3.24198e-07	3.15456e-07	-6.87281e-08	2.46728e-07	2.96424e-07	8.02730e-08	3.76697e-07	4.31487e-07	-1.17420e-07	3.14067e-07
19.317	1.49055e-07	-4.95172e-09	1.44103e-07	3.89407e-07	-3.56296e-08	3.53778e-07	4.19074e-07	-8.62140e-08	3.32860e-07	4.47172e-07	-6.58092e-08	3.81363e-07	4.39128e-07	-1.16460e-07	3.22668e-07	3.13996e-07	-6.84100e-08	2.45586e-07	2.95316e-07	8.05670e-08	3.75883e-07	4.29321e-07	-1.16831e-07	3.12490e-07
19.341	1.45381e-07	-4.82967e-09	1.40551e-07	3.87256e-07	-3.54327e-08	3.51823e-07	4.17331e-07	-8.58555e-08	3.31476e-07	4.44603e-07	-6.54311e-08	3.79171e-07	4.37048e-07	-1.15908e-07	3.21140e-07	3.12537e-07	-6.80921e-08	2.44445e-07	2.94207e-07	8.08601e-08	3.75067e-07	4.27159e-07	-1.16243e-07	3.10916e-07
19.366	1.41706e-07	-4.70759e-09	1.36998e-07	3.85106e-07	-3.52360e-08	3.49870e-07	4.15589e-07	-8.54971e-08	3.30092e-07	4.42036e-07	-6.50534e-08	3.76983e-07	4.34971e-07	-1.15357e-07	3.19613e-07	3.11079e-07	-6.77744e-08	2.43304e-07	2.93099e-07	8.11523e-08	3.74251e-07	4.25000e-07	-1.15655e-07	3.09345e-07
19.390	1.38030e-07	-4.58549e-09	1.33445e-07	3.82957e-07	-3.50394e-08	3.47918e-07	4.13848e-07	-8.51388e-08	3.28709e-07	4.39473e-07	-6.46762e-08	3.74797e-07	4.32895e-07	-1.14807e-07	3.18088e-07	3.09621e-07	-6.74569e-08	2.42165e-07	2.91990e-07	8.14435e-08	3.73433e-07	4.22844e-07	-1.15068e-07	3.07775e-07
19.415	1.34354e-07	-4.46336e-09	1.29891e-07	3.80811e-07	-3.48430e-08	3.45968e-07	4.12108e-07	-8.47808e-08	3.27327e-07	4.36914e-07	-6.42996e-08	3.72615e-07	4.30822e-07	-1.14257e-07	3.16565e-07	3.08165e-07	-6.71396e-08	2.41026e-07	2.90881e-07	8.17338e-08	3.72614e-07	4.20691e-07	-1.14483e-07	3.06209e-07
19.440	1.30678e-07	-4.34122e-09	1.26336e-07	3.78667e-07	-3.46468e-08	3.44020e-07	4.10368e-07	-8.44230e-08	3.25945e-07	4.34358e-07	-6.39234e-08	3.70435e-07	4.28751e-07	-1.13708e-07	3.15043e-07	3.06710e-07	-6.68225e-08	2.39887e-07	2.89771e-07	8.20231e-08	3.71794e-07	4.18542e-07	-1.13898e-07	3.04644e-07
19.464	1.27001e-07	-4.21907e-09	1.22782e-07	3.76524e-07	-3.44508e-08	3.42074e-07	4.08630e-07	-8.40654e-08	3.24565e-07	4.31806e-07	-6.35479e-08	3.68258e-07	4.26682e-07	-1.13159e-07	3.13523e-07	3.05256e-07	-6.65057e-08	2.38750e-07	2.88662e-07	8.23114e-08	3.70973e-07	4.16397e-07	-1.13314e-07	3.03083e-07
19.489	1.23324e-07	-4.09692e-09	1.19227e-07	3.74384e-07	-3.42550e-08	3.40129e-07	4.06893e-07	-8.37080e-08	3.23185e-07	4.29258e-07	-6.31728e-08	3.66085e-07	4.24617e-07	-1.12611e-07	3.12005e-07	3.03803e-07	-6.61892e-08	2.37614e-07	2.87552e-07	8.25987e-08	3.70151e-07	4.14255e-07	-1.12731e-07	3.01524e-07
19.513	1.19647e-07	-3.97476e-09	1.15672e-07	3.72246e-07	-3.40594e-08	3.38187e-07	4.05157e-07	-8.33509e-08	3.21806e-07	4.26713e-07	-6.27983e-08	3.63915e-07	4.22553e-07	-1.12064e-07	3.10489e-07	3.02351e-07	-6.58729e-08	2.36478e-07	2.86442e-07	8.28850e-08	3.69327e-07	4.12116e-07	-1.12149e-07	2.99967e-07
19.538	1.15970e-07	-3.85261e-09	1.12117e-07	3.70111e-07	-3.38640e-08	3.36247e-07	4.03422e-07	-8.29940e-08	3.20428e-07	4.24172e-07	-6.24244e-08	3.61748e-07	4.20493e-07	-1.11518e-07	3.08975e-07	3.00901e-07	-6.55569e-08	2.35344e-07	2.85333e-07	8.31703e-08	3.68503e-07	4.09982e-07	-1.11568e-07	2.98414e-07
19.562	1.12293e-07	-3.73048e-09	1.08563e-07	3.67977e-07	-3.36688e-08	3.34309e-07	4.01689e-07	-8.26374e-08	3.19052e-07	4.21636e-07	-6.20511e-08	3.59585e-07	4.18435e-07	-1.10972e-07	3.07463e-07	2.99452e-07	-6.52412e-08	2.34211e-07	2.84223e-07	8.34545e-08	3.67678e-07	4.07851e-07	-1.10988e-07	2.96863e-07
19.587	1.08617e-07	-3.60836e-09	1.05009e-07	3.65846e-07	-3.34738e-08	3.32373e-07	3.99957e-07	-8.22811e-08	3.17676e-07	4.19103e-07	-6.16784e-08	3.57425e-07	4.16380e-07	-1.10427e-07	3.05953e-07	2.98004e-07	-6.49258e-08	2.33078e-07	2.83113e-07	8.37377e-08	3.66851e-07	4.05724e-07	-1.10410e-07	2.95315e-07
19.612	1.04942e-07	-3.48626e-09	1.01456e-07	3.63718e-07	-3.32791e-08	3.30439e-07	3.98227e-07	-8.19251e-08	3.16301e-07	4.16575e-07	-6.13063e-08	3.55268e-07	4.14328e-07	-1.09883e-07	3.04445e-07	2.96558e-07	-6.46107e-08	2.31947e-07	2.82004e-07	8.40198e-08	3.66024e-07	4.03601e-07	-1.09832e-07	2.93770e-07
19.636	1.01267e-07	-3.36419e-09	9.79032e-08	3.61592e-07	-3.30845e-08	3.28508e-07	3.96497e-07	-8.15694e-08	3.14928e-07	4.14051e-07	-6.09348e-08	3.53116e-07	4.12279e-07	-1.09339e-07	3.02939e-07	2.95113e-07	-6.42959e-08	2.30817e-07	2.80894e-07	8.43009e-08	3.65195e-07	4.01483e-07	-1.09255e-07	2.92227e-07
19.661	9.75939e-08	-3.24215e-09	9.43518e-08	3.59469e-07	-3.28903e-08	3.26579e-07	3.94770e-07	-8.12140e-08	3.13556e-07	4.11531e-07	-6.05640e-08	3.50967e-07	4.10232e-07	-1.08797e-07	3.01436e-07	2.93670e-07	-6.39815e-08	2.29688e-07	2.79785e-07	8.45808e-08	3.64366e-07	3.99368e-07	-1.08680e-07	2.90688e-07
19.685	9.39216e-08	-3.12016e-09	9.08014e-08	3.57348e-07	-3.26963e-08	3.24652e-07	3.93044e-07	-8.08589e-08	3.12185e-07	4.09015e-07	-6.01938e-08	3.48821e-07	4.08189e-07	-1.08255e-07	2.99935e-07	2.92228e-07	-6.36674e-08	2.28561e-07	2.78676e-07	8.48597e-08	3.63536e-07	3.97257e-07	-1.08105e-07	2.89151e-07
19.710	9.02506e-08	-2.99820e-09	8.72524e-08	3.55231e-07	-3.25025e-08	3.22728e-07	3.91320e-07	-8.05042e-08	3.10815e-07	4.06504e-07	-5.98242e-08	3.46680e-07	4.06149e-07	-1.07714e-07	2.98436e-07	2.90788e-07	-6.33536e-08	2.27434e-07	2.77567e-07	8.51374e-08	3.62705e-07	3.95150e-07	-1.07532e-07	2.87618e-07
19.735	8.65811e-08	-2.87630e-09	8.37048e-08	3.53116e-07	-3.23090e-08	3.20807e-07	3.89597e-07	-8.01498e-08	3.09447e-07	4.03998e-07	-5.94554e-08	3.44543e-07	4.04113e-07	-1.07174e-07	2.96939e-07	2.89350e-07	-6.30403e-08	2.26309e-07	2.76459e-07	8.54140e-08	3.61873e-07	3.93048e-07	-1.06960e-07	2.86088e-07
19.759	8.29132e-08	-2.75445e-09	8.01587e-08	3.51004e-07	-3.21157e-08	3.18888e-07	3.87876e-07	-7.97958e-08	3.08081e-07	4.01496e-07	-5.90872e-08	3.42409e-07	4.02079e-07	-1.06634e-07	2.95445e-07	2.87913e-07	-6.27273e-08	2.25186e-07	2.75350e-07	8.56895e-08	3.61040e-07	3.90949e-07	-1.06389e-07	2.84561e-07
19.784	7.92471e-08	-2.63266e-09	7.66145e-08	3.48895e-07	-3.19228e-08	3.16972e-07	3.86157e-07	-7.94422e-08	3.06715e-07	3.98999e-07	-5.87197e-08	3.40279e-07	4.00049e-07	-1.06096e-07	2.93953e-07	2.86478e-07	-6.24146e-08	2.24063e-07	2.74243e-07	8.59638e-08	3.60206e-07	3.88856e-07	-1.05819e-07	2.83037e-07
19.808	7.55830e-08	-2.51093e-09	7.30721e-08	3.46789e-07	-3.17301e-08	3.15059e-07	3.84440e-07	-7.90890e-08	3.05352e-07	3.96507e-07	-5.83530e-08	3.38154e-07	3.98022e-07	-1.05558e-07	2.92464e-07	2.85045e-07	-6.21024e-08	2.22942e-07	2.73135e-07	8.62370e-08	3.59372e-07	3.86766e-07	-1.05251e-07	2.81516e-07
19.833	7.19211e-08	-2.38928e-09	6.95318e-08	3.44686e-07	-3.15377e-08	3.13148e-07	3.82725e-07	-7.87361e-08	3.03989e-07	3.94020e-07	-5.79869e-08	3.36033e-07	3.95999e-07	-1.05022e-07	2.90977e-07	2.83614e-07	-6.17906e-08	2.21823e-07	2.72028e-07	8.65090e-08	3.58537e-07	3.84681e-07	-1.04683e-07	2.79998e-07
19.857	6.82614e-08	-2.26770e-09	6.59937e-08	3.42587e-07	-3.13456e-08	3.11241e-07	3.81012e-07	-7.83837e-08	3.02629e-07	3.91538e-07	-5.76216e-08	3.33916e-07	3.93979e-07	-1.04486e-07	2.89493e-07	2.82184e-07	-6.14792e-08	2.20705e-07	2.70922e-07	8.67798e-08	3.57702e-07	3.82601e-07	-1.04117e-07	2.78484e-07
19.882	6.46042e-08	-2.14621e-09	6.24580e-08	3.40490e-07	-3.11538e-08	3.09337e-07	3.79301e-07	-7.80317e-08	3.01270e-07	3.89060e-07	-5.72571e-08	3.31803e-07	3.91963e-07	-1.03951e-07	2.88012e-07	2.80757e-07	-6.11682e-08	2.19589e-07	2.69816e-07	8.70494e-08	3.56865e-07	3.80525e-07	-1.03552e-07	2.76973e-07
19.907	6.09497e-08	-2.02480e-09	5.89249e-08	3.38397e-07	-3.09623e-08	3.07435e-07	3.77593e-07	-7.76802e-08	2.99913e-07	3.86588e-07	-5.68933e-08	3.29695e-07	3.89951e-07	-1.03418e-07	2.86533e-07	2.79332e-07	-6.08576e-08	2.18474e-07	2.68711e-07	8.73177e-08	3.56029e-07	3.78454e-07	-1.02988e-07	2.75465e-07
19.931	5.72979e-08	-1.90348e-09	5.53944e-08	3.36308e-07	-3.07711e-08	3.05537e-07	3.75886e-07	-7.73291e-08	2.98557e-07	3.84122e-07	-5.65303e-08	3.27591e-07	3.87942e-07	-1.02885e-07	2.85057e-07	2.77908e-07	-6.05475e-08	2.17361e-07	2.67606e-07	8.75849e-08	3.55191e-07	3.76387e-07	-1.02426e-07	2.73961e-07
19.956	5.36490e-08	-1.78227e-09	5.18668e-08	3.34222e-07	-3.05803e-08	3.03642e-07	3.74182e-07	-7.69785e-08	2.97203e-07	3.81660e-07	-5.61680e-08	3.25492e-07	3.85937e-07	-1.02353e-07	2.83584e-07	2.76487e-07	-6.02379e-08	2.16249e-07	2.66502e-07	8.78508e-08	3.54353e-07	3.74326e-07	-1.01865e-07	2.72461e-07
19.980	5.00033e-08	-1.66115e-09	4.83422e-08	3.32140e-07	-3.03897e-08	3.01750e-07	3.72480e-07	-7.66284e-08	2.95851e-07	3.79204e-07	-5.58066e-08	3.23398e-07	3.83936e-07	-1.01823e-07	2.82113e-07	2.75068e-07	-5.99287e-08	2.15139e-07	2.65399e-07	8.81154e-08	3.53514e-07	3.72269e-07	-1.01305e-07	2.70963e-07
20.005	4.63609e-08	-1.54015e-09	4.48207e-08	3.30061e-07	-3.01995e-08	2.99861e-07	3.70780e-07	-7.62787e-08	2.94501e-07	3.76754e-07	-5.54459e-08	3.21308e-07	3.81939e-07	-1.01293e-07	2.80646e-07	2.73651e-07	-5.96201e-08	2.14031e-07	2.64296e-07	8.83788e-08	3.52675e-07	3.70217e-07	-1.00747e-07	2.69470e-07
20.029	4.27219e-08	-1.41926e-09	4.13026e-08	3.27986e-07	-3.00097e-08	2.97976e-07	3.69083e-07	-7.59296e-08	2.93153e-07	3.74309e-07	-5.50861e-08	3.19223e-07	3.79946e-07	-1.00764e-07	2.79181e-07	2.72237e-07	-5.93119e-08	2.12925e-07	2.63195e-07	8.86409e-08	3.51836e-07	3.68170e-07	-1.00190e-07	2.67980e-07
20.054	3.90865e-08	-1.29849e-09	3.77880e-08	3.25914e-07	-2.98201e-08	2.96094e-07	3.67388e-07	-7.55809e-08	2.91807e-07	3.71869e-07	-5.47271e-08	3.17142e-07	3.77957e-07	-1.00237e-07	2.77720e-07	2.70824e-07	-5.90042e-08	2.11820e-07	2.62094e-07	8.89017e-08	3.50995e-07	3.66128e-07	-9.96341e-08	2.66493e-07
20.079	3.54549e-08	-1.17784e-09	3.42771e-08	3.23847e-07	-2.96310e-08	2.94216e-07	3.65696e-07	-7.52328e-08	2.90463e-07	3.69436e-07	-5.43690e-08	3.15067e-07	3.75972e-07	-9.97103e-08	2.76261e-07	2.69414e-07	-5.86970e-08	2.10717e-07	2.60994e-07	8.91613e-08	3.50155e-07	3.64091e-07	-9.90798e-08	2.65011e-07
20.103	3.18272e-08	-1.05733e-09	3.07699e-08	3.21783e-07	-2.94422e-08	2.92341e-07	3.64007e-07	-7.48852e-08	2.89121e-07	3.67008e-07	-5.40117e-08	3.12996e-07	3.73991e-07	-9.91850e-08	2.74806e-07	2.68007e-07	-5.83903e-08	2.09616e-07	2.59895e-07	8.94195e-08	3.49314e-07	3.62059e-07	-9.85269e-08	2.63532e-07
20.128	2.82036e-08	-9.36948e-10	2.72667e-08	3.19724e-07	-2.92537e-08	2.90470e-07	3.62320e-07	-7.45382e-08	2.87782e-07	3.64586e-07	-5.36552e-08	3.10931e-07	3.72014e-07	-9.86608e-08	2.73353e-07	2.66602e-07	-5.80842e-08	2.08518e-07	2.58796e-07	8.96763e-08	3.48473e-07	3.60032e-07	-9.79753e-08	2.62057e-07
20.152	2.45843e-08	-8.16710e-10	2.37676e-08	3.17668e-07	-2.90657e-08	2.88603e-07	3.60636e-07	-7.41917e-08	2.86444e-07	3.62170e-07	-5.32997e-08	3.08870e-07	3.70042e-07	-9.81377e-08	2.71904e-07	2.65199e-07	-5.77786e-08	2.07420e-07	2.57699e-07	8.99319e-08	3.47631e-07	3.58010e-07	-9.74252e-08	2.60585e-07
20.177	2.09694e-08	-6.96620e-10	2.02727e-08	3.15617e-07	-2.88780e-08	2.86739e-07	3.58954e-07	-7.38459e-08	2.85109e-07	3.59760e-07	-5.29450e-08	3.06815e-07	3.68074e-07	-9.76158e-08	2.70458e-07	2.63799e-07	-5.74736e-08	2.06325e-07	2.56603e-07	9.01861e-08	3.46789e-07	3.55994e-07	-9.68766e-08	2.59118e-07
20.201	1.73590e-08	-5.76682e-10	1.67823e-08	3.13570e-07	-2.86907e-08	2.84879e-07	3.57276e-07	-7.35005e-08	2.83775e-07	3.57356e-07	-5.25913e-08	3.04765e-07	3.66111e-07	-9.70951e-08	2.69015e-07	2.62402e-07	-5.71691e-08	2.05232e-07	2.55508e-07	9.04389e-08	3.45947e-07	3.53983e-07	-9.63294e-08	2.57654e-07
20.226	1.37534e-08	-4.56901e-10	1.32965e-08	3.11527e-07	-2.85038e-08	2.83023e-07	3.55600e-07	-7.31558e-08	2.82445e-07	3.54959e-07	-5.22384e-08	3.02720e-07	3.64152e-07	-9.65756e-08	2.67576e-07	2.61007e-07	-5.68652e-08	2.04142e-07	2.54414e-07	9.06904e-08	3.45105e-07	3.51978e-07	-9.57837e-08	2.56194e-07
20.251	1.01528e-08	-3.37284e-10	9.81549e-09	3.09489e-07	-2.83172e-08	2.81171e-07	3.53928e-07	-7.28117e-08	2.81116e-07	3.52567e-07	-5.18865e-08	3.00681e-07	3.62197e-07	-9.60573e-08	2.66140e-07	2.59615e-07	-5.65619e-08	2.03053e-07	2.53321e-07	9.09405e-08	3.44262e-07	3.49978e-07	-9.52394e-08	2.54739e-07
20.275	6.55717e-09	-2.17835e-10	6.33933e-09	3.07454e-07	-2.81311e-08	2.79323e-07	3.52258e-07	-7.24683e-08	2.79790e-07	3.50183e-07	-5.15355e-08	2.98647e-07	3.60247e-07	-9.55402e-08	2.64707e-07	2.58225e-07	-5.62592e-08	2.01966e-07	2.52230e-07	9.11891e-08	3.43419e-07	3.47984e-07	-9.46967e-08	2.53287e-07
20.300	2.96680e-09	-9.85598e-11	2.86825e-09	3.05425e-07	-2.79454e-08	2.77479e-07	3.50592e-07	-7.21254e-08	2.78466e-07	3.47804e-07	-5.11855e-08	2.96619e-07	3.58302e-07	-9.50243e-08	2.63278e-07	2.56839e-07	-5.59571e-08	2.00881e-07	2.51140e-07	9.14364e-08	3.42576e-07	3.45995e-07	-9.41555e-08	2.51839e-07
20.324	-6.18160e-10	2.05358e-11	-5.97625e-10	3.03400e-07	-2.77601e-08	2.75640e-07	3.48928e-07	-7.17832e-08	2.77145e-07	3.45432e-07	-5.08364e-08	2.94596e-07	3.56362e-07	-9.45097e-08	2.61852e-07	2.55455e-07	-5.56556e-08	1.99799e-07	2.50050e-07	9.16823e-08	3.41733e-07	3.44012e-07	-9.36158e-08	2.50396e-07
20.349	-4.19756e-09	1.39447e-10	-4.05812e-09	3.01379e-07	-2.75753e-08	2.73804e-07	3.47268e-07	-7.14417e-08	2.75826e-07	3.43067e-07	-5.04883e-08	2.92578e-07	3.54427e-07	-9.39964e-08	2.60430e-07	2.54074e-07	-5.53548e-08	1.98719e-07	2.48963e-07	9.19267e-08	3.40890e-07	3.42034e-07	-9.30777e-08	2.48957e-07
20.374	-7.77124e-09	2.58167e-10	-7.51308e-09	2.99364e-07	-2.73908e-08	2.71973e-07	3.45611e-07	-7.11008e-08	2.74510e-07	3.40708e-07	-5.01412e-08	2.90567e-07	3.52496e-07	-9.34844e-08	2.59012e-07	2.52696e-07	-5.50545e-08	1.97641e-07	2.47876e-07	9.21697e-08	3.40046e-07	3.40063e-07	-9.25411e-08	2.47521e-07
20.398	-1.13390e-08	3.76693e-10	-1.09623e-08	2.97353e-07	-2.72068e-08	2.70146e-07	3.43958e-07	-7.07606e-08	2.73197e-07	3.38356e-07	-4.97950e-08	2.88561e-07	3.50570e-07	-9.29737e-08	2.57597e-07	2.51321e-07	-5.47549e-08	1.96566e-07	2.46792e-07	9.24113e-08	3.39203e-07	3.38097e-07	-9.20061e-08	2.46091e-07
20.423	-1.49008e-08	4.95017e-10	-1.44058e-08	2.95347e-07	-2.70233e-08	2.68323e-07	3.42307e-07	-7.04211e-08	2.71886e-07	3.36011e-07	-4.94499e-08	2.86561e-07	3.48650e-07	-9.24643e-08	2.56185e-07	2.49949e-07	-5.44560e-08	1.95493e-07	2.45708e-07	9.26514e-08	3.38359e-07	3.36137e-07	-9.14727e-08	2.44664e-07
20.447	-1.84563e-08	6.13135e-10	-1.78432e-08	2.93345e-07	-2.68402e-08	2.66505e-07	3.40661e-07	-7.00823e-08	2.70578e-07	3.33673e-07	-4.91058e-08	2.84567e-07	3.46734e-07	-9.19563e-08	2.54778e-07	2.48580e-07	-5.41578e-08	1.94422e-07	2.44626e-07	9.28900e-08	3.37516e-07	3.34183e-07	-9.09410e-08	2.43242e-07
20.472	-2.20055e-08	7.31041e-10	-2.12744e-08	2.91349e-07	-2.66575e-08	2.64692e-07	3.39017e-07	-6.97443e-08	2.69273e-07	3.31341e-07	-4.87627e-08	2.82579e-07	3.44823e-07	-9.14496e-08	2.53374e-07	2.47214e-07	-5.38602e-08	1.93354e-07	2.43546e-07	9.31271e-08	3.36673e-07	3.32234e-07	-9.04108e-08	2.41824e-07
20.496	-2.55481e-08	8.48730e-10	-2.46994e-08	2.89358e-07	-2.64753e-08	2.62883e-07	3.37377e-07	-6.94069e-08	2.67970e-07	3.29017e-07	-4.84206e-08	2.80596e-07	3.42918e-07	-9.09443e-08	2.51974e-07	2.45851e-07	-5.35633e-08	1.92288e-07	2.42467e-07	9.33627e-08	3.35829e-07	3.30292e-07	-8.98823e-08	2.40410e-07
20.521	-2.90840e-08	9.66197e-10	-2.81178e-08	2.87372e-07	-2.62936e-08	2.61078e-07	3.35741e-07	-6.90703e-08	2.66671e-07	3.26700e-07	-4.80796e-08	2.78620e-07	3.41018e-07	-9.04404e-08	2.50578e-07	2.44492e-07	-5.32671e-08	1.91224e-07	2.41389e-07	9.35969e-08	3.34986e-07	3.28356e-07	-8.93555e-08	2.39001e-07
20.546	-3.26131e-08	1.08344e-09	-3.15297e-08	2.85391e-07	-2.61124e-08	2.59278e-07	3.34109e-07	-6.87344e-08	2.65374e-07	3.24390e-07	-4.77397e-08	2.76650e-07	3.39123e-07	-8.99378e-08	2.49185e-07	2.43135e-07	-5.29716e-08	1.90164e-07	2.40314e-07	9.38295e-08	3.34143e-07	3.26427e-07	-8.88303e-08	2.37596e-07
20.570	-3.61352e-08	1.20044e-09	-3.49347e-08	2.83415e-07	-2.59316e-08	2.57484e-07	3.32480e-07	-6.83993e-08	2.64080e-07	3.22088e-07	-4.74008e-08	2.74687e-07	3.37234e-07	-8.94368e-08	2.47797e-07	2.41782e-07	-5.26768e-08	1.89106e-07	2.39240e-07	9.40606e-08	3.33300e-07	3.24503e-07	-8.83068e-08	2.36196e-07
20.595	-3.96501e-08	1.31721e-09	-3.83329e-08	2.81445e-07	-2.57513e-08	2.55693e-07	3.30854e-07	-6.80650e-08	2.62789e-07	3.19792e-07	-4.70630e-08	2.72729e-07	3.35350e-07	-8.89371e-08	2.46413e-07	2.40433e-07	-5.23828e-08	1.88050e-07	2.38168e-07	9.42901e-08	3.32458e-07	3.22586e-07	-8.77851e-08	2.34800e-07
20.619	-4.31576e-08	1.43373e-09	-4.17239e-08	2.79480e-07	-2.55715e-08	2.53908e-07	3.29233e-07	-6.77315e-08	2.61502e-07	3.17504e-07	-4.67264e-08	2.70778e-07	3.33471e-07	-8.84389e-08	2.45032e-07	2.39086e-07	-5.20895e-08	1.86997e-07	2.37097e-07	9.45181e-08	3.31615e-07	3.20675e-07	-8.72650e-08	2.33409e-07
20.644	-4.66576e-08	1.55001e-09	-4.51076e-08	2.77520e-07	-2.53922e-08	2.52128e-07	3.27616e-07	-6.73987e-08	2.60217e-07	3.15224e-07	-4.63908e-08	2.68833e-07	3.31598e-07	-8.79422e-08	2.43656e-07	2.37744e-07	-5.17969e-08	1.85947e-07	2.36028e-07	9.47445e-08	3.30773e-07	3.18770e-07	-8.67467e-08	2.32023e-07
20.668	-5.01500e-08	1.66603e-09	-4.84840e-08	2.75566e-07	-2.52134e-08	2.50353e-07	3.26002e-07	-6.70668e-08	2.58935e-07	3.12951e-07	-4.60563e-08	2.66895e-07	3.29731e-07	-8.74470e-08	2.42284e-07	2.36404e-07	-5.15051e-08	1.84899e-07	2.34962e-07	9.49694e-08	3.29931e-07	3.16872e-07	-8.62301e-08	2.30641e-07
20.693	-5.36346e-08	1.78179e-09	-5.18528e-08	2.73618e-07	-2.50352e-08	2.48583e-07	3.24393e-07	-6.67356e-08	2.57657e-07	3.10686e-07	-4.57229e-08	2.64963e-07	3.27869e-07	-8.69532e-08	2.40916e-07	2.35069e-07	-5.12141e-08	1.83854e-07	2.33897e-07	9.51927e-08	3.29089e-07	3.14980e-07	-8.57153e-08	2.29264e-07
20.718	-5.71112e-08	1.89728e-09	-5.52139e-08	2.71675e-07	-2.48574e-08	2.46818e-07	3.22787e-07	-6.64054e-08	2.56382e-07	3.08429e-07	-4.53907e-08	2.63038e-07	3.26013e-07	-8.64610e-08	2.39552e-07	2.33736e-07	-5.09239e-08	1.82812e-07	2.32834e-07	9.54144e-08	3.28248e-07	3.13095e-07	-8.52023e-08	2.27892e-07
20.742	-6.05796e-08	2.01251e-09	-5.85671e-08	2.69738e-07	-2.46802e-08	2.45058e-07	3.21186e-07	-6.60759e-08	2.55110e-07	3.06179e-07	-4.50597e-08	2.61120e-07	3.24163e-07	-8.59703e-08	2.38193e-07	2.32408e-07	-5.06344e-08	1.81773e-07	2.31773e-07	9.56345e-08	3.27407e-07	3.11216e-07	-8.46911e-08	2.26525e-07
20.767	-6.40397e-08	2.12745e-09	-6.19123e-08	2.67807e-07	-2.45035e-08	2.43303e-07	3.19589e-07	-6.57473e-08	2.53841e-07	3.03938e-07	-4.47298e-08	2.59208e-07	3.22319e-07	-8.54812e-08	2.36838e-07	2.31083e-07	-5.03457e-08	1.80737e-07	2.30714e-07	9.58530e-08	3.26567e-07	3.09344e-07	-8.41817e-08	2.25162e-07
20.791	-6.74914e-08	2.24212e-09	-6.52493e-08	2.65881e-07	-2.43273e-08	2.41554e-07	3.17995e-07	-6.54196e-08	2.52576e-07	3.01704e-07	-4.44010e-08	2.57303e-07	3.20480e-07	-8.49936e-08	2.35487e-07	2.29762e-07	-5.00579e-08	1.79704e-07	2.29657e-07	9.60699e-08	3.25727e-07	3.07479e-07	-8.36741e-08	2.23805e-07
20.816	-7.09345e-08	2.35650e-09	-6.85780e-08	2.63962e-07	-2.41517e-08	2.39810e-07	3.16407e-07	-6.50927e-08	2.51314e-07	2.99478e-07	-4.40735e-08	2.55405e-07	3.18648e-07	-8.45076e-08	2.34140e-07	2.28444e-07	-4.97708e-08	1.78673e-07	2.28602e-07	9.62852e-08	3.24887e-07	3.05620e-07	-8.31683e-08	2.22452e-07
20.840	-7.43688e-08	2.47059e-09	-7.18982e-08	2.62048e-07	-2.39766e-08	2.38071e-07	3.14822e-07	-6.47668e-08	2.50055e-07	2.97261e-07	-4.37471e-08	2.53513e-07	3.16821e-07	-8.40233e-08	2.32798e-07	2.27130e-07	-4.94846e-08	1.77646e-07	2.27549e-07	9.64988e-08	3.24048e-07	3.03768e-07	-8.26644e-08	2.21104e-07
20.865	-7.77941e-08	2.58439e-09	-7.52098e-08	2.60140e-07	-2.38020e-08	2.36338e-07	3.13242e-07	-6.44417e-08	2.48800e-07	2.95051e-07	-4.34219e-08	2.51629e-07	3.15001e-07	-8.35405e-08	2.31460e-07	2.25821e-07	-4.91993e-08	1.76621e-07	2.26499e-07	9.67108e-08	3.23209e-07	3.01923e-07	-8.21623e-08	2.19761e-07
20.890	-8.12104e-08	2.69788e-09	-7.85125e-08	2.58239e-07	-2.36281e-08	2.34611e-07	3.11666e-07	-6.41175e-08	2.47549e-07	2.92850e-07	-4.30980e-08	2.49752e-07	3.13187e-07	-8.30593e-08	2.30127e-07	2.24515e-07	-4.89147e-08	1.75600e-07	2.25450e-07	9.69211e-08	3.22371e-07	3.00086e-07	-8.16622e-08	2.18423e-07
20.914	-8.46174e-08	2.81106e-09	-8.18064e-08	2.56344e-07	-2.34547e-08	2.32889e-07	3.10095e-07	-6.37943e-08	2.46301e-07	2.90657e-07	-4.27753e-08	2.47882e-07	3.11379e-07	-8.25798e-08	2.28799e-07	2.23213e-07	-4.86311e-08	1.74581e-07	2.24404e-07	9.71297e-08	3.21534e-07	2.98254e-07	-8.11639e-08	2.17091e-07
20.939	-8.80151e-08	2.92393e-09	-8.50911e-08	2.54455e-07	-2.32818e-08	2.31173e-07	3.08528e-07	-6.34720e-08	2.45056e-07	2.88472e-07	-4.24538e-08	2.46019e-07	3.09577e-07	-8.21020e-08	2.27475e-07	2.21914e-07	-4.83483e-08	1.73566e-07	2.23360e-07	9.73367e-08	3.20697e-07	2.96430e-07	-8.06675e-08	2.15763e-07
20.963	-9.14031e-08	3.03649e-09	-8.83666e-08	2.52572e-07	-2.31096e-08	2.29463e-07	3.06966e-07	-6.31506e-08	2.43816e-07	2.86296e-07	-4.21335e-08	2.44163e-07	3.07781e-07	-8.16258e-08	2.26156e-07	2.20620e-07	-4.80663e-08	1.72554e-07	2.22319e-07	9.75420e-08	3.19861e-07	2.94614e-07	-8.01731e-08	2.14440e-07
20.988	-9.47814e-08	3.14872e-09	-9.16327e-08	2.50696e-07	-2.29379e-08	2.27758e-07	3.05409e-07	-6.28302e-08	2.42579e-07	2.84128e-07	-4.18145e-08	2.42314e-07	3.05992e-07	-8.11513e-08	2.24841e-07	2.19331e-07	-4.77853e-08	1.71545e-07	2.21280e-07	9.77456e-08	3.19025e-07	2.92804e-07	-7.96806e-08	2.13123e-07
21.012	-9.81499e-08	3.26062e-09	-9.48893e-08	2.48826e-07	-2.27668e-08	2.26059e-07	3.03856e-07	-6.25107e-08	2.41345e-07	2.81969e-07	-4.14967e-08	2.40473e-07	3.04210e-07	-8.06785e-08	2.23531e-07	2.18045e-07	-4.75051e-08	1.70540e-07	2.20243e-07	9.79474e-08	3.18190e-07	2.91001e-07	-7.91900e-08	2.11811e-07
21.037	-1.01508e-07	3.37219e-09	-9.81361e-08	2.46963e-07	-2.25963e-08	2.24366e-07	3.02308e-07	-6.21923e-08	2.40116e-07	2.79819e-07	-4.11803e-08	2.38639e-07	3.02433e-07	-8.02075e-08	2.22226e-07	2.16763e-07	-4.72259e-08	1.69537e-07	2.19209e-07	9.81476e-08	3.17356e-07	2.89206e-07	-7.87014e-08	2.10504e-07
21.062	-1.04857e-07	3.48342e-09	-1.01373e-07	2.45106e-07	-2.24264e-08	2.22680e-07	3.00765e-07	-6.18748e-08	2.38890e-07	2.77677e-07	-4.08651e-08	2.36812e-07	3.00664e-07	-7.97381e-08	2.20926e-07	2.15485e-07	-4.69476e-08	1.68538e-07	2.18177e-07	9.83461e-08	3.16523e-07	2.87417e-07	-7.82148e-08	2.09203e-07
21.086	-1.08194e-07	3.59431e-09	-1.04600e-07	2.43256e-07	-2.22571e-08	2.20999e-07	2.99226e-07	-6.15583e-08	2.37668e-07	2.75544e-07	-4.05512e-08	2.34993e-07	2.98901e-07	-7.92705e-08	2.19630e-07	2.14212e-07	-4.66702e-08	1.67542e-07	2.17147e-07	9.85428e-08	3.15690e-07	2.85637e-07	-7.77302e-08	2.07906e-07
21.111	-1.11522e-07	3.70485e-09	-1.07817e-07	2.41412e-07	-2.20885e-08	2.19324e-07	2.97693e-07	-6.12428e-08	2.36450e-07	2.73420e-07	-4.02386e-08	2.33182e-07	2.97144e-07	-7.88047e-08	2.18339e-07	2.12943e-07	-4.63937e-08	1.66550e-07	2.16121e-07	9.87378e-08	3.14858e-07	2.83863e-07	-7.72476e-08	2.06616e-07
21.135	-1.14839e-07	3.81504e-09	-1.11024e-07	2.39576e-07	-2.19204e-08	2.17655e-07	2.96164e-07	-6.09283e-08	2.35236e-07	2.71305e-07	-3.99273e-08	2.31378e-07	2.95394e-07	-7.83407e-08	2.17054e-07	2.11679e-07	-4.61182e-08	1.65560e-07	2.15097e-07	9.89310e-08	3.14028e-07	2.82097e-07	-7.67670e-08	2.05330e-07
21.160	-1.18145e-07	3.92486e-09	-1.14220e-07	2.37746e-07	-2.17530e-08	2.15993e-07	2.94640e-07	-6.06149e-08	2.34026e-07	2.69199e-07	-3.96174e-08	2.29582e-07	2.93651e-07	-7.78784e-08	2.15773e-07	2.10418e-07	-4.58436e-08	1.64575e-07	2.14075e-07	9.91225e-08	3.13198e-07	2.80339e-07	-7.62884e-08	2.04050e-07
21.185	-1.21440e-07	4.03433e-09	-1.17405e-07	2.35923e-07	-2.15862e-08	2.14337e-07	2.93122e-07	-6.03025e-08	2.32819e-07	2.67102e-07	-3.93087e-08	2.27793e-07	2.91915e-07	-7.74180e-08	2.14497e-07	2.09163e-07	-4.55700e-08	1.63593e-07	2.13056e-07	9.93122e-08	3.12368e-07	2.78587e-07	-7.58119e-08	2.02776e-07
21.209	-1.24723e-07	4.14342e-09	-1.20580e-07	2.34107e-07	-2.14200e-08	2.12687e-07	2.91608e-07	-5.99911e-08	2.31617e-07	2.65014e-07	-3.90014e-08	2.26012e-07	2.90186e-07	-7.69594e-08	2.13227e-07	2.07911e-07	-4.52974e-08	1.62614e-07	2.12040e-07	9.95001e-08	3.11540e-07	2.76844e-07	-7.53374e-08	2.01507e-07
21.234	-1.27996e-07	4.25214e-09	-1.23744e-07	2.32298e-07	-2.12545e-08	2.11043e-07	2.90100e-07	-5.96808e-08	2.30419e-07	2.62935e-07	-3.86955e-08	2.24240e-07	2.88464e-07	-7.65026e-08	2.11961e-07	2.06664e-07	-4.50257e-08	1.61639e-07	2.11027e-07	9.96863e-08	3.10713e-07	2.75108e-07	-7.48651e-08	2.00243e-07
21.258	-1.31257e-07	4.36048e-09	-1.26897e-07	2.30496e-07	-2.10896e-08	2.09406e-07	2.88597e-07	-5.93716e-08	2.29226e-07	2.60866e-07	-3.83909e-08	2.22475e-07	2.86748e-07	-7.60476e-08	2.10701e-07	2.05422e-07	-4.47550e-08	1.60667e-07	2.10016e-07	9.98706e-08	3.09887e-07	2.73380e-07	-7.43948e-08	1.98985e-07
21.283	-1.34507e-07	4.46844e-09	-1.30039e-07	2.28701e-07	-2.09254e-08	2.07776e-07	2.87099e-07	-5.90635e-08	2.28036e-07	2.58805e-07	-3.80877e-08	2.20718e-07	2.85040e-07	-7.55946e-08	2.09445e-07	2.04184e-07	-4.44854e-08	1.59699e-07	2.09008e-07	1.00053e-07	3.09061e-07	2.71659e-07	-7.39266e-08	1.97733e-07
21.307	-1.37745e-07	4.57600e-09	-1.33169e-07	2.26913e-07	-2.07619e-08	2.06151e-07	2.85607e-07	-5.87564e-08	2.26850e-07	2.56754e-07	-3.77859e-08	2.18968e-07	2.83339e-07	-7.51434e-08	2.08195e-07	2.02951e-07	-4.42167e-08	1.58734e-07	2.08003e-07	1.00234e-07	3.08237e-07	2.69947e-07	-7.34605e-08	1.96486e-07
21.332	-1.40971e-07	4.68318e-09	-1.36288e-07	2.25133e-07	-2.05990e-08	2.04534e-07	2.84120e-07	-5.84505e-08	2.25669e-07	2.54713e-07	-3.74855e-08	2.17228e-07	2.81644e-07	-7.46941e-08	2.06950e-07	2.01723e-07	-4.39491e-08	1.57773e-07	2.07001e-07	1.00413e-07	3.07414e-07	2.68242e-07	-7.29966e-08	1.95245e-07
21.357	-1.44185e-07	4.78995e-09	-1.39395e-07	2.23360e-07	-2.04367e-08	2.02923e-07	2.82638e-07	-5.81456e-08	2.24492e-07	2.52681e-07	-3.71865e-08	2.15495e-07	2.79957e-07	-7.42467e-08	2.05711e-07	2.00499e-07	-4.36824e-08	1.56816e-07	2.06002e-07	1.00590e-07	3.06592e-07	2.66545e-07	-7.25347e-08	1.94010e-07
21.381	-1.47387e-07	4.89632e-09	-1.42491e-07	2.21594e-07	-2.02752e-08	2.01319e-07	2.81162e-07	-5.78419e-08	2.23320e-07	2.50659e-07	-3.68888e-08	2.13770e-07	2.78278e-07	-7.38012e-08	2.04476e-07	1.99280e-07	-4.34169e-08	1.55863e-07	2.05006e-07	1.00765e-07	3.05771e-07	2.64856e-07	-7.20751e-08	1.92781e-07
21.406	-1.50577e-07	5.00228e-09	-1.45574e-07	2.19836e-07	-2.01143e-08	1.99722e-07	2.79691e-07	-5.75394e-08	2.22151e-07	2.48646e-07	-3.65926e-08	2.12053e-07	2.76605e-07	-7.33577e-08	2.03248e-07	1.98066e-07	-4.31523e-08	1.54913e-07	2.04013e-07	1.00939e-07	3.04952e-07	2.63175e-07	-7.16176e-08	1.91557e-07
21.430	-1.53754e-07	5.10783e-09	-1.48646e-07	2.18085e-07	-1.99541e-08	1.98131e-07	2.78226e-07	-5.72379e-08	2.20988e-07	2.46643e-07	-3.62979e-08	2.10345e-07	2.74940e-07	-7.29161e-08	2.02024e-07	1.96856e-07	-4.28888e-08	1.53967e-07	2.03023e-07	1.01110e-07	3.04133e-07	2.61501e-07	-7.11623e-08	1.90339e-07
21.455	-1.56918e-07	5.21296e-09	-1.51705e-07	2.16342e-07	-1.97946e-08	1.96547e-07	2.76766e-07	-5.69377e-08	2.19828e-07	2.44650e-07	-3.60045e-08	2.08645e-07	2.73283e-07	-7.24765e-08	2.00806e-07	1.95652e-07	-4.26264e-08	1.53025e-07	2.02036e-07	1.01280e-07	3.03316e-07	2.59836e-07	-7.07092e-08	1.89127e-07
21.479	-1.60070e-07	5.31766e-09	-1.54752e-07	2.14607e-07	-1.96358e-08	1.94971e-07	2.75312e-07	-5.66385e-08	2.18674e-07	2.42666e-07	-3.57126e-08	2.06954e-07	2.71632e-07	-7.20388e-08	1.99594e-07	1.94452e-07	-4.23651e-08	1.52087e-07	2.01052e-07	1.01448e-07	3.02500e-07	2.58179e-07	-7.02583e-08	1.87921e-07
21.504	-1.63209e-07	5.42194e-09	-1.57787e-07	2.12879e-07	-1.94777e-08	1.93401e-07	2.73864e-07	-5.63406e-08	2.17523e-07	2.40693e-07	-3.54222e-08	2.05271e-07	2.69990e-07	-7.16032e-08	1.98387e-07	1.93258e-07	-4.21048e-08	1.51153e-07	2.00071e-07	1.01614e-07	3.01685e-07	2.56531e-07	-6.98096e-08	1.86721e-07
21.529	-1.66335e-07	5.52578e-09	-1.60809e-07	2.11158e-07	-1.93203e-08	1.91838e-07	2.72421e-07	-5.60438e-08	2.16377e-07	2.38729e-07	-3.51332e-08	2.03596e-07	2.68355e-07	-7.11695e-08	1.97185e-07	1.92068e-07	-4.18456e-08	1.50222e-07	1.99094e-07	1.01778e-07	3.00872e-07	2.54890e-07	-6.93631e-08	1.85527e-07
21.553	-1.69447e-07	5.62918e-09	-1.63818e-07	2.09446e-07	-1.91637e-08	1.90282e-07	2.70985e-07	-5.57483e-08	2.15236e-07	2.36776e-07	-3.48457e-08	2.01930e-07	2.66727e-07	-7.07379e-08	1.95989e-07	1.90883e-07	-4.15875e-08	1.49296e-07	1.98120e-07	1.01941e-07	3.00060e-07	2.53257e-07	-6.89189e-08	1.84339e-07
21.578	-1.72547e-07	5.73214e-09	-1.66814e-07	2.07742e-07	-1.90077e-08	1.88734e-07	2.69554e-07	-5.54539e-08	2.14100e-07	2.34832e-07	-3.45597e-08	2.00273e-07	2.65107e-07	-7.03083e-08	1.94799e-07	1.89704e-07	-4.13306e-08	1.48373e-07	1.97149e-07	1.02101e-07	2.99249e-07	2.51633e-07	-6.84769e-08	1.83156e-07
21.602	-1.75632e-07	5.83466e-09	-1.69798e-07	2.06045e-07	-1.88525e-08	1.87193e-07	2.68129e-07	-5.51608e-08	2.12968e-07	2.32899e-07	-3.42752e-08	1.98624e-07	2.63495e-07	-6.98807e-08	1.93614e-07	1.88530e-07	-4.10747e-08	1.47455e-07	1.96181e-07	1.02259e-07	2.98440e-07	2.50018e-07	-6.80372e-08	1.81980e-07
21.627	-1.78705e-07	5.93672e-09	-1.72768e-07	2.04356e-07	-1.86980e-08	1.85658e-07	2.66710e-07	-5.48689e-08	2.11841e-07	2.30976e-07	-3.39921e-08	1.96984e-07	2.61891e-07	-6.94552e-08	1.92435e-07	1.87360e-07	-4.08200e-08	1.46540e-07	1.95217e-07	1.02416e-07	2.97632e-07	2.48410e-07	-6.75997e-08	1.80810e-07
21.651	-1.81763e-07	6.03832e-09	-1.75725e-07	2.02676e-07	-1.85442e-08	1.84132e-07	2.65297e-07	-5.45782e-08	2.10719e-07	2.29063e-07	-3.37106e-08	1.95352e-07	2.60294e-07	-6.90318e-08	1.91262e-07	1.86196e-07	-4.05664e-08	1.45630e-07	1.94256e-07	1.02571e-07	2.96826e-07	2.46811e-07	-6.71646e-08	1.79647e-07
21.676	-1.84807e-07	6.13946e-09	-1.78668e-07	2.01003e-07	-1.83912e-08	1.82612e-07	2.63890e-07	-5.42887e-08	2.09601e-07	2.27160e-07	-3.34306e-08	1.93730e-07	2.58705e-07	-6.86105e-08	1.90095e-07	1.85038e-07	-4.03139e-08	1.44724e-07	1.93298e-07	1.02723e-07	2.96021e-07	2.45221e-07	-6.67318e-08	1.78489e-07
21.701	-1.87838e-07	6.24014e-09	-1.81598e-07	1.99339e-07	-1.82389e-08	1.81100e-07	2.62489e-07	-5.40005e-08	2.08489e-07	2.25268e-07	-3.31521e-08	1.92116e-07	2.57124e-07	-6.81912e-08	1.88933e-07	1.83884e-07	-4.00626e-08	1.43821e-07	1.92344e-07	1.02874e-07	2.95218e-07	2.43639e-07	-6.63013e-08	1.77337e-07
21.725	-1.90854e-07	6.34034e-09	-1.84514e-07	1.97683e-07	-1.80874e-08	1.79596e-07	2.61094e-07	-5.37136e-08	2.07381e-07	2.23386e-07	-3.28752e-08	1.90511e-07	2.55552e-07	-6.77741e-08	1.87777e-07	1.82736e-07	-3.98125e-08	1.42923e-07	1.91393e-07	1.03023e-07	2.94416e-07	2.42065e-07	-6.58731e-08	1.76192e-07
21.750	-1.93856e-07	6.44007e-09	-1.87416e-07	1.96035e-07	-1.79366e-08	1.78098e-07	2.59706e-07	-5.34279e-08	2.06278e-07	2.21515e-07	-3.25998e-08	1.88915e-07	2.53987e-07	-6.73591e-08	1.86628e-07	1.81593e-07	-3.95635e-08	1.42030e-07	1.90446e-07	1.03170e-07	2.93616e-07	2.40500e-07	-6.54472e-08	1.75053e-07
21.774	-1.96844e-07	6.53931e-09	-1.90304e-07	1.94395e-07	-1.77866e-08	1.76609e-07	2.58323e-07	-5.31436e-08	2.05180e-07	2.19654e-07	-3.23259e-08	1.87328e-07	2.52430e-07	-6.69462e-08	1.85484e-07	1.80456e-07	-3.93157e-08	1.41140e-07	1.89502e-07	1.03315e-07	2.92818e-07	2.38944e-07	-6.50237e-08	1.73920e-07
21.799	-1.99816e-07	6.63807e-09	-1.93178e-07	1.92764e-07	-1.76373e-08	1.75127e-07	2.56947e-07	-5.28605e-08	2.04087e-07	2.17804e-07	-3.20536e-08	1.85750e-07	2.50881e-07	-6.65355e-08	1.84346e-07	1.79324e-07	-3.90690e-08	1.40255e-07	1.88562e-07	1.03458e-07	2.92021e-07	2.37396e-07	-6.46026e-08	1.72794e-07
21.823	-2.02775e-07	6.73635e-09	-1.96038e-07	1.91141e-07	-1.74888e-08	1.73653e-07	2.55578e-07	-5.25787e-08	2.02999e-07	2.15964e-07	-3.17829e-08	1.84181e-07	2.49341e-07	-6.61269e-08	1.83214e-07	1.78197e-07	-3.88236e-08	1.39374e-07	1.87626e-07	1.03599e-07	2.91225e-07	2.35858e-07	-6.41838e-08	1.71674e-07
21.848	-2.05718e-07	6.83412e-09	-1.98884e-07	1.89527e-07	-1.73411e-08	1.72186e-07	2.54214e-07	-5.22982e-08	2.01916e-07	2.14135e-07	-3.15137e-08	1.82621e-07	2.47808e-07	-6.57205e-08	1.82088e-07	1.77076e-07	-3.85794e-08	1.38497e-07	1.86693e-07	1.03739e-07	2.90432e-07	2.34327e-07	-6.37674e-08	1.70560e-07
21.873	-2.08646e-07	6.93140e-09	-2.01715e-07	1.87921e-07	-1.71942e-08	1.70727e-07	2.52857e-07	-5.20191e-08	2.00838e-07	2.12317e-07	-3.12462e-08	1.81071e-07	2.46284e-07	-6.53163e-08	1.80968e-07	1.75961e-07	-3.83364e-08	1.37624e-07	1.85764e-07	1.03876e-07	2.89640e-07	2.32806e-07	-6.33535e-08	1.69453e-07
21.897	-2.11559e-07	7.02818e-09	-2.04531e-07	1.86324e-07	-1.70481e-08	1.69276e-07	2.51507e-07	-5.17412e-08	1.99766e-07	2.10510e-07	-3.09802e-08	1.79529e-07	2.44768e-07	-6.49143e-08	1.79854e-07	1.74851e-07	-3.80945e-08	1.36756e-07	1.84839e-07	1.04011e-07	2.88850e-07	2.31294e-07	-6.29419e-08	1.68352e-07
21.922	-2.14457e-07	7.12444e-09	-2.07333e-07	1.84736e-07	-1.69027e-08	1.67833e-07	2.50163e-07	-5.14647e-08	1.98698e-07	2.08713e-07	-3.07158e-08	1.77997e-07	2.43261e-07	-6.45145e-08	1.78746e-07	1.73747e-07	-3.78540e-08	1.35893e-07	1.83917e-07	1.04144e-07	2.88062e-07	2.29790e-07	-6.25327e-08	1.67258e-07
21.946	-2.17339e-07	7.22020e-09	-2.10119e-07	1.83156e-07	-1.67582e-08	1.66397e-07	2.48825e-07	-5.11896e-08	1.97636e-07	2.06928e-07	-3.04530e-08	1.76475e-07	2.41762e-07	-6.41169e-08	1.77645e-07	1.72648e-07	-3.76146e-08	1.35033e-07	1.83000e-07	1.04276e-07	2.87275e-07	2.28296e-07	-6.21260e-08	1.66170e-07
21.971	-2.20206e-07	7.31544e-09	-2.12891e-07	1.81585e-07	-1.66144e-08	1.64970e-07	2.47495e-07	-5.09158e-08	1.96579e-07	2.05153e-07	-3.01919e-08	1.74961e-07	2.40271e-07	-6.37216e-08	1.76550e-07	1.71555e-07	-3.73765e-08	1.34179e-07	1.82086e-07	1.04405e-07	2.86491e-07	2.26810e-07	-6.17217e-08	1.65088e-07
21.996	-2.23057e-07	7.41015e-09	-2.15647e-07	1.80022e-07	-1.64715e-08	1.63551e-07	2.46170e-07	-5.06434e-08	1.95527e-07	2.03390e-07	-2.99323e-08	1.73457e-07	2.38789e-07	-6.33285e-08	1.75460e-07	1.70468e-07	-3.71397e-08	1.33328e-07	1.81176e-07	1.04532e-07	2.85708e-07	2.25333e-07	-6.13199e-08	1.64014e-07
22.020	-2.25893e-07	7.50435e-09	-2.18388e-07	1.78469e-07	-1.63293e-08	1.62139e-07	2.44853e-07	-5.03723e-08	1.94481e-07	2.01637e-07	-2.96744e-08	1.71963e-07	2.37315e-07	-6.29377e-08	1.74378e-07	1.69387e-07	-3.69040e-08	1.32482e-07	1.80270e-07	1.04657e-07	2.84927e-07	2.23866e-07	-6.09205e-08	1.62945e-07
22.045	-2.28712e-07	7.59801e-09	-2.21114e-07	1.76924e-07	-1.61880e-08	1.60736e-07	2.43542e-07	-5.01026e-08	1.93439e-07	1.99896e-07	-2.94182e-08	1.70478e-07	2.35850e-07	-6.25491e-08	1.73301e-07	1.68311e-07	-3.66697e-08	1.31641e-07	1.79367e-07	1.04781e-07	2.84148e-07	2.22407e-07	-6.05237e-08	1.61884e-07
22.069	-2.31515e-07	7.69114e-09	-2.23824e-07	1.75389e-07	-1.60475e-08	1.59341e-07	2.42238e-07	-4.98344e-08	1.92404e-07	1.98166e-07	-2.91636e-08	1.69002e-07	2.34394e-07	-6.21629e-08	1.72231e-07	1.67241e-07	-3.64366e-08	1.30805e-07	1.78469e-07	1.04902e-07	2.83371e-07	2.20958e-07	-6.01293e-08	1.60829e-07
22.094	-2.34302e-07	7.78373e-09	-2.26519e-07	1.73862e-07	-1.59078e-08	1.57954e-07	2.40941e-07	-4.95675e-08	1.91373e-07	1.96447e-07	-2.89106e-08	1.67536e-07	2.32946e-07	-6.17789e-08	1.71167e-07	1.66177e-07	-3.62049e-08	1.29972e-07	1.77575e-07	1.05021e-07	2.82596e-07	2.19518e-07	-5.97374e-08	1.59781e-07
22.118	-2.37073e-07	7.87577e-09	-2.29197e-07	1.72345e-07	-1.57690e-08	1.56576e-07	2.39650e-07	-4.93020e-08	1.90348e-07	1.94739e-07	-2.86593e-08	1.66080e-07	2.31507e-07	-6.13972e-08	1.70109e-07	1.65119e-07	-3.59744e-08	1.29145e-07	1.76684e-07	1.05139e-07	2.81823e-07	2.18087e-07	-5.93480e-08	1.58739e-07
22.143	-2.39828e-07	7.96727e-09	-2.31860e-07	1.70836e-07	-1.56310e-08	1.55205e-07	2.38367e-07	-4.90380e-08	1.89329e-07	1.93043e-07	-2.84096e-08	1.64633e-07	2.30076e-07	-6.10179e-08	1.69058e-07	1.64067e-07	-3.57452e-08	1.28322e-07	1.75798e-07	1.05254e-07	2.81052e-07	2.16665e-07	-5.89611e-08	1.57704e-07
22.168	-2.42565e-07	8.05822e-09	-2.34507e-07	1.69337e-07	-1.54938e-08	1.53843e-07	2.37090e-07	-4.87753e-08	1.88315e-07	1.91358e-07	-2.81617e-08	1.63196e-07	2.28655e-07	-6.06408e-08	1.68014e-07	1.63021e-07	-3.55173e-08	1.27504e-07	1.74916e-07	1.05367e-07	2.80283e-07	2.15253e-07	-5.85767e-08	1.56676e-07
22.192	-2.45286e-07	8.14862e-09	-2.37138e-07	1.67847e-07	-1.53575e-08	1.52489e-07	2.35821e-07	-4.85142e-08	1.87306e-07	1.89684e-07	-2.79154e-08	1.61769e-07	2.27242e-07	-6.02662e-08	1.66976e-07	1.61981e-07	-3.52907e-08	1.26691e-07	1.74038e-07	1.05478e-07	2.79516e-07	2.13850e-07	-5.81949e-08	1.55655e-07
22.217	-2.47990e-07	8.23845e-09	-2.39752e-07	1.66366e-07	-1.52220e-08	1.51144e-07	2.34558e-07	-4.82544e-08	1.86304e-07	1.88022e-07	-2.76708e-08	1.60352e-07	2.25838e-07	-5.98938e-08	1.65944e-07	1.60947e-07	-3.50654e-08	1.25882e-07	1.73164e-07	1.05587e-07	2.78752e-07	2.12456e-07	-5.78157e-08	1.54641e-07
22.241	-2.50678e-07	8.32772e-09	-2.42350e-07	1.64895e-07	-1.50873e-08	1.49807e-07	2.33302e-07	-4.79961e-08	1.85306e-07	1.86372e-07	-2.74279e-08	1.58944e-07	2.24443e-07	-5.95239e-08	1.64919e-07	1.59920e-07	-3.48415e-08	1.25078e-07	1.72295e-07	1.05694e-07	2.77989e-07	2.11072e-07	-5.74390e-08	1.53633e-07
22.266	-2.53348e-07	8.41643e-09	-2.44931e-07	1.63433e-07	-1.49536e-08	1.48479e-07	2.32054e-07	-4.77393e-08	1.84315e-07	1.84733e-07	-2.71867e-08	1.57546e-07	2.23057e-07	-5.91563e-08	1.63901e-07	1.58898e-07	-3.46189e-08	1.24279e-07	1.71429e-07	1.05800e-07	2.77229e-07	2.09697e-07	-5.70649e-08	1.52632e-07
22.290	-2.56001e-07	8.50456e-09	-2.47496e-07	1.61980e-07	-1.48207e-08	1.47159e-07	2.30813e-07	-4.74839e-08	1.83329e-07	1.83106e-07	-2.69472e-08	1.56159e-07	2.21680e-07	-5.87911e-08	1.62889e-07	1.57882e-07	-3.43976e-08	1.23485e-07	1.70568e-07	1.05903e-07	2.76471e-07	2.08332e-07	-5.66933e-08	1.51639e-07
22.315	-2.58636e-07	8.59211e-09	-2.50044e-07	1.60537e-07	-1.46886e-08	1.45848e-07	2.29579e-07	-4.72300e-08	1.82349e-07	1.81490e-07	-2.67095e-08	1.54781e-07	2.20312e-07	-5.84283e-08	1.61884e-07	1.56873e-07	-3.41777e-08	1.22695e-07	1.69711e-07	1.06004e-07	2.75715e-07	2.06976e-07	-5.63243e-08	1.50652e-07
22.340	-2.61254e-07	8.67909e-09	-2.52575e-07	1.59103e-07	-1.45574e-08	1.44546e-07	2.28352e-07	-4.69776e-08	1.81374e-07	1.79886e-07	-2.64734e-08	1.53413e-07	2.18953e-07	-5.80679e-08	1.60885e-07	1.55870e-07	-3.39591e-08	1.21910e-07	1.68859e-07	1.06102e-07	2.74961e-07	2.05630e-07	-5.59580e-08	1.49672e-07
22.364	-2.63855e-07	8.76548e-09	-2.55089e-07	1.57679e-07	-1.44271e-08	1.43252e-07	2.27132e-07	-4.67267e-08	1.80405e-07	1.78294e-07	-2.62391e-08	1.52055e-07	2.17603e-07	-5.77099e-08	1.59893e-07	1.54873e-07	-3.37419e-08	1.21131e-07	1.68011e-07	1.06199e-07	2.74210e-07	2.04293e-07	-5.55942e-08	1.48699e-07
22.389	-2.66438e-07	8.85129e-09	-2.57586e-07	1.56264e-07	-1.42977e-08	1.41967e-07	2.25920e-07	-4.64773e-08	1.79442e-07	1.76714e-07	-2.60066e-08	1.50707e-07	2.16263e-07	-5.73544e-08	1.58908e-07	1.53882e-07	-3.35261e-08	1.20356e-07	1.67167e-07	1.06294e-07	2.73461e-07	2.02966e-07	-5.52331e-08	1.47733e-07
22.413	-2.69003e-07	8.93650e-09	-2.60066e-07	1.54859e-07	-1.41692e-08	1.40690e-07	2.24715e-07	-4.62294e-08	1.78485e-07	1.75146e-07	-2.57757e-08	1.49370e-07	2.14931e-07	-5.70012e-08	1.57930e-07	1.52898e-07	-3.33116e-08	1.19586e-07	1.66327e-07	1.06387e-07	2.72714e-07	2.01649e-07	-5.48746e-08	1.46774e-07
22.438	-2.71550e-07	9.02112e-09	-2.62529e-07	1.53464e-07	-1.40415e-08	1.39423e-07	2.23517e-07	-4.59830e-08	1.77534e-07	1.73589e-07	-2.55467e-08	1.48042e-07	2.13609e-07	-5.66506e-08	1.56958e-07	1.51920e-07	-3.30986e-08	1.18821e-07	1.65493e-07	1.06478e-07	2.71970e-07	2.00341e-07	-5.45187e-08	1.45822e-07
22.462	-2.74079e-07	9.10514e-09	-2.64974e-07	1.52079e-07	-1.39147e-08	1.38164e-07	2.22327e-07	-4.57382e-08	1.76589e-07	1.72044e-07	-2.53193e-08	1.46725e-07	2.12296e-07	-5.63024e-08	1.55994e-07	1.50948e-07	-3.28869e-08	1.18061e-07	1.64662e-07	1.06566e-07	2.71228e-07	1.99043e-07	-5.41655e-08	1.44878e-07
22.487	-2.76590e-07	9.18856e-09	-2.67402e-07	1.50703e-07	-1.37889e-08	1.36914e-07	2.21144e-07	-4.54948e-08	1.75649e-07	1.70512e-07	-2.50938e-08	1.45418e-07	2.10992e-07	-5.59567e-08	1.55036e-07	1.49983e-07	-3.26766e-08	1.17306e-07	1.63836e-07	1.06653e-07	2.70489e-07	1.97755e-07	-5.38150e-08	1.43940e-07
22.512	-2.79083e-07	9.27137e-09	-2.69811e-07	1.49337e-07	-1.36639e-08	1.35673e-07	2.19969e-07	-4.52531e-08	1.74716e-07	1.68991e-07	-2.48700e-08	1.44121e-07	2.09698e-07	-5.56134e-08	1.54085e-07	1.49024e-07	-3.24677e-08	1.16556e-07	1.63015e-07	1.06737e-07	2.69752e-07	1.96476e-07	-5.34671e-08	1.43009e-07
22.536	-2.81557e-07	9.35357e-09	-2.72204e-07	1.47981e-07	-1.35398e-08	1.34441e-07	2.18801e-07	-4.50128e-08	1.73788e-07	1.67483e-07	-2.46480e-08	1.42835e-07	2.08413e-07	-5.52726e-08	1.53141e-07	1.48072e-07	-3.22602e-08	1.15812e-07	1.62198e-07	1.06819e-07	2.69017e-07	1.95208e-07	-5.31218e-08	1.42086e-07
22.561	-2.84013e-07	9.43515e-09	-2.74578e-07	1.46635e-07	-1.34167e-08	1.33219e-07	2.17641e-07	-4.47741e-08	1.72867e-07	1.65986e-07	-2.44278e-08	1.41558e-07	2.07138e-07	-5.49344e-08	1.52203e-07	1.47126e-07	-3.20542e-08	1.15072e-07	1.61385e-07	1.06900e-07	2.68285e-07	1.93949e-07	-5.27793e-08	1.41170e-07
22.585	-2.86450e-07	9.51612e-09	-2.76934e-07	1.45299e-07	-1.32944e-08	1.32005e-07	2.16488e-07	-4.45370e-08	1.71951e-07	1.64502e-07	-2.42093e-08	1.40292e-07	2.05872e-07	-5.45986e-08	1.51273e-07	1.46187e-07	-3.18496e-08	1.14337e-07	1.60578e-07	1.06978e-07	2.67556e-07	1.92700e-07	-5.24395e-08	1.40261e-07
22.610	-2.88869e-07	9.59647e-09	-2.79272e-07	1.43973e-07	-1.31731e-08	1.30800e-07	2.15343e-07	-4.43015e-08	1.71042e-07	1.63030e-07	-2.39927e-08	1.39037e-07	2.04615e-07	-5.42654e-08	1.50350e-07	1.45254e-07	-3.16464e-08	1.13608e-07	1.59775e-07	1.07054e-07	2.66829e-07	1.91461e-07	-5.21023e-08	1.39359e-07
22.634	-2.91268e-07	9.67619e-09	-2.81592e-07	1.42657e-07	-1.30527e-08	1.29604e-07	2.14206e-07	-4.40675e-08	1.70139e-07	1.61570e-07	-2.37778e-08	1.37792e-07	2.03368e-07	-5.39347e-08	1.49434e-07	1.44328e-07	-3.14446e-08	1.12884e-07	1.58976e-07	1.07128e-07	2.66104e-07	1.90233e-07	-5.17679e-08	1.38465e-07
22.659	-2.93649e-07	9.75528e-09	-2.83894e-07	1.41351e-07	-1.29332e-08	1.28418e-07	2.13077e-07	-4.38351e-08	1.69241e-07	1.60122e-07	-2.35648e-08	1.36557e-07	2.02131e-07	-5.36066e-08	1.48524e-07	1.43409e-07	-3.12443e-08	1.12164e-07	1.58183e-07	1.07200e-07	2.65383e-07	1.89014e-07	-5.14362e-08	1.37577e-07
22.684	-2.96011e-07	9.83374e-09	-2.86177e-07	1.40056e-07	-1.28146e-08	1.27241e-07	2.11955e-07	-4.36044e-08	1.68350e-07	1.58687e-07	-2.33536e-08	1.35333e-07	2.00903e-07	-5.32810e-08	1.47622e-07	1.42496e-07	-3.10454e-08	1.11451e-07	1.57394e-07	1.07270e-07	2.64664e-07	1.87805e-07	-5.11072e-08	1.36698e-07
22.708	-2.98354e-07	9.91156e-09	-2.88442e-07	1.38770e-07	-1.26970e-08	1.26073e-07	2.10841e-07	-4.33752e-08	1.67465e-07	1.57264e-07	-2.31442e-08	1.34120e-07	1.99685e-07	-5.29579e-08	1.46727e-07	1.41590e-07	-3.08480e-08	1.10742e-07	1.56610e-07	1.07338e-07	2.63947e-07	1.86606e-07	-5.07810e-08	1.35825e-07
22.733	-3.00677e-07	9.98875e-09	-2.90688e-07	1.37495e-07	-1.25803e-08	1.24914e-07	2.09734e-07	-4.31476e-08	1.66587e-07	1.55853e-07	-2.29366e-08	1.32917e-07	1.98477e-07	-5.26374e-08	1.45839e-07	1.40691e-07	-3.06521e-08	1.10038e-07	1.55830e-07	1.07403e-07	2.63233e-07	1.85417e-07	-5.04575e-08	1.34960e-07
22.757	-3.02981e-07	1.00653e-08	-2.92916e-07	1.36230e-07	-1.24646e-08	1.23765e-07	2.08636e-07	-4.29216e-08	1.65714e-07	1.54455e-07	-2.27308e-08	1.31725e-07	1.97278e-07	-5.23195e-08	1.44959e-07	1.39798e-07	-3.04576e-08	1.09340e-07	1.55056e-07	1.07467e-07	2.62522e-07	1.84239e-07	-5.01368e-08	1.34102e-07
22.782	-3.05266e-07	1.01412e-08	-2.95125e-07	1.34975e-07	-1.23498e-08	1.22625e-07	2.07546e-07	-4.26973e-08	1.64848e-07	1.53070e-07	-2.25269e-08	1.30543e-07	1.96089e-07	-5.20042e-08	1.44085e-07	1.38912e-07	-3.02646e-08	1.08648e-07	1.54286e-07	1.07528e-07	2.61814e-07	1.83070e-07	-4.98188e-08	1.33251e-07
22.807	-3.07531e-07	1.02164e-08	-2.97314e-07	1.33730e-07	-1.22359e-08	1.21494e-07	2.06463e-07	-4.24746e-08	1.63988e-07	1.51697e-07	-2.23248e-08	1.29372e-07	1.94910e-07	-5.16915e-08	1.43218e-07	1.38033e-07	-3.00731e-08	1.07960e-07	1.53521e-07	1.07587e-07	2.61109e-07	1.81912e-07	-4.95036e-08	1.32408e-07
22.831	-3.09776e-07	1.02910e-08	-2.99485e-07	1.32496e-07	-1.21230e-08	1.20373e-07	2.05388e-07	-4.22535e-08	1.63135e-07	1.50336e-07	-2.21246e-08	1.28211e-07	1.93741e-07	-5.13814e-08	1.42359e-07	1.37161e-07	-2.98831e-08	1.07278e-07	1.52761e-07	1.07645e-07	2.60406e-07	1.80764e-07	-4.91911e-08	1.31572e-07
22.856	-3.12002e-07	1.03650e-08	-3.01637e-07	1.31273e-07	-1.20110e-08	1.19262e-07	2.04322e-07	-4.20341e-08	1.62288e-07	1.48988e-07	-2.19262e-08	1.27062e-07	1.92581e-07	-5.10739e-08	1.41507e-07	1.36296e-07	-2.96946e-08	1.06601e-07	1.52006e-07	1.07700e-07	2.59706e-07	1.79626e-07	-4.88815e-08	1.30744e-07
22.880	-3.14208e-07	1.04382e-08	-3.03769e-07	1.30060e-07	-1.19000e-08	1.18159e-07	2.03263e-07	-4.18163e-08	1.61447e-07	1.47652e-07	-2.17296e-08	1.25923e-07	1.91432e-07	-5.07690e-08	1.40663e-07	1.35437e-07	-2.95075e-08	1.05930e-07	1.51256e-07	1.07753e-07	2.59009e-07	1.78498e-07	-4.85746e-08	1.29924e-07
22.905	-3.16394e-07	1.05109e-08	-3.05883e-07	1.28857e-07	-1.17900e-08	1.17067e-07	2.02213e-07	-4.16002e-08	1.60612e-07	1.46329e-07	-2.15349e-08	1.24795e-07	1.90292e-07	-5.04667e-08	1.39825e-07	1.34586e-07	-2.93220e-08	1.05264e-07	1.50511e-07	1.07804e-07	2.58315e-07	1.77381e-07	-4.82706e-08	1.29110e-07
22.929	-3.18559e-07	1.05828e-08	-3.07977e-07	1.27665e-07	-1.16809e-08	1.15984e-07	2.01170e-07	-4.13857e-08	1.59784e-07	1.45019e-07	-2.13421e-08	1.23677e-07	1.89162e-07	-5.01671e-08	1.38995e-07	1.33741e-07	-2.91380e-08	1.04603e-07	1.49771e-07	1.07852e-07	2.57624e-07	1.76274e-07	-4.79694e-08	1.28305e-07
22.954	-3.20705e-07	1.06541e-08	-3.10051e-07	1.26483e-07	-1.15728e-08	1.14910e-07	2.00136e-07	-4.11729e-08	1.58963e-07	1.43722e-07	-2.11512e-08	1.22571e-07	1.88042e-07	-4.98702e-08	1.38172e-07	1.32903e-07	-2.89555e-08	1.03948e-07	1.49036e-07	1.07899e-07	2.56936e-07	1.75177e-07	-4.76709e-08	1.27506e-07
22.979	-3.22830e-07	1.07247e-08	-3.12106e-07	1.25312e-07	-1.14657e-08	1.13847e-07	1.99110e-07	-4.09618e-08	1.58148e-07	1.42437e-07	-2.09621e-08	1.21475e-07	1.86933e-07	-4.95758e-08	1.37357e-07	1.32073e-07	-2.87745e-08	1.03298e-07	1.48307e-07	1.07944e-07	2.56250e-07	1.74091e-07	-4.73753e-08	1.26716e-07
23.003	-3.24936e-07	1.07946e-08	-3.14141e-07	1.24152e-07	-1.13595e-08	1.12793e-07	1.98092e-07	-4.07524e-08	1.57339e-07	1.41165e-07	-2.07749e-08	1.20390e-07	1.85833e-07	-4.92842e-08	1.36549e-07	1.31249e-07	-2.85951e-08	1.02654e-07	1.47582e-07	1.07986e-07	2.55568e-07	1.73015e-07	-4.70826e-08	1.25933e-07
23.028	-3.27020e-07	1.08639e-08	-3.16156e-07	1.23003e-07	-1.12544e-08	1.11748e-07	1.97082e-07	-4.05446e-08	1.56537e-07	1.39906e-07	-2.05896e-08	1.19316e-07	1.84743e-07	-4.89952e-08	1.35748e-07	1.30432e-07	-2.84172e-08	1.02015e-07	1.46862e-07	1.08027e-07	2.54889e-07	1.71950e-07	-4.67926e-08	1.25157e-07
23.052	-3.29085e-07	1.09325e-08	-3.18152e-07	1.21864e-07	-1.11502e-08	1.10714e-07	1.96080e-07	-4.03386e-08	1.55742e-07	1.38660e-07	-2.04062e-08	1.18253e-07	1.83664e-07	-4.87089e-08	1.34955e-07	1.29623e-07	-2.82408e-08	1.01382e-07	1.46148e-07	1.08065e-07	2.54212e-07	1.70895e-07	-4.65056e-08	1.24389e-07
23.077	-3.31128e-07	1.10004e-08	-3.20128e-07	1.20736e-07	-1.10469e-08	1.09689e-07	1.95087e-07	-4.01342e-08	1.54953e-07	1.37426e-07	-2.02247e-08	1.17201e-07	1.82594e-07	-4.84253e-08	1.34169e-07	1.28820e-07	-2.80660e-08	1.00754e-07	1.45438e-07	1.08101e-07	2.53539e-07	1.69850e-07	-4.62213e-08	1.23629e-07
23.101	-3.33151e-07	1.10676e-08	-3.22084e-07	1.19619e-07	-1.09447e-08	1.08674e-07	1.94102e-07	-3.99316e-08	1.54170e-07	1.36205e-07	-2.00450e-08	1.16160e-07	1.81535e-07	-4.81444e-08	1.33391e-07	1.28025e-07	-2.78927e-08	1.00132e-07	1.44734e-07	1.08135e-07	2.52869e-07	1.68817e-07	-4.59400e-08	1.22877e-07
23.126	-3.35153e-07	1.11341e-08	-3.24019e-07	1.18512e-07	-1.08435e-08	1.07669e-07	1.93125e-07	-3.97306e-08	1.53394e-07	1.34998e-07	-1.98673e-08	1.15131e-07	1.80486e-07	-4.78662e-08	1.32620e-07	1.27237e-07	-2.77210e-08	9.95160e-08	1.44035e-07	1.08167e-07	2.52202e-07	1.67793e-07	-4.56615e-08	1.22132e-07
23.151	-3.37135e-07	1.11999e-08	-3.25935e-07	1.17417e-07	-1.07433e-08	1.06673e-07	1.92157e-07	-3.95314e-08	1.52625e-07	1.33803e-07	-1.96915e-08	1.14112e-07	1.79447e-07	-4.75907e-08	1.31857e-07	1.26456e-07	-2.75508e-08	9.89052e-08	1.43341e-07	1.08197e-07	2.51538e-07	1.66780e-07	-4.53859e-08	1.21394e-07
23.175	-3.39095e-07	1.12650e-08	-3.27830e-07	1.16332e-07	-1.06440e-08	1.05688e-07	1.91197e-07	-3.93339e-08	1.51863e-07	1.32621e-07	-1.95176e-08	1.13104e-07	1.78419e-07	-4.73179e-08	1.31101e-07	1.25682e-07	-2.73822e-08	9.83000e-08	1.42653e-07	1.08224e-07	2.50877e-07	1.65778e-07	-4.51131e-08	1.20665e-07
23.200	-3.41035e-07	1.13295e-08	-3.29705e-07	1.15258e-07	-1.05458e-08	1.04713e-07	1.90245e-07	-3.91382e-08	1.51107e-07	1.31453e-07	-1.93456e-08	1.12107e-07	1.77400e-07	-4.70478e-08	1.30353e-07	1.24916e-07	-2.72152e-08	9.77004e-08	1.41970e-07	1.08250e-07	2.50219e-07	1.64786e-07	-4.48433e-08	1.19943e-07
23.224	-3.42953e-07	1.13932e-08	-3.31560e-07	1.14196e-07	-1.04485e-08	1.03747e-07	1.89302e-07	-3.89442e-08	1.50358e-07	1.30297e-07	-1.91755e-08	1.11121e-07	1.76392e-07	-4.67805e-08	1.29612e-07	1.24156e-07	-2.70498e-08	9.71065e-08	1.41292e-07	1.08273e-07	2.49565e-07	1.63805e-07	-4.45763e-08	1.19229e-07
23.249	-3.44850e-07	1.14562e-08	-3.33394e-07	1.13144e-07	-1.03523e-08	1.02792e-07	1.88368e-07	-3.87519e-08	1.49616e-07	1.29154e-07	-1.90073e-08	1.10147e-07	1.75395e-07	-4.65159e-08	1.28879e-07	1.23404e-07	-2.68859e-08	9.65182e-08	1.40619e-07	1.08295e-07	2.48914e-07	1.62835e-07	-4.43123e-08	1.18523e-07
23.273	-3.46726e-07	1.15185e-08	-3.35207e-07	1.12103e-07	-1.02571e-08	1.01846e-07	1.87441e-07	-3.85614e-08	1.48880e-07	1.28025e-07	-1.88411e-08	1.09184e-07	1.74407e-07	-4.62540e-08	1.28153e-07	1.22659e-07	-2.67237e-08	9.59357e-08	1.39952e-07	1.08314e-07	2.48266e-07	1.61875e-07	-4.40511e-08	1.17824e-07
23.298	-3.48580e-07	1.15801e-08	-3.37000e-07	1.11074e-07	-1.01629e-08	1.00911e-07	1.86524e-07	-3.83726e-08	1.48151e-07	1.26908e-07	-1.86768e-08	1.08231e-07	1.73430e-07	-4.59950e-08	1.27435e-07	1.21922e-07	-2.65630e-08	9.53589e-08	1.39290e-07	1.08331e-07	2.47621e-07	1.60927e-07	-4.37929e-08	1.17134e-07
23.323	-3.50413e-07	1.16410e-08	-3.38772e-07	1.10055e-07	-1.00697e-08	9.99855e-08	1.85615e-07	-3.81856e-08	1.47429e-07	1.25805e-07	-1.85144e-08	1.07290e-07	1.72464e-07	-4.57386e-08	1.26725e-07	1.21192e-07	-2.64039e-08	9.47878e-08	1.38634e-07	1.08346e-07	2.46980e-07	1.59988e-07	-4.35376e-08	1.16451e-07
23.347	-3.52225e-07	1.17012e-08	-3.40524e-07	1.09048e-07	-9.97754e-09	9.90703e-08	1.84714e-07	-3.80004e-08	1.46714e-07	1.24715e-07	-1.83539e-08	1.06361e-07	1.71508e-07	-4.54851e-08	1.26023e-07	1.20469e-07	-2.62464e-08	9.42225e-08	1.37983e-07	1.08359e-07	2.46342e-07	1.59061e-07	-4.32852e-08	1.15776e-07
23.372	-3.54015e-07	1.17607e-08	-3.42254e-07	1.08052e-07	-9.88639e-09	9.81653e-08	1.83823e-07	-3.78169e-08	1.46006e-07	1.23638e-07	-1.81954e-08	1.05442e-07	1.70562e-07	-4.52343e-08	1.25328e-07	1.19753e-07	-2.60905e-08	9.36629e-08	1.37338e-07	1.08370e-07	2.45707e-07	1.58144e-07	-4.30357e-08	1.15108e-07
23.396	-3.55783e-07	1.18194e-08	-3.43964e-07	1.07067e-07	-9.79627e-09	9.72704e-08	1.82939e-07	-3.76352e-08	1.45304e-07	1.22574e-07	-1.80389e-08	1.04535e-07	1.69627e-07	-4.49862e-08	1.24641e-07	1.19045e-07	-2.59363e-08	9.31091e-08	1.36698e-07	1.08378e-07	2.45076e-07	1.57238e-07	-4.27892e-08	1.14449e-07
23.421	-3.57530e-07	1.18774e-08	-3.45652e-07	1.06093e-07	-9.70717e-09	9.63857e-08	1.82065e-07	-3.74553e-08	1.44610e-07	1.21523e-07	-1.78843e-08	1.03639e-07	1.68702e-07	-4.47410e-08	1.23961e-07	1.18345e-07	-2.57836e-08	9.25611e-08	1.36063e-07	1.08385e-07	2.44448e-07	1.56343e-07	-4.25456e-08	1.13798e-07
23.446	-3.59255e-07	1.19347e-08	-3.47320e-07	1.05130e-07	-9.61910e-09	9.55113e-08	1.81199e-07	-3.72771e-08	1.43922e-07	1.20486e-07	-1.77316e-08	1.02754e-07	1.67788e-07	-4.44986e-08	1.23289e-07	1.17652e-07	-2.56326e-08	9.20190e-08	1.35434e-07	1.08389e-07	2.43823e-07	1.55459e-07	-4.23050e-08	1.13154e-07
23.470	-3.60958e-07	1.19913e-08	-3.48966e-07	1.04179e-07	-9.53207e-09	9.46471e-08	1.80342e-07	-3.71008e-08	1.43241e-07	1.19462e-07	-1.75809e-08	1.01881e-07	1.66884e-07	-4.42589e-08	1.22626e-07	1.16966e-07	-2.54832e-08	9.14826e-08	1.34811e-07	1.08392e-07	2.43202e-07	1.54585e-07	-4.20673e-08	1.12518e-07
23.495	-3.62639e-07	1.20472e-08	-3.50592e-07	1.03239e-07	-9.44607e-09	9.37932e-08	1.79493e-07	-3.69262e-08	1.42567e-07	1.18451e-07	-1.74321e-08	1.01019e-07	1.65991e-07	-4.40221e-08	1.21969e-07	1.16288e-07	-2.53354e-08	9.09521e-08	1.34193e-07	1.08392e-07	2.42585e-07	1.53723e-07	-4.18326e-08	1.11890e-07
23.519	-3.64298e-07	1.21023e-08	-3.52196e-07	1.02311e-07	-9.36110e-09	9.29496e-08	1.78654e-07	-3.67535e-08	1.41900e-07	1.17454e-07	-1.72853e-08	1.00168e-07	1.65109e-07	-4.37881e-08	1.21321e-07	1.15617e-07	-2.51893e-08	9.04275e-08	1.33580e-07	1.08390e-07	2.41971e-07	1.52871e-07	-4.16008e-08	1.11271e-07
23.544	-3.65935e-07	1.21567e-08	-3.53778e-07	1.01393e-07	-9.27718e-09	9.21163e-08	1.77823e-07	-3.65826e-08	1.41240e-07	1.16469e-07	-1.71405e-08	9.93289e-08	1.64237e-07	-4.35569e-08	1.20680e-07	1.14954e-07	-2.50448e-08	8.99088e-08	1.32974e-07	1.08386e-07	2.41360e-07	1.52031e-07	-4.13720e-08	1.10659e-07
23.568	-3.67550e-07	1.22103e-08	-3.55339e-07	1.00488e-07	-9.19430e-09	9.12933e-08	1.77001e-07	-3.64134e-08	1.40587e-07	1.15499e-07	-1.69976e-08	9.85010e-08	1.63376e-07	-4.33285e-08	1.20048e-07	1.14298e-07	-2.49019e-08	8.93959e-08	1.32373e-07	1.08380e-07	2.40753e-07	1.51201e-07	-4.11462e-08	1.10055e-07
23.593	-3.69142e-07	1.22632e-08	-3.56879e-07	9.95932e-08	-9.11247e-09	9.04807e-08	1.76187e-07	-3.62461e-08	1.39941e-07	1.14541e-07	-1.68567e-08	9.76845e-08	1.62525e-07	-4.31029e-08	1.19423e-07	1.13650e-07	-2.47607e-08	8.88889e-08	1.31777e-07	1.08372e-07	2.40149e-07	1.50382e-07	-4.09234e-08	1.09459e-07
23.618	-3.70713e-07	1.23154e-08	-3.58397e-07	9.87102e-08	-9.03168e-09	8.96786e-08	1.75383e-07	-3.60806e-08	1.39302e-07	1.13597e-07	-1.67178e-08	9.68794e-08	1.61686e-07	-4.28802e-08	1.18805e-07	1.13009e-07	-2.46212e-08	8.83879e-08	1.31187e-07	1.08362e-07	2.39549e-07	1.49574e-07	-4.07036e-08	1.08871e-07
23.642	-3.72261e-07	1.23668e-08	-3.59894e-07	9.78387e-08	-8.95194e-09	8.88868e-08	1.74587e-07	-3.59170e-08	1.38670e-07	1.12667e-07	-1.65809e-08	9.60857e-08	1.60856e-07	-4.26603e-08	1.18196e-07	1.12376e-07	-2.44832e-08	8.78928e-08	1.30603e-07	1.08350e-07	2.38953e-07	1.48777e-07	-4.04867e-08	1.08291e-07
23.667	-3.73787e-07	1.24175e-08	-3.61369e-07	9.69787e-08	-8.87325e-09	8.81055e-08	1.73801e-07	-3.57551e-08	1.38046e-07	1.11749e-07	-1.64459e-08	9.53035e-08	1.60038e-07	-4.24432e-08	1.17595e-07	1.11751e-07	-2.43470e-08	8.74037e-08	1.30025e-07	1.08335e-07	2.38360e-07	1.47991e-07	-4.02729e-08	1.07719e-07
23.691	-3.75290e-07	1.24675e-08	-3.62822e-07	9.61303e-08	-8.79562e-09	8.73346e-08	1.73023e-07	-3.55951e-08	1.37428e-07	1.10846e-07	-1.63129e-08	9.45327e-08	1.59230e-07	-4.22290e-08	1.17001e-07	1.11133e-07	-2.42124e-08	8.69205e-08	1.29452e-07	1.08319e-07	2.37771e-07	1.47217e-07	-4.00620e-08	1.07155e-07
23.716	-3.76771e-07	1.25166e-08	-3.64254e-07	9.52933e-08	-8.71904e-09	8.65743e-08	1.72254e-07	-3.54370e-08	1.36817e-07	1.09955e-07	-1.61819e-08	9.37735e-08	1.58433e-07	-4.20177e-08	1.16416e-07	1.10523e-07	-2.40795e-08	8.64433e-08	1.28886e-07	1.08300e-07	2.37186e-07	1.46453e-07	-3.98542e-08	1.06599e-07
23.740	-3.78229e-07	1.25651e-08	-3.65664e-07	9.44680e-08	-8.64352e-09	8.58244e-08	1.71494e-07	-3.52806e-08	1.36214e-07	1.09079e-07	-1.60528e-08	9.30257e-08	1.57647e-07	-4.18092e-08	1.15838e-07	1.09920e-07	-2.39482e-08	8.59721e-08	1.28324e-07	1.08280e-07	2.36604e-07	1.45700e-07	-3.96493e-08	1.06051e-07
23.765	-3.79665e-07	1.26128e-08	-3.67052e-07	9.36542e-08	-8.56906e-09	8.50851e-08	1.70743e-07	-3.51262e-08	1.35617e-07	1.08215e-07	-1.59258e-08	9.22894e-08	1.56872e-07	-4.16036e-08	1.15268e-07	1.09326e-07	-2.38186e-08	8.55069e-08	1.27769e-07	1.08257e-07	2.36026e-07	1.44958e-07	-3.94475e-08	1.05511e-07
23.790	-3.81078e-07	1.26597e-08	-3.68418e-07	9.28520e-08	-8.49567e-09	8.43564e-08	1.70001e-07	-3.49735e-08	1.35028e-07	1.07365e-07	-1.58007e-08	9.15646e-08	1.56107e-07	-4.14008e-08	1.14707e-07	1.08738e-07	-2.36907e-08	8.50478e-08	1.27219e-07	1.08232e-07	2.35452e-07	1.44228e-07	-3.92487e-08	1.04979e-07
23.814	-3.82468e-07	1.27059e-08	-3.69762e-07	9.20615e-08	-8.42334e-09	8.36382e-08	1.69269e-07	-3.48228e-08	1.34446e-07	1.06529e-07	-1.56776e-08	9.08514e-08	1.55354e-07	-4.12009e-08	1.14153e-07	1.08159e-07	-2.35645e-08	8.45946e-08	1.26676e-07	1.08205e-07	2.34881e-07	1.43508e-07	-3.90529e-08	1.04455e-07
23.839	-3.83835e-07	1.27513e-08	-3.71084e-07	9.12826e-08	-8.35207e-09	8.29305e-08	1.68545e-07	-3.46738e-08	1.33871e-07	1.05706e-07	-1.55565e-08	9.01497e-08	1.54611e-07	-4.10039e-08	1.13607e-07	1.07587e-07	-2.34400e-08	8.41475e-08	1.26138e-07	1.08176e-07	2.34314e-07	1.42800e-07	-3.88601e-08	1.03940e-07
23.863	-3.85180e-07	1.27960e-08	-3.72384e-07	9.05154e-08	-8.28188e-09	8.22336e-08	1.67830e-07	-3.45268e-08	1.33303e-07	1.04897e-07	-1.54374e-08	8.94595e-08	1.53879e-07	-4.08098e-08	1.13069e-07	1.07024e-07	-2.33171e-08	8.37064e-08	1.25606e-07	1.08146e-07	2.33751e-07	1.42103e-07	-3.86704e-08	1.03432e-07
23.888	-3.86502e-07	1.28399e-08	-3.73662e-07	8.97599e-08	-8.21275e-09	8.15472e-08	1.67124e-07	-3.43816e-08	1.32743e-07	1.04101e-07	-1.53203e-08	8.87809e-08	1.53158e-07	-4.06185e-08	1.12539e-07	1.06467e-07	-2.31959e-08	8.32715e-08	1.25080e-07	1.08113e-07	2.33192e-07	1.41417e-07	-3.84837e-08	1.02933e-07
23.912	-3.87801e-07	1.28831e-08	-3.74918e-07	8.90162e-08	-8.14470e-09	8.08715e-08	1.66428e-07	-3.42383e-08	1.32189e-07	1.03319e-07	-1.52052e-08	8.81139e-08	1.52448e-07	-4.04302e-08	1.12017e-07	1.05919e-07	-2.30764e-08	8.28425e-08	1.24559e-07	1.08078e-07	2.32637e-07	1.40742e-07	-3.83000e-08	1.02442e-07
23.937	-3.89077e-07	1.29255e-08	-3.76151e-07	8.82841e-08	-8.07772e-09	8.02064e-08	1.65740e-07	-3.40968e-08	1.31643e-07	1.02551e-07	-1.50921e-08	8.74584e-08	1.51748e-07	-4.02447e-08	1.11504e-07	1.05378e-07	-2.29587e-08	8.24197e-08	1.24045e-07	1.08040e-07	2.32085e-07	1.40078e-07	-3.81194e-08	1.01959e-07
23.962	-3.90330e-07	1.29671e-08	-3.77362e-07	8.75639e-08	-8.01182e-09	7.95520e-08	1.65062e-07	-3.39573e-08	1.31104e-07	1.01796e-07	-1.49810e-08	8.68146e-08	1.51060e-07	-4.00621e-08	1.10998e-07	1.04846e-07	-2.28426e-08	8.20030e-08	1.23536e-07	1.08001e-07	2.31538e-07	1.39425e-07	-3.79418e-08	1.01484e-07
23.986	-3.91559e-07	1.30079e-08	-3.78552e-07	8.68554e-08	-7.94699e-09	7.89084e-08	1.64392e-07	-3.38196e-08	1.30573e-07	1.01054e-07	-1.48719e-08	8.61823e-08	1.50382e-07	-3.98825e-08	1.10500e-07	1.04321e-07	-2.27282e-08	8.15924e-08	1.23034e-07	1.07960e-07	2.30994e-07	1.38784e-07	-3.77673e-08	1.01017e-07
24.011	-3.92766e-07	1.30480e-08	-3.79718e-07	8.61587e-08	-7.88325e-09	7.82754e-08	1.63732e-07	-3.36838e-08	1.30048e-07	1.00326e-07	-1.47648e-08	8.55616e-08	1.49716e-07	-3.97057e-08	1.10010e-07	1.03803e-07	-2.26155e-08	8.11879e-08	1.22537e-07	1.07917e-07	2.30454e-07	1.38154e-07	-3.75958e-08	1.00558e-07
24.035	-3.93950e-07	1.30874e-08	-3.80863e-07	8.54738e-08	-7.82058e-09	7.76532e-08	1.63081e-07	-3.35498e-08	1.29531e-07	9.96122e-08	-1.46597e-08	8.49526e-08	1.49060e-07	-3.95319e-08	1.09529e-07	1.03294e-07	-2.25046e-08	8.07896e-08	1.22047e-07	1.07872e-07	2.29918e-07	1.37535e-07	-3.74273e-08	1.00108e-07
24.060	-3.95110e-07	1.31259e-08	-3.81984e-07	8.48007e-08	-7.75900e-09	7.70417e-08	1.62439e-07	-3.34178e-08	1.29022e-07	9.89117e-08	-1.45566e-08	8.43551e-08	1.48416e-07	-3.93609e-08	1.09055e-07	1.02793e-07	-2.23953e-08	8.03974e-08	1.21562e-07	1.07824e-07	2.29386e-07	1.36927e-07	-3.72620e-08	9.96653e-08
24.084	-3.96248e-07	1.31637e-08	-3.83084e-07	8.41395e-08	-7.69850e-09	7.64410e-08	1.61807e-07	-3.32877e-08	1.28519e-07	9.82248e-08	-1.44555e-08	8.37693e-08	1.47782e-07	-3.91929e-08	1.08589e-07	1.02299e-07	-2.22878e-08	8.00113e-08	1.21083e-07	1.07775e-07	2.28859e-07	1.36331e-07	-3.70996e-08	9.92312e-08
24.109	-3.97362e-07	1.32007e-08	-3.84161e-07	8.34901e-08	-7.63909e-09	7.58511e-08	1.61183e-07	-3.31594e-08	1.28024e-07	9.75515e-08	-1.43564e-08	8.31951e-08	1.47160e-07	-3.90278e-08	1.08132e-07	1.01813e-07	-2.21820e-08	7.96314e-08	1.20611e-07	1.07724e-07	2.28335e-07	1.35746e-07	-3.69404e-08	9.88052e-08
24.134	-3.98452e-07	1.32369e-08	-3.85216e-07	8.28527e-08	-7.58076e-09	7.52719e-08	1.60569e-07	-3.30331e-08	1.27536e-07	9.68919e-08	-1.42593e-08	8.26326e-08	1.46548e-07	-3.88656e-08	1.07683e-07	1.01336e-07	-2.20779e-08	7.92577e-08	1.20144e-07	1.07670e-07	2.27815e-07	1.35172e-07	-3.67842e-08	9.83875e-08
24.158	-3.99520e-07	1.32724e-08	-3.86247e-07	8.22271e-08	-7.52352e-09	7.47036e-08	1.59964e-07	-3.29087e-08	1.27056e-07	9.62460e-08	-1.41643e-08	8.20817e-08	1.45948e-07	-3.87063e-08	1.07241e-07	1.00866e-07	-2.19755e-08	7.88901e-08	1.19684e-07	1.07615e-07	2.27299e-07	1.34609e-07	-3.66311e-08	9.79779e-08
24.183	-4.00564e-07	1.33071e-08	-3.87257e-07	8.16134e-08	-7.46737e-09	7.41461e-08	1.59369e-07	-3.27861e-08	1.26583e-07	9.56136e-08	-1.40712e-08	8.15424e-08	1.45358e-07	-3.85500e-08	1.06808e-07	1.00404e-07	-2.18748e-08	7.85288e-08	1.19229e-07	1.07558e-07	2.26787e-07	1.34058e-07	-3.64811e-08	9.75766e-08
24.207	-4.01585e-07	1.33410e-08	-3.88244e-07	8.10117e-08	-7.41232e-09	7.35994e-08	1.58783e-07	-3.26655e-08	1.26117e-07	9.49950e-08	-1.39802e-08	8.10148e-08	1.44780e-07	-3.83966e-08	1.06383e-07	9.99495e-08	-2.17759e-08	7.81736e-08	1.18781e-07	1.07498e-07	2.26279e-07	1.33518e-07	-3.63341e-08	9.71835e-08
24.232	-4.02582e-07	1.33741e-08	-3.89208e-07	8.04219e-08	-7.35835e-09	7.30635e-08	1.58205e-07	-3.25468e-08	1.25659e-07	9.43900e-08	-1.38912e-08	8.04989e-08	1.44212e-07	-3.82461e-08	1.05966e-07	9.95033e-08	-2.16787e-08	7.78247e-08	1.18338e-07	1.07437e-07	2.25776e-07	1.32989e-07	-3.61902e-08	9.67986e-08
24.257	-4.03556e-07	1.34065e-08	-3.90149e-07	7.98440e-08	-7.30548e-09	7.25385e-08	1.57638e-07	-3.24300e-08	1.25208e-07	9.37987e-08	-1.38041e-08	7.99946e-08	1.43656e-07	-3.80986e-08	1.05557e-07	9.90651e-08	-2.15832e-08	7.74819e-08	1.17902e-07	1.07374e-07	2.25276e-07	1.32471e-07	-3.60494e-08	9.64219e-08
24.281	-4.04506e-07	1.34380e-08	-3.91068e-07	7.92781e-08	-7.25370e-09	7.20244e-08	1.57079e-07	-3.23151e-08	1.24764e-07	9.32211e-08	-1.37191e-08	7.95020e-08	1.43111e-07	-3.79540e-08	1.05157e-07	9.86349e-08	-2.14895e-08	7.71454e-08	1.17472e-07	1.07309e-07	2.24781e-07	1.31965e-07	-3.59116e-08	9.60535e-08
24.306	-4.05433e-07	1.34688e-08	-3.91964e-07	7.87242e-08	-7.20302e-09	7.15212e-08	1.56530e-07	-3.22021e-08	1.24328e-07	9.26572e-08	-1.36361e-08	7.90210e-08	1.42577e-07	-3.78124e-08	1.04764e-07	9.82126e-08	-2.13975e-08	7.68151e-08	1.17048e-07	1.07241e-07	2.24289e-07	1.31470e-07	-3.57770e-08	9.56934e-08
24.330	-4.06336e-07	1.34988e-08	-3.92837e-07	7.81823e-08	-7.15343e-09	7.10288e-08	1.55990e-07	-3.20911e-08	1.23899e-07	9.21069e-08	-1.35551e-08	7.85518e-08	1.42054e-07	-3.76736e-08	1.04380e-07	9.77983e-08	-2.13072e-08	7.64911e-08	1.16630e-07	1.07172e-07	2.23802e-07	1.30987e-07	-3.56454e-08	9.53415e-08
24.355	-4.07216e-07	1.35281e-08	-3.93688e-07	7.76524e-08	-7.10495e-09	7.05474e-08	1.55460e-07	-3.19820e-08	1.23478e-07	9.15703e-08	-1.34762e-08	7.80942e-08	1.41542e-07	-3.75379e-08	1.04004e-07	9.73919e-08	-2.12187e-08	7.61733e-08	1.16218e-07	1.07101e-07	2.23319e-07	1.30515e-07	-3.55169e-08	9.49978e-08
24.379	-4.08072e-07	1.35565e-08	-3.94516e-07	7.71344e-08	-7.05756e-09	7.00769e-08	1.54939e-07	-3.18748e-08	1.23064e-07	9.10475e-08	-1.33992e-08	7.76482e-08	1.41041e-07	-3.74050e-08	1.03636e-07	9.69936e-08	-2.11319e-08	7.58617e-08	1.15813e-07	1.07028e-07	2.22841e-07	1.30054e-07	-3.53915e-08	9.46624e-08
24.404	-4.08905e-07	1.35842e-08	-3.95321e-07	7.66285e-08	-7.01127e-09	6.96173e-08	1.54427e-07	-3.17695e-08	1.22658e-07	9.05383e-08	-1.33243e-08	7.72140e-08	1.40551e-07	-3.72752e-08	1.03276e-07	9.66033e-08	-2.10468e-08	7.55564e-08	1.15413e-07	1.06953e-07	2.22366e-07	1.29604e-07	-3.52692e-08	9.43353e-08
24.429	-4.09714e-07	1.36110e-08	-3.96103e-07	7.61346e-08	-6.96608e-09	6.91686e-08	1.53925e-07	-3.16662e-08	1.22259e-07	9.00428e-08	-1.32514e-08	7.67914e-08	1.40073e-07	-3.71483e-08	1.02924e-07	9.62209e-08	-2.09635e-08	7.52574e-08	1.15020e-07	1.06876e-07	2.21896e-07	1.29166e-07	-3.51500e-08	9.40164e-08
24.453	-4.10499e-07	1.36371e-08	-3.96862e-07	7.56528e-08	-6.92199e-09	6.87308e-08	1.53432e-07	-3.15647e-08	1.21867e-07	8.95609e-08	-1.31805e-08	7.63805e-08	1.39605e-07	-3.70243e-08	1.02581e-07	9.58466e-08	-2.08820e-08	7.49646e-08	1.14633e-07	1.06797e-07	2.21430e-07	1.28740e-07	-3.50339e-08	9.37058e-08
24.478	-4.11261e-07	1.36624e-08	-3.97598e-07	7.51830e-08	-6.87901e-09	6.83040e-08	1.52948e-07	-3.14653e-08	1.21483e-07	8.90928e-08	-1.31116e-08	7.59813e-08	1.39149e-07	-3.69033e-08	1.02246e-07	9.54803e-08	-2.08022e-08	7.46781e-08	1.14252e-07	1.06716e-07	2.20968e-07	1.28324e-07	-3.49209e-08	9.34035e-08
24.502	-4.11999e-07	1.36869e-08	-3.98312e-07	7.47253e-08	-6.83713e-09	6.78882e-08	1.52474e-07	-3.13677e-08	1.21106e-07	8.86384e-08	-1.30447e-08	7.55937e-08	1.38704e-07	-3.67852e-08	1.01918e-07	9.51221e-08	-2.07241e-08	7.43979e-08	1.13878e-07	1.06633e-07	2.20510e-07	1.27920e-07	-3.48109e-08	9.31095e-08
24.527	-4.12713e-07	1.37107e-08	-3.99002e-07	7.42796e-08	-6.79635e-09	6.74833e-08	1.52009e-07	-3.12721e-08	1.20737e-07	8.81976e-08	-1.29798e-08	7.52178e-08	1.38270e-07	-3.66701e-08	1.01600e-07	9.47719e-08	-2.06478e-08	7.41240e-08	1.13509e-07	1.06548e-07	2.20057e-07	1.27528e-07	-3.47041e-08	9.28237e-08
24.551	-4.13404e-07	1.37336e-08	-3.99670e-07	7.38460e-08	-6.75668e-09	6.70893e-08	1.51554e-07	-3.11784e-08	1.20376e-07	8.77706e-08	-1.29170e-08	7.48536e-08	1.37847e-07	-3.65579e-08	1.01289e-07	9.44297e-08	-2.05733e-08	7.38564e-08	1.13147e-07	1.06461e-07	2.19609e-07	1.27147e-07	-3.46004e-08	9.25462e-08
24.576	-4.14071e-07	1.37558e-08	-4.00315e-07	7.34245e-08	-6.71811e-09	6.67064e-08	1.51108e-07	-3.10867e-08	1.20021e-07	8.73572e-08	-1.28561e-08	7.45011e-08	1.37435e-07	-3.64487e-08	1.00986e-07	9.40956e-08	-2.05005e-08	7.35951e-08	1.12791e-07	1.06373e-07	2.19164e-07	1.26777e-07	-3.44997e-08	9.22771e-08
24.601	-4.14714e-07	1.37771e-08	-4.00937e-07	7.30150e-08	-6.68065e-09	6.63344e-08	1.50672e-07	-3.09969e-08	1.19675e-07	8.69575e-08	-1.27973e-08	7.41602e-08	1.37034e-07	-3.63425e-08	1.00692e-07	9.37695e-08	-2.04295e-08	7.33401e-08	1.12442e-07	1.06282e-07	2.18724e-07	1.26418e-07	-3.44022e-08	9.20162e-08
24.625	-4.15333e-07	1.37977e-08	-4.01536e-07	7.26177e-08	-6.64429e-09	6.59734e-08	1.50245e-07	-3.09091e-08	1.19336e-07	8.65715e-08	-1.27405e-08	7.38310e-08	1.36645e-07	-3.62392e-08	1.00406e-07	9.34515e-08	-2.03602e-08	7.30913e-08	1.12098e-07	1.06190e-07	2.18288e-07	1.26071e-07	-3.43077e-08	9.17636e-08
24.650	-4.15929e-07	1.38175e-08	-4.02111e-07	7.22324e-08	-6.60904e-09	6.56234e-08	1.49827e-07	-3.08232e-08	1.19004e-07	8.61992e-08	-1.26857e-08	7.35135e-08	1.36267e-07	-3.61389e-08	1.00128e-07	9.31416e-08	-2.02926e-08	7.28489e-08	1.11761e-07	1.06096e-07	2.17857e-07	1.25736e-07	-3.42164e-08	9.15193e-08
24.674	-4.16501e-07	1.38365e-08	-4.02664e-07	7.18592e-08	-6.57490e-09	6.52843e-08	1.49419e-07	-3.07392e-08	1.18680e-07	8.58405e-08	-1.26329e-08	7.32076e-08	1.35900e-07	-3.60416e-08	9.98582e-08	9.28397e-08	-2.02269e-08	7.26128e-08	1.11430e-07	1.05999e-07	2.17430e-07	1.25411e-07	-3.41282e-08	9.12833e-08
24.699	-4.17049e-07	1.38547e-08	-4.03194e-07	7.14982e-08	-6.54186e-09	6.49563e-08	1.49020e-07	-3.06572e-08	1.18363e-07	8.54955e-08	-1.25822e-08	7.29134e-08	1.35544e-07	-3.59472e-08	9.95967e-08	9.25459e-08	-2.01629e-08	7.23830e-08	1.11106e-07	1.05901e-07	2.17007e-07	1.25099e-07	-3.40430e-08	9.10556e-08
24.723	-4.17574e-07	1.38721e-08	-4.03701e-07	7.11492e-08	-6.50993e-09	6.46393e-08	1.48631e-07	-3.05772e-08	1.18054e-07	8.51642e-08	-1.25334e-08	7.26308e-08	1.35199e-07	-3.58558e-08	9.93434e-08	9.22602e-08	-2.01006e-08	7.21596e-08	1.10788e-07	1.05801e-07	2.16589e-07	1.24797e-07	-3.39610e-08	9.08362e-08
24.748	-4.18074e-07	1.38888e-08	-4.04185e-07	7.08124e-08	-6.47911e-09	6.43332e-08	1.48252e-07	-3.04991e-08	1.17753e-07	8.48465e-08	-1.24867e-08	7.23599e-08	1.34866e-07	-3.57673e-08	9.90983e-08	9.19826e-08	-2.00401e-08	7.19425e-08	1.10476e-07	1.05700e-07	2.16175e-07	1.24507e-07	-3.38821e-08	9.06251e-08
24.773	-4.18551e-07	1.39046e-08	-4.04647e-07	7.04876e-08	-6.44940e-09	6.40382e-08	1.47881e-07	-3.04229e-08	1.17459e-07	8.45425e-08	-1.24419e-08	7.21006e-08	1.34543e-07	-3.56818e-08	9.88614e-08	9.17131e-08	-1.99814e-08	7.17316e-08	1.10170e-07	1.05596e-07	2.15766e-07	1.24228e-07	-3.38063e-08	9.04222e-08
24.797	-4.19004e-07	1.39197e-08	-4.05085e-07	7.01750e-08	-6.42079e-09	6.37542e-08	1.47521e-07	-3.03487e-08	1.17172e-07	8.42521e-08	-1.23992e-08	7.18529e-08	1.34232e-07	-3.55993e-08	9.86327e-08	9.14516e-08	-1.99245e-08	7.15272e-08	1.09871e-07	1.05491e-07	2.15361e-07	1.23961e-07	-3.37335e-08	9.02277e-08
24.822	-4.19434e-07	1.39339e-08	-4.05500e-07	6.98745e-08	-6.39329e-09	6.34812e-08	1.47169e-07	-3.02764e-08	1.16893e-07	8.39754e-08	-1.23585e-08	7.16169e-08	1.33932e-07	-3.55197e-08	9.84122e-08	9.11983e-08	-1.98693e-08	7.13290e-08	1.09578e-07	1.05383e-07	2.14961e-07	1.23705e-07	-3.36639e-08	9.00415e-08
24.846	-4.19839e-07	1.39474e-08	-4.05892e-07	6.95861e-08	-6.36691e-09	6.32192e-08	1.46828e-07	-3.02061e-08	1.16622e-07	8.37123e-08	-1.23197e-08	7.13925e-08	1.33643e-07	-3.54431e-08	9.82000e-08	9.09530e-08	-1.98158e-08	7.11372e-08	1.09291e-07	1.05274e-07	2.14565e-07	1.23461e-07	-3.35974e-08	8.98636e-08
24.871	-4.20221e-07	1.39601e-08	-4.06261e-07	6.93098e-08	-6.34163e-09	6.29681e-08	1.46495e-07	-3.01378e-08	1.16358e-07	8.34628e-08	-1.22830e-08	7.11798e-08	1.33365e-07	-3.53694e-08	9.79959e-08	9.07159e-08	-1.97642e-08	7.09517e-08	1.09011e-07	1.05163e-07	2.14174e-07	1.23228e-07	-3.35340e-08	8.96940e-08
24.895	-4.20579e-07	1.39720e-08	-4.06607e-07	6.90456e-08	-6.31746e-09	6.27281e-08	1.46173e-07	-3.00714e-08	1.16101e-07	8.32269e-08	-1.22483e-08	7.09786e-08	1.33099e-07	-3.52987e-08	9.78001e-08	9.04868e-08	-1.97143e-08	7.07726e-08	1.08737e-07	1.05051e-07	2.13788e-07	1.23006e-07	-3.34737e-08	8.95327e-08
24.920	-4.20914e-07	1.39831e-08	-4.06930e-07	6.87935e-08	-6.29439e-09	6.24991e-08	1.45859e-07	-3.00069e-08	1.15853e-07	8.30046e-08	-1.22156e-08	7.07890e-08	1.32843e-07	-3.52310e-08	9.76124e-08	9.02659e-08	-1.96661e-08	7.05998e-08	1.08469e-07	1.04936e-07	2.13405e-07	1.22796e-07	-3.34165e-08	8.93796e-08
24.945	-4.21224e-07	1.39934e-08	-4.07231e-07	6.85536e-08	-6.27244e-09	6.22812e-08	1.45556e-07	-2.99444e-08	1.15611e-07	8.27960e-08	-1.21849e-08	7.06111e-08	1.32599e-07	-3.51663e-08	9.74330e-08	9.00531e-08	-1.96198e-08	7.04333e-08	1.08208e-07	1.04820e-07	2.13028e-07	1.22597e-07	-3.33623e-08	8.92349e-08
24.969	-4.21511e-07	1.40030e-08	-4.07508e-07	6.83258e-08	-6.25159e-09	6.20742e-08	1.45261e-07	-2.98839e-08	1.15378e-07	8.26009e-08	-1.21562e-08	7.04447e-08	1.32366e-07	-3.51045e-08	9.72618e-08	8.98483e-08	-1.95752e-08	7.02732e-08	1.07953e-07	1.04702e-07	2.12655e-07	1.22410e-07	-3.33113e-08	8.90985e-08
24.994	-4.21774e-07	1.40117e-08	-4.07762e-07	6.81100e-08	-6.23185e-09	6.18782e-08	1.44977e-07	-2.98253e-08	1.15151e-07	8.24194e-08	-1.21295e-08	7.02899e-08	1.32144e-07	-3.50456e-08	9.70987e-08	8.96517e-08	-1.95323e-08	7.01194e-08	1.07704e-07	1.04582e-07	2.12287e-07	1.22234e-07	-3.32634e-08	8.89703e-08
25.018	-4.22014e-07	1.40196e-08	-4.07994e-07	6.79064e-08	-6.21322e-09	6.16932e-08	1.44701e-07	-2.97687e-08	1.14933e-07	8.22514e-08	-1.21047e-08	7.01467e-08	1.31934e-07	-3.49897e-08	9.69439e-08	8.94632e-08	-1.94912e-08	6.99719e-08	1.07462e-07	1.04460e-07	2.11923e-07	1.22069e-07	-3.32186e-08	8.88505e-08
25.043	-4.22229e-07	1.40268e-08	-4.08202e-07	6.77149e-08	-6.19570e-09	6.15192e-08	1.44436e-07	-2.97140e-08	1.14722e-07	8.20970e-08	-1.20820e-08	7.00150e-08	1.31734e-07	-3.49368e-08	9.67973e-08	8.92828e-08	-1.94519e-08	6.98308e-08	1.07227e-07	1.04337e-07	2.11564e-07	1.21916e-07	-3.31769e-08	8.87389e-08
25.068	-4.22421e-07	1.40332e-08	-4.08388e-07	6.75355e-08	-6.17928e-09	6.13562e-08	1.44179e-07	-2.96613e-08	1.14518e-07	8.19562e-08	-1.20613e-08	6.98949e-08	1.31546e-07	-3.48868e-08	9.66588e-08	8.91105e-08	-1.94144e-08	6.96961e-08	1.06997e-07	1.04212e-07	2.11209e-07	1.21774e-07	-3.31383e-08	8.86356e-08
25.092	-4.22590e-07	1.40388e-08	-4.08551e-07	6.73681e-08	-6.16397e-09	6.12042e-08	1.43933e-07	-2.96105e-08	1.14322e-07	8.18289e-08	-1.20426e-08	6.97863e-08	1.31368e-07	-3.48398e-08	9.65286e-08	8.89463e-08	-1.93786e-08	6.95676e-08	1.06774e-07	1.04085e-07	2.10859e-07	1.21643e-07	-3.31027e-08	8.85406e-08
25.117	-4.22734e-07	1.40436e-08	-4.08691e-07	6.72129e-08	-6.14977e-09	6.10631e-08	1.43695e-07	-2.95617e-08	1.14134e-07	8.17151e-08	-1.20258e-08	6.96893e-08	1.31202e-07	-3.47958e-08	9.64065e-08	8.87902e-08	-1.93446e-08	6.94456e-08	1.06557e-07	1.03957e-07	2.10514e-07	1.21524e-07	-3.30703e-08	8.84538e-08
25.141	-4.22855e-07	1.40476e-08	-4.08808e-07	6.70698e-08	-6.13667e-09	6.09331e-08	1.43468e-07	-2.95149e-08	1.13953e-07	8.16148e-08	-1.20111e-08	6.96038e-08	1.31047e-07	-3.47547e-08	9.62926e-08	8.86422e-08	-1.93124e-08	6.93298e-08	1.06347e-07	1.03826e-07	2.10173e-07	1.21416e-07	-3.30410e-08	8.83754e-08
25.166	-4.22953e-07	1.40508e-08	-4.08902e-07	6.69387e-08	-6.12468e-09	6.08140e-08	1.43249e-07	-2.94700e-08	1.13780e-07	8.15280e-08	-1.19983e-08	6.95298e-08	1.30903e-07	-3.47165e-08	9.61869e-08	8.85023e-08	-1.92819e-08	6.92204e-08	1.06143e-07	1.03694e-07	2.09838e-07	1.21320e-07	-3.30147e-08	8.83051e-08
25.190	-4.23027e-07	1.40533e-08	-4.08973e-07	6.68197e-08	-6.11379e-09	6.07059e-08	1.43041e-07	-2.94270e-08	1.13614e-07	8.14547e-08	-1.19875e-08	6.94672e-08	1.30771e-07	-3.46813e-08	9.60893e-08	8.83705e-08	-1.92532e-08	6.91173e-08	1.05946e-07	1.03561e-07	2.09506e-07	1.21235e-07	-3.29916e-08	8.82432e-08
25.215	-4.23077e-07	1.40550e-08	-4.09022e-07	6.67128e-08	-6.10401e-09	6.06088e-08	1.42842e-07	-2.93861e-08	1.13455e-07	8.13949e-08	-1.19787e-08	6.94162e-08	1.30649e-07	-3.46490e-08	9.59999e-08	8.82468e-08	-1.92262e-08	6.90206e-08	1.05755e-07	1.03425e-07	2.09180e-07	1.21161e-07	-3.29715e-08	8.81895e-08
25.240	-4.23103e-07	1.40559e-08	-4.09048e-07	6.66179e-08	-6.09533e-09	6.05226e-08	1.42652e-07	-2.93470e-08	1.13305e-07	8.13485e-08	-1.19719e-08	6.93766e-08	1.30538e-07	-3.46197e-08	9.59187e-08	8.81312e-08	-1.92010e-08	6.89302e-08	1.05570e-07	1.03288e-07	2.08858e-07	1.21099e-07	-3.29545e-08	8.81441e-08
25.264	-4.23107e-07	1.40560e-08	-4.09051e-07	6.65351e-08	-6.08775e-09	6.04473e-08	1.42472e-07	-2.93099e-08	1.13162e-07	8.13156e-08	-1.19670e-08	6.93485e-08	1.30439e-07	-3.45933e-08	9.58457e-08	8.80237e-08	-1.91776e-08	6.88461e-08	1.05392e-07	1.03149e-07	2.08541e-07	1.21048e-07	-3.29406e-08	8.81069e-08
25.289	-4.23086e-07	1.40553e-08	-4.09031e-07	6.64643e-08	-6.08127e-09	6.03830e-08	1.42301e-07	-2.92748e-08	1.13026e-07	8.12960e-08	-1.19641e-08	6.93319e-08	1.30351e-07	-3.45699e-08	9.57808e-08	8.79243e-08	-1.91560e-08	6.87683e-08	1.05220e-07	1.03009e-07	2.08229e-07	1.21008e-07	-3.29298e-08	8.80780e-08
25.313	-4.23042e-07	1.40538e-08	-4.08988e-07	6.64055e-08	-6.07590e-09	6.03296e-08	1.42140e-07	-2.92416e-08	1.12898e-07	8.12899e-08	-1.19632e-08	6.93267e-08	1.30273e-07	-3.45494e-08	9.57240e-08	8.78329e-08	-1.91361e-08	6.86969e-08	1.05054e-07	1.02867e-07	2.07921e-07	1.20979e-07	-3.29221e-08	8.80573e-08
25.338	-4.22975e-07	1.40516e-08	-4.08923e-07	6.63588e-08	-6.07162e-09	6.02872e-08	1.41988e-07	-2.92104e-08	1.12777e-07	8.12972e-08	-1.19643e-08	6.93329e-08	1.30207e-07	-3.45319e-08	9.56754e-08	8.77497e-08	-1.91179e-08	6.86318e-08	1.04895e-07	1.02723e-07	2.07619e-07	1.20962e-07	-3.29174e-08	8.80448e-08
25.362	-4.22884e-07	1.40486e-08	-4.08836e-07	6.63241e-08	-6.06845e-09	6.02556e-08	1.41845e-07	-2.91811e-08	1.12664e-07	8.13178e-08	-1.19673e-08	6.93505e-08	1.30152e-07	-3.45173e-08	9.56349e-08	8.76745e-08	-1.91015e-08	6.85730e-08	1.04743e-07	1.02578e-07	2.07321e-07	1.20956e-07	-3.29158e-08	8.80406e-08
25.387	-4.22770e-07	1.40448e-08	-4.08725e-07	6.63014e-08	-6.06637e-09	6.02350e-08	1.41713e-07	-2.91538e-08	1.12559e-07	8.13518e-08	-1.19723e-08	6.93795e-08	1.30108e-07	-3.45056e-08	9.56025e-08	8.76074e-08	-1.90869e-08	6.85205e-08	1.04596e-07	1.02431e-07	2.07028e-07	1.20962e-07	-3.29173e-08	8.80446e-08
25.412	-4.22633e-07	1.40402e-08	-4.08592e-07	6.62907e-08	-6.06539e-09	6.02253e-08	1.41589e-07	-2.91284e-08	1.12461e-07	8.13991e-08	-1.19793e-08	6.94198e-08	1.30075e-07	-3.44968e-08	9.55782e-08	8.75483e-08	-1.90741e-08	6.84743e-08	1.04457e-07	1.02283e-07	2.06739e-07	1.20979e-07	-3.29219e-08	8.80568e-08
25.436	-4.22472e-07	1.40349e-08	-4.08437e-07	6.62919e-08	-6.06550e-09	6.02264e-08	1.41475e-07	-2.91050e-08	1.12370e-07	8.14598e-08	-1.19882e-08	6.94716e-08	1.30053e-07	-3.44910e-08	9.55621e-08	8.74974e-08	-1.90630e-08	6.84344e-08	1.04323e-07	1.02132e-07	2.06456e-07	1.21007e-07	-3.29295e-08	8.80771e-08
25.461	-4.22288e-07	1.40288e-08	-4.08259e-07	6.63051e-08	-6.06671e-09	6.02384e-08	1.41371e-07	-2.90835e-08	1.12287e-07	8.15338e-08	-1.19991e-08	6.95346e-08	1.30042e-07	-3.44881e-08	9.55540e-08	8.74544e-08	-1.90536e-08	6.84008e-08	1.04196e-07	1.01981e-07	2.06177e-07	1.21046e-07	-3.29402e-08	8.81057e-08
25.485	-4.22080e-07	1.40219e-08	-4.08058e-07	6.63303e-08	-6.06902e-09	6.02613e-08	1.41276e-07	-2.90640e-08	1.12212e-07	8.16210e-08	-1.20120e-08	6.96090e-08	1.30042e-07	-3.44881e-08	9.55541e-08	8.74196e-08	-1.90460e-08	6.83736e-08	1.04075e-07	1.01828e-07	2.05903e-07	1.21096e-07	-3.29539e-08	8.81425e-08
25.510	-4.21850e-07	1.40142e-08	-4.07835e-07	6.63674e-08	-6.07241e-09	6.02950e-08	1.41190e-07	-2.90463e-08	1.12144e-07	8.17215e-08	-1.20268e-08	6.96948e-08	1.30053e-07	-3.44910e-08	9.55622e-08	8.73927e-08	-1.90402e-08	6.83526e-08	1.03961e-07	1.01673e-07	2.05634e-07	1.21158e-07	-3.29707e-08	8.81875e-08
25.534	-4.21596e-07	1.40058e-08	-4.07590e-07	6.64165e-08	-6.07690e-09	6.03396e-08	1.41114e-07	-2.90307e-08	1.12083e-07	8.18353e-08	-1.20435e-08	6.97918e-08	1.30075e-07	-3.44969e-08	9.55784e-08	8.73740e-08	-1.90361e-08	6.83379e-08	1.03853e-07	1.01516e-07	2.05370e-07	1.21231e-07	-3.29906e-08	8.82406e-08
25.559	-4.21319e-07	1.39966e-08	-4.07322e-07	6.64775e-08	-6.08248e-09	6.03950e-08	1.41047e-07	-2.90170e-08	1.12030e-07	8.19623e-08	-1.20622e-08	6.99001e-08	1.30108e-07	-3.45056e-08	9.56026e-08	8.73632e-08	-1.90337e-08	6.83295e-08	1.03752e-07	1.01358e-07	2.05110e-07	1.21315e-07	-3.30135e-08	8.83020e-08
25.584	-4.21019e-07	1.39866e-08	-4.07032e-07	6.65503e-08	-6.08915e-09	6.04612e-08	1.40990e-07	-2.90052e-08	1.11985e-07	8.21024e-08	-1.20828e-08	7.00196e-08	1.30152e-07	-3.45173e-08	9.56349e-08	8.73605e-08	-1.90331e-08	6.83273e-08	1.03657e-07	1.01199e-07	2.04856e-07	1.21411e-07	-3.30395e-08	8.83714e-08
25.608	-4.20696e-07	1.39759e-08	-4.06720e-07	6.66351e-08	-6.09690e-09	6.05382e-08	1.40942e-07	-2.89953e-08	1.11947e-07	8.22558e-08	-1.21054e-08	7.01504e-08	1.30207e-07	-3.45319e-08	9.56753e-08	8.73657e-08	-1.90343e-08	6.83315e-08	1.03568e-07	1.01038e-07	2.04606e-07	1.21518e-07	-3.30685e-08	8.84490e-08
25.633	-4.20350e-07	1.39644e-08	-4.06385e-07	6.67317e-08	-6.10574e-09	6.06260e-08	1.40904e-07	-2.89874e-08	1.11916e-07	8.24223e-08	-1.21299e-08	7.02924e-08	1.30273e-07	-3.45493e-08	9.57237e-08	8.73790e-08	-1.90372e-08	6.83419e-08	1.03486e-07	1.00875e-07	2.04361e-07	1.21635e-07	-3.31006e-08	8.85348e-08
25.657	-4.19981e-07	1.39521e-08	-4.06028e-07	6.68402e-08	-6.11567e-09	6.07245e-08	1.40875e-07	-2.89814e-08	1.11893e-07	8.26020e-08	-1.21563e-08	7.04457e-08	1.30350e-07	-3.45697e-08	9.57801e-08	8.74003e-08	-1.90418e-08	6.83585e-08	1.03410e-07	1.00712e-07	2.04121e-07	1.21764e-07	-3.31357e-08	8.86287e-08
25.682	-4.19589e-07	1.39391e-08	-4.05649e-07	6.69605e-08	-6.12668e-09	6.08338e-08	1.40855e-07	-2.89774e-08	1.11878e-07	8.27948e-08	-1.21847e-08	7.06101e-08	1.30438e-07	-3.45930e-08	9.58446e-08	8.74296e-08	-1.90482e-08	6.83814e-08	1.03340e-07	1.00546e-07	2.03886e-07	1.21905e-07	-3.31738e-08	8.87307e-08
25.706	-4.19174e-07	1.39253e-08	-4.05248e-07	6.70926e-08	-6.13876e-09	6.09539e-08	1.40845e-07	-2.89753e-08	1.11870e-07	8.30007e-08	-1.22150e-08	7.07857e-08	1.30536e-07	-3.46191e-08	9.59170e-08	8.74669e-08	-1.90563e-08	6.84106e-08	1.03277e-07	1.00379e-07	2.03656e-07	1.22056e-07	-3.32150e-08	8.88408e-08
25.731	-4.18736e-07	1.39108e-08	-4.04825e-07	6.72366e-08	-6.15193e-09	6.10846e-08	1.40844e-07	-2.89751e-08	1.11869e-07	8.32196e-08	-1.22472e-08	7.09724e-08	1.30646e-07	-3.46481e-08	9.59975e-08	8.75121e-08	-1.90662e-08	6.84460e-08	1.03220e-07	1.00211e-07	2.03431e-07	1.22218e-07	-3.32592e-08	8.89590e-08
25.756	-4.18275e-07	1.38955e-08	-4.04380e-07	6.73923e-08	-6.16618e-09	6.12261e-08	1.40852e-07	-2.89768e-08	1.11875e-07	8.34517e-08	-1.22814e-08	7.11703e-08	1.30766e-07	-3.46800e-08	9.60859e-08	8.75653e-08	-1.90778e-08	6.84876e-08	1.03170e-07	1.00041e-07	2.03211e-07	1.22392e-07	-3.33064e-08	8.90853e-08
25.780	-4.17792e-07	1.38794e-08	-4.03913e-07	6.75597e-08	-6.18151e-09	6.13782e-08	1.40870e-07	-2.89805e-08	1.11890e-07	8.36967e-08	-1.23174e-08	7.13793e-08	1.30897e-07	-3.47148e-08	9.61823e-08	8.76265e-08	-1.90911e-08	6.85354e-08	1.03126e-07	9.98697e-08	2.02996e-07	1.22576e-07	-3.33567e-08	8.92197e-08
25.805	-4.17286e-07	1.38626e-08	-4.03424e-07	6.77390e-08	-6.19790e-09	6.15411e-08	1.40897e-07	-2.89860e-08	1.11911e-07	8.39547e-08	-1.23554e-08	7.15993e-08	1.31039e-07	-3.47525e-08	9.62866e-08	8.76956e-08	-1.91061e-08	6.85895e-08	1.03088e-07	9.96971e-08	2.02785e-07	1.22772e-07	-3.34099e-08	8.93622e-08
25.829	-4.16758e-07	1.38450e-08	-4.02913e-07	6.79299e-08	-6.21537e-09	6.17145e-08	1.40934e-07	-2.89935e-08	1.11940e-07	8.42258e-08	-1.23953e-08	7.18305e-08	1.31192e-07	-3.47930e-08	9.63989e-08	8.77726e-08	-1.91229e-08	6.86497e-08	1.03057e-07	9.95230e-08	2.02580e-07	1.22979e-07	-3.34662e-08	8.95127e-08
25.854	-4.16207e-07	1.38267e-08	-4.02380e-07	6.81326e-08	-6.23392e-09	6.18987e-08	1.40979e-07	-2.90029e-08	1.11976e-07	8.45097e-08	-1.24371e-08	7.20726e-08	1.31356e-07	-3.48364e-08	9.65191e-08	8.78576e-08	-1.91414e-08	6.87162e-08	1.03032e-07	9.93475e-08	2.02379e-07	1.23197e-07	-3.35255e-08	8.96713e-08
25.879	-4.15633e-07	1.38077e-08	-4.01825e-07	6.83469e-08	-6.25353e-09	6.20934e-08	1.41034e-07	-2.90143e-08	1.12020e-07	8.48066e-08	-1.24808e-08	7.23259e-08	1.31530e-07	-3.48827e-08	9.66472e-08	8.79505e-08	-1.91617e-08	6.87888e-08	1.03013e-07	9.91707e-08	2.02184e-07	1.23426e-07	-3.35878e-08	8.98379e-08
25.903	-4.15037e-07	1.37879e-08	-4.01249e-07	6.85729e-08	-6.27421e-09	6.22987e-08	1.41099e-07	-2.90275e-08	1.12071e-07	8.51164e-08	-1.25264e-08	7.25901e-08	1.31715e-07	-3.49318e-08	9.67833e-08	8.80513e-08	-1.91836e-08	6.88676e-08	1.03001e-07	9.89924e-08	2.01993e-07	1.23666e-07	-3.36531e-08	9.00125e-08
25.928	-4.14419e-07	1.37673e-08	-4.00651e-07	6.88106e-08	-6.29595e-09	6.25146e-08	1.41172e-07	-2.90426e-08	1.12130e-07	8.54391e-08	-1.25739e-08	7.28653e-08	1.31911e-07	-3.49837e-08	9.69272e-08	8.81599e-08	-1.92073e-08	6.89526e-08	1.02995e-07	9.88128e-08	2.01808e-07	1.23916e-07	-3.37213e-08	9.01951e-08
25.952	-4.13778e-07	1.37461e-08	-4.00032e-07	6.90598e-08	-6.31876e-09	6.27411e-08	1.41255e-07	-2.90597e-08	1.12195e-07	8.57747e-08	-1.26232e-08	7.31514e-08	1.32118e-07	-3.50385e-08	9.70791e-08	8.82765e-08	-1.92327e-08	6.90438e-08	1.02995e-07	9.86319e-08	2.01627e-07	1.24178e-07	-3.37926e-08	9.03858e-08
25.977	-4.13115e-07	1.37240e-08	-3.99391e-07	6.93207e-08	-6.34263e-09	6.29781e-08	1.41347e-07	-2.90786e-08	1.12269e-07	8.61230e-08	-1.26745e-08	7.34485e-08	1.32335e-07	-3.50961e-08	9.72387e-08	8.84009e-08	-1.92598e-08	6.91411e-08	1.03002e-07	9.84496e-08	2.01452e-07	1.24451e-07	-3.38669e-08	9.05844e-08
26.001	-4.12430e-07	1.37013e-08	-3.98728e-07	6.95931e-08	-6.36755e-09	6.32256e-08	1.41449e-07	-2.90995e-08	1.12349e-07	8.64842e-08	-1.27277e-08	7.37565e-08	1.32563e-07	-3.51566e-08	9.74063e-08	8.85332e-08	-1.92886e-08	6.92445e-08	1.03015e-07	9.82661e-08	2.01281e-07	1.24735e-07	-3.39441e-08	9.07910e-08
26.026	-4.11722e-07	1.36778e-08	-3.98045e-07	6.98771e-08	-6.39354e-09	6.34836e-08	1.41559e-07	-2.91222e-08	1.12437e-07	8.68581e-08	-1.27827e-08	7.40754e-08	1.32802e-07	-3.52199e-08	9.75816e-08	8.86733e-08	-1.93191e-08	6.93541e-08	1.03034e-07	9.80812e-08	2.01116e-07	1.25030e-07	-3.40243e-08	9.10055e-08
26.051	-4.10993e-07	1.36535e-08	-3.97339e-07	7.01726e-08	-6.42057e-09	6.37520e-08	1.41679e-07	-2.91469e-08	1.12532e-07	8.72448e-08	-1.28396e-08	7.44052e-08	1.33051e-07	-3.52860e-08	9.77648e-08	8.88212e-08	-1.93514e-08	6.94698e-08	1.03060e-07	9.78950e-08	2.00955e-07	1.25335e-07	-3.41075e-08	9.12280e-08
26.075	-4.10241e-07	1.36286e-08	-3.96613e-07	7.04796e-08	-6.44867e-09	6.40310e-08	1.41808e-07	-2.91734e-08	1.12634e-07	8.76441e-08	-1.28984e-08	7.47458e-08	1.33311e-07	-3.53550e-08	9.79558e-08	8.89770e-08	-1.93853e-08	6.95917e-08	1.03092e-07	9.77075e-08	2.00800e-07	1.25652e-07	-3.41936e-08	9.14584e-08
26.100	-4.09468e-07	1.36029e-08	-3.95865e-07	7.07981e-08	-6.47781e-09	6.43203e-08	1.41946e-07	-2.92018e-08	1.12744e-07	8.80562e-08	-1.29590e-08	7.50972e-08	1.33581e-07	-3.54267e-08	9.81546e-08	8.91405e-08	-1.94209e-08	6.97196e-08	1.03130e-07	9.75188e-08	2.00649e-07	1.25980e-07	-3.42828e-08	9.16968e-08
26.124	-4.08673e-07	1.35765e-08	-3.95096e-07	7.11281e-08	-6.50800e-09	6.46201e-08	1.42093e-07	-2.92321e-08	1.12861e-07	8.84809e-08	-1.30215e-08	7.54594e-08	1.33862e-07	-3.55013e-08	9.83612e-08	8.93119e-08	-1.94583e-08	6.98536e-08	1.03175e-07	9.73289e-08	2.00504e-07	1.26318e-07	-3.43748e-08	9.19430e-08
26.149	-4.07856e-07	1.35493e-08	-3.94306e-07	7.14694e-08	-6.53923e-09	6.49302e-08	1.42250e-07	-2.92643e-08	1.12985e-07	8.89182e-08	-1.30859e-08	7.58324e-08	1.34154e-07	-3.55786e-08	9.85755e-08	8.94910e-08	-1.94973e-08	6.99937e-08	1.03225e-07	9.71376e-08	2.00363e-07	1.26667e-07	-3.44698e-08	9.21971e-08
26.173	-4.07017e-07	1.35214e-08	-3.93495e-07	7.18222e-08	-6.57151e-09	6.52507e-08	1.42415e-07	-2.92984e-08	1.13117e-07	8.93682e-08	-1.31521e-08	7.62161e-08	1.34456e-07	-3.56588e-08	9.87976e-08	8.96779e-08	-1.95380e-08	7.01398e-08	1.03282e-07	9.69452e-08	2.00228e-07	1.27027e-07	-3.45678e-08	9.24591e-08
26.198	-4.06156e-07	1.34929e-08	-3.92664e-07	7.21863e-08	-6.60482e-09	6.55815e-08	1.42590e-07	-2.93343e-08	1.13256e-07	8.98307e-08	-1.32202e-08	7.66105e-08	1.34769e-07	-3.57417e-08	9.90274e-08	8.98725e-08	-1.95804e-08	7.02921e-08	1.03346e-07	9.67516e-08	2.00097e-07	1.27398e-07	-3.46687e-08	9.27290e-08
26.223	-4.05274e-07	1.34636e-08	-3.91811e-07	7.25618e-08	-6.63918e-09	6.59226e-08	1.42774e-07	-2.93721e-08	1.13402e-07	9.03057e-08	-1.32901e-08	7.70156e-08	1.35092e-07	-3.58274e-08	9.92649e-08	9.00748e-08	-1.96245e-08	7.04503e-08	1.03415e-07	9.65567e-08	1.99972e-07	1.27779e-07	-3.47725e-08	9.30067e-08
26.247	-4.04371e-07	1.34335e-08	-3.90937e-07	7.29486e-08	-6.67457e-09	6.62740e-08	1.42967e-07	-2.94118e-08	1.13555e-07	9.07933e-08	-1.33618e-08	7.74314e-08	1.35426e-07	-3.59159e-08	9.95101e-08	9.02849e-08	-1.96703e-08	7.06146e-08	1.03491e-07	9.63607e-08	1.99852e-07	1.28172e-07	-3.48793e-08	9.32923e-08
26.272	-4.03446e-07	1.34028e-08	-3.90043e-07	7.33467e-08	-6.71099e-09	6.66357e-08	1.43169e-07	-2.94533e-08	1.13715e-07	9.12933e-08	-1.34354e-08	7.78579e-08	1.35770e-07	-3.60072e-08	9.97629e-08	9.05026e-08	-1.97177e-08	7.07849e-08	1.03573e-07	9.61635e-08	1.99736e-07	1.28575e-07	-3.49889e-08	9.35856e-08
26.296	-4.02500e-07	1.33714e-08	-3.89128e-07	7.37560e-08	-6.74845e-09	6.70076e-08	1.43380e-07	-2.94967e-08	1.13883e-07	9.18057e-08	-1.35108e-08	7.82949e-08	1.36125e-07	-3.61012e-08	1.00023e-07	9.07280e-08	-1.97668e-08	7.09612e-08	1.03661e-07	9.59652e-08	1.99626e-07	1.28988e-07	-3.51015e-08	9.38868e-08
26.321	-4.01532e-07	1.33392e-08	-3.88193e-07	7.41766e-08	-6.78693e-09	6.73897e-08	1.43600e-07	-2.95420e-08	1.14058e-07	9.23306e-08	-1.35881e-08	7.87425e-08	1.36490e-07	-3.61980e-08	1.00292e-07	9.09611e-08	-1.98176e-08	7.11435e-08	1.03755e-07	9.57657e-08	1.99521e-07	1.29413e-07	-3.52170e-08	9.41957e-08
26.345	-4.00543e-07	1.33064e-08	-3.87237e-07	7.46084e-08	-6.82643e-09	6.77820e-08	1.43829e-07	-2.95891e-08	1.14239e-07	9.28678e-08	-1.36671e-08	7.92007e-08	1.36865e-07	-3.62976e-08	1.00567e-07	9.12019e-08	-1.98700e-08	7.13318e-08	1.03856e-07	9.55651e-08	1.99421e-07	1.29848e-07	-3.53354e-08	9.45124e-08
26.370	-3.99533e-07	1.32728e-08	-3.86261e-07	7.50513e-08	-6.86696e-09	6.81844e-08	1.44067e-07	-2.96381e-08	1.14428e-07	9.34174e-08	-1.37480e-08	7.96694e-08	1.37251e-07	-3.63998e-08	1.00851e-07	9.14502e-08	-1.99242e-08	7.15261e-08	1.03962e-07	9.53634e-08	1.99326e-07	1.30294e-07	-3.54567e-08	9.48368e-08
26.395	-3.98503e-07	1.32386e-08	-3.85264e-07	7.55054e-08	-6.90851e-09	6.85969e-08	1.44313e-07	-2.96889e-08	1.14625e-07	9.39793e-08	-1.38307e-08	8.01486e-08	1.37647e-07	-3.65049e-08	1.01142e-07	9.17062e-08	-1.99799e-08	7.17263e-08	1.04075e-07	9.51606e-08	1.99236e-07	1.30750e-07	-3.55809e-08	9.51690e-08
26.419	-3.97451e-07	1.32037e-08	-3.84247e-07	7.59706e-08	-6.95107e-09	6.90195e-08	1.44569e-07	-2.97415e-08	1.14828e-07	9.45534e-08	-1.39152e-08	8.06382e-08	1.38053e-07	-3.66126e-08	1.01440e-07	9.19698e-08	-2.00374e-08	7.19324e-08	1.04194e-07	9.49567e-08	1.99151e-07	1.31217e-07	-3.57080e-08	9.55089e-08
26.444	-3.96378e-07	1.31680e-08	-3.83210e-07	7.64469e-08	-6.99465e-09	6.94522e-08	1.44834e-07	-2.97960e-08	1.15038e-07	9.51398e-08	-1.40015e-08	8.11383e-08	1.38470e-07	-3.67231e-08	1.01746e-07	9.22409e-08	-2.00964e-08	7.21445e-08	1.04320e-07	9.47517e-08	1.99071e-07	1.31694e-07	-3.58380e-08	9.58565e-08
26.468	-3.95285e-07	1.31317e-08	-3.82153e-07	7.69342e-08	-7.03924e-09	6.98949e-08	1.45108e-07	-2.98523e-08	1.15256e-07	9.57385e-08	-1.40896e-08	8.16489e-08	1.38896e-07	-3.68363e-08	1.02060e-07	9.25197e-08	-2.01572e-08	7.23625e-08	1.04451e-07	9.45457e-08	1.98997e-07	1.32183e-07	-3.59708e-08	9.62118e-08
26.493	-3.94171e-07	1.30947e-08	-3.81076e-07	7.74325e-08	-7.08483e-09	7.03477e-08	1.45391e-07	-2.99104e-08	1.15480e-07	9.63492e-08	-1.41795e-08	8.21698e-08	1.39333e-07	-3.69522e-08	1.02381e-07	9.28059e-08	-2.02195e-08	7.25864e-08	1.04588e-07	9.43386e-08	1.98927e-07	1.32681e-07	-3.61065e-08	9.65747e-08
26.518	-3.93036e-07	1.30570e-08	-3.79979e-07	7.79418e-08	-7.13143e-09	7.08104e-08	1.45682e-07	-2.99704e-08	1.15712e-07	9.69722e-08	-1.42712e-08	8.27010e-08	1.39781e-07	-3.70708e-08	1.02710e-07	9.30997e-08	-2.02835e-08	7.28162e-08	1.04732e-07	9.41306e-08	1.98862e-07	1.33190e-07	-3.62450e-08	9.69453e-08
26.542	-3.91881e-07	1.30186e-08	-3.78862e-07	7.84621e-08	-7.17903e-09	7.12830e-08	1.45982e-07	-3.00322e-08	1.15950e-07	9.76072e-08	-1.43646e-08	8.32426e-08	1.40238e-07	-3.71921e-08	1.03046e-07	9.34010e-08	-2.03492e-08	7.30518e-08	1.04881e-07	9.39215e-08	1.98803e-07	1.33710e-07	-3.63864e-08	9.73235e-08
26.567	-3.90705e-07	1.29796e-08	-3.77726e-07	7.89932e-08	-7.22763e-09	7.17656e-08	1.46291e-07	-3.00958e-08	1.16196e-07	9.82543e-08	-1.44598e-08	8.37944e-08	1.40705e-07	-3.73161e-08	1.03389e-07	9.37097e-08	-2.04164e-08	7.32933e-08	1.05037e-07	9.37114e-08	1.98748e-07	1.34240e-07	-3.65307e-08	9.77093e-08
26.591	-3.89509e-07	1.29398e-08	-3.76570e-07	7.95352e-08	-7.27723e-09	7.22580e-08	1.46609e-07	-3.01612e-08	1.16448e-07	9.89134e-08	-1.45568e-08	8.43566e-08	1.41183e-07	-3.74428e-08	1.03740e-07	9.40259e-08	-2.04853e-08	7.35406e-08	1.05199e-07	9.35004e-08	1.98699e-07	1.34780e-07	-3.66777e-08	9.81027e-08
26.616	-3.88293e-07	1.28994e-08	-3.75394e-07	8.00881e-08	-7.32781e-09	7.27603e-08	1.46936e-07	-3.02284e-08	1.16708e-07	9.95845e-08	-1.46556e-08	8.49289e-08	1.41671e-07	-3.75721e-08	1.04099e-07	9.43496e-08	-2.05558e-08	7.37938e-08	1.05367e-07	9.32884e-08	1.98655e-07	1.35331e-07	-3.68276e-08	9.85036e-08
26.640	-3.87057e-07	1.28584e-08	-3.74199e-07	8.06518e-08	-7.37939e-09	7.32724e-08	1.47272e-07	-3.02974e-08	1.16974e-07	1.00268e-07	-1.47561e-08	8.55115e-08	1.42169e-07	-3.77041e-08	1.04464e-07	9.46807e-08	-2.06280e-08	7.40527e-08	1.05540e-07	9.30755e-08	1.98616e-07	1.35893e-07	-3.69804e-08	9.89121e-08
26.665	-3.85801e-07	1.28166e-08	-3.72984e-07	8.12263e-08	-7.43195e-09	7.37943e-08	1.47616e-07	-3.03683e-08	1.17248e-07	1.00963e-07	-1.48584e-08	8.61042e-08	1.42676e-07	-3.78388e-08	1.04838e-07	9.50192e-08	-2.07017e-08	7.43175e-08	1.05720e-07	9.28616e-08	1.98582e-07	1.36464e-07	-3.71359e-08	9.93282e-08
26.690	-3.84525e-07	1.27742e-08	-3.71751e-07	8.18115e-08	-7.48549e-09	7.43260e-08	1.47969e-07	-3.04409e-08	1.17528e-07	1.01669e-07	-1.49624e-08	8.67070e-08	1.43194e-07	-3.79761e-08	1.05218e-07	9.53650e-08	-2.07771e-08	7.45880e-08	1.05906e-07	9.26468e-08	1.98553e-07	1.37046e-07	-3.72943e-08	9.97517e-08
26.714	-3.83229e-07	1.27312e-08	-3.70498e-07	8.24074e-08	-7.54001e-09	7.48673e-08	1.48330e-07	-3.05153e-08	1.17815e-07	1.02388e-07	-1.50682e-08	8.73200e-08	1.43722e-07	-3.81161e-08	1.05606e-07	9.57183e-08	-2.08540e-08	7.48642e-08	1.06098e-07	9.24311e-08	1.98529e-07	1.37638e-07	-3.74554e-08	1.00183e-07
26.739	-3.81913e-07	1.26875e-08	-3.69226e-07	8.30139e-08	-7.59551e-09	7.54184e-08	1.48701e-07	-3.05915e-08	1.18109e-07	1.03119e-07	-1.51757e-08	8.79430e-08	1.44260e-07	-3.82587e-08	1.06001e-07	9.60788e-08	-2.09326e-08	7.51463e-08	1.06296e-07	9.22145e-08	1.98510e-07	1.38241e-07	-3.76194e-08	1.00621e-07
26.763	-3.80578e-07	1.26431e-08	-3.67935e-07	8.36311e-08	-7.65198e-09	7.59791e-08	1.49080e-07	-3.06694e-08	1.18410e-07	1.03861e-07	-1.52850e-08	8.85760e-08	1.44807e-07	-3.84039e-08	1.06403e-07	9.64467e-08	-2.10127e-08	7.54340e-08	1.06500e-07	9.19971e-08	1.98497e-07	1.38853e-07	-3.77861e-08	1.01067e-07
26.788	-3.79223e-07	1.25981e-08	-3.66625e-07	8.42589e-08	-7.70942e-09	7.65494e-08	1.49467e-07	-3.07491e-08	1.18718e-07	1.04615e-07	-1.53959e-08	8.92191e-08	1.45365e-07	-3.85517e-08	1.06813e-07	9.68219e-08	-2.10945e-08	7.57274e-08	1.06710e-07	9.17788e-08	1.98488e-07	1.39476e-07	-3.79556e-08	1.01521e-07
26.812	-3.77849e-07	1.25525e-08	-3.65297e-07	8.48972e-08	-7.76783e-09	7.71294e-08	1.49863e-07	-3.08306e-08	1.19033e-07	1.05381e-07	-1.55086e-08	8.98721e-08	1.45932e-07	-3.87022e-08	1.07230e-07	9.72044e-08	-2.11778e-08	7.60266e-08	1.06925e-07	9.15597e-08	1.98485e-07	1.40109e-07	-3.81279e-08	1.01981e-07
26.837	-3.76456e-07	1.25062e-08	-3.63949e-07	8.55460e-08	-7.82719e-09	7.77188e-08	1.50268e-07	-3.09139e-08	1.19354e-07	1.06158e-07	-1.56230e-08	9.05351e-08	1.46509e-07	-3.88552e-08	1.07654e-07	9.75941e-08	-2.12627e-08	7.63314e-08	1.07147e-07	9.13398e-08	1.98487e-07	1.40753e-07	-3.83029e-08	1.02450e-07
26.862	-3.75043e-07	1.24592e-08	-3.62584e-07	8.62053e-08	-7.88752e-09	7.83178e-08	1.50681e-07	-3.09989e-08	1.19683e-07	1.06947e-07	-1.57391e-08	9.12079e-08	1.47096e-07	-3.90109e-08	1.08085e-07	9.79910e-08	-2.13492e-08	7.66418e-08	1.07374e-07	9.11190e-08	1.98493e-07	1.41406e-07	-3.84807e-08	1.02925e-07
26.886	-3.73611e-07	1.24117e-08	-3.61199e-07	8.68751e-08	-7.94880e-09	7.89263e-08	1.51103e-07	-3.10857e-08	1.20018e-07	1.07748e-07	-1.58569e-08	9.18906e-08	1.47692e-07	-3.91691e-08	1.08523e-07	9.83952e-08	-2.14372e-08	7.69579e-08	1.07608e-07	9.08975e-08	1.98505e-07	1.42069e-07	-3.86613e-08	1.03408e-07
26.911	-3.72160e-07	1.23635e-08	-3.59797e-07	8.75552e-08	-8.01103e-09	7.95442e-08	1.51534e-07	-3.11742e-08	1.20359e-07	1.08560e-07	-1.59765e-08	9.25832e-08	1.48299e-07	-3.93299e-08	1.08969e-07	9.88065e-08	-2.15269e-08	7.72796e-08	1.07847e-07	9.06752e-08	1.98522e-07	1.42743e-07	-3.88446e-08	1.03898e-07
26.935	-3.70691e-07	1.23147e-08	-3.58376e-07	8.82457e-08	-8.07420e-09	8.01715e-08	1.51972e-07	-3.12645e-08	1.20708e-07	1.09383e-07	-1.60977e-08	9.32855e-08	1.48915e-07	-3.94933e-08	1.09422e-07	9.92250e-08	-2.16180e-08	7.76069e-08	1.08092e-07	9.04522e-08	1.98544e-07	1.43426e-07	-3.90306e-08	1.04396e-07
26.960	-3.69202e-07	1.22652e-08	-3.56937e-07	8.89465e-08	-8.13832e-09	8.08082e-08	1.52419e-07	-3.13565e-08	1.21063e-07	1.10218e-07	-1.62205e-08	9.39977e-08	1.49540e-07	-3.96592e-08	1.09881e-07	9.96506e-08	-2.17108e-08	7.79398e-08	1.08343e-07	9.02284e-08	1.98572e-07	1.44120e-07	-3.92193e-08	1.04901e-07
26.984	-3.67695e-07	1.22151e-08	-3.55480e-07	8.96576e-08	-8.20338e-09	8.14542e-08	1.52875e-07	-3.14502e-08	1.21425e-07	1.11065e-07	-1.63451e-08	9.47195e-08	1.50176e-07	-3.98277e-08	1.10348e-07	1.00083e-07	-2.18050e-08	7.82783e-08	1.08600e-07	9.00039e-08	1.98604e-07	1.44824e-07	-3.94108e-08	1.05413e-07
27.009	-3.66170e-07	1.21645e-08	-3.54005e-07	9.03789e-08	-8.26938e-09	8.21095e-08	1.53339e-07	-3.15456e-08	1.21793e-07	1.11922e-07	-1.64713e-08	9.54510e-08	1.50821e-07	-3.99987e-08	1.10822e-07	1.00523e-07	-2.19009e-08	7.86223e-08	1.08863e-07	8.97787e-08	1.98641e-07	1.45537e-07	-3.96049e-08	1.05932e-07
27.034	-3.64626e-07	1.21132e-08	-3.52513e-07	9.11104e-08	-8.33631e-09	8.27740e-08	1.53811e-07	-3.16428e-08	1.22169e-07	1.12791e-07	-1.65992e-08	9.61922e-08	1.51475e-07	-4.01723e-08	1.11303e-07	1.00970e-07	-2.19982e-08	7.89718e-08	1.09131e-07	8.95528e-08	1.98684e-07	1.46260e-07	-3.98018e-08	1.06459e-07
27.058	-3.63063e-07	1.20613e-08	-3.51002e-07	9.18520e-08	-8.40417e-09	8.34478e-08	1.54292e-07	-3.17417e-08	1.22550e-07	1.13672e-07	-1.67288e-08	9.69430e-08	1.52139e-07	-4.03483e-08	1.11791e-07	1.01424e-07	-2.20971e-08	7.93268e-08	1.09405e-07	8.93263e-08	1.98731e-07	1.46994e-07	-4.00013e-08	1.06992e-07
27.083	-3.61483e-07	1.20088e-08	-3.49474e-07	9.26038e-08	-8.47295e-09	8.41308e-08	1.54781e-07	-3.18423e-08	1.22939e-07	1.14563e-07	-1.68600e-08	9.77034e-08	1.52812e-07	-4.05269e-08	1.12286e-07	1.01885e-07	-2.21975e-08	7.96874e-08	1.09685e-07	8.90991e-08	1.98784e-07	1.47737e-07	-4.02036e-08	1.07533e-07
27.107	-3.59884e-07	1.19557e-08	-3.47929e-07	9.33656e-08	-8.54266e-09	8.48229e-08	1.55278e-07	-3.19446e-08	1.23334e-07	1.15466e-07	-1.69929e-08	9.84733e-08	1.53495e-07	-4.07080e-08	1.12787e-07	1.02353e-07	-2.22995e-08	8.00533e-08	1.09971e-07	8.88712e-08	1.98842e-07	1.48490e-07	-4.04085e-08	1.08081e-07
27.132	-3.58268e-07	1.19020e-08	-3.46366e-07	9.41374e-08	-8.61328e-09	8.55241e-08	1.55784e-07	-3.20486e-08	1.23735e-07	1.16380e-07	-1.71274e-08	9.92528e-08	1.54188e-07	-4.08916e-08	1.13296e-07	1.02828e-07	-2.24030e-08	8.04248e-08	1.10262e-07	8.86428e-08	1.98905e-07	1.49252e-07	-4.06160e-08	1.08636e-07
27.156	-3.56634e-07	1.18477e-08	-3.44786e-07	9.49192e-08	-8.68481e-09	8.62344e-08	1.56298e-07	-3.21543e-08	1.24143e-07	1.17305e-07	-1.72635e-08	1.00042e-07	1.54889e-07	-4.10777e-08	1.13812e-07	1.03310e-07	-2.25079e-08	8.08016e-08	1.10559e-07	8.84137e-08	1.98973e-07	1.50025e-07	-4.08262e-08	1.09199e-07
27.181	-3.54982e-07	1.17928e-08	-3.43189e-07	9.57110e-08	-8.75725e-09	8.69537e-08	1.56819e-07	-3.22617e-08	1.24558e-07	1.18241e-07	-1.74013e-08	1.00840e-07	1.55600e-07	-4.12663e-08	1.14334e-07	1.03798e-07	-2.26144e-08	8.11839e-08	1.10862e-07	8.81841e-08	1.99046e-07	1.50807e-07	-4.10391e-08	1.09768e-07
27.206	-3.53312e-07	1.17373e-08	-3.41575e-07	9.65126e-08	-8.83060e-09	8.76820e-08	1.57350e-07	-3.23707e-08	1.24979e-07	1.19188e-07	-1.75407e-08	1.01648e-07	1.56321e-07	-4.14573e-08	1.14863e-07	1.04294e-07	-2.27224e-08	8.15715e-08	1.11170e-07	8.79538e-08	1.99124e-07	1.51599e-07	-4.12546e-08	1.10344e-07
27.230	-3.51625e-07	1.16813e-08	-3.39944e-07	9.73241e-08	-8.90485e-09	8.84192e-08	1.57888e-07	-3.24814e-08	1.25406e-07	1.20147e-07	-1.76817e-08	1.02465e-07	1.57050e-07	-4.16508e-08	1.15399e-07	1.04796e-07	-2.28319e-08	8.19645e-08	1.11484e-07	8.77231e-08	1.99207e-07	1.52401e-07	-4.14727e-08	1.10928e-07
27.255	-3.49921e-07	1.16247e-08	-3.38296e-07	9.81454e-08	-8.97999e-09	8.91654e-08	1.58434e-07	-3.25938e-08	1.25840e-07	1.21116e-07	-1.78243e-08	1.03291e-07	1.57789e-07	-4.18468e-08	1.15942e-07	1.05306e-07	-2.29428e-08	8.23629e-08	1.11804e-07	8.74918e-08	1.99295e-07	1.53212e-07	-4.16935e-08	1.11518e-07
27.279	-3.48199e-07	1.15675e-08	-3.36632e-07	9.89764e-08	-9.05603e-09	8.99204e-08	1.58989e-07	-3.27079e-08	1.26281e-07	1.22095e-07	-1.79685e-08	1.04127e-07	1.58537e-07	-4.20451e-08	1.16492e-07	1.05822e-07	-2.30553e-08	8.27666e-08	1.12129e-07	8.72600e-08	1.99389e-07	1.54033e-07	-4.19168e-08	1.12116e-07
27.304	-3.46460e-07	1.15097e-08	-3.34951e-07	9.98172e-08	-9.13296e-09	9.06842e-08	1.59551e-07	-3.28236e-08	1.26727e-07	1.23086e-07	-1.81143e-08	1.04972e-07	1.59294e-07	-4.22459e-08	1.17048e-07	1.06345e-07	-2.31692e-08	8.31755e-08	1.12460e-07	8.70277e-08	1.99487e-07	1.54863e-07	-4.21428e-08	1.12720e-07
27.329	-3.44705e-07	1.14514e-08	-3.33253e-07	1.00668e-07	-9.21077e-09	9.14568e-08	1.60121e-07	-3.29410e-08	1.27180e-07	1.24088e-07	-1.82617e-08	1.05826e-07	1.60060e-07	-4.24492e-08	1.17611e-07	1.06874e-07	-2.32846e-08	8.35898e-08	1.12796e-07	8.67949e-08	1.99591e-07	1.55703e-07	-4.23713e-08	1.13331e-07
27.353	-3.42932e-07	1.13925e-08	-3.31540e-07	1.01528e-07	-9.28946e-09	9.22382e-08	1.60700e-07	-3.30600e-08	1.27640e-07	1.25100e-07	-1.84107e-08	1.06689e-07	1.60836e-07	-4.26548e-08	1.18181e-07	1.07411e-07	-2.34015e-08	8.40093e-08	1.13138e-07	8.65616e-08	1.99699e-07	1.56552e-07	-4.26024e-08	1.13950e-07
27.378	-3.41143e-07	1.13331e-08	-3.29810e-07	1.02397e-07	-9.36903e-09	9.30282e-08	1.61286e-07	-3.31806e-08	1.28106e-07	1.26123e-07	-1.85612e-08	1.07562e-07	1.61620e-07	-4.28629e-08	1.18757e-07	1.07954e-07	-2.35198e-08	8.44341e-08	1.13485e-07	8.63279e-08	1.99813e-07	1.57411e-07	-4.28361e-08	1.14575e-07
27.402	-3.39337e-07	1.12731e-08	-3.28064e-07	1.03276e-07	-9.44946e-09	9.38269e-08	1.61881e-07	-3.33029e-08	1.28578e-07	1.27156e-07	-1.87133e-08	1.08443e-07	1.62414e-07	-4.30733e-08	1.19341e-07	1.08504e-07	-2.36396e-08	8.48640e-08	1.13838e-07	8.60938e-08	1.99932e-07	1.58279e-07	-4.30724e-08	1.15207e-07
27.427	-3.37515e-07	1.12125e-08	-3.26303e-07	1.04165e-07	-9.53077e-09	9.46342e-08	1.62483e-07	-3.34268e-08	1.29056e-07	1.28201e-07	-1.88670e-08	1.09334e-07	1.63216e-07	-4.32861e-08	1.19930e-07	1.09060e-07	-2.37608e-08	8.52992e-08	1.14196e-07	8.58592e-08	2.00056e-07	1.59157e-07	-4.33112e-08	1.15845e-07
27.451	-3.35677e-07	1.11515e-08	-3.24525e-07	1.05063e-07	-9.61294e-09	9.54501e-08	1.63093e-07	-3.35523e-08	1.29541e-07	1.29255e-07	-1.90222e-08	1.10233e-07	1.64028e-07	-4.35013e-08	1.20526e-07	1.09623e-07	-2.38834e-08	8.57395e-08	1.14560e-07	8.56243e-08	2.00185e-07	1.60044e-07	-4.35526e-08	1.16491e-07
27.476	-3.33822e-07	1.10899e-08	-3.22732e-07	1.05970e-07	-9.69597e-09	9.62745e-08	1.63711e-07	-3.36794e-08	1.30031e-07	1.30321e-07	-1.91790e-08	1.11142e-07	1.64848e-07	-4.37188e-08	1.21129e-07	1.10193e-07	-2.40075e-08	8.61850e-08	1.14930e-07	8.53890e-08	2.00319e-07	1.60940e-07	-4.37965e-08	1.17143e-07
27.501	-3.31952e-07	1.10277e-08	-3.20924e-07	1.06887e-07	-9.77985e-09	9.71074e-08	1.64337e-07	-3.38081e-08	1.30528e-07	1.31396e-07	-1.93373e-08	1.12059e-07	1.65677e-07	-4.39387e-08	1.21738e-07	1.10769e-07	-2.41330e-08	8.66356e-08	1.15304e-07	8.51533e-08	2.00458e-07	1.61845e-07	-4.40429e-08	1.17802e-07
27.525	-3.30065e-07	1.09650e-08	-3.19100e-07	1.07813e-07	-9.86458e-09	9.79487e-08	1.64970e-07	-3.39385e-08	1.31032e-07	1.32483e-07	-1.94971e-08	1.12985e-07	1.66515e-07	-4.41610e-08	1.22354e-07	1.11351e-07	-2.42600e-08	8.70914e-08	1.15684e-07	8.49173e-08	2.00602e-07	1.62760e-07	-4.42918e-08	1.18468e-07
27.550	-3.28163e-07	1.09018e-08	-3.17261e-07	1.08749e-07	-9.95016e-09	9.87985e-08	1.65611e-07	-3.40704e-08	1.31541e-07	1.33579e-07	-1.96585e-08	1.13921e-07	1.67362e-07	-4.43855e-08	1.22976e-07	1.11941e-07	-2.43884e-08	8.75522e-08	1.16070e-07	8.46810e-08	2.00751e-07	1.63684e-07	-4.45433e-08	1.19141e-07
27.574	-3.26245e-07	1.08381e-08	-3.15407e-07	1.09693e-07	-1.00366e-08	9.96565e-08	1.66260e-07	-3.42039e-08	1.32056e-07	1.34686e-07	-1.98214e-08	1.14864e-07	1.68217e-07	-4.46124e-08	1.23605e-07	1.12536e-07	-2.45181e-08	8.80180e-08	1.16460e-07	8.44444e-08	2.00905e-07	1.64617e-07	-4.47972e-08	1.19820e-07
27.599	-3.24311e-07	1.07739e-08	-3.13537e-07	1.10647e-07	-1.01238e-08	1.00523e-07	1.66917e-07	-3.43390e-08	1.32578e-07	1.35803e-07	-1.99858e-08	1.15817e-07	1.69082e-07	-4.48416e-08	1.24240e-07	1.13138e-07	-2.46493e-08	8.84889e-08	1.16856e-07	8.42075e-08	2.01064e-07	1.65560e-07	-4.50536e-08	1.20506e-07
27.623	-3.22363e-07	1.07092e-08	-3.11653e-07	1.11609e-07	-1.02119e-08	1.01398e-07	1.67581e-07	-3.44756e-08	1.33106e-07	1.36930e-07	-2.01517e-08	1.16778e-07	1.69954e-07	-4.50731e-08	1.24881e-07	1.13747e-07	-2.47819e-08	8.89648e-08	1.17258e-07	8.39703e-08	2.01228e-07	1.66511e-07	-4.53126e-08	1.21198e-07
27.648	-3.20399e-07	1.06439e-08	-3.09755e-07	1.12581e-07	-1.03008e-08	1.02280e-07	1.68253e-07	-3.46138e-08	1.33639e-07	1.38068e-07	-2.03191e-08	1.17749e-07	1.70836e-07	-4.53069e-08	1.25529e-07	1.14362e-07	-2.49158e-08	8.94457e-08	1.17665e-07	8.37329e-08	2.01397e-07	1.67471e-07	-4.55739e-08	1.21897e-07
27.673	-3.18420e-07	1.05782e-08	-3.07841e-07	1.13562e-07	-1.03906e-08	1.03171e-07	1.68932e-07	-3.47536e-08	1.34179e-07	1.39215e-07	-2.04880e-08	1.18727e-07	1.71726e-07	-4.55430e-08	1.26183e-07	1.14983e-07	-2.50512e-08	8.99316e-08	1.18076e-07	8.34952e-08	2.01572e-07	1.68441e-07	-4.58378e-08	1.22603e-07
27.697	-3.16426e-07	1.05119e-08	-3.05914e-07	1.14552e-07	-1.04811e-08	1.04071e-07	1.69619e-07	-3.48949e-08	1.34724e-07	1.40373e-07	-2.06583e-08	1.19714e-07	1.72625e-07	-4.57813e-08	1.26843e-07	1.15610e-07	-2.51879e-08	9.04224e-08	1.18494e-07	8.32573e-08	2.01751e-07	1.69419e-07	-4.61040e-08	1.23315e-07
27.722	-3.14417e-07	1.04452e-08	-3.03972e-07	1.15550e-07	-1.05725e-08	1.04978e-07	1.70314e-07	-3.50378e-08	1.35276e-07	1.41540e-07	-2.08302e-08	1.20710e-07	1.73532e-07	-4.60219e-08	1.27510e-07	1.16244e-07	-2.53260e-08	9.09181e-08	1.18916e-07	8.30193e-08	2.01935e-07	1.70407e-07	-4.63727e-08	1.24034e-07
27.746	-3.12393e-07	1.03780e-08	-3.02015e-07	1.16558e-07	-1.06647e-08	1.05893e-07	1.71016e-07	-3.51822e-08	1.35834e-07	1.42718e-07	-2.10035e-08	1.21715e-07	1.74448e-07	-4.62647e-08	1.28183e-07	1.16884e-07	-2.54654e-08	9.14188e-08	1.19343e-07	8.27810e-08	2.02125e-07	1.71403e-07	-4.66439e-08	1.24759e-07
27.771	-3.10356e-07	1.03103e-08	-3.00045e-07	1.17574e-07	-1.07577e-08	1.06816e-07	1.71725e-07	-3.53281e-08	1.36397e-07	1.43906e-07	-2.11782e-08	1.22727e-07	1.75372e-07	-4.65098e-08	1.28862e-07	1.17530e-07	-2.56062e-08	9.19243e-08	1.19776e-07	8.25426e-08	2.02319e-07	1.72408e-07	-4.69174e-08	1.25491e-07
27.795	-3.08303e-07	1.02421e-08	-2.98061e-07	1.18599e-07	-1.08515e-08	1.07748e-07	1.72442e-07	-3.54756e-08	1.36966e-07	1.45103e-07	-2.13544e-08	1.23748e-07	1.76304e-07	-4.67571e-08	1.29547e-07	1.18183e-07	-2.57484e-08	9.24346e-08	1.20214e-07	8.23041e-08	2.02518e-07	1.73423e-07	-4.71934e-08	1.26229e-07
27.820	-3.06237e-07	1.01735e-08	-2.96063e-07	1.19633e-07	-1.09460e-08	1.08687e-07	1.73166e-07	-3.56246e-08	1.37541e-07	1.46310e-07	-2.15321e-08	1.24778e-07	1.77245e-07	-4.70066e-08	1.30238e-07	1.18842e-07	-2.58919e-08	9.29498e-08	1.20657e-07	8.20654e-08	2.02722e-07	1.74445e-07	-4.74718e-08	1.26974e-07
27.845	-3.04156e-07	1.01043e-08	-2.94052e-07	1.20675e-07	-1.10414e-08	1.09634e-07	1.73898e-07	-3.57750e-08	1.38122e-07	1.47527e-07	-2.17112e-08	1.25816e-07	1.78194e-07	-4.72583e-08	1.30936e-07	1.19506e-07	-2.60367e-08	9.34697e-08	1.21105e-07	8.18267e-08	2.02932e-07	1.75477e-07	-4.77525e-08	1.27725e-07
27.869	-3.02062e-07	1.00348e-08	-2.92027e-07	1.21726e-07	-1.11376e-08	1.10589e-07	1.74636e-07	-3.59270e-08	1.38709e-07	1.48754e-07	-2.18917e-08	1.26862e-07	1.79151e-07	-4.75122e-08	1.31639e-07	1.20177e-07	-2.61829e-08	9.39945e-08	1.21558e-07	8.15878e-08	2.03146e-07	1.76517e-07	-4.80356e-08	1.28482e-07
27.894	-2.99954e-07	9.96472e-09	-2.89989e-07	1.22786e-07	-1.12345e-08	1.11551e-07	1.75382e-07	-3.60805e-08	1.39302e-07	1.49990e-07	-2.20737e-08	1.27916e-07	1.80117e-07	-4.77683e-08	1.32349e-07	1.20854e-07	-2.63304e-08	9.45240e-08	1.22016e-07	8.13489e-08	2.03365e-07	1.77567e-07	-4.83211e-08	1.29245e-07
27.918	-2.97832e-07	9.89424e-09	-2.87938e-07	1.23854e-07	-1.13322e-08	1.12521e-07	1.76136e-07	-3.62355e-08	1.39900e-07	1.51236e-07	-2.22570e-08	1.28979e-07	1.81091e-07	-4.80266e-08	1.33064e-07	1.21537e-07	-2.64792e-08	9.50582e-08	1.22480e-07	8.11100e-08	2.03590e-07	1.78624e-07	-4.86090e-08	1.30015e-07
27.943	-2.95697e-07	9.82330e-09	-2.85874e-07	1.24930e-07	-1.14307e-08	1.13499e-07	1.76896e-07	-3.63919e-08	1.40504e-07	1.52491e-07	-2.24418e-08	1.30050e-07	1.82073e-07	-4.82870e-08	1.33786e-07	1.22226e-07	-2.66293e-08	9.55971e-08	1.22948e-07	8.08710e-08	2.03819e-07	1.79691e-07	-4.88991e-08	1.30791e-07
27.967	-2.93548e-07	9.75193e-09	-2.83796e-07	1.26015e-07	-1.15300e-08	1.14485e-07	1.77664e-07	-3.65499e-08	1.41114e-07	1.53756e-07	-2.26279e-08	1.31128e-07	1.83063e-07	-4.85495e-08	1.34513e-07	1.22921e-07	-2.67808e-08	9.61407e-08	1.23421e-07	8.06320e-08	2.04053e-07	1.80766e-07	-4.91917e-08	1.31574e-07
27.992	-2.91387e-07	9.68011e-09	-2.81707e-07	1.27108e-07	-1.16300e-08	1.15478e-07	1.78439e-07	-3.67093e-08	1.41729e-07	1.55031e-07	-2.28155e-08	1.32215e-07	1.84061e-07	-4.88142e-08	1.35247e-07	1.23622e-07	-2.69335e-08	9.66889e-08	1.23899e-07	8.03930e-08	2.04292e-07	1.81849e-07	-4.94865e-08	1.32363e-07
28.017	-2.89212e-07	9.60787e-09	-2.79604e-07	1.28209e-07	-1.17308e-08	1.16479e-07	1.79220e-07	-3.68701e-08	1.42350e-07	1.56315e-07	-2.30044e-08	1.33310e-07	1.85067e-07	-4.90811e-08	1.35986e-07	1.24329e-07	-2.70875e-08	9.72418e-08	1.24382e-07	8.01540e-08	2.04536e-07	1.82941e-07	-4.97837e-08	1.33157e-07
28.041	-2.87024e-07	9.53519e-09	-2.77489e-07	1.29319e-07	-1.18323e-08	1.17487e-07	1.80009e-07	-3.70324e-08	1.42977e-07	1.57608e-07	-2.31947e-08	1.34413e-07	1.86081e-07	-4.93500e-08	1.36731e-07	1.25042e-07	-2.72428e-08	9.77993e-08	1.24870e-07	7.99151e-08	2.04785e-07	1.84041e-07	-5.00831e-08	1.33958e-07
28.066	-2.84824e-07	9.46210e-09	-2.75362e-07	1.30437e-07	-1.19346e-08	1.18502e-07	1.80805e-07	-3.71962e-08	1.43609e-07	1.58910e-07	-2.33864e-08	1.35524e-07	1.87103e-07	-4.96211e-08	1.37482e-07	1.25761e-07	-2.73993e-08	9.83613e-08	1.25363e-07	7.96763e-08	2.05039e-07	1.85150e-07	-5.03849e-08	1.34765e-07
28.090	-2.82611e-07	9.38859e-09	-2.73223e-07	1.31563e-07	-1.20376e-08	1.19525e-07	1.81608e-07	-3.73613e-08	1.44247e-07	1.60222e-07	-2.35794e-08	1.36642e-07	1.88133e-07	-4.98942e-08	1.38239e-07	1.26485e-07	-2.75572e-08	9.89279e-08	1.25861e-07	7.94375e-08	2.05298e-07	1.86268e-07	-5.06889e-08	1.35579e-07
28.115	-2.80386e-07	9.31466e-09	-2.71071e-07	1.32697e-07	-1.21414e-08	1.20556e-07	1.82418e-07	-3.75280e-08	1.44890e-07	1.61543e-07	-2.37738e-08	1.37769e-07	1.89171e-07	-5.01694e-08	1.39001e-07	1.27215e-07	-2.77162e-08	9.94990e-08	1.26363e-07	7.91988e-08	2.05562e-07	1.87393e-07	-5.09952e-08	1.36398e-07
28.140	-2.78149e-07	9.24033e-09	-2.68908e-07	1.33839e-07	-1.22458e-08	1.21593e-07	1.83235e-07	-3.76960e-08	1.45539e-07	1.62873e-07	-2.39696e-08	1.38903e-07	1.90216e-07	-5.04467e-08	1.39770e-07	1.27951e-07	-2.78766e-08	1.00075e-07	1.26871e-07	7.89603e-08	2.05831e-07	1.88527e-07	-5.13038e-08	1.37223e-07
28.164	-2.75899e-07	9.16560e-09	-2.66733e-07	1.34989e-07	-1.23511e-08	1.22638e-07	1.84059e-07	-3.78655e-08	1.46193e-07	1.64212e-07	-2.41666e-08	1.40045e-07	1.91270e-07	-5.07261e-08	1.40544e-07	1.28693e-07	-2.80382e-08	1.00655e-07	1.27383e-07	7.87219e-08	2.06104e-07	1.89669e-07	-5.16146e-08	1.38055e-07
28.189	-2.73638e-07	9.09047e-09	-2.64547e-07	1.36147e-07	-1.24570e-08	1.23690e-07	1.84889e-07	-3.80363e-08	1.46853e-07	1.65560e-07	-2.43650e-08	1.41195e-07	1.92331e-07	-5.10075e-08	1.41323e-07	1.29440e-07	-2.82010e-08	1.01239e-07	1.27899e-07	7.84836e-08	2.06383e-07	1.90820e-07	-5.19277e-08	1.38892e-07
28.213	-2.71364e-07	9.01495e-09	-2.62349e-07	1.37313e-07	-1.25637e-08	1.24749e-07	1.85727e-07	-3.82086e-08	1.47518e-07	1.66917e-07	-2.45647e-08	1.42352e-07	1.93399e-07	-5.12909e-08	1.42109e-07	1.30193e-07	-2.83651e-08	1.01828e-07	1.28421e-07	7.82455e-08	2.06667e-07	1.91978e-07	-5.22429e-08	1.39735e-07
28.238	-2.69079e-07	8.93905e-09	-2.60140e-07	1.38486e-07	-1.26711e-08	1.25815e-07	1.86571e-07	-3.83822e-08	1.48188e-07	1.68283e-07	-2.47658e-08	1.43517e-07	1.94476e-07	-5.15764e-08	1.42899e-07	1.30952e-07	-2.85303e-08	1.02422e-07	1.28947e-07	7.80076e-08	2.06955e-07	1.93145e-07	-5.25604e-08	1.40584e-07
28.262	-2.66783e-07	8.86276e-09	-2.57920e-07	1.39668e-07	-1.27792e-08	1.26889e-07	1.87422e-07	-3.85573e-08	1.48864e-07	1.69658e-07	-2.49681e-08	1.44689e-07	1.95560e-07	-5.18638e-08	1.43696e-07	1.31716e-07	-2.86969e-08	1.03019e-07	1.29478e-07	7.77700e-08	2.07248e-07	1.94320e-07	-5.28802e-08	1.41440e-07
28.287	-2.64475e-07	8.78610e-09	-2.55689e-07	1.40857e-07	-1.28879e-08	1.27969e-07	1.88279e-07	-3.87337e-08	1.49545e-07	1.71041e-07	-2.51717e-08	1.45869e-07	1.96651e-07	-5.21533e-08	1.44498e-07	1.32486e-07	-2.88646e-08	1.03621e-07	1.30014e-07	7.75325e-08	2.07546e-07	1.95503e-07	-5.32021e-08	1.42301e-07
28.312	-2.62157e-07	8.70907e-09	-2.53448e-07	1.42053e-07	-1.29974e-08	1.29056e-07	1.89143e-07	-3.89115e-08	1.50232e-07	1.72434e-07	-2.53766e-08	1.47057e-07	1.97750e-07	-5.24448e-08	1.45306e-07	1.33261e-07	-2.90335e-08	1.04228e-07	1.30554e-07	7.72953e-08	2.07849e-07	1.96694e-07	-5.35262e-08	1.43167e-07
28.336	-2.59827e-07	8.63167e-09	-2.51195e-07	1.43258e-07	-1.31076e-08	1.30150e-07	1.90014e-07	-3.90906e-08	1.50923e-07	1.73835e-07	-2.55828e-08	1.48252e-07	1.98857e-07	-5.27382e-08	1.46119e-07	1.34042e-07	-2.92036e-08	1.04838e-07	1.31099e-07	7.70584e-08	2.08157e-07	1.97893e-07	-5.38524e-08	1.44040e-07
28.361	-2.57486e-07	8.55392e-09	-2.48932e-07	1.44470e-07	-1.32185e-08	1.31251e-07	1.90892e-07	-3.92711e-08	1.51620e-07	1.75244e-07	-2.57903e-08	1.49454e-07	1.99971e-07	-5.30337e-08	1.46937e-07	1.34828e-07	-2.93749e-08	1.05453e-07	1.31648e-07	7.68218e-08	2.08470e-07	1.99099e-07	-5.41809e-08	1.44919e-07
28.385	-2.55135e-07	8.47580e-09	-2.46659e-07	1.45689e-07	-1.33301e-08	1.32359e-07	1.91776e-07	-3.94530e-08	1.52323e-07	1.76663e-07	-2.59990e-08	1.50664e-07	2.01092e-07	-5.33310e-08	1.47761e-07	1.35620e-07	-2.95474e-08	1.06073e-07	1.32202e-07	7.65855e-08	2.08788e-07	2.00314e-07	-5.45114e-08	1.45803e-07
28.410	-2.52773e-07	8.39734e-09	-2.44376e-07	1.46916e-07	-1.34423e-08	1.33473e-07	1.92666e-07	-3.96362e-08	1.53030e-07	1.78089e-07	-2.62090e-08	1.51880e-07	2.02221e-07	-5.36304e-08	1.48590e-07	1.36417e-07	-2.97210e-08	1.06696e-07	1.32761e-07	7.63495e-08	2.09110e-07	2.01537e-07	-5.48442e-08	1.46693e-07
28.434	-2.50401e-07	8.31854e-09	-2.42083e-07	1.48150e-07	-1.35552e-08	1.34594e-07	1.93563e-07	-3.98207e-08	1.53742e-07	1.79525e-07	-2.64202e-08	1.53105e-07	2.03357e-07	-5.39316e-08	1.49425e-07	1.37220e-07	-2.98959e-08	1.07324e-07	1.33324e-07	7.61138e-08	2.09437e-07	2.02767e-07	-5.51790e-08	1.47588e-07
28.459	-2.48019e-07	8.23940e-09	-2.39779e-07	1.49391e-07	-1.36688e-08	1.35722e-07	1.94466e-07	-4.00066e-08	1.54460e-07	1.80969e-07	-2.66327e-08	1.54336e-07	2.04500e-07	-5.42348e-08	1.50265e-07	1.38027e-07	-3.00718e-08	1.07955e-07	1.33891e-07	7.58785e-08	2.09770e-07	2.04006e-07	-5.55160e-08	1.48490e-07
28.484	-2.45627e-07	8.15992e-09	-2.37467e-07	1.50640e-07	-1.37831e-08	1.36857e-07	1.95376e-07	-4.01938e-08	1.55182e-07	1.82421e-07	-2.68464e-08	1.55574e-07	2.05650e-07	-5.45399e-08	1.51110e-07	1.38840e-07	-3.02490e-08	1.08591e-07	1.34463e-07	7.56436e-08	2.10107e-07	2.05252e-07	-5.58551e-08	1.49397e-07
28.508	-2.43224e-07	8.08012e-09	-2.35144e-07	1.51896e-07	-1.38980e-08	1.37998e-07	1.96292e-07	-4.03822e-08	1.55910e-07	1.83881e-07	-2.70613e-08	1.56820e-07	2.06808e-07	-5.48469e-08	1.51961e-07	1.39659e-07	-3.04273e-08	1.09231e-07	1.35039e-07	7.54091e-08	2.10448e-07	2.06506e-07	-5.61963e-08	1.50309e-07
28.533	-2.40812e-07	7.99999e-09	-2.32812e-07	1.53159e-07	-1.40136e-08	1.39145e-07	1.97215e-07	-4.05720e-08	1.56643e-07	1.85350e-07	-2.72775e-08	1.58072e-07	2.07973e-07	-5.51558e-08	1.52817e-07	1.40482e-07	-3.06067e-08	1.09875e-07	1.35620e-07	7.51750e-08	2.10795e-07	2.07767e-07	-5.65396e-08	1.51227e-07
28.557	-2.38391e-07	7.91955e-09	-2.30471e-07	1.54429e-07	-1.41298e-08	1.40299e-07	1.98144e-07	-4.07631e-08	1.57381e-07	1.86827e-07	-2.74948e-08	1.59332e-07	2.09144e-07	-5.54665e-08	1.53678e-07	1.41311e-07	-3.07872e-08	1.10524e-07	1.36205e-07	7.49414e-08	2.11146e-07	2.09036e-07	-5.68849e-08	1.52151e-07
28.582	-2.35960e-07	7.83879e-09	-2.28121e-07	1.55706e-07	-1.42466e-08	1.41460e-07	1.99079e-07	-4.09555e-08	1.58123e-07	1.88312e-07	-2.77134e-08	1.60598e-07	2.10323e-07	-5.57792e-08	1.54544e-07	1.42145e-07	-3.09689e-08	1.11176e-07	1.36794e-07	7.47082e-08	2.11503e-07	2.10313e-07	-5.72324e-08	1.53081e-07
28.606	-2.33520e-07	7.75773e-09	-2.25762e-07	1.56991e-07	-1.43642e-08	1.42627e-07	2.00020e-07	-4.11491e-08	1.58871e-07	1.89805e-07	-2.79331e-08	1.61872e-07	2.11509e-07	-5.60936e-08	1.55415e-07	1.42984e-07	-3.11517e-08	1.11832e-07	1.37388e-07	7.44754e-08	2.11864e-07	2.11597e-07	-5.75818e-08	1.54015e-07
28.631	-2.31071e-07	7.67637e-09	-2.23394e-07	1.58282e-07	-1.44823e-08	1.43800e-07	2.00968e-07	-4.13440e-08	1.59624e-07	1.91306e-07	-2.81540e-08	1.63152e-07	2.12702e-07	-5.64100e-08	1.56292e-07	1.43828e-07	-3.13356e-08	1.12492e-07	1.37986e-07	7.42432e-08	2.12229e-07	2.12889e-07	-5.79334e-08	1.54956e-07
28.656	-2.28613e-07	7.59471e-09	-2.21018e-07	1.59580e-07	-1.46011e-08	1.44979e-07	2.01921e-07	-4.15402e-08	1.60381e-07	1.92815e-07	-2.83762e-08	1.64439e-07	2.13901e-07	-5.67281e-08	1.57173e-07	1.44677e-07	-3.15206e-08	1.13156e-07	1.38588e-07	7.40115e-08	2.12600e-07	2.14188e-07	-5.82869e-08	1.55901e-07
28.680	-2.26146e-07	7.51276e-09	-2.18633e-07	1.60885e-07	-1.47205e-08	1.46165e-07	2.02881e-07	-4.17377e-08	1.61143e-07	1.94332e-07	-2.85994e-08	1.65733e-07	2.15108e-07	-5.70481e-08	1.58060e-07	1.45531e-07	-3.17067e-08	1.13824e-07	1.39195e-07	7.37803e-08	2.12975e-07	2.15495e-07	-5.86425e-08	1.56852e-07
28.705	-2.23670e-07	7.43052e-09	-2.16240e-07	1.62197e-07	-1.48405e-08	1.47356e-07	2.03847e-07	-4.19364e-08	1.61911e-07	1.95857e-07	-2.88239e-08	1.67034e-07	2.16321e-07	-5.73699e-08	1.58951e-07	1.46390e-07	-3.18939e-08	1.14496e-07	1.39806e-07	7.35496e-08	2.13355e-07	2.16809e-07	-5.90001e-08	1.57809e-07
28.729	-2.21187e-07	7.34801e-09	-2.13839e-07	1.63515e-07	-1.49611e-08	1.48554e-07	2.04819e-07	-4.21363e-08	1.62682e-07	1.97390e-07	-2.90494e-08	1.68341e-07	2.17541e-07	-5.76935e-08	1.59848e-07	1.47254e-07	-3.20821e-08	1.15172e-07	1.40421e-07	7.33196e-08	2.13740e-07	2.18130e-07	-5.93597e-08	1.58771e-07
28.754	-2.18695e-07	7.26522e-09	-2.11429e-07	1.64840e-07	-1.50824e-08	1.49758e-07	2.05797e-07	-4.23375e-08	1.63459e-07	1.98931e-07	-2.92762e-08	1.69655e-07	2.18768e-07	-5.80189e-08	1.60749e-07	1.48123e-07	-3.22715e-08	1.15852e-07	1.41040e-07	7.30901e-08	2.14130e-07	2.19459e-07	-5.97213e-08	1.59738e-07
28.778	-2.16194e-07	7.18216e-09	-2.09012e-07	1.66172e-07	-1.52042e-08	1.50968e-07	2.06781e-07	-4.25399e-08	1.64241e-07	2.00479e-07	-2.95040e-08	1.70975e-07	2.20002e-07	-5.83460e-08	1.61656e-07	1.48997e-07	-3.24619e-08	1.16535e-07	1.41663e-07	7.28612e-08	2.14524e-07	2.20795e-07	-6.00849e-08	1.60710e-07
28.803	-2.13686e-07	7.09884e-09	-2.06587e-07	1.67511e-07	-1.53267e-08	1.52184e-07	2.07770e-07	-4.27435e-08	1.65027e-07	2.02035e-07	-2.97330e-08	1.72302e-07	2.21242e-07	-5.86749e-08	1.62567e-07	1.49876e-07	-3.26533e-08	1.17223e-07	1.42290e-07	7.26329e-08	2.14923e-07	2.22138e-07	-6.04504e-08	1.61688e-07
28.828	-2.11170e-07	7.01526e-09	-2.04155e-07	1.68855e-07	-1.54497e-08	1.53406e-07	2.08766e-07	-4.29484e-08	1.65818e-07	2.03599e-07	-2.99631e-08	1.73636e-07	2.22489e-07	-5.90056e-08	1.63483e-07	1.50760e-07	-3.28458e-08	1.17914e-07	1.42921e-07	7.24053e-08	2.15327e-07	2.23489e-07	-6.08180e-08	1.62671e-07
28.852	-2.08647e-07	6.93142e-09	-2.01715e-07	1.70207e-07	-1.55734e-08	1.54633e-07	2.09768e-07	-4.31544e-08	1.66613e-07	2.05170e-07	-3.01944e-08	1.74976e-07	2.23742e-07	-5.93380e-08	1.64404e-07	1.51648e-07	-3.30394e-08	1.18609e-07	1.43557e-07	7.21783e-08	2.15735e-07	2.24847e-07	-6.11874e-08	1.63659e-07
28.877	-2.06116e-07	6.84734e-09	-1.99268e-07	1.71565e-07	-1.56976e-08	1.55867e-07	2.10775e-07	-4.33616e-08	1.67413e-07	2.06749e-07	-3.04267e-08	1.76322e-07	2.25002e-07	-5.96721e-08	1.65330e-07	1.52541e-07	-3.32340e-08	1.19307e-07	1.44196e-07	7.19520e-08	2.16148e-07	2.26211e-07	-6.15588e-08	1.64653e-07
28.901	-2.03578e-07	6.76302e-09	-1.96815e-07	1.72929e-07	-1.58224e-08	1.57106e-07	2.11788e-07	-4.35701e-08	1.68218e-07	2.08335e-07	-3.06601e-08	1.77675e-07	2.26268e-07	-6.00080e-08	1.66260e-07	1.53439e-07	-3.34296e-08	1.20009e-07	1.44840e-07	7.17264e-08	2.16566e-07	2.27583e-07	-6.19321e-08	1.65651e-07
28.926	-2.01032e-07	6.67846e-09	-1.94354e-07	1.74299e-07	-1.59478e-08	1.58351e-07	2.12807e-07	-4.37797e-08	1.69027e-07	2.09928e-07	-3.08946e-08	1.79034e-07	2.27541e-07	-6.03456e-08	1.67196e-07	1.54342e-07	-3.36262e-08	1.20715e-07	1.45487e-07	7.15016e-08	2.16989e-07	2.28962e-07	-6.23074e-08	1.66655e-07
28.951	-1.98480e-07	6.59367e-09	-1.91886e-07	1.75676e-07	-1.60738e-08	1.59602e-07	2.13831e-07	-4.39905e-08	1.69841e-07	2.11529e-07	-3.11302e-08	1.80399e-07	2.28821e-07	-6.06848e-08	1.68136e-07	1.55249e-07	-3.38239e-08	1.21425e-07	1.46139e-07	7.12774e-08	2.17416e-07	2.30348e-07	-6.26845e-08	1.67664e-07
28.975	-1.95921e-07	6.50865e-09	-1.89412e-07	1.77059e-07	-1.62003e-08	1.60859e-07	2.14862e-07	-4.42024e-08	1.70659e-07	2.13137e-07	-3.13669e-08	1.81770e-07	2.30106e-07	-6.10258e-08	1.69080e-07	1.56161e-07	-3.40225e-08	1.22138e-07	1.46794e-07	7.10540e-08	2.17848e-07	2.31741e-07	-6.30636e-08	1.68677e-07
29.000	-1.93355e-07	6.42341e-09	-1.86931e-07	1.78448e-07	-1.63274e-08	1.62121e-07	2.15898e-07	-4.44155e-08	1.71482e-07	2.14753e-07	-3.16046e-08	1.83148e-07	2.31398e-07	-6.13684e-08	1.70030e-07	1.57077e-07	-3.42222e-08	1.22855e-07	1.47453e-07	7.08314e-08	2.18284e-07	2.33141e-07	-6.34445e-08	1.69696e-07
29.024	-1.90782e-07	6.33795e-09	-1.84444e-07	1.79843e-07	-1.64551e-08	1.63388e-07	2.16939e-07	-4.46298e-08	1.72309e-07	2.16375e-07	-3.18434e-08	1.84532e-07	2.32696e-07	-6.17127e-08	1.70984e-07	1.57998e-07	-3.44229e-08	1.23575e-07	1.48116e-07	7.06095e-08	2.18726e-07	2.34548e-07	-6.38273e-08	1.70720e-07
29.049	-1.88204e-07	6.25228e-09	-1.81951e-07	1.81244e-07	-1.65833e-08	1.64661e-07	2.17986e-07	-4.48452e-08	1.73141e-07	2.18005e-07	-3.20832e-08	1.85922e-07	2.34001e-07	-6.20587e-08	1.71942e-07	1.58924e-07	-3.46245e-08	1.24299e-07	1.48783e-07	7.03885e-08	2.19172e-07	2.35961e-07	-6.42120e-08	1.71749e-07
29.073	-1.85619e-07	6.16641e-09	-1.79452e-07	1.82652e-07	-1.67120e-08	1.65940e-07	2.19039e-07	-4.50618e-08	1.73977e-07	2.19642e-07	-3.23241e-08	1.87318e-07	2.35311e-07	-6.24063e-08	1.72905e-07	1.59854e-07	-3.48271e-08	1.25027e-07	1.49454e-07	7.01682e-08	2.19622e-07	2.37382e-07	-6.45986e-08	1.72783e-07
29.098	-1.83028e-07	6.08034e-09	-1.76947e-07	1.84065e-07	-1.68414e-08	1.67223e-07	2.20097e-07	-4.52795e-08	1.74818e-07	2.21285e-07	-3.25660e-08	1.88719e-07	2.36628e-07	-6.27555e-08	1.73873e-07	1.60788e-07	-3.50307e-08	1.25757e-07	1.50128e-07	6.99489e-08	2.20077e-07	2.38809e-07	-6.49869e-08	1.73822e-07
29.123	-1.80431e-07	5.99407e-09	-1.74437e-07	1.85484e-07	-1.69712e-08	1.68513e-07	2.21161e-07	-4.54983e-08	1.75662e-07	2.22936e-07	-3.28090e-08	1.90127e-07	2.37951e-07	-6.31063e-08	1.74845e-07	1.61727e-07	-3.52353e-08	1.26492e-07	1.50807e-07	6.97303e-08	2.20537e-07	2.40243e-07	-6.53772e-08	1.74866e-07
29.147	-1.77829e-07	5.90762e-09	-1.71921e-07	1.86909e-07	-1.71016e-08	1.69807e-07	2.22230e-07	-4.57182e-08	1.76512e-07	2.24594e-07	-3.30529e-08	1.91541e-07	2.39280e-07	-6.34588e-08	1.75821e-07	1.62670e-07	-3.54408e-08	1.27230e-07	1.51489e-07	6.95127e-08	2.21001e-07	2.41683e-07	-6.57692e-08	1.75914e-07
29.172	-1.75220e-07	5.82097e-09	-1.69400e-07	1.88340e-07	-1.72325e-08	1.71107e-07	2.23304e-07	-4.59392e-08	1.77365e-07	2.26258e-07	-3.32979e-08	1.92961e-07	2.40615e-07	-6.38128e-08	1.76802e-07	1.63618e-07	-3.56473e-08	1.27971e-07	1.52174e-07	6.92959e-08	2.21470e-07	2.43131e-07	-6.61631e-08	1.76968e-07
29.196	-1.72607e-07	5.73415e-09	-1.66873e-07	1.89776e-07	-1.73639e-08	1.72412e-07	2.24384e-07	-4.61614e-08	1.78223e-07	2.27930e-07	-3.35439e-08	1.94386e-07	2.41956e-07	-6.41685e-08	1.77788e-07	1.64570e-07	-3.58547e-08	1.28715e-07	1.52864e-07	6.90800e-08	2.21944e-07	2.44585e-07	-6.65587e-08	1.78026e-07
29.221	-1.69988e-07	5.64716e-09	-1.64341e-07	1.91218e-07	-1.74959e-08	1.73722e-07	2.25469e-07	-4.63846e-08	1.79085e-07	2.29608e-07	-3.37909e-08	1.95817e-07	2.43303e-07	-6.45257e-08	1.78777e-07	1.65526e-07	-3.60630e-08	1.29463e-07	1.53557e-07	6.88651e-08	2.22422e-07	2.46045e-07	-6.69562e-08	1.79089e-07
29.245	-1.67365e-07	5.55999e-09	-1.61805e-07	1.92666e-07	-1.76283e-08	1.75038e-07	2.26560e-07	-4.66089e-08	1.79951e-07	2.31293e-07	-3.40388e-08	1.97254e-07	2.44656e-07	-6.48845e-08	1.79772e-07	1.66487e-07	-3.62723e-08	1.30215e-07	1.54254e-07	6.86511e-08	2.22905e-07	2.47512e-07	-6.73554e-08	1.80157e-07
29.270	-1.64736e-07	5.47266e-09	-1.59263e-07	1.94120e-07	-1.77613e-08	1.76358e-07	2.27655e-07	-4.68343e-08	1.80821e-07	2.32984e-07	-3.42878e-08	1.98697e-07	2.46015e-07	-6.52449e-08	1.80770e-07	1.67452e-07	-3.64825e-08	1.30969e-07	1.54954e-07	6.84380e-08	2.23392e-07	2.48986e-07	-6.77564e-08	1.81229e-07
29.295	-1.62102e-07	5.38518e-09	-1.56717e-07	1.95579e-07	-1.78948e-08	1.77684e-07	2.28756e-07	-4.70608e-08	1.81695e-07	2.34683e-07	-3.45377e-08	2.00145e-07	2.47379e-07	-6.56068e-08	1.81773e-07	1.68421e-07	-3.66936e-08	1.31727e-07	1.55658e-07	6.82260e-08	2.23884e-07	2.50466e-07	-6.81592e-08	1.82307e-07
29.319	-1.59464e-07	5.29753e-09	-1.54167e-07	1.97043e-07	-1.80288e-08	1.79014e-07	2.29862e-07	-4.72884e-08	1.82574e-07	2.36387e-07	-3.47885e-08	2.01599e-07	2.48750e-07	-6.59702e-08	1.82780e-07	1.69394e-07	-3.69057e-08	1.32488e-07	1.56366e-07	6.80149e-08	2.24381e-07	2.51953e-07	-6.85638e-08	1.83389e-07
29.344	-1.56821e-07	5.20974e-09	-1.51612e-07	1.98513e-07	-1.81633e-08	1.80350e-07	2.30973e-07	-4.75170e-08	1.83456e-07	2.38099e-07	-3.50404e-08	2.03058e-07	2.50126e-07	-6.63352e-08	1.83791e-07	1.70371e-07	-3.71186e-08	1.33253e-07	1.57077e-07	6.78049e-08	2.24882e-07	2.53446e-07	-6.89701e-08	1.84476e-07
29.368	-1.54174e-07	5.12181e-09	-1.49053e-07	1.99988e-07	-1.82983e-08	1.81690e-07	2.32090e-07	-4.77466e-08	1.84343e-07	2.39816e-07	-3.52932e-08	2.04523e-07	2.51508e-07	-6.67017e-08	1.84806e-07	1.71353e-07	-3.73324e-08	1.34020e-07	1.57792e-07	6.75958e-08	2.25387e-07	2.54945e-07	-6.93781e-08	1.85567e-07
29.393	-1.51523e-07	5.03373e-09	-1.46490e-07	2.01469e-07	-1.84338e-08	1.83035e-07	2.33211e-07	-4.79774e-08	1.85234e-07	2.41540e-07	-3.55469e-08	2.05994e-07	2.52895e-07	-6.70696e-08	1.85826e-07	1.72338e-07	-3.75472e-08	1.34791e-07	1.58510e-07	6.73879e-08	2.25897e-07	2.56451e-07	-6.97878e-08	1.86663e-07
29.417	-1.48868e-07	4.94552e-09	-1.43923e-07	2.02955e-07	-1.85698e-08	1.84385e-07	2.34338e-07	-4.82091e-08	1.86129e-07	2.43271e-07	-3.58016e-08	2.07469e-07	2.54289e-07	-6.74391e-08	1.86849e-07	1.73328e-07	-3.77628e-08	1.35565e-07	1.59231e-07	6.71809e-08	2.26412e-07	2.57963e-07	-7.01993e-08	1.87763e-07
29.442	-1.46209e-07	4.85719e-09	-1.41352e-07	2.04446e-07	-1.87062e-08	1.85740e-07	2.35469e-07	-4.84419e-08	1.87027e-07	2.45008e-07	-3.60572e-08	2.08951e-07	2.55687e-07	-6.78101e-08	1.87877e-07	1.74322e-07	-3.79793e-08	1.36342e-07	1.59956e-07	6.69751e-08	2.26931e-07	2.59481e-07	-7.06125e-08	1.88869e-07
29.467	-1.43546e-07	4.76872e-09	-1.38777e-07	2.05943e-07	-1.88431e-08	1.87100e-07	2.36606e-07	-4.86757e-08	1.87930e-07	2.46751e-07	-3.63137e-08	2.10437e-07	2.57092e-07	-6.81826e-08	1.88909e-07	1.75319e-07	-3.81966e-08	1.37123e-07	1.60685e-07	6.67703e-08	2.27455e-07	2.61006e-07	-7.10274e-08	1.89978e-07
29.491	-1.40880e-07	4.68014e-09	-1.36200e-07	2.07445e-07	-1.89805e-08	1.88464e-07	2.37747e-07	-4.89106e-08	1.88837e-07	2.48500e-07	-3.65712e-08	2.11929e-07	2.58502e-07	-6.85565e-08	1.89945e-07	1.76321e-07	-3.84148e-08	1.37906e-07	1.61417e-07	6.65667e-08	2.27983e-07	2.62536e-07	-7.14439e-08	1.91093e-07
29.516	-1.38210e-07	4.59145e-09	-1.33618e-07	2.08951e-07	-1.91184e-08	1.89833e-07	2.38894e-07	-4.91464e-08	1.89748e-07	2.50256e-07	-3.68296e-08	2.13426e-07	2.59917e-07	-6.89319e-08	1.90985e-07	1.77327e-07	-3.86339e-08	1.38693e-07	1.62152e-07	6.63642e-08	2.28516e-07	2.64073e-07	-7.18622e-08	1.92211e-07
29.540	-1.35537e-07	4.50264e-09	-1.31034e-07	2.10463e-07	-1.92567e-08	1.91207e-07	2.40045e-07	-4.93833e-08	1.90662e-07	2.52018e-07	-3.70888e-08	2.14929e-07	2.61338e-07	-6.93087e-08	1.92029e-07	1.78336e-07	-3.88539e-08	1.39482e-07	1.62890e-07	6.61628e-08	2.29053e-07	2.65616e-07	-7.22821e-08	1.93334e-07
29.565	-1.32860e-07	4.41373e-09	-1.28446e-07	2.11980e-07	-1.93955e-08	1.92585e-07	2.41202e-07	-4.96211e-08	1.91580e-07	2.53785e-07	-3.73490e-08	2.16436e-07	2.62764e-07	-6.96870e-08	1.93077e-07	1.79349e-07	-3.90746e-08	1.40275e-07	1.63632e-07	6.59626e-08	2.29595e-07	2.67166e-07	-7.27037e-08	1.94462e-07
29.590	-1.30181e-07	4.32472e-09	-1.25856e-07	2.13502e-07	-1.95348e-08	1.93968e-07	2.42363e-07	-4.98600e-08	1.92503e-07	2.55559e-07	-3.76100e-08	2.17949e-07	2.64196e-07	-7.00667e-08	1.94129e-07	1.80367e-07	-3.92963e-08	1.41070e-07	1.64378e-07	6.57636e-08	2.30141e-07	2.68721e-07	-7.31269e-08	1.95594e-07
29.614	-1.27498e-07	4.23561e-09	-1.23263e-07	2.15029e-07	-1.96745e-08	1.95355e-07	2.43528e-07	-5.00999e-08	1.93429e-07	2.57339e-07	-3.78720e-08	2.19467e-07	2.65633e-07	-7.04478e-08	1.95185e-07	1.81388e-07	-3.95187e-08	1.41869e-07	1.65126e-07	6.55657e-08	2.30692e-07	2.70282e-07	-7.35518e-08	1.96730e-07
29.639	-1.24813e-07	4.14641e-09	-1.20667e-07	2.16561e-07	-1.98147e-08	1.96746e-07	2.44699e-07	-5.03407e-08	1.94358e-07	2.59125e-07	-3.81348e-08	2.20990e-07	2.67076e-07	-7.08303e-08	1.96245e-07	1.82412e-07	-3.97420e-08	1.42670e-07	1.65878e-07	6.53691e-08	2.31247e-07	2.71850e-07	-7.39783e-08	1.97871e-07
29.663	-1.22126e-07	4.05712e-09	-1.18069e-07	2.18098e-07	-1.99553e-08	1.98142e-07	2.45875e-07	-5.05825e-08	1.95292e-07	2.60917e-07	-3.83985e-08	2.22518e-07	2.68523e-07	-7.12143e-08	1.97309e-07	1.83441e-07	-3.99661e-08	1.43475e-07	1.66633e-07	6.51737e-08	2.31807e-07	2.73423e-07	-7.44065e-08	1.99017e-07
29.688	-1.19436e-07	3.96775e-09	-1.15468e-07	2.19639e-07	-2.00963e-08	1.99543e-07	2.47055e-07	-5.08253e-08	1.96229e-07	2.62714e-07	-3.86630e-08	2.24051e-07	2.69976e-07	-7.15996e-08	1.98377e-07	1.84473e-07	-4.01910e-08	1.44282e-07	1.67391e-07	6.49795e-08	2.32371e-07	2.75002e-07	-7.48363e-08	2.00166e-07
29.712	-1.16743e-07	3.87830e-09	-1.12865e-07	2.21185e-07	-2.02378e-08	2.00948e-07	2.48239e-07	-5.10690e-08	1.97170e-07	2.64518e-07	-3.89284e-08	2.25589e-07	2.71434e-07	-7.19863e-08	1.99448e-07	1.85510e-07	-4.04168e-08	1.45093e-07	1.68153e-07	6.47866e-08	2.32939e-07	2.76587e-07	-7.52676e-08	2.01320e-07
29.737	-1.14048e-07	3.78878e-09	-1.10260e-07	2.22736e-07	-2.03797e-08	2.02357e-07	2.49429e-07	-5.13137e-08	1.98115e-07	2.66327e-07	-3.91947e-08	2.27132e-07	2.72898e-07	-7.23744e-08	2.00523e-07	1.86549e-07	-4.06433e-08	1.45906e-07	1.68917e-07	6.45949e-08	2.33512e-07	2.78179e-07	-7.57006e-08	2.02478e-07
29.762	-1.11352e-07	3.69919e-09	-1.07652e-07	2.24292e-07	-2.05220e-08	2.03770e-07	2.50623e-07	-5.15594e-08	1.99064e-07	2.68142e-07	-3.94618e-08	2.28680e-07	2.74366e-07	-7.27639e-08	2.01602e-07	1.87593e-07	-4.08706e-08	1.46722e-07	1.69685e-07	6.44045e-08	2.34089e-07	2.79776e-07	-7.61352e-08	2.03640e-07
29.786	-1.08653e-07	3.60954e-09	-1.05043e-07	2.25852e-07	-2.06648e-08	2.05188e-07	2.51822e-07	-5.18060e-08	2.00016e-07	2.69962e-07	-3.97297e-08	2.30233e-07	2.75840e-07	-7.31547e-08	2.02685e-07	1.88640e-07	-4.10987e-08	1.47541e-07	1.70456e-07	6.42154e-08	2.34671e-07	2.81378e-07	-7.65714e-08	2.04807e-07
29.811	-1.05952e-07	3.51982e-09	-1.02432e-07	2.27417e-07	-2.08080e-08	2.06609e-07	2.53025e-07	-5.20536e-08	2.00972e-07	2.71789e-07	-3.99985e-08	2.31790e-07	2.77319e-07	-7.35469e-08	2.03772e-07	1.89691e-07	-4.13277e-08	1.48363e-07	1.71230e-07	6.40277e-08	2.35258e-07	2.82987e-07	-7.70091e-08	2.05978e-07
29.835	-1.03250e-07	3.43005e-09	-9.98199e-08	2.28987e-07	-2.09516e-08	2.08035e-07	2.54233e-07	-5.23020e-08	2.01931e-07	2.73621e-07	-4.02681e-08	2.33353e-07	2.78802e-07	-7.39404e-08	2.04862e-07	1.90745e-07	-4.15574e-08	1.49187e-07	1.72007e-07	6.38412e-08	2.35848e-07	2.84601e-07	-7.74484e-08	2.07153e-07
29.860	-1.00546e-07	3.34023e-09	-9.72059e-08	2.30561e-07	-2.10956e-08	2.09465e-07	2.55445e-07	-5.25515e-08	2.02894e-07	2.75458e-07	-4.05385e-08	2.34920e-07	2.80291e-07	-7.43352e-08	2.05956e-07	1.91803e-07	-4.17878e-08	1.50015e-07	1.72787e-07	6.36561e-08	2.36443e-07	2.86221e-07	-7.78893e-08	2.08332e-07
29.884	-9.78408e-08	3.25036e-09	-9.45905e-08	2.32140e-07	-2.12401e-08	2.10900e-07	2.56662e-07	-5.28018e-08	2.03860e-07	2.77301e-07	-4.08097e-08	2.36491e-07	2.81785e-07	-7.47314e-08	2.07054e-07	1.92864e-07	-4.20191e-08	1.50845e-07	1.73570e-07	6.34724e-08	2.37043e-07	2.87847e-07	-7.83318e-08	2.09516e-07
29.909	-9.51342e-08	3.16044e-09	-9.19738e-08	2.33723e-07	-2.13849e-08	2.12338e-07	2.57884e-07	-5.30531e-08	2.04831e-07	2.79150e-07	-4.10818e-08	2.38068e-07	2.83284e-07	-7.51289e-08	2.08155e-07	1.93929e-07	-4.22511e-08	1.51678e-07	1.74357e-07	6.32900e-08	2.37647e-07	2.89479e-07	-7.87758e-08	2.10703e-07
29.934	-9.24264e-08	3.07048e-09	-8.93559e-08	2.35310e-07	-2.15302e-08	2.13780e-07	2.59109e-07	-5.33053e-08	2.05804e-07	2.81004e-07	-4.13547e-08	2.39649e-07	2.84788e-07	-7.55277e-08	2.09260e-07	1.94997e-07	-4.24839e-08	1.52514e-07	1.75146e-07	6.31090e-08	2.38255e-07	2.91116e-07	-7.92213e-08	2.11895e-07
29.958	-8.97175e-08	2.98049e-09	-8.67370e-08	2.36902e-07	-2.16758e-08	2.15226e-07	2.60340e-07	-5.35583e-08	2.06781e-07	2.82863e-07	-4.16283e-08	2.41235e-07	2.86296e-07	-7.59278e-08	2.10369e-07	1.96069e-07	-4.27174e-08	1.53352e-07	1.75938e-07	6.29294e-08	2.38868e-07	2.92759e-07	-7.96684e-08	2.13091e-07
29.983	-8.70076e-08	2.89047e-09	-8.41172e-08	2.38498e-07	-2.18219e-08	2.16677e-07	2.61574e-07	-5.38123e-08	2.07762e-07	2.84728e-07	-4.19028e-08	2.42825e-07	2.87810e-07	-7.63292e-08	2.11481e-07	1.97145e-07	-4.29517e-08	1.54193e-07	1.76733e-07	6.27512e-08	2.39485e-07	2.94407e-07	-8.01169e-08	2.14290e-07
30.007	-8.42969e-08	2.80042e-09	-8.14965e-08	2.40099e-07	-2.19683e-08	2.18131e-07	2.62813e-07	-5.40672e-08	2.08746e-07	2.86598e-07	-4.21780e-08	2.44420e-07	2.89328e-07	-7.67319e-08	2.12597e-07	1.98223e-07	-4.31867e-08	1.55037e-07	1.77531e-07	6.25745e-08	2.40106e-07	2.96061e-07	-8.05671e-08	2.15494e-07
