# Supplementary material for: Effects of ischemic preconditioning on lower-limb anaerobic performance and neuromuscular adaptations
Source: PeerJ. 2026 Jun 8;14:e21296. doi: 10.7717/peerj.21296 (PMC13256049; doi:10.7717/peerj.21296)
Supplement: Supplemental Information 1 [file peerj-14-21296-s001.zip › Fnirs_hbo/19.csv]

	1	1	1	1	1	1	1	1	1	1	1	1	1	1	1	1	1	1	1	1	1	1	1	1
time	HRF HbO,1,1	HRF HbR,1,1	HRF HbT,1,1	HRF HbO,1,2	HRF HbR,1,2	HRF HbT,1,2	HRF HbO,1,3	HRF HbR,1,3	HRF HbT,1,3	HRF HbO,1,4	HRF HbR,1,4	HRF HbT,1,4	HRF HbO,2,5	HRF HbR,2,5	HRF HbT,2,5	HRF HbO,2,6	HRF HbR,2,6	HRF HbT,2,6	HRF HbO,2,7	HRF HbR,2,7	HRF HbT,2,7	HRF HbO,2,8	HRF HbR,2,8	HRF HbT,2,8
-1.991	-9.51614e-08	2.98522e-08	-6.53092e-08	-2.79859e-08	5.92879e-09	-2.20571e-08	-1.39816e-07	2.52762e-08	-1.14539e-07	-7.93354e-09	1.56826e-09	-6.36528e-09	-3.62543e-07	-7.75513e-08	-4.40094e-07	-1.84773e-07	1.75779e-08	-1.67195e-07	-1.31249e-07	4.05380e-08	-9.07107e-08	-1.36671e-07	2.38384e-08	-1.12833e-07
-1.966	-9.26872e-08	2.90760e-08	-6.36111e-08	-2.73127e-08	5.78618e-09	-2.15265e-08	-1.36310e-07	2.46426e-08	-1.11668e-07	-7.77802e-09	1.53752e-09	-6.24050e-09	-3.54274e-07	-7.52952e-08	-4.29570e-07	-1.80397e-07	1.71616e-08	-1.63235e-07	-1.28177e-07	3.95913e-08	-8.85857e-08	-1.33341e-07	2.32575e-08	-1.10083e-07
-1.942	-9.02160e-08	2.83008e-08	-6.19151e-08	-2.66390e-08	5.64346e-09	-2.09955e-08	-1.32804e-07	2.40086e-08	-1.08795e-07	-7.62200e-09	1.50668e-09	-6.11532e-09	-3.45970e-07	-7.30502e-08	-4.19020e-07	-1.76009e-07	1.67442e-08	-1.59265e-07	-1.25096e-07	3.86421e-08	-8.64535e-08	-1.30006e-07	2.26759e-08	-1.07330e-07
-1.917	-8.77478e-08	2.75265e-08	-6.02213e-08	-2.59648e-08	5.50063e-09	-2.04642e-08	-1.29296e-07	2.33745e-08	-1.05922e-07	-7.46543e-09	1.47573e-09	-5.98970e-09	-3.37629e-07	-7.08164e-08	-4.08446e-07	-1.71611e-07	1.63258e-08	-1.55285e-07	-1.22005e-07	3.76902e-08	-8.43144e-08	-1.26668e-07	2.20936e-08	-1.04574e-07
-1.892	-8.52828e-08	2.67533e-08	-5.85295e-08	-2.52901e-08	5.35770e-09	-1.99324e-08	-1.25788e-07	2.27402e-08	-1.03047e-07	-7.30823e-09	1.44465e-09	-5.86358e-09	-3.29254e-07	-6.85938e-08	-3.97847e-07	-1.67202e-07	1.59063e-08	-1.51296e-07	-1.18904e-07	3.67357e-08	-8.21684e-08	-1.23326e-07	2.15107e-08	-1.01815e-07
-1.868	-8.28208e-08	2.59810e-08	-5.68399e-08	-2.46148e-08	5.21464e-09	-1.94002e-08	-1.22278e-07	2.21057e-08	-1.00172e-07	-7.15035e-09	1.41344e-09	-5.73690e-09	-3.20843e-07	-6.63824e-08	-3.87225e-07	-1.62782e-07	1.54859e-08	-1.47296e-07	-1.15794e-07	3.57787e-08	-8.00156e-08	-1.19980e-07	2.09271e-08	-9.90528e-08
-1.843	-8.03621e-08	2.52096e-08	-5.51524e-08	-2.39389e-08	5.07145e-09	-1.88675e-08	-1.18767e-07	2.14710e-08	-9.72960e-08	-6.99171e-09	1.38208e-09	-5.60962e-09	-3.12397e-07	-6.41824e-08	-3.76579e-07	-1.58352e-07	1.50644e-08	-1.43288e-07	-1.12675e-07	3.48190e-08	-7.78560e-08	-1.16630e-07	2.03428e-08	-9.62872e-08
-1.819	-7.79065e-08	2.44393e-08	-5.34672e-08	-2.32624e-08	4.92813e-09	-1.83342e-08	-1.15255e-07	2.08362e-08	-9.44192e-08	-6.83225e-09	1.35056e-09	-5.48168e-09	-3.03917e-07	-6.19937e-08	-3.65911e-07	-1.53911e-07	1.46420e-08	-1.39269e-07	-1.09547e-07	3.38568e-08	-7.56897e-08	-1.13276e-07	1.97578e-08	-9.35185e-08
-1.794	-7.54541e-08	2.36700e-08	-5.17841e-08	-2.25852e-08	4.78466e-09	-1.78005e-08	-1.11743e-07	2.02012e-08	-9.15419e-08	-6.67190e-09	1.31887e-09	-5.35304e-09	-2.95403e-07	-5.98164e-08	-3.55219e-07	-1.49460e-07	1.42185e-08	-1.35242e-07	-1.06409e-07	3.28920e-08	-7.35169e-08	-1.09919e-07	1.91722e-08	-9.07467e-08
-1.769	-7.30050e-08	2.29017e-08	-5.01033e-08	-2.19073e-08	4.64105e-09	-1.72662e-08	-1.08230e-07	1.95661e-08	-8.86639e-08	-6.51062e-09	1.28698e-09	-5.22363e-09	-2.86854e-07	-5.76505e-08	-3.44505e-07	-1.44999e-07	1.37941e-08	-1.31205e-07	-1.03262e-07	3.19245e-08	-7.13376e-08	-1.06558e-07	1.85860e-08	-8.79718e-08
-1.745	-7.05591e-08	2.21344e-08	-4.84247e-08	-2.12287e-08	4.49728e-09	-1.67314e-08	-1.04716e-07	1.89309e-08	-8.57855e-08	-6.34832e-09	1.25490e-09	-5.09342e-09	-2.78272e-07	-5.54962e-08	-3.33769e-07	-1.40527e-07	1.33687e-08	-1.27158e-07	-1.00106e-07	3.09545e-08	-6.91520e-08	-1.03193e-07	1.79991e-08	-8.51939e-08
-1.720	-6.81165e-08	2.13682e-08	-4.67483e-08	-2.05493e-08	4.35335e-09	-1.61959e-08	-1.01202e-07	1.82956e-08	-8.29066e-08	-6.18495e-09	1.22261e-09	-4.96234e-09	-2.69657e-07	-5.33535e-08	-3.23011e-07	-1.36045e-07	1.29423e-08	-1.23103e-07	-9.69419e-08	2.99819e-08	-6.69600e-08	-9.98245e-08	1.74115e-08	-8.24129e-08
-1.696	-6.56773e-08	2.06030e-08	-4.50743e-08	-1.98691e-08	4.20926e-09	-1.56598e-08	-9.76876e-08	1.76602e-08	-8.00274e-08	-6.02045e-09	1.19009e-09	-4.83036e-09	-2.61009e-07	-5.12223e-08	-3.12231e-07	-1.31553e-07	1.25150e-08	-1.19038e-07	-9.37685e-08	2.90067e-08	-6.47617e-08	-9.64524e-08	1.68234e-08	-7.96290e-08
-1.671	-6.32414e-08	1.98389e-08	-4.34025e-08	-1.91881e-08	4.06499e-09	-1.51231e-08	-9.41726e-08	1.70248e-08	-7.71478e-08	-5.85476e-09	1.15734e-09	-4.69742e-09	-2.52328e-07	-4.91028e-08	-3.01431e-07	-1.27052e-07	1.20867e-08	-1.14965e-07	-9.05863e-08	2.80290e-08	-6.25574e-08	-9.30767e-08	1.62346e-08	-7.68421e-08
-1.647	-6.08088e-08	1.90758e-08	-4.17331e-08	-1.85062e-08	3.92054e-09	-1.45857e-08	-9.06574e-08	1.63893e-08	-7.42681e-08	-5.68781e-09	1.12434e-09	-4.56347e-09	-2.43614e-07	-4.69951e-08	-2.90609e-07	-1.22540e-07	1.16575e-08	-1.10882e-07	-8.73956e-08	2.70486e-08	-6.03470e-08	-8.96975e-08	1.56452e-08	-7.40523e-08
-1.622	-5.83797e-08	1.83138e-08	-4.00660e-08	-1.78235e-08	3.77590e-09	-1.40476e-08	-8.71419e-08	1.57537e-08	-7.13882e-08	-5.51954e-09	1.09107e-09	-4.42847e-09	-2.34869e-07	-4.48991e-08	-2.79768e-07	-1.18018e-07	1.12274e-08	-1.06791e-07	-8.41963e-08	2.60657e-08	-5.81306e-08	-8.63148e-08	1.50552e-08	-7.12596e-08
-1.597	-5.59540e-08	1.75528e-08	-3.84012e-08	-1.71399e-08	3.63107e-09	-1.35088e-08	-8.36264e-08	1.51182e-08	-6.85082e-08	-5.34990e-09	1.05754e-09	-4.29236e-09	-2.26091e-07	-4.28149e-08	-2.68906e-07	-1.13487e-07	1.07963e-08	-1.02691e-07	-8.09885e-08	2.50802e-08	-5.59083e-08	-8.29286e-08	1.44645e-08	-6.84640e-08
-1.573	-5.35318e-08	1.67930e-08	-3.67389e-08	-1.64553e-08	3.48605e-09	-1.29692e-08	-8.01108e-08	1.44826e-08	-6.56282e-08	-5.17882e-09	1.02372e-09	-4.15510e-09	-2.17282e-07	-4.07426e-08	-2.58025e-07	-1.08946e-07	1.03643e-08	-9.85821e-08	-7.77724e-08	2.40922e-08	-5.36802e-08	-7.95389e-08	1.38733e-08	-6.56656e-08
-1.548	-5.11131e-08	1.60342e-08	-3.50789e-08	-1.57697e-08	3.34081e-09	-1.24289e-08	-7.65953e-08	1.38471e-08	-6.27482e-08	-5.00625e-09	9.89609e-10	-4.01664e-09	-2.08442e-07	-3.86822e-08	-2.47124e-07	-1.04396e-07	9.93147e-09	-9.44647e-08	-7.45480e-08	2.31015e-08	-5.14464e-08	-7.61459e-08	1.32815e-08	-6.28644e-08
-1.524	-4.86979e-08	1.52766e-08	-3.34213e-08	-1.50832e-08	3.19537e-09	-1.18878e-08	-7.30799e-08	1.32116e-08	-5.98683e-08	-4.83213e-09	9.55190e-10	-3.87694e-09	-1.99570e-07	-3.66337e-08	-2.36204e-07	-9.98365e-08	9.49769e-09	-9.03388e-08	-7.13153e-08	2.21084e-08	-4.92070e-08	-7.27494e-08	1.26891e-08	-6.00604e-08
-1.499	-4.62863e-08	1.45200e-08	-3.17662e-08	-1.43957e-08	3.04972e-09	-1.13459e-08	-6.95648e-08	1.25761e-08	-5.69887e-08	-4.65640e-09	9.20452e-10	-3.73594e-09	-1.90668e-07	-3.45973e-08	-2.25266e-07	-9.52674e-08	9.06302e-09	-8.62044e-08	-6.80746e-08	2.11126e-08	-4.69620e-08	-6.93497e-08	1.20961e-08	-5.72536e-08
-1.475	-4.38782e-08	1.37646e-08	-3.01136e-08	-1.37071e-08	2.90384e-09	-1.08032e-08	-6.60499e-08	1.19407e-08	-5.41093e-08	-4.47900e-09	8.85385e-10	-3.59361e-09	-1.81736e-07	-3.25729e-08	-2.14309e-07	-9.06890e-08	8.62747e-09	-8.20616e-08	-6.48259e-08	2.01143e-08	-4.47116e-08	-6.59466e-08	1.15025e-08	-5.44441e-08
-1.450	-4.14738e-08	1.30104e-08	-2.84634e-08	-1.30174e-08	2.75773e-09	-1.02597e-08	-6.25355e-08	1.13053e-08	-5.12302e-08	-4.29988e-09	8.49977e-10	-3.44990e-09	-1.72774e-07	-3.05607e-08	-2.03334e-07	-8.61015e-08	8.19105e-09	-7.79104e-08	-6.15692e-08	1.91135e-08	-4.24558e-08	-6.25403e-08	1.09084e-08	-5.16319e-08
-1.425	-3.90730e-08	1.22572e-08	-2.68158e-08	-1.23266e-08	2.61140e-09	-9.71525e-09	-5.90216e-08	1.06701e-08	-4.83515e-08	-4.11898e-09	8.14218e-10	-3.30476e-09	-1.63781e-07	-2.85606e-08	-1.92342e-07	-8.15049e-08	7.75376e-09	-7.37511e-08	-5.83048e-08	1.81101e-08	-4.01947e-08	-5.91308e-08	1.03137e-08	-4.88171e-08
-1.401	-3.66758e-08	1.15052e-08	-2.51706e-08	-1.16348e-08	2.46482e-09	-9.16995e-09	-5.55082e-08	1.00349e-08	-4.54733e-08	-3.93625e-09	7.78096e-10	-3.15815e-09	-1.54760e-07	-2.65726e-08	-1.81332e-07	-7.68992e-08	7.31561e-09	-6.95836e-08	-5.50325e-08	1.71041e-08	-3.79284e-08	-5.57180e-08	9.71842e-09	-4.59996e-08
-1.376	-3.42824e-08	1.07544e-08	-2.35280e-08	-1.09417e-08	2.31800e-09	-8.62374e-09	-5.19955e-08	9.39987e-09	-4.25956e-08	-3.75162e-09	7.41601e-10	-3.01002e-09	-1.45709e-07	-2.45970e-08	-1.70306e-07	-7.22847e-08	6.87662e-09	-6.54081e-08	-5.17526e-08	1.60956e-08	-3.56570e-08	-5.23021e-08	9.12262e-09	-4.31795e-08
-1.352	-3.18927e-08	1.00048e-08	-2.18880e-08	-1.02475e-08	2.17094e-09	-8.07661e-09	-4.84835e-08	8.76496e-09	-3.97185e-08	-3.56506e-09	7.04721e-10	-2.86033e-09	-1.36629e-07	-2.26336e-08	-1.59263e-07	-6.76613e-08	6.43679e-09	-6.12245e-08	-4.84651e-08	1.50846e-08	-3.33805e-08	-4.88831e-08	8.52626e-09	-4.03568e-08
-1.327	-2.95068e-08	9.25631e-09	-2.02505e-08	-9.55216e-09	2.02362e-09	-7.52854e-09	-4.49723e-08	8.13021e-09	-3.68421e-08	-3.37649e-09	6.67447e-10	-2.70905e-09	-1.27521e-07	-2.06826e-08	-1.48203e-07	-6.30292e-08	5.99612e-09	-5.70331e-08	-4.51702e-08	1.40711e-08	-3.10991e-08	-4.54609e-08	7.92937e-09	-3.75316e-08
-1.303	-2.71247e-08	8.50903e-09	-1.86157e-08	-8.85556e-09	1.87605e-09	-6.97951e-09	-4.14620e-08	7.49561e-09	-3.39664e-08	-3.18588e-09	6.29768e-10	-2.55611e-09	-1.18384e-07	-1.87440e-08	-1.37128e-07	-5.83884e-08	5.55464e-09	-5.28338e-08	-4.18679e-08	1.30550e-08	-2.88129e-08	-4.20358e-08	7.33195e-09	-3.47038e-08
-1.278	-2.47464e-08	7.76296e-09	-1.69834e-08	-8.15771e-09	1.72821e-09	-6.42950e-09	-3.79528e-08	6.86120e-09	-3.10916e-08	-2.99316e-09	5.91673e-10	-2.40149e-09	-1.09220e-07	-1.68178e-08	-1.26037e-07	-5.37391e-08	5.11233e-09	-4.86268e-08	-3.85582e-08	1.20364e-08	-2.65218e-08	-3.86076e-08	6.73400e-09	-3.18736e-08
-1.253	-2.23719e-08	7.01809e-09	-1.53538e-08	-7.45861e-09	1.58010e-09	-5.87850e-09	-3.44446e-08	6.22698e-09	-2.82176e-08	-2.79829e-09	5.53151e-10	-2.24514e-09	-1.00027e-07	-1.49041e-08	-1.14931e-07	-4.90813e-08	4.66922e-09	-4.44121e-08	-3.52414e-08	1.10153e-08	-2.42261e-08	-3.51764e-08	6.13553e-09	-2.90409e-08
-1.229	-2.00014e-08	6.27445e-09	-1.37269e-08	-6.75822e-09	1.43173e-09	-5.32649e-09	-3.09376e-08	5.59297e-09	-2.53446e-08	-2.60121e-09	5.14194e-10	-2.08702e-09	-9.08077e-08	-1.30029e-08	-1.03811e-07	-4.44151e-08	4.22531e-09	-4.01897e-08	-3.19174e-08	9.99169e-09	-2.19257e-08	-3.17423e-08	5.53654e-09	-2.62057e-08
-1.204	-1.76348e-08	5.53203e-09	-1.21027e-08	-6.05652e-09	1.28307e-09	-4.77345e-09	-2.74318e-08	4.95919e-09	-2.24726e-08	-2.40188e-09	4.74791e-10	-1.92709e-09	-8.15610e-08	-1.11143e-08	-9.26753e-08	-3.97405e-08	3.78061e-09	-3.59599e-08	-2.85864e-08	8.96557e-09	-1.96209e-08	-2.83053e-08	4.93705e-09	-2.33682e-08
-1.180	-1.52721e-08	4.79086e-09	-1.04812e-08	-5.35350e-09	1.13414e-09	-4.21936e-09	-2.39274e-08	4.32565e-09	-1.96017e-08	-2.20024e-09	4.34932e-10	-1.76531e-09	-7.22876e-08	-9.23827e-09	-8.15258e-08	-3.50578e-08	3.33513e-09	-3.17226e-08	-2.52485e-08	7.93694e-09	-1.73116e-08	-2.48653e-08	4.33705e-09	-2.05283e-08
-1.155	-1.29134e-08	4.05093e-09	-8.86244e-09	-4.64913e-09	9.84916e-10	-3.66421e-09	-2.04244e-08	3.69237e-09	-1.67320e-08	-1.99624e-09	3.94607e-10	-1.60164e-09	-6.29876e-08	-7.37493e-09	-7.03626e-08	-3.03669e-08	2.88888e-09	-2.74780e-08	-2.19037e-08	6.90582e-09	-1.49979e-08	-2.14226e-08	3.73656e-09	-1.76860e-08
-1.130	-1.05587e-08	3.31227e-09	-7.24642e-09	-3.94339e-09	8.35406e-10	-3.10799e-09	-1.69229e-08	3.05937e-09	-1.38635e-08	-1.78984e-09	3.53806e-10	-1.43603e-09	-5.36615e-08	-5.52430e-09	-5.91859e-08	-2.56680e-08	2.44186e-09	-2.32261e-08	-1.85522e-08	5.87221e-09	-1.26800e-08	-1.79770e-08	3.13558e-09	-1.48414e-08
-1.106	-8.20805e-09	2.57487e-09	-5.63318e-09	-3.23627e-09	6.85603e-10	-2.55067e-09	-1.34230e-08	2.42665e-09	-1.09964e-08	-1.58098e-09	3.12521e-10	-1.26846e-09	-4.43096e-08	-3.68643e-09	-4.79960e-08	-2.09611e-08	1.99408e-09	-1.89670e-08	-1.51940e-08	4.83612e-09	-1.03579e-08	-1.45287e-08	2.53412e-09	-1.19946e-08
-1.081	-5.86149e-09	1.83875e-09	-4.02274e-09	-2.52774e-09	5.35501e-10	-1.99224e-09	-9.92482e-09	1.79423e-09	-8.13059e-09	-1.36963e-09	2.70740e-10	-1.09889e-09	-3.49321e-08	-1.86134e-09	-3.67934e-08	-1.62463e-08	1.54555e-09	-1.47008e-08	-1.18292e-08	3.79755e-09	-8.03165e-09	-1.10776e-08	1.93218e-09	-9.14545e-09
-1.057	-3.51904e-09	1.10393e-09	-2.41512e-09	-1.81779e-09	3.85098e-10	-1.43269e-09	-6.42839e-09	1.16214e-09	-5.26625e-09	-1.15572e-09	2.28457e-10	-9.27263e-10	-2.55293e-08	-4.90955e-11	-2.55784e-08	-1.15238e-08	1.09629e-09	-1.04275e-08	-8.45794e-09	2.75651e-09	-5.70143e-09	-7.62386e-09	1.32977e-09	-6.29409e-09
-1.032	-1.18074e-09	3.70399e-10	-8.10340e-10	-1.10639e-09	2.34389e-10	-8.72004e-10	-2.93383e-09	5.30385e-10	-2.40344e-09	-9.39219e-10	1.85660e-10	-7.53559e-10	-1.61016e-08	1.75027e-09	-1.43513e-08	-6.79355e-09	6.46287e-10	-6.14726e-09	-5.08028e-09	1.71301e-09	-3.36727e-09	-4.16742e-09	7.26889e-10	-3.44054e-09
-1.008	1.15339e-09	-3.61819e-10	7.91571e-10	-3.93536e-10	8.33704e-11	-3.10165e-10	5.58793e-10	-1.01020e-10	4.57773e-10	-7.20077e-10	1.42341e-10	-5.77736e-10	-6.64926e-09	3.53671e-09	-3.11255e-09	-2.05570e-09	1.95564e-10	-1.86013e-09	-1.69632e-09	6.67046e-10	-1.02927e-09	-7.08363e-10	1.23554e-10	-5.84809e-10
-0.983	3.48331e-09	-1.09272e-09	2.39059e-09	3.20799e-10	-6.79612e-11	2.52838e-10	4.04938e-09	-7.32057e-10	3.31732e-09	-4.98249e-10	9.84913e-11	-3.99758e-10	2.82744e-09	5.31019e-09	8.13763e-09	2.68968e-09	-2.55875e-10	2.43380e-09	1.69386e-09	-3.81370e-10	1.31249e-09	2.75329e-09	-4.80234e-10	2.27306e-09
-0.958	5.80899e-09	-1.82228e-09	3.98671e-09	1.03663e-09	-2.19610e-10	8.17020e-10	7.53784e-09	-1.36271e-09	6.17513e-09	-2.73691e-10	5.41018e-11	-2.19589e-10	1.23282e-08	7.07066e-09	1.93988e-08	7.44248e-09	-7.08022e-10	6.73446e-09	5.09016e-09	-1.43223e-09	3.65793e-09	6.21751e-09	-1.08447e-09	5.13304e-09
-0.934	8.13040e-09	-2.55051e-09	5.57988e-09	1.75397e-09	-3.71578e-10	1.38239e-09	1.10241e-08	-1.99296e-09	9.03113e-09	-4.63584e-11	9.16388e-12	-3.71945e-11	2.18526e-08	8.81808e-09	3.06707e-08	1.22026e-08	-1.16087e-09	1.10418e-08	8.49249e-09	-2.48553e-09	6.00696e-09	9.68424e-09	-1.68914e-09	7.99510e-09
-0.909	1.04475e-08	-3.27739e-09	7.17011e-09	2.47284e-09	-5.23870e-10	1.94897e-09	1.45080e-08	-2.62280e-09	1.18852e-08	1.83792e-10	-3.63311e-11	1.47461e-10	3.14005e-08	1.05524e-08	4.19530e-08	1.69701e-08	-1.61440e-09	1.53557e-08	1.19008e-08	-3.54126e-09	8.35950e-09	1.31535e-08	-2.29425e-09	1.08592e-08
-0.885	1.27603e-08	-4.00290e-09	8.75735e-09	3.19325e-09	-6.76489e-10	2.51676e-09	1.79896e-08	-3.25221e-09	1.47374e-08	4.16803e-10	-8.23915e-11	3.34412e-10	4.09716e-08	1.22736e-08	5.32452e-08	2.17446e-08	-2.06862e-09	1.96760e-08	1.53149e-08	-4.59942e-09	1.07155e-08	1.66251e-08	-2.89978e-09	1.37254e-08
-0.860	1.50686e-08	-4.72704e-09	1.03416e-08	3.91522e-09	-8.29438e-10	3.08578e-09	2.14687e-08	-3.88117e-09	1.75875e-08	6.52717e-10	-1.29026e-10	5.23691e-10	5.05654e-08	1.39816e-08	6.45470e-08	2.65263e-08	-2.52351e-09	2.40028e-08	1.87348e-08	-5.65999e-09	1.30748e-08	2.00992e-08	-3.50574e-09	1.65935e-08
-0.836	1.73726e-08	-5.44980e-09	1.19228e-08	4.63876e-09	-9.82720e-10	3.65604e-09	2.49452e-08	-4.50966e-09	2.04356e-08	8.91574e-10	-1.76242e-10	7.15332e-10	6.01818e-08	1.56764e-08	7.58582e-08	3.13150e-08	-2.97907e-09	2.83359e-08	2.21603e-08	-6.72298e-09	1.54373e-08	2.35757e-08	-4.11211e-09	1.94636e-08
-0.811	1.96722e-08	-6.17117e-09	1.35010e-08	5.36389e-09	-1.13634e-09	4.22755e-09	2.84191e-08	-5.13768e-09	2.32814e-08	1.13342e-09	-2.24048e-10	9.09368e-10	6.98203e-08	1.73580e-08	8.71783e-08	3.61106e-08	-3.43529e-09	3.26753e-08	2.55914e-08	-7.78837e-09	1.78030e-08	2.70545e-08	-4.71889e-09	2.23356e-08
-0.786	2.19672e-08	-6.89113e-09	1.50761e-08	6.09061e-09	-1.29029e-09	4.80032e-09	3.18903e-08	-5.76520e-09	2.61251e-08	1.37828e-09	-2.72452e-10	1.10583e-09	7.94808e-08	1.90263e-08	9.85071e-08	4.09130e-08	-3.89215e-09	3.70208e-08	2.90280e-08	-8.85615e-09	2.01718e-08	3.05356e-08	-5.32608e-09	2.52096e-08
-0.762	2.42578e-08	-7.60968e-09	1.66481e-08	6.81895e-09	-1.44459e-09	5.37436e-09	3.53586e-08	-6.39221e-09	2.89664e-08	1.62621e-09	-3.21461e-10	1.30475e-09	8.91629e-08	2.06812e-08	1.09844e-07	4.57221e-08	-4.34966e-09	4.13725e-08	3.24700e-08	-9.92632e-09	2.25437e-08	3.40190e-08	-5.93366e-09	2.80854e-08
-0.737	2.65438e-08	-8.32681e-09	1.82170e-08	7.54892e-09	-1.59924e-09	5.94968e-09	3.88240e-08	-7.01870e-09	3.18053e-08	1.87725e-09	-3.71084e-10	1.50616e-09	9.88662e-08	2.23228e-08	1.21189e-07	5.05379e-08	-4.80780e-09	4.57301e-08	3.59173e-08	-1.09989e-08	2.49184e-08	3.75047e-08	-6.54163e-09	3.09631e-08
-0.713	2.88252e-08	-9.04249e-09	1.97827e-08	8.28052e-09	-1.75423e-09	6.52630e-09	4.22864e-08	-7.64464e-09	3.46417e-08	2.13142e-09	-4.21328e-10	1.71009e-09	1.08591e-07	2.39509e-08	1.32541e-07	5.53603e-08	-5.26656e-09	5.00937e-08	3.93697e-08	-1.20738e-08	2.72960e-08	4.09925e-08	-7.14998e-09	3.38425e-08
-0.688	3.11021e-08	-9.75674e-09	2.13453e-08	9.01377e-09	-1.90956e-09	7.10421e-09	4.57457e-08	-8.27002e-09	3.74757e-08	2.38877e-09	-4.72200e-10	1.91657e-09	1.18336e-07	2.55656e-08	1.43901e-07	6.01891e-08	-5.72594e-09	5.44632e-08	4.28273e-08	-1.31511e-08	2.96763e-08	4.44825e-08	-7.75871e-09	3.67238e-08
-0.664	3.33742e-08	-1.04695e-08	2.29047e-08	9.74868e-09	-2.06526e-09	7.68343e-09	4.92018e-08	-8.89483e-09	4.03070e-08	2.64934e-09	-5.23708e-10	2.12563e-09	1.28101e-07	2.71668e-08	1.55268e-07	6.50243e-08	-6.18592e-09	5.88384e-08	4.62900e-08	-1.42307e-08	3.20593e-08	4.79746e-08	-8.36782e-09	3.96068e-08
-0.639	3.56417e-08	-1.11808e-08	2.44609e-08	1.04853e-08	-2.22130e-09	8.26397e-09	5.26547e-08	-9.51905e-09	4.31356e-08	2.91316e-09	-5.75858e-10	2.33730e-09	1.37886e-07	2.87545e-08	1.66641e-07	6.98658e-08	-6.64651e-09	6.32193e-08	4.97575e-08	-1.53127e-08	3.44448e-08	5.14689e-08	-8.97728e-09	4.24916e-08
-0.614	3.79045e-08	-1.18907e-08	2.60139e-08	1.12235e-08	-2.37770e-09	8.84583e-09	5.61042e-08	-1.01427e-08	4.59615e-08	3.18027e-09	-6.28658e-10	2.55161e-09	1.47692e-07	3.03286e-08	1.78020e-07	7.47136e-08	-7.10769e-09	6.76059e-08	5.32299e-08	-1.63970e-08	3.68329e-08	5.49652e-08	-9.58711e-09	4.53780e-08
-0.590	4.01626e-08	-1.25990e-08	2.75635e-08	1.19635e-08	-2.53446e-09	9.42903e-09	5.95502e-08	-1.07656e-08	4.87846e-08	3.45069e-09	-6.82115e-10	2.76858e-09	1.57516e-07	3.18892e-08	1.89406e-07	7.95674e-08	-7.56944e-09	7.19980e-08	5.67071e-08	-1.74837e-08	3.92234e-08	5.84635e-08	-1.01973e-08	4.82662e-08
-0.565	4.24158e-08	-1.33059e-08	2.91100e-08	1.27051e-08	-2.69158e-09	1.00136e-08	6.29928e-08	-1.13880e-08	5.16048e-08	3.72448e-09	-7.36235e-10	2.98824e-09	1.67360e-07	3.34361e-08	2.00796e-07	8.44273e-08	-8.03178e-09	7.63955e-08	6.01889e-08	-1.85726e-08	4.16162e-08	6.19637e-08	-1.08078e-08	5.11559e-08
-0.541	4.46643e-08	-1.40112e-08	3.06531e-08	1.34485e-08	-2.84906e-09	1.05994e-08	6.64316e-08	-1.20097e-08	5.44220e-08	4.00165e-09	-7.91025e-10	3.21062e-09	1.77223e-07	3.49693e-08	2.12192e-07	8.92931e-08	-8.49467e-09	8.07984e-08	6.36752e-08	-1.96639e-08	4.40113e-08	6.54660e-08	-1.14187e-08	5.40473e-08
-0.516	4.69079e-08	-1.47150e-08	3.21928e-08	1.41936e-08	-3.00691e-09	1.11867e-08	6.98668e-08	-1.26307e-08	5.72361e-08	4.28224e-09	-8.46491e-10	3.43575e-09	1.87104e-07	3.64888e-08	2.23593e-07	9.41648e-08	-8.95813e-09	8.52067e-08	6.71660e-08	-2.07575e-08	4.64086e-08	6.89701e-08	-1.20299e-08	5.69403e-08
-0.492	4.91466e-08	-1.54173e-08	3.37293e-08	1.49404e-08	-3.16512e-09	1.17753e-08	7.32982e-08	-1.32510e-08	6.00472e-08	4.56629e-09	-9.02640e-10	3.66365e-09	1.97004e-07	3.79946e-08	2.34998e-07	9.90422e-08	-9.42213e-09	8.96201e-08	7.06612e-08	-2.18533e-08	4.88079e-08	7.24762e-08	-1.26414e-08	5.98348e-08
-0.467	5.13803e-08	-1.61180e-08	3.52623e-08	1.56889e-08	-3.32369e-09	1.23652e-08	7.67257e-08	-1.38707e-08	6.28550e-08	4.85382e-09	-9.59477e-10	3.89434e-09	2.06921e-07	3.94865e-08	2.46408e-07	1.03925e-07	-9.88668e-09	9.40387e-08	7.41607e-08	-2.29515e-08	5.12092e-08	7.59840e-08	-1.32533e-08	6.27308e-08
-0.442	5.36092e-08	-1.68172e-08	3.67919e-08	1.64392e-08	-3.48264e-09	1.29566e-08	8.01492e-08	-1.44896e-08	6.56596e-08	5.14487e-09	-1.01701e-09	4.12786e-09	2.16856e-07	4.09647e-08	2.57821e-07	1.08814e-07	-1.03518e-08	9.84624e-08	7.76644e-08	-2.40519e-08	5.36125e-08	7.94937e-08	-1.38654e-08	6.56283e-08
-0.418	5.58330e-08	-1.75148e-08	3.83181e-08	1.71912e-08	-3.64195e-09	1.35493e-08	8.35686e-08	-1.51077e-08	6.84609e-08	5.43946e-09	-1.07524e-09	4.36422e-09	2.26808e-07	4.24291e-08	2.69237e-07	1.13708e-07	-1.08174e-08	1.02891e-07	8.11722e-08	-2.51546e-08	5.60176e-08	8.30051e-08	-1.44779e-08	6.85272e-08
-0.393	5.80518e-08	-1.82109e-08	3.98409e-08	1.79450e-08	-3.80164e-09	1.41434e-08	8.69839e-08	-1.57252e-08	7.12587e-08	5.73763e-09	-1.13418e-09	4.60344e-09	2.36778e-07	4.38795e-08	2.80657e-07	1.18608e-07	-1.12835e-08	1.07325e-07	8.46840e-08	-2.62596e-08	5.84244e-08	8.65183e-08	-1.50907e-08	7.14276e-08
-0.369	6.02655e-08	-1.89053e-08	4.13602e-08	1.87005e-08	-3.96170e-09	1.47388e-08	9.03949e-08	-1.63418e-08	7.40531e-08	6.03940e-09	-1.19384e-09	4.84556e-09	2.46764e-07	4.53160e-08	2.92080e-07	1.23513e-07	-1.17501e-08	1.11763e-07	8.81997e-08	-2.73667e-08	6.08329e-08	9.00332e-08	-1.57037e-08	7.43294e-08
-0.344	6.24741e-08	-1.95982e-08	4.28759e-08	1.94578e-08	-4.12213e-09	1.53357e-08	9.38016e-08	-1.69577e-08	7.68439e-08	6.34480e-09	-1.25421e-09	5.09060e-09	2.56766e-07	4.67386e-08	3.03505e-07	1.28423e-07	-1.22172e-08	1.16206e-07	9.17192e-08	-2.84762e-08	6.32431e-08	9.35497e-08	-1.63171e-08	7.72326e-08
-0.319	6.46776e-08	-2.02894e-08	4.43882e-08	2.02169e-08	-4.28294e-09	1.59339e-08	9.72039e-08	-1.75728e-08	7.96311e-08	6.65387e-09	-1.31530e-09	5.33856e-09	2.66785e-07	4.81472e-08	3.14932e-07	1.33339e-07	-1.26848e-08	1.20654e-07	9.52425e-08	-2.95878e-08	6.56547e-08	9.70678e-08	-1.69307e-08	8.01371e-08
-0.295	6.68759e-08	-2.09790e-08	4.58969e-08	2.09777e-08	-4.44412e-09	1.65336e-08	1.00602e-07	-1.81870e-08	8.24146e-08	6.96661e-09	-1.37712e-09	5.58949e-09	2.76819e-07	4.95418e-08	3.26361e-07	1.38259e-07	-1.31529e-08	1.25106e-07	9.87694e-08	-3.07016e-08	6.80677e-08	1.00588e-07	-1.75446e-08	8.30429e-08
-0.270	6.90690e-08	-2.16670e-08	4.74020e-08	2.17403e-08	-4.60567e-09	1.71346e-08	1.03995e-07	-1.88004e-08	8.51943e-08	7.28307e-09	-1.43968e-09	5.84339e-09	2.86869e-07	5.09223e-08	3.37791e-07	1.43185e-07	-1.36215e-08	1.29563e-07	1.02300e-07	-3.18177e-08	7.04821e-08	1.04109e-07	-1.81588e-08	8.59500e-08
-0.246	7.12568e-08	-2.23533e-08	4.89035e-08	2.25047e-08	-4.76760e-09	1.77371e-08	1.07383e-07	-1.94130e-08	8.79702e-08	7.60327e-09	-1.50297e-09	6.10029e-09	2.96934e-07	5.22888e-08	3.49223e-07	1.48115e-07	-1.40905e-08	1.34024e-07	1.05834e-07	-3.29359e-08	7.28978e-08	1.07632e-07	-1.87733e-08	8.88583e-08
-0.221	7.34394e-08	-2.30380e-08	5.04014e-08	2.32708e-08	-4.92991e-09	1.83409e-08	1.10767e-07	-2.00247e-08	9.07421e-08	7.92722e-09	-1.56701e-09	6.36021e-09	3.07014e-07	5.36412e-08	3.60655e-07	1.53050e-07	-1.45600e-08	1.38490e-07	1.09371e-07	-3.40563e-08	7.53146e-08	1.11156e-07	-1.93880e-08	9.17679e-08
-0.197	7.56167e-08	-2.37210e-08	5.18957e-08	2.40387e-08	-5.09260e-09	1.89461e-08	1.14146e-07	-2.06355e-08	9.35101e-08	8.25496e-09	-1.63180e-09	6.62316e-09	3.17108e-07	5.49794e-08	3.72088e-07	1.57990e-07	-1.50300e-08	1.42960e-07	1.12911e-07	-3.51789e-08	7.77325e-08	1.14682e-07	-2.00029e-08	9.46786e-08
-0.172	7.77885e-08	-2.44023e-08	5.33862e-08	2.48084e-08	-5.25566e-09	1.95528e-08	1.17519e-07	-2.12455e-08	9.62740e-08	8.58651e-09	-1.69734e-09	6.88917e-09	3.27217e-07	5.63034e-08	3.83520e-07	1.62934e-07	-1.55003e-08	1.47434e-07	1.16455e-07	-3.63037e-08	8.01515e-08	1.18209e-07	-2.06181e-08	9.75905e-08
-0.147	7.99550e-08	-2.50819e-08	5.48731e-08	2.55799e-08	-5.41910e-09	2.01608e-08	1.20888e-07	-2.18545e-08	9.90337e-08	8.92188e-09	-1.76363e-09	7.15825e-09	3.37340e-07	5.76133e-08	3.94953e-07	1.67883e-07	-1.59711e-08	1.51912e-07	1.20002e-07	-3.74306e-08	8.25714e-08	1.21737e-07	-2.12336e-08	1.00504e-07
-0.123	8.21161e-08	-2.57599e-08	5.63562e-08	2.63532e-08	-5.58292e-09	2.07703e-08	1.24252e-07	-2.24626e-08	1.01789e-07	9.26111e-09	-1.83069e-09	7.43042e-09	3.47476e-07	5.89089e-08	4.06385e-07	1.72837e-07	-1.64424e-08	1.56394e-07	1.23552e-07	-3.85596e-08	8.49921e-08	1.25267e-07	-2.18492e-08	1.03418e-07
-0.098	8.42717e-08	-2.64361e-08	5.78356e-08	2.71283e-08	-5.74711e-09	2.13811e-08	1.27610e-07	-2.30697e-08	1.04540e-07	9.60421e-09	-1.89851e-09	7.70570e-09	3.57625e-07	6.01902e-08	4.17816e-07	1.77794e-07	-1.69140e-08	1.60880e-07	1.27104e-07	-3.96907e-08	8.74137e-08	1.28798e-07	-2.24651e-08	1.06333e-07
-0.074	8.64218e-08	-2.71106e-08	5.93112e-08	2.79051e-08	-5.91168e-09	2.19934e-08	1.30963e-07	-2.36759e-08	1.07287e-07	9.95120e-09	-1.96710e-09	7.98410e-09	3.67788e-07	6.14573e-08	4.29245e-07	1.82757e-07	-1.73861e-08	1.65370e-07	1.30660e-07	-4.08240e-08	8.98359e-08	1.32330e-07	-2.30813e-08	1.09249e-07
-0.049	8.85663e-08	-2.77833e-08	6.07830e-08	2.86837e-08	-6.07663e-09	2.26071e-08	1.34311e-07	-2.42811e-08	1.10030e-07	1.03021e-08	-2.03647e-09	8.26564e-09	3.77964e-07	6.27100e-08	4.40674e-07	1.87723e-07	-1.78585e-08	1.69864e-07	1.34218e-07	-4.19593e-08	9.22587e-08	1.35864e-07	-2.36976e-08	1.12166e-07
-0.025	9.07053e-08	-2.84543e-08	6.22510e-08	2.94641e-08	-6.24196e-09	2.32221e-08	1.37653e-07	-2.48853e-08	1.12768e-07	1.06569e-08	-2.10661e-09	8.55033e-09	3.88152e-07	6.39484e-08	4.52100e-07	1.92693e-07	-1.83314e-08	1.74362e-07	1.37779e-07	-4.30968e-08	9.46821e-08	1.39398e-07	-2.43141e-08	1.15084e-07
0.000	9.28386e-08	-2.91235e-08	6.37151e-08	3.02463e-08	-6.40766e-09	2.38386e-08	1.40990e-07	-2.54884e-08	1.15501e-07	1.10157e-08	-2.17753e-09	8.83819e-09	3.98352e-07	6.51725e-08	4.63524e-07	1.97668e-07	-1.88046e-08	1.78863e-07	1.41342e-07	-4.42363e-08	9.71059e-08	1.42934e-07	-2.49308e-08	1.18003e-07
0.025	9.49663e-08	-2.97910e-08	6.51753e-08	3.10302e-08	-6.57374e-09	2.44565e-08	1.44320e-07	-2.60906e-08	1.18230e-07	1.13785e-08	-2.24924e-09	9.12924e-09	4.08563e-07	6.63821e-08	4.74945e-07	2.02646e-07	-1.92782e-08	1.83368e-07	1.44908e-07	-4.53779e-08	9.95301e-08	1.46471e-07	-2.55478e-08	1.20924e-07
0.049	9.70883e-08	-3.04567e-08	6.66316e-08	3.18159e-08	-6.74019e-09	2.50757e-08	1.47645e-07	-2.66917e-08	1.20954e-07	1.17452e-08	-2.32173e-09	9.42347e-09	4.18787e-07	6.75773e-08	4.86364e-07	2.07628e-07	-1.97522e-08	1.87876e-07	1.48476e-07	-4.65215e-08	1.01955e-07	1.50009e-07	-2.61649e-08	1.23844e-07
0.074	9.92045e-08	-3.11205e-08	6.80840e-08	3.26034e-08	-6.90702e-09	2.56964e-08	1.50965e-07	-2.72918e-08	1.23673e-07	1.21159e-08	-2.39501e-09	9.72092e-09	4.29021e-07	6.87580e-08	4.97779e-07	2.12614e-07	-2.02265e-08	1.92387e-07	1.52046e-07	-4.76671e-08	1.04379e-07	1.53548e-07	-2.67821e-08	1.26766e-07
0.098	1.01315e-07	-3.17826e-08	6.95324e-08	3.33927e-08	-7.07422e-09	2.63184e-08	1.54278e-07	-2.78908e-08	1.26387e-07	1.24907e-08	-2.46909e-09	1.00216e-08	4.39267e-07	6.99243e-08	5.09191e-07	2.17603e-07	-2.07011e-08	1.96902e-07	1.55619e-07	-4.88148e-08	1.06804e-07	1.57088e-07	-2.73996e-08	1.29689e-07
0.123	1.03420e-07	-3.24428e-08	7.09769e-08	3.41837e-08	-7.24180e-09	2.69419e-08	1.57585e-07	-2.84887e-08	1.29097e-07	1.28694e-08	-2.54396e-09	1.03255e-08	4.49523e-07	7.10760e-08	5.20599e-07	2.22596e-07	-2.11761e-08	2.01420e-07	1.59194e-07	-4.99645e-08	1.09229e-07	1.60629e-07	-2.80172e-08	1.32612e-07
0.147	1.05519e-07	-3.31012e-08	7.24173e-08	3.49764e-08	-7.40974e-09	2.75667e-08	1.60886e-07	-2.90854e-08	1.31801e-07	1.32523e-08	-2.61964e-09	1.06326e-08	4.59789e-07	7.22133e-08	5.32003e-07	2.27593e-07	-2.16515e-08	2.05941e-07	1.62770e-07	-5.11162e-08	1.11654e-07	1.64171e-07	-2.86350e-08	1.35536e-07
0.172	1.07612e-07	-3.37578e-08	7.38537e-08	3.57709e-08	-7.57806e-09	2.81929e-08	1.64181e-07	-2.96811e-08	1.34500e-07	1.36391e-08	-2.69611e-09	1.09430e-08	4.70066e-07	7.33359e-08	5.43402e-07	2.32593e-07	-2.21271e-08	2.10466e-07	1.66349e-07	-5.22699e-08	1.14079e-07	1.67714e-07	-2.92529e-08	1.38461e-07
0.197	1.09699e-07	-3.44125e-08	7.52860e-08	3.65672e-08	-7.74674e-09	2.88204e-08	1.67470e-07	-3.02756e-08	1.37194e-07	1.40301e-08	-2.77339e-09	1.12567e-08	4.80352e-07	7.44440e-08	5.54796e-07	2.37596e-07	-2.26031e-08	2.14993e-07	1.69929e-07	-5.34255e-08	1.16503e-07	1.71257e-07	-2.98710e-08	1.41386e-07
0.221	1.11780e-07	-3.50653e-08	7.67143e-08	3.73652e-08	-7.91579e-09	2.94494e-08	1.70752e-07	-3.08690e-08	1.39883e-07	1.44251e-08	-2.85147e-09	1.15736e-08	4.90648e-07	7.55375e-08	5.66185e-07	2.42602e-07	-2.30793e-08	2.19523e-07	1.73511e-07	-5.45831e-08	1.18928e-07	1.74802e-07	-3.04892e-08	1.44313e-07
0.246	1.13855e-07	-3.57163e-08	7.81384e-08	3.81649e-08	-8.08521e-09	3.00797e-08	1.74028e-07	-3.14611e-08	1.42566e-07	1.48242e-08	-2.93036e-09	1.18938e-08	5.00952e-07	7.66163e-08	5.77569e-07	2.47612e-07	-2.35559e-08	2.24056e-07	1.77094e-07	-5.57427e-08	1.21351e-07	1.78347e-07	-3.11076e-08	1.47239e-07
0.270	1.15924e-07	-3.63654e-08	7.95584e-08	3.89663e-08	-8.25500e-09	3.07113e-08	1.77297e-07	-3.20521e-08	1.45245e-07	1.52274e-08	-3.01007e-09	1.22173e-08	5.11266e-07	7.76805e-08	5.88946e-07	2.52624e-07	-2.40328e-08	2.28591e-07	1.80679e-07	-5.69042e-08	1.23775e-07	1.81893e-07	-3.17260e-08	1.50167e-07
0.295	1.17987e-07	-3.70125e-08	8.09742e-08	3.97694e-08	-8.42514e-09	3.13443e-08	1.80559e-07	-3.26419e-08	1.47917e-07	1.56347e-08	-3.09058e-09	1.25441e-08	5.21588e-07	7.87300e-08	6.00318e-07	2.57640e-07	-2.45099e-08	2.33130e-07	1.84266e-07	-5.80676e-08	1.26198e-07	1.85439e-07	-3.23446e-08	1.53095e-07
0.319	1.20044e-07	-3.76577e-08	8.23858e-08	4.05743e-08	-8.59565e-09	3.19786e-08	1.83815e-07	-3.32305e-08	1.50584e-07	1.60461e-08	-3.17191e-09	1.28742e-08	5.31918e-07	7.97649e-08	6.11683e-07	2.62658e-07	-2.49873e-08	2.37671e-07	1.87853e-07	-5.92329e-08	1.28621e-07	1.88987e-07	-3.29633e-08	1.56023e-07
0.344	1.22094e-07	-3.83011e-08	8.37932e-08	4.13808e-08	-8.76651e-09	3.26143e-08	1.87064e-07	-3.38178e-08	1.53246e-07	1.64616e-08	-3.25405e-09	1.32076e-08	5.42256e-07	8.07850e-08	6.23041e-07	2.67679e-07	-2.54650e-08	2.42214e-07	1.91442e-07	-6.04000e-08	1.31042e-07	1.92534e-07	-3.35821e-08	1.58952e-07
0.369	1.24139e-07	-3.89424e-08	8.51963e-08	4.21891e-08	-8.93774e-09	3.32513e-08	1.90306e-07	-3.44039e-08	1.55902e-07	1.68813e-08	-3.33701e-09	1.35443e-08	5.52602e-07	8.17903e-08	6.34392e-07	2.72703e-07	-2.59429e-08	2.46760e-07	1.95033e-07	-6.15691e-08	1.33463e-07	1.96083e-07	-3.42011e-08	1.61882e-07
0.393	1.26177e-07	-3.95818e-08	8.65952e-08	4.29990e-08	-9.10931e-09	3.38896e-08	1.93540e-07	-3.49887e-08	1.58552e-07	1.73052e-08	-3.42079e-09	1.38844e-08	5.62955e-07	8.27809e-08	6.45736e-07	2.77729e-07	-2.64210e-08	2.51308e-07	1.98624e-07	-6.27400e-08	1.35884e-07	1.99632e-07	-3.48200e-08	1.64811e-07
0.418	1.28209e-07	-4.02193e-08	8.79898e-08	4.38105e-08	-9.28125e-09	3.45293e-08	1.96768e-07	-3.55722e-08	1.61196e-07	1.77331e-08	-3.50539e-09	1.42277e-08	5.73315e-07	8.37567e-08	6.57072e-07	2.82758e-07	-2.68995e-08	2.55858e-07	2.02216e-07	-6.39128e-08	1.38303e-07	2.03181e-07	-3.54391e-08	1.67742e-07
0.442	1.30235e-07	-4.08547e-08	8.93800e-08	4.46238e-08	-9.45353e-09	3.51702e-08	1.99989e-07	-3.61545e-08	1.63834e-07	1.81652e-08	-3.59081e-09	1.45744e-08	5.83682e-07	8.47177e-08	6.68400e-07	2.87789e-07	-2.73781e-08	2.60411e-07	2.05809e-07	-6.50874e-08	1.40722e-07	2.06731e-07	-3.60583e-08	1.70672e-07
0.467	1.32254e-07	-4.14882e-08	9.07659e-08	4.54386e-08	-9.62616e-09	3.58125e-08	2.03202e-07	-3.67354e-08	1.66467e-07	1.86015e-08	-3.67705e-09	1.49245e-08	5.94055e-07	8.56639e-08	6.79719e-07	2.92823e-07	-2.78569e-08	2.64966e-07	2.09403e-07	-6.62638e-08	1.43139e-07	2.10281e-07	-3.66775e-08	1.73603e-07
0.492	1.34267e-07	-4.21197e-08	9.21474e-08	4.62551e-08	-9.79913e-09	3.64560e-08	2.06408e-07	-3.73149e-08	1.69093e-07	1.90419e-08	-3.76411e-09	1.52778e-08	6.04434e-07	8.65953e-08	6.91030e-07	2.97858e-07	-2.83360e-08	2.69522e-07	2.12997e-07	-6.74420e-08	1.45555e-07	2.13831e-07	-3.72968e-08	1.76535e-07
0.516	1.36274e-07	-4.27491e-08	9.35245e-08	4.70732e-08	-9.97245e-09	3.71008e-08	2.09606e-07	-3.78931e-08	1.71713e-07	1.94865e-08	-3.85199e-09	1.56345e-08	6.14820e-07	8.75118e-08	7.02331e-07	3.02896e-07	-2.88152e-08	2.74081e-07	2.16592e-07	-6.86220e-08	1.47970e-07	2.17382e-07	-3.79162e-08	1.79466e-07
0.541	1.38274e-07	-4.33765e-08	9.48971e-08	4.78930e-08	-1.01461e-08	3.77468e-08	2.12797e-07	-3.84700e-08	1.74327e-07	1.99353e-08	-3.94070e-09	1.59946e-08	6.25210e-07	8.84134e-08	7.13624e-07	3.07936e-07	-2.92947e-08	2.78641e-07	2.20188e-07	-6.98038e-08	1.50384e-07	2.20934e-07	-3.85356e-08	1.82398e-07
0.565	1.40267e-07	-4.40019e-08	9.62653e-08	4.87143e-08	-1.03201e-08	3.83942e-08	2.15980e-07	-3.90454e-08	1.76935e-07	2.03882e-08	-4.03023e-09	1.63579e-08	6.35606e-07	8.93001e-08	7.24906e-07	3.12978e-07	-2.97743e-08	2.83203e-07	2.23784e-07	-7.09873e-08	1.52797e-07	2.24485e-07	-3.91550e-08	1.85330e-07
0.590	1.42254e-07	-4.46252e-08	9.76290e-08	4.95372e-08	-1.04944e-08	3.90427e-08	2.19156e-07	-3.96195e-08	1.79536e-07	2.08453e-08	-4.12058e-09	1.67247e-08	6.46007e-07	9.01719e-08	7.36179e-07	3.18021e-07	-3.02542e-08	2.87767e-07	2.27380e-07	-7.21726e-08	1.55208e-07	2.28037e-07	-3.97745e-08	1.88262e-07
0.614	1.44235e-07	-4.52465e-08	9.89881e-08	5.03616e-08	-1.06691e-08	3.96925e-08	2.22323e-07	-4.01922e-08	1.82131e-07	2.13065e-08	-4.21176e-09	1.70947e-08	6.56412e-07	9.10287e-08	7.47441e-07	3.23067e-07	-3.07341e-08	2.92333e-07	2.30977e-07	-7.33596e-08	1.57617e-07	2.31588e-07	-4.03940e-08	1.91194e-07
0.639	1.46208e-07	-4.58657e-08	1.00343e-07	5.11876e-08	-1.08441e-08	4.03435e-08	2.25483e-07	-4.07634e-08	1.84720e-07	2.17719e-08	-4.30375e-09	1.74681e-08	6.66822e-07	9.18706e-08	7.58693e-07	3.28114e-07	-3.12143e-08	2.96900e-07	2.34574e-07	-7.45483e-08	1.60025e-07	2.35140e-07	-4.10136e-08	1.94127e-07
0.664	1.48176e-07	-4.64828e-08	1.01693e-07	5.20151e-08	-1.10194e-08	4.09958e-08	2.28635e-07	-4.13331e-08	1.87301e-07	2.22415e-08	-4.39658e-09	1.78449e-08	6.77236e-07	9.26976e-08	7.69934e-07	3.33163e-07	-3.16946e-08	3.01468e-07	2.38170e-07	-7.57387e-08	1.62432e-07	2.38692e-07	-4.16331e-08	1.97059e-07
0.688	1.50136e-07	-4.70978e-08	1.03038e-07	5.28442e-08	-1.11950e-08	4.16492e-08	2.31778e-07	-4.19014e-08	1.89877e-07	2.27152e-08	-4.49022e-09	1.82250e-08	6.87654e-07	9.35095e-08	7.81163e-07	3.38213e-07	-3.21750e-08	3.06038e-07	2.41767e-07	-7.69308e-08	1.64836e-07	2.42245e-07	-4.22527e-08	1.99992e-07
0.713	1.52090e-07	-4.77106e-08	1.04379e-07	5.36748e-08	-1.13710e-08	4.23038e-08	2.34914e-07	-4.24683e-08	1.92445e-07	2.31931e-08	-4.58469e-09	1.86084e-08	6.98075e-07	9.43065e-08	7.92381e-07	3.43264e-07	-3.26556e-08	3.10609e-07	2.45363e-07	-7.81245e-08	1.67239e-07	2.45797e-07	-4.28722e-08	2.02924e-07
0.737	1.54037e-07	-4.83214e-08	1.05715e-07	5.45068e-08	-1.15472e-08	4.29596e-08	2.38041e-07	-4.30336e-08	1.95007e-07	2.36751e-08	-4.67997e-09	1.89951e-08	7.08499e-07	9.50884e-08	8.03587e-07	3.48317e-07	-3.31363e-08	3.15181e-07	2.48960e-07	-7.93199e-08	1.69640e-07	2.49349e-07	-4.34918e-08	2.05857e-07
0.762	1.55977e-07	-4.89300e-08	1.07047e-07	5.53403e-08	-1.17238e-08	4.36165e-08	2.41159e-07	-4.35974e-08	1.97562e-07	2.41613e-08	-4.77608e-09	1.93852e-08	7.18926e-07	9.58554e-08	8.14782e-07	3.53371e-07	-3.36171e-08	3.19754e-07	2.52556e-07	-8.05169e-08	1.72039e-07	2.52901e-07	-4.41113e-08	2.08789e-07
0.786	1.57910e-07	-4.95365e-08	1.08373e-07	5.61753e-08	-1.19007e-08	4.42746e-08	2.44270e-07	-4.41597e-08	2.00110e-07	2.46516e-08	-4.87301e-09	1.97786e-08	7.29356e-07	9.66073e-08	8.25963e-07	3.58427e-07	-3.40980e-08	3.24329e-07	2.56151e-07	-8.17155e-08	1.74436e-07	2.56453e-07	-4.47309e-08	2.11722e-07
0.811	1.59836e-07	-5.01407e-08	1.09695e-07	5.70116e-08	-1.20779e-08	4.49338e-08	2.47372e-07	-4.47205e-08	2.02651e-07	2.51461e-08	-4.97075e-09	2.01754e-08	7.39788e-07	9.73441e-08	8.37132e-07	3.63483e-07	-3.45790e-08	3.28904e-07	2.59746e-07	-8.29157e-08	1.76831e-07	2.60004e-07	-4.53504e-08	2.14654e-07
0.836	1.61756e-07	-5.07428e-08	1.11013e-07	5.78494e-08	-1.22554e-08	4.55941e-08	2.50465e-07	-4.52796e-08	2.05185e-07	2.56447e-08	-5.06931e-09	2.05754e-08	7.50222e-07	9.80658e-08	8.48288e-07	3.68540e-07	-3.50601e-08	3.33480e-07	2.63341e-07	-8.41175e-08	1.79223e-07	2.63556e-07	-4.59698e-08	2.17586e-07
0.860	1.63668e-07	-5.13428e-08	1.12325e-07	5.86886e-08	-1.24332e-08	4.62555e-08	2.53549e-07	-4.58373e-08	2.07712e-07	2.61474e-08	-5.16869e-09	2.09787e-08	7.60658e-07	9.87725e-08	8.59430e-07	3.73598e-07	-3.55413e-08	3.38057e-07	2.66935e-07	-8.53209e-08	1.81614e-07	2.67107e-07	-4.65892e-08	2.20518e-07
0.885	1.65573e-07	-5.19405e-08	1.13633e-07	5.95292e-08	-1.26112e-08	4.69180e-08	2.56625e-07	-4.63933e-08	2.10232e-07	2.66543e-08	-5.26888e-09	2.13854e-08	7.71095e-07	9.94641e-08	8.70559e-07	3.78657e-07	-3.60226e-08	3.42635e-07	2.70528e-07	-8.65258e-08	1.84002e-07	2.70658e-07	-4.72086e-08	2.23449e-07
0.909	1.67472e-07	-5.25360e-08	1.14936e-07	6.03711e-08	-1.27896e-08	4.75815e-08	2.59692e-07	-4.69477e-08	2.12744e-07	2.71652e-08	-5.36988e-09	2.17954e-08	7.81533e-07	1.00141e-07	8.81674e-07	3.83717e-07	-3.65039e-08	3.47213e-07	2.74120e-07	-8.77323e-08	1.86388e-07	2.74209e-07	-4.78279e-08	2.26381e-07
0.934	1.69363e-07	-5.31292e-08	1.16234e-07	6.12144e-08	-1.29682e-08	4.82461e-08	2.62749e-07	-4.75005e-08	2.15249e-07	2.76803e-08	-5.47169e-09	2.22086e-08	7.91972e-07	1.00802e-07	8.92774e-07	3.88777e-07	-3.69853e-08	3.51792e-07	2.77711e-07	-8.89402e-08	1.88771e-07	2.77759e-07	-4.84472e-08	2.29312e-07
0.958	1.71247e-07	-5.37203e-08	1.17527e-07	6.20590e-08	-1.31472e-08	4.89118e-08	2.65798e-07	-4.80516e-08	2.17746e-07	2.81994e-08	-5.57431e-09	2.26251e-08	8.02412e-07	1.01448e-07	9.03860e-07	3.93838e-07	-3.74667e-08	3.56371e-07	2.81301e-07	-9.01497e-08	1.91152e-07	2.81309e-07	-4.90664e-08	2.32243e-07
0.983	1.73124e-07	-5.43091e-08	1.18815e-07	6.29048e-08	-1.33264e-08	4.95785e-08	2.68838e-07	-4.86011e-08	2.20236e-07	2.87226e-08	-5.67774e-09	2.30449e-08	8.12852e-07	1.02079e-07	9.14931e-07	3.98899e-07	-3.79482e-08	3.60950e-07	2.84890e-07	-9.13606e-08	1.93530e-07	2.84859e-07	-4.96855e-08	2.35173e-07
1.008	1.74993e-07	-5.48956e-08	1.20098e-07	6.37519e-08	-1.35058e-08	5.02461e-08	2.71868e-07	-4.91490e-08	2.22719e-07	2.92499e-08	-5.78197e-09	2.34679e-08	8.23292e-07	1.02695e-07	9.25987e-07	4.03960e-07	-3.84297e-08	3.65530e-07	2.88478e-07	-9.25730e-08	1.95905e-07	2.88408e-07	-5.03045e-08	2.38103e-07
1.032	1.76856e-07	-5.54798e-08	1.21376e-07	6.46003e-08	-1.36856e-08	5.09148e-08	2.74889e-07	-4.96951e-08	2.25194e-07	2.97813e-08	-5.88700e-09	2.38943e-08	8.33731e-07	1.03296e-07	9.37027e-07	4.09021e-07	-3.89112e-08	3.70110e-07	2.92065e-07	-9.37868e-08	1.98278e-07	2.91956e-07	-5.09234e-08	2.41033e-07
1.057	1.78711e-07	-5.60617e-08	1.22649e-07	6.54499e-08	-1.38655e-08	5.15844e-08	2.77900e-07	-5.02395e-08	2.27661e-07	3.03166e-08	-5.99283e-09	2.43238e-08	8.44170e-07	1.03882e-07	9.48052e-07	4.14083e-07	-3.93927e-08	3.74690e-07	2.95650e-07	-9.50021e-08	2.00648e-07	2.95504e-07	-5.15423e-08	2.43962e-07
1.081	1.80559e-07	-5.66414e-08	1.23917e-07	6.63007e-08	-1.40458e-08	5.22549e-08	2.80902e-07	-5.07823e-08	2.30120e-07	3.08560e-08	-6.09946e-09	2.47566e-08	8.54609e-07	1.04452e-07	9.59061e-07	4.19145e-07	-3.98743e-08	3.79271e-07	2.99233e-07	-9.62187e-08	2.03015e-07	2.99051e-07	-5.21610e-08	2.46890e-07
1.106	1.82399e-07	-5.72187e-08	1.25180e-07	6.71527e-08	-1.42263e-08	5.29264e-08	2.83895e-07	-5.13233e-08	2.32572e-07	3.13995e-08	-6.20688e-09	2.51926e-08	8.65046e-07	1.05007e-07	9.70053e-07	4.24206e-07	-4.03558e-08	3.83851e-07	3.02815e-07	-9.74368e-08	2.05379e-07	3.02598e-07	-5.27796e-08	2.49818e-07
1.130	1.84232e-07	-5.77937e-08	1.26438e-07	6.80058e-08	-1.44070e-08	5.35988e-08	2.86878e-07	-5.18625e-08	2.35015e-07	3.19469e-08	-6.31509e-09	2.56318e-08	8.75481e-07	1.05548e-07	9.81029e-07	4.29268e-07	-4.08373e-08	3.88431e-07	3.06396e-07	-9.86562e-08	2.07739e-07	3.06144e-07	-5.33981e-08	2.52746e-07
1.155	1.86057e-07	-5.83663e-08	1.27691e-07	6.88601e-08	-1.45880e-08	5.42721e-08	2.89851e-07	-5.24000e-08	2.37451e-07	3.24983e-08	-6.42409e-09	2.60742e-08	8.85915e-07	1.06072e-07	9.91987e-07	4.34329e-07	-4.13188e-08	3.93010e-07	3.09974e-07	-9.98770e-08	2.10097e-07	3.09689e-07	-5.40164e-08	2.55673e-07
1.180	1.87875e-07	-5.89366e-08	1.28939e-07	6.97154e-08	-1.47692e-08	5.49462e-08	2.92814e-07	-5.29357e-08	2.39878e-07	3.30537e-08	-6.53387e-09	2.65198e-08	8.96347e-07	1.06582e-07	1.00293e-06	4.39390e-07	-4.18003e-08	3.97590e-07	3.13551e-07	-1.01099e-07	2.12452e-07	3.13233e-07	-5.46347e-08	2.58599e-07
1.204	1.89686e-07	-5.95045e-08	1.30181e-07	7.05719e-08	-1.49506e-08	5.56212e-08	2.95767e-07	-5.34695e-08	2.42298e-07	3.36130e-08	-6.64444e-09	2.69685e-08	9.06777e-07	1.07077e-07	1.01385e-06	4.44451e-07	-4.22817e-08	4.02169e-07	3.17126e-07	-1.02323e-07	2.14803e-07	3.16777e-07	-5.52528e-08	2.61524e-07
1.229	1.91488e-07	-6.00700e-08	1.31418e-07	7.14293e-08	-1.51323e-08	5.62971e-08	2.98710e-07	-5.40016e-08	2.44709e-07	3.41762e-08	-6.75578e-09	2.74205e-08	9.17204e-07	1.07556e-07	1.02476e-06	4.49511e-07	-4.27631e-08	4.06748e-07	3.20699e-07	-1.03547e-07	2.17151e-07	3.20320e-07	-5.58707e-08	2.64449e-07
1.253	1.93284e-07	-6.06332e-08	1.32650e-07	7.22878e-08	-1.53142e-08	5.69737e-08	3.01644e-07	-5.45319e-08	2.47112e-07	3.47434e-08	-6.86789e-09	2.78755e-08	9.27628e-07	1.08020e-07	1.03565e-06	4.54570e-07	-4.32444e-08	4.11326e-07	3.24269e-07	-1.04773e-07	2.19496e-07	3.23862e-07	-5.64884e-08	2.67373e-07
1.278	1.95071e-07	-6.11939e-08	1.33877e-07	7.31473e-08	-1.54962e-08	5.76511e-08	3.04566e-07	-5.50603e-08	2.49506e-07	3.53145e-08	-6.98078e-09	2.83337e-08	9.38049e-07	1.08469e-07	1.04652e-06	4.59629e-07	-4.37256e-08	4.15903e-07	3.27838e-07	-1.06001e-07	2.21837e-07	3.27402e-07	-5.71061e-08	2.70296e-07
1.303	1.96851e-07	-6.17522e-08	1.35099e-07	7.40078e-08	-1.56785e-08	5.83293e-08	3.07479e-07	-5.55868e-08	2.51892e-07	3.58894e-08	-7.09443e-09	2.87950e-08	9.48466e-07	1.08902e-07	1.05737e-06	4.64686e-07	-4.42068e-08	4.20480e-07	3.31404e-07	-1.07229e-07	2.24175e-07	3.30942e-07	-5.77235e-08	2.73219e-07
1.327	1.98623e-07	-6.23081e-08	1.36315e-07	7.48692e-08	-1.58610e-08	5.90082e-08	3.10381e-07	-5.61115e-08	2.54270e-07	3.64682e-08	-7.20884e-09	2.92594e-08	9.58880e-07	1.09321e-07	1.06820e-06	4.69743e-07	-4.46879e-08	4.25056e-07	3.34968e-07	-1.08459e-07	2.26509e-07	3.34481e-07	-5.83407e-08	2.76140e-07
1.352	2.00387e-07	-6.28615e-08	1.37525e-07	7.57316e-08	-1.60437e-08	5.96879e-08	3.13273e-07	-5.66343e-08	2.56639e-07	3.70508e-08	-7.32402e-09	2.97268e-08	9.69290e-07	1.09724e-07	1.07901e-06	4.74799e-07	-4.51688e-08	4.29631e-07	3.38529e-07	-1.09690e-07	2.28840e-07	3.38019e-07	-5.89578e-08	2.79061e-07
1.376	2.02143e-07	-6.34125e-08	1.38731e-07	7.65948e-08	-1.62266e-08	6.03682e-08	3.16154e-07	-5.71552e-08	2.58999e-07	3.76373e-08	-7.43994e-09	3.01973e-08	9.79696e-07	1.10112e-07	1.08981e-06	4.79854e-07	-4.56497e-08	4.34205e-07	3.42088e-07	-1.10922e-07	2.31166e-07	3.41555e-07	-5.95747e-08	2.81981e-07
1.401	2.03892e-07	-6.39610e-08	1.39931e-07	7.74588e-08	-1.64096e-08	6.10492e-08	3.19025e-07	-5.76742e-08	2.61351e-07	3.82275e-08	-7.55661e-09	3.06709e-08	9.90097e-07	1.10484e-07	1.10058e-06	4.84908e-07	-4.61305e-08	4.38778e-07	3.45644e-07	-1.12155e-07	2.33489e-07	3.45091e-07	-6.01913e-08	2.84900e-07
1.425	2.05633e-07	-6.45071e-08	1.41125e-07	7.83237e-08	-1.65929e-08	6.17309e-08	3.21885e-07	-5.81912e-08	2.63694e-07	3.88215e-08	-7.67403e-09	3.11475e-08	1.00049e-06	1.10842e-07	1.11134e-06	4.89961e-07	-4.66112e-08	4.43349e-07	3.49198e-07	-1.13390e-07	2.35808e-07	3.48625e-07	-6.08078e-08	2.87817e-07
1.450	2.07365e-07	-6.50506e-08	1.42315e-07	7.91894e-08	-1.67763e-08	6.24132e-08	3.24734e-07	-5.87063e-08	2.66028e-07	3.94193e-08	-7.79219e-09	3.16271e-08	1.01088e-06	1.11184e-07	1.12207e-06	4.95012e-07	-4.70917e-08	4.47920e-07	3.52749e-07	-1.14625e-07	2.38123e-07	3.52158e-07	-6.14240e-08	2.90734e-07
1.475	2.09090e-07	-6.55916e-08	1.43498e-07	8.00559e-08	-1.69598e-08	6.30961e-08	3.27572e-07	-5.92194e-08	2.68353e-07	4.00207e-08	-7.91109e-09	3.21096e-08	1.02127e-06	1.11511e-07	1.13278e-06	5.00061e-07	-4.75721e-08	4.52489e-07	3.56296e-07	-1.15862e-07	2.40434e-07	3.55690e-07	-6.20400e-08	2.93650e-07
1.499	2.10806e-07	-6.61301e-08	1.44676e-07	8.09231e-08	-1.71435e-08	6.37796e-08	3.30400e-07	-5.97305e-08	2.70669e-07	4.06259e-08	-8.03071e-09	3.25952e-08	1.03165e-06	1.11822e-07	1.14347e-06	5.05110e-07	-4.80523e-08	4.57057e-07	3.59841e-07	-1.17100e-07	2.42741e-07	3.59220e-07	-6.26557e-08	2.96564e-07
1.524	2.12515e-07	-6.66661e-08	1.45849e-07	8.17910e-08	-1.73274e-08	6.44636e-08	3.33216e-07	-6.02396e-08	2.72976e-07	4.12347e-08	-8.15106e-09	3.30836e-08	1.04203e-06	1.12119e-07	1.15414e-06	5.10156e-07	-4.85324e-08	4.61624e-07	3.63383e-07	-1.18339e-07	2.45044e-07	3.62749e-07	-6.32713e-08	2.99478e-07
1.548	2.14215e-07	-6.71995e-08	1.47016e-07	8.26596e-08	-1.75114e-08	6.51482e-08	3.36021e-07	-6.07467e-08	2.75274e-07	4.18472e-08	-8.27213e-09	3.35750e-08	1.05239e-06	1.12400e-07	1.16479e-06	5.15201e-07	-4.90123e-08	4.66188e-07	3.66921e-07	-1.19579e-07	2.47343e-07	3.66276e-07	-6.38865e-08	3.02390e-07
1.573	2.15908e-07	-6.77304e-08	1.48177e-07	8.35288e-08	-1.76955e-08	6.58332e-08	3.38815e-07	-6.12518e-08	2.77563e-07	4.24633e-08	-8.39391e-09	3.40693e-08	1.06276e-06	1.12666e-07	1.17542e-06	5.20244e-07	-4.94921e-08	4.70752e-07	3.70457e-07	-1.20820e-07	2.49637e-07	3.69802e-07	-6.45015e-08	3.05301e-07
1.597	2.17592e-07	-6.82586e-08	1.49333e-07	8.43986e-08	-1.78798e-08	6.65188e-08	3.41597e-07	-6.17548e-08	2.79843e-07	4.30829e-08	-8.51641e-09	3.45665e-08	1.07311e-06	1.12916e-07	1.18603e-06	5.25285e-07	-4.99716e-08	4.75313e-07	3.73989e-07	-1.22061e-07	2.51927e-07	3.73327e-07	-6.51163e-08	3.08211e-07
1.622	2.19267e-07	-6.87843e-08	1.50483e-07	8.52690e-08	-1.80642e-08	6.72048e-08	3.44369e-07	-6.22558e-08	2.82113e-07	4.37062e-08	-8.63961e-09	3.50666e-08	1.08346e-06	1.13152e-07	1.19661e-06	5.30324e-07	-5.04510e-08	4.79873e-07	3.77517e-07	-1.23304e-07	2.54213e-07	3.76850e-07	-6.57308e-08	3.11119e-07
1.647	2.20935e-07	-6.93075e-08	1.51628e-07	8.61399e-08	-1.82487e-08	6.78912e-08	3.47128e-07	-6.27547e-08	2.84374e-07	4.43329e-08	-8.76350e-09	3.55694e-08	1.09380e-06	1.13372e-07	1.20717e-06	5.35361e-07	-5.09302e-08	4.84431e-07	3.81042e-07	-1.24548e-07	2.56494e-07	3.80371e-07	-6.63449e-08	3.14026e-07
1.671	2.22594e-07	-6.98279e-08	1.52766e-07	8.70113e-08	-1.84333e-08	6.85780e-08	3.49876e-07	-6.32516e-08	2.86625e-07	4.49632e-08	-8.88809e-09	3.60751e-08	1.10413e-06	1.13577e-07	1.21771e-06	5.40395e-07	-5.14091e-08	4.88986e-07	3.84564e-07	-1.25793e-07	2.58771e-07	3.83891e-07	-6.69588e-08	3.16932e-07
1.696	2.24245e-07	-7.03458e-08	1.53899e-07	8.78833e-08	-1.86180e-08	6.92652e-08	3.52613e-07	-6.37463e-08	2.88867e-07	4.55969e-08	-9.01336e-09	3.65836e-08	1.11446e-06	1.13766e-07	1.22823e-06	5.45428e-07	-5.18879e-08	4.93540e-07	3.88082e-07	-1.27039e-07	2.61043e-07	3.87409e-07	-6.75724e-08	3.19836e-07
1.720	2.25887e-07	-7.08610e-08	1.55026e-07	8.87556e-08	-1.88028e-08	6.99528e-08	3.55338e-07	-6.42389e-08	2.91099e-07	4.62341e-08	-9.13932e-09	3.70948e-08	1.12478e-06	1.13941e-07	1.23872e-06	5.50458e-07	-5.23664e-08	4.98091e-07	3.91596e-07	-1.28286e-07	2.63310e-07	3.90925e-07	-6.81857e-08	3.22739e-07
1.745	2.27521e-07	-7.13736e-08	1.56148e-07	8.96284e-08	-1.89877e-08	7.06406e-08	3.58051e-07	-6.47293e-08	2.93321e-07	4.68747e-08	-9.26594e-09	3.76088e-08	1.13509e-06	1.14100e-07	1.24919e-06	5.55485e-07	-5.28447e-08	5.02641e-07	3.95106e-07	-1.29533e-07	2.65573e-07	3.94439e-07	-6.87987e-08	3.25640e-07
1.769	2.29147e-07	-7.18835e-08	1.57263e-07	9.05015e-08	-1.91727e-08	7.13288e-08	3.60752e-07	-6.52177e-08	2.95534e-07	4.75187e-08	-9.39324e-09	3.81254e-08	1.14539e-06	1.14244e-07	1.25963e-06	5.60510e-07	-5.33227e-08	5.07188e-07	3.98613e-07	-1.30782e-07	2.67831e-07	3.97952e-07	-6.94113e-08	3.28540e-07
1.794	2.30764e-07	-7.23908e-08	1.58373e-07	9.13750e-08	-1.93578e-08	7.20172e-08	3.63441e-07	-6.57038e-08	2.97737e-07	4.81660e-08	-9.52120e-09	3.86448e-08	1.15568e-06	1.14373e-07	1.27005e-06	5.65533e-07	-5.38005e-08	5.11732e-07	4.02115e-07	-1.32031e-07	2.70084e-07	4.01462e-07	-7.00237e-08	3.31438e-07
1.819	2.32372e-07	-7.28954e-08	1.59477e-07	9.22487e-08	-1.95429e-08	7.27059e-08	3.66118e-07	-6.61878e-08	2.99930e-07	4.88166e-08	-9.64981e-09	3.91668e-08	1.16596e-06	1.14486e-07	1.28045e-06	5.70552e-07	-5.42781e-08	5.16274e-07	4.05613e-07	-1.33281e-07	2.72332e-07	4.04971e-07	-7.06357e-08	3.34335e-07
1.843	2.33972e-07	-7.33972e-08	1.60575e-07	9.31228e-08	-1.97280e-08	7.33947e-08	3.68783e-07	-6.66696e-08	3.02114e-07	4.94705e-08	-9.77907e-09	3.96914e-08	1.17624e-06	1.14585e-07	1.29082e-06	5.75569e-07	-5.47553e-08	5.20814e-07	4.09107e-07	-1.34532e-07	2.74575e-07	4.08477e-07	-7.12473e-08	3.37230e-07
1.868	2.35563e-07	-7.38964e-08	1.61667e-07	9.39970e-08	-1.99132e-08	7.40838e-08	3.71436e-07	-6.71491e-08	3.04287e-07	5.01276e-08	-9.90897e-09	4.02187e-08	1.18650e-06	1.14668e-07	1.30117e-06	5.80583e-07	-5.52323e-08	5.25351e-07	4.12597e-07	-1.35784e-07	2.76813e-07	4.11982e-07	-7.18586e-08	3.40124e-07
1.892	2.37146e-07	-7.43928e-08	1.62753e-07	9.48714e-08	-2.00985e-08	7.47729e-08	3.74076e-07	-6.76265e-08	3.06450e-07	5.07880e-08	-1.00395e-08	4.07485e-08	1.19676e-06	1.14736e-07	1.31149e-06	5.85594e-07	-5.57090e-08	5.29885e-07	4.16082e-07	-1.37036e-07	2.79046e-07	4.15485e-07	-7.24695e-08	3.43015e-07
1.917	2.38719e-07	-7.48865e-08	1.63833e-07	9.57460e-08	-2.02838e-08	7.54623e-08	3.76704e-07	-6.81016e-08	3.08603e-07	5.14515e-08	-1.01707e-08	4.12809e-08	1.20700e-06	1.14789e-07	1.32179e-06	5.90601e-07	-5.61853e-08	5.34416e-07	4.19564e-07	-1.38290e-07	2.81274e-07	4.18985e-07	-7.30800e-08	3.45905e-07
1.942	2.40284e-07	-7.53774e-08	1.64907e-07	9.66207e-08	-2.04691e-08	7.61516e-08	3.79320e-07	-6.85744e-08	3.10746e-07	5.21182e-08	-1.03024e-08	4.18157e-08	1.21723e-06	1.14826e-07	1.33206e-06	5.95605e-07	-5.66614e-08	5.38944e-07	4.23040e-07	-1.39544e-07	2.83496e-07	4.22483e-07	-7.36902e-08	3.48793e-07
1.966	2.41841e-07	-7.58656e-08	1.65975e-07	9.74955e-08	-2.06544e-08	7.68411e-08	3.81923e-07	-6.90450e-08	3.12878e-07	5.27880e-08	-1.04348e-08	4.23531e-08	1.22746e-06	1.14849e-07	1.34230e-06	6.00606e-07	-5.71372e-08	5.43469e-07	4.26512e-07	-1.40798e-07	2.85714e-07	4.25979e-07	-7.43000e-08	3.51679e-07
1.991	2.43388e-07	-7.63510e-08	1.67037e-07	9.83703e-08	-2.08397e-08	7.75306e-08	3.84514e-07	-6.95133e-08	3.15000e-07	5.34608e-08	-1.05678e-08	4.28929e-08	1.23767e-06	1.14856e-07	1.35252e-06	6.05604e-07	-5.76126e-08	5.47991e-07	4.29979e-07	-1.42054e-07	2.87926e-07	4.29473e-07	-7.49094e-08	3.54564e-07
2.015	2.44926e-07	-7.68336e-08	1.68093e-07	9.92451e-08	-2.10250e-08	7.82200e-08	3.87091e-07	-6.99794e-08	3.17112e-07	5.41366e-08	-1.07014e-08	4.34352e-08	1.24787e-06	1.14848e-07	1.36272e-06	6.10598e-07	-5.80877e-08	5.52510e-07	4.33442e-07	-1.43310e-07	2.90132e-07	4.32965e-07	-7.55184e-08	3.57446e-07
2.040	2.46456e-07	-7.73134e-08	1.69142e-07	1.00120e-07	-2.12103e-08	7.89095e-08	3.89656e-07	-7.04431e-08	3.19213e-07	5.48155e-08	-1.08356e-08	4.39798e-08	1.25806e-06	1.14825e-07	1.37288e-06	6.15589e-07	-5.85625e-08	5.57026e-07	4.36900e-07	-1.44566e-07	2.92333e-07	4.36454e-07	-7.61269e-08	3.60327e-07
2.064	2.47976e-07	-7.77904e-08	1.70186e-07	1.00994e-07	-2.13956e-08	7.95988e-08	3.92208e-07	-7.09044e-08	3.21304e-07	5.54973e-08	-1.09704e-08	4.45269e-08	1.26824e-06	1.14787e-07	1.38302e-06	6.20575e-07	-5.90369e-08	5.61538e-07	4.40353e-07	-1.45824e-07	2.94529e-07	4.39940e-07	-7.67351e-08	3.63205e-07
2.089	2.49488e-07	-7.82645e-08	1.71223e-07	1.01869e-07	-2.15809e-08	8.02881e-08	3.94748e-07	-7.13635e-08	3.23384e-07	5.61820e-08	-1.11058e-08	4.50762e-08	1.27840e-06	1.14734e-07	1.39314e-06	6.25558e-07	-5.95109e-08	5.66047e-07	4.43800e-07	-1.47082e-07	2.96719e-07	4.43424e-07	-7.73428e-08	3.66082e-07
2.114	2.50990e-07	-7.87359e-08	1.72255e-07	1.02743e-07	-2.17662e-08	8.09773e-08	3.97274e-07	-7.18202e-08	3.25454e-07	5.68695e-08	-1.12417e-08	4.56279e-08	1.28856e-06	1.14665e-07	1.40322e-06	6.30537e-07	-5.99846e-08	5.70553e-07	4.47243e-07	-1.48340e-07	2.98903e-07	4.46906e-07	-7.79501e-08	3.68956e-07
2.138	2.52484e-07	-7.92043e-08	1.73279e-07	1.03618e-07	-2.19514e-08	8.16663e-08	3.99787e-07	-7.22745e-08	3.27512e-07	5.75599e-08	-1.13781e-08	4.61818e-08	1.29870e-06	1.14582e-07	1.41328e-06	6.35512e-07	-6.04578e-08	5.75054e-07	4.50681e-07	-1.49599e-07	3.01082e-07	4.50385e-07	-7.85569e-08	3.71828e-07
2.163	2.53968e-07	-7.96700e-08	1.74298e-07	1.04492e-07	-2.21365e-08	8.23550e-08	4.02287e-07	-7.27264e-08	3.29560e-07	5.82531e-08	-1.15152e-08	4.67379e-08	1.30883e-06	1.14483e-07	1.42331e-06	6.40483e-07	-6.09307e-08	5.79552e-07	4.54113e-07	-1.50859e-07	3.03255e-07	4.53862e-07	-7.91633e-08	3.74698e-07
2.187	2.55443e-07	-8.01327e-08	1.75310e-07	1.05365e-07	-2.23216e-08	8.30436e-08	4.04773e-07	-7.31759e-08	3.31597e-07	5.89490e-08	-1.16527e-08	4.72963e-08	1.31894e-06	1.14369e-07	1.43331e-06	6.45450e-07	-6.14032e-08	5.84047e-07	4.57540e-07	-1.52119e-07	3.05422e-07	4.57336e-07	-7.97692e-08	3.77566e-07
2.212	2.56909e-07	-8.05925e-08	1.76316e-07	1.06239e-07	-2.25066e-08	8.37319e-08	4.07247e-07	-7.36231e-08	3.33623e-07	5.96477e-08	-1.17908e-08	4.78568e-08	1.32905e-06	1.14241e-07	1.44329e-06	6.50412e-07	-6.18753e-08	5.88537e-07	4.60962e-07	-1.53379e-07	3.07583e-07	4.60807e-07	-8.03747e-08	3.80432e-07
2.236	2.58366e-07	-8.10495e-08	1.77316e-07	1.07111e-07	-2.26915e-08	8.44199e-08	4.09706e-07	-7.40678e-08	3.35639e-07	6.03490e-08	-1.19295e-08	4.84195e-08	1.33913e-06	1.14097e-07	1.45323e-06	6.55371e-07	-6.23470e-08	5.93024e-07	4.64378e-07	-1.54640e-07	3.09738e-07	4.64275e-07	-8.09796e-08	3.83296e-07
2.261	2.59813e-07	-8.15035e-08	1.78309e-07	1.07984e-07	-2.28764e-08	8.51076e-08	4.12153e-07	-7.45100e-08	3.37643e-07	6.10529e-08	-1.20686e-08	4.89843e-08	1.34921e-06	1.13938e-07	1.46315e-06	6.60324e-07	-6.28183e-08	5.97506e-07	4.67789e-07	-1.55901e-07	3.11887e-07	4.67741e-07	-8.15841e-08	3.86157e-07
2.286	2.61251e-07	-8.19546e-08	1.79296e-07	1.08856e-07	-2.30611e-08	8.57949e-08	4.14586e-07	-7.49498e-08	3.39636e-07	6.17593e-08	-1.22083e-08	4.95511e-08	1.35927e-06	1.13764e-07	1.47304e-06	6.65273e-07	-6.32891e-08	6.01984e-07	4.71194e-07	-1.57163e-07	3.14030e-07	4.71204e-07	-8.21881e-08	3.89016e-07
2.310	2.62680e-07	-8.24028e-08	1.80277e-07	1.09728e-07	-2.32458e-08	8.64819e-08	4.17005e-07	-7.53872e-08	3.41618e-07	6.24683e-08	-1.23484e-08	5.01199e-08	1.36932e-06	1.13576e-07	1.48290e-06	6.70218e-07	-6.37595e-08	6.06458e-07	4.74593e-07	-1.58425e-07	3.16167e-07	4.74663e-07	-8.27916e-08	3.91872e-07
2.335	2.64099e-07	-8.28480e-08	1.81251e-07	1.10599e-07	-2.34303e-08	8.71684e-08	4.19410e-07	-7.58220e-08	3.43588e-07	6.31798e-08	-1.24891e-08	5.06908e-08	1.37935e-06	1.13372e-07	1.49273e-06	6.75157e-07	-6.42294e-08	6.10928e-07	4.77986e-07	-1.59688e-07	3.18298e-07	4.78120e-07	-8.33945e-08	3.94726e-07
2.359	2.65509e-07	-8.32903e-08	1.82218e-07	1.11469e-07	-2.36147e-08	8.78544e-08	4.21802e-07	-7.62544e-08	3.45547e-07	6.38938e-08	-1.26302e-08	5.12636e-08	1.38937e-06	1.13153e-07	1.50252e-06	6.80092e-07	-6.46988e-08	6.15393e-07	4.81374e-07	-1.60951e-07	3.20423e-07	4.81574e-07	-8.39970e-08	3.97577e-07
2.384	2.66909e-07	-8.37296e-08	1.83180e-07	1.12339e-07	-2.37990e-08	8.85400e-08	4.24179e-07	-7.66842e-08	3.47495e-07	6.46101e-08	-1.27718e-08	5.18383e-08	1.39938e-06	1.12919e-07	1.51230e-06	6.85022e-07	-6.51678e-08	6.19854e-07	4.84756e-07	-1.62214e-07	3.22542e-07	4.85025e-07	-8.45989e-08	4.00426e-07
2.408	2.68300e-07	-8.41659e-08	1.84134e-07	1.13208e-07	-2.39831e-08	8.92250e-08	4.26543e-07	-7.71116e-08	3.49432e-07	6.53287e-08	-1.29138e-08	5.24149e-08	1.40936e-06	1.12670e-07	1.52204e-06	6.89947e-07	-6.56363e-08	6.24310e-07	4.88131e-07	-1.63478e-07	3.24654e-07	4.88473e-07	-8.52002e-08	4.03273e-07
2.433	2.69681e-07	-8.45992e-08	1.85082e-07	1.14077e-07	-2.41671e-08	8.99095e-08	4.28893e-07	-7.75364e-08	3.51357e-07	6.60497e-08	-1.30564e-08	5.29933e-08	1.41934e-06	1.12407e-07	1.53174e-06	6.94867e-07	-6.61044e-08	6.28762e-07	4.91501e-07	-1.64742e-07	3.26759e-07	4.91918e-07	-8.58010e-08	4.06116e-07
2.458	2.71053e-07	-8.50294e-08	1.86023e-07	1.14944e-07	-2.43509e-08	9.05933e-08	4.31229e-07	-7.79586e-08	3.53270e-07	6.67729e-08	-1.31993e-08	5.35736e-08	1.42930e-06	1.12128e-07	1.54142e-06	6.99781e-07	-6.65719e-08	6.33209e-07	4.94864e-07	-1.66006e-07	3.28859e-07	4.95359e-07	-8.64013e-08	4.08958e-07
2.482	2.72415e-07	-8.54567e-08	1.86958e-07	1.15811e-07	-2.45345e-08	9.12765e-08	4.33550e-07	-7.83783e-08	3.55172e-07	6.74983e-08	-1.33427e-08	5.41556e-08	1.43924e-06	1.11835e-07	1.55107e-06	7.04690e-07	-6.70389e-08	6.37651e-07	4.98222e-07	-1.67270e-07	3.30951e-07	4.98797e-07	-8.70010e-08	4.11796e-07
2.507	2.73767e-07	-8.58809e-08	1.87886e-07	1.16677e-07	-2.47180e-08	9.19591e-08	4.35857e-07	-7.87954e-08	3.57062e-07	6.82259e-08	-1.34865e-08	5.47394e-08	1.44916e-06	1.11527e-07	1.56069e-06	7.09594e-07	-6.75054e-08	6.42088e-07	5.01572e-07	-1.68535e-07	3.33038e-07	5.02232e-07	-8.76001e-08	4.14632e-07
2.531	2.75110e-07	-8.63021e-08	1.88808e-07	1.17542e-07	-2.49013e-08	9.26409e-08	4.38150e-07	-7.92099e-08	3.58940e-07	6.89556e-08	-1.36308e-08	5.53248e-08	1.45907e-06	1.11204e-07	1.57028e-06	7.14492e-07	-6.79714e-08	6.46521e-07	5.04917e-07	-1.69800e-07	3.35117e-07	5.05664e-07	-8.81986e-08	4.17465e-07
2.556	2.76443e-07	-8.67202e-08	1.89722e-07	1.18406e-07	-2.50843e-08	9.33220e-08	4.40429e-07	-7.96218e-08	3.60807e-07	6.96873e-08	-1.37754e-08	5.59119e-08	1.46897e-06	1.10866e-07	1.57983e-06	7.19384e-07	-6.84368e-08	6.50948e-07	5.08255e-07	-1.71064e-07	3.37190e-07	5.09092e-07	-8.87966e-08	4.20295e-07
2.580	2.77766e-07	-8.71353e-08	1.90630e-07	1.19269e-07	-2.52672e-08	9.40023e-08	4.42693e-07	-8.00311e-08	3.62662e-07	7.04210e-08	-1.39205e-08	5.65006e-08	1.47884e-06	1.10513e-07	1.58936e-06	7.24271e-07	-6.89017e-08	6.55370e-07	5.11586e-07	-1.72330e-07	3.39257e-07	5.12516e-07	-8.93939e-08	4.23122e-07
2.605	2.79079e-07	-8.75472e-08	1.91532e-07	1.20132e-07	-2.54498e-08	9.46818e-08	4.44942e-07	-8.04377e-08	3.64504e-07	7.11567e-08	-1.40659e-08	5.70908e-08	1.48870e-06	1.10145e-07	1.59885e-06	7.29152e-07	-6.93661e-08	6.59786e-07	5.14911e-07	-1.73595e-07	3.41316e-07	5.15937e-07	-8.99906e-08	4.25947e-07
2.630	2.80382e-07	-8.79561e-08	1.92426e-07	1.20993e-07	-2.56323e-08	9.53604e-08	4.47177e-07	-8.08418e-08	3.66335e-07	7.18943e-08	-1.42117e-08	5.76826e-08	1.49854e-06	1.09763e-07	1.60831e-06	7.34027e-07	-6.98298e-08	6.64198e-07	5.18229e-07	-1.74860e-07	3.43369e-07	5.19355e-07	-9.05867e-08	4.28768e-07
2.654	2.81676e-07	-8.83619e-08	1.93314e-07	1.21853e-07	-2.58144e-08	9.60382e-08	4.49397e-07	-8.12431e-08	3.68154e-07	7.26338e-08	-1.43579e-08	5.82759e-08	1.50837e-06	1.09366e-07	1.61774e-06	7.38897e-07	-7.02930e-08	6.68603e-07	5.21540e-07	-1.76125e-07	3.45415e-07	5.22769e-07	-9.11822e-08	4.31587e-07
2.679	2.82959e-07	-8.87645e-08	1.94195e-07	1.22711e-07	-2.59963e-08	9.67150e-08	4.51602e-07	-8.16418e-08	3.69960e-07	7.33750e-08	-1.45044e-08	5.88706e-08	1.51818e-06	1.08954e-07	1.62713e-06	7.43760e-07	-7.07557e-08	6.73004e-07	5.24845e-07	-1.77391e-07	3.47454e-07	5.26179e-07	-9.17771e-08	4.34402e-07
2.703	2.84233e-07	-8.91640e-08	1.95069e-07	1.23569e-07	-2.61780e-08	9.73908e-08	4.53793e-07	-8.20378e-08	3.71755e-07	7.41180e-08	-1.46513e-08	5.94668e-08	1.52797e-06	1.08528e-07	1.63649e-06	7.48616e-07	-7.12177e-08	6.77399e-07	5.28142e-07	-1.78656e-07	3.49486e-07	5.29586e-07	-9.23713e-08	4.37215e-07
2.728	2.85496e-07	-8.95604e-08	1.95936e-07	1.24425e-07	-2.63594e-08	9.80656e-08	4.55968e-07	-8.24311e-08	3.73537e-07	7.48627e-08	-1.47985e-08	6.00643e-08	1.53774e-06	1.08087e-07	1.64582e-06	7.53467e-07	-7.16792e-08	6.81788e-07	5.31433e-07	-1.79922e-07	3.51511e-07	5.32989e-07	-9.29648e-08	4.40024e-07
2.753	2.86750e-07	-8.99536e-08	1.96796e-07	1.25280e-07	-2.65405e-08	9.87394e-08	4.58129e-07	-8.28217e-08	3.75307e-07	7.56091e-08	-1.49460e-08	6.06631e-08	1.54749e-06	1.07631e-07	1.65512e-06	7.58311e-07	-7.21400e-08	6.86171e-07	5.34716e-07	-1.81187e-07	3.53529e-07	5.36388e-07	-9.35577e-08	4.42830e-07
2.777	2.87993e-07	-9.03436e-08	1.97649e-07	1.26133e-07	-2.67213e-08	9.94121e-08	4.60274e-07	-8.32096e-08	3.77065e-07	7.63570e-08	-1.50939e-08	6.12632e-08	1.55722e-06	1.07161e-07	1.66438e-06	7.63149e-07	-7.26002e-08	6.90549e-07	5.37992e-07	-1.82452e-07	3.55540e-07	5.39783e-07	-9.41499e-08	4.45633e-07
2.802	2.89226e-07	-9.07305e-08	1.98496e-07	1.26986e-07	-2.69019e-08	1.00084e-07	4.62405e-07	-8.35947e-08	3.78810e-07	7.71065e-08	-1.52420e-08	6.18645e-08	1.56694e-06	1.06675e-07	1.67362e-06	7.67980e-07	-7.30598e-08	6.94920e-07	5.41261e-07	-1.83718e-07	3.57544e-07	5.43175e-07	-9.47414e-08	4.48433e-07
2.826	2.90449e-07	-9.11141e-08	1.99335e-07	1.27836e-07	-2.70821e-08	1.00754e-07	4.64520e-07	-8.39771e-08	3.80543e-07	7.78574e-08	-1.53904e-08	6.24670e-08	1.57664e-06	1.06176e-07	1.68281e-06	7.72804e-07	-7.35188e-08	6.99286e-07	5.44523e-07	-1.84983e-07	3.59540e-07	5.46562e-07	-9.53322e-08	4.51230e-07
2.851	2.91662e-07	-9.14946e-08	2.00168e-07	1.28685e-07	-2.72619e-08	1.01423e-07	4.66620e-07	-8.43567e-08	3.82263e-07	7.86098e-08	-1.55392e-08	6.30706e-08	1.58631e-06	1.05662e-07	1.69198e-06	7.77622e-07	-7.39771e-08	7.03645e-07	5.47778e-07	-1.86248e-07	3.61530e-07	5.49945e-07	-9.59223e-08	4.54023e-07
2.875	2.92865e-07	-9.18719e-08	2.00993e-07	1.29533e-07	-2.74415e-08	1.02091e-07	4.68704e-07	-8.47335e-08	3.83971e-07	7.93636e-08	-1.56882e-08	6.36754e-08	1.59597e-06	1.05133e-07	1.70110e-06	7.82433e-07	-7.44348e-08	7.07998e-07	5.51024e-07	-1.87513e-07	3.63512e-07	5.53324e-07	-9.65117e-08	4.56813e-07
2.900	2.94057e-07	-9.22459e-08	2.01811e-07	1.30379e-07	-2.76207e-08	1.02758e-07	4.70773e-07	-8.51076e-08	3.85666e-07	8.01186e-08	-1.58374e-08	6.42812e-08	1.60561e-06	1.04590e-07	1.71020e-06	7.87237e-07	-7.48918e-08	7.12345e-07	5.54264e-07	-1.88778e-07	3.65486e-07	5.56699e-07	-9.71004e-08	4.59599e-07
2.925	2.95239e-07	-9.26167e-08	2.02622e-07	1.31223e-07	-2.77996e-08	1.03424e-07	4.72827e-07	-8.54789e-08	3.87348e-07	8.08750e-08	-1.59869e-08	6.48880e-08	1.61523e-06	1.04032e-07	1.71926e-06	7.92033e-07	-7.53481e-08	7.16685e-07	5.57496e-07	-1.90042e-07	3.67454e-07	5.60070e-07	-9.76884e-08	4.62382e-07
2.949	2.96411e-07	-9.29842e-08	2.03426e-07	1.32066e-07	-2.79781e-08	1.04088e-07	4.74865e-07	-8.58473e-08	3.89018e-07	8.16325e-08	-1.61367e-08	6.54958e-08	1.62483e-06	1.03460e-07	1.72829e-06	7.96823e-07	-7.58037e-08	7.21019e-07	5.60720e-07	-1.91307e-07	3.69413e-07	5.63437e-07	-9.82756e-08	4.65162e-07
2.974	2.97572e-07	-9.33485e-08	2.04223e-07	1.32906e-07	-2.81562e-08	1.04750e-07	4.76888e-07	-8.62129e-08	3.90675e-07	8.23912e-08	-1.62867e-08	6.61045e-08	1.63440e-06	1.02873e-07	1.73728e-06	8.01606e-07	-7.62587e-08	7.25347e-07	5.63937e-07	-1.92571e-07	3.71366e-07	5.66800e-07	-9.88621e-08	4.67937e-07
2.998	2.98723e-07	-9.37095e-08	2.05013e-07	1.33745e-07	-2.83339e-08	1.05412e-07	4.78894e-07	-8.65757e-08	3.92319e-07	8.31510e-08	-1.64368e-08	6.67141e-08	1.64396e-06	1.02272e-07	1.74623e-06	8.06381e-07	-7.67130e-08	7.29668e-07	5.67145e-07	-1.93835e-07	3.73311e-07	5.70158e-07	-9.94478e-08	4.70710e-07
3.023	2.99863e-07	-9.40672e-08	2.05796e-07	1.34583e-07	-2.85113e-08	1.06071e-07	4.80885e-07	-8.69357e-08	3.93950e-07	8.39118e-08	-1.65872e-08	6.73246e-08	1.65350e-06	1.01657e-07	1.75515e-06	8.11148e-07	-7.71665e-08	7.33982e-07	5.70346e-07	-1.95098e-07	3.75248e-07	5.73511e-07	-1.00033e-07	4.73479e-07
3.047	3.00993e-07	-9.44217e-08	2.06571e-07	1.35418e-07	-2.86882e-08	1.06730e-07	4.82861e-07	-8.72928e-08	3.95568e-07	8.46736e-08	-1.67378e-08	6.79358e-08	1.66301e-06	1.01027e-07	1.76404e-06	8.15908e-07	-7.76194e-08	7.38289e-07	5.73539e-07	-1.96361e-07	3.77178e-07	5.76861e-07	-1.00617e-07	4.76244e-07
3.072	3.02112e-07	-9.47728e-08	2.07339e-07	1.36251e-07	-2.88647e-08	1.07386e-07	4.84820e-07	-8.76470e-08	3.97173e-07	8.54363e-08	-1.68886e-08	6.85477e-08	1.67251e-06	1.00383e-07	1.77289e-06	8.20661e-07	-7.80715e-08	7.42589e-07	5.76724e-07	-1.97624e-07	3.79100e-07	5.80205e-07	-1.01200e-07	4.79005e-07
3.097	3.03221e-07	-9.51206e-08	2.08100e-07	1.37082e-07	-2.90408e-08	1.08041e-07	4.86763e-07	-8.79983e-08	3.98765e-07	8.61999e-08	-1.70395e-08	6.91603e-08	1.68198e-06	9.97252e-08	1.78171e-06	8.25406e-07	-7.85229e-08	7.46883e-07	5.79901e-07	-1.98887e-07	3.81014e-07	5.83545e-07	-1.01783e-07	4.81763e-07
3.121	3.04319e-07	-9.54651e-08	2.08854e-07	1.37911e-07	-2.92164e-08	1.08695e-07	4.88691e-07	-8.83467e-08	4.00344e-07	8.69642e-08	-1.71906e-08	6.97736e-08	1.69143e-06	9.90527e-08	1.79049e-06	8.30143e-07	-7.89735e-08	7.51169e-07	5.83070e-07	-2.00149e-07	3.82920e-07	5.86881e-07	-1.02365e-07	4.84516e-07
3.146	3.05407e-07	-9.58063e-08	2.09600e-07	1.38738e-07	-2.93916e-08	1.09347e-07	4.90602e-07	-8.86922e-08	4.01909e-07	8.77293e-08	-1.73419e-08	7.03875e-08	1.70086e-06	9.83660e-08	1.79923e-06	8.34872e-07	-7.94234e-08	7.55448e-07	5.86230e-07	-2.01411e-07	3.84819e-07	5.90212e-07	-1.02946e-07	4.87266e-07
3.170	3.06483e-07	-9.61440e-08	2.10339e-07	1.39563e-07	-2.95664e-08	1.09997e-07	4.92497e-07	-8.90348e-08	4.03462e-07	8.84951e-08	-1.74932e-08	7.10019e-08	1.71027e-06	9.76651e-08	1.80794e-06	8.39593e-07	-7.98725e-08	7.59720e-07	5.89382e-07	-2.02672e-07	3.86710e-07	5.93538e-07	-1.03526e-07	4.90012e-07
3.195	3.07549e-07	-9.64785e-08	2.11071e-07	1.40386e-07	-2.97406e-08	1.10645e-07	4.94376e-07	-8.93745e-08	4.05001e-07	8.92615e-08	-1.76447e-08	7.16168e-08	1.71966e-06	9.69500e-08	1.81661e-06	8.44306e-07	-8.03209e-08	7.63985e-07	5.92526e-07	-2.03933e-07	3.88593e-07	5.96860e-07	-1.04105e-07	4.92754e-07
3.219	3.08605e-07	-9.68095e-08	2.11795e-07	1.41206e-07	-2.99144e-08	1.11292e-07	4.96238e-07	-8.97112e-08	4.06527e-07	9.00285e-08	-1.77964e-08	7.22321e-08	1.72902e-06	9.62208e-08	1.82524e-06	8.49010e-07	-8.07684e-08	7.68242e-07	5.95662e-07	-2.05194e-07	3.90468e-07	6.00176e-07	-1.04684e-07	4.95493e-07
3.244	3.09649e-07	-9.71372e-08	2.12512e-07	1.42024e-07	-3.00877e-08	1.11936e-07	4.98084e-07	-9.00450e-08	4.08039e-07	9.07959e-08	-1.79481e-08	7.28479e-08	1.73836e-06	9.54775e-08	1.83384e-06	8.53707e-07	-8.12152e-08	7.72492e-07	5.98789e-07	-2.06453e-07	3.92336e-07	6.03488e-07	-1.05261e-07	4.98227e-07
3.269	3.10683e-07	-9.74615e-08	2.13222e-07	1.42840e-07	-3.02605e-08	1.12579e-07	4.99914e-07	-9.03757e-08	4.09538e-07	9.15639e-08	-1.80999e-08	7.34640e-08	1.74768e-06	9.47201e-08	1.84240e-06	8.58395e-07	-8.16612e-08	7.76734e-07	6.01907e-07	-2.07713e-07	3.94195e-07	6.06795e-07	-1.05838e-07	5.00957e-07
3.293	3.11706e-07	-9.77824e-08	2.13924e-07	1.43653e-07	-3.04328e-08	1.13220e-07	5.01727e-07	-9.07036e-08	4.11024e-07	9.23321e-08	-1.82517e-08	7.40804e-08	1.75697e-06	9.39488e-08	1.85092e-06	8.63074e-07	-8.21064e-08	7.80968e-07	6.05017e-07	-2.08972e-07	3.96046e-07	6.10097e-07	-1.06414e-07	5.03683e-07
3.318	3.12718e-07	-9.80998e-08	2.14618e-07	1.44463e-07	-3.06045e-08	1.13859e-07	5.03524e-07	-9.10284e-08	4.12496e-07	9.31007e-08	-1.84037e-08	7.46971e-08	1.76624e-06	9.31634e-08	1.85941e-06	8.67745e-07	-8.25508e-08	7.85195e-07	6.08119e-07	-2.10230e-07	3.97889e-07	6.13394e-07	-1.06989e-07	5.06404e-07
3.342	3.13719e-07	-9.84139e-08	2.15305e-07	1.45271e-07	-3.07757e-08	1.14496e-07	5.05304e-07	-9.13502e-08	4.13954e-07	9.38696e-08	-1.85556e-08	7.53139e-08	1.77549e-06	9.23640e-08	1.86786e-06	8.72408e-07	-8.29943e-08	7.89413e-07	6.11211e-07	-2.11487e-07	3.99724e-07	6.16685e-07	-1.07563e-07	5.09122e-07
3.367	3.14709e-07	-9.87245e-08	2.15985e-07	1.46077e-07	-3.09463e-08	1.15131e-07	5.07068e-07	-9.16690e-08	4.15399e-07	9.46386e-08	-1.87077e-08	7.59310e-08	1.78472e-06	9.15508e-08	1.87627e-06	8.77061e-07	-8.34370e-08	7.93624e-07	6.14295e-07	-2.12744e-07	4.01551e-07	6.19972e-07	-1.08136e-07	5.11835e-07
3.391	3.15688e-07	-9.90316e-08	2.16657e-07	1.46880e-07	-3.11164e-08	1.15763e-07	5.08814e-07	-9.19848e-08	4.16830e-07	9.54078e-08	-1.88597e-08	7.65481e-08	1.79392e-06	9.07236e-08	1.88464e-06	8.81706e-07	-8.38789e-08	7.97827e-07	6.17370e-07	-2.14001e-07	4.03369e-07	6.23253e-07	-1.08709e-07	5.14544e-07
3.416	3.16656e-07	-9.93353e-08	2.17321e-07	1.47680e-07	-3.12859e-08	1.16394e-07	5.10544e-07	-9.22975e-08	4.18247e-07	9.61770e-08	-1.90118e-08	7.71653e-08	1.80310e-06	8.98826e-08	1.89298e-06	8.86342e-07	-8.43199e-08	8.02022e-07	6.20436e-07	-2.15256e-07	4.05180e-07	6.26529e-07	-1.09280e-07	5.17249e-07
3.441	3.17613e-07	-9.96356e-08	2.17978e-07	1.48477e-07	-3.14549e-08	1.17022e-07	5.12258e-07	-9.26072e-08	4.19650e-07	9.69463e-08	-1.91638e-08	7.77824e-08	1.81225e-06	8.90278e-08	1.90128e-06	8.90968e-07	-8.47600e-08	8.06208e-07	6.23493e-07	-2.16511e-07	4.06982e-07	6.29800e-07	-1.09851e-07	5.19949e-07
3.465	3.18559e-07	-9.99323e-08	2.18627e-07	1.49272e-07	-3.16232e-08	1.17649e-07	5.13954e-07	-9.29139e-08	4.21040e-07	9.77154e-08	-1.93159e-08	7.83996e-08	1.82138e-06	8.81591e-08	1.90954e-06	8.95586e-07	-8.51993e-08	8.10387e-07	6.26541e-07	-2.17765e-07	4.08775e-07	6.33065e-07	-1.10420e-07	5.22645e-07
3.490	3.19494e-07	-1.00226e-07	2.19269e-07	1.50064e-07	-3.17909e-08	1.18273e-07	5.15633e-07	-9.32174e-08	4.22415e-07	9.84845e-08	-1.94679e-08	7.90166e-08	1.83048e-06	8.72768e-08	1.91776e-06	9.00194e-07	-8.56377e-08	8.14557e-07	6.29579e-07	-2.19019e-07	4.10561e-07	6.36325e-07	-1.10989e-07	5.25336e-07
3.514	3.20418e-07	-1.00515e-07	2.19903e-07	1.50852e-07	-3.19580e-08	1.18894e-07	5.17295e-07	-9.35179e-08	4.23777e-07	9.92533e-08	-1.96199e-08	7.96335e-08	1.83956e-06	8.63807e-08	1.92594e-06	9.04793e-07	-8.60752e-08	8.18718e-07	6.32609e-07	-2.20271e-07	4.12338e-07	6.39580e-07	-1.11557e-07	5.28023e-07
3.539	3.21330e-07	-1.00802e-07	2.20529e-07	1.51638e-07	-3.21245e-08	1.19514e-07	5.18940e-07	-9.38153e-08	4.25125e-07	1.00022e-07	-1.97718e-08	8.02501e-08	1.84861e-06	8.54709e-08	1.93409e-06	9.09383e-07	-8.65118e-08	8.22871e-07	6.35630e-07	-2.21523e-07	4.14106e-07	6.42829e-07	-1.12123e-07	5.30706e-07
3.564	3.22232e-07	-1.01084e-07	2.21147e-07	1.52421e-07	-3.22903e-08	1.20131e-07	5.20568e-07	-9.41096e-08	4.26458e-07	1.00790e-07	-1.99237e-08	8.08665e-08	1.85764e-06	8.45475e-08	1.94219e-06	9.13963e-07	-8.69475e-08	8.27015e-07	6.38641e-07	-2.22774e-07	4.15867e-07	6.46072e-07	-1.12689e-07	5.33383e-07
3.588	3.23122e-07	-1.01363e-07	2.21758e-07	1.53201e-07	-3.24555e-08	1.20745e-07	5.22179e-07	-9.44008e-08	4.27778e-07	1.01558e-07	-2.00755e-08	8.14827e-08	1.86665e-06	8.36105e-08	1.95026e-06	9.18533e-07	-8.73823e-08	8.31151e-07	6.41642e-07	-2.24024e-07	4.17618e-07	6.49310e-07	-1.13254e-07	5.36056e-07
3.613	3.24000e-07	-1.01639e-07	2.22361e-07	1.53977e-07	-3.26200e-08	1.21357e-07	5.23772e-07	-9.46889e-08	4.29083e-07	1.02326e-07	-2.02272e-08	8.20984e-08	1.87563e-06	8.26600e-08	1.95829e-06	9.23094e-07	-8.78162e-08	8.35278e-07	6.44635e-07	-2.25273e-07	4.19361e-07	6.52542e-07	-1.13817e-07	5.38724e-07
3.637	3.24868e-07	-1.01911e-07	2.22956e-07	1.54751e-07	-3.27839e-08	1.21967e-07	5.25348e-07	-9.49738e-08	4.30374e-07	1.03093e-07	-2.03788e-08	8.27137e-08	1.88458e-06	8.16959e-08	1.96628e-06	9.27645e-07	-8.82491e-08	8.39396e-07	6.47617e-07	-2.26522e-07	4.21096e-07	6.55768e-07	-1.14380e-07	5.41388e-07
3.662	3.25724e-07	-1.02180e-07	2.23544e-07	1.55521e-07	-3.29470e-08	1.22574e-07	5.26907e-07	-9.52556e-08	4.31651e-07	1.03859e-07	-2.05303e-08	8.33286e-08	1.89351e-06	8.07184e-08	1.97422e-06	9.32186e-07	-8.86811e-08	8.43505e-07	6.50591e-07	-2.27769e-07	4.22822e-07	6.58989e-07	-1.14942e-07	5.44047e-07
3.686	3.26568e-07	-1.02445e-07	2.24124e-07	1.56288e-07	-3.31095e-08	1.23178e-07	5.28448e-07	-9.55342e-08	4.32914e-07	1.04625e-07	-2.06816e-08	8.39429e-08	1.90241e-06	7.97274e-08	1.98213e-06	9.36717e-07	-8.91122e-08	8.47605e-07	6.53554e-07	-2.29015e-07	4.24539e-07	6.62203e-07	-1.15503e-07	5.46701e-07
3.711	3.27402e-07	-1.02706e-07	2.24695e-07	1.57051e-07	-3.32712e-08	1.23780e-07	5.29972e-07	-9.58097e-08	4.34162e-07	1.05390e-07	-2.08329e-08	8.45567e-08	1.91128e-06	7.87230e-08	1.99000e-06	9.41238e-07	-8.95423e-08	8.51695e-07	6.56508e-07	-2.30261e-07	4.26248e-07	6.65412e-07	-1.16062e-07	5.49349e-07
3.736	3.28223e-07	-1.02964e-07	2.25259e-07	1.57811e-07	-3.34322e-08	1.24379e-07	5.31478e-07	-9.60820e-08	4.35396e-07	1.06154e-07	-2.09839e-08	8.51699e-08	1.92013e-06	7.77052e-08	1.99784e-06	9.45748e-07	-8.99714e-08	8.55777e-07	6.59453e-07	-2.31505e-07	4.27948e-07	6.68614e-07	-1.16621e-07	5.51994e-07
3.760	3.29034e-07	-1.03218e-07	2.25816e-07	1.58568e-07	-3.35925e-08	1.24975e-07	5.32967e-07	-9.63511e-08	4.36616e-07	1.06917e-07	-2.11348e-08	8.57823e-08	1.92895e-06	7.66741e-08	2.00563e-06	9.50249e-07	-9.03995e-08	8.59849e-07	6.62387e-07	-2.32748e-07	4.29639e-07	6.71811e-07	-1.17178e-07	5.54633e-07
3.785	3.29832e-07	-1.03469e-07	2.26364e-07	1.59321e-07	-3.37520e-08	1.25569e-07	5.34438e-07	-9.66170e-08	4.37821e-07	1.07680e-07	-2.12855e-08	8.63941e-08	1.93775e-06	7.56297e-08	2.01338e-06	9.54739e-07	-9.08267e-08	8.63912e-07	6.65312e-07	-2.33991e-07	4.31321e-07	6.75001e-07	-1.17735e-07	5.57267e-07
3.809	3.30620e-07	-1.03716e-07	2.26904e-07	1.60070e-07	-3.39108e-08	1.26159e-07	5.35891e-07	-9.68797e-08	4.39011e-07	1.08441e-07	-2.14361e-08	8.70050e-08	1.94652e-06	7.45721e-08	2.02109e-06	9.59219e-07	-9.12528e-08	8.67966e-07	6.68227e-07	-2.35232e-07	4.32995e-07	6.78186e-07	-1.18290e-07	5.59895e-07
3.834	3.31395e-07	-1.03959e-07	2.27436e-07	1.60816e-07	-3.40688e-08	1.26747e-07	5.37326e-07	-9.71392e-08	4.40187e-07	1.09202e-07	-2.15864e-08	8.76151e-08	1.95526e-06	7.35014e-08	2.02876e-06	9.63688e-07	-9.16780e-08	8.72010e-07	6.71131e-07	-2.36472e-07	4.34660e-07	6.81364e-07	-1.18845e-07	5.62519e-07
3.858	3.32159e-07	-1.04199e-07	2.27961e-07	1.61558e-07	-3.42260e-08	1.27332e-07	5.38744e-07	-9.73955e-08	4.41349e-07	1.09961e-07	-2.17365e-08	8.82244e-08	1.96397e-06	7.24174e-08	2.03639e-06	9.68146e-07	-9.21021e-08	8.76044e-07	6.74026e-07	-2.37710e-07	4.36316e-07	6.84536e-07	-1.19398e-07	5.65138e-07
3.883	3.32912e-07	-1.04435e-07	2.28477e-07	1.62296e-07	-3.43825e-08	1.27914e-07	5.40144e-07	-9.76486e-08	4.42495e-07	1.10719e-07	-2.18863e-08	8.88326e-08	1.97266e-06	7.13204e-08	2.04398e-06	9.72594e-07	-9.25252e-08	8.80069e-07	6.76911e-07	-2.38948e-07	4.37963e-07	6.87701e-07	-1.19950e-07	5.67751e-07
3.908	3.33652e-07	-1.04667e-07	2.28985e-07	1.63031e-07	-3.45381e-08	1.28493e-07	5.41526e-07	-9.78984e-08	4.43627e-07	1.11476e-07	-2.20360e-08	8.94399e-08	1.98132e-06	7.02102e-08	2.05153e-06	9.77031e-07	-9.29473e-08	8.84083e-07	6.79785e-07	-2.40185e-07	4.39601e-07	6.90860e-07	-1.20501e-07	5.70359e-07
3.932	3.34382e-07	-1.04896e-07	2.29486e-07	1.63762e-07	-3.46929e-08	1.29069e-07	5.42889e-07	-9.81449e-08	4.44744e-07	1.12231e-07	-2.21853e-08	9.00461e-08	1.98995e-06	6.90871e-08	2.05903e-06	9.81457e-07	-9.33684e-08	8.88088e-07	6.82650e-07	-2.41420e-07	4.41230e-07	6.94013e-07	-1.21051e-07	5.72962e-07
3.957	3.35099e-07	-1.05121e-07	2.29978e-07	1.64489e-07	-3.48468e-08	1.29642e-07	5.44235e-07	-9.83882e-08	4.45847e-07	1.12986e-07	-2.23344e-08	9.06512e-08	1.99855e-06	6.79510e-08	2.06650e-06	9.85872e-07	-9.37884e-08	8.92083e-07	6.85504e-07	-2.42654e-07	4.42850e-07	6.97159e-07	-1.21600e-07	5.75559e-07
3.981	3.35804e-07	-1.05342e-07	2.30462e-07	1.65211e-07	-3.50000e-08	1.30211e-07	5.45563e-07	-9.86282e-08	4.46935e-07	1.13738e-07	-2.24832e-08	9.12551e-08	2.00712e-06	6.68019e-08	2.07393e-06	9.90275e-07	-9.42073e-08	8.96068e-07	6.88348e-07	-2.43887e-07	4.44461e-07	7.00298e-07	-1.22147e-07	5.78151e-07
4.006	3.36498e-07	-1.05560e-07	2.30938e-07	1.65930e-07	-3.51522e-08	1.30778e-07	5.46872e-07	-9.88650e-08	4.48007e-07	1.14489e-07	-2.26317e-08	9.18578e-08	2.01567e-06	6.56400e-08	2.08131e-06	9.94668e-07	-9.46252e-08	9.00043e-07	6.91181e-07	-2.45118e-07	4.46063e-07	7.03431e-07	-1.22694e-07	5.80738e-07
4.030	3.37180e-07	-1.05774e-07	2.31407e-07	1.66645e-07	-3.53037e-08	1.31341e-07	5.48164e-07	-9.90984e-08	4.49065e-07	1.15239e-07	-2.27798e-08	9.24592e-08	2.02419e-06	6.44652e-08	2.08866e-06	9.99049e-07	-9.50420e-08	9.04007e-07	6.94004e-07	-2.46348e-07	4.47656e-07	7.06558e-07	-1.23239e-07	5.83319e-07
4.055	3.37850e-07	-1.05984e-07	2.31866e-07	1.67355e-07	-3.54542e-08	1.31901e-07	5.49437e-07	-9.93286e-08	4.50108e-07	1.15987e-07	-2.29277e-08	9.30592e-08	2.03268e-06	6.32776e-08	2.09596e-06	1.00342e-06	-9.54577e-08	9.07961e-07	6.96817e-07	-2.47577e-07	4.49240e-07	7.09677e-07	-1.23783e-07	5.85894e-07
4.080	3.38509e-07	-1.06190e-07	2.32318e-07	1.68062e-07	-3.56038e-08	1.32458e-07	5.50692e-07	-9.95554e-08	4.51136e-07	1.16733e-07	-2.30752e-08	9.36579e-08	2.04114e-06	6.20772e-08	2.10322e-06	1.00778e-06	-9.58724e-08	9.11905e-07	6.99619e-07	-2.48804e-07	4.50815e-07	7.12790e-07	-1.24326e-07	5.88464e-07
4.104	3.39155e-07	-1.06393e-07	2.32762e-07	1.68764e-07	-3.57526e-08	1.33011e-07	5.51928e-07	-9.97789e-08	4.52149e-07	1.17477e-07	-2.32223e-08	9.42552e-08	2.04957e-06	6.08642e-08	2.11044e-06	1.01212e-06	-9.62859e-08	9.15839e-07	7.02411e-07	-2.50030e-07	4.52381e-07	7.15896e-07	-1.24868e-07	5.91028e-07
4.129	3.39789e-07	-1.06592e-07	2.33197e-07	1.69462e-07	-3.59004e-08	1.33561e-07	5.53146e-07	-9.99991e-08	4.53147e-07	1.18220e-07	-2.33691e-08	9.48509e-08	2.05798e-06	5.96385e-08	2.11761e-06	1.01646e-06	-9.66983e-08	9.19761e-07	7.05192e-07	-2.51254e-07	4.53937e-07	7.18995e-07	-1.25408e-07	5.93587e-07
4.153	3.40412e-07	-1.06787e-07	2.33624e-07	1.70155e-07	-3.60473e-08	1.34108e-07	5.54346e-07	-1.00216e-07	4.54130e-07	1.18961e-07	-2.35155e-08	9.54450e-08	2.06635e-06	5.84001e-08	2.12475e-06	1.02078e-06	-9.71096e-08	9.23674e-07	7.07962e-07	-2.52477e-07	4.55485e-07	7.22087e-07	-1.25948e-07	5.96139e-07
4.178	3.41022e-07	-1.06979e-07	2.34043e-07	1.70844e-07	-3.61933e-08	1.34651e-07	5.55527e-07	-1.00430e-07	4.55097e-07	1.19699e-07	-2.36615e-08	9.60376e-08	2.07469e-06	5.71493e-08	2.13184e-06	1.02509e-06	-9.75198e-08	9.27575e-07	7.10721e-07	-2.53699e-07	4.57023e-07	7.25172e-07	-1.26486e-07	5.98686e-07
4.202	3.41621e-07	-1.07167e-07	2.34454e-07	1.71529e-07	-3.63383e-08	1.35190e-07	5.56689e-07	-1.00640e-07	4.56050e-07	1.20436e-07	-2.38071e-08	9.66285e-08	2.08301e-06	5.58859e-08	2.13890e-06	1.02939e-06	-9.79288e-08	9.31466e-07	7.13470e-07	-2.54919e-07	4.58551e-07	7.28250e-07	-1.27023e-07	6.01227e-07
4.227	3.42207e-07	-1.07351e-07	2.34857e-07	1.72209e-07	-3.64823e-08	1.35726e-07	5.57833e-07	-1.00847e-07	4.56987e-07	1.21170e-07	-2.39522e-08	9.72176e-08	2.09130e-06	5.46100e-08	2.14591e-06	1.03368e-06	-9.83367e-08	9.35345e-07	7.16208e-07	-2.56137e-07	4.60071e-07	7.31321e-07	-1.27558e-07	6.03762e-07
4.252	3.42782e-07	-1.07531e-07	2.35251e-07	1.72884e-07	-3.66254e-08	1.36258e-07	5.58959e-07	-1.01050e-07	4.57909e-07	1.21902e-07	-2.40969e-08	9.78050e-08	2.09955e-06	5.33217e-08	2.15287e-06	1.03796e-06	-9.87435e-08	9.39214e-07	7.18935e-07	-2.57354e-07	4.61581e-07	7.34384e-07	-1.28092e-07	6.06292e-07
4.276	3.43344e-07	-1.07707e-07	2.35637e-07	1.73555e-07	-3.67675e-08	1.36787e-07	5.60066e-07	-1.01250e-07	4.58815e-07	1.22632e-07	-2.42412e-08	9.83905e-08	2.10778e-06	5.20210e-08	2.15980e-06	1.04222e-06	-9.91490e-08	9.43072e-07	7.21651e-07	-2.58569e-07	4.63082e-07	7.37440e-07	-1.28626e-07	6.08815e-07
4.301	3.43894e-07	-1.07880e-07	2.36014e-07	1.74221e-07	-3.69086e-08	1.37312e-07	5.61154e-07	-1.01447e-07	4.59707e-07	1.23359e-07	-2.43850e-08	9.89741e-08	2.11597e-06	5.07081e-08	2.16668e-06	1.04647e-06	-9.95534e-08	9.46918e-07	7.24356e-07	-2.59783e-07	4.64573e-07	7.40489e-07	-1.29157e-07	6.11332e-07
4.325	3.44432e-07	-1.08049e-07	2.36383e-07	1.74882e-07	-3.70486e-08	1.37833e-07	5.62223e-07	-1.01640e-07	4.60583e-07	1.24084e-07	-2.45283e-08	9.95558e-08	2.12414e-06	4.93828e-08	2.17352e-06	1.05071e-06	-9.99567e-08	9.50754e-07	7.27050e-07	-2.60995e-07	4.66055e-07	7.43531e-07	-1.29688e-07	6.13843e-07
4.350	3.44958e-07	-1.08213e-07	2.36744e-07	1.75538e-07	-3.71877e-08	1.38350e-07	5.63273e-07	-1.01830e-07	4.61443e-07	1.24806e-07	-2.46711e-08	1.00135e-07	2.13227e-06	4.80453e-08	2.18032e-06	1.05494e-06	-1.00359e-07	9.54578e-07	7.29733e-07	-2.62205e-07	4.67528e-07	7.46565e-07	-1.30217e-07	6.16348e-07
4.375	3.45471e-07	-1.08375e-07	2.37097e-07	1.76190e-07	-3.73257e-08	1.38864e-07	5.64305e-07	-1.02016e-07	4.62288e-07	1.25526e-07	-2.48134e-08	1.00713e-07	2.14038e-06	4.66957e-08	2.18707e-06	1.05915e-06	-1.00760e-07	9.58391e-07	7.32405e-07	-2.63414e-07	4.68991e-07	7.49592e-07	-1.30745e-07	6.18847e-07
4.399	3.45973e-07	-1.08532e-07	2.37441e-07	1.76836e-07	-3.74627e-08	1.39374e-07	5.65318e-07	-1.02200e-07	4.63118e-07	1.26244e-07	-2.49552e-08	1.01288e-07	2.14845e-06	4.53339e-08	2.19378e-06	1.06335e-06	-1.01159e-07	9.62192e-07	7.35066e-07	-2.64620e-07	4.70445e-07	7.52611e-07	-1.31272e-07	6.21339e-07
4.424	3.46462e-07	-1.08685e-07	2.37776e-07	1.77478e-07	-3.75986e-08	1.39879e-07	5.66311e-07	-1.02379e-07	4.63932e-07	1.26958e-07	-2.50964e-08	1.01862e-07	2.15649e-06	4.39601e-08	2.20045e-06	1.06754e-06	-1.01558e-07	9.65982e-07	7.37715e-07	-2.65826e-07	4.71889e-07	7.55622e-07	-1.31797e-07	6.23825e-07
4.448	3.46939e-07	-1.08835e-07	2.38104e-07	1.78114e-07	-3.77335e-08	1.40381e-07	5.67286e-07	-1.02555e-07	4.64731e-07	1.27670e-07	-2.52371e-08	1.02433e-07	2.16450e-06	4.25743e-08	2.20708e-06	1.07171e-06	-1.01955e-07	9.69760e-07	7.40353e-07	-2.67029e-07	4.73324e-07	7.58626e-07	-1.32321e-07	6.26305e-07
4.473	3.47403e-07	-1.08981e-07	2.38422e-07	1.78746e-07	-3.78672e-08	1.40879e-07	5.68242e-07	-1.02728e-07	4.65514e-07	1.28379e-07	-2.53772e-08	1.03001e-07	2.17248e-06	4.11764e-08	2.21366e-06	1.07588e-06	-1.02351e-07	9.73526e-07	7.42980e-07	-2.68230e-07	4.74749e-07	7.61622e-07	-1.32843e-07	6.28779e-07
4.497	3.47855e-07	-1.09122e-07	2.38733e-07	1.79372e-07	-3.79999e-08	1.41372e-07	5.69179e-07	-1.02898e-07	4.66281e-07	1.29084e-07	-2.55167e-08	1.03568e-07	2.18043e-06	3.97667e-08	2.22020e-06	1.08003e-06	-1.02746e-07	9.77281e-07	7.45595e-07	-2.69430e-07	4.76165e-07	7.64610e-07	-1.33365e-07	6.31246e-07
4.522	3.48295e-07	-1.09260e-07	2.39035e-07	1.79993e-07	-3.81314e-08	1.41862e-07	5.70096e-07	-1.03063e-07	4.67033e-07	1.29787e-07	-2.56557e-08	1.04132e-07	2.18835e-06	3.83451e-08	2.22669e-06	1.08416e-06	-1.03139e-07	9.81023e-07	7.48199e-07	-2.70628e-07	4.77571e-07	7.67591e-07	-1.33884e-07	6.33706e-07
4.547	3.48722e-07	-1.09394e-07	2.39328e-07	1.80609e-07	-3.82619e-08	1.42347e-07	5.70995e-07	-1.03226e-07	4.67769e-07	1.30487e-07	-2.57940e-08	1.04693e-07	2.19624e-06	3.69117e-08	2.23315e-06	1.08829e-06	-1.03531e-07	9.84754e-07	7.50792e-07	-2.71824e-07	4.78968e-07	7.70563e-07	-1.34403e-07	6.36160e-07
4.571	3.49137e-07	-1.09525e-07	2.39613e-07	1.81219e-07	-3.83912e-08	1.42828e-07	5.71874e-07	-1.03385e-07	4.68489e-07	1.31184e-07	-2.59317e-08	1.05252e-07	2.20409e-06	3.54666e-08	2.23956e-06	1.09239e-06	-1.03922e-07	9.88473e-07	7.53372e-07	-2.73017e-07	4.80355e-07	7.73528e-07	-1.34920e-07	6.38608e-07
4.596	3.49540e-07	-1.09651e-07	2.39889e-07	1.81824e-07	-3.85194e-08	1.43305e-07	5.72734e-07	-1.03540e-07	4.69194e-07	1.31877e-07	-2.60688e-08	1.05808e-07	2.21191e-06	3.40097e-08	2.24592e-06	1.09649e-06	-1.04312e-07	9.92179e-07	7.55942e-07	-2.74209e-07	4.81732e-07	7.76484e-07	-1.35436e-07	6.41049e-07
4.620	3.49930e-07	-1.09773e-07	2.40157e-07	1.82424e-07	-3.86464e-08	1.43777e-07	5.73575e-07	-1.03692e-07	4.69883e-07	1.32567e-07	-2.62052e-08	1.06362e-07	2.21970e-06	3.25412e-08	2.25224e-06	1.10057e-06	-1.04700e-07	9.95874e-07	7.58500e-07	-2.75399e-07	4.83100e-07	7.79433e-07	-1.35950e-07	6.43483e-07
4.645	3.50308e-07	-1.09892e-07	2.40416e-07	1.83018e-07	-3.87722e-08	1.44245e-07	5.74396e-07	-1.03841e-07	4.70556e-07	1.33254e-07	-2.63409e-08	1.06913e-07	2.22746e-06	3.10611e-08	2.25852e-06	1.10464e-06	-1.05087e-07	9.99556e-07	7.61046e-07	-2.76587e-07	4.84458e-07	7.82373e-07	-1.36463e-07	6.45910e-07
4.669	3.50673e-07	-1.10006e-07	2.40667e-07	1.83606e-07	-3.88969e-08	1.44709e-07	5.75199e-07	-1.03986e-07	4.71213e-07	1.33937e-07	-2.64760e-08	1.07461e-07	2.23519e-06	2.95695e-08	2.26476e-06	1.10870e-06	-1.05473e-07	1.00323e-06	7.63580e-07	-2.77773e-07	4.85807e-07	7.85305e-07	-1.36974e-07	6.48331e-07
4.694	3.51026e-07	-1.10117e-07	2.40909e-07	1.84189e-07	-3.90203e-08	1.45168e-07	5.75981e-07	-1.04127e-07	4.71854e-07	1.34617e-07	-2.66103e-08	1.08006e-07	2.24288e-06	2.80664e-08	2.27095e-06	1.11274e-06	-1.05858e-07	1.00688e-06	7.66103e-07	-2.78957e-07	4.87145e-07	7.88229e-07	-1.37484e-07	6.50745e-07
4.719	3.51366e-07	-1.10224e-07	2.41142e-07	1.84766e-07	-3.91426e-08	1.45623e-07	5.76745e-07	-1.04265e-07	4.72479e-07	1.35293e-07	-2.67440e-08	1.08549e-07	2.25054e-06	2.65518e-08	2.27709e-06	1.11677e-06	-1.06241e-07	1.01053e-06	7.68613e-07	-2.80139e-07	4.88474e-07	7.91144e-07	-1.37993e-07	6.53151e-07
4.743	3.51693e-07	-1.10326e-07	2.41367e-07	1.85337e-07	-3.92636e-08	1.46074e-07	5.77489e-07	-1.04400e-07	4.73089e-07	1.35965e-07	-2.68769e-08	1.09088e-07	2.25817e-06	2.50259e-08	2.28320e-06	1.12078e-06	-1.06623e-07	1.01416e-06	7.71112e-07	-2.81319e-07	4.89794e-07	7.94051e-07	-1.38500e-07	6.55551e-07
4.768	3.52008e-07	-1.10425e-07	2.41583e-07	1.85903e-07	-3.93834e-08	1.46519e-07	5.78213e-07	-1.04531e-07	4.73682e-07	1.36634e-07	-2.70091e-08	1.09625e-07	2.26577e-06	2.34887e-08	2.28926e-06	1.12478e-06	-1.07003e-07	1.01778e-06	7.73599e-07	-2.82496e-07	4.91103e-07	7.96950e-07	-1.39005e-07	6.57944e-07
4.792	3.52310e-07	-1.10520e-07	2.41790e-07	1.86462e-07	-3.95020e-08	1.46960e-07	5.78918e-07	-1.04658e-07	4.74260e-07	1.37299e-07	-2.71405e-08	1.10158e-07	2.27333e-06	2.19402e-08	2.29527e-06	1.12877e-06	-1.07383e-07	1.02139e-06	7.76075e-07	-2.83672e-07	4.92403e-07	7.99840e-07	-1.39509e-07	6.60330e-07
4.817	3.52600e-07	-1.10611e-07	2.41989e-07	1.87016e-07	-3.96193e-08	1.47397e-07	5.79604e-07	-1.04782e-07	4.74821e-07	1.37960e-07	-2.72712e-08	1.10689e-07	2.28086e-06	2.03805e-08	2.30124e-06	1.13274e-06	-1.07760e-07	1.02498e-06	7.78538e-07	-2.84845e-07	4.93693e-07	8.02721e-07	-1.40012e-07	6.62709e-07
4.841	3.52877e-07	-1.10698e-07	2.42179e-07	1.87564e-07	-3.97354e-08	1.47829e-07	5.80269e-07	-1.04903e-07	4.75367e-07	1.38617e-07	-2.74011e-08	1.11216e-07	2.28836e-06	1.88096e-08	2.30717e-06	1.13670e-06	-1.08137e-07	1.02856e-06	7.80989e-07	-2.86016e-07	4.94973e-07	8.05594e-07	-1.40513e-07	6.65081e-07
4.866	3.53141e-07	-1.10781e-07	2.42360e-07	1.88106e-07	-3.98501e-08	1.48256e-07	5.80916e-07	-1.05019e-07	4.75896e-07	1.39270e-07	-2.75302e-08	1.11740e-07	2.29582e-06	1.72277e-08	2.31305e-06	1.14064e-06	-1.08512e-07	1.03213e-06	7.83428e-07	-2.87185e-07	4.96243e-07	8.08458e-07	-1.41013e-07	6.67445e-07
4.891	3.53392e-07	-1.10859e-07	2.42533e-07	1.88641e-07	-3.99636e-08	1.48678e-07	5.81542e-07	-1.05133e-07	4.76410e-07	1.39919e-07	-2.76584e-08	1.12260e-07	2.30325e-06	1.56347e-08	2.31889e-06	1.14457e-06	-1.08886e-07	1.03568e-06	7.85855e-07	-2.88351e-07	4.97504e-07	8.11313e-07	-1.41511e-07	6.69803e-07
4.915	3.53631e-07	-1.10934e-07	2.42697e-07	1.89171e-07	-4.00758e-08	1.49095e-07	5.82149e-07	-1.05242e-07	4.76907e-07	1.40564e-07	-2.77859e-08	1.12778e-07	2.31065e-06	1.40308e-08	2.32468e-06	1.14848e-06	-1.09258e-07	1.03923e-06	7.88270e-07	-2.89515e-07	4.98754e-07	8.14160e-07	-1.42007e-07	6.72153e-07
4.940	3.53857e-07	-1.11005e-07	2.42852e-07	1.89694e-07	-4.01867e-08	1.49508e-07	5.82736e-07	-1.05349e-07	4.77388e-07	1.41204e-07	-2.79125e-08	1.13292e-07	2.31801e-06	1.24159e-08	2.33043e-06	1.15238e-06	-1.09629e-07	1.04276e-06	7.90672e-07	-2.90677e-07	4.99995e-07	8.16998e-07	-1.42502e-07	6.74495e-07
4.964	3.54070e-07	-1.11072e-07	2.42998e-07	1.90211e-07	-4.02962e-08	1.49915e-07	5.83304e-07	-1.05451e-07	4.77853e-07	1.41840e-07	-2.80382e-08	1.13802e-07	2.32534e-06	1.07902e-08	2.33613e-06	1.15627e-06	-1.09999e-07	1.04627e-06	7.93063e-07	-2.91837e-07	5.01226e-07	8.19826e-07	-1.42995e-07	6.76831e-07
4.989	3.54271e-07	-1.11135e-07	2.43136e-07	1.90722e-07	-4.04044e-08	1.50318e-07	5.83851e-07	-1.05550e-07	4.78301e-07	1.42472e-07	-2.81631e-08	1.14309e-07	2.33264e-06	9.15373e-09	2.34179e-06	1.16014e-06	-1.10367e-07	1.04977e-06	7.95441e-07	-2.92994e-07	5.02447e-07	8.22646e-07	-1.43487e-07	6.79159e-07
5.014	3.54458e-07	-1.11194e-07	2.43264e-07	1.91226e-07	-4.05112e-08	1.50715e-07	5.84379e-07	-1.05646e-07	4.78734e-07	1.43099e-07	-2.82871e-08	1.14812e-07	2.33990e-06	7.50648e-09	2.34740e-06	1.16399e-06	-1.10734e-07	1.05326e-06	7.97807e-07	-2.94149e-07	5.03658e-07	8.25457e-07	-1.43977e-07	6.81479e-07
5.038	3.54633e-07	-1.11249e-07	2.43384e-07	1.91724e-07	-4.06167e-08	1.51108e-07	5.84887e-07	-1.05737e-07	4.79150e-07	1.43722e-07	-2.84102e-08	1.15312e-07	2.34712e-06	5.84855e-09	2.35297e-06	1.16784e-06	-1.11099e-07	1.05674e-06	8.00160e-07	-2.95301e-07	5.04859e-07	8.28258e-07	-1.44466e-07	6.83792e-07
5.063	3.54795e-07	-1.11299e-07	2.43496e-07	1.92216e-07	-4.07208e-08	1.51495e-07	5.85375e-07	-1.05826e-07	4.79550e-07	1.44340e-07	-2.85324e-08	1.15808e-07	2.35432e-06	4.17999e-09	2.35850e-06	1.17166e-06	-1.11463e-07	1.06020e-06	8.02501e-07	-2.96451e-07	5.06051e-07	8.31050e-07	-1.44953e-07	6.86097e-07
5.087	3.54944e-07	-1.11346e-07	2.43598e-07	1.92701e-07	-4.08236e-08	1.51877e-07	5.85844e-07	-1.05910e-07	4.79933e-07	1.44953e-07	-2.86536e-08	1.16300e-07	2.36148e-06	2.50088e-09	2.36398e-06	1.17547e-06	-1.11825e-07	1.06365e-06	8.04830e-07	-2.97598e-07	5.07232e-07	8.33833e-07	-1.45439e-07	6.88395e-07
5.112	3.55080e-07	-1.11389e-07	2.43691e-07	1.93179e-07	-4.09249e-08	1.52254e-07	5.86292e-07	-1.05991e-07	4.80301e-07	1.45562e-07	-2.87739e-08	1.16788e-07	2.36860e-06	8.11273e-10	2.36941e-06	1.17927e-06	-1.12186e-07	1.06708e-06	8.07146e-07	-2.98743e-07	5.08403e-07	8.36607e-07	-1.45922e-07	6.90685e-07
5.136	3.55203e-07	-1.11427e-07	2.43776e-07	1.93650e-07	-4.10248e-08	1.52626e-07	5.86720e-07	-1.06069e-07	4.80651e-07	1.46166e-07	-2.88933e-08	1.17272e-07	2.37569e-06	-8.88777e-10	2.37480e-06	1.18304e-06	-1.12546e-07	1.07050e-06	8.09450e-07	-2.99885e-07	5.09565e-07	8.39372e-07	-1.46405e-07	6.92967e-07
5.161	3.55313e-07	-1.11462e-07	2.43851e-07	1.94115e-07	-4.11233e-08	1.52992e-07	5.87129e-07	-1.06143e-07	4.80986e-07	1.46764e-07	-2.90116e-08	1.17753e-07	2.38275e-06	-2.59921e-09	2.38015e-06	1.18681e-06	-1.12904e-07	1.07390e-06	8.11741e-07	-3.01025e-07	5.10716e-07	8.42127e-07	-1.46885e-07	6.95242e-07
5.186	3.55411e-07	-1.11493e-07	2.43918e-07	1.94574e-07	-4.12203e-08	1.53353e-07	5.87517e-07	-1.06213e-07	4.81304e-07	1.47358e-07	-2.91290e-08	1.18229e-07	2.38977e-06	-4.31995e-09	2.38545e-06	1.19056e-06	-1.13261e-07	1.07730e-06	8.14019e-07	-3.02162e-07	5.11858e-07	8.44872e-07	-1.47364e-07	6.97508e-07
5.210	3.55495e-07	-1.11519e-07	2.43976e-07	1.95025e-07	-4.13159e-08	1.53709e-07	5.87885e-07	-1.06279e-07	4.81606e-07	1.47947e-07	-2.92454e-08	1.18702e-07	2.39675e-06	-6.05095e-09	2.39070e-06	1.19429e-06	-1.13616e-07	1.08067e-06	8.16285e-07	-3.03296e-07	5.12989e-07	8.47608e-07	-1.47841e-07	6.99767e-07
5.235	3.55566e-07	-1.11541e-07	2.44025e-07	1.95469e-07	-4.14101e-08	1.54059e-07	5.88234e-07	-1.06342e-07	4.81891e-07	1.48531e-07	-2.93608e-08	1.19170e-07	2.40371e-06	-7.79215e-09	2.39591e-06	1.19801e-06	-1.13969e-07	1.08404e-06	8.18539e-07	-3.04428e-07	5.14111e-07	8.50334e-07	-1.48317e-07	7.02018e-07
5.259	3.55624e-07	-1.11560e-07	2.44065e-07	1.95907e-07	-4.15028e-08	1.54404e-07	5.88562e-07	-1.06402e-07	4.82160e-07	1.49109e-07	-2.94751e-08	1.19634e-07	2.41062e-06	-9.54348e-09	2.40108e-06	1.20171e-06	-1.14322e-07	1.08739e-06	8.20779e-07	-3.05557e-07	5.15222e-07	8.53051e-07	-1.48791e-07	7.04261e-07
5.284	3.55670e-07	-1.11574e-07	2.44096e-07	1.96337e-07	-4.15939e-08	1.54743e-07	5.88870e-07	-1.06457e-07	4.82413e-07	1.49682e-07	-2.95884e-08	1.20094e-07	2.41750e-06	-1.13049e-08	2.40620e-06	1.20540e-06	-1.14672e-07	1.09072e-06	8.23007e-07	-3.06684e-07	5.16323e-07	8.55758e-07	-1.49263e-07	7.06495e-07
5.308	3.55702e-07	-1.11584e-07	2.44118e-07	1.96760e-07	-4.16836e-08	1.55077e-07	5.89158e-07	-1.06509e-07	4.82648e-07	1.50250e-07	-2.97006e-08	1.20549e-07	2.42435e-06	-1.30763e-08	2.41127e-06	1.20907e-06	-1.15021e-07	1.09404e-06	8.25222e-07	-3.07807e-07	5.17415e-07	8.58455e-07	-1.49733e-07	7.08722e-07
5.333	3.55721e-07	-1.11590e-07	2.44131e-07	1.97177e-07	-4.17718e-08	1.55405e-07	5.89426e-07	-1.06558e-07	4.82868e-07	1.50812e-07	-2.98118e-08	1.21001e-07	2.43116e-06	-1.48576e-08	2.41630e-06	1.21272e-06	-1.15369e-07	1.09735e-06	8.27424e-07	-3.08928e-07	5.18496e-07	8.61142e-07	-1.50202e-07	7.10940e-07
5.358	3.55727e-07	-1.11592e-07	2.44135e-07	1.97586e-07	-4.18585e-08	1.55727e-07	5.89673e-07	-1.06603e-07	4.83071e-07	1.51369e-07	-2.99219e-08	1.21447e-07	2.43793e-06	-1.66489e-08	2.42129e-06	1.21636e-06	-1.15715e-07	1.10064e-06	8.29614e-07	-3.10046e-07	5.19567e-07	8.63820e-07	-1.50669e-07	7.13151e-07
5.382	3.55720e-07	-1.11589e-07	2.44130e-07	1.97988e-07	-4.19436e-08	1.56044e-07	5.89901e-07	-1.06644e-07	4.83257e-07	1.51920e-07	-3.00308e-08	1.21890e-07	2.44467e-06	-1.84499e-08	2.42622e-06	1.21998e-06	-1.16060e-07	1.10392e-06	8.31790e-07	-3.11161e-07	5.20629e-07	8.66487e-07	-1.51134e-07	7.15353e-07
5.407	3.55699e-07	-1.11583e-07	2.44116e-07	1.98382e-07	-4.20272e-08	1.56355e-07	5.90108e-07	-1.06681e-07	4.83427e-07	1.52466e-07	-3.01387e-08	1.22327e-07	2.45138e-06	-2.02607e-08	2.43112e-06	1.22359e-06	-1.16403e-07	1.10718e-06	8.33954e-07	-3.12274e-07	5.21680e-07	8.69144e-07	-1.51598e-07	7.17547e-07
5.431	3.55666e-07	-1.11573e-07	2.44093e-07	1.98770e-07	-4.21093e-08	1.56660e-07	5.90295e-07	-1.06715e-07	4.83580e-07	1.53006e-07	-3.02454e-08	1.22760e-07	2.45805e-06	-2.20812e-08	2.43596e-06	1.22717e-06	-1.16744e-07	1.11043e-06	8.36104e-07	-3.13384e-07	5.22721e-07	8.71792e-07	-1.52059e-07	7.19732e-07
5.456	3.55619e-07	-1.11558e-07	2.44061e-07	1.99149e-07	-4.21898e-08	1.56960e-07	5.90462e-07	-1.06745e-07	4.83717e-07	1.53540e-07	-3.03510e-08	1.23189e-07	2.46468e-06	-2.39113e-08	2.44077e-06	1.23075e-06	-1.17084e-07	1.11366e-06	8.38242e-07	-3.14490e-07	5.23752e-07	8.74429e-07	-1.52519e-07	7.21909e-07
5.480	3.55560e-07	-1.11539e-07	2.44020e-07	1.99522e-07	-4.22686e-08	1.57253e-07	5.90608e-07	-1.06772e-07	4.83837e-07	1.54068e-07	-3.04554e-08	1.23613e-07	2.47127e-06	-2.57510e-08	2.44552e-06	1.23430e-06	-1.17422e-07	1.11688e-06	8.40366e-07	-3.15594e-07	5.24772e-07	8.77055e-07	-1.52977e-07	7.24078e-07
5.505	3.55487e-07	-1.11516e-07	2.43970e-07	1.99887e-07	-4.23460e-08	1.57541e-07	5.90735e-07	-1.06794e-07	4.83940e-07	1.54590e-07	-3.05586e-08	1.24032e-07	2.47783e-06	-2.76002e-08	2.45023e-06	1.23784e-06	-1.17759e-07	1.12008e-06	8.42478e-07	-3.16695e-07	5.25783e-07	8.79672e-07	-1.53434e-07	7.26238e-07
5.530	3.55400e-07	-1.11489e-07	2.43911e-07	2.00244e-07	-4.24217e-08	1.57823e-07	5.90840e-07	-1.06814e-07	4.84027e-07	1.55107e-07	-3.06607e-08	1.24446e-07	2.48436e-06	-2.94588e-08	2.45490e-06	1.24137e-06	-1.18094e-07	1.12327e-06	8.44576e-07	-3.17793e-07	5.26784e-07	8.82278e-07	-1.53888e-07	7.28390e-07
5.554	3.55301e-07	-1.11458e-07	2.43843e-07	2.00594e-07	-4.24957e-08	1.58098e-07	5.90926e-07	-1.06829e-07	4.84097e-07	1.55617e-07	-3.07615e-08	1.24855e-07	2.49085e-06	-3.13268e-08	2.45952e-06	1.24487e-06	-1.18428e-07	1.12644e-06	8.46662e-07	-3.18887e-07	5.27774e-07	8.84874e-07	-1.54341e-07	7.30533e-07
5.579	3.55188e-07	-1.11423e-07	2.43765e-07	2.00936e-07	-4.25682e-08	1.58368e-07	5.90991e-07	-1.06841e-07	4.84150e-07	1.56121e-07	-3.08611e-08	1.25260e-07	2.49730e-06	-3.32040e-08	2.46409e-06	1.24836e-06	-1.18760e-07	1.12960e-06	8.48734e-07	-3.19979e-07	5.28755e-07	8.87459e-07	-1.54792e-07	7.32667e-07
5.603	3.55062e-07	-1.11383e-07	2.43679e-07	2.01270e-07	-4.26390e-08	1.58631e-07	5.91036e-07	-1.06849e-07	4.84187e-07	1.56618e-07	-3.09595e-08	1.25659e-07	2.50371e-06	-3.50905e-08	2.46862e-06	1.25183e-06	-1.19090e-07	1.13274e-06	8.50793e-07	-3.21068e-07	5.29725e-07	8.90034e-07	-1.55241e-07	7.34793e-07
5.628	3.54923e-07	-1.11340e-07	2.43583e-07	2.01597e-07	-4.27082e-08	1.58889e-07	5.91060e-07	-1.06853e-07	4.84207e-07	1.57110e-07	-3.10566e-08	1.26053e-07	2.51009e-06	-3.69862e-08	2.47311e-06	1.25529e-06	-1.19419e-07	1.13587e-06	8.52839e-07	-3.22154e-07	5.30685e-07	8.92598e-07	-1.55688e-07	7.36910e-07
5.652	3.54771e-07	-1.11292e-07	2.43479e-07	2.01916e-07	-4.27757e-08	1.59140e-07	5.91064e-07	-1.06854e-07	4.84210e-07	1.57595e-07	-3.11525e-08	1.26442e-07	2.51644e-06	-3.88910e-08	2.47755e-06	1.25873e-06	-1.19746e-07	1.13898e-06	8.54871e-07	-3.23236e-07	5.31635e-07	8.95151e-07	-1.56134e-07	7.39018e-07
5.677	3.54605e-07	-1.11240e-07	2.43365e-07	2.02226e-07	-4.28416e-08	1.59385e-07	5.91048e-07	-1.06851e-07	4.84197e-07	1.58073e-07	-3.12471e-08	1.26826e-07	2.52274e-06	-4.08048e-08	2.48194e-06	1.26215e-06	-1.20072e-07	1.14208e-06	8.56891e-07	-3.24316e-07	5.32575e-07	8.97694e-07	-1.56577e-07	7.41117e-07
5.702	3.54426e-07	-1.11184e-07	2.43242e-07	2.02529e-07	-4.29058e-08	1.59624e-07	5.91011e-07	-1.06844e-07	4.84167e-07	1.58545e-07	-3.13404e-08	1.27205e-07	2.52901e-06	-4.27276e-08	2.48628e-06	1.26555e-06	-1.20395e-07	1.14516e-06	8.58897e-07	-3.25392e-07	5.33505e-07	9.00226e-07	-1.57019e-07	7.43207e-07
5.726	3.54233e-07	-1.11123e-07	2.43110e-07	2.02824e-07	-4.29682e-08	1.59856e-07	5.90954e-07	-1.06834e-07	4.84120e-07	1.59011e-07	-3.14324e-08	1.27578e-07	2.53524e-06	-4.46593e-08	2.49059e-06	1.26894e-06	-1.20718e-07	1.14822e-06	8.60889e-07	-3.26465e-07	5.34424e-07	9.02747e-07	-1.57459e-07	7.45289e-07
5.751	3.54027e-07	-1.11059e-07	2.42969e-07	2.03111e-07	-4.30290e-08	1.60082e-07	5.90876e-07	-1.06820e-07	4.84056e-07	1.59469e-07	-3.15231e-08	1.27946e-07	2.54144e-06	-4.65998e-08	2.49484e-06	1.27231e-06	-1.21038e-07	1.15127e-06	8.62868e-07	-3.27535e-07	5.35334e-07	9.05258e-07	-1.57896e-07	7.47361e-07
5.775	3.53808e-07	-1.10990e-07	2.42818e-07	2.03390e-07	-4.30880e-08	1.60302e-07	5.90778e-07	-1.06802e-07	4.83975e-07	1.59921e-07	-3.16124e-08	1.28309e-07	2.54760e-06	-4.85491e-08	2.49905e-06	1.27566e-06	-1.21357e-07	1.15431e-06	8.64834e-07	-3.28601e-07	5.36233e-07	9.07757e-07	-1.58332e-07	7.49424e-07
5.800	3.53575e-07	-1.10917e-07	2.42659e-07	2.03660e-07	-4.31453e-08	1.60515e-07	5.90659e-07	-1.06781e-07	4.83878e-07	1.60367e-07	-3.17004e-08	1.28666e-07	2.55372e-06	-5.05071e-08	2.50321e-06	1.27900e-06	-1.21674e-07	1.15732e-06	8.66787e-07	-3.29665e-07	5.37122e-07	9.10245e-07	-1.58766e-07	7.51479e-07
5.825	3.53329e-07	-1.10840e-07	2.42490e-07	2.03923e-07	-4.32009e-08	1.60722e-07	5.90520e-07	-1.06756e-07	4.83764e-07	1.60805e-07	-3.17871e-08	1.29018e-07	2.55981e-06	-5.24737e-08	2.50733e-06	1.28232e-06	-1.21990e-07	1.16033e-06	8.68726e-07	-3.30725e-07	5.38001e-07	9.12722e-07	-1.59198e-07	7.53524e-07
5.849	3.53070e-07	-1.10758e-07	2.42312e-07	2.04177e-07	-4.32547e-08	1.60922e-07	5.90360e-07	-1.06727e-07	4.83633e-07	1.61236e-07	-3.18723e-08	1.29364e-07	2.56585e-06	-5.44489e-08	2.51140e-06	1.28561e-06	-1.22304e-07	1.16331e-06	8.70651e-07	-3.31781e-07	5.38870e-07	9.15188e-07	-1.59629e-07	7.55560e-07
5.874	3.52797e-07	-1.10673e-07	2.42125e-07	2.04422e-07	-4.33068e-08	1.61116e-07	5.90180e-07	-1.06694e-07	4.83486e-07	1.61660e-07	-3.19562e-08	1.29704e-07	2.57186e-06	-5.64325e-08	2.51543e-06	1.28890e-06	-1.22616e-07	1.16628e-06	8.72563e-07	-3.32835e-07	5.39728e-07	9.17643e-07	-1.60057e-07	7.57586e-07
5.898	3.52511e-07	-1.10583e-07	2.41928e-07	2.04660e-07	-4.33571e-08	1.61303e-07	5.89979e-07	-1.06658e-07	4.83321e-07	1.62078e-07	-3.20387e-08	1.30039e-07	2.57784e-06	-5.84247e-08	2.51941e-06	1.29216e-06	-1.22926e-07	1.16923e-06	8.74461e-07	-3.33885e-07	5.40577e-07	9.20086e-07	-1.60483e-07	7.59604e-07
5.923	3.52211e-07	-1.10489e-07	2.41722e-07	2.04889e-07	-4.34056e-08	1.61483e-07	5.89758e-07	-1.06618e-07	4.83140e-07	1.62488e-07	-3.21197e-08	1.30368e-07	2.58377e-06	-6.04251e-08	2.52335e-06	1.29540e-06	-1.23235e-07	1.17217e-06	8.76346e-07	-3.34931e-07	5.41415e-07	9.22519e-07	-1.60907e-07	7.61611e-07
5.947	3.51898e-07	-1.10391e-07	2.41507e-07	2.05109e-07	-4.34523e-08	1.61657e-07	5.89516e-07	-1.06574e-07	4.82942e-07	1.62890e-07	-3.21993e-08	1.30691e-07	2.58967e-06	-6.24339e-08	2.52724e-06	1.29863e-06	-1.23542e-07	1.17509e-06	8.78217e-07	-3.35974e-07	5.42243e-07	9.24939e-07	-1.61329e-07	7.63610e-07
5.972	3.51572e-07	-1.10288e-07	2.41283e-07	2.05321e-07	-4.34972e-08	1.61824e-07	5.89254e-07	-1.06527e-07	4.82727e-07	1.63286e-07	-3.22775e-08	1.31008e-07	2.59553e-06	-6.44508e-08	2.53108e-06	1.30184e-06	-1.23847e-07	1.17799e-06	8.80075e-07	-3.37014e-07	5.43061e-07	9.27349e-07	-1.61750e-07	7.65599e-07
5.997	3.51231e-07	-1.10182e-07	2.41050e-07	2.05524e-07	-4.35403e-08	1.61984e-07	5.88971e-07	-1.06476e-07	4.82495e-07	1.63674e-07	-3.23542e-08	1.31320e-07	2.60136e-06	-6.64760e-08	2.53488e-06	1.30503e-06	-1.24151e-07	1.18088e-06	8.81919e-07	-3.38050e-07	5.43869e-07	9.29747e-07	-1.62168e-07	7.67579e-07
6.021	3.50878e-07	-1.10071e-07	2.40807e-07	2.05719e-07	-4.35815e-08	1.62138e-07	5.88667e-07	-1.06421e-07	4.82246e-07	1.64054e-07	-3.24294e-08	1.31625e-07	2.60714e-06	-6.85092e-08	2.53863e-06	1.30821e-06	-1.24453e-07	1.18375e-06	8.83749e-07	-3.39083e-07	5.44666e-07	9.32133e-07	-1.62584e-07	7.69549e-07
6.046	3.50511e-07	-1.09955e-07	2.40555e-07	2.05905e-07	-4.36209e-08	1.62284e-07	5.88343e-07	-1.06362e-07	4.81981e-07	1.64427e-07	-3.25031e-08	1.31924e-07	2.61289e-06	-7.05504e-08	2.54234e-06	1.31136e-06	-1.24753e-07	1.18661e-06	8.85565e-07	-3.40112e-07	5.45454e-07	9.34507e-07	-1.62998e-07	7.71509e-07
6.070	3.50130e-07	-1.09836e-07	2.40294e-07	2.06082e-07	-4.36584e-08	1.62424e-07	5.87998e-07	-1.06300e-07	4.81699e-07	1.64793e-07	-3.25754e-08	1.32217e-07	2.61860e-06	-7.25995e-08	2.54600e-06	1.31450e-06	-1.25051e-07	1.18945e-06	8.87368e-07	-3.41137e-07	5.46231e-07	9.36870e-07	-1.63410e-07	7.73460e-07
6.095	3.49736e-07	-1.09712e-07	2.40024e-07	2.06251e-07	-4.36941e-08	1.62557e-07	5.87633e-07	-1.06234e-07	4.81399e-07	1.65151e-07	-3.26461e-08	1.32504e-07	2.62427e-06	-7.46566e-08	2.54962e-06	1.31762e-06	-1.25348e-07	1.19227e-06	8.89157e-07	-3.42159e-07	5.46998e-07	9.39221e-07	-1.63820e-07	7.75401e-07
6.119	3.49328e-07	-1.09585e-07	2.39744e-07	2.06410e-07	-4.37279e-08	1.62682e-07	5.87247e-07	-1.06164e-07	4.81083e-07	1.65501e-07	-3.27153e-08	1.32785e-07	2.62991e-06	-7.67214e-08	2.55319e-06	1.32072e-06	-1.25643e-07	1.19507e-06	8.90932e-07	-3.43178e-07	5.47755e-07	9.41561e-07	-1.64228e-07	7.77332e-07
6.144	3.48907e-07	-1.09452e-07	2.39455e-07	2.06561e-07	-4.37599e-08	1.62801e-07	5.86841e-07	-1.06091e-07	4.80750e-07	1.65843e-07	-3.27829e-08	1.33060e-07	2.63551e-06	-7.87939e-08	2.55671e-06	1.32380e-06	-1.25936e-07	1.19786e-06	8.92694e-07	-3.44192e-07	5.48501e-07	9.43888e-07	-1.64634e-07	7.79253e-07
6.169	3.48472e-07	-1.09316e-07	2.39156e-07	2.06703e-07	-4.37899e-08	1.62913e-07	5.86414e-07	-1.06013e-07	4.80400e-07	1.66177e-07	-3.28490e-08	1.33328e-07	2.64106e-06	-8.08741e-08	2.56019e-06	1.32686e-06	-1.26227e-07	1.20063e-06	8.94441e-07	-3.45203e-07	5.49238e-07	9.46203e-07	-1.65038e-07	7.81165e-07
6.193	3.48024e-07	-1.09175e-07	2.38848e-07	2.06835e-07	-4.38180e-08	1.63017e-07	5.85966e-07	-1.05932e-07	4.80034e-07	1.66503e-07	-3.29135e-08	1.33590e-07	2.64659e-06	-8.29619e-08	2.56362e-06	1.32990e-06	-1.26517e-07	1.20338e-06	8.96175e-07	-3.46211e-07	5.49964e-07	9.48507e-07	-1.65440e-07	7.83067e-07
6.218	3.47562e-07	-1.09030e-07	2.38531e-07	2.06959e-07	-4.38442e-08	1.63115e-07	5.85498e-07	-1.05848e-07	4.79650e-07	1.66822e-07	-3.29764e-08	1.33845e-07	2.65207e-06	-8.50573e-08	2.56701e-06	1.33293e-06	-1.26805e-07	1.20612e-06	8.97895e-07	-3.47214e-07	5.50680e-07	9.50798e-07	-1.65840e-07	7.84958e-07
6.242	3.47086e-07	-1.08881e-07	2.38205e-07	2.07074e-07	-4.38685e-08	1.63205e-07	5.85009e-07	-1.05759e-07	4.79250e-07	1.67132e-07	-3.30378e-08	1.34094e-07	2.65751e-06	-8.71600e-08	2.57035e-06	1.33593e-06	-1.27090e-07	1.20884e-06	8.99601e-07	-3.48214e-07	5.51386e-07	9.53077e-07	-1.66237e-07	7.86840e-07
6.267	3.46597e-07	-1.08728e-07	2.37869e-07	2.07179e-07	-4.38908e-08	1.63288e-07	5.84500e-07	-1.05667e-07	4.78832e-07	1.67434e-07	-3.30975e-08	1.34337e-07	2.66292e-06	-8.92701e-08	2.57365e-06	1.33892e-06	-1.27375e-07	1.21154e-06	9.01293e-07	-3.49210e-07	5.52082e-07	9.55344e-07	-1.66633e-07	7.88712e-07
6.291	3.46094e-07	-1.08570e-07	2.37524e-07	2.07275e-07	-4.39112e-08	1.63364e-07	5.83969e-07	-1.05571e-07	4.78398e-07	1.67728e-07	-3.31556e-08	1.34572e-07	2.66829e-06	-9.13876e-08	2.57690e-06	1.34189e-06	-1.27657e-07	1.21423e-06	9.02970e-07	-3.50202e-07	5.52768e-07	9.57599e-07	-1.67026e-07	7.90573e-07
6.316	3.45578e-07	-1.08408e-07	2.37170e-07	2.07362e-07	-4.39297e-08	1.63433e-07	5.83419e-07	-1.05472e-07	4.77947e-07	1.68013e-07	-3.32120e-08	1.34801e-07	2.67362e-06	-9.35122e-08	2.58010e-06	1.34483e-06	-1.27937e-07	1.21690e-06	9.04634e-07	-3.51191e-07	5.53444e-07	9.59842e-07	-1.67417e-07	7.92424e-07
6.341	3.45048e-07	-1.08242e-07	2.36806e-07	2.07440e-07	-4.39461e-08	1.63494e-07	5.82848e-07	-1.05369e-07	4.77479e-07	1.68291e-07	-3.32668e-08	1.35024e-07	2.67891e-06	-9.56441e-08	2.58326e-06	1.34776e-06	-1.28216e-07	1.21955e-06	9.06284e-07	-3.52175e-07	5.54109e-07	9.62072e-07	-1.67806e-07	7.94266e-07
6.365	3.44505e-07	-1.08071e-07	2.36433e-07	2.07508e-07	-4.39606e-08	1.63548e-07	5.82256e-07	-1.05262e-07	4.76994e-07	1.68559e-07	-3.33199e-08	1.35239e-07	2.68416e-06	-9.77830e-08	2.58638e-06	1.35067e-06	-1.28493e-07	1.22218e-06	9.07920e-07	-3.53156e-07	5.54764e-07	9.64289e-07	-1.68193e-07	7.96096e-07
6.390	3.43947e-07	-1.07897e-07	2.36051e-07	2.07567e-07	-4.39731e-08	1.63594e-07	5.81643e-07	-1.05151e-07	4.76492e-07	1.68820e-07	-3.33714e-08	1.35448e-07	2.68938e-06	-9.99289e-08	2.58945e-06	1.35356e-06	-1.28768e-07	1.22480e-06	9.09542e-07	-3.54133e-07	5.55409e-07	9.66494e-07	-1.68578e-07	7.97917e-07
6.414	3.43376e-07	-1.07717e-07	2.35659e-07	2.07617e-07	-4.39836e-08	1.63633e-07	5.81010e-07	-1.05036e-07	4.75974e-07	1.69071e-07	-3.34211e-08	1.35650e-07	2.69455e-06	-1.02082e-07	2.59247e-06	1.35643e-06	-1.29041e-07	1.22739e-06	9.11150e-07	-3.55106e-07	5.56044e-07	9.68687e-07	-1.68960e-07	7.99727e-07
6.439	3.42792e-07	-1.07534e-07	2.35258e-07	2.07657e-07	-4.39920e-08	1.63665e-07	5.80356e-07	-1.04918e-07	4.75438e-07	1.69314e-07	-3.34691e-08	1.35845e-07	2.69969e-06	-1.04241e-07	2.59545e-06	1.35929e-06	-1.29312e-07	1.22997e-06	9.12744e-07	-3.56075e-07	5.56669e-07	9.70867e-07	-1.69340e-07	8.01527e-07
6.463	3.42194e-07	-1.07346e-07	2.34847e-07	2.07687e-07	-4.39985e-08	1.63689e-07	5.79682e-07	-1.04796e-07	4.74886e-07	1.69549e-07	-3.35155e-08	1.36033e-07	2.70479e-06	-1.06408e-07	2.59838e-06	1.36212e-06	-1.29582e-07	1.23254e-06	9.14323e-07	-3.57040e-07	5.57284e-07	9.73034e-07	-1.69718e-07	8.03316e-07
6.488	3.41582e-07	-1.07154e-07	2.34427e-07	2.07708e-07	-4.40029e-08	1.63705e-07	5.78987e-07	-1.04671e-07	4.74317e-07	1.69774e-07	-3.35601e-08	1.36214e-07	2.70985e-06	-1.08581e-07	2.60127e-06	1.36493e-06	-1.29849e-07	1.23508e-06	9.15889e-07	-3.58000e-07	5.57888e-07	9.75189e-07	-1.70094e-07	8.05095e-07
6.513	3.40956e-07	-1.06958e-07	2.33998e-07	2.07719e-07	-4.40053e-08	1.63714e-07	5.78272e-07	-1.04541e-07	4.73730e-07	1.69991e-07	-3.36029e-08	1.36388e-07	2.71487e-06	-1.10761e-07	2.60411e-06	1.36772e-06	-1.30115e-07	1.23761e-06	9.17440e-07	-3.58957e-07	5.58483e-07	9.77331e-07	-1.70468e-07	8.06863e-07
6.537	3.40317e-07	-1.06758e-07	2.33559e-07	2.07721e-07	-4.40056e-08	1.63715e-07	5.77536e-07	-1.04408e-07	4.73128e-07	1.70199e-07	-3.36440e-08	1.36555e-07	2.71985e-06	-1.12948e-07	2.60691e-06	1.37049e-06	-1.30379e-07	1.24012e-06	9.18977e-07	-3.59910e-07	5.59067e-07	9.79459e-07	-1.70839e-07	8.08621e-07
6.562	3.39664e-07	-1.06553e-07	2.33111e-07	2.07713e-07	-4.40038e-08	1.63709e-07	5.76779e-07	-1.04272e-07	4.72508e-07	1.70398e-07	-3.36833e-08	1.36714e-07	2.72480e-06	-1.15141e-07	2.60966e-06	1.37325e-06	-1.30640e-07	1.24261e-06	9.20500e-07	-3.60859e-07	5.59641e-07	9.81575e-07	-1.71208e-07	8.10367e-07
6.586	3.38998e-07	-1.06344e-07	2.32654e-07	2.07695e-07	-4.40000e-08	1.63695e-07	5.76002e-07	-1.04131e-07	4.71871e-07	1.70587e-07	-3.37208e-08	1.36867e-07	2.72970e-06	-1.17340e-07	2.61236e-06	1.37598e-06	-1.30900e-07	1.24508e-06	9.22009e-07	-3.61803e-07	5.60206e-07	9.83678e-07	-1.71575e-07	8.12104e-07
6.611	3.38317e-07	-1.06130e-07	2.32187e-07	2.07667e-07	-4.39941e-08	1.63673e-07	5.75205e-07	-1.03987e-07	4.71218e-07	1.70768e-07	-3.37565e-08	1.37012e-07	2.73457e-06	-1.19546e-07	2.61502e-06	1.37869e-06	-1.31159e-07	1.24754e-06	9.23503e-07	-3.62744e-07	5.60760e-07	9.85768e-07	-1.71939e-07	8.13829e-07
6.636	3.37623e-07	-1.05913e-07	2.31711e-07	2.07629e-07	-4.39861e-08	1.63643e-07	5.74387e-07	-1.03839e-07	4.70547e-07	1.70940e-07	-3.37904e-08	1.37149e-07	2.73940e-06	-1.21758e-07	2.61764e-06	1.38139e-06	-1.31415e-07	1.24997e-06	9.24984e-07	-3.63680e-07	5.61304e-07	9.87845e-07	-1.72302e-07	8.15544e-07
6.660	3.36916e-07	-1.05691e-07	2.31225e-07	2.07581e-07	-4.39760e-08	1.63605e-07	5.73548e-07	-1.03687e-07	4.69860e-07	1.71102e-07	-3.38225e-08	1.37279e-07	2.74419e-06	-1.23976e-07	2.62021e-06	1.38406e-06	-1.31669e-07	1.25239e-06	9.26450e-07	-3.64612e-07	5.61837e-07	9.89909e-07	-1.72661e-07	8.17247e-07
6.685	3.36194e-07	-1.05464e-07	2.30730e-07	2.07524e-07	-4.39638e-08	1.63560e-07	5.72689e-07	-1.03532e-07	4.69156e-07	1.71255e-07	-3.38528e-08	1.37402e-07	2.74894e-06	-1.26200e-07	2.62274e-06	1.38671e-06	-1.31921e-07	1.25479e-06	9.27901e-07	-3.65540e-07	5.62361e-07	9.91959e-07	-1.73019e-07	8.18940e-07
6.709	3.35459e-07	-1.05234e-07	2.30225e-07	2.07456e-07	-4.39495e-08	1.63507e-07	5.71809e-07	-1.03373e-07	4.68436e-07	1.71399e-07	-3.38812e-08	1.37517e-07	2.75365e-06	-1.28431e-07	2.62522e-06	1.38934e-06	-1.32172e-07	1.25717e-06	9.29339e-07	-3.66464e-07	5.62875e-07	9.93996e-07	-1.73374e-07	8.20622e-07
6.734	3.34710e-07	-1.04999e-07	2.29712e-07	2.07379e-07	-4.39331e-08	1.63445e-07	5.70909e-07	-1.03210e-07	4.67698e-07	1.71533e-07	-3.39077e-08	1.37625e-07	2.75832e-06	-1.30667e-07	2.62765e-06	1.39196e-06	-1.32420e-07	1.25954e-06	9.30762e-07	-3.67383e-07	5.63379e-07	9.96020e-07	-1.73727e-07	8.22293e-07
6.758	3.33948e-07	-1.04760e-07	2.29188e-07	2.07291e-07	-4.39145e-08	1.63376e-07	5.69988e-07	-1.03044e-07	4.66944e-07	1.71658e-07	-3.39324e-08	1.37725e-07	2.76295e-06	-1.32909e-07	2.63004e-06	1.39455e-06	-1.32667e-07	1.26188e-06	9.32170e-07	-3.68298e-07	5.63872e-07	9.98031e-07	-1.74078e-07	8.23953e-07
6.783	3.33172e-07	-1.04516e-07	2.28655e-07	2.07193e-07	-4.38937e-08	1.63299e-07	5.69047e-07	-1.02874e-07	4.66173e-07	1.71773e-07	-3.39551e-08	1.37818e-07	2.76754e-06	-1.35158e-07	2.63239e-06	1.39712e-06	-1.32911e-07	1.26421e-06	9.33565e-07	-3.69209e-07	5.64356e-07	1.00003e-06	-1.74426e-07	8.25601e-07
6.808	3.32382e-07	-1.04268e-07	2.28113e-07	2.07085e-07	-4.38708e-08	1.63214e-07	5.68085e-07	-1.02700e-07	4.65385e-07	1.71878e-07	-3.39760e-08	1.37902e-07	2.77210e-06	-1.37411e-07	2.63469e-06	1.39967e-06	-1.33154e-07	1.26652e-06	9.34945e-07	-3.70115e-07	5.64829e-07	1.00201e-06	-1.74772e-07	8.27239e-07
6.832	3.31578e-07	-1.04016e-07	2.27562e-07	2.06966e-07	-4.38457e-08	1.63121e-07	5.67103e-07	-1.02522e-07	4.64581e-07	1.71974e-07	-3.39950e-08	1.37979e-07	2.77661e-06	-1.39671e-07	2.63694e-06	1.40220e-06	-1.33395e-07	1.26880e-06	9.36310e-07	-3.71017e-07	5.65293e-07	1.00398e-06	-1.75116e-07	8.28865e-07
6.857	3.30761e-07	-1.03760e-07	2.27001e-07	2.06838e-07	-4.38185e-08	1.63019e-07	5.66100e-07	-1.02341e-07	4.63759e-07	1.72061e-07	-3.40120e-08	1.38049e-07	2.78109e-06	-1.41936e-07	2.63915e-06	1.40471e-06	-1.33633e-07	1.27108e-06	9.37662e-07	-3.71915e-07	5.65746e-07	1.00594e-06	-1.75457e-07	8.30480e-07
6.881	3.29929e-07	-1.03499e-07	2.26430e-07	2.06699e-07	-4.37891e-08	1.62910e-07	5.65077e-07	-1.02156e-07	4.62921e-07	1.72137e-07	-3.40271e-08	1.38110e-07	2.78553e-06	-1.44207e-07	2.64132e-06	1.40720e-06	-1.33870e-07	1.27333e-06	9.38998e-07	-3.72808e-07	5.66190e-07	1.00788e-06	-1.75796e-07	8.32084e-07
6.906	3.29084e-07	-1.03234e-07	2.25850e-07	2.06549e-07	-4.37574e-08	1.62792e-07	5.64034e-07	-1.01967e-07	4.62066e-07	1.72203e-07	-3.40403e-08	1.38163e-07	2.78992e-06	-1.46483e-07	2.64344e-06	1.40966e-06	-1.34105e-07	1.27556e-06	9.40321e-07	-3.73697e-07	5.66623e-07	1.00981e-06	-1.76132e-07	8.33676e-07
6.930	3.28226e-07	-1.02965e-07	2.25261e-07	2.06390e-07	-4.37236e-08	1.62666e-07	5.62970e-07	-1.01775e-07	4.61195e-07	1.72260e-07	-3.40515e-08	1.38209e-07	2.79428e-06	-1.48765e-07	2.64552e-06	1.41211e-06	-1.34338e-07	1.27777e-06	9.41628e-07	-3.74581e-07	5.67047e-07	1.01172e-06	-1.76466e-07	8.35257e-07
6.955	3.27354e-07	-1.02691e-07	2.24662e-07	2.06220e-07	-4.36875e-08	1.62532e-07	5.61886e-07	-1.01579e-07	4.60307e-07	1.72307e-07	-3.40607e-08	1.38246e-07	2.79860e-06	-1.51052e-07	2.64755e-06	1.41454e-06	-1.34568e-07	1.27997e-06	9.42922e-07	-3.75461e-07	5.67461e-07	1.01362e-06	-1.76798e-07	8.36827e-07
6.980	3.26467e-07	-1.02413e-07	2.24054e-07	2.06039e-07	-4.36493e-08	1.62390e-07	5.60782e-07	-1.01380e-07	4.59402e-07	1.72343e-07	-3.40679e-08	1.38275e-07	2.80288e-06	-1.53344e-07	2.64954e-06	1.41694e-06	-1.34797e-07	1.28215e-06	9.44201e-07	-3.76337e-07	5.67864e-07	1.01551e-06	-1.77127e-07	8.38385e-07
7.004	3.25568e-07	-1.02131e-07	2.23437e-07	2.05848e-07	-4.36088e-08	1.62239e-07	5.59657e-07	-1.01176e-07	4.58481e-07	1.72370e-07	-3.40731e-08	1.38297e-07	2.80712e-06	-1.55641e-07	2.65148e-06	1.41933e-06	-1.35024e-07	1.28430e-06	9.45465e-07	-3.77207e-07	5.68258e-07	1.01738e-06	-1.77454e-07	8.39931e-07
7.029	3.24654e-07	-1.01844e-07	2.22810e-07	2.05646e-07	-4.35660e-08	1.62080e-07	5.58512e-07	-1.00969e-07	4.57542e-07	1.72386e-07	-3.40764e-08	1.38310e-07	2.81132e-06	-1.57943e-07	2.65338e-06	1.42169e-06	-1.35249e-07	1.28644e-06	9.46715e-07	-3.78074e-07	5.68641e-07	1.01924e-06	-1.77778e-07	8.41466e-07
7.053	3.23727e-07	-1.01553e-07	2.22173e-07	2.05434e-07	-4.35210e-08	1.61913e-07	5.57346e-07	-1.00758e-07	4.56588e-07	1.72392e-07	-3.40776e-08	1.38315e-07	2.81549e-06	-1.60251e-07	2.65524e-06	1.42403e-06	-1.35472e-07	1.28856e-06	9.47950e-07	-3.78935e-07	5.69015e-07	1.02109e-06	-1.78100e-07	8.42989e-07
7.078	3.22786e-07	-1.01258e-07	2.21528e-07	2.05211e-07	-4.34738e-08	1.61737e-07	5.56161e-07	-1.00544e-07	4.55616e-07	1.72388e-07	-3.40767e-08	1.38311e-07	2.81961e-06	-1.62563e-07	2.65705e-06	1.42635e-06	-1.35692e-07	1.29066e-06	9.49171e-07	-3.79792e-07	5.69379e-07	1.02292e-06	-1.78419e-07	8.44501e-07
7.102	3.21831e-07	-1.00959e-07	2.20872e-07	2.04977e-07	-4.34243e-08	1.61553e-07	5.54955e-07	-1.00326e-07	4.54629e-07	1.72373e-07	-3.40739e-08	1.38300e-07	2.82369e-06	-1.64880e-07	2.65881e-06	1.42865e-06	-1.35911e-07	1.29274e-06	9.50378e-07	-3.80645e-07	5.69733e-07	1.02474e-06	-1.78736e-07	8.46000e-07
7.127	3.20862e-07	-1.00655e-07	2.20208e-07	2.04732e-07	-4.33725e-08	1.61360e-07	5.53729e-07	-1.00104e-07	4.53624e-07	1.72349e-07	-3.40689e-08	1.38280e-07	2.82774e-06	-1.67202e-07	2.66053e-06	1.43093e-06	-1.36128e-07	1.29480e-06	9.51569e-07	-3.81492e-07	5.70077e-07	1.02654e-06	-1.79051e-07	8.47488e-07
7.152	3.19880e-07	-1.00347e-07	2.19533e-07	2.04477e-07	-4.33184e-08	1.61159e-07	5.52482e-07	-9.98791e-08	4.52603e-07	1.72313e-07	-3.40620e-08	1.38251e-07	2.83174e-06	-1.69529e-07	2.66221e-06	1.43319e-06	-1.36343e-07	1.29684e-06	9.52746e-07	-3.82335e-07	5.70411e-07	1.02833e-06	-1.79362e-07	8.48965e-07
7.176	3.18884e-07	-1.00034e-07	2.18850e-07	2.04211e-07	-4.32621e-08	1.60949e-07	5.51216e-07	-9.96502e-08	4.51565e-07	1.72267e-07	-3.40529e-08	1.38214e-07	2.83571e-06	-1.71860e-07	2.66385e-06	1.43542e-06	-1.36555e-07	1.29887e-06	9.53909e-07	-3.83173e-07	5.70736e-07	1.03010e-06	-1.79672e-07	8.50429e-07
7.201	3.17874e-07	-9.97174e-08	2.18157e-07	2.03934e-07	-4.32034e-08	1.60731e-07	5.49929e-07	-9.94175e-08	4.50511e-07	1.72211e-07	-3.40417e-08	1.38169e-07	2.83963e-06	-1.74196e-07	2.66544e-06	1.43763e-06	-1.36766e-07	1.30087e-06	9.55057e-07	-3.84007e-07	5.71050e-07	1.03186e-06	-1.79979e-07	8.51881e-07
7.225	3.16851e-07	-9.93964e-08	2.17455e-07	2.03646e-07	-4.31424e-08	1.60504e-07	5.48622e-07	-9.91813e-08	4.49441e-07	1.72144e-07	-3.40285e-08	1.38115e-07	2.84352e-06	-1.76536e-07	2.66698e-06	1.43983e-06	-1.36974e-07	1.30285e-06	9.56190e-07	-3.84836e-07	5.71355e-07	1.03360e-06	-1.80283e-07	8.53322e-07
7.250	3.15814e-07	-9.90710e-08	2.16743e-07	2.03348e-07	-4.30792e-08	1.60269e-07	5.47295e-07	-9.89414e-08	4.48354e-07	1.72066e-07	-3.40131e-08	1.38053e-07	2.84736e-06	-1.78881e-07	2.66848e-06	1.44200e-06	-1.37181e-07	1.30482e-06	9.57309e-07	-3.85660e-07	5.71650e-07	1.03533e-06	-1.80585e-07	8.54750e-07
7.274	3.14763e-07	-9.87414e-08	2.16022e-07	2.03038e-07	-4.30136e-08	1.60025e-07	5.45948e-07	-9.86979e-08	4.47250e-07	1.71977e-07	-3.39956e-08	1.37982e-07	2.85117e-06	-1.81230e-07	2.66994e-06	1.44415e-06	-1.37385e-07	1.30676e-06	9.58413e-07	-3.86479e-07	5.71935e-07	1.03705e-06	-1.80884e-07	8.56166e-07
7.299	3.13698e-07	-9.84074e-08	2.15291e-07	2.02717e-07	-4.29456e-08	1.59772e-07	5.44581e-07	-9.84507e-08	4.46130e-07	1.71878e-07	-3.39760e-08	1.37902e-07	2.85494e-06	-1.83583e-07	2.67136e-06	1.44627e-06	-1.37587e-07	1.30868e-06	9.59503e-07	-3.87293e-07	5.72210e-07	1.03875e-06	-1.81181e-07	8.57570e-07
7.324	3.12620e-07	-9.80691e-08	2.14551e-07	2.02386e-07	-4.28754e-08	1.59510e-07	5.43194e-07	-9.82000e-08	4.44994e-07	1.71768e-07	-3.39542e-08	1.37814e-07	2.85867e-06	-1.85940e-07	2.67273e-06	1.44838e-06	-1.37788e-07	1.31059e-06	9.60578e-07	-3.88103e-07	5.72475e-07	1.04044e-06	-1.81475e-07	8.58962e-07
7.348	3.11528e-07	-9.77266e-08	2.13801e-07	2.02043e-07	-4.28027e-08	1.59240e-07	5.41787e-07	-9.79456e-08	4.43841e-07	1.71647e-07	-3.39302e-08	1.37717e-07	2.86236e-06	-1.88302e-07	2.67405e-06	1.45046e-06	-1.37986e-07	1.31247e-06	9.61638e-07	-3.88907e-07	5.72731e-07	1.04211e-06	-1.81766e-07	8.60342e-07
7.373	3.10422e-07	-9.73797e-08	2.13043e-07	2.01689e-07	-4.27278e-08	1.58961e-07	5.40360e-07	-9.76876e-08	4.42672e-07	1.71515e-07	-3.39041e-08	1.37611e-07	2.86601e-06	-1.90667e-07	2.67534e-06	1.45252e-06	-1.38182e-07	1.31434e-06	9.62684e-07	-3.89707e-07	5.72977e-07	1.04376e-06	-1.82055e-07	8.61710e-07
7.397	3.09303e-07	-9.70285e-08	2.12274e-07	2.01324e-07	-4.26504e-08	1.58674e-07	5.38913e-07	-9.74260e-08	4.41487e-07	1.71372e-07	-3.38759e-08	1.37496e-07	2.86962e-06	-1.93036e-07	2.67658e-06	1.45456e-06	-1.38376e-07	1.31619e-06	9.63714e-07	-3.90502e-07	5.73213e-07	1.04541e-06	-1.82341e-07	8.63065e-07
7.422	3.08170e-07	-9.66731e-08	2.11497e-07	2.00948e-07	-4.25707e-08	1.58377e-07	5.37446e-07	-9.71608e-08	4.40285e-07	1.71218e-07	-3.38454e-08	1.37372e-07	2.87319e-06	-1.95410e-07	2.67778e-06	1.45658e-06	-1.38568e-07	1.31801e-06	9.64731e-07	-3.91291e-07	5.73439e-07	1.04703e-06	-1.82625e-07	8.64408e-07
7.447	3.07023e-07	-9.63133e-08	2.10710e-07	2.00561e-07	-4.24887e-08	1.58072e-07	5.35959e-07	-9.68920e-08	4.39067e-07	1.71052e-07	-3.38128e-08	1.37240e-07	2.87672e-06	-1.97787e-07	2.67893e-06	1.45857e-06	-1.38758e-07	1.31982e-06	9.65732e-07	-3.92076e-07	5.73656e-07	1.04864e-06	-1.82906e-07	8.65738e-07
7.471	3.05863e-07	-9.59493e-08	2.09913e-07	2.00162e-07	-4.24042e-08	1.57758e-07	5.34452e-07	-9.66197e-08	4.37833e-07	1.70876e-07	-3.37779e-08	1.37098e-07	2.88021e-06	-2.00167e-07	2.68004e-06	1.46055e-06	-1.38945e-07	1.32160e-06	9.66719e-07	-3.92856e-07	5.73863e-07	1.05024e-06	-1.83185e-07	8.67056e-07
7.496	3.04688e-07	-9.55810e-08	2.09107e-07	1.99752e-07	-4.23174e-08	1.57435e-07	5.32926e-07	-9.63437e-08	4.36582e-07	1.70688e-07	-3.37408e-08	1.36948e-07	2.88366e-06	-2.02552e-07	2.68111e-06	1.46250e-06	-1.39131e-07	1.32337e-06	9.67691e-07	-3.93631e-07	5.74060e-07	1.05182e-06	-1.83461e-07	8.68362e-07
7.520	3.03501e-07	-9.52083e-08	2.08292e-07	1.99331e-07	-4.22281e-08	1.57103e-07	5.31380e-07	-9.60642e-08	4.35316e-07	1.70490e-07	-3.37015e-08	1.36788e-07	2.88707e-06	-2.04940e-07	2.68213e-06	1.46443e-06	-1.39315e-07	1.32511e-06	9.68649e-07	-3.94401e-07	5.74248e-07	1.05339e-06	-1.83734e-07	8.69655e-07
7.545	3.02299e-07	-9.48314e-08	2.07468e-07	1.98898e-07	-4.21365e-08	1.56762e-07	5.29814e-07	-9.57811e-08	4.34033e-07	1.70279e-07	-3.36599e-08	1.36619e-07	2.89045e-06	-2.07331e-07	2.68311e-06	1.46633e-06	-1.39496e-07	1.32684e-06	9.69591e-07	-3.95165e-07	5.74426e-07	1.05494e-06	-1.84004e-07	8.70935e-07
7.569	3.01084e-07	-9.44502e-08	2.06634e-07	1.98454e-07	-4.20425e-08	1.56412e-07	5.28228e-07	-9.54944e-08	4.32734e-07	1.70058e-07	-3.36161e-08	1.36442e-07	2.89378e-06	-2.09726e-07	2.68405e-06	1.46822e-06	-1.39675e-07	1.32854e-06	9.70519e-07	-3.95925e-07	5.74595e-07	1.05648e-06	-1.84272e-07	8.72203e-07
7.594	2.99855e-07	-9.40647e-08	2.05790e-07	1.97999e-07	-4.19460e-08	1.56053e-07	5.26623e-07	-9.52042e-08	4.31419e-07	1.69825e-07	-3.35701e-08	1.36255e-07	2.89707e-06	-2.12124e-07	2.68495e-06	1.47008e-06	-1.39852e-07	1.33023e-06	9.71433e-07	-3.96679e-07	5.74754e-07	1.05800e-06	-1.84537e-07	8.73458e-07
7.619	2.98613e-07	-9.36750e-08	2.04938e-07	1.97532e-07	-4.18471e-08	1.55685e-07	5.24998e-07	-9.49104e-08	4.30087e-07	1.69580e-07	-3.35217e-08	1.36059e-07	2.90033e-06	-2.14525e-07	2.68580e-06	1.47192e-06	-1.40027e-07	1.33189e-06	9.72331e-07	-3.97428e-07	5.74903e-07	1.05950e-06	-1.84800e-07	8.74701e-07
7.643	2.97357e-07	-9.32809e-08	2.04076e-07	1.97054e-07	-4.17458e-08	1.55308e-07	5.23353e-07	-9.46131e-08	4.28740e-07	1.69324e-07	-3.34711e-08	1.35853e-07	2.90354e-06	-2.16930e-07	2.68661e-06	1.47374e-06	-1.40200e-07	1.33354e-06	9.73215e-07	-3.98173e-07	5.75043e-07	1.06099e-06	-1.85060e-07	8.75931e-07
7.668	2.96087e-07	-9.28826e-08	2.03204e-07	1.96564e-07	-4.16420e-08	1.54922e-07	5.21689e-07	-9.43122e-08	4.27377e-07	1.69057e-07	-3.34182e-08	1.35638e-07	2.90672e-06	-2.19338e-07	2.68738e-06	1.47553e-06	-1.40371e-07	1.33516e-06	9.74084e-07	-3.98912e-07	5.75173e-07	1.06246e-06	-1.85317e-07	8.77147e-07
7.692	2.94803e-07	-9.24801e-08	2.02323e-07	1.96063e-07	-4.15358e-08	1.54527e-07	5.20005e-07	-9.40079e-08	4.25997e-07	1.68777e-07	-3.33630e-08	1.35414e-07	2.90985e-06	-2.21748e-07	2.68810e-06	1.47730e-06	-1.40539e-07	1.33676e-06	9.74939e-07	-3.99645e-07	5.75293e-07	1.06392e-06	-1.85571e-07	8.78351e-07
7.717	2.93507e-07	-9.20732e-08	2.01433e-07	1.95550e-07	-4.14272e-08	1.54123e-07	5.18302e-07	-9.36999e-08	4.24602e-07	1.68487e-07	-3.33055e-08	1.35181e-07	2.91295e-06	-2.24162e-07	2.68879e-06	1.47905e-06	-1.40706e-07	1.33835e-06	9.75778e-07	-4.00374e-07	5.75404e-07	1.06537e-06	-1.85823e-07	8.79543e-07
7.741	2.92196e-07	-9.16621e-08	2.00534e-07	1.95025e-07	-4.13161e-08	1.53709e-07	5.16579e-07	-9.33885e-08	4.23191e-07	1.68184e-07	-3.32457e-08	1.34938e-07	2.91601e-06	-2.26578e-07	2.68943e-06	1.48078e-06	-1.40870e-07	1.33991e-06	9.76603e-07	-4.01097e-07	5.75506e-07	1.06679e-06	-1.86072e-07	8.80721e-07
7.766	2.90872e-07	-9.12467e-08	1.99625e-07	1.94489e-07	-4.12025e-08	1.53287e-07	5.14837e-07	-9.30736e-08	4.21764e-07	1.67870e-07	-3.31836e-08	1.34686e-07	2.91902e-06	-2.28997e-07	2.69003e-06	1.48248e-06	-1.41032e-07	1.34145e-06	9.77413e-07	-4.01815e-07	5.75598e-07	1.06820e-06	-1.86318e-07	8.81886e-07
7.791	2.89534e-07	-9.08271e-08	1.98707e-07	1.93942e-07	-4.10865e-08	1.52855e-07	5.13076e-07	-9.27551e-08	4.20321e-07	1.67543e-07	-3.31191e-08	1.34424e-07	2.92200e-06	-2.31419e-07	2.69058e-06	1.48416e-06	-1.41192e-07	1.34297e-06	9.78208e-07	-4.02527e-07	5.75681e-07	1.06960e-06	-1.86561e-07	8.83038e-07
7.815	2.88183e-07	-9.04032e-08	1.97780e-07	1.93382e-07	-4.09679e-08	1.52414e-07	5.11295e-07	-9.24332e-08	4.18862e-07	1.67205e-07	-3.30523e-08	1.34153e-07	2.92494e-06	-2.33844e-07	2.69110e-06	1.48582e-06	-1.41350e-07	1.34447e-06	9.78989e-07	-4.03235e-07	5.75754e-07	1.07098e-06	-1.86802e-07	8.84178e-07
7.840	2.86818e-07	-8.99750e-08	1.96843e-07	1.92811e-07	-4.08470e-08	1.51964e-07	5.09495e-07	-9.21078e-08	4.17387e-07	1.66856e-07	-3.29831e-08	1.33872e-07	2.92784e-06	-2.36271e-07	2.69157e-06	1.48746e-06	-1.41506e-07	1.34595e-06	9.79755e-07	-4.03937e-07	5.75818e-07	1.07234e-06	-1.87040e-07	8.85304e-07
7.864	2.85440e-07	-8.95426e-08	1.95897e-07	1.92228e-07	-4.07235e-08	1.51505e-07	5.07676e-07	-9.17789e-08	4.15897e-07	1.66494e-07	-3.29116e-08	1.33582e-07	2.93070e-06	-2.38700e-07	2.69200e-06	1.48907e-06	-1.41659e-07	1.34741e-06	9.80506e-07	-4.04633e-07	5.75873e-07	1.07369e-06	-1.87275e-07	8.86417e-07
7.889	2.84048e-07	-8.91060e-08	1.94942e-07	1.91634e-07	-4.05975e-08	1.51036e-07	5.05837e-07	-9.14465e-08	4.14390e-07	1.66120e-07	-3.28377e-08	1.33282e-07	2.93352e-06	-2.41132e-07	2.69239e-06	1.49066e-06	-1.41810e-07	1.34885e-06	9.81242e-07	-4.05324e-07	5.75918e-07	1.07502e-06	-1.87507e-07	8.87516e-07
7.913	2.82642e-07	-8.86651e-08	1.93977e-07	1.91027e-07	-4.04691e-08	1.50558e-07	5.03979e-07	-9.11107e-08	4.12869e-07	1.65734e-07	-3.27614e-08	1.32973e-07	2.93630e-06	-2.43567e-07	2.69274e-06	1.49223e-06	-1.41959e-07	1.35027e-06	9.81964e-07	-4.06010e-07	5.75954e-07	1.07634e-06	-1.87737e-07	8.88603e-07
7.938	2.81223e-07	-8.82200e-08	1.93003e-07	1.90409e-07	-4.03381e-08	1.50071e-07	5.02102e-07	-9.07714e-08	4.11331e-07	1.65336e-07	-3.26828e-08	1.32653e-07	2.93905e-06	-2.46003e-07	2.69304e-06	1.49377e-06	-1.42106e-07	1.35167e-06	9.82671e-07	-4.06691e-07	5.75980e-07	1.07764e-06	-1.87964e-07	8.89676e-07
7.963	2.79791e-07	-8.77706e-08	1.92020e-07	1.89779e-07	-4.02047e-08	1.49575e-07	5.00207e-07	-9.04286e-08	4.09778e-07	1.64926e-07	-3.26017e-08	1.32324e-07	2.94175e-06	-2.48442e-07	2.69331e-06	1.49529e-06	-1.42251e-07	1.35304e-06	9.83363e-07	-4.07365e-07	5.75997e-07	1.07892e-06	-1.88188e-07	8.90736e-07
7.987	2.78345e-07	-8.73170e-08	1.91028e-07	1.89137e-07	-4.00687e-08	1.49069e-07	4.98292e-07	-9.00824e-08	4.08209e-07	1.64504e-07	-3.25182e-08	1.31985e-07	2.94441e-06	-2.50883e-07	2.69353e-06	1.49679e-06	-1.42393e-07	1.35440e-06	9.84040e-07	-4.08035e-07	5.76005e-07	1.08019e-06	-1.88409e-07	8.91783e-07
8.012	2.76886e-07	-8.68592e-08	1.90026e-07	1.88484e-07	-3.99302e-08	1.48553e-07	4.96358e-07	-8.97328e-08	4.06625e-07	1.64069e-07	-3.24324e-08	1.31637e-07	2.94704e-06	-2.53325e-07	2.69371e-06	1.49827e-06	-1.42534e-07	1.35573e-06	9.84702e-07	-4.08699e-07	5.76004e-07	1.08144e-06	-1.88627e-07	8.92816e-07
8.036	2.75413e-07	-8.63972e-08	1.89016e-07	1.87818e-07	-3.97892e-08	1.48029e-07	4.94405e-07	-8.93798e-08	4.05025e-07	1.63623e-07	-3.23441e-08	1.31279e-07	2.94962e-06	-2.55770e-07	2.69385e-06	1.49972e-06	-1.42672e-07	1.35705e-06	9.85350e-07	-4.09357e-07	5.75993e-07	1.08268e-06	-1.88842e-07	8.93836e-07
8.061	2.73927e-07	-8.59309e-08	1.87996e-07	1.87141e-07	-3.96457e-08	1.47495e-07	4.92433e-07	-8.90233e-08	4.03410e-07	1.63164e-07	-3.22533e-08	1.30910e-07	2.95217e-06	-2.58216e-07	2.69395e-06	1.50115e-06	-1.42808e-07	1.35834e-06	9.85983e-07	-4.10010e-07	5.75973e-07	1.08390e-06	-1.89055e-07	8.94842e-07
8.086	2.72427e-07	-8.54605e-08	1.86966e-07	1.86451e-07	-3.94996e-08	1.46951e-07	4.90443e-07	-8.86635e-08	4.01779e-07	1.62692e-07	-3.21602e-08	1.30532e-07	2.95467e-06	-2.60665e-07	2.69401e-06	1.50255e-06	-1.42941e-07	1.35961e-06	9.86601e-07	-4.10657e-07	5.75944e-07	1.08510e-06	-1.89265e-07	8.95835e-07
8.110	2.70914e-07	-8.49858e-08	1.85928e-07	1.85750e-07	-3.93510e-08	1.46399e-07	4.88434e-07	-8.83003e-08	4.00133e-07	1.62209e-07	-3.20646e-08	1.30144e-07	2.95714e-06	-2.63115e-07	2.69403e-06	1.50393e-06	-1.43073e-07	1.36086e-06	9.87205e-07	-4.11299e-07	5.75906e-07	1.08629e-06	-1.89472e-07	8.96814e-07
8.135	2.69387e-07	-8.45069e-08	1.84880e-07	1.85036e-07	-3.91999e-08	1.45836e-07	4.86406e-07	-8.79336e-08	3.98472e-07	1.61713e-07	-3.19665e-08	1.29746e-07	2.95957e-06	-2.65566e-07	2.69400e-06	1.50529e-06	-1.43202e-07	1.36209e-06	9.87793e-07	-4.11935e-07	5.75859e-07	1.08746e-06	-1.89676e-07	8.97779e-07
8.159	2.67847e-07	-8.40239e-08	1.83823e-07	1.84311e-07	-3.90462e-08	1.45265e-07	4.84359e-07	-8.75636e-08	3.96795e-07	1.61204e-07	-3.18660e-08	1.29338e-07	2.96196e-06	-2.68020e-07	2.69394e-06	1.50663e-06	-1.43329e-07	1.36330e-06	9.88367e-07	-4.12565e-07	5.75802e-07	1.08861e-06	-1.89877e-07	8.98731e-07
8.184	2.66294e-07	-8.35366e-08	1.82757e-07	1.83573e-07	-3.88899e-08	1.44683e-07	4.82293e-07	-8.71902e-08	3.95103e-07	1.60683e-07	-3.17630e-08	1.28920e-07	2.96431e-06	-2.70474e-07	2.69384e-06	1.50794e-06	-1.43454e-07	1.36448e-06	9.88927e-07	-4.13190e-07	5.75737e-07	1.08974e-06	-1.90075e-07	8.99670e-07
8.208	2.64727e-07	-8.30451e-08	1.81682e-07	1.82824e-07	-3.87312e-08	1.44093e-07	4.80210e-07	-8.68135e-08	3.93396e-07	1.60150e-07	-3.16576e-08	1.28492e-07	2.96662e-06	-2.72930e-07	2.69369e-06	1.50923e-06	-1.43576e-07	1.36565e-06	9.89471e-07	-4.13809e-07	5.75662e-07	1.09086e-06	-1.90270e-07	9.00594e-07
8.233	2.63147e-07	-8.25495e-08	1.80598e-07	1.82062e-07	-3.85698e-08	1.43492e-07	4.78107e-07	-8.64334e-08	3.91674e-07	1.59604e-07	-3.15496e-08	1.28054e-07	2.96889e-06	-2.75388e-07	2.69351e-06	1.51049e-06	-1.43697e-07	1.36680e-06	9.90001e-07	-4.14422e-07	5.75579e-07	1.09197e-06	-1.90463e-07	9.01505e-07
8.258	2.61554e-07	-8.20497e-08	1.79504e-07	1.81289e-07	-3.84059e-08	1.42883e-07	4.75986e-07	-8.60500e-08	3.89936e-07	1.59045e-07	-3.14392e-08	1.27606e-07	2.97113e-06	-2.77846e-07	2.69328e-06	1.51173e-06	-1.43815e-07	1.36792e-06	9.90516e-07	-4.15030e-07	5.75486e-07	1.09305e-06	-1.90652e-07	9.02402e-07
8.282	2.59947e-07	-8.15457e-08	1.78402e-07	1.80503e-07	-3.82395e-08	1.42263e-07	4.73847e-07	-8.56633e-08	3.88184e-07	1.58474e-07	-3.13263e-08	1.27148e-07	2.97332e-06	-2.80306e-07	2.69302e-06	1.51295e-06	-1.43931e-07	1.36902e-06	9.91016e-07	-4.15632e-07	5.75384e-07	1.09412e-06	-1.90839e-07	9.03285e-07
8.307	2.58328e-07	-8.10376e-08	1.77290e-07	1.79705e-07	-3.80704e-08	1.41635e-07	4.71689e-07	-8.52732e-08	3.86416e-07	1.57890e-07	-3.12109e-08	1.26679e-07	2.97548e-06	-2.82767e-07	2.69271e-06	1.51415e-06	-1.44044e-07	1.37010e-06	9.91502e-07	-4.16228e-07	5.75274e-07	1.09518e-06	-1.91022e-07	9.04154e-07
8.331	2.56694e-07	-8.05252e-08	1.76169e-07	1.78895e-07	-3.78988e-08	1.40996e-07	4.69513e-07	-8.48798e-08	3.84633e-07	1.57294e-07	-3.10930e-08	1.26201e-07	2.97759e-06	-2.85229e-07	2.69237e-06	1.51532e-06	-1.44156e-07	1.37116e-06	9.91972e-07	-4.16818e-07	5.75154e-07	1.09621e-06	-1.91203e-07	9.05009e-07
8.356	2.55048e-07	-8.00088e-08	1.75039e-07	1.78073e-07	-3.77247e-08	1.40348e-07	4.67319e-07	-8.44831e-08	3.82836e-07	1.56684e-07	-3.09725e-08	1.25712e-07	2.97967e-06	-2.87692e-07	2.69198e-06	1.51647e-06	-1.44265e-07	1.37220e-06	9.92428e-07	-4.17403e-07	5.75026e-07	1.09723e-06	-1.91381e-07	9.05851e-07
8.380	2.53389e-07	-7.94882e-08	1.73900e-07	1.77238e-07	-3.75479e-08	1.39691e-07	4.65107e-07	-8.40832e-08	3.81024e-07	1.56062e-07	-3.08496e-08	1.25213e-07	2.98171e-06	-2.90155e-07	2.69156e-06	1.51759e-06	-1.44372e-07	1.37322e-06	9.92870e-07	-4.17981e-07	5.74889e-07	1.09823e-06	-1.91556e-07	9.06678e-07
8.405	2.51716e-07	-7.89634e-08	1.72752e-07	1.76392e-07	-3.73686e-08	1.39023e-07	4.62876e-07	-8.36799e-08	3.79196e-07	1.55428e-07	-3.07241e-08	1.24703e-07	2.98371e-06	-2.92620e-07	2.69109e-06	1.51869e-06	-1.44477e-07	1.37421e-06	9.93297e-07	-4.18554e-07	5.74742e-07	1.09922e-06	-1.91728e-07	9.07492e-07
8.430	2.50030e-07	-7.84345e-08	1.71595e-07	1.75533e-07	-3.71866e-08	1.38347e-07	4.60628e-07	-8.32734e-08	3.77354e-07	1.54780e-07	-3.05961e-08	1.24184e-07	2.98567e-06	-2.95085e-07	2.69059e-06	1.51977e-06	-1.44579e-07	1.37519e-06	9.93709e-07	-4.19121e-07	5.74587e-07	1.10019e-06	-1.91896e-07	9.08291e-07
8.454	2.48331e-07	-7.79015e-08	1.70429e-07	1.74662e-07	-3.70021e-08	1.37660e-07	4.58361e-07	-8.28637e-08	3.75497e-07	1.54119e-07	-3.04655e-08	1.23654e-07	2.98759e-06	-2.97551e-07	2.69004e-06	1.52082e-06	-1.44679e-07	1.37614e-06	9.94106e-07	-4.19682e-07	5.74424e-07	1.10114e-06	-1.92062e-07	9.09076e-07
8.479	2.46618e-07	-7.73643e-08	1.69254e-07	1.73779e-07	-3.68150e-08	1.36964e-07	4.56076e-07	-8.24506e-08	3.73626e-07	1.53446e-07	-3.03324e-08	1.23114e-07	2.98948e-06	-3.00017e-07	2.68946e-06	1.52185e-06	-1.44777e-07	1.37707e-06	9.94488e-07	-4.20237e-07	5.74251e-07	1.10207e-06	-1.92225e-07	9.09847e-07
8.503	2.44893e-07	-7.68231e-08	1.68070e-07	1.72884e-07	-3.66253e-08	1.36258e-07	4.53774e-07	-8.20344e-08	3.71740e-07	1.52760e-07	-3.01968e-08	1.22563e-07	2.99132e-06	-3.02484e-07	2.68884e-06	1.52285e-06	-1.44873e-07	1.37798e-06	9.94856e-07	-4.20787e-07	5.74070e-07	1.10299e-06	-1.92385e-07	9.10604e-07
8.528	2.43154e-07	-7.62777e-08	1.66877e-07	1.71976e-07	-3.64330e-08	1.35543e-07	4.51454e-07	-8.16149e-08	3.69839e-07	1.52061e-07	-3.00585e-08	1.22002e-07	2.99313e-06	-3.04951e-07	2.68818e-06	1.52384e-06	-1.44966e-07	1.37887e-06	9.95210e-07	-4.21330e-07	5.73880e-07	1.10389e-06	-1.92542e-07	9.11346e-07
8.552	2.41403e-07	-7.57282e-08	1.65675e-07	1.71056e-07	-3.62382e-08	1.34818e-07	4.49116e-07	-8.11923e-08	3.67923e-07	1.51348e-07	-2.99178e-08	1.21431e-07	2.99490e-06	-3.07418e-07	2.68748e-06	1.52479e-06	-1.45057e-07	1.37974e-06	9.95548e-07	-4.21867e-07	5.73681e-07	1.10477e-06	-1.92696e-07	9.12075e-07
8.577	2.39638e-07	-7.51746e-08	1.64463e-07	1.70124e-07	-3.60407e-08	1.34083e-07	4.46760e-07	-8.07664e-08	3.65993e-07	1.50623e-07	-2.97744e-08	1.20849e-07	2.99663e-06	-3.09886e-07	2.68674e-06	1.52573e-06	-1.45146e-07	1.38058e-06	9.95872e-07	-4.22399e-07	5.73474e-07	1.10564e-06	-1.92847e-07	9.12789e-07
8.602	2.37860e-07	-7.46170e-08	1.63243e-07	1.69179e-07	-3.58406e-08	1.33339e-07	4.44386e-07	-8.03373e-08	3.64049e-07	1.49885e-07	-2.96285e-08	1.20257e-07	2.99832e-06	-3.12354e-07	2.68597e-06	1.52664e-06	-1.45233e-07	1.38141e-06	9.96182e-07	-4.22924e-07	5.73258e-07	1.10648e-06	-1.92995e-07	9.13488e-07
8.626	2.36070e-07	-7.40552e-08	1.62014e-07	1.68222e-07	-3.56379e-08	1.32585e-07	4.41995e-07	-7.99051e-08	3.62090e-07	1.49134e-07	-2.94800e-08	1.19654e-07	2.99997e-06	-3.14822e-07	2.68515e-06	1.52753e-06	-1.45317e-07	1.38221e-06	9.96476e-07	-4.23443e-07	5.73033e-07	1.10731e-06	-1.93139e-07	9.14174e-07
8.651	2.34266e-07	-7.34894e-08	1.60777e-07	1.67253e-07	-3.54326e-08	1.31821e-07	4.39587e-07	-7.94697e-08	3.60117e-07	1.48369e-07	-2.93289e-08	1.19041e-07	3.00159e-06	-3.17290e-07	2.68430e-06	1.52839e-06	-1.45399e-07	1.38299e-06	9.96756e-07	-4.23957e-07	5.72800e-07	1.10813e-06	-1.93281e-07	9.14845e-07
8.675	2.32449e-07	-7.29195e-08	1.59530e-07	1.66272e-07	-3.52246e-08	1.31047e-07	4.37161e-07	-7.90311e-08	3.58130e-07	1.47592e-07	-2.91752e-08	1.18417e-07	3.00316e-06	-3.19758e-07	2.68341e-06	1.52923e-06	-1.45479e-07	1.38375e-06	9.97022e-07	-4.24464e-07	5.72558e-07	1.10892e-06	-1.93420e-07	9.15501e-07
8.700	2.30620e-07	-7.23455e-08	1.58274e-07	1.65278e-07	-3.50141e-08	1.30264e-07	4.34718e-07	-7.85894e-08	3.56128e-07	1.46801e-07	-2.90189e-08	1.17783e-07	3.00470e-06	-3.22226e-07	2.68248e-06	1.53004e-06	-1.45557e-07	1.38449e-06	9.97273e-07	-4.24965e-07	5.72308e-07	1.10970e-06	-1.93555e-07	9.16143e-07
8.724	2.28777e-07	-7.17675e-08	1.57009e-07	1.64272e-07	-3.48010e-08	1.29471e-07	4.32257e-07	-7.81445e-08	3.54113e-07	1.45998e-07	-2.88601e-08	1.17138e-07	3.00620e-06	-3.24694e-07	2.68151e-06	1.53083e-06	-1.45632e-07	1.38520e-06	9.97509e-07	-4.25460e-07	5.72049e-07	1.11046e-06	-1.93688e-07	9.16771e-07
8.749	2.26922e-07	-7.11854e-08	1.55736e-07	1.63254e-07	-3.45852e-08	1.28668e-07	4.29779e-07	-7.76966e-08	3.52083e-07	1.45181e-07	-2.86986e-08	1.16482e-07	3.00766e-06	-3.27161e-07	2.68050e-06	1.53160e-06	-1.45705e-07	1.38590e-06	9.97731e-07	-4.25949e-07	5.71782e-07	1.11120e-06	-1.93818e-07	9.17384e-07
8.774	2.25053e-07	-7.05993e-08	1.54454e-07	1.62223e-07	-3.43668e-08	1.27856e-07	4.27284e-07	-7.72455e-08	3.50039e-07	1.44351e-07	-2.85345e-08	1.15816e-07	3.00909e-06	-3.29628e-07	2.67946e-06	1.53234e-06	-1.45776e-07	1.38657e-06	9.97938e-07	-4.26431e-07	5.71506e-07	1.11193e-06	-1.93944e-07	9.17982e-07
8.798	2.23172e-07	-7.00092e-08	1.53163e-07	1.61180e-07	-3.41458e-08	1.27034e-07	4.24772e-07	-7.67914e-08	3.47981e-07	1.43507e-07	-2.83678e-08	1.15140e-07	3.01047e-06	-3.32095e-07	2.67838e-06	1.53306e-06	-1.45844e-07	1.38722e-06	9.98130e-07	-4.26908e-07	5.71222e-07	1.11263e-06	-1.94067e-07	9.18566e-07
8.823	2.21278e-07	-6.94151e-08	1.51863e-07	1.60124e-07	-3.39222e-08	1.26202e-07	4.22243e-07	-7.63341e-08	3.45909e-07	1.42651e-07	-2.81985e-08	1.14452e-07	3.01182e-06	-3.34561e-07	2.67726e-06	1.53376e-06	-1.45910e-07	1.38785e-06	9.98308e-07	-4.27378e-07	5.70930e-07	1.11332e-06	-1.94188e-07	9.19135e-07
8.847	2.19371e-07	-6.88169e-08	1.50554e-07	1.59056e-07	-3.36960e-08	1.25360e-07	4.19697e-07	-7.58738e-08	3.43823e-07	1.41781e-07	-2.80265e-08	1.13755e-07	3.01313e-06	-3.37027e-07	2.67610e-06	1.53443e-06	-1.45974e-07	1.38845e-06	9.98472e-07	-4.27843e-07	5.70629e-07	1.11399e-06	-1.94305e-07	9.19690e-07
8.872	2.17452e-07	-6.82147e-08	1.49237e-07	1.57976e-07	-3.34671e-08	1.24509e-07	4.17134e-07	-7.54105e-08	3.41723e-07	1.40898e-07	-2.78520e-08	1.13046e-07	3.01440e-06	-3.39492e-07	2.67491e-06	1.53508e-06	-1.46036e-07	1.38904e-06	9.98621e-07	-4.28301e-07	5.70320e-07	1.11465e-06	-1.94419e-07	9.20230e-07
8.897	2.15519e-07	-6.76086e-08	1.47911e-07	1.56883e-07	-3.32357e-08	1.23648e-07	4.14554e-07	-7.49441e-08	3.39610e-07	1.40002e-07	-2.76748e-08	1.12327e-07	3.01564e-06	-3.41956e-07	2.67368e-06	1.53570e-06	-1.46095e-07	1.38960e-06	9.98755e-07	-4.28752e-07	5.70003e-07	1.11528e-06	-1.94530e-07	9.20755e-07
8.921	2.13574e-07	-6.69984e-08	1.46576e-07	1.55778e-07	-3.30016e-08	1.22777e-07	4.11957e-07	-7.44747e-08	3.37483e-07	1.39092e-07	-2.74949e-08	1.11597e-07	3.01683e-06	-3.44419e-07	2.67241e-06	1.53630e-06	-1.46152e-07	1.39015e-06	9.98876e-07	-4.29198e-07	5.69678e-07	1.11590e-06	-1.94637e-07	9.21265e-07
8.946	2.11617e-07	-6.63843e-08	1.45232e-07	1.54661e-07	-3.27648e-08	1.21896e-07	4.09344e-07	-7.40022e-08	3.35342e-07	1.38169e-07	-2.73125e-08	1.10856e-07	3.01799e-06	-3.46882e-07	2.67111e-06	1.53687e-06	-1.46206e-07	1.39067e-06	9.98981e-07	-4.29637e-07	5.69344e-07	1.11650e-06	-1.94742e-07	9.21760e-07
8.970	2.09646e-07	-6.57662e-08	1.43880e-07	1.53531e-07	-3.25255e-08	1.21006e-07	4.06714e-07	-7.35268e-08	3.33187e-07	1.37232e-07	-2.71273e-08	1.10105e-07	3.01911e-06	-3.49343e-07	2.66977e-06	1.53742e-06	-1.46259e-07	1.39116e-06	9.99072e-07	-4.30070e-07	5.69002e-07	1.11708e-06	-1.94844e-07	9.22241e-07
8.995	2.07663e-07	-6.51441e-08	1.42519e-07	1.52389e-07	-3.22835e-08	1.20105e-07	4.04067e-07	-7.30483e-08	3.31019e-07	1.36282e-07	-2.69396e-08	1.09343e-07	3.02020e-06	-3.51804e-07	2.66839e-06	1.53795e-06	-1.46309e-07	1.39164e-06	9.99149e-07	-4.30496e-07	5.68653e-07	1.11765e-06	-1.94942e-07	9.22707e-07
9.019	2.05668e-07	-6.45181e-08	1.41150e-07	1.51234e-07	-3.20389e-08	1.19195e-07	4.01405e-07	-7.25669e-08	3.28838e-07	1.35319e-07	-2.67492e-08	1.08570e-07	3.02124e-06	-3.54263e-07	2.66698e-06	1.53845e-06	-1.46357e-07	1.39210e-06	9.99211e-07	-4.30917e-07	5.68295e-07	1.11820e-06	-1.95037e-07	9.23158e-07
9.044	2.03660e-07	-6.38881e-08	1.39771e-07	1.50067e-07	-3.17917e-08	1.18276e-07	3.98725e-07	-7.20826e-08	3.26643e-07	1.34343e-07	-2.65561e-08	1.07786e-07	3.02225e-06	-3.56721e-07	2.66553e-06	1.53893e-06	-1.46402e-07	1.39253e-06	9.99259e-07	-4.31330e-07	5.67928e-07	1.11872e-06	-1.95129e-07	9.23594e-07
9.069	2.01639e-07	-6.32542e-08	1.38385e-07	1.48888e-07	-3.15418e-08	1.17346e-07	3.96030e-07	-7.15953e-08	3.24434e-07	1.33352e-07	-2.63604e-08	1.06992e-07	3.02322e-06	-3.59178e-07	2.66404e-06	1.53939e-06	-1.46446e-07	1.39294e-06	9.99292e-07	-4.31738e-07	5.67554e-07	1.11923e-06	-1.95218e-07	9.24015e-07
9.093	1.99606e-07	-6.26164e-08	1.36989e-07	1.47696e-07	-3.12894e-08	1.16407e-07	3.93318e-07	-7.11050e-08	3.22213e-07	1.32349e-07	-2.61620e-08	1.06187e-07	3.02415e-06	-3.61634e-07	2.66252e-06	1.53982e-06	-1.46487e-07	1.39333e-06	9.99311e-07	-4.32139e-07	5.67172e-07	1.11972e-06	-1.95304e-07	9.24421e-07
9.118	1.97560e-07	-6.19747e-08	1.35585e-07	1.46492e-07	-3.10342e-08	1.15458e-07	3.90590e-07	-7.06118e-08	3.19978e-07	1.31332e-07	-2.59610e-08	1.05371e-07	3.02505e-06	-3.64088e-07	2.66096e-06	1.54022e-06	-1.46525e-07	1.39370e-06	9.99316e-07	-4.32534e-07	5.66782e-07	1.12020e-06	-1.95387e-07	9.24812e-07
9.142	1.95502e-07	-6.13290e-08	1.34173e-07	1.45275e-07	-3.07765e-08	1.14499e-07	3.87846e-07	-7.01158e-08	3.17730e-07	1.30301e-07	-2.57573e-08	1.04544e-07	3.02591e-06	-3.66541e-07	2.65937e-06	1.54060e-06	-1.46562e-07	1.39404e-06	9.99306e-07	-4.32922e-07	5.66384e-07	1.12065e-06	-1.95466e-07	9.25188e-07
9.167	1.93431e-07	-6.06795e-08	1.32752e-07	1.44046e-07	-3.05162e-08	1.13530e-07	3.85086e-07	-6.96168e-08	3.15469e-07	1.29257e-07	-2.55509e-08	1.03707e-07	3.02673e-06	-3.68993e-07	2.65774e-06	1.54096e-06	-1.46596e-07	1.39437e-06	9.99282e-07	-4.33304e-07	5.65978e-07	1.12109e-06	-1.95542e-07	9.25548e-07
9.191	1.91348e-07	-6.00260e-08	1.31322e-07	1.42805e-07	-3.02532e-08	1.12552e-07	3.82310e-07	-6.91149e-08	3.13195e-07	1.28200e-07	-2.53419e-08	1.02858e-07	3.02751e-06	-3.71442e-07	2.65607e-06	1.54130e-06	-1.46627e-07	1.39467e-06	9.99244e-07	-4.33679e-07	5.65565e-07	1.12151e-06	-1.95616e-07	9.25894e-07
9.216	1.89253e-07	-5.93687e-08	1.29884e-07	1.41551e-07	-2.99876e-08	1.11564e-07	3.79518e-07	-6.86102e-08	3.10908e-07	1.27129e-07	-2.51302e-08	1.01999e-07	3.02826e-06	-3.73890e-07	2.65437e-06	1.54161e-06	-1.46657e-07	1.39495e-06	9.99192e-07	-4.34048e-07	5.65143e-07	1.12191e-06	-1.95685e-07	9.26225e-07
9.241	1.87145e-07	-5.87076e-08	1.28438e-07	1.40285e-07	-2.97193e-08	1.10566e-07	3.76711e-07	-6.81027e-08	3.08608e-07	1.26045e-07	-2.49158e-08	1.01129e-07	3.02897e-06	-3.76337e-07	2.65263e-06	1.54189e-06	-1.46684e-07	1.39521e-06	9.99125e-07	-4.34411e-07	5.64714e-07	1.12229e-06	-1.95752e-07	9.26540e-07
9.265	1.85025e-07	-5.80425e-08	1.26983e-07	1.39007e-07	-2.94485e-08	1.09558e-07	3.73887e-07	-6.75923e-08	3.06295e-07	1.24947e-07	-2.46988e-08	1.00248e-07	3.02964e-06	-3.78781e-07	2.65086e-06	1.54215e-06	-1.46709e-07	1.39544e-06	9.99044e-07	-4.34767e-07	5.64277e-07	1.12266e-06	-1.95815e-07	9.26840e-07
9.290	1.82893e-07	-5.73736e-08	1.25519e-07	1.37716e-07	-2.91750e-08	1.08541e-07	3.71048e-07	-6.70791e-08	3.03969e-07	1.23835e-07	-2.44791e-08	9.93560e-08	3.03028e-06	-3.81224e-07	2.64906e-06	1.54239e-06	-1.46731e-07	1.39566e-06	9.98948e-07	-4.35116e-07	5.63832e-07	1.12300e-06	-1.95876e-07	9.27125e-07
9.314	1.80748e-07	-5.67009e-08	1.24048e-07	1.36412e-07	-2.88989e-08	1.07513e-07	3.68194e-07	-6.65631e-08	3.01631e-07	1.22710e-07	-2.42566e-08	9.84533e-08	3.03088e-06	-3.83664e-07	2.64722e-06	1.54260e-06	-1.46752e-07	1.39585e-06	9.98839e-07	-4.35459e-07	5.63380e-07	1.12333e-06	-1.95933e-07	9.27395e-07
9.339	1.78592e-07	-5.60244e-08	1.22567e-07	1.35097e-07	-2.86202e-08	1.06477e-07	3.65324e-07	-6.60443e-08	2.99280e-07	1.21571e-07	-2.40316e-08	9.75397e-08	3.03144e-06	-3.86103e-07	2.64534e-06	1.54279e-06	-1.46770e-07	1.39602e-06	9.98715e-07	-4.35795e-07	5.62920e-07	1.12364e-06	-1.95986e-07	9.27650e-07
9.363	1.76423e-07	-5.53440e-08	1.21079e-07	1.33769e-07	-2.83389e-08	1.05430e-07	3.62439e-07	-6.55227e-08	2.96917e-07	1.20419e-07	-2.38038e-08	9.66152e-08	3.03197e-06	-3.88539e-07	2.64343e-06	1.54296e-06	-1.46785e-07	1.39617e-06	9.98577e-07	-4.36125e-07	5.62452e-07	1.12393e-06	-1.96037e-07	9.27889e-07
9.388	1.74242e-07	-5.46599e-08	1.19582e-07	1.32428e-07	-2.80549e-08	1.04373e-07	3.59539e-07	-6.49984e-08	2.94541e-07	1.19253e-07	-2.35733e-08	9.56798e-08	3.03246e-06	-3.90973e-07	2.64149e-06	1.54310e-06	-1.46799e-07	1.39630e-06	9.98425e-07	-4.36448e-07	5.61977e-07	1.12420e-06	-1.96084e-07	9.28113e-07
9.413	1.72049e-07	-5.39719e-08	1.18077e-07	1.31076e-07	-2.77683e-08	1.03307e-07	3.56623e-07	-6.44713e-08	2.92152e-07	1.18074e-07	-2.33402e-08	9.47336e-08	3.03291e-06	-3.93405e-07	2.63951e-06	1.54321e-06	-1.46810e-07	1.39640e-06	9.98259e-07	-4.36765e-07	5.61494e-07	1.12445e-06	-1.96128e-07	9.28321e-07
9.437	1.69844e-07	-5.32802e-08	1.16564e-07	1.29711e-07	-2.74792e-08	1.02232e-07	3.53693e-07	-6.39415e-08	2.89751e-07	1.16881e-07	-2.31044e-08	9.37764e-08	3.03333e-06	-3.95835e-07	2.63749e-06	1.54331e-06	-1.46819e-07	1.39649e-06	9.98078e-07	-4.37075e-07	5.61004e-07	1.12468e-06	-1.96169e-07	9.28514e-07
9.462	1.67627e-07	-5.25846e-08	1.15042e-07	1.28333e-07	-2.71874e-08	1.01146e-07	3.50747e-07	-6.34090e-08	2.87338e-07	1.15674e-07	-2.28659e-08	9.28083e-08	3.03371e-06	-3.98262e-07	2.63545e-06	1.54337e-06	-1.46825e-07	1.39655e-06	9.97884e-07	-4.37378e-07	5.60506e-07	1.12490e-06	-1.96207e-07	9.28692e-07
9.486	1.65398e-07	-5.18854e-08	1.13512e-07	1.26944e-07	-2.68930e-08	1.00051e-07	3.47787e-07	-6.28737e-08	2.84913e-07	1.14454e-07	-2.26247e-08	9.18293e-08	3.03405e-06	-4.00687e-07	2.63337e-06	1.54342e-06	-1.46829e-07	1.39659e-06	9.97675e-07	-4.37675e-07	5.60001e-07	1.12510e-06	-1.96241e-07	9.28854e-07
9.511	1.63157e-07	-5.11823e-08	1.11974e-07	1.25542e-07	-2.65960e-08	9.89457e-08	3.44811e-07	-6.23358e-08	2.82475e-07	1.13220e-07	-2.23808e-08	9.08394e-08	3.03436e-06	-4.03109e-07	2.63125e-06	1.54344e-06	-1.46831e-07	1.39661e-06	9.97453e-07	-4.37965e-07	5.59488e-07	1.12527e-06	-1.96272e-07	9.29001e-07
9.535	1.60904e-07	-5.04756e-08	1.10428e-07	1.24127e-07	-2.62963e-08	9.78310e-08	3.41821e-07	-6.17953e-08	2.80026e-07	1.11973e-07	-2.21342e-08	8.98386e-08	3.03463e-06	-4.05529e-07	2.62910e-06	1.54343e-06	-1.46831e-07	1.39660e-06	9.97216e-07	-4.38248e-07	5.58968e-07	1.12543e-06	-1.96300e-07	9.29132e-07
9.560	1.58639e-07	-4.97651e-08	1.08874e-07	1.22701e-07	-2.59941e-08	9.67066e-08	3.38816e-07	-6.12521e-08	2.77564e-07	1.10712e-07	-2.18849e-08	8.88269e-08	3.03487e-06	-4.07946e-07	2.62692e-06	1.54341e-06	-1.46828e-07	1.39658e-06	9.96966e-07	-4.38525e-07	5.58441e-07	1.12557e-06	-1.96324e-07	9.29248e-07
9.585	1.56362e-07	-4.90509e-08	1.07311e-07	1.21262e-07	-2.56893e-08	9.55726e-08	3.35797e-07	-6.07062e-08	2.75091e-07	1.09437e-07	-2.16330e-08	8.78042e-08	3.03507e-06	-4.10360e-07	2.62471e-06	1.54335e-06	-1.46823e-07	1.39653e-06	9.96701e-07	-4.38795e-07	5.57907e-07	1.12569e-06	-1.96345e-07	9.29348e-07
9.609	1.54073e-07	-4.83330e-08	1.05741e-07	1.19811e-07	-2.53819e-08	9.44289e-08	3.32763e-07	-6.01578e-08	2.72605e-07	1.08149e-07	-2.13783e-08	8.67707e-08	3.03523e-06	-4.12771e-07	2.62246e-06	1.54328e-06	-1.46816e-07	1.39646e-06	9.96423e-07	-4.39058e-07	5.57365e-07	1.12580e-06	-1.96363e-07	9.29433e-07
9.634	1.51773e-07	-4.76114e-08	1.04162e-07	1.18347e-07	-2.50718e-08	9.32755e-08	3.29715e-07	-5.96067e-08	2.70108e-07	1.06847e-07	-2.11210e-08	8.57261e-08	3.03536e-06	-4.15180e-07	2.62018e-06	1.54318e-06	-1.46806e-07	1.39637e-06	9.96130e-07	-4.39314e-07	5.56816e-07	1.12588e-06	-1.96378e-07	9.29502e-07
9.658	1.49461e-07	-4.68861e-08	1.02575e-07	1.16872e-07	-2.47592e-08	9.21125e-08	3.26652e-07	-5.90531e-08	2.67599e-07	1.05532e-07	-2.08609e-08	8.46707e-08	3.03545e-06	-4.17585e-07	2.61787e-06	1.54305e-06	-1.46794e-07	1.39626e-06	9.95824e-07	-4.39564e-07	5.56260e-07	1.12594e-06	-1.96389e-07	9.29556e-07
9.683	1.47137e-07	-4.61571e-08	1.00980e-07	1.15384e-07	-2.44440e-08	9.09398e-08	3.23576e-07	-5.84969e-08	2.65079e-07	1.04203e-07	-2.05982e-08	8.36044e-08	3.03551e-06	-4.19988e-07	2.61552e-06	1.54290e-06	-1.46780e-07	1.39612e-06	9.95504e-07	-4.39807e-07	5.55697e-07	1.12599e-06	-1.96397e-07	9.29594e-07
9.708	1.44802e-07	-4.54245e-08	9.93776e-08	1.13884e-07	-2.41262e-08	8.97576e-08	3.20485e-07	-5.79381e-08	2.62547e-07	1.02860e-07	-2.03328e-08	8.25271e-08	3.03553e-06	-4.22387e-07	2.61314e-06	1.54273e-06	-1.46764e-07	1.39597e-06	9.95170e-07	-4.40043e-07	5.55127e-07	1.12602e-06	-1.96402e-07	9.29616e-07
9.732	1.42455e-07	-4.46883e-08	9.77669e-08	1.12372e-07	-2.38059e-08	8.85657e-08	3.17380e-07	-5.73768e-08	2.60003e-07	1.01504e-07	-2.00647e-08	8.14389e-08	3.03552e-06	-4.24783e-07	2.61073e-06	1.54253e-06	-1.46745e-07	1.39579e-06	9.94822e-07	-4.40272e-07	5.54550e-07	1.12603e-06	-1.96403e-07	9.29622e-07
9.757	1.40097e-07	-4.39484e-08	9.61482e-08	1.10847e-07	-2.34829e-08	8.73642e-08	3.14261e-07	-5.68130e-08	2.57448e-07	1.00134e-07	-1.97939e-08	8.03398e-08	3.03547e-06	-4.27176e-07	2.60829e-06	1.54231e-06	-1.46724e-07	1.39559e-06	9.94460e-07	-4.40495e-07	5.53965e-07	1.12601e-06	-1.96401e-07	9.29613e-07
9.781	1.37726e-07	-4.32049e-08	9.45216e-08	1.09310e-07	-2.31574e-08	8.61531e-08	3.11129e-07	-5.62467e-08	2.54882e-07	9.87502e-08	-1.95204e-08	7.92298e-08	3.03538e-06	-4.29566e-07	2.60581e-06	1.54207e-06	-1.46700e-07	1.39536e-06	9.94084e-07	-4.40710e-07	5.53374e-07	1.12598e-06	-1.96396e-07	9.29588e-07
9.806	1.35345e-07	-4.24578e-08	9.28871e-08	1.07762e-07	-2.28293e-08	8.49324e-08	3.07982e-07	-5.56778e-08	2.52305e-07	9.73531e-08	-1.92442e-08	7.81088e-08	3.03526e-06	-4.31952e-07	2.60331e-06	1.54180e-06	-1.46675e-07	1.39512e-06	9.93695e-07	-4.40919e-07	5.52776e-07	1.12594e-06	-1.96387e-07	9.29548e-07
9.830	1.32952e-07	-4.17071e-08	9.12448e-08	1.06201e-07	-2.24986e-08	8.37021e-08	3.04822e-07	-5.51066e-08	2.49716e-07	9.59424e-08	-1.89654e-08	7.69770e-08	3.03510e-06	-4.34335e-07	2.60077e-06	1.54150e-06	-1.46647e-07	1.39486e-06	9.93292e-07	-4.41121e-07	5.52171e-07	1.12587e-06	-1.96376e-07	9.29492e-07
9.855	1.30547e-07	-4.09528e-08	8.95946e-08	1.04628e-07	-2.21653e-08	8.24623e-08	3.01649e-07	-5.45329e-08	2.47116e-07	9.45180e-08	-1.86838e-08	7.58342e-08	3.03491e-06	-4.36714e-07	2.59820e-06	1.54118e-06	-1.46617e-07	1.39457e-06	9.92875e-07	-4.41316e-07	5.51559e-07	1.12578e-06	-1.96360e-07	9.29419e-07
9.880	1.28132e-07	-4.01950e-08	8.79366e-08	1.03043e-07	-2.18295e-08	8.12130e-08	2.98462e-07	-5.39567e-08	2.44505e-07	9.30802e-08	-1.83996e-08	7.46806e-08	3.03469e-06	-4.39090e-07	2.59560e-06	1.54084e-06	-1.46584e-07	1.39426e-06	9.92445e-07	-4.41504e-07	5.50941e-07	1.12567e-06	-1.96342e-07	9.29331e-07
9.904	1.25704e-07	-3.94336e-08	8.62709e-08	1.01445e-07	-2.14911e-08	7.99541e-08	2.95262e-07	-5.33781e-08	2.41883e-07	9.16287e-08	-1.81127e-08	7.35160e-08	3.03443e-06	-4.41462e-07	2.59296e-06	1.54048e-06	-1.46549e-07	1.39393e-06	9.92001e-07	-4.41685e-07	5.50315e-07	1.12555e-06	-1.96320e-07	9.29228e-07
9.929	1.23266e-07	-3.86686e-08	8.45973e-08	9.98360e-08	-2.11502e-08	7.86858e-08	2.92048e-07	-5.27972e-08	2.39251e-07	9.01636e-08	-1.78231e-08	7.23406e-08	3.03413e-06	-4.43830e-07	2.59030e-06	1.54009e-06	-1.46512e-07	1.39358e-06	9.91543e-07	-4.41860e-07	5.49683e-07	1.12540e-06	-1.96295e-07	9.29108e-07
9.953	1.20816e-07	-3.79001e-08	8.29161e-08	9.82146e-08	-2.08067e-08	7.74079e-08	2.88821e-07	-5.22138e-08	2.36607e-07	8.86850e-08	-1.75308e-08	7.11542e-08	3.03380e-06	-4.46195e-07	2.58760e-06	1.53968e-06	-1.46473e-07	1.39320e-06	9.91072e-07	-4.42027e-07	5.49044e-07	1.12524e-06	-1.96266e-07	9.28973e-07
9.978	1.18355e-07	-3.71282e-08	8.12272e-08	9.65813e-08	-2.04607e-08	7.61206e-08	2.85581e-07	-5.16281e-08	2.33953e-07	8.71928e-08	-1.72358e-08	6.99570e-08	3.03343e-06	-4.48556e-07	2.58488e-06	1.53924e-06	-1.46431e-07	1.39281e-06	9.90587e-07	-4.42188e-07	5.48399e-07	1.12506e-06	-1.96234e-07	9.28821e-07
10.002	1.15883e-07	-3.63527e-08	7.95306e-08	9.49359e-08	-2.01121e-08	7.48238e-08	2.82328e-07	-5.10401e-08	2.31288e-07	8.56871e-08	-1.69382e-08	6.87489e-08	3.03303e-06	-4.50913e-07	2.58212e-06	1.53878e-06	-1.46388e-07	1.39239e-06	9.90088e-07	-4.42341e-07	5.47747e-07	1.12485e-06	-1.96199e-07	9.28654e-07
10.027	1.13400e-07	-3.55737e-08	7.78264e-08	9.32785e-08	-1.97610e-08	7.35175e-08	2.79063e-07	-5.04497e-08	2.28613e-07	8.41679e-08	-1.66379e-08	6.75300e-08	3.03260e-06	-4.53265e-07	2.57933e-06	1.53829e-06	-1.46341e-07	1.39195e-06	9.89576e-07	-4.42488e-07	5.47088e-07	1.12463e-06	-1.96160e-07	9.28471e-07
10.052	1.10906e-07	-3.47912e-08	7.61146e-08	9.16092e-08	-1.94074e-08	7.22018e-08	2.75784e-07	-4.98570e-08	2.25927e-07	8.26351e-08	-1.63349e-08	6.63002e-08	3.03213e-06	-4.55614e-07	2.57652e-06	1.53778e-06	-1.46293e-07	1.39149e-06	9.89051e-07	-4.42627e-07	5.46423e-07	1.12439e-06	-1.96118e-07	9.28272e-07
10.076	1.08401e-07	-3.40053e-08	7.43952e-08	8.99280e-08	-1.90512e-08	7.08768e-08	2.72493e-07	-4.92620e-08	2.23231e-07	8.10888e-08	-1.60292e-08	6.50596e-08	3.03163e-06	-4.57959e-07	2.57367e-06	1.53725e-06	-1.46242e-07	1.39101e-06	9.88512e-07	-4.42760e-07	5.45752e-07	1.12413e-06	-1.96072e-07	9.28057e-07
10.101	1.05884e-07	-3.32160e-08	7.26683e-08	8.82348e-08	-1.86925e-08	6.95423e-08	2.69189e-07	-4.86647e-08	2.20525e-07	7.95289e-08	-1.57209e-08	6.38081e-08	3.03109e-06	-4.60299e-07	2.57079e-06	1.53669e-06	-1.46189e-07	1.39050e-06	9.87960e-07	-4.42886e-07	5.45074e-07	1.12385e-06	-1.96024e-07	9.27826e-07
10.125	1.03357e-07	-3.24232e-08	7.09339e-08	8.65297e-08	-1.83313e-08	6.81984e-08	2.65873e-07	-4.80652e-08	2.17808e-07	7.79556e-08	-1.54099e-08	6.25458e-08	3.03052e-06	-4.62636e-07	2.56788e-06	1.53611e-06	-1.46134e-07	1.38998e-06	9.87394e-07	-4.43004e-07	5.44390e-07	1.12355e-06	-1.95971e-07	9.27579e-07
10.150	1.00819e-07	-3.16270e-08	6.91920e-08	8.48128e-08	-1.79676e-08	6.68452e-08	2.62545e-07	-4.74635e-08	2.15081e-07	7.63688e-08	-1.50962e-08	6.12726e-08	3.02991e-06	-4.64968e-07	2.56495e-06	1.53551e-06	-1.46077e-07	1.38943e-06	9.86815e-07	-4.43116e-07	5.43699e-07	1.12323e-06	-1.95916e-07	9.27316e-07
10.174	9.82699e-08	-3.08273e-08	6.74426e-08	8.30840e-08	-1.76013e-08	6.54827e-08	2.59204e-07	-4.68595e-08	2.12344e-07	7.47686e-08	-1.47799e-08	5.99887e-08	3.02927e-06	-4.67295e-07	2.56198e-06	1.53488e-06	-1.46017e-07	1.38886e-06	9.86222e-07	-4.43220e-07	5.43002e-07	1.12289e-06	-1.95857e-07	9.27037e-07
10.199	9.57101e-08	-3.00243e-08	6.56858e-08	8.13434e-08	-1.72326e-08	6.41108e-08	2.55851e-07	-4.62533e-08	2.09597e-07	7.31548e-08	-1.44609e-08	5.86940e-08	3.02860e-06	-4.69618e-07	2.55898e-06	1.53423e-06	-1.45955e-07	1.38827e-06	9.85617e-07	-4.43318e-07	5.42299e-07	1.12254e-06	-1.95795e-07	9.26742e-07
10.224	9.31396e-08	-2.92180e-08	6.39216e-08	7.95910e-08	-1.68613e-08	6.27296e-08	2.52486e-07	-4.56450e-08	2.06841e-07	7.15277e-08	-1.41392e-08	5.73885e-08	3.02789e-06	-4.71937e-07	2.55596e-06	1.53355e-06	-1.45891e-07	1.38766e-06	9.84998e-07	-4.43408e-07	5.41589e-07	1.12216e-06	-1.95729e-07	9.26431e-07
10.248	9.05583e-08	-2.84082e-08	6.21501e-08	7.78268e-08	-1.64876e-08	6.13392e-08	2.49109e-07	-4.50345e-08	2.04074e-07	6.98871e-08	-1.38149e-08	5.60722e-08	3.02715e-06	-4.74251e-07	2.55290e-06	1.53285e-06	-1.45824e-07	1.38703e-06	9.84365e-07	-4.43492e-07	5.40874e-07	1.12176e-06	-1.95660e-07	9.26104e-07
10.273	8.79664e-08	-2.75951e-08	6.03713e-08	7.60509e-08	-1.61113e-08	5.99395e-08	2.45720e-07	-4.44218e-08	2.01298e-07	6.82331e-08	-1.34880e-08	5.47451e-08	3.02638e-06	-4.76561e-07	2.54982e-06	1.53213e-06	-1.45755e-07	1.38637e-06	9.83720e-07	-4.43568e-07	5.40152e-07	1.12135e-06	-1.95587e-07	9.25760e-07
10.297	8.53638e-08	-2.67787e-08	5.85851e-08	7.42632e-08	-1.57326e-08	5.85306e-08	2.42319e-07	-4.38070e-08	1.98512e-07	6.65657e-08	-1.31584e-08	5.34073e-08	3.02557e-06	-4.78865e-07	2.54670e-06	1.53138e-06	-1.45684e-07	1.38570e-06	9.83061e-07	-4.43637e-07	5.39424e-07	1.12091e-06	-1.95511e-07	9.25401e-07
10.322	8.27507e-08	-2.59589e-08	5.67917e-08	7.24639e-08	-1.53514e-08	5.71124e-08	2.38906e-07	-4.31901e-08	1.95716e-07	6.48849e-08	-1.28261e-08	5.20588e-08	3.02473e-06	-4.81165e-07	2.54356e-06	1.53061e-06	-1.45611e-07	1.38500e-06	9.82389e-07	-4.43699e-07	5.38690e-07	1.12046e-06	-1.95432e-07	9.25026e-07
10.346	8.01270e-08	-2.51359e-08	5.49911e-08	7.06529e-08	-1.49678e-08	5.56851e-08	2.35483e-07	-4.25711e-08	1.92911e-07	6.31908e-08	-1.24912e-08	5.06996e-08	3.02385e-06	-4.83460e-07	2.54039e-06	1.52982e-06	-1.45535e-07	1.38428e-06	9.81704e-07	-4.43754e-07	5.37950e-07	1.11998e-06	-1.95349e-07	9.24634e-07
10.371	7.74928e-08	-2.43096e-08	5.31833e-08	6.88303e-08	-1.45817e-08	5.42486e-08	2.32047e-07	-4.19501e-08	1.90097e-07	6.14833e-08	-1.21537e-08	4.93296e-08	3.02295e-06	-4.85751e-07	2.53720e-06	1.52900e-06	-1.45457e-07	1.38354e-06	9.81006e-07	-4.43802e-07	5.37204e-07	1.11949e-06	-1.95263e-07	9.24226e-07
10.396	7.48482e-08	-2.34799e-08	5.13683e-08	6.69960e-08	-1.41931e-08	5.28030e-08	2.28600e-07	-4.13270e-08	1.87273e-07	5.97626e-08	-1.18135e-08	4.79490e-08	3.02201e-06	-4.88036e-07	2.53397e-06	1.52816e-06	-1.45377e-07	1.38278e-06	9.80295e-07	-4.43843e-07	5.36453e-07	1.11898e-06	-1.95174e-07	9.23803e-07
10.420	7.21933e-08	-2.26471e-08	4.95462e-08	6.51502e-08	-1.38021e-08	5.13482e-08	2.25142e-07	-4.07018e-08	1.84441e-07	5.80285e-08	-1.14708e-08	4.65577e-08	3.02103e-06	-4.90316e-07	2.53072e-06	1.52729e-06	-1.45295e-07	1.38200e-06	9.79571e-07	-4.43876e-07	5.35695e-07	1.11844e-06	-1.95081e-07	9.23363e-07
10.445	6.95279e-08	-2.18110e-08	4.77170e-08	6.32929e-08	-1.34086e-08	4.98843e-08	2.21673e-07	-4.00747e-08	1.81599e-07	5.62811e-08	-1.11254e-08	4.51557e-08	3.02002e-06	-4.92592e-07	2.52743e-06	1.52641e-06	-1.45211e-07	1.38119e-06	9.78834e-07	-4.43902e-07	5.34931e-07	1.11789e-06	-1.94984e-07	9.22906e-07
10.469	6.68523e-08	-2.09716e-08	4.58807e-08	6.14240e-08	-1.30127e-08	4.84114e-08	2.18193e-07	-3.94455e-08	1.78748e-07	5.45205e-08	-1.07773e-08	4.37432e-08	3.01898e-06	-4.94862e-07	2.52412e-06	1.52549e-06	-1.45124e-07	1.38037e-06	9.78084e-07	-4.43922e-07	5.34162e-07	1.11732e-06	-1.94885e-07	9.22434e-07
10.494	6.41665e-08	-2.01291e-08	4.40374e-08	5.95437e-08	-1.26143e-08	4.69294e-08	2.14702e-07	-3.88144e-08	1.75888e-07	5.27466e-08	-1.04267e-08	4.23199e-08	3.01791e-06	-4.97127e-07	2.52079e-06	1.52456e-06	-1.45035e-07	1.37952e-06	9.77321e-07	-4.43934e-07	5.33387e-07	1.11673e-06	-1.94781e-07	9.21946e-07
10.519	6.14704e-08	-1.92833e-08	4.21871e-08	5.76519e-08	-1.22135e-08	4.54384e-08	2.11200e-07	-3.81813e-08	1.73019e-07	5.09595e-08	-1.00734e-08	4.08861e-08	3.01681e-06	-4.99386e-07	2.51742e-06	1.52360e-06	-1.44944e-07	1.37866e-06	9.76545e-07	-4.43939e-07	5.32606e-07	1.11612e-06	-1.94675e-07	9.21441e-07
10.543	5.87642e-08	-1.84344e-08	4.03299e-08	5.57487e-08	-1.18103e-08	4.39384e-08	2.07688e-07	-3.75463e-08	1.70141e-07	4.91592e-08	-9.71754e-09	3.94417e-08	3.01567e-06	-5.01641e-07	2.51403e-06	1.52262e-06	-1.44850e-07	1.37777e-06	9.75756e-07	-4.43936e-07	5.31820e-07	1.11548e-06	-1.94565e-07	9.20920e-07
10.568	5.60480e-08	-1.75823e-08	3.84657e-08	5.38341e-08	-1.14047e-08	4.24294e-08	2.04164e-07	-3.69094e-08	1.67255e-07	4.73458e-08	-9.35907e-09	3.79867e-08	3.01450e-06	-5.03889e-07	2.51061e-06	1.52161e-06	-1.44755e-07	1.37686e-06	9.74955e-07	-4.43927e-07	5.31028e-07	1.11483e-06	-1.94451e-07	9.20383e-07
10.592	5.33216e-08	-1.67270e-08	3.65946e-08	5.19082e-08	-1.09967e-08	4.09114e-08	2.00631e-07	-3.62705e-08	1.64360e-07	4.55192e-08	-8.99799e-09	3.65212e-08	3.01330e-06	-5.06133e-07	2.50716e-06	1.52058e-06	-1.44657e-07	1.37593e-06	9.74140e-07	-4.43910e-07	5.30230e-07	1.11416e-06	-1.94334e-07	9.19829e-07
10.617	5.05853e-08	-1.58687e-08	3.47167e-08	4.99709e-08	-1.05863e-08	3.93846e-08	1.97087e-07	-3.56298e-08	1.61457e-07	4.36795e-08	-8.63433e-09	3.50451e-08	3.01206e-06	-5.08371e-07	2.50369e-06	1.51953e-06	-1.44557e-07	1.37497e-06	9.73313e-07	-4.43886e-07	5.29427e-07	1.11347e-06	-1.94214e-07	9.19260e-07
10.641	4.78391e-08	-1.50072e-08	3.28319e-08	4.80223e-08	-1.01735e-08	3.78488e-08	1.93532e-07	-3.49873e-08	1.58545e-07	4.18267e-08	-8.26807e-09	3.35586e-08	3.01080e-06	-5.10603e-07	2.50019e-06	1.51846e-06	-1.44454e-07	1.37400e-06	9.72473e-07	-4.43855e-07	5.28619e-07	1.11276e-06	-1.94090e-07	9.18674e-07
10.666	4.50829e-08	-1.41426e-08	3.09404e-08	4.60625e-08	-9.75833e-09	3.63042e-08	1.89968e-07	-3.43429e-08	1.55625e-07	3.99608e-08	-7.89923e-09	3.20615e-08	3.00950e-06	-5.12830e-07	2.49667e-06	1.51736e-06	-1.44350e-07	1.37301e-06	9.71621e-07	-4.43816e-07	5.27805e-07	1.11203e-06	-1.93963e-07	9.18072e-07
10.691	4.23170e-08	-1.32749e-08	2.90421e-08	4.40915e-08	-9.34077e-09	3.47507e-08	1.86393e-07	-3.36966e-08	1.52697e-07	3.80818e-08	-7.52782e-09	3.05540e-08	3.00817e-06	-5.15051e-07	2.49312e-06	1.51624e-06	-1.44243e-07	1.37199e-06	9.70756e-07	-4.43771e-07	5.26985e-07	1.11129e-06	-1.93832e-07	9.17453e-07
10.715	3.95412e-08	-1.24041e-08	2.71371e-08	4.21093e-08	-8.92084e-09	3.31885e-08	1.82809e-07	-3.30486e-08	1.49760e-07	3.61899e-08	-7.15383e-09	2.90361e-08	3.00681e-06	-5.17267e-07	2.48954e-06	1.51509e-06	-1.44134e-07	1.37096e-06	9.69878e-07	-4.43718e-07	5.26160e-07	1.11052e-06	-1.93698e-07	9.16819e-07
10.740	3.67557e-08	-1.15303e-08	2.52254e-08	4.01160e-08	-8.49855e-09	3.16174e-08	1.79214e-07	-3.23988e-08	1.46815e-07	3.42849e-08	-6.77727e-09	2.75077e-08	3.00541e-06	-5.19476e-07	2.48594e-06	1.51392e-06	-1.44023e-07	1.36990e-06	9.68988e-07	-4.43658e-07	5.25330e-07	1.10973e-06	-1.93561e-07	9.16168e-07
10.764	3.39605e-08	-1.06534e-08	2.33071e-08	3.81115e-08	-8.07391e-09	3.00376e-08	1.75610e-07	-3.17472e-08	1.43863e-07	3.23670e-08	-6.39815e-09	2.59689e-08	3.00399e-06	-5.21680e-07	2.48231e-06	1.51273e-06	-1.43910e-07	1.36882e-06	9.68085e-07	-4.43590e-07	5.24495e-07	1.10892e-06	-1.93420e-07	9.15500e-07
10.789	3.11557e-08	-9.77356e-09	2.13821e-08	3.60960e-08	-7.64692e-09	2.84491e-08	1.71996e-07	-3.10939e-08	1.40902e-07	3.04362e-08	-6.01647e-09	2.44197e-08	3.00253e-06	-5.23878e-07	2.47865e-06	1.51152e-06	-1.43794e-07	1.36772e-06	9.67170e-07	-4.43515e-07	5.23654e-07	1.10809e-06	-1.93275e-07	9.14817e-07
10.813	2.83413e-08	-8.89069e-09	1.94506e-08	3.40694e-08	-7.21760e-09	2.68518e-08	1.68373e-07	-3.04389e-08	1.37934e-07	2.84925e-08	-5.63224e-09	2.28602e-08	3.00104e-06	-5.26070e-07	2.47497e-06	1.51028e-06	-1.43677e-07	1.36660e-06	9.66242e-07	-4.43433e-07	5.22808e-07	1.10724e-06	-1.93127e-07	9.14117e-07
10.838	2.55174e-08	-8.00482e-09	1.75126e-08	3.20319e-08	-6.78594e-09	2.52459e-08	1.64740e-07	-2.97822e-08	1.34958e-07	2.65358e-08	-5.24547e-09	2.12904e-08	2.99952e-06	-5.28255e-07	2.47127e-06	1.50902e-06	-1.43557e-07	1.36546e-06	9.65302e-07	-4.43344e-07	5.21958e-07	1.10638e-06	-1.92976e-07	9.13401e-07
10.863	2.26840e-08	-7.11599e-09	1.55680e-08	2.99834e-08	-6.35197e-09	2.36314e-08	1.61099e-07	-2.91238e-08	1.31975e-07	2.45664e-08	-4.85615e-09	1.97102e-08	2.99797e-06	-5.30435e-07	2.46753e-06	1.50774e-06	-1.43435e-07	1.36430e-06	9.64349e-07	-4.43247e-07	5.21102e-07	1.10549e-06	-1.92821e-07	9.12668e-07
10.887	1.98412e-08	-6.22420e-09	1.36170e-08	2.79240e-08	-5.91568e-09	2.20083e-08	1.57447e-07	-2.84637e-08	1.28984e-07	2.25841e-08	-4.46431e-09	1.81198e-08	2.99639e-06	-5.32609e-07	2.46378e-06	1.50643e-06	-1.43311e-07	1.36312e-06	9.63384e-07	-4.43143e-07	5.20241e-07	1.10458e-06	-1.92663e-07	9.11920e-07
10.912	1.69890e-08	-5.32947e-09	1.16596e-08	2.58537e-08	-5.47709e-09	2.03766e-08	1.53787e-07	-2.78020e-08	1.25985e-07	2.05891e-08	-4.06994e-09	1.65191e-08	2.99478e-06	-5.34776e-07	2.46000e-06	1.50510e-06	-1.43184e-07	1.36192e-06	9.62407e-07	-4.43032e-07	5.19374e-07	1.10366e-06	-1.92501e-07	9.11155e-07
10.936	1.41275e-08	-4.43182e-09	9.69572e-09	2.37725e-08	-5.03620e-09	1.87363e-08	1.50118e-07	-2.71387e-08	1.22979e-07	1.85813e-08	-3.67304e-09	1.49082e-08	2.99313e-06	-5.36937e-07	2.45619e-06	1.50375e-06	-1.43056e-07	1.36070e-06	9.61417e-07	-4.42914e-07	5.18503e-07	1.10271e-06	-1.92336e-07	9.10373e-07
10.961	1.12568e-08	-3.53127e-09	7.72553e-09	2.16806e-08	-4.59303e-09	1.70876e-08	1.46440e-07	-2.64738e-08	1.19966e-07	1.65607e-08	-3.27364e-09	1.32871e-08	2.99146e-06	-5.39092e-07	2.45237e-06	1.50238e-06	-1.42925e-07	1.35945e-06	9.60415e-07	-4.42788e-07	5.17628e-07	1.10174e-06	-1.92168e-07	9.09575e-07
10.985	8.37686e-09	-2.62783e-09	5.74903e-09	1.95779e-08	-4.14757e-09	1.54303e-08	1.42753e-07	-2.58073e-08	1.16946e-07	1.45275e-08	-2.87173e-09	1.16558e-08	2.98975e-06	-5.41240e-07	2.44851e-06	1.50098e-06	-1.42792e-07	1.35819e-06	9.59401e-07	-4.42654e-07	5.16747e-07	1.10076e-06	-1.91996e-07	9.08761e-07
11.010	5.48777e-09	-1.72152e-09	3.76625e-09	1.74645e-08	-3.69985e-09	1.37646e-08	1.39058e-07	-2.51393e-08	1.13919e-07	1.24817e-08	-2.46731e-09	1.00144e-08	2.98802e-06	-5.43382e-07	2.44463e-06	1.49956e-06	-1.42657e-07	1.35691e-06	9.58375e-07	-4.42514e-07	5.15861e-07	1.09975e-06	-1.91820e-07	9.07931e-07
11.035	2.58959e-09	-8.12357e-10	1.77724e-09	1.53404e-08	-3.24986e-09	1.20906e-08	1.35354e-07	-2.44697e-08	1.10885e-07	1.04232e-08	-2.06040e-09	8.36280e-09	2.98625e-06	-5.45518e-07	2.44073e-06	1.49812e-06	-1.42520e-07	1.35560e-06	9.57337e-07	-4.42366e-07	5.14971e-07	1.09873e-06	-1.91641e-07	9.07084e-07
11.059	-3.17623e-10	9.96386e-11	-2.17985e-10	1.32057e-08	-2.79762e-09	1.04081e-08	1.31642e-07	-2.37986e-08	1.07843e-07	8.35216e-09	-1.65101e-09	6.70115e-09	2.98446e-06	-5.47646e-07	2.43681e-06	1.49666e-06	-1.42381e-07	1.35428e-06	9.56287e-07	-4.42211e-07	5.14076e-07	1.09768e-06	-1.91459e-07	9.06221e-07
11.084	-3.23382e-09	1.01445e-09	-2.21937e-09	1.10604e-08	-2.34314e-09	8.71726e-09	1.27921e-07	-2.31260e-08	1.04795e-07	6.26856e-09	-1.23914e-09	5.02942e-09	2.98263e-06	-5.49769e-07	2.43286e-06	1.49517e-06	-1.42239e-07	1.35293e-06	9.55224e-07	-4.42048e-07	5.13176e-07	1.09661e-06	-1.91273e-07	9.05341e-07
11.108	-6.15894e-09	1.93206e-09	-4.22688e-09	8.90456e-09	-1.88643e-09	7.01813e-09	1.24193e-07	-2.24519e-08	1.01741e-07	4.17246e-09	-8.24789e-10	3.34767e-09	2.98077e-06	-5.51884e-07	2.42889e-06	1.49366e-06	-1.42095e-07	1.35156e-06	9.54150e-07	-4.41878e-07	5.12272e-07	1.09553e-06	-1.91084e-07	9.04446e-07
11.133	-9.09293e-09	2.85246e-09	-6.24047e-09	6.73822e-09	-1.42749e-09	5.31073e-09	1.20456e-07	-2.17764e-08	9.86797e-08	2.06388e-09	-4.07977e-10	1.65590e-09	2.97889e-06	-5.53993e-07	2.42489e-06	1.49213e-06	-1.41950e-07	1.35018e-06	9.53064e-07	-4.41701e-07	5.11363e-07	1.09442e-06	-1.90891e-07	9.03534e-07
11.158	-1.20357e-08	3.77562e-09	-8.26012e-09	4.56141e-09	-9.66334e-10	3.59508e-09	1.16711e-07	-2.10994e-08	9.56120e-08	-5.71287e-11	1.12929e-11	-4.58358e-11	2.97697e-06	-5.56096e-07	2.42087e-06	1.49057e-06	-1.41802e-07	1.34877e-06	9.51965e-07	-4.41516e-07	5.10449e-07	1.09330e-06	-1.90695e-07	9.02605e-07
11.182	-1.49873e-08	4.70153e-09	-1.02858e-08	2.37420e-09	-5.02973e-10	1.87123e-09	1.12959e-07	-2.04210e-08	9.25379e-08	-2.19054e-09	4.33014e-10	-1.75752e-09	2.97502e-06	-5.58191e-07	2.41683e-06	1.48900e-06	-1.41652e-07	1.34734e-06	9.50855e-07	-4.41324e-07	5.09531e-07	1.09216e-06	-1.90496e-07	9.01660e-07
11.207	-1.79476e-08	5.63016e-09	-1.23174e-08	1.76613e-10	-3.74155e-11	1.39198e-10	1.09199e-07	-1.97412e-08	8.94575e-08	-4.33630e-09	8.57178e-10	-3.47913e-09	2.97305e-06	-5.60280e-07	2.41277e-06	1.48740e-06	-1.41500e-07	1.34590e-06	9.49733e-07	-4.41125e-07	5.08609e-07	1.09099e-06	-1.90292e-07	9.00699e-07
11.231	-2.09165e-08	6.56151e-09	-1.43550e-08	-2.03129e-09	4.30329e-10	-1.60097e-09	1.05431e-07	-1.90601e-08	8.63708e-08	-6.49439e-09	1.28378e-09	-5.21061e-09	2.97104e-06	-5.62361e-07	2.40868e-06	1.48577e-06	-1.41345e-07	1.34443e-06	9.48599e-07	-4.40918e-07	5.07682e-07	1.08981e-06	-1.90086e-07	8.99721e-07
11.256	-2.38940e-08	7.49555e-09	-1.63984e-08	-4.24948e-09	9.00251e-10	-3.34923e-09	1.01656e-07	-1.83776e-08	8.32781e-08	-8.66476e-09	1.71280e-09	-6.95196e-09	2.96901e-06	-5.64436e-07	2.40457e-06	1.48413e-06	-1.41189e-07	1.34294e-06	9.47454e-07	-4.40704e-07	5.06750e-07	1.08860e-06	-1.89876e-07	8.98728e-07
11.280	-2.68800e-08	8.43227e-09	-1.84477e-08	-6.47789e-09	1.37234e-09	-5.10556e-09	9.78730e-08	-1.76937e-08	8.01793e-08	-1.08474e-08	2.14425e-09	-8.70312e-09	2.96695e-06	-5.66503e-07	2.40044e-06	1.48246e-06	-1.41031e-07	1.34143e-06	9.46297e-07	-4.40482e-07	5.05815e-07	1.08738e-06	-1.89663e-07	8.97717e-07
11.305	-2.98745e-08	9.37164e-09	-2.05028e-08	-8.71650e-09	1.84659e-09	-6.86991e-09	9.40831e-08	-1.70086e-08	7.70745e-08	-1.30422e-08	2.57811e-09	-1.04641e-08	2.96485e-06	-5.68564e-07	2.39629e-06	1.48078e-06	-1.40870e-07	1.33991e-06	9.45128e-07	-4.40253e-07	5.04875e-07	1.08614e-06	-1.89446e-07	8.96691e-07
11.330	-3.28774e-08	1.03137e-08	-2.25637e-08	-1.09652e-08	2.32298e-09	-8.64225e-09	9.02861e-08	-1.63222e-08	7.39640e-08	-1.52492e-08	3.01437e-09	-1.22348e-08	2.96273e-06	-5.70617e-07	2.39211e-06	1.47907e-06	-1.40707e-07	1.33836e-06	9.43947e-07	-4.40016e-07	5.03931e-07	1.08487e-06	-1.89225e-07	8.95648e-07
11.354	-3.58886e-08	1.12583e-08	-2.46303e-08	-1.32241e-08	2.80151e-09	-1.04225e-08	8.64821e-08	-1.56344e-08	7.08476e-08	-1.74682e-08	3.45303e-09	-1.40152e-08	2.96058e-06	-5.72664e-07	2.38792e-06	1.47733e-06	-1.40543e-07	1.33679e-06	9.42755e-07	-4.39773e-07	5.02983e-07	1.08359e-06	-1.89002e-07	8.94589e-07
11.379	-3.89082e-08	1.22055e-08	-2.67027e-08	-1.54929e-08	3.28217e-09	-1.22108e-08	8.26711e-08	-1.49455e-08	6.77256e-08	-1.96994e-08	3.89408e-09	-1.58053e-08	2.95840e-06	-5.74703e-07	2.38370e-06	1.47558e-06	-1.40376e-07	1.33521e-06	9.41552e-07	-4.39521e-07	5.02030e-07	1.08229e-06	-1.88774e-07	8.93513e-07
11.403	-4.19360e-08	1.31553e-08	-2.87806e-08	-1.77718e-08	3.76495e-09	-1.40068e-08	7.88534e-08	-1.42553e-08	6.45981e-08	-2.19426e-08	4.33750e-09	-1.76051e-08	2.95619e-06	-5.76734e-07	2.37946e-06	1.47381e-06	-1.40207e-07	1.33360e-06	9.40337e-07	-4.39263e-07	5.01074e-07	1.08096e-06	-1.88544e-07	8.92421e-07
11.428	-4.49720e-08	1.41077e-08	-3.08642e-08	-2.00606e-08	4.24983e-09	-1.58108e-08	7.50290e-08	-1.35639e-08	6.14651e-08	-2.41978e-08	4.78330e-09	-1.94145e-08	2.95396e-06	-5.78759e-07	2.37520e-06	1.47201e-06	-1.40036e-07	1.33197e-06	9.39110e-07	-4.38997e-07	5.00113e-07	1.07962e-06	-1.88309e-07	8.91313e-07
11.452	-4.80160e-08	1.50627e-08	-3.29534e-08	-2.23593e-08	4.73681e-09	-1.76225e-08	7.11980e-08	-1.28714e-08	5.83267e-08	-2.64650e-08	5.23145e-09	-2.12335e-08	2.95169e-06	-5.80776e-07	2.37092e-06	1.47019e-06	-1.39863e-07	1.33033e-06	9.37872e-07	-4.38723e-07	4.99149e-07	1.07826e-06	-1.88072e-07	8.90189e-07
11.477	-5.10682e-08	1.60201e-08	-3.50481e-08	-2.46679e-08	5.22588e-09	-1.94420e-08	6.73606e-08	-1.21776e-08	5.51830e-08	-2.87440e-08	5.68196e-09	-2.30620e-08	2.94940e-06	-5.82785e-07	2.36661e-06	1.46835e-06	-1.39687e-07	1.32866e-06	9.36623e-07	-4.38442e-07	4.98180e-07	1.07688e-06	-1.87831e-07	8.89048e-07
11.502	-5.41284e-08	1.69801e-08	-3.71483e-08	-2.69862e-08	5.71702e-09	-2.12692e-08	6.35169e-08	-1.14828e-08	5.20342e-08	-3.10349e-08	6.13482e-09	-2.49001e-08	2.94708e-06	-5.84788e-07	2.36229e-06	1.46648e-06	-1.39510e-07	1.32697e-06	9.35362e-07	-4.38154e-07	4.97208e-07	1.07548e-06	-1.87586e-07	8.87891e-07
11.526	-5.71965e-08	1.79426e-08	-3.92539e-08	-2.93143e-08	6.21022e-09	-2.31041e-08	5.96670e-08	-1.07867e-08	4.88802e-08	-3.33376e-08	6.59001e-09	-2.67476e-08	2.94473e-06	-5.86782e-07	2.35795e-06	1.46460e-06	-1.39331e-07	1.32527e-06	9.34090e-07	-4.37858e-07	4.96232e-07	1.07406e-06	-1.87339e-07	8.86717e-07
11.551	-6.02724e-08	1.89075e-08	-4.13649e-08	-3.16521e-08	6.70548e-09	-2.49466e-08	5.58110e-08	-1.00896e-08	4.57213e-08	-3.56521e-08	7.04753e-09	-2.86046e-08	2.94235e-06	-5.88769e-07	2.35358e-06	1.46269e-06	-1.39150e-07	1.32354e-06	9.32807e-07	-4.37555e-07	4.95251e-07	1.07261e-06	-1.87087e-07	8.85527e-07
11.575	-6.33562e-08	1.98749e-08	-4.34813e-08	-3.39995e-08	7.20278e-09	-2.67967e-08	5.19490e-08	-9.39146e-09	4.25575e-08	-3.79784e-08	7.50736e-09	-3.04710e-08	2.93995e-06	-5.90749e-07	2.34920e-06	1.46077e-06	-1.38966e-07	1.32180e-06	9.31512e-07	-4.37245e-07	4.94268e-07	1.07115e-06	-1.86832e-07	8.84321e-07
11.600	-6.64478e-08	2.08447e-08	-4.56031e-08	-3.63565e-08	7.70212e-09	-2.86544e-08	4.80811e-08	-8.69222e-09	3.93889e-08	-4.03163e-08	7.96951e-09	-3.23468e-08	2.93751e-06	-5.92720e-07	2.34479e-06	1.45882e-06	-1.38781e-07	1.32004e-06	9.30207e-07	-4.36927e-07	4.93280e-07	1.06967e-06	-1.86574e-07	8.83099e-07
11.624	-6.95471e-08	2.18170e-08	-4.77301e-08	-3.87231e-08	8.20347e-09	-3.05196e-08	4.42075e-08	-7.99194e-09	3.62155e-08	-4.26658e-08	8.43395e-09	-3.42319e-08	2.93505e-06	-5.94684e-07	2.34037e-06	1.45685e-06	-1.38593e-07	1.31825e-06	9.28890e-07	-4.36601e-07	4.92289e-07	1.06817e-06	-1.86312e-07	8.81861e-07
11.649	-7.26540e-08	2.27916e-08	-4.98624e-08	-4.10991e-08	8.70684e-09	-3.23923e-08	4.03283e-08	-7.29064e-09	3.30376e-08	-4.50269e-08	8.90069e-09	-3.61262e-08	2.93256e-06	-5.96641e-07	2.33592e-06	1.45485e-06	-1.38404e-07	1.31645e-06	9.27562e-07	-4.36269e-07	4.91294e-07	1.06665e-06	-1.86047e-07	8.80606e-07
11.674	-7.57685e-08	2.37686e-08	-5.19999e-08	-4.34846e-08	9.21220e-09	-3.42724e-08	3.64435e-08	-6.58835e-09	2.98552e-08	-4.73996e-08	9.36970e-09	-3.80299e-08	2.93005e-06	-5.98589e-07	2.33146e-06	1.45284e-06	-1.38212e-07	1.31463e-06	9.26224e-07	-4.35928e-07	4.90295e-07	1.06511e-06	-1.85779e-07	8.79335e-07
11.698	-7.88905e-08	2.47480e-08	-5.41425e-08	-4.58795e-08	9.71955e-09	-3.61599e-08	3.25534e-08	-5.88508e-09	2.66683e-08	-4.97837e-08	9.84098e-09	-3.99427e-08	2.92751e-06	-6.00530e-07	2.32698e-06	1.45081e-06	-1.38019e-07	1.31279e-06	9.24874e-07	-4.35581e-07	4.89293e-07	1.06355e-06	-1.85507e-07	8.78047e-07
11.723	-8.20200e-08	2.57297e-08	-5.62902e-08	-4.82837e-08	1.02289e-08	-3.80548e-08	2.86580e-08	-5.18086e-09	2.34771e-08	-5.21793e-08	1.03145e-08	-4.18648e-08	2.92494e-06	-6.02462e-07	2.32247e-06	1.44875e-06	-1.37823e-07	1.31093e-06	9.23513e-07	-4.35225e-07	4.88288e-07	1.06198e-06	-1.85231e-07	8.76744e-07
11.747	-8.51568e-08	2.67138e-08	-5.84431e-08	-5.06971e-08	1.07402e-08	-3.99570e-08	2.47574e-08	-4.47570e-09	2.02817e-08	-5.45863e-08	1.07903e-08	-4.37960e-08	2.92234e-06	-6.04387e-07	2.31795e-06	1.44668e-06	-1.37626e-07	1.30905e-06	9.22142e-07	-4.34863e-07	4.87279e-07	1.06038e-06	-1.84953e-07	8.75424e-07
11.772	-8.83010e-08	2.77001e-08	-6.06009e-08	-5.31198e-08	1.12534e-08	-4.18664e-08	2.08518e-08	-3.76963e-09	1.70821e-08	-5.70046e-08	1.12684e-08	-4.57362e-08	2.91972e-06	-6.06304e-07	2.31341e-06	1.44458e-06	-1.37426e-07	1.30715e-06	9.20760e-07	-4.34493e-07	4.86267e-07	1.05876e-06	-1.84670e-07	8.74088e-07
11.796	-9.14525e-08	2.86887e-08	-6.27638e-08	-5.55517e-08	1.17686e-08	-4.37831e-08	1.69412e-08	-3.06268e-09	1.38785e-08	-5.94342e-08	1.17486e-08	-4.76856e-08	2.91706e-06	-6.08212e-07	2.30885e-06	1.44246e-06	-1.37225e-07	1.30523e-06	9.19366e-07	-4.34116e-07	4.85251e-07	1.05712e-06	-1.84385e-07	8.72736e-07
11.821	-9.46112e-08	2.96796e-08	-6.49316e-08	-5.79927e-08	1.22857e-08	-4.57069e-08	1.30259e-08	-2.35485e-09	1.06710e-08	-6.18751e-08	1.22311e-08	-4.96439e-08	2.91439e-06	-6.10113e-07	2.30427e-06	1.44032e-06	-1.37021e-07	1.30330e-06	9.17963e-07	-4.33731e-07	4.84232e-07	1.05546e-06	-1.84096e-07	8.71367e-07
11.846	-9.77771e-08	3.06727e-08	-6.71043e-08	-6.04427e-08	1.28048e-08	-4.76379e-08	9.10580e-09	-1.64617e-09	7.45963e-09	-6.43271e-08	1.27158e-08	-5.16113e-08	2.91168e-06	-6.12005e-07	2.29968e-06	1.43816e-06	-1.36816e-07	1.30134e-06	9.16548e-07	-4.33339e-07	4.83210e-07	1.05379e-06	-1.83803e-07	8.69983e-07
11.870	-1.00950e-07	3.16681e-08	-6.92819e-08	-6.29017e-08	1.33257e-08	-4.95760e-08	5.18118e-09	-9.36666e-10	4.24451e-09	-6.67903e-08	1.32028e-08	-5.35876e-08	2.90895e-06	-6.13890e-07	2.29507e-06	1.43598e-06	-1.36608e-07	1.29937e-06	9.15123e-07	-4.32939e-07	4.82184e-07	1.05209e-06	-1.83507e-07	8.68582e-07
11.895	-1.04130e-07	3.26656e-08	-7.14643e-08	-6.53697e-08	1.38485e-08	-5.15211e-08	1.25209e-09	-2.26356e-10	1.02573e-09	-6.92646e-08	1.36919e-08	-5.55727e-08	2.90620e-06	-6.15766e-07	2.29043e-06	1.43378e-06	-1.36399e-07	1.29738e-06	9.13687e-07	-4.32532e-07	4.81155e-07	1.05037e-06	-1.83208e-07	8.67165e-07
11.919	-1.07317e-07	3.36654e-08	-7.36515e-08	-6.78465e-08	1.43733e-08	-5.34733e-08	-2.68134e-09	4.84740e-10	-2.19660e-09	-7.17499e-08	1.41831e-08	-5.75668e-08	2.90342e-06	-6.17633e-07	2.28578e-06	1.43155e-06	-1.36187e-07	1.29537e-06	9.12241e-07	-4.32117e-07	4.80123e-07	1.04864e-06	-1.82905e-07	8.65732e-07
11.944	-1.10511e-07	3.46673e-08	-7.58434e-08	-7.03322e-08	1.48999e-08	-5.54323e-08	-6.61900e-09	1.19660e-09	-5.42240e-09	-7.42462e-08	1.46766e-08	-5.95696e-08	2.90061e-06	-6.19493e-07	2.28112e-06	1.42931e-06	-1.35974e-07	1.29334e-06	9.10784e-07	-4.31695e-07	4.79089e-07	1.04688e-06	-1.82599e-07	8.64283e-07
11.969	-1.13711e-07	3.56713e-08	-7.80400e-08	-7.28266e-08	1.54283e-08	-5.73983e-08	-1.05608e-08	1.90920e-09	-8.65156e-09	-7.67534e-08	1.51722e-08	-6.15812e-08	2.89777e-06	-6.21344e-07	2.27643e-06	1.42705e-06	-1.35758e-07	1.29129e-06	9.09317e-07	-4.31266e-07	4.78051e-07	1.04511e-06	-1.82289e-07	8.62817e-07
11.993	-1.16919e-07	3.66775e-08	-8.02413e-08	-7.53298e-08	1.59586e-08	-5.93712e-08	-1.45065e-08	2.62253e-09	-1.18840e-08	-7.92715e-08	1.56700e-08	-6.36015e-08	2.89491e-06	-6.23187e-07	2.27173e-06	1.42476e-06	-1.35541e-07	1.28922e-06	9.07839e-07	-4.30829e-07	4.77010e-07	1.04331e-06	-1.81976e-07	8.61336e-07
12.018	-1.20133e-07	3.76858e-08	-8.24471e-08	-7.78416e-08	1.64907e-08	-6.13509e-08	-1.84562e-08	3.33655e-09	-1.51196e-08	-8.18004e-08	1.61699e-08	-6.56306e-08	2.89203e-06	-6.25021e-07	2.26701e-06	1.42246e-06	-1.35322e-07	1.28714e-06	9.06351e-07	-4.30385e-07	4.75966e-07	1.04150e-06	-1.81660e-07	8.59838e-07
12.042	-1.23354e-07	3.86961e-08	-8.46576e-08	-8.03621e-08	1.70247e-08	-6.33374e-08	-2.24096e-08	4.05126e-09	-1.83583e-08	-8.43401e-08	1.66719e-08	-6.76682e-08	2.88912e-06	-6.26847e-07	2.26227e-06	1.42013e-06	-1.35101e-07	1.28503e-06	9.04852e-07	-4.29933e-07	4.74919e-07	1.03966e-06	-1.81340e-07	8.58325e-07
12.067	-1.26581e-07	3.97086e-08	-8.68725e-08	-8.28910e-08	1.75604e-08	-6.53306e-08	-2.63666e-08	4.76662e-09	-2.16000e-08	-8.68905e-08	1.71761e-08	-6.97145e-08	2.88618e-06	-6.28664e-07	2.25752e-06	1.41779e-06	-1.34878e-07	1.28291e-06	9.03344e-07	-4.29474e-07	4.73869e-07	1.03781e-06	-1.81017e-07	8.56795e-07
12.091	-1.29815e-07	4.07231e-08	-8.90919e-08	-8.54285e-08	1.80980e-08	-6.73305e-08	-3.03271e-08	5.48262e-09	-2.48445e-08	-8.94516e-08	1.76823e-08	-7.17693e-08	2.88322e-06	-6.30473e-07	2.25275e-06	1.41542e-06	-1.34653e-07	1.28077e-06	9.01825e-07	-4.29008e-07	4.72817e-07	1.03594e-06	-1.80690e-07	8.55250e-07
12.116	-1.33055e-07	4.17396e-08	-9.13158e-08	-8.79744e-08	1.86373e-08	-6.93370e-08	-3.42911e-08	6.19924e-09	-2.80919e-08	-9.20233e-08	1.81907e-08	-7.38326e-08	2.88024e-06	-6.32273e-07	2.24796e-06	1.41304e-06	-1.34426e-07	1.27861e-06	9.00296e-07	-4.28534e-07	4.71762e-07	1.03405e-06	-1.80360e-07	8.53688e-07
12.141	-1.36302e-07	4.27581e-08	-9.35440e-08	-9.05286e-08	1.91784e-08	-7.13501e-08	-3.82584e-08	6.91645e-09	-3.13419e-08	-9.46055e-08	1.87011e-08	-7.59044e-08	2.87722e-06	-6.34065e-07	2.24316e-06	1.41063e-06	-1.34197e-07	1.27643e-06	8.98757e-07	-4.28053e-07	4.70704e-07	1.03214e-06	-1.80027e-07	8.52110e-07
12.165	-1.39555e-07	4.37786e-08	-9.57766e-08	-9.30911e-08	1.97213e-08	-7.33698e-08	-4.22288e-08	7.63423e-09	-3.45946e-08	-9.71982e-08	1.92136e-08	-7.79846e-08	2.87419e-06	-6.35848e-07	2.23834e-06	1.40820e-06	-1.33966e-07	1.27424e-06	8.97208e-07	-4.27564e-07	4.69643e-07	1.03021e-06	-1.79690e-07	8.50516e-07
12.190	-1.42815e-07	4.48010e-08	-9.80135e-08	-9.56619e-08	2.02659e-08	-7.53960e-08	-4.62023e-08	8.35257e-09	-3.78497e-08	-9.98013e-08	1.97282e-08	-8.00731e-08	2.87113e-06	-6.37622e-07	2.23350e-06	1.40576e-06	-1.33733e-07	1.27203e-06	8.95648e-07	-4.27068e-07	4.68580e-07	1.02826e-06	-1.79350e-07	8.48907e-07
12.214	-1.46080e-07	4.58254e-08	-1.00255e-07	-9.82409e-08	2.08123e-08	-7.74286e-08	-5.01788e-08	9.07144e-09	-4.11073e-08	-1.02415e-07	2.02448e-08	-8.21700e-08	2.86804e-06	-6.39388e-07	2.22865e-06	1.40329e-06	-1.33499e-07	1.26979e-06	8.94079e-07	-4.26565e-07	4.67514e-07	1.02629e-06	-1.79007e-07	8.47281e-07
12.239	-1.49352e-07	4.68517e-08	-1.02500e-07	-1.00828e-07	2.13604e-08	-7.94676e-08	-5.41580e-08	9.79083e-09	-4.43672e-08	-1.05039e-07	2.07635e-08	-8.42752e-08	2.86493e-06	-6.41144e-07	2.22379e-06	1.40081e-06	-1.33262e-07	1.26755e-06	8.92500e-07	-4.26054e-07	4.66446e-07	1.02430e-06	-1.78660e-07	8.45639e-07
12.263	-1.52629e-07	4.78800e-08	-1.04750e-07	-1.03423e-07	2.19101e-08	-8.15129e-08	-5.81400e-08	1.05107e-08	-4.76293e-08	-1.07673e-07	2.12842e-08	-8.63886e-08	2.86180e-06	-6.42892e-07	2.21891e-06	1.39830e-06	-1.33024e-07	1.26528e-06	8.90911e-07	-4.25536e-07	4.65375e-07	1.02229e-06	-1.78310e-07	8.43982e-07
12.288	-1.55913e-07	4.89101e-08	-1.07003e-07	-1.06026e-07	2.24616e-08	-8.35646e-08	-6.21246e-08	1.12310e-08	-5.08935e-08	-1.10317e-07	2.18069e-08	-8.85102e-08	2.85864e-06	-6.44631e-07	2.21401e-06	1.39578e-06	-1.32784e-07	1.26299e-06	8.89312e-07	-4.25010e-07	4.64302e-07	1.02026e-06	-1.77956e-07	8.42309e-07
12.313	-1.59203e-07	4.99421e-08	-1.09261e-07	-1.08637e-07	2.30148e-08	-8.56225e-08	-6.61116e-08	1.19518e-08	-5.41598e-08	-1.12972e-07	2.23316e-08	-9.06399e-08	2.85546e-06	-6.46361e-07	2.20910e-06	1.39323e-06	-1.32542e-07	1.26069e-06	8.87704e-07	-4.24477e-07	4.63226e-07	1.01822e-06	-1.77599e-07	8.40619e-07
12.337	-1.62499e-07	5.09759e-08	-1.11523e-07	-1.11256e-07	2.35696e-08	-8.76867e-08	-7.01011e-08	1.26730e-08	-5.74280e-08	-1.15636e-07	2.28583e-08	-9.27778e-08	2.85225e-06	-6.48082e-07	2.20417e-06	1.39067e-06	-1.32298e-07	1.25837e-06	8.86085e-07	-4.23937e-07	4.62148e-07	1.01615e-06	-1.77239e-07	8.38914e-07
12.362	-1.65800e-07	5.20115e-08	-1.13788e-07	-1.13883e-07	2.41261e-08	-8.97570e-08	-7.40927e-08	1.33947e-08	-6.06981e-08	-1.18311e-07	2.33870e-08	-9.49236e-08	2.84902e-06	-6.49794e-07	2.19923e-06	1.38809e-06	-1.32052e-07	1.25603e-06	8.84457e-07	-4.23389e-07	4.61068e-07	1.01407e-06	-1.76875e-07	8.37193e-07
12.386	-1.69107e-07	5.30490e-08	-1.16058e-07	-1.16518e-07	2.46842e-08	-9.18333e-08	-7.80865e-08	1.41167e-08	-6.39698e-08	-1.20995e-07	2.39177e-08	-9.70775e-08	2.84577e-06	-6.51498e-07	2.19427e-06	1.38548e-06	-1.31805e-07	1.25368e-06	8.82820e-07	-4.22834e-07	4.59985e-07	1.01197e-06	-1.76509e-07	8.35456e-07
12.411	-1.72420e-07	5.40882e-08	-1.18332e-07	-1.19160e-07	2.52439e-08	-9.39158e-08	-8.20823e-08	1.48391e-08	-6.72433e-08	-1.23690e-07	2.44503e-08	-9.92393e-08	2.84249e-06	-6.53192e-07	2.18930e-06	1.38286e-06	-1.31555e-07	1.25131e-06	8.81173e-07	-4.22272e-07	4.58901e-07	1.00984e-06	-1.76138e-07	8.33704e-07
12.435	-1.75738e-07	5.51292e-08	-1.20609e-07	-1.21810e-07	2.58053e-08	-9.60043e-08	-8.60801e-08	1.55618e-08	-7.05183e-08	-1.26394e-07	2.49849e-08	-1.01409e-07	2.83919e-06	-6.54877e-07	2.18431e-06	1.38022e-06	-1.31304e-07	1.24892e-06	8.79516e-07	-4.21702e-07	4.57814e-07	1.00770e-06	-1.75765e-07	8.31936e-07
12.460	-1.79062e-07	5.61720e-08	-1.22890e-07	-1.24467e-07	2.63683e-08	-9.80987e-08	-9.00796e-08	1.62848e-08	-7.37947e-08	-1.29108e-07	2.55214e-08	-1.03587e-07	2.83587e-06	-6.56553e-07	2.17931e-06	1.37756e-06	-1.31051e-07	1.24651e-06	8.77850e-07	-4.21125e-07	4.56724e-07	1.00554e-06	-1.75388e-07	8.30151e-07
12.485	-1.82392e-07	5.72164e-08	-1.25175e-07	-1.27132e-07	2.69328e-08	-1.00199e-07	-9.40807e-08	1.70082e-08	-7.70726e-08	-1.31832e-07	2.60598e-08	-1.05772e-07	2.83252e-06	-6.58219e-07	2.17430e-06	1.37488e-06	-1.30796e-07	1.24409e-06	8.76174e-07	-4.20541e-07	4.55633e-07	1.00336e-06	-1.75008e-07	8.28352e-07
12.509	-1.85727e-07	5.82626e-08	-1.27464e-07	-1.29804e-07	2.74990e-08	-1.02305e-07	-9.80834e-08	1.77318e-08	-8.03517e-08	-1.34565e-07	2.66001e-08	-1.07965e-07	2.82915e-06	-6.59877e-07	2.16927e-06	1.37218e-06	-1.30539e-07	1.24164e-06	8.74489e-07	-4.19949e-07	4.54540e-07	1.00116e-06	-1.74624e-07	8.26536e-07
12.534	-1.89067e-07	5.93104e-08	-1.29756e-07	-1.32484e-07	2.80666e-08	-1.04417e-07	-1.02088e-07	1.84557e-08	-8.36320e-08	-1.37308e-07	2.71424e-08	-1.10166e-07	2.82576e-06	-6.61525e-07	2.16423e-06	1.36947e-06	-1.30281e-07	1.23918e-06	8.72795e-07	-4.19350e-07	4.53445e-07	9.98942e-07	-1.74237e-07	8.24705e-07
12.558	-1.92412e-07	6.03599e-08	-1.32052e-07	-1.35171e-07	2.86359e-08	-1.06535e-07	-1.06093e-07	1.91798e-08	-8.69133e-08	-1.40061e-07	2.76865e-08	-1.12374e-07	2.82234e-06	-6.63164e-07	2.15918e-06	1.36673e-06	-1.30020e-07	1.23671e-06	8.71091e-07	-4.18744e-07	4.52348e-07	9.96705e-07	-1.73847e-07	8.22858e-07
12.583	-1.95763e-07	6.14110e-08	-1.34352e-07	-1.37865e-07	2.92067e-08	-1.08658e-07	-1.10100e-07	1.99041e-08	-9.01957e-08	-1.42823e-07	2.82325e-08	-1.14590e-07	2.81890e-06	-6.64794e-07	2.15411e-06	1.36397e-06	-1.29758e-07	1.23422e-06	8.69379e-07	-4.18130e-07	4.51249e-07	9.94449e-07	-1.73453e-07	8.20996e-07
12.607	-1.99119e-07	6.24638e-08	-1.36655e-07	-1.40566e-07	2.97789e-08	-1.10787e-07	-1.14108e-07	2.06287e-08	-9.34789e-08	-1.45594e-07	2.87803e-08	-1.16814e-07	2.81544e-06	-6.66415e-07	2.14903e-06	1.36120e-06	-1.29494e-07	1.23171e-06	8.67657e-07	-4.17509e-07	4.50148e-07	9.92174e-07	-1.73057e-07	8.19118e-07
12.632	-2.02480e-07	6.35181e-08	-1.38962e-07	-1.43275e-07	3.03527e-08	-1.12922e-07	-1.18116e-07	2.13534e-08	-9.67630e-08	-1.48375e-07	2.93300e-08	-1.19045e-07	2.81196e-06	-6.68026e-07	2.14393e-06	1.35841e-06	-1.29229e-07	1.22918e-06	8.65926e-07	-4.16881e-07	4.49045e-07	9.89880e-07	-1.72657e-07	8.17224e-07
12.657	-2.05846e-07	6.45740e-08	-1.41272e-07	-1.45990e-07	3.09280e-08	-1.15062e-07	-1.22126e-07	2.20783e-08	-1.00048e-07	-1.51165e-07	2.98815e-08	-1.21284e-07	2.80845e-06	-6.69628e-07	2.13883e-06	1.35560e-06	-1.28961e-07	1.22664e-06	8.64186e-07	-4.16245e-07	4.47940e-07	9.87568e-07	-1.72253e-07	8.15315e-07
12.681	-2.09217e-07	6.56315e-08	-1.43585e-07	-1.48713e-07	3.15048e-08	-1.17208e-07	-1.26136e-07	2.28033e-08	-1.03333e-07	-1.53965e-07	3.04349e-08	-1.23530e-07	2.80493e-06	-6.71220e-07	2.13371e-06	1.35277e-06	-1.28692e-07	1.22408e-06	8.62437e-07	-4.15602e-07	4.46834e-07	9.85237e-07	-1.71847e-07	8.13390e-07
12.706	-2.12593e-07	6.66905e-08	-1.45902e-07	-1.51442e-07	3.20830e-08	-1.19359e-07	-1.30147e-07	2.35284e-08	-1.06619e-07	-1.56773e-07	3.09901e-08	-1.25783e-07	2.80138e-06	-6.72803e-07	2.12858e-06	1.34992e-06	-1.28421e-07	1.22150e-06	8.60679e-07	-4.14952e-07	4.45726e-07	9.82886e-07	-1.71437e-07	8.11450e-07
12.730	-2.15973e-07	6.77510e-08	-1.48222e-07	-1.54179e-07	3.26627e-08	-1.21516e-07	-1.34159e-07	2.42536e-08	-1.09905e-07	-1.59591e-07	3.15470e-08	-1.28044e-07	2.79781e-06	-6.74376e-07	2.12343e-06	1.34705e-06	-1.28149e-07	1.21891e-06	8.58912e-07	-4.14295e-07	4.44617e-07	9.80518e-07	-1.71023e-07	8.09494e-07
12.755	-2.19359e-07	6.88130e-08	-1.50546e-07	-1.56922e-07	3.32438e-08	-1.23678e-07	-1.38171e-07	2.49789e-08	-1.13192e-07	-1.62417e-07	3.21058e-08	-1.30311e-07	2.79421e-06	-6.75940e-07	2.11827e-06	1.34417e-06	-1.27874e-07	1.21630e-06	8.57136e-07	-4.13630e-07	4.43506e-07	9.78130e-07	-1.70607e-07	8.07523e-07
12.780	-2.22749e-07	6.98764e-08	-1.52872e-07	-1.59671e-07	3.38263e-08	-1.25845e-07	-1.42183e-07	2.57043e-08	-1.16479e-07	-1.65253e-07	3.26663e-08	-1.32586e-07	2.79060e-06	-6.77495e-07	2.11311e-06	1.34127e-06	-1.27598e-07	1.21367e-06	8.55351e-07	-4.12959e-07	4.42393e-07	9.75724e-07	-1.70187e-07	8.05536e-07
12.804	-2.26143e-07	7.09414e-08	-1.55202e-07	-1.62428e-07	3.44102e-08	-1.28017e-07	-1.46196e-07	2.64296e-08	-1.19766e-07	-1.68097e-07	3.32285e-08	-1.34869e-07	2.78697e-06	-6.79039e-07	2.10793e-06	1.33835e-06	-1.27320e-07	1.21103e-06	8.53558e-07	-4.12279e-07	4.41279e-07	9.73299e-07	-1.69764e-07	8.03535e-07
12.829	-2.29543e-07	7.20077e-08	-1.57535e-07	-1.65191e-07	3.49956e-08	-1.30195e-07	-1.50208e-07	2.71550e-08	-1.23053e-07	-1.70950e-07	3.37926e-08	-1.37158e-07	2.78331e-06	-6.80575e-07	2.10273e-06	1.33541e-06	-1.27041e-07	1.20837e-06	8.51756e-07	-4.11593e-07	4.40163e-07	9.70855e-07	-1.69338e-07	8.01517e-07
12.853	-2.32946e-07	7.30755e-08	-1.59871e-07	-1.67960e-07	3.55823e-08	-1.32378e-07	-1.54221e-07	2.78804e-08	-1.26340e-07	-1.73812e-07	3.43583e-08	-1.39454e-07	2.77963e-06	-6.82100e-07	2.09753e-06	1.33245e-06	-1.26759e-07	1.20569e-06	8.49946e-07	-4.10900e-07	4.39046e-07	9.68393e-07	-1.68909e-07	7.99485e-07
12.878	-2.36355e-07	7.41446e-08	-1.62210e-07	-1.70736e-07	3.61703e-08	-1.34566e-07	-1.58233e-07	2.86058e-08	-1.29627e-07	-1.76683e-07	3.49258e-08	-1.41757e-07	2.77593e-06	-6.83616e-07	2.09232e-06	1.32948e-06	-1.26476e-07	1.20300e-06	8.48127e-07	-4.10199e-07	4.37928e-07	9.65913e-07	-1.68476e-07	7.97437e-07
12.902	-2.39767e-07	7.52151e-08	-1.64552e-07	-1.73518e-07	3.67598e-08	-1.36758e-07	-1.62245e-07	2.93311e-08	-1.32914e-07	-1.79562e-07	3.54949e-08	-1.44067e-07	2.77221e-06	-6.85123e-07	2.08709e-06	1.32648e-06	-1.26192e-07	1.20029e-06	8.46299e-07	-4.09491e-07	4.36808e-07	9.63414e-07	-1.68040e-07	7.95374e-07
12.927	-2.43184e-07	7.62869e-08	-1.66897e-07	-1.76307e-07	3.73505e-08	-1.38956e-07	-1.66257e-07	3.00564e-08	-1.36201e-07	-1.82450e-07	3.60658e-08	-1.46384e-07	2.76847e-06	-6.86619e-07	2.08185e-06	1.32348e-06	-1.25905e-07	1.19757e-06	8.44463e-07	-4.08776e-07	4.35687e-07	9.60896e-07	-1.67601e-07	7.93295e-07
12.952	-2.46605e-07	7.73601e-08	-1.69245e-07	-1.79101e-07	3.79426e-08	-1.41159e-07	-1.70268e-07	3.07815e-08	-1.39487e-07	-1.85347e-07	3.66384e-08	-1.48708e-07	2.76471e-06	-6.88106e-07	2.07661e-06	1.32045e-06	-1.25617e-07	1.19483e-06	8.42618e-07	-4.08054e-07	4.34564e-07	9.58360e-07	-1.67159e-07	7.91202e-07
12.976	-2.50030e-07	7.84345e-08	-1.71595e-07	-1.81902e-07	3.85359e-08	-1.43366e-07	-1.74279e-07	3.15066e-08	-1.42772e-07	-1.88251e-07	3.72126e-08	-1.51039e-07	2.76093e-06	-6.89583e-07	2.07135e-06	1.31740e-06	-1.25328e-07	1.19208e-06	8.40765e-07	-4.07324e-07	4.33441e-07	9.55806e-07	-1.66713e-07	7.89093e-07
13.001	-2.53459e-07	7.95103e-08	-1.73949e-07	-1.84709e-07	3.91306e-08	-1.45579e-07	-1.78289e-07	3.22315e-08	-1.46057e-07	-1.91165e-07	3.77884e-08	-1.53376e-07	2.75713e-06	-6.91051e-07	2.06608e-06	1.31434e-06	-1.25036e-07	1.18930e-06	8.38904e-07	-4.06588e-07	4.32316e-07	9.53234e-07	-1.66265e-07	7.86969e-07
13.025	-2.56892e-07	8.05873e-08	-1.76305e-07	-1.87522e-07	3.97265e-08	-1.47796e-07	-1.82298e-07	3.29563e-08	-1.49342e-07	-1.94086e-07	3.83659e-08	-1.55720e-07	2.75331e-06	-6.92508e-07	2.06080e-06	1.31126e-06	-1.24743e-07	1.18652e-06	8.37034e-07	-4.05844e-07	4.31191e-07	9.50643e-07	-1.65813e-07	7.84830e-07
13.050	-2.60329e-07	8.16655e-08	-1.78664e-07	-1.90341e-07	4.03237e-08	-1.50018e-07	-1.86306e-07	3.36809e-08	-1.52625e-07	-1.97016e-07	3.89450e-08	-1.58071e-07	2.74947e-06	-6.93956e-07	2.05551e-06	1.30816e-06	-1.24449e-07	1.18371e-06	8.35157e-07	-4.05093e-07	4.30064e-07	9.48034e-07	-1.65358e-07	7.82676e-07
13.074	-2.63770e-07	8.27450e-08	-1.81025e-07	-1.93166e-07	4.09222e-08	-1.52244e-07	-1.90313e-07	3.44053e-08	-1.55908e-07	-1.99954e-07	3.95258e-08	-1.60428e-07	2.74561e-06	-6.95394e-07	2.05021e-06	1.30505e-06	-1.24153e-07	1.18090e-06	8.33271e-07	-4.04335e-07	4.28936e-07	9.45406e-07	-1.64899e-07	7.80507e-07
13.099	-2.67215e-07	8.38256e-08	-1.83390e-07	-1.95997e-07	4.15219e-08	-1.54475e-07	-1.94319e-07	3.51295e-08	-1.59190e-07	-2.02899e-07	4.01081e-08	-1.62791e-07	2.74172e-06	-6.96822e-07	2.04490e-06	1.30192e-06	-1.23855e-07	1.17806e-06	8.31377e-07	-4.03570e-07	4.27807e-07	9.42761e-07	-1.64438e-07	7.78323e-07
13.124	-2.70664e-07	8.49074e-08	-1.85756e-07	-1.98833e-07	4.21227e-08	-1.56710e-07	-1.98324e-07	3.58535e-08	-1.62470e-07	-2.05853e-07	4.06920e-08	-1.65161e-07	2.73782e-06	-6.98240e-07	2.03958e-06	1.29877e-06	-1.23555e-07	1.17521e-06	8.29475e-07	-4.02798e-07	4.26677e-07	9.40097e-07	-1.63973e-07	7.76124e-07
13.148	-2.74116e-07	8.59904e-08	-1.88126e-07	-2.01675e-07	4.27248e-08	-1.58950e-07	-2.02327e-07	3.65772e-08	-1.65750e-07	-2.08815e-07	4.12775e-08	-1.67538e-07	2.73390e-06	-6.99648e-07	2.03426e-06	1.29560e-06	-1.23254e-07	1.17235e-06	8.27565e-07	-4.02019e-07	4.25547e-07	9.37415e-07	-1.63505e-07	7.73910e-07
13.173	-2.77572e-07	8.70745e-08	-1.90497e-07	-2.04523e-07	4.33281e-08	-1.61195e-07	-2.06329e-07	3.73007e-08	-1.69028e-07	-2.11785e-07	4.18645e-08	-1.69920e-07	2.72996e-06	-7.01046e-07	2.02892e-06	1.29242e-06	-1.22951e-07	1.16947e-06	8.25647e-07	-4.01232e-07	4.24415e-07	9.34716e-07	-1.63035e-07	7.71681e-07
13.197	-2.81031e-07	8.81596e-08	-1.92871e-07	-2.07376e-07	4.39325e-08	-1.63444e-07	-2.10329e-07	3.80239e-08	-1.72305e-07	-2.14762e-07	4.24531e-08	-1.72309e-07	2.72601e-06	-7.02434e-07	2.02357e-06	1.28922e-06	-1.22647e-07	1.16658e-06	8.23722e-07	-4.00439e-07	4.23283e-07	9.31998e-07	-1.62561e-07	7.69437e-07
13.222	-2.84494e-07	8.92459e-08	-1.95248e-07	-2.10235e-07	4.45381e-08	-1.65697e-07	-2.14328e-07	3.87467e-08	-1.75581e-07	-2.17748e-07	4.30432e-08	-1.74704e-07	2.72203e-06	-7.03812e-07	2.01822e-06	1.28601e-06	-1.22341e-07	1.16367e-06	8.21788e-07	-3.99638e-07	4.22150e-07	9.29262e-07	-1.62083e-07	7.67179e-07
13.246	-2.87960e-07	9.03333e-08	-1.97627e-07	-2.13099e-07	4.51449e-08	-1.67954e-07	-2.18325e-07	3.94693e-08	-1.78855e-07	-2.20740e-07	4.36348e-08	-1.77106e-07	2.71803e-06	-7.05180e-07	2.01285e-06	1.28278e-06	-1.22034e-07	1.16074e-06	8.19847e-07	-3.98831e-07	4.21016e-07	9.26509e-07	-1.61603e-07	7.64905e-07
13.271	-2.91430e-07	9.14216e-08	-2.00008e-07	-2.15968e-07	4.57527e-08	-1.70215e-07	-2.22319e-07	4.01915e-08	-1.82128e-07	-2.23741e-07	4.42279e-08	-1.79513e-07	2.71402e-06	-7.06538e-07	2.00748e-06	1.27953e-06	-1.21725e-07	1.15780e-06	8.17898e-07	-3.98016e-07	4.19881e-07	9.23737e-07	-1.61120e-07	7.62617e-07
13.296	-2.94902e-07	9.25111e-08	-2.02391e-07	-2.18843e-07	4.63617e-08	-1.72481e-07	-2.26312e-07	4.09133e-08	-1.85399e-07	-2.26749e-07	4.48225e-08	-1.81926e-07	2.70998e-06	-7.07886e-07	2.00210e-06	1.27626e-06	-1.21414e-07	1.15485e-06	8.15941e-07	-3.97195e-07	4.18746e-07	9.20948e-07	-1.60633e-07	7.60315e-07
13.320	-2.98378e-07	9.36015e-08	-2.04777e-07	-2.21722e-07	4.69718e-08	-1.74750e-07	-2.30303e-07	4.16347e-08	-1.88668e-07	-2.29764e-07	4.54186e-08	-1.84346e-07	2.70593e-06	-7.09224e-07	1.99671e-06	1.27298e-06	-1.21102e-07	1.15188e-06	8.13977e-07	-3.96367e-07	4.17610e-07	9.18141e-07	-1.60144e-07	7.57997e-07
13.345	-3.01857e-07	9.46928e-08	-2.07164e-07	-2.24607e-07	4.75829e-08	-1.77024e-07	-2.34291e-07	4.23558e-08	-1.91935e-07	-2.32787e-07	4.60161e-08	-1.86771e-07	2.70186e-06	-7.10552e-07	1.99131e-06	1.26968e-06	-1.20788e-07	1.14890e-06	8.12005e-07	-3.95531e-07	4.16474e-07	9.15316e-07	-1.59651e-07	7.55665e-07
13.369	-3.05339e-07	9.57852e-08	-2.09554e-07	-2.27497e-07	4.81951e-08	-1.79302e-07	-2.38277e-07	4.30764e-08	-1.95201e-07	-2.35817e-07	4.66151e-08	-1.89202e-07	2.69777e-06	-7.11870e-07	1.98590e-06	1.26637e-06	-1.20473e-07	1.14590e-06	8.10026e-07	-3.94689e-07	4.15337e-07	9.12473e-07	-1.59155e-07	7.53318e-07
13.394	-3.08824e-07	9.68784e-08	-2.11946e-07	-2.30392e-07	4.88084e-08	-1.81583e-07	-2.42261e-07	4.37965e-08	-1.98464e-07	-2.38854e-07	4.72155e-08	-1.91639e-07	2.69366e-06	-7.13178e-07	1.98049e-06	1.26304e-06	-1.20156e-07	1.14288e-06	8.08039e-07	-3.93839e-07	4.14200e-07	9.09613e-07	-1.58656e-07	7.50957e-07
13.418	-3.12312e-07	9.79726e-08	-2.14340e-07	-2.33291e-07	4.94227e-08	-1.83869e-07	-2.46242e-07	4.45162e-08	-2.01726e-07	-2.41899e-07	4.78173e-08	-1.94081e-07	2.68954e-06	-7.14475e-07	1.97506e-06	1.25969e-06	-1.19838e-07	1.13986e-06	8.06045e-07	-3.92983e-07	4.13062e-07	9.06736e-07	-1.58154e-07	7.48581e-07
13.443	-3.15803e-07	9.90677e-08	-2.16736e-07	-2.36196e-07	5.00380e-08	-1.86158e-07	-2.50220e-07	4.52355e-08	-2.04985e-07	-2.44950e-07	4.84205e-08	-1.96530e-07	2.68540e-06	-7.15762e-07	1.96963e-06	1.25633e-06	-1.19518e-07	1.13681e-06	8.04044e-07	-3.92120e-07	4.11924e-07	9.03841e-07	-1.57649e-07	7.46191e-07
13.468	-3.19297e-07	1.00164e-07	-2.19133e-07	-2.39105e-07	5.06543e-08	-1.88450e-07	-2.54196e-07	4.59542e-08	-2.08242e-07	-2.48009e-07	4.90251e-08	-1.98984e-07	2.68124e-06	-7.17039e-07	1.96420e-06	1.25295e-06	-1.19197e-07	1.13376e-06	8.02035e-07	-3.91250e-07	4.10785e-07	9.00928e-07	-1.57141e-07	7.43787e-07
13.492	-3.22793e-07	1.01260e-07	-2.21533e-07	-2.42019e-07	5.12715e-08	-1.90747e-07	-2.58169e-07	4.66724e-08	-2.11496e-07	-2.51074e-07	4.96310e-08	-2.01443e-07	2.67706e-06	-7.18306e-07	1.95875e-06	1.24956e-06	-1.18874e-07	1.13069e-06	8.00019e-07	-3.90373e-07	4.09647e-07	8.97998e-07	-1.56630e-07	7.41368e-07
13.517	-3.26292e-07	1.02358e-07	-2.23934e-07	-2.44937e-07	5.18898e-08	-1.93047e-07	-2.62138e-07	4.73900e-08	-2.14748e-07	-2.54146e-07	5.02383e-08	-2.03908e-07	2.67286e-06	-7.19563e-07	1.95330e-06	1.24615e-06	-1.18549e-07	1.12760e-06	7.97996e-07	-3.89489e-07	4.08507e-07	8.95050e-07	-1.56116e-07	7.38934e-07
13.541	-3.29793e-07	1.03456e-07	-2.26337e-07	-2.47860e-07	5.25090e-08	-1.95351e-07	-2.66105e-07	4.81071e-08	-2.17998e-07	-2.57225e-07	5.08470e-08	-2.06378e-07	2.66865e-06	-7.20809e-07	1.94784e-06	1.24273e-06	-1.18224e-07	1.12450e-06	7.95966e-07	-3.88598e-07	4.07368e-07	8.92085e-07	-1.55599e-07	7.36486e-07
13.566	-3.33297e-07	1.04556e-07	-2.28742e-07	-2.50787e-07	5.31291e-08	-1.97658e-07	-2.70068e-07	4.88236e-08	-2.21245e-07	-2.60311e-07	5.14569e-08	-2.08854e-07	2.66442e-06	-7.22045e-07	1.94238e-06	1.23929e-06	-1.17896e-07	1.12139e-06	7.93929e-07	-3.87700e-07	4.06229e-07	8.89103e-07	-1.55079e-07	7.34025e-07
13.591	-3.36804e-07	1.05656e-07	-2.31148e-07	-2.53719e-07	5.37502e-08	-1.99968e-07	-2.74028e-07	4.95396e-08	-2.24489e-07	-2.63404e-07	5.20682e-08	-2.11335e-07	2.66017e-06	-7.23271e-07	1.93690e-06	1.23583e-06	-1.17568e-07	1.11826e-06	7.91885e-07	-3.86796e-07	4.05089e-07	8.86104e-07	-1.54556e-07	7.31548e-07
13.615	-3.40313e-07	1.06756e-07	-2.33556e-07	-2.56655e-07	5.43722e-08	-2.02282e-07	-2.77985e-07	5.02549e-08	-2.27730e-07	-2.66502e-07	5.26808e-08	-2.13822e-07	2.65591e-06	-7.24486e-07	1.93143e-06	1.23236e-06	-1.17238e-07	1.11512e-06	7.89834e-07	-3.85885e-07	4.03949e-07	8.83088e-07	-1.54030e-07	7.29058e-07
13.640	-3.43824e-07	1.07858e-07	-2.35966e-07	-2.59595e-07	5.49950e-08	-2.04600e-07	-2.81938e-07	5.09695e-08	-2.30969e-07	-2.69608e-07	5.32947e-08	-2.16313e-07	2.65163e-06	-7.25691e-07	1.92594e-06	1.22888e-06	-1.16906e-07	1.11197e-06	7.87776e-07	-3.84967e-07	4.02809e-07	8.80054e-07	-1.53500e-07	7.26554e-07
13.664	-3.47337e-07	1.08960e-07	-2.38377e-07	-2.62539e-07	5.56188e-08	-2.06920e-07	-2.85888e-07	5.16835e-08	-2.34204e-07	-2.72720e-07	5.39098e-08	-2.18810e-07	2.64734e-06	-7.26886e-07	1.92045e-06	1.22537e-06	-1.16573e-07	1.10880e-06	7.85711e-07	-3.84042e-07	4.01670e-07	8.77003e-07	-1.52968e-07	7.24035e-07
13.689	-3.50852e-07	1.10063e-07	-2.40790e-07	-2.65487e-07	5.62434e-08	-2.09244e-07	-2.89834e-07	5.23969e-08	-2.37437e-07	-2.75838e-07	5.45262e-08	-2.21312e-07	2.64302e-06	-7.28070e-07	1.91495e-06	1.22186e-06	-1.16238e-07	1.10562e-06	7.83640e-07	-3.83110e-07	4.00530e-07	8.73936e-07	-1.52433e-07	7.21502e-07
13.713	-3.54370e-07	1.11166e-07	-2.43204e-07	-2.68440e-07	5.68688e-08	-2.11571e-07	-2.93776e-07	5.31095e-08	-2.40666e-07	-2.78962e-07	5.51438e-08	-2.23818e-07	2.63869e-06	-7.29244e-07	1.90945e-06	1.21833e-06	-1.15903e-07	1.10243e-06	7.81562e-07	-3.82172e-07	3.99390e-07	8.70851e-07	-1.51895e-07	7.18956e-07
13.738	-3.57889e-07	1.12270e-07	-2.45619e-07	-2.71396e-07	5.74951e-08	-2.13901e-07	-2.97714e-07	5.38215e-08	-2.43892e-07	-2.82093e-07	5.57626e-08	-2.26330e-07	2.63435e-06	-7.30408e-07	1.90394e-06	1.21478e-06	-1.15565e-07	1.09922e-06	7.79477e-07	-3.81227e-07	3.98250e-07	8.67749e-07	-1.51354e-07	7.16395e-07
13.763	-3.61411e-07	1.13375e-07	-2.48036e-07	-2.74356e-07	5.81222e-08	-2.16234e-07	-3.01648e-07	5.45327e-08	-2.47115e-07	-2.85229e-07	5.63826e-08	-2.28847e-07	2.62999e-06	-7.31561e-07	1.89843e-06	1.21122e-06	-1.15226e-07	1.09599e-06	7.77386e-07	-3.80275e-07	3.97111e-07	8.64631e-07	-1.50810e-07	7.13821e-07
13.787	-3.64934e-07	1.14480e-07	-2.50454e-07	-2.77319e-07	5.87500e-08	-2.18569e-07	-3.05578e-07	5.52431e-08	-2.50335e-07	-2.88372e-07	5.70039e-08	-2.31368e-07	2.62561e-06	-7.32704e-07	1.89291e-06	1.20765e-06	-1.14886e-07	1.09276e-06	7.75288e-07	-3.79317e-07	3.95971e-07	8.61496e-07	-1.50264e-07	7.11232e-07
13.812	-3.68459e-07	1.15586e-07	-2.52873e-07	-2.80287e-07	5.93787e-08	-2.20908e-07	-3.09504e-07	5.59528e-08	-2.53551e-07	-2.91521e-07	5.76263e-08	-2.33894e-07	2.62122e-06	-7.33836e-07	1.88738e-06	1.20406e-06	-1.14545e-07	1.08951e-06	7.73184e-07	-3.78352e-07	3.94832e-07	8.58344e-07	-1.49714e-07	7.08630e-07
13.836	-3.71986e-07	1.16692e-07	-2.55293e-07	-2.83258e-07	6.00081e-08	-2.23250e-07	-3.13425e-07	5.66617e-08	-2.56763e-07	-2.94675e-07	5.82498e-08	-2.36425e-07	2.61681e-06	-7.34958e-07	1.88185e-06	1.20045e-06	-1.14202e-07	1.08625e-06	7.71073e-07	-3.77380e-07	3.93693e-07	8.55175e-07	-1.49161e-07	7.06014e-07
13.861	-3.75514e-07	1.17799e-07	-2.57715e-07	-2.86232e-07	6.06382e-08	-2.25594e-07	-3.17342e-07	5.73699e-08	-2.59972e-07	-2.97835e-07	5.88745e-08	-2.38961e-07	2.61239e-06	-7.36070e-07	1.87632e-06	1.19683e-06	-1.13858e-07	1.08298e-06	7.68956e-07	-3.76402e-07	3.92555e-07	8.51990e-07	-1.48606e-07	7.03385e-07
13.885	-3.79044e-07	1.18906e-07	-2.60138e-07	-2.89210e-07	6.12691e-08	-2.27941e-07	-3.21254e-07	5.80771e-08	-2.63177e-07	-3.01001e-07	5.95004e-08	-2.41501e-07	2.60795e-06	-7.37171e-07	1.87078e-06	1.19320e-06	-1.13512e-07	1.07969e-06	7.66833e-07	-3.75417e-07	3.91416e-07	8.48789e-07	-1.48047e-07	7.00742e-07
13.910	-3.82576e-07	1.20014e-07	-2.62561e-07	-2.92192e-07	6.19007e-08	-2.30291e-07	-3.25162e-07	5.87836e-08	-2.66378e-07	-3.04173e-07	6.01273e-08	-2.44046e-07	2.60349e-06	-7.38262e-07	1.86523e-06	1.18955e-06	-1.13165e-07	1.07639e-06	7.64704e-07	-3.74425e-07	3.90278e-07	8.45570e-07	-1.47486e-07	6.98085e-07
13.935	-3.86109e-07	1.21123e-07	-2.64986e-07	-2.95176e-07	6.25330e-08	-2.32643e-07	-3.29065e-07	5.94892e-08	-2.69576e-07	-3.07350e-07	6.07554e-08	-2.46595e-07	2.59902e-06	-7.39342e-07	1.85968e-06	1.18589e-06	-1.12817e-07	1.07308e-06	7.62568e-07	-3.73427e-07	3.89141e-07	8.42336e-07	-1.46922e-07	6.95414e-07
13.959	-3.89643e-07	1.22231e-07	-2.67412e-07	-2.98164e-07	6.31660e-08	-2.34998e-07	-3.32963e-07	6.01939e-08	-2.72769e-07	-3.10533e-07	6.13845e-08	-2.49148e-07	2.59454e-06	-7.40412e-07	1.85413e-06	1.18222e-06	-1.12467e-07	1.06975e-06	7.60426e-07	-3.72422e-07	3.88004e-07	8.39085e-07	-1.46354e-07	6.92730e-07
13.984	-3.93178e-07	1.23340e-07	-2.69838e-07	-3.01155e-07	6.37996e-08	-2.37356e-07	-3.36856e-07	6.08977e-08	-2.75958e-07	-3.13721e-07	6.20147e-08	-2.51706e-07	2.59004e-06	-7.41471e-07	1.84857e-06	1.17853e-06	-1.12116e-07	1.06641e-06	7.58278e-07	-3.71411e-07	3.86867e-07	8.35817e-07	-1.45785e-07	6.90033e-07
14.008	-3.96715e-07	1.24450e-07	-2.72265e-07	-3.04149e-07	6.44339e-08	-2.39715e-07	-3.40744e-07	6.16006e-08	-2.79144e-07	-3.16914e-07	6.26459e-08	-2.54268e-07	2.58553e-06	-7.42519e-07	1.84301e-06	1.17483e-06	-1.11764e-07	1.06306e-06	7.56125e-07	-3.70393e-07	3.85731e-07	8.32534e-07	-1.45212e-07	6.87322e-07
14.033	-4.00253e-07	1.25560e-07	-2.74694e-07	-3.07146e-07	6.50688e-08	-2.42077e-07	-3.44627e-07	6.23026e-08	-2.82325e-07	-3.20113e-07	6.32782e-08	-2.56835e-07	2.58100e-06	-7.43558e-07	1.83744e-06	1.17111e-06	-1.11411e-07	1.05970e-06	7.53965e-07	-3.69369e-07	3.84596e-07	8.29234e-07	-1.44636e-07	6.84598e-07
14.057	-4.03793e-07	1.26670e-07	-2.77123e-07	-3.10146e-07	6.57044e-08	-2.44442e-07	-3.48505e-07	6.30036e-08	-2.85501e-07	-3.23317e-07	6.39115e-08	-2.59405e-07	2.57646e-06	-7.44585e-07	1.83188e-06	1.16738e-06	-1.11056e-07	1.05632e-06	7.51799e-07	-3.68338e-07	3.83461e-07	8.25918e-07	-1.44058e-07	6.81860e-07
14.082	-4.07333e-07	1.27781e-07	-2.79552e-07	-3.13149e-07	6.63405e-08	-2.46808e-07	-3.52378e-07	6.37037e-08	-2.88674e-07	-3.26525e-07	6.45458e-08	-2.61980e-07	2.57190e-06	-7.45602e-07	1.82630e-06	1.16364e-06	-1.10700e-07	1.05294e-06	7.49628e-07	-3.67301e-07	3.82327e-07	8.22586e-07	-1.43477e-07	6.79109e-07
14.107	-4.10874e-07	1.28891e-07	-2.81982e-07	-3.16154e-07	6.69772e-08	-2.49177e-07	-3.56245e-07	6.44028e-08	-2.91842e-07	-3.29739e-07	6.51811e-08	-2.64558e-07	2.56734e-06	-7.46609e-07	1.82073e-06	1.15988e-06	-1.10342e-07	1.04954e-06	7.47451e-07	-3.66257e-07	3.81193e-07	8.19238e-07	-1.42893e-07	6.76345e-07
14.131	-4.14416e-07	1.30003e-07	-2.84413e-07	-3.19163e-07	6.76145e-08	-2.51548e-07	-3.60106e-07	6.51009e-08	-2.95005e-07	-3.32958e-07	6.58174e-08	-2.67141e-07	2.56275e-06	-7.47605e-07	1.81515e-06	1.15611e-06	-1.09983e-07	1.04613e-06	7.45268e-07	-3.65207e-07	3.80060e-07	8.15874e-07	-1.42306e-07	6.73568e-07
14.156	-4.17959e-07	1.31114e-07	-2.86845e-07	-3.22173e-07	6.82523e-08	-2.53921e-07	-3.63962e-07	6.57980e-08	-2.98164e-07	-3.36182e-07	6.64546e-08	-2.69727e-07	2.55815e-06	-7.48590e-07	1.80956e-06	1.15233e-06	-1.09624e-07	1.04270e-06	7.43079e-07	-3.64151e-07	3.78928e-07	8.12494e-07	-1.41717e-07	6.70778e-07
14.180	-4.21502e-07	1.32226e-07	-2.89277e-07	-3.25187e-07	6.88907e-08	-2.56296e-07	-3.67812e-07	6.64940e-08	-3.01318e-07	-3.39410e-07	6.70928e-08	-2.72317e-07	2.55354e-06	-7.49565e-07	1.80398e-06	1.14853e-06	-1.09262e-07	1.03927e-06	7.40885e-07	-3.63088e-07	3.77797e-07	8.09098e-07	-1.41124e-07	6.67974e-07
14.205	-4.25046e-07	1.33337e-07	-2.91709e-07	-3.28202e-07	6.95296e-08	-2.58673e-07	-3.71656e-07	6.71890e-08	-3.04467e-07	-3.42643e-07	6.77319e-08	-2.74911e-07	2.54892e-06	-7.50529e-07	1.79839e-06	1.14472e-06	-1.08900e-07	1.03582e-06	7.38685e-07	-3.62019e-07	3.76666e-07	8.05687e-07	-1.40529e-07	6.65158e-07
14.230	-4.28591e-07	1.34449e-07	-2.94142e-07	-3.31220e-07	7.01689e-08	-2.61052e-07	-3.75495e-07	6.78829e-08	-3.07612e-07	-3.45881e-07	6.83719e-08	-2.77509e-07	2.54428e-06	-7.51483e-07	1.79280e-06	1.14090e-06	-1.08536e-07	1.03236e-06	7.36480e-07	-3.60943e-07	3.75537e-07	8.02260e-07	-1.39931e-07	6.62328e-07
14.254	-4.32137e-07	1.35562e-07	-2.96575e-07	-3.34241e-07	7.08088e-08	-2.63432e-07	-3.79327e-07	6.85757e-08	-3.10751e-07	-3.49123e-07	6.90128e-08	-2.80110e-07	2.53963e-06	-7.52426e-07	1.78721e-06	1.13706e-06	-1.08171e-07	1.02889e-06	7.34270e-07	-3.59862e-07	3.74408e-07	7.98817e-07	-1.39331e-07	6.59486e-07
14.279	-4.35682e-07	1.36674e-07	-2.99009e-07	-3.37263e-07	7.14491e-08	-2.65814e-07	-3.83153e-07	6.92674e-08	-3.13886e-07	-3.52369e-07	6.96545e-08	-2.82715e-07	2.53497e-06	-7.53359e-07	1.78161e-06	1.13321e-06	-1.07805e-07	1.02541e-06	7.32054e-07	-3.58774e-07	3.73280e-07	7.95359e-07	-1.38728e-07	6.56631e-07
14.303	-4.39229e-07	1.37786e-07	-3.01442e-07	-3.40288e-07	7.20899e-08	-2.68198e-07	-3.86973e-07	6.99580e-08	-3.17015e-07	-3.55620e-07	7.02972e-08	-2.85323e-07	2.53029e-06	-7.54281e-07	1.77601e-06	1.12935e-06	-1.07438e-07	1.02191e-06	7.29833e-07	-3.57679e-07	3.72153e-07	7.91885e-07	-1.38122e-07	6.53763e-07
14.328	-4.42775e-07	1.38899e-07	-3.03876e-07	-3.43315e-07	7.27311e-08	-2.70584e-07	-3.90787e-07	7.06475e-08	-3.20140e-07	-3.58876e-07	7.09407e-08	-2.87935e-07	2.52560e-06	-7.55192e-07	1.77041e-06	1.12548e-06	-1.07069e-07	1.01841e-06	7.27606e-07	-3.56579e-07	3.71027e-07	7.88396e-07	-1.37513e-07	6.50883e-07
14.352	-4.46322e-07	1.40012e-07	-3.06311e-07	-3.46344e-07	7.33728e-08	-2.72971e-07	-3.94595e-07	7.13358e-08	-3.23259e-07	-3.62135e-07	7.15850e-08	-2.90550e-07	2.52090e-06	-7.56093e-07	1.76481e-06	1.12159e-06	-1.06700e-07	1.01489e-06	7.25375e-07	-3.55472e-07	3.69903e-07	7.84892e-07	-1.36902e-07	6.47990e-07
14.377	-4.49869e-07	1.41124e-07	-3.08745e-07	-3.49374e-07	7.40148e-08	-2.75359e-07	-3.98396e-07	7.20230e-08	-3.26373e-07	-3.65399e-07	7.22301e-08	-2.93169e-07	2.51619e-06	-7.56983e-07	1.75920e-06	1.11769e-06	-1.06329e-07	1.01136e-06	7.23138e-07	-3.54359e-07	3.68779e-07	7.81372e-07	-1.36288e-07	6.45084e-07
14.402	-4.53416e-07	1.42237e-07	-3.11179e-07	-3.52407e-07	7.46572e-08	-2.77749e-07	-4.02190e-07	7.27089e-08	-3.29481e-07	-3.68666e-07	7.28760e-08	-2.95790e-07	2.51146e-06	-7.57863e-07	1.75360e-06	1.11378e-06	-1.05957e-07	1.00782e-06	7.20896e-07	-3.53240e-07	3.67656e-07	7.77837e-07	-1.35672e-07	6.42165e-07
14.426	-4.56963e-07	1.43350e-07	-3.13614e-07	-3.55441e-07	7.53000e-08	-2.80141e-07	-4.05977e-07	7.33936e-08	-3.32584e-07	-3.71938e-07	7.35227e-08	-2.98415e-07	2.50672e-06	-7.58732e-07	1.74799e-06	1.10986e-06	-1.05584e-07	1.00427e-06	7.18649e-07	-3.52114e-07	3.66535e-07	7.74287e-07	-1.35052e-07	6.39234e-07
14.451	-4.60510e-07	1.44462e-07	-3.16048e-07	-3.58476e-07	7.59431e-08	-2.82533e-07	-4.09758e-07	7.40772e-08	-3.35681e-07	-3.75213e-07	7.41702e-08	-3.01043e-07	2.50197e-06	-7.59590e-07	1.74238e-06	1.10592e-06	-1.05209e-07	1.00071e-06	7.16398e-07	-3.50983e-07	3.65415e-07	7.70721e-07	-1.34430e-07	6.36291e-07
14.475	-4.64057e-07	1.45575e-07	-3.18482e-07	-3.61514e-07	7.65866e-08	-2.84927e-07	-4.13532e-07	7.47594e-08	-3.38773e-07	-3.78493e-07	7.48184e-08	-3.03674e-07	2.49721e-06	-7.60438e-07	1.73677e-06	1.10198e-06	-1.04834e-07	9.97142e-07	7.14141e-07	-3.49845e-07	3.64296e-07	7.67141e-07	-1.33806e-07	6.33335e-07
14.500	-4.67604e-07	1.46688e-07	-3.20916e-07	-3.64553e-07	7.72303e-08	-2.87322e-07	-4.17299e-07	7.54405e-08	-3.41859e-07	-3.81776e-07	7.54674e-08	-3.06308e-07	2.49243e-06	-7.61275e-07	1.73116e-06	1.09802e-06	-1.04457e-07	9.93560e-07	7.11880e-07	-3.48702e-07	3.63178e-07	7.63546e-07	-1.33179e-07	6.30367e-07
14.524	-4.71151e-07	1.47800e-07	-3.23350e-07	-3.67593e-07	7.78744e-08	-2.89718e-07	-4.21060e-07	7.61202e-08	-3.44939e-07	-3.85062e-07	7.61170e-08	-3.08945e-07	2.48765e-06	-7.62101e-07	1.72555e-06	1.09405e-06	-1.04079e-07	9.89967e-07	7.09614e-07	-3.47552e-07	3.62061e-07	7.59936e-07	-1.32549e-07	6.27387e-07
14.549	-4.74697e-07	1.48913e-07	-3.25784e-07	-3.70634e-07	7.85188e-08	-2.92116e-07	-4.24812e-07	7.67987e-08	-3.48014e-07	-3.88352e-07	7.67674e-08	-3.11585e-07	2.48285e-06	-7.62917e-07	1.71993e-06	1.09006e-06	-1.03700e-07	9.86363e-07	7.07343e-07	-3.46396e-07	3.60946e-07	7.56312e-07	-1.31917e-07	6.24394e-07
14.574	-4.78243e-07	1.50025e-07	-3.28218e-07	-3.73677e-07	7.91634e-08	-2.94514e-07	-4.28558e-07	7.74758e-08	-3.51082e-07	-3.91646e-07	7.74185e-08	-3.14227e-07	2.47804e-06	-7.63722e-07	1.71432e-06	1.08607e-06	-1.03321e-07	9.82749e-07	7.05067e-07	-3.45235e-07	3.59833e-07	7.52672e-07	-1.31282e-07	6.21390e-07
14.598	-4.81788e-07	1.51137e-07	-3.30651e-07	-3.76721e-07	7.98083e-08	-2.96913e-07	-4.32297e-07	7.81517e-08	-3.54145e-07	-3.94943e-07	7.80702e-08	-3.16873e-07	2.47322e-06	-7.64517e-07	1.70870e-06	1.08206e-06	-1.02939e-07	9.79125e-07	7.02787e-07	-3.44067e-07	3.58720e-07	7.49018e-07	-1.30645e-07	6.18373e-07
14.623	-4.85333e-07	1.52249e-07	-3.33084e-07	-3.79766e-07	8.04534e-08	-2.99313e-07	-4.36028e-07	7.88262e-08	-3.57201e-07	-3.98243e-07	7.87226e-08	-3.19520e-07	2.46839e-06	-7.65301e-07	1.70309e-06	1.07805e-06	-1.02557e-07	9.75490e-07	7.00503e-07	-3.42894e-07	3.57609e-07	7.45349e-07	-1.30005e-07	6.15344e-07
14.647	-4.88878e-07	1.53361e-07	-3.35516e-07	-3.82813e-07	8.10987e-08	-3.01714e-07	-4.39751e-07	7.94993e-08	-3.60252e-07	-4.01546e-07	7.93756e-08	-3.22171e-07	2.46355e-06	-7.66075e-07	1.69747e-06	1.07402e-06	-1.02174e-07	9.71845e-07	6.98214e-07	-3.41714e-07	3.56500e-07	7.41666e-07	-1.29363e-07	6.12304e-07
14.672	-4.92421e-07	1.54473e-07	-3.37948e-07	-3.85860e-07	8.17442e-08	-3.04115e-07	-4.43467e-07	8.01711e-08	-3.63296e-07	-4.04853e-07	8.00292e-08	-3.24824e-07	2.45870e-06	-7.66837e-07	1.69186e-06	1.06998e-06	-1.01790e-07	9.68190e-07	6.95920e-07	-3.40529e-07	3.55392e-07	7.37969e-07	-1.28718e-07	6.09251e-07
14.696	-4.95964e-07	1.55584e-07	-3.40380e-07	-3.88908e-07	8.23899e-08	-3.06518e-07	-4.47175e-07	8.08415e-08	-3.66334e-07	-4.08163e-07	8.06835e-08	-3.27479e-07	2.45383e-06	-7.67590e-07	1.68624e-06	1.06593e-06	-1.01404e-07	9.64524e-07	6.93622e-07	-3.39337e-07	3.54285e-07	7.34257e-07	-1.28070e-07	6.06187e-07
14.721	-4.99507e-07	1.56696e-07	-3.42811e-07	-3.91956e-07	8.30358e-08	-3.08920e-07	-4.50876e-07	8.15105e-08	-3.69365e-07	-4.11475e-07	8.13383e-08	-3.30137e-07	2.44896e-06	-7.68331e-07	1.68063e-06	1.06187e-06	-1.01018e-07	9.60849e-07	6.91320e-07	-3.38140e-07	3.53180e-07	7.30531e-07	-1.27420e-07	6.03110e-07
14.746	-5.03048e-07	1.57806e-07	-3.45241e-07	-3.95006e-07	8.36818e-08	-3.11324e-07	-4.54569e-07	8.21781e-08	-3.72390e-07	-4.14791e-07	8.19937e-08	-3.32797e-07	2.44408e-06	-7.69062e-07	1.67501e-06	1.05779e-06	-1.00631e-07	9.57164e-07	6.89014e-07	-3.36937e-07	3.52077e-07	7.26790e-07	-1.26768e-07	6.00022e-07
14.770	-5.06588e-07	1.58917e-07	-3.47671e-07	-3.98056e-07	8.43279e-08	-3.13728e-07	-4.58253e-07	8.28442e-08	-3.75409e-07	-4.18109e-07	8.26496e-08	-3.35460e-07	2.43918e-06	-7.69783e-07	1.66940e-06	1.05371e-06	-1.00242e-07	9.53469e-07	6.86704e-07	-3.35728e-07	3.50975e-07	7.23036e-07	-1.26113e-07	5.96923e-07
14.795	-5.10128e-07	1.60027e-07	-3.50100e-07	-4.01106e-07	8.49742e-08	-3.16132e-07	-4.61930e-07	8.35089e-08	-3.78421e-07	-4.21430e-07	8.33061e-08	-3.38124e-07	2.43428e-06	-7.70492e-07	1.66379e-06	1.04962e-06	-9.98527e-08	9.49765e-07	6.84389e-07	-3.34514e-07	3.49875e-07	7.19267e-07	-1.25456e-07	5.93812e-07
14.819	-5.13666e-07	1.61137e-07	-3.52528e-07	-4.04157e-07	8.56206e-08	-3.18537e-07	-4.65599e-07	8.41721e-08	-3.81427e-07	-4.24754e-07	8.39631e-08	-3.40791e-07	2.42936e-06	-7.71192e-07	1.65817e-06	1.04551e-06	-9.94622e-08	9.46050e-07	6.82071e-07	-3.33293e-07	3.48777e-07	7.15485e-07	-1.24796e-07	5.90689e-07
14.844	-5.17203e-07	1.62247e-07	-3.54956e-07	-4.07209e-07	8.62670e-08	-3.20942e-07	-4.69259e-07	8.48339e-08	-3.84425e-07	-4.28080e-07	8.46206e-08	-3.43459e-07	2.42444e-06	-7.71880e-07	1.65256e-06	1.04140e-06	-9.90707e-08	9.42327e-07	6.79748e-07	-3.32067e-07	3.47681e-07	7.11689e-07	-1.24134e-07	5.87555e-07
14.868	-5.20739e-07	1.63356e-07	-3.57383e-07	-4.10260e-07	8.69135e-08	-3.23347e-07	-4.72911e-07	8.54941e-08	-3.87417e-07	-4.31409e-07	8.52786e-08	-3.46130e-07	2.41951e-06	-7.72558e-07	1.64695e-06	1.03727e-06	-9.86782e-08	9.38594e-07	6.77421e-07	-3.30836e-07	3.46586e-07	7.07879e-07	-1.23469e-07	5.84409e-07
14.893	-5.24273e-07	1.64465e-07	-3.59808e-07	-4.13312e-07	8.75600e-08	-3.25752e-07	-4.76555e-07	8.61529e-08	-3.90402e-07	-4.34740e-07	8.59370e-08	-3.48803e-07	2.41456e-06	-7.73226e-07	1.64134e-06	1.03314e-06	-9.82848e-08	9.34851e-07	6.75091e-07	-3.29598e-07	3.45493e-07	7.04055e-07	-1.22802e-07	5.81252e-07
14.918	-5.27807e-07	1.65573e-07	-3.62233e-07	-4.16364e-07	8.82066e-08	-3.28158e-07	-4.80191e-07	8.68101e-08	-3.93381e-07	-4.38073e-07	8.65959e-08	-3.51477e-07	2.40961e-06	-7.73883e-07	1.63573e-06	1.02899e-06	-9.78903e-08	9.31100e-07	6.72757e-07	-3.28355e-07	3.44402e-07	7.00217e-07	-1.22133e-07	5.78084e-07
14.942	-5.31339e-07	1.66681e-07	-3.64657e-07	-4.19416e-07	8.88532e-08	-3.30563e-07	-4.83818e-07	8.74658e-08	-3.96352e-07	-4.41408e-07	8.72553e-08	-3.54153e-07	2.40465e-06	-7.74529e-07	1.63012e-06	1.02483e-06	-9.74950e-08	9.27339e-07	6.70419e-07	-3.27107e-07	3.43312e-07	6.96366e-07	-1.21461e-07	5.74905e-07
14.967	-5.34869e-07	1.67789e-07	-3.67080e-07	-4.22468e-07	8.94998e-08	-3.32969e-07	-4.87436e-07	8.81199e-08	-3.99316e-07	-4.44746e-07	8.79151e-08	-3.56831e-07	2.39968e-06	-7.75165e-07	1.62451e-06	1.02067e-06	-9.70986e-08	9.23569e-07	6.68077e-07	-3.25853e-07	3.42225e-07	6.92502e-07	-1.20787e-07	5.71715e-07
14.991	-5.38398e-07	1.68896e-07	-3.69502e-07	-4.25520e-07	9.01463e-08	-3.35374e-07	-4.91046e-07	8.87725e-08	-4.02273e-07	-4.48086e-07	8.85752e-08	-3.59511e-07	2.39470e-06	-7.75790e-07	1.61891e-06	1.01649e-06	-9.67013e-08	9.19790e-07	6.65732e-07	-3.24593e-07	3.41139e-07	6.88624e-07	-1.20111e-07	5.68513e-07
15.016	-5.41925e-07	1.70002e-07	-3.71923e-07	-4.28572e-07	9.07929e-08	-3.37779e-07	-4.94646e-07	8.94234e-08	-4.05223e-07	-4.51427e-07	8.92358e-08	-3.62192e-07	2.38971e-06	-7.76404e-07	1.61331e-06	1.01231e-06	-9.63031e-08	9.16002e-07	6.63383e-07	-3.23328e-07	3.40056e-07	6.84733e-07	-1.19432e-07	5.65301e-07
15.041	-5.45450e-07	1.71108e-07	-3.74342e-07	-4.31624e-07	9.14393e-08	-3.40184e-07	-4.98238e-07	9.00728e-08	-4.08166e-07	-4.54771e-07	8.98967e-08	-3.64874e-07	2.38471e-06	-7.77008e-07	1.60771e-06	1.00811e-06	-9.59040e-08	9.12206e-07	6.61031e-07	-3.22057e-07	3.38974e-07	6.80828e-07	-1.18751e-07	5.62077e-07
15.065	-5.48974e-07	1.72213e-07	-3.76760e-07	-4.34675e-07	9.20857e-08	-3.42589e-07	-5.01821e-07	9.07205e-08	-4.11101e-07	-4.58116e-07	9.05580e-08	-3.67558e-07	2.37971e-06	-7.77602e-07	1.60211e-06	1.00390e-06	-9.55039e-08	9.08401e-07	6.58675e-07	-3.20781e-07	3.37895e-07	6.76911e-07	-1.18068e-07	5.58843e-07
15.090	-5.52495e-07	1.73318e-07	-3.79177e-07	-4.37726e-07	9.27320e-08	-3.44994e-07	-5.05395e-07	9.13667e-08	-4.14029e-07	-4.61463e-07	9.12196e-08	-3.70244e-07	2.37469e-06	-7.78185e-07	1.59651e-06	9.99690e-07	-9.51030e-08	9.04587e-07	6.56316e-07	-3.19499e-07	3.36817e-07	6.72980e-07	-1.17382e-07	5.55598e-07
15.114	-5.56015e-07	1.74422e-07	-3.81593e-07	-4.40776e-07	9.33782e-08	-3.47398e-07	-5.08960e-07	9.20111e-08	-4.16949e-07	-4.64812e-07	9.18816e-08	-3.72930e-07	2.36967e-06	-7.78758e-07	1.59092e-06	9.95466e-07	-9.47011e-08	9.00765e-07	6.53954e-07	-3.18212e-07	3.35742e-07	6.69036e-07	-1.16694e-07	5.52342e-07
15.139	-5.59533e-07	1.75526e-07	-3.84007e-07	-4.43825e-07	9.40243e-08	-3.49801e-07	-5.12516e-07	9.26540e-08	-4.19862e-07	-4.68162e-07	9.25438e-08	-3.75618e-07	2.36464e-06	-7.79320e-07	1.58532e-06	9.91232e-07	-9.42984e-08	8.96934e-07	6.51588e-07	-3.16920e-07	3.34668e-07	6.65080e-07	-1.16004e-07	5.49076e-07
15.163	-5.63049e-07	1.76629e-07	-3.86420e-07	-4.46874e-07	9.46702e-08	-3.52204e-07	-5.16063e-07	9.32951e-08	-4.22768e-07	-4.71514e-07	9.32063e-08	-3.78307e-07	2.35960e-06	-7.79871e-07	1.57973e-06	9.86989e-07	-9.38947e-08	8.93095e-07	6.49219e-07	-3.15622e-07	3.33597e-07	6.61111e-07	-1.15312e-07	5.45799e-07
15.188	-5.66563e-07	1.77731e-07	-3.88832e-07	-4.49923e-07	9.53160e-08	-3.54607e-07	-5.19600e-07	9.39346e-08	-4.25665e-07	-4.74866e-07	9.38691e-08	-3.80997e-07	2.35456e-06	-7.80412e-07	1.57415e-06	9.82738e-07	-9.34903e-08	8.89247e-07	6.46847e-07	-3.14319e-07	3.32528e-07	6.57129e-07	-1.14617e-07	5.42511e-07
15.213	-5.70074e-07	1.78833e-07	-3.91242e-07	-4.52970e-07	9.59616e-08	-3.57009e-07	-5.23128e-07	9.45723e-08	-4.28555e-07	-4.78221e-07	9.45322e-08	-3.83689e-07	2.34950e-06	-7.80943e-07	1.56856e-06	9.78477e-07	-9.30849e-08	8.85392e-07	6.44472e-07	-3.13010e-07	3.31461e-07	6.53134e-07	-1.13921e-07	5.39213e-07
15.237	-5.73583e-07	1.79934e-07	-3.93650e-07	-4.56017e-07	9.66070e-08	-3.59410e-07	-5.26646e-07	9.52084e-08	-4.31437e-07	-4.81576e-07	9.51954e-08	-3.86381e-07	2.34444e-06	-7.81463e-07	1.56298e-06	9.74207e-07	-9.26787e-08	8.81529e-07	6.42094e-07	-3.11697e-07	3.30397e-07	6.49127e-07	-1.13222e-07	5.35905e-07
15.262	-5.77090e-07	1.81034e-07	-3.96057e-07	-4.59062e-07	9.72522e-08	-3.61810e-07	-5.30155e-07	9.58427e-08	-4.34312e-07	-4.84933e-07	9.58589e-08	-3.89074e-07	2.33937e-06	-7.81972e-07	1.55740e-06	9.69929e-07	-9.22717e-08	8.77657e-07	6.39712e-07	-3.10378e-07	3.29335e-07	6.45107e-07	-1.12521e-07	5.32586e-07
15.286	-5.80595e-07	1.82133e-07	-3.98462e-07	-4.62107e-07	9.78972e-08	-3.64210e-07	-5.33654e-07	9.64753e-08	-4.37178e-07	-4.88290e-07	9.65226e-08	-3.91768e-07	2.33430e-06	-7.82471e-07	1.55183e-06	9.65642e-07	-9.18639e-08	8.73778e-07	6.37328e-07	-3.09054e-07	3.28275e-07	6.41075e-07	-1.11817e-07	5.29257e-07
15.311	-5.84097e-07	1.83232e-07	-4.00865e-07	-4.65150e-07	9.85419e-08	-3.66608e-07	-5.37143e-07	9.71061e-08	-4.40037e-07	-4.91649e-07	9.71865e-08	-3.94462e-07	2.32921e-06	-7.82960e-07	1.54625e-06	9.61346e-07	-9.14552e-08	8.69891e-07	6.34941e-07	-3.07725e-07	3.27217e-07	6.37030e-07	-1.11112e-07	5.25918e-07
15.335	-5.87596e-07	1.84329e-07	-4.03267e-07	-4.68192e-07	9.91864e-08	-3.69006e-07	-5.40623e-07	9.77351e-08	-4.42887e-07	-4.95008e-07	9.78506e-08	-3.97157e-07	2.32412e-06	-7.83438e-07	1.54069e-06	9.57042e-07	-9.10457e-08	8.65996e-07	6.32552e-07	-3.06390e-07	3.26161e-07	6.32974e-07	-1.10404e-07	5.22569e-07
15.360	-5.91093e-07	1.85426e-07	-4.05667e-07	-4.71233e-07	9.98305e-08	-3.71402e-07	-5.44092e-07	9.83624e-08	-4.45730e-07	-4.98368e-07	9.85148e-08	-3.99853e-07	2.31903e-06	-7.83906e-07	1.53512e-06	9.52729e-07	-9.06355e-08	8.62094e-07	6.30159e-07	-3.05051e-07	3.25108e-07	6.28905e-07	-1.09695e-07	5.19210e-07
15.385	-5.94587e-07	1.86522e-07	-4.08065e-07	-4.74272e-07	1.00474e-07	-3.73798e-07	-5.47552e-07	9.89878e-08	-4.48564e-07	-5.01729e-07	9.91791e-08	-4.02550e-07	2.31392e-06	-7.84364e-07	1.52956e-06	9.48408e-07	-9.02244e-08	8.58184e-07	6.27764e-07	-3.03706e-07	3.24058e-07	6.24824e-07	-1.08983e-07	5.15841e-07
15.409	-5.98079e-07	1.87618e-07	-4.10461e-07	-4.77310e-07	1.01118e-07	-3.76192e-07	-5.51002e-07	9.96115e-08	-4.51390e-07	-5.05090e-07	9.98435e-08	-4.05247e-07	2.30881e-06	-7.84811e-07	1.52400e-06	9.44079e-07	-8.98126e-08	8.54267e-07	6.25366e-07	-3.02357e-07	3.23010e-07	6.20731e-07	-1.08269e-07	5.12462e-07
15.434	-6.01567e-07	1.88712e-07	-4.12855e-07	-4.80347e-07	1.01761e-07	-3.78585e-07	-5.54441e-07	1.00233e-07	-4.54208e-07	-5.08452e-07	1.00508e-07	-4.07944e-07	2.30370e-06	-7.85248e-07	1.51845e-06	9.39742e-07	-8.94000e-08	8.50342e-07	6.22966e-07	-3.01002e-07	3.21964e-07	6.16627e-07	-1.07553e-07	5.09074e-07
15.458	-6.05053e-07	1.89806e-07	-4.15248e-07	-4.83382e-07	1.02404e-07	-3.80977e-07	-5.57871e-07	1.00853e-07	-4.57017e-07	-5.11814e-07	1.01173e-07	-4.10641e-07	2.29857e-06	-7.85674e-07	1.51290e-06	9.35397e-07	-8.89866e-08	8.46410e-07	6.20563e-07	-2.99642e-07	3.20921e-07	6.12511e-07	-1.06835e-07	5.05675e-07
15.483	-6.08536e-07	1.90898e-07	-4.17638e-07	-4.86415e-07	1.03047e-07	-3.83368e-07	-5.61290e-07	1.01471e-07	-4.59818e-07	-5.15177e-07	1.01837e-07	-4.13339e-07	2.29344e-06	-7.86090e-07	1.50735e-06	9.31044e-07	-8.85725e-08	8.42471e-07	6.18158e-07	-2.98278e-07	3.19880e-07	6.08382e-07	-1.06115e-07	5.02267e-07
15.507	-6.12016e-07	1.91990e-07	-4.20026e-07	-4.89446e-07	1.03689e-07	-3.85757e-07	-5.64699e-07	1.02088e-07	-4.62611e-07	-5.18540e-07	1.02502e-07	-4.16037e-07	2.28831e-06	-7.86496e-07	1.50181e-06	9.26683e-07	-8.81576e-08	8.38525e-07	6.15750e-07	-2.96909e-07	3.18842e-07	6.04243e-07	-1.05393e-07	4.98850e-07
15.532	-6.15492e-07	1.93080e-07	-4.22412e-07	-4.92475e-07	1.04331e-07	-3.88145e-07	-5.68097e-07	1.02702e-07	-4.65395e-07	-5.21903e-07	1.03167e-07	-4.18736e-07	2.28317e-06	-7.86891e-07	1.49628e-06	9.22315e-07	-8.77421e-08	8.34573e-07	6.13341e-07	-2.95534e-07	3.17806e-07	6.00092e-07	-1.04669e-07	4.95423e-07
15.557	-6.18966e-07	1.94170e-07	-4.24796e-07	-4.95503e-07	1.04972e-07	-3.90531e-07	-5.71485e-07	1.03315e-07	-4.68170e-07	-5.25266e-07	1.03832e-07	-4.21434e-07	2.27802e-06	-7.87276e-07	1.49074e-06	9.17939e-07	-8.73258e-08	8.30613e-07	6.10928e-07	-2.94155e-07	3.16773e-07	5.95929e-07	-1.03943e-07	4.91986e-07
15.581	-6.22436e-07	1.95259e-07	-4.27177e-07	-4.98528e-07	1.05613e-07	-3.92915e-07	-5.74862e-07	1.03925e-07	-4.70937e-07	-5.28629e-07	1.04497e-07	-4.24132e-07	2.27287e-06	-7.87651e-07	1.48522e-06	9.13555e-07	-8.69087e-08	8.26646e-07	6.08514e-07	-2.92771e-07	3.15743e-07	5.91755e-07	-1.03215e-07	4.88541e-07
15.606	-6.25903e-07	1.96346e-07	-4.29557e-07	-5.01552e-07	1.06254e-07	-3.95298e-07	-5.78229e-07	1.04534e-07	-4.73695e-07	-5.31992e-07	1.05161e-07	-4.26830e-07	2.26771e-06	-7.88015e-07	1.47969e-06	9.09164e-07	-8.64910e-08	8.22673e-07	6.06098e-07	-2.91382e-07	3.14715e-07	5.87570e-07	-1.02485e-07	4.85085e-07
15.630	-6.29367e-07	1.97433e-07	-4.31934e-07	-5.04573e-07	1.06894e-07	-3.97679e-07	-5.81585e-07	1.05140e-07	-4.76445e-07	-5.35354e-07	1.05826e-07	-4.29528e-07	2.26254e-06	-7.88370e-07	1.47417e-06	9.04766e-07	-8.60726e-08	8.18694e-07	6.03679e-07	-2.89989e-07	3.13690e-07	5.83374e-07	-1.01753e-07	4.81621e-07
15.655	-6.32827e-07	1.98518e-07	-4.34309e-07	-5.07592e-07	1.07533e-07	-4.00059e-07	-5.84931e-07	1.05745e-07	-4.79185e-07	-5.38717e-07	1.06491e-07	-4.32226e-07	2.25737e-06	-7.88714e-07	1.46866e-06	9.00361e-07	-8.56536e-08	8.14707e-07	6.01259e-07	-2.88591e-07	3.12668e-07	5.79167e-07	-1.01019e-07	4.78148e-07
15.679	-6.36283e-07	1.99603e-07	-4.36681e-07	-5.10608e-07	1.08172e-07	-4.02436e-07	-5.88265e-07	1.06348e-07	-4.81917e-07	-5.42079e-07	1.07155e-07	-4.34924e-07	2.25220e-06	-7.89048e-07	1.46315e-06	8.95949e-07	-8.52338e-08	8.10715e-07	5.98836e-07	-2.87188e-07	3.11648e-07	5.74949e-07	-1.00284e-07	4.74666e-07
15.704	-6.39736e-07	2.00686e-07	-4.39051e-07	-5.13622e-07	1.08811e-07	-4.04812e-07	-5.91589e-07	1.06949e-07	-4.84640e-07	-5.45440e-07	1.07820e-07	-4.37621e-07	2.24702e-06	-7.89371e-07	1.45765e-06	8.91529e-07	-8.48134e-08	8.06716e-07	5.96412e-07	-2.85780e-07	3.10631e-07	5.70720e-07	-9.95459e-08	4.71174e-07
15.729	-6.43186e-07	2.01768e-07	-4.41418e-07	-5.16634e-07	1.09449e-07	-4.07185e-07	-5.94902e-07	1.07548e-07	-4.87354e-07	-5.48802e-07	1.08484e-07	-4.40317e-07	2.24184e-06	-7.89685e-07	1.45215e-06	8.87103e-07	-8.43923e-08	8.02711e-07	5.93985e-07	-2.84368e-07	3.09617e-07	5.66480e-07	-9.88064e-08	4.67674e-07
15.753	-6.46632e-07	2.02849e-07	-4.43783e-07	-5.19643e-07	1.10086e-07	-4.09557e-07	-5.98203e-07	1.08145e-07	-4.90059e-07	-5.52162e-07	1.09148e-07	-4.43014e-07	2.23665e-06	-7.89988e-07	1.44666e-06	8.82671e-07	-8.39706e-08	7.98700e-07	5.91557e-07	-2.82951e-07	3.08606e-07	5.62230e-07	-9.80651e-08	4.64165e-07
15.778	-6.50074e-07	2.03929e-07	-4.46145e-07	-5.22649e-07	1.10723e-07	-4.11926e-07	-6.01494e-07	1.08740e-07	-4.92754e-07	-5.55522e-07	1.09813e-07	-4.45709e-07	2.23146e-06	-7.90281e-07	1.44117e-06	8.78231e-07	-8.35483e-08	7.94683e-07	5.89128e-07	-2.81530e-07	3.07597e-07	5.57969e-07	-9.73219e-08	4.60647e-07
15.802	-6.53512e-07	2.05007e-07	-4.48505e-07	-5.25653e-07	1.11359e-07	-4.14294e-07	-6.04773e-07	1.09332e-07	-4.95441e-07	-5.58881e-07	1.10477e-07	-4.48404e-07	2.22626e-06	-7.90564e-07	1.43569e-06	8.73785e-07	-8.31253e-08	7.90660e-07	5.86696e-07	-2.80104e-07	3.06592e-07	5.53698e-07	-9.65769e-08	4.57121e-07
15.827	-6.56946e-07	2.06084e-07	-4.50861e-07	-5.28654e-07	1.11995e-07	-4.16659e-07	-6.08042e-07	1.09923e-07	-4.98118e-07	-5.62239e-07	1.11140e-07	-4.51099e-07	2.22106e-06	-7.90837e-07	1.43022e-06	8.69333e-07	-8.27018e-08	7.86631e-07	5.84263e-07	-2.78674e-07	3.05589e-07	5.49416e-07	-9.58300e-08	4.53586e-07
15.852	-6.60376e-07	2.07160e-07	-4.53216e-07	-5.31652e-07	1.12630e-07	-4.19022e-07	-6.11299e-07	1.10512e-07	-5.00786e-07	-5.65596e-07	1.11804e-07	-4.53792e-07	2.21585e-06	-7.91100e-07	1.42475e-06	8.64874e-07	-8.22776e-08	7.82596e-07	5.81829e-07	-2.77239e-07	3.04589e-07	5.45124e-07	-9.50814e-08	4.50043e-07
15.876	-6.63802e-07	2.08235e-07	-4.55567e-07	-5.34647e-07	1.13265e-07	-4.21382e-07	-6.14544e-07	1.11099e-07	-5.03445e-07	-5.68952e-07	1.12467e-07	-4.56485e-07	2.21064e-06	-7.91353e-07	1.41929e-06	8.60409e-07	-8.18528e-08	7.78556e-07	5.79393e-07	-2.75800e-07	3.03592e-07	5.40822e-07	-9.43310e-08	4.46491e-07
15.901	-6.67224e-07	2.09309e-07	-4.57915e-07	-5.37639e-07	1.13899e-07	-4.23740e-07	-6.17778e-07	1.11684e-07	-5.06095e-07	-5.72307e-07	1.13131e-07	-4.59176e-07	2.20542e-06	-7.91596e-07	1.41383e-06	8.55938e-07	-8.14275e-08	7.74511e-07	5.76955e-07	-2.74357e-07	3.02598e-07	5.36510e-07	-9.35789e-08	4.42931e-07
15.925	-6.70642e-07	2.10381e-07	-4.60261e-07	-5.40628e-07	1.14532e-07	-4.26096e-07	-6.21001e-07	1.12266e-07	-5.08735e-07	-5.75661e-07	1.13794e-07	-4.61867e-07	2.20021e-06	-7.91828e-07	1.40838e-06	8.51461e-07	-8.10016e-08	7.70459e-07	5.74516e-07	-2.72909e-07	3.01607e-07	5.32188e-07	-9.28250e-08	4.39363e-07
15.950	-6.74056e-07	2.11452e-07	-4.62604e-07	-5.43613e-07	1.15164e-07	-4.28449e-07	-6.24212e-07	1.12847e-07	-5.11365e-07	-5.79013e-07	1.14456e-07	-4.64557e-07	2.19498e-06	-7.92051e-07	1.40293e-06	8.46978e-07	-8.05751e-08	7.66403e-07	5.72076e-07	-2.71457e-07	3.00619e-07	5.27856e-07	-9.20694e-08	4.35786e-07
15.974	-6.77465e-07	2.12521e-07	-4.64944e-07	-5.46595e-07	1.15796e-07	-4.30799e-07	-6.27411e-07	1.13425e-07	-5.13986e-07	-5.82364e-07	1.15119e-07	-4.67245e-07	2.18976e-06	-7.92264e-07	1.39749e-06	8.42489e-07	-8.01481e-08	7.62341e-07	5.69635e-07	-2.70000e-07	2.99634e-07	5.23514e-07	-9.13121e-08	4.32202e-07
15.999	-6.80870e-07	2.13589e-07	-4.67280e-07	-5.49574e-07	1.16427e-07	-4.33147e-07	-6.30599e-07	1.14001e-07	-5.16598e-07	-5.85714e-07	1.15781e-07	-4.69933e-07	2.18453e-06	-7.92466e-07	1.39206e-06	8.37995e-07	-7.97205e-08	7.58274e-07	5.67192e-07	-2.68540e-07	2.98652e-07	5.19162e-07	-9.05531e-08	4.28609e-07
16.024	-6.84270e-07	2.14656e-07	-4.69614e-07	-5.52550e-07	1.17057e-07	-4.35492e-07	-6.33775e-07	1.14575e-07	-5.19200e-07	-5.89062e-07	1.16443e-07	-4.72619e-07	2.17930e-06	-7.92659e-07	1.38664e-06	8.33495e-07	-7.92924e-08	7.54202e-07	5.64748e-07	-2.67075e-07	2.97674e-07	5.14801e-07	-8.97924e-08	4.25009e-07
16.048	-6.87666e-07	2.15721e-07	-4.71945e-07	-5.55522e-07	1.17687e-07	-4.37835e-07	-6.36939e-07	1.15148e-07	-5.21792e-07	-5.92408e-07	1.17104e-07	-4.75304e-07	2.17406e-06	-7.92842e-07	1.38122e-06	8.28989e-07	-7.88638e-08	7.50125e-07	5.62304e-07	-2.65606e-07	2.96698e-07	5.10431e-07	-8.90301e-08	4.21400e-07
16.073	-6.91057e-07	2.16785e-07	-4.74272e-07	-5.58490e-07	1.18316e-07	-4.40174e-07	-6.40092e-07	1.15717e-07	-5.24374e-07	-5.95752e-07	1.17765e-07	-4.77987e-07	2.16882e-06	-7.93015e-07	1.37581e-06	8.24478e-07	-7.84347e-08	7.46044e-07	5.59858e-07	-2.64133e-07	2.95725e-07	5.06051e-07	-8.82662e-08	4.17784e-07
16.097	-6.94444e-07	2.17848e-07	-4.76596e-07	-5.61454e-07	1.18944e-07	-4.42511e-07	-6.43232e-07	1.16285e-07	-5.26947e-07	-5.99095e-07	1.18426e-07	-4.80669e-07	2.16358e-06	-7.93179e-07	1.37040e-06	8.19962e-07	-7.80050e-08	7.41957e-07	5.57411e-07	-2.62656e-07	2.94756e-07	5.01661e-07	-8.75006e-08	4.14161e-07
16.122	-6.97826e-07	2.18908e-07	-4.78917e-07	-5.64415e-07	1.19571e-07	-4.44844e-07	-6.46361e-07	1.16851e-07	-5.29510e-07	-6.02436e-07	1.19086e-07	-4.83349e-07	2.15834e-06	-7.93332e-07	1.36501e-06	8.15441e-07	-7.75749e-08	7.37866e-07	5.54964e-07	-2.61174e-07	2.93789e-07	4.97263e-07	-8.67334e-08	4.10530e-07
16.146	-7.01203e-07	2.19968e-07	-4.81235e-07	-5.67372e-07	1.20198e-07	-4.47175e-07	-6.49477e-07	1.17414e-07	-5.32063e-07	-6.05774e-07	1.19746e-07	-4.86028e-07	2.15309e-06	-7.93475e-07	1.35962e-06	8.10914e-07	-7.71443e-08	7.33770e-07	5.52515e-07	-2.59689e-07	2.92826e-07	4.92856e-07	-8.59647e-08	4.06891e-07
16.171	-7.04575e-07	2.21026e-07	-4.83549e-07	-5.70325e-07	1.20823e-07	-4.49502e-07	-6.52581e-07	1.17975e-07	-5.34606e-07	-6.09111e-07	1.20406e-07	-4.88705e-07	2.14784e-06	-7.93609e-07	1.35423e-06	8.06383e-07	-7.67132e-08	7.29670e-07	5.50066e-07	-2.58200e-07	2.91866e-07	4.88439e-07	-8.51943e-08	4.03245e-07
16.196	-7.07942e-07	2.22082e-07	-4.85860e-07	-5.73275e-07	1.21448e-07	-4.51827e-07	-6.55673e-07	1.18534e-07	-5.37139e-07	-6.12445e-07	1.21065e-07	-4.91380e-07	2.14259e-06	-7.93733e-07	1.34886e-06	8.01847e-07	-7.62817e-08	7.25565e-07	5.47616e-07	-2.56707e-07	2.90909e-07	4.84014e-07	-8.44225e-08	3.99591e-07
16.220	-7.11305e-07	2.23137e-07	-4.88168e-07	-5.76220e-07	1.22072e-07	-4.54148e-07	-6.58753e-07	1.19091e-07	-5.39662e-07	-6.15777e-07	1.21724e-07	-4.94054e-07	2.13734e-06	-7.93847e-07	1.34349e-06	7.97306e-07	-7.58497e-08	7.21456e-07	5.45165e-07	-2.55210e-07	2.89956e-07	4.79580e-07	-8.36491e-08	3.95931e-07
16.245	-7.14662e-07	2.24190e-07	-4.90472e-07	-5.79160e-07	1.22695e-07	-4.56466e-07	-6.61821e-07	1.19646e-07	-5.42175e-07	-6.19107e-07	1.22382e-07	-4.96725e-07	2.13208e-06	-7.93952e-07	1.33813e-06	7.92760e-07	-7.54172e-08	7.17343e-07	5.42714e-07	-2.53709e-07	2.89006e-07	4.75137e-07	-8.28742e-08	3.92263e-07
16.269	-7.18014e-07	2.25242e-07	-4.92773e-07	-5.82097e-07	1.23317e-07	-4.58780e-07	-6.64876e-07	1.20198e-07	-5.44678e-07	-6.22435e-07	1.23040e-07	-4.99395e-07	2.12682e-06	-7.94047e-07	1.33278e-06	7.88210e-07	-7.49843e-08	7.13225e-07	5.40262e-07	-2.52204e-07	2.88059e-07	4.70686e-07	-8.20978e-08	3.88588e-07
16.294	-7.21361e-07	2.26291e-07	-4.95070e-07	-5.85030e-07	1.23938e-07	-4.61091e-07	-6.67919e-07	1.20748e-07	-5.47171e-07	-6.25759e-07	1.23697e-07	-5.02063e-07	2.12157e-06	-7.94132e-07	1.32743e-06	7.83655e-07	-7.45510e-08	7.09104e-07	5.37810e-07	-2.50695e-07	2.87115e-07	4.66226e-07	-8.13199e-08	3.84906e-07
16.318	-7.24703e-07	2.27340e-07	-4.97363e-07	-5.87957e-07	1.24559e-07	-4.63399e-07	-6.70949e-07	1.21296e-07	-5.49653e-07	-6.29082e-07	1.24354e-07	-5.04728e-07	2.11630e-06	-7.94207e-07	1.32210e-06	7.79096e-07	-7.41173e-08	7.04979e-07	5.35358e-07	-2.49183e-07	2.86175e-07	4.61758e-07	-8.05406e-08	3.81218e-07
16.343	-7.28039e-07	2.28386e-07	-4.99653e-07	-5.90881e-07	1.25178e-07	-4.65703e-07	-6.73967e-07	1.21841e-07	-5.52125e-07	-6.32401e-07	1.25010e-07	-5.07391e-07	2.11104e-06	-7.94273e-07	1.31677e-06	7.74533e-07	-7.36832e-08	7.00850e-07	5.32904e-07	-2.47667e-07	2.85237e-07	4.57282e-07	-7.97598e-08	3.77522e-07
16.368	-7.31370e-07	2.29431e-07	-5.01939e-07	-5.93800e-07	1.25796e-07	-4.68004e-07	-6.76972e-07	1.22385e-07	-5.54587e-07	-6.35718e-07	1.25665e-07	-5.10052e-07	2.10578e-06	-7.94330e-07	1.31145e-06	7.69966e-07	-7.32487e-08	6.96717e-07	5.30451e-07	-2.46147e-07	2.84304e-07	4.52797e-07	-7.89777e-08	3.73820e-07
16.392	-7.34696e-07	2.30475e-07	-5.04221e-07	-5.96714e-07	1.26414e-07	-4.70301e-07	-6.79965e-07	1.22926e-07	-5.57039e-07	-6.39031e-07	1.26320e-07	-5.12711e-07	2.10051e-06	-7.94376e-07	1.30613e-06	7.65394e-07	-7.28138e-08	6.92580e-07	5.27998e-07	-2.44624e-07	2.83374e-07	4.48305e-07	-7.81941e-08	3.70111e-07
16.417	-7.38016e-07	2.31516e-07	-5.06500e-07	-5.99624e-07	1.27030e-07	-4.72594e-07	-6.82945e-07	1.23464e-07	-5.59480e-07	-6.42342e-07	1.26975e-07	-5.15367e-07	2.09524e-06	-7.94414e-07	1.30083e-06	7.60819e-07	-7.23786e-08	6.88440e-07	5.25544e-07	-2.43097e-07	2.82447e-07	4.43805e-07	-7.74091e-08	3.66395e-07
16.441	-7.41330e-07	2.32556e-07	-5.08774e-07	-6.02529e-07	1.27646e-07	-4.74883e-07	-6.85912e-07	1.24001e-07	-5.61911e-07	-6.45650e-07	1.27629e-07	-5.18021e-07	2.08998e-06	-7.94441e-07	1.29553e-06	7.56240e-07	-7.19430e-08	6.84297e-07	5.23090e-07	-2.41567e-07	2.81523e-07	4.39296e-07	-7.66228e-08	3.62674e-07
16.466	-7.44639e-07	2.33594e-07	-5.11045e-07	-6.05429e-07	1.28260e-07	-4.77169e-07	-6.88866e-07	1.24535e-07	-5.64331e-07	-6.48955e-07	1.28282e-07	-5.20673e-07	2.08471e-06	-7.94460e-07	1.29025e-06	7.51657e-07	-7.15070e-08	6.80150e-07	5.20636e-07	-2.40033e-07	2.80603e-07	4.34780e-07	-7.58351e-08	3.58945e-07
16.490	-7.47942e-07	2.34630e-07	-5.13312e-07	-6.08324e-07	1.28873e-07	-4.79451e-07	-6.91808e-07	1.25067e-07	-5.66741e-07	-6.52256e-07	1.28935e-07	-5.23321e-07	2.07944e-06	-7.94469e-07	1.28497e-06	7.47071e-07	-7.10707e-08	6.76000e-07	5.18182e-07	-2.38495e-07	2.79687e-07	4.30257e-07	-7.50461e-08	3.55211e-07
16.515	-7.51239e-07	2.35664e-07	-5.15575e-07	-6.11214e-07	1.29486e-07	-4.81729e-07	-6.94736e-07	1.25596e-07	-5.69140e-07	-6.55554e-07	1.29586e-07	-5.25968e-07	2.07417e-06	-7.94468e-07	1.27970e-06	7.42481e-07	-7.06340e-08	6.71847e-07	5.15728e-07	-2.36954e-07	2.78774e-07	4.25726e-07	-7.42558e-08	3.51470e-07
16.540	-7.54530e-07	2.36697e-07	-5.17834e-07	-6.14099e-07	1.30097e-07	-4.84003e-07	-6.97652e-07	1.26123e-07	-5.71529e-07	-6.58849e-07	1.30238e-07	-5.28611e-07	2.06889e-06	-7.94458e-07	1.27444e-06	7.37887e-07	-7.01970e-08	6.67690e-07	5.13274e-07	-2.35410e-07	2.77864e-07	4.21188e-07	-7.34642e-08	3.47723e-07
16.564	-7.57816e-07	2.37727e-07	-5.20088e-07	-6.16979e-07	1.30707e-07	-4.86273e-07	-7.00555e-07	1.26648e-07	-5.73907e-07	-6.62140e-07	1.30888e-07	-5.31252e-07	2.06362e-06	-7.94439e-07	1.26918e-06	7.33291e-07	-6.97598e-08	6.63531e-07	5.10820e-07	-2.33862e-07	2.76958e-07	4.16642e-07	-7.26714e-08	3.43971e-07
16.589	-7.61095e-07	2.38756e-07	-5.22339e-07	-6.19854e-07	1.31316e-07	-4.88538e-07	-7.03445e-07	1.27170e-07	-5.76274e-07	-6.65428e-07	1.31538e-07	-5.33889e-07	2.05835e-06	-7.94410e-07	1.26394e-06	7.28691e-07	-6.93222e-08	6.59369e-07	5.08366e-07	-2.32311e-07	2.76056e-07	4.12089e-07	-7.18772e-08	3.40212e-07
16.613	-7.64369e-07	2.39783e-07	-5.24586e-07	-6.22724e-07	1.31924e-07	-4.90800e-07	-7.06321e-07	1.27691e-07	-5.78631e-07	-6.68711e-07	1.32187e-07	-5.36524e-07	2.05308e-06	-7.94372e-07	1.25871e-06	7.24088e-07	-6.88843e-08	6.55204e-07	5.05913e-07	-2.30757e-07	2.75157e-07	4.07529e-07	-7.10819e-08	3.36447e-07
16.638	-7.67636e-07	2.40808e-07	-5.26828e-07	-6.25588e-07	1.32531e-07	-4.93057e-07	-7.09185e-07	1.28208e-07	-5.80976e-07	-6.71992e-07	1.32836e-07	-5.39156e-07	2.04780e-06	-7.94325e-07	1.25348e-06	7.19482e-07	-6.84461e-08	6.51036e-07	5.03460e-07	-2.29199e-07	2.74261e-07	4.02962e-07	-7.02853e-08	3.32677e-07
16.663	-7.70897e-07	2.41831e-07	-5.29066e-07	-6.28446e-07	1.33136e-07	-4.95310e-07	-7.12035e-07	1.28723e-07	-5.83311e-07	-6.75268e-07	1.33483e-07	-5.41785e-07	2.04253e-06	-7.94268e-07	1.24826e-06	7.14874e-07	-6.80077e-08	6.46866e-07	5.01008e-07	-2.27638e-07	2.73369e-07	3.98389e-07	-6.94876e-08	3.28901e-07
16.687	-7.74152e-07	2.42852e-07	-5.31300e-07	-6.31300e-07	1.33741e-07	-4.97559e-07	-7.14872e-07	1.29236e-07	-5.85635e-07	-6.78540e-07	1.34130e-07	-5.44410e-07	2.03726e-06	-7.94203e-07	1.24306e-06	7.10262e-07	-6.75690e-08	6.42693e-07	4.98555e-07	-2.26074e-07	2.72481e-07	3.93808e-07	-6.86887e-08	3.25120e-07
16.712	-7.77401e-07	2.43871e-07	-5.33530e-07	-6.34147e-07	1.34344e-07	-4.99803e-07	-7.17695e-07	1.29747e-07	-5.87949e-07	-6.81809e-07	1.34776e-07	-5.47032e-07	2.03199e-06	-7.94128e-07	1.23786e-06	7.05648e-07	-6.71301e-08	6.38518e-07	4.96104e-07	-2.24507e-07	2.71596e-07	3.89221e-07	-6.78886e-08	3.21333e-07
16.736	-7.80643e-07	2.44888e-07	-5.35755e-07	-6.36989e-07	1.34946e-07	-5.02043e-07	-7.20506e-07	1.30255e-07	-5.90251e-07	-6.85073e-07	1.35422e-07	-5.49651e-07	2.02672e-06	-7.94044e-07	1.23267e-06	7.01032e-07	-6.66909e-08	6.34341e-07	4.93653e-07	-2.22937e-07	2.70715e-07	3.84628e-07	-6.70874e-08	3.17540e-07
16.761	-7.83879e-07	2.45903e-07	-5.37975e-07	-6.39825e-07	1.35547e-07	-5.04278e-07	-7.23303e-07	1.30760e-07	-5.92542e-07	-6.88333e-07	1.36066e-07	-5.52267e-07	2.02144e-06	-7.93951e-07	1.22749e-06	6.96413e-07	-6.62514e-08	6.30161e-07	4.91202e-07	-2.21364e-07	2.69838e-07	3.80028e-07	-6.62850e-08	3.13743e-07
16.785	-7.87108e-07	2.46916e-07	-5.40192e-07	-6.42655e-07	1.36146e-07	-5.06509e-07	-7.26086e-07	1.31264e-07	-5.94822e-07	-6.91589e-07	1.36710e-07	-5.54879e-07	2.01617e-06	-7.93849e-07	1.22232e-06	6.91791e-07	-6.58118e-08	6.25979e-07	4.88752e-07	-2.19788e-07	2.68964e-07	3.75421e-07	-6.54816e-08	3.09940e-07
16.810	-7.90331e-07	2.47927e-07	-5.42403e-07	-6.45480e-07	1.36745e-07	-5.08735e-07	-7.28856e-07	1.31764e-07	-5.97092e-07	-6.94841e-07	1.37352e-07	-5.57488e-07	2.01090e-06	-7.93738e-07	1.21717e-06	6.87168e-07	-6.53719e-08	6.21796e-07	4.86303e-07	-2.18209e-07	2.68094e-07	3.70809e-07	-6.46771e-08	3.06132e-07
16.835	-7.93547e-07	2.48936e-07	-5.44611e-07	-6.48298e-07	1.37342e-07	-5.10957e-07	-7.31613e-07	1.32263e-07	-5.99350e-07	-6.98088e-07	1.37994e-07	-5.60093e-07	2.00563e-06	-7.93618e-07	1.21202e-06	6.82542e-07	-6.49319e-08	6.17610e-07	4.83855e-07	-2.16627e-07	2.67228e-07	3.66191e-07	-6.38715e-08	3.02319e-07
16.859	-7.96756e-07	2.49943e-07	-5.46813e-07	-6.51111e-07	1.37938e-07	-5.13173e-07	-7.34355e-07	1.32759e-07	-6.01597e-07	-7.01330e-07	1.38635e-07	-5.62695e-07	2.00037e-06	-7.93489e-07	1.20688e-06	6.77914e-07	-6.44916e-08	6.13422e-07	4.81407e-07	-2.15042e-07	2.66366e-07	3.61566e-07	-6.30649e-08	2.98501e-07
16.884	-7.99959e-07	2.50948e-07	-5.49011e-07	-6.53917e-07	1.38532e-07	-5.15385e-07	-7.37085e-07	1.33252e-07	-6.03833e-07	-7.04568e-07	1.39275e-07	-5.65293e-07	1.99510e-06	-7.93351e-07	1.20175e-06	6.73284e-07	-6.40512e-08	6.09233e-07	4.78961e-07	-2.13454e-07	2.65507e-07	3.56936e-07	-6.22573e-08	2.94678e-07
16.908	-8.03154e-07	2.51950e-07	-5.51204e-07	-6.56717e-07	1.39125e-07	-5.17592e-07	-7.39800e-07	1.33743e-07	-6.06057e-07	-7.07801e-07	1.39914e-07	-5.67887e-07	1.98983e-06	-7.93204e-07	1.19663e-06	6.68653e-07	-6.36106e-08	6.05042e-07	4.76515e-07	-2.11863e-07	2.64652e-07	3.52300e-07	-6.14487e-08	2.90851e-07
16.933	-8.06343e-07	2.52950e-07	-5.53393e-07	-6.59511e-07	1.39717e-07	-5.19794e-07	-7.42502e-07	1.34231e-07	-6.08271e-07	-7.11030e-07	1.40553e-07	-5.70477e-07	1.98457e-06	-7.93048e-07	1.19152e-06	6.64020e-07	-6.31698e-08	6.00850e-07	4.74070e-07	-2.10270e-07	2.63800e-07	3.47658e-07	-6.06391e-08	2.87019e-07
16.957	-8.09525e-07	2.53949e-07	-5.55577e-07	-6.62299e-07	1.40308e-07	-5.21991e-07	-7.45190e-07	1.34717e-07	-6.10473e-07	-7.14253e-07	1.41190e-07	-5.73064e-07	1.97931e-06	-7.92883e-07	1.18642e-06	6.59385e-07	-6.27289e-08	5.96656e-07	4.71626e-07	-2.08674e-07	2.62953e-07	3.43011e-07	-5.98285e-08	2.83182e-07
16.982	-8.12700e-07	2.54945e-07	-5.57756e-07	-6.65080e-07	1.40897e-07	-5.24183e-07	-7.47864e-07	1.35201e-07	-6.12664e-07	-7.17472e-07	1.41826e-07	-5.75646e-07	1.97404e-06	-7.92710e-07	1.18133e-06	6.54749e-07	-6.22879e-08	5.92461e-07	4.69184e-07	-2.07075e-07	2.62109e-07	3.38359e-07	-5.90170e-08	2.79341e-07
17.007	-8.15868e-07	2.55938e-07	-5.59930e-07	-6.67855e-07	1.41485e-07	-5.26370e-07	-7.50525e-07	1.35682e-07	-6.14843e-07	-7.20686e-07	1.42461e-07	-5.78224e-07	1.96878e-06	-7.92528e-07	1.17626e-06	6.50111e-07	-6.18467e-08	5.88264e-07	4.66742e-07	-2.05474e-07	2.61269e-07	3.33701e-07	-5.82046e-08	2.75496e-07
17.031	-8.19029e-07	2.56930e-07	-5.62099e-07	-6.70623e-07	1.42071e-07	-5.28552e-07	-7.53172e-07	1.36160e-07	-6.17011e-07	-7.23894e-07	1.43096e-07	-5.80799e-07	1.96353e-06	-7.92337e-07	1.17119e-06	6.45472e-07	-6.14054e-08	5.84067e-07	4.64302e-07	-2.03870e-07	2.60433e-07	3.29038e-07	-5.73913e-08	2.71646e-07
17.056	-8.22182e-07	2.57919e-07	-5.64263e-07	-6.73384e-07	1.42656e-07	-5.30728e-07	-7.55804e-07	1.36636e-07	-6.19168e-07	-7.27097e-07	1.43729e-07	-5.83369e-07	1.95827e-06	-7.92137e-07	1.16613e-06	6.40832e-07	-6.09639e-08	5.79868e-07	4.61863e-07	-2.02263e-07	2.59600e-07	3.24370e-07	-5.65771e-08	2.67793e-07
17.080	-8.25329e-07	2.58906e-07	-5.66423e-07	-6.76139e-07	1.43240e-07	-5.32899e-07	-7.58423e-07	1.37110e-07	-6.21313e-07	-7.30295e-07	1.44361e-07	-5.85934e-07	1.95302e-06	-7.91929e-07	1.16109e-06	6.36191e-07	-6.05224e-08	5.75669e-07	4.59426e-07	-2.00654e-07	2.58772e-07	3.19697e-07	-5.57620e-08	2.63935e-07
17.105	-8.28468e-07	2.59891e-07	-5.68577e-07	-6.78887e-07	1.43822e-07	-5.35065e-07	-7.61028e-07	1.37580e-07	-6.23447e-07	-7.33488e-07	1.44992e-07	-5.88496e-07	1.94776e-06	-7.91712e-07	1.15605e-06	6.31549e-07	-6.00808e-08	5.71468e-07	4.56990e-07	-1.99043e-07	2.57947e-07	3.15019e-07	-5.49461e-08	2.60073e-07
17.129	-8.31599e-07	2.60873e-07	-5.70726e-07	-6.81628e-07	1.44403e-07	-5.37226e-07	-7.63618e-07	1.38049e-07	-6.25569e-07	-7.36675e-07	1.45622e-07	-5.91053e-07	1.94252e-06	-7.91487e-07	1.15103e-06	6.26906e-07	-5.96391e-08	5.67267e-07	4.54555e-07	-1.97429e-07	2.57126e-07	3.10337e-07	-5.41294e-08	2.56207e-07
17.154	-8.34723e-07	2.61853e-07	-5.72870e-07	-6.84363e-07	1.44982e-07	-5.39381e-07	-7.66195e-07	1.38515e-07	-6.27680e-07	-7.39857e-07	1.46251e-07	-5.93606e-07	1.93727e-06	-7.91253e-07	1.14602e-06	6.22262e-07	-5.91973e-08	5.63065e-07	4.52122e-07	-1.95812e-07	2.56309e-07	3.05650e-07	-5.33119e-08	2.52338e-07
17.179	-8.37840e-07	2.62831e-07	-5.75009e-07	-6.87090e-07	1.45560e-07	-5.41530e-07	-7.68757e-07	1.38978e-07	-6.29779e-07	-7.43033e-07	1.46879e-07	-5.96154e-07	1.93202e-06	-7.91011e-07	1.14101e-06	6.17618e-07	-5.87555e-08	5.58862e-07	4.49690e-07	-1.94194e-07	2.55496e-07	3.00958e-07	-5.24936e-08	2.48465e-07
17.203	-8.40949e-07	2.63806e-07	-5.77143e-07	-6.89811e-07	1.46136e-07	-5.43674e-07	-7.71306e-07	1.39439e-07	-6.31867e-07	-7.46203e-07	1.47505e-07	-5.98697e-07	1.92678e-06	-7.90760e-07	1.13602e-06	6.12973e-07	-5.83136e-08	5.54660e-07	4.47260e-07	-1.92573e-07	2.54687e-07	2.96262e-07	-5.16746e-08	2.44588e-07
17.228	-8.44050e-07	2.64779e-07	-5.79271e-07	-6.92524e-07	1.46711e-07	-5.45813e-07	-7.73840e-07	1.39897e-07	-6.33943e-07	-7.49367e-07	1.48131e-07	-6.01236e-07	1.92154e-06	-7.90500e-07	1.13104e-06	6.08328e-07	-5.78717e-08	5.50456e-07	4.44832e-07	-1.90950e-07	2.53882e-07	2.91562e-07	-5.08548e-08	2.40708e-07
17.252	-8.47144e-07	2.65750e-07	-5.81394e-07	-6.95230e-07	1.47284e-07	-5.47946e-07	-7.76359e-07	1.40352e-07	-6.36007e-07	-7.52526e-07	1.48755e-07	-6.03770e-07	1.91631e-06	-7.90233e-07	1.12607e-06	6.03682e-07	-5.74298e-08	5.46252e-07	4.42405e-07	-1.89324e-07	2.53081e-07	2.86858e-07	-5.00343e-08	2.36824e-07
17.277	-8.50230e-07	2.66718e-07	-5.83512e-07	-6.97929e-07	1.47856e-07	-5.50073e-07	-7.78865e-07	1.40805e-07	-6.38060e-07	-7.55678e-07	1.49379e-07	-6.06300e-07	1.91107e-06	-7.89956e-07	1.12112e-06	5.99036e-07	-5.69878e-08	5.42049e-07	4.39980e-07	-1.87697e-07	2.52283e-07	2.82150e-07	-4.92131e-08	2.32937e-07
17.302	-8.53308e-07	2.67683e-07	-5.85625e-07	-7.00620e-07	1.48426e-07	-5.52194e-07	-7.81356e-07	1.41256e-07	-6.40101e-07	-7.58825e-07	1.50001e-07	-6.08824e-07	1.90584e-06	-7.89672e-07	1.11617e-06	5.94391e-07	-5.65458e-08	5.37845e-07	4.37557e-07	-1.86067e-07	2.51490e-07	2.77438e-07	-4.83912e-08	2.29047e-07
17.326	-8.56378e-07	2.68646e-07	-5.87732e-07	-7.03304e-07	1.48995e-07	-5.54310e-07	-7.83833e-07	1.41703e-07	-6.42130e-07	-7.61965e-07	1.50621e-07	-6.11344e-07	1.90061e-06	-7.89379e-07	1.11124e-06	5.89745e-07	-5.61039e-08	5.33641e-07	4.35136e-07	-1.84435e-07	2.50700e-07	2.72722e-07	-4.75687e-08	2.25154e-07
17.351	-8.59441e-07	2.69607e-07	-5.89833e-07	-7.05981e-07	1.49562e-07	-5.56419e-07	-7.86296e-07	1.42149e-07	-6.44147e-07	-7.65099e-07	1.51241e-07	-6.13859e-07	1.89539e-06	-7.89079e-07	1.10631e-06	5.85099e-07	-5.56619e-08	5.29437e-07	4.32716e-07	-1.82801e-07	2.49915e-07	2.68003e-07	-4.67455e-08	2.21257e-07
17.375	-8.62495e-07	2.70565e-07	-5.91930e-07	-7.08650e-07	1.50127e-07	-5.58523e-07	-7.88744e-07	1.42591e-07	-6.46153e-07	-7.68227e-07	1.51859e-07	-6.16368e-07	1.89017e-06	-7.88769e-07	1.10140e-06	5.80453e-07	-5.52199e-08	5.25233e-07	4.30299e-07	-1.81165e-07	2.49134e-07	2.63280e-07	-4.59217e-08	2.17358e-07
17.400	-8.65541e-07	2.71521e-07	-5.94020e-07	-7.11312e-07	1.50691e-07	-5.60620e-07	-7.91178e-07	1.43031e-07	-6.48147e-07	-7.71349e-07	1.52476e-07	-6.18873e-07	1.88495e-06	-7.88452e-07	1.09650e-06	5.75808e-07	-5.47780e-08	5.21030e-07	4.27884e-07	-1.79528e-07	2.48356e-07	2.58554e-07	-4.50973e-08	2.13456e-07
17.424	-8.68579e-07	2.72474e-07	-5.96105e-07	-7.13965e-07	1.51253e-07	-5.62712e-07	-7.93597e-07	1.43468e-07	-6.50128e-07	-7.74464e-07	1.53092e-07	-6.21372e-07	1.87974e-06	-7.88127e-07	1.09161e-06	5.71163e-07	-5.43361e-08	5.16827e-07	4.25471e-07	-1.77888e-07	2.47583e-07	2.53824e-07	-4.42724e-08	2.09552e-07
17.449	-8.71609e-07	2.73424e-07	-5.98185e-07	-7.16611e-07	1.51814e-07	-5.64798e-07	-7.96002e-07	1.43903e-07	-6.52098e-07	-7.77572e-07	1.53706e-07	-6.23866e-07	1.87453e-06	-7.87794e-07	1.08674e-06	5.66519e-07	-5.38943e-08	5.12624e-07	4.23060e-07	-1.76247e-07	2.46813e-07	2.49091e-07	-4.34469e-08	2.05644e-07
17.474	-8.74631e-07	2.74372e-07	-6.00258e-07	-7.19250e-07	1.52373e-07	-5.66877e-07	-7.98392e-07	1.44335e-07	-6.54057e-07	-7.80674e-07	1.54319e-07	-6.26354e-07	1.86932e-06	-7.87452e-07	1.08187e-06	5.61875e-07	-5.34526e-08	5.08422e-07	4.20651e-07	-1.74603e-07	2.46048e-07	2.44355e-07	-4.26208e-08	2.01734e-07
17.498	-8.77644e-07	2.75317e-07	-6.02326e-07	-7.21880e-07	1.52930e-07	-5.68950e-07	-8.00767e-07	1.44765e-07	-6.56003e-07	-7.83769e-07	1.54931e-07	-6.28838e-07	1.86412e-06	-7.87103e-07	1.07702e-06	5.57232e-07	-5.30109e-08	5.04221e-07	4.18244e-07	-1.72958e-07	2.45286e-07	2.39617e-07	-4.17943e-08	1.97822e-07
17.523	-8.80649e-07	2.76260e-07	-6.04389e-07	-7.24503e-07	1.53486e-07	-5.71017e-07	-8.03128e-07	1.45192e-07	-6.57937e-07	-7.86857e-07	1.55542e-07	-6.31315e-07	1.85892e-06	-7.86745e-07	1.07218e-06	5.52590e-07	-5.25693e-08	5.00021e-07	4.15840e-07	-1.71311e-07	2.44529e-07	2.34875e-07	-4.09673e-08	1.93908e-07
17.547	-8.83645e-07	2.77200e-07	-6.06445e-07	-7.27117e-07	1.54040e-07	-5.73078e-07	-8.05475e-07	1.45616e-07	-6.59859e-07	-7.89938e-07	1.56151e-07	-6.33788e-07	1.85373e-06	-7.86380e-07	1.06735e-06	5.47949e-07	-5.21277e-08	4.95821e-07	4.13438e-07	-1.69663e-07	2.43775e-07	2.30131e-07	-4.01398e-08	1.89991e-07
17.572	-8.86633e-07	2.78137e-07	-6.08496e-07	-7.29724e-07	1.54592e-07	-5.75132e-07	-8.07807e-07	1.46037e-07	-6.61769e-07	-7.93013e-07	1.56759e-07	-6.36254e-07	1.84854e-06	-7.86007e-07	1.06254e-06	5.43309e-07	-5.16863e-08	4.91623e-07	4.11039e-07	-1.68012e-07	2.43026e-07	2.25384e-07	-3.93118e-08	1.86072e-07
17.596	-8.89613e-07	2.79072e-07	-6.10541e-07	-7.32322e-07	1.55142e-07	-5.77180e-07	-8.10124e-07	1.46456e-07	-6.63667e-07	-7.96080e-07	1.57365e-07	-6.38715e-07	1.84336e-06	-7.85626e-07	1.05773e-06	5.38670e-07	-5.12450e-08	4.87425e-07	4.08642e-07	-1.66361e-07	2.42281e-07	2.20635e-07	-3.84834e-08	1.82151e-07
17.621	-8.92584e-07	2.80004e-07	-6.12580e-07	-7.34912e-07	1.55691e-07	-5.79221e-07	-8.12426e-07	1.46872e-07	-6.65553e-07	-7.99140e-07	1.57970e-07	-6.41170e-07	1.83818e-06	-7.85237e-07	1.05294e-06	5.34032e-07	-5.08038e-08	4.83229e-07	4.06247e-07	-1.64707e-07	2.41540e-07	2.15883e-07	-3.76546e-08	1.78228e-07
17.646	-8.95546e-07	2.80933e-07	-6.14612e-07	-7.37494e-07	1.56238e-07	-5.81256e-07	-8.14713e-07	1.47286e-07	-6.67427e-07	-8.02193e-07	1.58573e-07	-6.43620e-07	1.83300e-06	-7.84841e-07	1.04816e-06	5.29396e-07	-5.03628e-08	4.79033e-07	4.03855e-07	-1.63053e-07	2.40803e-07	2.11129e-07	-3.68255e-08	1.74304e-07
17.670	-8.98499e-07	2.81860e-07	-6.16639e-07	-7.40067e-07	1.56783e-07	-5.83284e-07	-8.16986e-07	1.47697e-07	-6.69289e-07	-8.05239e-07	1.59175e-07	-6.46063e-07	1.82783e-06	-7.84437e-07	1.04339e-06	5.24761e-07	-4.99218e-08	4.74840e-07	4.01466e-07	-1.61396e-07	2.40070e-07	2.06373e-07	-3.59959e-08	1.70377e-07
17.695	-9.01444e-07	2.82784e-07	-6.18660e-07	-7.42632e-07	1.57326e-07	-5.85306e-07	-8.19244e-07	1.48105e-07	-6.71139e-07	-8.08277e-07	1.59776e-07	-6.48501e-07	1.82266e-06	-7.84025e-07	1.03864e-06	5.20128e-07	-4.94811e-08	4.70647e-07	3.99079e-07	-1.59738e-07	2.39341e-07	2.01615e-07	-3.51661e-08	1.66449e-07
17.719	-9.04380e-07	2.83705e-07	-6.20675e-07	-7.45189e-07	1.57868e-07	-5.87321e-07	-8.21487e-07	1.48511e-07	-6.72977e-07	-8.11308e-07	1.60375e-07	-6.50933e-07	1.81750e-06	-7.83606e-07	1.03390e-06	5.15497e-07	-4.90405e-08	4.66456e-07	3.96696e-07	-1.58079e-07	2.38616e-07	1.96856e-07	-3.43359e-08	1.62520e-07
17.744	-9.07307e-07	2.84623e-07	-6.22684e-07	-7.47737e-07	1.58408e-07	-5.89329e-07	-8.23715e-07	1.48913e-07	-6.74802e-07	-8.14331e-07	1.60973e-07	-6.53358e-07	1.81235e-06	-7.83179e-07	1.02917e-06	5.10867e-07	-4.86001e-08	4.62267e-07	3.94315e-07	-1.56419e-07	2.37896e-07	1.92094e-07	-3.35054e-08	1.58589e-07
17.768	-9.10225e-07	2.85538e-07	-6.24687e-07	-7.50276e-07	1.58946e-07	-5.91330e-07	-8.25929e-07	1.49314e-07	-6.76615e-07	-8.17347e-07	1.61569e-07	-6.55778e-07	1.80720e-06	-7.82744e-07	1.02445e-06	5.06239e-07	-4.81598e-08	4.58080e-07	3.91936e-07	-1.54757e-07	2.37179e-07	1.87331e-07	-3.26746e-08	1.54657e-07
17.793	-9.13134e-07	2.86451e-07	-6.26683e-07	-7.52807e-07	1.59482e-07	-5.93325e-07	-8.28127e-07	1.49711e-07	-6.78416e-07	-8.20355e-07	1.62163e-07	-6.58191e-07	1.80205e-06	-7.82302e-07	1.01975e-06	5.01614e-07	-4.77198e-08	4.53894e-07	3.89561e-07	-1.53094e-07	2.36467e-07	1.82567e-07	-3.18436e-08	1.50723e-07
17.818	-9.16033e-07	2.87360e-07	-6.28673e-07	-7.55329e-07	1.60016e-07	-5.95313e-07	-8.30311e-07	1.50106e-07	-6.80205e-07	-8.23355e-07	1.62756e-07	-6.60598e-07	1.79691e-06	-7.81853e-07	1.01506e-06	4.96990e-07	-4.72799e-08	4.49710e-07	3.87189e-07	-1.51430e-07	2.35759e-07	1.77801e-07	-3.10123e-08	1.46789e-07
17.842	-9.18924e-07	2.88267e-07	-6.30657e-07	-7.57842e-07	1.60549e-07	-5.97294e-07	-8.32479e-07	1.50498e-07	-6.81982e-07	-8.26347e-07	1.63348e-07	-6.62999e-07	1.79178e-06	-7.81396e-07	1.01038e-06	4.92369e-07	-4.68403e-08	4.45529e-07	3.84819e-07	-1.49765e-07	2.35055e-07	1.73034e-07	-3.01809e-08	1.42853e-07
17.867	-9.21806e-07	2.89171e-07	-6.32635e-07	-7.60347e-07	1.61079e-07	-5.99267e-07	-8.34633e-07	1.50887e-07	-6.83746e-07	-8.29331e-07	1.63938e-07	-6.65393e-07	1.78665e-06	-7.80932e-07	1.00572e-06	4.87750e-07	-4.64009e-08	4.41349e-07	3.82453e-07	-1.48098e-07	2.34355e-07	1.68266e-07	-2.93492e-08	1.38917e-07
17.891	-9.24678e-07	2.90072e-07	-6.34606e-07	-7.62842e-07	1.61608e-07	-6.01234e-07	-8.36772e-07	1.51274e-07	-6.85498e-07	-8.32307e-07	1.64526e-07	-6.67781e-07	1.78152e-06	-7.80461e-07	1.00106e-06	4.83133e-07	-4.59617e-08	4.37172e-07	3.80090e-07	-1.46431e-07	2.33659e-07	1.63497e-07	-2.85174e-08	1.34979e-07
17.916	-9.27541e-07	2.90970e-07	-6.36571e-07	-7.65328e-07	1.62135e-07	-6.03194e-07	-8.38895e-07	1.51658e-07	-6.87237e-07	-8.35276e-07	1.65113e-07	-6.70163e-07	1.77641e-06	-7.79982e-07	9.96424e-07	4.78519e-07	-4.55227e-08	4.32997e-07	3.77730e-07	-1.44762e-07	2.32967e-07	1.58727e-07	-2.76854e-08	1.31041e-07
17.940	-9.30394e-07	2.91865e-07	-6.38529e-07	-7.67806e-07	1.62659e-07	-6.05146e-07	-8.41004e-07	1.52039e-07	-6.88965e-07	-8.38235e-07	1.65698e-07	-6.72537e-07	1.77129e-06	-7.79496e-07	9.91798e-07	4.73908e-07	-4.50840e-08	4.28824e-07	3.75373e-07	-1.43093e-07	2.32280e-07	1.53956e-07	-2.68532e-08	1.27103e-07
17.965	-9.33239e-07	2.92758e-07	-6.40481e-07	-7.70274e-07	1.63182e-07	-6.07092e-07	-8.43097e-07	1.52417e-07	-6.90680e-07	-8.41187e-07	1.66281e-07	-6.74906e-07	1.76619e-06	-7.79004e-07	9.87186e-07	4.69300e-07	-4.46456e-08	4.24654e-07	3.73019e-07	-1.41422e-07	2.31597e-07	1.49185e-07	-2.60210e-08	1.23164e-07
17.990	-9.36073e-07	2.93647e-07	-6.42426e-07	-7.72733e-07	1.63703e-07	-6.09030e-07	-8.45175e-07	1.52793e-07	-6.92382e-07	-8.44130e-07	1.66863e-07	-6.77267e-07	1.76109e-06	-7.78503e-07	9.82586e-07	4.64694e-07	-4.42075e-08	4.20486e-07	3.70669e-07	-1.39751e-07	2.30918e-07	1.44413e-07	-2.51887e-08	1.19224e-07
18.014	-9.38898e-07	2.94533e-07	-6.44365e-07	-7.75183e-07	1.64222e-07	-6.10961e-07	-8.47238e-07	1.53166e-07	-6.94073e-07	-8.47065e-07	1.67443e-07	-6.79622e-07	1.75600e-06	-7.77996e-07	9.78000e-07	4.60091e-07	-4.37696e-08	4.16322e-07	3.68322e-07	-1.38079e-07	2.30243e-07	1.39641e-07	-2.43564e-08	1.15284e-07
18.039	-9.41714e-07	2.95416e-07	-6.46297e-07	-7.77624e-07	1.64739e-07	-6.12884e-07	-8.49287e-07	1.53536e-07	-6.95750e-07	-8.49992e-07	1.68022e-07	-6.81970e-07	1.75091e-06	-7.77482e-07	9.73427e-07	4.55492e-07	-4.33320e-08	4.12160e-07	3.65978e-07	-1.36406e-07	2.29572e-07	1.34868e-07	-2.35239e-08	1.11344e-07
18.063	-9.44520e-07	2.96296e-07	-6.48223e-07	-7.80055e-07	1.65254e-07	-6.14801e-07	-8.51319e-07	1.53904e-07	-6.97416e-07	-8.52909e-07	1.68599e-07	-6.84311e-07	1.74583e-06	-7.76961e-07	9.68868e-07	4.50895e-07	-4.28948e-08	4.08001e-07	3.63638e-07	-1.34732e-07	2.28906e-07	1.30096e-07	-2.26915e-08	1.07404e-07
18.088	-9.47316e-07	2.97174e-07	-6.50142e-07	-7.82477e-07	1.65767e-07	-6.16709e-07	-8.53337e-07	1.54268e-07	-6.99069e-07	-8.55818e-07	1.69174e-07	-6.86645e-07	1.74075e-06	-7.76433e-07	9.64322e-07	4.46302e-07	-4.24578e-08	4.03844e-07	3.61301e-07	-1.33058e-07	2.28243e-07	1.25323e-07	-2.18591e-08	1.03464e-07
18.113	-9.50102e-07	2.98048e-07	-6.52054e-07	-7.84889e-07	1.66278e-07	-6.18611e-07	-8.55340e-07	1.54630e-07	-7.00709e-07	-8.58719e-07	1.69747e-07	-6.88972e-07	1.73569e-06	-7.75898e-07	9.59789e-07	4.41713e-07	-4.20212e-08	3.99691e-07	3.58968e-07	-1.31383e-07	2.27585e-07	1.20551e-07	-2.10267e-08	9.95242e-08
18.137	-9.52879e-07	2.98919e-07	-6.53960e-07	-7.87292e-07	1.66787e-07	-6.20504e-07	-8.57327e-07	1.54990e-07	-7.02337e-07	-8.61610e-07	1.70319e-07	-6.91292e-07	1.73063e-06	-7.75356e-07	9.55270e-07	4.37126e-07	-4.15849e-08	3.95542e-07	3.56639e-07	-1.29707e-07	2.26932e-07	1.15779e-07	-2.01943e-08	9.55845e-08
18.162	-9.55645e-07	2.99787e-07	-6.55859e-07	-7.89685e-07	1.67294e-07	-6.22390e-07	-8.59299e-07	1.55346e-07	-7.03953e-07	-8.64493e-07	1.70888e-07	-6.93604e-07	1.72557e-06	-7.74808e-07	9.50765e-07	4.32544e-07	-4.11490e-08	3.91395e-07	3.54313e-07	-1.28031e-07	2.26282e-07	1.11007e-07	-1.93620e-08	9.16450e-08
18.186	-9.58402e-07	3.00651e-07	-6.57751e-07	-7.92068e-07	1.67799e-07	-6.24269e-07	-8.61256e-07	1.55700e-07	-7.05556e-07	-8.67366e-07	1.71456e-07	-6.95910e-07	1.72053e-06	-7.74253e-07	9.46273e-07	4.27965e-07	-4.07134e-08	3.87252e-07	3.51991e-07	-1.26355e-07	2.25637e-07	1.06236e-07	-1.85298e-08	8.77060e-08
18.211	-9.61149e-07	3.01513e-07	-6.59636e-07	-7.94442e-07	1.68302e-07	-6.26140e-07	-8.63198e-07	1.56051e-07	-7.07147e-07	-8.70231e-07	1.72023e-07	-6.98208e-07	1.71549e-06	-7.73691e-07	9.41795e-07	4.23390e-07	-4.02781e-08	3.83112e-07	3.49673e-07	-1.24677e-07	2.24995e-07	1.01465e-07	-1.76977e-08	8.37676e-08
18.235	-9.63885e-07	3.02372e-07	-6.61514e-07	-7.96806e-07	1.68803e-07	-6.28003e-07	-8.65124e-07	1.56399e-07	-7.08725e-07	-8.73086e-07	1.72587e-07	-7.00499e-07	1.71045e-06	-7.73122e-07	9.37331e-07	4.18819e-07	-3.98433e-08	3.78976e-07	3.47358e-07	-1.23000e-07	2.24359e-07	9.66955e-08	-1.68658e-08	7.98297e-08
18.260	-9.66612e-07	3.03227e-07	-6.63385e-07	-7.99160e-07	1.69302e-07	-6.29858e-07	-8.67035e-07	1.56745e-07	-7.10290e-07	-8.75932e-07	1.73150e-07	-7.02783e-07	1.70543e-06	-7.72547e-07	9.32881e-07	4.14252e-07	-3.94088e-08	3.74843e-07	3.45048e-07	-1.21322e-07	2.23726e-07	9.19266e-08	-1.60340e-08	7.58926e-08
18.285	-9.69328e-07	3.04079e-07	-6.65249e-07	-8.01504e-07	1.69798e-07	-6.31706e-07	-8.68931e-07	1.57088e-07	-7.11843e-07	-8.78769e-07	1.73710e-07	-7.05059e-07	1.70041e-06	-7.71965e-07	9.28444e-07	4.09689e-07	-3.89748e-08	3.70715e-07	3.42741e-07	-1.19644e-07	2.23097e-07	8.71587e-08	-1.52024e-08	7.19563e-08
18.309	-9.72035e-07	3.04928e-07	-6.67107e-07	-8.03839e-07	1.70293e-07	-6.33546e-07	-8.70811e-07	1.57427e-07	-7.13384e-07	-8.81597e-07	1.74269e-07	-7.07327e-07	1.69540e-06	-7.71377e-07	9.24022e-07	4.05131e-07	-3.85411e-08	3.66590e-07	3.40438e-07	-1.17965e-07	2.22473e-07	8.23919e-08	-1.43709e-08	6.80210e-08
18.334	-9.74731e-07	3.05774e-07	-6.68957e-07	-8.06163e-07	1.70785e-07	-6.35378e-07	-8.72676e-07	1.57765e-07	-7.14912e-07	-8.84415e-07	1.74826e-07	-7.09588e-07	1.69040e-06	-7.70783e-07	9.19613e-07	4.00577e-07	-3.81078e-08	3.62469e-07	3.38139e-07	-1.16286e-07	2.21853e-07	7.76264e-08	-1.35397e-08	6.40867e-08
18.358	-9.77416e-07	3.06616e-07	-6.70800e-07	-8.08477e-07	1.71276e-07	-6.37201e-07	-8.74526e-07	1.58099e-07	-7.16427e-07	-8.87223e-07	1.75382e-07	-7.11842e-07	1.68540e-06	-7.70182e-07	9.15218e-07	3.96027e-07	-3.76750e-08	3.58352e-07	3.35845e-07	-1.14607e-07	2.21238e-07	7.28623e-08	-1.27088e-08	6.01536e-08
18.383	-9.80091e-07	3.07455e-07	-6.72636e-07	-8.10781e-07	1.71764e-07	-6.39017e-07	-8.76360e-07	1.58431e-07	-7.17930e-07	-8.90022e-07	1.75935e-07	-7.14087e-07	1.68041e-06	-7.69574e-07	9.10838e-07	3.91482e-07	-3.72426e-08	3.54239e-07	3.33554e-07	-1.12928e-07	2.20626e-07	6.80997e-08	-1.18781e-08	5.62217e-08
18.407	-9.82756e-07	3.08291e-07	-6.74465e-07	-8.13075e-07	1.72250e-07	-6.40825e-07	-8.78179e-07	1.58759e-07	-7.19420e-07	-8.92811e-07	1.76486e-07	-7.16325e-07	1.67543e-06	-7.68961e-07	9.06471e-07	3.86941e-07	-3.68107e-08	3.50131e-07	3.31268e-07	-1.11249e-07	2.20019e-07	6.33388e-08	-1.10477e-08	5.22911e-08
18.432	-9.85410e-07	3.09124e-07	-6.76287e-07	-8.15358e-07	1.72733e-07	-6.42625e-07	-8.79983e-07	1.59086e-07	-7.20897e-07	-8.95591e-07	1.77036e-07	-7.18555e-07	1.67046e-06	-7.68341e-07	9.02119e-07	3.82406e-07	-3.63792e-08	3.46026e-07	3.28985e-07	-1.09569e-07	2.19416e-07	5.85796e-08	-1.02176e-08	4.83621e-08
18.457	-9.88054e-07	3.09953e-07	-6.78101e-07	-8.17632e-07	1.73215e-07	-6.44417e-07	-8.81771e-07	1.59409e-07	-7.22362e-07	-8.98360e-07	1.77583e-07	-7.20777e-07	1.66550e-06	-7.67715e-07	8.97781e-07	3.77875e-07	-3.59482e-08	3.41927e-07	3.26707e-07	-1.07890e-07	2.18817e-07	5.38224e-08	-9.38778e-09	4.44346e-08
18.481	-9.90687e-07	3.10779e-07	-6.79908e-07	-8.19894e-07	1.73694e-07	-6.46200e-07	-8.83544e-07	1.59729e-07	-7.23814e-07	-9.01120e-07	1.78129e-07	-7.22991e-07	1.66054e-06	-7.67082e-07	8.93457e-07	3.73349e-07	-3.55176e-08	3.37831e-07	3.24434e-07	-1.06211e-07	2.18223e-07	4.90671e-08	-8.55836e-09	4.05087e-08
18.506	-9.93310e-07	3.11602e-07	-6.81708e-07	-8.22147e-07	1.74172e-07	-6.47975e-07	-8.85301e-07	1.60047e-07	-7.25254e-07	-9.03869e-07	1.78672e-07	-7.25197e-07	1.65559e-06	-7.66444e-07	8.89148e-07	3.68828e-07	-3.50876e-08	3.33741e-07	3.22164e-07	-1.04532e-07	2.17633e-07	4.43140e-08	-7.72932e-09	3.65847e-08
18.530	-9.95922e-07	3.12421e-07	-6.83500e-07	-8.24389e-07	1.74646e-07	-6.49742e-07	-8.87043e-07	1.60362e-07	-7.26681e-07	-9.06609e-07	1.79214e-07	-7.27395e-07	1.65065e-06	-7.65800e-07	8.84852e-07	3.64313e-07	-3.46580e-08	3.29655e-07	3.19899e-07	-1.02852e-07	2.17047e-07	3.95632e-08	-6.90068e-09	3.26625e-08
18.555	-9.98523e-07	3.13237e-07	-6.85286e-07	-8.26620e-07	1.75119e-07	-6.51501e-07	-8.88770e-07	1.60674e-07	-7.28096e-07	-9.09339e-07	1.79753e-07	-7.29585e-07	1.64572e-06	-7.65149e-07	8.80572e-07	3.59803e-07	-3.42289e-08	3.25574e-07	3.17639e-07	-1.01174e-07	2.16465e-07	3.48148e-08	-6.07245e-09	2.87423e-08
18.579	-1.00111e-06	3.14050e-07	-6.87063e-07	-8.28841e-07	1.75590e-07	-6.53251e-07	-8.90481e-07	1.60983e-07	-7.29497e-07	-9.12058e-07	1.80291e-07	-7.31767e-07	1.64080e-06	-7.64493e-07	8.76305e-07	3.55298e-07	-3.38004e-08	3.21498e-07	3.15383e-07	-9.94949e-08	2.15888e-07	3.00689e-08	-5.24466e-09	2.48242e-08
18.604	-1.00369e-06	3.14859e-07	-6.88834e-07	-8.31051e-07	1.76058e-07	-6.54993e-07	-8.92176e-07	1.61290e-07	-7.30886e-07	-9.14767e-07	1.80826e-07	-7.33940e-07	1.63588e-06	-7.63831e-07	8.72053e-07	3.50799e-07	-3.33724e-08	3.17427e-07	3.13131e-07	-9.78165e-08	2.15315e-07	2.53257e-08	-4.41734e-09	2.09083e-08
18.629	-1.00626e-06	3.15665e-07	-6.90596e-07	-8.33251e-07	1.76524e-07	-6.56727e-07	-8.93856e-07	1.61594e-07	-7.32263e-07	-9.17465e-07	1.81360e-07	-7.36106e-07	1.63098e-06	-7.63163e-07	8.67816e-07	3.46305e-07	-3.29449e-08	3.13361e-07	3.10884e-07	-9.61385e-08	2.14746e-07	2.05852e-08	-3.59051e-09	1.69947e-08
18.653	-1.00882e-06	3.16467e-07	-6.92352e-07	-8.35439e-07	1.76988e-07	-6.58452e-07	-8.95521e-07	1.61895e-07	-7.33626e-07	-9.20153e-07	1.81891e-07	-7.38262e-07	1.62608e-06	-7.62489e-07	8.63593e-07	3.41818e-07	-3.25180e-08	3.09300e-07	3.08642e-07	-9.44607e-08	2.14181e-07	1.58477e-08	-2.76418e-09	1.30835e-08
18.678	-1.01137e-06	3.17266e-07	-6.94099e-07	-8.37617e-07	1.77449e-07	-6.60168e-07	-8.97170e-07	1.62193e-07	-7.34977e-07	-9.22831e-07	1.82420e-07	-7.40411e-07	1.62119e-06	-7.61809e-07	8.59385e-07	3.37336e-07	-3.20916e-08	3.05244e-07	3.06405e-07	-9.27835e-08	2.13621e-07	1.11132e-08	-1.93838e-09	9.17483e-09
18.702	-1.01390e-06	3.18061e-07	-6.95839e-07	-8.39784e-07	1.77908e-07	-6.61876e-07	-8.98804e-07	1.62488e-07	-7.36316e-07	-9.25498e-07	1.82948e-07	-7.42551e-07	1.61632e-06	-7.61124e-07	8.55191e-07	3.32860e-07	-3.16658e-08	3.01194e-07	3.04172e-07	-9.11066e-08	2.13065e-07	6.38189e-09	-1.11314e-09	5.26875e-09
18.727	-1.01643e-06	3.18853e-07	-6.97572e-07	-8.41940e-07	1.78365e-07	-6.63575e-07	-9.00422e-07	1.62781e-07	-7.37641e-07	-9.28155e-07	1.83473e-07	-7.44682e-07	1.61145e-06	-7.60433e-07	8.51012e-07	3.28390e-07	-3.12405e-08	2.97149e-07	3.01944e-07	-8.94303e-08	2.12513e-07	1.65386e-09	-2.88469e-10	1.36539e-09
18.751	-1.01894e-06	3.19642e-07	-6.99297e-07	-8.44085e-07	1.78819e-07	-6.65266e-07	-9.02025e-07	1.63070e-07	-7.38954e-07	-9.30800e-07	1.83996e-07	-7.46805e-07	1.60658e-06	-7.59737e-07	8.46848e-07	3.23926e-07	-3.08159e-08	2.93110e-07	2.99720e-07	-8.77545e-08	2.11966e-07	-3.07075e-09	5.35605e-10	-2.53514e-09
18.776	-1.02144e-06	3.20427e-07	-7.01014e-07	-8.46219e-07	1.79271e-07	-6.66948e-07	-9.03612e-07	1.63357e-07	-7.40255e-07	-9.33435e-07	1.84517e-07	-7.48919e-07	1.60173e-06	-7.59035e-07	8.42699e-07	3.19468e-07	-3.03918e-08	2.89077e-07	2.97502e-07	-8.60793e-08	2.11423e-07	-7.79181e-09	1.35906e-09	-6.43275e-09
18.801	-1.02393e-06	3.21208e-07	-7.02723e-07	-8.48342e-07	1.79721e-07	-6.68621e-07	-9.05184e-07	1.63641e-07	-7.41542e-07	-9.36059e-07	1.85035e-07	-7.51024e-07	1.59689e-06	-7.58327e-07	8.38564e-07	3.15017e-07	-2.99684e-08	2.85049e-07	2.95288e-07	-8.44048e-08	2.10884e-07	-1.25092e-08	2.18187e-09	-1.03273e-08
18.825	-1.02641e-06	3.21986e-07	-7.04425e-07	-8.50454e-07	1.80168e-07	-6.70286e-07	-9.06740e-07	1.63923e-07	-7.42817e-07	-9.38672e-07	1.85552e-07	-7.53120e-07	1.59206e-06	-7.57614e-07	8.34444e-07	3.10573e-07	-2.95455e-08	2.81027e-07	2.93080e-07	-8.27309e-08	2.10349e-07	-1.72228e-08	3.00402e-09	-1.42187e-08
18.850	-1.02888e-06	3.22760e-07	-7.06118e-07	-8.52555e-07	1.80613e-07	-6.71941e-07	-9.08281e-07	1.64201e-07	-7.44079e-07	-9.41274e-07	1.86066e-07	-7.55208e-07	1.58724e-06	-7.56896e-07	8.30340e-07	3.06135e-07	-2.91233e-08	2.77011e-07	2.90876e-07	-8.10578e-08	2.09819e-07	-2.19324e-08	3.82549e-09	-1.81069e-08
18.874	-1.03133e-06	3.23530e-07	-7.07804e-07	-8.54644e-07	1.81056e-07	-6.73588e-07	-9.09806e-07	1.64477e-07	-7.45329e-07	-9.43865e-07	1.86578e-07	-7.57287e-07	1.58242e-06	-7.56172e-07	8.26250e-07	3.01703e-07	-2.87018e-08	2.73001e-07	2.88678e-07	-7.93855e-08	2.09292e-07	-2.66380e-08	4.64624e-09	-2.19918e-08
18.899	-1.03378e-06	3.24298e-07	-7.09483e-07	-8.56722e-07	1.81496e-07	-6.75226e-07	-9.11315e-07	1.64750e-07	-7.46565e-07	-9.46445e-07	1.87088e-07	-7.59357e-07	1.57762e-06	-7.55443e-07	8.22174e-07	2.97279e-07	-2.82808e-08	2.68998e-07	2.86485e-07	-7.77140e-08	2.08771e-07	-3.13394e-08	5.46627e-09	-2.58731e-08
18.924	-1.03621e-06	3.25061e-07	-7.11153e-07	-8.58789e-07	1.81934e-07	-6.76855e-07	-9.12810e-07	1.65020e-07	-7.47789e-07	-9.49013e-07	1.87596e-07	-7.61417e-07	1.57282e-06	-7.54709e-07	8.18114e-07	2.92861e-07	-2.78606e-08	2.65000e-07	2.84296e-07	-7.60434e-08	2.08253e-07	-3.60365e-08	6.28554e-09	-2.97510e-08
18.948	-1.03864e-06	3.25821e-07	-7.12815e-07	-8.60845e-07	1.82370e-07	-6.78475e-07	-9.14288e-07	1.65287e-07	-7.49001e-07	-9.51571e-07	1.88101e-07	-7.63469e-07	1.56804e-06	-7.53970e-07	8.14069e-07	2.88450e-07	-2.74410e-08	2.61009e-07	2.82113e-07	-7.43737e-08	2.07740e-07	-4.07292e-08	7.10404e-09	-3.36251e-08
18.973	-1.04105e-06	3.26577e-07	-7.14469e-07	-8.62889e-07	1.82803e-07	-6.80086e-07	-9.15751e-07	1.65552e-07	-7.50199e-07	-9.54116e-07	1.88605e-07	-7.65512e-07	1.56326e-06	-7.53225e-07	8.10039e-07	2.84047e-07	-2.70220e-08	2.57025e-07	2.79936e-07	-7.27050e-08	2.07231e-07	-4.54172e-08	7.92175e-09	-3.74955e-08
18.997	-1.04344e-06	3.27329e-07	-7.16115e-07	-8.64921e-07	1.83233e-07	-6.81688e-07	-9.17199e-07	1.65814e-07	-7.51385e-07	-9.56651e-07	1.89106e-07	-7.67545e-07	1.55850e-06	-7.52476e-07	8.06024e-07	2.79650e-07	-2.66038e-08	2.53046e-07	2.77763e-07	-7.10373e-08	2.06726e-07	-5.01006e-08	8.73863e-09	-4.13620e-08
19.022	-1.04583e-06	3.28078e-07	-7.17754e-07	-8.66942e-07	1.83661e-07	-6.83281e-07	-9.18631e-07	1.66072e-07	-7.52558e-07	-9.59174e-07	1.89604e-07	-7.69569e-07	1.55375e-06	-7.51722e-07	8.02025e-07	2.75261e-07	-2.61863e-08	2.49075e-07	2.75596e-07	-6.93707e-08	2.06225e-07	-5.47792e-08	9.55467e-09	-4.52245e-08
19.046	-1.04821e-06	3.28823e-07	-7.19384e-07	-8.68951e-07	1.84087e-07	-6.84864e-07	-9.20047e-07	1.66328e-07	-7.53719e-07	-9.61685e-07	1.90101e-07	-7.71584e-07	1.54900e-06	-7.50962e-07	7.98040e-07	2.70879e-07	-2.57694e-08	2.45110e-07	2.73434e-07	-6.77052e-08	2.05729e-07	-5.94528e-08	1.03698e-08	-4.90829e-08
19.071	-1.05057e-06	3.29565e-07	-7.21006e-07	-8.70949e-07	1.84510e-07	-6.86439e-07	-9.21448e-07	1.66582e-07	-7.54867e-07	-9.64185e-07	1.90595e-07	-7.73590e-07	1.54427e-06	-7.50198e-07	7.94071e-07	2.66505e-07	-2.53533e-08	2.41152e-07	2.71278e-07	-6.60408e-08	2.05237e-07	-6.41213e-08	1.11841e-08	-5.29372e-08
19.096	-1.05292e-06	3.30302e-07	-7.22620e-07	-8.72935e-07	1.84931e-07	-6.88004e-07	-9.22834e-07	1.66832e-07	-7.56002e-07	-9.66672e-07	1.91087e-07	-7.75586e-07	1.53955e-06	-7.49429e-07	7.90116e-07	2.62139e-07	-2.49379e-08	2.37201e-07	2.69127e-07	-6.43777e-08	2.04749e-07	-6.87846e-08	1.19975e-08	-5.67871e-08
19.120	-1.05526e-06	3.31036e-07	-7.24225e-07	-8.74909e-07	1.85349e-07	-6.89560e-07	-9.24204e-07	1.67080e-07	-7.57124e-07	-9.69149e-07	1.91576e-07	-7.77572e-07	1.53483e-06	-7.48655e-07	7.86177e-07	2.57780e-07	-2.45232e-08	2.33257e-07	2.66981e-07	-6.27158e-08	2.04265e-07	-7.34426e-08	1.28100e-08	-6.06326e-08
19.145	-1.05759e-06	3.31767e-07	-7.25823e-07	-8.76872e-07	1.85765e-07	-6.91107e-07	-9.25558e-07	1.67325e-07	-7.58233e-07	-9.71613e-07	1.92063e-07	-7.79549e-07	1.53013e-06	-7.47876e-07	7.82254e-07	2.53429e-07	-2.41093e-08	2.29320e-07	2.64841e-07	-6.10552e-08	2.03786e-07	-7.80951e-08	1.36215e-08	-6.44737e-08
19.169	-1.05991e-06	3.32493e-07	-7.27412e-07	-8.78822e-07	1.86178e-07	-6.92644e-07	-9.26897e-07	1.67567e-07	-7.59330e-07	-9.74065e-07	1.92548e-07	-7.81517e-07	1.52544e-06	-7.47093e-07	7.78345e-07	2.49086e-07	-2.36961e-08	2.25390e-07	2.62707e-07	-5.93960e-08	2.03311e-07	-8.27421e-08	1.44320e-08	-6.83101e-08
19.194	-1.06221e-06	3.33216e-07	-7.28993e-07	-8.80761e-07	1.86589e-07	-6.94172e-07	-9.28221e-07	1.67806e-07	-7.60415e-07	-9.76505e-07	1.93030e-07	-7.83475e-07	1.52076e-06	-7.46305e-07	7.74452e-07	2.44751e-07	-2.32837e-08	2.21467e-07	2.60578e-07	-5.77381e-08	2.02840e-07	-8.73833e-08	1.52415e-08	-7.21418e-08
19.218	-1.06450e-06	3.33935e-07	-7.30566e-07	-8.82688e-07	1.86997e-07	-6.95691e-07	-9.29529e-07	1.68043e-07	-7.61486e-07	-9.78934e-07	1.93510e-07	-7.85423e-07	1.51609e-06	-7.45512e-07	7.70575e-07	2.40424e-07	-2.28721e-08	2.17552e-07	2.58455e-07	-5.60817e-08	2.02374e-07	-9.20187e-08	1.60500e-08	-7.59686e-08
19.243	-1.06678e-06	3.34650e-07	-7.32130e-07	-8.84603e-07	1.87403e-07	-6.97200e-07	-9.30821e-07	1.68276e-07	-7.62545e-07	-9.81350e-07	1.93988e-07	-7.87362e-07	1.51143e-06	-7.44715e-07	7.66713e-07	2.36105e-07	-2.24613e-08	2.13644e-07	2.56338e-07	-5.44268e-08	2.01911e-07	-9.66481e-08	1.68575e-08	-7.97906e-08
19.268	-1.06905e-06	3.35361e-07	-7.33686e-07	-8.86506e-07	1.87806e-07	-6.98700e-07	-9.32098e-07	1.68507e-07	-7.63591e-07	-9.83754e-07	1.94463e-07	-7.89290e-07	1.50678e-06	-7.43913e-07	7.62866e-07	2.31795e-07	-2.20512e-08	2.09744e-07	2.54226e-07	-5.27734e-08	2.01453e-07	-1.01271e-07	1.76639e-08	-8.36075e-08
19.292	-1.07130e-06	3.36068e-07	-7.35234e-07	-8.88397e-07	1.88207e-07	-7.00190e-07	-9.33359e-07	1.68735e-07	-7.64624e-07	-9.86145e-07	1.94936e-07	-7.91209e-07	1.50214e-06	-7.43107e-07	7.59034e-07	2.27493e-07	-2.16420e-08	2.05851e-07	2.52121e-07	-5.11216e-08	2.00999e-07	-1.05888e-07	1.84692e-08	-8.74192e-08
19.317	-1.07354e-06	3.36772e-07	-7.36773e-07	-8.90275e-07	1.88605e-07	-7.01671e-07	-9.34605e-07	1.68960e-07	-7.65645e-07	-9.88524e-07	1.95406e-07	-7.93118e-07	1.49752e-06	-7.42297e-07	7.55219e-07	2.23200e-07	-2.12335e-08	2.01966e-07	2.50021e-07	-4.94715e-08	2.00549e-07	-1.10499e-07	1.92734e-08	-9.12257e-08
19.341	-1.07578e-06	3.37471e-07	-7.38304e-07	-8.92142e-07	1.89000e-07	-7.03142e-07	-9.35836e-07	1.69183e-07	-7.66653e-07	-9.90891e-07	1.95874e-07	-7.95017e-07	1.49290e-06	-7.41482e-07	7.51418e-07	2.18915e-07	-2.08259e-08	1.98089e-07	2.47927e-07	-4.78230e-08	2.00104e-07	-1.15103e-07	2.00765e-08	-9.50269e-08
19.366	-1.07799e-06	3.38167e-07	-7.39826e-07	-8.93996e-07	1.89393e-07	-7.04603e-07	-9.37051e-07	1.69402e-07	-7.67648e-07	-9.93246e-07	1.96340e-07	-7.96906e-07	1.48830e-06	-7.40663e-07	7.47633e-07	2.14639e-07	-2.04192e-08	1.94220e-07	2.45839e-07	-4.61762e-08	1.99663e-07	-1.19701e-07	2.08784e-08	-9.88226e-08
19.390	-1.08020e-06	3.38859e-07	-7.41340e-07	-8.95838e-07	1.89783e-07	-7.06055e-07	-9.38250e-07	1.69619e-07	-7.68631e-07	-9.95588e-07	1.96803e-07	-7.98785e-07	1.48370e-06	-7.39840e-07	7.43864e-07	2.10372e-07	-2.00132e-08	1.90359e-07	2.43757e-07	-4.45312e-08	1.99226e-07	-1.24292e-07	2.16792e-08	-1.02613e-07
19.415	-1.08239e-06	3.39547e-07	-7.42845e-07	-8.97668e-07	1.90171e-07	-7.07497e-07	-9.39435e-07	1.69833e-07	-7.69601e-07	-9.97917e-07	1.97263e-07	-8.00654e-07	1.47912e-06	-7.39013e-07	7.40111e-07	2.06114e-07	-1.96081e-08	1.86506e-07	2.41681e-07	-4.28881e-08	1.98793e-07	-1.28876e-07	2.24788e-08	-1.06397e-07
19.440	-1.08457e-06	3.40231e-07	-7.44341e-07	-8.99486e-07	1.90556e-07	-7.08930e-07	-9.40603e-07	1.70045e-07	-7.70559e-07	-1.00023e-06	1.97721e-07	-8.02513e-07	1.47455e-06	-7.38182e-07	7.36373e-07	2.01865e-07	-1.92039e-08	1.82661e-07	2.39611e-07	-4.12467e-08	1.98364e-07	-1.33453e-07	2.32771e-08	-1.10176e-07
19.464	-1.08674e-06	3.40911e-07	-7.45829e-07	-9.01291e-07	1.90938e-07	-7.10353e-07	-9.41756e-07	1.70253e-07	-7.71503e-07	-1.00254e-06	1.98176e-07	-8.04361e-07	1.47000e-06	-7.37346e-07	7.32650e-07	1.97625e-07	-1.88006e-08	1.78825e-07	2.37547e-07	-3.96073e-08	1.97940e-07	-1.38023e-07	2.40742e-08	-1.13949e-07
19.489	-1.08890e-06	3.41587e-07	-7.47309e-07	-9.03083e-07	1.91318e-07	-7.11765e-07	-9.42894e-07	1.70459e-07	-7.72435e-07	-1.00483e-06	1.98629e-07	-8.06199e-07	1.46545e-06	-7.36507e-07	7.28944e-07	1.93394e-07	-1.83981e-08	1.74996e-07	2.35489e-07	-3.79699e-08	1.97519e-07	-1.42586e-07	2.48700e-08	-1.17716e-07
19.513	-1.09104e-06	3.42260e-07	-7.48779e-07	-9.04864e-07	1.91695e-07	-7.13169e-07	-9.44017e-07	1.70662e-07	-7.73355e-07	-1.00711e-06	1.99080e-07	-8.08027e-07	1.46092e-06	-7.35664e-07	7.25253e-07	1.89173e-07	-1.79965e-08	1.71177e-07	2.33438e-07	-3.63344e-08	1.97103e-07	-1.47141e-07	2.56646e-08	-1.21476e-07
19.538	-1.09317e-06	3.42928e-07	-7.50241e-07	-9.06631e-07	1.92070e-07	-7.14562e-07	-9.45124e-07	1.70862e-07	-7.74262e-07	-1.00937e-06	1.99527e-07	-8.09845e-07	1.45639e-06	-7.34816e-07	7.21577e-07	1.84961e-07	-1.75958e-08	1.67365e-07	2.31392e-07	-3.47010e-08	1.96691e-07	-1.51689e-07	2.64578e-08	-1.25231e-07
19.562	-1.09529e-06	3.43592e-07	-7.51694e-07	-9.08386e-07	1.92441e-07	-7.15945e-07	-9.46215e-07	1.71059e-07	-7.75156e-07	-1.01162e-06	1.99973e-07	-8.11652e-07	1.45188e-06	-7.33966e-07	7.17918e-07	1.80759e-07	-1.71961e-08	1.63563e-07	2.29353e-07	-3.30697e-08	1.96284e-07	-1.56229e-07	2.72497e-08	-1.28979e-07
19.587	-1.09739e-06	3.44252e-07	-7.53139e-07	-9.10129e-07	1.92811e-07	-7.17319e-07	-9.47291e-07	1.71254e-07	-7.76038e-07	-1.01386e-06	2.00415e-07	-8.13448e-07	1.44738e-06	-7.33111e-07	7.14274e-07	1.76566e-07	-1.67972e-08	1.59769e-07	2.27321e-07	-3.14406e-08	1.95880e-07	-1.60761e-07	2.80403e-08	-1.32721e-07
19.612	-1.09948e-06	3.44908e-07	-7.54574e-07	-9.11859e-07	1.93177e-07	-7.18682e-07	-9.48352e-07	1.71445e-07	-7.76907e-07	-1.01609e-06	2.00855e-07	-8.15234e-07	1.44290e-06	-7.32252e-07	7.10646e-07	1.72384e-07	-1.63993e-08	1.55984e-07	2.25294e-07	-2.98136e-08	1.95481e-07	-1.65286e-07	2.88294e-08	-1.36456e-07
19.636	-1.10156e-06	3.45561e-07	-7.56001e-07	-9.13576e-07	1.93541e-07	-7.20035e-07	-9.49397e-07	1.71634e-07	-7.77763e-07	-1.01830e-06	2.01293e-07	-8.17010e-07	1.43842e-06	-7.31390e-07	7.07034e-07	1.68211e-07	-1.60023e-08	1.52208e-07	2.23274e-07	-2.81889e-08	1.95085e-07	-1.69802e-07	2.96172e-08	-1.40185e-07
19.661	-1.10363e-06	3.46209e-07	-7.57419e-07	-9.15281e-07	1.93902e-07	-7.21379e-07	-9.50428e-07	1.71821e-07	-7.78607e-07	-1.02050e-06	2.01728e-07	-8.18775e-07	1.43396e-06	-7.30525e-07	7.03438e-07	1.64048e-07	-1.56062e-08	1.48441e-07	2.21261e-07	-2.65665e-08	1.94694e-07	-1.74311e-07	3.04036e-08	-1.43907e-07
19.685	-1.10568e-06	3.46853e-07	-7.58828e-07	-9.16973e-07	1.94260e-07	-7.22712e-07	-9.51442e-07	1.72004e-07	-7.79438e-07	-1.02269e-06	2.02160e-07	-8.20529e-07	1.42951e-06	-7.29656e-07	6.99857e-07	1.59895e-07	-1.52112e-08	1.44683e-07	2.19254e-07	-2.49463e-08	1.94307e-07	-1.78811e-07	3.11885e-08	-1.47623e-07
19.710	-1.10772e-06	3.47493e-07	-7.60228e-07	-9.18652e-07	1.94616e-07	-7.24036e-07	-9.52442e-07	1.72185e-07	-7.80257e-07	-1.02486e-06	2.02589e-07	-8.22273e-07	1.42508e-06	-7.28783e-07	6.96292e-07	1.55752e-07	-1.48170e-08	1.40935e-07	2.17253e-07	-2.33286e-08	1.93925e-07	-1.83303e-07	3.19720e-08	-1.51331e-07
19.735	-1.10975e-06	3.48129e-07	-7.61619e-07	-9.20318e-07	1.94969e-07	-7.25349e-07	-9.53426e-07	1.72363e-07	-7.81063e-07	-1.02702e-06	2.03016e-07	-8.24005e-07	1.42065e-06	-7.27907e-07	6.92744e-07	1.51619e-07	-1.44239e-08	1.37195e-07	2.15259e-07	-2.17133e-08	1.93546e-07	-1.87786e-07	3.27540e-08	-1.55032e-07
19.759	-1.11176e-06	3.48760e-07	-7.63001e-07	-9.21971e-07	1.95319e-07	-7.26652e-07	-9.54395e-07	1.72538e-07	-7.81857e-07	-1.02917e-06	2.03440e-07	-8.25727e-07	1.41624e-06	-7.27027e-07	6.89211e-07	1.47497e-07	-1.40318e-08	1.33465e-07	2.13272e-07	-2.01005e-08	1.93171e-07	-1.92261e-07	3.35344e-08	-1.58726e-07
19.784	-1.11376e-06	3.49388e-07	-7.64375e-07	-9.23612e-07	1.95667e-07	-7.27945e-07	-9.55348e-07	1.72710e-07	-7.82638e-07	-1.03130e-06	2.03862e-07	-8.27438e-07	1.41184e-06	-7.26145e-07	6.85694e-07	1.43385e-07	-1.36406e-08	1.29745e-07	2.11291e-07	-1.84901e-08	1.92801e-07	-1.96727e-07	3.43134e-08	-1.62413e-07
19.808	-1.11575e-06	3.50012e-07	-7.65739e-07	-9.25239e-07	1.96012e-07	-7.29228e-07	-9.56286e-07	1.72880e-07	-7.83406e-07	-1.03342e-06	2.04281e-07	-8.29139e-07	1.40745e-06	-7.25259e-07	6.82193e-07	1.39284e-07	-1.32504e-08	1.26034e-07	2.09317e-07	-1.68824e-08	1.92434e-07	-2.01184e-07	3.50908e-08	-1.66093e-07
19.833	-1.11773e-06	3.50631e-07	-7.67094e-07	-9.26854e-07	1.96354e-07	-7.30500e-07	-9.57209e-07	1.73047e-07	-7.84163e-07	-1.03552e-06	2.04697e-07	-8.30828e-07	1.40308e-06	-7.24369e-07	6.78708e-07	1.35193e-07	-1.28613e-08	1.22332e-07	2.07349e-07	-1.52772e-08	1.92072e-07	-2.05632e-07	3.58666e-08	-1.69765e-07
19.857	-1.11969e-06	3.51246e-07	-7.68440e-07	-9.28456e-07	1.96693e-07	-7.31763e-07	-9.58117e-07	1.73211e-07	-7.84906e-07	-1.03762e-06	2.05111e-07	-8.32506e-07	1.39872e-06	-7.23477e-07	6.75239e-07	1.31114e-07	-1.24732e-08	1.18641e-07	2.05389e-07	-1.36747e-08	1.91714e-07	-2.10071e-07	3.66408e-08	-1.73430e-07
19.882	-1.12163e-06	3.51858e-07	-7.69777e-07	-9.30044e-07	1.97030e-07	-7.33015e-07	-9.59010e-07	1.73372e-07	-7.85637e-07	-1.03969e-06	2.05521e-07	-8.34173e-07	1.39437e-06	-7.22582e-07	6.71786e-07	1.27045e-07	-1.20861e-08	1.14959e-07	2.03435e-07	-1.20749e-08	1.91360e-07	-2.14500e-07	3.74135e-08	-1.77087e-07
19.907	-1.12357e-06	3.52464e-07	-7.71105e-07	-9.31620e-07	1.97363e-07	-7.34256e-07	-9.59887e-07	1.73531e-07	-7.86356e-07	-1.04176e-06	2.05929e-07	-8.35829e-07	1.39003e-06	-7.21683e-07	6.68349e-07	1.22987e-07	-1.17000e-08	1.11287e-07	2.01488e-07	-1.04778e-08	1.91010e-07	-2.18920e-07	3.81844e-08	-1.80736e-07
19.931	-1.12549e-06	3.53067e-07	-7.72423e-07	-9.33182e-07	1.97694e-07	-7.35488e-07	-9.60749e-07	1.73687e-07	-7.87062e-07	-1.04381e-06	2.06335e-07	-8.37474e-07	1.38571e-06	-7.20782e-07	6.64928e-07	1.18940e-07	-1.13150e-08	1.07625e-07	1.99547e-07	-8.88355e-09	1.90664e-07	-2.23331e-07	3.89538e-08	-1.84377e-07
19.956	-1.12740e-06	3.53666e-07	-7.73733e-07	-9.34731e-07	1.98022e-07	-7.36709e-07	-9.61596e-07	1.73840e-07	-7.87756e-07	-1.04585e-06	2.06737e-07	-8.39108e-07	1.38140e-06	-7.19877e-07	6.61523e-07	1.14904e-07	-1.09311e-08	1.03973e-07	1.97614e-07	-7.29212e-09	1.90322e-07	-2.27732e-07	3.97214e-08	-1.88011e-07
19.980	-1.12929e-06	3.54260e-07	-7.75033e-07	-9.36267e-07	1.98348e-07	-7.37919e-07	-9.62428e-07	1.73990e-07	-7.88438e-07	-1.04787e-06	2.07137e-07	-8.40731e-07	1.37710e-06	-7.18970e-07	6.58134e-07	1.10879e-07	-1.05482e-08	1.00331e-07	1.95688e-07	-5.70357e-09	1.89984e-07	-2.32123e-07	4.04873e-08	-1.91636e-07
20.005	-1.13117e-06	3.54850e-07	-7.76324e-07	-9.37790e-07	1.98670e-07	-7.39119e-07	-9.63245e-07	1.74138e-07	-7.89107e-07	-1.04988e-06	2.07534e-07	-8.42342e-07	1.37282e-06	-7.18060e-07	6.54761e-07	1.06866e-07	-1.01664e-08	9.66996e-08	1.93768e-07	-4.11795e-09	1.89650e-07	-2.36505e-07	4.12515e-08	-1.95253e-07
20.029	-1.13304e-06	3.55436e-07	-7.77606e-07	-9.39299e-07	1.98990e-07	-7.40309e-07	-9.64046e-07	1.74283e-07	-7.89763e-07	-1.05187e-06	2.07928e-07	-8.43942e-07	1.36855e-06	-7.17147e-07	6.51404e-07	1.02864e-07	-9.78573e-09	9.30785e-08	1.91856e-07	-2.53531e-09	1.89321e-07	-2.40876e-07	4.20140e-08	-1.98862e-07
20.054	-1.13490e-06	3.56018e-07	-7.78878e-07	-9.40795e-07	1.99307e-07	-7.41488e-07	-9.64833e-07	1.74425e-07	-7.90408e-07	-1.05385e-06	2.08319e-07	-8.45530e-07	1.36430e-06	-7.16232e-07	6.48063e-07	9.88739e-08	-9.40612e-09	8.94678e-08	1.89951e-07	-9.55694e-10	1.88995e-07	-2.45237e-07	4.27747e-08	-2.02463e-07
20.079	-1.13674e-06	3.56595e-07	-7.80142e-07	-9.42278e-07	1.99621e-07	-7.42657e-07	-9.65604e-07	1.74564e-07	-7.91040e-07	-1.05582e-06	2.08708e-07	-8.47107e-07	1.36005e-06	-7.15314e-07	6.44739e-07	9.48952e-08	-9.02762e-09	8.58676e-08	1.88052e-07	6.20857e-10	1.88673e-07	-2.49589e-07	4.35336e-08	-2.06055e-07
20.103	-1.13856e-06	3.57168e-07	-7.81395e-07	-9.43748e-07	1.99933e-07	-7.43815e-07	-9.66360e-07	1.74701e-07	-7.91659e-07	-1.05777e-06	2.09094e-07	-8.48673e-07	1.35582e-06	-7.14393e-07	6.41430e-07	9.09282e-08	-8.65023e-09	8.22780e-08	1.86161e-07	2.19429e-09	1.88356e-07	-2.53929e-07	4.42907e-08	-2.09638e-07
20.128	-1.14038e-06	3.57737e-07	-7.82640e-07	-9.45204e-07	2.00241e-07	-7.44963e-07	-9.67102e-07	1.74835e-07	-7.92267e-07	-1.05970e-06	2.09477e-07	-8.50227e-07	1.35161e-06	-7.13470e-07	6.38138e-07	8.69731e-08	-8.27396e-09	7.86991e-08	1.84277e-07	3.76457e-09	1.88042e-07	-2.58259e-07	4.50460e-08	-2.13213e-07
20.152	-1.14218e-06	3.58302e-07	-7.83875e-07	-9.46647e-07	2.00547e-07	-7.46100e-07	-9.67828e-07	1.74966e-07	-7.92862e-07	-1.06163e-06	2.09857e-07	-8.51770e-07	1.34741e-06	-7.12544e-07	6.34862e-07	8.30298e-08	-7.89883e-09	7.51310e-08	1.82400e-07	5.33165e-09	1.87732e-07	-2.62579e-07	4.57994e-08	-2.16779e-07
20.177	-1.14396e-06	3.58862e-07	-7.85101e-07	-9.48076e-07	2.00850e-07	-7.47226e-07	-9.68539e-07	1.75095e-07	-7.93444e-07	-1.06353e-06	2.10234e-07	-8.53301e-07	1.34322e-06	-7.11616e-07	6.31602e-07	7.90986e-08	-7.52484e-09	7.15737e-08	1.80531e-07	6.89547e-09	1.87426e-07	-2.66888e-07	4.65510e-08	-2.20337e-07
20.201	-1.14573e-06	3.59418e-07	-7.86317e-07	-9.49492e-07	2.01149e-07	-7.48342e-07	-9.69236e-07	1.75221e-07	-7.94015e-07	-1.06543e-06	2.10608e-07	-8.54820e-07	1.33904e-06	-7.10686e-07	6.28358e-07	7.51794e-08	-7.15200e-09	6.80274e-08	1.78669e-07	8.45600e-09	1.87125e-07	-2.71185e-07	4.73006e-08	-2.23885e-07
20.226	-1.14749e-06	3.59969e-07	-7.87523e-07	-9.50894e-07	2.01447e-07	-7.49447e-07	-9.69917e-07	1.75344e-07	-7.94573e-07	-1.06731e-06	2.10980e-07	-8.56328e-07	1.33488e-06	-7.09753e-07	6.25130e-07	7.12724e-08	-6.78032e-09	6.44921e-08	1.76814e-07	1.00132e-08	1.86827e-07	-2.75472e-07	4.80483e-08	-2.27424e-07
20.251	-1.14924e-06	3.60516e-07	-7.88721e-07	-9.52282e-07	2.01741e-07	-7.50542e-07	-9.70584e-07	1.75465e-07	-7.95119e-07	-1.06917e-06	2.11348e-07	-8.57824e-07	1.33074e-06	-7.08818e-07	6.21918e-07	6.73777e-08	-6.40981e-09	6.09679e-08	1.74966e-07	1.15670e-08	1.86533e-07	-2.79748e-07	4.87941e-08	-2.30954e-07
20.275	-1.15097e-06	3.61059e-07	-7.89908e-07	-9.53658e-07	2.02032e-07	-7.51626e-07	-9.71235e-07	1.75582e-07	-7.95653e-07	-1.07102e-06	2.11714e-07	-8.59308e-07	1.32660e-06	-7.07881e-07	6.18723e-07	6.34954e-08	-6.04048e-09	5.74550e-08	1.73126e-07	1.31174e-08	1.86243e-07	-2.84013e-07	4.95379e-08	-2.34475e-07
20.300	-1.15268e-06	3.61598e-07	-7.91086e-07	-9.55019e-07	2.02320e-07	-7.52699e-07	-9.71872e-07	1.75697e-07	-7.96174e-07	-1.07286e-06	2.12077e-07	-8.60780e-07	1.32248e-06	-7.06941e-07	6.15544e-07	5.96256e-08	-5.67233e-09	5.39533e-08	1.71293e-07	1.46643e-08	1.85957e-07	-2.88266e-07	5.02798e-08	-2.37986e-07
20.324	-1.15439e-06	3.62132e-07	-7.92255e-07	-9.56367e-07	2.02606e-07	-7.53761e-07	-9.72494e-07	1.75810e-07	-7.96684e-07	-1.07468e-06	2.12437e-07	-8.62241e-07	1.31838e-06	-7.06000e-07	6.12381e-07	5.57683e-08	-5.30538e-09	5.04629e-08	1.69467e-07	1.62076e-08	1.85675e-07	-2.92508e-07	5.10196e-08	-2.41488e-07
20.349	-1.15608e-06	3.62662e-07	-7.93414e-07	-9.57701e-07	2.02889e-07	-7.54813e-07	-9.73101e-07	1.75920e-07	-7.97181e-07	-1.07648e-06	2.12794e-07	-8.63690e-07	1.31429e-06	-7.05056e-07	6.09234e-07	5.19237e-08	-4.93963e-09	4.69841e-08	1.67649e-07	1.77474e-08	1.85397e-07	-2.96738e-07	5.17575e-08	-2.44980e-07
20.374	-1.15775e-06	3.63187e-07	-7.94564e-07	-9.59022e-07	2.03168e-07	-7.55853e-07	-9.73693e-07	1.76027e-07	-7.97666e-07	-1.07827e-06	2.13147e-07	-8.65126e-07	1.31021e-06	-7.04111e-07	6.06103e-07	4.80918e-08	-4.57509e-09	4.35167e-08	1.65839e-07	1.92836e-08	1.85123e-07	-3.00956e-07	5.24932e-08	-2.48463e-07
20.398	-1.15941e-06	3.63708e-07	-7.95703e-07	-9.60329e-07	2.03445e-07	-7.56883e-07	-9.74270e-07	1.76131e-07	-7.98139e-07	-1.08005e-06	2.13499e-07	-8.66551e-07	1.30615e-06	-7.03164e-07	6.02989e-07	4.42728e-08	-4.21178e-09	4.00610e-08	1.64036e-07	2.08162e-08	1.84852e-07	-3.05163e-07	5.32269e-08	-2.51936e-07
20.423	-1.16106e-06	3.64225e-07	-7.96833e-07	-9.61622e-07	2.03719e-07	-7.57902e-07	-9.74833e-07	1.76233e-07	-7.98600e-07	-1.08181e-06	2.13847e-07	-8.67964e-07	1.30211e-06	-7.02215e-07	5.99891e-07	4.04667e-08	-3.84970e-09	3.66170e-08	1.62241e-07	2.23450e-08	1.84586e-07	-3.09357e-07	5.39586e-08	-2.55399e-07
20.447	-1.16269e-06	3.64737e-07	-7.97954e-07	-9.62901e-07	2.03990e-07	-7.58911e-07	-9.75381e-07	1.76332e-07	-7.99049e-07	-1.08356e-06	2.14192e-07	-8.69365e-07	1.29807e-06	-7.01264e-07	5.96809e-07	3.66736e-08	-3.48885e-09	3.31848e-08	1.60453e-07	2.38701e-08	1.84323e-07	-3.13540e-07	5.46881e-08	-2.58852e-07
20.472	-1.16431e-06	3.65245e-07	-7.99065e-07	-9.64166e-07	2.04258e-07	-7.59908e-07	-9.75914e-07	1.76428e-07	-7.99486e-07	-1.08529e-06	2.14534e-07	-8.70753e-07	1.29405e-06	-7.00311e-07	5.93743e-07	3.28937e-08	-3.12926e-09	2.97644e-08	1.58673e-07	2.53914e-08	1.84064e-07	-3.17710e-07	5.54155e-08	-2.62294e-07
20.496	-1.16591e-06	3.65748e-07	-8.00166e-07	-9.65418e-07	2.04523e-07	-7.60895e-07	-9.76433e-07	1.76522e-07	-7.99911e-07	-1.08700e-06	2.14873e-07	-8.72130e-07	1.29005e-06	-6.99357e-07	5.90694e-07	2.91269e-08	-2.77092e-09	2.63560e-08	1.56901e-07	2.69089e-08	1.83810e-07	-3.21868e-07	5.61407e-08	-2.65727e-07
20.521	-1.16750e-06	3.66247e-07	-8.01257e-07	-9.66656e-07	2.04786e-07	-7.61870e-07	-9.76937e-07	1.76613e-07	-8.00324e-07	-1.08870e-06	2.15209e-07	-8.73494e-07	1.28606e-06	-6.98401e-07	5.87661e-07	2.53735e-08	-2.41384e-09	2.29596e-08	1.55136e-07	2.84225e-08	1.83559e-07	-3.26013e-07	5.68638e-08	-2.69150e-07
20.546	-1.16908e-06	3.66741e-07	-8.02338e-07	-9.67880e-07	2.05045e-07	-7.62835e-07	-9.77426e-07	1.76702e-07	-8.00725e-07	-1.09039e-06	2.15542e-07	-8.74847e-07	1.28209e-06	-6.97443e-07	5.84644e-07	2.16334e-08	-2.05804e-09	1.95754e-08	1.53379e-07	2.99322e-08	1.83311e-07	-3.30146e-07	5.75846e-08	-2.72562e-07
20.570	-1.17064e-06	3.67231e-07	-8.03410e-07	-9.69090e-07	2.05301e-07	-7.63789e-07	-9.77901e-07	1.76787e-07	-8.01114e-07	-1.09206e-06	2.15872e-07	-8.76186e-07	1.27813e-06	-6.96484e-07	5.81643e-07	1.79068e-08	-1.70352e-09	1.62033e-08	1.51630e-07	3.14379e-08	1.83068e-07	-3.34266e-07	5.83033e-08	-2.75963e-07
20.595	-1.17219e-06	3.67716e-07	-8.04472e-07	-9.70286e-07	2.05555e-07	-7.64731e-07	-9.78361e-07	1.76871e-07	-8.01491e-07	-1.09371e-06	2.16200e-07	-8.77514e-07	1.27418e-06	-6.95523e-07	5.78659e-07	1.41938e-08	-1.35029e-09	1.28435e-08	1.49889e-07	3.29396e-08	1.82828e-07	-3.38374e-07	5.90197e-08	-2.79354e-07
20.619	-1.17372e-06	3.68197e-07	-8.05524e-07	-9.71468e-07	2.05805e-07	-7.65663e-07	-9.78807e-07	1.76951e-07	-8.01856e-07	-1.09535e-06	2.16524e-07	-8.78830e-07	1.27025e-06	-6.94561e-07	5.75691e-07	1.04945e-08	-9.98365e-10	9.49611e-09	1.48155e-07	3.44372e-08	1.82592e-07	-3.42468e-07	5.97339e-08	-2.82734e-07
20.644	-1.17524e-06	3.68674e-07	-8.06566e-07	-9.72636e-07	2.06053e-07	-7.66584e-07	-9.79238e-07	1.77029e-07	-8.02209e-07	-1.09698e-06	2.16845e-07	-8.80133e-07	1.26634e-06	-6.93598e-07	5.72739e-07	6.80886e-09	-6.47743e-10	6.16111e-09	1.46429e-07	3.59307e-08	1.82360e-07	-3.46550e-07	6.04458e-08	-2.86104e-07
20.668	-1.17674e-06	3.69146e-07	-8.07599e-07	-9.73791e-07	2.06297e-07	-7.67493e-07	-9.79655e-07	1.77105e-07	-8.02550e-07	-1.09859e-06	2.17163e-07	-8.81423e-07	1.26244e-06	-6.92634e-07	5.69803e-07	3.13708e-09	-2.98438e-10	2.83864e-09	1.44712e-07	3.74201e-08	1.82132e-07	-3.50618e-07	6.11554e-08	-2.89463e-07
20.693	-1.17823e-06	3.69613e-07	-8.08621e-07	-9.74931e-07	2.06539e-07	-7.68392e-07	-9.80057e-07	1.77177e-07	-8.02880e-07	-1.10018e-06	2.17478e-07	-8.82701e-07	1.25855e-06	-6.91668e-07	5.66884e-07	-5.20779e-10	4.95430e-11	-4.71236e-10	1.43002e-07	3.89053e-08	1.81907e-07	-3.54673e-07	6.18626e-08	-2.92810e-07
20.718	-1.17971e-06	3.70076e-07	-8.09634e-07	-9.76057e-07	2.06777e-07	-7.69280e-07	-9.80445e-07	1.77247e-07	-8.03198e-07	-1.10176e-06	2.17789e-07	-8.83967e-07	1.25468e-06	-6.90701e-07	5.63981e-07	-4.16462e-09	3.96191e-10	-3.76843e-09	1.41300e-07	4.03863e-08	1.81686e-07	-3.58715e-07	6.25676e-08	-2.96147e-07
20.742	-1.18117e-06	3.70534e-07	-8.10637e-07	-9.77169e-07	2.07013e-07	-7.70156e-07	-9.80819e-07	1.77315e-07	-8.03504e-07	-1.10332e-06	2.18098e-07	-8.85221e-07	1.25083e-06	-6.89733e-07	5.61094e-07	-7.79437e-09	7.41498e-10	-7.05287e-09	1.39606e-07	4.18630e-08	1.81469e-07	-3.62743e-07	6.32702e-08	-2.99473e-07
20.767	-1.18262e-06	3.70988e-07	-8.11629e-07	-9.78267e-07	2.07246e-07	-7.71022e-07	-9.81178e-07	1.77380e-07	-8.03798e-07	-1.10487e-06	2.18404e-07	-8.86461e-07	1.24699e-06	-6.88763e-07	5.58224e-07	-1.14099e-08	1.08546e-09	-1.03245e-08	1.37920e-07	4.33354e-08	1.81256e-07	-3.66757e-07	6.39704e-08	-3.02787e-07
20.791	-1.18405e-06	3.71437e-07	-8.12612e-07	-9.79351e-07	2.07475e-07	-7.71876e-07	-9.81523e-07	1.77442e-07	-8.04081e-07	-1.10640e-06	2.18707e-07	-8.87690e-07	1.24316e-06	-6.87793e-07	5.55369e-07	-1.50112e-08	1.42805e-09	-1.35832e-08	1.36243e-07	4.48034e-08	1.81046e-07	-3.70758e-07	6.46682e-08	-3.06090e-07
20.816	-1.18547e-06	3.71882e-07	-8.13585e-07	-9.80421e-07	2.07702e-07	-7.72719e-07	-9.81853e-07	1.77502e-07	-8.04351e-07	-1.10791e-06	2.19006e-07	-8.88905e-07	1.23935e-06	-6.86822e-07	5.52531e-07	-1.85982e-08	1.76929e-09	-1.68289e-08	1.34573e-07	4.62670e-08	1.80840e-07	-3.74745e-07	6.53636e-08	-3.09381e-07
20.840	-1.18687e-06	3.72322e-07	-8.14548e-07	-9.81477e-07	2.07926e-07	-7.73551e-07	-9.82170e-07	1.77559e-07	-8.04610e-07	-1.10941e-06	2.19302e-07	-8.90108e-07	1.23556e-06	-6.85850e-07	5.49710e-07	-2.21706e-08	2.10915e-09	-2.00615e-08	1.32912e-07	4.77262e-08	1.80638e-07	-3.78718e-07	6.60566e-08	-3.12661e-07
20.865	-1.18826e-06	3.72757e-07	-8.15500e-07	-9.82518e-07	2.08146e-07	-7.74372e-07	-9.82472e-07	1.77614e-07	-8.04858e-07	-1.11089e-06	2.19596e-07	-8.91298e-07	1.23178e-06	-6.84877e-07	5.46904e-07	-2.57286e-08	2.44762e-09	-2.32810e-08	1.31258e-07	4.91809e-08	1.80439e-07	-3.82677e-07	6.67470e-08	-3.15929e-07
20.890	-1.18963e-06	3.73188e-07	-8.16443e-07	-9.83546e-07	2.08364e-07	-7.75182e-07	-9.82760e-07	1.77666e-07	-8.05094e-07	-1.11236e-06	2.19886e-07	-8.92476e-07	1.22802e-06	-6.83903e-07	5.44115e-07	-2.92719e-08	2.78471e-09	-2.64872e-08	1.29613e-07	5.06310e-08	1.80244e-07	-3.86621e-07	6.74351e-08	-3.19186e-07
20.914	-1.19099e-06	3.73614e-07	-8.17376e-07	-9.84559e-07	2.08578e-07	-7.75980e-07	-9.83033e-07	1.77715e-07	-8.05318e-07	-1.11381e-06	2.20173e-07	-8.93641e-07	1.22427e-06	-6.82929e-07	5.41342e-07	-3.28006e-08	3.12040e-09	-2.96802e-08	1.27976e-07	5.20766e-08	1.80052e-07	-3.90551e-07	6.81206e-08	-3.22431e-07
20.939	-1.19233e-06	3.74036e-07	-8.18298e-07	-9.85558e-07	2.08790e-07	-7.76768e-07	-9.83293e-07	1.77762e-07	-8.05531e-07	-1.11525e-06	2.20457e-07	-8.94793e-07	1.22054e-06	-6.81954e-07	5.38585e-07	-3.63144e-08	3.45468e-09	-3.28597e-08	1.26347e-07	5.35175e-08	1.79865e-07	-3.94467e-07	6.88036e-08	-3.25664e-07
20.963	-1.19366e-06	3.74453e-07	-8.19211e-07	-9.86543e-07	2.08999e-07	-7.77544e-07	-9.83539e-07	1.77807e-07	-8.05732e-07	-1.11667e-06	2.20737e-07	-8.95933e-07	1.21682e-06	-6.80978e-07	5.35845e-07	-3.98134e-08	3.78755e-09	-3.60259e-08	1.24727e-07	5.49538e-08	1.79680e-07	-3.98368e-07	6.94841e-08	-3.28884e-07
20.988	-1.19498e-06	3.74866e-07	-8.20113e-07	-9.87513e-07	2.09204e-07	-7.78309e-07	-9.83770e-07	1.77848e-07	-8.05922e-07	-1.11807e-06	2.21015e-07	-8.97059e-07	1.21312e-06	-6.80002e-07	5.33121e-07	-4.32974e-08	4.11899e-09	-3.91784e-08	1.23114e-07	5.63854e-08	1.79500e-07	-4.02255e-07	7.01620e-08	-3.32093e-07
21.012	-1.19628e-06	3.75273e-07	-8.21005e-07	-9.88469e-07	2.09407e-07	-7.79062e-07	-9.83988e-07	1.77888e-07	-8.06100e-07	-1.11946e-06	2.21289e-07	-8.98173e-07	1.20944e-06	-6.79025e-07	5.30413e-07	-4.67664e-08	4.44901e-09	-4.23174e-08	1.21511e-07	5.78122e-08	1.79323e-07	-4.06127e-07	7.08373e-08	-3.35289e-07
21.037	-1.19756e-06	3.75677e-07	-8.21887e-07	-9.89411e-07	2.09606e-07	-7.79805e-07	-9.84191e-07	1.77925e-07	-8.06267e-07	-1.12083e-06	2.21561e-07	-8.99274e-07	1.20577e-06	-6.78048e-07	5.27721e-07	-5.02203e-08	4.77758e-09	-4.54427e-08	1.19915e-07	5.92343e-08	1.79149e-07	-4.09984e-07	7.15100e-08	-3.38474e-07
21.062	-1.19883e-06	3.76075e-07	-8.22759e-07	-9.90339e-07	2.09803e-07	-7.80536e-07	-9.84381e-07	1.77959e-07	-8.06422e-07	-1.12219e-06	2.21829e-07	-9.00362e-07	1.20212e-06	-6.77070e-07	5.25046e-07	-5.36590e-08	5.10471e-09	-4.85543e-08	1.18328e-07	6.06515e-08	1.78979e-07	-4.13826e-07	7.21801e-08	-3.41645e-07
21.086	-1.20009e-06	3.76469e-07	-8.23621e-07	-9.91252e-07	2.09996e-07	-7.81256e-07	-9.84557e-07	1.77991e-07	-8.06566e-07	-1.12353e-06	2.22094e-07	-9.01437e-07	1.19848e-06	-6.76092e-07	5.22386e-07	-5.70824e-08	5.43039e-09	-5.16520e-08	1.16749e-07	6.20638e-08	1.78813e-07	-4.17652e-07	7.28476e-08	-3.44805e-07
21.111	-1.20133e-06	3.76858e-07	-8.24473e-07	-9.92151e-07	2.10187e-07	-7.81965e-07	-9.84719e-07	1.78020e-07	-8.06699e-07	-1.12485e-06	2.22355e-07	-9.02499e-07	1.19486e-06	-6.75114e-07	5.19743e-07	-6.04904e-08	5.75460e-09	-5.47358e-08	1.15179e-07	6.34713e-08	1.78650e-07	-4.21464e-07	7.35124e-08	-3.47951e-07
21.135	-1.20256e-06	3.77243e-07	-8.25314e-07	-9.93036e-07	2.10374e-07	-7.82662e-07	-9.84867e-07	1.78047e-07	-8.06820e-07	-1.12616e-06	2.22614e-07	-9.03548e-07	1.19125e-06	-6.74135e-07	5.17116e-07	-6.38829e-08	6.07734e-09	-5.78056e-08	1.13617e-07	6.48737e-08	1.78491e-07	-4.25260e-07	7.41745e-08	-3.51086e-07
21.160	-1.20377e-06	3.77623e-07	-8.26145e-07	-9.93907e-07	2.10559e-07	-7.83348e-07	-9.85001e-07	1.78071e-07	-8.06930e-07	-1.12745e-06	2.22869e-07	-9.04584e-07	1.18766e-06	-6.73156e-07	5.14506e-07	-6.72600e-08	6.39861e-09	-6.08614e-08	1.12063e-07	6.62712e-08	1.78335e-07	-4.29041e-07	7.48340e-08	-3.54207e-07
21.185	-1.20496e-06	3.77998e-07	-8.26966e-07	-9.94763e-07	2.10740e-07	-7.84022e-07	-9.85122e-07	1.78093e-07	-8.07029e-07	-1.12873e-06	2.23121e-07	-9.05607e-07	1.18409e-06	-6.72177e-07	5.11911e-07	-7.06214e-08	6.71839e-09	-6.39030e-08	1.10519e-07	6.76636e-08	1.78182e-07	-4.32806e-07	7.54907e-08	-3.57315e-07
21.209	-1.20615e-06	3.78369e-07	-8.27777e-07	-9.95604e-07	2.10918e-07	-7.84686e-07	-9.85229e-07	1.78112e-07	-8.07116e-07	-1.12999e-06	2.23370e-07	-9.06617e-07	1.18053e-06	-6.71198e-07	5.09333e-07	-7.39672e-08	7.03668e-09	-6.69305e-08	1.08982e-07	6.90510e-08	1.78033e-07	-4.36555e-07	7.61447e-08	-3.60411e-07
21.234	-1.20731e-06	3.78735e-07	-8.28577e-07	-9.96431e-07	2.11094e-07	-7.85338e-07	-9.85322e-07	1.78129e-07	-8.07193e-07	-1.13123e-06	2.23615e-07	-9.07613e-07	1.17699e-06	-6.70219e-07	5.06771e-07	-7.72971e-08	7.35347e-09	-6.99437e-08	1.07454e-07	7.04332e-08	1.77888e-07	-4.40289e-07	7.67959e-08	-3.63493e-07
21.258	-1.20846e-06	3.79096e-07	-8.29367e-07	-9.97244e-07	2.11266e-07	-7.85979e-07	-9.85401e-07	1.78143e-07	-8.07258e-07	-1.13245e-06	2.23858e-07	-9.08597e-07	1.17347e-06	-6.69240e-07	5.04225e-07	-8.06112e-08	7.66875e-09	-7.29425e-08	1.05935e-07	7.18103e-08	1.77745e-07	-4.44007e-07	7.74444e-08	-3.66563e-07
21.283	-1.20960e-06	3.79452e-07	-8.30147e-07	-9.98043e-07	2.11435e-07	-7.86608e-07	-9.85467e-07	1.78155e-07	-8.07312e-07	-1.13366e-06	2.24097e-07	-9.09567e-07	1.16996e-06	-6.68261e-07	5.01696e-07	-8.39094e-08	7.98251e-09	-7.59269e-08	1.04425e-07	7.31821e-08	1.77607e-07	-4.47709e-07	7.80901e-08	-3.69619e-07
21.307	-1.21072e-06	3.79804e-07	-8.30917e-07	-9.98827e-07	2.11601e-07	-7.87226e-07	-9.85520e-07	1.78165e-07	-8.07355e-07	-1.13486e-06	2.24333e-07	-9.10525e-07	1.16646e-06	-6.67283e-07	4.99182e-07	-8.71916e-08	8.29475e-09	-7.88969e-08	1.02923e-07	7.45487e-08	1.77471e-07	-4.51394e-07	7.87329e-08	-3.72661e-07
21.332	-1.21183e-06	3.80151e-07	-8.31676e-07	-9.99597e-07	2.11764e-07	-7.87832e-07	-9.85559e-07	1.78172e-07	-8.07387e-07	-1.13603e-06	2.24565e-07	-9.11469e-07	1.16299e-06	-6.66304e-07	4.96685e-07	-9.04577e-08	8.60547e-09	-8.18523e-08	1.01429e-07	7.59101e-08	1.77339e-07	-4.55064e-07	7.93730e-08	-3.75691e-07
21.357	-1.21292e-06	3.80493e-07	-8.32425e-07	-1.00035e-06	2.11924e-07	-7.88428e-07	-9.85584e-07	1.78176e-07	-8.07408e-07	-1.13719e-06	2.24795e-07	-9.12400e-07	1.15953e-06	-6.65326e-07	4.94204e-07	-9.37077e-08	8.91464e-09	-8.47930e-08	9.99447e-08	7.72661e-08	1.77211e-07	-4.58717e-07	8.00101e-08	-3.78707e-07
21.381	-1.21399e-06	3.80831e-07	-8.33163e-07	-1.00109e-06	2.12081e-07	-7.89011e-07	-9.85596e-07	1.78179e-07	-8.07417e-07	-1.13834e-06	2.25021e-07	-9.13317e-07	1.15609e-06	-6.64348e-07	4.91739e-07	-9.69414e-08	9.22227e-09	-8.77191e-08	9.84688e-08	7.86167e-08	1.77086e-07	-4.62354e-07	8.06444e-08	-3.81709e-07
21.406	-1.21505e-06	3.81164e-07	-8.33891e-07	-1.00182e-06	2.12235e-07	-7.89584e-07	-9.85595e-07	1.78178e-07	-8.07416e-07	-1.13946e-06	2.25243e-07	-9.14222e-07	1.15266e-06	-6.63370e-07	4.89290e-07	-1.00159e-07	9.52835e-09	-9.06304e-08	9.70017e-08	7.99619e-08	1.76964e-07	-4.65974e-07	8.12759e-08	-3.84698e-07
21.430	-1.21610e-06	3.81492e-07	-8.34609e-07	-1.00253e-06	2.12386e-07	-7.90145e-07	-9.85580e-07	1.78176e-07	-8.07404e-07	-1.14058e-06	2.25463e-07	-9.15113e-07	1.14925e-06	-6.62393e-07	4.86857e-07	-1.03360e-07	9.83287e-09	-9.35269e-08	9.55433e-08	8.13017e-08	1.76845e-07	-4.69577e-07	8.19044e-08	-3.87673e-07
21.455	-1.21713e-06	3.81815e-07	-8.35317e-07	-1.00323e-06	2.12534e-07	-7.90695e-07	-9.85552e-07	1.78171e-07	-8.07381e-07	-1.14167e-06	2.25679e-07	-9.15990e-07	1.14586e-06	-6.61416e-07	4.84440e-07	-1.06544e-07	1.01358e-08	-9.64085e-08	9.40937e-08	8.26360e-08	1.76730e-07	-4.73164e-07	8.25300e-08	-3.90634e-07
21.479	-1.21815e-06	3.82134e-07	-8.36014e-07	-1.00391e-06	2.12678e-07	-7.91233e-07	-9.85511e-07	1.78163e-07	-8.07347e-07	-1.14275e-06	2.25892e-07	-9.16855e-07	1.14248e-06	-6.60440e-07	4.82040e-07	-1.09712e-07	1.04372e-08	-9.92751e-08	9.26529e-08	8.39647e-08	1.76618e-07	-4.76734e-07	8.31526e-08	-3.93581e-07
21.504	-1.21915e-06	3.82447e-07	-8.36700e-07	-1.00458e-06	2.12820e-07	-7.91760e-07	-9.85456e-07	1.78153e-07	-8.07303e-07	-1.14381e-06	2.26102e-07	-9.17705e-07	1.13912e-06	-6.59464e-07	4.79655e-07	-1.12864e-07	1.07370e-08	-1.02127e-07	9.12209e-08	8.52879e-08	1.76509e-07	-4.80286e-07	8.37723e-08	-3.96514e-07
21.529	-1.22013e-06	3.82757e-07	-8.37376e-07	-1.00523e-06	2.12958e-07	-7.92275e-07	-9.85388e-07	1.78141e-07	-8.07247e-07	-1.14485e-06	2.26308e-07	-9.18543e-07	1.13578e-06	-6.58489e-07	4.77286e-07	-1.15998e-07	1.10352e-08	-1.04963e-07	8.97978e-08	8.66055e-08	1.76403e-07	-4.83822e-07	8.43890e-08	-3.99433e-07
21.553	-1.22110e-06	3.83061e-07	-8.38042e-07	-1.00587e-06	2.13094e-07	-7.92779e-07	-9.85308e-07	1.78126e-07	-8.07181e-07	-1.14588e-06	2.26511e-07	-9.19367e-07	1.13245e-06	-6.57514e-07	4.74934e-07	-1.19116e-07	1.13318e-08	-1.07784e-07	8.83835e-08	8.79175e-08	1.76301e-07	-4.87341e-07	8.50028e-08	-4.02338e-07
21.578	-1.22206e-06	3.83360e-07	-8.38698e-07	-1.00650e-06	2.13226e-07	-7.93272e-07	-9.85214e-07	1.78109e-07	-8.07104e-07	-1.14689e-06	2.26711e-07	-9.20178e-07	1.12914e-06	-6.56541e-07	4.72598e-07	-1.22217e-07	1.16268e-08	-1.10591e-07	8.69782e-08	8.92237e-08	1.76202e-07	-4.90842e-07	8.56135e-08	-4.05229e-07
21.602	-1.22300e-06	3.83655e-07	-8.39342e-07	-1.00711e-06	2.13356e-07	-7.93753e-07	-9.85107e-07	1.78090e-07	-8.07017e-07	-1.14788e-06	2.26907e-07	-9.20975e-07	1.12585e-06	-6.55568e-07	4.70277e-07	-1.25302e-07	1.19202e-08	-1.13381e-07	8.55818e-08	9.05242e-08	1.76106e-07	-4.94326e-07	8.62211e-08	-4.08105e-07
21.627	-1.22392e-06	3.83945e-07	-8.39977e-07	-1.00770e-06	2.13482e-07	-7.94222e-07	-9.84987e-07	1.78068e-07	-8.06918e-07	-1.14886e-06	2.27100e-07	-9.21759e-07	1.12257e-06	-6.54596e-07	4.67973e-07	-1.28369e-07	1.22120e-08	-1.16157e-07	8.41943e-08	9.18190e-08	1.76013e-07	-4.97792e-07	8.68257e-08	-4.10967e-07
21.651	-1.22483e-06	3.84230e-07	-8.40601e-07	-1.00829e-06	2.13605e-07	-7.94681e-07	-9.84854e-07	1.78044e-07	-8.06810e-07	-1.14982e-06	2.27290e-07	-9.22529e-07	1.11931e-06	-6.53624e-07	4.65685e-07	-1.31419e-07	1.25022e-08	-1.18917e-07	8.28158e-08	9.31080e-08	1.75924e-07	-5.01241e-07	8.74273e-08	-4.13814e-07
21.676	-1.22573e-06	3.84511e-07	-8.41214e-07	-1.00885e-06	2.13725e-07	-7.95127e-07	-9.84708e-07	1.78018e-07	-8.06690e-07	-1.15076e-06	2.27477e-07	-9.23286e-07	1.11607e-06	-6.52654e-07	4.63412e-07	-1.34452e-07	1.27907e-08	-1.21661e-07	8.14462e-08	9.43911e-08	1.75837e-07	-5.04672e-07	8.80257e-08	-4.16646e-07
21.701	-1.22660e-06	3.84786e-07	-8.41817e-07	-1.00940e-06	2.13842e-07	-7.95563e-07	-9.84549e-07	1.77989e-07	-8.06560e-07	-1.15169e-06	2.27660e-07	-9.24029e-07	1.11284e-06	-6.51685e-07	4.61156e-07	-1.37468e-07	1.30776e-08	-1.24390e-07	8.00857e-08	9.56683e-08	1.75754e-07	-5.08085e-07	8.86211e-08	-4.19464e-07
21.725	-1.22747e-06	3.85057e-07	-8.42410e-07	-1.00994e-06	2.13956e-07	-7.95987e-07	-9.84378e-07	1.77958e-07	-8.06420e-07	-1.15260e-06	2.27840e-07	-9.24759e-07	1.10963e-06	-6.50716e-07	4.58915e-07	-1.40466e-07	1.33629e-08	-1.27103e-07	7.87342e-08	9.69396e-08	1.75674e-07	-5.11481e-07	8.92133e-08	-4.22267e-07
21.750	-1.22832e-06	3.85323e-07	-8.42992e-07	-1.01047e-06	2.14067e-07	-7.96399e-07	-9.84194e-07	1.77925e-07	-8.06269e-07	-1.15349e-06	2.28016e-07	-9.25475e-07	1.10644e-06	-6.49749e-07	4.56691e-07	-1.43447e-07	1.36465e-08	-1.29801e-07	7.73917e-08	9.82050e-08	1.75597e-07	-5.14858e-07	8.98024e-08	-4.25056e-07
21.774	-1.22915e-06	3.85585e-07	-8.43563e-07	-1.01098e-06	2.14175e-07	-7.96800e-07	-9.83997e-07	1.77889e-07	-8.06107e-07	-1.15437e-06	2.28189e-07	-9.26177e-07	1.10327e-06	-6.48783e-07	4.54482e-07	-1.46411e-07	1.39285e-08	-1.32483e-07	7.60584e-08	9.94644e-08	1.75523e-07	-5.18217e-07	9.03883e-08	-4.27829e-07
21.799	-1.22997e-06	3.85841e-07	-8.44124e-07	-1.01147e-06	2.14279e-07	-7.97190e-07	-9.83787e-07	1.77852e-07	-8.05936e-07	-1.15522e-06	2.28359e-07	-9.26866e-07	1.10011e-06	-6.47818e-07	4.52290e-07	-1.49357e-07	1.42087e-08	-1.35149e-07	7.47341e-08	1.00718e-07	1.75452e-07	-5.21558e-07	9.09711e-08	-4.30587e-07
21.823	-1.23077e-06	3.86093e-07	-8.44675e-07	-1.01195e-06	2.14381e-07	-7.97568e-07	-9.83565e-07	1.77811e-07	-8.05754e-07	-1.15607e-06	2.28525e-07	-9.27541e-07	1.09697e-06	-6.46855e-07	4.50113e-07	-1.52286e-07	1.44874e-08	-1.37799e-07	7.34189e-08	1.01965e-07	1.75384e-07	-5.24881e-07	9.15506e-08	-4.33331e-07
21.848	-1.23155e-06	3.86339e-07	-8.45215e-07	-1.01241e-06	2.14480e-07	-7.97935e-07	-9.83330e-07	1.77769e-07	-8.05561e-07	-1.15689e-06	2.28688e-07	-9.28203e-07	1.09384e-06	-6.45892e-07	4.47952e-07	-1.55197e-07	1.47643e-08	-1.40433e-07	7.21128e-08	1.03206e-07	1.75319e-07	-5.28185e-07	9.21270e-08	-4.36058e-07
21.873	-1.23233e-06	3.86581e-07	-8.45744e-07	-1.01287e-06	2.14575e-07	-7.98290e-07	-9.83083e-07	1.77724e-07	-8.05358e-07	-1.15770e-06	2.28848e-07	-9.28851e-07	1.09074e-06	-6.44931e-07	4.45807e-07	-1.58091e-07	1.50396e-08	-1.43051e-07	7.08159e-08	1.04441e-07	1.75257e-07	-5.31471e-07	9.27001e-08	-4.38771e-07
21.897	-1.23308e-06	3.86818e-07	-8.46263e-07	-1.01330e-06	2.14668e-07	-7.98634e-07	-9.82823e-07	1.77677e-07	-8.05146e-07	-1.15849e-06	2.29004e-07	-9.29485e-07	1.08765e-06	-6.43972e-07	4.43678e-07	-1.60967e-07	1.53131e-08	-1.45653e-07	6.95281e-08	1.05670e-07	1.75198e-07	-5.34738e-07	9.32699e-08	-4.41469e-07
21.922	-1.23382e-06	3.87051e-07	-8.46771e-07	-1.01372e-06	2.14757e-07	-7.98967e-07	-9.82550e-07	1.77628e-07	-8.04923e-07	-1.15926e-06	2.29157e-07	-9.30106e-07	1.08458e-06	-6.43013e-07	4.41565e-07	-1.63825e-07	1.55850e-08	-1.48239e-07	6.82495e-08	1.06893e-07	1.75142e-07	-5.37987e-07	9.38365e-08	-4.44150e-07
21.946	-1.23455e-06	3.87278e-07	-8.47269e-07	-1.01413e-06	2.14843e-07	-7.99288e-07	-9.82266e-07	1.77577e-07	-8.04689e-07	-1.16002e-06	2.29307e-07	-9.30713e-07	1.08152e-06	-6.42057e-07	4.39467e-07	-1.66665e-07	1.58552e-08	-1.50809e-07	6.69801e-08	1.08109e-07	1.75089e-07	-5.41217e-07	9.43999e-08	-4.46817e-07
21.971	-1.23526e-06	3.87501e-07	-8.47756e-07	-1.01452e-06	2.14926e-07	-7.99597e-07	-9.81969e-07	1.77523e-07	-8.04446e-07	-1.16076e-06	2.29453e-07	-9.31306e-07	1.07849e-06	-6.41102e-07	4.37386e-07	-1.69487e-07	1.61237e-08	-1.53363e-07	6.57200e-08	1.09319e-07	1.75039e-07	-5.44427e-07	9.49599e-08	-4.49468e-07
21.996	-1.23595e-06	3.87719e-07	-8.48233e-07	-1.01490e-06	2.15007e-07	-7.99895e-07	-9.81659e-07	1.77467e-07	-8.04193e-07	-1.16148e-06	2.29595e-07	-9.31886e-07	1.07547e-06	-6.40148e-07	4.35320e-07	-1.72291e-07	1.63904e-08	-1.55900e-07	6.44690e-08	1.10523e-07	1.74992e-07	-5.47619e-07	9.55166e-08	-4.52103e-07
22.020	-1.23663e-06	3.87932e-07	-8.48699e-07	-1.01527e-06	2.15084e-07	-8.00182e-07	-9.81338e-07	1.77409e-07	-8.03929e-07	-1.16219e-06	2.29735e-07	-9.32451e-07	1.07247e-06	-6.39196e-07	4.33270e-07	-1.75077e-07	1.66555e-08	-1.58421e-07	6.32274e-08	1.11720e-07	1.74947e-07	-5.50792e-07	9.60700e-08	-4.54722e-07
22.045	-1.23729e-06	3.88140e-07	-8.49154e-07	-1.01561e-06	2.15158e-07	-8.00457e-07	-9.81004e-07	1.77348e-07	-8.03656e-07	-1.16287e-06	2.29871e-07	-9.33003e-07	1.06948e-06	-6.38246e-07	4.31235e-07	-1.77845e-07	1.69188e-08	-1.60926e-07	6.19950e-08	1.12911e-07	1.74906e-07	-5.53945e-07	9.66201e-08	-4.57325e-07
22.069	-1.23794e-06	3.88343e-07	-8.49599e-07	-1.01595e-06	2.15229e-07	-8.00721e-07	-9.80658e-07	1.77286e-07	-8.03372e-07	-1.16355e-06	2.30003e-07	-9.33542e-07	1.06651e-06	-6.37297e-07	4.29217e-07	-1.80594e-07	1.71804e-08	-1.63414e-07	6.07719e-08	1.14096e-07	1.74867e-07	-5.57080e-07	9.71667e-08	-4.59913e-07
22.094	-1.23857e-06	3.88542e-07	-8.50033e-07	-1.01627e-06	2.15296e-07	-8.00973e-07	-9.80300e-07	1.77221e-07	-8.03079e-07	-1.16420e-06	2.30133e-07	-9.34066e-07	1.06356e-06	-6.36350e-07	4.27214e-07	-1.83326e-07	1.74402e-08	-1.65886e-07	5.95580e-08	1.15274e-07	1.74832e-07	-5.60195e-07	9.77100e-08	-4.62485e-07
22.118	-1.23919e-06	3.88735e-07	-8.50457e-07	-1.01658e-06	2.15361e-07	-8.01214e-07	-9.79930e-07	1.77154e-07	-8.02776e-07	-1.16484e-06	2.30259e-07	-9.34577e-07	1.06063e-06	-6.35406e-07	4.25226e-07	-1.86039e-07	1.76983e-08	-1.68341e-07	5.83535e-08	1.16445e-07	1.74799e-07	-5.63290e-07	9.82499e-08	-4.65040e-07
22.143	-1.23979e-06	3.88924e-07	-8.50870e-07	-1.01687e-06	2.15423e-07	-8.01444e-07	-9.79548e-07	1.77085e-07	-8.02463e-07	-1.16545e-06	2.30381e-07	-9.35074e-07	1.05772e-06	-6.34463e-07	4.23255e-07	-1.88734e-07	1.79547e-08	-1.70779e-07	5.71584e-08	1.17610e-07	1.74769e-07	-5.66366e-07	9.87864e-08	-4.67579e-07
22.168	-1.24038e-06	3.89108e-07	-8.51272e-07	-1.01714e-06	2.15482e-07	-8.01662e-07	-9.79154e-07	1.77014e-07	-8.02140e-07	-1.16606e-06	2.30500e-07	-9.35557e-07	1.05482e-06	-6.33521e-07	4.21299e-07	-1.91410e-07	1.82093e-08	-1.73201e-07	5.59726e-08	1.18769e-07	1.74741e-07	-5.69422e-07	9.93195e-08	-4.70103e-07
22.192	-1.24095e-06	3.89287e-07	-8.51664e-07	-1.01741e-06	2.15537e-07	-8.01869e-07	-9.78749e-07	1.76941e-07	-8.01808e-07	-1.16664e-06	2.30616e-07	-9.36026e-07	1.05194e-06	-6.32582e-07	4.19358e-07	-1.94068e-07	1.84621e-08	-1.75605e-07	5.47962e-08	1.19920e-07	1.74717e-07	-5.72459e-07	9.98491e-08	-4.72609e-07
22.217	-1.24151e-06	3.89462e-07	-8.52045e-07	-1.01765e-06	2.15590e-07	-8.02065e-07	-9.78331e-07	1.76865e-07	-8.01466e-07	-1.16721e-06	2.30728e-07	-9.36482e-07	1.04908e-06	-6.31645e-07	4.17434e-07	-1.96707e-07	1.87132e-08	-1.77994e-07	5.36291e-08	1.21066e-07	1.74695e-07	-5.75475e-07	1.00375e-07	-4.75100e-07
22.241	-1.24205e-06	3.89631e-07	-8.52416e-07	-1.01789e-06	2.15639e-07	-8.02249e-07	-9.77901e-07	1.76788e-07	-8.01114e-07	-1.16776e-06	2.30837e-07	-9.36924e-07	1.04623e-06	-6.30710e-07	4.15524e-07	-1.99327e-07	1.89625e-08	-1.80365e-07	5.24714e-08	1.22204e-07	1.74675e-07	-5.78472e-07	1.00898e-07	-4.77574e-07
22.266	-1.24257e-06	3.89796e-07	-8.52776e-07	-1.01811e-06	2.15686e-07	-8.02421e-07	-9.77460e-07	1.76708e-07	-8.00753e-07	-1.16829e-06	2.30942e-07	-9.37352e-07	1.04341e-06	-6.29777e-07	4.13631e-07	-2.01929e-07	1.92100e-08	-1.82719e-07	5.13232e-08	1.23336e-07	1.74659e-07	-5.81449e-07	1.01417e-07	-4.80031e-07
22.290	-1.24308e-06	3.89955e-07	-8.53126e-07	-1.01831e-06	2.15729e-07	-8.02583e-07	-9.77008e-07	1.76626e-07	-8.00382e-07	-1.16881e-06	2.31044e-07	-9.37766e-07	1.04060e-06	-6.28847e-07	4.11753e-07	-2.04512e-07	1.94558e-08	-1.85057e-07	5.01844e-08	1.24461e-07	1.74645e-07	-5.84405e-07	1.01933e-07	-4.82472e-07
22.315	-1.24357e-06	3.90110e-07	-8.53464e-07	-1.01850e-06	2.15769e-07	-8.02733e-07	-9.76543e-07	1.76542e-07	-8.00001e-07	-1.16931e-06	2.31143e-07	-9.38166e-07	1.03781e-06	-6.27918e-07	4.09890e-07	-2.07077e-07	1.96997e-08	-1.87377e-07	4.90550e-08	1.25579e-07	1.74634e-07	-5.87342e-07	1.02445e-07	-4.84896e-07
22.340	-1.24405e-06	3.90260e-07	-8.53793e-07	-1.01868e-06	2.15807e-07	-8.02871e-07	-9.76067e-07	1.76456e-07	-7.99611e-07	-1.16979e-06	2.31238e-07	-9.38552e-07	1.03503e-06	-6.26992e-07	4.08043e-07	-2.09622e-07	1.99419e-08	-1.89680e-07	4.79351e-08	1.26690e-07	1.74626e-07	-5.90258e-07	1.02954e-07	-4.87304e-07
22.364	-1.24452e-06	3.90405e-07	-8.54110e-07	-1.01884e-06	2.15841e-07	-8.02999e-07	-9.75580e-07	1.76368e-07	-7.99212e-07	-1.17025e-06	2.31330e-07	-9.38925e-07	1.03228e-06	-6.26068e-07	4.06212e-07	-2.12149e-07	2.01822e-08	-1.91967e-07	4.68247e-08	1.27795e-07	1.74620e-07	-5.93153e-07	1.03459e-07	-4.89695e-07
22.389	-1.24496e-06	3.90546e-07	-8.54417e-07	-1.01899e-06	2.15872e-07	-8.03115e-07	-9.75081e-07	1.76278e-07	-7.98803e-07	-1.17070e-06	2.31418e-07	-9.39283e-07	1.02954e-06	-6.25146e-07	4.04396e-07	-2.14657e-07	2.04208e-08	-1.94236e-07	4.57237e-08	1.28893e-07	1.74616e-07	-5.96029e-07	1.03960e-07	-4.92068e-07
22.413	-1.24539e-06	3.90681e-07	-8.54714e-07	-1.01912e-06	2.15900e-07	-8.03219e-07	-9.74570e-07	1.76185e-07	-7.98385e-07	-1.17113e-06	2.31503e-07	-9.39628e-07	1.02682e-06	-6.24227e-07	4.02595e-07	-2.17145e-07	2.06576e-08	-1.96488e-07	4.46322e-08	1.29983e-07	1.74616e-07	-5.98883e-07	1.04458e-07	-4.94425e-07
22.438	-1.24581e-06	3.90812e-07	-8.54999e-07	-1.01924e-06	2.15925e-07	-8.03313e-07	-9.74049e-07	1.76091e-07	-7.97958e-07	-1.17154e-06	2.31585e-07	-9.39959e-07	1.02412e-06	-6.23310e-07	4.00810e-07	-2.19615e-07	2.08925e-08	-1.98722e-07	4.35503e-08	1.31067e-07	1.74617e-07	-6.01718e-07	1.04953e-07	-4.96765e-07
22.462	-1.24621e-06	3.90938e-07	-8.55274e-07	-1.01934e-06	2.15947e-07	-8.03395e-07	-9.73516e-07	1.75995e-07	-7.97521e-07	-1.17194e-06	2.31663e-07	-9.40276e-07	1.02144e-06	-6.22396e-07	3.99040e-07	-2.22065e-07	2.11256e-08	-2.00940e-07	4.24778e-08	1.32144e-07	1.74622e-07	-6.04531e-07	1.05443e-07	-4.99088e-07
22.487	-1.24660e-06	3.91058e-07	-8.55539e-07	-1.01943e-06	2.15966e-07	-8.03465e-07	-9.72971e-07	1.75896e-07	-7.97075e-07	-1.17232e-06	2.31737e-07	-9.40579e-07	1.01877e-06	-6.21484e-07	3.97286e-07	-2.24496e-07	2.13569e-08	-2.03139e-07	4.14149e-08	1.33214e-07	1.74629e-07	-6.07324e-07	1.05930e-07	-5.01393e-07
22.512	-1.24697e-06	3.91175e-07	-8.55793e-07	-1.01951e-06	2.15982e-07	-8.03525e-07	-9.72416e-07	1.75796e-07	-7.96620e-07	-1.17268e-06	2.31809e-07	-9.40869e-07	1.01612e-06	-6.20575e-07	3.95546e-07	-2.26908e-07	2.15864e-08	-2.05322e-07	4.03615e-08	1.34276e-07	1.74638e-07	-6.10095e-07	1.06414e-07	-5.03682e-07
22.536	-1.24732e-06	3.91286e-07	-8.56036e-07	-1.01957e-06	2.15995e-07	-8.03573e-07	-9.71849e-07	1.75693e-07	-7.96156e-07	-1.17302e-06	2.31877e-07	-9.41144e-07	1.01349e-06	-6.19668e-07	3.93823e-07	-2.29301e-07	2.18140e-08	-2.07487e-07	3.93177e-08	1.35332e-07	1.74650e-07	-6.12846e-07	1.06894e-07	-5.05953e-07
22.561	-1.24766e-06	3.91392e-07	-8.56269e-07	-1.01962e-06	2.16005e-07	-8.03610e-07	-9.71272e-07	1.75589e-07	-7.95683e-07	-1.17335e-06	2.31941e-07	-9.41406e-07	1.01088e-06	-6.18764e-07	3.92114e-07	-2.31674e-07	2.20398e-08	-2.09635e-07	3.82835e-08	1.36381e-07	1.74664e-07	-6.15576e-07	1.07370e-07	-5.08206e-07
22.585	-1.24798e-06	3.91494e-07	-8.56491e-07	-1.01965e-06	2.16012e-07	-8.03636e-07	-9.70683e-07	1.75483e-07	-7.95201e-07	-1.17366e-06	2.32002e-07	-9.41653e-07	1.00828e-06	-6.17863e-07	3.90421e-07	-2.34028e-07	2.22637e-08	-2.11765e-07	3.72588e-08	1.37422e-07	1.74681e-07	-6.18285e-07	1.07842e-07	-5.10442e-07
22.610	-1.24829e-06	3.91590e-07	-8.56702e-07	-1.01967e-06	2.16016e-07	-8.03650e-07	-9.70084e-07	1.75374e-07	-7.94709e-07	-1.17395e-06	2.32060e-07	-9.41887e-07	1.00571e-06	-6.16965e-07	3.88743e-07	-2.36363e-07	2.24858e-08	-2.13877e-07	3.62437e-08	1.38456e-07	1.74700e-07	-6.20972e-07	1.08311e-07	-5.12661e-07
22.634	-1.24859e-06	3.91682e-07	-8.56903e-07	-1.01967e-06	2.16017e-07	-8.03653e-07	-9.69473e-07	1.75264e-07	-7.94209e-07	-1.17422e-06	2.32114e-07	-9.42107e-07	1.00315e-06	-6.16069e-07	3.87080e-07	-2.38678e-07	2.27060e-08	-2.15972e-07	3.52383e-08	1.39483e-07	1.74721e-07	-6.23638e-07	1.08776e-07	-5.14862e-07
22.659	-1.24886e-06	3.91769e-07	-8.57094e-07	-1.01966e-06	2.16015e-07	-8.03645e-07	-9.68852e-07	1.75151e-07	-7.93700e-07	-1.17448e-06	2.32165e-07	-9.42313e-07	1.00061e-06	-6.15177e-07	3.85433e-07	-2.40974e-07	2.29244e-08	-2.18049e-07	3.42424e-08	1.40503e-07	1.74745e-07	-6.26283e-07	1.09237e-07	-5.17046e-07
22.684	-1.24912e-06	3.91851e-07	-8.57273e-07	-1.01964e-06	2.16009e-07	-8.03626e-07	-9.68220e-07	1.75037e-07	-7.93183e-07	-1.17472e-06	2.32212e-07	-9.42505e-07	9.98087e-07	-6.14287e-07	3.83801e-07	-2.43249e-07	2.31409e-08	-2.20109e-07	3.32562e-08	1.41515e-07	1.74771e-07	-6.28906e-07	1.09695e-07	-5.19211e-07
22.708	-1.24937e-06	3.91929e-07	-8.57442e-07	-1.01960e-06	2.16001e-07	-8.03596e-07	-9.67577e-07	1.74921e-07	-7.92656e-07	-1.17494e-06	2.32256e-07	-9.42684e-07	9.95583e-07	-6.13400e-07	3.82183e-07	-2.45506e-07	2.33556e-08	-2.22150e-07	3.22795e-08	1.42520e-07	1.74800e-07	-6.31508e-07	1.10149e-07	-5.21359e-07
22.733	-1.24960e-06	3.92001e-07	-8.57601e-07	-1.01954e-06	2.15990e-07	-8.03555e-07	-9.66923e-07	1.74803e-07	-7.92121e-07	-1.17514e-06	2.32296e-07	-9.42848e-07	9.93097e-07	-6.12516e-07	3.80581e-07	-2.47742e-07	2.35683e-08	-2.24174e-07	3.13126e-08	1.43518e-07	1.74831e-07	-6.34088e-07	1.10599e-07	-5.23489e-07
22.757	-1.24982e-06	3.92069e-07	-8.57749e-07	-1.01948e-06	2.15976e-07	-8.03502e-07	-9.66259e-07	1.74683e-07	-7.91577e-07	-1.17533e-06	2.32333e-07	-9.42999e-07	9.90629e-07	-6.11635e-07	3.78995e-07	-2.49959e-07	2.37792e-08	-2.26180e-07	3.03553e-08	1.44509e-07	1.74864e-07	-6.36646e-07	1.11045e-07	-5.25602e-07
22.782	-1.25002e-06	3.92131e-07	-8.57886e-07	-1.01940e-06	2.15959e-07	-8.03438e-07	-9.65585e-07	1.74561e-07	-7.91024e-07	-1.17550e-06	2.32367e-07	-9.43135e-07	9.88180e-07	-6.10757e-07	3.77423e-07	-2.52156e-07	2.39883e-08	-2.28168e-07	2.94076e-08	1.45492e-07	1.74899e-07	-6.39183e-07	1.11487e-07	-5.27696e-07
22.807	-1.25020e-06	3.92189e-07	-8.58013e-07	-1.01930e-06	2.15939e-07	-8.03364e-07	-9.64900e-07	1.74437e-07	-7.90463e-07	-1.17566e-06	2.32397e-07	-9.43258e-07	9.85748e-07	-6.09882e-07	3.75866e-07	-2.54334e-07	2.41954e-08	-2.30138e-07	2.84696e-08	1.46467e-07	1.74937e-07	-6.41698e-07	1.11926e-07	-5.29772e-07
22.831	-1.25037e-06	3.92243e-07	-8.58129e-07	-1.01919e-06	2.15916e-07	-8.03278e-07	-9.64204e-07	1.74311e-07	-7.89893e-07	-1.17579e-06	2.32424e-07	-9.43367e-07	9.83335e-07	-6.09010e-07	3.74324e-07	-2.56491e-07	2.44006e-08	-2.32090e-07	2.75413e-08	1.47436e-07	1.74977e-07	-6.44191e-07	1.12361e-07	-5.31830e-07
22.856	-1.25053e-06	3.92291e-07	-8.58235e-07	-1.01907e-06	2.15890e-07	-8.03181e-07	-9.63498e-07	1.74184e-07	-7.89314e-07	-1.17591e-06	2.32448e-07	-9.43462e-07	9.80939e-07	-6.08142e-07	3.72798e-07	-2.58629e-07	2.46040e-08	-2.34025e-07	2.66226e-08	1.48396e-07	1.75019e-07	-6.46662e-07	1.12792e-07	-5.33870e-07
22.880	-1.25066e-06	3.92334e-07	-8.58330e-07	-1.01893e-06	2.15861e-07	-8.03073e-07	-9.62782e-07	1.74054e-07	-7.88728e-07	-1.17601e-06	2.32468e-07	-9.43544e-07	9.78562e-07	-6.07276e-07	3.71286e-07	-2.60746e-07	2.48054e-08	-2.35941e-07	2.57137e-08	1.49350e-07	1.75063e-07	-6.49111e-07	1.13219e-07	-5.35892e-07
22.905	-1.25079e-06	3.92373e-07	-8.58415e-07	-1.01878e-06	2.15829e-07	-8.02954e-07	-9.62055e-07	1.73923e-07	-7.88132e-07	-1.17610e-06	2.32484e-07	-9.43611e-07	9.76204e-07	-6.06414e-07	3.69789e-07	-2.62844e-07	2.50050e-08	-2.37839e-07	2.48144e-08	1.50295e-07	1.75110e-07	-6.51538e-07	1.13642e-07	-5.37895e-07
22.929	-1.25090e-06	3.92407e-07	-8.58489e-07	-1.01862e-06	2.15794e-07	-8.02824e-07	-9.61319e-07	1.73790e-07	-7.87529e-07	-1.17616e-06	2.32498e-07	-9.43665e-07	9.73863e-07	-6.05556e-07	3.68307e-07	-2.64921e-07	2.52026e-08	-2.39719e-07	2.39249e-08	1.51233e-07	1.75158e-07	-6.53942e-07	1.14062e-07	-5.39881e-07
22.954	-1.25099e-06	3.92436e-07	-8.58552e-07	-1.01844e-06	2.15756e-07	-8.02682e-07	-9.60572e-07	1.73655e-07	-7.86917e-07	-1.17621e-06	2.32507e-07	-9.43705e-07	9.71541e-07	-6.04700e-07	3.66841e-07	-2.66979e-07	2.53983e-08	-2.41580e-07	2.30450e-08	1.52164e-07	1.75209e-07	-6.56325e-07	1.14477e-07	-5.41847e-07
22.979	-1.25107e-06	3.92460e-07	-8.58605e-07	-1.01825e-06	2.15715e-07	-8.02530e-07	-9.59815e-07	1.73518e-07	-7.86297e-07	-1.17624e-06	2.32514e-07	-9.43731e-07	9.69237e-07	-6.03848e-07	3.65389e-07	-2.69016e-07	2.55922e-08	-2.43424e-07	2.21749e-08	1.53087e-07	1.75262e-07	-6.58685e-07	1.14889e-07	-5.43796e-07
23.003	-1.25113e-06	3.92480e-07	-8.58648e-07	-1.01804e-06	2.15671e-07	-8.02367e-07	-9.59048e-07	1.73379e-07	-7.85669e-07	-1.17626e-06	2.32517e-07	-9.43743e-07	9.66951e-07	-6.03000e-07	3.63952e-07	-2.71033e-07	2.57841e-08	-2.45249e-07	2.13145e-08	1.54002e-07	1.75316e-07	-6.61022e-07	1.15297e-07	-5.45726e-07
23.028	-1.25117e-06	3.92494e-07	-8.58680e-07	-1.01782e-06	2.15624e-07	-8.02193e-07	-9.58271e-07	1.73239e-07	-7.85032e-07	-1.17626e-06	2.32517e-07	-9.43742e-07	9.64684e-07	-6.02155e-07	3.62529e-07	-2.73030e-07	2.59740e-08	-2.47056e-07	2.04638e-08	1.54909e-07	1.75373e-07	-6.63337e-07	1.15700e-07	-5.47637e-07
23.052	-1.25121e-06	3.92504e-07	-8.58701e-07	-1.01758e-06	2.15575e-07	-8.02009e-07	-9.57484e-07	1.73096e-07	-7.84388e-07	-1.17624e-06	2.32513e-07	-9.43726e-07	9.62435e-07	-6.01313e-07	3.61122e-07	-2.75007e-07	2.61621e-08	-2.48845e-07	1.96229e-08	1.55809e-07	1.75432e-07	-6.65630e-07	1.16100e-07	-5.49529e-07
23.077	-1.25122e-06	3.92509e-07	-8.58712e-07	-1.01733e-06	2.15522e-07	-8.01813e-07	-9.56687e-07	1.72952e-07	-7.83735e-07	-1.17620e-06	2.32506e-07	-9.43697e-07	9.60204e-07	-6.00475e-07	3.59729e-07	-2.76963e-07	2.63482e-08	-2.50615e-07	1.87917e-08	1.56701e-07	1.75493e-07	-6.67899e-07	1.16496e-07	-5.51403e-07
23.101	-1.25122e-06	3.92509e-07	-8.58713e-07	-1.01707e-06	2.15466e-07	-8.01606e-07	-9.55881e-07	1.72807e-07	-7.83074e-07	-1.17615e-06	2.32495e-07	-9.43655e-07	9.57991e-07	-5.99640e-07	3.58351e-07	-2.78899e-07	2.65324e-08	-2.52367e-07	1.79703e-08	1.57586e-07	1.75556e-07	-6.70147e-07	1.16888e-07	-5.53259e-07
23.126	-1.25121e-06	3.92505e-07	-8.58703e-07	-1.01680e-06	2.15408e-07	-8.01389e-07	-9.55065e-07	1.72659e-07	-7.82406e-07	-1.17608e-06	2.32481e-07	-9.43598e-07	9.55797e-07	-5.98809e-07	3.56988e-07	-2.80815e-07	2.67146e-08	-2.54101e-07	1.71586e-08	1.58462e-07	1.75621e-07	-6.72371e-07	1.17276e-07	-5.55095e-07
23.151	-1.25118e-06	3.92495e-07	-8.58682e-07	-1.01651e-06	2.15347e-07	-8.01160e-07	-9.54239e-07	1.72510e-07	-7.81729e-07	-1.17599e-06	2.32464e-07	-9.43528e-07	9.53622e-07	-5.97982e-07	3.55640e-07	-2.82711e-07	2.68950e-08	-2.55816e-07	1.63567e-08	1.59331e-07	1.75688e-07	-6.74573e-07	1.17660e-07	-5.56913e-07
23.175	-1.25113e-06	3.92481e-07	-8.58651e-07	-1.01620e-06	2.15282e-07	-8.00921e-07	-9.53404e-07	1.72359e-07	-7.81045e-07	-1.17589e-06	2.32443e-07	-9.43444e-07	9.51464e-07	-5.97158e-07	3.54306e-07	-2.84586e-07	2.70733e-08	-2.57512e-07	1.55645e-08	1.60192e-07	1.75756e-07	-6.76751e-07	1.18040e-07	-5.58711e-07
23.200	-1.25107e-06	3.92462e-07	-8.58610e-07	-1.01589e-06	2.15215e-07	-8.00671e-07	-9.52559e-07	1.72206e-07	-7.80353e-07	-1.17577e-06	2.32419e-07	-9.43346e-07	9.49325e-07	-5.96339e-07	3.52987e-07	-2.86440e-07	2.72497e-08	-2.59190e-07	1.47822e-08	1.61045e-07	1.75827e-07	-6.78907e-07	1.18416e-07	-5.60491e-07
23.224	-1.25100e-06	3.92439e-07	-8.58558e-07	-1.01556e-06	2.15145e-07	-8.00411e-07	-9.51705e-07	1.72052e-07	-7.79653e-07	-1.17563e-06	2.32392e-07	-9.43235e-07	9.47205e-07	-5.95523e-07	3.51682e-07	-2.88274e-07	2.74242e-08	-2.60850e-07	1.40095e-08	1.61890e-07	1.75900e-07	-6.81040e-07	1.18788e-07	-5.62252e-07
23.249	-1.25091e-06	3.92410e-07	-8.58496e-07	-1.01521e-06	2.15072e-07	-8.00139e-07	-9.50841e-07	1.71895e-07	-7.78945e-07	-1.17547e-06	2.32361e-07	-9.43110e-07	9.45102e-07	-5.94710e-07	3.50392e-07	-2.90087e-07	2.75967e-08	-2.62491e-07	1.32467e-08	1.62727e-07	1.75974e-07	-6.83149e-07	1.19156e-07	-5.63993e-07
23.273	-1.25080e-06	3.92377e-07	-8.58424e-07	-1.01485e-06	2.14996e-07	-7.99857e-07	-9.49968e-07	1.71738e-07	-7.78230e-07	-1.17530e-06	2.32327e-07	-9.42971e-07	9.43019e-07	-5.93902e-07	3.49117e-07	-2.91880e-07	2.77673e-08	-2.64113e-07	1.24936e-08	1.63556e-07	1.76050e-07	-6.85236e-07	1.19520e-07	-5.65716e-07
23.298	-1.25068e-06	3.92339e-07	-8.58341e-07	-1.01448e-06	2.14918e-07	-7.99564e-07	-9.49086e-07	1.71578e-07	-7.77507e-07	-1.17511e-06	2.32289e-07	-9.42818e-07	9.40953e-07	-5.93097e-07	3.47856e-07	-2.93653e-07	2.79359e-08	-2.65717e-07	1.17503e-08	1.64378e-07	1.76128e-07	-6.87299e-07	1.19880e-07	-5.67419e-07
23.323	-1.25054e-06	3.92297e-07	-8.58248e-07	-1.01410e-06	2.14836e-07	-7.99261e-07	-9.48194e-07	1.71417e-07	-7.76777e-07	-1.17490e-06	2.32248e-07	-9.42652e-07	9.38906e-07	-5.92296e-07	3.46610e-07	-2.95404e-07	2.81025e-08	-2.67302e-07	1.10168e-08	1.65191e-07	1.76208e-07	-6.89339e-07	1.20236e-07	-5.69103e-07
23.347	-1.25039e-06	3.92249e-07	-8.58144e-07	-1.01370e-06	2.14752e-07	-7.98947e-07	-9.47293e-07	1.71254e-07	-7.76039e-07	-1.17468e-06	2.32204e-07	-9.42473e-07	9.36878e-07	-5.91500e-07	3.45378e-07	-2.97135e-07	2.82672e-08	-2.68868e-07	1.02931e-08	1.65996e-07	1.76289e-07	-6.91356e-07	1.20587e-07	-5.70768e-07
23.372	-1.25023e-06	3.92197e-07	-8.58030e-07	-1.01329e-06	2.14664e-07	-7.98622e-07	-9.46384e-07	1.71090e-07	-7.75294e-07	-1.17444e-06	2.32156e-07	-9.42279e-07	9.34868e-07	-5.90707e-07	3.44161e-07	-2.98846e-07	2.84299e-08	-2.70416e-07	9.57917e-09	1.66794e-07	1.76373e-07	-6.93349e-07	1.20935e-07	-5.72414e-07
23.396	-1.25005e-06	3.92140e-07	-8.57906e-07	-1.01286e-06	2.14574e-07	-7.98286e-07	-9.45465e-07	1.70924e-07	-7.74541e-07	-1.17418e-06	2.32105e-07	-9.42073e-07	9.32876e-07	-5.89918e-07	3.42958e-07	-3.00535e-07	2.85906e-08	-2.71944e-07	8.87502e-09	1.67583e-07	1.76458e-07	-6.95319e-07	1.21279e-07	-5.74040e-07
23.421	-1.24985e-06	3.92079e-07	-8.57771e-07	-1.01242e-06	2.14481e-07	-7.97941e-07	-9.44537e-07	1.70756e-07	-7.73781e-07	-1.17390e-06	2.32051e-07	-9.41852e-07	9.30903e-07	-5.89133e-07	3.41770e-07	-3.02204e-07	2.87494e-08	-2.73454e-07	8.18067e-09	1.68364e-07	1.76545e-07	-6.97265e-07	1.21618e-07	-5.75647e-07
23.446	-1.24964e-06	3.92012e-07	-8.57626e-07	-1.01197e-06	2.14385e-07	-7.97584e-07	-9.43600e-07	1.70586e-07	-7.73014e-07	-1.17361e-06	2.31993e-07	-9.41618e-07	9.28948e-07	-5.88353e-07	3.40595e-07	-3.03852e-07	2.89062e-08	-2.74946e-07	7.49612e-09	1.69137e-07	1.76633e-07	-6.99188e-07	1.21953e-07	-5.77234e-07
23.470	-1.24941e-06	3.91941e-07	-8.57471e-07	-1.01150e-06	2.14287e-07	-7.97217e-07	-9.42655e-07	1.70416e-07	-7.72239e-07	-1.17330e-06	2.31932e-07	-9.41371e-07	9.27012e-07	-5.87576e-07	3.39436e-07	-3.05479e-07	2.90610e-08	-2.76418e-07	6.82136e-09	1.69902e-07	1.76723e-07	-7.01087e-07	1.22285e-07	-5.78802e-07
23.495	-1.24917e-06	3.91866e-07	-8.57305e-07	-1.01103e-06	2.14185e-07	-7.96840e-07	-9.41701e-07	1.70243e-07	-7.71458e-07	-1.17298e-06	2.31868e-07	-9.41110e-07	9.25094e-07	-5.86804e-07	3.38290e-07	-3.07085e-07	2.92138e-08	-2.77872e-07	6.15639e-09	1.70658e-07	1.76815e-07	-7.02962e-07	1.22612e-07	-5.80351e-07
23.519	-1.24891e-06	3.91785e-07	-8.57129e-07	-1.01053e-06	2.14081e-07	-7.96452e-07	-9.40738e-07	1.70069e-07	-7.70669e-07	-1.17264e-06	2.31801e-07	-9.40836e-07	9.23195e-07	-5.86035e-07	3.37159e-07	-3.08671e-07	2.93646e-08	-2.79306e-07	5.50122e-09	1.71407e-07	1.76908e-07	-7.04814e-07	1.22935e-07	-5.81879e-07
23.544	-1.24864e-06	3.91700e-07	-8.56943e-07	-1.01003e-06	2.13974e-07	-7.96054e-07	-9.39766e-07	1.69893e-07	-7.69873e-07	-1.17228e-06	2.31730e-07	-9.40548e-07	9.21314e-07	-5.85271e-07	3.36043e-07	-3.10235e-07	2.95135e-08	-2.80722e-07	4.85585e-09	1.72147e-07	1.77003e-07	-7.06642e-07	1.23254e-07	-5.83388e-07
23.568	-1.24836e-06	3.91611e-07	-8.56747e-07	-1.00951e-06	2.13864e-07	-7.95645e-07	-9.38786e-07	1.69716e-07	-7.69070e-07	-1.17190e-06	2.31655e-07	-9.40246e-07	9.19452e-07	-5.84511e-07	3.34940e-07	-3.11779e-07	2.96603e-08	-2.82119e-07	4.22027e-09	1.72879e-07	1.77099e-07	-7.08446e-07	1.23568e-07	-5.84878e-07
23.593	-1.24806e-06	3.91516e-07	-8.56540e-07	-1.00898e-06	2.13752e-07	-7.95226e-07	-9.37797e-07	1.69537e-07	-7.68260e-07	-1.17151e-06	2.31578e-07	-9.39932e-07	9.17608e-07	-5.83756e-07	3.33852e-07	-3.13302e-07	2.98052e-08	-2.83497e-07	3.59449e-09	1.73603e-07	1.77198e-07	-7.10226e-07	1.23879e-07	-5.86348e-07
23.618	-1.24774e-06	3.91417e-07	-8.56324e-07	-1.00843e-06	2.13636e-07	-7.94797e-07	-9.36800e-07	1.69357e-07	-7.67443e-07	-1.17110e-06	2.31497e-07	-9.39604e-07	9.15782e-07	-5.83004e-07	3.32778e-07	-3.14804e-07	2.99480e-08	-2.84856e-07	2.97851e-09	1.74319e-07	1.77297e-07	-7.11983e-07	1.24185e-07	-5.87798e-07
23.642	-1.24741e-06	3.91313e-07	-8.56097e-07	-1.00788e-06	2.13518e-07	-7.94357e-07	-9.35795e-07	1.69175e-07	-7.66619e-07	-1.17068e-06	2.31413e-07	-9.39262e-07	9.13976e-07	-5.82258e-07	3.31718e-07	-3.16284e-07	3.00889e-08	-2.86195e-07	2.37232e-09	1.75026e-07	1.77398e-07	-7.13715e-07	1.24487e-07	-5.89228e-07
23.667	-1.24706e-06	3.91205e-07	-8.55860e-07	-1.00730e-06	2.13397e-07	-7.93907e-07	-9.34781e-07	1.68992e-07	-7.65789e-07	-1.17023e-06	2.31325e-07	-9.38907e-07	9.12187e-07	-5.81515e-07	3.30672e-07	-3.17744e-07	3.02278e-08	-2.87516e-07	1.77592e-09	1.75725e-07	1.77501e-07	-7.15423e-07	1.24785e-07	-5.90638e-07
23.691	-1.24670e-06	3.91092e-07	-8.55612e-07	-1.00672e-06	2.13273e-07	-7.93447e-07	-9.33759e-07	1.68807e-07	-7.64952e-07	-1.16977e-06	2.31235e-07	-9.38539e-07	9.10417e-07	-5.80777e-07	3.29641e-07	-3.19183e-07	3.03646e-08	-2.88818e-07	1.18932e-09	1.76415e-07	1.77605e-07	-7.17107e-07	1.25079e-07	-5.92028e-07
23.716	-1.24633e-06	3.90974e-07	-8.55355e-07	-1.00612e-06	2.13147e-07	-7.92977e-07	-9.32729e-07	1.68621e-07	-7.64108e-07	-1.16930e-06	2.31141e-07	-9.38158e-07	9.08666e-07	-5.80043e-07	3.28623e-07	-3.20600e-07	3.04995e-08	-2.90101e-07	6.12505e-10	1.77098e-07	1.77710e-07	-7.18767e-07	1.25369e-07	-5.93399e-07
23.740	-1.24594e-06	3.90852e-07	-8.55088e-07	-1.00551e-06	2.13018e-07	-7.92497e-07	-9.31690e-07	1.68433e-07	-7.63257e-07	-1.16881e-06	2.31044e-07	-9.37763e-07	9.06933e-07	-5.79314e-07	3.27620e-07	-3.21997e-07	3.06324e-08	-2.91364e-07	4.54823e-11	1.77772e-07	1.77817e-07	-7.20403e-07	1.25654e-07	-5.94749e-07
23.765	-1.24554e-06	3.90725e-07	-8.54810e-07	-1.00489e-06	2.12886e-07	-7.92006e-07	-9.30644e-07	1.68244e-07	-7.62400e-07	-1.16830e-06	2.30943e-07	-9.37355e-07	9.05219e-07	-5.78589e-07	3.26630e-07	-3.23372e-07	3.07632e-08	-2.92609e-07	-5.11753e-10	1.78437e-07	1.77925e-07	-7.22015e-07	1.25935e-07	-5.96080e-07
23.790	-1.24512e-06	3.90594e-07	-8.54523e-07	-1.00426e-06	2.12751e-07	-7.91505e-07	-9.29590e-07	1.68054e-07	-7.61536e-07	-1.16777e-06	2.30839e-07	-9.36934e-07	9.03523e-07	-5.77868e-07	3.25655e-07	-3.24726e-07	3.08920e-08	-2.93834e-07	-1.05920e-09	1.79094e-07	1.78035e-07	-7.23602e-07	1.26212e-07	-5.97390e-07
23.814	-1.24468e-06	3.90458e-07	-8.54225e-07	-1.00361e-06	2.12614e-07	-7.90995e-07	-9.28528e-07	1.67862e-07	-7.60666e-07	-1.16723e-06	2.30732e-07	-9.36500e-07	9.01846e-07	-5.77153e-07	3.24694e-07	-3.26060e-07	3.10189e-08	-2.95041e-07	-1.59687e-09	1.79743e-07	1.78146e-07	-7.25165e-07	1.26484e-07	-5.98681e-07
23.839	-1.24423e-06	3.90317e-07	-8.53917e-07	-1.00295e-06	2.12474e-07	-7.90474e-07	-9.27457e-07	1.67668e-07	-7.59789e-07	-1.16667e-06	2.30622e-07	-9.36052e-07	9.00187e-07	-5.76441e-07	3.23746e-07	-3.27372e-07	3.11437e-08	-2.96228e-07	-2.12476e-09	1.80383e-07	1.78258e-07	-7.26704e-07	1.26753e-07	-5.99951e-07
23.863	-1.24377e-06	3.90172e-07	-8.53600e-07	-1.00227e-06	2.12331e-07	-7.89943e-07	-9.26380e-07	1.67473e-07	-7.58906e-07	-1.16610e-06	2.30509e-07	-9.35592e-07	8.98547e-07	-5.75735e-07	3.22813e-07	-3.28662e-07	3.12665e-08	-2.97396e-07	-2.64288e-09	1.81015e-07	1.78372e-07	-7.28218e-07	1.27017e-07	-6.01201e-07
23.888	-1.24329e-06	3.90022e-07	-8.53272e-07	-1.00159e-06	2.12186e-07	-7.89402e-07	-9.25294e-07	1.67277e-07	-7.58017e-07	-1.16551e-06	2.30392e-07	-9.35118e-07	8.96926e-07	-5.75033e-07	3.21893e-07	-3.29932e-07	3.13872e-08	-2.98545e-07	-3.15122e-09	1.81638e-07	1.78487e-07	-7.29708e-07	1.27277e-07	-6.02431e-07
23.912	-1.24280e-06	3.89868e-07	-8.52934e-07	-1.00089e-06	2.12038e-07	-7.88852e-07	-9.24201e-07	1.67079e-07	-7.57121e-07	-1.16490e-06	2.30272e-07	-9.34631e-07	8.95322e-07	-5.74335e-07	3.20987e-07	-3.31180e-07	3.15060e-08	-2.99674e-07	-3.64979e-09	1.82253e-07	1.78603e-07	-7.31173e-07	1.27532e-07	-6.03641e-07
23.937	-1.24230e-06	3.89709e-07	-8.52587e-07	-1.00018e-06	2.11887e-07	-7.88291e-07	-9.23100e-07	1.66880e-07	-7.56220e-07	-1.16428e-06	2.30149e-07	-9.34132e-07	8.93738e-07	-5.73642e-07	3.20095e-07	-3.32407e-07	3.16227e-08	-3.00785e-07	-4.13860e-09	1.82859e-07	1.78721e-07	-7.32614e-07	1.27784e-07	-6.04830e-07
23.962	-1.24178e-06	3.89546e-07	-8.52229e-07	-9.99455e-07	2.11734e-07	-7.87721e-07	-9.21992e-07	1.66680e-07	-7.55312e-07	-1.16364e-06	2.30023e-07	-9.33619e-07	8.92172e-07	-5.72954e-07	3.19217e-07	-3.33613e-07	3.17374e-08	-3.01876e-07	-4.61765e-09	1.83457e-07	1.78839e-07	-7.34030e-07	1.28031e-07	-6.05999e-07
23.986	-1.24124e-06	3.89378e-07	-8.51862e-07	-9.98718e-07	2.11578e-07	-7.87140e-07	-9.20876e-07	1.66478e-07	-7.54398e-07	-1.16299e-06	2.29893e-07	-9.33093e-07	8.90624e-07	-5.72271e-07	3.18353e-07	-3.34798e-07	3.18501e-08	-3.02948e-07	-5.08694e-09	1.84046e-07	1.78959e-07	-7.35422e-07	1.28273e-07	-6.07148e-07
24.011	-1.24069e-06	3.89205e-07	-8.51485e-07	-9.97970e-07	2.11420e-07	-7.86550e-07	-9.19753e-07	1.66275e-07	-7.53477e-07	-1.16231e-06	2.29760e-07	-9.32555e-07	8.89095e-07	-5.71592e-07	3.17503e-07	-3.35961e-07	3.19608e-08	-3.04000e-07	-5.54648e-09	1.84627e-07	1.79080e-07	-7.36788e-07	1.28512e-07	-6.08277e-07
24.035	-1.24013e-06	3.89028e-07	-8.51098e-07	-9.97209e-07	2.11258e-07	-7.85951e-07	-9.18622e-07	1.66071e-07	-7.52551e-07	-1.16163e-06	2.29624e-07	-9.32003e-07	8.87584e-07	-5.70919e-07	3.16666e-07	-3.37103e-07	3.20694e-08	-3.05034e-07	-5.99627e-09	1.85199e-07	1.79202e-07	-7.38131e-07	1.28746e-07	-6.09385e-07
24.060	-1.23955e-06	3.88847e-07	-8.50701e-07	-9.96436e-07	2.11095e-07	-7.85341e-07	-9.17485e-07	1.65865e-07	-7.51619e-07	-1.16092e-06	2.29485e-07	-9.31439e-07	8.86092e-07	-5.70249e-07	3.15843e-07	-3.38224e-07	3.21761e-08	-3.06048e-07	-6.43633e-09	1.85762e-07	1.79326e-07	-7.39448e-07	1.28976e-07	-6.10472e-07
24.084	-1.23896e-06	3.88661e-07	-8.50294e-07	-9.95650e-07	2.10928e-07	-7.84722e-07	-9.16340e-07	1.65658e-07	-7.50681e-07	-1.16020e-06	2.29343e-07	-9.30861e-07	8.84619e-07	-5.69585e-07	3.15034e-07	-3.39323e-07	3.22806e-08	-3.07043e-07	-6.86665e-09	1.86317e-07	1.79450e-07	-7.40741e-07	1.29201e-07	-6.11540e-07
24.109	-1.23835e-06	3.88471e-07	-8.49878e-07	-9.94852e-07	2.10759e-07	-7.84093e-07	-9.15188e-07	1.65450e-07	-7.49738e-07	-1.15947e-06	2.29198e-07	-9.30271e-07	8.83164e-07	-5.68926e-07	3.14238e-07	-3.40401e-07	3.23832e-08	-3.08018e-07	-7.28724e-09	1.86863e-07	1.79576e-07	-7.42009e-07	1.29422e-07	-6.12586e-07
24.134	-1.23773e-06	3.88276e-07	-8.49451e-07	-9.94042e-07	2.10588e-07	-7.83455e-07	-9.14029e-07	1.65240e-07	-7.48788e-07	-1.15872e-06	2.29049e-07	-9.29668e-07	8.81727e-07	-5.68271e-07	3.13456e-07	-3.41458e-07	3.24837e-08	-3.08974e-07	-7.69811e-09	1.87400e-07	1.79702e-07	-7.43252e-07	1.29639e-07	-6.13613e-07
24.158	-1.23709e-06	3.88077e-07	-8.49015e-07	-9.93220e-07	2.10413e-07	-7.82807e-07	-9.12863e-07	1.65030e-07	-7.47833e-07	-1.15795e-06	2.28898e-07	-9.29053e-07	8.80309e-07	-5.67622e-07	3.12688e-07	-3.42493e-07	3.25822e-08	-3.09911e-07	-8.09926e-09	1.87929e-07	1.79830e-07	-7.44470e-07	1.29852e-07	-6.14618e-07
24.183	-1.23644e-06	3.87873e-07	-8.48570e-07	-9.92386e-07	2.10237e-07	-7.82150e-07	-9.11690e-07	1.64818e-07	-7.46872e-07	-1.15717e-06	2.28743e-07	-9.28425e-07	8.78910e-07	-5.66977e-07	3.11933e-07	-3.43507e-07	3.26787e-08	-3.10828e-07	-8.49070e-09	1.88449e-07	1.79958e-07	-7.45663e-07	1.30060e-07	-6.15604e-07
24.207	-1.23578e-06	3.87665e-07	-8.48114e-07	-9.91540e-07	2.10057e-07	-7.81483e-07	-9.10510e-07	1.64604e-07	-7.45906e-07	-1.15637e-06	2.28585e-07	-9.27784e-07	8.77529e-07	-5.66337e-07	3.11192e-07	-3.44500e-07	3.27731e-08	-3.11727e-07	-8.87244e-09	1.88961e-07	1.80088e-07	-7.46832e-07	1.30264e-07	-6.16568e-07
24.232	-1.23510e-06	3.87452e-07	-8.47649e-07	-9.90682e-07	2.09876e-07	-7.80806e-07	-9.09323e-07	1.64390e-07	-7.44934e-07	-1.15555e-06	2.28424e-07	-9.27130e-07	8.76166e-07	-5.65702e-07	3.10464e-07	-3.45471e-07	3.28655e-08	-3.12605e-07	-9.24449e-09	1.89463e-07	1.80219e-07	-7.47975e-07	1.30463e-07	-6.17512e-07
24.257	-1.23441e-06	3.87235e-07	-8.47175e-07	-9.89812e-07	2.09691e-07	-7.80121e-07	-9.08130e-07	1.64174e-07	-7.43956e-07	-1.15472e-06	2.28260e-07	-9.26464e-07	8.74822e-07	-5.65073e-07	3.09750e-07	-3.46421e-07	3.29559e-08	-3.13465e-07	-9.60684e-09	1.89957e-07	1.80350e-07	-7.49094e-07	1.30658e-07	-6.18435e-07
24.281	-1.23370e-06	3.87014e-07	-8.46690e-07	-9.88930e-07	2.09505e-07	-7.79426e-07	-9.06930e-07	1.63957e-07	-7.42973e-07	-1.15388e-06	2.28093e-07	-9.25785e-07	8.73497e-07	-5.64448e-07	3.09049e-07	-3.47349e-07	3.30442e-08	-3.14305e-07	-9.95952e-09	1.90443e-07	1.80483e-07	-7.50187e-07	1.30849e-07	-6.19338e-07
24.306	-1.23298e-06	3.86788e-07	-8.46197e-07	-9.88037e-07	2.09315e-07	-7.78721e-07	-9.05724e-07	1.63739e-07	-7.41985e-07	-1.15302e-06	2.27922e-07	-9.25094e-07	8.72190e-07	-5.63828e-07	3.08362e-07	-3.48256e-07	3.31305e-08	-3.15126e-07	-1.03025e-08	1.90919e-07	1.80616e-07	-7.51255e-07	1.31035e-07	-6.20220e-07
24.330	-1.23225e-06	3.86558e-07	-8.45693e-07	-9.87131e-07	2.09123e-07	-7.78008e-07	-9.04511e-07	1.63520e-07	-7.40991e-07	-1.15214e-06	2.27749e-07	-9.24391e-07	8.70901e-07	-5.63213e-07	3.07688e-07	-3.49142e-07	3.32147e-08	-3.15927e-07	-1.06359e-08	1.91387e-07	1.80751e-07	-7.52299e-07	1.31217e-07	-6.21081e-07
24.355	-1.23150e-06	3.86324e-07	-8.45180e-07	-9.86214e-07	2.08929e-07	-7.77285e-07	-9.03292e-07	1.63299e-07	-7.39992e-07	-1.15125e-06	2.27573e-07	-9.23675e-07	8.69631e-07	-5.62603e-07	3.07028e-07	-3.50006e-07	3.32969e-08	-3.16709e-07	-1.09595e-08	1.91846e-07	1.80886e-07	-7.53317e-07	1.31395e-07	-6.21922e-07
24.379	-1.23074e-06	3.86085e-07	-8.44658e-07	-9.85286e-07	2.08732e-07	-7.76553e-07	-9.02066e-07	1.63078e-07	-7.38988e-07	-1.15034e-06	2.27393e-07	-9.22946e-07	8.68379e-07	-5.61999e-07	3.06381e-07	-3.50849e-07	3.33771e-08	-3.17472e-07	-1.12736e-08	1.92296e-07	1.81022e-07	-7.54310e-07	1.31568e-07	-6.22742e-07
24.404	-1.22997e-06	3.85842e-07	-8.44126e-07	-9.84345e-07	2.08533e-07	-7.75812e-07	-9.00834e-07	1.62855e-07	-7.37979e-07	-1.14942e-06	2.27211e-07	-9.22206e-07	8.67146e-07	-5.61399e-07	3.05747e-07	-3.51670e-07	3.34552e-08	-3.18215e-07	-1.15780e-08	1.92737e-07	1.81159e-07	-7.55278e-07	1.31737e-07	-6.23541e-07
24.429	-1.22918e-06	3.85594e-07	-8.43585e-07	-9.83393e-07	2.08332e-07	-7.75062e-07	-8.99596e-07	1.62631e-07	-7.36964e-07	-1.14848e-06	2.27025e-07	-9.21453e-07	8.65931e-07	-5.60805e-07	3.05127e-07	-3.52470e-07	3.35313e-08	-3.18939e-07	-1.18727e-08	1.93170e-07	1.81297e-07	-7.56221e-07	1.31901e-07	-6.24319e-07
24.453	-1.22838e-06	3.85343e-07	-8.43034e-07	-9.82430e-07	2.08127e-07	-7.74303e-07	-8.98351e-07	1.62406e-07	-7.35945e-07	-1.14752e-06	2.26837e-07	-9.20688e-07	8.64735e-07	-5.60215e-07	3.04520e-07	-3.53248e-07	3.36054e-08	-3.19643e-07	-1.21579e-08	1.93593e-07	1.81435e-07	-7.57138e-07	1.32061e-07	-6.25077e-07
24.478	-1.22756e-06	3.85087e-07	-8.42474e-07	-9.81455e-07	2.07921e-07	-7.73534e-07	-8.97101e-07	1.62180e-07	-7.34921e-07	-1.14656e-06	2.26645e-07	-9.19910e-07	8.63557e-07	-5.59631e-07	3.03926e-07	-3.54005e-07	3.36774e-08	-3.20328e-07	-1.24334e-08	1.94008e-07	1.81575e-07	-7.58030e-07	1.32217e-07	-6.25814e-07
24.502	-1.22673e-06	3.84826e-07	-8.41905e-07	-9.80469e-07	2.07712e-07	-7.72757e-07	-8.95844e-07	1.61953e-07	-7.33891e-07	-1.14557e-06	2.26450e-07	-9.19121e-07	8.62397e-07	-5.59052e-07	3.03345e-07	-3.54741e-07	3.37474e-08	-3.20994e-07	-1.26994e-08	1.94414e-07	1.81715e-07	-7.58898e-07	1.32368e-07	-6.26529e-07
24.527	-1.22589e-06	3.84562e-07	-8.41326e-07	-9.79472e-07	2.07501e-07	-7.71971e-07	-8.94582e-07	1.61725e-07	-7.32857e-07	-1.14457e-06	2.26253e-07	-9.18319e-07	8.61256e-07	-5.58478e-07	3.02778e-07	-3.55455e-07	3.38153e-08	-3.21640e-07	-1.29557e-08	1.94811e-07	1.81856e-07	-7.59739e-07	1.32515e-07	-6.27224e-07
24.551	-1.22503e-06	3.84293e-07	-8.40738e-07	-9.78463e-07	2.07287e-07	-7.71176e-07	-8.93313e-07	1.61495e-07	-7.31818e-07	-1.14356e-06	2.26052e-07	-9.17505e-07	8.60134e-07	-5.57909e-07	3.02224e-07	-3.56148e-07	3.38812e-08	-3.22267e-07	-1.32025e-08	1.95200e-07	1.81997e-07	-7.60556e-07	1.32657e-07	-6.27899e-07
24.576	-1.22416e-06	3.84020e-07	-8.40141e-07	-9.77444e-07	2.07071e-07	-7.70373e-07	-8.92039e-07	1.61265e-07	-7.30774e-07	-1.14253e-06	2.25849e-07	-9.16679e-07	8.59029e-07	-5.57346e-07	3.01683e-07	-3.56819e-07	3.39451e-08	-3.22874e-07	-1.34397e-08	1.95579e-07	1.82139e-07	-7.61347e-07	1.32795e-07	-6.28552e-07
24.601	-1.22328e-06	3.83743e-07	-8.39534e-07	-9.76413e-07	2.06853e-07	-7.69560e-07	-8.90759e-07	1.61034e-07	-7.29726e-07	-1.14148e-06	2.25643e-07	-9.15842e-07	8.57944e-07	-5.56788e-07	3.01156e-07	-3.57469e-07	3.40069e-08	-3.23462e-07	-1.36674e-08	1.95950e-07	1.82282e-07	-7.62113e-07	1.32929e-07	-6.29184e-07
24.625	-1.22238e-06	3.83462e-07	-8.38919e-07	-9.75371e-07	2.06632e-07	-7.68739e-07	-8.89474e-07	1.60801e-07	-7.28672e-07	-1.14043e-06	2.25433e-07	-9.14992e-07	8.56876e-07	-5.56235e-07	3.00641e-07	-3.58098e-07	3.40667e-08	-3.24031e-07	-1.38855e-08	1.96311e-07	1.82426e-07	-7.62854e-07	1.33058e-07	-6.29796e-07
24.650	-1.22147e-06	3.83176e-07	-8.38294e-07	-9.74318e-07	2.06409e-07	-7.67909e-07	-8.88182e-07	1.60568e-07	-7.27615e-07	-1.13935e-06	2.25221e-07	-9.14130e-07	8.55827e-07	-5.55687e-07	3.00140e-07	-3.58705e-07	3.41244e-08	-3.24580e-07	-1.40940e-08	1.96664e-07	1.82570e-07	-7.63569e-07	1.33183e-07	-6.30386e-07
24.674	-1.22055e-06	3.82886e-07	-8.37660e-07	-9.73254e-07	2.06184e-07	-7.67071e-07	-8.86886e-07	1.60333e-07	-7.26552e-07	-1.13826e-06	2.25006e-07	-9.13257e-07	8.54796e-07	-5.55145e-07	2.99652e-07	-3.59290e-07	3.41802e-08	-3.25110e-07	-1.42931e-08	1.97008e-07	1.82715e-07	-7.64259e-07	1.33303e-07	-6.30956e-07
24.699	-1.21961e-06	3.82592e-07	-8.37017e-07	-9.72179e-07	2.05956e-07	-7.66224e-07	-8.85584e-07	1.60098e-07	-7.25485e-07	-1.13716e-06	2.24788e-07	-9.12372e-07	8.53784e-07	-5.54608e-07	2.99177e-07	-3.59854e-07	3.42338e-08	-3.25620e-07	-1.44826e-08	1.97342e-07	1.82860e-07	-7.64924e-07	1.33419e-07	-6.31504e-07
24.723	-1.21866e-06	3.82294e-07	-8.36365e-07	-9.71094e-07	2.05726e-07	-7.65368e-07	-8.84276e-07	1.59862e-07	-7.24414e-07	-1.13604e-06	2.24567e-07	-9.11475e-07	8.52790e-07	-5.54076e-07	2.98714e-07	-3.60397e-07	3.42855e-08	-3.26112e-07	-1.46626e-08	1.97668e-07	1.83006e-07	-7.65563e-07	1.33531e-07	-6.32032e-07
24.748	-1.21770e-06	3.81992e-07	-8.35704e-07	-9.69997e-07	2.05494e-07	-7.64504e-07	-8.82963e-07	1.59624e-07	-7.23339e-07	-1.13491e-06	2.24343e-07	-9.10566e-07	8.51815e-07	-5.53549e-07	2.98265e-07	-3.60918e-07	3.43351e-08	-3.26583e-07	-1.48332e-08	1.97985e-07	1.83152e-07	-7.66177e-07	1.33638e-07	-6.32539e-07
24.773	-1.21672e-06	3.81686e-07	-8.35034e-07	-9.68890e-07	2.05259e-07	-7.63631e-07	-8.81645e-07	1.59386e-07	-7.22259e-07	-1.13376e-06	2.24116e-07	-9.09646e-07	8.50857e-07	-5.53028e-07	2.97829e-07	-3.61418e-07	3.43826e-08	-3.27036e-07	-1.49943e-08	1.98293e-07	1.83299e-07	-7.66765e-07	1.33740e-07	-6.33025e-07
24.797	-1.21573e-06	3.81376e-07	-8.34355e-07	-9.67773e-07	2.05022e-07	-7.62751e-07	-8.80321e-07	1.59147e-07	-7.21175e-07	-1.13260e-06	2.23887e-07	-9.08714e-07	8.49918e-07	-5.52512e-07	2.97406e-07	-3.61897e-07	3.44281e-08	-3.27469e-07	-1.51459e-08	1.98592e-07	1.83447e-07	-7.67328e-07	1.33839e-07	-6.33489e-07
24.822	-1.21473e-06	3.81061e-07	-8.33667e-07	-9.66645e-07	2.04783e-07	-7.61861e-07	-8.78993e-07	1.58907e-07	-7.20086e-07	-1.13143e-06	2.23654e-07	-9.07771e-07	8.48998e-07	-5.52002e-07	2.96996e-07	-3.62354e-07	3.44716e-08	-3.27882e-07	-1.52880e-08	1.98883e-07	1.83595e-07	-7.67866e-07	1.33932e-07	-6.33933e-07
24.846	-1.21371e-06	3.80743e-07	-8.32970e-07	-9.65506e-07	2.04542e-07	-7.60964e-07	-8.77659e-07	1.58665e-07	-7.18994e-07	-1.13023e-06	2.23419e-07	-9.06816e-07	8.48095e-07	-5.51496e-07	2.96599e-07	-3.62790e-07	3.45131e-08	-3.28277e-07	-1.54208e-08	1.99164e-07	1.83743e-07	-7.68378e-07	1.34022e-07	-6.34356e-07
24.871	-1.21268e-06	3.80420e-07	-8.32265e-07	-9.64357e-07	2.04299e-07	-7.60058e-07	-8.76321e-07	1.58423e-07	-7.17897e-07	-1.12903e-06	2.23181e-07	-9.05850e-07	8.47211e-07	-5.50997e-07	2.96215e-07	-3.63204e-07	3.45525e-08	-3.28651e-07	-1.55441e-08	1.99436e-07	1.83892e-07	-7.68864e-07	1.34107e-07	-6.34758e-07
24.895	-1.21164e-06	3.80093e-07	-8.31550e-07	-9.63197e-07	2.04053e-07	-7.59144e-07	-8.74977e-07	1.58181e-07	-7.16797e-07	-1.12781e-06	2.22940e-07	-9.04872e-07	8.46345e-07	-5.50502e-07	2.95843e-07	-3.63597e-07	3.45899e-08	-3.29007e-07	-1.56580e-08	1.99699e-07	1.84041e-07	-7.69326e-07	1.34187e-07	-6.35139e-07
24.920	-1.21059e-06	3.79763e-07	-8.30827e-07	-9.62028e-07	2.03805e-07	-7.58222e-07	-8.73629e-07	1.57937e-07	-7.15692e-07	-1.12658e-06	2.22696e-07	-9.03883e-07	8.45498e-07	-5.50013e-07	2.95485e-07	-3.63968e-07	3.46252e-08	-3.29343e-07	-1.57625e-08	1.99953e-07	1.84191e-07	-7.69762e-07	1.34263e-07	-6.35498e-07
24.945	-1.20952e-06	3.79428e-07	-8.30095e-07	-9.60847e-07	2.03555e-07	-7.57292e-07	-8.72276e-07	1.57692e-07	-7.14583e-07	-1.12533e-06	2.22450e-07	-9.02883e-07	8.44669e-07	-5.49530e-07	2.95139e-07	-3.64319e-07	3.46585e-08	-3.29660e-07	-1.58576e-08	2.00198e-07	1.84341e-07	-7.70172e-07	1.34335e-07	-6.35837e-07
24.969	-1.20844e-06	3.79090e-07	-8.29354e-07	-9.59657e-07	2.03303e-07	-7.56354e-07	-8.70918e-07	1.57447e-07	-7.13471e-07	-1.12407e-06	2.22201e-07	-9.01872e-07	8.43858e-07	-5.49051e-07	2.94806e-07	-3.64648e-07	3.46898e-08	-3.29958e-07	-1.59434e-08	2.00435e-07	1.84491e-07	-7.70557e-07	1.34402e-07	-6.36155e-07
24.994	-1.20735e-06	3.78747e-07	-8.28605e-07	-9.58457e-07	2.03049e-07	-7.55408e-07	-8.69555e-07	1.57200e-07	-7.12355e-07	-1.12280e-06	2.21949e-07	-9.00849e-07	8.43065e-07	-5.48579e-07	2.94487e-07	-3.64955e-07	3.47191e-08	-3.30236e-07	-1.60198e-08	2.00662e-07	1.84642e-07	-7.70916e-07	1.34464e-07	-6.36452e-07
25.018	-1.20625e-06	3.78401e-07	-8.27847e-07	-9.57247e-07	2.02792e-07	-7.54454e-07	-8.68188e-07	1.56953e-07	-7.11235e-07	-1.12151e-06	2.21694e-07	-8.99816e-07	8.42291e-07	-5.48111e-07	2.94179e-07	-3.65241e-07	3.47463e-08	-3.30495e-07	-1.60869e-08	2.00880e-07	1.84793e-07	-7.71250e-07	1.34523e-07	-6.36728e-07
25.043	-1.20513e-06	3.78050e-07	-8.27080e-07	-9.56026e-07	2.02534e-07	-7.53492e-07	-8.66817e-07	1.56705e-07	-7.10111e-07	-1.12021e-06	2.21437e-07	-8.98771e-07	8.41534e-07	-5.47649e-07	2.93885e-07	-3.65506e-07	3.47715e-08	-3.30735e-07	-1.61446e-08	2.01089e-07	1.84945e-07	-7.71559e-07	1.34577e-07	-6.36982e-07
25.068	-1.20400e-06	3.77696e-07	-8.26305e-07	-9.54796e-07	2.02273e-07	-7.52523e-07	-8.65441e-07	1.56457e-07	-7.08984e-07	-1.11889e-06	2.21177e-07	-8.97716e-07	8.40796e-07	-5.47193e-07	2.93603e-07	-3.65750e-07	3.47947e-08	-3.30955e-07	-1.61931e-08	2.01289e-07	1.85096e-07	-7.71842e-07	1.34626e-07	-6.37216e-07
25.092	-1.20286e-06	3.77338e-07	-8.25522e-07	-9.53556e-07	2.02011e-07	-7.51546e-07	-8.64060e-07	1.56207e-07	-7.07853e-07	-1.11756e-06	2.20914e-07	-8.96649e-07	8.40076e-07	-5.46742e-07	2.93335e-07	-3.65972e-07	3.48159e-08	-3.31157e-07	-1.62322e-08	2.01480e-07	1.85248e-07	-7.72100e-07	1.34671e-07	-6.37429e-07
25.117	-1.20171e-06	3.76976e-07	-8.24729e-07	-9.52306e-07	2.01746e-07	-7.50560e-07	-8.62675e-07	1.55957e-07	-7.06719e-07	-1.11622e-06	2.20649e-07	-8.95572e-07	8.39375e-07	-5.46296e-07	2.93078e-07	-3.66174e-07	3.48350e-08	-3.31339e-07	-1.62621e-08	2.01663e-07	1.85401e-07	-7.72332e-07	1.34711e-07	-6.37620e-07
25.141	-1.20054e-06	3.76610e-07	-8.23929e-07	-9.51047e-07	2.01479e-07	-7.49568e-07	-8.61287e-07	1.55706e-07	-7.05581e-07	-1.11486e-06	2.20380e-07	-8.94484e-07	8.38691e-07	-5.45856e-07	2.92835e-07	-3.66353e-07	3.48521e-08	-3.31501e-07	-1.62827e-08	2.01836e-07	1.85553e-07	-7.72538e-07	1.34747e-07	-6.37791e-07
25.166	-1.19936e-06	3.76240e-07	-8.23120e-07	-9.49778e-07	2.01210e-07	-7.48568e-07	-8.59893e-07	1.55454e-07	-7.04440e-07	-1.11349e-06	2.20110e-07	-8.93385e-07	8.38026e-07	-5.45422e-07	2.92604e-07	-3.66512e-07	3.48672e-08	-3.31645e-07	-1.62941e-08	2.02000e-07	1.85706e-07	-7.72720e-07	1.34779e-07	-6.37941e-07
25.190	-1.19817e-06	3.75866e-07	-8.22303e-07	-9.48499e-07	2.00939e-07	-7.47560e-07	-8.58496e-07	1.55201e-07	-7.03295e-07	-1.11211e-06	2.19836e-07	-8.92275e-07	8.37379e-07	-5.44992e-07	2.92386e-07	-3.66650e-07	3.48803e-08	-3.31769e-07	-1.62963e-08	2.02155e-07	1.85859e-07	-7.72876e-07	1.34806e-07	-6.38069e-07
25.215	-1.19697e-06	3.75489e-07	-8.21477e-07	-9.47211e-07	2.00666e-07	-7.46544e-07	-8.57095e-07	1.54948e-07	-7.02147e-07	-1.11072e-06	2.19560e-07	-8.91155e-07	8.36750e-07	-5.44569e-07	2.92181e-07	-3.66766e-07	3.48913e-08	-3.31874e-07	-1.62892e-08	2.02301e-07	1.86012e-07	-7.73006e-07	1.34829e-07	-6.38177e-07
25.240	-1.19575e-06	3.75108e-07	-8.20643e-07	-9.45913e-07	2.00391e-07	-7.45522e-07	-8.55690e-07	1.54694e-07	-7.00996e-07	-1.10931e-06	2.19282e-07	-8.90024e-07	8.36139e-07	-5.44150e-07	2.91988e-07	-3.66861e-07	3.49004e-08	-3.31960e-07	-1.62729e-08	2.02438e-07	1.86165e-07	-7.73111e-07	1.34847e-07	-6.38264e-07
25.264	-1.19452e-06	3.74723e-07	-8.19801e-07	-9.44606e-07	2.00115e-07	-7.44492e-07	-8.54281e-07	1.54439e-07	-6.99842e-07	-1.10788e-06	2.19001e-07	-8.88883e-07	8.35546e-07	-5.43738e-07	2.91808e-07	-3.66935e-07	3.49074e-08	-3.32027e-07	-1.62475e-08	2.02566e-07	1.86318e-07	-7.73191e-07	1.34861e-07	-6.38329e-07
25.289	-1.19328e-06	3.74334e-07	-8.18951e-07	-9.43290e-07	1.99836e-07	-7.43454e-07	-8.52868e-07	1.54184e-07	-6.98684e-07	-1.10645e-06	2.18717e-07	-8.87731e-07	8.34971e-07	-5.43330e-07	2.91641e-07	-3.66987e-07	3.49124e-08	-3.32075e-07	-1.62129e-08	2.02685e-07	1.86472e-07	-7.73245e-07	1.34871e-07	-6.38374e-07
25.313	-1.19203e-06	3.73942e-07	-8.18092e-07	-9.41965e-07	1.99555e-07	-7.42410e-07	-8.51451e-07	1.53927e-07	-6.97523e-07	-1.10500e-06	2.18431e-07	-8.86569e-07	8.34414e-07	-5.42929e-07	2.91486e-07	-3.67019e-07	3.49154e-08	-3.32103e-07	-1.61692e-08	2.02795e-07	1.86625e-07	-7.73274e-07	1.34876e-07	-6.38398e-07
25.338	-1.19077e-06	3.73546e-07	-8.17226e-07	-9.40630e-07	1.99272e-07	-7.41358e-07	-8.50031e-07	1.53671e-07	-6.96360e-07	-1.10354e-06	2.18142e-07	-8.85397e-07	8.33876e-07	-5.42532e-07	2.91343e-07	-3.67029e-07	3.49164e-08	-3.32113e-07	-1.61163e-08	2.02896e-07	1.86779e-07	-7.73277e-07	1.34876e-07	-6.38401e-07
25.362	-1.18950e-06	3.73146e-07	-8.16351e-07	-9.39287e-07	1.98988e-07	-7.40299e-07	-8.48606e-07	1.53413e-07	-6.95193e-07	-1.10206e-06	2.17850e-07	-8.84215e-07	8.33355e-07	-5.42142e-07	2.91214e-07	-3.67019e-07	3.49154e-08	-3.32103e-07	-1.60543e-08	2.02987e-07	1.86933e-07	-7.73255e-07	1.34872e-07	-6.38383e-07
25.387	-1.18821e-06	3.72743e-07	-8.15468e-07	-9.37934e-07	1.98701e-07	-7.39233e-07	-8.47179e-07	1.53155e-07	-6.94024e-07	-1.10058e-06	2.17557e-07	-8.83022e-07	8.32853e-07	-5.41756e-07	2.91097e-07	-3.66987e-07	3.49124e-08	-3.32075e-07	-1.59833e-08	2.03070e-07	1.87087e-07	-7.73208e-07	1.34864e-07	-6.38344e-07
25.412	-1.18691e-06	3.72335e-07	-8.14578e-07	-9.36573e-07	1.98413e-07	-7.38160e-07	-8.45748e-07	1.52896e-07	-6.92851e-07	-1.09908e-06	2.17260e-07	-8.81819e-07	8.32369e-07	-5.41377e-07	2.90992e-07	-3.66934e-07	3.49074e-08	-3.32027e-07	-1.59031e-08	2.03144e-07	1.87241e-07	-7.73135e-07	1.34851e-07	-6.38284e-07
25.436	-1.18560e-06	3.71925e-07	-8.13679e-07	-9.35203e-07	1.98122e-07	-7.37080e-07	-8.44313e-07	1.52637e-07	-6.91676e-07	-1.09757e-06	2.16961e-07	-8.80606e-07	8.31902e-07	-5.41002e-07	2.90900e-07	-3.66861e-07	3.49003e-08	-3.31960e-07	-1.58139e-08	2.03209e-07	1.87395e-07	-7.73037e-07	1.34834e-07	-6.38203e-07
25.461	-1.18428e-06	3.71510e-07	-8.12772e-07	-9.33824e-07	1.97830e-07	-7.35993e-07	-8.42875e-07	1.52377e-07	-6.90498e-07	-1.09604e-06	2.16660e-07	-8.79383e-07	8.31454e-07	-5.40634e-07	2.90820e-07	-3.66766e-07	3.48913e-08	-3.31874e-07	-1.57157e-08	2.03264e-07	1.87549e-07	-7.72914e-07	1.34813e-07	-6.38101e-07
25.485	-1.18295e-06	3.71092e-07	-8.11858e-07	-9.32436e-07	1.97536e-07	-7.34900e-07	-8.41434e-07	1.52117e-07	-6.89318e-07	-1.09451e-06	2.16356e-07	-8.78151e-07	8.31023e-07	-5.40270e-07	2.90753e-07	-3.66650e-07	3.48803e-08	-3.31770e-07	-1.56084e-08	2.03311e-07	1.87703e-07	-7.72765e-07	1.34787e-07	-6.37978e-07
25.510	-1.18161e-06	3.70671e-07	-8.10936e-07	-9.31040e-07	1.97240e-07	-7.33799e-07	-8.39990e-07	1.51856e-07	-6.88134e-07	-1.09296e-06	2.16050e-07	-8.76908e-07	8.30611e-07	-5.39912e-07	2.90698e-07	-3.66513e-07	3.48673e-08	-3.31646e-07	-1.54922e-08	2.03349e-07	1.87857e-07	-7.72592e-07	1.34757e-07	-6.37835e-07
25.534	-1.18025e-06	3.70246e-07	-8.10006e-07	-9.29635e-07	1.96943e-07	-7.32692e-07	-8.38542e-07	1.51594e-07	-6.86949e-07	-1.09140e-06	2.15742e-07	-8.75656e-07	8.30216e-07	-5.39560e-07	2.90656e-07	-3.66356e-07	3.48523e-08	-3.31503e-07	-1.53669e-08	2.03378e-07	1.88011e-07	-7.72392e-07	1.34722e-07	-6.37671e-07
25.559	-1.17889e-06	3.69817e-07	-8.09068e-07	-9.28222e-07	1.96643e-07	-7.31578e-07	-8.37092e-07	1.51332e-07	-6.85760e-07	-1.08982e-06	2.15431e-07	-8.74394e-07	8.29840e-07	-5.39213e-07	2.90627e-07	-3.66177e-07	3.48353e-08	-3.31342e-07	-1.52327e-08	2.03397e-07	1.88164e-07	-7.72168e-07	1.34683e-07	-6.37485e-07
25.584	-1.17751e-06	3.69385e-07	-8.08123e-07	-9.26800e-07	1.96342e-07	-7.30458e-07	-8.35638e-07	1.51069e-07	-6.84569e-07	-1.08824e-06	2.15117e-07	-8.73122e-07	8.29481e-07	-5.38872e-07	2.90609e-07	-3.65978e-07	3.48163e-08	-3.31161e-07	-1.50896e-08	2.03408e-07	1.88318e-07	-7.71919e-07	1.34639e-07	-6.37279e-07
25.608	-1.17612e-06	3.68949e-07	-8.07170e-07	-9.25370e-07	1.96039e-07	-7.29331e-07	-8.34181e-07	1.50805e-07	-6.83376e-07	-1.08664e-06	2.14802e-07	-8.71841e-07	8.29141e-07	-5.38536e-07	2.90605e-07	-3.65757e-07	3.47954e-08	-3.30962e-07	-1.49375e-08	2.03409e-07	1.88472e-07	-7.71644e-07	1.34591e-07	-6.37053e-07
25.633	-1.17472e-06	3.68510e-07	-8.06209e-07	-9.23932e-07	1.95735e-07	-7.28197e-07	-8.32722e-07	1.50542e-07	-6.82180e-07	-1.08503e-06	2.14484e-07	-8.70550e-07	8.28818e-07	-5.38206e-07	2.90612e-07	-3.65516e-07	3.47724e-08	-3.30744e-07	-1.47765e-08	2.03402e-07	1.88626e-07	-7.71344e-07	1.34539e-07	-6.36805e-07
25.657	-1.17331e-06	3.68068e-07	-8.05241e-07	-9.22486e-07	1.95428e-07	-7.27058e-07	-8.31260e-07	1.50277e-07	-6.80982e-07	-1.08341e-06	2.14163e-07	-8.69250e-07	8.28513e-07	-5.37881e-07	2.90632e-07	-3.65254e-07	3.47475e-08	-3.30507e-07	-1.46066e-08	2.03386e-07	1.88779e-07	-7.71019e-07	1.34482e-07	-6.36537e-07
25.682	-1.17189e-06	3.67622e-07	-8.04266e-07	-9.21032e-07	1.95120e-07	-7.25911e-07	-8.29794e-07	1.50012e-07	-6.79782e-07	-1.08178e-06	2.13841e-07	-8.67940e-07	8.28226e-07	-5.37562e-07	2.90665e-07	-3.64971e-07	3.47206e-08	-3.30251e-07	-1.44279e-08	2.03360e-07	1.88932e-07	-7.70669e-07	1.34421e-07	-6.36248e-07
25.706	-1.17046e-06	3.67173e-07	-8.03283e-07	-9.19569e-07	1.94810e-07	-7.24759e-07	-8.28327e-07	1.49747e-07	-6.78580e-07	-1.08014e-06	2.13516e-07	-8.66621e-07	8.27957e-07	-5.37248e-07	2.90710e-07	-3.64668e-07	3.46918e-08	-3.29976e-07	-1.42403e-08	2.03326e-07	1.89086e-07	-7.70294e-07	1.34356e-07	-6.35938e-07
25.731	-1.16901e-06	3.66720e-07	-8.02292e-07	-9.18099e-07	1.94499e-07	-7.23600e-07	-8.26856e-07	1.49481e-07	-6.77375e-07	-1.07848e-06	2.13189e-07	-8.65293e-07	8.27706e-07	-5.36939e-07	2.90767e-07	-3.64344e-07	3.46609e-08	-3.29683e-07	-1.40439e-08	2.03283e-07	1.89239e-07	-7.69893e-07	1.34286e-07	-6.35607e-07
25.756	-1.16756e-06	3.66264e-07	-8.01294e-07	-9.16621e-07	1.94186e-07	-7.22435e-07	-8.25383e-07	1.49215e-07	-6.76168e-07	-1.07682e-06	2.12859e-07	-8.63956e-07	8.27473e-07	-5.36636e-07	2.90837e-07	-3.63999e-07	3.46281e-08	-3.29371e-07	-1.38387e-08	2.03230e-07	1.89392e-07	-7.69468e-07	1.34212e-07	-6.35256e-07
25.780	-1.16609e-06	3.65804e-07	-8.00289e-07	-9.15135e-07	1.93871e-07	-7.21264e-07	-8.23908e-07	1.48948e-07	-6.74960e-07	-1.07514e-06	2.12528e-07	-8.62610e-07	8.27257e-07	-5.36338e-07	2.90919e-07	-3.63633e-07	3.45933e-08	-3.29040e-07	-1.36246e-08	2.03169e-07	1.89544e-07	-7.69018e-07	1.34133e-07	-6.34885e-07
25.805	-1.16462e-06	3.65342e-07	-7.99277e-07	-9.13642e-07	1.93555e-07	-7.20087e-07	-8.22430e-07	1.48681e-07	-6.73749e-07	-1.07345e-06	2.12194e-07	-8.61255e-07	8.27060e-07	-5.36046e-07	2.91013e-07	-3.63247e-07	3.45566e-08	-3.28690e-07	-1.34018e-08	2.03099e-07	1.89697e-07	-7.68543e-07	1.34050e-07	-6.34492e-07
25.829	-1.16313e-06	3.64876e-07	-7.98257e-07	-9.12141e-07	1.93237e-07	-7.18904e-07	-8.20950e-07	1.48413e-07	-6.72536e-07	-1.07175e-06	2.11858e-07	-8.59891e-07	8.26880e-07	-5.35760e-07	2.91120e-07	-3.62840e-07	3.45179e-08	-3.28322e-07	-1.31703e-08	2.03020e-07	1.89849e-07	-7.68042e-07	1.33963e-07	-6.34079e-07
25.854	-1.16164e-06	3.64406e-07	-7.97231e-07	-9.10633e-07	1.92917e-07	-7.17715e-07	-8.19467e-07	1.48145e-07	-6.71322e-07	-1.07004e-06	2.11519e-07	-8.58518e-07	8.26718e-07	-5.35478e-07	2.91239e-07	-3.62413e-07	3.44772e-08	-3.27935e-07	-1.29300e-08	2.02932e-07	1.90001e-07	-7.67517e-07	1.33872e-07	-6.33646e-07
25.879	-1.16013e-06	3.63934e-07	-7.96197e-07	-9.09117e-07	1.92596e-07	-7.16521e-07	-8.17982e-07	1.47877e-07	-6.70105e-07	-1.06832e-06	2.11179e-07	-8.57136e-07	8.26573e-07	-5.35202e-07	2.91371e-07	-3.61965e-07	3.44346e-08	-3.27530e-07	-1.26810e-08	2.02834e-07	1.90153e-07	-7.66967e-07	1.33776e-07	-6.33192e-07
25.903	-1.15861e-06	3.63458e-07	-7.95156e-07	-9.07593e-07	1.92273e-07	-7.15320e-07	-8.16495e-07	1.47608e-07	-6.68887e-07	-1.06658e-06	2.10836e-07	-8.55746e-07	8.26447e-07	-5.34932e-07	2.91515e-07	-3.61496e-07	3.43900e-08	-3.27106e-07	-1.24233e-08	2.02728e-07	1.90305e-07	-7.66392e-07	1.33675e-07	-6.32717e-07
25.928	-1.15709e-06	3.62979e-07	-7.94108e-07	-9.06063e-07	1.91949e-07	-7.14114e-07	-8.15006e-07	1.47339e-07	-6.67667e-07	-1.06484e-06	2.10492e-07	-8.54347e-07	8.26338e-07	-5.34667e-07	2.91671e-07	-3.61007e-07	3.43435e-08	-3.26664e-07	-1.21570e-08	2.02613e-07	1.90456e-07	-7.65793e-07	1.33571e-07	-6.32222e-07
25.952	-1.15555e-06	3.62497e-07	-7.93053e-07	-9.04525e-07	1.91623e-07	-7.12902e-07	-8.13515e-07	1.47069e-07	-6.66446e-07	-1.06308e-06	2.10145e-07	-8.52940e-07	8.26247e-07	-5.34407e-07	2.91840e-07	-3.60498e-07	3.42950e-08	-3.26203e-07	-1.18820e-08	2.02490e-07	1.90608e-07	-7.65168e-07	1.33462e-07	-6.31707e-07
25.977	-1.15400e-06	3.62012e-07	-7.91992e-07	-9.02981e-07	1.91296e-07	-7.11684e-07	-8.12022e-07	1.46799e-07	-6.65222e-07	-1.06132e-06	2.09796e-07	-8.51524e-07	8.26174e-07	-5.34153e-07	2.92021e-07	-3.59968e-07	3.42446e-08	-3.25723e-07	-1.15984e-08	2.02357e-07	1.90758e-07	-7.64519e-07	1.33349e-07	-6.31171e-07
26.001	-1.15245e-06	3.61523e-07	-7.90923e-07	-9.01429e-07	1.90967e-07	-7.10461e-07	-8.10527e-07	1.46529e-07	-6.63997e-07	-1.05954e-06	2.09445e-07	-8.50100e-07	8.26118e-07	-5.33904e-07	2.92214e-07	-3.59418e-07	3.41923e-08	-3.25226e-07	-1.13062e-08	2.02215e-07	1.90909e-07	-7.63846e-07	1.33231e-07	-6.30614e-07
26.026	-1.15088e-06	3.61032e-07	-7.89847e-07	-8.99870e-07	1.90637e-07	-7.09233e-07	-8.09030e-07	1.46258e-07	-6.62771e-07	-1.05776e-06	2.09092e-07	-8.48667e-07	8.26080e-07	-5.33661e-07	2.92420e-07	-3.58847e-07	3.41380e-08	-3.24709e-07	-1.10054e-08	2.02065e-07	1.91059e-07	-7.63147e-07	1.33109e-07	-6.30038e-07
26.051	-1.14930e-06	3.60537e-07	-7.88765e-07	-8.98305e-07	1.90306e-07	-7.07999e-07	-8.07531e-07	1.45987e-07	-6.61543e-07	-1.05596e-06	2.08737e-07	-8.47226e-07	8.26060e-07	-5.33422e-07	2.92638e-07	-3.58256e-07	3.40818e-08	-3.24175e-07	-1.06960e-08	2.01905e-07	1.91209e-07	-7.62424e-07	1.32983e-07	-6.29441e-07
26.075	-1.14772e-06	3.60039e-07	-7.87676e-07	-8.96732e-07	1.89972e-07	-7.06760e-07	-8.06030e-07	1.45716e-07	-6.60314e-07	-1.05416e-06	2.08380e-07	-8.45777e-07	8.26057e-07	-5.33189e-07	2.92868e-07	-3.57645e-07	3.40237e-08	-3.23622e-07	-1.03781e-08	2.01737e-07	1.91359e-07	-7.61676e-07	1.32853e-07	-6.28824e-07
26.100	-1.14612e-06	3.59538e-07	-7.86581e-07	-8.95153e-07	1.89638e-07	-7.05515e-07	-8.04528e-07	1.45445e-07	-6.59084e-07	-1.05234e-06	2.08021e-07	-8.44320e-07	8.26072e-07	-5.32962e-07	2.93111e-07	-3.57014e-07	3.39636e-08	-3.23050e-07	-1.00516e-08	2.01560e-07	1.91508e-07	-7.60904e-07	1.32718e-07	-6.28186e-07
26.124	-1.14451e-06	3.59035e-07	-7.85478e-07	-8.93568e-07	1.89302e-07	-7.04266e-07	-8.03024e-07	1.45173e-07	-6.57852e-07	-1.05052e-06	2.07660e-07	-8.42855e-07	8.26105e-07	-5.32740e-07	2.93366e-07	-3.56362e-07	3.39016e-08	-3.22461e-07	-9.71668e-09	2.01374e-07	1.91657e-07	-7.60108e-07	1.32579e-07	-6.27528e-07
26.149	-1.14290e-06	3.58528e-07	-7.84370e-07	-8.91976e-07	1.88965e-07	-7.03011e-07	-8.01519e-07	1.44901e-07	-6.56618e-07	-1.04868e-06	2.07298e-07	-8.41383e-07	8.26156e-07	-5.32523e-07	2.93633e-07	-3.55690e-07	3.38377e-08	-3.21853e-07	-9.37326e-09	2.01179e-07	1.91806e-07	-7.59287e-07	1.32436e-07	-6.26851e-07
26.173	-1.14127e-06	3.58018e-07	-7.83254e-07	-8.90377e-07	1.88626e-07	-7.01751e-07	-8.00012e-07	1.44628e-07	-6.55384e-07	-1.04683e-06	2.06933e-07	-8.39902e-07	8.26224e-07	-5.32311e-07	2.93913e-07	-3.54999e-07	3.37719e-08	-3.21227e-07	-9.02138e-09	2.00976e-07	1.91954e-07	-7.58441e-07	1.32289e-07	-6.26153e-07
26.198	-1.13964e-06	3.57505e-07	-7.82133e-07	-8.88773e-07	1.88286e-07	-7.00486e-07	-7.98504e-07	1.44356e-07	-6.54149e-07	-1.04498e-06	2.06566e-07	-8.38414e-07	8.26309e-07	-5.32104e-07	2.94205e-07	-3.54287e-07	3.37042e-08	-3.20582e-07	-8.66106e-09	2.00763e-07	1.92102e-07	-7.57571e-07	1.32137e-07	-6.25435e-07
26.223	-1.13799e-06	3.56990e-07	-7.81005e-07	-8.87162e-07	1.87945e-07	-6.99217e-07	-7.96995e-07	1.44083e-07	-6.52912e-07	-1.04311e-06	2.06197e-07	-8.36918e-07	8.26413e-07	-5.31903e-07	2.94509e-07	-3.53554e-07	3.36345e-08	-3.19920e-07	-8.29233e-09	2.00542e-07	1.92250e-07	-7.56677e-07	1.31981e-07	-6.24696e-07
26.247	-1.13634e-06	3.56471e-07	-7.79870e-07	-8.85544e-07	1.87602e-07	-6.97942e-07	-7.95484e-07	1.43810e-07	-6.51674e-07	-1.04124e-06	2.05827e-07	-8.35414e-07	8.26534e-07	-5.31707e-07	2.94826e-07	-3.52802e-07	3.35630e-08	-3.19239e-07	-7.91520e-09	2.00312e-07	1.92397e-07	-7.55759e-07	1.31821e-07	-6.23938e-07
26.272	-1.13468e-06	3.55950e-07	-7.78729e-07	-8.83921e-07	1.87258e-07	-6.96663e-07	-7.93972e-07	1.43536e-07	-6.50435e-07	-1.03936e-06	2.05455e-07	-8.33903e-07	8.26672e-07	-5.31517e-07	2.95155e-07	-3.52030e-07	3.34895e-08	-3.18541e-07	-7.52971e-09	2.00073e-07	1.92544e-07	-7.54816e-07	1.31656e-07	-6.23160e-07
26.296	-1.13301e-06	3.55425e-07	-7.77582e-07	-8.82292e-07	1.86913e-07	-6.95379e-07	-7.92458e-07	1.43263e-07	-6.49196e-07	-1.03747e-06	2.05081e-07	-8.32384e-07	8.26828e-07	-5.31331e-07	2.95497e-07	-3.51238e-07	3.34142e-08	-3.17824e-07	-7.13586e-09	1.99826e-07	1.92690e-07	-7.53850e-07	1.31488e-07	-6.22362e-07
26.321	-1.13133e-06	3.54898e-07	-7.76429e-07	-8.80656e-07	1.86567e-07	-6.94090e-07	-7.90944e-07	1.42989e-07	-6.47955e-07	-1.03556e-06	2.04705e-07	-8.30859e-07	8.27001e-07	-5.31151e-07	2.95851e-07	-3.50426e-07	3.33369e-08	-3.17089e-07	-6.73369e-09	1.99570e-07	1.92836e-07	-7.52859e-07	1.31315e-07	-6.21544e-07
26.345	-1.12964e-06	3.54368e-07	-7.75270e-07	-8.79015e-07	1.86219e-07	-6.92796e-07	-7.89428e-07	1.42715e-07	-6.46714e-07	-1.03365e-06	2.04327e-07	-8.29326e-07	8.27193e-07	-5.30975e-07	2.96217e-07	-3.49595e-07	3.32578e-08	-3.16337e-07	-6.32321e-09	1.99305e-07	1.92981e-07	-7.51844e-07	1.31138e-07	-6.20706e-07
26.370	-1.12794e-06	3.53836e-07	-7.74104e-07	-8.77369e-07	1.85870e-07	-6.91498e-07	-7.87912e-07	1.42441e-07	-6.45471e-07	-1.03173e-06	2.03948e-07	-8.27786e-07	8.27401e-07	-5.30805e-07	2.96596e-07	-3.48743e-07	3.31768e-08	-3.15566e-07	-5.90444e-09	1.99031e-07	1.93127e-07	-7.50805e-07	1.30957e-07	-6.19849e-07
26.395	-1.12623e-06	3.53300e-07	-7.72933e-07	-8.75716e-07	1.85520e-07	-6.90196e-07	-7.86395e-07	1.42166e-07	-6.44228e-07	-1.02980e-06	2.03566e-07	-8.26238e-07	8.27627e-07	-5.30640e-07	2.96987e-07	-3.47871e-07	3.30939e-08	-3.14778e-07	-5.47742e-09	1.98749e-07	1.93271e-07	-7.49743e-07	1.30771e-07	-6.18971e-07
26.419	-1.12452e-06	3.52762e-07	-7.71756e-07	-8.74058e-07	1.85169e-07	-6.88889e-07	-7.84876e-07	1.41892e-07	-6.42984e-07	-1.02787e-06	2.03183e-07	-8.24684e-07	8.27871e-07	-5.30481e-07	2.97390e-07	-3.46980e-07	3.30091e-08	-3.13971e-07	-5.04215e-09	1.98458e-07	1.93416e-07	-7.48656e-07	1.30582e-07	-6.18074e-07
26.444	-1.12279e-06	3.52221e-07	-7.70572e-07	-8.72395e-07	1.84817e-07	-6.87578e-07	-7.83357e-07	1.41617e-07	-6.41740e-07	-1.02592e-06	2.02799e-07	-8.23123e-07	8.28132e-07	-5.30326e-07	2.97806e-07	-3.46069e-07	3.29224e-08	-3.13147e-07	-4.59867e-09	1.98158e-07	1.93559e-07	-7.47546e-07	1.30388e-07	-6.17158e-07
26.468	-1.12106e-06	3.51677e-07	-7.69383e-07	-8.70726e-07	1.84463e-07	-6.86263e-07	-7.81837e-07	1.41343e-07	-6.40495e-07	-1.02397e-06	2.02413e-07	-8.21555e-07	8.28411e-07	-5.30176e-07	2.98235e-07	-3.45139e-07	3.28339e-08	-3.12305e-07	-4.14699e-09	1.97850e-07	1.93703e-07	-7.46412e-07	1.30190e-07	-6.16221e-07
26.493	-1.11932e-06	3.51131e-07	-7.68188e-07	-8.69052e-07	1.84108e-07	-6.84944e-07	-7.80317e-07	1.41068e-07	-6.39249e-07	-1.02201e-06	2.02025e-07	-8.19981e-07	8.28707e-07	-5.30031e-07	2.98675e-07	-3.44189e-07	3.27435e-08	-3.11445e-07	-3.68713e-09	1.97533e-07	1.93846e-07	-7.45254e-07	1.29988e-07	-6.15265e-07
26.518	-1.11757e-06	3.50582e-07	-7.66987e-07	-8.67373e-07	1.83753e-07	-6.83620e-07	-7.78795e-07	1.40793e-07	-6.38003e-07	-1.02003e-06	2.01635e-07	-8.18400e-07	8.29020e-07	-5.29892e-07	2.99129e-07	-3.43219e-07	3.26513e-08	-3.10568e-07	-3.21912e-09	1.97207e-07	1.93988e-07	-7.44072e-07	1.29782e-07	-6.14290e-07
26.542	-1.11581e-06	3.50031e-07	-7.65781e-07	-8.65688e-07	1.83396e-07	-6.82292e-07	-7.77274e-07	1.40518e-07	-6.36756e-07	-1.01806e-06	2.01244e-07	-8.16812e-07	8.29351e-07	-5.29757e-07	2.99594e-07	-3.42230e-07	3.25572e-08	-3.09673e-07	-2.74299e-09	1.96873e-07	1.94130e-07	-7.42867e-07	1.29572e-07	-6.13295e-07
26.567	-1.11405e-06	3.49477e-07	-7.64569e-07	-8.63999e-07	1.83038e-07	-6.80961e-07	-7.75751e-07	1.40242e-07	-6.35509e-07	-1.01607e-06	2.00851e-07	-8.15218e-07	8.29700e-07	-5.29627e-07	3.00072e-07	-3.41221e-07	3.24612e-08	-3.08760e-07	-2.25875e-09	1.96531e-07	1.94272e-07	-7.41638e-07	1.29358e-07	-6.12281e-07
26.591	-1.11227e-06	3.48920e-07	-7.63351e-07	-8.62304e-07	1.82679e-07	-6.79625e-07	-7.74228e-07	1.39967e-07	-6.34261e-07	-1.01407e-06	2.00457e-07	-8.13617e-07	8.30066e-07	-5.29503e-07	3.00563e-07	-3.40193e-07	3.23634e-08	-3.07830e-07	-1.76642e-09	1.96179e-07	1.94413e-07	-7.40386e-07	1.29139e-07	-6.11247e-07
26.616	-1.11049e-06	3.48361e-07	-7.62128e-07	-8.60605e-07	1.82319e-07	-6.78286e-07	-7.72705e-07	1.39692e-07	-6.33014e-07	-1.01207e-06	2.00061e-07	-8.12010e-07	8.30449e-07	-5.29383e-07	3.01066e-07	-3.39145e-07	3.22637e-08	-3.06882e-07	-1.26603e-09	1.95820e-07	1.94554e-07	-7.39111e-07	1.28917e-07	-6.10194e-07
26.640	-1.10870e-06	3.47800e-07	-7.60899e-07	-8.58901e-07	1.81958e-07	-6.76943e-07	-7.71182e-07	1.39416e-07	-6.31765e-07	-1.01006e-06	1.99664e-07	-8.10397e-07	8.30850e-07	-5.29268e-07	3.01582e-07	-3.38078e-07	3.21622e-08	-3.05916e-07	-7.57599e-10	1.95451e-07	1.94694e-07	-7.37812e-07	1.28690e-07	-6.09122e-07
26.665	-1.10690e-06	3.47236e-07	-7.59665e-07	-8.57192e-07	1.81596e-07	-6.75596e-07	-7.69658e-07	1.39141e-07	-6.30517e-07	-1.00804e-06	1.99265e-07	-8.08778e-07	8.31268e-07	-5.29158e-07	3.02110e-07	-3.36992e-07	3.20589e-08	-3.04933e-07	-2.41150e-10	1.95075e-07	1.94834e-07	-7.36490e-07	1.28460e-07	-6.08030e-07
26.690	-1.10509e-06	3.46669e-07	-7.58426e-07	-8.55479e-07	1.81233e-07	-6.74246e-07	-7.68134e-07	1.38865e-07	-6.29268e-07	-1.00602e-06	1.98864e-07	-8.07153e-07	8.31703e-07	-5.29053e-07	3.02650e-07	-3.35887e-07	3.19537e-08	-3.03933e-07	2.83294e-10	1.94689e-07	1.94973e-07	-7.35145e-07	1.28225e-07	-6.06920e-07
26.714	-1.10328e-06	3.46100e-07	-7.57181e-07	-8.53761e-07	1.80869e-07	-6.72892e-07	-7.66609e-07	1.38590e-07	-6.28020e-07	-1.00398e-06	1.98462e-07	-8.05522e-07	8.32156e-07	-5.28952e-07	3.03204e-07	-3.34762e-07	3.18467e-08	-3.02915e-07	8.15711e-10	1.94296e-07	1.95111e-07	-7.33776e-07	1.27986e-07	-6.05790e-07
26.739	-1.10146e-06	3.45529e-07	-7.55931e-07	-8.52039e-07	1.80504e-07	-6.71535e-07	-7.65085e-07	1.38314e-07	-6.26771e-07	-1.00194e-06	1.98059e-07	-8.03886e-07	8.32626e-07	-5.28857e-07	3.03770e-07	-3.33618e-07	3.17379e-08	-3.01880e-07	1.35608e-09	1.93894e-07	1.95250e-07	-7.32385e-07	1.27744e-07	-6.04641e-07
26.763	-1.09963e-06	3.44955e-07	-7.54676e-07	-8.50312e-07	1.80138e-07	-6.70174e-07	-7.63560e-07	1.38038e-07	-6.25522e-07	-9.99897e-07	1.97654e-07	-8.02243e-07	8.33114e-07	-5.28766e-07	3.04348e-07	-3.32455e-07	3.16273e-08	-3.00828e-07	1.90438e-09	1.93483e-07	1.95388e-07	-7.30970e-07	1.27497e-07	-6.03473e-07
26.788	-1.09779e-06	3.44379e-07	-7.53416e-07	-8.48581e-07	1.79772e-07	-6.68810e-07	-7.62035e-07	1.37763e-07	-6.24273e-07	-9.97843e-07	1.97248e-07	-8.00595e-07	8.33619e-07	-5.28680e-07	3.04939e-07	-3.31273e-07	3.15148e-08	-2.99758e-07	2.46058e-09	1.93064e-07	1.95525e-07	-7.29533e-07	1.27246e-07	-6.02287e-07
26.812	-1.09595e-06	3.43801e-07	-7.52150e-07	-8.46846e-07	1.79404e-07	-6.67442e-07	-7.60511e-07	1.37487e-07	-6.23024e-07	-9.95782e-07	1.96841e-07	-7.98941e-07	8.34141e-07	-5.28599e-07	3.05543e-07	-3.30072e-07	3.14005e-08	-2.98671e-07	3.02467e-09	1.92637e-07	1.95662e-07	-7.28073e-07	1.26992e-07	-6.01081e-07
26.837	-1.09410e-06	3.43220e-07	-7.50880e-07	-8.45107e-07	1.79036e-07	-6.66072e-07	-7.58986e-07	1.37211e-07	-6.21775e-07	-9.93714e-07	1.96432e-07	-7.97282e-07	8.34681e-07	-5.28522e-07	3.06159e-07	-3.28851e-07	3.12845e-08	-2.97567e-07	3.59662e-09	1.92201e-07	1.95798e-07	-7.26590e-07	1.26733e-07	-5.99857e-07
26.862	-1.09224e-06	3.42637e-07	-7.49605e-07	-8.43364e-07	1.78666e-07	-6.64698e-07	-7.57462e-07	1.36936e-07	-6.20526e-07	-9.91640e-07	1.96022e-07	-7.95618e-07	8.35238e-07	-5.28450e-07	3.06788e-07	-3.27612e-07	3.11666e-08	-2.96446e-07	4.17640e-09	1.91758e-07	1.95934e-07	-7.25084e-07	1.26470e-07	-5.98614e-07
26.886	-1.09038e-06	3.42052e-07	-7.48324e-07	-8.41618e-07	1.78296e-07	-6.63321e-07	-7.55938e-07	1.36660e-07	-6.19277e-07	-9.89558e-07	1.95611e-07	-7.93948e-07	8.35812e-07	-5.28383e-07	3.07429e-07	-3.26354e-07	3.10469e-08	-2.95308e-07	4.76401e-09	1.91305e-07	1.96069e-07	-7.23556e-07	1.26204e-07	-5.97352e-07
26.911	-1.08850e-06	3.41464e-07	-7.47039e-07	-8.39867e-07	1.77926e-07	-6.61941e-07	-7.54414e-07	1.36385e-07	-6.18029e-07	-9.87471e-07	1.95198e-07	-7.92273e-07	8.36404e-07	-5.28320e-07	3.08084e-07	-3.25078e-07	3.09254e-08	-2.94152e-07	5.35941e-09	1.90845e-07	1.96204e-07	-7.22005e-07	1.25933e-07	-5.96072e-07
26.935	-1.08662e-06	3.40875e-07	-7.45750e-07	-8.38113e-07	1.77554e-07	-6.60559e-07	-7.52890e-07	1.36109e-07	-6.16781e-07	-9.85377e-07	1.94784e-07	-7.90593e-07	8.37013e-07	-5.28262e-07	3.08751e-07	-3.23782e-07	3.08022e-08	-2.92980e-07	5.96258e-09	1.90376e-07	1.96339e-07	-7.20431e-07	1.25659e-07	-5.94773e-07
26.960	-1.08474e-06	3.40283e-07	-7.44455e-07	-8.36355e-07	1.77181e-07	-6.59173e-07	-7.51367e-07	1.35834e-07	-6.15533e-07	-9.83277e-07	1.94369e-07	-7.88908e-07	8.37639e-07	-5.28208e-07	3.09431e-07	-3.22468e-07	3.06771e-08	-2.91791e-07	6.57350e-09	1.89899e-07	1.96473e-07	-7.18836e-07	1.25380e-07	-5.93455e-07
26.984	-1.08285e-06	3.39689e-07	-7.43156e-07	-8.34593e-07	1.76808e-07	-6.57785e-07	-7.49844e-07	1.35559e-07	-6.14285e-07	-9.81171e-07	1.93953e-07	-7.87218e-07	8.38282e-07	-5.28159e-07	3.10123e-07	-3.21135e-07	3.05503e-08	-2.90584e-07	7.19215e-09	1.89414e-07	1.96606e-07	-7.17218e-07	1.25098e-07	-5.92119e-07
27.009	-1.08095e-06	3.39093e-07	-7.41852e-07	-8.32829e-07	1.76434e-07	-6.56394e-07	-7.48322e-07	1.35283e-07	-6.13038e-07	-9.79058e-07	1.93535e-07	-7.85523e-07	8.38943e-07	-5.28115e-07	3.10829e-07	-3.19783e-07	3.04217e-08	-2.89361e-07	7.81850e-09	1.88921e-07	1.96739e-07	-7.15577e-07	1.24812e-07	-5.90765e-07
27.034	-1.07904e-06	3.38495e-07	-7.40544e-07	-8.31060e-07	1.76060e-07	-6.55001e-07	-7.46800e-07	1.35008e-07	-6.11791e-07	-9.76940e-07	1.93116e-07	-7.83824e-07	8.39621e-07	-5.28074e-07	3.11547e-07	-3.18413e-07	3.02914e-08	-2.88121e-07	8.45254e-09	1.88419e-07	1.96872e-07	-7.13915e-07	1.24522e-07	-5.89393e-07
27.058	-1.07713e-06	3.37895e-07	-7.39231e-07	-8.29289e-07	1.75685e-07	-6.53604e-07	-7.45278e-07	1.34733e-07	-6.10545e-07	-9.74817e-07	1.92697e-07	-7.82120e-07	8.40317e-07	-5.28039e-07	3.12278e-07	-3.17024e-07	3.01593e-08	-2.86865e-07	9.09423e-09	1.87910e-07	1.97004e-07	-7.12230e-07	1.24228e-07	-5.88002e-07
27.083	-1.07521e-06	3.37293e-07	-7.37914e-07	-8.27514e-07	1.75309e-07	-6.52206e-07	-7.43757e-07	1.34458e-07	-6.09299e-07	-9.72687e-07	1.92276e-07	-7.80411e-07	8.41029e-07	-5.28007e-07	3.13022e-07	-3.15617e-07	3.00254e-08	-2.85591e-07	9.74357e-09	1.87392e-07	1.97135e-07	-7.10524e-07	1.23931e-07	-5.86593e-07
27.107	-1.07328e-06	3.36689e-07	-7.36592e-07	-8.25737e-07	1.74932e-07	-6.50805e-07	-7.42237e-07	1.34184e-07	-6.08054e-07	-9.70552e-07	1.91854e-07	-7.78699e-07	8.41759e-07	-5.27980e-07	3.13779e-07	-3.14191e-07	2.98898e-08	-2.84301e-07	1.04005e-08	1.86866e-07	1.97267e-07	-7.08795e-07	1.23629e-07	-5.85166e-07
27.132	-1.07135e-06	3.36083e-07	-7.35266e-07	-8.23956e-07	1.74555e-07	-6.49401e-07	-7.40718e-07	1.33909e-07	-6.06809e-07	-9.68412e-07	1.91431e-07	-7.76981e-07	8.42506e-07	-5.27958e-07	3.14548e-07	-3.12747e-07	2.97524e-08	-2.82995e-07	1.10651e-08	1.86332e-07	1.97397e-07	-7.07045e-07	1.23324e-07	-5.83721e-07
27.156	-1.06941e-06	3.35475e-07	-7.33936e-07	-8.22173e-07	1.74177e-07	-6.47996e-07	-7.39199e-07	1.33634e-07	-6.05565e-07	-9.66266e-07	1.91006e-07	-7.75260e-07	8.43271e-07	-5.27939e-07	3.15331e-07	-3.11285e-07	2.96133e-08	-2.81671e-07	1.17372e-08	1.85790e-07	1.97527e-07	-7.05273e-07	1.23015e-07	-5.82258e-07
27.181	-1.06747e-06	3.34865e-07	-7.32602e-07	-8.20387e-07	1.73799e-07	-6.46588e-07	-7.37681e-07	1.33360e-07	-6.04321e-07	-9.64116e-07	1.90581e-07	-7.73534e-07	8.44052e-07	-5.27925e-07	3.16127e-07	-3.09804e-07	2.94724e-08	-2.80331e-07	1.24169e-08	1.85240e-07	1.97657e-07	-7.03479e-07	1.22702e-07	-5.80777e-07
27.206	-1.06552e-06	3.34253e-07	-7.31263e-07	-8.18598e-07	1.73420e-07	-6.45178e-07	-7.36164e-07	1.33086e-07	-6.03078e-07	-9.61960e-07	1.90155e-07	-7.71805e-07	8.44851e-07	-5.27915e-07	3.16936e-07	-3.08305e-07	2.93298e-08	-2.78975e-07	1.31040e-08	1.84683e-07	1.97787e-07	-7.01663e-07	1.22385e-07	-5.79278e-07
27.230	-1.06356e-06	3.33640e-07	-7.29921e-07	-8.16806e-07	1.73040e-07	-6.43766e-07	-7.34648e-07	1.32811e-07	-6.01836e-07	-9.59799e-07	1.89728e-07	-7.70071e-07	8.45667e-07	-5.27909e-07	3.17758e-07	-3.06788e-07	2.91855e-08	-2.77602e-07	1.37988e-08	1.84117e-07	1.97916e-07	-6.99826e-07	1.22065e-07	-5.77762e-07
27.255	-1.06160e-06	3.33024e-07	-7.28574e-07	-8.15012e-07	1.72660e-07	-6.42352e-07	-7.33132e-07	1.32538e-07	-6.00595e-07	-9.57634e-07	1.89300e-07	-7.68334e-07	8.46500e-07	-5.27908e-07	3.18593e-07	-3.05253e-07	2.90394e-08	-2.76213e-07	1.45009e-08	1.83543e-07	1.98044e-07	-6.97968e-07	1.21741e-07	-5.76227e-07
27.279	-1.05963e-06	3.32407e-07	-7.27224e-07	-8.13216e-07	1.72280e-07	-6.40936e-07	-7.31618e-07	1.32264e-07	-5.99354e-07	-9.55464e-07	1.88871e-07	-7.66593e-07	8.47351e-07	-5.27910e-07	3.19441e-07	-3.03699e-07	2.88917e-08	-2.74808e-07	1.52106e-08	1.82962e-07	1.98172e-07	-6.96089e-07	1.21413e-07	-5.74676e-07
27.304	-1.05766e-06	3.31788e-07	-7.25870e-07	-8.11417e-07	1.71898e-07	-6.39519e-07	-7.30105e-07	1.31990e-07	-5.98115e-07	-9.53289e-07	1.88441e-07	-7.64848e-07	8.48219e-07	-5.27917e-07	3.20302e-07	-3.02128e-07	2.87422e-08	-2.73386e-07	1.59277e-08	1.82372e-07	1.98300e-07	-6.94188e-07	1.21081e-07	-5.73106e-07
27.329	-1.05568e-06	3.31167e-07	-7.24512e-07	-8.09616e-07	1.71517e-07	-6.38099e-07	-7.28593e-07	1.31717e-07	-5.96876e-07	-9.51110e-07	1.88010e-07	-7.63100e-07	8.49104e-07	-5.27928e-07	3.21176e-07	-3.00539e-07	2.85910e-08	-2.71948e-07	1.66522e-08	1.81775e-07	1.98427e-07	-6.92266e-07	1.20746e-07	-5.71520e-07
27.353	-1.05369e-06	3.30545e-07	-7.23150e-07	-8.07813e-07	1.71135e-07	-6.36678e-07	-7.27082e-07	1.31444e-07	-5.95638e-07	-9.48927e-07	1.87579e-07	-7.61348e-07	8.50006e-07	-5.27942e-07	3.22064e-07	-2.98932e-07	2.84381e-08	-2.70494e-07	1.73841e-08	1.81170e-07	1.98554e-07	-6.90323e-07	1.20407e-07	-5.69916e-07
27.378	-1.05170e-06	3.29921e-07	-7.21784e-07	-8.06008e-07	1.70753e-07	-6.35256e-07	-7.25572e-07	1.31171e-07	-5.94401e-07	-9.46740e-07	1.87146e-07	-7.59593e-07	8.50925e-07	-5.27961e-07	3.22965e-07	-2.97307e-07	2.82835e-08	-2.69023e-07	1.81233e-08	1.80557e-07	1.98680e-07	-6.88359e-07	1.20065e-07	-5.68294e-07
27.402	-1.04971e-06	3.29295e-07	-7.20415e-07	-8.04201e-07	1.70370e-07	-6.33831e-07	-7.24063e-07	1.30898e-07	-5.93165e-07	-9.44548e-07	1.86713e-07	-7.57835e-07	8.51862e-07	-5.27983e-07	3.23879e-07	-2.95664e-07	2.81273e-08	-2.67537e-07	1.88700e-08	1.79937e-07	1.98807e-07	-6.86374e-07	1.19718e-07	-5.66656e-07
27.427	-1.04771e-06	3.28667e-07	-7.19043e-07	-8.02392e-07	1.69986e-07	-6.32406e-07	-7.22556e-07	1.30626e-07	-5.91931e-07	-9.42353e-07	1.86279e-07	-7.56073e-07	8.52816e-07	-5.28010e-07	3.24806e-07	-2.94004e-07	2.79693e-08	-2.66034e-07	1.96239e-08	1.79308e-07	1.98932e-07	-6.84368e-07	1.19369e-07	-5.65000e-07
27.451	-1.04570e-06	3.28038e-07	-7.17666e-07	-8.00581e-07	1.69603e-07	-6.30979e-07	-7.21050e-07	1.30353e-07	-5.90697e-07	-9.40154e-07	1.85845e-07	-7.54309e-07	8.53787e-07	-5.28040e-07	3.25747e-07	-2.92326e-07	2.78097e-08	-2.64516e-07	2.03852e-08	1.78672e-07	1.99058e-07	-6.82342e-07	1.19015e-07	-5.63327e-07
27.476	-1.04369e-06	3.27408e-07	-7.16287e-07	-7.98769e-07	1.69219e-07	-6.29550e-07	-7.19545e-07	1.30081e-07	-5.89464e-07	-9.37951e-07	1.85409e-07	-7.52542e-07	8.54775e-07	-5.28074e-07	3.26701e-07	-2.90630e-07	2.76483e-08	-2.62982e-07	2.11538e-08	1.78029e-07	1.99183e-07	-6.80295e-07	1.18658e-07	-5.61637e-07
27.501	-1.04168e-06	3.26776e-07	-7.14904e-07	-7.96955e-07	1.68835e-07	-6.28120e-07	-7.18042e-07	1.29809e-07	-5.88233e-07	-9.35744e-07	1.84973e-07	-7.50771e-07	8.55780e-07	-5.28111e-07	3.27669e-07	-2.88917e-07	2.74853e-08	-2.61431e-07	2.19296e-08	1.77378e-07	1.99307e-07	-6.78228e-07	1.18298e-07	-5.59930e-07
27.525	-1.03966e-06	3.26142e-07	-7.13517e-07	-7.95140e-07	1.68450e-07	-6.26690e-07	-7.16540e-07	1.29538e-07	-5.87002e-07	-9.33534e-07	1.84536e-07	-7.48998e-07	8.56803e-07	-5.28153e-07	3.28650e-07	-2.87186e-07	2.73207e-08	-2.59865e-07	2.27126e-08	1.76719e-07	1.99431e-07	-6.76140e-07	1.17933e-07	-5.58207e-07
27.550	-1.03763e-06	3.25507e-07	-7.12128e-07	-7.93323e-07	1.68065e-07	-6.25258e-07	-7.15040e-07	1.29267e-07	-5.85773e-07	-9.31321e-07	1.84099e-07	-7.47223e-07	8.57843e-07	-5.28198e-07	3.29645e-07	-2.85438e-07	2.71544e-08	-2.58283e-07	2.35029e-08	1.76053e-07	1.99555e-07	-6.74032e-07	1.17566e-07	-5.56466e-07
27.574	-1.03561e-06	3.24870e-07	-7.10735e-07	-7.91505e-07	1.67680e-07	-6.23825e-07	-7.13541e-07	1.28996e-07	-5.84545e-07	-9.29105e-07	1.83661e-07	-7.45444e-07	8.58900e-07	-5.28247e-07	3.30653e-07	-2.83672e-07	2.69864e-08	-2.56686e-07	2.43004e-08	1.75379e-07	1.99679e-07	-6.71904e-07	1.17195e-07	-5.54709e-07
27.599	-1.03357e-06	3.24232e-07	-7.09339e-07	-7.89685e-07	1.67295e-07	-6.22391e-07	-7.12044e-07	1.28725e-07	-5.83319e-07	-9.26886e-07	1.83222e-07	-7.43664e-07	8.59974e-07	-5.28299e-07	3.31675e-07	-2.81889e-07	2.68168e-08	-2.55072e-07	2.51051e-08	1.74697e-07	1.99802e-07	-6.69756e-07	1.16820e-07	-5.52936e-07
27.623	-1.03153e-06	3.23593e-07	-7.07940e-07	-7.87865e-07	1.66909e-07	-6.20956e-07	-7.10548e-07	1.28455e-07	-5.82094e-07	-9.24663e-07	1.82783e-07	-7.41881e-07	8.61065e-07	-5.28355e-07	3.32710e-07	-2.80089e-07	2.66455e-08	-2.53443e-07	2.59169e-08	1.74009e-07	1.99926e-07	-6.67587e-07	1.16442e-07	-5.51146e-07
27.648	-1.02949e-06	3.22952e-07	-7.06538e-07	-7.86043e-07	1.66523e-07	-6.19520e-07	-7.09055e-07	1.28185e-07	-5.80870e-07	-9.22438e-07	1.82343e-07	-7.40095e-07	8.62174e-07	-5.28415e-07	3.33759e-07	-2.78272e-07	2.64727e-08	-2.51799e-07	2.67359e-08	1.73312e-07	2.00048e-07	-6.65399e-07	1.16060e-07	-5.49339e-07
27.673	-1.02744e-06	3.22310e-07	-7.05133e-07	-7.84221e-07	1.66137e-07	-6.18084e-07	-7.07562e-07	1.27915e-07	-5.79647e-07	-9.20210e-07	1.81902e-07	-7.38308e-07	8.63300e-07	-5.28477e-07	3.34822e-07	-2.76437e-07	2.62981e-08	-2.50139e-07	2.75620e-08	1.72609e-07	2.00171e-07	-6.63191e-07	1.15675e-07	-5.47516e-07
27.697	-1.02539e-06	3.21666e-07	-7.03726e-07	-7.82397e-07	1.65751e-07	-6.16647e-07	-7.06072e-07	1.27645e-07	-5.78426e-07	-9.17980e-07	1.81461e-07	-7.36519e-07	8.64443e-07	-5.28544e-07	3.35899e-07	-2.74585e-07	2.61220e-08	-2.48463e-07	2.83952e-08	1.71898e-07	2.00293e-07	-6.60964e-07	1.15286e-07	-5.45677e-07
27.722	-1.02334e-06	3.21021e-07	-7.02315e-07	-7.80573e-07	1.65364e-07	-6.15209e-07	-7.04583e-07	1.27376e-07	-5.77207e-07	-9.15747e-07	1.81020e-07	-7.34727e-07	8.65603e-07	-5.28614e-07	3.36989e-07	-2.72717e-07	2.59442e-08	-2.46773e-07	2.92354e-08	1.71180e-07	2.00415e-07	-6.58716e-07	1.14894e-07	-5.43822e-07
27.746	-1.02128e-06	3.20375e-07	-7.00902e-07	-7.78748e-07	1.64978e-07	-6.13771e-07	-7.03096e-07	1.27108e-07	-5.75989e-07	-9.13512e-07	1.80578e-07	-7.32934e-07	8.66780e-07	-5.28687e-07	3.38093e-07	-2.70831e-07	2.57648e-08	-2.45066e-07	3.00827e-08	1.70454e-07	2.00537e-07	-6.56450e-07	1.14499e-07	-5.41951e-07
27.771	-1.01921e-06	3.19728e-07	-6.99486e-07	-7.76923e-07	1.64591e-07	-6.12332e-07	-7.01611e-07	1.26839e-07	-5.74772e-07	-9.11275e-07	1.80136e-07	-7.31139e-07	8.67975e-07	-5.28763e-07	3.39212e-07	-2.68929e-07	2.55839e-08	-2.43345e-07	3.09371e-08	1.69721e-07	2.00658e-07	-6.54164e-07	1.14100e-07	-5.40063e-07
27.795	-1.01715e-06	3.19080e-07	-6.98067e-07	-7.75097e-07	1.64204e-07	-6.10893e-07	-7.00128e-07	1.26571e-07	-5.73557e-07	-9.09036e-07	1.79693e-07	-7.29342e-07	8.69186e-07	-5.28843e-07	3.40344e-07	-2.67010e-07	2.54013e-08	-2.41608e-07	3.17984e-08	1.68981e-07	2.00780e-07	-6.51858e-07	1.13698e-07	-5.38160e-07
27.820	-1.01508e-06	3.18430e-07	-6.96646e-07	-7.73271e-07	1.63817e-07	-6.09454e-07	-6.98647e-07	1.26303e-07	-5.72344e-07	-9.06795e-07	1.79250e-07	-7.27544e-07	8.70415e-07	-5.28925e-07	3.41490e-07	-2.65073e-07	2.52171e-08	-2.39856e-07	3.26668e-08	1.68234e-07	2.00901e-07	-6.49534e-07	1.13293e-07	-5.36241e-07
27.845	-1.01300e-06	3.17779e-07	-6.95222e-07	-7.71444e-07	1.63430e-07	-6.08014e-07	-6.97168e-07	1.26036e-07	-5.71132e-07	-9.04552e-07	1.78807e-07	-7.25745e-07	8.71661e-07	-5.29011e-07	3.42650e-07	-2.63121e-07	2.50313e-08	-2.38089e-07	3.35421e-08	1.67480e-07	2.01022e-07	-6.47190e-07	1.12884e-07	-5.34306e-07
27.869	-1.01092e-06	3.17128e-07	-6.93796e-07	-7.69618e-07	1.63043e-07	-6.06574e-07	-6.95690e-07	1.25769e-07	-5.69922e-07	-9.02307e-07	1.78363e-07	-7.23944e-07	8.72924e-07	-5.29100e-07	3.43824e-07	-2.61151e-07	2.48440e-08	-2.36307e-07	3.44244e-08	1.66718e-07	2.01142e-07	-6.44828e-07	1.12472e-07	-5.32356e-07
27.894	-1.00884e-06	3.16475e-07	-6.92368e-07	-7.67791e-07	1.62656e-07	-6.05135e-07	-6.94215e-07	1.25502e-07	-5.68713e-07	-9.00061e-07	1.77919e-07	-7.22142e-07	8.74205e-07	-5.29192e-07	3.45012e-07	-2.59165e-07	2.46550e-08	-2.34510e-07	3.53136e-08	1.65950e-07	2.01263e-07	-6.42446e-07	1.12057e-07	-5.30390e-07
27.918	-1.00676e-06	3.15821e-07	-6.90937e-07	-7.65964e-07	1.62269e-07	-6.03695e-07	-6.92742e-07	1.25236e-07	-5.67507e-07	-8.97813e-07	1.77475e-07	-7.20338e-07	8.75503e-07	-5.29288e-07	3.46215e-07	-2.57163e-07	2.44645e-08	-2.32698e-07	3.62097e-08	1.65174e-07	2.01384e-07	-6.40046e-07	1.11638e-07	-5.28408e-07
27.943	-1.00467e-06	3.15166e-07	-6.89504e-07	-7.64137e-07	1.61882e-07	-6.02255e-07	-6.91271e-07	1.24970e-07	-5.66302e-07	-8.95565e-07	1.77030e-07	-7.18534e-07	8.76818e-07	-5.29386e-07	3.47432e-07	-2.55144e-07	2.42725e-08	-2.30871e-07	3.71127e-08	1.64391e-07	2.01504e-07	-6.37628e-07	1.11216e-07	-5.26412e-07
27.967	-1.00258e-06	3.14510e-07	-6.88069e-07	-7.62310e-07	1.61495e-07	-6.00815e-07	-6.89803e-07	1.24704e-07	-5.65098e-07	-8.93314e-07	1.76586e-07	-7.16729e-07	8.78150e-07	-5.29487e-07	3.48663e-07	-2.53108e-07	2.40788e-08	-2.29030e-07	3.80225e-08	1.63602e-07	2.01624e-07	-6.35190e-07	1.10791e-07	-5.24399e-07
27.992	-1.00048e-06	3.13853e-07	-6.86632e-07	-7.60484e-07	1.61108e-07	-5.99376e-07	-6.88336e-07	1.24439e-07	-5.63897e-07	-8.91063e-07	1.76141e-07	-7.14923e-07	8.79499e-07	-5.29591e-07	3.49908e-07	-2.51057e-07	2.38836e-08	-2.27173e-07	3.89392e-08	1.62805e-07	2.01745e-07	-6.32735e-07	1.10363e-07	-5.22372e-07
28.017	-9.98387e-07	3.13195e-07	-6.85192e-07	-7.58658e-07	1.60721e-07	-5.97936e-07	-6.86872e-07	1.24174e-07	-5.62697e-07	-8.88811e-07	1.75696e-07	-7.13116e-07	8.80865e-07	-5.29697e-07	3.51168e-07	-2.48989e-07	2.36869e-08	-2.25302e-07	3.98628e-08	1.62002e-07	2.01865e-07	-6.30261e-07	1.09931e-07	-5.20330e-07
28.041	-9.96287e-07	3.12536e-07	-6.83751e-07	-7.56832e-07	1.60335e-07	-5.96498e-07	-6.85410e-07	1.23910e-07	-5.61500e-07	-8.86559e-07	1.75250e-07	-7.11309e-07	8.82249e-07	-5.29807e-07	3.52442e-07	-2.46905e-07	2.34886e-08	-2.23416e-07	4.07931e-08	1.61192e-07	2.01985e-07	-6.27769e-07	1.09496e-07	-5.18272e-07
28.066	-9.94184e-07	3.11876e-07	-6.82308e-07	-7.55007e-07	1.59948e-07	-5.95059e-07	-6.83950e-07	1.23646e-07	-5.60304e-07	-8.84305e-07	1.74805e-07	-7.09501e-07	8.83650e-07	-5.29919e-07	3.53731e-07	-2.44804e-07	2.32888e-08	-2.21515e-07	4.17303e-08	1.60375e-07	2.02105e-07	-6.25259e-07	1.09059e-07	-5.16200e-07
28.090	-9.92079e-07	3.11216e-07	-6.80863e-07	-7.53183e-07	1.59561e-07	-5.93621e-07	-6.82493e-07	1.23383e-07	-5.59110e-07	-8.82052e-07	1.74359e-07	-7.07692e-07	8.85068e-07	-5.30034e-07	3.55034e-07	-2.42688e-07	2.30875e-08	-2.19600e-07	4.26742e-08	1.59551e-07	2.02225e-07	-6.22731e-07	1.08618e-07	-5.14113e-07
28.115	-9.89970e-07	3.10554e-07	-6.79416e-07	-7.51359e-07	1.59175e-07	-5.92184e-07	-6.81038e-07	1.23120e-07	-5.57918e-07	-8.79797e-07	1.73914e-07	-7.05884e-07	8.86504e-07	-5.30152e-07	3.56352e-07	-2.40556e-07	2.28847e-08	-2.17671e-07	4.36248e-08	1.58720e-07	2.02345e-07	-6.20185e-07	1.08174e-07	-5.12011e-07
28.140	-9.87860e-07	3.09892e-07	-6.77967e-07	-7.49536e-07	1.58789e-07	-5.90747e-07	-6.79585e-07	1.22857e-07	-5.56728e-07	-8.77543e-07	1.73468e-07	-7.04075e-07	8.87956e-07	-5.30272e-07	3.57685e-07	-2.38407e-07	2.26803e-08	-2.15727e-07	4.45822e-08	1.57883e-07	2.02465e-07	-6.17621e-07	1.07726e-07	-5.09895e-07
28.164	-9.85747e-07	3.09229e-07	-6.76517e-07	-7.47714e-07	1.58403e-07	-5.89311e-07	-6.78135e-07	1.22595e-07	-5.55540e-07	-8.75288e-07	1.73022e-07	-7.02266e-07	8.89426e-07	-5.30395e-07	3.59032e-07	-2.36243e-07	2.24744e-08	-2.13769e-07	4.55463e-08	1.57039e-07	2.02585e-07	-6.15040e-07	1.07276e-07	-5.07763e-07
28.189	-9.83631e-07	3.08566e-07	-6.75065e-07	-7.45892e-07	1.58017e-07	-5.87875e-07	-6.76688e-07	1.22333e-07	-5.54354e-07	-8.73033e-07	1.72577e-07	-7.00457e-07	8.90913e-07	-5.30520e-07	3.60394e-07	-2.34063e-07	2.22670e-08	-2.11796e-07	4.65171e-08	1.56188e-07	2.02705e-07	-6.12441e-07	1.06823e-07	-5.05618e-07
28.213	-9.81513e-07	3.07901e-07	-6.73612e-07	-7.44072e-07	1.57631e-07	-5.86441e-07	-6.75243e-07	1.22072e-07	-5.53171e-07	-8.70779e-07	1.72131e-07	-6.98648e-07	8.92418e-07	-5.30647e-07	3.61771e-07	-2.31868e-07	2.20581e-08	-2.09809e-07	4.74946e-08	1.55331e-07	2.02825e-07	-6.09825e-07	1.06367e-07	-5.03458e-07
28.238	-9.79394e-07	3.07236e-07	-6.72157e-07	-7.42253e-07	1.57246e-07	-5.85007e-07	-6.73800e-07	1.21811e-07	-5.51989e-07	-8.68524e-07	1.71685e-07	-6.96839e-07	8.93939e-07	-5.30777e-07	3.63162e-07	-2.29656e-07	2.18478e-08	-2.07809e-07	4.84787e-08	1.54467e-07	2.02946e-07	-6.07191e-07	1.05907e-07	-5.01284e-07
28.262	-9.77272e-07	3.06571e-07	-6.70701e-07	-7.40435e-07	1.56861e-07	-5.83574e-07	-6.72360e-07	1.21551e-07	-5.50809e-07	-8.66270e-07	1.71240e-07	-6.95031e-07	8.95478e-07	-5.30910e-07	3.64569e-07	-2.27429e-07	2.16359e-08	-2.05793e-07	4.94694e-08	1.53597e-07	2.03066e-07	-6.04541e-07	1.05445e-07	-4.99096e-07
28.287	-9.75148e-07	3.05905e-07	-6.69243e-07	-7.38619e-07	1.56476e-07	-5.82143e-07	-6.70923e-07	1.21291e-07	-5.49632e-07	-8.64017e-07	1.70794e-07	-6.93223e-07	8.97035e-07	-5.31044e-07	3.65990e-07	-2.25187e-07	2.14226e-08	-2.03764e-07	5.04667e-08	1.52720e-07	2.03187e-07	-6.01873e-07	1.04980e-07	-4.96894e-07
28.312	-9.73022e-07	3.05238e-07	-6.67784e-07	-7.36804e-07	1.56092e-07	-5.80712e-07	-6.69488e-07	1.21032e-07	-5.48457e-07	-8.61764e-07	1.70349e-07	-6.91415e-07	8.98608e-07	-5.31181e-07	3.67427e-07	-2.22929e-07	2.12078e-08	-2.01721e-07	5.14707e-08	1.51837e-07	2.03307e-07	-5.99189e-07	1.04512e-07	-4.94678e-07
28.336	-9.70895e-07	3.04570e-07	-6.66324e-07	-7.34991e-07	1.55708e-07	-5.79283e-07	-6.68056e-07	1.20773e-07	-5.47283e-07	-8.59512e-07	1.69904e-07	-6.89608e-07	9.00199e-07	-5.31320e-07	3.68879e-07	-2.20656e-07	2.09915e-08	-1.99664e-07	5.24812e-08	1.50947e-07	2.03428e-07	-5.96488e-07	1.04040e-07	-4.92447e-07
28.361	-9.68766e-07	3.03902e-07	-6.64863e-07	-7.33179e-07	1.55324e-07	-5.77855e-07	-6.66627e-07	1.20515e-07	-5.46113e-07	-8.57261e-07	1.69459e-07	-6.87802e-07	9.01807e-07	-5.31461e-07	3.70346e-07	-2.18367e-07	2.07738e-08	-1.97593e-07	5.34983e-08	1.50051e-07	2.03549e-07	-5.93770e-07	1.03566e-07	-4.90204e-07
28.385	-9.66635e-07	3.03234e-07	-6.63401e-07	-7.31369e-07	1.54940e-07	-5.76428e-07	-6.65201e-07	1.20257e-07	-5.44944e-07	-8.55011e-07	1.69014e-07	-6.85997e-07	9.03432e-07	-5.31604e-07	3.71828e-07	-2.16063e-07	2.05546e-08	-1.95509e-07	5.45219e-08	1.49149e-07	2.03671e-07	-5.91036e-07	1.03089e-07	-4.87946e-07
28.410	-9.64503e-07	3.02565e-07	-6.61938e-07	-7.29560e-07	1.54557e-07	-5.75003e-07	-6.63777e-07	1.19999e-07	-5.43778e-07	-8.52761e-07	1.68569e-07	-6.84192e-07	9.05075e-07	-5.31750e-07	3.73325e-07	-2.13744e-07	2.03340e-08	-1.93410e-07	5.55520e-08	1.48240e-07	2.03792e-07	-5.88285e-07	1.02610e-07	-4.85675e-07
28.434	-9.62369e-07	3.01896e-07	-6.60473e-07	-7.27754e-07	1.54174e-07	-5.73579e-07	-6.62356e-07	1.19742e-07	-5.42613e-07	-8.50514e-07	1.68125e-07	-6.82389e-07	9.06735e-07	-5.31897e-07	3.74838e-07	-2.11410e-07	2.01120e-08	-1.91298e-07	5.65886e-08	1.47325e-07	2.03914e-07	-5.85518e-07	1.02127e-07	-4.83391e-07
28.459	-9.60234e-07	3.01226e-07	-6.59008e-07	-7.25949e-07	1.53792e-07	-5.72157e-07	-6.60938e-07	1.19486e-07	-5.41452e-07	-8.48267e-07	1.67681e-07	-6.80586e-07	9.08412e-07	-5.32046e-07	3.76366e-07	-2.09061e-07	1.98885e-08	-1.89172e-07	5.76317e-08	1.46404e-07	2.04036e-07	-5.82734e-07	1.01641e-07	-4.81093e-07
28.484	-9.58098e-07	3.00556e-07	-6.57542e-07	-7.24146e-07	1.53410e-07	-5.70736e-07	-6.59522e-07	1.19230e-07	-5.40292e-07	-8.46022e-07	1.67237e-07	-6.78785e-07	9.10107e-07	-5.32197e-07	3.77910e-07	-2.06697e-07	1.96636e-08	-1.87033e-07	5.86813e-08	1.45477e-07	2.04159e-07	-5.79935e-07	1.01153e-07	-4.78782e-07
28.508	-9.55961e-07	2.99886e-07	-6.56075e-07	-7.22346e-07	1.53029e-07	-5.69317e-07	-6.58110e-07	1.18975e-07	-5.39135e-07	-8.43779e-07	1.66794e-07	-6.76985e-07	9.11819e-07	-5.32350e-07	3.79469e-07	-2.04318e-07	1.94373e-08	-1.84880e-07	5.97373e-08	1.44544e-07	2.04281e-07	-5.77120e-07	1.00662e-07	-4.76458e-07
28.533	-9.53823e-07	2.99215e-07	-6.54608e-07	-7.20548e-07	1.52648e-07	-5.67900e-07	-6.56701e-07	1.18720e-07	-5.37981e-07	-8.41538e-07	1.66351e-07	-6.75187e-07	9.13548e-07	-5.32504e-07	3.81044e-07	-2.01924e-07	1.92095e-08	-1.82714e-07	6.07997e-08	1.43605e-07	2.04404e-07	-5.74289e-07	1.00168e-07	-4.74120e-07
28.557	-9.51684e-07	2.98544e-07	-6.53140e-07	-7.18752e-07	1.52267e-07	-5.66485e-07	-6.55294e-07	1.18466e-07	-5.36828e-07	-8.39298e-07	1.65908e-07	-6.73390e-07	9.15295e-07	-5.32661e-07	3.82634e-07	-1.99515e-07	1.89804e-08	-1.80535e-07	6.18686e-08	1.42659e-07	2.04528e-07	-5.71442e-07	9.96718e-08	-4.71770e-07
28.582	-9.49544e-07	2.97873e-07	-6.51671e-07	-7.16958e-07	1.51887e-07	-5.65071e-07	-6.53890e-07	1.18212e-07	-5.35679e-07	-8.37061e-07	1.65466e-07	-6.71595e-07	9.17059e-07	-5.32818e-07	3.84240e-07	-1.97092e-07	1.87498e-08	-1.78342e-07	6.29438e-08	1.41708e-07	2.04652e-07	-5.68579e-07	9.91725e-08	-4.69407e-07
28.606	-9.47403e-07	2.97201e-07	-6.50202e-07	-7.15167e-07	1.51508e-07	-5.63659e-07	-6.52490e-07	1.17959e-07	-5.34531e-07	-8.34825e-07	1.65024e-07	-6.69801e-07	9.18840e-07	-5.32978e-07	3.85862e-07	-1.94654e-07	1.85179e-08	-1.76136e-07	6.40254e-08	1.40750e-07	2.04776e-07	-5.65702e-07	9.86706e-08	-4.67031e-07
28.631	-9.45262e-07	2.96529e-07	-6.48733e-07	-7.13379e-07	1.51129e-07	-5.62250e-07	-6.51092e-07	1.17706e-07	-5.33386e-07	-8.32592e-07	1.64582e-07	-6.68010e-07	9.20639e-07	-5.33139e-07	3.87500e-07	-1.92202e-07	1.82846e-08	-1.73917e-07	6.51133e-08	1.39787e-07	2.04900e-07	-5.62809e-07	9.81660e-08	-4.64643e-07
28.656	-9.43120e-07	2.95857e-07	-6.47263e-07	-7.11593e-07	1.50751e-07	-5.60842e-07	-6.49698e-07	1.17454e-07	-5.32244e-07	-8.30361e-07	1.64141e-07	-6.66220e-07	9.22455e-07	-5.33302e-07	3.89154e-07	-1.89735e-07	1.80499e-08	-1.71685e-07	6.62076e-08	1.38818e-07	2.05026e-07	-5.59900e-07	9.76587e-08	-4.62242e-07
28.680	-9.40978e-07	2.95185e-07	-6.45792e-07	-7.09810e-07	1.50373e-07	-5.59437e-07	-6.48307e-07	1.17203e-07	-5.31104e-07	-8.28133e-07	1.63701e-07	-6.64432e-07	9.24289e-07	-5.33466e-07	3.90823e-07	-1.87254e-07	1.78139e-08	-1.69440e-07	6.73082e-08	1.37843e-07	2.05151e-07	-5.56977e-07	9.71488e-08	-4.59828e-07
28.705	-9.38835e-07	2.94513e-07	-6.44322e-07	-7.08030e-07	1.49996e-07	-5.58034e-07	-6.46918e-07	1.16952e-07	-5.29967e-07	-8.25908e-07	1.63261e-07	-6.62647e-07	9.26140e-07	-5.33631e-07	3.92509e-07	-1.84758e-07	1.75765e-08	-1.67181e-07	6.84151e-08	1.36862e-07	2.05277e-07	-5.54039e-07	9.66363e-08	-4.57402e-07
28.729	-9.36692e-07	2.93841e-07	-6.42851e-07	-7.06253e-07	1.49619e-07	-5.56633e-07	-6.45533e-07	1.16701e-07	-5.28832e-07	-8.23685e-07	1.62822e-07	-6.60863e-07	9.28008e-07	-5.33798e-07	3.94211e-07	-1.82248e-07	1.73377e-08	-1.64910e-07	6.95283e-08	1.35876e-07	2.05404e-07	-5.51085e-07	9.61212e-08	-4.54964e-07
28.754	-9.34549e-07	2.93169e-07	-6.41380e-07	-7.04478e-07	1.49243e-07	-5.55235e-07	-6.44151e-07	1.16451e-07	-5.27700e-07	-8.21465e-07	1.62383e-07	-6.59082e-07	9.29894e-07	-5.33965e-07	3.95929e-07	-1.79724e-07	1.70976e-08	-1.62627e-07	7.06478e-08	1.34883e-07	2.05531e-07	-5.48118e-07	9.56036e-08	-4.52514e-07
28.778	-9.32406e-07	2.92496e-07	-6.39909e-07	-7.02707e-07	1.48868e-07	-5.53839e-07	-6.42772e-07	1.16202e-07	-5.26570e-07	-8.19248e-07	1.61945e-07	-6.57304e-07	9.31798e-07	-5.34135e-07	3.97663e-07	-1.77186e-07	1.68562e-08	-1.60330e-07	7.17734e-08	1.33885e-07	2.05659e-07	-5.45135e-07	9.50834e-08	-4.50052e-07
28.803	-9.30262e-07	2.91824e-07	-6.38438e-07	-7.00939e-07	1.48494e-07	-5.52445e-07	-6.41397e-07	1.15953e-07	-5.25444e-07	-8.17035e-07	1.61507e-07	-6.55527e-07	9.33719e-07	-5.34305e-07	3.99414e-07	-1.74634e-07	1.66134e-08	-1.58021e-07	7.29054e-08	1.32882e-07	2.05787e-07	-5.42139e-07	9.45607e-08	-4.47578e-07
28.828	-9.28119e-07	2.91152e-07	-6.36968e-07	-6.99174e-07	1.48120e-07	-5.51054e-07	-6.40025e-07	1.15705e-07	-5.24319e-07	-8.14824e-07	1.61070e-07	-6.53754e-07	9.35657e-07	-5.34476e-07	4.01181e-07	-1.72068e-07	1.63693e-08	-1.55699e-07	7.40435e-08	1.31873e-07	2.05916e-07	-5.39127e-07	9.40355e-08	-4.45092e-07
28.852	-9.25976e-07	2.90479e-07	-6.35497e-07	-6.97413e-07	1.47747e-07	-5.49666e-07	-6.38655e-07	1.15458e-07	-5.23198e-07	-8.12617e-07	1.60634e-07	-6.51983e-07	9.37613e-07	-5.34649e-07	4.02964e-07	-1.69488e-07	1.61238e-08	-1.53364e-07	7.51878e-08	1.30858e-07	2.06046e-07	-5.36102e-07	9.35078e-08	-4.42594e-07
28.877	-9.23834e-07	2.89807e-07	-6.34026e-07	-6.95655e-07	1.47374e-07	-5.48281e-07	-6.37290e-07	1.15211e-07	-5.22079e-07	-8.10414e-07	1.60198e-07	-6.50216e-07	9.39586e-07	-5.34822e-07	4.04764e-07	-1.66895e-07	1.58771e-08	-1.51017e-07	7.63384e-08	1.29838e-07	2.06176e-07	-5.33063e-07	9.29777e-08	-4.40085e-07
28.901	-9.21691e-07	2.89135e-07	-6.32556e-07	-6.93900e-07	1.47003e-07	-5.46898e-07	-6.35927e-07	1.14965e-07	-5.20963e-07	-8.08214e-07	1.59764e-07	-6.48451e-07	9.41577e-07	-5.34997e-07	4.06581e-07	-1.64287e-07	1.56290e-08	-1.48658e-07	7.74950e-08	1.28812e-07	2.06307e-07	-5.30010e-07	9.24451e-08	-4.37565e-07
28.926	-9.19550e-07	2.88463e-07	-6.31086e-07	-6.92149e-07	1.46632e-07	-5.45518e-07	-6.34568e-07	1.14719e-07	-5.19849e-07	-8.06018e-07	1.59329e-07	-6.46689e-07	9.43586e-07	-5.35172e-07	4.08414e-07	-1.61666e-07	1.53797e-08	-1.46286e-07	7.86578e-08	1.27781e-07	2.06439e-07	-5.26943e-07	9.19102e-08	-4.35033e-07
28.951	-9.17408e-07	2.87792e-07	-6.29617e-07	-6.90402e-07	1.46261e-07	-5.44141e-07	-6.33212e-07	1.14474e-07	-5.18738e-07	-8.03826e-07	1.58896e-07	-6.44930e-07	9.45612e-07	-5.35348e-07	4.10264e-07	-1.59032e-07	1.51291e-08	-1.43903e-07	7.98268e-08	1.26745e-07	2.06572e-07	-5.23862e-07	9.13729e-08	-4.32489e-07
28.975	-9.15268e-07	2.87120e-07	-6.28148e-07	-6.88659e-07	1.45892e-07	-5.42767e-07	-6.31860e-07	1.14229e-07	-5.17631e-07	-8.01638e-07	1.58464e-07	-6.43174e-07	9.47655e-07	-5.35525e-07	4.12131e-07	-1.56384e-07	1.48772e-08	-1.41506e-07	8.10018e-08	1.25703e-07	2.06705e-07	-5.20768e-07	9.08332e-08	-4.29935e-07
29.000	-9.13128e-07	2.86449e-07	-6.26679e-07	-6.86919e-07	1.45524e-07	-5.41396e-07	-6.30511e-07	1.13985e-07	-5.16525e-07	-7.99454e-07	1.58032e-07	-6.41422e-07	9.49716e-07	-5.35702e-07	4.14014e-07	-1.53722e-07	1.46240e-08	-1.39098e-07	8.21830e-08	1.24656e-07	2.06839e-07	-5.17660e-07	9.02911e-08	-4.27369e-07
29.024	-9.10989e-07	2.85778e-07	-6.25211e-07	-6.85183e-07	1.45156e-07	-5.40028e-07	-6.29165e-07	1.13742e-07	-5.15423e-07	-7.97275e-07	1.57601e-07	-6.39674e-07	9.51795e-07	-5.35880e-07	4.15915e-07	-1.51047e-07	1.43695e-08	-1.36678e-07	8.33702e-08	1.23604e-07	2.06974e-07	-5.14539e-07	8.97468e-08	-4.24793e-07
29.049	-9.08851e-07	2.85107e-07	-6.23744e-07	-6.83452e-07	1.44789e-07	-5.38663e-07	-6.27823e-07	1.13499e-07	-5.14323e-07	-7.95099e-07	1.57171e-07	-6.37928e-07	9.53891e-07	-5.36059e-07	4.17832e-07	-1.48359e-07	1.41138e-08	-1.34245e-07	8.45635e-08	1.22547e-07	2.07110e-07	-5.11405e-07	8.92001e-08	-4.22205e-07
29.073	-9.06714e-07	2.84437e-07	-6.22277e-07	-6.81724e-07	1.44423e-07	-5.37301e-07	-6.26484e-07	1.13257e-07	-5.13227e-07	-7.92929e-07	1.56742e-07	-6.36187e-07	9.56005e-07	-5.36238e-07	4.19767e-07	-1.45658e-07	1.38568e-08	-1.31801e-07	8.57629e-08	1.21484e-07	2.07247e-07	-5.08258e-07	8.86512e-08	-4.19607e-07
29.098	-9.04578e-07	2.83767e-07	-6.20811e-07	-6.80001e-07	1.44058e-07	-5.35943e-07	-6.25149e-07	1.13016e-07	-5.12133e-07	-7.90763e-07	1.56314e-07	-6.34449e-07	9.58137e-07	-5.36418e-07	4.21719e-07	-1.42944e-07	1.35986e-08	-1.29345e-07	8.69682e-08	1.20416e-07	2.07384e-07	-5.05098e-07	8.81001e-08	-4.16998e-07
29.123	-9.02443e-07	2.83097e-07	-6.19346e-07	-6.78282e-07	1.43694e-07	-5.34588e-07	-6.23817e-07	1.12775e-07	-5.11042e-07	-7.88602e-07	1.55887e-07	-6.32715e-07	9.60286e-07	-5.36598e-07	4.23688e-07	-1.40216e-07	1.33391e-08	-1.26877e-07	8.81796e-08	1.19343e-07	2.07523e-07	-5.01926e-07	8.75467e-08	-4.14379e-07
29.147	-9.00310e-07	2.82428e-07	-6.17882e-07	-6.76567e-07	1.43331e-07	-5.33237e-07	-6.22489e-07	1.12535e-07	-5.09954e-07	-7.86445e-07	1.55460e-07	-6.30985e-07	9.62453e-07	-5.36779e-07	4.25674e-07	-1.37476e-07	1.30785e-08	-1.24398e-07	8.93970e-08	1.18266e-07	2.07663e-07	-4.98740e-07	8.69911e-08	-4.11749e-07
29.172	-8.98177e-07	2.81759e-07	-6.16419e-07	-6.74857e-07	1.42968e-07	-5.31889e-07	-6.21164e-07	1.12296e-07	-5.08869e-07	-7.84294e-07	1.55035e-07	-6.29259e-07	9.64637e-07	-5.36960e-07	4.27678e-07	-1.34723e-07	1.28165e-08	-1.21907e-07	9.06204e-08	1.17183e-07	2.07803e-07	-4.95542e-07	8.64333e-08	-4.09109e-07
29.196	-8.96047e-07	2.81091e-07	-6.14956e-07	-6.73151e-07	1.42607e-07	-5.30544e-07	-6.19843e-07	1.12057e-07	-5.07786e-07	-7.82148e-07	1.54611e-07	-6.27537e-07	9.66840e-07	-5.37141e-07	4.29699e-07	-1.31957e-07	1.25534e-08	-1.19404e-07	9.18497e-08	1.16095e-07	2.07945e-07	-4.92332e-07	8.58734e-08	-4.06459e-07
29.221	-8.93918e-07	2.80423e-07	-6.13495e-07	-6.71450e-07	1.42246e-07	-5.29203e-07	-6.18526e-07	1.11819e-07	-5.06707e-07	-7.80007e-07	1.54188e-07	-6.25819e-07	9.69060e-07	-5.37322e-07	4.31737e-07	-1.29179e-07	1.22891e-08	-1.16890e-07	9.30850e-08	1.15002e-07	2.08087e-07	-4.89110e-07	8.53113e-08	-4.03799e-07
29.245	-8.91790e-07	2.79755e-07	-6.12035e-07	-6.69753e-07	1.41887e-07	-5.27866e-07	-6.17212e-07	1.11581e-07	-5.05631e-07	-7.77871e-07	1.53765e-07	-6.24106e-07	9.71297e-07	-5.37504e-07	4.33794e-07	-1.26387e-07	1.20235e-08	-1.14364e-07	9.43263e-08	1.13905e-07	2.08231e-07	-4.85875e-07	8.47472e-08	-4.01128e-07
29.270	-8.89665e-07	2.79088e-07	-6.10576e-07	-6.68062e-07	1.41529e-07	-5.26533e-07	-6.15902e-07	1.11344e-07	-5.04557e-07	-7.75741e-07	1.53344e-07	-6.22397e-07	9.73553e-07	-5.37685e-07	4.35868e-07	-1.23584e-07	1.17568e-08	-1.11827e-07	9.55734e-08	1.12803e-07	2.08376e-07	-4.82629e-07	8.41809e-08	-3.98448e-07
29.295	-8.87541e-07	2.78422e-07	-6.09119e-07	-6.66375e-07	1.41171e-07	-5.25203e-07	-6.14595e-07	1.11108e-07	-5.03487e-07	-7.73617e-07	1.52924e-07	-6.20692e-07	9.75826e-07	-5.37867e-07	4.37959e-07	-1.20767e-07	1.14889e-08	-1.09279e-07	9.68265e-08	1.11695e-07	2.08522e-07	-4.79370e-07	8.36126e-08	-3.95758e-07
29.319	-8.85419e-07	2.77757e-07	-6.07662e-07	-6.64693e-07	1.40815e-07	-5.23878e-07	-6.13292e-07	1.10872e-07	-5.02419e-07	-7.71498e-07	1.52506e-07	-6.18992e-07	9.78117e-07	-5.38048e-07	4.40069e-07	-1.17939e-07	1.12198e-08	-1.06719e-07	9.80854e-08	1.10584e-07	2.08669e-07	-4.76100e-07	8.30422e-08	-3.93058e-07
29.344	-8.83299e-07	2.77092e-07	-6.06207e-07	-6.63016e-07	1.40460e-07	-5.22556e-07	-6.11993e-07	1.10638e-07	-5.01355e-07	-7.69385e-07	1.52088e-07	-6.17297e-07	9.80426e-07	-5.38230e-07	4.42196e-07	-1.15098e-07	1.09495e-08	-1.04148e-07	9.93503e-08	1.09467e-07	2.08817e-07	-4.72819e-07	8.24698e-08	-3.90349e-07
29.368	-8.81181e-07	2.76427e-07	-6.04754e-07	-6.61344e-07	1.40105e-07	-5.21238e-07	-6.10697e-07	1.10403e-07	-5.00294e-07	-7.67278e-07	1.51672e-07	-6.15607e-07	9.82753e-07	-5.38411e-07	4.44341e-07	-1.12245e-07	1.06781e-08	-1.01567e-07	1.00621e-07	1.08346e-07	2.08967e-07	-4.69526e-07	8.18954e-08	-3.87630e-07
29.393	-8.79066e-07	2.75763e-07	-6.03302e-07	-6.59677e-07	1.39752e-07	-5.19925e-07	-6.09405e-07	1.10170e-07	-4.99235e-07	-7.65178e-07	1.51256e-07	-6.13921e-07	9.85097e-07	-5.38592e-07	4.46505e-07	-1.09379e-07	1.04055e-08	-9.89739e-08	1.01897e-07	1.07220e-07	2.09118e-07	-4.66221e-07	8.13190e-08	-3.84902e-07
29.417	-8.76952e-07	2.75101e-07	-6.01852e-07	-6.58015e-07	1.39400e-07	-5.18615e-07	-6.08117e-07	1.09937e-07	-4.98180e-07	-7.63083e-07	1.50842e-07	-6.12241e-07	9.87459e-07	-5.38773e-07	4.48686e-07	-1.06502e-07	1.01318e-08	-9.63703e-08	1.03180e-07	1.06090e-07	2.09270e-07	-4.62906e-07	8.07407e-08	-3.82165e-07
29.442	-8.74841e-07	2.74438e-07	-6.00403e-07	-6.56359e-07	1.39049e-07	-5.17310e-07	-6.06833e-07	1.09705e-07	-4.97128e-07	-7.60995e-07	1.50429e-07	-6.10565e-07	9.89839e-07	-5.38954e-07	4.50886e-07	-1.03613e-07	9.85693e-09	-9.37558e-08	1.04468e-07	1.04955e-07	2.09423e-07	-4.59579e-07	8.01605e-08	-3.79418e-07
29.467	-8.72733e-07	2.73777e-07	-5.98956e-07	-6.54708e-07	1.38700e-07	-5.16009e-07	-6.05552e-07	1.09473e-07	-4.96079e-07	-7.58913e-07	1.50018e-07	-6.08895e-07	9.92238e-07	-5.39134e-07	4.53104e-07	-1.00711e-07	9.58093e-09	-9.11305e-08	1.05762e-07	1.03816e-07	2.09578e-07	-4.56241e-07	7.95783e-08	-3.76663e-07
29.491	-8.70627e-07	2.73116e-07	-5.97510e-07	-6.53063e-07	1.38351e-07	-5.14712e-07	-6.04275e-07	1.09242e-07	-4.95033e-07	-7.56838e-07	1.49608e-07	-6.07230e-07	9.94654e-07	-5.39313e-07	4.55340e-07	-9.77984e-08	9.30380e-09	-8.84946e-08	1.07062e-07	1.02672e-07	2.09734e-07	-4.52893e-07	7.89943e-08	-3.73899e-07
29.516	-8.68523e-07	2.72456e-07	-5.96067e-07	-6.51423e-07	1.38004e-07	-5.13419e-07	-6.03002e-07	1.09012e-07	-4.93990e-07	-7.54769e-07	1.49199e-07	-6.05571e-07	9.97087e-07	-5.39493e-07	4.57595e-07	-9.48736e-08	9.02556e-09	-8.58480e-08	1.08367e-07	1.01524e-07	2.09891e-07	-4.49534e-07	7.84084e-08	-3.71125e-07
29.540	-8.66422e-07	2.71797e-07	-5.94625e-07	-6.49789e-07	1.37658e-07	-5.12131e-07	-6.01733e-07	1.08783e-07	-4.92950e-07	-7.52708e-07	1.48791e-07	-6.03916e-07	9.99539e-07	-5.39671e-07	4.59868e-07	-9.19371e-08	8.74620e-09	-8.31909e-08	1.09679e-07	1.00371e-07	2.10050e-07	-4.46164e-07	7.78206e-08	-3.68343e-07
29.565	-8.64325e-07	2.71139e-07	-5.93185e-07	-6.48160e-07	1.37313e-07	-5.10848e-07	-6.00467e-07	1.08554e-07	-4.91913e-07	-7.50653e-07	1.48385e-07	-6.02268e-07	1.00201e-06	-5.39849e-07	4.62160e-07	-8.89890e-08	8.46574e-09	-8.05233e-08	1.10996e-07	9.92145e-08	2.10210e-07	-4.42784e-07	7.72311e-08	-3.65553e-07
29.590	-8.62230e-07	2.70482e-07	-5.91748e-07	-6.46538e-07	1.36969e-07	-5.09569e-07	-5.99206e-07	1.08326e-07	-4.90880e-07	-7.48605e-07	1.47980e-07	-6.00625e-07	1.00450e-06	-5.40027e-07	4.64470e-07	-8.60294e-08	8.18419e-09	-7.78452e-08	1.12319e-07	9.80535e-08	2.10372e-07	-4.39394e-07	7.66397e-08	-3.62754e-07
29.614	-8.60137e-07	2.69826e-07	-5.90312e-07	-6.44921e-07	1.36626e-07	-5.08294e-07	-5.97948e-07	1.08099e-07	-4.89849e-07	-7.46565e-07	1.47577e-07	-5.98988e-07	1.00700e-06	-5.40204e-07	4.66799e-07	-8.30584e-08	7.90155e-09	-7.51569e-08	1.13647e-07	9.68882e-08	2.10535e-07	-4.35993e-07	7.60466e-08	-3.59946e-07
29.639	-8.58048e-07	2.69170e-07	-5.88878e-07	-6.43310e-07	1.36285e-07	-5.07025e-07	-5.96694e-07	1.07872e-07	-4.88822e-07	-7.44531e-07	1.47175e-07	-5.97356e-07	1.00953e-06	-5.40379e-07	4.69147e-07	-8.00761e-08	7.61784e-09	-7.24583e-08	1.14981e-07	9.57187e-08	2.10700e-07	-4.32582e-07	7.54517e-08	-3.57131e-07
29.663	-8.55963e-07	2.68516e-07	-5.87447e-07	-6.41705e-07	1.35945e-07	-5.05760e-07	-5.95444e-07	1.07646e-07	-4.87798e-07	-7.42505e-07	1.46775e-07	-5.95731e-07	1.01207e-06	-5.40554e-07	4.71514e-07	-7.70825e-08	7.33305e-09	-6.97494e-08	1.16321e-07	9.45451e-08	2.10866e-07	-4.29162e-07	7.48551e-08	-3.54307e-07
29.688	-8.53880e-07	2.67863e-07	-5.86017e-07	-6.40106e-07	1.35606e-07	-5.04500e-07	-5.94198e-07	1.07421e-07	-4.86778e-07	-7.40487e-07	1.46376e-07	-5.94111e-07	1.01463e-06	-5.40729e-07	4.73900e-07	-7.40777e-08	7.04720e-09	-6.70305e-08	1.17667e-07	9.33674e-08	2.11034e-07	-4.25732e-07	7.42568e-08	-3.51475e-07
29.712	-8.51801e-07	2.67210e-07	-5.84590e-07	-6.38513e-07	1.35269e-07	-5.03244e-07	-5.92956e-07	1.07196e-07	-4.85760e-07	-7.38476e-07	1.45978e-07	-5.92498e-07	1.01721e-06	-5.40902e-07	4.76304e-07	-7.10618e-08	6.76029e-09	-6.43016e-08	1.19018e-07	9.21856e-08	2.11204e-07	-4.22292e-07	7.36568e-08	-3.48635e-07
29.737	-8.49725e-07	2.66559e-07	-5.83165e-07	-6.36927e-07	1.34933e-07	-5.01994e-07	-5.91718e-07	1.06972e-07	-4.84746e-07	-7.36473e-07	1.45582e-07	-5.90891e-07	1.01980e-06	-5.41074e-07	4.78728e-07	-6.80349e-08	6.47233e-09	-6.15626e-08	1.20375e-07	9.09998e-08	2.11375e-07	-4.18843e-07	7.30552e-08	-3.45787e-07
29.762	-8.47652e-07	2.65909e-07	-5.81743e-07	-6.35346e-07	1.34598e-07	-5.00749e-07	-5.90484e-07	1.06749e-07	-4.83735e-07	-7.34477e-07	1.45188e-07	-5.89290e-07	1.02242e-06	-5.41245e-07	4.81171e-07	-6.49971e-08	6.18334e-09	-5.88138e-08	1.21738e-07	8.98101e-08	2.11548e-07	-4.15384e-07	7.24519e-08	-3.42932e-07
29.786	-8.45583e-07	2.65260e-07	-5.80323e-07	-6.33773e-07	1.34265e-07	-4.99508e-07	-5.89253e-07	1.06527e-07	-4.82727e-07	-7.32490e-07	1.44795e-07	-5.87695e-07	1.02505e-06	-5.41415e-07	4.83634e-07	-6.19484e-08	5.89331e-09	-5.60551e-08	1.23106e-07	8.86164e-08	2.11722e-07	-4.11916e-07	7.18470e-08	-3.40069e-07
[truncated: 9 more rows]
