# Supplementary material for: Effects of ischemic preconditioning on lower-limb anaerobic performance and neuromuscular adaptations
Source: PeerJ. 2026 Jun 8;14:e21296. doi: 10.7717/peerj.21296 (PMC13256049; doi:10.7717/peerj.21296)
Supplement: Supplemental Information 1 [file peerj-14-21296-s001.zip › Fnirs_hbo/20.csv]

	1	1	1	1	1	1	1	1	1	1	1	1	1	1	1	1	1	1	1	1	1	1	1	1
time	HRF HbO,1,1	HRF HbR,1,1	HRF HbT,1,1	HRF HbO,1,2	HRF HbR,1,2	HRF HbT,1,2	HRF HbO,1,3	HRF HbR,1,3	HRF HbT,1,3	HRF HbO,1,4	HRF HbR,1,4	HRF HbT,1,4	HRF HbO,2,5	HRF HbR,2,5	HRF HbT,2,5	HRF HbO,2,6	HRF HbR,2,6	HRF HbT,2,6	HRF HbO,2,7	HRF HbR,2,7	HRF HbT,2,7	HRF HbO,2,8	HRF HbR,2,8	HRF HbT,2,8
-1.991	-8.23286e-08	3.71889e-08	-4.51397e-08	1.18615e-07	-1.73225e-07	-5.46098e-08	3.14005e-08	6.35621e-08	9.49626e-08	2.85358e-07	-3.58603e-07	-7.32445e-08	-6.56775e-08	1.78540e-08	-4.78235e-08	-1.34694e-08	4.52573e-09	-8.94366e-09	-1.19067e-07	-4.30990e-09	-1.23377e-07	7.18027e-08	-8.18363e-09	6.36191e-08
-1.966	-8.04676e-08	3.63483e-08	-4.41193e-08	1.15189e-07	-1.68863e-07	-5.36737e-08	3.02310e-08	6.17375e-08	9.19684e-08	2.77025e-07	-3.49669e-07	-7.26437e-08	-6.42322e-08	1.74611e-08	-4.67711e-08	-1.31659e-08	4.42375e-09	-8.74213e-09	-1.16135e-07	-4.18894e-09	-1.20324e-07	6.98227e-08	-7.95796e-09	6.18647e-08
-1.942	-7.85985e-08	3.55040e-08	-4.30945e-08	1.11779e-07	-1.64500e-07	-5.27210e-08	2.90750e-08	5.99207e-08	8.89957e-08	2.68734e-07	-3.40731e-07	-7.19962e-08	-6.27791e-08	1.70661e-08	-4.57130e-08	-1.28610e-08	4.32131e-09	-8.53969e-09	-1.13201e-07	-4.06841e-09	-1.17269e-07	6.78485e-08	-7.73296e-09	6.01156e-08
-1.917	-7.67214e-08	3.46561e-08	-4.20653e-08	1.08384e-07	-1.60136e-07	-5.17517e-08	2.79327e-08	5.81117e-08	8.60445e-08	2.60485e-07	-3.31787e-07	-7.13019e-08	-6.13181e-08	1.66689e-08	-4.46492e-08	-1.25548e-08	4.21841e-09	-8.33634e-09	-1.10263e-07	-3.94831e-09	-1.14211e-07	6.58803e-08	-7.50863e-09	5.83717e-08
-1.892	-7.48363e-08	3.38046e-08	-4.10318e-08	1.05006e-07	-1.55772e-07	-5.07657e-08	2.68041e-08	5.63107e-08	8.31149e-08	2.52278e-07	-3.22839e-07	-7.05607e-08	-5.98492e-08	1.62696e-08	-4.35796e-08	-1.22471e-08	4.11505e-09	-8.13209e-09	-1.07322e-07	-3.82865e-09	-1.11151e-07	6.39181e-08	-7.28500e-09	5.66331e-08
-1.868	-7.29433e-08	3.29494e-08	-3.99938e-08	1.01644e-07	-1.51407e-07	-4.97631e-08	2.56893e-08	5.45177e-08	8.02070e-08	2.44113e-07	-3.13886e-07	-6.97727e-08	-5.83725e-08	1.58682e-08	-4.25043e-08	-1.19382e-08	4.01124e-09	-7.92693e-09	-1.04379e-07	-3.70942e-09	-1.08089e-07	6.19620e-08	-7.06205e-09	5.49000e-08
-1.843	-7.10423e-08	3.20907e-08	-3.89515e-08	9.82980e-08	-1.47042e-07	-4.87439e-08	2.45882e-08	5.27328e-08	7.73210e-08	2.35991e-07	-3.04929e-07	-6.89378e-08	-5.68880e-08	1.54646e-08	-4.14234e-08	-1.16278e-08	3.90696e-09	-7.72087e-09	-1.01434e-07	-3.59063e-09	-1.05024e-07	6.00120e-08	-6.83980e-09	5.31722e-08
-1.819	-6.91333e-08	3.12284e-08	-3.79049e-08	9.49684e-08	-1.42677e-07	-4.77081e-08	2.35010e-08	5.09560e-08	7.44571e-08	2.27912e-07	-2.95968e-07	-6.80560e-08	-5.53956e-08	1.50589e-08	-4.03367e-08	-1.13161e-08	3.80224e-09	-7.51391e-09	-9.84853e-08	-3.47228e-09	-1.01958e-07	5.80682e-08	-6.61826e-09	5.14500e-08
-1.794	-6.72165e-08	3.03626e-08	-3.68539e-08	9.16553e-08	-1.38311e-07	-4.66557e-08	2.24278e-08	4.91874e-08	7.16152e-08	2.19875e-07	-2.87003e-07	-6.71274e-08	-5.38955e-08	1.46511e-08	-3.92444e-08	-1.10031e-08	3.69706e-09	-7.30606e-09	-9.55344e-08	-3.35438e-09	-9.88888e-08	5.61307e-08	-6.39743e-09	4.97333e-08
-1.769	-6.52918e-08	2.94931e-08	-3.57986e-08	8.83587e-08	-1.33945e-07	-4.55867e-08	2.13685e-08	4.74270e-08	6.87955e-08	2.11882e-07	-2.78034e-07	-6.61517e-08	-5.23876e-08	1.42412e-08	-3.81464e-08	-1.06888e-08	3.59143e-09	-7.09732e-09	-9.25811e-08	-3.23693e-09	-9.58180e-08	5.41995e-08	-6.17732e-09	4.80221e-08
-1.745	-6.33592e-08	2.86202e-08	-3.47390e-08	8.50787e-08	-1.29580e-07	-4.45011e-08	2.03232e-08	4.56749e-08	6.59982e-08	2.03932e-07	-2.69062e-07	-6.51292e-08	-5.08720e-08	1.38292e-08	-3.70428e-08	-1.03731e-08	3.48536e-09	-6.88770e-09	-8.96254e-08	-3.11994e-09	-9.27453e-08	5.22746e-08	-5.95794e-09	4.63167e-08
-1.720	-6.14188e-08	2.77437e-08	-3.36751e-08	8.18154e-08	-1.25214e-07	-4.33990e-08	1.92921e-08	4.39312e-08	6.32233e-08	1.96026e-07	-2.60086e-07	-6.40597e-08	-4.93486e-08	1.34151e-08	-3.59335e-08	-1.00560e-08	3.37883e-09	-6.67719e-09	-8.66673e-08	-3.00340e-09	-8.96707e-08	5.03562e-08	-5.73929e-09	4.46169e-08
-1.696	-5.94706e-08	2.68637e-08	-3.26070e-08	7.85689e-08	-1.20849e-07	-4.22803e-08	1.82751e-08	4.21959e-08	6.04709e-08	1.88164e-07	-2.51107e-07	-6.29433e-08	-4.78175e-08	1.29989e-08	-3.48186e-08	-9.73767e-09	3.27187e-09	-6.46580e-09	-8.37069e-08	-2.88732e-09	-8.65943e-08	4.84442e-08	-5.52137e-09	4.29228e-08
-1.671	-5.75146e-08	2.59801e-08	-3.15345e-08	7.53392e-08	-1.16484e-07	-4.11451e-08	1.72722e-08	4.04690e-08	5.77413e-08	1.80346e-07	-2.42126e-07	-6.17799e-08	-4.62787e-08	1.25805e-08	-3.36981e-08	-9.41799e-09	3.16446e-09	-6.25354e-09	-8.07443e-08	-2.77171e-09	-8.35161e-08	4.65388e-08	-5.30421e-09	4.12346e-08
-1.647	-5.55509e-08	2.50931e-08	-3.04579e-08	7.21266e-08	-1.12120e-07	-3.99934e-08	1.62837e-08	3.87508e-08	5.50344e-08	1.72572e-07	-2.33141e-07	-6.05695e-08	-4.47322e-08	1.21601e-08	-3.25721e-08	-9.09701e-09	3.05660e-09	-6.04040e-09	-7.77796e-08	-2.65656e-09	-8.04362e-08	4.46400e-08	-5.08779e-09	3.95522e-08
-1.622	-5.35795e-08	2.42026e-08	-2.93769e-08	6.89310e-08	-1.07756e-07	-3.88252e-08	1.53094e-08	3.70411e-08	5.23505e-08	1.64842e-07	-2.24155e-07	-5.93122e-08	-4.31781e-08	1.17377e-08	-3.14404e-08	-8.77471e-09	2.94831e-09	-5.82640e-09	-7.48127e-08	-2.54189e-09	-7.73546e-08	4.27479e-08	-4.87214e-09	3.78757e-08
-1.597	-5.16004e-08	2.33086e-08	-2.82918e-08	6.57525e-08	-1.03393e-07	-3.76405e-08	1.43495e-08	3.53400e-08	4.96895e-08	1.57158e-07	-2.15165e-07	-5.80079e-08	-4.16164e-08	1.13131e-08	-3.03032e-08	-8.45112e-09	2.83958e-09	-5.61153e-09	-7.18438e-08	-2.42769e-09	-7.42715e-08	4.08625e-08	-4.65725e-09	3.62052e-08
-1.573	-4.96136e-08	2.24111e-08	-2.72025e-08	6.25912e-08	-9.90306e-08	-3.64393e-08	1.34040e-08	3.36477e-08	4.70517e-08	1.49518e-07	-2.06174e-07	-5.66566e-08	-4.00470e-08	1.08865e-08	-2.91605e-08	-8.12623e-09	2.73042e-09	-5.39581e-09	-6.88730e-08	-2.31397e-09	-7.11869e-08	3.89838e-08	-4.44314e-09	3.45407e-08
-1.548	-4.76192e-08	2.15102e-08	-2.61090e-08	5.94473e-08	-9.46690e-08	-3.52217e-08	1.24730e-08	3.19641e-08	4.44372e-08	1.41923e-07	-1.97181e-07	-5.52584e-08	-3.84701e-08	1.04578e-08	-2.80122e-08	-7.80005e-09	2.62082e-09	-5.17922e-09	-6.59001e-08	-2.20074e-09	-6.81009e-08	3.71120e-08	-4.22980e-09	3.28822e-08
-1.524	-4.56172e-08	2.06059e-08	-2.50113e-08	5.63207e-08	-9.03084e-08	-3.39877e-08	1.15565e-08	3.02894e-08	4.18459e-08	1.34373e-07	-1.88187e-07	-5.38131e-08	-3.68855e-08	1.00271e-08	-2.68585e-08	-7.47258e-09	2.51080e-09	-4.96179e-09	-6.29255e-08	-2.08799e-09	-6.50135e-08	3.52471e-08	-4.01725e-09	3.12299e-08
-1.499	-4.36076e-08	1.96981e-08	-2.39095e-08	5.32116e-08	-8.59489e-08	-3.27373e-08	1.06546e-08	2.86236e-08	3.92782e-08	1.26869e-07	-1.79190e-07	-5.23210e-08	-3.52935e-08	9.59429e-09	-2.56992e-08	-7.14384e-09	2.40034e-09	-4.74350e-09	-5.99490e-08	-1.97573e-09	-6.19247e-08	3.33892e-08	-3.80550e-09	2.95837e-08
-1.475	-4.15905e-08	1.87870e-08	-2.28035e-08	5.01201e-08	-8.15906e-08	-3.14705e-08	9.76733e-09	2.69667e-08	3.67340e-08	1.19411e-07	-1.70193e-07	-5.07819e-08	-3.36939e-08	9.15945e-09	-2.45344e-08	-6.81383e-09	2.28945e-09	-4.52437e-09	-5.69708e-08	-1.86397e-09	-5.88348e-08	3.15383e-08	-3.59454e-09	2.79438e-08
-1.450	-3.95658e-08	1.78724e-08	-2.16934e-08	4.70462e-08	-7.72335e-08	-3.01873e-08	8.89472e-09	2.53188e-08	3.42135e-08	1.11998e-07	-1.61194e-07	-4.91958e-08	-3.20868e-08	8.72258e-09	-2.33642e-08	-6.48254e-09	2.17814e-09	-4.30440e-09	-5.39909e-08	-1.75270e-09	-5.57436e-08	2.96944e-08	-3.38439e-09	2.63101e-08
-1.425	-3.75337e-08	1.69545e-08	-2.05792e-08	4.39901e-08	-7.28778e-08	-2.88877e-08	8.03683e-09	2.36799e-08	3.17168e-08	1.04632e-07	-1.52195e-07	-4.75628e-08	-3.04723e-08	8.28367e-09	-2.21886e-08	-6.15000e-09	2.06641e-09	-4.08360e-09	-5.10094e-08	-1.64194e-09	-5.26513e-08	2.78577e-08	-3.17505e-09	2.46827e-08
-1.401	-3.54941e-08	1.60332e-08	-1.94610e-08	4.09517e-08	-6.85235e-08	-2.75719e-08	7.19372e-09	2.20502e-08	2.92440e-08	9.73117e-08	-1.43195e-07	-4.58829e-08	-2.88503e-08	7.84274e-09	-2.10075e-08	-5.81621e-09	1.95425e-09	-3.86196e-09	-4.80263e-08	-1.53169e-09	-4.95580e-08	2.60282e-08	-2.96653e-09	2.30617e-08
-1.376	-3.34471e-08	1.51085e-08	-1.83386e-08	3.79312e-08	-6.41709e-08	-2.62397e-08	6.36545e-09	2.04297e-08	2.67951e-08	9.00380e-08	-1.34194e-07	-4.41561e-08	-2.72208e-08	7.39979e-09	-1.98210e-08	-5.48117e-09	1.84168e-09	-3.63949e-09	-4.50417e-08	-1.42194e-09	-4.64637e-08	2.42059e-08	-2.75884e-09	2.14471e-08
-1.352	-3.13927e-08	1.41805e-08	-1.72122e-08	3.49286e-08	-5.98199e-08	-2.48912e-08	5.55205e-09	1.88184e-08	2.43704e-08	8.28108e-08	-1.25193e-07	-4.23824e-08	-2.55840e-08	6.95483e-09	-1.86292e-08	-5.14489e-09	1.72869e-09	-3.41620e-09	-4.20557e-08	-1.31272e-09	-4.33685e-08	2.23909e-08	-2.55198e-09	1.98390e-08
-1.327	-2.93309e-08	1.32492e-08	-1.60818e-08	3.19441e-08	-5.54706e-08	-2.35265e-08	4.75359e-09	1.72163e-08	2.19699e-08	7.56304e-08	-1.16192e-07	-4.05619e-08	-2.39398e-08	6.50786e-09	-1.74319e-08	-4.80737e-09	1.61528e-09	-3.19209e-09	-3.90684e-08	-1.20401e-09	-4.02724e-08	2.05833e-08	-2.34596e-09	1.82374e-08
-1.303	-2.72618e-08	1.23145e-08	-1.49473e-08	2.89777e-08	-5.11233e-08	-2.21456e-08	3.97010e-09	1.56237e-08	1.95938e-08	6.84971e-08	-1.07192e-07	-3.86945e-08	-2.22882e-08	6.05889e-09	-1.62293e-08	-4.46862e-09	1.50146e-09	-2.96716e-09	-3.60797e-08	-1.09582e-09	-3.71755e-08	1.87831e-08	-2.14078e-09	1.66423e-08
-1.278	-2.51854e-08	1.13766e-08	-1.38088e-08	2.60295e-08	-4.67779e-08	-2.07484e-08	3.20163e-09	1.40404e-08	1.72420e-08	6.14108e-08	-9.81911e-08	-3.67802e-08	-2.06293e-08	5.60793e-09	-1.50214e-08	-4.12866e-09	1.38723e-09	-2.74142e-09	-3.30897e-08	-9.88162e-10	-3.40779e-08	1.69904e-08	-1.93646e-09	1.50539e-08
-1.253	-2.31018e-08	1.04354e-08	-1.26664e-08	2.30995e-08	-4.24346e-08	-1.93351e-08	2.44825e-09	1.24665e-08	1.49148e-08	5.43719e-08	-8.91911e-08	-3.48192e-08	-1.89631e-08	5.15498e-09	-1.38081e-08	-3.78747e-09	1.27260e-09	-2.51488e-09	-3.00986e-08	-8.81035e-10	-3.09796e-08	1.52052e-08	-1.73299e-09	1.34722e-08
-1.229	-2.10109e-08	9.49089e-09	-1.15200e-08	2.01879e-08	-3.80935e-08	-1.79056e-08	1.70998e-09	1.09022e-08	1.26122e-08	4.73805e-08	-8.01920e-08	-3.28114e-08	-1.72896e-08	4.70006e-09	-1.25895e-08	-3.44508e-09	1.15755e-09	-2.28753e-09	-2.71064e-08	-7.74445e-10	-2.78808e-08	1.34276e-08	-1.53039e-09	1.18972e-08
-1.204	-1.89128e-08	8.54315e-09	-1.03696e-08	1.72947e-08	-3.37547e-08	-1.64600e-08	9.86888e-10	9.34745e-09	1.03343e-08	4.04368e-08	-7.11937e-08	-3.07569e-08	-1.56089e-08	4.24316e-09	-1.13657e-08	-3.10149e-09	1.04210e-09	-2.05939e-09	-2.41130e-08	-6.68396e-10	-2.47814e-08	1.16576e-08	-1.32866e-09	1.03290e-08
-1.180	-1.68075e-08	7.59218e-09	-9.21534e-09	1.44199e-08	-2.94183e-08	-1.49983e-08	2.79011e-10	7.80231e-09	8.08132e-09	3.35409e-08	-6.21966e-08	-2.86557e-08	-1.39209e-08	3.78430e-09	-1.01366e-08	-2.75670e-09	9.26255e-10	-1.83045e-09	-2.11187e-08	-5.62892e-10	-2.16816e-08	9.89536e-09	-1.12781e-09	8.76755e-09
-1.155	-1.46951e-08	6.63799e-09	-8.05715e-09	1.15637e-08	-2.50843e-08	-1.35205e-08	-4.13603e-10	6.26684e-09	5.85323e-09	2.66931e-08	-5.32008e-08	-2.65078e-08	-1.22257e-08	3.32348e-09	-8.90226e-09	-2.41073e-09	8.10006e-10	-1.60072e-09	-1.81235e-08	-4.57938e-10	-1.85814e-08	8.14085e-09	-9.27844e-10	7.21300e-09
-1.130	-1.25757e-08	5.68059e-09	-6.89507e-09	8.72615e-09	-2.07529e-08	-1.20267e-08	-1.09091e-09	4.74110e-09	3.65019e-09	1.98934e-08	-4.42066e-08	-2.43132e-08	-1.05234e-08	2.86072e-09	-7.66270e-09	-2.06357e-09	6.93361e-10	-1.37021e-09	-1.51273e-08	-3.53537e-10	-1.54809e-08	6.39415e-09	-7.28766e-10	5.66538e-09
-1.106	-1.04491e-08	4.72000e-09	-5.72911e-09	5.90726e-09	-1.64242e-08	-1.05169e-08	-1.75286e-09	3.22514e-09	1.47228e-09	1.31421e-08	-3.52141e-08	-2.20720e-08	-8.81395e-09	2.39601e-09	-6.41794e-09	-1.71523e-09	5.76320e-10	-1.13891e-09	-1.21304e-08	-2.49696e-10	-1.23801e-08	4.65531e-09	-5.30584e-10	4.12473e-09
-1.081	-8.31554e-09	3.75624e-09	-4.55930e-09	3.10712e-09	-1.20982e-08	-8.99109e-09	-2.39941e-09	1.71901e-09	-6.80396e-10	6.43921e-09	-2.62235e-08	-1.97843e-08	-7.09737e-09	1.92937e-09	-5.16800e-09	-1.36573e-09	4.58888e-10	-9.06845e-10	-9.13266e-09	-1.46417e-10	-9.27908e-09	2.92440e-09	-3.33306e-10	2.59110e-09
-1.057	-6.17498e-09	2.78932e-09	-3.38566e-09	3.25811e-10	-7.77515e-09	-7.44933e-09	-3.03051e-09	2.22776e-10	-2.80774e-09	-2.14970e-10	-1.72350e-08	-1.74500e-08	-5.37370e-09	1.46080e-09	-3.91290e-09	-1.01507e-09	3.41065e-10	-6.74006e-10	-6.13427e-09	-4.37069e-11	-6.17797e-09	1.20147e-09	-1.36936e-10	1.06453e-09
-1.032	-4.02747e-09	1.81926e-09	-2.20821e-09	-2.43661e-09	-3.45505e-09	-5.89166e-09	-3.64613e-09	-1.26352e-09	-4.90965e-09	-6.82034e-09	-8.24890e-09	-1.50692e-08	-3.64298e-09	9.90318e-10	-2.65266e-09	-6.63256e-10	2.22855e-10	-4.40401e-10	-3.13525e-09	5.84308e-11	-3.07682e-09	-5.13432e-10	5.85179e-11	-4.54914e-10
-1.008	-1.87304e-09	8.46077e-10	-1.02696e-09	-5.18007e-09	8.61966e-10	-4.31810e-09	-4.24622e-09	-2.73982e-09	-6.98603e-09	-1.33767e-08	7.34712e-10	-1.26420e-08	-1.90523e-09	5.17922e-10	-1.38730e-09	-3.10294e-10	1.04259e-10	-2.06035e-10	-1.35660e-10	1.59991e-10	2.43311e-11	-2.22025e-09	2.53050e-10	-1.96720e-09
-0.983	2.88271e-10	-1.30216e-10	1.58055e-10	-7.90451e-09	5.17581e-09	-2.72870e-09	-4.83073e-09	-4.20607e-09	-9.03679e-09	-1.98840e-08	9.71560e-09	-1.01684e-08	-1.60477e-10	4.36245e-11	-1.16852e-10	4.38073e-11	-1.47193e-11	2.90880e-11	2.86443e-09	2.60970e-10	3.12540e-09	-3.91892e-09	4.46655e-10	-3.47227e-09
-0.958	2.45643e-09	-1.10960e-09	1.34683e-09	-1.06099e-08	9.48639e-09	-1.12347e-09	-5.39962e-09	-5.66222e-09	-1.10618e-08	-2.63420e-08	1.86936e-08	-7.64844e-09	1.59124e-09	-4.32568e-10	1.15867e-09	3.99041e-10	-1.34078e-10	2.64963e-10	5.86495e-09	3.61361e-10	6.22631e-09	-5.60940e-09	6.39325e-10	-4.97008e-09
-0.934	4.63139e-09	-2.09206e-09	2.53933e-09	-1.32961e-08	1.37936e-08	4.97537e-10	-5.95285e-09	-7.10822e-09	-1.30611e-08	-3.27506e-08	2.76684e-08	-5.08217e-09	3.34990e-09	-9.10646e-10	2.43925e-09	7.55400e-10	-2.53815e-10	5.01585e-10	8.86586e-09	4.61161e-10	9.32702e-09	-7.29163e-09	8.31055e-10	-6.46058e-09
-0.909	6.81312e-09	-3.07758e-09	3.73554e-09	-1.59630e-08	1.80973e-08	2.13429e-09	-6.49038e-09	-8.54401e-09	-1.50344e-08	-3.91096e-08	3.66400e-08	-2.46964e-09	5.11546e-09	-1.39060e-09	3.72486e-09	1.11288e-09	-3.73928e-10	7.38949e-10	1.18671e-08	5.60364e-10	1.24274e-08	-8.96556e-09	1.02184e-09	-7.94372e-09
-0.885	9.00158e-09	-4.06613e-09	4.93545e-09	-1.86108e-08	2.23975e-08	3.78676e-09	-7.01217e-09	-9.96955e-09	-1.69817e-08	-4.54190e-08	4.56081e-08	1.89094e-10	6.88790e-09	-1.87243e-09	5.01547e-09	1.47146e-09	-4.94413e-10	9.77050e-10	1.48685e-08	6.58966e-10	1.55275e-08	-1.06311e-08	1.21167e-09	-9.41946e-09
-0.860	1.11967e-08	-5.05771e-09	6.13903e-09	-2.12391e-08	2.66940e-08	5.45490e-09	-7.51818e-09	-1.13848e-08	-1.89030e-08	-5.16784e-08	5.45724e-08	2.89398e-09	8.66718e-09	-2.35611e-09	6.31107e-09	1.83115e-09	-6.15269e-10	1.21588e-09	1.78702e-08	7.56961e-10	1.86272e-08	-1.22883e-08	1.40054e-09	-1.08877e-08
-0.836	1.33986e-08	-6.05230e-09	7.34625e-09	-2.38481e-08	3.09868e-08	7.13868e-09	-8.00836e-09	-1.27897e-08	-2.07980e-08	-5.78879e-08	6.35329e-08	5.64495e-09	1.04533e-08	-2.84165e-09	7.61163e-09	2.19194e-09	-7.36493e-10	1.45544e-09	2.08720e-08	8.54345e-10	2.17263e-08	-1.39370e-08	1.58845e-09	-1.23485e-08
-0.811	1.56070e-08	-7.04988e-09	8.55710e-09	-2.64376e-08	3.52757e-08	8.83807e-09	-8.48268e-09	-1.41841e-08	-2.26668e-08	-6.40473e-08	7.24893e-08	8.44196e-09	1.22462e-08	-3.32903e-09	8.91713e-09	2.55381e-09	-8.58083e-10	1.69573e-09	2.38738e-08	9.51112e-10	2.48249e-08	-1.55772e-08	1.77539e-09	-1.38018e-08
-0.786	1.78220e-08	-8.05042e-09	9.77156e-09	-2.90077e-08	3.95607e-08	1.05530e-08	-8.94110e-09	-1.55681e-08	-2.45092e-08	-7.01564e-08	8.14414e-08	1.12849e-08	1.40458e-08	-3.81825e-09	1.02275e-08	2.91676e-09	-9.80036e-10	1.93673e-09	2.68756e-08	1.04726e-09	2.79229e-08	-1.72088e-08	1.96135e-09	-1.52474e-08
-0.762	2.00435e-08	-9.05392e-09	1.09896e-08	-3.15581e-08	4.38416e-08	1.22835e-08	-9.38358e-09	-1.69416e-08	-2.63252e-08	-7.62152e-08	9.03890e-08	1.41738e-08	1.58521e-08	-4.30930e-09	1.15428e-08	3.28079e-09	-1.10235e-09	2.17844e-09	2.98774e-08	1.14278e-09	3.10202e-08	-1.88318e-08	2.14633e-09	-1.66854e-08
-0.737	2.22715e-08	-1.00603e-08	1.22112e-08	-3.40889e-08	4.81183e-08	1.40294e-08	-9.81007e-09	-1.83046e-08	-2.81147e-08	-8.22234e-08	9.93320e-08	1.71086e-08	1.76652e-08	-4.80216e-09	1.28630e-08	3.64588e-09	-1.22502e-09	2.42086e-09	3.28790e-08	1.23766e-09	3.41167e-08	-2.04461e-08	2.33032e-09	-1.81158e-08
-0.713	2.45060e-08	-1.10697e-08	1.34363e-08	-3.66000e-08	5.23909e-08	1.57908e-08	-1.02206e-08	-1.96569e-08	-2.98775e-08	-8.81810e-08	1.08270e-07	2.00891e-08	1.94849e-08	-5.29683e-09	1.41880e-08	4.01203e-09	-1.34805e-09	2.66398e-09	3.58805e-08	1.33192e-09	3.72124e-08	-2.20517e-08	2.51332e-09	-1.95384e-08
-0.688	2.67469e-08	-1.20819e-08	1.46650e-08	-3.90914e-08	5.66590e-08	1.75676e-08	-1.06150e-08	-2.09986e-08	-3.16136e-08	-9.40878e-08	1.17203e-07	2.31154e-08	2.13112e-08	-5.79329e-09	1.55179e-08	4.37923e-09	-1.47143e-09	2.90780e-09	3.88817e-08	1.42552e-09	4.03072e-08	-2.36485e-08	2.69531e-09	-2.09532e-08
-0.664	2.89942e-08	-1.30971e-08	1.58971e-08	-4.15630e-08	6.09228e-08	1.93598e-08	-1.09933e-08	-2.23296e-08	-3.33229e-08	-9.99437e-08	1.26131e-07	2.61873e-08	2.31441e-08	-6.29155e-09	1.68525e-08	4.74747e-09	-1.59515e-09	3.15232e-09	4.18826e-08	1.51848e-09	4.34010e-08	-2.52365e-08	2.87630e-09	-2.23602e-08
-0.639	3.12478e-08	-1.41151e-08	1.71328e-08	-4.40148e-08	6.51820e-08	2.11672e-08	-1.13555e-08	-2.36498e-08	-3.50054e-08	-1.05749e-07	1.35053e-07	2.93047e-08	2.49835e-08	-6.79159e-09	1.81919e-08	5.11674e-09	-1.71923e-09	3.39751e-09	4.48830e-08	1.61079e-09	4.64938e-08	-2.68156e-08	3.05628e-09	-2.37593e-08
-0.614	3.35077e-08	-1.51359e-08	1.83718e-08	-4.64467e-08	6.94367e-08	2.29900e-08	-1.17016e-08	-2.49593e-08	-3.66609e-08	-1.11502e-07	1.43970e-07	3.24677e-08	2.68294e-08	-7.29340e-09	1.95360e-08	5.48705e-09	-1.84365e-09	3.64339e-09	4.78831e-08	1.70244e-09	4.95855e-08	-2.83858e-08	3.23524e-09	-2.51506e-08
-0.590	3.57739e-08	-1.61595e-08	1.96143e-08	-4.88586e-08	7.36866e-08	2.48280e-08	-1.20315e-08	-2.62578e-08	-3.82893e-08	-1.17205e-07	1.52881e-07	3.56761e-08	2.86819e-08	-7.79697e-09	2.08849e-08	5.85836e-09	-1.96842e-09	3.88995e-09	5.08826e-08	1.79343e-09	5.26760e-08	-2.99470e-08	3.41318e-09	-2.65338e-08
-0.565	3.80462e-08	-1.71860e-08	2.08602e-08	-5.12505e-08	7.79317e-08	2.66811e-08	-1.23451e-08	-2.75455e-08	-3.98906e-08	-1.22856e-07	1.61786e-07	3.89299e-08	3.05408e-08	-8.30230e-09	2.22385e-08	6.23069e-09	-2.09352e-09	4.13717e-09	5.38816e-08	1.88375e-09	5.57653e-08	-3.14992e-08	3.59008e-09	-2.79091e-08
-0.541	4.03247e-08	-1.82152e-08	2.21095e-08	-5.36224e-08	8.21719e-08	2.85495e-08	-1.26425e-08	-2.88223e-08	-4.14647e-08	-1.28456e-07	1.70685e-07	4.22289e-08	3.24061e-08	-8.80936e-09	2.35967e-08	6.60402e-09	-2.21896e-09	4.38507e-09	5.68799e-08	1.97339e-09	5.88533e-08	-3.30423e-08	3.76596e-09	-2.92763e-08
-0.516	4.26094e-08	-1.92472e-08	2.33622e-08	-5.59742e-08	8.64071e-08	3.04329e-08	-1.29235e-08	-3.00880e-08	-4.30116e-08	-1.34004e-07	1.79577e-07	4.55732e-08	3.42777e-08	-9.31816e-09	2.49596e-08	6.97835e-09	-2.34473e-09	4.63362e-09	5.98775e-08	2.06235e-09	6.19399e-08	-3.45763e-08	3.94079e-09	-3.06355e-08
-0.492	4.49001e-08	-2.02820e-08	2.46181e-08	-5.83058e-08	9.06372e-08	3.23313e-08	-1.31883e-08	-3.13428e-08	-4.45310e-08	-1.39501e-07	1.88463e-07	4.89625e-08	3.61557e-08	-9.82869e-09	2.63270e-08	7.35366e-09	-2.47084e-09	4.88282e-09	6.28744e-08	2.15063e-09	6.50250e-08	-3.61010e-08	4.11457e-09	-3.19865e-08
-0.467	4.71968e-08	-2.13194e-08	2.58774e-08	-6.06173e-08	9.48621e-08	3.42448e-08	-1.34367e-08	-3.25864e-08	-4.60231e-08	-1.44945e-07	1.97342e-07	5.23969e-08	3.80400e-08	-1.03409e-08	2.76991e-08	7.72995e-09	-2.59727e-09	5.13268e-09	6.58704e-08	2.23822e-09	6.81086e-08	-3.76166e-08	4.28731e-09	-3.33293e-08
-0.442	4.94996e-08	-2.23596e-08	2.71400e-08	-6.29085e-08	9.90818e-08	3.61732e-08	-1.36687e-08	-3.38189e-08	-4.74876e-08	-1.50338e-07	2.06214e-07	5.58763e-08	3.99306e-08	-1.08549e-08	2.90757e-08	8.10721e-09	-2.72403e-09	5.38318e-09	6.88655e-08	2.32511e-09	7.11906e-08	-3.91229e-08	4.45899e-09	-3.46639e-08
-0.418	5.18082e-08	-2.34025e-08	2.84058e-08	-6.51795e-08	1.03296e-07	3.81166e-08	-1.38842e-08	-3.50403e-08	-4.89245e-08	-1.55679e-07	2.15079e-07	5.94005e-08	4.18274e-08	-1.13705e-08	3.04569e-08	8.48543e-09	-2.85111e-09	5.63432e-09	7.18597e-08	2.41130e-09	7.42710e-08	-4.06199e-08	4.62960e-09	-3.59903e-08
-0.393	5.41228e-08	-2.44480e-08	2.96748e-08	-6.74301e-08	1.07505e-07	4.00748e-08	-1.40834e-08	-3.62504e-08	-5.03338e-08	-1.60968e-07	2.23937e-07	6.29695e-08	4.37304e-08	-1.18878e-08	3.18426e-08	8.86461e-09	-2.97852e-09	5.88609e-09	7.48529e-08	2.49678e-09	7.73496e-08	-4.21074e-08	4.79915e-09	-3.73083e-08
-0.369	5.64433e-08	-2.54962e-08	3.09471e-08	-6.96604e-08	1.11708e-07	4.20478e-08	-1.42660e-08	-3.74493e-08	-5.17153e-08	-1.66204e-07	2.32787e-07	6.65831e-08	4.56396e-08	-1.24068e-08	3.32328e-08	9.24473e-09	-3.10624e-09	6.13849e-09	7.78449e-08	2.58155e-09	8.04265e-08	-4.35856e-08	4.96762e-09	-3.86180e-08
-0.344	5.87695e-08	-2.65470e-08	3.22225e-08	-7.18703e-08	1.15906e-07	4.40356e-08	-1.44321e-08	-3.86369e-08	-5.30690e-08	-1.71388e-07	2.41630e-07	7.02414e-08	4.75548e-08	-1.29274e-08	3.46274e-08	9.62578e-09	-3.23427e-09	6.39151e-09	8.08359e-08	2.66560e-09	8.35015e-08	-4.50543e-08	5.13501e-09	-3.99193e-08
-0.319	6.11015e-08	-2.76003e-08	3.35011e-08	-7.40597e-08	1.20098e-07	4.60381e-08	-1.45817e-08	-3.98131e-08	-5.43948e-08	-1.76520e-07	2.50465e-07	7.39442e-08	4.94762e-08	-1.34498e-08	3.60264e-08	1.00078e-08	-3.36262e-09	6.64515e-09	8.38256e-08	2.74892e-09	8.65745e-08	-4.65135e-08	5.30132e-09	-4.12122e-08
-0.295	6.34392e-08	-2.86563e-08	3.47829e-08	-7.62286e-08	1.24284e-07	4.80553e-08	-1.47147e-08	-4.09780e-08	-5.56927e-08	-1.81600e-07	2.59291e-07	7.76913e-08	5.14035e-08	-1.39737e-08	3.74298e-08	1.03907e-08	-3.49128e-09	6.89940e-09	8.68140e-08	2.83151e-09	8.96456e-08	-4.79631e-08	5.46654e-09	-4.24966e-08
-0.270	6.57826e-08	-2.97149e-08	3.60677e-08	-7.83771e-08	1.28464e-07	5.00871e-08	-1.48312e-08	-4.21314e-08	-5.69625e-08	-1.86627e-07	2.68110e-07	8.14828e-08	5.33369e-08	-1.44993e-08	3.88376e-08	1.07745e-08	-3.62024e-09	7.15425e-09	8.98012e-08	2.91337e-09	9.27145e-08	-4.94031e-08	5.63067e-09	-4.37725e-08
-0.246	6.81316e-08	-3.07760e-08	3.73557e-08	-8.05049e-08	1.32638e-07	5.21334e-08	-1.49310e-08	-4.32733e-08	-5.82043e-08	-1.91601e-07	2.76920e-07	8.53185e-08	5.52763e-08	-1.50265e-08	4.02498e-08	1.11592e-08	-3.74951e-09	7.40970e-09	9.27869e-08	2.99448e-09	9.57813e-08	-5.08335e-08	5.79369e-09	-4.50398e-08
-0.221	7.04862e-08	-3.18396e-08	3.86467e-08	-8.26122e-08	1.36806e-07	5.41943e-08	-1.50141e-08	-4.44037e-08	-5.94179e-08	-1.96523e-07	2.85721e-07	8.91983e-08	5.72215e-08	-1.55553e-08	4.16662e-08	1.15448e-08	-3.87907e-09	7.66575e-09	9.57711e-08	3.07484e-09	9.88460e-08	-5.22542e-08	5.95561e-09	-4.62985e-08
-0.197	7.28464e-08	-3.29057e-08	3.99407e-08	-8.46988e-08	1.40968e-07	5.62696e-08	-1.50806e-08	-4.55226e-08	-6.06032e-08	-2.01392e-07	2.94514e-07	9.31221e-08	5.91727e-08	-1.60857e-08	4.30870e-08	1.19313e-08	-4.00894e-09	7.92238e-09	9.87538e-08	3.15445e-09	1.01908e-07	-5.36651e-08	6.11641e-09	-4.75487e-08
-0.172	7.52120e-08	-3.39742e-08	4.12377e-08	-8.67648e-08	1.45124e-07	5.83593e-08	-1.51304e-08	-4.66299e-08	-6.17603e-08	-2.06208e-07	3.03297e-07	9.70898e-08	6.11296e-08	-1.66177e-08	4.45120e-08	1.23187e-08	-4.13910e-09	8.17960e-09	1.01735e-07	3.23330e-09	1.04968e-07	-5.50662e-08	6.27611e-09	-4.87901e-08
-0.147	7.75830e-08	-3.50453e-08	4.25377e-08	-8.88100e-08	1.49273e-07	6.04634e-08	-1.51635e-08	-4.77255e-08	-6.28890e-08	-2.10971e-07	3.12072e-07	1.01101e-07	6.30924e-08	-1.71512e-08	4.59412e-08	1.27069e-08	-4.26955e-09	8.43740e-09	1.04714e-07	3.31139e-09	1.08026e-07	-5.64575e-08	6.43468e-09	-5.00228e-08
-0.123	7.99594e-08	-3.61187e-08	4.38407e-08	-9.08345e-08	1.53416e-07	6.25818e-08	-1.51798e-08	-4.88095e-08	-6.39893e-08	-2.15681e-07	3.20837e-07	1.05156e-07	6.50610e-08	-1.76864e-08	4.73746e-08	1.30960e-08	-4.40029e-09	8.69576e-09	1.07692e-07	3.38870e-09	1.11081e-07	-5.78389e-08	6.59212e-09	-5.12468e-08
-0.098	8.23412e-08	-3.71946e-08	4.51466e-08	-9.28383e-08	1.57553e-07	6.47144e-08	-1.51794e-08	-4.98817e-08	-6.50611e-08	-2.20338e-07	3.29593e-07	1.09255e-07	6.70352e-08	-1.82231e-08	4.88122e-08	1.34860e-08	-4.53131e-09	8.95469e-09	1.10668e-07	3.46523e-09	1.14133e-07	-5.92104e-08	6.74843e-09	-5.24619e-08
-0.074	8.47283e-08	-3.82729e-08	4.64554e-08	-9.48212e-08	1.61682e-07	6.68612e-08	-1.51621e-08	-5.09422e-08	-6.61044e-08	-2.24942e-07	3.38339e-07	1.13397e-07	6.90152e-08	-1.87613e-08	5.02539e-08	1.38768e-08	-4.66262e-09	9.21418e-09	1.13642e-07	3.54098e-09	1.17183e-07	-6.05719e-08	6.90361e-09	-5.36683e-08
-0.049	8.71206e-08	-3.93535e-08	4.77671e-08	-9.67833e-08	1.65805e-07	6.90221e-08	-1.51281e-08	-5.19909e-08	-6.71190e-08	-2.29492e-07	3.47076e-07	1.17583e-07	7.10007e-08	-1.93011e-08	5.16997e-08	1.42684e-08	-4.79421e-09	9.47423e-09	1.16614e-07	3.61593e-09	1.20230e-07	-6.19234e-08	7.05764e-09	-5.48657e-08
-0.025	8.95180e-08	-4.04365e-08	4.90816e-08	-9.87246e-08	1.69922e-07	7.11971e-08	-1.50773e-08	-5.30278e-08	-6.81050e-08	-2.33990e-07	3.55802e-07	1.21812e-07	7.29919e-08	-1.98423e-08	5.31496e-08	1.46609e-08	-4.92608e-09	9.73482e-09	1.19585e-07	3.69009e-09	1.23275e-07	-6.32648e-08	7.21053e-09	-5.60543e-08
0.000	9.19207e-08	-4.15218e-08	5.03989e-08	-1.00645e-07	1.74031e-07	7.33861e-08	-1.50095e-08	-5.40527e-08	-6.90623e-08	-2.38434e-07	3.64518e-07	1.26084e-07	7.49886e-08	-2.03851e-08	5.46035e-08	1.50542e-08	-5.05822e-09	9.99595e-09	1.22553e-07	3.76345e-09	1.26316e-07	-6.45961e-08	7.36227e-09	-5.72339e-08
0.025	9.43284e-08	-4.26094e-08	5.17190e-08	-1.02544e-07	1.78133e-07	7.55891e-08	-1.49250e-08	-5.50658e-08	-6.99908e-08	-2.42825e-07	3.73224e-07	1.30399e-07	7.69909e-08	-2.09294e-08	5.60614e-08	1.54483e-08	-5.19063e-09	1.02576e-08	1.25519e-07	3.83599e-09	1.29355e-07	-6.59174e-08	7.51285e-09	-5.84045e-08
0.049	9.67412e-08	-4.36993e-08	5.30419e-08	-1.04423e-07	1.82229e-07	7.78060e-08	-1.48235e-08	-5.60670e-08	-7.08904e-08	-2.47162e-07	3.81919e-07	1.34757e-07	7.89986e-08	-2.14752e-08	5.75234e-08	1.58431e-08	-5.32331e-09	1.05198e-08	1.28483e-07	3.90772e-09	1.32391e-07	-6.72284e-08	7.66228e-09	-5.95661e-08
0.074	9.91589e-08	-4.47914e-08	5.43675e-08	-1.06280e-07	1.86317e-07	8.00367e-08	-1.47051e-08	-5.70561e-08	-7.17612e-08	-2.51446e-07	3.90603e-07	1.39158e-07	8.10117e-08	-2.20225e-08	5.89892e-08	1.62388e-08	-5.45625e-09	1.07825e-08	1.31445e-07	3.97863e-09	1.35423e-07	-6.85292e-08	7.81053e-09	-6.07186e-08
0.098	1.01582e-07	-4.58857e-08	5.56959e-08	-1.08117e-07	1.90398e-07	8.22812e-08	-1.45698e-08	-5.80332e-08	-7.26031e-08	-2.55676e-07	3.99277e-07	1.43601e-07	8.30302e-08	-2.25712e-08	6.04590e-08	1.66353e-08	-5.58946e-09	1.10458e-08	1.34404e-07	4.04871e-09	1.38453e-07	-6.98197e-08	7.95762e-09	-6.18621e-08
0.123	1.04009e-07	-4.69823e-08	5.70269e-08	-1.09932e-07	1.94472e-07	8.45394e-08	-1.44176e-08	-5.89983e-08	-7.34159e-08	-2.59853e-07	4.07939e-07	1.48087e-07	8.50540e-08	-2.31214e-08	6.19327e-08	1.70325e-08	-5.72293e-09	1.13095e-08	1.37361e-07	4.11796e-09	1.41479e-07	-7.10999e-08	8.10353e-09	-6.29964e-08
0.147	1.06442e-07	-4.80811e-08	5.83605e-08	-1.11727e-07	1.98538e-07	8.68113e-08	-1.42484e-08	-5.99513e-08	-7.41997e-08	-2.63976e-07	4.16591e-07	1.52615e-07	8.70832e-08	-2.36730e-08	6.34102e-08	1.74305e-08	-5.85665e-09	1.15738e-08	1.40316e-07	4.18636e-09	1.44502e-07	-7.23698e-08	8.24826e-09	-6.41215e-08
0.172	1.08879e-07	-4.91820e-08	5.96968e-08	-1.13500e-07	2.02597e-07	8.90968e-08	-1.40622e-08	-6.08922e-08	-7.49544e-08	-2.68045e-07	4.25231e-07	1.57186e-07	8.91175e-08	-2.42260e-08	6.48916e-08	1.78292e-08	-5.99063e-09	1.18386e-08	1.43268e-07	4.25391e-09	1.47522e-07	-7.36293e-08	8.39181e-09	-6.52375e-08
0.197	1.11321e-07	-5.02850e-08	6.10357e-08	-1.15253e-07	2.06648e-07	9.13959e-08	-1.38591e-08	-6.18209e-08	-7.56800e-08	-2.72061e-07	4.33859e-07	1.61799e-07	9.11571e-08	-2.47804e-08	6.63767e-08	1.82287e-08	-6.12485e-09	1.21038e-08	1.46217e-07	4.32061e-09	1.50538e-07	-7.48783e-08	8.53417e-09	-6.63442e-08
0.221	1.13767e-07	-5.13902e-08	6.23771e-08	-1.16984e-07	2.10692e-07	9.37084e-08	-1.36389e-08	-6.27374e-08	-7.63763e-08	-2.76022e-07	4.42476e-07	1.66453e-07	9.32019e-08	-2.53363e-08	6.78656e-08	1.86289e-08	-6.25933e-09	1.23696e-08	1.49164e-07	4.38645e-09	1.53551e-07	-7.61169e-08	8.67534e-09	-6.74416e-08
0.246	1.16219e-07	-5.24975e-08	6.37211e-08	-1.18694e-07	2.14728e-07	9.60343e-08	-1.34017e-08	-6.36417e-08	-7.70435e-08	-2.79930e-07	4.51081e-07	1.71150e-07	9.52517e-08	-2.58935e-08	6.93582e-08	1.90298e-08	-6.39404e-09	1.26358e-08	1.52109e-07	4.45143e-09	1.56560e-07	-7.73450e-08	8.81531e-09	-6.85297e-08
0.270	1.18674e-07	-5.36068e-08	6.50676e-08	-1.20383e-07	2.18756e-07	9.83736e-08	-1.31476e-08	-6.45338e-08	-7.76813e-08	-2.83785e-07	4.59673e-07	1.75888e-07	9.73066e-08	-2.64521e-08	7.08545e-08	1.94315e-08	-6.52900e-09	1.29025e-08	1.55050e-07	4.51553e-09	1.59566e-07	-7.85626e-08	8.95408e-09	-6.96085e-08
0.295	1.21135e-07	-5.47182e-08	6.64166e-08	-1.22050e-07	2.22777e-07	1.00726e-07	-1.28763e-08	-6.54135e-08	-7.82898e-08	-2.87585e-07	4.68254e-07	1.80669e-07	9.93666e-08	-2.70121e-08	7.23545e-08	1.98339e-08	-6.66420e-09	1.31697e-08	1.57989e-07	4.57874e-09	1.62568e-07	-7.97695e-08	9.09164e-09	-7.06779e-08
0.319	1.23600e-07	-5.58316e-08	6.77680e-08	-1.23697e-07	2.26789e-07	1.03092e-07	-1.25881e-08	-6.62809e-08	-7.88690e-08	-2.91331e-07	4.76822e-07	1.85490e-07	1.01432e-07	-2.75735e-08	7.38581e-08	2.02369e-08	-6.79963e-09	1.34373e-08	1.60925e-07	4.64107e-09	1.65566e-07	-8.09659e-08	9.22799e-09	-7.17379e-08
0.344	1.26069e-07	-5.69469e-08	6.91219e-08	-1.25322e-07	2.30793e-07	1.05471e-07	-1.22827e-08	-6.71360e-08	-7.94187e-08	-2.95024e-07	4.85377e-07	1.90353e-07	1.03501e-07	-2.81361e-08	7.53652e-08	2.06407e-08	-6.93529e-09	1.37054e-08	1.63858e-07	4.70251e-09	1.68560e-07	-8.21515e-08	9.36313e-09	-7.27884e-08
0.369	1.28542e-07	-5.80643e-08	7.04781e-08	-1.26927e-07	2.34790e-07	1.07863e-07	-1.19603e-08	-6.79787e-08	-7.99390e-08	-2.98663e-07	4.93920e-07	1.95257e-07	1.05576e-07	-2.87001e-08	7.68760e-08	2.10451e-08	-7.07118e-09	1.39739e-08	1.66788e-07	4.76305e-09	1.71551e-07	-8.33265e-08	9.49705e-09	-7.38295e-08
0.393	1.31020e-07	-5.91836e-08	7.18367e-08	-1.28510e-07	2.38778e-07	1.10268e-07	-1.16208e-08	-6.88090e-08	-8.04298e-08	-3.02247e-07	5.02450e-07	2.00203e-07	1.07656e-07	-2.92654e-08	7.83902e-08	2.14502e-08	-7.20730e-09	1.42429e-08	1.69715e-07	4.82268e-09	1.74538e-07	-8.44908e-08	9.62974e-09	-7.48611e-08
0.418	1.33502e-07	-6.03048e-08	7.31976e-08	-1.30071e-07	2.42758e-07	1.12686e-07	-1.12643e-08	-6.96268e-08	-8.08911e-08	-3.05778e-07	5.10967e-07	2.05189e-07	1.09740e-07	-2.98321e-08	7.99080e-08	2.18560e-08	-7.34364e-09	1.45124e-08	1.72639e-07	4.88139e-09	1.77520e-07	-8.56443e-08	9.76121e-09	-7.58831e-08
0.442	1.35989e-07	-6.14279e-08	7.45609e-08	-1.31612e-07	2.46729e-07	1.15117e-07	-1.08906e-08	-7.04322e-08	-8.13228e-08	-3.09254e-07	5.19470e-07	2.10216e-07	1.11829e-07	-3.04000e-08	8.14292e-08	2.22624e-08	-7.48019e-09	1.47822e-08	1.75559e-07	4.93919e-09	1.80499e-07	-8.67870e-08	9.89144e-09	-7.68955e-08
0.467	1.38479e-07	-6.25529e-08	7.59264e-08	-1.33131e-07	2.50692e-07	1.17561e-07	-1.04999e-08	-7.12251e-08	-8.17250e-08	-3.12677e-07	5.27960e-07	2.15284e-07	1.13923e-07	-3.09692e-08	8.29538e-08	2.26695e-08	-7.61697e-09	1.50525e-08	1.78477e-07	4.99606e-09	1.83473e-07	-8.79188e-08	1.00204e-08	-7.78984e-08
0.492	1.40974e-07	-6.36798e-08	7.72941e-08	-1.34629e-07	2.54647e-07	1.20018e-07	-1.00920e-08	-7.20054e-08	-8.20974e-08	-3.16045e-07	5.36437e-07	2.20392e-07	1.16021e-07	-3.15396e-08	8.44818e-08	2.30772e-08	-7.75395e-09	1.53232e-08	1.81391e-07	5.05199e-09	1.86443e-07	-8.90398e-08	1.01482e-08	-7.88916e-08
0.516	1.43473e-07	-6.48084e-08	7.86641e-08	-1.36105e-07	2.58592e-07	1.22487e-07	-9.66704e-09	-7.27732e-08	-8.24403e-08	-3.19360e-07	5.44900e-07	2.25541e-07	1.18124e-07	-3.21113e-08	8.60131e-08	2.34855e-08	-7.89115e-09	1.55943e-08	1.84302e-07	5.10698e-09	1.89409e-07	-9.01498e-08	1.02747e-08	-7.98751e-08
0.541	1.45975e-07	-6.59389e-08	8.00362e-08	-1.37561e-07	2.62530e-07	1.24969e-07	-9.22495e-09	-7.35284e-08	-8.27534e-08	-3.22620e-07	5.53349e-07	2.30729e-07	1.20232e-07	-3.26842e-08	8.75478e-08	2.38944e-08	-8.02855e-09	1.58659e-08	1.87209e-07	5.16103e-09	1.92370e-07	-9.12490e-08	1.04000e-08	-8.08490e-08
0.565	1.48482e-07	-6.70711e-08	8.14105e-08	-1.38995e-07	2.66458e-07	1.27464e-07	-8.76575e-09	-7.42710e-08	-8.30368e-08	-3.25826e-07	5.61784e-07	2.35958e-07	1.22344e-07	-3.32584e-08	8.90857e-08	2.43040e-08	-8.16615e-09	1.61378e-08	1.90113e-07	5.21412e-09	1.95327e-07	-9.23371e-08	1.05240e-08	-8.18131e-08
0.590	1.50992e-07	-6.82051e-08	8.27869e-08	-1.40408e-07	2.70378e-07	1.29971e-07	-8.28942e-09	-7.50010e-08	-8.32904e-08	-3.28978e-07	5.70205e-07	2.41227e-07	1.24461e-07	-3.38338e-08	9.06269e-08	2.47141e-08	-8.30396e-09	1.64101e-08	1.93013e-07	5.26625e-09	1.98279e-07	-9.34142e-08	1.06468e-08	-8.27675e-08
0.614	1.53506e-07	-6.93408e-08	8.41654e-08	-1.41799e-07	2.74289e-07	1.32490e-07	-7.79598e-09	-7.57183e-08	-8.35142e-08	-3.32076e-07	5.78612e-07	2.46536e-07	1.26582e-07	-3.44103e-08	9.21713e-08	2.51248e-08	-8.44196e-09	1.66828e-08	1.95910e-07	5.31741e-09	2.01227e-07	-9.44803e-08	1.07683e-08	-8.37121e-08
0.639	1.56024e-07	-7.04781e-08	8.55460e-08	-1.43169e-07	2.78191e-07	1.35022e-07	-7.28540e-09	-7.64229e-08	-8.37083e-08	-3.35120e-07	5.87004e-07	2.51884e-07	1.28707e-07	-3.49881e-08	9.37188e-08	2.55361e-08	-8.58016e-09	1.69559e-08	1.98803e-07	5.36759e-09	2.04170e-07	-9.55354e-08	1.08885e-08	-8.46468e-08
0.664	1.58546e-07	-7.16172e-08	8.69286e-08	-1.44518e-07	2.82084e-07	1.37566e-07	-6.75770e-09	-7.71148e-08	-8.38725e-08	-3.38110e-07	5.95382e-07	2.57272e-07	1.30837e-07	-3.55670e-08	9.52695e-08	2.59480e-08	-8.71854e-09	1.72294e-08	2.01692e-07	5.41680e-09	2.07109e-07	-9.65793e-08	1.10075e-08	-8.55718e-08
0.688	1.61071e-07	-7.27579e-08	8.83131e-08	-1.45845e-07	2.85968e-07	1.40122e-07	-6.21288e-09	-7.77939e-08	-8.40068e-08	-3.41046e-07	6.03744e-07	2.62699e-07	1.32970e-07	-3.61471e-08	9.68233e-08	2.63604e-08	-8.85711e-09	1.75033e-08	2.04577e-07	5.46501e-09	2.10042e-07	-9.76120e-08	1.11252e-08	-8.64868e-08
0.713	1.63600e-07	-7.39002e-08	8.96997e-08	-1.47151e-07	2.89842e-07	1.42691e-07	-5.65093e-09	-7.84603e-08	-8.41113e-08	-3.43927e-07	6.12092e-07	2.68165e-07	1.35108e-07	-3.67283e-08	9.83801e-08	2.67733e-08	-8.99587e-09	1.77775e-08	2.07459e-07	5.51222e-09	2.12971e-07	-9.86336e-08	1.12417e-08	-8.73920e-08
0.737	1.66132e-07	-7.50441e-08	9.10881e-08	-1.48436e-07	2.93708e-07	1.45271e-07	-5.07186e-09	-7.91140e-08	-8.41858e-08	-3.46755e-07	6.20425e-07	2.73670e-07	1.37251e-07	-3.73106e-08	9.99400e-08	2.71868e-08	-9.13481e-09	1.80520e-08	2.10337e-07	5.55844e-09	2.15895e-07	-9.96441e-08	1.13568e-08	-8.82872e-08
0.762	1.68668e-07	-7.61896e-08	9.24785e-08	-1.49700e-07	2.97564e-07	1.47864e-07	-4.47566e-09	-7.97548e-08	-8.42305e-08	-3.49528e-07	6.28743e-07	2.79214e-07	1.39397e-07	-3.78941e-08	1.01503e-07	2.76009e-08	-9.27392e-09	1.83269e-08	2.13210e-07	5.60364e-09	2.18814e-07	-1.00643e-07	1.14707e-08	-8.91725e-08
0.786	1.71207e-07	-7.73366e-08	9.38707e-08	-1.50942e-07	3.01410e-07	1.50468e-07	-3.86235e-09	-8.03828e-08	-8.42451e-08	-3.52248e-07	6.37045e-07	2.84797e-07	1.41547e-07	-3.84787e-08	1.03069e-07	2.80154e-08	-9.41321e-09	1.86022e-08	2.16080e-07	5.64783e-09	2.21728e-07	-1.01631e-07	1.15833e-08	-9.00478e-08
0.811	1.73750e-07	-7.84851e-08	9.52648e-08	-1.52163e-07	3.05247e-07	1.53085e-07	-3.23193e-09	-8.09979e-08	-8.42299e-08	-3.54913e-07	6.45331e-07	2.90418e-07	1.43702e-07	-3.90643e-08	1.04637e-07	2.84305e-08	-9.55267e-09	1.88778e-08	2.18945e-07	5.69099e-09	2.24636e-07	-1.02608e-07	1.16946e-08	-9.09132e-08
0.836	1.76296e-07	-7.96351e-08	9.66607e-08	-1.53362e-07	3.09075e-07	1.55713e-07	-2.58439e-09	-8.16002e-08	-8.41846e-08	-3.57524e-07	6.53602e-07	2.96078e-07	1.45860e-07	-3.96511e-08	1.06209e-07	2.88460e-08	-9.69230e-09	1.91537e-08	2.21807e-07	5.73312e-09	2.27540e-07	-1.03573e-07	1.18046e-08	-9.17685e-08
0.860	1.78845e-07	-8.07866e-08	9.80583e-08	-1.54540e-07	3.12893e-07	1.58353e-07	-1.91975e-09	-8.21896e-08	-8.41094e-08	-3.60082e-07	6.61857e-07	3.01775e-07	1.48022e-07	-4.02388e-08	1.07783e-07	2.92621e-08	-9.83209e-09	1.94300e-08	2.24664e-07	5.77421e-09	2.30438e-07	-1.04527e-07	1.19133e-08	-9.26137e-08
0.885	1.81397e-07	-8.19395e-08	9.94577e-08	-1.55697e-07	3.16702e-07	1.61005e-07	-1.23802e-09	-8.27661e-08	-8.40041e-08	-3.62585e-07	6.70096e-07	3.07511e-07	1.50188e-07	-4.08277e-08	1.09361e-07	2.96786e-08	-9.97204e-09	1.97066e-08	2.27517e-07	5.81425e-09	2.33331e-07	-1.05470e-07	1.20208e-08	-9.34488e-08
0.909	1.83953e-07	-8.30938e-08	1.00859e-07	-1.56833e-07	3.20500e-07	1.63668e-07	-5.39189e-10	-8.33297e-08	-8.38689e-08	-3.65034e-07	6.78319e-07	3.13285e-07	1.52358e-07	-4.14175e-08	1.10941e-07	3.00956e-08	-1.01122e-08	1.99834e-08	2.30365e-07	5.85324e-09	2.36218e-07	-1.06401e-07	1.21269e-08	-9.42739e-08
0.934	1.86511e-07	-8.42495e-08	1.02262e-07	-1.57947e-07	3.24289e-07	1.66342e-07	1.76722e-10	-8.38803e-08	-8.37036e-08	-3.67429e-07	6.86526e-07	3.19096e-07	1.54532e-07	-4.20084e-08	1.12523e-07	3.05130e-08	-1.02524e-08	2.02606e-08	2.33209e-07	5.89118e-09	2.39100e-07	-1.07321e-07	1.22317e-08	-9.50888e-08
0.958	1.89072e-07	-8.54065e-08	1.03666e-07	-1.59040e-07	3.28068e-07	1.69028e-07	9.09708e-10	-8.44180e-08	-8.35083e-08	-3.69771e-07	6.94716e-07	3.24945e-07	1.56709e-07	-4.26003e-08	1.14109e-07	3.09309e-08	-1.03928e-08	2.05381e-08	2.36049e-07	5.92804e-09	2.41977e-07	-1.08229e-07	1.23353e-08	-9.58936e-08
0.983	1.91637e-07	-8.65649e-08	1.05072e-07	-1.60111e-07	3.31837e-07	1.71726e-07	1.65976e-09	-8.49427e-08	-8.32829e-08	-3.72058e-07	7.02890e-07	3.30831e-07	1.58890e-07	-4.31932e-08	1.15697e-07	3.13493e-08	-1.05334e-08	2.08159e-08	2.38884e-07	5.96383e-09	2.44847e-07	-1.09126e-07	1.24375e-08	-9.66882e-08
1.008	1.94204e-07	-8.77246e-08	1.06480e-07	-1.61162e-07	3.35596e-07	1.74435e-07	2.42687e-09	-8.54543e-08	-8.30275e-08	-3.74292e-07	7.11047e-07	3.36755e-07	1.61075e-07	-4.37870e-08	1.17288e-07	3.17681e-08	-1.06741e-08	2.10940e-08	2.41714e-07	5.99854e-09	2.47713e-07	-1.10011e-07	1.25384e-08	-9.74726e-08
1.032	1.96774e-07	-8.88855e-08	1.07889e-07	-1.62191e-07	3.39345e-07	1.77154e-07	3.21102e-09	-8.59530e-08	-8.27420e-08	-3.76471e-07	7.19187e-07	3.42715e-07	1.63263e-07	-4.43818e-08	1.18881e-07	3.21873e-08	-1.08150e-08	2.13723e-08	2.44540e-07	6.03216e-09	2.50572e-07	-1.10885e-07	1.26380e-08	-9.82468e-08
1.057	1.99347e-07	-9.00477e-08	1.09299e-07	-1.63198e-07	3.43084e-07	1.79885e-07	4.01220e-09	-8.64387e-08	-8.24265e-08	-3.78597e-07	7.27310e-07	3.48713e-07	1.65454e-07	-4.49776e-08	1.20477e-07	3.26069e-08	-1.09559e-08	2.16509e-08	2.47361e-07	6.06468e-09	2.53425e-07	-1.11747e-07	1.27362e-08	-9.90108e-08
1.081	2.01923e-07	-9.12111e-08	1.10711e-07	-1.64185e-07	3.46812e-07	1.82628e-07	4.83041e-09	-8.69113e-08	-8.20809e-08	-3.80669e-07	7.35416e-07	3.54747e-07	1.67649e-07	-4.55742e-08	1.22075e-07	3.30269e-08	-1.10971e-08	2.19298e-08	2.50177e-07	6.09610e-09	2.56273e-07	-1.12598e-07	1.28332e-08	-9.97645e-08
1.106	2.04501e-07	-9.23756e-08	1.12125e-07	-1.65150e-07	3.50531e-07	1.85381e-07	5.66562e-09	-8.73708e-08	-8.17052e-08	-3.82688e-07	7.43505e-07	3.60817e-07	1.69847e-07	-4.61718e-08	1.23675e-07	3.34472e-08	-1.12383e-08	2.22089e-08	2.52988e-07	6.12641e-09	2.59115e-07	-1.13437e-07	1.29288e-08	-1.00508e-07
1.130	2.07081e-07	-9.35414e-08	1.13540e-07	-1.66094e-07	3.54239e-07	1.88145e-07	6.51783e-09	-8.78173e-08	-8.12995e-08	-3.84652e-07	7.51576e-07	3.66924e-07	1.72049e-07	-4.67703e-08	1.25279e-07	3.38680e-08	-1.13797e-08	2.24883e-08	2.55795e-07	6.15560e-09	2.61950e-07	-1.14264e-07	1.30231e-08	-1.01241e-07
1.155	2.09665e-07	-9.47082e-08	1.14956e-07	-1.67017e-07	3.57936e-07	1.90919e-07	7.38701e-09	-8.82507e-08	-8.08637e-08	-3.86563e-07	7.59630e-07	3.73067e-07	1.74254e-07	-4.73697e-08	1.26884e-07	3.42892e-08	-1.15212e-08	2.27680e-08	2.58596e-07	6.18367e-09	2.64780e-07	-1.15080e-07	1.31161e-08	-1.01964e-07
1.180	2.12250e-07	-9.58762e-08	1.16374e-07	-1.67918e-07	3.61623e-07	1.93705e-07	8.27316e-09	-8.86710e-08	-8.03978e-08	-3.88421e-07	7.67666e-07	3.79245e-07	1.76462e-07	-4.79699e-08	1.28492e-07	3.47107e-08	-1.16628e-08	2.30478e-08	2.61393e-07	6.21061e-09	2.67603e-07	-1.15884e-07	1.32077e-08	-1.02676e-07
1.204	2.14838e-07	-9.70453e-08	1.17793e-07	-1.68799e-07	3.65300e-07	1.96501e-07	9.17626e-09	-8.90782e-08	-7.99019e-08	-3.90225e-07	7.75685e-07	3.85460e-07	1.78673e-07	-4.85710e-08	1.30102e-07	3.51325e-08	-1.18046e-08	2.33280e-08	2.64184e-07	6.23640e-09	2.70420e-07	-1.16676e-07	1.32981e-08	-1.03378e-07
1.229	2.17429e-07	-9.82154e-08	1.19213e-07	-1.69658e-07	3.68966e-07	1.99308e-07	1.00963e-08	-8.94722e-08	-7.93759e-08	-3.91975e-07	7.83685e-07	3.91710e-07	1.80887e-07	-4.91730e-08	1.31714e-07	3.55547e-08	-1.19464e-08	2.36083e-08	2.66970e-07	6.26105e-09	2.73231e-07	-1.17457e-07	1.33870e-08	-1.04070e-07
1.253	2.20021e-07	-9.93865e-08	1.20635e-07	-1.70496e-07	3.72621e-07	2.02125e-07	1.10332e-08	-8.98531e-08	-7.88199e-08	-3.93672e-07	7.91667e-07	3.97996e-07	1.83105e-07	-4.97758e-08	1.33329e-07	3.59772e-08	-1.20884e-08	2.38888e-08	2.69751e-07	6.28455e-09	2.76036e-07	-1.18226e-07	1.34747e-08	-1.04751e-07
1.278	2.22616e-07	-1.00559e-07	1.22058e-07	-1.71313e-07	3.76266e-07	2.04953e-07	1.19871e-08	-9.02209e-08	-7.82339e-08	-3.95315e-07	7.99632e-07	4.04316e-07	1.85325e-07	-5.03793e-08	1.34946e-07	3.64001e-08	-1.22305e-08	2.41696e-08	2.72527e-07	6.30688e-09	2.78834e-07	-1.18983e-07	1.35610e-08	-1.05422e-07
1.303	2.25213e-07	-1.01732e-07	1.23481e-07	-1.72109e-07	3.79900e-07	2.07791e-07	1.29578e-08	-9.05756e-08	-7.76178e-08	-3.96905e-07	8.07577e-07	4.10672e-07	1.87548e-07	-5.09837e-08	1.36565e-07	3.68232e-08	-1.23726e-08	2.44506e-08	2.75298e-07	6.32805e-09	2.81626e-07	-1.19729e-07	1.36459e-08	-1.06083e-07
1.327	2.27812e-07	-1.02906e-07	1.24906e-07	-1.72883e-07	3.83523e-07	2.10640e-07	1.39453e-08	-9.09170e-08	-7.69717e-08	-3.98442e-07	8.15505e-07	4.17063e-07	1.89774e-07	-5.15889e-08	1.38186e-07	3.72467e-08	-1.25149e-08	2.47318e-08	2.78063e-07	6.34804e-09	2.84411e-07	-1.20462e-07	1.37295e-08	-1.06733e-07
1.352	2.30413e-07	-1.04081e-07	1.26333e-07	-1.73637e-07	3.87135e-07	2.13498e-07	1.49497e-08	-9.12453e-08	-7.62956e-08	-3.99925e-07	8.23414e-07	4.23488e-07	1.92003e-07	-5.21948e-08	1.39809e-07	3.76704e-08	-1.26573e-08	2.50131e-08	2.80822e-07	6.36685e-09	2.87189e-07	-1.21184e-07	1.38118e-08	-1.07372e-07
1.376	2.33016e-07	-1.05257e-07	1.27760e-07	-1.74369e-07	3.90736e-07	2.16367e-07	1.59709e-08	-9.15605e-08	-7.55895e-08	-4.01355e-07	8.31304e-07	4.29948e-07	1.94235e-07	-5.28015e-08	1.41434e-07	3.80944e-08	-1.27998e-08	2.52947e-08	2.83576e-07	6.38446e-09	2.89961e-07	-1.21894e-07	1.38927e-08	-1.08001e-07
1.401	2.35621e-07	-1.06433e-07	1.29188e-07	-1.75081e-07	3.94326e-07	2.19246e-07	1.70089e-08	-9.18624e-08	-7.48535e-08	-4.02732e-07	8.39175e-07	4.36442e-07	1.96469e-07	-5.34089e-08	1.43061e-07	3.85187e-08	-1.29423e-08	2.55764e-08	2.86325e-07	6.40088e-09	2.92726e-07	-1.22592e-07	1.39723e-08	-1.08620e-07
1.425	2.38228e-07	-1.07611e-07	1.30617e-07	-1.75771e-07	3.97906e-07	2.22134e-07	1.80637e-08	-9.21511e-08	-7.40874e-08	-4.04056e-07	8.47027e-07	4.42971e-07	1.98706e-07	-5.40170e-08	1.44689e-07	3.89433e-08	-1.30850e-08	2.58583e-08	2.89068e-07	6.41610e-09	2.95484e-07	-1.23278e-07	1.40505e-08	-1.09228e-07
1.450	2.40836e-07	-1.08789e-07	1.32047e-07	-1.76441e-07	4.01474e-07	2.25033e-07	1.91352e-08	-9.24267e-08	-7.32915e-08	-4.05327e-07	8.54860e-07	4.49533e-07	2.00946e-07	-5.46258e-08	1.46320e-07	3.93680e-08	-1.32277e-08	2.61403e-08	2.91805e-07	6.43010e-09	2.98235e-07	-1.23953e-07	1.41274e-08	-1.09825e-07
1.475	2.43447e-07	-1.09968e-07	1.33479e-07	-1.77089e-07	4.05030e-07	2.27941e-07	2.02234e-08	-9.26890e-08	-7.24656e-08	-4.06545e-07	8.62674e-07	4.56129e-07	2.03188e-07	-5.52353e-08	1.47953e-07	3.97931e-08	-1.33705e-08	2.64226e-08	2.94536e-07	6.44288e-09	3.00979e-07	-1.24615e-07	1.42029e-08	-1.10412e-07
1.499	2.46058e-07	-1.11148e-07	1.34911e-07	-1.77717e-07	4.08576e-07	2.30859e-07	2.13284e-08	-9.29381e-08	-7.16098e-08	-4.07711e-07	8.70469e-07	4.62758e-07	2.05433e-07	-5.58455e-08	1.49587e-07	4.02183e-08	-1.35134e-08	2.67049e-08	2.97262e-07	6.45444e-09	3.03716e-07	-1.25266e-07	1.42770e-08	-1.10989e-07
1.524	2.48672e-07	-1.12328e-07	1.36343e-07	-1.78323e-07	4.12110e-07	2.33787e-07	2.24499e-08	-9.31740e-08	-7.07241e-08	-4.08823e-07	8.78244e-07	4.69421e-07	2.07680e-07	-5.64563e-08	1.51224e-07	4.06438e-08	-1.36564e-08	2.69874e-08	2.99982e-07	6.46476e-09	3.06447e-07	-1.25905e-07	1.43498e-08	-1.11555e-07
1.548	2.51287e-07	-1.13509e-07	1.37777e-07	-1.78909e-07	4.15633e-07	2.36724e-07	2.35882e-08	-9.33967e-08	-6.98086e-08	-4.09882e-07	8.85999e-07	4.76117e-07	2.09929e-07	-5.70678e-08	1.52861e-07	4.10695e-08	-1.37994e-08	2.72701e-08	3.02696e-07	6.47385e-09	3.09170e-07	-1.26531e-07	1.44212e-08	-1.12110e-07
1.573	2.53903e-07	-1.14691e-07	1.39212e-07	-1.79474e-07	4.19145e-07	2.39671e-07	2.47430e-08	-9.36062e-08	-6.88632e-08	-4.10889e-07	8.93735e-07	4.82846e-07	2.12181e-07	-5.76799e-08	1.54501e-07	4.14954e-08	-1.39425e-08	2.75529e-08	3.05404e-07	6.48168e-09	3.11885e-07	-1.27146e-07	1.44913e-08	-1.12655e-07
1.597	2.56521e-07	-1.15874e-07	1.40647e-07	-1.80018e-07	4.22645e-07	2.42627e-07	2.59144e-08	-9.38024e-08	-6.78880e-08	-4.11844e-07	9.01451e-07	4.89607e-07	2.14435e-07	-5.82926e-08	1.56142e-07	4.19214e-08	-1.40856e-08	2.78358e-08	3.08106e-07	6.48826e-09	3.14594e-07	-1.27749e-07	1.45600e-08	-1.13189e-07
1.622	2.59140e-07	-1.17057e-07	1.42083e-07	-1.80541e-07	4.26133e-07	2.45593e-07	2.71024e-08	-9.39854e-08	-6.68831e-08	-4.12746e-07	9.09147e-07	4.96401e-07	2.16691e-07	-5.89059e-08	1.57785e-07	4.23477e-08	-1.42289e-08	2.81188e-08	3.10801e-07	6.49358e-09	3.17295e-07	-1.28339e-07	1.46273e-08	-1.13712e-07
1.647	2.61760e-07	-1.18240e-07	1.43520e-07	-1.81043e-07	4.29610e-07	2.48567e-07	2.83069e-08	-9.41552e-08	-6.58484e-08	-4.13595e-07	9.16823e-07	5.03228e-07	2.18949e-07	-5.95198e-08	1.59429e-07	4.27741e-08	-1.43721e-08	2.84019e-08	3.13491e-07	6.49763e-09	3.19989e-07	-1.28918e-07	1.46933e-08	-1.14225e-07
1.671	2.64381e-07	-1.19425e-07	1.44957e-07	-1.81525e-07	4.33076e-07	2.51551e-07	2.95278e-08	-9.43118e-08	-6.47839e-08	-4.14392e-07	9.24479e-07	5.10086e-07	2.21209e-07	-6.01343e-08	1.61075e-07	4.32006e-08	-1.45155e-08	2.86852e-08	3.16174e-07	6.50040e-09	3.22675e-07	-1.29485e-07	1.47579e-08	-1.14727e-07
1.696	2.67004e-07	-1.20609e-07	1.46395e-07	-1.81985e-07	4.36529e-07	2.54544e-07	3.07653e-08	-9.44551e-08	-6.36898e-08	-4.15137e-07	9.32114e-07	5.16977e-07	2.23472e-07	-6.07493e-08	1.62723e-07	4.36274e-08	-1.46588e-08	2.89685e-08	3.18852e-07	6.50188e-09	3.25354e-07	-1.30040e-07	1.48211e-08	-1.15219e-07
1.720	2.69628e-07	-1.21794e-07	1.47833e-07	-1.82426e-07	4.39971e-07	2.57546e-07	3.20191e-08	-9.45851e-08	-6.25660e-08	-4.15830e-07	9.39729e-07	5.23899e-07	2.25736e-07	-6.13648e-08	1.64371e-07	4.40542e-08	-1.48023e-08	2.92519e-08	3.21523e-07	6.50208e-09	3.28025e-07	-1.30582e-07	1.48830e-08	-1.15699e-07
1.745	2.72252e-07	-1.22980e-07	1.49272e-07	-1.82845e-07	4.43402e-07	2.60557e-07	3.32894e-08	-9.47020e-08	-6.14126e-08	-4.16470e-07	9.47324e-07	5.30853e-07	2.28002e-07	-6.19808e-08	1.66021e-07	4.44812e-08	-1.49457e-08	2.95354e-08	3.24187e-07	6.50098e-09	3.30688e-07	-1.31113e-07	1.49435e-08	-1.16170e-07
1.769	2.74878e-07	-1.24166e-07	1.50712e-07	-1.83244e-07	4.46820e-07	2.63576e-07	3.45760e-08	-9.48056e-08	-6.02296e-08	-4.17059e-07	9.54897e-07	5.37839e-07	2.30270e-07	-6.25973e-08	1.67673e-07	4.49082e-08	-1.50892e-08	2.98190e-08	3.26845e-07	6.49857e-09	3.33344e-07	-1.31632e-07	1.50026e-08	-1.16629e-07
1.794	2.77504e-07	-1.25352e-07	1.52152e-07	-1.83622e-07	4.50227e-07	2.66604e-07	3.58789e-08	-9.48960e-08	-5.90171e-08	-4.17595e-07	9.62451e-07	5.44855e-07	2.32540e-07	-6.32143e-08	1.69325e-07	4.53354e-08	-1.52327e-08	3.01027e-08	3.29497e-07	6.49485e-09	3.35992e-07	-1.32138e-07	1.50603e-08	-1.17078e-07
1.819	2.80131e-07	-1.26539e-07	1.53592e-07	-1.83980e-07	4.53621e-07	2.69641e-07	3.71982e-08	-9.49731e-08	-5.77750e-08	-4.18080e-07	9.69983e-07	5.51903e-07	2.34811e-07	-6.38318e-08	1.70979e-07	4.57627e-08	-1.53763e-08	3.03864e-08	3.32142e-07	6.48981e-09	3.38632e-07	-1.32633e-07	1.51167e-08	-1.17516e-07
1.843	2.82759e-07	-1.27726e-07	1.55033e-07	-1.84317e-07	4.57004e-07	2.72687e-07	3.85336e-08	-9.50371e-08	-5.65034e-08	-4.18513e-07	9.77494e-07	5.58981e-07	2.37084e-07	-6.44497e-08	1.72635e-07	4.61900e-08	-1.55199e-08	3.06701e-08	3.34780e-07	6.48344e-09	3.41264e-07	-1.33115e-07	1.51716e-08	-1.17943e-07
1.868	2.85388e-07	-1.28913e-07	1.56474e-07	-1.84634e-07	4.60374e-07	2.75741e-07	3.98853e-08	-9.50878e-08	-5.52025e-08	-4.18895e-07	9.84984e-07	5.66089e-07	2.39359e-07	-6.50681e-08	1.74291e-07	4.66175e-08	-1.56635e-08	3.09539e-08	3.37412e-07	6.47574e-09	3.43888e-07	-1.33585e-07	1.52252e-08	-1.18360e-07
1.892	2.88017e-07	-1.30101e-07	1.57916e-07	-1.84930e-07	4.63733e-07	2.78803e-07	4.12532e-08	-9.51253e-08	-5.38721e-08	-4.19225e-07	9.92453e-07	5.73228e-07	2.41635e-07	-6.56868e-08	1.75948e-07	4.70449e-08	-1.58072e-08	3.12378e-08	3.40037e-07	6.46670e-09	3.46504e-07	-1.34044e-07	1.52775e-08	-1.18766e-07
1.917	2.90647e-07	-1.31289e-07	1.59358e-07	-1.85206e-07	4.67079e-07	2.81874e-07	4.26372e-08	-9.51496e-08	-5.25124e-08	-4.19503e-07	9.99901e-07	5.80397e-07	2.43913e-07	-6.63060e-08	1.77607e-07	4.74725e-08	-1.59508e-08	3.15217e-08	3.42655e-07	6.45631e-09	3.49111e-07	-1.34490e-07	1.53283e-08	-1.19161e-07
1.942	2.93277e-07	-1.32477e-07	1.60800e-07	-1.85461e-07	4.70414e-07	2.84953e-07	4.40373e-08	-9.51607e-08	-5.11234e-08	-4.19731e-07	1.00733e-06	5.87596e-07	2.46192e-07	-6.69255e-08	1.79266e-07	4.79001e-08	-1.60945e-08	3.18056e-08	3.45267e-07	6.44457e-09	3.51711e-07	-1.34924e-07	1.53778e-08	-1.19546e-07
1.966	2.95907e-07	-1.33665e-07	1.62242e-07	-1.85696e-07	4.73736e-07	2.88040e-07	4.54535e-08	-9.51585e-08	-4.97051e-08	-4.19907e-07	1.01473e-06	5.94825e-07	2.48472e-07	-6.75454e-08	1.80927e-07	4.83277e-08	-1.62381e-08	3.20895e-08	3.47871e-07	6.43147e-09	3.54303e-07	-1.35346e-07	1.54259e-08	-1.19920e-07
1.991	2.98538e-07	-1.34854e-07	1.63685e-07	-1.85911e-07	4.77045e-07	2.91135e-07	4.68856e-08	-9.51432e-08	-4.82576e-08	-4.20031e-07	1.02211e-06	6.02083e-07	2.50754e-07	-6.81657e-08	1.82588e-07	4.87553e-08	-1.63818e-08	3.23735e-08	3.50469e-07	6.41699e-09	3.56886e-07	-1.35755e-07	1.54726e-08	-1.20283e-07
2.015	3.01170e-07	-1.36042e-07	1.65127e-07	-1.86105e-07	4.80343e-07	2.94238e-07	4.83338e-08	-9.51147e-08	-4.67809e-08	-4.20105e-07	1.02948e-06	6.09371e-07	2.53037e-07	-6.87863e-08	1.84250e-07	4.91829e-08	-1.65255e-08	3.26574e-08	3.53059e-07	6.40115e-09	3.59461e-07	-1.36153e-07	1.55179e-08	-1.20635e-07
2.040	3.03801e-07	-1.37231e-07	1.66570e-07	-1.86279e-07	4.83628e-07	2.97349e-07	4.97979e-08	-9.50730e-08	-4.52752e-08	-4.20128e-07	1.03682e-06	6.16688e-07	2.55321e-07	-6.94072e-08	1.85914e-07	4.96105e-08	-1.66692e-08	3.29413e-08	3.55643e-07	6.38392e-09	3.62027e-07	-1.36539e-07	1.55618e-08	-1.20977e-07
2.064	3.06432e-07	-1.38420e-07	1.68013e-07	-1.86434e-07	4.86901e-07	3.00467e-07	5.12778e-08	-9.50182e-08	-4.37404e-08	-4.20100e-07	1.04413e-06	6.24033e-07	2.57606e-07	-7.00284e-08	1.87578e-07	5.00381e-08	-1.68129e-08	3.32253e-08	3.58219e-07	6.36530e-09	3.64585e-07	-1.36912e-07	1.56044e-08	-1.21308e-07
2.089	3.09064e-07	-1.39608e-07	1.69456e-07	-1.86568e-07	4.90161e-07	3.03594e-07	5.27736e-08	-9.49502e-08	-4.21765e-08	-4.20022e-07	1.05143e-06	6.31407e-07	2.59892e-07	-7.06499e-08	1.89242e-07	5.04657e-08	-1.69565e-08	3.35092e-08	3.60789e-07	6.34528e-09	3.67134e-07	-1.37273e-07	1.56456e-08	-1.21628e-07
2.114	3.11696e-07	-1.40797e-07	1.70899e-07	-1.86681e-07	4.93409e-07	3.06728e-07	5.42852e-08	-9.48690e-08	-4.05838e-08	-4.19893e-07	1.05870e-06	6.38810e-07	2.62179e-07	-7.12716e-08	1.90908e-07	5.08933e-08	-1.71002e-08	3.37931e-08	3.63351e-07	6.32387e-09	3.69675e-07	-1.37622e-07	1.56853e-08	-1.21937e-07
2.138	3.14327e-07	-1.41986e-07	1.72341e-07	-1.86775e-07	4.96645e-07	3.09869e-07	5.58126e-08	-9.47747e-08	-3.89621e-08	-4.19713e-07	1.06595e-06	6.46241e-07	2.64467e-07	-7.18936e-08	1.92574e-07	5.13208e-08	-1.72438e-08	3.40769e-08	3.65906e-07	6.30104e-09	3.72207e-07	-1.37959e-07	1.57238e-08	-1.22236e-07
2.163	3.16958e-07	-1.43174e-07	1.73784e-07	-1.86849e-07	4.99867e-07	3.13018e-07	5.73557e-08	-9.46673e-08	-3.73116e-08	-4.19483e-07	1.07318e-06	6.53700e-07	2.66756e-07	-7.25158e-08	1.94240e-07	5.17482e-08	-1.73875e-08	3.43608e-08	3.68453e-07	6.27680e-09	3.74730e-07	-1.38284e-07	1.57608e-08	-1.22523e-07
2.187	3.19590e-07	-1.44363e-07	1.75227e-07	-1.86903e-07	5.03078e-07	3.16175e-07	5.89144e-08	-9.45467e-08	-3.56323e-08	-4.19203e-07	1.08039e-06	6.61186e-07	2.69046e-07	-7.31383e-08	1.95908e-07	5.21756e-08	-1.75311e-08	3.46445e-08	3.70993e-07	6.25114e-09	3.77245e-07	-1.38597e-07	1.57964e-08	-1.22800e-07
2.212	3.22220e-07	-1.45551e-07	1.76669e-07	-1.86937e-07	5.06275e-07	3.19338e-07	6.04887e-08	-9.44131e-08	-3.39243e-08	-4.18873e-07	1.08757e-06	6.68700e-07	2.71336e-07	-7.37609e-08	1.97575e-07	5.26029e-08	-1.76746e-08	3.49283e-08	3.73526e-07	6.22405e-09	3.79750e-07	-1.38897e-07	1.58307e-08	-1.23067e-07
2.236	3.24851e-07	-1.46739e-07	1.78112e-07	-1.86951e-07	5.09460e-07	3.22509e-07	6.20786e-08	-9.42663e-08	-3.21877e-08	-4.18493e-07	1.09473e-06	6.76242e-07	2.73627e-07	-7.43837e-08	1.99244e-07	5.30301e-08	-1.78182e-08	3.52119e-08	3.76051e-07	6.19552e-09	3.82247e-07	-1.39186e-07	1.58635e-08	-1.23322e-07
2.261	3.27481e-07	-1.47928e-07	1.79554e-07	-1.86945e-07	5.12632e-07	3.25687e-07	6.36840e-08	-9.41065e-08	-3.04224e-08	-4.18063e-07	1.10187e-06	6.83811e-07	2.75919e-07	-7.50067e-08	2.00912e-07	5.34572e-08	-1.79617e-08	3.54955e-08	3.78569e-07	6.16555e-09	3.84735e-07	-1.39462e-07	1.58950e-08	-1.23567e-07
2.286	3.30111e-07	-1.49115e-07	1.80995e-07	-1.86920e-07	5.15792e-07	3.28872e-07	6.53049e-08	-9.39336e-08	-2.86286e-08	-4.17583e-07	1.10899e-06	6.91407e-07	2.78211e-07	-7.56298e-08	2.02582e-07	5.38842e-08	-1.81052e-08	3.57791e-08	3.81079e-07	6.13413e-09	3.87213e-07	-1.39726e-07	1.59251e-08	-1.23801e-07
2.310	3.32740e-07	-1.50303e-07	1.82437e-07	-1.86875e-07	5.18938e-07	3.32064e-07	6.69412e-08	-9.37476e-08	-2.68064e-08	-4.17053e-07	1.11608e-06	6.99029e-07	2.80504e-07	-7.62531e-08	2.04251e-07	5.43111e-08	-1.82486e-08	3.60625e-08	3.83582e-07	6.10126e-09	3.89683e-07	-1.39978e-07	1.59539e-08	-1.24024e-07
2.335	3.35369e-07	-1.51490e-07	1.83878e-07	-1.86810e-07	5.22072e-07	3.35262e-07	6.85928e-08	-9.35486e-08	-2.49558e-08	-4.16474e-07	1.12315e-06	7.06678e-07	2.82797e-07	-7.68765e-08	2.05921e-07	5.47379e-08	-1.83920e-08	3.63459e-08	3.86077e-07	6.06692e-09	3.92143e-07	-1.40218e-07	1.59812e-08	-1.24237e-07
2.359	3.37997e-07	-1.52678e-07	1.85319e-07	-1.86725e-07	5.25193e-07	3.38468e-07	7.02598e-08	-9.33366e-08	-2.30768e-08	-4.15846e-07	1.13020e-06	7.14353e-07	2.85091e-07	-7.74999e-08	2.07591e-07	5.51645e-08	-1.85353e-08	3.66291e-08	3.88564e-07	6.03112e-09	3.94595e-07	-1.40446e-07	1.60072e-08	-1.24439e-07
2.384	3.40624e-07	-1.53864e-07	1.86760e-07	-1.86621e-07	5.28301e-07	3.41680e-07	7.19420e-08	-9.31115e-08	-2.11696e-08	-4.15169e-07	1.13722e-06	7.22054e-07	2.87384e-07	-7.81235e-08	2.09261e-07	5.55909e-08	-1.86786e-08	3.69123e-08	3.91043e-07	5.99384e-09	3.97037e-07	-1.40662e-07	1.60318e-08	-1.24630e-07
2.408	3.43250e-07	-1.55051e-07	1.88200e-07	-1.86497e-07	5.31396e-07	3.44899e-07	7.36394e-08	-9.28735e-08	-1.92341e-08	-4.14442e-07	1.14422e-06	7.29782e-07	2.89678e-07	-7.87471e-08	2.10931e-07	5.60172e-08	-1.88218e-08	3.71954e-08	3.93514e-07	5.95509e-09	3.99469e-07	-1.40865e-07	1.60549e-08	-1.24810e-07
2.433	3.45876e-07	-1.56237e-07	1.89639e-07	-1.86354e-07	5.34478e-07	3.48124e-07	7.53519e-08	-9.26225e-08	-1.72706e-08	-4.13666e-07	1.15120e-06	7.37534e-07	2.91973e-07	-7.93707e-08	2.12602e-07	5.64433e-08	-1.89650e-08	3.74783e-08	3.95978e-07	5.91484e-09	4.01893e-07	-1.41057e-07	1.60768e-08	-1.24980e-07
2.458	3.48500e-07	-1.57422e-07	1.91078e-07	-1.86192e-07	5.37547e-07	3.51355e-07	7.70795e-08	-9.23586e-08	-1.52790e-08	-4.12842e-07	1.15815e-06	7.45313e-07	2.94267e-07	-7.99944e-08	2.14272e-07	5.68692e-08	-1.91081e-08	3.77611e-08	3.98433e-07	5.87311e-09	4.04306e-07	-1.41236e-07	1.60972e-08	-1.25139e-07
2.482	3.51124e-07	-1.58607e-07	1.92517e-07	-1.86010e-07	5.40604e-07	3.54593e-07	7.88222e-08	-9.20817e-08	-1.32595e-08	-4.11969e-07	1.16508e-06	7.53116e-07	2.96561e-07	-8.06181e-08	2.15943e-07	5.72950e-08	-1.92512e-08	3.80438e-08	4.00881e-07	5.82987e-09	4.06711e-07	-1.41403e-07	1.61163e-08	-1.25287e-07
2.507	3.53746e-07	-1.59792e-07	1.93954e-07	-1.85809e-07	5.43647e-07	3.57837e-07	8.05798e-08	-9.17919e-08	-1.12121e-08	-4.11047e-07	1.17199e-06	7.60944e-07	2.98855e-07	-8.12417e-08	2.17613e-07	5.77205e-08	-1.93941e-08	3.83263e-08	4.03320e-07	5.78513e-09	4.09105e-07	-1.41558e-07	1.61339e-08	-1.25424e-07
2.531	3.56368e-07	-1.60976e-07	1.95392e-07	-1.85589e-07	5.46676e-07	3.61088e-07	8.23523e-08	-9.14892e-08	-9.13681e-09	-4.10077e-07	1.17887e-06	7.68797e-07	3.01149e-07	-8.18654e-08	2.19284e-07	5.81458e-08	-1.95370e-08	3.86087e-08	4.05752e-07	5.73888e-09	4.11491e-07	-1.41701e-07	1.61502e-08	-1.25551e-07
2.556	3.58988e-07	-1.62159e-07	1.96828e-07	-1.85349e-07	5.49693e-07	3.64344e-07	8.41397e-08	-9.11736e-08	-7.03383e-09	-4.09059e-07	1.18573e-06	7.76675e-07	3.03443e-07	-8.24890e-08	2.20954e-07	5.85709e-08	-1.96799e-08	3.88910e-08	4.08175e-07	5.69111e-09	4.13866e-07	-1.41832e-07	1.61652e-08	-1.25667e-07
2.580	3.61607e-07	-1.63342e-07	1.98264e-07	-1.85090e-07	5.52697e-07	3.67606e-07	8.59419e-08	-9.08451e-08	-4.90320e-09	-4.07993e-07	1.19257e-06	7.84577e-07	3.05737e-07	-8.31125e-08	2.22625e-07	5.89957e-08	-1.98226e-08	3.91731e-08	4.10590e-07	5.64182e-09	4.16232e-07	-1.41951e-07	1.61787e-08	-1.25772e-07
2.605	3.64224e-07	-1.64525e-07	1.99699e-07	-1.84813e-07	5.55687e-07	3.70874e-07	8.77589e-08	-9.05039e-08	-2.74501e-09	-4.06878e-07	1.19938e-06	7.92503e-07	3.08030e-07	-8.37360e-08	2.24295e-07	5.94203e-08	-1.99653e-08	3.94550e-08	4.12997e-07	5.59100e-09	4.18588e-07	-1.42058e-07	1.61909e-08	-1.25867e-07
2.630	3.66840e-07	-1.65707e-07	2.01134e-07	-1.84516e-07	5.58664e-07	3.74148e-07	8.95905e-08	-9.01498e-08	-5.59320e-10	-4.05716e-07	1.20617e-06	8.00453e-07	3.10324e-07	-8.43593e-08	2.25964e-07	5.98446e-08	-2.01078e-08	3.97367e-08	4.15395e-07	5.53865e-09	4.20934e-07	-1.42153e-07	1.62017e-08	-1.25951e-07
2.654	3.69455e-07	-1.66888e-07	2.02567e-07	-1.84200e-07	5.61628e-07	3.77428e-07	9.14367e-08	-8.97829e-08	1.65377e-09	-4.04506e-07	1.21293e-06	8.08426e-07	3.12616e-07	-8.49826e-08	2.27634e-07	6.02686e-08	-2.02503e-08	4.00183e-08	4.17785e-07	5.48475e-09	4.23270e-07	-1.42235e-07	1.62111e-08	-1.26024e-07
2.679	3.72068e-07	-1.68068e-07	2.04000e-07	-1.83865e-07	5.64579e-07	3.80713e-07	9.32974e-08	-8.94033e-08	3.89417e-09	-4.03248e-07	1.21967e-06	8.16423e-07	3.14908e-07	-8.56057e-08	2.29303e-07	6.06924e-08	-2.03927e-08	4.02997e-08	4.20167e-07	5.42931e-09	4.25596e-07	-1.42306e-07	1.62192e-08	-1.26087e-07
2.703	3.74680e-07	-1.69248e-07	2.05432e-07	-1.83512e-07	5.67516e-07	3.84004e-07	9.51727e-08	-8.90109e-08	6.16180e-09	-4.01944e-07	1.22639e-06	8.24443e-07	3.17200e-07	-8.62287e-08	2.30971e-07	6.11158e-08	-2.05350e-08	4.05808e-08	4.22540e-07	5.37232e-09	4.27913e-07	-1.42365e-07	1.62259e-08	-1.26139e-07
2.728	3.77289e-07	-1.70427e-07	2.06863e-07	-1.83140e-07	5.70440e-07	3.87300e-07	9.70624e-08	-8.86058e-08	8.45657e-09	-4.00591e-07	1.23308e-06	8.32486e-07	3.19491e-07	-8.68515e-08	2.32640e-07	6.15390e-08	-2.06772e-08	4.08618e-08	4.24905e-07	5.31377e-09	4.30219e-07	-1.42412e-07	1.62312e-08	-1.26180e-07
2.753	3.79898e-07	-1.71605e-07	2.08293e-07	-1.82749e-07	5.73350e-07	3.90601e-07	9.89664e-08	-8.81880e-08	1.07784e-08	-3.99192e-07	1.23974e-06	8.40552e-07	3.21782e-07	-8.74741e-08	2.34307e-07	6.19618e-08	-2.08192e-08	4.11426e-08	4.27261e-07	5.25366e-09	4.32515e-07	-1.42446e-07	1.62351e-08	-1.26211e-07
2.777	3.82504e-07	-1.72782e-07	2.09722e-07	-1.82339e-07	5.76247e-07	3.93908e-07	1.00885e-07	-8.77575e-08	1.31272e-08	-3.97746e-07	1.24639e-06	8.48640e-07	3.24071e-07	-8.80965e-08	2.35975e-07	6.23843e-08	-2.09612e-08	4.14231e-08	4.29609e-07	5.19199e-09	4.34801e-07	-1.42469e-07	1.62377e-08	-1.26231e-07
2.802	3.85108e-07	-1.73958e-07	2.11150e-07	-1.81911e-07	5.79131e-07	3.97220e-07	1.02817e-07	-8.73144e-08	1.55028e-08	-3.96253e-07	1.25300e-06	8.56751e-07	3.26360e-07	-8.87187e-08	2.37641e-07	6.28065e-08	-2.11030e-08	4.17034e-08	4.31948e-07	5.12873e-09	4.37077e-07	-1.42480e-07	1.62390e-08	-1.26241e-07
2.826	3.87711e-07	-1.75134e-07	2.12577e-07	-1.81464e-07	5.82001e-07	4.00537e-07	1.04764e-07	-8.68587e-08	1.79052e-08	-3.94713e-07	1.25960e-06	8.64883e-07	3.28648e-07	-8.93407e-08	2.39307e-07	6.32283e-08	-2.12448e-08	4.19835e-08	4.34278e-07	5.06390e-09	4.39342e-07	-1.42478e-07	1.62388e-08	-1.26240e-07
2.851	3.90311e-07	-1.76309e-07	2.14002e-07	-1.80998e-07	5.84857e-07	4.03859e-07	1.06725e-07	-8.63904e-08	2.03343e-08	-3.93127e-07	1.26616e-06	8.73038e-07	3.30935e-07	-8.99624e-08	2.40973e-07	6.36497e-08	-2.13864e-08	4.22634e-08	4.36600e-07	4.99749e-09	4.41597e-07	-1.42465e-07	1.62373e-08	-1.26228e-07
2.875	3.92909e-07	-1.77482e-07	2.15427e-07	-1.80515e-07	5.87701e-07	4.07186e-07	1.08700e-07	-8.59096e-08	2.27900e-08	-3.91495e-07	1.27271e-06	8.81214e-07	3.33221e-07	-9.05838e-08	2.42637e-07	6.40708e-08	-2.15279e-08	4.25430e-08	4.38913e-07	4.92948e-09	4.43842e-07	-1.42440e-07	1.62345e-08	-1.26206e-07
2.900	3.95506e-07	-1.78655e-07	2.16851e-07	-1.80013e-07	5.90530e-07	4.10518e-07	1.10688e-07	-8.54162e-08	2.52721e-08	-3.89816e-07	1.27923e-06	8.89411e-07	3.35506e-07	-9.12050e-08	2.44301e-07	6.44915e-08	-2.16692e-08	4.28223e-08	4.41217e-07	4.85989e-09	4.46076e-07	-1.42403e-07	1.62302e-08	-1.26173e-07
2.925	3.98100e-07	-1.79827e-07	2.18273e-07	-1.79492e-07	5.93346e-07	4.13854e-07	1.12691e-07	-8.49103e-08	2.77806e-08	-3.88091e-07	1.28572e-06	8.97630e-07	3.37790e-07	-9.18258e-08	2.45964e-07	6.49118e-08	-2.18104e-08	4.31014e-08	4.43512e-07	4.78869e-09	4.48300e-07	-1.42354e-07	1.62247e-08	-1.26130e-07
2.949	4.00691e-07	-1.80998e-07	2.19694e-07	-1.78953e-07	5.96148e-07	4.17195e-07	1.14707e-07	-8.43920e-08	3.03154e-08	-3.86321e-07	1.29219e-06	9.05869e-07	3.40072e-07	-9.24463e-08	2.47626e-07	6.53317e-08	-2.19515e-08	4.33802e-08	4.45798e-07	4.71589e-09	4.50514e-07	-1.42294e-07	1.62178e-08	-1.26076e-07
2.974	4.03281e-07	-1.82167e-07	2.21113e-07	-1.78397e-07	5.98937e-07	4.20540e-07	1.16738e-07	-8.38612e-08	3.28764e-08	-3.84505e-07	1.29863e-06	9.14129e-07	3.42354e-07	-9.30665e-08	2.49287e-07	6.57512e-08	-2.20925e-08	4.36587e-08	4.48075e-07	4.64148e-09	4.52716e-07	-1.42221e-07	1.62095e-08	-1.26012e-07
2.998	4.05868e-07	-1.83336e-07	2.22532e-07	-1.77822e-07	6.01712e-07	4.23890e-07	1.18781e-07	-8.33180e-08	3.54634e-08	-3.82643e-07	1.30505e-06	9.22410e-07	3.44634e-07	-9.36863e-08	2.50948e-07	6.61702e-08	-2.22333e-08	4.39370e-08	4.50343e-07	4.56546e-09	4.54909e-07	-1.42137e-07	1.61999e-08	-1.25937e-07
3.023	4.08452e-07	-1.84503e-07	2.23949e-07	-1.77229e-07	6.04474e-07	4.27245e-07	1.20839e-07	-8.27625e-08	3.80764e-08	-3.80736e-07	1.31145e-06	9.30711e-07	3.46913e-07	-9.43058e-08	2.52607e-07	6.65889e-08	-2.23739e-08	4.42149e-08	4.52602e-07	4.48781e-09	4.57090e-07	-1.42041e-07	1.61889e-08	-1.25852e-07
3.047	4.11034e-07	-1.85669e-07	2.25365e-07	-1.76618e-07	6.07221e-07	4.30603e-07	1.22910e-07	-8.21946e-08	4.07153e-08	-3.78784e-07	1.31782e-06	9.39031e-07	3.49190e-07	-9.49248e-08	2.54265e-07	6.70070e-08	-2.25144e-08	4.44926e-08	4.54852e-07	4.40855e-09	4.59261e-07	-1.41933e-07	1.61766e-08	-1.25756e-07
3.072	4.13613e-07	-1.86835e-07	2.26779e-07	-1.75989e-07	6.09956e-07	4.33966e-07	1.24994e-07	-8.16144e-08	4.33799e-08	-3.76787e-07	1.32416e-06	9.47372e-07	3.51465e-07	-9.55435e-08	2.55922e-07	6.74247e-08	-2.26548e-08	4.47699e-08	4.57093e-07	4.32765e-09	4.61421e-07	-1.41813e-07	1.61629e-08	-1.25650e-07
3.097	4.16190e-07	-1.87998e-07	2.28191e-07	-1.75343e-07	6.12676e-07	4.37333e-07	1.27092e-07	-8.10219e-08	4.60702e-08	-3.74745e-07	1.33048e-06	9.55732e-07	3.53740e-07	-9.61617e-08	2.57578e-07	6.78419e-08	-2.27950e-08	4.50470e-08	4.59325e-07	4.24513e-09	4.63570e-07	-1.41681e-07	1.61480e-08	-1.25533e-07
3.121	4.18764e-07	-1.89161e-07	2.29603e-07	-1.74678e-07	6.15382e-07	4.40704e-07	1.29203e-07	-8.04172e-08	4.87859e-08	-3.72658e-07	1.33677e-06	9.64111e-07	3.56012e-07	-9.67794e-08	2.59233e-07	6.82587e-08	-2.29350e-08	4.53237e-08	4.61547e-07	4.16097e-09	4.65708e-07	-1.41538e-07	1.61316e-08	-1.25406e-07
3.146	4.21335e-07	-1.90322e-07	2.31012e-07	-1.73996e-07	6.18075e-07	4.44079e-07	1.31327e-07	-7.98003e-08	5.15271e-08	-3.70527e-07	1.34304e-06	9.72510e-07	3.58283e-07	-9.73967e-08	2.60886e-07	6.86749e-08	-2.30749e-08	4.56001e-08	4.63760e-07	4.07516e-09	4.67835e-07	-1.41383e-07	1.61140e-08	-1.25269e-07
3.170	4.23903e-07	-1.91482e-07	2.32420e-07	-1.73297e-07	6.20754e-07	4.47457e-07	1.33465e-07	-7.91712e-08	5.42936e-08	-3.68351e-07	1.34928e-06	9.80927e-07	3.60552e-07	-9.80135e-08	2.62538e-07	6.90907e-08	-2.32145e-08	4.58761e-08	4.65964e-07	3.98771e-09	4.69951e-07	-1.41216e-07	1.60950e-08	-1.25121e-07
3.195	4.26468e-07	-1.92641e-07	2.33827e-07	-1.72580e-07	6.23419e-07	4.50840e-07	1.35615e-07	-7.85300e-08	5.70853e-08	-3.66132e-07	1.35550e-06	9.89363e-07	3.62819e-07	-9.86298e-08	2.64189e-07	6.95059e-08	-2.33541e-08	4.61518e-08	4.68158e-07	3.89861e-09	4.72057e-07	-1.41038e-07	1.60746e-08	-1.24963e-07
3.219	4.29030e-07	-1.93799e-07	2.35232e-07	-1.71845e-07	6.26071e-07	4.54226e-07	1.37779e-07	-7.78766e-08	5.99021e-08	-3.63868e-07	1.36169e-06	9.97818e-07	3.65084e-07	-9.92456e-08	2.65838e-07	6.99206e-08	-2.34934e-08	4.64272e-08	4.70343e-07	3.80786e-09	4.74151e-07	-1.40848e-07	1.60530e-08	-1.24795e-07
3.244	4.31589e-07	-1.94955e-07	2.36635e-07	-1.71093e-07	6.28708e-07	4.57615e-07	1.39955e-07	-7.72113e-08	6.27438e-08	-3.61561e-07	1.36785e-06	1.00629e-06	3.67347e-07	-9.98608e-08	2.67486e-07	7.03348e-08	-2.36326e-08	4.67022e-08	4.72519e-07	3.71545e-09	4.76234e-07	-1.40647e-07	1.60300e-08	-1.24617e-07
3.269	4.34145e-07	-1.96109e-07	2.38036e-07	-1.70324e-07	6.31332e-07	4.61008e-07	1.42144e-07	-7.65339e-08	6.56104e-08	-3.59209e-07	1.37399e-06	1.01478e-06	3.69608e-07	-1.00475e-07	2.69133e-07	7.07484e-08	-2.37715e-08	4.69768e-08	4.74685e-07	3.62138e-09	4.78306e-07	-1.40433e-07	1.60057e-08	-1.24428e-07
3.293	4.36698e-07	-1.97262e-07	2.39436e-07	-1.69537e-07	6.33942e-07	4.64405e-07	1.44346e-07	-7.58445e-08	6.85016e-08	-3.56815e-07	1.38010e-06	1.02329e-06	3.71867e-07	-1.01090e-07	2.70778e-07	7.11614e-08	-2.39103e-08	4.72511e-08	4.76841e-07	3.52564e-09	4.80367e-07	-1.40209e-07	1.59801e-08	-1.24229e-07
3.318	4.39247e-07	-1.98414e-07	2.40834e-07	-1.68733e-07	6.36538e-07	4.67805e-07	1.46561e-07	-7.51432e-08	7.14175e-08	-3.54377e-07	1.38619e-06	1.03181e-06	3.74124e-07	-1.01703e-07	2.72421e-07	7.15739e-08	-2.40489e-08	4.75250e-08	4.78988e-07	3.42824e-09	4.82416e-07	-1.39972e-07	1.59532e-08	-1.24019e-07
3.342	4.41793e-07	-1.99564e-07	2.42230e-07	-1.67912e-07	6.39120e-07	4.71208e-07	1.48788e-07	-7.44300e-08	7.43578e-08	-3.51896e-07	1.39225e-06	1.04036e-06	3.76379e-07	-1.02316e-07	2.74063e-07	7.19858e-08	-2.41873e-08	4.77985e-08	4.81125e-07	3.32916e-09	4.84454e-07	-1.39725e-07	1.59250e-08	-1.23800e-07
3.367	4.44336e-07	-2.00712e-07	2.43624e-07	-1.67074e-07	6.41688e-07	4.74614e-07	1.51027e-07	-7.37049e-08	7.73225e-08	-3.49372e-07	1.39829e-06	1.04892e-06	3.78631e-07	-1.02928e-07	2.75703e-07	7.23971e-08	-2.43255e-08	4.80716e-08	4.83253e-07	3.22840e-09	4.86481e-07	-1.39465e-07	1.58954e-08	-1.23570e-07
3.391	4.46875e-07	-2.01859e-07	2.45016e-07	-1.66219e-07	6.44242e-07	4.78023e-07	1.53279e-07	-7.29680e-08	8.03114e-08	-3.46806e-07	1.40430e-06	1.05749e-06	3.80881e-07	-1.03540e-07	2.77341e-07	7.28078e-08	-2.44635e-08	4.83443e-08	4.85370e-07	3.12597e-09	4.88496e-07	-1.39195e-07	1.58646e-08	-1.23330e-07
3.416	4.49411e-07	-2.03005e-07	2.46406e-07	-1.65347e-07	6.46782e-07	4.81435e-07	1.55544e-07	-7.22194e-08	8.33244e-08	-3.44197e-07	1.41028e-06	1.06609e-06	3.83129e-07	-1.04151e-07	2.78978e-07	7.32179e-08	-2.46013e-08	4.86166e-08	4.87479e-07	3.02185e-09	4.90500e-07	-1.38913e-07	1.58324e-08	-1.23080e-07
3.441	4.51943e-07	-2.04149e-07	2.47794e-07	-1.64459e-07	6.49308e-07	4.84849e-07	1.57820e-07	-7.14590e-08	8.63614e-08	-3.41545e-07	1.41624e-06	1.07470e-06	3.85374e-07	-1.04761e-07	2.80613e-07	7.36273e-08	-2.47389e-08	4.88885e-08	4.89577e-07	2.91604e-09	4.92493e-07	-1.38619e-07	1.57990e-08	-1.22820e-07
3.465	4.54471e-07	-2.05291e-07	2.49181e-07	-1.63553e-07	6.51820e-07	4.88267e-07	1.60109e-07	-7.06869e-08	8.94222e-08	-3.38851e-07	1.42217e-06	1.08332e-06	3.87616e-07	-1.05371e-07	2.82245e-07	7.40361e-08	-2.48762e-08	4.91599e-08	4.91665e-07	2.80854e-09	4.94474e-07	-1.38314e-07	1.57642e-08	-1.22550e-07
3.490	4.56996e-07	-2.06431e-07	2.50565e-07	-1.62631e-07	6.54318e-07	4.91687e-07	1.62410e-07	-6.99031e-08	9.25067e-08	-3.36116e-07	1.42808e-06	1.09196e-06	3.89856e-07	-1.05980e-07	2.83876e-07	7.44443e-08	-2.50134e-08	4.94309e-08	4.93744e-07	2.69935e-09	4.96443e-07	-1.37998e-07	1.57282e-08	-1.22270e-07
3.514	4.59517e-07	-2.07570e-07	2.51947e-07	-1.61692e-07	6.56803e-07	4.95110e-07	1.64723e-07	-6.91078e-08	9.56148e-08	-3.33338e-07	1.43396e-06	1.10062e-06	3.92093e-07	-1.06588e-07	2.85505e-07	7.48518e-08	-2.51503e-08	4.97015e-08	4.95813e-07	2.58847e-09	4.98401e-07	-1.37671e-07	1.56908e-08	-1.21980e-07
3.539	4.62034e-07	-2.08707e-07	2.53327e-07	-1.60737e-07	6.59273e-07	4.98536e-07	1.67047e-07	-6.83009e-08	9.87463e-08	-3.30519e-07	1.43981e-06	1.10929e-06	3.94328e-07	-1.07195e-07	2.87132e-07	7.52586e-08	-2.52870e-08	4.99717e-08	4.97871e-07	2.47588e-09	5.00347e-07	-1.37332e-07	1.56522e-08	-1.21680e-07
3.564	4.64547e-07	-2.09842e-07	2.54705e-07	-1.59765e-07	6.61729e-07	5.01963e-07	1.69384e-07	-6.74825e-08	1.01901e-07	-3.27659e-07	1.44564e-06	1.11798e-06	3.96559e-07	-1.07802e-07	2.88757e-07	7.56648e-08	-2.54235e-08	5.02413e-08	4.99920e-07	2.36159e-09	5.02282e-07	-1.36982e-07	1.56123e-08	-1.21369e-07
3.588	4.67056e-07	-2.10975e-07	2.56080e-07	-1.58777e-07	6.64171e-07	5.05393e-07	1.71732e-07	-6.66526e-08	1.05079e-07	-3.24757e-07	1.45144e-06	1.12668e-06	3.98788e-07	-1.08408e-07	2.90380e-07	7.60703e-08	-2.55597e-08	5.05106e-08	5.01959e-07	2.24560e-09	5.04204e-07	-1.36621e-07	1.55712e-08	-1.21049e-07
3.613	4.69560e-07	-2.12107e-07	2.57454e-07	-1.57773e-07	6.66599e-07	5.08826e-07	1.74091e-07	-6.58113e-08	1.08280e-07	-3.21814e-07	1.45722e-06	1.13540e-06	4.01013e-07	-1.09013e-07	2.92001e-07	7.64750e-08	-2.56957e-08	5.07793e-08	5.03987e-07	2.12790e-09	5.06115e-07	-1.36248e-07	1.55287e-08	-1.20719e-07
3.637	4.72061e-07	-2.13236e-07	2.58825e-07	-1.56753e-07	6.69013e-07	5.12260e-07	1.76463e-07	-6.49586e-08	1.11504e-07	-3.18831e-07	1.46296e-06	1.14413e-06	4.03236e-07	-1.09617e-07	2.93619e-07	7.68790e-08	-2.58314e-08	5.10476e-08	5.06006e-07	2.00849e-09	5.08014e-07	-1.35865e-07	1.54850e-08	-1.20380e-07
3.662	4.74558e-07	-2.14364e-07	2.60194e-07	-1.55716e-07	6.71413e-07	5.15697e-07	1.78845e-07	-6.40946e-08	1.14751e-07	-3.15806e-07	1.46868e-06	1.15288e-06	4.05456e-07	-1.10220e-07	2.95235e-07	7.72824e-08	-2.59670e-08	5.13154e-08	5.08014e-07	1.88736e-09	5.09902e-07	-1.35470e-07	1.54400e-08	-1.20030e-07
3.686	4.77050e-07	-2.15490e-07	2.61560e-07	-1.54663e-07	6.73799e-07	5.19135e-07	1.81239e-07	-6.32194e-08	1.18020e-07	-3.12742e-07	1.47438e-06	1.16164e-06	4.07672e-07	-1.10823e-07	2.96849e-07	7.76849e-08	-2.61022e-08	5.15827e-08	5.10012e-07	1.76452e-09	5.11777e-07	-1.35064e-07	1.53938e-08	-1.19671e-07
3.711	4.79538e-07	-2.16614e-07	2.62924e-07	-1.53595e-07	6.76170e-07	5.22576e-07	1.83644e-07	-6.23329e-08	1.21312e-07	-3.09637e-07	1.48005e-06	1.17041e-06	4.09885e-07	-1.11424e-07	2.98461e-07	7.80868e-08	-2.62372e-08	5.18495e-08	5.12000e-07	1.63997e-09	5.13640e-07	-1.34648e-07	1.53463e-08	-1.19301e-07
3.736	4.82022e-07	-2.17735e-07	2.64286e-07	-1.52510e-07	6.78528e-07	5.26018e-07	1.86061e-07	-6.14352e-08	1.24626e-07	-3.06491e-07	1.48569e-06	1.17920e-06	4.12095e-07	-1.12025e-07	3.00070e-07	7.84878e-08	-2.63720e-08	5.21158e-08	5.13978e-07	1.51369e-09	5.15492e-07	-1.34220e-07	1.52976e-08	-1.18922e-07
3.760	4.84501e-07	-2.18855e-07	2.65645e-07	-1.51410e-07	6.80871e-07	5.29462e-07	1.88488e-07	-6.05264e-08	1.27962e-07	-3.03306e-07	1.49131e-06	1.18800e-06	4.14302e-07	-1.12625e-07	3.01677e-07	7.88881e-08	-2.65065e-08	5.23816e-08	5.15946e-07	1.38569e-09	5.17331e-07	-1.33781e-07	1.52476e-08	-1.18534e-07
3.785	4.86975e-07	-2.19973e-07	2.67002e-07	-1.50294e-07	6.83201e-07	5.32907e-07	1.90927e-07	-5.96065e-08	1.31320e-07	-3.00082e-07	1.49690e-06	1.19681e-06	4.16505e-07	-1.13224e-07	3.03281e-07	7.92876e-08	-2.66407e-08	5.26469e-08	5.17903e-07	1.25596e-09	5.19159e-07	-1.33332e-07	1.51963e-08	-1.18135e-07
3.809	4.89445e-07	-2.21089e-07	2.68356e-07	-1.49162e-07	6.85516e-07	5.36354e-07	1.93376e-07	-5.86756e-08	1.34700e-07	-2.96818e-07	1.50246e-06	1.20564e-06	4.18704e-07	-1.13822e-07	3.04882e-07	7.96863e-08	-2.67747e-08	5.29116e-08	5.19850e-07	1.12451e-09	5.20974e-07	-1.32871e-07	1.51438e-08	-1.17727e-07
3.834	4.91911e-07	-2.22203e-07	2.69708e-07	-1.48015e-07	6.87817e-07	5.39802e-07	1.95836e-07	-5.77337e-08	1.38102e-07	-2.93514e-07	1.50799e-06	1.21448e-06	4.20900e-07	-1.14419e-07	3.06482e-07	8.00843e-08	-2.69084e-08	5.31759e-08	5.21786e-07	9.91336e-10	5.22777e-07	-1.32400e-07	1.50901e-08	-1.17310e-07
3.858	4.94371e-07	-2.23314e-07	2.71057e-07	-1.46852e-07	6.90104e-07	5.43252e-07	1.98307e-07	-5.67809e-08	1.41526e-07	-2.90172e-07	1.51350e-06	1.22333e-06	4.23093e-07	-1.15015e-07	3.08078e-07	8.04814e-08	-2.70418e-08	5.34395e-08	5.23712e-07	8.56428e-10	5.24568e-07	-1.31917e-07	1.50351e-08	-1.16882e-07
3.883	4.96827e-07	-2.24423e-07	2.72404e-07	-1.45674e-07	6.92377e-07	5.46703e-07	2.00788e-07	-5.58172e-08	1.44971e-07	-2.86790e-07	1.51898e-06	1.23219e-06	4.25282e-07	-1.15610e-07	3.09672e-07	8.08776e-08	-2.71750e-08	5.37027e-08	5.25627e-07	7.19789e-10	5.26347e-07	-1.31424e-07	1.49790e-08	-1.16446e-07
3.908	4.99278e-07	-2.25531e-07	2.73748e-07	-1.44480e-07	6.94636e-07	5.50156e-07	2.03279e-07	-5.48427e-08	1.48437e-07	-2.83370e-07	1.52444e-06	1.24107e-06	4.27467e-07	-1.16204e-07	3.11263e-07	8.12731e-08	-2.73078e-08	5.39652e-08	5.27532e-07	5.81416e-10	5.28114e-07	-1.30921e-07	1.49215e-08	-1.15999e-07
3.932	5.01724e-07	-2.26635e-07	2.75089e-07	-1.43272e-07	6.96881e-07	5.53609e-07	2.05782e-07	-5.38574e-08	1.51924e-07	-2.79912e-07	1.52987e-06	1.24996e-06	4.29648e-07	-1.16797e-07	3.12851e-07	8.16677e-08	-2.74404e-08	5.42272e-08	5.29427e-07	4.41309e-10	5.29868e-07	-1.30406e-07	1.48629e-08	-1.15544e-07
3.957	5.04166e-07	-2.27738e-07	2.76427e-07	-1.42048e-07	6.99111e-07	5.57063e-07	2.08294e-07	-5.28615e-08	1.55432e-07	-2.76415e-07	1.53527e-06	1.25886e-06	4.31826e-07	-1.17389e-07	3.14437e-07	8.20614e-08	-2.75727e-08	5.44887e-08	5.31310e-07	2.99467e-10	5.31610e-07	-1.29881e-07	1.48031e-08	-1.15078e-07
3.981	5.06602e-07	-2.28839e-07	2.77763e-07	-1.40809e-07	7.01327e-07	5.60519e-07	2.10816e-07	-5.18549e-08	1.58961e-07	-2.72880e-07	1.54064e-06	1.26776e-06	4.33999e-07	-1.17980e-07	3.16019e-07	8.24543e-08	-2.77047e-08	5.47496e-08	5.33184e-07	1.55887e-10	5.33340e-07	-1.29346e-07	1.47420e-08	-1.14604e-07
4.006	5.09033e-07	-2.29937e-07	2.79096e-07	-1.39555e-07	7.03530e-07	5.63975e-07	2.13349e-07	-5.08377e-08	1.62511e-07	-2.69307e-07	1.54599e-06	1.27669e-06	4.36168e-07	-1.18569e-07	3.17599e-07	8.28463e-08	-2.78364e-08	5.50098e-08	5.35046e-07	1.05683e-11	5.35057e-07	-1.28800e-07	1.46798e-08	-1.14120e-07
4.030	5.11459e-07	-2.31033e-07	2.80426e-07	-1.38286e-07	7.05718e-07	5.67431e-07	2.15891e-07	-4.98099e-08	1.66081e-07	-2.65697e-07	1.55131e-06	1.28562e-06	4.38334e-07	-1.19158e-07	3.19176e-07	8.32374e-08	-2.79678e-08	5.52695e-08	5.36898e-07	-1.36490e-10	5.36762e-07	-1.28243e-07	1.46163e-08	-1.13626e-07
4.055	5.13879e-07	-2.32126e-07	2.81753e-07	-1.37003e-07	7.07892e-07	5.70889e-07	2.18444e-07	-4.87717e-08	1.69672e-07	-2.62049e-07	1.55661e-06	1.29456e-06	4.40495e-07	-1.19746e-07	3.20750e-07	8.36276e-08	-2.80989e-08	5.55286e-08	5.38740e-07	-2.85288e-10	5.38454e-07	-1.27676e-07	1.45517e-08	-1.13124e-07
4.080	5.16295e-07	-2.33217e-07	2.83078e-07	-1.35704e-07	7.10051e-07	5.74347e-07	2.21006e-07	-4.77231e-08	1.73283e-07	-2.58364e-07	1.56188e-06	1.30351e-06	4.42652e-07	-1.20332e-07	3.22320e-07	8.40168e-08	-2.82297e-08	5.57871e-08	5.40570e-07	-4.35827e-10	5.40134e-07	-1.27098e-07	1.44858e-08	-1.12612e-07
4.104	5.18705e-07	-2.34306e-07	2.84399e-07	-1.34391e-07	7.12197e-07	5.77806e-07	2.23578e-07	-4.66640e-08	1.76914e-07	-2.54642e-07	1.56712e-06	1.31247e-06	4.44805e-07	-1.20917e-07	3.23888e-07	8.44052e-08	-2.83602e-08	5.60450e-08	5.42390e-07	-5.88109e-10	5.41802e-07	-1.26510e-07	1.44188e-08	-1.12091e-07
4.129	5.21109e-07	-2.35392e-07	2.85717e-07	-1.33064e-07	7.14328e-07	5.81265e-07	2.26159e-07	-4.55947e-08	1.80564e-07	-2.50883e-07	1.57233e-06	1.32145e-06	4.46954e-07	-1.21501e-07	3.25452e-07	8.47926e-08	-2.84904e-08	5.63022e-08	5.44199e-07	-7.42134e-10	5.43457e-07	-1.25911e-07	1.43506e-08	-1.11561e-07
4.153	5.23509e-07	-2.36476e-07	2.87033e-07	-1.31722e-07	7.16446e-07	5.84724e-07	2.28750e-07	-4.45151e-08	1.84235e-07	-2.47087e-07	1.57752e-06	1.33043e-06	4.49098e-07	-1.22084e-07	3.27014e-07	8.51791e-08	-2.86203e-08	5.65588e-08	5.45997e-07	-8.97902e-10	5.45099e-07	-1.25303e-07	1.42812e-08	-1.11022e-07
4.178	5.25902e-07	-2.37557e-07	2.88345e-07	-1.30365e-07	7.18549e-07	5.88183e-07	2.31350e-07	-4.34254e-08	1.87924e-07	-2.43255e-07	1.58267e-06	1.33942e-06	4.51237e-07	-1.22666e-07	3.28572e-07	8.55646e-08	-2.87498e-08	5.68148e-08	5.47784e-07	-1.05541e-09	5.46729e-07	-1.24684e-07	1.42107e-08	-1.10473e-07
4.202	5.28290e-07	-2.38636e-07	2.89655e-07	-1.28994e-07	7.20638e-07	5.91643e-07	2.33959e-07	-4.23255e-08	1.91634e-07	-2.39387e-07	1.58781e-06	1.34842e-06	4.53372e-07	-1.23246e-07	3.30126e-07	8.59492e-08	-2.88790e-08	5.70702e-08	5.49561e-07	-1.21467e-09	5.48346e-07	-1.24055e-07	1.41390e-08	-1.09916e-07
4.227	5.30673e-07	-2.39712e-07	2.90961e-07	-1.27609e-07	7.22712e-07	5.95103e-07	2.36578e-07	-4.12155e-08	1.95362e-07	-2.35482e-07	1.59291e-06	1.35743e-06	4.55503e-07	-1.23825e-07	3.31678e-07	8.63328e-08	-2.90079e-08	5.73249e-08	5.51326e-07	-1.37567e-09	5.49950e-07	-1.23415e-07	1.40661e-08	-1.09349e-07
4.252	5.33050e-07	-2.40785e-07	2.92264e-07	-1.26210e-07	7.24773e-07	5.98563e-07	2.39205e-07	-4.00956e-08	1.99109e-07	-2.31542e-07	1.59799e-06	1.36645e-06	4.57629e-07	-1.24403e-07	3.33226e-07	8.67153e-08	-2.91364e-08	5.75789e-08	5.53081e-07	-1.53842e-09	5.51542e-07	-1.22766e-07	1.39921e-08	-1.08774e-07
4.276	5.35421e-07	-2.41856e-07	2.93564e-07	-1.24797e-07	7.26820e-07	6.02022e-07	2.41841e-07	-3.89657e-08	2.02876e-07	-2.27567e-07	1.60304e-06	1.37547e-06	4.59750e-07	-1.24980e-07	3.34770e-07	8.70969e-08	-2.92647e-08	5.78323e-08	5.54824e-07	-1.70291e-09	5.53121e-07	-1.22106e-07	1.39169e-08	-1.08189e-07
4.301	5.37786e-07	-2.42925e-07	2.94861e-07	-1.23370e-07	7.28852e-07	6.05482e-07	2.44487e-07	-3.78259e-08	2.06661e-07	-2.23556e-07	1.60806e-06	1.38451e-06	4.61867e-07	-1.25555e-07	3.36311e-07	8.74775e-08	-2.93925e-08	5.80850e-08	5.56557e-07	-1.86914e-09	5.54688e-07	-1.21437e-07	1.38406e-08	-1.07596e-07
4.325	5.40145e-07	-2.43991e-07	2.96154e-07	-1.21929e-07	7.30870e-07	6.08941e-07	2.47140e-07	-3.66763e-08	2.10464e-07	-2.19510e-07	1.61306e-06	1.39355e-06	4.63978e-07	-1.26129e-07	3.37849e-07	8.78571e-08	-2.95201e-08	5.83370e-08	5.58278e-07	-2.03712e-09	5.56241e-07	-1.20757e-07	1.37631e-08	-1.06994e-07
4.350	5.42498e-07	-2.45054e-07	2.97445e-07	-1.20475e-07	7.32874e-07	6.12400e-07	2.49803e-07	-3.55169e-08	2.14286e-07	-2.15429e-07	1.61803e-06	1.40260e-06	4.66085e-07	-1.26702e-07	3.39383e-07	8.82356e-08	-2.96473e-08	5.85884e-08	5.59989e-07	-2.20685e-09	5.57782e-07	-1.20068e-07	1.36846e-08	-1.06383e-07
4.375	5.44846e-07	-2.46114e-07	2.98732e-07	-1.19006e-07	7.34864e-07	6.15858e-07	2.52474e-07	-3.43479e-08	2.18126e-07	-2.11313e-07	1.62297e-06	1.41166e-06	4.68187e-07	-1.27273e-07	3.40914e-07	8.86131e-08	-2.97741e-08	5.88390e-08	5.61688e-07	-2.37831e-09	5.59310e-07	-1.19368e-07	1.36048e-08	-1.05763e-07
4.399	5.47187e-07	-2.47171e-07	3.00015e-07	-1.17524e-07	7.36840e-07	6.19316e-07	2.55153e-07	-3.31692e-08	2.21984e-07	-2.07163e-07	1.62789e-06	1.42073e-06	4.70284e-07	-1.27843e-07	3.42440e-07	8.89895e-08	-2.99006e-08	5.90890e-08	5.63376e-07	-2.55153e-09	5.60825e-07	-1.18659e-07	1.35240e-08	-1.05135e-07
4.424	5.49522e-07	-2.48226e-07	3.01296e-07	-1.16029e-07	7.38802e-07	6.22773e-07	2.57840e-07	-3.19810e-08	2.25860e-07	-2.02978e-07	1.63278e-06	1.42980e-06	4.72376e-07	-1.28412e-07	3.43963e-07	8.93649e-08	-3.00267e-08	5.93382e-08	5.65053e-07	-2.72648e-09	5.62327e-07	-1.17940e-07	1.34421e-08	-1.04498e-07
4.448	5.51851e-07	-2.49278e-07	3.02573e-07	-1.14520e-07	7.40749e-07	6.26230e-07	2.60536e-07	-3.07832e-08	2.29753e-07	-1.98760e-07	1.63764e-06	1.43888e-06	4.74462e-07	-1.28979e-07	3.45483e-07	8.97392e-08	-3.01525e-08	5.95867e-08	5.66719e-07	-2.90318e-09	5.63816e-07	-1.17211e-07	1.33590e-08	-1.03852e-07
4.473	5.54174e-07	-2.50327e-07	3.03846e-07	-1.12997e-07	7.42683e-07	6.29686e-07	2.63240e-07	-2.95760e-08	2.33664e-07	-1.94507e-07	1.64247e-06	1.44796e-06	4.76543e-07	-1.29545e-07	3.46998e-07	9.01124e-08	-3.02779e-08	5.98346e-08	5.68374e-07	-3.08162e-09	5.65292e-07	-1.16473e-07	1.32749e-08	-1.03198e-07
4.497	5.56490e-07	-2.51374e-07	3.05116e-07	-1.11462e-07	7.44602e-07	6.33140e-07	2.65951e-07	-2.83595e-08	2.37592e-07	-1.90221e-07	1.64728e-06	1.45705e-06	4.78620e-07	-1.30109e-07	3.48510e-07	9.04845e-08	-3.04029e-08	6.00816e-08	5.70018e-07	-3.26180e-09	5.66756e-07	-1.15725e-07	1.31896e-08	-1.02535e-07
4.522	5.58800e-07	-2.52417e-07	3.06383e-07	-1.09913e-07	7.46507e-07	6.36594e-07	2.68671e-07	-2.71337e-08	2.41537e-07	-1.85902e-07	1.65205e-06	1.46615e-06	4.80690e-07	-1.30672e-07	3.50018e-07	9.08556e-08	-3.05276e-08	6.03280e-08	5.71650e-07	-3.44372e-09	5.68206e-07	-1.14967e-07	1.31033e-08	-1.01864e-07
4.547	5.61104e-07	-2.53458e-07	3.07646e-07	-1.08351e-07	7.48399e-07	6.40047e-07	2.71398e-07	-2.58986e-08	2.45499e-07	-1.81549e-07	1.65681e-06	1.47526e-06	4.82756e-07	-1.31234e-07	3.51522e-07	9.12255e-08	-3.06519e-08	6.05736e-08	5.73271e-07	-3.62738e-09	5.69644e-07	-1.14200e-07	1.30158e-08	-1.01184e-07
4.571	5.63401e-07	-2.54496e-07	3.08905e-07	-1.06776e-07	7.50276e-07	6.43499e-07	2.74132e-07	-2.46544e-08	2.49478e-07	-1.77163e-07	1.66153e-06	1.48437e-06	4.84816e-07	-1.31794e-07	3.53022e-07	9.15942e-08	-3.07758e-08	6.08185e-08	5.74881e-07	-3.81278e-09	5.71068e-07	-1.13423e-07	1.29273e-08	-1.00496e-07
4.596	5.65691e-07	-2.55530e-07	3.10161e-07	-1.05189e-07	7.52139e-07	6.46950e-07	2.76874e-07	-2.34011e-08	2.53473e-07	-1.72745e-07	1.66623e-06	1.49348e-06	4.86870e-07	-1.32352e-07	3.54518e-07	9.19619e-08	-3.08993e-08	6.10626e-08	5.76479e-07	-3.99991e-09	5.72479e-07	-1.12637e-07	1.28377e-08	-9.97997e-08
4.620	5.67975e-07	-2.56562e-07	3.11413e-07	-1.03588e-07	7.53988e-07	6.50399e-07	2.79624e-07	-2.21387e-08	2.57485e-07	-1.68294e-07	1.67090e-06	1.50260e-06	4.88919e-07	-1.32909e-07	3.56010e-07	9.23284e-08	-3.10224e-08	6.13059e-08	5.78066e-07	-4.18878e-09	5.73877e-07	-1.11842e-07	1.27471e-08	-9.90949e-08
4.645	5.70253e-07	-2.57591e-07	3.12662e-07	-1.01975e-07	7.55823e-07	6.53847e-07	2.82380e-07	-2.08674e-08	2.61513e-07	-1.63811e-07	1.67554e-06	1.51173e-06	4.90962e-07	-1.33465e-07	3.57497e-07	9.26937e-08	-3.11452e-08	6.15485e-08	5.79642e-07	-4.37938e-09	5.75262e-07	-1.11037e-07	1.26553e-08	-9.83819e-08
4.669	5.72523e-07	-2.58616e-07	3.13907e-07	-1.00350e-07	7.57643e-07	6.57294e-07	2.85144e-07	-1.95872e-08	2.65557e-07	-1.59295e-07	1.68016e-06	1.52086e-06	4.93000e-07	-1.34019e-07	3.58981e-07	9.30579e-08	-3.12675e-08	6.17903e-08	5.81206e-07	-4.57172e-09	5.76634e-07	-1.10223e-07	1.25626e-08	-9.76607e-08
4.694	5.74787e-07	-2.59639e-07	3.15148e-07	-9.87112e-08	7.59450e-07	6.60739e-07	2.87914e-07	-1.82982e-08	2.69616e-07	-1.54748e-07	1.68474e-06	1.53000e-06	4.95031e-07	-1.34571e-07	3.60461e-07	9.34208e-08	-3.13895e-08	6.20313e-08	5.82759e-07	-4.76578e-09	5.77993e-07	-1.09400e-07	1.24687e-08	-9.69313e-08
4.719	5.77044e-07	-2.60659e-07	3.16386e-07	-9.70605e-08	7.61243e-07	6.64183e-07	2.90692e-07	-1.70004e-08	2.73692e-07	-1.50169e-07	1.68931e-06	1.53914e-06	4.97057e-07	-1.35122e-07	3.61936e-07	9.37826e-08	-3.15111e-08	6.22716e-08	5.84300e-07	-4.96158e-09	5.79339e-07	-1.08568e-07	1.23739e-08	-9.61939e-08
4.743	5.79295e-07	-2.61675e-07	3.17620e-07	-9.53975e-08	7.63022e-07	6.67624e-07	2.93476e-07	-1.56940e-08	2.77782e-07	-1.45559e-07	1.69384e-06	1.54828e-06	4.99077e-07	-1.35671e-07	3.63407e-07	9.41432e-08	-3.16322e-08	6.25110e-08	5.85830e-07	-5.15910e-09	5.80671e-07	-1.07726e-07	1.22780e-08	-9.54484e-08
4.768	5.81538e-07	-2.62688e-07	3.18850e-07	-9.37222e-08	7.64787e-07	6.71064e-07	2.96267e-07	-1.43789e-08	2.81888e-07	-1.40917e-07	1.69835e-06	1.55743e-06	5.01092e-07	-1.36218e-07	3.64873e-07	9.45026e-08	-3.17530e-08	6.27496e-08	5.87349e-07	-5.35835e-09	5.81991e-07	-1.06876e-07	1.21811e-08	-9.46948e-08
4.792	5.83774e-07	-2.63699e-07	3.20076e-07	-9.20347e-08	7.66537e-07	6.74503e-07	2.99065e-07	-1.30554e-08	2.86009e-07	-1.36245e-07	1.70282e-06	1.56658e-06	5.03100e-07	-1.36764e-07	3.66335e-07	9.48608e-08	-3.18733e-08	6.29875e-08	5.88856e-07	-5.55931e-09	5.83297e-07	-1.06016e-07	1.20831e-08	-9.39333e-08
4.817	5.86004e-07	-2.64706e-07	3.21298e-07	-9.03352e-08	7.68274e-07	6.77939e-07	3.01868e-07	-1.17233e-08	2.90145e-07	-1.31542e-07	1.70728e-06	1.57573e-06	5.05102e-07	-1.37308e-07	3.67793e-07	9.52177e-08	-3.19933e-08	6.32245e-08	5.90351e-07	-5.76200e-09	5.84589e-07	-1.05148e-07	1.19841e-08	-9.31639e-08
4.841	5.88226e-07	-2.65709e-07	3.22516e-07	-8.86237e-08	7.69997e-07	6.81373e-07	3.04678e-07	-1.03829e-08	2.94295e-07	-1.26808e-07	1.71170e-06	1.58489e-06	5.07098e-07	-1.37851e-07	3.69247e-07	9.55734e-08	-3.21128e-08	6.34606e-08	5.91835e-07	-5.96641e-09	5.85869e-07	-1.04271e-07	1.18841e-08	-9.23867e-08
4.866	5.90441e-07	-2.66710e-07	3.23731e-07	-8.69003e-08	7.71706e-07	6.84806e-07	3.07495e-07	-9.03419e-09	2.98460e-07	-1.22044e-07	1.71610e-06	1.59405e-06	5.09087e-07	-1.38392e-07	3.70696e-07	9.59279e-08	-3.22319e-08	6.36960e-08	5.93308e-07	-6.17254e-09	5.87135e-07	-1.03385e-07	1.17832e-08	-9.16016e-08
4.891	5.92649e-07	-2.67707e-07	3.24941e-07	-8.51652e-08	7.73401e-07	6.88236e-07	3.10317e-07	-7.67721e-09	3.02640e-07	-1.17250e-07	1.72047e-06	1.60322e-06	5.11071e-07	-1.38931e-07	3.72140e-07	9.62810e-08	-3.23505e-08	6.39305e-08	5.94769e-07	-6.38038e-09	5.88388e-07	-1.02490e-07	1.16812e-08	-9.08088e-08
4.915	5.94849e-07	-2.68701e-07	3.26148e-07	-8.34183e-08	7.75082e-07	6.91664e-07	3.13145e-07	-6.31207e-09	3.06833e-07	-1.12426e-07	1.72481e-06	1.61238e-06	5.13048e-07	-1.39469e-07	3.73580e-07	9.66329e-08	-3.24688e-08	6.41642e-08	5.96218e-07	-6.58993e-09	5.89628e-07	-1.01586e-07	1.15782e-08	-9.00083e-08
4.940	5.97042e-07	-2.69692e-07	3.27351e-07	-8.16598e-08	7.76749e-07	6.95089e-07	3.15979e-07	-4.93884e-09	3.11040e-07	-1.07572e-07	1.72913e-06	1.62155e-06	5.15019e-07	-1.40004e-07	3.75015e-07	9.69836e-08	-3.25866e-08	6.43970e-08	5.97655e-07	-6.80118e-09	5.90854e-07	-1.00674e-07	1.14742e-08	-8.92001e-08
4.964	5.99228e-07	-2.70679e-07	3.28549e-07	-7.98899e-08	7.78402e-07	6.98512e-07	3.18819e-07	-3.55758e-09	3.15261e-07	-1.02689e-07	1.73341e-06	1.63072e-06	5.16983e-07	-1.40538e-07	3.76445e-07	9.73329e-08	-3.27040e-08	6.46289e-08	5.99081e-07	-7.01415e-09	5.92067e-07	-9.97537e-08	1.13693e-08	-8.83843e-08
4.989	6.01407e-07	-2.71663e-07	3.29743e-07	-7.81085e-08	7.80041e-07	7.01933e-07	3.21664e-07	-2.16839e-09	3.19495e-07	-9.77771e-08	1.73767e-06	1.63990e-06	5.18941e-07	-1.41071e-07	3.77871e-07	9.76809e-08	-3.28209e-08	6.48600e-08	6.00496e-07	-7.22881e-09	5.93267e-07	-9.88244e-08	1.12634e-08	-8.75610e-08
5.014	6.03578e-07	-2.72644e-07	3.30934e-07	-7.63158e-08	7.81667e-07	7.05351e-07	3.24514e-07	-7.71327e-10	3.23743e-07	-9.28359e-08	1.74191e-06	1.64907e-06	5.20893e-07	-1.41601e-07	3.79292e-07	9.80277e-08	-3.29374e-08	6.50903e-08	6.01898e-07	-7.44518e-09	5.94453e-07	-9.78867e-08	1.11565e-08	-8.67302e-08
5.038	6.05741e-07	-2.73621e-07	3.32120e-07	-7.45118e-08	7.83278e-07	7.08767e-07	3.27370e-07	6.33527e-10	3.28004e-07	-8.78661e-08	1.74611e-06	1.65825e-06	5.22838e-07	-1.42130e-07	3.80708e-07	9.83731e-08	-3.30535e-08	6.53196e-08	6.03289e-07	-7.66324e-09	5.95626e-07	-9.69407e-08	1.10487e-08	-8.58920e-08
5.063	6.07897e-07	-2.74595e-07	3.33302e-07	-7.26967e-08	7.84876e-07	7.12179e-07	3.30231e-07	2.04609e-09	3.32277e-07	-8.28678e-08	1.75029e-06	1.66743e-06	5.24776e-07	-1.42657e-07	3.82119e-07	9.87171e-08	-3.31691e-08	6.55481e-08	6.04668e-07	-7.88300e-09	5.96785e-07	-9.59862e-08	1.09399e-08	-8.50463e-08
5.087	6.10046e-07	-2.75566e-07	3.34480e-07	-7.08706e-08	7.86460e-07	7.15589e-07	3.33097e-07	3.46630e-09	3.36563e-07	-7.78412e-08	1.75445e-06	1.67660e-06	5.26707e-07	-1.43182e-07	3.83526e-07	9.90599e-08	-3.32842e-08	6.57756e-08	6.06036e-07	-8.10445e-09	5.97931e-07	-9.50235e-08	1.08302e-08	-8.41933e-08
5.112	6.12186e-07	-2.76533e-07	3.35654e-07	-6.90335e-08	7.88030e-07	7.18997e-07	3.35968e-07	4.89407e-09	3.40862e-07	-7.27866e-08	1.75857e-06	1.68578e-06	5.28632e-07	-1.43705e-07	3.84927e-07	9.94012e-08	-3.33989e-08	6.60023e-08	6.07391e-07	-8.32758e-09	5.99064e-07	-9.40526e-08	1.07195e-08	-8.33331e-08
5.136	6.14319e-07	-2.77496e-07	3.36823e-07	-6.71856e-08	7.89587e-07	7.22401e-07	3.38844e-07	6.32932e-09	3.45173e-07	-6.77041e-08	1.76267e-06	1.69496e-06	5.30550e-07	-1.44226e-07	3.86324e-07	9.97413e-08	-3.35132e-08	6.62281e-08	6.08735e-07	-8.55240e-09	6.00183e-07	-9.30735e-08	1.06079e-08	-8.24656e-08
5.161	6.16444e-07	-2.78456e-07	3.37988e-07	-6.53269e-08	7.91129e-07	7.25802e-07	3.41724e-07	7.77198e-09	3.49496e-07	-6.25941e-08	1.76674e-06	1.70414e-06	5.32461e-07	-1.44746e-07	3.87715e-07	1.00080e-07	-3.36269e-08	6.64529e-08	6.10068e-07	-8.77890e-09	6.01289e-07	-9.20863e-08	1.04954e-08	-8.15909e-08
5.186	6.18561e-07	-2.79412e-07	3.39149e-07	-6.34576e-08	7.92658e-07	7.29200e-07	3.44610e-07	9.22196e-09	3.53831e-07	-5.74568e-08	1.77078e-06	1.71332e-06	5.34365e-07	-1.45263e-07	3.89101e-07	1.00417e-07	-3.37403e-08	6.66769e-08	6.11388e-07	-9.00708e-09	6.02381e-07	-9.10911e-08	1.03820e-08	-8.07091e-08
5.210	6.20671e-07	-2.80365e-07	3.40306e-07	-6.15776e-08	7.94173e-07	7.32595e-07	3.47499e-07	1.06792e-08	3.58178e-07	-5.22923e-08	1.77480e-06	1.72250e-06	5.36262e-07	-1.45779e-07	3.90483e-07	1.00753e-07	-3.38531e-08	6.68999e-08	6.12696e-07	-9.23692e-09	6.03459e-07	-9.00879e-08	1.02677e-08	-7.98203e-08
5.235	6.22772e-07	-2.81314e-07	3.41458e-07	-5.96872e-08	7.95674e-07	7.35987e-07	3.50393e-07	1.21436e-08	3.62536e-07	-4.71010e-08	1.77879e-06	1.73168e-06	5.38152e-07	-1.46293e-07	3.91859e-07	1.01087e-07	-3.39655e-08	6.71220e-08	6.13993e-07	-9.46844e-09	6.04525e-07	-8.90769e-08	1.01524e-08	-7.89244e-08
5.259	6.24865e-07	-2.82260e-07	3.42606e-07	-5.77864e-08	7.97162e-07	7.39375e-07	3.53291e-07	1.36151e-08	3.66906e-07	-4.18830e-08	1.78275e-06	1.74086e-06	5.40035e-07	-1.46805e-07	3.93230e-07	1.01421e-07	-3.40774e-08	6.73431e-08	6.15278e-07	-9.70162e-09	6.05576e-07	-8.80579e-08	1.00363e-08	-7.80216e-08
5.284	6.26951e-07	-2.83202e-07	3.43749e-07	-5.58753e-08	7.98636e-07	7.42760e-07	3.56193e-07	1.50936e-08	3.71286e-07	-3.66386e-08	1.78668e-06	1.75004e-06	5.41911e-07	-1.47315e-07	3.94596e-07	1.01752e-07	-3.41888e-08	6.75633e-08	6.16551e-07	-9.93646e-09	6.06615e-07	-8.70312e-08	9.91928e-09	-7.71119e-08
5.308	6.29028e-07	-2.84140e-07	3.44888e-07	-5.39541e-08	8.00096e-07	7.46142e-07	3.59099e-07	1.65791e-08	3.75678e-07	-3.13680e-08	1.79059e-06	1.75922e-06	5.43779e-07	-1.47823e-07	3.95956e-07	1.02082e-07	-3.42998e-08	6.77826e-08	6.17812e-07	-1.01730e-08	6.07639e-07	-8.59967e-08	9.80138e-09	-7.61954e-08
5.333	6.31097e-07	-2.85075e-07	3.46022e-07	-5.20227e-08	8.01543e-07	7.49520e-07	3.62008e-07	1.80714e-08	3.80080e-07	-2.60714e-08	1.79447e-06	1.76840e-06	5.45640e-07	-1.48329e-07	3.97312e-07	1.02411e-07	-3.44103e-08	6.80009e-08	6.19062e-07	-1.04111e-08	6.08650e-07	-8.49546e-08	9.68260e-09	-7.52720e-08
5.358	6.33158e-07	-2.86006e-07	3.47152e-07	-5.00813e-08	8.02976e-07	7.52894e-07	3.64922e-07	1.95704e-08	3.84492e-07	-2.07491e-08	1.79832e-06	1.77757e-06	5.47494e-07	-1.48832e-07	3.98662e-07	1.02738e-07	-3.45202e-08	6.82182e-08	6.20299e-07	-1.06509e-08	6.09648e-07	-8.39049e-08	9.56297e-09	-7.43420e-08
5.382	6.35211e-07	-2.86933e-07	3.48278e-07	-4.81300e-08	8.04395e-07	7.56265e-07	3.67839e-07	2.10762e-08	3.88915e-07	-1.54013e-08	1.80215e-06	1.78675e-06	5.49341e-07	-1.49334e-07	4.00006e-07	1.03064e-07	-3.46297e-08	6.84346e-08	6.21524e-07	-1.08924e-08	6.10632e-07	-8.28477e-08	9.44247e-09	-7.34052e-08
5.407	6.37255e-07	-2.87857e-07	3.49399e-07	-4.61689e-08	8.05801e-07	7.59632e-07	3.70759e-07	2.25886e-08	3.93348e-07	-1.00283e-08	1.80595e-06	1.79592e-06	5.51180e-07	-1.49834e-07	4.01345e-07	1.03389e-07	-3.47387e-08	6.86500e-08	6.22738e-07	-1.11354e-08	6.11603e-07	-8.17830e-08	9.32112e-09	-7.24619e-08
5.431	6.39291e-07	-2.88776e-07	3.50515e-07	-4.41980e-08	8.07193e-07	7.62995e-07	3.73683e-07	2.41075e-08	3.97790e-07	-4.63021e-09	1.80972e-06	1.80509e-06	5.53011e-07	-1.50332e-07	4.02679e-07	1.03712e-07	-3.48472e-08	6.88644e-08	6.23940e-07	-1.13802e-08	6.12559e-07	-8.07109e-08	9.19893e-09	-7.15119e-08
5.456	6.41319e-07	-2.89692e-07	3.51627e-07	-4.22175e-08	8.08572e-07	7.66354e-07	3.76609e-07	2.56328e-08	4.02242e-07	7.92672e-10	1.81346e-06	1.81426e-06	5.54835e-07	-1.50828e-07	4.04007e-07	1.04033e-07	-3.49552e-08	6.90778e-08	6.25129e-07	-1.16265e-08	6.13503e-07	-7.96314e-08	9.07590e-09	-7.05555e-08
5.480	6.43338e-07	-2.90604e-07	3.52734e-07	-4.02275e-08	8.09937e-07	7.69710e-07	3.79539e-07	2.71646e-08	4.06704e-07	6.24012e-09	1.81718e-06	1.82342e-06	5.56652e-07	-1.51322e-07	4.05330e-07	1.04353e-07	-3.50627e-08	6.92903e-08	6.26307e-07	-1.18745e-08	6.14433e-07	-7.85447e-08	8.95204e-09	-6.95927e-08
5.505	6.45349e-07	-2.91513e-07	3.53837e-07	-3.82281e-08	8.11289e-07	7.73061e-07	3.82472e-07	2.87026e-08	4.11175e-07	1.17119e-08	1.82087e-06	1.83258e-06	5.58460e-07	-1.51814e-07	4.06647e-07	1.04671e-07	-3.51697e-08	6.95017e-08	6.27473e-07	-1.21241e-08	6.15349e-07	-7.74508e-08	8.82736e-09	-6.86234e-08
5.530	6.47352e-07	-2.92417e-07	3.54934e-07	-3.62193e-08	8.12627e-07	7.76408e-07	3.85407e-07	3.02468e-08	4.15654e-07	1.72078e-08	1.82454e-06	1.84174e-06	5.60261e-07	-1.52303e-07	4.07958e-07	1.04988e-07	-3.52762e-08	6.97121e-08	6.28627e-07	-1.23753e-08	6.16251e-07	-7.63497e-08	8.70187e-09	-6.76478e-08
5.554	6.49345e-07	-2.93318e-07	3.56027e-07	-3.42013e-08	8.13952e-07	7.79751e-07	3.88346e-07	3.17971e-08	4.20143e-07	2.27275e-08	1.82817e-06	1.85090e-06	5.62054e-07	-1.52791e-07	4.09264e-07	1.05304e-07	-3.53821e-08	6.99215e-08	6.29768e-07	-1.26281e-08	6.17140e-07	-7.52415e-08	8.57557e-09	-6.66660e-08
5.579	6.51330e-07	-2.94214e-07	3.57116e-07	-3.21741e-08	8.15263e-07	7.83089e-07	3.91286e-07	3.33535e-08	4.24640e-07	2.82709e-08	1.83178e-06	1.86005e-06	5.63840e-07	-1.53276e-07	4.10564e-07	1.05617e-07	-3.54876e-08	7.01299e-08	6.30898e-07	-1.28825e-08	6.18016e-07	-7.41264e-08	8.44847e-09	-6.56779e-08
5.603	6.53307e-07	-2.95107e-07	3.58200e-07	-3.01379e-08	8.16561e-07	7.86424e-07	3.94229e-07	3.49158e-08	4.29145e-07	3.38377e-08	1.83537e-06	1.86920e-06	5.65617e-07	-1.53759e-07	4.11858e-07	1.05930e-07	-3.55925e-08	7.03373e-08	6.32016e-07	-1.31386e-08	6.18877e-07	-7.30042e-08	8.32057e-09	-6.46837e-08
5.628	6.55274e-07	-2.95996e-07	3.59278e-07	-2.80927e-08	8.17846e-07	7.89753e-07	3.97175e-07	3.64840e-08	4.33659e-07	3.94277e-08	1.83892e-06	1.87835e-06	5.67387e-07	-1.54240e-07	4.13147e-07	1.06241e-07	-3.56969e-08	7.05436e-08	6.33122e-07	-1.33962e-08	6.19726e-07	-7.18753e-08	8.19190e-09	-6.36834e-08
5.652	6.57233e-07	-2.96881e-07	3.60352e-07	-2.60386e-08	8.19117e-07	7.93079e-07	4.00122e-07	3.80580e-08	4.38180e-07	4.50405e-08	1.84245e-06	1.88749e-06	5.69149e-07	-1.54719e-07	4.14429e-07	1.06550e-07	-3.58008e-08	7.07489e-08	6.34216e-07	-1.36554e-08	6.20560e-07	-7.07394e-08	8.06245e-09	-6.26770e-08
5.677	6.59184e-07	-2.97762e-07	3.61422e-07	-2.39758e-08	8.20375e-07	7.96399e-07	4.03072e-07	3.96377e-08	4.42709e-07	5.06761e-08	1.84595e-06	1.89663e-06	5.70902e-07	-1.55196e-07	4.15706e-07	1.06857e-07	-3.59042e-08	7.09531e-08	6.35297e-07	-1.39162e-08	6.21381e-07	-6.95969e-08	7.93222e-09	-6.16647e-08
5.702	6.61125e-07	-2.98639e-07	3.62486e-07	-2.19043e-08	8.21620e-07	7.99716e-07	4.06023e-07	4.12231e-08	4.47246e-07	5.63342e-08	1.84943e-06	1.90576e-06	5.72648e-07	-1.55670e-07	4.16977e-07	1.07163e-07	-3.60070e-08	7.11564e-08	6.36367e-07	-1.41786e-08	6.22188e-07	-6.84476e-08	7.80124e-09	-6.06464e-08
5.726	6.63057e-07	-2.99512e-07	3.63546e-07	-1.98242e-08	8.22851e-07	8.03027e-07	4.08976e-07	4.28139e-08	4.51790e-07	6.20145e-08	1.85288e-06	1.91489e-06	5.74385e-07	-1.56143e-07	4.18242e-07	1.07468e-07	-3.61093e-08	7.13585e-08	6.37425e-07	-1.44425e-08	6.22982e-07	-6.72918e-08	7.66950e-09	-5.96223e-08
5.751	6.64981e-07	-3.00381e-07	3.64600e-07	-1.77356e-08	8.24069e-07	8.06334e-07	4.11931e-07	4.44103e-08	4.56341e-07	6.77167e-08	1.85630e-06	1.92402e-06	5.76114e-07	-1.56613e-07	4.19501e-07	1.07771e-07	-3.62110e-08	7.15596e-08	6.38470e-07	-1.47080e-08	6.23762e-07	-6.61294e-08	7.53702e-09	-5.85923e-08
5.775	6.66895e-07	-3.01245e-07	3.65650e-07	-1.56387e-08	8.25274e-07	8.09636e-07	4.14887e-07	4.60120e-08	4.60899e-07	7.34408e-08	1.85970e-06	1.93314e-06	5.77835e-07	-1.57080e-07	4.20755e-07	1.08072e-07	-3.63123e-08	7.17596e-08	6.39504e-07	-1.49751e-08	6.24529e-07	-6.49605e-08	7.40379e-09	-5.75567e-08
5.800	6.68801e-07	-3.02106e-07	3.66695e-07	-1.35334e-08	8.26466e-07	8.12932e-07	4.17845e-07	4.76189e-08	4.65464e-07	7.91863e-08	1.86307e-06	1.94225e-06	5.79548e-07	-1.57546e-07	4.22002e-07	1.08371e-07	-3.64129e-08	7.19585e-08	6.40525e-07	-1.52438e-08	6.25281e-07	-6.37851e-08	7.26984e-09	-5.65153e-08
5.825	6.70697e-07	-3.02963e-07	3.67734e-07	-1.14200e-08	8.27644e-07	8.16224e-07	4.20804e-07	4.92311e-08	4.70035e-07	8.49532e-08	1.86641e-06	1.95136e-06	5.81252e-07	-1.58009e-07	4.23243e-07	1.08669e-07	-3.65131e-08	7.21564e-08	6.41535e-07	-1.55139e-08	6.26021e-07	-6.26035e-08	7.13516e-09	-5.54683e-08
5.849	6.72584e-07	-3.03815e-07	3.68769e-07	-9.29840e-09	8.28810e-07	8.19511e-07	4.23764e-07	5.08484e-08	4.74612e-07	9.07411e-08	1.86972e-06	1.96046e-06	5.82948e-07	-1.58470e-07	4.24477e-07	1.08966e-07	-3.66126e-08	7.23532e-08	6.42532e-07	-1.57857e-08	6.26746e-07	-6.14155e-08	6.99977e-09	-5.44158e-08
5.874	6.74462e-07	-3.04664e-07	3.69799e-07	-7.16884e-09	8.29962e-07	8.22793e-07	4.26724e-07	5.24708e-08	4.79195e-07	9.65498e-08	1.87301e-06	1.96956e-06	5.84635e-07	-1.58929e-07	4.25706e-07	1.09261e-07	-3.67117e-08	7.25489e-08	6.43517e-07	-1.60589e-08	6.27458e-07	-6.02214e-08	6.86366e-09	-5.33577e-08
5.898	6.76331e-07	-3.05508e-07	3.70824e-07	-5.03136e-09	8.31101e-07	8.26070e-07	4.29686e-07	5.40981e-08	4.83784e-07	1.02379e-07	1.87628e-06	1.97865e-06	5.86314e-07	-1.59385e-07	4.26929e-07	1.09554e-07	-3.68101e-08	7.27435e-08	6.44490e-07	-1.63337e-08	6.28157e-07	-5.90211e-08	6.72686e-09	-5.22942e-08
5.923	6.78191e-07	-3.06348e-07	3.71843e-07	-2.88607e-09	8.32227e-07	8.29341e-07	4.32649e-07	5.57302e-08	4.88379e-07	1.08229e-07	1.87951e-06	1.98774e-06	5.87984e-07	-1.59840e-07	4.28145e-07	1.09845e-07	-3.69080e-08	7.29370e-08	6.45451e-07	-1.66101e-08	6.28841e-07	-5.78147e-08	6.58937e-09	-5.12253e-08
5.947	6.80041e-07	-3.07184e-07	3.72858e-07	-7.33051e-10	8.33340e-07	8.32607e-07	4.35612e-07	5.73671e-08	4.92979e-07	1.14099e-07	1.88272e-06	1.99682e-06	5.89646e-07	-1.60291e-07	4.29355e-07	1.10135e-07	-3.70054e-08	7.31293e-08	6.46400e-07	-1.68879e-08	6.29512e-07	-5.66023e-08	6.45118e-09	-5.01511e-08
5.972	6.81882e-07	-3.08015e-07	3.73867e-07	1.42759e-09	8.34440e-07	8.35868e-07	4.38575e-07	5.90088e-08	4.97584e-07	1.19988e-07	1.88590e-06	2.00589e-06	5.91299e-07	-1.60741e-07	4.30559e-07	1.10423e-07	-3.71022e-08	7.33206e-08	6.47337e-07	-1.71673e-08	6.30170e-07	-5.53840e-08	6.31233e-09	-4.90717e-08
5.997	6.83714e-07	-3.08843e-07	3.74871e-07	3.59577e-09	8.35527e-07	8.39123e-07	4.41539e-07	6.06550e-08	5.02194e-07	1.25898e-07	1.88906e-06	2.01496e-06	5.92944e-07	-1.61188e-07	4.31756e-07	1.10709e-07	-3.71984e-08	7.35108e-08	6.48262e-07	-1.74481e-08	6.30814e-07	-5.41598e-08	6.17280e-09	-4.79870e-08
6.021	6.85536e-07	-3.09666e-07	3.75871e-07	5.77138e-09	8.36601e-07	8.42373e-07	4.44503e-07	6.23057e-08	5.06809e-07	1.31826e-07	1.89219e-06	2.02402e-06	5.94579e-07	-1.61632e-07	4.32947e-07	1.10994e-07	-3.72940e-08	7.36998e-08	6.49174e-07	-1.77305e-08	6.31444e-07	-5.29298e-08	6.03261e-09	-4.68972e-08
6.046	6.87349e-07	-3.10485e-07	3.76864e-07	7.95433e-09	8.37663e-07	8.45617e-07	4.47467e-07	6.39609e-08	5.11428e-07	1.37774e-07	1.89529e-06	2.03307e-06	5.96206e-07	-1.62075e-07	4.34132e-07	1.11277e-07	-3.73891e-08	7.38877e-08	6.50075e-07	-1.80143e-08	6.32061e-07	-5.16940e-08	5.89177e-09	-4.58023e-08
6.070	6.89152e-07	-3.11299e-07	3.77853e-07	1.01445e-08	8.38711e-07	8.48855e-07	4.50431e-07	6.56205e-08	5.16052e-07	1.43741e-07	1.89837e-06	2.04211e-06	5.97824e-07	-1.62514e-07	4.35310e-07	1.11558e-07	-3.74836e-08	7.40744e-08	6.50963e-07	-1.82997e-08	6.32664e-07	-5.04526e-08	5.75028e-09	-4.47024e-08
6.095	6.90946e-07	-3.12109e-07	3.78837e-07	1.23419e-08	8.39746e-07	8.52088e-07	4.53395e-07	6.72843e-08	5.20680e-07	1.49727e-07	1.90142e-06	2.05115e-06	5.99434e-07	-1.62952e-07	4.36482e-07	1.11838e-07	-3.75776e-08	7.42600e-08	6.51840e-07	-1.85865e-08	6.33253e-07	-4.92056e-08	5.60815e-09	-4.35975e-08
6.119	6.92730e-07	-3.12915e-07	3.79815e-07	1.45463e-08	8.40769e-07	8.55315e-07	4.56359e-07	6.89523e-08	5.25311e-07	1.55731e-07	1.90444e-06	2.06018e-06	6.01034e-07	-1.63387e-07	4.37647e-07	1.12115e-07	-3.76709e-08	7.44445e-08	6.52704e-07	-1.88748e-08	6.33829e-07	-4.79531e-08	5.46540e-09	-4.24877e-08
6.144	6.94505e-07	-3.13717e-07	3.80788e-07	1.67576e-08	8.41779e-07	8.58536e-07	4.59322e-07	7.06244e-08	5.29946e-07	1.61753e-07	1.90744e-06	2.06920e-06	6.02625e-07	-1.63819e-07	4.38806e-07	1.12391e-07	-3.77637e-08	7.46278e-08	6.53556e-07	-1.91645e-08	6.34391e-07	-4.66951e-08	5.32202e-09	-4.13731e-08
6.169	6.96270e-07	-3.14514e-07	3.81756e-07	1.89759e-08	8.42776e-07	8.61752e-07	4.62285e-07	7.23005e-08	5.34585e-07	1.67793e-07	1.91042e-06	2.07821e-06	6.04207e-07	-1.64250e-07	4.39958e-07	1.12666e-07	-3.78558e-08	7.48100e-08	6.54396e-07	-1.94558e-08	6.34940e-07	-4.54317e-08	5.17802e-09	-4.02536e-08
6.193	6.98025e-07	-3.15307e-07	3.82718e-07	2.12009e-08	8.43760e-07	8.64961e-07	4.65246e-07	7.39805e-08	5.39227e-07	1.73851e-07	1.91336e-06	2.08721e-06	6.05781e-07	-1.64677e-07	4.41103e-07	1.12938e-07	-3.79474e-08	7.49910e-08	6.55223e-07	-1.97484e-08	6.35475e-07	-4.41629e-08	5.03342e-09	-3.91295e-08
6.218	6.99771e-07	-3.16096e-07	3.83675e-07	2.34325e-08	8.44732e-07	8.68164e-07	4.68207e-07	7.56643e-08	5.43872e-07	1.79927e-07	1.91628e-06	2.09621e-06	6.07345e-07	-1.65102e-07	4.42242e-07	1.13209e-07	-3.80384e-08	7.51708e-08	6.56039e-07	-2.00425e-08	6.35997e-07	-4.28890e-08	4.88822e-09	-3.80007e-08
6.242	7.01506e-07	-3.16880e-07	3.84627e-07	2.56708e-08	8.45690e-07	8.71361e-07	4.71167e-07	7.73519e-08	5.48519e-07	1.86020e-07	1.91917e-06	2.10519e-06	6.08900e-07	-1.65525e-07	4.43374e-07	1.13478e-07	-3.81288e-08	7.53494e-08	6.56843e-07	-2.03381e-08	6.36505e-07	-4.16098e-08	4.74243e-09	-3.68674e-08
6.267	7.03232e-07	-3.17659e-07	3.85573e-07	2.79155e-08	8.46637e-07	8.74552e-07	4.74126e-07	7.90432e-08	5.53170e-07	1.92130e-07	1.92204e-06	2.11417e-06	6.10445e-07	-1.65945e-07	4.44500e-07	1.13746e-07	-3.82186e-08	7.55269e-08	6.57634e-07	-2.06351e-08	6.36999e-07	-4.03255e-08	4.59605e-09	-3.57295e-08
6.291	7.04948e-07	-3.18434e-07	3.86514e-07	3.01667e-08	8.47570e-07	8.77737e-07	4.77084e-07	8.07380e-08	5.57822e-07	1.98256e-07	1.92488e-06	2.12314e-06	6.11982e-07	-1.66363e-07	4.45619e-07	1.14011e-07	-3.83078e-08	7.57032e-08	6.58413e-07	-2.09335e-08	6.37480e-07	-3.90362e-08	4.44910e-09	-3.45871e-08
6.316	7.06655e-07	-3.19205e-07	3.87449e-07	3.24241e-08	8.48491e-07	8.80915e-07	4.80041e-07	8.24363e-08	5.62477e-07	2.04400e-07	1.92770e-06	2.13210e-06	6.13509e-07	-1.66778e-07	4.46731e-07	1.14275e-07	-3.83964e-08	7.58783e-08	6.59180e-07	-2.12333e-08	6.37947e-07	-3.77419e-08	4.30158e-09	-3.34403e-08
6.341	7.08351e-07	-3.19971e-07	3.88380e-07	3.46877e-08	8.49400e-07	8.84087e-07	4.82996e-07	8.41381e-08	5.67134e-07	2.10560e-07	1.93049e-06	2.14105e-06	6.15027e-07	-1.67191e-07	4.47836e-07	1.14537e-07	-3.84844e-08	7.60522e-08	6.59935e-07	-2.15345e-08	6.38401e-07	-3.64426e-08	4.15351e-09	-3.22891e-08
6.365	7.10037e-07	-3.20733e-07	3.89304e-07	3.69575e-08	8.50296e-07	8.87253e-07	4.85949e-07	8.58431e-08	5.71792e-07	2.16735e-07	1.93325e-06	2.14999e-06	6.16535e-07	-1.67601e-07	4.48934e-07	1.14797e-07	-3.85718e-08	7.62249e-08	6.60678e-07	-2.18371e-08	6.38841e-07	-3.51386e-08	4.00488e-09	-3.11337e-08
6.390	7.11714e-07	-3.21490e-07	3.90223e-07	3.92332e-08	8.51179e-07	8.90412e-07	4.88901e-07	8.75514e-08	5.76452e-07	2.22927e-07	1.93599e-06	2.15892e-06	6.18034e-07	-1.68008e-07	4.50026e-07	1.15055e-07	-3.86586e-08	7.63963e-08	6.61409e-07	-2.21411e-08	6.39268e-07	-3.38297e-08	3.85570e-09	-2.99740e-08
6.414	7.13380e-07	-3.22243e-07	3.91137e-07	4.15149e-08	8.52050e-07	8.93565e-07	4.91850e-07	8.92629e-08	5.81113e-07	2.29135e-07	1.93870e-06	2.16784e-06	6.19523e-07	-1.68413e-07	4.51110e-07	1.15311e-07	-3.87447e-08	7.65666e-08	6.62128e-07	-2.24465e-08	6.39681e-07	-3.25162e-08	3.70600e-09	-2.88102e-08
6.439	7.15036e-07	-3.22991e-07	3.92045e-07	4.38024e-08	8.52909e-07	8.96711e-07	4.94798e-07	9.09774e-08	5.85775e-07	2.35357e-07	1.94139e-06	2.17674e-06	6.21003e-07	-1.68816e-07	4.52188e-07	1.15566e-07	-3.88303e-08	7.67357e-08	6.62834e-07	-2.27533e-08	6.40081e-07	-3.11980e-08	3.55576e-09	-2.76423e-08
6.463	7.16682e-07	-3.23735e-07	3.92947e-07	4.60956e-08	8.53755e-07	8.99851e-07	4.97744e-07	9.26948e-08	5.90439e-07	2.41595e-07	1.94405e-06	2.18564e-06	6.22474e-07	-1.69215e-07	4.53259e-07	1.15819e-07	-3.89152e-08	7.69035e-08	6.63529e-07	-2.30615e-08	6.40467e-07	-2.98753e-08	3.40500e-09	-2.64703e-08
6.488	7.18318e-07	-3.24474e-07	3.93844e-07	4.83945e-08	8.54589e-07	9.02983e-07	5.00687e-07	9.44152e-08	5.95102e-07	2.47848e-07	1.94668e-06	2.19453e-06	6.23935e-07	-1.69612e-07	4.54322e-07	1.16070e-07	-3.89995e-08	7.70701e-08	6.64211e-07	-2.33710e-08	6.40840e-07	-2.85480e-08	3.25373e-09	-2.52943e-08
6.513	7.19944e-07	-3.25208e-07	3.94736e-07	5.06989e-08	8.55410e-07	9.06109e-07	5.03628e-07	9.61384e-08	5.99767e-07	2.54116e-07	1.94929e-06	2.20341e-06	6.25386e-07	-1.70007e-07	4.55379e-07	1.16319e-07	-3.90832e-08	7.72355e-08	6.64881e-07	-2.36818e-08	6.41199e-07	-2.72164e-08	3.10196e-09	-2.41144e-08
6.537	7.21560e-07	-3.25938e-07	3.95622e-07	5.30087e-08	8.56220e-07	9.09228e-07	5.06567e-07	9.78642e-08	6.04431e-07	2.60398e-07	1.95187e-06	2.21227e-06	6.26827e-07	-1.70399e-07	4.56429e-07	1.16566e-07	-3.91663e-08	7.73996e-08	6.65539e-07	-2.39941e-08	6.41545e-07	-2.58804e-08	2.94969e-09	-2.29307e-08
6.562	7.23165e-07	-3.26663e-07	3.96502e-07	5.53239e-08	8.57017e-07	9.12341e-07	5.09503e-07	9.95927e-08	6.09096e-07	2.66695e-07	1.95443e-06	2.22113e-06	6.28259e-07	-1.70788e-07	4.57471e-07	1.16811e-07	-3.92487e-08	7.75625e-08	6.66185e-07	-2.43076e-08	6.41878e-07	-2.45401e-08	2.79693e-09	-2.17432e-08
6.586	7.24760e-07	-3.27384e-07	3.97376e-07	5.76444e-08	8.57801e-07	9.15446e-07	5.12436e-07	1.01324e-07	6.13760e-07	2.73005e-07	1.95696e-06	2.22997e-06	6.29681e-07	-1.71174e-07	4.58507e-07	1.17055e-07	-3.93305e-08	7.77242e-08	6.66819e-07	-2.46225e-08	6.42197e-07	-2.31956e-08	2.64369e-09	-2.05519e-08
6.611	7.26345e-07	-3.28099e-07	3.98245e-07	5.99700e-08	8.58574e-07	9.18544e-07	5.15366e-07	1.03057e-07	6.18424e-07	2.79329e-07	1.95947e-06	2.23880e-06	6.31093e-07	-1.71558e-07	4.59535e-07	1.17296e-07	-3.94117e-08	7.78846e-08	6.67441e-07	-2.49387e-08	6.42502e-07	-2.18469e-08	2.48998e-09	-1.93569e-08
6.636	7.27919e-07	-3.28811e-07	3.99109e-07	6.23008e-08	8.59335e-07	9.21635e-07	5.18294e-07	1.04793e-07	6.23087e-07	2.85667e-07	1.96195e-06	2.24762e-06	6.32496e-07	-1.71940e-07	4.60556e-07	1.17536e-07	-3.94922e-08	7.80437e-08	6.68051e-07	-2.52562e-08	6.42794e-07	-2.04942e-08	2.33580e-09	-1.81584e-08
6.660	7.29483e-07	-3.29517e-07	3.99966e-07	6.46365e-08	8.60083e-07	9.24719e-07	5.21218e-07	1.06531e-07	6.27749e-07	2.92018e-07	1.96441e-06	2.25642e-06	6.33888e-07	-1.72318e-07	4.61570e-07	1.17774e-07	-3.95721e-08	7.82016e-08	6.68648e-07	-2.55750e-08	6.43073e-07	-1.91374e-08	2.18116e-09	-1.69562e-08
6.685	7.31037e-07	-3.30219e-07	4.00818e-07	6.69770e-08	8.60819e-07	9.27796e-07	5.24139e-07	1.08272e-07	6.32411e-07	2.98383e-07	1.96684e-06	2.26522e-06	6.35271e-07	-1.72694e-07	4.62577e-07	1.18010e-07	-3.96513e-08	7.83582e-08	6.69234e-07	-2.58951e-08	6.43339e-07	-1.77767e-08	2.02608e-09	-1.57506e-08
6.709	7.32580e-07	-3.30916e-07	4.01664e-07	6.93224e-08	8.61543e-07	9.30866e-07	5.27057e-07	1.10014e-07	6.37071e-07	3.04760e-07	1.96924e-06	2.27400e-06	6.36643e-07	-1.73067e-07	4.63576e-07	1.18243e-07	-3.97299e-08	7.85136e-08	6.69807e-07	-2.62165e-08	6.43591e-07	-1.64122e-08	1.87056e-09	-1.45416e-08
6.734	7.34113e-07	-3.31608e-07	4.02504e-07	7.16725e-08	8.62256e-07	9.33928e-07	5.29971e-07	1.11759e-07	6.41730e-07	3.11150e-07	1.97162e-06	2.28277e-06	6.38006e-07	-1.73437e-07	4.64568e-07	1.18476e-07	-3.98079e-08	7.86676e-08	6.70369e-07	-2.65392e-08	6.43829e-07	-1.50438e-08	1.71460e-09	-1.33292e-08
6.758	7.35635e-07	-3.32296e-07	4.03339e-07	7.40272e-08	8.62956e-07	9.36983e-07	5.32882e-07	1.13505e-07	6.46387e-07	3.17552e-07	1.97398e-06	2.29153e-06	6.39358e-07	-1.73805e-07	4.65553e-07	1.18706e-07	-3.98852e-08	7.88204e-08	6.70918e-07	-2.68631e-08	6.44055e-07	-1.36717e-08	1.55822e-09	-1.21135e-08
6.783	7.37147e-07	-3.32979e-07	4.04168e-07	7.63864e-08	8.63644e-07	9.40031e-07	5.35788e-07	1.15254e-07	6.51042e-07	3.23966e-07	1.97631e-06	2.30027e-06	6.40700e-07	-1.74170e-07	4.66530e-07	1.18934e-07	-3.99619e-08	7.89719e-08	6.71455e-07	-2.71883e-08	6.44267e-07	-1.22960e-08	1.40142e-09	-1.08945e-08
6.808	7.38648e-07	-3.33657e-07	4.04991e-07	7.87501e-08	8.64321e-07	9.43071e-07	5.38691e-07	1.17004e-07	6.55695e-07	3.30392e-07	1.97861e-06	2.30900e-06	6.42033e-07	-1.74532e-07	4.67501e-07	1.19160e-07	-4.00379e-08	7.91221e-08	6.71981e-07	-2.75148e-08	6.44466e-07	-1.09166e-08	1.24421e-09	-9.67241e-09
6.832	7.40138e-07	-3.34330e-07	4.05808e-07	8.11181e-08	8.64985e-07	9.46103e-07	5.41590e-07	1.18755e-07	6.60346e-07	3.36830e-07	1.98089e-06	2.31772e-06	6.43355e-07	-1.74892e-07	4.68463e-07	1.19384e-07	-4.01133e-08	7.92711e-08	6.72494e-07	-2.78425e-08	6.44651e-07	-9.53375e-09	1.08660e-09	-8.44715e-09
6.857	7.41618e-07	-3.34999e-07	4.06619e-07	8.34903e-08	8.65638e-07	9.49128e-07	5.44485e-07	1.20509e-07	6.64994e-07	3.43280e-07	1.98314e-06	2.32642e-06	6.44667e-07	-1.75248e-07	4.69419e-07	1.19607e-07	-4.01880e-08	7.94187e-08	6.72995e-07	-2.81715e-08	6.44824e-07	-8.14742e-09	9.28593e-10	-7.21883e-09
6.881	7.43087e-07	-3.35662e-07	4.07425e-07	8.58666e-08	8.66279e-07	9.52146e-07	5.47376e-07	1.22264e-07	6.69640e-07	3.49740e-07	1.98537e-06	2.33511e-06	6.45968e-07	-1.75602e-07	4.70366e-07	1.19827e-07	-4.02620e-08	7.95650e-08	6.73484e-07	-2.85016e-08	6.44983e-07	-6.75771e-09	7.70202e-10	-5.98751e-09
6.906	7.44546e-07	-3.36321e-07	4.08225e-07	8.82471e-08	8.66908e-07	9.55156e-07	5.50262e-07	1.24020e-07	6.74282e-07	3.56212e-07	1.98758e-06	2.34379e-06	6.47260e-07	-1.75953e-07	4.71307e-07	1.20045e-07	-4.03354e-08	7.97100e-08	6.73961e-07	-2.88330e-08	6.45128e-07	-5.36468e-09	6.11433e-10	-4.75325e-09
6.930	7.45993e-07	-3.36975e-07	4.09018e-07	9.06315e-08	8.67526e-07	9.58158e-07	5.53144e-07	1.25778e-07	6.78922e-07	3.62695e-07	1.98975e-06	2.35245e-06	6.48541e-07	-1.76301e-07	4.72240e-07	1.20262e-07	-4.04081e-08	7.98537e-08	6.74427e-07	-2.91656e-08	6.45261e-07	-3.96841e-09	4.52294e-10	-3.51611e-09
6.955	7.47430e-07	-3.37624e-07	4.09806e-07	9.30197e-08	8.68132e-07	9.61152e-07	5.56021e-07	1.27537e-07	6.83558e-07	3.69188e-07	1.99191e-06	2.36110e-06	6.49812e-07	-1.76647e-07	4.73165e-07	1.20476e-07	-4.04802e-08	7.99961e-08	6.74880e-07	-2.94994e-08	6.45380e-07	-2.56895e-09	2.92793e-10	-2.27616e-09
6.980	7.48857e-07	-3.38268e-07	4.10588e-07	9.54118e-08	8.68726e-07	9.64138e-07	5.58894e-07	1.29297e-07	6.88191e-07	3.75691e-07	1.99404e-06	2.36973e-06	6.51072e-07	-1.76989e-07	4.74083e-07	1.20689e-07	-4.05516e-08	8.01372e-08	6.75321e-07	-2.98344e-08	6.45486e-07	-1.16639e-09	1.32937e-10	-1.03345e-09
7.004	7.50272e-07	-3.38908e-07	4.11364e-07	9.78075e-08	8.69309e-07	9.67116e-07	5.61761e-07	1.31058e-07	6.92820e-07	3.82205e-07	1.99614e-06	2.37835e-06	6.52322e-07	-1.77329e-07	4.74993e-07	1.20899e-07	-4.06223e-08	8.02770e-08	6.75750e-07	-3.01706e-08	6.45580e-07	2.39222e-10	-2.72650e-11	2.11957e-10
7.029	7.51677e-07	-3.39542e-07	4.12134e-07	1.00207e-07	8.69880e-07	9.70087e-07	5.64624e-07	1.32820e-07	6.97445e-07	3.88728e-07	1.99822e-06	2.38695e-06	6.53562e-07	-1.77666e-07	4.75895e-07	1.21108e-07	-4.06923e-08	8.04154e-08	6.76167e-07	-3.05080e-08	6.45659e-07	1.64780e-09	-1.87806e-10	1.46000e-09
7.053	7.53070e-07	-3.40172e-07	4.12899e-07	1.02610e-07	8.70440e-07	9.73049e-07	5.67482e-07	1.34584e-07	7.02065e-07	3.95261e-07	2.00028e-06	2.39554e-06	6.54791e-07	-1.78000e-07	4.76790e-07	1.21314e-07	-4.07617e-08	8.05525e-08	6.76573e-07	-3.08465e-08	6.45726e-07	3.05929e-09	-3.48679e-10	2.71061e-09
7.078	7.54453e-07	-3.40796e-07	4.13657e-07	1.05016e-07	8.70988e-07	9.76004e-07	5.70334e-07	1.36348e-07	7.06682e-07	4.01804e-07	2.00231e-06	2.40411e-06	6.56009e-07	-1.78332e-07	4.77678e-07	1.21519e-07	-4.08304e-08	8.06882e-08	6.76966e-07	-3.11862e-08	6.45780e-07	4.47361e-09	-5.09874e-10	3.96373e-09
7.102	7.55825e-07	-3.41416e-07	4.14409e-07	1.07426e-07	8.71525e-07	9.78950e-07	5.73181e-07	1.38112e-07	7.11294e-07	4.08355e-07	2.00432e-06	2.41267e-06	6.57217e-07	-1.78660e-07	4.78557e-07	1.21721e-07	-4.08984e-08	8.08226e-08	6.77347e-07	-3.15270e-08	6.45820e-07	5.89069e-09	-6.71385e-10	5.21931e-09
7.127	7.57186e-07	-3.42031e-07	4.15155e-07	1.09838e-07	8.72050e-07	9.81888e-07	5.76023e-07	1.39878e-07	7.15901e-07	4.14916e-07	2.00630e-06	2.42121e-06	6.58415e-07	-1.78985e-07	4.79429e-07	1.21921e-07	-4.09657e-08	8.09557e-08	6.77717e-07	-3.18689e-08	6.45848e-07	7.31048e-09	-8.33203e-10	6.47728e-09
7.152	7.58536e-07	-3.42641e-07	4.15895e-07	1.12254e-07	8.72564e-07	9.84818e-07	5.78859e-07	1.41644e-07	7.20503e-07	4.21485e-07	2.00826e-06	2.42974e-06	6.59601e-07	-1.79308e-07	4.80293e-07	1.22120e-07	-4.10324e-08	8.10874e-08	6.78075e-07	-3.22120e-08	6.45863e-07	8.73290e-09	-9.95322e-10	7.73758e-09
7.176	7.59875e-07	-3.43245e-07	4.16629e-07	1.14674e-07	8.73066e-07	9.87740e-07	5.81690e-07	1.43411e-07	7.25101e-07	4.28063e-07	2.01019e-06	2.43825e-06	6.60778e-07	-1.79628e-07	4.81150e-07	1.22316e-07	-4.10983e-08	8.12178e-08	6.78420e-07	-3.25562e-08	6.45864e-07	1.01579e-08	-1.15773e-09	9.00015e-09
7.201	7.61203e-07	-3.43845e-07	4.17357e-07	1.17096e-07	8.73558e-07	9.90653e-07	5.84515e-07	1.45178e-07	7.29692e-07	4.34649e-07	2.01210e-06	2.44675e-06	6.61943e-07	-1.79945e-07	4.81998e-07	1.22510e-07	-4.11636e-08	8.13468e-08	6.78754e-07	-3.29015e-08	6.45853e-07	1.15854e-08	-1.32043e-09	1.02649e-08
7.225	7.62520e-07	-3.44440e-07	4.18079e-07	1.19520e-07	8.74038e-07	9.93558e-07	5.87334e-07	1.46945e-07	7.34279e-07	4.41244e-07	2.01398e-06	2.45523e-06	6.63098e-07	-1.80259e-07	4.82839e-07	1.22703e-07	-4.12282e-08	8.14744e-08	6.79076e-07	-3.32480e-08	6.45828e-07	1.30153e-08	-1.48340e-09	1.15319e-08
7.250	7.63825e-07	-3.45030e-07	4.18795e-07	1.21948e-07	8.74507e-07	9.96455e-07	5.90146e-07	1.48713e-07	7.38859e-07	4.47846e-07	2.01584e-06	2.46369e-06	6.64242e-07	-1.80570e-07	4.83672e-07	1.22893e-07	-4.12921e-08	8.16007e-08	6.79386e-07	-3.35955e-08	6.45791e-07	1.44475e-08	-1.64664e-09	1.28009e-08
7.274	7.65120e-07	-3.45615e-07	4.19505e-07	1.24379e-07	8.74965e-07	9.99343e-07	5.92953e-07	1.50481e-07	7.43434e-07	4.54456e-07	2.01768e-06	2.47214e-06	6.65375e-07	-1.80878e-07	4.84497e-07	1.23081e-07	-4.13553e-08	8.17256e-08	6.79684e-07	-3.39441e-08	6.45740e-07	1.58821e-08	-1.81014e-09	1.40719e-08
7.299	7.66403e-07	-3.46194e-07	4.20209e-07	1.26812e-07	8.75411e-07	1.00222e-06	5.95754e-07	1.52249e-07	7.48002e-07	4.61073e-07	2.01949e-06	2.48056e-06	6.66498e-07	-1.81183e-07	4.85315e-07	1.23267e-07	-4.14179e-08	8.18492e-08	6.79971e-07	-3.42937e-08	6.45677e-07	1.73188e-08	-1.97390e-09	1.53450e-08
7.324	7.67676e-07	-3.46769e-07	4.20907e-07	1.29247e-07	8.75847e-07	1.00509e-06	5.98548e-07	1.54017e-07	7.52564e-07	4.67697e-07	2.02128e-06	2.48898e-06	6.67609e-07	-1.81485e-07	4.86124e-07	1.23451e-07	-4.14797e-08	8.19714e-08	6.80245e-07	-3.46444e-08	6.45601e-07	1.87578e-08	-2.13790e-09	1.66199e-08
7.348	7.68937e-07	-3.47339e-07	4.21598e-07	1.31685e-07	8.76272e-07	1.00796e-06	6.01335e-07	1.55785e-07	7.57120e-07	4.74328e-07	2.02304e-06	2.49737e-06	6.68710e-07	-1.81784e-07	4.86926e-07	1.23633e-07	-4.15408e-08	8.20922e-08	6.80508e-07	-3.49962e-08	6.45512e-07	2.01988e-08	-2.30214e-09	1.78967e-08
7.373	7.70187e-07	-3.47904e-07	4.22283e-07	1.34125e-07	8.76685e-07	1.01081e-06	6.04117e-07	1.57552e-07	7.61669e-07	4.80966e-07	2.02478e-06	2.50575e-06	6.69800e-07	-1.82080e-07	4.87719e-07	1.23813e-07	-4.16012e-08	8.22116e-08	6.80759e-07	-3.53490e-08	6.45410e-07	2.16419e-08	-2.46660e-09	1.91752e-08
7.397	7.71426e-07	-3.48463e-07	4.22963e-07	1.36568e-07	8.77088e-07	1.01366e-06	6.06891e-07	1.59320e-07	7.66211e-07	4.87611e-07	2.02650e-06	2.51411e-06	6.70879e-07	-1.82374e-07	4.88505e-07	1.23991e-07	-4.16610e-08	8.23296e-08	6.80998e-07	-3.57029e-08	6.45295e-07	2.30869e-08	-2.63130e-09	2.04556e-08
7.422	7.72653e-07	-3.49018e-07	4.23636e-07	1.39013e-07	8.77480e-07	1.01649e-06	6.09658e-07	1.61087e-07	7.70746e-07	4.94261e-07	2.02819e-06	2.52245e-06	6.71947e-07	-1.82664e-07	4.89283e-07	1.24166e-07	-4.17200e-08	8.24462e-08	6.81226e-07	-3.60578e-08	6.45168e-07	2.45337e-08	-2.79620e-09	2.17375e-08
7.447	7.73869e-07	-3.49567e-07	4.24302e-07	1.41460e-07	8.77860e-07	1.01932e-06	6.12419e-07	1.62854e-07	7.75273e-07	5.00918e-07	2.02986e-06	2.53078e-06	6.73004e-07	-1.82951e-07	4.90052e-07	1.24340e-07	-4.17783e-08	8.25615e-08	6.81441e-07	-3.64137e-08	6.45028e-07	2.59825e-08	-2.96132e-09	2.30211e-08
7.471	7.75074e-07	-3.50111e-07	4.24963e-07	1.43908e-07	8.78231e-07	1.02214e-06	6.15173e-07	1.64621e-07	7.79794e-07	5.07581e-07	2.03151e-06	2.53909e-06	6.74050e-07	-1.83236e-07	4.90814e-07	1.24511e-07	-4.18359e-08	8.26753e-08	6.81645e-07	-3.67706e-08	6.44875e-07	2.74329e-08	-3.12663e-09	2.43063e-08
7.496	7.76268e-07	-3.50650e-07	4.25617e-07	1.46359e-07	8.78590e-07	1.02495e-06	6.17919e-07	1.66387e-07	7.84306e-07	5.14249e-07	2.03313e-06	2.54738e-06	6.75085e-07	-1.83517e-07	4.91568e-07	1.24681e-07	-4.18928e-08	8.27878e-08	6.81838e-07	-3.71284e-08	6.44709e-07	2.88851e-08	-3.29214e-09	2.55929e-08
7.520	7.77450e-07	-3.51184e-07	4.26266e-07	1.48812e-07	8.78938e-07	1.02775e-06	6.20659e-07	1.68152e-07	7.88811e-07	5.20923e-07	2.03473e-06	2.55565e-06	6.76109e-07	-1.83796e-07	4.92313e-07	1.24848e-07	-4.19490e-08	8.28988e-08	6.82018e-07	-3.74873e-08	6.44531e-07	3.03388e-08	-3.45783e-09	2.68810e-08
7.545	7.78621e-07	-3.51713e-07	4.26908e-07	1.51266e-07	8.79276e-07	1.03054e-06	6.23390e-07	1.69917e-07	7.93307e-07	5.27602e-07	2.03630e-06	2.56390e-06	6.77122e-07	-1.84071e-07	4.93051e-07	1.25013e-07	-4.20045e-08	8.30084e-08	6.82187e-07	-3.78472e-08	6.44340e-07	3.17942e-08	-3.62370e-09	2.81705e-08
7.569	7.79780e-07	-3.52237e-07	4.27543e-07	1.53722e-07	8.79603e-07	1.03333e-06	6.26115e-07	1.71681e-07	7.97795e-07	5.34285e-07	2.03785e-06	2.57214e-06	6.78124e-07	-1.84343e-07	4.93780e-07	1.25176e-07	-4.20592e-08	8.31167e-08	6.82344e-07	-3.82080e-08	6.44136e-07	3.32510e-08	-3.78974e-09	2.94613e-08
7.594	7.80928e-07	-3.52756e-07	4.28173e-07	1.56180e-07	8.79920e-07	1.03610e-06	6.28832e-07	1.73444e-07	8.02275e-07	5.40974e-07	2.03938e-06	2.58035e-06	6.79114e-07	-1.84613e-07	4.94502e-07	1.25337e-07	-4.21133e-08	8.32235e-08	6.82490e-07	-3.85697e-08	6.43920e-07	3.47092e-08	-3.95595e-09	3.07533e-08
7.619	7.82065e-07	-3.53269e-07	4.28796e-07	1.58639e-07	8.80226e-07	1.03886e-06	6.31541e-07	1.75206e-07	8.06747e-07	5.47667e-07	2.04088e-06	2.58855e-06	6.80094e-07	-1.84879e-07	4.95215e-07	1.25496e-07	-4.21666e-08	8.33289e-08	6.82624e-07	-3.89325e-08	6.43691e-07	3.61688e-08	-4.12230e-09	3.20465e-08
7.643	7.83190e-07	-3.53777e-07	4.29413e-07	1.61099e-07	8.80521e-07	1.04162e-06	6.34242e-07	1.76967e-07	8.11209e-07	5.54365e-07	2.04237e-06	2.59673e-06	6.81062e-07	-1.85142e-07	4.95920e-07	1.25652e-07	-4.22192e-08	8.34329e-08	6.82746e-07	-3.92961e-08	6.43450e-07	3.76297e-08	-4.28881e-09	3.33409e-08
7.668	7.84304e-07	-3.54280e-07	4.30023e-07	1.63561e-07	8.80806e-07	1.04437e-06	6.36936e-07	1.78727e-07	8.15663e-07	5.61066e-07	2.04382e-06	2.60489e-06	6.82019e-07	-1.85402e-07	4.96617e-07	1.25807e-07	-4.22711e-08	8.35354e-08	6.82857e-07	-3.96607e-08	6.43196e-07	3.90919e-08	-4.45545e-09	3.46364e-08
7.692	7.85406e-07	-3.54778e-07	4.30628e-07	1.66024e-07	8.81081e-07	1.04710e-06	6.39621e-07	1.80486e-07	8.20107e-07	5.67771e-07	2.04526e-06	2.61303e-06	6.82965e-07	-1.85659e-07	4.97306e-07	1.25959e-07	-4.23223e-08	8.36366e-08	6.82956e-07	-4.00262e-08	6.42930e-07	4.05551e-08	-4.62223e-09	3.59329e-08
7.717	7.86497e-07	-3.55271e-07	4.31226e-07	1.68488e-07	8.81345e-07	1.04983e-06	6.42299e-07	1.82244e-07	8.24542e-07	5.74480e-07	2.04667e-06	2.62115e-06	6.83900e-07	-1.85913e-07	4.97986e-07	1.26109e-07	-4.23728e-08	8.37363e-08	6.83043e-07	-4.03926e-08	6.42651e-07	4.20195e-08	-4.78913e-09	3.72304e-08
7.741	7.87576e-07	-3.55758e-07	4.31817e-07	1.70953e-07	8.81599e-07	1.05255e-06	6.44968e-07	1.84000e-07	8.28968e-07	5.81193e-07	2.04806e-06	2.62925e-06	6.84823e-07	-1.86164e-07	4.98659e-07	1.26257e-07	-4.24225e-08	8.38345e-08	6.83119e-07	-4.07599e-08	6.42359e-07	4.34849e-08	-4.95615e-09	3.85288e-08
7.766	7.88643e-07	-3.56241e-07	4.32403e-07	1.73419e-07	8.81842e-07	1.05526e-06	6.47629e-07	1.85755e-07	8.33384e-07	5.87909e-07	2.04942e-06	2.63733e-06	6.85735e-07	-1.86412e-07	4.99323e-07	1.26403e-07	-4.24715e-08	8.39314e-08	6.83184e-07	-4.11280e-08	6.42056e-07	4.49513e-08	-5.12328e-09	3.98280e-08
7.791	7.89699e-07	-3.56718e-07	4.32982e-07	1.75886e-07	8.82075e-07	1.05796e-06	6.50281e-07	1.87509e-07	8.37790e-07	5.94627e-07	2.05077e-06	2.64539e-06	6.86636e-07	-1.86657e-07	4.99979e-07	1.26547e-07	-4.25198e-08	8.40268e-08	6.83237e-07	-4.14971e-08	6.41740e-07	4.64186e-08	-5.29051e-09	4.11281e-08
7.815	7.90744e-07	-3.57189e-07	4.33554e-07	1.78354e-07	8.82298e-07	1.06065e-06	6.52925e-07	1.89261e-07	8.42186e-07	6.01349e-07	2.05209e-06	2.65344e-06	6.87525e-07	-1.86899e-07	5.00626e-07	1.26688e-07	-4.25673e-08	8.41208e-08	6.83278e-07	-4.18670e-08	6.41411e-07	4.78867e-08	-5.45784e-09	4.24289e-08
7.840	7.91777e-07	-3.57656e-07	4.34121e-07	1.80822e-07	8.82511e-07	1.06333e-06	6.55560e-07	1.91011e-07	8.46571e-07	6.08073e-07	2.05338e-06	2.66146e-06	6.88403e-07	-1.87138e-07	5.01266e-07	1.26827e-07	-4.26142e-08	8.42133e-08	6.83308e-07	-4.22378e-08	6.41071e-07	4.93556e-08	-5.62525e-09	4.37304e-08
7.864	7.92798e-07	-3.58117e-07	4.34681e-07	1.83291e-07	8.82714e-07	1.06600e-06	6.58187e-07	1.92760e-07	8.50947e-07	6.14800e-07	2.05466e-06	2.66946e-06	6.89270e-07	-1.87373e-07	5.01897e-07	1.26965e-07	-4.26602e-08	8.43044e-08	6.83327e-07	-4.26094e-08	6.40718e-07	5.08252e-08	-5.79275e-09	4.50325e-08
7.889	7.93807e-07	-3.58573e-07	4.35234e-07	1.85761e-07	8.82906e-07	1.06867e-06	6.60804e-07	1.94507e-07	8.55311e-07	6.21528e-07	2.05591e-06	2.67744e-06	6.90125e-07	-1.87606e-07	5.02519e-07	1.27100e-07	-4.27056e-08	8.43940e-08	6.83334e-07	-4.29818e-08	6.40352e-07	5.22955e-08	-5.96032e-09	4.63352e-08
7.913	7.94805e-07	-3.59024e-07	4.35781e-07	1.88231e-07	8.83089e-07	1.07132e-06	6.63413e-07	1.96252e-07	8.59665e-07	6.28259e-07	2.05714e-06	2.68540e-06	6.90969e-07	-1.87835e-07	5.03134e-07	1.27232e-07	-4.27502e-08	8.44822e-08	6.83330e-07	-4.33551e-08	6.39975e-07	5.37663e-08	-6.12796e-09	4.76384e-08
7.938	7.95792e-07	-3.59469e-07	4.36322e-07	1.90702e-07	8.83261e-07	1.07396e-06	6.66013e-07	1.97995e-07	8.64009e-07	6.34991e-07	2.05835e-06	2.69334e-06	6.91801e-07	-1.88061e-07	5.03740e-07	1.27363e-07	-4.27941e-08	8.45689e-08	6.83314e-07	-4.37292e-08	6.39585e-07	5.52377e-08	-6.29565e-09	4.89421e-08
7.963	7.96766e-07	-3.59910e-07	4.36856e-07	1.93172e-07	8.83424e-07	1.07660e-06	6.68604e-07	1.99737e-07	8.68341e-07	6.41725e-07	2.05953e-06	2.70126e-06	6.92622e-07	-1.88285e-07	5.04338e-07	1.27491e-07	-4.28373e-08	8.46542e-08	6.83287e-07	-4.41041e-08	6.39183e-07	5.67095e-08	-6.46340e-09	5.02461e-08
7.987	7.97729e-07	-3.60345e-07	4.37384e-07	1.95643e-07	8.83576e-07	1.07922e-06	6.71185e-07	2.01476e-07	8.72661e-07	6.48461e-07	2.06069e-06	2.70915e-06	6.93432e-07	-1.88505e-07	5.04927e-07	1.27618e-07	-4.28797e-08	8.47380e-08	6.83249e-07	-4.44798e-08	6.38769e-07	5.81817e-08	-6.63120e-09	5.15506e-08
8.012	7.98680e-07	-3.60774e-07	4.37906e-07	1.98115e-07	8.83719e-07	1.08183e-06	6.73757e-07	2.03213e-07	8.76971e-07	6.55197e-07	2.06183e-06	2.71703e-06	6.94230e-07	-1.88722e-07	5.05508e-07	1.27742e-07	-4.29214e-08	8.48204e-08	6.83199e-07	-4.48562e-08	6.38343e-07	5.96543e-08	-6.79903e-09	5.28553e-08
8.036	7.99619e-07	-3.61199e-07	4.38421e-07	2.00586e-07	8.83852e-07	1.08444e-06	6.76320e-07	2.04948e-07	8.81269e-07	6.61934e-07	2.06295e-06	2.72488e-06	6.95016e-07	-1.88935e-07	5.06081e-07	1.27864e-07	-4.29623e-08	8.49013e-08	6.83138e-07	-4.52335e-08	6.37905e-07	6.11271e-08	-6.96689e-09	5.41602e-08
8.061	8.00547e-07	-3.61618e-07	4.38929e-07	2.03057e-07	8.83975e-07	1.08703e-06	6.78873e-07	2.06681e-07	8.85555e-07	6.68672e-07	2.06405e-06	2.73272e-06	6.95791e-07	-1.89146e-07	5.06645e-07	1.27983e-07	-4.30025e-08	8.49807e-08	6.83066e-07	-4.56115e-08	6.37455e-07	6.26001e-08	-7.13478e-09	5.54654e-08
8.086	8.01463e-07	-3.62031e-07	4.39431e-07	2.05528e-07	8.84088e-07	1.08962e-06	6.81417e-07	2.08412e-07	8.89829e-07	6.75411e-07	2.06512e-06	2.74053e-06	6.96555e-07	-1.89354e-07	5.07201e-07	1.28101e-07	-4.30419e-08	8.50587e-08	6.82983e-07	-4.59902e-08	6.36992e-07	6.40733e-08	-7.30268e-09	5.67706e-08
8.110	8.02367e-07	-3.62440e-07	4.39927e-07	2.07999e-07	8.84192e-07	1.09219e-06	6.83951e-07	2.10140e-07	8.94091e-07	6.82150e-07	2.06617e-06	2.74832e-06	6.97306e-07	-1.89558e-07	5.07748e-07	1.28216e-07	-4.30807e-08	8.51352e-08	6.82888e-07	-4.63697e-08	6.36518e-07	6.55466e-08	-7.47059e-09	5.80760e-08
8.135	8.03259e-07	-3.62843e-07	4.40416e-07	2.10470e-07	8.84286e-07	1.09476e-06	6.86475e-07	2.11865e-07	8.98340e-07	6.88888e-07	2.06720e-06	2.75609e-06	6.98047e-07	-1.89759e-07	5.08287e-07	1.28329e-07	-4.31186e-08	8.52102e-08	6.82782e-07	-4.67499e-08	6.36032e-07	6.70198e-08	-7.63851e-09	5.93813e-08
8.159	8.04139e-07	-3.63240e-07	4.40899e-07	2.12940e-07	8.84370e-07	1.09731e-06	6.88989e-07	2.13588e-07	9.02578e-07	6.95627e-07	2.06821e-06	2.76383e-06	6.98775e-07	-1.89957e-07	5.08818e-07	1.28440e-07	-4.31558e-08	8.52838e-08	6.82665e-07	-4.71309e-08	6.35534e-07	6.84931e-08	-7.80642e-09	6.06867e-08
8.184	8.05008e-07	-3.63633e-07	4.41375e-07	2.15410e-07	8.84445e-07	1.09986e-06	6.91494e-07	2.15309e-07	9.06803e-07	7.02366e-07	2.06919e-06	2.77156e-06	6.99492e-07	-1.90152e-07	5.09340e-07	1.28548e-07	-4.31923e-08	8.53559e-08	6.82537e-07	-4.75125e-08	6.35024e-07	6.99662e-08	-7.97432e-09	6.19919e-08
8.208	8.05865e-07	-3.64020e-07	4.41845e-07	2.17879e-07	8.84511e-07	1.10239e-06	6.93988e-07	2.17027e-07	9.11015e-07	7.09104e-07	2.07015e-06	2.77926e-06	7.00198e-07	-1.90344e-07	5.09854e-07	1.28655e-07	-4.32281e-08	8.54265e-08	6.82397e-07	-4.78949e-08	6.34502e-07	7.14392e-08	-8.14220e-09	6.32970e-08
8.233	8.06709e-07	-3.64401e-07	4.42308e-07	2.20348e-07	8.84566e-07	1.10491e-06	6.96472e-07	2.18742e-07	9.15214e-07	7.15841e-07	2.07110e-06	2.78694e-06	7.00891e-07	-1.90532e-07	5.10359e-07	1.28759e-07	-4.32630e-08	8.54956e-08	6.82247e-07	-4.82779e-08	6.33969e-07	7.29120e-08	-8.31006e-09	6.46019e-08
8.258	8.07542e-07	-3.64778e-07	4.42765e-07	2.22816e-07	8.84613e-07	1.10743e-06	6.98946e-07	2.20454e-07	9.19400e-07	7.22577e-07	2.07202e-06	2.79459e-06	7.01574e-07	-1.90718e-07	5.10856e-07	1.28860e-07	-4.32973e-08	8.55632e-08	6.82085e-07	-4.86617e-08	6.33423e-07	7.43844e-08	-8.47788e-09	6.59066e-08
8.282	8.08364e-07	-3.65148e-07	4.43215e-07	2.25283e-07	8.84650e-07	1.10993e-06	7.01410e-07	2.22164e-07	9.23573e-07	7.29312e-07	2.07292e-06	2.80223e-06	7.02244e-07	-1.90900e-07	5.11344e-07	1.28960e-07	-4.33307e-08	8.56294e-08	6.81912e-07	-4.90460e-08	6.32866e-07	7.58566e-08	-8.64567e-09	6.72109e-08
8.307	8.09173e-07	-3.65514e-07	4.43659e-07	2.27750e-07	8.84678e-07	1.11243e-06	7.03863e-07	2.23870e-07	9.27733e-07	7.36046e-07	2.07379e-06	2.80984e-06	7.02903e-07	-1.91079e-07	5.11823e-07	1.29058e-07	-4.33635e-08	8.56941e-08	6.81729e-07	-4.94311e-08	6.32298e-07	7.73283e-08	-8.81341e-09	6.85149e-08
8.331	8.09970e-07	-3.65874e-07	4.44096e-07	2.30216e-07	8.84696e-07	1.11491e-06	7.06305e-07	2.25574e-07	9.31879e-07	7.42778e-07	2.07465e-06	2.81743e-06	7.03550e-07	-1.91255e-07	5.12295e-07	1.29153e-07	-4.33955e-08	8.57573e-08	6.81534e-07	-4.98168e-08	6.31717e-07	7.87996e-08	-8.98109e-09	6.98185e-08
8.356	8.10755e-07	-3.66229e-07	4.44527e-07	2.32680e-07	8.84705e-07	1.11739e-06	7.08737e-07	2.27274e-07	9.36012e-07	7.49509e-07	2.07548e-06	2.82499e-06	7.04185e-07	-1.91428e-07	5.12757e-07	1.29246e-07	-4.34267e-08	8.58190e-08	6.81328e-07	-5.02031e-08	6.31125e-07	8.02703e-08	-9.14872e-09	7.11216e-08
8.380	8.11529e-07	-3.66578e-07	4.44951e-07	2.35144e-07	8.84705e-07	1.11985e-06	7.11159e-07	2.28972e-07	9.40130e-07	7.56237e-07	2.07630e-06	2.83253e-06	7.04809e-07	-1.91597e-07	5.13211e-07	1.29336e-07	-4.34572e-08	8.58792e-08	6.81111e-07	-5.05901e-08	6.30521e-07	8.17405e-08	-9.31628e-09	7.24242e-08
8.405	8.12290e-07	-3.66922e-07	4.45368e-07	2.37606e-07	8.84696e-07	1.12230e-06	7.13570e-07	2.30666e-07	9.44235e-07	7.62964e-07	2.07709e-06	2.84005e-06	7.05421e-07	-1.91764e-07	5.13657e-07	1.29425e-07	-4.34869e-08	8.59379e-08	6.80884e-07	-5.09777e-08	6.29906e-07	8.32101e-08	-9.48377e-09	7.37263e-08
8.430	8.13040e-07	-3.67261e-07	4.45779e-07	2.40068e-07	8.84678e-07	1.12475e-06	7.15969e-07	2.32357e-07	9.48326e-07	7.69688e-07	2.07786e-06	2.84755e-06	7.06021e-07	-1.91927e-07	5.14094e-07	1.29511e-07	-4.35158e-08	8.59952e-08	6.80645e-07	-5.13658e-08	6.29279e-07	8.46789e-08	-9.65118e-09	7.50277e-08
8.454	8.13777e-07	-3.67594e-07	4.46183e-07	2.42528e-07	8.84650e-07	1.12718e-06	7.18358e-07	2.34044e-07	9.52402e-07	7.76410e-07	2.07861e-06	2.85502e-06	7.06609e-07	-1.92087e-07	5.14522e-07	1.29595e-07	-4.35440e-08	8.60509e-08	6.80396e-07	-5.17546e-08	6.28641e-07	8.61470e-08	-9.81850e-09	7.63285e-08
8.479	8.14503e-07	-3.67922e-07	4.46581e-07	2.44986e-07	8.84614e-07	1.12960e-06	7.20736e-07	2.35728e-07	9.56464e-07	7.83128e-07	2.07934e-06	2.86247e-06	7.07186e-07	-1.92244e-07	5.14942e-07	1.29677e-07	-4.35715e-08	8.61052e-08	6.80135e-07	-5.21440e-08	6.27992e-07	8.76143e-08	-9.98573e-09	7.76285e-08
8.503	8.15217e-07	-3.68244e-07	4.46973e-07	2.47443e-07	8.84569e-07	1.13201e-06	7.23103e-07	2.37409e-07	9.60512e-07	7.89844e-07	2.08005e-06	2.86989e-06	7.07751e-07	-1.92397e-07	5.15354e-07	1.29756e-07	-4.35982e-08	8.61579e-08	6.79864e-07	-5.25339e-08	6.27330e-07	8.90807e-08	-1.01529e-08	7.89278e-08
8.528	8.15918e-07	-3.68561e-07	4.47357e-07	2.49899e-07	8.84514e-07	1.13441e-06	7.25458e-07	2.39086e-07	9.64545e-07	7.96557e-07	2.08073e-06	2.87729e-06	7.08304e-07	-1.92548e-07	5.15756e-07	1.29833e-07	-4.36241e-08	8.62092e-08	6.79582e-07	-5.29244e-08	6.26658e-07	9.05462e-08	-1.03199e-08	8.02263e-08
8.552	8.16608e-07	-3.68873e-07	4.47735e-07	2.52353e-07	8.84451e-07	1.13680e-06	7.27803e-07	2.40760e-07	9.68563e-07	8.03267e-07	2.08140e-06	2.88466e-06	7.08845e-07	-1.92695e-07	5.16151e-07	1.29908e-07	-4.36493e-08	8.62589e-08	6.79290e-07	-5.33154e-08	6.25974e-07	9.20106e-08	-1.04868e-08	8.15238e-08
8.577	8.17286e-07	-3.69179e-07	4.48107e-07	2.54805e-07	8.84379e-07	1.13918e-06	7.30136e-07	2.42430e-07	9.72566e-07	8.09973e-07	2.08204e-06	2.89202e-06	7.09375e-07	-1.92839e-07	5.16536e-07	1.29981e-07	-4.36737e-08	8.63072e-08	6.78986e-07	-5.37070e-08	6.25279e-07	9.34741e-08	-1.06536e-08	8.28205e-08
8.602	8.17951e-07	-3.69479e-07	4.48472e-07	2.57256e-07	8.84298e-07	1.14155e-06	7.32457e-07	2.44097e-07	9.76554e-07	8.16675e-07	2.08267e-06	2.89934e-06	7.09893e-07	-1.92979e-07	5.16913e-07	1.30051e-07	-4.36974e-08	8.63539e-08	6.78672e-07	-5.40992e-08	6.24573e-07	9.49365e-08	-1.08203e-08	8.41162e-08
8.626	8.18605e-07	-3.69775e-07	4.48830e-07	2.59705e-07	8.84209e-07	1.14391e-06	7.34768e-07	2.45759e-07	9.80527e-07	8.23374e-07	2.08327e-06	2.90665e-06	7.10399e-07	-1.93117e-07	5.17282e-07	1.30119e-07	-4.37203e-08	8.63992e-08	6.78347e-07	-5.44918e-08	6.23855e-07	9.63977e-08	-1.09868e-08	8.54108e-08
8.651	8.19246e-07	-3.70064e-07	4.49182e-07	2.62152e-07	8.84111e-07	1.14626e-06	7.37066e-07	2.47418e-07	9.84484e-07	8.30068e-07	2.08386e-06	2.91392e-06	7.10893e-07	-1.93251e-07	5.17641e-07	1.30185e-07	-4.37424e-08	8.64429e-08	6.78011e-07	-5.48849e-08	6.23126e-07	9.78576e-08	-1.11532e-08	8.67044e-08
8.675	8.19876e-07	-3.70349e-07	4.49527e-07	2.64597e-07	8.84004e-07	1.14860e-06	7.39353e-07	2.49073e-07	9.88426e-07	8.36758e-07	2.08442e-06	2.92118e-06	7.11375e-07	-1.93382e-07	5.17993e-07	1.30249e-07	-4.37638e-08	8.64852e-08	6.77665e-07	-5.52786e-08	6.22387e-07	9.93164e-08	-1.13195e-08	8.79969e-08
8.700	8.20493e-07	-3.70628e-07	4.49866e-07	2.67039e-07	8.83888e-07	1.15093e-06	7.41628e-07	2.50724e-07	9.92353e-07	8.43444e-07	2.08496e-06	2.92841e-06	7.11845e-07	-1.93510e-07	5.18335e-07	1.30310e-07	-4.37844e-08	8.65259e-08	6.77308e-07	-5.56727e-08	6.21636e-07	1.00774e-07	-1.14856e-08	8.92882e-08
8.724	8.21099e-07	-3.70901e-07	4.50198e-07	2.69480e-07	8.83764e-07	1.15324e-06	7.43892e-07	2.52371e-07	9.96263e-07	8.50125e-07	2.08548e-06	2.93561e-06	7.12304e-07	-1.93635e-07	5.18669e-07	1.30369e-07	-4.38043e-08	8.65651e-08	6.76941e-07	-5.60674e-08	6.20873e-07	1.02230e-07	-1.16515e-08	9.05783e-08
8.749	8.21692e-07	-3.71169e-07	4.50523e-07	2.71919e-07	8.83632e-07	1.15555e-06	7.46144e-07	2.54014e-07	1.00016e-06	8.56801e-07	2.08599e-06	2.94279e-06	7.12751e-07	-1.93756e-07	5.18994e-07	1.30426e-07	-4.38233e-08	8.66029e-08	6.76563e-07	-5.64625e-08	6.20100e-07	1.03684e-07	-1.18173e-08	9.18671e-08
8.774	8.22273e-07	-3.71432e-07	4.50842e-07	2.74355e-07	8.83491e-07	1.15785e-06	7.48383e-07	2.55653e-07	1.00404e-06	8.63473e-07	2.08647e-06	2.94994e-06	7.13186e-07	-1.93875e-07	5.19311e-07	1.30481e-07	-4.38417e-08	8.66391e-08	6.76174e-07	-5.68580e-08	6.19316e-07	1.05138e-07	-1.19829e-08	9.31546e-08
8.798	8.22842e-07	-3.71689e-07	4.51154e-07	2.76789e-07	8.83341e-07	1.16013e-06	7.50611e-07	2.57288e-07	1.00790e-06	8.70139e-07	2.08693e-06	2.95707e-06	7.13609e-07	-1.93990e-07	5.19619e-07	1.30533e-07	-4.38592e-08	8.66738e-08	6.75775e-07	-5.72540e-08	6.18521e-07	1.06589e-07	-1.21484e-08	9.44407e-08
8.823	8.23399e-07	-3.71940e-07	4.51459e-07	2.79221e-07	8.83184e-07	1.16240e-06	7.52827e-07	2.58919e-07	1.01175e-06	8.76799e-07	2.08737e-06	2.96417e-06	7.14020e-07	-1.94101e-07	5.19919e-07	1.30583e-07	-4.38760e-08	8.67070e-08	6.75366e-07	-5.76504e-08	6.17715e-07	1.08039e-07	-1.23136e-08	9.57254e-08
8.847	8.23944e-07	-3.72186e-07	4.51758e-07	2.81650e-07	8.83017e-07	1.16467e-06	7.55030e-07	2.60545e-07	1.01558e-06	8.83454e-07	2.08780e-06	2.97125e-06	7.14420e-07	-1.94210e-07	5.20210e-07	1.30631e-07	-4.38921e-08	8.67387e-08	6.74946e-07	-5.80473e-08	6.16899e-07	1.09487e-07	-1.24787e-08	9.70087e-08
8.872	8.24477e-07	-3.72427e-07	4.52050e-07	2.84077e-07	8.82843e-07	1.16692e-06	7.57222e-07	2.62167e-07	1.01939e-06	8.90104e-07	2.08820e-06	2.97830e-06	7.14807e-07	-1.94315e-07	5.20492e-07	1.30676e-07	-4.39074e-08	8.67689e-08	6.74515e-07	-5.84445e-08	6.16071e-07	1.10934e-07	-1.26436e-08	9.82905e-08
8.897	8.24998e-07	-3.72662e-07	4.52335e-07	2.86501e-07	8.82660e-07	1.16916e-06	7.59401e-07	2.63785e-07	1.02319e-06	8.96747e-07	2.08858e-06	2.98533e-06	7.15183e-07	-1.94418e-07	5.20765e-07	1.30719e-07	-4.39219e-08	8.67976e-08	6.74075e-07	-5.88422e-08	6.15232e-07	1.12379e-07	-1.28083e-08	9.95707e-08
8.921	8.25506e-07	-3.72892e-07	4.52614e-07	2.88922e-07	8.82470e-07	1.17139e-06	7.61567e-07	2.65398e-07	1.02697e-06	9.03384e-07	2.08894e-06	2.99233e-06	7.15547e-07	-1.94516e-07	5.21030e-07	1.30760e-07	-4.39356e-08	8.68247e-08	6.73624e-07	-5.92403e-08	6.14383e-07	1.13822e-07	-1.29727e-08	1.00849e-07
8.946	8.26003e-07	-3.73116e-07	4.52887e-07	2.91340e-07	8.82271e-07	1.17361e-06	7.63722e-07	2.67007e-07	1.03073e-06	9.10015e-07	2.08929e-06	2.99930e-06	7.15899e-07	-1.94612e-07	5.21287e-07	1.30799e-07	-4.39486e-08	8.68504e-08	6.73162e-07	-5.96387e-08	6.13523e-07	1.15263e-07	-1.31370e-08	1.02126e-07
8.970	8.26487e-07	-3.73335e-07	4.53152e-07	2.93756e-07	8.82063e-07	1.17582e-06	7.65864e-07	2.68611e-07	1.03447e-06	9.16640e-07	2.08961e-06	3.00625e-06	7.16239e-07	-1.94705e-07	5.21534e-07	1.30835e-07	-4.39608e-08	8.68745e-08	6.72690e-07	-6.00376e-08	6.12653e-07	1.16703e-07	-1.33010e-08	1.03402e-07
8.995	8.26960e-07	-3.73549e-07	4.53411e-07	2.96169e-07	8.81848e-07	1.17802e-06	7.67993e-07	2.70211e-07	1.03820e-06	9.23258e-07	2.08991e-06	3.01317e-06	7.16567e-07	-1.94794e-07	5.21773e-07	1.30869e-07	-4.39722e-08	8.68971e-08	6.72208e-07	-6.04368e-08	6.11772e-07	1.18140e-07	-1.34649e-08	1.04675e-07
9.019	8.27420e-07	-3.73756e-07	4.53663e-07	2.98579e-07	8.81625e-07	1.18020e-06	7.70110e-07	2.71806e-07	1.04192e-06	9.29869e-07	2.09020e-06	3.02007e-06	7.16883e-07	-1.94880e-07	5.22004e-07	1.30901e-07	-4.39829e-08	8.69182e-08	6.71716e-07	-6.08363e-08	6.10880e-07	1.19575e-07	-1.36285e-08	1.05947e-07
9.044	8.27868e-07	-3.73959e-07	4.53909e-07	3.00985e-07	8.81394e-07	1.18238e-06	7.72214e-07	2.73396e-07	1.04561e-06	9.36473e-07	2.09046e-06	3.02694e-06	7.17188e-07	-1.94963e-07	5.22225e-07	1.30931e-07	-4.39928e-08	8.69378e-08	6.71214e-07	-6.12362e-08	6.09978e-07	1.21009e-07	-1.37918e-08	1.07217e-07
9.069	8.28304e-07	-3.74156e-07	4.54148e-07	3.03389e-07	8.81155e-07	1.18454e-06	7.74305e-07	2.74982e-07	1.04929e-06	9.43069e-07	2.09071e-06	3.03378e-06	7.17480e-07	-1.95042e-07	5.22438e-07	1.30958e-07	-4.40020e-08	8.69559e-08	6.70701e-07	-6.16364e-08	6.09065e-07	1.22440e-07	-1.39549e-08	1.08485e-07
9.093	8.28728e-07	-3.74347e-07	4.54381e-07	3.05790e-07	8.80908e-07	1.18670e-06	7.76384e-07	2.76563e-07	1.05295e-06	9.49659e-07	2.09094e-06	3.04060e-06	7.17761e-07	-1.95118e-07	5.22643e-07	1.30983e-07	-4.40104e-08	8.69725e-08	6.70179e-07	-6.20370e-08	6.08142e-07	1.23869e-07	-1.41178e-08	1.09751e-07
9.118	8.29139e-07	-3.74533e-07	4.54606e-07	3.08187e-07	8.80654e-07	1.18884e-06	7.78450e-07	2.78139e-07	1.05659e-06	9.56241e-07	2.09115e-06	3.04739e-06	7.18030e-07	-1.95192e-07	5.22839e-07	1.31006e-07	-4.40180e-08	8.69876e-08	6.69646e-07	-6.24378e-08	6.07208e-07	1.25296e-07	-1.42804e-08	1.11015e-07
9.142	8.29539e-07	-3.74714e-07	4.54825e-07	3.10581e-07	8.80391e-07	1.19097e-06	7.80502e-07	2.79710e-07	1.06021e-06	9.62815e-07	2.09133e-06	3.05415e-06	7.18287e-07	-1.95261e-07	5.23026e-07	1.31026e-07	-4.40249e-08	8.70011e-08	6.69103e-07	-6.28390e-08	6.06264e-07	1.26720e-07	-1.44428e-08	1.12277e-07
9.167	8.29926e-07	-3.74889e-07	4.55038e-07	3.12971e-07	8.80121e-07	1.19309e-06	7.82542e-07	2.81276e-07	1.06382e-06	9.69381e-07	2.09150e-06	3.06089e-06	7.18532e-07	-1.95328e-07	5.23204e-07	1.31044e-07	-4.40310e-08	8.70131e-08	6.68550e-07	-6.32404e-08	6.05310e-07	1.28142e-07	-1.46049e-08	1.13537e-07
9.191	8.30302e-07	-3.75058e-07	4.55243e-07	3.15359e-07	8.79843e-07	1.19520e-06	7.84569e-07	2.82838e-07	1.06741e-06	9.75939e-07	2.09166e-06	3.06759e-06	7.18766e-07	-1.95391e-07	5.23374e-07	1.31060e-07	-4.40363e-08	8.70237e-08	6.67987e-07	-6.36421e-08	6.04345e-07	1.29562e-07	-1.47667e-08	1.14795e-07
9.216	8.30665e-07	-3.75222e-07	4.55442e-07	3.17742e-07	8.79558e-07	1.19730e-06	7.86583e-07	2.84394e-07	1.07098e-06	9.82489e-07	2.09179e-06	3.07428e-06	7.18987e-07	-1.95452e-07	5.23535e-07	1.31074e-07	-4.40408e-08	8.70327e-08	6.67414e-07	-6.40441e-08	6.03370e-07	1.30980e-07	-1.49282e-08	1.16051e-07
9.241	8.31016e-07	-3.75381e-07	4.55635e-07	3.20122e-07	8.79264e-07	1.19939e-06	7.88584e-07	2.85945e-07	1.07453e-06	9.89031e-07	2.09190e-06	3.08093e-06	7.19197e-07	-1.95509e-07	5.23688e-07	1.31085e-07	-4.40446e-08	8.70402e-08	6.66831e-07	-6.44464e-08	6.02385e-07	1.32395e-07	-1.50895e-08	1.17305e-07
9.265	8.31354e-07	-3.75534e-07	4.55821e-07	3.22499e-07	8.78964e-07	1.20146e-06	7.90572e-07	2.87491e-07	1.07806e-06	9.95564e-07	2.09200e-06	3.08756e-06	7.19394e-07	-1.95562e-07	5.23832e-07	1.31094e-07	-4.40477e-08	8.70462e-08	6.66239e-07	-6.48489e-08	6.01390e-07	1.33807e-07	-1.52505e-08	1.18557e-07
9.290	8.31681e-07	-3.75681e-07	4.56000e-07	3.24871e-07	8.78656e-07	1.20353e-06	7.92546e-07	2.89032e-07	1.08158e-06	1.00209e-06	2.09207e-06	3.09416e-06	7.19580e-07	-1.95613e-07	5.23967e-07	1.31101e-07	-4.40499e-08	8.70506e-08	6.65636e-07	-6.52516e-08	6.00384e-07	1.35217e-07	-1.54112e-08	1.19806e-07
9.314	8.31996e-07	-3.75823e-07	4.56172e-07	3.27240e-07	8.78340e-07	1.20558e-06	7.94507e-07	2.90568e-07	1.08507e-06	1.00860e-06	2.09213e-06	3.10073e-06	7.19754e-07	-1.95660e-07	5.24094e-07	1.31105e-07	-4.40514e-08	8.70536e-08	6.65023e-07	-6.56546e-08	5.99369e-07	1.36624e-07	-1.55716e-08	1.21053e-07
9.339	8.32298e-07	-3.75960e-07	4.56338e-07	3.29605e-07	8.78017e-07	1.20762e-06	7.96455e-07	2.92098e-07	1.08855e-06	1.01511e-06	2.09217e-06	3.10728e-06	7.19917e-07	-1.95704e-07	5.24212e-07	1.31107e-07	-4.40522e-08	8.70551e-08	6.64401e-07	-6.60577e-08	5.98343e-07	1.38029e-07	-1.57317e-08	1.22297e-07
9.363	8.32588e-07	-3.76091e-07	4.56497e-07	3.31966e-07	8.77687e-07	1.20965e-06	7.98389e-07	2.93623e-07	1.09201e-06	1.02161e-06	2.09219e-06	3.11380e-06	7.20067e-07	-1.95745e-07	5.24322e-07	1.31107e-07	-4.40521e-08	8.70550e-08	6.63769e-07	-6.64611e-08	5.97308e-07	1.39431e-07	-1.58915e-08	1.23540e-07
9.388	8.32866e-07	-3.76217e-07	4.56650e-07	3.34324e-07	8.77349e-07	1.21167e-06	8.00310e-07	2.95143e-07	1.09545e-06	1.02809e-06	2.09219e-06	3.12029e-06	7.20206e-07	-1.95783e-07	5.24423e-07	1.31105e-07	-4.40514e-08	8.70535e-08	6.63127e-07	-6.68647e-08	5.96263e-07	1.40830e-07	-1.60510e-08	1.24779e-07
9.413	8.33132e-07	-3.76337e-07	4.56795e-07	3.36677e-07	8.77004e-07	1.21368e-06	8.02218e-07	2.96657e-07	1.09888e-06	1.03457e-06	2.09218e-06	3.12675e-06	7.20332e-07	-1.95817e-07	5.24515e-07	1.31100e-07	-4.40498e-08	8.70504e-08	6.62476e-07	-6.72685e-08	5.95207e-07	1.42227e-07	-1.62102e-08	1.26017e-07
9.437	8.33386e-07	-3.76451e-07	4.56935e-07	3.39026e-07	8.76652e-07	1.21568e-06	8.04112e-07	2.98166e-07	1.10228e-06	1.04104e-06	2.09214e-06	3.13318e-06	7.20447e-07	-1.95849e-07	5.24599e-07	1.31093e-07	-4.40475e-08	8.70458e-08	6.61815e-07	-6.76725e-08	5.94142e-07	1.43621e-07	-1.63690e-08	1.27252e-07
9.462	8.33628e-07	-3.76561e-07	4.57067e-07	3.41371e-07	8.76293e-07	1.21766e-06	8.05992e-07	2.99670e-07	1.10566e-06	1.04750e-06	2.09209e-06	3.13959e-06	7.20551e-07	-1.95877e-07	5.24674e-07	1.31084e-07	-4.40444e-08	8.70397e-08	6.61144e-07	-6.80766e-08	5.93067e-07	1.45011e-07	-1.65275e-08	1.28484e-07
9.486	8.33857e-07	-3.76664e-07	4.57193e-07	3.43711e-07	8.75926e-07	1.21964e-06	8.07859e-07	3.01168e-07	1.10903e-06	1.05395e-06	2.09202e-06	3.14597e-06	7.20642e-07	-1.95902e-07	5.24740e-07	1.31073e-07	-4.40406e-08	8.70321e-08	6.60463e-07	-6.84809e-08	5.91982e-07	1.46399e-07	-1.66857e-08	1.29714e-07
9.511	8.34075e-07	-3.76762e-07	4.57312e-07	3.46048e-07	8.75553e-07	1.22160e-06	8.09712e-07	3.02660e-07	1.11237e-06	1.06038e-06	2.09194e-06	3.15232e-06	7.20722e-07	-1.95923e-07	5.24798e-07	1.31059e-07	-4.40360e-08	8.70230e-08	6.59773e-07	-6.88853e-08	5.90888e-07	1.47784e-07	-1.68435e-08	1.30941e-07
9.535	8.34280e-07	-3.76855e-07	4.57425e-07	3.48380e-07	8.75172e-07	1.22355e-06	8.11552e-07	3.04147e-07	1.11570e-06	1.06681e-06	2.09183e-06	3.15864e-06	7.20789e-07	-1.95942e-07	5.24848e-07	1.31043e-07	-4.40306e-08	8.70124e-08	6.59074e-07	-6.92899e-08	5.89784e-07	1.49166e-07	-1.70011e-08	1.32165e-07
9.560	8.34473e-07	-3.76942e-07	4.57531e-07	3.50707e-07	8.74785e-07	1.22549e-06	8.13377e-07	3.05629e-07	1.11901e-06	1.07323e-06	2.09171e-06	3.16494e-06	7.20845e-07	-1.95957e-07	5.24889e-07	1.31025e-07	-4.40245e-08	8.70003e-08	6.58365e-07	-6.96946e-08	5.88670e-07	1.50545e-07	-1.71582e-08	1.33387e-07
9.585	8.34654e-07	-3.77024e-07	4.57630e-07	3.53031e-07	8.74390e-07	1.22742e-06	8.15189e-07	3.07104e-07	1.12229e-06	1.07963e-06	2.09157e-06	3.17120e-06	7.20890e-07	-1.95969e-07	5.24921e-07	1.31004e-07	-4.40176e-08	8.69867e-08	6.57646e-07	-7.00994e-08	5.87547e-07	1.51921e-07	-1.73150e-08	1.34606e-07
9.609	8.34823e-07	-3.77100e-07	4.57722e-07	3.55349e-07	8.73989e-07	1.22934e-06	8.16987e-07	3.08574e-07	1.12556e-06	1.08603e-06	2.09141e-06	3.17744e-06	7.20922e-07	-1.95978e-07	5.24945e-07	1.30982e-07	-4.40099e-08	8.69716e-08	6.56918e-07	-7.05043e-08	5.86414e-07	1.53294e-07	-1.74715e-08	1.35822e-07
9.634	8.34979e-07	-3.77171e-07	4.57808e-07	3.57663e-07	8.73580e-07	1.23124e-06	8.18772e-07	3.10038e-07	1.12881e-06	1.09241e-06	2.09123e-06	3.18365e-06	7.20943e-07	-1.95983e-07	5.24960e-07	1.30957e-07	-4.40015e-08	8.69550e-08	6.56181e-07	-7.09093e-08	5.85272e-07	1.54663e-07	-1.76276e-08	1.37036e-07
9.658	8.35124e-07	-3.77237e-07	4.57888e-07	3.59973e-07	8.73165e-07	1.23314e-06	8.20542e-07	3.11497e-07	1.13204e-06	1.09879e-06	2.09104e-06	3.18983e-06	7.20952e-07	-1.95986e-07	5.24966e-07	1.30929e-07	-4.39924e-08	8.69369e-08	6.55434e-07	-7.13144e-08	5.84120e-07	1.56030e-07	-1.77833e-08	1.38246e-07
9.683	8.35257e-07	-3.77296e-07	4.57960e-07	3.62277e-07	8.72743e-07	1.23502e-06	8.22298e-07	3.12949e-07	1.13525e-06	1.10515e-06	2.09083e-06	3.19598e-06	7.20950e-07	-1.95985e-07	5.24964e-07	1.30900e-07	-4.39825e-08	8.69173e-08	6.54678e-07	-7.17196e-08	5.82959e-07	1.57393e-07	-1.79387e-08	1.39454e-07
9.708	8.35377e-07	-3.77351e-07	4.58026e-07	3.64577e-07	8.72315e-07	1.23689e-06	8.24041e-07	3.14396e-07	1.13844e-06	1.11150e-06	2.09060e-06	3.20210e-06	7.20935e-07	-1.95981e-07	5.24954e-07	1.30868e-07	-4.39718e-08	8.68962e-08	6.53913e-07	-7.21249e-08	5.81788e-07	1.58753e-07	-1.80936e-08	1.40659e-07
9.732	8.35485e-07	-3.77400e-07	4.58086e-07	3.66872e-07	8.71880e-07	1.23875e-06	8.25769e-07	3.15837e-07	1.14161e-06	1.11784e-06	2.09036e-06	3.20820e-06	7.20909e-07	-1.95974e-07	5.24935e-07	1.30834e-07	-4.39604e-08	8.68736e-08	6.53138e-07	-7.25302e-08	5.80608e-07	1.60109e-07	-1.82482e-08	1.41861e-07
9.757	8.35582e-07	-3.77443e-07	4.58138e-07	3.69162e-07	8.71438e-07	1.24060e-06	8.27484e-07	3.17272e-07	1.14476e-06	1.12416e-06	2.09010e-06	3.21426e-06	7.20872e-07	-1.95964e-07	5.24908e-07	1.30798e-07	-4.39482e-08	8.68495e-08	6.52355e-07	-7.29355e-08	5.79419e-07	1.61462e-07	-1.84025e-08	1.43060e-07
9.781	8.35666e-07	-3.77481e-07	4.58185e-07	3.71447e-07	8.70989e-07	1.24244e-06	8.29184e-07	3.18701e-07	1.14788e-06	1.13048e-06	2.08982e-06	3.22030e-06	7.20822e-07	-1.95951e-07	5.24872e-07	1.30759e-07	-4.39352e-08	8.68240e-08	6.51562e-07	-7.33410e-08	5.78221e-07	1.62812e-07	-1.85563e-08	1.44255e-07
9.806	8.35738e-07	-3.77514e-07	4.58224e-07	3.73728e-07	8.70534e-07	1.24426e-06	8.30870e-07	3.20123e-07	1.15099e-06	1.13678e-06	2.08952e-06	3.22631e-06	7.20761e-07	-1.95934e-07	5.24827e-07	1.30718e-07	-4.39215e-08	8.67969e-08	6.50759e-07	-7.37464e-08	5.77013e-07	1.64158e-07	-1.87097e-08	1.45448e-07
9.830	8.35798e-07	-3.77541e-07	4.58257e-07	3.76003e-07	8.70073e-07	1.24608e-06	8.32542e-07	3.21540e-07	1.15408e-06	1.14307e-06	2.08921e-06	3.23228e-06	7.20689e-07	-1.95914e-07	5.24774e-07	1.30675e-07	-4.39071e-08	8.67683e-08	6.49948e-07	-7.41518e-08	5.75796e-07	1.65501e-07	-1.88628e-08	1.46638e-07
9.855	8.35845e-07	-3.77562e-07	4.58283e-07	3.78273e-07	8.69605e-07	1.24788e-06	8.34200e-07	3.22951e-07	1.15715e-06	1.14935e-06	2.08888e-06	3.23823e-06	7.20604e-07	-1.95891e-07	5.24713e-07	1.30630e-07	-4.38919e-08	8.67383e-08	6.49128e-07	-7.45573e-08	5.74571e-07	1.66840e-07	-1.90154e-08	1.47825e-07
9.880	8.35881e-07	-3.77579e-07	4.58303e-07	3.80537e-07	8.69130e-07	1.24967e-06	8.35844e-07	3.24356e-07	1.16020e-06	1.15562e-06	2.08854e-06	3.24415e-06	7.20508e-07	-1.95865e-07	5.24643e-07	1.30583e-07	-4.38759e-08	8.67068e-08	6.48299e-07	-7.49628e-08	5.73336e-07	1.68176e-07	-1.91676e-08	1.49008e-07
9.904	8.35905e-07	-3.77589e-07	4.58316e-07	3.82797e-07	8.68650e-07	1.25145e-06	8.37473e-07	3.25755e-07	1.16323e-06	1.16187e-06	2.08817e-06	3.25004e-06	7.20401e-07	-1.95836e-07	5.24565e-07	1.30533e-07	-4.38592e-08	8.66737e-08	6.47460e-07	-7.53682e-08	5.72092e-07	1.69508e-07	-1.93195e-08	1.50188e-07
9.929	8.35917e-07	-3.77595e-07	4.58322e-07	3.85051e-07	8.68163e-07	1.25321e-06	8.39088e-07	3.27147e-07	1.16624e-06	1.16811e-06	2.08779e-06	3.25590e-06	7.20282e-07	-1.95804e-07	5.24478e-07	1.30481e-07	-4.38418e-08	8.66393e-08	6.46613e-07	-7.57737e-08	5.70839e-07	1.70836e-07	-1.94709e-08	1.51365e-07
9.953	8.35916e-07	-3.77594e-07	4.58322e-07	3.87300e-07	8.67669e-07	1.25497e-06	8.40689e-07	3.28534e-07	1.16922e-06	1.17434e-06	2.08740e-06	3.26173e-06	7.20151e-07	-1.95768e-07	5.24383e-07	1.30427e-07	-4.38236e-08	8.66033e-08	6.45757e-07	-7.61791e-08	5.69578e-07	1.72161e-07	-1.96219e-08	1.52539e-07
9.978	8.35904e-07	-3.77589e-07	4.58315e-07	3.89543e-07	8.67170e-07	1.25671e-06	8.42275e-07	3.29914e-07	1.17219e-06	1.18055e-06	2.08699e-06	3.26754e-06	7.20009e-07	-1.95729e-07	5.24280e-07	1.30370e-07	-4.38046e-08	8.65658e-08	6.44892e-07	-7.65845e-08	5.68307e-07	1.73482e-07	-1.97724e-08	1.53710e-07
10.002	8.35879e-07	-3.77578e-07	4.58302e-07	3.91781e-07	8.66664e-07	1.25845e-06	8.43848e-07	3.31288e-07	1.17514e-06	1.18675e-06	2.08656e-06	3.27331e-06	7.19855e-07	-1.95688e-07	5.24168e-07	1.30312e-07	-4.37849e-08	8.65269e-08	6.44018e-07	-7.69898e-08	5.67028e-07	1.74799e-07	-1.99226e-08	1.54877e-07
10.027	8.35843e-07	-3.77561e-07	4.58282e-07	3.94014e-07	8.66152e-07	1.26017e-06	8.45405e-07	3.32655e-07	1.17806e-06	1.19294e-06	2.08611e-06	3.27905e-06	7.19690e-07	-1.95643e-07	5.24047e-07	1.30251e-07	-4.37645e-08	8.64865e-08	6.43135e-07	-7.73951e-08	5.65740e-07	1.76113e-07	-2.00723e-08	1.56041e-07
10.052	8.35795e-07	-3.77539e-07	4.58255e-07	3.96241e-07	8.65634e-07	1.26187e-06	8.46949e-07	3.34017e-07	1.18097e-06	1.19911e-06	2.08565e-06	3.28476e-06	7.19513e-07	-1.95595e-07	5.23919e-07	1.30188e-07	-4.37433e-08	8.64446e-08	6.42244e-07	-7.78003e-08	5.64443e-07	1.77423e-07	-2.02216e-08	1.57201e-07
10.076	8.35734e-07	-3.77512e-07	4.58222e-07	3.98462e-07	8.65110e-07	1.26357e-06	8.48478e-07	3.35372e-07	1.18385e-06	1.20527e-06	2.08517e-06	3.29045e-06	7.19325e-07	-1.95544e-07	5.23782e-07	1.30123e-07	-4.37213e-08	8.64013e-08	6.41343e-07	-7.82054e-08	5.63138e-07	1.78729e-07	-2.03704e-08	1.58358e-07
10.101	8.35662e-07	-3.77479e-07	4.58182e-07	4.00678e-07	8.64580e-07	1.26526e-06	8.49992e-07	3.36720e-07	1.18671e-06	1.21142e-06	2.08468e-06	3.29610e-06	7.19125e-07	-1.95489e-07	5.23636e-07	1.30055e-07	-4.36987e-08	8.63565e-08	6.40434e-07	-7.86105e-08	5.61824e-07	1.80031e-07	-2.05188e-08	1.59512e-07
10.125	8.35577e-07	-3.77441e-07	4.58136e-07	4.02887e-07	8.64044e-07	1.26693e-06	8.51493e-07	3.38063e-07	1.18956e-06	1.21755e-06	2.08417e-06	3.30172e-06	7.18914e-07	-1.95432e-07	5.23482e-07	1.29985e-07	-4.36753e-08	8.63102e-08	6.39517e-07	-7.90155e-08	5.60501e-07	1.81329e-07	-2.06668e-08	1.60662e-07
10.150	8.35481e-07	-3.77398e-07	4.58083e-07	4.05091e-07	8.63502e-07	1.26859e-06	8.52978e-07	3.39398e-07	1.19238e-06	1.22367e-06	2.08365e-06	3.30732e-06	7.18692e-07	-1.95371e-07	5.23320e-07	1.29914e-07	-4.36511e-08	8.62625e-08	6.38590e-07	-7.94203e-08	5.59170e-07	1.82623e-07	-2.08143e-08	1.61809e-07
10.174	8.35372e-07	-3.77349e-07	4.58024e-07	4.07290e-07	8.62954e-07	1.27024e-06	8.54449e-07	3.40728e-07	1.19518e-06	1.22977e-06	2.08311e-06	3.31288e-06	7.18458e-07	-1.95308e-07	5.23150e-07	1.29839e-07	-4.36262e-08	8.62133e-08	6.37656e-07	-7.98251e-08	5.57831e-07	1.83913e-07	-2.09613e-08	1.62952e-07
10.199	8.35252e-07	-3.77294e-07	4.57958e-07	4.09482e-07	8.62401e-07	1.27188e-06	8.55906e-07	3.42051e-07	1.19796e-06	1.23586e-06	2.08255e-06	3.31841e-06	7.18212e-07	-1.95241e-07	5.22971e-07	1.29763e-07	-4.36006e-08	8.61626e-08	6.36712e-07	-8.02297e-08	5.56483e-07	1.85200e-07	-2.11079e-08	1.64092e-07
10.224	8.35119e-07	-3.77234e-07	4.57885e-07	4.11668e-07	8.61841e-07	1.27351e-06	8.57348e-07	3.43367e-07	1.20072e-06	1.24193e-06	2.08198e-06	3.32391e-06	7.17956e-07	-1.95171e-07	5.22784e-07	1.29685e-07	-4.35742e-08	8.61105e-08	6.35760e-07	-8.06343e-08	5.55126e-07	1.86482e-07	-2.12541e-08	1.65228e-07
10.248	8.34975e-07	-3.77169e-07	4.57806e-07	4.13848e-07	8.61276e-07	1.27512e-06	8.58776e-07	3.44677e-07	1.20345e-06	1.24799e-06	2.08139e-06	3.32939e-06	7.17688e-07	-1.95098e-07	5.22589e-07	1.29604e-07	-4.35471e-08	8.60570e-08	6.34800e-07	-8.10386e-08	5.53761e-07	1.87760e-07	-2.13997e-08	1.66360e-07
10.273	8.34819e-07	-3.77099e-07	4.57720e-07	4.16023e-07	8.60706e-07	1.27673e-06	8.60189e-07	3.45981e-07	1.20617e-06	1.25404e-06	2.08079e-06	3.33483e-06	7.17408e-07	-1.95022e-07	5.22386e-07	1.29521e-07	-4.35193e-08	8.60020e-08	6.33831e-07	-8.14429e-08	5.52388e-07	1.89034e-07	-2.15449e-08	1.67489e-07
10.297	8.34651e-07	-3.77023e-07	4.57628e-07	4.18191e-07	8.60129e-07	1.27832e-06	8.61587e-07	3.47278e-07	1.20886e-06	1.26007e-06	2.08017e-06	3.34024e-06	7.17118e-07	-1.94943e-07	5.22174e-07	1.29436e-07	-4.34907e-08	8.59455e-08	6.32854e-07	-8.18470e-08	5.51007e-07	1.90304e-07	-2.16897e-08	1.68614e-07
10.322	8.34471e-07	-3.76941e-07	4.57529e-07	4.20353e-07	8.59547e-07	1.27990e-06	8.62971e-07	3.48568e-07	1.21154e-06	1.26608e-06	2.07954e-06	3.34562e-06	7.16816e-07	-1.94861e-07	5.21954e-07	1.29349e-07	-4.34614e-08	8.58876e-08	6.31869e-07	-8.22509e-08	5.49618e-07	1.91570e-07	-2.18339e-08	1.69736e-07
10.346	8.34279e-07	-3.76855e-07	4.57424e-07	4.22509e-07	8.58959e-07	1.28147e-06	8.64340e-07	3.49852e-07	1.21419e-06	1.27208e-06	2.07889e-06	3.35098e-06	7.16502e-07	-1.94776e-07	5.21726e-07	1.29260e-07	-4.34314e-08	8.58283e-08	6.30875e-07	-8.26546e-08	5.48220e-07	1.92831e-07	-2.19777e-08	1.70854e-07
10.371	8.34075e-07	-3.76763e-07	4.57312e-07	4.24658e-07	8.58366e-07	1.28302e-06	8.65695e-07	3.51129e-07	1.21682e-06	1.27807e-06	2.07823e-06	3.35630e-06	7.16178e-07	-1.94688e-07	5.21490e-07	1.29168e-07	-4.34006e-08	8.57675e-08	6.29873e-07	-8.30582e-08	5.46814e-07	1.94089e-07	-2.21210e-08	1.71968e-07
10.396	8.33859e-07	-3.76665e-07	4.57194e-07	4.26801e-07	8.57767e-07	1.28457e-06	8.67035e-07	3.52399e-07	1.21943e-06	1.28404e-06	2.07755e-06	3.36159e-06	7.15842e-07	-1.94597e-07	5.21245e-07	1.29074e-07	-4.33691e-08	8.57053e-08	6.28862e-07	-8.34616e-08	5.45401e-07	1.95342e-07	-2.22639e-08	1.73078e-07
10.420	8.33632e-07	-3.76562e-07	4.57069e-07	4.28938e-07	8.57163e-07	1.28610e-06	8.68360e-07	3.53663e-07	1.22202e-06	1.28999e-06	2.07686e-06	3.36685e-06	7.15495e-07	-1.94502e-07	5.20993e-07	1.28979e-07	-4.33369e-08	8.56416e-08	6.27844e-07	-8.38648e-08	5.43979e-07	1.96591e-07	-2.24062e-08	1.74185e-07
10.445	8.33392e-07	-3.76454e-07	4.56938e-07	4.31068e-07	8.56554e-07	1.28762e-06	8.69671e-07	3.54920e-07	1.22459e-06	1.29593e-06	2.07615e-06	3.37208e-06	7.15137e-07	-1.94405e-07	5.20732e-07	1.28881e-07	-4.33040e-08	8.55766e-08	6.26817e-07	-8.42677e-08	5.42549e-07	1.97835e-07	-2.25481e-08	1.75287e-07
10.469	8.33141e-07	-3.76341e-07	4.56800e-07	4.33192e-07	8.55939e-07	1.28913e-06	8.70967e-07	3.56171e-07	1.22714e-06	1.30185e-06	2.07542e-06	3.37727e-06	7.14768e-07	-1.94305e-07	5.20463e-07	1.28780e-07	-4.32703e-08	8.55100e-08	6.25782e-07	-8.46705e-08	5.41112e-07	1.99076e-07	-2.26894e-08	1.76386e-07
10.494	8.32878e-07	-3.76222e-07	4.56656e-07	4.35310e-07	8.55318e-07	1.29063e-06	8.72248e-07	3.57415e-07	1.22966e-06	1.30776e-06	2.07469e-06	3.38244e-06	7.14387e-07	-1.94201e-07	5.20186e-07	1.28678e-07	-4.32360e-08	8.54421e-08	6.24739e-07	-8.50730e-08	5.39666e-07	2.00312e-07	-2.28303e-08	1.77481e-07
10.519	8.32603e-07	-3.76098e-07	4.56506e-07	4.37421e-07	8.54693e-07	1.29211e-06	8.73515e-07	3.58652e-07	1.23217e-06	1.31365e-06	2.07393e-06	3.38758e-06	7.13996e-07	-1.94095e-07	5.19901e-07	1.28574e-07	-4.32009e-08	8.53728e-08	6.23688e-07	-8.54754e-08	5.38213e-07	2.01543e-07	-2.29706e-08	1.78572e-07
10.543	8.32317e-07	-3.75968e-07	4.56348e-07	4.39525e-07	8.54062e-07	1.29359e-06	8.74767e-07	3.59882e-07	1.23465e-06	1.31952e-06	2.07317e-06	3.39269e-06	7.13594e-07	-1.93985e-07	5.19608e-07	1.28467e-07	-4.31651e-08	8.53020e-08	6.22630e-07	-8.58774e-08	5.36752e-07	2.02770e-07	-2.31105e-08	1.79660e-07
10.568	8.32018e-07	-3.75834e-07	4.56185e-07	4.41623e-07	8.53426e-07	1.29505e-06	8.76005e-07	3.61106e-07	1.23711e-06	1.32538e-06	2.07239e-06	3.39776e-06	7.13180e-07	-1.93873e-07	5.19307e-07	1.28358e-07	-4.31286e-08	8.52298e-08	6.21563e-07	-8.62793e-08	5.35283e-07	2.03993e-07	-2.32499e-08	1.80743e-07
10.592	8.31708e-07	-3.75694e-07	4.56015e-07	4.43713e-07	8.52785e-07	1.29650e-06	8.77227e-07	3.62322e-07	1.23955e-06	1.33122e-06	2.07159e-06	3.40281e-06	7.12755e-07	-1.93758e-07	5.18998e-07	1.28248e-07	-4.30913e-08	8.51563e-08	6.20488e-07	-8.66808e-08	5.33807e-07	2.05211e-07	-2.33887e-08	1.81823e-07
10.617	8.31386e-07	-3.75548e-07	4.55838e-07	4.45798e-07	8.52139e-07	1.29794e-06	8.78436e-07	3.63532e-07	1.24197e-06	1.33704e-06	2.07078e-06	3.40782e-06	7.12320e-07	-1.93639e-07	5.18681e-07	1.28135e-07	-4.30534e-08	8.50813e-08	6.19405e-07	-8.70822e-08	5.32323e-07	2.06425e-07	-2.35271e-08	1.82898e-07
10.641	8.31053e-07	-3.75397e-07	4.55655e-07	4.47875e-07	8.51488e-07	1.29936e-06	8.79629e-07	3.64736e-07	1.24436e-06	1.34285e-06	2.06995e-06	3.41280e-06	7.11873e-07	-1.93518e-07	5.18355e-07	1.28020e-07	-4.30147e-08	8.50049e-08	6.18315e-07	-8.74832e-08	5.30831e-07	2.07635e-07	-2.36649e-08	1.83970e-07
10.666	8.30707e-07	-3.75241e-07	4.55466e-07	4.49945e-07	8.50831e-07	1.30078e-06	8.80808e-07	3.65932e-07	1.24674e-06	1.34864e-06	2.06912e-06	3.41776e-06	7.11416e-07	-1.93393e-07	5.18022e-07	1.27902e-07	-4.29753e-08	8.49271e-08	6.17216e-07	-8.78840e-08	5.29332e-07	2.08839e-07	-2.38022e-08	1.85037e-07
10.691	8.30350e-07	-3.75080e-07	4.55270e-07	4.52009e-07	8.50170e-07	1.30218e-06	8.81972e-07	3.67121e-07	1.24909e-06	1.35441e-06	2.06826e-06	3.42268e-06	7.10947e-07	-1.93266e-07	5.17681e-07	1.27783e-07	-4.29353e-08	8.48479e-08	6.16110e-07	-8.82844e-08	5.27826e-07	2.10040e-07	-2.39390e-08	1.86101e-07
10.715	8.29981e-07	-3.74914e-07	4.55068e-07	4.54066e-07	8.49504e-07	1.30357e-06	8.83121e-07	3.68304e-07	1.25143e-06	1.36017e-06	2.06740e-06	3.42757e-06	7.10468e-07	-1.93136e-07	5.17332e-07	1.27662e-07	-4.28945e-08	8.47673e-08	6.14997e-07	-8.86846e-08	5.26312e-07	2.11236e-07	-2.40753e-08	1.87160e-07
10.740	8.29601e-07	-3.74742e-07	4.54859e-07	4.56116e-07	8.48833e-07	1.30495e-06	8.84256e-07	3.69480e-07	1.25374e-06	1.36591e-06	2.06651e-06	3.43242e-06	7.09978e-07	-1.93003e-07	5.16975e-07	1.27538e-07	-4.28530e-08	8.46853e-08	6.13875e-07	-8.90845e-08	5.24791e-07	2.12427e-07	-2.42111e-08	1.88216e-07
10.764	8.29209e-07	-3.74565e-07	4.54644e-07	4.58158e-07	8.48157e-07	1.30631e-06	8.85376e-07	3.70649e-07	1.25602e-06	1.37163e-06	2.06562e-06	3.43725e-06	7.09477e-07	-1.92866e-07	5.16610e-07	1.27413e-07	-4.28108e-08	8.46020e-08	6.12746e-07	-8.94840e-08	5.23262e-07	2.13613e-07	-2.43463e-08	1.89267e-07
10.789	8.28805e-07	-3.74382e-07	4.54423e-07	4.60194e-07	8.47476e-07	1.30767e-06	8.86482e-07	3.71811e-07	1.25829e-06	1.37734e-06	2.06471e-06	3.44205e-06	7.08965e-07	-1.92727e-07	5.16238e-07	1.27285e-07	-4.27680e-08	8.45172e-08	6.11609e-07	-8.98833e-08	5.21726e-07	2.14795e-07	-2.44810e-08	1.90314e-07
10.813	8.28390e-07	-3.74195e-07	4.54195e-07	4.62222e-07	8.46790e-07	1.30901e-06	8.87572e-07	3.72966e-07	1.26054e-06	1.38302e-06	2.06379e-06	3.44681e-06	7.08442e-07	-1.92585e-07	5.15857e-07	1.27155e-07	-4.27244e-08	8.44311e-08	6.10465e-07	-9.02822e-08	5.20183e-07	2.15973e-07	-2.46152e-08	1.91357e-07
10.838	8.27963e-07	-3.74002e-07	4.53961e-07	4.64244e-07	8.46100e-07	1.31034e-06	8.88649e-07	3.74114e-07	1.26276e-06	1.38869e-06	2.06285e-06	3.45155e-06	7.07909e-07	-1.92440e-07	5.15469e-07	1.27024e-07	-4.26801e-08	8.43436e-08	6.09313e-07	-9.06808e-08	5.18632e-07	2.17145e-07	-2.47489e-08	1.92396e-07
10.863	8.27524e-07	-3.73804e-07	4.53721e-07	4.66258e-07	8.45405e-07	1.31166e-06	8.89710e-07	3.75256e-07	1.26497e-06	1.39435e-06	2.06190e-06	3.45625e-06	7.07365e-07	-1.92292e-07	5.15073e-07	1.26890e-07	-4.26351e-08	8.42548e-08	6.08154e-07	-9.10790e-08	5.17075e-07	2.18313e-07	-2.48820e-08	1.93431e-07
10.887	8.27074e-07	-3.73600e-07	4.53474e-07	4.68265e-07	8.44705e-07	1.31297e-06	8.90757e-07	3.76390e-07	1.26715e-06	1.39998e-06	2.06094e-06	3.46092e-06	7.06810e-07	-1.92141e-07	5.14669e-07	1.26754e-07	-4.25895e-08	8.41646e-08	6.06987e-07	-9.14769e-08	5.15510e-07	2.19477e-07	-2.50146e-08	1.94462e-07
10.912	8.26613e-07	-3.73392e-07	4.53221e-07	4.70265e-07	8.44001e-07	1.31427e-06	8.91789e-07	3.77517e-07	1.26931e-06	1.40560e-06	2.05996e-06	3.46556e-06	7.06245e-07	-1.91988e-07	5.14257e-07	1.26616e-07	-4.25431e-08	8.40730e-08	6.05813e-07	-9.18745e-08	5.13939e-07	2.20635e-07	-2.51467e-08	1.95489e-07
10.936	8.26139e-07	-3.73178e-07	4.52961e-07	4.72257e-07	8.43292e-07	1.31555e-06	8.92807e-07	3.78638e-07	1.27144e-06	1.41119e-06	2.05898e-06	3.47017e-06	7.05669e-07	-1.91831e-07	5.13838e-07	1.26476e-07	-4.24961e-08	8.39800e-08	6.04632e-07	-9.22716e-08	5.12360e-07	2.21789e-07	-2.52782e-08	1.96511e-07
10.961	8.25655e-07	-3.72959e-07	4.52696e-07	4.74242e-07	8.42578e-07	1.31682e-06	8.93810e-07	3.79751e-07	1.27356e-06	1.41677e-06	2.05797e-06	3.47475e-06	7.05082e-07	-1.91672e-07	5.13410e-07	1.26334e-07	-4.24484e-08	8.38857e-08	6.03443e-07	-9.26684e-08	5.10775e-07	2.22938e-07	-2.54091e-08	1.97529e-07
10.985	8.25159e-07	-3.72735e-07	4.52424e-07	4.76220e-07	8.41861e-07	1.31808e-06	8.94798e-07	3.80858e-07	1.27566e-06	1.42234e-06	2.05696e-06	3.47929e-06	7.04485e-07	-1.91509e-07	5.12975e-07	1.26190e-07	-4.24000e-08	8.37901e-08	6.02247e-07	-9.30649e-08	5.09182e-07	2.24083e-07	-2.55396e-08	1.98543e-07
11.010	8.24651e-07	-3.72506e-07	4.52145e-07	4.78190e-07	8.41138e-07	1.31933e-06	8.95772e-07	3.81958e-07	1.27773e-06	1.42788e-06	2.05593e-06	3.48381e-06	7.03877e-07	-1.91344e-07	5.12533e-07	1.26044e-07	-4.23509e-08	8.36931e-08	6.01044e-07	-9.34609e-08	5.07583e-07	2.25222e-07	-2.56695e-08	1.99553e-07
11.035	8.24132e-07	-3.72271e-07	4.51861e-07	4.80152e-07	8.40411e-07	1.32056e-06	8.96732e-07	3.83050e-07	1.27978e-06	1.43340e-06	2.05489e-06	3.48829e-06	7.03259e-07	-1.91176e-07	5.12083e-07	1.25896e-07	-4.23012e-08	8.35948e-08	5.99834e-07	-9.38565e-08	5.05977e-07	2.26357e-07	-2.57988e-08	2.00558e-07
11.059	8.23601e-07	-3.72031e-07	4.51570e-07	4.82107e-07	8.39680e-07	1.32179e-06	8.97676e-07	3.84136e-07	1.28181e-06	1.43891e-06	2.05383e-06	3.49274e-06	7.02630e-07	-1.91005e-07	5.11625e-07	1.25746e-07	-4.22507e-08	8.34951e-08	5.98616e-07	-9.42518e-08	5.04364e-07	2.27487e-07	-2.59276e-08	2.01560e-07
11.084	8.23059e-07	-3.71787e-07	4.51273e-07	4.84055e-07	8.38944e-07	1.32300e-06	8.98607e-07	3.85215e-07	1.28382e-06	1.44440e-06	2.05276e-06	3.49716e-06	7.01991e-07	-1.90831e-07	5.11160e-07	1.25594e-07	-4.21996e-08	8.33941e-08	5.97392e-07	-9.46466e-08	5.02745e-07	2.28612e-07	-2.60558e-08	2.02557e-07
11.108	8.22506e-07	-3.71537e-07	4.50969e-07	4.85995e-07	8.38205e-07	1.32420e-06	8.99522e-07	3.86286e-07	1.28581e-06	1.44987e-06	2.05168e-06	3.50155e-06	7.01341e-07	-1.90655e-07	5.10687e-07	1.25440e-07	-4.21479e-08	8.32918e-08	5.96160e-07	-9.50410e-08	5.01119e-07	2.29733e-07	-2.61835e-08	2.03549e-07
11.133	8.21941e-07	-3.71282e-07	4.50659e-07	4.87927e-07	8.37460e-07	1.32539e-06	9.00424e-07	3.87351e-07	1.28777e-06	1.45532e-06	2.05059e-06	3.50591e-06	7.00682e-07	-1.90475e-07	5.10206e-07	1.25284e-07	-4.20954e-08	8.31882e-08	5.94921e-07	-9.54350e-08	4.99486e-07	2.30848e-07	-2.63107e-08	2.04538e-07
11.158	8.21365e-07	-3.71021e-07	4.50344e-07	4.89852e-07	8.36712e-07	1.32656e-06	9.01310e-07	3.88409e-07	1.28972e-06	1.46075e-06	2.04948e-06	3.51023e-06	7.00011e-07	-1.90293e-07	5.09718e-07	1.25126e-07	-4.20423e-08	8.30832e-08	5.93676e-07	-9.58286e-08	4.97847e-07	2.31959e-07	-2.64372e-08	2.05522e-07
11.182	8.20777e-07	-3.70756e-07	4.50021e-07	4.91769e-07	8.35960e-07	1.32773e-06	9.02183e-07	3.89460e-07	1.29164e-06	1.46616e-06	2.04836e-06	3.51452e-06	6.99331e-07	-1.90108e-07	5.09223e-07	1.24966e-07	-4.19885e-08	8.29770e-08	5.92423e-07	-9.62217e-08	4.96201e-07	2.33065e-07	-2.65633e-08	2.06501e-07
11.207	8.20179e-07	-3.70485e-07	4.49693e-07	4.93678e-07	8.35203e-07	1.32888e-06	9.03041e-07	3.90503e-07	1.29354e-06	1.47155e-06	2.04723e-06	3.51879e-06	6.98640e-07	-1.89920e-07	5.08719e-07	1.24804e-07	-4.19341e-08	8.28694e-08	5.91164e-07	-9.66144e-08	4.94549e-07	2.34165e-07	-2.66887e-08	2.07477e-07
11.231	8.19568e-07	-3.70210e-07	4.49359e-07	4.95579e-07	8.34442e-07	1.33002e-06	9.03884e-07	3.91540e-07	1.29542e-06	1.47693e-06	2.04609e-06	3.52302e-06	6.97939e-07	-1.89730e-07	5.08209e-07	1.24640e-07	-4.18790e-08	8.27605e-08	5.89897e-07	-9.70066e-08	4.92891e-07	2.35261e-07	-2.68136e-08	2.08448e-07
11.256	8.18947e-07	-3.69929e-07	4.49018e-07	4.97473e-07	8.33677e-07	1.33115e-06	9.04713e-07	3.92570e-07	1.29728e-06	1.48228e-06	2.04493e-06	3.52721e-06	6.97228e-07	-1.89537e-07	5.07691e-07	1.24474e-07	-4.18233e-08	8.26503e-08	5.88624e-07	-9.73984e-08	4.91226e-07	2.36352e-07	-2.69380e-08	2.09414e-07
11.280	8.18314e-07	-3.69643e-07	4.48671e-07	4.99358e-07	8.32908e-07	1.33227e-06	9.05528e-07	3.93592e-07	1.29912e-06	1.48761e-06	2.04377e-06	3.53138e-06	6.96506e-07	-1.89340e-07	5.07166e-07	1.24306e-07	-4.17669e-08	8.25389e-08	5.87344e-07	-9.77897e-08	4.89554e-07	2.37439e-07	-2.70618e-08	2.10377e-07
11.305	8.17671e-07	-3.69353e-07	4.48318e-07	5.01236e-07	8.32135e-07	1.33337e-06	9.06328e-07	3.94608e-07	1.30094e-06	1.49293e-06	2.04259e-06	3.53552e-06	6.95775e-07	-1.89142e-07	5.06633e-07	1.24136e-07	-4.17098e-08	8.24261e-08	5.86058e-07	-9.81806e-08	4.87877e-07	2.38520e-07	-2.71850e-08	2.11335e-07
11.330	8.17015e-07	-3.69057e-07	4.47959e-07	5.03106e-07	8.31358e-07	1.33446e-06	9.07114e-07	3.95617e-07	1.30273e-06	1.49822e-06	2.04139e-06	3.53962e-06	6.95033e-07	-1.88940e-07	5.06093e-07	1.23964e-07	-4.16521e-08	8.23121e-08	5.84764e-07	-9.85710e-08	4.86193e-07	2.39596e-07	-2.73077e-08	2.12288e-07
11.354	8.16349e-07	-3.68756e-07	4.47594e-07	5.04967e-07	8.30577e-07	1.33554e-06	9.07886e-07	3.96619e-07	1.30450e-06	1.50350e-06	2.04019e-06	3.54369e-06	6.94281e-07	-1.88736e-07	5.05546e-07	1.23791e-07	-4.15937e-08	8.21968e-08	5.83464e-07	-9.89608e-08	4.84503e-07	2.40667e-07	-2.74298e-08	2.13238e-07
11.379	8.15672e-07	-3.68450e-07	4.47222e-07	5.06821e-07	8.29793e-07	1.33661e-06	9.08644e-07	3.97613e-07	1.30626e-06	1.50875e-06	2.03897e-06	3.54773e-06	6.93520e-07	-1.88529e-07	5.04991e-07	1.23615e-07	-4.15347e-08	8.20802e-08	5.82158e-07	-9.93502e-08	4.82808e-07	2.41734e-07	-2.75513e-08	2.14182e-07
11.403	8.14983e-07	-3.68139e-07	4.46845e-07	5.08667e-07	8.29004e-07	1.33767e-06	9.09387e-07	3.98601e-07	1.30799e-06	1.51399e-06	2.03775e-06	3.55174e-06	6.92748e-07	-1.88319e-07	5.04429e-07	1.23437e-07	-4.14751e-08	8.19623e-08	5.80845e-07	-9.97391e-08	4.81106e-07	2.42795e-07	-2.76723e-08	2.15123e-07
11.428	8.14283e-07	-3.67823e-07	4.46461e-07	5.10504e-07	8.28212e-07	1.33872e-06	9.10116e-07	3.99582e-07	1.30970e-06	1.51921e-06	2.03651e-06	3.55571e-06	6.91966e-07	-1.88106e-07	5.03860e-07	1.23258e-07	-4.14148e-08	8.18432e-08	5.79525e-07	-1.00128e-07	4.79398e-07	2.43852e-07	-2.77927e-08	2.16059e-07
11.452	8.13573e-07	-3.67501e-07	4.46071e-07	5.12334e-07	8.27415e-07	1.33975e-06	9.10831e-07	4.00555e-07	1.31139e-06	1.52440e-06	2.03526e-06	3.55966e-06	6.91175e-07	-1.87891e-07	5.03284e-07	1.23077e-07	-4.13539e-08	8.17228e-08	5.78199e-07	-1.00515e-07	4.77684e-07	2.44903e-07	-2.79125e-08	2.16990e-07
11.477	8.12851e-07	-3.67175e-07	4.45675e-07	5.14155e-07	8.26615e-07	1.34077e-06	9.11531e-07	4.01522e-07	1.31305e-06	1.52958e-06	2.03399e-06	3.56357e-06	6.90373e-07	-1.87673e-07	5.02700e-07	1.22894e-07	-4.12924e-08	8.16012e-08	5.76867e-07	-1.00903e-07	4.75964e-07	2.45949e-07	-2.80318e-08	2.17918e-07
11.502	8.12118e-07	-3.66844e-07	4.45273e-07	5.15968e-07	8.25812e-07	1.34178e-06	9.12218e-07	4.02482e-07	1.31470e-06	1.53473e-06	2.03272e-06	3.56745e-06	6.89562e-07	-1.87453e-07	5.02109e-07	1.22709e-07	-4.12302e-08	8.14783e-08	5.75528e-07	-1.01290e-07	4.74238e-07	2.46991e-07	-2.81505e-08	2.18840e-07
11.526	8.11374e-07	-3.66508e-07	4.44866e-07	5.17773e-07	8.25005e-07	1.34278e-06	9.12890e-07	4.03434e-07	1.31632e-06	1.53987e-06	2.03143e-06	3.57130e-06	6.88741e-07	-1.87230e-07	5.01512e-07	1.22522e-07	-4.11674e-08	8.13542e-08	5.74182e-07	-1.01676e-07	4.72507e-07	2.48027e-07	-2.82686e-08	2.19759e-07
11.551	8.10619e-07	-3.66167e-07	4.44452e-07	5.19570e-07	8.24194e-07	1.34376e-06	9.13548e-07	4.04380e-07	1.31793e-06	1.54498e-06	2.03014e-06	3.57512e-06	6.87910e-07	-1.87004e-07	5.00907e-07	1.22333e-07	-4.11040e-08	8.12289e-08	5.72831e-07	-1.02062e-07	4.70769e-07	2.49059e-07	-2.83862e-08	2.20672e-07
11.575	8.09853e-07	-3.65821e-07	4.44032e-07	5.21358e-07	8.23379e-07	1.34474e-06	9.14193e-07	4.05319e-07	1.31951e-06	1.55007e-06	2.02883e-06	3.57890e-06	6.87070e-07	-1.86775e-07	5.00295e-07	1.22142e-07	-4.10399e-08	8.11023e-08	5.71473e-07	-1.02447e-07	4.69026e-07	2.50085e-07	-2.85031e-08	2.21582e-07
11.600	8.09076e-07	-3.65470e-07	4.43606e-07	5.23138e-07	8.22561e-07	1.34570e-06	9.14823e-07	4.06250e-07	1.32107e-06	1.55515e-06	2.02751e-06	3.58266e-06	6.86220e-07	-1.86544e-07	4.99675e-07	1.21950e-07	-4.09752e-08	8.09745e-08	5.70109e-07	-1.02832e-07	4.67278e-07	2.51106e-07	-2.86196e-08	2.22487e-07
11.624	8.08288e-07	-3.65114e-07	4.43174e-07	5.24910e-07	8.21739e-07	1.34665e-06	9.15439e-07	4.07175e-07	1.32261e-06	1.56020e-06	2.02618e-06	3.58638e-06	6.85360e-07	-1.86310e-07	4.99049e-07	1.21755e-07	-4.09100e-08	8.08455e-08	5.68739e-07	-1.03216e-07	4.65523e-07	2.52123e-07	-2.87354e-08	2.23387e-07
11.649	8.07489e-07	-3.64754e-07	4.42736e-07	5.26673e-07	8.20914e-07	1.34759e-06	9.16042e-07	4.08093e-07	1.32413e-06	1.56523e-06	2.02483e-06	3.59007e-06	6.84490e-07	-1.86074e-07	4.98416e-07	1.21559e-07	-4.08441e-08	8.07153e-08	5.67363e-07	-1.03599e-07	4.63763e-07	2.53134e-07	-2.88506e-08	2.24283e-07
11.674	8.06680e-07	-3.64388e-07	4.42292e-07	5.28428e-07	8.20086e-07	1.34851e-06	9.16630e-07	4.09004e-07	1.32563e-06	1.57024e-06	2.02348e-06	3.59372e-06	6.83611e-07	-1.85835e-07	4.97776e-07	1.21361e-07	-4.07775e-08	8.05838e-08	5.65981e-07	-1.03982e-07	4.61998e-07	2.54140e-07	-2.89653e-08	2.25175e-07
11.698	8.05859e-07	-3.64017e-07	4.41842e-07	5.30175e-07	8.19253e-07	1.34943e-06	9.17205e-07	4.09908e-07	1.32711e-06	1.57523e-06	2.02212e-06	3.59735e-06	6.82723e-07	-1.85593e-07	4.97129e-07	1.21162e-07	-4.07104e-08	8.04512e-08	5.64592e-07	-1.04365e-07	4.60227e-07	2.55141e-07	-2.90794e-08	2.26062e-07
11.723	8.05028e-07	-3.63642e-07	4.41386e-07	5.31913e-07	8.18418e-07	1.35033e-06	9.17766e-07	4.10805e-07	1.32857e-06	1.58020e-06	2.02074e-06	3.60094e-06	6.81825e-07	-1.85349e-07	4.96475e-07	1.20960e-07	-4.06427e-08	8.03173e-08	5.63198e-07	-1.04747e-07	4.58451e-07	2.56138e-07	-2.91930e-08	2.26945e-07
11.747	8.04186e-07	-3.63261e-07	4.40924e-07	5.33642e-07	8.17579e-07	1.35122e-06	9.18313e-07	4.11695e-07	1.33001e-06	1.58515e-06	2.01936e-06	3.60451e-06	6.80917e-07	-1.85103e-07	4.95815e-07	1.20757e-07	-4.05744e-08	8.01823e-08	5.61797e-07	-1.05128e-07	4.56669e-07	2.57129e-07	-2.93060e-08	2.27823e-07
11.772	8.03333e-07	-3.62876e-07	4.40457e-07	5.35363e-07	8.16737e-07	1.35210e-06	9.18846e-07	4.12578e-07	1.33142e-06	1.59007e-06	2.01796e-06	3.60804e-06	6.80001e-07	-1.84853e-07	4.95147e-07	1.20552e-07	-4.05055e-08	8.00461e-08	5.60391e-07	-1.05509e-07	4.54883e-07	2.58115e-07	-2.94183e-08	2.28697e-07
11.796	8.02469e-07	-3.62486e-07	4.39983e-07	5.37075e-07	8.15892e-07	1.35297e-06	9.19366e-07	4.13454e-07	1.33282e-06	1.59498e-06	2.01655e-06	3.61153e-06	6.79074e-07	-1.84602e-07	4.94473e-07	1.20345e-07	-4.04359e-08	7.99087e-08	5.58979e-07	-1.05889e-07	4.53090e-07	2.59096e-07	-2.95302e-08	2.29566e-07
11.821	8.01595e-07	-3.62091e-07	4.39504e-07	5.38779e-07	8.15043e-07	1.35382e-06	9.19872e-07	4.14323e-07	1.33420e-06	1.59986e-06	2.01514e-06	3.61500e-06	6.78139e-07	-1.84347e-07	4.93792e-07	1.20136e-07	-4.03658e-08	7.97702e-08	5.57561e-07	-1.06268e-07	4.51293e-07	2.60072e-07	-2.96414e-08	2.30431e-07
11.846	8.00710e-07	-3.61691e-07	4.39019e-07	5.40474e-07	8.14191e-07	1.35467e-06	9.20364e-07	4.15185e-07	1.33555e-06	1.60473e-06	2.01371e-06	3.61843e-06	6.77194e-07	-1.84091e-07	4.93104e-07	1.19926e-07	-4.02951e-08	7.96304e-08	5.56138e-07	-1.06647e-07	4.49490e-07	2.61043e-07	-2.97521e-08	2.31291e-07
11.870	7.99814e-07	-3.61286e-07	4.38527e-07	5.42161e-07	8.13336e-07	1.35550e-06	9.20843e-07	4.16041e-07	1.33688e-06	1.60957e-06	2.01227e-06	3.62184e-06	6.76240e-07	-1.83831e-07	4.92409e-07	1.19713e-07	-4.02238e-08	7.94896e-08	5.54708e-07	-1.07026e-07	4.47683e-07	2.62009e-07	-2.98621e-08	2.32147e-07
11.895	7.98908e-07	-3.60877e-07	4.38031e-07	5.43838e-07	8.12478e-07	1.35632e-06	9.21308e-07	4.16890e-07	1.33820e-06	1.61439e-06	2.01082e-06	3.62521e-06	6.75277e-07	-1.83569e-07	4.91708e-07	1.19499e-07	-4.01519e-08	7.93475e-08	5.53273e-07	-1.07403e-07	4.45870e-07	2.62970e-07	-2.99717e-08	2.32998e-07
11.919	7.97991e-07	-3.60463e-07	4.37528e-07	5.45507e-07	8.11617e-07	1.35712e-06	9.21760e-07	4.17731e-07	1.33949e-06	1.61918e-06	2.00936e-06	3.62855e-06	6.74305e-07	-1.83305e-07	4.91000e-07	1.19284e-07	-4.00795e-08	7.92043e-08	5.51832e-07	-1.07780e-07	4.44052e-07	2.63925e-07	-3.00806e-08	2.33845e-07
11.944	7.97063e-07	-3.60044e-07	4.37019e-07	5.47168e-07	8.10753e-07	1.35792e-06	9.22199e-07	4.18566e-07	1.34076e-06	1.62396e-06	2.00789e-06	3.63185e-06	6.73323e-07	-1.83038e-07	4.90285e-07	1.19066e-07	-4.00065e-08	7.90600e-08	5.50386e-07	-1.08157e-07	4.42229e-07	2.64876e-07	-3.01890e-08	2.34687e-07
11.969	7.96125e-07	-3.59620e-07	4.36505e-07	5.48819e-07	8.09885e-07	1.35870e-06	9.22623e-07	4.19394e-07	1.34202e-06	1.62872e-06	2.00641e-06	3.63513e-06	6.72333e-07	-1.82769e-07	4.89564e-07	1.18847e-07	-3.99329e-08	7.89146e-08	5.48934e-07	-1.08533e-07	4.40401e-07	2.65822e-07	-3.02967e-08	2.35525e-07
11.993	7.95176e-07	-3.59191e-07	4.35985e-07	5.50462e-07	8.09015e-07	1.35948e-06	9.23035e-07	4.20215e-07	1.34325e-06	1.63345e-06	2.00492e-06	3.63837e-06	6.71334e-07	-1.82497e-07	4.88836e-07	1.18627e-07	-3.98587e-08	7.87680e-08	5.47476e-07	-1.08908e-07	4.38569e-07	2.66763e-07	-3.04040e-08	2.36359e-07
12.018	7.94217e-07	-3.58758e-07	4.35459e-07	5.52096e-07	8.08141e-07	1.36024e-06	9.23433e-07	4.21030e-07	1.34446e-06	1.63816e-06	2.00342e-06	3.64158e-06	6.70325e-07	-1.82223e-07	4.88102e-07	1.18404e-07	-3.97839e-08	7.86203e-08	5.46014e-07	-1.09282e-07	4.36731e-07	2.67698e-07	-3.05106e-08	2.37188e-07
12.042	7.93247e-07	-3.58320e-07	4.34927e-07	5.53721e-07	8.07265e-07	1.36099e-06	9.23818e-07	4.21838e-07	1.34566e-06	1.64285e-06	2.00192e-06	3.64476e-06	6.69308e-07	-1.81947e-07	4.87361e-07	1.18180e-07	-3.97086e-08	7.84714e-08	5.44545e-07	-1.09656e-07	4.34889e-07	2.68629e-07	-3.06167e-08	2.38012e-07
12.067	7.92267e-07	-3.57877e-07	4.34390e-07	5.55337e-07	8.06386e-07	1.36172e-06	9.24190e-07	4.22638e-07	1.34683e-06	1.64751e-06	2.00040e-06	3.64791e-06	6.68282e-07	-1.81668e-07	4.86614e-07	1.17954e-07	-3.96327e-08	7.83215e-08	5.43071e-07	-1.10029e-07	4.33042e-07	2.69554e-07	-3.07222e-08	2.38832e-07
12.091	7.91276e-07	-3.57430e-07	4.33846e-07	5.56945e-07	8.05504e-07	1.36245e-06	9.24549e-07	4.23433e-07	1.34798e-06	1.65216e-06	1.99887e-06	3.65103e-06	6.67247e-07	-1.81386e-07	4.85860e-07	1.17727e-07	-3.95563e-08	7.81705e-08	5.41592e-07	-1.10402e-07	4.31191e-07	2.70475e-07	-3.08271e-08	2.39648e-07
12.116	7.90275e-07	-3.56978e-07	4.33298e-07	5.58543e-07	8.04619e-07	1.36316e-06	9.24894e-07	4.24220e-07	1.34911e-06	1.65678e-06	1.99733e-06	3.65411e-06	6.66203e-07	-1.81103e-07	4.85100e-07	1.17498e-07	-3.94793e-08	7.80183e-08	5.40108e-07	-1.10774e-07	4.29334e-07	2.71390e-07	-3.09314e-08	2.40459e-07
12.141	7.89264e-07	-3.56521e-07	4.32743e-07	5.60133e-07	8.03731e-07	1.36386e-06	9.25227e-07	4.25000e-07	1.35023e-06	1.66138e-06	1.99578e-06	3.65716e-06	6.65150e-07	-1.80816e-07	4.84334e-07	1.17267e-07	-3.94018e-08	7.78651e-08	5.38618e-07	-1.11145e-07	4.27473e-07	2.72301e-07	-3.10352e-08	2.41266e-07
12.165	7.88242e-07	-3.56059e-07	4.32183e-07	5.61713e-07	8.02840e-07	1.36455e-06	9.25547e-07	4.25774e-07	1.35132e-06	1.66596e-06	1.99422e-06	3.66018e-06	6.64089e-07	-1.80528e-07	4.83561e-07	1.17035e-07	-3.93237e-08	7.77108e-08	5.37123e-07	-1.11516e-07	4.25608e-07	2.73206e-07	-3.11384e-08	2.42068e-07
12.190	7.87210e-07	-3.55593e-07	4.31617e-07	5.63285e-07	8.01947e-07	1.36523e-06	9.25853e-07	4.26542e-07	1.35239e-06	1.67052e-06	1.99266e-06	3.66317e-06	6.63019e-07	-1.80237e-07	4.82782e-07	1.16801e-07	-3.92451e-08	7.75554e-08	5.35623e-07	-1.11885e-07	4.23738e-07	2.74107e-07	-3.12410e-08	2.42866e-07
12.214	7.86168e-07	-3.55123e-07	4.31046e-07	5.64847e-07	8.01051e-07	1.36590e-06	9.26147e-07	4.27302e-07	1.35345e-06	1.67505e-06	1.99108e-06	3.66613e-06	6.61940e-07	-1.79944e-07	4.81996e-07	1.16565e-07	-3.91659e-08	7.73990e-08	5.34118e-07	-1.12255e-07	4.21864e-07	2.75002e-07	-3.13431e-08	2.43659e-07
12.239	7.85116e-07	-3.54647e-07	4.30469e-07	5.66401e-07	8.00152e-07	1.36655e-06	9.26428e-07	4.28056e-07	1.35448e-06	1.67956e-06	1.98949e-06	3.66905e-06	6.60853e-07	-1.79648e-07	4.81205e-07	1.16328e-07	-3.90862e-08	7.72415e-08	5.32608e-07	-1.12623e-07	4.19985e-07	2.75893e-07	-3.14446e-08	2.44448e-07
12.263	7.84053e-07	-3.54167e-07	4.29886e-07	5.67945e-07	7.99250e-07	1.36720e-06	9.26696e-07	4.28803e-07	1.35550e-06	1.68405e-06	1.98790e-06	3.67195e-06	6.59758e-07	-1.79351e-07	4.80407e-07	1.16089e-07	-3.90060e-08	7.70829e-08	5.31093e-07	-1.12991e-07	4.18102e-07	2.76778e-07	-3.15455e-08	2.45233e-07
12.288	7.82980e-07	-3.53682e-07	4.29298e-07	5.69481e-07	7.98346e-07	1.36783e-06	9.26951e-07	4.29544e-07	1.35649e-06	1.68851e-06	1.98629e-06	3.67481e-06	6.58653e-07	-1.79050e-07	4.79603e-07	1.15848e-07	-3.89252e-08	7.69233e-08	5.29573e-07	-1.13358e-07	4.16215e-07	2.77659e-07	-3.16458e-08	2.46013e-07
12.313	7.81897e-07	-3.53193e-07	4.28704e-07	5.71007e-07	7.97440e-07	1.36845e-06	9.27194e-07	4.30278e-07	1.35747e-06	1.69296e-06	1.98468e-06	3.67764e-06	6.57541e-07	-1.78748e-07	4.78793e-07	1.15607e-07	-3.88439e-08	7.67626e-08	5.28047e-07	-1.13724e-07	4.14323e-07	2.78534e-07	-3.17456e-08	2.46789e-07
12.337	7.80804e-07	-3.52699e-07	4.28105e-07	5.72524e-07	7.96530e-07	1.36905e-06	9.27424e-07	4.31005e-07	1.35843e-06	1.69738e-06	1.98306e-06	3.68044e-06	6.56420e-07	-1.78443e-07	4.77977e-07	1.15363e-07	-3.87621e-08	7.66009e-08	5.26517e-07	-1.14090e-07	4.12427e-07	2.79405e-07	-3.18448e-08	2.47560e-07
12.362	7.79701e-07	-3.52201e-07	4.27500e-07	5.74032e-07	7.95619e-07	1.36965e-06	9.27641e-07	4.31726e-07	1.35937e-06	1.70178e-06	1.98143e-06	3.68320e-06	6.55291e-07	-1.78136e-07	4.77155e-07	1.15118e-07	-3.86798e-08	7.64382e-08	5.24982e-07	-1.14455e-07	4.10527e-07	2.80270e-07	-3.19435e-08	2.48327e-07
12.386	7.78587e-07	-3.51698e-07	4.26889e-07	5.75531e-07	7.94704e-07	1.37024e-06	9.27846e-07	4.32440e-07	1.36029e-06	1.70615e-06	1.97979e-06	3.68594e-06	6.54153e-07	-1.77827e-07	4.76326e-07	1.14871e-07	-3.85969e-08	7.62745e-08	5.23443e-07	-1.14819e-07	4.08623e-07	2.81131e-07	-3.20416e-08	2.49089e-07
12.411	7.77464e-07	-3.51191e-07	4.26273e-07	5.77021e-07	7.93788e-07	1.37081e-06	9.28039e-07	4.33148e-07	1.36119e-06	1.71050e-06	1.97814e-06	3.68864e-06	6.53008e-07	-1.77516e-07	4.75492e-07	1.14623e-07	-3.85135e-08	7.61097e-08	5.21898e-07	-1.15183e-07	4.06715e-07	2.81986e-07	-3.21391e-08	2.49847e-07
12.435	7.76331e-07	-3.50679e-07	4.25652e-07	5.78501e-07	7.92868e-07	1.37137e-06	9.28219e-07	4.33849e-07	1.36207e-06	1.71483e-06	1.97648e-06	3.69131e-06	6.51854e-07	-1.77202e-07	4.74652e-07	1.14374e-07	-3.84296e-08	7.59439e-08	5.20349e-07	-1.15546e-07	4.04803e-07	2.82837e-07	-3.22360e-08	2.50601e-07
12.460	7.75187e-07	-3.50162e-07	4.25025e-07	5.79972e-07	7.91947e-07	1.37192e-06	9.28387e-07	4.34544e-07	1.36293e-06	1.71914e-06	1.97481e-06	3.69395e-06	6.50692e-07	-1.76886e-07	4.73806e-07	1.14122e-07	-3.83453e-08	7.57772e-08	5.18795e-07	-1.15908e-07	4.02887e-07	2.83683e-07	-3.23324e-08	2.51351e-07
12.485	7.74034e-07	-3.49641e-07	4.24393e-07	5.81434e-07	7.91023e-07	1.37246e-06	9.28542e-07	4.35232e-07	1.36377e-06	1.72342e-06	1.97314e-06	3.69656e-06	6.49521e-07	-1.76568e-07	4.72954e-07	1.13870e-07	-3.82604e-08	7.56094e-08	5.17236e-07	-1.16269e-07	4.00967e-07	2.84524e-07	-3.24283e-08	2.52096e-07
12.509	7.72871e-07	-3.49116e-07	4.23755e-07	5.82887e-07	7.90096e-07	1.37298e-06	9.28686e-07	4.35914e-07	1.36460e-06	1.72768e-06	1.97145e-06	3.69914e-06	6.48343e-07	-1.76248e-07	4.72096e-07	1.13616e-07	-3.81750e-08	7.54407e-08	5.15673e-07	-1.16630e-07	3.99043e-07	2.85360e-07	-3.25236e-08	2.52836e-07
12.534	7.71698e-07	-3.48586e-07	4.23112e-07	5.84330e-07	7.89168e-07	1.37350e-06	9.28817e-07	4.36589e-07	1.36541e-06	1.73192e-06	1.96976e-06	3.70168e-06	6.47157e-07	-1.75925e-07	4.71232e-07	1.13360e-07	-3.80891e-08	7.52709e-08	5.14105e-07	-1.16990e-07	3.97116e-07	2.86191e-07	-3.26183e-08	2.53573e-07
12.558	7.70515e-07	-3.48052e-07	4.22463e-07	5.85765e-07	7.88237e-07	1.37400e-06	9.28936e-07	4.37258e-07	1.36619e-06	1.73614e-06	1.96806e-06	3.70420e-06	6.45963e-07	-1.75601e-07	4.70362e-07	1.13103e-07	-3.80027e-08	7.51003e-08	5.12533e-07	-1.17349e-07	3.95184e-07	2.87017e-07	-3.27124e-08	2.54305e-07
12.583	7.69322e-07	-3.47513e-07	4.21809e-07	5.87189e-07	7.87303e-07	1.37449e-06	9.29044e-07	4.37921e-07	1.36696e-06	1.74033e-06	1.96635e-06	3.70668e-06	6.44761e-07	-1.75274e-07	4.69487e-07	1.12844e-07	-3.79159e-08	7.49286e-08	5.10956e-07	-1.17707e-07	3.93249e-07	2.87838e-07	-3.28060e-08	2.55032e-07
12.607	7.68120e-07	-3.46970e-07	4.21150e-07	5.88605e-07	7.86368e-07	1.37497e-06	9.29139e-07	4.38577e-07	1.36772e-06	1.74449e-06	1.96464e-06	3.70913e-06	6.43551e-07	-1.74945e-07	4.68606e-07	1.12584e-07	-3.78285e-08	7.47560e-08	5.09375e-07	-1.18065e-07	3.91310e-07	2.88655e-07	-3.28991e-08	2.55756e-07
12.632	7.66908e-07	-3.46422e-07	4.20485e-07	5.90011e-07	7.85430e-07	1.37544e-06	9.29222e-07	4.39227e-07	1.36845e-06	1.74864e-06	1.96291e-06	3.71155e-06	6.42333e-07	-1.74614e-07	4.67719e-07	1.12323e-07	-3.77407e-08	7.45824e-08	5.07790e-07	-1.18422e-07	3.89368e-07	2.89466e-07	-3.29916e-08	2.56475e-07
12.657	7.65686e-07	-3.45870e-07	4.19815e-07	5.91408e-07	7.84490e-07	1.37590e-06	9.29294e-07	4.39871e-07	1.36916e-06	1.75276e-06	1.96118e-06	3.71394e-06	6.41108e-07	-1.74281e-07	4.66827e-07	1.12060e-07	-3.76524e-08	7.44079e-08	5.06200e-07	-1.18778e-07	3.87422e-07	2.90273e-07	-3.30835e-08	2.57190e-07
12.681	7.64454e-07	-3.45314e-07	4.19140e-07	5.92795e-07	7.83548e-07	1.37634e-06	9.29354e-07	4.40508e-07	1.36986e-06	1.75686e-06	1.95944e-06	3.71629e-06	6.39875e-07	-1.73946e-07	4.65929e-07	1.11796e-07	-3.75636e-08	7.42325e-08	5.04606e-07	-1.19133e-07	3.85473e-07	2.91075e-07	-3.31749e-08	2.57900e-07
12.706	7.63213e-07	-3.44753e-07	4.18460e-07	5.94173e-07	7.82604e-07	1.37678e-06	9.29402e-07	4.41139e-07	1.37054e-06	1.76093e-06	1.95769e-06	3.71862e-06	6.38634e-07	-1.73608e-07	4.65026e-07	1.11530e-07	-3.74744e-08	7.40561e-08	5.03007e-07	-1.19488e-07	3.83520e-07	2.91872e-07	-3.32658e-08	2.58606e-07
12.730	7.61962e-07	-3.44188e-07	4.17774e-07	5.95542e-07	7.81658e-07	1.37720e-06	9.29439e-07	4.41764e-07	1.37120e-06	1.76498e-06	1.95593e-06	3.72091e-06	6.37386e-07	-1.73269e-07	4.64117e-07	1.11263e-07	-3.73846e-08	7.38788e-08	5.01405e-07	-1.19841e-07	3.81563e-07	2.92664e-07	-3.33561e-08	2.59308e-07
12.755	7.60702e-07	-3.43619e-07	4.17083e-07	5.96901e-07	7.80709e-07	1.37761e-06	9.29464e-07	4.42383e-07	1.37185e-06	1.76901e-06	1.95416e-06	3.72318e-06	6.36130e-07	-1.72928e-07	4.63202e-07	1.10995e-07	-3.72945e-08	7.37006e-08	4.99798e-07	-1.20195e-07	3.79604e-07	2.93452e-07	-3.34459e-08	2.60006e-07
12.780	7.59432e-07	-3.43045e-07	4.16386e-07	5.98250e-07	7.79759e-07	1.37801e-06	9.29477e-07	4.42995e-07	1.37247e-06	1.77302e-06	1.95239e-06	3.72541e-06	6.34867e-07	-1.72584e-07	4.62282e-07	1.10725e-07	-3.72038e-08	7.35215e-08	4.98187e-07	-1.20547e-07	3.77641e-07	2.94235e-07	-3.35351e-08	2.60700e-07
12.804	7.58152e-07	-3.42467e-07	4.15685e-07	5.99591e-07	7.78807e-07	1.37840e-06	9.29479e-07	4.43602e-07	1.37308e-06	1.77700e-06	1.95061e-06	3.72761e-06	6.33596e-07	-1.72239e-07	4.61357e-07	1.10454e-07	-3.71128e-08	7.33415e-08	4.96572e-07	-1.20898e-07	3.75674e-07	2.95013e-07	-3.36237e-08	2.61389e-07
12.829	7.56863e-07	-3.41885e-07	4.14978e-07	6.00921e-07	7.77852e-07	1.37877e-06	9.29470e-07	4.44202e-07	1.37367e-06	1.78095e-06	1.94882e-06	3.72978e-06	6.32317e-07	-1.71891e-07	4.60426e-07	1.10182e-07	-3.70212e-08	7.31607e-08	4.94953e-07	-1.21249e-07	3.73705e-07	2.95786e-07	-3.37119e-08	2.62074e-07
12.853	7.55565e-07	-3.41299e-07	4.14266e-07	6.02243e-07	7.76896e-07	1.37914e-06	9.29450e-07	4.44796e-07	1.37425e-06	1.78489e-06	1.94702e-06	3.73191e-06	6.31032e-07	-1.71542e-07	4.59490e-07	1.09908e-07	-3.69292e-08	7.29789e-08	4.93331e-07	-1.21599e-07	3.71732e-07	2.96555e-07	-3.37995e-08	2.62755e-07
12.878	7.54257e-07	-3.40708e-07	4.13549e-07	6.03554e-07	7.75938e-07	1.37949e-06	9.29418e-07	4.45384e-07	1.37480e-06	1.78880e-06	1.94522e-06	3.73402e-06	6.29739e-07	-1.71190e-07	4.58549e-07	1.09633e-07	-3.68368e-08	7.27962e-08	4.91704e-07	-1.21948e-07	3.69756e-07	2.97318e-07	-3.38865e-08	2.63432e-07
12.902	7.52940e-07	-3.40113e-07	4.12827e-07	6.04856e-07	7.74977e-07	1.37983e-06	9.29376e-07	4.45967e-07	1.37534e-06	1.79268e-06	1.94341e-06	3.73609e-06	6.28439e-07	-1.70837e-07	4.57602e-07	1.09357e-07	-3.67440e-08	7.26127e-08	4.90073e-07	-1.22296e-07	3.67777e-07	2.98078e-07	-3.39730e-08	2.64104e-07
12.927	7.51613e-07	-3.39514e-07	4.12100e-07	6.06149e-07	7.74015e-07	1.38016e-06	9.29322e-07	4.46543e-07	1.37586e-06	1.79655e-06	1.94159e-06	3.73814e-06	6.27132e-07	-1.70481e-07	4.56650e-07	1.09079e-07	-3.66507e-08	7.24284e-08	4.88439e-07	-1.22643e-07	3.65795e-07	2.98832e-07	-3.40590e-08	2.64773e-07
12.952	7.50278e-07	-3.38910e-07	4.11367e-07	6.07432e-07	7.73052e-07	1.38048e-06	9.29258e-07	4.47113e-07	1.37637e-06	1.80039e-06	1.93977e-06	3.74015e-06	6.25817e-07	-1.70124e-07	4.55693e-07	1.08800e-07	-3.65569e-08	7.22431e-08	4.86800e-07	-1.22990e-07	3.63810e-07	2.99582e-07	-3.41445e-08	2.65437e-07
12.976	7.48932e-07	-3.38303e-07	4.10630e-07	6.08706e-07	7.72086e-07	1.38079e-06	9.29182e-07	4.47677e-07	1.37686e-06	1.80420e-06	1.93793e-06	3.74213e-06	6.24496e-07	-1.69765e-07	4.54731e-07	1.08520e-07	-3.64628e-08	7.20571e-08	4.85158e-07	-1.23336e-07	3.61822e-07	3.00327e-07	-3.42294e-08	2.66098e-07
13.001	7.47578e-07	-3.37691e-07	4.09887e-07	6.09970e-07	7.71118e-07	1.38109e-06	9.29096e-07	4.48235e-07	1.37733e-06	1.80799e-06	1.93609e-06	3.74408e-06	6.23167e-07	-1.69404e-07	4.53764e-07	1.08238e-07	-3.63682e-08	7.18702e-08	4.83512e-07	-1.23681e-07	3.59831e-07	3.01067e-07	-3.43138e-08	2.66754e-07
13.025	7.46215e-07	-3.37075e-07	4.09140e-07	6.11224e-07	7.70149e-07	1.38137e-06	9.28999e-07	4.48788e-07	1.37779e-06	1.81176e-06	1.93425e-06	3.74600e-06	6.21832e-07	-1.69041e-07	4.52791e-07	1.07956e-07	-3.62732e-08	7.16825e-08	4.81863e-07	-1.24025e-07	3.57838e-07	3.01803e-07	-3.43977e-08	2.67406e-07
13.050	7.44842e-07	-3.36455e-07	4.08387e-07	6.12469e-07	7.69178e-07	1.38165e-06	9.28891e-07	4.49334e-07	1.37823e-06	1.81550e-06	1.93239e-06	3.74789e-06	6.20489e-07	-1.68676e-07	4.51814e-07	1.07672e-07	-3.61778e-08	7.14939e-08	4.80210e-07	-1.24368e-07	3.55841e-07	3.02535e-07	-3.44810e-08	2.68054e-07
13.074	7.43460e-07	-3.35831e-07	4.07629e-07	6.13704e-07	7.68205e-07	1.38191e-06	9.28773e-07	4.49875e-07	1.37865e-06	1.81922e-06	1.93053e-06	3.74975e-06	6.19140e-07	-1.68309e-07	4.50831e-07	1.07387e-07	-3.60820e-08	7.13046e-08	4.78553e-07	-1.24711e-07	3.53842e-07	3.03261e-07	-3.45639e-08	2.68698e-07
13.099	7.42069e-07	-3.35202e-07	4.06867e-07	6.14930e-07	7.67231e-07	1.38216e-06	9.28644e-07	4.50410e-07	1.37905e-06	1.82292e-06	1.92866e-06	3.75158e-06	6.17784e-07	-1.67940e-07	4.49844e-07	1.07100e-07	-3.59858e-08	7.11144e-08	4.76893e-07	-1.25053e-07	3.51840e-07	3.03984e-07	-3.46462e-08	2.69338e-07
13.124	7.40669e-07	-3.34570e-07	4.06099e-07	6.16146e-07	7.66255e-07	1.38240e-06	9.28505e-07	4.50939e-07	1.37944e-06	1.82659e-06	1.92679e-06	3.75337e-06	6.16421e-07	-1.67570e-07	4.48851e-07	1.06813e-07	-3.58891e-08	7.09235e-08	4.75229e-07	-1.25394e-07	3.49835e-07	3.04701e-07	-3.47280e-08	2.69973e-07
13.148	7.39261e-07	-3.33934e-07	4.05327e-07	6.17352e-07	7.65277e-07	1.38263e-06	9.28355e-07	4.51463e-07	1.37982e-06	1.83024e-06	1.92491e-06	3.75514e-06	6.15051e-07	-1.67197e-07	4.47854e-07	1.06524e-07	-3.57921e-08	7.07317e-08	4.73562e-07	-1.25734e-07	3.47828e-07	3.05415e-07	-3.48093e-08	2.70605e-07
13.173	7.37843e-07	-3.33293e-07	4.04549e-07	6.18549e-07	7.64298e-07	1.38285e-06	9.28195e-07	4.51981e-07	1.38018e-06	1.83386e-06	1.92302e-06	3.75688e-06	6.13675e-07	-1.66823e-07	4.46852e-07	1.06234e-07	-3.56947e-08	7.05392e-08	4.71891e-07	-1.26073e-07	3.45818e-07	3.06123e-07	-3.48900e-08	2.71233e-07
13.197	7.36416e-07	-3.32649e-07	4.03767e-07	6.19736e-07	7.63317e-07	1.38305e-06	9.28025e-07	4.52493e-07	1.38052e-06	1.83746e-06	1.92112e-06	3.75858e-06	6.12292e-07	-1.66447e-07	4.45845e-07	1.05943e-07	-3.55969e-08	7.03459e-08	4.70217e-07	-1.26411e-07	3.43806e-07	3.06827e-07	-3.49703e-08	2.71857e-07
13.222	7.34980e-07	-3.32000e-07	4.02980e-07	6.20913e-07	7.62334e-07	1.38325e-06	9.27845e-07	4.53000e-07	1.38084e-06	1.84103e-06	1.91922e-06	3.76025e-06	6.10903e-07	-1.66070e-07	4.44833e-07	1.05651e-07	-3.54987e-08	7.01518e-08	4.68540e-07	-1.26749e-07	3.41791e-07	3.07527e-07	-3.50500e-08	2.72477e-07
13.246	7.33535e-07	-3.31348e-07	4.02188e-07	6.22081e-07	7.61350e-07	1.38343e-06	9.27655e-07	4.53501e-07	1.38116e-06	1.84458e-06	1.91731e-06	3.76190e-06	6.09507e-07	-1.65690e-07	4.43816e-07	1.05357e-07	-3.54001e-08	6.99570e-08	4.66860e-07	-1.27085e-07	3.39774e-07	3.08222e-07	-3.51293e-08	2.73093e-07
13.271	7.32082e-07	-3.30691e-07	4.01391e-07	6.23239e-07	7.60365e-07	1.38360e-06	9.27455e-07	4.53996e-07	1.38145e-06	1.84811e-06	1.91540e-06	3.76351e-06	6.08104e-07	-1.65309e-07	4.42795e-07	1.05063e-07	-3.53012e-08	6.97615e-08	4.65176e-07	-1.27421e-07	3.37755e-07	3.08913e-07	-3.52080e-08	2.73705e-07
13.296	7.30620e-07	-3.30030e-07	4.00589e-07	6.24387e-07	7.59378e-07	1.38377e-06	9.27245e-07	4.54486e-07	1.38173e-06	1.85161e-06	1.91348e-06	3.76509e-06	6.06695e-07	-1.64926e-07	4.41769e-07	1.04767e-07	-3.52018e-08	6.95652e-08	4.63489e-07	-1.27756e-07	3.35733e-07	3.09600e-07	-3.52863e-08	2.74313e-07
13.320	7.29149e-07	-3.29366e-07	3.99783e-07	6.25526e-07	7.58389e-07	1.38392e-06	9.27025e-07	4.54970e-07	1.38200e-06	1.85509e-06	1.91155e-06	3.76664e-06	6.05280e-07	-1.64541e-07	4.40739e-07	1.04470e-07	-3.51021e-08	6.93681e-08	4.61799e-07	-1.28090e-07	3.33709e-07	3.10282e-07	-3.53640e-08	2.74918e-07
13.345	7.27669e-07	-3.28698e-07	3.98971e-07	6.26655e-07	7.57400e-07	1.38405e-06	9.26795e-07	4.55449e-07	1.38224e-06	1.85855e-06	1.90961e-06	3.76816e-06	6.03859e-07	-1.64155e-07	4.39704e-07	1.04172e-07	-3.50020e-08	6.91704e-08	4.60106e-07	-1.28423e-07	3.31682e-07	3.10960e-07	-3.54412e-08	2.75518e-07
13.369	7.26180e-07	-3.28025e-07	3.98155e-07	6.27774e-07	7.56408e-07	1.38418e-06	9.26556e-07	4.55923e-07	1.38248e-06	1.86198e-06	1.90767e-06	3.76965e-06	6.02431e-07	-1.63767e-07	4.38664e-07	1.03874e-07	-3.49016e-08	6.89719e-08	4.58409e-07	-1.28756e-07	3.29654e-07	3.11633e-07	-3.55180e-08	2.76115e-07
13.394	7.24683e-07	-3.27349e-07	3.97334e-07	6.28884e-07	7.55416e-07	1.38430e-06	9.26308e-07	4.56391e-07	1.38270e-06	1.86538e-06	1.90573e-06	3.77111e-06	6.00997e-07	-1.63377e-07	4.37620e-07	1.03574e-07	-3.48008e-08	6.87727e-08	4.56710e-07	-1.29087e-07	3.27623e-07	3.12302e-07	-3.55943e-08	2.76708e-07
13.418	7.23178e-07	-3.26669e-07	3.96509e-07	6.29984e-07	7.54421e-07	1.38440e-06	9.26049e-07	4.56854e-07	1.38290e-06	1.86877e-06	1.90377e-06	3.77254e-06	5.99557e-07	-1.62985e-07	4.36572e-07	1.03273e-07	-3.46997e-08	6.85729e-08	4.55008e-07	-1.29418e-07	3.25590e-07	3.12967e-07	-3.56700e-08	2.77297e-07
13.443	7.21664e-07	-3.25985e-07	3.95679e-07	6.31074e-07	7.53426e-07	1.38450e-06	9.25782e-07	4.57311e-07	1.38309e-06	1.87212e-06	1.90182e-06	3.77394e-06	5.98111e-07	-1.62592e-07	4.35519e-07	1.02970e-07	-3.45982e-08	6.83723e-08	4.53303e-07	-1.29748e-07	3.23555e-07	3.13627e-07	-3.57453e-08	2.77882e-07
13.468	7.20141e-07	-3.25297e-07	3.94844e-07	6.32154e-07	7.52429e-07	1.38458e-06	9.25505e-07	4.57764e-07	1.38327e-06	1.87546e-06	1.89985e-06	3.77531e-06	5.96659e-07	-1.62198e-07	4.34461e-07	1.02667e-07	-3.44964e-08	6.81710e-08	4.51595e-07	-1.30076e-07	3.21518e-07	3.14284e-07	-3.58201e-08	2.78464e-07
13.492	7.18609e-07	-3.24605e-07	3.94004e-07	6.33225e-07	7.51431e-07	1.38466e-06	9.25219e-07	4.58211e-07	1.38343e-06	1.87877e-06	1.89788e-06	3.77665e-06	5.95201e-07	-1.61801e-07	4.33400e-07	1.02363e-07	-3.43942e-08	6.79691e-08	4.49884e-07	-1.30404e-07	3.19480e-07	3.14936e-07	-3.58944e-08	2.79041e-07
13.517	7.17070e-07	-3.23910e-07	3.93160e-07	6.34285e-07	7.50432e-07	1.38472e-06	9.24924e-07	4.58652e-07	1.38358e-06	1.88205e-06	1.89591e-06	3.77796e-06	5.93737e-07	-1.61403e-07	4.32334e-07	1.02058e-07	-3.42917e-08	6.77665e-08	4.48170e-07	-1.30732e-07	3.17439e-07	3.15584e-07	-3.59683e-08	2.79615e-07
13.541	7.15522e-07	-3.23211e-07	3.92311e-07	6.35336e-07	7.49432e-07	1.38477e-06	9.24620e-07	4.59089e-07	1.38371e-06	1.88531e-06	1.89392e-06	3.77923e-06	5.92267e-07	-1.61004e-07	4.31263e-07	1.01752e-07	-3.41888e-08	6.75633e-08	4.46454e-07	-1.31058e-07	3.15396e-07	3.16227e-07	-3.60416e-08	2.80186e-07
13.566	7.13965e-07	-3.22507e-07	3.91458e-07	6.36378e-07	7.48430e-07	1.38481e-06	9.24307e-07	4.59521e-07	1.38383e-06	1.88855e-06	1.89194e-06	3.78048e-06	5.90792e-07	-1.60603e-07	4.30189e-07	1.01445e-07	-3.40856e-08	6.73594e-08	4.44735e-07	-1.31383e-07	3.13352e-07	3.16867e-07	-3.61145e-08	2.80752e-07
13.591	7.12400e-07	-3.21801e-07	3.90600e-07	6.37409e-07	7.47427e-07	1.38484e-06	9.23985e-07	4.59947e-07	1.38393e-06	1.89176e-06	1.88994e-06	3.78170e-06	5.89310e-07	-1.60200e-07	4.29110e-07	1.01137e-07	-3.39821e-08	6.71548e-08	4.43013e-07	-1.31708e-07	3.11306e-07	3.17502e-07	-3.61870e-08	2.81315e-07
13.615	7.10827e-07	-3.21090e-07	3.89737e-07	6.38431e-07	7.46423e-07	1.38485e-06	9.23655e-07	4.60368e-07	1.38402e-06	1.89495e-06	1.88794e-06	3.78289e-06	5.87823e-07	-1.59796e-07	4.28028e-07	1.00828e-07	-3.38783e-08	6.69497e-08	4.41289e-07	-1.32031e-07	3.09258e-07	3.18134e-07	-3.62589e-08	2.81875e-07
13.640	7.09246e-07	-3.20376e-07	3.88870e-07	6.39443e-07	7.45417e-07	1.38486e-06	9.23315e-07	4.60785e-07	1.38410e-06	1.89811e-06	1.88594e-06	3.78405e-06	5.86331e-07	-1.59390e-07	4.26941e-07	1.00518e-07	-3.37742e-08	6.67439e-08	4.39562e-07	-1.32354e-07	3.07208e-07	3.18761e-07	-3.63304e-08	2.82430e-07
13.664	7.07656e-07	-3.19658e-07	3.87999e-07	6.40446e-07	7.44411e-07	1.38486e-06	9.22967e-07	4.61196e-07	1.38416e-06	1.90125e-06	1.88393e-06	3.78518e-06	5.84832e-07	-1.58983e-07	4.25850e-07	1.00207e-07	-3.36697e-08	6.65375e-08	4.37833e-07	-1.32676e-07	3.05157e-07	3.19384e-07	-3.64014e-08	2.82983e-07
13.689	7.06058e-07	-3.18936e-07	3.87122e-07	6.41438e-07	7.43404e-07	1.38484e-06	9.22611e-07	4.61603e-07	1.38421e-06	1.90436e-06	1.88191e-06	3.78628e-06	5.83329e-07	-1.58574e-07	4.24755e-07	9.98954e-08	-3.35650e-08	6.63304e-08	4.36101e-07	-1.32996e-07	3.03104e-07	3.20003e-07	-3.64720e-08	2.83531e-07
13.713	7.04452e-07	-3.18210e-07	3.86242e-07	6.42421e-07	7.42395e-07	1.38482e-06	9.22246e-07	4.62004e-07	1.38425e-06	1.90745e-06	1.87989e-06	3.78734e-06	5.81819e-07	-1.58164e-07	4.23656e-07	9.95827e-08	-3.34599e-08	6.61228e-08	4.34366e-07	-1.33316e-07	3.01050e-07	3.20618e-07	-3.65421e-08	2.84076e-07
13.738	7.02838e-07	-3.17481e-07	3.85357e-07	6.43394e-07	7.41385e-07	1.38478e-06	9.21873e-07	4.62401e-07	1.38427e-06	1.91052e-06	1.87787e-06	3.78838e-06	5.80305e-07	-1.57752e-07	4.22553e-07	9.92692e-08	-3.33545e-08	6.59146e-08	4.32629e-07	-1.33635e-07	2.98994e-07	3.21230e-07	-3.66118e-08	2.84618e-07
13.763	7.01216e-07	-3.16749e-07	3.84468e-07	6.44357e-07	7.40375e-07	1.38473e-06	9.21491e-07	4.62793e-07	1.38428e-06	1.91356e-06	1.87584e-06	3.78939e-06	5.78785e-07	-1.57339e-07	4.21446e-07	9.89547e-08	-3.32489e-08	6.57058e-08	4.30890e-07	-1.33954e-07	2.96937e-07	3.21837e-07	-3.66810e-08	2.85156e-07
13.787	6.99586e-07	-3.16012e-07	3.83574e-07	6.45310e-07	7.39363e-07	1.38467e-06	9.21102e-07	4.63180e-07	1.38428e-06	1.91657e-06	1.87380e-06	3.79037e-06	5.77259e-07	-1.56924e-07	4.20335e-07	9.86394e-08	-3.31429e-08	6.54965e-08	4.29149e-07	-1.34271e-07	2.94878e-07	3.22440e-07	-3.67497e-08	2.85690e-07
13.812	6.97948e-07	-3.15272e-07	3.82676e-07	6.46254e-07	7.38350e-07	1.38460e-06	9.20704e-07	4.63562e-07	1.38427e-06	1.91957e-06	1.87176e-06	3.79132e-06	5.75729e-07	-1.56508e-07	4.19221e-07	9.83232e-08	-3.30367e-08	6.52865e-08	4.27405e-07	-1.34587e-07	2.92818e-07	3.23039e-07	-3.68180e-08	2.86221e-07
13.836	6.96302e-07	-3.14529e-07	3.81773e-07	6.47188e-07	7.37337e-07	1.38452e-06	9.20299e-07	4.63940e-07	1.38424e-06	1.92253e-06	1.86971e-06	3.79224e-06	5.74193e-07	-1.56090e-07	4.18103e-07	9.80062e-08	-3.29302e-08	6.50760e-08	4.25659e-07	-1.34903e-07	2.90756e-07	3.23635e-07	-3.68859e-08	2.86749e-07
13.861	6.94648e-07	-3.13782e-07	3.80866e-07	6.48112e-07	7.36322e-07	1.38443e-06	9.19885e-07	4.64313e-07	1.38420e-06	1.92548e-06	1.86766e-06	3.79314e-06	5.72652e-07	-1.55672e-07	4.16981e-07	9.76884e-08	-3.28234e-08	6.48650e-08	4.23911e-07	-1.35217e-07	2.88694e-07	3.24227e-07	-3.69533e-08	2.87273e-07
13.885	6.92986e-07	-3.13031e-07	3.79955e-07	6.49026e-07	7.35306e-07	1.38433e-06	9.19464e-07	4.64681e-07	1.38415e-06	1.92839e-06	1.86560e-06	3.79400e-06	5.71106e-07	-1.55251e-07	4.15855e-07	9.73698e-08	-3.27163e-08	6.46534e-08	4.22161e-07	-1.35531e-07	2.86630e-07	3.24814e-07	-3.70203e-08	2.87794e-07
13.910	6.91316e-07	-3.12277e-07	3.79040e-07	6.49931e-07	7.34290e-07	1.38422e-06	9.19035e-07	4.65045e-07	1.38408e-06	1.93129e-06	1.86354e-06	3.79483e-06	5.69555e-07	-1.54830e-07	4.14726e-07	9.70503e-08	-3.26090e-08	6.44413e-08	4.20408e-07	-1.35843e-07	2.84565e-07	3.25398e-07	-3.70869e-08	2.88311e-07
13.935	6.89639e-07	-3.11519e-07	3.78120e-07	6.50825e-07	7.33273e-07	1.38410e-06	9.18598e-07	4.65404e-07	1.38400e-06	1.93416e-06	1.86148e-06	3.79563e-06	5.67999e-07	-1.54407e-07	4.13593e-07	9.67301e-08	-3.25014e-08	6.42287e-08	4.18654e-07	-1.36155e-07	2.82499e-07	3.25979e-07	-3.71530e-08	2.88826e-07
13.959	6.87954e-07	-3.10758e-07	3.77196e-07	6.51710e-07	7.32254e-07	1.38396e-06	9.18154e-07	4.65759e-07	1.38391e-06	1.93700e-06	1.85940e-06	3.79641e-06	5.66438e-07	-1.53982e-07	4.12456e-07	9.64091e-08	-3.23935e-08	6.40155e-08	4.16897e-07	-1.36466e-07	2.80431e-07	3.26555e-07	-3.72187e-08	2.89336e-07
13.984	6.86261e-07	-3.09993e-07	3.76268e-07	6.52585e-07	7.31235e-07	1.38382e-06	9.17702e-07	4.66110e-07	1.38381e-06	1.93982e-06	1.85733e-06	3.79715e-06	5.64873e-07	-1.53557e-07	4.11316e-07	9.60873e-08	-3.22854e-08	6.38019e-08	4.15139e-07	-1.36776e-07	2.78363e-07	3.27128e-07	-3.72840e-08	2.89844e-07
14.008	6.84560e-07	-3.09225e-07	3.75336e-07	6.53451e-07	7.30215e-07	1.38367e-06	9.17244e-07	4.66455e-07	1.38370e-06	1.94262e-06	1.85525e-06	3.79787e-06	5.63302e-07	-1.53130e-07	4.10172e-07	9.57648e-08	-3.21771e-08	6.35877e-08	4.13379e-07	-1.37085e-07	2.76294e-07	3.27697e-07	-3.73489e-08	2.90348e-07
14.033	6.82852e-07	-3.08453e-07	3.74399e-07	6.54306e-07	7.29195e-07	1.38350e-06	9.16777e-07	4.66797e-07	1.38357e-06	1.94539e-06	1.85316e-06	3.79855e-06	5.61727e-07	-1.52702e-07	4.09025e-07	9.54415e-08	-3.20684e-08	6.33731e-08	4.11616e-07	-1.37393e-07	2.74223e-07	3.28262e-07	-3.74133e-08	2.90849e-07
14.057	6.81137e-07	-3.07678e-07	3.73458e-07	6.55152e-07	7.28173e-07	1.38333e-06	9.16304e-07	4.67134e-07	1.38344e-06	1.94814e-06	1.85107e-06	3.79921e-06	5.60147e-07	-1.52272e-07	4.07875e-07	9.51175e-08	-3.19596e-08	6.31579e-08	4.09852e-07	-1.37700e-07	2.72152e-07	3.28824e-07	-3.74774e-08	2.91347e-07
14.082	6.79413e-07	-3.06900e-07	3.72513e-07	6.55988e-07	7.27151e-07	1.38314e-06	9.15824e-07	4.67467e-07	1.38329e-06	1.95086e-06	1.84898e-06	3.79984e-06	5.58563e-07	-1.51841e-07	4.06721e-07	9.47928e-08	-3.18505e-08	6.29423e-08	4.08086e-07	-1.38006e-07	2.70080e-07	3.29382e-07	-3.75410e-08	2.91841e-07
14.107	6.77683e-07	-3.06118e-07	3.71565e-07	6.56814e-07	7.26128e-07	1.38294e-06	9.15336e-07	4.67795e-07	1.38313e-06	1.95356e-06	1.84688e-06	3.80044e-06	5.56974e-07	-1.51409e-07	4.05564e-07	9.44674e-08	-3.17412e-08	6.27263e-08	4.06319e-07	-1.38311e-07	2.68007e-07	3.29937e-07	-3.76042e-08	2.92333e-07
14.131	6.75945e-07	-3.05333e-07	3.70611e-07	6.57631e-07	7.25104e-07	1.38274e-06	9.14842e-07	4.68120e-07	1.38296e-06	1.95623e-06	1.84478e-06	3.80101e-06	5.55380e-07	-1.50976e-07	4.04404e-07	9.41414e-08	-3.16316e-08	6.25098e-08	4.04549e-07	-1.38616e-07	2.65934e-07	3.30488e-07	-3.76670e-08	2.92821e-07
14.156	6.74199e-07	-3.04545e-07	3.69654e-07	6.58438e-07	7.24080e-07	1.38252e-06	9.14341e-07	4.68440e-07	1.38278e-06	1.95888e-06	1.84267e-06	3.80155e-06	5.53782e-07	-1.50542e-07	4.03240e-07	9.38146e-08	-3.15218e-08	6.22928e-08	4.02778e-07	-1.38919e-07	2.63859e-07	3.31035e-07	-3.77294e-08	2.93306e-07
14.180	6.72446e-07	-3.03753e-07	3.68693e-07	6.59235e-07	7.23055e-07	1.38229e-06	9.13834e-07	4.68756e-07	1.38259e-06	1.96151e-06	1.84056e-06	3.80206e-06	5.52179e-07	-1.50106e-07	4.02073e-07	9.34872e-08	-3.14118e-08	6.20754e-08	4.01006e-07	-1.39222e-07	2.61784e-07	3.31579e-07	-3.77914e-08	2.93788e-07
14.205	6.70686e-07	-3.02958e-07	3.67728e-07	6.60022e-07	7.22029e-07	1.38205e-06	9.13319e-07	4.69068e-07	1.38239e-06	1.96411e-06	1.83844e-06	3.80255e-06	5.50573e-07	-1.49669e-07	4.00903e-07	9.31591e-08	-3.13016e-08	6.18576e-08	3.99231e-07	-1.39523e-07	2.59708e-07	3.32120e-07	-3.78530e-08	2.94267e-07
14.230	6.68918e-07	-3.02159e-07	3.66759e-07	6.60799e-07	7.21003e-07	1.38180e-06	9.12799e-07	4.69376e-07	1.38217e-06	1.96668e-06	1.83632e-06	3.80300e-06	5.48961e-07	-1.49231e-07	3.99730e-07	9.28304e-08	-3.11911e-08	6.16393e-08	3.97456e-07	-1.39824e-07	2.57632e-07	3.32657e-07	-3.79142e-08	2.94743e-07
14.254	6.67143e-07	-3.01357e-07	3.65786e-07	6.61567e-07	7.19976e-07	1.38154e-06	9.12271e-07	4.69680e-07	1.38195e-06	1.96923e-06	1.83420e-06	3.80343e-06	5.47346e-07	-1.48792e-07	3.98554e-07	9.25011e-08	-3.10805e-08	6.14206e-08	3.95678e-07	-1.40123e-07	2.55555e-07	3.33190e-07	-3.79750e-08	2.95215e-07
14.279	6.65361e-07	-3.00553e-07	3.64809e-07	6.62325e-07	7.18948e-07	1.38127e-06	9.11738e-07	4.69980e-07	1.38172e-06	1.97176e-06	1.83207e-06	3.80383e-06	5.45727e-07	-1.48352e-07	3.97375e-07	9.21712e-08	-3.09696e-08	6.12016e-08	3.93900e-07	-1.40422e-07	2.53478e-07	3.33721e-07	-3.80354e-08	2.95685e-07
14.303	6.63572e-07	-2.99744e-07	3.63828e-07	6.63073e-07	7.17920e-07	1.38099e-06	9.11198e-07	4.70276e-07	1.38147e-06	1.97426e-06	1.82994e-06	3.80420e-06	5.44103e-07	-1.47911e-07	3.96192e-07	9.18406e-08	-3.08586e-08	6.09821e-08	3.92119e-07	-1.40720e-07	2.51400e-07	3.34248e-07	-3.80955e-08	2.96152e-07
14.328	6.61776e-07	-2.98933e-07	3.62843e-07	6.63811e-07	7.16891e-07	1.38070e-06	9.10652e-07	4.70568e-07	1.38122e-06	1.97674e-06	1.82780e-06	3.80454e-06	5.42475e-07	-1.47468e-07	3.95007e-07	9.15095e-08	-3.07473e-08	6.07622e-08	3.90338e-07	-1.41016e-07	2.49321e-07	3.34771e-07	-3.81551e-08	2.96616e-07
14.352	6.59973e-07	-2.98118e-07	3.61854e-07	6.64540e-07	7.15862e-07	1.38040e-06	9.10100e-07	4.70856e-07	1.38096e-06	1.97919e-06	1.82566e-06	3.80486e-06	5.40844e-07	-1.47025e-07	3.93819e-07	9.11779e-08	-3.06359e-08	6.05420e-08	3.88555e-07	-1.41312e-07	2.47243e-07	3.35291e-07	-3.82144e-08	2.97077e-07
14.377	6.58163e-07	-2.97301e-07	3.60862e-07	6.65259e-07	7.14832e-07	1.38009e-06	9.09542e-07	4.71140e-07	1.38068e-06	1.98162e-06	1.82352e-06	3.80514e-06	5.39208e-07	-1.46580e-07	3.92628e-07	9.08456e-08	-3.05242e-08	6.03214e-08	3.86771e-07	-1.41607e-07	2.45164e-07	3.35808e-07	-3.82734e-08	2.97535e-07
14.402	6.56345e-07	-2.96480e-07	3.59866e-07	6.65968e-07	7.13801e-07	1.37977e-06	9.08979e-07	4.71421e-07	1.38040e-06	1.98403e-06	1.82137e-06	3.80540e-06	5.37568e-07	-1.46134e-07	3.91434e-07	9.05128e-08	-3.04124e-08	6.01004e-08	3.84985e-07	-1.41901e-07	2.43084e-07	3.36322e-07	-3.83319e-08	2.97990e-07
14.426	6.54521e-07	-2.95656e-07	3.58865e-07	6.66668e-07	7.12770e-07	1.37944e-06	9.08409e-07	4.71698e-07	1.38011e-06	1.98641e-06	1.81922e-06	3.80563e-06	5.35925e-07	-1.45688e-07	3.90238e-07	9.01795e-08	-3.03004e-08	5.98791e-08	3.83198e-07	-1.42194e-07	2.41005e-07	3.36832e-07	-3.83901e-08	2.98442e-07
14.451	6.52690e-07	-2.94829e-07	3.57861e-07	6.67358e-07	7.11739e-07	1.37910e-06	9.07834e-07	4.71971e-07	1.37981e-06	1.98876e-06	1.81706e-06	3.80583e-06	5.34278e-07	-1.45240e-07	3.89038e-07	8.98457e-08	-3.01882e-08	5.96574e-08	3.81411e-07	-1.42486e-07	2.38925e-07	3.37340e-07	-3.84479e-08	2.98892e-07
14.475	6.50852e-07	-2.93998e-07	3.56854e-07	6.68038e-07	7.10707e-07	1.37875e-06	9.07253e-07	4.72241e-07	1.37949e-06	1.99109e-06	1.81490e-06	3.80600e-06	5.32627e-07	-1.44791e-07	3.87836e-07	8.95113e-08	-3.00759e-08	5.94354e-08	3.79622e-07	-1.42777e-07	2.36845e-07	3.37844e-07	-3.85053e-08	2.99338e-07
14.500	6.49007e-07	-2.93165e-07	3.55842e-07	6.68708e-07	7.09675e-07	1.37838e-06	9.06667e-07	4.72507e-07	1.37917e-06	1.99340e-06	1.81274e-06	3.80614e-06	5.30973e-07	-1.44341e-07	3.86631e-07	8.91765e-08	-2.99634e-08	5.92131e-08	3.77831e-07	-1.43067e-07	2.34765e-07	3.38345e-07	-3.85624e-08	2.99782e-07
14.524	6.47156e-07	-2.92329e-07	3.54827e-07	6.69369e-07	7.08642e-07	1.37801e-06	9.06075e-07	4.72770e-07	1.37884e-06	1.99568e-06	1.81058e-06	3.80626e-06	5.29315e-07	-1.43891e-07	3.85424e-07	8.88412e-08	-2.98507e-08	5.89905e-08	3.76040e-07	-1.43356e-07	2.32684e-07	3.38842e-07	-3.86192e-08	3.00223e-07
14.549	6.45298e-07	-2.91489e-07	3.53808e-07	6.70020e-07	7.07609e-07	1.37763e-06	9.05478e-07	4.73029e-07	1.37851e-06	1.99794e-06	1.80841e-06	3.80635e-06	5.27653e-07	-1.43439e-07	3.84214e-07	8.85054e-08	-2.97379e-08	5.87675e-08	3.74248e-07	-1.43644e-07	2.30604e-07	3.39337e-07	-3.86756e-08	3.00662e-07
14.574	6.43433e-07	-2.90647e-07	3.52786e-07	6.70662e-07	7.06576e-07	1.37724e-06	9.04876e-07	4.73284e-07	1.37816e-06	2.00018e-06	1.80623e-06	3.80641e-06	5.25988e-07	-1.42986e-07	3.83002e-07	8.81692e-08	-2.96249e-08	5.85442e-08	3.72455e-07	-1.43931e-07	2.28524e-07	3.39829e-07	-3.87316e-08	3.01097e-07
14.598	6.41561e-07	-2.89802e-07	3.51760e-07	6.71293e-07	7.05542e-07	1.37684e-06	9.04269e-07	4.73536e-07	1.37781e-06	2.00239e-06	1.80406e-06	3.80644e-06	5.24319e-07	-1.42533e-07	3.81787e-07	8.78325e-08	-2.95118e-08	5.83207e-08	3.70661e-07	-1.44217e-07	2.26444e-07	3.40318e-07	-3.87873e-08	3.01530e-07
14.623	6.39683e-07	-2.88953e-07	3.50730e-07	6.71915e-07	7.04508e-07	1.37642e-06	9.03657e-07	4.73785e-07	1.37744e-06	2.00457e-06	1.80188e-06	3.80645e-06	5.22647e-07	-1.42078e-07	3.80569e-07	8.74954e-08	-2.93985e-08	5.80968e-08	3.68866e-07	-1.44503e-07	2.24363e-07	3.40803e-07	-3.88427e-08	3.01961e-07
14.647	6.37798e-07	-2.88102e-07	3.49697e-07	6.72528e-07	7.03474e-07	1.37600e-06	9.03040e-07	4.74030e-07	1.37707e-06	2.00673e-06	1.79970e-06	3.80643e-06	5.20972e-07	-1.41623e-07	3.79349e-07	8.71578e-08	-2.92851e-08	5.78727e-08	3.67070e-07	-1.44787e-07	2.22283e-07	3.41286e-07	-3.88977e-08	3.02388e-07
14.672	6.35907e-07	-2.87248e-07	3.48660e-07	6.73131e-07	7.02439e-07	1.37557e-06	9.02418e-07	4.74272e-07	1.37669e-06	2.00887e-06	1.79751e-06	3.80638e-06	5.19293e-07	-1.41166e-07	3.78127e-07	8.68199e-08	-2.91716e-08	5.76483e-08	3.65274e-07	-1.45070e-07	2.20203e-07	3.41766e-07	-3.89524e-08	3.02813e-07
14.696	6.34010e-07	-2.86391e-07	3.47619e-07	6.73724e-07	7.01404e-07	1.37513e-06	9.01791e-07	4.74511e-07	1.37630e-06	2.01098e-06	1.79532e-06	3.80630e-06	5.17612e-07	-1.40709e-07	3.76903e-07	8.64816e-08	-2.90579e-08	5.74237e-08	3.63476e-07	-1.45352e-07	2.18124e-07	3.42243e-07	-3.90067e-08	3.03236e-07
14.721	6.32106e-07	-2.85531e-07	3.46575e-07	6.74307e-07	7.00368e-07	1.37468e-06	9.01160e-07	4.74747e-07	1.37591e-06	2.01307e-06	1.79313e-06	3.80620e-06	5.15927e-07	-1.40251e-07	3.75676e-07	8.61429e-08	-2.89441e-08	5.71988e-08	3.61678e-07	-1.45634e-07	2.16044e-07	3.42717e-07	-3.90607e-08	3.03656e-07
14.746	6.30196e-07	-2.84668e-07	3.45528e-07	6.74881e-07	6.99333e-07	1.37421e-06	9.00524e-07	4.74979e-07	1.37550e-06	2.01513e-06	1.79093e-06	3.80607e-06	5.14239e-07	-1.39792e-07	3.74447e-07	8.58038e-08	-2.88302e-08	5.69736e-08	3.59879e-07	-1.45914e-07	2.13965e-07	3.43188e-07	-3.91144e-08	3.04073e-07
14.770	6.28279e-07	-2.83802e-07	3.44477e-07	6.75446e-07	6.98297e-07	1.37374e-06	8.99883e-07	4.75208e-07	1.37509e-06	2.01717e-06	1.78873e-06	3.80591e-06	5.12548e-07	-1.39333e-07	3.73215e-07	8.54644e-08	-2.87161e-08	5.67483e-08	3.58080e-07	-1.46194e-07	2.11886e-07	3.43656e-07	-3.91678e-08	3.04488e-07
14.795	6.26356e-07	-2.82933e-07	3.43423e-07	6.76000e-07	6.97261e-07	1.37326e-06	8.99239e-07	4.75434e-07	1.37467e-06	2.01919e-06	1.78653e-06	3.80572e-06	5.10854e-07	-1.38872e-07	3.71982e-07	8.51246e-08	-2.86020e-08	5.65227e-08	3.56280e-07	-1.46472e-07	2.09808e-07	3.44122e-07	-3.92209e-08	3.04901e-07
14.819	6.24427e-07	-2.82062e-07	3.42365e-07	6.76546e-07	6.96224e-07	1.37277e-06	8.98590e-07	4.75658e-07	1.37425e-06	2.02118e-06	1.78433e-06	3.80551e-06	5.09157e-07	-1.38411e-07	3.70746e-07	8.47845e-08	-2.84877e-08	5.62968e-08	3.54479e-07	-1.46749e-07	2.07730e-07	3.44584e-07	-3.92736e-08	3.05311e-07
14.844	6.22492e-07	-2.81188e-07	3.41304e-07	6.77081e-07	6.95188e-07	1.37227e-06	8.97936e-07	4.75878e-07	1.37381e-06	2.02315e-06	1.78212e-06	3.80527e-06	5.07457e-07	-1.37949e-07	3.69508e-07	8.44441e-08	-2.83733e-08	5.60708e-08	3.52678e-07	-1.47026e-07	2.05652e-07	3.45044e-07	-3.93260e-08	3.05718e-07
14.868	6.20550e-07	-2.80311e-07	3.40240e-07	6.77607e-07	6.94151e-07	1.37176e-06	8.97279e-07	4.76095e-07	1.37337e-06	2.02509e-06	1.77991e-06	3.80500e-06	5.05755e-07	-1.37486e-07	3.68269e-07	8.41034e-08	-2.82588e-08	5.58446e-08	3.50877e-07	-1.47301e-07	2.03575e-07	3.45502e-07	-3.93781e-08	3.06123e-07
14.893	6.18603e-07	-2.79431e-07	3.39172e-07	6.78124e-07	6.93114e-07	1.37124e-06	8.96618e-07	4.76309e-07	1.37293e-06	2.02701e-06	1.77770e-06	3.80471e-06	5.04049e-07	-1.37022e-07	3.67027e-07	8.37624e-08	-2.81443e-08	5.56181e-08	3.49075e-07	-1.47576e-07	2.01499e-07	3.45956e-07	-3.94299e-08	3.06526e-07
14.918	6.16649e-07	-2.78549e-07	3.38101e-07	6.78631e-07	6.92078e-07	1.37071e-06	8.95953e-07	4.76520e-07	1.37247e-06	2.02890e-06	1.77548e-06	3.80439e-06	5.02341e-07	-1.36558e-07	3.65783e-07	8.34211e-08	-2.80296e-08	5.53915e-08	3.47272e-07	-1.47849e-07	1.99423e-07	3.46408e-07	-3.94815e-08	3.06927e-07
14.942	6.14690e-07	-2.77663e-07	3.37026e-07	6.79128e-07	6.91040e-07	1.37017e-06	8.95284e-07	4.76729e-07	1.37201e-06	2.03077e-06	1.77327e-06	3.80404e-06	5.00631e-07	-1.36093e-07	3.64538e-07	8.30796e-08	-2.79148e-08	5.51647e-08	3.45469e-07	-1.48122e-07	1.97347e-07	3.46857e-07	-3.95327e-08	3.07325e-07
14.967	6.12724e-07	-2.76776e-07	3.35949e-07	6.79616e-07	6.90003e-07	1.36962e-06	8.94611e-07	4.76934e-07	1.37155e-06	2.03262e-06	1.77104e-06	3.80367e-06	4.98918e-07	-1.35627e-07	3.63290e-07	8.27378e-08	-2.78000e-08	5.49378e-08	3.43666e-07	-1.48393e-07	1.95273e-07	3.47304e-07	-3.95836e-08	3.07720e-07
14.991	6.10753e-07	-2.75885e-07	3.34868e-07	6.80095e-07	6.88966e-07	1.36906e-06	8.93935e-07	4.77137e-07	1.37107e-06	2.03444e-06	1.76882e-06	3.80326e-06	4.97202e-07	-1.35161e-07	3.62041e-07	8.23957e-08	-2.76851e-08	5.47107e-08	3.41863e-07	-1.48664e-07	1.93199e-07	3.47748e-07	-3.96342e-08	3.08114e-07
15.016	6.08776e-07	-2.74992e-07	3.33784e-07	6.80563e-07	6.87928e-07	1.36849e-06	8.93255e-07	4.77337e-07	1.37059e-06	2.03624e-06	1.76659e-06	3.80284e-06	4.95484e-07	-1.34694e-07	3.60790e-07	8.20535e-08	-2.75701e-08	5.44834e-08	3.40059e-07	-1.48934e-07	1.91126e-07	3.48190e-07	-3.96845e-08	3.08505e-07
15.041	6.06793e-07	-2.74096e-07	3.32697e-07	6.81023e-07	6.86891e-07	1.36791e-06	8.92571e-07	4.77535e-07	1.37011e-06	2.03802e-06	1.76437e-06	3.80238e-06	4.93763e-07	-1.34226e-07	3.59537e-07	8.17110e-08	-2.74550e-08	5.42560e-08	3.38255e-07	-1.49202e-07	1.89053e-07	3.48629e-07	-3.97346e-08	3.08894e-07
15.065	6.04804e-07	-2.73198e-07	3.31606e-07	6.81473e-07	6.85854e-07	1.36733e-06	8.91885e-07	4.77729e-07	1.36961e-06	2.03977e-06	1.76214e-06	3.80190e-06	4.92040e-07	-1.33758e-07	3.58282e-07	8.13683e-08	-2.73398e-08	5.40285e-08	3.36451e-07	-1.49470e-07	1.86981e-07	3.49065e-07	-3.97843e-08	3.09281e-07
15.090	6.02810e-07	-2.72297e-07	3.30513e-07	6.81914e-07	6.84816e-07	1.36673e-06	8.91195e-07	4.77922e-07	1.36912e-06	2.04150e-06	1.75990e-06	3.80140e-06	4.90315e-07	-1.33289e-07	3.57026e-07	8.10254e-08	-2.72246e-08	5.38008e-08	3.34647e-07	-1.49736e-07	1.84911e-07	3.49500e-07	-3.98338e-08	3.09666e-07
15.114	6.00810e-07	-2.71394e-07	3.29416e-07	6.82345e-07	6.83778e-07	1.36612e-06	8.90501e-07	4.78111e-07	1.36861e-06	2.04320e-06	1.75767e-06	3.80086e-06	4.88587e-07	-1.32819e-07	3.55768e-07	8.06824e-08	-2.71094e-08	5.35730e-08	3.32843e-07	-1.50002e-07	1.82841e-07	3.49931e-07	-3.98830e-08	3.10048e-07
15.139	5.98804e-07	-2.70488e-07	3.28316e-07	6.82766e-07	6.82741e-07	1.36551e-06	8.89805e-07	4.78298e-07	1.36810e-06	2.04488e-06	1.75543e-06	3.80031e-06	4.86858e-07	-1.32349e-07	3.54509e-07	8.03392e-08	-2.69940e-08	5.33451e-08	3.31039e-07	-1.50267e-07	1.80772e-07	3.50361e-07	-3.99319e-08	3.10429e-07
15.163	5.96793e-07	-2.69579e-07	3.27214e-07	6.83179e-07	6.81703e-07	1.36488e-06	8.89106e-07	4.78483e-07	1.36759e-06	2.04653e-06	1.75319e-06	3.79972e-06	4.85126e-07	-1.31878e-07	3.53248e-07	7.99958e-08	-2.68787e-08	5.31171e-08	3.29234e-07	-1.50530e-07	1.78704e-07	3.50787e-07	-3.99806e-08	3.10807e-07
15.188	5.94776e-07	-2.68668e-07	3.26108e-07	6.83582e-07	6.80666e-07	1.36425e-06	8.88404e-07	4.78665e-07	1.36707e-06	2.04816e-06	1.75095e-06	3.79911e-06	4.83392e-07	-1.31407e-07	3.51985e-07	7.96523e-08	-2.67633e-08	5.28891e-08	3.27430e-07	-1.50793e-07	1.76637e-07	3.51212e-07	-4.00290e-08	3.11183e-07
15.213	5.92753e-07	-2.67755e-07	3.24999e-07	6.83975e-07	6.79628e-07	1.36360e-06	8.87699e-07	4.78845e-07	1.36654e-06	2.04977e-06	1.74870e-06	3.79847e-06	4.81656e-07	-1.30935e-07	3.50721e-07	7.93087e-08	-2.66478e-08	5.26609e-08	3.25626e-07	-1.51055e-07	1.74571e-07	3.51634e-07	-4.00771e-08	3.11557e-07
15.237	5.90726e-07	-2.66839e-07	3.23887e-07	6.84359e-07	6.78591e-07	1.36295e-06	8.86991e-07	4.79022e-07	1.36601e-06	2.05136e-06	1.74645e-06	3.79781e-06	4.79918e-07	-1.30462e-07	3.49456e-07	7.89649e-08	-2.65323e-08	5.24326e-08	3.23822e-07	-1.51315e-07	1.72506e-07	3.52054e-07	-4.01250e-08	3.11929e-07
15.262	5.88693e-07	-2.65920e-07	3.22773e-07	6.84734e-07	6.77553e-07	1.36229e-06	8.86281e-07	4.79197e-07	1.36548e-06	2.05292e-06	1.74420e-06	3.79712e-06	4.78178e-07	-1.29989e-07	3.48189e-07	7.86211e-08	-2.64168e-08	5.22043e-08	3.22018e-07	-1.51575e-07	1.70443e-07	3.52472e-07	-4.01726e-08	3.12299e-07
15.286	5.86654e-07	-2.64999e-07	3.21655e-07	6.85100e-07	6.76516e-07	1.36162e-06	8.85568e-07	4.79370e-07	1.36494e-06	2.05445e-06	1.74195e-06	3.79641e-06	4.76437e-07	-1.29516e-07	3.46921e-07	7.82771e-08	-2.63012e-08	5.19759e-08	3.20214e-07	-1.51834e-07	1.68380e-07	3.52887e-07	-4.02199e-08	3.12667e-07
15.311	5.84611e-07	-2.64076e-07	3.20534e-07	6.85456e-07	6.75479e-07	1.36093e-06	8.84853e-07	4.79540e-07	1.36439e-06	2.05596e-06	1.73970e-06	3.79567e-06	4.74693e-07	-1.29042e-07	3.45651e-07	7.79331e-08	-2.61856e-08	5.17475e-08	3.18410e-07	-1.52091e-07	1.66319e-07	3.53300e-07	-4.02670e-08	3.13033e-07
15.335	5.82562e-07	-2.63151e-07	3.19411e-07	6.85803e-07	6.74442e-07	1.36024e-06	8.84135e-07	4.79708e-07	1.36384e-06	2.05745e-06	1.73745e-06	3.79490e-06	4.72948e-07	-1.28568e-07	3.44381e-07	7.75890e-08	-2.60700e-08	5.15190e-08	3.16607e-07	-1.52348e-07	1.64259e-07	3.53711e-07	-4.03138e-08	3.13398e-07
15.360	5.80508e-07	-2.62223e-07	3.18285e-07	6.86141e-07	6.73405e-07	1.35955e-06	8.83415e-07	4.79874e-07	1.36329e-06	2.05892e-06	1.73519e-06	3.79411e-06	4.71201e-07	-1.28093e-07	3.43109e-07	7.72449e-08	-2.59544e-08	5.12905e-08	3.14804e-07	-1.52604e-07	1.62200e-07	3.54120e-07	-4.03604e-08	3.13760e-07
15.385	5.78449e-07	-2.61293e-07	3.17156e-07	6.86469e-07	6.72368e-07	1.35884e-06	8.82693e-07	4.80038e-07	1.36273e-06	2.06036e-06	1.73293e-06	3.79329e-06	4.69453e-07	-1.27618e-07	3.41835e-07	7.69007e-08	-2.58387e-08	5.10620e-08	3.13002e-07	-1.52859e-07	1.60143e-07	3.54527e-07	-4.04068e-08	3.14120e-07
15.409	5.76384e-07	-2.60360e-07	3.16024e-07	6.86788e-07	6.71332e-07	1.35812e-06	8.81968e-07	4.80200e-07	1.36217e-06	2.06178e-06	1.73067e-06	3.79245e-06	4.67703e-07	-1.27142e-07	3.40561e-07	7.65565e-08	-2.57231e-08	5.08334e-08	3.11199e-07	-1.53112e-07	1.58087e-07	3.54931e-07	-4.04529e-08	3.14479e-07
15.434	5.74315e-07	-2.59426e-07	3.14889e-07	6.87098e-07	6.70295e-07	1.35739e-06	8.81242e-07	4.80360e-07	1.36160e-06	2.06317e-06	1.72841e-06	3.79158e-06	4.65952e-07	-1.26666e-07	3.39286e-07	7.62122e-08	-2.56074e-08	5.06048e-08	3.09397e-07	-1.53365e-07	1.56033e-07	3.55334e-07	-4.04988e-08	3.14835e-07
15.458	5.72241e-07	-2.58489e-07	3.13752e-07	6.87399e-07	6.69259e-07	1.35666e-06	8.80514e-07	4.80518e-07	1.36103e-06	2.06455e-06	1.72614e-06	3.79069e-06	4.64199e-07	-1.26189e-07	3.38009e-07	7.58680e-08	-2.54917e-08	5.03763e-08	3.07596e-07	-1.53617e-07	1.53979e-07	3.55734e-07	-4.05444e-08	3.15190e-07
15.483	5.70161e-07	-2.57549e-07	3.12612e-07	6.87690e-07	6.68223e-07	1.35591e-06	8.79783e-07	4.80673e-07	1.36046e-06	2.06589e-06	1.72388e-06	3.78977e-06	4.62444e-07	-1.25712e-07	3.36732e-07	7.55237e-08	-2.53761e-08	5.01477e-08	3.05795e-07	-1.53867e-07	1.51928e-07	3.56133e-07	-4.05898e-08	3.15543e-07
15.507	5.68077e-07	-2.56608e-07	3.11469e-07	6.87972e-07	6.67187e-07	1.35516e-06	8.79051e-07	4.80827e-07	1.35988e-06	2.06722e-06	1.72161e-06	3.78883e-06	4.60689e-07	-1.25235e-07	3.35454e-07	7.51795e-08	-2.52604e-08	4.99191e-08	3.03995e-07	-1.54117e-07	1.49878e-07	3.56529e-07	-4.06350e-08	3.15894e-07
15.532	5.65988e-07	-2.55664e-07	3.10324e-07	6.88246e-07	6.66151e-07	1.35440e-06	8.78318e-07	4.80979e-07	1.35930e-06	2.06852e-06	1.71934e-06	3.78786e-06	4.58932e-07	-1.24757e-07	3.34174e-07	7.48353e-08	-2.51448e-08	4.96906e-08	3.02195e-07	-1.54366e-07	1.47829e-07	3.56924e-07	-4.06799e-08	3.16244e-07
15.557	5.63895e-07	-2.54719e-07	3.09176e-07	6.88510e-07	6.65116e-07	1.35363e-06	8.77583e-07	4.81129e-07	1.35871e-06	2.06980e-06	1.71707e-06	3.78687e-06	4.57173e-07	-1.24279e-07	3.32894e-07	7.44912e-08	-2.50291e-08	4.94621e-08	3.00396e-07	-1.54613e-07	1.45782e-07	3.57316e-07	-4.07247e-08	3.16591e-07
15.581	5.61796e-07	-2.53771e-07	3.08025e-07	6.88764e-07	6.64081e-07	1.35285e-06	8.76846e-07	4.81277e-07	1.35812e-06	2.07105e-06	1.71480e-06	3.78585e-06	4.55414e-07	-1.23801e-07	3.31613e-07	7.41471e-08	-2.49135e-08	4.92336e-08	2.98597e-07	-1.54860e-07	1.43737e-07	3.57706e-07	-4.07692e-08	3.16937e-07
15.606	5.59693e-07	-2.52821e-07	3.06872e-07	6.89010e-07	6.63046e-07	1.35206e-06	8.76108e-07	4.81424e-07	1.35753e-06	2.07228e-06	1.71253e-06	3.78481e-06	4.53654e-07	-1.23323e-07	3.30331e-07	7.38031e-08	-2.47979e-08	4.90052e-08	2.96799e-07	-1.55106e-07	1.41694e-07	3.58095e-07	-4.08135e-08	3.17282e-07
15.630	5.57585e-07	-2.51869e-07	3.05717e-07	6.89247e-07	6.62011e-07	1.35126e-06	8.75368e-07	4.81568e-07	1.35694e-06	2.07349e-06	1.71025e-06	3.78374e-06	4.51892e-07	-1.22844e-07	3.29048e-07	7.34591e-08	-2.46823e-08	4.87768e-08	2.95002e-07	-1.55350e-07	1.39652e-07	3.58482e-07	-4.08575e-08	3.17624e-07
15.655	5.55473e-07	-2.50914e-07	3.04558e-07	6.89475e-07	6.60977e-07	1.35045e-06	8.74627e-07	4.81711e-07	1.35634e-06	2.07468e-06	1.70797e-06	3.78265e-06	4.50129e-07	-1.22365e-07	3.27765e-07	7.31152e-08	-2.45668e-08	4.85484e-08	2.93206e-07	-1.55594e-07	1.37612e-07	3.58867e-07	-4.09014e-08	3.17965e-07
15.679	5.53356e-07	-2.49958e-07	3.03398e-07	6.89693e-07	6.59943e-07	1.34964e-06	8.73885e-07	4.81852e-07	1.35574e-06	2.07584e-06	1.70570e-06	3.78154e-06	4.48366e-07	-1.21885e-07	3.26481e-07	7.27715e-08	-2.44513e-08	4.83202e-08	2.91410e-07	-1.55837e-07	1.35573e-07	3.59250e-07	-4.09450e-08	3.18304e-07
15.704	5.51234e-07	-2.49000e-07	3.02235e-07	6.89903e-07	6.58909e-07	1.34881e-06	8.73142e-07	4.81992e-07	1.35513e-06	2.07698e-06	1.70342e-06	3.78040e-06	4.46601e-07	-1.21406e-07	3.25196e-07	7.24278e-08	-2.43358e-08	4.80920e-08	2.89615e-07	-1.56078e-07	1.33537e-07	3.59631e-07	-4.09885e-08	3.18642e-07
15.729	5.49108e-07	-2.48039e-07	3.01069e-07	6.90103e-07	6.57876e-07	1.34798e-06	8.72398e-07	4.82130e-07	1.35453e-06	2.07809e-06	1.70114e-06	3.77923e-06	4.44836e-07	-1.20926e-07	3.23910e-07	7.20843e-08	-2.42204e-08	4.78639e-08	2.87821e-07	-1.56319e-07	1.31502e-07	3.60010e-07	-4.10317e-08	3.18978e-07
15.753	5.46978e-07	-2.47077e-07	2.99901e-07	6.90295e-07	6.56843e-07	1.34714e-06	8.71653e-07	4.82266e-07	1.35392e-06	2.07919e-06	1.69886e-06	3.77804e-06	4.43070e-07	-1.20446e-07	3.22624e-07	7.17409e-08	-2.41050e-08	4.76359e-08	2.86028e-07	-1.56558e-07	1.29470e-07	3.60388e-07	-4.10748e-08	3.19313e-07
15.778	5.44843e-07	-2.46113e-07	2.98731e-07	6.90477e-07	6.55810e-07	1.34629e-06	8.70907e-07	4.82401e-07	1.35331e-06	2.08026e-06	1.69657e-06	3.77683e-06	4.41303e-07	-1.19965e-07	3.21338e-07	7.13976e-08	-2.39897e-08	4.74080e-08	2.84236e-07	-1.56797e-07	1.27439e-07	3.60763e-07	-4.11176e-08	3.19646e-07
15.802	5.42705e-07	-2.45147e-07	2.97558e-07	6.90651e-07	6.54778e-07	1.34543e-06	8.70160e-07	4.82534e-07	1.35269e-06	2.08130e-06	1.69429e-06	3.77559e-06	4.39536e-07	-1.19485e-07	3.20051e-07	7.10546e-08	-2.38744e-08	4.71802e-08	2.82445e-07	-1.57035e-07	1.25410e-07	3.61138e-07	-4.11602e-08	3.19977e-07
15.827	5.40561e-07	-2.44179e-07	2.96383e-07	6.90816e-07	6.53746e-07	1.34456e-06	8.69413e-07	4.82666e-07	1.35208e-06	2.08233e-06	1.69200e-06	3.77433e-06	4.37768e-07	-1.19004e-07	3.18763e-07	7.07116e-08	-2.37592e-08	4.69525e-08	2.80655e-07	-1.57271e-07	1.23384e-07	3.61510e-07	-4.12027e-08	3.20307e-07
15.852	5.38414e-07	-2.43209e-07	2.95205e-07	6.90971e-07	6.52715e-07	1.34369e-06	8.68665e-07	4.82796e-07	1.35146e-06	2.08333e-06	1.68972e-06	3.77305e-06	4.35999e-07	-1.18523e-07	3.17476e-07	7.03689e-08	-2.36440e-08	4.67249e-08	2.78866e-07	-1.57507e-07	1.21359e-07	3.61881e-07	-4.12449e-08	3.20636e-07
15.876	5.36263e-07	-2.42237e-07	2.94026e-07	6.91118e-07	6.51684e-07	1.34280e-06	8.67916e-07	4.82925e-07	1.35084e-06	2.08431e-06	1.68743e-06	3.77174e-06	4.34230e-07	-1.18042e-07	3.16187e-07	7.00264e-08	-2.35289e-08	4.64974e-08	2.77078e-07	-1.57741e-07	1.19337e-07	3.62250e-07	-4.12870e-08	3.20963e-07
15.901	5.34107e-07	-2.41263e-07	2.92844e-07	6.91256e-07	6.50653e-07	1.34191e-06	8.67167e-07	4.83053e-07	1.35022e-06	2.08526e-06	1.68514e-06	3.77041e-06	4.32460e-07	-1.17561e-07	3.14899e-07	6.96840e-08	-2.34139e-08	4.62701e-08	2.75291e-07	-1.57975e-07	1.17316e-07	3.62617e-07	-4.13289e-08	3.21288e-07
15.925	5.31947e-07	-2.40288e-07	2.91660e-07	6.91386e-07	6.49623e-07	1.34101e-06	8.66418e-07	4.83179e-07	1.34960e-06	2.08619e-06	1.68285e-06	3.76905e-06	4.30690e-07	-1.17080e-07	3.13610e-07	6.93419e-08	-2.32989e-08	4.60429e-08	2.73505e-07	-1.58207e-07	1.15298e-07	3.62983e-07	-4.13706e-08	3.21613e-07
15.950	5.29784e-07	-2.39310e-07	2.90474e-07	6.91506e-07	6.48593e-07	1.34010e-06	8.65668e-07	4.83304e-07	1.34897e-06	2.08710e-06	1.68056e-06	3.76767e-06	4.28919e-07	-1.16599e-07	3.12320e-07	6.90000e-08	-2.31841e-08	4.58159e-08	2.71721e-07	-1.58439e-07	1.13282e-07	3.63347e-07	-4.14121e-08	3.21935e-07
15.974	5.27616e-07	-2.38331e-07	2.89285e-07	6.91618e-07	6.47564e-07	1.33918e-06	8.64918e-07	4.83428e-07	1.34835e-06	2.08799e-06	1.67827e-06	3.76627e-06	4.27148e-07	-1.16117e-07	3.11031e-07	6.86583e-08	-2.30693e-08	4.55890e-08	2.69937e-07	-1.58669e-07	1.11268e-07	3.63710e-07	-4.14534e-08	3.22257e-07
15.999	5.25445e-07	-2.37350e-07	2.88095e-07	6.91720e-07	6.46535e-07	1.33826e-06	8.64168e-07	4.83550e-07	1.34772e-06	2.08886e-06	1.67598e-06	3.76484e-06	4.25377e-07	-1.15636e-07	3.09741e-07	6.83169e-08	-2.29545e-08	4.53623e-08	2.68155e-07	-1.58898e-07	1.09257e-07	3.64071e-07	-4.14946e-08	3.22577e-07
16.024	5.23270e-07	-2.36368e-07	2.86902e-07	6.91814e-07	6.45506e-07	1.33732e-06	8.63418e-07	4.83672e-07	1.34709e-06	2.08970e-06	1.67369e-06	3.76339e-06	4.23606e-07	-1.15154e-07	3.08452e-07	6.79757e-08	-2.28399e-08	4.51358e-08	2.66375e-07	-1.59127e-07	1.07248e-07	3.64431e-07	-4.15356e-08	3.22895e-07
16.048	5.21091e-07	-2.35384e-07	2.85707e-07	6.91900e-07	6.44478e-07	1.33638e-06	8.62668e-07	4.83792e-07	1.34646e-06	2.09052e-06	1.67140e-06	3.76192e-06	4.21835e-07	-1.14673e-07	3.07162e-07	6.76348e-08	-2.27254e-08	4.49095e-08	2.64595e-07	-1.59354e-07	1.05241e-07	3.64789e-07	-4.15764e-08	3.23212e-07
16.073	5.18908e-07	-2.34398e-07	2.84510e-07	6.91976e-07	6.43451e-07	1.33543e-06	8.61918e-07	4.83911e-07	1.34583e-06	2.09132e-06	1.66910e-06	3.76042e-06	4.20063e-07	-1.14191e-07	3.05872e-07	6.72942e-08	-2.26109e-08	4.46833e-08	2.62817e-07	-1.59581e-07	1.03237e-07	3.65145e-07	-4.16170e-08	3.23528e-07
16.097	5.16722e-07	-2.33410e-07	2.83312e-07	6.92044e-07	6.42424e-07	1.33447e-06	8.61168e-07	4.84028e-07	1.34520e-06	2.09209e-06	1.66681e-06	3.75890e-06	4.18292e-07	-1.13710e-07	3.04582e-07	6.69539e-08	-2.24966e-08	4.44573e-08	2.61041e-07	-1.59806e-07	1.01235e-07	3.65501e-07	-4.16575e-08	3.23843e-07
16.122	5.14531e-07	-2.32421e-07	2.82111e-07	6.92104e-07	6.41398e-07	1.33350e-06	8.60418e-07	4.84145e-07	1.34456e-06	2.09284e-06	1.66451e-06	3.75736e-06	4.16520e-07	-1.13228e-07	3.03292e-07	6.66139e-08	-2.23823e-08	4.42316e-08	2.59265e-07	-1.60030e-07	9.92352e-08	3.65854e-07	-4.16978e-08	3.24156e-07
16.146	5.12338e-07	-2.31430e-07	2.80908e-07	6.92154e-07	6.40372e-07	1.33253e-06	8.59669e-07	4.84261e-07	1.34393e-06	2.09357e-06	1.66222e-06	3.75579e-06	4.14749e-07	-1.12747e-07	3.02002e-07	6.62742e-08	-2.22682e-08	4.40060e-08	2.57492e-07	-1.60253e-07	9.72383e-08	3.66206e-07	-4.17380e-08	3.24468e-07
16.171	5.10141e-07	-2.30437e-07	2.79703e-07	6.92196e-07	6.39347e-07	1.33154e-06	8.58920e-07	4.84376e-07	1.34330e-06	2.09428e-06	1.65992e-06	3.75420e-06	4.12977e-07	-1.12265e-07	3.00712e-07	6.59348e-08	-2.21542e-08	4.37807e-08	2.55719e-07	-1.60476e-07	9.52438e-08	3.66557e-07	-4.17779e-08	3.24779e-07
16.196	5.07940e-07	-2.29443e-07	2.78497e-07	6.92230e-07	6.38322e-07	1.33055e-06	8.58171e-07	4.84490e-07	1.34266e-06	2.09497e-06	1.65762e-06	3.75259e-06	4.11206e-07	-1.11784e-07	2.99422e-07	6.55958e-08	-2.20403e-08	4.35555e-08	2.53949e-07	-1.60697e-07	9.32520e-08	3.66907e-07	-4.18178e-08	3.25089e-07
16.220	5.05736e-07	-2.28448e-07	2.77288e-07	6.92254e-07	6.37298e-07	1.32955e-06	8.57423e-07	4.84603e-07	1.34203e-06	2.09563e-06	1.65533e-06	3.75096e-06	4.09435e-07	-1.11302e-07	2.98133e-07	6.52571e-08	-2.19265e-08	4.33307e-08	2.52180e-07	-1.60917e-07	9.12628e-08	3.67255e-07	-4.18574e-08	3.25397e-07
16.245	5.03529e-07	-2.27450e-07	2.76078e-07	6.92271e-07	6.36275e-07	1.32855e-06	8.56676e-07	4.84715e-07	1.34139e-06	2.09627e-06	1.65303e-06	3.74930e-06	4.07664e-07	-1.10821e-07	2.96844e-07	6.49188e-08	-2.18128e-08	4.31060e-08	2.50412e-07	-1.61136e-07	8.92762e-08	3.67601e-07	-4.18969e-08	3.25704e-07
16.269	5.01318e-07	-2.26452e-07	2.74866e-07	6.92279e-07	6.35252e-07	1.32753e-06	8.55929e-07	4.84826e-07	1.34075e-06	2.09689e-06	1.65073e-06	3.74762e-06	4.05894e-07	-1.10339e-07	2.95554e-07	6.45808e-08	-2.16992e-08	4.28816e-08	2.48647e-07	-1.61354e-07	8.72923e-08	3.67947e-07	-4.19363e-08	3.26010e-07
16.294	4.99104e-07	-2.25452e-07	2.73652e-07	6.92278e-07	6.34229e-07	1.32651e-06	8.55183e-07	4.84936e-07	1.34012e-06	2.09749e-06	1.64843e-06	3.74592e-06	4.04124e-07	-1.09858e-07	2.94266e-07	6.42432e-08	-2.15858e-08	4.26574e-08	2.46883e-07	-1.61571e-07	8.53112e-08	3.68291e-07	-4.19755e-08	3.26315e-07
16.318	4.96887e-07	-2.24450e-07	2.72436e-07	6.92269e-07	6.33208e-07	1.32548e-06	8.54438e-07	4.85045e-07	1.33948e-06	2.09807e-06	1.64613e-06	3.74420e-06	4.02354e-07	-1.09377e-07	2.92977e-07	6.39060e-08	-2.14725e-08	4.24335e-08	2.45120e-07	-1.61787e-07	8.33328e-08	3.68633e-07	-4.20146e-08	3.26619e-07
16.343	4.94666e-07	-2.23447e-07	2.71219e-07	6.92251e-07	6.32187e-07	1.32444e-06	8.53693e-07	4.85154e-07	1.33885e-06	2.09862e-06	1.64383e-06	3.74245e-06	4.00585e-07	-1.08896e-07	2.91689e-07	6.35692e-08	-2.13593e-08	4.22099e-08	2.43360e-07	-1.62002e-07	8.13572e-08	3.68975e-07	-4.20535e-08	3.26921e-07
16.368	4.92443e-07	-2.22443e-07	2.70000e-07	6.92225e-07	6.31166e-07	1.32339e-06	8.52950e-07	4.85262e-07	1.33821e-06	2.09915e-06	1.64153e-06	3.74068e-06	3.98817e-07	-1.08416e-07	2.90401e-07	6.32328e-08	-2.12463e-08	4.19865e-08	2.41601e-07	-1.62216e-07	7.93844e-08	3.69315e-07	-4.20922e-08	3.27223e-07
16.392	4.90216e-07	-2.21437e-07	2.68779e-07	6.92191e-07	6.30147e-07	1.32234e-06	8.52207e-07	4.85369e-07	1.33758e-06	2.09966e-06	1.63923e-06	3.73889e-06	3.97049e-07	-1.07935e-07	2.89114e-07	6.28969e-08	-2.11334e-08	4.17635e-08	2.39844e-07	-1.62429e-07	7.74145e-08	3.69654e-07	-4.21309e-08	3.27523e-07
16.417	4.87987e-07	-2.20430e-07	2.67557e-07	6.92148e-07	6.29127e-07	1.32128e-06	8.51466e-07	4.85476e-07	1.33694e-06	2.10015e-06	1.63693e-06	3.73708e-06	3.95281e-07	-1.07454e-07	2.87827e-07	6.25613e-08	-2.10207e-08	4.15407e-08	2.38089e-07	-1.62641e-07	7.54474e-08	3.69991e-07	-4.21693e-08	3.27822e-07
16.441	4.85754e-07	-2.19422e-07	2.66333e-07	6.92097e-07	6.28109e-07	1.32021e-06	8.50726e-07	4.85582e-07	1.33631e-06	2.10062e-06	1.63463e-06	3.73525e-06	3.93514e-07	-1.06974e-07	2.86540e-07	6.22262e-08	-2.09081e-08	4.13181e-08	2.36335e-07	-1.62852e-07	7.34834e-08	3.70328e-07	-4.22077e-08	3.28120e-07
16.466	4.83519e-07	-2.18412e-07	2.65107e-07	6.92037e-07	6.27091e-07	1.31913e-06	8.49987e-07	4.85687e-07	1.33567e-06	2.10106e-06	1.63233e-06	3.73339e-06	3.91748e-07	-1.06494e-07	2.85254e-07	6.18916e-08	-2.07956e-08	4.10959e-08	2.34584e-07	-1.63062e-07	7.15222e-08	3.70663e-07	-4.22459e-08	3.28417e-07
16.490	4.81281e-07	-2.17401e-07	2.63880e-07	6.91969e-07	6.26074e-07	1.31804e-06	8.49249e-07	4.85792e-07	1.33504e-06	2.10149e-06	1.63003e-06	3.73152e-06	3.89983e-07	-1.06014e-07	2.83969e-07	6.15574e-08	-2.06833e-08	4.08740e-08	2.32835e-07	-1.63271e-07	6.95641e-08	3.70997e-07	-4.22839e-08	3.28713e-07
16.515	4.79040e-07	-2.16388e-07	2.62651e-07	6.91893e-07	6.25058e-07	1.31695e-06	8.48513e-07	4.85896e-07	1.33441e-06	2.10189e-06	1.62773e-06	3.72962e-06	3.88219e-07	-1.05535e-07	2.82684e-07	6.12237e-08	-2.05712e-08	4.06524e-08	2.31087e-07	-1.63478e-07	6.76091e-08	3.71330e-07	-4.23219e-08	3.29008e-07
16.540	4.76796e-07	-2.15375e-07	2.61421e-07	6.91809e-07	6.24042e-07	1.31585e-06	8.47778e-07	4.86000e-07	1.33378e-06	2.10227e-06	1.62543e-06	3.72770e-06	3.86455e-07	-1.05055e-07	2.81400e-07	6.08904e-08	-2.04592e-08	4.04312e-08	2.29342e-07	-1.63685e-07	6.56571e-08	3.71661e-07	-4.23597e-08	3.29302e-07
16.564	4.74549e-07	-2.14360e-07	2.60189e-07	6.91717e-07	6.23027e-07	1.31474e-06	8.47045e-07	4.86103e-07	1.33315e-06	2.10263e-06	1.62313e-06	3.72576e-06	3.84693e-07	-1.04576e-07	2.80117e-07	6.05577e-08	-2.03474e-08	4.02102e-08	2.27599e-07	-1.63891e-07	6.37082e-08	3.71992e-07	-4.23973e-08	3.29594e-07
16.589	4.72300e-07	-2.13344e-07	2.58956e-07	6.91616e-07	6.22013e-07	1.31363e-06	8.46313e-07	4.86205e-07	1.33252e-06	2.10296e-06	1.62083e-06	3.72379e-06	3.82931e-07	-1.04097e-07	2.78834e-07	6.02254e-08	-2.02358e-08	3.99896e-08	2.25858e-07	-1.64095e-07	6.17625e-08	3.72321e-07	-4.24349e-08	3.29886e-07
16.613	4.70049e-07	-2.12327e-07	2.57722e-07	6.91507e-07	6.21000e-07	1.31251e-06	8.45582e-07	4.86308e-07	1.33189e-06	2.10328e-06	1.61853e-06	3.72181e-06	3.81171e-07	-1.03619e-07	2.77552e-07	5.98937e-08	-2.01243e-08	3.97693e-08	2.24119e-07	-1.64299e-07	5.98199e-08	3.72649e-07	-4.24723e-08	3.30177e-07
16.638	4.67795e-07	-2.11309e-07	2.56486e-07	6.91390e-07	6.19987e-07	1.31138e-06	8.44854e-07	4.86409e-07	1.33126e-06	2.10357e-06	1.61623e-06	3.71980e-06	3.79411e-07	-1.03140e-07	2.76271e-07	5.95624e-08	-2.00130e-08	3.95494e-08	2.22382e-07	-1.64501e-07	5.78806e-08	3.72976e-07	-4.25095e-08	3.30467e-07
16.663	4.65538e-07	-2.10290e-07	2.55248e-07	6.91265e-07	6.18975e-07	1.31024e-06	8.44127e-07	4.86511e-07	1.33064e-06	2.10385e-06	1.61393e-06	3.71778e-06	3.77653e-07	-1.02662e-07	2.74991e-07	5.92318e-08	-1.99019e-08	3.93298e-08	2.20647e-07	-1.64703e-07	5.59445e-08	3.73302e-07	-4.25467e-08	3.30756e-07
16.687	4.63279e-07	-2.09269e-07	2.54010e-07	6.91132e-07	6.17964e-07	1.30910e-06	8.43402e-07	4.86612e-07	1.33001e-06	2.10410e-06	1.61163e-06	3.71573e-06	3.75896e-07	-1.02185e-07	2.73711e-07	5.89016e-08	-1.97910e-08	3.91106e-08	2.18915e-07	-1.64903e-07	5.40117e-08	3.73627e-07	-4.25837e-08	3.31043e-07
16.712	4.61017e-07	-2.08248e-07	2.52770e-07	6.90991e-07	6.16954e-07	1.30794e-06	8.42679e-07	4.86712e-07	1.32939e-06	2.10433e-06	1.60933e-06	3.71366e-06	3.74140e-07	-1.01707e-07	2.72433e-07	5.85720e-08	-1.96803e-08	3.88917e-08	2.17185e-07	-1.65102e-07	5.20822e-08	3.73951e-07	-4.26206e-08	3.31330e-07
16.736	4.58754e-07	-2.07225e-07	2.51529e-07	6.90841e-07	6.15945e-07	1.30679e-06	8.41957e-07	4.86813e-07	1.32877e-06	2.10454e-06	1.60703e-06	3.71157e-06	3.72385e-07	-1.01230e-07	2.71155e-07	5.82429e-08	-1.95697e-08	3.86733e-08	2.15457e-07	-1.65301e-07	5.01561e-08	3.74274e-07	-4.26574e-08	3.31616e-07
16.761	4.56488e-07	-2.06201e-07	2.50286e-07	6.90684e-07	6.14936e-07	1.30562e-06	8.41238e-07	4.86913e-07	1.32815e-06	2.10473e-06	1.60473e-06	3.70946e-06	3.70632e-07	-1.00754e-07	2.69878e-07	5.79145e-08	-1.94593e-08	3.84551e-08	2.13731e-07	-1.65498e-07	4.82333e-08	3.74595e-07	-4.26941e-08	3.31901e-07
16.785	4.54219e-07	-2.05177e-07	2.49043e-07	6.90519e-07	6.13928e-07	1.30445e-06	8.40521e-07	4.87013e-07	1.32753e-06	2.10490e-06	1.60243e-06	3.70733e-06	3.68880e-07	-1.00278e-07	2.68603e-07	5.75866e-08	-1.93491e-08	3.82374e-08	2.12008e-07	-1.65694e-07	4.63140e-08	3.74916e-07	-4.27306e-08	3.32185e-07
16.810	4.51949e-07	-2.04151e-07	2.47798e-07	6.90346e-07	6.12921e-07	1.30327e-06	8.39805e-07	4.87112e-07	1.32692e-06	2.10505e-06	1.60013e-06	3.70518e-06	3.67130e-07	-9.98016e-08	2.67328e-07	5.72592e-08	-1.92392e-08	3.80201e-08	2.10287e-07	-1.65889e-07	4.43982e-08	3.75235e-07	-4.27670e-08	3.32468e-07
16.835	4.49676e-07	-2.03125e-07	2.46552e-07	6.90165e-07	6.11915e-07	1.30208e-06	8.39092e-07	4.87212e-07	1.32630e-06	2.10518e-06	1.59783e-06	3.70301e-06	3.65381e-07	-9.93262e-08	2.66054e-07	5.69325e-08	-1.91294e-08	3.78031e-08	2.08569e-07	-1.66083e-07	4.24858e-08	3.75554e-07	-4.28033e-08	3.32751e-07
16.859	4.47402e-07	-2.02097e-07	2.45305e-07	6.89976e-07	6.10909e-07	1.30089e-06	8.38381e-07	4.87311e-07	1.32569e-06	2.10528e-06	1.59553e-06	3.70082e-06	3.63633e-07	-9.88511e-08	2.64782e-07	5.66064e-08	-1.90198e-08	3.75866e-08	2.06853e-07	-1.66276e-07	4.05769e-08	3.75871e-07	-4.28395e-08	3.33032e-07
16.884	4.45125e-07	-2.01069e-07	2.44056e-07	6.89779e-07	6.09905e-07	1.29968e-06	8.37673e-07	4.87410e-07	1.32508e-06	2.10537e-06	1.59324e-06	3.69860e-06	3.61887e-07	-9.83765e-08	2.63511e-07	5.62809e-08	-1.89104e-08	3.73704e-08	2.05140e-07	-1.66468e-07	3.86716e-08	3.76188e-07	-4.28756e-08	3.33312e-07
16.908	4.42847e-07	-2.00040e-07	2.42807e-07	6.89575e-07	6.08901e-07	1.29848e-06	8.36967e-07	4.87509e-07	1.32448e-06	2.10543e-06	1.59094e-06	3.69637e-06	3.60143e-07	-9.79023e-08	2.62240e-07	5.59560e-08	-1.88013e-08	3.71547e-08	2.03429e-07	-1.66659e-07	3.67699e-08	3.76503e-07	-4.29115e-08	3.33592e-07
16.933	4.40567e-07	-1.99010e-07	2.41557e-07	6.89362e-07	6.07899e-07	1.29726e-06	8.36263e-07	4.87608e-07	1.32387e-06	2.10548e-06	1.58864e-06	3.69412e-06	3.58400e-07	-9.74286e-08	2.60971e-07	5.56317e-08	-1.86923e-08	3.69394e-08	2.01721e-07	-1.66849e-07	3.48718e-08	3.76818e-07	-4.29474e-08	3.33870e-07
16.957	4.38284e-07	-1.97979e-07	2.40306e-07	6.89142e-07	6.06897e-07	1.29604e-06	8.35561e-07	4.87707e-07	1.32327e-06	2.10550e-06	1.58635e-06	3.69185e-06	3.56659e-07	-9.69553e-08	2.59704e-07	5.53081e-08	-1.85836e-08	3.67245e-08	2.00015e-07	-1.67038e-07	3.29774e-08	3.77131e-07	-4.29831e-08	3.34148e-07
16.982	4.36001e-07	-1.96947e-07	2.39053e-07	6.88914e-07	6.05896e-07	1.29481e-06	8.34862e-07	4.87806e-07	1.32267e-06	2.10551e-06	1.58405e-06	3.68956e-06	3.54920e-07	-9.64825e-08	2.58437e-07	5.49852e-08	-1.84751e-08	3.65101e-08	1.98312e-07	-1.67225e-07	3.10867e-08	3.77444e-07	-4.30187e-08	3.34425e-07
17.007	4.33715e-07	-1.95915e-07	2.37800e-07	6.88679e-07	6.04896e-07	1.29357e-06	8.34166e-07	4.87904e-07	1.32207e-06	2.10549e-06	1.58176e-06	3.68724e-06	3.53182e-07	-9.60102e-08	2.57172e-07	5.46628e-08	-1.83668e-08	3.62961e-08	1.96611e-07	-1.67412e-07	2.91996e-08	3.77755e-07	-4.30542e-08	3.34701e-07
17.031	4.31428e-07	-1.94881e-07	2.36546e-07	6.88436e-07	6.03897e-07	1.29233e-06	8.33472e-07	4.88003e-07	1.32147e-06	2.10545e-06	1.57946e-06	3.68491e-06	3.51447e-07	-9.55384e-08	2.55908e-07	5.43412e-08	-1.82587e-08	3.60825e-08	1.94914e-07	-1.67597e-07	2.73164e-08	3.78066e-07	-4.30896e-08	3.34976e-07
17.056	4.29139e-07	-1.93848e-07	2.35291e-07	6.88185e-07	6.02898e-07	1.29108e-06	8.32781e-07	4.88102e-07	1.32088e-06	2.10539e-06	1.57717e-06	3.68256e-06	3.49713e-07	-9.50671e-08	2.54646e-07	5.40202e-08	-1.81509e-08	3.58694e-08	1.93219e-07	-1.67782e-07	2.54369e-08	3.78375e-07	-4.31249e-08	3.35251e-07
17.080	4.26848e-07	-1.92813e-07	2.34035e-07	6.87926e-07	6.01901e-07	1.28983e-06	8.32092e-07	4.88201e-07	1.32029e-06	2.10532e-06	1.57487e-06	3.68019e-06	3.47981e-07	-9.45963e-08	2.53385e-07	5.36999e-08	-1.80432e-08	3.56567e-08	1.91526e-07	-1.67965e-07	2.35613e-08	3.78684e-07	-4.31601e-08	3.35524e-07
17.105	4.24556e-07	-1.91778e-07	2.32779e-07	6.87660e-07	6.00905e-07	1.28856e-06	8.31406e-07	4.88300e-07	1.31971e-06	2.10522e-06	1.57258e-06	3.67780e-06	3.46252e-07	-9.41261e-08	2.52125e-07	5.33804e-08	-1.79359e-08	3.54445e-08	1.89837e-07	-1.68147e-07	2.16895e-08	3.78992e-07	-4.31951e-08	3.35797e-07
17.129	4.22263e-07	-1.90742e-07	2.31521e-07	6.87386e-07	5.99909e-07	1.28730e-06	8.30723e-07	4.88398e-07	1.31912e-06	2.10510e-06	1.57029e-06	3.67539e-06	3.44524e-07	-9.36564e-08	2.50867e-07	5.30615e-08	-1.78287e-08	3.52328e-08	1.88150e-07	-1.68329e-07	1.98216e-08	3.79299e-07	-4.32301e-08	3.36068e-07
17.154	4.19968e-07	-1.89705e-07	2.30263e-07	6.87105e-07	5.98915e-07	1.28602e-06	8.30043e-07	4.88498e-07	1.31854e-06	2.10496e-06	1.56800e-06	3.67296e-06	3.42798e-07	-9.31873e-08	2.49611e-07	5.27433e-08	-1.77218e-08	3.50215e-08	1.86466e-07	-1.68509e-07	1.79576e-08	3.79604e-07	-4.32650e-08	3.36339e-07
17.179	4.17672e-07	-1.88668e-07	2.29004e-07	6.86817e-07	5.97921e-07	1.28474e-06	8.29366e-07	4.88597e-07	1.31796e-06	2.10481e-06	1.56571e-06	3.67052e-06	3.41075e-07	-9.27188e-08	2.48356e-07	5.24258e-08	-1.76151e-08	3.48107e-08	1.84785e-07	-1.68688e-07	1.60976e-08	3.79909e-07	-4.32997e-08	3.36609e-07
17.203	4.15374e-07	-1.87630e-07	2.27744e-07	6.86521e-07	5.96929e-07	1.28345e-06	8.28692e-07	4.88696e-07	1.31739e-06	2.10463e-06	1.56342e-06	3.66805e-06	3.39353e-07	-9.22508e-08	2.47102e-07	5.21091e-08	-1.75087e-08	3.46004e-08	1.83107e-07	-1.68866e-07	1.42416e-08	3.80213e-07	-4.33344e-08	3.36879e-07
17.228	4.13075e-07	-1.86592e-07	2.26484e-07	6.86217e-07	5.95938e-07	1.28215e-06	8.28020e-07	4.88796e-07	1.31682e-06	2.10443e-06	1.56113e-06	3.66556e-06	3.37634e-07	-9.17835e-08	2.45851e-07	5.17931e-08	-1.74025e-08	3.43905e-08	1.81432e-07	-1.69043e-07	1.23896e-08	3.80516e-07	-4.33689e-08	3.37147e-07
17.252	4.10776e-07	-1.85553e-07	2.25223e-07	6.85906e-07	5.94947e-07	1.28085e-06	8.27352e-07	4.88895e-07	1.31625e-06	2.10422e-06	1.55884e-06	3.66306e-06	3.35917e-07	-9.13168e-08	2.44600e-07	5.14778e-08	-1.72966e-08	3.41812e-08	1.79760e-07	-1.69218e-07	1.05416e-08	3.80818e-07	-4.34033e-08	3.37415e-07
17.277	4.08475e-07	-1.84513e-07	2.23961e-07	6.85588e-07	5.93958e-07	1.27955e-06	8.26687e-07	4.88995e-07	1.31568e-06	2.10398e-06	1.55656e-06	3.66054e-06	3.34203e-07	-9.08507e-08	2.43352e-07	5.11633e-08	-1.71909e-08	3.39724e-08	1.78091e-07	-1.69393e-07	8.69778e-09	3.81119e-07	-4.34376e-08	3.37682e-07
17.302	4.06172e-07	-1.83473e-07	2.22699e-07	6.85262e-07	5.92969e-07	1.27823e-06	8.26024e-07	4.89096e-07	1.31512e-06	2.10372e-06	1.55427e-06	3.65800e-06	3.32490e-07	-9.03852e-08	2.42105e-07	5.08495e-08	-1.70855e-08	3.37640e-08	1.76425e-07	-1.69567e-07	6.85803e-09	3.81420e-07	-4.34719e-08	3.37948e-07
17.326	4.03869e-07	-1.82433e-07	2.21436e-07	6.84929e-07	5.91982e-07	1.27691e-06	8.25366e-07	4.89196e-07	1.31456e-06	2.10345e-06	1.55199e-06	3.65544e-06	3.30780e-07	-8.99204e-08	2.40860e-07	5.05365e-08	-1.69803e-08	3.35562e-08	1.74762e-07	-1.69739e-07	5.02244e-09	3.81719e-07	-4.35060e-08	3.38213e-07
17.351	4.01565e-07	-1.81392e-07	2.20173e-07	6.84589e-07	5.90995e-07	1.27558e-06	8.24710e-07	4.89297e-07	1.31401e-06	2.10315e-06	1.54970e-06	3.65286e-06	3.29073e-07	-8.94562e-08	2.39617e-07	5.02243e-08	-1.68754e-08	3.33489e-08	1.73102e-07	-1.69911e-07	3.19103e-09	3.82017e-07	-4.35400e-08	3.38477e-07
17.375	3.99260e-07	-1.80351e-07	2.18909e-07	6.84241e-07	5.90010e-07	1.27425e-06	8.24057e-07	4.89398e-07	1.31346e-06	2.10284e-06	1.54742e-06	3.65026e-06	3.27368e-07	-8.89928e-08	2.38375e-07	4.99129e-08	-1.67708e-08	3.31421e-08	1.71445e-07	-1.70081e-07	1.36383e-09	3.82315e-07	-4.35739e-08	3.38741e-07
17.400	3.96955e-07	-1.79310e-07	2.17645e-07	6.83887e-07	5.89026e-07	1.27291e-06	8.23408e-07	4.89499e-07	1.31291e-06	2.10250e-06	1.54514e-06	3.64765e-06	3.25666e-07	-8.85300e-08	2.37136e-07	4.96022e-08	-1.66664e-08	3.29358e-08	1.69791e-07	-1.70250e-07	-4.59114e-10	3.82611e-07	-4.36077e-08	3.39004e-07
17.424	3.94648e-07	-1.78268e-07	2.16380e-07	6.83525e-07	5.88043e-07	1.27157e-06	8.22762e-07	4.89601e-07	1.31236e-06	2.10215e-06	1.54286e-06	3.64501e-06	3.23966e-07	-8.80679e-08	2.35898e-07	4.92924e-08	-1.65623e-08	3.27301e-08	1.68141e-07	-1.70418e-07	-2.27778e-09	3.82907e-07	-4.36414e-08	3.39266e-07
17.449	3.92341e-07	-1.77225e-07	2.15115e-07	6.83156e-07	5.87060e-07	1.27022e-06	8.22120e-07	4.89703e-07	1.31182e-06	2.10178e-06	1.54058e-06	3.64236e-06	3.22269e-07	-8.76065e-08	2.34662e-07	4.89833e-08	-1.64585e-08	3.25249e-08	1.66493e-07	-1.70585e-07	-4.09214e-09	3.83202e-07	-4.36750e-08	3.39527e-07
17.474	3.90033e-07	-1.76183e-07	2.13850e-07	6.82780e-07	5.86079e-07	1.26886e-06	8.21480e-07	4.89805e-07	1.31129e-06	2.10139e-06	1.53830e-06	3.63969e-06	3.20574e-07	-8.71458e-08	2.33428e-07	4.86751e-08	-1.63549e-08	3.23202e-08	1.64849e-07	-1.70751e-07	-5.90215e-09	3.83496e-07	-4.37085e-08	3.39787e-07
17.498	3.87724e-07	-1.75140e-07	2.12584e-07	6.82396e-07	5.85099e-07	1.26750e-06	8.20845e-07	4.89908e-07	1.31075e-06	2.10098e-06	1.53603e-06	3.63701e-06	3.18882e-07	-8.66859e-08	2.32196e-07	4.83677e-08	-1.62516e-08	3.21161e-08	1.63208e-07	-1.70916e-07	-7.70778e-09	3.83789e-07	-4.37419e-08	3.40047e-07
17.523	3.85415e-07	-1.74097e-07	2.11318e-07	6.82006e-07	5.84120e-07	1.26613e-06	8.20213e-07	4.90012e-07	1.31022e-06	2.10055e-06	1.53375e-06	3.63430e-06	3.17193e-07	-8.62267e-08	2.30966e-07	4.80611e-08	-1.61486e-08	3.19125e-08	1.61571e-07	-1.71080e-07	-9.50901e-09	3.84081e-07	-4.37751e-08	3.40306e-07
17.547	3.83105e-07	-1.73054e-07	2.10052e-07	6.81609e-07	5.83143e-07	1.26475e-06	8.19584e-07	4.90115e-07	1.30970e-06	2.10010e-06	1.53148e-06	3.63158e-06	3.15506e-07	-8.57683e-08	2.29738e-07	4.77554e-08	-1.60458e-08	3.17095e-08	1.59937e-07	-1.71243e-07	-1.13058e-08	3.84372e-07	-4.38083e-08	3.40563e-07
17.572	3.80795e-07	-1.72010e-07	2.08785e-07	6.81205e-07	5.82166e-07	1.26337e-06	8.18959e-07	4.90219e-07	1.30918e-06	2.09964e-06	1.52920e-06	3.62884e-06	3.13823e-07	-8.53106e-08	2.28512e-07	4.74504e-08	-1.59434e-08	3.15070e-08	1.58306e-07	-1.71404e-07	-1.30981e-08	3.84662e-07	-4.38414e-08	3.40821e-07
17.596	3.78484e-07	-1.70966e-07	2.07518e-07	6.80793e-07	5.81190e-07	1.26198e-06	8.18337e-07	4.90324e-07	1.30866e-06	2.09915e-06	1.52693e-06	3.62608e-06	3.12142e-07	-8.48537e-08	2.27288e-07	4.71464e-08	-1.58412e-08	3.13051e-08	1.56679e-07	-1.71565e-07	-1.48859e-08	3.84951e-07	-4.38744e-08	3.41077e-07
17.621	3.76174e-07	-1.69923e-07	2.06251e-07	6.80375e-07	5.80216e-07	1.26059e-06	8.17720e-07	4.90429e-07	1.30815e-06	2.09865e-06	1.52466e-06	3.62331e-06	3.10464e-07	-8.43976e-08	2.26067e-07	4.68432e-08	-1.57394e-08	3.11038e-08	1.55055e-07	-1.71724e-07	-1.66692e-08	3.85240e-07	-4.39072e-08	3.41332e-07
17.646	3.73862e-07	-1.68879e-07	2.04984e-07	6.79950e-07	5.79243e-07	1.25919e-06	8.17105e-07	4.90534e-07	1.30764e-06	2.09812e-06	1.52239e-06	3.62052e-06	3.08790e-07	-8.39423e-08	2.24847e-07	4.65408e-08	-1.56378e-08	3.09031e-08	1.53434e-07	-1.71882e-07	-1.84479e-08	3.85527e-07	-4.39400e-08	3.41587e-07
17.670	3.71551e-07	-1.67834e-07	2.03717e-07	6.79518e-07	5.78271e-07	1.25779e-06	8.16495e-07	4.90640e-07	1.30714e-06	2.09758e-06	1.52012e-06	3.61771e-06	3.07118e-07	-8.34878e-08	2.23630e-07	4.62393e-08	-1.55365e-08	3.07029e-08	1.51817e-07	-1.72039e-07	-2.02220e-08	3.85813e-07	-4.39726e-08	3.41841e-07
17.695	3.69239e-07	-1.66790e-07	2.02449e-07	6.79080e-07	5.77300e-07	1.25638e-06	8.15888e-07	4.90747e-07	1.30664e-06	2.09702e-06	1.51786e-06	3.61488e-06	3.05449e-07	-8.30342e-08	2.22415e-07	4.59387e-08	-1.54355e-08	3.05033e-08	1.50203e-07	-1.72195e-07	-2.19915e-08	3.86099e-07	-4.40052e-08	3.42094e-07
17.719	3.66928e-07	-1.65746e-07	2.01182e-07	6.78634e-07	5.76330e-07	1.25496e-06	8.15285e-07	4.90854e-07	1.30614e-06	2.09644e-06	1.51559e-06	3.61204e-06	3.03783e-07	-8.25813e-08	2.21202e-07	4.56390e-08	-1.53348e-08	3.03043e-08	1.48593e-07	-1.72350e-07	-2.37563e-08	3.86384e-07	-4.40376e-08	3.42346e-07
17.744	3.64616e-07	-1.64702e-07	1.99914e-07	6.78182e-07	5.75361e-07	1.25354e-06	8.14686e-07	4.90962e-07	1.30565e-06	2.09585e-06	1.51333e-06	3.60918e-06	3.02120e-07	-8.21293e-08	2.19991e-07	4.53402e-08	-1.52343e-08	3.01058e-08	1.46987e-07	-1.72503e-07	-2.55165e-08	3.86667e-07	-4.40699e-08	3.42597e-07
17.768	3.62304e-07	-1.63657e-07	1.98647e-07	6.77723e-07	5.74394e-07	1.25212e-06	8.14091e-07	4.91070e-07	1.30516e-06	2.09523e-06	1.51107e-06	3.60630e-06	3.00461e-07	-8.16782e-08	2.18783e-07	4.50422e-08	-1.51342e-08	2.99080e-08	1.45384e-07	-1.72656e-07	-2.72719e-08	3.86950e-07	-4.41022e-08	3.42848e-07
17.793	3.59992e-07	-1.62613e-07	1.97379e-07	6.77258e-07	5.73427e-07	1.25068e-06	8.13499e-07	4.91178e-07	1.30468e-06	2.09460e-06	1.50881e-06	3.60341e-06	2.98805e-07	-8.12280e-08	2.17577e-07	4.47452e-08	-1.50344e-08	2.97108e-08	1.43785e-07	-1.72807e-07	-2.90226e-08	3.87232e-07	-4.41343e-08	3.43097e-07
17.818	3.57681e-07	-1.61569e-07	1.96112e-07	6.76785e-07	5.72462e-07	1.24925e-06	8.12911e-07	4.91288e-07	1.30420e-06	2.09395e-06	1.50655e-06	3.60050e-06	2.97151e-07	-8.07786e-08	2.16373e-07	4.44491e-08	-1.49349e-08	2.95141e-08	1.42189e-07	-1.72958e-07	-3.07684e-08	3.87512e-07	-4.41663e-08	3.43346e-07
17.842	3.55369e-07	-1.60525e-07	1.94844e-07	6.76306e-07	5.71498e-07	1.24780e-06	8.12328e-07	4.91398e-07	1.30373e-06	2.09328e-06	1.50429e-06	3.59757e-06	2.95502e-07	-8.03301e-08	2.15172e-07	4.41539e-08	-1.48357e-08	2.93181e-08	1.40597e-07	-1.73107e-07	-3.25095e-08	3.87792e-07	-4.41982e-08	3.43594e-07
17.867	3.53058e-07	-1.59481e-07	1.93577e-07	6.75821e-07	5.70536e-07	1.24636e-06	8.11748e-07	4.91508e-07	1.30326e-06	2.09259e-06	1.50204e-06	3.59463e-06	2.93855e-07	-7.98825e-08	2.13973e-07	4.38596e-08	-1.47369e-08	2.91227e-08	1.39009e-07	-1.73255e-07	-3.42457e-08	3.88071e-07	-4.42300e-08	3.43841e-07
17.891	3.50747e-07	-1.58437e-07	1.92310e-07	6.75329e-07	5.69574e-07	1.24490e-06	8.11172e-07	4.91619e-07	1.30279e-06	2.09189e-06	1.49978e-06	3.59167e-06	2.92212e-07	-7.94358e-08	2.12776e-07	4.35662e-08	-1.46383e-08	2.89279e-08	1.37425e-07	-1.73402e-07	-3.59771e-08	3.88349e-07	-4.42616e-08	3.44087e-07
17.916	3.48436e-07	-1.57393e-07	1.91043e-07	6.74831e-07	5.68614e-07	1.24344e-06	8.10600e-07	4.91731e-07	1.30233e-06	2.09117e-06	1.49753e-06	3.58870e-06	2.90572e-07	-7.89901e-08	2.11582e-07	4.32738e-08	-1.45400e-08	2.87338e-08	1.35844e-07	-1.73548e-07	-3.77035e-08	3.88626e-07	-4.42932e-08	3.44333e-07
17.940	3.46126e-07	-1.56350e-07	1.89776e-07	6.74326e-07	5.67655e-07	1.24198e-06	8.10033e-07	4.91843e-07	1.30188e-06	2.09043e-06	1.49528e-06	3.58571e-06	2.88936e-07	-7.85452e-08	2.10391e-07	4.29823e-08	-1.44421e-08	2.85402e-08	1.34267e-07	-1.73692e-07	-3.94250e-08	3.88902e-07	-4.43246e-08	3.44577e-07
17.965	3.43816e-07	-1.55306e-07	1.88510e-07	6.73814e-07	5.66697e-07	1.24051e-06	8.09469e-07	4.91956e-07	1.30143e-06	2.08967e-06	1.49303e-06	3.58270e-06	2.87303e-07	-7.81013e-08	2.09202e-07	4.26918e-08	-1.43445e-08	2.83473e-08	1.32694e-07	-1.73836e-07	-4.11415e-08	3.89177e-07	-4.43560e-08	3.44821e-07
17.990	3.41507e-07	-1.54263e-07	1.87244e-07	6.73296e-07	5.65741e-07	1.23904e-06	8.08909e-07	4.92070e-07	1.30098e-06	2.08889e-06	1.49078e-06	3.57968e-06	2.85674e-07	-7.76584e-08	2.08015e-07	4.24022e-08	-1.42472e-08	2.81550e-08	1.31125e-07	-1.73978e-07	-4.28531e-08	3.89451e-07	-4.43872e-08	3.45063e-07
18.014	3.39198e-07	-1.53220e-07	1.85978e-07	6.72772e-07	5.64786e-07	1.23756e-06	8.08353e-07	4.92184e-07	1.30054e-06	2.08810e-06	1.48854e-06	3.57664e-06	2.84048e-07	-7.72164e-08	2.06831e-07	4.21136e-08	-1.41502e-08	2.79634e-08	1.29560e-07	-1.74119e-07	-4.45596e-08	3.89723e-07	-4.44183e-08	3.45305e-07
18.039	3.36890e-07	-1.52177e-07	1.84712e-07	6.72242e-07	5.63832e-07	1.23607e-06	8.07802e-07	4.92299e-07	1.30010e-06	2.08729e-06	1.48630e-06	3.57359e-06	2.82426e-07	-7.67754e-08	2.05650e-07	4.18259e-08	-1.40535e-08	2.77724e-08	1.27998e-07	-1.74259e-07	-4.62610e-08	3.89995e-07	-4.44493e-08	3.45546e-07
18.063	3.34582e-07	-1.51135e-07	1.83447e-07	6.71705e-07	5.62879e-07	1.23458e-06	8.07255e-07	4.92415e-07	1.29967e-06	2.08646e-06	1.48405e-06	3.57052e-06	2.80807e-07	-7.63354e-08	2.04471e-07	4.15392e-08	-1.39572e-08	2.75820e-08	1.26441e-07	-1.74398e-07	-4.79574e-08	3.90266e-07	-4.44801e-08	3.45786e-07
18.088	3.32275e-07	-1.50093e-07	1.82182e-07	6.71162e-07	5.61927e-07	1.23309e-06	8.06711e-07	4.92532e-07	1.29924e-06	2.08562e-06	1.48181e-06	3.56743e-06	2.79192e-07	-7.58964e-08	2.03295e-07	4.12535e-08	-1.38612e-08	2.73923e-08	1.24887e-07	-1.74536e-07	-4.96486e-08	3.90536e-07	-4.45109e-08	3.46025e-07
18.113	3.29969e-07	-1.49051e-07	1.80918e-07	6.70613e-07	5.60977e-07	1.23159e-06	8.06172e-07	4.92649e-07	1.29882e-06	2.08476e-06	1.47958e-06	3.56433e-06	2.77581e-07	-7.54584e-08	2.02122e-07	4.09688e-08	-1.37655e-08	2.72032e-08	1.23338e-07	-1.74672e-07	-5.13347e-08	3.90805e-07	-4.45415e-08	3.46263e-07
18.137	3.27664e-07	-1.48010e-07	1.79654e-07	6.70057e-07	5.60029e-07	1.23009e-06	8.05637e-07	4.92767e-07	1.29840e-06	2.08388e-06	1.47734e-06	3.56122e-06	2.75973e-07	-7.50214e-08	2.00952e-07	4.06850e-08	-1.36702e-08	2.70148e-08	1.21792e-07	-1.74808e-07	-5.30156e-08	3.91072e-07	-4.45720e-08	3.46500e-07
18.162	3.25360e-07	-1.46969e-07	1.78390e-07	6.69496e-07	5.59081e-07	1.22858e-06	8.05107e-07	4.92885e-07	1.29799e-06	2.08298e-06	1.47511e-06	3.55809e-06	2.74369e-07	-7.45854e-08	1.99784e-07	4.04023e-08	-1.35752e-08	2.68271e-08	1.20251e-07	-1.74942e-07	-5.46913e-08	3.91339e-07	-4.46024e-08	3.46736e-07
18.186	3.23056e-07	-1.45929e-07	1.77128e-07	6.68928e-07	5.58135e-07	1.22706e-06	8.04580e-07	4.93004e-07	1.29758e-06	2.08207e-06	1.47287e-06	3.55494e-06	2.72769e-07	-7.41504e-08	1.98619e-07	4.01205e-08	-1.34805e-08	2.66400e-08	1.18713e-07	-1.75075e-07	-5.63617e-08	3.91604e-07	-4.46326e-08	3.46972e-07
18.211	3.20754e-07	-1.44889e-07	1.75865e-07	6.68354e-07	5.57190e-07	1.22554e-06	8.04058e-07	4.93125e-07	1.29718e-06	2.08114e-06	1.47064e-06	3.55179e-06	2.71173e-07	-7.37165e-08	1.97457e-07	3.98398e-08	-1.33862e-08	2.64536e-08	1.17180e-07	-1.75207e-07	-5.80269e-08	3.91869e-07	-4.46628e-08	3.47206e-07
18.235	3.18453e-07	-1.43849e-07	1.74603e-07	6.67774e-07	5.56246e-07	1.22402e-06	8.03540e-07	4.93245e-07	1.29679e-06	2.08019e-06	1.46842e-06	3.54861e-06	2.69581e-07	-7.32837e-08	1.96297e-07	3.95600e-08	-1.32922e-08	2.62678e-08	1.15651e-07	-1.75338e-07	-5.96868e-08	3.92132e-07	-4.46928e-08	3.47439e-07
18.260	3.16153e-07	-1.42810e-07	1.73342e-07	6.67188e-07	5.55304e-07	1.22249e-06	8.03027e-07	4.93367e-07	1.29639e-06	2.07923e-06	1.46619e-06	3.54542e-06	2.67992e-07	-7.28519e-08	1.95141e-07	3.92813e-08	-1.31985e-08	2.60827e-08	1.14126e-07	-1.75467e-07	-6.13414e-08	3.92394e-07	-4.47227e-08	3.47671e-07
18.285	3.13854e-07	-1.41772e-07	1.72082e-07	6.66597e-07	5.54363e-07	1.22096e-06	8.02517e-07	4.93489e-07	1.29601e-06	2.07825e-06	1.46397e-06	3.54222e-06	2.66408e-07	-7.24212e-08	1.93987e-07	3.90036e-08	-1.31052e-08	2.58983e-08	1.12605e-07	-1.75596e-07	-6.29906e-08	3.92655e-07	-4.47524e-08	3.47903e-07
18.309	3.11556e-07	-1.40734e-07	1.70822e-07	6.65999e-07	5.53424e-07	1.21942e-06	8.02012e-07	4.93612e-07	1.29562e-06	2.07726e-06	1.46174e-06	3.53900e-06	2.64828e-07	-7.19915e-08	1.92836e-07	3.87269e-08	-1.30123e-08	2.57146e-08	1.11089e-07	-1.75723e-07	-6.46344e-08	3.92915e-07	-4.47820e-08	3.48133e-07
18.334	3.09259e-07	-1.39697e-07	1.69563e-07	6.65395e-07	5.52486e-07	1.21788e-06	8.01511e-07	4.93736e-07	1.29525e-06	2.07624e-06	1.45952e-06	3.53577e-06	2.63251e-07	-7.15630e-08	1.91688e-07	3.84512e-08	-1.29196e-08	2.55316e-08	1.09576e-07	-1.75849e-07	-6.62728e-08	3.93174e-07	-4.48115e-08	3.48362e-07
18.358	3.06964e-07	-1.38660e-07	1.68304e-07	6.64786e-07	5.51549e-07	1.21633e-06	8.01015e-07	4.93860e-07	1.29488e-06	2.07522e-06	1.45731e-06	3.53252e-06	2.61679e-07	-7.11356e-08	1.90543e-07	3.81766e-08	-1.28274e-08	2.53492e-08	1.08068e-07	-1.75974e-07	-6.79057e-08	3.93431e-07	-4.48409e-08	3.48590e-07
18.383	3.04671e-07	-1.37624e-07	1.67047e-07	6.64170e-07	5.50613e-07	1.21478e-06	8.00523e-07	4.93986e-07	1.29451e-06	2.07417e-06	1.45509e-06	3.52926e-06	2.60110e-07	-7.07092e-08	1.89401e-07	3.79030e-08	-1.27354e-08	2.51676e-08	1.06564e-07	-1.76098e-07	-6.95332e-08	3.93687e-07	-4.48701e-08	3.48817e-07
18.407	3.02378e-07	-1.36588e-07	1.65790e-07	6.63549e-07	5.49679e-07	1.21323e-06	8.00035e-07	4.94112e-07	1.29415e-06	2.07311e-06	1.45288e-06	3.52599e-06	2.58546e-07	-7.02840e-08	1.88262e-07	3.76305e-08	-1.26439e-08	2.49866e-08	1.05065e-07	-1.76220e-07	-7.11552e-08	3.93943e-07	-4.48992e-08	3.49043e-07
18.432	3.00088e-07	-1.35554e-07	1.64534e-07	6.62922e-07	5.48747e-07	1.21167e-06	7.99552e-07	4.94239e-07	1.29379e-06	2.07203e-06	1.45067e-06	3.52270e-06	2.56986e-07	-6.98599e-08	1.87126e-07	3.73590e-08	-1.25527e-08	2.48063e-08	1.03570e-07	-1.76341e-07	-7.27716e-08	3.94197e-07	-4.49281e-08	3.49268e-07
18.457	2.97799e-07	-1.34520e-07	1.63279e-07	6.62290e-07	5.47816e-07	1.21011e-06	7.99073e-07	4.94366e-07	1.29344e-06	2.07094e-06	1.44846e-06	3.51940e-06	2.55430e-07	-6.94370e-08	1.85993e-07	3.70885e-08	-1.24618e-08	2.46267e-08	1.02079e-07	-1.76462e-07	-7.43825e-08	3.94449e-07	-4.49569e-08	3.49492e-07
18.481	2.95511e-07	-1.33486e-07	1.62025e-07	6.61652e-07	5.46886e-07	1.20854e-06	7.98598e-07	4.94495e-07	1.29309e-06	2.06983e-06	1.44625e-06	3.51608e-06	2.53879e-07	-6.90152e-08	1.84864e-07	3.68191e-08	-1.23713e-08	2.44479e-08	1.00593e-07	-1.76580e-07	-7.59878e-08	3.94701e-07	-4.49855e-08	3.49715e-07
18.506	2.93225e-07	-1.32454e-07	1.60772e-07	6.61008e-07	5.45957e-07	1.20696e-06	7.98128e-07	4.94624e-07	1.29275e-06	2.06870e-06	1.44405e-06	3.51275e-06	2.52331e-07	-6.85946e-08	1.83737e-07	3.65508e-08	-1.22811e-08	2.42697e-08	9.91108e-08	-1.76698e-07	-7.75874e-08	3.94951e-07	-4.50141e-08	3.49937e-07
18.530	2.90941e-07	-1.31422e-07	1.59519e-07	6.60358e-07	5.45030e-07	1.20539e-06	7.97662e-07	4.94754e-07	1.29242e-06	2.06756e-06	1.44184e-06	3.50941e-06	2.50788e-07	-6.81751e-08	1.82613e-07	3.62836e-08	-1.21913e-08	2.40922e-08	9.76333e-08	-1.76815e-07	-7.91814e-08	3.95200e-07	-4.50424e-08	3.50157e-07
18.555	2.88659e-07	-1.30391e-07	1.58268e-07	6.59703e-07	5.44105e-07	1.20381e-06	7.97200e-07	4.94884e-07	1.29208e-06	2.06641e-06	1.43964e-06	3.50605e-06	2.49250e-07	-6.77568e-08	1.81493e-07	3.60174e-08	-1.21019e-08	2.39155e-08	9.61603e-08	-1.76930e-07	-8.07698e-08	3.95447e-07	-4.50706e-08	3.50377e-07
18.579	2.86379e-07	-1.29361e-07	1.57018e-07	6.59042e-07	5.43181e-07	1.20222e-06	7.96743e-07	4.95016e-07	1.29176e-06	2.06524e-06	1.43745e-06	3.50268e-06	2.47715e-07	-6.73397e-08	1.80376e-07	3.57523e-08	-1.20128e-08	2.37395e-08	9.46918e-08	-1.77044e-07	-8.23524e-08	3.95694e-07	-4.50987e-08	3.50595e-07
18.604	2.84100e-07	-1.28332e-07	1.55768e-07	6.58376e-07	5.42258e-07	1.20063e-06	7.96290e-07	4.95148e-07	1.29144e-06	2.06405e-06	1.43525e-06	3.49930e-06	2.46185e-07	-6.69238e-08	1.79262e-07	3.54882e-08	-1.19241e-08	2.35641e-08	9.32278e-08	-1.77157e-07	-8.39293e-08	3.95938e-07	-4.51266e-08	3.50812e-07
18.629	2.81824e-07	-1.27304e-07	1.54520e-07	6.57705e-07	5.41337e-07	1.19904e-06	7.95842e-07	4.95281e-07	1.29112e-06	2.06285e-06	1.43306e-06	3.49591e-06	2.44660e-07	-6.65091e-08	1.78151e-07	3.52253e-08	-1.18357e-08	2.33895e-08	9.17684e-08	-1.77269e-07	-8.55004e-08	3.96182e-07	-4.51544e-08	3.51028e-07
18.653	2.79550e-07	-1.26276e-07	1.53273e-07	6.57028e-07	5.40417e-07	1.19744e-06	7.95398e-07	4.95415e-07	1.29081e-06	2.06163e-06	1.43087e-06	3.49250e-06	2.43139e-07	-6.60955e-08	1.77043e-07	3.49634e-08	-1.17477e-08	2.32157e-08	9.03135e-08	-1.77379e-07	-8.70657e-08	3.96424e-07	-4.51820e-08	3.51242e-07
18.678	2.77277e-07	-1.25250e-07	1.52027e-07	6.56346e-07	5.39498e-07	1.19584e-06	7.94959e-07	4.95550e-07	1.29051e-06	2.06039e-06	1.42868e-06	3.48908e-06	2.41622e-07	-6.56833e-08	1.75939e-07	3.47026e-08	-1.16601e-08	2.30425e-08	8.88633e-08	-1.77489e-07	-8.86252e-08	3.96665e-07	-4.52095e-08	3.51456e-07
18.702	2.75007e-07	-1.24224e-07	1.50783e-07	6.55658e-07	5.38582e-07	1.19424e-06	7.94524e-07	4.95685e-07	1.29021e-06	2.05915e-06	1.42650e-06	3.48564e-06	2.40110e-07	-6.52722e-08	1.74838e-07	3.44430e-08	-1.15729e-08	2.28701e-08	8.74177e-08	-1.77597e-07	-9.01789e-08	3.96905e-07	-4.52367e-08	3.51668e-07
18.727	2.72739e-07	-1.23200e-07	1.49539e-07	6.54965e-07	5.37666e-07	1.19263e-06	7.94093e-07	4.95822e-07	1.28991e-06	2.05788e-06	1.42432e-06	3.48220e-06	2.38602e-07	-6.48624e-08	1.73740e-07	3.41844e-08	-1.14860e-08	2.26984e-08	8.59768e-08	-1.77703e-07	-9.17267e-08	3.97143e-07	-4.52639e-08	3.51879e-07
18.751	2.70474e-07	-1.22176e-07	1.48297e-07	6.54267e-07	5.36752e-07	1.19102e-06	7.93667e-07	4.95959e-07	1.28963e-06	2.05660e-06	1.42214e-06	3.47874e-06	2.37099e-07	-6.44538e-08	1.72645e-07	3.39269e-08	-1.13995e-08	2.25274e-08	8.45405e-08	-1.77809e-07	-9.32685e-08	3.97379e-07	-4.52908e-08	3.52088e-07
18.776	2.68210e-07	-1.21154e-07	1.47056e-07	6.53564e-07	5.35840e-07	1.18940e-06	7.93245e-07	4.96096e-07	1.28934e-06	2.05531e-06	1.41996e-06	3.47527e-06	2.35601e-07	-6.40465e-08	1.71554e-07	3.36706e-08	-1.13133e-08	2.23572e-08	8.31089e-08	-1.77913e-07	-9.48045e-08	3.97614e-07	-4.53176e-08	3.52297e-07
18.801	2.65949e-07	-1.20133e-07	1.45817e-07	6.52855e-07	5.34929e-07	1.18778e-06	7.92827e-07	4.96235e-07	1.28906e-06	2.05400e-06	1.41778e-06	3.47178e-06	2.34107e-07	-6.36404e-08	1.70467e-07	3.34153e-08	-1.12276e-08	2.21877e-08	8.16821e-08	-1.78017e-07	-9.63345e-08	3.97848e-07	-4.53443e-08	3.52504e-07
18.825	2.63691e-07	-1.19113e-07	1.44578e-07	6.52141e-07	5.34020e-07	1.18616e-06	7.92414e-07	4.96374e-07	1.28879e-06	2.05268e-06	1.41561e-06	3.46829e-06	2.32618e-07	-6.32356e-08	1.69382e-07	3.31612e-08	-1.11422e-08	2.20190e-08	8.02601e-08	-1.78119e-07	-9.78584e-08	3.98080e-07	-4.53707e-08	3.52710e-07
18.850	2.61435e-07	-1.18094e-07	1.43341e-07	6.51423e-07	5.33112e-07	1.18453e-06	7.92006e-07	4.96514e-07	1.28852e-06	2.05134e-06	1.41344e-06	3.46478e-06	2.31134e-07	-6.28321e-08	1.68302e-07	3.29081e-08	-1.10572e-08	2.18510e-08	7.88428e-08	-1.78219e-07	-9.93764e-08	3.98311e-07	-4.53970e-08	3.52914e-07
18.874	2.59181e-07	-1.17076e-07	1.42106e-07	6.50699e-07	5.32205e-07	1.18290e-06	7.91602e-07	4.96655e-07	1.28826e-06	2.04999e-06	1.41127e-06	3.46126e-06	2.29654e-07	-6.24299e-08	1.67224e-07	3.26562e-08	-1.09725e-08	2.16837e-08	7.74303e-08	-1.78319e-07	-1.00888e-07	3.98540e-07	-4.54232e-08	3.53117e-07
18.899	2.56931e-07	-1.16059e-07	1.40872e-07	6.49970e-07	5.31300e-07	1.18127e-06	7.91202e-07	4.96797e-07	1.28800e-06	2.04862e-06	1.40911e-06	3.45773e-06	2.28179e-07	-6.20289e-08	1.66150e-07	3.24055e-08	-1.08883e-08	2.15172e-08	7.60227e-08	-1.78417e-07	-1.02394e-07	3.98768e-07	-4.54491e-08	3.53319e-07
18.924	2.54682e-07	-1.15043e-07	1.39639e-07	6.49236e-07	5.30397e-07	1.17963e-06	7.90807e-07	4.96939e-07	1.28775e-06	2.04724e-06	1.40695e-06	3.45419e-06	2.26709e-07	-6.16293e-08	1.65080e-07	3.21558e-08	-1.08044e-08	2.13514e-08	7.46199e-08	-1.78514e-07	-1.03894e-07	3.98994e-07	-4.54749e-08	3.53519e-07
18.948	2.52437e-07	-1.14029e-07	1.38408e-07	6.48497e-07	5.29495e-07	1.17799e-06	7.90416e-07	4.97082e-07	1.28750e-06	2.04584e-06	1.40479e-06	3.45063e-06	2.25244e-07	-6.12310e-08	1.64013e-07	3.19073e-08	-1.07209e-08	2.11864e-08	7.32220e-08	-1.78610e-07	-1.05388e-07	3.99218e-07	-4.55005e-08	3.53718e-07
18.973	2.50194e-07	-1.13016e-07	1.37178e-07	6.47753e-07	5.28595e-07	1.17635e-06	7.90029e-07	4.97226e-07	1.28726e-06	2.04444e-06	1.40263e-06	3.44707e-06	2.23783e-07	-6.08340e-08	1.62949e-07	3.16599e-08	-1.06378e-08	2.10221e-08	7.18290e-08	-1.78704e-07	-1.06875e-07	3.99441e-07	-4.55259e-08	3.53915e-07
18.997	2.47955e-07	-1.12004e-07	1.35950e-07	6.47005e-07	5.27696e-07	1.17470e-06	7.89647e-07	4.97371e-07	1.28702e-06	2.04301e-06	1.40048e-06	3.44349e-06	2.22328e-07	-6.04383e-08	1.61890e-07	3.14137e-08	-1.05550e-08	2.08586e-08	7.04410e-08	-1.78797e-07	-1.08356e-07	3.99662e-07	-4.55511e-08	3.54111e-07
19.022	2.45718e-07	-1.10994e-07	1.34724e-07	6.46252e-07	5.26799e-07	1.17305e-06	7.89269e-07	4.97516e-07	1.28678e-06	2.04157e-06	1.39833e-06	3.43990e-06	2.20877e-07	-6.00440e-08	1.60833e-07	3.11686e-08	-1.04727e-08	2.06959e-08	6.90579e-08	-1.78889e-07	-1.09831e-07	3.99882e-07	-4.55761e-08	3.54306e-07
19.046	2.43484e-07	-1.09985e-07	1.33499e-07	6.45493e-07	5.25904e-07	1.17140e-06	7.88895e-07	4.97662e-07	1.28656e-06	2.04012e-06	1.39618e-06	3.43630e-06	2.19432e-07	-5.96509e-08	1.59781e-07	3.09246e-08	-1.03907e-08	2.05339e-08	6.76798e-08	-1.78980e-07	-1.11300e-07	4.00100e-07	-4.56009e-08	3.54499e-07
19.071	2.41253e-07	-1.08977e-07	1.32276e-07	6.44730e-07	5.25010e-07	1.16974e-06	7.88526e-07	4.97809e-07	1.28634e-06	2.03866e-06	1.39404e-06	3.43269e-06	2.17991e-07	-5.92593e-08	1.58732e-07	3.06818e-08	-1.03091e-08	2.03727e-08	6.63067e-08	-1.79070e-07	-1.12763e-07	4.00316e-07	-4.56256e-08	3.54691e-07
19.096	2.39025e-07	-1.07971e-07	1.31055e-07	6.43963e-07	5.24117e-07	1.16808e-06	7.88161e-07	4.97956e-07	1.28612e-06	2.03718e-06	1.39190e-06	3.42907e-06	2.16555e-07	-5.88690e-08	1.57686e-07	3.04401e-08	-1.02279e-08	2.02122e-08	6.49386e-08	-1.79158e-07	-1.14219e-07	4.00531e-07	-4.56500e-08	3.54881e-07
19.120	2.36801e-07	-1.06966e-07	1.29835e-07	6.43191e-07	5.23227e-07	1.16642e-06	7.87801e-07	4.98105e-07	1.28591e-06	2.03568e-06	1.38976e-06	3.42544e-06	2.15124e-07	-5.84801e-08	1.56644e-07	3.01996e-08	-1.01471e-08	2.00525e-08	6.35755e-08	-1.79245e-07	-1.15669e-07	4.00744e-07	-4.56743e-08	3.55069e-07
19.145	2.34579e-07	-1.05963e-07	1.28617e-07	6.42414e-07	5.22338e-07	1.16475e-06	7.87445e-07	4.98254e-07	1.28570e-06	2.03418e-06	1.38762e-06	3.42180e-06	2.13699e-07	-5.80925e-08	1.55606e-07	2.99602e-08	-1.00667e-08	1.98936e-08	6.22176e-08	-1.79330e-07	-1.17113e-07	4.00955e-07	-4.56983e-08	3.55256e-07
19.169	2.32361e-07	-1.04961e-07	1.27401e-07	6.41632e-07	5.21450e-07	1.16308e-06	7.87093e-07	4.98403e-07	1.28550e-06	2.03266e-06	1.38549e-06	3.41815e-06	2.12278e-07	-5.77063e-08	1.54572e-07	2.97220e-08	-9.98663e-09	1.97354e-08	6.08647e-08	-1.79415e-07	-1.18550e-07	4.01164e-07	-4.57222e-08	3.55442e-07
19.194	2.30146e-07	-1.03960e-07	1.26186e-07	6.40846e-07	5.20564e-07	1.16141e-06	7.86746e-07	4.98553e-07	1.28530e-06	2.03113e-06	1.38336e-06	3.41448e-06	2.10863e-07	-5.73215e-08	1.53541e-07	2.94850e-08	-9.90699e-09	1.95780e-08	5.95170e-08	-1.79498e-07	-1.19981e-07	4.01371e-07	-4.57458e-08	3.55625e-07
19.218	2.27935e-07	-1.02961e-07	1.24974e-07	6.40056e-07	5.19680e-07	1.15974e-06	7.86402e-07	4.98704e-07	1.28511e-06	2.02958e-06	1.38123e-06	3.41081e-06	2.09452e-07	-5.69381e-08	1.52514e-07	2.92491e-08	-9.82773e-09	1.94214e-08	5.81744e-08	-1.79580e-07	-1.21405e-07	4.01577e-07	-4.57693e-08	3.55808e-07
19.243	2.25727e-07	-1.01964e-07	1.23763e-07	6.39261e-07	5.18797e-07	1.15806e-06	7.86063e-07	4.98856e-07	1.28492e-06	2.02802e-06	1.37911e-06	3.40713e-06	2.08047e-07	-5.65561e-08	1.51491e-07	2.90144e-08	-9.74887e-09	1.92655e-08	5.68370e-08	-1.79660e-07	-1.22823e-07	4.01781e-07	-4.57925e-08	3.55988e-07
19.268	2.23522e-07	-1.00968e-07	1.22554e-07	6.38461e-07	5.17916e-07	1.15638e-06	7.85729e-07	4.99008e-07	1.28474e-06	2.02645e-06	1.37699e-06	3.40343e-06	2.06647e-07	-5.61755e-08	1.50471e-07	2.87808e-08	-9.67039e-09	1.91105e-08	5.55048e-08	-1.79740e-07	-1.24235e-07	4.01983e-07	-4.58155e-08	3.56167e-07
19.292	2.21321e-07	-9.99737e-08	1.21348e-07	6.37657e-07	5.17036e-07	1.15469e-06	7.85398e-07	4.99161e-07	1.28456e-06	2.02486e-06	1.37487e-06	3.39973e-06	2.05252e-07	-5.57963e-08	1.49456e-07	2.85485e-08	-9.59231e-09	1.89562e-08	5.41778e-08	-1.79818e-07	-1.25640e-07	4.02183e-07	-4.58383e-08	3.56344e-07
19.317	2.19124e-07	-9.89811e-08	1.20143e-07	6.36849e-07	5.16159e-07	1.15301e-06	7.85072e-07	4.99315e-07	1.28439e-06	2.02326e-06	1.37275e-06	3.39601e-06	2.03862e-07	-5.54186e-08	1.48444e-07	2.83173e-08	-9.51463e-09	1.88026e-08	5.28561e-08	-1.79894e-07	-1.27038e-07	4.02381e-07	-4.58609e-08	3.56520e-07
19.341	2.16930e-07	-9.79901e-08	1.18940e-07	6.36037e-07	5.15283e-07	1.15132e-06	7.84750e-07	4.99469e-07	1.28422e-06	2.02165e-06	1.37064e-06	3.39229e-06	2.02478e-07	-5.50423e-08	1.47436e-07	2.80872e-08	-9.43734e-09	1.86499e-08	5.15396e-08	-1.79970e-07	-1.28430e-07	4.02577e-07	-4.58833e-08	3.56694e-07
19.366	2.14740e-07	-9.70009e-08	1.17739e-07	6.35220e-07	5.14408e-07	1.14963e-06	7.84432e-07	4.99624e-07	1.28406e-06	2.02003e-06	1.36853e-06	3.38856e-06	2.01099e-07	-5.46674e-08	1.46432e-07	2.78584e-08	-9.36044e-09	1.84979e-08	5.02284e-08	-1.80044e-07	-1.29816e-07	4.02771e-07	-4.59054e-08	3.56866e-07
19.390	2.12554e-07	-9.60133e-08	1.16540e-07	6.34399e-07	5.13535e-07	1.14793e-06	7.84119e-07	4.99779e-07	1.28390e-06	2.01839e-06	1.36643e-06	3.38482e-06	1.99725e-07	-5.42939e-08	1.45431e-07	2.76307e-08	-9.28394e-09	1.83468e-08	4.89225e-08	-1.80117e-07	-1.31195e-07	4.02964e-07	-4.59273e-08	3.57036e-07
19.415	2.10371e-07	-9.50275e-08	1.15344e-07	6.33574e-07	5.12664e-07	1.14624e-06	7.83809e-07	4.99935e-07	1.28374e-06	2.01674e-06	1.36432e-06	3.38106e-06	1.98357e-07	-5.39219e-08	1.44435e-07	2.74042e-08	-9.20784e-09	1.81964e-08	4.76219e-08	-1.80189e-07	-1.32567e-07	4.03154e-07	-4.59490e-08	3.57205e-07
19.440	2.08193e-07	-9.40434e-08	1.14149e-07	6.32745e-07	5.11795e-07	1.14454e-06	7.83504e-07	5.00092e-07	1.28360e-06	2.01508e-06	1.36222e-06	3.37730e-06	1.96994e-07	-5.35514e-08	1.43442e-07	2.71789e-08	-9.13214e-09	1.80468e-08	4.63267e-08	-1.80259e-07	-1.33932e-07	4.03342e-07	-4.59705e-08	3.57372e-07
19.464	2.06018e-07	-9.30611e-08	1.12957e-07	6.31912e-07	5.10927e-07	1.14284e-06	7.83203e-07	5.00249e-07	1.28345e-06	2.01340e-06	1.36013e-06	3.37353e-06	1.95636e-07	-5.31823e-08	1.42454e-07	2.69548e-08	-9.05683e-09	1.78979e-08	4.50369e-08	-1.80328e-07	-1.35291e-07	4.03528e-07	-4.59917e-08	3.57537e-07
19.489	2.03848e-07	-9.20806e-08	1.11767e-07	6.31074e-07	5.10061e-07	1.14114e-06	7.82906e-07	5.00407e-07	1.28331e-06	2.01172e-06	1.35804e-06	3.36975e-06	1.94284e-07	-5.28147e-08	1.41469e-07	2.67318e-08	-8.98192e-09	1.77499e-08	4.37524e-08	-1.80396e-07	-1.36643e-07	4.03713e-07	-4.60127e-08	3.57700e-07
19.513	2.01681e-07	-9.11020e-08	1.10579e-07	6.30233e-07	5.09197e-07	1.13943e-06	7.82613e-07	5.00565e-07	1.28318e-06	2.01002e-06	1.35595e-06	3.36597e-06	1.92937e-07	-5.24485e-08	1.40488e-07	2.65101e-08	-8.90741e-09	1.76027e-08	4.24734e-08	-1.80462e-07	-1.37989e-07	4.03895e-07	-4.60334e-08	3.57861e-07
19.538	1.99519e-07	-9.01252e-08	1.09393e-07	6.29388e-07	5.08334e-07	1.13772e-06	7.82325e-07	5.00724e-07	1.28305e-06	2.00831e-06	1.35386e-06	3.36217e-06	1.91595e-07	-5.20839e-08	1.39511e-07	2.62895e-08	-8.83330e-09	1.74562e-08	4.11998e-08	-1.80527e-07	-1.39327e-07	4.04075e-07	-4.60539e-08	3.58021e-07
19.562	1.97360e-07	-8.91503e-08	1.08210e-07	6.28538e-07	5.07473e-07	1.13601e-06	7.82040e-07	5.00883e-07	1.28292e-06	2.00659e-06	1.35178e-06	3.35836e-06	1.90259e-07	-5.17207e-08	1.38539e-07	2.60701e-08	-8.75959e-09	1.73105e-08	3.99317e-08	-1.80591e-07	-1.40659e-07	4.04252e-07	-4.60742e-08	3.58178e-07
19.587	1.95206e-07	-8.81773e-08	1.07029e-07	6.27685e-07	5.06614e-07	1.13430e-06	7.81759e-07	5.01043e-07	1.28280e-06	2.00485e-06	1.34970e-06	3.35455e-06	1.88929e-07	-5.13590e-08	1.37570e-07	2.58520e-08	-8.68628e-09	1.71657e-08	3.86691e-08	-1.80653e-07	-1.41984e-07	4.04428e-07	-4.60942e-08	3.58334e-07
19.612	1.93057e-07	-8.72062e-08	1.05850e-07	6.26828e-07	5.05756e-07	1.13258e-06	7.81482e-07	5.01203e-07	1.28269e-06	2.00310e-06	1.34762e-06	3.35073e-06	1.87604e-07	-5.09989e-08	1.36605e-07	2.56350e-08	-8.61338e-09	1.70216e-08	3.74120e-08	-1.80714e-07	-1.43302e-07	4.04601e-07	-4.61140e-08	3.58488e-07
19.636	1.90911e-07	-8.62372e-08	1.04674e-07	6.25968e-07	5.04901e-07	1.13087e-06	7.81210e-07	5.01364e-07	1.28257e-06	2.00135e-06	1.34555e-06	3.34690e-06	1.86285e-07	-5.06402e-08	1.35644e-07	2.54192e-08	-8.54087e-09	1.68783e-08	3.61605e-08	-1.80774e-07	-1.44614e-07	4.04773e-07	-4.61335e-08	3.58639e-07
19.661	1.88770e-07	-8.52701e-08	1.03500e-07	6.25103e-07	5.04047e-07	1.12915e-06	7.80941e-07	5.01525e-07	1.28247e-06	1.99958e-06	1.34348e-06	3.34306e-06	1.84971e-07	-5.02831e-08	1.34688e-07	2.52046e-08	-8.46877e-09	1.67358e-08	3.49144e-08	-1.80833e-07	-1.45918e-07	4.04942e-07	-4.61528e-08	3.58789e-07
19.685	1.86634e-07	-8.43050e-08	1.02329e-07	6.24235e-07	5.03195e-07	1.12743e-06	7.80676e-07	5.01687e-07	1.28236e-06	1.99779e-06	1.34141e-06	3.33921e-06	1.83663e-07	-4.99274e-08	1.33735e-07	2.49912e-08	-8.39707e-09	1.65941e-08	3.36740e-08	-1.80890e-07	-1.47216e-07	4.05109e-07	-4.61718e-08	3.58937e-07
19.710	1.84502e-07	-8.33420e-08	1.01160e-07	6.23363e-07	5.02344e-07	1.12571e-06	7.80416e-07	5.01849e-07	1.28226e-06	1.99600e-06	1.33935e-06	3.33535e-06	1.82360e-07	-4.95733e-08	1.32787e-07	2.47790e-08	-8.32578e-09	1.64532e-08	3.24391e-08	-1.80946e-07	-1.48507e-07	4.05273e-07	-4.61905e-08	3.59082e-07
19.735	1.82375e-07	-8.23810e-08	9.99936e-08	6.22487e-07	5.01495e-07	1.12398e-06	7.80159e-07	5.02012e-07	1.28217e-06	1.99420e-06	1.33729e-06	3.33149e-06	1.81063e-07	-4.92208e-08	1.31842e-07	2.45680e-08	-8.25488e-09	1.63131e-08	3.12099e-08	-1.81000e-07	-1.49790e-07	4.05435e-07	-4.62090e-08	3.59226e-07
19.759	1.80252e-07	-8.14221e-08	9.88297e-08	6.21608e-07	5.00649e-07	1.12226e-06	7.79906e-07	5.02175e-07	1.28208e-06	1.99238e-06	1.33524e-06	3.32762e-06	1.79772e-07	-4.88697e-08	1.30902e-07	2.43582e-08	-8.18440e-09	1.61738e-08	2.99863e-08	-1.81054e-07	-1.51067e-07	4.05595e-07	-4.62272e-08	3.59368e-07
19.784	1.78134e-07	-8.04654e-08	9.76684e-08	6.20725e-07	4.99803e-07	1.12053e-06	7.79657e-07	5.02338e-07	1.28199e-06	1.99056e-06	1.33319e-06	3.32374e-06	1.78486e-07	-4.85202e-08	1.29966e-07	2.41497e-08	-8.11431e-09	1.60354e-08	2.87684e-08	-1.81105e-07	-1.52337e-07	4.05752e-07	-4.62452e-08	3.59507e-07
19.808	1.76021e-07	-7.95108e-08	9.65098e-08	6.19839e-07	4.98960e-07	1.11880e-06	7.79411e-07	5.02502e-07	1.28191e-06	1.98872e-06	1.33114e-06	3.31986e-06	1.77206e-07	-4.81723e-08	1.29034e-07	2.39423e-08	-8.04463e-09	1.58977e-08	2.75561e-08	-1.81156e-07	-1.53600e-07	4.05908e-07	-4.62628e-08	3.59645e-07
19.833	1.73912e-07	-7.85584e-08	9.53537e-08	6.18949e-07	4.98119e-07	1.11707e-06	7.79170e-07	5.02666e-07	1.28184e-06	1.98687e-06	1.32909e-06	3.31596e-06	1.75932e-07	-4.78259e-08	1.28106e-07	2.37361e-08	-7.97536e-09	1.57608e-08	2.63496e-08	-1.81205e-07	-1.54856e-07	4.06060e-07	-4.62803e-08	3.59780e-07
19.857	1.71808e-07	-7.76081e-08	9.42003e-08	6.18056e-07	4.97279e-07	1.11534e-06	7.78932e-07	5.02830e-07	1.28176e-06	1.98501e-06	1.32705e-06	3.31206e-06	1.74663e-07	-4.74811e-08	1.27182e-07	2.35312e-08	-7.90649e-09	1.56247e-08	2.51487e-08	-1.81253e-07	-1.56104e-07	4.06211e-07	-4.62974e-08	3.59913e-07
19.882	1.69710e-07	-7.66601e-08	9.30496e-08	6.17160e-07	4.96441e-07	1.11360e-06	7.78698e-07	5.02995e-07	1.28169e-06	1.98314e-06	1.32501e-06	3.30815e-06	1.73401e-07	-4.71378e-08	1.26263e-07	2.33274e-08	-7.83803e-09	1.54894e-08	2.39536e-08	-1.81300e-07	-1.57346e-07	4.06358e-07	-4.63142e-08	3.60044e-07
19.907	1.67616e-07	-7.57144e-08	9.19017e-08	6.16260e-07	4.95605e-07	1.11186e-06	7.78468e-07	5.03161e-07	1.28163e-06	1.98126e-06	1.32298e-06	3.30424e-06	1.72144e-07	-4.67961e-08	1.25348e-07	2.31249e-08	-7.76998e-09	1.53549e-08	2.27643e-08	-1.81345e-07	-1.58580e-07	4.06504e-07	-4.63308e-08	3.60173e-07
19.931	1.65527e-07	-7.47709e-08	9.07565e-08	6.15357e-07	4.94771e-07	1.11013e-06	7.78241e-07	5.03326e-07	1.28157e-06	1.97937e-06	1.32095e-06	3.30032e-06	1.70893e-07	-4.64560e-08	1.24437e-07	2.29235e-08	-7.70233e-09	1.52212e-08	2.15808e-08	-1.81389e-07	-1.59808e-07	4.06647e-07	-4.63471e-08	3.60300e-07
19.956	1.63444e-07	-7.38297e-08	8.96141e-08	6.14451e-07	4.93938e-07	1.10839e-06	7.78019e-07	5.03492e-07	1.28151e-06	1.97747e-06	1.31892e-06	3.29639e-06	1.69647e-07	-4.61175e-08	1.23530e-07	2.27234e-08	-7.63509e-09	1.50883e-08	2.04030e-08	-1.81431e-07	-1.61028e-07	4.06787e-07	-4.63631e-08	3.60424e-07
19.980	1.61365e-07	-7.28909e-08	8.84745e-08	6.13541e-07	4.93108e-07	1.10665e-06	7.77799e-07	5.03658e-07	1.28146e-06	1.97555e-06	1.31690e-06	3.29245e-06	1.68408e-07	-4.57805e-08	1.22627e-07	2.25245e-08	-7.56826e-09	1.49562e-08	1.92311e-08	-1.81472e-07	-1.62241e-07	4.06925e-07	-4.63788e-08	3.60546e-07
20.005	1.59292e-07	-7.19544e-08	8.73378e-08	6.12628e-07	4.92279e-07	1.10491e-06	7.77584e-07	5.03824e-07	1.28141e-06	1.97363e-06	1.31488e-06	3.28851e-06	1.67174e-07	-4.54452e-08	1.21729e-07	2.23268e-08	-7.50183e-09	1.48250e-08	1.80650e-08	-1.81512e-07	-1.63447e-07	4.07060e-07	-4.63942e-08	3.60666e-07
20.029	1.57224e-07	-7.10202e-08	8.62040e-08	6.11712e-07	4.91452e-07	1.10316e-06	7.77372e-07	5.03991e-07	1.28136e-06	1.97170e-06	1.31286e-06	3.28456e-06	1.65946e-07	-4.51114e-08	1.20835e-07	2.21303e-08	-7.43581e-09	1.46945e-08	1.69048e-08	-1.81550e-07	-1.64646e-07	4.07193e-07	-4.64093e-08	3.60783e-07
20.054	1.55162e-07	-7.00885e-08	8.50730e-08	6.10793e-07	4.90627e-07	1.10142e-06	7.77163e-07	5.04157e-07	1.28132e-06	1.96976e-06	1.31085e-06	3.28061e-06	1.64725e-07	-4.47793e-08	1.19945e-07	2.19350e-08	-7.37020e-09	1.45648e-08	1.57504e-08	-1.81588e-07	-1.65837e-07	4.07323e-07	-4.64242e-08	3.60899e-07
20.079	1.53104e-07	-6.91592e-08	8.39451e-08	6.09871e-07	4.89804e-07	1.09968e-06	7.76959e-07	5.04324e-07	1.28128e-06	1.96780e-06	1.30884e-06	3.27665e-06	1.63509e-07	-4.44487e-08	1.19060e-07	2.17410e-08	-7.30500e-09	1.44360e-08	1.46020e-08	-1.81623e-07	-1.67021e-07	4.07450e-07	-4.64387e-08	3.61012e-07
20.103	1.51052e-07	-6.82324e-08	8.28201e-08	6.08946e-07	4.88983e-07	1.09793e-06	7.76757e-07	5.04491e-07	1.28125e-06	1.96584e-06	1.30684e-06	3.27268e-06	1.62299e-07	-4.41198e-08	1.18179e-07	2.15481e-08	-7.24020e-09	1.43079e-08	1.34595e-08	-1.81658e-07	-1.68198e-07	4.07575e-07	-4.64529e-08	3.61122e-07
20.128	1.49006e-07	-6.73080e-08	8.16981e-08	6.08019e-07	4.88163e-07	1.09618e-06	7.76559e-07	5.04659e-07	1.28122e-06	1.96387e-06	1.30484e-06	3.26871e-06	1.61095e-07	-4.37925e-08	1.17302e-07	2.13565e-08	-7.17581e-09	1.41807e-08	1.23229e-08	-1.81691e-07	-1.69368e-07	4.07697e-07	-4.64668e-08	3.61230e-07
20.152	1.46965e-07	-6.63862e-08	8.05791e-08	6.07088e-07	4.87346e-07	1.09443e-06	7.76365e-07	5.04826e-07	1.28119e-06	1.96189e-06	1.30284e-06	3.26473e-06	1.59897e-07	-4.34668e-08	1.16430e-07	2.11661e-08	-7.11184e-09	1.40543e-08	1.11923e-08	-1.81722e-07	-1.70530e-07	4.07816e-07	-4.64804e-08	3.61336e-07
20.177	1.44930e-07	-6.54668e-08	7.94633e-08	6.06154e-07	4.86530e-07	1.09268e-06	7.76174e-07	5.04994e-07	1.28117e-06	1.95990e-06	1.30085e-06	3.26074e-06	1.58704e-07	-4.31427e-08	1.15562e-07	2.09769e-08	-7.04827e-09	1.39287e-08	1.00676e-08	-1.81753e-07	-1.71685e-07	4.07933e-07	-4.64937e-08	3.61439e-07
20.201	1.42901e-07	-6.45501e-08	7.83505e-08	6.05217e-07	4.85716e-07	1.09093e-06	7.75986e-07	5.05161e-07	1.28115e-06	1.95789e-06	1.29886e-06	3.25675e-06	1.57518e-07	-4.28203e-08	1.14698e-07	2.07889e-08	-6.98510e-09	1.38038e-08	8.94900e-09	-1.81782e-07	-1.72833e-07	4.08047e-07	-4.65067e-08	3.61540e-07
20.226	1.40877e-07	-6.36359e-08	7.72408e-08	6.04278e-07	4.84905e-07	1.08918e-06	7.75802e-07	5.05329e-07	1.28113e-06	1.95588e-06	1.29688e-06	3.25276e-06	1.56338e-07	-4.24995e-08	1.13839e-07	2.06022e-08	-6.92235e-09	1.36798e-08	7.83636e-09	-1.81809e-07	-1.73973e-07	4.08158e-07	-4.65193e-08	3.61639e-07
20.251	1.38859e-07	-6.27243e-08	7.61344e-08	6.03336e-07	4.84095e-07	1.08743e-06	7.75621e-07	5.05497e-07	1.28112e-06	1.95386e-06	1.29489e-06	3.24876e-06	1.55164e-07	-4.21803e-08	1.12984e-07	2.04166e-08	-6.86001e-09	1.35566e-08	6.72976e-09	-1.81835e-07	-1.75105e-07	4.08266e-07	-4.65317e-08	3.61735e-07
20.275	1.36846e-07	-6.18153e-08	7.50311e-08	6.02391e-07	4.83287e-07	1.08568e-06	7.75443e-07	5.05665e-07	1.28111e-06	1.95183e-06	1.29292e-06	3.24475e-06	1.53996e-07	-4.18628e-08	1.12134e-07	2.02323e-08	-6.79807e-09	1.34342e-08	5.62922e-09	-1.81860e-07	-1.76231e-07	4.08372e-07	-4.65437e-08	3.61828e-07
20.300	1.34840e-07	-6.09090e-08	7.39310e-08	6.01444e-07	4.82481e-07	1.08392e-06	7.75269e-07	5.05833e-07	1.28110e-06	1.94980e-06	1.29094e-06	3.24074e-06	1.52834e-07	-4.15470e-08	1.11287e-07	2.00492e-08	-6.73655e-09	1.33126e-08	4.53474e-09	-1.81883e-07	-1.77349e-07	4.08474e-07	-4.65554e-08	3.61919e-07
20.324	1.32840e-07	-6.00054e-08	7.28342e-08	6.00494e-07	4.81677e-07	1.08217e-06	7.75098e-07	5.06001e-07	1.28110e-06	1.94775e-06	1.28897e-06	3.23672e-06	1.51679e-07	-4.12328e-08	1.10446e-07	1.98673e-08	-6.67543e-09	1.31919e-08	3.44635e-09	-1.81906e-07	-1.78459e-07	4.08574e-07	-4.65668e-08	3.62007e-07
20.349	1.30845e-07	-5.91045e-08	7.17407e-08	5.99541e-07	4.80875e-07	1.08042e-06	7.74930e-07	5.06169e-07	1.28110e-06	1.94569e-06	1.28701e-06	3.23270e-06	1.50529e-07	-4.09203e-08	1.09609e-07	1.96866e-08	-6.61472e-09	1.30719e-08	2.36407e-09	-1.81926e-07	-1.79562e-07	4.08671e-07	-4.65778e-08	3.62093e-07
20.374	1.28857e-07	-5.82063e-08	7.06504e-08	5.98586e-07	4.80075e-07	1.07866e-06	7.74765e-07	5.06337e-07	1.28110e-06	1.94363e-06	1.28505e-06	3.22867e-06	1.49385e-07	-4.06094e-08	1.08776e-07	1.95072e-08	-6.55443e-09	1.29527e-08	1.28791e-09	-1.81946e-07	-1.80658e-07	4.08765e-07	-4.65885e-08	3.62177e-07
20.398	1.26874e-07	-5.73108e-08	6.95636e-08	5.97629e-07	4.79276e-07	1.07690e-06	7.74603e-07	5.06505e-07	1.28111e-06	1.94155e-06	1.28309e-06	3.22464e-06	1.48248e-07	-4.03002e-08	1.07948e-07	1.93289e-08	-6.49454e-09	1.28344e-08	2.17896e-10	-1.81963e-07	-1.81746e-07	4.08856e-07	-4.65989e-08	3.62257e-07
20.423	1.24898e-07	-5.64182e-08	6.84801e-08	5.96669e-07	4.78480e-07	1.07515e-06	7.74445e-07	5.06673e-07	1.28112e-06	1.93947e-06	1.28114e-06	3.22061e-06	1.47117e-07	-3.99927e-08	1.07124e-07	1.91519e-08	-6.43505e-09	1.27168e-08	-8.45959e-10	-1.81980e-07	-1.82826e-07	4.08944e-07	-4.66089e-08	3.62335e-07
20.447	1.22928e-07	-5.55283e-08	6.74000e-08	5.95706e-07	4.77686e-07	1.07339e-06	7.74289e-07	5.06840e-07	1.28113e-06	1.93738e-06	1.27919e-06	3.21657e-06	1.45992e-07	-3.96868e-08	1.06305e-07	1.89761e-08	-6.37598e-09	1.26001e-08	-1.90364e-09	-1.81995e-07	-1.83899e-07	4.09029e-07	-4.66186e-08	3.62411e-07
20.472	1.20965e-07	-5.46413e-08	6.63233e-08	5.94741e-07	4.76894e-07	1.07164e-06	7.74137e-07	5.07008e-07	1.28114e-06	1.93528e-06	1.27724e-06	3.21252e-06	1.44873e-07	-3.93827e-08	1.05490e-07	1.88015e-08	-6.31732e-09	1.24842e-08	-2.95512e-09	-1.82009e-07	-1.84964e-07	4.09111e-07	-4.66280e-08	3.62483e-07
20.496	1.19007e-07	-5.37571e-08	6.52501e-08	5.93774e-07	4.76103e-07	1.06988e-06	7.73987e-07	5.07176e-07	1.28116e-06	1.93317e-06	1.27530e-06	3.20847e-06	1.43760e-07	-3.90802e-08	1.04680e-07	1.86281e-08	-6.25907e-09	1.23690e-08	-4.00039e-09	-1.82021e-07	-1.86022e-07	4.09191e-07	-4.66370e-08	3.62553e-07
20.521	1.17056e-07	-5.28759e-08	6.41804e-08	5.92805e-07	4.75315e-07	1.06812e-06	7.73841e-07	5.07343e-07	1.28118e-06	1.93105e-06	1.27337e-06	3.20442e-06	1.42654e-07	-3.87794e-08	1.03874e-07	1.84560e-08	-6.20122e-09	1.22547e-08	-5.03943e-09	-1.82032e-07	-1.87072e-07	4.09267e-07	-4.66457e-08	3.62621e-07
20.546	1.15112e-07	-5.19975e-08	6.31142e-08	5.91834e-07	4.74529e-07	1.06636e-06	7.73697e-07	5.07510e-07	1.28121e-06	1.92893e-06	1.27143e-06	3.20036e-06	1.41553e-07	-3.84803e-08	1.03073e-07	1.82850e-08	-6.14378e-09	1.21412e-08	-6.07223e-09	-1.82042e-07	-1.88114e-07	4.09340e-07	-4.66540e-08	3.62686e-07
20.570	1.13174e-07	-5.11220e-08	6.20516e-08	5.90860e-07	4.73745e-07	1.06460e-06	7.73556e-07	5.07677e-07	1.28123e-06	1.92680e-06	1.26951e-06	3.19630e-06	1.40459e-07	-3.81829e-08	1.02276e-07	1.81153e-08	-6.08675e-09	1.20285e-08	-7.09876e-09	-1.82050e-07	-1.89149e-07	4.09409e-07	-4.66620e-08	3.62747e-07
20.595	1.11242e-07	-5.02495e-08	6.09926e-08	5.89884e-07	4.72963e-07	1.06285e-06	7.73418e-07	5.07844e-07	1.28126e-06	1.92466e-06	1.26758e-06	3.19224e-06	1.39372e-07	-3.78872e-08	1.01484e-07	1.79468e-08	-6.03013e-09	1.19166e-08	-8.11901e-09	-1.82057e-07	-1.90176e-07	4.09476e-07	-4.66696e-08	3.62807e-07
20.619	1.09317e-07	-4.93800e-08	5.99372e-08	5.88906e-07	4.72182e-07	1.06109e-06	7.73283e-07	5.08011e-07	1.28129e-06	1.92251e-06	1.26566e-06	3.18817e-06	1.38290e-07	-3.75932e-08	1.00697e-07	1.77795e-08	-5.97392e-09	1.18056e-08	-9.13297e-09	-1.82062e-07	-1.91195e-07	4.09540e-07	-4.66768e-08	3.62863e-07
20.644	1.07399e-07	-4.85135e-08	5.88854e-08	5.87926e-07	4.71404e-07	1.05933e-06	7.73151e-07	5.08177e-07	1.28133e-06	1.92035e-06	1.26375e-06	3.18410e-06	1.37215e-07	-3.73009e-08	9.99140e-08	1.76134e-08	-5.91812e-09	1.16953e-08	-1.01406e-08	-1.82066e-07	-1.92207e-07	4.09600e-07	-4.66837e-08	3.62917e-07
20.668	1.05487e-07	-4.76500e-08	5.78373e-08	5.86944e-07	4.70628e-07	1.05757e-06	7.73021e-07	5.08343e-07	1.28136e-06	1.91819e-06	1.26184e-06	3.18002e-06	1.36146e-07	-3.70104e-08	9.91357e-08	1.74485e-08	-5.86272e-09	1.15858e-08	-1.11419e-08	-1.82069e-07	-1.93211e-07	4.09658e-07	-4.66903e-08	3.62967e-07
20.693	1.03582e-07	-4.67895e-08	5.67929e-08	5.85960e-07	4.69854e-07	1.05581e-06	7.72894e-07	5.08509e-07	1.28140e-06	1.91602e-06	1.25993e-06	3.17595e-06	1.35084e-07	-3.67215e-08	9.83620e-08	1.72849e-08	-5.80773e-09	1.14771e-08	-1.21369e-08	-1.82070e-07	-1.94207e-07	4.09712e-07	-4.66964e-08	3.63015e-07
20.718	1.01684e-07	-4.59322e-08	5.57522e-08	5.84974e-07	4.69082e-07	1.05406e-06	7.72770e-07	5.08675e-07	1.28144e-06	1.91384e-06	1.25803e-06	3.17186e-06	1.34027e-07	-3.64344e-08	9.75929e-08	1.71224e-08	-5.75315e-09	1.13693e-08	-1.31255e-08	-1.82070e-07	-1.95196e-07	4.09763e-07	-4.67022e-08	3.63060e-07
20.742	9.97932e-08	-4.50779e-08	5.47153e-08	5.83987e-07	4.68312e-07	1.05230e-06	7.72649e-07	5.08840e-07	1.28149e-06	1.91165e-06	1.25613e-06	3.16778e-06	1.32977e-07	-3.61490e-08	9.68284e-08	1.69612e-08	-5.69898e-09	1.12622e-08	-1.41077e-08	-1.82068e-07	-1.96176e-07	4.09810e-07	-4.67077e-08	3.63103e-07
20.767	9.79089e-08	-4.42267e-08	5.36822e-08	5.82997e-07	4.67545e-07	1.05054e-06	7.72530e-07	5.09005e-07	1.28153e-06	1.90946e-06	1.25423e-06	3.16369e-06	1.31934e-07	-3.58653e-08	9.60686e-08	1.68012e-08	-5.64521e-09	1.11560e-08	-1.50836e-08	-1.82065e-07	-1.97149e-07	4.09855e-07	-4.67127e-08	3.63142e-07
20.791	9.60316e-08	-4.33787e-08	5.26529e-08	5.82006e-07	4.66779e-07	1.04878e-06	7.72413e-07	5.09169e-07	1.28158e-06	1.90726e-06	1.25234e-06	3.15960e-06	1.30897e-07	-3.55834e-08	9.53133e-08	1.66424e-08	-5.59185e-09	1.10505e-08	-1.60530e-08	-1.82061e-07	-1.98114e-07	4.09896e-07	-4.67174e-08	3.63179e-07
20.816	9.41613e-08	-4.25339e-08	5.16274e-08	5.81013e-07	4.66015e-07	1.04703e-06	7.72299e-07	5.09333e-07	1.28163e-06	1.90505e-06	1.25046e-06	3.15551e-06	1.29866e-07	-3.53032e-08	9.45628e-08	1.64848e-08	-5.53890e-09	1.09459e-08	-1.70160e-08	-1.82055e-07	-1.99071e-07	4.09934e-07	-4.67217e-08	3.63212e-07
20.840	9.22981e-08	-4.16923e-08	5.06058e-08	5.80018e-07	4.65254e-07	1.04527e-06	7.72188e-07	5.09497e-07	1.28168e-06	1.90283e-06	1.24858e-06	3.15141e-06	1.28842e-07	-3.50247e-08	9.38169e-08	1.63284e-08	-5.48635e-09	1.08420e-08	-1.79726e-08	-1.82048e-07	-2.00021e-07	4.09968e-07	-4.67257e-08	3.63243e-07
20.865	9.04420e-08	-4.08539e-08	4.95882e-08	5.79022e-07	4.64494e-07	1.04352e-06	7.72079e-07	5.09660e-07	1.28174e-06	1.90061e-06	1.24670e-06	3.14731e-06	1.27824e-07	-3.47480e-08	9.30756e-08	1.61732e-08	-5.43421e-09	1.07390e-08	-1.89227e-08	-1.82040e-07	-2.00962e-07	4.10000e-07	-4.67292e-08	3.63270e-07
20.890	8.85931e-08	-4.00187e-08	4.85744e-08	5.78024e-07	4.63737e-07	1.04176e-06	7.71972e-07	5.09823e-07	1.28179e-06	1.89838e-06	1.24483e-06	3.14321e-06	1.26812e-07	-3.44730e-08	9.23391e-08	1.60192e-08	-5.38248e-09	1.06368e-08	-1.98663e-08	-1.82030e-07	-2.01896e-07	4.10028e-07	-4.67324e-08	3.63295e-07
20.914	8.67515e-08	-3.91868e-08	4.75647e-08	5.77024e-07	4.62982e-07	1.04001e-06	7.71868e-07	5.09985e-07	1.28185e-06	1.89615e-06	1.24296e-06	3.13911e-06	1.25807e-07	-3.41997e-08	9.16072e-08	1.58665e-08	-5.33115e-09	1.05353e-08	-2.08035e-08	-1.82018e-07	-2.02822e-07	4.10052e-07	-4.67352e-08	3.63317e-07
20.939	8.49171e-08	-3.83582e-08	4.65589e-08	5.76023e-07	4.62229e-07	1.03825e-06	7.71766e-07	5.10147e-07	1.28191e-06	1.89391e-06	1.24110e-06	3.13501e-06	1.24808e-07	-3.39283e-08	9.08800e-08	1.57149e-08	-5.28023e-09	1.04347e-08	-2.17341e-08	-1.82005e-07	-2.03740e-07	4.10073e-07	-4.67376e-08	3.63336e-07
20.963	8.30900e-08	-3.75328e-08	4.55572e-08	5.75020e-07	4.61478e-07	1.03650e-06	7.71666e-07	5.10308e-07	1.28197e-06	1.89166e-06	1.23924e-06	3.13090e-06	1.23816e-07	-3.36585e-08	9.01575e-08	1.55646e-08	-5.22971e-09	1.03349e-08	-2.26583e-08	-1.81991e-07	-2.04649e-07	4.10091e-07	-4.67397e-08	3.63351e-07
20.988	8.12703e-08	-3.67109e-08	4.45595e-08	5.74016e-07	4.60729e-07	1.03475e-06	7.71569e-07	5.10468e-07	1.28204e-06	1.88940e-06	1.23739e-06	3.12679e-06	1.22830e-07	-3.33906e-08	8.94397e-08	1.54154e-08	-5.17960e-09	1.02358e-08	-2.35759e-08	-1.81976e-07	-2.05551e-07	4.10105e-07	-4.67413e-08	3.63364e-07
21.012	7.94581e-08	-3.58923e-08	4.35658e-08	5.73011e-07	4.59983e-07	1.03299e-06	7.71474e-07	5.10628e-07	1.28210e-06	1.88714e-06	1.23554e-06	3.12268e-06	1.21851e-07	-3.31244e-08	8.87266e-08	1.52675e-08	-5.12989e-09	1.01376e-08	-2.44870e-08	-1.81959e-07	-2.06446e-07	4.10116e-07	-4.67425e-08	3.63374e-07
21.037	7.76534e-08	-3.50771e-08	4.25763e-08	5.72004e-07	4.59238e-07	1.03124e-06	7.71381e-07	5.10788e-07	1.28217e-06	1.88487e-06	1.23369e-06	3.11857e-06	1.20878e-07	-3.28599e-08	8.80183e-08	1.51207e-08	-5.08058e-09	1.00402e-08	-2.53915e-08	-1.81940e-07	-2.07332e-07	4.10124e-07	-4.67434e-08	3.63380e-07
21.062	7.58562e-08	-3.42652e-08	4.15910e-08	5.70996e-07	4.58496e-07	1.02949e-06	7.71290e-07	5.10947e-07	1.28224e-06	1.88260e-06	1.23185e-06	3.11445e-06	1.19912e-07	-3.25972e-08	8.73147e-08	1.49752e-08	-5.03168e-09	9.94351e-09	-2.62895e-08	-1.81920e-07	-2.08210e-07	4.10128e-07	-4.67438e-08	3.63384e-07
21.086	7.40666e-08	-3.34569e-08	4.06098e-08	5.69987e-07	4.57756e-07	1.02774e-06	7.71201e-07	5.11105e-07	1.28231e-06	1.88032e-06	1.23002e-06	3.11034e-06	1.18952e-07	-3.23363e-08	8.66158e-08	1.48309e-08	-4.98318e-09	9.84767e-09	-2.71808e-08	-1.81899e-07	-2.09080e-07	4.10128e-07	-4.67439e-08	3.63384e-07
21.111	7.22847e-08	-3.26519e-08	3.96327e-08	5.68976e-07	4.57018e-07	1.02599e-06	7.71114e-07	5.11262e-07	1.28238e-06	1.87803e-06	1.22819e-06	3.10622e-06	1.17999e-07	-3.20772e-08	8.59217e-08	1.46877e-08	-4.93509e-09	9.75263e-09	-2.80656e-08	-1.81876e-07	-2.09942e-07	4.10125e-07	-4.67436e-08	3.63382e-07
21.135	7.05104e-08	-3.18505e-08	3.86599e-08	5.67964e-07	4.56282e-07	1.02425e-06	7.71029e-07	5.11419e-07	1.28245e-06	1.87574e-06	1.22636e-06	3.10210e-06	1.17052e-07	-3.18198e-08	8.52323e-08	1.45458e-08	-4.88740e-09	9.65839e-09	-2.89438e-08	-1.81852e-07	-2.10796e-07	4.10119e-07	-4.67428e-08	3.63376e-07
21.160	6.87439e-08	-3.10525e-08	3.76914e-08	5.66952e-07	4.55549e-07	1.02250e-06	7.70946e-07	5.11575e-07	1.28252e-06	1.87344e-06	1.22454e-06	3.09798e-06	1.16112e-07	-3.15642e-08	8.45477e-08	1.44050e-08	-4.84011e-09	9.56493e-09	-2.98153e-08	-1.81827e-07	-2.11642e-07	4.10109e-07	-4.67417e-08	3.63367e-07
21.185	6.69852e-08	-3.02581e-08	3.67271e-08	5.65938e-07	4.54817e-07	1.02076e-06	7.70865e-07	5.11730e-07	1.28260e-06	1.87114e-06	1.22272e-06	3.09386e-06	1.15178e-07	-3.13104e-08	8.38679e-08	1.42655e-08	-4.79322e-09	9.47228e-09	-3.06802e-08	-1.81800e-07	-2.12480e-07	4.10095e-07	-4.67401e-08	3.63355e-07
21.209	6.52344e-08	-2.94672e-08	3.57672e-08	5.64923e-07	4.54088e-07	1.01901e-06	7.70786e-07	5.11885e-07	1.28267e-06	1.86883e-06	1.22091e-06	3.08974e-06	1.14251e-07	-3.10584e-08	8.31928e-08	1.41272e-08	-4.74674e-09	9.38041e-09	-3.15385e-08	-1.81771e-07	-2.13310e-07	4.10078e-07	-4.67382e-08	3.63340e-07
21.234	6.34915e-08	-2.86799e-08	3.48115e-08	5.63907e-07	4.53361e-07	1.01727e-06	7.70709e-07	5.12039e-07	1.28275e-06	1.86652e-06	1.21910e-06	3.08562e-06	1.13331e-07	-3.08082e-08	8.25225e-08	1.39900e-08	-4.70065e-09	9.28934e-09	-3.23900e-08	-1.81742e-07	-2.14132e-07	4.10057e-07	-4.67358e-08	3.63321e-07
21.258	6.17565e-08	-2.78962e-08	3.38603e-08	5.62890e-07	4.52637e-07	1.01553e-06	7.70634e-07	5.12191e-07	1.28283e-06	1.86420e-06	1.21730e-06	3.08150e-06	1.12417e-07	-3.05597e-08	8.18570e-08	1.38540e-08	-4.65497e-09	9.19906e-09	-3.32350e-08	-1.81711e-07	-2.14945e-07	4.10033e-07	-4.67330e-08	3.63300e-07
21.283	6.00295e-08	-2.71161e-08	3.29134e-08	5.61872e-07	4.51914e-07	1.01379e-06	7.70560e-07	5.12344e-07	1.28290e-06	1.86187e-06	1.21550e-06	3.07738e-06	1.11509e-07	-3.03131e-08	8.11964e-08	1.37193e-08	-4.60969e-09	9.10958e-09	-3.40732e-08	-1.81678e-07	-2.15751e-07	4.10005e-07	-4.67298e-08	3.63275e-07
21.307	5.83105e-08	-2.63396e-08	3.19709e-08	5.60853e-07	4.51194e-07	1.01205e-06	7.70488e-07	5.12495e-07	1.28298e-06	1.85954e-06	1.21371e-06	3.07325e-06	1.10609e-07	-3.00682e-08	8.05405e-08	1.35857e-08	-4.56481e-09	9.02088e-09	-3.49047e-08	-1.81644e-07	-2.16549e-07	4.09973e-07	-4.67262e-08	3.63247e-07
21.332	5.65997e-08	-2.55668e-08	3.10329e-08	5.59834e-07	4.50476e-07	1.01031e-06	7.70418e-07	5.12645e-07	1.28306e-06	1.85721e-06	1.21192e-06	3.06913e-06	1.09715e-07	-2.98251e-08	7.98894e-08	1.34533e-08	-4.52032e-09	8.93298e-09	-3.57295e-08	-1.81609e-07	-2.17338e-07	4.09938e-07	-4.67222e-08	3.63216e-07
21.357	5.48970e-08	-2.47977e-08	3.00993e-08	5.58813e-07	4.49761e-07	1.00857e-06	7.70349e-07	5.12795e-07	1.28314e-06	1.85487e-06	1.21014e-06	3.06501e-06	1.08827e-07	-2.95839e-08	7.92431e-08	1.33221e-08	-4.47624e-09	8.84586e-09	-3.65476e-08	-1.81572e-07	-2.18119e-07	4.09899e-07	-4.67178e-08	3.63182e-07
21.381	5.32026e-08	-2.40323e-08	2.91703e-08	5.57792e-07	4.49047e-07	1.00684e-06	7.70282e-07	5.12943e-07	1.28323e-06	1.85252e-06	1.20836e-06	3.06088e-06	1.07946e-07	-2.93444e-08	7.86017e-08	1.31921e-08	-4.43255e-09	8.75953e-09	-3.73589e-08	-1.81534e-07	-2.18892e-07	4.09857e-07	-4.67130e-08	3.63144e-07
21.406	5.15163e-08	-2.32706e-08	2.82457e-08	5.56771e-07	4.48336e-07	1.00511e-06	7.70217e-07	5.13090e-07	1.28331e-06	1.85017e-06	1.20658e-06	3.05676e-06	1.07072e-07	-2.91067e-08	7.79651e-08	1.30633e-08	-4.38927e-09	8.67399e-09	-3.81635e-08	-1.81494e-07	-2.19657e-07	4.09811e-07	-4.67077e-08	3.63103e-07
21.430	4.98384e-08	-2.25127e-08	2.73257e-08	5.55748e-07	4.47627e-07	1.00338e-06	7.70153e-07	5.13237e-07	1.28339e-06	1.84782e-06	1.20482e-06	3.05264e-06	1.06204e-07	-2.88709e-08	7.73333e-08	1.29356e-08	-4.34638e-09	8.58923e-09	-3.89614e-08	-1.81453e-07	-2.20414e-07	4.09761e-07	-4.67020e-08	3.63059e-07
21.455	4.81688e-08	-2.17585e-08	2.64103e-08	5.54725e-07	4.46921e-07	1.00165e-06	7.70090e-07	5.13383e-07	1.28347e-06	1.84546e-06	1.20305e-06	3.04851e-06	1.05343e-07	-2.86368e-08	7.67064e-08	1.28091e-08	-4.30389e-09	8.50526e-09	-3.97524e-08	-1.81410e-07	-2.21163e-07	4.09707e-07	-4.66959e-08	3.63011e-07
21.479	4.65077e-08	-2.10081e-08	2.54995e-08	5.53701e-07	4.46217e-07	9.99918e-07	7.70029e-07	5.13527e-07	1.28356e-06	1.84310e-06	1.20129e-06	3.04439e-06	1.04489e-07	-2.84046e-08	7.60843e-08	1.26839e-08	-4.26179e-09	8.42207e-09	-4.05367e-08	-1.81366e-07	-2.21903e-07	4.09650e-07	-4.66894e-08	3.62960e-07
21.504	4.48549e-08	-2.02616e-08	2.45934e-08	5.52677e-07	4.45515e-07	9.98192e-07	7.69969e-07	5.13670e-07	1.28364e-06	1.84073e-06	1.19954e-06	3.04027e-06	1.03641e-07	-2.81741e-08	7.54670e-08	1.25598e-08	-4.22009e-09	8.33967e-09	-4.13142e-08	-1.81321e-07	-2.22635e-07	4.09589e-07	-4.66824e-08	3.62906e-07
21.529	4.32107e-08	-1.95188e-08	2.36919e-08	5.51653e-07	4.44815e-07	9.96468e-07	7.69911e-07	5.13813e-07	1.28372e-06	1.83836e-06	1.19779e-06	3.03615e-06	1.02800e-07	-2.79455e-08	7.48546e-08	1.24368e-08	-4.17879e-09	8.25805e-09	-4.20849e-08	-1.81274e-07	-2.23359e-07	4.09524e-07	-4.66750e-08	3.62849e-07
21.553	4.15750e-08	-1.87800e-08	2.27950e-08	5.50628e-07	4.44118e-07	9.94746e-07	7.69854e-07	5.13954e-07	1.28381e-06	1.83598e-06	1.19605e-06	3.03203e-06	1.01966e-07	-2.77187e-08	7.42471e-08	1.23151e-08	-4.13789e-09	8.17721e-09	-4.28488e-08	-1.81226e-07	-2.24075e-07	4.09456e-07	-4.66672e-08	3.62788e-07
21.578	3.99479e-08	-1.80450e-08	2.19029e-08	5.49602e-07	4.43423e-07	9.93025e-07	7.69798e-07	5.14094e-07	1.28389e-06	1.83360e-06	1.19431e-06	3.02791e-06	1.01138e-07	-2.74937e-08	7.36445e-08	1.21945e-08	-4.09737e-09	8.09715e-09	-4.36058e-08	-1.81177e-07	-2.24783e-07	4.09383e-07	-4.66590e-08	3.62724e-07
21.602	3.83295e-08	-1.73139e-08	2.10156e-08	5.48576e-07	4.42731e-07	9.91307e-07	7.69744e-07	5.14233e-07	1.28398e-06	1.83121e-06	1.19257e-06	3.02379e-06	1.00317e-07	-2.72705e-08	7.30467e-08	1.20751e-08	-4.05726e-09	8.01787e-09	-4.43560e-08	-1.81126e-07	-2.25482e-07	4.09307e-07	-4.66503e-08	3.62657e-07
21.627	3.67197e-08	-1.65868e-08	2.01329e-08	5.47550e-07	4.42040e-07	9.89591e-07	7.69690e-07	5.14371e-07	1.28406e-06	1.82882e-06	1.19084e-06	3.01967e-06	9.95030e-08	-2.70492e-08	7.24538e-08	1.19569e-08	-4.01753e-09	7.93937e-09	-4.50994e-08	-1.81074e-07	-2.26173e-07	4.09228e-07	-4.66412e-08	3.62586e-07
21.651	3.51187e-08	-1.58636e-08	1.92551e-08	5.46524e-07	4.41352e-07	9.87876e-07	7.69638e-07	5.14507e-07	1.28414e-06	1.82643e-06	1.18912e-06	3.01555e-06	9.86954e-08	-2.68297e-08	7.18657e-08	1.18399e-08	-3.97820e-09	7.86165e-09	-4.58359e-08	-1.81020e-07	-2.26856e-07	4.09144e-07	-4.66317e-08	3.62512e-07
21.676	3.35265e-08	-1.51443e-08	1.83821e-08	5.45497e-07	4.40667e-07	9.86164e-07	7.69587e-07	5.14642e-07	1.28423e-06	1.82404e-06	1.18740e-06	3.01144e-06	9.78946e-08	-2.66120e-08	7.12826e-08	1.17240e-08	-3.93927e-09	7.78471e-09	-4.65655e-08	-1.80965e-07	-2.27530e-07	4.09057e-07	-4.66218e-08	3.62435e-07
21.701	3.19430e-08	-1.44291e-08	1.75139e-08	5.44470e-07	4.39984e-07	9.84454e-07	7.69536e-07	5.14776e-07	1.28431e-06	1.82164e-06	1.18569e-06	3.00732e-06	9.71004e-08	-2.63961e-08	7.07044e-08	1.16093e-08	-3.90072e-09	7.70854e-09	-4.72883e-08	-1.80908e-07	-2.28196e-07	4.08966e-07	-4.66114e-08	3.62354e-07
21.725	3.03685e-08	-1.37178e-08	1.66506e-08	5.43443e-07	4.39303e-07	9.82747e-07	7.69487e-07	5.14909e-07	1.28440e-06	1.81923e-06	1.18398e-06	3.00321e-06	9.63130e-08	-2.61820e-08	7.01310e-08	1.14957e-08	-3.86257e-09	7.63314e-09	-4.80041e-08	-1.80850e-07	-2.28854e-07	4.08871e-07	-4.66005e-08	3.62270e-07
21.750	2.88029e-08	-1.30106e-08	1.57922e-08	5.42416e-07	4.38625e-07	9.81041e-07	7.69439e-07	5.15041e-07	1.28448e-06	1.81682e-06	1.18227e-06	2.99910e-06	9.55324e-08	-2.59698e-08	6.95625e-08	1.13833e-08	-3.82481e-09	7.55852e-09	-4.87131e-08	-1.80791e-07	-2.29504e-07	4.08772e-07	-4.65893e-08	3.62182e-07
21.774	2.72462e-08	-1.23075e-08	1.49388e-08	5.41389e-07	4.37949e-07	9.79338e-07	7.69392e-07	5.15171e-07	1.28456e-06	1.81441e-06	1.18058e-06	2.99499e-06	9.47584e-08	-2.57594e-08	6.89990e-08	1.12721e-08	-3.78744e-09	7.48467e-09	-4.94152e-08	-1.80730e-07	-2.30145e-07	4.08669e-07	-4.65776e-08	3.62092e-07
21.799	2.56986e-08	-1.16084e-08	1.40902e-08	5.40362e-07	4.37275e-07	9.77637e-07	7.69345e-07	5.15299e-07	1.28464e-06	1.81200e-06	1.17888e-06	2.99088e-06	9.39912e-08	-2.55509e-08	6.84404e-08	1.11621e-08	-3.75046e-09	7.41160e-09	-5.01103e-08	-1.80668e-07	-2.30778e-07	4.08563e-07	-4.65655e-08	3.61997e-07
21.823	2.41601e-08	-1.09134e-08	1.32466e-08	5.39335e-07	4.36604e-07	9.75939e-07	7.69300e-07	5.15427e-07	1.28473e-06	1.80958e-06	1.17719e-06	2.98678e-06	9.32308e-08	-2.53441e-08	6.78866e-08	1.10532e-08	-3.71388e-09	7.33929e-09	-5.07986e-08	-1.80604e-07	-2.31403e-07	4.08452e-07	-4.65529e-08	3.61900e-07
21.848	2.26306e-08	-1.02225e-08	1.24081e-08	5.38308e-07	4.35935e-07	9.74243e-07	7.69255e-07	5.15553e-07	1.28481e-06	1.80716e-06	1.17551e-06	2.98267e-06	9.24771e-08	-2.51393e-08	6.73378e-08	1.09454e-08	-3.67768e-09	7.26775e-09	-5.14799e-08	-1.80539e-07	-2.32019e-07	4.08338e-07	-4.65399e-08	3.61798e-07
21.873	2.11103e-08	-9.53580e-09	1.15745e-08	5.37281e-07	4.35269e-07	9.72550e-07	7.69211e-07	5.15677e-07	1.28489e-06	1.80474e-06	1.17383e-06	2.97857e-06	9.17301e-08	-2.49362e-08	6.67939e-08	1.08389e-08	-3.64187e-09	7.19699e-09	-5.21542e-08	-1.80473e-07	-2.32627e-07	4.08220e-07	-4.65264e-08	3.61694e-07
21.897	1.95992e-08	-8.85322e-09	1.07460e-08	5.36254e-07	4.34605e-07	9.70860e-07	7.69167e-07	5.15800e-07	1.28497e-06	1.80231e-06	1.17216e-06	2.97447e-06	9.09899e-08	-2.47350e-08	6.62549e-08	1.07334e-08	-3.60644e-09	7.12699e-09	-5.28216e-08	-1.80405e-07	-2.33226e-07	4.08098e-07	-4.65125e-08	3.61586e-07
21.922	1.80973e-08	-8.17481e-09	9.92254e-09	5.35228e-07	4.33944e-07	9.69172e-07	7.69124e-07	5.15922e-07	1.28505e-06	1.79988e-06	1.17049e-06	2.97038e-06	9.02565e-08	-2.45356e-08	6.57209e-08	1.06292e-08	-3.57141e-09	7.05775e-09	-5.34821e-08	-1.80336e-07	-2.33818e-07	4.07973e-07	-4.64982e-08	3.61474e-07
21.946	1.66048e-08	-7.50060e-09	9.10418e-09	5.34201e-07	4.33285e-07	9.67486e-07	7.69082e-07	5.16042e-07	1.28512e-06	1.79745e-06	1.16883e-06	2.96628e-06	8.95299e-08	-2.43381e-08	6.51918e-08	1.05260e-08	-3.53676e-09	6.98928e-09	-5.41356e-08	-1.80265e-07	-2.34401e-07	4.07843e-07	-4.64834e-08	3.61360e-07
21.971	1.51216e-08	-6.83060e-09	8.29095e-09	5.33175e-07	4.32628e-07	9.65804e-07	7.69041e-07	5.16160e-07	1.28520e-06	1.79502e-06	1.16718e-06	2.96219e-06	8.88100e-08	-2.41424e-08	6.46676e-08	1.04241e-08	-3.50250e-09	6.92157e-09	-5.47821e-08	-1.80193e-07	-2.34975e-07	4.07710e-07	-4.64682e-08	3.61241e-07
21.996	1.36477e-08	-6.16485e-09	7.48286e-09	5.32150e-07	4.31974e-07	9.64124e-07	7.69000e-07	5.16277e-07	1.28528e-06	1.79258e-06	1.16553e-06	2.95810e-06	8.80969e-08	-2.39485e-08	6.41484e-08	1.03233e-08	-3.46863e-09	6.85463e-09	-5.54216e-08	-1.80120e-07	-2.35541e-07	4.07572e-07	-4.64526e-08	3.61120e-07
22.020	1.21833e-08	-5.50334e-09	6.67993e-09	5.31124e-07	4.31323e-07	9.62447e-07	7.68959e-07	5.16393e-07	1.28535e-06	1.79014e-06	1.16388e-06	2.95402e-06	8.73906e-08	-2.37565e-08	6.36340e-08	1.02236e-08	-3.43514e-09	6.78845e-09	-5.60541e-08	-1.80045e-07	-2.36099e-07	4.07431e-07	-4.64365e-08	3.60995e-07
22.045	1.07283e-08	-4.84612e-09	5.88219e-09	5.30099e-07	4.30674e-07	9.60773e-07	7.68919e-07	5.16506e-07	1.28542e-06	1.78770e-06	1.16224e-06	2.94994e-06	8.66910e-08	-2.35664e-08	6.31247e-08	1.01251e-08	-3.40203e-09	6.72303e-09	-5.66797e-08	-1.79969e-07	-2.36648e-07	4.07286e-07	-4.64200e-08	3.60866e-07
22.069	9.28287e-09	-4.19319e-09	5.08967e-09	5.29075e-07	4.30027e-07	9.59102e-07	7.68879e-07	5.16618e-07	1.28550e-06	1.78525e-06	1.16060e-06	2.94586e-06	8.59983e-08	-2.33780e-08	6.26203e-08	1.00277e-08	-3.36931e-09	6.65837e-09	-5.72982e-08	-1.79891e-07	-2.37189e-07	4.07137e-07	-4.64030e-08	3.60734e-07
22.094	7.84698e-09	-3.54458e-09	4.30239e-09	5.28051e-07	4.29383e-07	9.57434e-07	7.68840e-07	5.16729e-07	1.28557e-06	1.78281e-06	1.15897e-06	2.94178e-06	8.53124e-08	-2.31916e-08	6.21208e-08	9.93144e-09	-3.33698e-09	6.59447e-09	-5.79097e-08	-1.79812e-07	-2.37722e-07	4.06984e-07	-4.63855e-08	3.60599e-07
22.118	6.42068e-09	-2.90031e-09	3.52038e-09	5.27027e-07	4.28742e-07	9.55769e-07	7.68800e-07	5.16837e-07	1.28564e-06	1.78036e-06	1.15735e-06	2.93771e-06	8.46332e-08	-2.30070e-08	6.16263e-08	9.83634e-09	-3.30502e-09	6.53132e-09	-5.85143e-08	-1.79732e-07	-2.38246e-07	4.06827e-07	-4.63677e-08	3.60460e-07
22.143	5.00403e-09	-2.26039e-09	2.74365e-09	5.26004e-07	4.28103e-07	9.54107e-07	7.68762e-07	5.16944e-07	1.28571e-06	1.77791e-06	1.15573e-06	2.93364e-06	8.39609e-08	-2.28242e-08	6.11367e-08	9.74238e-09	-3.27345e-09	6.46893e-09	-5.91117e-08	-1.79650e-07	-2.38762e-07	4.06667e-07	-4.63494e-08	3.60317e-07
22.168	3.59707e-09	-1.62484e-09	1.97222e-09	5.24982e-07	4.27466e-07	9.52448e-07	7.68723e-07	5.17050e-07	1.28577e-06	1.77545e-06	1.15412e-06	2.92957e-06	8.32953e-08	-2.26433e-08	6.06521e-08	9.64956e-09	-3.24226e-09	6.40730e-09	-5.97022e-08	-1.79567e-07	-2.39269e-07	4.06502e-07	-4.63306e-08	3.60172e-07
22.192	2.19983e-09	-9.93691e-10	1.20614e-09	5.23960e-07	4.26832e-07	9.50792e-07	7.68685e-07	5.17153e-07	1.28584e-06	1.77300e-06	1.15251e-06	2.92551e-06	8.26366e-08	-2.24642e-08	6.01724e-08	9.55787e-09	-3.21146e-09	6.34642e-09	-6.02856e-08	-1.79483e-07	-2.39768e-07	4.06334e-07	-4.63114e-08	3.60022e-07
22.217	8.12360e-10	-3.66954e-10	4.45406e-10	5.22939e-07	4.26201e-07	9.49140e-07	7.68646e-07	5.17255e-07	1.28590e-06	1.77054e-06	1.15091e-06	2.92145e-06	8.19847e-08	-2.22870e-08	5.96977e-08	9.46732e-09	-3.18103e-09	6.28629e-09	-6.08620e-08	-1.79397e-07	-2.40259e-07	4.06161e-07	-4.62918e-08	3.59870e-07
22.241	-5.65297e-10	2.55352e-10	-3.09945e-10	5.21919e-07	4.25572e-07	9.47491e-07	7.68608e-07	5.17355e-07	1.28596e-06	1.76809e-06	1.14931e-06	2.91740e-06	8.13396e-08	-2.21116e-08	5.92280e-08	9.37790e-09	-3.15098e-09	6.22692e-09	-6.14313e-08	-1.79310e-07	-2.40741e-07	4.05985e-07	-4.62717e-08	3.59713e-07
22.266	-1.93310e-09	8.73206e-10	-1.05989e-09	5.20899e-07	4.24945e-07	9.45845e-07	7.68570e-07	5.17453e-07	1.28602e-06	1.76563e-06	1.14772e-06	2.91335e-06	8.07013e-08	-2.19381e-08	5.87632e-08	9.28961e-09	-3.12132e-09	6.16829e-09	-6.19935e-08	-1.79221e-07	-2.41215e-07	4.05805e-07	-4.62511e-08	3.59554e-07
22.290	-3.29101e-09	1.48659e-09	-1.80442e-09	5.19881e-07	4.24322e-07	9.44202e-07	7.68532e-07	5.17549e-07	1.28608e-06	1.76316e-06	1.14613e-06	2.90930e-06	8.00698e-08	-2.17664e-08	5.83034e-08	9.20244e-09	-3.09203e-09	6.11041e-09	-6.25487e-08	-1.79131e-07	-2.41680e-07	4.05621e-07	-4.62302e-08	3.59391e-07
22.315	-4.63897e-09	2.09549e-09	-2.54349e-09	5.18863e-07	4.23701e-07	9.42563e-07	7.68494e-07	5.17643e-07	1.28614e-06	1.76070e-06	1.14455e-06	2.90526e-06	7.94451e-08	-2.15966e-08	5.78485e-08	9.11641e-09	-3.06312e-09	6.05328e-09	-6.30969e-08	-1.79040e-07	-2.42137e-07	4.05433e-07	-4.62087e-08	3.59224e-07
22.340	-5.97697e-09	2.69987e-09	-3.27709e-09	5.17846e-07	4.23082e-07	9.40928e-07	7.68455e-07	5.17736e-07	1.28619e-06	1.75824e-06	1.14298e-06	2.90122e-06	7.88273e-08	-2.14287e-08	5.73986e-08	9.03149e-09	-3.03459e-09	5.99690e-09	-6.36379e-08	-1.78947e-07	-2.42585e-07	4.05241e-07	-4.61869e-08	3.59054e-07
22.364	-7.30494e-09	3.29974e-09	-4.00520e-09	5.16830e-07	4.22466e-07	9.39296e-07	7.68417e-07	5.17826e-07	1.28624e-06	1.75577e-06	1.14141e-06	2.89718e-06	7.82163e-08	-2.12626e-08	5.69537e-08	8.94770e-09	-3.00644e-09	5.94127e-09	-6.41719e-08	-1.78853e-07	-2.43025e-07	4.05045e-07	-4.61646e-08	3.58881e-07
22.389	-8.62285e-09	3.89505e-09	-4.72780e-09	5.15815e-07	4.21853e-07	9.37667e-07	7.68378e-07	5.17914e-07	1.28629e-06	1.75331e-06	1.13985e-06	2.89315e-06	7.76121e-08	-2.10983e-08	5.65138e-08	8.86504e-09	-2.97866e-09	5.88638e-09	-6.46988e-08	-1.78758e-07	-2.43456e-07	4.04846e-07	-4.61418e-08	3.58704e-07
22.413	-9.93066e-09	4.48581e-09	-5.44485e-09	5.14801e-07	4.21242e-07	9.36042e-07	7.68340e-07	5.18001e-07	1.28634e-06	1.75084e-06	1.13829e-06	2.88913e-06	7.70147e-08	-2.09359e-08	5.60788e-08	8.78349e-09	-2.95126e-09	5.83223e-09	-6.52186e-08	-1.78661e-07	-2.43879e-07	4.04642e-07	-4.61186e-08	3.58523e-07
22.438	-1.12283e-08	5.07199e-09	-6.15635e-09	5.13788e-07	4.20634e-07	9.34421e-07	7.68301e-07	5.18085e-07	1.28639e-06	1.74837e-06	1.13674e-06	2.88511e-06	7.64242e-08	-2.07754e-08	5.56488e-08	8.70306e-09	-2.92424e-09	5.77882e-09	-6.57313e-08	-1.78563e-07	-2.44294e-07	4.04435e-07	-4.60950e-08	3.58340e-07
22.462	-1.25158e-08	5.65356e-09	-6.86226e-09	5.12776e-07	4.20028e-07	9.32804e-07	7.68261e-07	5.18168e-07	1.28643e-06	1.74590e-06	1.13519e-06	2.88109e-06	7.58405e-08	-2.06167e-08	5.52238e-08	8.62374e-09	-2.89759e-09	5.72616e-09	-6.62369e-08	-1.78463e-07	-2.44700e-07	4.04223e-07	-4.60709e-08	3.58152e-07
22.487	-1.37931e-08	6.23052e-09	-7.56257e-09	5.11765e-07	4.19425e-07	9.31190e-07	7.68222e-07	5.18248e-07	1.28647e-06	1.74343e-06	1.13365e-06	2.87708e-06	7.52636e-08	-2.04599e-08	5.48037e-08	8.54554e-09	-2.87131e-09	5.67423e-09	-6.67354e-08	-1.78362e-07	-2.45098e-07	4.04008e-07	-4.60464e-08	3.57962e-07
22.512	-1.50601e-08	6.80285e-09	-8.25726e-09	5.10755e-07	4.18825e-07	9.29580e-07	7.68182e-07	5.18326e-07	1.28651e-06	1.74096e-06	1.13212e-06	2.87308e-06	7.46935e-08	-2.03049e-08	5.43886e-08	8.46845e-09	-2.84541e-09	5.62304e-09	-6.72268e-08	-1.78260e-07	-2.45487e-07	4.03789e-07	-4.60214e-08	3.57768e-07
22.536	-1.63168e-08	7.37052e-09	-8.94630e-09	5.09747e-07	4.18227e-07	9.27974e-07	7.68141e-07	5.18402e-07	1.28654e-06	1.73849e-06	1.13059e-06	2.86908e-06	7.41303e-08	-2.01518e-08	5.39785e-08	8.39247e-09	-2.81988e-09	5.57259e-09	-6.77111e-08	-1.78157e-07	-2.45868e-07	4.03566e-07	-4.59960e-08	3.57570e-07
22.561	-1.75632e-08	7.93353e-09	-9.62967e-09	5.08740e-07	4.17632e-07	9.26372e-07	7.68100e-07	5.18476e-07	1.28658e-06	1.73602e-06	1.12906e-06	2.86508e-06	7.35740e-08	-2.00006e-08	5.35734e-08	8.31760e-09	-2.79472e-09	5.52288e-09	-6.81883e-08	-1.78052e-07	-2.46240e-07	4.03339e-07	-4.59701e-08	3.57369e-07
22.585	-1.87992e-08	8.49184e-09	-1.03074e-08	5.07734e-07	4.17040e-07	9.24774e-07	7.68059e-07	5.18548e-07	1.28661e-06	1.73355e-06	1.12755e-06	2.86110e-06	7.30244e-08	-1.98512e-08	5.31732e-08	8.24384e-09	-2.76994e-09	5.47390e-09	-6.86583e-08	-1.77946e-07	-2.46604e-07	4.03109e-07	-4.59438e-08	3.57165e-07
22.610	-2.00248e-08	9.04546e-09	-1.09793e-08	5.06730e-07	4.16450e-07	9.23180e-07	7.68017e-07	5.18618e-07	1.28663e-06	1.73108e-06	1.12603e-06	2.85711e-06	7.24817e-08	-1.97036e-08	5.27780e-08	8.17118e-09	-2.74553e-09	5.42566e-09	-6.91212e-08	-1.77838e-07	-2.46959e-07	4.02874e-07	-4.59171e-08	3.56957e-07
22.634	-2.12399e-08	9.59435e-09	-1.16456e-08	5.05727e-07	4.15863e-07	9.21590e-07	7.67975e-07	5.18685e-07	1.28666e-06	1.72861e-06	1.12453e-06	2.85313e-06	7.19458e-08	-1.95580e-08	5.23878e-08	8.09963e-09	-2.72148e-09	5.37814e-09	-6.95771e-08	-1.77729e-07	-2.47306e-07	4.02636e-07	-4.58899e-08	3.56746e-07
22.659	-2.24446e-08	1.01385e-08	-1.23061e-08	5.04725e-07	4.15279e-07	9.20004e-07	7.67932e-07	5.18750e-07	1.28668e-06	1.72613e-06	1.12303e-06	2.84916e-06	7.14168e-08	-1.94142e-08	5.20026e-08	8.02918e-09	-2.69781e-09	5.33136e-09	-7.00257e-08	-1.77619e-07	-2.47645e-07	4.02394e-07	-4.58623e-08	3.56531e-07
22.684	-2.36387e-08	1.06779e-08	-1.29608e-08	5.03725e-07	4.14697e-07	9.18422e-07	7.67888e-07	5.18813e-07	1.28670e-06	1.72366e-06	1.12153e-06	2.84519e-06	7.08946e-08	-1.92722e-08	5.16224e-08	7.95982e-09	-2.67451e-09	5.28531e-09	-7.04673e-08	-1.77507e-07	-2.47975e-07	4.02147e-07	-4.58343e-08	3.56313e-07
22.708	-2.48222e-08	1.12125e-08	-1.36097e-08	5.02726e-07	4.14118e-07	9.16844e-07	7.67843e-07	5.18874e-07	1.28672e-06	1.72119e-06	1.12005e-06	2.84123e-06	7.03792e-08	-1.91321e-08	5.12471e-08	7.89157e-09	-2.65157e-09	5.23999e-09	-7.09017e-08	-1.77395e-07	-2.48296e-07	4.01898e-07	-4.58058e-08	3.56092e-07
22.733	-2.59952e-08	1.17424e-08	-1.42528e-08	5.01729e-07	4.13542e-07	9.15271e-07	7.67798e-07	5.18932e-07	1.28673e-06	1.71871e-06	1.11856e-06	2.83728e-06	6.98706e-08	-1.89939e-08	5.08768e-08	7.82441e-09	-2.62901e-09	5.19540e-09	-7.13290e-08	-1.77280e-07	-2.48609e-07	4.01644e-07	-4.57769e-08	3.55867e-07
22.757	-2.71575e-08	1.22674e-08	-1.48901e-08	5.00733e-07	4.12969e-07	9.13702e-07	7.67752e-07	5.18988e-07	1.28674e-06	1.71624e-06	1.11709e-06	2.83333e-06	6.93689e-08	-1.88575e-08	5.05115e-08	7.75834e-09	-2.60681e-09	5.15153e-09	-7.17491e-08	-1.77165e-07	-2.48914e-07	4.01386e-07	-4.57475e-08	3.55639e-07
22.782	-2.83092e-08	1.27876e-08	-1.55215e-08	4.99739e-07	4.12398e-07	9.12137e-07	7.67705e-07	5.19041e-07	1.28675e-06	1.71377e-06	1.11562e-06	2.82939e-06	6.88740e-08	-1.87229e-08	5.01511e-08	7.69337e-09	-2.58498e-09	5.10839e-09	-7.21621e-08	-1.77048e-07	-2.49210e-07	4.01125e-07	-4.57178e-08	3.55407e-07
22.807	-2.94501e-08	1.33030e-08	-1.61471e-08	4.98746e-07	4.11830e-07	9.10576e-07	7.67658e-07	5.19092e-07	1.28675e-06	1.71130e-06	1.11415e-06	2.82545e-06	6.83860e-08	-1.85903e-08	4.97957e-08	7.62949e-09	-2.56352e-09	5.06597e-09	-7.25679e-08	-1.76930e-07	-2.49498e-07	4.00860e-07	-4.56875e-08	3.55172e-07
22.831	-3.05803e-08	1.38135e-08	-1.67668e-08	4.97756e-07	4.11265e-07	9.09020e-07	7.67609e-07	5.19141e-07	1.28675e-06	1.70883e-06	1.11269e-06	2.82152e-06	6.79048e-08	-1.84594e-08	4.94453e-08	7.56670e-09	-2.54242e-09	5.02428e-09	-7.29666e-08	-1.76811e-07	-2.49777e-07	4.00591e-07	-4.56569e-08	3.54934e-07
22.856	-3.16997e-08	1.43192e-08	-1.73805e-08	4.96767e-07	4.10702e-07	9.07469e-07	7.67559e-07	5.19187e-07	1.28675e-06	1.70636e-06	1.11124e-06	2.81760e-06	6.74304e-08	-1.83305e-08	4.90999e-08	7.50499e-09	-2.52169e-09	4.98331e-09	-7.33582e-08	-1.76690e-07	-2.50048e-07	4.00318e-07	-4.56258e-08	3.54693e-07
22.880	-3.28083e-08	1.48199e-08	-1.79884e-08	4.95779e-07	4.10143e-07	9.05922e-07	7.67509e-07	5.19231e-07	1.28674e-06	1.70389e-06	1.10979e-06	2.81368e-06	6.69628e-08	-1.82034e-08	4.87594e-08	7.44437e-09	-2.50132e-09	4.94306e-09	-7.37426e-08	-1.76568e-07	-2.50311e-07	4.00042e-07	-4.55943e-08	3.54448e-07
22.905	-3.39061e-08	1.53158e-08	-1.85902e-08	4.94794e-07	4.09586e-07	9.04379e-07	7.67457e-07	5.19273e-07	1.28673e-06	1.70142e-06	1.10835e-06	2.80977e-06	6.65021e-08	-1.80781e-08	4.84240e-08	7.38484e-09	-2.48131e-09	4.90352e-09	-7.41198e-08	-1.76445e-07	-2.50565e-07	3.99762e-07	-4.55624e-08	3.54199e-07
22.929	-3.49929e-08	1.58068e-08	-1.91862e-08	4.93810e-07	4.09031e-07	9.02842e-07	7.67405e-07	5.19311e-07	1.28672e-06	1.69895e-06	1.10692e-06	2.80587e-06	6.60482e-08	-1.79547e-08	4.80934e-08	7.32638e-09	-2.46167e-09	4.86471e-09	-7.44899e-08	-1.76320e-07	-2.50810e-07	3.99478e-07	-4.55300e-08	3.53948e-07
22.954	-3.60689e-08	1.62928e-08	-1.97761e-08	4.92828e-07	4.08480e-07	9.01308e-07	7.67351e-07	5.19348e-07	1.28670e-06	1.69648e-06	1.10549e-06	2.80197e-06	6.56011e-08	-1.78332e-08	4.77679e-08	7.26901e-09	-2.44239e-09	4.82661e-09	-7.48529e-08	-1.76194e-07	-2.51047e-07	3.99190e-07	-4.54972e-08	3.53693e-07
22.979	-3.71339e-08	1.67739e-08	-2.03600e-08	4.91848e-07	4.07931e-07	8.99780e-07	7.67296e-07	5.19381e-07	1.28668e-06	1.69401e-06	1.10407e-06	2.79808e-06	6.51608e-08	-1.77135e-08	4.74473e-08	7.21271e-09	-2.42348e-09	4.78923e-09	-7.52087e-08	-1.76067e-07	-2.51276e-07	3.98899e-07	-4.54640e-08	3.53435e-07
23.003	-3.81879e-08	1.72500e-08	-2.09379e-08	4.90871e-07	4.07386e-07	8.98256e-07	7.67240e-07	5.19413e-07	1.28665e-06	1.69155e-06	1.10265e-06	2.79420e-06	6.47274e-08	-1.75957e-08	4.71317e-08	7.15749e-09	-2.40492e-09	4.75257e-09	-7.55573e-08	-1.75939e-07	-2.51496e-07	3.98604e-07	-4.54304e-08	3.53173e-07
23.028	-3.92309e-08	1.77211e-08	-2.15098e-08	4.89895e-07	4.06843e-07	8.96737e-07	7.67183e-07	5.19441e-07	1.28662e-06	1.68908e-06	1.10124e-06	2.79033e-06	6.43007e-08	-1.74797e-08	4.68210e-08	7.10335e-09	-2.38673e-09	4.71661e-09	-7.58988e-08	-1.75809e-07	-2.51708e-07	3.98305e-07	-4.53963e-08	3.52908e-07
23.052	-4.02628e-08	1.81872e-08	-2.20756e-08	4.88921e-07	4.06303e-07	8.95223e-07	7.67124e-07	5.19467e-07	1.28659e-06	1.68662e-06	1.09984e-06	2.78646e-06	6.38809e-08	-1.73656e-08	4.65153e-08	7.05028e-09	-2.36890e-09	4.68138e-09	-7.62331e-08	-1.75678e-07	-2.51911e-07	3.98002e-07	-4.53618e-08	3.52640e-07
23.077	-4.12837e-08	1.86484e-08	-2.26353e-08	4.87949e-07	4.05765e-07	8.93714e-07	7.67064e-07	5.19490e-07	1.28655e-06	1.68416e-06	1.09844e-06	2.78260e-06	6.34679e-08	-1.72533e-08	4.62146e-08	6.99827e-09	-2.35143e-09	4.64685e-09	-7.65603e-08	-1.75546e-07	-2.52106e-07	3.97696e-07	-4.53270e-08	3.52369e-07
23.101	-4.22934e-08	1.91045e-08	-2.31889e-08	4.86979e-07	4.05231e-07	8.92210e-07	7.67003e-07	5.19511e-07	1.28651e-06	1.68170e-06	1.09705e-06	2.77875e-06	6.30617e-08	-1.71429e-08	4.59188e-08	6.94734e-09	-2.33431e-09	4.61303e-09	-7.68803e-08	-1.75413e-07	-2.52293e-07	3.97386e-07	-4.52916e-08	3.52095e-07
23.126	-4.32920e-08	1.95556e-08	-2.37364e-08	4.86011e-07	4.04699e-07	8.90710e-07	7.66941e-07	5.19529e-07	1.28647e-06	1.67924e-06	1.09566e-06	2.77490e-06	6.26623e-08	-1.70343e-08	4.56280e-08	6.89748e-09	-2.31756e-09	4.57992e-09	-7.71931e-08	-1.75278e-07	-2.52471e-07	3.97073e-07	-4.52559e-08	3.51817e-07
23.151	-4.42794e-08	2.00016e-08	-2.42778e-08	4.85046e-07	4.04170e-07	8.89216e-07	7.66877e-07	5.19544e-07	1.28642e-06	1.67678e-06	1.09428e-06	2.77106e-06	6.22698e-08	-1.69276e-08	4.53422e-08	6.84868e-09	-2.30116e-09	4.54752e-09	-7.74988e-08	-1.75142e-07	-2.52641e-07	3.96756e-07	-4.52198e-08	3.51536e-07
23.175	-4.52556e-08	2.04426e-08	-2.48131e-08	4.84082e-07	4.03644e-07	8.87727e-07	7.66811e-07	5.19556e-07	1.28637e-06	1.67432e-06	1.09291e-06	2.76723e-06	6.18840e-08	-1.68227e-08	4.50612e-08	6.80095e-09	-2.28513e-09	4.51582e-09	-7.77974e-08	-1.75005e-07	-2.52802e-07	3.96435e-07	-4.51832e-08	3.51252e-07
23.200	-4.62206e-08	2.08785e-08	-2.53422e-08	4.83121e-07	4.03121e-07	8.86243e-07	7.66744e-07	5.19566e-07	1.28631e-06	1.67187e-06	1.09154e-06	2.76341e-06	6.15050e-08	-1.67197e-08	4.47853e-08	6.75428e-09	-2.26945e-09	4.48483e-09	-7.80888e-08	-1.74866e-07	-2.52955e-07	3.96111e-07	-4.51463e-08	3.50964e-07
23.224	-4.71743e-08	2.13093e-08	-2.58651e-08	4.82163e-07	4.02601e-07	8.84764e-07	7.66676e-07	5.19573e-07	1.28625e-06	1.66942e-06	1.09018e-06	2.75960e-06	6.11328e-08	-1.66185e-08	4.45143e-08	6.70867e-09	-2.25412e-09	4.45455e-09	-7.83730e-08	-1.74727e-07	-2.53100e-07	3.95783e-07	-4.51089e-08	3.50674e-07
23.249	-4.81167e-08	2.17350e-08	-2.63818e-08	4.81206e-07	4.02084e-07	8.83290e-07	7.66606e-07	5.19577e-07	1.28618e-06	1.66697e-06	1.08883e-06	2.75580e-06	6.07674e-08	-1.65192e-08	4.42482e-08	6.66412e-09	-2.23915e-09	4.42497e-09	-7.86501e-08	-1.74586e-07	-2.53236e-07	3.95451e-07	-4.50711e-08	3.50380e-07
23.273	-4.90478e-08	2.21555e-08	-2.68923e-08	4.80252e-07	4.01569e-07	8.81821e-07	7.66534e-07	5.19578e-07	1.28611e-06	1.66452e-06	1.08748e-06	2.75200e-06	6.04088e-08	-1.64217e-08	4.39871e-08	6.62063e-09	-2.22454e-09	4.39609e-09	-7.89200e-08	-1.74443e-07	-2.53363e-07	3.95116e-07	-4.50329e-08	3.50083e-07
23.298	-4.99675e-08	2.25710e-08	-2.73965e-08	4.79300e-07	4.01058e-07	8.80358e-07	7.66461e-07	5.19576e-07	1.28604e-06	1.66207e-06	1.08614e-06	2.74821e-06	6.00570e-08	-1.63261e-08	4.37309e-08	6.57819e-09	-2.21028e-09	4.36791e-09	-7.91828e-08	-1.74300e-07	-2.53483e-07	3.94778e-07	-4.49944e-08	3.49784e-07
23.323	-5.08758e-08	2.29813e-08	-2.78946e-08	4.78351e-07	4.00549e-07	8.78900e-07	7.66386e-07	5.19572e-07	1.28596e-06	1.65963e-06	1.08481e-06	2.74443e-06	5.97119e-08	-1.62323e-08	4.34796e-08	6.53681e-09	-2.19637e-09	4.34043e-09	-7.94385e-08	-1.74156e-07	-2.53594e-07	3.94436e-07	-4.49554e-08	3.49480e-07
23.347	-5.17727e-08	2.33864e-08	-2.83863e-08	4.77404e-07	4.00043e-07	8.77447e-07	7.66310e-07	5.19564e-07	1.28587e-06	1.65718e-06	1.08348e-06	2.74066e-06	5.93736e-08	-1.61403e-08	4.32333e-08	6.49647e-09	-2.18282e-09	4.31365e-09	-7.96870e-08	-1.74010e-07	-2.53697e-07	3.94090e-07	-4.49160e-08	3.49174e-07
23.372	-5.26582e-08	2.37864e-08	-2.88718e-08	4.76460e-07	3.99541e-07	8.76000e-07	7.66231e-07	5.19554e-07	1.28579e-06	1.65474e-06	1.08216e-06	2.73690e-06	5.90421e-08	-1.60502e-08	4.29919e-08	6.45719e-09	-2.16962e-09	4.28757e-09	-7.99283e-08	-1.73863e-07	-2.53791e-07	3.93741e-07	-4.48762e-08	3.48865e-07
23.396	-5.35322e-08	2.41812e-08	-2.93510e-08	4.75518e-07	3.99041e-07	8.74558e-07	7.66151e-07	5.19541e-07	1.28569e-06	1.65230e-06	1.08084e-06	2.73314e-06	5.87174e-08	-1.59619e-08	4.27555e-08	6.41896e-09	-2.15678e-09	4.26218e-09	-8.01625e-08	-1.73715e-07	-2.53877e-07	3.93389e-07	-4.48360e-08	3.48553e-07
23.421	-5.43947e-08	2.45708e-08	-2.98239e-08	4.74578e-07	3.98544e-07	8.73122e-07	7.66069e-07	5.19525e-07	1.28559e-06	1.64987e-06	1.07953e-06	2.72940e-06	5.83994e-08	-1.58755e-08	4.25239e-08	6.38178e-09	-2.14428e-09	4.23749e-09	-8.03896e-08	-1.73565e-07	-2.53955e-07	3.93033e-07	-4.47955e-08	3.48237e-07
23.446	-5.52456e-08	2.49552e-08	-3.02905e-08	4.73642e-07	3.98050e-07	8.71692e-07	7.65985e-07	5.19505e-07	1.28549e-06	1.64744e-06	1.07823e-06	2.72566e-06	5.80882e-08	-1.57909e-08	4.22973e-08	6.34564e-09	-2.13214e-09	4.21350e-09	-8.06095e-08	-1.73415e-07	-2.54024e-07	3.92674e-07	-4.47545e-08	3.47919e-07
23.470	-5.60851e-08	2.53344e-08	-3.07507e-08	4.72707e-07	3.97559e-07	8.70266e-07	7.65900e-07	5.19483e-07	1.28538e-06	1.64501e-06	1.07693e-06	2.72194e-06	5.77838e-08	-1.57081e-08	4.20756e-08	6.31054e-09	-2.12035e-09	4.19019e-09	-8.08223e-08	-1.73263e-07	-2.54085e-07	3.92311e-07	-4.47132e-08	3.47598e-07
23.495	-5.69129e-08	2.57083e-08	-3.12046e-08	4.71776e-07	3.97071e-07	8.68847e-07	7.65812e-07	5.19458e-07	1.28527e-06	1.64258e-06	1.07564e-06	2.71822e-06	5.74860e-08	-1.56272e-08	4.18589e-08	6.27649e-09	-2.10891e-09	4.16758e-09	-8.10280e-08	-1.73110e-07	-2.54138e-07	3.91945e-07	-4.46714e-08	3.47273e-07
23.519	-5.77291e-08	2.60770e-08	-3.16521e-08	4.70847e-07	3.96586e-07	8.67433e-07	7.65723e-07	5.19429e-07	1.28515e-06	1.64015e-06	1.07436e-06	2.71451e-06	5.71951e-08	-1.55481e-08	4.16470e-08	6.24348e-09	-2.09782e-09	4.14566e-09	-8.12266e-08	-1.72956e-07	-2.54182e-07	3.91575e-07	-4.46293e-08	3.46946e-07
23.544	-5.85337e-08	2.64404e-08	-3.20933e-08	4.69921e-07	3.96104e-07	8.66025e-07	7.65631e-07	5.19398e-07	1.28503e-06	1.63773e-06	1.07308e-06	2.71081e-06	5.69109e-08	-1.54708e-08	4.14400e-08	6.21151e-09	-2.08707e-09	4.12443e-09	-8.14180e-08	-1.72801e-07	-2.54219e-07	3.91202e-07	-4.45868e-08	3.46615e-07
23.568	-5.93266e-08	2.67986e-08	-3.25280e-08	4.68998e-07	3.95625e-07	8.64623e-07	7.65537e-07	5.19363e-07	1.28490e-06	1.63531e-06	1.07181e-06	2.70712e-06	5.66334e-08	-1.53954e-08	4.12380e-08	6.18057e-09	-2.07668e-09	4.10389e-09	-8.16023e-08	-1.72644e-07	-2.54247e-07	3.90826e-07	-4.45440e-08	3.46282e-07
23.593	-6.01079e-08	2.71515e-08	-3.29564e-08	4.68077e-07	3.95149e-07	8.63226e-07	7.65442e-07	5.19326e-07	1.28477e-06	1.63289e-06	1.07055e-06	2.70344e-06	5.63626e-08	-1.53218e-08	4.10408e-08	6.15067e-09	-2.06663e-09	4.08404e-09	-8.17795e-08	-1.72487e-07	-2.54266e-07	3.90447e-07	-4.45007e-08	3.45946e-07
23.618	-6.08774e-08	2.74991e-08	-3.33783e-08	4.67160e-07	3.94676e-07	8.61835e-07	7.65344e-07	5.19285e-07	1.28463e-06	1.63048e-06	1.06929e-06	2.69977e-06	5.60985e-08	-1.52500e-08	4.08485e-08	6.12180e-09	-2.05693e-09	4.06487e-09	-8.19496e-08	-1.72328e-07	-2.54278e-07	3.90064e-07	-4.44571e-08	3.45607e-07
23.642	-6.16352e-08	2.78414e-08	-3.37938e-08	4.66245e-07	3.94206e-07	8.60451e-07	7.65244e-07	5.19241e-07	1.28449e-06	1.62807e-06	1.06804e-06	2.69611e-06	5.58412e-08	-1.51801e-08	4.06612e-08	6.09397e-09	-2.04758e-09	4.04639e-09	-8.21125e-08	-1.72168e-07	-2.54281e-07	3.89678e-07	-4.44131e-08	3.45265e-07
23.667	-6.23813e-08	2.81784e-08	-3.42028e-08	4.65333e-07	3.93739e-07	8.59072e-07	7.65143e-07	5.19194e-07	1.28434e-06	1.62566e-06	1.06680e-06	2.69246e-06	5.55906e-08	-1.51119e-08	4.04787e-08	6.06717e-09	-2.03857e-09	4.02859e-09	-8.22684e-08	-1.72007e-07	-2.54276e-07	3.89289e-07	-4.43687e-08	3.44920e-07
23.691	-6.31156e-08	2.85101e-08	-3.46054e-08	4.64424e-07	3.93275e-07	8.57699e-07	7.65038e-07	5.19144e-07	1.28418e-06	1.62326e-06	1.06556e-06	2.68882e-06	5.53467e-08	-1.50456e-08	4.03011e-08	6.04139e-09	-2.02991e-09	4.01148e-09	-8.24172e-08	-1.71845e-07	-2.54262e-07	3.88896e-07	-4.43240e-08	3.44572e-07
23.716	-6.38380e-08	2.88365e-08	-3.50016e-08	4.63518e-07	3.92814e-07	8.56332e-07	7.64932e-07	5.19090e-07	1.28402e-06	1.62086e-06	1.06433e-06	2.68519e-06	5.51095e-08	-1.49811e-08	4.01284e-08	6.01665e-09	-2.02160e-09	3.99505e-09	-8.25588e-08	-1.71682e-07	-2.54241e-07	3.88501e-07	-4.42789e-08	3.44222e-07
23.740	-6.45487e-08	2.91575e-08	-3.53912e-08	4.62615e-07	3.92356e-07	8.54971e-07	7.64824e-07	5.19034e-07	1.28386e-06	1.61846e-06	1.06311e-06	2.68157e-06	5.48790e-08	-1.49185e-08	3.99605e-08	5.99293e-09	-2.01363e-09	3.97930e-09	-8.26934e-08	-1.71518e-07	-2.54211e-07	3.88102e-07	-4.42335e-08	3.43868e-07
23.765	-6.52475e-08	2.94732e-08	-3.57743e-08	4.61715e-07	3.91901e-07	8.53616e-07	7.64713e-07	5.18974e-07	1.28369e-06	1.61607e-06	1.06189e-06	2.67796e-06	5.46551e-08	-1.48576e-08	3.97975e-08	5.97023e-09	-2.00600e-09	3.96423e-09	-8.28209e-08	-1.71352e-07	-2.54173e-07	3.87700e-07	-4.41877e-08	3.43512e-07
23.790	-6.59344e-08	2.97835e-08	-3.61510e-08	4.60818e-07	3.91450e-07	8.52267e-07	7.64600e-07	5.18911e-07	1.28351e-06	1.61368e-06	1.06068e-06	2.67436e-06	5.44380e-08	-1.47986e-08	3.96394e-08	5.94856e-09	-1.99872e-09	3.94984e-09	-8.29414e-08	-1.71186e-07	-2.54127e-07	3.87295e-07	-4.41415e-08	3.43153e-07
23.814	-6.66095e-08	3.00884e-08	-3.65211e-08	4.59924e-07	3.91001e-07	8.50925e-07	7.64484e-07	5.18844e-07	1.28333e-06	1.61130e-06	1.05948e-06	2.67077e-06	5.42275e-08	-1.47414e-08	3.94861e-08	5.92791e-09	-1.99178e-09	3.93612e-09	-8.30547e-08	-1.71018e-07	-2.54073e-07	3.86887e-07	-4.40950e-08	3.42792e-07
23.839	-6.72726e-08	3.03879e-08	-3.68847e-08	4.59033e-07	3.90555e-07	8.49588e-07	7.64367e-07	5.18774e-07	1.28314e-06	1.60891e-06	1.05828e-06	2.66720e-06	5.40237e-08	-1.46860e-08	3.93377e-08	5.90827e-09	-1.98519e-09	3.92309e-09	-8.31610e-08	-1.70849e-07	-2.54010e-07	3.86475e-07	-4.40481e-08	3.42427e-07
23.863	-6.79238e-08	3.06821e-08	-3.72418e-08	4.58145e-07	3.90113e-07	8.48258e-07	7.64246e-07	5.18701e-07	1.28295e-06	1.60653e-06	1.05709e-06	2.66363e-06	5.38265e-08	-1.46324e-08	3.91942e-08	5.88966e-09	-1.97893e-09	3.91073e-09	-8.32602e-08	-1.70679e-07	-2.53940e-07	3.86061e-07	-4.40009e-08	3.42060e-07
23.888	-6.85631e-08	3.09709e-08	-3.75922e-08	4.57261e-07	3.89674e-07	8.46935e-07	7.64124e-07	5.18625e-07	1.28275e-06	1.60416e-06	1.05591e-06	2.66007e-06	5.36360e-08	-1.45806e-08	3.90555e-08	5.87206e-09	-1.97302e-09	3.89904e-09	-8.33524e-08	-1.70508e-07	-2.53861e-07	3.85644e-07	-4.39533e-08	3.41691e-07
23.912	-6.91904e-08	3.12542e-08	-3.79362e-08	4.56380e-07	3.89237e-07	8.45617e-07	7.63999e-07	5.18545e-07	1.28254e-06	1.60179e-06	1.05474e-06	2.65653e-06	5.34522e-08	-1.45306e-08	3.89216e-08	5.85548e-09	-1.96745e-09	3.88803e-09	-8.34375e-08	-1.70337e-07	-2.53774e-07	3.85224e-07	-4.39054e-08	3.41318e-07
23.937	-6.98057e-08	3.15321e-08	-3.82735e-08	4.55502e-07	3.88804e-07	8.44306e-07	7.63871e-07	5.18462e-07	1.28233e-06	1.59942e-06	1.05357e-06	2.65299e-06	5.32750e-08	-1.44824e-08	3.87925e-08	5.83991e-09	-1.96222e-09	3.87770e-09	-8.35156e-08	-1.70164e-07	-2.53679e-07	3.84800e-07	-4.38572e-08	3.40943e-07
23.962	-7.04090e-08	3.18047e-08	-3.86043e-08	4.54627e-07	3.88374e-07	8.43001e-07	7.63741e-07	5.18375e-07	1.28212e-06	1.59706e-06	1.05241e-06	2.64947e-06	5.31044e-08	-1.44361e-08	3.86683e-08	5.82536e-09	-1.95733e-09	3.86803e-09	-8.35866e-08	-1.69989e-07	-2.53576e-07	3.84374e-07	-4.38086e-08	3.40566e-07
23.986	-7.10003e-08	3.20717e-08	-3.89285e-08	4.53756e-07	3.87947e-07	8.41703e-07	7.63609e-07	5.18285e-07	1.28189e-06	1.59470e-06	1.05125e-06	2.64595e-06	5.29404e-08	-1.43915e-08	3.85489e-08	5.81181e-09	-1.95278e-09	3.85904e-09	-8.36507e-08	-1.69814e-07	-2.53465e-07	3.83945e-07	-4.37597e-08	3.40185e-07
24.011	-7.15795e-08	3.23334e-08	-3.92461e-08	4.52887e-07	3.87524e-07	8.40411e-07	7.63474e-07	5.18192e-07	1.28167e-06	1.59235e-06	1.05010e-06	2.64245e-06	5.27831e-08	-1.43487e-08	3.84344e-08	5.79928e-09	-1.94856e-09	3.85071e-09	-8.37077e-08	-1.69638e-07	-2.53346e-07	3.83513e-07	-4.37105e-08	3.39803e-07
24.035	-7.21466e-08	3.25896e-08	-3.95571e-08	4.52023e-07	3.87103e-07	8.39126e-07	7.63336e-07	5.18095e-07	1.28143e-06	1.59000e-06	1.04896e-06	2.63896e-06	5.26324e-08	-1.43077e-08	3.83246e-08	5.78775e-09	-1.94469e-09	3.84306e-09	-8.37577e-08	-1.69461e-07	-2.53219e-07	3.83078e-07	-4.36609e-08	3.39417e-07
24.060	-7.27017e-08	3.28403e-08	-3.98614e-08	4.51161e-07	3.86686e-07	8.37847e-07	7.63196e-07	5.17995e-07	1.28119e-06	1.58765e-06	1.04783e-06	2.63548e-06	5.24882e-08	-1.42686e-08	3.82197e-08	5.77722e-09	-1.94115e-09	3.83607e-09	-8.38006e-08	-1.69283e-07	-2.53083e-07	3.82641e-07	-4.36110e-08	3.39030e-07
24.084	-7.32447e-08	3.30856e-08	-4.01591e-08	4.50304e-07	3.86272e-07	8.36575e-07	7.63053e-07	5.17891e-07	1.28094e-06	1.58531e-06	1.04670e-06	2.63201e-06	5.23507e-08	-1.42312e-08	3.81195e-08	5.76771e-09	-1.93796e-09	3.82975e-09	-8.38366e-08	-1.69104e-07	-2.52940e-07	3.82200e-07	-4.35608e-08	3.38639e-07
24.109	-7.37756e-08	3.33254e-08	-4.04502e-08	4.49449e-07	3.85861e-07	8.35310e-07	7.62908e-07	5.17784e-07	1.28069e-06	1.58298e-06	1.04558e-06	2.62856e-06	5.22197e-08	-1.41956e-08	3.80242e-08	5.75919e-09	-1.93509e-09	3.82410e-09	-8.38656e-08	-1.68923e-07	-2.52789e-07	3.81757e-07	-4.35103e-08	3.38247e-07
24.134	-7.42943e-08	3.35597e-08	-4.07346e-08	4.48598e-07	3.85453e-07	8.34051e-07	7.62759e-07	5.17673e-07	1.28043e-06	1.58065e-06	1.04447e-06	2.62511e-06	5.20954e-08	-1.41618e-08	3.79336e-08	5.75168e-09	-1.93257e-09	3.81911e-09	-8.38876e-08	-1.68742e-07	-2.52630e-07	3.81311e-07	-4.34595e-08	3.37851e-07
24.158	-7.48009e-08	3.37886e-08	-4.10124e-08	4.47751e-07	3.85048e-07	8.32799e-07	7.62608e-07	5.17559e-07	1.28017e-06	1.57832e-06	1.04336e-06	2.62168e-06	5.19775e-08	-1.41297e-08	3.78478e-08	5.74517e-09	-1.93038e-09	3.81478e-09	-8.39027e-08	-1.68560e-07	-2.52463e-07	3.80862e-07	-4.34083e-08	3.37454e-07
24.183	-7.52954e-08	3.40119e-08	-4.12835e-08	4.46907e-07	3.84647e-07	8.31554e-07	7.62455e-07	5.17442e-07	1.27990e-06	1.57600e-06	1.04227e-06	2.61826e-06	5.18663e-08	-1.40995e-08	3.77668e-08	5.73965e-09	-1.92853e-09	3.81112e-09	-8.39107e-08	-1.68377e-07	-2.52288e-07	3.80411e-07	-4.33569e-08	3.37054e-07
24.207	-7.57776e-08	3.42298e-08	-4.15479e-08	4.46066e-07	3.84249e-07	8.30315e-07	7.62298e-07	5.17320e-07	1.27962e-06	1.57368e-06	1.04117e-06	2.61485e-06	5.17616e-08	-1.40710e-08	3.76906e-08	5.73513e-09	-1.92701e-09	3.80812e-09	-8.39118e-08	-1.68193e-07	-2.52104e-07	3.79957e-07	-4.33051e-08	3.36652e-07
24.232	-7.62477e-08	3.44421e-08	-4.18056e-08	4.45230e-07	3.83854e-07	8.29083e-07	7.62139e-07	5.17195e-07	1.27933e-06	1.57137e-06	1.04009e-06	2.61146e-06	5.16634e-08	-1.40443e-08	3.76191e-08	5.73161e-09	-1.92583e-09	3.80579e-09	-8.39060e-08	-1.68007e-07	-2.51913e-07	3.79500e-07	-4.32531e-08	3.36247e-07
24.257	-7.67056e-08	3.46489e-08	-4.20567e-08	4.44396e-07	3.83462e-07	8.27859e-07	7.61977e-07	5.17067e-07	1.27904e-06	1.56906e-06	1.03901e-06	2.60807e-06	5.15718e-08	-1.40194e-08	3.75524e-08	5.72909e-09	-1.92498e-09	3.80411e-09	-8.38932e-08	-1.67821e-07	-2.51715e-07	3.79041e-07	-4.32007e-08	3.35840e-07
24.281	-7.71513e-08	3.48502e-08	-4.23010e-08	4.43567e-07	3.83074e-07	8.26641e-07	7.61813e-07	5.16935e-07	1.27875e-06	1.56676e-06	1.03794e-06	2.60470e-06	5.14867e-08	-1.39963e-08	3.74904e-08	5.72755e-09	-1.92446e-09	3.80309e-09	-8.38735e-08	-1.67634e-07	-2.51508e-07	3.78579e-07	-4.31481e-08	3.35431e-07
24.306	-7.75847e-08	3.50460e-08	-4.25387e-08	4.42741e-07	3.82689e-07	8.25430e-07	7.61645e-07	5.16800e-07	1.27844e-06	1.56446e-06	1.03688e-06	2.60134e-06	5.14081e-08	-1.39749e-08	3.74332e-08	5.72701e-09	-1.92428e-09	3.80273e-09	-8.38469e-08	-1.67446e-07	-2.51293e-07	3.78114e-07	-4.30951e-08	3.35019e-07
24.330	-7.80059e-08	3.52363e-08	-4.27696e-08	4.41919e-07	3.82307e-07	8.24226e-07	7.61475e-07	5.16660e-07	1.27814e-06	1.56217e-06	1.03583e-06	2.59800e-06	5.13360e-08	-1.39553e-08	3.73807e-08	5.72746e-09	-1.92443e-09	3.80303e-09	-8.38134e-08	-1.67257e-07	-2.51071e-07	3.77647e-07	-4.30419e-08	3.34606e-07
24.355	-7.84149e-08	3.54210e-08	-4.29939e-08	4.41101e-07	3.81928e-07	8.23029e-07	7.61301e-07	5.16518e-07	1.27782e-06	1.55988e-06	1.03478e-06	2.59466e-06	5.12704e-08	-1.39375e-08	3.73329e-08	5.72890e-09	-1.92492e-09	3.80398e-09	-8.37730e-08	-1.67067e-07	-2.50840e-07	3.77178e-07	-4.29884e-08	3.34190e-07
24.379	-7.88116e-08	3.56002e-08	-4.32114e-08	4.40286e-07	3.81553e-07	8.21839e-07	7.61125e-07	5.16371e-07	1.27750e-06	1.55760e-06	1.03374e-06	2.59134e-06	5.12113e-08	-1.39214e-08	3.72899e-08	5.73132e-09	-1.92573e-09	3.80559e-09	-8.37256e-08	-1.66877e-07	-2.50602e-07	3.76706e-07	-4.29346e-08	3.33772e-07
24.404	-7.91960e-08	3.57739e-08	-4.34221e-08	4.39475e-07	3.81181e-07	8.20656e-07	7.60946e-07	5.16221e-07	1.27717e-06	1.55533e-06	1.03271e-06	2.58803e-06	5.11587e-08	-1.39071e-08	3.72516e-08	5.73473e-09	-1.92688e-09	3.80786e-09	-8.36714e-08	-1.66685e-07	-2.50356e-07	3.76232e-07	-4.28806e-08	3.33351e-07
24.429	-7.95681e-08	3.59420e-08	-4.36262e-08	4.38668e-07	3.80812e-07	8.19480e-07	7.60764e-07	5.16068e-07	1.27683e-06	1.55306e-06	1.03168e-06	2.58474e-06	5.11126e-08	-1.38946e-08	3.72180e-08	5.73913e-09	-1.92835e-09	3.81077e-09	-8.36104e-08	-1.66492e-07	-2.50103e-07	3.75755e-07	-4.28263e-08	3.32929e-07
24.453	-7.99280e-08	3.61045e-08	-4.38235e-08	4.37865e-07	3.80446e-07	8.18312e-07	7.60579e-07	5.15910e-07	1.27649e-06	1.55079e-06	1.03066e-06	2.58145e-06	5.10729e-08	-1.38838e-08	3.71891e-08	5.74450e-09	-1.93016e-09	3.81434e-09	-8.35424e-08	-1.66299e-07	-2.49841e-07	3.75276e-07	-4.27717e-08	3.32505e-07
24.478	-8.02755e-08	3.62615e-08	-4.40140e-08	4.37066e-07	3.80084e-07	8.17150e-07	7.60391e-07	5.15749e-07	1.27614e-06	1.54853e-06	1.02965e-06	2.57818e-06	5.10396e-08	-1.38748e-08	3.71648e-08	5.75086e-09	-1.93230e-09	3.81857e-09	-8.34676e-08	-1.66105e-07	-2.49572e-07	3.74795e-07	-4.27168e-08	3.32078e-07
24.502	-8.06107e-08	3.64129e-08	-4.41978e-08	4.36271e-07	3.79725e-07	8.15996e-07	7.60200e-07	5.15585e-07	1.27578e-06	1.54628e-06	1.02865e-06	2.57493e-06	5.10128e-08	-1.38675e-08	3.71453e-08	5.75820e-09	-1.93476e-09	3.82344e-09	-8.33860e-08	-1.65909e-07	-2.49295e-07	3.74311e-07	-4.26617e-08	3.31650e-07
24.527	-8.09336e-08	3.65588e-08	-4.43749e-08	4.35479e-07	3.79370e-07	8.14849e-07	7.60006e-07	5.15416e-07	1.27542e-06	1.54403e-06	1.02765e-06	2.57168e-06	5.09924e-08	-1.38619e-08	3.71305e-08	5.76652e-09	-1.93756e-09	3.82897e-09	-8.32976e-08	-1.65713e-07	-2.49011e-07	3.73825e-07	-4.26063e-08	3.31219e-07
24.551	-8.12442e-08	3.66991e-08	-4.45451e-08	4.34692e-07	3.79018e-07	8.13710e-07	7.59809e-07	5.15244e-07	1.27505e-06	1.54179e-06	1.02666e-06	2.56845e-06	5.09784e-08	-1.38581e-08	3.71203e-08	5.77582e-09	-1.94068e-09	3.83514e-09	-8.32023e-08	-1.65516e-07	-2.48718e-07	3.73337e-07	-4.25507e-08	3.30786e-07
24.576	-8.15425e-08	3.68338e-08	-4.47087e-08	4.33908e-07	3.78669e-07	8.12577e-07	7.59609e-07	5.15068e-07	1.27468e-06	1.53955e-06	1.02568e-06	2.56524e-06	5.09709e-08	-1.38561e-08	3.71148e-08	5.78610e-09	-1.94413e-09	3.84196e-09	-8.31003e-08	-1.65318e-07	-2.48419e-07	3.72847e-07	-4.24948e-08	3.30352e-07
24.601	-8.18284e-08	3.69629e-08	-4.48654e-08	4.33129e-07	3.78324e-07	8.11452e-07	7.59406e-07	5.14889e-07	1.27429e-06	1.53732e-06	1.02471e-06	2.56203e-06	5.09697e-08	-1.38558e-08	3.71139e-08	5.79734e-09	-1.94791e-09	3.84943e-09	-8.29914e-08	-1.65120e-07	-2.48111e-07	3.72354e-07	-4.24387e-08	3.29916e-07
24.625	-8.21019e-08	3.70865e-08	-4.50154e-08	4.32353e-07	3.77982e-07	8.10335e-07	7.59199e-07	5.14705e-07	1.27390e-06	1.53510e-06	1.02374e-06	2.55884e-06	5.09749e-08	-1.38572e-08	3.71177e-08	5.80957e-09	-1.95202e-09	3.85755e-09	-8.28758e-08	-1.64920e-07	-2.47796e-07	3.71860e-07	-4.23823e-08	3.29477e-07
24.650	-8.23631e-08	3.72045e-08	-4.51586e-08	4.31582e-07	3.77643e-07	8.09225e-07	7.58990e-07	5.14518e-07	1.27351e-06	1.53288e-06	1.02278e-06	2.55567e-06	5.09865e-08	-1.38603e-08	3.71262e-08	5.82276e-09	-1.95645e-09	3.86631e-09	-8.27534e-08	-1.64720e-07	-2.47473e-07	3.71363e-07	-4.23257e-08	3.29037e-07
24.674	-8.26119e-08	3.73169e-08	-4.52950e-08	4.30814e-07	3.77308e-07	8.08122e-07	7.58778e-07	5.14328e-07	1.27311e-06	1.53067e-06	1.02183e-06	2.55250e-06	5.10045e-08	-1.38652e-08	3.71393e-08	5.83693e-09	-1.96121e-09	3.87571e-09	-8.26242e-08	-1.64519e-07	-2.47143e-07	3.70864e-07	-4.22688e-08	3.28595e-07
24.699	-8.28484e-08	3.74237e-08	-4.54247e-08	4.30051e-07	3.76976e-07	8.07027e-07	7.58562e-07	5.14133e-07	1.27270e-06	1.52846e-06	1.02089e-06	2.54936e-06	5.10288e-08	-1.38718e-08	3.71570e-08	5.85206e-09	-1.96630e-09	3.88576e-09	-8.24883e-08	-1.64317e-07	-2.46805e-07	3.70364e-07	-4.22118e-08	3.28152e-07
24.723	-8.30725e-08	3.75249e-08	-4.55475e-08	4.29292e-07	3.76648e-07	8.05940e-07	7.58343e-07	5.13935e-07	1.27228e-06	1.52627e-06	1.01996e-06	2.54622e-06	5.10594e-08	-1.38802e-08	3.71793e-08	5.86817e-09	-1.97171e-09	3.89646e-09	-8.23457e-08	-1.64114e-07	-2.46460e-07	3.69861e-07	-4.21544e-08	3.27706e-07
24.748	-8.32842e-08	3.76206e-08	-4.56636e-08	4.28537e-07	3.76323e-07	8.04860e-07	7.58121e-07	5.13733e-07	1.27185e-06	1.52407e-06	1.01903e-06	2.54310e-06	5.10964e-08	-1.38902e-08	3.72062e-08	5.88524e-09	-1.97745e-09	3.90779e-09	-8.21963e-08	-1.63910e-07	-2.46107e-07	3.69356e-07	-4.20969e-08	3.27259e-07
24.773	-8.34835e-08	3.77106e-08	-4.57729e-08	4.27786e-07	3.76001e-07	8.03787e-07	7.57897e-07	5.13527e-07	1.27142e-06	1.52189e-06	1.01811e-06	2.54000e-06	5.11397e-08	-1.39020e-08	3.72377e-08	5.90328e-09	-1.98351e-09	3.91977e-09	-8.20403e-08	-1.63706e-07	-2.45746e-07	3.68849e-07	-4.20392e-08	3.26810e-07
24.797	-8.36704e-08	3.77950e-08	-4.58754e-08	4.27039e-07	3.75683e-07	8.02723e-07	7.57668e-07	5.13317e-07	1.27099e-06	1.51971e-06	1.01720e-06	2.53690e-06	5.11893e-08	-1.39155e-08	3.72738e-08	5.92228e-09	-1.98989e-09	3.93239e-09	-8.18775e-08	-1.63501e-07	-2.45379e-07	3.68341e-07	-4.19812e-08	3.26360e-07
24.822	-8.38450e-08	3.78739e-08	-4.59711e-08	4.26297e-07	3.75369e-07	8.01665e-07	7.57437e-07	5.13104e-07	1.27054e-06	1.51753e-06	1.01629e-06	2.53383e-06	5.12452e-08	-1.39307e-08	3.73146e-08	5.94224e-09	-1.99660e-09	3.94564e-09	-8.17081e-08	-1.63295e-07	-2.45003e-07	3.67830e-07	-4.19230e-08	3.25907e-07
24.846	-8.40072e-08	3.79471e-08	-4.60600e-08	4.25559e-07	3.75058e-07	8.00616e-07	7.57202e-07	5.12887e-07	1.27009e-06	1.51537e-06	1.01540e-06	2.53076e-06	5.13074e-08	-1.39476e-08	3.73598e-08	5.96317e-09	-2.00363e-09	3.95954e-09	-8.15320e-08	-1.63089e-07	-2.44621e-07	3.67318e-07	-4.18647e-08	3.25453e-07
24.871	-8.41569e-08	3.80148e-08	-4.61421e-08	4.24825e-07	3.74750e-07	7.99574e-07	7.56965e-07	5.12666e-07	1.26963e-06	1.51321e-06	1.01451e-06	2.52771e-06	5.13759e-08	-1.39662e-08	3.74097e-08	5.98506e-09	-2.01098e-09	3.97407e-09	-8.13493e-08	-1.62881e-07	-2.44231e-07	3.66804e-07	-4.18061e-08	3.24998e-07
24.895	-8.42943e-08	3.80769e-08	-4.62175e-08	4.24095e-07	3.74446e-07	7.98541e-07	7.56724e-07	5.12441e-07	1.26916e-06	1.51105e-06	1.01363e-06	2.52468e-06	5.14506e-08	-1.39865e-08	3.74641e-08	6.00790e-09	-2.01866e-09	3.98924e-09	-8.11599e-08	-1.62673e-07	-2.43833e-07	3.66288e-07	-4.17473e-08	3.24541e-07
24.920	-8.44193e-08	3.81333e-08	-4.62860e-08	4.23370e-07	3.74145e-07	7.97515e-07	7.56480e-07	5.12212e-07	1.26869e-06	1.50891e-06	1.01275e-06	2.52166e-06	5.15315e-08	-1.40085e-08	3.75230e-08	6.03170e-09	-2.02666e-09	4.00505e-09	-8.09639e-08	-1.62465e-07	-2.43429e-07	3.65771e-07	-4.16883e-08	3.24083e-07
24.945	-8.45319e-08	3.81842e-08	-4.63477e-08	4.22648e-07	3.73848e-07	7.96496e-07	7.56232e-07	5.11980e-07	1.26821e-06	1.50677e-06	1.01189e-06	2.51866e-06	5.16187e-08	-1.40322e-08	3.75865e-08	6.05646e-09	-2.03498e-09	4.02149e-09	-8.07613e-08	-1.62255e-07	-2.43017e-07	3.65252e-07	-4.16291e-08	3.23623e-07
24.969	-8.46321e-08	3.82294e-08	-4.64027e-08	4.21932e-07	3.73554e-07	7.95486e-07	7.55981e-07	5.11744e-07	1.26772e-06	1.50463e-06	1.01103e-06	2.51567e-06	5.17122e-08	-1.40576e-08	3.76546e-08	6.08218e-09	-2.04362e-09	4.03856e-09	-8.05521e-08	-1.62045e-07	-2.42597e-07	3.64731e-07	-4.15698e-08	3.23161e-07
24.994	-8.47199e-08	3.82691e-08	-4.64508e-08	4.21219e-07	3.73264e-07	7.94483e-07	7.55728e-07	5.11503e-07	1.26723e-06	1.50251e-06	1.01018e-06	2.51269e-06	5.18118e-08	-1.40847e-08	3.77271e-08	6.10885e-09	-2.05258e-09	4.05627e-09	-8.03363e-08	-1.61834e-07	-2.42171e-07	3.64208e-07	-4.15102e-08	3.22698e-07
25.018	-8.47953e-08	3.83032e-08	-4.64922e-08	4.20511e-07	3.72978e-07	7.93489e-07	7.55470e-07	5.11259e-07	1.26673e-06	1.50039e-06	1.00934e-06	2.50973e-06	5.19176e-08	-1.41135e-08	3.78042e-08	6.13647e-09	-2.06186e-09	4.07461e-09	-8.01140e-08	-1.61623e-07	-2.41737e-07	3.63685e-07	-4.14505e-08	3.22234e-07
25.043	-8.48583e-08	3.83316e-08	-4.65267e-08	4.19808e-07	3.72694e-07	7.92502e-07	7.55210e-07	5.11012e-07	1.26622e-06	1.49828e-06	1.00851e-06	2.50679e-06	5.20297e-08	-1.41439e-08	3.78858e-08	6.16505e-09	-2.07146e-09	4.09358e-09	-7.98851e-08	-1.61411e-07	-2.41296e-07	3.63159e-07	-4.13906e-08	3.21768e-07
25.068	-8.49090e-08	3.83545e-08	-4.65545e-08	4.19109e-07	3.72415e-07	7.91524e-07	7.54946e-07	5.10760e-07	1.26571e-06	1.49617e-06	1.00769e-06	2.50386e-06	5.21479e-08	-1.41760e-08	3.79718e-08	6.19457e-09	-2.08138e-09	4.11319e-09	-7.96496e-08	-1.61198e-07	-2.40847e-07	3.62632e-07	-4.13306e-08	3.21301e-07
25.092	-8.49472e-08	3.83718e-08	-4.65754e-08	4.18414e-07	3.72139e-07	7.90553e-07	7.54679e-07	5.10505e-07	1.26518e-06	1.49408e-06	1.00687e-06	2.50095e-06	5.22722e-08	-1.42098e-08	3.80624e-08	6.22504e-09	-2.09162e-09	4.13342e-09	-7.94077e-08	-1.60984e-07	-2.40392e-07	3.62103e-07	-4.12703e-08	3.20833e-07
25.117	-8.49731e-08	3.83835e-08	-4.65896e-08	4.17724e-07	3.71867e-07	7.89591e-07	7.54409e-07	5.10245e-07	1.26465e-06	1.49199e-06	1.00606e-06	2.49805e-06	5.24027e-08	-1.42453e-08	3.81574e-08	6.25646e-09	-2.10218e-09	4.15428e-09	-7.91592e-08	-1.60770e-07	-2.39929e-07	3.61574e-07	-4.12099e-08	3.20364e-07
25.141	-8.49865e-08	3.83895e-08	-4.65970e-08	4.17038e-07	3.71598e-07	7.88636e-07	7.54135e-07	5.09982e-07	1.26412e-06	1.48991e-06	1.00526e-06	2.49517e-06	5.25394e-08	-1.42825e-08	3.82569e-08	6.28883e-09	-2.11305e-09	4.17577e-09	-7.89043e-08	-1.60555e-07	-2.39460e-07	3.61042e-07	-4.11494e-08	3.19893e-07
25.166	-8.49876e-08	3.83900e-08	-4.65976e-08	4.16357e-07	3.71333e-07	7.87690e-07	7.53859e-07	5.09715e-07	1.26357e-06	1.48783e-06	1.00447e-06	2.49230e-06	5.26821e-08	-1.43213e-08	3.83609e-08	6.32214e-09	-2.12424e-09	4.19789e-09	-7.86428e-08	-1.60340e-07	-2.38983e-07	3.60510e-07	-4.10887e-08	3.19421e-07
25.190	-8.49764e-08	3.83849e-08	-4.65914e-08	4.15680e-07	3.71071e-07	7.86752e-07	7.53578e-07	5.09445e-07	1.26302e-06	1.48576e-06	1.00369e-06	2.48945e-06	5.28310e-08	-1.43617e-08	3.84693e-08	6.35639e-09	-2.13575e-09	4.22064e-09	-7.83750e-08	-1.60124e-07	-2.38499e-07	3.59976e-07	-4.10278e-08	3.18948e-07
25.215	-8.49527e-08	3.83743e-08	-4.65785e-08	4.15008e-07	3.70814e-07	7.85822e-07	7.53295e-07	5.09170e-07	1.26246e-06	1.48370e-06	1.00291e-06	2.48661e-06	5.29860e-08	-1.44039e-08	3.85821e-08	6.39159e-09	-2.14758e-09	4.24401e-09	-7.81006e-08	-1.59907e-07	-2.38008e-07	3.59440e-07	-4.09668e-08	3.18474e-07
25.240	-8.49167e-08	3.83580e-08	-4.65587e-08	4.14341e-07	3.70559e-07	7.84900e-07	7.53008e-07	5.08891e-07	1.26190e-06	1.48165e-06	1.00214e-06	2.48379e-06	5.31470e-08	-1.44477e-08	3.86994e-08	6.42772e-09	-2.15972e-09	4.26800e-09	-7.78199e-08	-1.59690e-07	-2.37510e-07	3.58904e-07	-4.09057e-08	3.17998e-07
25.264	-8.48684e-08	3.83362e-08	-4.65322e-08	4.13678e-07	3.70309e-07	7.83986e-07	7.52718e-07	5.08609e-07	1.26133e-06	1.47961e-06	1.00138e-06	2.48099e-06	5.33142e-08	-1.44931e-08	3.88211e-08	6.46480e-09	-2.17218e-09	4.29262e-09	-7.75327e-08	-1.59473e-07	-2.37005e-07	3.58366e-07	-4.08444e-08	3.17522e-07
25.289	-8.48077e-08	3.83087e-08	-4.64989e-08	4.13019e-07	3.70062e-07	7.83081e-07	7.52425e-07	5.08323e-07	1.26075e-06	1.47757e-06	1.00063e-06	2.47820e-06	5.34873e-08	-1.45402e-08	3.89472e-08	6.50282e-09	-2.18495e-09	4.31786e-09	-7.72392e-08	-1.59254e-07	-2.36494e-07	3.57827e-07	-4.07830e-08	3.17044e-07
25.313	-8.47346e-08	3.82758e-08	-4.64589e-08	4.12366e-07	3.69818e-07	7.82184e-07	7.52128e-07	5.08033e-07	1.26016e-06	1.47554e-06	9.99891e-07	2.47543e-06	5.36666e-08	-1.45889e-08	3.90777e-08	6.54177e-09	-2.19804e-09	4.34373e-09	-7.69392e-08	-1.59036e-07	-2.35975e-07	3.57287e-07	-4.07214e-08	3.16566e-07
25.338	-8.46493e-08	3.82372e-08	-4.64121e-08	4.11716e-07	3.69579e-07	7.81295e-07	7.51828e-07	5.07739e-07	1.25957e-06	1.47352e-06	9.99157e-07	2.47268e-06	5.38518e-08	-1.46392e-08	3.92126e-08	6.58166e-09	-2.21144e-09	4.37021e-09	-7.66330e-08	-1.58816e-07	-2.35449e-07	3.56746e-07	-4.06597e-08	3.16087e-07
25.362	-8.45516e-08	3.81930e-08	-4.63585e-08	4.11072e-07	3.69343e-07	7.80415e-07	7.51525e-07	5.07441e-07	1.25897e-06	1.47151e-06	9.98432e-07	2.46994e-06	5.40431e-08	-1.46912e-08	3.93518e-08	6.62248e-09	-2.22516e-09	4.39732e-09	-7.63203e-08	-1.58596e-07	-2.34917e-07	3.56204e-07	-4.05979e-08	3.15606e-07
25.387	-8.44415e-08	3.81434e-08	-4.62982e-08	4.10432e-07	3.69111e-07	7.79543e-07	7.51218e-07	5.07140e-07	1.25836e-06	1.46950e-06	9.97715e-07	2.46722e-06	5.42403e-08	-1.47449e-08	3.94955e-08	6.66424e-09	-2.23919e-09	4.42505e-09	-7.60014e-08	-1.58376e-07	-2.34377e-07	3.55661e-07	-4.05360e-08	3.15125e-07
25.412	-8.43192e-08	3.80881e-08	-4.62311e-08	4.09797e-07	3.68882e-07	7.78679e-07	7.50908e-07	5.06835e-07	1.25774e-06	1.46750e-06	9.97007e-07	2.46451e-06	5.44436e-08	-1.48001e-08	3.96435e-08	6.70692e-09	-2.25353e-09	4.45339e-09	-7.56761e-08	-1.58155e-07	-2.33831e-07	3.55117e-07	-4.04740e-08	3.14643e-07
25.436	-8.41846e-08	3.80273e-08	-4.61573e-08	4.09167e-07	3.68657e-07	7.77824e-07	7.50595e-07	5.06525e-07	1.25712e-06	1.46551e-06	9.96307e-07	2.46182e-06	5.46528e-08	-1.48570e-08	3.97958e-08	6.75054e-09	-2.26819e-09	4.48235e-09	-7.53446e-08	-1.57934e-07	-2.33278e-07	3.54572e-07	-4.04119e-08	3.14160e-07
25.461	-8.40376e-08	3.79609e-08	-4.60767e-08	4.08541e-07	3.68436e-07	7.76977e-07	7.50278e-07	5.06212e-07	1.25649e-06	1.46353e-06	9.95616e-07	2.45915e-06	5.48680e-08	-1.49155e-08	3.99525e-08	6.79509e-09	-2.28316e-09	4.51193e-09	-7.50067e-08	-1.57712e-07	-2.32718e-07	3.54026e-07	-4.03497e-08	3.13676e-07
25.485	-8.38784e-08	3.78890e-08	-4.59895e-08	4.07920e-07	3.68219e-07	7.76139e-07	7.49959e-07	5.05896e-07	1.25585e-06	1.46156e-06	9.94933e-07	2.45649e-06	5.50891e-08	-1.49756e-08	4.01135e-08	6.84057e-09	-2.29844e-09	4.54213e-09	-7.46627e-08	-1.57489e-07	-2.32152e-07	3.53479e-07	-4.02873e-08	3.13191e-07
25.510	-8.37070e-08	3.78115e-08	-4.58954e-08	4.07304e-07	3.68005e-07	7.75309e-07	7.49636e-07	5.05575e-07	1.25521e-06	1.45960e-06	9.94259e-07	2.45386e-06	5.53162e-08	-1.50373e-08	4.02789e-08	6.88697e-09	-2.31403e-09	4.57294e-09	-7.43123e-08	-1.57266e-07	-2.31579e-07	3.52931e-07	-4.02249e-08	3.12706e-07
25.534	-8.35233e-08	3.77286e-08	-4.57947e-08	4.06693e-07	3.67796e-07	7.74488e-07	7.49309e-07	5.05251e-07	1.25456e-06	1.45764e-06	9.93594e-07	2.45123e-06	5.55492e-08	-1.51007e-08	4.04485e-08	6.93429e-09	-2.32993e-09	4.60436e-09	-7.39558e-08	-1.57043e-07	-2.30999e-07	3.52382e-07	-4.01624e-08	3.12220e-07
25.559	-8.33273e-08	3.76400e-08	-4.56873e-08	4.06086e-07	3.67589e-07	7.73676e-07	7.48979e-07	5.04922e-07	1.25390e-06	1.45569e-06	9.92937e-07	2.44863e-06	5.57880e-08	-1.51656e-08	4.06224e-08	6.98255e-09	-2.34614e-09	4.63640e-09	-7.35931e-08	-1.56819e-07	-2.30413e-07	3.51833e-07	-4.00998e-08	3.11733e-07
25.584	-8.31191e-08	3.75460e-08	-4.55731e-08	4.05484e-07	3.67387e-07	7.72871e-07	7.48646e-07	5.04590e-07	1.25324e-06	1.45375e-06	9.92289e-07	2.44604e-06	5.60328e-08	-1.52321e-08	4.08007e-08	7.03172e-09	-2.36266e-09	4.66905e-09	-7.32241e-08	-1.56595e-07	-2.29819e-07	3.51283e-07	-4.00371e-08	3.11246e-07
25.608	-8.28987e-08	3.74464e-08	-4.54522e-08	4.04887e-07	3.67189e-07	7.72076e-07	7.48310e-07	5.04254e-07	1.25256e-06	1.45182e-06	9.91650e-07	2.44347e-06	5.62834e-08	-1.53003e-08	4.09832e-08	7.08181e-09	-2.37950e-09	4.70232e-09	-7.28491e-08	-1.56371e-07	-2.29220e-07	3.50733e-07	-3.99743e-08	3.10758e-07
25.633	-8.26660e-08	3.73413e-08	-4.53247e-08	4.04295e-07	3.66994e-07	7.71289e-07	7.47971e-07	5.03915e-07	1.25189e-06	1.44990e-06	9.91020e-07	2.44092e-06	5.65399e-08	-1.53700e-08	4.11699e-08	7.13283e-09	-2.39664e-09	4.73619e-09	-7.24678e-08	-1.56146e-07	-2.28614e-07	3.50181e-07	-3.99115e-08	3.10270e-07
25.657	-8.24212e-08	3.72307e-08	-4.51905e-08	4.03708e-07	3.66803e-07	7.70511e-07	7.47628e-07	5.03571e-07	1.25120e-06	1.44799e-06	9.90398e-07	2.43838e-06	5.68022e-08	-1.54413e-08	4.13609e-08	7.18476e-09	-2.41409e-09	4.77067e-09	-7.20805e-08	-1.55920e-07	-2.28001e-07	3.49629e-07	-3.98486e-08	3.09781e-07
25.682	-8.21642e-08	3.71147e-08	-4.50496e-08	4.03125e-07	3.66616e-07	7.69742e-07	7.47282e-07	5.03224e-07	1.25051e-06	1.44608e-06	9.89786e-07	2.43587e-06	5.70704e-08	-1.55142e-08	4.15562e-08	7.23761e-09	-2.43185e-09	4.80577e-09	-7.16870e-08	-1.55695e-07	-2.27382e-07	3.49077e-07	-3.97856e-08	3.09291e-07
25.706	-8.18951e-08	3.69931e-08	-4.49020e-08	4.02548e-07	3.66433e-07	7.68981e-07	7.46933e-07	5.02873e-07	1.24981e-06	1.44418e-06	9.89182e-07	2.43337e-06	5.73444e-08	-1.55887e-08	4.17557e-08	7.29138e-09	-2.44991e-09	4.84147e-09	-7.12875e-08	-1.55469e-07	-2.26756e-07	3.48524e-07	-3.97226e-08	3.08801e-07
25.731	-8.16138e-08	3.68660e-08	-4.47478e-08	4.01975e-07	3.66254e-07	7.68229e-07	7.46580e-07	5.02519e-07	1.24910e-06	1.44230e-06	9.88587e-07	2.43088e-06	5.76241e-08	-1.56647e-08	4.19594e-08	7.34606e-09	-2.46828e-09	4.87778e-09	-7.08818e-08	-1.55242e-07	-2.26124e-07	3.47970e-07	-3.96595e-08	3.08311e-07
25.756	-8.13204e-08	3.67335e-08	-4.45869e-08	4.01408e-07	3.66079e-07	7.67486e-07	7.46224e-07	5.02160e-07	1.24838e-06	1.44042e-06	9.88001e-07	2.42842e-06	5.79097e-08	-1.57423e-08	4.21673e-08	7.40166e-09	-2.48696e-09	4.91469e-09	-7.04702e-08	-1.55015e-07	-2.25485e-07	3.47416e-07	-3.95964e-08	3.07820e-07
25.780	-8.10148e-08	3.65955e-08	-4.44194e-08	4.00845e-07	3.65907e-07	7.66752e-07	7.45865e-07	5.01798e-07	1.24766e-06	1.43855e-06	9.87425e-07	2.42597e-06	5.82010e-08	-1.58215e-08	4.23794e-08	7.45816e-09	-2.50595e-09	4.95221e-09	-7.00525e-08	-1.54788e-07	-2.24841e-07	3.46862e-07	-3.95332e-08	3.07329e-07
25.805	-8.06972e-08	3.64520e-08	-4.42452e-08	4.00287e-07	3.65739e-07	7.66026e-07	7.45503e-07	5.01432e-07	1.24694e-06	1.43669e-06	9.86857e-07	2.42354e-06	5.84980e-08	-1.59023e-08	4.25957e-08	7.51558e-09	-2.52524e-09	4.99034e-09	-6.96287e-08	-1.54561e-07	-2.24189e-07	3.46307e-07	-3.94699e-08	3.06837e-07
25.829	-8.03675e-08	3.63030e-08	-4.40644e-08	3.99734e-07	3.65576e-07	7.65310e-07	7.45138e-07	5.01062e-07	1.24620e-06	1.43483e-06	9.86298e-07	2.42113e-06	5.88008e-08	-1.59846e-08	4.28162e-08	7.57390e-09	-2.54484e-09	5.02906e-09	-6.91990e-08	-1.54333e-07	-2.23532e-07	3.45752e-07	-3.94067e-08	3.06345e-07
25.854	-8.00257e-08	3.61486e-08	-4.38770e-08	3.99186e-07	3.65416e-07	7.64602e-07	7.44769e-07	5.00689e-07	1.24546e-06	1.43299e-06	9.85748e-07	2.41874e-06	5.91093e-08	-1.60685e-08	4.30409e-08	7.63314e-09	-2.56474e-09	5.06840e-09	-6.87634e-08	-1.54105e-07	-2.22868e-07	3.45196e-07	-3.93434e-08	3.05853e-07
25.879	-7.96719e-08	3.59888e-08	-4.36830e-08	3.98643e-07	3.65260e-07	7.63903e-07	7.44397e-07	5.00312e-07	1.24471e-06	1.43116e-06	9.85208e-07	2.41636e-06	5.94236e-08	-1.61539e-08	4.32697e-08	7.69328e-09	-2.58495e-09	5.10833e-09	-6.83217e-08	-1.53876e-07	-2.22198e-07	3.44641e-07	-3.92800e-08	3.05361e-07
25.903	-7.93060e-08	3.58236e-08	-4.34824e-08	3.98105e-07	3.65108e-07	7.63213e-07	7.44023e-07	4.99931e-07	1.24395e-06	1.42933e-06	9.84677e-07	2.41401e-06	5.97435e-08	-1.62408e-08	4.35026e-08	7.75432e-09	-2.60546e-09	5.14886e-09	-6.78742e-08	-1.53648e-07	-2.21522e-07	3.44085e-07	-3.92167e-08	3.04868e-07
25.928	-7.89282e-08	3.56529e-08	-4.32753e-08	3.97572e-07	3.64960e-07	7.62532e-07	7.43644e-07	4.99547e-07	1.24319e-06	1.42752e-06	9.84155e-07	2.41167e-06	6.00690e-08	-1.63294e-08	4.37397e-08	7.81627e-09	-2.62628e-09	5.19000e-09	-6.74207e-08	-1.53419e-07	-2.20840e-07	3.43529e-07	-3.91533e-08	3.04375e-07
25.952	-7.85384e-08	3.54768e-08	-4.30615e-08	3.97044e-07	3.64816e-07	7.61860e-07	7.43263e-07	4.99159e-07	1.24242e-06	1.42571e-06	9.83642e-07	2.40935e-06	6.04003e-08	-1.64194e-08	4.39809e-08	7.87912e-09	-2.64739e-09	5.23173e-09	-6.69613e-08	-1.53190e-07	-2.20151e-07	3.42972e-07	-3.90899e-08	3.03882e-07
25.977	-7.81366e-08	3.52953e-08	-4.28413e-08	3.96521e-07	3.64676e-07	7.61197e-07	7.42879e-07	4.98767e-07	1.24165e-06	1.42391e-06	9.83138e-07	2.40705e-06	6.07371e-08	-1.65110e-08	4.42262e-08	7.94287e-09	-2.66881e-09	5.27406e-09	-6.64961e-08	-1.52960e-07	-2.19456e-07	3.42416e-07	-3.90265e-08	3.03389e-07
26.001	-7.77228e-08	3.51084e-08	-4.26144e-08	3.96003e-07	3.64540e-07	7.60543e-07	7.42491e-07	4.98371e-07	1.24086e-06	1.42212e-06	9.82644e-07	2.40477e-06	6.10796e-08	-1.66041e-08	4.44756e-08	8.00752e-09	-2.69054e-09	5.31699e-09	-6.60250e-08	-1.52731e-07	-2.18756e-07	3.41859e-07	-3.89630e-08	3.02896e-07
26.026	-7.72972e-08	3.49162e-08	-4.23810e-08	3.95490e-07	3.64408e-07	7.59898e-07	7.42101e-07	4.97972e-07	1.24007e-06	1.42035e-06	9.82159e-07	2.40251e-06	6.14278e-08	-1.66987e-08	4.47290e-08	8.07307e-09	-2.71256e-09	5.36051e-09	-6.55481e-08	-1.52501e-07	-2.18049e-07	3.41303e-07	-3.88996e-08	3.02403e-07
26.051	-7.68596e-08	3.47185e-08	-4.21411e-08	3.94982e-07	3.64280e-07	7.59262e-07	7.41707e-07	4.97570e-07	1.23928e-06	1.41858e-06	9.81684e-07	2.40026e-06	6.17814e-08	-1.67949e-08	4.49866e-08	8.13951e-09	-2.73489e-09	5.40463e-09	-6.50654e-08	-1.52271e-07	-2.17336e-07	3.40746e-07	-3.88362e-08	3.01910e-07
26.075	-7.64102e-08	3.45155e-08	-4.18947e-08	3.94479e-07	3.64156e-07	7.58635e-07	7.41311e-07	4.97163e-07	1.23847e-06	1.41682e-06	9.81218e-07	2.39804e-06	6.21407e-08	-1.68925e-08	4.52482e-08	8.20685e-09	-2.75751e-09	5.44934e-09	-6.45769e-08	-1.52041e-07	-2.16617e-07	3.40190e-07	-3.87727e-08	3.01417e-07
26.100	-7.59490e-08	3.43071e-08	-4.16418e-08	3.93981e-07	3.64036e-07	7.58018e-07	7.40911e-07	4.96754e-07	1.23766e-06	1.41507e-06	9.80761e-07	2.39583e-06	6.25056e-08	-1.69917e-08	4.55139e-08	8.27509e-09	-2.78044e-09	5.49465e-09	-6.40826e-08	-1.51810e-07	-2.15893e-07	3.39633e-07	-3.87093e-08	3.00924e-07
26.124	-7.54759e-08	3.40934e-08	-4.13824e-08	3.93489e-07	3.63921e-07	7.57409e-07	7.40508e-07	4.96340e-07	1.23685e-06	1.41333e-06	9.80314e-07	2.39364e-06	6.28759e-08	-1.70924e-08	4.57835e-08	8.34421e-09	-2.80366e-09	5.54055e-09	-6.35826e-08	-1.51580e-07	-2.15162e-07	3.39077e-07	-3.86459e-08	3.00431e-07
26.149	-7.49910e-08	3.38744e-08	-4.11166e-08	3.93001e-07	3.63809e-07	7.56810e-07	7.40103e-07	4.95923e-07	1.23603e-06	1.41160e-06	9.79877e-07	2.39147e-06	6.32518e-08	-1.71946e-08	4.60573e-08	8.41423e-09	-2.82719e-09	5.58704e-09	-6.30768e-08	-1.51349e-07	-2.14426e-07	3.38521e-07	-3.85825e-08	2.99938e-07
26.173	-7.44943e-08	3.36500e-08	-4.08442e-08	3.92519e-07	3.63701e-07	7.56220e-07	7.39694e-07	4.95503e-07	1.23520e-06	1.40988e-06	9.79449e-07	2.38932e-06	6.36333e-08	-1.72983e-08	4.63350e-08	8.48513e-09	-2.85101e-09	5.63412e-09	-6.25654e-08	-1.51118e-07	-2.13683e-07	3.37965e-07	-3.85192e-08	2.99446e-07
26.198	-7.39858e-08	3.34204e-08	-4.05655e-08	3.92041e-07	3.63598e-07	7.55639e-07	7.39282e-07	4.95079e-07	1.23436e-06	1.40816e-06	9.79031e-07	2.38720e-06	6.40202e-08	-1.74034e-08	4.66167e-08	8.55693e-09	-2.87514e-09	5.68179e-09	-6.20482e-08	-1.50887e-07	-2.12935e-07	3.37409e-07	-3.84558e-08	2.98953e-07
26.223	-7.34657e-08	3.31854e-08	-4.02803e-08	3.91569e-07	3.63498e-07	7.55067e-07	7.38868e-07	4.94651e-07	1.23352e-06	1.40646e-06	9.78622e-07	2.38509e-06	6.44126e-08	-1.75101e-08	4.69024e-08	8.62960e-09	-2.89956e-09	5.73005e-09	-6.15254e-08	-1.50656e-07	-2.12181e-07	3.36854e-07	-3.83925e-08	2.98461e-07
26.247	-7.29338e-08	3.29452e-08	-3.99887e-08	3.91102e-07	3.63403e-07	7.54505e-07	7.38450e-07	4.94220e-07	1.23267e-06	1.40477e-06	9.78223e-07	2.38299e-06	6.48104e-08	-1.76183e-08	4.71921e-08	8.70317e-09	-2.92427e-09	5.77889e-09	-6.09970e-08	-1.50425e-07	-2.11422e-07	3.36298e-07	-3.83292e-08	2.97969e-07
26.272	-7.23903e-08	3.26996e-08	-3.96906e-08	3.90640e-07	3.63311e-07	7.53951e-07	7.38030e-07	4.93785e-07	1.23182e-06	1.40309e-06	9.77834e-07	2.38092e-06	6.52137e-08	-1.77279e-08	4.74858e-08	8.77761e-09	-2.94929e-09	5.82833e-09	-6.04629e-08	-1.50193e-07	-2.10656e-07	3.35743e-07	-3.82660e-08	2.97477e-07
26.296	-7.18351e-08	3.24489e-08	-3.93862e-08	3.90183e-07	3.63224e-07	7.53407e-07	7.37606e-07	4.93347e-07	1.23095e-06	1.40142e-06	9.77455e-07	2.37887e-06	6.56224e-08	-1.78390e-08	4.77834e-08	8.85294e-09	-2.97460e-09	5.87834e-09	-5.99233e-08	-1.49962e-07	-2.09885e-07	3.35189e-07	-3.82028e-08	2.96986e-07
26.321	-7.12683e-08	3.21928e-08	-3.90755e-08	3.89731e-07	3.63141e-07	7.52873e-07	7.37180e-07	4.92906e-07	1.23009e-06	1.39976e-06	9.77085e-07	2.37684e-06	6.60365e-08	-1.79516e-08	4.80850e-08	8.92915e-09	-3.00020e-09	5.92895e-09	-5.93781e-08	-1.49731e-07	-2.09109e-07	3.34635e-07	-3.81396e-08	2.96495e-07
26.345	-7.06899e-08	3.19315e-08	-3.87583e-08	3.89285e-07	3.63063e-07	7.52348e-07	7.36751e-07	4.92461e-07	1.22921e-06	1.39810e-06	9.76726e-07	2.37483e-06	6.64561e-08	-1.80656e-08	4.83904e-08	9.00624e-09	-3.02611e-09	5.98013e-09	-5.88273e-08	-1.49499e-07	-2.08326e-07	3.34081e-07	-3.80765e-08	2.96004e-07
26.370	-7.00999e-08	3.16650e-08	-3.84349e-08	3.88843e-07	3.62988e-07	7.51832e-07	7.36319e-07	4.92013e-07	1.22833e-06	1.39646e-06	9.76376e-07	2.37284e-06	6.68810e-08	-1.81811e-08	4.86998e-08	9.08420e-09	-3.05230e-09	6.03190e-09	-5.82710e-08	-1.49268e-07	-2.07539e-07	3.33528e-07	-3.80134e-08	2.95514e-07
26.395	-6.94984e-08	3.13933e-08	-3.81051e-08	3.88407e-07	3.62918e-07	7.51325e-07	7.35885e-07	4.91561e-07	1.22745e-06	1.39483e-06	9.76036e-07	2.37087e-06	6.73112e-08	-1.82981e-08	4.90131e-08	9.16304e-09	-3.07879e-09	6.08425e-09	-5.77092e-08	-1.49036e-07	-2.06745e-07	3.32975e-07	-3.79504e-08	2.95024e-07
26.419	-6.88854e-08	3.11164e-08	-3.77690e-08	3.87976e-07	3.62852e-07	7.50828e-07	7.35447e-07	4.91106e-07	1.22655e-06	1.39321e-06	9.75706e-07	2.36892e-06	6.77468e-08	-1.84165e-08	4.93303e-08	9.24276e-09	-3.10558e-09	6.13718e-09	-5.71419e-08	-1.48804e-07	-2.05946e-07	3.32423e-07	-3.78875e-08	2.94535e-07
26.444	-6.82609e-08	3.08344e-08	-3.74266e-08	3.87550e-07	3.62790e-07	7.50340e-07	7.35007e-07	4.90648e-07	1.22566e-06	1.39160e-06	9.75387e-07	2.36699e-06	6.81877e-08	-1.85364e-08	4.96514e-08	9.32334e-09	-3.13265e-09	6.19069e-09	-5.65691e-08	-1.48573e-07	-2.05142e-07	3.31871e-07	-3.78246e-08	2.94046e-07
26.468	-6.76250e-08	3.05471e-08	-3.70779e-08	3.87130e-07	3.62732e-07	7.49862e-07	7.34565e-07	4.90186e-07	1.22475e-06	1.39000e-06	9.75077e-07	2.36507e-06	6.86340e-08	-1.86577e-08	4.99763e-08	9.40480e-09	-3.16002e-09	6.24478e-09	-5.59909e-08	-1.48341e-07	-2.04332e-07	3.31320e-07	-3.77618e-08	2.93558e-07
26.493	-6.69776e-08	3.02547e-08	-3.67230e-08	3.86714e-07	3.62679e-07	7.49393e-07	7.34119e-07	4.89721e-07	1.22384e-06	1.38841e-06	9.74777e-07	2.36318e-06	6.90855e-08	-1.87804e-08	5.03051e-08	9.48712e-09	-3.18768e-09	6.29944e-09	-5.54073e-08	-1.48110e-07	-2.03517e-07	3.30769e-07	-3.76991e-08	2.93070e-07
26.518	-6.63189e-08	2.99571e-08	-3.63618e-08	3.86304e-07	3.62630e-07	7.48934e-07	7.33671e-07	4.89253e-07	1.22292e-06	1.38683e-06	9.74488e-07	2.36131e-06	6.95423e-08	-1.89046e-08	5.06377e-08	9.57032e-09	-3.21564e-09	6.35468e-09	-5.48183e-08	-1.47878e-07	-2.02697e-07	3.30220e-07	-3.76364e-08	2.92583e-07
26.542	-6.56489e-08	2.96544e-08	-3.59944e-08	3.85899e-07	3.62585e-07	7.48484e-07	7.33220e-07	4.88782e-07	1.22200e-06	1.38526e-06	9.74208e-07	2.35947e-06	7.00043e-08	-1.90302e-08	5.09741e-08	9.65438e-09	-3.24388e-09	6.41050e-09	-5.42239e-08	-1.47647e-07	-2.01871e-07	3.29671e-07	-3.75738e-08	2.92097e-07
26.567	-6.49675e-08	2.93467e-08	-3.56208e-08	3.85500e-07	3.62545e-07	7.48044e-07	7.32767e-07	4.88307e-07	1.22107e-06	1.38370e-06	9.73939e-07	2.35764e-06	7.04716e-08	-1.91572e-08	5.13144e-08	9.73930e-09	-3.27242e-09	6.46689e-09	-5.36242e-08	-1.47415e-07	-2.01040e-07	3.29123e-07	-3.75114e-08	2.91611e-07
26.591	-6.42748e-08	2.90338e-08	-3.52410e-08	3.85105e-07	3.62508e-07	7.47613e-07	7.32311e-07	4.87829e-07	1.22014e-06	1.38215e-06	9.73681e-07	2.35583e-06	7.09441e-08	-1.92857e-08	5.16585e-08	9.82509e-09	-3.30124e-09	6.52385e-09	-5.30191e-08	-1.47184e-07	-2.00203e-07	3.28575e-07	-3.74490e-08	2.91126e-07
26.616	-6.35708e-08	2.87158e-08	-3.48551e-08	3.84716e-07	3.62477e-07	7.47192e-07	7.31852e-07	4.87348e-07	1.21920e-06	1.38061e-06	9.73432e-07	2.35404e-06	7.14218e-08	-1.94155e-08	5.20063e-08	9.91174e-09	-3.33035e-09	6.58138e-09	-5.24088e-08	-1.46953e-07	-1.99362e-07	3.28028e-07	-3.73867e-08	2.90642e-07
26.640	-6.28557e-08	2.83927e-08	-3.44630e-08	3.84332e-07	3.62449e-07	7.46781e-07	7.31391e-07	4.86863e-07	1.21825e-06	1.37908e-06	9.73194e-07	2.35228e-06	7.19047e-08	-1.95468e-08	5.23579e-08	9.99924e-09	-3.35976e-09	6.63949e-09	-5.17931e-08	-1.46722e-07	-1.98515e-07	3.27483e-07	-3.73245e-08	2.90158e-07
26.665	-6.21294e-08	2.80646e-08	-3.40647e-08	3.83953e-07	3.62426e-07	7.46379e-07	7.30928e-07	4.86376e-07	1.21730e-06	1.37757e-06	9.72966e-07	2.35053e-06	7.23928e-08	-1.96795e-08	5.27133e-08	1.00876e-08	-3.38945e-09	6.69816e-09	-5.11722e-08	-1.46491e-07	-1.97663e-07	3.26938e-07	-3.72624e-08	2.89675e-07
26.690	-6.13919e-08	2.77315e-08	-3.36604e-08	3.83579e-07	3.62407e-07	7.45987e-07	7.30462e-07	4.85885e-07	1.21635e-06	1.37606e-06	9.72749e-07	2.34881e-06	7.28860e-08	-1.98136e-08	5.30725e-08	1.01768e-08	-3.41943e-09	6.75740e-09	-5.05461e-08	-1.46260e-07	-1.96806e-07	3.26394e-07	-3.72004e-08	2.89193e-07
26.714	-6.06433e-08	2.73934e-08	-3.32499e-08	3.83211e-07	3.62393e-07	7.45604e-07	7.29994e-07	4.85392e-07	1.21539e-06	1.37456e-06	9.72542e-07	2.34711e-06	7.33844e-08	-1.99490e-08	5.34354e-08	1.02669e-08	-3.44969e-09	6.81722e-09	-4.99148e-08	-1.46029e-07	-1.95944e-07	3.25851e-07	-3.71385e-08	2.88712e-07
26.739	-5.98836e-08	2.70502e-08	-3.28334e-08	3.82848e-07	3.62383e-07	7.45231e-07	7.29523e-07	4.84895e-07	1.21442e-06	1.37308e-06	9.72346e-07	2.34542e-06	7.38879e-08	-2.00859e-08	5.38020e-08	1.03578e-08	-3.48024e-09	6.87759e-09	-4.92782e-08	-1.45798e-07	-1.95076e-07	3.25309e-07	-3.70767e-08	2.88232e-07
26.763	-5.91129e-08	2.67021e-08	-3.24108e-08	3.82490e-07	3.62378e-07	7.44868e-07	7.29050e-07	4.84395e-07	1.21345e-06	1.37160e-06	9.72160e-07	2.34376e-06	7.43964e-08	-2.02242e-08	5.41723e-08	1.04496e-08	-3.51108e-09	6.93853e-09	-4.86365e-08	-1.45568e-07	-1.94204e-07	3.24768e-07	-3.70150e-08	2.87753e-07
26.788	-5.83312e-08	2.63489e-08	-3.19822e-08	3.82138e-07	3.62377e-07	7.44514e-07	7.28575e-07	4.83892e-07	1.21247e-06	1.37014e-06	9.71985e-07	2.34213e-06	7.49101e-08	-2.03638e-08	5.45463e-08	1.05422e-08	-3.54220e-09	7.00004e-09	-4.79897e-08	-1.45338e-07	-1.93327e-07	3.24228e-07	-3.69535e-08	2.87274e-07
26.812	-5.75385e-08	2.59909e-08	-3.15476e-08	3.81790e-07	3.62380e-07	7.44170e-07	7.28097e-07	4.83387e-07	1.21148e-06	1.36869e-06	9.71820e-07	2.34051e-06	7.54288e-08	-2.05048e-08	5.49240e-08	1.06357e-08	-3.57361e-09	7.06211e-09	-4.73377e-08	-1.45107e-07	-1.92445e-07	3.23689e-07	-3.68921e-08	2.86797e-07
26.837	-5.67348e-08	2.56279e-08	-3.11070e-08	3.81448e-07	3.62388e-07	7.43836e-07	7.27617e-07	4.82878e-07	1.21050e-06	1.36725e-06	9.71667e-07	2.33891e-06	7.59526e-08	-2.06472e-08	5.53054e-08	1.07300e-08	-3.60531e-09	7.12474e-09	-4.66807e-08	-1.44878e-07	-1.91558e-07	3.23151e-07	-3.68308e-08	2.86321e-07
26.862	-5.59203e-08	2.52599e-08	-3.06604e-08	3.81112e-07	3.62400e-07	7.43512e-07	7.27135e-07	4.82366e-07	1.20950e-06	1.36582e-06	9.71524e-07	2.33734e-06	7.64813e-08	-2.07909e-08	5.56904e-08	1.08252e-08	-3.63728e-09	7.18793e-09	-4.60185e-08	-1.44648e-07	-1.90666e-07	3.22615e-07	-3.67697e-08	2.85845e-07
26.886	-5.50949e-08	2.48871e-08	-3.02078e-08	3.80780e-07	3.62417e-07	7.43197e-07	7.26651e-07	4.81851e-07	1.20850e-06	1.36440e-06	9.71391e-07	2.33579e-06	7.70151e-08	-2.09360e-08	5.60791e-08	1.09212e-08	-3.66954e-09	7.25168e-09	-4.53514e-08	-1.44418e-07	-1.89770e-07	3.22079e-07	-3.67086e-08	2.85371e-07
26.911	-5.42587e-08	2.45094e-08	-2.97494e-08	3.80454e-07	3.62438e-07	7.42892e-07	7.26165e-07	4.81334e-07	1.20750e-06	1.36299e-06	9.71270e-07	2.33426e-06	7.75539e-08	-2.10825e-08	5.64714e-08	1.10181e-08	-3.70208e-09	7.31598e-09	-4.46792e-08	-1.44189e-07	-1.88868e-07	3.21545e-07	-3.66478e-08	2.84898e-07
26.935	-5.34118e-08	2.41268e-08	-2.92850e-08	3.80133e-07	3.62464e-07	7.42597e-07	7.25676e-07	4.80814e-07	1.20649e-06	1.36159e-06	9.71159e-07	2.33275e-06	7.80977e-08	-2.12303e-08	5.68674e-08	1.11158e-08	-3.73490e-09	7.38085e-09	-4.40020e-08	-1.43960e-07	-1.87962e-07	3.21012e-07	-3.65870e-08	2.84425e-07
26.960	-5.25540e-08	2.37394e-08	-2.88147e-08	3.79817e-07	3.62495e-07	7.42312e-07	7.25185e-07	4.80291e-07	1.20548e-06	1.36021e-06	9.71060e-07	2.33127e-06	7.86464e-08	-2.13795e-08	5.72669e-08	1.12143e-08	-3.76801e-09	7.44627e-09	-4.33198e-08	-1.43732e-07	-1.87051e-07	3.20481e-07	-3.65264e-08	2.83954e-07
26.984	-5.16856e-08	2.33471e-08	-2.83386e-08	3.79507e-07	3.62530e-07	7.42037e-07	7.24693e-07	4.79765e-07	1.20446e-06	1.35883e-06	9.70971e-07	2.32980e-06	7.92000e-08	-2.15300e-08	5.76700e-08	1.13136e-08	-3.80139e-09	7.51224e-09	-4.26327e-08	-1.43503e-07	-1.86136e-07	3.19951e-07	-3.64660e-08	2.83485e-07
27.009	-5.08066e-08	2.29500e-08	-2.78566e-08	3.79202e-07	3.62569e-07	7.41771e-07	7.24198e-07	4.79236e-07	1.20343e-06	1.35747e-06	9.70894e-07	2.32836e-06	7.97586e-08	-2.16818e-08	5.80768e-08	1.14138e-08	-3.83506e-09	7.57877e-09	-4.19406e-08	-1.43275e-07	-1.85216e-07	3.19422e-07	-3.64057e-08	2.83016e-07
27.034	-4.99169e-08	2.25481e-08	-2.73688e-08	3.78902e-07	3.62613e-07	7.41516e-07	7.23702e-07	4.78705e-07	1.20241e-06	1.35611e-06	9.70827e-07	2.32694e-06	8.03221e-08	-2.18350e-08	5.84871e-08	1.15148e-08	-3.86900e-09	7.64585e-09	-4.12436e-08	-1.43047e-07	-1.84291e-07	3.18894e-07	-3.63456e-08	2.82549e-07
27.058	-4.90166e-08	2.21415e-08	-2.68752e-08	3.78608e-07	3.62662e-07	7.41270e-07	7.23203e-07	4.78170e-07	1.20137e-06	1.35477e-06	9.70772e-07	2.32555e-06	8.08904e-08	-2.19895e-08	5.89009e-08	1.16167e-08	-3.90322e-09	7.71348e-09	-4.05418e-08	-1.42820e-07	-1.83361e-07	3.18368e-07	-3.62856e-08	2.82082e-07
27.083	-4.81058e-08	2.17300e-08	-2.63758e-08	3.78319e-07	3.62716e-07	7.41034e-07	7.22703e-07	4.77634e-07	1.20034e-06	1.35344e-06	9.70727e-07	2.32417e-06	8.14636e-08	-2.21453e-08	5.93183e-08	1.17194e-08	-3.93772e-09	7.78166e-09	-3.98351e-08	-1.42592e-07	-1.82428e-07	3.17843e-07	-3.62258e-08	2.81617e-07
27.107	-4.71845e-08	2.13139e-08	-2.58707e-08	3.78035e-07	3.62774e-07	7.40809e-07	7.22201e-07	4.77094e-07	1.19930e-06	1.35213e-06	9.70694e-07	2.32282e-06	8.20417e-08	-2.23025e-08	5.97392e-08	1.18229e-08	-3.97250e-09	7.85038e-09	-3.91236e-08	-1.42366e-07	-1.81489e-07	3.17320e-07	-3.61662e-08	2.81154e-07
27.132	-4.62528e-08	2.08930e-08	-2.53598e-08	3.77756e-07	3.62837e-07	7.40593e-07	7.21697e-07	4.76552e-07	1.19825e-06	1.35082e-06	9.70672e-07	2.32149e-06	8.26246e-08	-2.24609e-08	6.01637e-08	1.19272e-08	-4.00756e-09	7.91966e-09	-3.84072e-08	-1.42139e-07	-1.80546e-07	3.16798e-07	-3.61067e-08	2.80692e-07
27.156	-4.53107e-08	2.04674e-08	-2.48432e-08	3.77483e-07	3.62904e-07	7.40387e-07	7.21192e-07	4.76008e-07	1.19720e-06	1.34952e-06	9.70662e-07	2.32018e-06	8.32123e-08	-2.26207e-08	6.05916e-08	1.20324e-08	-4.04289e-09	7.98948e-09	-3.76861e-08	-1.41913e-07	-1.79599e-07	3.16278e-07	-3.60474e-08	2.80231e-07
27.181	-4.43582e-08	2.00372e-08	-2.43210e-08	3.77215e-07	3.62976e-07	7.40191e-07	7.20684e-07	4.75460e-07	1.19614e-06	1.34824e-06	9.70662e-07	2.31890e-06	8.38048e-08	-2.27818e-08	6.10230e-08	1.21383e-08	-4.07849e-09	8.05984e-09	-3.69602e-08	-1.41687e-07	-1.78648e-07	3.15760e-07	-3.59883e-08	2.79771e-07
27.206	-4.33953e-08	1.96022e-08	-2.37931e-08	3.76952e-07	3.63053e-07	7.40005e-07	7.20175e-07	4.74911e-07	1.19509e-06	1.34697e-06	9.70674e-07	2.31764e-06	8.44020e-08	-2.29441e-08	6.14579e-08	1.22451e-08	-4.11437e-09	8.13075e-09	-3.62295e-08	-1.41462e-07	-1.77692e-07	3.15243e-07	-3.59294e-08	2.79313e-07
27.230	-4.24222e-08	1.91627e-08	-2.32595e-08	3.76695e-07	3.63134e-07	7.39829e-07	7.19665e-07	4.74359e-07	1.19402e-06	1.34571e-06	9.70698e-07	2.31640e-06	8.50041e-08	-2.31078e-08	6.18963e-08	1.23527e-08	-4.15053e-09	8.20220e-09	-3.54942e-08	-1.41237e-07	-1.76731e-07	3.14727e-07	-3.58707e-08	2.78857e-07
27.255	-4.14389e-08	1.87185e-08	-2.27204e-08	3.76443e-07	3.63221e-07	7.39663e-07	7.19153e-07	4.73804e-07	1.19296e-06	1.34446e-06	9.70733e-07	2.31519e-06	8.56108e-08	-2.32727e-08	6.23381e-08	1.24611e-08	-4.18696e-09	8.27418e-09	-3.47542e-08	-1.41013e-07	-1.75767e-07	3.14213e-07	-3.58121e-08	2.78401e-07
27.279	-4.04454e-08	1.82697e-08	-2.21757e-08	3.76196e-07	3.63312e-07	7.39508e-07	7.18639e-07	4.73247e-07	1.19189e-06	1.34322e-06	9.70779e-07	2.31400e-06	8.62223e-08	-2.34389e-08	6.27834e-08	1.25704e-08	-4.22366e-09	8.34671e-09	-3.40094e-08	-1.40788e-07	-1.74798e-07	3.13701e-07	-3.57538e-08	2.77948e-07
27.304	-3.94417e-08	1.78163e-08	-2.16254e-08	3.75954e-07	3.63408e-07	7.39362e-07	7.18124e-07	4.72688e-07	1.19081e-06	1.34199e-06	9.70838e-07	2.31283e-06	8.68385e-08	-2.36064e-08	6.32320e-08	1.26804e-08	-4.26063e-09	8.41978e-09	-3.32601e-08	-1.40565e-07	-1.73825e-07	3.13191e-07	-3.56956e-08	2.77495e-07
27.329	-3.84280e-08	1.73584e-08	-2.10696e-08	3.75718e-07	3.63508e-07	7.39226e-07	7.17608e-07	4.72126e-07	1.18973e-06	1.34078e-06	9.70907e-07	2.31169e-06	8.74594e-08	-2.37752e-08	6.36841e-08	1.27913e-08	-4.29787e-09	8.49338e-09	-3.25061e-08	-1.40342e-07	-1.72848e-07	3.12682e-07	-3.56376e-08	2.77045e-07
27.353	-3.74042e-08	1.68960e-08	-2.05082e-08	3.75487e-07	3.63614e-07	7.39101e-07	7.17090e-07	4.71562e-07	1.18865e-06	1.33958e-06	9.70989e-07	2.31056e-06	8.80849e-08	-2.39453e-08	6.41396e-08	1.29029e-08	-4.33539e-09	8.56751e-09	-3.17476e-08	-1.40119e-07	-1.71867e-07	3.12176e-07	-3.55799e-08	2.76596e-07
27.378	-3.63704e-08	1.64290e-08	-1.99414e-08	3.75261e-07	3.63724e-07	7.38985e-07	7.16570e-07	4.70996e-07	1.18757e-06	1.33839e-06	9.71082e-07	2.30947e-06	8.87151e-08	-2.41166e-08	6.45985e-08	1.30154e-08	-4.37317e-09	8.64218e-09	-3.09845e-08	-1.39897e-07	-1.70881e-07	3.11671e-07	-3.55223e-08	2.76148e-07
27.402	-3.53266e-08	1.59575e-08	-1.93691e-08	3.75041e-07	3.63839e-07	7.38880e-07	7.16050e-07	4.70427e-07	1.18648e-06	1.33721e-06	9.71187e-07	2.30839e-06	8.93499e-08	-2.42891e-08	6.50607e-08	1.31286e-08	-4.41123e-09	8.71739e-09	-3.02168e-08	-1.39675e-07	-1.69892e-07	3.11167e-07	-3.54649e-08	2.75702e-07
27.427	-3.42729e-08	1.54815e-08	-1.87914e-08	3.74826e-07	3.63959e-07	7.38785e-07	7.15528e-07	4.69857e-07	1.18538e-06	1.33604e-06	9.71303e-07	2.30734e-06	8.99893e-08	-2.44630e-08	6.55263e-08	1.32427e-08	-4.44955e-09	8.79312e-09	-2.94446e-08	-1.39454e-07	-1.68898e-07	3.10666e-07	-3.54078e-08	2.75258e-07
27.451	-3.32094e-08	1.50011e-08	-1.82083e-08	3.74616e-07	3.64084e-07	7.38700e-07	7.15005e-07	4.69284e-07	1.18429e-06	1.33488e-06	9.71432e-07	2.30632e-06	9.06333e-08	-2.46380e-08	6.59953e-08	1.33575e-08	-4.48814e-09	8.86938e-09	-2.86679e-08	-1.39233e-07	-1.67901e-07	3.10166e-07	-3.53509e-08	2.74816e-07
27.476	-3.21361e-08	1.45163e-08	-1.76198e-08	3.74412e-07	3.64214e-07	7.38625e-07	7.14481e-07	4.68709e-07	1.18319e-06	1.33374e-06	9.71572e-07	2.30531e-06	9.12819e-08	-2.48143e-08	6.64675e-08	1.34732e-08	-4.52700e-09	8.94617e-09	-2.78867e-08	-1.39013e-07	-1.66900e-07	3.09669e-07	-3.52941e-08	2.74375e-07
27.501	-3.10530e-08	1.40270e-08	-1.70259e-08	3.74212e-07	3.64348e-07	7.38561e-07	7.13956e-07	4.68132e-07	1.18209e-06	1.33261e-06	9.71725e-07	2.30434e-06	9.19350e-08	-2.49919e-08	6.69431e-08	1.35896e-08	-4.56612e-09	9.02348e-09	-2.71011e-08	-1.38793e-07	-1.65895e-07	3.09173e-07	-3.52377e-08	2.73936e-07
27.525	-2.99601e-08	1.35334e-08	-1.64268e-08	3.74018e-07	3.64488e-07	7.38506e-07	7.13430e-07	4.67553e-07	1.18098e-06	1.33149e-06	9.71889e-07	2.30338e-06	9.25927e-08	-2.51707e-08	6.74220e-08	1.37068e-08	-4.60551e-09	9.10132e-09	-2.63111e-08	-1.38574e-07	-1.64885e-07	3.08679e-07	-3.51814e-08	2.73498e-07
27.550	-2.88577e-08	1.30354e-08	-1.58223e-08	3.73830e-07	3.64633e-07	7.38462e-07	7.12903e-07	4.66972e-07	1.17987e-06	1.33038e-06	9.72065e-07	2.30245e-06	9.32549e-08	-2.53507e-08	6.79042e-08	1.38249e-08	-4.64517e-09	9.17969e-09	-2.55167e-08	-1.38356e-07	-1.63873e-07	3.08188e-07	-3.51253e-08	2.73062e-07
27.574	-2.77456e-08	1.25330e-08	-1.52125e-08	3.73646e-07	3.64782e-07	7.38428e-07	7.12375e-07	4.66389e-07	1.17876e-06	1.32929e-06	9.72254e-07	2.30154e-06	9.39215e-08	-2.55319e-08	6.83896e-08	1.39437e-08	-4.68508e-09	9.25857e-09	-2.47178e-08	-1.38138e-07	-1.62856e-07	3.07698e-07	-3.50695e-08	2.72628e-07
27.599	-2.66239e-08	1.20264e-08	-1.45975e-08	3.73468e-07	3.64937e-07	7.38405e-07	7.11846e-07	4.65804e-07	1.17765e-06	1.32821e-06	9.72455e-07	2.30066e-06	9.45927e-08	-2.57144e-08	6.88783e-08	1.40632e-08	-4.72526e-09	9.33798e-09	-2.39147e-08	-1.37921e-07	-1.61835e-07	3.07210e-07	-3.50139e-08	2.72196e-07
27.623	-2.54927e-08	1.15154e-08	-1.39773e-08	3.73295e-07	3.65096e-07	7.38391e-07	7.11316e-07	4.65217e-07	1.17653e-06	1.32714e-06	9.72668e-07	2.29980e-06	9.52683e-08	-2.58980e-08	6.93703e-08	1.41836e-08	-4.76571e-09	9.41790e-09	-2.31072e-08	-1.37704e-07	-1.60811e-07	3.06725e-07	-3.49586e-08	2.71766e-07
27.648	-2.43520e-08	1.10001e-08	-1.33519e-08	3.73128e-07	3.65261e-07	7.38388e-07	7.10785e-07	4.64628e-07	1.17541e-06	1.32608e-06	9.72893e-07	2.29897e-06	9.59484e-08	-2.60829e-08	6.98655e-08	1.43048e-08	-4.80641e-09	9.49835e-09	-2.22954e-08	-1.37488e-07	-1.59783e-07	3.06241e-07	-3.49035e-08	2.71338e-07
27.673	-2.32020e-08	1.04806e-08	-1.27213e-08	3.72965e-07	3.65430e-07	7.38396e-07	7.10254e-07	4.64038e-07	1.17429e-06	1.32503e-06	9.73130e-07	2.29816e-06	9.66329e-08	-2.62690e-08	7.03639e-08	1.44267e-08	-4.84738e-09	9.57930e-09	-2.14793e-08	-1.37273e-07	-1.58752e-07	3.05760e-07	-3.48486e-08	2.70911e-07
27.697	-2.20425e-08	9.95690e-09	-1.20856e-08	3.72808e-07	3.65605e-07	7.38413e-07	7.09722e-07	4.63446e-07	1.17317e-06	1.32400e-06	9.73380e-07	2.29738e-06	9.73218e-08	-2.64563e-08	7.08656e-08	1.45494e-08	-4.88861e-09	9.66078e-09	-2.06590e-08	-1.37058e-07	-1.57717e-07	3.05280e-07	-3.47940e-08	2.70486e-07
27.722	-2.08738e-08	9.42896e-09	-1.14448e-08	3.72656e-07	3.65785e-07	7.38441e-07	7.09189e-07	4.62852e-07	1.17204e-06	1.32298e-06	9.73642e-07	2.29662e-06	9.80151e-08	-2.66447e-08	7.13704e-08	1.46729e-08	-4.93010e-09	9.74276e-09	-1.98344e-08	-1.36844e-07	-1.56678e-07	3.04803e-07	-3.47396e-08	2.70064e-07
27.746	-1.96958e-08	8.89683e-09	-1.07989e-08	3.72509e-07	3.65970e-07	7.38479e-07	7.08656e-07	4.62256e-07	1.17091e-06	1.32197e-06	9.73917e-07	2.29588e-06	9.87128e-08	-2.68344e-08	7.18784e-08	1.47971e-08	-4.97184e-09	9.82526e-09	-1.90057e-08	-1.36630e-07	-1.55636e-07	3.04328e-07	-3.46855e-08	2.69643e-07
27.771	-1.85085e-08	8.36054e-09	-1.01480e-08	3.72368e-07	3.66160e-07	7.38528e-07	7.08122e-07	4.61659e-07	1.16978e-06	1.32097e-06	9.74204e-07	2.29517e-06	9.94148e-08	-2.70252e-08	7.23896e-08	1.49221e-08	-5.01384e-09	9.90826e-09	-1.81727e-08	-1.36417e-07	-1.54590e-07	3.03855e-07	-3.46316e-08	2.69224e-07
27.795	-1.73121e-08	7.82012e-09	-9.49202e-09	3.72232e-07	3.66355e-07	7.38587e-07	7.07588e-07	4.61060e-07	1.16865e-06	1.31999e-06	9.74504e-07	2.29449e-06	1.00121e-07	-2.72173e-08	7.29040e-08	1.50479e-08	-5.05610e-09	9.99178e-09	-1.73356e-08	-1.36205e-07	-1.53541e-07	3.03385e-07	-3.45779e-08	2.68807e-07
27.820	-1.61066e-08	7.27558e-09	-8.83106e-09	3.72101e-07	3.66555e-07	7.38656e-07	7.07054e-07	4.60459e-07	1.16751e-06	1.31901e-06	9.74816e-07	2.29383e-06	1.00832e-07	-2.74105e-08	7.34214e-08	1.51744e-08	-5.09862e-09	1.00758e-08	-1.64944e-08	-1.35994e-07	-1.52488e-07	3.02917e-07	-3.45246e-08	2.68392e-07
27.845	-1.48921e-08	6.72696e-09	-8.16514e-09	3.71975e-07	3.66760e-07	7.38736e-07	7.06519e-07	4.59857e-07	1.16638e-06	1.31805e-06	9.75141e-07	2.29319e-06	1.01547e-07	-2.76048e-08	7.39421e-08	1.53017e-08	-5.14139e-09	1.01603e-08	-1.56490e-08	-1.35783e-07	-1.51432e-07	3.02451e-07	-3.44715e-08	2.67979e-07
27.869	-1.36686e-08	6.17426e-09	-7.49429e-09	3.71855e-07	3.66971e-07	7.38826e-07	7.05984e-07	4.59254e-07	1.16524e-06	1.31711e-06	9.75479e-07	2.29259e-06	1.02266e-07	-2.78003e-08	7.44658e-08	1.54298e-08	-5.18442e-09	1.02454e-08	-1.47996e-08	-1.35574e-07	-1.50373e-07	3.01987e-07	-3.44186e-08	2.67568e-07
27.894	-1.24361e-08	5.61753e-09	-6.81853e-09	3.71739e-07	3.67187e-07	7.38926e-07	7.05449e-07	4.58649e-07	1.16410e-06	1.31617e-06	9.75830e-07	2.29200e-06	1.02990e-07	-2.79970e-08	7.49926e-08	1.55586e-08	-5.22770e-09	1.03309e-08	-1.39460e-08	-1.35364e-07	-1.49310e-07	3.01525e-07	-3.43660e-08	2.67159e-07
27.918	-1.11947e-08	5.05678e-09	-6.13789e-09	3.71629e-07	3.67408e-07	7.39037e-07	7.04913e-07	4.58043e-07	1.16296e-06	1.31525e-06	9.76193e-07	2.29144e-06	1.03717e-07	-2.81949e-08	7.55226e-08	1.56881e-08	-5.27123e-09	1.04169e-08	-1.30885e-08	-1.35156e-07	-1.48245e-07	3.01066e-07	-3.43137e-08	2.66753e-07
27.943	-9.94444e-09	4.49204e-09	-5.45241e-09	3.71524e-07	3.67634e-07	7.39159e-07	7.04377e-07	4.57435e-07	1.16181e-06	1.31434e-06	9.76569e-07	2.29091e-06	1.04449e-07	-2.83939e-08	7.60556e-08	1.58185e-08	-5.31502e-09	1.05034e-08	-1.22269e-08	-1.34948e-07	-1.47175e-07	3.00610e-07	-3.42616e-08	2.66348e-07
27.967	-8.68543e-09	3.92332e-09	-4.76211e-09	3.71425e-07	3.67866e-07	7.39291e-07	7.03842e-07	4.56827e-07	1.16067e-06	1.31344e-06	9.76958e-07	2.29040e-06	1.05186e-07	-2.85940e-08	7.65917e-08	1.59495e-08	-5.35906e-09	1.05905e-08	-1.13614e-08	-1.34742e-07	-1.46103e-07	3.00155e-07	-3.42099e-08	2.65946e-07
27.992	-7.41769e-09	3.35067e-09	-4.06702e-09	3.71330e-07	3.68103e-07	7.39433e-07	7.03306e-07	4.56217e-07	1.15952e-06	1.31256e-06	9.77361e-07	2.28992e-06	1.05926e-07	-2.87953e-08	7.71308e-08	1.60813e-08	-5.40335e-09	1.06780e-08	-1.04919e-08	-1.34536e-07	-1.45027e-07	2.99703e-07	-3.41584e-08	2.65545e-07
28.017	-6.14127e-09	2.77409e-09	-3.36718e-09	3.71241e-07	3.68345e-07	7.39586e-07	7.02771e-07	4.55605e-07	1.15838e-06	1.31169e-06	9.77776e-07	2.28946e-06	1.06671e-07	-2.89977e-08	7.76730e-08	1.62139e-08	-5.44788e-09	1.07660e-08	-9.61840e-09	-1.34330e-07	-1.43949e-07	2.99254e-07	-3.41071e-08	2.65147e-07
28.041	-4.85623e-09	2.19362e-09	-2.66261e-09	3.71157e-07	3.68592e-07	7.39749e-07	7.02235e-07	4.54993e-07	1.15723e-06	1.31083e-06	9.78204e-07	2.28903e-06	1.07419e-07	-2.92012e-08	7.82181e-08	1.63472e-08	-5.49267e-09	1.08545e-08	-8.74102e-09	-1.34126e-07	-1.42867e-07	2.98807e-07	-3.40562e-08	2.64751e-07
28.066	-3.56263e-09	1.60929e-09	-1.95334e-09	3.71078e-07	3.68845e-07	7.39923e-07	7.01700e-07	4.54379e-07	1.15608e-06	1.30998e-06	9.78645e-07	2.28863e-06	1.08172e-07	-2.94059e-08	7.87663e-08	1.64812e-08	-5.53770e-09	1.09435e-08	-7.85974e-09	-1.33922e-07	-1.41782e-07	2.98362e-07	-3.40055e-08	2.64357e-07
28.090	-2.26051e-09	1.02110e-09	-1.23941e-09	3.71004e-07	3.69104e-07	7.40108e-07	7.01165e-07	4.53765e-07	1.15493e-06	1.30915e-06	9.79100e-07	2.28825e-06	1.08929e-07	-2.96117e-08	7.93176e-08	1.66160e-08	-5.58298e-09	1.10330e-08	-6.97458e-09	-1.33720e-07	-1.40694e-07	2.97920e-07	-3.39551e-08	2.63965e-07
28.115	-9.49942e-10	4.29101e-10	-5.20840e-10	3.70936e-07	3.69367e-07	7.40303e-07	7.00631e-07	4.53149e-07	1.15378e-06	1.30833e-06	9.79567e-07	2.28790e-06	1.09690e-07	-2.98185e-08	7.98717e-08	1.67515e-08	-5.62851e-09	1.11230e-08	-6.08558e-09	-1.33518e-07	-1.39603e-07	2.97481e-07	-3.39050e-08	2.63576e-07
28.140	3.69027e-10	-1.66695e-10	2.02333e-10	3.70872e-07	3.69636e-07	7.40508e-07	7.00096e-07	4.52532e-07	1.15263e-06	1.30752e-06	9.80049e-07	2.28757e-06	1.10455e-07	-3.00266e-08	8.04289e-08	1.68877e-08	-5.67428e-09	1.12134e-08	-5.19275e-09	-1.33317e-07	-1.38509e-07	2.97044e-07	-3.38552e-08	2.63188e-07
28.164	1.69634e-09	-7.66259e-10	9.30080e-10	3.70814e-07	3.69911e-07	7.40724e-07	6.99563e-07	4.51915e-07	1.15148e-06	1.30673e-06	9.80543e-07	2.28727e-06	1.11225e-07	-3.02357e-08	8.09890e-08	1.70247e-08	-5.72030e-09	1.13044e-08	-4.29612e-09	-1.33117e-07	-1.37413e-07	2.96609e-07	-3.38057e-08	2.62803e-07
28.189	3.03194e-09	-1.36957e-09	1.66237e-09	3.70761e-07	3.70191e-07	7.40951e-07	6.99029e-07	4.51296e-07	1.15033e-06	1.30594e-06	9.81051e-07	2.28699e-06	1.11998e-07	-3.04459e-08	8.15521e-08	1.71623e-08	-5.76656e-09	1.13958e-08	-3.39571e-09	-1.32917e-07	-1.36313e-07	2.96177e-07	-3.37564e-08	2.62421e-07
28.213	4.37576e-09	-1.97659e-09	2.39917e-09	3.70713e-07	3.70476e-07	7.41189e-07	6.98497e-07	4.50677e-07	1.14917e-06	1.30517e-06	9.81572e-07	2.28675e-06	1.12775e-07	-3.06572e-08	8.21181e-08	1.73007e-08	-5.81307e-09	1.14877e-08	-2.49154e-09	-1.32719e-07	-1.35211e-07	2.95748e-07	-3.37075e-08	2.62040e-07
28.238	5.72776e-09	-2.58731e-09	3.14046e-09	3.70670e-07	3.70767e-07	7.41436e-07	6.97964e-07	4.50057e-07	1.14802e-06	1.30442e-06	9.82107e-07	2.28652e-06	1.13557e-07	-3.08696e-08	8.26870e-08	1.74399e-08	-5.85981e-09	1.15800e-08	-1.58364e-09	-1.32522e-07	-1.34105e-07	2.95321e-07	-3.36588e-08	2.61662e-07
28.262	7.08788e-09	-3.20169e-09	3.88619e-09	3.70632e-07	3.71063e-07	7.41695e-07	6.97433e-07	4.49436e-07	1.14687e-06	1.30367e-06	9.82655e-07	2.28633e-06	1.14342e-07	-3.10831e-08	8.32589e-08	1.75797e-08	-5.90680e-09	1.16729e-08	-6.72037e-10	-1.32325e-07	-1.32997e-07	2.94897e-07	-3.36105e-08	2.61286e-07
28.287	8.45605e-09	-3.81971e-09	4.63634e-09	3.70599e-07	3.71365e-07	7.41964e-07	6.96903e-07	4.48815e-07	1.14572e-06	1.30294e-06	9.83217e-07	2.28616e-06	1.15131e-07	-3.12976e-08	8.38336e-08	1.77203e-08	-5.95402e-09	1.17662e-08	2.43254e-10	-1.32130e-07	-1.31886e-07	2.94475e-07	-3.35624e-08	2.60913e-07
28.312	9.83223e-09	-4.44135e-09	5.39088e-09	3.70572e-07	3.71672e-07	7.42244e-07	6.96373e-07	4.48193e-07	1.14457e-06	1.30223e-06	9.83793e-07	2.28602e-06	1.15924e-07	-3.15133e-08	8.44112e-08	1.78615e-08	-6.00149e-09	1.18600e-08	1.16221e-09	-1.31935e-07	-1.30773e-07	2.94056e-07	-3.35147e-08	2.60541e-07
28.336	1.12164e-08	-5.06657e-09	6.14978e-09	3.70549e-07	3.71985e-07	7.42535e-07	6.95844e-07	4.47570e-07	1.14341e-06	1.30152e-06	9.84382e-07	2.28591e-06	1.16722e-07	-3.17300e-08	8.49917e-08	1.80035e-08	-6.04919e-09	1.19543e-08	2.08480e-09	-1.31741e-07	-1.29656e-07	2.93640e-07	-3.34673e-08	2.60173e-07
28.361	1.26084e-08	-5.69536e-09	6.91300e-09	3.70532e-07	3.72304e-07	7.42836e-07	6.95316e-07	4.46947e-07	1.14226e-06	1.30083e-06	9.84985e-07	2.28582e-06	1.17523e-07	-3.19478e-08	8.55750e-08	1.81462e-08	-6.09713e-09	1.20490e-08	3.01101e-09	-1.31549e-07	-1.28538e-07	2.93226e-07	-3.34201e-08	2.59806e-07
28.385	1.40082e-08	-6.32768e-09	7.68051e-09	3.70520e-07	3.72628e-07	7.43148e-07	6.94789e-07	4.46323e-07	1.14111e-06	1.30015e-06	9.85602e-07	2.28576e-06	1.18328e-07	-3.21666e-08	8.61612e-08	1.82896e-08	-6.14531e-09	1.21442e-08	3.94081e-09	-1.31357e-07	-1.27416e-07	2.92815e-07	-3.33733e-08	2.59442e-07
28.410	1.54158e-08	-6.96352e-09	8.45228e-09	3.70512e-07	3.72958e-07	7.43470e-07	6.94263e-07	4.45699e-07	1.13996e-06	1.29949e-06	9.86233e-07	2.28572e-06	1.19137e-07	-3.23865e-08	8.67503e-08	1.84336e-08	-6.19372e-09	1.22399e-08	4.87418e-09	-1.31166e-07	-1.26292e-07	2.92407e-07	-3.33268e-08	2.59080e-07
28.434	1.68311e-08	-7.60283e-09	9.22828e-09	3.70510e-07	3.73293e-07	7.43804e-07	6.93739e-07	4.45074e-07	1.13881e-06	1.29884e-06	9.86877e-07	2.28572e-06	1.19950e-07	-3.26075e-08	8.73421e-08	1.85784e-08	-6.24237e-09	1.23360e-08	5.81110e-09	-1.30976e-07	-1.25165e-07	2.92002e-07	-3.32806e-08	2.58721e-07
28.459	1.82541e-08	-8.24561e-09	1.00085e-08	3.70513e-07	3.73634e-07	7.44148e-07	6.93215e-07	4.44449e-07	1.13766e-06	1.29820e-06	9.87536e-07	2.28574e-06	1.20766e-07	-3.28295e-08	8.79367e-08	1.87239e-08	-6.29125e-09	1.24326e-08	6.75155e-09	-1.30788e-07	-1.24036e-07	2.91599e-07	-3.32347e-08	2.58364e-07
28.484	1.96847e-08	-8.89181e-09	1.07928e-08	3.70521e-07	3.73981e-07	7.44502e-07	6.92693e-07	4.43824e-07	1.13652e-06	1.29757e-06	9.88209e-07	2.28578e-06	1.21587e-07	-3.30525e-08	8.85342e-08	1.88701e-08	-6.34036e-09	1.25297e-08	7.69549e-09	-1.30600e-07	-1.22905e-07	2.91199e-07	-3.31891e-08	2.58010e-07
28.508	2.11228e-08	-9.54142e-09	1.15813e-08	3.70534e-07	3.74334e-07	7.44868e-07	6.92172e-07	4.43198e-07	1.13537e-06	1.29696e-06	9.88896e-07	2.28586e-06	1.22411e-07	-3.32766e-08	8.91344e-08	1.90169e-08	-6.38970e-09	1.26272e-08	8.64291e-09	-1.30414e-07	-1.21771e-07	2.90802e-07	-3.31438e-08	2.57658e-07
28.533	2.25683e-08	-1.01944e-08	1.23739e-08	3.70552e-07	3.74692e-07	7.45244e-07	6.91653e-07	4.42573e-07	1.13423e-06	1.29636e-06	9.89597e-07	2.28596e-06	1.23239e-07	-3.35017e-08	8.97374e-08	1.91645e-08	-6.43928e-09	1.27252e-08	9.59379e-09	-1.30228e-07	-1.20634e-07	2.90408e-07	-3.30989e-08	2.57309e-07
28.557	2.40213e-08	-1.08508e-08	1.31706e-08	3.70575e-07	3.75056e-07	7.45631e-07	6.91135e-07	4.41947e-07	1.13308e-06	1.29578e-06	9.90312e-07	2.28609e-06	1.24071e-07	-3.37278e-08	9.03432e-08	1.93127e-08	-6.48908e-09	1.28236e-08	1.05481e-08	-1.30044e-07	-1.19495e-07	2.90016e-07	-3.30543e-08	2.56962e-07
28.582	2.54817e-08	-1.15104e-08	1.39713e-08	3.70603e-07	3.75426e-07	7.46029e-07	6.90619e-07	4.41321e-07	1.13194e-06	1.29521e-06	9.91042e-07	2.28625e-06	1.24907e-07	-3.39550e-08	9.09517e-08	1.94616e-08	-6.53911e-09	1.29225e-08	1.15058e-08	-1.29860e-07	-1.18354e-07	2.89627e-07	-3.30100e-08	2.56617e-07
28.606	2.69494e-08	-1.21734e-08	1.47760e-08	3.70636e-07	3.75802e-07	7.46438e-07	6.90104e-07	4.40695e-07	1.13080e-06	1.29465e-06	9.91785e-07	2.28643e-06	1.25746e-07	-3.41832e-08	9.15629e-08	1.96112e-08	-6.58937e-09	1.30218e-08	1.24669e-08	-1.29678e-07	-1.17211e-07	2.89242e-07	-3.29660e-08	2.56276e-07
28.631	2.84243e-08	-1.28396e-08	1.55846e-08	3.70674e-07	3.76183e-07	7.46857e-07	6.89591e-07	4.40069e-07	1.12966e-06	1.29410e-06	9.92544e-07	2.28665e-06	1.26589e-07	-3.44124e-08	9.21768e-08	1.97614e-08	-6.63986e-09	1.31216e-08	1.34314e-08	-1.29497e-07	-1.16065e-07	2.88858e-07	-3.29223e-08	2.55936e-07
28.656	2.99063e-08	-1.35091e-08	1.63973e-08	3.70717e-07	3.76570e-07	7.47287e-07	6.89080e-07	4.39443e-07	1.12852e-06	1.29357e-06	9.93316e-07	2.28689e-06	1.27436e-07	-3.46426e-08	9.27935e-08	1.99124e-08	-6.69057e-09	1.32218e-08	1.43992e-08	-1.29317e-07	-1.14917e-07	2.88478e-07	-3.28790e-08	2.55599e-07
28.680	3.13956e-08	-1.41818e-08	1.72138e-08	3.70765e-07	3.76963e-07	7.47729e-07	6.88571e-07	4.38817e-07	1.12739e-06	1.29305e-06	9.94103e-07	2.28716e-06	1.28287e-07	-3.48739e-08	9.34129e-08	2.00640e-08	-6.74151e-09	1.33225e-08	1.53704e-08	-1.29138e-07	-1.13767e-07	2.88101e-07	-3.28360e-08	2.55265e-07
28.705	3.28918e-08	-1.48577e-08	1.80342e-08	3.70818e-07	3.77362e-07	7.48181e-07	6.88064e-07	4.38192e-07	1.12626e-06	1.29255e-06	9.94905e-07	2.28745e-06	1.29141e-07	-3.51061e-08	9.40349e-08	2.02162e-08	-6.79267e-09	1.34236e-08	1.63448e-08	-1.28960e-07	-1.12615e-07	2.87727e-07	-3.27933e-08	2.54933e-07
28.729	3.43951e-08	-1.55367e-08	1.88584e-08	3.70876e-07	3.77767e-07	7.48643e-07	6.87558e-07	4.37566e-07	1.12512e-06	1.29206e-06	9.95721e-07	2.28778e-06	1.29999e-07	-3.53393e-08	9.46596e-08	2.03692e-08	-6.84406e-09	1.35251e-08	1.73226e-08	-1.28783e-07	-1.11460e-07	2.87355e-07	-3.27509e-08	2.54604e-07
28.754	3.59053e-08	-1.62189e-08	1.96864e-08	3.70939e-07	3.78178e-07	7.49117e-07	6.87055e-07	4.36941e-07	1.12400e-06	1.29158e-06	9.96552e-07	2.28813e-06	1.30861e-07	-3.55735e-08	9.52870e-08	2.05227e-08	-6.89566e-09	1.36271e-08	1.83035e-08	-1.28607e-07	-1.10304e-07	2.86986e-07	-3.27089e-08	2.54277e-07
28.778	3.74225e-08	-1.69042e-08	2.05182e-08	3.71007e-07	3.78595e-07	7.49602e-07	6.86554e-07	4.36316e-07	1.12287e-06	1.29111e-06	9.97398e-07	2.28851e-06	1.31726e-07	-3.58087e-08	9.59170e-08	2.06770e-08	-6.94749e-09	1.37295e-08	1.92878e-08	-1.28433e-07	-1.09145e-07	2.86621e-07	-3.26673e-08	2.53953e-07
28.803	3.89464e-08	-1.75926e-08	2.13538e-08	3.71080e-07	3.79017e-07	7.50097e-07	6.86054e-07	4.35692e-07	1.12175e-06	1.29066e-06	9.98258e-07	2.28892e-06	1.32595e-07	-3.60449e-08	9.65497e-08	2.08319e-08	-6.99954e-09	1.38324e-08	2.02752e-08	-1.28260e-07	-1.07985e-07	2.86258e-07	-3.26259e-08	2.53632e-07
28.828	4.04771e-08	-1.82840e-08	2.21931e-08	3.71157e-07	3.79446e-07	7.50604e-07	6.85558e-07	4.35068e-07	1.12063e-06	1.29022e-06	9.99134e-07	2.28936e-06	1.33467e-07	-3.62821e-08	9.71849e-08	2.09874e-08	-7.05180e-09	1.39356e-08	2.12658e-08	-1.28088e-07	-1.06822e-07	2.85898e-07	-3.25849e-08	2.53313e-07
28.852	4.20145e-08	-1.89785e-08	2.30360e-08	3.71240e-07	3.79881e-07	7.51121e-07	6.85063e-07	4.34444e-07	1.11951e-06	1.28980e-06	1.00002e-06	2.28982e-06	1.34343e-07	-3.65202e-08	9.78228e-08	2.11436e-08	-7.10429e-09	1.40394e-08	2.22596e-08	-1.27917e-07	-1.05657e-07	2.85541e-07	-3.25442e-08	2.52997e-07
28.877	4.35586e-08	-1.96760e-08	2.38826e-08	3.71327e-07	3.80322e-07	7.51649e-07	6.84571e-07	4.33821e-07	1.11839e-06	1.28939e-06	1.00093e-06	2.29032e-06	1.35223e-07	-3.67593e-08	9.84633e-08	2.13005e-08	-7.15699e-09	1.41435e-08	2.32565e-08	-1.27747e-07	-1.04491e-07	2.85187e-07	-3.25039e-08	2.52683e-07
28.901	4.51092e-08	-2.03764e-08	2.47328e-08	3.71420e-07	3.80768e-07	7.52188e-07	6.84082e-07	4.33199e-07	1.11728e-06	1.28899e-06	1.00185e-06	2.29084e-06	1.36106e-07	-3.69994e-08	9.91064e-08	2.14580e-08	-7.20990e-09	1.42481e-08	2.42566e-08	-1.27579e-07	-1.03322e-07	2.84836e-07	-3.24639e-08	2.52372e-07
28.926	4.66664e-08	-2.10798e-08	2.55866e-08	3.71517e-07	3.81221e-07	7.52738e-07	6.83595e-07	4.32577e-07	1.11617e-06	1.28861e-06	1.00278e-06	2.29140e-06	1.36993e-07	-3.72405e-08	9.97521e-08	2.16161e-08	-7.26303e-09	1.43531e-08	2.52598e-08	-1.27412e-07	-1.02152e-07	2.84488e-07	-3.24242e-08	2.52064e-07
28.951	4.82301e-08	-2.17862e-08	2.64439e-08	3.71619e-07	3.81680e-07	7.53300e-07	6.83110e-07	4.31956e-07	1.11507e-06	1.28824e-06	1.00373e-06	2.29198e-06	1.37883e-07	-3.74825e-08	1.00400e-07	2.17749e-08	-7.31638e-09	1.44585e-08	2.62660e-08	-1.27246e-07	-1.00980e-07	2.84143e-07	-3.23849e-08	2.51758e-07
28.975	4.98001e-08	-2.24954e-08	2.73048e-08	3.71726e-07	3.82145e-07	7.53872e-07	6.82628e-07	4.31335e-07	1.11396e-06	1.28789e-06	1.00470e-06	2.29259e-06	1.38776e-07	-3.77254e-08	1.01051e-07	2.19343e-08	-7.36993e-09	1.45643e-08	2.72754e-08	-1.27081e-07	-9.98055e-08	2.83801e-07	-3.23459e-08	2.51455e-07
29.000	5.13765e-08	-2.32075e-08	2.81691e-08	3.71838e-07	3.82617e-07	7.54455e-07	6.82150e-07	4.30715e-07	1.11286e-06	1.28755e-06	1.00568e-06	2.29323e-06	1.39674e-07	-3.79693e-08	1.01704e-07	2.20943e-08	-7.42370e-09	1.46706e-08	2.82877e-08	-1.26917e-07	-9.86296e-08	2.83462e-07	-3.23073e-08	2.51155e-07
29.024	5.29592e-08	-2.39224e-08	2.90369e-08	3.71955e-07	3.83094e-07	7.55049e-07	6.81673e-07	4.30097e-07	1.11177e-06	1.28722e-06	1.00668e-06	2.29389e-06	1.40574e-07	-3.82142e-08	1.02360e-07	2.22549e-08	-7.47768e-09	1.47772e-08	2.93031e-08	-1.26755e-07	-9.74521e-08	2.83126e-07	-3.22690e-08	2.50857e-07
29.049	5.45482e-08	-2.46401e-08	2.99080e-08	3.72076e-07	3.83578e-07	7.55654e-07	6.81200e-07	4.29479e-07	1.11068e-06	1.28690e-06	1.00769e-06	2.29459e-06	1.41479e-07	-3.84600e-08	1.03019e-07	2.24162e-08	-7.53187e-09	1.48843e-08	3.03215e-08	-1.26594e-07	-9.62728e-08	2.82793e-07	-3.22311e-08	2.50562e-07
29.073	5.61433e-08	-2.53607e-08	3.07826e-08	3.72203e-07	3.84067e-07	7.56270e-07	6.80730e-07	4.28862e-07	1.10959e-06	1.28660e-06	1.00871e-06	2.29532e-06	1.42386e-07	-3.87067e-08	1.03679e-07	2.25781e-08	-7.58626e-09	1.49918e-08	3.13429e-08	-1.26435e-07	-9.50918e-08	2.82464e-07	-3.21935e-08	2.50270e-07
29.098	5.77445e-08	-2.60839e-08	3.16605e-08	3.72334e-07	3.84564e-07	7.56897e-07	6.80263e-07	4.28246e-07	1.10851e-06	1.28632e-06	1.00975e-06	2.29607e-06	1.43297e-07	-3.89544e-08	1.04343e-07	2.27406e-08	-7.64087e-09	1.50997e-08	3.23672e-08	-1.26276e-07	-9.39091e-08	2.82137e-07	-3.21562e-08	2.49981e-07
29.123	5.93518e-08	-2.68100e-08	3.25418e-08	3.72470e-07	3.85066e-07	7.57536e-07	6.79799e-07	4.27631e-07	1.10743e-06	1.28604e-06	1.01081e-06	2.29686e-06	1.44212e-07	-3.92029e-08	1.05009e-07	2.29037e-08	-7.69568e-09	1.52081e-08	3.33945e-08	-1.26119e-07	-9.27248e-08	2.81813e-07	-3.21193e-08	2.49694e-07
29.147	6.09650e-08	-2.75387e-08	3.34263e-08	3.72610e-07	3.85574e-07	7.58185e-07	6.79338e-07	4.27017e-07	1.10635e-06	1.28579e-06	1.01189e-06	2.29767e-06	1.45129e-07	-3.94524e-08	1.05677e-07	2.30675e-08	-7.75069e-09	1.53168e-08	3.44247e-08	-1.25964e-07	-9.15389e-08	2.81492e-07	-3.20828e-08	2.49410e-07
29.172	6.25842e-08	-2.82701e-08	3.43141e-08	3.72756e-07	3.86089e-07	7.58845e-07	6.78880e-07	4.26404e-07	1.10528e-06	1.28554e-06	1.01297e-06	2.29851e-06	1.46051e-07	-3.97029e-08	1.06348e-07	2.32318e-08	-7.80591e-09	1.54259e-08	3.54577e-08	-1.25809e-07	-9.03514e-08	2.81175e-07	-3.20466e-08	2.49128e-07
29.196	6.42093e-08	-2.90042e-08	3.52051e-08	3.72906e-07	3.86610e-07	7.59517e-07	6.78426e-07	4.25792e-07	1.10422e-06	1.28531e-06	1.01408e-06	2.29939e-06	1.46975e-07	-3.99542e-08	1.07021e-07	2.33968e-08	-7.86134e-09	1.55354e-08	3.64937e-08	-1.25656e-07	-8.91624e-08	2.80860e-07	-3.20107e-08	2.48849e-07
29.221	6.58402e-08	-2.97409e-08	3.60993e-08	3.73061e-07	3.87138e-07	7.60199e-07	6.77975e-07	4.25182e-07	1.10316e-06	1.28509e-06	1.01520e-06	2.30029e-06	1.47903e-07	-4.02065e-08	1.07697e-07	2.35623e-08	-7.91696e-09	1.56453e-08	3.75325e-08	-1.25504e-07	-8.79719e-08	2.80549e-07	-3.19752e-08	2.48574e-07
29.245	6.74769e-08	-3.04802e-08	3.69967e-08	3.73221e-07	3.87672e-07	7.60893e-07	6.77528e-07	4.24573e-07	1.10210e-06	1.28489e-06	1.01633e-06	2.30122e-06	1.48835e-07	-4.04596e-08	1.08375e-07	2.37285e-08	-7.97279e-09	1.57557e-08	3.85742e-08	-1.25354e-07	-8.67799e-08	2.80240e-07	-3.19401e-08	2.48300e-07
29.270	6.91192e-08	-3.12221e-08	3.78972e-08	3.73386e-07	3.88212e-07	7.61598e-07	6.77084e-07	4.23966e-07	1.10105e-06	1.28470e-06	1.01749e-06	2.30219e-06	1.49769e-07	-4.07137e-08	1.09055e-07	2.38952e-08	-8.02881e-09	1.58664e-08	3.96187e-08	-1.25205e-07	-8.55864e-08	2.79935e-07	-3.19053e-08	2.48030e-07
29.295	7.07672e-08	-3.19665e-08	3.88007e-08	3.73555e-07	3.88759e-07	7.62313e-07	6.76644e-07	4.23360e-07	1.10000e-06	1.28453e-06	1.01865e-06	2.30318e-06	1.50707e-07	-4.09687e-08	1.09738e-07	2.40625e-08	-8.08504e-09	1.59775e-08	4.06660e-08	-1.25058e-07	-8.43915e-08	2.79633e-07	-3.18708e-08	2.47762e-07
29.319	7.24208e-08	-3.27134e-08	3.97074e-08	3.73729e-07	3.89312e-07	7.63041e-07	6.76207e-07	4.22755e-07	1.09896e-06	1.28437e-06	1.01984e-06	2.30420e-06	1.51648e-07	-4.12245e-08	1.10424e-07	2.42305e-08	-8.14146e-09	1.60890e-08	4.17161e-08	-1.24911e-07	-8.31952e-08	2.79334e-07	-3.18368e-08	2.47497e-07
29.344	7.40800e-08	-3.34629e-08	4.06171e-08	3.73908e-07	3.89871e-07	7.63779e-07	6.75775e-07	4.22152e-07	1.09793e-06	1.28422e-06	1.02103e-06	2.30525e-06	1.52593e-07	-4.14813e-08	1.11111e-07	2.43990e-08	-8.19808e-09	1.62009e-08	4.27689e-08	-1.24767e-07	-8.19976e-08	2.79038e-07	-3.18030e-08	2.47235e-07
29.368	7.57445e-08	-3.42148e-08	4.15297e-08	3.74091e-07	3.90437e-07	7.64528e-07	6.75346e-07	4.21550e-07	1.09690e-06	1.28409e-06	1.02225e-06	2.30634e-06	1.53541e-07	-4.17389e-08	1.11802e-07	2.45681e-08	-8.25490e-09	1.63132e-08	4.38245e-08	-1.24623e-07	-8.07986e-08	2.78745e-07	-3.17697e-08	2.46976e-07
29.393	7.74145e-08	-3.49692e-08	4.24454e-08	3.74279e-07	3.91010e-07	7.65289e-07	6.74921e-07	4.20950e-07	1.09587e-06	1.28397e-06	1.02348e-06	2.30745e-06	1.54492e-07	-4.19975e-08	1.12494e-07	2.47378e-08	-8.31191e-09	1.64258e-08	4.48828e-08	-1.24481e-07	-7.95983e-08	2.78456e-07	-3.17367e-08	2.46719e-07
29.417	7.90899e-08	-3.57259e-08	4.33640e-08	3.74472e-07	3.91589e-07	7.66060e-07	6.74500e-07	4.20352e-07	1.09485e-06	1.28386e-06	1.02473e-06	2.30859e-06	1.55446e-07	-4.22569e-08	1.13189e-07	2.49080e-08	-8.36912e-09	1.65389e-08	4.59439e-08	-1.24341e-07	-7.83967e-08	2.78169e-07	-3.17040e-08	2.46465e-07
29.442	8.07705e-08	-3.64851e-08	4.42854e-08	3.74669e-07	3.92174e-07	7.66843e-07	6.74083e-07	4.19755e-07	1.09384e-06	1.28377e-06	1.02599e-06	2.30977e-06	1.56403e-07	-4.25172e-08	1.13886e-07	2.50788e-08	-8.42651e-09	1.66523e-08	4.70076e-08	-1.24201e-07	-7.71938e-08	2.77886e-07	-3.16717e-08	2.46214e-07
29.467	8.24564e-08	-3.72467e-08	4.52098e-08	3.74871e-07	3.92766e-07	7.67638e-07	6.73670e-07	4.19160e-07	1.09283e-06	1.28370e-06	1.02727e-06	2.31097e-06	1.57364e-07	-4.27783e-08	1.14586e-07	2.52502e-08	-8.48410e-09	1.67661e-08	4.80740e-08	-1.24064e-07	-7.59898e-08	2.77606e-07	-3.16398e-08	2.45966e-07
29.491	8.41475e-08	-3.80105e-08	4.61370e-08	3.75078e-07	3.93365e-07	7.68443e-07	6.73262e-07	4.18567e-07	1.09183e-06	1.28364e-06	1.02857e-06	2.31220e-06	1.58328e-07	-4.30403e-08	1.15288e-07	2.54222e-08	-8.54188e-09	1.68803e-08	4.91430e-08	-1.23927e-07	-7.47845e-08	2.77328e-07	-3.16082e-08	2.45720e-07
29.516	8.58437e-08	-3.87767e-08	4.70670e-08	3.75289e-07	3.93970e-07	7.69260e-07	6.72857e-07	4.17976e-07	1.09083e-06	1.28359e-06	1.02988e-06	2.31347e-06	1.59295e-07	-4.33032e-08	1.15992e-07	2.55947e-08	-8.59985e-09	1.69949e-08	5.02147e-08	-1.23793e-07	-7.35780e-08	2.77055e-07	-3.15770e-08	2.45478e-07
29.540	8.75450e-08	-3.95452e-08	4.79998e-08	3.75505e-07	3.94582e-07	7.70088e-07	6.72458e-07	4.17387e-07	1.08984e-06	1.28355e-06	1.03121e-06	2.31477e-06	1.60265e-07	-4.35670e-08	1.16698e-07	2.57678e-08	-8.65801e-09	1.71098e-08	5.12889e-08	-1.23659e-07	-7.23704e-08	2.76784e-07	-3.15461e-08	2.45238e-07
29.565	8.92513e-08	-4.03160e-08	4.89353e-08	3.75726e-07	3.95201e-07	7.70927e-07	6.72062e-07	4.16800e-07	1.08886e-06	1.28353e-06	1.03256e-06	2.31609e-06	1.61239e-07	-4.38316e-08	1.17407e-07	2.59414e-08	-8.71635e-09	1.72251e-08	5.23658e-08	-1.23528e-07	-7.11617e-08	2.76516e-07	-3.15156e-08	2.45001e-07
29.590	9.09626e-08	-4.10890e-08	4.98736e-08	3.75951e-07	3.95826e-07	7.71777e-07	6.71671e-07	4.16215e-07	1.08789e-06	1.28353e-06	1.03392e-06	2.31745e-06	1.62215e-07	-4.40971e-08	1.18118e-07	2.61156e-08	-8.77488e-09	1.73408e-08	5.34453e-08	-1.23397e-07	-6.99519e-08	2.76252e-07	-3.14855e-08	2.44766e-07
29.614	9.26787e-08	-4.18642e-08	5.08145e-08	3.76181e-07	3.96458e-07	7.72639e-07	6.71285e-07	4.15632e-07	1.08692e-06	1.28354e-06	1.03530e-06	2.31884e-06	1.63195e-07	-4.43634e-08	1.18831e-07	2.62904e-08	-8.83360e-09	1.74568e-08	5.45273e-08	-1.23268e-07	-6.87410e-08	2.75991e-07	-3.14557e-08	2.44535e-07
29.639	9.43997e-08	-4.26416e-08	5.17581e-08	3.76415e-07	3.97097e-07	7.73512e-07	6.70903e-07	4.15051e-07	1.08595e-06	1.28356e-06	1.03669e-06	2.32026e-06	1.64178e-07	-4.46305e-08	1.19547e-07	2.64657e-08	-8.89250e-09	1.75732e-08	5.56119e-08	-1.23141e-07	-6.75291e-08	2.75733e-07	-3.14263e-08	2.44306e-07
29.663	9.61256e-08	-4.34212e-08	5.27044e-08	3.76654e-07	3.97742e-07	7.74396e-07	6.70526e-07	4.14472e-07	1.08500e-06	1.28360e-06	1.03811e-06	2.32171e-06	1.65163e-07	-4.48985e-08	1.20265e-07	2.66415e-08	-8.95158e-09	1.76900e-08	5.66990e-08	-1.23015e-07	-6.63162e-08	2.75478e-07	-3.13972e-08	2.44080e-07
29.688	9.78561e-08	-4.42029e-08	5.36532e-08	3.76898e-07	3.98394e-07	7.75292e-07	6.70153e-07	4.13896e-07	1.08405e-06	1.28365e-06	1.03953e-06	2.32319e-06	1.66152e-07	-4.51674e-08	1.20985e-07	2.68179e-08	-9.01085e-09	1.78071e-08	5.77886e-08	-1.22891e-07	-6.51022e-08	2.75226e-07	-3.13686e-08	2.43857e-07
29.712	9.95913e-08	-4.49867e-08	5.46046e-08	3.77146e-07	3.99053e-07	7.76199e-07	6.69786e-07	4.13321e-07	1.08311e-06	1.28372e-06	1.04098e-06	2.32470e-06	1.67144e-07	-4.54371e-08	1.21707e-07	2.69949e-08	-9.07030e-09	1.79246e-08	5.88807e-08	-1.22768e-07	-6.38873e-08	2.74977e-07	-3.13402e-08	2.43637e-07
29.737	1.01331e-07	-4.57726e-08	5.55586e-08	3.77398e-07	3.99719e-07	7.77117e-07	6.69423e-07	4.12750e-07	1.08217e-06	1.28380e-06	1.04244e-06	2.32624e-06	1.68140e-07	-4.57076e-08	1.22432e-07	2.71723e-08	-9.12993e-09	1.80424e-08	5.99753e-08	-1.22647e-07	-6.26715e-08	2.74732e-07	-3.13123e-08	2.43420e-07
29.762	1.03076e-07	-4.65606e-08	5.65150e-08	3.77655e-07	4.00392e-07	7.78047e-07	6.69066e-07	4.12180e-07	1.08125e-06	1.28390e-06	1.04392e-06	2.32782e-06	1.69138e-07	-4.59789e-08	1.23159e-07	2.73503e-08	-9.18973e-09	1.81606e-08	6.10724e-08	-1.22527e-07	-6.14547e-08	2.74490e-07	-3.12847e-08	2.43205e-07
29.786	1.04825e-07	-4.73507e-08	5.74740e-08	3.77917e-07	4.01071e-07	7.78988e-07	6.68713e-07	4.11613e-07	1.08033e-06	1.28401e-06	1.04542e-06	2.32943e-06	1.70139e-07	-4.62511e-08	1.23888e-07	2.75288e-08	-9.24972e-09	1.82791e-08	6.21719e-08	-1.22409e-07	-6.02371e-08	2.74251e-07	-3.12575e-08	2.42994e-07
29.811	1.06578e-07	-4.81427e-08	5.84354e-08	3.78183e-07	4.01757e-07	7.79941e-07	6.68366e-07	4.11049e-07	1.07941e-06	1.28413e-06	1.04693e-06	2.33106e-06	1.71143e-07	-4.65241e-08	1.24619e-07	2.77079e-08	-9.30988e-09	1.83980e-08	6.32738e-08	-1.22292e-07	-5.90186e-08	2.74015e-07	-3.12306e-08	2.42785e-07
29.835	1.08336e-07	-4.89368e-08	5.93992e-08	3.78454e-07	4.02450e-07	7.80904e-07	6.68024e-07	4.10487e-07	1.07851e-06	1.28427e-06	1.04846e-06	2.33273e-06	1.72151e-07	-4.67979e-08	1.25353e-07	2.78875e-08	-9.37022e-09	1.85172e-08	6.43782e-08	-1.22177e-07	-5.77992e-08	2.73783e-07	-3.12041e-08	2.42579e-07
29.860	1.10098e-07	-4.97328e-08	6.03654e-08	3.78729e-07	4.03151e-07	7.81880e-07	6.67687e-07	4.09927e-07	1.07761e-06	1.28442e-06	1.05001e-06	2.33443e-06	1.73161e-07	-4.70726e-08	1.26088e-07	2.80676e-08	-9.43073e-09	1.86368e-08	6.54849e-08	-1.22064e-07	-5.65790e-08	2.73554e-07	-3.11780e-08	2.42376e-07
29.884	1.11865e-07	-5.05308e-08	6.13340e-08	3.79009e-07	4.03858e-07	7.82866e-07	6.67355e-07	4.09370e-07	1.07673e-06	1.28459e-06	1.05158e-06	2.33617e-06	1.74174e-07	-4.73480e-08	1.26826e-07	2.82482e-08	-9.49141e-09	1.87568e-08	6.65941e-08	-1.21952e-07	-5.53580e-08	2.73328e-07	-3.11522e-08	2.42175e-07
29.909	1.13636e-07	-5.13308e-08	6.23050e-08	3.79293e-07	4.04572e-07	7.83865e-07	6.67029e-07	4.08816e-07	1.07584e-06	1.28477e-06	1.05316e-06	2.33793e-06	1.75190e-07	-4.76243e-08	1.27566e-07	2.84293e-08	-9.55227e-09	1.88770e-08	6.77056e-08	-1.21842e-07	-5.41363e-08	2.73105e-07	-3.11268e-08	2.41978e-07
29.934	1.15411e-07	-5.21326e-08	6.32782e-08	3.79582e-07	4.05292e-07	7.84874e-07	6.66708e-07	4.08265e-07	1.07497e-06	1.28497e-06	1.05476e-06	2.33973e-06	1.76210e-07	-4.79014e-08	1.28308e-07	2.86109e-08	-9.61331e-09	1.89976e-08	6.88195e-08	-1.21733e-07	-5.29138e-08	2.72885e-07	-3.11017e-08	2.41783e-07
29.958	1.17190e-07	-5.29363e-08	6.42538e-08	3.79875e-07	4.06020e-07	7.85895e-07	6.66393e-07	4.07716e-07	1.07411e-06	1.28518e-06	1.05637e-06	2.34156e-06	1.77232e-07	-4.81792e-08	1.29053e-07	2.87931e-08	-9.67451e-09	1.91186e-08	6.99357e-08	-1.21626e-07	-5.16905e-08	2.72668e-07	-3.10771e-08	2.41591e-07
29.983	1.18973e-07	-5.37419e-08	6.52316e-08	3.80172e-07	4.06755e-07	7.86928e-07	6.66083e-07	4.07171e-07	1.07325e-06	1.28541e-06	1.05801e-06	2.34342e-06	1.78257e-07	-4.84579e-08	1.29799e-07	2.89757e-08	-9.73588e-09	1.92399e-08	7.10542e-08	-1.21521e-07	-5.04666e-08	2.72455e-07	-3.10528e-08	2.41402e-07
30.007	1.20761e-07	-5.45493e-08	6.62116e-08	3.80474e-07	4.07497e-07	7.87972e-07	6.65779e-07	4.06628e-07	1.07241e-06	1.28565e-06	1.05966e-06	2.34531e-06	1.79285e-07	-4.87374e-08	1.30548e-07	2.91589e-08	-9.79742e-09	1.93615e-08	7.21750e-08	-1.21417e-07	-4.92419e-08	2.72245e-07	-3.10288e-08	2.41216e-07
