# Supplementary material for: Effects of ischemic preconditioning on lower-limb anaerobic performance and neuromuscular adaptations
Source: PeerJ. 2026 Jun 8;14:e21296. doi: 10.7717/peerj.21296 (PMC13256049; doi:10.7717/peerj.21296)
Supplement: Supplemental Information 1 [file peerj-14-21296-s001.zip › Fnirs_hbo/21.csv]

	1	1	1	1	1	1	1	1	1	1	1	1	1	1	1	1	1	1	1	1	1	1	1	1
time	HRF HbO,1,1	HRF HbR,1,1	HRF HbT,1,1	HRF HbO,1,2	HRF HbR,1,2	HRF HbT,1,2	HRF HbO,1,3	HRF HbR,1,3	HRF HbT,1,3	HRF HbO,1,4	HRF HbR,1,4	HRF HbT,1,4	HRF HbO,2,5	HRF HbR,2,5	HRF HbT,2,5	HRF HbO,2,6	HRF HbR,2,6	HRF HbT,2,6	HRF HbO,2,7	HRF HbR,2,7	HRF HbT,2,7	HRF HbO,2,8	HRF HbR,2,8	HRF HbT,2,8
-1.991	-1.01855e-07	1.99023e-08	-8.19531e-08	-1.59722e-07	-2.01226e-07	-3.60948e-07	-7.00805e-08	2.64694e-08	-4.36112e-08	-5.63939e-08	1.00790e-08	-4.63149e-08	-4.27785e-08	1.34352e-08	-2.93433e-08	1.70585e-08	-9.60231e-09	7.45615e-09	6.92291e-09	-1.62803e-09	5.29488e-09	5.72288e-08	-8.62170e-09	4.86071e-08
-1.966	-9.95436e-08	1.94506e-08	-8.00930e-08	-1.56071e-07	-1.96180e-07	-3.52251e-07	-6.81858e-08	2.57537e-08	-4.24321e-08	-5.49839e-08	9.82699e-09	-4.51569e-08	-4.18694e-08	1.31497e-08	-2.87198e-08	1.65189e-08	-9.29859e-09	7.22032e-09	6.77529e-09	-1.59332e-09	5.18197e-09	5.55316e-08	-8.36601e-09	4.71656e-08
-1.942	-9.72225e-08	1.89971e-08	-7.82255e-08	-1.52406e-07	-1.91132e-07	-3.43538e-07	-6.62959e-08	2.50399e-08	-4.12560e-08	-5.35737e-08	9.57495e-09	-4.39987e-08	-4.09541e-08	1.28622e-08	-2.80919e-08	1.59834e-08	-8.99715e-09	6.98626e-09	6.62650e-09	-1.55833e-09	5.06817e-09	5.38434e-08	-8.11167e-09	4.57317e-08
-1.917	-9.48922e-08	1.85417e-08	-7.63504e-08	-1.48727e-07	-1.86083e-07	-3.34810e-07	-6.44107e-08	2.43279e-08	-4.00828e-08	-5.21633e-08	9.32288e-09	-4.28404e-08	-4.00325e-08	1.25727e-08	-2.74598e-08	1.54520e-08	-8.69802e-09	6.75398e-09	6.47656e-09	-1.52307e-09	4.95350e-09	5.21642e-08	-7.85871e-09	4.43055e-08
-1.892	-9.25525e-08	1.80846e-08	-7.44680e-08	-1.45033e-07	-1.81032e-07	-3.26065e-07	-6.25303e-08	2.36176e-08	-3.89126e-08	-5.07528e-08	9.07079e-09	-4.16820e-08	-3.91047e-08	1.22813e-08	-2.68233e-08	1.49247e-08	-8.40118e-09	6.52349e-09	6.32548e-09	-1.48754e-09	4.83794e-09	5.04943e-08	-7.60712e-09	4.28871e-08
-1.868	-9.02036e-08	1.76256e-08	-7.25780e-08	-1.41326e-07	-1.75980e-07	-3.17305e-07	-6.06547e-08	2.29092e-08	-3.77455e-08	-4.93421e-08	8.81866e-09	-4.05234e-08	-3.81706e-08	1.19880e-08	-2.61826e-08	1.44015e-08	-8.10666e-09	6.29479e-09	6.17326e-09	-1.45174e-09	4.72152e-09	4.88335e-08	-7.35691e-09	4.14765e-08
-1.843	-8.78455e-08	1.71648e-08	-7.06807e-08	-1.37604e-07	-1.70927e-07	-3.08530e-07	-5.87841e-08	2.22027e-08	-3.65814e-08	-4.79312e-08	8.56650e-09	-3.93647e-08	-3.72303e-08	1.16927e-08	-2.55377e-08	1.38824e-08	-7.81447e-09	6.06790e-09	6.01991e-09	-1.41568e-09	4.60423e-09	4.71819e-08	-7.10810e-09	4.00738e-08
-1.819	-8.54781e-08	1.67022e-08	-6.87759e-08	-1.33868e-07	-1.65873e-07	-2.99740e-07	-5.69183e-08	2.14980e-08	-3.54203e-08	-4.65202e-08	8.31432e-09	-3.82059e-08	-3.62838e-08	1.13954e-08	-2.48884e-08	1.33674e-08	-7.52460e-09	5.84282e-09	5.86545e-09	-1.37935e-09	4.48609e-09	4.55397e-08	-6.86070e-09	3.86790e-08
-1.794	-8.31016e-08	1.62379e-08	-6.68637e-08	-1.30117e-07	-1.60818e-07	-2.90935e-07	-5.50576e-08	2.07952e-08	-3.42624e-08	-4.51091e-08	8.06212e-09	-3.70470e-08	-3.53311e-08	1.10962e-08	-2.42349e-08	1.28566e-08	-7.23707e-09	5.61955e-09	5.70988e-09	-1.34277e-09	4.36711e-09	4.39068e-08	-6.61470e-09	3.72921e-08
-1.769	-8.07158e-08	1.57717e-08	-6.49441e-08	-1.26353e-07	-1.55762e-07	-2.82115e-07	-5.32018e-08	2.00943e-08	-3.31075e-08	-4.36978e-08	7.80990e-09	-3.58879e-08	-3.43721e-08	1.07950e-08	-2.35771e-08	1.23500e-08	-6.95188e-09	5.39811e-09	5.55321e-09	-1.30593e-09	4.24728e-09	4.22834e-08	-6.37013e-09	3.59133e-08
-1.745	-7.83209e-08	1.53037e-08	-6.30171e-08	-1.22576e-07	-1.50705e-07	-2.73281e-07	-5.13511e-08	1.93953e-08	-3.19558e-08	-4.22865e-08	7.55765e-09	-3.47288e-08	-3.34069e-08	1.04919e-08	-2.29150e-08	1.18475e-08	-6.66905e-09	5.17849e-09	5.39545e-09	-1.26883e-09	4.12662e-09	4.06695e-08	-6.12699e-09	3.45425e-08
-1.720	-7.59168e-08	1.48340e-08	-6.10828e-08	-1.18784e-07	-1.45648e-07	-2.64432e-07	-4.95054e-08	1.86982e-08	-3.08073e-08	-4.08750e-08	7.30539e-09	-3.35696e-08	-3.24355e-08	1.01868e-08	-2.22487e-08	1.13493e-08	-6.38858e-09	4.96071e-09	5.23661e-09	-1.23147e-09	4.00514e-09	3.90651e-08	-5.88528e-09	3.31798e-08
-1.696	-7.35035e-08	1.43624e-08	-5.91411e-08	-1.14978e-07	-1.40590e-07	-2.55569e-07	-4.76649e-08	1.80030e-08	-2.96619e-08	-3.94635e-08	7.05311e-09	-3.24104e-08	-3.14579e-08	9.87979e-09	-2.15782e-08	1.08552e-08	-6.11047e-09	4.74476e-09	5.07671e-09	-1.19387e-09	3.88284e-09	3.74704e-08	-5.64503e-09	3.18253e-08
-1.671	-7.10812e-08	1.38891e-08	-5.71921e-08	-1.11159e-07	-1.35532e-07	-2.46692e-07	-4.58295e-08	1.73098e-08	-2.85197e-08	-3.80518e-08	6.80081e-09	-3.12510e-08	-3.04742e-08	9.57082e-09	-2.09034e-08	1.03654e-08	-5.83475e-09	4.53066e-09	4.91575e-09	-1.15602e-09	3.75973e-09	3.58853e-08	-5.40623e-09	3.04791e-08
-1.647	-6.86497e-08	1.34140e-08	-5.52357e-08	-1.07326e-07	-1.30474e-07	-2.37800e-07	-4.39993e-08	1.66185e-08	-2.73808e-08	-3.66401e-08	6.54851e-09	-3.00916e-08	-2.94842e-08	9.25991e-09	-2.02243e-08	9.87981e-09	-5.56140e-09	4.31841e-09	4.75373e-09	-1.11792e-09	3.63582e-09	3.43099e-08	-5.16890e-09	2.91410e-08
-1.622	-6.62091e-08	1.29371e-08	-5.32720e-08	-1.03480e-07	-1.25416e-07	-2.28896e-07	-4.21743e-08	1.59292e-08	-2.62451e-08	-3.52284e-08	6.29619e-09	-2.89322e-08	-2.84881e-08	8.94706e-09	-1.95410e-08	9.39846e-09	-5.29045e-09	4.10801e-09	4.59068e-09	-1.07957e-09	3.51111e-09	3.27444e-08	-4.93305e-09	2.78113e-08
-1.597	-6.37595e-08	1.24585e-08	-5.13010e-08	-9.96202e-08	-1.20357e-07	-2.19977e-07	-4.03546e-08	1.52419e-08	-2.51127e-08	-3.38165e-08	6.04386e-09	-2.77727e-08	-2.74858e-08	8.63228e-09	-1.88535e-08	8.92137e-09	-5.02189e-09	3.89948e-09	4.42660e-09	-1.04099e-09	3.38561e-09	3.11887e-08	-4.69867e-09	2.64900e-08
-1.573	-6.13008e-08	1.19780e-08	-4.93227e-08	-9.57469e-08	-1.15299e-07	-2.11046e-07	-3.85402e-08	1.45566e-08	-2.39836e-08	-3.24046e-08	5.79152e-09	-2.66131e-08	-2.64773e-08	8.31556e-09	-1.81618e-08	8.44855e-09	-4.75574e-09	3.69281e-09	4.26150e-09	-1.00216e-09	3.25934e-09	2.96429e-08	-4.46580e-09	2.51771e-08
-1.548	-5.88330e-08	1.14958e-08	-4.73372e-08	-9.18603e-08	-1.10241e-07	-2.02101e-07	-3.67311e-08	1.38733e-08	-2.28578e-08	-3.09927e-08	5.53918e-09	-2.54536e-08	-2.54627e-08	7.99691e-09	-1.74658e-08	7.98001e-09	-4.49199e-09	3.48802e-09	4.09539e-09	-9.63097e-10	3.13230e-09	2.81071e-08	-4.23442e-09	2.38726e-08
-1.524	-5.63563e-08	1.10119e-08	-4.53444e-08	-8.79605e-08	-1.05183e-07	-1.93143e-07	-3.49274e-08	1.31920e-08	-2.17353e-08	-2.95808e-08	5.28683e-09	-2.42940e-08	-2.44420e-08	7.67633e-09	-1.67656e-08	7.51577e-09	-4.23067e-09	3.28510e-09	3.92829e-09	-9.23800e-10	3.00449e-09	2.65812e-08	-4.00455e-09	2.25767e-08
-1.499	-5.38705e-08	1.05262e-08	-4.33444e-08	-8.40474e-08	-1.00126e-07	-1.84173e-07	-3.31291e-08	1.25128e-08	-2.06162e-08	-2.81688e-08	5.03448e-09	-2.31344e-08	-2.34151e-08	7.35382e-09	-1.60613e-08	7.05583e-09	-3.97177e-09	3.08406e-09	3.76020e-09	-8.84270e-10	2.87593e-09	2.50655e-08	-3.77620e-09	2.12893e-08
-1.475	-5.13758e-08	1.00387e-08	-4.13371e-08	-8.01212e-08	-9.50688e-08	-1.75190e-07	-3.13362e-08	1.18356e-08	-1.95005e-08	-2.67569e-08	4.78212e-09	-2.19748e-08	-2.23821e-08	7.02939e-09	-1.53527e-08	6.60021e-09	-3.71530e-09	2.88491e-09	3.59113e-09	-8.44511e-10	2.74661e-09	2.35599e-08	-3.54938e-09	2.00105e-08
-1.450	-4.88721e-08	9.54951e-09	-3.93226e-08	-7.61819e-08	-9.00126e-08	-1.66195e-07	-2.95488e-08	1.11605e-08	-1.83882e-08	-2.53449e-08	4.52977e-09	-2.08152e-08	-2.13429e-08	6.70304e-09	-1.46399e-08	6.14892e-09	-3.46126e-09	2.68766e-09	3.42109e-09	-8.04524e-10	2.61657e-09	2.20645e-08	-3.32409e-09	1.87404e-08
-1.425	-4.63595e-08	9.05855e-09	-3.73010e-08	-7.22297e-08	-8.49572e-08	-1.57187e-07	-2.77668e-08	1.04875e-08	-1.72793e-08	-2.39330e-08	4.27742e-09	-1.96556e-08	-2.02977e-08	6.37477e-09	-1.39229e-08	5.70197e-09	-3.20967e-09	2.49230e-09	3.25010e-09	-7.64312e-10	2.48578e-09	2.05793e-08	-3.10034e-09	1.74790e-08
-1.401	-4.38380e-08	8.56586e-09	-3.52722e-08	-6.82645e-08	-7.99027e-08	-1.48167e-07	-2.59905e-08	9.81658e-09	-1.61739e-08	-2.25211e-08	4.02508e-09	-1.84960e-08	-1.92464e-08	6.04458e-09	-1.32018e-08	5.25937e-09	-2.96053e-09	2.29884e-09	3.07816e-09	-7.23878e-10	2.35428e-09	1.91045e-08	-2.87815e-09	1.62263e-08
-1.376	-4.13076e-08	8.07142e-09	-3.32362e-08	-6.42865e-08	-7.48491e-08	-1.39136e-07	-2.42197e-08	9.14775e-09	-1.50719e-08	-2.11092e-08	3.77274e-09	-1.73364e-08	-1.81890e-08	5.71248e-09	-1.24765e-08	4.82113e-09	-2.71384e-09	2.10729e-09	2.90528e-09	-6.83224e-10	2.22206e-09	1.76400e-08	-2.65752e-09	1.49825e-08
-1.352	-3.87684e-08	7.57525e-09	-3.11931e-08	-6.02958e-08	-6.97967e-08	-1.30092e-07	-2.24545e-08	8.48103e-09	-1.39734e-08	-1.96973e-08	3.52041e-09	-1.61769e-08	-1.71255e-08	5.37848e-09	-1.17470e-08	4.38726e-09	-2.46962e-09	1.91765e-09	2.73149e-09	-6.42353e-10	2.08913e-09	1.61859e-08	-2.43846e-09	1.37474e-08
-1.327	-3.62203e-08	7.07736e-09	-2.91429e-08	-5.62924e-08	-6.47455e-08	-1.21038e-07	-2.06949e-08	7.81645e-09	-1.28785e-08	-1.82855e-08	3.26808e-09	-1.50175e-08	-1.60559e-08	5.04257e-09	-1.10133e-08	3.95777e-09	-2.22785e-09	1.72992e-09	2.55678e-09	-6.01267e-10	1.95551e-09	1.47423e-08	-2.22097e-09	1.25213e-08
-1.303	-3.36633e-08	6.57774e-09	-2.70856e-08	-5.22763e-08	-5.96956e-08	-1.11972e-07	-1.89410e-08	7.15400e-09	-1.17870e-08	-1.68738e-08	3.01577e-09	-1.38580e-08	-1.49803e-08	4.70476e-09	-1.02755e-08	3.53268e-09	-1.98856e-09	1.54411e-09	2.38116e-09	-5.59969e-10	1.82120e-09	1.33092e-08	-2.00507e-09	1.13041e-08
-1.278	-3.10976e-08	6.07641e-09	-2.50212e-08	-4.82478e-08	-5.46472e-08	-1.02895e-07	-1.71928e-08	6.49371e-09	-1.06991e-08	-1.54622e-08	2.76348e-09	-1.26987e-08	-1.38986e-08	4.36505e-09	-9.53358e-09	3.11198e-09	-1.75175e-09	1.36023e-09	2.20466e-09	-5.18461e-10	1.68620e-09	1.18866e-08	-1.79076e-09	1.00959e-08
-1.253	-2.85231e-08	5.57336e-09	-2.29498e-08	-4.42068e-08	-4.96003e-08	-9.38071e-08	-1.54504e-08	5.83559e-09	-9.61478e-09	-1.40506e-08	2.51119e-09	-1.15394e-08	-1.28109e-08	4.02344e-09	-8.78749e-09	2.69569e-09	-1.51742e-09	1.17827e-09	2.02727e-09	-4.76746e-10	1.55053e-09	1.04747e-08	-1.57805e-09	8.89668e-09
-1.229	-2.59399e-08	5.06860e-09	-2.08713e-08	-4.01535e-08	-4.45550e-08	-8.47085e-08	-1.37137e-08	5.17964e-09	-8.53403e-09	-1.26391e-08	2.25893e-09	-1.03802e-08	-1.17172e-08	3.67995e-09	-8.03727e-09	2.28382e-09	-1.28557e-09	9.98243e-10	1.84902e-09	-4.34826e-10	1.41419e-09	9.07350e-09	-1.36695e-09	7.70655e-09
-1.204	-2.33480e-08	4.56214e-09	-1.87858e-08	-3.60879e-08	-3.95116e-08	-7.55995e-08	-1.19828e-08	4.52589e-09	-7.45690e-09	-1.12278e-08	2.00668e-09	-9.22108e-09	-1.06175e-08	3.33456e-09	-7.28292e-09	1.87637e-09	-1.05622e-09	8.20151e-10	1.66991e-09	-3.92705e-10	1.27720e-09	7.68301e-09	-1.15747e-09	6.52554e-09
-1.180	-2.07473e-08	4.05398e-09	-1.66933e-08	-3.20101e-08	-3.44701e-08	-6.64802e-08	-1.02577e-08	3.87433e-09	-6.38339e-09	-9.81651e-09	1.75446e-09	-8.06206e-09	-9.51176e-09	2.98729e-09	-6.52447e-09	1.47336e-09	-8.29364e-10	6.43998e-10	1.48994e-09	-3.50384e-10	1.13956e-09	6.30331e-09	-9.49613e-10	5.35369e-09
-1.155	-1.81380e-08	3.54413e-09	-1.45939e-08	-2.79202e-08	-2.94305e-08	-5.73507e-08	-8.53852e-09	3.22499e-09	-5.31353e-09	-8.40539e-09	1.50225e-09	-6.90314e-09	-8.40005e-09	2.63815e-09	-5.76190e-09	1.07479e-09	-6.05008e-10	4.69786e-10	1.30914e-09	-3.07866e-10	1.00128e-09	4.93444e-09	-7.43389e-10	4.19105e-09
-1.130	-1.55201e-08	3.03259e-09	-1.24875e-08	-2.38182e-08	-2.43931e-08	-4.82113e-08	-6.82520e-09	2.57787e-09	-4.24733e-09	-6.99441e-09	1.25007e-09	-5.74433e-09	-7.28237e-09	2.28712e-09	-4.99524e-09	6.80679e-10	-3.83158e-10	2.97521e-10	1.12752e-09	-2.65154e-10	8.62366e-10	3.57646e-09	-5.38804e-10	3.03765e-09
-1.106	-1.28936e-08	2.51937e-09	-1.03742e-08	-1.97043e-08	-1.93579e-08	-3.90622e-08	-5.11781e-09	1.93299e-09	-3.18482e-09	-5.58357e-09	9.97923e-10	-4.58565e-09	-6.15873e-09	1.93423e-09	-4.22450e-09	2.91022e-10	-1.63818e-10	1.27204e-10	9.45081e-10	-2.22251e-10	7.22830e-10	2.22941e-09	-3.35868e-10	1.89355e-09
-1.081	-1.02584e-08	2.00447e-09	-8.25395e-09	-1.55786e-08	-1.43251e-08	-2.99036e-08	-3.41637e-09	1.29036e-09	-2.12601e-09	-4.17289e-09	7.45800e-10	-3.42709e-09	-5.02913e-09	1.57947e-09	-3.44967e-09	-9.41682e-11	5.30078e-11	-4.11604e-11	7.61838e-10	-1.79158e-10	5.82679e-10	8.93360e-10	-1.34587e-10	7.58772e-10
-1.057	-7.61475e-09	1.48791e-09	-6.12684e-09	-1.14410e-08	-9.29467e-09	-2.07357e-08	-1.72091e-09	6.49985e-10	-1.07092e-09	-2.76238e-09	4.93707e-10	-2.26868e-09	-3.89361e-09	1.22284e-09	-2.67077e-09	-4.74885e-10	2.67315e-10	-2.07569e-10	5.77802e-10	-1.35879e-10	4.41923e-10	-4.31654e-10	6.50300e-11	-3.66624e-10
-1.032	-4.96255e-09	9.69671e-10	-3.99288e-09	-7.29182e-09	-4.26684e-09	-1.15587e-08	-3.14533e-11	1.18799e-11	-1.95734e-11	-1.35206e-09	2.41646e-10	-1.11041e-09	-2.75217e-09	8.64355e-10	-1.88781e-09	-8.51121e-10	4.79101e-10	-3.72020e-10	3.92985e-10	-9.24167e-11	3.00568e-10	-1.74558e-09	2.62977e-10	-1.48260e-09
-1.008	-2.30186e-09	4.49778e-10	-1.85208e-09	-3.13101e-09	7.58320e-10	-2.37269e-09	1.65196e-09	-6.23944e-10	1.02802e-09	5.80759e-11	-1.03796e-11	4.76963e-11	-1.60482e-09	5.04014e-10	-1.10080e-09	-1.22287e-09	6.88360e-10	-5.34509e-10	2.07398e-10	-4.87729e-11	1.58625e-10	-3.04837e-09	4.59246e-10	-2.58912e-09
-0.983	3.67300e-10	-7.17696e-11	2.95530e-10	1.04132e-09	5.78069e-09	6.82201e-09	3.32931e-09	-1.25748e-09	2.07183e-09	1.46801e-09	-2.62369e-10	1.20564e-09	-4.51573e-10	1.41823e-10	-3.09751e-10	-1.59012e-09	8.95090e-10	-6.95034e-10	2.10513e-11	-4.95055e-12	1.61008e-11	-4.33996e-09	6.53829e-10	-3.68613e-09
-0.958	3.04489e-09	-5.94965e-10	2.44992e-09	5.22507e-09	1.08002e-08	1.60252e-08	5.00056e-09	-1.88871e-09	3.11185e-09	2.87772e-09	-5.14320e-10	2.36340e-09	7.07548e-10	-2.22215e-10	4.85333e-10	-1.95288e-09	1.09929e-09	-8.53591e-10	-1.66043e-10	3.90477e-11	-1.26996e-10	-5.62033e-09	8.46720e-10	-4.77361e-09
-0.934	5.73088e-09	-1.11980e-09	4.61108e-09	9.42016e-09	1.58166e-08	2.52368e-08	6.66568e-09	-2.51762e-09	4.14806e-09	4.28721e-09	-7.66231e-10	3.52097e-09	1.87253e-09	-5.88094e-10	1.28444e-09	-2.31113e-09	1.30095e-09	-1.01018e-09	-3.53875e-10	8.32193e-11	-2.70655e-10	-6.88941e-09	1.03791e-09	-5.85150e-09
-0.909	8.42524e-09	-1.64627e-09	6.77896e-09	1.36265e-08	2.08300e-08	3.44565e-08	8.32466e-09	-3.14422e-09	5.18044e-09	5.69645e-09	-1.01810e-09	4.67836e-09	3.04337e-09	-9.55809e-10	2.08756e-09	-2.66486e-09	1.50007e-09	-1.16480e-09	-5.42432e-10	1.27562e-10	-4.14870e-10	-8.14715e-09	1.22739e-09	-6.91976e-09
-0.885	1.11279e-08	-2.17437e-09	8.95356e-09	1.78440e-08	2.58401e-08	4.36841e-08	9.97745e-09	-3.76847e-09	6.20897e-09	7.10545e-09	-1.26992e-09	5.83553e-09	4.22003e-09	-1.32536e-09	2.89467e-09	-3.01408e-09	1.69664e-09	-1.31744e-09	-7.31704e-10	1.72072e-10	-5.59632e-10	-9.39352e-09	1.41516e-09	-7.97836e-09
-0.860	1.38389e-08	-2.70410e-09	1.11348e-08	2.20725e-08	3.08469e-08	5.29194e-08	1.16240e-08	-4.39039e-09	7.23365e-09	8.51419e-09	-1.52170e-09	6.99249e-09	5.40252e-09	-1.69673e-09	3.70578e-09	-3.35877e-09	1.89067e-09	-1.46810e-09	-9.21679e-10	2.16748e-10	-7.04931e-10	-1.06285e-08	1.60121e-09	-9.02725e-09
-0.836	1.65582e-08	-3.23544e-09	1.33228e-08	2.63120e-08	3.58502e-08	6.21622e-08	1.32644e-08	-5.00995e-09	8.25444e-09	9.92265e-09	-1.77343e-09	8.14922e-09	6.59080e-09	-2.06993e-09	4.52087e-09	-3.69894e-09	2.08216e-09	-1.61679e-09	-1.11235e-09	2.61586e-10	-8.50760e-10	-1.18519e-08	1.78553e-09	-1.00664e-08
-0.811	1.92857e-08	-3.76839e-09	1.55173e-08	3.05624e-08	4.08500e-08	7.14124e-08	1.48985e-08	-5.62714e-09	9.27133e-09	1.13308e-08	-2.02510e-09	9.30572e-09	7.78488e-09	-2.44494e-09	5.33993e-09	-4.03458e-09	2.27109e-09	-1.76349e-09	-1.30370e-09	3.06585e-10	-9.97111e-10	-1.30639e-08	1.96812e-09	-1.10958e-08
-0.786	2.20214e-08	-4.30294e-09	1.77185e-08	3.48236e-08	4.58461e-08	8.06697e-08	1.65263e-08	-6.24196e-09	1.02843e-08	1.27387e-08	-2.27672e-09	1.04620e-08	8.98472e-09	-2.82177e-09	6.16295e-09	-4.36568e-09	2.45746e-09	-1.90821e-09	-1.49571e-09	3.51741e-10	-1.14397e-09	-1.42643e-08	2.14896e-09	-1.21153e-08
-0.762	2.47653e-08	-4.83909e-09	1.99262e-08	3.90955e-08	5.08384e-08	8.99339e-08	1.81478e-08	-6.85440e-09	1.12934e-08	1.41463e-08	-2.52829e-09	1.16180e-08	1.01903e-08	-3.20040e-09	6.98991e-09	-4.69223e-09	2.64128e-09	-2.05095e-09	-1.68839e-09	3.97053e-10	-1.29134e-09	-1.54531e-08	2.32805e-09	-1.31250e-08
-0.737	2.75173e-08	-5.37682e-09	2.21405e-08	4.33779e-08	5.58268e-08	9.92047e-08	1.97629e-08	-7.46444e-09	1.22985e-08	1.55535e-08	-2.77980e-09	1.27737e-08	1.14017e-08	-3.58084e-09	7.82081e-09	-5.01424e-09	2.82255e-09	-2.19170e-09	-1.88172e-09	4.42516e-10	-1.43920e-09	-1.66302e-08	2.50539e-09	-1.41248e-08
-0.713	3.02774e-08	-5.91614e-09	2.43613e-08	4.76709e-08	6.08112e-08	1.08482e-07	2.13717e-08	-8.07207e-09	1.32996e-08	1.69604e-08	-3.03125e-09	1.39292e-08	1.26187e-08	-3.96307e-09	8.65564e-09	-5.33170e-09	3.00125e-09	-2.33046e-09	-2.07568e-09	4.88130e-10	-1.58755e-09	-1.77956e-08	2.68097e-09	-1.51147e-08
-0.688	3.30456e-08	-6.45704e-09	2.65886e-08	5.19743e-08	6.57916e-08	1.17766e-07	2.29741e-08	-8.67729e-09	1.42968e-08	1.83670e-08	-3.28264e-09	1.50843e-08	1.38415e-08	-4.34710e-09	9.49437e-09	-5.64461e-09	3.17739e-09	-2.46723e-09	-2.27027e-09	5.33891e-10	-1.73638e-09	-1.89493e-08	2.85478e-09	-1.60946e-08
-0.664	3.58218e-08	-6.99950e-09	2.88223e-08	5.62879e-08	7.07677e-08	1.27056e-07	2.45701e-08	-9.28009e-09	1.52900e-08	1.97732e-08	-3.53396e-09	1.62392e-08	1.50699e-08	-4.73291e-09	1.03370e-08	-5.95296e-09	3.35096e-09	-2.60201e-09	-2.46548e-09	5.79796e-10	-1.88568e-09	-2.00913e-08	3.02681e-09	-1.70644e-08
-0.639	3.86060e-08	-7.54352e-09	3.10624e-08	6.06118e-08	7.57394e-08	1.36351e-07	2.61596e-08	-9.88046e-09	1.62791e-08	2.11790e-08	-3.78521e-09	1.73938e-08	1.63040e-08	-5.12050e-09	1.11835e-08	-6.25676e-09	3.52197e-09	-2.73479e-09	-2.66128e-09	6.25843e-10	-2.03544e-09	-2.12213e-08	3.19706e-09	-1.80243e-08
-0.614	4.13981e-08	-8.08910e-09	3.33090e-08	6.49458e-08	8.07068e-08	1.45653e-07	2.77427e-08	-1.04784e-08	1.72643e-08	2.25844e-08	-4.03640e-09	1.85480e-08	1.75438e-08	-5.50986e-09	1.20339e-08	-6.55599e-09	3.69040e-09	-2.86558e-09	-2.85768e-09	6.72030e-10	-2.18565e-09	-2.23396e-08	3.36553e-09	-1.89740e-08
-0.590	4.41981e-08	-8.63622e-09	3.55619e-08	6.92898e-08	8.56696e-08	1.54959e-07	2.93193e-08	-1.10739e-08	1.82454e-08	2.39895e-08	-4.28751e-09	1.97019e-08	1.87892e-08	-5.90099e-09	1.28882e-08	-6.85066e-09	3.85627e-09	-2.99438e-09	-3.05467e-09	7.18354e-10	-2.33631e-09	-2.34459e-08	3.53220e-09	-1.99137e-08
-0.565	4.70060e-08	-9.18487e-09	3.78211e-08	7.36438e-08	9.06277e-08	1.64272e-07	3.08893e-08	-1.16669e-08	1.92225e-08	2.53941e-08	-4.53856e-09	2.08555e-08	2.00402e-08	-6.29389e-09	1.37463e-08	-7.14076e-09	4.01957e-09	-3.12118e-09	-3.25222e-09	7.64812e-10	-2.48741e-09	-2.45402e-08	3.69706e-09	-2.08432e-08
-0.541	4.98218e-08	-9.73506e-09	4.00867e-08	7.80075e-08	9.55811e-08	1.73589e-07	3.24529e-08	-1.22574e-08	2.01954e-08	2.67983e-08	-4.78952e-09	2.20087e-08	2.12968e-08	-6.68854e-09	1.46082e-08	-7.42629e-09	4.18030e-09	-3.24599e-09	-3.45034e-09	8.11402e-10	-2.63894e-09	-2.56226e-08	3.86013e-09	-2.17625e-08
-0.516	5.26453e-08	-1.02868e-08	4.23585e-08	8.23809e-08	1.00530e-07	1.82911e-07	3.40098e-08	-1.28455e-08	2.11643e-08	2.82020e-08	-5.04040e-09	2.31616e-08	2.25590e-08	-7.08494e-09	1.54740e-08	-7.70725e-09	4.33845e-09	-3.36879e-09	-3.64900e-09	8.58122e-10	-2.79088e-09	-2.66930e-08	4.02138e-09	-2.26716e-08
-0.492	5.54765e-08	-1.08400e-08	4.46365e-08	8.67640e-08	1.05473e-07	1.92237e-07	3.55602e-08	-1.34311e-08	2.21292e-08	2.96053e-08	-5.29121e-09	2.43141e-08	2.38267e-08	-7.48309e-09	1.63436e-08	-7.98364e-09	4.49403e-09	-3.48960e-09	-3.84821e-09	9.04968e-10	-2.94324e-09	-2.77512e-08	4.18081e-09	-2.35704e-08
-0.467	5.83155e-08	-1.13947e-08	4.69208e-08	9.11566e-08	1.10412e-07	2.01568e-07	3.71040e-08	-1.40141e-08	2.30898e-08	3.10081e-08	-5.54193e-09	2.54662e-08	2.51000e-08	-7.88298e-09	1.72170e-08	-8.25545e-09	4.64704e-09	-3.60841e-09	-4.04794e-09	9.51938e-10	-3.09600e-09	-2.87974e-08	4.33842e-09	-2.44590e-08
-0.442	6.11622e-08	-1.19510e-08	4.92112e-08	9.55586e-08	1.15345e-07	2.10904e-07	3.86412e-08	-1.45947e-08	2.40464e-08	3.24105e-08	-5.79256e-09	2.66179e-08	2.63788e-08	-8.28460e-09	1.80942e-08	-8.52269e-09	4.79747e-09	-3.72522e-09	-4.24819e-09	9.99030e-10	-3.24916e-09	-2.98314e-08	4.49420e-09	-2.53372e-08
-0.418	6.40164e-08	-1.25087e-08	5.15078e-08	9.99699e-08	1.20273e-07	2.20243e-07	4.01717e-08	-1.51728e-08	2.49989e-08	3.38123e-08	-6.04310e-09	2.77692e-08	2.76630e-08	-8.68795e-09	1.89751e-08	-8.78535e-09	4.94533e-09	-3.84003e-09	-4.44895e-09	1.04624e-09	-3.40271e-09	-3.08532e-08	4.64814e-09	-2.62051e-08
-0.393	6.68783e-08	-1.30679e-08	5.38104e-08	1.04390e-07	1.25196e-07	2.29586e-07	4.16955e-08	-1.57484e-08	2.59471e-08	3.52136e-08	-6.29356e-09	2.89201e-08	2.89528e-08	-9.09301e-09	1.98598e-08	-9.04344e-09	5.09061e-09	-3.95284e-09	-4.65021e-09	1.09357e-09	-3.55664e-09	-3.18629e-08	4.80024e-09	-2.70626e-08
-0.369	6.97476e-08	-1.36285e-08	5.61191e-08	1.08820e-07	1.30113e-07	2.38933e-07	4.32126e-08	-1.63214e-08	2.68913e-08	3.66144e-08	-6.54391e-09	3.00705e-08	3.02480e-08	-9.49979e-09	2.07482e-08	-9.29695e-09	5.23331e-09	-4.06364e-09	-4.85195e-09	1.14101e-09	-3.71094e-09	-3.28602e-08	4.95049e-09	-2.79097e-08
-0.344	7.26245e-08	-1.41907e-08	5.84338e-08	1.13259e-07	1.35024e-07	2.48283e-07	4.47230e-08	-1.68919e-08	2.78312e-08	3.80147e-08	-6.79417e-09	3.12205e-08	3.15487e-08	-9.90828e-09	2.16404e-08	-9.54589e-09	5.37344e-09	-4.17245e-09	-5.05417e-09	1.18857e-09	-3.86560e-09	-3.38452e-08	5.09889e-09	-2.87464e-08
-0.319	7.55088e-08	-1.47543e-08	6.07546e-08	1.17706e-07	1.39930e-07	2.57636e-07	4.62267e-08	-1.74598e-08	2.87669e-08	3.94144e-08	-7.04434e-09	3.23701e-08	3.28547e-08	-1.03185e-08	2.25363e-08	-9.79025e-09	5.51099e-09	-4.27926e-09	-5.25685e-09	1.23623e-09	-4.02062e-09	-3.48180e-08	5.24544e-09	-2.95725e-08
-0.295	7.84005e-08	-1.53193e-08	6.30812e-08	1.22162e-07	1.44830e-07	2.66992e-07	4.77237e-08	-1.80252e-08	2.96985e-08	4.08135e-08	-7.29440e-09	3.35191e-08	3.41662e-08	-1.07303e-08	2.34359e-08	-1.00300e-08	5.64596e-09	-4.38407e-09	-5.45999e-09	1.28400e-09	-4.17599e-09	-3.57783e-08	5.39012e-09	-3.03882e-08
-0.270	8.12996e-08	-1.58858e-08	6.54138e-08	1.26627e-07	1.49724e-07	2.76351e-07	4.92138e-08	-1.85880e-08	3.06258e-08	4.22121e-08	-7.54435e-09	3.46677e-08	3.54830e-08	-1.11439e-08	2.43391e-08	-1.02652e-08	5.77836e-09	-4.48688e-09	-5.66358e-09	1.33188e-09	-4.33170e-09	-3.67263e-08	5.53293e-09	-3.11933e-08
-0.246	8.42060e-08	-1.64537e-08	6.77523e-08	1.31101e-07	1.54612e-07	2.85713e-07	5.06972e-08	-1.91483e-08	3.15489e-08	4.36100e-08	-7.79420e-09	3.58158e-08	3.68052e-08	-1.15592e-08	2.52460e-08	-1.04959e-08	5.90819e-09	-4.58768e-09	-5.86760e-09	1.37986e-09	-4.48774e-09	-3.76618e-08	5.67386e-09	-3.19879e-08
-0.221	8.71196e-08	-1.70230e-08	7.00966e-08	1.35583e-07	1.59494e-07	2.95077e-07	5.21737e-08	-1.97060e-08	3.24677e-08	4.50073e-08	-8.04393e-09	3.69634e-08	3.81327e-08	-1.19761e-08	2.61566e-08	-1.07219e-08	6.03544e-09	-4.68649e-09	-6.07204e-09	1.42794e-09	-4.64411e-09	-3.85848e-08	5.81292e-09	-3.27719e-08
-0.197	9.00405e-08	-1.75937e-08	7.24468e-08	1.40073e-07	1.64369e-07	3.04443e-07	5.36434e-08	-2.02611e-08	3.33823e-08	4.64040e-08	-8.29355e-09	3.81104e-08	3.94655e-08	-1.23947e-08	2.70709e-08	-1.09434e-08	6.16011e-09	-4.78330e-09	-6.27691e-09	1.47611e-09	-4.80079e-09	-3.94953e-08	5.95010e-09	-3.35452e-08
-0.172	9.29685e-08	-1.81658e-08	7.48027e-08	1.44572e-07	1.69239e-07	3.13811e-07	5.51063e-08	-2.08136e-08	3.42927e-08	4.78000e-08	-8.54306e-09	3.92570e-08	4.08036e-08	-1.28149e-08	2.79887e-08	-1.11603e-08	6.28222e-09	-4.87812e-09	-6.48217e-09	1.52439e-09	-4.95779e-09	-4.03933e-08	6.08538e-09	-3.43080e-08
-0.147	9.59036e-08	-1.87394e-08	7.71643e-08	1.49079e-07	1.74102e-07	3.23180e-07	5.65622e-08	-2.13635e-08	3.51987e-08	4.91954e-08	-8.79244e-09	4.04029e-08	4.21470e-08	-1.32368e-08	2.89102e-08	-1.13727e-08	6.40175e-09	-4.97093e-09	-6.68784e-09	1.57275e-09	-5.11509e-09	-4.12788e-08	6.21878e-09	-3.50600e-08
-0.123	9.88459e-08	-1.93143e-08	7.95316e-08	1.53593e-07	1.78958e-07	3.32551e-07	5.80113e-08	-2.19108e-08	3.61005e-08	5.05901e-08	-9.04171e-09	4.15484e-08	4.34956e-08	-1.36604e-08	2.98352e-08	-1.15805e-08	6.51871e-09	-5.06175e-09	-6.89389e-09	1.62121e-09	-5.27268e-09	-4.21516e-08	6.35027e-09	-3.58013e-08
-0.098	1.01795e-07	-1.98905e-08	8.19045e-08	1.58116e-07	1.83808e-07	3.41924e-07	5.94535e-08	-2.24555e-08	3.69979e-08	5.19840e-08	-9.29085e-09	4.26932e-08	4.48494e-08	-1.40855e-08	3.07638e-08	-1.17837e-08	6.63310e-09	-5.15058e-09	-7.10031e-09	1.66975e-09	-5.43056e-09	-4.30118e-08	6.47986e-09	-3.65319e-08
-0.074	1.04751e-07	-2.04682e-08	8.42831e-08	1.62647e-07	1.88650e-07	3.51297e-07	6.08887e-08	-2.29976e-08	3.78911e-08	5.33773e-08	-9.53986e-09	4.38375e-08	4.62084e-08	-1.45124e-08	3.16960e-08	-1.19823e-08	6.74493e-09	-5.23741e-09	-7.30711e-09	1.71838e-09	-5.58873e-09	-4.38593e-08	6.60754e-09	-3.72518e-08
-0.049	1.07714e-07	-2.10472e-08	8.66672e-08	1.67185e-07	1.93486e-07	3.60671e-07	6.23170e-08	-2.35371e-08	3.87799e-08	5.47698e-08	-9.78874e-09	4.49811e-08	4.75725e-08	-1.49408e-08	3.26318e-08	-1.21764e-08	6.85419e-09	-5.32225e-09	-7.51426e-09	1.76710e-09	-5.74716e-09	-4.46941e-08	6.73331e-09	-3.79608e-08
-0.025	1.10684e-07	-2.16275e-08	8.90569e-08	1.71731e-07	1.98316e-07	3.70046e-07	6.37383e-08	-2.40739e-08	3.96644e-08	5.61616e-08	-1.00375e-08	4.61241e-08	4.89418e-08	-1.53708e-08	3.35710e-08	-1.23660e-08	6.96088e-09	-5.40510e-09	-7.72176e-09	1.81590e-09	-5.90587e-09	-4.55163e-08	6.85717e-09	-3.86591e-08
0.000	1.13661e-07	-2.22091e-08	9.14520e-08	1.76284e-07	2.03138e-07	3.79422e-07	6.51526e-08	-2.46081e-08	4.05445e-08	5.75526e-08	-1.02861e-08	4.72665e-08	5.03163e-08	-1.58025e-08	3.45138e-08	-1.25510e-08	7.06501e-09	-5.48595e-09	-7.92960e-09	1.86477e-09	-6.06483e-09	-4.63256e-08	6.97910e-09	-3.93465e-08
0.025	1.16645e-07	-2.27921e-08	9.38525e-08	1.80845e-07	2.07952e-07	3.88797e-07	6.65599e-08	-2.51396e-08	4.14203e-08	5.89429e-08	-1.05346e-08	4.84083e-08	5.16958e-08	-1.62357e-08	3.54600e-08	-1.27314e-08	7.16658e-09	-5.56482e-09	-8.13777e-09	1.91373e-09	-6.22405e-09	-4.71222e-08	7.09911e-09	-4.00231e-08
0.049	1.19635e-07	-2.33764e-08	9.62585e-08	1.85413e-07	2.12760e-07	3.98173e-07	6.79602e-08	-2.56685e-08	4.22917e-08	6.03323e-08	-1.07829e-08	4.95494e-08	5.30804e-08	-1.66706e-08	3.64098e-08	-1.29073e-08	7.26559e-09	-5.64170e-09	-8.34627e-09	1.96276e-09	-6.38351e-09	-4.79060e-08	7.21719e-09	-4.06888e-08
0.074	1.22632e-07	-2.39620e-08	9.86698e-08	1.89988e-07	2.17560e-07	4.07548e-07	6.93535e-08	-2.61948e-08	4.31588e-08	6.17209e-08	-1.10311e-08	5.06898e-08	5.44700e-08	-1.71070e-08	3.73630e-08	-1.30786e-08	7.36205e-09	-5.71660e-09	-8.55507e-09	2.01186e-09	-6.54321e-09	-4.86769e-08	7.33333e-09	-4.13436e-08
0.098	1.25635e-07	-2.45489e-08	1.01086e-07	1.94570e-07	2.22353e-07	4.16923e-07	7.07398e-08	-2.67183e-08	4.40214e-08	6.31086e-08	-1.12791e-08	5.18295e-08	5.58646e-08	-1.75450e-08	3.83196e-08	-1.32455e-08	7.45595e-09	-5.78952e-09	-8.76418e-09	2.06104e-09	-6.70314e-09	-4.94350e-08	7.44754e-09	-4.19874e-08
0.123	1.28645e-07	-2.51370e-08	1.03508e-07	1.99159e-07	2.27138e-07	4.26297e-07	7.21189e-08	-2.72393e-08	4.48797e-08	6.44955e-08	-1.15270e-08	5.29686e-08	5.72643e-08	-1.79846e-08	3.92797e-08	-1.34077e-08	7.54730e-09	-5.86045e-09	-8.97358e-09	2.11028e-09	-6.86330e-09	-5.01802e-08	7.55980e-09	-4.26204e-08
0.147	1.31662e-07	-2.57264e-08	1.05935e-07	2.03755e-07	2.31916e-07	4.35671e-07	7.34910e-08	-2.77575e-08	4.57335e-08	6.58816e-08	-1.17747e-08	5.41069e-08	5.86689e-08	-1.84257e-08	4.02431e-08	-1.35655e-08	7.63610e-09	-5.92940e-09	-9.18327e-09	2.15959e-09	-7.02368e-09	-5.09125e-08	7.67012e-09	-4.32423e-08
0.172	1.34685e-07	-2.63171e-08	1.08368e-07	2.08357e-07	2.36686e-07	4.45043e-07	7.48560e-08	-2.82730e-08	4.65829e-08	6.72667e-08	-1.20222e-08	5.52445e-08	6.00784e-08	-1.88684e-08	4.12100e-08	-1.37187e-08	7.72235e-09	-5.99638e-09	-9.39324e-09	2.20897e-09	-7.18427e-09	-5.16318e-08	7.77849e-09	-4.38533e-08
0.197	1.37714e-07	-2.69090e-08	1.10805e-07	2.12967e-07	2.41448e-07	4.54414e-07	7.62138e-08	-2.87859e-08	4.74279e-08	6.86509e-08	-1.22696e-08	5.63813e-08	6.14929e-08	-1.93126e-08	4.21802e-08	-1.38674e-08	7.80606e-09	-6.06138e-09	-9.60348e-09	2.25841e-09	-7.34507e-09	-5.23382e-08	7.88491e-09	-4.44533e-08
0.221	1.40750e-07	-2.75022e-08	1.13248e-07	2.17582e-07	2.46202e-07	4.63784e-07	7.75646e-08	-2.92961e-08	4.82685e-08	7.00342e-08	-1.25169e-08	5.75173e-08	6.29122e-08	-1.97584e-08	4.31538e-08	-1.40116e-08	7.88723e-09	-6.12441e-09	-9.81398e-09	2.30791e-09	-7.50606e-09	-5.30316e-08	7.98937e-09	-4.50422e-08
0.246	1.43792e-07	-2.80966e-08	1.15695e-07	2.22204e-07	2.50948e-07	4.73152e-07	7.89082e-08	-2.98036e-08	4.91046e-08	7.14165e-08	-1.27639e-08	5.86526e-08	6.43364e-08	-2.02057e-08	4.41307e-08	-1.41513e-08	7.96587e-09	-6.18547e-09	-1.00247e-08	2.35747e-09	-7.66725e-09	-5.37119e-08	8.09187e-09	-4.56201e-08
0.270	1.46840e-07	-2.86922e-08	1.18148e-07	2.26832e-07	2.55685e-07	4.82518e-07	8.02446e-08	-3.03083e-08	4.99363e-08	7.27979e-08	-1.30108e-08	5.97871e-08	6.57654e-08	-2.06545e-08	4.51109e-08	-1.42865e-08	8.04197e-09	-6.24456e-09	-1.02357e-08	2.40709e-09	-7.82863e-09	-5.43793e-08	8.19241e-09	-4.61869e-08
0.295	1.49894e-07	-2.92890e-08	1.20605e-07	2.31467e-07	2.60415e-07	4.91881e-07	8.15739e-08	-3.08104e-08	5.07635e-08	7.41783e-08	-1.32575e-08	6.09208e-08	6.71993e-08	-2.11048e-08	4.60945e-08	-1.44172e-08	8.11554e-09	-6.30168e-09	-1.04470e-08	2.45677e-09	-7.99019e-09	-5.50336e-08	8.29098e-09	-4.67426e-08
0.319	1.52954e-07	-2.98869e-08	1.23067e-07	2.36107e-07	2.65136e-07	5.01243e-07	8.28960e-08	-3.13097e-08	5.15862e-08	7.55576e-08	-1.35040e-08	6.20536e-08	6.86379e-08	-2.15567e-08	4.70813e-08	-1.45434e-08	8.18658e-09	-6.35685e-09	-1.06584e-08	2.50650e-09	-8.15192e-09	-5.56748e-08	8.38758e-09	-4.72872e-08
0.344	1.56021e-07	-3.04861e-08	1.25535e-07	2.40753e-07	2.69849e-07	5.10602e-07	8.42109e-08	-3.18064e-08	5.24045e-08	7.69360e-08	-1.37504e-08	6.31856e-08	7.00813e-08	-2.20100e-08	4.80713e-08	-1.46651e-08	8.25509e-09	-6.41005e-09	-1.08701e-08	2.55628e-09	-8.31383e-09	-5.63029e-08	8.48221e-09	-4.78207e-08
0.369	1.59093e-07	-3.10864e-08	1.28007e-07	2.45405e-07	2.74553e-07	5.19958e-07	8.55185e-08	-3.23003e-08	5.32183e-08	7.83133e-08	-1.39965e-08	6.43167e-08	7.15294e-08	-2.24648e-08	4.90646e-08	-1.47824e-08	8.32109e-09	-6.46130e-09	-1.10820e-08	2.60611e-09	-8.47589e-09	-5.69179e-08	8.57486e-09	-4.83431e-08
0.393	1.62171e-07	-3.16879e-08	1.30483e-07	2.50063e-07	2.79249e-07	5.29311e-07	8.68190e-08	-3.27915e-08	5.40275e-08	7.96895e-08	-1.42425e-08	6.54470e-08	7.29822e-08	-2.29210e-08	5.00612e-08	-1.48952e-08	8.38457e-09	-6.51059e-09	-1.12941e-08	2.65599e-09	-8.63812e-09	-5.75198e-08	8.66554e-09	-4.88543e-08
0.418	1.65255e-07	-3.22905e-08	1.32965e-07	2.54726e-07	2.83935e-07	5.38662e-07	8.81122e-08	-3.32799e-08	5.48323e-08	8.10646e-08	-1.44883e-08	6.65763e-08	7.44397e-08	-2.33788e-08	5.10609e-08	-1.50035e-08	8.44554e-09	-6.55793e-09	-1.15064e-08	2.70592e-09	-8.80050e-09	-5.81085e-08	8.75423e-09	-4.93543e-08
0.442	1.68345e-07	-3.28943e-08	1.35451e-07	2.59395e-07	2.88614e-07	5.48008e-07	8.93982e-08	-3.37656e-08	5.56326e-08	8.24386e-08	-1.47338e-08	6.77048e-08	7.59018e-08	-2.38380e-08	5.20638e-08	-1.51073e-08	8.50401e-09	-6.60333e-09	-1.17189e-08	2.75589e-09	-8.96302e-09	-5.86840e-08	8.84094e-09	-4.98431e-08
0.467	1.71441e-07	-3.34991e-08	1.37941e-07	2.64069e-07	2.93283e-07	5.57351e-07	9.06769e-08	-3.42486e-08	5.64283e-08	8.38115e-08	-1.49792e-08	6.88323e-08	7.73685e-08	-2.42986e-08	5.30699e-08	-1.52067e-08	8.55997e-09	-6.64678e-09	-1.19316e-08	2.80591e-09	-9.12569e-09	-5.92464e-08	8.92566e-09	-5.03207e-08
0.492	1.74542e-07	-3.41051e-08	1.40437e-07	2.68748e-07	2.97943e-07	5.66690e-07	9.19483e-08	-3.47288e-08	5.72195e-08	8.51832e-08	-1.52244e-08	6.99588e-08	7.88398e-08	-2.47607e-08	5.40791e-08	-1.53017e-08	8.61343e-09	-6.68829e-09	-1.21445e-08	2.85596e-09	-9.28849e-09	-5.97955e-08	9.00839e-09	-5.07871e-08
0.516	1.77649e-07	-3.47121e-08	1.42936e-07	2.73432e-07	3.02594e-07	5.76026e-07	9.32124e-08	-3.52063e-08	5.80062e-08	8.65538e-08	-1.54693e-08	7.10844e-08	8.03156e-08	-2.52242e-08	5.50914e-08	-1.53923e-08	8.66439e-09	-6.72787e-09	-1.23575e-08	2.90606e-09	-9.45143e-09	-6.03314e-08	9.08912e-09	-5.12423e-08
0.541	1.80761e-07	-3.53203e-08	1.45441e-07	2.78121e-07	3.07236e-07	5.85356e-07	9.44693e-08	-3.56810e-08	5.87883e-08	8.79231e-08	-1.57141e-08	7.22091e-08	8.17960e-08	-2.56891e-08	5.61069e-08	-1.54784e-08	8.71286e-09	-6.76551e-09	-1.25707e-08	2.95620e-09	-9.61449e-09	-6.08541e-08	9.16786e-09	-5.16863e-08
0.565	1.83879e-07	-3.59295e-08	1.47949e-07	2.82815e-07	3.11868e-07	5.94683e-07	9.57188e-08	-3.61529e-08	5.95659e-08	8.92912e-08	-1.59586e-08	7.33327e-08	8.32808e-08	-2.61554e-08	5.71254e-08	-1.55601e-08	8.75885e-09	-6.80122e-09	-1.27840e-08	3.00637e-09	-9.77767e-09	-6.13635e-08	9.24461e-09	-5.21189e-08
0.590	1.87002e-07	-3.65397e-08	1.50462e-07	2.87513e-07	3.16491e-07	6.04005e-07	9.69611e-08	-3.66221e-08	6.03389e-08	9.06581e-08	-1.62029e-08	7.44553e-08	8.47701e-08	-2.66232e-08	5.81469e-08	-1.56374e-08	8.80236e-09	-6.83500e-09	-1.29975e-08	3.05658e-09	-9.94097e-09	-6.18597e-08	9.31936e-09	-5.25403e-08
0.614	1.90130e-07	-3.71510e-08	1.52979e-07	2.92217e-07	3.21105e-07	6.13322e-07	9.81959e-08	-3.70885e-08	6.11074e-08	9.20238e-08	-1.64469e-08	7.55768e-08	8.62639e-08	-2.70923e-08	5.91716e-08	-1.57103e-08	8.84339e-09	-6.86686e-09	-1.32112e-08	3.10682e-09	-1.01044e-08	-6.23425e-08	9.39210e-09	-5.29504e-08
0.639	1.93264e-07	-3.77633e-08	1.55500e-07	2.96924e-07	3.25709e-07	6.22633e-07	9.94235e-08	-3.75522e-08	6.18713e-08	9.33881e-08	-1.66908e-08	7.66973e-08	8.77620e-08	-2.75628e-08	6.01992e-08	-1.57788e-08	8.88195e-09	-6.89680e-09	-1.34250e-08	3.15710e-09	-1.02679e-08	-6.28121e-08	9.46284e-09	-5.33493e-08
0.664	1.96403e-07	-3.83767e-08	1.58026e-07	3.01636e-07	3.30303e-07	6.31940e-07	1.00644e-07	-3.80130e-08	6.26307e-08	9.47511e-08	-1.69344e-08	7.78168e-08	8.92646e-08	-2.80347e-08	6.12298e-08	-1.58429e-08	8.91805e-09	-6.92483e-09	-1.36389e-08	3.20741e-09	-1.04315e-08	-6.32683e-08	9.53157e-09	-5.37368e-08
0.688	1.99547e-07	-3.89910e-08	1.60556e-07	3.06353e-07	3.34888e-07	6.41241e-07	1.01857e-07	-3.84711e-08	6.33854e-08	9.61129e-08	-1.71778e-08	7.89351e-08	9.07714e-08	-2.85080e-08	6.22634e-08	-1.59026e-08	8.95168e-09	-6.95095e-09	-1.38530e-08	3.25775e-09	-1.05952e-08	-6.37113e-08	9.59830e-09	-5.41130e-08
0.713	2.02696e-07	-3.96063e-08	1.63089e-07	3.11073e-07	3.39463e-07	6.50536e-07	1.03062e-07	-3.89264e-08	6.41356e-08	9.74732e-08	-1.74209e-08	8.00523e-08	9.22826e-08	-2.89826e-08	6.33000e-08	-1.59580e-08	8.98286e-09	-6.97516e-09	-1.40671e-08	3.30811e-09	-1.07590e-08	-6.41408e-08	9.66302e-09	-5.44778e-08
0.737	2.05850e-07	-4.02226e-08	1.65627e-07	3.15798e-07	3.44028e-07	6.59825e-07	1.04260e-07	-3.93790e-08	6.48812e-08	9.88322e-08	-1.76638e-08	8.11684e-08	9.37980e-08	-2.94585e-08	6.43395e-08	-1.60091e-08	9.01160e-09	-6.99747e-09	-1.42814e-08	3.35851e-09	-1.09229e-08	-6.45571e-08	9.72573e-09	-5.48313e-08
0.762	2.09009e-07	-4.08399e-08	1.68169e-07	3.20526e-07	3.48583e-07	6.69109e-07	1.05451e-07	-3.98287e-08	6.56221e-08	1.00190e-07	-1.79064e-08	8.22834e-08	9.53177e-08	-2.99358e-08	6.53819e-08	-1.60558e-08	9.03788e-09	-7.01788e-09	-1.44958e-08	3.40892e-09	-1.10869e-08	-6.49599e-08	9.78642e-09	-5.51735e-08
0.786	2.12173e-07	-4.14581e-08	1.70715e-07	3.25258e-07	3.53128e-07	6.78385e-07	1.06634e-07	-4.02756e-08	6.63585e-08	1.01546e-07	-1.81488e-08	8.33971e-08	9.68416e-08	-3.04144e-08	6.64272e-08	-1.60981e-08	9.06173e-09	-7.03640e-09	-1.47103e-08	3.45937e-09	-1.12510e-08	-6.53494e-08	9.84510e-09	-5.55043e-08
0.811	2.15341e-07	-4.20772e-08	1.73264e-07	3.29993e-07	3.57662e-07	6.87656e-07	1.07810e-07	-4.07198e-08	6.70903e-08	1.02901e-07	-1.83909e-08	8.45097e-08	9.83697e-08	-3.08943e-08	6.74754e-08	-1.61362e-08	9.08315e-09	-7.05303e-09	-1.49249e-08	3.50984e-09	-1.14151e-08	-6.57256e-08	9.90176e-09	-5.58238e-08
0.836	2.18514e-07	-4.26973e-08	1.75817e-07	3.34733e-07	3.62187e-07	6.96919e-07	1.08979e-07	-4.11611e-08	6.78174e-08	1.04254e-07	-1.86328e-08	8.56211e-08	9.99020e-08	-3.13755e-08	6.85264e-08	-1.61699e-08	9.10214e-09	-7.06777e-09	-1.51396e-08	3.56032e-09	-1.15793e-08	-6.60883e-08	9.95641e-09	-5.61319e-08
0.860	2.21692e-07	-4.33182e-08	1.78374e-07	3.39475e-07	3.66701e-07	7.06176e-07	1.10140e-07	-4.15996e-08	6.85400e-08	1.05606e-07	-1.88744e-08	8.67313e-08	1.01438e-07	-3.18581e-08	6.95803e-08	-1.61993e-08	9.11870e-09	-7.08064e-09	-1.53544e-08	3.61083e-09	-1.17436e-08	-6.64376e-08	1.00090e-08	-5.64286e-08
0.885	2.24875e-07	-4.39401e-08	1.80935e-07	3.44221e-07	3.71204e-07	7.15425e-07	1.11293e-07	-4.20354e-08	6.92579e-08	1.06956e-07	-1.91157e-08	8.78402e-08	1.02979e-07	-3.23418e-08	7.06369e-08	-1.62245e-08	9.13286e-09	-7.09163e-09	-1.55693e-08	3.66136e-09	-1.19079e-08	-6.67736e-08	1.00597e-08	-5.67139e-08
0.909	2.28062e-07	-4.45628e-08	1.83499e-07	3.48970e-07	3.75697e-07	7.24667e-07	1.12439e-07	-4.24683e-08	6.99712e-08	1.08305e-07	-1.93567e-08	8.89478e-08	1.04523e-07	-3.28269e-08	7.16963e-08	-1.62454e-08	9.14461e-09	-7.10075e-09	-1.57842e-08	3.71191e-09	-1.20723e-08	-6.70961e-08	1.01082e-08	-5.69879e-08
0.934	2.31253e-07	-4.51864e-08	1.86067e-07	3.53722e-07	3.80179e-07	7.33901e-07	1.13578e-07	-4.28984e-08	7.06798e-08	1.09652e-07	-1.95975e-08	9.00542e-08	1.06072e-07	-3.33132e-08	7.27585e-08	-1.62620e-08	9.15395e-09	-7.10801e-09	-1.59993e-08	3.76248e-09	-1.22368e-08	-6.74052e-08	1.01548e-08	-5.72504e-08
0.958	2.34449e-07	-4.58108e-08	1.88638e-07	3.58476e-07	3.84651e-07	7.43127e-07	1.14710e-07	-4.33257e-08	7.13838e-08	1.10997e-07	-1.98380e-08	9.11592e-08	1.07624e-07	-3.38008e-08	7.38234e-08	-1.62743e-08	9.16090e-09	-7.11340e-09	-1.62143e-08	3.81306e-09	-1.24013e-08	-6.77009e-08	1.01994e-08	-5.75016e-08
0.983	2.37649e-07	-4.64361e-08	1.91213e-07	3.63234e-07	3.89112e-07	7.52346e-07	1.15833e-07	-4.37502e-08	7.20832e-08	1.12341e-07	-2.00782e-08	9.22630e-08	1.09181e-07	-3.42897e-08	7.48911e-08	-1.62824e-08	9.16546e-09	-7.11694e-09	-1.64295e-08	3.86366e-09	-1.25658e-08	-6.79832e-08	1.02419e-08	-5.77413e-08
1.008	2.40853e-07	-4.70622e-08	1.93791e-07	3.67994e-07	3.93562e-07	7.61556e-07	1.16950e-07	-4.41718e-08	7.27779e-08	1.13683e-07	-2.03181e-08	9.33653e-08	1.10741e-07	-3.47797e-08	7.59614e-08	-1.62863e-08	9.16764e-09	-7.11864e-09	-1.66447e-08	3.91427e-09	-1.27305e-08	-6.82520e-08	1.02824e-08	-5.79696e-08
1.032	2.44061e-07	-4.76891e-08	1.96372e-07	3.72757e-07	3.98001e-07	7.70758e-07	1.18059e-07	-4.45907e-08	7.34680e-08	1.15024e-07	-2.05577e-08	9.44663e-08	1.12305e-07	-3.52710e-08	7.70344e-08	-1.62859e-08	9.16744e-09	-7.11848e-09	-1.68600e-08	3.96490e-09	-1.28951e-08	-6.85074e-08	1.03209e-08	-5.81865e-08
1.057	2.47274e-07	-4.83168e-08	1.98957e-07	3.77522e-07	4.02429e-07	7.79951e-07	1.19160e-07	-4.50067e-08	7.41534e-08	1.16363e-07	-2.07970e-08	9.55660e-08	1.13873e-07	-3.57635e-08	7.81100e-08	-1.62814e-08	9.16488e-09	-7.11649e-09	-1.70753e-08	4.01554e-09	-1.30598e-08	-6.87493e-08	1.03573e-08	-5.83920e-08
1.081	2.50490e-07	-4.89452e-08	2.01545e-07	3.82290e-07	4.06845e-07	7.89135e-07	1.20254e-07	-4.54199e-08	7.48342e-08	1.17700e-07	-2.10359e-08	9.66642e-08	1.15445e-07	-3.62572e-08	7.91882e-08	-1.62726e-08	9.15995e-09	-7.11267e-09	-1.72907e-08	4.06619e-09	-1.32245e-08	-6.89779e-08	1.03917e-08	-5.85861e-08
1.106	2.53710e-07	-4.95745e-08	2.04136e-07	3.87059e-07	4.11251e-07	7.98310e-07	1.21341e-07	-4.58302e-08	7.55103e-08	1.19036e-07	-2.12746e-08	9.77609e-08	1.17021e-07	-3.67520e-08	8.02691e-08	-1.62597e-08	9.15267e-09	-7.10701e-09	-1.75062e-08	4.11685e-09	-1.33893e-08	-6.91929e-08	1.04241e-08	-5.87688e-08
1.130	2.56934e-07	-5.02044e-08	2.06730e-07	3.91831e-07	4.15645e-07	8.07476e-07	1.22420e-07	-4.62378e-08	7.61818e-08	1.20369e-07	-2.15130e-08	9.88562e-08	1.18601e-07	-3.72481e-08	8.13525e-08	-1.62426e-08	9.14304e-09	-7.09953e-09	-1.77216e-08	4.16753e-09	-1.35541e-08	-6.93945e-08	1.04545e-08	-5.89400e-08
1.155	2.60162e-07	-5.08351e-08	2.09327e-07	3.96605e-07	4.20028e-07	8.16633e-07	1.23491e-07	-4.66425e-08	7.68486e-08	1.21701e-07	-2.17510e-08	9.99501e-08	1.20184e-07	-3.77453e-08	8.24384e-08	-1.62213e-08	9.13107e-09	-7.09024e-09	-1.79372e-08	4.21821e-09	-1.37189e-08	-6.95827e-08	1.04829e-08	-5.90999e-08
1.180	2.63394e-07	-5.14665e-08	2.11927e-07	4.01380e-07	4.24399e-07	8.25779e-07	1.24555e-07	-4.70443e-08	7.75107e-08	1.23031e-07	-2.19887e-08	1.01042e-07	1.21771e-07	-3.82437e-08	8.35269e-08	-1.61959e-08	9.11677e-09	-7.07913e-09	-1.81527e-08	4.26890e-09	-1.38838e-08	-6.97574e-08	1.05092e-08	-5.92483e-08
1.204	2.66629e-07	-5.20987e-08	2.14530e-07	4.06157e-07	4.28759e-07	8.34916e-07	1.25611e-07	-4.74434e-08	7.81681e-08	1.24359e-07	-2.22261e-08	1.02133e-07	1.23361e-07	-3.87432e-08	8.46179e-08	-1.61664e-08	9.10014e-09	-7.06622e-09	-1.83683e-08	4.31960e-09	-1.40487e-08	-6.99187e-08	1.05335e-08	-5.93852e-08
1.229	2.69867e-07	-5.27314e-08	2.17136e-07	4.10936e-07	4.33107e-07	8.44043e-07	1.26660e-07	-4.78396e-08	7.88209e-08	1.25686e-07	-2.24632e-08	1.03223e-07	1.24955e-07	-3.92438e-08	8.57113e-08	-1.61327e-08	9.08119e-09	-7.05151e-09	-1.85839e-08	4.37030e-09	-1.42136e-08	-7.00666e-08	1.05557e-08	-5.95108e-08
1.253	2.73109e-07	-5.33649e-08	2.19744e-07	4.15716e-07	4.37444e-07	8.53159e-07	1.27702e-07	-4.82329e-08	7.94690e-08	1.27010e-07	-2.26999e-08	1.04310e-07	1.26553e-07	-3.97456e-08	8.68072e-08	-1.60949e-08	9.05994e-09	-7.03500e-09	-1.87995e-08	4.42101e-09	-1.43785e-08	-7.02010e-08	1.05760e-08	-5.96250e-08
1.278	2.76354e-07	-5.39990e-08	2.22355e-07	4.20497e-07	4.41769e-07	8.62265e-07	1.28736e-07	-4.86234e-08	8.01124e-08	1.28333e-07	-2.29363e-08	1.05396e-07	1.28154e-07	-4.02485e-08	8.79055e-08	-1.60531e-08	9.03638e-09	-7.01671e-09	-1.90152e-08	4.47173e-09	-1.45435e-08	-7.03219e-08	1.05942e-08	-5.97277e-08
1.303	2.79603e-07	-5.46338e-08	2.24969e-07	4.25279e-07	4.46081e-07	8.71361e-07	1.29762e-07	-4.90111e-08	8.07512e-08	1.29653e-07	-2.31723e-08	1.06481e-07	1.29759e-07	-4.07524e-08	8.90062e-08	-1.60072e-08	9.01052e-09	-6.99664e-09	-1.92309e-08	4.52245e-09	-1.47084e-08	-7.04294e-08	1.06104e-08	-5.98190e-08
1.327	2.82855e-07	-5.52692e-08	2.27585e-07	4.30063e-07	4.50382e-07	8.80445e-07	1.30781e-07	-4.93959e-08	8.13852e-08	1.30972e-07	-2.34079e-08	1.07564e-07	1.31367e-07	-4.12575e-08	9.01093e-08	-1.59572e-08	8.98238e-09	-6.97478e-09	-1.94466e-08	4.57318e-09	-1.48734e-08	-7.05235e-08	1.06246e-08	-5.98989e-08
1.352	2.86109e-07	-5.59052e-08	2.30204e-07	4.34847e-07	4.54671e-07	8.89518e-07	1.31793e-07	-4.97779e-08	8.20146e-08	1.32288e-07	-2.36432e-08	1.08645e-07	1.32978e-07	-4.17636e-08	9.12148e-08	-1.59031e-08	8.95196e-09	-6.95116e-09	-1.96623e-08	4.62391e-09	-1.50384e-08	-7.06041e-08	1.06367e-08	-5.99674e-08
1.376	2.89367e-07	-5.65418e-08	2.32826e-07	4.39633e-07	4.58948e-07	8.98580e-07	1.32796e-07	-5.01571e-08	8.26393e-08	1.33603e-07	-2.38782e-08	1.09725e-07	1.34593e-07	-4.22708e-08	9.23225e-08	-1.58450e-08	8.91927e-09	-6.92578e-09	-1.98781e-08	4.67464e-09	-1.52034e-08	-7.06714e-08	1.06469e-08	-6.00245e-08
1.401	2.92628e-07	-5.71789e-08	2.35449e-07	4.44419e-07	4.63212e-07	9.07631e-07	1.33793e-07	-5.05334e-08	8.32593e-08	1.34915e-07	-2.41127e-08	1.10803e-07	1.36212e-07	-4.27791e-08	9.34326e-08	-1.57829e-08	8.88431e-09	-6.89864e-09	-2.00938e-08	4.72538e-09	-1.53684e-08	-7.07251e-08	1.06550e-08	-6.00702e-08
1.425	2.95892e-07	-5.78166e-08	2.38075e-07	4.49205e-07	4.67465e-07	9.16670e-07	1.34781e-07	-5.09068e-08	8.38746e-08	1.36226e-07	-2.43469e-08	1.11879e-07	1.37833e-07	-4.32884e-08	9.45449e-08	-1.57168e-08	8.84710e-09	-6.86974e-09	-2.03096e-08	4.77612e-09	-1.55335e-08	-7.07655e-08	1.06610e-08	-6.01045e-08
1.450	2.99158e-07	-5.84549e-08	2.40703e-07	4.53992e-07	4.71705e-07	9.25697e-07	1.35763e-07	-5.12775e-08	8.44852e-08	1.37534e-07	-2.45807e-08	1.12953e-07	1.39458e-07	-4.37987e-08	9.56595e-08	-1.56468e-08	8.80765e-09	-6.83910e-09	-2.05253e-08	4.82686e-09	-1.56985e-08	-7.07925e-08	1.06651e-08	-6.01274e-08
1.475	3.02427e-07	-5.90937e-08	2.43334e-07	4.58779e-07	4.75932e-07	9.34711e-07	1.36736e-07	-5.16452e-08	8.50912e-08	1.38840e-07	-2.48142e-08	1.14026e-07	1.41086e-07	-4.43101e-08	9.67763e-08	-1.55727e-08	8.76595e-09	-6.80673e-09	-2.07411e-08	4.87761e-09	-1.58635e-08	-7.08061e-08	1.06672e-08	-6.01389e-08
1.499	3.05699e-07	-5.97330e-08	2.45966e-07	4.63567e-07	4.80147e-07	9.43714e-07	1.37703e-07	-5.20101e-08	8.56924e-08	1.40144e-07	-2.50472e-08	1.15097e-07	1.42718e-07	-4.48224e-08	9.78954e-08	-1.54947e-08	8.72203e-09	-6.77262e-09	-2.09569e-08	4.92835e-09	-1.60286e-08	-7.08062e-08	1.06672e-08	-6.01391e-08
1.524	3.08973e-07	-6.03727e-08	2.48601e-07	4.68354e-07	4.84350e-07	9.52704e-07	1.38661e-07	-5.23722e-08	8.62890e-08	1.41446e-07	-2.52799e-08	1.16166e-07	1.44352e-07	-4.53358e-08	9.90165e-08	-1.54127e-08	8.67589e-09	-6.73679e-09	-2.11727e-08	4.97910e-09	-1.61936e-08	-7.07930e-08	1.06652e-08	-6.01278e-08
1.548	3.12250e-07	-6.10130e-08	2.51237e-07	4.73142e-07	4.88540e-07	9.61681e-07	1.39612e-07	-5.27314e-08	8.68808e-08	1.42745e-07	-2.55121e-08	1.17233e-07	1.45990e-07	-4.58501e-08	1.00140e-07	-1.53268e-08	8.62753e-09	-6.69924e-09	-2.13885e-08	5.02985e-09	-1.63586e-08	-7.07664e-08	1.06612e-08	-6.01052e-08
1.573	3.15529e-07	-6.16537e-08	2.53876e-07	4.77929e-07	4.92717e-07	9.70646e-07	1.40556e-07	-5.30878e-08	8.74680e-08	1.44042e-07	-2.57439e-08	1.18298e-07	1.47631e-07	-4.63654e-08	1.01265e-07	-1.52369e-08	8.57697e-09	-6.65998e-09	-2.16043e-08	5.08059e-09	-1.65237e-08	-7.07265e-08	1.06552e-08	-6.00713e-08
1.597	3.18811e-07	-6.22949e-08	2.56516e-07	4.82716e-07	4.96881e-07	9.79597e-07	1.41492e-07	-5.34413e-08	8.80505e-08	1.45337e-07	-2.59754e-08	1.19362e-07	1.49274e-07	-4.68816e-08	1.02393e-07	-1.51432e-08	8.52421e-09	-6.61902e-09	-2.18201e-08	5.13134e-09	-1.66887e-08	-7.06732e-08	1.06471e-08	-6.00260e-08
1.622	3.22094e-07	-6.29365e-08	2.59158e-07	4.87502e-07	5.01033e-07	9.88535e-07	1.42420e-07	-5.37920e-08	8.86282e-08	1.46630e-07	-2.62064e-08	1.20423e-07	1.50921e-07	-4.73988e-08	1.03522e-07	-1.50456e-08	8.46927e-09	-6.57635e-09	-2.20359e-08	5.18209e-09	-1.68538e-08	-7.06065e-08	1.06371e-08	-5.99694e-08
1.647	3.25380e-07	-6.35785e-08	2.61801e-07	4.92288e-07	5.05171e-07	9.97459e-07	1.43341e-07	-5.41398e-08	8.92013e-08	1.47920e-07	-2.64370e-08	1.21483e-07	1.52571e-07	-4.79170e-08	1.04654e-07	-1.49441e-08	8.41215e-09	-6.53200e-09	-2.22517e-08	5.23283e-09	-1.70188e-08	-7.05265e-08	1.06250e-08	-5.99015e-08
1.671	3.28668e-07	-6.42209e-08	2.64447e-07	4.97074e-07	5.09297e-07	1.00637e-06	1.44255e-07	-5.44848e-08	8.97697e-08	1.49208e-07	-2.66672e-08	1.22541e-07	1.54224e-07	-4.84360e-08	1.05788e-07	-1.48388e-08	8.35286e-09	-6.48596e-09	-2.24675e-08	5.28358e-09	-1.71839e-08	-7.04332e-08	1.06110e-08	-5.98222e-08
1.696	3.31957e-07	-6.48637e-08	2.67093e-07	5.01858e-07	5.13409e-07	1.01527e-06	1.45160e-07	-5.48270e-08	9.03334e-08	1.50493e-07	-2.68969e-08	1.23596e-07	1.55879e-07	-4.89560e-08	1.06923e-07	-1.47297e-08	8.29141e-09	-6.43825e-09	-2.26832e-08	5.33433e-09	-1.73489e-08	-7.03265e-08	1.05949e-08	-5.97316e-08
1.720	3.35249e-07	-6.55069e-08	2.69742e-07	5.06642e-07	5.17508e-07	1.02415e-06	1.46059e-07	-5.51662e-08	9.08924e-08	1.51776e-07	-2.71262e-08	1.24650e-07	1.57538e-07	-4.94769e-08	1.08061e-07	-1.46167e-08	8.22781e-09	-6.38887e-09	-2.28990e-08	5.38507e-09	-1.75140e-08	-7.02066e-08	1.05768e-08	-5.96297e-08
1.745	3.38542e-07	-6.61504e-08	2.72392e-07	5.11424e-07	5.21595e-07	1.03302e-06	1.46949e-07	-5.55027e-08	9.14468e-08	1.53057e-07	-2.73551e-08	1.25702e-07	1.59199e-07	-4.99986e-08	1.09201e-07	-1.44999e-08	8.16208e-09	-6.33782e-09	-2.31148e-08	5.43582e-09	-1.76790e-08	-7.00734e-08	1.05568e-08	-5.95166e-08
1.769	3.41837e-07	-6.67942e-08	2.75043e-07	5.16205e-07	5.25667e-07	1.04187e-06	1.47833e-07	-5.58363e-08	9.19964e-08	1.54335e-07	-2.75835e-08	1.26751e-07	1.60863e-07	-5.05212e-08	1.10342e-07	-1.43793e-08	8.09421e-09	-6.28512e-09	-2.33306e-08	5.48656e-09	-1.78440e-08	-6.99269e-08	1.05347e-08	-5.93922e-08
1.794	3.45133e-07	-6.74383e-08	2.77695e-07	5.20985e-07	5.29727e-07	1.05071e-06	1.48708e-07	-5.61670e-08	9.25414e-08	1.55610e-07	-2.78114e-08	1.27799e-07	1.62530e-07	-5.10447e-08	1.11485e-07	-1.42550e-08	8.02421e-09	-6.23077e-09	-2.35464e-08	5.53731e-09	-1.80091e-08	-6.97671e-08	1.05106e-08	-5.92565e-08
1.819	3.48431e-07	-6.80827e-08	2.80349e-07	5.25764e-07	5.33773e-07	1.05954e-06	1.49577e-07	-5.64949e-08	9.30816e-08	1.56883e-07	-2.80389e-08	1.28844e-07	1.64200e-07	-5.15690e-08	1.12630e-07	-1.41269e-08	7.95211e-09	-6.17478e-09	-2.37621e-08	5.58805e-09	-1.81741e-08	-6.95941e-08	1.04846e-08	-5.91095e-08
1.843	3.51731e-07	-6.87274e-08	2.83003e-07	5.30541e-07	5.37805e-07	1.06835e-06	1.50437e-07	-5.68200e-08	9.36172e-08	1.58153e-07	-2.82660e-08	1.29888e-07	1.65872e-07	-5.20942e-08	1.13777e-07	-1.39951e-08	7.87790e-09	-6.11716e-09	-2.39779e-08	5.63879e-09	-1.83391e-08	-6.94079e-08	1.04565e-08	-5.89514e-08
1.868	3.55031e-07	-6.93724e-08	2.85659e-07	5.35316e-07	5.41824e-07	1.07714e-06	1.51290e-07	-5.71422e-08	9.41481e-08	1.59421e-07	-2.84925e-08	1.30929e-07	1.67546e-07	-5.26202e-08	1.14926e-07	-1.38595e-08	7.80160e-09	-6.05791e-09	-2.41937e-08	5.68953e-09	-1.85042e-08	-6.92085e-08	1.04265e-08	-5.87820e-08
1.892	3.58333e-07	-7.00176e-08	2.88316e-07	5.40090e-07	5.45830e-07	1.08592e-06	1.52136e-07	-5.74616e-08	9.46743e-08	1.60686e-07	-2.87186e-08	1.31968e-07	1.69224e-07	-5.31470e-08	1.16077e-07	-1.37203e-08	7.72321e-09	-5.99704e-09	-2.44095e-08	5.74027e-09	-1.86692e-08	-6.89959e-08	1.03944e-08	-5.86014e-08
1.917	3.61637e-07	-7.06630e-08	2.90974e-07	5.44862e-07	5.49821e-07	1.09468e-06	1.52974e-07	-5.77781e-08	9.51958e-08	1.61949e-07	-2.89443e-08	1.33004e-07	1.70904e-07	-5.36746e-08	1.17229e-07	-1.35773e-08	7.64275e-09	-5.93456e-09	-2.46252e-08	5.79101e-09	-1.88342e-08	-6.87701e-08	1.03604e-08	-5.84096e-08
1.942	3.64941e-07	-7.13086e-08	2.93632e-07	5.49631e-07	5.53799e-07	1.10343e-06	1.53805e-07	-5.80918e-08	9.57127e-08	1.63208e-07	-2.91694e-08	1.34039e-07	1.72586e-07	-5.42029e-08	1.18383e-07	-1.34307e-08	7.56022e-09	-5.87048e-09	-2.48410e-08	5.84175e-09	-1.89992e-08	-6.85311e-08	1.03244e-08	-5.82067e-08
1.966	3.68246e-07	-7.19545e-08	2.96291e-07	5.54399e-07	5.57763e-07	1.11216e-06	1.54628e-07	-5.84027e-08	9.62248e-08	1.64465e-07	-2.93940e-08	1.35071e-07	1.74271e-07	-5.47321e-08	1.19539e-07	-1.32804e-08	7.47564e-09	-5.80481e-09	-2.50567e-08	5.89249e-09	-1.91643e-08	-6.82790e-08	1.02864e-08	-5.79926e-08
1.991	3.71552e-07	-7.26004e-08	2.98951e-07	5.59164e-07	5.61714e-07	1.12088e-06	1.55443e-07	-5.87107e-08	9.67324e-08	1.65719e-07	-2.96182e-08	1.36101e-07	1.75958e-07	-5.52620e-08	1.20696e-07	-1.31266e-08	7.38901e-09	-5.73754e-09	-2.52725e-08	5.94324e-09	-1.93293e-08	-6.80138e-08	1.02465e-08	-5.77673e-08
2.015	3.74859e-07	-7.32466e-08	3.01612e-07	5.63927e-07	5.65650e-07	1.12958e-06	1.56251e-07	-5.90159e-08	9.72352e-08	1.66971e-07	-2.98418e-08	1.37129e-07	1.77648e-07	-5.57926e-08	1.21855e-07	-1.29690e-08	7.30035e-09	-5.66870e-09	-2.54883e-08	5.99398e-09	-1.94943e-08	-6.77355e-08	1.02046e-08	-5.75309e-08
2.040	3.78166e-07	-7.38929e-08	3.04273e-07	5.68687e-07	5.69572e-07	1.13826e-06	1.57052e-07	-5.93183e-08	9.77334e-08	1.68219e-07	-3.00650e-08	1.38154e-07	1.79340e-07	-5.63240e-08	1.23016e-07	-1.28079e-08	7.20967e-09	-5.59828e-09	-2.57040e-08	6.04472e-09	-1.96593e-08	-6.74441e-08	1.01607e-08	-5.72835e-08
2.064	3.81474e-07	-7.45393e-08	3.06935e-07	5.73444e-07	5.73480e-07	1.14692e-06	1.57845e-07	-5.96178e-08	9.82269e-08	1.69465e-07	-3.02876e-08	1.39177e-07	1.81034e-07	-5.68561e-08	1.24178e-07	-1.26433e-08	7.11696e-09	-5.52630e-09	-2.59198e-08	6.09546e-09	-1.98244e-08	-6.71397e-08	1.01148e-08	-5.70249e-08
2.089	3.84783e-07	-7.51858e-08	3.09597e-07	5.78199e-07	5.77374e-07	1.15557e-06	1.58630e-07	-5.99145e-08	9.87157e-08	1.70708e-07	-3.05097e-08	1.40198e-07	1.82730e-07	-5.73889e-08	1.25341e-07	-1.24750e-08	7.02226e-09	-5.45276e-09	-2.61356e-08	6.14620e-09	-1.99894e-08	-6.68222e-08	1.00670e-08	-5.67552e-08
2.114	3.88092e-07	-7.58324e-08	3.12260e-07	5.82951e-07	5.81254e-07	1.16420e-06	1.59408e-07	-6.02084e-08	9.91999e-08	1.71947e-07	-3.07313e-08	1.41216e-07	1.84429e-07	-5.79224e-08	1.26507e-07	-1.23032e-08	6.92556e-09	-5.37767e-09	-2.63514e-08	6.19695e-09	-2.01544e-08	-6.64917e-08	1.00172e-08	-5.64745e-08
2.138	3.91401e-07	-7.64790e-08	3.14922e-07	5.87700e-07	5.85119e-07	1.17282e-06	1.60179e-07	-6.04994e-08	9.96794e-08	1.73184e-07	-3.09524e-08	1.42232e-07	1.86130e-07	-5.84565e-08	1.27673e-07	-1.21279e-08	6.82687e-09	-5.30104e-09	-2.65672e-08	6.24769e-09	-2.03195e-08	-6.61483e-08	9.96544e-09	-5.61828e-08
2.163	3.94711e-07	-7.71257e-08	3.17585e-07	5.92446e-07	5.88970e-07	1.18142e-06	1.60942e-07	-6.07876e-08	1.00154e-07	1.74418e-07	-3.11729e-08	1.43245e-07	1.87833e-07	-5.89914e-08	1.28841e-07	-1.19491e-08	6.72621e-09	-5.22288e-09	-2.67830e-08	6.29844e-09	-2.04845e-08	-6.57918e-08	9.91175e-09	-5.58801e-08
2.187	3.98021e-07	-7.77724e-08	3.20248e-07	5.97188e-07	5.92807e-07	1.18999e-06	1.61698e-07	-6.10730e-08	1.00625e-07	1.75649e-07	-3.13929e-08	1.44256e-07	1.89538e-07	-5.95269e-08	1.30011e-07	-1.17668e-08	6.62358e-09	-5.14319e-09	-2.69988e-08	6.34920e-09	-2.06496e-08	-6.54224e-08	9.85610e-09	-5.55663e-08
2.212	4.01331e-07	-7.84192e-08	3.22912e-07	6.01927e-07	5.96629e-07	1.19856e-06	1.62446e-07	-6.13556e-08	1.01090e-07	1.76877e-07	-3.16123e-08	1.45265e-07	1.91245e-07	-6.00630e-08	1.31182e-07	-1.15810e-08	6.51901e-09	-5.06198e-09	-2.72146e-08	6.39995e-09	-2.08147e-08	-6.50401e-08	9.79850e-09	-5.52416e-08
2.236	4.04641e-07	-7.90659e-08	3.25575e-07	6.06663e-07	6.00436e-07	1.20710e-06	1.63186e-07	-6.16354e-08	1.01551e-07	1.78102e-07	-3.18312e-08	1.46270e-07	1.92954e-07	-6.05997e-08	1.32354e-07	-1.13918e-08	6.41248e-09	-4.97927e-09	-2.74305e-08	6.45071e-09	-2.09797e-08	-6.46450e-08	9.73897e-09	-5.49060e-08
2.261	4.07950e-07	-7.97126e-08	3.28238e-07	6.11395e-07	6.04229e-07	1.21562e-06	1.63920e-07	-6.19123e-08	1.02007e-07	1.79323e-07	-3.20495e-08	1.47274e-07	1.94665e-07	-6.11371e-08	1.33528e-07	-1.11991e-08	6.30403e-09	-4.89506e-09	-2.76463e-08	6.50147e-09	-2.11448e-08	-6.42369e-08	9.67749e-09	-5.45594e-08
2.286	4.11260e-07	-8.03593e-08	3.30900e-07	6.16123e-07	6.08008e-07	1.22413e-06	1.64646e-07	-6.21865e-08	1.02459e-07	1.80542e-07	-3.22673e-08	1.48274e-07	1.96378e-07	-6.16751e-08	1.34703e-07	-1.10030e-08	6.19365e-09	-4.80935e-09	-2.78622e-08	6.55224e-09	-2.13100e-08	-6.38160e-08	9.61408e-09	-5.42019e-08
2.310	4.14569e-07	-8.10059e-08	3.33563e-07	6.20848e-07	6.11772e-07	1.23262e-06	1.65364e-07	-6.24578e-08	1.02906e-07	1.81757e-07	-3.24845e-08	1.49272e-07	1.98093e-07	-6.22136e-08	1.35879e-07	-1.08035e-08	6.08137e-09	-4.72216e-09	-2.80781e-08	6.60301e-09	-2.14751e-08	-6.33823e-08	9.54874e-09	-5.38335e-08
2.335	4.17878e-07	-8.16524e-08	3.36225e-07	6.25568e-07	6.15520e-07	1.24109e-06	1.66075e-07	-6.27264e-08	1.03349e-07	1.82969e-07	-3.27011e-08	1.50268e-07	1.99809e-07	-6.27527e-08	1.37056e-07	-1.06007e-08	5.96718e-09	-4.63349e-09	-2.82940e-08	6.65379e-09	-2.16402e-08	-6.29358e-08	9.48147e-09	-5.34543e-08
2.359	4.21186e-07	-8.22988e-08	3.38887e-07	6.30284e-07	6.19254e-07	1.24954e-06	1.66779e-07	-6.29921e-08	1.03786e-07	1.84178e-07	-3.29171e-08	1.51260e-07	2.01528e-07	-6.32924e-08	1.38235e-07	-1.03945e-08	5.85110e-09	-4.54336e-09	-2.85100e-08	6.70457e-09	-2.18054e-08	-6.24765e-08	9.41228e-09	-5.30642e-08
2.384	4.24494e-07	-8.29451e-08	3.41549e-07	6.34996e-07	6.22974e-07	1.25797e-06	1.67475e-07	-6.32550e-08	1.04220e-07	1.85383e-07	-3.31326e-08	1.52251e-07	2.03248e-07	-6.38326e-08	1.39415e-07	-1.01849e-08	5.73314e-09	-4.45176e-09	-2.87259e-08	6.75537e-09	-2.19706e-08	-6.20045e-08	9.34118e-09	-5.26633e-08
2.408	4.27801e-07	-8.35913e-08	3.44209e-07	6.39704e-07	6.26678e-07	1.26638e-06	1.68163e-07	-6.35152e-08	1.04648e-07	1.86585e-07	-3.33475e-08	1.53238e-07	2.04969e-07	-6.43734e-08	1.40596e-07	-9.97203e-09	5.61331e-09	-4.35872e-09	-2.89420e-08	6.80616e-09	-2.21358e-08	-6.15198e-08	9.26815e-09	-5.22517e-08
2.433	4.31107e-07	-8.42373e-08	3.46870e-07	6.44407e-07	6.30367e-07	1.27477e-06	1.68845e-07	-6.37725e-08	1.05072e-07	1.87784e-07	-3.35617e-08	1.54222e-07	2.06693e-07	-6.49146e-08	1.41778e-07	-9.75586e-09	5.49163e-09	-4.26423e-09	-2.91580e-08	6.85697e-09	-2.23010e-08	-6.10224e-08	9.19322e-09	-5.18292e-08
2.458	4.34412e-07	-8.48832e-08	3.49529e-07	6.49106e-07	6.34041e-07	1.28315e-06	1.69519e-07	-6.40271e-08	1.05492e-07	1.88980e-07	-3.37754e-08	1.55204e-07	2.08418e-07	-6.54564e-08	1.42961e-07	-9.53641e-09	5.36810e-09	-4.16831e-09	-2.93741e-08	6.90779e-09	-2.24663e-08	-6.05124e-08	9.11639e-09	-5.13960e-08
2.482	4.37717e-07	-8.55289e-08	3.52188e-07	6.53799e-07	6.37700e-07	1.29150e-06	1.70185e-07	-6.42789e-08	1.05907e-07	1.90172e-07	-3.39884e-08	1.56183e-07	2.10144e-07	-6.59986e-08	1.44146e-07	-9.31369e-09	5.24273e-09	-4.07096e-09	-2.95902e-08	6.95861e-09	-2.26316e-08	-5.99898e-08	9.03765e-09	-5.09522e-08
2.507	4.41020e-07	-8.61743e-08	3.54846e-07	6.58488e-07	6.41344e-07	1.29983e-06	1.70845e-07	-6.45279e-08	1.06317e-07	1.91360e-07	-3.42009e-08	1.57160e-07	2.11872e-07	-6.65414e-08	1.45331e-07	-9.08773e-09	5.11554e-09	-3.97220e-09	-2.98064e-08	7.00945e-09	-2.27969e-08	-5.94546e-08	8.95702e-09	-5.04976e-08
2.531	4.44322e-07	-8.68196e-08	3.57503e-07	6.63172e-07	6.44973e-07	1.30815e-06	1.71497e-07	-6.47741e-08	1.06722e-07	1.92546e-07	-3.44127e-08	1.58133e-07	2.13602e-07	-6.70845e-08	1.46517e-07	-8.85855e-09	4.98653e-09	-3.87202e-09	-3.00226e-08	7.06029e-09	-2.29623e-08	-5.89068e-08	8.87450e-09	-5.00323e-08
2.556	4.47623e-07	-8.74646e-08	3.60158e-07	6.67851e-07	6.48586e-07	1.31644e-06	1.72141e-07	-6.50175e-08	1.07124e-07	1.93727e-07	-3.46239e-08	1.59103e-07	2.15333e-07	-6.76282e-08	1.47705e-07	-8.62617e-09	4.85572e-09	-3.77045e-09	-3.02389e-08	7.11115e-09	-2.31277e-08	-5.83466e-08	8.79009e-09	-4.95565e-08
2.580	4.50923e-07	-8.81093e-08	3.62813e-07	6.72525e-07	6.52184e-07	1.32471e-06	1.72778e-07	-6.52582e-08	1.07520e-07	1.94905e-07	-3.48344e-08	1.60071e-07	2.17065e-07	-6.81722e-08	1.48893e-07	-8.39060e-09	4.72312e-09	-3.66748e-09	-3.04552e-08	7.16202e-09	-2.32931e-08	-5.77738e-08	8.70381e-09	-4.90700e-08
2.605	4.54221e-07	-8.87537e-08	3.65467e-07	6.77194e-07	6.55767e-07	1.33296e-06	1.73408e-07	-6.54961e-08	1.07912e-07	1.96080e-07	-3.50444e-08	1.61035e-07	2.18799e-07	-6.87167e-08	1.50082e-07	-8.15187e-09	4.58874e-09	-3.56314e-09	-3.06715e-08	7.21290e-09	-2.34586e-08	-5.71886e-08	8.61564e-09	-4.85729e-08
2.630	4.57517e-07	-8.93979e-08	3.68119e-07	6.81857e-07	6.59334e-07	1.34119e-06	1.74031e-07	-6.57313e-08	1.08299e-07	1.97251e-07	-3.52536e-08	1.61997e-07	2.20534e-07	-6.92616e-08	1.51272e-07	-7.91000e-09	4.45258e-09	-3.45741e-09	-3.08880e-08	7.26380e-09	-2.36242e-08	-5.65910e-08	8.52561e-09	-4.80653e-08
2.654	4.60812e-07	-9.00417e-08	3.70771e-07	6.86514e-07	6.62886e-07	1.34940e-06	1.74646e-07	-6.59637e-08	1.08682e-07	1.98418e-07	-3.54623e-08	1.62956e-07	2.22270e-07	-6.98069e-08	1.52463e-07	-7.66500e-09	4.31467e-09	-3.35033e-09	-3.11045e-08	7.31471e-09	-2.37897e-08	-5.59809e-08	8.43370e-09	-4.75472e-08
2.679	4.64106e-07	-9.06852e-08	3.73420e-07	6.91166e-07	6.66422e-07	1.35759e-06	1.75254e-07	-6.61933e-08	1.09061e-07	1.99582e-07	-3.56702e-08	1.63912e-07	2.24007e-07	-7.03525e-08	1.53655e-07	-7.41690e-09	4.17502e-09	-3.24188e-09	-3.13210e-08	7.36564e-09	-2.39554e-08	-5.53586e-08	8.33994e-09	-4.70186e-08
2.703	4.67397e-07	-9.13284e-08	3.76069e-07	6.95812e-07	6.69943e-07	1.36575e-06	1.75855e-07	-6.64202e-08	1.09435e-07	2.00742e-07	-3.58776e-08	1.64864e-07	2.25746e-07	-7.08985e-08	1.54847e-07	-7.16571e-09	4.03362e-09	-3.13209e-09	-3.15376e-08	7.41658e-09	-2.41211e-08	-5.47239e-08	8.24433e-09	-4.64796e-08
2.728	4.70687e-07	-9.19711e-08	3.78715e-07	7.00452e-07	6.73448e-07	1.37390e-06	1.76448e-07	-6.66443e-08	1.09804e-07	2.01898e-07	-3.60842e-08	1.65814e-07	2.27486e-07	-7.14448e-08	1.56041e-07	-6.91147e-09	3.89050e-09	-3.02096e-09	-3.17544e-08	7.46754e-09	-2.42868e-08	-5.40769e-08	8.14686e-09	-4.59301e-08
2.753	4.73974e-07	-9.26135e-08	3.81361e-07	7.05086e-07	6.76937e-07	1.38202e-06	1.77034e-07	-6.68657e-08	1.10169e-07	2.03050e-07	-3.62902e-08	1.66760e-07	2.29226e-07	-7.19915e-08	1.57235e-07	-6.65417e-09	3.74567e-09	-2.90850e-09	-3.19711e-08	7.51852e-09	-2.44526e-08	-5.34177e-08	8.04755e-09	-4.53702e-08
2.777	4.77259e-07	-9.32555e-08	3.84004e-07	7.09714e-07	6.80410e-07	1.39012e-06	1.77613e-07	-6.70844e-08	1.10529e-07	2.04199e-07	-3.64955e-08	1.67703e-07	2.30968e-07	-7.25385e-08	1.58429e-07	-6.39386e-09	3.59914e-09	-2.79472e-09	-3.21880e-08	7.56952e-09	-2.46185e-08	-5.27463e-08	7.94640e-09	-4.47999e-08
2.802	4.80543e-07	-9.38970e-08	3.86646e-07	7.14336e-07	6.83868e-07	1.39820e-06	1.78185e-07	-6.73003e-08	1.10885e-07	2.05344e-07	-3.67001e-08	1.68644e-07	2.32710e-07	-7.30858e-08	1.59625e-07	-6.13054e-09	3.45092e-09	-2.67962e-09	-3.24049e-08	7.62054e-09	-2.47844e-08	-5.20627e-08	7.84341e-09	-4.42193e-08
2.826	4.83824e-07	-9.45381e-08	3.89285e-07	7.18951e-07	6.87310e-07	1.40626e-06	1.78750e-07	-6.75136e-08	1.11236e-07	2.06485e-07	-3.69040e-08	1.69581e-07	2.34454e-07	-7.36334e-08	1.60821e-07	-5.86424e-09	3.30101e-09	-2.56322e-09	-3.26220e-08	7.67158e-09	-2.49504e-08	-5.13670e-08	7.73860e-09	-4.36284e-08
2.851	4.87102e-07	-9.51787e-08	3.91923e-07	7.23560e-07	6.90736e-07	1.41430e-06	1.79307e-07	-6.77240e-08	1.11583e-07	2.07622e-07	-3.71072e-08	1.70515e-07	2.36198e-07	-7.41813e-08	1.62017e-07	-5.59497e-09	3.14944e-09	-2.44553e-09	-3.28391e-08	7.72264e-09	-2.51165e-08	-5.06592e-08	7.63197e-09	-4.30272e-08
2.875	4.90378e-07	-9.58188e-08	3.94559e-07	7.28162e-07	6.94146e-07	1.42231e-06	1.79857e-07	-6.79318e-08	1.11925e-07	2.08755e-07	-3.73097e-08	1.71445e-07	2.37944e-07	-7.47294e-08	1.63214e-07	-5.32277e-09	2.99622e-09	-2.32655e-09	-3.30563e-08	7.77373e-09	-2.52826e-08	-4.99393e-08	7.52352e-09	-4.24158e-08
2.900	4.93651e-07	-9.64584e-08	3.97193e-07	7.32757e-07	6.97540e-07	1.43030e-06	1.80400e-07	-6.81369e-08	1.12263e-07	2.09884e-07	-3.75115e-08	1.72372e-07	2.39690e-07	-7.52777e-08	1.64412e-07	-5.04764e-09	2.84135e-09	-2.20629e-09	-3.32737e-08	7.82484e-09	-2.54488e-08	-4.92075e-08	7.41326e-09	-4.17942e-08
2.925	4.96922e-07	-9.70975e-08	3.99825e-07	7.37346e-07	7.00917e-07	1.43826e-06	1.80936e-07	-6.83393e-08	1.12596e-07	2.11009e-07	-3.77126e-08	1.73296e-07	2.41436e-07	-7.58263e-08	1.65610e-07	-4.76961e-09	2.68484e-09	-2.08477e-09	-3.34911e-08	7.87597e-09	-2.56151e-08	-4.84636e-08	7.30120e-09	-4.11624e-08
2.949	5.00190e-07	-9.77361e-08	4.02454e-07	7.41927e-07	7.04279e-07	1.44621e-06	1.81464e-07	-6.85389e-08	1.12925e-07	2.12130e-07	-3.79129e-08	1.74217e-07	2.43184e-07	-7.63751e-08	1.66809e-07	-4.48870e-09	2.52672e-09	-1.96199e-09	-3.37087e-08	7.92713e-09	-2.57815e-08	-4.77078e-08	7.18733e-09	-4.05205e-08
2.974	5.03455e-07	-9.83741e-08	4.05081e-07	7.46502e-07	7.07625e-07	1.45413e-06	1.81986e-07	-6.87359e-08	1.13250e-07	2.13247e-07	-3.81126e-08	1.75135e-07	2.44932e-07	-7.69241e-08	1.68008e-07	-4.20494e-09	2.36698e-09	-1.83795e-09	-3.39263e-08	7.97832e-09	-2.59480e-08	-4.69401e-08	7.07168e-09	-3.98685e-08
2.998	5.06717e-07	-9.90115e-08	4.07706e-07	7.51069e-07	7.10954e-07	1.46202e-06	1.82500e-07	-6.89302e-08	1.13570e-07	2.14360e-07	-3.83115e-08	1.76049e-07	2.46681e-07	-7.74733e-08	1.69207e-07	-3.91833e-09	2.20565e-09	-1.71268e-09	-3.41441e-08	8.02954e-09	-2.61146e-08	-4.61606e-08	6.95424e-09	-3.92064e-08
3.023	5.09976e-07	-9.96483e-08	4.10328e-07	7.55629e-07	7.14268e-07	1.46990e-06	1.83007e-07	-6.91218e-08	1.13886e-07	2.15469e-07	-3.85097e-08	1.76959e-07	2.48430e-07	-7.80226e-08	1.70407e-07	-3.62891e-09	2.04273e-09	-1.58617e-09	-3.43620e-08	8.08078e-09	-2.62813e-08	-4.53693e-08	6.83502e-09	-3.85342e-08
3.047	5.13232e-07	-1.00284e-07	4.12948e-07	7.60181e-07	7.17565e-07	1.47775e-06	1.83508e-07	-6.93107e-08	1.14197e-07	2.16573e-07	-3.87071e-08	1.77866e-07	2.50179e-07	-7.85721e-08	1.71607e-07	-3.33668e-09	1.87824e-09	-1.45845e-09	-3.45801e-08	8.13206e-09	-2.64480e-08	-4.45661e-08	6.71403e-09	-3.78521e-08
3.072	5.16485e-07	-1.00920e-07	4.15565e-07	7.64726e-07	7.20845e-07	1.48557e-06	1.84001e-07	-6.94969e-08	1.14504e-07	2.17674e-07	-3.89037e-08	1.78770e-07	2.51929e-07	-7.91218e-08	1.72808e-07	-3.04169e-09	1.71218e-09	-1.32950e-09	-3.47983e-08	8.18337e-09	-2.66149e-08	-4.37513e-08	6.59127e-09	-3.71600e-08
3.097	5.19734e-07	-1.01555e-07	4.18179e-07	7.69264e-07	7.24110e-07	1.49337e-06	1.84487e-07	-6.96805e-08	1.14806e-07	2.18770e-07	-3.90997e-08	1.79670e-07	2.53680e-07	-7.96716e-08	1.74008e-07	-2.74393e-09	1.54458e-09	-1.19936e-09	-3.50166e-08	8.23471e-09	-2.67819e-08	-4.29248e-08	6.46675e-09	-3.64580e-08
3.121	5.22980e-07	-1.02189e-07	4.20791e-07	7.73793e-07	7.27358e-07	1.50115e-06	1.84966e-07	-6.98614e-08	1.15104e-07	2.19862e-07	-3.92948e-08	1.80567e-07	2.55431e-07	-8.02214e-08	1.75209e-07	-2.44344e-09	1.37543e-09	-1.06802e-09	-3.52350e-08	8.28608e-09	-2.69489e-08	-4.20866e-08	6.34048e-09	-3.57461e-08
3.146	5.26222e-07	-1.02823e-07	4.23399e-07	7.78315e-07	7.30589e-07	1.50890e-06	1.85438e-07	-7.00397e-08	1.15398e-07	2.20949e-07	-3.94892e-08	1.81460e-07	2.57182e-07	-8.07714e-08	1.76411e-07	-2.14024e-09	1.20475e-09	-9.35487e-10	-3.54536e-08	8.33749e-09	-2.71161e-08	-4.12368e-08	6.21246e-09	-3.50244e-08
3.170	5.29461e-07	-1.03455e-07	4.26005e-07	7.82828e-07	7.33804e-07	1.51663e-06	1.85903e-07	-7.02153e-08	1.15687e-07	2.22033e-07	-3.96828e-08	1.82350e-07	2.58933e-07	-8.13215e-08	1.77612e-07	-1.83435e-09	1.03256e-09	-8.01782e-10	-3.56724e-08	8.38893e-09	-2.72835e-08	-4.03755e-08	6.08270e-09	-3.42928e-08
3.195	5.32695e-07	-1.04088e-07	4.28608e-07	7.87334e-07	7.37002e-07	1.52434e-06	1.86361e-07	-7.03883e-08	1.15972e-07	2.23112e-07	-3.98756e-08	1.83236e-07	2.60685e-07	-8.18716e-08	1.78813e-07	-1.52578e-09	8.58871e-10	-6.66910e-10	-3.58913e-08	8.44042e-09	-2.74509e-08	-3.95027e-08	5.95120e-09	-3.35515e-08
3.219	5.35926e-07	-1.04719e-07	4.31208e-07	7.91831e-07	7.40184e-07	1.53202e-06	1.86812e-07	-7.05586e-08	1.16253e-07	2.24186e-07	-4.00676e-08	1.84118e-07	2.62437e-07	-8.24217e-08	1.80015e-07	-1.21456e-09	6.83685e-10	-5.30879e-10	-3.61104e-08	8.49194e-09	-2.76185e-08	-3.86184e-08	5.81798e-09	-3.28004e-08
3.244	5.39153e-07	-1.05349e-07	4.33804e-07	7.96320e-07	7.43349e-07	1.53967e-06	1.87256e-07	-7.07263e-08	1.16529e-07	2.25256e-07	-4.02589e-08	1.84997e-07	2.64189e-07	-8.29719e-08	1.81217e-07	-9.00717e-10	5.07019e-10	-3.93698e-10	-3.63296e-08	8.54350e-09	-2.77862e-08	-3.77227e-08	5.68304e-09	-3.20396e-08
3.269	5.42376e-07	-1.05979e-07	4.36397e-07	8.00801e-07	7.46498e-07	1.54730e-06	1.87693e-07	-7.08914e-08	1.16801e-07	2.26322e-07	-4.04493e-08	1.85872e-07	2.65941e-07	-8.35222e-08	1.82418e-07	-5.84261e-10	3.28884e-10	-2.55377e-10	-3.65491e-08	8.59510e-09	-2.79540e-08	-3.68156e-08	5.54639e-09	-3.12692e-08
3.293	5.45595e-07	-1.06608e-07	4.38987e-07	8.05272e-07	7.49630e-07	1.55490e-06	1.88123e-07	-7.10539e-08	1.17069e-07	2.27383e-07	-4.06390e-08	1.86744e-07	2.67692e-07	-8.40724e-08	1.83620e-07	-2.65219e-10	1.49293e-10	-1.15926e-10	-3.67687e-08	8.64674e-09	-2.81219e-08	-3.58972e-08	5.40803e-09	-3.04892e-08
3.318	5.48810e-07	-1.07236e-07	4.41574e-07	8.09736e-07	7.52745e-07	1.56248e-06	1.88546e-07	-7.12138e-08	1.17332e-07	2.28439e-07	-4.08278e-08	1.87611e-07	2.69444e-07	-8.46226e-08	1.84822e-07	5.63900e-11	-3.17423e-11	2.46477e-11	-3.69885e-08	8.69843e-09	-2.82900e-08	-3.49675e-08	5.26797e-09	-2.96996e-08
3.342	5.52020e-07	-1.07864e-07	4.44157e-07	8.14190e-07	7.55843e-07	1.57003e-06	1.88963e-07	-7.13710e-08	1.17592e-07	2.29491e-07	-4.10158e-08	1.88475e-07	2.71196e-07	-8.51727e-08	1.86023e-07	3.80544e-10	-2.14210e-10	1.66333e-10	-3.72085e-08	8.75016e-09	-2.84583e-08	-3.40266e-08	5.12622e-09	-2.89004e-08
3.367	5.55226e-07	-1.08490e-07	4.46736e-07	8.18636e-07	7.58925e-07	1.57756e-06	1.89372e-07	-7.15257e-08	1.17846e-07	2.30538e-07	-4.12030e-08	1.89335e-07	2.72948e-07	-8.57229e-08	1.87225e-07	7.07221e-10	-3.98099e-10	3.09122e-10	-3.74286e-08	8.80194e-09	-2.86267e-08	-3.30745e-08	4.98278e-09	-2.80918e-08
3.391	5.58427e-07	-1.09115e-07	4.49312e-07	8.23072e-07	7.61990e-07	1.58506e-06	1.89775e-07	-7.16778e-08	1.18097e-07	2.31581e-07	-4.13893e-08	1.90192e-07	2.74699e-07	-8.62730e-08	1.88426e-07	1.03640e-09	-5.83396e-10	4.53005e-10	-3.76490e-08	8.85377e-09	-2.87952e-08	-3.21113e-08	4.83767e-09	-2.72737e-08
3.416	5.61624e-07	-1.09740e-07	4.51884e-07	8.27499e-07	7.65037e-07	1.59254e-06	1.90171e-07	-7.18272e-08	1.18343e-07	2.32619e-07	-4.15748e-08	1.91044e-07	2.76451e-07	-8.68230e-08	1.89628e-07	1.36806e-09	-7.70090e-10	5.97972e-10	-3.78696e-08	8.90564e-09	-2.89640e-08	-3.11370e-08	4.69089e-09	-2.64461e-08
3.441	5.64816e-07	-1.10364e-07	4.54452e-07	8.31917e-07	7.68068e-07	1.59999e-06	1.90559e-07	-7.19742e-08	1.18585e-07	2.33652e-07	-4.17595e-08	1.91893e-07	2.78201e-07	-8.73729e-08	1.90829e-07	1.70218e-09	-9.58168e-10	7.44014e-10	-3.80904e-08	8.95756e-09	-2.91328e-08	-3.01517e-08	4.54245e-09	-2.56093e-08
3.465	5.68003e-07	-1.10987e-07	4.57016e-07	8.36326e-07	7.71082e-07	1.60741e-06	1.90942e-07	-7.21185e-08	1.18823e-07	2.34681e-07	-4.19433e-08	1.92738e-07	2.79952e-07	-8.79227e-08	1.92029e-07	2.03874e-09	-1.14762e-09	8.91122e-10	-3.83114e-08	9.00954e-09	-2.93019e-08	-2.91554e-08	4.39235e-09	-2.47630e-08
3.490	5.71185e-07	-1.11608e-07	4.59577e-07	8.40725e-07	7.74079e-07	1.61480e-06	1.91317e-07	-7.22603e-08	1.19057e-07	2.35705e-07	-4.21263e-08	1.93578e-07	2.81702e-07	-8.84724e-08	1.93230e-07	2.37772e-09	-1.33843e-09	1.03929e-09	-3.85326e-08	9.06157e-09	-2.94711e-08	-2.81482e-08	4.24061e-09	-2.39075e-08
3.514	5.74362e-07	-1.12229e-07	4.62133e-07	8.45115e-07	7.77059e-07	1.62217e-06	1.91686e-07	-7.23995e-08	1.19286e-07	2.36724e-07	-4.23084e-08	1.94415e-07	2.83452e-07	-8.90219e-08	1.94430e-07	2.71909e-09	-1.53059e-09	1.18850e-09	-3.87541e-08	9.11365e-09	-2.96405e-08	-2.71300e-08	4.08722e-09	-2.30428e-08
3.539	5.77534e-07	-1.12849e-07	4.64685e-07	8.49495e-07	7.80022e-07	1.62952e-06	1.92048e-07	-7.25362e-08	1.19511e-07	2.37738e-07	-4.24896e-08	1.95248e-07	2.85201e-07	-8.95713e-08	1.95630e-07	3.06284e-09	-1.72409e-09	1.33875e-09	-3.89758e-08	9.16578e-09	-2.98100e-08	-2.61011e-08	3.93221e-09	-2.21689e-08
3.564	5.80701e-07	-1.13468e-07	4.67233e-07	8.53865e-07	7.82967e-07	1.63683e-06	1.92403e-07	-7.26703e-08	1.19732e-07	2.38747e-07	-4.26700e-08	1.96077e-07	2.86950e-07	-9.01205e-08	1.96830e-07	3.40894e-09	-1.91891e-09	1.49003e-09	-3.91977e-08	9.21798e-09	-2.99798e-08	-2.50613e-08	3.77557e-09	-2.12858e-08
3.588	5.83863e-07	-1.14086e-07	4.69777e-07	8.58226e-07	7.85896e-07	1.64412e-06	1.92751e-07	-7.28020e-08	1.19949e-07	2.39751e-07	-4.28495e-08	1.96902e-07	2.88698e-07	-9.06696e-08	1.98029e-07	3.75737e-09	-2.11505e-09	1.64232e-09	-3.94199e-08	9.27023e-09	-3.01497e-08	-2.40109e-08	3.61731e-09	-2.03936e-08
3.613	5.87019e-07	-1.14702e-07	4.72317e-07	8.62576e-07	7.88807e-07	1.65138e-06	1.93093e-07	-7.29310e-08	1.20162e-07	2.40750e-07	-4.30281e-08	1.97722e-07	2.90446e-07	-9.12184e-08	1.99228e-07	4.10811e-09	-2.31248e-09	1.79563e-09	-3.96424e-08	9.32254e-09	-3.03198e-08	-2.29497e-08	3.45745e-09	-1.94923e-08
3.637	5.90169e-07	-1.15318e-07	4.74852e-07	8.66916e-07	7.91701e-07	1.65862e-06	1.93428e-07	-7.30576e-08	1.20370e-07	2.41745e-07	-4.32058e-08	1.98539e-07	2.92193e-07	-9.17671e-08	2.00426e-07	4.46114e-09	-2.51120e-09	1.94994e-09	-3.98651e-08	9.37491e-09	-3.04902e-08	-2.18780e-08	3.29598e-09	-1.85820e-08
3.662	5.93314e-07	-1.15932e-07	4.77382e-07	8.71246e-07	7.94578e-07	1.66582e-06	1.93757e-07	-7.31817e-08	1.20575e-07	2.42734e-07	-4.33826e-08	1.99351e-07	2.93939e-07	-9.23155e-08	2.01624e-07	4.81644e-09	-2.71120e-09	2.10524e-09	-4.00880e-08	9.42734e-09	-3.06607e-08	-2.07956e-08	3.13293e-09	-1.76627e-08
3.686	5.96454e-07	-1.16546e-07	4.79908e-07	8.75566e-07	7.97438e-07	1.67300e-06	1.94078e-07	-7.33032e-08	1.20775e-07	2.43718e-07	-4.35585e-08	2.00160e-07	2.95684e-07	-9.28636e-08	2.02821e-07	5.17399e-09	-2.91247e-09	2.26152e-09	-4.03113e-08	9.47984e-09	-3.08314e-08	-1.97028e-08	2.96829e-09	-1.67345e-08
3.711	5.99587e-07	-1.17158e-07	4.82429e-07	8.79875e-07	8.00280e-07	1.68016e-06	1.94394e-07	-7.34223e-08	1.20971e-07	2.44697e-07	-4.37335e-08	2.00964e-07	2.97429e-07	-9.34115e-08	2.04017e-07	5.53376e-09	-3.11498e-09	2.41877e-09	-4.05348e-08	9.53240e-09	-3.10024e-08	-1.85995e-08	2.80207e-09	-1.57974e-08
3.736	6.02715e-07	-1.17769e-07	4.84946e-07	8.84174e-07	8.03105e-07	1.68728e-06	1.94702e-07	-7.35389e-08	1.21163e-07	2.45671e-07	-4.39076e-08	2.01764e-07	2.99173e-07	-9.39592e-08	2.05214e-07	5.89573e-09	-3.31874e-09	2.57699e-09	-4.07585e-08	9.58502e-09	-3.11735e-08	-1.74858e-08	2.63428e-09	-1.48515e-08
3.760	6.05837e-07	-1.18379e-07	4.87457e-07	8.88462e-07	8.05913e-07	1.69437e-06	1.95004e-07	-7.36530e-08	1.21351e-07	2.46640e-07	-4.40808e-08	2.02559e-07	3.00915e-07	-9.45065e-08	2.06409e-07	6.25988e-09	-3.52373e-09	2.73616e-09	-4.09826e-08	9.63772e-09	-3.13449e-08	-1.63617e-08	2.46494e-09	-1.38967e-08
3.785	6.08952e-07	-1.18988e-07	4.89964e-07	8.92739e-07	8.08703e-07	1.70144e-06	1.95300e-07	-7.37646e-08	1.21535e-07	2.47604e-07	-4.42530e-08	2.03351e-07	3.02657e-07	-9.50535e-08	2.07604e-07	6.62620e-09	-3.72993e-09	2.89627e-09	-4.12070e-08	9.69048e-09	-3.15165e-08	-1.52273e-08	2.29404e-09	-1.29333e-08
3.809	6.12061e-07	-1.19595e-07	4.92466e-07	8.97005e-07	8.11476e-07	1.70848e-06	1.95589e-07	-7.38738e-08	1.21715e-07	2.48562e-07	-4.44243e-08	2.04138e-07	3.04398e-07	-9.56002e-08	2.08798e-07	6.99465e-09	-3.93733e-09	3.05732e-09	-4.14317e-08	9.74332e-09	-3.16883e-08	-1.40827e-08	2.12161e-09	-1.19611e-08
3.834	6.15165e-07	-1.20202e-07	4.94963e-07	9.01260e-07	8.14231e-07	1.71549e-06	1.95871e-07	-7.39805e-08	1.21891e-07	2.49516e-07	-4.45947e-08	2.04921e-07	3.06138e-07	-9.61466e-08	2.09991e-07	7.36522e-09	-4.14593e-09	3.21930e-09	-4.16566e-08	9.79622e-09	-3.18604e-08	-1.29279e-08	1.94763e-09	-1.09803e-08
3.858	6.18261e-07	-1.20807e-07	4.97454e-07	9.05505e-07	8.16969e-07	1.72247e-06	1.96148e-07	-7.40848e-08	1.22063e-07	2.50463e-07	-4.47641e-08	2.05699e-07	3.07876e-07	-9.66926e-08	2.11183e-07	7.73789e-09	-4.35570e-09	3.38219e-09	-4.18819e-08	9.84920e-09	-3.20327e-08	-1.17630e-08	1.77213e-09	-9.99086e-09
3.883	6.21352e-07	-1.21411e-07	4.99941e-07	9.09738e-07	8.19689e-07	1.72943e-06	1.96417e-07	-7.41866e-08	1.22231e-07	2.51406e-07	-4.49325e-08	2.06473e-07	3.09613e-07	-9.72382e-08	2.12375e-07	8.11263e-09	-4.56665e-09	3.54599e-09	-4.21075e-08	9.90225e-09	-3.22053e-08	-1.05880e-08	1.59511e-09	-8.99288e-09
3.908	6.24435e-07	-1.22013e-07	5.02422e-07	9.13960e-07	8.22392e-07	1.73635e-06	1.96680e-07	-7.42860e-08	1.22394e-07	2.52343e-07	-4.51000e-08	2.07243e-07	3.11349e-07	-9.77834e-08	2.13566e-07	8.48943e-09	-4.77875e-09	3.71068e-09	-4.23334e-08	9.95538e-09	-3.23781e-08	-9.40298e-09	1.41659e-09	-7.98639e-09
3.932	6.27512e-07	-1.22615e-07	5.04898e-07	9.18170e-07	8.25077e-07	1.74325e-06	1.96937e-07	-7.43830e-08	1.22554e-07	2.53275e-07	-4.52665e-08	2.08008e-07	3.13084e-07	-9.83283e-08	2.14756e-07	8.86826e-09	-4.99199e-09	3.87626e-09	-4.25597e-08	1.00086e-08	-3.25511e-08	-8.20801e-09	1.23656e-09	-6.97145e-09
3.957	6.30582e-07	-1.23214e-07	5.07368e-07	9.22369e-07	8.27745e-07	1.75011e-06	1.97188e-07	-7.44776e-08	1.22710e-07	2.54201e-07	-4.54321e-08	2.08769e-07	3.14818e-07	-9.88727e-08	2.15945e-07	9.24909e-09	-5.20637e-09	4.04272e-09	-4.27863e-08	1.00619e-08	-3.27244e-08	-7.00313e-09	1.05504e-09	-5.94809e-09
3.981	6.33646e-07	-1.23813e-07	5.09833e-07	9.26556e-07	8.30395e-07	1.75695e-06	1.97432e-07	-7.45697e-08	1.22862e-07	2.55122e-07	-4.55967e-08	2.09525e-07	3.16550e-07	-9.94167e-08	2.17133e-07	9.63192e-09	-5.42186e-09	4.21006e-09	-4.30132e-08	1.01152e-08	-3.28980e-08	-5.78842e-09	8.72043e-10	-4.91637e-09
4.006	6.36702e-07	-1.24410e-07	5.12292e-07	9.30732e-07	8.33027e-07	1.76376e-06	1.97669e-07	-7.46595e-08	1.23010e-07	2.56037e-07	-4.57603e-08	2.10277e-07	3.18280e-07	-9.99602e-08	2.18320e-07	1.00167e-08	-5.63847e-09	4.37825e-09	-4.32405e-08	1.01687e-08	-3.30718e-08	-4.56392e-09	6.87568e-10	-3.87635e-09
4.030	6.39752e-07	-1.25006e-07	5.14746e-07	9.34896e-07	8.35642e-07	1.77054e-06	1.97901e-07	-7.47469e-08	1.23154e-07	2.56947e-07	-4.59229e-08	2.11024e-07	3.20010e-07	-1.00503e-07	2.19506e-07	1.04035e-08	-5.85616e-09	4.54729e-09	-4.34681e-08	1.02222e-08	-3.32459e-08	-3.32969e-09	5.01628e-10	-2.82806e-09
4.055	6.42794e-07	-1.25601e-07	5.17193e-07	9.39048e-07	8.38239e-07	1.77729e-06	1.98126e-07	-7.48319e-08	1.23294e-07	2.57851e-07	-4.60845e-08	2.11767e-07	3.21737e-07	-1.01046e-07	2.20691e-07	1.07921e-08	-6.07494e-09	4.71717e-09	-4.36961e-08	1.02758e-08	-3.34203e-08	-2.08579e-09	3.14232e-10	-1.77156e-09
4.080	6.45829e-07	-1.26194e-07	5.19635e-07	9.43188e-07	8.40818e-07	1.78401e-06	1.98344e-07	-7.49145e-08	1.23430e-07	2.58750e-07	-4.62451e-08	2.12505e-07	3.23463e-07	-1.01588e-07	2.21875e-07	1.11827e-08	-6.29480e-09	4.88789e-09	-4.39245e-08	1.03295e-08	-3.35949e-08	-8.32295e-10	1.25388e-10	-7.06907e-10
4.104	6.48856e-07	-1.26785e-07	5.22071e-07	9.47315e-07	8.43380e-07	1.79070e-06	1.98557e-07	-7.49948e-08	1.23562e-07	2.59643e-07	-4.64047e-08	2.13238e-07	3.25188e-07	-1.02130e-07	2.23058e-07	1.15751e-08	-6.51571e-09	5.05942e-09	-4.41532e-08	1.03833e-08	-3.37699e-08	4.30753e-10	-6.48943e-11	3.65859e-10
4.129	6.51877e-07	-1.27375e-07	5.24501e-07	9.51431e-07	8.45924e-07	1.79735e-06	1.98763e-07	-7.50727e-08	1.23691e-07	2.60530e-07	-4.65633e-08	2.13967e-07	3.26910e-07	-1.02671e-07	2.24240e-07	1.19694e-08	-6.73767e-09	5.23177e-09	-4.43824e-08	1.04372e-08	-3.39451e-08	1.70329e-09	-2.56606e-10	1.44668e-09
4.153	6.54889e-07	-1.27964e-07	5.26925e-07	9.55534e-07	8.48449e-07	1.80398e-06	1.98963e-07	-7.51483e-08	1.23815e-07	2.61412e-07	-4.67208e-08	2.14691e-07	3.28631e-07	-1.03211e-07	2.25420e-07	1.23656e-08	-6.96066e-09	5.40493e-09	-4.46119e-08	1.04912e-08	-3.41207e-08	2.98525e-09	-4.49737e-10	2.53551e-09
4.178	6.57894e-07	-1.28551e-07	5.29343e-07	9.59625e-07	8.50958e-07	1.81058e-06	1.99157e-07	-7.52216e-08	1.23936e-07	2.62288e-07	-4.68774e-08	2.15410e-07	3.30351e-07	-1.03751e-07	2.26600e-07	1.27636e-08	-7.18468e-09	5.57888e-09	-4.48417e-08	1.05453e-08	-3.42965e-08	4.27657e-09	-6.44279e-10	3.63229e-09
4.202	6.60892e-07	-1.29137e-07	5.31755e-07	9.63704e-07	8.53448e-07	1.81715e-06	1.99345e-07	-7.52925e-08	1.24053e-07	2.63158e-07	-4.70329e-08	2.16125e-07	3.32068e-07	-1.04290e-07	2.27778e-07	1.31633e-08	-7.40971e-09	5.75361e-09	-4.50720e-08	1.05994e-08	-3.44726e-08	5.57720e-09	-8.40223e-10	4.73698e-09
4.227	6.63881e-07	-1.29721e-07	5.34160e-07	9.67769e-07	8.55920e-07	1.82369e-06	1.99527e-07	-7.53611e-08	1.24166e-07	2.64022e-07	-4.71873e-08	2.16835e-07	3.33783e-07	-1.04829e-07	2.28954e-07	1.35649e-08	-7.63574e-09	5.92912e-09	-4.53027e-08	1.06537e-08	-3.46491e-08	6.88708e-09	-1.03756e-09	5.84952e-09
4.252	6.66863e-07	-1.30304e-07	5.36559e-07	9.71822e-07	8.58375e-07	1.83020e-06	1.99702e-07	-7.54274e-08	1.24275e-07	2.64880e-07	-4.73408e-08	2.17540e-07	3.35497e-07	-1.05367e-07	2.30130e-07	1.39682e-08	-7.86275e-09	6.10540e-09	-4.55338e-08	1.07080e-08	-3.48258e-08	8.20613e-09	-1.23628e-09	6.96985e-09
4.276	6.69837e-07	-1.30885e-07	5.38952e-07	9.75863e-07	8.60811e-07	1.83667e-06	1.99872e-07	-7.54914e-08	1.24380e-07	2.65733e-07	-4.74931e-08	2.18240e-07	3.37208e-07	-1.05905e-07	2.31304e-07	1.43732e-08	-8.09075e-09	6.28243e-09	-4.57654e-08	1.07625e-08	-3.50029e-08	9.53430e-09	-1.43637e-09	8.09793e-09
4.301	6.72802e-07	-1.31464e-07	5.41338e-07	9.79890e-07	8.63230e-07	1.84312e-06	2.00035e-07	-7.55532e-08	1.24482e-07	2.66580e-07	-4.76444e-08	2.18935e-07	3.38918e-07	-1.06442e-07	2.32476e-07	1.47799e-08	-8.31970e-09	6.46022e-09	-4.59973e-08	1.08170e-08	-3.51803e-08	1.08715e-08	-1.63783e-09	9.23370e-09
4.325	6.75759e-07	-1.32042e-07	5.43717e-07	9.83904e-07	8.65631e-07	1.84954e-06	2.00193e-07	-7.56126e-08	1.24580e-07	2.67420e-07	-4.77947e-08	2.19626e-07	3.40625e-07	-1.06978e-07	2.33647e-07	1.51883e-08	-8.54961e-09	6.63874e-09	-4.62297e-08	1.08717e-08	-3.53580e-08	1.22178e-08	-1.84064e-09	1.03771e-08
4.350	6.78708e-07	-1.32618e-07	5.46090e-07	9.87906e-07	8.68013e-07	1.85592e-06	2.00344e-07	-7.56698e-08	1.24674e-07	2.68255e-07	-4.79439e-08	2.20311e-07	3.42331e-07	-1.07513e-07	2.34817e-07	1.55984e-08	-8.78045e-09	6.81799e-09	-4.64625e-08	1.09264e-08	-3.55361e-08	1.35729e-08	-2.04480e-09	1.15281e-08
4.375	6.81649e-07	-1.33193e-07	5.48456e-07	9.91894e-07	8.70378e-07	1.86227e-06	2.00489e-07	-7.57247e-08	1.24765e-07	2.69084e-07	-4.80920e-08	2.20992e-07	3.44034e-07	-1.08048e-07	2.35985e-07	1.60102e-08	-9.01223e-09	6.99796e-09	-4.66958e-08	1.09813e-08	-3.57145e-08	1.49369e-08	-2.25030e-09	1.26866e-08
4.399	6.84581e-07	-1.33766e-07	5.50816e-07	9.95868e-07	8.72725e-07	1.86859e-06	2.00629e-07	-7.57774e-08	1.24852e-07	2.69906e-07	-4.82390e-08	2.21667e-07	3.45734e-07	-1.08582e-07	2.37152e-07	1.64236e-08	-9.24492e-09	7.17864e-09	-4.69295e-08	1.10362e-08	-3.58933e-08	1.63098e-08	-2.45712e-09	1.38526e-08
4.424	6.87505e-07	-1.34337e-07	5.53168e-07	9.99830e-07	8.75054e-07	1.87488e-06	2.00762e-07	-7.58278e-08	1.24935e-07	2.70723e-07	-4.83849e-08	2.22338e-07	3.47433e-07	-1.09116e-07	2.38317e-07	1.68385e-08	-9.47851e-09	7.36003e-09	-4.71636e-08	1.10913e-08	-3.60724e-08	1.76913e-08	-2.66525e-09	1.50261e-08
4.448	6.90420e-07	-1.34907e-07	5.55513e-07	1.00378e-06	8.77364e-07	1.88114e-06	2.00890e-07	-7.58760e-08	1.25014e-07	2.71533e-07	-4.85297e-08	2.23003e-07	3.49129e-07	-1.09649e-07	2.39480e-07	1.72551e-08	-9.71300e-09	7.54211e-09	-4.73983e-08	1.11465e-08	-3.62518e-08	1.90816e-08	-2.87470e-09	1.62069e-08
4.473	6.93326e-07	-1.35474e-07	5.57852e-07	1.00771e-06	8.79657e-07	1.88737e-06	2.01012e-07	-7.59220e-08	1.25090e-07	2.72337e-07	-4.86735e-08	2.23664e-07	3.50823e-07	-1.10181e-07	2.40642e-07	1.76732e-08	-9.94836e-09	7.72487e-09	-4.76333e-08	1.12017e-08	-3.64316e-08	2.04804e-08	-3.08544e-09	1.73950e-08
4.497	6.96223e-07	-1.36041e-07	5.60183e-07	1.01163e-06	8.81932e-07	1.89356e-06	2.01128e-07	-7.59657e-08	1.25162e-07	2.73135e-07	-4.88161e-08	2.24319e-07	3.52514e-07	-1.10712e-07	2.41802e-07	1.80929e-08	-1.01846e-08	7.90830e-09	-4.78689e-08	1.12571e-08	-3.66118e-08	2.18878e-08	-3.29747e-09	1.85903e-08
4.522	6.99112e-07	-1.36605e-07	5.62507e-07	1.01554e-06	8.84188e-07	1.89973e-06	2.01238e-07	-7.60073e-08	1.25230e-07	2.73927e-07	-4.89576e-08	2.24970e-07	3.54203e-07	-1.11242e-07	2.42961e-07	1.85141e-08	-1.04217e-08	8.09240e-09	-4.81049e-08	1.13126e-08	-3.67923e-08	2.33037e-08	-3.51077e-09	1.97929e-08
4.547	7.01991e-07	-1.37168e-07	5.64824e-07	1.01943e-06	8.86427e-07	1.90586e-06	2.01342e-07	-7.60467e-08	1.25295e-07	2.74713e-07	-4.90980e-08	2.25615e-07	3.55889e-07	-1.11772e-07	2.44118e-07	1.89368e-08	-1.06596e-08	8.27716e-09	-4.83415e-08	1.13683e-08	-3.69732e-08	2.47280e-08	-3.72535e-09	2.10026e-08
4.571	7.04861e-07	-1.37728e-07	5.67133e-07	1.02331e-06	8.88647e-07	1.91196e-06	2.01440e-07	-7.60838e-08	1.25356e-07	2.75492e-07	-4.92373e-08	2.26255e-07	3.57573e-07	-1.12301e-07	2.45272e-07	1.93610e-08	-1.08984e-08	8.46256e-09	-4.85785e-08	1.14240e-08	-3.71545e-08	2.61606e-08	-3.94118e-09	2.22194e-08
4.596	7.07723e-07	-1.38287e-07	5.69435e-07	1.02718e-06	8.90849e-07	1.91803e-06	2.01533e-07	-7.61189e-08	1.25414e-07	2.76265e-07	-4.93754e-08	2.26889e-07	3.59254e-07	-1.12828e-07	2.46426e-07	1.97866e-08	-1.11380e-08	8.64860e-09	-4.88160e-08	1.14799e-08	-3.73361e-08	2.76016e-08	-4.15826e-09	2.34433e-08
4.620	7.10574e-07	-1.38845e-07	5.71730e-07	1.03103e-06	8.93033e-07	1.92406e-06	2.01620e-07	-7.61517e-08	1.25468e-07	2.77032e-07	-4.95125e-08	2.27519e-07	3.60932e-07	-1.13356e-07	2.47577e-07	2.02137e-08	-1.13784e-08	8.83527e-09	-4.90540e-08	1.15358e-08	-3.75182e-08	2.90507e-08	-4.37658e-09	2.46741e-08
4.645	7.13417e-07	-1.39400e-07	5.74017e-07	1.03486e-06	8.95199e-07	1.93006e-06	2.01701e-07	-7.61824e-08	1.25519e-07	2.77792e-07	-4.96483e-08	2.28143e-07	3.62608e-07	-1.13882e-07	2.48726e-07	2.06421e-08	-1.16196e-08	9.02256e-09	-4.92925e-08	1.15919e-08	-3.77006e-08	3.05080e-08	-4.59613e-09	2.59119e-08
4.669	7.16250e-07	-1.39954e-07	5.76296e-07	1.03869e-06	8.97347e-07	1.93603e-06	2.01777e-07	-7.62110e-08	1.25566e-07	2.78545e-07	-4.97830e-08	2.28762e-07	3.64281e-07	-1.14407e-07	2.49873e-07	2.10720e-08	-1.18616e-08	9.21046e-09	-4.95316e-08	1.16481e-08	-3.78834e-08	3.19734e-08	-4.81689e-09	2.71565e-08
4.694	7.19073e-07	-1.40505e-07	5.78568e-07	1.04249e-06	8.99476e-07	1.94197e-06	2.01847e-07	-7.62374e-08	1.25609e-07	2.79293e-07	-4.99166e-08	2.29376e-07	3.65951e-07	-1.14932e-07	2.51019e-07	2.15033e-08	-1.21043e-08	9.39896e-09	-4.97711e-08	1.17045e-08	-3.80667e-08	3.34468e-08	-5.03886e-09	2.84079e-08
4.719	7.21886e-07	-1.41055e-07	5.80831e-07	1.04629e-06	9.01587e-07	1.94787e-06	2.01911e-07	-7.62617e-08	1.25650e-07	2.80034e-07	-5.00490e-08	2.29985e-07	3.67618e-07	-1.15455e-07	2.52162e-07	2.19359e-08	-1.23479e-08	9.58806e-09	-5.00112e-08	1.17609e-08	-3.82503e-08	3.49281e-08	-5.26203e-09	2.96661e-08
4.743	7.24690e-07	-1.41603e-07	5.83087e-07	1.05007e-06	9.03680e-07	1.95375e-06	2.01970e-07	-7.62839e-08	1.25686e-07	2.80768e-07	-5.01802e-08	2.30588e-07	3.69282e-07	-1.15978e-07	2.53304e-07	2.23699e-08	-1.25921e-08	9.77773e-09	-5.02519e-08	1.18175e-08	-3.84343e-08	3.64174e-08	-5.48639e-09	3.09310e-08
4.768	7.27484e-07	-1.42149e-07	5.85335e-07	1.05383e-06	9.05755e-07	1.95959e-06	2.02023e-07	-7.63040e-08	1.25719e-07	2.81496e-07	-5.03103e-08	2.31185e-07	3.70943e-07	-1.16500e-07	2.54443e-07	2.28051e-08	-1.28371e-08	9.96799e-09	-5.04930e-08	1.18742e-08	-3.86188e-08	3.79144e-08	-5.71193e-09	3.22025e-08
4.792	7.30268e-07	-1.42693e-07	5.87575e-07	1.05758e-06	9.07812e-07	1.96539e-06	2.02071e-07	-7.63220e-08	1.25749e-07	2.82217e-07	-5.04392e-08	2.31778e-07	3.72601e-07	-1.17020e-07	2.55581e-07	2.32417e-08	-1.30829e-08	1.01588e-08	-5.07348e-08	1.19311e-08	-3.88037e-08	3.94192e-08	-5.93863e-09	3.34806e-08
4.817	7.33042e-07	-1.43235e-07	5.89807e-07	1.06131e-06	9.09850e-07	1.97116e-06	2.02113e-07	-7.63379e-08	1.25775e-07	2.82931e-07	-5.05669e-08	2.32365e-07	3.74256e-07	-1.17540e-07	2.56716e-07	2.36795e-08	-1.33293e-08	1.03502e-08	-5.09770e-08	1.19881e-08	-3.89890e-08	4.09317e-08	-6.16649e-09	3.47652e-08
4.841	7.35806e-07	-1.43775e-07	5.92031e-07	1.06503e-06	9.11870e-07	1.97690e-06	2.02150e-07	-7.63518e-08	1.25798e-07	2.83639e-07	-5.06934e-08	2.32946e-07	3.75907e-07	-1.18059e-07	2.57849e-07	2.41186e-08	-1.35765e-08	1.05421e-08	-5.12198e-08	1.20452e-08	-3.91747e-08	4.24518e-08	-6.39550e-09	3.60563e-08
4.866	7.38560e-07	-1.44313e-07	5.94247e-07	1.06874e-06	9.13872e-07	1.98261e-06	2.02181e-07	-7.63635e-08	1.25817e-07	2.84340e-07	-5.08187e-08	2.33522e-07	3.77556e-07	-1.18576e-07	2.58980e-07	2.45589e-08	-1.38244e-08	1.07346e-08	-5.14632e-08	1.21024e-08	-3.93608e-08	4.39794e-08	-6.62564e-09	3.73538e-08
4.891	7.41303e-07	-1.44849e-07	5.96454e-07	1.07243e-06	9.15856e-07	1.98828e-06	2.02207e-07	-7.63733e-08	1.25833e-07	2.85035e-07	-5.09429e-08	2.34092e-07	3.79201e-07	-1.19093e-07	2.60108e-07	2.50004e-08	-1.40729e-08	1.09275e-08	-5.17072e-08	1.21598e-08	-3.95474e-08	4.55145e-08	-6.85691e-09	3.86576e-08
4.915	7.44036e-07	-1.45383e-07	5.98653e-07	1.07610e-06	9.17821e-07	1.99392e-06	2.02227e-07	-7.63810e-08	1.25846e-07	2.85723e-07	-5.10658e-08	2.34657e-07	3.80843e-07	-1.19609e-07	2.61234e-07	2.54431e-08	-1.43221e-08	1.11211e-08	-5.19517e-08	1.22173e-08	-3.97344e-08	4.70571e-08	-7.08929e-09	3.99678e-08
4.940	7.46759e-07	-1.45915e-07	6.00844e-07	1.07976e-06	9.19768e-07	1.99953e-06	2.02242e-07	-7.63866e-08	1.25855e-07	2.86404e-07	-5.11875e-08	2.35216e-07	3.82482e-07	-1.20124e-07	2.62358e-07	2.58870e-08	-1.45720e-08	1.13151e-08	-5.21968e-08	1.22749e-08	-3.99219e-08	4.86069e-08	-7.32278e-09	4.12841e-08
4.964	7.49471e-07	-1.46445e-07	6.03026e-07	1.08340e-06	9.21696e-07	2.00510e-06	2.02252e-07	-7.63903e-08	1.25861e-07	2.87078e-07	-5.13080e-08	2.35770e-07	3.84117e-07	-1.20637e-07	2.63480e-07	2.63321e-08	-1.48225e-08	1.15096e-08	-5.24425e-08	1.23327e-08	-4.01098e-08	5.01640e-08	-7.55737e-09	4.26067e-08
4.989	7.52172e-07	-1.46973e-07	6.05199e-07	1.08703e-06	9.23607e-07	2.01064e-06	2.02256e-07	-7.63919e-08	1.25864e-07	2.87745e-07	-5.14272e-08	2.36318e-07	3.85749e-07	-1.21150e-07	2.64599e-07	2.67782e-08	-1.50736e-08	1.17046e-08	-5.26888e-08	1.23906e-08	-4.02982e-08	5.17283e-08	-7.79304e-09	4.39353e-08
5.014	7.54863e-07	-1.47499e-07	6.07364e-07	1.09064e-06	9.25499e-07	2.01614e-06	2.02255e-07	-7.63915e-08	1.25863e-07	2.88405e-07	-5.15452e-08	2.36860e-07	3.87377e-07	-1.21661e-07	2.65716e-07	2.72255e-08	-1.53254e-08	1.19001e-08	-5.29357e-08	1.24487e-08	-4.04871e-08	5.32998e-08	-8.02978e-09	4.52700e-08
5.038	7.57542e-07	-1.48022e-07	6.09520e-07	1.09424e-06	9.27373e-07	2.02161e-06	2.02249e-07	-7.63892e-08	1.25860e-07	2.89059e-07	-5.16620e-08	2.37397e-07	3.89002e-07	-1.22171e-07	2.66831e-07	2.76739e-08	-1.55778e-08	1.20961e-08	-5.31832e-08	1.25069e-08	-4.06763e-08	5.48783e-08	-8.26759e-09	4.66107e-08
5.063	7.60211e-07	-1.48544e-07	6.11667e-07	1.09782e-06	9.29228e-07	2.02705e-06	2.02237e-07	-7.63849e-08	1.25852e-07	2.89705e-07	-5.17776e-08	2.37928e-07	3.90623e-07	-1.22680e-07	2.67943e-07	2.81233e-08	-1.58308e-08	1.22925e-08	-5.34313e-08	1.25652e-08	-4.08661e-08	5.64638e-08	-8.50644e-09	4.79573e-08
5.087	7.62869e-07	-1.49063e-07	6.13806e-07	1.10139e-06	9.31065e-07	2.03245e-06	2.02221e-07	-7.63786e-08	1.25842e-07	2.90345e-07	-5.18919e-08	2.38453e-07	3.92241e-07	-1.23188e-07	2.69052e-07	2.85738e-08	-1.60844e-08	1.24894e-08	-5.36801e-08	1.26237e-08	-4.10563e-08	5.80562e-08	-8.74634e-09	4.93098e-08
5.112	7.65516e-07	-1.49580e-07	6.15935e-07	1.10494e-06	9.32884e-07	2.03782e-06	2.02199e-07	-7.63703e-08	1.25828e-07	2.90977e-07	-5.20049e-08	2.38972e-07	3.93854e-07	-1.23695e-07	2.70159e-07	2.90253e-08	-1.63385e-08	1.26868e-08	-5.39294e-08	1.26824e-08	-4.12471e-08	5.96554e-08	-8.98728e-09	5.06681e-08
5.136	7.68151e-07	-1.50095e-07	6.18056e-07	1.10847e-06	9.34684e-07	2.04315e-06	2.02172e-07	-7.63601e-08	1.25812e-07	2.91603e-07	-5.21167e-08	2.39486e-07	3.95464e-07	-1.24201e-07	2.71264e-07	2.94778e-08	-1.65933e-08	1.28846e-08	-5.41794e-08	1.27412e-08	-4.14383e-08	6.12614e-08	-9.22923e-09	5.20322e-08
5.161	7.70775e-07	-1.50608e-07	6.20168e-07	1.11199e-06	9.36466e-07	2.04845e-06	2.02140e-07	-7.63480e-08	1.25792e-07	2.92221e-07	-5.22272e-08	2.39994e-07	3.97071e-07	-1.24705e-07	2.72365e-07	2.99314e-08	-1.68485e-08	1.30828e-08	-5.44300e-08	1.28001e-08	-4.16299e-08	6.28742e-08	-9.47219e-09	5.34020e-08
5.186	7.73388e-07	-1.51118e-07	6.22270e-07	1.11549e-06	9.38230e-07	2.05372e-06	2.02102e-07	-7.63339e-08	1.25769e-07	2.92833e-07	-5.23365e-08	2.40496e-07	3.98673e-07	-1.25209e-07	2.73465e-07	3.03858e-08	-1.71044e-08	1.32815e-08	-5.46813e-08	1.28592e-08	-4.18221e-08	6.44935e-08	-9.71615e-09	5.47774e-08
5.210	7.75990e-07	-1.51627e-07	6.24363e-07	1.11897e-06	9.39975e-07	2.05895e-06	2.02060e-07	-7.63180e-08	1.25742e-07	2.93437e-07	-5.24445e-08	2.40992e-07	4.00272e-07	-1.25711e-07	2.74561e-07	3.08413e-08	-1.73607e-08	1.34805e-08	-5.49332e-08	1.29184e-08	-4.20147e-08	6.61194e-08	-9.96110e-09	5.61583e-08
5.235	7.78580e-07	-1.52133e-07	6.26447e-07	1.12244e-06	9.41702e-07	2.06414e-06	2.02013e-07	-7.63001e-08	1.25713e-07	2.94034e-07	-5.25512e-08	2.41483e-07	4.01866e-07	-1.26211e-07	2.75655e-07	3.12976e-08	-1.76176e-08	1.36800e-08	-5.51857e-08	1.29778e-08	-4.22079e-08	6.77518e-08	-1.02070e-08	5.75448e-08
5.259	7.81158e-07	-1.52637e-07	6.28521e-07	1.12589e-06	9.43411e-07	2.06931e-06	2.01960e-07	-7.62803e-08	1.25680e-07	2.94624e-07	-5.26566e-08	2.41967e-07	4.03457e-07	-1.26711e-07	2.76746e-07	3.17549e-08	-1.78750e-08	1.38799e-08	-5.54389e-08	1.30373e-08	-4.24015e-08	6.93907e-08	-1.04539e-08	5.89367e-08
5.284	7.83725e-07	-1.53138e-07	6.30587e-07	1.12933e-06	9.45101e-07	2.07443e-06	2.01903e-07	-7.62587e-08	1.25645e-07	2.95206e-07	-5.27607e-08	2.42445e-07	4.05043e-07	-1.27209e-07	2.77834e-07	3.22131e-08	-1.81329e-08	1.40802e-08	-5.56927e-08	1.30970e-08	-4.25957e-08	7.10358e-08	-1.07018e-08	6.03341e-08
5.308	7.86280e-07	-1.53637e-07	6.32642e-07	1.13275e-06	9.46773e-07	2.07952e-06	2.01841e-07	-7.62351e-08	1.25606e-07	2.95781e-07	-5.28635e-08	2.42918e-07	4.06626e-07	-1.27706e-07	2.78919e-07	3.26721e-08	-1.83913e-08	1.42808e-08	-5.59473e-08	1.31569e-08	-4.27904e-08	7.26873e-08	-1.09506e-08	6.17367e-08
5.333	7.88823e-07	-1.54134e-07	6.34688e-07	1.13615e-06	9.48427e-07	2.08458e-06	2.01774e-07	-7.62098e-08	1.25564e-07	2.96349e-07	-5.29650e-08	2.43384e-07	4.08204e-07	-1.28202e-07	2.80002e-07	3.31320e-08	-1.86502e-08	1.44818e-08	-5.62025e-08	1.32169e-08	-4.29856e-08	7.43449e-08	-1.12003e-08	6.31446e-08
5.358	7.91354e-07	-1.54629e-07	6.36725e-07	1.13954e-06	9.50062e-07	2.08960e-06	2.01702e-07	-7.61825e-08	1.25519e-07	2.96910e-07	-5.30652e-08	2.43845e-07	4.09778e-07	-1.28696e-07	2.81082e-07	3.35927e-08	-1.89095e-08	1.46832e-08	-5.64583e-08	1.32771e-08	-4.31813e-08	7.60087e-08	-1.14510e-08	6.45578e-08
5.382	7.93873e-07	-1.55121e-07	6.38752e-07	1.14291e-06	9.51679e-07	2.09459e-06	2.01625e-07	-7.61535e-08	1.25471e-07	2.97463e-07	-5.31641e-08	2.44299e-07	4.11348e-07	-1.29189e-07	2.82159e-07	3.40543e-08	-1.91693e-08	1.48849e-08	-5.67149e-08	1.33374e-08	-4.33775e-08	7.76786e-08	-1.17025e-08	6.59760e-08
5.407	7.96380e-07	-1.55611e-07	6.40769e-07	1.14626e-06	9.53277e-07	2.09954e-06	2.01543e-07	-7.61226e-08	1.25420e-07	2.98009e-07	-5.32617e-08	2.44748e-07	4.12913e-07	-1.29681e-07	2.83233e-07	3.45166e-08	-1.94296e-08	1.50870e-08	-5.69721e-08	1.33979e-08	-4.35742e-08	7.93544e-08	-1.19550e-08	6.73994e-08
5.431	7.98874e-07	-1.56098e-07	6.42776e-07	1.14959e-06	9.54858e-07	2.10445e-06	2.01456e-07	-7.60898e-08	1.25366e-07	2.98548e-07	-5.33579e-08	2.45190e-07	4.14475e-07	-1.30171e-07	2.84303e-07	3.49797e-08	-1.96903e-08	1.52894e-08	-5.72300e-08	1.34586e-08	-4.37715e-08	8.10361e-08	-1.22083e-08	6.88278e-08
5.456	8.01357e-07	-1.56583e-07	6.44774e-07	1.15291e-06	9.56419e-07	2.10933e-06	2.01365e-07	-7.60553e-08	1.25309e-07	2.99079e-07	-5.34528e-08	2.45626e-07	4.16032e-07	-1.30660e-07	2.85371e-07	3.54436e-08	-1.99514e-08	1.54922e-08	-5.74887e-08	1.35194e-08	-4.39693e-08	8.27237e-08	-1.24626e-08	7.02611e-08
5.480	8.03827e-07	-1.57066e-07	6.46761e-07	1.15621e-06	9.57963e-07	2.11418e-06	2.01269e-07	-7.60190e-08	1.25250e-07	2.99602e-07	-5.35464e-08	2.46056e-07	4.17584e-07	-1.31148e-07	2.86436e-07	3.59081e-08	-2.02129e-08	1.56952e-08	-5.77480e-08	1.35804e-08	-4.41676e-08	8.44170e-08	-1.27177e-08	7.16993e-08
5.505	8.06285e-07	-1.57546e-07	6.48738e-07	1.15950e-06	9.59488e-07	2.11899e-06	2.01168e-07	-7.59809e-08	1.25187e-07	3.00118e-07	-5.36386e-08	2.46480e-07	4.19132e-07	-1.31634e-07	2.87498e-07	3.63735e-08	-2.04748e-08	1.58986e-08	-5.80080e-08	1.36415e-08	-4.43665e-08	8.61160e-08	-1.29737e-08	7.31424e-08
5.530	8.08730e-07	-1.58024e-07	6.50706e-07	1.16277e-06	9.60995e-07	2.12376e-06	2.01062e-07	-7.59410e-08	1.25121e-07	3.00627e-07	-5.37295e-08	2.46897e-07	4.20675e-07	-1.32119e-07	2.88557e-07	3.68395e-08	-2.07371e-08	1.61023e-08	-5.82688e-08	1.37028e-08	-4.45659e-08	8.78207e-08	-1.32305e-08	7.45902e-08
5.554	8.11163e-07	-1.58499e-07	6.52663e-07	1.16602e-06	9.62483e-07	2.12850e-06	2.00952e-07	-7.58994e-08	1.25053e-07	3.01128e-07	-5.38190e-08	2.47309e-07	4.22214e-07	-1.32602e-07	2.89612e-07	3.73061e-08	-2.09998e-08	1.63063e-08	-5.85302e-08	1.37643e-08	-4.47659e-08	8.95309e-08	-1.34881e-08	7.60428e-08
5.579	8.13582e-07	-1.58972e-07	6.54610e-07	1.16925e-06	9.63953e-07	2.13320e-06	2.00837e-07	-7.58560e-08	1.24981e-07	3.01621e-07	-5.39072e-08	2.47714e-07	4.23749e-07	-1.33084e-07	2.90665e-07	3.77735e-08	-2.12629e-08	1.65106e-08	-5.87924e-08	1.38260e-08	-4.49664e-08	9.12465e-08	-1.37466e-08	7.75000e-08
5.603	8.15990e-07	-1.59443e-07	6.56547e-07	1.17246e-06	9.65405e-07	2.13787e-06	2.00718e-07	-7.58109e-08	1.24907e-07	3.02107e-07	-5.39940e-08	2.48113e-07	4.25278e-07	-1.33564e-07	2.91714e-07	3.82415e-08	-2.15263e-08	1.67151e-08	-5.90553e-08	1.38878e-08	-4.51675e-08	9.29676e-08	-1.40059e-08	7.89617e-08
5.628	8.18384e-07	-1.59910e-07	6.58473e-07	1.17566e-06	9.66838e-07	2.14250e-06	2.00594e-07	-7.57640e-08	1.24830e-07	3.02585e-07	-5.40794e-08	2.48505e-07	4.26803e-07	-1.34043e-07	2.92760e-07	3.87101e-08	-2.17901e-08	1.69199e-08	-5.93189e-08	1.39498e-08	-4.53691e-08	9.46940e-08	-1.42659e-08	8.04281e-08
5.652	8.20765e-07	-1.60376e-07	6.60389e-07	1.17884e-06	9.68253e-07	2.14709e-06	2.00465e-07	-7.57154e-08	1.24749e-07	3.03055e-07	-5.41635e-08	2.48892e-07	4.28323e-07	-1.34521e-07	2.93803e-07	3.91793e-08	-2.20542e-08	1.71250e-08	-5.95833e-08	1.40120e-08	-4.55713e-08	9.64256e-08	-1.45268e-08	8.18988e-08
5.677	8.23134e-07	-1.60839e-07	6.62295e-07	1.18200e-06	9.69650e-07	2.15165e-06	2.00332e-07	-7.56651e-08	1.24667e-07	3.03518e-07	-5.42462e-08	2.49271e-07	4.29838e-07	-1.34996e-07	2.94842e-07	3.96491e-08	-2.23187e-08	1.73304e-08	-5.98484e-08	1.40743e-08	-4.57741e-08	9.81625e-08	-1.47885e-08	8.33740e-08
5.702	8.25489e-07	-1.61299e-07	6.64190e-07	1.18515e-06	9.71028e-07	2.15617e-06	2.00194e-07	-7.56132e-08	1.24581e-07	3.03973e-07	-5.43275e-08	2.49645e-07	4.31349e-07	-1.35471e-07	2.95878e-07	4.01194e-08	-2.25835e-08	1.75360e-08	-6.01143e-08	1.41368e-08	-4.59774e-08	9.99044e-08	-1.50509e-08	8.48535e-08
5.726	8.27831e-07	-1.61756e-07	6.66075e-07	1.18827e-06	9.72388e-07	2.16066e-06	2.00052e-07	-7.55595e-08	1.24493e-07	3.04420e-07	-5.44074e-08	2.50012e-07	4.32854e-07	-1.35944e-07	2.96911e-07	4.05903e-08	-2.28485e-08	1.77418e-08	-6.03809e-08	1.41995e-08	-4.61814e-08	1.01651e-07	-1.53141e-08	8.63372e-08
5.751	8.30160e-07	-1.62211e-07	6.67948e-07	1.19138e-06	9.73730e-07	2.16511e-06	1.99906e-07	-7.55041e-08	1.24401e-07	3.04859e-07	-5.44859e-08	2.50373e-07	4.34355e-07	-1.36415e-07	2.97940e-07	4.10618e-08	-2.31139e-08	1.79479e-08	-6.06482e-08	1.42624e-08	-4.63858e-08	1.03403e-07	-1.55780e-08	8.78252e-08
5.775	8.32475e-07	-1.62664e-07	6.69812e-07	1.19447e-06	9.75053e-07	2.16952e-06	1.99755e-07	-7.54471e-08	1.24307e-07	3.05290e-07	-5.45630e-08	2.50727e-07	4.35851e-07	-1.36885e-07	2.98966e-07	4.15337e-08	-2.33796e-08	1.81541e-08	-6.09164e-08	1.43255e-08	-4.65909e-08	1.05160e-07	-1.58427e-08	8.93173e-08
5.800	8.34778e-07	-1.63114e-07	6.71664e-07	1.19754e-06	9.76358e-07	2.17390e-06	1.99599e-07	-7.53885e-08	1.24211e-07	3.05714e-07	-5.46387e-08	2.51075e-07	4.37341e-07	-1.37353e-07	2.99988e-07	4.20061e-08	-2.36455e-08	1.83606e-08	-6.11852e-08	1.43887e-08	-4.67965e-08	1.06922e-07	-1.61081e-08	9.08135e-08
5.825	8.37066e-07	-1.63561e-07	6.73505e-07	1.20060e-06	9.77645e-07	2.17824e-06	1.99440e-07	-7.53282e-08	1.24111e-07	3.06129e-07	-5.47130e-08	2.51416e-07	4.38827e-07	-1.37819e-07	3.01007e-07	4.24790e-08	-2.39117e-08	1.85673e-08	-6.14549e-08	1.44521e-08	-4.70028e-08	1.08688e-07	-1.63742e-08	9.23137e-08
5.849	8.39342e-07	-1.64006e-07	6.75336e-07	1.20363e-06	9.78914e-07	2.18255e-06	1.99276e-07	-7.52662e-08	1.24009e-07	3.06537e-07	-5.47858e-08	2.51751e-07	4.40307e-07	-1.38284e-07	3.02023e-07	4.29524e-08	-2.41782e-08	1.87742e-08	-6.17253e-08	1.45157e-08	-4.72096e-08	1.10459e-07	-1.66410e-08	9.38179e-08
5.874	8.41603e-07	-1.64447e-07	6.77156e-07	1.20665e-06	9.80164e-07	2.18682e-06	1.99107e-07	-7.52027e-08	1.23905e-07	3.06937e-07	-5.48573e-08	2.52080e-07	4.41782e-07	-1.38748e-07	3.03035e-07	4.34262e-08	-2.44449e-08	1.89813e-08	-6.19965e-08	1.45795e-08	-4.74170e-08	1.12234e-07	-1.69085e-08	9.53260e-08
5.898	8.43851e-07	-1.64887e-07	6.78964e-07	1.20965e-06	9.81396e-07	2.19105e-06	1.98935e-07	-7.51375e-08	1.23797e-07	3.07329e-07	-5.49273e-08	2.52401e-07	4.43252e-07	-1.39209e-07	3.04043e-07	4.39004e-08	-2.47118e-08	1.91886e-08	-6.22684e-08	1.46434e-08	-4.76250e-08	1.14015e-07	-1.71766e-08	9.68379e-08
5.923	8.46085e-07	-1.65323e-07	6.80762e-07	1.21263e-06	9.82610e-07	2.19524e-06	1.98758e-07	-7.50707e-08	1.23687e-07	3.07712e-07	-5.49959e-08	2.52717e-07	4.44717e-07	-1.39669e-07	3.05048e-07	4.43750e-08	-2.49790e-08	1.93961e-08	-6.25412e-08	1.47076e-08	-4.78336e-08	1.15799e-07	-1.74455e-08	9.83535e-08
5.947	8.48305e-07	-1.65757e-07	6.82548e-07	1.21560e-06	9.83805e-07	2.19940e-06	1.98577e-07	-7.50024e-08	1.23575e-07	3.08088e-07	-5.50631e-08	2.53025e-07	4.46176e-07	-1.40128e-07	3.06049e-07	4.48500e-08	-2.52463e-08	1.96037e-08	-6.28147e-08	1.47719e-08	-4.80428e-08	1.17588e-07	-1.77150e-08	9.98729e-08
5.972	8.50512e-07	-1.66188e-07	6.84324e-07	1.21854e-06	9.84983e-07	2.20352e-06	1.98392e-07	-7.49324e-08	1.23459e-07	3.08456e-07	-5.51288e-08	2.53327e-07	4.47630e-07	-1.40584e-07	3.07046e-07	4.53254e-08	-2.55139e-08	1.98115e-08	-6.30890e-08	1.48364e-08	-4.82526e-08	1.19381e-07	-1.79851e-08	1.01396e-07
5.997	8.52704e-07	-1.66617e-07	6.86088e-07	1.22147e-06	9.86142e-07	2.20761e-06	1.98203e-07	-7.48609e-08	1.23342e-07	3.08815e-07	-5.51930e-08	2.53622e-07	4.49079e-07	-1.41039e-07	3.08040e-07	4.58011e-08	-2.57817e-08	2.00194e-08	-6.33641e-08	1.49011e-08	-4.84631e-08	1.21178e-07	-1.82559e-08	1.02922e-07
6.021	8.54882e-07	-1.67042e-07	6.87840e-07	1.22437e-06	9.87283e-07	2.21166e-06	1.98009e-07	-7.47879e-08	1.23221e-07	3.09167e-07	-5.52558e-08	2.53911e-07	4.50522e-07	-1.41492e-07	3.09030e-07	4.62771e-08	-2.60497e-08	2.02275e-08	-6.36401e-08	1.49660e-08	-4.86741e-08	1.22980e-07	-1.85273e-08	1.04453e-07
6.046	8.57046e-07	-1.67465e-07	6.89581e-07	1.22726e-06	9.88405e-07	2.21567e-06	1.97812e-07	-7.47133e-08	1.23098e-07	3.09510e-07	-5.53172e-08	2.54193e-07	4.51960e-07	-1.41944e-07	3.10016e-07	4.67535e-08	-2.63178e-08	2.04357e-08	-6.39168e-08	1.50311e-08	-4.88857e-08	1.24785e-07	-1.87993e-08	1.05986e-07
6.070	8.59196e-07	-1.67885e-07	6.91311e-07	1.23013e-06	9.89510e-07	2.21964e-06	1.97610e-07	-7.46371e-08	1.22973e-07	3.09845e-07	-5.53771e-08	2.54468e-07	4.53392e-07	-1.42394e-07	3.10998e-07	4.72301e-08	-2.65861e-08	2.06440e-08	-6.41943e-08	1.50963e-08	-4.90980e-08	1.26595e-07	-1.90719e-08	1.07523e-07
6.095	8.61332e-07	-1.68302e-07	6.93030e-07	1.23298e-06	9.90596e-07	2.22358e-06	1.97404e-07	-7.45595e-08	1.22845e-07	3.10172e-07	-5.54355e-08	2.54737e-07	4.54819e-07	-1.42842e-07	3.11977e-07	4.77070e-08	-2.68546e-08	2.08525e-08	-6.44726e-08	1.51618e-08	-4.93109e-08	1.28408e-07	-1.93451e-08	1.09063e-07
6.119	8.63453e-07	-1.68717e-07	6.94736e-07	1.23582e-06	9.91665e-07	2.22748e-06	1.97195e-07	-7.44803e-08	1.22714e-07	3.10491e-07	-5.54925e-08	2.54998e-07	4.56240e-07	-1.43288e-07	3.12952e-07	4.81842e-08	-2.71232e-08	2.10610e-08	-6.47518e-08	1.52274e-08	-4.95244e-08	1.30226e-07	-1.96189e-08	1.10607e-07
6.144	8.65560e-07	-1.69129e-07	6.96432e-07	1.23863e-06	9.92715e-07	2.23134e-06	1.96981e-07	-7.43996e-08	1.22582e-07	3.10801e-07	-5.55479e-08	2.55253e-07	4.57655e-07	-1.43733e-07	3.13922e-07	4.86616e-08	-2.73919e-08	2.12697e-08	-6.50317e-08	1.52933e-08	-4.97385e-08	1.32047e-07	-1.98932e-08	1.12153e-07
6.169	8.67653e-07	-1.69537e-07	6.98115e-07	1.24142e-06	9.93747e-07	2.23517e-06	1.96764e-07	-7.43175e-08	1.22446e-07	3.11103e-07	-5.56019e-08	2.55501e-07	4.59065e-07	-1.44175e-07	3.14889e-07	4.91393e-08	-2.76608e-08	2.14785e-08	-6.53125e-08	1.53593e-08	-4.99532e-08	1.33871e-07	-2.01681e-08	1.13703e-07
6.193	8.69730e-07	-1.69943e-07	6.99787e-07	1.24420e-06	9.94760e-07	2.23896e-06	1.96542e-07	-7.42338e-08	1.22308e-07	3.11397e-07	-5.56545e-08	2.55743e-07	4.60468e-07	-1.44616e-07	3.15852e-07	4.96171e-08	-2.79298e-08	2.16873e-08	-6.55941e-08	1.54255e-08	-5.01686e-08	1.35699e-07	-2.04436e-08	1.15256e-07
6.218	8.71793e-07	-1.70347e-07	7.01447e-07	1.24696e-06	9.95756e-07	2.24271e-06	1.96317e-07	-7.41487e-08	1.22168e-07	3.11683e-07	-5.57055e-08	2.55977e-07	4.61866e-07	-1.45055e-07	3.16811e-07	5.00951e-08	-2.81988e-08	2.18963e-08	-6.58765e-08	1.54919e-08	-5.03846e-08	1.37531e-07	-2.07195e-08	1.16812e-07
6.242	8.73842e-07	-1.70747e-07	7.03095e-07	1.24969e-06	9.96734e-07	2.24643e-06	1.96088e-07	-7.40621e-08	1.22026e-07	3.11960e-07	-5.57550e-08	2.56205e-07	4.63259e-07	-1.45493e-07	3.17766e-07	5.05733e-08	-2.84680e-08	2.21053e-08	-6.61598e-08	1.55585e-08	-5.06012e-08	1.39367e-07	-2.09960e-08	1.18371e-07
6.267	8.75876e-07	-1.71144e-07	7.04731e-07	1.25241e-06	9.97693e-07	2.25010e-06	1.95855e-07	-7.39741e-08	1.21880e-07	3.12228e-07	-5.58030e-08	2.56425e-07	4.64645e-07	-1.45928e-07	3.18717e-07	5.10517e-08	-2.87373e-08	2.23144e-08	-6.64439e-08	1.56253e-08	-5.08185e-08	1.41205e-07	-2.12730e-08	1.19932e-07
6.291	8.77894e-07	-1.71539e-07	7.06356e-07	1.25511e-06	9.98635e-07	2.25374e-06	1.95618e-07	-7.38847e-08	1.21733e-07	3.12489e-07	-5.58496e-08	2.56639e-07	4.66025e-07	-1.46361e-07	3.19664e-07	5.15302e-08	-2.90066e-08	2.25235e-08	-6.67288e-08	1.56923e-08	-5.10364e-08	1.43047e-07	-2.15505e-08	1.21497e-07
6.316	8.79898e-07	-1.71930e-07	7.07968e-07	1.25779e-06	9.99558e-07	2.25735e-06	1.95377e-07	-7.37938e-08	1.21583e-07	3.12741e-07	-5.58946e-08	2.56846e-07	4.67400e-07	-1.46793e-07	3.20607e-07	5.20088e-08	-2.92761e-08	2.27327e-08	-6.70145e-08	1.57595e-08	-5.12550e-08	1.44892e-07	-2.18285e-08	1.23064e-07
6.341	8.81887e-07	-1.72319e-07	7.09568e-07	1.26045e-06	1.00046e-06	2.26091e-06	1.95133e-07	-7.37015e-08	1.21431e-07	3.12984e-07	-5.59381e-08	2.57046e-07	4.68768e-07	-1.47223e-07	3.21545e-07	5.24875e-08	-2.95455e-08	2.29420e-08	-6.73011e-08	1.58269e-08	-5.14742e-08	1.46741e-07	-2.21070e-08	1.24634e-07
6.365	8.83861e-07	-1.72705e-07	7.11156e-07	1.26309e-06	1.00135e-06	2.26444e-06	1.94885e-07	-7.36078e-08	1.21277e-07	3.13219e-07	-5.59800e-08	2.57239e-07	4.70131e-07	-1.47651e-07	3.22480e-07	5.29663e-08	-2.98150e-08	2.31513e-08	-6.75885e-08	1.58945e-08	-5.16940e-08	1.48592e-07	-2.23859e-08	1.26206e-07
6.390	8.85820e-07	-1.73087e-07	7.12732e-07	1.26571e-06	1.00222e-06	2.26793e-06	1.94633e-07	-7.35127e-08	1.21120e-07	3.13445e-07	-5.60205e-08	2.57425e-07	4.71487e-07	-1.48077e-07	3.23410e-07	5.34452e-08	-3.00846e-08	2.33606e-08	-6.78768e-08	1.59623e-08	-5.19145e-08	1.50447e-07	-2.26653e-08	1.27781e-07
6.414	8.87763e-07	-1.73467e-07	7.14296e-07	1.26831e-06	1.00307e-06	2.27138e-06	1.94378e-07	-7.34162e-08	1.20961e-07	3.13663e-07	-5.60594e-08	2.57604e-07	4.72837e-07	-1.48501e-07	3.24336e-07	5.39241e-08	-3.03542e-08	2.35699e-08	-6.81660e-08	1.60303e-08	-5.21356e-08	1.52304e-07	-2.29451e-08	1.29359e-07
6.439	8.89692e-07	-1.73844e-07	7.15848e-07	1.27089e-06	1.00391e-06	2.27480e-06	1.94118e-07	-7.33184e-08	1.20800e-07	3.13872e-07	-5.60968e-08	2.57776e-07	4.74181e-07	-1.48923e-07	3.25258e-07	5.44031e-08	-3.06238e-08	2.37793e-08	-6.84559e-08	1.60985e-08	-5.23574e-08	1.54164e-07	-2.32253e-08	1.30939e-07
6.463	8.91605e-07	-1.74218e-07	7.17387e-07	1.27345e-06	1.00472e-06	2.27817e-06	1.93856e-07	-7.32192e-08	1.20637e-07	3.14073e-07	-5.61327e-08	2.57940e-07	4.75519e-07	-1.49343e-07	3.26176e-07	5.48821e-08	-3.08934e-08	2.39886e-08	-6.87468e-08	1.61669e-08	-5.25799e-08	1.56027e-07	-2.35060e-08	1.32521e-07
6.488	8.93502e-07	-1.74588e-07	7.18914e-07	1.27600e-06	1.00552e-06	2.28151e-06	1.93590e-07	-7.31186e-08	1.20471e-07	3.14265e-07	-5.61670e-08	2.58098e-07	4.76850e-07	-1.49761e-07	3.27089e-07	5.53610e-08	-3.11631e-08	2.41980e-08	-6.90384e-08	1.62355e-08	-5.28029e-08	1.57893e-07	-2.37870e-08	1.34106e-07
6.513	8.95384e-07	-1.74956e-07	7.20428e-07	1.27852e-06	1.00630e-06	2.28482e-06	1.93320e-07	-7.30167e-08	1.20303e-07	3.14449e-07	-5.61998e-08	2.58249e-07	4.78176e-07	-1.50177e-07	3.27998e-07	5.58400e-08	-3.14327e-08	2.44073e-08	-6.93310e-08	1.63043e-08	-5.30267e-08	1.59761e-07	-2.40685e-08	1.35693e-07
6.537	8.97251e-07	-1.75321e-07	7.21930e-07	1.28102e-06	1.00706e-06	2.28808e-06	1.93046e-07	-7.29135e-08	1.20133e-07	3.14623e-07	-5.62311e-08	2.58392e-07	4.79494e-07	-1.50592e-07	3.28903e-07	5.63189e-08	-3.17023e-08	2.46167e-08	-6.96244e-08	1.63733e-08	-5.32511e-08	1.61632e-07	-2.43504e-08	1.37282e-07
6.562	8.99102e-07	-1.75683e-07	7.23419e-07	1.28350e-06	1.00781e-06	2.29131e-06	1.92770e-07	-7.28089e-08	1.19961e-07	3.14790e-07	-5.62607e-08	2.58529e-07	4.80807e-07	-1.51004e-07	3.29803e-07	5.67978e-08	-3.19718e-08	2.48260e-08	-6.99186e-08	1.64425e-08	-5.34762e-08	1.63505e-07	-2.46326e-08	1.38873e-07
6.586	9.00938e-07	-1.76041e-07	7.24896e-07	1.28597e-06	1.00853e-06	2.29450e-06	1.92489e-07	-7.27030e-08	1.19786e-07	3.14947e-07	-5.62889e-08	2.58658e-07	4.82113e-07	-1.51414e-07	3.30699e-07	5.72767e-08	-3.22414e-08	2.50353e-08	-7.02138e-08	1.65119e-08	-5.37019e-08	1.65381e-07	-2.49152e-08	1.40466e-07
6.611	9.02757e-07	-1.76397e-07	7.26360e-07	1.28841e-06	1.00924e-06	2.29765e-06	1.92206e-07	-7.25959e-08	1.19610e-07	3.15096e-07	-5.63154e-08	2.58780e-07	4.83413e-07	-1.51822e-07	3.31591e-07	5.77554e-08	-3.25109e-08	2.52446e-08	-7.05098e-08	1.65815e-08	-5.39283e-08	1.67259e-07	-2.51981e-08	1.42061e-07
6.636	9.04561e-07	-1.76749e-07	7.27812e-07	1.29083e-06	1.00993e-06	2.30076e-06	1.91918e-07	-7.24874e-08	1.19431e-07	3.15235e-07	-5.63404e-08	2.58895e-07	4.84706e-07	-1.52228e-07	3.32478e-07	5.82341e-08	-3.27803e-08	2.54538e-08	-7.08066e-08	1.66513e-08	-5.41553e-08	1.69139e-07	-2.54814e-08	1.43658e-07
6.660	9.06349e-07	-1.77099e-07	7.29251e-07	1.29323e-06	1.01060e-06	2.30384e-06	1.91628e-07	-7.23777e-08	1.19250e-07	3.15367e-07	-5.63639e-08	2.59003e-07	4.85993e-07	-1.52632e-07	3.33360e-07	5.87126e-08	-3.30497e-08	2.56630e-08	-7.11043e-08	1.67213e-08	-5.43830e-08	1.71022e-07	-2.57650e-08	1.45257e-07
6.685	9.08122e-07	-1.77445e-07	7.30677e-07	1.29562e-06	1.01126e-06	2.30688e-06	1.91334e-07	-7.22667e-08	1.19067e-07	3.15489e-07	-5.63857e-08	2.59103e-07	4.87273e-07	-1.53034e-07	3.34238e-07	5.91911e-08	-3.33190e-08	2.58721e-08	-7.14029e-08	1.67915e-08	-5.46114e-08	1.72906e-07	-2.60489e-08	1.46858e-07
6.709	9.09878e-07	-1.77788e-07	7.32090e-07	1.29798e-06	1.01190e-06	2.30987e-06	1.91037e-07	-7.21544e-08	1.18882e-07	3.15602e-07	-5.64060e-08	2.59196e-07	4.88546e-07	-1.53434e-07	3.35112e-07	5.96693e-08	-3.35882e-08	2.60811e-08	-7.17024e-08	1.68620e-08	-5.48404e-08	1.74793e-07	-2.63331e-08	1.48460e-07
6.734	9.11618e-07	-1.78128e-07	7.33490e-07	1.30032e-06	1.01252e-06	2.31284e-06	1.90736e-07	-7.20409e-08	1.18695e-07	3.15707e-07	-5.64247e-08	2.59282e-07	4.89813e-07	-1.53832e-07	3.35981e-07	6.01475e-08	-3.38574e-08	2.62901e-08	-7.20028e-08	1.69326e-08	-5.50702e-08	1.76682e-07	-2.66176e-08	1.50064e-07
6.758	9.13343e-07	-1.78465e-07	7.34877e-07	1.30264e-06	1.01312e-06	2.31576e-06	1.90433e-07	-7.19262e-08	1.18506e-07	3.15803e-07	-5.64419e-08	2.59361e-07	4.91073e-07	-1.54228e-07	3.36845e-07	6.06254e-08	-3.41264e-08	2.64990e-08	-7.23040e-08	1.70034e-08	-5.53005e-08	1.78572e-07	-2.69024e-08	1.51670e-07
6.783	9.15051e-07	-1.78799e-07	7.36252e-07	1.30494e-06	1.01370e-06	2.31865e-06	1.90125e-07	-7.18102e-08	1.18315e-07	3.15890e-07	-5.64574e-08	2.59432e-07	4.92326e-07	-1.54622e-07	3.37705e-07	6.11032e-08	-3.43953e-08	2.67078e-08	-7.26061e-08	1.70745e-08	-5.55316e-08	1.80464e-07	-2.71875e-08	1.53277e-07
6.808	9.16743e-07	-1.79130e-07	7.37613e-07	1.30722e-06	1.01427e-06	2.32149e-06	1.89815e-07	-7.16930e-08	1.18122e-07	3.15968e-07	-5.64713e-08	2.59496e-07	4.93573e-07	-1.55013e-07	3.38560e-07	6.15807e-08	-3.46642e-08	2.69166e-08	-7.29090e-08	1.71457e-08	-5.57633e-08	1.82358e-07	-2.74728e-08	1.54885e-07
6.832	9.18419e-07	-1.79457e-07	7.38962e-07	1.30948e-06	1.01482e-06	2.32430e-06	1.89502e-07	-7.15747e-08	1.17927e-07	3.16037e-07	-5.64837e-08	2.59553e-07	4.94813e-07	-1.55403e-07	3.39410e-07	6.20581e-08	-3.49329e-08	2.71252e-08	-7.32129e-08	1.72172e-08	-5.59957e-08	1.84254e-07	-2.77584e-08	1.56495e-07
6.857	9.20078e-07	-1.79781e-07	7.40297e-07	1.31172e-06	1.01535e-06	2.32708e-06	1.89185e-07	-7.14551e-08	1.17730e-07	3.16097e-07	-5.64944e-08	2.59603e-07	4.96046e-07	-1.55790e-07	3.40256e-07	6.25352e-08	-3.52014e-08	2.73338e-08	-7.35176e-08	1.72888e-08	-5.62288e-08	1.86151e-07	-2.80442e-08	1.58107e-07
6.881	9.21721e-07	-1.80102e-07	7.41619e-07	1.31394e-06	1.01587e-06	2.32981e-06	1.88865e-07	-7.13343e-08	1.17531e-07	3.16148e-07	-5.65036e-08	2.59645e-07	4.97272e-07	-1.56175e-07	3.41097e-07	6.30120e-08	-3.54698e-08	2.75422e-08	-7.38232e-08	1.73607e-08	-5.64625e-08	1.88050e-07	-2.83303e-08	1.59719e-07
6.906	9.23348e-07	-1.80420e-07	7.42928e-07	1.31614e-06	1.01636e-06	2.33251e-06	1.88543e-07	-7.12123e-08	1.17330e-07	3.16190e-07	-5.65111e-08	2.59679e-07	4.98491e-07	-1.56558e-07	3.41933e-07	6.34886e-08	-3.57381e-08	2.77505e-08	-7.41297e-08	1.74328e-08	-5.66969e-08	1.89950e-07	-2.86165e-08	1.61333e-07
6.930	9.24958e-07	-1.80735e-07	7.44223e-07	1.31832e-06	1.01684e-06	2.33516e-06	1.88217e-07	-7.10892e-08	1.17127e-07	3.16224e-07	-5.65171e-08	2.59707e-07	4.99703e-07	-1.56938e-07	3.42765e-07	6.39649e-08	-3.60062e-08	2.79587e-08	-7.44371e-08	1.75051e-08	-5.69320e-08	1.91851e-07	-2.89030e-08	1.62948e-07
6.955	9.26552e-07	-1.81046e-07	7.45506e-07	1.32048e-06	1.01730e-06	2.33778e-06	1.87888e-07	-7.09650e-08	1.16923e-07	3.16248e-07	-5.65214e-08	2.59726e-07	5.00909e-07	-1.57317e-07	3.43592e-07	6.44409e-08	-3.62742e-08	2.81668e-08	-7.47453e-08	1.75776e-08	-5.71678e-08	1.93754e-07	-2.91896e-08	1.64564e-07
6.980	9.28129e-07	-1.81354e-07	7.46775e-07	1.32262e-06	1.01775e-06	2.34036e-06	1.87555e-07	-7.08395e-08	1.16716e-07	3.16263e-07	-5.65241e-08	2.59739e-07	5.02107e-07	-1.57693e-07	3.44413e-07	6.49166e-08	-3.65419e-08	2.83747e-08	-7.50545e-08	1.76503e-08	-5.74042e-08	1.95658e-07	-2.94765e-08	1.66181e-07
7.004	9.29690e-07	-1.81659e-07	7.48030e-07	1.32473e-06	1.01818e-06	2.34291e-06	1.87220e-07	-7.07130e-08	1.16507e-07	3.16269e-07	-5.65252e-08	2.59744e-07	5.03298e-07	-1.58067e-07	3.45231e-07	6.53920e-08	-3.68095e-08	2.85825e-08	-7.53645e-08	1.77232e-08	-5.76413e-08	1.97563e-07	-2.97635e-08	1.67800e-07
7.029	9.31233e-07	-1.81961e-07	7.49272e-07	1.32683e-06	1.01859e-06	2.34541e-06	1.86882e-07	-7.05853e-08	1.16297e-07	3.16266e-07	-5.65246e-08	2.59741e-07	5.04482e-07	-1.58439e-07	3.46043e-07	6.58670e-08	-3.70769e-08	2.87901e-08	-7.56754e-08	1.77963e-08	-5.78791e-08	1.99469e-07	-3.00507e-08	1.69418e-07
7.053	9.32761e-07	-1.82259e-07	7.50501e-07	1.32890e-06	1.01898e-06	2.34788e-06	1.86541e-07	-7.04565e-08	1.16085e-07	3.16254e-07	-5.65225e-08	2.59731e-07	5.05659e-07	-1.58809e-07	3.46850e-07	6.63417e-08	-3.73441e-08	2.89976e-08	-7.59871e-08	1.78696e-08	-5.81176e-08	2.01376e-07	-3.03380e-08	1.71038e-07
7.078	9.34271e-07	-1.82555e-07	7.51716e-07	1.33096e-06	1.01935e-06	2.35031e-06	1.86197e-07	-7.03266e-08	1.15871e-07	3.16233e-07	-5.65187e-08	2.59714e-07	5.06829e-07	-1.59176e-07	3.47653e-07	6.68160e-08	-3.76111e-08	2.92049e-08	-7.62998e-08	1.79431e-08	-5.83567e-08	2.03284e-07	-3.06254e-08	1.72659e-07
7.102	9.35765e-07	-1.82846e-07	7.52918e-07	1.33299e-06	1.01971e-06	2.35270e-06	1.85850e-07	-7.01956e-08	1.15655e-07	3.16202e-07	-5.65132e-08	2.59689e-07	5.07992e-07	-1.59542e-07	3.48450e-07	6.72899e-08	-3.78779e-08	2.94120e-08	-7.66134e-08	1.80169e-08	-5.85965e-08	2.05193e-07	-3.09130e-08	1.74280e-07
7.127	9.37241e-07	-1.83135e-07	7.54106e-07	1.33500e-06	1.02005e-06	2.35505e-06	1.85501e-07	-7.00635e-08	1.15437e-07	3.16163e-07	-5.65062e-08	2.59657e-07	5.09147e-07	-1.59904e-07	3.49243e-07	6.77634e-08	-3.81444e-08	2.96190e-08	-7.69278e-08	1.80908e-08	-5.88370e-08	2.07103e-07	-3.12007e-08	1.75902e-07
7.152	9.38701e-07	-1.83420e-07	7.55281e-07	1.33699e-06	1.02037e-06	2.35737e-06	1.85148e-07	-6.99303e-08	1.15218e-07	3.16114e-07	-5.64975e-08	2.59617e-07	5.10295e-07	-1.60265e-07	3.50030e-07	6.82365e-08	-3.84107e-08	2.98258e-08	-7.72431e-08	1.81650e-08	-5.90782e-08	2.09013e-07	-3.14885e-08	1.77525e-07
7.176	9.40144e-07	-1.83702e-07	7.56442e-07	1.33896e-06	1.02068e-06	2.35964e-06	1.84793e-07	-6.97961e-08	1.14997e-07	3.16056e-07	-5.64871e-08	2.59569e-07	5.11436e-07	-1.60623e-07	3.50813e-07	6.87092e-08	-3.86768e-08	3.00324e-08	-7.75593e-08	1.82393e-08	-5.93200e-08	2.10924e-07	-3.17764e-08	1.79148e-07
7.201	9.41570e-07	-1.83981e-07	7.57589e-07	1.34091e-06	1.02097e-06	2.36188e-06	1.84434e-07	-6.96607e-08	1.14774e-07	3.15989e-07	-5.64752e-08	2.59514e-07	5.12570e-07	-1.60979e-07	3.51590e-07	6.91814e-08	-3.89426e-08	3.02388e-08	-7.78764e-08	1.83139e-08	-5.95625e-08	2.12835e-07	-3.20643e-08	1.80771e-07
7.225	9.42978e-07	-1.84256e-07	7.58722e-07	1.34284e-06	1.02124e-06	2.36408e-06	1.84073e-07	-6.95244e-08	1.14549e-07	3.15913e-07	-5.64615e-08	2.59451e-07	5.13696e-07	-1.61333e-07	3.52363e-07	6.96532e-08	-3.92082e-08	3.04450e-08	-7.81944e-08	1.83887e-08	-5.98057e-08	2.14747e-07	-3.23524e-08	1.82395e-07
7.250	9.44370e-07	-1.84528e-07	7.59842e-07	1.34474e-06	1.02150e-06	2.36624e-06	1.83710e-07	-6.93870e-08	1.14323e-07	3.15827e-07	-5.64463e-08	2.59381e-07	5.14815e-07	-1.61684e-07	3.53130e-07	7.01245e-08	-3.94735e-08	3.06510e-08	-7.85132e-08	1.84636e-08	-6.00496e-08	2.16660e-07	-3.26405e-08	1.84019e-07
7.274	9.45744e-07	-1.84796e-07	7.60948e-07	1.34663e-06	1.02173e-06	2.36836e-06	1.83343e-07	-6.92486e-08	1.14095e-07	3.15733e-07	-5.64293e-08	2.59303e-07	5.15926e-07	-1.62033e-07	3.53893e-07	7.05953e-08	-3.97385e-08	3.08568e-08	-7.88330e-08	1.85388e-08	-6.02941e-08	2.18572e-07	-3.29286e-08	1.85644e-07
7.299	9.47101e-07	-1.85062e-07	7.62040e-07	1.34849e-06	1.02195e-06	2.37045e-06	1.82974e-07	-6.91091e-08	1.13865e-07	3.15629e-07	-5.64107e-08	2.59218e-07	5.17030e-07	-1.62380e-07	3.54650e-07	7.10656e-08	-4.00033e-08	3.10624e-08	-7.91536e-08	1.86142e-08	-6.05393e-08	2.20485e-07	-3.32168e-08	1.87268e-07
7.324	9.48441e-07	-1.85323e-07	7.63118e-07	1.35034e-06	1.02216e-06	2.37250e-06	1.82602e-07	-6.89687e-08	1.13633e-07	3.15516e-07	-5.63905e-08	2.59125e-07	5.18127e-07	-1.62725e-07	3.55402e-07	7.15354e-08	-4.02677e-08	3.12677e-08	-7.94751e-08	1.86898e-08	-6.07852e-08	2.22398e-07	-3.35050e-08	1.88893e-07
7.348	9.49764e-07	-1.85582e-07	7.64182e-07	1.35216e-06	1.02234e-06	2.37450e-06	1.82228e-07	-6.88272e-08	1.13400e-07	3.15393e-07	-5.63686e-08	2.59024e-07	5.19216e-07	-1.63067e-07	3.56149e-07	7.20047e-08	-4.05319e-08	3.14728e-08	-7.97974e-08	1.87656e-08	-6.10318e-08	2.24311e-07	-3.37932e-08	1.90518e-07
7.373	9.51069e-07	-1.85837e-07	7.65232e-07	1.35396e-06	1.02251e-06	2.37647e-06	1.81850e-07	-6.86847e-08	1.13166e-07	3.15261e-07	-5.63450e-08	2.58916e-07	5.20297e-07	-1.63406e-07	3.56891e-07	7.24734e-08	-4.07957e-08	3.16777e-08	-8.01207e-08	1.88417e-08	-6.12790e-08	2.26225e-07	-3.40815e-08	1.92143e-07
7.397	9.52357e-07	-1.86088e-07	7.66268e-07	1.35574e-06	1.02267e-06	2.37841e-06	1.81471e-07	-6.85413e-08	1.12929e-07	3.15120e-07	-5.63198e-08	2.58800e-07	5.21371e-07	-1.63743e-07	3.57627e-07	7.29416e-08	-4.10593e-08	3.18824e-08	-8.04448e-08	1.89179e-08	-6.15269e-08	2.28138e-07	-3.43697e-08	1.93768e-07
7.422	9.53627e-07	-1.86337e-07	7.67291e-07	1.35750e-06	1.02280e-06	2.38030e-06	1.81088e-07	-6.83969e-08	1.12691e-07	3.14969e-07	-5.62929e-08	2.58677e-07	5.22437e-07	-1.64078e-07	3.58359e-07	7.34092e-08	-4.13225e-08	3.20867e-08	-8.07698e-08	1.89943e-08	-6.17755e-08	2.30051e-07	-3.46579e-08	1.95393e-07
7.447	9.54880e-07	-1.86582e-07	7.68299e-07	1.35923e-06	1.02292e-06	2.38216e-06	1.80703e-07	-6.82515e-08	1.12452e-07	3.14810e-07	-5.62644e-08	2.58545e-07	5.23496e-07	-1.64411e-07	3.59085e-07	7.38762e-08	-4.15854e-08	3.22909e-08	-8.10957e-08	1.90709e-08	-6.20247e-08	2.31964e-07	-3.49461e-08	1.97018e-07
7.471	9.56116e-07	-1.86823e-07	7.69293e-07	1.36095e-06	1.02303e-06	2.38397e-06	1.80316e-07	-6.81051e-08	1.12211e-07	3.14641e-07	-5.62341e-08	2.58406e-07	5.24547e-07	-1.64741e-07	3.59806e-07	7.43427e-08	-4.18479e-08	3.24948e-08	-8.14224e-08	1.91478e-08	-6.22746e-08	2.33876e-07	-3.52342e-08	1.98642e-07
7.496	9.57333e-07	-1.87061e-07	7.70273e-07	1.36264e-06	1.02311e-06	2.38575e-06	1.79926e-07	-6.79578e-08	1.11968e-07	3.14462e-07	-5.62022e-08	2.58260e-07	5.25590e-07	-1.65068e-07	3.60521e-07	7.48085e-08	-4.21101e-08	3.26984e-08	-8.17500e-08	1.92248e-08	-6.25252e-08	2.35789e-07	-3.55223e-08	2.00266e-07
7.520	9.58534e-07	-1.87295e-07	7.71238e-07	1.36431e-06	1.02318e-06	2.38749e-06	1.79533e-07	-6.78096e-08	1.11724e-07	3.14274e-07	-5.61686e-08	2.58105e-07	5.26625e-07	-1.65394e-07	3.61232e-07	7.52737e-08	-4.23720e-08	3.29017e-08	-8.20785e-08	1.93021e-08	-6.27764e-08	2.37701e-07	-3.58103e-08	2.01890e-07
7.545	9.59716e-07	-1.87526e-07	7.72190e-07	1.36596e-06	1.02323e-06	2.38920e-06	1.79138e-07	-6.76604e-08	1.11478e-07	3.14077e-07	-5.61334e-08	2.57943e-07	5.27653e-07	-1.65716e-07	3.61937e-07	7.57382e-08	-4.26335e-08	3.31047e-08	-8.24078e-08	1.93795e-08	-6.30283e-08	2.39612e-07	-3.60983e-08	2.03514e-07
7.569	9.60881e-07	-1.87754e-07	7.73127e-07	1.36759e-06	1.02327e-06	2.39086e-06	1.78741e-07	-6.75103e-08	1.11231e-07	3.13870e-07	-5.60964e-08	2.57774e-07	5.28673e-07	-1.66037e-07	3.62636e-07	7.62021e-08	-4.28946e-08	3.33075e-08	-8.27380e-08	1.94572e-08	-6.32809e-08	2.41523e-07	-3.63862e-08	2.05137e-07
7.594	9.62028e-07	-1.87978e-07	7.74050e-07	1.36920e-06	1.02329e-06	2.39249e-06	1.78341e-07	-6.73593e-08	1.10982e-07	3.13654e-07	-5.60578e-08	2.57596e-07	5.29685e-07	-1.66355e-07	3.63331e-07	7.66654e-08	-4.31554e-08	3.35100e-08	-8.30691e-08	1.95350e-08	-6.35341e-08	2.43433e-07	-3.66740e-08	2.06759e-07
7.619	9.63158e-07	-1.88199e-07	7.74959e-07	1.37079e-06	1.02329e-06	2.39407e-06	1.77939e-07	-6.72073e-08	1.10731e-07	3.13428e-07	-5.60175e-08	2.57411e-07	5.30690e-07	-1.66670e-07	3.64020e-07	7.71280e-08	-4.34158e-08	3.37122e-08	-8.34011e-08	1.96131e-08	-6.37880e-08	2.45343e-07	-3.69617e-08	2.08381e-07
7.643	9.64269e-07	-1.88416e-07	7.75853e-07	1.37235e-06	1.02328e-06	2.39562e-06	1.77534e-07	-6.70545e-08	1.10480e-07	3.13194e-07	-5.59755e-08	2.57218e-07	5.31686e-07	-1.66983e-07	3.64703e-07	7.75898e-08	-4.36758e-08	3.39141e-08	-8.37338e-08	1.96914e-08	-6.40425e-08	2.47252e-07	-3.72492e-08	2.10002e-07
7.668	9.65363e-07	-1.88630e-07	7.76733e-07	1.37389e-06	1.02325e-06	2.39714e-06	1.77127e-07	-6.69008e-08	1.10226e-07	3.12949e-07	-5.59318e-08	2.57017e-07	5.32675e-07	-1.67294e-07	3.65381e-07	7.80510e-08	-4.39354e-08	3.41156e-08	-8.40675e-08	1.97698e-08	-6.42977e-08	2.49160e-07	-3.75367e-08	2.11623e-07
7.692	9.66439e-07	-1.88840e-07	7.77599e-07	1.37541e-06	1.02320e-06	2.39861e-06	1.76718e-07	-6.67462e-08	1.09972e-07	3.12695e-07	-5.58865e-08	2.56809e-07	5.33655e-07	-1.67602e-07	3.66054e-07	7.85115e-08	-4.41946e-08	3.43169e-08	-8.44020e-08	1.98485e-08	-6.45535e-08	2.51067e-07	-3.78240e-08	2.13243e-07
7.717	9.67497e-07	-1.89047e-07	7.78450e-07	1.37691e-06	1.02314e-06	2.40005e-06	1.76306e-07	-6.65907e-08	1.09716e-07	3.12432e-07	-5.58394e-08	2.56593e-07	5.34628e-07	-1.67907e-07	3.66721e-07	7.89712e-08	-4.44534e-08	3.45179e-08	-8.47374e-08	1.99273e-08	-6.48100e-08	2.52973e-07	-3.81112e-08	2.14862e-07
7.741	9.68537e-07	-1.89250e-07	7.79287e-07	1.37839e-06	1.02306e-06	2.40144e-06	1.75892e-07	-6.64344e-08	1.09458e-07	3.12159e-07	-5.57907e-08	2.56369e-07	5.35593e-07	-1.68210e-07	3.67383e-07	7.94302e-08	-4.47117e-08	3.47185e-08	-8.50736e-08	2.00064e-08	-6.50671e-08	2.54878e-07	-3.83982e-08	2.16480e-07
7.766	9.69560e-07	-1.89450e-07	7.80110e-07	1.37984e-06	1.02296e-06	2.40280e-06	1.75476e-07	-6.62772e-08	1.09199e-07	3.11877e-07	-5.57402e-08	2.56137e-07	5.36550e-07	-1.68511e-07	3.68039e-07	7.98884e-08	-4.49697e-08	3.49188e-08	-8.54106e-08	2.00857e-08	-6.53249e-08	2.56782e-07	-3.86851e-08	2.18097e-07
7.791	9.70564e-07	-1.89646e-07	7.80918e-07	1.38128e-06	1.02285e-06	2.40412e-06	1.75058e-07	-6.61192e-08	1.08939e-07	3.11585e-07	-5.56881e-08	2.55897e-07	5.37499e-07	-1.68809e-07	3.68690e-07	8.03459e-08	-4.52272e-08	3.51187e-08	-8.57485e-08	2.01651e-08	-6.55834e-08	2.58685e-07	-3.89717e-08	2.19713e-07
7.815	9.71550e-07	-1.89839e-07	7.81711e-07	1.38269e-06	1.02272e-06	2.40541e-06	1.74637e-07	-6.59603e-08	1.08677e-07	3.11284e-07	-5.56343e-08	2.55650e-07	5.38439e-07	-1.69104e-07	3.69335e-07	8.08026e-08	-4.54843e-08	3.53183e-08	-8.60872e-08	2.02448e-08	-6.58424e-08	2.60587e-07	-3.92582e-08	2.21329e-07
7.840	9.72518e-07	-1.90028e-07	7.82490e-07	1.38408e-06	1.02257e-06	2.40665e-06	1.74214e-07	-6.58006e-08	1.08414e-07	3.10974e-07	-5.55788e-08	2.55395e-07	5.39372e-07	-1.69397e-07	3.69975e-07	8.12585e-08	-4.57409e-08	3.55176e-08	-8.64268e-08	2.03246e-08	-6.61021e-08	2.62487e-07	-3.95445e-08	2.22943e-07
7.864	9.73468e-07	-1.90213e-07	7.83254e-07	1.38545e-06	1.02241e-06	2.40786e-06	1.73789e-07	-6.56401e-08	1.08149e-07	3.10654e-07	-5.55215e-08	2.55132e-07	5.40297e-07	-1.69687e-07	3.70609e-07	8.17136e-08	-4.59971e-08	3.57165e-08	-8.67672e-08	2.04047e-08	-6.63625e-08	2.64386e-07	-3.98306e-08	2.24556e-07
7.889	9.74400e-07	-1.90396e-07	7.84004e-07	1.38679e-06	1.02224e-06	2.40903e-06	1.73362e-07	-6.54787e-08	1.07883e-07	3.10324e-07	-5.54626e-08	2.54861e-07	5.41213e-07	-1.69975e-07	3.71238e-07	8.21679e-08	-4.62528e-08	3.59151e-08	-8.71084e-08	2.04849e-08	-6.66235e-08	2.66284e-07	-4.01165e-08	2.26167e-07
7.913	9.75313e-07	-1.90574e-07	7.84739e-07	1.38812e-06	1.02204e-06	2.41016e-06	1.72933e-07	-6.53165e-08	1.07616e-07	3.09985e-07	-5.54020e-08	2.54583e-07	5.42121e-07	-1.70260e-07	3.71861e-07	8.26213e-08	-4.65080e-08	3.61133e-08	-8.74504e-08	2.05654e-08	-6.68851e-08	2.68180e-07	-4.04021e-08	2.27778e-07
7.938	9.76209e-07	-1.90749e-07	7.85460e-07	1.38942e-06	1.02183e-06	2.41125e-06	1.72501e-07	-6.51536e-08	1.07348e-07	3.09636e-07	-5.53397e-08	2.54296e-07	5.43022e-07	-1.70543e-07	3.72479e-07	8.30739e-08	-4.67628e-08	3.63111e-08	-8.77933e-08	2.06460e-08	-6.71473e-08	2.70074e-07	-4.06875e-08	2.29387e-07
7.963	9.77086e-07	-1.90920e-07	7.86165e-07	1.39070e-06	1.02161e-06	2.41231e-06	1.72068e-07	-6.49898e-08	1.07078e-07	3.09278e-07	-5.52757e-08	2.54002e-07	5.43914e-07	-1.70823e-07	3.73090e-07	8.35257e-08	-4.70171e-08	3.65086e-08	-8.81370e-08	2.07268e-08	-6.74102e-08	2.71967e-07	-4.09727e-08	2.30994e-07
7.987	9.77945e-07	-1.91088e-07	7.86857e-07	1.39196e-06	1.02137e-06	2.41333e-06	1.71632e-07	-6.48253e-08	1.06807e-07	3.08910e-07	-5.52100e-08	2.53700e-07	5.44798e-07	-1.71101e-07	3.73697e-07	8.39766e-08	-4.72709e-08	3.67057e-08	-8.84815e-08	2.08078e-08	-6.76737e-08	2.73858e-07	-4.12576e-08	2.32600e-07
8.012	9.78786e-07	-1.91253e-07	7.87533e-07	1.39319e-06	1.02111e-06	2.41431e-06	1.71194e-07	-6.46599e-08	1.06534e-07	3.08533e-07	-5.51425e-08	2.53390e-07	5.45673e-07	-1.71376e-07	3.74297e-07	8.44266e-08	-4.75242e-08	3.69024e-08	-8.88268e-08	2.08890e-08	-6.79378e-08	2.75747e-07	-4.15422e-08	2.34205e-07
8.036	9.79608e-07	-1.91413e-07	7.88195e-07	1.39441e-06	1.02084e-06	2.41525e-06	1.70754e-07	-6.44938e-08	1.06261e-07	3.08146e-07	-5.50734e-08	2.53073e-07	5.46540e-07	-1.71648e-07	3.74892e-07	8.48757e-08	-4.77770e-08	3.70987e-08	-8.91729e-08	2.09704e-08	-6.82025e-08	2.77635e-07	-4.18266e-08	2.35808e-07
8.061	9.80412e-07	-1.91570e-07	7.88842e-07	1.39560e-06	1.02055e-06	2.41615e-06	1.70313e-07	-6.43270e-08	1.05986e-07	3.07750e-07	-5.50026e-08	2.52747e-07	5.47400e-07	-1.71918e-07	3.75481e-07	8.53239e-08	-4.80293e-08	3.72946e-08	-8.95198e-08	2.10520e-08	-6.84678e-08	2.79520e-07	-4.21106e-08	2.37410e-07
8.086	9.81198e-07	-1.91724e-07	7.89474e-07	1.39677e-06	1.02025e-06	2.41702e-06	1.69869e-07	-6.41593e-08	1.05710e-07	3.07344e-07	-5.49301e-08	2.52414e-07	5.48250e-07	-1.72185e-07	3.76065e-07	8.57713e-08	-4.82811e-08	3.74901e-08	-8.98676e-08	2.11338e-08	-6.87338e-08	2.81404e-07	-4.23944e-08	2.39009e-07
8.110	9.81965e-07	-1.91874e-07	7.90091e-07	1.39792e-06	1.01993e-06	2.41784e-06	1.69423e-07	-6.39910e-08	1.05432e-07	3.06929e-07	-5.48558e-08	2.52073e-07	5.49093e-07	-1.72450e-07	3.76643e-07	8.62176e-08	-4.85324e-08	3.76852e-08	-9.02161e-08	2.12158e-08	-6.90003e-08	2.83285e-07	-4.26778e-08	2.40608e-07
8.135	9.82714e-07	-1.92020e-07	7.90694e-07	1.39904e-06	1.01959e-06	2.41864e-06	1.68975e-07	-6.38219e-08	1.05154e-07	3.06504e-07	-5.47799e-08	2.51724e-07	5.49927e-07	-1.72712e-07	3.77215e-07	8.66631e-08	-4.87832e-08	3.78799e-08	-9.05654e-08	2.12979e-08	-6.92675e-08	2.85165e-07	-4.29610e-08	2.42204e-07
8.159	9.83445e-07	-1.92163e-07	7.91282e-07	1.40015e-06	1.01924e-06	2.41939e-06	1.68526e-07	-6.36520e-08	1.04874e-07	3.06069e-07	-5.47022e-08	2.51367e-07	5.50753e-07	-1.72971e-07	3.77782e-07	8.71076e-08	-4.90334e-08	3.80742e-08	-9.09155e-08	2.13802e-08	-6.95352e-08	2.87042e-07	-4.32438e-08	2.43798e-07
8.184	9.84157e-07	-1.92302e-07	7.91855e-07	1.40123e-06	1.01887e-06	2.42010e-06	1.68074e-07	-6.34814e-08	1.04593e-07	3.05625e-07	-5.46229e-08	2.51002e-07	5.51570e-07	-1.73228e-07	3.78342e-07	8.75511e-08	-4.92830e-08	3.82681e-08	-9.12663e-08	2.14627e-08	-6.98036e-08	2.88917e-07	-4.35263e-08	2.45391e-07
8.208	9.84850e-07	-1.92438e-07	7.92413e-07	1.40229e-06	1.01849e-06	2.42078e-06	1.67621e-07	-6.33101e-08	1.04310e-07	3.05172e-07	-5.45418e-08	2.50630e-07	5.52379e-07	-1.73482e-07	3.78897e-07	8.79937e-08	-4.95322e-08	3.84615e-08	-9.16180e-08	2.15454e-08	-7.00725e-08	2.90790e-07	-4.38084e-08	2.46981e-07
8.233	9.85525e-07	-1.92570e-07	7.92956e-07	1.40333e-06	1.01809e-06	2.42142e-06	1.67165e-07	-6.31381e-08	1.04027e-07	3.04709e-07	-5.44590e-08	2.50250e-07	5.53180e-07	-1.73733e-07	3.79446e-07	8.84353e-08	-4.97807e-08	3.86546e-08	-9.19704e-08	2.16283e-08	-7.03421e-08	2.92660e-07	-4.40901e-08	2.48570e-07
8.258	9.86182e-07	-1.92698e-07	7.93484e-07	1.40434e-06	1.01768e-06	2.42202e-06	1.66708e-07	-6.29654e-08	1.03742e-07	3.04236e-07	-5.43746e-08	2.49861e-07	5.53972e-07	-1.73982e-07	3.79990e-07	8.88759e-08	-5.00288e-08	3.88471e-08	-9.23235e-08	2.17114e-08	-7.06122e-08	2.94528e-07	-4.43715e-08	2.50156e-07
8.282	9.86820e-07	-1.92823e-07	7.93998e-07	1.40533e-06	1.01725e-06	2.42259e-06	1.66249e-07	-6.27920e-08	1.03457e-07	3.03754e-07	-5.42884e-08	2.49465e-07	5.54756e-07	-1.74228e-07	3.80527e-07	8.93155e-08	-5.02762e-08	3.90393e-08	-9.26775e-08	2.17946e-08	-7.08829e-08	2.96393e-07	-4.46526e-08	2.51741e-07
8.307	9.87440e-07	-1.92944e-07	7.94496e-07	1.40630e-06	1.01681e-06	2.42311e-06	1.65788e-07	-6.26178e-08	1.03170e-07	3.03262e-07	-5.42005e-08	2.49062e-07	5.55531e-07	-1.74472e-07	3.81059e-07	8.97540e-08	-5.05231e-08	3.92310e-08	-9.30321e-08	2.18780e-08	-7.11541e-08	2.98256e-07	-4.49332e-08	2.53323e-07
8.331	9.88041e-07	-1.93061e-07	7.94980e-07	1.40725e-06	1.01635e-06	2.42360e-06	1.65325e-07	-6.24430e-08	1.02882e-07	3.02761e-07	-5.41109e-08	2.48650e-07	5.56298e-07	-1.74713e-07	3.81585e-07	9.01916e-08	-5.07694e-08	3.94222e-08	-9.33876e-08	2.19616e-08	-7.14260e-08	3.00116e-07	-4.52134e-08	2.54903e-07
8.356	9.88623e-07	-1.93175e-07	7.95448e-07	1.40818e-06	1.01587e-06	2.42405e-06	1.64860e-07	-6.22675e-08	1.02593e-07	3.02250e-07	-5.40196e-08	2.48230e-07	5.57056e-07	-1.74951e-07	3.82105e-07	9.06281e-08	-5.10151e-08	3.96130e-08	-9.37437e-08	2.20453e-08	-7.16984e-08	3.01974e-07	-4.54933e-08	2.56480e-07
8.380	9.89187e-07	-1.93285e-07	7.95902e-07	1.40908e-06	1.01538e-06	2.42447e-06	1.64394e-07	-6.20914e-08	1.02302e-07	3.01730e-07	-5.39266e-08	2.47803e-07	5.57806e-07	-1.75186e-07	3.82620e-07	9.10635e-08	-5.12602e-08	3.98033e-08	-9.41006e-08	2.21293e-08	-7.19714e-08	3.03828e-07	-4.57727e-08	2.58056e-07
8.405	9.89732e-07	-1.93391e-07	7.96341e-07	1.40996e-06	1.01488e-06	2.42485e-06	1.63926e-07	-6.19145e-08	1.02011e-07	3.01200e-07	-5.38319e-08	2.47368e-07	5.58548e-07	-1.75419e-07	3.83128e-07	9.14979e-08	-5.15047e-08	3.99932e-08	-9.44583e-08	2.22134e-08	-7.22449e-08	3.05680e-07	-4.60517e-08	2.59628e-07
8.430	9.90259e-07	-1.93494e-07	7.96764e-07	1.41082e-06	1.01436e-06	2.42518e-06	1.63456e-07	-6.17370e-08	1.01719e-07	3.00660e-07	-5.37355e-08	2.46925e-07	5.59280e-07	-1.75649e-07	3.83631e-07	9.19312e-08	-5.17486e-08	4.01826e-08	-9.48167e-08	2.22977e-08	-7.25190e-08	3.07529e-07	-4.63302e-08	2.61199e-07
8.454	9.90766e-07	-1.93594e-07	7.97173e-07	1.41166e-06	1.01383e-06	2.42549e-06	1.62984e-07	-6.15589e-08	1.01425e-07	3.00111e-07	-5.36374e-08	2.46474e-07	5.60005e-07	-1.75877e-07	3.84128e-07	9.23635e-08	-5.19919e-08	4.03715e-08	-9.51757e-08	2.23821e-08	-7.27936e-08	3.09375e-07	-4.66083e-08	2.62767e-07
8.479	9.91256e-07	-1.93689e-07	7.97566e-07	1.41248e-06	1.01328e-06	2.42575e-06	1.62510e-07	-6.13801e-08	1.01130e-07	2.99553e-07	-5.35376e-08	2.46015e-07	5.60720e-07	-1.76102e-07	3.84619e-07	9.27946e-08	-5.22346e-08	4.05600e-08	-9.55355e-08	2.24667e-08	-7.30688e-08	3.11218e-07	-4.68860e-08	2.64332e-07
8.503	9.91726e-07	-1.93781e-07	7.97945e-07	1.41327e-06	1.01271e-06	2.42598e-06	1.62035e-07	-6.12006e-08	1.00835e-07	2.98985e-07	-5.34361e-08	2.45549e-07	5.61427e-07	-1.76324e-07	3.85104e-07	9.32247e-08	-5.24767e-08	4.07480e-08	-9.58960e-08	2.25515e-08	-7.33446e-08	3.13058e-07	-4.71632e-08	2.65895e-07
8.528	9.92178e-07	-1.93869e-07	7.98309e-07	1.41404e-06	1.01213e-06	2.42617e-06	1.61559e-07	-6.10205e-08	1.00538e-07	2.98408e-07	-5.33329e-08	2.45075e-07	5.62126e-07	-1.76543e-07	3.85583e-07	9.36536e-08	-5.27181e-08	4.09354e-08	-9.62573e-08	2.26364e-08	-7.36208e-08	3.14895e-07	-4.74399e-08	2.67455e-07
8.552	9.92611e-07	-1.93954e-07	7.98657e-07	1.41479e-06	1.01154e-06	2.42632e-06	1.61080e-07	-6.08398e-08	1.00240e-07	2.97820e-07	-5.32280e-08	2.44593e-07	5.62816e-07	-1.76760e-07	3.86056e-07	9.40814e-08	-5.29589e-08	4.11224e-08	-9.66192e-08	2.27215e-08	-7.38976e-08	3.16729e-07	-4.77162e-08	2.69012e-07
8.577	9.93026e-07	-1.94035e-07	7.98991e-07	1.41551e-06	1.01093e-06	2.42644e-06	1.60600e-07	-6.06585e-08	9.99415e-08	2.97224e-07	-5.31213e-08	2.44103e-07	5.63497e-07	-1.76974e-07	3.86523e-07	9.45080e-08	-5.31991e-08	4.13089e-08	-9.69818e-08	2.28068e-08	-7.41749e-08	3.18559e-07	-4.79919e-08	2.70567e-07
8.602	9.93421e-07	-1.94112e-07	7.99309e-07	1.41622e-06	1.01030e-06	2.42652e-06	1.60118e-07	-6.04765e-08	9.96417e-08	2.96618e-07	-5.30130e-08	2.43605e-07	5.64169e-07	-1.77185e-07	3.86984e-07	9.49335e-08	-5.34386e-08	4.14949e-08	-9.73450e-08	2.28922e-08	-7.44528e-08	3.20386e-07	-4.82672e-08	2.72119e-07
8.626	9.93798e-07	-1.94186e-07	7.99612e-07	1.41690e-06	1.00967e-06	2.42656e-06	1.59635e-07	-6.02939e-08	9.93408e-08	2.96002e-07	-5.29030e-08	2.43099e-07	5.64833e-07	-1.77393e-07	3.87440e-07	9.53579e-08	-5.36775e-08	4.16804e-08	-9.77090e-08	2.29778e-08	-7.47311e-08	3.22210e-07	-4.85419e-08	2.73668e-07
8.651	9.94157e-07	-1.94256e-07	7.99901e-07	1.41755e-06	1.00901e-06	2.42657e-06	1.59150e-07	-6.01107e-08	9.90390e-08	2.95377e-07	-5.27913e-08	2.42586e-07	5.65488e-07	-1.77599e-07	3.87889e-07	9.57810e-08	-5.39157e-08	4.18653e-08	-9.80736e-08	2.30636e-08	-7.50100e-08	3.24030e-07	-4.88161e-08	2.75214e-07
8.675	9.94496e-07	-1.94322e-07	8.00174e-07	1.41819e-06	1.00834e-06	2.42654e-06	1.58663e-07	-5.99269e-08	9.87362e-08	2.94743e-07	-5.26779e-08	2.42065e-07	5.66135e-07	-1.77802e-07	3.88333e-07	9.62030e-08	-5.41533e-08	4.20498e-08	-9.84389e-08	2.31495e-08	-7.52894e-08	3.25847e-07	-4.90898e-08	2.76757e-07
8.700	9.94817e-07	-1.94385e-07	8.00432e-07	1.41880e-06	1.00766e-06	2.42647e-06	1.58175e-07	-5.97425e-08	9.84323e-08	2.94099e-07	-5.25628e-08	2.41536e-07	5.66773e-07	-1.78003e-07	3.88770e-07	9.66239e-08	-5.43901e-08	4.22337e-08	-9.88048e-08	2.32355e-08	-7.55693e-08	3.27660e-07	-4.93630e-08	2.78297e-07
8.724	9.95119e-07	-1.94444e-07	8.00675e-07	1.41940e-06	1.00697e-06	2.42636e-06	1.57685e-07	-5.95575e-08	9.81275e-08	2.93445e-07	-5.24460e-08	2.40999e-07	5.67402e-07	-1.78200e-07	3.89202e-07	9.70435e-08	-5.46263e-08	4.24171e-08	-9.91714e-08	2.33217e-08	-7.58497e-08	3.29469e-07	-4.96356e-08	2.79834e-07
8.749	9.95402e-07	-1.94499e-07	8.00903e-07	1.41996e-06	1.00625e-06	2.42622e-06	1.57194e-07	-5.93719e-08	9.78218e-08	2.92782e-07	-5.23275e-08	2.40455e-07	5.68023e-07	-1.78395e-07	3.89628e-07	9.74619e-08	-5.48618e-08	4.26000e-08	-9.95386e-08	2.34081e-08	-7.61305e-08	3.31275e-07	-4.99076e-08	2.81367e-07
8.774	9.95666e-07	-1.94551e-07	8.01115e-07	1.42051e-06	1.00553e-06	2.42604e-06	1.56701e-07	-5.91858e-08	9.75150e-08	2.92110e-07	-5.22073e-08	2.39903e-07	5.68634e-07	-1.78587e-07	3.90047e-07	9.78790e-08	-5.50967e-08	4.27824e-08	-9.99065e-08	2.34946e-08	-7.64119e-08	3.33077e-07	-5.01791e-08	2.82898e-07
8.798	9.95912e-07	-1.94599e-07	8.01313e-07	1.42104e-06	1.00479e-06	2.42582e-06	1.56206e-07	-5.89990e-08	9.72073e-08	2.91428e-07	-5.20855e-08	2.39342e-07	5.69237e-07	-1.78777e-07	3.90461e-07	9.82950e-08	-5.53308e-08	4.29642e-08	-1.00275e-07	2.35813e-08	-7.66937e-08	3.34875e-07	-5.04500e-08	2.84425e-07
8.823	9.96139e-07	-1.94643e-07	8.01495e-07	1.42154e-06	1.00404e-06	2.42557e-06	1.55710e-07	-5.88117e-08	9.68987e-08	2.90737e-07	-5.19619e-08	2.38775e-07	5.69832e-07	-1.78963e-07	3.90868e-07	9.87097e-08	-5.55643e-08	4.31454e-08	-1.00644e-07	2.36681e-08	-7.69760e-08	3.36670e-07	-5.07204e-08	2.85950e-07
8.847	9.96347e-07	-1.94684e-07	8.01663e-07	1.42202e-06	1.00327e-06	2.42528e-06	1.55213e-07	-5.86238e-08	9.65891e-08	2.90036e-07	-5.18367e-08	2.38199e-07	5.70417e-07	-1.79147e-07	3.91270e-07	9.91231e-08	-5.57970e-08	4.33261e-08	-1.01014e-07	2.37550e-08	-7.72588e-08	3.38460e-07	-5.09901e-08	2.87470e-07
8.872	9.96536e-07	-1.94721e-07	8.01815e-07	1.42247e-06	1.00249e-06	2.42496e-06	1.54714e-07	-5.84353e-08	9.62786e-08	2.89326e-07	-5.17097e-08	2.37616e-07	5.70994e-07	-1.79328e-07	3.91666e-07	9.95353e-08	-5.60290e-08	4.35063e-08	-1.01384e-07	2.38421e-08	-7.75420e-08	3.40247e-07	-5.12593e-08	2.88988e-07
8.897	9.96706e-07	-1.94754e-07	8.01952e-07	1.42291e-06	1.00169e-06	2.42460e-06	1.54214e-07	-5.82463e-08	9.59672e-08	2.88606e-07	-5.15811e-08	2.37025e-07	5.71562e-07	-1.79507e-07	3.92055e-07	9.99463e-08	-5.62603e-08	4.36859e-08	-1.01755e-07	2.39293e-08	-7.78257e-08	3.42030e-07	-5.15278e-08	2.90502e-07
8.921	9.96858e-07	-1.94784e-07	8.02074e-07	1.42332e-06	1.00088e-06	2.42420e-06	1.53712e-07	-5.80568e-08	9.56549e-08	2.87877e-07	-5.14508e-08	2.36426e-07	5.72121e-07	-1.79682e-07	3.92439e-07	1.00356e-07	-5.64909e-08	4.38650e-08	-1.02127e-07	2.40167e-08	-7.81098e-08	3.43808e-07	-5.17958e-08	2.92012e-07
8.946	9.96990e-07	-1.94810e-07	8.02181e-07	1.42371e-06	1.00005e-06	2.42376e-06	1.53208e-07	-5.78667e-08	9.53417e-08	2.87139e-07	-5.13189e-08	2.35820e-07	5.72671e-07	-1.79855e-07	3.92816e-07	1.00764e-07	-5.67208e-08	4.40435e-08	-1.02499e-07	2.41042e-08	-7.83944e-08	3.45582e-07	-5.20631e-08	2.93519e-07
8.970	9.97104e-07	-1.94832e-07	8.02272e-07	1.42408e-06	9.99216e-07	2.42329e-06	1.52704e-07	-5.76760e-08	9.50275e-08	2.86391e-07	-5.11852e-08	2.35206e-07	5.73213e-07	-1.80025e-07	3.93188e-07	1.01171e-07	-5.69499e-08	4.42214e-08	-1.02871e-07	2.41918e-08	-7.86795e-08	3.47352e-07	-5.23297e-08	2.95023e-07
8.995	9.97199e-07	-1.94851e-07	8.02349e-07	1.42442e-06	9.98364e-07	2.42279e-06	1.52197e-07	-5.74848e-08	9.47125e-08	2.85634e-07	-5.10499e-08	2.34584e-07	5.73746e-07	-1.80192e-07	3.93553e-07	1.01577e-07	-5.71783e-08	4.43987e-08	-1.03245e-07	2.42796e-08	-7.89649e-08	3.49118e-07	-5.25958e-08	2.96522e-07
9.019	9.97275e-07	-1.94865e-07	8.02410e-07	1.42474e-06	9.97498e-07	2.42224e-06	1.51690e-07	-5.72931e-08	9.43966e-08	2.84867e-07	-5.09129e-08	2.33954e-07	5.74270e-07	-1.80357e-07	3.93913e-07	1.01981e-07	-5.74060e-08	4.45755e-08	-1.03618e-07	2.43675e-08	-7.92508e-08	3.50880e-07	-5.28611e-08	2.98019e-07
9.044	9.97333e-07	-1.94877e-07	8.02456e-07	1.42504e-06	9.96619e-07	2.42166e-06	1.51181e-07	-5.71008e-08	9.40798e-08	2.84091e-07	-5.07742e-08	2.33317e-07	5.74785e-07	-1.80519e-07	3.94266e-07	1.02385e-07	-5.76329e-08	4.47517e-08	-1.03993e-07	2.44555e-08	-7.95371e-08	3.52637e-07	-5.31258e-08	2.99511e-07
9.069	9.97371e-07	-1.94884e-07	8.02487e-07	1.42532e-06	9.95726e-07	2.42105e-06	1.50670e-07	-5.69080e-08	9.37622e-08	2.83306e-07	-5.06339e-08	2.32672e-07	5.75291e-07	-1.80678e-07	3.94613e-07	1.02786e-07	-5.78590e-08	4.49273e-08	-1.04368e-07	2.45437e-08	-7.98238e-08	3.54389e-07	-5.33899e-08	3.01000e-07
9.093	9.97391e-07	-1.94888e-07	8.02503e-07	1.42558e-06	9.94819e-07	2.42040e-06	1.50158e-07	-5.67147e-08	9.34437e-08	2.82511e-07	-5.04919e-08	2.32020e-07	5.75789e-07	-1.80834e-07	3.94955e-07	1.03187e-07	-5.80844e-08	4.51023e-08	-1.04743e-07	2.46320e-08	-8.01110e-08	3.56138e-07	-5.36533e-08	3.02484e-07
9.118	9.97392e-07	-1.94888e-07	8.02504e-07	1.42581e-06	9.93899e-07	2.41971e-06	1.49645e-07	-5.65208e-08	9.31243e-08	2.81708e-07	-5.03482e-08	2.31359e-07	5.76277e-07	-1.80988e-07	3.95290e-07	1.03586e-07	-5.83090e-08	4.52767e-08	-1.05119e-07	2.47204e-08	-8.03985e-08	3.57881e-07	-5.39159e-08	3.03965e-07
9.142	9.97374e-07	-1.94885e-07	8.02490e-07	1.42602e-06	9.92965e-07	2.41898e-06	1.49131e-07	-5.63265e-08	9.28041e-08	2.80894e-07	-5.02028e-08	2.30692e-07	5.76757e-07	-1.81138e-07	3.95619e-07	1.03983e-07	-5.85329e-08	4.54506e-08	-1.05495e-07	2.48089e-08	-8.06864e-08	3.59620e-07	-5.41779e-08	3.05442e-07
9.167	9.97338e-07	-1.94878e-07	8.02460e-07	1.42621e-06	9.92018e-07	2.41823e-06	1.48615e-07	-5.61316e-08	9.24830e-08	2.80072e-07	-5.00558e-08	2.30016e-07	5.77228e-07	-1.81286e-07	3.95942e-07	1.04380e-07	-5.87560e-08	4.56238e-08	-1.05872e-07	2.48976e-08	-8.09747e-08	3.61355e-07	-5.44392e-08	3.06916e-07
9.191	9.97282e-07	-1.94867e-07	8.02415e-07	1.42637e-06	9.91057e-07	2.41743e-06	1.48097e-07	-5.59363e-08	9.21611e-08	2.79240e-07	-4.99072e-08	2.29333e-07	5.77690e-07	-1.81431e-07	3.96259e-07	1.04775e-07	-5.89783e-08	4.57964e-08	-1.06250e-07	2.49863e-08	-8.12634e-08	3.63084e-07	-5.46998e-08	3.08385e-07
9.216	9.97208e-07	-1.94852e-07	8.02356e-07	1.42652e-06	9.90084e-07	2.41660e-06	1.47579e-07	-5.57404e-08	9.18384e-08	2.78399e-07	-4.97569e-08	2.28642e-07	5.78144e-07	-1.81574e-07	3.96570e-07	1.05168e-07	-5.91998e-08	4.59684e-08	-1.06628e-07	2.50752e-08	-8.15525e-08	3.64809e-07	-5.49597e-08	3.09850e-07
9.241	9.97115e-07	-1.94834e-07	8.02281e-07	1.42664e-06	9.89097e-07	2.41573e-06	1.47059e-07	-5.55440e-08	9.15148e-08	2.77549e-07	-4.96049e-08	2.27944e-07	5.78588e-07	-1.81713e-07	3.96875e-07	1.05560e-07	-5.94205e-08	4.61398e-08	-1.07006e-07	2.51642e-08	-8.18419e-08	3.66529e-07	-5.52188e-08	3.11311e-07
9.265	9.97003e-07	-1.94812e-07	8.02191e-07	1.42673e-06	9.88096e-07	2.41483e-06	1.46538e-07	-5.53471e-08	9.11905e-08	2.76689e-07	-4.94513e-08	2.27238e-07	5.79023e-07	-1.81850e-07	3.97173e-07	1.05951e-07	-5.96404e-08	4.63106e-08	-1.07385e-07	2.52533e-08	-8.21317e-08	3.68245e-07	-5.54772e-08	3.12767e-07
9.290	9.96872e-07	-1.94787e-07	8.02086e-07	1.42681e-06	9.87083e-07	2.41389e-06	1.46015e-07	-5.51498e-08	9.08653e-08	2.75821e-07	-4.92960e-08	2.26525e-07	5.79450e-07	-1.81984e-07	3.97466e-07	1.06340e-07	-5.98596e-08	4.64807e-08	-1.07764e-07	2.53425e-08	-8.24219e-08	3.69955e-07	-5.57349e-08	3.14220e-07
9.314	9.96723e-07	-1.94757e-07	8.01965e-07	1.42686e-06	9.86057e-07	2.41292e-06	1.45491e-07	-5.49519e-08	9.05393e-08	2.74943e-07	-4.91391e-08	2.25803e-07	5.79868e-07	-1.82115e-07	3.97753e-07	1.06728e-07	-6.00779e-08	4.66502e-08	-1.08144e-07	2.54318e-08	-8.27124e-08	3.71660e-07	-5.59918e-08	3.15669e-07
9.339	9.96555e-07	-1.94725e-07	8.01830e-07	1.42690e-06	9.85017e-07	2.41191e-06	1.44966e-07	-5.47536e-08	9.02125e-08	2.74055e-07	-4.89805e-08	2.25075e-07	5.80277e-07	-1.82244e-07	3.98033e-07	1.07115e-07	-6.02954e-08	4.68191e-08	-1.08524e-07	2.55213e-08	-8.30032e-08	3.73361e-07	-5.62480e-08	3.17113e-07
9.363	9.96368e-07	-1.94688e-07	8.01679e-07	1.42690e-06	9.83965e-07	2.41087e-06	1.44440e-07	-5.45548e-08	8.98849e-08	2.73159e-07	-4.88203e-08	2.24339e-07	5.80677e-07	-1.82369e-07	3.98308e-07	1.07499e-07	-6.05121e-08	4.69874e-08	-1.08905e-07	2.56108e-08	-8.32944e-08	3.75056e-07	-5.65033e-08	3.18552e-07
9.388	9.96162e-07	-1.94648e-07	8.01514e-07	1.42689e-06	9.82900e-07	2.40979e-06	1.43912e-07	-5.43555e-08	8.95566e-08	2.72254e-07	-4.86585e-08	2.23595e-07	5.81068e-07	-1.82492e-07	3.98576e-07	1.07883e-07	-6.07280e-08	4.71550e-08	-1.09286e-07	2.57004e-08	-8.35859e-08	3.76746e-07	-5.67580e-08	3.19988e-07
9.413	9.95937e-07	-1.94604e-07	8.01333e-07	1.42685e-06	9.81822e-07	2.40868e-06	1.43383e-07	-5.41557e-08	8.92274e-08	2.71339e-07	-4.84950e-08	2.22844e-07	5.81450e-07	-1.82612e-07	3.98838e-07	1.08265e-07	-6.09430e-08	4.73220e-08	-1.09668e-07	2.57902e-08	-8.38777e-08	3.78431e-07	-5.70118e-08	3.21419e-07
9.437	9.95694e-07	-1.94556e-07	8.01138e-07	1.42680e-06	9.80731e-07	2.40753e-06	1.42853e-07	-5.39554e-08	8.88975e-08	2.70415e-07	-4.83299e-08	2.22085e-07	5.81824e-07	-1.82730e-07	3.99094e-07	1.08646e-07	-6.11572e-08	4.74883e-08	-1.10050e-07	2.58800e-08	-8.41699e-08	3.80110e-07	-5.72648e-08	3.22846e-07
9.462	9.95432e-07	-1.94505e-07	8.00927e-07	1.42672e-06	9.79627e-07	2.40634e-06	1.42321e-07	-5.37547e-08	8.85668e-08	2.69482e-07	-4.81632e-08	2.21319e-07	5.82188e-07	-1.82844e-07	3.99344e-07	1.09025e-07	-6.13706e-08	4.76540e-08	-1.10432e-07	2.59699e-08	-8.44623e-08	3.81785e-07	-5.75171e-08	3.24268e-07
9.486	9.95151e-07	-1.94450e-07	8.00701e-07	1.42661e-06	9.78511e-07	2.40512e-06	1.41789e-07	-5.35535e-08	8.82353e-08	2.68540e-07	-4.79948e-08	2.20545e-07	5.82544e-07	-1.82956e-07	3.99588e-07	1.09402e-07	-6.15831e-08	4.78191e-08	-1.10815e-07	2.60599e-08	-8.47551e-08	3.83454e-07	-5.77685e-08	3.25685e-07
9.511	9.94852e-07	-1.94392e-07	8.00460e-07	1.42649e-06	9.77383e-07	2.40387e-06	1.41255e-07	-5.33519e-08	8.79031e-08	2.67589e-07	-4.78248e-08	2.19764e-07	5.82891e-07	-1.83065e-07	3.99826e-07	1.09778e-07	-6.17948e-08	4.79834e-08	-1.11198e-07	2.61500e-08	-8.50481e-08	3.85117e-07	-5.80191e-08	3.27098e-07
9.535	9.94534e-07	-1.94330e-07	8.00204e-07	1.42634e-06	9.76242e-07	2.40258e-06	1.40720e-07	-5.31497e-08	8.75700e-08	2.66629e-07	-4.76532e-08	2.18976e-07	5.83229e-07	-1.83171e-07	4.00058e-07	1.10153e-07	-6.20057e-08	4.81472e-08	-1.11582e-07	2.62402e-08	-8.53414e-08	3.86776e-07	-5.82690e-08	3.28507e-07
9.560	9.94197e-07	-1.94264e-07	7.99933e-07	1.42617e-06	9.75088e-07	2.40126e-06	1.40183e-07	-5.29472e-08	8.72363e-08	2.65660e-07	-4.74800e-08	2.18180e-07	5.83558e-07	-1.83274e-07	4.00284e-07	1.10526e-07	-6.22157e-08	4.83102e-08	-1.11965e-07	2.63305e-08	-8.56350e-08	3.88428e-07	-5.85179e-08	3.29910e-07
9.585	9.93841e-07	-1.94194e-07	7.99647e-07	1.42598e-06	9.73922e-07	2.39990e-06	1.39646e-07	-5.27441e-08	8.69018e-08	2.64681e-07	-4.73051e-08	2.17376e-07	5.83878e-07	-1.83375e-07	4.00503e-07	1.10897e-07	-6.24248e-08	4.84726e-08	-1.12350e-07	2.64208e-08	-8.59289e-08	3.90075e-07	-5.87661e-08	3.31309e-07
9.609	9.93467e-07	-1.94121e-07	7.99346e-07	1.42576e-06	9.72744e-07	2.39851e-06	1.39107e-07	-5.25407e-08	8.65665e-08	2.63694e-07	-4.71287e-08	2.16565e-07	5.84189e-07	-1.83472e-07	4.00717e-07	1.11267e-07	-6.26331e-08	4.86343e-08	-1.12734e-07	2.65113e-08	-8.62230e-08	3.91717e-07	-5.90134e-08	3.32703e-07
9.634	9.93074e-07	-1.94045e-07	7.99030e-07	1.42553e-06	9.71554e-07	2.39708e-06	1.38567e-07	-5.23367e-08	8.62305e-08	2.62698e-07	-4.69506e-08	2.15747e-07	5.84492e-07	-1.83567e-07	4.00924e-07	1.11636e-07	-6.28405e-08	4.87954e-08	-1.13119e-07	2.66018e-08	-8.65174e-08	3.93353e-07	-5.92598e-08	3.34093e-07
9.658	9.92663e-07	-1.93964e-07	7.98699e-07	1.42527e-06	9.70351e-07	2.39562e-06	1.38026e-07	-5.21323e-08	8.58938e-08	2.61692e-07	-4.67710e-08	2.14921e-07	5.84785e-07	-1.83660e-07	4.01126e-07	1.12003e-07	-6.30470e-08	4.89557e-08	-1.13504e-07	2.66924e-08	-8.68120e-08	3.94983e-07	-5.95054e-08	3.35477e-07
9.683	9.92233e-07	-1.93880e-07	7.98352e-07	1.42499e-06	9.69136e-07	2.39412e-06	1.37484e-07	-5.19275e-08	8.55563e-08	2.60678e-07	-4.65897e-08	2.14088e-07	5.85070e-07	-1.83749e-07	4.01321e-07	1.12368e-07	-6.32526e-08	4.91154e-08	-1.13890e-07	2.67830e-08	-8.71069e-08	3.96607e-07	-5.97501e-08	3.36857e-07
9.708	9.91784e-07	-1.93792e-07	7.97991e-07	1.42468e-06	9.67910e-07	2.39259e-06	1.36940e-07	-5.17222e-08	8.52181e-08	2.59655e-07	-4.64068e-08	2.13248e-07	5.85346e-07	-1.83836e-07	4.01510e-07	1.12732e-07	-6.34574e-08	4.92744e-08	-1.14276e-07	2.68738e-08	-8.74020e-08	3.98226e-07	-5.99940e-08	3.38232e-07
9.732	9.91317e-07	-1.93701e-07	7.97615e-07	1.42436e-06	9.66671e-07	2.39103e-06	1.36396e-07	-5.15165e-08	8.48791e-08	2.58623e-07	-4.62224e-08	2.12400e-07	5.85613e-07	-1.83919e-07	4.01693e-07	1.13094e-07	-6.36612e-08	4.94327e-08	-1.14662e-07	2.69646e-08	-8.76974e-08	3.99839e-07	-6.02370e-08	3.39602e-07
9.757	9.90831e-07	-1.93606e-07	7.97225e-07	1.42401e-06	9.65420e-07	2.38943e-06	1.35850e-07	-5.13104e-08	8.45395e-08	2.57582e-07	-4.60363e-08	2.11545e-07	5.85871e-07	-1.84001e-07	4.01870e-07	1.13455e-07	-6.38642e-08	4.95903e-08	-1.15048e-07	2.70555e-08	-8.79929e-08	4.01446e-07	-6.04790e-08	3.40967e-07
9.781	9.90326e-07	-1.93508e-07	7.96819e-07	1.42364e-06	9.64158e-07	2.38780e-06	1.35303e-07	-5.11038e-08	8.41991e-08	2.56532e-07	-4.58487e-08	2.10683e-07	5.86120e-07	-1.84079e-07	4.02041e-07	1.13814e-07	-6.40663e-08	4.97472e-08	-1.15435e-07	2.71464e-08	-8.82887e-08	4.03047e-07	-6.07202e-08	3.42326e-07
9.806	9.89803e-07	-1.93405e-07	7.96398e-07	1.42325e-06	9.62884e-07	2.38613e-06	1.34755e-07	-5.08968e-08	8.38580e-08	2.55473e-07	-4.56594e-08	2.09814e-07	5.86360e-07	-1.84154e-07	4.02206e-07	1.14171e-07	-6.42675e-08	4.99035e-08	-1.15822e-07	2.72374e-08	-8.85846e-08	4.04642e-07	-6.09605e-08	3.43681e-07
9.830	9.89262e-07	-1.93300e-07	7.95962e-07	1.42283e-06	9.61598e-07	2.38443e-06	1.34205e-07	-5.06893e-08	8.35162e-08	2.54405e-07	-4.54686e-08	2.08937e-07	5.86592e-07	-1.84227e-07	4.02365e-07	1.14527e-07	-6.44678e-08	5.00590e-08	-1.16209e-07	2.73285e-08	-8.88808e-08	4.06230e-07	-6.11999e-08	3.45031e-07
9.855	9.88702e-07	-1.93190e-07	7.95512e-07	1.42240e-06	9.60300e-07	2.38270e-06	1.33655e-07	-5.04814e-08	8.31737e-08	2.53329e-07	-4.52762e-08	2.08053e-07	5.86815e-07	-1.84297e-07	4.02518e-07	1.14881e-07	-6.46671e-08	5.02138e-08	-1.16597e-07	2.74196e-08	-8.91771e-08	4.07813e-07	-6.14384e-08	3.46375e-07
9.880	9.88123e-07	-1.93077e-07	7.95046e-07	1.42194e-06	9.58991e-07	2.38093e-06	1.33103e-07	-5.02731e-08	8.28304e-08	2.52244e-07	-4.50823e-08	2.07161e-07	5.87028e-07	-1.84364e-07	4.02664e-07	1.15233e-07	-6.48656e-08	5.03679e-08	-1.16984e-07	2.75108e-08	-8.94737e-08	4.09390e-07	-6.16759e-08	3.47714e-07
9.904	9.87526e-07	-1.92960e-07	7.94566e-07	1.42146e-06	9.57671e-07	2.37913e-06	1.32551e-07	-5.00643e-08	8.24865e-08	2.51150e-07	-4.48867e-08	2.06263e-07	5.87233e-07	-1.84428e-07	4.02805e-07	1.15584e-07	-6.50631e-08	5.05213e-08	-1.17372e-07	2.76020e-08	-8.97704e-08	4.10961e-07	-6.19125e-08	3.49048e-07
9.929	9.86911e-07	-1.92840e-07	7.94071e-07	1.42096e-06	9.56339e-07	2.37730e-06	1.31997e-07	-4.98551e-08	8.21418e-08	2.50047e-07	-4.46896e-08	2.05357e-07	5.87430e-07	-1.84490e-07	4.02940e-07	1.15934e-07	-6.52597e-08	5.06739e-08	-1.17760e-07	2.76933e-08	-9.00672e-08	4.12525e-07	-6.21482e-08	3.50377e-07
9.953	9.86277e-07	-1.92716e-07	7.93560e-07	1.42043e-06	9.54995e-07	2.37543e-06	1.31442e-07	-4.96455e-08	8.17965e-08	2.48935e-07	-4.44909e-08	2.04444e-07	5.87617e-07	-1.84549e-07	4.03068e-07	1.16281e-07	-6.54554e-08	5.08259e-08	-1.18149e-07	2.77846e-08	-9.03642e-08	4.14083e-07	-6.23829e-08	3.51700e-07
9.978	9.85625e-07	-1.92589e-07	7.93036e-07	1.41989e-06	9.53641e-07	2.37353e-06	1.30886e-07	-4.94355e-08	8.14504e-08	2.47815e-07	-4.42907e-08	2.03524e-07	5.87796e-07	-1.84605e-07	4.03191e-07	1.16627e-07	-6.56501e-08	5.09771e-08	-1.18537e-07	2.78759e-08	-9.06614e-08	4.15635e-07	-6.26167e-08	3.53018e-07
10.002	9.84954e-07	-1.92458e-07	7.92496e-07	1.41932e-06	9.52275e-07	2.37159e-06	1.30329e-07	-4.92251e-08	8.11037e-08	2.46686e-07	-4.40889e-08	2.02597e-07	5.87965e-07	-1.84658e-07	4.03307e-07	1.16972e-07	-6.58440e-08	5.11276e-08	-1.18926e-07	2.79674e-08	-9.09587e-08	4.17180e-07	-6.28495e-08	3.54331e-07
10.027	9.84265e-07	-1.92323e-07	7.91942e-07	1.41873e-06	9.50898e-07	2.36963e-06	1.29770e-07	-4.90142e-08	8.07563e-08	2.45548e-07	-4.38856e-08	2.01663e-07	5.88126e-07	-1.84709e-07	4.03417e-07	1.17314e-07	-6.60368e-08	5.12773e-08	-1.19315e-07	2.80588e-08	-9.12561e-08	4.18719e-07	-6.30814e-08	3.55638e-07
10.052	9.83557e-07	-1.92185e-07	7.91372e-07	1.41812e-06	9.49509e-07	2.36762e-06	1.29211e-07	-4.88029e-08	8.04082e-08	2.44402e-07	-4.36807e-08	2.00721e-07	5.88278e-07	-1.84757e-07	4.03522e-07	1.17655e-07	-6.62288e-08	5.14264e-08	-1.19704e-07	2.81503e-08	-9.15536e-08	4.20252e-07	-6.33122e-08	3.56939e-07
10.076	9.82832e-07	-1.92043e-07	7.90789e-07	1.41748e-06	9.48110e-07	2.36559e-06	1.28651e-07	-4.85912e-08	8.00594e-08	2.43247e-07	-4.34743e-08	1.99773e-07	5.88422e-07	-1.84802e-07	4.03620e-07	1.17994e-07	-6.64197e-08	5.15747e-08	-1.20093e-07	2.82418e-08	-9.18513e-08	4.21778e-07	-6.35421e-08	3.58236e-07
10.101	9.82088e-07	-1.91898e-07	7.90190e-07	1.41682e-06	9.46700e-07	2.36352e-06	1.28089e-07	-4.83791e-08	7.97099e-08	2.42083e-07	-4.32663e-08	1.98817e-07	5.88556e-07	-1.84844e-07	4.03712e-07	1.18332e-07	-6.66098e-08	5.17222e-08	-1.20482e-07	2.83334e-08	-9.21491e-08	4.23297e-07	-6.37711e-08	3.59526e-07
10.125	9.81325e-07	-1.91749e-07	7.89577e-07	1.41615e-06	9.45279e-07	2.36143e-06	1.27526e-07	-4.81665e-08	7.93597e-08	2.40911e-07	-4.30568e-08	1.97854e-07	5.88682e-07	-1.84883e-07	4.03799e-07	1.18668e-07	-6.67988e-08	5.18690e-08	-1.20872e-07	2.84250e-08	-9.24469e-08	4.24810e-07	-6.39990e-08	3.60811e-07
10.150	9.80545e-07	-1.91596e-07	7.88949e-07	1.41545e-06	9.43847e-07	2.35929e-06	1.26962e-07	-4.79536e-08	7.90088e-08	2.39730e-07	-4.28458e-08	1.96884e-07	5.88799e-07	-1.84920e-07	4.03879e-07	1.19002e-07	-6.69869e-08	5.20151e-08	-1.21261e-07	2.85166e-08	-9.27449e-08	4.26316e-07	-6.42259e-08	3.62091e-07
10.174	9.79746e-07	-1.91440e-07	7.88306e-07	1.41472e-06	9.42405e-07	2.35713e-06	1.26397e-07	-4.77402e-08	7.86573e-08	2.38541e-07	-4.26332e-08	1.95908e-07	5.88907e-07	-1.84954e-07	4.03953e-07	1.19334e-07	-6.71741e-08	5.21604e-08	-1.21651e-07	2.86082e-08	-9.30429e-08	4.27816e-07	-6.44518e-08	3.63364e-07
10.199	9.78929e-07	-1.91281e-07	7.87648e-07	1.41398e-06	9.40951e-07	2.35493e-06	1.25831e-07	-4.75264e-08	7.83050e-08	2.37343e-07	-4.24191e-08	1.94924e-07	5.89007e-07	-1.84985e-07	4.04021e-07	1.19665e-07	-6.73603e-08	5.23050e-08	-1.22041e-07	2.86999e-08	-9.33411e-08	4.29309e-07	-6.46768e-08	3.64632e-07
10.224	9.78094e-07	-1.91117e-07	7.86977e-07	1.41322e-06	9.39488e-07	2.35270e-06	1.25264e-07	-4.73123e-08	7.79521e-08	2.36136e-07	-4.22035e-08	1.93933e-07	5.89098e-07	-1.85014e-07	4.04084e-07	1.19994e-07	-6.75455e-08	5.24488e-08	-1.22431e-07	2.87916e-08	-9.36392e-08	4.30795e-07	-6.49007e-08	3.65895e-07
10.248	9.77241e-07	-1.90951e-07	7.86290e-07	1.41243e-06	9.38013e-07	2.35044e-06	1.24696e-07	-4.70977e-08	7.75986e-08	2.34922e-07	-4.19864e-08	1.92935e-07	5.89180e-07	-1.85040e-07	4.04140e-07	1.20322e-07	-6.77297e-08	5.25918e-08	-1.22821e-07	2.88833e-08	-9.39375e-08	4.32275e-07	-6.51235e-08	3.67151e-07
10.273	9.76369e-07	-1.90780e-07	7.85589e-07	1.41162e-06	9.36528e-07	2.34815e-06	1.24127e-07	-4.68826e-08	7.72443e-08	2.33698e-07	-4.17677e-08	1.91931e-07	5.89253e-07	-1.85063e-07	4.04190e-07	1.20647e-07	-6.79129e-08	5.27341e-08	-1.23211e-07	2.89750e-08	-9.42358e-08	4.33747e-07	-6.53454e-08	3.68402e-07
10.297	9.75480e-07	-1.90607e-07	7.84873e-07	1.41079e-06	9.35033e-07	2.34582e-06	1.23557e-07	-4.66672e-08	7.68894e-08	2.32466e-07	-4.15476e-08	1.90919e-07	5.89318e-07	-1.85083e-07	4.04235e-07	1.20971e-07	-6.80952e-08	5.28756e-08	-1.23601e-07	2.90667e-08	-9.45341e-08	4.35213e-07	-6.55662e-08	3.69647e-07
10.322	9.74572e-07	-1.90429e-07	7.84143e-07	1.40994e-06	9.33527e-07	2.34346e-06	1.22985e-07	-4.64514e-08	7.65338e-08	2.31226e-07	-4.13259e-08	1.89900e-07	5.89374e-07	-1.85101e-07	4.04273e-07	1.21293e-07	-6.82765e-08	5.30164e-08	-1.23991e-07	2.91584e-08	-9.48324e-08	4.36672e-07	-6.57859e-08	3.70886e-07
10.346	9.73646e-07	-1.90248e-07	7.83398e-07	1.40906e-06	9.32012e-07	2.34107e-06	1.22413e-07	-4.62352e-08	7.61775e-08	2.29978e-07	-4.11027e-08	1.88875e-07	5.89421e-07	-1.85115e-07	4.04305e-07	1.21613e-07	-6.84567e-08	5.31564e-08	-1.24381e-07	2.92502e-08	-9.51308e-08	4.38123e-07	-6.60047e-08	3.72119e-07
10.371	9.72703e-07	-1.90064e-07	7.82639e-07	1.40817e-06	9.30486e-07	2.33865e-06	1.21839e-07	-4.60185e-08	7.58206e-08	2.28721e-07	-4.08781e-08	1.87843e-07	5.89459e-07	-1.85128e-07	4.04332e-07	1.21932e-07	-6.86360e-08	5.32956e-08	-1.24771e-07	2.93419e-08	-9.54292e-08	4.39568e-07	-6.62223e-08	3.73346e-07
10.396	9.71741e-07	-1.89876e-07	7.81865e-07	1.40725e-06	9.28950e-07	2.33620e-06	1.21264e-07	-4.58015e-08	7.54629e-08	2.27455e-07	-4.06520e-08	1.86803e-07	5.89489e-07	-1.85137e-07	4.04352e-07	1.22248e-07	-6.88143e-08	5.34340e-08	-1.25161e-07	2.94337e-08	-9.57276e-08	4.41006e-07	-6.64389e-08	3.74567e-07
10.420	9.70761e-07	-1.89685e-07	7.81077e-07	1.40631e-06	9.27403e-07	2.33372e-06	1.20689e-07	-4.55840e-08	7.51047e-08	2.26182e-07	-4.04243e-08	1.85757e-07	5.89511e-07	-1.85144e-07	4.04367e-07	1.22563e-07	-6.89916e-08	5.35717e-08	-1.25551e-07	2.95254e-08	-9.60260e-08	4.42437e-07	-6.66545e-08	3.75782e-07
10.445	9.69764e-07	-1.89490e-07	7.80274e-07	1.40535e-06	9.25847e-07	2.33120e-06	1.20112e-07	-4.53661e-08	7.47457e-08	2.24900e-07	-4.01952e-08	1.84705e-07	5.89523e-07	-1.85148e-07	4.04376e-07	1.22876e-07	-6.91679e-08	5.37086e-08	-1.25942e-07	2.96172e-08	-9.63244e-08	4.43860e-07	-6.68689e-08	3.76991e-07
10.469	9.68748e-07	-1.89291e-07	7.79457e-07	1.40437e-06	9.24281e-07	2.32865e-06	1.19534e-07	-4.51479e-08	7.43861e-08	2.23610e-07	-3.99646e-08	1.83645e-07	5.89527e-07	-1.85149e-07	4.04378e-07	1.23188e-07	-6.93431e-08	5.38447e-08	-1.26332e-07	2.97089e-08	-9.66228e-08	4.45276e-07	-6.70823e-08	3.78194e-07
10.494	9.67715e-07	-1.89089e-07	7.78626e-07	1.40337e-06	9.22705e-07	2.32607e-06	1.18955e-07	-4.49292e-08	7.40258e-08	2.22311e-07	-3.97326e-08	1.82579e-07	5.89523e-07	-1.85147e-07	4.04375e-07	1.23497e-07	-6.95174e-08	5.39800e-08	-1.26722e-07	2.98006e-08	-9.69211e-08	4.46686e-07	-6.72946e-08	3.79391e-07
10.519	9.66664e-07	-1.88884e-07	7.77780e-07	1.40234e-06	9.21120e-07	2.32346e-06	1.18375e-07	-4.47101e-08	7.36648e-08	2.21004e-07	-3.94990e-08	1.81505e-07	5.89510e-07	-1.85143e-07	4.04366e-07	1.23805e-07	-6.96906e-08	5.41145e-08	-1.27112e-07	2.98924e-08	-9.72194e-08	4.48088e-07	-6.75058e-08	3.80582e-07
10.543	9.65595e-07	-1.88675e-07	7.76920e-07	1.40130e-06	9.19525e-07	2.32082e-06	1.17794e-07	-4.44906e-08	7.33032e-08	2.19690e-07	-3.92640e-08	1.80426e-07	5.89488e-07	-1.85136e-07	4.04351e-07	1.24111e-07	-6.98628e-08	5.42482e-08	-1.27502e-07	2.99841e-08	-9.75177e-08	4.49482e-07	-6.77159e-08	3.81766e-07
10.568	9.64508e-07	-1.88463e-07	7.76045e-07	1.40023e-06	9.17920e-07	2.31815e-06	1.17212e-07	-4.42707e-08	7.29409e-08	2.18367e-07	-3.90276e-08	1.79339e-07	5.89457e-07	-1.85127e-07	4.04330e-07	1.24415e-07	-7.00340e-08	5.43811e-08	-1.27892e-07	3.00758e-08	-9.78159e-08	4.50870e-07	-6.79249e-08	3.82945e-07
10.592	9.63404e-07	-1.88247e-07	7.75157e-07	1.39914e-06	9.16305e-07	2.31545e-06	1.16628e-07	-4.40504e-08	7.25779e-08	2.17035e-07	-3.87897e-08	1.78246e-07	5.89418e-07	-1.85115e-07	4.04304e-07	1.24717e-07	-7.02041e-08	5.45132e-08	-1.28281e-07	3.01674e-08	-9.81140e-08	4.52250e-07	-6.81328e-08	3.84117e-07
10.617	9.62281e-07	-1.88028e-07	7.74254e-07	1.39803e-06	9.14682e-07	2.31271e-06	1.16044e-07	-4.38297e-08	7.22143e-08	2.15696e-07	-3.85503e-08	1.77146e-07	5.89371e-07	-1.85100e-07	4.04271e-07	1.25018e-07	-7.03733e-08	5.46446e-08	-1.28671e-07	3.02591e-08	-9.84121e-08	4.53622e-07	-6.83396e-08	3.85283e-07
10.641	9.61142e-07	-1.87805e-07	7.73337e-07	1.39690e-06	9.13048e-07	2.30995e-06	1.15459e-07	-4.36086e-08	7.18500e-08	2.14349e-07	-3.83095e-08	1.76039e-07	5.89315e-07	-1.85082e-07	4.04233e-07	1.25316e-07	-7.05414e-08	5.47751e-08	-1.29061e-07	3.03507e-08	-9.87101e-08	4.54987e-07	-6.85453e-08	3.86442e-07
10.666	9.59984e-07	-1.87579e-07	7.72405e-07	1.39575e-06	9.11406e-07	2.30715e-06	1.14872e-07	-4.33871e-08	7.14851e-08	2.12993e-07	-3.80672e-08	1.74926e-07	5.89251e-07	-1.85062e-07	4.04189e-07	1.25613e-07	-7.07084e-08	5.49048e-08	-1.29450e-07	3.04423e-08	-9.90080e-08	4.56345e-07	-6.87498e-08	3.87595e-07
10.691	9.58809e-07	-1.87349e-07	7.71460e-07	1.39457e-06	9.09754e-07	2.30433e-06	1.14285e-07	-4.31652e-08	7.11194e-08	2.11630e-07	-3.78235e-08	1.73806e-07	5.89178e-07	-1.85039e-07	4.04139e-07	1.25908e-07	-7.08744e-08	5.50337e-08	-1.29840e-07	3.05339e-08	-9.93058e-08	4.57695e-07	-6.89532e-08	3.88742e-07
10.715	9.57616e-07	-1.87116e-07	7.70500e-07	1.39338e-06	9.08093e-07	2.30147e-06	1.13696e-07	-4.29429e-08	7.07531e-08	2.10258e-07	-3.75784e-08	1.72680e-07	5.89096e-07	-1.85013e-07	4.04083e-07	1.26201e-07	-7.10394e-08	5.51618e-08	-1.30229e-07	3.06254e-08	-9.96035e-08	4.59038e-07	-6.91555e-08	3.89882e-07
10.740	9.56406e-07	-1.86880e-07	7.69526e-07	1.39216e-06	9.06423e-07	2.29859e-06	1.13106e-07	-4.27202e-08	7.03862e-08	2.08879e-07	-3.73319e-08	1.71547e-07	5.89006e-07	-1.84985e-07	4.04021e-07	1.26492e-07	-7.12033e-08	5.52891e-08	-1.30618e-07	3.07169e-08	-9.99011e-08	4.60373e-07	-6.93566e-08	3.91016e-07
10.764	9.55178e-07	-1.86640e-07	7.68538e-07	1.39093e-06	9.04744e-07	2.29567e-06	1.12516e-07	-4.24970e-08	7.00185e-08	2.07491e-07	-3.70839e-08	1.70407e-07	5.88908e-07	-1.84954e-07	4.03953e-07	1.26782e-07	-7.13662e-08	5.54156e-08	-1.31007e-07	3.08084e-08	-1.00199e-07	4.61700e-07	-6.95566e-08	3.92144e-07
10.789	9.53933e-07	-1.86396e-07	7.67536e-07	1.38967e-06	9.03056e-07	2.29272e-06	1.11924e-07	-4.22735e-08	6.96502e-08	2.06096e-07	-3.68345e-08	1.69262e-07	5.88801e-07	-1.84921e-07	4.03880e-07	1.27069e-07	-7.15280e-08	5.55412e-08	-1.31396e-07	3.08998e-08	-1.00496e-07	4.63020e-07	-6.97554e-08	3.93265e-07
10.813	9.52670e-07	-1.86150e-07	7.66520e-07	1.38839e-06	9.01359e-07	2.28975e-06	1.11331e-07	-4.20496e-08	6.92813e-08	2.04693e-07	-3.65837e-08	1.68109e-07	5.88686e-07	-1.84885e-07	4.03801e-07	1.27355e-07	-7.16887e-08	5.56660e-08	-1.31784e-07	3.09912e-08	-1.00793e-07	4.64332e-07	-6.99531e-08	3.94379e-07
10.838	9.51390e-07	-1.85900e-07	7.65491e-07	1.38709e-06	8.99653e-07	2.28674e-06	1.10737e-07	-4.18252e-08	6.89116e-08	2.03282e-07	-3.63315e-08	1.66950e-07	5.88562e-07	-1.84846e-07	4.03716e-07	1.27638e-07	-7.18484e-08	5.57900e-08	-1.32173e-07	3.10825e-08	-1.01090e-07	4.65637e-07	-7.01496e-08	3.95487e-07
10.863	9.50093e-07	-1.85646e-07	7.64447e-07	1.38577e-06	8.97939e-07	2.28371e-06	1.10142e-07	-4.16004e-08	6.85413e-08	2.01863e-07	-3.60779e-08	1.65785e-07	5.88430e-07	-1.84804e-07	4.03626e-07	1.27920e-07	-7.20070e-08	5.59132e-08	-1.32561e-07	3.11738e-08	-1.01387e-07	4.66933e-07	-7.03450e-08	3.96588e-07
10.887	9.48778e-07	-1.85389e-07	7.63389e-07	1.38443e-06	8.96216e-07	2.28064e-06	1.09546e-07	-4.13753e-08	6.81703e-08	2.00436e-07	-3.58229e-08	1.64613e-07	5.88290e-07	-1.84760e-07	4.03529e-07	1.28200e-07	-7.21646e-08	5.60355e-08	-1.32949e-07	3.12650e-08	-1.01684e-07	4.68222e-07	-7.05392e-08	3.97683e-07
10.912	9.47446e-07	-1.85129e-07	7.62317e-07	1.38306e-06	8.94484e-07	2.27755e-06	1.08948e-07	-4.11497e-08	6.77987e-08	1.99001e-07	-3.55664e-08	1.63435e-07	5.88141e-07	-1.84713e-07	4.03427e-07	1.28478e-07	-7.23211e-08	5.61571e-08	-1.33336e-07	3.13562e-08	-1.01980e-07	4.69503e-07	-7.07321e-08	3.98771e-07
10.936	9.46096e-07	-1.84865e-07	7.61231e-07	1.38168e-06	8.92744e-07	2.27443e-06	1.08350e-07	-4.09237e-08	6.74263e-08	1.97559e-07	-3.53086e-08	1.62250e-07	5.87984e-07	-1.84664e-07	4.03320e-07	1.28754e-07	-7.24765e-08	5.62777e-08	-1.33724e-07	3.14473e-08	-1.02277e-07	4.70776e-07	-7.09240e-08	3.99853e-07
10.961	9.44730e-07	-1.84598e-07	7.60132e-07	1.38028e-06	8.90996e-07	2.27127e-06	1.07751e-07	-4.06973e-08	6.70533e-08	1.96108e-07	-3.50495e-08	1.61059e-07	5.87818e-07	-1.84612e-07	4.03206e-07	1.29028e-07	-7.26309e-08	5.63976e-08	-1.34111e-07	3.15384e-08	-1.02573e-07	4.72042e-07	-7.11146e-08	4.00927e-07
10.985	9.43346e-07	-1.84328e-07	7.59018e-07	1.37885e-06	8.89239e-07	2.26809e-06	1.07150e-07	-4.04705e-08	6.66797e-08	1.94651e-07	-3.47889e-08	1.59862e-07	5.87645e-07	-1.84558e-07	4.03087e-07	1.29301e-07	-7.27841e-08	5.65166e-08	-1.34498e-07	3.16294e-08	-1.02869e-07	4.73299e-07	-7.13040e-08	4.01995e-07
11.010	9.41945e-07	-1.84054e-07	7.57891e-07	1.37741e-06	8.87474e-07	2.26488e-06	1.06549e-07	-4.02433e-08	6.63053e-08	1.93185e-07	-3.45270e-08	1.58658e-07	5.87463e-07	-1.84500e-07	4.02962e-07	1.29571e-07	-7.29363e-08	5.66347e-08	-1.34885e-07	3.17203e-08	-1.03164e-07	4.74549e-07	-7.14922e-08	4.03056e-07
11.035	9.40527e-07	-1.83777e-07	7.56750e-07	1.37594e-06	8.85700e-07	2.26164e-06	1.05946e-07	-4.00157e-08	6.59303e-08	1.91712e-07	-3.42637e-08	1.57448e-07	5.87272e-07	-1.84441e-07	4.02832e-07	1.29839e-07	-7.30874e-08	5.67521e-08	-1.35271e-07	3.18112e-08	-1.03460e-07	4.75790e-07	-7.16793e-08	4.04111e-07
11.059	9.39092e-07	-1.83497e-07	7.55596e-07	1.37445e-06	8.83919e-07	2.25837e-06	1.05342e-07	-3.97877e-08	6.55546e-08	1.90231e-07	-3.39990e-08	1.56232e-07	5.87074e-07	-1.84378e-07	4.02696e-07	1.30106e-07	-7.32374e-08	5.68686e-08	-1.35657e-07	3.19020e-08	-1.03755e-07	4.77023e-07	-7.18651e-08	4.05158e-07
11.084	9.37640e-07	-1.83213e-07	7.54427e-07	1.37295e-06	8.82129e-07	2.25508e-06	1.04737e-07	-3.95592e-08	6.51782e-08	1.88742e-07	-3.37330e-08	1.55009e-07	5.86867e-07	-1.84313e-07	4.02554e-07	1.30370e-07	-7.33863e-08	5.69842e-08	-1.36043e-07	3.19927e-08	-1.04050e-07	4.78249e-07	-7.20497e-08	4.06199e-07
11.108	9.36171e-07	-1.82926e-07	7.53245e-07	1.37142e-06	8.80332e-07	2.25175e-06	1.04131e-07	-3.93304e-08	6.48011e-08	1.87246e-07	-3.34656e-08	1.53781e-07	5.86652e-07	-1.84246e-07	4.02406e-07	1.30633e-07	-7.35341e-08	5.70990e-08	-1.36428e-07	3.20833e-08	-1.04345e-07	4.79466e-07	-7.22331e-08	4.07233e-07
11.133	9.34685e-07	-1.82635e-07	7.52050e-07	1.36987e-06	8.78526e-07	2.24840e-06	1.03524e-07	-3.91011e-08	6.44234e-08	1.85743e-07	-3.31969e-08	1.52546e-07	5.86429e-07	-1.84176e-07	4.02253e-07	1.30894e-07	-7.36809e-08	5.72129e-08	-1.36813e-07	3.21739e-08	-1.04640e-07	4.80675e-07	-7.24153e-08	4.08260e-07
11.158	9.33182e-07	-1.82342e-07	7.50841e-07	1.36830e-06	8.76713e-07	2.24502e-06	1.02916e-07	-3.88714e-08	6.40449e-08	1.84232e-07	-3.29268e-08	1.51305e-07	5.86198e-07	-1.84103e-07	4.02095e-07	1.31152e-07	-7.38265e-08	5.73260e-08	-1.37198e-07	3.22644e-08	-1.04934e-07	4.81876e-07	-7.25962e-08	4.09280e-07
11.182	9.31663e-07	-1.82045e-07	7.49618e-07	1.36671e-06	8.74892e-07	2.24161e-06	1.02307e-07	-3.86413e-08	6.36658e-08	1.82713e-07	-3.26554e-08	1.50058e-07	5.85959e-07	-1.84028e-07	4.01931e-07	1.31409e-07	-7.39710e-08	5.74382e-08	-1.37583e-07	3.23548e-08	-1.05228e-07	4.83069e-07	-7.27759e-08	4.10293e-07
11.207	9.30126e-07	-1.81745e-07	7.48382e-07	1.36510e-06	8.73064e-07	2.23817e-06	1.01697e-07	-3.84108e-08	6.32860e-08	1.81187e-07	-3.23827e-08	1.48804e-07	5.85711e-07	-1.83950e-07	4.01761e-07	1.31664e-07	-7.41144e-08	5.75496e-08	-1.37967e-07	3.24451e-08	-1.05522e-07	4.84254e-07	-7.29544e-08	4.11300e-07
11.231	9.28573e-07	-1.81441e-07	7.47132e-07	1.36348e-06	8.71227e-07	2.23470e-06	1.01085e-07	-3.81799e-08	6.29055e-08	1.79654e-07	-3.21086e-08	1.47545e-07	5.85456e-07	-1.83870e-07	4.01585e-07	1.31917e-07	-7.42568e-08	5.76601e-08	-1.38350e-07	3.25353e-08	-1.05815e-07	4.85430e-07	-7.31316e-08	4.12299e-07
11.256	9.27003e-07	-1.81134e-07	7.45869e-07	1.36183e-06	8.69384e-07	2.23121e-06	1.00473e-07	-3.79485e-08	6.25243e-08	1.78113e-07	-3.18332e-08	1.46280e-07	5.85192e-07	-1.83787e-07	4.01405e-07	1.32168e-07	-7.43980e-08	5.77697e-08	-1.38734e-07	3.26254e-08	-1.06108e-07	4.86599e-07	-7.33076e-08	4.13291e-07
11.280	9.25416e-07	-1.80824e-07	7.44592e-07	1.36016e-06	8.67532e-07	2.22769e-06	9.98591e-08	-3.77167e-08	6.21424e-08	1.76564e-07	-3.15565e-08	1.45008e-07	5.84920e-07	-1.83702e-07	4.01218e-07	1.32417e-07	-7.45381e-08	5.78785e-08	-1.39116e-07	3.27154e-08	-1.06401e-07	4.87758e-07	-7.34823e-08	4.14276e-07
11.305	9.23813e-07	-1.80511e-07	7.43302e-07	1.35847e-06	8.65674e-07	2.22414e-06	9.92444e-08	-3.74845e-08	6.17599e-08	1.75009e-07	-3.12785e-08	1.43730e-07	5.84640e-07	-1.83614e-07	4.01026e-07	1.32663e-07	-7.46771e-08	5.79864e-08	-1.39499e-07	3.28054e-08	-1.06693e-07	4.88910e-07	-7.36558e-08	4.15254e-07
11.330	9.22193e-07	-1.80195e-07	7.41999e-07	1.35676e-06	8.63808e-07	2.22056e-06	9.86285e-08	-3.72519e-08	6.13766e-08	1.73446e-07	-3.09991e-08	1.42447e-07	5.84353e-07	-1.83524e-07	4.00829e-07	1.32908e-07	-7.48149e-08	5.80935e-08	-1.39881e-07	3.28952e-08	-1.06986e-07	4.90053e-07	-7.38281e-08	4.16225e-07
11.354	9.20557e-07	-1.79875e-07	7.40682e-07	1.35503e-06	8.61935e-07	2.21696e-06	9.80115e-08	-3.70189e-08	6.09926e-08	1.71876e-07	-3.07185e-08	1.41157e-07	5.84057e-07	-1.83431e-07	4.00626e-07	1.33151e-07	-7.49517e-08	5.81997e-08	-1.40262e-07	3.29849e-08	-1.07277e-07	4.91188e-07	-7.39990e-08	4.17189e-07
11.379	9.18904e-07	-1.79552e-07	7.39352e-07	1.35328e-06	8.60054e-07	2.21333e-06	9.73934e-08	-3.67854e-08	6.06080e-08	1.70298e-07	-3.04366e-08	1.39862e-07	5.83753e-07	-1.83335e-07	4.00418e-07	1.33392e-07	-7.50873e-08	5.83050e-08	-1.40643e-07	3.30746e-08	-1.07569e-07	4.92314e-07	-7.41687e-08	4.18146e-07
11.403	9.17234e-07	-1.79226e-07	7.38009e-07	1.35151e-06	8.58167e-07	2.20967e-06	9.67741e-08	-3.65515e-08	6.02226e-08	1.68714e-07	-3.01534e-08	1.38560e-07	5.83441e-07	-1.83238e-07	4.00204e-07	1.33631e-07	-7.52218e-08	5.84094e-08	-1.41024e-07	3.31641e-08	-1.07860e-07	4.93432e-07	-7.43372e-08	4.19095e-07
11.428	9.15548e-07	-1.78896e-07	7.36652e-07	1.34972e-06	8.56273e-07	2.20599e-06	9.61537e-08	-3.63172e-08	5.98365e-08	1.67122e-07	-2.98689e-08	1.37253e-07	5.83122e-07	-1.83137e-07	3.99985e-07	1.33868e-07	-7.53552e-08	5.85130e-08	-1.41404e-07	3.32535e-08	-1.08151e-07	4.94542e-07	-7.45043e-08	4.20038e-07
11.452	9.13846e-07	-1.78564e-07	7.35283e-07	1.34791e-06	8.54371e-07	2.20228e-06	9.55322e-08	-3.60824e-08	5.94498e-08	1.65523e-07	-2.95831e-08	1.35940e-07	5.82794e-07	-1.83034e-07	3.99760e-07	1.34103e-07	-7.54874e-08	5.86157e-08	-1.41784e-07	3.33427e-08	-1.08441e-07	4.95643e-07	-7.46702e-08	4.20973e-07
11.477	9.12128e-07	-1.78228e-07	7.33900e-07	1.34608e-06	8.52463e-07	2.19854e-06	9.49095e-08	-3.58473e-08	5.90623e-08	1.63917e-07	-2.92960e-08	1.34621e-07	5.82459e-07	-1.82929e-07	3.99530e-07	1.34336e-07	-7.56186e-08	5.87175e-08	-1.42163e-07	3.34319e-08	-1.08731e-07	4.96736e-07	-7.48348e-08	4.21901e-07
11.502	9.10393e-07	-1.77889e-07	7.32504e-07	1.34423e-06	8.50549e-07	2.19478e-06	9.42857e-08	-3.56116e-08	5.86741e-08	1.62304e-07	-2.90077e-08	1.33296e-07	5.82116e-07	-1.82821e-07	3.99295e-07	1.34567e-07	-7.57486e-08	5.88185e-08	-1.42542e-07	3.35209e-08	-1.09021e-07	4.97820e-07	-7.49981e-08	4.22821e-07
11.526	9.08642e-07	-1.77547e-07	7.31095e-07	1.34236e-06	8.48627e-07	2.19099e-06	9.36608e-08	-3.53756e-08	5.82852e-08	1.60683e-07	-2.87181e-08	1.31965e-07	5.81765e-07	-1.82711e-07	3.99054e-07	1.34796e-07	-7.58774e-08	5.89185e-08	-1.42920e-07	3.36099e-08	-1.09310e-07	4.98895e-07	-7.51601e-08	4.23735e-07
11.551	9.06875e-07	-1.77201e-07	7.29673e-07	1.34047e-06	8.46699e-07	2.18717e-06	9.30347e-08	-3.51391e-08	5.78956e-08	1.59056e-07	-2.84273e-08	1.30629e-07	5.81406e-07	-1.82598e-07	3.98808e-07	1.35023e-07	-7.60051e-08	5.90177e-08	-1.43297e-07	3.36987e-08	-1.09599e-07	4.99962e-07	-7.53208e-08	4.24641e-07
11.575	9.05091e-07	-1.76853e-07	7.28238e-07	1.33857e-06	8.44764e-07	2.18333e-06	9.24075e-08	-3.49022e-08	5.75053e-08	1.57422e-07	-2.81352e-08	1.29287e-07	5.81039e-07	-1.82483e-07	3.98556e-07	1.35248e-07	-7.61317e-08	5.91160e-08	-1.43674e-07	3.37873e-08	-1.09887e-07	5.01020e-07	-7.54803e-08	4.25540e-07
11.600	9.03292e-07	-1.76501e-07	7.26791e-07	1.33664e-06	8.42823e-07	2.17946e-06	9.17791e-08	-3.46649e-08	5.71142e-08	1.55780e-07	-2.78418e-08	1.27939e-07	5.80665e-07	-1.82365e-07	3.98299e-07	1.35471e-07	-7.62572e-08	5.92134e-08	-1.44051e-07	3.38759e-08	-1.10175e-07	5.02070e-07	-7.56384e-08	4.26431e-07
11.624	9.01476e-07	-1.76147e-07	7.25330e-07	1.33469e-06	8.40875e-07	2.17557e-06	9.11496e-08	-3.44271e-08	5.67225e-08	1.54132e-07	-2.75473e-08	1.26585e-07	5.80283e-07	-1.82245e-07	3.98037e-07	1.35691e-07	-7.63815e-08	5.93099e-08	-1.44427e-07	3.39642e-08	-1.10462e-07	5.03111e-07	-7.57952e-08	4.27315e-07
11.649	8.99645e-07	-1.75789e-07	7.23856e-07	1.33273e-06	8.38922e-07	2.17165e-06	9.05189e-08	-3.41889e-08	5.63300e-08	1.52477e-07	-2.72514e-08	1.25226e-07	5.79893e-07	-1.82123e-07	3.97770e-07	1.35910e-07	-7.65046e-08	5.94055e-08	-1.44802e-07	3.40525e-08	-1.10749e-07	5.04143e-07	-7.59507e-08	4.28192e-07
11.674	8.97797e-07	-1.75428e-07	7.22370e-07	1.33074e-06	8.36961e-07	2.16770e-06	8.98870e-08	-3.39503e-08	5.59368e-08	1.50815e-07	-2.69544e-08	1.23861e-07	5.79495e-07	-1.81998e-07	3.97497e-07	1.36127e-07	-7.66266e-08	5.95003e-08	-1.45177e-07	3.41406e-08	-1.11036e-07	5.05166e-07	-7.61049e-08	4.29061e-07
11.698	8.95934e-07	-1.75064e-07	7.20871e-07	1.32874e-06	8.34995e-07	2.16373e-06	8.92540e-08	-3.37112e-08	5.55428e-08	1.49146e-07	-2.66561e-08	1.22490e-07	5.79090e-07	-1.81871e-07	3.97219e-07	1.36342e-07	-7.67475e-08	5.95941e-08	-1.45551e-07	3.42286e-08	-1.11322e-07	5.06181e-07	-7.62578e-08	4.29923e-07
11.723	8.94055e-07	-1.74696e-07	7.19359e-07	1.32671e-06	8.33023e-07	2.15974e-06	8.86198e-08	-3.34716e-08	5.51482e-08	1.47470e-07	-2.63566e-08	1.21114e-07	5.78677e-07	-1.81741e-07	3.96936e-07	1.36554e-07	-7.68672e-08	5.96871e-08	-1.45924e-07	3.43164e-08	-1.11608e-07	5.07187e-07	-7.64094e-08	4.30778e-07
11.747	8.92160e-07	-1.74326e-07	7.17834e-07	1.32467e-06	8.31045e-07	2.15572e-06	8.79844e-08	-3.32316e-08	5.47528e-08	1.45788e-07	-2.60559e-08	1.19732e-07	5.78257e-07	-1.81609e-07	3.96648e-07	1.36765e-07	-7.69858e-08	5.97792e-08	-1.46297e-07	3.44041e-08	-1.11893e-07	5.08185e-07	-7.65596e-08	4.31625e-07
11.772	8.90249e-07	-1.73953e-07	7.16297e-07	1.32261e-06	8.29060e-07	2.15167e-06	8.73479e-08	-3.29912e-08	5.43567e-08	1.44099e-07	-2.57540e-08	1.18345e-07	5.77829e-07	-1.81475e-07	3.96354e-07	1.36973e-07	-7.71032e-08	5.98703e-08	-1.46669e-07	3.44916e-08	-1.12178e-07	5.09173e-07	-7.67085e-08	4.32464e-07
11.796	8.88323e-07	-1.73576e-07	7.14747e-07	1.32053e-06	8.27070e-07	2.14760e-06	8.67102e-08	-3.27504e-08	5.39598e-08	1.42403e-07	-2.54509e-08	1.16952e-07	5.77393e-07	-1.81338e-07	3.96055e-07	1.37180e-07	-7.72194e-08	5.99606e-08	-1.47041e-07	3.45790e-08	-1.12462e-07	5.10153e-07	-7.68561e-08	4.33297e-07
11.821	8.86381e-07	-1.73197e-07	7.13184e-07	1.31843e-06	8.25074e-07	2.14350e-06	8.60712e-08	-3.25090e-08	5.35622e-08	1.40700e-07	-2.51466e-08	1.15553e-07	5.76950e-07	-1.81199e-07	3.95751e-07	1.37384e-07	-7.73345e-08	6.00500e-08	-1.47412e-07	3.46662e-08	-1.12745e-07	5.11123e-07	-7.70024e-08	4.34121e-07
11.846	8.84423e-07	-1.72814e-07	7.11609e-07	1.31631e-06	8.23073e-07	2.13938e-06	8.54311e-08	-3.22673e-08	5.31639e-08	1.38991e-07	-2.48411e-08	1.14150e-07	5.76500e-07	-1.81057e-07	3.95442e-07	1.37587e-07	-7.74485e-08	6.01384e-08	-1.47782e-07	3.47533e-08	-1.13029e-07	5.12085e-07	-7.71473e-08	4.34938e-07
11.870	8.82450e-07	-1.72429e-07	7.10021e-07	1.31418e-06	8.21065e-07	2.13524e-06	8.47898e-08	-3.20251e-08	5.27648e-08	1.37275e-07	-2.45344e-08	1.12740e-07	5.76042e-07	-1.80914e-07	3.95128e-07	1.37787e-07	-7.75613e-08	6.02260e-08	-1.48151e-07	3.48401e-08	-1.13311e-07	5.13038e-07	-7.72908e-08	4.35748e-07
11.895	8.80462e-07	-1.72040e-07	7.08421e-07	1.31202e-06	8.19053e-07	2.13107e-06	8.41473e-08	-3.17824e-08	5.23650e-08	1.35552e-07	-2.42266e-08	1.11326e-07	5.75576e-07	-1.80767e-07	3.94809e-07	1.37986e-07	-7.76729e-08	6.03127e-08	-1.48520e-07	3.49269e-08	-1.13593e-07	5.13982e-07	-7.74331e-08	4.36549e-07
11.919	8.78458e-07	-1.71649e-07	7.06809e-07	1.30984e-06	8.17034e-07	2.12688e-06	8.35036e-08	-3.15393e-08	5.19644e-08	1.33823e-07	-2.39175e-08	1.09906e-07	5.75103e-07	-1.80619e-07	3.94484e-07	1.38182e-07	-7.77833e-08	6.03985e-08	-1.48888e-07	3.50134e-08	-1.13875e-07	5.14918e-07	-7.75740e-08	4.37344e-07
11.944	8.76438e-07	-1.71254e-07	7.05184e-07	1.30765e-06	8.15011e-07	2.12266e-06	8.28587e-08	-3.12957e-08	5.15631e-08	1.32087e-07	-2.36073e-08	1.08480e-07	5.74623e-07	-1.80468e-07	3.94155e-07	1.38376e-07	-7.78926e-08	6.04833e-08	-1.49255e-07	3.50998e-08	-1.14156e-07	5.15844e-07	-7.77135e-08	4.38130e-07
11.969	8.74403e-07	-1.70857e-07	7.03547e-07	1.30544e-06	8.12982e-07	2.11842e-06	8.22126e-08	-3.10516e-08	5.11610e-08	1.30345e-07	-2.32960e-08	1.07049e-07	5.74135e-07	-1.80315e-07	3.93820e-07	1.38568e-07	-7.80007e-08	6.05673e-08	-1.49622e-07	3.51860e-08	-1.14436e-07	5.16761e-07	-7.78517e-08	4.38909e-07
11.993	8.72353e-07	-1.70456e-07	7.01897e-07	1.30321e-06	8.10948e-07	2.11416e-06	8.15653e-08	-3.08071e-08	5.07582e-08	1.28597e-07	-2.29834e-08	1.05613e-07	5.73640e-07	-1.80159e-07	3.93481e-07	1.38758e-07	-7.81077e-08	6.06503e-08	-1.49988e-07	3.52720e-08	-1.14716e-07	5.17669e-07	-7.79885e-08	4.39681e-07
12.018	8.70288e-07	-1.70052e-07	7.00236e-07	1.30096e-06	8.08908e-07	2.10987e-06	8.09168e-08	-3.05622e-08	5.03546e-08	1.26842e-07	-2.26698e-08	1.04172e-07	5.73138e-07	-1.80002e-07	3.93136e-07	1.38946e-07	-7.82135e-08	6.07325e-08	-1.50353e-07	3.53579e-08	-1.14995e-07	5.18569e-07	-7.81240e-08	4.40445e-07
12.042	8.68208e-07	-1.69646e-07	6.98562e-07	1.29869e-06	8.06864e-07	2.10556e-06	8.02670e-08	-3.03168e-08	4.99502e-08	1.25080e-07	-2.23550e-08	1.02725e-07	5.72628e-07	-1.79841e-07	3.92787e-07	1.39132e-07	-7.83181e-08	6.08137e-08	-1.50717e-07	3.54436e-08	-1.15274e-07	5.19459e-07	-7.82581e-08	4.41201e-07
12.067	8.66112e-07	-1.69236e-07	6.96876e-07	1.29641e-06	8.04814e-07	2.10122e-06	7.96160e-08	-3.00709e-08	4.95451e-08	1.23312e-07	-2.20390e-08	1.01273e-07	5.72111e-07	-1.79679e-07	3.92432e-07	1.39316e-07	-7.84216e-08	6.08941e-08	-1.51081e-07	3.55290e-08	-1.15552e-07	5.20340e-07	-7.83909e-08	4.41949e-07
12.091	8.64001e-07	-1.68824e-07	6.95177e-07	1.29410e-06	8.02760e-07	2.09686e-06	7.89638e-08	-2.98246e-08	4.91392e-08	1.21538e-07	-2.17219e-08	9.98163e-08	5.71587e-07	-1.79515e-07	3.92073e-07	1.39497e-07	-7.85239e-08	6.09735e-08	-1.51443e-07	3.56143e-08	-1.15829e-07	5.21212e-07	-7.85223e-08	4.42690e-07
12.116	8.61876e-07	-1.68409e-07	6.93467e-07	1.29178e-06	8.00701e-07	2.09248e-06	7.83104e-08	-2.95778e-08	4.87326e-08	1.19758e-07	-2.14037e-08	9.83541e-08	5.71056e-07	-1.79348e-07	3.91708e-07	1.39677e-07	-7.86250e-08	6.10520e-08	-1.51805e-07	3.56994e-08	-1.16106e-07	5.22075e-07	-7.86523e-08	4.43423e-07
12.141	8.59735e-07	-1.67990e-07	6.91745e-07	1.28944e-06	7.98637e-07	2.08808e-06	7.76557e-08	-2.93305e-08	4.83252e-08	1.17971e-07	-2.10844e-08	9.68867e-08	5.70517e-07	-1.79179e-07	3.91339e-07	1.39854e-07	-7.87249e-08	6.11296e-08	-1.52166e-07	3.57843e-08	-1.16382e-07	5.22929e-07	-7.87810e-08	4.44148e-07
12.165	8.57580e-07	-1.67569e-07	6.90011e-07	1.28709e-06	7.96568e-07	2.08365e-06	7.69998e-08	-2.90827e-08	4.79170e-08	1.16178e-07	-2.07639e-08	9.54143e-08	5.69972e-07	-1.79007e-07	3.90964e-07	1.40030e-07	-7.88237e-08	6.12063e-08	-1.52527e-07	3.58691e-08	-1.16657e-07	5.23774e-07	-7.89082e-08	4.44866e-07
12.190	8.55410e-07	-1.67145e-07	6.88264e-07	1.28471e-06	7.94495e-07	2.07920e-06	7.63426e-08	-2.88345e-08	4.75081e-08	1.14379e-07	-2.04424e-08	9.39367e-08	5.69419e-07	-1.78834e-07	3.90585e-07	1.40203e-07	-7.89212e-08	6.12820e-08	-1.52886e-07	3.59536e-08	-1.16932e-07	5.24610e-07	-7.90341e-08	4.45576e-07
12.214	8.53225e-07	-1.66718e-07	6.86506e-07	1.28232e-06	7.92417e-07	2.07473e-06	7.56842e-08	-2.85858e-08	4.70983e-08	1.12574e-07	-2.01197e-08	9.24540e-08	5.68859e-07	-1.78658e-07	3.90201e-07	1.40375e-07	-7.90177e-08	6.13569e-08	-1.53244e-07	3.60379e-08	-1.17207e-07	5.25437e-07	-7.91587e-08	4.46278e-07
12.239	8.51025e-07	-1.66288e-07	6.84736e-07	1.27990e-06	7.90334e-07	2.07024e-06	7.50245e-08	-2.83367e-08	4.66878e-08	1.10762e-07	-1.97960e-08	9.09663e-08	5.68292e-07	-1.78480e-07	3.89812e-07	1.40544e-07	-7.91129e-08	6.14308e-08	-1.53602e-07	3.61220e-08	-1.17480e-07	5.26254e-07	-7.92818e-08	4.46972e-07
12.263	8.48810e-07	-1.65856e-07	6.82955e-07	1.27747e-06	7.88247e-07	2.06572e-06	7.43636e-08	-2.80871e-08	4.62765e-08	1.08945e-07	-1.94711e-08	8.94736e-08	5.67718e-07	-1.78299e-07	3.89419e-07	1.40711e-07	-7.92069e-08	6.15039e-08	-1.53959e-07	3.62059e-08	-1.17753e-07	5.27062e-07	-7.94036e-08	4.47659e-07
12.288	8.46581e-07	-1.65420e-07	6.81161e-07	1.27503e-06	7.86156e-07	2.06118e-06	7.37014e-08	-2.78369e-08	4.58644e-08	1.07121e-07	-1.91452e-08	8.79759e-08	5.67137e-07	-1.78117e-07	3.89020e-07	1.40876e-07	-7.92998e-08	6.15760e-08	-1.54315e-07	3.62895e-08	-1.18025e-07	5.27861e-07	-7.95240e-08	4.48337e-07
12.313	8.44338e-07	-1.64982e-07	6.79356e-07	1.27256e-06	7.84061e-07	2.05662e-06	7.30379e-08	-2.75864e-08	4.54516e-08	1.05291e-07	-1.88182e-08	8.64733e-08	5.66549e-07	-1.77932e-07	3.88617e-07	1.41039e-07	-7.93915e-08	6.16472e-08	-1.54669e-07	3.63730e-08	-1.18296e-07	5.28651e-07	-7.96430e-08	4.49008e-07
12.337	8.42080e-07	-1.64541e-07	6.77539e-07	1.27008e-06	7.81961e-07	2.05204e-06	7.23732e-08	-2.73353e-08	4.50379e-08	1.03456e-07	-1.84901e-08	8.49657e-08	5.65955e-07	-1.77746e-07	3.88209e-07	1.41199e-07	-7.94820e-08	6.17175e-08	-1.55023e-07	3.64563e-08	-1.18567e-07	5.29432e-07	-7.97606e-08	4.49671e-07
12.362	8.39807e-07	-1.64096e-07	6.75711e-07	1.26758e-06	7.79857e-07	2.04744e-06	7.17072e-08	-2.70837e-08	4.46234e-08	1.01614e-07	-1.81610e-08	8.34532e-08	5.65353e-07	-1.77557e-07	3.87796e-07	1.41358e-07	-7.95713e-08	6.17868e-08	-1.55377e-07	3.65393e-08	-1.18837e-07	5.30203e-07	-7.98768e-08	4.50326e-07
12.386	8.37520e-07	-1.63650e-07	6.73870e-07	1.26506e-06	7.77750e-07	2.04281e-06	7.10399e-08	-2.68317e-08	4.42082e-08	9.97667e-08	-1.78308e-08	8.19359e-08	5.64744e-07	-1.77365e-07	3.87379e-07	1.41515e-07	-7.96595e-08	6.18553e-08	-1.55729e-07	3.66221e-08	-1.19107e-07	5.30965e-07	-7.99916e-08	4.50974e-07
12.411	8.35219e-07	-1.63200e-07	6.72019e-07	1.26253e-06	7.75638e-07	2.03817e-06	7.03714e-08	-2.65792e-08	4.37922e-08	9.79132e-08	-1.74995e-08	8.04137e-08	5.64129e-07	-1.77172e-07	3.86957e-07	1.41669e-07	-7.97464e-08	6.19228e-08	-1.56080e-07	3.67047e-08	-1.19375e-07	5.31718e-07	-8.01050e-08	4.51613e-07
12.435	8.32903e-07	-1.62747e-07	6.70156e-07	1.25998e-06	7.73522e-07	2.03350e-06	6.97015e-08	-2.63262e-08	4.33753e-08	9.60539e-08	-1.71672e-08	7.88867e-08	5.63506e-07	-1.76977e-07	3.86530e-07	1.41822e-07	-7.98322e-08	6.19894e-08	-1.56430e-07	3.67870e-08	-1.19643e-07	5.32462e-07	-8.02170e-08	4.52245e-07
12.460	8.30574e-07	-1.62292e-07	6.68281e-07	1.25741e-06	7.71403e-07	2.02881e-06	6.90304e-08	-2.60727e-08	4.29577e-08	9.41887e-08	-1.68339e-08	7.73549e-08	5.62877e-07	-1.76779e-07	3.86098e-07	1.41972e-07	-7.99168e-08	6.20551e-08	-1.56779e-07	3.68691e-08	-1.19910e-07	5.33196e-07	-8.03277e-08	4.52868e-07
12.485	8.28230e-07	-1.61834e-07	6.66395e-07	1.25482e-06	7.69280e-07	2.02410e-06	6.83580e-08	-2.58187e-08	4.25392e-08	9.23178e-08	-1.64995e-08	7.58183e-08	5.62242e-07	-1.76579e-07	3.85662e-07	1.42120e-07	-8.00002e-08	6.21198e-08	-1.57127e-07	3.69510e-08	-1.20176e-07	5.33921e-07	-8.04369e-08	4.53484e-07
12.509	8.25872e-07	-1.61374e-07	6.64498e-07	1.25222e-06	7.67153e-07	2.01937e-06	6.76843e-08	-2.55643e-08	4.21200e-08	9.04411e-08	-1.61641e-08	7.42770e-08	5.61599e-07	-1.76378e-07	3.85221e-07	1.42266e-07	-8.00824e-08	6.21837e-08	-1.57475e-07	3.70327e-08	-1.20442e-07	5.34637e-07	-8.05447e-08	4.54092e-07
12.534	8.23500e-07	-1.60910e-07	6.62590e-07	1.24960e-06	7.65023e-07	2.01462e-06	6.70092e-08	-2.53093e-08	4.16999e-08	8.85586e-08	-1.58276e-08	7.27310e-08	5.60950e-07	-1.76174e-07	3.84776e-07	1.42410e-07	-8.01634e-08	6.22466e-08	-1.57821e-07	3.71141e-08	-1.20707e-07	5.35343e-07	-8.06512e-08	4.54692e-07
12.558	8.21114e-07	-1.60444e-07	6.60670e-07	1.24697e-06	7.62889e-07	2.00985e-06	6.63329e-08	-2.50539e-08	4.12790e-08	8.66705e-08	-1.54902e-08	7.11803e-08	5.60294e-07	-1.75968e-07	3.84326e-07	1.42552e-07	-8.02433e-08	6.23086e-08	-1.58166e-07	3.71953e-08	-1.20971e-07	5.36040e-07	-8.07562e-08	4.55284e-07
12.583	8.18714e-07	-1.59975e-07	6.58739e-07	1.24431e-06	7.60752e-07	2.00506e-06	6.56553e-08	-2.47979e-08	4.08573e-08	8.47767e-08	-1.51517e-08	6.96250e-08	5.59631e-07	-1.75760e-07	3.83872e-07	1.42692e-07	-8.03219e-08	6.23697e-08	-1.58510e-07	3.72762e-08	-1.21234e-07	5.36728e-07	-8.08598e-08	4.55868e-07
12.607	8.16300e-07	-1.59503e-07	6.56797e-07	1.24164e-06	7.58611e-07	2.00025e-06	6.49763e-08	-2.45415e-08	4.04348e-08	8.28773e-08	-1.48122e-08	6.80650e-08	5.58962e-07	-1.75549e-07	3.83413e-07	1.42829e-07	-8.03994e-08	6.24298e-08	-1.58853e-07	3.73569e-08	-1.21496e-07	5.37406e-07	-8.09620e-08	4.56444e-07
12.632	8.13873e-07	-1.59029e-07	6.54844e-07	1.23896e-06	7.56467e-07	1.99542e-06	6.42961e-08	-2.42846e-08	4.00115e-08	8.09722e-08	-1.44718e-08	6.65005e-08	5.58286e-07	-1.75337e-07	3.82949e-07	1.42965e-07	-8.04757e-08	6.24890e-08	-1.59195e-07	3.74373e-08	-1.21758e-07	5.38075e-07	-8.10628e-08	4.57013e-07
12.657	8.11432e-07	-1.58552e-07	6.52880e-07	1.23625e-06	7.54320e-07	1.99057e-06	6.36145e-08	-2.40271e-08	3.95874e-08	7.90617e-08	-1.41303e-08	6.49314e-08	5.57604e-07	-1.75123e-07	3.82481e-07	1.43098e-07	-8.05508e-08	6.25473e-08	-1.59536e-07	3.75174e-08	-1.22019e-07	5.38735e-07	-8.11621e-08	4.57573e-07
12.681	8.08977e-07	-1.58072e-07	6.50905e-07	1.23353e-06	7.52170e-07	1.98570e-06	6.29316e-08	-2.37692e-08	3.91624e-08	7.71456e-08	-1.37878e-08	6.33577e-08	5.56915e-07	-1.74907e-07	3.82009e-07	1.43229e-07	-8.06247e-08	6.26047e-08	-1.59876e-07	3.75974e-08	-1.22278e-07	5.39385e-07	-8.12601e-08	4.58125e-07
12.706	8.06508e-07	-1.57590e-07	6.48918e-07	1.23080e-06	7.50016e-07	1.98081e-06	6.22474e-08	-2.35108e-08	3.87366e-08	7.52240e-08	-1.34444e-08	6.17796e-08	5.56220e-07	-1.74688e-07	3.81532e-07	1.43359e-07	-8.06974e-08	6.26612e-08	-1.60215e-07	3.76770e-08	-1.22538e-07	5.40026e-07	-8.13566e-08	4.58670e-07
12.730	8.04026e-07	-1.57105e-07	6.46921e-07	1.22804e-06	7.47860e-07	1.97590e-06	6.15618e-08	-2.32518e-08	3.83100e-08	7.32969e-08	-1.31000e-08	6.01969e-08	5.55518e-07	-1.74468e-07	3.81051e-07	1.43486e-07	-8.07689e-08	6.27167e-08	-1.60552e-07	3.77564e-08	-1.22796e-07	5.40658e-07	-8.14518e-08	4.59206e-07
12.755	8.01531e-07	-1.56617e-07	6.44914e-07	1.22527e-06	7.45701e-07	1.97098e-06	6.08749e-08	-2.29924e-08	3.78825e-08	7.13644e-08	-1.27546e-08	5.86098e-08	5.54810e-07	-1.74246e-07	3.80565e-07	1.43611e-07	-8.08392e-08	6.27714e-08	-1.60889e-07	3.78355e-08	-1.23053e-07	5.41280e-07	-8.15455e-08	4.59734e-07
12.780	7.99022e-07	-1.56127e-07	6.42895e-07	1.22249e-06	7.43539e-07	1.96603e-06	6.01867e-08	-2.27325e-08	3.74542e-08	6.94266e-08	-1.24083e-08	5.70183e-08	5.54096e-07	-1.74021e-07	3.80075e-07	1.43733e-07	-8.09084e-08	6.28251e-08	-1.61224e-07	3.79144e-08	-1.23310e-07	5.41892e-07	-8.16378e-08	4.60255e-07
12.804	7.96500e-07	-1.55634e-07	6.40866e-07	1.21969e-06	7.41374e-07	1.96106e-06	5.94971e-08	-2.24720e-08	3.70251e-08	6.74834e-08	-1.20610e-08	5.54224e-08	5.53375e-07	-1.73795e-07	3.79580e-07	1.43854e-07	-8.09764e-08	6.28778e-08	-1.61558e-07	3.79930e-08	-1.23565e-07	5.42496e-07	-8.17287e-08	4.60767e-07
12.829	7.93964e-07	-1.55139e-07	6.38826e-07	1.21687e-06	7.39206e-07	1.95608e-06	5.88062e-08	-2.22111e-08	3.65952e-08	6.55349e-08	-1.17127e-08	5.38221e-08	5.52648e-07	-1.73566e-07	3.79082e-07	1.43973e-07	-8.10431e-08	6.29297e-08	-1.61891e-07	3.80713e-08	-1.23820e-07	5.43089e-07	-8.18181e-08	4.61271e-07
12.853	7.91416e-07	-1.54641e-07	6.36775e-07	1.21404e-06	7.37036e-07	1.95108e-06	5.81140e-08	-2.19496e-08	3.61644e-08	6.35811e-08	-1.13635e-08	5.22175e-08	5.51914e-07	-1.73336e-07	3.78578e-07	1.44089e-07	-8.11087e-08	6.29806e-08	-1.62223e-07	3.81493e-08	-1.24074e-07	5.43674e-07	-8.19062e-08	4.61768e-07
12.878	7.88854e-07	-1.54140e-07	6.34714e-07	1.21119e-06	7.34864e-07	1.94605e-06	5.74203e-08	-2.16876e-08	3.57327e-08	6.16220e-08	-1.10134e-08	5.06086e-08	5.51175e-07	-1.73104e-07	3.78071e-07	1.44204e-07	-8.11731e-08	6.30306e-08	-1.62554e-07	3.82271e-08	-1.24327e-07	5.44249e-07	-8.19928e-08	4.62256e-07
12.902	7.86279e-07	-1.53637e-07	6.32642e-07	1.20833e-06	7.32689e-07	1.94101e-06	5.67254e-08	-2.14251e-08	3.53003e-08	5.96578e-08	-1.06623e-08	4.89954e-08	5.50429e-07	-1.72870e-07	3.77559e-07	1.44316e-07	-8.12363e-08	6.30797e-08	-1.62883e-07	3.83046e-08	-1.24579e-07	5.44814e-07	-8.20780e-08	4.62736e-07
12.927	7.83691e-07	-1.53131e-07	6.30559e-07	1.20545e-06	7.30511e-07	1.93596e-06	5.60291e-08	-2.11621e-08	3.48669e-08	5.76883e-08	-1.03103e-08	4.73780e-08	5.49677e-07	-1.72633e-07	3.77044e-07	1.44426e-07	-8.12983e-08	6.31278e-08	-1.63211e-07	3.83818e-08	-1.24830e-07	5.45370e-07	-8.21617e-08	4.63208e-07
12.952	7.81090e-07	-1.52623e-07	6.28467e-07	1.20255e-06	7.28331e-07	1.93088e-06	5.53314e-08	-2.08986e-08	3.44328e-08	5.57137e-08	-9.95744e-09	4.57563e-08	5.48919e-07	-1.72395e-07	3.76523e-07	1.44534e-07	-8.13592e-08	6.31751e-08	-1.63538e-07	3.84587e-08	-1.25080e-07	5.45917e-07	-8.22441e-08	4.63673e-07
12.976	7.78476e-07	-1.52113e-07	6.26363e-07	1.19964e-06	7.26149e-07	1.92579e-06	5.46323e-08	-2.06346e-08	3.39977e-08	5.37340e-08	-9.60362e-09	4.41304e-08	5.48154e-07	-1.72155e-07	3.75999e-07	1.44640e-07	-8.14188e-08	6.32214e-08	-1.63864e-07	3.85353e-08	-1.25329e-07	5.46454e-07	-8.23250e-08	4.64129e-07
13.001	7.75849e-07	-1.51599e-07	6.24250e-07	1.19671e-06	7.23965e-07	1.92068e-06	5.39319e-08	-2.03700e-08	3.35619e-08	5.17493e-08	-9.24889e-09	4.25004e-08	5.47384e-07	-1.71913e-07	3.75471e-07	1.44744e-07	-8.14773e-08	6.32668e-08	-1.64189e-07	3.86116e-08	-1.25577e-07	5.46981e-07	-8.24045e-08	4.64577e-07
13.025	7.73210e-07	-1.51084e-07	6.22126e-07	1.19377e-06	7.21778e-07	1.91555e-06	5.32301e-08	-2.01050e-08	3.31252e-08	4.97595e-08	-8.89327e-09	4.08662e-08	5.46607e-07	-1.71669e-07	3.74938e-07	1.44846e-07	-8.15346e-08	6.33113e-08	-1.64512e-07	3.86876e-08	-1.25824e-07	5.47500e-07	-8.24825e-08	4.65017e-07
13.050	7.70558e-07	-1.50565e-07	6.19992e-07	1.19081e-06	7.19590e-07	1.91040e-06	5.25270e-08	-1.98394e-08	3.26876e-08	4.77647e-08	-8.53675e-09	3.92280e-08	5.45825e-07	-1.71424e-07	3.74401e-07	1.44945e-07	-8.15906e-08	6.33548e-08	-1.64834e-07	3.87634e-08	-1.26071e-07	5.48008e-07	-8.25592e-08	4.65449e-07
13.074	7.67893e-07	-1.50045e-07	6.17848e-07	1.18784e-06	7.17400e-07	1.90524e-06	5.18224e-08	-1.95733e-08	3.22492e-08	4.57649e-08	-8.17934e-09	3.75856e-08	5.45036e-07	-1.71176e-07	3.73860e-07	1.45043e-07	-8.16455e-08	6.33975e-08	-1.65155e-07	3.88388e-08	-1.26316e-07	5.48507e-07	-8.26344e-08	4.65873e-07
13.099	7.65215e-07	-1.49521e-07	6.15694e-07	1.18485e-06	7.15207e-07	1.90006e-06	5.11165e-08	-1.93067e-08	3.18099e-08	4.37603e-08	-7.82105e-09	3.59392e-08	5.44242e-07	-1.70926e-07	3.73315e-07	1.45138e-07	-8.16993e-08	6.34392e-08	-1.65474e-07	3.89139e-08	-1.26560e-07	5.48997e-07	-8.27082e-08	4.66289e-07
13.124	7.62525e-07	-1.48996e-07	6.13530e-07	1.18185e-06	7.13013e-07	1.89486e-06	5.04092e-08	-1.90395e-08	3.13697e-08	4.17507e-08	-7.46189e-09	3.42888e-08	5.43441e-07	-1.70675e-07	3.72766e-07	1.45232e-07	-8.17518e-08	6.34800e-08	-1.65792e-07	3.89887e-08	-1.26804e-07	5.49477e-07	-8.27805e-08	4.66697e-07
13.148	7.59823e-07	-1.48468e-07	6.11355e-07	1.17883e-06	7.10818e-07	1.88965e-06	4.97006e-08	-1.87719e-08	3.09287e-08	3.97362e-08	-7.10186e-09	3.26344e-08	5.42635e-07	-1.70422e-07	3.72213e-07	1.45323e-07	-8.18031e-08	6.35198e-08	-1.66109e-07	3.90632e-08	-1.27046e-07	5.49948e-07	-8.28514e-08	4.67097e-07
13.173	7.57108e-07	-1.47937e-07	6.09171e-07	1.17580e-06	7.08620e-07	1.88442e-06	4.89905e-08	-1.85037e-08	3.04868e-08	3.77170e-08	-6.74096e-09	3.09760e-08	5.41823e-07	-1.70167e-07	3.71656e-07	1.45412e-07	-8.18533e-08	6.35588e-08	-1.66425e-07	3.91374e-08	-1.27287e-07	5.50409e-07	-8.29209e-08	4.67489e-07
13.197	7.54381e-07	-1.47404e-07	6.06977e-07	1.17275e-06	7.06421e-07	1.87917e-06	4.82790e-08	-1.82350e-08	3.00441e-08	3.56929e-08	-6.37921e-09	2.93137e-08	5.41005e-07	-1.69910e-07	3.71095e-07	1.45499e-07	-8.19023e-08	6.35968e-08	-1.66739e-07	3.92113e-08	-1.27528e-07	5.50861e-07	-8.29890e-08	4.67872e-07
13.222	7.51642e-07	-1.46869e-07	6.04773e-07	1.16969e-06	7.04220e-07	1.87391e-06	4.75662e-08	-1.79657e-08	2.96005e-08	3.36641e-08	-6.01662e-09	2.76475e-08	5.40181e-07	-1.69651e-07	3.70530e-07	1.45584e-07	-8.19501e-08	6.36339e-08	-1.67052e-07	3.92849e-08	-1.27767e-07	5.51304e-07	-8.30556e-08	4.68248e-07
13.246	7.48891e-07	-1.46332e-07	6.02559e-07	1.16662e-06	7.02018e-07	1.86863e-06	4.68520e-08	-1.76959e-08	2.91560e-08	3.16306e-08	-5.65318e-09	2.59774e-08	5.39352e-07	-1.69391e-07	3.69961e-07	1.45667e-07	-8.19967e-08	6.36701e-08	-1.67363e-07	3.93581e-08	-1.28005e-07	5.51736e-07	-8.31208e-08	4.68616e-07
13.271	7.46127e-07	-1.45792e-07	6.00335e-07	1.16353e-06	6.99815e-07	1.86334e-06	4.61363e-08	-1.74256e-08	2.87107e-08	2.95924e-08	-5.28890e-09	2.43035e-08	5.38517e-07	-1.69128e-07	3.69388e-07	1.45748e-07	-8.20422e-08	6.37054e-08	-1.67673e-07	3.94311e-08	-1.28242e-07	5.52160e-07	-8.31846e-08	4.68975e-07
13.296	7.43351e-07	-1.45249e-07	5.98102e-07	1.16042e-06	6.97610e-07	1.85803e-06	4.54193e-08	-1.71548e-08	2.82645e-08	2.75495e-08	-4.92379e-09	2.26257e-08	5.37676e-07	-1.68864e-07	3.68812e-07	1.45826e-07	-8.20864e-08	6.37398e-08	-1.67982e-07	3.95037e-08	-1.28478e-07	5.52573e-07	-8.32469e-08	4.69327e-07
13.320	7.40564e-07	-1.44705e-07	5.95859e-07	1.15730e-06	6.95404e-07	1.85270e-06	4.47008e-08	-1.68835e-08	2.78174e-08	2.55021e-08	-4.55786e-09	2.09442e-08	5.36829e-07	-1.68598e-07	3.68231e-07	1.45903e-07	-8.21295e-08	6.37733e-08	-1.68289e-07	3.95759e-08	-1.28713e-07	5.52978e-07	-8.33078e-08	4.69670e-07
13.345	7.37764e-07	-1.44158e-07	5.93607e-07	1.15417e-06	6.93197e-07	1.84736e-06	4.39810e-08	-1.66116e-08	2.73694e-08	2.34500e-08	-4.19111e-09	1.92589e-08	5.35977e-07	-1.68331e-07	3.67646e-07	1.45977e-07	-8.21714e-08	6.38058e-08	-1.68595e-07	3.96479e-08	-1.28947e-07	5.53373e-07	-8.33673e-08	4.70005e-07
13.369	7.34953e-07	-1.43608e-07	5.91345e-07	1.15102e-06	6.90988e-07	1.84201e-06	4.32597e-08	-1.63392e-08	2.69206e-08	2.13935e-08	-3.82355e-09	1.75699e-08	5.35119e-07	-1.68061e-07	3.67058e-07	1.46050e-07	-8.22122e-08	6.38374e-08	-1.68900e-07	3.97195e-08	-1.29180e-07	5.53758e-07	-8.34254e-08	4.70333e-07
13.394	7.32130e-07	-1.43057e-07	5.89073e-07	1.14786e-06	6.88779e-07	1.83664e-06	4.25371e-08	-1.60662e-08	2.64709e-08	1.93324e-08	-3.45518e-09	1.58772e-08	5.34256e-07	-1.67790e-07	3.66466e-07	1.46120e-07	-8.22517e-08	6.38682e-08	-1.69203e-07	3.97908e-08	-1.29412e-07	5.54134e-07	-8.34820e-08	4.70652e-07
13.418	7.29295e-07	-1.42503e-07	5.86792e-07	1.14468e-06	6.86569e-07	1.83125e-06	4.18130e-08	-1.57927e-08	2.60203e-08	1.72669e-08	-3.08602e-09	1.41808e-08	5.33387e-07	-1.67517e-07	3.65870e-07	1.46188e-07	-8.22901e-08	6.38980e-08	-1.69505e-07	3.98617e-08	-1.29643e-07	5.54500e-07	-8.35372e-08	4.70963e-07
13.443	7.26448e-07	-1.41946e-07	5.84502e-07	1.14149e-06	6.84358e-07	1.82585e-06	4.10875e-08	-1.55187e-08	2.55688e-08	1.51969e-08	-2.71606e-09	1.24808e-08	5.32513e-07	-1.67243e-07	3.65270e-07	1.46254e-07	-8.23273e-08	6.39269e-08	-1.69805e-07	3.99323e-08	-1.29872e-07	5.54857e-07	-8.35910e-08	4.71266e-07
13.468	7.23590e-07	-1.41388e-07	5.82202e-07	1.13829e-06	6.82146e-07	1.82044e-06	4.03606e-08	-1.52442e-08	2.51165e-08	1.31225e-08	-2.34532e-09	1.07772e-08	5.31633e-07	-1.66967e-07	3.64667e-07	1.46318e-07	-8.23634e-08	6.39549e-08	-1.70103e-07	4.00025e-08	-1.30101e-07	5.55204e-07	-8.36433e-08	4.71561e-07
13.492	7.20721e-07	-1.40827e-07	5.79894e-07	1.13507e-06	6.79933e-07	1.81501e-06	3.96323e-08	-1.49691e-08	2.46632e-08	1.10438e-08	-1.97380e-09	9.07000e-09	5.30748e-07	-1.66689e-07	3.64060e-07	1.46380e-07	-8.23983e-08	6.39819e-08	-1.70401e-07	4.00724e-08	-1.30328e-07	5.55542e-07	-8.36942e-08	4.71848e-07
13.517	7.17840e-07	-1.40264e-07	5.77575e-07	1.13184e-06	6.77719e-07	1.80956e-06	3.89026e-08	-1.46935e-08	2.42091e-08	8.96077e-09	-1.60151e-09	7.35925e-09	5.29858e-07	-1.66409e-07	3.63449e-07	1.46440e-07	-8.24320e-08	6.40081e-08	-1.70696e-07	4.01420e-08	-1.30554e-07	5.55871e-07	-8.37437e-08	4.72127e-07
13.541	7.14947e-07	-1.39699e-07	5.75248e-07	1.12860e-06	6.75505e-07	1.80410e-06	3.81714e-08	-1.44173e-08	2.37541e-08	6.87344e-09	-1.22846e-09	5.64498e-09	5.28962e-07	-1.66127e-07	3.62834e-07	1.46498e-07	-8.24645e-08	6.40334e-08	-1.70991e-07	4.02112e-08	-1.30779e-07	5.56190e-07	-8.37917e-08	4.72398e-07
13.566	7.12044e-07	-1.39132e-07	5.72912e-07	1.12534e-06	6.73291e-07	1.79863e-06	3.74389e-08	-1.41406e-08	2.32982e-08	4.78187e-09	-8.54639e-10	3.92723e-09	5.28061e-07	-1.65844e-07	3.62216e-07	1.46554e-07	-8.24959e-08	6.40577e-08	-1.71283e-07	4.02800e-08	-1.31003e-07	5.56499e-07	-8.38384e-08	4.72661e-07
13.591	7.09129e-07	-1.38562e-07	5.70567e-07	1.12207e-06	6.71075e-07	1.79315e-06	3.67049e-08	-1.38634e-08	2.28415e-08	2.68608e-09	-4.80070e-10	2.20601e-09	5.27154e-07	-1.65560e-07	3.61594e-07	1.46607e-07	-8.25261e-08	6.40812e-08	-1.71575e-07	4.03485e-08	-1.31226e-07	5.56799e-07	-8.38836e-08	4.72916e-07
13.615	7.06203e-07	-1.37991e-07	5.68213e-07	1.11879e-06	6.68860e-07	1.78765e-06	3.59694e-08	-1.35856e-08	2.23838e-08	5.86118e-10	-1.04754e-10	4.81364e-10	5.26243e-07	-1.65273e-07	3.60969e-07	1.46659e-07	-8.25551e-08	6.41037e-08	-1.71864e-07	4.04167e-08	-1.31448e-07	5.57090e-07	-8.39273e-08	4.73163e-07
13.640	7.03266e-07	-1.37417e-07	5.65849e-07	1.11549e-06	6.66644e-07	1.78213e-06	3.52326e-08	-1.33073e-08	2.19253e-08	-1.51798e-09	2.71302e-10	-1.24668e-09	5.25326e-07	-1.64986e-07	3.60340e-07	1.46708e-07	-8.25830e-08	6.41254e-08	-1.72153e-07	4.04844e-08	-1.31668e-07	5.57371e-07	-8.39697e-08	4.73401e-07
13.664	7.00318e-07	-1.36841e-07	5.63477e-07	1.11218e-06	6.64428e-07	1.77661e-06	3.44943e-08	-1.30285e-08	2.14658e-08	-3.62619e-09	6.48090e-10	-2.97810e-09	5.24404e-07	-1.64696e-07	3.59708e-07	1.46756e-07	-8.26097e-08	6.41461e-08	-1.72439e-07	4.05518e-08	-1.31887e-07	5.57643e-07	-8.40106e-08	4.73632e-07
13.689	6.97359e-07	-1.36262e-07	5.61096e-07	1.10886e-06	6.62211e-07	1.77107e-06	3.37546e-08	-1.27491e-08	2.10055e-08	-5.73846e-09	1.02561e-09	-4.71285e-09	5.23476e-07	-1.64405e-07	3.59072e-07	1.46801e-07	-8.26353e-08	6.41660e-08	-1.72724e-07	4.06189e-08	-1.32105e-07	5.57905e-07	-8.40501e-08	4.73855e-07
13.713	6.94389e-07	-1.35682e-07	5.58707e-07	1.10552e-06	6.59995e-07	1.76552e-06	3.30135e-08	-1.24692e-08	2.05443e-08	-7.85476e-09	1.40384e-09	-6.45092e-09	5.22544e-07	-1.64112e-07	3.58432e-07	1.46845e-07	-8.26597e-08	6.41850e-08	-1.73008e-07	4.06855e-08	-1.32322e-07	5.58158e-07	-8.40882e-08	4.74069e-07
13.738	6.91408e-07	-1.35100e-07	5.56309e-07	1.10217e-06	6.57778e-07	1.75995e-06	3.22709e-08	-1.21887e-08	2.00822e-08	-9.97505e-09	1.78279e-09	-8.19226e-09	5.21607e-07	-1.63818e-07	3.57789e-07	1.46886e-07	-8.26830e-08	6.42030e-08	-1.73290e-07	4.07518e-08	-1.32538e-07	5.58401e-07	-8.41249e-08	4.74276e-07
13.763	6.88417e-07	-1.34515e-07	5.53902e-07	1.09881e-06	6.55562e-07	1.75437e-06	3.15269e-08	-1.19077e-08	1.96192e-08	-1.20993e-08	2.16245e-09	-9.93686e-09	5.20665e-07	-1.63522e-07	3.57143e-07	1.46925e-07	-8.27051e-08	6.42202e-08	-1.73570e-07	4.08178e-08	-1.32752e-07	5.58635e-07	-8.41601e-08	4.74475e-07
13.787	6.85415e-07	-1.33929e-07	5.51486e-07	1.09544e-06	6.53345e-07	1.74878e-06	3.07815e-08	-1.16262e-08	1.91554e-08	-1.42275e-08	2.54280e-09	-1.16847e-08	5.19717e-07	-1.63224e-07	3.56493e-07	1.46962e-07	-8.27260e-08	6.42365e-08	-1.73849e-07	4.08833e-08	-1.32965e-07	5.58859e-07	-8.41939e-08	4.74665e-07
13.812	6.82402e-07	-1.33340e-07	5.49062e-07	1.09205e-06	6.51129e-07	1.74318e-06	3.00347e-08	-1.13441e-08	1.86906e-08	-1.63595e-08	2.92386e-09	-1.34357e-08	5.18765e-07	-1.62925e-07	3.55840e-07	1.46998e-07	-8.27458e-08	6.42518e-08	-1.74126e-07	4.09485e-08	-1.33177e-07	5.59074e-07	-8.42263e-08	4.74848e-07
13.836	6.79379e-07	-1.32749e-07	5.46630e-07	1.08866e-06	6.48913e-07	1.73757e-06	2.92864e-08	-1.10614e-08	1.82249e-08	-1.84954e-08	3.30559e-09	-1.51898e-08	5.17808e-07	-1.62624e-07	3.55183e-07	1.47031e-07	-8.27645e-08	6.42663e-08	-1.74401e-07	4.10133e-08	-1.33388e-07	5.59280e-07	-8.42573e-08	4.75023e-07
13.861	6.76345e-07	-1.32156e-07	5.44189e-07	1.08525e-06	6.46697e-07	1.73194e-06	2.85366e-08	-1.07783e-08	1.77584e-08	-2.06351e-08	3.68801e-09	-1.69471e-08	5.16846e-07	-1.62322e-07	3.54523e-07	1.47062e-07	-8.27820e-08	6.42799e-08	-1.74675e-07	4.10777e-08	-1.33598e-07	5.59476e-07	-8.42869e-08	4.75190e-07
13.885	6.73302e-07	-1.31562e-07	5.41740e-07	1.08182e-06	6.44481e-07	1.72630e-06	2.77855e-08	-1.04945e-08	1.72909e-08	-2.27786e-08	4.07111e-09	-1.87075e-08	5.15879e-07	-1.62019e-07	3.53860e-07	1.47091e-07	-8.27984e-08	6.42926e-08	-1.74947e-07	4.11417e-08	-1.33806e-07	5.59663e-07	-8.43150e-08	4.75348e-07
13.910	6.70247e-07	-1.30965e-07	5.39282e-07	1.07839e-06	6.42266e-07	1.72065e-06	2.70329e-08	-1.02103e-08	1.68226e-08	-2.49258e-08	4.45487e-09	-2.04710e-08	5.14907e-07	-1.61713e-07	3.53193e-07	1.47118e-07	-8.28136e-08	6.43044e-08	-1.75218e-07	4.12053e-08	-1.34013e-07	5.59841e-07	-8.43418e-08	4.75499e-07
13.935	6.67183e-07	-1.30366e-07	5.36817e-07	1.07494e-06	6.40051e-07	1.71499e-06	2.62788e-08	-9.92549e-09	1.63533e-08	-2.70768e-08	4.83929e-09	-2.22375e-08	5.13930e-07	-1.61407e-07	3.52524e-07	1.47143e-07	-8.28277e-08	6.43154e-08	-1.75487e-07	4.12685e-08	-1.34218e-07	5.60009e-07	-8.43671e-08	4.75642e-07
13.959	6.64108e-07	-1.29765e-07	5.34343e-07	1.07148e-06	6.37837e-07	1.70932e-06	2.55234e-08	-9.64015e-09	1.58832e-08	-2.92313e-08	5.22437e-09	-2.40070e-08	5.12949e-07	-1.61098e-07	3.51851e-07	1.47166e-07	-8.28406e-08	6.43254e-08	-1.75754e-07	4.13314e-08	-1.34423e-07	5.60168e-07	-8.43910e-08	4.75777e-07
13.984	6.61023e-07	-1.29163e-07	5.31861e-07	1.06801e-06	6.35623e-07	1.70364e-06	2.47664e-08	-9.35427e-09	1.54122e-08	-3.13895e-08	5.61009e-09	-2.57794e-08	5.11963e-07	-1.60789e-07	3.51174e-07	1.47187e-07	-8.28525e-08	6.43346e-08	-1.76020e-07	4.13938e-08	-1.34626e-07	5.60317e-07	-8.44135e-08	4.75904e-07
14.008	6.57929e-07	-1.28558e-07	5.29371e-07	1.06453e-06	6.33410e-07	1.69794e-06	2.40081e-08	-9.06784e-09	1.49403e-08	-3.35513e-08	5.99646e-09	-2.75549e-08	5.10972e-07	-1.60478e-07	3.50495e-07	1.47206e-07	-8.28631e-08	6.43429e-08	-1.76283e-07	4.14559e-08	-1.34828e-07	5.60457e-07	-8.44347e-08	4.76023e-07
14.033	6.54824e-07	-1.27951e-07	5.26873e-07	1.06104e-06	6.31198e-07	1.69224e-06	2.32483e-08	-8.78087e-09	1.44674e-08	-3.57167e-08	6.38346e-09	-2.93332e-08	5.09977e-07	-1.60165e-07	3.49812e-07	1.47223e-07	-8.28727e-08	6.43503e-08	-1.76546e-07	4.15175e-08	-1.35028e-07	5.60588e-07	-8.44544e-08	4.76134e-07
14.057	6.51709e-07	-1.27343e-07	5.24367e-07	1.05753e-06	6.28986e-07	1.68652e-06	2.24871e-08	-8.49336e-09	1.39937e-08	-3.78855e-08	6.77109e-09	-3.11144e-08	5.08977e-07	-1.59851e-07	3.49126e-07	1.47238e-07	-8.28811e-08	6.43569e-08	-1.76806e-07	4.15787e-08	-1.35227e-07	5.60709e-07	-8.44726e-08	4.76237e-07
14.082	6.48585e-07	-1.26732e-07	5.21853e-07	1.05402e-06	6.26776e-07	1.68079e-06	2.17244e-08	-8.20530e-09	1.35191e-08	-4.00578e-08	7.15934e-09	-3.28985e-08	5.07973e-07	-1.59536e-07	3.48437e-07	1.47251e-07	-8.28884e-08	6.43625e-08	-1.77065e-07	4.16396e-08	-1.35425e-07	5.60822e-07	-8.44895e-08	4.76332e-07
14.107	6.45451e-07	-1.26120e-07	5.19331e-07	1.05049e-06	6.24566e-07	1.67506e-06	2.09603e-08	-7.91670e-09	1.30436e-08	-4.22336e-08	7.54820e-09	-3.46854e-08	5.06963e-07	-1.59219e-07	3.47745e-07	1.47262e-07	-8.28946e-08	6.43673e-08	-1.77322e-07	4.17000e-08	-1.35622e-07	5.60924e-07	-8.45050e-08	4.76419e-07
14.131	6.42307e-07	-1.25505e-07	5.16802e-07	1.04695e-06	6.22357e-07	1.66931e-06	2.01948e-08	-7.62756e-09	1.25672e-08	-4.44128e-08	7.93767e-09	-3.64751e-08	5.05950e-07	-1.58900e-07	3.47050e-07	1.47271e-07	-8.28996e-08	6.43712e-08	-1.77577e-07	4.17600e-08	-1.35817e-07	5.61018e-07	-8.45191e-08	4.76499e-07
14.156	6.39154e-07	-1.24889e-07	5.14265e-07	1.04340e-06	6.20149e-07	1.66355e-06	1.94278e-08	-7.33788e-09	1.20900e-08	-4.65953e-08	8.32774e-09	-3.82676e-08	5.04932e-07	-1.58581e-07	3.46351e-07	1.47278e-07	-8.29036e-08	6.43743e-08	-1.77830e-07	4.18196e-08	-1.36011e-07	5.61102e-07	-8.45318e-08	4.76570e-07
14.180	6.35991e-07	-1.24271e-07	5.11720e-07	1.03984e-06	6.17943e-07	1.65779e-06	1.86594e-08	-7.04765e-09	1.16118e-08	-4.87812e-08	8.71841e-09	-4.00628e-08	5.03910e-07	-1.58260e-07	3.45650e-07	1.47283e-07	-8.29064e-08	6.43765e-08	-1.78082e-07	4.18788e-08	-1.36203e-07	5.61177e-07	-8.45431e-08	4.76634e-07
14.205	6.32819e-07	-1.23652e-07	5.09168e-07	1.03627e-06	6.15737e-07	1.65201e-06	1.78896e-08	-6.75689e-09	1.11327e-08	-5.09703e-08	9.10967e-09	-4.18606e-08	5.02883e-07	-1.57937e-07	3.44946e-07	1.47286e-07	-8.29081e-08	6.43778e-08	-1.78332e-07	4.19376e-08	-1.36394e-07	5.61243e-07	-8.45530e-08	4.76690e-07
14.230	6.29638e-07	-1.23030e-07	5.06608e-07	1.03269e-06	6.13533e-07	1.64622e-06	1.71183e-08	-6.46558e-09	1.06527e-08	-5.31627e-08	9.50150e-09	-4.36612e-08	5.01852e-07	-1.57613e-07	3.44239e-07	1.47287e-07	-8.29087e-08	6.43783e-08	-1.78580e-07	4.19959e-08	-1.36584e-07	5.61299e-07	-8.45615e-08	4.76738e-07
14.254	6.26447e-07	-1.22406e-07	5.04041e-07	1.02910e-06	6.11330e-07	1.64043e-06	1.63456e-08	-6.17373e-09	1.01719e-08	-5.53583e-08	9.89391e-09	-4.54644e-08	5.00816e-07	-1.57288e-07	3.43528e-07	1.47286e-07	-8.29082e-08	6.43779e-08	-1.78826e-07	4.20539e-08	-1.36772e-07	5.61347e-07	-8.45686e-08	4.76778e-07
14.279	6.23247e-07	-1.21781e-07	5.01466e-07	1.02549e-06	6.09129e-07	1.63462e-06	1.55715e-08	-5.88133e-09	9.69014e-09	-5.75571e-08	1.02869e-08	-4.72702e-08	4.99777e-07	-1.56961e-07	3.42815e-07	1.47283e-07	-8.29065e-08	6.43766e-08	-1.79071e-07	4.21114e-08	-1.36959e-07	5.61385e-07	-8.45744e-08	4.76810e-07
14.303	6.20038e-07	-1.21154e-07	4.98884e-07	1.02188e-06	6.06928e-07	1.62881e-06	1.47959e-08	-5.58840e-09	9.20750e-09	-5.97590e-08	1.06804e-08	-4.90786e-08	4.98733e-07	-1.56634e-07	3.42099e-07	1.47278e-07	-8.29038e-08	6.43745e-08	-1.79313e-07	4.21684e-08	-1.37145e-07	5.61414e-07	-8.45787e-08	4.76835e-07
14.328	6.16820e-07	-1.20525e-07	4.96295e-07	1.01826e-06	6.04730e-07	1.62299e-06	1.40189e-08	-5.29493e-09	8.72398e-09	-6.19641e-08	1.10745e-08	-5.08895e-08	4.97684e-07	-1.56304e-07	3.41380e-07	1.47271e-07	-8.29000e-08	6.43715e-08	-1.79554e-07	4.22251e-08	-1.37329e-07	5.61433e-07	-8.45817e-08	4.76852e-07
14.352	6.13593e-07	-1.19895e-07	4.93698e-07	1.01462e-06	6.02533e-07	1.61716e-06	1.32405e-08	-5.00091e-09	8.23956e-09	-6.41721e-08	1.14692e-08	-5.27030e-08	4.96632e-07	-1.55974e-07	3.40658e-07	1.47263e-07	-8.28950e-08	6.43677e-08	-1.79793e-07	4.22813e-08	-1.37512e-07	5.61444e-07	-8.45833e-08	4.76861e-07
14.377	6.10357e-07	-1.19262e-07	4.91094e-07	1.01098e-06	6.00337e-07	1.61132e-06	1.24606e-08	-4.70636e-09	7.75425e-09	-6.63833e-08	1.18643e-08	-5.45189e-08	4.95576e-07	-1.55642e-07	3.39933e-07	1.47252e-07	-8.28890e-08	6.43630e-08	-1.80031e-07	4.23371e-08	-1.37694e-07	5.61445e-07	-8.45835e-08	4.76862e-07
14.402	6.07112e-07	-1.18628e-07	4.88483e-07	1.00732e-06	5.98143e-07	1.60547e-06	1.16793e-08	-4.41127e-09	7.26805e-09	-6.85974e-08	1.22601e-08	-5.63373e-08	4.94515e-07	-1.55309e-07	3.39206e-07	1.47239e-07	-8.28819e-08	6.43575e-08	-1.80266e-07	4.23924e-08	-1.37874e-07	5.61437e-07	-8.45823e-08	4.76855e-07
14.426	6.03858e-07	-1.17993e-07	4.85866e-07	1.00366e-06	5.95951e-07	1.59961e-06	1.08966e-08	-4.11564e-09	6.78097e-09	-7.08144e-08	1.26563e-08	-5.81581e-08	4.93450e-07	-1.54975e-07	3.38476e-07	1.47225e-07	-8.28737e-08	6.43511e-08	-1.80500e-07	4.24474e-08	-1.38052e-07	5.61421e-07	-8.45798e-08	4.76841e-07
14.451	6.00596e-07	-1.17355e-07	4.83241e-07	9.99987e-07	5.93761e-07	1.59375e-06	1.01125e-08	-3.81947e-09	6.29300e-09	-7.30344e-08	1.30531e-08	-5.99813e-08	4.92382e-07	-1.54639e-07	3.37743e-07	1.47208e-07	-8.28644e-08	6.43439e-08	-1.80731e-07	4.25018e-08	-1.38229e-07	5.61395e-07	-8.45759e-08	4.76819e-07
14.475	5.97325e-07	-1.16716e-07	4.80609e-07	9.96303e-07	5.91572e-07	1.58788e-06	9.32692e-09	-3.52277e-09	5.80415e-09	-7.52572e-08	1.34503e-08	-6.18069e-08	4.91309e-07	-1.54302e-07	3.37007e-07	1.47190e-07	-8.28540e-08	6.43358e-08	-1.80961e-07	4.25559e-08	-1.38405e-07	5.61359e-07	-8.45706e-08	4.76789e-07
14.500	5.94046e-07	-1.16075e-07	4.77970e-07	9.92610e-07	5.89385e-07	1.58200e-06	8.53994e-09	-3.22553e-09	5.31441e-09	-7.74829e-08	1.38481e-08	-6.36347e-08	4.90232e-07	-1.53964e-07	3.36268e-07	1.47170e-07	-8.28426e-08	6.43270e-08	-1.81189e-07	4.26095e-08	-1.38579e-07	5.61315e-07	-8.45639e-08	4.76751e-07
14.524	5.90758e-07	-1.15433e-07	4.75325e-07	9.88908e-07	5.87201e-07	1.57611e-06	7.75155e-09	-2.92775e-09	4.82380e-09	-7.97113e-08	1.42464e-08	-6.54649e-08	4.89152e-07	-1.53625e-07	3.35527e-07	1.47147e-07	-8.28301e-08	6.43172e-08	-1.81415e-07	4.26626e-08	-1.38752e-07	5.61262e-07	-8.45559e-08	4.76706e-07
14.549	5.87462e-07	-1.14789e-07	4.72673e-07	9.85196e-07	5.85018e-07	1.57021e-06	6.96174e-09	-2.62944e-09	4.33230e-09	-8.19426e-08	1.46452e-08	-6.72974e-08	4.88067e-07	-1.53284e-07	3.34783e-07	1.47123e-07	-8.28165e-08	6.43067e-08	-1.81639e-07	4.27153e-08	-1.38924e-07	5.61200e-07	-8.45465e-08	4.76653e-07
14.574	5.84157e-07	-1.14143e-07	4.70014e-07	9.81475e-07	5.82838e-07	1.56431e-06	6.17051e-09	-2.33060e-09	3.83992e-09	-8.41765e-08	1.50444e-08	-6.91321e-08	4.86979e-07	-1.52942e-07	3.34037e-07	1.47097e-07	-8.28018e-08	6.42953e-08	-1.81861e-07	4.27675e-08	-1.39094e-07	5.61129e-07	-8.45358e-08	4.76593e-07
14.598	5.80844e-07	-1.13496e-07	4.67349e-07	9.77745e-07	5.80659e-07	1.55840e-06	5.37788e-09	-2.03122e-09	3.34666e-09	-8.64131e-08	1.54442e-08	-7.09689e-08	4.85887e-07	-1.52599e-07	3.33288e-07	1.47069e-07	-8.27860e-08	6.42830e-08	-1.82081e-07	4.28193e-08	-1.39262e-07	5.61048e-07	-8.45237e-08	4.76525e-07
14.623	5.77523e-07	-1.12847e-07	4.64677e-07	9.74005e-07	5.78483e-07	1.55249e-06	4.58383e-09	-1.73131e-09	2.85252e-09	-8.86524e-08	1.58444e-08	-7.28080e-08	4.84791e-07	-1.52255e-07	3.32536e-07	1.47039e-07	-8.27692e-08	6.42700e-08	-1.82300e-07	4.28707e-08	-1.39429e-07	5.60959e-07	-8.45102e-08	4.76449e-07
14.647	5.74194e-07	-1.12196e-07	4.61998e-07	9.70257e-07	5.76309e-07	1.54657e-06	3.78838e-09	-1.43087e-09	2.35751e-09	-9.08943e-08	1.62451e-08	-7.46492e-08	4.83692e-07	-1.51910e-07	3.31782e-07	1.47007e-07	-8.27514e-08	6.42561e-08	-1.82516e-07	4.29216e-08	-1.39594e-07	5.60861e-07	-8.44954e-08	4.76365e-07
14.672	5.70858e-07	-1.11544e-07	4.59313e-07	9.66500e-07	5.74137e-07	1.54064e-06	2.99153e-09	-1.12990e-09	1.86163e-09	-9.31387e-08	1.66462e-08	-7.64925e-08	4.82588e-07	-1.51563e-07	3.31025e-07	1.46974e-07	-8.27324e-08	6.42414e-08	-1.82731e-07	4.29720e-08	-1.39759e-07	5.60754e-07	-8.44793e-08	4.76274e-07
14.696	5.67513e-07	-1.10891e-07	4.56622e-07	9.62734e-07	5.71968e-07	1.53470e-06	2.19327e-09	-8.28398e-10	1.36488e-09	-9.53857e-08	1.70478e-08	-7.83379e-08	4.81481e-07	-1.51216e-07	3.30266e-07	1.46938e-07	-8.27125e-08	6.42259e-08	-1.82943e-07	4.30220e-08	-1.39921e-07	5.60637e-07	-8.44618e-08	4.76176e-07
14.721	5.64160e-07	-1.10236e-07	4.53924e-07	9.58959e-07	5.69801e-07	1.52876e-06	1.39362e-09	-5.26370e-10	8.67252e-10	-9.76352e-08	1.74498e-08	-8.01853e-08	4.80371e-07	-1.50867e-07	3.29504e-07	1.46901e-07	-8.26914e-08	6.42096e-08	-1.83154e-07	4.30715e-08	-1.40082e-07	5.60512e-07	-8.44430e-08	4.76069e-07
14.746	5.60800e-07	-1.09579e-07	4.51221e-07	9.55176e-07	5.67637e-07	1.52281e-06	5.92574e-10	-2.23815e-10	3.68759e-10	-9.98871e-08	1.78523e-08	-8.20348e-08	4.79257e-07	-1.50517e-07	3.28740e-07	1.46862e-07	-8.26693e-08	6.41924e-08	-1.83362e-07	4.31205e-08	-1.40242e-07	5.60378e-07	-8.44228e-08	4.75956e-07
14.770	5.57431e-07	-1.08921e-07	4.48511e-07	9.51385e-07	5.65475e-07	1.51686e-06	-2.09865e-10	7.92660e-11	-1.30599e-10	-1.02141e-07	1.82552e-08	-8.38862e-08	4.78139e-07	-1.50166e-07	3.27973e-07	1.46821e-07	-8.26462e-08	6.41745e-08	-1.83569e-07	4.31691e-08	-1.40400e-07	5.60236e-07	-8.44013e-08	4.75834e-07
14.795	5.54056e-07	-1.08261e-07	4.45794e-07	9.47585e-07	5.63316e-07	1.51090e-06	-1.01369e-09	3.82871e-10	-6.30822e-10	-1.04398e-07	1.86585e-08	-8.57395e-08	4.77018e-07	-1.49814e-07	3.27204e-07	1.46778e-07	-8.26220e-08	6.41557e-08	-1.83773e-07	4.32172e-08	-1.40556e-07	5.60084e-07	-8.43784e-08	4.75706e-07
14.819	5.50672e-07	-1.07600e-07	4.43072e-07	9.43777e-07	5.61160e-07	1.50494e-06	-1.81890e-09	6.86999e-10	-1.13191e-09	-1.06657e-07	1.90623e-08	-8.75948e-08	4.75893e-07	-1.49461e-07	3.26433e-07	1.46733e-07	-8.25968e-08	6.41361e-08	-1.83976e-07	4.32649e-08	-1.40711e-07	5.59924e-07	-8.43543e-08	4.75569e-07
14.844	5.47282e-07	-1.06938e-07	4.40344e-07	9.39961e-07	5.59006e-07	1.49897e-06	-2.62550e-09	9.91648e-10	-1.63385e-09	-1.08918e-07	1.94664e-08	-8.94520e-08	4.74765e-07	-1.49106e-07	3.25659e-07	1.46686e-07	-8.25706e-08	6.41158e-08	-1.84176e-07	4.33120e-08	-1.40864e-07	5.59754e-07	-8.43288e-08	4.75426e-07
14.868	5.43884e-07	-1.06274e-07	4.37610e-07	9.36137e-07	5.56855e-07	1.49299e-06	-3.43347e-09	1.29682e-09	-2.13665e-09	-1.11182e-07	1.98710e-08	-9.13110e-08	4.73633e-07	-1.48751e-07	3.24882e-07	1.46638e-07	-8.25433e-08	6.40946e-08	-1.84375e-07	4.33587e-08	-1.41016e-07	5.59576e-07	-8.43019e-08	4.75274e-07
14.893	5.40478e-07	-1.05608e-07	4.34870e-07	9.32305e-07	5.54707e-07	1.48701e-06	-4.24281e-09	1.60251e-09	-2.64030e-09	-1.13448e-07	2.02760e-08	-9.31719e-08	4.72498e-07	-1.48394e-07	3.24104e-07	1.46588e-07	-8.25150e-08	6.40726e-08	-1.84572e-07	4.34050e-08	-1.41167e-07	5.59389e-07	-8.42738e-08	4.75116e-07
14.918	5.37065e-07	-1.04941e-07	4.32124e-07	9.28466e-07	5.52561e-07	1.48103e-06	-5.05352e-09	1.90871e-09	-3.14481e-09	-1.15716e-07	2.06813e-08	-9.50345e-08	4.71360e-07	-1.48037e-07	3.23323e-07	1.46536e-07	-8.24857e-08	6.40498e-08	-1.84766e-07	4.34507e-08	-1.41315e-07	5.59194e-07	-8.42443e-08	4.74949e-07
14.942	5.33646e-07	-1.04273e-07	4.29372e-07	9.24618e-07	5.50419e-07	1.47504e-06	-5.86560e-09	2.21543e-09	-3.65017e-09	-1.17986e-07	2.10870e-08	-9.68989e-08	4.70218e-07	-1.47678e-07	3.22540e-07	1.46482e-07	-8.24554e-08	6.40263e-08	-1.84959e-07	4.34960e-08	-1.41463e-07	5.58989e-07	-8.42135e-08	4.74776e-07
14.967	5.30219e-07	-1.03604e-07	4.26615e-07	9.20763e-07	5.48280e-07	1.46904e-06	-6.67904e-09	2.52267e-09	-4.15637e-09	-1.20258e-07	2.14931e-08	-9.87650e-08	4.69074e-07	-1.47319e-07	3.21755e-07	1.46426e-07	-8.24240e-08	6.40019e-08	-1.85149e-07	4.35408e-08	-1.41608e-07	5.58776e-07	-8.41814e-08	4.74595e-07
14.991	5.26785e-07	-1.02933e-07	4.23852e-07	9.16901e-07	5.46143e-07	1.46304e-06	-7.49383e-09	2.83042e-09	-4.66342e-09	-1.22532e-07	2.18996e-08	-1.00633e-07	4.67925e-07	-1.46958e-07	3.20967e-07	1.46368e-07	-8.23917e-08	6.39768e-08	-1.85338e-07	4.35851e-08	-1.41753e-07	5.58555e-07	-8.41480e-08	4.74407e-07
15.016	5.23344e-07	-1.02260e-07	4.21084e-07	9.13032e-07	5.44010e-07	1.45704e-06	-8.30998e-09	3.13867e-09	-5.17131e-09	-1.24809e-07	2.23064e-08	-1.02502e-07	4.66774e-07	-1.46597e-07	3.20178e-07	1.46309e-07	-8.23583e-08	6.39509e-08	-1.85524e-07	4.36289e-08	-1.41895e-07	5.58324e-07	-8.41133e-08	4.74211e-07
15.041	5.19897e-07	-1.01587e-07	4.18310e-07	9.09155e-07	5.41880e-07	1.45104e-06	-9.12747e-09	3.44744e-09	-5.68004e-09	-1.27087e-07	2.27136e-08	-1.04373e-07	4.65620e-07	-1.46234e-07	3.19386e-07	1.46248e-07	-8.23239e-08	6.39242e-08	-1.85708e-07	4.36723e-08	-1.42036e-07	5.58085e-07	-8.40773e-08	4.74008e-07
15.065	5.16442e-07	-1.00912e-07	4.15531e-07	9.05271e-07	5.39753e-07	1.44502e-06	-9.94631e-09	3.75671e-09	-6.18960e-09	-1.29367e-07	2.31212e-08	-1.06246e-07	4.64462e-07	-1.45871e-07	3.18592e-07	1.46185e-07	-8.22885e-08	6.38967e-08	-1.85891e-07	4.37152e-08	-1.42175e-07	5.57838e-07	-8.40400e-08	4.73798e-07
15.090	5.12981e-07	-1.00235e-07	4.12746e-07	9.01380e-07	5.37630e-07	1.43901e-06	-1.07665e-08	4.06649e-09	-6.69999e-09	-1.31649e-07	2.35290e-08	-1.08120e-07	4.63302e-07	-1.45506e-07	3.17796e-07	1.46121e-07	-8.22522e-08	6.38685e-08	-1.86071e-07	4.37575e-08	-1.42313e-07	5.57582e-07	-8.40015e-08	4.73580e-07
15.114	5.09514e-07	-9.95579e-08	4.09956e-07	8.97483e-07	5.35510e-07	1.43299e-06	-1.15880e-08	4.37677e-09	-7.21121e-09	-1.33933e-07	2.39373e-08	-1.09996e-07	4.62138e-07	-1.45141e-07	3.16997e-07	1.46054e-07	-8.22148e-08	6.38395e-08	-1.86249e-07	4.37994e-08	-1.42449e-07	5.57317e-07	-8.39616e-08	4.73355e-07
15.139	5.06040e-07	-9.88791e-08	4.07161e-07	8.93578e-07	5.33393e-07	1.42697e-06	-1.24108e-08	4.68755e-09	-7.72326e-09	-1.36219e-07	2.43458e-08	-1.11874e-07	4.60971e-07	-1.44774e-07	3.16197e-07	1.45986e-07	-8.21765e-08	6.38097e-08	-1.86425e-07	4.38408e-08	-1.42584e-07	5.57044e-07	-8.39204e-08	4.73123e-07
15.163	5.02559e-07	-9.81990e-08	4.04360e-07	8.89667e-07	5.31279e-07	1.42095e-06	-1.32350e-08	4.99884e-09	-8.23613e-09	-1.38507e-07	2.47546e-08	-1.13752e-07	4.59801e-07	-1.44407e-07	3.15395e-07	1.45916e-07	-8.21371e-08	6.37792e-08	-1.86599e-07	4.38817e-08	-1.42717e-07	5.56762e-07	-8.38780e-08	4.72884e-07
15.188	4.99072e-07	-9.75176e-08	4.01555e-07	8.85749e-07	5.29169e-07	1.41492e-06	-1.40604e-08	5.31061e-09	-8.74982e-09	-1.40796e-07	2.51638e-08	-1.15632e-07	4.58629e-07	-1.44038e-07	3.14590e-07	1.45845e-07	-8.20968e-08	6.37478e-08	-1.86771e-07	4.39221e-08	-1.42849e-07	5.56472e-07	-8.38342e-08	4.72638e-07
15.213	4.95579e-07	-9.68351e-08	3.98744e-07	8.81825e-07	5.27063e-07	1.40889e-06	-1.48872e-08	5.62289e-09	-9.26432e-09	-1.43087e-07	2.55733e-08	-1.17514e-07	4.57453e-07	-1.43669e-07	3.13784e-07	1.45771e-07	-8.20555e-08	6.37158e-08	-1.86940e-07	4.39620e-08	-1.42978e-07	5.56173e-07	-8.37892e-08	4.72384e-07
15.237	4.92080e-07	-9.61513e-08	3.95928e-07	8.77895e-07	5.24960e-07	1.40285e-06	-1.57153e-08	5.93565e-09	-9.77964e-09	-1.45380e-07	2.59831e-08	-1.19397e-07	4.56275e-07	-1.43299e-07	3.12976e-07	1.45696e-07	-8.20132e-08	6.36830e-08	-1.87108e-07	4.40014e-08	-1.43107e-07	5.55866e-07	-8.37430e-08	4.72123e-07
15.262	4.88574e-07	-9.54663e-08	3.93108e-07	8.73958e-07	5.22861e-07	1.39682e-06	-1.65447e-08	6.24890e-09	-1.02958e-08	-1.47674e-07	2.63931e-08	-1.21281e-07	4.55094e-07	-1.42928e-07	3.12165e-07	1.45619e-07	-8.19700e-08	6.36494e-08	-1.87273e-07	4.40403e-08	-1.43233e-07	5.55550e-07	-8.36954e-08	4.71855e-07
15.286	4.85063e-07	-9.47802e-08	3.90282e-07	8.70015e-07	5.20765e-07	1.39078e-06	-1.73753e-08	6.56265e-09	-1.08127e-08	-1.49970e-07	2.68035e-08	-1.23167e-07	4.53909e-07	-1.42556e-07	3.11353e-07	1.45541e-07	-8.19258e-08	6.36151e-08	-1.87437e-07	4.40788e-08	-1.43358e-07	5.55226e-07	-8.36466e-08	4.71580e-07
15.311	4.81545e-07	-9.40929e-08	3.87452e-07	8.66067e-07	5.18674e-07	1.38474e-06	-1.82073e-08	6.87687e-09	-1.13304e-08	-1.52268e-07	2.72141e-08	-1.25054e-07	4.52723e-07	-1.42184e-07	3.10539e-07	1.45461e-07	-8.18807e-08	6.35800e-08	-1.87598e-07	4.41167e-08	-1.43481e-07	5.54894e-07	-8.35966e-08	4.71298e-07
15.335	4.78022e-07	-9.34044e-08	3.84617e-07	8.62112e-07	5.16586e-07	1.37870e-06	-1.90405e-08	7.19158e-09	-1.18489e-08	-1.54567e-07	2.76250e-08	-1.26942e-07	4.51533e-07	-1.41810e-07	3.09723e-07	1.45379e-07	-8.18346e-08	6.35442e-08	-1.87757e-07	4.41541e-08	-1.43603e-07	5.54554e-07	-8.35452e-08	4.71008e-07
15.360	4.74492e-07	-9.27148e-08	3.81778e-07	8.58152e-07	5.14501e-07	1.37265e-06	-1.98750e-08	7.50677e-09	-1.23682e-08	-1.56867e-07	2.80361e-08	-1.28831e-07	4.50341e-07	-1.41436e-07	3.08905e-07	1.45295e-07	-8.17875e-08	6.35077e-08	-1.87914e-07	4.41910e-08	-1.43723e-07	5.54205e-07	-8.34927e-08	4.70712e-07
15.385	4.70957e-07	-9.20241e-08	3.78933e-07	8.54186e-07	5.12421e-07	1.36661e-06	-2.07108e-08	7.82244e-09	-1.28883e-08	-1.59169e-07	2.84475e-08	-1.30722e-07	4.49146e-07	-1.41060e-07	3.08086e-07	1.45210e-07	-8.17395e-08	6.34704e-08	-1.88069e-07	4.42274e-08	-1.43841e-07	5.53847e-07	-8.34389e-08	4.70409e-07
15.409	4.67417e-07	-9.13322e-08	3.76085e-07	8.50214e-07	5.10345e-07	1.36056e-06	-2.15478e-08	8.13858e-09	-1.34092e-08	-1.61473e-07	2.88592e-08	-1.32613e-07	4.47948e-07	-1.40684e-07	3.07264e-07	1.45123e-07	-8.16905e-08	6.34324e-08	-1.88221e-07	4.42633e-08	-1.43958e-07	5.53482e-07	-8.33838e-08	4.70098e-07
15.434	4.63871e-07	-9.06393e-08	3.73231e-07	8.46237e-07	5.08272e-07	1.35451e-06	-2.23860e-08	8.45519e-09	-1.39309e-08	-1.63777e-07	2.92711e-08	-1.34506e-07	4.46748e-07	-1.40307e-07	3.06441e-07	1.45034e-07	-8.16407e-08	6.33937e-08	-1.88372e-07	4.42986e-08	-1.44073e-07	5.53108e-07	-8.33275e-08	4.69781e-07
15.458	4.60319e-07	-8.99453e-08	3.70374e-07	8.42255e-07	5.06204e-07	1.34846e-06	-2.32255e-08	8.77227e-09	-1.44533e-08	-1.66083e-07	2.96832e-08	-1.36400e-07	4.45546e-07	-1.39930e-07	3.05616e-07	1.44944e-07	-8.15899e-08	6.33542e-08	-1.88520e-07	4.43335e-08	-1.44187e-07	5.52727e-07	-8.32700e-08	4.69457e-07
15.483	4.56762e-07	-8.92503e-08	3.67512e-07	8.38267e-07	5.04140e-07	1.34241e-06	-2.40663e-08	9.08982e-09	-1.49765e-08	-1.68390e-07	3.00956e-08	-1.38295e-07	4.44340e-07	-1.39551e-07	3.04789e-07	1.44852e-07	-8.15381e-08	6.33140e-08	-1.88666e-07	4.43679e-08	-1.44298e-07	5.52337e-07	-8.32112e-08	4.69125e-07
15.507	4.53200e-07	-8.85542e-08	3.64645e-07	8.34275e-07	5.02080e-07	1.33635e-06	-2.49082e-08	9.40783e-09	-1.55004e-08	-1.70699e-07	3.05081e-08	-1.40191e-07	4.43133e-07	-1.39172e-07	3.03961e-07	1.44759e-07	-8.14854e-08	6.32731e-08	-1.88810e-07	4.44017e-08	-1.44408e-07	5.51938e-07	-8.31513e-08	4.68787e-07
15.532	4.49632e-07	-8.78571e-08	3.61775e-07	8.30277e-07	5.00024e-07	1.33030e-06	-2.57514e-08	9.72629e-09	-1.60251e-08	-1.73008e-07	3.09209e-08	-1.42088e-07	4.41923e-07	-1.38792e-07	3.03131e-07	1.44663e-07	-8.14319e-08	6.32315e-08	-1.88952e-07	4.44351e-08	-1.44517e-07	5.51532e-07	-8.30901e-08	4.68442e-07
15.557	4.46059e-07	-8.71590e-08	3.58900e-07	8.26275e-07	4.97972e-07	1.32425e-06	-2.65958e-08	1.00452e-08	-1.65506e-08	-1.75319e-07	3.13339e-08	-1.43985e-07	4.40710e-07	-1.38411e-07	3.02299e-07	1.44567e-07	-8.13774e-08	6.31892e-08	-1.89091e-07	4.44679e-08	-1.44624e-07	5.51118e-07	-8.30277e-08	4.68090e-07
15.581	4.42481e-07	-8.64599e-08	3.56021e-07	8.22268e-07	4.95924e-07	1.31819e-06	-2.74414e-08	1.03646e-08	-1.70768e-08	-1.77631e-07	3.17471e-08	-1.45884e-07	4.39495e-07	-1.38029e-07	3.01466e-07	1.44468e-07	-8.13219e-08	6.31462e-08	-1.89229e-07	4.45002e-08	-1.44729e-07	5.50696e-07	-8.29640e-08	4.67732e-07
15.606	4.38898e-07	-8.57598e-08	3.53139e-07	8.18256e-07	4.93881e-07	1.31214e-06	-2.82882e-08	1.06844e-08	-1.76038e-08	-1.79944e-07	3.21605e-08	-1.47783e-07	4.38278e-07	-1.37647e-07	3.00631e-07	1.44368e-07	-8.12656e-08	6.31024e-08	-1.89364e-07	4.45320e-08	-1.44832e-07	5.50265e-07	-8.28992e-08	4.67366e-07
15.630	4.35311e-07	-8.50588e-08	3.50252e-07	8.14240e-07	4.91842e-07	1.30608e-06	-2.91362e-08	1.10047e-08	-1.81315e-08	-1.82258e-07	3.25740e-08	-1.49684e-07	4.37059e-07	-1.37264e-07	2.99795e-07	1.44266e-07	-8.12084e-08	6.30580e-08	-1.89497e-07	4.45632e-08	-1.44934e-07	5.49827e-07	-8.28332e-08	4.66994e-07
15.655	4.31718e-07	-8.43568e-08	3.47361e-07	8.10219e-07	4.89808e-07	1.30003e-06	-2.99853e-08	1.13254e-08	-1.86599e-08	-1.84573e-07	3.29878e-08	-1.51585e-07	4.35837e-07	-1.36880e-07	2.98956e-07	1.44163e-07	-8.11503e-08	6.30129e-08	-1.89628e-07	4.45940e-08	-1.45034e-07	5.49381e-07	-8.27659e-08	4.66615e-07
15.679	4.28121e-07	-8.36538e-08	3.44467e-07	8.06194e-07	4.87778e-07	1.29397e-06	-3.08356e-08	1.16466e-08	-1.91890e-08	-1.86889e-07	3.34017e-08	-1.53487e-07	4.34613e-07	-1.36496e-07	2.98117e-07	1.44058e-07	-8.10913e-08	6.29671e-08	-1.89756e-07	4.46242e-08	-1.45132e-07	5.48926e-07	-8.26975e-08	4.66229e-07
15.704	4.24518e-07	-8.29500e-08	3.41568e-07	8.02165e-07	4.85752e-07	1.28792e-06	-3.16871e-08	1.19682e-08	-1.97189e-08	-1.89205e-07	3.38157e-08	-1.55390e-07	4.33387e-07	-1.36111e-07	2.97276e-07	1.43952e-07	-8.10314e-08	6.29206e-08	-1.89883e-07	4.46539e-08	-1.45229e-07	5.48464e-07	-8.26279e-08	4.65837e-07
15.729	4.20912e-07	-8.22452e-08	3.38667e-07	7.98132e-07	4.83731e-07	1.28186e-06	-3.25397e-08	1.22902e-08	-2.02495e-08	-1.91523e-07	3.42300e-08	-1.57293e-07	4.32158e-07	-1.35725e-07	2.96433e-07	1.43844e-07	-8.09706e-08	6.28734e-08	-1.90007e-07	4.46831e-08	-1.45324e-07	5.47994e-07	-8.25571e-08	4.65437e-07
15.753	4.17301e-07	-8.15396e-08	3.35761e-07	7.94094e-07	4.81715e-07	1.27581e-06	-3.33934e-08	1.26127e-08	-2.07808e-08	-1.93841e-07	3.46443e-08	-1.59197e-07	4.30928e-07	-1.35339e-07	2.95589e-07	1.43735e-07	-8.09090e-08	6.28255e-08	-1.90128e-07	4.47117e-08	-1.45417e-07	5.47517e-07	-8.24851e-08	4.65032e-07
15.778	4.13685e-07	-8.08331e-08	3.32852e-07	7.90053e-07	4.79703e-07	1.26976e-06	-3.42483e-08	1.29356e-08	-2.13128e-08	-1.96161e-07	3.50588e-08	-1.61102e-07	4.29695e-07	-1.34951e-07	2.94744e-07	1.43623e-07	-8.08465e-08	6.27770e-08	-1.90248e-07	4.47399e-08	-1.45508e-07	5.47031e-07	-8.24120e-08	4.64619e-07
15.802	4.10065e-07	-8.01258e-08	3.29939e-07	7.86008e-07	4.77696e-07	1.26370e-06	-3.51043e-08	1.32589e-08	-2.18454e-08	-1.98481e-07	3.54734e-08	-1.63007e-07	4.28460e-07	-1.34564e-07	2.93897e-07	1.43511e-07	-8.07831e-08	6.27278e-08	-1.90365e-07	4.47675e-08	-1.45598e-07	5.46538e-07	-8.23376e-08	4.64200e-07
15.827	4.06441e-07	-7.94176e-08	3.27023e-07	7.81960e-07	4.75694e-07	1.25765e-06	-3.59614e-08	1.35826e-08	-2.23788e-08	-2.00801e-07	3.58882e-08	-1.64913e-07	4.27224e-07	-1.34175e-07	2.93048e-07	1.43397e-07	-8.07189e-08	6.26779e-08	-1.90481e-07	4.47946e-08	-1.45686e-07	5.46037e-07	-8.22622e-08	4.63775e-07
15.852	4.02812e-07	-7.87086e-08	3.24103e-07	7.77908e-07	4.73696e-07	1.25160e-06	-3.68196e-08	1.39067e-08	-2.29129e-08	-2.03122e-07	3.63031e-08	-1.66819e-07	4.25985e-07	-1.33786e-07	2.92199e-07	1.43281e-07	-8.06538e-08	6.26273e-08	-1.90593e-07	4.48211e-08	-1.45772e-07	5.45528e-07	-8.21855e-08	4.63343e-07
15.876	3.99179e-07	-7.79988e-08	3.21181e-07	7.73853e-07	4.71703e-07	1.24556e-06	-3.76789e-08	1.42313e-08	-2.34476e-08	-2.05444e-07	3.67180e-08	-1.68726e-07	4.24744e-07	-1.33397e-07	2.91348e-07	1.43164e-07	-8.05878e-08	6.25761e-08	-1.90704e-07	4.48471e-08	-1.45857e-07	5.45012e-07	-8.21077e-08	4.62904e-07
15.901	3.95543e-07	-7.72882e-08	3.18255e-07	7.69794e-07	4.69715e-07	1.23951e-06	-3.85392e-08	1.45562e-08	-2.39830e-08	-2.07767e-07	3.71331e-08	-1.70634e-07	4.23502e-07	-1.33006e-07	2.90495e-07	1.43045e-07	-8.05210e-08	6.25242e-08	-1.90812e-07	4.48726e-08	-1.45940e-07	5.44488e-07	-8.20288e-08	4.62459e-07
15.925	3.91902e-07	-7.65768e-08	3.15325e-07	7.65733e-07	4.67732e-07	1.23346e-06	-3.94006e-08	1.48816e-08	-2.45191e-08	-2.10090e-07	3.75483e-08	-1.72541e-07	4.22257e-07	-1.32616e-07	2.89642e-07	1.42925e-07	-8.04534e-08	6.24717e-08	-1.90919e-07	4.48976e-08	-1.46021e-07	5.43956e-07	-8.19487e-08	4.62007e-07
15.950	3.88258e-07	-7.58647e-08	3.12393e-07	7.61668e-07	4.65754e-07	1.22742e-06	-4.02631e-08	1.52073e-08	-2.50558e-08	-2.12413e-07	3.79635e-08	-1.74450e-07	4.21011e-07	-1.32224e-07	2.88787e-07	1.42803e-07	-8.03849e-08	6.24185e-08	-1.91022e-07	4.49220e-08	-1.46100e-07	5.43417e-07	-8.18675e-08	4.61549e-07
15.974	3.84610e-07	-7.51519e-08	3.09458e-07	7.57600e-07	4.63781e-07	1.22138e-06	-4.11266e-08	1.55335e-08	-2.55931e-08	-2.14737e-07	3.83789e-08	-1.76358e-07	4.19763e-07	-1.31832e-07	2.87931e-07	1.42680e-07	-8.03156e-08	6.23647e-08	-1.91124e-07	4.49459e-08	-1.46178e-07	5.42870e-07	-8.17851e-08	4.61085e-07
15.999	3.80958e-07	-7.44383e-08	3.06519e-07	7.53530e-07	4.61813e-07	1.21534e-06	-4.19912e-08	1.58600e-08	-2.61311e-08	-2.17061e-07	3.87943e-08	-1.78267e-07	4.18513e-07	-1.31440e-07	2.87073e-07	1.42556e-07	-8.02454e-08	6.23103e-08	-1.91223e-07	4.49692e-08	-1.46254e-07	5.42316e-07	-8.17016e-08	4.60614e-07
16.024	3.77302e-07	-7.37240e-08	3.03578e-07	7.49456e-07	4.59849e-07	1.20931e-06	-4.28567e-08	1.61869e-08	-2.66698e-08	-2.19386e-07	3.92097e-08	-1.80176e-07	4.17261e-07	-1.31046e-07	2.86215e-07	1.42430e-07	-8.01745e-08	6.22552e-08	-1.91320e-07	4.49921e-08	-1.46328e-07	5.41754e-07	-8.16170e-08	4.60137e-07
16.048	3.73643e-07	-7.30090e-08	3.00634e-07	7.45381e-07	4.57891e-07	1.20327e-06	-4.37233e-08	1.65143e-08	-2.72090e-08	-2.21711e-07	3.96253e-08	-1.82086e-07	4.16008e-07	-1.30653e-07	2.85355e-07	1.42302e-07	-8.01027e-08	6.21994e-08	-1.91415e-07	4.50143e-08	-1.46401e-07	5.41185e-07	-8.15313e-08	4.59654e-07
16.073	3.69980e-07	-7.22933e-08	2.97687e-07	7.41302e-07	4.55938e-07	1.19724e-06	-4.45909e-08	1.68419e-08	-2.77489e-08	-2.24036e-07	4.00408e-08	-1.83995e-07	4.14753e-07	-1.30259e-07	2.84494e-07	1.42173e-07	-8.00301e-08	6.21431e-08	-1.91508e-07	4.50361e-08	-1.46472e-07	5.40609e-07	-8.14444e-08	4.59164e-07
16.097	3.66314e-07	-7.15770e-08	2.94737e-07	7.37222e-07	4.53991e-07	1.19121e-06	-4.54594e-08	1.71700e-08	-2.82894e-08	-2.26362e-07	4.04565e-08	-1.85905e-07	4.13496e-07	-1.29864e-07	2.83632e-07	1.42043e-07	-7.99567e-08	6.20861e-08	-1.91598e-07	4.50573e-08	-1.46541e-07	5.40025e-07	-8.13565e-08	4.58669e-07
16.122	3.62645e-07	-7.08601e-08	2.91785e-07	7.33139e-07	4.52048e-07	1.18519e-06	-4.63289e-08	1.74984e-08	-2.88305e-08	-2.28687e-07	4.08721e-08	-1.87815e-07	4.12238e-07	-1.29469e-07	2.82769e-07	1.41911e-07	-7.98825e-08	6.20285e-08	-1.91686e-07	4.50780e-08	-1.46608e-07	5.39434e-07	-8.12674e-08	4.58167e-07
16.146	3.58973e-07	-7.01425e-08	2.88830e-07	7.29054e-07	4.50111e-07	1.17916e-06	-4.71994e-08	1.78272e-08	-2.93722e-08	-2.31013e-07	4.12878e-08	-1.89725e-07	4.10978e-07	-1.29073e-07	2.81905e-07	1.41778e-07	-7.98076e-08	6.19703e-08	-1.91771e-07	4.50981e-08	-1.46673e-07	5.38836e-07	-8.11773e-08	4.57658e-07
16.171	3.55297e-07	-6.94243e-08	2.85873e-07	7.24967e-07	4.48179e-07	1.17315e-06	-4.80708e-08	1.81563e-08	-2.99145e-08	-2.33339e-07	4.17035e-08	-1.91635e-07	4.09717e-07	-1.28677e-07	2.81040e-07	1.41643e-07	-7.97318e-08	6.19114e-08	-1.91855e-07	4.51177e-08	-1.46737e-07	5.38230e-07	-8.10860e-08	4.57144e-07
16.196	3.51618e-07	-6.87055e-08	2.82913e-07	7.20878e-07	4.46252e-07	1.16713e-06	-4.89431e-08	1.84858e-08	-3.04574e-08	-2.35665e-07	4.21191e-08	-1.93545e-07	4.08454e-07	-1.28280e-07	2.80173e-07	1.41507e-07	-7.96552e-08	6.18520e-08	-1.91936e-07	4.51368e-08	-1.46799e-07	5.37617e-07	-8.09937e-08	4.56623e-07
16.220	3.47937e-07	-6.79861e-08	2.79951e-07	7.16787e-07	4.44330e-07	1.16112e-06	-4.98164e-08	1.88156e-08	-3.10008e-08	-2.37991e-07	4.25348e-08	-1.95456e-07	4.07189e-07	-1.27883e-07	2.79306e-07	1.41370e-07	-7.95779e-08	6.17919e-08	-1.92014e-07	4.51553e-08	-1.46859e-07	5.36997e-07	-8.09003e-08	4.56097e-07
16.245	3.44252e-07	-6.72661e-08	2.76986e-07	7.12694e-07	4.42414e-07	1.15511e-06	-5.06906e-08	1.91458e-08	-3.15448e-08	-2.40316e-07	4.29505e-08	-1.97366e-07	4.05923e-07	-1.27486e-07	2.78438e-07	1.41231e-07	-7.94998e-08	6.17313e-08	-1.92091e-07	4.51733e-08	-1.46918e-07	5.36370e-07	-8.08058e-08	4.55564e-07
16.269	3.40565e-07	-6.65456e-08	2.74019e-07	7.08600e-07	4.40504e-07	1.14910e-06	-5.15656e-08	1.94763e-08	-3.20893e-08	-2.42642e-07	4.33662e-08	-1.99276e-07	4.04656e-07	-1.27088e-07	2.77569e-07	1.41091e-07	-7.94209e-08	6.16700e-08	-1.92165e-07	4.51907e-08	-1.46974e-07	5.35736e-07	-8.07103e-08	4.55026e-07
16.294	3.36875e-07	-6.58246e-08	2.71050e-07	7.04505e-07	4.38598e-07	1.14310e-06	-5.24416e-08	1.98071e-08	-3.26344e-08	-2.44968e-07	4.37819e-08	-2.01186e-07	4.03388e-07	-1.26689e-07	2.76698e-07	1.40949e-07	-7.93413e-08	6.16082e-08	-1.92237e-07	4.52076e-08	-1.47029e-07	5.35095e-07	-8.06137e-08	4.54481e-07
16.318	3.33182e-07	-6.51031e-08	2.68079e-07	7.00408e-07	4.36699e-07	1.13711e-06	-5.33184e-08	2.01383e-08	-3.31801e-08	-2.47293e-07	4.41975e-08	-2.03096e-07	4.02118e-07	-1.26290e-07	2.75827e-07	1.40807e-07	-7.92609e-08	6.15458e-08	-1.92306e-07	4.52239e-08	-1.47082e-07	5.34446e-07	-8.05160e-08	4.53930e-07
16.343	3.29487e-07	-6.43810e-08	2.65106e-07	6.96310e-07	4.34805e-07	1.13111e-06	-5.41960e-08	2.04698e-08	-3.37262e-08	-2.49619e-07	4.46131e-08	-2.05006e-07	4.00846e-07	-1.25891e-07	2.74955e-07	1.40662e-07	-7.91797e-08	6.14827e-08	-1.92374e-07	4.52397e-08	-1.47134e-07	5.33791e-07	-8.04173e-08	4.53374e-07
16.368	3.25789e-07	-6.36585e-08	2.62131e-07	6.92211e-07	4.32916e-07	1.12513e-06	-5.50745e-08	2.08016e-08	-3.42729e-08	-2.51944e-07	4.50286e-08	-2.06915e-07	3.99574e-07	-1.25491e-07	2.74082e-07	1.40517e-07	-7.90978e-08	6.14192e-08	-1.92438e-07	4.52550e-08	-1.47183e-07	5.33129e-07	-8.03175e-08	4.52811e-07
16.392	3.22089e-07	-6.29355e-08	2.59154e-07	6.88110e-07	4.31033e-07	1.11914e-06	-5.59538e-08	2.11337e-08	-3.48201e-08	-2.54268e-07	4.54441e-08	-2.08824e-07	3.98300e-07	-1.25091e-07	2.73208e-07	1.40370e-07	-7.90152e-08	6.13550e-08	-1.92501e-07	4.52697e-08	-1.47231e-07	5.32460e-07	-8.02167e-08	4.52243e-07
16.417	3.18387e-07	-6.22121e-08	2.56175e-07	6.84009e-07	4.29156e-07	1.11316e-06	-5.68339e-08	2.14661e-08	-3.53678e-08	-2.56593e-07	4.58596e-08	-2.10733e-07	3.97025e-07	-1.24691e-07	2.72334e-07	1.40222e-07	-7.89318e-08	6.12903e-08	-1.92561e-07	4.52838e-08	-1.47277e-07	5.31784e-07	-8.01149e-08	4.51669e-07
16.441	3.14682e-07	-6.14882e-08	2.53194e-07	6.79907e-07	4.27284e-07	1.10719e-06	-5.77148e-08	2.17988e-08	-3.59160e-08	-2.58917e-07	4.62749e-08	-2.12642e-07	3.95749e-07	-1.24290e-07	2.71459e-07	1.40073e-07	-7.88477e-08	6.12249e-08	-1.92619e-07	4.52975e-08	-1.47322e-07	5.31101e-07	-8.00120e-08	4.51089e-07
16.466	3.10975e-07	-6.07639e-08	2.50212e-07	6.75805e-07	4.25418e-07	1.10122e-06	-5.85965e-08	2.21318e-08	-3.64646e-08	-2.61241e-07	4.66902e-08	-2.14550e-07	3.94471e-07	-1.23889e-07	2.70582e-07	1.39922e-07	-7.87629e-08	6.11591e-08	-1.92675e-07	4.53105e-08	-1.47364e-07	5.30411e-07	-7.99081e-08	4.50503e-07
16.490	3.07267e-07	-6.00392e-08	2.47227e-07	6.71702e-07	4.23558e-07	1.09526e-06	-5.94789e-08	2.24651e-08	-3.70138e-08	-2.63564e-07	4.71054e-08	-2.16458e-07	3.93193e-07	-1.23487e-07	2.69705e-07	1.39770e-07	-7.86774e-08	6.10927e-08	-1.92728e-07	4.53230e-08	-1.47405e-07	5.29715e-07	-7.98032e-08	4.49912e-07
16.515	3.03556e-07	-5.93142e-08	2.44242e-07	6.67598e-07	4.21703e-07	1.08930e-06	-6.03621e-08	2.27987e-08	-3.75634e-08	-2.65886e-07	4.75205e-08	-2.18366e-07	3.91913e-07	-1.23086e-07	2.68828e-07	1.39617e-07	-7.85911e-08	6.10257e-08	-1.92779e-07	4.53350e-08	-1.47444e-07	5.29012e-07	-7.96973e-08	4.49315e-07
16.540	2.99843e-07	-5.85887e-08	2.41255e-07	6.63494e-07	4.19855e-07	1.08335e-06	-6.12460e-08	2.31326e-08	-3.81135e-08	-2.68208e-07	4.79355e-08	-2.20273e-07	3.90633e-07	-1.22683e-07	2.67949e-07	1.39462e-07	-7.85042e-08	6.09582e-08	-1.92827e-07	4.53464e-08	-1.47481e-07	5.28302e-07	-7.95904e-08	4.48712e-07
16.564	2.96129e-07	-5.78629e-08	2.38266e-07	6.59390e-07	4.18012e-07	1.07740e-06	-6.21307e-08	2.34667e-08	-3.86640e-08	-2.70530e-07	4.83504e-08	-2.22179e-07	3.89351e-07	-1.22281e-07	2.67070e-07	1.39307e-07	-7.84165e-08	6.08901e-08	-1.92874e-07	4.53573e-08	-1.47516e-07	5.27586e-07	-7.94825e-08	4.48104e-07
16.589	2.92413e-07	-5.71368e-08	2.35276e-07	6.55286e-07	4.16175e-07	1.07146e-06	-6.30160e-08	2.38011e-08	-3.92149e-08	-2.72851e-07	4.87652e-08	-2.24085e-07	3.88069e-07	-1.21878e-07	2.66190e-07	1.39150e-07	-7.83281e-08	6.08215e-08	-1.92918e-07	4.53676e-08	-1.47550e-07	5.26863e-07	-7.93736e-08	4.47490e-07
16.613	2.88695e-07	-5.64103e-08	2.32284e-07	6.51182e-07	4.14344e-07	1.06553e-06	-6.39020e-08	2.41357e-08	-3.97663e-08	-2.75171e-07	4.91799e-08	-2.25991e-07	3.86785e-07	-1.21475e-07	2.65310e-07	1.38991e-07	-7.82391e-08	6.07524e-08	-1.92959e-07	4.53774e-08	-1.47582e-07	5.26134e-07	-7.92637e-08	4.46870e-07
16.638	2.84975e-07	-5.56836e-08	2.29292e-07	6.47078e-07	4.12518e-07	1.05960e-06	-6.47887e-08	2.44706e-08	-4.03181e-08	-2.77490e-07	4.95944e-08	-2.27896e-07	3.85501e-07	-1.21072e-07	2.64429e-07	1.38832e-07	-7.81494e-08	6.06827e-08	-1.92998e-07	4.53867e-08	-1.47612e-07	5.25398e-07	-7.91528e-08	4.46245e-07
16.663	2.81255e-07	-5.49565e-08	2.26298e-07	6.42974e-07	4.10699e-07	1.05367e-06	-6.56760e-08	2.48058e-08	-4.08702e-08	-2.79809e-07	5.00088e-08	-2.29800e-07	3.84215e-07	-1.20668e-07	2.63547e-07	1.38671e-07	-7.80590e-08	6.06125e-08	-1.93035e-07	4.53953e-08	-1.47640e-07	5.24655e-07	-7.90410e-08	4.45614e-07
16.687	2.77532e-07	-5.42292e-08	2.23303e-07	6.38870e-07	4.08886e-07	1.04776e-06	-6.65640e-08	2.51412e-08	-4.14228e-08	-2.82126e-07	5.04230e-08	-2.31703e-07	3.82929e-07	-1.20264e-07	2.62665e-07	1.38510e-07	-7.79679e-08	6.05418e-08	-1.93070e-07	4.54035e-08	-1.47666e-07	5.23907e-07	-7.89282e-08	4.44978e-07
16.712	2.73809e-07	-5.35016e-08	2.20307e-07	6.34767e-07	4.07079e-07	1.04185e-06	-6.74526e-08	2.54768e-08	-4.19758e-08	-2.84443e-07	5.08371e-08	-2.33606e-07	3.81642e-07	-1.19860e-07	2.61782e-07	1.38347e-07	-7.78762e-08	6.04705e-08	-1.93102e-07	4.54110e-08	-1.47691e-07	5.23152e-07	-7.88144e-08	4.44337e-07
16.736	2.70084e-07	-5.27738e-08	2.17310e-07	6.30665e-07	4.05278e-07	1.03594e-06	-6.83417e-08	2.58126e-08	-4.25291e-08	-2.86759e-07	5.12510e-08	-2.35508e-07	3.80354e-07	-1.19455e-07	2.60899e-07	1.38183e-07	-7.77838e-08	6.03988e-08	-1.93132e-07	4.54181e-08	-1.47714e-07	5.22390e-07	-7.86997e-08	4.43690e-07
16.761	2.66358e-07	-5.20458e-08	2.14312e-07	6.26563e-07	4.03482e-07	1.03005e-06	-6.92315e-08	2.61487e-08	-4.30828e-08	-2.89074e-07	5.16648e-08	-2.37409e-07	3.79066e-07	-1.19051e-07	2.60015e-07	1.38017e-07	-7.76907e-08	6.03265e-08	-1.93159e-07	4.54245e-08	-1.47735e-07	5.21622e-07	-7.85840e-08	4.43038e-07
16.785	2.62631e-07	-5.13176e-08	2.11314e-07	6.22462e-07	4.01693e-07	1.02416e-06	-7.01218e-08	2.64850e-08	-4.36369e-08	-2.91388e-07	5.20783e-08	-2.39310e-07	3.77777e-07	-1.18646e-07	2.59131e-07	1.37851e-07	-7.75970e-08	6.02538e-08	-1.93185e-07	4.54305e-08	-1.47754e-07	5.20848e-07	-7.84674e-08	4.42381e-07
16.810	2.58903e-07	-5.05891e-08	2.08314e-07	6.18362e-07	3.99910e-07	1.01827e-06	-7.10127e-08	2.68214e-08	-4.41913e-08	-2.93701e-07	5.24917e-08	-2.41209e-07	3.76487e-07	-1.18241e-07	2.58246e-07	1.37683e-07	-7.75026e-08	6.01805e-08	-1.93207e-07	4.54358e-08	-1.47772e-07	5.20068e-07	-7.83499e-08	4.41718e-07
16.835	2.55174e-07	-4.98605e-08	2.05314e-07	6.14263e-07	3.98134e-07	1.01240e-06	-7.19041e-08	2.71581e-08	-4.47460e-08	-2.96013e-07	5.29049e-08	-2.43108e-07	3.75196e-07	-1.17835e-07	2.57361e-07	1.37514e-07	-7.74077e-08	6.01068e-08	-1.93228e-07	4.54407e-08	-1.47787e-07	5.19282e-07	-7.82314e-08	4.41050e-07
16.859	2.51445e-07	-4.91318e-08	2.02313e-07	6.10165e-07	3.96363e-07	1.00653e-06	-7.27960e-08	2.74950e-08	-4.53010e-08	-2.98323e-07	5.33178e-08	-2.45006e-07	3.73905e-07	-1.17430e-07	2.56475e-07	1.37345e-07	-7.73121e-08	6.00325e-08	-1.93246e-07	4.54449e-08	-1.47801e-07	5.18489e-07	-7.81120e-08	4.40377e-07
16.884	2.47715e-07	-4.84029e-08	1.99312e-07	6.06068e-07	3.94599e-07	1.00067e-06	-7.36884e-08	2.78321e-08	-4.58564e-08	-3.00633e-07	5.37306e-08	-2.46902e-07	3.72613e-07	-1.17024e-07	2.55589e-07	1.37174e-07	-7.72158e-08	5.99578e-08	-1.93262e-07	4.54486e-08	-1.47813e-07	5.17690e-07	-7.79917e-08	4.39699e-07
16.908	2.43984e-07	-4.76739e-08	1.96310e-07	6.01973e-07	3.92841e-07	9.94813e-07	-7.45813e-08	2.81693e-08	-4.64120e-08	-3.02941e-07	5.41431e-08	-2.48798e-07	3.71321e-07	-1.16618e-07	2.54703e-07	1.37002e-07	-7.71190e-08	5.98826e-08	-1.93275e-07	4.54518e-08	-1.47824e-07	5.16886e-07	-7.78705e-08	4.39015e-07
16.933	2.40252e-07	-4.69447e-08	1.93307e-07	5.97879e-07	3.91089e-07	9.88967e-07	-7.54747e-08	2.85067e-08	-4.69680e-08	-3.05248e-07	5.45554e-08	-2.50693e-07	3.70028e-07	-1.16212e-07	2.53816e-07	1.36828e-07	-7.70215e-08	5.98069e-08	-1.93286e-07	4.54544e-08	-1.47832e-07	5.16075e-07	-7.77484e-08	4.38327e-07
16.957	2.36520e-07	-4.62155e-08	1.90305e-07	5.93786e-07	3.89343e-07	9.83130e-07	-7.63685e-08	2.88443e-08	-4.75242e-08	-3.07554e-07	5.49675e-08	-2.52586e-07	3.68735e-07	-1.15806e-07	2.52929e-07	1.36654e-07	-7.69234e-08	5.97307e-08	-1.93295e-07	4.54565e-08	-1.47839e-07	5.15259e-07	-7.76253e-08	4.37633e-07
16.982	2.32788e-07	-4.54862e-08	1.87302e-07	5.89696e-07	3.87604e-07	9.77300e-07	-7.72627e-08	2.91820e-08	-4.80806e-08	-3.09858e-07	5.53793e-08	-2.54478e-07	3.67441e-07	-1.15400e-07	2.52041e-07	1.36479e-07	-7.68247e-08	5.96541e-08	-1.93302e-07	4.54580e-08	-1.47844e-07	5.14436e-07	-7.75014e-08	4.36935e-07
17.007	2.29055e-07	-4.47569e-08	1.84298e-07	5.85607e-07	3.85871e-07	9.71478e-07	-7.81573e-08	2.95199e-08	-4.86373e-08	-3.12160e-07	5.57909e-08	-2.56370e-07	3.66147e-07	-1.14993e-07	2.51153e-07	1.36303e-07	-7.67255e-08	5.95770e-08	-1.93306e-07	4.54589e-08	-1.47847e-07	5.13608e-07	-7.73766e-08	4.36231e-07
17.031	2.25322e-07	-4.40275e-08	1.81295e-07	5.81520e-07	3.84144e-07	9.65664e-07	-7.90523e-08	2.98580e-08	-4.91943e-08	-3.14462e-07	5.62022e-08	-2.58260e-07	3.64852e-07	-1.14587e-07	2.50265e-07	1.36125e-07	-7.66256e-08	5.94995e-08	-1.93307e-07	4.54593e-08	-1.47848e-07	5.12774e-07	-7.72510e-08	4.35523e-07
17.056	2.21589e-07	-4.32981e-08	1.78291e-07	5.77435e-07	3.82424e-07	9.59859e-07	-7.99476e-08	3.01961e-08	-4.97515e-08	-3.16761e-07	5.66132e-08	-2.60148e-07	3.63557e-07	-1.14180e-07	2.49377e-07	1.35947e-07	-7.65252e-08	5.94215e-08	-1.93307e-07	4.54592e-08	-1.47848e-07	5.11934e-07	-7.71244e-08	4.34809e-07
17.080	2.17856e-07	-4.25686e-08	1.75288e-07	5.73352e-07	3.80710e-07	9.54062e-07	-8.08433e-08	3.05344e-08	-5.03089e-08	-3.19060e-07	5.70239e-08	-2.62036e-07	3.62262e-07	-1.13773e-07	2.48488e-07	1.35767e-07	-7.64242e-08	5.93431e-08	-1.93304e-07	4.54584e-08	-1.47845e-07	5.11088e-07	-7.69971e-08	4.34091e-07
17.105	2.14123e-07	-4.18392e-08	1.72284e-07	5.69271e-07	3.79003e-07	9.48274e-07	-8.17393e-08	3.08729e-08	-5.08665e-08	-3.21356e-07	5.74344e-08	-2.63922e-07	3.60966e-07	-1.13366e-07	2.47600e-07	1.35587e-07	-7.63226e-08	5.92642e-08	-1.93298e-07	4.54572e-08	-1.47841e-07	5.10237e-07	-7.68688e-08	4.33368e-07
17.129	2.10390e-07	-4.11098e-08	1.69281e-07	5.65193e-07	3.77302e-07	9.42495e-07	-8.26357e-08	3.12114e-08	-5.14242e-08	-3.23651e-07	5.78445e-08	-2.65806e-07	3.59670e-07	-1.12959e-07	2.46711e-07	1.35405e-07	-7.62204e-08	5.91849e-08	-1.93291e-07	4.54554e-08	-1.47835e-07	5.09380e-07	-7.67397e-08	4.32640e-07
17.154	2.06658e-07	-4.03805e-08	1.66277e-07	5.61117e-07	3.75608e-07	9.36724e-07	-8.35323e-08	3.15501e-08	-5.19822e-08	-3.25944e-07	5.82544e-08	-2.67690e-07	3.58374e-07	-1.12552e-07	2.45822e-07	1.35223e-07	-7.61177e-08	5.91051e-08	-1.93281e-07	4.54530e-08	-1.47827e-07	5.08517e-07	-7.66098e-08	4.31908e-07
17.179	2.02926e-07	-3.96512e-08	1.63274e-07	5.57043e-07	3.73920e-07	9.30963e-07	-8.44291e-08	3.18888e-08	-5.25403e-08	-3.28236e-07	5.86639e-08	-2.69572e-07	3.57077e-07	-1.12145e-07	2.44932e-07	1.35039e-07	-7.60144e-08	5.90249e-08	-1.93268e-07	4.54501e-08	-1.47818e-07	5.07649e-07	-7.64790e-08	4.31170e-07
17.203	1.99194e-07	-3.89220e-08	1.60272e-07	5.52973e-07	3.72238e-07	9.25211e-07	-8.53263e-08	3.22277e-08	-5.30986e-08	-3.30525e-07	5.90731e-08	-2.71452e-07	3.55781e-07	-1.11738e-07	2.44043e-07	1.34855e-07	-7.59106e-08	5.89443e-08	-1.93253e-07	4.54466e-08	-1.47807e-07	5.06776e-07	-7.63474e-08	4.30429e-07
17.228	1.95462e-07	-3.81929e-08	1.57269e-07	5.48905e-07	3.70564e-07	9.19468e-07	-8.62236e-08	3.25666e-08	-5.36570e-08	-3.32813e-07	5.94820e-08	-2.73331e-07	3.54484e-07	-1.11330e-07	2.43154e-07	1.34670e-07	-7.58063e-08	5.88633e-08	-1.93236e-07	4.54426e-08	-1.47794e-07	5.05897e-07	-7.62150e-08	4.29682e-07
17.252	1.91731e-07	-3.74639e-08	1.54267e-07	5.44840e-07	3.68895e-07	9.13735e-07	-8.71212e-08	3.29056e-08	-5.42156e-08	-3.35099e-07	5.98905e-08	-2.75208e-07	3.53187e-07	-1.10923e-07	2.42264e-07	1.34483e-07	-7.57014e-08	5.87819e-08	-1.93217e-07	4.54380e-08	-1.47779e-07	5.05013e-07	-7.60817e-08	4.28931e-07
17.277	1.88001e-07	-3.67350e-08	1.51266e-07	5.40777e-07	3.67234e-07	9.08011e-07	-8.80189e-08	3.32447e-08	-5.47742e-08	-3.37382e-07	6.02987e-08	-2.77084e-07	3.51890e-07	-1.10516e-07	2.41374e-07	1.34296e-07	-7.55960e-08	5.87000e-08	-1.93195e-07	4.54329e-08	-1.47762e-07	5.04123e-07	-7.59477e-08	4.28175e-07
17.302	1.84271e-07	-3.60062e-08	1.48265e-07	5.36718e-07	3.65578e-07	9.02297e-07	-8.89168e-08	3.35838e-08	-5.53330e-08	-3.39664e-07	6.07065e-08	-2.78958e-07	3.50593e-07	-1.10108e-07	2.40485e-07	1.34108e-07	-7.54901e-08	5.86178e-08	-1.93171e-07	4.54272e-08	-1.47744e-07	5.03228e-07	-7.58128e-08	4.27415e-07
17.326	1.80543e-07	-3.52776e-08	1.45265e-07	5.32663e-07	3.63930e-07	8.96593e-07	-8.98148e-08	3.39230e-08	-5.58918e-08	-3.41944e-07	6.11139e-08	-2.80830e-07	3.49296e-07	-1.09701e-07	2.39595e-07	1.33919e-07	-7.53836e-08	5.85351e-08	-1.93144e-07	4.54209e-08	-1.47723e-07	5.02327e-07	-7.56772e-08	4.26650e-07
17.351	1.76815e-07	-3.45492e-08	1.42266e-07	5.28610e-07	3.62288e-07	8.90898e-07	-9.07130e-08	3.42622e-08	-5.64508e-08	-3.44222e-07	6.15210e-08	-2.82701e-07	3.47999e-07	-1.09294e-07	2.38705e-07	1.33729e-07	-7.52767e-08	5.84521e-08	-1.93115e-07	4.54141e-08	-1.47701e-07	5.01422e-07	-7.55408e-08	4.25881e-07
17.375	1.73088e-07	-3.38210e-08	1.39267e-07	5.24561e-07	3.60653e-07	8.85214e-07	-9.16112e-08	3.46015e-08	-5.70098e-08	-3.46497e-07	6.19277e-08	-2.84569e-07	3.46702e-07	-1.08886e-07	2.37816e-07	1.33538e-07	-7.51692e-08	5.83686e-08	-1.93084e-07	4.54068e-08	-1.47677e-07	5.00511e-07	-7.54036e-08	4.25108e-07
17.400	1.69362e-07	-3.30930e-08	1.36269e-07	5.20515e-07	3.59024e-07	8.79540e-07	-9.25096e-08	3.49408e-08	-5.75688e-08	-3.48771e-07	6.23340e-08	-2.86437e-07	3.45405e-07	-1.08479e-07	2.36926e-07	1.33346e-07	-7.50613e-08	5.82848e-08	-1.93050e-07	4.53989e-08	-1.47652e-07	4.99595e-07	-7.52656e-08	4.24330e-07
17.424	1.65637e-07	-3.23652e-08	1.33272e-07	5.16473e-07	3.57403e-07	8.73876e-07	-9.34080e-08	3.52801e-08	-5.81279e-08	-3.51042e-07	6.27399e-08	-2.88302e-07	3.44109e-07	-1.08072e-07	2.36037e-07	1.33153e-07	-7.49528e-08	5.82006e-08	-1.93015e-07	4.53905e-08	-1.47624e-07	4.98674e-07	-7.51269e-08	4.23548e-07
17.449	1.61914e-07	-3.16376e-08	1.30276e-07	5.12435e-07	3.55788e-07	8.68222e-07	-9.43064e-08	3.56194e-08	-5.86870e-08	-3.53310e-07	6.31454e-08	-2.90165e-07	3.42812e-07	-1.07665e-07	2.35147e-07	1.32960e-07	-7.48439e-08	5.81160e-08	-1.92976e-07	4.53815e-08	-1.47595e-07	4.97749e-07	-7.49874e-08	4.22761e-07
17.474	1.58192e-07	-3.09103e-08	1.27281e-07	5.08400e-07	3.54179e-07	8.62580e-07	-9.52048e-08	3.59588e-08	-5.92461e-08	-3.55577e-07	6.35504e-08	-2.92026e-07	3.41515e-07	-1.07257e-07	2.34258e-07	1.32766e-07	-7.47345e-08	5.80311e-08	-1.92936e-07	4.53719e-08	-1.47564e-07	4.96818e-07	-7.48471e-08	4.21971e-07
17.498	1.54471e-07	-3.01833e-08	1.24288e-07	5.04370e-07	3.52578e-07	8.56948e-07	-9.61033e-08	3.62981e-08	-5.98051e-08	-3.57841e-07	6.39551e-08	-2.93886e-07	3.40219e-07	-1.06850e-07	2.33369e-07	1.32570e-07	-7.46247e-08	5.79458e-08	-1.92893e-07	4.53618e-08	-1.47531e-07	4.95882e-07	-7.47062e-08	4.21176e-07
17.523	1.50752e-07	-2.94566e-08	1.21295e-07	5.00343e-07	3.50983e-07	8.51326e-07	-9.70017e-08	3.66374e-08	-6.03642e-08	-3.60102e-07	6.43593e-08	-2.95743e-07	3.38923e-07	-1.06443e-07	2.32480e-07	1.32374e-07	-7.45143e-08	5.78601e-08	-1.92847e-07	4.53512e-08	-1.47496e-07	4.94941e-07	-7.45644e-08	4.20377e-07
17.547	1.47034e-07	-2.87302e-08	1.18304e-07	4.96321e-07	3.49395e-07	8.45716e-07	-9.79000e-08	3.69768e-08	-6.09233e-08	-3.62361e-07	6.47630e-08	-2.97598e-07	3.37627e-07	-1.06036e-07	2.31591e-07	1.32178e-07	-7.44035e-08	5.77740e-08	-1.92800e-07	4.53400e-08	-1.47460e-07	4.93996e-07	-7.44220e-08	4.19574e-07
17.572	1.43318e-07	-2.80041e-08	1.15314e-07	4.92303e-07	3.47814e-07	8.40116e-07	-9.87983e-08	3.73160e-08	-6.14823e-08	-3.64618e-07	6.51663e-08	-2.99452e-07	3.36331e-07	-1.05629e-07	2.30702e-07	1.31980e-07	-7.42923e-08	5.76877e-08	-1.92750e-07	4.53282e-08	-1.47422e-07	4.93045e-07	-7.42788e-08	4.18766e-07
17.596	1.39604e-07	-2.72783e-08	1.12326e-07	4.88289e-07	3.46239e-07	8.34528e-07	-9.96964e-08	3.76553e-08	-6.20412e-08	-3.66872e-07	6.55692e-08	-3.01303e-07	3.35036e-07	-1.05223e-07	2.29814e-07	1.31782e-07	-7.41806e-08	5.76009e-08	-1.92698e-07	4.53159e-08	-1.47382e-07	4.92090e-07	-7.41349e-08	4.17955e-07
17.621	1.35892e-07	-2.65529e-08	1.09339e-07	4.84280e-07	3.44672e-07	8.28951e-07	-1.00594e-07	3.79945e-08	-6.26000e-08	-3.69123e-07	6.59715e-08	-3.03152e-07	3.33741e-07	-1.04816e-07	2.28925e-07	1.31582e-07	-7.40684e-08	5.75139e-08	-1.92643e-07	4.53031e-08	-1.47340e-07	4.91130e-07	-7.39904e-08	4.17140e-07
17.646	1.32181e-07	-2.58279e-08	1.06353e-07	4.80275e-07	3.43111e-07	8.23386e-07	-1.01492e-07	3.83336e-08	-6.31588e-08	-3.71372e-07	6.63734e-08	-3.04998e-07	3.32447e-07	-1.04409e-07	2.28037e-07	1.31382e-07	-7.39559e-08	5.74265e-08	-1.92586e-07	4.52897e-08	-1.47296e-07	4.90166e-07	-7.38451e-08	4.16321e-07
17.670	1.28473e-07	-2.51033e-08	1.03369e-07	4.76275e-07	3.41557e-07	8.17832e-07	-1.02390e-07	3.86727e-08	-6.37175e-08	-3.73617e-07	6.67748e-08	-3.06843e-07	3.31152e-07	-1.04003e-07	2.27150e-07	1.31182e-07	-7.38429e-08	5.73387e-08	-1.92527e-07	4.52757e-08	-1.47251e-07	4.89197e-07	-7.36991e-08	4.15498e-07
17.695	1.24766e-07	-2.43791e-08	1.00387e-07	4.72280e-07	3.40010e-07	8.12290e-07	-1.03288e-07	3.90117e-08	-6.42760e-08	-3.75860e-07	6.71757e-08	-3.08685e-07	3.29859e-07	-1.03596e-07	2.26262e-07	1.30980e-07	-7.37295e-08	5.72506e-08	-1.92465e-07	4.52612e-08	-1.47204e-07	4.88224e-07	-7.35524e-08	4.14671e-07
17.719	1.21062e-07	-2.36553e-08	9.74068e-08	4.68289e-07	3.38470e-07	8.06759e-07	-1.04185e-07	3.93506e-08	-6.48344e-08	-3.78101e-07	6.75760e-08	-3.10525e-07	3.28565e-07	-1.03190e-07	2.25375e-07	1.30778e-07	-7.36156e-08	5.71623e-08	-1.92401e-07	4.52462e-08	-1.47155e-07	4.87246e-07	-7.34051e-08	4.13840e-07
17.744	1.17360e-07	-2.29319e-08	9.44282e-08	4.64304e-07	3.36937e-07	8.01240e-07	-1.05082e-07	3.96894e-08	-6.53927e-08	-3.80338e-07	6.79759e-08	-3.12362e-07	3.27272e-07	-1.02784e-07	2.24488e-07	1.30575e-07	-7.35014e-08	5.70736e-08	-1.92335e-07	4.52306e-08	-1.47104e-07	4.86263e-07	-7.32571e-08	4.13006e-07
17.768	1.13660e-07	-2.22090e-08	9.14515e-08	4.60323e-07	3.35410e-07	7.95734e-07	-1.05979e-07	4.00282e-08	-6.59508e-08	-3.82572e-07	6.83752e-08	-3.14197e-07	3.25980e-07	-1.02378e-07	2.23602e-07	1.30371e-07	-7.33868e-08	5.69845e-08	-1.92266e-07	4.52144e-08	-1.47052e-07	4.85276e-07	-7.31084e-08	4.12168e-07
17.793	1.09963e-07	-2.14866e-08	8.84767e-08	4.56348e-07	3.33891e-07	7.90239e-07	-1.06876e-07	4.03668e-08	-6.65087e-08	-3.84804e-07	6.87740e-08	-3.16030e-07	3.24688e-07	-1.01973e-07	2.22716e-07	1.30167e-07	-7.32717e-08	5.68952e-08	-1.92195e-07	4.51977e-08	-1.46997e-07	4.84285e-07	-7.29591e-08	4.11326e-07
17.818	1.06269e-07	-2.07647e-08	8.55040e-08	4.52378e-07	3.32378e-07	7.84757e-07	-1.07772e-07	4.07053e-08	-6.70664e-08	-3.87032e-07	6.91722e-08	-3.17860e-07	3.23397e-07	-1.01567e-07	2.21830e-07	1.29962e-07	-7.31563e-08	5.68056e-08	-1.92122e-07	4.51805e-08	-1.46941e-07	4.83289e-07	-7.28091e-08	4.10480e-07
17.842	1.02577e-07	-2.00433e-08	8.25334e-08	4.48413e-07	3.30873e-07	7.79286e-07	-1.08668e-07	4.10437e-08	-6.76240e-08	-3.89257e-07	6.95699e-08	-3.19687e-07	3.22107e-07	-1.01162e-07	2.20945e-07	1.29756e-07	-7.30405e-08	5.67157e-08	-1.92046e-07	4.51627e-08	-1.46883e-07	4.82290e-07	-7.26585e-08	4.09631e-07
17.867	9.88873e-08	-1.93224e-08	7.95649e-08	4.44454e-07	3.29374e-07	7.73829e-07	-1.09563e-07	4.13819e-08	-6.81813e-08	-3.91479e-07	6.99671e-08	-3.21512e-07	3.20817e-07	-1.00757e-07	2.20060e-07	1.29550e-07	-7.29243e-08	5.66254e-08	-1.91968e-07	4.51444e-08	-1.46824e-07	4.81286e-07	-7.25072e-08	4.08779e-07
17.891	9.52007e-08	-1.86020e-08	7.65987e-08	4.40501e-07	3.27883e-07	7.68384e-07	-1.10458e-07	4.17200e-08	-6.87384e-08	-3.93698e-07	7.03636e-08	-3.23334e-07	3.19527e-07	-1.00352e-07	2.19175e-07	1.29343e-07	-7.28077e-08	5.65349e-08	-1.91888e-07	4.51255e-08	-1.46763e-07	4.80278e-07	-7.23554e-08	4.07922e-07
17.916	9.15170e-08	-1.78822e-08	7.36348e-08	4.36553e-07	3.26398e-07	7.62951e-07	-1.11353e-07	4.20580e-08	-6.92952e-08	-3.95913e-07	7.07596e-08	-3.25154e-07	3.18239e-07	-9.99471e-08	2.18292e-07	1.29135e-07	-7.26908e-08	5.64441e-08	-1.91806e-07	4.51061e-08	-1.46699e-07	4.79266e-07	-7.22029e-08	4.07063e-07
17.940	8.78363e-08	-1.71630e-08	7.06733e-08	4.32611e-07	3.24921e-07	7.57531e-07	-1.12248e-07	4.23958e-08	-6.98517e-08	-3.98125e-07	7.11550e-08	-3.26970e-07	3.16951e-07	-9.95426e-08	2.17408e-07	1.28927e-07	-7.25735e-08	5.63531e-08	-1.91721e-07	4.50862e-08	-1.46634e-07	4.78249e-07	-7.20498e-08	4.06200e-07
17.965	8.41586e-08	-1.64444e-08	6.77142e-08	4.28674e-07	3.23450e-07	7.52125e-07	-1.13141e-07	4.27334e-08	-7.04080e-08	-4.00334e-07	7.15497e-08	-3.28785e-07	3.15664e-07	-9.91383e-08	2.16525e-07	1.28718e-07	-7.24559e-08	5.62617e-08	-1.91633e-07	4.50657e-08	-1.46568e-07	4.77229e-07	-7.18961e-08	4.05333e-07
17.990	8.04840e-08	-1.57264e-08	6.47576e-08	4.24744e-07	3.21987e-07	7.46731e-07	-1.14035e-07	4.30709e-08	-7.09640e-08	-4.02540e-07	7.19439e-08	-3.30596e-07	3.14377e-07	-9.87343e-08	2.15643e-07	1.28508e-07	-7.23379e-08	5.61701e-08	-1.91544e-07	4.50446e-08	-1.46499e-07	4.76205e-07	-7.17418e-08	4.04463e-07
18.014	7.68126e-08	-1.50090e-08	6.18036e-08	4.20820e-07	3.20530e-07	7.41350e-07	-1.14928e-07	4.34081e-08	-7.15196e-08	-4.04742e-07	7.23374e-08	-3.32404e-07	3.13092e-07	-9.83306e-08	2.14761e-07	1.28298e-07	-7.22196e-08	5.60782e-08	-1.91452e-07	4.50231e-08	-1.46429e-07	4.75177e-07	-7.15869e-08	4.03590e-07
18.039	7.31446e-08	-1.42923e-08	5.88523e-08	4.16902e-07	3.19081e-07	7.35982e-07	-1.15820e-07	4.37452e-08	-7.20750e-08	-4.06940e-07	7.27304e-08	-3.34210e-07	3.11807e-07	-9.79271e-08	2.13880e-07	1.28087e-07	-7.21009e-08	5.59861e-08	-1.91358e-07	4.50009e-08	-1.46357e-07	4.74145e-07	-7.14314e-08	4.02713e-07
18.063	6.94799e-08	-1.35762e-08	5.59037e-08	4.12990e-07	3.17638e-07	7.30628e-07	-1.16712e-07	4.40820e-08	-7.26299e-08	-4.09135e-07	7.31226e-08	-3.36012e-07	3.10523e-07	-9.75238e-08	2.12999e-07	1.27876e-07	-7.19820e-08	5.58937e-08	-1.91262e-07	4.49783e-08	-1.46284e-07	4.73109e-07	-7.12754e-08	4.01834e-07
18.088	6.58186e-08	-1.28608e-08	5.29578e-08	4.09084e-07	3.16203e-07	7.25287e-07	-1.17603e-07	4.44186e-08	-7.31846e-08	-4.11326e-07	7.35143e-08	-3.37812e-07	3.09240e-07	-9.71209e-08	2.12119e-07	1.27664e-07	-7.18627e-08	5.58011e-08	-1.91163e-07	4.49551e-08	-1.46208e-07	4.72070e-07	-7.11188e-08	4.00951e-07
18.113	6.21610e-08	-1.21461e-08	5.00149e-08	4.05185e-07	3.14775e-07	7.19960e-07	-1.18494e-07	4.47550e-08	-7.37388e-08	-4.13514e-07	7.39052e-08	-3.39609e-07	3.07958e-07	-9.67182e-08	2.11240e-07	1.27451e-07	-7.17430e-08	5.57082e-08	-1.91062e-07	4.49313e-08	-1.46131e-07	4.71026e-07	-7.09616e-08	4.00065e-07
18.137	5.85070e-08	-1.14321e-08	4.70748e-08	4.01293e-07	3.13354e-07	7.14646e-07	-1.19384e-07	4.50912e-08	-7.42927e-08	-4.15698e-07	7.42955e-08	-3.41402e-07	3.06677e-07	-9.63159e-08	2.10361e-07	1.27238e-07	-7.16231e-08	5.56151e-08	-1.90959e-07	4.49070e-08	-1.46052e-07	4.69980e-07	-7.08039e-08	3.99176e-07
18.162	5.48567e-08	-1.07189e-08	4.41378e-08	3.97407e-07	3.11939e-07	7.09346e-07	-1.20273e-07	4.54271e-08	-7.48462e-08	-4.17878e-07	7.46852e-08	-3.43192e-07	3.05397e-07	-9.59138e-08	2.09483e-07	1.27025e-07	-7.15029e-08	5.55217e-08	-1.90853e-07	4.48822e-08	-1.45971e-07	4.68929e-07	-7.06457e-08	3.98284e-07
18.186	5.12102e-08	-1.00064e-08	4.12038e-08	3.93528e-07	3.10532e-07	7.04060e-07	-1.21162e-07	4.57628e-08	-7.53992e-08	-4.20054e-07	7.50741e-08	-3.44980e-07	3.04117e-07	-9.55121e-08	2.08605e-07	1.26811e-07	-7.13824e-08	5.54281e-08	-1.90746e-07	4.48569e-08	-1.45889e-07	4.67875e-07	-7.04869e-08	3.97388e-07
18.211	4.75676e-08	-9.29461e-09	3.82730e-08	3.89655e-07	3.09132e-07	6.98788e-07	-1.22050e-07	4.60982e-08	-7.59518e-08	-4.22226e-07	7.54624e-08	-3.46764e-07	3.02839e-07	-9.51107e-08	2.07729e-07	1.26596e-07	-7.12616e-08	5.53343e-08	-1.90635e-07	4.48310e-08	-1.45804e-07	4.66818e-07	-7.03276e-08	3.96490e-07
18.235	4.39290e-08	-8.58363e-09	3.53454e-08	3.85790e-07	3.07739e-07	6.93529e-07	-1.22937e-07	4.64333e-08	-7.65039e-08	-4.24395e-07	7.58499e-08	-3.48545e-07	3.01562e-07	-9.47096e-08	2.06853e-07	1.26381e-07	-7.11405e-08	5.52403e-08	-1.90523e-07	4.48046e-08	-1.45719e-07	4.65757e-07	-7.01678e-08	3.95589e-07
18.260	4.02945e-08	-7.87346e-09	3.24210e-08	3.81932e-07	3.06354e-07	6.88285e-07	-1.23824e-07	4.67681e-08	-7.70556e-08	-4.26559e-07	7.62367e-08	-3.50322e-07	3.00286e-07	-9.43089e-08	2.05977e-07	1.26165e-07	-7.10191e-08	5.51460e-08	-1.90408e-07	4.47776e-08	-1.45631e-07	4.64693e-07	-7.00074e-08	3.94685e-07
18.285	3.66641e-08	-7.16409e-09	2.95000e-08	3.78080e-07	3.04975e-07	6.83055e-07	-1.24709e-07	4.71027e-08	-7.76068e-08	-4.28719e-07	7.66229e-08	-3.52096e-07	2.99011e-07	-9.39085e-08	2.05103e-07	1.25949e-07	-7.08974e-08	5.50516e-08	-1.90292e-07	4.47501e-08	-1.45541e-07	4.63625e-07	-6.98466e-08	3.93779e-07
18.309	3.30380e-08	-6.45556e-09	2.65825e-08	3.74236e-07	3.03603e-07	6.77840e-07	-1.25594e-07	4.74369e-08	-7.81575e-08	-4.30876e-07	7.70082e-08	-3.53867e-07	2.97738e-07	-9.35084e-08	2.04229e-07	1.25732e-07	-7.07755e-08	5.49569e-08	-1.90172e-07	4.47221e-08	-1.45450e-07	4.62554e-07	-6.96852e-08	3.92869e-07
18.334	2.94163e-08	-5.74787e-09	2.36684e-08	3.70400e-07	3.02239e-07	6.72639e-07	-1.26478e-07	4.77708e-08	-7.87077e-08	-4.33028e-07	7.73929e-08	-3.55635e-07	2.96465e-07	-9.31088e-08	2.03356e-07	1.25515e-07	-7.06534e-08	5.48621e-08	-1.90051e-07	4.46935e-08	-1.45357e-07	4.61480e-07	-6.95234e-08	3.91957e-07
18.358	2.57989e-08	-5.04105e-09	2.07578e-08	3.66570e-07	3.00882e-07	6.67452e-07	-1.27362e-07	4.81044e-08	-7.92573e-08	-4.35176e-07	7.77767e-08	-3.57399e-07	2.95194e-07	-9.27095e-08	2.02484e-07	1.25298e-07	-7.05309e-08	5.47670e-08	-1.89927e-07	4.46644e-08	-1.45263e-07	4.60403e-07	-6.93611e-08	3.91042e-07
18.383	2.21861e-08	-4.33511e-09	1.78509e-08	3.62749e-07	2.99531e-07	6.62280e-07	-1.28244e-07	4.84377e-08	-7.98064e-08	-4.37319e-07	7.81599e-08	-3.59159e-07	2.93923e-07	-9.23106e-08	2.01613e-07	1.25080e-07	-7.04083e-08	5.46717e-08	-1.89801e-07	4.46348e-08	-1.45166e-07	4.59322e-07	-6.91983e-08	3.90124e-07
18.407	1.85778e-08	-3.63006e-09	1.49477e-08	3.58934e-07	2.98188e-07	6.57123e-07	-1.29126e-07	4.87706e-08	-8.03549e-08	-4.39459e-07	7.85422e-08	-3.60916e-07	2.92655e-07	-9.19120e-08	2.00742e-07	1.24862e-07	-7.02853e-08	5.45763e-08	-1.89673e-07	4.46046e-08	-1.45068e-07	4.58239e-07	-6.90351e-08	3.89204e-07
18.432	1.49742e-08	-2.92593e-09	1.20483e-08	3.55128e-07	2.96852e-07	6.51980e-07	-1.30006e-07	4.91032e-08	-8.09029e-08	-4.41593e-07	7.89238e-08	-3.62670e-07	2.91387e-07	-9.15139e-08	1.99873e-07	1.24643e-07	-7.01622e-08	5.44807e-08	-1.89543e-07	4.45740e-08	-1.44969e-07	4.57152e-07	-6.88714e-08	3.88281e-07
18.457	1.13754e-08	-2.22273e-09	9.15269e-09	3.51329e-07	2.95524e-07	6.46852e-07	-1.30886e-07	4.94354e-08	-8.14502e-08	-4.43724e-07	7.93046e-08	-3.64419e-07	2.90121e-07	-9.11162e-08	1.99004e-07	1.24424e-07	-7.00388e-08	5.43849e-08	-1.89410e-07	4.45428e-08	-1.44867e-07	4.56063e-07	-6.87073e-08	3.87355e-07
18.481	7.78146e-09	-1.52048e-09	6.26098e-09	3.47538e-07	2.94202e-07	6.41740e-07	-1.31764e-07	4.97672e-08	-8.19969e-08	-4.45850e-07	7.96845e-08	-3.66166e-07	2.88856e-07	-9.07189e-08	1.98137e-07	1.24204e-07	-6.99152e-08	5.42889e-08	-1.89275e-07	4.45110e-08	-1.44764e-07	4.54970e-07	-6.85427e-08	3.86427e-07
18.506	4.19245e-09	-8.19196e-10	3.37325e-09	3.43755e-07	2.92887e-07	6.36642e-07	-1.32642e-07	5.00986e-08	-8.25430e-08	-4.47972e-07	8.00637e-08	-3.67908e-07	2.87592e-07	-9.03221e-08	1.97270e-07	1.23984e-07	-6.97914e-08	5.41928e-08	-1.89138e-07	4.44788e-08	-1.44659e-07	4.53875e-07	-6.83777e-08	3.85497e-07
18.530	6.08460e-10	-1.18892e-10	4.89569e-10	3.39980e-07	2.91580e-07	6.31560e-07	-1.33518e-07	5.04297e-08	-8.30885e-08	-4.50089e-07	8.04421e-08	-3.69646e-07	2.86330e-07	-8.99257e-08	1.96404e-07	1.23764e-07	-6.96674e-08	5.40965e-08	-1.88998e-07	4.44460e-08	-1.44552e-07	4.52776e-07	-6.82122e-08	3.84564e-07
18.555	-2.97042e-09	5.80413e-10	-2.39000e-09	3.36213e-07	2.90280e-07	6.26493e-07	-1.34394e-07	5.07603e-08	-8.36332e-08	-4.52201e-07	8.08196e-08	-3.71381e-07	2.85069e-07	-8.95297e-08	1.95539e-07	1.23543e-07	-6.95432e-08	5.40000e-08	-1.88857e-07	4.44127e-08	-1.44444e-07	4.51675e-07	-6.80463e-08	3.83629e-07
18.579	-6.54410e-09	1.27870e-09	-5.26539e-09	3.32454e-07	2.88987e-07	6.21441e-07	-1.35268e-07	5.10906e-08	-8.41773e-08	-4.54308e-07	8.11963e-08	-3.73112e-07	2.83810e-07	-8.91342e-08	1.94675e-07	1.23322e-07	-6.94187e-08	5.39034e-08	-1.88713e-07	4.43788e-08	-1.44334e-07	4.50572e-07	-6.78801e-08	3.82692e-07
18.604	-1.01125e-08	1.97596e-09	-8.13653e-09	3.28704e-07	2.87701e-07	6.16404e-07	-1.36141e-07	5.14204e-08	-8.47207e-08	-4.56411e-07	8.15721e-08	-3.74839e-07	2.82552e-07	-8.87391e-08	1.93813e-07	1.23101e-07	-6.92941e-08	5.38066e-08	-1.88567e-07	4.43445e-08	-1.44222e-07	4.49465e-07	-6.77134e-08	3.81752e-07
18.629	-1.36755e-08	2.67217e-09	-1.10033e-08	3.24962e-07	2.86422e-07	6.11384e-07	-1.37013e-07	5.17498e-08	-8.52634e-08	-4.58509e-07	8.19471e-08	-3.76562e-07	2.81295e-07	-8.83445e-08	1.92951e-07	1.22879e-07	-6.91693e-08	5.37097e-08	-1.88418e-07	4.43096e-08	-1.44109e-07	4.48356e-07	-6.75463e-08	3.80810e-07
18.653	-1.72331e-08	3.36731e-09	-1.38658e-08	3.21228e-07	2.85150e-07	6.06378e-07	-1.37884e-07	5.20787e-08	-8.58054e-08	-4.60603e-07	8.23212e-08	-3.78281e-07	2.80040e-07	-8.79504e-08	1.92090e-07	1.22657e-07	-6.90443e-08	5.36127e-08	-1.88268e-07	4.42742e-08	-1.43994e-07	4.47245e-07	-6.73788e-08	3.79866e-07
18.678	-2.07851e-08	4.06136e-09	-1.67237e-08	3.17503e-07	2.83886e-07	6.01389e-07	-1.38754e-07	5.24072e-08	-8.63466e-08	-4.62691e-07	8.26944e-08	-3.79997e-07	2.78787e-07	-8.75567e-08	1.91230e-07	1.22435e-07	-6.89192e-08	5.35155e-08	-1.88115e-07	4.42383e-08	-1.43877e-07	4.46131e-07	-6.72110e-08	3.78920e-07
18.702	-2.43315e-08	4.75432e-09	-1.95772e-08	3.13787e-07	2.82628e-07	5.96415e-07	-1.39622e-07	5.27352e-08	-8.68870e-08	-4.64774e-07	8.30668e-08	-3.81708e-07	2.77535e-07	-8.71636e-08	1.90372e-07	1.22212e-07	-6.87938e-08	5.34182e-08	-1.87960e-07	4.42019e-08	-1.43758e-07	4.45014e-07	-6.70428e-08	3.77971e-07
18.727	-2.78722e-08	5.44616e-09	-2.24260e-08	3.10079e-07	2.81378e-07	5.91457e-07	-1.40489e-07	5.30627e-08	-8.74267e-08	-4.66853e-07	8.34382e-08	-3.83414e-07	2.76285e-07	-8.67710e-08	1.89514e-07	1.21989e-07	-6.86684e-08	5.33207e-08	-1.87803e-07	4.41649e-08	-1.43638e-07	4.43895e-07	-6.68742e-08	3.77021e-07
18.751	-3.14070e-08	6.13687e-09	-2.52702e-08	3.06380e-07	2.80135e-07	5.86515e-07	-1.41355e-07	5.33898e-08	-8.79655e-08	-4.68926e-07	8.38088e-08	-3.85117e-07	2.75036e-07	-8.63788e-08	1.88658e-07	1.21766e-07	-6.85427e-08	5.32231e-08	-1.87644e-07	4.41275e-08	-1.43516e-07	4.42774e-07	-6.67053e-08	3.76068e-07
18.776	-3.49360e-08	6.82642e-09	-2.81096e-08	3.02690e-07	2.78899e-07	5.81589e-07	-1.42220e-07	5.37164e-08	-8.85036e-08	-4.70994e-07	8.41784e-08	-3.86816e-07	2.73789e-07	-8.59872e-08	1.87802e-07	1.21542e-07	-6.84169e-08	5.31255e-08	-1.87482e-07	4.40895e-08	-1.43393e-07	4.41650e-07	-6.65360e-08	3.75114e-07
18.801	-3.84590e-08	7.51481e-09	-3.09442e-08	2.99009e-07	2.77671e-07	5.76680e-07	-1.43083e-07	5.40424e-08	-8.90408e-08	-4.73057e-07	8.45471e-08	-3.88510e-07	2.72544e-07	-8.55961e-08	1.86948e-07	1.21319e-07	-6.82910e-08	5.30277e-08	-1.87319e-07	4.40510e-08	-1.43268e-07	4.40524e-07	-6.63663e-08	3.74158e-07
18.825	-4.19760e-08	8.20201e-09	-3.37740e-08	2.95337e-07	2.76449e-07	5.71786e-07	-1.43945e-07	5.43680e-08	-8.95772e-08	-4.75115e-07	8.49149e-08	-3.90200e-07	2.71301e-07	-8.52056e-08	1.86095e-07	1.21095e-07	-6.81649e-08	5.29298e-08	-1.87153e-07	4.40120e-08	-1.43141e-07	4.39396e-07	-6.61964e-08	3.73200e-07
18.850	-4.54868e-08	8.88802e-09	-3.65988e-08	2.91674e-07	2.75235e-07	5.66909e-07	-1.44806e-07	5.46930e-08	-9.01127e-08	-4.77167e-07	8.52817e-08	-3.91886e-07	2.70059e-07	-8.48156e-08	1.85243e-07	1.20870e-07	-6.80387e-08	5.28318e-08	-1.86985e-07	4.39725e-08	-1.43012e-07	4.38266e-07	-6.60261e-08	3.72240e-07
18.874	-4.89913e-08	9.57280e-09	-3.94185e-08	2.88021e-07	2.74027e-07	5.62048e-07	-1.45665e-07	5.50174e-08	-9.06473e-08	-4.79214e-07	8.56476e-08	-3.93567e-07	2.68819e-07	-8.44261e-08	1.84393e-07	1.20646e-07	-6.79123e-08	5.27337e-08	-1.86815e-07	4.39325e-08	-1.42882e-07	4.37133e-07	-6.58555e-08	3.71278e-07
18.899	-5.24896e-08	1.02564e-08	-4.22332e-08	2.84377e-07	2.72827e-07	5.57204e-07	-1.46522e-07	5.53414e-08	-9.11810e-08	-4.81256e-07	8.60125e-08	-3.95244e-07	2.67581e-07	-8.40372e-08	1.83543e-07	1.20421e-07	-6.77859e-08	5.26355e-08	-1.86642e-07	4.38919e-08	-1.42750e-07	4.35999e-07	-6.56846e-08	3.70314e-07
18.924	-5.59814e-08	1.09386e-08	-4.50428e-08	2.80742e-07	2.71634e-07	5.52376e-07	-1.47379e-07	5.56648e-08	-9.17138e-08	-4.83292e-07	8.63764e-08	-3.96916e-07	2.66344e-07	-8.36489e-08	1.82695e-07	1.20196e-07	-6.76593e-08	5.25372e-08	-1.86468e-07	4.38509e-08	-1.42617e-07	4.34862e-07	-6.55134e-08	3.69349e-07
18.948	-5.94668e-08	1.16197e-08	-4.78471e-08	2.77116e-07	2.70448e-07	5.47565e-07	-1.48233e-07	5.59876e-08	-9.22457e-08	-4.85323e-07	8.67394e-08	-3.98584e-07	2.65109e-07	-8.32612e-08	1.81848e-07	1.19971e-07	-6.75326e-08	5.24388e-08	-1.86291e-07	4.38093e-08	-1.42482e-07	4.33724e-07	-6.53419e-08	3.68382e-07
18.973	-6.29456e-08	1.22994e-08	-5.06461e-08	2.73501e-07	2.69269e-07	5.42770e-07	-1.49086e-07	5.63098e-08	-9.27766e-08	-4.87348e-07	8.71013e-08	-4.00247e-07	2.63877e-07	-8.28740e-08	1.81003e-07	1.19746e-07	-6.74058e-08	5.23403e-08	-1.86112e-07	4.37673e-08	-1.42345e-07	4.32583e-07	-6.51701e-08	3.67413e-07
18.997	-6.64177e-08	1.29779e-08	-5.34398e-08	2.69894e-07	2.68098e-07	5.37992e-07	-1.49938e-07	5.66315e-08	-9.33065e-08	-4.89368e-07	8.74623e-08	-4.01906e-07	2.62646e-07	-8.24874e-08	1.80158e-07	1.19521e-07	-6.72789e-08	5.22418e-08	-1.85931e-07	4.37247e-08	-1.42207e-07	4.31441e-07	-6.49980e-08	3.66443e-07
19.022	-6.98830e-08	1.36550e-08	-5.62280e-08	2.66298e-07	2.66933e-07	5.33231e-07	-1.50788e-07	5.69525e-08	-9.38355e-08	-4.91382e-07	8.78222e-08	-4.03560e-07	2.61417e-07	-8.21014e-08	1.79315e-07	1.19295e-07	-6.71519e-08	5.21432e-08	-1.85748e-07	4.36817e-08	-1.42067e-07	4.30297e-07	-6.48256e-08	3.65472e-07
19.046	-7.33416e-08	1.43308e-08	-5.90108e-08	2.62711e-07	2.65776e-07	5.28487e-07	-1.51636e-07	5.72729e-08	-9.43635e-08	-4.93390e-07	8.81811e-08	-4.05209e-07	2.60190e-07	-8.17161e-08	1.78474e-07	1.19069e-07	-6.70249e-08	5.20445e-08	-1.85563e-07	4.36381e-08	-1.41925e-07	4.29151e-07	-6.46530e-08	3.64498e-07
19.071	-7.67932e-08	1.50052e-08	-6.17880e-08	2.59135e-07	2.64626e-07	5.23760e-07	-1.52483e-07	5.75928e-08	-9.48904e-08	-4.95392e-07	8.85390e-08	-4.06853e-07	2.58965e-07	-8.13313e-08	1.77633e-07	1.18844e-07	-6.68977e-08	5.19458e-08	-1.85376e-07	4.35941e-08	-1.41782e-07	4.28004e-07	-6.44801e-08	3.63524e-07
19.096	-8.02378e-08	1.56783e-08	-6.45595e-08	2.55568e-07	2.63482e-07	5.19050e-07	-1.53328e-07	5.79120e-08	-9.54163e-08	-4.97389e-07	8.88958e-08	-4.08493e-07	2.57742e-07	-8.09472e-08	1.76794e-07	1.18617e-07	-6.67705e-08	5.18470e-08	-1.85186e-07	4.35495e-08	-1.41637e-07	4.26855e-07	-6.43070e-08	3.62548e-07
19.120	-8.36753e-08	1.63500e-08	-6.73253e-08	2.52011e-07	2.62346e-07	5.14357e-07	-1.54172e-07	5.82305e-08	-9.59412e-08	-4.99380e-07	8.92516e-08	-4.10128e-07	2.56521e-07	-8.05637e-08	1.75957e-07	1.18391e-07	-6.66432e-08	5.17482e-08	-1.84995e-07	4.35045e-08	-1.41490e-07	4.25704e-07	-6.41337e-08	3.61570e-07
19.145	-8.71056e-08	1.70203e-08	-7.00854e-08	2.48464e-07	2.61217e-07	5.09682e-07	-1.55013e-07	5.85484e-08	-9.64649e-08	-5.01364e-07	8.96064e-08	-4.11758e-07	2.55301e-07	-8.01808e-08	1.75121e-07	1.18165e-07	-6.65158e-08	5.16493e-08	-1.84801e-07	4.34590e-08	-1.41342e-07	4.24552e-07	-6.39601e-08	3.60592e-07
19.169	-9.05287e-08	1.76891e-08	-7.28396e-08	2.44928e-07	2.60095e-07	5.05023e-07	-1.55853e-07	5.88657e-08	-9.69876e-08	-5.03343e-07	8.99600e-08	-4.13383e-07	2.54084e-07	-7.97986e-08	1.74286e-07	1.17939e-07	-6.63884e-08	5.15503e-08	-1.84605e-07	4.34129e-08	-1.41193e-07	4.23398e-07	-6.37862e-08	3.59612e-07
19.194	-9.39445e-08	1.83565e-08	-7.55879e-08	2.41402e-07	2.58981e-07	5.00382e-07	-1.56691e-07	5.91822e-08	-9.75092e-08	-5.05316e-07	9.03126e-08	-4.15003e-07	2.52870e-07	-7.94170e-08	1.73453e-07	1.17712e-07	-6.62609e-08	5.14514e-08	-1.84408e-07	4.33664e-08	-1.41041e-07	4.22243e-07	-6.36122e-08	3.58631e-07
19.218	-9.73528e-08	1.90225e-08	-7.83302e-08	2.37886e-07	2.57873e-07	4.95759e-07	-1.57528e-07	5.94981e-08	-9.80297e-08	-5.07283e-07	9.06641e-08	-4.16619e-07	2.51657e-07	-7.90361e-08	1.72621e-07	1.17486e-07	-6.61334e-08	5.13523e-08	-1.84208e-07	4.33194e-08	-1.40888e-07	4.21086e-07	-6.34379e-08	3.57648e-07
19.243	-1.00754e-07	1.96870e-08	-8.10665e-08	2.34380e-07	2.56772e-07	4.91152e-07	-1.58362e-07	5.98133e-08	-9.85490e-08	-5.09243e-07	9.10144e-08	-4.18229e-07	2.50446e-07	-7.86559e-08	1.71790e-07	1.17259e-07	-6.60058e-08	5.12533e-08	-1.84006e-07	4.32719e-08	-1.40734e-07	4.19928e-07	-6.32635e-08	3.56665e-07
19.268	-1.04147e-07	2.03500e-08	-8.37967e-08	2.30885e-07	2.55679e-07	4.86564e-07	-1.59195e-07	6.01278e-08	-9.90672e-08	-5.11197e-07	9.13637e-08	-4.19834e-07	2.49238e-07	-7.82764e-08	1.70961e-07	1.17032e-07	-6.58782e-08	5.11542e-08	-1.83802e-07	4.32239e-08	-1.40578e-07	4.18769e-07	-6.30888e-08	3.55680e-07
19.292	-1.07532e-07	2.10116e-08	-8.65207e-08	2.27401e-07	2.54592e-07	4.81993e-07	-1.60026e-07	6.04416e-08	-9.95842e-08	-5.13145e-07	9.17119e-08	-4.21433e-07	2.48031e-07	-7.78975e-08	1.70134e-07	1.16806e-07	-6.57506e-08	5.10551e-08	-1.83595e-07	4.31754e-08	-1.40420e-07	4.17608e-07	-6.29140e-08	3.54694e-07
19.317	-1.10910e-07	2.16716e-08	-8.92384e-08	2.23927e-07	2.53513e-07	4.77440e-07	-1.60855e-07	6.07547e-08	-1.00100e-07	-5.15087e-07	9.20589e-08	-4.23028e-07	2.46827e-07	-7.75193e-08	1.69308e-07	1.16579e-07	-6.56230e-08	5.09560e-08	-1.83387e-07	4.31264e-08	-1.40261e-07	4.16447e-07	-6.27390e-08	3.53708e-07
19.341	-1.14280e-07	2.23300e-08	-9.19498e-08	2.20464e-07	2.52440e-07	4.72904e-07	-1.61682e-07	6.10670e-08	-1.00615e-07	-5.17022e-07	9.24048e-08	-4.24617e-07	2.45625e-07	-7.71418e-08	1.68483e-07	1.16352e-07	-6.54953e-08	5.08568e-08	-1.83177e-07	4.30770e-08	-1.40100e-07	4.15284e-07	-6.25638e-08	3.52720e-07
19.366	-1.17642e-07	2.29869e-08	-9.46548e-08	2.17012e-07	2.51375e-07	4.68387e-07	-1.62507e-07	6.13786e-08	-1.01128e-07	-5.18951e-07	9.27495e-08	-4.26201e-07	2.44426e-07	-7.67651e-08	1.67660e-07	1.16125e-07	-6.53676e-08	5.07577e-08	-1.82965e-07	4.30270e-08	-1.39938e-07	4.14120e-07	-6.23885e-08	3.51731e-07
19.390	-1.20996e-07	2.36423e-08	-9.73534e-08	2.13570e-07	2.50316e-07	4.63887e-07	-1.63330e-07	6.16894e-08	-1.01640e-07	-5.20873e-07	9.30931e-08	-4.27780e-07	2.43228e-07	-7.63890e-08	1.66839e-07	1.15898e-07	-6.52399e-08	5.06585e-08	-1.82750e-07	4.29766e-08	-1.39774e-07	4.12955e-07	-6.22129e-08	3.50742e-07
19.415	-1.24341e-07	2.42961e-08	-1.00045e-07	2.10140e-07	2.49265e-07	4.59405e-07	-1.64150e-07	6.19995e-08	-1.02151e-07	-5.22789e-07	9.34355e-08	-4.29354e-07	2.42033e-07	-7.60137e-08	1.66019e-07	1.15672e-07	-6.51122e-08	5.05594e-08	-1.82534e-07	4.29258e-08	-1.39608e-07	4.11789e-07	-6.20373e-08	3.49751e-07
19.440	-1.27679e-07	2.49482e-08	-1.02731e-07	2.06720e-07	2.48221e-07	4.54941e-07	-1.64969e-07	6.23088e-08	-1.02661e-07	-5.24698e-07	9.37767e-08	-4.30922e-07	2.40840e-07	-7.56391e-08	1.65201e-07	1.15445e-07	-6.49845e-08	5.04602e-08	-1.82315e-07	4.28744e-08	-1.39441e-07	4.10622e-07	-6.18615e-08	3.48760e-07
19.464	-1.31008e-07	2.55988e-08	-1.05410e-07	2.03312e-07	2.47183e-07	4.50495e-07	-1.65786e-07	6.26173e-08	-1.03169e-07	-5.26601e-07	9.41167e-08	-4.32484e-07	2.39650e-07	-7.52653e-08	1.64385e-07	1.15218e-07	-6.48568e-08	5.03610e-08	-1.82095e-07	4.28225e-08	-1.39272e-07	4.09454e-07	-6.16855e-08	3.47768e-07
19.489	-1.34329e-07	2.62477e-08	-1.08082e-07	1.99915e-07	2.46153e-07	4.46068e-07	-1.66601e-07	6.29250e-08	-1.03676e-07	-5.28497e-07	9.44556e-08	-4.34041e-07	2.38462e-07	-7.48922e-08	1.63570e-07	1.14991e-07	-6.47291e-08	5.02619e-08	-1.81873e-07	4.27702e-08	-1.39102e-07	4.08285e-07	-6.15095e-08	3.46776e-07
19.513	-1.37642e-07	2.68949e-08	-1.10747e-07	1.96529e-07	2.45130e-07	4.41658e-07	-1.67413e-07	6.32319e-08	-1.04182e-07	-5.30386e-07	9.47932e-08	-4.35593e-07	2.37276e-07	-7.45198e-08	1.62757e-07	1.14764e-07	-6.46014e-08	5.01628e-08	-1.81648e-07	4.27175e-08	-1.38931e-07	4.07116e-07	-6.13333e-08	3.45783e-07
19.538	-1.40946e-07	2.75405e-08	-1.13405e-07	1.93154e-07	2.44113e-07	4.37267e-07	-1.68224e-07	6.35380e-08	-1.04686e-07	-5.32268e-07	9.51296e-08	-4.37139e-07	2.36093e-07	-7.41482e-08	1.61945e-07	1.14537e-07	-6.44738e-08	5.00636e-08	-1.81422e-07	4.26642e-08	-1.38757e-07	4.05946e-07	-6.11570e-08	3.44789e-07
19.562	-1.44241e-07	2.81844e-08	-1.16057e-07	1.89791e-07	2.43104e-07	4.32895e-07	-1.69032e-07	6.38433e-08	-1.05189e-07	-5.34144e-07	9.54648e-08	-4.38679e-07	2.34912e-07	-7.37774e-08	1.61135e-07	1.14311e-07	-6.43462e-08	4.99646e-08	-1.81193e-07	4.26105e-08	-1.38583e-07	4.04775e-07	-6.09806e-08	3.43794e-07
19.587	-1.47528e-07	2.88267e-08	-1.18701e-07	1.86439e-07	2.42101e-07	4.28540e-07	-1.69838e-07	6.41477e-08	-1.05690e-07	-5.36012e-07	9.57987e-08	-4.40213e-07	2.33734e-07	-7.34073e-08	1.60327e-07	1.14084e-07	-6.42186e-08	4.98655e-08	-1.80963e-07	4.25563e-08	-1.38406e-07	4.03603e-07	-6.08041e-08	3.42799e-07
19.612	-1.50806e-07	2.94671e-08	-1.21339e-07	1.83098e-07	2.41106e-07	4.24204e-07	-1.70642e-07	6.44513e-08	-1.06191e-07	-5.37874e-07	9.61314e-08	-4.41742e-07	2.32558e-07	-7.30380e-08	1.59520e-07	1.13857e-07	-6.40910e-08	4.97664e-08	-1.80730e-07	4.25016e-08	-1.38229e-07	4.02431e-07	-6.06275e-08	3.41803e-07
19.636	-1.54075e-07	3.01059e-08	-1.23969e-07	1.79769e-07	2.40117e-07	4.19887e-07	-1.71443e-07	6.47540e-08	-1.06689e-07	-5.39728e-07	9.64629e-08	-4.43265e-07	2.31385e-07	-7.26696e-08	1.58716e-07	1.13631e-07	-6.39635e-08	4.96674e-08	-1.80496e-07	4.24465e-08	-1.38049e-07	4.01258e-07	-6.04508e-08	3.40807e-07
19.661	-1.57335e-07	3.07429e-08	-1.26592e-07	1.76452e-07	2.39136e-07	4.15588e-07	-1.72243e-07	6.50559e-08	-1.07187e-07	-5.41575e-07	9.67931e-08	-4.44782e-07	2.30214e-07	-7.23019e-08	1.57912e-07	1.13405e-07	-6.38361e-08	4.95685e-08	-1.80260e-07	4.23909e-08	-1.37869e-07	4.00085e-07	-6.02740e-08	3.39811e-07
19.685	-1.60586e-07	3.13782e-08	-1.29208e-07	1.73147e-07	2.38161e-07	4.11307e-07	-1.73039e-07	6.53569e-08	-1.07683e-07	-5.43416e-07	9.71220e-08	-4.46294e-07	2.29046e-07	-7.19350e-08	1.57111e-07	1.13178e-07	-6.37087e-08	4.94695e-08	-1.80021e-07	4.23349e-08	-1.37686e-07	3.98911e-07	-6.00972e-08	3.38814e-07
19.710	-1.63828e-07	3.20117e-08	-1.31816e-07	1.69853e-07	2.37193e-07	4.07046e-07	-1.73834e-07	6.56570e-08	-1.08177e-07	-5.45249e-07	9.74496e-08	-4.47799e-07	2.27881e-07	-7.15689e-08	1.56312e-07	1.12952e-07	-6.35813e-08	4.93707e-08	-1.79781e-07	4.22784e-08	-1.37503e-07	3.97737e-07	-5.99203e-08	3.37817e-07
19.735	-1.67061e-07	3.26433e-08	-1.34418e-07	1.66571e-07	2.36232e-07	4.02803e-07	-1.74626e-07	6.59562e-08	-1.08670e-07	-5.47075e-07	9.77759e-08	-4.49299e-07	2.26718e-07	-7.12037e-08	1.55514e-07	1.12726e-07	-6.34541e-08	4.92718e-08	-1.79539e-07	4.22215e-08	-1.37318e-07	3.96563e-07	-5.97434e-08	3.36819e-07
19.759	-1.70284e-07	3.32732e-08	-1.37011e-07	1.63301e-07	2.35278e-07	3.98579e-07	-1.75416e-07	6.62544e-08	-1.09161e-07	-5.48893e-07	9.81009e-08	-4.50792e-07	2.25557e-07	-7.08393e-08	1.54718e-07	1.12500e-07	-6.33268e-08	4.91730e-08	-1.79295e-07	4.21641e-08	-1.37131e-07	3.95388e-07	-5.95664e-08	3.35821e-07
19.784	-1.73498e-07	3.39012e-08	-1.39597e-07	1.60043e-07	2.34331e-07	3.94373e-07	-1.76203e-07	6.65518e-08	-1.09651e-07	-5.50704e-07	9.84246e-08	-4.52280e-07	2.24400e-07	-7.04757e-08	1.53924e-07	1.12274e-07	-6.31997e-08	4.90743e-08	-1.79049e-07	4.21062e-08	-1.36943e-07	3.94213e-07	-5.93894e-08	3.34823e-07
19.808	-1.76703e-07	3.45274e-08	-1.42176e-07	1.56796e-07	2.33390e-07	3.90187e-07	-1.76988e-07	6.68482e-08	-1.10140e-07	-5.52508e-07	9.87470e-08	-4.53761e-07	2.23245e-07	-7.01129e-08	1.53132e-07	1.12048e-07	-6.30726e-08	4.89757e-08	-1.78801e-07	4.20479e-08	-1.36753e-07	3.93038e-07	-5.92124e-08	3.33825e-07
19.833	-1.79898e-07	3.51517e-08	-1.44747e-07	1.53562e-07	2.32457e-07	3.86019e-07	-1.77770e-07	6.71437e-08	-1.10627e-07	-5.54304e-07	9.90680e-08	-4.55236e-07	2.22092e-07	-6.97510e-08	1.52341e-07	1.11823e-07	-6.29457e-08	4.88771e-08	-1.78551e-07	4.19891e-08	-1.36562e-07	3.91862e-07	-5.90353e-08	3.32827e-07
19.857	-1.83084e-07	3.57742e-08	-1.47310e-07	1.50341e-07	2.31530e-07	3.81871e-07	-1.78550e-07	6.74383e-08	-1.11112e-07	-5.56093e-07	9.93877e-08	-4.56705e-07	2.20943e-07	-6.93900e-08	1.51553e-07	1.11597e-07	-6.28188e-08	4.87785e-08	-1.78299e-07	4.19299e-08	-1.36369e-07	3.90687e-07	-5.88582e-08	3.31829e-07
19.882	-1.86260e-07	3.63948e-08	-1.49865e-07	1.47131e-07	2.30610e-07	3.77741e-07	-1.79328e-07	6.77319e-08	-1.11596e-07	-5.57874e-07	9.97061e-08	-4.58168e-07	2.19796e-07	-6.90298e-08	1.50766e-07	1.11372e-07	-6.26920e-08	4.86801e-08	-1.78046e-07	4.18703e-08	-1.36175e-07	3.89511e-07	-5.86811e-08	3.30830e-07
19.907	-1.89426e-07	3.70134e-08	-1.52412e-07	1.43934e-07	2.29697e-07	3.73630e-07	-1.80102e-07	6.80245e-08	-1.12078e-07	-5.59648e-07	1.00023e-07	-4.59625e-07	2.18652e-07	-6.86705e-08	1.49981e-07	1.11147e-07	-6.25653e-08	4.85817e-08	-1.77790e-07	4.18102e-08	-1.35980e-07	3.88336e-07	-5.85040e-08	3.29832e-07
19.931	-1.92582e-07	3.76301e-08	-1.54952e-07	1.40748e-07	2.28791e-07	3.69539e-07	-1.80874e-07	6.83161e-08	-1.12558e-07	-5.61414e-07	1.00339e-07	-4.61075e-07	2.17511e-07	-6.83121e-08	1.49198e-07	1.10922e-07	-6.24387e-08	4.84834e-08	-1.77533e-07	4.17497e-08	-1.35783e-07	3.87160e-07	-5.83269e-08	3.28833e-07
19.956	-1.95728e-07	3.82449e-08	-1.57484e-07	1.37576e-07	2.27891e-07	3.65467e-07	-1.81644e-07	6.86068e-08	-1.13037e-07	-5.63172e-07	1.00653e-07	-4.62519e-07	2.16372e-07	-6.79545e-08	1.48418e-07	1.10697e-07	-6.23122e-08	4.83852e-08	-1.77274e-07	4.16887e-08	-1.35585e-07	3.85985e-07	-5.81498e-08	3.27835e-07
19.980	-1.98865e-07	3.88577e-08	-1.60007e-07	1.34416e-07	2.26998e-07	3.61414e-07	-1.82411e-07	6.88964e-08	-1.13514e-07	-5.64923e-07	1.00966e-07	-4.63957e-07	2.15236e-07	-6.75978e-08	1.47639e-07	1.10473e-07	-6.21858e-08	4.82871e-08	-1.77013e-07	4.16273e-08	-1.35385e-07	3.84809e-07	-5.79727e-08	3.26837e-07
20.005	-2.01991e-07	3.94686e-08	-1.62522e-07	1.31268e-07	2.26112e-07	3.57380e-07	-1.83175e-07	6.91850e-08	-1.13990e-07	-5.66665e-07	1.01277e-07	-4.65388e-07	2.14104e-07	-6.72421e-08	1.46862e-07	1.10249e-07	-6.20596e-08	4.81890e-08	-1.76750e-07	4.15655e-08	-1.35184e-07	3.83634e-07	-5.77957e-08	3.25838e-07
20.029	-2.05107e-07	4.00775e-08	-1.65030e-07	1.28133e-07	2.25233e-07	3.53366e-07	-1.83936e-07	6.94726e-08	-1.14464e-07	-5.68400e-07	1.01587e-07	-4.66813e-07	2.12974e-07	-6.68872e-08	1.46086e-07	1.10025e-07	-6.19335e-08	4.80911e-08	-1.76485e-07	4.15032e-08	-1.34982e-07	3.82459e-07	-5.76187e-08	3.24841e-07
20.054	-2.08213e-07	4.06843e-08	-1.67528e-07	1.25010e-07	2.24360e-07	3.49371e-07	-1.84695e-07	6.97592e-08	-1.14936e-07	-5.70127e-07	1.01896e-07	-4.68231e-07	2.11847e-07	-6.65333e-08	1.45313e-07	1.09801e-07	-6.18075e-08	4.79932e-08	-1.76218e-07	4.14406e-08	-1.34778e-07	3.81285e-07	-5.74417e-08	3.23843e-07
20.079	-2.11308e-07	4.12892e-08	-1.70019e-07	1.21901e-07	2.23494e-07	3.45395e-07	-1.85451e-07	7.00448e-08	-1.15406e-07	-5.71845e-07	1.02203e-07	-4.69642e-07	2.10723e-07	-6.61802e-08	1.44542e-07	1.09577e-07	-6.16816e-08	4.78955e-08	-1.75950e-07	4.13774e-08	-1.34572e-07	3.80110e-07	-5.72648e-08	3.22845e-07
20.103	-2.14393e-07	4.18920e-08	-1.72501e-07	1.18804e-07	2.22635e-07	3.41439e-07	-1.86204e-07	7.03293e-08	-1.15875e-07	-5.73556e-07	1.02509e-07	-4.71047e-07	2.09601e-07	-6.58281e-08	1.43773e-07	1.09354e-07	-6.15558e-08	4.77979e-08	-1.75680e-07	4.13139e-08	-1.34366e-07	3.78936e-07	-5.70879e-08	3.21848e-07
20.128	-2.17468e-07	4.24927e-08	-1.74975e-07	1.15720e-07	2.21783e-07	3.37502e-07	-1.86955e-07	7.06127e-08	-1.16342e-07	-5.75259e-07	1.02813e-07	-4.72446e-07	2.08483e-07	-6.54769e-08	1.43006e-07	1.09131e-07	-6.14302e-08	4.77003e-08	-1.75408e-07	4.12499e-08	-1.34158e-07	3.77763e-07	-5.69111e-08	3.20851e-07
20.152	-2.20532e-07	4.30914e-08	-1.77440e-07	1.12648e-07	2.20937e-07	3.33585e-07	-1.87702e-07	7.08950e-08	-1.16807e-07	-5.76953e-07	1.03116e-07	-4.73837e-07	2.07368e-07	-6.51267e-08	1.42241e-07	1.08908e-07	-6.13048e-08	4.76029e-08	-1.75134e-07	4.11855e-08	-1.33948e-07	3.76589e-07	-5.67344e-08	3.19855e-07
20.177	-2.23585e-07	4.36880e-08	-1.79897e-07	1.09590e-07	2.20098e-07	3.29687e-07	-1.88447e-07	7.11763e-08	-1.17271e-07	-5.78640e-07	1.03417e-07	-4.75222e-07	2.06256e-07	-6.47774e-08	1.41478e-07	1.08685e-07	-6.11795e-08	4.75056e-08	-1.74858e-07	4.11207e-08	-1.33738e-07	3.75417e-07	-5.65577e-08	3.18859e-07
20.201	-2.26628e-07	4.42825e-08	-1.82345e-07	1.06545e-07	2.19265e-07	3.25809e-07	-1.89189e-07	7.14565e-08	-1.17732e-07	-5.80318e-07	1.03717e-07	-4.76601e-07	2.05147e-07	-6.44291e-08	1.40718e-07	1.08463e-07	-6.10543e-08	4.74085e-08	-1.74581e-07	4.10555e-08	-1.33525e-07	3.74245e-07	-5.63811e-08	3.17864e-07
20.226	-2.29659e-07	4.48749e-08	-1.84784e-07	1.03512e-07	2.18439e-07	3.21951e-07	-1.89928e-07	7.17356e-08	-1.18192e-07	-5.81988e-07	1.04016e-07	-4.77972e-07	2.04041e-07	-6.40817e-08	1.39959e-07	1.08241e-07	-6.09293e-08	4.73114e-08	-1.74302e-07	4.09899e-08	-1.33312e-07	3.73073e-07	-5.62046e-08	3.16869e-07
20.251	-2.32680e-07	4.54652e-08	-1.87215e-07	1.00493e-07	2.17620e-07	3.18112e-07	-1.90664e-07	7.20136e-08	-1.18650e-07	-5.83649e-07	1.04313e-07	-4.79336e-07	2.02938e-07	-6.37352e-08	1.39202e-07	1.08019e-07	-6.08045e-08	4.72145e-08	-1.74021e-07	4.09238e-08	-1.33097e-07	3.71902e-07	-5.60283e-08	3.15874e-07
20.275	-2.35690e-07	4.60533e-08	-1.89637e-07	9.74868e-08	2.16807e-07	3.14293e-07	-1.91397e-07	7.22904e-08	-1.19106e-07	-5.85302e-07	1.04608e-07	-4.80694e-07	2.01838e-07	-6.33898e-08	1.38448e-07	1.07798e-07	-6.06799e-08	4.71177e-08	-1.73738e-07	4.08574e-08	-1.32881e-07	3.70732e-07	-5.58520e-08	3.14880e-07
20.300	-2.38689e-07	4.66393e-08	-1.92050e-07	9.44939e-08	2.16000e-07	3.10494e-07	-1.92127e-07	7.25661e-08	-1.19561e-07	-5.86947e-07	1.04902e-07	-4.82045e-07	2.00741e-07	-6.30453e-08	1.37696e-07	1.07576e-07	-6.05554e-08	4.70210e-08	-1.73454e-07	4.07905e-08	-1.32664e-07	3.69563e-07	-5.56758e-08	3.13887e-07
20.324	-2.41677e-07	4.72231e-08	-1.94454e-07	9.15142e-08	2.15201e-07	3.06715e-07	-1.92854e-07	7.28407e-08	-1.20013e-07	-5.88583e-07	1.05194e-07	-4.83388e-07	1.99647e-07	-6.27018e-08	1.36945e-07	1.07356e-07	-6.04311e-08	4.69245e-08	-1.73168e-07	4.07232e-08	-1.32445e-07	3.68394e-07	-5.54997e-08	3.12894e-07
20.349	-2.44653e-07	4.78047e-08	-1.96848e-07	8.85479e-08	2.14407e-07	3.02955e-07	-1.93578e-07	7.31141e-08	-1.20464e-07	-5.90210e-07	1.05485e-07	-4.84725e-07	1.98557e-07	-6.23593e-08	1.36197e-07	1.07135e-07	-6.03069e-08	4.68281e-08	-1.72880e-07	4.06555e-08	-1.32225e-07	3.67226e-07	-5.53238e-08	3.11902e-07
20.374	-2.47618e-07	4.83841e-08	-1.99234e-07	8.55949e-08	2.13621e-07	2.99216e-07	-1.94299e-07	7.33864e-08	-1.20912e-07	-5.91829e-07	1.05775e-07	-4.86054e-07	1.97469e-07	-6.20178e-08	1.35451e-07	1.06915e-07	-6.01830e-08	4.67318e-08	-1.72591e-07	4.05875e-08	-1.32003e-07	3.66059e-07	-5.51480e-08	3.10911e-07
20.398	-2.50572e-07	4.89613e-08	-2.01611e-07	8.26554e-08	2.12841e-07	2.95496e-07	-1.95016e-07	7.36575e-08	-1.21359e-07	-5.93439e-07	1.06062e-07	-4.87377e-07	1.96385e-07	-6.16773e-08	1.34708e-07	1.06695e-07	-6.00592e-08	4.66358e-08	-1.72300e-07	4.05190e-08	-1.31781e-07	3.64893e-07	-5.49723e-08	3.09921e-07
20.423	-2.53515e-07	4.95362e-08	-2.03978e-07	7.97293e-08	2.12067e-07	2.91796e-07	-1.95731e-07	7.39274e-08	-1.21804e-07	-5.95041e-07	1.06349e-07	-4.88692e-07	1.95304e-07	-6.13379e-08	1.33966e-07	1.06475e-07	-5.99357e-08	4.65398e-08	-1.72007e-07	4.04501e-08	-1.31557e-07	3.63728e-07	-5.47967e-08	3.08931e-07
20.447	-2.56446e-07	5.01089e-08	-2.06337e-07	7.68168e-08	2.11300e-07	2.88116e-07	-1.96443e-07	7.41962e-08	-1.22246e-07	-5.96634e-07	1.06633e-07	-4.90000e-07	1.94226e-07	-6.09994e-08	1.33227e-07	1.06256e-07	-5.98123e-08	4.64440e-08	-1.71712e-07	4.03809e-08	-1.31331e-07	3.62564e-07	-5.46214e-08	3.07942e-07
20.472	-2.59365e-07	5.06793e-08	-2.08686e-07	7.39178e-08	2.10539e-07	2.84457e-07	-1.97151e-07	7.44637e-08	-1.22687e-07	-5.98218e-07	1.06916e-07	-4.91301e-07	1.93152e-07	-6.06620e-08	1.32490e-07	1.06038e-07	-5.96891e-08	4.63484e-08	-1.71416e-07	4.03112e-08	-1.31105e-07	3.61401e-07	-5.44461e-08	3.06954e-07
20.496	-2.62273e-07	5.12475e-08	-2.11025e-07	7.10324e-08	2.09784e-07	2.80817e-07	-1.97856e-07	7.47301e-08	-1.23126e-07	-5.99793e-07	1.07198e-07	-4.92595e-07	1.92081e-07	-6.03255e-08	1.31755e-07	1.05819e-07	-5.95662e-08	4.62529e-08	-1.71118e-07	4.02412e-08	-1.30877e-07	3.60239e-07	-5.42711e-08	3.05967e-07
20.521	-2.65168e-07	5.18133e-08	-2.13355e-07	6.81607e-08	2.09036e-07	2.77197e-07	-1.98558e-07	7.49952e-08	-1.23563e-07	-6.01359e-07	1.07478e-07	-4.93881e-07	1.91013e-07	-5.99902e-08	1.31023e-07	1.05601e-07	-5.94434e-08	4.61576e-08	-1.70819e-07	4.01708e-08	-1.30648e-07	3.59078e-07	-5.40962e-08	3.04981e-07
20.546	-2.68053e-07	5.23769e-08	-2.15676e-07	6.53027e-08	2.08295e-07	2.73598e-07	-1.99257e-07	7.52591e-08	-1.23998e-07	-6.02916e-07	1.07756e-07	-4.95160e-07	1.89948e-07	-5.96558e-08	1.30293e-07	1.05383e-07	-5.93209e-08	4.60624e-08	-1.70518e-07	4.01000e-08	-1.30418e-07	3.57918e-07	-5.39215e-08	3.03996e-07
20.570	-2.70925e-07	5.29381e-08	-2.17987e-07	6.24585e-08	2.07560e-07	2.70018e-07	-1.99952e-07	7.55217e-08	-1.24430e-07	-6.04464e-07	1.08033e-07	-4.96432e-07	1.88887e-07	-5.93226e-08	1.29565e-07	1.05166e-07	-5.91986e-08	4.59675e-08	-1.70215e-07	4.00288e-08	-1.30186e-07	3.56759e-07	-5.37469e-08	3.03012e-07
20.595	-2.73785e-07	5.34970e-08	-2.20288e-07	5.96282e-08	2.06831e-07	2.66459e-07	-2.00644e-07	7.57831e-08	-1.24861e-07	-6.06004e-07	1.08308e-07	-4.97696e-07	1.87829e-07	-5.89903e-08	1.28839e-07	1.04949e-07	-5.90765e-08	4.58727e-08	-1.69911e-07	3.99572e-08	-1.29953e-07	3.55602e-07	-5.35726e-08	3.02030e-07
20.619	-2.76633e-07	5.40535e-08	-2.22580e-07	5.68116e-08	2.06108e-07	2.62920e-07	-2.01333e-07	7.60433e-08	-1.25290e-07	-6.07534e-07	1.08581e-07	-4.98952e-07	1.86775e-07	-5.86592e-08	1.28116e-07	1.04733e-07	-5.89546e-08	4.57780e-08	-1.69605e-07	3.98853e-08	-1.29719e-07	3.54446e-07	-5.33984e-08	3.01048e-07
20.644	-2.79469e-07	5.46076e-08	-2.24861e-07	5.40090e-08	2.05392e-07	2.59401e-07	-2.02018e-07	7.63022e-08	-1.25716e-07	-6.09055e-07	1.08853e-07	-5.00201e-07	1.85724e-07	-5.83291e-08	1.27395e-07	1.04517e-07	-5.88330e-08	4.56836e-08	-1.69297e-07	3.98130e-08	-1.29484e-07	3.53292e-07	-5.32245e-08	3.00067e-07
20.668	-2.82293e-07	5.51594e-08	-2.27133e-07	5.12204e-08	2.04682e-07	2.55903e-07	-2.02700e-07	7.65598e-08	-1.26141e-07	-6.10566e-07	1.09123e-07	-5.01443e-07	1.84676e-07	-5.80000e-08	1.26676e-07	1.04301e-07	-5.87116e-08	4.55893e-08	-1.68988e-07	3.97403e-08	-1.29248e-07	3.52138e-07	-5.30508e-08	2.99088e-07
20.693	-2.85104e-07	5.57088e-08	-2.29396e-07	4.84458e-08	2.03979e-07	2.52424e-07	-2.03379e-07	7.68161e-08	-1.26563e-07	-6.12069e-07	1.09392e-07	-5.02677e-07	1.83632e-07	-5.76721e-08	1.25960e-07	1.04086e-07	-5.85904e-08	4.54953e-08	-1.68678e-07	3.96672e-08	-1.29010e-07	3.50987e-07	-5.28772e-08	2.98109e-07
20.718	-2.87904e-07	5.62557e-08	-2.31648e-07	4.56852e-08	2.03281e-07	2.48966e-07	-2.04054e-07	7.70712e-08	-1.26983e-07	-6.13562e-07	1.09659e-07	-5.03903e-07	1.82591e-07	-5.73452e-08	1.25246e-07	1.03871e-07	-5.84695e-08	4.54014e-08	-1.68365e-07	3.95938e-08	-1.28772e-07	3.49836e-07	-5.27039e-08	2.97132e-07
20.742	-2.90690e-07	5.68003e-08	-2.33890e-07	4.29387e-08	2.02590e-07	2.45529e-07	-2.04726e-07	7.73249e-08	-1.27401e-07	-6.15046e-07	1.09924e-07	-5.05122e-07	1.81554e-07	-5.70195e-08	1.24535e-07	1.03657e-07	-5.83489e-08	4.53077e-08	-1.68052e-07	3.95200e-08	-1.28532e-07	3.48687e-07	-5.25309e-08	2.96157e-07
20.767	-2.93465e-07	5.73424e-08	-2.36122e-07	4.02064e-08	2.01905e-07	2.42112e-07	-2.05395e-07	7.75774e-08	-1.27817e-07	-6.16520e-07	1.10188e-07	-5.06333e-07	1.80520e-07	-5.66948e-08	1.23826e-07	1.03443e-07	-5.82284e-08	4.52142e-08	-1.67736e-07	3.94459e-08	-1.28291e-07	3.47540e-07	-5.23580e-08	2.95182e-07
20.791	-2.96226e-07	5.78820e-08	-2.38344e-07	3.74882e-08	2.01227e-07	2.38715e-07	-2.06059e-07	7.78285e-08	-1.28231e-07	-6.17985e-07	1.10449e-07	-5.07536e-07	1.79490e-07	-5.63713e-08	1.23119e-07	1.03229e-07	-5.81083e-08	4.51208e-08	-1.67420e-07	3.93714e-08	-1.28048e-07	3.46394e-07	-5.21854e-08	2.94209e-07
20.816	-2.98975e-07	5.84192e-08	-2.40556e-07	3.47843e-08	2.00554e-07	2.35338e-07	-2.06721e-07	7.80783e-08	-1.28643e-07	-6.19441e-07	1.10710e-07	-5.08731e-07	1.78463e-07	-5.60488e-08	1.22415e-07	1.03016e-07	-5.79884e-08	4.50277e-08	-1.67101e-07	3.92966e-08	-1.27805e-07	3.45250e-07	-5.20131e-08	2.93237e-07
20.840	-3.01712e-07	5.89538e-08	-2.42758e-07	3.20947e-08	1.99888e-07	2.31982e-07	-2.07379e-07	7.83267e-08	-1.29052e-07	-6.20887e-07	1.10968e-07	-5.09919e-07	1.77440e-07	-5.57275e-08	1.21713e-07	1.02804e-07	-5.78687e-08	4.49348e-08	-1.66782e-07	3.92214e-08	-1.27560e-07	3.44108e-07	-5.18410e-08	2.92267e-07
20.865	-3.04435e-07	5.94860e-08	-2.44949e-07	2.94193e-08	1.99228e-07	2.28647e-07	-2.08033e-07	7.85738e-08	-1.29459e-07	-6.22324e-07	1.11225e-07	-5.11099e-07	1.76421e-07	-5.54073e-08	1.21013e-07	1.02591e-07	-5.77493e-08	4.48421e-08	-1.66461e-07	3.91459e-08	-1.27315e-07	3.42967e-07	-5.16691e-08	2.91298e-07
20.890	-3.07146e-07	6.00157e-08	-2.47130e-07	2.67584e-08	1.98573e-07	2.25332e-07	-2.08684e-07	7.88196e-08	-1.29864e-07	-6.23750e-07	1.11480e-07	-5.12271e-07	1.75405e-07	-5.50882e-08	1.20317e-07	1.02380e-07	-5.76302e-08	4.47496e-08	-1.66138e-07	3.90700e-08	-1.27068e-07	3.41829e-07	-5.14976e-08	2.90331e-07
20.914	-3.09844e-07	6.05428e-08	-2.49301e-07	2.41118e-08	1.97926e-07	2.22037e-07	-2.09331e-07	7.90640e-08	-1.30267e-07	-6.25168e-07	1.11733e-07	-5.13434e-07	1.74392e-07	-5.47703e-08	1.19622e-07	1.02169e-07	-5.75114e-08	4.46574e-08	-1.65814e-07	3.89937e-08	-1.26820e-07	3.40692e-07	-5.13263e-08	2.89365e-07
20.939	-3.12529e-07	6.10674e-08	-2.51461e-07	2.14797e-08	1.97284e-07	2.18763e-07	-2.09974e-07	7.93070e-08	-1.30667e-07	-6.26575e-07	1.11985e-07	-5.14590e-07	1.73384e-07	-5.44535e-08	1.18930e-07	1.01958e-07	-5.73928e-08	4.45653e-08	-1.65488e-07	3.89172e-08	-1.26571e-07	3.39556e-07	-5.11552e-08	2.88401e-07
20.963	-3.15200e-07	6.15895e-08	-2.53611e-07	1.88621e-08	1.96648e-07	2.15510e-07	-2.10614e-07	7.95487e-08	-1.31065e-07	-6.27973e-07	1.12234e-07	-5.15738e-07	1.72379e-07	-5.41378e-08	1.18241e-07	1.01748e-07	-5.72745e-08	4.44734e-08	-1.65161e-07	3.88403e-08	-1.26321e-07	3.38423e-07	-5.09845e-08	2.87438e-07
20.988	-3.17859e-07	6.21089e-08	-2.55750e-07	1.62590e-08	1.96018e-07	2.12277e-07	-2.11250e-07	7.97889e-08	-1.31461e-07	-6.29361e-07	1.12482e-07	-5.16878e-07	1.71377e-07	-5.38233e-08	1.17554e-07	1.01538e-07	-5.71565e-08	4.43818e-08	-1.64833e-07	3.87630e-08	-1.26070e-07	3.37292e-07	-5.08140e-08	2.86478e-07
21.012	-3.20504e-07	6.26258e-08	-2.57878e-07	1.36705e-08	1.95394e-07	2.09065e-07	-2.11882e-07	8.00278e-08	-1.31855e-07	-6.30739e-07	1.12729e-07	-5.18010e-07	1.70380e-07	-5.35100e-08	1.16870e-07	1.01329e-07	-5.70388e-08	4.42904e-08	-1.64503e-07	3.86855e-08	-1.25817e-07	3.36162e-07	-5.06439e-08	2.85518e-07
21.037	-3.23136e-07	6.31401e-08	-2.59996e-07	1.10966e-08	1.94777e-07	2.05873e-07	-2.12511e-07	8.02652e-08	-1.32246e-07	-6.32107e-07	1.12973e-07	-5.19133e-07	1.69386e-07	-5.31978e-08	1.16188e-07	1.01121e-07	-5.69214e-08	4.41992e-08	-1.64172e-07	3.86076e-08	-1.25564e-07	3.35035e-07	-5.04740e-08	2.84561e-07
21.062	-3.25755e-07	6.36518e-08	-2.62103e-07	8.53735e-09	1.94165e-07	2.02702e-07	-2.13136e-07	8.05013e-08	-1.32635e-07	-6.33465e-07	1.13216e-07	-5.20249e-07	1.68395e-07	-5.28868e-08	1.15508e-07	1.00913e-07	-5.68042e-08	4.41083e-08	-1.63839e-07	3.85294e-08	-1.25310e-07	3.33909e-07	-5.03045e-08	2.83605e-07
21.086	-3.28360e-07	6.41609e-08	-2.64199e-07	5.99277e-09	1.93559e-07	1.99552e-07	-2.13757e-07	8.07359e-08	-1.33021e-07	-6.34813e-07	1.13457e-07	-5.21356e-07	1.67409e-07	-5.25769e-08	1.14832e-07	1.00705e-07	-5.66874e-08	4.40175e-08	-1.63505e-07	3.84508e-08	-1.25054e-07	3.32786e-07	-5.01352e-08	2.82651e-07
21.111	-3.30952e-07	6.46673e-08	-2.66285e-07	3.46293e-09	1.92959e-07	1.96422e-07	-2.14374e-07	8.09691e-08	-1.33405e-07	-6.36151e-07	1.13696e-07	-5.22455e-07	1.66426e-07	-5.22683e-08	1.14158e-07	1.00498e-07	-5.65709e-08	4.39271e-08	-1.63170e-07	3.83720e-08	-1.24798e-07	3.31665e-07	-4.99663e-08	2.81698e-07
21.135	-3.33530e-07	6.51711e-08	-2.68359e-07	9.47845e-10	1.92366e-07	1.93313e-07	-2.14988e-07	8.12008e-08	-1.33787e-07	-6.37479e-07	1.13934e-07	-5.23546e-07	1.65447e-07	-5.19608e-08	1.13486e-07	1.00291e-07	-5.64546e-08	4.38368e-08	-1.62833e-07	3.82928e-08	-1.24540e-07	3.30545e-07	-4.97977e-08	2.80748e-07
21.160	-3.36095e-07	6.56722e-08	-2.70423e-07	-1.55244e-09	1.91778e-07	1.90225e-07	-2.15598e-07	8.14311e-08	-1.34167e-07	-6.38798e-07	1.14169e-07	-5.24628e-07	1.64472e-07	-5.16545e-08	1.12817e-07	1.00086e-07	-5.63387e-08	4.37468e-08	-1.62495e-07	3.82133e-08	-1.24282e-07	3.29429e-07	-4.96295e-08	2.79799e-07
21.185	-3.38646e-07	6.61706e-08	-2.72475e-07	-4.03788e-09	1.91195e-07	1.87158e-07	-2.16204e-07	8.16599e-08	-1.34544e-07	-6.40105e-07	1.14403e-07	-5.25703e-07	1.63500e-07	-5.13495e-08	1.12151e-07	9.98801e-08	-5.62231e-08	4.36570e-08	-1.62156e-07	3.81335e-08	-1.24022e-07	3.28314e-07	-4.94615e-08	2.78852e-07
21.209	-3.41183e-07	6.66664e-08	-2.74516e-07	-6.50845e-09	1.90619e-07	1.84111e-07	-2.16806e-07	8.18873e-08	-1.34918e-07	-6.41403e-07	1.14635e-07	-5.26768e-07	1.62533e-07	-5.10456e-08	1.11487e-07	9.96753e-08	-5.61078e-08	4.35675e-08	-1.61815e-07	3.80534e-08	-1.23762e-07	3.27202e-07	-4.92939e-08	2.77908e-07
21.234	-3.43706e-07	6.71594e-08	-2.76547e-07	-8.96410e-09	1.90049e-07	1.81085e-07	-2.17404e-07	8.21132e-08	-1.35291e-07	-6.42690e-07	1.14865e-07	-5.27826e-07	1.61569e-07	-5.07429e-08	1.10826e-07	9.94710e-08	-5.59928e-08	4.34782e-08	-1.61473e-07	3.79730e-08	-1.23500e-07	3.26091e-07	-4.91267e-08	2.76965e-07
21.258	-3.46215e-07	6.76498e-08	-2.78566e-07	-1.14048e-08	1.89484e-07	1.78080e-07	-2.17998e-07	8.23376e-08	-1.35660e-07	-6.43968e-07	1.15093e-07	-5.28875e-07	1.60609e-07	-5.04415e-08	1.10168e-07	9.92673e-08	-5.58781e-08	4.33892e-08	-1.61130e-07	3.78923e-08	-1.23238e-07	3.24984e-07	-4.89598e-08	2.76024e-07
21.283	-3.48711e-07	6.81374e-08	-2.80574e-07	-1.38305e-08	1.88926e-07	1.75095e-07	-2.18588e-07	8.25606e-08	-1.36028e-07	-6.45234e-07	1.15320e-07	-5.29915e-07	1.59653e-07	-5.01413e-08	1.09512e-07	9.90642e-08	-5.57638e-08	4.33004e-08	-1.60785e-07	3.78113e-08	-1.22974e-07	3.23878e-07	-4.87933e-08	2.75085e-07
21.307	-3.51192e-07	6.86222e-08	-2.82570e-07	-1.62412e-08	1.88373e-07	1.72131e-07	-2.19174e-07	8.27820e-08	-1.36392e-07	-6.46491e-07	1.15544e-07	-5.30947e-07	1.58701e-07	-4.98423e-08	1.08859e-07	9.88616e-08	-5.56498e-08	4.32119e-08	-1.60440e-07	3.77300e-08	-1.22710e-07	3.22775e-07	-4.86271e-08	2.74148e-07
21.332	-3.53660e-07	6.91043e-08	-2.84555e-07	-1.86369e-08	1.87825e-07	1.69189e-07	-2.19757e-07	8.30019e-08	-1.36755e-07	-6.47737e-07	1.15767e-07	-5.31970e-07	1.57753e-07	-4.95445e-08	1.08209e-07	9.86597e-08	-5.55361e-08	4.31236e-08	-1.60093e-07	3.76484e-08	-1.22444e-07	3.21675e-07	-4.84613e-08	2.73213e-07
21.357	-3.56113e-07	6.95836e-08	-2.86529e-07	-2.10175e-08	1.87284e-07	1.66266e-07	-2.20335e-07	8.32204e-08	-1.37115e-07	-6.48973e-07	1.15988e-07	-5.32985e-07	1.56809e-07	-4.92480e-08	1.07561e-07	9.84583e-08	-5.54228e-08	4.30356e-08	-1.59745e-07	3.75665e-08	-1.22178e-07	3.20577e-07	-4.82959e-08	2.72281e-07
21.381	-3.58551e-07	7.00602e-08	-2.88491e-07	-2.33829e-08	1.86748e-07	1.63365e-07	-2.20909e-07	8.34373e-08	-1.37472e-07	-6.50198e-07	1.16207e-07	-5.33991e-07	1.55869e-07	-4.89527e-08	1.06916e-07	9.82575e-08	-5.53097e-08	4.29478e-08	-1.59395e-07	3.74844e-08	-1.21911e-07	3.19481e-07	-4.81309e-08	2.71350e-07
21.406	-3.60976e-07	7.05339e-08	-2.90442e-07	-2.57332e-08	1.86218e-07	1.60485e-07	-2.21480e-07	8.36526e-08	-1.37827e-07	-6.51412e-07	1.16424e-07	-5.34989e-07	1.54933e-07	-4.86587e-08	1.06274e-07	9.80574e-08	-5.51971e-08	4.28603e-08	-1.59045e-07	3.74019e-08	-1.21643e-07	3.18388e-07	-4.79662e-08	2.70422e-07
21.430	-3.63386e-07	7.10049e-08	-2.92381e-07	-2.80683e-08	1.85694e-07	1.57625e-07	-2.22046e-07	8.38665e-08	-1.38179e-07	-6.52616e-07	1.16639e-07	-5.35978e-07	1.54000e-07	-4.83659e-08	1.05635e-07	9.78578e-08	-5.50847e-08	4.27731e-08	-1.58693e-07	3.73192e-08	-1.21374e-07	3.17298e-07	-4.78019e-08	2.69496e-07
21.455	-3.65782e-07	7.14730e-08	-2.94309e-07	-3.03882e-08	1.85175e-07	1.54787e-07	-2.22608e-07	8.40788e-08	-1.38529e-07	-6.53810e-07	1.16852e-07	-5.36958e-07	1.53072e-07	-4.80744e-08	1.04998e-07	9.76588e-08	-5.49727e-08	4.26861e-08	-1.58340e-07	3.72362e-08	-1.21104e-07	3.16210e-07	-4.76381e-08	2.68572e-07
21.479	-3.68163e-07	7.19383e-08	-2.96225e-07	-3.26929e-08	1.84662e-07	1.51969e-07	-2.23166e-07	8.42895e-08	-1.38876e-07	-6.54993e-07	1.17064e-07	-5.37929e-07	1.52148e-07	-4.77841e-08	1.04364e-07	9.74605e-08	-5.48611e-08	4.25994e-08	-1.57986e-07	3.71530e-08	-1.20833e-07	3.15125e-07	-4.74746e-08	2.67651e-07
21.504	-3.70530e-07	7.24008e-08	-2.98129e-07	-3.49823e-08	1.84155e-07	1.49172e-07	-2.23720e-07	8.44987e-08	-1.39221e-07	-6.56165e-07	1.17273e-07	-5.38892e-07	1.51228e-07	-4.74951e-08	1.03733e-07	9.72628e-08	-5.47498e-08	4.25130e-08	-1.57631e-07	3.70695e-08	-1.20562e-07	3.14043e-07	-4.73115e-08	2.66731e-07
21.529	-3.72882e-07	7.28604e-08	-3.00022e-07	-3.72563e-08	1.83653e-07	1.46396e-07	-2.24269e-07	8.47064e-08	-1.39563e-07	-6.57326e-07	1.17481e-07	-5.39846e-07	1.50312e-07	-4.72074e-08	1.03104e-07	9.70657e-08	-5.46388e-08	4.24269e-08	-1.57275e-07	3.69857e-08	-1.20289e-07	3.12963e-07	-4.71489e-08	2.65814e-07
21.553	-3.75220e-07	7.33171e-08	-3.01903e-07	-3.95150e-08	1.83156e-07	1.43641e-07	-2.24815e-07	8.49124e-08	-1.39903e-07	-6.58477e-07	1.17686e-07	-5.40791e-07	1.49400e-07	-4.69209e-08	1.02479e-07	9.68692e-08	-5.45283e-08	4.23410e-08	-1.56917e-07	3.69016e-08	-1.20016e-07	3.11886e-07	-4.69867e-08	2.64900e-07
21.578	-3.77542e-07	7.37710e-08	-3.03771e-07	-4.17584e-08	1.82666e-07	1.40907e-07	-2.25356e-07	8.51169e-08	-1.40239e-07	-6.59617e-07	1.17890e-07	-5.41727e-07	1.48492e-07	-4.66358e-08	1.01856e-07	9.66734e-08	-5.44180e-08	4.22554e-08	-1.56559e-07	3.68173e-08	-1.19742e-07	3.10812e-07	-4.68249e-08	2.63987e-07
21.602	-3.79850e-07	7.42219e-08	-3.05628e-07	-4.39863e-08	1.82180e-07	1.38194e-07	-2.25894e-07	8.53198e-08	-1.40574e-07	-6.60746e-07	1.18092e-07	-5.42654e-07	1.47588e-07	-4.63519e-08	1.01236e-07	9.64782e-08	-5.43082e-08	4.21701e-08	-1.56199e-07	3.67328e-08	-1.19467e-07	3.09741e-07	-4.66635e-08	2.63078e-07
21.627	-3.82143e-07	7.46700e-08	-3.07473e-07	-4.61989e-08	1.81701e-07	1.35502e-07	-2.26426e-07	8.55211e-08	-1.40905e-07	-6.61864e-07	1.18292e-07	-5.43572e-07	1.46688e-07	-4.60693e-08	1.00619e-07	9.62837e-08	-5.41987e-08	4.20850e-08	-1.55839e-07	3.66480e-08	-1.19191e-07	3.08673e-07	-4.65025e-08	2.62170e-07
21.651	-3.84421e-07	7.51151e-08	-3.09306e-07	-4.83959e-08	1.81226e-07	1.32830e-07	-2.26955e-07	8.57208e-08	-1.41234e-07	-6.62971e-07	1.18490e-07	-5.44482e-07	1.45792e-07	-4.57881e-08	1.00004e-07	9.60898e-08	-5.40895e-08	4.20003e-08	-1.55477e-07	3.65629e-08	-1.18914e-07	3.07607e-07	-4.63420e-08	2.61265e-07
21.676	-3.86685e-07	7.55573e-08	-3.11127e-07	-5.05775e-08	1.80758e-07	1.30180e-07	-2.27480e-07	8.59189e-08	-1.41561e-07	-6.64068e-07	1.18685e-07	-5.45382e-07	1.44901e-07	-4.55081e-08	9.93929e-08	9.58966e-08	-5.39807e-08	4.19158e-08	-1.55114e-07	3.64776e-08	-1.18637e-07	3.06545e-07	-4.61819e-08	2.60363e-07
21.701	-3.88933e-07	7.59966e-08	-3.12936e-07	-5.27436e-08	1.80294e-07	1.27551e-07	-2.28000e-07	8.61153e-08	-1.41884e-07	-6.65153e-07	1.18879e-07	-5.46274e-07	1.44014e-07	-4.52294e-08	9.87843e-08	9.57040e-08	-5.38724e-08	4.18317e-08	-1.54751e-07	3.63921e-08	-1.18359e-07	3.05485e-07	-4.60223e-08	2.59463e-07
21.725	-3.91166e-07	7.64329e-08	-3.14733e-07	-5.48941e-08	1.79836e-07	1.24942e-07	-2.28516e-07	8.63102e-08	-1.42206e-07	-6.66228e-07	1.19072e-07	-5.47156e-07	1.43131e-07	-4.49521e-08	9.81785e-08	9.55121e-08	-5.37643e-08	4.17478e-08	-1.54386e-07	3.63063e-08	-1.18080e-07	3.04429e-07	-4.58631e-08	2.58566e-07
21.750	-3.93384e-07	7.68663e-08	-3.16517e-07	-5.70290e-08	1.79384e-07	1.22355e-07	-2.29027e-07	8.65034e-08	-1.42524e-07	-6.67291e-07	1.19262e-07	-5.48029e-07	1.42252e-07	-4.46760e-08	9.75757e-08	9.53209e-08	-5.36567e-08	4.16642e-08	-1.54020e-07	3.62203e-08	-1.17800e-07	3.03375e-07	-4.57044e-08	2.57671e-07
21.774	-3.95586e-07	7.72967e-08	-3.18289e-07	-5.91484e-08	1.78937e-07	1.19788e-07	-2.29535e-07	8.66950e-08	-1.42840e-07	-6.68343e-07	1.19450e-07	-5.48894e-07	1.41377e-07	-4.44013e-08	9.69757e-08	9.51303e-08	-5.35494e-08	4.15809e-08	-1.53654e-07	3.61341e-08	-1.17519e-07	3.02325e-07	-4.55462e-08	2.56779e-07
21.799	-3.97774e-07	7.77241e-08	-3.20049e-07	-6.12521e-08	1.78495e-07	1.17243e-07	-2.30037e-07	8.68850e-08	-1.43153e-07	-6.69384e-07	1.19636e-07	-5.49749e-07	1.40507e-07	-4.41280e-08	9.63786e-08	9.49405e-08	-5.34425e-08	4.14979e-08	-1.53286e-07	3.60476e-08	-1.17238e-07	3.01277e-07	-4.53884e-08	2.55889e-07
21.823	-3.99946e-07	7.81485e-08	-3.21797e-07	-6.33402e-08	1.78058e-07	1.14718e-07	-2.30536e-07	8.70733e-08	-1.43463e-07	-6.70414e-07	1.19820e-07	-5.50595e-07	1.39640e-07	-4.38559e-08	9.57844e-08	9.47513e-08	-5.33360e-08	4.14152e-08	-1.52917e-07	3.59610e-08	-1.16956e-07	3.00233e-07	-4.52311e-08	2.55002e-07
21.848	-4.02102e-07	7.85699e-08	-3.23532e-07	-6.54127e-08	1.77627e-07	1.12215e-07	-2.31030e-07	8.72599e-08	-1.43770e-07	-6.71433e-07	1.20002e-07	-5.51431e-07	1.38778e-07	-4.35852e-08	9.51932e-08	9.45627e-08	-5.32299e-08	4.13328e-08	-1.52548e-07	3.58741e-08	-1.16674e-07	2.99192e-07	-4.50742e-08	2.54118e-07
21.873	-4.04243e-07	7.89883e-08	-3.25255e-07	-6.74694e-08	1.77201e-07	1.09732e-07	-2.31520e-07	8.74449e-08	-1.44075e-07	-6.72441e-07	1.20182e-07	-5.52259e-07	1.37921e-07	-4.33158e-08	9.46049e-08	9.43749e-08	-5.31242e-08	4.12507e-08	-1.52177e-07	3.57870e-08	-1.16391e-07	2.98154e-07	-4.49179e-08	2.53236e-07
21.897	-4.06369e-07	7.94036e-08	-3.26965e-07	-6.95104e-08	1.76781e-07	1.07270e-07	-2.32005e-07	8.76282e-08	-1.44377e-07	-6.73437e-07	1.20360e-07	-5.53077e-07	1.37067e-07	-4.30478e-08	9.40195e-08	9.41878e-08	-5.30189e-08	4.11689e-08	-1.51806e-07	3.56997e-08	-1.16107e-07	2.97119e-07	-4.47620e-08	2.52357e-07
21.922	-4.08479e-07	7.98159e-08	-3.28663e-07	-7.15357e-08	1.76365e-07	1.04830e-07	-2.32486e-07	8.78099e-08	-1.44676e-07	-6.74422e-07	1.20536e-07	-5.53886e-07	1.36218e-07	-4.27812e-08	9.34371e-08	9.40014e-08	-5.29139e-08	4.10875e-08	-1.51434e-07	3.56121e-08	-1.15822e-07	2.96088e-07	-4.46066e-08	2.51481e-07
21.946	-4.10574e-07	8.02252e-08	-3.30348e-07	-7.35452e-08	1.75955e-07	1.02410e-07	-2.32963e-07	8.79898e-08	-1.44973e-07	-6.75396e-07	1.20710e-07	-5.54686e-07	1.35374e-07	-4.25158e-08	9.28577e-08	9.38157e-08	-5.28094e-08	4.10063e-08	-1.51061e-07	3.55244e-08	-1.15537e-07	2.95060e-07	-4.44517e-08	2.50608e-07
21.971	-4.12652e-07	8.06314e-08	-3.32021e-07	-7.55389e-08	1.75550e-07	1.00011e-07	-2.33435e-07	8.81681e-08	-1.45267e-07	-6.76359e-07	1.20882e-07	-5.55477e-07	1.34533e-07	-4.22519e-08	9.22812e-08	9.36306e-08	-5.27052e-08	4.09254e-08	-1.50687e-07	3.54365e-08	-1.15251e-07	2.94035e-07	-4.42973e-08	2.49738e-07
21.996	-4.14715e-07	8.10345e-08	-3.33681e-07	-7.75168e-08	1.75151e-07	9.76338e-08	-2.33902e-07	8.83447e-08	-1.45558e-07	-6.77310e-07	1.21052e-07	-5.56258e-07	1.33697e-07	-4.19893e-08	9.17077e-08	9.34463e-08	-5.26015e-08	4.08449e-08	-1.50312e-07	3.53484e-08	-1.14964e-07	2.93014e-07	-4.41434e-08	2.48870e-07
22.020	-4.16763e-07	8.14345e-08	-3.35328e-07	-7.94789e-08	1.74756e-07	9.52771e-08	-2.34365e-07	8.85196e-08	-1.45846e-07	-6.78250e-07	1.21220e-07	-5.57029e-07	1.32865e-07	-4.17281e-08	9.11372e-08	9.32628e-08	-5.24981e-08	4.07646e-08	-1.49937e-07	3.52601e-08	-1.14677e-07	2.91995e-07	-4.39900e-08	2.48005e-07
22.045	-4.18794e-07	8.18315e-08	-3.36963e-07	-8.14251e-08	1.74367e-07	9.29414e-08	-2.34824e-07	8.86927e-08	-1.46131e-07	-6.79178e-07	1.21386e-07	-5.57792e-07	1.32038e-07	-4.14683e-08	9.05697e-08	9.30799e-08	-5.23952e-08	4.06847e-08	-1.49561e-07	3.51716e-08	-1.14389e-07	2.90981e-07	-4.38372e-08	2.47144e-07
22.069	-4.20810e-07	8.22253e-08	-3.38584e-07	-8.33554e-08	1.73982e-07	9.06268e-08	-2.35278e-07	8.88642e-08	-1.46414e-07	-6.80095e-07	1.21550e-07	-5.58545e-07	1.31215e-07	-4.12098e-08	9.00052e-08	9.28977e-08	-5.22927e-08	4.06051e-08	-1.49184e-07	3.50829e-08	-1.14101e-07	2.89969e-07	-4.36848e-08	2.46285e-07
22.094	-4.22809e-07	8.26160e-08	-3.40193e-07	-8.52699e-08	1.73603e-07	8.83331e-08	-2.35727e-07	8.90340e-08	-1.46693e-07	-6.81000e-07	1.21712e-07	-5.59288e-07	1.30396e-07	-4.09527e-08	8.94437e-08	9.27163e-08	-5.21906e-08	4.05258e-08	-1.48806e-07	3.49941e-08	-1.13812e-07	2.88962e-07	-4.35330e-08	2.45429e-07
22.118	-4.24793e-07	8.30036e-08	-3.41789e-07	-8.71684e-08	1.73229e-07	8.60604e-08	-2.36172e-07	8.92020e-08	-1.46970e-07	-6.81894e-07	1.21872e-07	-5.60023e-07	1.29582e-07	-4.06970e-08	8.88853e-08	9.25356e-08	-5.20888e-08	4.04468e-08	-1.48427e-07	3.49050e-08	-1.13522e-07	2.87957e-07	-4.33817e-08	2.44576e-07
22.143	-4.26761e-07	8.33881e-08	-3.43373e-07	-8.90510e-08	1.72860e-07	8.38087e-08	-2.36612e-07	8.93683e-08	-1.47244e-07	-6.82776e-07	1.22029e-07	-5.60747e-07	1.28773e-07	-4.04428e-08	8.83299e-08	9.23557e-08	-5.19876e-08	4.03681e-08	-1.48048e-07	3.48158e-08	-1.13232e-07	2.86956e-07	-4.32309e-08	2.43725e-07
22.168	-4.28712e-07	8.37694e-08	-3.44943e-07	-9.09176e-08	1.72496e-07	8.15779e-08	-2.37048e-07	8.95329e-08	-1.47515e-07	-6.83647e-07	1.22185e-07	-5.61462e-07	1.27967e-07	-4.01899e-08	8.77775e-08	9.21765e-08	-5.18867e-08	4.02898e-08	-1.47668e-07	3.47265e-08	-1.12941e-07	2.85959e-07	-4.30806e-08	2.42878e-07
22.192	-4.30648e-07	8.41476e-08	-3.46500e-07	-9.27682e-08	1.72136e-07	7.93682e-08	-2.37479e-07	8.96957e-08	-1.47784e-07	-6.84506e-07	1.22338e-07	-5.62168e-07	1.27167e-07	-3.99384e-08	8.72282e-08	9.19980e-08	-5.17862e-08	4.02118e-08	-1.47287e-07	3.46369e-08	-1.12650e-07	2.84965e-07	-4.29309e-08	2.42034e-07
22.217	-4.32567e-07	8.45226e-08	-3.48044e-07	-9.46029e-08	1.71782e-07	7.71794e-08	-2.37906e-07	8.98568e-08	-1.48049e-07	-6.85354e-07	1.22490e-07	-5.62864e-07	1.26370e-07	-3.96883e-08	8.66820e-08	9.18203e-08	-5.16862e-08	4.01341e-08	-1.46906e-07	3.45472e-08	-1.12359e-07	2.83975e-07	-4.27817e-08	2.41193e-07
22.241	-4.34470e-07	8.48944e-08	-3.49575e-07	-9.64215e-08	1.71433e-07	7.50117e-08	-2.38328e-07	9.00161e-08	-1.48311e-07	-6.86190e-07	1.22639e-07	-5.63551e-07	1.25578e-07	-3.94396e-08	8.61389e-08	9.16433e-08	-5.15865e-08	4.00567e-08	-1.46524e-07	3.44574e-08	-1.12066e-07	2.82989e-07	-4.26331e-08	2.40355e-07
22.266	-4.36356e-07	8.52631e-08	-3.51093e-07	-9.82242e-08	1.71089e-07	7.28649e-08	-2.38745e-07	9.01737e-08	-1.48571e-07	-6.87014e-07	1.22787e-07	-5.64228e-07	1.24791e-07	-3.91923e-08	8.55988e-08	9.14670e-08	-5.14873e-08	3.99797e-08	-1.46141e-07	3.43674e-08	-1.11774e-07	2.82006e-07	-4.24850e-08	2.39521e-07
22.290	-4.38227e-07	8.56285e-08	-3.52598e-07	-1.00011e-07	1.70750e-07	7.07390e-08	-2.39157e-07	9.03295e-08	-1.48828e-07	-6.87827e-07	1.22932e-07	-5.64895e-07	1.24008e-07	-3.89465e-08	8.50619e-08	9.12916e-08	-5.13886e-08	3.99030e-08	-1.45758e-07	3.42773e-08	-1.11480e-07	2.81026e-07	-4.23375e-08	2.38689e-07
22.315	-4.40080e-07	8.59908e-08	-3.54090e-07	-1.01781e-07	1.70415e-07	6.86341e-08	-2.39565e-07	9.04836e-08	-1.49082e-07	-6.88628e-07	1.23075e-07	-5.65553e-07	1.23230e-07	-3.87020e-08	8.45280e-08	9.11168e-08	-5.12902e-08	3.98266e-08	-1.45374e-07	3.41870e-08	-1.11187e-07	2.80051e-07	-4.21906e-08	2.37860e-07
22.340	-4.41918e-07	8.63498e-08	-3.55568e-07	-1.03536e-07	1.70086e-07	6.65502e-08	-2.39968e-07	9.06359e-08	-1.49333e-07	-6.89417e-07	1.23216e-07	-5.66201e-07	1.22456e-07	-3.84590e-08	8.39973e-08	9.09429e-08	-5.11923e-08	3.97506e-08	-1.44989e-07	3.40965e-08	-1.10893e-07	2.79079e-07	-4.20441e-08	2.37035e-07
22.364	-4.43739e-07	8.67056e-08	-3.57033e-07	-1.05274e-07	1.69761e-07	6.44872e-08	-2.40367e-07	9.07864e-08	-1.49581e-07	-6.90194e-07	1.23355e-07	-5.66839e-07	1.21687e-07	-3.82174e-08	8.34696e-08	9.07697e-08	-5.10948e-08	3.96749e-08	-1.44604e-07	3.40060e-08	-1.10598e-07	2.78111e-07	-4.18983e-08	2.36213e-07
22.389	-4.45543e-07	8.70582e-08	-3.58485e-07	-1.06996e-07	1.69441e-07	6.24452e-08	-2.40761e-07	9.09351e-08	-1.49826e-07	-6.90960e-07	1.23492e-07	-5.67468e-07	1.20922e-07	-3.79773e-08	8.29451e-08	9.05973e-08	-5.09977e-08	3.95995e-08	-1.44219e-07	3.39153e-08	-1.10303e-07	2.77147e-07	-4.17530e-08	2.35394e-07
22.413	-4.47331e-07	8.74076e-08	-3.59924e-07	-1.08702e-07	1.69126e-07	6.04242e-08	-2.41150e-07	9.10820e-08	-1.50068e-07	-6.91714e-07	1.23627e-07	-5.68087e-07	1.20162e-07	-3.77386e-08	8.24238e-08	9.04256e-08	-5.09011e-08	3.95245e-08	-1.43832e-07	3.38245e-08	-1.10008e-07	2.76186e-07	-4.16083e-08	2.34578e-07
22.438	-4.49103e-07	8.77537e-08	-3.61349e-07	-1.10392e-07	1.68816e-07	5.84240e-08	-2.41534e-07	9.12272e-08	-1.50307e-07	-6.92456e-07	1.23759e-07	-5.68697e-07	1.19407e-07	-3.75013e-08	8.19056e-08	9.02547e-08	-5.08049e-08	3.94498e-08	-1.43446e-07	3.37335e-08	-1.09712e-07	2.75230e-07	-4.14642e-08	2.33765e-07
22.462	-4.50857e-07	8.80965e-08	-3.62761e-07	-1.12066e-07	1.68511e-07	5.64448e-08	-2.41914e-07	9.13705e-08	-1.50543e-07	-6.93186e-07	1.23890e-07	-5.69296e-07	1.18656e-07	-3.72655e-08	8.13906e-08	9.00846e-08	-5.07091e-08	3.93755e-08	-1.43058e-07	3.36425e-08	-1.09416e-07	2.74277e-07	-4.13207e-08	2.32956e-07
22.487	-4.52595e-07	8.84361e-08	-3.64159e-07	-1.13724e-07	1.68210e-07	5.44865e-08	-2.42288e-07	9.15121e-08	-1.50776e-07	-6.93904e-07	1.24018e-07	-5.69886e-07	1.17910e-07	-3.70311e-08	8.08787e-08	8.99153e-08	-5.06138e-08	3.93014e-08	-1.42671e-07	3.35513e-08	-1.09119e-07	2.73328e-07	-4.11777e-08	2.32150e-07
22.512	-4.54316e-07	8.87724e-08	-3.65544e-07	-1.15365e-07	1.67914e-07	5.25491e-08	-2.42658e-07	9.16518e-08	-1.51006e-07	-6.94611e-07	1.24144e-07	-5.70466e-07	1.17168e-07	-3.67982e-08	8.03700e-08	8.97467e-08	-5.05189e-08	3.92278e-08	-1.42282e-07	3.34600e-08	-1.08822e-07	2.72383e-07	-4.10354e-08	2.31348e-07
22.536	-4.56021e-07	8.91054e-08	-3.66915e-07	-1.16990e-07	1.67623e-07	5.06326e-08	-2.43023e-07	9.17898e-08	-1.51234e-07	-6.95305e-07	1.24268e-07	-5.71037e-07	1.16431e-07	-3.65668e-08	7.98645e-08	8.95789e-08	-5.04245e-08	3.91544e-08	-1.41894e-07	3.33686e-08	-1.08525e-07	2.71442e-07	-4.08936e-08	2.30548e-07
22.561	-4.57708e-07	8.94352e-08	-3.68273e-07	-1.18599e-07	1.67336e-07	4.87371e-08	-2.43384e-07	9.19259e-08	-1.51458e-07	-6.95988e-07	1.24390e-07	-5.71597e-07	1.15699e-07	-3.63368e-08	7.93621e-08	8.94120e-08	-5.03305e-08	3.90814e-08	-1.41505e-07	3.32771e-08	-1.08228e-07	2.70505e-07	-4.07524e-08	2.29752e-07
22.585	-4.59379e-07	8.97616e-08	-3.69617e-07	-1.20192e-07	1.67054e-07	4.68624e-08	-2.43739e-07	9.20602e-08	-1.51679e-07	-6.96658e-07	1.24510e-07	-5.72148e-07	1.14971e-07	-3.61082e-08	7.88630e-08	8.92458e-08	-5.02370e-08	3.90088e-08	-1.41115e-07	3.31855e-08	-1.07930e-07	2.69572e-07	-4.06118e-08	2.28960e-07
22.610	-4.61033e-07	9.00848e-08	-3.70948e-07	-1.21769e-07	1.66777e-07	4.50086e-08	-2.44090e-07	9.21927e-08	-1.51898e-07	-6.97317e-07	1.24628e-07	-5.72689e-07	1.14248e-07	-3.58812e-08	7.83671e-08	8.90804e-08	-5.01438e-08	3.89365e-08	-1.40725e-07	3.30938e-08	-1.07632e-07	2.68643e-07	-4.04718e-08	2.28171e-07
22.634	-4.62669e-07	9.04046e-08	-3.72265e-07	-1.23329e-07	1.66504e-07	4.31756e-08	-2.44436e-07	9.23233e-08	-1.52113e-07	-6.97964e-07	1.24744e-07	-5.73220e-07	1.13530e-07	-3.56556e-08	7.78744e-08	8.89157e-08	-5.00512e-08	3.88646e-08	-1.40335e-07	3.30021e-08	-1.07333e-07	2.67717e-07	-4.03325e-08	2.27385e-07
22.659	-4.64289e-07	9.07211e-08	-3.73568e-07	-1.24873e-07	1.66236e-07	4.13635e-08	-2.44777e-07	9.24522e-08	-1.52325e-07	-6.98598e-07	1.24857e-07	-5.73741e-07	1.12816e-07	-3.54315e-08	7.73849e-08	8.87519e-08	-4.99590e-08	3.87930e-08	-1.39945e-07	3.29102e-08	-1.07034e-07	2.66796e-07	-4.01937e-08	2.26603e-07
22.684	-4.65892e-07	9.10343e-08	-3.74858e-07	-1.26401e-07	1.65973e-07	3.95723e-08	-2.45113e-07	9.25791e-08	-1.52534e-07	-6.99221e-07	1.24968e-07	-5.74253e-07	1.12107e-07	-3.52088e-08	7.68986e-08	8.85889e-08	-4.98672e-08	3.87217e-08	-1.39554e-07	3.28183e-08	-1.06735e-07	2.65879e-07	-4.00556e-08	2.25824e-07
22.708	-4.67477e-07	9.13441e-08	-3.76133e-07	-1.27912e-07	1.65714e-07	3.78019e-08	-2.45445e-07	9.27043e-08	-1.52741e-07	-6.99832e-07	1.25077e-07	-5.74754e-07	1.11403e-07	-3.49877e-08	7.64156e-08	8.84267e-08	-4.97759e-08	3.86508e-08	-1.39162e-07	3.27262e-08	-1.06436e-07	2.64966e-07	-3.99180e-08	2.25048e-07
22.733	-4.69046e-07	9.16506e-08	-3.77395e-07	-1.29407e-07	1.65460e-07	3.60523e-08	-2.45771e-07	9.28276e-08	-1.52944e-07	-7.00430e-07	1.25184e-07	-5.75246e-07	1.10704e-07	-3.47680e-08	7.59359e-08	8.82653e-08	-4.96851e-08	3.85803e-08	-1.38771e-07	3.26341e-08	-1.06137e-07	2.64058e-07	-3.97811e-08	2.24276e-07
22.757	-4.70597e-07	9.19537e-08	-3.78644e-07	-1.30886e-07	1.65210e-07	3.43236e-08	-2.46093e-07	9.29491e-08	-1.53144e-07	-7.01017e-07	1.25289e-07	-5.75727e-07	1.10009e-07	-3.45498e-08	7.54593e-08	8.81047e-08	-4.95946e-08	3.85101e-08	-1.38379e-07	3.25420e-08	-1.05837e-07	2.63153e-07	-3.96448e-08	2.23508e-07
22.782	-4.72132e-07	9.22535e-08	-3.79878e-07	-1.32349e-07	1.64964e-07	3.26156e-08	-2.46410e-07	9.30687e-08	-1.53341e-07	-7.01591e-07	1.25392e-07	-5.76199e-07	1.09319e-07	-3.43332e-08	7.49861e-08	8.79449e-08	-4.95047e-08	3.84402e-08	-1.37987e-07	3.24498e-08	-1.05537e-07	2.62252e-07	-3.95091e-08	2.22743e-07
22.807	-4.73648e-07	9.25499e-08	-3.81099e-07	-1.33795e-07	1.64723e-07	3.09285e-08	-2.46721e-07	9.31864e-08	-1.53535e-07	-7.02153e-07	1.25492e-07	-5.76661e-07	1.08634e-07	-3.41180e-08	7.45161e-08	8.77859e-08	-4.94152e-08	3.83707e-08	-1.37594e-07	3.23575e-08	-1.05237e-07	2.61356e-07	-3.93741e-08	2.21982e-07
22.831	-4.75148e-07	9.28429e-08	-3.82305e-07	-1.35225e-07	1.64487e-07	2.92621e-08	-2.47028e-07	9.33023e-08	-1.53726e-07	-7.02704e-07	1.25591e-07	-5.77113e-07	1.07954e-07	-3.39043e-08	7.40494e-08	8.76278e-08	-4.93262e-08	3.83016e-08	-1.37202e-07	3.22651e-08	-1.04936e-07	2.60464e-07	-3.92397e-08	2.21224e-07
22.856	-4.76631e-07	9.31326e-08	-3.83498e-07	-1.36639e-07	1.64255e-07	2.76165e-08	-2.47330e-07	9.34163e-08	-1.53914e-07	-7.03242e-07	1.25687e-07	-5.77555e-07	1.07278e-07	-3.36921e-08	7.35860e-08	8.74704e-08	-4.92376e-08	3.82328e-08	-1.36809e-07	3.21728e-08	-1.04636e-07	2.59576e-07	-3.91059e-08	2.20470e-07
22.880	-4.78096e-07	9.34188e-08	-3.84677e-07	-1.38036e-07	1.64027e-07	2.59916e-08	-2.47627e-07	9.35285e-08	-1.54098e-07	-7.03768e-07	1.25781e-07	-5.77987e-07	1.06607e-07	-3.34814e-08	7.31259e-08	8.73139e-08	-4.91495e-08	3.81644e-08	-1.36416e-07	3.20803e-08	-1.04335e-07	2.58692e-07	-3.89728e-08	2.19719e-07
22.905	-4.79543e-07	9.37017e-08	-3.85842e-07	-1.39417e-07	1.63804e-07	2.43875e-08	-2.47919e-07	9.36388e-08	-1.54280e-07	-7.04281e-07	1.25873e-07	-5.78409e-07	1.05941e-07	-3.32723e-08	7.26691e-08	8.71581e-08	-4.90618e-08	3.80963e-08	-1.36022e-07	3.19879e-08	-1.04035e-07	2.57813e-07	-3.88403e-08	2.18972e-07
22.929	-4.80974e-07	9.39812e-08	-3.86992e-07	-1.40781e-07	1.63585e-07	2.28041e-08	-2.48206e-07	9.37472e-08	-1.54459e-07	-7.04783e-07	1.25962e-07	-5.78821e-07	1.05280e-07	-3.30646e-08	7.22155e-08	8.70032e-08	-4.89746e-08	3.80286e-08	-1.35629e-07	3.18953e-08	-1.03734e-07	2.56938e-07	-3.87085e-08	2.18229e-07
22.954	-4.82386e-07	9.42572e-08	-3.88129e-07	-1.42130e-07	1.63371e-07	2.12414e-08	-2.48488e-07	9.38538e-08	-1.54634e-07	-7.05273e-07	1.26050e-07	-5.79223e-07	1.04624e-07	-3.28585e-08	7.17653e-08	8.68492e-08	-4.88879e-08	3.79613e-08	-1.35236e-07	3.18028e-08	-1.03433e-07	2.56067e-07	-3.85773e-08	2.17489e-07
22.979	-4.83782e-07	9.45299e-08	-3.89252e-07	-1.43461e-07	1.63161e-07	1.96995e-08	-2.48765e-07	9.39585e-08	-1.54807e-07	-7.05750e-07	1.26135e-07	-5.79615e-07	1.03972e-07	-3.26539e-08	7.13185e-08	8.66959e-08	-4.88016e-08	3.78943e-08	-1.34842e-07	3.17102e-08	-1.03132e-07	2.55200e-07	-3.84467e-08	2.16753e-07
23.003	-4.85160e-07	9.47991e-08	-3.90360e-07	-1.44777e-07	1.62955e-07	1.81782e-08	-2.49037e-07	9.40612e-08	-1.54976e-07	-7.06215e-07	1.26218e-07	-5.79997e-07	1.03326e-07	-3.24508e-08	7.08749e-08	8.65435e-08	-4.87158e-08	3.78276e-08	-1.34448e-07	3.16176e-08	-1.02830e-07	2.54338e-07	-3.83168e-08	2.16021e-07
23.028	-4.86520e-07	9.50649e-08	-3.91455e-07	-1.46076e-07	1.62753e-07	1.66775e-08	-2.49305e-07	9.41621e-08	-1.55142e-07	-7.06668e-07	1.26299e-07	-5.80369e-07	1.02684e-07	-3.22493e-08	7.04347e-08	8.63919e-08	-4.86305e-08	3.77614e-08	-1.34054e-07	3.15250e-08	-1.02529e-07	2.53480e-07	-3.81876e-08	2.15293e-07
23.052	-4.87863e-07	9.53273e-08	-3.92535e-07	-1.47359e-07	1.62556e-07	1.51976e-08	-2.49567e-07	9.42612e-08	-1.55306e-07	-7.07109e-07	1.26378e-07	-5.80731e-07	1.02047e-07	-3.20492e-08	6.99978e-08	8.62411e-08	-4.85456e-08	3.76955e-08	-1.33660e-07	3.14324e-08	-1.02228e-07	2.52627e-07	-3.80590e-08	2.14568e-07
23.077	-4.89188e-07	9.55862e-08	-3.93602e-07	-1.48625e-07	1.62363e-07	1.37382e-08	-2.49824e-07	9.43583e-08	-1.55466e-07	-7.07537e-07	1.26455e-07	-5.81082e-07	1.01415e-07	-3.18507e-08	6.95643e-08	8.60911e-08	-4.84612e-08	3.76299e-08	-1.33266e-07	3.13397e-08	-1.01927e-07	2.51778e-07	-3.79311e-08	2.13847e-07
23.101	-4.90495e-07	9.58417e-08	-3.94654e-07	-1.49875e-07	1.62174e-07	1.22995e-08	-2.50076e-07	9.44535e-08	-1.55623e-07	-7.07953e-07	1.26529e-07	-5.81424e-07	1.00788e-07	-3.16538e-08	6.91341e-08	8.59420e-08	-4.83773e-08	3.75648e-08	-1.32872e-07	3.12471e-08	-1.01625e-07	2.50933e-07	-3.78039e-08	2.13129e-07
23.126	-4.91785e-07	9.60938e-08	-3.95691e-07	-1.51108e-07	1.61990e-07	1.08814e-08	-2.50323e-07	9.45469e-08	-1.55776e-07	-7.08357e-07	1.26601e-07	-5.81756e-07	1.00166e-07	-3.14584e-08	6.87073e-08	8.57937e-08	-4.82938e-08	3.74999e-08	-1.32478e-07	3.11544e-08	-1.01324e-07	2.50093e-07	-3.76773e-08	2.12416e-07
23.151	-4.93057e-07	9.63423e-08	-3.96715e-07	-1.52325e-07	1.61809e-07	9.48391e-09	-2.50565e-07	9.46383e-08	-1.55927e-07	-7.08749e-07	1.26671e-07	-5.82078e-07	9.95484e-08	-3.12645e-08	6.82839e-08	8.56463e-08	-4.82108e-08	3.74355e-08	-1.32084e-07	3.10617e-08	-1.01023e-07	2.49257e-07	-3.75514e-08	2.11706e-07
23.175	-4.94312e-07	9.65875e-08	-3.97724e-07	-1.53526e-07	1.61633e-07	8.10697e-09	-2.50802e-07	9.47278e-08	-1.56075e-07	-7.09129e-07	1.26739e-07	-5.82390e-07	9.89360e-08	-3.10722e-08	6.78638e-08	8.54997e-08	-4.81283e-08	3.73714e-08	-1.31690e-07	3.09691e-08	-1.00721e-07	2.48426e-07	-3.74261e-08	2.11000e-07
23.200	-4.95549e-07	9.68291e-08	-3.98719e-07	-1.54710e-07	1.61461e-07	6.75058e-09	-2.51034e-07	9.48155e-08	-1.56219e-07	-7.09496e-07	1.26805e-07	-5.82691e-07	9.83285e-08	-3.08814e-08	6.74472e-08	8.53539e-08	-4.80462e-08	3.73077e-08	-1.31296e-07	3.08765e-08	-1.00420e-07	2.47599e-07	-3.73016e-08	2.10298e-07
23.224	-4.96768e-07	9.70673e-08	-3.99700e-07	-1.55878e-07	1.61293e-07	5.41473e-09	-2.51261e-07	9.49012e-08	-1.56360e-07	-7.09851e-07	1.26868e-07	-5.82983e-07	9.77260e-08	-3.06922e-08	6.70339e-08	8.52090e-08	-4.79646e-08	3.72444e-08	-1.30903e-07	3.07838e-08	-1.00119e-07	2.46777e-07	-3.71777e-08	2.09599e-07
23.249	-4.97969e-07	9.73020e-08	-4.00667e-07	-1.57030e-07	1.61129e-07	4.09941e-09	-2.51483e-07	9.49850e-08	-1.56498e-07	-7.10194e-07	1.26929e-07	-5.83264e-07	9.71285e-08	-3.05045e-08	6.66240e-08	8.50649e-08	-4.78835e-08	3.71814e-08	-1.30509e-07	3.06912e-08	-9.98176e-08	2.45959e-07	-3.70545e-08	2.08905e-07
23.273	-4.99152e-07	9.75332e-08	-4.01619e-07	-1.58165e-07	1.60970e-07	2.80458e-09	-2.51700e-07	9.50669e-08	-1.56633e-07	-7.10524e-07	1.26988e-07	-5.83536e-07	9.65359e-08	-3.03184e-08	6.62175e-08	8.49216e-08	-4.78029e-08	3.71188e-08	-1.30115e-07	3.05987e-08	-9.95165e-08	2.45146e-07	-3.69320e-08	2.08214e-07
23.298	-5.00318e-07	9.77610e-08	-4.02557e-07	-1.59284e-07	1.60814e-07	1.53024e-09	-2.51912e-07	9.51469e-08	-1.56765e-07	-7.10842e-07	1.27045e-07	-5.83797e-07	9.59482e-08	-3.01338e-08	6.58144e-08	8.47792e-08	-4.77227e-08	3.70565e-08	-1.29722e-07	3.05061e-08	-9.92155e-08	2.44337e-07	-3.68102e-08	2.07527e-07
23.323	-5.01465e-07	9.79852e-08	-4.03480e-07	-1.60386e-07	1.60662e-07	2.76366e-10	-2.52119e-07	9.52250e-08	-1.56894e-07	-7.11148e-07	1.27100e-07	-5.84048e-07	9.53656e-08	-2.99508e-08	6.54148e-08	8.46377e-08	-4.76430e-08	3.69946e-08	-1.29328e-07	3.04136e-08	-9.89146e-08	2.43533e-07	-3.66891e-08	2.06844e-07
23.347	-5.02595e-07	9.82060e-08	-4.04389e-07	-1.61472e-07	1.60515e-07	-9.57062e-10	-2.52320e-07	9.53012e-08	-1.57019e-07	-7.11442e-07	1.27152e-07	-5.84290e-07	9.47879e-08	-2.97694e-08	6.50185e-08	8.44970e-08	-4.75638e-08	3.69331e-08	-1.28935e-07	3.03211e-08	-9.86138e-08	2.42734e-07	-3.65686e-08	2.06165e-07
23.372	-5.03707e-07	9.84232e-08	-4.05284e-07	-1.62541e-07	1.60371e-07	-2.17006e-09	-2.52517e-07	9.53754e-08	-1.57142e-07	-7.11723e-07	1.27203e-07	-5.84521e-07	9.42153e-08	-2.95896e-08	6.46257e-08	8.43571e-08	-4.74851e-08	3.68720e-08	-1.28542e-07	3.02287e-08	-9.83132e-08	2.41939e-07	-3.64489e-08	2.05490e-07
23.396	-5.04801e-07	9.86370e-08	-4.06164e-07	-1.63594e-07	1.60232e-07	-3.36265e-09	-2.52708e-07	9.54478e-08	-1.57261e-07	-7.11993e-07	1.27251e-07	-5.84742e-07	9.36476e-08	-2.94113e-08	6.42363e-08	8.42181e-08	-4.74068e-08	3.68112e-08	-1.28149e-07	3.01363e-08	-9.80127e-08	2.41149e-07	-3.63298e-08	2.04819e-07
23.421	-5.05877e-07	9.88472e-08	-4.07030e-07	-1.64631e-07	1.60096e-07	-4.53486e-09	-2.52895e-07	9.55182e-08	-1.57377e-07	-7.12249e-07	1.27297e-07	-5.84953e-07	9.30850e-08	-2.92346e-08	6.38504e-08	8.40799e-08	-4.73290e-08	3.67508e-08	-1.27756e-07	3.00440e-08	-9.77124e-08	2.40363e-07	-3.62115e-08	2.04152e-07
23.446	-5.06935e-07	9.90539e-08	-4.07881e-07	-1.65651e-07	1.59964e-07	-5.68669e-09	-2.53076e-07	9.55867e-08	-1.57490e-07	-7.12494e-07	1.27340e-07	-5.85153e-07	9.25273e-08	-2.90594e-08	6.34679e-08	8.39425e-08	-4.72517e-08	3.66908e-08	-1.27364e-07	2.99517e-08	-9.74123e-08	2.39582e-07	-3.60939e-08	2.03489e-07
23.470	-5.07975e-07	9.92572e-08	-4.08718e-07	-1.66655e-07	1.59837e-07	-6.81817e-09	-2.53252e-07	9.56532e-08	-1.57599e-07	-7.12726e-07	1.27382e-07	-5.85344e-07	9.19747e-08	-2.88859e-08	6.30889e-08	8.38061e-08	-4.71749e-08	3.66311e-08	-1.26972e-07	2.98595e-08	-9.71124e-08	2.38806e-07	-3.59769e-08	2.02829e-07
23.495	-5.08997e-07	9.94568e-08	-4.09540e-07	-1.67642e-07	1.59713e-07	-7.92933e-09	-2.53424e-07	9.57179e-08	-1.57706e-07	-7.12946e-07	1.27421e-07	-5.85525e-07	9.14272e-08	-2.87139e-08	6.27133e-08	8.36704e-08	-4.70986e-08	3.65719e-08	-1.26580e-07	2.97673e-08	-9.68126e-08	2.38035e-07	-3.58607e-08	2.02174e-07
23.519	-5.10001e-07	9.96530e-08	-4.10348e-07	-1.68613e-07	1.59593e-07	-9.02018e-09	-2.53590e-07	9.57806e-08	-1.57809e-07	-7.13154e-07	1.27458e-07	-5.85695e-07	9.08847e-08	-2.85435e-08	6.23411e-08	8.35356e-08	-4.70227e-08	3.65129e-08	-1.26188e-07	2.96752e-08	-9.65131e-08	2.37268e-07	-3.57452e-08	2.01523e-07
23.544	-5.10986e-07	9.98456e-08	-4.11141e-07	-1.69568e-07	1.59477e-07	-1.00907e-08	-2.53751e-07	9.58414e-08	-1.57909e-07	-7.13349e-07	1.27493e-07	-5.85856e-07	9.03472e-08	-2.83747e-08	6.19725e-08	8.34017e-08	-4.69473e-08	3.64544e-08	-1.25797e-07	2.95832e-08	-9.62139e-08	2.36506e-07	-3.56304e-08	2.00876e-07
23.568	-5.11954e-07	1.00035e-07	-4.11920e-07	-1.70506e-07	1.59365e-07	-1.11410e-08	-2.53906e-07	9.59002e-08	-1.58006e-07	-7.13532e-07	1.27526e-07	-5.86006e-07	8.98149e-08	-2.82075e-08	6.16073e-08	8.32686e-08	-4.68724e-08	3.63962e-08	-1.25406e-07	2.94913e-08	-9.59149e-08	2.35749e-07	-3.55163e-08	2.00232e-07
23.593	-5.12904e-07	1.00220e-07	-4.12684e-07	-1.71428e-07	1.59257e-07	-1.21711e-08	-2.54057e-07	9.59571e-08	-1.58100e-07	-7.13703e-07	1.27557e-07	-5.86147e-07	8.92875e-08	-2.80419e-08	6.12456e-08	8.31364e-08	-4.67980e-08	3.63384e-08	-1.25016e-07	2.93994e-08	-9.56161e-08	2.34996e-07	-3.54029e-08	1.99593e-07
23.618	-5.13836e-07	1.00402e-07	-4.13433e-07	-1.72334e-07	1.59153e-07	-1.31809e-08	-2.54203e-07	9.60121e-08	-1.58191e-07	-7.13862e-07	1.27585e-07	-5.86277e-07	8.87653e-08	-2.78779e-08	6.08874e-08	8.30050e-08	-4.67240e-08	3.62810e-08	-1.24625e-07	2.93076e-08	-9.53177e-08	2.34248e-07	-3.52902e-08	1.98958e-07
23.642	-5.14749e-07	1.00581e-07	-4.14168e-07	-1.73223e-07	1.59052e-07	-1.41705e-08	-2.54343e-07	9.60652e-08	-1.58278e-07	-7.14008e-07	1.27611e-07	-5.86397e-07	8.82482e-08	-2.77155e-08	6.05327e-08	8.28745e-08	-4.66506e-08	3.62240e-08	-1.24235e-07	2.92160e-08	-9.50195e-08	2.33505e-07	-3.51783e-08	1.98327e-07
23.667	-5.15644e-07	1.00756e-07	-4.14889e-07	-1.74095e-07	1.58955e-07	-1.51400e-08	-2.54479e-07	9.61163e-08	-1.58362e-07	-7.14142e-07	1.27635e-07	-5.86507e-07	8.77361e-08	-2.75547e-08	6.01814e-08	8.27449e-08	-4.65776e-08	3.61673e-08	-1.23846e-07	2.91244e-08	-9.47216e-08	2.32767e-07	-3.50671e-08	1.97700e-07
23.691	-5.16522e-07	1.00927e-07	-4.15594e-07	-1.74952e-07	1.58862e-07	-1.60893e-08	-2.54609e-07	9.61655e-08	-1.58443e-07	-7.14264e-07	1.27657e-07	-5.86607e-07	8.72292e-08	-2.73955e-08	5.98337e-08	8.26161e-08	-4.65051e-08	3.61110e-08	-1.23457e-07	2.90329e-08	-9.44241e-08	2.32034e-07	-3.49566e-08	1.97077e-07
23.716	-5.17381e-07	1.01095e-07	-4.16286e-07	-1.75792e-07	1.58773e-07	-1.70184e-08	-2.54734e-07	9.62128e-08	-1.58521e-07	-7.14373e-07	1.27676e-07	-5.86697e-07	8.67274e-08	-2.72379e-08	5.94895e-08	8.24881e-08	-4.64330e-08	3.60551e-08	-1.23068e-07	2.89415e-08	-9.41269e-08	2.31305e-07	-3.48469e-08	1.96458e-07
23.740	-5.18221e-07	1.01259e-07	-4.16962e-07	-1.76615e-07	1.58688e-07	-1.79275e-08	-2.54854e-07	9.62581e-08	-1.58596e-07	-7.14471e-07	1.27694e-07	-5.86777e-07	8.62307e-08	-2.70819e-08	5.91488e-08	8.23610e-08	-4.63615e-08	3.59995e-08	-1.22680e-07	2.88502e-08	-9.38301e-08	2.30581e-07	-3.47378e-08	1.95844e-07
23.765	-5.19044e-07	1.01420e-07	-4.17624e-07	-1.77422e-07	1.58606e-07	-1.88165e-08	-2.54969e-07	9.63015e-08	-1.58667e-07	-7.14556e-07	1.27709e-07	-5.86847e-07	8.57391e-08	-2.69275e-08	5.88116e-08	8.22348e-08	-4.62904e-08	3.59443e-08	-1.22293e-07	2.87591e-08	-9.35337e-08	2.29863e-07	-3.46295e-08	1.95233e-07
23.790	-5.19848e-07	1.01577e-07	-4.18271e-07	-1.78213e-07	1.58528e-07	-1.96854e-08	-2.55079e-07	9.63430e-08	-1.58736e-07	-7.14628e-07	1.27722e-07	-5.86907e-07	8.52527e-08	-2.67747e-08	5.84779e-08	8.21094e-08	-4.62199e-08	3.58895e-08	-1.21906e-07	2.86681e-08	-9.32376e-08	2.29149e-07	-3.45220e-08	1.94627e-07
23.814	-5.20635e-07	1.01731e-07	-4.18904e-07	-1.78988e-07	1.58454e-07	-2.05342e-08	-2.55183e-07	9.63825e-08	-1.58801e-07	-7.14689e-07	1.27733e-07	-5.86956e-07	8.47714e-08	-2.66236e-08	5.81478e-08	8.19849e-08	-4.61498e-08	3.58351e-08	-1.21519e-07	2.85772e-08	-9.29419e-08	2.28440e-07	-3.44151e-08	1.94024e-07
23.839	-5.21403e-07	1.01881e-07	-4.19522e-07	-1.79746e-07	1.58383e-07	-2.13630e-08	-2.55283e-07	9.64201e-08	-1.58863e-07	-7.14737e-07	1.27741e-07	-5.86996e-07	8.42952e-08	-2.64740e-08	5.78212e-08	8.18612e-08	-4.60802e-08	3.57811e-08	-1.21133e-07	2.84864e-08	-9.26467e-08	2.27735e-07	-3.43090e-08	1.93426e-07
23.863	-5.22152e-07	1.02027e-07	-4.20125e-07	-1.80488e-07	1.58316e-07	-2.21719e-08	-2.55377e-07	9.64557e-08	-1.58921e-07	-7.14773e-07	1.27748e-07	-5.87026e-07	8.38243e-08	-2.63261e-08	5.74981e-08	8.17384e-08	-4.60110e-08	3.57274e-08	-1.20748e-07	2.83957e-08	-9.23518e-08	2.27036e-07	-3.42037e-08	1.92832e-07
23.888	-5.22884e-07	1.02170e-07	-4.20713e-07	-1.81214e-07	1.58253e-07	-2.29608e-08	-2.55466e-07	9.64894e-08	-1.58977e-07	-7.14797e-07	1.27752e-07	-5.87045e-07	8.33584e-08	-2.61798e-08	5.71786e-08	8.16165e-08	-4.59424e-08	3.56741e-08	-1.20363e-07	2.83052e-08	-9.20574e-08	2.26342e-07	-3.40991e-08	1.92243e-07
23.912	-5.23597e-07	1.02310e-07	-4.21287e-07	-1.81923e-07	1.58193e-07	-2.37297e-08	-2.55551e-07	9.65212e-08	-1.59029e-07	-7.14809e-07	1.27754e-07	-5.87055e-07	8.28978e-08	-2.60352e-08	5.68626e-08	8.14954e-08	-4.58742e-08	3.56212e-08	-1.19978e-07	2.82148e-08	-9.17635e-08	2.25652e-07	-3.39952e-08	1.91657e-07
23.937	-5.24292e-07	1.02446e-07	-4.21846e-07	-1.82616e-07	1.58137e-07	-2.44787e-08	-2.55630e-07	9.65511e-08	-1.59078e-07	-7.14808e-07	1.27754e-07	-5.87054e-07	8.24423e-08	-2.58921e-08	5.65502e-08	8.13751e-08	-4.58065e-08	3.55686e-08	-1.19595e-07	2.81246e-08	-9.14700e-08	2.24968e-07	-3.38921e-08	1.91076e-07
23.962	-5.24969e-07	1.02578e-07	-4.22391e-07	-1.83293e-07	1.58085e-07	-2.52078e-08	-2.55703e-07	9.65790e-08	-1.59124e-07	-7.14796e-07	1.27752e-07	-5.87044e-07	8.19920e-08	-2.57507e-08	5.62414e-08	8.12558e-08	-4.57393e-08	3.55164e-08	-1.19212e-07	2.80345e-08	-9.11771e-08	2.24288e-07	-3.37897e-08	1.90499e-07
23.986	-5.25627e-07	1.02706e-07	-4.22921e-07	-1.83953e-07	1.58036e-07	-2.59171e-08	-2.55772e-07	9.66050e-08	-1.59167e-07	-7.14771e-07	1.27747e-07	-5.87024e-07	8.15470e-08	-2.56109e-08	5.59361e-08	8.11372e-08	-4.56726e-08	3.54646e-08	-1.18829e-07	2.79446e-08	-9.08846e-08	2.23614e-07	-3.36881e-08	1.89926e-07
24.011	-5.26267e-07	1.02831e-07	-4.23436e-07	-1.84597e-07	1.57991e-07	-2.66065e-08	-2.55836e-07	9.66290e-08	-1.59207e-07	-7.14734e-07	1.27741e-07	-5.86993e-07	8.11071e-08	-2.54728e-08	5.56343e-08	8.10196e-08	-4.56064e-08	3.54132e-08	-1.18447e-07	2.78548e-08	-9.05926e-08	2.22944e-07	-3.35872e-08	1.89357e-07
24.035	-5.26889e-07	1.02953e-07	-4.23936e-07	-1.85225e-07	1.57949e-07	-2.72760e-08	-2.55894e-07	9.66511e-08	-1.59243e-07	-7.14685e-07	1.27732e-07	-5.86953e-07	8.06724e-08	-2.53362e-08	5.53362e-08	8.09028e-08	-4.55406e-08	3.53621e-08	-1.18066e-07	2.77652e-08	-9.03012e-08	2.22280e-07	-3.34871e-08	1.88793e-07
24.060	-5.27493e-07	1.03071e-07	-4.24422e-07	-1.85837e-07	1.57911e-07	-2.79258e-08	-2.55948e-07	9.66713e-08	-1.59277e-07	-7.14624e-07	1.27721e-07	-5.86902e-07	8.02429e-08	-2.52014e-08	5.50416e-08	8.07868e-08	-4.54754e-08	3.53115e-08	-1.17686e-07	2.76758e-08	-9.00103e-08	2.21620e-07	-3.33878e-08	1.88232e-07
24.084	-5.28078e-07	1.03185e-07	-4.24893e-07	-1.86432e-07	1.57876e-07	-2.85558e-08	-2.55996e-07	9.66896e-08	-1.59307e-07	-7.14550e-07	1.27708e-07	-5.86842e-07	7.98187e-08	-2.50681e-08	5.47506e-08	8.06717e-08	-4.54106e-08	3.52612e-08	-1.17307e-07	2.75865e-08	-8.97200e-08	2.20966e-07	-3.32892e-08	1.87676e-07
24.109	-5.28645e-07	1.03296e-07	-4.25349e-07	-1.87011e-07	1.57845e-07	-2.91661e-08	-2.56039e-07	9.67059e-08	-1.59334e-07	-7.14465e-07	1.27693e-07	-5.86772e-07	7.93997e-08	-2.49365e-08	5.44632e-08	8.05575e-08	-4.53463e-08	3.52112e-08	-1.16928e-07	2.74974e-08	-8.94303e-08	2.20316e-07	-3.31913e-08	1.87125e-07
24.134	-5.29193e-07	1.03403e-07	-4.25790e-07	-1.87574e-07	1.57817e-07	-2.97566e-08	-2.56078e-07	9.67203e-08	-1.59357e-07	-7.14367e-07	1.27675e-07	-5.86692e-07	7.89859e-08	-2.48066e-08	5.41793e-08	8.04441e-08	-4.52825e-08	3.51617e-08	-1.16550e-07	2.74085e-08	-8.91411e-08	2.19672e-07	-3.30942e-08	1.86577e-07
24.158	-5.29724e-07	1.03507e-07	-4.26217e-07	-1.88121e-07	1.57793e-07	-3.03275e-08	-2.56111e-07	9.67328e-08	-1.59378e-07	-7.14257e-07	1.27656e-07	-5.86602e-07	7.85774e-08	-2.46783e-08	5.38991e-08	8.03316e-08	-4.52191e-08	3.51125e-08	-1.16172e-07	2.73198e-08	-8.88525e-08	2.19032e-07	-3.29979e-08	1.86034e-07
24.183	-5.30236e-07	1.03607e-07	-4.26629e-07	-1.88651e-07	1.57772e-07	-3.08787e-08	-2.56138e-07	9.67433e-08	-1.59395e-07	-7.14136e-07	1.27634e-07	-5.86502e-07	7.81741e-08	-2.45516e-08	5.36225e-08	8.02200e-08	-4.51563e-08	3.50637e-08	-1.15796e-07	2.72312e-08	-8.85646e-08	2.18398e-07	-3.29023e-08	1.85496e-07
24.207	-5.30729e-07	1.03703e-07	-4.27026e-07	-1.89166e-07	1.57755e-07	-3.14103e-08	-2.56161e-07	9.67519e-08	-1.59409e-07	-7.14002e-07	1.27610e-07	-5.86392e-07	7.77760e-08	-2.44266e-08	5.33494e-08	8.01092e-08	-4.50939e-08	3.50153e-08	-1.15420e-07	2.71429e-08	-8.82773e-08	2.17769e-07	-3.28075e-08	1.84961e-07
24.232	-5.31205e-07	1.03796e-07	-4.27408e-07	-1.89664e-07	1.57741e-07	-3.19222e-08	-2.56179e-07	9.67586e-08	-1.59420e-07	-7.13856e-07	1.27584e-07	-5.86272e-07	7.73833e-08	-2.43032e-08	5.30800e-08	7.99992e-08	-4.50320e-08	3.49672e-08	-1.15045e-07	2.70548e-08	-8.79906e-08	2.17144e-07	-3.27135e-08	1.84431e-07
24.257	-5.31662e-07	1.03886e-07	-4.27776e-07	-1.90146e-07	1.57731e-07	-3.24146e-08	-2.56192e-07	9.67634e-08	-1.59428e-07	-7.13698e-07	1.27556e-07	-5.86143e-07	7.69957e-08	-2.41815e-08	5.28142e-08	7.98901e-08	-4.49706e-08	3.49195e-08	-1.14671e-07	2.69668e-08	-8.77046e-08	2.16525e-07	-3.26202e-08	1.83905e-07
24.281	-5.32100e-07	1.03971e-07	-4.28129e-07	-1.90612e-07	1.57724e-07	-3.28874e-08	-2.56199e-07	9.67662e-08	-1.59433e-07	-7.13528e-07	1.27525e-07	-5.86003e-07	7.66135e-08	-2.40615e-08	5.25520e-08	7.97819e-08	-4.49097e-08	3.48722e-08	-1.14298e-07	2.68791e-08	-8.74193e-08	2.15911e-07	-3.25277e-08	1.83384e-07
24.306	-5.32521e-07	1.04053e-07	-4.28467e-07	-1.91061e-07	1.57721e-07	-3.33406e-08	-2.56202e-07	9.67671e-08	-1.59434e-07	-7.13347e-07	1.27493e-07	-5.85854e-07	7.62365e-08	-2.39431e-08	5.22934e-08	7.96745e-08	-4.48492e-08	3.48253e-08	-1.13926e-07	2.67916e-08	-8.71346e-08	2.15302e-07	-3.24360e-08	1.82866e-07
24.330	-5.32923e-07	1.04132e-07	-4.28791e-07	-1.91495e-07	1.57721e-07	-3.37744e-08	-2.56199e-07	9.67662e-08	-1.59433e-07	-7.13153e-07	1.27458e-07	-5.85695e-07	7.58649e-08	-2.38264e-08	5.20385e-08	7.95680e-08	-4.47893e-08	3.47787e-08	-1.13555e-07	2.67043e-08	-8.68507e-08	2.14699e-07	-3.23450e-08	1.82354e-07
24.355	-5.33306e-07	1.04207e-07	-4.29100e-07	-1.91912e-07	1.57724e-07	-3.41887e-08	-2.56191e-07	9.67633e-08	-1.59428e-07	-7.12947e-07	1.27421e-07	-5.85526e-07	7.54985e-08	-2.37113e-08	5.17872e-08	7.94623e-08	-4.47298e-08	3.47325e-08	-1.13185e-07	2.66172e-08	-8.65674e-08	2.14100e-07	-3.22548e-08	1.81845e-07
24.379	-5.33672e-07	1.04278e-07	-4.29394e-07	-1.92314e-07	1.57730e-07	-3.45835e-08	-2.56179e-07	9.67584e-08	-1.59420e-07	-7.12730e-07	1.27383e-07	-5.85347e-07	7.51374e-08	-2.35979e-08	5.15395e-08	7.93575e-08	-4.46708e-08	3.46867e-08	-1.12815e-07	2.65303e-08	-8.62849e-08	2.13507e-07	-3.21654e-08	1.81341e-07
24.404	-5.34019e-07	1.04346e-07	-4.29673e-07	-1.92699e-07	1.57740e-07	-3.49589e-08	-2.56161e-07	9.67517e-08	-1.59409e-07	-7.12500e-07	1.27342e-07	-5.85159e-07	7.47816e-08	-2.34862e-08	5.12954e-08	7.92535e-08	-4.46123e-08	3.46413e-08	-1.12447e-07	2.64437e-08	-8.60032e-08	2.12918e-07	-3.20768e-08	1.80841e-07
24.429	-5.34348e-07	1.04410e-07	-4.29938e-07	-1.93069e-07	1.57754e-07	-3.53150e-08	-2.56138e-07	9.67431e-08	-1.59395e-07	-7.12259e-07	1.27298e-07	-5.84960e-07	7.44311e-08	-2.33761e-08	5.10550e-08	7.91504e-08	-4.45542e-08	3.45962e-08	-1.12079e-07	2.63573e-08	-8.57222e-08	2.12335e-07	-3.19890e-08	1.80346e-07
24.453	-5.34659e-07	1.04471e-07	-4.30187e-07	-1.93422e-07	1.57770e-07	-3.56516e-08	-2.56110e-07	9.67325e-08	-1.59377e-07	-7.12006e-07	1.27253e-07	-5.84752e-07	7.40860e-08	-2.32677e-08	5.08183e-08	7.90482e-08	-4.44967e-08	3.45515e-08	-1.11713e-07	2.62711e-08	-8.54419e-08	2.11757e-07	-3.19019e-08	1.79855e-07
24.478	-5.34951e-07	1.04528e-07	-4.30423e-07	-1.93759e-07	1.57790e-07	-3.59690e-08	-2.56077e-07	9.67201e-08	-1.59357e-07	-7.11740e-07	1.27206e-07	-5.84535e-07	7.37461e-08	-2.31609e-08	5.05852e-08	7.89468e-08	-4.44396e-08	3.45072e-08	-1.11348e-07	2.61852e-08	-8.51625e-08	2.11184e-07	-3.18156e-08	1.79369e-07
24.502	-5.35225e-07	1.04582e-07	-4.30643e-07	-1.94080e-07	1.57813e-07	-3.62670e-08	-2.56039e-07	9.67058e-08	-1.59333e-07	-7.11464e-07	1.27156e-07	-5.84307e-07	7.34116e-08	-2.30559e-08	5.03557e-08	7.88462e-08	-4.43830e-08	3.44632e-08	-1.10983e-07	2.60995e-08	-8.48839e-08	2.10617e-07	-3.17301e-08	1.78887e-07
24.527	-5.35481e-07	1.04632e-07	-4.30849e-07	-1.94386e-07	1.57840e-07	-3.65457e-08	-2.55996e-07	9.66895e-08	-1.59307e-07	-7.11175e-07	1.27105e-07	-5.84070e-07	7.30824e-08	-2.29525e-08	5.01299e-08	7.87465e-08	-4.43269e-08	3.44196e-08	-1.10620e-07	2.60141e-08	-8.46060e-08	2.10054e-07	-3.16453e-08	1.78409e-07
24.551	-5.35718e-07	1.04678e-07	-4.31040e-07	-1.94675e-07	1.57870e-07	-3.68052e-08	-2.55948e-07	9.66714e-08	-1.59277e-07	-7.10874e-07	1.27051e-07	-5.83823e-07	7.27586e-08	-2.28508e-08	4.99078e-08	7.86476e-08	-4.42712e-08	3.43764e-08	-1.10258e-07	2.59289e-08	-8.43290e-08	2.09497e-07	-3.15614e-08	1.77936e-07
24.576	-5.35937e-07	1.04721e-07	-4.31216e-07	-1.94948e-07	1.57903e-07	-3.70454e-08	-2.55895e-07	9.66513e-08	-1.59244e-07	-7.10562e-07	1.26995e-07	-5.83567e-07	7.24401e-08	-2.27508e-08	4.96893e-08	7.85496e-08	-4.42160e-08	3.43336e-08	-1.09897e-07	2.58440e-08	-8.40529e-08	2.08945e-07	-3.14782e-08	1.77467e-07
24.601	-5.36138e-07	1.04760e-07	-4.31378e-07	-1.95206e-07	1.57939e-07	-3.72665e-08	-2.55837e-07	9.66294e-08	-1.59208e-07	-7.10238e-07	1.26937e-07	-5.83301e-07	7.21269e-08	-2.26524e-08	4.94745e-08	7.84525e-08	-4.41613e-08	3.42911e-08	-1.09537e-07	2.57594e-08	-8.37776e-08	2.08398e-07	-3.13958e-08	1.77002e-07
24.625	-5.36321e-07	1.04796e-07	-4.31525e-07	-1.95447e-07	1.57979e-07	-3.74684e-08	-2.55774e-07	9.66056e-08	-1.59168e-07	-7.09903e-07	1.26877e-07	-5.83025e-07	7.18191e-08	-2.25557e-08	4.92634e-08	7.83562e-08	-4.41071e-08	3.42490e-08	-1.09178e-07	2.56750e-08	-8.35032e-08	2.07856e-07	-3.13142e-08	1.76542e-07
24.650	-5.36485e-07	1.04828e-07	-4.31657e-07	-1.95673e-07	1.58021e-07	-3.76512e-08	-2.55706e-07	9.65799e-08	-1.59126e-07	-7.09555e-07	1.26815e-07	-5.82740e-07	7.15167e-08	-2.24608e-08	4.90559e-08	7.82607e-08	-4.40534e-08	3.42073e-08	-1.08820e-07	2.55909e-08	-8.32296e-08	2.07320e-07	-3.12334e-08	1.76087e-07
24.674	-5.36632e-07	1.04857e-07	-4.31775e-07	-1.95882e-07	1.58067e-07	-3.78148e-08	-2.55633e-07	9.65523e-08	-1.59081e-07	-7.09197e-07	1.26751e-07	-5.82445e-07	7.12196e-08	-2.23675e-08	4.88521e-08	7.81661e-08	-4.40001e-08	3.41659e-08	-1.08464e-07	2.55070e-08	-8.29570e-08	2.06789e-07	-3.11534e-08	1.75636e-07
24.699	-5.36760e-07	1.04882e-07	-4.31878e-07	-1.96076e-07	1.58117e-07	-3.79594e-08	-2.55555e-07	9.65229e-08	-1.59032e-07	-7.08826e-07	1.26685e-07	-5.82141e-07	7.09279e-08	-2.22758e-08	4.86520e-08	7.80723e-08	-4.39473e-08	3.41249e-08	-1.08109e-07	2.54235e-08	-8.26852e-08	2.06263e-07	-3.10742e-08	1.75189e-07
24.723	-5.36870e-07	1.04903e-07	-4.31967e-07	-1.96254e-07	1.58169e-07	-3.80849e-08	-2.55472e-07	9.64915e-08	-1.58980e-07	-7.08444e-07	1.26617e-07	-5.81827e-07	7.06415e-08	-2.21859e-08	4.84556e-08	7.79793e-08	-4.38950e-08	3.40843e-08	-1.07755e-07	2.53402e-08	-8.24144e-08	2.05742e-07	-3.09958e-08	1.74747e-07
24.748	-5.36962e-07	1.04921e-07	-4.32040e-07	-1.96416e-07	1.58225e-07	-3.81914e-08	-2.55384e-07	9.64583e-08	-1.58926e-07	-7.08050e-07	1.26546e-07	-5.81504e-07	7.03606e-08	-2.20977e-08	4.82629e-08	7.78872e-08	-4.38432e-08	3.40441e-08	-1.07402e-07	2.52573e-08	-8.21446e-08	2.05227e-07	-3.09181e-08	1.74309e-07
24.773	-5.37035e-07	1.04935e-07	-4.32100e-07	-1.96563e-07	1.58284e-07	-3.82789e-08	-2.55291e-07	9.64233e-08	-1.58868e-07	-7.07645e-07	1.26474e-07	-5.81171e-07	7.00850e-08	-2.20111e-08	4.80739e-08	7.77960e-08	-4.37918e-08	3.40042e-08	-1.07050e-07	2.51746e-08	-8.18756e-08	2.04717e-07	-3.08413e-08	1.73876e-07
24.797	-5.37091e-07	1.04946e-07	-4.32144e-07	-1.96693e-07	1.58346e-07	-3.83474e-08	-2.55193e-07	9.63863e-08	-1.58807e-07	-7.07228e-07	1.26399e-07	-5.80829e-07	6.98148e-08	-2.19263e-08	4.78886e-08	7.77056e-08	-4.37409e-08	3.39647e-08	-1.06700e-07	2.50922e-08	-8.16077e-08	2.04212e-07	-3.07652e-08	1.73447e-07
24.822	-5.37128e-07	1.04954e-07	-4.32174e-07	-1.96808e-07	1.58411e-07	-3.83970e-08	-2.55091e-07	9.63475e-08	-1.58743e-07	-7.06800e-07	1.26323e-07	-5.80477e-07	6.95501e-08	-2.18431e-08	4.77069e-08	7.76160e-08	-4.36905e-08	3.39255e-08	-1.06351e-07	2.50101e-08	-8.13407e-08	2.03713e-07	-3.06899e-08	1.73023e-07
24.846	-5.37147e-07	1.04957e-07	-4.32190e-07	-1.96907e-07	1.58479e-07	-3.84277e-08	-2.54983e-07	9.63069e-08	-1.58676e-07	-7.06360e-07	1.26244e-07	-5.80116e-07	6.92907e-08	-2.17617e-08	4.75290e-08	7.75273e-08	-4.36406e-08	3.38867e-08	-1.06003e-07	2.49283e-08	-8.10748e-08	2.03218e-07	-3.06155e-08	1.72603e-07
24.871	-5.37148e-07	1.04958e-07	-4.32191e-07	-1.96990e-07	1.58551e-07	-3.84395e-08	-2.54871e-07	9.62644e-08	-1.58606e-07	-7.05909e-07	1.26164e-07	-5.79746e-07	6.90367e-08	-2.16819e-08	4.73548e-08	7.74394e-08	-4.35911e-08	3.38483e-08	-1.05657e-07	2.48469e-08	-8.08098e-08	2.02729e-07	-3.05418e-08	1.72188e-07
24.895	-5.37131e-07	1.04954e-07	-4.32177e-07	-1.97058e-07	1.58625e-07	-3.84325e-08	-2.54753e-07	9.62201e-08	-1.58533e-07	-7.05447e-07	1.26081e-07	-5.79366e-07	6.87881e-08	-2.16038e-08	4.71843e-08	7.73523e-08	-4.35421e-08	3.38103e-08	-1.05312e-07	2.47657e-08	-8.05459e-08	2.02246e-07	-3.04689e-08	1.71777e-07
24.920	-5.37096e-07	1.04947e-07	-4.32149e-07	-1.97110e-07	1.58703e-07	-3.84067e-08	-2.54631e-07	9.61739e-08	-1.58457e-07	-7.04973e-07	1.25996e-07	-5.78977e-07	6.85450e-08	-2.15275e-08	4.70175e-08	7.72661e-08	-4.34935e-08	3.37726e-08	-1.04968e-07	2.46849e-08	-8.02830e-08	2.01767e-07	-3.03969e-08	1.71370e-07
24.945	-5.37043e-07	1.04937e-07	-4.32106e-07	-1.97146e-07	1.58784e-07	-3.83621e-08	-2.54504e-07	9.61258e-08	-1.58378e-07	-7.04488e-07	1.25910e-07	-5.78578e-07	6.83072e-08	-2.14528e-08	4.68544e-08	7.71807e-08	-4.34455e-08	3.37352e-08	-1.04625e-07	2.46043e-08	-8.00211e-08	2.01294e-07	-3.03256e-08	1.70969e-07
24.969	-5.36972e-07	1.04923e-07	-4.32049e-07	-1.97167e-07	1.58868e-07	-3.82987e-08	-2.54372e-07	9.60760e-08	-1.58296e-07	-7.03992e-07	1.25821e-07	-5.78171e-07	6.80749e-08	-2.13798e-08	4.66951e-08	7.70962e-08	-4.33979e-08	3.36983e-08	-1.04284e-07	2.45242e-08	-7.97603e-08	2.00826e-07	-3.02551e-08	1.70571e-07
24.994	-5.36883e-07	1.04906e-07	-4.31977e-07	-1.97172e-07	1.58955e-07	-3.82166e-08	-2.54235e-07	9.60243e-08	-1.58211e-07	-7.03484e-07	1.25730e-07	-5.77754e-07	6.78480e-08	-2.13086e-08	4.65395e-08	7.70124e-08	-4.33507e-08	3.36617e-08	-1.03945e-07	2.44443e-08	-7.95006e-08	2.00364e-07	-3.01855e-08	1.70178e-07
25.018	-5.36776e-07	1.04885e-07	-4.31891e-07	-1.97161e-07	1.59045e-07	-3.81158e-08	-2.54093e-07	9.59708e-08	-1.58122e-07	-7.02965e-07	1.25637e-07	-5.77328e-07	6.76266e-08	-2.12390e-08	4.63876e-08	7.69295e-08	-4.33041e-08	3.36255e-08	-1.03607e-07	2.43648e-08	-7.92420e-08	1.99907e-07	-3.01166e-08	1.69790e-07
25.043	-5.36651e-07	1.04860e-07	-4.31790e-07	-1.97135e-07	1.59138e-07	-3.79963e-08	-2.53947e-07	9.59154e-08	-1.58031e-07	-7.02435e-07	1.25543e-07	-5.76892e-07	6.74106e-08	-2.11712e-08	4.62394e-08	7.68475e-08	-4.32579e-08	3.35896e-08	-1.03270e-07	2.42856e-08	-7.89844e-08	1.99455e-07	-3.00485e-08	1.69406e-07
25.068	-5.36508e-07	1.04832e-07	-4.31675e-07	-1.97093e-07	1.59235e-07	-3.78582e-08	-2.53795e-07	9.58583e-08	-1.57937e-07	-7.01894e-07	1.25446e-07	-5.76448e-07	6.72000e-08	-2.11050e-08	4.60949e-08	7.67662e-08	-4.32122e-08	3.35541e-08	-1.02935e-07	2.42068e-08	-7.87280e-08	1.99008e-07	-2.99812e-08	1.69027e-07
25.092	-5.36347e-07	1.04801e-07	-4.31546e-07	-1.97036e-07	1.59334e-07	-3.77015e-08	-2.53639e-07	9.57993e-08	-1.57840e-07	-7.01341e-07	1.25347e-07	-5.75994e-07	6.69949e-08	-2.10406e-08	4.59542e-08	7.66858e-08	-4.31669e-08	3.35189e-08	-1.02601e-07	2.41283e-08	-7.84728e-08	1.98567e-07	-2.99148e-08	1.68652e-07
25.117	-5.36168e-07	1.04766e-07	-4.31402e-07	-1.96963e-07	1.59437e-07	-3.75262e-08	-2.53478e-07	9.57385e-08	-1.57740e-07	-7.00778e-07	1.25247e-07	-5.75531e-07	6.67952e-08	-2.09779e-08	4.58173e-08	7.66063e-08	-4.31221e-08	3.34842e-08	-1.02269e-07	2.40501e-08	-7.82186e-08	1.98131e-07	-2.98491e-08	1.68282e-07
25.141	-5.35972e-07	1.04728e-07	-4.31244e-07	-1.96875e-07	1.59542e-07	-3.73324e-08	-2.53313e-07	9.56760e-08	-1.57637e-07	-7.00203e-07	1.25144e-07	-5.75060e-07	6.66010e-08	-2.09169e-08	4.56840e-08	7.65275e-08	-4.30778e-08	3.34497e-08	-1.01938e-07	2.39724e-08	-7.79657e-08	1.97701e-07	-2.97843e-08	1.67917e-07
25.166	-5.35757e-07	1.04686e-07	-4.31071e-07	-1.96771e-07	1.59651e-07	-3.71201e-08	-2.53142e-07	9.56116e-08	-1.57531e-07	-6.99618e-07	1.25039e-07	-5.74579e-07	6.64122e-08	-2.08576e-08	4.55546e-08	7.64496e-08	-4.30339e-08	3.34157e-08	-1.01609e-07	2.38949e-08	-7.77138e-08	1.97276e-07	-2.97202e-08	1.67556e-07
25.190	-5.35525e-07	1.04640e-07	-4.30885e-07	-1.96652e-07	1.59763e-07	-3.68892e-08	-2.52967e-07	9.55454e-08	-1.57422e-07	-6.99021e-07	1.24933e-07	-5.74089e-07	6.62289e-08	-2.08001e-08	4.54288e-08	7.63725e-08	-4.29905e-08	3.33820e-08	-1.01281e-07	2.38179e-08	-7.74632e-08	1.96856e-07	-2.96570e-08	1.67199e-07
25.215	-5.35275e-07	1.04592e-07	-4.30683e-07	-1.96517e-07	1.59877e-07	-3.66400e-08	-2.52787e-07	9.54775e-08	-1.57310e-07	-6.98414e-07	1.24824e-07	-5.73590e-07	6.60511e-08	-2.07442e-08	4.53068e-08	7.62962e-08	-4.29476e-08	3.33486e-08	-1.00955e-07	2.37412e-08	-7.72138e-08	1.96441e-07	-2.95945e-08	1.66847e-07
25.240	-5.35007e-07	1.04539e-07	-4.30468e-07	-1.96367e-07	1.59995e-07	-3.63723e-08	-2.52602e-07	9.54077e-08	-1.57195e-07	-6.97796e-07	1.24714e-07	-5.73082e-07	6.58787e-08	-2.06901e-08	4.51886e-08	7.62207e-08	-4.29051e-08	3.33156e-08	-1.00630e-07	2.36649e-08	-7.69656e-08	1.96032e-07	-2.95329e-08	1.66499e-07
25.264	-5.34722e-07	1.04483e-07	-4.30238e-07	-1.96202e-07	1.60116e-07	-3.60862e-08	-2.52413e-07	9.53362e-08	-1.57077e-07	-6.97166e-07	1.24601e-07	-5.72565e-07	6.57118e-08	-2.06377e-08	4.50741e-08	7.61461e-08	-4.28631e-08	3.32830e-08	-1.00307e-07	2.35889e-08	-7.67186e-08	1.95629e-07	-2.94721e-08	1.66157e-07
25.289	-5.34418e-07	1.04424e-07	-4.29994e-07	-1.96022e-07	1.60240e-07	-3.57817e-08	-2.52219e-07	9.52630e-08	-1.56956e-07	-6.96526e-07	1.24487e-07	-5.72040e-07	6.55504e-08	-2.05870e-08	4.49634e-08	7.60722e-08	-4.28215e-08	3.32507e-08	-9.99862e-08	2.35133e-08	-7.64728e-08	1.95230e-07	-2.94120e-08	1.65818e-07
25.313	-5.34097e-07	1.04361e-07	-4.29736e-07	-1.95826e-07	1.60367e-07	-3.54589e-08	-2.52020e-07	9.51879e-08	-1.56833e-07	-6.95876e-07	1.24370e-07	-5.71505e-07	6.53945e-08	-2.05380e-08	4.48565e-08	7.59992e-08	-4.27804e-08	3.32188e-08	-9.96665e-08	2.34382e-08	-7.62283e-08	1.94837e-07	-2.93528e-08	1.65484e-07
25.338	-5.33759e-07	1.04295e-07	-4.29464e-07	-1.95614e-07	1.60497e-07	-3.51178e-08	-2.51817e-07	9.51111e-08	-1.56706e-07	-6.95214e-07	1.24252e-07	-5.70962e-07	6.52440e-08	-2.04907e-08	4.47533e-08	7.59270e-08	-4.27398e-08	3.31873e-08	-9.93484e-08	2.33634e-08	-7.59851e-08	1.94449e-07	-2.92944e-08	1.65155e-07
25.362	-5.33403e-07	1.04226e-07	-4.29177e-07	-1.95388e-07	1.60630e-07	-3.47585e-08	-2.51609e-07	9.50326e-08	-1.56577e-07	-6.94542e-07	1.24132e-07	-5.70410e-07	6.50990e-08	-2.04452e-08	4.46538e-08	7.58556e-08	-4.26996e-08	3.31561e-08	-9.90321e-08	2.32890e-08	-7.57431e-08	1.94067e-07	-2.92368e-08	1.64830e-07
25.387	-5.33029e-07	1.04153e-07	-4.28876e-07	-1.95146e-07	1.60765e-07	-3.43808e-08	-2.51397e-07	9.49523e-08	-1.56444e-07	-6.93859e-07	1.24010e-07	-5.69849e-07	6.49596e-08	-2.04014e-08	4.45582e-08	7.57850e-08	-4.26598e-08	3.31252e-08	-9.87174e-08	2.32150e-08	-7.55024e-08	1.93690e-07	-2.91800e-08	1.64510e-07
25.412	-5.32638e-07	1.04076e-07	-4.28561e-07	-1.94889e-07	1.60904e-07	-3.39850e-08	-2.51179e-07	9.48703e-08	-1.56309e-07	-6.93166e-07	1.23886e-07	-5.69280e-07	6.48256e-08	-2.03593e-08	4.44663e-08	7.57153e-08	-4.26206e-08	3.30947e-08	-9.84044e-08	2.31414e-08	-7.52630e-08	1.93319e-07	-2.91241e-08	1.64195e-07
25.436	-5.32229e-07	1.03996e-07	-4.28232e-07	-1.94617e-07	1.61046e-07	-3.35710e-08	-2.50958e-07	9.47865e-08	-1.56171e-07	-6.92462e-07	1.23760e-07	-5.68701e-07	6.46971e-08	-2.03190e-08	4.43781e-08	7.56463e-08	-4.25818e-08	3.30646e-08	-9.80931e-08	2.30682e-08	-7.50249e-08	1.92952e-07	-2.90689e-08	1.63883e-07
25.461	-5.31803e-07	1.03913e-07	-4.27889e-07	-1.94330e-07	1.61191e-07	-3.31389e-08	-2.50731e-07	9.47010e-08	-1.56030e-07	-6.91747e-07	1.23632e-07	-5.68115e-07	6.45742e-08	-2.02804e-08	4.42938e-08	7.55782e-08	-4.25434e-08	3.30348e-08	-9.77836e-08	2.29954e-08	-7.47882e-08	1.92592e-07	-2.90145e-08	1.63577e-07
25.485	-5.31359e-07	1.03826e-07	-4.27532e-07	-1.94028e-07	1.61339e-07	-3.26887e-08	-2.50500e-07	9.46138e-08	-1.55887e-07	-6.91022e-07	1.23503e-07	-5.67519e-07	6.44567e-08	-2.02435e-08	4.42132e-08	7.55108e-08	-4.25055e-08	3.30053e-08	-9.74758e-08	2.29230e-08	-7.45528e-08	1.92236e-07	-2.89610e-08	1.63275e-07
25.510	-5.30898e-07	1.03736e-07	-4.27161e-07	-1.93710e-07	1.61490e-07	-3.22203e-08	-2.50265e-07	9.45249e-08	-1.55740e-07	-6.90286e-07	1.23371e-07	-5.66915e-07	6.43448e-08	-2.02083e-08	4.41364e-08	7.54443e-08	-4.24680e-08	3.29763e-08	-9.71698e-08	2.28510e-08	-7.43187e-08	1.91886e-07	-2.89082e-08	1.62978e-07
25.534	-5.30419e-07	1.03643e-07	-4.26776e-07	-1.93378e-07	1.61644e-07	-3.17339e-08	-2.50025e-07	9.44342e-08	-1.55591e-07	-6.89540e-07	1.23238e-07	-5.66302e-07	6.42383e-08	-2.01749e-08	4.40634e-08	7.53786e-08	-4.24310e-08	3.29475e-08	-9.68655e-08	2.27795e-08	-7.40860e-08	1.91541e-07	-2.88563e-08	1.62685e-07
25.559	-5.29923e-07	1.03546e-07	-4.26377e-07	-1.93030e-07	1.61801e-07	-3.12295e-08	-2.49781e-07	9.43419e-08	-1.55439e-07	-6.88784e-07	1.23103e-07	-5.65681e-07	6.41374e-08	-2.01432e-08	4.39942e-08	7.53136e-08	-4.23945e-08	3.29192e-08	-9.65631e-08	2.27084e-08	-7.38547e-08	1.91202e-07	-2.88052e-08	1.62397e-07
25.584	-5.29410e-07	1.03446e-07	-4.25965e-07	-1.92668e-07	1.61961e-07	-3.07071e-08	-2.49532e-07	9.42479e-08	-1.55284e-07	-6.88018e-07	1.22966e-07	-5.65052e-07	6.40420e-08	-2.01132e-08	4.39287e-08	7.52495e-08	-4.23584e-08	3.28911e-08	-9.62625e-08	2.26377e-08	-7.36248e-08	1.90868e-07	-2.87548e-08	1.62113e-07
25.608	-5.28880e-07	1.03342e-07	-4.25538e-07	-1.92290e-07	1.62123e-07	-3.01667e-08	-2.49278e-07	9.41522e-08	-1.55126e-07	-6.87241e-07	1.22827e-07	-5.64414e-07	6.39521e-08	-2.00850e-08	4.38671e-08	7.51862e-08	-4.23227e-08	3.28634e-08	-9.59637e-08	2.25674e-08	-7.33963e-08	1.90539e-07	-2.87053e-08	1.61834e-07
25.633	-5.28332e-07	1.03235e-07	-4.25097e-07	-1.91898e-07	1.62289e-07	-2.96084e-08	-2.49020e-07	9.40548e-08	-1.54966e-07	-6.86454e-07	1.22686e-07	-5.63767e-07	6.38677e-08	-2.00585e-08	4.38092e-08	7.51236e-08	-4.22875e-08	3.28361e-08	-9.56667e-08	2.24976e-08	-7.31692e-08	1.90216e-07	-2.86566e-08	1.61559e-07
25.657	-5.27767e-07	1.03125e-07	-4.24643e-07	-1.91490e-07	1.62458e-07	-2.90322e-08	-2.48758e-07	9.39557e-08	-1.54802e-07	-6.85656e-07	1.22544e-07	-5.63112e-07	6.37889e-08	-2.00337e-08	4.37551e-08	7.50619e-08	-4.22528e-08	3.28091e-08	-9.53716e-08	2.24282e-08	-7.29435e-08	1.89898e-07	-2.86088e-08	1.61289e-07
25.682	-5.27185e-07	1.03011e-07	-4.24174e-07	-1.91068e-07	1.62630e-07	-2.84381e-08	-2.48491e-07	9.38550e-08	-1.54636e-07	-6.84849e-07	1.22400e-07	-5.62449e-07	6.37156e-08	-2.00107e-08	4.37049e-08	7.50010e-08	-4.22185e-08	3.27825e-08	-9.50784e-08	2.23592e-08	-7.27192e-08	1.89586e-07	-2.85617e-08	1.61024e-07
25.706	-5.26586e-07	1.02894e-07	-4.23692e-07	-1.90631e-07	1.62805e-07	-2.78262e-08	-2.48220e-07	9.37526e-08	-1.54468e-07	-6.84032e-07	1.22254e-07	-5.61778e-07	6.36478e-08	-1.99894e-08	4.36584e-08	7.49408e-08	-4.21846e-08	3.27562e-08	-9.47871e-08	2.22907e-08	-7.24964e-08	1.89279e-07	-2.85154e-08	1.60763e-07
25.731	-5.25970e-07	1.02773e-07	-4.23197e-07	-1.90179e-07	1.62982e-07	-2.71965e-08	-2.47945e-07	9.36485e-08	-1.54296e-07	-6.83204e-07	1.22106e-07	-5.61098e-07	6.35856e-08	-1.99699e-08	4.36157e-08	7.48814e-08	-4.21512e-08	3.27302e-08	-9.44978e-08	2.22227e-08	-7.22751e-08	1.88977e-07	-2.84700e-08	1.60507e-07
25.756	-5.25337e-07	1.02650e-07	-4.22687e-07	-1.89712e-07	1.63163e-07	-2.65490e-08	-2.47665e-07	9.35428e-08	-1.54122e-07	-6.82367e-07	1.21956e-07	-5.60411e-07	6.35288e-08	-1.99521e-08	4.35768e-08	7.48229e-08	-4.21182e-08	3.27046e-08	-9.42103e-08	2.21551e-08	-7.20552e-08	1.88681e-07	-2.84253e-08	1.60255e-07
25.780	-5.24687e-07	1.02523e-07	-4.22164e-07	-1.89230e-07	1.63347e-07	-2.58837e-08	-2.47381e-07	9.34355e-08	-1.53945e-07	-6.81519e-07	1.21804e-07	-5.59715e-07	6.34777e-08	-1.99360e-08	4.35417e-08	7.47651e-08	-4.20857e-08	3.26794e-08	-9.39248e-08	2.20879e-08	-7.18369e-08	1.88390e-07	-2.83815e-08	1.60008e-07
25.805	-5.24019e-07	1.02392e-07	-4.21627e-07	-1.88734e-07	1.63533e-07	-2.52008e-08	-2.47092e-07	9.33265e-08	-1.53766e-07	-6.80662e-07	1.21651e-07	-5.59011e-07	6.34320e-08	-1.99217e-08	4.35104e-08	7.47081e-08	-4.20536e-08	3.26545e-08	-9.36412e-08	2.20212e-08	-7.16200e-08	1.88104e-07	-2.83385e-08	1.59766e-07
25.829	-5.23335e-07	1.02259e-07	-4.21077e-07	-1.88223e-07	1.63723e-07	-2.45001e-08	-2.46799e-07	9.32160e-08	-1.53584e-07	-6.79795e-07	1.21496e-07	-5.58298e-07	6.33919e-08	-1.99091e-08	4.34829e-08	7.46519e-08	-4.20220e-08	3.26299e-08	-9.33597e-08	2.19550e-08	-7.14046e-08	1.87824e-07	-2.82962e-08	1.59527e-07
25.854	-5.22635e-07	1.02122e-07	-4.20513e-07	-1.87697e-07	1.63915e-07	-2.37819e-08	-2.46502e-07	9.31038e-08	-1.53399e-07	-6.78918e-07	1.21340e-07	-5.57578e-07	6.33574e-08	-1.98982e-08	4.34592e-08	7.45965e-08	-4.19908e-08	3.26057e-08	-9.30801e-08	2.18893e-08	-7.11908e-08	1.87549e-07	-2.82548e-08	1.59294e-07
25.879	-5.21917e-07	1.01981e-07	-4.19935e-07	-1.87157e-07	1.64111e-07	-2.30459e-08	-2.46201e-07	9.29900e-08	-1.53211e-07	-6.78031e-07	1.21181e-07	-5.56850e-07	6.33284e-08	-1.98891e-08	4.34393e-08	7.45418e-08	-4.19600e-08	3.25818e-08	-9.28025e-08	2.18240e-08	-7.09785e-08	1.87279e-07	-2.82142e-08	1.59065e-07
25.903	-5.21182e-07	1.01838e-07	-4.19345e-07	-1.86602e-07	1.64309e-07	-2.22925e-08	-2.45896e-07	9.28745e-08	-1.53021e-07	-6.77135e-07	1.21021e-07	-5.56114e-07	6.33049e-08	-1.98818e-08	4.34232e-08	7.44880e-08	-4.19297e-08	3.25583e-08	-9.25270e-08	2.17592e-08	-7.07678e-08	1.87015e-07	-2.81744e-08	1.58841e-07
25.928	-5.20431e-07	1.01691e-07	-4.18740e-07	-1.86032e-07	1.64511e-07	-2.15214e-08	-2.45586e-07	9.27576e-08	-1.52828e-07	-6.76229e-07	1.20859e-07	-5.55370e-07	6.32870e-08	-1.98761e-08	4.34109e-08	7.44349e-08	-4.18998e-08	3.25351e-08	-9.22534e-08	2.16949e-08	-7.05586e-08	1.86756e-07	-2.81354e-08	1.58621e-07
25.952	-5.19663e-07	1.01541e-07	-4.18122e-07	-1.85448e-07	1.64715e-07	-2.07328e-08	-2.45272e-07	9.26390e-08	-1.52633e-07	-6.75314e-07	1.20695e-07	-5.54618e-07	6.32747e-08	-1.98723e-08	4.34024e-08	7.43826e-08	-4.18704e-08	3.25122e-08	-9.19820e-08	2.16310e-08	-7.03509e-08	1.86503e-07	-2.80973e-08	1.58406e-07
25.977	-5.18879e-07	1.01388e-07	-4.17491e-07	-1.84849e-07	1.64923e-07	-1.99268e-08	-2.44954e-07	9.25188e-08	-1.52435e-07	-6.74389e-07	1.20530e-07	-5.53859e-07	6.32679e-08	-1.98701e-08	4.33977e-08	7.43310e-08	-4.18414e-08	3.24897e-08	-9.17126e-08	2.15677e-08	-7.01449e-08	1.86255e-07	-2.80599e-08	1.58195e-07
26.001	-5.18078e-07	1.01231e-07	-4.16847e-07	-1.84236e-07	1.65133e-07	-1.91032e-08	-2.44631e-07	9.23971e-08	-1.52234e-07	-6.73454e-07	1.20363e-07	-5.53091e-07	6.32666e-08	-1.98697e-08	4.33969e-08	7.42803e-08	-4.18128e-08	3.24675e-08	-9.14453e-08	2.15048e-08	-6.99405e-08	1.86012e-07	-2.80233e-08	1.57989e-07
26.026	-5.17260e-07	1.01072e-07	-4.16189e-07	-1.83609e-07	1.65346e-07	-1.82623e-08	-2.44305e-07	9.22738e-08	-1.52031e-07	-6.72510e-07	1.20194e-07	-5.52316e-07	6.32709e-08	-1.98711e-08	4.33998e-08	7.42303e-08	-4.17847e-08	3.24456e-08	-9.11801e-08	2.14425e-08	-6.97376e-08	1.85775e-07	-2.79876e-08	1.57787e-07
26.051	-5.16426e-07	1.00909e-07	-4.15518e-07	-1.82966e-07	1.65563e-07	-1.74039e-08	-2.43975e-07	9.21490e-08	-1.51826e-07	-6.71557e-07	1.20024e-07	-5.51533e-07	6.32808e-08	-1.98742e-08	4.34066e-08	7.41811e-08	-4.17570e-08	3.24241e-08	-9.09170e-08	2.13806e-08	-6.95364e-08	1.85543e-07	-2.79526e-08	1.57590e-07
26.075	-5.15576e-07	1.00742e-07	-4.14834e-07	-1.82310e-07	1.65782e-07	-1.65282e-08	-2.43640e-07	9.20226e-08	-1.51617e-07	-6.70594e-07	1.19852e-07	-5.50742e-07	6.32962e-08	-1.98790e-08	4.34172e-08	7.41327e-08	-4.17297e-08	3.24030e-08	-9.06560e-08	2.13192e-08	-6.93368e-08	1.85316e-07	-2.79185e-08	1.57398e-07
26.100	-5.14709e-07	1.00573e-07	-4.14136e-07	-1.81639e-07	1.66004e-07	-1.56351e-08	-2.43301e-07	9.18947e-08	-1.51407e-07	-6.69623e-07	1.19678e-07	-5.49944e-07	6.33171e-08	-1.98856e-08	4.34315e-08	7.40850e-08	-4.17029e-08	3.23821e-08	-9.03972e-08	2.12583e-08	-6.91388e-08	1.85095e-07	-2.78852e-08	1.57210e-07
26.124	-5.13826e-07	1.00401e-07	-4.13426e-07	-1.80954e-07	1.66229e-07	-1.47247e-08	-2.42959e-07	9.17653e-08	-1.51193e-07	-6.68642e-07	1.19503e-07	-5.49139e-07	6.33436e-08	-1.98939e-08	4.34497e-08	7.40381e-08	-4.16765e-08	3.23616e-08	-9.01405e-08	2.11980e-08	-6.89425e-08	1.84879e-07	-2.78526e-08	1.57027e-07
26.149	-5.12927e-07	1.00225e-07	-4.12702e-07	-1.80255e-07	1.66457e-07	-1.37971e-08	-2.42612e-07	9.16343e-08	-1.50978e-07	-6.67652e-07	1.19326e-07	-5.48326e-07	6.33757e-08	-1.99040e-08	4.34717e-08	7.39920e-08	-4.16505e-08	3.23415e-08	-8.98860e-08	2.11381e-08	-6.87479e-08	1.84669e-07	-2.78209e-08	1.56848e-07
26.173	-5.12011e-07	1.00046e-07	-4.11965e-07	-1.79541e-07	1.66689e-07	-1.28522e-08	-2.42261e-07	9.15019e-08	-1.50759e-07	-6.66652e-07	1.19147e-07	-5.47505e-07	6.34134e-08	-1.99158e-08	4.34975e-08	7.39466e-08	-4.16250e-08	3.23216e-08	-8.96337e-08	2.10788e-08	-6.85549e-08	1.84463e-07	-2.77900e-08	1.56673e-07
26.198	-5.11079e-07	9.98638e-08	-4.11216e-07	-1.78813e-07	1.66923e-07	-1.18901e-08	-2.41907e-07	9.13679e-08	-1.50539e-07	-6.65644e-07	1.18967e-07	-5.46677e-07	6.34565e-08	-1.99294e-08	4.35272e-08	7.39020e-08	-4.15999e-08	3.23021e-08	-8.93836e-08	2.10200e-08	-6.83636e-08	1.84263e-07	-2.77599e-08	1.56504e-07
26.223	-5.10131e-07	9.96786e-08	-4.10453e-07	-1.78071e-07	1.67160e-07	-1.09109e-08	-2.41548e-07	9.12324e-08	-1.50315e-07	-6.64627e-07	1.18785e-07	-5.45842e-07	6.35053e-08	-1.99447e-08	4.35606e-08	7.38581e-08	-4.15752e-08	3.22830e-08	-8.91357e-08	2.09617e-08	-6.81740e-08	1.84069e-07	-2.77305e-08	1.56338e-07
26.247	-5.09168e-07	9.94902e-08	-4.09677e-07	-1.77314e-07	1.67400e-07	-9.91444e-09	-2.41185e-07	9.10955e-08	-1.50090e-07	-6.63601e-07	1.18602e-07	-5.44999e-07	6.35596e-08	-1.99617e-08	4.35979e-08	7.38150e-08	-4.15509e-08	3.22641e-08	-8.88901e-08	2.09039e-08	-6.79861e-08	1.83879e-07	-2.77020e-08	1.56177e-07
26.272	-5.08188e-07	9.92988e-08	-4.08889e-07	-1.76544e-07	1.67643e-07	-8.90092e-09	-2.40819e-07	9.09571e-08	-1.49862e-07	-6.62566e-07	1.18417e-07	-5.44149e-07	6.36195e-08	-1.99805e-08	4.36389e-08	7.37727e-08	-4.15271e-08	3.22456e-08	-8.86467e-08	2.08467e-08	-6.78000e-08	1.83696e-07	-2.76743e-08	1.56021e-07
26.296	-5.07192e-07	9.91042e-08	-4.08088e-07	-1.75759e-07	1.67889e-07	-7.87031e-09	-2.40449e-07	9.08172e-08	-1.49631e-07	-6.61522e-07	1.18231e-07	-5.43292e-07	6.36849e-08	-2.00011e-08	4.36838e-08	7.37311e-08	-4.15037e-08	3.22274e-08	-8.84055e-08	2.07900e-08	-6.76155e-08	1.83517e-07	-2.76474e-08	1.55870e-07
26.321	-5.06180e-07	9.89065e-08	-4.07273e-07	-1.74961e-07	1.68138e-07	-6.82265e-09	-2.40074e-07	9.06759e-08	-1.49399e-07	-6.60470e-07	1.18042e-07	-5.42427e-07	6.37559e-08	-2.00234e-08	4.37325e-08	7.36903e-08	-4.14807e-08	3.22096e-08	-8.81666e-08	2.07338e-08	-6.74328e-08	1.83344e-07	-2.76213e-08	1.55722e-07
26.345	-5.05152e-07	9.87057e-08	-4.06447e-07	-1.74148e-07	1.68390e-07	-5.75798e-09	-2.39696e-07	9.05331e-08	-1.49163e-07	-6.59409e-07	1.17853e-07	-5.41556e-07	6.38324e-08	-2.00474e-08	4.37850e-08	7.36502e-08	-4.14581e-08	3.21921e-08	-8.79300e-08	2.06781e-08	-6.72519e-08	1.83176e-07	-2.75960e-08	1.55580e-07
26.370	-5.04109e-07	9.85018e-08	-4.05607e-07	-1.73322e-07	1.68645e-07	-4.67633e-09	-2.39315e-07	9.03889e-08	-1.48926e-07	-6.58339e-07	1.17662e-07	-5.40677e-07	6.39145e-08	-2.00732e-08	4.38413e-08	7.36109e-08	-4.14360e-08	3.21749e-08	-8.76957e-08	2.06230e-08	-6.70727e-08	1.83013e-07	-2.75715e-08	1.55441e-07
26.395	-5.03050e-07	9.82949e-08	-4.04755e-07	-1.72481e-07	1.68903e-07	-3.57772e-09	-2.38929e-07	9.02433e-08	-1.48686e-07	-6.57261e-07	1.17469e-07	-5.39792e-07	6.40021e-08	-2.01007e-08	4.39014e-08	7.35723e-08	-4.14143e-08	3.21580e-08	-8.74637e-08	2.05685e-08	-6.68952e-08	1.82855e-07	-2.75478e-08	1.55308e-07
26.419	-5.01975e-07	9.80849e-08	-4.03890e-07	-1.71627e-07	1.69164e-07	-2.46219e-09	-2.38540e-07	9.00962e-08	-1.48443e-07	-6.56174e-07	1.17275e-07	-5.38899e-07	6.40953e-08	-2.01300e-08	4.39653e-08	7.35345e-08	-4.13930e-08	3.21415e-08	-8.72340e-08	2.05145e-08	-6.67196e-08	1.82703e-07	-2.75248e-08	1.55179e-07
26.444	-5.00885e-07	9.78718e-08	-4.03013e-07	-1.70758e-07	1.69429e-07	-1.32978e-09	-2.38147e-07	8.99478e-08	-1.48199e-07	-6.55079e-07	1.17079e-07	-5.38000e-07	6.41940e-08	-2.01610e-08	4.40331e-08	7.34975e-08	-4.13721e-08	3.21253e-08	-8.70067e-08	2.04610e-08	-6.65457e-08	1.82557e-07	-2.75027e-08	1.55054e-07
26.468	-4.99779e-07	9.76558e-08	-4.02123e-07	-1.69876e-07	1.69696e-07	-1.80513e-10	-2.37750e-07	8.97979e-08	-1.47952e-07	-6.53975e-07	1.16882e-07	-5.37093e-07	6.42983e-08	-2.01937e-08	4.41046e-08	7.34611e-08	-4.13517e-08	3.21094e-08	-8.67817e-08	2.04081e-08	-6.63736e-08	1.82415e-07	-2.74814e-08	1.54934e-07
26.493	-4.98658e-07	9.74367e-08	-4.01221e-07	-1.68980e-07	1.69966e-07	9.85578e-10	-2.37349e-07	8.96466e-08	-1.47703e-07	-6.52863e-07	1.16683e-07	-5.36180e-07	6.44082e-08	-2.02282e-08	4.41799e-08	7.34255e-08	-4.13317e-08	3.20939e-08	-8.65591e-08	2.03558e-08	-6.62034e-08	1.82279e-07	-2.74609e-08	1.54818e-07
26.518	-4.97521e-07	9.72146e-08	-4.00307e-07	-1.68071e-07	1.70239e-07	2.16846e-09	-2.36945e-07	8.94940e-08	-1.47451e-07	-6.51743e-07	1.16483e-07	-5.35260e-07	6.45236e-08	-2.02645e-08	4.42591e-08	7.33907e-08	-4.13121e-08	3.20787e-08	-8.63389e-08	2.03040e-08	-6.60349e-08	1.82148e-07	-2.74411e-08	1.54707e-07
26.542	-4.96369e-07	9.69895e-08	-3.99380e-07	-1.67147e-07	1.70515e-07	3.36809e-09	-2.36537e-07	8.93400e-08	-1.47197e-07	-6.50615e-07	1.16281e-07	-5.34334e-07	6.46445e-08	-2.03025e-08	4.43420e-08	7.33566e-08	-4.12929e-08	3.20637e-08	-8.61211e-08	2.02527e-08	-6.58683e-08	1.82022e-07	-2.74222e-08	1.54600e-07
26.567	-4.95202e-07	9.67614e-08	-3.98441e-07	-1.66210e-07	1.70794e-07	4.58445e-09	-2.36126e-07	8.91846e-08	-1.46941e-07	-6.49478e-07	1.16078e-07	-5.33400e-07	6.47710e-08	-2.03422e-08	4.44288e-08	7.33232e-08	-4.12741e-08	3.20492e-08	-8.59056e-08	2.02021e-08	-6.57035e-08	1.81902e-07	-2.74040e-08	1.54497e-07
26.591	-4.94019e-07	9.65303e-08	-3.97489e-07	-1.65259e-07	1.71077e-07	5.81750e-09	-2.35711e-07	8.90279e-08	-1.46683e-07	-6.48334e-07	1.15873e-07	-5.32460e-07	6.49030e-08	-2.03836e-08	4.45194e-08	7.32906e-08	-4.12557e-08	3.20349e-08	-8.56926e-08	2.01520e-08	-6.55406e-08	1.81786e-07	-2.73867e-08	1.54400e-07
26.616	-4.92822e-07	9.62963e-08	-3.96525e-07	-1.64295e-07	1.71362e-07	7.06721e-09	-2.35293e-07	8.88698e-08	-1.46423e-07	-6.47181e-07	1.15667e-07	-5.31514e-07	6.50406e-08	-2.04269e-08	4.46137e-08	7.32587e-08	-4.12378e-08	3.20210e-08	-8.54820e-08	2.01025e-08	-6.53795e-08	1.81676e-07	-2.73701e-08	1.54306e-07
26.640	-4.91609e-07	9.60593e-08	-3.95550e-07	-1.63317e-07	1.71650e-07	8.33355e-09	-2.34871e-07	8.87104e-08	-1.46160e-07	-6.46021e-07	1.15460e-07	-5.30561e-07	6.51837e-08	-2.04718e-08	4.47119e-08	7.32276e-08	-4.12202e-08	3.20074e-08	-8.52738e-08	2.00535e-08	-6.52203e-08	1.81572e-07	-2.73543e-08	1.54217e-07
26.665	-4.90381e-07	9.58194e-08	-3.94562e-07	-1.62325e-07	1.71942e-07	9.61647e-09	-2.34445e-07	8.85497e-08	-1.45895e-07	-6.44853e-07	1.15251e-07	-5.29601e-07	6.53323e-08	-2.05185e-08	4.48138e-08	7.31972e-08	-4.12031e-08	3.19941e-08	-8.50681e-08	2.00051e-08	-6.50630e-08	1.81472e-07	-2.73393e-08	1.54133e-07
26.690	-4.89138e-07	9.55766e-08	-3.93562e-07	-1.61320e-07	1.72236e-07	1.09160e-08	-2.34016e-07	8.83876e-08	-1.45628e-07	-6.43677e-07	1.15041e-07	-5.28636e-07	6.54864e-08	-2.05669e-08	4.49195e-08	7.31675e-08	-4.11864e-08	3.19811e-08	-8.48649e-08	1.99573e-08	-6.49076e-08	1.81378e-07	-2.73251e-08	1.54053e-07
26.714	-4.87881e-07	9.53309e-08	-3.92550e-07	-1.60302e-07	1.72534e-07	1.22320e-08	-2.33583e-07	8.82243e-08	-1.45359e-07	-6.42493e-07	1.14830e-07	-5.27663e-07	6.56461e-08	-2.06170e-08	4.50291e-08	7.31385e-08	-4.11701e-08	3.19684e-08	-8.46641e-08	1.99101e-08	-6.47540e-08	1.81289e-07	-2.73117e-08	1.53977e-07
26.739	-4.86608e-07	9.50822e-08	-3.91526e-07	-1.59270e-07	1.72834e-07	1.35645e-08	-2.33148e-07	8.80596e-08	-1.45088e-07	-6.41301e-07	1.14617e-07	-5.26685e-07	6.58113e-08	-2.06689e-08	4.51424e-08	7.31103e-08	-4.11542e-08	3.19561e-08	-8.44659e-08	1.98635e-08	-6.46024e-08	1.81205e-07	-2.72991e-08	1.53906e-07
26.763	-4.85321e-07	9.48307e-08	-3.90491e-07	-1.58225e-07	1.73138e-07	1.49134e-08	-2.32708e-07	8.78937e-08	-1.44815e-07	-6.40102e-07	1.14402e-07	-5.25700e-07	6.59821e-08	-2.07225e-08	4.52595e-08	7.30828e-08	-4.11387e-08	3.19441e-08	-8.42701e-08	1.98175e-08	-6.44526e-08	1.81126e-07	-2.72873e-08	1.53839e-07
26.788	-4.84019e-07	9.45763e-08	-3.89443e-07	-1.57166e-07	1.73445e-07	1.62788e-08	-2.32266e-07	8.77265e-08	-1.44539e-07	-6.38896e-07	1.14187e-07	-5.24709e-07	6.61583e-08	-2.07779e-08	4.53804e-08	7.30560e-08	-4.11237e-08	3.19324e-08	-8.40768e-08	1.97720e-08	-6.43048e-08	1.81053e-07	-2.72762e-08	1.53777e-07
26.812	-4.82703e-07	9.43191e-08	-3.88384e-07	-1.56094e-07	1.73755e-07	1.76606e-08	-2.31820e-07	8.75581e-08	-1.44262e-07	-6.37682e-07	1.13970e-07	-5.23712e-07	6.63401e-08	-2.08350e-08	4.55051e-08	7.30300e-08	-4.11090e-08	3.19210e-08	-8.38861e-08	1.97272e-08	-6.41589e-08	1.80985e-07	-2.72659e-08	1.53719e-07
26.837	-4.81372e-07	9.40590e-08	-3.87313e-07	-1.55009e-07	1.74068e-07	1.90587e-08	-2.31370e-07	8.73883e-08	-1.43982e-07	-6.36460e-07	1.13751e-07	-5.22709e-07	6.65273e-08	-2.08938e-08	4.56335e-08	7.30047e-08	-4.10948e-08	3.19099e-08	-8.36979e-08	1.96829e-08	-6.40150e-08	1.80922e-07	-2.72564e-08	1.53665e-07
26.862	-4.80026e-07	9.37961e-08	-3.86230e-07	-1.53911e-07	1.74384e-07	2.04731e-08	-2.30918e-07	8.72174e-08	-1.43700e-07	-6.35232e-07	1.13532e-07	-5.21700e-07	6.67201e-08	-2.09543e-08	4.57658e-08	7.29801e-08	-4.10809e-08	3.18992e-08	-8.35122e-08	1.96392e-08	-6.38730e-08	1.80864e-07	-2.72477e-08	1.53616e-07
26.886	-4.78667e-07	9.35304e-08	-3.85136e-07	-1.52799e-07	1.74703e-07	2.19039e-08	-2.30462e-07	8.70452e-08	-1.43417e-07	-6.33996e-07	1.13311e-07	-5.20685e-07	6.69184e-08	-2.10166e-08	4.59018e-08	7.29562e-08	-4.10675e-08	3.18887e-08	-8.33291e-08	1.95962e-08	-6.37329e-08	1.80811e-07	-2.72398e-08	1.53571e-07
26.911	-4.77292e-07	9.32619e-08	-3.84030e-07	-1.51675e-07	1.75025e-07	2.33509e-08	-2.30003e-07	8.68718e-08	-1.43131e-07	-6.32752e-07	1.13089e-07	-5.19664e-07	6.71222e-08	-2.10806e-08	4.60416e-08	7.29330e-08	-4.10544e-08	3.18786e-08	-8.31486e-08	1.95537e-08	-6.35948e-08	1.80763e-07	-2.72326e-08	1.53531e-07
26.935	-4.75904e-07	9.29906e-08	-3.82913e-07	-1.50537e-07	1.75351e-07	2.48141e-08	-2.29540e-07	8.66971e-08	-1.42843e-07	-6.31502e-07	1.12865e-07	-5.18637e-07	6.73314e-08	-2.11463e-08	4.61851e-08	7.29106e-08	-4.10418e-08	3.18688e-08	-8.29706e-08	1.95119e-08	-6.34587e-08	1.80721e-07	-2.72262e-08	1.53495e-07
26.960	-4.74501e-07	9.27165e-08	-3.81785e-07	-1.49386e-07	1.75679e-07	2.62935e-08	-2.29075e-07	8.65213e-08	-1.42553e-07	-6.30245e-07	1.12640e-07	-5.17604e-07	6.75462e-08	-2.12138e-08	4.63324e-08	7.28889e-08	-4.10296e-08	3.18593e-08	-8.27952e-08	1.94706e-08	-6.33246e-08	1.80684e-07	-2.72206e-08	1.53463e-07
26.984	-4.73084e-07	9.24397e-08	-3.80645e-07	-1.48222e-07	1.76011e-07	2.77890e-08	-2.28606e-07	8.63443e-08	-1.42262e-07	-6.28980e-07	1.12414e-07	-5.16566e-07	6.77664e-08	-2.12829e-08	4.64835e-08	7.28679e-08	-4.10177e-08	3.18501e-08	-8.26224e-08	1.94300e-08	-6.31924e-08	1.80652e-07	-2.72158e-08	1.53436e-07
27.009	-4.71654e-07	9.21601e-08	-3.79494e-07	-1.47045e-07	1.76346e-07	2.93007e-08	-2.28134e-07	8.61661e-08	-1.41968e-07	-6.27709e-07	1.12187e-07	-5.15522e-07	6.79921e-08	-2.13538e-08	4.66383e-08	7.28476e-08	-4.10063e-08	3.18412e-08	-8.24522e-08	1.93900e-08	-6.30623e-08	1.80625e-07	-2.72117e-08	1.53413e-07
27.034	-4.70209e-07	9.18778e-08	-3.78331e-07	-1.45856e-07	1.76684e-07	3.08284e-08	-2.27659e-07	8.59867e-08	-1.41673e-07	-6.26431e-07	1.11959e-07	-5.14472e-07	6.82233e-08	-2.14264e-08	4.67969e-08	7.28280e-08	-4.09953e-08	3.18327e-08	-8.22847e-08	1.93506e-08	-6.29341e-08	1.80603e-07	-2.72084e-08	1.53394e-07
27.058	-4.68750e-07	9.15928e-08	-3.77157e-07	-1.44653e-07	1.77025e-07	3.23722e-08	-2.27181e-07	8.58061e-08	-1.41375e-07	-6.25146e-07	1.11729e-07	-5.13417e-07	6.84600e-08	-2.15008e-08	4.69592e-08	7.28091e-08	-4.09847e-08	3.18244e-08	-8.21197e-08	1.93118e-08	-6.28080e-08	1.80586e-07	-2.72059e-08	1.53380e-07
27.083	-4.67278e-07	9.13051e-08	-3.75973e-07	-1.43437e-07	1.77369e-07	3.39320e-08	-2.26700e-07	8.56245e-08	-1.41076e-07	-6.23854e-07	1.11498e-07	-5.12356e-07	6.87021e-08	-2.15768e-08	4.71253e-08	7.27909e-08	-4.09744e-08	3.18165e-08	-8.19574e-08	1.92736e-08	-6.26838e-08	1.80574e-07	-2.72041e-08	1.53370e-07
27.107	-4.65792e-07	9.10147e-08	-3.74777e-07	-1.42209e-07	1.77717e-07	3.55077e-08	-2.26216e-07	8.54416e-08	-1.40774e-07	-6.22556e-07	1.11266e-07	-5.11290e-07	6.89496e-08	-2.16545e-08	4.72951e-08	7.27735e-08	-4.09646e-08	3.18089e-08	-8.17978e-08	1.92361e-08	-6.25617e-08	1.80568e-07	-2.72031e-08	1.53365e-07
27.132	-4.64292e-07	9.07216e-08	-3.73570e-07	-1.40968e-07	1.78068e-07	3.70994e-08	-2.25729e-07	8.52576e-08	-1.40471e-07	-6.21251e-07	1.11033e-07	-5.10218e-07	6.92026e-08	-2.17340e-08	4.74686e-08	7.27567e-08	-4.09552e-08	3.18016e-08	-8.16408e-08	1.91991e-08	-6.24416e-08	1.80566e-07	-2.72029e-08	1.53363e-07
27.156	-4.62778e-07	9.04259e-08	-3.72352e-07	-1.39714e-07	1.78422e-07	3.87070e-08	-2.25239e-07	8.50726e-08	-1.40166e-07	-6.19940e-07	1.10799e-07	-5.09141e-07	6.94611e-08	-2.18152e-08	4.76459e-08	7.27407e-08	-4.09462e-08	3.17945e-08	-8.14864e-08	1.91628e-08	-6.23236e-08	1.80570e-07	-2.72034e-08	1.53367e-07
27.181	-4.61251e-07	9.01275e-08	-3.71124e-07	-1.38448e-07	1.78779e-07	4.03305e-08	-2.24746e-07	8.48864e-08	-1.39860e-07	-6.18622e-07	1.10563e-07	-5.08059e-07	6.97250e-08	-2.18981e-08	4.78269e-08	7.27254e-08	-4.09375e-08	3.17878e-08	-8.13347e-08	1.91272e-08	-6.22076e-08	1.80579e-07	-2.72047e-08	1.53374e-07
27.206	-4.59711e-07	8.98265e-08	-3.69885e-07	-1.37169e-07	1.79139e-07	4.19698e-08	-2.24250e-07	8.46991e-08	-1.39551e-07	-6.17298e-07	1.10327e-07	-5.06971e-07	6.99943e-08	-2.19826e-08	4.80117e-08	7.27107e-08	-4.09293e-08	3.17814e-08	-8.11857e-08	1.90921e-08	-6.20936e-08	1.80592e-07	-2.72068e-08	1.53386e-07
27.230	-4.58157e-07	8.95230e-08	-3.68634e-07	-1.35878e-07	1.79502e-07	4.36249e-08	-2.23751e-07	8.45107e-08	-1.39241e-07	-6.15968e-07	1.10089e-07	-5.05879e-07	7.02690e-08	-2.20689e-08	4.82001e-08	7.26968e-08	-4.09215e-08	3.17754e-08	-8.10394e-08	1.90577e-08	-6.19817e-08	1.80611e-07	-2.72096e-08	1.53401e-07
27.255	-4.56590e-07	8.92168e-08	-3.67374e-07	-1.34573e-07	1.79869e-07	4.52958e-08	-2.23250e-07	8.43212e-08	-1.38928e-07	-6.14631e-07	1.09850e-07	-5.04781e-07	7.05492e-08	-2.21569e-08	4.83923e-08	7.26836e-08	-4.09140e-08	3.17696e-08	-8.08958e-08	1.90239e-08	-6.18719e-08	1.80635e-07	-2.72132e-08	1.53422e-07
27.279	-4.55010e-07	8.89080e-08	-3.66102e-07	-1.33257e-07	1.80239e-07	4.69824e-08	-2.22745e-07	8.41307e-08	-1.38615e-07	-6.13288e-07	1.09610e-07	-5.03678e-07	7.08347e-08	-2.22466e-08	4.85882e-08	7.26711e-08	-4.09070e-08	3.17641e-08	-8.07549e-08	1.89908e-08	-6.17641e-08	1.80664e-07	-2.72176e-08	1.53446e-07
27.304	-4.53417e-07	8.85967e-08	-3.64820e-07	-1.31928e-07	1.80612e-07	4.86846e-08	-2.22238e-07	8.39391e-08	-1.38299e-07	-6.11939e-07	1.09369e-07	-5.02571e-07	7.11257e-08	-2.23380e-08	4.87877e-08	7.26592e-08	-4.09003e-08	3.17589e-08	-8.06167e-08	1.89583e-08	-6.16584e-08	1.80698e-07	-2.72226e-08	1.53475e-07
27.329	-4.51811e-07	8.82828e-08	-3.63528e-07	-1.30586e-07	1.80989e-07	5.04025e-08	-2.21728e-07	8.37465e-08	-1.37981e-07	-6.10585e-07	1.09127e-07	-5.01458e-07	7.14221e-08	-2.24310e-08	4.89910e-08	7.26481e-08	-4.08940e-08	3.17541e-08	-8.04813e-08	1.89265e-08	-6.15548e-08	1.80736e-07	-2.72285e-08	1.53508e-07
27.353	-4.50191e-07	8.79664e-08	-3.62225e-07	-1.29232e-07	1.81369e-07	5.21361e-08	-2.21215e-07	8.35528e-08	-1.37662e-07	-6.09224e-07	1.08884e-07	-5.00340e-07	7.17238e-08	-2.25258e-08	4.91980e-08	7.26377e-08	-4.08882e-08	3.17495e-08	-8.03485e-08	1.88952e-08	-6.14533e-08	1.80780e-07	-2.72351e-08	1.53545e-07
27.378	-4.48559e-07	8.76475e-08	-3.60912e-07	-1.27866e-07	1.81752e-07	5.38852e-08	-2.20700e-07	8.33581e-08	-1.37342e-07	-6.07857e-07	1.08639e-07	-4.99218e-07	7.20309e-08	-2.26223e-08	4.94086e-08	7.26280e-08	-4.08827e-08	3.17453e-08	-8.02185e-08	1.88647e-08	-6.13539e-08	1.80829e-07	-2.72425e-08	1.53587e-07
27.402	-4.46915e-07	8.73261e-08	-3.59588e-07	-1.26488e-07	1.82138e-07	5.56498e-08	-2.20182e-07	8.31624e-08	-1.37019e-07	-6.06485e-07	1.08394e-07	-4.98091e-07	7.23434e-08	-2.27204e-08	4.96230e-08	7.26189e-08	-4.08776e-08	3.17413e-08	-8.00913e-08	1.88347e-08	-6.12565e-08	1.80883e-07	-2.72506e-08	1.53632e-07
27.427	-4.45257e-07	8.70023e-08	-3.58255e-07	-1.25097e-07	1.82527e-07	5.74300e-08	-2.19661e-07	8.29657e-08	-1.36695e-07	-6.05107e-07	1.08148e-07	-4.96959e-07	7.26612e-08	-2.28202e-08	4.98410e-08	7.26106e-08	-4.08729e-08	3.17377e-08	-7.99668e-08	1.88055e-08	-6.11613e-08	1.80941e-07	-2.72594e-08	1.53682e-07
27.451	-4.43587e-07	8.66759e-08	-3.56911e-07	-1.23695e-07	1.82920e-07	5.92256e-08	-2.19137e-07	8.27680e-08	-1.36369e-07	-6.03723e-07	1.07900e-07	-4.95823e-07	7.29844e-08	-2.29217e-08	5.00627e-08	7.26029e-08	-4.08686e-08	3.17343e-08	-7.98450e-08	1.87768e-08	-6.10682e-08	1.81005e-07	-2.72690e-08	1.53736e-07
27.476	-4.41904e-07	8.63471e-08	-3.55557e-07	-1.22280e-07	1.83316e-07	6.10366e-08	-2.18611e-07	8.25693e-08	-1.36042e-07	-6.02334e-07	1.07652e-07	-4.94682e-07	7.33129e-08	-2.30249e-08	5.02880e-08	7.25960e-08	-4.08647e-08	3.17313e-08	-7.97260e-08	1.87488e-08	-6.09772e-08	1.81074e-07	-2.72793e-08	1.53794e-07
27.501	-4.40209e-07	8.60159e-08	-3.54193e-07	-1.20853e-07	1.83716e-07	6.28630e-08	-2.18083e-07	8.23696e-08	-1.35713e-07	-6.00939e-07	1.07403e-07	-4.93536e-07	7.36467e-08	-2.31297e-08	5.05170e-08	7.25897e-08	-4.08612e-08	3.17285e-08	-7.96098e-08	1.87215e-08	-6.08883e-08	1.81147e-07	-2.72904e-08	1.53857e-07
27.525	-4.38502e-07	8.56822e-08	-3.52819e-07	-1.19414e-07	1.84119e-07	6.47048e-08	-2.17551e-07	8.21690e-08	-1.35382e-07	-5.99539e-07	1.07153e-07	-4.92387e-07	7.39859e-08	-2.32363e-08	5.07497e-08	7.25841e-08	-4.08580e-08	3.17261e-08	-7.94963e-08	1.86948e-08	-6.08015e-08	1.81226e-07	-2.73022e-08	1.53924e-07
27.550	-4.36782e-07	8.53462e-08	-3.51436e-07	-1.17963e-07	1.84525e-07	6.65618e-08	-2.17018e-07	8.19674e-08	-1.35050e-07	-5.98134e-07	1.06901e-07	-4.91232e-07	7.43304e-08	-2.33444e-08	5.09859e-08	7.25792e-08	-4.08553e-08	3.17240e-08	-7.93857e-08	1.86688e-08	-6.07169e-08	1.81309e-07	-2.73148e-08	1.53994e-07
27.574	-4.35050e-07	8.50078e-08	-3.50042e-07	-1.16500e-07	1.84934e-07	6.84342e-08	-2.16482e-07	8.17649e-08	-1.34717e-07	-5.96723e-07	1.06649e-07	-4.90074e-07	7.46802e-08	-2.34543e-08	5.12259e-08	7.25750e-08	-4.08529e-08	3.17221e-08	-7.92778e-08	1.86434e-08	-6.06344e-08	1.81397e-07	-2.73281e-08	1.54069e-07
27.599	-4.33306e-07	8.46670e-08	-3.48639e-07	-1.15026e-07	1.85347e-07	7.03217e-08	-2.15943e-07	8.15615e-08	-1.34381e-07	-5.95307e-07	1.06396e-07	-4.88911e-07	7.50353e-08	-2.35658e-08	5.14694e-08	7.25715e-08	-4.08509e-08	3.17206e-08	-7.91727e-08	1.86187e-08	-6.05540e-08	1.81491e-07	-2.73421e-08	1.54148e-07
27.623	-4.31550e-07	8.43239e-08	-3.47226e-07	-1.13539e-07	1.85763e-07	7.22245e-08	-2.15402e-07	8.13571e-08	-1.34045e-07	-5.93886e-07	1.06142e-07	-4.87744e-07	7.53956e-08	-2.36790e-08	5.17166e-08	7.25687e-08	-4.08493e-08	3.17194e-08	-7.90704e-08	1.85947e-08	-6.04758e-08	1.81589e-07	-2.73569e-08	1.54232e-07
27.648	-4.29782e-07	8.39784e-08	-3.45803e-07	-1.12041e-07	1.86183e-07	7.41424e-08	-2.14858e-07	8.11518e-08	-1.33707e-07	-5.92460e-07	1.05887e-07	-4.86573e-07	7.57612e-08	-2.37938e-08	5.19674e-08	7.25665e-08	-4.08481e-08	3.17184e-08	-7.89710e-08	1.85713e-08	-6.03997e-08	1.81692e-07	-2.73724e-08	1.54319e-07
27.673	-4.28002e-07	8.36306e-08	-3.44371e-07	-1.10531e-07	1.86606e-07	7.60755e-08	-2.14313e-07	8.09457e-08	-1.33367e-07	-5.91029e-07	1.05632e-07	-4.85398e-07	7.61321e-08	-2.39103e-08	5.22218e-08	7.25651e-08	-4.08473e-08	3.17178e-08	-7.88743e-08	1.85485e-08	-6.03257e-08	1.81799e-07	-2.73886e-08	1.54411e-07
27.697	-4.26210e-07	8.32806e-08	-3.42930e-07	-1.09009e-07	1.87032e-07	7.80236e-08	-2.13764e-07	8.07386e-08	-1.33026e-07	-5.89594e-07	1.05375e-07	-4.84219e-07	7.65083e-08	-2.40284e-08	5.24798e-08	7.25643e-08	-4.08469e-08	3.17174e-08	-7.87804e-08	1.85265e-08	-6.02540e-08	1.81912e-07	-2.74056e-08	1.54506e-07
27.722	-4.24407e-07	8.29282e-08	-3.41479e-07	-1.07475e-07	1.87462e-07	7.99867e-08	-2.13214e-07	8.05307e-08	-1.32683e-07	-5.88153e-07	1.05118e-07	-4.83035e-07	7.68896e-08	-2.41482e-08	5.27414e-08	7.25642e-08	-4.08468e-08	3.17174e-08	-7.86894e-08	1.85051e-08	-6.01843e-08	1.82029e-07	-2.74233e-08	1.54606e-07
27.746	-4.22592e-07	8.25736e-08	-3.40019e-07	-1.05930e-07	1.87895e-07	8.19649e-08	-2.12661e-07	8.03219e-08	-1.32339e-07	-5.86708e-07	1.04859e-07	-4.81848e-07	7.72762e-08	-2.42696e-08	5.30066e-08	7.25648e-08	-4.08472e-08	3.17177e-08	-7.86012e-08	1.84843e-08	-6.01169e-08	1.82151e-07	-2.74417e-08	1.54710e-07
27.771	-4.20766e-07	8.22167e-08	-3.38549e-07	-1.04374e-07	1.88332e-07	8.39580e-08	-2.12106e-07	8.01123e-08	-1.31994e-07	-5.85258e-07	1.04600e-07	-4.80658e-07	7.76681e-08	-2.43927e-08	5.32754e-08	7.25661e-08	-4.08479e-08	3.17182e-08	-7.85158e-08	1.84642e-08	-6.00516e-08	1.82278e-07	-2.74608e-08	1.54818e-07
27.795	-4.18928e-07	8.18577e-08	-3.37071e-07	-1.02806e-07	1.88772e-07	8.59660e-08	-2.11549e-07	7.99018e-08	-1.31647e-07	-5.83803e-07	1.04340e-07	-4.79463e-07	7.80651e-08	-2.45174e-08	5.35477e-08	7.25681e-08	-4.08490e-08	3.17191e-08	-7.84333e-08	1.84448e-08	-5.99884e-08	1.82410e-07	-2.74807e-08	1.54930e-07
27.820	-4.17079e-07	8.14964e-08	-3.35583e-07	-1.01227e-07	1.89215e-07	8.79889e-08	-2.10989e-07	7.96905e-08	-1.31299e-07	-5.82344e-07	1.04079e-07	-4.78265e-07	7.84673e-08	-2.46437e-08	5.38236e-08	7.25707e-08	-4.08505e-08	3.17202e-08	-7.83535e-08	1.84261e-08	-5.99275e-08	1.82547e-07	-2.75013e-08	1.55046e-07
27.845	-4.15219e-07	8.11329e-08	-3.34086e-07	-9.96358e-08	1.89662e-07	9.00266e-08	-2.10428e-07	7.94784e-08	-1.30949e-07	-5.80881e-07	1.03818e-07	-4.77063e-07	7.88747e-08	-2.47716e-08	5.41030e-08	7.25740e-08	-4.08523e-08	3.17217e-08	-7.82767e-08	1.84080e-08	-5.98687e-08	1.82688e-07	-2.75225e-08	1.55166e-07
27.869	-4.13348e-07	8.07672e-08	-3.32580e-07	-9.80337e-08	1.90113e-07	9.20791e-08	-2.09864e-07	7.92654e-08	-1.30598e-07	-5.79413e-07	1.03556e-07	-4.75857e-07	7.92872e-08	-2.49012e-08	5.43860e-08	7.25780e-08	-4.08546e-08	3.17234e-08	-7.82026e-08	1.83906e-08	-5.98120e-08	1.82834e-07	-2.75446e-08	1.55290e-07
27.894	-4.11465e-07	8.03994e-08	-3.31066e-07	-9.64203e-08	1.90567e-07	9.41464e-08	-2.09298e-07	7.90517e-08	-1.30246e-07	-5.77941e-07	1.03292e-07	-4.74648e-07	7.97050e-08	-2.50324e-08	5.46726e-08	7.25827e-08	-4.08572e-08	3.17255e-08	-7.81315e-08	1.83739e-08	-5.97576e-08	1.82985e-07	-2.75673e-08	1.55418e-07
27.918	-4.09572e-07	8.00295e-08	-3.29542e-07	-9.47957e-08	1.91024e-07	9.62284e-08	-2.08730e-07	7.88371e-08	-1.29893e-07	-5.76465e-07	1.03029e-07	-4.73436e-07	8.01278e-08	-2.51652e-08	5.49626e-08	7.25880e-08	-4.08602e-08	3.17278e-08	-7.80631e-08	1.83578e-08	-5.97053e-08	1.83141e-07	-2.75907e-08	1.55550e-07
27.943	-4.07668e-07	7.96574e-08	-3.28010e-07	-9.31600e-08	1.91485e-07	9.83250e-08	-2.08160e-07	7.86218e-08	-1.29538e-07	-5.74984e-07	1.02764e-07	-4.72220e-07	8.05558e-08	-2.52996e-08	5.52562e-08	7.25941e-08	-4.08636e-08	3.17304e-08	-7.79977e-08	1.83424e-08	-5.96553e-08	1.83301e-07	-2.76149e-08	1.55686e-07
27.967	-4.05753e-07	7.92832e-08	-3.26470e-07	-9.15131e-08	1.91949e-07	1.00436e-07	-2.07588e-07	7.84058e-08	-1.29182e-07	-5.73500e-07	1.02499e-07	-4.71001e-07	8.09889e-08	-2.54356e-08	5.55533e-08	7.26008e-08	-4.08674e-08	3.17334e-08	-7.79350e-08	1.83277e-08	-5.96074e-08	1.83466e-07	-2.76397e-08	1.55826e-07
27.992	-4.03827e-07	7.89070e-08	-3.24920e-07	-8.98551e-08	1.92417e-07	1.02562e-07	-2.07014e-07	7.81889e-08	-1.28825e-07	-5.72011e-07	1.02233e-07	-4.69779e-07	8.14271e-08	-2.55733e-08	5.58538e-08	7.26081e-08	-4.08715e-08	3.17366e-08	-7.78753e-08	1.83136e-08	-5.95617e-08	1.83635e-07	-2.76653e-08	1.55970e-07
28.017	-4.01891e-07	7.85287e-08	-3.23363e-07	-8.81861e-08	1.92889e-07	1.04703e-07	-2.06438e-07	7.79714e-08	-1.28466e-07	-5.70519e-07	1.01966e-07	-4.68553e-07	8.18704e-08	-2.57125e-08	5.61579e-08	7.26162e-08	-4.08761e-08	3.17401e-08	-7.78184e-08	1.83002e-08	-5.95181e-08	1.83810e-07	-2.76915e-08	1.56118e-07
28.041	-3.99945e-07	7.81483e-08	-3.21796e-07	-8.65062e-08	1.93364e-07	1.06857e-07	-2.05860e-07	7.77531e-08	-1.28107e-07	-5.69023e-07	1.01699e-07	-4.67324e-07	8.23188e-08	-2.58533e-08	5.64655e-08	7.26249e-08	-4.08810e-08	3.17439e-08	-7.77643e-08	1.82875e-08	-5.94768e-08	1.83989e-07	-2.77185e-08	1.56270e-07
28.066	-3.97988e-07	7.77659e-08	-3.20222e-07	-8.48154e-08	1.93842e-07	1.09027e-07	-2.05280e-07	7.75340e-08	-1.27746e-07	-5.67523e-07	1.01431e-07	-4.66093e-07	8.27722e-08	-2.59957e-08	5.67765e-08	7.26343e-08	-4.08863e-08	3.17480e-08	-7.77132e-08	1.82755e-08	-5.94377e-08	1.84172e-07	-2.77461e-08	1.56426e-07
28.090	-3.96020e-07	7.73815e-08	-3.18639e-07	-8.31137e-08	1.94324e-07	1.11210e-07	-2.04698e-07	7.73143e-08	-1.27384e-07	-5.66020e-07	1.01162e-07	-4.64858e-07	8.32307e-08	-2.61397e-08	5.70910e-08	7.26444e-08	-4.08920e-08	3.17525e-08	-7.76649e-08	1.82641e-08	-5.94007e-08	1.84361e-07	-2.77745e-08	1.56586e-07
28.115	-3.94043e-07	7.69951e-08	-3.17048e-07	-8.14012e-08	1.94810e-07	1.13409e-07	-2.04114e-07	7.70939e-08	-1.27021e-07	-5.64513e-07	1.00893e-07	-4.63620e-07	8.36942e-08	-2.62853e-08	5.74089e-08	7.26552e-08	-4.08980e-08	3.17572e-08	-7.76194e-08	1.82535e-08	-5.93660e-08	1.84553e-07	-2.78036e-08	1.56750e-07
28.140	-3.92055e-07	7.66068e-08	-3.15449e-07	-7.96780e-08	1.95299e-07	1.15621e-07	-2.03529e-07	7.68727e-08	-1.26656e-07	-5.63003e-07	1.00623e-07	-4.62380e-07	8.41627e-08	-2.64324e-08	5.77303e-08	7.26666e-08	-4.09045e-08	3.17621e-08	-7.75769e-08	1.82434e-08	-5.93334e-08	1.84751e-07	-2.78333e-08	1.56918e-07
28.164	-3.90058e-07	7.62164e-08	-3.13841e-07	-7.79441e-08	1.95792e-07	1.17848e-07	-2.02942e-07	7.66509e-08	-1.26291e-07	-5.61489e-07	1.00352e-07	-4.61137e-07	8.46362e-08	-2.65811e-08	5.80551e-08	7.26787e-08	-4.09113e-08	3.17674e-08	-7.75372e-08	1.82341e-08	-5.93031e-08	1.84953e-07	-2.78637e-08	1.57089e-07
28.189	-3.88050e-07	7.58242e-08	-3.12226e-07	-7.61996e-08	1.96288e-07	1.20089e-07	-2.02353e-07	7.64284e-08	-1.25924e-07	-5.59971e-07	1.00081e-07	-4.59891e-07	8.51147e-08	-2.67314e-08	5.83833e-08	7.26915e-08	-4.09185e-08	3.17730e-08	-7.75004e-08	1.82254e-08	-5.92749e-08	1.85160e-07	-2.78949e-08	1.57265e-07
28.213	-3.86033e-07	7.54300e-08	-3.10603e-07	-7.44445e-08	1.96788e-07	1.22344e-07	-2.01762e-07	7.62053e-08	-1.25557e-07	-5.58451e-07	9.98091e-08	-4.58642e-07	8.55982e-08	-2.68833e-08	5.87150e-08	7.27049e-08	-4.09260e-08	3.17789e-08	-7.74664e-08	1.82175e-08	-5.92489e-08	1.85371e-07	-2.79267e-08	1.57444e-07
28.238	-3.84006e-07	7.50339e-08	-3.08972e-07	-7.26788e-08	1.97292e-07	1.24613e-07	-2.01169e-07	7.59815e-08	-1.25188e-07	-5.56927e-07	9.95368e-08	-4.57390e-07	8.60867e-08	-2.70367e-08	5.90500e-08	7.27191e-08	-4.09340e-08	3.17851e-08	-7.74353e-08	1.82102e-08	-5.92252e-08	1.85587e-07	-2.79592e-08	1.57627e-07
28.262	-3.81969e-07	7.46360e-08	-3.07333e-07	-7.09027e-08	1.97799e-07	1.26897e-07	-2.00575e-07	7.57571e-08	-1.24818e-07	-5.55401e-07	9.92639e-08	-4.56137e-07	8.65801e-08	-2.71916e-08	5.93885e-08	7.27338e-08	-4.09423e-08	3.17915e-08	-7.74071e-08	1.82035e-08	-5.92036e-08	1.85807e-07	-2.79924e-08	1.57814e-07
28.287	-3.79923e-07	7.42362e-08	-3.05687e-07	-6.91162e-08	1.98310e-07	1.29194e-07	-1.99979e-07	7.55321e-08	-1.24447e-07	-5.53871e-07	9.89905e-08	-4.54880e-07	8.70784e-08	-2.73481e-08	5.97303e-08	7.27493e-08	-4.09510e-08	3.17983e-08	-7.73818e-08	1.81976e-08	-5.91842e-08	1.86032e-07	-2.80262e-08	1.58005e-07
28.312	-3.77868e-07	7.38345e-08	-3.04033e-07	-6.73194e-08	1.98825e-07	1.31506e-07	-1.99382e-07	7.53064e-08	-1.24076e-07	-5.52338e-07	9.87166e-08	-4.53621e-07	8.75816e-08	-2.75062e-08	6.00755e-08	7.27655e-08	-4.09601e-08	3.18054e-08	-7.73594e-08	1.81923e-08	-5.91671e-08	1.86261e-07	-2.80608e-08	1.58200e-07
28.336	-3.75803e-07	7.34310e-08	-3.02372e-07	-6.55122e-08	1.99343e-07	1.33831e-07	-1.98783e-07	7.50801e-08	-1.23703e-07	-5.50802e-07	9.84421e-08	-4.52360e-07	8.80898e-08	-2.76658e-08	6.04240e-08	7.27823e-08	-4.09696e-08	3.18127e-08	-7.73398e-08	1.81877e-08	-5.91521e-08	1.86495e-07	-2.80960e-08	1.58399e-07
28.361	-3.73729e-07	7.30258e-08	-3.00703e-07	-6.36948e-08	1.99865e-07	1.36170e-07	-1.98182e-07	7.48533e-08	-1.23329e-07	-5.49264e-07	9.81672e-08	-4.51097e-07	8.86028e-08	-2.78269e-08	6.07759e-08	7.27997e-08	-4.09794e-08	3.18203e-08	-7.73231e-08	1.81838e-08	-5.91393e-08	1.86733e-07	-2.81319e-08	1.58601e-07
28.385	-3.71645e-07	7.26187e-08	-2.99027e-07	-6.18672e-08	2.00391e-07	1.38524e-07	-1.97580e-07	7.46258e-08	-1.22954e-07	-5.47723e-07	9.78918e-08	-4.49831e-07	8.91207e-08	-2.79895e-08	6.11311e-08	7.28179e-08	-4.09896e-08	3.18283e-08	-7.73092e-08	1.81805e-08	-5.91287e-08	1.86976e-07	-2.81685e-08	1.58807e-07
28.410	-3.69553e-07	7.22099e-08	-2.97343e-07	-6.00295e-08	2.00920e-07	1.40891e-07	-1.96976e-07	7.43978e-08	-1.22579e-07	-5.46179e-07	9.76159e-08	-4.48563e-07	8.96434e-08	-2.81537e-08	6.14897e-08	7.28367e-08	-4.10002e-08	3.18365e-08	-7.72983e-08	1.81779e-08	-5.91204e-08	1.87223e-07	-2.82057e-08	1.59017e-07
28.434	-3.67452e-07	7.17993e-08	-2.95653e-07	-5.81818e-08	2.01453e-07	1.43271e-07	-1.96371e-07	7.41692e-08	-1.22202e-07	-5.44633e-07	9.73395e-08	-4.47293e-07	9.01709e-08	-2.83194e-08	6.18515e-08	7.28562e-08	-4.10112e-08	3.18450e-08	-7.72902e-08	1.81760e-08	-5.91142e-08	1.87474e-07	-2.82436e-08	1.59231e-07
28.459	-3.65342e-07	7.13870e-08	-2.93955e-07	-5.63240e-08	2.01990e-07	1.45666e-07	-1.95765e-07	7.39401e-08	-1.21824e-07	-5.43084e-07	9.70627e-08	-4.46021e-07	9.07033e-08	-2.84866e-08	6.22167e-08	7.28764e-08	-4.10225e-08	3.18538e-08	-7.72850e-08	1.81748e-08	-5.91102e-08	1.87730e-07	-2.82822e-08	1.59448e-07
28.484	-3.63223e-07	7.09730e-08	-2.92250e-07	-5.44563e-08	2.02531e-07	1.48074e-07	-1.95157e-07	7.37105e-08	-1.21446e-07	-5.41533e-07	9.67855e-08	-4.44747e-07	9.12405e-08	-2.86553e-08	6.25852e-08	7.28972e-08	-4.10343e-08	3.18630e-08	-7.72826e-08	1.81743e-08	-5.91084e-08	1.87991e-07	-2.83214e-08	1.59669e-07
28.508	-3.61096e-07	7.05573e-08	-2.90538e-07	-5.25786e-08	2.03075e-07	1.50496e-07	-1.94547e-07	7.34803e-08	-1.21067e-07	-5.39979e-07	9.65078e-08	-4.43472e-07	9.17824e-08	-2.88255e-08	6.29569e-08	7.29187e-08	-4.10464e-08	3.18724e-08	-7.72832e-08	1.81744e-08	-5.91088e-08	1.88256e-07	-2.83613e-08	1.59894e-07
28.533	-3.58960e-07	7.01399e-08	-2.88820e-07	-5.06912e-08	2.03623e-07	1.52932e-07	-1.93936e-07	7.32495e-08	-1.20687e-07	-5.38424e-07	9.62298e-08	-4.42194e-07	9.23291e-08	-2.89972e-08	6.33319e-08	7.29409e-08	-4.10589e-08	3.18821e-08	-7.72866e-08	1.81752e-08	-5.91114e-08	1.88525e-07	-2.84019e-08	1.60123e-07
28.557	-3.56815e-07	6.97209e-08	-2.87094e-07	-4.87940e-08	2.04175e-07	1.55381e-07	-1.93324e-07	7.30183e-08	-1.20306e-07	-5.36866e-07	9.59513e-08	-4.40915e-07	9.28805e-08	-2.91704e-08	6.37102e-08	7.29638e-08	-4.10717e-08	3.18920e-08	-7.72928e-08	1.81766e-08	-5.91162e-08	1.88799e-07	-2.84431e-08	1.60355e-07
28.582	-3.54662e-07	6.93003e-08	-2.85362e-07	-4.68870e-08	2.04730e-07	1.57843e-07	-1.92711e-07	7.27866e-08	-1.19924e-07	-5.35306e-07	9.56725e-08	-4.39633e-07	9.34367e-08	-2.93450e-08	6.40917e-08	7.29873e-08	-4.10850e-08	3.19023e-08	-7.73019e-08	1.81788e-08	-5.91231e-08	1.89076e-07	-2.84850e-08	1.60591e-07
28.606	-3.52501e-07	6.88780e-08	-2.83623e-07	-4.49704e-08	2.05290e-07	1.60319e-07	-1.92096e-07	7.25544e-08	-1.19541e-07	-5.33744e-07	9.53934e-08	-4.38351e-07	9.39976e-08	-2.95212e-08	6.44764e-08	7.30115e-08	-4.10986e-08	3.19129e-08	-7.73139e-08	1.81816e-08	-5.91323e-08	1.89359e-07	-2.85275e-08	1.60831e-07
28.631	-3.50332e-07	6.84542e-08	-2.81878e-07	-4.30442e-08	2.05853e-07	1.62809e-07	-1.91480e-07	7.23217e-08	-1.19158e-07	-5.32180e-07	9.51139e-08	-4.37066e-07	9.45632e-08	-2.96988e-08	6.48644e-08	7.30364e-08	-4.11126e-08	3.19238e-08	-7.73287e-08	1.81851e-08	-5.91436e-08	1.89645e-07	-2.85706e-08	1.61075e-07
28.656	-3.48155e-07	6.80287e-08	-2.80126e-07	-4.11085e-08	2.06420e-07	1.65311e-07	-1.90862e-07	7.20886e-08	-1.18774e-07	-5.30614e-07	9.48340e-08	-4.35780e-07	9.51334e-08	-2.98779e-08	6.52555e-08	7.30620e-08	-4.11270e-08	3.19350e-08	-7.73464e-08	1.81892e-08	-5.91572e-08	1.89936e-07	-2.86145e-08	1.61322e-07
28.680	-3.45970e-07	6.76018e-08	-2.78368e-07	-3.91633e-08	2.06991e-07	1.67827e-07	-1.90244e-07	7.18549e-08	-1.18389e-07	-5.29047e-07	9.45539e-08	-4.34493e-07	9.57083e-08	-3.00585e-08	6.56499e-08	7.30882e-08	-4.11418e-08	3.19464e-08	-7.73669e-08	1.81941e-08	-5.91729e-08	1.90231e-07	-2.86589e-08	1.61572e-07
28.705	-3.43777e-07	6.71733e-08	-2.76604e-07	-3.72087e-08	2.07565e-07	1.70357e-07	-1.89624e-07	7.16209e-08	-1.18003e-07	-5.27478e-07	9.42734e-08	-4.33204e-07	9.62879e-08	-3.02405e-08	6.60474e-08	7.31151e-08	-4.11569e-08	3.19582e-08	-7.73903e-08	1.81996e-08	-5.91907e-08	1.90531e-07	-2.87040e-08	1.61827e-07
28.729	-3.41576e-07	6.67433e-08	-2.74833e-07	-3.52447e-08	2.08144e-07	1.72899e-07	-1.89003e-07	7.13864e-08	-1.17617e-07	-5.25907e-07	9.39927e-08	-4.31914e-07	9.68720e-08	-3.04239e-08	6.64481e-08	7.31426e-08	-4.11724e-08	3.19702e-08	-7.74165e-08	1.82057e-08	-5.92108e-08	1.90834e-07	-2.87498e-08	1.62084e-07
28.754	-3.39368e-07	6.63118e-08	-2.73056e-07	-3.32714e-08	2.08726e-07	1.75455e-07	-1.88381e-07	7.11515e-08	-1.17230e-07	-5.24334e-07	9.37116e-08	-4.30623e-07	9.74608e-08	-3.06088e-08	6.68519e-08	7.31709e-08	-4.11883e-08	3.19826e-08	-7.74456e-08	1.82126e-08	-5.92330e-08	1.91142e-07	-2.87962e-08	1.62346e-07
28.778	-3.37152e-07	6.58788e-08	-2.71273e-07	-3.12889e-08	2.09312e-07	1.78023e-07	-1.87758e-07	7.09162e-08	-1.16842e-07	-5.22760e-07	9.34304e-08	-4.29330e-07	9.80541e-08	-3.07952e-08	6.72589e-08	7.31998e-08	-4.12046e-08	3.19952e-08	-7.74775e-08	1.82201e-08	-5.92574e-08	1.91454e-07	-2.88432e-08	1.62611e-07
28.803	-3.34929e-07	6.54443e-08	-2.69484e-07	-2.92973e-08	2.09902e-07	1.80605e-07	-1.87134e-07	7.06804e-08	-1.16454e-07	-5.21185e-07	9.31488e-08	-4.28036e-07	9.86520e-08	-3.09830e-08	6.76690e-08	7.32294e-08	-4.12213e-08	3.20081e-08	-7.75122e-08	1.82282e-08	-5.92840e-08	1.91771e-07	-2.88908e-08	1.62880e-07
28.828	-3.32698e-07	6.50085e-08	-2.67690e-07	-2.72965e-08	2.10496e-07	1.83200e-07	-1.86509e-07	7.04443e-08	-1.16065e-07	-5.19609e-07	9.28671e-08	-4.26742e-07	9.92544e-08	-3.11722e-08	6.80823e-08	7.32597e-08	-4.12383e-08	3.20214e-08	-7.75498e-08	1.82371e-08	-5.93127e-08	1.92091e-07	-2.89391e-08	1.63152e-07
28.852	-3.30460e-07	6.45712e-08	-2.65889e-07	-2.52866e-08	2.11094e-07	1.85808e-07	-1.85883e-07	7.02078e-08	-1.15675e-07	-5.18031e-07	9.25851e-08	-4.25446e-07	9.98614e-08	-3.13628e-08	6.84986e-08	7.32906e-08	-4.12557e-08	3.20349e-08	-7.75902e-08	1.82466e-08	-5.93436e-08	1.92416e-07	-2.89880e-08	1.63428e-07
28.877	-3.28215e-07	6.41325e-08	-2.64083e-07	-2.32678e-08	2.11696e-07	1.88428e-07	-1.85256e-07	6.99710e-08	-1.15285e-07	-5.16452e-07	9.23029e-08	-4.24149e-07	1.00473e-07	-3.15548e-08	6.89180e-08	7.33222e-08	-4.12735e-08	3.20487e-08	-7.76334e-08	1.82567e-08	-5.93767e-08	1.92745e-07	-2.90376e-08	1.63707e-07
28.901	-3.25963e-07	6.36925e-08	-2.62271e-07	-2.12401e-08	2.12302e-07	1.91062e-07	-1.84628e-07	6.97337e-08	-1.14894e-07	-5.14872e-07	9.20205e-08	-4.22852e-07	1.01089e-07	-3.17483e-08	6.93405e-08	7.33545e-08	-4.12917e-08	3.20628e-08	-7.76794e-08	1.82676e-08	-5.94119e-08	1.93078e-07	-2.90878e-08	1.63990e-07
28.926	-3.23704e-07	6.32511e-08	-2.60453e-07	-1.92035e-08	2.12911e-07	1.93708e-07	-1.83999e-07	6.94961e-08	-1.14503e-07	-5.13291e-07	9.17380e-08	-4.21553e-07	1.01709e-07	-3.19431e-08	6.97661e-08	7.33875e-08	-4.13103e-08	3.20773e-08	-7.77283e-08	1.82791e-08	-5.94492e-08	1.93415e-07	-2.91385e-08	1.64276e-07
28.951	-3.21438e-07	6.28083e-08	-2.58630e-07	-1.71580e-08	2.13525e-07	1.96367e-07	-1.83369e-07	6.92582e-08	-1.14110e-07	-5.11709e-07	9.14553e-08	-4.20254e-07	1.02334e-07	-3.21394e-08	7.01947e-08	7.34212e-08	-4.13292e-08	3.20920e-08	-7.77799e-08	1.82912e-08	-5.94887e-08	1.93756e-07	-2.91900e-08	1.64566e-07
28.975	-3.19166e-07	6.23643e-08	-2.56801e-07	-1.51039e-08	2.14143e-07	1.99039e-07	-1.82738e-07	6.90199e-08	-1.13718e-07	-5.10127e-07	9.11724e-08	-4.18954e-07	1.02963e-07	-3.23370e-08	7.06263e-08	7.34555e-08	-4.13485e-08	3.21070e-08	-7.78344e-08	1.83040e-08	-5.95304e-08	1.94101e-07	-2.92420e-08	1.64859e-07
29.000	-3.16887e-07	6.19189e-08	-2.54968e-07	-1.30411e-08	2.14764e-07	2.01723e-07	-1.82106e-07	6.87814e-08	-1.13325e-07	-5.08543e-07	9.08894e-08	-4.17654e-07	1.03597e-07	-3.25360e-08	7.10610e-08	7.34905e-08	-4.13682e-08	3.21223e-08	-7.78916e-08	1.83175e-08	-5.95742e-08	1.94451e-07	-2.92946e-08	1.65156e-07
29.024	-3.14601e-07	6.14723e-08	-2.53129e-07	-1.09696e-08	2.15390e-07	2.04420e-07	-1.81474e-07	6.85425e-08	-1.12931e-07	-5.06959e-07	9.06063e-08	-4.16353e-07	1.04235e-07	-3.27364e-08	7.14987e-08	7.35262e-08	-4.13883e-08	3.21379e-08	-7.79517e-08	1.83316e-08	-5.96201e-08	1.94804e-07	-2.93479e-08	1.65456e-07
29.049	-3.12309e-07	6.10245e-08	-2.51284e-07	-8.88965e-09	2.16019e-07	2.07129e-07	-1.80840e-07	6.83033e-08	-1.12537e-07	-5.05374e-07	9.03230e-08	-4.15051e-07	1.04878e-07	-3.29382e-08	7.19393e-08	7.35626e-08	-4.14088e-08	3.21538e-08	-7.80145e-08	1.83464e-08	-5.96682e-08	1.95162e-07	-2.94018e-08	1.65760e-07
29.073	-3.10010e-07	6.05753e-08	-2.49435e-07	-6.80118e-09	2.16653e-07	2.09851e-07	-1.80206e-07	6.80638e-08	-1.12143e-07	-5.03789e-07	9.00397e-08	-4.13749e-07	1.05524e-07	-3.31413e-08	7.23830e-08	7.35996e-08	-4.14297e-08	3.21700e-08	-7.80801e-08	1.83618e-08	-5.97183e-08	1.95523e-07	-2.94562e-08	1.66067e-07
29.098	-3.07706e-07	6.01250e-08	-2.47581e-07	-4.70428e-09	2.17290e-07	2.12586e-07	-1.79572e-07	6.78240e-08	-1.11748e-07	-5.02203e-07	8.97563e-08	-4.12447e-07	1.06175e-07	-3.33458e-08	7.28296e-08	7.36374e-08	-4.14509e-08	3.21865e-08	-7.81485e-08	1.83779e-08	-5.97706e-08	1.95889e-07	-2.95113e-08	1.66378e-07
29.123	-3.05395e-07	5.96735e-08	-2.45721e-07	-2.59903e-09	2.17932e-07	2.15333e-07	-1.78936e-07	6.75840e-08	-1.11352e-07	-5.00617e-07	8.94728e-08	-4.11145e-07	1.06831e-07	-3.35516e-08	7.32792e-08	7.36758e-08	-4.14725e-08	3.22033e-08	-7.82197e-08	1.83946e-08	-5.98251e-08	1.96259e-07	-2.95670e-08	1.66692e-07
29.147	-3.03078e-07	5.92208e-08	-2.43857e-07	-4.85486e-10	2.18577e-07	2.18092e-07	-1.78300e-07	6.73437e-08	-1.10956e-07	-4.99031e-07	8.91893e-08	-4.09842e-07	1.07490e-07	-3.37588e-08	7.37317e-08	7.37149e-08	-4.14945e-08	3.22204e-08	-7.82936e-08	1.84120e-08	-5.98816e-08	1.96632e-07	-2.96233e-08	1.67009e-07
29.172	-3.00755e-07	5.87669e-08	-2.41988e-07	1.63629e-09	2.19227e-07	2.20863e-07	-1.77663e-07	6.71032e-08	-1.10560e-07	-4.97444e-07	8.89058e-08	-4.08539e-07	1.08154e-07	-3.39673e-08	7.41871e-08	7.37547e-08	-4.15169e-08	3.22377e-08	-7.83703e-08	1.84300e-08	-5.99402e-08	1.97010e-07	-2.96802e-08	1.67330e-07
29.196	-2.98427e-07	5.83119e-08	-2.40115e-07	3.76623e-09	2.19880e-07	2.23647e-07	-1.77025e-07	6.68624e-08	-1.10163e-07	-4.95858e-07	8.86222e-08	-4.07236e-07	1.08823e-07	-3.41772e-08	7.46454e-08	7.37952e-08	-4.15397e-08	3.22554e-08	-7.84497e-08	1.84487e-08	-6.00010e-08	1.97391e-07	-2.97376e-08	1.67654e-07
29.221	-2.96093e-07	5.78558e-08	-2.38237e-07	5.90428e-09	2.20538e-07	2.26442e-07	-1.76387e-07	6.66214e-08	-1.09766e-07	-4.94271e-07	8.83386e-08	-4.05932e-07	1.09495e-07	-3.43884e-08	7.51066e-08	7.38363e-08	-4.15629e-08	3.22734e-08	-7.85319e-08	1.84680e-08	-6.00638e-08	1.97777e-07	-2.97957e-08	1.67981e-07
29.245	-2.93753e-07	5.73986e-08	-2.36354e-07	8.05036e-09	2.21200e-07	2.29250e-07	-1.75749e-07	6.63801e-08	-1.09369e-07	-4.92684e-07	8.80550e-08	-4.04629e-07	1.10172e-07	-3.46009e-08	7.55707e-08	7.38782e-08	-4.15864e-08	3.22917e-08	-7.86168e-08	1.84880e-08	-6.01288e-08	1.98166e-07	-2.98544e-08	1.68312e-07
29.270	-2.91407e-07	5.69404e-08	-2.34467e-07	1.02044e-08	2.21866e-07	2.32070e-07	-1.75109e-07	6.61387e-08	-1.08971e-07	-4.91098e-07	8.77714e-08	-4.03326e-07	1.10852e-07	-3.48147e-08	7.60377e-08	7.39207e-08	-4.16104e-08	3.23103e-08	-7.87044e-08	1.85086e-08	-6.01958e-08	1.98560e-07	-2.99136e-08	1.68646e-07
29.295	-2.89057e-07	5.64810e-08	-2.32576e-07	1.23664e-08	2.22536e-07	2.34902e-07	-1.74470e-07	6.58970e-08	-1.08573e-07	-4.89511e-07	8.74879e-08	-4.02023e-07	1.11537e-07	-3.50298e-08	7.65075e-08	7.39639e-08	-4.16347e-08	3.23292e-08	-7.87948e-08	1.85299e-08	-6.02649e-08	1.98957e-07	-2.99735e-08	1.68983e-07
29.319	-2.86700e-07	5.60207e-08	-2.30680e-07	1.45362e-08	2.23210e-07	2.37746e-07	-1.73829e-07	6.56552e-08	-1.08174e-07	-4.87925e-07	8.72044e-08	-4.00720e-07	1.12226e-07	-3.52462e-08	7.69802e-08	7.40078e-08	-4.16594e-08	3.23484e-08	-7.88879e-08	1.85517e-08	-6.03361e-08	1.99358e-07	-3.00339e-08	1.69324e-07
29.344	-2.84339e-07	5.55593e-08	-2.28780e-07	1.67138e-08	2.23888e-07	2.40602e-07	-1.73189e-07	6.54132e-08	-1.07775e-07	-4.86339e-07	8.69209e-08	-3.99418e-07	1.12920e-07	-3.54639e-08	7.74557e-08	7.40524e-08	-4.16846e-08	3.23679e-08	-7.89836e-08	1.85743e-08	-6.04094e-08	1.99763e-07	-3.00949e-08	1.69668e-07
29.368	-2.81973e-07	5.50969e-08	-2.26876e-07	1.88990e-08	2.24570e-07	2.43469e-07	-1.72547e-07	6.51710e-08	-1.07376e-07	-4.84753e-07	8.66375e-08	-3.98116e-07	1.13617e-07	-3.56829e-08	7.79339e-08	7.40977e-08	-4.17100e-08	3.23877e-08	-7.90821e-08	1.85974e-08	-6.04847e-08	2.00172e-07	-3.01565e-08	1.70015e-07
29.393	-2.79601e-07	5.46335e-08	-2.24968e-07	2.10920e-08	2.25256e-07	2.46348e-07	-1.71906e-07	6.49286e-08	-1.06977e-07	-4.83168e-07	8.63542e-08	-3.96814e-07	1.14318e-07	-3.59031e-08	7.84150e-08	7.41437e-08	-4.17359e-08	3.24078e-08	-7.91833e-08	1.86212e-08	-6.05621e-08	2.00584e-07	-3.02187e-08	1.70366e-07
29.417	-2.77225e-07	5.41692e-08	-2.23056e-07	2.32925e-08	2.25947e-07	2.49239e-07	-1.71264e-07	6.46861e-08	-1.06578e-07	-4.81584e-07	8.60710e-08	-3.95513e-07	1.15024e-07	-3.61247e-08	7.88989e-08	7.41904e-08	-4.17622e-08	3.24282e-08	-7.92872e-08	1.86456e-08	-6.06415e-08	2.01001e-07	-3.02814e-08	1.70719e-07
29.442	-2.74844e-07	5.37039e-08	-2.21140e-07	2.55005e-08	2.26642e-07	2.52142e-07	-1.70621e-07	6.44435e-08	-1.06178e-07	-4.80000e-07	8.57880e-08	-3.94212e-07	1.15733e-07	-3.63475e-08	7.93855e-08	7.42378e-08	-4.17889e-08	3.24489e-08	-7.93937e-08	1.86707e-08	-6.07230e-08	2.01421e-07	-3.03447e-08	1.71076e-07
29.467	-2.72458e-07	5.32377e-08	-2.19220e-07	2.77160e-08	2.27341e-07	2.55057e-07	-1.69978e-07	6.42007e-08	-1.05778e-07	-4.78417e-07	8.55050e-08	-3.92912e-07	1.16446e-07	-3.65715e-08	7.98748e-08	7.42859e-08	-4.18159e-08	3.24699e-08	-7.95030e-08	1.86964e-08	-6.08066e-08	2.01845e-07	-3.04086e-08	1.71437e-07
29.491	-2.70068e-07	5.27707e-08	-2.17297e-07	2.99389e-08	2.28044e-07	2.57982e-07	-1.69335e-07	6.39578e-08	-1.05378e-07	-4.76834e-07	8.52222e-08	-3.91612e-07	1.17164e-07	-3.67968e-08	8.03669e-08	7.43346e-08	-4.18434e-08	3.24912e-08	-7.96148e-08	1.87227e-08	-6.08921e-08	2.02273e-07	-3.04731e-08	1.71800e-07
29.516	-2.67673e-07	5.23027e-08	-2.15370e-07	3.21691e-08	2.28751e-07	2.60920e-07	-1.68692e-07	6.37148e-08	-1.04977e-07	-4.75253e-07	8.49395e-08	-3.90313e-07	1.17885e-07	-3.70234e-08	8.08617e-08	7.43841e-08	-4.18712e-08	3.25129e-08	-7.97294e-08	1.87496e-08	-6.09797e-08	2.02705e-07	-3.05381e-08	1.72166e-07
29.540	-2.65274e-07	5.18339e-08	-2.13440e-07	3.44065e-08	2.29462e-07	2.63869e-07	-1.68048e-07	6.34717e-08	-1.04577e-07	-4.73672e-07	8.46570e-08	-3.89015e-07	1.18610e-07	-3.72512e-08	8.13592e-08	7.44343e-08	-4.18995e-08	3.25348e-08	-7.98466e-08	1.87772e-08	-6.10694e-08	2.03140e-07	-3.06037e-08	1.72536e-07
29.565	-2.62870e-07	5.13642e-08	-2.11506e-07	3.66511e-08	2.30178e-07	2.66829e-07	-1.67404e-07	6.32285e-08	-1.04176e-07	-4.72092e-07	8.43747e-08	-3.87718e-07	1.19340e-07	-3.74802e-08	8.18594e-08	7.44851e-08	-4.19281e-08	3.25570e-08	-7.99664e-08	1.88054e-08	-6.11610e-08	2.03579e-07	-3.06698e-08	1.72909e-07
29.590	-2.60462e-07	5.08937e-08	-2.09568e-07	3.89029e-08	2.30898e-07	2.69800e-07	-1.66760e-07	6.29852e-08	-1.03775e-07	-4.70514e-07	8.40926e-08	-3.86421e-07	1.20073e-07	-3.77104e-08	8.23623e-08	7.45367e-08	-4.19571e-08	3.25796e-08	-8.00888e-08	1.88342e-08	-6.12547e-08	2.04022e-07	-3.07365e-08	1.73285e-07
29.614	-2.58050e-07	5.04224e-08	-2.07628e-07	4.11617e-08	2.31622e-07	2.72783e-07	-1.66116e-07	6.27418e-08	-1.03374e-07	-4.68936e-07	8.38107e-08	-3.85126e-07	1.20810e-07	-3.79419e-08	8.28678e-08	7.45890e-08	-4.19866e-08	3.26024e-08	-8.02139e-08	1.88636e-08	-6.13503e-08	2.04468e-07	-3.08037e-08	1.73664e-07
29.639	-2.55634e-07	4.99504e-08	-2.05684e-07	4.34275e-08	2.32350e-07	2.75777e-07	-1.65471e-07	6.24984e-08	-1.02973e-07	-4.67360e-07	8.35289e-08	-3.83831e-07	1.21551e-07	-3.81746e-08	8.33760e-08	7.46420e-08	-4.20164e-08	3.26256e-08	-8.03416e-08	1.88936e-08	-6.14480e-08	2.04918e-07	-3.08716e-08	1.74047e-07
29.663	-2.53214e-07	4.94775e-08	-2.03737e-07	4.57002e-08	2.33082e-07	2.78782e-07	-1.64827e-07	6.22549e-08	-1.02572e-07	-4.65785e-07	8.32475e-08	-3.82538e-07	1.22295e-07	-3.84084e-08	8.38868e-08	7.46956e-08	-4.20466e-08	3.26490e-08	-8.04719e-08	1.89243e-08	-6.15477e-08	2.05372e-07	-3.09399e-08	1.74432e-07
29.688	-2.50791e-07	4.90040e-08	-2.01787e-07	4.79797e-08	2.33819e-07	2.81799e-07	-1.64182e-07	6.20113e-08	-1.02170e-07	-4.64212e-07	8.29662e-08	-3.81246e-07	1.23044e-07	-3.86435e-08	8.44002e-08	7.47500e-08	-4.20772e-08	3.26728e-08	-8.06048e-08	1.89555e-08	-6.16493e-08	2.05829e-07	-3.10088e-08	1.74820e-07
29.712	-2.48363e-07	4.85297e-08	-1.99834e-07	5.02661e-08	2.34560e-07	2.84826e-07	-1.63537e-07	6.17677e-08	-1.01769e-07	-4.62640e-07	8.26853e-08	-3.79954e-07	1.23796e-07	-3.88798e-08	8.49162e-08	7.48051e-08	-4.21082e-08	3.26969e-08	-8.07403e-08	1.89874e-08	-6.17529e-08	2.06290e-07	-3.10783e-08	1.75212e-07
29.737	-2.45932e-07	4.80547e-08	-1.97878e-07	5.25591e-08	2.35305e-07	2.87864e-07	-1.62892e-07	6.15241e-08	-1.01368e-07	-4.61069e-07	8.24046e-08	-3.78665e-07	1.24552e-07	-3.91172e-08	8.54348e-08	7.48609e-08	-4.21397e-08	3.27213e-08	-8.08783e-08	1.90198e-08	-6.18585e-08	2.06755e-07	-3.11483e-08	1.75607e-07
29.762	-2.43498e-07	4.75790e-08	-1.95919e-07	5.48589e-08	2.36055e-07	2.90914e-07	-1.62247e-07	6.12805e-08	-1.00966e-07	-4.59500e-07	8.21242e-08	-3.77376e-07	1.25312e-07	-3.93558e-08	8.59559e-08	7.49175e-08	-4.21715e-08	3.27460e-08	-8.10190e-08	1.90529e-08	-6.19660e-08	2.07223e-07	-3.12188e-08	1.76004e-07
29.786	-2.41060e-07	4.71026e-08	-1.93957e-07	5.71652e-08	2.36809e-07	2.93974e-07	-1.61602e-07	6.10368e-08	-1.00565e-07	-4.57933e-07	8.18441e-08	-3.76089e-07	1.26075e-07	-3.95956e-08	8.64796e-08	7.49747e-08	-4.22037e-08	3.27710e-08	-8.11621e-08	1.90866e-08	-6.20756e-08	2.07695e-07	-3.12899e-08	1.76405e-07
29.811	-2.38619e-07	4.66256e-08	-1.91993e-07	5.94780e-08	2.37567e-07	2.97045e-07	-1.60957e-07	6.07932e-08	-1.00163e-07	-4.56367e-07	8.15642e-08	-3.74803e-07	1.26842e-07	-3.98365e-08	8.70058e-08	7.50326e-08	-4.22363e-08	3.27963e-08	-8.13079e-08	1.91208e-08	-6.21870e-08	2.08170e-07	-3.13615e-08	1.76809e-07
29.835	-2.36174e-07	4.61480e-08	-1.90026e-07	6.17973e-08	2.38329e-07	3.00126e-07	-1.60312e-07	6.05495e-08	-9.97620e-08	-4.54804e-07	8.12848e-08	-3.73519e-07	1.27613e-07	-4.00786e-08	8.75346e-08	7.50913e-08	-4.22693e-08	3.28220e-08	-8.14561e-08	1.91557e-08	-6.23004e-08	2.08649e-07	-3.14337e-08	1.77216e-07
29.860	-2.33727e-07	4.56697e-08	-1.88057e-07	6.41229e-08	2.39096e-07	3.03219e-07	-1.59666e-07	6.03059e-08	-9.93606e-08	-4.53242e-07	8.10056e-08	-3.72236e-07	1.28388e-07	-4.03219e-08	8.80658e-08	7.51507e-08	-4.23027e-08	3.28479e-08	-8.16069e-08	1.91912e-08	-6.24158e-08	2.09132e-07	-3.15064e-08	1.77625e-07
[truncated: 6 more rows]
