# Supplementary material for: Effects of ischemic preconditioning on lower-limb anaerobic performance and neuromuscular adaptations
Source: PeerJ. 2026 Jun 8;14:e21296. doi: 10.7717/peerj.21296 (PMC13256049; doi:10.7717/peerj.21296)
Supplement: Supplemental Information 1 [file peerj-14-21296-s001.zip › Fnirs_hbo/22.csv]

	1	1	1	1	1	1	1	1	1	1	1	1	1	1	1	1	1	1	1	1	1	1	1	1
time	HRF HbO,1,1	HRF HbR,1,1	HRF HbT,1,1	HRF HbO,1,2	HRF HbR,1,2	HRF HbT,1,2	HRF HbO,1,3	HRF HbR,1,3	HRF HbT,1,3	HRF HbO,1,4	HRF HbR,1,4	HRF HbT,1,4	HRF HbO,2,5	HRF HbR,2,5	HRF HbT,2,5	HRF HbO,2,6	HRF HbR,2,6	HRF HbT,2,6	HRF HbO,2,7	HRF HbR,2,7	HRF HbT,2,7	HRF HbO,2,8	HRF HbR,2,8	HRF HbT,2,8
-1.991	1.09894e-08	-2.53812e-09	8.45133e-09	-6.47964e-08	-3.89772e-08	-1.03774e-07	-7.84818e-08	-2.92354e-08	-1.07717e-07	4.53924e-08	-6.92336e-09	3.84690e-08	-1.37145e-09	1.43472e-10	-1.22798e-09	3.19327e-08	-1.10834e-08	2.08493e-08	6.35880e-09	-2.82447e-09	3.53432e-09	2.45708e-08	-4.05879e-09	2.05120e-08
-1.966	1.06158e-08	-2.45181e-09	8.16395e-09	-6.38698e-08	-3.80201e-08	-1.01890e-07	-7.72487e-08	-2.85223e-08	-1.05771e-07	4.41578e-08	-6.73506e-09	3.74228e-08	-2.07332e-09	2.16896e-10	-1.85643e-09	3.11621e-08	-1.08159e-08	2.03462e-08	6.19868e-09	-2.75335e-09	3.44533e-09	2.36551e-08	-3.90753e-09	1.97475e-08
-1.942	1.02456e-08	-2.36633e-09	7.87930e-09	-6.29148e-08	-3.70624e-08	-9.99771e-08	-7.59855e-08	-2.78085e-08	-1.03794e-07	4.29261e-08	-6.54720e-09	3.63789e-08	-2.74751e-09	2.87425e-10	-2.46008e-09	3.03899e-08	-1.05479e-08	1.98420e-08	6.03862e-09	-2.68226e-09	3.35636e-09	2.27505e-08	-3.75810e-09	1.89924e-08
-1.917	9.87908e-09	-2.28167e-09	7.59741e-09	-6.19314e-08	-3.61041e-08	-9.80355e-08	-7.46921e-08	-2.70940e-08	-1.01786e-07	4.16973e-08	-6.35978e-09	3.53375e-08	-3.39399e-09	3.55055e-10	-3.03893e-09	2.96161e-08	-1.02794e-08	1.93368e-08	5.87860e-09	-2.61118e-09	3.26742e-09	2.18571e-08	-3.61052e-09	1.82465e-08
-1.892	9.51611e-09	-2.19784e-09	7.31827e-09	-6.09199e-08	-3.51451e-08	-9.60650e-08	-7.33688e-08	-2.63787e-08	-9.97474e-08	4.04714e-08	-6.17280e-09	3.42986e-08	-4.01274e-09	4.19784e-10	-3.59295e-09	2.88408e-08	-1.00102e-08	1.88306e-08	5.71863e-09	-2.54012e-09	3.17851e-09	2.09748e-08	-3.46478e-09	1.75100e-08
-1.868	9.15674e-09	-2.11484e-09	7.04190e-09	-5.98802e-08	-3.41856e-08	-9.40657e-08	-7.20155e-08	-2.56626e-08	-9.76781e-08	3.92485e-08	-5.98628e-09	3.32622e-08	-4.60372e-09	4.81609e-10	-4.12212e-09	2.80640e-08	-9.74061e-09	1.83234e-08	5.55870e-09	-2.46909e-09	3.08962e-09	2.01037e-08	-3.32089e-09	1.67828e-08
-1.843	8.80099e-09	-2.03267e-09	6.76832e-09	-5.88125e-08	-3.32254e-08	-9.20379e-08	-7.06326e-08	-2.49458e-08	-9.55784e-08	3.80287e-08	-5.80023e-09	3.22284e-08	-5.16693e-09	5.40527e-10	-4.62640e-09	2.72856e-08	-9.47046e-09	1.78152e-08	5.39883e-09	-2.39807e-09	3.00076e-09	1.92439e-08	-3.17885e-09	1.60650e-08
-1.819	8.44886e-09	-1.95135e-09	6.49752e-09	-5.77169e-08	-3.22646e-08	-8.99814e-08	-6.92200e-08	-2.42283e-08	-9.34483e-08	3.68119e-08	-5.61465e-09	3.11973e-08	-5.70232e-09	5.96536e-10	-5.10578e-09	2.65058e-08	-9.19980e-09	1.73060e-08	5.23899e-09	-2.32707e-09	2.91192e-09	1.83952e-08	-3.03866e-09	1.53565e-08
-1.794	8.10037e-09	-1.87086e-09	6.22951e-09	-5.65935e-08	-3.13031e-08	-8.78966e-08	-6.77779e-08	-2.35100e-08	-9.12879e-08	3.55983e-08	-5.42955e-09	3.01688e-08	-6.20988e-09	6.49633e-10	-5.56025e-09	2.57246e-08	-8.92864e-09	1.67959e-08	5.07921e-09	-2.25610e-09	2.82311e-09	1.75578e-08	-2.90033e-09	1.46575e-08
-1.769	7.75553e-09	-1.79122e-09	5.96432e-09	-5.54423e-08	-3.03411e-08	-8.57834e-08	-6.63064e-08	-2.27911e-08	-8.90975e-08	3.43879e-08	-5.24493e-09	2.91430e-08	-6.68958e-09	6.99817e-10	-5.98977e-09	2.49419e-08	-8.65699e-09	1.62849e-08	4.91947e-09	-2.18515e-09	2.73432e-09	1.67316e-08	-2.76386e-09	1.39678e-08
-1.745	7.41436e-09	-1.71242e-09	5.70194e-09	-5.42636e-08	-2.93783e-08	-8.36419e-08	-6.48058e-08	-2.20713e-08	-8.68771e-08	3.31808e-08	-5.06081e-09	2.81199e-08	-7.14141e-09	7.47083e-10	-6.39433e-09	2.41579e-08	-8.38486e-09	1.57730e-08	4.75977e-09	-2.11421e-09	2.64556e-09	1.59167e-08	-2.62925e-09	1.32875e-08
-1.720	7.07685e-09	-1.63447e-09	5.44238e-09	-5.30574e-08	-2.84150e-08	-8.14724e-08	-6.32760e-08	-2.13509e-08	-8.46269e-08	3.19769e-08	-4.87720e-09	2.70997e-08	-7.56534e-09	7.91432e-10	-6.77391e-09	2.33725e-08	-8.11226e-09	1.52602e-08	4.60012e-09	-2.04330e-09	2.55682e-09	1.51131e-08	-2.49650e-09	1.26166e-08
-1.696	6.74304e-09	-1.55737e-09	5.18567e-09	-5.18237e-08	-2.74510e-08	-7.92747e-08	-6.17172e-08	-2.06298e-08	-8.23469e-08	3.07764e-08	-4.69409e-09	2.60823e-08	-7.96135e-09	8.32860e-10	-7.12849e-09	2.25858e-08	-7.83921e-09	1.47466e-08	4.44052e-09	-1.97240e-09	2.46811e-09	1.43208e-08	-2.36562e-09	1.19552e-08
-1.671	6.41291e-09	-1.48112e-09	4.93179e-09	-5.05628e-08	-2.64864e-08	-7.70492e-08	-6.01295e-08	-1.99079e-08	-8.00374e-08	2.95793e-08	-4.51151e-09	2.50678e-08	-8.32942e-09	8.71365e-10	-7.45806e-09	2.17978e-08	-7.56570e-09	1.42321e-08	4.28096e-09	-1.90153e-09	2.37943e-09	1.35398e-08	-2.23662e-09	1.13032e-08
-1.647	6.08650e-09	-1.40574e-09	4.68076e-09	-4.92747e-08	-2.55211e-08	-7.47958e-08	-5.85132e-08	-1.91853e-08	-7.76985e-08	2.83856e-08	-4.32945e-09	2.40562e-08	-8.66954e-09	9.06946e-10	-7.76260e-09	2.10085e-08	-7.29175e-09	1.37167e-08	4.12144e-09	-1.83068e-09	2.29076e-09	1.27702e-08	-2.10948e-09	1.06607e-08
-1.622	5.76381e-09	-1.33121e-09	4.43260e-09	-4.79595e-08	-2.45551e-08	-7.25147e-08	-5.68682e-08	-1.84621e-08	-7.53303e-08	2.71955e-08	-4.14792e-09	2.30475e-08	-8.98169e-09	9.39600e-10	-8.04209e-09	2.02180e-08	-7.01738e-09	1.32006e-08	3.96197e-09	-1.75984e-09	2.20213e-09	1.20119e-08	-1.98422e-09	1.00277e-08
-1.597	5.44484e-09	-1.25754e-09	4.18730e-09	-4.66174e-08	-2.35885e-08	-7.02059e-08	-5.51948e-08	-1.77381e-08	-7.29329e-08	2.60089e-08	-3.96694e-09	2.20419e-08	-9.26585e-09	9.69327e-10	-8.29652e-09	1.94263e-08	-6.74258e-09	1.26837e-08	3.80254e-09	-1.68903e-09	2.11351e-09	1.12650e-08	-1.86084e-09	9.40415e-09
-1.573	5.12962e-09	-1.18474e-09	3.94488e-09	-4.52483e-08	-2.26213e-08	-6.78696e-08	-5.34930e-08	-1.70134e-08	-7.05064e-08	2.48259e-08	-3.78650e-09	2.10394e-08	-9.52200e-09	9.96124e-10	-8.52587e-09	1.86334e-08	-6.46738e-09	1.21660e-08	3.64316e-09	-1.61823e-09	2.02493e-09	1.05295e-08	-1.73934e-09	8.79012e-09
-1.548	4.81814e-09	-1.11280e-09	3.70535e-09	-4.38526e-08	-2.16534e-08	-6.55059e-08	-5.17630e-08	-1.62881e-08	-6.80511e-08	2.36465e-08	-3.60662e-09	2.00399e-08	-9.75013e-09	1.01999e-09	-8.73014e-09	1.78393e-08	-6.19177e-09	1.16475e-08	3.48382e-09	-1.54745e-09	1.93636e-09	9.80533e-09	-1.61972e-09	8.18561e-09
-1.524	4.51043e-09	-1.04173e-09	3.46870e-09	-4.24301e-08	-2.06848e-08	-6.31149e-08	-5.00050e-08	-1.55620e-08	-6.55670e-08	2.24708e-08	-3.42731e-09	1.90435e-08	-9.95023e-09	1.04092e-09	-8.90931e-09	1.70441e-08	-5.91578e-09	1.11283e-08	3.32452e-09	-1.47670e-09	1.84782e-09	9.09262e-09	-1.50199e-09	7.59063e-09
-1.499	4.20649e-09	-9.71529e-10	3.23496e-09	-4.09811e-08	-1.97156e-08	-6.06967e-08	-4.82190e-08	-1.48353e-08	-6.30542e-08	2.12989e-08	-3.24857e-09	1.80504e-08	-1.01223e-08	1.05892e-09	-9.06336e-09	1.62479e-08	-5.63941e-09	1.06085e-08	3.16527e-09	-1.40596e-09	1.75931e-09	8.39134e-09	-1.38615e-09	7.00519e-09
-1.475	3.90632e-09	-9.02203e-10	3.00412e-09	-3.95057e-08	-1.87457e-08	-5.82514e-08	-4.64052e-08	-1.41078e-08	-6.05130e-08	2.01308e-08	-3.07040e-09	1.70604e-08	-1.02663e-08	1.07399e-09	-9.19230e-09	1.54505e-08	-5.36266e-09	1.00879e-08	3.00606e-09	-1.33524e-09	1.67082e-09	7.70151e-09	-1.27220e-09	6.42932e-09
-1.450	3.60995e-09	-8.33752e-10	2.77619e-09	-3.80040e-08	-1.77751e-08	-5.57791e-08	-4.45637e-08	-1.33797e-08	-5.79434e-08	1.89665e-08	-2.89282e-09	1.60737e-08	-1.03822e-08	1.08611e-09	-9.29610e-09	1.46521e-08	-5.08556e-09	9.56659e-09	2.84689e-09	-1.26454e-09	1.58235e-09	7.02315e-09	-1.16014e-09	5.86301e-09
-1.425	3.31737e-09	-7.66179e-10	2.55119e-09	-3.64760e-08	-1.68039e-08	-5.32799e-08	-4.26947e-08	-1.26509e-08	-5.53456e-08	1.78062e-08	-2.71584e-09	1.50903e-08	-1.04701e-08	1.09530e-09	-9.37476e-09	1.38528e-08	-4.80810e-09	9.04466e-09	2.68776e-09	-1.19386e-09	1.49390e-09	6.35627e-09	-1.04998e-09	5.30629e-09
-1.401	3.02860e-09	-6.99485e-10	2.32912e-09	-3.49220e-08	-1.58320e-08	-5.07539e-08	-4.07983e-08	-1.19215e-08	-5.27198e-08	1.66497e-08	-2.53946e-09	1.41103e-08	-1.05298e-08	1.10155e-09	-9.42827e-09	1.30524e-08	-4.53030e-09	8.52209e-09	2.52868e-09	-1.12320e-09	1.40548e-09	5.70089e-09	-9.41718e-10	4.75918e-09
-1.376	2.74365e-09	-6.33672e-10	2.10998e-09	-3.33419e-08	-1.48594e-08	-4.82013e-08	-3.88746e-08	-1.11914e-08	-5.00660e-08	1.54972e-08	-2.36368e-09	1.31336e-08	-1.05615e-08	1.10487e-09	-9.45662e-09	1.22511e-08	-4.25218e-09	7.99890e-09	2.36964e-09	-1.05255e-09	1.31708e-09	5.05703e-09	-8.35359e-10	4.22167e-09
-1.352	2.46252e-09	-5.68743e-10	1.89378e-09	-3.17359e-08	-1.38861e-08	-4.56221e-08	-3.69238e-08	-1.04606e-08	-4.73844e-08	1.43488e-08	-2.18852e-09	1.21603e-08	-1.05650e-08	1.10524e-09	-9.45981e-09	1.14488e-08	-3.97373e-09	7.47510e-09	2.21064e-09	-9.81928e-10	1.22871e-09	4.42469e-09	-7.30904e-10	3.69378e-09
-1.327	2.18522e-09	-5.04699e-10	1.68052e-09	-3.01042e-08	-1.29122e-08	-4.30164e-08	-3.49459e-08	-9.72916e-09	-4.46751e-08	1.32045e-08	-2.01398e-09	1.11905e-08	-1.05405e-08	1.10267e-09	-9.43782e-09	1.06457e-08	-3.69497e-09	6.95072e-09	2.05168e-09	-9.11322e-10	1.14036e-09	3.80389e-09	-6.28356e-10	3.17554e-09
-1.303	1.91177e-09	-4.41541e-10	1.47023e-09	-2.84469e-08	-1.19376e-08	-4.03844e-08	-3.29413e-08	-8.99707e-09	-4.19383e-08	1.20643e-08	-1.84007e-09	1.02242e-08	-1.04878e-08	1.09716e-09	-9.39067e-09	9.84169e-09	-3.41592e-09	6.42578e-09	1.89276e-09	-8.40733e-10	1.05203e-09	3.19466e-09	-5.27718e-10	2.66694e-09
-1.278	1.64216e-09	-3.79273e-10	1.26289e-09	-2.67639e-08	-1.09623e-08	-3.77262e-08	-3.09098e-08	-8.26433e-09	-3.91742e-08	1.09282e-08	-1.66680e-09	9.26141e-09	-1.04070e-08	1.08871e-09	-9.31833e-09	9.03685e-09	-3.13657e-09	5.90029e-09	1.73388e-09	-7.70163e-10	9.63722e-10	2.59700e-09	-4.28992e-10	2.16800e-09
-1.253	1.37641e-09	-3.17895e-10	1.05852e-09	-2.50556e-08	-9.98632e-09	-3.50419e-08	-2.88518e-08	-7.53095e-09	-3.63828e-08	9.79639e-09	-1.49417e-09	8.30222e-09	-1.02981e-08	1.07732e-09	-9.22082e-09	8.23120e-09	-2.85694e-09	5.37426e-09	1.57505e-09	-6.99611e-10	8.75438e-10	2.01092e-09	-3.32180e-10	1.67874e-09
-1.229	1.11452e-09	-2.57410e-10	8.57114e-10	-2.33219e-08	-9.00965e-09	-3.23315e-08	-2.67674e-08	-6.79692e-09	-3.35643e-08	8.66883e-09	-1.32219e-09	7.34663e-09	-1.01611e-08	1.06298e-09	-9.09811e-09	7.42477e-09	-2.57703e-09	4.84773e-09	1.41625e-09	-6.29077e-10	7.87178e-10	1.43646e-09	-2.37285e-10	1.19917e-09
-1.204	8.56508e-10	-1.97819e-10	6.58689e-10	-2.15630e-08	-8.03231e-09	-2.95953e-08	-2.46566e-08	-6.06226e-09	-3.07189e-08	7.54558e-09	-1.15087e-09	6.39471e-09	-9.99593e-09	1.04570e-09	-8.95022e-09	6.61758e-09	-2.29687e-09	4.32071e-09	1.25750e-09	-5.58561e-10	6.98940e-10	8.73610e-10	-1.44310e-10	7.29301e-10
-1.180	6.02370e-10	-1.39123e-10	4.63247e-10	-1.97790e-08	-7.05427e-09	-2.68333e-08	-2.25197e-08	-5.32696e-09	-2.78466e-08	6.42668e-09	-9.80214e-10	5.44647e-09	-9.80263e-09	1.02548e-09	-8.77715e-09	5.80967e-09	-2.01646e-09	3.79321e-09	1.09879e-09	-4.88063e-10	6.10724e-10	3.22397e-10	-5.32560e-11	2.69141e-10
-1.155	3.52116e-10	-8.13245e-11	2.70791e-10	-1.79701e-08	-6.07555e-09	-2.40456e-08	-2.03567e-08	-4.59104e-09	-2.49477e-08	5.31219e-09	-8.10228e-10	4.50196e-09	-9.58120e-09	1.00232e-09	-8.57888e-09	5.00107e-09	-1.73580e-09	3.26526e-09	9.40114e-10	-4.17583e-10	5.22531e-10	-2.17168e-10	3.58735e-11	-1.81294e-10
-1.130	1.05752e-10	-2.44245e-11	8.13279e-11	-1.61362e-08	-5.09614e-09	-2.12324e-08	-1.81678e-08	-3.85449e-09	-2.20223e-08	4.20214e-09	-6.40921e-10	3.56122e-09	-9.33164e-09	9.76209e-10	-8.35543e-09	4.19179e-09	-1.45491e-09	2.73688e-09	7.81480e-10	-3.47121e-10	4.34360e-10	-7.45069e-10	1.23076e-10	-6.21993e-10
-1.106	-1.36714e-10	3.15754e-11	-1.05139e-10	-1.42777e-08	-4.11604e-09	-1.83937e-08	-1.59532e-08	-3.11733e-09	-1.90705e-08	3.09658e-09	-4.72298e-10	2.62428e-09	-9.05395e-09	9.47160e-10	-8.10679e-09	3.38188e-09	-1.17380e-09	2.20808e-09	6.22887e-10	-2.76676e-10	3.46211e-10	-1.26129e-09	2.08350e-10	-1.05294e-09
-1.081	-3.75277e-10	8.66739e-11	-2.88603e-10	-1.23945e-08	-3.13524e-09	-1.55297e-08	-1.37129e-08	-2.37954e-09	-1.60924e-08	1.99555e-09	-3.04366e-10	1.69118e-09	-8.74813e-09	9.15168e-10	-7.83297e-09	2.57136e-09	-8.92482e-10	1.67887e-09	4.64333e-10	-2.06249e-10	2.58084e-10	-1.76582e-09	2.91692e-10	-1.47413e-09
-1.057	-6.09932e-10	1.40870e-10	-4.69062e-10	-1.04867e-08	-2.15376e-09	-1.26405e-08	-1.14472e-08	-1.64115e-09	-1.30883e-08	8.99102e-10	-1.37133e-10	7.61969e-10	-8.41420e-09	8.80234e-10	-7.53396e-09	1.76025e-09	-6.10958e-10	1.14929e-09	3.05819e-10	-1.35840e-10	1.69979e-10	-2.25865e-09	3.73101e-10	-1.88555e-09
-1.032	-8.40672e-10	1.94161e-10	-6.46511e-10	-8.55459e-09	-1.17157e-09	-9.72617e-09	-9.15611e-09	-9.02155e-10	-1.00583e-08	-1.92726e-10	2.93950e-11	-1.63331e-10	-8.05214e-09	8.42358e-10	-7.20979e-09	9.48590e-10	-3.29242e-10	6.19347e-10	1.47345e-10	-6.54480e-11	8.18965e-11	-2.73975e-09	4.52573e-10	-2.28718e-09
-1.008	-1.06749e-09	2.46548e-10	-8.20945e-10	-6.59818e-09	-1.88697e-10	-6.78687e-09	-6.83985e-09	-1.62556e-10	-7.00240e-09	-1.27989e-09	1.95212e-10	-1.08468e-09	-7.66198e-09	8.01541e-10	-6.86044e-09	1.36405e-10	-4.73442e-11	8.90605e-11	-1.10904e-11	4.92617e-12	-6.16422e-12	-3.20912e-09	5.30107e-10	-2.67901e-09
-0.983	-1.29039e-09	2.98028e-10	-9.92361e-10	-4.61760e-09	7.94876e-10	-3.82272e-09	-4.49853e-09	5.77641e-10	-3.92089e-09	-2.36235e-09	3.60311e-10	-2.00204e-09	-7.24370e-09	7.57785e-10	-6.48592e-09	-6.76278e-10	2.34727e-10	-4.41551e-10	-1.69486e-10	7.52829e-11	-9.42031e-11	-3.66674e-09	6.05701e-10	-3.06104e-09
-0.958	-1.50936e-09	3.48600e-10	-1.16076e-09	-2.61296e-09	1.77915e-09	-8.33817e-10	-2.13231e-09	1.31843e-09	-8.13879e-10	-3.44005e-09	5.24686e-10	-2.91537e-09	-6.79733e-09	7.11088e-10	-6.08624e-09	-1.48943e-09	5.16960e-10	-9.72469e-10	-3.27842e-10	1.45622e-10	-1.82220e-10	-4.11260e-09	6.79351e-10	-3.43325e-09
-0.934	-1.72439e-09	3.98264e-10	-1.32612e-09	-5.84397e-10	2.76411e-09	2.17972e-09	2.58684e-10	2.05981e-09	2.31849e-09	-4.51297e-09	6.88330e-10	-3.82464e-09	-6.32287e-09	6.61453e-10	-5.66141e-09	-2.30302e-09	7.99347e-10	-1.50367e-09	-4.86159e-10	2.15944e-10	-2.70215e-10	-4.54668e-09	7.51055e-10	-3.79562e-09
-0.909	-1.93548e-09	4.47019e-10	-1.48846e-09	1.46798e-09	3.74978e-09	5.21776e-09	2.67430e-09	2.80176e-09	5.47607e-09	-5.58105e-09	8.51236e-10	-4.72981e-09	-5.82032e-09	6.08881e-10	-5.21144e-09	-3.11703e-09	1.08188e-09	-2.03515e-09	-6.44437e-10	2.86248e-10	-3.58188e-10	-4.96897e-09	8.20813e-10	-4.14815e-09
-0.885	-2.14263e-09	4.94862e-10	-1.64777e-09	3.54406e-09	4.73614e-09	8.28020e-09	5.11440e-09	3.54430e-09	8.65871e-09	-6.64426e-09	1.01340e-09	-5.63086e-09	-5.28970e-09	5.53371e-10	-4.73633e-09	-3.93142e-09	1.36454e-09	-2.56688e-09	-8.02675e-10	3.56535e-10	-4.46140e-10	-5.37945e-09	8.88620e-10	-4.49083e-09
-0.860	-2.34584e-09	5.41795e-10	-1.80405e-09	5.64372e-09	5.72320e-09	1.13669e-08	7.57884e-09	4.28741e-09	1.18663e-08	-7.70255e-09	1.17481e-09	-6.52773e-09	-4.73102e-09	4.94926e-10	-4.23610e-09	-4.74616e-09	1.64733e-09	-3.09883e-09	-9.60874e-10	4.26804e-10	-5.34070e-10	-5.77812e-09	9.54475e-10	-4.82365e-09
-0.836	-2.54510e-09	5.87815e-10	-1.95728e-09	7.76683e-09	6.71097e-09	1.44778e-08	1.00675e-08	5.03109e-09	1.50986e-08	-8.75588e-09	1.33547e-09	-7.42041e-09	-4.14429e-09	4.33546e-10	-3.71075e-09	-5.56123e-09	1.93023e-09	-3.63101e-09	-1.11903e-09	4.97056e-10	-6.21977e-10	-6.16496e-09	1.01838e-09	-5.14658e-09
-0.811	-2.74040e-09	6.32922e-10	-2.10748e-09	9.91328e-09	7.69943e-09	1.76127e-08	1.25802e-08	5.77534e-09	1.83555e-08	-9.80421e-09	1.49536e-09	-8.30885e-09	-3.52953e-09	3.69234e-10	-3.16029e-09	-6.37661e-09	2.21323e-09	-4.16337e-09	-1.27715e-09	5.67291e-10	-7.09863e-10	-6.53995e-09	1.08032e-09	-5.45963e-09
-0.786	-2.93174e-09	6.77115e-10	-2.25463e-09	1.20830e-08	8.68859e-09	2.07715e-08	1.51168e-08	6.52014e-09	2.16369e-08	-1.08475e-08	1.65449e-09	-9.19301e-09	-2.88673e-09	3.01990e-10	-2.58474e-09	-7.19225e-09	2.49633e-09	-4.69592e-09	-1.43524e-09	6.37508e-10	-7.97727e-10	-6.90309e-09	1.14031e-09	-5.76279e-09
-0.762	-3.11913e-09	7.20393e-10	-2.39874e-09	1.42757e-08	9.67846e-09	2.39542e-08	1.76771e-08	7.26550e-09	2.49426e-08	-1.18857e-08	1.81284e-09	-1.00729e-08	-2.21593e-09	2.31815e-10	-1.98412e-09	-8.00814e-09	2.77951e-09	-5.22862e-09	-1.59328e-09	7.07707e-10	-8.85569e-10	-7.25436e-09	1.19833e-09	-6.05603e-09
-0.737	-3.30255e-09	7.62757e-10	-2.53980e-09	1.64915e-08	1.06690e-08	2.71605e-08	2.02611e-08	8.01141e-09	2.82725e-08	-1.29188e-08	1.97041e-09	-1.09484e-08	-1.51714e-09	1.58712e-10	-1.35843e-09	-8.82424e-09	3.06277e-09	-5.76147e-09	-1.75128e-09	7.77889e-10	-9.73389e-10	-7.59374e-09	1.25439e-09	-6.33935e-09
-0.713	-3.48201e-09	8.04205e-10	-2.67781e-09	1.87301e-08	1.16603e-08	3.03904e-08	2.28685e-08	8.75787e-09	3.16264e-08	-1.39467e-08	2.12719e-09	-1.18196e-08	-7.90369e-10	8.26828e-11	-7.07686e-10	-9.64053e-09	3.34610e-09	-6.29444e-09	-1.90924e-09	8.48053e-10	-1.06119e-09	-7.92123e-09	1.30849e-09	-6.61274e-09
-0.688	-3.65751e-09	8.44736e-10	-2.81277e-09	2.09914e-08	1.26523e-08	3.36437e-08	2.54993e-08	9.50486e-09	3.50042e-08	-1.49695e-08	2.28318e-09	-1.26863e-08	-3.56375e-11	3.72814e-12	-3.19094e-11	-1.04570e-08	3.62947e-09	-6.82751e-09	-2.06716e-09	9.18200e-10	-1.14896e-09	-8.23681e-09	1.36062e-09	-6.87619e-09
-0.664	-3.82903e-09	8.84352e-10	-2.94468e-09	2.32754e-08	1.36449e-08	3.69203e-08	2.81533e-08	1.02524e-08	3.84057e-08	-1.59870e-08	2.43838e-09	-1.35486e-08	7.47036e-10	-7.81496e-11	6.68887e-10	-1.12736e-08	3.91290e-09	-7.36067e-09	-2.22505e-09	9.88329e-10	-1.23672e-09	-8.54046e-09	1.41078e-09	-7.12968e-09
-0.639	-3.99658e-09	9.23050e-10	-3.07353e-09	2.55819e-08	1.46383e-08	4.02202e-08	3.08303e-08	1.10005e-08	4.18307e-08	-1.69992e-08	2.59276e-09	-1.44065e-08	1.55763e-09	-1.62948e-10	1.39468e-09	-1.20902e-08	4.19636e-09	-7.89389e-09	-2.38289e-09	1.05844e-09	-1.32445e-09	-8.83218e-09	1.45897e-09	-7.37322e-09
-0.614	-4.16016e-09	9.60830e-10	-3.19933e-09	2.79107e-08	1.56324e-08	4.35431e-08	3.35302e-08	1.17490e-08	4.52792e-08	-1.80061e-08	2.74634e-09	-1.52598e-08	2.39613e-09	-2.50666e-10	2.14547e-09	-1.29070e-08	4.47984e-09	-8.42717e-09	-2.54069e-09	1.12853e-09	-1.41216e-09	-9.11196e-09	1.50518e-09	-7.60678e-09
-0.590	-4.31977e-09	9.97693e-10	-3.32208e-09	3.02618e-08	1.66271e-08	4.68889e-08	3.62528e-08	1.24981e-08	4.87509e-08	-1.90077e-08	2.89910e-09	-1.61086e-08	3.26252e-09	-3.41301e-10	2.92121e-09	-1.37238e-08	4.76335e-09	-8.96047e-09	-2.69845e-09	1.19861e-09	-1.49984e-09	-9.37978e-09	1.54942e-09	-7.83035e-09
-0.565	-4.47541e-09	1.03364e-09	-3.44177e-09	3.26350e-08	1.76226e-08	5.02576e-08	3.89980e-08	1.32478e-08	5.22458e-08	-2.00039e-08	3.05104e-09	-1.69528e-08	4.15676e-09	-4.34850e-10	3.72191e-09	-1.45406e-08	5.04686e-09	-9.49379e-09	-2.85617e-09	1.26867e-09	-1.58751e-09	-9.63562e-09	1.59169e-09	-8.04394e-09
-0.541	-4.62706e-09	1.06867e-09	-3.55840e-09	3.50302e-08	1.86188e-08	5.36490e-08	4.17657e-08	1.39979e-08	5.57636e-08	-2.09946e-08	3.20215e-09	-1.77925e-08	5.07884e-09	-5.31312e-10	4.54753e-09	-1.53575e-08	5.33036e-09	-1.00271e-08	-3.01385e-09	1.33870e-09	-1.67515e-09	-9.87948e-09	1.63197e-09	-8.24751e-09
-0.516	-4.77475e-09	1.10277e-09	-3.67197e-09	3.74474e-08	1.96156e-08	5.70630e-08	4.45557e-08	1.47485e-08	5.93042e-08	-2.19799e-08	3.35243e-09	-1.86275e-08	6.02873e-09	-6.30683e-10	5.39805e-09	-1.61743e-08	5.61386e-09	-1.05604e-08	-3.17149e-09	1.40872e-09	-1.76277e-09	-1.01114e-08	1.67027e-09	-8.44108e-09
-0.492	-4.91845e-09	1.13596e-09	-3.78249e-09	3.98862e-08	2.06132e-08	6.04995e-08	4.73678e-08	1.54997e-08	6.28675e-08	-2.29597e-08	3.50187e-09	-1.94578e-08	7.00642e-09	-7.32962e-10	6.27346e-09	-1.69910e-08	5.89733e-09	-1.10936e-08	-3.32909e-09	1.47873e-09	-1.85036e-09	-1.03312e-08	1.70659e-09	-8.62462e-09
-0.467	-5.05819e-09	1.16824e-09	-3.88995e-09	4.23468e-08	2.16115e-08	6.39582e-08	5.02020e-08	1.62513e-08	6.64533e-08	-2.39339e-08	3.65046e-09	-2.02835e-08	8.01187e-09	-8.38144e-10	7.17372e-09	-1.78076e-08	6.18077e-09	-1.16268e-08	-3.48664e-09	1.54871e-09	-1.93793e-09	-1.05391e-08	1.74092e-09	-8.79813e-09
-0.442	-5.19394e-09	1.19959e-09	-3.99435e-09	4.48288e-08	2.26104e-08	6.74392e-08	5.30580e-08	1.70035e-08	7.00614e-08	-2.49026e-08	3.79821e-09	-2.11044e-08	9.04505e-09	-9.46229e-10	8.09882e-09	-1.86241e-08	6.46417e-09	-1.21599e-08	-3.64415e-09	1.61867e-09	-2.02548e-09	-1.07349e-08	1.77327e-09	-8.96159e-09
-0.418	-5.32572e-09	1.23003e-09	-4.09569e-09	4.73322e-08	2.36101e-08	7.09423e-08	5.59357e-08	1.77561e-08	7.36918e-08	-2.58657e-08	3.94510e-09	-2.19206e-08	1.01060e-08	-1.05721e-09	9.04874e-09	-1.94405e-08	6.74752e-09	-1.26930e-08	-3.80162e-09	1.68862e-09	-2.11301e-09	-1.09186e-08	1.80362e-09	-9.11501e-09
-0.393	-5.45353e-09	1.25954e-09	-4.19398e-09	4.98569e-08	2.46105e-08	7.44674e-08	5.88350e-08	1.85092e-08	7.73442e-08	-2.68231e-08	4.09113e-09	-2.27320e-08	1.11945e-08	-1.17109e-09	1.00234e-08	-2.02567e-08	7.03081e-09	-1.32259e-08	-3.95905e-09	1.75855e-09	-2.20051e-09	-1.10903e-08	1.83199e-09	-9.25835e-09
-0.369	-5.57736e-09	1.28814e-09	-4.28921e-09	5.24028e-08	2.56115e-08	7.80143e-08	6.17557e-08	1.92627e-08	8.10184e-08	-2.77749e-08	4.23629e-09	-2.35386e-08	1.23108e-08	-1.28786e-09	1.10229e-08	-2.10727e-08	7.31403e-09	-1.37586e-08	-4.11643e-09	1.82845e-09	-2.28798e-09	-1.12500e-08	1.85836e-09	-9.39163e-09
-0.344	-5.69722e-09	1.31583e-09	-4.38139e-09	5.49696e-08	2.66133e-08	8.15829e-08	6.46977e-08	2.00168e-08	8.47144e-08	-2.87209e-08	4.38059e-09	-2.43403e-08	1.34546e-08	-1.40753e-09	1.20471e-08	-2.18884e-08	7.59717e-09	-1.42913e-08	-4.27377e-09	1.89834e-09	-2.37543e-09	-1.13976e-08	1.88274e-09	-9.51483e-09
-0.319	-5.81310e-09	1.34259e-09	-4.47051e-09	5.75574e-08	2.76157e-08	8.51731e-08	6.76608e-08	2.07713e-08	8.84320e-08	-2.96612e-08	4.52400e-09	-2.51372e-08	1.46261e-08	-1.53008e-09	1.30960e-08	-2.27039e-08	7.88022e-09	-1.48237e-08	-4.43107e-09	1.96821e-09	-2.46286e-09	-1.15331e-08	1.90512e-09	-9.62793e-09
-0.295	-5.92502e-09	1.36844e-09	-4.55658e-09	6.01659e-08	2.86189e-08	8.87848e-08	7.06448e-08	2.15262e-08	9.21711e-08	-3.05957e-08	4.66654e-09	-2.59292e-08	1.58251e-08	-1.65551e-09	1.41696e-08	-2.35192e-08	8.16317e-09	-1.53560e-08	-4.58832e-09	2.03805e-09	-2.55026e-09	-1.16564e-08	1.92550e-09	-9.73094e-09
-0.270	-6.03297e-09	1.39337e-09	-4.63960e-09	6.27951e-08	2.96227e-08	9.24178e-08	7.36497e-08	2.22816e-08	9.59314e-08	-3.15244e-08	4.80818e-09	-2.67162e-08	1.70516e-08	-1.78382e-09	1.52678e-08	-2.43341e-08	8.44602e-09	-1.58880e-08	-4.74552e-09	2.10788e-09	-2.63764e-09	-1.17677e-08	1.94388e-09	-9.82384e-09
-0.246	-6.13696e-09	1.41739e-09	-4.71957e-09	6.54448e-08	3.06272e-08	9.60721e-08	7.66753e-08	2.30375e-08	9.97128e-08	-3.24473e-08	4.94894e-09	-2.74983e-08	1.83057e-08	-1.91501e-09	1.63906e-08	-2.51486e-08	8.72874e-09	-1.64199e-08	-4.90268e-09	2.17769e-09	-2.72499e-09	-1.18669e-08	1.96026e-09	-9.90661e-09
-0.221	-6.23698e-09	1.44049e-09	-4.79649e-09	6.81150e-08	3.16324e-08	9.97474e-08	7.97214e-08	2.37938e-08	1.03515e-07	-3.33642e-08	5.08880e-09	-2.82754e-08	1.95871e-08	-2.04907e-09	1.75381e-08	-2.59628e-08	9.01134e-09	-1.69515e-08	-5.05979e-09	2.24748e-09	-2.81231e-09	-1.19539e-08	1.97464e-09	-9.97927e-09
-0.197	-6.33304e-09	1.46268e-09	-4.87036e-09	7.08053e-08	3.26383e-08	1.03444e-07	8.27879e-08	2.45506e-08	1.07338e-07	-3.42753e-08	5.22776e-09	-2.90475e-08	2.08961e-08	-2.18600e-09	1.87101e-08	-2.67767e-08	9.29381e-09	-1.74829e-08	-5.21685e-09	2.31724e-09	-2.89961e-09	-1.20288e-08	1.98701e-09	-1.00418e-08
-0.172	-6.42514e-09	1.48395e-09	-4.94119e-09	7.35159e-08	3.36449e-08	1.07161e-07	8.58746e-08	2.53078e-08	1.11182e-07	-3.51804e-08	5.36581e-09	-2.98146e-08	2.22324e-08	-2.32579e-09	1.99066e-08	-2.75901e-08	9.57613e-09	-1.80139e-08	-5.37387e-09	2.38698e-09	-2.98688e-09	-1.20915e-08	1.99737e-09	-1.00942e-08
-0.147	-6.51329e-09	1.50431e-09	-5.00898e-09	7.62464e-08	3.46522e-08	1.10899e-07	8.89813e-08	2.60654e-08	1.15047e-07	-3.60795e-08	5.50294e-09	-3.05766e-08	2.35960e-08	-2.46845e-09	2.11276e-08	-2.84030e-08	9.85829e-09	-1.85447e-08	-5.53083e-09	2.45671e-09	-3.07413e-09	-1.21421e-08	2.00573e-09	-1.01364e-08
-0.123	-6.59748e-09	1.52375e-09	-5.07373e-09	7.89969e-08	3.56601e-08	1.14657e-07	9.21080e-08	2.68234e-08	1.18931e-07	-3.69727e-08	5.63917e-09	-3.13335e-08	2.49870e-08	-2.61396e-09	2.23730e-08	-2.92155e-08	1.01403e-08	-1.90752e-08	-5.68775e-09	2.52641e-09	-3.16135e-09	-1.21805e-08	2.01207e-09	-1.01684e-08
-0.098	-6.67773e-09	1.54229e-09	-5.13544e-09	8.17671e-08	3.66688e-08	1.18436e-07	9.52545e-08	2.75819e-08	1.22836e-07	-3.78598e-08	5.77447e-09	-3.20853e-08	2.64053e-08	-2.76233e-09	2.36429e-08	-3.00275e-08	1.04221e-08	-1.96053e-08	-5.84462e-09	2.59608e-09	-3.24854e-09	-1.22067e-08	2.01640e-09	-1.01903e-08
-0.074	-6.75403e-09	1.55991e-09	-5.19412e-09	8.45570e-08	3.76781e-08	1.22235e-07	9.84206e-08	2.83407e-08	1.26761e-07	-3.87408e-08	5.90885e-09	-3.28320e-08	2.78507e-08	-2.91355e-09	2.49372e-08	-3.08389e-08	1.07038e-08	-2.01351e-08	-6.00144e-09	2.66574e-09	-3.33570e-09	-1.22208e-08	2.01872e-09	-1.02020e-08
-0.049	-6.82640e-09	1.57662e-09	-5.24977e-09	8.73664e-08	3.86881e-08	1.26054e-07	1.01606e-07	2.91000e-08	1.30706e-07	-3.96157e-08	6.04229e-09	-3.35734e-08	2.93234e-08	-3.06761e-09	2.62558e-08	-3.16498e-08	1.09852e-08	-2.06646e-08	-6.15820e-09	2.73537e-09	-3.42283e-09	-1.22226e-08	2.01902e-09	-1.02036e-08
-0.025	-6.89482e-09	1.59243e-09	-5.30240e-09	9.01952e-08	3.96988e-08	1.29894e-07	1.04811e-07	2.98597e-08	1.34671e-07	-4.04845e-08	6.17480e-09	-3.43097e-08	3.08232e-08	-3.22451e-09	2.75987e-08	-3.24601e-08	1.12665e-08	-2.11936e-08	-6.31491e-09	2.80498e-09	-3.50993e-09	-1.22122e-08	2.01731e-09	-1.01949e-08
0.000	-6.95932e-09	1.60732e-09	-5.35199e-09	9.30432e-08	4.07101e-08	1.33753e-07	1.08035e-07	3.06197e-08	1.38655e-07	-4.13471e-08	6.30637e-09	-3.50408e-08	3.23502e-08	-3.38425e-09	2.89659e-08	-3.32698e-08	1.15475e-08	-2.17223e-08	-6.47157e-09	2.87456e-09	-3.59700e-09	-1.21896e-08	2.01357e-09	-1.01760e-08
0.025	-7.01988e-09	1.62131e-09	-5.39857e-09	9.59104e-08	4.17222e-08	1.37633e-07	1.11278e-07	3.13802e-08	1.42659e-07	-4.22036e-08	6.43700e-09	-3.57666e-08	3.39042e-08	-3.54681e-09	3.03574e-08	-3.40789e-08	1.18283e-08	-2.22506e-08	-6.62817e-09	2.94413e-09	-3.68405e-09	-1.21548e-08	2.00782e-09	-1.01469e-08
0.049	-7.07653e-09	1.63439e-09	-5.44213e-09	9.87966e-08	4.27349e-08	1.41531e-07	1.14540e-07	3.21410e-08	1.46681e-07	-4.30538e-08	6.56668e-09	-3.64871e-08	3.54852e-08	-3.71221e-09	3.17730e-08	-3.48873e-08	1.21089e-08	-2.27784e-08	-6.78472e-09	3.01366e-09	-3.77106e-09	-1.21077e-08	2.00004e-09	-1.01076e-08
0.074	-7.12925e-09	1.64657e-09	-5.48268e-09	1.01702e-07	4.37482e-08	1.45450e-07	1.17821e-07	3.29022e-08	1.50723e-07	-4.38978e-08	6.69540e-09	-3.72024e-08	3.70932e-08	-3.88043e-09	3.32128e-08	-3.56950e-08	1.23892e-08	-2.33058e-08	-6.94121e-09	3.08317e-09	-3.85804e-09	-1.20484e-08	1.99024e-09	-1.00581e-08
0.098	-7.17807e-09	1.65784e-09	-5.52022e-09	1.04626e-07	4.47623e-08	1.49388e-07	1.21120e-07	3.36638e-08	1.54784e-07	-4.47355e-08	6.82317e-09	-3.79123e-08	3.87282e-08	-4.05146e-09	3.46767e-08	-3.65020e-08	1.26693e-08	-2.38327e-08	-7.09765e-09	3.15266e-09	-3.94499e-09	-1.19768e-08	1.97842e-09	-9.99836e-09
0.123	-7.22298e-09	1.66822e-09	-5.55476e-09	1.07568e-07	4.57770e-08	1.53345e-07	1.24438e-07	3.44258e-08	1.58864e-07	-4.55669e-08	6.94998e-09	-3.86169e-08	4.03900e-08	-4.22531e-09	3.61647e-08	-3.73083e-08	1.29492e-08	-2.43591e-08	-7.25403e-09	3.22212e-09	-4.03191e-09	-1.18929e-08	1.96457e-09	-9.92836e-09
0.147	-7.26398e-09	1.67769e-09	-5.58630e-09	1.10529e-07	4.67923e-08	1.57321e-07	1.27774e-07	3.51881e-08	1.62962e-07	-4.63919e-08	7.07582e-09	-3.93161e-08	4.20786e-08	-4.40197e-09	3.76767e-08	-3.81137e-08	1.32288e-08	-2.48850e-08	-7.41034e-09	3.29155e-09	-4.11879e-09	-1.17968e-08	1.94869e-09	-9.84812e-09
0.172	-7.30110e-09	1.68626e-09	-5.61484e-09	1.13509e-07	4.78084e-08	1.61317e-07	1.31128e-07	3.59508e-08	1.67079e-07	-4.72106e-08	7.20069e-09	-4.00099e-08	4.37941e-08	-4.58143e-09	3.92127e-08	-3.89184e-08	1.35081e-08	-2.54104e-08	-7.56660e-09	3.36096e-09	-4.20564e-09	-1.16884e-08	1.93078e-09	-9.75762e-09
0.197	-7.33432e-09	1.69393e-09	-5.64039e-09	1.16506e-07	4.88251e-08	1.65331e-07	1.34501e-07	3.67138e-08	1.71214e-07	-4.80229e-08	7.32458e-09	-4.06984e-08	4.55363e-08	-4.76368e-09	4.07726e-08	-3.97223e-08	1.37871e-08	-2.59353e-08	-7.72280e-09	3.43034e-09	-4.29246e-09	-1.15677e-08	1.91084e-09	-9.65686e-09
0.221	-7.36367e-09	1.70071e-09	-5.66296e-09	1.19522e-07	4.98424e-08	1.69364e-07	1.37891e-07	3.74772e-08	1.75368e-07	-4.88288e-08	7.44750e-09	-4.13813e-08	4.73051e-08	-4.94873e-09	4.23564e-08	-4.05253e-08	1.40658e-08	-2.64596e-08	-7.87893e-09	3.49969e-09	-4.37924e-09	-1.14347e-08	1.88887e-09	-9.54584e-09
0.246	-7.38913e-09	1.70659e-09	-5.68254e-09	1.22556e-07	5.08604e-08	1.73416e-07	1.41298e-07	3.82409e-08	1.79539e-07	-4.96283e-08	7.56944e-09	-4.20589e-08	4.91007e-08	-5.13656e-09	4.39641e-08	-4.13275e-08	1.43442e-08	-2.69833e-08	-8.03500e-09	3.56901e-09	-4.46598e-09	-1.12894e-08	1.86487e-09	-9.42453e-09
0.270	-7.41073e-09	1.71158e-09	-5.69915e-09	1.25607e-07	5.18791e-08	1.77486e-07	1.44723e-07	3.90050e-08	1.83728e-07	-5.04213e-08	7.69039e-09	-4.27309e-08	5.09228e-08	-5.32718e-09	4.55956e-08	-4.21288e-08	1.46223e-08	-2.75064e-08	-8.19100e-09	3.63831e-09	-4.55269e-09	-1.11318e-08	1.83883e-09	-9.29295e-09
0.295	-7.42847e-09	1.71568e-09	-5.71279e-09	1.28677e-07	5.28984e-08	1.81575e-07	1.48166e-07	3.97694e-08	1.87935e-07	-5.12078e-08	7.81034e-09	-4.33975e-08	5.27714e-08	-5.52057e-09	4.72508e-08	-4.29291e-08	1.49001e-08	-2.80290e-08	-8.34694e-09	3.70757e-09	-4.63937e-09	-1.09618e-08	1.81076e-09	-9.15107e-09
0.319	-7.44236e-09	1.71888e-09	-5.72347e-09	1.31764e-07	5.39183e-08	1.85682e-07	1.51626e-07	4.05341e-08	1.92160e-07	-5.19878e-08	7.92931e-09	-4.40585e-08	5.46465e-08	-5.71673e-09	4.89298e-08	-4.37285e-08	1.51775e-08	-2.85509e-08	-8.50281e-09	3.77681e-09	-4.72600e-09	-1.07796e-08	1.78065e-09	-8.99890e-09
0.344	-7.45239e-09	1.72120e-09	-5.73119e-09	1.34868e-07	5.49389e-08	1.89807e-07	1.55103e-07	4.12991e-08	1.96402e-07	-5.27612e-08	8.04728e-09	-4.47140e-08	5.65480e-08	-5.91565e-09	5.06324e-08	-4.45269e-08	1.54547e-08	-2.90722e-08	-8.65861e-09	3.84601e-09	-4.81260e-09	-1.05849e-08	1.74850e-09	-8.83643e-09
0.369	-7.45859e-09	1.72263e-09	-5.73596e-09	1.37990e-07	5.59602e-08	1.93950e-07	1.58596e-07	4.20644e-08	2.00661e-07	-5.35281e-08	8.16424e-09	-4.53639e-08	5.84759e-08	-6.11734e-09	5.23586e-08	-4.53243e-08	1.57314e-08	-2.95928e-08	-8.81434e-09	3.91518e-09	-4.89916e-09	-1.03780e-08	1.71431e-09	-8.66365e-09
0.393	-7.46096e-09	1.72318e-09	-5.73778e-09	1.41129e-07	5.69820e-08	1.98111e-07	1.62107e-07	4.28301e-08	2.04937e-07	-5.42884e-08	8.28020e-09	-4.60082e-08	6.04302e-08	-6.32177e-09	5.41084e-08	-4.61206e-08	1.60078e-08	-3.01128e-08	-8.97000e-09	3.98433e-09	-4.98567e-09	-1.01586e-08	1.67808e-09	-8.48056e-09
0.418	-7.45951e-09	1.72285e-09	-5.73666e-09	1.44286e-07	5.80045e-08	2.02290e-07	1.65634e-07	4.35960e-08	2.09230e-07	-5.50421e-08	8.39515e-09	-4.66469e-08	6.24106e-08	-6.52896e-09	5.58817e-08	-4.69159e-08	1.62839e-08	-3.06321e-08	-9.12558e-09	4.05343e-09	-5.07215e-09	-9.92696e-09	1.63981e-09	-8.28715e-09
0.442	-7.45424e-09	1.72163e-09	-5.73261e-09	1.47459e-07	5.90277e-08	2.06486e-07	1.69178e-07	4.43623e-08	2.13540e-07	-5.57891e-08	8.50909e-09	-4.72800e-08	6.44173e-08	-6.73888e-09	5.76784e-08	-4.77102e-08	1.65595e-08	-3.11506e-08	-9.28109e-09	4.12251e-09	-5.15858e-09	-9.68291e-09	1.59950e-09	-8.08341e-09
0.467	-7.44517e-09	1.71953e-09	-5.72564e-09	1.50649e-07	6.00515e-08	2.10700e-07	1.72738e-07	4.51288e-08	2.17867e-07	-5.65295e-08	8.62202e-09	-4.79074e-08	6.64501e-08	-6.95154e-09	5.94986e-08	-4.85033e-08	1.68348e-08	-3.16685e-08	-9.43653e-09	4.19155e-09	-5.24498e-09	-9.42648e-09	1.55714e-09	-7.86934e-09
0.492	-7.43230e-09	1.71656e-09	-5.71574e-09	1.53856e-07	6.10759e-08	2.14932e-07	1.76314e-07	4.58956e-08	2.22210e-07	-5.72631e-08	8.73392e-09	-4.85292e-08	6.85090e-08	-7.16692e-09	6.13421e-08	-4.92953e-08	1.71097e-08	-3.21856e-08	-9.59188e-09	4.26056e-09	-5.33133e-09	-9.15766e-09	1.51273e-09	-7.64493e-09
0.516	-7.41564e-09	1.71271e-09	-5.70293e-09	1.57079e-07	6.21009e-08	2.19180e-07	1.79907e-07	4.66627e-08	2.26569e-07	-5.79901e-08	8.84480e-09	-4.91453e-08	7.05939e-08	-7.38503e-09	6.32089e-08	-5.00861e-08	1.73842e-08	-3.27019e-08	-9.74716e-09	4.32953e-09	-5.41763e-09	-8.87646e-09	1.46628e-09	-7.41018e-09
0.541	-7.39521e-09	1.70800e-09	-5.68721e-09	1.60319e-07	6.31265e-08	2.23445e-07	1.83515e-07	4.74300e-08	2.30945e-07	-5.87104e-08	8.95465e-09	-4.97557e-08	7.27048e-08	-7.60586e-09	6.50989e-08	-5.08758e-08	1.76583e-08	-3.32175e-08	-9.90236e-09	4.39846e-09	-5.50389e-09	-8.58286e-09	1.41778e-09	-7.16508e-09
0.565	-7.37100e-09	1.70240e-09	-5.66860e-09	1.63575e-07	6.41528e-08	2.27728e-07	1.87139e-07	4.81976e-08	2.35336e-07	-5.94238e-08	9.06348e-09	-5.03604e-08	7.48415e-08	-7.82939e-09	6.70122e-08	-5.16642e-08	1.79319e-08	-3.37323e-08	-1.00575e-08	4.46736e-09	-5.59011e-09	-8.27686e-09	1.36724e-09	-6.90963e-09
0.590	-7.34304e-09	1.69595e-09	-5.64709e-09	1.66848e-07	6.51797e-08	2.32027e-07	1.90778e-07	4.89655e-08	2.39743e-07	-6.01306e-08	9.17127e-09	-5.09593e-08	7.70041e-08	-8.05562e-09	6.89485e-08	-5.24514e-08	1.82052e-08	-3.42463e-08	-1.02125e-08	4.53622e-09	-5.67627e-09	-7.95846e-09	1.31464e-09	-6.64382e-09
0.614	-7.31133e-09	1.68862e-09	-5.62271e-09	1.70136e-07	6.62072e-08	2.36343e-07	1.94433e-07	4.97336e-08	2.44166e-07	-6.08305e-08	9.27802e-09	-5.15525e-08	7.91925e-08	-8.28456e-09	7.09080e-08	-5.32374e-08	1.84780e-08	-3.47594e-08	-1.03674e-08	4.60505e-09	-5.76239e-09	-7.62763e-09	1.25999e-09	-6.36764e-09
0.639	-7.27588e-09	1.68043e-09	-5.59544e-09	1.73441e-07	6.72353e-08	2.40676e-07	1.98103e-07	5.05020e-08	2.48605e-07	-6.15236e-08	9.38373e-09	-5.21399e-08	8.14066e-08	-8.51618e-09	7.28904e-08	-5.40220e-08	1.87503e-08	-3.52717e-08	-1.05223e-08	4.67383e-09	-5.84847e-09	-7.28439e-09	1.20329e-09	-6.08110e-09
0.664	-7.23670e-09	1.67139e-09	-5.56531e-09	1.76761e-07	6.82640e-08	2.45025e-07	2.01788e-07	5.12706e-08	2.53059e-07	-6.22099e-08	9.48841e-09	-5.27215e-08	8.36463e-08	-8.75048e-09	7.48958e-08	-5.48054e-08	1.90222e-08	-3.57832e-08	-1.06771e-08	4.74257e-09	-5.93449e-09	-6.92872e-09	1.14454e-09	-5.78418e-09
0.688	-7.19380e-09	1.66148e-09	-5.53232e-09	1.80097e-07	6.92933e-08	2.49390e-07	2.05489e-07	5.20395e-08	2.57528e-07	-6.28893e-08	9.59203e-09	-5.32972e-08	8.59116e-08	-8.98746e-09	7.69241e-08	-5.55874e-08	1.92936e-08	-3.62938e-08	-1.08317e-08	4.81128e-09	-6.02046e-09	-6.56062e-09	1.08373e-09	-5.47688e-09
0.713	-7.14719e-09	1.65071e-09	-5.49648e-09	1.83449e-07	7.03232e-08	2.53772e-07	2.09204e-07	5.28086e-08	2.62012e-07	-6.35618e-08	9.69461e-09	-5.38672e-08	8.82024e-08	-9.22710e-09	7.89753e-08	-5.63681e-08	1.95646e-08	-3.68035e-08	-1.09863e-08	4.87994e-09	-6.10637e-09	-6.18008e-09	1.02087e-09	-5.15921e-09
0.737	-7.09688e-09	1.63909e-09	-5.45779e-09	1.86816e-07	7.13537e-08	2.58169e-07	2.12934e-07	5.35779e-08	2.66511e-07	-6.42274e-08	9.79613e-09	-5.44313e-08	9.05186e-08	-9.46941e-09	8.10492e-08	-5.71473e-08	1.98350e-08	-3.73123e-08	-1.11408e-08	4.94856e-09	-6.19224e-09	-5.78710e-09	9.55958e-10	-4.83114e-09
0.762	-7.04289e-09	1.62662e-09	-5.41627e-09	1.90198e-07	7.23848e-08	2.62583e-07	2.16678e-07	5.43474e-08	2.71025e-07	-6.48862e-08	9.89660e-09	-5.49896e-08	9.28602e-08	-9.71437e-09	8.31458e-08	-5.79252e-08	2.01050e-08	-3.78202e-08	-1.12952e-08	5.01714e-09	-6.27805e-09	-5.38167e-09	8.88986e-10	-4.49269e-09
0.786	-6.98523e-09	1.61331e-09	-5.37192e-09	1.93596e-07	7.34164e-08	2.67012e-07	2.20437e-07	5.51171e-08	2.75554e-07	-6.55380e-08	9.99602e-09	-5.55419e-08	9.52271e-08	-9.96198e-09	8.52651e-08	-5.87016e-08	2.03745e-08	-3.83271e-08	-1.14495e-08	5.08567e-09	-6.36381e-09	-4.96379e-09	8.19958e-10	-4.14383e-09
0.811	-6.92390e-09	1.59914e-09	-5.32476e-09	1.97008e-07	7.44487e-08	2.71457e-07	2.24210e-07	5.58871e-08	2.80097e-07	-6.61828e-08	1.00944e-08	-5.60884e-08	9.76193e-08	-1.02122e-08	8.74070e-08	-5.94766e-08	2.06435e-08	-3.88331e-08	-1.16037e-08	5.15416e-09	-6.44951e-09	-4.53345e-09	7.48871e-10	-3.78458e-09
0.836	-6.85892e-09	1.58413e-09	-5.27478e-09	2.00436e-07	7.54815e-08	2.75917e-07	2.27997e-07	5.66572e-08	2.84654e-07	-6.68207e-08	1.01917e-08	-5.66290e-08	1.00037e-07	-1.04651e-08	8.95714e-08	-6.02500e-08	2.09120e-08	-3.93381e-08	-1.17577e-08	5.22260e-09	-6.53515e-09	-4.09066e-09	6.75726e-10	-3.41493e-09
0.860	-6.79030e-09	1.56828e-09	-5.22201e-09	2.03878e-07	7.65149e-08	2.80393e-07	2.31798e-07	5.74275e-08	2.89225e-07	-6.74515e-08	1.02879e-08	-5.71636e-08	1.02479e-07	-1.07206e-08	9.17583e-08	-6.10220e-08	2.11799e-08	-3.98421e-08	-1.19117e-08	5.29099e-09	-6.62073e-09	-3.63539e-09	6.00522e-10	-3.03487e-09
0.885	-6.71805e-09	1.55160e-09	-5.16645e-09	2.07335e-07	7.75489e-08	2.84884e-07	2.35613e-07	5.81980e-08	2.93811e-07	-6.80754e-08	1.03830e-08	-5.76924e-08	1.04946e-07	-1.09787e-08	9.39676e-08	-6.17924e-08	2.14473e-08	-4.03451e-08	-1.20656e-08	5.35934e-09	-6.70626e-09	-3.16765e-09	5.23258e-10	-2.64440e-09
0.909	-6.64218e-09	1.53408e-09	-5.10810e-09	2.10807e-07	7.85834e-08	2.89391e-07	2.39441e-07	5.89687e-08	2.98410e-07	-6.86922e-08	1.04771e-08	-5.82151e-08	1.07439e-07	-1.12395e-08	9.61992e-08	-6.25613e-08	2.17142e-08	-4.08472e-08	-1.22194e-08	5.42764e-09	-6.79172e-09	-2.68744e-09	4.43933e-10	-2.24351e-09
0.934	-6.56271e-09	1.51572e-09	-5.04699e-09	2.14293e-07	7.96185e-08	2.93912e-07	2.43283e-07	5.97396e-08	3.03023e-07	-6.93020e-08	1.05701e-08	-5.87319e-08	1.09956e-07	-1.15028e-08	9.84531e-08	-6.33286e-08	2.19805e-08	-4.13481e-08	-1.23730e-08	5.49589e-09	-6.87712e-09	-2.19476e-09	3.62547e-10	-1.83221e-09
0.958	-6.47965e-09	1.49654e-09	-4.98311e-09	2.17794e-07	8.06541e-08	2.98448e-07	2.47138e-07	6.05107e-08	3.07649e-07	-6.99048e-08	1.06621e-08	-5.92427e-08	1.12498e-07	-1.17687e-08	1.00729e-07	-6.40943e-08	2.22462e-08	-4.18481e-08	-1.25265e-08	5.56408e-09	-6.96246e-09	-1.68958e-09	2.79099e-10	-1.41049e-09
0.983	-6.39301e-09	1.47653e-09	-4.91648e-09	2.21308e-07	8.16903e-08	3.02999e-07	2.51007e-07	6.12819e-08	3.12289e-07	-7.05005e-08	1.07529e-08	-5.97475e-08	1.15065e-07	-1.20372e-08	1.03027e-07	-6.48584e-08	2.25114e-08	-4.23469e-08	-1.26800e-08	5.63223e-09	-7.04773e-09	-1.17193e-09	1.93588e-10	-9.78339e-10
1.008	-6.30281e-09	1.45569e-09	-4.84711e-09	2.24837e-07	8.27271e-08	3.07564e-07	2.54889e-07	6.20532e-08	3.16942e-07	-7.10890e-08	1.08427e-08	-6.02464e-08	1.17656e-07	-1.23083e-08	1.05348e-07	-6.56207e-08	2.27761e-08	-4.28447e-08	-1.28333e-08	5.70032e-09	-7.13294e-09	-6.41780e-10	1.06014e-10	-5.35766e-10
1.032	-6.20905e-09	1.43404e-09	-4.77501e-09	2.28380e-07	8.37644e-08	3.12144e-07	2.58783e-07	6.28247e-08	3.21608e-07	-7.16705e-08	1.09314e-08	-6.07391e-08	1.20272e-07	-1.25820e-08	1.07690e-07	-6.63815e-08	2.30401e-08	-4.33414e-08	-1.29864e-08	5.76836e-09	-7.21808e-09	-9.91408e-11	1.63769e-11	-8.27640e-11
1.057	-6.11175e-09	1.41157e-09	-4.70019e-09	2.31936e-07	8.48022e-08	3.16738e-07	2.62690e-07	6.35964e-08	3.26287e-07	-7.22449e-08	1.10190e-08	-6.12259e-08	1.22912e-07	-1.28582e-08	1.10054e-07	-6.71405e-08	2.33035e-08	-4.38369e-08	-1.31395e-08	5.83635e-09	-7.30315e-09	4.55994e-10	-7.53247e-11	3.80670e-10
1.081	-6.01093e-09	1.38828e-09	-4.62265e-09	2.35506e-07	8.58406e-08	3.21347e-07	2.66610e-07	6.43682e-08	3.30979e-07	-7.28121e-08	1.11055e-08	-6.17066e-08	1.25577e-07	-1.31370e-08	1.12440e-07	-6.78978e-08	2.35664e-08	-4.43314e-08	-1.32924e-08	5.90428e-09	-7.38815e-09	1.02363e-09	-1.69091e-10	8.54537e-10
1.106	-5.90660e-09	1.36419e-09	-4.54241e-09	2.39090e-07	8.68795e-08	3.25969e-07	2.70543e-07	6.51401e-08	3.35683e-07	-7.33722e-08	1.11909e-08	-6.21813e-08	1.28266e-07	-1.34183e-08	1.14848e-07	-6.86533e-08	2.38286e-08	-4.48247e-08	-1.34452e-08	5.97215e-09	-7.47308e-09	1.60376e-09	-2.64922e-10	1.33884e-09
1.130	-5.79876e-09	1.33928e-09	-4.45948e-09	2.42687e-07	8.79189e-08	3.30606e-07	2.74488e-07	6.59122e-08	3.40400e-07	-7.39251e-08	1.12752e-08	-6.26498e-08	1.30980e-07	-1.37022e-08	1.17278e-07	-6.94070e-08	2.40902e-08	-4.53168e-08	-1.35979e-08	6.03996e-09	-7.55793e-09	2.19640e-09	-3.62819e-10	1.83358e-09
1.155	-5.68745e-09	1.31357e-09	-4.37388e-09	2.46297e-07	8.89588e-08	3.35256e-07	2.78445e-07	6.66844e-08	3.45129e-07	-7.44708e-08	1.13585e-08	-6.31123e-08	1.33718e-07	-1.39886e-08	1.19729e-07	-7.01590e-08	2.43512e-08	-4.58078e-08	-1.37504e-08	6.10771e-09	-7.64271e-09	2.80155e-09	-4.62782e-10	2.33877e-09
1.180	-5.57266e-09	1.28706e-09	-4.28560e-09	2.49921e-07	8.99993e-08	3.39920e-07	2.82414e-07	6.74566e-08	3.49870e-07	-7.50093e-08	1.14406e-08	-6.35687e-08	1.36479e-07	-1.42775e-08	1.22202e-07	-7.09091e-08	2.46116e-08	-4.62976e-08	-1.39028e-08	6.17541e-09	-7.72742e-09	3.41920e-09	-5.64811e-10	2.85439e-09
1.204	-5.45441e-09	1.25975e-09	-4.19466e-09	2.53557e-07	9.10403e-08	3.44597e-07	2.86394e-07	6.82290e-08	3.54623e-07	-7.55407e-08	1.15217e-08	-6.40190e-08	1.39265e-07	-1.45689e-08	1.24696e-07	-7.16574e-08	2.48713e-08	-4.67861e-08	-1.40551e-08	6.24304e-09	-7.81205e-09	4.04937e-09	-6.68906e-10	3.38046e-09
1.229	-5.33272e-09	1.23164e-09	-4.10108e-09	2.57207e-07	9.20817e-08	3.49288e-07	2.90387e-07	6.90015e-08	3.59389e-07	-7.60648e-08	1.16016e-08	-6.44632e-08	1.42075e-07	-1.48628e-08	1.27212e-07	-7.24038e-08	2.51304e-08	-4.72735e-08	-1.42072e-08	6.31061e-09	-7.89660e-09	4.69205e-09	-7.75069e-10	3.91698e-09
1.253	-5.20761e-09	1.20275e-09	-4.00486e-09	2.60869e-07	9.31237e-08	3.53993e-07	2.94391e-07	6.97741e-08	3.64165e-07	-7.65817e-08	1.16804e-08	-6.49013e-08	1.44908e-07	-1.51592e-08	1.29749e-07	-7.31483e-08	2.53888e-08	-4.77596e-08	-1.43592e-08	6.37811e-09	-7.98107e-09	5.34724e-09	-8.83299e-10	4.46394e-09
1.278	-5.07908e-09	1.17306e-09	-3.90602e-09	2.64544e-07	9.41662e-08	3.58710e-07	2.98407e-07	7.05468e-08	3.68954e-07	-7.70913e-08	1.17582e-08	-6.53332e-08	1.47765e-07	-1.54582e-08	1.32307e-07	-7.38909e-08	2.56465e-08	-4.82444e-08	-1.45110e-08	6.44555e-09	-8.06546e-09	6.01495e-09	-9.93596e-10	5.02135e-09
1.303	-4.94715e-09	1.14259e-09	-3.80456e-09	2.68231e-07	9.52091e-08	3.63441e-07	3.02434e-07	7.13196e-08	3.73754e-07	-7.75937e-08	1.18348e-08	-6.57589e-08	1.50646e-07	-1.57595e-08	1.34887e-07	-7.46316e-08	2.59036e-08	-4.87280e-08	-1.46627e-08	6.51292e-09	-8.14976e-09	6.69517e-09	-1.10596e-09	5.58921e-09
1.327	-4.81185e-09	1.11134e-09	-3.70050e-09	2.71931e-07	9.62526e-08	3.68184e-07	3.06472e-07	7.20924e-08	3.78565e-07	-7.80889e-08	1.19103e-08	-6.61785e-08	1.53551e-07	-1.60634e-08	1.37487e-07	-7.53703e-08	2.61600e-08	-4.92103e-08	-1.48142e-08	6.58023e-09	-8.23398e-09	7.38792e-09	-1.22039e-09	6.16752e-09
1.352	-4.67317e-09	1.07931e-09	-3.59386e-09	2.75643e-07	9.72965e-08	3.72940e-07	3.10521e-07	7.28653e-08	3.83387e-07	-7.85767e-08	1.19847e-08	-6.65920e-08	1.56479e-07	-1.63697e-08	1.40109e-07	-7.61070e-08	2.64157e-08	-4.96913e-08	-1.49656e-08	6.64747e-09	-8.31812e-09	8.09318e-09	-1.33689e-09	6.75629e-09
1.376	-4.53114e-09	1.04651e-09	-3.48463e-09	2.79368e-07	9.83409e-08	3.77709e-07	3.14581e-07	7.36383e-08	3.88220e-07	-7.90573e-08	1.20580e-08	-6.69993e-08	1.59430e-07	-1.66784e-08	1.42752e-07	-7.68417e-08	2.66707e-08	-5.01710e-08	-1.51168e-08	6.71463e-09	-8.40216e-09	8.81096e-09	-1.45546e-09	7.35550e-09
1.401	-4.38577e-09	1.01294e-09	-3.37284e-09	2.83104e-07	9.93858e-08	3.82490e-07	3.18652e-07	7.44113e-08	3.93064e-07	-7.95305e-08	1.21302e-08	-6.74003e-08	1.62405e-07	-1.69896e-08	1.45415e-07	-7.75744e-08	2.69250e-08	-5.06494e-08	-1.52678e-08	6.78173e-09	-8.48612e-09	9.54127e-09	-1.57610e-09	7.96517e-09
1.425	-4.23708e-09	9.78596e-10	-3.25849e-09	2.86853e-07	1.00431e-07	3.87284e-07	3.22734e-07	7.51844e-08	3.97918e-07	-7.99965e-08	1.22013e-08	-6.77952e-08	1.65403e-07	-1.73033e-08	1.48100e-07	-7.83050e-08	2.71786e-08	-5.11264e-08	-1.54187e-08	6.84875e-09	-8.56998e-09	1.02841e-08	-1.69881e-09	8.58529e-09
1.450	-4.08509e-09	9.43491e-10	-3.14160e-09	2.90613e-07	1.01477e-07	3.92090e-07	3.26826e-07	7.59575e-08	4.02783e-07	-8.04551e-08	1.22712e-08	-6.81839e-08	1.68424e-07	-1.76193e-08	1.50805e-07	-7.90335e-08	2.74314e-08	-5.16021e-08	-1.55694e-08	6.91569e-09	-8.65376e-09	1.10394e-08	-1.82358e-09	9.21586e-09
1.475	-3.92981e-09	9.07627e-10	-3.02218e-09	2.94384e-07	1.02523e-07	3.96908e-07	3.30928e-07	7.67307e-08	4.07659e-07	-8.09064e-08	1.23401e-08	-6.85664e-08	1.71468e-07	-1.79378e-08	1.53531e-07	-7.97599e-08	2.76836e-08	-5.20763e-08	-1.57200e-08	6.98256e-09	-8.73743e-09	1.18073e-08	-1.95042e-09	9.85689e-09
1.499	-3.77125e-09	8.71006e-10	-2.90024e-09	2.98168e-07	1.03570e-07	4.01738e-07	3.35040e-07	7.75039e-08	4.12544e-07	-8.13504e-08	1.24078e-08	-6.89427e-08	1.74535e-07	-1.82587e-08	1.56277e-07	-8.04842e-08	2.79350e-08	-5.25492e-08	-1.58704e-08	7.04936e-09	-8.82101e-09	1.25877e-08	-2.07933e-09	1.05084e-08
1.524	-3.60943e-09	8.33634e-10	-2.77580e-09	3.01962e-07	1.04617e-07	4.06579e-07	3.39163e-07	7.82771e-08	4.17440e-07	-8.17871e-08	1.24744e-08	-6.93127e-08	1.77626e-07	-1.85819e-08	1.59044e-07	-8.12063e-08	2.81856e-08	-5.30207e-08	-1.60206e-08	7.11607e-09	-8.90450e-09	1.33806e-08	-2.21031e-09	1.11703e-08
1.548	-3.44438e-09	7.95512e-10	-2.64886e-09	3.05768e-07	1.05665e-07	4.11433e-07	3.43295e-07	7.90504e-08	4.22345e-07	-8.22163e-08	1.25398e-08	-6.96765e-08	1.80738e-07	-1.89076e-08	1.61831e-07	-8.19263e-08	2.84355e-08	-5.34908e-08	-1.61706e-08	7.18271e-09	-8.98788e-09	1.41860e-08	-2.34336e-09	1.18427e-08
1.573	-3.27610e-09	7.56646e-10	-2.51945e-09	3.09586e-07	1.06713e-07	4.16298e-07	3.47437e-07	7.98236e-08	4.27261e-07	-8.26382e-08	1.26042e-08	-7.00341e-08	1.83874e-07	-1.92356e-08	1.64638e-07	-8.26441e-08	2.86846e-08	-5.39595e-08	-1.63204e-08	7.24926e-09	-9.07116e-09	1.50040e-08	-2.47847e-09	1.25255e-08
1.597	-3.10461e-09	7.17039e-10	-2.38757e-09	3.13414e-07	1.07761e-07	4.21175e-07	3.51589e-07	8.05969e-08	4.32186e-07	-8.30528e-08	1.26674e-08	-7.03854e-08	1.87032e-07	-1.95660e-08	1.67466e-07	-8.33597e-08	2.89330e-08	-5.44267e-08	-1.64701e-08	7.31574e-09	-9.15434e-09	1.58345e-08	-2.61566e-09	1.32188e-08
1.622	-2.92992e-09	6.76694e-10	-2.25323e-09	3.17253e-07	1.08810e-07	4.26063e-07	3.55750e-07	8.13702e-08	4.37120e-07	-8.34600e-08	1.27295e-08	-7.07304e-08	1.90213e-07	-1.98987e-08	1.70314e-07	-8.40730e-08	2.91806e-08	-5.48924e-08	-1.66195e-08	7.38212e-09	-9.23741e-09	1.66774e-08	-2.75491e-09	1.39225e-08
1.647	-2.75207e-09	6.35617e-10	-2.11645e-09	3.21103e-07	1.09859e-07	4.30962e-07	3.59920e-07	8.21434e-08	4.42064e-07	-8.38597e-08	1.27905e-08	-7.10692e-08	1.93416e-07	-2.02338e-08	1.73182e-07	-8.47841e-08	2.94274e-08	-5.53567e-08	-1.67688e-08	7.44843e-09	-9.32038e-09	1.75329e-08	-2.89623e-09	1.46367e-08
1.671	-2.57105e-09	5.93810e-10	-1.97724e-09	3.24964e-07	1.10909e-07	4.35872e-07	3.64100e-07	8.29167e-08	4.47017e-07	-8.42521e-08	1.28503e-08	-7.14018e-08	1.96641e-07	-2.05712e-08	1.76070e-07	-8.54929e-08	2.96734e-08	-5.58195e-08	-1.69179e-08	7.51464e-09	-9.40323e-09	1.84010e-08	-3.03961e-09	1.53613e-08
1.696	-2.38690e-09	5.51278e-10	-1.83562e-09	3.28835e-07	1.11959e-07	4.40794e-07	3.68289e-07	8.36899e-08	4.51979e-07	-8.46371e-08	1.29091e-08	-7.17281e-08	1.99889e-07	-2.09110e-08	1.78978e-07	-8.61994e-08	2.99186e-08	-5.62808e-08	-1.70667e-08	7.58077e-09	-9.48598e-09	1.92815e-08	-3.18507e-09	1.60964e-08
1.720	-2.19962e-09	5.08024e-10	-1.69160e-09	3.32716e-07	1.13009e-07	4.45726e-07	3.72486e-07	8.44632e-08	4.56950e-07	-8.50147e-08	1.29667e-08	-7.20480e-08	2.03159e-07	-2.12530e-08	1.81906e-07	-8.69035e-08	3.01630e-08	-5.67405e-08	-1.72154e-08	7.64680e-09	-9.56861e-09	2.01745e-08	-3.33258e-09	1.68419e-08
1.745	-2.00924e-09	4.64053e-10	-1.54519e-09	3.36608e-07	1.14060e-07	4.50668e-07	3.76693e-07	8.52363e-08	4.61929e-07	-8.53849e-08	1.30231e-08	-7.23618e-08	2.06451e-07	-2.15974e-08	1.84853e-07	-8.76053e-08	3.04066e-08	-5.71987e-08	-1.73639e-08	7.71275e-09	-9.65113e-09	2.10801e-08	-3.48217e-09	1.75979e-08
1.769	-1.81577e-09	4.19369e-10	-1.39640e-09	3.40510e-07	1.15111e-07	4.55622e-07	3.80908e-07	8.60095e-08	4.66917e-07	-8.57476e-08	1.30784e-08	-7.26692e-08	2.09764e-07	-2.19441e-08	1.87820e-07	-8.83048e-08	3.06494e-08	-5.76554e-08	-1.75121e-08	7.77860e-09	-9.73353e-09	2.19981e-08	-3.63382e-09	1.83643e-08
1.794	-1.61922e-09	3.73975e-10	-1.24525e-09	3.44423e-07	1.16163e-07	4.60586e-07	3.85131e-07	8.67826e-08	4.71914e-07	-8.61030e-08	1.31326e-08	-7.29703e-08	2.13100e-07	-2.22930e-08	1.90807e-07	-8.90018e-08	3.08913e-08	-5.81105e-08	-1.76602e-08	7.84436e-09	-9.81581e-09	2.29287e-08	-3.78754e-09	1.91411e-08
1.819	-1.41963e-09	3.27876e-10	-1.09175e-09	3.48345e-07	1.17215e-07	4.65560e-07	3.89363e-07	8.75557e-08	4.76919e-07	-8.64509e-08	1.31857e-08	-7.32652e-08	2.16457e-07	-2.26442e-08	1.93813e-07	-8.96965e-08	3.11324e-08	-5.85641e-08	-1.78080e-08	7.91002e-09	-9.89797e-09	2.38717e-08	-3.94332e-09	1.99284e-08
1.843	-1.21699e-09	2.81077e-10	-9.35917e-10	3.52277e-07	1.18267e-07	4.70544e-07	3.93603e-07	8.83287e-08	4.81932e-07	-8.67914e-08	1.32376e-08	-7.35537e-08	2.19836e-07	-2.29977e-08	1.96839e-07	-9.03887e-08	3.13726e-08	-5.90160e-08	-1.79556e-08	7.97558e-09	-9.98001e-09	2.48273e-08	-4.10117e-09	2.07261e-08
1.868	-1.01134e-09	2.33580e-10	-7.77764e-10	3.56218e-07	1.19320e-07	4.75538e-07	3.97852e-07	8.91016e-08	4.86953e-07	-8.71244e-08	1.32884e-08	-7.38360e-08	2.23237e-07	-2.33535e-08	1.99884e-07	-9.10784e-08	3.16121e-08	-5.94663e-08	-1.81030e-08	8.04104e-09	-1.00619e-08	2.57954e-08	-4.26108e-09	2.15343e-08
1.892	-8.02695e-10	1.85390e-10	-6.17305e-10	3.60169e-07	1.20373e-07	4.80542e-07	4.02108e-07	8.98745e-08	4.91982e-07	-8.74500e-08	1.33381e-08	-7.41119e-08	2.26659e-07	-2.37115e-08	2.02948e-07	-9.17657e-08	3.18506e-08	-5.99151e-08	-1.82501e-08	8.10640e-09	-1.01437e-08	2.67759e-08	-4.42305e-09	2.23528e-08
1.917	-5.91065e-10	1.36512e-10	-4.54553e-10	3.64130e-07	1.21426e-07	4.85556e-07	4.06372e-07	9.06473e-08	4.97019e-07	-8.77681e-08	1.33866e-08	-7.43815e-08	2.30102e-07	-2.40717e-08	2.06031e-07	-9.24504e-08	3.20883e-08	-6.03622e-08	-1.83970e-08	8.17166e-09	-1.02254e-08	2.77689e-08	-4.58709e-09	2.31818e-08
1.942	-3.76472e-10	8.69498e-11	-2.89522e-10	3.68100e-07	1.22480e-07	4.90580e-07	4.10643e-07	9.14201e-08	5.02063e-07	-8.80789e-08	1.34340e-08	-7.46448e-08	2.33567e-07	-2.44341e-08	2.09133e-07	-9.31327e-08	3.23251e-08	-6.08076e-08	-1.85437e-08	8.23682e-09	-1.03069e-08	2.87744e-08	-4.75318e-09	2.40213e-08
1.966	-1.58934e-10	3.67074e-11	-1.22227e-10	3.72079e-07	1.23534e-07	4.95613e-07	4.14922e-07	9.21927e-08	5.07115e-07	-8.83821e-08	1.34803e-08	-7.49018e-08	2.37053e-07	-2.47988e-08	2.12254e-07	-9.38124e-08	3.25610e-08	-6.12514e-08	-1.86902e-08	8.30186e-09	-1.03883e-08	2.97924e-08	-4.92134e-09	2.48711e-08
1.991	6.15297e-11	-1.42109e-11	4.73188e-11	3.76068e-07	1.24589e-07	5.00656e-07	4.19209e-07	9.29653e-08	5.12174e-07	-8.86779e-08	1.35254e-08	-7.51525e-08	2.40560e-07	-2.51656e-08	2.15394e-07	-9.44895e-08	3.27960e-08	-6.16935e-08	-1.88364e-08	8.36680e-09	-1.04696e-08	3.08229e-08	-5.09157e-09	2.57313e-08
2.015	2.84901e-10	-6.58007e-11	2.19100e-10	3.80065e-07	1.25643e-07	5.05708e-07	4.23503e-07	9.37377e-08	5.17241e-07	-8.89662e-08	1.35694e-08	-7.53969e-08	2.44087e-07	-2.55347e-08	2.18553e-07	-9.51641e-08	3.30301e-08	-6.21340e-08	-1.89823e-08	8.43163e-09	-1.05507e-08	3.18658e-08	-5.26385e-09	2.66020e-08
2.040	5.11161e-10	-1.18058e-10	3.93104e-10	3.84071e-07	1.26698e-07	5.10769e-07	4.27804e-07	9.45101e-08	5.22314e-07	-8.92471e-08	1.36122e-08	-7.56349e-08	2.47636e-07	-2.59059e-08	2.21730e-07	-9.58361e-08	3.32634e-08	-6.25727e-08	-1.91280e-08	8.49635e-09	-1.06317e-08	3.29212e-08	-5.43819e-09	2.74831e-08
2.064	7.40292e-10	-1.70978e-10	5.69314e-10	3.88086e-07	1.27754e-07	5.15839e-07	4.32112e-07	9.52823e-08	5.27394e-07	-8.95205e-08	1.36539e-08	-7.58666e-08	2.51205e-07	-2.62793e-08	2.24926e-07	-9.65054e-08	3.34957e-08	-6.30097e-08	-1.92735e-08	8.56096e-09	-1.07125e-08	3.39891e-08	-5.61459e-09	2.83745e-08
2.089	9.72273e-10	-2.24556e-10	7.47717e-10	3.92109e-07	1.28809e-07	5.20918e-07	4.36427e-07	9.60545e-08	5.32481e-07	-8.97865e-08	1.36945e-08	-7.60920e-08	2.54795e-07	-2.66549e-08	2.28140e-07	-9.71721e-08	3.37271e-08	-6.34450e-08	-1.94187e-08	8.62545e-09	-1.07932e-08	3.50694e-08	-5.79304e-09	2.92764e-08
2.114	1.20709e-09	-2.78788e-10	9.28298e-10	3.96141e-07	1.29865e-07	5.26006e-07	4.40748e-07	9.68265e-08	5.37575e-07	-9.00450e-08	1.37339e-08	-7.63111e-08	2.58406e-07	-2.70326e-08	2.31373e-07	-9.78361e-08	3.39576e-08	-6.38786e-08	-1.95636e-08	8.68983e-09	-1.08738e-08	3.61622e-08	-5.97356e-09	3.01887e-08
2.138	1.44471e-09	-3.33671e-10	1.11104e-09	4.00181e-07	1.30921e-07	5.31103e-07	4.45077e-07	9.75984e-08	5.42675e-07	-9.02960e-08	1.37722e-08	-7.65238e-08	2.62037e-07	-2.74124e-08	2.34624e-07	-9.84974e-08	3.41871e-08	-6.43103e-08	-1.97083e-08	8.75408e-09	-1.09542e-08	3.72674e-08	-6.15612e-09	3.11113e-08
2.163	1.68513e-09	-3.89198e-10	1.29594e-09	4.04230e-07	1.31978e-07	5.36208e-07	4.49411e-07	9.83701e-08	5.47781e-07	-9.05396e-08	1.38093e-08	-7.67302e-08	2.65688e-07	-2.77944e-08	2.37894e-07	-9.91561e-08	3.44157e-08	-6.47404e-08	-1.98526e-08	8.81822e-09	-1.10344e-08	3.83851e-08	-6.34075e-09	3.20443e-08
2.187	1.92833e-09	-4.45366e-10	1.48296e-09	4.08287e-07	1.33034e-07	5.41321e-07	4.53752e-07	9.91418e-08	5.52894e-07	-9.07757e-08	1.38453e-08	-7.69303e-08	2.69359e-07	-2.81785e-08	2.41181e-07	-9.98120e-08	3.46434e-08	-6.51686e-08	-1.99968e-08	8.88223e-09	-1.11145e-08	3.95152e-08	-6.52743e-09	3.29878e-08
2.212	2.17428e-09	-5.02171e-10	1.67211e-09	4.12351e-07	1.34091e-07	5.46443e-07	4.58099e-07	9.99132e-08	5.58013e-07	-9.10043e-08	1.38802e-08	-7.71241e-08	2.73051e-07	-2.85647e-08	2.44486e-07	-1.00465e-07	3.48701e-08	-6.55951e-08	-2.01406e-08	8.94613e-09	-1.11945e-08	4.06577e-08	-6.71616e-09	3.39416e-08
2.236	2.42297e-09	-5.59608e-10	1.86336e-09	4.16424e-07	1.35149e-07	5.51573e-07	4.62453e-07	1.00685e-07	5.63137e-07	-9.12254e-08	1.39139e-08	-7.73115e-08	2.76763e-07	-2.89529e-08	2.47810e-07	-1.01116e-07	3.50958e-08	-6.60197e-08	-2.02842e-08	9.00989e-09	-1.12743e-08	4.18127e-08	-6.90694e-09	3.49057e-08
2.261	2.67437e-09	-6.17671e-10	2.05670e-09	4.20504e-07	1.36206e-07	5.56710e-07	4.66812e-07	1.01456e-07	5.68268e-07	-9.14391e-08	1.39465e-08	-7.74926e-08	2.80494e-07	-2.93433e-08	2.51151e-07	-1.01763e-07	3.53206e-08	-6.64426e-08	-2.04274e-08	9.07353e-09	-1.13539e-08	4.29800e-08	-7.09977e-09	3.58802e-08
2.286	2.92847e-09	-6.76358e-10	2.25211e-09	4.24592e-07	1.37264e-07	5.61856e-07	4.71177e-07	1.02227e-07	5.73404e-07	-9.16453e-08	1.39780e-08	-7.76674e-08	2.84245e-07	-2.97357e-08	2.54510e-07	-1.02408e-07	3.55444e-08	-6.68636e-08	-2.05704e-08	9.13704e-09	-1.14334e-08	4.41598e-08	-7.29465e-09	3.68651e-08
2.310	3.18525e-09	-7.35663e-10	2.44958e-09	4.28688e-07	1.38322e-07	5.67010e-07	4.75548e-07	1.02998e-07	5.78545e-07	-9.18441e-08	1.40083e-08	-7.78358e-08	2.88016e-07	-3.01302e-08	2.57886e-07	-1.03050e-07	3.57672e-08	-6.72827e-08	-2.07131e-08	9.20042e-09	-1.15127e-08	4.53519e-08	-7.49158e-09	3.78603e-08
2.335	3.44468e-09	-7.95582e-10	2.64910e-09	4.32791e-07	1.39380e-07	5.72171e-07	4.79924e-07	1.03768e-07	5.83692e-07	-9.20354e-08	1.40375e-08	-7.79979e-08	2.91807e-07	-3.05267e-08	2.61280e-07	-1.03689e-07	3.59890e-08	-6.77000e-08	-2.08555e-08	9.26366e-09	-1.15918e-08	4.65565e-08	-7.69056e-09	3.88659e-08
2.359	3.70675e-09	-8.56110e-10	2.85064e-09	4.36901e-07	1.40438e-07	5.77340e-07	4.84306e-07	1.04539e-07	5.88844e-07	-9.22192e-08	1.40655e-08	-7.81537e-08	2.95617e-07	-3.09253e-08	2.64691e-07	-1.04325e-07	3.62099e-08	-6.81154e-08	-2.09976e-08	9.32677e-09	-1.16708e-08	4.77734e-08	-7.89158e-09	3.98818e-08
2.384	3.97144e-09	-9.17243e-10	3.05420e-09	4.41019e-07	1.41497e-07	5.82516e-07	4.88693e-07	1.05309e-07	5.94002e-07	-9.23956e-08	1.40924e-08	-7.83031e-08	2.99446e-07	-3.13259e-08	2.68120e-07	-1.04959e-07	3.64297e-08	-6.85290e-08	-2.11393e-08	9.38974e-09	-1.17496e-08	4.90027e-08	-8.09465e-09	4.09081e-08
2.408	4.23873e-09	-9.78975e-10	3.25975e-09	4.45143e-07	1.42556e-07	5.87699e-07	4.93085e-07	1.06079e-07	5.99164e-07	-9.25645e-08	1.41182e-08	-7.84463e-08	3.03295e-07	-3.17285e-08	2.71566e-07	-1.05589e-07	3.66485e-08	-6.89406e-08	-2.12808e-08	9.45258e-09	-1.18282e-08	5.02444e-08	-8.29976e-09	4.19447e-08
2.433	4.50859e-09	-1.04130e-09	3.46729e-09	4.49275e-07	1.43615e-07	5.92890e-07	4.97482e-07	1.06849e-07	6.04331e-07	-9.27259e-08	1.41428e-08	-7.85831e-08	3.07162e-07	-3.21331e-08	2.75029e-07	-1.06217e-07	3.68663e-08	-6.93503e-08	-2.14219e-08	9.51527e-09	-1.19067e-08	5.14985e-08	-8.50692e-09	4.29916e-08
2.458	4.78101e-09	-1.10422e-09	3.67679e-09	4.53413e-07	1.44674e-07	5.98087e-07	5.01884e-07	1.07619e-07	6.09503e-07	-9.28799e-08	1.41663e-08	-7.87136e-08	3.11049e-07	-3.25397e-08	2.78509e-07	-1.06841e-07	3.70831e-08	-6.97581e-08	-2.15628e-08	9.57782e-09	-1.19849e-08	5.27649e-08	-8.71611e-09	4.40488e-08
2.482	5.05597e-09	-1.16773e-09	3.88825e-09	4.57558e-07	1.45733e-07	6.03292e-07	5.06291e-07	1.08388e-07	6.14680e-07	-9.30264e-08	1.41886e-08	-7.88378e-08	3.14955e-07	-3.29483e-08	2.82006e-07	-1.07463e-07	3.72989e-08	-7.01640e-08	-2.17032e-08	9.64023e-09	-1.20630e-08	5.40436e-08	-8.92734e-09	4.51163e-08
2.507	5.33345e-09	-1.23181e-09	4.10164e-09	4.61710e-07	1.46793e-07	6.08503e-07	5.10703e-07	1.09157e-07	6.19860e-07	-9.31655e-08	1.42098e-08	-7.89557e-08	3.18879e-07	-3.33588e-08	2.85520e-07	-1.08082e-07	3.75136e-08	-7.05680e-08	-2.18434e-08	9.70248e-09	-1.21409e-08	5.53347e-08	-9.14061e-09	4.61941e-08
2.531	5.61342e-09	-1.29647e-09	4.31695e-09	4.65868e-07	1.47853e-07	6.13721e-07	5.15119e-07	1.09926e-07	6.25046e-07	-9.32971e-08	1.42299e-08	-7.90672e-08	3.22822e-07	-3.37713e-08	2.89051e-07	-1.08697e-07	3.77273e-08	-7.09699e-08	-2.19832e-08	9.76459e-09	-1.22186e-08	5.66381e-08	-9.35592e-09	4.72822e-08
2.556	5.89587e-09	-1.36171e-09	4.53416e-09	4.70033e-07	1.48913e-07	6.18945e-07	5.19540e-07	1.10695e-07	6.30235e-07	-9.34213e-08	1.42489e-08	-7.91725e-08	3.26784e-07	-3.41858e-08	2.92598e-07	-1.09310e-07	3.79399e-08	-7.13699e-08	-2.21227e-08	9.82655e-09	-1.22962e-08	5.79538e-08	-9.57326e-09	4.83805e-08
2.580	6.18077e-09	-1.42751e-09	4.75326e-09	4.74203e-07	1.49973e-07	6.24176e-07	5.23965e-07	1.11464e-07	6.35428e-07	-9.35381e-08	1.42667e-08	-7.92714e-08	3.30764e-07	-3.46021e-08	2.96162e-07	-1.09919e-07	3.81515e-08	-7.17679e-08	-2.22619e-08	9.88836e-09	-1.23735e-08	5.92818e-08	-9.79263e-09	4.94892e-08
2.605	6.46811e-09	-1.49387e-09	4.97424e-09	4.78380e-07	1.51033e-07	6.29413e-07	5.28394e-07	1.12232e-07	6.40626e-07	-9.36474e-08	1.42833e-08	-7.93640e-08	3.34762e-07	-3.50204e-08	2.99742e-07	-1.10526e-07	3.83620e-08	-7.21640e-08	-2.24007e-08	9.95001e-09	-1.24507e-08	6.06221e-08	-1.00140e-08	5.06081e-08
2.630	6.75787e-09	-1.56080e-09	5.19707e-09	4.82563e-07	1.52093e-07	6.34657e-07	5.32827e-07	1.13000e-07	6.45827e-07	-9.37493e-08	1.42989e-08	-7.94504e-08	3.38779e-07	-3.54406e-08	3.03338e-07	-1.11129e-07	3.85715e-08	-7.25580e-08	-2.25391e-08	1.00115e-08	-1.25276e-08	6.19747e-08	-1.02375e-08	5.17372e-08
2.654	7.05002e-09	-1.62827e-09	5.42175e-09	4.86752e-07	1.53153e-07	6.39906e-07	5.37264e-07	1.13768e-07	6.51032e-07	-9.38437e-08	1.43133e-08	-7.95304e-08	3.42814e-07	-3.58627e-08	3.06951e-07	-1.11730e-07	3.87799e-08	-7.29500e-08	-2.26772e-08	1.00728e-08	-1.26044e-08	6.33396e-08	-1.04629e-08	5.28767e-08
2.679	7.34454e-09	-1.69629e-09	5.64825e-09	4.90947e-07	1.54214e-07	6.45161e-07	5.41705e-07	1.14536e-07	6.56240e-07	-9.39308e-08	1.43266e-08	-7.96042e-08	3.46867e-07	-3.62867e-08	3.10580e-07	-1.12327e-07	3.89872e-08	-7.33399e-08	-2.28149e-08	1.01340e-08	-1.26809e-08	6.47167e-08	-1.06904e-08	5.40263e-08
2.703	7.64141e-09	-1.76486e-09	5.87656e-09	4.95148e-07	1.55275e-07	6.50422e-07	5.46149e-07	1.15303e-07	6.61452e-07	-9.40104e-08	1.43387e-08	-7.96717e-08	3.50937e-07	-3.67126e-08	3.14225e-07	-1.12921e-07	3.91934e-08	-7.37278e-08	-2.29523e-08	1.01950e-08	-1.27573e-08	6.61061e-08	-1.09199e-08	5.51862e-08
2.728	7.94062e-09	-1.83396e-09	6.10666e-09	4.99354e-07	1.56335e-07	6.55689e-07	5.50597e-07	1.16070e-07	6.66667e-07	-9.40826e-08	1.43497e-08	-7.97329e-08	3.55026e-07	-3.71403e-08	3.17885e-07	-1.13512e-07	3.93985e-08	-7.41137e-08	-2.30893e-08	1.02559e-08	-1.28334e-08	6.75077e-08	-1.11514e-08	5.63563e-08
2.753	8.24214e-09	-1.90360e-09	6.33854e-09	5.03565e-07	1.57396e-07	6.60961e-07	5.55049e-07	1.16837e-07	6.71885e-07	-9.41474e-08	1.43596e-08	-7.97878e-08	3.59132e-07	-3.75698e-08	3.21562e-07	-1.14100e-07	3.96025e-08	-7.44975e-08	-2.32259e-08	1.03166e-08	-1.29093e-08	6.89216e-08	-1.13850e-08	5.75366e-08
2.777	8.54595e-09	-1.97377e-09	6.57218e-09	5.07782e-07	1.58457e-07	6.66239e-07	5.59503e-07	1.17603e-07	6.77107e-07	-9.42048e-08	1.43684e-08	-7.98364e-08	3.63256e-07	-3.80012e-08	3.25254e-07	-1.14685e-07	3.98055e-08	-7.48792e-08	-2.33621e-08	1.03771e-08	-1.29851e-08	7.03476e-08	-1.16206e-08	5.87271e-08
2.802	8.85203e-09	-2.04446e-09	6.80757e-09	5.12004e-07	1.59518e-07	6.71522e-07	5.63961e-07	1.18369e-07	6.82331e-07	-9.42548e-08	1.43760e-08	-7.98788e-08	3.67397e-07	-3.84344e-08	3.28962e-07	-1.15266e-07	4.00073e-08	-7.52588e-08	-2.34980e-08	1.04374e-08	-1.30606e-08	7.17859e-08	-1.18582e-08	5.99278e-08
2.826	9.16035e-09	-2.11567e-09	7.04468e-09	5.16231e-07	1.60579e-07	6.76811e-07	5.68422e-07	1.19135e-07	6.87558e-07	-9.42974e-08	1.43825e-08	-7.99149e-08	3.71555e-07	-3.88694e-08	3.32686e-07	-1.15844e-07	4.02080e-08	-7.56364e-08	-2.36334e-08	1.04976e-08	-1.31359e-08	7.32364e-08	-1.20978e-08	6.11386e-08
2.851	9.47091e-09	-2.18740e-09	7.28351e-09	5.20464e-07	1.61640e-07	6.82104e-07	5.72886e-07	1.19901e-07	6.92787e-07	-9.43326e-08	1.43879e-08	-7.99448e-08	3.75731e-07	-3.93063e-08	3.36424e-07	-1.16419e-07	4.04075e-08	-7.60118e-08	-2.37685e-08	1.05576e-08	-1.32109e-08	7.46990e-08	-1.23394e-08	6.23597e-08
2.875	9.78367e-09	-2.25963e-09	7.52404e-09	5.24701e-07	1.62702e-07	6.87402e-07	5.77353e-07	1.20666e-07	6.98019e-07	-9.43605e-08	1.43921e-08	-7.99684e-08	3.79923e-07	-3.97449e-08	3.40178e-07	-1.16991e-07	4.06060e-08	-7.63850e-08	-2.39031e-08	1.06174e-08	-1.32858e-08	7.61738e-08	-1.25830e-08	6.35908e-08
2.900	1.00986e-08	-2.33237e-09	7.76624e-09	5.28943e-07	1.63763e-07	6.92706e-07	5.81823e-07	1.21431e-07	7.03254e-07	-9.43810e-08	1.43952e-08	-7.99858e-08	3.84133e-07	-4.01853e-08	3.43948e-07	-1.17559e-07	4.08033e-08	-7.67562e-08	-2.40374e-08	1.06770e-08	-1.33604e-08	7.76608e-08	-1.28286e-08	6.48322e-08
2.925	1.04157e-08	-2.40561e-09	8.01011e-09	5.33190e-07	1.64824e-07	6.98014e-07	5.86295e-07	1.22196e-07	7.08491e-07	-9.43941e-08	1.43972e-08	-7.99969e-08	3.88360e-07	-4.06274e-08	3.47732e-07	-1.18125e-07	4.09994e-08	-7.71252e-08	-2.41712e-08	1.07365e-08	-1.34348e-08	7.91599e-08	-1.30762e-08	6.60837e-08
2.949	1.07350e-08	-2.47935e-09	8.25563e-09	5.37441e-07	1.65885e-07	7.03326e-07	5.90769e-07	1.22960e-07	7.13730e-07	-9.43999e-08	1.43981e-08	-8.00018e-08	3.92603e-07	-4.10713e-08	3.51531e-07	-1.18686e-07	4.11944e-08	-7.74920e-08	-2.43047e-08	1.07957e-08	-1.35089e-08	8.06711e-08	-1.33259e-08	6.73452e-08
2.974	1.10564e-08	-2.55357e-09	8.50278e-09	5.41697e-07	1.66947e-07	7.08643e-07	5.95246e-07	1.23724e-07	7.18970e-07	-9.43984e-08	1.43979e-08	-8.00005e-08	3.96863e-07	-4.15169e-08	3.55346e-07	-1.19245e-07	4.13883e-08	-7.78567e-08	-2.44377e-08	1.08548e-08	-1.35829e-08	8.21945e-08	-1.35775e-08	6.86170e-08
2.998	1.13798e-08	-2.62828e-09	8.75155e-09	5.45957e-07	1.68008e-07	7.13965e-07	5.99725e-07	1.24488e-07	7.24213e-07	-9.43895e-08	1.43965e-08	-7.99929e-08	4.01139e-07	-4.19643e-08	3.59175e-07	-1.19800e-07	4.15810e-08	-7.82192e-08	-2.45703e-08	1.09137e-08	-1.36566e-08	8.37299e-08	-1.38312e-08	6.98988e-08
3.023	1.17054e-08	-2.70347e-09	9.00192e-09	5.50221e-07	1.69069e-07	7.19290e-07	6.04207e-07	1.25251e-07	7.29458e-07	-9.43732e-08	1.43940e-08	-7.99792e-08	4.05432e-07	-4.24134e-08	3.63018e-07	-1.20352e-07	4.17725e-08	-7.85795e-08	-2.47024e-08	1.09724e-08	-1.37300e-08	8.52774e-08	-1.40868e-08	7.11907e-08
3.047	1.20330e-08	-2.77914e-09	9.25387e-09	5.54489e-07	1.70131e-07	7.24620e-07	6.08690e-07	1.26014e-07	7.34704e-07	-9.43497e-08	1.43905e-08	-7.99592e-08	4.09741e-07	-4.28641e-08	3.66876e-07	-1.20900e-07	4.19629e-08	-7.89376e-08	-2.48341e-08	1.10309e-08	-1.38032e-08	8.68370e-08	-1.43444e-08	7.24926e-08
3.072	1.23627e-08	-2.85528e-09	9.50738e-09	5.58762e-07	1.71192e-07	7.29954e-07	6.13175e-07	1.26777e-07	7.39952e-07	-9.43188e-08	1.43857e-08	-7.99331e-08	4.14066e-07	-4.33166e-08	3.70749e-07	-1.21445e-07	4.21520e-08	-7.92934e-08	-2.49654e-08	1.10892e-08	-1.38762e-08	8.84087e-08	-1.46040e-08	7.38047e-08
3.097	1.26943e-08	-2.93188e-09	9.76245e-09	5.63038e-07	1.72253e-07	7.35292e-07	6.17662e-07	1.27539e-07	7.45201e-07	-9.42807e-08	1.43799e-08	-7.99007e-08	4.18407e-07	-4.37707e-08	3.74636e-07	-1.21987e-07	4.23400e-08	-7.96471e-08	-2.50962e-08	1.11473e-08	-1.39489e-08	8.99924e-08	-1.48656e-08	7.51267e-08
3.121	1.30280e-08	-3.00894e-09	1.00191e-08	5.67319e-07	1.73314e-07	7.40633e-07	6.22151e-07	1.28301e-07	7.50452e-07	-9.42352e-08	1.43730e-08	-7.98622e-08	4.22764e-07	-4.42265e-08	3.78537e-07	-1.22525e-07	4.25269e-08	-7.99985e-08	-2.52266e-08	1.12053e-08	-1.40214e-08	9.15881e-08	-1.51292e-08	7.64588e-08
3.146	1.33636e-08	-3.08646e-09	1.02772e-08	5.71603e-07	1.74376e-07	7.45978e-07	6.26641e-07	1.29063e-07	7.55704e-07	-9.41825e-08	1.43650e-08	-7.98175e-08	4.27137e-07	-4.46840e-08	3.82453e-07	-1.23060e-07	4.27125e-08	-8.03477e-08	-2.53566e-08	1.12630e-08	-1.40936e-08	9.31958e-08	-1.53948e-08	7.78010e-08
3.170	1.37012e-08	-3.16443e-09	1.05368e-08	5.75890e-07	1.75437e-07	7.51327e-07	6.31133e-07	1.29824e-07	7.60957e-07	-9.41225e-08	1.43558e-08	-7.97667e-08	4.31525e-07	-4.51431e-08	3.86382e-07	-1.23591e-07	4.28969e-08	-8.06946e-08	-2.54860e-08	1.13205e-08	-1.41655e-08	9.48155e-08	-1.56624e-08	7.91531e-08
3.195	1.40407e-08	-3.24285e-09	1.07979e-08	5.80181e-07	1.76498e-07	7.56679e-07	6.35626e-07	1.30585e-07	7.66211e-07	-9.40552e-08	1.43455e-08	-7.97097e-08	4.35929e-07	-4.56038e-08	3.90325e-07	-1.24119e-07	4.30801e-08	-8.10392e-08	-2.56150e-08	1.13778e-08	-1.42373e-08	9.64472e-08	-1.59319e-08	8.05153e-08
3.219	1.43822e-08	-3.32170e-09	1.10605e-08	5.84476e-07	1.77559e-07	7.62035e-07	6.40120e-07	1.31345e-07	7.71465e-07	-9.39807e-08	1.43342e-08	-7.96465e-08	4.40348e-07	-4.60661e-08	3.94282e-07	-1.24644e-07	4.32621e-08	-8.13816e-08	-2.57436e-08	1.14349e-08	-1.43087e-08	9.80908e-08	-1.62034e-08	8.18874e-08
3.244	1.47255e-08	-3.40100e-09	1.13245e-08	5.88773e-07	1.78620e-07	7.67393e-07	6.44615e-07	1.32106e-07	7.76720e-07	-9.38989e-08	1.43217e-08	-7.95772e-08	4.44783e-07	-4.65300e-08	3.98253e-07	-1.25165e-07	4.34429e-08	-8.17217e-08	-2.58716e-08	1.14917e-08	-1.43799e-08	9.97464e-08	-1.64769e-08	8.32695e-08
3.269	1.50707e-08	-3.48072e-09	1.15900e-08	5.93074e-07	1.79681e-07	7.72755e-07	6.49111e-07	1.32865e-07	7.81976e-07	-9.38099e-08	1.43081e-08	-7.95018e-08	4.49233e-07	-4.69955e-08	4.02237e-07	-1.25682e-07	4.36224e-08	-8.20594e-08	-2.59992e-08	1.15484e-08	-1.44508e-08	1.01414e-07	-1.67523e-08	8.46616e-08
3.293	1.54177e-08	-3.56087e-09	1.18568e-08	5.97378e-07	1.80741e-07	7.78120e-07	6.53608e-07	1.33624e-07	7.87233e-07	-9.37136e-08	1.42934e-08	-7.94202e-08	4.53698e-07	-4.74626e-08	4.06235e-07	-1.26196e-07	4.38008e-08	-8.23949e-08	-2.61263e-08	1.16049e-08	-1.45214e-08	1.03093e-07	-1.70298e-08	8.60635e-08
3.318	1.57666e-08	-3.64144e-09	1.21251e-08	6.01685e-07	1.81802e-07	7.83487e-07	6.58106e-07	1.34383e-07	7.92490e-07	-9.36102e-08	1.42777e-08	-7.93325e-08	4.58177e-07	-4.79313e-08	4.10246e-07	-1.26706e-07	4.39779e-08	-8.27281e-08	-2.62529e-08	1.16611e-08	-1.45918e-08	1.04785e-07	-1.73091e-08	8.74755e-08
3.342	1.61172e-08	-3.72243e-09	1.23948e-08	6.05995e-07	1.82862e-07	7.88857e-07	6.62605e-07	1.35142e-07	7.97747e-07	-9.34996e-08	1.42608e-08	-7.92388e-08	4.62672e-07	-4.84015e-08	4.14271e-07	-1.27213e-07	4.41537e-08	-8.30589e-08	-2.63790e-08	1.17171e-08	-1.46619e-08	1.06488e-07	-1.75905e-08	8.88973e-08
3.367	1.64697e-08	-3.80383e-09	1.26658e-08	6.10308e-07	1.83923e-07	7.94230e-07	6.67104e-07	1.35900e-07	8.03004e-07	-9.33817e-08	1.42428e-08	-7.91389e-08	4.67181e-07	-4.88732e-08	4.18308e-07	-1.27716e-07	4.43283e-08	-8.33873e-08	-2.65046e-08	1.17729e-08	-1.47317e-08	1.08203e-07	-1.78738e-08	9.03290e-08
3.391	1.68239e-08	-3.88564e-09	1.29382e-08	6.14623e-07	1.84983e-07	7.99606e-07	6.71604e-07	1.36657e-07	8.08261e-07	-9.32567e-08	1.42237e-08	-7.90329e-08	4.71705e-07	-4.93464e-08	4.22359e-07	-1.28215e-07	4.45017e-08	-8.37135e-08	-2.66296e-08	1.18285e-08	-1.48012e-08	1.09930e-07	-1.81590e-08	9.17706e-08
3.416	1.71798e-08	-3.96784e-09	1.32120e-08	6.18941e-07	1.86043e-07	8.04984e-07	6.76103e-07	1.37415e-07	8.13518e-07	-9.31245e-08	1.42036e-08	-7.89209e-08	4.76244e-07	-4.98212e-08	4.26422e-07	-1.28711e-07	4.46738e-08	-8.40372e-08	-2.67542e-08	1.18838e-08	-1.48704e-08	1.11668e-07	-1.84462e-08	9.32220e-08
3.441	1.75375e-08	-4.05045e-09	1.34870e-08	6.23261e-07	1.87103e-07	8.10364e-07	6.80604e-07	1.38171e-07	8.18775e-07	-9.29852e-08	1.41823e-08	-7.88028e-08	4.80796e-07	-5.02975e-08	4.30499e-07	-1.29203e-07	4.48447e-08	-8.43586e-08	-2.68783e-08	1.19389e-08	-1.49394e-08	1.13419e-07	-1.87354e-08	9.46833e-08
3.465	1.78968e-08	-4.13344e-09	1.37634e-08	6.27583e-07	1.88163e-07	8.15746e-07	6.85104e-07	1.38928e-07	8.24031e-07	-9.28387e-08	1.41600e-08	-7.86787e-08	4.85363e-07	-5.07752e-08	4.34588e-07	-1.29692e-07	4.50143e-08	-8.46776e-08	-2.70018e-08	1.19938e-08	-1.50081e-08	1.15181e-07	-1.90265e-08	9.61545e-08
3.490	1.82578e-08	-4.21683e-09	1.40410e-08	6.31908e-07	1.89222e-07	8.21131e-07	6.89604e-07	1.39683e-07	8.29288e-07	-9.26851e-08	1.41366e-08	-7.85485e-08	4.89944e-07	-5.12544e-08	4.38690e-07	-1.30177e-07	4.51826e-08	-8.49943e-08	-2.71248e-08	1.20484e-08	-1.50764e-08	1.16955e-07	-1.93195e-08	9.76354e-08
3.514	1.86205e-08	-4.30059e-09	1.43199e-08	6.36235e-07	1.90282e-07	8.26517e-07	6.94104e-07	1.40439e-07	8.34543e-07	-9.25243e-08	1.41120e-08	-7.84123e-08	4.94539e-07	-5.17351e-08	4.42804e-07	-1.30658e-07	4.53496e-08	-8.53085e-08	-2.72473e-08	1.21028e-08	-1.51445e-08	1.18741e-07	-1.96145e-08	9.91261e-08
3.539	1.89848e-08	-4.38473e-09	1.46001e-08	6.40564e-07	1.91341e-07	8.31905e-07	6.98604e-07	1.41194e-07	8.39798e-07	-9.23565e-08	1.40864e-08	-7.82701e-08	4.99148e-07	-5.22173e-08	4.46930e-07	-1.31136e-07	4.55154e-08	-8.56203e-08	-2.73692e-08	1.21570e-08	-1.52123e-08	1.20538e-07	-1.99114e-08	1.00627e-07
3.564	1.93508e-08	-4.46925e-09	1.48815e-08	6.44895e-07	1.92400e-07	8.37295e-07	7.03104e-07	1.41948e-07	8.45052e-07	-9.21816e-08	1.40598e-08	-7.81218e-08	5.03770e-07	-5.27008e-08	4.51069e-07	-1.31610e-07	4.56798e-08	-8.59297e-08	-2.74906e-08	1.22109e-08	-1.52797e-08	1.22347e-07	-2.02103e-08	1.02137e-07
3.588	1.97183e-08	-4.55413e-09	1.51642e-08	6.49227e-07	1.93459e-07	8.42686e-07	7.07603e-07	1.42702e-07	8.50305e-07	-9.19996e-08	1.40320e-08	-7.79675e-08	5.08406e-07	-5.31858e-08	4.55220e-07	-1.32080e-07	4.58430e-08	-8.62367e-08	-2.76115e-08	1.22646e-08	-1.53469e-08	1.24168e-07	-2.05110e-08	1.03657e-07
3.613	2.00874e-08	-4.63937e-09	1.54480e-08	6.53562e-07	1.94518e-07	8.48079e-07	7.12102e-07	1.43456e-07	8.55558e-07	-9.18105e-08	1.40032e-08	-7.78073e-08	5.13055e-07	-5.36722e-08	4.59383e-07	-1.32546e-07	4.60049e-08	-8.65412e-08	-2.77317e-08	1.23180e-08	-1.54138e-08	1.26000e-07	-2.08137e-08	1.05187e-07
3.637	2.04580e-08	-4.72497e-09	1.57330e-08	6.57898e-07	1.95576e-07	8.53474e-07	7.16600e-07	1.44209e-07	8.60809e-07	-9.16143e-08	1.39733e-08	-7.76411e-08	5.17718e-07	-5.41600e-08	4.63558e-07	-1.33009e-07	4.61655e-08	-8.68433e-08	-2.78515e-08	1.23712e-08	-1.54803e-08	1.27845e-07	-2.11183e-08	1.06726e-07
3.662	2.08302e-08	-4.81093e-09	1.60192e-08	6.62235e-07	1.96634e-07	8.58869e-07	7.21097e-07	1.44961e-07	8.66059e-07	-9.14112e-08	1.39423e-08	-7.74689e-08	5.22394e-07	-5.46492e-08	4.67745e-07	-1.33468e-07	4.63248e-08	-8.71429e-08	-2.79706e-08	1.24241e-08	-1.55465e-08	1.29700e-07	-2.14249e-08	1.08275e-07
3.686	2.12038e-08	-4.89723e-09	1.63066e-08	6.66574e-07	1.97692e-07	8.64266e-07	7.25594e-07	1.45714e-07	8.71308e-07	-9.12010e-08	1.39102e-08	-7.72908e-08	5.27083e-07	-5.51397e-08	4.71944e-07	-1.33923e-07	4.64827e-08	-8.74400e-08	-2.80892e-08	1.24768e-08	-1.56124e-08	1.31567e-07	-2.17333e-08	1.09834e-07
3.711	2.15790e-08	-4.98387e-09	1.65951e-08	6.70915e-07	1.98750e-07	8.69664e-07	7.30090e-07	1.46465e-07	8.76555e-07	-9.09837e-08	1.38771e-08	-7.71067e-08	5.31785e-07	-5.56316e-08	4.76154e-07	-1.34374e-07	4.66394e-08	-8.77347e-08	-2.82072e-08	1.25292e-08	-1.56780e-08	1.33446e-07	-2.20437e-08	1.11403e-07
3.736	2.19556e-08	-5.07085e-09	1.68847e-08	6.75256e-07	1.99807e-07	8.75063e-07	7.34584e-07	1.47216e-07	8.81801e-07	-9.07595e-08	1.38429e-08	-7.69167e-08	5.36500e-07	-5.61248e-08	4.80375e-07	-1.34822e-07	4.67947e-08	-8.80269e-08	-2.83246e-08	1.25813e-08	-1.57433e-08	1.35337e-07	-2.23560e-08	1.12981e-07
3.760	2.23336e-08	-5.15817e-09	1.71755e-08	6.79599e-07	2.00864e-07	8.80463e-07	7.39078e-07	1.47967e-07	8.87045e-07	-9.05283e-08	1.38076e-08	-7.67207e-08	5.41228e-07	-5.66194e-08	4.84608e-07	-1.35265e-07	4.69487e-08	-8.83166e-08	-2.84415e-08	1.26332e-08	-1.58082e-08	1.37239e-07	-2.26701e-08	1.14568e-07
3.785	2.27131e-08	-5.24581e-09	1.74673e-08	6.83942e-07	2.01921e-07	8.85863e-07	7.43570e-07	1.48717e-07	8.92287e-07	-9.02902e-08	1.37713e-08	-7.65189e-08	5.45968e-07	-5.71153e-08	4.88853e-07	-1.35705e-07	4.71014e-08	-8.86038e-08	-2.85577e-08	1.26849e-08	-1.58728e-08	1.39152e-07	-2.29862e-08	1.16166e-07
3.809	2.30940e-08	-5.33378e-09	1.77602e-08	6.88287e-07	2.02977e-07	8.91264e-07	7.48061e-07	1.49466e-07	8.97527e-07	-9.00450e-08	1.37339e-08	-7.63111e-08	5.50721e-07	-5.76125e-08	4.93108e-07	-1.36141e-07	4.72527e-08	-8.88885e-08	-2.86733e-08	1.27362e-08	-1.59371e-08	1.41077e-07	-2.33042e-08	1.17773e-07
3.834	2.34762e-08	-5.42206e-09	1.80542e-08	6.92632e-07	2.04033e-07	8.96666e-07	7.52551e-07	1.50215e-07	9.02766e-07	-8.97930e-08	1.36955e-08	-7.60975e-08	5.55486e-07	-5.81110e-08	4.97375e-07	-1.36573e-07	4.74027e-08	-8.91707e-08	-2.87884e-08	1.27873e-08	-1.60011e-08	1.43013e-07	-2.36240e-08	1.19389e-07
3.858	2.38598e-08	-5.51066e-09	1.83492e-08	6.96978e-07	2.05089e-07	9.02068e-07	7.57039e-07	1.50964e-07	9.08002e-07	-8.95340e-08	1.36560e-08	-7.58780e-08	5.60263e-07	-5.86107e-08	5.01652e-07	-1.37002e-07	4.75514e-08	-8.94503e-08	-2.89028e-08	1.28381e-08	-1.60647e-08	1.44961e-07	-2.39457e-08	1.21015e-07
3.883	2.42448e-08	-5.59957e-09	1.86452e-08	7.01325e-07	2.06145e-07	9.07470e-07	7.61525e-07	1.51712e-07	9.13237e-07	-8.92681e-08	1.36154e-08	-7.56527e-08	5.65052e-07	-5.91118e-08	5.05941e-07	-1.37426e-07	4.76987e-08	-8.97274e-08	-2.90166e-08	1.28887e-08	-1.61279e-08	1.46920e-07	-2.42694e-08	1.22651e-07
3.908	2.46310e-08	-5.68878e-09	1.89423e-08	7.05672e-07	2.07200e-07	9.12872e-07	7.66009e-07	1.52459e-07	9.18469e-07	-8.89953e-08	1.35738e-08	-7.54215e-08	5.69854e-07	-5.96140e-08	5.10240e-07	-1.37847e-07	4.78446e-08	-9.00020e-08	-2.91298e-08	1.29390e-08	-1.61908e-08	1.48890e-07	-2.45949e-08	1.24296e-07
3.932	2.50186e-08	-5.77829e-09	1.92403e-08	7.10020e-07	2.08255e-07	9.18275e-07	7.70492e-07	1.53206e-07	9.23699e-07	-8.87156e-08	1.35311e-08	-7.51845e-08	5.74667e-07	-6.01176e-08	5.14549e-07	-1.38263e-07	4.79892e-08	-9.02739e-08	-2.92424e-08	1.29890e-08	-1.62534e-08	1.50872e-07	-2.49222e-08	1.25950e-07
3.957	2.54074e-08	-5.86809e-09	1.95393e-08	7.14368e-07	2.09309e-07	9.23677e-07	7.74973e-07	1.53953e-07	9.28926e-07	-8.84290e-08	1.34874e-08	-7.49416e-08	5.79492e-07	-6.06223e-08	5.18869e-07	-1.38676e-07	4.81325e-08	-9.05434e-08	-2.93543e-08	1.30387e-08	-1.63156e-08	1.52865e-07	-2.52515e-08	1.27614e-07
3.981	2.57975e-08	-5.95819e-09	1.98393e-08	7.18716e-07	2.10363e-07	9.29079e-07	7.79452e-07	1.54698e-07	9.34150e-07	-8.81357e-08	1.34427e-08	-7.46930e-08	5.84328e-07	-6.11283e-08	5.23200e-07	-1.39085e-07	4.82743e-08	-9.08102e-08	-2.94656e-08	1.30881e-08	-1.63775e-08	1.54870e-07	-2.55826e-08	1.29287e-07
4.006	2.61888e-08	-6.04857e-09	2.01403e-08	7.23065e-07	2.11417e-07	9.34482e-07	7.83929e-07	1.55443e-07	9.39372e-07	-8.78354e-08	1.33969e-08	-7.44385e-08	5.89176e-07	-6.16354e-08	5.27541e-07	-1.39489e-07	4.84148e-08	-9.10745e-08	-2.95762e-08	1.31373e-08	-1.64390e-08	1.56886e-07	-2.59156e-08	1.30970e-07
4.030	2.65814e-08	-6.13923e-09	2.04421e-08	7.27413e-07	2.12470e-07	9.39883e-07	7.88403e-07	1.56188e-07	9.44591e-07	-8.75284e-08	1.33501e-08	-7.41783e-08	5.94036e-07	-6.21438e-08	5.31892e-07	-1.39890e-07	4.85539e-08	-9.13362e-08	-2.96862e-08	1.31861e-08	-1.65001e-08	1.58912e-07	-2.62504e-08	1.32662e-07
4.055	2.69751e-08	-6.23016e-09	2.07449e-08	7.31761e-07	2.13523e-07	9.45285e-07	7.92876e-07	1.56932e-07	9.49808e-07	-8.72145e-08	1.33022e-08	-7.39123e-08	5.98906e-07	-6.26533e-08	5.36253e-07	-1.40287e-07	4.86917e-08	-9.15953e-08	-2.97956e-08	1.32347e-08	-1.65609e-08	1.60951e-07	-2.65871e-08	1.34364e-07
4.080	2.73700e-08	-6.32137e-09	2.10486e-08	7.36110e-07	2.14575e-07	9.50685e-07	7.97345e-07	1.57676e-07	9.55021e-07	-8.68939e-08	1.32533e-08	-7.36406e-08	6.03788e-07	-6.31640e-08	5.40624e-07	-1.40680e-07	4.88280e-08	-9.18518e-08	-2.99042e-08	1.32830e-08	-1.66213e-08	1.63000e-07	-2.69256e-08	1.36074e-07
4.104	2.77660e-08	-6.41284e-09	2.13532e-08	7.40458e-07	2.15628e-07	9.56085e-07	8.01813e-07	1.58418e-07	9.60231e-07	-8.65665e-08	1.32033e-08	-7.33632e-08	6.08680e-07	-6.36758e-08	5.45005e-07	-1.41069e-07	4.89630e-08	-9.21057e-08	-3.00123e-08	1.33309e-08	-1.66813e-08	1.65060e-07	-2.72660e-08	1.37795e-07
4.129	2.81632e-08	-6.50457e-09	2.16586e-08	7.44805e-07	2.16679e-07	9.61485e-07	8.06278e-07	1.59161e-07	9.65438e-07	-8.62323e-08	1.31524e-08	-7.30800e-08	6.13584e-07	-6.41888e-08	5.49395e-07	-1.41453e-07	4.90965e-08	-9.23569e-08	-3.01196e-08	1.33786e-08	-1.67410e-08	1.67132e-07	-2.76082e-08	1.39524e-07
4.153	2.85615e-08	-6.59656e-09	2.19649e-08	7.49153e-07	2.17730e-07	9.66883e-07	8.10740e-07	1.59902e-07	9.70642e-07	-8.58915e-08	1.31004e-08	-7.27911e-08	6.18498e-07	-6.47029e-08	5.53795e-07	-1.41834e-07	4.92287e-08	-9.26055e-08	-3.02263e-08	1.34260e-08	-1.68003e-08	1.69215e-07	-2.79522e-08	1.41263e-07
4.178	2.89609e-08	-6.68880e-09	2.22721e-08	7.53499e-07	2.18781e-07	9.72280e-07	8.15199e-07	1.60643e-07	9.75843e-07	-8.55438e-08	1.30474e-08	-7.24965e-08	6.23423e-07	-6.52181e-08	5.58205e-07	-1.42211e-07	4.93595e-08	-9.28515e-08	-3.03322e-08	1.34731e-08	-1.68592e-08	1.71309e-07	-2.82981e-08	1.43011e-07
4.202	2.93613e-08	-6.78128e-09	2.25800e-08	7.57846e-07	2.19831e-07	9.77677e-07	8.19655e-07	1.61384e-07	9.81039e-07	-8.51895e-08	1.29933e-08	-7.21962e-08	6.28358e-07	-6.57344e-08	5.62624e-07	-1.42584e-07	4.94888e-08	-9.30948e-08	-3.04375e-08	1.35199e-08	-1.69177e-08	1.73414e-07	-2.86458e-08	1.44768e-07
4.227	2.97628e-08	-6.87401e-09	2.28888e-08	7.62191e-07	2.20881e-07	9.83072e-07	8.24109e-07	1.62124e-07	9.86233e-07	-8.48285e-08	1.29383e-08	-7.18903e-08	6.33304e-07	-6.62518e-08	5.67052e-07	-1.42952e-07	4.96168e-08	-9.33355e-08	-3.05421e-08	1.35663e-08	-1.69758e-08	1.75530e-07	-2.89953e-08	1.46534e-07
4.252	3.01654e-08	-6.96698e-09	2.31984e-08	7.66536e-07	2.21930e-07	9.88466e-07	8.28559e-07	1.62863e-07	9.91422e-07	-8.44609e-08	1.28822e-08	-7.15787e-08	6.38260e-07	-6.67702e-08	5.71490e-07	-1.43317e-07	4.97433e-08	-9.35735e-08	-3.06460e-08	1.36125e-08	-1.70336e-08	1.77656e-07	-2.93467e-08	1.48310e-07
4.276	3.05689e-08	-7.06018e-09	2.35087e-08	7.70879e-07	2.22979e-07	9.93858e-07	8.33007e-07	1.63602e-07	9.96608e-07	-8.40866e-08	1.28251e-08	-7.12615e-08	6.43226e-07	-6.72897e-08	5.75936e-07	-1.43677e-07	4.98684e-08	-9.38089e-08	-3.07492e-08	1.36583e-08	-1.70909e-08	1.79794e-07	-2.96998e-08	1.50094e-07
4.301	3.09734e-08	-7.15361e-09	2.38198e-08	7.75222e-07	2.24027e-07	9.99249e-07	8.37451e-07	1.64340e-07	1.00179e-06	-8.37056e-08	1.27670e-08	-7.09386e-08	6.48202e-07	-6.78103e-08	5.80392e-07	-1.44034e-07	4.99921e-08	-9.40416e-08	-3.08517e-08	1.37038e-08	-1.71479e-08	1.81943e-07	-3.00548e-08	1.51888e-07
4.325	3.13789e-08	-7.24726e-09	2.41316e-08	7.79564e-07	2.25075e-07	1.00464e-06	8.41892e-07	1.65077e-07	1.00697e-06	-8.33181e-08	1.27079e-08	-7.06102e-08	6.53188e-07	-6.83319e-08	5.84856e-07	-1.44386e-07	5.01143e-08	-9.42715e-08	-3.09535e-08	1.37490e-08	-1.72044e-08	1.84103e-07	-3.04115e-08	1.53691e-07
4.350	3.17854e-08	-7.34114e-09	2.44442e-08	7.83904e-07	2.26122e-07	1.01003e-06	8.46329e-07	1.65813e-07	1.01214e-06	-8.29239e-08	1.26478e-08	-7.02761e-08	6.58183e-07	-6.88545e-08	5.89329e-07	-1.44734e-07	5.02352e-08	-9.44988e-08	-3.10545e-08	1.37939e-08	-1.72606e-08	1.86273e-07	-3.07701e-08	1.55503e-07
4.375	3.21927e-08	-7.43522e-09	2.47575e-08	7.88243e-07	2.27168e-07	1.01541e-06	8.50763e-07	1.66550e-07	1.01731e-06	-8.25232e-08	1.25866e-08	-6.99365e-08	6.63189e-07	-6.93781e-08	5.93810e-07	-1.45078e-07	5.03546e-08	-9.47234e-08	-3.11548e-08	1.38385e-08	-1.73164e-08	1.88455e-07	-3.11304e-08	1.57324e-07
4.399	3.26010e-08	-7.52952e-09	2.50715e-08	7.92581e-07	2.28214e-07	1.02080e-06	8.55193e-07	1.67285e-07	1.02248e-06	-8.21159e-08	1.25245e-08	-6.95914e-08	6.68203e-07	-6.99027e-08	5.98301e-07	-1.45418e-07	5.04725e-08	-9.49453e-08	-3.12544e-08	1.38827e-08	-1.73717e-08	1.90647e-07	-3.14925e-08	1.59154e-07
4.424	3.30102e-08	-7.62402e-09	2.53862e-08	7.96918e-07	2.29260e-07	1.02618e-06	8.59620e-07	1.68020e-07	1.02764e-06	-8.17020e-08	1.24614e-08	-6.92406e-08	6.73227e-07	-7.04282e-08	6.02799e-07	-1.45754e-07	5.05890e-08	-9.51645e-08	-3.13532e-08	1.39266e-08	-1.74266e-08	1.92850e-07	-3.18564e-08	1.60993e-07
4.448	3.34202e-08	-7.71873e-09	2.57015e-08	8.01252e-07	2.30304e-07	1.03156e-06	8.64043e-07	1.68754e-07	1.03280e-06	-8.12817e-08	1.23973e-08	-6.88844e-08	6.78260e-07	-7.09548e-08	6.07306e-07	-1.46085e-07	5.07041e-08	-9.53809e-08	-3.14513e-08	1.39702e-08	-1.74812e-08	1.95064e-07	-3.22221e-08	1.62841e-07
4.473	3.38311e-08	-7.81363e-09	2.60175e-08	8.05586e-07	2.31349e-07	1.03693e-06	8.68462e-07	1.69487e-07	1.03795e-06	-8.08548e-08	1.23322e-08	-6.85226e-08	6.83303e-07	-7.14823e-08	6.11820e-07	-1.46412e-07	5.08177e-08	-9.55947e-08	-3.15487e-08	1.40134e-08	-1.75353e-08	1.97288e-07	-3.25896e-08	1.64698e-07
4.497	3.42429e-08	-7.90872e-09	2.63342e-08	8.09917e-07	2.32392e-07	1.04231e-06	8.72877e-07	1.70219e-07	1.04310e-06	-8.04214e-08	1.22661e-08	-6.81554e-08	6.88354e-07	-7.20107e-08	6.16343e-07	-1.46736e-07	5.09299e-08	-9.58057e-08	-3.16453e-08	1.40563e-08	-1.75890e-08	1.99523e-07	-3.29588e-08	1.66564e-07
4.522	3.46554e-08	-8.00401e-09	2.66514e-08	8.14247e-07	2.33435e-07	1.04768e-06	8.77288e-07	1.70951e-07	1.04824e-06	-7.99816e-08	1.21990e-08	-6.77826e-08	6.93414e-07	-7.25401e-08	6.20874e-07	-1.47054e-07	5.10406e-08	-9.60139e-08	-3.17411e-08	1.40989e-08	-1.76422e-08	2.01769e-07	-3.33297e-08	1.68439e-07
4.547	3.50688e-08	-8.09947e-09	2.69693e-08	8.18575e-07	2.34478e-07	1.05305e-06	8.81695e-07	1.71683e-07	1.05338e-06	-7.95353e-08	1.21309e-08	-6.74044e-08	6.98483e-07	-7.30703e-08	6.25413e-07	-1.47369e-07	5.11498e-08	-9.62194e-08	-3.18361e-08	1.41411e-08	-1.76950e-08	2.04025e-07	-3.37025e-08	1.70323e-07
4.571	3.54829e-08	-8.19511e-09	2.72878e-08	8.22901e-07	2.35519e-07	1.05842e-06	8.86098e-07	1.72413e-07	1.05851e-06	-7.90826e-08	1.20619e-08	-6.70207e-08	7.03561e-07	-7.36015e-08	6.29959e-07	-1.47680e-07	5.12576e-08	-9.64221e-08	-3.19304e-08	1.41830e-08	-1.77474e-08	2.06292e-07	-3.40769e-08	1.72215e-07
4.596	3.58977e-08	-8.29093e-09	2.76068e-08	8.27225e-07	2.36560e-07	1.06378e-06	8.90496e-07	1.73143e-07	1.06364e-06	-7.86235e-08	1.19919e-08	-6.66316e-08	7.08647e-07	-7.41336e-08	6.34513e-07	-1.47986e-07	5.13639e-08	-9.66221e-08	-3.20239e-08	1.42245e-08	-1.77994e-08	2.08570e-07	-3.44531e-08	1.74116e-07
4.620	3.63133e-08	-8.38692e-09	2.79264e-08	8.31546e-07	2.37601e-07	1.06915e-06	8.94890e-07	1.73872e-07	1.06876e-06	-7.81580e-08	1.19209e-08	-6.62371e-08	7.13741e-07	-7.46665e-08	6.39075e-07	-1.48288e-07	5.14687e-08	-9.68193e-08	-3.21166e-08	1.42657e-08	-1.78510e-08	2.10858e-07	-3.48311e-08	1.76026e-07
4.645	3.67297e-08	-8.48307e-09	2.82466e-08	8.35866e-07	2.38640e-07	1.07451e-06	8.99280e-07	1.74601e-07	1.07388e-06	-7.76861e-08	1.18489e-08	-6.58372e-08	7.18844e-07	-7.52003e-08	6.43643e-07	-1.48586e-07	5.15721e-08	-9.70137e-08	-3.22086e-08	1.43065e-08	-1.79021e-08	2.13156e-07	-3.52108e-08	1.77945e-07
4.669	3.71467e-08	-8.57939e-09	2.85673e-08	8.40183e-07	2.39679e-07	1.07986e-06	9.03665e-07	1.75328e-07	1.07899e-06	-7.72078e-08	1.17759e-08	-6.54319e-08	7.23954e-07	-7.57350e-08	6.48219e-07	-1.48879e-07	5.16739e-08	-9.72054e-08	-3.22997e-08	1.43470e-08	-1.79527e-08	2.15465e-07	-3.55922e-08	1.79873e-07
4.694	3.75644e-08	-8.67586e-09	2.88885e-08	8.44498e-07	2.40718e-07	1.08522e-06	9.08046e-07	1.76055e-07	1.08410e-06	-7.67232e-08	1.17020e-08	-6.50212e-08	7.29073e-07	-7.62704e-08	6.52803e-07	-1.49169e-07	5.17743e-08	-9.73942e-08	-3.23900e-08	1.43871e-08	-1.80029e-08	2.17784e-07	-3.59753e-08	1.81809e-07
4.719	3.79828e-08	-8.77249e-09	2.92103e-08	8.48810e-07	2.41755e-07	1.09056e-06	9.12421e-07	1.76781e-07	1.08920e-06	-7.62323e-08	1.16271e-08	-6.46052e-08	7.34200e-07	-7.68067e-08	6.57393e-07	-1.49453e-07	5.18732e-08	-9.75803e-08	-3.24796e-08	1.44269e-08	-1.80527e-08	2.20114e-07	-3.63601e-08	1.83754e-07
4.743	3.84018e-08	-8.86926e-09	2.95325e-08	8.53119e-07	2.42792e-07	1.09591e-06	9.16793e-07	1.77507e-07	1.09430e-06	-7.57351e-08	1.15513e-08	-6.41838e-08	7.39334e-07	-7.73438e-08	6.61990e-07	-1.49734e-07	5.19706e-08	-9.77635e-08	-3.25683e-08	1.44663e-08	-1.81020e-08	2.22454e-07	-3.67467e-08	1.85707e-07
4.768	3.88214e-08	-8.96618e-09	2.98552e-08	8.57426e-07	2.43828e-07	1.10125e-06	9.21159e-07	1.78231e-07	1.09939e-06	-7.52316e-08	1.14745e-08	-6.37571e-08	7.44476e-07	-7.78818e-08	6.66594e-07	-1.50011e-07	5.20666e-08	-9.79439e-08	-3.26562e-08	1.45053e-08	-1.81508e-08	2.24804e-07	-3.71349e-08	1.87669e-07
4.792	3.92416e-08	-9.06324e-09	3.01784e-08	8.61730e-07	2.44863e-07	1.10659e-06	9.25520e-07	1.78955e-07	1.10448e-06	-7.47219e-08	1.13968e-08	-6.33251e-08	7.49625e-07	-7.84204e-08	6.71205e-07	-1.50283e-07	5.21610e-08	-9.81216e-08	-3.27432e-08	1.45440e-08	-1.81992e-08	2.27165e-07	-3.75249e-08	1.89640e-07
4.817	3.96625e-08	-9.16043e-09	3.05020e-08	8.66032e-07	2.45898e-07	1.11193e-06	9.29876e-07	1.79678e-07	1.10955e-06	-7.42059e-08	1.13181e-08	-6.28878e-08	7.54782e-07	-7.89599e-08	6.75822e-07	-1.50550e-07	5.22539e-08	-9.82964e-08	-3.28295e-08	1.45823e-08	-1.82472e-08	2.29536e-07	-3.79165e-08	1.91619e-07
4.841	4.00839e-08	-9.25776e-09	3.08261e-08	8.70330e-07	2.46931e-07	1.11726e-06	9.34228e-07	1.80401e-07	1.11463e-06	-7.36837e-08	1.12384e-08	-6.24453e-08	7.59946e-07	-7.95001e-08	6.80446e-07	-1.50814e-07	5.23453e-08	-9.84683e-08	-3.29149e-08	1.46203e-08	-1.82946e-08	2.31917e-07	-3.83098e-08	1.93607e-07
4.866	4.05058e-08	-9.35521e-09	3.11506e-08	8.74626e-07	2.47964e-07	1.12259e-06	9.38574e-07	1.81122e-07	1.11970e-06	-7.31553e-08	1.11578e-08	-6.19975e-08	7.65117e-07	-8.00411e-08	6.85076e-07	-1.51073e-07	5.24352e-08	-9.86374e-08	-3.29995e-08	1.46578e-08	-1.83416e-08	2.34308e-07	-3.87048e-08	1.95603e-07
4.891	4.09283e-08	-9.45279e-09	3.14755e-08	8.78918e-07	2.48996e-07	1.12791e-06	9.42914e-07	1.81843e-07	1.12476e-06	-7.26207e-08	1.10763e-08	-6.15444e-08	7.70295e-07	-8.05828e-08	6.89712e-07	-1.51327e-07	5.25236e-08	-9.88037e-08	-3.30832e-08	1.46950e-08	-1.83882e-08	2.36709e-07	-3.91015e-08	1.97608e-07
4.915	4.13513e-08	-9.55048e-09	3.18008e-08	8.83207e-07	2.50028e-07	1.13323e-06	9.47250e-07	1.82563e-07	1.12981e-06	-7.20800e-08	1.09938e-08	-6.10862e-08	7.75480e-07	-8.11252e-08	6.94355e-07	-1.51578e-07	5.26105e-08	-9.89672e-08	-3.31661e-08	1.47318e-08	-1.84342e-08	2.39121e-07	-3.94998e-08	1.99621e-07
4.940	4.17748e-08	-9.64829e-09	3.21265e-08	8.87493e-07	2.51058e-07	1.13855e-06	9.51580e-07	1.83282e-07	1.13486e-06	-7.15331e-08	1.09104e-08	-6.06227e-08	7.80672e-07	-8.16683e-08	6.99003e-07	-1.51824e-07	5.26959e-08	-9.91278e-08	-3.32481e-08	1.47682e-08	-1.84798e-08	2.41542e-07	-3.98998e-08	2.01642e-07
4.964	4.21988e-08	-9.74621e-09	3.24526e-08	8.91775e-07	2.52088e-07	1.14386e-06	9.55905e-07	1.84000e-07	1.13991e-06	-7.09801e-08	1.08261e-08	-6.01541e-08	7.85870e-07	-8.22121e-08	7.03658e-07	-1.52065e-07	5.27797e-08	-9.92855e-08	-3.33292e-08	1.48043e-08	-1.85249e-08	2.43973e-07	-4.03014e-08	2.03672e-07
4.989	4.26232e-08	-9.84424e-09	3.27790e-08	8.96054e-07	2.53117e-07	1.14917e-06	9.60224e-07	1.84718e-07	1.14494e-06	-7.04210e-08	1.07408e-08	-5.96802e-08	7.91075e-07	-8.27566e-08	7.08318e-07	-1.52302e-07	5.28621e-08	-9.94404e-08	-3.34095e-08	1.48400e-08	-1.85696e-08	2.46415e-07	-4.07047e-08	2.05710e-07
5.014	4.30481e-08	-9.94237e-09	3.31057e-08	9.00330e-07	2.54144e-07	1.15447e-06	9.64537e-07	1.85435e-07	1.14997e-06	-6.98559e-08	1.06546e-08	-5.92013e-08	7.96286e-07	-8.33017e-08	7.12984e-07	-1.52535e-07	5.29429e-08	-9.95924e-08	-3.34889e-08	1.48752e-08	-1.86137e-08	2.48866e-07	-4.11096e-08	2.07756e-07
5.038	4.34734e-08	-1.00406e-08	3.34328e-08	9.04602e-07	2.55171e-07	1.15977e-06	9.68845e-07	1.86151e-07	1.15500e-06	-6.92847e-08	1.05675e-08	-5.87172e-08	8.01503e-07	-8.38475e-08	7.17656e-07	-1.52764e-07	5.30221e-08	-9.97415e-08	-3.35675e-08	1.49101e-08	-1.86574e-08	2.51327e-07	-4.15162e-08	2.09811e-07
5.063	4.38991e-08	-1.01389e-08	3.37602e-08	9.08870e-07	2.56197e-07	1.16507e-06	9.73146e-07	1.86866e-07	1.16001e-06	-6.87074e-08	1.04794e-08	-5.82280e-08	8.06727e-07	-8.43940e-08	7.22333e-07	-1.52988e-07	5.30999e-08	-9.98877e-08	-3.36451e-08	1.49446e-08	-1.87005e-08	2.53798e-07	-4.19243e-08	2.11874e-07
5.087	4.43252e-08	-1.02373e-08	3.40879e-08	9.13135e-07	2.57222e-07	1.17036e-06	9.77442e-07	1.87580e-07	1.16502e-06	-6.81241e-08	1.03905e-08	-5.77337e-08	8.11956e-07	-8.49411e-08	7.27015e-07	-1.53207e-07	5.31761e-08	-1.00031e-07	-3.37219e-08	1.49787e-08	-1.87432e-08	2.56279e-07	-4.23341e-08	2.13945e-07
5.112	4.47517e-08	-1.03358e-08	3.44159e-08	9.17395e-07	2.58247e-07	1.17564e-06	9.81733e-07	1.88293e-07	1.17003e-06	-6.75349e-08	1.03006e-08	-5.72343e-08	8.17191e-07	-8.54887e-08	7.31703e-07	-1.53422e-07	5.32508e-08	-1.00172e-07	-3.37978e-08	1.50124e-08	-1.87854e-08	2.58769e-07	-4.27455e-08	2.16024e-07
5.136	4.51786e-08	-1.04344e-08	3.47441e-08	9.21652e-07	2.59270e-07	1.18092e-06	9.86017e-07	1.89005e-07	1.17502e-06	-6.69397e-08	1.02098e-08	-5.67299e-08	8.22432e-07	-8.60370e-08	7.36395e-07	-1.53633e-07	5.33239e-08	-1.00309e-07	-3.38727e-08	1.50457e-08	-1.88270e-08	2.61270e-07	-4.31586e-08	2.18111e-07
5.161	4.56058e-08	-1.05331e-08	3.50727e-08	9.25905e-07	2.60292e-07	1.18620e-06	9.90295e-07	1.89717e-07	1.18001e-06	-6.63385e-08	1.01181e-08	-5.62204e-08	8.27679e-07	-8.65859e-08	7.41093e-07	-1.53839e-07	5.33955e-08	-1.00444e-07	-3.39468e-08	1.50786e-08	-1.88682e-08	2.63780e-07	-4.35732e-08	2.20206e-07
5.186	4.60333e-08	-1.06318e-08	3.54015e-08	9.30154e-07	2.61313e-07	1.19147e-06	9.94566e-07	1.90428e-07	1.18499e-06	-6.57314e-08	1.00255e-08	-5.57059e-08	8.32931e-07	-8.71353e-08	7.45796e-07	-1.54041e-07	5.34655e-08	-1.00576e-07	-3.40200e-08	1.51111e-08	-1.89089e-08	2.66299e-07	-4.39894e-08	2.22310e-07
5.210	4.64611e-08	-1.07306e-08	3.57305e-08	9.34398e-07	2.62334e-07	1.19673e-06	9.98832e-07	1.91137e-07	1.18997e-06	-6.51184e-08	9.93202e-09	-5.51863e-08	8.38189e-07	-8.76854e-08	7.50504e-07	-1.54238e-07	5.35340e-08	-1.00704e-07	-3.40922e-08	1.51432e-08	-1.89490e-08	2.68828e-07	-4.44072e-08	2.24421e-07
5.235	4.68892e-08	-1.08295e-08	3.60597e-08	9.38639e-07	2.63353e-07	1.20199e-06	1.00309e-06	1.91846e-07	1.19494e-06	-6.44995e-08	9.83762e-09	-5.46618e-08	8.43452e-07	-8.82359e-08	7.55216e-07	-1.54431e-07	5.36009e-08	-1.00830e-07	-3.41635e-08	1.51749e-08	-1.89887e-08	2.71367e-07	-4.48265e-08	2.26541e-07
5.259	4.73176e-08	-1.09285e-08	3.63892e-08	9.42875e-07	2.64371e-07	1.20725e-06	1.00734e-06	1.92554e-07	1.19990e-06	-6.38747e-08	9.74233e-09	-5.41324e-08	8.48720e-07	-8.87870e-08	7.59933e-07	-1.54620e-07	5.36663e-08	-1.00953e-07	-3.42339e-08	1.52062e-08	-1.90278e-08	2.73915e-07	-4.52475e-08	2.28668e-07
5.284	4.77463e-08	-1.10275e-08	3.67188e-08	9.47106e-07	2.65389e-07	1.21249e-06	1.01159e-06	1.93261e-07	1.20485e-06	-6.32441e-08	9.64615e-09	-5.35980e-08	8.53993e-07	-8.93386e-08	7.64654e-07	-1.54803e-07	5.37301e-08	-1.01073e-07	-3.43034e-08	1.52370e-08	-1.90664e-08	2.76473e-07	-4.56700e-08	2.30803e-07
5.308	4.81752e-08	-1.11265e-08	3.70486e-08	9.51333e-07	2.66405e-07	1.21774e-06	1.01583e-06	1.93967e-07	1.20980e-06	-6.26077e-08	9.54908e-09	-5.30586e-08	8.59270e-07	-8.98907e-08	7.69380e-07	-1.54983e-07	5.37924e-08	-1.01190e-07	-3.43719e-08	1.52674e-08	-1.91045e-08	2.79040e-07	-4.60940e-08	2.32946e-07
5.333	4.86043e-08	-1.12256e-08	3.73787e-08	9.55556e-07	2.67420e-07	1.22298e-06	1.02006e-06	1.94673e-07	1.21474e-06	-6.19655e-08	9.45113e-09	-5.25143e-08	8.64553e-07	-9.04434e-08	7.74110e-07	-1.55158e-07	5.38531e-08	-1.01305e-07	-3.44395e-08	1.52975e-08	-1.91421e-08	2.81617e-07	-4.65196e-08	2.35097e-07
5.358	4.90336e-08	-1.13248e-08	3.77088e-08	9.59774e-07	2.68434e-07	1.22821e-06	1.02429e-06	1.95377e-07	1.21967e-06	-6.13175e-08	9.35230e-09	-5.19652e-08	8.69840e-07	-9.09965e-08	7.78844e-07	-1.55328e-07	5.39123e-08	-1.01416e-07	-3.45062e-08	1.53271e-08	-1.91791e-08	2.84202e-07	-4.69468e-08	2.37256e-07
5.382	4.94631e-08	-1.14240e-08	3.80391e-08	9.63987e-07	2.69447e-07	1.23343e-06	1.02851e-06	1.96080e-07	1.22459e-06	-6.06637e-08	9.25258e-09	-5.14111e-08	8.75132e-07	-9.15501e-08	7.83582e-07	-1.55494e-07	5.39698e-08	-1.01524e-07	-3.45719e-08	1.53563e-08	-1.92156e-08	2.86798e-07	-4.73754e-08	2.39422e-07
5.407	4.98928e-08	-1.15232e-08	3.83696e-08	9.68195e-07	2.70459e-07	1.23865e-06	1.03272e-06	1.96783e-07	1.22951e-06	-6.00042e-08	9.15200e-09	-5.08522e-08	8.80428e-07	-9.21041e-08	7.88324e-07	-1.55655e-07	5.40258e-08	-1.01630e-07	-3.46366e-08	1.53850e-08	-1.92516e-08	2.89402e-07	-4.78056e-08	2.41596e-07
5.431	5.03227e-08	-1.16225e-08	3.87002e-08	9.72399e-07	2.71469e-07	1.24387e-06	1.03693e-06	1.97484e-07	1.23441e-06	-5.93390e-08	9.05054e-09	-5.02885e-08	8.85728e-07	-9.26586e-08	7.93070e-07	-1.55812e-07	5.40803e-08	-1.01732e-07	-3.47004e-08	1.54133e-08	-1.92871e-08	2.92015e-07	-4.82374e-08	2.43778e-07
5.456	5.07527e-08	-1.17218e-08	3.90309e-08	9.76598e-07	2.72479e-07	1.24908e-06	1.04113e-06	1.98185e-07	1.23931e-06	-5.86682e-08	8.94822e-09	-4.97199e-08	8.91033e-07	-9.32135e-08	7.97819e-07	-1.55965e-07	5.41331e-08	-1.01831e-07	-3.47632e-08	1.54413e-08	-1.93220e-08	2.94638e-07	-4.86706e-08	2.45968e-07
5.480	5.11829e-08	-1.18212e-08	3.93617e-08	9.80791e-07	2.73487e-07	1.25428e-06	1.04532e-06	1.98884e-07	1.24421e-06	-5.79916e-08	8.84503e-09	-4.91466e-08	8.96341e-07	-9.37688e-08	8.02572e-07	-1.56112e-07	5.41844e-08	-1.01928e-07	-3.48251e-08	1.54687e-08	-1.93563e-08	2.97270e-07	-4.91054e-08	2.48165e-07
5.505	5.16131e-08	-1.19205e-08	3.96926e-08	9.84980e-07	2.74495e-07	1.25947e-06	1.04951e-06	1.99583e-07	1.24909e-06	-5.73094e-08	8.74098e-09	-4.85685e-08	9.01653e-07	-9.43246e-08	8.07329e-07	-1.56256e-07	5.42341e-08	-1.02021e-07	-3.48859e-08	1.54958e-08	-1.93902e-08	2.99911e-07	-4.95416e-08	2.50369e-07
5.530	5.20435e-08	-1.20199e-08	4.00235e-08	9.89163e-07	2.75501e-07	1.26466e-06	1.05368e-06	2.00280e-07	1.25396e-06	-5.66216e-08	8.63608e-09	-4.79856e-08	9.06970e-07	-9.48807e-08	8.12089e-07	-1.56394e-07	5.42823e-08	-1.02112e-07	-3.49458e-08	1.55224e-08	-1.94235e-08	3.02561e-07	-4.99793e-08	2.52581e-07
5.554	5.24739e-08	-1.21194e-08	4.03546e-08	9.93342e-07	2.76506e-07	1.26985e-06	1.05786e-06	2.00977e-07	1.25883e-06	-5.59282e-08	8.53032e-09	-4.73979e-08	9.12289e-07	-9.54372e-08	8.16852e-07	-1.56528e-07	5.43288e-08	-1.02199e-07	-3.50047e-08	1.55485e-08	-1.94562e-08	3.05219e-07	-5.04185e-08	2.54801e-07
5.579	5.29044e-08	-1.22188e-08	4.06856e-08	9.97514e-07	2.77509e-07	1.27502e-06	1.06202e-06	2.01672e-07	1.26369e-06	-5.52293e-08	8.42371e-09	-4.68056e-08	9.17613e-07	-9.59941e-08	8.21618e-07	-1.56658e-07	5.43738e-08	-1.02284e-07	-3.50627e-08	1.55743e-08	-1.94884e-08	3.07887e-07	-5.08592e-08	2.57028e-07
5.603	5.33350e-08	-1.23182e-08	4.10168e-08	1.00168e-06	2.78512e-07	1.28019e-06	1.06618e-06	2.02366e-07	1.26854e-06	-5.45247e-08	8.31625e-09	-4.62085e-08	9.22939e-07	-9.65513e-08	8.26388e-07	-1.56783e-07	5.44171e-08	-1.02366e-07	-3.51196e-08	1.55995e-08	-1.95200e-08	3.10564e-07	-5.13013e-08	2.59263e-07
5.628	5.37656e-08	-1.24177e-08	4.13479e-08	1.00584e-06	2.79513e-07	1.28536e-06	1.07032e-06	2.03060e-07	1.27338e-06	-5.38147e-08	8.20795e-09	-4.56067e-08	9.28269e-07	-9.71089e-08	8.31160e-07	-1.56903e-07	5.44589e-08	-1.02444e-07	-3.51755e-08	1.56244e-08	-1.95511e-08	3.13249e-07	-5.17449e-08	2.61504e-07
5.652	5.41962e-08	-1.25171e-08	4.16791e-08	1.01000e-06	2.80513e-07	1.29051e-06	1.07447e-06	2.03752e-07	1.27822e-06	-5.30991e-08	8.09882e-09	-4.50003e-08	9.33602e-07	-9.76668e-08	8.35935e-07	-1.57019e-07	5.44991e-08	-1.02520e-07	-3.52304e-08	1.56488e-08	-1.95817e-08	3.15944e-07	-5.21900e-08	2.63754e-07
5.677	5.46269e-08	-1.26166e-08	4.20103e-08	1.01415e-06	2.81512e-07	1.29566e-06	1.07860e-06	2.04444e-07	1.28304e-06	-5.23781e-08	7.98884e-09	-4.43893e-08	9.38938e-07	-9.82250e-08	8.40713e-07	-1.57130e-07	5.45377e-08	-1.02592e-07	-3.52843e-08	1.56727e-08	-1.96116e-08	3.18646e-07	-5.26365e-08	2.66010e-07
5.702	5.50575e-08	-1.27161e-08	4.23414e-08	1.01830e-06	2.82509e-07	1.30081e-06	1.08273e-06	2.05134e-07	1.28786e-06	-5.16516e-08	7.87804e-09	-4.37736e-08	9.44277e-07	-9.87836e-08	8.45494e-07	-1.57237e-07	5.45747e-08	-1.02662e-07	-3.53372e-08	1.56962e-08	-1.96410e-08	3.21358e-07	-5.30844e-08	2.68274e-07
5.726	5.54881e-08	-1.28155e-08	4.26726e-08	1.02244e-06	2.83505e-07	1.30594e-06	1.08684e-06	2.05823e-07	1.29267e-06	-5.09197e-08	7.76640e-09	-4.31533e-08	9.49619e-07	-9.93424e-08	8.50277e-07	-1.57339e-07	5.46101e-08	-1.02729e-07	-3.53891e-08	1.57193e-08	-1.96699e-08	3.24078e-07	-5.35338e-08	2.70545e-07
5.751	5.59187e-08	-1.29150e-08	4.30037e-08	1.02657e-06	2.84500e-07	1.31107e-06	1.09096e-06	2.06511e-07	1.29747e-06	-5.01824e-08	7.65394e-09	-4.25284e-08	9.54963e-07	-9.99015e-08	8.55062e-07	-1.57436e-07	5.46439e-08	-1.02792e-07	-3.54400e-08	1.57419e-08	-1.96981e-08	3.26807e-07	-5.39845e-08	2.72823e-07
5.775	5.63492e-08	-1.30144e-08	4.33348e-08	1.03070e-06	2.85494e-07	1.31619e-06	1.09506e-06	2.07199e-07	1.30226e-06	-4.94397e-08	7.54066e-09	-4.18990e-08	9.60310e-07	-1.00461e-07	8.59850e-07	-1.57529e-07	5.46762e-08	-1.02853e-07	-3.54898e-08	1.57640e-08	-1.97258e-08	3.29545e-07	-5.44367e-08	2.75108e-07
5.800	5.67797e-08	-1.31138e-08	4.36659e-08	1.03482e-06	2.86486e-07	1.32130e-06	1.09915e-06	2.07885e-07	1.30704e-06	-4.86916e-08	7.42656e-09	-4.12650e-08	9.65660e-07	-1.01020e-07	8.64639e-07	-1.57617e-07	5.47068e-08	-1.02911e-07	-3.55386e-08	1.57857e-08	-1.97530e-08	3.32290e-07	-5.48903e-08	2.77400e-07
5.825	5.72101e-08	-1.32132e-08	4.39969e-08	1.03893e-06	2.87476e-07	1.32641e-06	1.10324e-06	2.08569e-07	1.31181e-06	-4.79382e-08	7.31165e-09	-4.06265e-08	9.71011e-07	-1.01580e-07	8.69431e-07	-1.57701e-07	5.47358e-08	-1.02965e-07	-3.55864e-08	1.58069e-08	-1.97795e-08	3.35045e-07	-5.53453e-08	2.79699e-07
5.849	5.76404e-08	-1.33126e-08	4.43278e-08	1.04304e-06	2.88466e-07	1.33151e-06	1.10732e-06	2.09253e-07	1.31657e-06	-4.71794e-08	7.19593e-09	-3.99835e-08	9.76365e-07	-1.02140e-07	8.74225e-07	-1.57780e-07	5.47632e-08	-1.03017e-07	-3.56332e-08	1.58277e-08	-1.98055e-08	3.37807e-07	-5.58016e-08	2.82006e-07
5.874	5.80706e-08	-1.34120e-08	4.46586e-08	1.04715e-06	2.89454e-07	1.33660e-06	1.11139e-06	2.09936e-07	1.32133e-06	-4.64154e-08	7.07940e-09	-3.93360e-08	9.81721e-07	-1.02701e-07	8.79020e-07	-1.57854e-07	5.47890e-08	-1.03065e-07	-3.56789e-08	1.58480e-08	-1.98309e-08	3.40578e-07	-5.62593e-08	2.84319e-07
5.898	5.85007e-08	-1.35113e-08	4.49894e-08	1.05125e-06	2.90440e-07	1.34169e-06	1.11546e-06	2.10618e-07	1.32607e-06	-4.56462e-08	6.96207e-09	-3.86841e-08	9.87079e-07	-1.03261e-07	8.83818e-07	-1.57924e-07	5.48132e-08	-1.03111e-07	-3.57235e-08	1.58678e-08	-1.98557e-08	3.43357e-07	-5.67184e-08	2.86639e-07
5.923	5.89306e-08	-1.36106e-08	4.53200e-08	1.05534e-06	2.91425e-07	1.34676e-06	1.11951e-06	2.11298e-07	1.33081e-06	-4.48716e-08	6.84394e-09	-3.80277e-08	9.92438e-07	-1.03822e-07	8.88616e-07	-1.57989e-07	5.48358e-08	-1.03153e-07	-3.57671e-08	1.58872e-08	-1.98799e-08	3.46145e-07	-5.71789e-08	2.88966e-07
5.947	5.93604e-08	-1.37099e-08	4.56506e-08	1.05942e-06	2.92409e-07	1.35183e-06	1.12356e-06	2.11977e-07	1.33553e-06	-4.40919e-08	6.72501e-09	-3.73669e-08	9.97799e-07	-1.04383e-07	8.93417e-07	-1.58049e-07	5.48567e-08	-1.03193e-07	-3.58096e-08	1.59060e-08	-1.99036e-08	3.48940e-07	-5.76407e-08	2.91300e-07
5.972	5.97901e-08	-1.38091e-08	4.59810e-08	1.06350e-06	2.93391e-07	1.35689e-06	1.12760e-06	2.12655e-07	1.34025e-06	-4.33070e-08	6.60529e-09	-3.67017e-08	1.00316e-06	-1.04944e-07	8.98218e-07	-1.58105e-07	5.48761e-08	-1.03229e-07	-3.58511e-08	1.59245e-08	-1.99266e-08	3.51744e-07	-5.81038e-08	2.93640e-07
5.997	6.02196e-08	-1.39083e-08	4.63113e-08	1.06757e-06	2.94372e-07	1.36194e-06	1.13163e-06	2.13332e-07	1.34496e-06	-4.25169e-08	6.48479e-09	-3.60321e-08	1.00853e-06	-1.05505e-07	9.03021e-07	-1.58156e-07	5.48938e-08	-1.03262e-07	-3.58915e-08	1.59424e-08	-1.99491e-08	3.54556e-07	-5.85683e-08	2.95988e-07
6.021	6.06489e-08	-1.40074e-08	4.66414e-08	1.07163e-06	2.95351e-07	1.36699e-06	1.13565e-06	2.14008e-07	1.34966e-06	-4.17217e-08	6.36350e-09	-3.53582e-08	1.01389e-06	-1.06066e-07	9.07826e-07	-1.58203e-07	5.49100e-08	-1.03293e-07	-3.59309e-08	1.59599e-08	-1.99710e-08	3.57376e-07	-5.90341e-08	2.98342e-07
6.046	6.10780e-08	-1.41065e-08	4.69714e-08	1.07569e-06	2.96329e-07	1.37202e-06	1.13966e-06	2.14683e-07	1.35434e-06	-4.09213e-08	6.24143e-09	-3.46799e-08	1.01926e-06	-1.06628e-07	9.12631e-07	-1.58244e-07	5.49245e-08	-1.03320e-07	-3.59692e-08	1.59769e-08	-1.99922e-08	3.60203e-07	-5.95012e-08	3.00702e-07
6.070	6.15068e-08	-1.42056e-08	4.73012e-08	1.07974e-06	2.97305e-07	1.37705e-06	1.14367e-06	2.15356e-07	1.35902e-06	-4.01159e-08	6.11858e-09	-3.39973e-08	1.02463e-06	-1.07189e-07	9.17437e-07	-1.58282e-07	5.49374e-08	-1.03344e-07	-3.60064e-08	1.59934e-08	-2.00129e-08	3.63039e-07	-5.99696e-08	3.03069e-07
6.095	6.19355e-08	-1.43046e-08	4.76309e-08	1.08379e-06	2.98280e-07	1.38207e-06	1.14766e-06	2.16029e-07	1.36369e-06	-3.93054e-08	5.99496e-09	-3.33105e-08	1.02999e-06	-1.07751e-07	9.22244e-07	-1.58314e-07	5.49486e-08	-1.03365e-07	-3.60425e-08	1.60095e-08	-2.00330e-08	3.65882e-07	-6.04393e-08	3.05443e-07
6.119	6.23639e-08	-1.44035e-08	4.79604e-08	1.08783e-06	2.99253e-07	1.38708e-06	1.15165e-06	2.16700e-07	1.36835e-06	-3.84899e-08	5.87058e-09	-3.26193e-08	1.03536e-06	-1.08312e-07	9.27052e-07	-1.58342e-07	5.49583e-08	-1.03384e-07	-3.60775e-08	1.60250e-08	-2.00525e-08	3.68734e-07	-6.09103e-08	3.07823e-07
6.144	6.27921e-08	-1.45024e-08	4.82896e-08	1.09186e-06	3.00225e-07	1.39208e-06	1.15563e-06	2.17370e-07	1.37300e-06	-3.76693e-08	5.74542e-09	-3.19239e-08	1.04073e-06	-1.08874e-07	9.31860e-07	-1.58365e-07	5.49663e-08	-1.03399e-07	-3.61115e-08	1.60401e-08	-2.00713e-08	3.71593e-07	-6.13826e-08	3.10210e-07
6.169	6.32200e-08	-1.46013e-08	4.86187e-08	1.09588e-06	3.01195e-07	1.39708e-06	1.15960e-06	2.18038e-07	1.37764e-06	-3.68438e-08	5.61951e-09	-3.12243e-08	1.04610e-06	-1.09436e-07	9.36669e-07	-1.58384e-07	5.49728e-08	-1.03411e-07	-3.61443e-08	1.60547e-08	-2.00896e-08	3.74459e-07	-6.18561e-08	3.12603e-07
6.193	6.36476e-08	-1.47000e-08	4.89476e-08	1.09990e-06	3.02163e-07	1.40206e-06	1.16356e-06	2.18706e-07	1.38227e-06	-3.60133e-08	5.49284e-09	-3.05205e-08	1.05148e-06	-1.09998e-07	9.41478e-07	-1.58397e-07	5.49776e-08	-1.03420e-07	-3.61761e-08	1.60688e-08	-2.01073e-08	3.77334e-07	-6.23309e-08	3.15003e-07
6.218	6.40749e-08	-1.47987e-08	4.92762e-08	1.10391e-06	3.03130e-07	1.40704e-06	1.16751e-06	2.19372e-07	1.38689e-06	-3.51779e-08	5.36542e-09	-2.98125e-08	1.05685e-06	-1.10560e-07	9.46288e-07	-1.58407e-07	5.49807e-08	-1.03426e-07	-3.62068e-08	1.60825e-08	-2.01243e-08	3.80215e-07	-6.28069e-08	3.17409e-07
6.242	6.45020e-08	-1.48974e-08	4.96046e-08	1.10791e-06	3.04095e-07	1.41201e-06	1.17146e-06	2.20037e-07	1.39150e-06	-3.43376e-08	5.23725e-09	-2.91003e-08	1.06222e-06	-1.11122e-07	9.51097e-07	-1.58411e-07	5.49823e-08	-1.03429e-07	-3.62363e-08	1.60956e-08	-2.01408e-08	3.83105e-07	-6.32842e-08	3.19821e-07
6.267	6.49287e-08	-1.49959e-08	4.99328e-08	1.11191e-06	3.05058e-07	1.41696e-06	1.17539e-06	2.20700e-07	1.39609e-06	-3.34923e-08	5.10834e-09	-2.83840e-08	1.06759e-06	-1.11684e-07	9.55907e-07	-1.58411e-07	5.49822e-08	-1.03429e-07	-3.62648e-08	1.61082e-08	-2.01566e-08	3.86002e-07	-6.37627e-08	3.22239e-07
6.291	6.53551e-08	-1.50944e-08	5.02607e-08	1.11590e-06	3.06020e-07	1.42191e-06	1.17932e-06	2.21363e-07	1.40068e-06	-3.26423e-08	4.97868e-09	-2.76636e-08	1.07296e-06	-1.12246e-07	9.60717e-07	-1.58406e-07	5.49805e-08	-1.03425e-07	-3.62922e-08	1.61204e-08	-2.01718e-08	3.88906e-07	-6.42425e-08	3.24663e-07
6.316	6.57812e-08	-1.51928e-08	5.05884e-08	1.11988e-06	3.06980e-07	1.42686e-06	1.18324e-06	2.22024e-07	1.40526e-06	-3.17874e-08	4.84829e-09	-2.69391e-08	1.07833e-06	-1.12808e-07	9.65526e-07	-1.58396e-07	5.49772e-08	-1.03419e-07	-3.63184e-08	1.61320e-08	-2.01864e-08	3.91817e-07	-6.47234e-08	3.27094e-07
6.341	6.62069e-08	-1.52911e-08	5.09158e-08	1.12385e-06	3.07938e-07	1.43179e-06	1.18714e-06	2.22684e-07	1.40983e-06	-3.09277e-08	4.71717e-09	-2.62105e-08	1.08370e-06	-1.13369e-07	9.70335e-07	-1.58382e-07	5.49722e-08	-1.03410e-07	-3.63435e-08	1.61432e-08	-2.02003e-08	3.94736e-07	-6.52056e-08	3.29531e-07
6.365	6.66323e-08	-1.53894e-08	5.12429e-08	1.12781e-06	3.08895e-07	1.43671e-06	1.19104e-06	2.23342e-07	1.41439e-06	-3.00632e-08	4.58531e-09	-2.54779e-08	1.08908e-06	-1.13931e-07	9.75144e-07	-1.58363e-07	5.49656e-08	-1.03397e-07	-3.63675e-08	1.61539e-08	-2.02137e-08	3.97662e-07	-6.56889e-08	3.31973e-07
6.390	6.70573e-08	-1.54875e-08	5.15697e-08	1.13177e-06	3.09849e-07	1.44162e-06	1.19493e-06	2.23999e-07	1.41893e-06	-2.91939e-08	4.45273e-09	-2.47412e-08	1.09445e-06	-1.14493e-07	9.79953e-07	-1.58339e-07	5.49574e-08	-1.03382e-07	-3.63904e-08	1.61640e-08	-2.02264e-08	4.00595e-07	-6.61734e-08	3.34422e-07
6.414	6.74819e-08	-1.55856e-08	5.18963e-08	1.13572e-06	3.10803e-07	1.44653e-06	1.19881e-06	2.24655e-07	1.42347e-06	-2.83200e-08	4.31944e-09	-2.40006e-08	1.09982e-06	-1.15055e-07	9.84761e-07	-1.58311e-07	5.49476e-08	-1.03364e-07	-3.64122e-08	1.61737e-08	-2.02385e-08	4.03536e-07	-6.66591e-08	3.36876e-07
6.439	6.79061e-08	-1.56836e-08	5.22225e-08	1.13967e-06	3.11754e-07	1.45142e-06	1.20268e-06	2.25310e-07	1.42799e-06	-2.74413e-08	4.18542e-09	-2.32559e-08	1.10518e-06	-1.15617e-07	9.89568e-07	-1.58278e-07	5.49361e-08	-1.03342e-07	-3.64328e-08	1.61829e-08	-2.02500e-08	4.06483e-07	-6.71460e-08	3.39337e-07
6.463	6.83299e-08	-1.57814e-08	5.25484e-08	1.14360e-06	3.12703e-07	1.45630e-06	1.20655e-06	2.25963e-07	1.43251e-06	-2.65580e-08	4.05070e-09	-2.25073e-08	1.11055e-06	-1.16178e-07	9.94374e-07	-1.58240e-07	5.49230e-08	-1.03317e-07	-3.64523e-08	1.61915e-08	-2.02608e-08	4.09437e-07	-6.76340e-08	3.41803e-07
6.488	6.87533e-08	-1.58792e-08	5.28740e-08	1.14753e-06	3.13651e-07	1.46118e-06	1.21040e-06	2.26615e-07	1.43701e-06	-2.56701e-08	3.91527e-09	-2.17548e-08	1.11592e-06	-1.16739e-07	9.99179e-07	-1.58198e-07	5.49083e-08	-1.03290e-07	-3.64707e-08	1.61997e-08	-2.02710e-08	4.12398e-07	-6.81232e-08	3.44275e-07
6.513	6.91762e-08	-1.59769e-08	5.31993e-08	1.15145e-06	3.14597e-07	1.46604e-06	1.21424e-06	2.27266e-07	1.44151e-06	-2.47775e-08	3.77913e-09	-2.09984e-08	1.12128e-06	-1.17301e-07	1.00398e-06	-1.58151e-07	5.48920e-08	-1.03259e-07	-3.64879e-08	1.62073e-08	-2.02806e-08	4.15366e-07	-6.86134e-08	3.46753e-07
6.537	6.95987e-08	-1.60745e-08	5.35242e-08	1.15536e-06	3.15541e-07	1.47090e-06	1.21807e-06	2.27915e-07	1.44599e-06	-2.38804e-08	3.64229e-09	-2.02381e-08	1.12665e-06	-1.17862e-07	1.00879e-06	-1.58099e-07	5.48740e-08	-1.03225e-07	-3.65040e-08	1.62145e-08	-2.02895e-08	4.18341e-07	-6.91049e-08	3.49236e-07
6.562	7.00208e-08	-1.61720e-08	5.38488e-08	1.15926e-06	3.16483e-07	1.47575e-06	1.22190e-06	2.28563e-07	1.45046e-06	-2.29787e-08	3.50476e-09	-1.94739e-08	1.13201e-06	-1.18423e-07	1.01359e-06	-1.58043e-07	5.48544e-08	-1.03188e-07	-3.65189e-08	1.62211e-08	-2.02978e-08	4.21323e-07	-6.95974e-08	3.51725e-07
6.586	7.04424e-08	-1.62694e-08	5.41731e-08	1.16316e-06	3.17423e-07	1.48058e-06	1.22571e-06	2.29209e-07	1.45492e-06	-2.20724e-08	3.36654e-09	-1.87059e-08	1.13737e-06	-1.18984e-07	1.01839e-06	-1.57981e-07	5.48331e-08	-1.03148e-07	-3.65327e-08	1.62272e-08	-2.03055e-08	4.24311e-07	-7.00910e-08	3.54220e-07
6.611	7.08636e-08	-1.63666e-08	5.44969e-08	1.16705e-06	3.18362e-07	1.48541e-06	1.22952e-06	2.29854e-07	1.45937e-06	-2.11617e-08	3.22763e-09	-1.79341e-08	1.14273e-06	-1.19545e-07	1.02319e-06	-1.57915e-07	5.48102e-08	-1.03105e-07	-3.65454e-08	1.62329e-08	-2.03125e-08	4.27306e-07	-7.05857e-08	3.56720e-07
6.636	7.12842e-08	-1.64638e-08	5.48204e-08	1.17092e-06	3.19298e-07	1.49022e-06	1.23331e-06	2.30498e-07	1.46381e-06	-2.02465e-08	3.08804e-09	-1.71584e-08	1.14809e-06	-1.20105e-07	1.02799e-06	-1.57845e-07	5.47857e-08	-1.03059e-07	-3.65569e-08	1.62380e-08	-2.03189e-08	4.30307e-07	-7.10815e-08	3.59226e-07
6.660	7.17044e-08	-1.65608e-08	5.51436e-08	1.17480e-06	3.20233e-07	1.49503e-06	1.23710e-06	2.31140e-07	1.46824e-06	-1.93268e-08	2.94778e-09	-1.63791e-08	1.15345e-06	-1.20665e-07	1.03278e-06	-1.57770e-07	5.47596e-08	-1.03010e-07	-3.65672e-08	1.62426e-08	-2.03247e-08	4.33315e-07	-7.15784e-08	3.61737e-07
6.685	7.21240e-08	-1.66577e-08	5.54663e-08	1.17866e-06	3.21165e-07	1.49982e-06	1.24087e-06	2.31781e-07	1.47265e-06	-1.84028e-08	2.80684e-09	-1.55959e-08	1.15880e-06	-1.21226e-07	1.03758e-06	-1.57690e-07	5.47319e-08	-1.02958e-07	-3.65764e-08	1.62466e-08	-2.03298e-08	4.36330e-07	-7.20763e-08	3.64253e-07
6.709	7.25432e-08	-1.67546e-08	5.57886e-08	1.18251e-06	3.22096e-07	1.50461e-06	1.24464e-06	2.32421e-07	1.47706e-06	-1.74743e-08	2.66523e-09	-1.48091e-08	1.16415e-06	-1.21785e-07	1.04237e-06	-1.57605e-07	5.47025e-08	-1.02902e-07	-3.65844e-08	1.62502e-08	-2.03342e-08	4.39350e-07	-7.25753e-08	3.66775e-07
6.734	7.29618e-08	-1.68512e-08	5.61106e-08	1.18636e-06	3.23025e-07	1.50938e-06	1.24839e-06	2.33059e-07	1.48145e-06	-1.65415e-08	2.52295e-09	-1.40186e-08	1.16950e-06	-1.22345e-07	1.04716e-06	-1.57515e-07	5.46714e-08	-1.02844e-07	-3.65913e-08	1.62533e-08	-2.03380e-08	4.42377e-07	-7.30753e-08	3.69302e-07
6.758	7.33799e-08	-1.69478e-08	5.64321e-08	1.19020e-06	3.23951e-07	1.51415e-06	1.25214e-06	2.33695e-07	1.48583e-06	-1.56044e-08	2.38002e-09	-1.32244e-08	1.17485e-06	-1.22905e-07	1.05195e-06	-1.57421e-07	5.46388e-08	-1.02783e-07	-3.65970e-08	1.62558e-08	-2.03412e-08	4.45411e-07	-7.35764e-08	3.71834e-07
6.783	7.37974e-08	-1.70442e-08	5.67532e-08	1.19402e-06	3.24876e-07	1.51890e-06	1.25587e-06	2.34330e-07	1.49021e-06	-1.46630e-08	2.23643e-09	-1.24265e-08	1.18020e-06	-1.23464e-07	1.05673e-06	-1.57323e-07	5.46045e-08	-1.02718e-07	-3.66015e-08	1.62578e-08	-2.03437e-08	4.48450e-07	-7.40785e-08	3.74372e-07
6.808	7.42144e-08	-1.71405e-08	5.70739e-08	1.19784e-06	3.25798e-07	1.52364e-06	1.25960e-06	2.34964e-07	1.49456e-06	-1.37173e-08	2.09219e-09	-1.16251e-08	1.18554e-06	-1.24023e-07	1.06152e-06	-1.57219e-07	5.45686e-08	-1.02651e-07	-3.66049e-08	1.62593e-08	-2.03456e-08	4.51496e-07	-7.45815e-08	3.76914e-07
6.832	7.46308e-08	-1.72367e-08	5.73941e-08	1.20166e-06	3.26719e-07	1.52837e-06	1.26332e-06	2.35596e-07	1.49891e-06	-1.27673e-08	1.94730e-09	-1.08200e-08	1.19088e-06	-1.24581e-07	1.06630e-06	-1.57111e-07	5.45311e-08	-1.02580e-07	-3.66070e-08	1.62602e-08	-2.03468e-08	4.54547e-07	-7.50856e-08	3.79462e-07
6.857	7.50467e-08	-1.73328e-08	5.77139e-08	1.20546e-06	3.27637e-07	1.53310e-06	1.26702e-06	2.36227e-07	1.50325e-06	-1.18132e-08	1.80178e-09	-1.00114e-08	1.19621e-06	-1.25139e-07	1.07108e-06	-1.56998e-07	5.44919e-08	-1.02506e-07	-3.66081e-08	1.62607e-08	-2.03474e-08	4.57605e-07	-7.55907e-08	3.82014e-07
6.881	7.54620e-08	-1.74287e-08	5.80333e-08	1.20925e-06	3.28554e-07	1.53781e-06	1.27072e-06	2.36856e-07	1.50757e-06	-1.08548e-08	1.65561e-09	-9.19924e-09	1.20155e-06	-1.25697e-07	1.07585e-06	-1.56881e-07	5.44511e-08	-1.02430e-07	-3.66079e-08	1.62606e-08	-2.03473e-08	4.60668e-07	-7.60967e-08	3.84571e-07
6.906	7.58766e-08	-1.75244e-08	5.83522e-08	1.21304e-06	3.29468e-07	1.54251e-06	1.27440e-06	2.37484e-07	1.51189e-06	-9.89237e-09	1.50881e-09	-8.38356e-09	1.20688e-06	-1.26255e-07	1.08062e-06	-1.56758e-07	5.44087e-08	-1.02350e-07	-3.66065e-08	1.62600e-08	-2.03465e-08	4.63737e-07	-7.66037e-08	3.87134e-07
6.930	7.62907e-08	-1.76201e-08	5.86706e-08	1.21681e-06	3.30380e-07	1.54719e-06	1.27808e-06	2.38110e-07	1.51619e-06	-8.92577e-09	1.36138e-09	-7.56439e-09	1.21221e-06	-1.26812e-07	1.08539e-06	-1.56632e-07	5.43647e-08	-1.02267e-07	-3.66040e-08	1.62589e-08	-2.03451e-08	4.66812e-07	-7.71117e-08	3.89701e-07
6.955	7.67042e-08	-1.77156e-08	5.89886e-08	1.22058e-06	3.31290e-07	1.55187e-06	1.28174e-06	2.38735e-07	1.52048e-06	-7.95508e-09	1.21333e-09	-6.74175e-09	1.21753e-06	-1.27369e-07	1.09016e-06	-1.56500e-07	5.43190e-08	-1.02181e-07	-3.66003e-08	1.62572e-08	-2.03430e-08	4.69893e-07	-7.76206e-08	3.92273e-07
6.980	7.71170e-08	-1.78109e-08	5.93061e-08	1.22434e-06	3.32198e-07	1.55654e-06	1.28540e-06	2.39358e-07	1.52476e-06	-6.98034e-09	1.06466e-09	-5.91568e-09	1.22285e-06	-1.27926e-07	1.09493e-06	-1.56364e-07	5.42717e-08	-1.02092e-07	-3.65954e-08	1.62551e-08	-2.03403e-08	4.72980e-07	-7.81304e-08	3.94849e-07
7.004	7.75292e-08	-1.79061e-08	5.96231e-08	1.22809e-06	3.33103e-07	1.56119e-06	1.28904e-06	2.39980e-07	1.52902e-06	-6.00156e-09	9.15374e-10	-5.08619e-09	1.22817e-06	-1.28482e-07	1.09969e-06	-1.56223e-07	5.42228e-08	-1.02000e-07	-3.65893e-08	1.62524e-08	-2.03369e-08	4.76072e-07	-7.86412e-08	3.97430e-07
7.029	7.79408e-08	-1.80012e-08	5.99396e-08	1.23183e-06	3.34006e-07	1.56584e-06	1.29268e-06	2.40600e-07	1.53328e-06	-5.01879e-09	7.65479e-10	-4.25331e-09	1.23348e-06	-1.29038e-07	1.10444e-06	-1.56077e-07	5.41723e-08	-1.01905e-07	-3.65820e-08	1.62491e-08	-2.03329e-08	4.79169e-07	-7.91529e-08	4.00016e-07
7.053	7.83518e-08	-1.80961e-08	6.02557e-08	1.23556e-06	3.34908e-07	1.57047e-06	1.29630e-06	2.41218e-07	1.53752e-06	-4.03205e-09	6.14979e-10	-3.41707e-09	1.23879e-06	-1.29594e-07	1.10920e-06	-1.55927e-07	5.41201e-08	-1.01807e-07	-3.65735e-08	1.62453e-08	-2.03282e-08	4.82272e-07	-7.96654e-08	4.02607e-07
7.078	7.87620e-08	-1.81909e-08	6.05712e-08	1.23928e-06	3.35807e-07	1.57509e-06	1.29991e-06	2.41835e-07	1.54175e-06	-3.04138e-09	4.63878e-10	-2.57750e-09	1.24410e-06	-1.30149e-07	1.11395e-06	-1.55772e-07	5.40663e-08	-1.01706e-07	-3.65638e-08	1.62411e-08	-2.03228e-08	4.85380e-07	-8.01789e-08	4.05201e-07
7.102	7.91716e-08	-1.82855e-08	6.08862e-08	1.24300e-06	3.36703e-07	1.57970e-06	1.30352e-06	2.42451e-07	1.54597e-06	-2.04679e-09	3.12182e-10	-1.73461e-09	1.24940e-06	-1.30703e-07	1.11870e-06	-1.55612e-07	5.40109e-08	-1.01602e-07	-3.65530e-08	1.62362e-08	-2.03167e-08	4.88494e-07	-8.06932e-08	4.07801e-07
7.127	7.95806e-08	-1.83799e-08	6.12007e-08	1.24670e-06	3.37598e-07	1.58430e-06	1.30711e-06	2.43065e-07	1.55017e-06	-1.04834e-09	1.59896e-10	-8.88445e-10	1.25470e-06	-1.31257e-07	1.12344e-06	-1.55448e-07	5.39539e-08	-1.01494e-07	-3.65409e-08	1.62309e-08	-2.03100e-08	4.91613e-07	-8.12084e-08	4.10404e-07
7.152	7.99888e-08	-1.84742e-08	6.15146e-08	1.25040e-06	3.38490e-07	1.58889e-06	1.31069e-06	2.43677e-07	1.55437e-06	-4.60434e-11	7.02266e-12	-3.90208e-11	1.25999e-06	-1.31811e-07	1.12818e-06	-1.55279e-07	5.38953e-08	-1.01384e-07	-3.65276e-08	1.62250e-08	-2.03026e-08	4.94737e-07	-8.17245e-08	4.13012e-07
7.176	8.03964e-08	-1.85683e-08	6.18281e-08	1.25408e-06	3.39380e-07	1.59346e-06	1.31426e-06	2.44287e-07	1.55855e-06	9.60064e-10	-1.46431e-10	8.13633e-10	1.26528e-06	-1.32364e-07	1.13291e-06	-1.55106e-07	5.38351e-08	-1.01271e-07	-3.65131e-08	1.62185e-08	-2.02946e-08	4.97866e-07	-8.22414e-08	4.15625e-07
7.201	8.08033e-08	-1.86623e-08	6.21410e-08	1.25776e-06	3.40267e-07	1.59802e-06	1.31782e-06	2.44896e-07	1.56272e-06	1.96995e-09	-3.00462e-10	1.66949e-09	1.27056e-06	-1.32917e-07	1.13764e-06	-1.54928e-07	5.37732e-08	-1.01154e-07	-3.64975e-08	1.62116e-08	-2.02859e-08	5.01000e-07	-8.27591e-08	4.18241e-07
7.225	8.12094e-08	-1.87561e-08	6.24533e-08	1.26142e-06	3.41152e-07	1.60258e-06	1.32137e-06	2.45504e-07	1.56688e-06	2.98358e-09	-4.55064e-10	2.52852e-09	1.27584e-06	-1.33469e-07	1.14237e-06	-1.54745e-07	5.37097e-08	-1.01035e-07	-3.64806e-08	1.62041e-08	-2.02765e-08	5.04139e-07	-8.32776e-08	4.20862e-07
7.250	8.16149e-08	-1.88498e-08	6.27651e-08	1.26508e-06	3.42035e-07	1.60711e-06	1.32491e-06	2.46110e-07	1.57102e-06	4.00093e-09	-6.10232e-10	3.39070e-09	1.28112e-06	-1.34021e-07	1.14709e-06	-1.54557e-07	5.36447e-08	-1.00913e-07	-3.64625e-08	1.61960e-08	-2.02665e-08	5.07283e-07	-8.37970e-08	4.23486e-07
7.274	8.20196e-08	-1.89432e-08	6.30764e-08	1.26873e-06	3.42915e-07	1.61164e-06	1.32844e-06	2.46714e-07	1.57515e-06	5.02196e-09	-7.65963e-10	4.25600e-09	1.28638e-06	-1.34572e-07	1.15181e-06	-1.54365e-07	5.35780e-08	-1.00787e-07	-3.64432e-08	1.61875e-08	-2.02557e-08	5.10432e-07	-8.43171e-08	4.26115e-07
7.299	8.24236e-08	-1.90365e-08	6.33871e-08	1.27236e-06	3.43793e-07	1.61616e-06	1.33196e-06	2.47316e-07	1.57927e-06	6.04665e-09	-9.22250e-10	5.12440e-09	1.29165e-06	-1.35123e-07	1.15653e-06	-1.54168e-07	5.35097e-08	-1.00659e-07	-3.64227e-08	1.61784e-08	-2.02443e-08	5.13585e-07	-8.48380e-08	4.28747e-07
7.324	8.28269e-08	-1.91297e-08	6.36972e-08	1.27599e-06	3.44669e-07	1.62066e-06	1.33546e-06	2.47917e-07	1.58338e-06	7.07495e-09	-1.07909e-09	5.99586e-09	1.29691e-06	-1.35673e-07	1.16124e-06	-1.53967e-07	5.34398e-08	-1.00527e-07	-3.64010e-08	1.61687e-08	-2.02323e-08	5.16744e-07	-8.53597e-08	4.31384e-07
7.348	8.32294e-08	-1.92226e-08	6.40068e-08	1.27961e-06	3.45542e-07	1.62515e-06	1.33896e-06	2.48516e-07	1.58748e-06	8.10683e-09	-1.23647e-09	6.87036e-09	1.30216e-06	-1.36223e-07	1.16594e-06	-1.53761e-07	5.33683e-08	-1.00393e-07	-3.63781e-08	1.61585e-08	-2.02195e-08	5.19907e-07	-8.58822e-08	4.34024e-07
7.373	8.36312e-08	-1.93154e-08	6.43157e-08	1.28322e-06	3.46413e-07	1.62963e-06	1.34244e-06	2.49114e-07	1.59156e-06	9.14227e-09	-1.39440e-09	7.74787e-09	1.30741e-06	-1.36772e-07	1.17064e-06	-1.53550e-07	5.32952e-08	-1.00255e-07	-3.63539e-08	1.61478e-08	-2.02061e-08	5.23074e-07	-8.64054e-08	4.36668e-07
7.397	8.40322e-08	-1.94080e-08	6.46241e-08	1.28682e-06	3.47281e-07	1.63410e-06	1.34592e-06	2.49710e-07	1.59563e-06	1.01812e-08	-1.55287e-09	8.62836e-09	1.31266e-06	-1.37321e-07	1.17533e-06	-1.53335e-07	5.32205e-08	-1.00115e-07	-3.63286e-08	1.61365e-08	-2.01920e-08	5.26246e-07	-8.69293e-08	4.39316e-07
7.422	8.44324e-08	-1.95005e-08	6.49319e-08	1.29040e-06	3.48147e-07	1.63855e-06	1.34938e-06	2.50304e-07	1.59969e-06	1.12237e-08	-1.71186e-09	9.51181e-09	1.31789e-06	-1.37869e-07	1.18002e-06	-1.53115e-07	5.31442e-08	-9.99710e-08	-3.63020e-08	1.61247e-08	-2.01772e-08	5.29422e-07	-8.74540e-08	4.41968e-07
7.447	8.48319e-08	-1.95927e-08	6.52391e-08	1.29398e-06	3.49010e-07	1.64299e-06	1.35283e-06	2.50896e-07	1.60373e-06	1.22696e-08	-1.87139e-09	1.03982e-08	1.32312e-06	-1.38416e-07	1.18471e-06	-1.52891e-07	5.30663e-08	-9.98245e-08	-3.62742e-08	1.61124e-08	-2.01618e-08	5.32602e-07	-8.79794e-08	4.44623e-07
7.471	8.52305e-08	-1.96848e-08	6.55457e-08	1.29755e-06	3.49871e-07	1.64742e-06	1.35628e-06	2.51487e-07	1.60776e-06	1.33189e-08	-2.03143e-09	1.12875e-08	1.32835e-06	-1.38963e-07	1.18939e-06	-1.52662e-07	5.29868e-08	-9.96749e-08	-3.62452e-08	1.60995e-08	-2.01457e-08	5.35787e-07	-8.85055e-08	4.47282e-07
7.496	8.56284e-08	-1.97767e-08	6.58517e-08	1.30111e-06	3.50729e-07	1.65184e-06	1.35971e-06	2.52076e-07	1.61178e-06	1.43716e-08	-2.19199e-09	1.21796e-08	1.33357e-06	-1.39509e-07	1.19406e-06	-1.52428e-07	5.29057e-08	-9.95224e-08	-3.62149e-08	1.60861e-08	-2.01289e-08	5.38976e-07	-8.90322e-08	4.49944e-07
7.520	8.60255e-08	-1.98684e-08	6.61571e-08	1.30466e-06	3.51584e-07	1.65624e-06	1.36313e-06	2.52664e-07	1.61579e-06	1.54277e-08	-2.35306e-09	1.30746e-08	1.33878e-06	-1.40054e-07	1.19873e-06	-1.52190e-07	5.28230e-08	-9.93669e-08	-3.61835e-08	1.60721e-08	-2.01114e-08	5.42169e-07	-8.95597e-08	4.52609e-07
7.545	8.64218e-08	-1.99600e-08	6.64618e-08	1.30820e-06	3.52437e-07	1.66064e-06	1.36653e-06	2.53249e-07	1.61978e-06	1.64870e-08	-2.51464e-09	1.39724e-08	1.34399e-06	-1.40599e-07	1.20339e-06	-1.51947e-07	5.27387e-08	-9.92083e-08	-3.61508e-08	1.60576e-08	-2.00932e-08	5.45366e-07	-9.00878e-08	4.55278e-07
7.569	8.68173e-08	-2.00513e-08	6.67660e-08	1.31173e-06	3.53288e-07	1.66501e-06	1.36993e-06	2.53833e-07	1.62376e-06	1.75497e-08	-2.67672e-09	1.48730e-08	1.34919e-06	-1.41143e-07	1.20805e-06	-1.51700e-07	5.26529e-08	-9.90469e-08	-3.61169e-08	1.60425e-08	-2.00744e-08	5.48567e-07	-9.06165e-08	4.57950e-07
7.594	8.72119e-08	-2.01424e-08	6.70695e-08	1.31524e-06	3.54136e-07	1.66938e-06	1.37332e-06	2.54415e-07	1.62773e-06	1.86156e-08	-2.83930e-09	1.57763e-08	1.35439e-06	-1.41686e-07	1.21270e-06	-1.51448e-07	5.25654e-08	-9.88824e-08	-3.60818e-08	1.60269e-08	-2.00549e-08	5.51772e-07	-9.11459e-08	4.60626e-07
7.619	8.76058e-08	-2.02334e-08	6.73724e-08	1.31875e-06	3.54981e-07	1.67373e-06	1.37669e-06	2.54995e-07	1.63169e-06	1.96847e-08	-3.00237e-09	1.66824e-08	1.35958e-06	-1.42229e-07	1.21735e-06	-1.51191e-07	5.24764e-08	-9.87149e-08	-3.60455e-08	1.60108e-08	-2.00347e-08	5.54980e-07	-9.16760e-08	4.63304e-07
7.643	8.79988e-08	-2.03242e-08	6.76746e-08	1.32225e-06	3.55823e-07	1.67807e-06	1.38006e-06	2.55574e-07	1.63563e-06	2.07570e-08	-3.16592e-09	1.75911e-08	1.36476e-06	-1.42771e-07	1.22199e-06	-1.50930e-07	5.23858e-08	-9.85445e-08	-3.60079e-08	1.59941e-08	-2.00138e-08	5.58193e-07	-9.22066e-08	4.65986e-07
7.668	8.83909e-08	-2.04147e-08	6.79762e-08	1.32574e-06	3.56663e-07	1.68240e-06	1.38341e-06	2.56151e-07	1.63956e-06	2.18325e-08	-3.32995e-09	1.85026e-08	1.36993e-06	-1.43313e-07	1.22662e-06	-1.50665e-07	5.22937e-08	-9.83711e-08	-3.59691e-08	1.59769e-08	-1.99922e-08	5.61409e-07	-9.27378e-08	4.68671e-07
7.692	8.87823e-08	-2.05051e-08	6.82771e-08	1.32922e-06	3.57500e-07	1.68672e-06	1.38675e-06	2.56726e-07	1.64347e-06	2.29111e-08	-3.49446e-09	1.94166e-08	1.37510e-06	-1.43853e-07	1.23125e-06	-1.50395e-07	5.21999e-08	-9.81948e-08	-3.59291e-08	1.59591e-08	-1.99700e-08	5.64628e-07	-9.32697e-08	4.71359e-07
7.717	8.91727e-08	-2.05953e-08	6.85774e-08	1.33268e-06	3.58335e-07	1.69102e-06	1.39008e-06	2.57299e-07	1.64738e-06	2.39927e-08	-3.65943e-09	2.03333e-08	1.38026e-06	-1.44393e-07	1.23587e-06	-1.50120e-07	5.21046e-08	-9.80155e-08	-3.58878e-08	1.59408e-08	-1.99470e-08	5.67851e-07	-9.38021e-08	4.74049e-07
7.741	8.95624e-08	-2.06853e-08	6.88771e-08	1.33614e-06	3.59166e-07	1.69530e-06	1.39340e-06	2.57870e-07	1.65127e-06	2.50774e-08	-3.82487e-09	2.12525e-08	1.38541e-06	-1.44932e-07	1.24048e-06	-1.49841e-07	5.20077e-08	-9.78332e-08	-3.58454e-08	1.59219e-08	-1.99234e-08	5.71078e-07	-9.43351e-08	4.76743e-07
7.766	8.99511e-08	-2.07751e-08	6.91760e-08	1.33958e-06	3.59995e-07	1.69958e-06	1.39670e-06	2.58440e-07	1.65514e-06	2.61651e-08	-3.99077e-09	2.21743e-08	1.39056e-06	-1.45471e-07	1.24509e-06	-1.49557e-07	5.19093e-08	-9.76481e-08	-3.58017e-08	1.59025e-08	-1.98992e-08	5.74308e-07	-9.48686e-08	4.79439e-07
7.791	9.03390e-08	-2.08647e-08	6.94743e-08	1.34302e-06	3.60821e-07	1.70384e-06	1.40000e-06	2.59008e-07	1.65901e-06	2.72558e-08	-4.15712e-09	2.30987e-08	1.39570e-06	-1.46008e-07	1.24969e-06	-1.49269e-07	5.18093e-08	-9.74599e-08	-3.57567e-08	1.58826e-08	-1.98742e-08	5.77541e-07	-9.54026e-08	4.82138e-07
7.815	9.07260e-08	-2.09541e-08	6.97720e-08	1.34644e-06	3.61645e-07	1.70809e-06	1.40329e-06	2.59574e-07	1.66286e-06	2.83494e-08	-4.32392e-09	2.40255e-08	1.40083e-06	-1.46545e-07	1.25429e-06	-1.48977e-07	5.17077e-08	-9.72689e-08	-3.57106e-08	1.58620e-08	-1.98485e-08	5.80777e-07	-9.59372e-08	4.84840e-07
7.840	9.11121e-08	-2.10432e-08	7.00689e-08	1.34986e-06	3.62466e-07	1.71232e-06	1.40656e-06	2.60138e-07	1.66670e-06	2.94459e-08	-4.49117e-09	2.49547e-08	1.40595e-06	-1.47081e-07	1.25887e-06	-1.48679e-07	5.16046e-08	-9.70749e-08	-3.56632e-08	1.58410e-08	-1.98222e-08	5.84016e-07	-9.64723e-08	4.87544e-07
7.864	9.14974e-08	-2.11322e-08	7.03652e-08	1.35326e-06	3.63283e-07	1.71654e-06	1.40982e-06	2.60700e-07	1.67052e-06	3.05453e-08	-4.65885e-09	2.58864e-08	1.41107e-06	-1.47616e-07	1.26345e-06	-1.48378e-07	5.14999e-08	-9.68780e-08	-3.56146e-08	1.58194e-08	-1.97952e-08	5.87259e-07	-9.70079e-08	4.90251e-07
7.889	9.18818e-08	-2.12210e-08	7.06608e-08	1.35665e-06	3.64098e-07	1.72075e-06	1.41307e-06	2.61261e-07	1.67433e-06	3.16475e-08	-4.82696e-09	2.68205e-08	1.41618e-06	-1.48150e-07	1.26803e-06	-1.48072e-07	5.13937e-08	-9.66782e-08	-3.55647e-08	1.57973e-08	-1.97675e-08	5.90504e-07	-9.75440e-08	4.92960e-07
7.913	9.22652e-08	-2.13095e-08	7.09557e-08	1.36004e-06	3.64910e-07	1.72495e-06	1.41631e-06	2.61819e-07	1.67813e-06	3.27525e-08	-4.99549e-09	2.77570e-08	1.42128e-06	-1.48684e-07	1.27259e-06	-1.47761e-07	5.12859e-08	-9.64755e-08	-3.55137e-08	1.57746e-08	-1.97391e-08	5.93752e-07	-9.80806e-08	4.95672e-07
7.938	9.26478e-08	-2.13979e-08	7.12499e-08	1.36341e-06	3.65720e-07	1.72913e-06	1.41954e-06	2.62376e-07	1.68191e-06	3.38603e-08	-5.16445e-09	2.86958e-08	1.42637e-06	-1.49217e-07	1.27715e-06	-1.47446e-07	5.11766e-08	-9.62698e-08	-3.54614e-08	1.57514e-08	-1.97100e-08	5.97003e-07	-9.86176e-08	4.98386e-07
7.963	9.30294e-08	-2.14861e-08	7.15434e-08	1.36677e-06	3.66526e-07	1.73329e-06	1.42275e-06	2.62931e-07	1.68568e-06	3.49707e-08	-5.33383e-09	2.96369e-08	1.43145e-06	-1.49748e-07	1.28170e-06	-1.47127e-07	5.10658e-08	-9.60613e-08	-3.54078e-08	1.57276e-08	-1.96803e-08	6.00257e-07	-9.91551e-08	5.01102e-07
7.987	9.34102e-08	-2.15740e-08	7.18362e-08	1.37012e-06	3.67330e-07	1.73745e-06	1.42596e-06	2.63484e-07	1.68944e-06	3.60839e-08	-5.50361e-09	3.05803e-08	1.43653e-06	-1.50279e-07	1.28625e-06	-1.46803e-07	5.09534e-08	-9.58499e-08	-3.53531e-08	1.57032e-08	-1.96498e-08	6.03513e-07	-9.96930e-08	5.03820e-07
8.012	9.37900e-08	-2.16617e-08	7.21283e-08	1.37346e-06	3.68130e-07	1.74159e-06	1.42915e-06	2.64035e-07	1.69319e-06	3.71997e-08	-5.67379e-09	3.15259e-08	1.44159e-06	-1.50809e-07	1.29078e-06	-1.46475e-07	5.08395e-08	-9.56356e-08	-3.52971e-08	1.56784e-08	-1.96187e-08	6.06772e-07	-1.00231e-07	5.06541e-07
8.036	9.41689e-08	-2.17492e-08	7.24197e-08	1.37678e-06	3.68928e-07	1.74571e-06	1.43233e-06	2.64584e-07	1.69692e-06	3.83181e-08	-5.84438e-09	3.24738e-08	1.44665e-06	-1.51338e-07	1.29531e-06	-1.46142e-07	5.07240e-08	-9.54184e-08	-3.52399e-08	1.56530e-08	-1.95869e-08	6.10034e-07	-1.00770e-07	5.09264e-07
8.061	9.45469e-08	-2.18365e-08	7.27103e-08	1.38010e-06	3.69722e-07	1.74982e-06	1.43550e-06	2.65131e-07	1.70063e-06	3.94391e-08	-6.01536e-09	3.34238e-08	1.45170e-06	-1.51867e-07	1.29983e-06	-1.45805e-07	5.06070e-08	-9.51984e-08	-3.51814e-08	1.56270e-08	-1.95544e-08	6.13298e-07	-1.01309e-07	5.11988e-07
8.086	9.49239e-08	-2.19236e-08	7.30003e-08	1.38341e-06	3.70514e-07	1.75392e-06	1.43866e-06	2.65676e-07	1.70434e-06	4.05627e-08	-6.18672e-09	3.43759e-08	1.45674e-06	-1.52394e-07	1.30435e-06	-1.45464e-07	5.04886e-08	-9.49755e-08	-3.51217e-08	1.56005e-08	-1.95212e-08	6.16564e-07	-1.01849e-07	5.14715e-07
8.110	9.53000e-08	-2.20105e-08	7.32895e-08	1.38670e-06	3.71303e-07	1.75800e-06	1.44181e-06	2.66220e-07	1.70803e-06	4.16887e-08	-6.35847e-09	3.53302e-08	1.46177e-06	-1.52920e-07	1.30885e-06	-1.45118e-07	5.03685e-08	-9.47497e-08	-3.50608e-08	1.55734e-08	-1.94874e-08	6.19832e-07	-1.02389e-07	5.17444e-07
8.135	9.56751e-08	-2.20971e-08	7.35780e-08	1.38999e-06	3.72088e-07	1.76207e-06	1.44494e-06	2.66761e-07	1.71170e-06	4.28172e-08	-6.53059e-09	3.62866e-08	1.46679e-06	-1.53446e-07	1.31335e-06	-1.44768e-07	5.02470e-08	-9.45211e-08	-3.49987e-08	1.55458e-08	-1.94529e-08	6.23103e-07	-1.02929e-07	5.20174e-07
8.159	9.60494e-08	-2.21835e-08	7.38658e-08	1.39326e-06	3.72871e-07	1.76613e-06	1.44806e-06	2.67301e-07	1.71537e-06	4.39481e-08	-6.70308e-09	3.72450e-08	1.47181e-06	-1.53970e-07	1.31784e-06	-1.44414e-07	5.01240e-08	-9.42897e-08	-3.49353e-08	1.55177e-08	-1.94176e-08	6.26376e-07	-1.03470e-07	5.22906e-07
8.184	9.64226e-08	-2.22697e-08	7.41529e-08	1.39652e-06	3.73651e-07	1.77017e-06	1.45118e-06	2.67838e-07	1.71901e-06	4.50814e-08	-6.87593e-09	3.82055e-08	1.47681e-06	-1.54493e-07	1.32232e-06	-1.44055e-07	4.99994e-08	-9.40554e-08	-3.48708e-08	1.54890e-08	-1.93817e-08	6.29650e-07	-1.04011e-07	5.25640e-07
8.208	9.67949e-08	-2.23557e-08	7.44392e-08	1.39977e-06	3.74427e-07	1.77420e-06	1.45428e-06	2.68374e-07	1.72265e-06	4.62171e-08	-7.04915e-09	3.91679e-08	1.48181e-06	-1.55016e-07	1.32679e-06	-1.43692e-07	4.98734e-08	-9.38183e-08	-3.48049e-08	1.54598e-08	-1.93452e-08	6.32927e-07	-1.04552e-07	5.28375e-07
8.233	9.71662e-08	-2.24415e-08	7.47247e-08	1.40301e-06	3.75201e-07	1.77821e-06	1.45736e-06	2.68908e-07	1.72627e-06	4.73551e-08	-7.22271e-09	4.01323e-08	1.48679e-06	-1.55537e-07	1.33125e-06	-1.43324e-07	4.97459e-08	-9.35784e-08	-3.47379e-08	1.54300e-08	-1.93079e-08	6.36205e-07	-1.05093e-07	5.31112e-07
8.258	9.75366e-08	-2.25270e-08	7.50096e-08	1.40624e-06	3.75971e-07	1.78221e-06	1.46044e-06	2.69439e-07	1.72988e-06	4.84953e-08	-7.39663e-09	4.10987e-08	1.49177e-06	-1.56058e-07	1.33571e-06	-1.42952e-07	4.96168e-08	-9.33356e-08	-3.46696e-08	1.53997e-08	-1.92700e-08	6.39486e-07	-1.05635e-07	5.33850e-07
8.282	9.79060e-08	-2.26123e-08	7.52937e-08	1.40945e-06	3.76738e-07	1.78619e-06	1.46351e-06	2.69969e-07	1.73347e-06	4.96378e-08	-7.57088e-09	4.20669e-08	1.49673e-06	-1.56577e-07	1.34015e-06	-1.42576e-07	4.94863e-08	-9.30901e-08	-3.46001e-08	1.53688e-08	-1.92313e-08	6.42767e-07	-1.06177e-07	5.36590e-07
8.307	9.82744e-08	-2.26974e-08	7.55770e-08	1.41266e-06	3.77502e-07	1.79016e-06	1.46656e-06	2.70497e-07	1.73706e-06	5.07825e-08	-7.74547e-09	4.30370e-08	1.50169e-06	-1.57096e-07	1.34459e-06	-1.42196e-07	4.93543e-08	-9.28418e-08	-3.45294e-08	1.53374e-08	-1.91920e-08	6.46051e-07	-1.06720e-07	5.39331e-07
8.331	9.86419e-08	-2.27823e-08	7.58596e-08	1.41585e-06	3.78263e-07	1.79412e-06	1.46960e-06	2.71023e-07	1.74062e-06	5.19293e-08	-7.92039e-09	4.40089e-08	1.50663e-06	-1.57613e-07	1.34902e-06	-1.41811e-07	4.92208e-08	-9.25907e-08	-3.44575e-08	1.53055e-08	-1.91520e-08	6.49336e-07	-1.07262e-07	5.42074e-07
8.356	9.90083e-08	-2.28669e-08	7.61414e-08	1.41904e-06	3.79021e-07	1.79806e-06	1.47263e-06	2.71546e-07	1.74418e-06	5.30783e-08	-8.09563e-09	4.49826e-08	1.51157e-06	-1.58129e-07	1.35344e-06	-1.41423e-07	4.90858e-08	-9.23368e-08	-3.43843e-08	1.52730e-08	-1.91114e-08	6.52622e-07	-1.07805e-07	5.44817e-07
8.380	9.93738e-08	-2.29513e-08	7.64224e-08	1.42221e-06	3.79776e-07	1.80198e-06	1.47565e-06	2.72068e-07	1.74771e-06	5.42293e-08	-8.27119e-09	4.59581e-08	1.51649e-06	-1.58645e-07	1.35785e-06	-1.41030e-07	4.89494e-08	-9.20801e-08	-3.43100e-08	1.52399e-08	-1.90700e-08	6.55910e-07	-1.08348e-07	5.47562e-07
8.405	9.97383e-08	-2.30355e-08	7.67027e-08	1.42537e-06	3.80527e-07	1.80590e-06	1.47865e-06	2.72588e-07	1.75124e-06	5.53824e-08	-8.44706e-09	4.69353e-08	1.52141e-06	-1.59159e-07	1.36225e-06	-1.40632e-07	4.88115e-08	-9.18207e-08	-3.42344e-08	1.52063e-08	-1.90280e-08	6.59199e-07	-1.08892e-07	5.50308e-07
8.430	1.00102e-07	-2.31195e-08	7.69823e-08	1.42852e-06	3.81275e-07	1.80979e-06	1.48165e-06	2.73106e-07	1.75475e-06	5.65375e-08	-8.62324e-09	4.79142e-08	1.52631e-06	-1.59672e-07	1.36664e-06	-1.40231e-07	4.86721e-08	-9.15586e-08	-3.41575e-08	1.51722e-08	-1.89853e-08	6.62490e-07	-1.09435e-07	5.53054e-07
8.454	1.00464e-07	-2.32032e-08	7.72610e-08	1.43165e-06	3.82020e-07	1.81367e-06	1.48463e-06	2.73621e-07	1.75825e-06	5.76945e-08	-8.79972e-09	4.88948e-08	1.53120e-06	-1.60184e-07	1.37102e-06	-1.39825e-07	4.85313e-08	-9.12937e-08	-3.40795e-08	1.51376e-08	-1.89419e-08	6.65781e-07	-1.09979e-07	5.55802e-07
8.479	1.00826e-07	-2.32867e-08	7.75390e-08	1.43478e-06	3.82762e-07	1.81754e-06	1.48760e-06	2.74135e-07	1.76173e-06	5.88535e-08	-8.97649e-09	4.98770e-08	1.53609e-06	-1.60694e-07	1.37539e-06	-1.39415e-07	4.83890e-08	-9.10260e-08	-3.40002e-08	1.51023e-08	-1.88979e-08	6.69074e-07	-1.10523e-07	5.58551e-07
8.503	1.01186e-07	-2.33699e-08	7.78162e-08	1.43789e-06	3.83500e-07	1.82139e-06	1.49056e-06	2.74647e-07	1.76520e-06	6.00144e-08	-9.15355e-09	5.08608e-08	1.54096e-06	-1.61204e-07	1.37975e-06	-1.39001e-07	4.82453e-08	-9.07557e-08	-3.39198e-08	1.50666e-08	-1.88532e-08	6.72367e-07	-1.11067e-07	5.61300e-07
8.528	1.01546e-07	-2.34529e-08	7.80927e-08	1.44100e-06	3.84235e-07	1.82523e-06	1.49350e-06	2.75156e-07	1.76866e-06	6.11771e-08	-9.33089e-09	5.18462e-08	1.54582e-06	-1.61713e-07	1.38411e-06	-1.38583e-07	4.81001e-08	-9.04826e-08	-3.38381e-08	1.50303e-08	-1.88078e-08	6.75661e-07	-1.11611e-07	5.64050e-07
8.552	1.01904e-07	-2.35357e-08	7.83683e-08	1.44409e-06	3.84967e-07	1.82906e-06	1.49644e-06	2.75664e-07	1.77210e-06	6.23416e-08	-9.50851e-09	5.28331e-08	1.55067e-06	-1.62220e-07	1.38845e-06	-1.38160e-07	4.79535e-08	-9.02068e-08	-3.37552e-08	1.49935e-08	-1.87617e-08	6.78956e-07	-1.12155e-07	5.66801e-07
8.577	1.02262e-07	-2.36183e-08	7.86432e-08	1.44717e-06	3.85695e-07	1.83286e-06	1.49936e-06	2.76169e-07	1.77553e-06	6.35079e-08	-9.68639e-09	5.38215e-08	1.55551e-06	-1.62726e-07	1.39278e-06	-1.37734e-07	4.78055e-08	-8.99283e-08	-3.36711e-08	1.49561e-08	-1.87149e-08	6.82252e-07	-1.12700e-07	5.69552e-07
8.602	1.02618e-07	-2.37006e-08	7.89173e-08	1.45024e-06	3.86421e-07	1.83666e-06	1.50227e-06	2.76673e-07	1.77894e-06	6.46760e-08	-9.86454e-09	5.48114e-08	1.56034e-06	-1.63231e-07	1.39711e-06	-1.37303e-07	4.76560e-08	-8.96472e-08	-3.35857e-08	1.49182e-08	-1.86675e-08	6.85548e-07	-1.13244e-07	5.72304e-07
8.626	1.02973e-07	-2.37827e-08	7.91906e-08	1.45329e-06	3.87142e-07	1.84043e-06	1.50517e-06	2.77174e-07	1.78234e-06	6.58457e-08	-1.00430e-08	5.58027e-08	1.56515e-06	-1.63735e-07	1.40142e-06	-1.36868e-07	4.75051e-08	-8.93633e-08	-3.34992e-08	1.48798e-08	-1.86194e-08	6.88845e-07	-1.13789e-07	5.75056e-07
8.651	1.03328e-07	-2.38645e-08	7.94631e-08	1.45634e-06	3.87861e-07	1.84420e-06	1.50806e-06	2.77673e-07	1.78573e-06	6.70170e-08	-1.02216e-08	5.67954e-08	1.56996e-06	-1.64238e-07	1.40572e-06	-1.36430e-07	4.73528e-08	-8.90768e-08	-3.34115e-08	1.48408e-08	-1.85706e-08	6.92142e-07	-1.14333e-07	5.77809e-07
8.675	1.03681e-07	-2.39461e-08	7.97349e-08	1.45937e-06	3.88576e-07	1.84794e-06	1.51093e-06	2.78170e-07	1.78910e-06	6.81900e-08	-1.04005e-08	5.77895e-08	1.57475e-06	-1.64739e-07	1.41001e-06	-1.35987e-07	4.71991e-08	-8.87877e-08	-3.33225e-08	1.48013e-08	-1.85212e-08	6.95440e-07	-1.14878e-07	5.80562e-07
8.700	1.04033e-07	-2.40275e-08	8.00058e-08	1.46239e-06	3.89287e-07	1.85168e-06	1.51380e-06	2.78665e-07	1.79246e-06	6.93646e-08	-1.05797e-08	5.87849e-08	1.57953e-06	-1.65239e-07	1.41429e-06	-1.35540e-07	4.70440e-08	-8.84958e-08	-3.32324e-08	1.47613e-08	-1.84711e-08	6.98738e-07	-1.15423e-07	5.83315e-07
8.724	1.04385e-07	-2.41086e-08	8.02759e-08	1.46540e-06	3.89996e-07	1.85539e-06	1.51665e-06	2.79158e-07	1.79581e-06	7.05406e-08	-1.07590e-08	5.97816e-08	1.58430e-06	-1.65738e-07	1.41856e-06	-1.35089e-07	4.68875e-08	-8.82014e-08	-3.31410e-08	1.47207e-08	-1.84203e-08	7.02036e-07	-1.15968e-07	5.86068e-07
8.749	1.04735e-07	-2.41895e-08	8.05452e-08	1.46840e-06	3.90700e-07	1.85910e-06	1.51949e-06	2.79649e-07	1.79914e-06	7.17182e-08	-1.09386e-08	6.07796e-08	1.58906e-06	-1.66236e-07	1.42282e-06	-1.34634e-07	4.67296e-08	-8.79043e-08	-3.30485e-08	1.46796e-08	-1.83689e-08	7.05335e-07	-1.16513e-07	5.88822e-07
8.774	1.05084e-07	-2.42702e-08	8.08138e-08	1.47138e-06	3.91402e-07	1.86278e-06	1.52231e-06	2.80138e-07	1.80245e-06	7.28972e-08	-1.11185e-08	6.17787e-08	1.59381e-06	-1.66733e-07	1.42707e-06	-1.34175e-07	4.65702e-08	-8.76046e-08	-3.29547e-08	1.46379e-08	-1.83168e-08	7.08633e-07	-1.17057e-07	5.91575e-07
8.798	1.05432e-07	-2.43506e-08	8.10815e-08	1.47435e-06	3.92099e-07	1.86645e-06	1.52513e-06	2.80625e-07	1.80575e-06	7.40776e-08	-1.12985e-08	6.27791e-08	1.59854e-06	-1.67228e-07	1.43131e-06	-1.33712e-07	4.64096e-08	-8.73024e-08	-3.28598e-08	1.45958e-08	-1.82640e-08	7.11931e-07	-1.17602e-07	5.94329e-07
8.823	1.05779e-07	-2.44307e-08	8.13484e-08	1.47732e-06	3.92794e-07	1.87011e-06	1.52793e-06	2.81109e-07	1.80904e-06	7.52594e-08	-1.14788e-08	6.37807e-08	1.60326e-06	-1.67722e-07	1.43554e-06	-1.33245e-07	4.62475e-08	-8.69975e-08	-3.27636e-08	1.45531e-08	-1.82105e-08	7.15229e-07	-1.18147e-07	5.97082e-07
8.847	1.06125e-07	-2.45106e-08	8.16145e-08	1.48027e-06	3.93485e-07	1.87375e-06	1.53072e-06	2.81591e-07	1.81231e-06	7.64425e-08	-1.16592e-08	6.47833e-08	1.60797e-06	-1.68214e-07	1.43975e-06	-1.32774e-07	4.60840e-08	-8.66900e-08	-3.26663e-08	1.45098e-08	-1.81564e-08	7.18527e-07	-1.18692e-07	5.99835e-07
8.872	1.06470e-07	-2.45903e-08	8.18798e-08	1.48320e-06	3.94172e-07	1.87738e-06	1.53350e-06	2.82072e-07	1.81557e-06	7.76269e-08	-1.18399e-08	6.57871e-08	1.61266e-06	-1.68706e-07	1.44396e-06	-1.32299e-07	4.59192e-08	-8.63800e-08	-3.25677e-08	1.44660e-08	-1.81017e-08	7.21825e-07	-1.19237e-07	6.02588e-07
8.897	1.06814e-07	-2.46697e-08	8.21443e-08	1.48613e-06	3.94856e-07	1.88099e-06	1.53627e-06	2.82550e-07	1.81882e-06	7.88126e-08	-1.20207e-08	6.67919e-08	1.61735e-06	-1.69195e-07	1.44815e-06	-1.31820e-07	4.57530e-08	-8.60674e-08	-3.24680e-08	1.44217e-08	-1.80462e-08	7.25122e-07	-1.19781e-07	6.05341e-07
8.921	1.07157e-07	-2.47489e-08	8.24080e-08	1.48904e-06	3.95536e-07	1.88458e-06	1.53902e-06	2.83026e-07	1.82205e-06	7.99995e-08	-1.22017e-08	6.77977e-08	1.62202e-06	-1.69684e-07	1.45234e-06	-1.31338e-07	4.55855e-08	-8.57522e-08	-3.23671e-08	1.43769e-08	-1.79902e-08	7.28418e-07	-1.20326e-07	6.08093e-07
8.946	1.07499e-07	-2.48279e-08	8.26708e-08	1.49195e-06	3.96213e-07	1.88816e-06	1.54177e-06	2.83500e-07	1.82527e-06	8.11875e-08	-1.23829e-08	6.88045e-08	1.62668e-06	-1.70171e-07	1.45651e-06	-1.30851e-07	4.54166e-08	-8.54346e-08	-3.22650e-08	1.43316e-08	-1.79334e-08	7.31715e-07	-1.20870e-07	6.10844e-07
8.970	1.07839e-07	-2.49066e-08	8.29329e-08	1.49484e-06	3.96886e-07	1.89172e-06	1.54450e-06	2.83971e-07	1.82847e-06	8.23766e-08	-1.25643e-08	6.98123e-08	1.63132e-06	-1.70657e-07	1.46067e-06	-1.30361e-07	4.52464e-08	-8.51144e-08	-3.21617e-08	1.42857e-08	-1.78760e-08	7.35010e-07	-1.21415e-07	6.13595e-07
8.995	1.08179e-07	-2.49850e-08	8.31941e-08	1.49771e-06	3.97555e-07	1.89527e-06	1.54722e-06	2.84441e-07	1.83166e-06	8.35668e-08	-1.27458e-08	7.08210e-08	1.63595e-06	-1.71142e-07	1.46481e-06	-1.29866e-07	4.50749e-08	-8.47916e-08	-3.20572e-08	1.42393e-08	-1.78179e-08	7.38305e-07	-1.21959e-07	6.16346e-07
9.019	1.08518e-07	-2.50632e-08	8.34545e-08	1.50058e-06	3.98221e-07	1.89880e-06	1.54993e-06	2.84908e-07	1.83483e-06	8.47581e-08	-1.29275e-08	7.18306e-08	1.64057e-06	-1.71625e-07	1.46895e-06	-1.29368e-07	4.49020e-08	-8.44664e-08	-3.19516e-08	1.41924e-08	-1.77592e-08	7.41599e-07	-1.22503e-07	6.19096e-07
9.044	1.08855e-07	-2.51412e-08	8.37140e-08	1.50343e-06	3.98883e-07	1.90232e-06	1.55262e-06	2.85373e-07	1.83799e-06	8.59504e-08	-1.31094e-08	7.28410e-08	1.64518e-06	-1.72107e-07	1.47307e-06	-1.28866e-07	4.47278e-08	-8.41387e-08	-3.18448e-08	1.41449e-08	-1.76998e-08	7.44892e-07	-1.23047e-07	6.21845e-07
9.069	1.09192e-07	-2.52189e-08	8.39728e-08	1.50627e-06	3.99542e-07	1.90582e-06	1.55530e-06	2.85836e-07	1.84114e-06	8.71436e-08	-1.32914e-08	7.38522e-08	1.64977e-06	-1.72587e-07	1.47718e-06	-1.28361e-07	4.45522e-08	-8.38085e-08	-3.17368e-08	1.40969e-08	-1.76398e-08	7.48184e-07	-1.23591e-07	6.24593e-07
9.093	1.09527e-07	-2.52963e-08	8.42307e-08	1.50910e-06	4.00197e-07	1.90930e-06	1.55798e-06	2.86297e-07	1.84427e-06	8.83377e-08	-1.34735e-08	7.48642e-08	1.65435e-06	-1.73066e-07	1.48128e-06	-1.27851e-07	4.43754e-08	-8.34758e-08	-3.16276e-08	1.40485e-08	-1.75791e-08	7.51475e-07	-1.24134e-07	6.27340e-07
9.118	1.09861e-07	-2.53735e-08	8.44878e-08	1.51192e-06	4.00848e-07	1.91277e-06	1.56063e-06	2.86755e-07	1.84739e-06	8.95327e-08	-1.36558e-08	7.58770e-08	1.65891e-06	-1.73544e-07	1.48537e-06	-1.27338e-07	4.41972e-08	-8.31407e-08	-3.15172e-08	1.39994e-08	-1.75178e-08	7.54765e-07	-1.24678e-07	6.30087e-07
9.142	1.10195e-07	-2.54505e-08	8.47440e-08	1.51473e-06	4.01495e-07	1.91622e-06	1.56328e-06	2.87212e-07	1.85049e-06	9.07286e-08	-1.38382e-08	7.68904e-08	1.66347e-06	-1.74020e-07	1.48945e-06	-1.26821e-07	4.40178e-08	-8.28031e-08	-3.14057e-08	1.39499e-08	-1.74558e-08	7.58053e-07	-1.25221e-07	6.32832e-07
9.167	1.10527e-07	-2.55272e-08	8.49995e-08	1.51752e-06	4.02139e-07	1.91966e-06	1.56592e-06	2.87666e-07	1.85358e-06	9.19252e-08	-1.40207e-08	7.79045e-08	1.66800e-06	-1.74495e-07	1.49351e-06	-1.26300e-07	4.38371e-08	-8.24632e-08	-3.12931e-08	1.38999e-08	-1.73932e-08	7.61340e-07	-1.25764e-07	6.35576e-07
9.191	1.10858e-07	-2.56037e-08	8.52540e-08	1.52030e-06	4.02779e-07	1.92308e-06	1.56854e-06	2.88118e-07	1.85666e-06	9.31226e-08	-1.42033e-08	7.89193e-08	1.67253e-06	-1.74968e-07	1.49756e-06	-1.25776e-07	4.36550e-08	-8.21208e-08	-3.11792e-08	1.38493e-08	-1.73299e-08	7.64626e-07	-1.26307e-07	6.38319e-07
9.216	1.11188e-07	-2.56799e-08	8.55078e-08	1.52307e-06	4.03415e-07	1.92648e-06	1.57115e-06	2.88567e-07	1.85972e-06	9.43207e-08	-1.43860e-08	7.99347e-08	1.67704e-06	-1.75440e-07	1.50160e-06	-1.25248e-07	4.34717e-08	-8.17759e-08	-3.10642e-08	1.37982e-08	-1.72660e-08	7.67911e-07	-1.26849e-07	6.41061e-07
9.241	1.11517e-07	-2.57558e-08	8.57607e-08	1.52583e-06	4.04048e-07	1.92987e-06	1.57375e-06	2.89015e-07	1.86276e-06	9.55194e-08	-1.45689e-08	8.09506e-08	1.68153e-06	-1.75910e-07	1.50562e-06	-1.24716e-07	4.32872e-08	-8.14287e-08	-3.09481e-08	1.37466e-08	-1.72015e-08	7.71193e-07	-1.27392e-07	6.43802e-07
9.265	1.11844e-07	-2.58315e-08	8.60128e-08	1.52857e-06	4.04677e-07	1.93325e-06	1.57634e-06	2.89460e-07	1.86580e-06	9.67188e-08	-1.47518e-08	8.19670e-08	1.68601e-06	-1.76379e-07	1.50964e-06	-1.24180e-07	4.31013e-08	-8.10791e-08	-3.08308e-08	1.36945e-08	-1.71363e-08	7.74474e-07	-1.27934e-07	6.46541e-07
9.290	1.12171e-07	-2.59070e-08	8.62640e-08	1.53130e-06	4.05302e-07	1.93660e-06	1.57891e-06	2.89903e-07	1.86881e-06	9.79188e-08	-1.49348e-08	8.29840e-08	1.69048e-06	-1.76846e-07	1.51363e-06	-1.23641e-07	4.29142e-08	-8.07272e-08	-3.07123e-08	1.36419e-08	-1.70704e-08	7.77754e-07	-1.28475e-07	6.49278e-07
9.314	1.12497e-07	-2.59822e-08	8.65144e-08	1.53402e-06	4.05923e-07	1.93994e-06	1.58147e-06	2.90344e-07	1.87182e-06	9.91193e-08	-1.51179e-08	8.40014e-08	1.69493e-06	-1.77312e-07	1.51762e-06	-1.23099e-07	4.27259e-08	-8.03729e-08	-3.05927e-08	1.35888e-08	-1.70039e-08	7.81031e-07	-1.29017e-07	6.52014e-07
9.339	1.12821e-07	-2.60571e-08	8.67640e-08	1.53673e-06	4.06541e-07	1.94327e-06	1.58402e-06	2.90782e-07	1.87481e-06	1.00320e-07	-1.53011e-08	8.50192e-08	1.69937e-06	-1.77776e-07	1.52159e-06	-1.22553e-07	4.25363e-08	-8.00163e-08	-3.04720e-08	1.35352e-08	-1.69368e-08	7.84307e-07	-1.29558e-07	6.54749e-07
9.363	1.13145e-07	-2.61318e-08	8.70127e-08	1.53942e-06	4.07154e-07	1.94658e-06	1.58656e-06	2.91219e-07	1.87778e-06	1.01522e-07	-1.54844e-08	8.60374e-08	1.70379e-06	-1.78239e-07	1.52556e-06	-1.22003e-07	4.23455e-08	-7.96573e-08	-3.03501e-08	1.34810e-08	-1.68691e-08	7.87580e-07	-1.30099e-07	6.57482e-07
9.388	1.13467e-07	-2.62063e-08	8.72606e-08	1.54211e-06	4.07764e-07	1.94987e-06	1.58909e-06	2.91653e-07	1.88074e-06	1.02724e-07	-1.56677e-08	8.70560e-08	1.70820e-06	-1.78700e-07	1.52950e-06	-1.21449e-07	4.21534e-08	-7.92960e-08	-3.02271e-08	1.34264e-08	-1.68007e-08	7.90852e-07	-1.30639e-07	6.60213e-07
9.413	1.13788e-07	-2.62805e-08	8.75076e-08	1.54478e-06	4.08370e-07	1.95315e-06	1.59160e-06	2.92085e-07	1.88369e-06	1.03926e-07	-1.58510e-08	8.80749e-08	1.71260e-06	-1.79160e-07	1.53344e-06	-1.20893e-07	4.19601e-08	-7.89324e-08	-3.01029e-08	1.33712e-08	-1.67317e-08	7.94121e-07	-1.31179e-07	6.62942e-07
9.437	1.14108e-07	-2.63544e-08	8.77538e-08	1.54743e-06	4.08972e-07	1.95641e-06	1.59411e-06	2.92514e-07	1.88662e-06	1.05128e-07	-1.60345e-08	8.90940e-08	1.71697e-06	-1.79618e-07	1.53736e-06	-1.20332e-07	4.17656e-08	-7.85666e-08	-2.99776e-08	1.33156e-08	-1.66621e-08	7.97388e-07	-1.31719e-07	6.65669e-07
9.462	1.14427e-07	-2.64281e-08	8.79991e-08	1.55008e-06	4.09570e-07	1.95965e-06	1.59660e-06	2.92942e-07	1.88954e-06	1.06331e-07	-1.62179e-08	9.01134e-08	1.72134e-06	-1.80074e-07	1.54126e-06	-1.19768e-07	4.15699e-08	-7.81984e-08	-2.98512e-08	1.32594e-08	-1.65918e-08	8.00653e-07	-1.32258e-07	6.68395e-07
9.486	1.14745e-07	-2.65015e-08	8.82436e-08	1.55271e-06	4.10164e-07	1.96288e-06	1.59908e-06	2.93367e-07	1.89244e-06	1.07534e-07	-1.64014e-08	9.11330e-08	1.72569e-06	-1.80529e-07	1.54516e-06	-1.19201e-07	4.13730e-08	-7.78280e-08	-2.97236e-08	1.32028e-08	-1.65209e-08	8.03915e-07	-1.32797e-07	6.71118e-07
9.511	1.15062e-07	-2.65747e-08	8.84872e-08	1.55533e-06	4.10755e-07	1.96609e-06	1.60154e-06	2.93789e-07	1.89533e-06	1.08738e-07	-1.65850e-08	9.21528e-08	1.73002e-06	-1.80982e-07	1.54904e-06	-1.18630e-07	4.11749e-08	-7.74554e-08	-2.95950e-08	1.31456e-08	-1.64494e-08	8.07174e-07	-1.33335e-07	6.73839e-07
9.535	1.15378e-07	-2.66476e-08	8.87300e-08	1.55794e-06	4.11341e-07	1.96928e-06	1.60400e-06	2.94210e-07	1.89821e-06	1.09941e-07	-1.67685e-08	9.31727e-08	1.73434e-06	-1.81434e-07	1.55290e-06	-1.18056e-07	4.09757e-08	-7.70805e-08	-2.94652e-08	1.30879e-08	-1.63772e-08	8.10432e-07	-1.33873e-07	6.76558e-07
9.560	1.15692e-07	-2.67202e-08	8.89719e-08	1.56054e-06	4.11923e-07	1.97246e-06	1.60644e-06	2.94628e-07	1.90107e-06	1.11145e-07	-1.69521e-08	9.41927e-08	1.73864e-06	-1.81884e-07	1.55676e-06	-1.17479e-07	4.07752e-08	-7.67034e-08	-2.93343e-08	1.30298e-08	-1.63045e-08	8.13686e-07	-1.34411e-07	6.79275e-07
9.585	1.16006e-07	-2.67926e-08	8.92130e-08	1.56312e-06	4.12502e-07	1.97563e-06	1.60887e-06	2.95044e-07	1.90391e-06	1.12348e-07	-1.71357e-08	9.52128e-08	1.74293e-06	-1.82333e-07	1.56059e-06	-1.16898e-07	4.05736e-08	-7.63241e-08	-2.92022e-08	1.29712e-08	-1.62311e-08	8.16937e-07	-1.34948e-07	6.81989e-07
9.609	1.16318e-07	-2.68648e-08	8.94532e-08	1.56569e-06	4.13076e-07	1.97877e-06	1.61129e-06	2.95457e-07	1.90675e-06	1.13552e-07	-1.73193e-08	9.62329e-08	1.74720e-06	-1.82779e-07	1.56442e-06	-1.16313e-07	4.03708e-08	-7.59427e-08	-2.90691e-08	1.29120e-08	-1.61571e-08	8.20186e-07	-1.35485e-07	6.84701e-07
9.634	1.16629e-07	-2.69367e-08	8.96926e-08	1.56825e-06	4.13647e-07	1.98190e-06	1.61370e-06	2.95869e-07	1.90957e-06	1.14756e-07	-1.75029e-08	9.72530e-08	1.75145e-06	-1.83224e-07	1.56823e-06	-1.15726e-07	4.01668e-08	-7.55590e-08	-2.89349e-08	1.28524e-08	-1.60825e-08	8.23432e-07	-1.36021e-07	6.87411e-07
9.658	1.16939e-07	-2.70083e-08	8.99311e-08	1.57080e-06	4.14214e-07	1.98501e-06	1.61609e-06	2.96278e-07	1.91237e-06	1.15960e-07	-1.76864e-08	9.82731e-08	1.75569e-06	-1.83668e-07	1.57202e-06	-1.15135e-07	3.99618e-08	-7.51732e-08	-2.87995e-08	1.27923e-08	-1.60073e-08	8.26675e-07	-1.36557e-07	6.90118e-07
9.683	1.17248e-07	-2.70797e-08	9.01688e-08	1.57333e-06	4.14776e-07	1.98811e-06	1.61847e-06	2.96685e-07	1.91516e-06	1.17163e-07	-1.78700e-08	9.92931e-08	1.75991e-06	-1.84110e-07	1.57581e-06	-1.14541e-07	3.97555e-08	-7.47853e-08	-2.86631e-08	1.27317e-08	-1.59314e-08	8.29914e-07	-1.37092e-07	6.92823e-07
9.708	1.17556e-07	-2.71508e-08	9.04056e-08	1.57585e-06	4.15335e-07	1.99119e-06	1.62084e-06	2.97089e-07	1.91793e-06	1.18366e-07	-1.80536e-08	1.00313e-07	1.76412e-06	-1.84550e-07	1.57957e-06	-1.13943e-07	3.95482e-08	-7.43952e-08	-2.85256e-08	1.26706e-08	-1.58550e-08	8.33151e-07	-1.37626e-07	6.95524e-07
9.732	1.17863e-07	-2.72216e-08	9.06415e-08	1.57836e-06	4.15889e-07	1.99425e-06	1.62320e-06	2.97491e-07	1.92069e-06	1.19570e-07	-1.82371e-08	1.01333e-07	1.76831e-06	-1.84988e-07	1.58332e-06	-1.13343e-07	3.93397e-08	-7.40030e-08	-2.83870e-08	1.26090e-08	-1.57779e-08	8.36384e-07	-1.38160e-07	6.98223e-07
9.757	1.18169e-07	-2.72922e-08	9.08766e-08	1.58086e-06	4.16440e-07	1.99730e-06	1.62555e-06	2.97891e-07	1.92344e-06	1.20773e-07	-1.84206e-08	1.02352e-07	1.77249e-06	-1.85425e-07	1.58706e-06	-1.12739e-07	3.91301e-08	-7.36087e-08	-2.82472e-08	1.25470e-08	-1.57003e-08	8.39613e-07	-1.38694e-07	7.00920e-07
9.781	1.18473e-07	-2.73626e-08	9.11108e-08	1.58334e-06	4.16986e-07	2.00033e-06	1.62788e-06	2.98288e-07	1.92617e-06	1.21975e-07	-1.86040e-08	1.03371e-07	1.77665e-06	-1.85860e-07	1.59079e-06	-1.12132e-07	3.89194e-08	-7.32124e-08	-2.81065e-08	1.24844e-08	-1.56220e-08	8.42840e-07	-1.39227e-07	7.03613e-07
9.806	1.18777e-07	-2.74327e-08	9.13442e-08	1.58582e-06	4.17528e-07	2.00334e-06	1.63021e-06	2.98684e-07	1.92889e-06	1.23178e-07	-1.87874e-08	1.04390e-07	1.78079e-06	-1.86293e-07	1.59449e-06	-1.11521e-07	3.87076e-08	-7.28139e-08	-2.79646e-08	1.24214e-08	-1.55432e-08	8.46062e-07	-1.39759e-07	7.06303e-07
9.830	1.19079e-07	-2.75025e-08	9.15767e-08	1.58827e-06	4.18067e-07	2.00634e-06	1.63252e-06	2.99076e-07	1.93159e-06	1.24380e-07	-1.89708e-08	1.05409e-07	1.78491e-06	-1.86725e-07	1.59819e-06	-1.10908e-07	3.84947e-08	-7.24134e-08	-2.78216e-08	1.23579e-08	-1.54637e-08	8.49281e-07	-1.40291e-07	7.08991e-07
9.855	1.19380e-07	-2.75721e-08	9.18084e-08	1.59072e-06	4.18601e-07	2.00932e-06	1.63482e-06	2.99467e-07	1.93428e-06	1.25582e-07	-1.91540e-08	1.06428e-07	1.78902e-06	-1.87155e-07	1.60187e-06	-1.10292e-07	3.82807e-08	-7.20109e-08	-2.76776e-08	1.22940e-08	-1.53837e-08	8.52497e-07	-1.40822e-07	7.11675e-07
9.880	1.19681e-07	-2.76414e-08	9.20392e-08	1.59315e-06	4.19131e-07	2.01228e-06	1.63710e-06	2.99855e-07	1.93696e-06	1.26783e-07	-1.93373e-08	1.07446e-07	1.79311e-06	-1.87583e-07	1.60553e-06	-1.09672e-07	3.80656e-08	-7.16064e-08	-2.75326e-08	1.22295e-08	-1.53030e-08	8.55708e-07	-1.41353e-07	7.14356e-07
9.904	1.19980e-07	-2.77104e-08	9.22691e-08	1.59558e-06	4.19657e-07	2.01523e-06	1.63938e-06	3.00241e-07	1.93962e-06	1.27984e-07	-1.95204e-08	1.08463e-07	1.79719e-06	-1.88009e-07	1.60918e-06	-1.09049e-07	3.78495e-08	-7.11998e-08	-2.73864e-08	1.21646e-08	-1.52218e-08	8.58916e-07	-1.41882e-07	7.17034e-07
9.929	1.20277e-07	-2.77792e-08	9.24981e-08	1.59798e-06	4.20178e-07	2.01816e-06	1.64164e-06	3.00625e-07	1.94227e-06	1.29184e-07	-1.97035e-08	1.09481e-07	1.80125e-06	-1.88434e-07	1.61281e-06	-1.08424e-07	3.76323e-08	-7.07913e-08	-2.72392e-08	1.20992e-08	-1.51400e-08	8.62120e-07	-1.42412e-07	7.19708e-07
9.953	1.20574e-07	-2.78478e-08	9.27263e-08	1.60038e-06	4.20696e-07	2.02108e-06	1.64389e-06	3.01006e-07	1.94490e-06	1.30384e-07	-1.98865e-08	1.10497e-07	1.80529e-06	-1.88856e-07	1.61643e-06	-1.07795e-07	3.74141e-08	-7.03808e-08	-2.70910e-08	1.20334e-08	-1.50576e-08	8.65319e-07	-1.42940e-07	7.22379e-07
9.978	1.20870e-07	-2.79160e-08	9.29537e-08	1.60276e-06	4.21210e-07	2.02397e-06	1.64613e-06	3.01385e-07	1.94752e-06	1.31583e-07	-2.00693e-08	1.11513e-07	1.80931e-06	-1.89277e-07	1.62003e-06	-1.07163e-07	3.71948e-08	-6.99683e-08	-2.69416e-08	1.19670e-08	-1.49746e-08	8.68515e-07	-1.43468e-07	7.25047e-07
10.002	1.21164e-07	-2.79840e-08	9.31801e-08	1.60513e-06	4.21719e-07	2.02685e-06	1.64836e-06	3.01761e-07	1.95012e-06	1.32781e-07	-2.02521e-08	1.12529e-07	1.81332e-06	-1.89697e-07	1.62362e-06	-1.06528e-07	3.69745e-08	-6.95539e-08	-2.67913e-08	1.19003e-08	-1.48910e-08	8.71706e-07	-1.43995e-07	7.27711e-07
10.027	1.21458e-07	-2.80518e-08	9.34058e-08	1.60749e-06	4.22224e-07	2.02972e-06	1.65058e-06	3.02135e-07	1.95271e-06	1.33979e-07	-2.04348e-08	1.13544e-07	1.81731e-06	-1.90114e-07	1.62719e-06	-1.05891e-07	3.67532e-08	-6.91376e-08	-2.66399e-08	1.18330e-08	-1.48069e-08	8.74893e-07	-1.44522e-07	7.30371e-07
10.052	1.21750e-07	-2.81193e-08	9.36305e-08	1.60984e-06	4.22725e-07	2.03256e-06	1.65278e-06	3.02507e-07	1.95529e-06	1.35176e-07	-2.06174e-08	1.14559e-07	1.82128e-06	-1.90529e-07	1.63075e-06	-1.05250e-07	3.65309e-08	-6.87193e-08	-2.64875e-08	1.17653e-08	-1.47222e-08	8.78076e-07	-1.45047e-07	7.33028e-07
10.076	1.22041e-07	-2.81865e-08	9.38544e-08	1.61217e-06	4.23222e-07	2.03539e-06	1.65497e-06	3.02876e-07	1.95785e-06	1.36372e-07	-2.07998e-08	1.15572e-07	1.82524e-06	-1.90943e-07	1.63429e-06	-1.04607e-07	3.63075e-08	-6.82992e-08	-2.63340e-08	1.16971e-08	-1.46369e-08	8.81254e-07	-1.45572e-07	7.35681e-07
10.101	1.22331e-07	-2.82535e-08	9.40774e-08	1.61449e-06	4.23714e-07	2.03821e-06	1.65715e-06	3.03244e-07	1.96040e-06	1.37568e-07	-2.09822e-08	1.16586e-07	1.82917e-06	-1.91355e-07	1.63782e-06	-1.03960e-07	3.60832e-08	-6.78771e-08	-2.61795e-08	1.16285e-08	-1.45510e-08	8.84427e-07	-1.46097e-07	7.38331e-07
10.125	1.22620e-07	-2.83202e-08	9.42995e-08	1.61680e-06	4.24202e-07	2.04100e-06	1.65932e-06	3.03608e-07	1.96293e-06	1.38762e-07	-2.11644e-08	1.17598e-07	1.83309e-06	-1.91765e-07	1.64133e-06	-1.03311e-07	3.58579e-08	-6.74533e-08	-2.60240e-08	1.15594e-08	-1.44646e-08	8.87596e-07	-1.46620e-07	7.40976e-07
10.150	1.22907e-07	-2.83867e-08	9.45208e-08	1.61910e-06	4.24687e-07	2.04378e-06	1.66148e-06	3.03971e-07	1.96545e-06	1.39956e-07	-2.13464e-08	1.18610e-07	1.83699e-06	-1.92173e-07	1.64482e-06	-1.02659e-07	3.56315e-08	-6.70275e-08	-2.58675e-08	1.14899e-08	-1.43776e-08	8.90760e-07	-1.47143e-07	7.43618e-07
10.174	1.23194e-07	-2.84529e-08	9.47412e-08	1.62138e-06	4.25166e-07	2.04654e-06	1.66362e-06	3.04331e-07	1.96795e-06	1.41149e-07	-2.15284e-08	1.19620e-07	1.84088e-06	-1.92579e-07	1.64830e-06	-1.02004e-07	3.54043e-08	-6.66000e-08	-2.57099e-08	1.14199e-08	-1.42900e-08	8.93920e-07	-1.47665e-07	7.46255e-07
10.199	1.23480e-07	-2.85188e-08	9.49608e-08	1.62365e-06	4.25642e-07	2.04929e-06	1.66576e-06	3.04688e-07	1.97044e-06	1.42340e-07	-2.17101e-08	1.20630e-07	1.84474e-06	-1.92984e-07	1.65176e-06	-1.01347e-07	3.51760e-08	-6.61706e-08	-2.55514e-08	1.13495e-08	-1.42019e-08	8.97074e-07	-1.48186e-07	7.48888e-07
10.224	1.23764e-07	-2.85845e-08	9.51794e-08	1.62591e-06	4.26113e-07	2.05202e-06	1.66788e-06	3.05044e-07	1.97292e-06	1.43531e-07	-2.18917e-08	1.21639e-07	1.84859e-06	-1.93386e-07	1.65520e-06	-1.00686e-07	3.49468e-08	-6.57395e-08	-2.53918e-08	1.12786e-08	-1.41132e-08	9.00223e-07	-1.48706e-07	7.51518e-07
10.248	1.24047e-07	-2.86499e-08	9.53972e-08	1.62815e-06	4.26580e-07	2.05473e-06	1.66999e-06	3.05396e-07	1.97538e-06	1.44721e-07	-2.20732e-08	1.22648e-07	1.85242e-06	-1.93787e-07	1.65863e-06	-1.00023e-07	3.47167e-08	-6.53065e-08	-2.52313e-08	1.12073e-08	-1.40240e-08	9.03368e-07	-1.49225e-07	7.54143e-07
10.273	1.24329e-07	-2.87150e-08	9.56142e-08	1.63038e-06	4.27043e-07	2.05743e-06	1.67208e-06	3.05747e-07	1.97783e-06	1.45909e-07	-2.22545e-08	1.23655e-07	1.85623e-06	-1.94186e-07	1.66205e-06	-9.93575e-08	3.44856e-08	-6.48719e-08	-2.50697e-08	1.11356e-08	-1.39342e-08	9.06507e-07	-1.49744e-07	7.56763e-07
10.297	1.24610e-07	-2.87799e-08	9.58303e-08	1.63260e-06	4.27501e-07	2.06010e-06	1.67417e-06	3.06095e-07	1.98027e-06	1.47097e-07	-2.24356e-08	1.24661e-07	1.86002e-06	-1.94582e-07	1.66544e-06	-9.86890e-08	3.42536e-08	-6.44354e-08	-2.49072e-08	1.10634e-08	-1.38438e-08	9.09641e-07	-1.50262e-07	7.59380e-07
10.322	1.24890e-07	-2.88446e-08	9.60455e-08	1.63481e-06	4.27955e-07	2.06277e-06	1.67624e-06	3.06441e-07	1.98269e-06	1.48283e-07	-2.26165e-08	1.25666e-07	1.86380e-06	-1.94977e-07	1.66882e-06	-9.80179e-08	3.40207e-08	-6.39973e-08	-2.47437e-08	1.09907e-08	-1.37529e-08	9.12770e-07	-1.50778e-07	7.61991e-07
10.346	1.25169e-07	-2.89089e-08	9.62598e-08	1.63700e-06	4.28405e-07	2.06541e-06	1.67831e-06	3.06784e-07	1.98509e-06	1.49468e-07	-2.27972e-08	1.26671e-07	1.86756e-06	-1.95370e-07	1.67218e-06	-9.73442e-08	3.37868e-08	-6.35574e-08	-2.45792e-08	1.09177e-08	-1.36615e-08	9.15893e-07	-1.51294e-07	7.64599e-07
10.371	1.25446e-07	-2.89730e-08	9.64733e-08	1.63919e-06	4.28851e-07	2.06804e-06	1.68036e-06	3.07125e-07	1.98748e-06	1.50651e-07	-2.29777e-08	1.27674e-07	1.87129e-06	-1.95761e-07	1.67553e-06	-9.66679e-08	3.35521e-08	-6.31158e-08	-2.44137e-08	1.08442e-08	-1.35695e-08	9.19011e-07	-1.51809e-07	7.67202e-07
10.396	1.25723e-07	-2.90369e-08	9.66859e-08	1.64136e-06	4.29292e-07	2.07065e-06	1.68240e-06	3.07464e-07	1.98986e-06	1.51834e-07	-2.31581e-08	1.28676e-07	1.87501e-06	-1.96150e-07	1.67886e-06	-9.59891e-08	3.33165e-08	-6.26726e-08	-2.42473e-08	1.07702e-08	-1.34770e-08	9.22123e-07	-1.52323e-07	7.69800e-07
10.420	1.25998e-07	-2.91005e-08	9.68976e-08	1.64351e-06	4.29728e-07	2.07324e-06	1.68443e-06	3.07800e-07	1.99223e-06	1.53015e-07	-2.33382e-08	1.29677e-07	1.87871e-06	-1.96538e-07	1.68217e-06	-9.53077e-08	3.30800e-08	-6.22277e-08	-2.40799e-08	1.06959e-08	-1.33840e-08	9.25230e-07	-1.52837e-07	7.72393e-07
10.445	1.26272e-07	-2.91638e-08	9.71085e-08	1.64566e-06	4.30161e-07	2.07582e-06	1.68644e-06	3.08134e-07	1.99457e-06	1.54194e-07	-2.35181e-08	1.30676e-07	1.88239e-06	-1.96923e-07	1.68547e-06	-9.46238e-08	3.28426e-08	-6.17812e-08	-2.39115e-08	1.06211e-08	-1.32904e-08	9.28331e-07	-1.53349e-07	7.74982e-07
10.469	1.26545e-07	-2.92269e-08	9.73184e-08	1.64779e-06	4.30589e-07	2.07838e-06	1.68845e-06	3.08465e-07	1.99691e-06	1.55372e-07	-2.36978e-08	1.31675e-07	1.88606e-06	-1.97306e-07	1.68875e-06	-9.39374e-08	3.26044e-08	-6.13330e-08	-2.37422e-08	1.05459e-08	-1.31963e-08	9.31426e-07	-1.53860e-07	7.77566e-07
10.494	1.26817e-07	-2.92897e-08	9.75276e-08	1.64991e-06	4.31012e-07	2.08092e-06	1.69044e-06	3.08794e-07	1.99923e-06	1.56549e-07	-2.38773e-08	1.32672e-07	1.88970e-06	-1.97687e-07	1.69201e-06	-9.32486e-08	3.23653e-08	-6.08833e-08	-2.35719e-08	1.04703e-08	-1.31017e-08	9.34515e-07	-1.54370e-07	7.80145e-07
10.519	1.27088e-07	-2.93522e-08	9.77358e-08	1.65201e-06	4.31432e-07	2.08344e-06	1.69242e-06	3.09121e-07	2.00154e-06	1.57724e-07	-2.40565e-08	1.33668e-07	1.89333e-06	-1.98066e-07	1.69526e-06	-9.25573e-08	3.21254e-08	-6.04320e-08	-2.34007e-08	1.03942e-08	-1.30065e-08	9.37598e-07	-1.54880e-07	7.82719e-07
10.543	1.27358e-07	-2.94145e-08	9.79432e-08	1.65411e-06	4.31846e-07	2.08595e-06	1.69439e-06	3.09445e-07	2.00383e-06	1.58898e-07	-2.42355e-08	1.34662e-07	1.89693e-06	-1.98443e-07	1.69849e-06	-9.18637e-08	3.18846e-08	-5.99791e-08	-2.32286e-08	1.03177e-08	-1.29108e-08	9.40676e-07	-1.55388e-07	7.85288e-07
10.568	1.27626e-07	-2.94765e-08	9.81497e-08	1.65619e-06	4.32257e-07	2.08844e-06	1.69635e-06	3.09767e-07	2.00611e-06	1.60070e-07	-2.44142e-08	1.35655e-07	1.90052e-06	-1.98819e-07	1.70170e-06	-9.11676e-08	3.16430e-08	-5.95246e-08	-2.30555e-08	1.02409e-08	-1.28146e-08	9.43747e-07	-1.55895e-07	7.87851e-07
10.592	1.27894e-07	-2.95383e-08	9.83554e-08	1.65826e-06	4.32663e-07	2.09092e-06	1.69829e-06	3.10086e-07	2.00838e-06	1.61240e-07	-2.45927e-08	1.36647e-07	1.90408e-06	-1.99192e-07	1.70489e-06	-9.04692e-08	3.14006e-08	-5.90686e-08	-2.28815e-08	1.01636e-08	-1.27179e-08	9.46812e-07	-1.56402e-07	7.90410e-07
10.617	1.28160e-07	-2.95998e-08	9.85601e-08	1.66031e-06	4.33065e-07	2.09338e-06	1.70023e-06	3.10404e-07	2.01063e-06	1.62408e-07	-2.47709e-08	1.37637e-07	1.90763e-06	-1.99563e-07	1.70807e-06	-8.97685e-08	3.11574e-08	-5.86111e-08	-2.27066e-08	1.00859e-08	-1.26207e-08	9.49870e-07	-1.56907e-07	7.92963e-07
10.641	1.28425e-07	-2.96610e-08	9.87640e-08	1.66235e-06	4.33462e-07	2.09582e-06	1.70215e-06	3.10718e-07	2.01287e-06	1.63575e-07	-2.49489e-08	1.38626e-07	1.91116e-06	-1.99932e-07	1.71123e-06	-8.90655e-08	3.09134e-08	-5.81521e-08	-2.25307e-08	1.00078e-08	-1.25230e-08	9.52922e-07	-1.57411e-07	7.95511e-07
10.666	1.28689e-07	-2.97220e-08	9.89671e-08	1.66438e-06	4.33854e-07	2.09824e-06	1.70406e-06	3.11030e-07	2.01509e-06	1.64740e-07	-2.51266e-08	1.39613e-07	1.91467e-06	-2.00299e-07	1.71437e-06	-8.83603e-08	3.06686e-08	-5.76916e-08	-2.23540e-08	9.92928e-09	-1.24247e-08	9.55968e-07	-1.57914e-07	7.98054e-07
10.691	1.28952e-07	-2.97827e-08	9.91692e-08	1.66640e-06	4.34243e-07	2.10064e-06	1.70596e-06	3.11340e-07	2.01730e-06	1.65903e-07	-2.53040e-08	1.40599e-07	1.91816e-06	-2.00664e-07	1.71750e-06	-8.76528e-08	3.04231e-08	-5.72297e-08	-2.21764e-08	9.85037e-09	-1.23260e-08	9.59007e-07	-1.58416e-07	8.00591e-07
10.715	1.29214e-07	-2.98431e-08	9.93705e-08	1.66841e-06	4.34626e-07	2.10303e-06	1.70785e-06	3.11648e-07	2.01950e-06	1.67065e-07	-2.54811e-08	1.41583e-07	1.92163e-06	-2.01027e-07	1.72060e-06	-8.69431e-08	3.01767e-08	-5.67663e-08	-2.19978e-08	9.77107e-09	-1.22267e-08	9.62040e-07	-1.58917e-07	8.03123e-07
10.740	1.29474e-07	-2.99033e-08	9.95709e-08	1.67040e-06	4.35006e-07	2.10541e-06	1.70973e-06	3.11952e-07	2.02168e-06	1.68224e-07	-2.56579e-08	1.42566e-07	1.92508e-06	-2.01388e-07	1.72369e-06	-8.62312e-08	2.99297e-08	-5.63015e-08	-2.18184e-08	9.69137e-09	-1.21270e-08	9.65066e-07	-1.59417e-07	8.05649e-07
10.764	1.29734e-07	-2.99633e-08	9.97705e-08	1.67238e-06	4.35381e-07	2.10776e-06	1.71159e-06	3.12255e-07	2.02385e-06	1.69381e-07	-2.58345e-08	1.43547e-07	1.92851e-06	-2.01747e-07	1.72676e-06	-8.55172e-08	2.96818e-08	-5.58353e-08	-2.16381e-08	9.61127e-09	-1.20268e-08	9.68085e-07	-1.59916e-07	8.08169e-07
10.789	1.29992e-07	-3.00229e-08	9.99692e-08	1.67435e-06	4.35751e-07	2.11010e-06	1.71345e-06	3.12555e-07	2.02600e-06	1.70537e-07	-2.60107e-08	1.44526e-07	1.93192e-06	-2.02104e-07	1.72982e-06	-8.48010e-08	2.94333e-08	-5.53677e-08	-2.14569e-08	9.53079e-09	-1.19261e-08	9.71097e-07	-1.60413e-07	8.10684e-07
10.813	1.30249e-07	-3.00823e-08	1.00167e-07	1.67630e-06	4.36117e-07	2.11242e-06	1.71529e-06	3.12853e-07	2.02814e-06	1.71690e-07	-2.61866e-08	1.45504e-07	1.93531e-06	-2.02458e-07	1.73285e-06	-8.40828e-08	2.91840e-08	-5.48988e-08	-2.12748e-08	9.44992e-09	-1.18249e-08	9.74103e-07	-1.60910e-07	8.13193e-07
10.838	1.30505e-07	-3.01415e-08	1.00364e-07	1.67824e-06	4.36478e-07	2.11472e-06	1.71712e-06	3.13148e-07	2.03027e-06	1.72842e-07	-2.63623e-08	1.46479e-07	1.93868e-06	-2.02811e-07	1.73587e-06	-8.33624e-08	2.89339e-08	-5.44285e-08	-2.10919e-08	9.36867e-09	-1.17232e-08	9.77101e-07	-1.61405e-07	8.15696e-07
10.863	1.30760e-07	-3.02004e-08	1.00560e-07	1.68017e-06	4.36835e-07	2.11701e-06	1.71894e-06	3.13441e-07	2.03238e-06	1.73991e-07	-2.65375e-08	1.47453e-07	1.94203e-06	-2.03162e-07	1.73887e-06	-8.26401e-08	2.86832e-08	-5.39569e-08	-2.09081e-08	9.28703e-09	-1.16211e-08	9.80093e-07	-1.61899e-07	8.18193e-07
10.887	1.31014e-07	-3.02590e-08	1.00755e-07	1.68209e-06	4.37187e-07	2.11928e-06	1.72075e-06	3.13732e-07	2.03448e-06	1.75138e-07	-2.67125e-08	1.48426e-07	1.94536e-06	-2.03510e-07	1.74185e-06	-8.19157e-08	2.84318e-08	-5.34839e-08	-2.07234e-08	9.20501e-09	-1.15184e-08	9.83077e-07	-1.62392e-07	8.20684e-07
10.912	1.31267e-07	-3.03174e-08	1.00950e-07	1.68400e-06	4.37535e-07	2.12153e-06	1.72255e-06	3.14020e-07	2.03657e-06	1.76283e-07	-2.68871e-08	1.49396e-07	1.94867e-06	-2.03856e-07	1.74482e-06	-8.11894e-08	2.81797e-08	-5.30097e-08	-2.05380e-08	9.12262e-09	-1.14153e-08	9.86054e-07	-1.62884e-07	8.23170e-07
10.936	1.31518e-07	-3.03755e-08	1.01143e-07	1.68589e-06	4.37878e-07	2.12377e-06	1.72433e-06	3.14305e-07	2.03864e-06	1.77426e-07	-2.70614e-08	1.50364e-07	1.95196e-06	-2.04200e-07	1.74776e-06	-8.04611e-08	2.79269e-08	-5.25342e-08	-2.03516e-08	9.03985e-09	-1.13118e-08	9.89023e-07	-1.63375e-07	8.25649e-07
10.961	1.31769e-07	-3.04333e-08	1.01336e-07	1.68777e-06	4.38217e-07	2.12599e-06	1.72611e-06	3.14588e-07	2.04070e-06	1.78566e-07	-2.72353e-08	1.51331e-07	1.95523e-06	-2.04542e-07	1.75069e-06	-7.97309e-08	2.76735e-08	-5.20574e-08	-2.01645e-08	8.95672e-09	-1.12077e-08	9.91985e-07	-1.63864e-07	8.28121e-07
10.985	1.32018e-07	-3.04909e-08	1.01527e-07	1.68964e-06	4.38551e-07	2.12819e-06	1.72787e-06	3.14869e-07	2.04274e-06	1.79704e-07	-2.74089e-08	1.52295e-07	1.95848e-06	-2.04882e-07	1.75360e-06	-7.89987e-08	2.74194e-08	-5.15794e-08	-1.99765e-08	8.87321e-09	-1.11032e-08	9.94940e-07	-1.64352e-07	8.30588e-07
11.010	1.32266e-07	-3.05482e-08	1.01718e-07	1.69149e-06	4.38881e-07	2.13037e-06	1.72962e-06	3.15147e-07	2.04477e-06	1.80840e-07	-2.75822e-08	1.53258e-07	1.96171e-06	-2.05220e-07	1.75649e-06	-7.82648e-08	2.71646e-08	-5.11002e-08	-1.97876e-08	8.78934e-09	-1.09983e-08	9.97887e-07	-1.64839e-07	8.33048e-07
11.035	1.32513e-07	-3.06053e-08	1.01908e-07	1.69333e-06	4.39206e-07	2.13254e-06	1.73136e-06	3.15423e-07	2.04679e-06	1.81973e-07	-2.77550e-08	1.54218e-07	1.96492e-06	-2.05556e-07	1.75936e-06	-7.75290e-08	2.69092e-08	-5.06197e-08	-1.95980e-08	8.70511e-09	-1.08929e-08	1.00083e-06	-1.65324e-07	8.35502e-07
11.059	1.32759e-07	-3.06620e-08	1.02097e-07	1.69516e-06	4.39526e-07	2.13469e-06	1.73309e-06	3.15697e-07	2.04879e-06	1.83104e-07	-2.79275e-08	1.55177e-07	1.96810e-06	-2.05889e-07	1.76222e-06	-7.67913e-08	2.66532e-08	-5.01381e-08	-1.94076e-08	8.62052e-09	-1.07870e-08	1.00376e-06	-1.65809e-07	8.37950e-07
11.084	1.33004e-07	-3.07186e-08	1.02285e-07	1.69698e-06	4.39842e-07	2.13682e-06	1.73481e-06	3.15968e-07	2.05078e-06	1.84233e-07	-2.80996e-08	1.56133e-07	1.97127e-06	-2.06220e-07	1.76505e-06	-7.60519e-08	2.63966e-08	-4.96554e-08	-1.92163e-08	8.53558e-09	-1.06808e-08	1.00668e-06	-1.66292e-07	8.40391e-07
11.108	1.33248e-07	-3.07749e-08	1.02473e-07	1.69878e-06	4.40154e-07	2.13894e-06	1.73652e-06	3.16236e-07	2.05275e-06	1.85358e-07	-2.82713e-08	1.57087e-07	1.97442e-06	-2.06549e-07	1.76787e-06	-7.53108e-08	2.61393e-08	-4.91715e-08	-1.90243e-08	8.45028e-09	-1.05740e-08	1.00960e-06	-1.66773e-07	8.42825e-07
11.133	1.33490e-07	-3.08309e-08	1.02659e-07	1.70057e-06	4.40460e-07	2.14103e-06	1.73821e-06	3.16502e-07	2.05472e-06	1.86482e-07	-2.84427e-08	1.58039e-07	1.97754e-06	-2.06876e-07	1.77067e-06	-7.45679e-08	2.58815e-08	-4.86864e-08	-1.88315e-08	8.36463e-09	-1.04668e-08	1.01251e-06	-1.67254e-07	8.45253e-07
11.158	1.33732e-07	-3.08866e-08	1.02845e-07	1.70235e-06	4.40762e-07	2.14312e-06	1.73990e-06	3.16766e-07	2.05666e-06	1.87603e-07	-2.86136e-08	1.58989e-07	1.98065e-06	-2.07201e-07	1.77345e-06	-7.38234e-08	2.56231e-08	-4.82003e-08	-1.86379e-08	8.27863e-09	-1.03592e-08	1.01541e-06	-1.67733e-07	8.47674e-07
11.182	1.33972e-07	-3.09421e-08	1.03030e-07	1.70412e-06	4.41060e-07	2.14518e-06	1.74157e-06	3.17027e-07	2.05860e-06	1.88721e-07	-2.87842e-08	1.59937e-07	1.98373e-06	-2.07524e-07	1.77621e-06	-7.30772e-08	2.53641e-08	-4.77131e-08	-1.84435e-08	8.19229e-09	-1.02512e-08	1.01830e-06	-1.68211e-07	8.50088e-07
11.207	1.34211e-07	-3.09973e-08	1.03214e-07	1.70587e-06	4.41353e-07	2.14723e-06	1.74323e-06	3.17286e-07	2.06052e-06	1.89836e-07	-2.89543e-08	1.60882e-07	1.98679e-06	-2.07844e-07	1.77895e-06	-7.23293e-08	2.51045e-08	-4.72248e-08	-1.82483e-08	8.10561e-09	-1.01427e-08	1.02118e-06	-1.68687e-07	8.52496e-07
11.231	1.34449e-07	-3.10523e-08	1.03397e-07	1.70762e-06	4.41641e-07	2.14926e-06	1.74489e-06	3.17543e-07	2.06243e-06	1.90949e-07	-2.91240e-08	1.61825e-07	1.98983e-06	-2.08162e-07	1.78167e-06	-7.15799e-08	2.48444e-08	-4.67355e-08	-1.80524e-08	8.01860e-09	-1.00338e-08	1.02406e-06	-1.69162e-07	8.54897e-07
11.256	1.34686e-07	-3.11070e-08	1.03579e-07	1.70935e-06	4.41925e-07	2.15127e-06	1.74653e-06	3.17797e-07	2.06432e-06	1.92059e-07	-2.92933e-08	1.62766e-07	1.99285e-06	-2.08478e-07	1.78438e-06	-7.08289e-08	2.45837e-08	-4.62452e-08	-1.78558e-08	7.93124e-09	-9.92454e-09	1.02693e-06	-1.69636e-07	8.57290e-07
11.280	1.34922e-07	-3.11614e-08	1.03760e-07	1.71106e-06	4.42204e-07	2.15327e-06	1.74815e-06	3.18048e-07	2.06620e-06	1.93166e-07	-2.94622e-08	1.63704e-07	1.99585e-06	-2.08792e-07	1.78706e-06	-7.00763e-08	2.43225e-08	-4.57538e-08	-1.76584e-08	7.84356e-09	-9.81482e-09	1.02979e-06	-1.70108e-07	8.59677e-07
11.305	1.35156e-07	-3.12156e-08	1.03941e-07	1.71277e-06	4.42478e-07	2.15525e-06	1.74977e-06	3.18297e-07	2.06807e-06	1.94270e-07	-2.96306e-08	1.64640e-07	1.99883e-06	-2.09103e-07	1.78973e-06	-6.93223e-08	2.40608e-08	-4.52615e-08	-1.74602e-08	7.75555e-09	-9.70469e-09	1.03264e-06	-1.70579e-07	8.62057e-07
11.330	1.35390e-07	-3.12696e-08	1.04120e-07	1.71446e-06	4.42748e-07	2.15721e-06	1.75138e-06	3.18544e-07	2.06992e-06	1.95372e-07	-2.97986e-08	1.65573e-07	2.00179e-06	-2.09413e-07	1.79237e-06	-6.85667e-08	2.37986e-08	-4.47682e-08	-1.72614e-08	7.66721e-09	-9.59415e-09	1.03548e-06	-1.71048e-07	8.64429e-07
11.354	1.35622e-07	-3.13232e-08	1.04299e-07	1.71614e-06	4.43013e-07	2.15915e-06	1.75298e-06	3.18788e-07	2.07176e-06	1.96471e-07	-2.99662e-08	1.66504e-07	2.00472e-06	-2.09720e-07	1.79500e-06	-6.78097e-08	2.35358e-08	-4.42739e-08	-1.70618e-08	7.57856e-09	-9.48321e-09	1.03831e-06	-1.71516e-07	8.66795e-07
11.379	1.35853e-07	-3.13766e-08	1.04477e-07	1.71781e-06	4.43274e-07	2.16108e-06	1.75456e-06	3.19030e-07	2.07359e-06	1.97566e-07	-3.01333e-08	1.67433e-07	2.00764e-06	-2.10025e-07	1.79761e-06	-6.70513e-08	2.32726e-08	-4.37787e-08	-1.68615e-08	7.48958e-09	-9.37187e-09	1.04114e-06	-1.71983e-07	8.69153e-07
11.403	1.36083e-07	-3.14298e-08	1.04654e-07	1.71946e-06	4.43529e-07	2.16299e-06	1.75613e-06	3.19269e-07	2.07540e-06	1.98659e-07	-3.03000e-08	1.68359e-07	2.01053e-06	-2.10327e-07	1.80020e-06	-6.62915e-08	2.30089e-08	-4.32826e-08	-1.66604e-08	7.40029e-09	-9.26014e-09	1.04395e-06	-1.72448e-07	8.71504e-07
11.428	1.36312e-07	-3.14826e-08	1.04830e-07	1.72110e-06	4.43781e-07	2.16489e-06	1.75770e-06	3.19506e-07	2.07720e-06	1.99748e-07	-3.04661e-08	1.69282e-07	2.01340e-06	-2.10627e-07	1.80277e-06	-6.55303e-08	2.27447e-08	-4.27856e-08	-1.64587e-08	7.31069e-09	-9.14802e-09	1.04676e-06	-1.72912e-07	8.73847e-07
11.452	1.36540e-07	-3.15352e-08	1.05005e-07	1.72274e-06	4.44027e-07	2.16676e-06	1.75925e-06	3.19740e-07	2.07899e-06	2.00835e-07	-3.06319e-08	1.70203e-07	2.01625e-06	-2.10926e-07	1.80532e-06	-6.47678e-08	2.24800e-08	-4.22878e-08	-1.62563e-08	7.22078e-09	-9.03551e-09	1.04956e-06	-1.73374e-07	8.76183e-07
11.477	1.36767e-07	-3.15876e-08	1.05179e-07	1.72435e-06	4.44269e-07	2.16862e-06	1.76079e-06	3.19972e-07	2.08076e-06	2.01918e-07	-3.07971e-08	1.71121e-07	2.01908e-06	-2.11221e-07	1.80785e-06	-6.40040e-08	2.22149e-08	-4.17891e-08	-1.60532e-08	7.13056e-09	-8.92263e-09	1.05235e-06	-1.73835e-07	8.78511e-07
11.502	1.36992e-07	-3.16397e-08	1.05353e-07	1.72596e-06	4.44506e-07	2.17046e-06	1.76232e-06	3.20201e-07	2.08252e-06	2.02999e-07	-3.09619e-08	1.72037e-07	2.02188e-06	-2.11515e-07	1.81037e-06	-6.32389e-08	2.19494e-08	-4.12896e-08	-1.58494e-08	7.04005e-09	-8.80936e-09	1.05513e-06	-1.74294e-07	8.80832e-07
11.526	1.37217e-07	-3.16915e-08	1.05525e-07	1.72755e-06	4.44738e-07	2.17229e-06	1.76384e-06	3.20428e-07	2.08427e-06	2.04076e-07	-3.11262e-08	1.72950e-07	2.02467e-06	-2.11806e-07	1.81286e-06	-6.24726e-08	2.16834e-08	-4.07892e-08	-1.56450e-08	6.94923e-09	-8.69572e-09	1.05790e-06	-1.74752e-07	8.83146e-07
11.551	1.37440e-07	-3.17431e-08	1.05697e-07	1.72913e-06	4.44966e-07	2.17410e-06	1.76535e-06	3.20653e-07	2.08600e-06	2.05150e-07	-3.12900e-08	1.73860e-07	2.02743e-06	-2.12095e-07	1.81533e-06	-6.17051e-08	2.14170e-08	-4.02881e-08	-1.54398e-08	6.85812e-09	-8.58172e-09	1.06066e-06	-1.75208e-07	8.85451e-07
11.575	1.37662e-07	-3.17944e-08	1.05868e-07	1.73070e-06	4.45189e-07	2.17589e-06	1.76684e-06	3.20875e-07	2.08772e-06	2.06221e-07	-3.14533e-08	1.74767e-07	2.03017e-06	-2.12382e-07	1.81779e-06	-6.09364e-08	2.11502e-08	-3.97862e-08	-1.52341e-08	6.76672e-09	-8.46734e-09	1.06341e-06	-1.75663e-07	8.87749e-07
11.600	1.37883e-07	-3.18455e-08	1.06038e-07	1.73226e-06	4.45407e-07	2.17766e-06	1.76833e-06	3.21095e-07	2.08943e-06	2.07288e-07	-3.16161e-08	1.75672e-07	2.03289e-06	-2.12666e-07	1.82022e-06	-6.01665e-08	2.08830e-08	-3.92835e-08	-1.50276e-08	6.67503e-09	-8.35261e-09	1.06616e-06	-1.76116e-07	8.90040e-07
11.624	1.38103e-07	-3.18963e-08	1.06207e-07	1.73380e-06	4.45621e-07	2.17942e-06	1.76981e-06	3.21312e-07	2.09112e-06	2.08352e-07	-3.17784e-08	1.76574e-07	2.03558e-06	-2.12948e-07	1.82264e-06	-5.93955e-08	2.06154e-08	-3.87802e-08	-1.48206e-08	6.58306e-09	-8.23753e-09	1.06889e-06	-1.76567e-07	8.92322e-07
11.649	1.38322e-07	-3.19468e-08	1.06375e-07	1.73533e-06	4.45830e-07	2.18116e-06	1.77127e-06	3.21527e-07	2.09280e-06	2.09413e-07	-3.19402e-08	1.77473e-07	2.03826e-06	-2.13228e-07	1.82503e-06	-5.86235e-08	2.03474e-08	-3.82761e-08	-1.46129e-08	6.49081e-09	-8.12209e-09	1.07161e-06	-1.77017e-07	8.94596e-07
11.674	1.38540e-07	-3.19971e-08	1.06543e-07	1.73685e-06	4.46034e-07	2.18289e-06	1.77273e-06	3.21739e-07	2.09446e-06	2.10470e-07	-3.21014e-08	1.78369e-07	2.04091e-06	-2.13506e-07	1.82741e-06	-5.78503e-08	2.00790e-08	-3.77713e-08	-1.44046e-08	6.39828e-09	-8.00631e-09	1.07433e-06	-1.77466e-07	8.96863e-07
11.698	1.38756e-07	-3.20471e-08	1.06709e-07	1.73836e-06	4.46234e-07	2.18459e-06	1.77417e-06	3.21949e-07	2.09612e-06	2.11524e-07	-3.22622e-08	1.79262e-07	2.04354e-06	-2.13781e-07	1.82976e-06	-5.70762e-08	1.98103e-08	-3.72658e-08	-1.41957e-08	6.30548e-09	-7.89018e-09	1.07703e-06	-1.77913e-07	8.99121e-07
11.723	1.38972e-07	-3.20968e-08	1.06875e-07	1.73985e-06	4.46428e-07	2.18628e-06	1.77560e-06	3.22156e-07	2.09776e-06	2.12574e-07	-3.24224e-08	1.80152e-07	2.04615e-06	-2.14054e-07	1.83210e-06	-5.63010e-08	1.95413e-08	-3.67597e-08	-1.39861e-08	6.21241e-09	-7.77372e-09	1.07973e-06	-1.78358e-07	9.01371e-07
11.747	1.39186e-07	-3.21463e-08	1.07039e-07	1.74134e-06	4.46619e-07	2.18796e-06	1.77702e-06	3.22361e-07	2.09938e-06	2.13621e-07	-3.25820e-08	1.81039e-07	2.04874e-06	-2.14324e-07	1.83441e-06	-5.55249e-08	1.92719e-08	-3.62530e-08	-1.37760e-08	6.11907e-09	-7.65693e-09	1.08242e-06	-1.78802e-07	9.03614e-07
11.772	1.39399e-07	-3.21955e-08	1.07203e-07	1.74281e-06	4.46804e-07	2.18961e-06	1.77843e-06	3.22564e-07	2.10100e-06	2.14664e-07	-3.27412e-08	1.81923e-07	2.05130e-06	-2.14593e-07	1.83671e-06	-5.47478e-08	1.90022e-08	-3.57456e-08	-1.35653e-08	6.02547e-09	-7.53981e-09	1.08509e-06	-1.79244e-07	9.05848e-07
11.796	1.39611e-07	-3.22445e-08	1.07366e-07	1.74427e-06	4.46984e-07	2.19125e-06	1.77984e-06	3.22764e-07	2.10260e-06	2.15704e-07	-3.28997e-08	1.82804e-07	2.05384e-06	-2.14859e-07	1.83899e-06	-5.39699e-08	1.87322e-08	-3.52377e-08	-1.33540e-08	5.93162e-09	-7.42236e-09	1.08776e-06	-1.79684e-07	9.08073e-07
11.821	1.39822e-07	-3.22932e-08	1.07529e-07	1.74571e-06	4.47160e-07	2.19287e-06	1.78123e-06	3.22961e-07	2.10419e-06	2.16740e-07	-3.30578e-08	1.83682e-07	2.05636e-06	-2.15122e-07	1.84124e-06	-5.31910e-08	1.84619e-08	-3.47292e-08	-1.31421e-08	5.83750e-09	-7.30459e-09	1.09041e-06	-1.80123e-07	9.10291e-07
11.846	1.40032e-07	-3.23416e-08	1.07690e-07	1.74715e-06	4.47331e-07	2.19448e-06	1.78260e-06	3.23156e-07	2.10576e-06	2.17773e-07	-3.32152e-08	1.84557e-07	2.05886e-06	-2.15383e-07	1.84348e-06	-5.24113e-08	1.81912e-08	-3.42201e-08	-1.29297e-08	5.74314e-09	-7.18651e-09	1.09306e-06	-1.80560e-07	9.12500e-07
11.870	1.40240e-07	-3.23898e-08	1.07850e-07	1.74857e-06	4.47498e-07	2.19606e-06	1.78397e-06	3.23349e-07	2.10732e-06	2.18801e-07	-3.33721e-08	1.85429e-07	2.06134e-06	-2.15642e-07	1.84569e-06	-5.16308e-08	1.79203e-08	-3.37105e-08	-1.27167e-08	5.64853e-09	-7.06813e-09	1.09570e-06	-1.80996e-07	9.14700e-07
11.895	1.40448e-07	-3.24377e-08	1.08010e-07	1.74998e-06	4.47659e-07	2.19764e-06	1.78533e-06	3.23539e-07	2.10887e-06	2.19826e-07	-3.35285e-08	1.86298e-07	2.06379e-06	-2.15899e-07	1.84789e-06	-5.08495e-08	1.76492e-08	-3.32004e-08	-1.25031e-08	5.55367e-09	-6.94943e-09	1.09832e-06	-1.81429e-07	9.16893e-07
11.919	1.40654e-07	-3.24854e-08	1.08169e-07	1.75137e-06	4.47816e-07	2.19919e-06	1.78668e-06	3.23727e-07	2.11041e-06	2.20848e-07	-3.36842e-08	1.87163e-07	2.06622e-06	-2.16153e-07	1.85007e-06	-5.00675e-08	1.73777e-08	-3.26898e-08	-1.22890e-08	5.45858e-09	-6.83044e-09	1.10094e-06	-1.81861e-07	9.19076e-07
11.944	1.40859e-07	-3.25328e-08	1.08326e-07	1.75276e-06	4.47968e-07	2.20073e-06	1.78802e-06	3.23912e-07	2.11193e-06	2.21865e-07	-3.38394e-08	1.88026e-07	2.06863e-06	-2.16405e-07	1.85222e-06	-4.92847e-08	1.71061e-08	-3.21787e-08	-1.20744e-08	5.36325e-09	-6.71115e-09	1.10354e-06	-1.82292e-07	9.21251e-07
11.969	1.41063e-07	-3.25799e-08	1.08483e-07	1.75413e-06	4.48116e-07	2.20225e-06	1.78934e-06	3.24095e-07	2.11344e-06	2.22879e-07	-3.39940e-08	1.88885e-07	2.07101e-06	-2.16655e-07	1.85436e-06	-4.85013e-08	1.68341e-08	-3.16672e-08	-1.18593e-08	5.26769e-09	-6.59157e-09	1.10614e-06	-1.82720e-07	9.23418e-07
11.993	1.41266e-07	-3.26268e-08	1.08639e-07	1.75549e-06	4.48258e-07	2.20375e-06	1.79066e-06	3.24275e-07	2.11493e-06	2.23888e-07	-3.41480e-08	1.89740e-07	2.07337e-06	-2.16902e-07	1.85647e-06	-4.77172e-08	1.65620e-08	-3.11552e-08	-1.16436e-08	5.17190e-09	-6.47171e-09	1.10872e-06	-1.83147e-07	9.25575e-07
12.018	1.41468e-07	-3.26734e-08	1.08795e-07	1.75684e-06	4.48396e-07	2.20524e-06	1.79196e-06	3.24453e-07	2.11642e-06	2.24894e-07	-3.43014e-08	1.90593e-07	2.07571e-06	-2.17146e-07	1.85857e-06	-4.69324e-08	1.62896e-08	-3.06428e-08	-1.14275e-08	5.07589e-09	-6.35157e-09	1.11130e-06	-1.83573e-07	9.27724e-07
12.042	1.41669e-07	-3.27198e-08	1.08949e-07	1.75818e-06	4.48529e-07	2.20671e-06	1.79326e-06	3.24628e-07	2.11789e-06	2.25896e-07	-3.44542e-08	1.91442e-07	2.07803e-06	-2.17389e-07	1.86064e-06	-4.61471e-08	1.60170e-08	-3.01301e-08	-1.12108e-08	4.97965e-09	-6.23115e-09	1.11386e-06	-1.83996e-07	9.29864e-07
12.067	1.41868e-07	-3.27659e-08	1.09102e-07	1.75950e-06	4.48657e-07	2.20816e-06	1.79454e-06	3.24801e-07	2.11934e-06	2.26894e-07	-3.46064e-08	1.92287e-07	2.08033e-06	-2.17629e-07	1.86270e-06	-4.53611e-08	1.57442e-08	-2.96169e-08	-1.09937e-08	4.88320e-09	-6.11046e-09	1.11641e-06	-1.84418e-07	9.31996e-07
12.091	1.42067e-07	-3.28117e-08	1.09255e-07	1.76082e-06	4.48781e-07	2.20960e-06	1.79582e-06	3.24971e-07	2.12079e-06	2.27888e-07	-3.47580e-08	1.93130e-07	2.08260e-06	-2.17867e-07	1.86473e-06	-4.45747e-08	1.54713e-08	-2.91034e-08	-1.07760e-08	4.78654e-09	-5.98950e-09	1.11896e-06	-1.84838e-07	9.34118e-07
12.116	1.42264e-07	-3.28573e-08	1.09407e-07	1.76212e-06	4.48900e-07	2.21102e-06	1.79708e-06	3.25139e-07	2.12222e-06	2.28877e-07	-3.49089e-08	1.93968e-07	2.08485e-06	-2.18102e-07	1.86675e-06	-4.37877e-08	1.51981e-08	-2.85896e-08	-1.05580e-08	4.68967e-09	-5.86829e-09	1.12149e-06	-1.85256e-07	9.36232e-07
12.141	1.42460e-07	-3.29026e-08	1.09558e-07	1.76341e-06	4.49014e-07	2.21242e-06	1.79833e-06	3.25305e-07	2.12364e-06	2.29863e-07	-3.50593e-08	1.94804e-07	2.08707e-06	-2.18335e-07	1.86874e-06	-4.30003e-08	1.49248e-08	-2.80755e-08	-1.03394e-08	4.59260e-09	-5.74681e-09	1.12401e-06	-1.85672e-07	9.38336e-07
12.165	1.42655e-07	-3.29476e-08	1.09708e-07	1.76468e-06	4.49123e-07	2.21381e-06	1.79958e-06	3.25468e-07	2.12504e-06	2.30845e-07	-3.52090e-08	1.95636e-07	2.08928e-06	-2.18565e-07	1.87071e-06	-4.22124e-08	1.46513e-08	-2.75610e-08	-1.01204e-08	4.49532e-09	-5.62509e-09	1.12652e-06	-1.86087e-07	9.40431e-07
12.190	1.42849e-07	-3.29924e-08	1.09857e-07	1.76595e-06	4.49227e-07	2.21518e-06	1.80081e-06	3.25628e-07	2.12644e-06	2.31822e-07	-3.53581e-08	1.96464e-07	2.09146e-06	-2.18793e-07	1.87266e-06	-4.14241e-08	1.43777e-08	-2.70463e-08	-9.90098e-09	4.39785e-09	-5.50313e-09	1.12902e-06	-1.86500e-07	9.42517e-07
12.214	1.43042e-07	-3.30369e-08	1.10005e-07	1.76720e-06	4.49327e-07	2.21653e-06	1.80203e-06	3.25787e-07	2.12782e-06	2.32795e-07	-3.55065e-08	1.97289e-07	2.09362e-06	-2.19019e-07	1.87460e-06	-4.06354e-08	1.41040e-08	-2.65314e-08	-9.68111e-09	4.30019e-09	-5.38092e-09	1.13151e-06	-1.86911e-07	9.44594e-07
12.239	1.43234e-07	-3.30812e-08	1.10152e-07	1.76844e-06	4.49422e-07	2.21787e-06	1.80324e-06	3.25942e-07	2.12918e-06	2.33764e-07	-3.56543e-08	1.98110e-07	2.09575e-06	-2.19242e-07	1.87651e-06	-3.98463e-08	1.38301e-08	-2.60162e-08	-9.46082e-09	4.20234e-09	-5.25848e-09	1.13398e-06	-1.87320e-07	9.46662e-07
12.263	1.43424e-07	-3.31252e-08	1.10299e-07	1.76967e-06	4.49512e-07	2.21919e-06	1.80444e-06	3.26095e-07	2.13054e-06	2.34729e-07	-3.58014e-08	1.98927e-07	2.09786e-06	-2.19463e-07	1.87840e-06	-3.90569e-08	1.35561e-08	-2.55008e-08	-9.24011e-09	4.10431e-09	-5.13581e-09	1.13645e-06	-1.87727e-07	9.48721e-07
12.288	1.43613e-07	-3.31689e-08	1.10445e-07	1.77089e-06	4.49597e-07	2.22049e-06	1.80564e-06	3.26246e-07	2.13188e-06	2.35689e-07	-3.59479e-08	1.99741e-07	2.09995e-06	-2.19682e-07	1.88027e-06	-3.82672e-08	1.32820e-08	-2.49852e-08	-9.01900e-09	4.00609e-09	-5.01291e-09	1.13890e-06	-1.88133e-07	9.50770e-07
12.313	1.43802e-07	-3.32124e-08	1.10589e-07	1.77210e-06	4.49678e-07	2.22177e-06	1.80682e-06	3.26394e-07	2.13321e-06	2.36645e-07	-3.60938e-08	2.00552e-07	2.10202e-06	-2.19898e-07	1.88212e-06	-3.74773e-08	1.30079e-08	-2.44694e-08	-8.79750e-09	3.90770e-09	-4.88979e-09	1.14135e-06	-1.88536e-07	9.52810e-07
12.337	1.43989e-07	-3.32556e-08	1.10733e-07	1.77329e-06	4.49753e-07	2.22304e-06	1.80799e-06	3.26540e-07	2.13453e-06	2.37597e-07	-3.62389e-08	2.01358e-07	2.10406e-06	-2.20112e-07	1.88395e-06	-3.66871e-08	1.27336e-08	-2.39535e-08	-8.57561e-09	3.80915e-09	-4.76647e-09	1.14378e-06	-1.88938e-07	9.54840e-07
12.362	1.44175e-07	-3.32986e-08	1.10876e-07	1.77447e-06	4.49824e-07	2.22430e-06	1.80915e-06	3.26683e-07	2.13583e-06	2.38544e-07	-3.63834e-08	2.02161e-07	2.10608e-06	-2.20323e-07	1.88576e-06	-3.58967e-08	1.24593e-08	-2.34375e-08	-8.35335e-09	3.71042e-09	-4.64293e-09	1.14620e-06	-1.89338e-07	9.56861e-07
12.386	1.44360e-07	-3.33412e-08	1.11018e-07	1.77564e-06	4.49890e-07	2.22553e-06	1.81030e-06	3.26824e-07	2.13712e-06	2.39487e-07	-3.65272e-08	2.02960e-07	2.10808e-06	-2.20532e-07	1.88754e-06	-3.51062e-08	1.21849e-08	-2.29213e-08	-8.13072e-09	3.61153e-09	-4.51919e-09	1.14861e-06	-1.89736e-07	9.58872e-07
12.411	1.44543e-07	-3.33837e-08	1.11160e-07	1.77680e-06	4.49952e-07	2.22675e-06	1.81144e-06	3.26962e-07	2.13840e-06	2.40426e-07	-3.66703e-08	2.03755e-07	2.11005e-06	-2.20738e-07	1.88931e-06	-3.43155e-08	1.19104e-08	-2.24051e-08	-7.90773e-09	3.51248e-09	-4.39525e-09	1.15101e-06	-1.90132e-07	9.60874e-07
12.435	1.44726e-07	-3.34258e-08	1.11300e-07	1.77795e-06	4.50008e-07	2.22795e-06	1.81257e-06	3.27098e-07	2.13967e-06	2.41360e-07	-3.68128e-08	2.04547e-07	2.11200e-06	-2.20942e-07	1.89106e-06	-3.35247e-08	1.16360e-08	-2.18887e-08	-7.68440e-09	3.41328e-09	-4.27111e-09	1.15339e-06	-1.90526e-07	9.62866e-07
12.460	1.44907e-07	-3.34677e-08	1.11439e-07	1.77908e-06	4.50060e-07	2.22914e-06	1.81369e-06	3.27232e-07	2.14092e-06	2.42289e-07	-3.69546e-08	2.05335e-07	2.11393e-06	-2.21144e-07	1.89278e-06	-3.27338e-08	1.13615e-08	-2.13724e-08	-7.46073e-09	3.31393e-09	-4.14679e-09	1.15577e-06	-1.90919e-07	9.64849e-07
12.485	1.45087e-07	-3.35093e-08	1.11578e-07	1.78020e-06	4.50107e-07	2.23031e-06	1.81480e-06	3.27363e-07	2.14216e-06	2.43214e-07	-3.70956e-08	2.06118e-07	2.11583e-06	-2.21343e-07	1.89449e-06	-3.19429e-08	1.10869e-08	-2.08559e-08	-7.23673e-09	3.21444e-09	-4.02229e-09	1.15813e-06	-1.91309e-07	9.66822e-07
12.509	1.45267e-07	-3.35507e-08	1.11716e-07	1.78132e-06	4.50149e-07	2.23146e-06	1.81590e-06	3.27491e-07	2.14339e-06	2.44134e-07	-3.72360e-08	2.06898e-07	2.11771e-06	-2.21540e-07	1.89617e-06	-3.11519e-08	1.08124e-08	-2.03395e-08	-7.01241e-09	3.11480e-09	-3.89761e-09	1.16048e-06	-1.91697e-07	9.68785e-07
12.534	1.45445e-07	-3.35918e-08	1.11853e-07	1.78242e-06	4.50186e-07	2.23260e-06	1.81699e-06	3.27617e-07	2.14461e-06	2.45050e-07	-3.73756e-08	2.07674e-07	2.11957e-06	-2.21734e-07	1.89784e-06	-3.03610e-08	1.05379e-08	-1.98231e-08	-6.78779e-09	3.01502e-09	-3.77277e-09	1.16282e-06	-1.92084e-07	9.70738e-07
12.558	1.45621e-07	-3.36327e-08	1.11989e-07	1.78350e-06	4.50219e-07	2.23372e-06	1.81807e-06	3.27741e-07	2.14581e-06	2.45961e-07	-3.75146e-08	2.08446e-07	2.12140e-06	-2.21926e-07	1.89948e-06	-2.95701e-08	1.02634e-08	-1.93067e-08	-6.56287e-09	2.91512e-09	-3.64775e-09	1.16515e-06	-1.92468e-07	9.72681e-07
12.583	1.45797e-07	-3.36732e-08	1.12124e-07	1.78458e-06	4.50247e-07	2.23483e-06	1.81914e-06	3.27862e-07	2.14700e-06	2.46867e-07	-3.76528e-08	2.09214e-07	2.12322e-06	-2.22116e-07	1.90110e-06	-2.87792e-08	9.98887e-09	-1.87904e-08	-6.33766e-09	2.81509e-09	-3.52258e-09	1.16747e-06	-1.92851e-07	9.74615e-07
12.607	1.45972e-07	-3.37136e-08	1.12258e-07	1.78564e-06	4.50270e-07	2.23591e-06	1.82020e-06	3.27980e-07	2.14818e-06	2.47769e-07	-3.77903e-08	2.09978e-07	2.12500e-06	-2.22303e-07	1.90270e-06	-2.79885e-08	9.71442e-09	-1.82741e-08	-6.11218e-09	2.71493e-09	-3.39725e-09	1.16977e-06	-1.93232e-07	9.76538e-07
12.632	1.46145e-07	-3.37536e-08	1.12391e-07	1.78670e-06	4.50288e-07	2.23698e-06	1.82125e-06	3.28096e-07	2.14934e-06	2.48665e-07	-3.79271e-08	2.10738e-07	2.12677e-06	-2.22487e-07	1.90428e-06	-2.71979e-08	9.44001e-09	-1.77579e-08	-5.88642e-09	2.61465e-09	-3.27177e-09	1.17206e-06	-1.93610e-07	9.78452e-07
12.657	1.46317e-07	-3.37934e-08	1.12524e-07	1.78774e-06	4.50301e-07	2.23804e-06	1.82229e-06	3.28210e-07	2.15050e-06	2.49557e-07	-3.80631e-08	2.11494e-07	2.12851e-06	-2.22669e-07	1.90584e-06	-2.64074e-08	9.16566e-09	-1.72418e-08	-5.66041e-09	2.51426e-09	-3.14615e-09	1.17434e-06	-1.93987e-07	9.80355e-07
12.681	1.46488e-07	-3.38329e-08	1.12655e-07	1.78877e-06	4.50310e-07	2.23908e-06	1.82332e-06	3.28321e-07	2.15164e-06	2.50445e-07	-3.81985e-08	2.12246e-07	2.13023e-06	-2.22849e-07	1.90738e-06	-2.56172e-08	8.89137e-09	-1.67258e-08	-5.43415e-09	2.41376e-09	-3.02039e-09	1.17661e-06	-1.94362e-07	9.82248e-07
12.706	1.46658e-07	-3.38722e-08	1.12786e-07	1.78979e-06	4.50314e-07	2.24010e-06	1.82434e-06	3.28430e-07	2.15277e-06	2.51327e-07	-3.83330e-08	2.12994e-07	2.13192e-06	-2.23026e-07	1.90889e-06	-2.48271e-08	8.61716e-09	-1.62100e-08	-5.20765e-09	2.31315e-09	-2.89450e-09	1.17887e-06	-1.94734e-07	9.84131e-07
12.730	1.46827e-07	-3.39111e-08	1.12916e-07	1.79079e-06	4.50313e-07	2.24111e-06	1.82535e-06	3.28536e-07	2.15388e-06	2.52204e-07	-3.84669e-08	2.13738e-07	2.13359e-06	-2.23201e-07	1.91039e-06	-2.40374e-08	8.34303e-09	-1.56943e-08	-4.98093e-09	2.21245e-09	-2.76848e-09	1.18111e-06	-1.95105e-07	9.86004e-07
12.755	1.46995e-07	-3.39499e-08	1.13045e-07	1.79179e-06	4.50307e-07	2.24209e-06	1.82635e-06	3.28640e-07	2.15499e-06	2.53077e-07	-3.85999e-08	2.14477e-07	2.13524e-06	-2.23374e-07	1.91187e-06	-2.32479e-08	8.06901e-09	-1.51788e-08	-4.75399e-09	2.11164e-09	-2.64235e-09	1.18334e-06	-1.95473e-07	9.87867e-07
12.780	1.47161e-07	-3.39883e-08	1.13173e-07	1.79277e-06	4.50296e-07	2.24307e-06	1.82734e-06	3.28741e-07	2.15608e-06	2.53945e-07	-3.87323e-08	2.15212e-07	2.13686e-06	-2.23543e-07	1.91332e-06	-2.24587e-08	7.79509e-09	-1.46636e-08	-4.52684e-09	2.01075e-09	-2.51609e-09	1.18556e-06	-1.95840e-07	9.89719e-07
12.804	1.47327e-07	-3.40265e-08	1.13300e-07	1.79374e-06	4.50281e-07	2.24402e-06	1.82832e-06	3.28840e-07	2.15716e-06	2.54807e-07	-3.88638e-08	2.15943e-07	2.13846e-06	-2.23711e-07	1.91475e-06	-2.16698e-08	7.52129e-09	-1.41485e-08	-4.29949e-09	1.90976e-09	-2.38973e-09	1.18777e-06	-1.96204e-07	9.91562e-07
12.829	1.47491e-07	-3.40644e-08	1.13426e-07	1.79470e-06	4.50261e-07	2.24496e-06	1.82929e-06	3.28937e-07	2.15823e-06	2.55665e-07	-3.89947e-08	2.16670e-07	2.14004e-06	-2.23876e-07	1.91617e-06	-2.08813e-08	7.24762e-09	-1.36337e-08	-4.07196e-09	1.80870e-09	-2.26326e-09	1.18996e-06	-1.96567e-07	9.93393e-07
12.853	1.47654e-07	-3.41021e-08	1.13552e-07	1.79565e-06	4.50236e-07	2.24589e-06	1.83025e-06	3.29031e-07	2.15928e-06	2.56517e-07	-3.91247e-08	2.17393e-07	2.14160e-06	-2.24038e-07	1.91756e-06	-2.00932e-08	6.97409e-09	-1.31192e-08	-3.84426e-09	1.70756e-09	-2.13670e-09	1.19214e-06	-1.96927e-07	9.95215e-07
12.878	1.47816e-07	-3.41395e-08	1.13676e-07	1.79659e-06	4.50206e-07	2.24680e-06	1.83120e-06	3.29122e-07	2.16032e-06	2.57365e-07	-3.92540e-08	2.18111e-07	2.14313e-06	-2.24199e-07	1.91893e-06	-1.93056e-08	6.70070e-09	-1.26049e-08	-3.61638e-09	1.60634e-09	-2.01004e-09	1.19431e-06	-1.97286e-07	9.97026e-07
12.902	1.47977e-07	-3.41766e-08	1.13800e-07	1.79752e-06	4.50172e-07	2.24769e-06	1.83214e-06	3.29211e-07	2.16135e-06	2.58207e-07	-3.93825e-08	2.18825e-07	2.14463e-06	-2.24356e-07	1.92028e-06	-1.85184e-08	6.42748e-09	-1.20909e-08	-3.38835e-09	1.50505e-09	-1.88330e-09	1.19647e-06	-1.97642e-07	9.98826e-07
12.927	1.48136e-07	-3.42135e-08	1.13923e-07	1.79843e-06	4.50132e-07	2.24856e-06	1.83308e-06	3.29298e-07	2.16237e-06	2.59045e-07	-3.95102e-08	2.19535e-07	2.14612e-06	-2.24511e-07	1.92160e-06	-1.77317e-08	6.15442e-09	-1.15773e-08	-3.16018e-09	1.40370e-09	-1.75648e-09	1.19861e-06	-1.97996e-07	1.00062e-06
12.952	1.48295e-07	-3.42501e-08	1.14045e-07	1.79934e-06	4.50088e-07	2.24942e-06	1.83400e-06	3.29382e-07	2.16338e-06	2.59877e-07	-3.96371e-08	2.20240e-07	2.14758e-06	-2.24664e-07	1.92291e-06	-1.69455e-08	5.88155e-09	-1.10640e-08	-2.93187e-09	1.30229e-09	-1.62958e-09	1.20074e-06	-1.98348e-07	1.00240e-06
12.976	1.48452e-07	-3.42864e-08	1.14165e-07	1.80023e-06	4.50040e-07	2.25027e-06	1.83491e-06	3.29463e-07	2.16437e-06	2.60704e-07	-3.97632e-08	2.20941e-07	2.14901e-06	-2.24814e-07	1.92420e-06	-1.61599e-08	5.60887e-09	-1.05510e-08	-2.70344e-09	1.20082e-09	-1.50262e-09	1.20286e-06	-1.98698e-07	1.00416e-06
13.001	1.48608e-07	-3.43225e-08	1.14286e-07	1.80111e-06	4.49986e-07	2.25109e-06	1.83581e-06	3.29543e-07	2.16536e-06	2.61526e-07	-3.98886e-08	2.21637e-07	2.15042e-06	-2.24962e-07	1.92546e-06	-1.53748e-08	5.33638e-09	-1.00384e-08	-2.47490e-09	1.09931e-09	-1.37559e-09	1.20497e-06	-1.99046e-07	1.00592e-06
13.025	1.48763e-07	-3.43582e-08	1.14405e-07	1.80198e-06	4.49928e-07	2.25191e-06	1.83671e-06	3.29619e-07	2.16633e-06	2.62342e-07	-4.00131e-08	2.22329e-07	2.15181e-06	-2.25107e-07	1.92671e-06	-1.45904e-08	5.06411e-09	-9.52624e-09	-2.24625e-09	9.97747e-10	-1.24850e-09	1.20706e-06	-1.99392e-07	1.00767e-06
13.050	1.48917e-07	-3.43938e-08	1.14523e-07	1.80284e-06	4.49864e-07	2.25270e-06	1.83759e-06	3.29694e-07	2.16728e-06	2.63153e-07	-4.01368e-08	2.23017e-07	2.15318e-06	-2.25250e-07	1.92793e-06	-1.38065e-08	4.79206e-09	-9.01448e-09	-2.01751e-09	8.96144e-10	-1.12136e-09	1.20914e-06	-1.99735e-07	1.00941e-06
13.074	1.49069e-07	-3.44290e-08	1.14640e-07	1.80368e-06	4.49796e-07	2.25348e-06	1.83846e-06	3.29765e-07	2.16823e-06	2.63959e-07	-4.02598e-08	2.23700e-07	2.15452e-06	-2.25391e-07	1.92913e-06	-1.30234e-08	4.52023e-09	-8.50314e-09	-1.78869e-09	7.94505e-10	-9.94182e-10	1.21121e-06	-2.00077e-07	1.01113e-06
13.099	1.49221e-07	-3.44640e-08	1.14757e-07	1.80452e-06	4.49724e-07	2.25424e-06	1.83933e-06	3.29835e-07	2.16916e-06	2.64760e-07	-4.03819e-08	2.24378e-07	2.15584e-06	-2.25529e-07	1.93031e-06	-1.22409e-08	4.24865e-09	-7.99226e-09	-1.55979e-09	6.92835e-10	-8.66960e-10	1.21326e-06	-2.00416e-07	1.01285e-06
13.124	1.49371e-07	-3.44987e-08	1.14872e-07	1.80535e-06	4.49646e-07	2.25499e-06	1.84018e-06	3.29902e-07	2.17009e-06	2.65555e-07	-4.05032e-08	2.25052e-07	2.15713e-06	-2.25664e-07	1.93147e-06	-1.14592e-08	3.97732e-09	-7.48186e-09	-1.33084e-09	5.91138e-10	-7.39704e-10	1.21530e-06	-2.00753e-07	1.01455e-06
13.148	1.49520e-07	-3.45332e-08	1.14987e-07	1.80616e-06	4.49564e-07	2.25572e-06	1.84103e-06	3.29966e-07	2.17100e-06	2.66345e-07	-4.06236e-08	2.25722e-07	2.15841e-06	-2.25797e-07	1.93261e-06	-1.06782e-08	3.70625e-09	-6.97194e-09	-1.10184e-09	4.89419e-10	-6.12421e-10	1.21733e-06	-2.01088e-07	1.01624e-06
13.173	1.49668e-07	-3.45673e-08	1.15101e-07	1.80696e-06	4.49477e-07	2.25644e-06	1.84187e-06	3.30028e-07	2.17189e-06	2.67130e-07	-4.07433e-08	2.26386e-07	2.15965e-06	-2.25928e-07	1.93373e-06	-9.89799e-09	3.43546e-09	-6.46254e-09	-8.72800e-10	3.87683e-10	-4.85116e-10	1.21935e-06	-2.01421e-07	1.01793e-06
13.197	1.49815e-07	-3.46012e-08	1.15214e-07	1.80775e-06	4.49385e-07	2.25714e-06	1.84269e-06	3.30087e-07	2.17278e-06	2.67909e-07	-4.08621e-08	2.27047e-07	2.16088e-06	-2.26056e-07	1.93482e-06	-9.11860e-09	3.16494e-09	-5.95366e-09	-6.43731e-10	2.85935e-10	-3.57796e-10	1.22135e-06	-2.01752e-07	1.01960e-06
13.222	1.49961e-07	-3.46349e-08	1.15326e-07	1.80853e-06	4.49289e-07	2.25782e-06	1.84351e-06	3.30145e-07	2.17365e-06	2.68682e-07	-4.09801e-08	2.27702e-07	2.16208e-06	-2.26181e-07	1.93590e-06	-8.34005e-09	2.89472e-09	-5.44533e-09	-4.14645e-10	1.84178e-10	-2.30466e-10	1.22334e-06	-2.02081e-07	1.02126e-06
13.246	1.50105e-07	-3.46682e-08	1.15437e-07	1.80930e-06	4.49188e-07	2.25849e-06	1.84432e-06	3.30199e-07	2.17452e-06	2.69450e-07	-4.10973e-08	2.28353e-07	2.16326e-06	-2.26304e-07	1.93695e-06	-7.56236e-09	2.62479e-09	-4.93757e-09	-1.85552e-10	8.24193e-11	-1.03133e-10	1.22531e-06	-2.02407e-07	1.02291e-06
13.271	1.50248e-07	-3.47013e-08	1.15547e-07	1.81006e-06	4.49082e-07	2.25914e-06	1.84512e-06	3.30251e-07	2.17537e-06	2.70213e-07	-4.12136e-08	2.28999e-07	2.16441e-06	-2.26425e-07	1.93798e-06	-6.78557e-09	2.35518e-09	-4.43039e-09	4.35357e-11	-1.93379e-11	2.41979e-11	1.22728e-06	-2.02731e-07	1.02455e-06
13.296	1.50390e-07	-3.47341e-08	1.15656e-07	1.81081e-06	4.48971e-07	2.25978e-06	1.84590e-06	3.30301e-07	2.17621e-06	2.70970e-07	-4.13290e-08	2.29641e-07	2.16554e-06	-2.26543e-07	1.93900e-06	-6.00970e-09	2.08589e-09	-3.92382e-09	2.72609e-10	-1.21088e-10	1.51520e-10	1.22923e-06	-2.03053e-07	1.02617e-06
13.320	1.50531e-07	-3.47667e-08	1.15765e-07	1.81154e-06	4.48856e-07	2.26040e-06	1.84668e-06	3.30348e-07	2.17703e-06	2.71721e-07	-4.14436e-08	2.30278e-07	2.16665e-06	-2.26659e-07	1.93999e-06	-5.23479e-09	1.81692e-09	-3.41787e-09	5.01656e-10	-2.22827e-10	2.78828e-10	1.23116e-06	-2.03373e-07	1.02779e-06
13.345	1.50671e-07	-3.47989e-08	1.15872e-07	1.81227e-06	4.48735e-07	2.26100e-06	1.84745e-06	3.30393e-07	2.17785e-06	2.72467e-07	-4.15574e-08	2.30910e-07	2.16773e-06	-2.26772e-07	1.94096e-06	-4.46086e-09	1.54830e-09	-2.91256e-09	7.30666e-10	-3.24550e-10	4.06116e-10	1.23308e-06	-2.03690e-07	1.02939e-06
13.369	1.50810e-07	-3.48309e-08	1.15979e-07	1.81298e-06	4.48610e-07	2.26159e-06	1.84822e-06	3.30435e-07	2.17865e-06	2.73207e-07	-4.16703e-08	2.31537e-07	2.16879e-06	-2.26883e-07	1.94190e-06	-3.68794e-09	1.28003e-09	-2.40791e-09	9.59628e-10	-4.26251e-10	5.33377e-10	1.23499e-06	-2.04006e-07	1.03099e-06
13.394	1.50947e-07	-3.48627e-08	1.16084e-07	1.81369e-06	4.48481e-07	2.26217e-06	1.84897e-06	3.30475e-07	2.17944e-06	2.73942e-07	-4.17823e-08	2.32160e-07	2.16982e-06	-2.26991e-07	1.94283e-06	-2.91606e-09	1.01212e-09	-1.90393e-09	1.18853e-09	-5.27926e-10	6.60605e-10	1.23689e-06	-2.04319e-07	1.03257e-06
13.418	1.51083e-07	-3.48941e-08	1.16189e-07	1.81438e-06	4.48347e-07	2.26272e-06	1.84971e-06	3.30513e-07	2.18022e-06	2.74671e-07	-4.18935e-08	2.32777e-07	2.17083e-06	-2.27097e-07	1.94374e-06	-2.14524e-09	7.44582e-10	-1.40066e-09	1.41737e-09	-6.29570e-10	7.87795e-10	1.23877e-06	-2.04630e-07	1.03414e-06
13.443	1.51218e-07	-3.49253e-08	1.16293e-07	1.81506e-06	4.48207e-07	2.26327e-06	1.85044e-06	3.30548e-07	2.18099e-06	2.75394e-07	-4.20038e-08	2.33390e-07	2.17182e-06	-2.27201e-07	1.94462e-06	-1.37551e-09	4.77422e-10	-8.98092e-10	1.64612e-09	-7.31179e-10	9.14940e-10	1.24064e-06	-2.04938e-07	1.03570e-06
13.468	1.51352e-07	-3.49562e-08	1.16396e-07	1.81573e-06	4.48064e-07	2.26379e-06	1.85117e-06	3.30580e-07	2.18175e-06	2.76111e-07	-4.21132e-08	2.33998e-07	2.17279e-06	-2.27302e-07	1.94549e-06	-6.06912e-10	2.10651e-10	-3.96261e-10	1.87478e-09	-8.32746e-10	1.04203e-09	1.24249e-06	-2.05245e-07	1.03725e-06
13.492	1.51484e-07	-3.49868e-08	1.16498e-07	1.81639e-06	4.47915e-07	2.26430e-06	1.85188e-06	3.30611e-07	2.18249e-06	2.76823e-07	-4.22218e-08	2.34601e-07	2.17373e-06	-2.27400e-07	1.94633e-06	1.60540e-10	-5.57212e-11	1.04819e-10	2.10334e-09	-9.34269e-10	1.16907e-09	1.24434e-06	-2.05549e-07	1.03879e-06
13.517	1.51616e-07	-3.50172e-08	1.16599e-07	1.81704e-06	4.47762e-07	2.26480e-06	1.85259e-06	3.30638e-07	2.18323e-06	2.77529e-07	-4.23294e-08	2.35200e-07	2.17465e-06	-2.27496e-07	1.94715e-06	9.26814e-10	-3.21684e-10	6.05130e-10	2.33178e-09	-1.03574e-09	1.29604e-09	1.24616e-06	-2.05851e-07	1.04031e-06
13.541	1.51746e-07	-3.50472e-08	1.16699e-07	1.81768e-06	4.47604e-07	2.26528e-06	1.85328e-06	3.30664e-07	2.18395e-06	2.78229e-07	-4.24362e-08	2.35793e-07	2.17554e-06	-2.27590e-07	1.94795e-06	1.69188e-09	-5.87229e-10	1.10465e-09	2.56011e-09	-1.13716e-09	1.42295e-09	1.24798e-06	-2.06150e-07	1.04183e-06
13.566	1.51875e-07	-3.50770e-08	1.16798e-07	1.81830e-06	4.47442e-07	2.26575e-06	1.85397e-06	3.30686e-07	2.18466e-06	2.78923e-07	-4.25421e-08	2.36381e-07	2.17641e-06	-2.27681e-07	1.94873e-06	2.45572e-09	-8.52347e-10	1.60337e-09	2.78829e-09	-1.23851e-09	1.54978e-09	1.24978e-06	-2.06448e-07	1.04333e-06
13.591	1.52003e-07	-3.51066e-08	1.16896e-07	1.81892e-06	4.47274e-07	2.26619e-06	1.85465e-06	3.30707e-07	2.18536e-06	2.79612e-07	-4.26471e-08	2.36965e-07	2.17726e-06	-2.27769e-07	1.94949e-06	3.21830e-09	-1.11703e-09	2.10127e-09	3.01633e-09	-1.33980e-09	1.67653e-09	1.25156e-06	-2.06743e-07	1.04482e-06
13.615	1.52130e-07	-3.51358e-08	1.16994e-07	1.81953e-06	4.47102e-07	2.26663e-06	1.85532e-06	3.30725e-07	2.18604e-06	2.80294e-07	-4.27512e-08	2.37543e-07	2.17808e-06	-2.27855e-07	1.95023e-06	3.97959e-09	-1.38126e-09	2.59833e-09	3.24421e-09	-1.44103e-09	1.80319e-09	1.25334e-06	-2.07036e-07	1.04630e-06
13.640	1.52255e-07	-3.51648e-08	1.17090e-07	1.82012e-06	4.46926e-07	2.26705e-06	1.85598e-06	3.30740e-07	2.18672e-06	2.80971e-07	-4.28544e-08	2.38117e-07	2.17888e-06	-2.27939e-07	1.95094e-06	4.73956e-09	-1.64504e-09	3.09453e-09	3.47192e-09	-1.54217e-09	1.92975e-09	1.25509e-06	-2.07326e-07	1.04777e-06
13.664	1.52379e-07	-3.51935e-08	1.17186e-07	1.82071e-06	4.46745e-07	2.26745e-06	1.85663e-06	3.30754e-07	2.18738e-06	2.81642e-07	-4.29567e-08	2.38685e-07	2.17966e-06	-2.28020e-07	1.95164e-06	5.49819e-09	-1.90835e-09	3.58985e-09	3.69946e-09	-1.64324e-09	2.05622e-09	1.25684e-06	-2.07614e-07	1.04922e-06
13.689	1.52502e-07	-3.52219e-08	1.17280e-07	1.82128e-06	4.46559e-07	2.26784e-06	1.85727e-06	3.30764e-07	2.18804e-06	2.82307e-07	-4.30581e-08	2.39248e-07	2.18041e-06	-2.28099e-07	1.95231e-06	6.25546e-09	-2.17118e-09	4.08428e-09	3.92680e-09	-1.74422e-09	2.18258e-09	1.25857e-06	-2.07900e-07	1.05067e-06
13.713	1.52624e-07	-3.52500e-08	1.17374e-07	1.82184e-06	4.46368e-07	2.26821e-06	1.85791e-06	3.30773e-07	2.18868e-06	2.82965e-07	-4.31586e-08	2.39807e-07	2.18114e-06	-2.28176e-07	1.95297e-06	7.01133e-09	-2.43353e-09	4.57779e-09	4.15394e-09	-1.84511e-09	2.30883e-09	1.26029e-06	-2.08184e-07	1.05210e-06
13.738	1.52745e-07	-3.52779e-08	1.17467e-07	1.82240e-06	4.46173e-07	2.26857e-06	1.85853e-06	3.30778e-07	2.18931e-06	2.83618e-07	-4.32582e-08	2.40360e-07	2.18185e-06	-2.28249e-07	1.95360e-06	7.76577e-09	-2.69539e-09	5.07038e-09	4.38087e-09	-1.94591e-09	2.43496e-09	1.26199e-06	-2.08465e-07	1.05352e-06
13.763	1.52864e-07	-3.53054e-08	1.17559e-07	1.82294e-06	4.45973e-07	2.26891e-06	1.85915e-06	3.30782e-07	2.18993e-06	2.84265e-07	-4.33568e-08	2.40908e-07	2.18253e-06	-2.28321e-07	1.95421e-06	8.51877e-09	-2.95675e-09	5.56202e-09	4.60757e-09	-2.04661e-09	2.56096e-09	1.26368e-06	-2.08744e-07	1.05493e-06
13.787	1.52982e-07	-3.53327e-08	1.17650e-07	1.82347e-06	4.45769e-07	2.26924e-06	1.85975e-06	3.30783e-07	2.19053e-06	2.84906e-07	-4.34545e-08	2.41451e-07	2.18319e-06	-2.28390e-07	1.95480e-06	9.27029e-09	-3.21759e-09	6.05270e-09	4.83404e-09	-2.14720e-09	2.68684e-09	1.26535e-06	-2.09021e-07	1.05633e-06
13.812	1.53099e-07	-3.53598e-08	1.17739e-07	1.82399e-06	4.45559e-07	2.26955e-06	1.86035e-06	3.30782e-07	2.19113e-06	2.85540e-07	-4.35513e-08	2.41989e-07	2.18383e-06	-2.28456e-07	1.95537e-06	1.00203e-08	-3.47791e-09	6.54240e-09	5.06026e-09	-2.24769e-09	2.81258e-09	1.26701e-06	-2.09295e-07	1.05772e-06
13.836	1.53215e-07	-3.53865e-08	1.17828e-07	1.82450e-06	4.45346e-07	2.26985e-06	1.86094e-06	3.30778e-07	2.19172e-06	2.86169e-07	-4.36472e-08	2.42522e-07	2.18444e-06	-2.28520e-07	1.95592e-06	1.07688e-08	-3.73770e-09	7.03110e-09	5.28623e-09	-2.34806e-09	2.93817e-09	1.26866e-06	-2.09567e-07	1.05909e-06
13.861	1.53329e-07	-3.54129e-08	1.17917e-07	1.82500e-06	4.45127e-07	2.27013e-06	1.86152e-06	3.30772e-07	2.19229e-06	2.86791e-07	-4.37422e-08	2.43049e-07	2.18503e-06	-2.28582e-07	1.95645e-06	1.15157e-08	-3.99695e-09	7.51878e-09	5.51193e-09	-2.44831e-09	3.06362e-09	1.27029e-06	-2.09836e-07	1.06045e-06
13.885	1.53443e-07	-3.54391e-08	1.18004e-07	1.82549e-06	4.44904e-07	2.27039e-06	1.86209e-06	3.30763e-07	2.19285e-06	2.87408e-07	-4.38362e-08	2.43572e-07	2.18559e-06	-2.28641e-07	1.95695e-06	1.22611e-08	-4.25565e-09	8.00543e-09	5.73735e-09	-2.54843e-09	3.18891e-09	1.27191e-06	-2.10104e-07	1.06180e-06
13.910	1.53555e-07	-3.54650e-08	1.18090e-07	1.82597e-06	4.44677e-07	2.27065e-06	1.86265e-06	3.30752e-07	2.19340e-06	2.88018e-07	-4.39292e-08	2.44089e-07	2.18614e-06	-2.28698e-07	1.95744e-06	1.30048e-08	-4.51380e-09	8.49103e-09	5.96247e-09	-2.64843e-09	3.31404e-09	1.27351e-06	-2.10369e-07	1.06314e-06
13.935	1.53666e-07	-3.54906e-08	1.18175e-07	1.82644e-06	4.44444e-07	2.27088e-06	1.86320e-06	3.30739e-07	2.19394e-06	2.88622e-07	-4.40214e-08	2.44601e-07	2.18666e-06	-2.28752e-07	1.95790e-06	1.37469e-08	-4.77137e-09	8.97557e-09	6.18730e-09	-2.74830e-09	3.43900e-09	1.27510e-06	-2.10631e-07	1.06447e-06
13.959	1.53775e-07	-3.55159e-08	1.18259e-07	1.82690e-06	4.44208e-07	2.27110e-06	1.86375e-06	3.30723e-07	2.19447e-06	2.89220e-07	-4.41125e-08	2.45107e-07	2.18715e-06	-2.28804e-07	1.95835e-06	1.44874e-08	-5.02838e-09	9.45902e-09	6.41181e-09	-2.84802e-09	3.56379e-09	1.27668e-06	-2.10891e-07	1.06579e-06
13.984	1.53884e-07	-3.55409e-08	1.18343e-07	1.82735e-06	4.43966e-07	2.27131e-06	1.86428e-06	3.30705e-07	2.19499e-06	2.89811e-07	-4.42028e-08	2.45609e-07	2.18762e-06	-2.28854e-07	1.95877e-06	1.52262e-08	-5.28479e-09	9.94138e-09	6.63601e-09	-2.94760e-09	3.68840e-09	1.27824e-06	-2.11149e-07	1.06709e-06
14.008	1.53991e-07	-3.55657e-08	1.18425e-07	1.82778e-06	4.43720e-07	2.27150e-06	1.86481e-06	3.30684e-07	2.19550e-06	2.90397e-07	-4.42921e-08	2.46105e-07	2.18807e-06	-2.28901e-07	1.95917e-06	1.59632e-08	-5.54062e-09	1.04226e-08	6.85986e-09	-3.04704e-09	3.81282e-09	1.27978e-06	-2.11405e-07	1.06838e-06
14.033	1.54097e-07	-3.55901e-08	1.18507e-07	1.82821e-06	4.43470e-07	2.27168e-06	1.86533e-06	3.30661e-07	2.19599e-06	2.90976e-07	-4.43804e-08	2.46596e-07	2.18850e-06	-2.28945e-07	1.95955e-06	1.66986e-08	-5.79584e-09	1.09027e-08	7.08337e-09	-3.14632e-09	3.93706e-09	1.28132e-06	-2.11658e-07	1.06966e-06
14.057	1.54201e-07	-3.56143e-08	1.18587e-07	1.82863e-06	4.43215e-07	2.27184e-06	1.86584e-06	3.30636e-07	2.19648e-06	2.91549e-07	-4.44678e-08	2.47081e-07	2.18890e-06	-2.28987e-07	1.95991e-06	1.74321e-08	-6.05045e-09	1.13817e-08	7.30653e-09	-3.24544e-09	4.06109e-09	1.28283e-06	-2.11909e-07	1.07093e-06
14.082	1.54305e-07	-3.56382e-08	1.18667e-07	1.82904e-06	4.42955e-07	2.27199e-06	1.86634e-06	3.30608e-07	2.19695e-06	2.92115e-07	-4.45542e-08	2.47561e-07	2.18928e-06	-2.29027e-07	1.96025e-06	1.81639e-08	-6.30444e-09	1.18595e-08	7.52931e-09	-3.34440e-09	4.18492e-09	1.28434e-06	-2.12157e-07	1.07218e-06
14.107	1.54407e-07	-3.56618e-08	1.18745e-07	1.82943e-06	4.42691e-07	2.27212e-06	1.86683e-06	3.30578e-07	2.19741e-06	2.92676e-07	-4.46396e-08	2.48036e-07	2.18964e-06	-2.29064e-07	1.96057e-06	1.88939e-08	-6.55780e-09	1.23361e-08	7.75172e-09	-3.44319e-09	4.30853e-09	1.28583e-06	-2.12403e-07	1.07342e-06
14.131	1.54508e-07	-3.56851e-08	1.18823e-07	1.82982e-06	4.42423e-07	2.27224e-06	1.86732e-06	3.30545e-07	2.19786e-06	2.93230e-07	-4.47241e-08	2.48505e-07	2.18997e-06	-2.29099e-07	1.96087e-06	1.96220e-08	-6.81052e-09	1.28115e-08	7.97374e-09	-3.54180e-09	4.43194e-09	1.28730e-06	-2.12646e-07	1.07465e-06
14.156	1.54608e-07	-3.57082e-08	1.18900e-07	1.83020e-06	4.42149e-07	2.27235e-06	1.86779e-06	3.30510e-07	2.19830e-06	2.93777e-07	-4.48076e-08	2.48969e-07	2.19028e-06	-2.29132e-07	1.96115e-06	2.03483e-08	-7.06260e-09	1.32857e-08	8.19536e-09	-3.64024e-09	4.55512e-09	1.28876e-06	-2.12888e-07	1.07587e-06
14.180	1.54706e-07	-3.57309e-08	1.18975e-07	1.83056e-06	4.41872e-07	2.27243e-06	1.86826e-06	3.30473e-07	2.19873e-06	2.94318e-07	-4.48902e-08	2.49428e-07	2.19057e-06	-2.29162e-07	1.96141e-06	2.10726e-08	-7.31402e-09	1.37586e-08	8.41657e-09	-3.73850e-09	4.67807e-09	1.29021e-06	-2.13126e-07	1.07708e-06
14.205	1.54803e-07	-3.57534e-08	1.19050e-07	1.83092e-06	4.41589e-07	2.27251e-06	1.86872e-06	3.30433e-07	2.19915e-06	2.94853e-07	-4.49717e-08	2.49881e-07	2.19083e-06	-2.29189e-07	1.96164e-06	2.17951e-08	-7.56479e-09	1.42303e-08	8.63735e-09	-3.83657e-09	4.80078e-09	1.29164e-06	-2.13363e-07	1.07827e-06
14.230	1.54899e-07	-3.57755e-08	1.19124e-07	1.83127e-06	4.41303e-07	2.27257e-06	1.86917e-06	3.30391e-07	2.19956e-06	2.95381e-07	-4.50523e-08	2.50329e-07	2.19107e-06	-2.29215e-07	1.96186e-06	2.25157e-08	-7.81488e-09	1.47008e-08	8.85770e-09	-3.93444e-09	4.92325e-09	1.29305e-06	-2.13597e-07	1.07946e-06
14.254	1.54994e-07	-3.57974e-08	1.19197e-07	1.83160e-06	4.41011e-07	2.27261e-06	1.86961e-06	3.30347e-07	2.19996e-06	2.95903e-07	-4.51319e-08	2.50771e-07	2.19129e-06	-2.29237e-07	1.96205e-06	2.32342e-08	-8.06429e-09	1.51700e-08	9.07760e-09	-4.03212e-09	5.04548e-09	1.29445e-06	-2.13828e-07	1.08063e-06
14.279	1.55087e-07	-3.58190e-08	1.19269e-07	1.83193e-06	4.40716e-07	2.27265e-06	1.87004e-06	3.30300e-07	2.20034e-06	2.96419e-07	-4.52106e-08	2.51208e-07	2.19149e-06	-2.29258e-07	1.96223e-06	2.39508e-08	-8.31301e-09	1.56378e-08	9.29706e-09	-4.12960e-09	5.16746e-09	1.29584e-06	-2.14057e-07	1.08178e-06
14.303	1.55180e-07	-3.58402e-08	1.19339e-07	1.83225e-06	4.40416e-07	2.27266e-06	1.87047e-06	3.30251e-07	2.20072e-06	2.96928e-07	-4.52882e-08	2.51640e-07	2.19166e-06	-2.29276e-07	1.96238e-06	2.46654e-08	-8.56103e-09	1.61044e-08	9.51604e-09	-4.22687e-09	5.28917e-09	1.29721e-06	-2.14284e-07	1.08293e-06
14.328	1.55271e-07	-3.58612e-08	1.19409e-07	1.83255e-06	4.40111e-07	2.27266e-06	1.87088e-06	3.30200e-07	2.20108e-06	2.97431e-07	-4.53649e-08	2.52066e-07	2.19181e-06	-2.29291e-07	1.96252e-06	2.53780e-08	-8.80835e-09	1.65697e-08	9.73455e-09	-4.32393e-09	5.41062e-09	1.29857e-06	-2.14508e-07	1.08406e-06
14.352	1.55360e-07	-3.58819e-08	1.19478e-07	1.83285e-06	4.39802e-07	2.27265e-06	1.87129e-06	3.30146e-07	2.20144e-06	2.97927e-07	-4.54405e-08	2.52486e-07	2.19194e-06	-2.29305e-07	1.96263e-06	2.60885e-08	-9.05496e-09	1.70336e-08	9.95256e-09	-4.42077e-09	5.53180e-09	1.29991e-06	-2.14730e-07	1.08518e-06
14.377	1.55449e-07	-3.59023e-08	1.19546e-07	1.83314e-06	4.39488e-07	2.27263e-06	1.87169e-06	3.30090e-07	2.20178e-06	2.98416e-07	-4.55152e-08	2.52901e-07	2.19204e-06	-2.29315e-07	1.96272e-06	2.67969e-08	-9.30085e-09	1.74961e-08	1.01701e-08	-4.51738e-09	5.65270e-09	1.30124e-06	-2.14949e-07	1.08629e-06
14.402	1.55536e-07	-3.59225e-08	1.19613e-07	1.83341e-06	4.39171e-07	2.27258e-06	1.87208e-06	3.30031e-07	2.20211e-06	2.98899e-07	-4.55889e-08	2.53310e-07	2.19212e-06	-2.29324e-07	1.96280e-06	2.75033e-08	-9.54601e-09	1.79573e-08	1.03871e-08	-4.61378e-09	5.77332e-09	1.30256e-06	-2.15166e-07	1.08739e-06
14.426	1.55621e-07	-3.59423e-08	1.19679e-07	1.83368e-06	4.38848e-07	2.27253e-06	1.87247e-06	3.29970e-07	2.20244e-06	2.99376e-07	-4.56616e-08	2.53714e-07	2.19218e-06	-2.29330e-07	1.96285e-06	2.82075e-08	-9.79043e-09	1.84171e-08	1.06036e-08	-4.70994e-09	5.89365e-09	1.30386e-06	-2.15381e-07	1.08847e-06
14.451	1.55706e-07	-3.59618e-08	1.19744e-07	1.83394e-06	4.38521e-07	2.27246e-06	1.87284e-06	3.29907e-07	2.20275e-06	2.99846e-07	-4.57332e-08	2.54112e-07	2.19221e-06	-2.29334e-07	1.96288e-06	2.89095e-08	-1.00341e-08	1.88754e-08	1.08195e-08	-4.80586e-09	6.01368e-09	1.30514e-06	-2.15593e-07	1.08955e-06
14.475	1.55789e-07	-3.59810e-08	1.19808e-07	1.83419e-06	4.38190e-07	2.27238e-06	1.87321e-06	3.29842e-07	2.20305e-06	3.00309e-07	-4.58039e-08	2.54505e-07	2.19223e-06	-2.29335e-07	1.96289e-06	2.96094e-08	-1.02770e-08	1.93324e-08	1.10350e-08	-4.90155e-09	6.13341e-09	1.30641e-06	-2.15803e-07	1.09061e-06
14.500	1.55871e-07	-3.60000e-08	1.19871e-07	1.83442e-06	4.37855e-07	2.27228e-06	1.87357e-06	3.29774e-07	2.20334e-06	3.00766e-07	-4.58736e-08	2.54892e-07	2.19222e-06	-2.29334e-07	1.96288e-06	3.03071e-08	-1.05192e-08	1.97879e-08	1.12498e-08	-4.99699e-09	6.25284e-09	1.30766e-06	-2.16010e-07	1.09165e-06
14.524	1.55952e-07	-3.60186e-08	1.19933e-07	1.83465e-06	4.37515e-07	2.27217e-06	1.87392e-06	3.29703e-07	2.20362e-06	3.01216e-07	-4.59422e-08	2.55274e-07	2.19218e-06	-2.29331e-07	1.96285e-06	3.10026e-08	-1.07606e-08	2.02420e-08	1.14641e-08	-5.09217e-09	6.37195e-09	1.30890e-06	-2.16215e-07	1.09269e-06
14.549	1.56031e-07	-3.60369e-08	1.19994e-07	1.83487e-06	4.37170e-07	2.27204e-06	1.87426e-06	3.29631e-07	2.20389e-06	3.01660e-07	-4.60099e-08	2.55650e-07	2.19213e-06	-2.29325e-07	1.96280e-06	3.16959e-08	-1.10012e-08	2.06947e-08	1.16778e-08	-5.18711e-09	6.49074e-09	1.31013e-06	-2.16417e-07	1.09371e-06
14.574	1.56109e-07	-3.60550e-08	1.20054e-07	1.83508e-06	4.36822e-07	2.27190e-06	1.87459e-06	3.29556e-07	2.20415e-06	3.02096e-07	-4.60765e-08	2.56020e-07	2.19205e-06	-2.29317e-07	1.96273e-06	3.23868e-08	-1.12410e-08	2.11458e-08	1.18910e-08	-5.28178e-09	6.60921e-09	1.31134e-06	-2.16617e-07	1.09472e-06
14.598	1.56186e-07	-3.60727e-08	1.20114e-07	1.83528e-06	4.36469e-07	2.27175e-06	1.87492e-06	3.29479e-07	2.20440e-06	3.02527e-07	-4.61421e-08	2.56385e-07	2.19195e-06	-2.29306e-07	1.96264e-06	3.30755e-08	-1.14801e-08	2.15955e-08	1.21035e-08	-5.37619e-09	6.72734e-09	1.31253e-06	-2.16814e-07	1.09572e-06
14.623	1.56262e-07	-3.60902e-08	1.20172e-07	1.83547e-06	4.36111e-07	2.27158e-06	1.87523e-06	3.29399e-07	2.20463e-06	3.02950e-07	-4.62067e-08	2.56744e-07	2.19183e-06	-2.29293e-07	1.96253e-06	3.37619e-08	-1.17183e-08	2.20436e-08	1.23155e-08	-5.47033e-09	6.84514e-09	1.31371e-06	-2.17009e-07	1.09670e-06
14.647	1.56336e-07	-3.61073e-08	1.20229e-07	1.83565e-06	4.35750e-07	2.27140e-06	1.87554e-06	3.29318e-07	2.20486e-06	3.03367e-07	-4.62703e-08	2.57097e-07	2.19168e-06	-2.29278e-07	1.96240e-06	3.44460e-08	-1.19557e-08	2.24903e-08	1.25268e-08	-5.56419e-09	6.96260e-09	1.31488e-06	-2.17202e-07	1.09768e-06
14.672	1.56409e-07	-3.61241e-08	1.20285e-07	1.83582e-06	4.35384e-07	2.27121e-06	1.87584e-06	3.29234e-07	2.20508e-06	3.03777e-07	-4.63329e-08	2.57444e-07	2.19151e-06	-2.29260e-07	1.96225e-06	3.51277e-08	-1.21923e-08	2.29354e-08	1.27375e-08	-5.65778e-09	7.07970e-09	1.31603e-06	-2.17392e-07	1.09864e-06
14.696	1.56480e-07	-3.61407e-08	1.20340e-07	1.83598e-06	4.35013e-07	2.27100e-06	1.87614e-06	3.29147e-07	2.20529e-06	3.04181e-07	-4.63944e-08	2.57786e-07	2.19132e-06	-2.29241e-07	1.96208e-06	3.58071e-08	-1.24281e-08	2.33789e-08	1.29475e-08	-5.75109e-09	7.19646e-09	1.31716e-06	-2.17579e-07	1.09958e-06
14.721	1.56551e-07	-3.61569e-08	1.20394e-07	1.83613e-06	4.34639e-07	2.27077e-06	1.87642e-06	3.29058e-07	2.20548e-06	3.04578e-07	-4.64550e-08	2.58123e-07	2.19111e-06	-2.29218e-07	1.96189e-06	3.64840e-08	-1.26631e-08	2.38209e-08	1.31570e-08	-5.84410e-09	7.31285e-09	1.31828e-06	-2.17764e-07	1.10052e-06
14.746	1.56620e-07	-3.61729e-08	1.20447e-07	1.83628e-06	4.34260e-07	2.27054e-06	1.87670e-06	3.28967e-07	2.20567e-06	3.04968e-07	-4.65145e-08	2.58453e-07	2.19088e-06	-2.29194e-07	1.96168e-06	3.71586e-08	-1.28972e-08	2.42613e-08	1.33657e-08	-5.93682e-09	7.42888e-09	1.31939e-06	-2.17947e-07	1.10144e-06
14.770	1.56687e-07	-3.61885e-08	1.20499e-07	1.83641e-06	4.33877e-07	2.27029e-06	1.87697e-06	3.28874e-07	2.20584e-06	3.05351e-07	-4.65729e-08	2.58778e-07	2.19062e-06	-2.29167e-07	1.96145e-06	3.78307e-08	-1.31305e-08	2.47002e-08	1.35738e-08	-6.02925e-09	7.54453e-09	1.32048e-06	-2.18127e-07	1.10235e-06
14.795	1.56754e-07	-3.62038e-08	1.20550e-07	1.83653e-06	4.33489e-07	2.27002e-06	1.87723e-06	3.28779e-07	2.20601e-06	3.05728e-07	-4.66303e-08	2.59097e-07	2.19034e-06	-2.29138e-07	1.96120e-06	3.85003e-08	-1.33629e-08	2.51374e-08	1.37812e-08	-6.12137e-09	7.65981e-09	1.32155e-06	-2.18305e-07	1.10325e-06
14.819	1.56819e-07	-3.62188e-08	1.20600e-07	1.83665e-06	4.33098e-07	2.26975e-06	1.87748e-06	3.28681e-07	2.20617e-06	3.06097e-07	-4.66867e-08	2.59411e-07	2.19004e-06	-2.29106e-07	1.96093e-06	3.91675e-08	-1.35945e-08	2.55730e-08	1.39879e-08	-6.21319e-09	7.77470e-09	1.32261e-06	-2.18480e-07	1.10414e-06
14.844	1.56883e-07	-3.62336e-08	1.20649e-07	1.83675e-06	4.32702e-07	2.26946e-06	1.87773e-06	3.28581e-07	2.20631e-06	3.06460e-07	-4.67421e-08	2.59718e-07	2.18972e-06	-2.29072e-07	1.96064e-06	3.98322e-08	-1.38252e-08	2.60070e-08	1.41939e-08	-6.30470e-09	7.88920e-09	1.32366e-06	-2.18652e-07	1.10501e-06
14.868	1.56945e-07	-3.62480e-08	1.20697e-07	1.83685e-06	4.32302e-07	2.26915e-06	1.87797e-06	3.28478e-07	2.20645e-06	3.06817e-07	-4.67964e-08	2.60020e-07	2.18937e-06	-2.29036e-07	1.96033e-06	4.04943e-08	-1.40550e-08	2.64393e-08	1.43992e-08	-6.39589e-09	8.00331e-09	1.32469e-06	-2.18823e-07	1.10587e-06
14.893	1.57006e-07	-3.62621e-08	1.20744e-07	1.83694e-06	4.31897e-07	2.26883e-06	1.87820e-06	3.28373e-07	2.20657e-06	3.07166e-07	-4.68497e-08	2.60316e-07	2.18900e-06	-2.28998e-07	1.96000e-06	4.11540e-08	-1.42840e-08	2.68700e-08	1.46038e-08	-6.48676e-09	8.11702e-09	1.32571e-06	-2.18990e-07	1.10672e-06
14.918	1.57066e-07	-3.62759e-08	1.20790e-07	1.83701e-06	4.31489e-07	2.26850e-06	1.87842e-06	3.28267e-07	2.20669e-06	3.07509e-07	-4.69020e-08	2.60607e-07	2.18861e-06	-2.28957e-07	1.95966e-06	4.18110e-08	-1.45120e-08	2.72990e-08	1.48076e-08	-6.57731e-09	8.23032e-09	1.32671e-06	-2.19156e-07	1.10755e-06
14.942	1.57124e-07	-3.62894e-08	1.20835e-07	1.83708e-06	4.31076e-07	2.26816e-06	1.87863e-06	3.28157e-07	2.20679e-06	3.07844e-07	-4.69532e-08	2.60891e-07	2.18820e-06	-2.28914e-07	1.95929e-06	4.24655e-08	-1.47392e-08	2.77263e-08	1.50107e-08	-6.66752e-09	8.34322e-09	1.32769e-06	-2.19318e-07	1.10837e-06
14.967	1.57181e-07	-3.63026e-08	1.20879e-07	1.83714e-06	4.30659e-07	2.26780e-06	1.87884e-06	3.28046e-07	2.20689e-06	3.08173e-07	-4.70034e-08	2.61170e-07	2.18777e-06	-2.28869e-07	1.95890e-06	4.31174e-08	-1.49655e-08	2.81520e-08	1.52131e-08	-6.75741e-09	8.45569e-09	1.32866e-06	-2.19479e-07	1.10918e-06
14.991	1.57237e-07	-3.63154e-08	1.20922e-07	1.83719e-06	4.30238e-07	2.26743e-06	1.87904e-06	3.27932e-07	2.20697e-06	3.08495e-07	-4.70525e-08	2.61443e-07	2.18731e-06	-2.28821e-07	1.95849e-06	4.37667e-08	-1.51908e-08	2.85759e-08	1.54147e-08	-6.84695e-09	8.56774e-09	1.32962e-06	-2.19636e-07	1.10998e-06
15.016	1.57291e-07	-3.63280e-08	1.20963e-07	1.83723e-06	4.29813e-07	2.26704e-06	1.87923e-06	3.27816e-07	2.20705e-06	3.08811e-07	-4.71006e-08	2.61710e-07	2.18684e-06	-2.28771e-07	1.95807e-06	4.44133e-08	-1.54152e-08	2.89981e-08	1.56155e-08	-6.93615e-09	8.67936e-09	1.33056e-06	-2.19792e-07	1.11077e-06
15.041	1.57345e-07	-3.63402e-08	1.21004e-07	1.83726e-06	4.29384e-07	2.26665e-06	1.87941e-06	3.27698e-07	2.20711e-06	3.09119e-07	-4.71476e-08	2.61971e-07	2.18634e-06	-2.28719e-07	1.95762e-06	4.50573e-08	-1.56388e-08	2.94185e-08	1.58156e-08	-7.02501e-09	8.79055e-09	1.33148e-06	-2.19945e-07	1.11154e-06
15.065	1.57396e-07	-3.63522e-08	1.21044e-07	1.83729e-06	4.28950e-07	2.26624e-06	1.87959e-06	3.27578e-07	2.20717e-06	3.09421e-07	-4.71936e-08	2.62227e-07	2.18582e-06	-2.28665e-07	1.95716e-06	4.56986e-08	-1.58614e-08	2.98373e-08	1.60148e-08	-7.11351e-09	8.90129e-09	1.33239e-06	-2.20095e-07	1.11230e-06
15.090	1.57447e-07	-3.63638e-08	1.21083e-07	1.83730e-06	4.28513e-07	2.26581e-06	1.87976e-06	3.27455e-07	2.20721e-06	3.09715e-07	-4.72386e-08	2.62477e-07	2.18528e-06	-2.28608e-07	1.95667e-06	4.63372e-08	-1.60830e-08	3.02542e-08	1.62133e-08	-7.20166e-09	9.01160e-09	1.33329e-06	-2.20243e-07	1.11304e-06
15.114	1.57496e-07	-3.63751e-08	1.21120e-07	1.83730e-06	4.28071e-07	2.26538e-06	1.87992e-06	3.27330e-07	2.20725e-06	3.10003e-07	-4.72824e-08	2.62721e-07	2.18472e-06	-2.28549e-07	1.95617e-06	4.69731e-08	-1.63037e-08	3.06694e-08	1.64109e-08	-7.28945e-09	9.12145e-09	1.33417e-06	-2.20388e-07	1.11378e-06
15.139	1.57543e-07	-3.63861e-08	1.21157e-07	1.83730e-06	4.27626e-07	2.26493e-06	1.88007e-06	3.27203e-07	2.20727e-06	3.10284e-07	-4.73253e-08	2.62959e-07	2.18413e-06	-2.28488e-07	1.95564e-06	4.76063e-08	-1.65235e-08	3.10828e-08	1.66077e-08	-7.37687e-09	9.23084e-09	1.33503e-06	-2.20531e-07	1.11450e-06
15.163	1.57590e-07	-3.63968e-08	1.21193e-07	1.83729e-06	4.27176e-07	2.26446e-06	1.88021e-06	3.27074e-07	2.20729e-06	3.10558e-07	-4.73671e-08	2.63191e-07	2.18353e-06	-2.28425e-07	1.95510e-06	4.82367e-08	-1.67423e-08	3.14944e-08	1.68037e-08	-7.46393e-09	9.33977e-09	1.33588e-06	-2.20671e-07	1.11521e-06
15.188	1.57634e-07	-3.64072e-08	1.21227e-07	1.83727e-06	4.26722e-07	2.26399e-06	1.88035e-06	3.26942e-07	2.20729e-06	3.10825e-07	-4.74078e-08	2.63417e-07	2.18290e-06	-2.28359e-07	1.95454e-06	4.88643e-08	-1.69601e-08	3.19042e-08	1.69989e-08	-7.55061e-09	9.44824e-09	1.33672e-06	-2.20809e-07	1.11591e-06
15.213	1.57678e-07	-3.64173e-08	1.21261e-07	1.83723e-06	4.26264e-07	2.26350e-06	1.88048e-06	3.26808e-07	2.20729e-06	3.11085e-07	-4.74475e-08	2.63637e-07	2.18225e-06	-2.28292e-07	1.95396e-06	4.94892e-08	-1.71770e-08	3.23122e-08	1.71931e-08	-7.63691e-09	9.55623e-09	1.33754e-06	-2.20944e-07	1.11659e-06
15.237	1.57720e-07	-3.64270e-08	1.21293e-07	1.83720e-06	4.25802e-07	2.26300e-06	1.88060e-06	3.26672e-07	2.20728e-06	3.11338e-07	-4.74861e-08	2.63852e-07	2.18158e-06	-2.28222e-07	1.95336e-06	5.01112e-08	-1.73929e-08	3.27183e-08	1.73866e-08	-7.72284e-09	9.66375e-09	1.33834e-06	-2.21077e-07	1.11726e-06
15.262	1.57761e-07	-3.64365e-08	1.21325e-07	1.83715e-06	4.25336e-07	2.26248e-06	1.88072e-06	3.26534e-07	2.20725e-06	3.11584e-07	-4.75236e-08	2.64061e-07	2.18089e-06	-2.28149e-07	1.95274e-06	5.07305e-08	-1.76078e-08	3.31226e-08	1.75792e-08	-7.80837e-09	9.77078e-09	1.33913e-06	-2.21208e-07	1.11792e-06
15.286	1.57801e-07	-3.64456e-08	1.21355e-07	1.83709e-06	4.24866e-07	2.26196e-06	1.88083e-06	3.26394e-07	2.20722e-06	3.11824e-07	-4.75602e-08	2.64264e-07	2.18018e-06	-2.28075e-07	1.95210e-06	5.13469e-08	-1.78218e-08	3.35251e-08	1.77708e-08	-7.89352e-09	9.87733e-09	1.33990e-06	-2.21336e-07	1.11857e-06
15.311	1.57839e-07	-3.64544e-08	1.21384e-07	1.83702e-06	4.24393e-07	2.26142e-06	1.88093e-06	3.26251e-07	2.20718e-06	3.12056e-07	-4.75956e-08	2.64461e-07	2.17945e-06	-2.27998e-07	1.95145e-06	5.19604e-08	-1.80347e-08	3.39257e-08	1.79617e-08	-7.97827e-09	9.98338e-09	1.34066e-06	-2.21461e-07	1.11920e-06
15.335	1.57875e-07	-3.64628e-08	1.21413e-07	1.83695e-06	4.23915e-07	2.26086e-06	1.88102e-06	3.26107e-07	2.20713e-06	3.12282e-07	-4.76300e-08	2.64652e-07	2.17869e-06	-2.27919e-07	1.95077e-06	5.25711e-08	-1.82467e-08	3.43244e-08	1.81516e-08	-8.06262e-09	1.00889e-08	1.34141e-06	-2.21584e-07	1.11982e-06
15.360	1.57911e-07	-3.64710e-08	1.21440e-07	1.83687e-06	4.23433e-07	2.26030e-06	1.88110e-06	3.25960e-07	2.20706e-06	3.12500e-07	-4.76633e-08	2.64837e-07	2.17792e-06	-2.27838e-07	1.95008e-06	5.31788e-08	-1.84576e-08	3.47212e-08	1.83406e-08	-8.14657e-09	1.01940e-08	1.34213e-06	-2.21704e-07	1.12043e-06
15.385	1.57945e-07	-3.64788e-08	1.21466e-07	1.83677e-06	4.22947e-07	2.25972e-06	1.88118e-06	3.25811e-07	2.20699e-06	3.12712e-07	-4.76956e-08	2.65016e-07	2.17712e-06	-2.27755e-07	1.94937e-06	5.37837e-08	-1.86676e-08	3.51161e-08	1.85286e-08	-8.23012e-09	1.02985e-08	1.34285e-06	-2.21822e-07	1.12103e-06
15.409	1.57977e-07	-3.64864e-08	1.21491e-07	1.83667e-06	4.22458e-07	2.25913e-06	1.88125e-06	3.25659e-07	2.20691e-06	3.12916e-07	-4.77268e-08	2.65189e-07	2.17631e-06	-2.27670e-07	1.94864e-06	5.43856e-08	-1.88765e-08	3.55091e-08	1.87158e-08	-8.31325e-09	1.04025e-08	1.34355e-06	-2.21937e-07	1.12161e-06
15.434	1.58008e-07	-3.64936e-08	1.21515e-07	1.83657e-06	4.21964e-07	2.25853e-06	1.88132e-06	3.25506e-07	2.20682e-06	3.13114e-07	-4.77569e-08	2.65357e-07	2.17547e-06	-2.27582e-07	1.94789e-06	5.49846e-08	-1.90844e-08	3.59002e-08	1.89020e-08	-8.39597e-09	1.05061e-08	1.34423e-06	-2.22050e-07	1.12218e-06
15.458	1.58038e-07	-3.65005e-08	1.21538e-07	1.83645e-06	4.21467e-07	2.25792e-06	1.88137e-06	3.25350e-07	2.20672e-06	3.13304e-07	-4.77860e-08	2.65518e-07	2.17461e-06	-2.27492e-07	1.94712e-06	5.55806e-08	-1.92913e-08	3.62894e-08	1.90873e-08	-8.47826e-09	1.06090e-08	1.34490e-06	-2.22161e-07	1.12274e-06
15.483	1.58067e-07	-3.65070e-08	1.21560e-07	1.83632e-06	4.20965e-07	2.25729e-06	1.88142e-06	3.25193e-07	2.20661e-06	3.13488e-07	-4.78140e-08	2.65674e-07	2.17373e-06	-2.27400e-07	1.94633e-06	5.61737e-08	-1.94971e-08	3.66766e-08	1.92716e-08	-8.56014e-09	1.07115e-08	1.34555e-06	-2.22269e-07	1.12328e-06
15.507	1.58094e-07	-3.65133e-08	1.21580e-07	1.83619e-06	4.20460e-07	2.25665e-06	1.88146e-06	3.25033e-07	2.20650e-06	3.13665e-07	-4.78410e-08	2.65824e-07	2.17283e-06	-2.27306e-07	1.94553e-06	5.67637e-08	-1.97019e-08	3.70618e-08	1.94550e-08	-8.64159e-09	1.08134e-08	1.34619e-06	-2.22374e-07	1.12382e-06
15.532	1.58119e-07	-3.65192e-08	1.21600e-07	1.83605e-06	4.19951e-07	2.25600e-06	1.88150e-06	3.24871e-07	2.20637e-06	3.13835e-07	-4.78668e-08	2.65968e-07	2.17191e-06	-2.27210e-07	1.94470e-06	5.73508e-08	-1.99057e-08	3.74451e-08	1.96374e-08	-8.72260e-09	1.09148e-08	1.34681e-06	-2.22477e-07	1.12434e-06
15.557	1.58143e-07	-3.65248e-08	1.21619e-07	1.83589e-06	4.19439e-07	2.25533e-06	1.88152e-06	3.24707e-07	2.20623e-06	3.13997e-07	-4.78917e-08	2.66106e-07	2.17097e-06	-2.27112e-07	1.94386e-06	5.79348e-08	-2.01084e-08	3.78264e-08	1.98188e-08	-8.80318e-09	1.10156e-08	1.34742e-06	-2.22577e-07	1.12484e-06
15.581	1.58166e-07	-3.65300e-08	1.21636e-07	1.83573e-06	4.18922e-07	2.25466e-06	1.88154e-06	3.24540e-07	2.20608e-06	3.14153e-07	-4.79154e-08	2.66238e-07	2.17001e-06	-2.27011e-07	1.94300e-06	5.85158e-08	-2.03100e-08	3.82058e-08	1.99992e-08	-8.88333e-09	1.11159e-08	1.34801e-06	-2.22675e-07	1.12534e-06
15.606	1.58188e-07	-3.65350e-08	1.21653e-07	1.83557e-06	4.18401e-07	2.25397e-06	1.88156e-06	3.24372e-07	2.20593e-06	3.14302e-07	-4.79381e-08	2.66364e-07	2.16903e-06	-2.26909e-07	1.94212e-06	5.90937e-08	-2.05106e-08	3.85831e-08	2.01787e-08	-8.96303e-09	1.12156e-08	1.34859e-06	-2.22771e-07	1.12582e-06
15.630	1.58208e-07	-3.65396e-08	1.21668e-07	1.83539e-06	4.17877e-07	2.25327e-06	1.88156e-06	3.24202e-07	2.20576e-06	3.14443e-07	-4.79597e-08	2.66484e-07	2.16803e-06	-2.26804e-07	1.94123e-06	5.96686e-08	-2.07101e-08	3.89585e-08	2.03571e-08	-9.04228e-09	1.13148e-08	1.34915e-06	-2.22864e-07	1.12629e-06
15.655	1.58226e-07	-3.65439e-08	1.21682e-07	1.83521e-06	4.17349e-07	2.25256e-06	1.88156e-06	3.24029e-07	2.20559e-06	3.14578e-07	-4.79803e-08	2.66598e-07	2.16701e-06	-2.26697e-07	1.94031e-06	6.02404e-08	-2.09086e-08	3.93318e-08	2.05345e-08	-9.12108e-09	1.14134e-08	1.34970e-06	-2.22954e-07	1.12675e-06
15.679	1.58243e-07	-3.65478e-08	1.21696e-07	1.83501e-06	4.16817e-07	2.25183e-06	1.88155e-06	3.23854e-07	2.20541e-06	3.14706e-07	-4.79998e-08	2.66706e-07	2.16597e-06	-2.26588e-07	1.93938e-06	6.08091e-08	-2.11060e-08	3.97031e-08	2.07109e-08	-9.19943e-09	1.15114e-08	1.35024e-06	-2.23042e-07	1.12719e-06
15.704	1.58259e-07	-3.65515e-08	1.21708e-07	1.83481e-06	4.16282e-07	2.25110e-06	1.88154e-06	3.23677e-07	2.20521e-06	3.14827e-07	-4.80182e-08	2.66809e-07	2.16491e-06	-2.26477e-07	1.93843e-06	6.13747e-08	-2.13023e-08	4.00724e-08	2.08862e-08	-9.27732e-09	1.16089e-08	1.35075e-06	-2.23128e-07	1.12763e-06
15.729	1.58273e-07	-3.65548e-08	1.21719e-07	1.83460e-06	4.15743e-07	2.25035e-06	1.88151e-06	3.23498e-07	2.20501e-06	3.14941e-07	-4.80355e-08	2.66905e-07	2.16383e-06	-2.26364e-07	1.93746e-06	6.19371e-08	-2.14975e-08	4.04396e-08	2.10605e-08	-9.35475e-09	1.17058e-08	1.35126e-06	-2.23211e-07	1.12804e-06
15.753	1.58286e-07	-3.65578e-08	1.21729e-07	1.83439e-06	4.15200e-07	2.24959e-06	1.88149e-06	3.23317e-07	2.20480e-06	3.15047e-07	-4.80518e-08	2.66996e-07	2.16273e-06	-2.26249e-07	1.93648e-06	6.24964e-08	-2.16916e-08	4.08048e-08	2.12338e-08	-9.43171e-09	1.18021e-08	1.35174e-06	-2.23291e-07	1.12845e-06
15.778	1.58298e-07	-3.65604e-08	1.21737e-07	1.83416e-06	4.14653e-07	2.24882e-06	1.88145e-06	3.23134e-07	2.20458e-06	3.15147e-07	-4.80671e-08	2.67080e-07	2.16161e-06	-2.26132e-07	1.93547e-06	6.30526e-08	-2.18847e-08	4.11679e-08	2.14060e-08	-9.50820e-09	1.18978e-08	1.35222e-06	-2.23369e-07	1.12885e-06
15.802	1.58308e-07	-3.65627e-08	1.21745e-07	1.83393e-06	4.14103e-07	2.24803e-06	1.88141e-06	3.22949e-07	2.20435e-06	3.15240e-07	-4.80812e-08	2.67159e-07	2.16047e-06	-2.26013e-07	1.93445e-06	6.36055e-08	-2.20766e-08	4.15289e-08	2.15772e-08	-9.58422e-09	1.19929e-08	1.35267e-06	-2.23445e-07	1.12923e-06
15.827	1.58317e-07	-3.65647e-08	1.21752e-07	1.83369e-06	4.13549e-07	2.24724e-06	1.88135e-06	3.22762e-07	2.20412e-06	3.15326e-07	-4.80943e-08	2.67231e-07	2.15931e-06	-2.25891e-07	1.93341e-06	6.41553e-08	-2.22674e-08	4.18879e-08	2.17472e-08	-9.65976e-09	1.20875e-08	1.35312e-06	-2.23518e-07	1.12960e-06
15.852	1.58324e-07	-3.65664e-08	1.21757e-07	1.83344e-06	4.12992e-07	2.24643e-06	1.88130e-06	3.22573e-07	2.20387e-06	3.15405e-07	-4.81063e-08	2.67298e-07	2.15813e-06	-2.25768e-07	1.93236e-06	6.47019e-08	-2.24571e-08	4.22448e-08	2.19162e-08	-9.73482e-09	1.21814e-08	1.35354e-06	-2.23589e-07	1.12995e-06
15.876	1.58330e-07	-3.65677e-08	1.21762e-07	1.83318e-06	4.12431e-07	2.24561e-06	1.88123e-06	3.22381e-07	2.20361e-06	3.15476e-07	-4.81173e-08	2.67359e-07	2.15693e-06	-2.25642e-07	1.93129e-06	6.52453e-08	-2.26457e-08	4.25996e-08	2.20841e-08	-9.80940e-09	1.22747e-08	1.35396e-06	-2.23657e-07	1.13030e-06
15.901	1.58334e-07	-3.65687e-08	1.21765e-07	1.83292e-06	4.11866e-07	2.24478e-06	1.88116e-06	3.22188e-07	2.20335e-06	3.15541e-07	-4.81272e-08	2.67414e-07	2.15571e-06	-2.25515e-07	1.93019e-06	6.57855e-08	-2.28332e-08	4.29523e-08	2.22509e-08	-9.88349e-09	1.23674e-08	1.35435e-06	-2.23723e-07	1.13063e-06
15.925	1.58337e-07	-3.65694e-08	1.21767e-07	1.83264e-06	4.11298e-07	2.24394e-06	1.88108e-06	3.21993e-07	2.20308e-06	3.15599e-07	-4.81360e-08	2.67463e-07	2.15447e-06	-2.25385e-07	1.92909e-06	6.63224e-08	-2.30196e-08	4.33028e-08	2.24166e-08	-9.95709e-09	1.24595e-08	1.35474e-06	-2.23786e-07	1.13095e-06
15.950	1.58338e-07	-3.65698e-08	1.21769e-07	1.83236e-06	4.10726e-07	2.24309e-06	1.88100e-06	3.21795e-07	2.20279e-06	3.15650e-07	-4.81437e-08	2.67506e-07	2.15321e-06	-2.25254e-07	1.92796e-06	6.68561e-08	-2.32048e-08	4.36513e-08	2.25812e-08	-1.00302e-08	1.25510e-08	1.35510e-06	-2.23847e-07	1.13126e-06
15.974	1.58338e-07	-3.65698e-08	1.21769e-07	1.83207e-06	4.10150e-07	2.24222e-06	1.88091e-06	3.21596e-07	2.20250e-06	3.15694e-07	-4.81504e-08	2.67543e-07	2.15194e-06	-2.25120e-07	1.92682e-06	6.73865e-08	-2.33889e-08	4.39976e-08	2.27447e-08	-1.01028e-08	1.26419e-08	1.35546e-06	-2.23905e-07	1.13155e-06
15.999	1.58337e-07	-3.65694e-08	1.21767e-07	1.83178e-06	4.09571e-07	2.24135e-06	1.88081e-06	3.21394e-07	2.20220e-06	3.15731e-07	-4.81561e-08	2.67575e-07	2.15064e-06	-2.24985e-07	1.92566e-06	6.79137e-08	-2.35719e-08	4.43418e-08	2.29070e-08	-1.01749e-08	1.27321e-08	1.35580e-06	-2.23961e-07	1.13183e-06
16.024	1.58334e-07	-3.65688e-08	1.21765e-07	1.83147e-06	4.08989e-07	2.24046e-06	1.88070e-06	3.21190e-07	2.20189e-06	3.15761e-07	-4.81606e-08	2.67600e-07	2.14933e-06	-2.24847e-07	1.92448e-06	6.84375e-08	-2.37537e-08	4.46838e-08	2.30682e-08	-1.02465e-08	1.28217e-08	1.35612e-06	-2.24014e-07	1.13210e-06
16.048	1.58330e-07	-3.65678e-08	1.21762e-07	1.83116e-06	4.08403e-07	2.23956e-06	1.88059e-06	3.20985e-07	2.20158e-06	3.15784e-07	-4.81641e-08	2.67620e-07	2.14800e-06	-2.24708e-07	1.92329e-06	6.89581e-08	-2.39344e-08	4.50237e-08	2.32283e-08	-1.03176e-08	1.29106e-08	1.35643e-06	-2.24065e-07	1.13236e-06
16.073	1.58324e-07	-3.65665e-08	1.21758e-07	1.83084e-06	4.07813e-07	2.23866e-06	1.88047e-06	3.20777e-07	2.20125e-06	3.15800e-07	-4.81666e-08	2.67633e-07	2.14664e-06	-2.24567e-07	1.92208e-06	6.94753e-08	-2.41139e-08	4.53614e-08	2.33872e-08	-1.03882e-08	1.29990e-08	1.35672e-06	-2.24114e-07	1.13261e-06
16.097	1.58317e-07	-3.65648e-08	1.21752e-07	1.83051e-06	4.07220e-07	2.23774e-06	1.88035e-06	3.20568e-07	2.20092e-06	3.15809e-07	-4.81680e-08	2.67641e-07	2.14527e-06	-2.24423e-07	1.92085e-06	6.99893e-08	-2.42923e-08	4.56970e-08	2.35449e-08	-1.04583e-08	1.30866e-08	1.35700e-06	-2.24160e-07	1.13284e-06
16.122	1.58308e-07	-3.65628e-08	1.21745e-07	1.83018e-06	4.06624e-07	2.23680e-06	1.88022e-06	3.20356e-07	2.20057e-06	3.15811e-07	-4.81683e-08	2.67643e-07	2.14388e-06	-2.24278e-07	1.91960e-06	7.04999e-08	-2.44695e-08	4.60303e-08	2.37015e-08	-1.05278e-08	1.31737e-08	1.35726e-06	-2.24203e-07	1.13306e-06
16.146	1.58298e-07	-3.65605e-08	1.21738e-07	1.82984e-06	4.06024e-07	2.23586e-06	1.88008e-06	3.20143e-07	2.20022e-06	3.15806e-07	-4.81675e-08	2.67638e-07	2.14247e-06	-2.24130e-07	1.91834e-06	7.10071e-08	-2.46456e-08	4.63615e-08	2.38569e-08	-1.05968e-08	1.32600e-08	1.35751e-06	-2.24244e-07	1.13327e-06
16.171	1.58286e-07	-3.65578e-08	1.21729e-07	1.82949e-06	4.05421e-07	2.23491e-06	1.87993e-06	3.19927e-07	2.19986e-06	3.15794e-07	-4.81657e-08	2.67628e-07	2.14105e-06	-2.23981e-07	1.91707e-06	7.15110e-08	-2.48205e-08	4.66905e-08	2.40111e-08	-1.06653e-08	1.33458e-08	1.35775e-06	-2.24283e-07	1.13346e-06
16.196	1.58273e-07	-3.65548e-08	1.21719e-07	1.82913e-06	4.04814e-07	2.23394e-06	1.87978e-06	3.19710e-07	2.19949e-06	3.15775e-07	-4.81629e-08	2.67612e-07	2.13960e-06	-2.23830e-07	1.91577e-06	7.20116e-08	-2.49942e-08	4.70174e-08	2.41641e-08	-1.07333e-08	1.34308e-08	1.35797e-06	-2.24319e-07	1.13365e-06
16.220	1.58259e-07	-3.65514e-08	1.21707e-07	1.82876e-06	4.04204e-07	2.23297e-06	1.87962e-06	3.19490e-07	2.19911e-06	3.15750e-07	-4.81589e-08	2.67591e-07	2.13814e-06	-2.23677e-07	1.91446e-06	7.25087e-08	-2.51668e-08	4.73420e-08	2.43160e-08	-1.08008e-08	1.35152e-08	1.35817e-06	-2.24353e-07	1.13382e-06
16.245	1.58243e-07	-3.65478e-08	1.21695e-07	1.82839e-06	4.03591e-07	2.23198e-06	1.87946e-06	3.19269e-07	2.19873e-06	3.15717e-07	-4.81540e-08	2.67563e-07	2.13666e-06	-2.23522e-07	1.91313e-06	7.30025e-08	-2.53382e-08	4.76643e-08	2.44666e-08	-1.08677e-08	1.35990e-08	1.35836e-06	-2.24384e-07	1.13398e-06
16.269	1.58226e-07	-3.65437e-08	1.21682e-07	1.82801e-06	4.02974e-07	2.23099e-06	1.87929e-06	3.19045e-07	2.19833e-06	3.15677e-07	-4.81479e-08	2.67529e-07	2.13516e-06	-2.23365e-07	1.91179e-06	7.34929e-08	-2.55084e-08	4.79845e-08	2.46161e-08	-1.09340e-08	1.36820e-08	1.35854e-06	-2.24413e-07	1.13412e-06
16.294	1.58207e-07	-3.65394e-08	1.21667e-07	1.82762e-06	4.02355e-07	2.22998e-06	1.87911e-06	3.18820e-07	2.19793e-06	3.15631e-07	-4.81408e-08	2.67490e-07	2.13364e-06	-2.23206e-07	1.91043e-06	7.39798e-08	-2.56774e-08	4.83025e-08	2.47643e-08	-1.09999e-08	1.37644e-08	1.35870e-06	-2.24440e-07	1.13426e-06
16.318	1.58186e-07	-3.65347e-08	1.21652e-07	1.82723e-06	4.01731e-07	2.22896e-06	1.87893e-06	3.18593e-07	2.19752e-06	3.15578e-07	-4.81327e-08	2.67445e-07	2.13210e-06	-2.23045e-07	1.90906e-06	7.44634e-08	-2.58452e-08	4.86182e-08	2.49113e-08	-1.10652e-08	1.38461e-08	1.35884e-06	-2.24464e-07	1.13438e-06
16.343	1.58165e-07	-3.65296e-08	1.21635e-07	1.82683e-06	4.01105e-07	2.22793e-06	1.87874e-06	3.18363e-07	2.19710e-06	3.15517e-07	-4.81235e-08	2.67394e-07	2.13055e-06	-2.22883e-07	1.90767e-06	7.49435e-08	-2.60119e-08	4.89317e-08	2.50570e-08	-1.11299e-08	1.39271e-08	1.35897e-06	-2.24486e-07	1.13449e-06
16.368	1.58141e-07	-3.65243e-08	1.21617e-07	1.82642e-06	4.00475e-07	2.22689e-06	1.87854e-06	3.18132e-07	2.19667e-06	3.15450e-07	-4.81133e-08	2.67337e-07	2.12898e-06	-2.22718e-07	1.90626e-06	7.54202e-08	-2.61773e-08	4.92429e-08	2.52016e-08	-1.11941e-08	1.40074e-08	1.35909e-06	-2.24505e-07	1.13458e-06
16.392	1.58117e-07	-3.65186e-08	1.21598e-07	1.82600e-06	3.99842e-07	2.22584e-06	1.87834e-06	3.17899e-07	2.19624e-06	3.15376e-07	-4.81020e-08	2.67274e-07	2.12739e-06	-2.22552e-07	1.90483e-06	7.58935e-08	-2.63416e-08	4.95519e-08	2.53448e-08	-1.12578e-08	1.40871e-08	1.35919e-06	-2.24522e-07	1.13467e-06
16.417	1.58090e-07	-3.65125e-08	1.21578e-07	1.82558e-06	3.99206e-07	2.22478e-06	1.87813e-06	3.17664e-07	2.19579e-06	3.15295e-07	-4.80896e-08	2.67205e-07	2.12578e-06	-2.22384e-07	1.90339e-06	7.63632e-08	-2.65046e-08	4.98586e-08	2.54869e-08	-1.13209e-08	1.41660e-08	1.35928e-06	-2.24536e-07	1.13474e-06
16.441	1.58063e-07	-3.65061e-08	1.21557e-07	1.82515e-06	3.98566e-07	2.22371e-06	1.87791e-06	3.17427e-07	2.19534e-06	3.15207e-07	-4.80762e-08	2.67131e-07	2.12415e-06	-2.22214e-07	1.90194e-06	7.68296e-08	-2.66665e-08	5.01631e-08	2.56277e-08	-1.13834e-08	1.42443e-08	1.35935e-06	-2.24548e-07	1.13480e-06
16.466	1.58034e-07	-3.64994e-08	1.21534e-07	1.82471e-06	3.97924e-07	2.22263e-06	1.87769e-06	3.17189e-07	2.19488e-06	3.15113e-07	-4.80618e-08	2.67051e-07	2.12251e-06	-2.22042e-07	1.90047e-06	7.72924e-08	-2.68271e-08	5.04653e-08	2.57672e-08	-1.14454e-08	1.43218e-08	1.35941e-06	-2.24558e-07	1.13485e-06
16.490	1.58003e-07	-3.64923e-08	1.21511e-07	1.82426e-06	3.97278e-07	2.22154e-06	1.87746e-06	3.16948e-07	2.19441e-06	3.15011e-07	-4.80463e-08	2.66965e-07	2.12085e-06	-2.21868e-07	1.89898e-06	7.77518e-08	-2.69866e-08	5.07652e-08	2.59054e-08	-1.15068e-08	1.43987e-08	1.35945e-06	-2.24565e-07	1.13489e-06
16.515	1.57971e-07	-3.64849e-08	1.21486e-07	1.82381e-06	3.96629e-07	2.22044e-06	1.87723e-06	3.16705e-07	2.19393e-06	3.14903e-07	-4.80298e-08	2.66873e-07	2.11917e-06	-2.21693e-07	1.89748e-06	7.82077e-08	-2.71448e-08	5.10629e-08	2.60424e-08	-1.15676e-08	1.44748e-08	1.35948e-06	-2.24570e-07	1.13491e-06
16.540	1.57937e-07	-3.64771e-08	1.21460e-07	1.82335e-06	3.95977e-07	2.21933e-06	1.87699e-06	3.16461e-07	2.19345e-06	3.14788e-07	-4.80122e-08	2.66775e-07	2.11748e-06	-2.21515e-07	1.89596e-06	7.86601e-08	-2.73018e-08	5.13582e-08	2.61781e-08	-1.16279e-08	1.45502e-08	1.35950e-06	-2.24573e-07	1.13493e-06
16.564	1.57902e-07	-3.64690e-08	1.21433e-07	1.82289e-06	3.95321e-07	2.21821e-06	1.87674e-06	3.16215e-07	2.19295e-06	3.14666e-07	-4.79936e-08	2.66672e-07	2.11577e-06	-2.21336e-07	1.89443e-06	7.91089e-08	-2.74576e-08	5.16513e-08	2.63125e-08	-1.16876e-08	1.46249e-08	1.35950e-06	-2.24573e-07	1.13493e-06
16.589	1.57866e-07	-3.64606e-08	1.21405e-07	1.82241e-06	3.94663e-07	2.21707e-06	1.87648e-06	3.15967e-07	2.19245e-06	3.14537e-07	-4.79739e-08	2.66563e-07	2.11404e-06	-2.21155e-07	1.89288e-06	7.95543e-08	-2.76122e-08	5.19421e-08	2.64457e-08	-1.17467e-08	1.46989e-08	1.35949e-06	-2.24570e-07	1.13492e-06
16.613	1.57828e-07	-3.64518e-08	1.21376e-07	1.82193e-06	3.94002e-07	2.21593e-06	1.87623e-06	3.15717e-07	2.19194e-06	3.14401e-07	-4.79533e-08	2.66448e-07	2.11229e-06	-2.20973e-07	1.89132e-06	7.99962e-08	-2.77656e-08	5.22306e-08	2.65775e-08	-1.18053e-08	1.47722e-08	1.35946e-06	-2.24566e-07	1.13489e-06
16.638	1.57788e-07	-3.64427e-08	1.21345e-07	1.82144e-06	3.93337e-07	2.21478e-06	1.87596e-06	3.15465e-07	2.19142e-06	3.14259e-07	-4.79315e-08	2.66327e-07	2.11053e-06	-2.20788e-07	1.88974e-06	8.04345e-08	-2.79177e-08	5.25168e-08	2.67080e-08	-1.18633e-08	1.48448e-08	1.35942e-06	-2.24559e-07	1.13486e-06
16.663	1.57747e-07	-3.64332e-08	1.21314e-07	1.82095e-06	3.92670e-07	2.21362e-06	1.87569e-06	3.15211e-07	2.19090e-06	3.14110e-07	-4.79088e-08	2.66201e-07	2.10875e-06	-2.20602e-07	1.88815e-06	8.08693e-08	-2.80686e-08	5.28007e-08	2.68373e-08	-1.19207e-08	1.49166e-08	1.35936e-06	-2.24549e-07	1.13481e-06
16.687	1.57705e-07	-3.64234e-08	1.21281e-07	1.82045e-06	3.92000e-07	2.21245e-06	1.87541e-06	3.14955e-07	2.19037e-06	3.13954e-07	-4.78850e-08	2.66069e-07	2.10695e-06	-2.20414e-07	1.88654e-06	8.13005e-08	-2.82183e-08	5.30822e-08	2.69652e-08	-1.19775e-08	1.49877e-08	1.35929e-06	-2.24538e-07	1.13475e-06
16.712	1.57661e-07	-3.64133e-08	1.21247e-07	1.81994e-06	3.91326e-07	2.21127e-06	1.87513e-06	3.14698e-07	2.18982e-06	3.13791e-07	-4.78602e-08	2.65931e-07	2.10514e-06	-2.20225e-07	1.88491e-06	8.17282e-08	-2.83667e-08	5.33615e-08	2.70917e-08	-1.20337e-08	1.50580e-08	1.35920e-06	-2.24524e-07	1.13468e-06
16.736	1.57615e-07	-3.64028e-08	1.21212e-07	1.81943e-06	3.90650e-07	2.21008e-06	1.87484e-06	3.14439e-07	2.18928e-06	3.13621e-07	-4.78344e-08	2.65787e-07	2.10331e-06	-2.20033e-07	1.88328e-06	8.21523e-08	-2.85139e-08	5.36384e-08	2.72170e-08	-1.20893e-08	1.51277e-08	1.35910e-06	-2.24507e-07	1.13460e-06
16.761	1.57568e-07	-3.63919e-08	1.21176e-07	1.81890e-06	3.89970e-07	2.20887e-06	1.87454e-06	3.14178e-07	2.18872e-06	3.13445e-07	-4.78075e-08	2.65638e-07	2.10146e-06	-2.19840e-07	1.88162e-06	8.25729e-08	-2.86599e-08	5.39130e-08	2.73409e-08	-1.21444e-08	1.51965e-08	1.35899e-06	-2.24488e-07	1.13450e-06
16.785	1.57520e-07	-3.63808e-08	1.21139e-07	1.81838e-06	3.89288e-07	2.20766e-06	1.87424e-06	3.13915e-07	2.18815e-06	3.13263e-07	-4.77796e-08	2.65483e-07	2.09960e-06	-2.19645e-07	1.87996e-06	8.29899e-08	-2.88046e-08	5.41853e-08	2.74635e-08	-1.21989e-08	1.52647e-08	1.35886e-06	-2.24467e-07	1.13439e-06
16.810	1.57470e-07	-3.63692e-08	1.21101e-07	1.81784e-06	3.88603e-07	2.20644e-06	1.87393e-06	3.13651e-07	2.18758e-06	3.13073e-07	-4.77507e-08	2.65322e-07	2.09772e-06	-2.19449e-07	1.87827e-06	8.34033e-08	-2.89481e-08	5.44552e-08	2.75848e-08	-1.22527e-08	1.53321e-08	1.35872e-06	-2.24444e-07	1.13427e-06
16.835	1.57419e-07	-3.63574e-08	1.21061e-07	1.81730e-06	3.87915e-07	2.20521e-06	1.87362e-06	3.13384e-07	2.18700e-06	3.12877e-07	-4.77208e-08	2.65156e-07	2.09583e-06	-2.19251e-07	1.87658e-06	8.38132e-08	-2.90904e-08	5.47228e-08	2.77047e-08	-1.23060e-08	1.53987e-08	1.35856e-06	-2.24418e-07	1.13414e-06
16.859	1.57366e-07	-3.63452e-08	1.21021e-07	1.81675e-06	3.87224e-07	2.20398e-06	1.87330e-06	3.13116e-07	2.18641e-06	3.12674e-07	-4.76898e-08	2.64984e-07	2.09392e-06	-2.19051e-07	1.87487e-06	8.42195e-08	-2.92314e-08	5.49881e-08	2.78233e-08	-1.23586e-08	1.54646e-08	1.35839e-06	-2.24390e-07	1.13400e-06
16.884	1.57312e-07	-3.63326e-08	1.20979e-07	1.81620e-06	3.86530e-07	2.20273e-06	1.87297e-06	3.12846e-07	2.18582e-06	3.12464e-07	-4.76579e-08	2.64807e-07	2.09199e-06	-2.18849e-07	1.87314e-06	8.46221e-08	-2.93712e-08	5.52510e-08	2.79405e-08	-1.24107e-08	1.55298e-08	1.35821e-06	-2.24359e-07	1.13385e-06
16.908	1.57256e-07	-3.63197e-08	1.20936e-07	1.81564e-06	3.85833e-07	2.20147e-06	1.87264e-06	3.12574e-07	2.18521e-06	3.12248e-07	-4.76249e-08	2.64623e-07	2.09005e-06	-2.18646e-07	1.87140e-06	8.50212e-08	-2.95097e-08	5.55115e-08	2.80563e-08	-1.24622e-08	1.55942e-08	1.35801e-06	-2.24327e-07	1.13368e-06
16.933	1.57198e-07	-3.63065e-08	1.20892e-07	1.81507e-06	3.85134e-07	2.20020e-06	1.87230e-06	3.12301e-07	2.18460e-06	3.12025e-07	-4.75909e-08	2.64435e-07	2.08809e-06	-2.18441e-07	1.86965e-06	8.54167e-08	-2.96470e-08	5.57697e-08	2.81708e-08	-1.25130e-08	1.56578e-08	1.35780e-06	-2.24291e-07	1.13351e-06
16.957	1.57140e-07	-3.62929e-08	1.20847e-07	1.81449e-06	3.84432e-07	2.19893e-06	1.87196e-06	3.12026e-07	2.18398e-06	3.11796e-07	-4.75559e-08	2.64240e-07	2.08612e-06	-2.18235e-07	1.86788e-06	8.58086e-08	-2.97830e-08	5.60256e-08	2.82839e-08	-1.25633e-08	1.57207e-08	1.35757e-06	-2.24254e-07	1.13332e-06
16.982	1.57079e-07	-3.62790e-08	1.20800e-07	1.81391e-06	3.83727e-07	2.19764e-06	1.87161e-06	3.11749e-07	2.18336e-06	3.11560e-07	-4.75199e-08	2.64040e-07	2.08413e-06	-2.18027e-07	1.86610e-06	8.61968e-08	-2.99177e-08	5.62791e-08	2.83957e-08	-1.26129e-08	1.57828e-08	1.35733e-06	-2.24214e-07	1.13312e-06
17.007	1.57018e-07	-3.62648e-08	1.20753e-07	1.81333e-06	3.83019e-07	2.19635e-06	1.87126e-06	3.11470e-07	2.18273e-06	3.11318e-07	-4.74829e-08	2.63835e-07	2.08212e-06	-2.17817e-07	1.86431e-06	8.65815e-08	-3.00512e-08	5.65302e-08	2.85061e-08	-1.26619e-08	1.58441e-08	1.35708e-06	-2.24173e-07	1.13290e-06
17.031	1.56955e-07	-3.62502e-08	1.20704e-07	1.81273e-06	3.82308e-07	2.19504e-06	1.87089e-06	3.11190e-07	2.18208e-06	3.11068e-07	-4.74450e-08	2.63623e-07	2.08010e-06	-2.17606e-07	1.86250e-06	8.69625e-08	-3.01835e-08	5.67790e-08	2.86150e-08	-1.27103e-08	1.59047e-08	1.35681e-06	-2.24128e-07	1.13268e-06
17.056	1.56890e-07	-3.62352e-08	1.20655e-07	1.81213e-06	3.81595e-07	2.19373e-06	1.87053e-06	3.10907e-07	2.18144e-06	3.10813e-07	-4.74060e-08	2.63407e-07	2.07807e-06	-2.17393e-07	1.86067e-06	8.73399e-08	-3.03145e-08	5.70254e-08	2.87227e-08	-1.27581e-08	1.59645e-08	1.35653e-06	-2.24082e-07	1.13245e-06
17.080	1.56824e-07	-3.62199e-08	1.20604e-07	1.81153e-06	3.80879e-07	2.19241e-06	1.87016e-06	3.10624e-07	2.18078e-06	3.10551e-07	-4.73660e-08	2.63185e-07	2.07602e-06	-2.17178e-07	1.85884e-06	8.77137e-08	-3.04442e-08	5.72695e-08	2.88289e-08	-1.28053e-08	1.60236e-08	1.35623e-06	-2.24033e-07	1.13220e-06
17.105	1.56756e-07	-3.62043e-08	1.20552e-07	1.81092e-06	3.80161e-07	2.19108e-06	1.86978e-06	3.10338e-07	2.18012e-06	3.10282e-07	-4.73250e-08	2.62957e-07	2.07395e-06	-2.16962e-07	1.85699e-06	8.80838e-08	-3.05727e-08	5.75111e-08	2.89337e-08	-1.28519e-08	1.60818e-08	1.35592e-06	-2.23982e-07	1.13194e-06
17.129	1.56687e-07	-3.61883e-08	1.20498e-07	1.81030e-06	3.79439e-07	2.18974e-06	1.86940e-06	3.10051e-07	2.17945e-06	3.10007e-07	-4.72830e-08	2.62724e-07	2.07187e-06	-2.16744e-07	1.85513e-06	8.84503e-08	-3.06999e-08	5.77504e-08	2.90371e-08	-1.28978e-08	1.61393e-08	1.35560e-06	-2.23929e-07	1.13167e-06
17.154	1.56616e-07	-3.61720e-08	1.20444e-07	1.80967e-06	3.78716e-07	2.18839e-06	1.86901e-06	3.09762e-07	2.17877e-06	3.09725e-07	-4.72401e-08	2.62485e-07	2.06978e-06	-2.16525e-07	1.85325e-06	8.88132e-08	-3.08258e-08	5.79874e-08	2.91391e-08	-1.29431e-08	1.61960e-08	1.35526e-06	-2.23873e-07	1.13139e-06
17.179	1.56544e-07	-3.61554e-08	1.20389e-07	1.80904e-06	3.77989e-07	2.18703e-06	1.86861e-06	3.09471e-07	2.17808e-06	3.09437e-07	-4.71962e-08	2.62241e-07	2.06767e-06	-2.16304e-07	1.85136e-06	8.91724e-08	-3.09505e-08	5.82219e-08	2.92397e-08	-1.29878e-08	1.62519e-08	1.35491e-06	-2.23815e-07	1.13110e-06
17.203	1.56470e-07	-3.61384e-08	1.20332e-07	1.80840e-06	3.77260e-07	2.18566e-06	1.86821e-06	3.09179e-07	2.17739e-06	3.09143e-07	-4.71513e-08	2.61992e-07	2.06554e-06	-2.16082e-07	1.84946e-06	8.95280e-08	-3.10739e-08	5.84541e-08	2.93390e-08	-1.30319e-08	1.63071e-08	1.35455e-06	-2.23755e-07	1.13080e-06
17.228	1.56395e-07	-3.61210e-08	1.20274e-07	1.80776e-06	3.76529e-07	2.18429e-06	1.86781e-06	3.08885e-07	2.17669e-06	3.08842e-07	-4.71054e-08	2.61737e-07	2.06340e-06	-2.15858e-07	1.84754e-06	8.98799e-08	-3.11961e-08	5.86839e-08	2.94368e-08	-1.30753e-08	1.63614e-08	1.35417e-06	-2.23693e-07	1.13048e-06
17.252	1.56319e-07	-3.61034e-08	1.20216e-07	1.80711e-06	3.75794e-07	2.18291e-06	1.86739e-06	3.08589e-07	2.17598e-06	3.08535e-07	-4.70585e-08	2.61476e-07	2.06125e-06	-2.15633e-07	1.84561e-06	9.02282e-08	-3.13170e-08	5.89113e-08	2.95331e-08	-1.31181e-08	1.64150e-08	1.35378e-06	-2.23628e-07	1.13015e-06
17.277	1.56241e-07	-3.60854e-08	1.20156e-07	1.80646e-06	3.75058e-07	2.18151e-06	1.86698e-06	3.08292e-07	2.17527e-06	3.08221e-07	-4.70107e-08	2.61210e-07	2.05908e-06	-2.15406e-07	1.84367e-06	9.05729e-08	-3.14366e-08	5.91363e-08	2.96281e-08	-1.31603e-08	1.64678e-08	1.35338e-06	-2.23562e-07	1.12982e-06
17.302	1.56161e-07	-3.60670e-08	1.20094e-07	1.80580e-06	3.74319e-07	2.18011e-06	1.86656e-06	3.07993e-07	2.17455e-06	3.07901e-07	-4.69619e-08	2.60939e-07	2.05690e-06	-2.15178e-07	1.84172e-06	9.09138e-08	-3.15549e-08	5.93589e-08	2.97216e-08	-1.32019e-08	1.65198e-08	1.35296e-06	-2.23493e-07	1.12947e-06
17.326	1.56080e-07	-3.60483e-08	1.20032e-07	1.80513e-06	3.73577e-07	2.17870e-06	1.86613e-06	3.07692e-07	2.17382e-06	3.07575e-07	-4.69121e-08	2.60663e-07	2.05470e-06	-2.14948e-07	1.83975e-06	9.12512e-08	-3.16720e-08	5.95791e-08	2.98138e-08	-1.32428e-08	1.65710e-08	1.35253e-06	-2.23422e-07	1.12911e-06
17.351	1.55998e-07	-3.60293e-08	1.19969e-07	1.80445e-06	3.72833e-07	2.17729e-06	1.86569e-06	3.07390e-07	2.17308e-06	3.07242e-07	-4.68614e-08	2.60381e-07	2.05249e-06	-2.14717e-07	1.83777e-06	9.15848e-08	-3.17878e-08	5.97970e-08	2.99044e-08	-1.32831e-08	1.66214e-08	1.35209e-06	-2.23348e-07	1.12874e-06
17.375	1.55914e-07	-3.60099e-08	1.19904e-07	1.80378e-06	3.72086e-07	2.17586e-06	1.86526e-06	3.07086e-07	2.17234e-06	3.06903e-07	-4.68097e-08	2.60094e-07	2.05027e-06	-2.14484e-07	1.83578e-06	9.19148e-08	-3.19024e-08	6.00125e-08	2.99937e-08	-1.33227e-08	1.66710e-08	1.35163e-06	-2.23273e-07	1.12836e-06
17.400	1.55829e-07	-3.59902e-08	1.19839e-07	1.80309e-06	3.71337e-07	2.17443e-06	1.86481e-06	3.06781e-07	2.17159e-06	3.06558e-07	-4.67571e-08	2.59801e-07	2.04803e-06	-2.14250e-07	1.83378e-06	9.22412e-08	-3.20156e-08	6.02255e-08	3.00815e-08	-1.33617e-08	1.67198e-08	1.35116e-06	-2.23195e-07	1.12796e-06
17.424	1.55742e-07	-3.59701e-08	1.19772e-07	1.80240e-06	3.70586e-07	2.17299e-06	1.86436e-06	3.06473e-07	2.17084e-06	3.06207e-07	-4.67035e-08	2.59504e-07	2.04578e-06	-2.14015e-07	1.83176e-06	9.25638e-08	-3.21276e-08	6.04362e-08	3.01679e-08	-1.34001e-08	1.67678e-08	1.35067e-06	-2.23115e-07	1.12756e-06
17.449	1.55654e-07	-3.59497e-08	1.19704e-07	1.80170e-06	3.69832e-07	2.17154e-06	1.86391e-06	3.06165e-07	2.17007e-06	3.05849e-07	-4.66489e-08	2.59201e-07	2.04351e-06	-2.13778e-07	1.82973e-06	9.28829e-08	-3.22384e-08	6.06445e-08	3.02529e-08	-1.34378e-08	1.68150e-08	1.35018e-06	-2.23033e-07	1.12714e-06
17.474	1.55564e-07	-3.59290e-08	1.19635e-07	1.80100e-06	3.69076e-07	2.17008e-06	1.86345e-06	3.05854e-07	2.16930e-06	3.05486e-07	-4.65935e-08	2.58892e-07	2.04123e-06	-2.13539e-07	1.82769e-06	9.31982e-08	-3.23478e-08	6.08504e-08	3.03364e-08	-1.34749e-08	1.68615e-08	1.34967e-06	-2.22949e-07	1.12672e-06
17.498	1.55473e-07	-3.59079e-08	1.19565e-07	1.80029e-06	3.68318e-07	2.16861e-06	1.86298e-06	3.05543e-07	2.16852e-06	3.05116e-07	-4.65370e-08	2.58579e-07	2.03894e-06	-2.13299e-07	1.82564e-06	9.35099e-08	-3.24560e-08	6.10539e-08	3.04184e-08	-1.35114e-08	1.69071e-08	1.34914e-06	-2.22862e-07	1.12628e-06
17.523	1.55380e-07	-3.58865e-08	1.19494e-07	1.79958e-06	3.67557e-07	2.16714e-06	1.86251e-06	3.05229e-07	2.16774e-06	3.04740e-07	-4.64797e-08	2.58260e-07	2.03663e-06	-2.13058e-07	1.82358e-06	9.38179e-08	-3.25629e-08	6.12550e-08	3.04990e-08	-1.35472e-08	1.69519e-08	1.34861e-06	-2.22774e-07	1.12583e-06
17.547	1.55286e-07	-3.58648e-08	1.19421e-07	1.79886e-06	3.66794e-07	2.16565e-06	1.86204e-06	3.04914e-07	2.16695e-06	3.04358e-07	-4.64214e-08	2.57936e-07	2.03431e-06	-2.12816e-07	1.82150e-06	9.41223e-08	-3.26685e-08	6.14537e-08	3.05782e-08	-1.35823e-08	1.69959e-08	1.34806e-06	-2.22683e-07	1.12538e-06
17.572	1.55190e-07	-3.58427e-08	1.19348e-07	1.79814e-06	3.66029e-07	2.16416e-06	1.86155e-06	3.04598e-07	2.16615e-06	3.03969e-07	-4.63622e-08	2.57607e-07	2.03198e-06	-2.12572e-07	1.81941e-06	9.44230e-08	-3.27729e-08	6.16501e-08	3.06559e-08	-1.36169e-08	1.70391e-08	1.34750e-06	-2.22590e-07	1.12491e-06
17.596	1.55093e-07	-3.58203e-08	1.19273e-07	1.79740e-06	3.65261e-07	2.16267e-06	1.86107e-06	3.04279e-07	2.16535e-06	3.03575e-07	-4.63020e-08	2.57273e-07	2.02964e-06	-2.12326e-07	1.81731e-06	9.47200e-08	-3.28760e-08	6.18440e-08	3.07322e-08	-1.36507e-08	1.70815e-08	1.34692e-06	-2.22495e-07	1.12443e-06
17.621	1.54995e-07	-3.57976e-08	1.19197e-07	1.79667e-06	3.64492e-07	2.16116e-06	1.86058e-06	3.03960e-07	2.16454e-06	3.03175e-07	-4.62410e-08	2.56934e-07	2.02728e-06	-2.12080e-07	1.81520e-06	9.50133e-08	-3.29778e-08	6.20355e-08	3.08070e-08	-1.36840e-08	1.71230e-08	1.34633e-06	-2.22398e-07	1.12394e-06
17.646	1.54895e-07	-3.57745e-08	1.19121e-07	1.79593e-06	3.63720e-07	2.15965e-06	1.86008e-06	3.03639e-07	2.16372e-06	3.02768e-07	-4.61790e-08	2.56589e-07	2.02491e-06	-2.11832e-07	1.81308e-06	9.53030e-08	-3.30784e-08	6.22247e-08	3.08804e-08	-1.37165e-08	1.71638e-08	1.34573e-06	-2.22299e-07	1.12343e-06
17.670	1.54794e-07	-3.57511e-08	1.19043e-07	1.79518e-06	3.62945e-07	2.15813e-06	1.85958e-06	3.03316e-07	2.16289e-06	3.02356e-07	-4.61161e-08	2.56240e-07	2.02253e-06	-2.11582e-07	1.81094e-06	9.55891e-08	-3.31776e-08	6.24114e-08	3.09523e-08	-1.37485e-08	1.72038e-08	1.34512e-06	-2.22197e-07	1.12292e-06
17.695	1.54691e-07	-3.57274e-08	1.18964e-07	1.79443e-06	3.62169e-07	2.15660e-06	1.85907e-06	3.02991e-07	2.16206e-06	3.01937e-07	-4.60523e-08	2.55885e-07	2.02013e-06	-2.11332e-07	1.80880e-06	9.58714e-08	-3.32756e-08	6.25958e-08	3.10227e-08	-1.37798e-08	1.72429e-08	1.34449e-06	-2.22094e-07	1.12240e-06
17.719	1.54587e-07	-3.57033e-08	1.18883e-07	1.79367e-06	3.61391e-07	2.15506e-06	1.85856e-06	3.02666e-07	2.16122e-06	3.01513e-07	-4.59876e-08	2.55526e-07	2.01772e-06	-2.11080e-07	1.80664e-06	9.61501e-08	-3.33724e-08	6.27777e-08	3.10917e-08	-1.38104e-08	1.72813e-08	1.34385e-06	-2.21988e-07	1.12187e-06
17.744	1.54481e-07	-3.56789e-08	1.18802e-07	1.79291e-06	3.60610e-07	2.15352e-06	1.85804e-06	3.02338e-07	2.16038e-06	3.01083e-07	-4.59219e-08	2.55161e-07	2.01530e-06	-2.10827e-07	1.80448e-06	9.64252e-08	-3.34678e-08	6.29573e-08	3.11592e-08	-1.38404e-08	1.73188e-08	1.34320e-06	-2.21881e-07	1.12132e-06
17.768	1.54374e-07	-3.56542e-08	1.18720e-07	1.79214e-06	3.59827e-07	2.15196e-06	1.85752e-06	3.02010e-07	2.15953e-06	3.00647e-07	-4.58554e-08	2.54791e-07	2.01287e-06	-2.10572e-07	1.80230e-06	9.66965e-08	-3.35620e-08	6.31345e-08	3.12252e-08	-1.38697e-08	1.73555e-08	1.34254e-06	-2.21771e-07	1.12077e-06
17.793	1.54266e-07	-3.56291e-08	1.18636e-07	1.79136e-06	3.59043e-07	2.15041e-06	1.85699e-06	3.01679e-07	2.15867e-06	3.00205e-07	-4.57880e-08	2.54417e-07	2.01043e-06	-2.10316e-07	1.80011e-06	9.69642e-08	-3.36549e-08	6.33093e-08	3.12898e-08	-1.38984e-08	1.73914e-08	1.34186e-06	-2.21659e-07	1.12020e-06
17.818	1.54156e-07	-3.56037e-08	1.18552e-07	1.79058e-06	3.58256e-07	2.14884e-06	1.85646e-06	3.01347e-07	2.15781e-06	2.99757e-07	-4.57197e-08	2.54037e-07	2.00797e-06	-2.10060e-07	1.79791e-06	9.72283e-08	-3.37466e-08	6.34817e-08	3.13529e-08	-1.39265e-08	1.74265e-08	1.34117e-06	-2.21546e-07	1.11963e-06
17.842	1.54044e-07	-3.55780e-08	1.18466e-07	1.78980e-06	3.57467e-07	2.14727e-06	1.85592e-06	3.01014e-07	2.15694e-06	2.99303e-07	-4.56505e-08	2.53653e-07	2.00550e-06	-2.09801e-07	1.79570e-06	9.74887e-08	-3.38370e-08	6.36517e-08	3.14146e-08	-1.39538e-08	1.74607e-08	1.34047e-06	-2.21430e-07	1.11904e-06
17.867	1.53932e-07	-3.55520e-08	1.18380e-07	1.78901e-06	3.56676e-07	2.14569e-06	1.85538e-06	3.00679e-07	2.15606e-06	2.98844e-07	-4.55805e-08	2.53264e-07	2.00302e-06	-2.09542e-07	1.79348e-06	9.77454e-08	-3.39261e-08	6.38194e-08	3.14747e-08	-1.39806e-08	1.74942e-08	1.33976e-06	-2.21312e-07	1.11845e-06
17.891	1.53817e-07	-3.55256e-08	1.18292e-07	1.78821e-06	3.55883e-07	2.14410e-06	1.85483e-06	3.00343e-07	2.15517e-06	2.98379e-07	-4.55095e-08	2.52869e-07	2.00053e-06	-2.09281e-07	1.79125e-06	9.79985e-08	-3.40139e-08	6.39846e-08	3.15335e-08	-1.40066e-08	1.75268e-08	1.33903e-06	-2.21192e-07	1.11784e-06
17.916	1.53702e-07	-3.54989e-08	1.18203e-07	1.78741e-06	3.55089e-07	2.14250e-06	1.85428e-06	3.00005e-07	2.15428e-06	2.97908e-07	-4.54377e-08	2.52470e-07	1.99803e-06	-2.09019e-07	1.78901e-06	9.82480e-08	-3.41005e-08	6.41475e-08	3.15907e-08	-1.40321e-08	1.75586e-08	1.33829e-06	-2.21070e-07	1.11723e-06
17.940	1.53585e-07	-3.54719e-08	1.18113e-07	1.78661e-06	3.54292e-07	2.14090e-06	1.85372e-06	2.99666e-07	2.15339e-06	2.97432e-07	-4.53650e-08	2.52067e-07	1.99551e-06	-2.08756e-07	1.78676e-06	9.84938e-08	-3.41858e-08	6.43080e-08	3.16465e-08	-1.40568e-08	1.75896e-08	1.33754e-06	-2.20946e-07	1.11660e-06
17.965	1.53466e-07	-3.54446e-08	1.18022e-07	1.78580e-06	3.53493e-07	2.13929e-06	1.85316e-06	2.99326e-07	2.15249e-06	2.96949e-07	-4.52915e-08	2.51658e-07	1.99299e-06	-2.08492e-07	1.78449e-06	9.87360e-08	-3.42699e-08	6.44661e-08	3.17008e-08	-1.40810e-08	1.76198e-08	1.33678e-06	-2.20820e-07	1.11596e-06
17.990	1.53347e-07	-3.54169e-08	1.17930e-07	1.78498e-06	3.52692e-07	2.13768e-06	1.85259e-06	2.98984e-07	2.15158e-06	2.96462e-07	-4.52171e-08	2.51244e-07	1.99045e-06	-2.08227e-07	1.78222e-06	9.89745e-08	-3.43527e-08	6.46218e-08	3.17536e-08	-1.41044e-08	1.76492e-08	1.33601e-06	-2.20692e-07	1.11532e-06
18.014	1.53225e-07	-3.53889e-08	1.17837e-07	1.78416e-06	3.51890e-07	2.13605e-06	1.85202e-06	2.98640e-07	2.15066e-06	2.95968e-07	-4.51418e-08	2.50826e-07	1.98790e-06	-2.07960e-07	1.77994e-06	9.92093e-08	-3.44342e-08	6.47752e-08	3.18049e-08	-1.41272e-08	1.76777e-08	1.33522e-06	-2.20562e-07	1.11466e-06
18.039	1.53103e-07	-3.53606e-08	1.17742e-07	1.78334e-06	3.51086e-07	2.13442e-06	1.85145e-06	2.98295e-07	2.14974e-06	2.95469e-07	-4.50657e-08	2.50403e-07	1.98534e-06	-2.07692e-07	1.77765e-06	9.94406e-08	-3.45145e-08	6.49261e-08	3.18548e-08	-1.41494e-08	1.77054e-08	1.33442e-06	-2.20430e-07	1.11399e-06
18.063	1.52979e-07	-3.53320e-08	1.17647e-07	1.78251e-06	3.50279e-07	2.13279e-06	1.85086e-06	2.97949e-07	2.14881e-06	2.94965e-07	-4.49888e-08	2.49976e-07	1.98277e-06	-2.07423e-07	1.77535e-06	9.96682e-08	-3.45935e-08	6.50748e-08	3.19032e-08	-1.41709e-08	1.77323e-08	1.33361e-06	-2.20296e-07	1.11331e-06
18.088	1.52854e-07	-3.53030e-08	1.17551e-07	1.78167e-06	3.49471e-07	2.13114e-06	1.85028e-06	2.97601e-07	2.14788e-06	2.94455e-07	-4.49110e-08	2.49544e-07	1.98019e-06	-2.07153e-07	1.77304e-06	9.98922e-08	-3.46712e-08	6.52210e-08	3.19502e-08	-1.41917e-08	1.77584e-08	1.33279e-06	-2.20160e-07	1.11263e-06
18.113	1.52727e-07	-3.52738e-08	1.17453e-07	1.78083e-06	3.48662e-07	2.12949e-06	1.84969e-06	2.97252e-07	2.14694e-06	2.93939e-07	-4.48323e-08	2.49107e-07	1.97760e-06	-2.06882e-07	1.77072e-06	1.00113e-07	-3.47477e-08	6.53649e-08	3.19956e-08	-1.42119e-08	1.77837e-08	1.33195e-06	-2.20022e-07	1.11193e-06
18.137	1.52599e-07	-3.52442e-08	1.17355e-07	1.77999e-06	3.47850e-07	2.12784e-06	1.84909e-06	2.96902e-07	2.14599e-06	2.93418e-07	-4.47529e-08	2.48665e-07	1.97500e-06	-2.06610e-07	1.76839e-06	1.00329e-07	-3.48229e-08	6.55064e-08	3.20396e-08	-1.42315e-08	1.78081e-08	1.33111e-06	-2.19883e-07	1.11122e-06
18.162	1.52469e-07	-3.52143e-08	1.17255e-07	1.77914e-06	3.47037e-07	2.12617e-06	1.84849e-06	2.96550e-07	2.14504e-06	2.92892e-07	-4.46726e-08	2.48219e-07	1.97238e-06	-2.06337e-07	1.76605e-06	1.00542e-07	-3.48969e-08	6.56455e-08	3.20821e-08	-1.42504e-08	1.78318e-08	1.33025e-06	-2.19741e-07	1.11051e-06
18.186	1.52339e-07	-3.51841e-08	1.17155e-07	1.77828e-06	3.46222e-07	2.12450e-06	1.84789e-06	2.96197e-07	2.14408e-06	2.92360e-07	-4.45915e-08	2.47768e-07	1.96976e-06	-2.06062e-07	1.76370e-06	1.00752e-07	-3.49696e-08	6.57823e-08	3.21232e-08	-1.42686e-08	1.78546e-08	1.32938e-06	-2.19597e-07	1.10978e-06
18.211	1.52207e-07	-3.51536e-08	1.17053e-07	1.77742e-06	3.45405e-07	2.12283e-06	1.84728e-06	2.95842e-07	2.14312e-06	2.91823e-07	-4.45096e-08	2.47313e-07	1.96713e-06	-2.05787e-07	1.76134e-06	1.00958e-07	-3.50411e-08	6.59168e-08	3.21628e-08	-1.42862e-08	1.78766e-08	1.32850e-06	-2.19452e-07	1.10905e-06
18.235	1.52073e-07	-3.51227e-08	1.16950e-07	1.77656e-06	3.44586e-07	2.12115e-06	1.84666e-06	2.95486e-07	2.14215e-06	2.91280e-07	-4.44268e-08	2.46854e-07	1.96449e-06	-2.05511e-07	1.75898e-06	1.01160e-07	-3.51113e-08	6.60489e-08	3.22009e-08	-1.43031e-08	1.78978e-08	1.32761e-06	-2.19304e-07	1.10830e-06
18.260	1.51938e-07	-3.50916e-08	1.16847e-07	1.77569e-06	3.43766e-07	2.11946e-06	1.84604e-06	2.95129e-07	2.14117e-06	2.90733e-07	-4.43433e-08	2.46389e-07	1.96183e-06	-2.05233e-07	1.75660e-06	1.01359e-07	-3.51803e-08	6.61786e-08	3.22375e-08	-1.43194e-08	1.79181e-08	1.32670e-06	-2.19155e-07	1.10755e-06
18.285	1.51802e-07	-3.50602e-08	1.16742e-07	1.77482e-06	3.42945e-07	2.11776e-06	1.84542e-06	2.94770e-07	2.14019e-06	2.90180e-07	-4.42590e-08	2.45921e-07	1.95917e-06	-2.04955e-07	1.75422e-06	1.01554e-07	-3.52480e-08	6.63060e-08	3.22727e-08	-1.43350e-08	1.79377e-08	1.32579e-06	-2.19004e-07	1.10678e-06
18.309	1.51665e-07	-3.50284e-08	1.16636e-07	1.77394e-06	3.42121e-07	2.11606e-06	1.84479e-06	2.94410e-07	2.13920e-06	2.89622e-07	-4.41738e-08	2.45448e-07	1.95650e-06	-2.04675e-07	1.75182e-06	1.01746e-07	-3.53145e-08	6.64311e-08	3.23064e-08	-1.43500e-08	1.79564e-08	1.32486e-06	-2.18850e-07	1.10601e-06
18.334	1.51526e-07	-3.49963e-08	1.16529e-07	1.77306e-06	3.41296e-07	2.11435e-06	1.84416e-06	2.94049e-07	2.13821e-06	2.89058e-07	-4.40879e-08	2.44970e-07	1.95382e-06	-2.04394e-07	1.74942e-06	1.01933e-07	-3.53797e-08	6.65538e-08	3.23386e-08	-1.43643e-08	1.79743e-08	1.32392e-06	-2.18695e-07	1.10522e-06
18.358	1.51386e-07	-3.49640e-08	1.16422e-07	1.77217e-06	3.40470e-07	2.11264e-06	1.84352e-06	2.93686e-07	2.13721e-06	2.88490e-07	-4.40012e-08	2.44489e-07	1.95113e-06	-2.04113e-07	1.74701e-06	1.02118e-07	-3.54437e-08	6.66742e-08	3.23694e-08	-1.43779e-08	1.79914e-08	1.32297e-06	-2.18538e-07	1.10443e-06
18.383	1.51244e-07	-3.49313e-08	1.16313e-07	1.77128e-06	3.39641e-07	2.11092e-06	1.84288e-06	2.93322e-07	2.13620e-06	2.87916e-07	-4.39137e-08	2.44002e-07	1.94843e-06	-2.03830e-07	1.74460e-06	1.02299e-07	-3.55064e-08	6.67922e-08	3.23987e-08	-1.43910e-08	1.80077e-08	1.32201e-06	-2.18380e-07	1.10363e-06
18.407	1.51101e-07	-3.48983e-08	1.16203e-07	1.77038e-06	3.38812e-07	2.10919e-06	1.84224e-06	2.92957e-07	2.13519e-06	2.87337e-07	-4.38254e-08	2.43512e-07	1.94572e-06	-2.03547e-07	1.74217e-06	1.02476e-07	-3.55680e-08	6.69079e-08	3.24265e-08	-1.44033e-08	1.80232e-08	1.32104e-06	-2.18219e-07	1.10282e-06
18.432	1.50957e-07	-3.48651e-08	1.16092e-07	1.76948e-06	3.37980e-07	2.10746e-06	1.84159e-06	2.92590e-07	2.13418e-06	2.86754e-07	-4.37364e-08	2.43017e-07	1.94300e-06	-2.03262e-07	1.73973e-06	1.02650e-07	-3.56282e-08	6.70213e-08	3.24529e-08	-1.44150e-08	1.80379e-08	1.32005e-06	-2.18057e-07	1.10200e-06
18.457	1.50812e-07	-3.48315e-08	1.15980e-07	1.76858e-06	3.37148e-07	2.10572e-06	1.84093e-06	2.92222e-07	2.13315e-06	2.86165e-07	-4.36466e-08	2.42518e-07	1.94027e-06	-2.02977e-07	1.73729e-06	1.02820e-07	-3.56873e-08	6.71324e-08	3.24778e-08	-1.44261e-08	1.80517e-08	1.31906e-06	-2.17892e-07	1.10117e-06
18.481	1.50665e-07	-3.47976e-08	1.15868e-07	1.76767e-06	3.36313e-07	2.10398e-06	1.84027e-06	2.91853e-07	2.13212e-06	2.85571e-07	-4.35561e-08	2.42015e-07	1.93753e-06	-2.02691e-07	1.73484e-06	1.02986e-07	-3.57451e-08	6.72412e-08	3.25013e-08	-1.44365e-08	1.80648e-08	1.31805e-06	-2.17726e-07	1.10033e-06
18.506	1.50517e-07	-3.47634e-08	1.15754e-07	1.76675e-06	3.35478e-07	2.10223e-06	1.83961e-06	2.91482e-07	2.13109e-06	2.84973e-07	-4.34648e-08	2.41508e-07	1.93479e-06	-2.02404e-07	1.73238e-06	1.03149e-07	-3.58017e-08	6.73476e-08	3.25233e-08	-1.44463e-08	1.80770e-08	1.31704e-06	-2.17559e-07	1.09948e-06
18.530	1.50368e-07	-3.47290e-08	1.15639e-07	1.76583e-06	3.34641e-07	2.10048e-06	1.83894e-06	2.91111e-07	2.13005e-06	2.84369e-07	-4.33727e-08	2.40996e-07	1.93203e-06	-2.02115e-07	1.72992e-06	1.03309e-07	-3.58571e-08	6.74518e-08	3.25438e-08	-1.44554e-08	1.80884e-08	1.31601e-06	-2.17389e-07	1.09862e-06
18.555	1.50218e-07	-3.46942e-08	1.15523e-07	1.76491e-06	3.33802e-07	2.09871e-06	1.83827e-06	2.90738e-07	2.12900e-06	2.83761e-07	-4.32799e-08	2.40481e-07	1.92927e-06	-2.01826e-07	1.72744e-06	1.03465e-07	-3.59112e-08	6.75536e-08	3.25629e-08	-1.44639e-08	1.80990e-08	1.31497e-06	-2.17217e-07	1.09776e-06
18.579	1.50066e-07	-3.46592e-08	1.15407e-07	1.76399e-06	3.32962e-07	2.09695e-06	1.83759e-06	2.90363e-07	2.12795e-06	2.83148e-07	-4.31864e-08	2.39961e-07	1.92650e-06	-2.01536e-07	1.72496e-06	1.03617e-07	-3.59641e-08	6.76532e-08	3.25806e-08	-1.44718e-08	1.81088e-08	1.31392e-06	-2.17044e-07	1.09688e-06
18.604	1.49913e-07	-3.46238e-08	1.15289e-07	1.76305e-06	3.32121e-07	2.09518e-06	1.83691e-06	2.89988e-07	2.12690e-06	2.82530e-07	-4.30921e-08	2.39437e-07	1.92372e-06	-2.01246e-07	1.72247e-06	1.03766e-07	-3.60158e-08	6.77504e-08	3.25968e-08	-1.44790e-08	1.81178e-08	1.31287e-06	-2.16869e-07	1.09600e-06
18.629	1.49759e-07	-3.45882e-08	1.15170e-07	1.76212e-06	3.31278e-07	2.09340e-06	1.83622e-06	2.89611e-07	2.12583e-06	2.81907e-07	-4.29971e-08	2.38910e-07	1.92093e-06	-2.00954e-07	1.71998e-06	1.03912e-07	-3.60663e-08	6.78454e-08	3.26115e-08	-1.44855e-08	1.81260e-08	1.31180e-06	-2.16692e-07	1.09510e-06
18.653	1.49603e-07	-3.45523e-08	1.15051e-07	1.76118e-06	3.30434e-07	2.09161e-06	1.83553e-06	2.89233e-07	2.12477e-06	2.81279e-07	-4.29014e-08	2.38378e-07	1.91813e-06	-2.00662e-07	1.71747e-06	1.04054e-07	-3.61156e-08	6.79381e-08	3.26248e-08	-1.44914e-08	1.81334e-08	1.31071e-06	-2.16514e-07	1.09420e-06
18.678	1.49446e-07	-3.45161e-08	1.14930e-07	1.76024e-06	3.29589e-07	2.08983e-06	1.83484e-06	2.88853e-07	2.12369e-06	2.80647e-07	-4.28050e-08	2.37842e-07	1.91533e-06	-2.00368e-07	1.71496e-06	1.04192e-07	-3.61636e-08	6.80285e-08	3.26367e-08	-1.44967e-08	1.81400e-08	1.30962e-06	-2.16334e-07	1.09329e-06
18.702	1.49288e-07	-3.44796e-08	1.14809e-07	1.75929e-06	3.28743e-07	2.08803e-06	1.83414e-06	2.88473e-07	2.12261e-06	2.80010e-07	-4.27079e-08	2.37302e-07	1.91252e-06	-2.00074e-07	1.71245e-06	1.04327e-07	-3.62105e-08	6.81166e-08	3.26471e-08	-1.45013e-08	1.81458e-08	1.30852e-06	-2.16152e-07	1.09237e-06
18.727	1.49129e-07	-3.44429e-08	1.14686e-07	1.75834e-06	3.27895e-07	2.08623e-06	1.83344e-06	2.88091e-07	2.12153e-06	2.79369e-07	-4.26101e-08	2.36759e-07	1.90970e-06	-1.99779e-07	1.70992e-06	1.04459e-07	-3.62561e-08	6.82024e-08	3.26561e-08	-1.45053e-08	1.81508e-08	1.30741e-06	-2.15968e-07	1.09144e-06
18.751	1.48969e-07	-3.44058e-08	1.14563e-07	1.75738e-06	3.27046e-07	2.08443e-06	1.83273e-06	2.87708e-07	2.12044e-06	2.78723e-07	-4.25116e-08	2.36212e-07	1.90687e-06	-1.99484e-07	1.70739e-06	1.04587e-07	-3.63006e-08	6.82860e-08	3.26637e-08	-1.45087e-08	1.81550e-08	1.30629e-06	-2.15783e-07	1.09051e-06
18.776	1.48807e-07	-3.43685e-08	1.14439e-07	1.75642e-06	3.26196e-07	2.08262e-06	1.83202e-06	2.87324e-07	2.11934e-06	2.78073e-07	-4.24123e-08	2.35660e-07	1.90404e-06	-1.99187e-07	1.70485e-06	1.04711e-07	-3.63438e-08	6.83674e-08	3.26698e-08	-1.45114e-08	1.81584e-08	1.30516e-06	-2.15596e-07	1.08956e-06
18.801	1.48645e-07	-3.43309e-08	1.14314e-07	1.75546e-06	3.25344e-07	2.08080e-06	1.83131e-06	2.86938e-07	2.11824e-06	2.77418e-07	-4.23125e-08	2.35105e-07	1.90120e-06	-1.98890e-07	1.70231e-06	1.04832e-07	-3.63858e-08	6.84465e-08	3.26745e-08	-1.45135e-08	1.81610e-08	1.30401e-06	-2.15407e-07	1.08861e-06
18.825	1.48481e-07	-3.42930e-08	1.14188e-07	1.75449e-06	3.24491e-07	2.07898e-06	1.83059e-06	2.86552e-07	2.11714e-06	2.76758e-07	-4.22119e-08	2.34546e-07	1.89835e-06	-1.98592e-07	1.69976e-06	1.04950e-07	-3.64267e-08	6.85233e-08	3.26778e-08	-1.45149e-08	1.81629e-08	1.30286e-06	-2.15217e-07	1.08764e-06
18.850	1.48315e-07	-3.42549e-08	1.14061e-07	1.75352e-06	3.23638e-07	2.07716e-06	1.82986e-06	2.86164e-07	2.11603e-06	2.76095e-07	-4.21107e-08	2.33984e-07	1.89549e-06	-1.98293e-07	1.69720e-06	1.05064e-07	-3.64664e-08	6.85979e-08	3.26797e-08	-1.45158e-08	1.81639e-08	1.30170e-06	-2.15025e-07	1.08667e-06
18.874	1.48149e-07	-3.42165e-08	1.13933e-07	1.75254e-06	3.22783e-07	2.07533e-06	1.82914e-06	2.85775e-07	2.11491e-06	2.75426e-07	-4.20087e-08	2.33418e-07	1.89263e-06	-1.97993e-07	1.69464e-06	1.05175e-07	-3.65048e-08	6.86703e-08	3.26801e-08	-1.45160e-08	1.81641e-08	1.30053e-06	-2.14831e-07	1.08569e-06
18.899	1.47982e-07	-3.41778e-08	1.13804e-07	1.75157e-06	3.21927e-07	2.07349e-06	1.82840e-06	2.85385e-07	2.11379e-06	2.74754e-07	-4.19062e-08	2.32848e-07	1.88976e-06	-1.97693e-07	1.69207e-06	1.05283e-07	-3.65421e-08	6.87404e-08	3.26791e-08	-1.45155e-08	1.81636e-08	1.29934e-06	-2.14636e-07	1.08471e-06
18.924	1.47813e-07	-3.41388e-08	1.13674e-07	1.75058e-06	3.21069e-07	2.07165e-06	1.82767e-06	2.84993e-07	2.11266e-06	2.74077e-07	-4.18030e-08	2.32274e-07	1.88688e-06	-1.97392e-07	1.68949e-06	1.05387e-07	-3.65782e-08	6.88083e-08	3.26767e-08	-1.45145e-08	1.81623e-08	1.29815e-06	-2.14439e-07	1.08371e-06
18.948	1.47643e-07	-3.40996e-08	1.13544e-07	1.74960e-06	3.20211e-07	2.06981e-06	1.82693e-06	2.84601e-07	2.11153e-06	2.73396e-07	-4.16991e-08	2.31697e-07	1.88400e-06	-1.97091e-07	1.68691e-06	1.05487e-07	-3.66131e-08	6.88740e-08	3.26729e-08	-1.45128e-08	1.81602e-08	1.29695e-06	-2.14240e-07	1.08271e-06
18.973	1.47472e-07	-3.40601e-08	1.13412e-07	1.74860e-06	3.19352e-07	2.06796e-06	1.82619e-06	2.84207e-07	2.11039e-06	2.72711e-07	-4.15946e-08	2.31117e-07	1.88111e-06	-1.96788e-07	1.68432e-06	1.05584e-07	-3.66469e-08	6.89375e-08	3.26677e-08	-1.45105e-08	1.81573e-08	1.29574e-06	-2.14040e-07	1.08170e-06
18.997	1.47300e-07	-3.40204e-08	1.13280e-07	1.74761e-06	3.18492e-07	2.06610e-06	1.82544e-06	2.83812e-07	2.10925e-06	2.72022e-07	-4.14895e-08	2.30532e-07	1.87821e-06	-1.96485e-07	1.68173e-06	1.05678e-07	-3.66795e-08	6.89988e-08	3.26612e-08	-1.45075e-08	1.81536e-08	1.29451e-06	-2.13838e-07	1.08068e-06
19.022	1.47127e-07	-3.39804e-08	1.13147e-07	1.74661e-06	3.17630e-07	2.06424e-06	1.82469e-06	2.83416e-07	2.10810e-06	2.71329e-07	-4.13837e-08	2.29945e-07	1.87531e-06	-1.96182e-07	1.67913e-06	1.05769e-07	-3.67109e-08	6.90579e-08	3.26532e-08	-1.45040e-08	1.81492e-08	1.29328e-06	-2.13635e-07	1.07965e-06
19.046	1.46953e-07	-3.39402e-08	1.13013e-07	1.74561e-06	3.16768e-07	2.06238e-06	1.82393e-06	2.83019e-07	2.10695e-06	2.70631e-07	-4.12773e-08	2.29354e-07	1.87240e-06	-1.95877e-07	1.67652e-06	1.05856e-07	-3.67411e-08	6.91147e-08	3.26438e-08	-1.44998e-08	1.81439e-08	1.29204e-06	-2.13430e-07	1.07861e-06
19.071	1.46777e-07	-3.38996e-08	1.12878e-07	1.74461e-06	3.15905e-07	2.06051e-06	1.82317e-06	2.82621e-07	2.10579e-06	2.69930e-07	-4.11703e-08	2.28759e-07	1.86949e-06	-1.95572e-07	1.67392e-06	1.05940e-07	-3.67702e-08	6.91695e-08	3.26330e-08	-1.44950e-08	1.81380e-08	1.29079e-06	-2.13223e-07	1.07757e-06
19.096	1.46601e-07	-3.38589e-08	1.12742e-07	1.74360e-06	3.15040e-07	2.05864e-06	1.82241e-06	2.82221e-07	2.10463e-06	2.69224e-07	-4.10627e-08	2.28161e-07	1.86657e-06	-1.95267e-07	1.67130e-06	1.06020e-07	-3.67981e-08	6.92220e-08	3.26208e-08	-1.44896e-08	1.81312e-08	1.28953e-06	-2.13015e-07	1.07652e-06
19.120	1.46423e-07	-3.38179e-08	1.12605e-07	1.74258e-06	3.14175e-07	2.05676e-06	1.82164e-06	2.81821e-07	2.10346e-06	2.68515e-07	-4.09545e-08	2.27560e-07	1.86364e-06	-1.94961e-07	1.66868e-06	1.06097e-07	-3.68249e-08	6.92723e-08	3.26073e-08	-1.44836e-08	1.81237e-08	1.28826e-06	-2.12806e-07	1.07546e-06
19.145	1.46245e-07	-3.37766e-08	1.12468e-07	1.74157e-06	3.13309e-07	2.05488e-06	1.82087e-06	2.81419e-07	2.10229e-06	2.67801e-07	-4.08457e-08	2.26956e-07	1.86071e-06	-1.94654e-07	1.66605e-06	1.06171e-07	-3.68505e-08	6.93205e-08	3.25924e-08	-1.44770e-08	1.81154e-08	1.28699e-06	-2.12594e-07	1.07439e-06
19.169	1.46065e-07	-3.37351e-08	1.12330e-07	1.74055e-06	3.12442e-07	2.05299e-06	1.82010e-06	2.81016e-07	2.10111e-06	2.67084e-07	-4.07363e-08	2.26348e-07	1.85777e-06	-1.94347e-07	1.66342e-06	1.06241e-07	-3.68749e-08	6.93665e-08	3.25761e-08	-1.44698e-08	1.81063e-08	1.28570e-06	-2.12382e-07	1.07332e-06
19.194	1.45884e-07	-3.36934e-08	1.12191e-07	1.73953e-06	3.11574e-07	2.05110e-06	1.81932e-06	2.80612e-07	2.09993e-06	2.66363e-07	-4.06264e-08	2.25737e-07	1.85483e-06	-1.94039e-07	1.66079e-06	1.06309e-07	-3.68983e-08	6.94104e-08	3.25585e-08	-1.44619e-08	1.80965e-08	1.28440e-06	-2.12168e-07	1.07224e-06
19.218	1.45702e-07	-3.36514e-08	1.12051e-07	1.73850e-06	3.10705e-07	2.04920e-06	1.81853e-06	2.80207e-07	2.09874e-06	2.65638e-07	-4.05158e-08	2.25123e-07	1.85188e-06	-1.93730e-07	1.65815e-06	1.06373e-07	-3.69204e-08	6.94521e-08	3.25395e-08	-1.44535e-08	1.80860e-08	1.28310e-06	-2.11952e-07	1.07115e-06
19.243	1.45520e-07	-3.36091e-08	1.11910e-07	1.73747e-06	3.09836e-07	2.04731e-06	1.81775e-06	2.79801e-07	2.09755e-06	2.64910e-07	-4.04047e-08	2.24505e-07	1.84893e-06	-1.93421e-07	1.65550e-06	1.06433e-07	-3.69415e-08	6.94917e-08	3.25191e-08	-1.44445e-08	1.80747e-08	1.28178e-06	-2.11735e-07	1.07005e-06
19.268	1.45336e-07	-3.35667e-08	1.11769e-07	1.73644e-06	3.08966e-07	2.04540e-06	1.81696e-06	2.79394e-07	2.09635e-06	2.64178e-07	-4.02931e-08	2.23885e-07	1.84597e-06	-1.93112e-07	1.65285e-06	1.06491e-07	-3.69614e-08	6.95292e-08	3.24974e-08	-1.44348e-08	1.80626e-08	1.28046e-06	-2.11516e-07	1.06894e-06
19.292	1.45151e-07	-3.35240e-08	1.11627e-07	1.73540e-06	3.08094e-07	2.04349e-06	1.81616e-06	2.78986e-07	2.09515e-06	2.63442e-07	-4.01808e-08	2.23261e-07	1.84300e-06	-1.92802e-07	1.65020e-06	1.06545e-07	-3.69802e-08	6.95645e-08	3.24744e-08	-1.44246e-08	1.80498e-08	1.27913e-06	-2.11296e-07	1.06783e-06
19.317	1.44965e-07	-3.34810e-08	1.11484e-07	1.73436e-06	3.07223e-07	2.04158e-06	1.81537e-06	2.78576e-07	2.09394e-06	2.62702e-07	-4.00681e-08	2.22634e-07	1.84003e-06	-1.92491e-07	1.64754e-06	1.06596e-07	-3.69979e-08	6.95977e-08	3.24500e-08	-1.44137e-08	1.80362e-08	1.27779e-06	-2.11075e-07	1.06671e-06
19.341	1.44778e-07	-3.34379e-08	1.11340e-07	1.73332e-06	3.06350e-07	2.03967e-06	1.81456e-06	2.78166e-07	2.09273e-06	2.61960e-07	-3.99547e-08	2.22005e-07	1.83706e-06	-1.92180e-07	1.64488e-06	1.06643e-07	-3.70144e-08	6.96288e-08	3.24242e-08	-1.44023e-08	1.80219e-08	1.27644e-06	-2.10852e-07	1.06558e-06
19.366	1.44590e-07	-3.33945e-08	1.11196e-07	1.73227e-06	3.05477e-07	2.03775e-06	1.81376e-06	2.77754e-07	2.09151e-06	2.61213e-07	-3.98409e-08	2.21372e-07	1.83408e-06	-1.91869e-07	1.64221e-06	1.06688e-07	-3.70298e-08	6.96579e-08	3.23972e-08	-1.43903e-08	1.80069e-08	1.27508e-06	-2.10627e-07	1.06445e-06
19.390	1.44401e-07	-3.33509e-08	1.11050e-07	1.73122e-06	3.04603e-07	2.03582e-06	1.81295e-06	2.77342e-07	2.09029e-06	2.60463e-07	-3.97265e-08	2.20737e-07	1.83110e-06	-1.91557e-07	1.63954e-06	1.06729e-07	-3.70441e-08	6.96848e-08	3.23688e-08	-1.43777e-08	1.79911e-08	1.27371e-06	-2.10402e-07	1.06331e-06
19.415	1.44211e-07	-3.33070e-08	1.10904e-07	1.73017e-06	3.03728e-07	2.03389e-06	1.81214e-06	2.76928e-07	2.08907e-06	2.59710e-07	-3.96116e-08	2.20098e-07	1.82811e-06	-1.91244e-07	1.63687e-06	1.06767e-07	-3.70573e-08	6.97096e-08	3.23391e-08	-1.43645e-08	1.79746e-08	1.27234e-06	-2.10174e-07	1.06216e-06
19.440	1.44021e-07	-3.32630e-08	1.10758e-07	1.72911e-06	3.02852e-07	2.03196e-06	1.81132e-06	2.76514e-07	2.08784e-06	2.58953e-07	-3.94962e-08	2.19457e-07	1.82512e-06	-1.90931e-07	1.63419e-06	1.06802e-07	-3.70694e-08	6.97324e-08	3.23080e-08	-1.43507e-08	1.79573e-08	1.27095e-06	-2.09946e-07	1.06101e-06
19.464	1.43829e-07	-3.32187e-08	1.10610e-07	1.72805e-06	3.01976e-07	2.03003e-06	1.81050e-06	2.76098e-07	2.08660e-06	2.58193e-07	-3.93803e-08	2.18813e-07	1.82213e-06	-1.90618e-07	1.63151e-06	1.06833e-07	-3.70804e-08	6.97530e-08	3.22757e-08	-1.43363e-08	1.79394e-08	1.26956e-06	-2.09716e-07	1.05984e-06
19.489	1.43636e-07	-3.31742e-08	1.10462e-07	1.72699e-06	3.01100e-07	2.02809e-06	1.80968e-06	2.75681e-07	2.08536e-06	2.57430e-07	-3.92639e-08	2.18166e-07	1.81913e-06	-1.90304e-07	1.62882e-06	1.06862e-07	-3.70903e-08	6.97717e-08	3.22421e-08	-1.43214e-08	1.79207e-08	1.26816e-06	-2.09485e-07	1.05868e-06
19.513	1.43443e-07	-3.31295e-08	1.10313e-07	1.72592e-06	3.00222e-07	2.02615e-06	1.80885e-06	2.75263e-07	2.08411e-06	2.56663e-07	-3.91470e-08	2.17516e-07	1.81613e-06	-1.89990e-07	1.62614e-06	1.06887e-07	-3.70991e-08	6.97882e-08	3.22071e-08	-1.43059e-08	1.79013e-08	1.26675e-06	-2.09252e-07	1.05750e-06
19.538	1.43248e-07	-3.30846e-08	1.10164e-07	1.72486e-06	2.99344e-07	2.02420e-06	1.80802e-06	2.74845e-07	2.08287e-06	2.55894e-07	-3.90296e-08	2.16864e-07	1.81312e-06	-1.89676e-07	1.62344e-06	1.06910e-07	-3.71068e-08	6.98028e-08	3.21709e-08	-1.42898e-08	1.78811e-08	1.26534e-06	-2.09018e-07	1.05632e-06
19.562	1.43053e-07	-3.30395e-08	1.10014e-07	1.72378e-06	2.98466e-07	2.02225e-06	1.80719e-06	2.74425e-07	2.08161e-06	2.55121e-07	-3.89117e-08	2.16209e-07	1.81011e-06	-1.89361e-07	1.62075e-06	1.06929e-07	-3.71135e-08	6.98152e-08	3.21334e-08	-1.42731e-08	1.78603e-08	1.26391e-06	-2.08783e-07	1.05513e-06
19.587	1.42857e-07	-3.29942e-08	1.09863e-07	1.72271e-06	2.97587e-07	2.02030e-06	1.80635e-06	2.74004e-07	2.08035e-06	2.54345e-07	-3.87933e-08	2.15552e-07	1.80709e-06	-1.89045e-07	1.61805e-06	1.06945e-07	-3.71190e-08	6.98257e-08	3.20946e-08	-1.42559e-08	1.78387e-08	1.26248e-06	-2.08546e-07	1.05393e-06
19.612	1.42660e-07	-3.29486e-08	1.09711e-07	1.72163e-06	2.96708e-07	2.01834e-06	1.80551e-06	2.73582e-07	2.07909e-06	2.53566e-07	-3.86745e-08	2.14892e-07	1.80408e-06	-1.88730e-07	1.61535e-06	1.06958e-07	-3.71235e-08	6.98341e-08	3.20546e-08	-1.42381e-08	1.78165e-08	1.26104e-06	-2.08308e-07	1.05273e-06
19.636	1.42462e-07	-3.29029e-08	1.09559e-07	1.72055e-06	2.95828e-07	2.01638e-06	1.80466e-06	2.73159e-07	2.07782e-06	2.52784e-07	-3.85553e-08	2.14229e-07	1.80106e-06	-1.88414e-07	1.61264e-06	1.06967e-07	-3.71269e-08	6.98406e-08	3.20133e-08	-1.42198e-08	1.77935e-08	1.25959e-06	-2.08069e-07	1.05152e-06
19.661	1.42263e-07	-3.28570e-08	1.09406e-07	1.71947e-06	2.94947e-07	2.01441e-06	1.80381e-06	2.72736e-07	2.07655e-06	2.51999e-07	-3.84356e-08	2.13564e-07	1.79803e-06	-1.88097e-07	1.60993e-06	1.06974e-07	-3.71293e-08	6.98450e-08	3.19707e-08	-1.42009e-08	1.77698e-08	1.25813e-06	-2.07828e-07	1.05030e-06
19.685	1.42063e-07	-3.28108e-08	1.09252e-07	1.71838e-06	2.94066e-07	2.01245e-06	1.80296e-06	2.72311e-07	2.07527e-06	2.51211e-07	-3.83154e-08	2.12896e-07	1.79501e-06	-1.87781e-07	1.60722e-06	1.06978e-07	-3.71306e-08	6.98474e-08	3.19269e-08	-1.41814e-08	1.77455e-08	1.25667e-06	-2.07586e-07	1.04908e-06
19.710	1.41863e-07	-3.27645e-08	1.09098e-07	1.71729e-06	2.93185e-07	2.01048e-06	1.80211e-06	2.71885e-07	2.07399e-06	2.50421e-07	-3.81948e-08	2.12226e-07	1.79198e-06	-1.87464e-07	1.60451e-06	1.06979e-07	-3.71308e-08	6.98478e-08	3.18818e-08	-1.41614e-08	1.77204e-08	1.25520e-06	-2.07343e-07	1.04785e-06
19.735	1.41661e-07	-3.27180e-08	1.08943e-07	1.71620e-06	2.92303e-07	2.00850e-06	1.80125e-06	2.71458e-07	2.07271e-06	2.49627e-07	-3.80738e-08	2.11554e-07	1.78894e-06	-1.87146e-07	1.60180e-06	1.06976e-07	-3.71300e-08	6.98463e-08	3.18355e-08	-1.41408e-08	1.76947e-08	1.25372e-06	-2.07099e-07	1.04662e-06
19.759	1.41459e-07	-3.26713e-08	1.08788e-07	1.71511e-06	2.91421e-07	2.00653e-06	1.80039e-06	2.71030e-07	2.07142e-06	2.48831e-07	-3.79524e-08	2.10879e-07	1.78591e-06	-1.86829e-07	1.59908e-06	1.06971e-07	-3.71281e-08	6.98428e-08	3.17879e-08	-1.41197e-08	1.76682e-08	1.25223e-06	-2.06853e-07	1.04538e-06
19.784	1.41256e-07	-3.26245e-08	1.08632e-07	1.71401e-06	2.90538e-07	2.00455e-06	1.79952e-06	2.70601e-07	2.07012e-06	2.48032e-07	-3.78305e-08	2.10202e-07	1.78287e-06	-1.86511e-07	1.59636e-06	1.06963e-07	-3.71252e-08	6.98373e-08	3.17391e-08	-1.40980e-08	1.76411e-08	1.25074e-06	-2.06607e-07	1.04413e-06
19.808	1.41052e-07	-3.25774e-08	1.08475e-07	1.71291e-06	2.89655e-07	2.00256e-06	1.79865e-06	2.70172e-07	2.06882e-06	2.47231e-07	-3.77082e-08	2.09522e-07	1.77983e-06	-1.86193e-07	1.59364e-06	1.06951e-07	-3.71213e-08	6.98299e-08	3.16891e-08	-1.40758e-08	1.76133e-08	1.24924e-06	-2.06359e-07	1.04288e-06
19.833	1.40848e-07	-3.25302e-08	1.08318e-07	1.71181e-06	2.88772e-07	2.00058e-06	1.79778e-06	2.69741e-07	2.06752e-06	2.46426e-07	-3.75856e-08	2.08841e-07	1.77679e-06	-1.85875e-07	1.59091e-06	1.06937e-07	-3.71163e-08	6.98205e-08	3.16379e-08	-1.40531e-08	1.75849e-08	1.24773e-06	-2.06110e-07	1.04162e-06
19.857	1.40643e-07	-3.24828e-08	1.08160e-07	1.71070e-06	2.87888e-07	1.99859e-06	1.79691e-06	2.69309e-07	2.06621e-06	2.45620e-07	-3.74625e-08	2.08157e-07	1.77374e-06	-1.85556e-07	1.58819e-06	1.06919e-07	-3.71103e-08	6.98092e-08	3.15855e-08	-1.40298e-08	1.75558e-08	1.24621e-06	-2.05859e-07	1.04035e-06
19.882	1.40437e-07	-3.24352e-08	1.08001e-07	1.70959e-06	2.87004e-07	1.99660e-06	1.79603e-06	2.68877e-07	2.06490e-06	2.44810e-07	-3.73391e-08	2.07471e-07	1.77069e-06	-1.85237e-07	1.58546e-06	1.06899e-07	-3.71032e-08	6.97960e-08	3.15319e-08	-1.40060e-08	1.75260e-08	1.24469e-06	-2.05608e-07	1.03908e-06
19.907	1.40230e-07	-3.23874e-08	1.07842e-07	1.70848e-06	2.86120e-07	1.99460e-06	1.79514e-06	2.68443e-07	2.06359e-06	2.43999e-07	-3.72153e-08	2.06783e-07	1.76765e-06	-1.84918e-07	1.58273e-06	1.06876e-07	-3.70952e-08	6.97809e-08	3.14771e-08	-1.39816e-08	1.74955e-08	1.24316e-06	-2.05355e-07	1.03781e-06
19.931	1.40022e-07	-3.23395e-08	1.07683e-07	1.70737e-06	2.85235e-07	1.99260e-06	1.79426e-06	2.68009e-07	2.06227e-06	2.43185e-07	-3.70911e-08	2.06093e-07	1.76459e-06	-1.84599e-07	1.57999e-06	1.06850e-07	-3.70861e-08	6.97638e-08	3.14211e-08	-1.39568e-08	1.74644e-08	1.24162e-06	-2.05101e-07	1.03652e-06
19.956	1.39814e-07	-3.22915e-08	1.07523e-07	1.70625e-06	2.84351e-07	1.99060e-06	1.79337e-06	2.67573e-07	2.06094e-06	2.42368e-07	-3.69666e-08	2.05401e-07	1.76154e-06	-1.84280e-07	1.57726e-06	1.06821e-07	-3.70761e-08	6.97449e-08	3.13640e-08	-1.39314e-08	1.74326e-08	1.24008e-06	-2.04846e-07	1.03523e-06
19.980	1.39605e-07	-3.22432e-08	1.07362e-07	1.70513e-06	2.83466e-07	1.98860e-06	1.79248e-06	2.67137e-07	2.05962e-06	2.41549e-07	-3.68417e-08	2.04707e-07	1.75849e-06	-1.83960e-07	1.57453e-06	1.06789e-07	-3.70650e-08	6.97240e-08	3.13057e-08	-1.39055e-08	1.74002e-08	1.23853e-06	-2.04590e-07	1.03394e-06
20.005	1.39396e-07	-3.21948e-08	1.07201e-07	1.70401e-06	2.82581e-07	1.98659e-06	1.79158e-06	2.66700e-07	2.05828e-06	2.40728e-07	-3.67165e-08	2.04012e-07	1.75543e-06	-1.83641e-07	1.57179e-06	1.06754e-07	-3.70529e-08	6.97013e-08	3.12462e-08	-1.38790e-08	1.73671e-08	1.23697e-06	-2.04333e-07	1.03264e-06
20.029	1.39186e-07	-3.21463e-08	1.07039e-07	1.70289e-06	2.81695e-07	1.98458e-06	1.79068e-06	2.66262e-07	2.05695e-06	2.39905e-07	-3.65909e-08	2.03314e-07	1.75237e-06	-1.83321e-07	1.56905e-06	1.06717e-07	-3.70399e-08	6.96768e-08	3.11855e-08	-1.38521e-08	1.73334e-08	1.23541e-06	-2.04075e-07	1.03134e-06
20.054	1.38975e-07	-3.20975e-08	1.06877e-07	1.70176e-06	2.80810e-07	1.98257e-06	1.78978e-06	2.65822e-07	2.05561e-06	2.39079e-07	-3.64650e-08	2.02614e-07	1.74932e-06	-1.83001e-07	1.56631e-06	1.06676e-07	-3.70258e-08	6.96503e-08	3.11237e-08	-1.38247e-08	1.72991e-08	1.23384e-06	-2.03815e-07	1.03002e-06
20.079	1.38763e-07	-3.20487e-08	1.06714e-07	1.70063e-06	2.79924e-07	1.98056e-06	1.78888e-06	2.65382e-07	2.05426e-06	2.38252e-07	-3.63387e-08	2.01913e-07	1.74626e-06	-1.82681e-07	1.56357e-06	1.06633e-07	-3.70108e-08	6.96221e-08	3.10608e-08	-1.37967e-08	1.72641e-08	1.23226e-06	-2.03555e-07	1.02871e-06
20.103	1.38551e-07	-3.19997e-08	1.06551e-07	1.69950e-06	2.79038e-07	1.97854e-06	1.78797e-06	2.64942e-07	2.05291e-06	2.37422e-07	-3.62122e-08	2.01210e-07	1.74320e-06	-1.82361e-07	1.56083e-06	1.06587e-07	-3.69948e-08	6.95919e-08	3.09968e-08	-1.37683e-08	1.72285e-08	1.23068e-06	-2.03293e-07	1.02739e-06
20.128	1.38338e-07	-3.19505e-08	1.06388e-07	1.69837e-06	2.78152e-07	1.97652e-06	1.78706e-06	2.64500e-07	2.05156e-06	2.36590e-07	-3.60853e-08	2.00505e-07	1.74013e-06	-1.82040e-07	1.55809e-06	1.06538e-07	-3.69778e-08	6.95600e-08	3.09316e-08	-1.37393e-08	1.71923e-08	1.22909e-06	-2.03031e-07	1.02606e-06
20.152	1.38125e-07	-3.19012e-08	1.06223e-07	1.69723e-06	2.77266e-07	1.97450e-06	1.78614e-06	2.64057e-07	2.05020e-06	2.35757e-07	-3.59582e-08	1.99798e-07	1.73707e-06	-1.81720e-07	1.55535e-06	1.06486e-07	-3.69598e-08	6.95262e-08	3.08653e-08	-1.37099e-08	1.71555e-08	1.22750e-06	-2.02767e-07	1.02473e-06
20.177	1.37911e-07	-3.18518e-08	1.06059e-07	1.69610e-06	2.76380e-07	1.97248e-06	1.78523e-06	2.63613e-07	2.04884e-06	2.34921e-07	-3.58307e-08	1.99090e-07	1.73401e-06	-1.81400e-07	1.55261e-06	1.06432e-07	-3.69409e-08	6.94906e-08	3.07979e-08	-1.36799e-08	1.71180e-08	1.22589e-06	-2.02503e-07	1.02339e-06
20.201	1.37696e-07	-3.18023e-08	1.05894e-07	1.69496e-06	2.75494e-07	1.97045e-06	1.78431e-06	2.63169e-07	2.04748e-06	2.34083e-07	-3.57030e-08	1.98380e-07	1.73094e-06	-1.81079e-07	1.54987e-06	1.06374e-07	-3.69211e-08	6.94533e-08	3.07295e-08	-1.36495e-08	1.70799e-08	1.22429e-06	-2.02237e-07	1.02205e-06
20.226	1.37481e-07	-3.17526e-08	1.05728e-07	1.69381e-06	2.74608e-07	1.96842e-06	1.78338e-06	2.62724e-07	2.04611e-06	2.33244e-07	-3.55750e-08	1.97669e-07	1.72788e-06	-1.80758e-07	1.54712e-06	1.06314e-07	-3.69002e-08	6.94141e-08	3.06599e-08	-1.36186e-08	1.70413e-08	1.22267e-06	-2.01971e-07	1.02070e-06
20.251	1.37265e-07	-3.17027e-08	1.05563e-07	1.69267e-06	2.73722e-07	1.96639e-06	1.78246e-06	2.62277e-07	2.04473e-06	2.32403e-07	-3.54467e-08	1.96956e-07	1.72482e-06	-1.80438e-07	1.54438e-06	1.06252e-07	-3.68785e-08	6.93732e-08	3.05892e-08	-1.35872e-08	1.70020e-08	1.22105e-06	-2.01703e-07	1.01935e-06
20.275	1.37049e-07	-3.16528e-08	1.05396e-07	1.69152e-06	2.72835e-07	1.96436e-06	1.78153e-06	2.61830e-07	2.04336e-06	2.31560e-07	-3.53182e-08	1.96242e-07	1.72175e-06	-1.80117e-07	1.54163e-06	1.06186e-07	-3.68558e-08	6.93304e-08	3.05175e-08	-1.35554e-08	1.69621e-08	1.21943e-06	-2.01435e-07	1.01799e-06
20.300	1.36832e-07	-3.16027e-08	1.05229e-07	1.69038e-06	2.71949e-07	1.96232e-06	1.78059e-06	2.61382e-07	2.04198e-06	2.30716e-07	-3.51894e-08	1.95526e-07	1.71869e-06	-1.79797e-07	1.53889e-06	1.06118e-07	-3.68321e-08	6.92860e-08	3.04447e-08	-1.35230e-08	1.69217e-08	1.21780e-06	-2.01165e-07	1.01663e-06
20.324	1.36615e-07	-3.15525e-08	1.05062e-07	1.68922e-06	2.71063e-07	1.96029e-06	1.77966e-06	2.60933e-07	2.04059e-06	2.29870e-07	-3.50603e-08	1.94809e-07	1.71562e-06	-1.79476e-07	1.53614e-06	1.06047e-07	-3.68075e-08	6.92397e-08	3.03709e-08	-1.34902e-08	1.68806e-08	1.21616e-06	-2.00895e-07	1.01526e-06
20.349	1.36397e-07	-3.15022e-08	1.04895e-07	1.68807e-06	2.70177e-07	1.95825e-06	1.77872e-06	2.60484e-07	2.03920e-06	2.29022e-07	-3.49310e-08	1.94091e-07	1.71256e-06	-1.79155e-07	1.53340e-06	1.05974e-07	-3.67821e-08	6.91918e-08	3.02960e-08	-1.34570e-08	1.68390e-08	1.21452e-06	-2.00623e-07	1.01389e-06
20.374	1.36179e-07	-3.14518e-08	1.04727e-07	1.68692e-06	2.69291e-07	1.95621e-06	1.77778e-06	2.60033e-07	2.03781e-06	2.28173e-07	-3.48015e-08	1.93371e-07	1.70949e-06	-1.78835e-07	1.53066e-06	1.05898e-07	-3.67556e-08	6.91421e-08	3.02201e-08	-1.34233e-08	1.67968e-08	1.21287e-06	-2.00351e-07	1.01252e-06
20.398	1.35960e-07	-3.14013e-08	1.04559e-07	1.68576e-06	2.68405e-07	1.95416e-06	1.77683e-06	2.59582e-07	2.03641e-06	2.27322e-07	-3.46718e-08	1.92650e-07	1.70643e-06	-1.78514e-07	1.52791e-06	1.05819e-07	-3.67283e-08	6.90907e-08	3.01431e-08	-1.33891e-08	1.67540e-08	1.21121e-06	-2.00078e-07	1.01114e-06
20.423	1.35741e-07	-3.13506e-08	1.04390e-07	1.68460e-06	2.67520e-07	1.95212e-06	1.77589e-06	2.59130e-07	2.03501e-06	2.26470e-07	-3.45418e-08	1.91928e-07	1.70336e-06	-1.78194e-07	1.52517e-06	1.05738e-07	-3.67001e-08	6.90376e-08	3.00651e-08	-1.33544e-08	1.67107e-08	1.20956e-06	-1.99804e-07	1.00975e-06
20.447	1.35521e-07	-3.12999e-08	1.04221e-07	1.68344e-06	2.66634e-07	1.95007e-06	1.77493e-06	2.58677e-07	2.03361e-06	2.25617e-07	-3.44117e-08	1.91205e-07	1.70030e-06	-1.77873e-07	1.52243e-06	1.05654e-07	-3.66709e-08	6.89828e-08	2.99862e-08	-1.33194e-08	1.66668e-08	1.20789e-06	-1.99529e-07	1.00836e-06
20.472	1.35301e-07	-3.12491e-08	1.04052e-07	1.68228e-06	2.65749e-07	1.94802e-06	1.77398e-06	2.58223e-07	2.03220e-06	2.24762e-07	-3.42813e-08	1.90481e-07	1.69724e-06	-1.77553e-07	1.51969e-06	1.05567e-07	-3.66409e-08	6.89263e-08	2.99062e-08	-1.32838e-08	1.66224e-08	1.20622e-06	-1.99253e-07	1.00697e-06
20.496	1.35080e-07	-3.11981e-08	1.03882e-07	1.68111e-06	2.64863e-07	1.94597e-06	1.77302e-06	2.57768e-07	2.03079e-06	2.23906e-07	-3.41507e-08	1.89755e-07	1.69418e-06	-1.77233e-07	1.51694e-06	1.05478e-07	-3.66100e-08	6.88681e-08	2.98252e-08	-1.32479e-08	1.65773e-08	1.20455e-06	-1.98976e-07	1.00557e-06
20.521	1.34859e-07	-3.11471e-08	1.03712e-07	1.67994e-06	2.63978e-07	1.94392e-06	1.77207e-06	2.57313e-07	2.02938e-06	2.23049e-07	-3.40200e-08	1.89029e-07	1.69112e-06	-1.76913e-07	1.51420e-06	1.05386e-07	-3.65782e-08	6.88083e-08	2.97433e-08	-1.32115e-08	1.65318e-08	1.20287e-06	-1.98699e-07	1.00417e-06
20.546	1.34638e-07	-3.10960e-08	1.03542e-07	1.67877e-06	2.63093e-07	1.94187e-06	1.77110e-06	2.56856e-07	2.02796e-06	2.22191e-07	-3.38891e-08	1.88301e-07	1.68806e-06	-1.76592e-07	1.51146e-06	1.05292e-07	-3.65455e-08	6.87468e-08	2.96603e-08	-1.31746e-08	1.64857e-08	1.20118e-06	-1.98421e-07	1.00276e-06
20.570	1.34416e-07	-3.10448e-08	1.03372e-07	1.67760e-06	2.62209e-07	1.93981e-06	1.77014e-06	2.56399e-07	2.02654e-06	2.21331e-07	-3.37580e-08	1.87573e-07	1.68500e-06	-1.76273e-07	1.50873e-06	1.05196e-07	-3.65119e-08	6.86836e-08	2.95764e-08	-1.31374e-08	1.64391e-08	1.19949e-06	-1.98142e-07	1.00135e-06
20.595	1.34194e-07	-3.09935e-08	1.03201e-07	1.67643e-06	2.61324e-07	1.93776e-06	1.76917e-06	2.55941e-07	2.02511e-06	2.20471e-07	-3.36267e-08	1.86844e-07	1.68194e-06	-1.75953e-07	1.50599e-06	1.05096e-07	-3.64775e-08	6.86189e-08	2.94916e-08	-1.30997e-08	1.63919e-08	1.19780e-06	-1.97862e-07	9.99937e-07
20.619	1.33972e-07	-3.09421e-08	1.03030e-07	1.67526e-06	2.60440e-07	1.93570e-06	1.76820e-06	2.55483e-07	2.02368e-06	2.19609e-07	-3.34953e-08	1.86114e-07	1.67889e-06	-1.75633e-07	1.50325e-06	1.04995e-07	-3.64422e-08	6.85525e-08	2.94058e-08	-1.30616e-08	1.63442e-08	1.19610e-06	-1.97581e-07	9.98519e-07
20.644	1.33749e-07	-3.08906e-08	1.02858e-07	1.67408e-06	2.59556e-07	1.93364e-06	1.76723e-06	2.55023e-07	2.02225e-06	2.18746e-07	-3.33638e-08	1.85383e-07	1.67583e-06	-1.75313e-07	1.50052e-06	1.04891e-07	-3.64060e-08	6.84845e-08	2.93191e-08	-1.30230e-08	1.62960e-08	1.19440e-06	-1.97300e-07	9.97096e-07
20.668	1.33526e-07	-3.08391e-08	1.02687e-07	1.67290e-06	2.58673e-07	1.93158e-06	1.76625e-06	2.54563e-07	2.02081e-06	2.17883e-07	-3.32321e-08	1.84651e-07	1.67278e-06	-1.74994e-07	1.49778e-06	1.04784e-07	-3.63690e-08	6.84149e-08	2.92314e-08	-1.29841e-08	1.62473e-08	1.19269e-06	-1.97017e-07	9.95670e-07
20.693	1.33302e-07	-3.07875e-08	1.02515e-07	1.67172e-06	2.57790e-07	1.92951e-06	1.76527e-06	2.54102e-07	2.01937e-06	2.17019e-07	-3.31003e-08	1.83919e-07	1.66973e-06	-1.74675e-07	1.49505e-06	1.04675e-07	-3.63312e-08	6.83437e-08	2.91428e-08	-1.29448e-08	1.61981e-08	1.19097e-06	-1.96734e-07	9.94240e-07
20.718	1.33079e-07	-3.07358e-08	1.02343e-07	1.67054e-06	2.56907e-07	1.92745e-06	1.76429e-06	2.53640e-07	2.01793e-06	2.16154e-07	-3.29683e-08	1.83185e-07	1.66668e-06	-1.74356e-07	1.49232e-06	1.04563e-07	-3.62925e-08	6.82709e-08	2.90533e-08	-1.29050e-08	1.61483e-08	1.18926e-06	-1.96451e-07	9.92807e-07
20.742	1.32855e-07	-3.06841e-08	1.02171e-07	1.66936e-06	2.56024e-07	1.92538e-06	1.76330e-06	2.53177e-07	2.01648e-06	2.15288e-07	-3.28363e-08	1.82452e-07	1.66363e-06	-1.74037e-07	1.48959e-06	1.04450e-07	-3.62530e-08	6.81966e-08	2.89630e-08	-1.28649e-08	1.60981e-08	1.18754e-06	-1.96166e-07	9.91369e-07
20.767	1.32630e-07	-3.06323e-08	1.01998e-07	1.66817e-06	2.55142e-07	1.92332e-06	1.76232e-06	2.52714e-07	2.01503e-06	2.14422e-07	-3.27041e-08	1.81717e-07	1.66059e-06	-1.73719e-07	1.48687e-06	1.04333e-07	-3.62126e-08	6.81207e-08	2.88717e-08	-1.28243e-08	1.60474e-08	1.18581e-06	-1.95881e-07	9.89928e-07
20.791	1.32406e-07	-3.05804e-08	1.01825e-07	1.66699e-06	2.54261e-07	1.92125e-06	1.76133e-06	2.52250e-07	2.01358e-06	2.13554e-07	-3.25719e-08	1.80983e-07	1.65754e-06	-1.73400e-07	1.48414e-06	1.04215e-07	-3.61715e-08	6.80432e-08	2.87796e-08	-1.27834e-08	1.59961e-08	1.18408e-06	-1.95595e-07	9.88484e-07
20.816	1.32181e-07	-3.05285e-08	1.01653e-07	1.66580e-06	2.53379e-07	1.91918e-06	1.76034e-06	2.51785e-07	2.01212e-06	2.12687e-07	-3.24395e-08	1.80247e-07	1.65450e-06	-1.73082e-07	1.48142e-06	1.04094e-07	-3.61295e-08	6.79643e-08	2.86865e-08	-1.27421e-08	1.59445e-08	1.18235e-06	-1.95309e-07	9.87036e-07
20.840	1.31956e-07	-3.04765e-08	1.01479e-07	1.66461e-06	2.52499e-07	1.91711e-06	1.75934e-06	2.51319e-07	2.01066e-06	2.11818e-07	-3.23071e-08	1.79511e-07	1.65146e-06	-1.72764e-07	1.47870e-06	1.03970e-07	-3.60867e-08	6.78838e-08	2.85927e-08	-1.27004e-08	1.58923e-08	1.18061e-06	-1.95022e-07	9.85585e-07
20.865	1.31731e-07	-3.04245e-08	1.01306e-07	1.66342e-06	2.51618e-07	1.91504e-06	1.75834e-06	2.50853e-07	2.00920e-06	2.10950e-07	-3.21746e-08	1.78775e-07	1.64843e-06	-1.72447e-07	1.47598e-06	1.03845e-07	-3.60431e-08	6.78018e-08	2.84979e-08	-1.26583e-08	1.58396e-08	1.17887e-06	-1.94734e-07	9.84131e-07
20.890	1.31505e-07	-3.03724e-08	1.01133e-07	1.66223e-06	2.50738e-07	1.91296e-06	1.75734e-06	2.50386e-07	2.00773e-06	2.10081e-07	-3.20420e-08	1.78039e-07	1.64539e-06	-1.72129e-07	1.47326e-06	1.03717e-07	-3.59987e-08	6.77182e-08	2.84024e-08	-1.26159e-08	1.57865e-08	1.17712e-06	-1.94446e-07	9.82673e-07
20.914	1.31280e-07	-3.03203e-08	1.00959e-07	1.66103e-06	2.49859e-07	1.91089e-06	1.75634e-06	2.49918e-07	2.00626e-06	2.09211e-07	-3.19094e-08	1.77302e-07	1.64236e-06	-1.71812e-07	1.47055e-06	1.03587e-07	-3.59535e-08	6.76332e-08	2.83060e-08	-1.25731e-08	1.57329e-08	1.17537e-06	-1.94157e-07	9.81213e-07
20.939	1.31054e-07	-3.02682e-08	1.00786e-07	1.65984e-06	2.48980e-07	1.90882e-06	1.75533e-06	2.49450e-07	2.00478e-06	2.08341e-07	-3.17767e-08	1.76564e-07	1.63934e-06	-1.71496e-07	1.46784e-06	1.03454e-07	-3.59076e-08	6.75468e-08	2.82088e-08	-1.25299e-08	1.56789e-08	1.17362e-06	-1.93867e-07	9.79749e-07
20.963	1.30828e-07	-3.02160e-08	1.00612e-07	1.65864e-06	2.48102e-07	1.90674e-06	1.75433e-06	2.48980e-07	2.00331e-06	2.07471e-07	-3.16440e-08	1.75827e-07	1.63631e-06	-1.71179e-07	1.46513e-06	1.03320e-07	-3.58608e-08	6.74588e-08	2.81108e-08	-1.24863e-08	1.56244e-08	1.17186e-06	-1.93577e-07	9.78282e-07
20.988	1.30602e-07	-3.01638e-08	1.00438e-07	1.65744e-06	2.47224e-07	1.90467e-06	1.75331e-06	2.48510e-07	2.00182e-06	2.06600e-07	-3.15112e-08	1.75089e-07	1.63329e-06	-1.70863e-07	1.46243e-06	1.03183e-07	-3.58133e-08	6.73694e-08	2.80120e-08	-1.24425e-08	1.55695e-08	1.17010e-06	-1.93286e-07	9.76812e-07
21.012	1.30376e-07	-3.01115e-08	1.00264e-07	1.65624e-06	2.46347e-07	1.90259e-06	1.75230e-06	2.48040e-07	2.00034e-06	2.05730e-07	-3.13784e-08	1.74351e-07	1.63027e-06	-1.70547e-07	1.45972e-06	1.03044e-07	-3.57650e-08	6.72786e-08	2.79124e-08	-1.23982e-08	1.55142e-08	1.16833e-06	-1.92994e-07	9.75340e-07
21.037	1.30149e-07	-3.00592e-08	1.00090e-07	1.65504e-06	2.45470e-07	1.90051e-06	1.75129e-06	2.47568e-07	1.99885e-06	2.04859e-07	-3.12456e-08	1.73614e-07	1.62726e-06	-1.70232e-07	1.45702e-06	1.02902e-07	-3.57160e-08	6.71863e-08	2.78120e-08	-1.23536e-08	1.54584e-08	1.16657e-06	-1.92703e-07	9.73864e-07
21.062	1.29923e-07	-3.00069e-08	9.99159e-08	1.65384e-06	2.44594e-07	1.89843e-06	1.75027e-06	2.47096e-07	1.99736e-06	2.03988e-07	-3.11128e-08	1.72876e-07	1.62424e-06	-1.69917e-07	1.45433e-06	1.02759e-07	-3.56661e-08	6.70926e-08	2.77109e-08	-1.23087e-08	1.54022e-08	1.16480e-06	-1.92410e-07	9.72386e-07
21.086	1.29696e-07	-2.99546e-08	9.97417e-08	1.65264e-06	2.43719e-07	1.89635e-06	1.74925e-06	2.46623e-07	1.99587e-06	2.03118e-07	-3.09800e-08	1.72138e-07	1.62124e-06	-1.69602e-07	1.45163e-06	1.02613e-07	-3.56156e-08	6.69975e-08	2.76090e-08	-1.22634e-08	1.53455e-08	1.16302e-06	-1.92117e-07	9.70905e-07
21.111	1.29470e-07	-2.99023e-08	9.95675e-08	1.65143e-06	2.42844e-07	1.89428e-06	1.74822e-06	2.46150e-07	1.99437e-06	2.02247e-07	-3.08472e-08	1.71400e-07	1.61823e-06	-1.69288e-07	1.44894e-06	1.02465e-07	-3.55643e-08	6.69010e-08	2.75063e-08	-1.22179e-08	1.52885e-08	1.16124e-06	-1.91823e-07	9.69421e-07
21.135	1.29243e-07	-2.98499e-08	9.93931e-08	1.65023e-06	2.41970e-07	1.89220e-06	1.74720e-06	2.45676e-07	1.99287e-06	2.01376e-07	-3.07144e-08	1.70662e-07	1.61523e-06	-1.68974e-07	1.44626e-06	1.02315e-07	-3.55123e-08	6.68031e-08	2.74029e-08	-1.21719e-08	1.52310e-08	1.15946e-06	-1.91529e-07	9.67935e-07
21.160	1.29016e-07	-2.97976e-08	9.92188e-08	1.64902e-06	2.41096e-07	1.89011e-06	1.74617e-06	2.45201e-07	1.99137e-06	2.00506e-07	-3.05816e-08	1.69924e-07	1.61223e-06	-1.68660e-07	1.44357e-06	1.02163e-07	-3.54595e-08	6.67039e-08	2.72988e-08	-1.21257e-08	1.51731e-08	1.15768e-06	-1.91235e-07	9.66447e-07
21.185	1.28790e-07	-2.97452e-08	9.90444e-08	1.64781e-06	2.40224e-07	1.88803e-06	1.74514e-06	2.44726e-07	1.98986e-06	1.99635e-07	-3.04489e-08	1.69186e-07	1.60924e-06	-1.68347e-07	1.44089e-06	1.02009e-07	-3.54060e-08	6.66032e-08	2.71940e-08	-1.20791e-08	1.51149e-08	1.15590e-06	-1.90940e-07	9.64956e-07
21.209	1.28563e-07	-2.96929e-08	9.88701e-08	1.64660e-06	2.39352e-07	1.88595e-06	1.74411e-06	2.44250e-07	1.98835e-06	1.98765e-07	-3.03161e-08	1.68449e-07	1.60625e-06	-1.68034e-07	1.43821e-06	1.01853e-07	-3.53518e-08	6.65013e-08	2.70885e-08	-1.20323e-08	1.50562e-08	1.15411e-06	-1.90644e-07	9.63463e-07
21.234	1.28336e-07	-2.96405e-08	9.86957e-08	1.64539e-06	2.38480e-07	1.88387e-06	1.74307e-06	2.43773e-07	1.98684e-06	1.97895e-07	-3.01835e-08	1.67712e-07	1.60326e-06	-1.67722e-07	1.43554e-06	1.01695e-07	-3.52969e-08	6.63980e-08	2.69823e-08	-1.19851e-08	1.49972e-08	1.15232e-06	-1.90348e-07	9.61967e-07
21.258	1.28109e-07	-2.95881e-08	9.85213e-08	1.64418e-06	2.37610e-07	1.88179e-06	1.74203e-06	2.43295e-07	1.98533e-06	1.97026e-07	-3.00509e-08	1.66975e-07	1.60028e-06	-1.67410e-07	1.43287e-06	1.01535e-07	-3.52412e-08	6.62933e-08	2.68754e-08	-1.19376e-08	1.49378e-08	1.15052e-06	-1.90052e-07	9.60469e-07
21.283	1.27883e-07	-2.95358e-08	9.83470e-08	1.64296e-06	2.36740e-07	1.87971e-06	1.74099e-06	2.42817e-07	1.98381e-06	1.96157e-07	-2.99183e-08	1.66238e-07	1.59731e-06	-1.67099e-07	1.43021e-06	1.01372e-07	-3.51849e-08	6.61873e-08	2.67678e-08	-1.18898e-08	1.48780e-08	1.14872e-06	-1.89755e-07	9.58970e-07
21.307	1.27656e-07	-2.94834e-08	9.81727e-08	1.64175e-06	2.35871e-07	1.87762e-06	1.73995e-06	2.42339e-07	1.98229e-06	1.95288e-07	-2.97858e-08	1.65502e-07	1.59433e-06	-1.66788e-07	1.42755e-06	1.01208e-07	-3.51279e-08	6.60801e-08	2.66596e-08	-1.18418e-08	1.48178e-08	1.14693e-06	-1.89458e-07	9.57468e-07
21.332	1.27429e-07	-2.94311e-08	9.79984e-08	1.64054e-06	2.35003e-07	1.87554e-06	1.73891e-06	2.41859e-07	1.98076e-06	1.94420e-07	-2.96534e-08	1.64766e-07	1.59137e-06	-1.66477e-07	1.42489e-06	1.01042e-07	-3.50702e-08	6.59715e-08	2.65507e-08	-1.17934e-08	1.47573e-08	1.14512e-06	-1.89161e-07	9.55964e-07
21.357	1.27203e-07	-2.93787e-08	9.78242e-08	1.63932e-06	2.34136e-07	1.87346e-06	1.73786e-06	2.41379e-07	1.97924e-06	1.93552e-07	-2.95210e-08	1.64031e-07	1.58840e-06	-1.66167e-07	1.42224e-06	1.00873e-07	-3.50118e-08	6.58617e-08	2.64412e-08	-1.17447e-08	1.46964e-08	1.14332e-06	-1.88863e-07	9.54458e-07
21.381	1.26976e-07	-2.93264e-08	9.76500e-08	1.63810e-06	2.33269e-07	1.87137e-06	1.73681e-06	2.40899e-07	1.97771e-06	1.92685e-07	-2.93888e-08	1.63296e-07	1.58544e-06	-1.65858e-07	1.41959e-06	1.00703e-07	-3.49527e-08	6.57506e-08	2.63310e-08	-1.16958e-08	1.46352e-08	1.14151e-06	-1.88564e-07	9.52950e-07
21.406	1.26750e-07	-2.92742e-08	9.74759e-08	1.63689e-06	2.32404e-07	1.86929e-06	1.73576e-06	2.40417e-07	1.97617e-06	1.91819e-07	-2.92567e-08	1.62562e-07	1.58249e-06	-1.65549e-07	1.41694e-06	1.00531e-07	-3.48930e-08	6.56382e-08	2.62203e-08	-1.16466e-08	1.45737e-08	1.13971e-06	-1.88266e-07	9.51441e-07
21.430	1.26524e-07	-2.92219e-08	9.73019e-08	1.63567e-06	2.31539e-07	1.86721e-06	1.73470e-06	2.39936e-07	1.97464e-06	1.90953e-07	-2.91246e-08	1.61828e-07	1.57954e-06	-1.65240e-07	1.41430e-06	1.00357e-07	-3.48326e-08	6.55246e-08	2.61089e-08	-1.15971e-08	1.45118e-08	1.13790e-06	-1.87966e-07	9.49929e-07
21.455	1.26298e-07	-2.91697e-08	9.71280e-08	1.63445e-06	2.30675e-07	1.86512e-06	1.73365e-06	2.39453e-07	1.97310e-06	1.90088e-07	-2.89927e-08	1.61095e-07	1.57660e-06	-1.64933e-07	1.41167e-06	1.00181e-07	-3.47715e-08	6.54097e-08	2.59969e-08	-1.15474e-08	1.44495e-08	1.13608e-06	-1.87667e-07	9.48417e-07
21.479	1.26072e-07	-2.91175e-08	9.69543e-08	1.63323e-06	2.29812e-07	1.86304e-06	1.73259e-06	2.38970e-07	1.97156e-06	1.89224e-07	-2.88609e-08	1.60363e-07	1.57366e-06	-1.64625e-07	1.40904e-06	1.00003e-07	-3.47098e-08	6.52937e-08	2.58844e-08	-1.14974e-08	1.43870e-08	1.13427e-06	-1.87367e-07	9.46902e-07
21.504	1.25846e-07	-2.90653e-08	9.67806e-08	1.63200e-06	2.28951e-07	1.86096e-06	1.73153e-06	2.38487e-07	1.97002e-06	1.88360e-07	-2.87292e-08	1.59631e-07	1.57073e-06	-1.64318e-07	1.40641e-06	9.98239e-08	-3.46475e-08	6.51764e-08	2.57713e-08	-1.14472e-08	1.43241e-08	1.13245e-06	-1.87067e-07	9.45386e-07
21.529	1.25620e-07	-2.90132e-08	9.66070e-08	1.63078e-06	2.28090e-07	1.85887e-06	1.73047e-06	2.38003e-07	1.96847e-06	1.87498e-07	-2.85977e-08	1.58900e-07	1.56780e-06	-1.64012e-07	1.40379e-06	9.96424e-08	-3.45845e-08	6.50579e-08	2.56576e-08	-1.13967e-08	1.42609e-08	1.13064e-06	-1.86767e-07	9.43869e-07
21.553	1.25395e-07	-2.89611e-08	9.64337e-08	1.62956e-06	2.27230e-07	1.85679e-06	1.72940e-06	2.37518e-07	1.96692e-06	1.86637e-07	-2.84663e-08	1.58170e-07	1.56488e-06	-1.63706e-07	1.40117e-06	9.94591e-08	-3.45209e-08	6.49382e-08	2.55434e-08	-1.13459e-08	1.41974e-08	1.12882e-06	-1.86467e-07	9.42350e-07
21.578	1.25170e-07	-2.89091e-08	9.62604e-08	1.62834e-06	2.26371e-07	1.85471e-06	1.72833e-06	2.37033e-07	1.96537e-06	1.85776e-07	-2.83351e-08	1.57441e-07	1.56196e-06	-1.63401e-07	1.39856e-06	9.92740e-08	-3.44566e-08	6.48174e-08	2.54286e-08	-1.12950e-08	1.41336e-08	1.12700e-06	-1.86166e-07	9.40830e-07
21.602	1.24944e-07	-2.88571e-08	9.60873e-08	1.62711e-06	2.25513e-07	1.85262e-06	1.72727e-06	2.36547e-07	1.96381e-06	1.84917e-07	-2.82040e-08	1.56713e-07	1.55905e-06	-1.63097e-07	1.39595e-06	9.90872e-08	-3.43918e-08	6.46954e-08	2.53133e-08	-1.12437e-08	1.40695e-08	1.12517e-06	-1.85865e-07	9.39308e-07
21.627	1.24720e-07	-2.88052e-08	9.59144e-08	1.62589e-06	2.24656e-07	1.85054e-06	1.72619e-06	2.36060e-07	1.96225e-06	1.84059e-07	-2.80731e-08	1.55985e-07	1.55615e-06	-1.62793e-07	1.39335e-06	9.88985e-08	-3.43263e-08	6.45722e-08	2.51975e-08	-1.11923e-08	1.40052e-08	1.12335e-06	-1.85564e-07	9.37785e-07
21.651	1.24495e-07	-2.87533e-08	9.57417e-08	1.62466e-06	2.23800e-07	1.84846e-06	1.72512e-06	2.35573e-07	1.96069e-06	1.83201e-07	-2.79423e-08	1.55259e-07	1.55325e-06	-1.62490e-07	1.39076e-06	9.87082e-08	-3.42602e-08	6.44479e-08	2.50811e-08	-1.11406e-08	1.39405e-08	1.12152e-06	-1.85262e-07	9.36262e-07
21.676	1.24271e-07	-2.87015e-08	9.55691e-08	1.62343e-06	2.22945e-07	1.84638e-06	1.72405e-06	2.35086e-07	1.95913e-06	1.82346e-07	-2.78118e-08	1.54534e-07	1.55035e-06	-1.62187e-07	1.38817e-06	9.85161e-08	-3.41936e-08	6.43225e-08	2.49643e-08	-1.10887e-08	1.38756e-08	1.11970e-06	-1.84960e-07	9.34737e-07
21.701	1.24047e-07	-2.86498e-08	9.53968e-08	1.62221e-06	2.22091e-07	1.84430e-06	1.72297e-06	2.34598e-07	1.95757e-06	1.81491e-07	-2.76814e-08	1.53809e-07	1.54747e-06	-1.61885e-07	1.38558e-06	9.83223e-08	-3.41263e-08	6.41960e-08	2.48470e-08	-1.10366e-08	1.38104e-08	1.11787e-06	-1.84658e-07	9.33211e-07
21.725	1.23823e-07	-2.85981e-08	9.52247e-08	1.62098e-06	2.21239e-07	1.84222e-06	1.72189e-06	2.34109e-07	1.95600e-06	1.80637e-07	-2.75513e-08	1.53086e-07	1.54458e-06	-1.61583e-07	1.38300e-06	9.81267e-08	-3.40584e-08	6.40683e-08	2.47292e-08	-1.09843e-08	1.37449e-08	1.11604e-06	-1.84356e-07	9.31685e-07
21.750	1.23599e-07	-2.85465e-08	9.50528e-08	1.61975e-06	2.20387e-07	1.84014e-06	1.72081e-06	2.33620e-07	1.95443e-06	1.79785e-07	-2.74213e-08	1.52364e-07	1.54171e-06	-1.61283e-07	1.38043e-06	9.79296e-08	-3.39900e-08	6.39396e-08	2.46110e-08	-1.09318e-08	1.36792e-08	1.11421e-06	-1.84054e-07	9.30157e-07
21.774	1.23376e-07	-2.84949e-08	9.48812e-08	1.61852e-06	2.19537e-07	1.83806e-06	1.71972e-06	2.33131e-07	1.95286e-06	1.78935e-07	-2.72916e-08	1.51643e-07	1.53884e-06	-1.60983e-07	1.37786e-06	9.77307e-08	-3.39210e-08	6.38098e-08	2.44923e-08	-1.08791e-08	1.36132e-08	1.11238e-06	-1.83752e-07	9.28629e-07
21.799	1.23153e-07	-2.84434e-08	9.47098e-08	1.61729e-06	2.18688e-07	1.83598e-06	1.71864e-06	2.32641e-07	1.95128e-06	1.78086e-07	-2.71621e-08	1.50924e-07	1.53598e-06	-1.60683e-07	1.37530e-06	9.75303e-08	-3.38514e-08	6.36789e-08	2.43731e-08	-1.08262e-08	1.35470e-08	1.11055e-06	-1.83449e-07	9.27100e-07
21.823	1.22931e-07	-2.83920e-08	9.45386e-08	1.61606e-06	2.17840e-07	1.83390e-06	1.71755e-06	2.32150e-07	1.94970e-06	1.77238e-07	-2.70328e-08	1.50205e-07	1.53312e-06	-1.60385e-07	1.37274e-06	9.73282e-08	-3.37813e-08	6.35469e-08	2.42536e-08	-1.07730e-08	1.34805e-08	1.10872e-06	-1.83146e-07	9.25570e-07
21.848	1.22708e-07	-2.83407e-08	9.43678e-08	1.61483e-06	2.16993e-07	1.83182e-06	1.71646e-06	2.31659e-07	1.94812e-06	1.76392e-07	-2.69038e-08	1.49488e-07	1.53028e-06	-1.60087e-07	1.37019e-06	9.71245e-08	-3.37106e-08	6.34139e-08	2.41336e-08	-1.07198e-08	1.34139e-08	1.10688e-06	-1.82844e-07	9.24040e-07
21.873	1.22487e-07	-2.82895e-08	9.41972e-08	1.61360e-06	2.16147e-07	1.82975e-06	1.71537e-06	2.31168e-07	1.94654e-06	1.75548e-07	-2.67750e-08	1.48773e-07	1.52743e-06	-1.59789e-07	1.36764e-06	9.69193e-08	-3.36393e-08	6.32799e-08	2.40132e-08	-1.06663e-08	1.33469e-08	1.10505e-06	-1.82541e-07	9.22509e-07
21.897	1.22265e-07	-2.82383e-08	9.40269e-08	1.61237e-06	2.15303e-07	1.82767e-06	1.71428e-06	2.30676e-07	1.94495e-06	1.74705e-07	-2.66464e-08	1.48058e-07	1.52460e-06	-1.59493e-07	1.36511e-06	9.67124e-08	-3.35675e-08	6.31449e-08	2.38925e-08	-1.06126e-08	1.32798e-08	1.10322e-06	-1.82238e-07	9.20978e-07
21.922	1.22044e-07	-2.81873e-08	9.38569e-08	1.61114e-06	2.14460e-07	1.82560e-06	1.71318e-06	2.30183e-07	1.94337e-06	1.73864e-07	-2.65181e-08	1.47345e-07	1.52177e-06	-1.59197e-07	1.36257e-06	9.65041e-08	-3.34952e-08	6.30088e-08	2.37713e-08	-1.05588e-08	1.32125e-08	1.10138e-06	-1.81935e-07	9.19446e-07
21.946	1.21823e-07	-2.81363e-08	9.36872e-08	1.60991e-06	2.13618e-07	1.82352e-06	1.71209e-06	2.29690e-07	1.94178e-06	1.73024e-07	-2.63901e-08	1.46634e-07	1.51895e-06	-1.58902e-07	1.36005e-06	9.62942e-08	-3.34224e-08	6.28718e-08	2.36498e-08	-1.05048e-08	1.31449e-08	1.09955e-06	-1.81632e-07	9.17914e-07
21.971	1.21603e-07	-2.80854e-08	9.35178e-08	1.60867e-06	2.12777e-07	1.82145e-06	1.71099e-06	2.29197e-07	1.94019e-06	1.72187e-07	-2.62624e-08	1.45924e-07	1.51614e-06	-1.58607e-07	1.35753e-06	9.60827e-08	-3.33490e-08	6.27338e-08	2.35279e-08	-1.04507e-08	1.30772e-08	1.09771e-06	-1.81328e-07	9.16382e-07
21.996	1.21383e-07	-2.80347e-08	9.33488e-08	1.60744e-06	2.11938e-07	1.81938e-06	1.70989e-06	2.28703e-07	1.93859e-06	1.71351e-07	-2.61349e-08	1.45216e-07	1.51333e-06	-1.58314e-07	1.35502e-06	9.58699e-08	-3.32751e-08	6.25948e-08	2.34056e-08	-1.03964e-08	1.30092e-08	1.09588e-06	-1.81025e-07	9.14850e-07
22.020	1.21164e-07	-2.79840e-08	9.31801e-08	1.60621e-06	2.11100e-07	1.81731e-06	1.70879e-06	2.28209e-07	1.93700e-06	1.70517e-07	-2.60077e-08	1.44509e-07	1.51053e-06	-1.58021e-07	1.35251e-06	9.56555e-08	-3.32007e-08	6.24548e-08	2.32831e-08	-1.03420e-08	1.29411e-08	1.09404e-06	-1.80722e-07	9.13318e-07
22.045	1.20945e-07	-2.79335e-08	9.30117e-08	1.60497e-06	2.10264e-07	1.81524e-06	1.70768e-06	2.27715e-07	1.93540e-06	1.69685e-07	-2.58808e-08	1.43804e-07	1.50774e-06	-1.57729e-07	1.35001e-06	9.54397e-08	-3.31258e-08	6.23139e-08	2.31602e-08	-1.02874e-08	1.28728e-08	1.09220e-06	-1.80419e-07	9.11785e-07
22.069	1.20727e-07	-2.78830e-08	9.28437e-08	1.60374e-06	2.09429e-07	1.81317e-06	1.70658e-06	2.27219e-07	1.93380e-06	1.68855e-07	-2.57542e-08	1.43101e-07	1.50495e-06	-1.57438e-07	1.34752e-06	9.52224e-08	-3.30504e-08	6.21720e-08	2.30370e-08	-1.02326e-08	1.28043e-08	1.09037e-06	-1.80115e-07	9.10253e-07
22.094	1.20509e-07	-2.78327e-08	9.26761e-08	1.60251e-06	2.08595e-07	1.81110e-06	1.70547e-06	2.26724e-07	1.93219e-06	1.68027e-07	-2.56280e-08	1.42399e-07	1.50218e-06	-1.57147e-07	1.34503e-06	9.50037e-08	-3.29745e-08	6.20292e-08	2.29134e-08	-1.01778e-08	1.27357e-08	1.08853e-06	-1.79812e-07	9.08720e-07
22.118	1.20291e-07	-2.77825e-08	9.25089e-08	1.60127e-06	2.07763e-07	1.80904e-06	1.70436e-06	2.26228e-07	1.93059e-06	1.67202e-07	-2.55020e-08	1.41700e-07	1.49941e-06	-1.56857e-07	1.34255e-06	9.47836e-08	-3.28981e-08	6.18856e-08	2.27896e-08	-1.01228e-08	1.26669e-08	1.08670e-06	-1.79509e-07	9.07188e-07
22.143	1.20074e-07	-2.77324e-08	9.23421e-08	1.60004e-06	2.06932e-07	1.80697e-06	1.70325e-06	2.25732e-07	1.92898e-06	1.66378e-07	-2.53764e-08	1.41002e-07	1.49665e-06	-1.56569e-07	1.34008e-06	9.45622e-08	-3.28212e-08	6.17410e-08	2.26656e-08	-1.00677e-08	1.25979e-08	1.08486e-06	-1.79206e-07	9.05656e-07
22.168	1.19858e-07	-2.76824e-08	9.21757e-08	1.59880e-06	2.06102e-07	1.80491e-06	1.70214e-06	2.25235e-07	1.92737e-06	1.65557e-07	-2.52511e-08	1.40306e-07	1.49389e-06	-1.56280e-07	1.33761e-06	9.43394e-08	-3.27439e-08	6.15955e-08	2.25412e-08	-1.00124e-08	1.25288e-08	1.08303e-06	-1.78903e-07	9.04124e-07
22.192	1.19642e-07	-2.76325e-08	9.20097e-08	1.59757e-06	2.05274e-07	1.80284e-06	1.70102e-06	2.24738e-07	1.92576e-06	1.64737e-07	-2.51262e-08	1.39611e-07	1.49115e-06	-1.55993e-07	1.33515e-06	9.41152e-08	-3.26661e-08	6.14491e-08	2.24166e-08	-9.95708e-09	1.24595e-08	1.08119e-06	-1.78600e-07	9.02593e-07
22.217	1.19427e-07	-2.75828e-08	9.18441e-08	1.59634e-06	2.04448e-07	1.80078e-06	1.69991e-06	2.24241e-07	1.92415e-06	1.63920e-07	-2.50016e-08	1.38919e-07	1.48841e-06	-1.55707e-07	1.33270e-06	9.38897e-08	-3.25878e-08	6.13019e-08	2.22917e-08	-9.90162e-09	1.23901e-08	1.07936e-06	-1.78297e-07	9.01062e-07
22.241	1.19212e-07	-2.75332e-08	9.16789e-08	1.59510e-06	2.03622e-07	1.79872e-06	1.69879e-06	2.23743e-07	1.92253e-06	1.63106e-07	-2.48773e-08	1.38229e-07	1.48568e-06	-1.55421e-07	1.33026e-06	9.36629e-08	-3.25091e-08	6.11538e-08	2.21666e-08	-9.84606e-09	1.23206e-08	1.07753e-06	-1.77994e-07	8.99532e-07
22.266	1.18998e-07	-2.74837e-08	9.15142e-08	1.59387e-06	2.02799e-07	1.79667e-06	1.69767e-06	2.23245e-07	1.92091e-06	1.62294e-07	-2.47534e-08	1.37540e-07	1.48296e-06	-1.55137e-07	1.32782e-06	9.34348e-08	-3.24299e-08	6.10049e-08	2.20413e-08	-9.79039e-09	1.22509e-08	1.07569e-06	-1.77691e-07	8.98002e-07
22.290	1.18784e-07	-2.74344e-08	9.13499e-08	1.59263e-06	2.01977e-07	1.79461e-06	1.69655e-06	2.22747e-07	1.91930e-06	1.61484e-07	-2.46299e-08	1.36854e-07	1.48025e-06	-1.54853e-07	1.32540e-06	9.32054e-08	-3.23503e-08	6.08551e-08	2.19158e-08	-9.73464e-09	1.21812e-08	1.07386e-06	-1.77389e-07	8.96472e-07
22.315	1.18571e-07	-2.73852e-08	9.11862e-08	1.59140e-06	2.01156e-07	1.79255e-06	1.69543e-06	2.22248e-07	1.91767e-06	1.60676e-07	-2.45068e-08	1.36170e-07	1.47754e-06	-1.54570e-07	1.32297e-06	9.29748e-08	-3.22703e-08	6.07045e-08	2.17901e-08	-9.67879e-09	1.21113e-08	1.07203e-06	-1.77086e-07	8.94944e-07
22.340	1.18359e-07	-2.73362e-08	9.10228e-08	1.59016e-06	2.00338e-07	1.79050e-06	1.69430e-06	2.21749e-07	1.91605e-06	1.59871e-07	-2.43840e-08	1.35487e-07	1.47485e-06	-1.54288e-07	1.32056e-06	9.27430e-08	-3.21898e-08	6.05532e-08	2.16642e-08	-9.62286e-09	1.20413e-08	1.07020e-06	-1.76784e-07	8.93416e-07
22.364	1.18147e-07	-2.72873e-08	9.08600e-08	1.58893e-06	1.99520e-07	1.78845e-06	1.69318e-06	2.21249e-07	1.91443e-06	1.59069e-07	-2.42616e-08	1.34808e-07	1.47216e-06	-1.54007e-07	1.31815e-06	9.25099e-08	-3.21089e-08	6.04010e-08	2.15381e-08	-9.56685e-09	1.19712e-08	1.06837e-06	-1.76482e-07	8.91889e-07
22.389	1.17936e-07	-2.72385e-08	9.06977e-08	1.58769e-06	1.98705e-07	1.78640e-06	1.69205e-06	2.20750e-07	1.91280e-06	1.58269e-07	-2.41397e-08	1.34130e-07	1.46948e-06	-1.53727e-07	1.31576e-06	9.22756e-08	-3.20276e-08	6.02480e-08	2.14118e-08	-9.51077e-09	1.19010e-08	1.06654e-06	-1.76180e-07	8.90363e-07
22.413	1.17726e-07	-2.71899e-08	9.05358e-08	1.58646e-06	1.97891e-07	1.78435e-06	1.69092e-06	2.20250e-07	1.91117e-06	1.57472e-07	-2.40181e-08	1.33454e-07	1.46681e-06	-1.53448e-07	1.31337e-06	9.20401e-08	-3.19459e-08	6.00943e-08	2.12854e-08	-9.45462e-09	1.18308e-08	1.06472e-06	-1.75878e-07	8.88837e-07
22.438	1.17516e-07	-2.71414e-08	9.03745e-08	1.58523e-06	1.97078e-07	1.78230e-06	1.68979e-06	2.19750e-07	1.90954e-06	1.56678e-07	-2.38969e-08	1.32781e-07	1.46415e-06	-1.53169e-07	1.31098e-06	9.18035e-08	-3.18637e-08	5.99398e-08	2.11588e-08	-9.39841e-09	1.17604e-08	1.06289e-06	-1.75576e-07	8.87313e-07
22.462	1.17307e-07	-2.70932e-08	9.02137e-08	1.58399e-06	1.96268e-07	1.78026e-06	1.68866e-06	2.19249e-07	1.90791e-06	1.55886e-07	-2.37762e-08	1.32110e-07	1.46150e-06	-1.52892e-07	1.30861e-06	9.15657e-08	-3.17812e-08	5.97845e-08	2.10321e-08	-9.34213e-09	1.16900e-08	1.06106e-06	-1.75275e-07	8.85790e-07
22.487	1.17098e-07	-2.70450e-08	9.00534e-08	1.58276e-06	1.95459e-07	1.77822e-06	1.68753e-06	2.18748e-07	1.90628e-06	1.55097e-07	-2.36559e-08	1.31442e-07	1.45886e-06	-1.52615e-07	1.30624e-06	9.13268e-08	-3.16983e-08	5.96285e-08	2.09053e-08	-9.28581e-09	1.16195e-08	1.05924e-06	-1.74974e-07	8.84268e-07
22.512	1.16891e-07	-2.69970e-08	8.98937e-08	1.58152e-06	1.94651e-07	1.77618e-06	1.68639e-06	2.18247e-07	1.90464e-06	1.54311e-07	-2.35360e-08	1.30775e-07	1.45622e-06	-1.52340e-07	1.30388e-06	9.10868e-08	-3.16150e-08	5.94718e-08	2.07784e-08	-9.22943e-09	1.15490e-08	1.05742e-06	-1.74673e-07	8.82747e-07
22.536	1.16684e-07	-2.69492e-08	8.97345e-08	1.58029e-06	1.93846e-07	1.77414e-06	1.68526e-06	2.17746e-07	1.90301e-06	1.53528e-07	-2.34165e-08	1.30112e-07	1.45360e-06	-1.52065e-07	1.30153e-06	9.08457e-08	-3.15313e-08	5.93144e-08	2.06514e-08	-9.17301e-09	1.14784e-08	1.05560e-06	-1.74372e-07	8.81227e-07
22.561	1.16477e-07	-2.69016e-08	8.95759e-08	1.57906e-06	1.93042e-07	1.77210e-06	1.68412e-06	2.17245e-07	1.90137e-06	1.52748e-07	-2.32975e-08	1.29450e-07	1.45099e-06	-1.51792e-07	1.29919e-06	9.06035e-08	-3.14472e-08	5.91563e-08	2.05243e-08	-9.11655e-09	1.14077e-08	1.05378e-06	-1.74072e-07	8.79709e-07
22.585	1.16272e-07	-2.68541e-08	8.94178e-08	1.57783e-06	1.92240e-07	1.77007e-06	1.68298e-06	2.16743e-07	1.89973e-06	1.51971e-07	-2.31790e-08	1.28792e-07	1.44838e-06	-1.51519e-07	1.29686e-06	9.03603e-08	-3.13628e-08	5.89975e-08	2.03971e-08	-9.06006e-09	1.13371e-08	1.05196e-06	-1.73771e-07	8.78192e-07
22.610	1.16067e-07	-2.68068e-08	8.92604e-08	1.57659e-06	1.91440e-07	1.76803e-06	1.68185e-06	2.16241e-07	1.89809e-06	1.51196e-07	-2.30609e-08	1.28136e-07	1.44578e-06	-1.51248e-07	1.29454e-06	9.01160e-08	-3.12780e-08	5.88380e-08	2.02699e-08	-9.00354e-09	1.12663e-08	1.05015e-06	-1.73472e-07	8.76676e-07
22.634	1.15863e-07	-2.67597e-08	8.91035e-08	1.57536e-06	1.90641e-07	1.76600e-06	1.68070e-06	2.15739e-07	1.89644e-06	1.50425e-07	-2.29432e-08	1.27482e-07	1.44320e-06	-1.50977e-07	1.29222e-06	8.98707e-08	-3.11929e-08	5.86778e-08	2.01426e-08	-8.94700e-09	1.11956e-08	1.04833e-06	-1.73172e-07	8.75162e-07
22.659	1.15660e-07	-2.67128e-08	8.89472e-08	1.57413e-06	1.89845e-07	1.76397e-06	1.67956e-06	2.15236e-07	1.89480e-06	1.49657e-07	-2.28261e-08	1.26831e-07	1.44062e-06	-1.50707e-07	1.28991e-06	8.96244e-08	-3.11074e-08	5.85170e-08	2.00152e-08	-8.89043e-09	1.11248e-08	1.04652e-06	-1.72873e-07	8.73650e-07
22.684	1.15458e-07	-2.66660e-08	8.87915e-08	1.57290e-06	1.89050e-07	1.76195e-06	1.67842e-06	2.14734e-07	1.89315e-06	1.48892e-07	-2.27094e-08	1.26183e-07	1.43805e-06	-1.50439e-07	1.28761e-06	8.93770e-08	-3.10215e-08	5.83555e-08	1.98879e-08	-8.83386e-09	1.10540e-08	1.04471e-06	-1.72574e-07	8.72139e-07
22.708	1.15256e-07	-2.66195e-08	8.86364e-08	1.57167e-06	1.88257e-07	1.75992e-06	1.67727e-06	2.14231e-07	1.89151e-06	1.48130e-07	-2.25932e-08	1.25537e-07	1.43549e-06	-1.50171e-07	1.28532e-06	8.91288e-08	-3.09354e-08	5.81934e-08	1.97605e-08	-8.77727e-09	1.09832e-08	1.04291e-06	-1.72275e-07	8.70630e-07
22.733	1.15055e-07	-2.65731e-08	8.84820e-08	1.57044e-06	1.87466e-07	1.75790e-06	1.67613e-06	2.13728e-07	1.88986e-06	1.47371e-07	-2.24774e-08	1.24894e-07	1.43295e-06	-1.49905e-07	1.28304e-06	8.88795e-08	-3.08489e-08	5.80307e-08	1.96331e-08	-8.72068e-09	1.09124e-08	1.04110e-06	-1.71977e-07	8.69123e-07
22.757	1.14855e-07	-2.65269e-08	8.83282e-08	1.56921e-06	1.86677e-07	1.75588e-06	1.67498e-06	2.13225e-07	1.88821e-06	1.46616e-07	-2.23622e-08	1.24254e-07	1.43041e-06	-1.49639e-07	1.28077e-06	8.86294e-08	-3.07620e-08	5.78674e-08	1.95057e-08	-8.66409e-09	1.08416e-08	1.03930e-06	-1.71679e-07	8.67617e-07
22.782	1.14656e-07	-2.64809e-08	8.81750e-08	1.56798e-06	1.85890e-07	1.75387e-06	1.67383e-06	2.12722e-07	1.88656e-06	1.45864e-07	-2.22475e-08	1.23616e-07	1.42788e-06	-1.49375e-07	1.27851e-06	8.83783e-08	-3.06749e-08	5.77034e-08	1.93783e-08	-8.60751e-09	1.07708e-08	1.03749e-06	-1.71381e-07	8.66113e-07
22.807	1.14458e-07	-2.64351e-08	8.80225e-08	1.56675e-06	1.85104e-07	1.75185e-06	1.67268e-06	2.12219e-07	1.88490e-06	1.45115e-07	-2.21333e-08	1.22982e-07	1.42536e-06	-1.49111e-07	1.27625e-06	8.81263e-08	-3.05874e-08	5.75389e-08	1.92509e-08	-8.55094e-09	1.07000e-08	1.03570e-06	-1.71084e-07	8.64612e-07
22.831	1.14260e-07	-2.63895e-08	8.78706e-08	1.56552e-06	1.84321e-07	1.74984e-06	1.67153e-06	2.11716e-07	1.88325e-06	1.44370e-07	-2.20196e-08	1.22350e-07	1.42286e-06	-1.48849e-07	1.27401e-06	8.78735e-08	-3.04997e-08	5.73738e-08	1.91236e-08	-8.49438e-09	1.06292e-08	1.03390e-06	-1.70788e-07	8.63112e-07
22.856	1.14064e-07	-2.63441e-08	8.77194e-08	1.56429e-06	1.83540e-07	1.74783e-06	1.67038e-06	2.11212e-07	1.88160e-06	1.43628e-07	-2.19064e-08	1.21721e-07	1.42036e-06	-1.48588e-07	1.27177e-06	8.76197e-08	-3.04116e-08	5.72081e-08	1.89963e-08	-8.43784e-09	1.05585e-08	1.03211e-06	-1.70491e-07	8.61614e-07
22.880	1.13868e-07	-2.62989e-08	8.75689e-08	1.56306e-06	1.82760e-07	1.74583e-06	1.66923e-06	2.10709e-07	1.87994e-06	1.42889e-07	-2.17938e-08	1.21095e-07	1.41787e-06	-1.48328e-07	1.26954e-06	8.73651e-08	-3.03232e-08	5.70419e-08	1.88691e-08	-8.38133e-09	1.04877e-08	1.03031e-06	-1.70195e-07	8.60119e-07
22.905	1.13673e-07	-2.62539e-08	8.74191e-08	1.56184e-06	1.81983e-07	1.74382e-06	1.66808e-06	2.10205e-07	1.87828e-06	1.42154e-07	-2.16817e-08	1.20472e-07	1.41540e-06	-1.48069e-07	1.26733e-06	8.71097e-08	-3.02346e-08	5.68751e-08	1.87419e-08	-8.32485e-09	1.04171e-08	1.02853e-06	-1.69900e-07	8.58625e-07
22.929	1.13479e-07	-2.62091e-08	8.72700e-08	1.56061e-06	1.81208e-07	1.74182e-06	1.66692e-06	2.09701e-07	1.87662e-06	1.41422e-07	-2.15701e-08	1.19852e-07	1.41293e-06	-1.47811e-07	1.26512e-06	8.68535e-08	-3.01456e-08	5.67078e-08	1.86148e-08	-8.26841e-09	1.03464e-08	1.02674e-06	-1.69605e-07	8.57134e-07
22.954	1.13286e-07	-2.61645e-08	8.71215e-08	1.55939e-06	1.80435e-07	1.73982e-06	1.66577e-06	2.09198e-07	1.87496e-06	1.40695e-07	-2.14591e-08	1.19235e-07	1.41047e-06	-1.47554e-07	1.26292e-06	8.65965e-08	-3.00564e-08	5.65400e-08	1.84879e-08	-8.21200e-09	1.02759e-08	1.02496e-06	-1.69310e-07	8.55645e-07
22.979	1.13094e-07	-2.61201e-08	8.69738e-08	1.55816e-06	1.79664e-07	1.73783e-06	1.66461e-06	2.08694e-07	1.87330e-06	1.39970e-07	-2.13486e-08	1.18622e-07	1.40803e-06	-1.47298e-07	1.26073e-06	8.63387e-08	-2.99670e-08	5.63717e-08	1.83610e-08	-8.15564e-09	1.02053e-08	1.02317e-06	-1.69016e-07	8.54159e-07
23.003	1.12903e-07	-2.60760e-08	8.68268e-08	1.55694e-06	1.78895e-07	1.73583e-06	1.66345e-06	2.08190e-07	1.87164e-06	1.39250e-07	-2.12387e-08	1.18011e-07	1.40559e-06	-1.47043e-07	1.25855e-06	8.60801e-08	-2.98772e-08	5.62029e-08	1.82342e-08	-8.09933e-09	1.01349e-08	1.02140e-06	-1.68722e-07	8.52675e-07
23.028	1.12713e-07	-2.60321e-08	8.66805e-08	1.55572e-06	1.78128e-07	1.73384e-06	1.66229e-06	2.07686e-07	1.86998e-06	1.38533e-07	-2.11294e-08	1.17403e-07	1.40317e-06	-1.46790e-07	1.25638e-06	8.58208e-08	-2.97872e-08	5.60336e-08	1.81075e-08	-8.04307e-09	1.00645e-08	1.01962e-06	-1.68429e-07	8.51193e-07
23.052	1.12523e-07	-2.59884e-08	8.65350e-08	1.55449e-06	1.77363e-07	1.73186e-06	1.66114e-06	2.07183e-07	1.86832e-06	1.37819e-07	-2.10206e-08	1.16799e-07	1.40076e-06	-1.46537e-07	1.25422e-06	8.55607e-08	-2.96969e-08	5.58638e-08	1.79810e-08	-7.98687e-09	9.99414e-09	1.01785e-06	-1.68136e-07	8.49714e-07
23.077	1.12335e-07	-2.59449e-08	8.63902e-08	1.55327e-06	1.76601e-07	1.72987e-06	1.65998e-06	2.06679e-07	1.86665e-06	1.37110e-07	-2.09124e-08	1.16198e-07	1.39836e-06	-1.46286e-07	1.25207e-06	8.52999e-08	-2.96064e-08	5.56935e-08	1.78546e-08	-7.93073e-09	9.92389e-09	1.01608e-06	-1.67844e-07	8.48238e-07
23.101	1.12148e-07	-2.59016e-08	8.62461e-08	1.55205e-06	1.75840e-07	1.72789e-06	1.65881e-06	2.06175e-07	1.86499e-06	1.36404e-07	-2.08047e-08	1.15600e-07	1.39597e-06	-1.46036e-07	1.24993e-06	8.50385e-08	-2.95157e-08	5.55228e-08	1.77284e-08	-7.87466e-09	9.85373e-09	1.01432e-06	-1.67553e-07	8.46764e-07
23.126	1.11961e-07	-2.58586e-08	8.61028e-08	1.55083e-06	1.75082e-07	1.72591e-06	1.65765e-06	2.05671e-07	1.86332e-06	1.35703e-07	-2.06977e-08	1.15005e-07	1.39359e-06	-1.45787e-07	1.24780e-06	8.47763e-08	-2.94247e-08	5.53516e-08	1.76023e-08	-7.81867e-09	9.78367e-09	1.01255e-06	-1.67262e-07	8.45293e-07
23.151	1.11776e-07	-2.58158e-08	8.59603e-08	1.54961e-06	1.74326e-07	1.72394e-06	1.65649e-06	2.05167e-07	1.86166e-06	1.35005e-07	-2.05913e-08	1.14413e-07	1.39122e-06	-1.45539e-07	1.24568e-06	8.45135e-08	-2.93335e-08	5.51801e-08	1.74764e-08	-7.76275e-09	9.71369e-09	1.01080e-06	-1.66971e-07	8.43825e-07
23.175	1.11592e-07	-2.57732e-08	8.58186e-08	1.54840e-06	1.73572e-07	1.72197e-06	1.65533e-06	2.04664e-07	1.85999e-06	1.34311e-07	-2.04854e-08	1.13825e-07	1.38886e-06	-1.45293e-07	1.24357e-06	8.42501e-08	-2.92420e-08	5.50080e-08	1.73507e-08	-7.70691e-09	9.64382e-09	1.00904e-06	-1.66681e-07	8.42360e-07
23.200	1.11408e-07	-2.57309e-08	8.56776e-08	1.54718e-06	1.72821e-07	1.72000e-06	1.65416e-06	2.04160e-07	1.85832e-06	1.33621e-07	-2.03802e-08	1.13241e-07	1.38652e-06	-1.45047e-07	1.24147e-06	8.39860e-08	-2.91504e-08	5.48356e-08	1.72252e-08	-7.65116e-09	9.57406e-09	1.00729e-06	-1.66392e-07	8.40897e-07
23.224	1.11226e-07	-2.56888e-08	8.55374e-08	1.54596e-06	1.72072e-07	1.71803e-06	1.65300e-06	2.03657e-07	1.85665e-06	1.32935e-07	-2.02755e-08	1.12659e-07	1.38418e-06	-1.44803e-07	1.23938e-06	8.37213e-08	-2.90585e-08	5.46628e-08	1.70999e-08	-7.59550e-09	9.50442e-09	1.00554e-06	-1.66103e-07	8.39437e-07
23.249	1.11045e-07	-2.56469e-08	8.53980e-08	1.54475e-06	1.71325e-07	1.71607e-06	1.65183e-06	2.03153e-07	1.85498e-06	1.32253e-07	-2.01715e-08	1.12081e-07	1.38186e-06	-1.44560e-07	1.23730e-06	8.34560e-08	-2.89664e-08	5.44896e-08	1.69748e-08	-7.53994e-09	9.43489e-09	1.00380e-06	-1.65815e-07	8.37981e-07
23.273	1.10865e-07	-2.56053e-08	8.52594e-08	1.54353e-06	1.70581e-07	1.71411e-06	1.65066e-06	2.02650e-07	1.85331e-06	1.31575e-07	-2.00681e-08	1.11507e-07	1.37955e-06	-1.44318e-07	1.23523e-06	8.31901e-08	-2.88741e-08	5.43160e-08	1.68500e-08	-7.48448e-09	9.36549e-09	1.00205e-06	-1.65527e-07	8.36527e-07
23.298	1.10686e-07	-2.55639e-08	8.51217e-08	1.54232e-06	1.69838e-07	1.71216e-06	1.64950e-06	2.02147e-07	1.85164e-06	1.30901e-07	-1.99654e-08	1.10936e-07	1.37725e-06	-1.44078e-07	1.23317e-06	8.29237e-08	-2.87817e-08	5.41420e-08	1.67253e-08	-7.42912e-09	9.29622e-09	1.00032e-06	-1.65240e-07	8.35077e-07
23.323	1.10508e-07	-2.55228e-08	8.49847e-08	1.54111e-06	1.69099e-07	1.71021e-06	1.64833e-06	2.01644e-07	1.84997e-06	1.30231e-07	-1.98632e-08	1.10368e-07	1.37496e-06	-1.43839e-07	1.23112e-06	8.26567e-08	-2.86890e-08	5.39677e-08	1.66010e-08	-7.37388e-09	9.22709e-09	9.98584e-07	-1.64954e-07	8.33630e-07
23.347	1.10331e-07	-2.54819e-08	8.48486e-08	1.53990e-06	1.68361e-07	1.70826e-06	1.64716e-06	2.01141e-07	1.84830e-06	1.29566e-07	-1.97617e-08	1.09804e-07	1.37268e-06	-1.43600e-07	1.22908e-06	8.23892e-08	-2.85961e-08	5.37930e-08	1.64768e-08	-7.31874e-09	9.15810e-09	9.96854e-07	-1.64668e-07	8.32186e-07
23.372	1.10155e-07	-2.54413e-08	8.47133e-08	1.53869e-06	1.67626e-07	1.70631e-06	1.64599e-06	2.00638e-07	1.84663e-06	1.28904e-07	-1.96608e-08	1.09244e-07	1.37042e-06	-1.43363e-07	1.22706e-06	8.21212e-08	-2.85031e-08	5.36180e-08	1.63530e-08	-7.26373e-09	9.08926e-09	9.95128e-07	-1.64383e-07	8.30745e-07
23.396	1.09980e-07	-2.54009e-08	8.45789e-08	1.53748e-06	1.66894e-07	1.70437e-06	1.64482e-06	2.00136e-07	1.84496e-06	1.28247e-07	-1.95606e-08	1.08687e-07	1.36817e-06	-1.43128e-07	1.22504e-06	8.18526e-08	-2.84099e-08	5.34427e-08	1.62294e-08	-7.20884e-09	9.02057e-09	9.93407e-07	-1.64099e-07	8.29308e-07
23.421	1.09806e-07	-2.53608e-08	8.44453e-08	1.53627e-06	1.66164e-07	1.70244e-06	1.64365e-06	1.99634e-07	1.84329e-06	1.27595e-07	-1.94611e-08	1.08134e-07	1.36592e-06	-1.42893e-07	1.22303e-06	8.15836e-08	-2.83165e-08	5.32671e-08	1.61061e-08	-7.15407e-09	8.95204e-09	9.91689e-07	-1.63815e-07	8.27874e-07
23.446	1.09633e-07	-2.53209e-08	8.43126e-08	1.53507e-06	1.65436e-07	1.70050e-06	1.64248e-06	1.99132e-07	1.84161e-06	1.26946e-07	-1.93621e-08	1.07584e-07	1.36370e-06	-1.42660e-07	1.22104e-06	8.13141e-08	-2.82230e-08	5.30911e-08	1.59831e-08	-7.09944e-09	8.88368e-09	9.89975e-07	-1.63532e-07	8.26444e-07
23.470	1.09462e-07	-2.52813e-08	8.41807e-08	1.53386e-06	1.64711e-07	1.69857e-06	1.64131e-06	1.98630e-07	1.83994e-06	1.26302e-07	-1.92639e-08	1.07038e-07	1.36148e-06	-1.42428e-07	1.21905e-06	8.10442e-08	-2.81293e-08	5.29149e-08	1.58604e-08	-7.04494e-09	8.81549e-09	9.88266e-07	-1.63249e-07	8.25017e-07
23.495	1.09292e-07	-2.52420e-08	8.40497e-08	1.53266e-06	1.63988e-07	1.69665e-06	1.64014e-06	1.98128e-07	1.83827e-06	1.25662e-07	-1.91663e-08	1.06496e-07	1.35927e-06	-1.42198e-07	1.21708e-06	8.07738e-08	-2.80355e-08	5.27383e-08	1.57381e-08	-6.99058e-09	8.74747e-09	9.86561e-07	-1.62968e-07	8.23593e-07
23.519	1.09122e-07	-2.52029e-08	8.39196e-08	1.53146e-06	1.63268e-07	1.69472e-06	1.63897e-06	1.97627e-07	1.83659e-06	1.25027e-07	-1.90694e-08	1.05957e-07	1.35708e-06	-1.41968e-07	1.21511e-06	8.05030e-08	-2.79415e-08	5.25615e-08	1.56160e-08	-6.93637e-09	8.67963e-09	9.84861e-07	-1.62687e-07	8.22174e-07
23.544	1.08954e-07	-2.51641e-08	8.37903e-08	1.53025e-06	1.62550e-07	1.69281e-06	1.63779e-06	1.97126e-07	1.83492e-06	1.24396e-07	-1.89732e-08	1.05423e-07	1.35490e-06	-1.41740e-07	1.21316e-06	8.02318e-08	-2.78473e-08	5.23844e-08	1.54943e-08	-6.88231e-09	8.61198e-09	9.83164e-07	-1.62407e-07	8.20758e-07
23.568	1.08787e-07	-2.51255e-08	8.36620e-08	1.52906e-06	1.61835e-07	1.69089e-06	1.63662e-06	1.96625e-07	1.83325e-06	1.23769e-07	-1.88776e-08	1.04892e-07	1.35273e-06	-1.41513e-07	1.21122e-06	7.99602e-08	-2.77531e-08	5.22071e-08	1.53729e-08	-6.82840e-09	8.54452e-09	9.81472e-07	-1.62127e-07	8.19345e-07
23.593	1.08622e-07	-2.50872e-08	8.35345e-08	1.52786e-06	1.61123e-07	1.68898e-06	1.63545e-06	1.96125e-07	1.83157e-06	1.23147e-07	-1.87828e-08	1.04365e-07	1.35058e-06	-1.41288e-07	1.20929e-06	7.96882e-08	-2.76587e-08	5.20295e-08	1.52519e-08	-6.77464e-09	8.47726e-09	9.79785e-07	-1.61849e-07	8.17937e-07
23.618	1.08457e-07	-2.50492e-08	8.34079e-08	1.52666e-06	1.60413e-07	1.68707e-06	1.63427e-06	1.95624e-07	1.82990e-06	1.22530e-07	-1.86886e-08	1.03841e-07	1.34843e-06	-1.41064e-07	1.20737e-06	7.94159e-08	-2.75642e-08	5.18517e-08	1.51312e-08	-6.72105e-09	8.41020e-09	9.78103e-07	-1.61571e-07	8.16532e-07
23.642	1.08294e-07	-2.50115e-08	8.32823e-08	1.52546e-06	1.59706e-07	1.68517e-06	1.63310e-06	1.95125e-07	1.82823e-06	1.21917e-07	-1.85951e-08	1.03322e-07	1.34630e-06	-1.40841e-07	1.20546e-06	7.91432e-08	-2.74695e-08	5.16737e-08	1.50110e-08	-6.66763e-09	8.34334e-09	9.76425e-07	-1.61293e-07	8.15131e-07
23.667	1.08132e-07	-2.49740e-08	8.31575e-08	1.52427e-06	1.59002e-07	1.68327e-06	1.63193e-06	1.94625e-07	1.82655e-06	1.21309e-07	-1.85023e-08	1.02807e-07	1.34418e-06	-1.40619e-07	1.20357e-06	7.88702e-08	-2.73748e-08	5.14955e-08	1.48911e-08	-6.61437e-09	8.27670e-09	9.74751e-07	-1.61017e-07	8.13734e-07
23.691	1.07971e-07	-2.49369e-08	8.30337e-08	1.52308e-06	1.58300e-07	1.68138e-06	1.63075e-06	1.94126e-07	1.82488e-06	1.20705e-07	-1.84103e-08	1.02295e-07	1.34208e-06	-1.40399e-07	1.20168e-06	7.85969e-08	-2.72799e-08	5.13170e-08	1.47716e-08	-6.56129e-09	8.21028e-09	9.73083e-07	-1.60741e-07	8.12341e-07
23.716	1.07811e-07	-2.48999e-08	8.29108e-08	1.52189e-06	1.57601e-07	1.67949e-06	1.62958e-06	1.93627e-07	1.82321e-06	1.20106e-07	-1.83189e-08	1.01787e-07	1.33999e-06	-1.40180e-07	1.19981e-06	7.83233e-08	-2.71849e-08	5.11384e-08	1.46525e-08	-6.50838e-09	8.14408e-09	9.71419e-07	-1.60467e-07	8.10953e-07
23.740	1.07652e-07	-2.48633e-08	8.27889e-08	1.52070e-06	1.56905e-07	1.67760e-06	1.62840e-06	1.93129e-07	1.82153e-06	1.19512e-07	-1.82282e-08	1.01284e-07	1.33790e-06	-1.39962e-07	1.19794e-06	7.80494e-08	-2.70899e-08	5.09595e-08	1.45338e-08	-6.45566e-09	8.07811e-09	9.69760e-07	-1.60193e-07	8.09568e-07
23.765	1.07495e-07	-2.48270e-08	8.26679e-08	1.51951e-06	1.56211e-07	1.67572e-06	1.62723e-06	1.92631e-07	1.81986e-06	1.18922e-07	-1.81383e-08	1.00784e-07	1.33584e-06	-1.39746e-07	1.19609e-06	7.77752e-08	-2.69947e-08	5.07805e-08	1.44155e-08	-6.40313e-09	8.01237e-09	9.68107e-07	-1.59919e-07	8.08187e-07
23.790	1.07339e-07	-2.47909e-08	8.25478e-08	1.51832e-06	1.55520e-07	1.67384e-06	1.62605e-06	1.92134e-07	1.81819e-06	1.18337e-07	-1.80491e-08	1.00288e-07	1.33378e-06	-1.39531e-07	1.19425e-06	7.75008e-08	-2.68995e-08	5.06014e-08	1.42977e-08	-6.35078e-09	7.94687e-09	9.66458e-07	-1.59647e-07	8.06811e-07
23.814	1.07184e-07	-2.47551e-08	8.24287e-08	1.51714e-06	1.54832e-07	1.67197e-06	1.62488e-06	1.91637e-07	1.81651e-06	1.17757e-07	-1.79606e-08	9.97965e-08	1.33174e-06	-1.39317e-07	1.19242e-06	7.72262e-08	-2.68041e-08	5.04220e-08	1.41802e-08	-6.29863e-09	7.88161e-09	9.64814e-07	-1.59376e-07	8.05439e-07
23.839	1.07030e-07	-2.47197e-08	8.23105e-08	1.51595e-06	1.54147e-07	1.67010e-06	1.62370e-06	1.91140e-07	1.81484e-06	1.17182e-07	-1.78729e-08	9.93089e-08	1.32971e-06	-1.39105e-07	1.19061e-06	7.69513e-08	-2.67087e-08	5.02426e-08	1.40633e-08	-6.24668e-09	7.81660e-09	9.63176e-07	-1.59105e-07	8.04071e-07
23.863	1.06878e-07	-2.46845e-08	8.21933e-08	1.51477e-06	1.53465e-07	1.66824e-06	1.62253e-06	1.90644e-07	1.81317e-06	1.16611e-07	-1.77858e-08	9.88254e-08	1.32770e-06	-1.38894e-07	1.18880e-06	7.66762e-08	-2.66132e-08	5.00629e-08	1.39468e-08	-6.19492e-09	7.75184e-09	9.61543e-07	-1.58835e-07	8.02708e-07
23.888	1.06727e-07	-2.46495e-08	8.20771e-08	1.51359e-06	1.52785e-07	1.66638e-06	1.62135e-06	1.90148e-07	1.81150e-06	1.16046e-07	-1.76996e-08	9.83460e-08	1.32569e-06	-1.38685e-07	1.18701e-06	7.64009e-08	-2.65177e-08	4.98832e-08	1.38307e-08	-6.14338e-09	7.68734e-09	9.59915e-07	-1.58566e-07	8.01348e-07
23.912	1.06577e-07	-2.46149e-08	8.19618e-08	1.51241e-06	1.52108e-07	1.66452e-06	1.62018e-06	1.89653e-07	1.80983e-06	1.15485e-07	-1.76140e-08	9.78707e-08	1.32370e-06	-1.38476e-07	1.18523e-06	7.61254e-08	-2.64221e-08	4.97034e-08	1.37151e-08	-6.09204e-09	7.62310e-09	9.58292e-07	-1.58298e-07	7.99994e-07
23.937	1.06428e-07	-2.45806e-08	8.18475e-08	1.51124e-06	1.51435e-07	1.66267e-06	1.61900e-06	1.89159e-07	1.80816e-06	1.14929e-07	-1.75292e-08	9.73995e-08	1.32173e-06	-1.38270e-07	1.18346e-06	7.58498e-08	-2.63264e-08	4.95234e-08	1.36001e-08	-6.04092e-09	7.55913e-09	9.56675e-07	-1.58031e-07	7.98644e-07
23.962	1.06281e-07	-2.45466e-08	8.17342e-08	1.51006e-06	1.50764e-07	1.66083e-06	1.61783e-06	1.88665e-07	1.80649e-06	1.14378e-07	-1.74452e-08	9.69326e-08	1.31976e-06	-1.38064e-07	1.18170e-06	7.55740e-08	-2.62307e-08	4.93433e-08	1.34854e-08	-5.99001e-09	7.49543e-09	9.55063e-07	-1.57765e-07	7.97298e-07
23.986	1.06135e-07	-2.45129e-08	8.16219e-08	1.50889e-06	1.50096e-07	1.65899e-06	1.61665e-06	1.88171e-07	1.80482e-06	1.13832e-07	-1.73619e-08	9.64698e-08	1.31781e-06	-1.37860e-07	1.17995e-06	7.52981e-08	-2.61349e-08	4.91632e-08	1.33713e-08	-5.93933e-09	7.43201e-09	9.53457e-07	-1.57499e-07	7.95957e-07
24.011	1.05990e-07	-2.44794e-08	8.15106e-08	1.50772e-06	1.49431e-07	1.65715e-06	1.61547e-06	1.87679e-07	1.80315e-06	1.13291e-07	-1.72794e-08	9.60112e-08	1.31588e-06	-1.37658e-07	1.17822e-06	7.50221e-08	-2.60391e-08	4.89830e-08	1.32577e-08	-5.88887e-09	7.36887e-09	9.51856e-07	-1.57235e-07	7.94621e-07
24.035	1.05847e-07	-2.44463e-08	8.14003e-08	1.50655e-06	1.48769e-07	1.65532e-06	1.61430e-06	1.87186e-07	1.80149e-06	1.12754e-07	-1.71976e-08	9.55569e-08	1.31395e-06	-1.37456e-07	1.17650e-06	7.47459e-08	-2.59433e-08	4.88027e-08	1.31446e-08	-5.83864e-09	7.30601e-09	9.50261e-07	-1.56971e-07	7.93289e-07
24.060	1.05704e-07	-2.44135e-08	8.12910e-08	1.50538e-06	1.48110e-07	1.65349e-06	1.61312e-06	1.86695e-07	1.79982e-06	1.12223e-07	-1.71166e-08	9.51068e-08	1.31204e-06	-1.37257e-07	1.17479e-06	7.44697e-08	-2.58474e-08	4.86223e-08	1.30321e-08	-5.78864e-09	7.24345e-09	9.48671e-07	-1.56709e-07	7.91963e-07
24.084	1.05564e-07	-2.43809e-08	8.11827e-08	1.50422e-06	1.47454e-07	1.65167e-06	1.61195e-06	1.86204e-07	1.79815e-06	1.11697e-07	-1.70364e-08	9.46610e-08	1.31015e-06	-1.37058e-07	1.17309e-06	7.41934e-08	-2.57515e-08	4.84419e-08	1.29200e-08	-5.73887e-09	7.18117e-09	9.47088e-07	-1.56447e-07	7.90640e-07
24.109	1.05424e-07	-2.43487e-08	8.10754e-08	1.50305e-06	1.46801e-07	1.64985e-06	1.61078e-06	1.85714e-07	1.79649e-06	1.11176e-07	-1.69569e-08	9.42195e-08	1.30826e-06	-1.36861e-07	1.17140e-06	7.39170e-08	-2.56556e-08	4.82614e-08	1.28085e-08	-5.68935e-09	7.11920e-09	9.45510e-07	-1.56187e-07	7.89323e-07
24.134	1.05286e-07	-2.43168e-08	8.09691e-08	1.50189e-06	1.46151e-07	1.64804e-06	1.60960e-06	1.85224e-07	1.79482e-06	1.10660e-07	-1.68782e-08	9.37823e-08	1.30639e-06	-1.36666e-07	1.16973e-06	7.36406e-08	-2.55596e-08	4.80809e-08	1.26976e-08	-5.64006e-09	7.05753e-09	9.43938e-07	-1.55927e-07	7.88011e-07
24.158	1.05149e-07	-2.42852e-08	8.08638e-08	1.50073e-06	1.45505e-07	1.64624e-06	1.60843e-06	1.84735e-07	1.79316e-06	1.10150e-07	-1.68003e-08	9.33494e-08	1.30454e-06	-1.36471e-07	1.16807e-06	7.33641e-08	-2.54637e-08	4.79004e-08	1.25872e-08	-5.59103e-09	6.99617e-09	9.42372e-07	-1.55668e-07	7.86704e-07
24.183	1.05014e-07	-2.42539e-08	8.07596e-08	1.49957e-06	1.44861e-07	1.64443e-06	1.60725e-06	1.84247e-07	1.79150e-06	1.09644e-07	-1.67232e-08	9.29209e-08	1.30269e-06	-1.36279e-07	1.16642e-06	7.30876e-08	-2.53677e-08	4.77199e-08	1.24774e-08	-5.54224e-09	6.93512e-09	9.40812e-07	-1.55411e-07	7.85401e-07
24.207	1.04879e-07	-2.42229e-08	8.06564e-08	1.49842e-06	1.44221e-07	1.64264e-06	1.60608e-06	1.83759e-07	1.78984e-06	1.09144e-07	-1.66469e-08	9.24967e-08	1.30087e-06	-1.36087e-07	1.16478e-06	7.28111e-08	-2.52717e-08	4.75394e-08	1.23681e-08	-5.49370e-09	6.87439e-09	9.39258e-07	-1.55154e-07	7.84104e-07
24.232	1.04746e-07	-2.41922e-08	8.05543e-08	1.49726e-06	1.43583e-07	1.64085e-06	1.60491e-06	1.83272e-07	1.78818e-06	1.08648e-07	-1.65713e-08	9.20769e-08	1.29905e-06	-1.35898e-07	1.16315e-06	7.25346e-08	-2.51757e-08	4.73588e-08	1.22594e-08	-5.44543e-09	6.81398e-09	9.37710e-07	-1.54898e-07	7.82811e-07
24.257	1.04615e-07	-2.41619e-08	8.04532e-08	1.49611e-06	1.42949e-07	1.63906e-06	1.60373e-06	1.82786e-07	1.78652e-06	1.08158e-07	-1.64965e-08	9.16616e-08	1.29725e-06	-1.35709e-07	1.16154e-06	7.22581e-08	-2.50798e-08	4.71783e-08	1.21513e-08	-5.39741e-09	6.75389e-09	9.36168e-07	-1.54643e-07	7.81524e-07
24.281	1.04485e-07	-2.41318e-08	8.03531e-08	1.49496e-06	1.42318e-07	1.63728e-06	1.60256e-06	1.82301e-07	1.78486e-06	1.07673e-07	-1.64226e-08	9.12506e-08	1.29546e-06	-1.35522e-07	1.15994e-06	7.19816e-08	-2.49838e-08	4.69978e-08	1.20438e-08	-5.34965e-09	6.69413e-09	9.34632e-07	-1.54390e-07	7.80242e-07
24.306	1.04356e-07	-2.41021e-08	8.02541e-08	1.49382e-06	1.41691e-07	1.63551e-06	1.60139e-06	1.81817e-07	1.78321e-06	1.07193e-07	-1.63494e-08	9.08441e-08	1.29369e-06	-1.35337e-07	1.15835e-06	7.17052e-08	-2.48879e-08	4.68173e-08	1.19369e-08	-5.30216e-09	6.63471e-09	9.33102e-07	-1.54137e-07	7.78965e-07
24.330	1.04229e-07	-2.40726e-08	8.01561e-08	1.49267e-06	1.41066e-07	1.63374e-06	1.60022e-06	1.81333e-07	1.78155e-06	1.06719e-07	-1.62771e-08	9.04420e-08	1.29193e-06	-1.35153e-07	1.15678e-06	7.14288e-08	-2.47920e-08	4.66369e-08	1.18306e-08	-5.25494e-09	6.57562e-09	9.31579e-07	-1.53885e-07	7.77694e-07
24.355	1.04103e-07	-2.40435e-08	8.00592e-08	1.49153e-06	1.40445e-07	1.63197e-06	1.59905e-06	1.80850e-07	1.77990e-06	1.06250e-07	-1.62055e-08	9.00444e-08	1.29019e-06	-1.34970e-07	1.15522e-06	7.11525e-08	-2.46961e-08	4.64565e-08	1.17249e-08	-5.20799e-09	6.51687e-09	9.30062e-07	-1.53635e-07	7.76427e-07
24.379	1.03978e-07	-2.40147e-08	7.99633e-08	1.49039e-06	1.39827e-07	1.63021e-06	1.59788e-06	1.80368e-07	1.77825e-06	1.05786e-07	-1.61348e-08	8.96513e-08	1.28845e-06	-1.34789e-07	1.15367e-06	7.08763e-08	-2.46002e-08	4.62761e-08	1.16198e-08	-5.16132e-09	6.45847e-09	9.28552e-07	-1.53385e-07	7.75166e-07
24.404	1.03855e-07	-2.39863e-08	7.98686e-08	1.48925e-06	1.39213e-07	1.62846e-06	1.59671e-06	1.79887e-07	1.77660e-06	1.05327e-07	-1.60648e-08	8.92627e-08	1.28674e-06	-1.34609e-07	1.15213e-06	7.06002e-08	-2.45043e-08	4.60958e-08	1.15153e-08	-5.11493e-09	6.40042e-09	9.27048e-07	-1.53137e-07	7.73911e-07
24.429	1.03733e-07	-2.39581e-08	7.97748e-08	1.48811e-06	1.38602e-07	1.62671e-06	1.59554e-06	1.79407e-07	1.77495e-06	1.04874e-07	-1.59957e-08	8.88786e-08	1.28503e-06	-1.34431e-07	1.15060e-06	7.03242e-08	-2.44085e-08	4.59156e-08	1.14115e-08	-5.06882e-09	6.34272e-09	9.25550e-07	-1.52890e-07	7.72661e-07
24.453	1.03613e-07	-2.39303e-08	7.96822e-08	1.48698e-06	1.37994e-07	1.62497e-06	1.59437e-06	1.78928e-07	1.77330e-06	1.04426e-07	-1.59274e-08	8.84990e-08	1.28335e-06	-1.34254e-07	1.14909e-06	7.00483e-08	-2.43128e-08	4.57355e-08	1.13084e-08	-5.02299e-09	6.28538e-09	9.24059e-07	-1.52643e-07	7.71416e-07
24.478	1.03493e-07	-2.39028e-08	7.95906e-08	1.48585e-06	1.37389e-07	1.62323e-06	1.59320e-06	1.78450e-07	1.77165e-06	1.03984e-07	-1.58599e-08	8.81239e-08	1.28167e-06	-1.34079e-07	1.14759e-06	6.97725e-08	-2.42171e-08	4.55554e-08	1.12058e-08	-4.97745e-09	6.22839e-09	9.22575e-07	-1.52398e-07	7.70177e-07
24.502	1.03376e-07	-2.38756e-08	7.95001e-08	1.48472e-06	1.36788e-07	1.62150e-06	1.59204e-06	1.77973e-07	1.77001e-06	1.03547e-07	-1.57932e-08	8.77535e-08	1.28001e-06	-1.33906e-07	1.14610e-06	6.94969e-08	-2.41214e-08	4.53755e-08	1.11040e-08	-4.93221e-09	6.17178e-09	9.21097e-07	-1.52154e-07	7.68943e-07
24.527	1.03259e-07	-2.38488e-08	7.94107e-08	1.48359e-06	1.36191e-07	1.61978e-06	1.59087e-06	1.77496e-07	1.76837e-06	1.03115e-07	-1.57273e-08	8.73875e-08	1.27836e-06	-1.33733e-07	1.14463e-06	6.92214e-08	-2.40258e-08	4.51956e-08	1.10028e-08	-4.88725e-09	6.11552e-09	9.19626e-07	-1.51911e-07	7.67715e-07
24.551	1.03145e-07	-2.38223e-08	7.93224e-08	1.48246e-06	1.35597e-07	1.61806e-06	1.58970e-06	1.77021e-07	1.76673e-06	1.02689e-07	-1.56623e-08	8.70262e-08	1.27673e-06	-1.33563e-07	1.14317e-06	6.89462e-08	-2.39303e-08	4.50159e-08	1.09022e-08	-4.84260e-09	6.05964e-09	9.18162e-07	-1.51669e-07	7.66493e-07
24.576	1.03031e-07	-2.37961e-08	7.92351e-08	1.48134e-06	1.35006e-07	1.61635e-06	1.58854e-06	1.76547e-07	1.76509e-06	1.02268e-07	-1.55981e-08	8.66695e-08	1.27511e-06	-1.33393e-07	1.14172e-06	6.86711e-08	-2.38348e-08	4.48363e-08	1.08024e-08	-4.79824e-09	6.00414e-09	9.16704e-07	-1.51428e-07	7.65276e-07
24.601	1.02919e-07	-2.37702e-08	7.91490e-08	1.48022e-06	1.34419e-07	1.61464e-06	1.58738e-06	1.76073e-07	1.76345e-06	1.01852e-07	-1.55347e-08	8.63173e-08	1.27351e-06	-1.33226e-07	1.14029e-06	6.83962e-08	-2.37394e-08	4.46568e-08	1.07032e-08	-4.75418e-09	5.94901e-09	9.15254e-07	-1.51189e-07	7.64065e-07
24.625	1.02809e-07	-2.37446e-08	7.90639e-08	1.47910e-06	1.33835e-07	1.61294e-06	1.58621e-06	1.75601e-07	1.76181e-06	1.01442e-07	-1.54722e-08	8.59698e-08	1.27192e-06	-1.33059e-07	1.13886e-06	6.81215e-08	-2.36440e-08	4.44774e-08	1.06047e-08	-4.71043e-09	5.89427e-09	9.13810e-07	-1.50950e-07	7.62860e-07
24.650	1.02699e-07	-2.37194e-08	7.89800e-08	1.47799e-06	1.33255e-07	1.61125e-06	1.58505e-06	1.75130e-07	1.76018e-06	1.01037e-07	-1.54105e-08	8.56270e-08	1.27035e-06	-1.32895e-07	1.13745e-06	6.78470e-08	-2.35487e-08	4.42982e-08	1.05069e-08	-4.66699e-09	5.83991e-09	9.12373e-07	-1.50713e-07	7.61660e-07
24.674	1.02592e-07	-2.36945e-08	7.88971e-08	1.47688e-06	1.32679e-07	1.60956e-06	1.58389e-06	1.74660e-07	1.75855e-06	1.00638e-07	-1.53496e-08	8.52887e-08	1.26879e-06	-1.32732e-07	1.13606e-06	6.75727e-08	-2.34536e-08	4.41192e-08	1.04098e-08	-4.62386e-09	5.78594e-09	9.10943e-07	-1.50477e-07	7.60467e-07
24.699	1.02485e-07	-2.36700e-08	7.88154e-08	1.47577e-06	1.32106e-07	1.60787e-06	1.58273e-06	1.74191e-07	1.75692e-06	1.00245e-07	-1.52896e-08	8.49552e-08	1.26724e-06	-1.32570e-07	1.13467e-06	6.72987e-08	-2.33585e-08	4.39403e-08	1.03134e-08	-4.58104e-09	5.73236e-09	9.09521e-07	-1.50242e-07	7.59279e-07
24.723	1.02380e-07	-2.36458e-08	7.87347e-08	1.47466e-06	1.31536e-07	1.60620e-06	1.58157e-06	1.73723e-07	1.75529e-06	9.98566e-08	-1.52304e-08	8.46262e-08	1.26571e-06	-1.32410e-07	1.13330e-06	6.70250e-08	-2.32634e-08	4.37615e-08	1.02177e-08	-4.53854e-09	5.67917e-09	9.08105e-07	-1.50008e-07	7.58097e-07
24.748	1.02277e-07	-2.36219e-08	7.86551e-08	1.47356e-06	1.30971e-07	1.60453e-06	1.58041e-06	1.73257e-07	1.75367e-06	9.94740e-08	-1.51720e-08	8.43020e-08	1.26420e-06	-1.32251e-07	1.13194e-06	6.67515e-08	-2.31685e-08	4.35830e-08	1.01227e-08	-4.49636e-09	5.62639e-09	9.06696e-07	-1.49775e-07	7.56921e-07
24.773	1.02175e-07	-2.35983e-08	7.85767e-08	1.47245e-06	1.30409e-07	1.60286e-06	1.57926e-06	1.72791e-07	1.75205e-06	9.90970e-08	-1.51145e-08	8.39824e-08	1.26269e-06	-1.32094e-07	1.13060e-06	6.64783e-08	-2.30737e-08	4.34046e-08	1.00285e-08	-4.45449e-09	5.57401e-09	9.05295e-07	-1.49544e-07	7.55751e-07
24.797	1.02074e-07	-2.35751e-08	7.84994e-08	1.47136e-06	1.29850e-07	1.60121e-06	1.57810e-06	1.72327e-07	1.75043e-06	9.87254e-08	-1.50579e-08	8.36676e-08	1.26121e-06	-1.31939e-07	1.12927e-06	6.62054e-08	-2.29790e-08	4.32264e-08	9.93498e-09	-4.41296e-09	5.52203e-09	9.03901e-07	-1.49313e-07	7.54588e-07
24.822	1.01975e-07	-2.35522e-08	7.84232e-08	1.47026e-06	1.29296e-07	1.59955e-06	1.57694e-06	1.71864e-07	1.74881e-06	9.83594e-08	-1.50020e-08	8.33574e-08	1.25974e-06	-1.31785e-07	1.12795e-06	6.59328e-08	-2.28843e-08	4.30484e-08	9.84220e-09	-4.37174e-09	5.47045e-09	9.02514e-07	-1.49084e-07	7.53430e-07
24.846	1.01878e-07	-2.35296e-08	7.83481e-08	1.46916e-06	1.28745e-07	1.59791e-06	1.57579e-06	1.71402e-07	1.74719e-06	9.79990e-08	-1.49471e-08	8.30520e-08	1.25828e-06	-1.31632e-07	1.12665e-06	6.56605e-08	-2.27898e-08	4.28706e-08	9.75015e-09	-4.33086e-09	5.41929e-09	9.01134e-07	-1.48856e-07	7.52278e-07
24.871	1.01781e-07	-2.35074e-08	7.82741e-08	1.46807e-06	1.28198e-07	1.59627e-06	1.57464e-06	1.70942e-07	1.74558e-06	9.76442e-08	-1.48929e-08	8.27512e-08	1.25684e-06	-1.31481e-07	1.12535e-06	6.53885e-08	-2.26954e-08	4.26930e-08	9.65885e-09	-4.29030e-09	5.36855e-09	8.99762e-07	-1.48630e-07	7.51132e-07
24.895	1.01687e-07	-2.34855e-08	7.82012e-08	1.46699e-06	1.27655e-07	1.59464e-06	1.57349e-06	1.70483e-07	1.74397e-06	9.72949e-08	-1.48397e-08	8.24552e-08	1.25541e-06	-1.31332e-07	1.12408e-06	6.51168e-08	-2.26012e-08	4.25157e-08	9.56829e-09	-4.25008e-09	5.31821e-09	8.98397e-07	-1.48404e-07	7.49993e-07
24.920	1.01593e-07	-2.34640e-08	7.81295e-08	1.46590e-06	1.27115e-07	1.59302e-06	1.57234e-06	1.70025e-07	1.74236e-06	9.69512e-08	-1.47872e-08	8.21640e-08	1.25399e-06	-1.31184e-07	1.12281e-06	6.48456e-08	-2.25070e-08	4.23386e-08	9.47849e-09	-4.21019e-09	5.26830e-09	8.97040e-07	-1.48180e-07	7.48860e-07
24.945	1.01502e-07	-2.34428e-08	7.80588e-08	1.46482e-06	1.26579e-07	1.59140e-06	1.57119e-06	1.69568e-07	1.74076e-06	9.66131e-08	-1.47357e-08	8.18774e-08	1.25260e-06	-1.31038e-07	1.12156e-06	6.45746e-08	-2.24130e-08	4.21617e-08	9.38945e-09	-4.17064e-09	5.21881e-09	8.95690e-07	-1.47957e-07	7.47733e-07
24.969	1.01411e-07	-2.34219e-08	7.79893e-08	1.46374e-06	1.26048e-07	1.58979e-06	1.57004e-06	1.69113e-07	1.73915e-06	9.62806e-08	-1.46850e-08	8.15957e-08	1.25121e-06	-1.30893e-07	1.12032e-06	6.43041e-08	-2.23190e-08	4.19850e-08	9.30118e-09	-4.13143e-09	5.16975e-09	8.94348e-07	-1.47735e-07	7.46612e-07
24.994	1.01322e-07	-2.34014e-08	7.79210e-08	1.46266e-06	1.25520e-07	1.58818e-06	1.56890e-06	1.68659e-07	1.73755e-06	9.59537e-08	-1.46351e-08	8.13186e-08	1.24985e-06	-1.30750e-07	1.11910e-06	6.40339e-08	-2.22253e-08	4.18086e-08	9.21367e-09	-4.09256e-09	5.12111e-09	8.93013e-07	-1.47515e-07	7.45498e-07
25.018	1.01235e-07	-2.33812e-08	7.78537e-08	1.46159e-06	1.24996e-07	1.58658e-06	1.56775e-06	1.68207e-07	1.73596e-06	9.56325e-08	-1.45861e-08	8.10464e-08	1.24849e-06	-1.30608e-07	1.11788e-06	6.37641e-08	-2.21316e-08	4.16325e-08	9.12694e-09	-4.05404e-09	5.07290e-09	8.91685e-07	-1.47296e-07	7.44390e-07
25.043	1.01149e-07	-2.33613e-08	7.77876e-08	1.46052e-06	1.24475e-07	1.58499e-06	1.56661e-06	1.67756e-07	1.73436e-06	9.53169e-08	-1.45380e-08	8.07789e-08	1.24715e-06	-1.30468e-07	1.11669e-06	6.34947e-08	-2.20381e-08	4.14566e-08	9.04098e-09	-4.01586e-09	5.02513e-09	8.90366e-07	-1.47078e-07	7.43288e-07
25.068	1.01064e-07	-2.33418e-08	7.77226e-08	1.45945e-06	1.23959e-07	1.58341e-06	1.56547e-06	1.67307e-07	1.73277e-06	9.50068e-08	-1.44907e-08	8.05162e-08	1.24583e-06	-1.30330e-07	1.11550e-06	6.32257e-08	-2.19448e-08	4.12809e-08	8.95581e-09	-3.97802e-09	4.97779e-09	8.89054e-07	-1.46861e-07	7.42193e-07
25.092	1.00981e-07	-2.33226e-08	7.76587e-08	1.45838e-06	1.23447e-07	1.58183e-06	1.56433e-06	1.66859e-07	1.73118e-06	9.47025e-08	-1.44443e-08	8.02582e-08	1.24452e-06	-1.30193e-07	1.11433e-06	6.29572e-08	-2.18516e-08	4.11056e-08	8.87143e-09	-3.94054e-09	4.93088e-09	8.87750e-07	-1.46645e-07	7.41104e-07
25.117	1.00900e-07	-2.33038e-08	7.75960e-08	1.45732e-06	1.22939e-07	1.58026e-06	1.56319e-06	1.66412e-07	1.72960e-06	9.44038e-08	-1.43987e-08	8.00051e-08	1.24323e-06	-1.30058e-07	1.11317e-06	6.26890e-08	-2.17585e-08	4.09305e-08	8.78783e-09	-3.90341e-09	4.88442e-09	8.86453e-07	-1.46431e-07	7.40022e-07
25.141	1.00820e-07	-2.32853e-08	7.75344e-08	1.45626e-06	1.22435e-07	1.57870e-06	1.56205e-06	1.65967e-07	1.72802e-06	9.41107e-08	-1.43540e-08	7.97567e-08	1.24195e-06	-1.29924e-07	1.11203e-06	6.24214e-08	-2.16656e-08	4.07558e-08	8.70504e-09	-3.86663e-09	4.83840e-09	8.85165e-07	-1.46218e-07	7.38946e-07
25.166	1.00741e-07	-2.32671e-08	7.74739e-08	1.45521e-06	1.21935e-07	1.57714e-06	1.56091e-06	1.65524e-07	1.72644e-06	9.38233e-08	-1.43102e-08	7.95131e-08	1.24069e-06	-1.29792e-07	1.11089e-06	6.21541e-08	-2.15728e-08	4.05813e-08	8.62304e-09	-3.83021e-09	4.79283e-09	8.83884e-07	-1.46007e-07	7.37877e-07
25.190	1.00664e-07	-2.32493e-08	7.74146e-08	1.45415e-06	1.21438e-07	1.57559e-06	1.55978e-06	1.65082e-07	1.72486e-06	9.35415e-08	-1.42672e-08	7.92743e-08	1.23944e-06	-1.29661e-07	1.10978e-06	6.18874e-08	-2.14803e-08	4.04071e-08	8.54185e-09	-3.79415e-09	4.74770e-09	8.82611e-07	-1.45797e-07	7.36815e-07
25.215	1.00588e-07	-2.32318e-08	7.73564e-08	1.45311e-06	1.20946e-07	1.57405e-06	1.55865e-06	1.64642e-07	1.72329e-06	9.32654e-08	-1.42251e-08	7.90403e-08	1.23821e-06	-1.29532e-07	1.10867e-06	6.16211e-08	-2.13878e-08	4.02333e-08	8.46146e-09	-3.75844e-09	4.70302e-09	8.81346e-07	-1.45588e-07	7.35759e-07
25.240	1.00514e-07	-2.32147e-08	7.72994e-08	1.45206e-06	1.20459e-07	1.57252e-06	1.55752e-06	1.64203e-07	1.72172e-06	9.29950e-08	-1.41838e-08	7.88111e-08	1.23699e-06	-1.29405e-07	1.10758e-06	6.13553e-08	-2.12956e-08	4.00597e-08	8.38189e-09	-3.72310e-09	4.65879e-09	8.80089e-07	-1.45380e-07	7.34709e-07
25.264	1.00441e-07	-2.31979e-08	7.72434e-08	1.45102e-06	1.19975e-07	1.57099e-06	1.55639e-06	1.63766e-07	1.72016e-06	9.27302e-08	-1.41434e-08	7.85867e-08	1.23578e-06	-1.29279e-07	1.10651e-06	6.10900e-08	-2.12035e-08	3.98865e-08	8.30313e-09	-3.68811e-09	4.61502e-09	8.78841e-07	-1.45174e-07	7.33667e-07
25.289	1.00370e-07	-2.31814e-08	7.71886e-08	1.44998e-06	1.19495e-07	1.56947e-06	1.55526e-06	1.63330e-07	1.71859e-06	9.24711e-08	-1.41039e-08	7.83672e-08	1.23460e-06	-1.29155e-07	1.10544e-06	6.08252e-08	-2.11116e-08	3.97136e-08	8.22519e-09	-3.65349e-09	4.57170e-09	8.77600e-07	-1.44969e-07	7.32631e-07
25.313	1.00300e-07	-2.31653e-08	7.71350e-08	1.44894e-06	1.19020e-07	1.56796e-06	1.55414e-06	1.62897e-07	1.71703e-06	9.22177e-08	-1.40653e-08	7.81524e-08	1.23342e-06	-1.29032e-07	1.10439e-06	6.05609e-08	-2.10199e-08	3.95411e-08	8.14807e-09	-3.61924e-09	4.52883e-09	8.76367e-07	-1.44765e-07	7.31602e-07
25.338	1.00232e-07	-2.31496e-08	7.70824e-08	1.44791e-06	1.18549e-07	1.56645e-06	1.55301e-06	1.62465e-07	1.71548e-06	9.19699e-08	-1.40275e-08	7.79424e-08	1.23227e-06	-1.28911e-07	1.10336e-06	6.02971e-08	-2.09283e-08	3.93688e-08	8.07178e-09	-3.58535e-09	4.48643e-09	8.75142e-07	-1.44563e-07	7.30579e-07
25.362	1.00165e-07	-2.31341e-08	7.70311e-08	1.44688e-06	1.18082e-07	1.56496e-06	1.55189e-06	1.62035e-07	1.71393e-06	9.17278e-08	-1.39906e-08	7.77372e-08	1.23113e-06	-1.28792e-07	1.10233e-06	6.00339e-08	-2.08369e-08	3.91970e-08	7.99632e-09	-3.55183e-09	4.44449e-09	8.73926e-07	-1.44362e-07	7.29564e-07
25.387	1.00100e-07	-2.31190e-08	7.69808e-08	1.44585e-06	1.17619e-07	1.56347e-06	1.55077e-06	1.61606e-07	1.71238e-06	9.14914e-08	-1.39545e-08	7.75369e-08	1.23000e-06	-1.28674e-07	1.10133e-06	5.97712e-08	-2.07458e-08	3.90255e-08	7.92169e-09	-3.51869e-09	4.40301e-09	8.72717e-07	-1.44162e-07	7.28555e-07
25.412	1.00036e-07	-2.31043e-08	7.69317e-08	1.44483e-06	1.17161e-07	1.56199e-06	1.54966e-06	1.61179e-07	1.71084e-06	9.12607e-08	-1.39193e-08	7.73413e-08	1.22889e-06	-1.28558e-07	1.10033e-06	5.95091e-08	-2.06548e-08	3.88543e-08	7.84790e-09	-3.48591e-09	4.36199e-09	8.71517e-07	-1.43964e-07	7.27553e-07
25.436	9.99736e-08	-2.30899e-08	7.68837e-08	1.44381e-06	1.16707e-07	1.56051e-06	1.54854e-06	1.60755e-07	1.70930e-06	9.10356e-08	-1.38850e-08	7.71506e-08	1.22779e-06	-1.28443e-07	1.09935e-06	5.92475e-08	-2.05640e-08	3.86835e-08	7.77495e-09	-3.45350e-09	4.32144e-09	8.70325e-07	-1.43767e-07	7.26558e-07
25.461	9.99126e-08	-2.30758e-08	7.68368e-08	1.44279e-06	1.16257e-07	1.55905e-06	1.54743e-06	1.60331e-07	1.70776e-06	9.08162e-08	-1.38515e-08	7.69647e-08	1.22671e-06	-1.28330e-07	1.09838e-06	5.89865e-08	-2.04734e-08	3.85131e-08	7.70283e-09	-3.42147e-09	4.28136e-09	8.69142e-07	-1.43572e-07	7.25570e-07
25.485	9.98532e-08	-2.30621e-08	7.67911e-08	1.44178e-06	1.15812e-07	1.55759e-06	1.54632e-06	1.59910e-07	1.70623e-06	9.06025e-08	-1.38189e-08	7.67836e-08	1.22565e-06	-1.28218e-07	1.09743e-06	5.87261e-08	-2.03830e-08	3.83431e-08	7.63156e-09	-3.38982e-09	4.24175e-09	8.67966e-07	-1.43377e-07	7.24589e-07
25.510	9.97952e-08	-2.30487e-08	7.67465e-08	1.44077e-06	1.15371e-07	1.55614e-06	1.54521e-06	1.59491e-07	1.70470e-06	9.03944e-08	-1.37872e-08	7.66072e-08	1.22460e-06	-1.28109e-07	1.09649e-06	5.84663e-08	-2.02928e-08	3.81734e-08	7.56114e-09	-3.35854e-09	4.20261e-09	8.66799e-07	-1.43185e-07	7.23615e-07
25.534	9.97387e-08	-2.30356e-08	7.67031e-08	1.43976e-06	1.14934e-07	1.55470e-06	1.54410e-06	1.59074e-07	1.70318e-06	9.01920e-08	-1.37563e-08	7.64357e-08	1.22356e-06	-1.28000e-07	1.09556e-06	5.82070e-08	-2.02028e-08	3.80042e-08	7.49157e-09	-3.32763e-09	4.16394e-09	8.65641e-07	-1.42993e-07	7.22648e-07
25.559	9.96837e-08	-2.30229e-08	7.66608e-08	1.43876e-06	1.14502e-07	1.55326e-06	1.54300e-06	1.58658e-07	1.70165e-06	8.99953e-08	-1.37263e-08	7.62690e-08	1.22254e-06	-1.27894e-07	1.09465e-06	5.79484e-08	-2.01131e-08	3.78353e-08	7.42285e-09	-3.29711e-09	4.12574e-09	8.64491e-07	-1.42803e-07	7.21688e-07
25.584	9.96301e-08	-2.30105e-08	7.66196e-08	1.43776e-06	1.14075e-07	1.55184e-06	1.54189e-06	1.58245e-07	1.70014e-06	8.98043e-08	-1.36972e-08	7.61071e-08	1.22154e-06	-1.27789e-07	1.09375e-06	5.76904e-08	-2.00235e-08	3.76668e-08	7.35499e-09	-3.26697e-09	4.08802e-09	8.63349e-07	-1.42615e-07	7.20735e-07
25.608	9.95780e-08	-2.29985e-08	7.65795e-08	1.43677e-06	1.13652e-07	1.55042e-06	1.54079e-06	1.57833e-07	1.69863e-06	8.96189e-08	-1.36689e-08	7.59500e-08	1.22055e-06	-1.27685e-07	1.09287e-06	5.74330e-08	-1.99342e-08	3.74988e-08	7.28798e-09	-3.23720e-09	4.05078e-09	8.62216e-07	-1.42428e-07	7.19789e-07
25.633	9.95274e-08	-2.29868e-08	7.65406e-08	1.43577e-06	1.13233e-07	1.54901e-06	1.53970e-06	1.57423e-07	1.69712e-06	8.94391e-08	-1.36415e-08	7.57977e-08	1.21958e-06	-1.27584e-07	1.09200e-06	5.71762e-08	-1.98451e-08	3.73312e-08	7.22183e-09	-3.20782e-09	4.01401e-09	8.61092e-07	-1.42242e-07	7.18850e-07
25.657	9.94782e-08	-2.29755e-08	7.65028e-08	1.43479e-06	1.12819e-07	1.54760e-06	1.53860e-06	1.57016e-07	1.69562e-06	8.92651e-08	-1.36149e-08	7.56501e-08	1.21862e-06	-1.27484e-07	1.09114e-06	5.69201e-08	-1.97562e-08	3.71639e-08	7.15655e-09	-3.17882e-09	3.97773e-09	8.59975e-07	-1.42057e-07	7.17918e-07
25.682	9.94305e-08	-2.29644e-08	7.64661e-08	1.43380e-06	1.12409e-07	1.54621e-06	1.53751e-06	1.56611e-07	1.69412e-06	8.90966e-08	-1.35892e-08	7.55074e-08	1.21768e-06	-1.27385e-07	1.09029e-06	5.66646e-08	-1.96675e-08	3.69971e-08	7.09212e-09	-3.15020e-09	3.94192e-09	8.58868e-07	-1.41874e-07	7.16994e-07
25.706	9.93843e-08	-2.29538e-08	7.64305e-08	1.43282e-06	1.12005e-07	1.54483e-06	1.53642e-06	1.56207e-07	1.69262e-06	8.89338e-08	-1.35644e-08	7.53694e-08	1.21675e-06	-1.27288e-07	1.08947e-06	5.64098e-08	-1.95791e-08	3.68308e-08	7.02856e-09	-3.12197e-09	3.90659e-09	8.57769e-07	-1.41693e-07	7.16076e-07
25.731	9.93395e-08	-2.29434e-08	7.63961e-08	1.43184e-06	1.11604e-07	1.54345e-06	1.53533e-06	1.55806e-07	1.69114e-06	8.87767e-08	-1.35404e-08	7.52362e-08	1.21584e-06	-1.27193e-07	1.08865e-06	5.61557e-08	-1.94909e-08	3.66648e-08	6.96587e-09	-3.09412e-09	3.87175e-09	8.56679e-07	-1.41513e-07	7.15166e-07
25.756	9.92962e-08	-2.29334e-08	7.63627e-08	1.43087e-06	1.11209e-07	1.54208e-06	1.53424e-06	1.55407e-07	1.68965e-06	8.86251e-08	-1.35173e-08	7.51078e-08	1.21495e-06	-1.27099e-07	1.08785e-06	5.59022e-08	-1.94029e-08	3.64993e-08	6.90405e-09	-3.06666e-09	3.83738e-09	8.55597e-07	-1.41334e-07	7.14263e-07
25.780	9.92543e-08	-2.29237e-08	7.63305e-08	1.42990e-06	1.10818e-07	1.54072e-06	1.53316e-06	1.55010e-07	1.68817e-06	8.84792e-08	-1.34951e-08	7.49842e-08	1.21407e-06	-1.27007e-07	1.08706e-06	5.56495e-08	-1.93152e-08	3.63343e-08	6.84309e-09	-3.03959e-09	3.80350e-09	8.54525e-07	-1.41157e-07	7.13368e-07
25.805	9.92139e-08	-2.29144e-08	7.62995e-08	1.42894e-06	1.10431e-07	1.53937e-06	1.53208e-06	1.54615e-07	1.68670e-06	8.83389e-08	-1.34737e-08	7.48653e-08	1.21320e-06	-1.26917e-07	1.08629e-06	5.53974e-08	-1.92277e-08	3.61697e-08	6.78301e-09	-3.01290e-09	3.77011e-09	8.53460e-07	-1.40981e-07	7.12479e-07
25.829	9.91749e-08	-2.29054e-08	7.62695e-08	1.42798e-06	1.10050e-07	1.53803e-06	1.53100e-06	1.54223e-07	1.68522e-06	8.82043e-08	-1.34531e-08	7.47511e-08	1.21235e-06	-1.26828e-07	1.08553e-06	5.51460e-08	-1.91404e-08	3.60056e-08	6.72380e-09	-2.98660e-09	3.73720e-09	8.52405e-07	-1.40807e-07	7.11598e-07
25.854	9.91374e-08	-2.28967e-08	7.62406e-08	1.42702e-06	1.09673e-07	1.53669e-06	1.52993e-06	1.53832e-07	1.68376e-06	8.80752e-08	-1.34335e-08	7.46417e-08	1.21152e-06	-1.26741e-07	1.08478e-06	5.48953e-08	-1.90534e-08	3.58419e-08	6.66547e-09	-2.96069e-09	3.70478e-09	8.51359e-07	-1.40634e-07	7.10725e-07
25.879	9.91013e-08	-2.28884e-08	7.62129e-08	1.42607e-06	1.09301e-07	1.53537e-06	1.52885e-06	1.53444e-07	1.68230e-06	8.79517e-08	-1.34146e-08	7.45371e-08	1.21070e-06	-1.26655e-07	1.08405e-06	5.46453e-08	-1.89666e-08	3.56787e-08	6.60801e-09	-2.93517e-09	3.67284e-09	8.50321e-07	-1.40463e-07	7.09858e-07
25.903	9.90667e-08	-2.28804e-08	7.61863e-08	1.42512e-06	1.08934e-07	1.53405e-06	1.52778e-06	1.53059e-07	1.68084e-06	8.78338e-08	-1.33966e-08	7.44372e-08	1.20990e-06	-1.26571e-07	1.08333e-06	5.43961e-08	-1.88801e-08	3.55159e-08	6.55142e-09	-2.91003e-09	3.64139e-09	8.49292e-07	-1.40293e-07	7.08999e-07
25.928	9.90335e-08	-2.28727e-08	7.61607e-08	1.42417e-06	1.08571e-07	1.53274e-06	1.52672e-06	1.52675e-07	1.67939e-06	8.77215e-08	-1.33795e-08	7.43420e-08	1.20911e-06	-1.26489e-07	1.08262e-06	5.41475e-08	-1.87939e-08	3.53537e-08	6.49571e-09	-2.88529e-09	3.61042e-09	8.48272e-07	-1.40124e-07	7.08148e-07
25.952	9.90017e-08	-2.28654e-08	7.61363e-08	1.42323e-06	1.08214e-07	1.53144e-06	1.52565e-06	1.52294e-07	1.67795e-06	8.76147e-08	-1.33632e-08	7.42515e-08	1.20834e-06	-1.26408e-07	1.08193e-06	5.38997e-08	-1.87079e-08	3.51919e-08	6.44089e-09	-2.86094e-09	3.57995e-09	8.47261e-07	-1.39957e-07	7.07304e-07
25.977	9.89714e-08	-2.28584e-08	7.61130e-08	1.42229e-06	1.07861e-07	1.53015e-06	1.52459e-06	1.51916e-07	1.67651e-06	8.75136e-08	-1.33478e-08	7.41658e-08	1.20759e-06	-1.26329e-07	1.08126e-06	5.36527e-08	-1.86221e-08	3.50306e-08	6.38694e-09	-2.83697e-09	3.54996e-09	8.46259e-07	-1.39792e-07	7.06467e-07
26.001	9.89425e-08	-2.28517e-08	7.60907e-08	1.42136e-06	1.07513e-07	1.52887e-06	1.52353e-06	1.51539e-07	1.67507e-06	8.74179e-08	-1.33332e-08	7.40847e-08	1.20685e-06	-1.26252e-07	1.08059e-06	5.34064e-08	-1.85366e-08	3.48698e-08	6.33386e-09	-2.81340e-09	3.52047e-09	8.45266e-07	-1.39628e-07	7.05638e-07
26.026	9.89150e-08	-2.28454e-08	7.60696e-08	1.42043e-06	1.07170e-07	1.52760e-06	1.52248e-06	1.51166e-07	1.67364e-06	8.73278e-08	-1.33195e-08	7.40083e-08	1.20612e-06	-1.26176e-07	1.07995e-06	5.31609e-08	-1.84514e-08	3.47095e-08	6.28167e-09	-2.79022e-09	3.49146e-09	8.44281e-07	-1.39465e-07	7.04816e-07
26.051	9.88889e-08	-2.28394e-08	7.60496e-08	1.41950e-06	1.06832e-07	1.52634e-06	1.52143e-06	1.50794e-07	1.67222e-06	8.72432e-08	-1.33066e-08	7.39367e-08	1.20541e-06	-1.26102e-07	1.07931e-06	5.29161e-08	-1.83664e-08	3.45497e-08	6.23036e-09	-2.76742e-09	3.46294e-09	8.43306e-07	-1.39304e-07	7.04002e-07
26.075	9.88643e-08	-2.28337e-08	7.60306e-08	1.41858e-06	1.06500e-07	1.52508e-06	1.52038e-06	1.50425e-07	1.67080e-06	8.71641e-08	-1.32945e-08	7.38696e-08	1.20472e-06	-1.26029e-07	1.07869e-06	5.26721e-08	-1.82818e-08	3.43904e-08	6.17993e-09	-2.74502e-09	3.43491e-09	8.42340e-07	-1.39144e-07	7.03196e-07
26.100	9.88410e-08	-2.28283e-08	7.60127e-08	1.41767e-06	1.06172e-07	1.52384e-06	1.51933e-06	1.50059e-07	1.66939e-06	8.70906e-08	-1.32833e-08	7.38073e-08	1.20404e-06	-1.25958e-07	1.07808e-06	5.24289e-08	-1.81973e-08	3.42316e-08	6.13038e-09	-2.72301e-09	3.40737e-09	8.41383e-07	-1.38986e-07	7.02397e-07
26.124	9.88192e-08	-2.28233e-08	7.59959e-08	1.41675e-06	1.05849e-07	1.52260e-06	1.51829e-06	1.49695e-07	1.66798e-06	8.70225e-08	-1.32729e-08	7.37496e-08	1.20338e-06	-1.25889e-07	1.07749e-06	5.21865e-08	-1.81132e-08	3.40733e-08	6.08171e-09	-2.70140e-09	3.38032e-09	8.40435e-07	-1.38830e-07	7.01605e-07
26.149	9.87988e-08	-2.28185e-08	7.59802e-08	1.41585e-06	1.05531e-07	1.52138e-06	1.51725e-06	1.49334e-07	1.66658e-06	8.69599e-08	-1.32633e-08	7.36965e-08	1.20273e-06	-1.25821e-07	1.07691e-06	5.19448e-08	-1.80293e-08	3.39155e-08	6.03392e-09	-2.68017e-09	3.35375e-09	8.39496e-07	-1.38674e-07	7.00821e-07
26.173	9.87797e-08	-2.28141e-08	7.59656e-08	1.41494e-06	1.05218e-07	1.52016e-06	1.51621e-06	1.48975e-07	1.66519e-06	8.69027e-08	-1.32546e-08	7.36481e-08	1.20210e-06	-1.25755e-07	1.07635e-06	5.17040e-08	-1.79457e-08	3.37583e-08	5.98702e-09	-2.65933e-09	3.32768e-09	8.38566e-07	-1.38521e-07	7.00045e-07
26.198	9.87621e-08	-2.28101e-08	7.59520e-08	1.41404e-06	1.04911e-07	1.51895e-06	1.51518e-06	1.48619e-07	1.66380e-06	8.68510e-08	-1.32467e-08	7.36043e-08	1.20149e-06	-1.25691e-07	1.07580e-06	5.14640e-08	-1.78624e-08	3.36015e-08	5.94099e-09	-2.63889e-09	3.30210e-09	8.37645e-07	-1.38369e-07	6.99277e-07
26.223	9.87459e-08	-2.28063e-08	7.59396e-08	1.41315e-06	1.04608e-07	1.51776e-06	1.51415e-06	1.48266e-07	1.66241e-06	8.68048e-08	-1.32397e-08	7.35651e-08	1.20089e-06	-1.25628e-07	1.07526e-06	5.12247e-08	-1.77794e-08	3.34453e-08	5.89584e-09	-2.61884e-09	3.27700e-09	8.36734e-07	-1.38218e-07	6.98516e-07
26.247	9.87310e-08	-2.28029e-08	7.59281e-08	1.41226e-06	1.04311e-07	1.51657e-06	1.51312e-06	1.47916e-07	1.66104e-06	8.67639e-08	-1.32335e-08	7.35305e-08	1.20030e-06	-1.25567e-07	1.07474e-06	5.09863e-08	-1.76967e-08	3.32897e-08	5.85157e-09	-2.59917e-09	3.25240e-09	8.35832e-07	-1.38069e-07	6.97762e-07
26.272	9.87175e-08	-2.27998e-08	7.59178e-08	1.41137e-06	1.04019e-07	1.51539e-06	1.51210e-06	1.47568e-07	1.65966e-06	8.67285e-08	-1.32281e-08	7.35005e-08	1.19973e-06	-1.25508e-07	1.07423e-06	5.07488e-08	-1.76142e-08	3.31346e-08	5.80818e-09	-2.57990e-09	3.22828e-09	8.34938e-07	-1.37922e-07	6.97017e-07
26.296	9.87055e-08	-2.27970e-08	7.59085e-08	1.41049e-06	1.03732e-07	1.51422e-06	1.51108e-06	1.47222e-07	1.65830e-06	8.66985e-08	-1.32235e-08	7.34750e-08	1.19918e-06	-1.25450e-07	1.07373e-06	5.05120e-08	-1.75320e-08	3.29800e-08	5.76567e-09	-2.56102e-09	3.20465e-09	8.34055e-07	-1.37776e-07	6.96279e-07
26.321	9.86947e-08	-2.27945e-08	7.59002e-08	1.40961e-06	1.03450e-07	1.51306e-06	1.51006e-06	1.46880e-07	1.65694e-06	8.66738e-08	-1.32197e-08	7.34541e-08	1.19864e-06	-1.25394e-07	1.07325e-06	5.02761e-08	-1.74501e-08	3.28260e-08	5.72403e-09	-2.54252e-09	3.18151e-09	8.33180e-07	-1.37631e-07	6.95549e-07
26.345	9.86854e-08	-2.27923e-08	7.58930e-08	1.40874e-06	1.03174e-07	1.51191e-06	1.50905e-06	1.46540e-07	1.65559e-06	8.66545e-08	-1.32168e-08	7.34377e-08	1.19812e-06	-1.25339e-07	1.07278e-06	5.00410e-08	-1.73686e-08	3.26725e-08	5.68328e-09	-2.52442e-09	3.15886e-09	8.32315e-07	-1.37488e-07	6.94827e-07
26.370	9.86773e-08	-2.27905e-08	7.58869e-08	1.40787e-06	1.02903e-07	1.51077e-06	1.50804e-06	1.46204e-07	1.65424e-06	8.66405e-08	-1.32146e-08	7.34259e-08	1.19762e-06	-1.25286e-07	1.07233e-06	4.98068e-08	-1.72873e-08	3.25196e-08	5.64339e-09	-2.50670e-09	3.13669e-09	8.31459e-07	-1.37347e-07	6.94112e-07
26.395	9.86707e-08	-2.27890e-08	7.58817e-08	1.40701e-06	1.02637e-07	1.50965e-06	1.50703e-06	1.45870e-07	1.65290e-06	8.66319e-08	-1.32133e-08	7.34186e-08	1.19712e-06	-1.25235e-07	1.07189e-06	4.95735e-08	-1.72063e-08	3.23672e-08	5.60439e-09	-2.48938e-09	3.11501e-09	8.30612e-07	-1.37207e-07	6.93405e-07
26.419	9.86654e-08	-2.27877e-08	7.58777e-08	1.40615e-06	1.02377e-07	1.50853e-06	1.50603e-06	1.45539e-07	1.65157e-06	8.66285e-08	-1.32128e-08	7.34157e-08	1.19665e-06	-1.25185e-07	1.07146e-06	4.93410e-08	-1.71256e-08	3.22154e-08	5.56625e-09	-2.47244e-09	3.09381e-09	8.29775e-07	-1.37069e-07	6.92706e-07
26.444	9.86614e-08	-2.27868e-08	7.58746e-08	1.40529e-06	1.02122e-07	1.50742e-06	1.50503e-06	1.45210e-07	1.65024e-06	8.66305e-08	-1.32131e-08	7.34174e-08	1.19619e-06	-1.25137e-07	1.07105e-06	4.91093e-08	-1.70452e-08	3.20642e-08	5.52899e-09	-2.45589e-09	3.07310e-09	8.28947e-07	-1.36932e-07	6.92015e-07
26.468	9.86588e-08	-2.27862e-08	7.58726e-08	1.40445e-06	1.01872e-07	1.50632e-06	1.50403e-06	1.44885e-07	1.64892e-06	8.66377e-08	-1.32142e-08	7.34235e-08	1.19575e-06	-1.25090e-07	1.07066e-06	4.88786e-08	-1.69651e-08	3.19135e-08	5.49259e-09	-2.43972e-09	3.05287e-09	8.28128e-07	-1.36797e-07	6.91332e-07
26.493	9.86575e-08	-2.27859e-08	7.58716e-08	1.40360e-06	1.01628e-07	1.50523e-06	1.50304e-06	1.44563e-07	1.64761e-06	8.66502e-08	-1.32161e-08	7.34341e-08	1.19532e-06	-1.25046e-07	1.07027e-06	4.86487e-08	-1.68853e-08	3.17634e-08	5.45707e-09	-2.42394e-09	3.03313e-09	8.27319e-07	-1.36663e-07	6.90656e-07
26.518	9.86575e-08	-2.27859e-08	7.58716e-08	1.40276e-06	1.01389e-07	1.50415e-06	1.50205e-06	1.44244e-07	1.64630e-06	8.66679e-08	-1.32188e-08	7.34491e-08	1.19490e-06	-1.25002e-07	1.06990e-06	4.84197e-08	-1.68058e-08	3.16139e-08	5.42241e-09	-2.40855e-09	3.01387e-09	8.26519e-07	-1.36531e-07	6.89989e-07
26.542	9.86589e-08	-2.27862e-08	7.58726e-08	1.40192e-06	1.01156e-07	1.50308e-06	1.50107e-06	1.43928e-07	1.64500e-06	8.66908e-08	-1.32223e-08	7.34685e-08	1.19451e-06	-1.24961e-07	1.06955e-06	4.81916e-08	-1.67266e-08	3.14649e-08	5.38862e-09	-2.39354e-09	2.99508e-09	8.25729e-07	-1.36400e-07	6.89329e-07
26.567	9.86615e-08	-2.27868e-08	7.58747e-08	1.40109e-06	1.00929e-07	1.50202e-06	1.50009e-06	1.43615e-07	1.64371e-06	8.67189e-08	-1.32266e-08	7.34923e-08	1.19412e-06	-1.24921e-07	1.06920e-06	4.79643e-08	-1.66478e-08	3.13166e-08	5.35569e-09	-2.37891e-09	2.97678e-09	8.24948e-07	-1.36271e-07	6.88677e-07
26.591	9.86655e-08	-2.27877e-08	7.58777e-08	1.40027e-06	1.00707e-07	1.50097e-06	1.49911e-06	1.43305e-07	1.64242e-06	8.67522e-08	-1.32317e-08	7.35206e-08	1.19376e-06	-1.24883e-07	1.06888e-06	4.77380e-08	-1.65692e-08	3.11688e-08	5.32363e-09	-2.36467e-09	2.95896e-09	8.24177e-07	-1.36144e-07	6.88033e-07
26.616	9.86707e-08	-2.27890e-08	7.58818e-08	1.39945e-06	1.00490e-07	1.49994e-06	1.49814e-06	1.42998e-07	1.64114e-06	8.67907e-08	-1.32375e-08	7.35531e-08	1.19341e-06	-1.24846e-07	1.06856e-06	4.75126e-08	-1.64910e-08	3.10216e-08	5.29242e-09	-2.35081e-09	2.94161e-09	8.23415e-07	-1.36018e-07	6.87397e-07
26.640	9.86773e-08	-2.27905e-08	7.58868e-08	1.39863e-06	1.00279e-07	1.49891e-06	1.49717e-06	1.42694e-07	1.63987e-06	8.68342e-08	-1.32442e-08	7.35901e-08	1.19307e-06	-1.24811e-07	1.06826e-06	4.72881e-08	-1.64130e-08	3.08750e-08	5.26207e-09	-2.33732e-09	2.92474e-09	8.22663e-07	-1.35894e-07	6.86769e-07
26.665	9.86851e-08	-2.27923e-08	7.58928e-08	1.39782e-06	1.00074e-07	1.49789e-06	1.49621e-06	1.42393e-07	1.63860e-06	8.68829e-08	-1.32516e-08	7.36313e-08	1.19275e-06	-1.24777e-07	1.06798e-06	4.70645e-08	-1.63354e-08	3.07291e-08	5.23257e-09	-2.32422e-09	2.90835e-09	8.21920e-07	-1.35771e-07	6.86149e-07
26.690	9.86942e-08	-2.27944e-08	7.58998e-08	1.39701e-06	9.98742e-08	1.49689e-06	1.49525e-06	1.42096e-07	1.63735e-06	8.69367e-08	-1.32598e-08	7.36769e-08	1.19245e-06	-1.24745e-07	1.06770e-06	4.68418e-08	-1.62581e-08	3.05837e-08	5.20393e-09	-2.31150e-09	2.89243e-09	8.21187e-07	-1.35650e-07	6.85537e-07
26.714	9.87046e-08	-2.27968e-08	7.59078e-08	1.39621e-06	9.96803e-08	1.49589e-06	1.49430e-06	1.41802e-07	1.63610e-06	8.69955e-08	-1.32688e-08	7.37267e-08	1.19216e-06	-1.24715e-07	1.06744e-06	4.66200e-08	-1.61812e-08	3.04389e-08	5.17614e-09	-2.29916e-09	2.87698e-09	8.20463e-07	-1.35530e-07	6.84933e-07
26.739	9.87162e-08	-2.27995e-08	7.59167e-08	1.39542e-06	9.94921e-08	1.49491e-06	1.49334e-06	1.41511e-07	1.63485e-06	8.70594e-08	-1.32785e-08	7.37809e-08	1.19189e-06	-1.24687e-07	1.06720e-06	4.63992e-08	-1.61045e-08	3.02947e-08	5.14919e-09	-2.28719e-09	2.86201e-09	8.19749e-07	-1.35413e-07	6.84337e-07
26.763	9.87291e-08	-2.28024e-08	7.59267e-08	1.39463e-06	9.93096e-08	1.49394e-06	1.49240e-06	1.41224e-07	1.63362e-06	8.71283e-08	-1.32890e-08	7.38393e-08	1.19163e-06	-1.24660e-07	1.06697e-06	4.61793e-08	-1.60282e-08	3.01511e-08	5.12310e-09	-2.27559e-09	2.84750e-09	8.19045e-07	-1.35296e-07	6.83749e-07
26.788	9.87432e-08	-2.28057e-08	7.59375e-08	1.39384e-06	9.91330e-08	1.49297e-06	1.49145e-06	1.40940e-07	1.63239e-06	8.72022e-08	-1.33003e-08	7.39019e-08	1.19139e-06	-1.24634e-07	1.06675e-06	4.59603e-08	-1.59522e-08	3.00081e-08	5.09784e-09	-2.26438e-09	2.83346e-09	8.18350e-07	-1.35181e-07	6.83168e-07
26.812	9.87586e-08	-2.28093e-08	7.59493e-08	1.39306e-06	9.89621e-08	1.49202e-06	1.49051e-06	1.40659e-07	1.63117e-06	8.72810e-08	-1.33123e-08	7.39687e-08	1.19116e-06	-1.24611e-07	1.06655e-06	4.57423e-08	-1.58765e-08	2.98658e-08	5.07342e-09	-2.25353e-09	2.81989e-09	8.17665e-07	-1.35068e-07	6.82596e-07
26.837	9.87752e-08	-2.28131e-08	7.59621e-08	1.39228e-06	9.87970e-08	1.49108e-06	1.48958e-06	1.40381e-07	1.62996e-06	8.73649e-08	-1.33251e-08	7.40397e-08	1.19095e-06	-1.24588e-07	1.06636e-06	4.55252e-08	-1.58012e-08	2.97240e-08	5.04984e-09	-2.24305e-09	2.80678e-09	8.16989e-07	-1.34957e-07	6.82032e-07
26.862	9.87930e-08	-2.28172e-08	7.59758e-08	1.39151e-06	9.86378e-08	1.49015e-06	1.48865e-06	1.40107e-07	1.62876e-06	8.74536e-08	-1.33386e-08	7.41149e-08	1.19075e-06	-1.24568e-07	1.06618e-06	4.53091e-08	-1.57261e-08	2.95829e-08	5.02709e-09	-2.23295e-09	2.79414e-09	8.16323e-07	-1.34847e-07	6.81476e-07
26.886	9.88121e-08	-2.28216e-08	7.59905e-08	1.39075e-06	9.84845e-08	1.48923e-06	1.48772e-06	1.39837e-07	1.62756e-06	8.75472e-08	-1.33529e-08	7.41943e-08	1.19057e-06	-1.24549e-07	1.06602e-06	4.50939e-08	-1.56515e-08	2.94424e-08	5.00517e-09	-2.22321e-09	2.78196e-09	8.15667e-07	-1.34738e-07	6.80929e-07
26.911	9.88323e-08	-2.28263e-08	7.60060e-08	1.38999e-06	9.83371e-08	1.48833e-06	1.48680e-06	1.39570e-07	1.62637e-06	8.76457e-08	-1.33680e-08	7.42778e-08	1.19040e-06	-1.24532e-07	1.06587e-06	4.48796e-08	-1.55771e-08	2.93025e-08	4.98408e-09	-2.21385e-09	2.77023e-09	8.15020e-07	-1.34631e-07	6.80389e-07
26.935	9.88538e-08	-2.28312e-08	7.60225e-08	1.38924e-06	9.81957e-08	1.48743e-06	1.48589e-06	1.39306e-07	1.62519e-06	8.77491e-08	-1.33837e-08	7.43654e-08	1.19025e-06	-1.24516e-07	1.06574e-06	4.46664e-08	-1.55031e-08	2.91633e-08	4.96381e-09	-2.20484e-09	2.75897e-09	8.14383e-07	-1.34526e-07	6.79857e-07
26.960	9.88764e-08	-2.28365e-08	7.60400e-08	1.38849e-06	9.80602e-08	1.48655e-06	1.48498e-06	1.39046e-07	1.62402e-06	8.78573e-08	-1.34002e-08	7.44571e-08	1.19012e-06	-1.24502e-07	1.06562e-06	4.44541e-08	-1.54294e-08	2.90247e-08	4.94436e-09	-2.19620e-09	2.74816e-09	8.13756e-07	-1.34423e-07	6.79334e-07
26.984	9.89002e-08	-2.28420e-08	7.60583e-08	1.38774e-06	9.79307e-08	1.48567e-06	1.48407e-06	1.38790e-07	1.62286e-06	8.79702e-08	-1.34174e-08	7.45528e-08	1.19000e-06	-1.24489e-07	1.06551e-06	4.42427e-08	-1.53560e-08	2.88867e-08	4.92572e-09	-2.18793e-09	2.73780e-09	8.13139e-07	-1.34321e-07	6.78818e-07
27.009	9.89252e-08	-2.28477e-08	7.60775e-08	1.38700e-06	9.78073e-08	1.48481e-06	1.48317e-06	1.38537e-07	1.62170e-06	8.80880e-08	-1.34354e-08	7.46526e-08	1.18990e-06	-1.24479e-07	1.06542e-06	4.40324e-08	-1.52830e-08	2.87493e-08	4.90790e-09	-2.18001e-09	2.72789e-09	8.12531e-07	-1.34220e-07	6.78311e-07
27.034	9.89514e-08	-2.28538e-08	7.60976e-08	1.38627e-06	9.76899e-08	1.48396e-06	1.48227e-06	1.38288e-07	1.62056e-06	8.82105e-08	-1.34541e-08	7.47564e-08	1.18981e-06	-1.24469e-07	1.06534e-06	4.38230e-08	-1.52103e-08	2.86126e-08	4.89089e-09	-2.17245e-09	2.71844e-09	8.11933e-07	-1.34121e-07	6.77812e-07
27.058	9.89787e-08	-2.28601e-08	7.61186e-08	1.38554e-06	9.75786e-08	1.48312e-06	1.48138e-06	1.38043e-07	1.61942e-06	8.83377e-08	-1.34735e-08	7.48642e-08	1.18973e-06	-1.24462e-07	1.06527e-06	4.36145e-08	-1.51380e-08	2.84765e-08	4.87468e-09	-2.16525e-09	2.70943e-09	8.11345e-07	-1.34024e-07	6.77321e-07
27.083	9.90072e-08	-2.28667e-08	7.61405e-08	1.38482e-06	9.74734e-08	1.48229e-06	1.48049e-06	1.37801e-07	1.61829e-06	8.84695e-08	-1.34936e-08	7.49759e-08	1.18968e-06	-1.24456e-07	1.06522e-06	4.34071e-08	-1.50660e-08	2.83411e-08	4.85927e-09	-2.15841e-09	2.70086e-09	8.10767e-07	-1.33929e-07	6.76838e-07
27.107	9.90368e-08	-2.28735e-08	7.61633e-08	1.38410e-06	9.73744e-08	1.48148e-06	1.47960e-06	1.37563e-07	1.61717e-06	8.86061e-08	-1.35144e-08	7.50917e-08	1.18963e-06	-1.24451e-07	1.06518e-06	4.32007e-08	-1.49943e-08	2.82063e-08	4.84466e-09	-2.15192e-09	2.69274e-09	8.10198e-07	-1.33835e-07	6.76363e-07
27.132	9.90675e-08	-2.28806e-08	7.61869e-08	1.38339e-06	9.72815e-08	1.48068e-06	1.47873e-06	1.37329e-07	1.61605e-06	8.87473e-08	-1.35360e-08	7.52113e-08	1.18961e-06	-1.24448e-07	1.06516e-06	4.29952e-08	-1.49230e-08	2.80722e-08	4.83084e-09	-2.14578e-09	2.68506e-09	8.09639e-07	-1.33742e-07	6.75897e-07
27.156	9.90994e-08	-2.28880e-08	7.62114e-08	1.38269e-06	9.71948e-08	1.47988e-06	1.47785e-06	1.37098e-07	1.61495e-06	8.88930e-08	-1.35582e-08	7.53348e-08	1.18959e-06	-1.24447e-07	1.06515e-06	4.27907e-08	-1.48521e-08	2.79387e-08	4.81781e-09	-2.13999e-09	2.67782e-09	8.09090e-07	-1.33652e-07	6.75438e-07
27.181	9.91323e-08	-2.28956e-08	7.62367e-08	1.38199e-06	9.71144e-08	1.47910e-06	1.47698e-06	1.36872e-07	1.61386e-06	8.90434e-08	-1.35811e-08	7.54622e-08	1.18960e-06	-1.24447e-07	1.06515e-06	4.25872e-08	-1.47814e-08	2.78058e-08	4.80556e-09	-2.13455e-09	2.67101e-09	8.08551e-07	-1.33563e-07	6.74988e-07
27.206	9.91664e-08	-2.29034e-08	7.62629e-08	1.38129e-06	9.70402e-08	1.47834e-06	1.47612e-06	1.36649e-07	1.61277e-06	8.91982e-08	-1.36047e-08	7.55935e-08	1.18962e-06	-1.24449e-07	1.06517e-06	4.23847e-08	-1.47112e-08	2.76736e-08	4.79409e-09	-2.12946e-09	2.66464e-09	8.08022e-07	-1.33475e-07	6.74546e-07
27.230	9.92015e-08	-2.29116e-08	7.62900e-08	1.38061e-06	9.69723e-08	1.47758e-06	1.47526e-06	1.36430e-07	1.61169e-06	8.93576e-08	-1.36291e-08	7.57286e-08	1.18965e-06	-1.24453e-07	1.06520e-06	4.21833e-08	-1.46412e-08	2.75420e-08	4.78340e-09	-2.12471e-09	2.65869e-09	8.07502e-07	-1.33389e-07	6.74113e-07
27.255	9.92378e-08	-2.29199e-08	7.63178e-08	1.37992e-06	9.69108e-08	1.47683e-06	1.47441e-06	1.36216e-07	1.61062e-06	8.95215e-08	-1.36540e-08	7.58675e-08	1.18970e-06	-1.24458e-07	1.06524e-06	4.19828e-08	-1.45716e-08	2.74111e-08	4.77347e-09	-2.12030e-09	2.65317e-09	8.06993e-07	-1.33305e-07	6.73687e-07
27.279	9.92751e-08	-2.29285e-08	7.63465e-08	1.37925e-06	9.68555e-08	1.47610e-06	1.47356e-06	1.36005e-07	1.60956e-06	8.96898e-08	-1.36797e-08	7.60101e-08	1.18976e-06	-1.24464e-07	1.06530e-06	4.17833e-08	-1.45024e-08	2.72809e-08	4.76431e-09	-2.11623e-09	2.64808e-09	8.06493e-07	-1.33223e-07	6.73270e-07
27.304	9.93134e-08	-2.29374e-08	7.63760e-08	1.37858e-06	9.68067e-08	1.47538e-06	1.47272e-06	1.35798e-07	1.60852e-06	8.98626e-08	-1.37061e-08	7.61565e-08	1.18984e-06	-1.24473e-07	1.06537e-06	4.15848e-08	-1.44335e-08	2.71513e-08	4.75591e-09	-2.11250e-09	2.64341e-09	8.06003e-07	-1.33142e-07	6.72861e-07
27.329	9.93528e-08	-2.29465e-08	7.64063e-08	1.37791e-06	9.67642e-08	1.47468e-06	1.47188e-06	1.35595e-07	1.60747e-06	9.00397e-08	-1.37331e-08	7.63066e-08	1.18993e-06	-1.24482e-07	1.06545e-06	4.13874e-08	-1.43650e-08	2.70224e-08	4.74827e-09	-2.10910e-09	2.63916e-09	8.05523e-07	-1.33063e-07	6.72460e-07
27.353	9.93933e-08	-2.29558e-08	7.64375e-08	1.37725e-06	9.67282e-08	1.47398e-06	1.47105e-06	1.35396e-07	1.60644e-06	9.02212e-08	-1.37608e-08	7.64604e-08	1.19004e-06	-1.24494e-07	1.06555e-06	4.11909e-08	-1.42968e-08	2.68941e-08	4.74137e-09	-2.10604e-09	2.63533e-09	8.05053e-07	-1.32985e-07	6.72068e-07
27.378	9.94348e-08	-2.29654e-08	7.64694e-08	1.37660e-06	9.66987e-08	1.47330e-06	1.47022e-06	1.35202e-07	1.60542e-06	9.04070e-08	-1.37891e-08	7.66179e-08	1.19017e-06	-1.24507e-07	1.06566e-06	4.09955e-08	-1.42290e-08	2.67665e-08	4.73522e-09	-2.10331e-09	2.63191e-09	8.04592e-07	-1.32909e-07	6.71684e-07
27.402	9.94773e-08	-2.29753e-08	7.65021e-08	1.37595e-06	9.66756e-08	1.47263e-06	1.46940e-06	1.35011e-07	1.60441e-06	9.05972e-08	-1.38181e-08	7.67790e-08	1.19030e-06	-1.24521e-07	1.06578e-06	4.08011e-08	-1.41615e-08	2.66396e-08	4.72981e-09	-2.10090e-09	2.62890e-09	8.04142e-07	-1.32834e-07	6.71308e-07
27.427	9.95209e-08	-2.29853e-08	7.65355e-08	1.37531e-06	9.66591e-08	1.47197e-06	1.46858e-06	1.34825e-07	1.60341e-06	9.07915e-08	-1.38478e-08	7.69438e-08	1.19046e-06	-1.24537e-07	1.06592e-06	4.06077e-08	-1.40944e-08	2.65133e-08	4.72513e-09	-2.09882e-09	2.62630e-09	8.03702e-07	-1.32762e-07	6.70940e-07
27.451	9.95654e-08	-2.29956e-08	7.65698e-08	1.37467e-06	9.66491e-08	1.47132e-06	1.46777e-06	1.34642e-07	1.60242e-06	9.09901e-08	-1.38780e-08	7.71121e-08	1.19063e-06	-1.24555e-07	1.06607e-06	4.04153e-08	-1.40276e-08	2.63877e-08	4.72118e-09	-2.09707e-09	2.62411e-09	8.03271e-07	-1.32691e-07	6.70581e-07
27.476	9.96109e-08	-2.30061e-08	7.66048e-08	1.37404e-06	9.66457e-08	1.47069e-06	1.46697e-06	1.34464e-07	1.60143e-06	9.11929e-08	-1.39090e-08	7.72840e-08	1.19081e-06	-1.24574e-07	1.06624e-06	4.02240e-08	-1.39612e-08	2.62628e-08	4.71796e-09	-2.09564e-09	2.62232e-09	8.02851e-07	-1.32621e-07	6.70230e-07
27.501	9.96574e-08	-2.30168e-08	7.66406e-08	1.37342e-06	9.66488e-08	1.47007e-06	1.46617e-06	1.34291e-07	1.60046e-06	9.13999e-08	-1.39405e-08	7.74594e-08	1.19101e-06	-1.24595e-07	1.06642e-06	4.00336e-08	-1.38951e-08	2.61385e-08	4.71545e-09	-2.09452e-09	2.62092e-09	8.02440e-07	-1.32553e-07	6.69887e-07
27.525	9.97049e-08	-2.30278e-08	7.66771e-08	1.37280e-06	9.66587e-08	1.46946e-06	1.46538e-06	1.34121e-07	1.59950e-06	9.16110e-08	-1.39727e-08	7.76383e-08	1.19122e-06	-1.24617e-07	1.06661e-06	3.98443e-08	-1.38294e-08	2.60149e-08	4.71365e-09	-2.09373e-09	2.61992e-09	8.02039e-07	-1.32487e-07	6.69552e-07
27.550	9.97533e-08	-2.30390e-08	7.67143e-08	1.37219e-06	9.66752e-08	1.46887e-06	1.46459e-06	1.33956e-07	1.59854e-06	9.18262e-08	-1.40056e-08	7.78206e-08	1.19145e-06	-1.24641e-07	1.06681e-06	3.96561e-08	-1.37641e-08	2.58920e-08	4.71256e-09	-2.09324e-09	2.61932e-09	8.01649e-07	-1.32423e-07	6.69226e-07
27.574	9.98027e-08	-2.30504e-08	7.67523e-08	1.37159e-06	9.66984e-08	1.46829e-06	1.46380e-06	1.33795e-07	1.59760e-06	9.20455e-08	-1.40390e-08	7.80065e-08	1.19170e-06	-1.24667e-07	1.06703e-06	3.94688e-08	-1.36991e-08	2.57697e-08	4.71217e-09	-2.09307e-09	2.61910e-09	8.01268e-07	-1.32360e-07	6.68908e-07
27.599	9.98530e-08	-2.30620e-08	7.67910e-08	1.37099e-06	9.67283e-08	1.46772e-06	1.46303e-06	1.33639e-07	1.59667e-06	9.22688e-08	-1.40731e-08	7.81957e-08	1.19196e-06	-1.24694e-07	1.06726e-06	3.92826e-08	-1.36344e-08	2.56482e-08	4.71247e-09	-2.09320e-09	2.61927e-09	8.00897e-07	-1.32298e-07	6.68599e-07
27.623	9.99043e-08	-2.30739e-08	7.68304e-08	1.37040e-06	9.67650e-08	1.46716e-06	1.46226e-06	1.33487e-07	1.59574e-06	9.24960e-08	-1.41077e-08	7.83883e-08	1.19223e-06	-1.24723e-07	1.06751e-06	3.90974e-08	-1.35702e-08	2.55273e-08	4.71346e-09	-2.09364e-09	2.61982e-09	8.00536e-07	-1.32239e-07	6.68298e-07
27.648	9.99564e-08	-2.30859e-08	7.68705e-08	1.36981e-06	9.68085e-08	1.46662e-06	1.46149e-06	1.33339e-07	1.59483e-06	9.27273e-08	-1.41430e-08	7.85843e-08	1.19252e-06	-1.24753e-07	1.06776e-06	3.89133e-08	-1.35063e-08	2.54070e-08	4.71514e-09	-2.09439e-09	2.62075e-09	8.00186e-07	-1.32181e-07	6.68005e-07
27.673	1.00009e-07	-2.30982e-08	7.69113e-08	1.36923e-06	9.68587e-08	1.46609e-06	1.46073e-06	1.33196e-07	1.59393e-06	9.29624e-08	-1.41789e-08	7.87836e-08	1.19282e-06	-1.24784e-07	1.06804e-06	3.87302e-08	-1.34427e-08	2.52875e-08	4.71749e-09	-2.09543e-09	2.62206e-09	7.99845e-07	-1.32125e-07	6.67720e-07
27.697	1.00063e-07	-2.31106e-08	7.69528e-08	1.36866e-06	9.69159e-08	1.46557e-06	1.45998e-06	1.33058e-07	1.59304e-06	9.32015e-08	-1.42153e-08	7.89862e-08	1.19314e-06	-1.24818e-07	1.06832e-06	3.85481e-08	-1.33795e-08	2.51686e-08	4.72051e-09	-2.09677e-09	2.62374e-09	7.99514e-07	-1.32070e-07	6.67444e-07
27.722	1.00118e-07	-2.31233e-08	7.69950e-08	1.36809e-06	9.69799e-08	1.46507e-06	1.45923e-06	1.32924e-07	1.59216e-06	9.34444e-08	-1.42524e-08	7.91920e-08	1.19347e-06	-1.24852e-07	1.06862e-06	3.83671e-08	-1.33167e-08	2.50504e-08	4.72419e-09	-2.09841e-09	2.62578e-09	7.99193e-07	-1.32017e-07	6.67176e-07
27.746	1.00174e-07	-2.31362e-08	7.70379e-08	1.36753e-06	9.70508e-08	1.46458e-06	1.45849e-06	1.32795e-07	1.59129e-06	9.36911e-08	-1.42900e-08	7.94011e-08	1.19382e-06	-1.24889e-07	1.06893e-06	3.81871e-08	-1.32542e-08	2.49329e-08	4.72853e-09	-2.10033e-09	2.62819e-09	7.98882e-07	-1.31966e-07	6.66917e-07
27.771	1.00231e-07	-2.31492e-08	7.70814e-08	1.36697e-06	9.71286e-08	1.46410e-06	1.45776e-06	1.32670e-07	1.59043e-06	9.39416e-08	-1.43282e-08	7.96134e-08	1.19418e-06	-1.24927e-07	1.06925e-06	3.80082e-08	-1.31921e-08	2.48161e-08	4.73351e-09	-2.10255e-09	2.63097e-09	7.98582e-07	-1.31916e-07	6.66666e-07
27.795	1.00288e-07	-2.31625e-08	7.71255e-08	1.36643e-06	9.72134e-08	1.46364e-06	1.45703e-06	1.32550e-07	1.58958e-06	9.41959e-08	-1.43670e-08	7.98289e-08	1.19456e-06	-1.24966e-07	1.06959e-06	3.78303e-08	-1.31304e-08	2.46999e-08	4.73915e-09	-2.10505e-09	2.63410e-09	7.98291e-07	-1.31868e-07	6.66423e-07
27.820	1.00346e-07	-2.31759e-08	7.71703e-08	1.36589e-06	9.73052e-08	1.46319e-06	1.45631e-06	1.32434e-07	1.58874e-06	9.44539e-08	-1.44063e-08	8.00475e-08	1.19495e-06	-1.25007e-07	1.06994e-06	3.76535e-08	-1.30690e-08	2.45845e-08	4.74541e-09	-2.10783e-09	2.63758e-09	7.98010e-07	-1.31821e-07	6.66189e-07
27.845	1.00405e-07	-2.31896e-08	7.72158e-08	1.36535e-06	9.74040e-08	1.46276e-06	1.45559e-06	1.32324e-07	1.58792e-06	9.47155e-08	-1.44463e-08	8.02693e-08	1.19535e-06	-1.25049e-07	1.07030e-06	3.74777e-08	-1.30080e-08	2.44697e-08	4.75231e-09	-2.11090e-09	2.64141e-09	7.97739e-07	-1.31777e-07	6.65962e-07
27.869	1.00465e-07	-2.32034e-08	7.72618e-08	1.36482e-06	9.75098e-08	1.46233e-06	1.45488e-06	1.32218e-07	1.58710e-06	9.49808e-08	-1.44867e-08	8.04941e-08	1.19577e-06	-1.25093e-07	1.07068e-06	3.73029e-08	-1.29473e-08	2.43556e-08	4.75983e-09	-2.11424e-09	2.64559e-09	7.97478e-07	-1.31734e-07	6.65745e-07
27.894	1.00526e-07	-2.32175e-08	7.73085e-08	1.36430e-06	9.76228e-08	1.46192e-06	1.45418e-06	1.32117e-07	1.58630e-06	9.52497e-08	-1.45277e-08	8.07220e-08	1.19621e-06	-1.25139e-07	1.07107e-06	3.71292e-08	-1.28870e-08	2.42422e-08	4.76797e-09	-2.11785e-09	2.65012e-09	7.97228e-07	-1.31692e-07	6.65536e-07
27.918	1.00587e-07	-2.32317e-08	7.73558e-08	1.36379e-06	9.77428e-08	1.46153e-06	1.45348e-06	1.32020e-07	1.58550e-06	9.55221e-08	-1.45693e-08	8.09529e-08	1.19666e-06	-1.25186e-07	1.07147e-06	3.69565e-08	-1.28271e-08	2.41294e-08	4.77672e-09	-2.12174e-09	2.65498e-09	7.96987e-07	-1.31653e-07	6.65335e-07
27.943	1.00650e-07	-2.32460e-08	7.74037e-08	1.36328e-06	9.78700e-08	1.46115e-06	1.45279e-06	1.31929e-07	1.58472e-06	9.57981e-08	-1.46114e-08	8.11867e-08	1.19712e-06	-1.25234e-07	1.07189e-06	3.67849e-08	-1.27675e-08	2.40174e-08	4.78606e-09	-2.12589e-09	2.66017e-09	7.96756e-07	-1.31614e-07	6.65142e-07
27.967	1.00713e-07	-2.32606e-08	7.74522e-08	1.36278e-06	9.80044e-08	1.46078e-06	1.45211e-06	1.31842e-07	1.58395e-06	9.60776e-08	-1.46540e-08	8.14236e-08	1.19760e-06	-1.25284e-07	1.07232e-06	3.66144e-08	-1.27083e-08	2.39060e-08	4.79601e-09	-2.13031e-09	2.66570e-09	7.96536e-07	-1.31578e-07	6.64958e-07
27.992	1.00777e-07	-2.32753e-08	7.75013e-08	1.36228e-06	9.81459e-08	1.46043e-06	1.45143e-06	1.31760e-07	1.58319e-06	9.63605e-08	-1.46971e-08	8.16633e-08	1.19809e-06	-1.25336e-07	1.07276e-06	3.64449e-08	-1.26495e-08	2.37954e-08	4.80654e-09	-2.13498e-09	2.67155e-09	7.96325e-07	-1.31543e-07	6.64782e-07
28.017	1.00841e-07	-2.32902e-08	7.75509e-08	1.36179e-06	9.82947e-08	1.46009e-06	1.45076e-06	1.31684e-07	1.58244e-06	9.66468e-08	-1.47408e-08	8.19060e-08	1.19860e-06	-1.25389e-07	1.07321e-06	3.62764e-08	-1.25910e-08	2.36854e-08	4.81765e-09	-2.13992e-09	2.67773e-09	7.96125e-07	-1.31510e-07	6.64615e-07
28.041	1.00906e-07	-2.33053e-08	7.76011e-08	1.36131e-06	9.84507e-08	1.45976e-06	1.45010e-06	1.31612e-07	1.58171e-06	9.69365e-08	-1.47850e-08	8.21515e-08	1.19912e-06	-1.25444e-07	1.07368e-06	3.61090e-08	-1.25329e-08	2.35761e-08	4.82933e-09	-2.14511e-09	2.68422e-09	7.95934e-07	-1.31479e-07	6.64456e-07
28.066	1.00972e-07	-2.33206e-08	7.76519e-08	1.36084e-06	9.86140e-08	1.45945e-06	1.44944e-06	1.31545e-07	1.58098e-06	9.72296e-08	-1.48297e-08	8.23999e-08	1.19966e-06	-1.25500e-07	1.07416e-06	3.59426e-08	-1.24752e-08	2.34674e-08	4.84158e-09	-2.15055e-09	2.69103e-09	7.95754e-07	-1.31449e-07	6.64305e-07
28.090	1.01039e-07	-2.33360e-08	7.77032e-08	1.36037e-06	9.87847e-08	1.45916e-06	1.44879e-06	1.31483e-07	1.58027e-06	9.75259e-08	-1.48749e-08	8.26510e-08	1.20021e-06	-1.25557e-07	1.07465e-06	3.57773e-08	-1.24178e-08	2.33595e-08	4.85438e-09	-2.15624e-09	2.69815e-09	7.95584e-07	-1.31421e-07	6.64163e-07
28.115	1.01107e-07	-2.33515e-08	7.77550e-08	1.35991e-06	9.89627e-08	1.45887e-06	1.44814e-06	1.31427e-07	1.57957e-06	9.78255e-08	-1.49206e-08	8.29049e-08	1.20077e-06	-1.25616e-07	1.07516e-06	3.56131e-08	-1.23608e-08	2.32523e-08	4.86774e-09	-2.16217e-09	2.70557e-09	7.95423e-07	-1.31394e-07	6.64029e-07
28.140	1.01175e-07	-2.33673e-08	7.78074e-08	1.35946e-06	9.91480e-08	1.45861e-06	1.44751e-06	1.31375e-07	1.57888e-06	9.81283e-08	-1.49668e-08	8.31616e-08	1.20135e-06	-1.25677e-07	1.07568e-06	3.54499e-08	-1.23042e-08	2.31457e-08	4.88164e-09	-2.16835e-09	2.71330e-09	7.95273e-07	-1.31369e-07	6.63904e-07
28.164	1.01243e-07	-2.33831e-08	7.78603e-08	1.35901e-06	9.93408e-08	1.45835e-06	1.44687e-06	1.31329e-07	1.57820e-06	9.84344e-08	-1.50135e-08	8.34209e-08	1.20195e-06	-1.25739e-07	1.07621e-06	3.52877e-08	-1.22479e-08	2.30399e-08	4.89608e-09	-2.17476e-09	2.72132e-09	7.95133e-07	-1.31346e-07	6.63787e-07
28.189	1.01313e-07	-2.33992e-08	7.79136e-08	1.35857e-06	9.95410e-08	1.45811e-06	1.44625e-06	1.31288e-07	1.57754e-06	9.87435e-08	-1.50606e-08	8.36829e-08	1.20255e-06	-1.25802e-07	1.07675e-06	3.51267e-08	-1.21920e-08	2.29347e-08	4.91104e-09	-2.18140e-09	2.72964e-09	7.95003e-07	-1.31325e-07	6.63678e-07
28.213	1.01383e-07	-2.34154e-08	7.79675e-08	1.35814e-06	9.97486e-08	1.45789e-06	1.44563e-06	1.31252e-07	1.57689e-06	9.90558e-08	-1.51082e-08	8.39475e-08	1.20317e-06	-1.25868e-07	1.07731e-06	3.49666e-08	-1.21364e-08	2.28302e-08	4.92652e-09	-2.18828e-09	2.73824e-09	7.94883e-07	-1.31305e-07	6.63578e-07
28.238	1.01454e-07	-2.34317e-08	7.80219e-08	1.35772e-06	9.99638e-08	1.45768e-06	1.44503e-06	1.31221e-07	1.57625e-06	9.93711e-08	-1.51563e-08	8.42148e-08	1.20381e-06	-1.25934e-07	1.07788e-06	3.48076e-08	-1.20812e-08	2.27264e-08	4.94252e-09	-2.19538e-09	2.74713e-09	7.94773e-07	-1.31287e-07	6.63486e-07
28.262	1.01525e-07	-2.34482e-08	7.80768e-08	1.35730e-06	1.00186e-07	1.45748e-06	1.44442e-06	1.31196e-07	1.57562e-06	9.96895e-08	-1.52049e-08	8.44846e-08	1.20446e-06	-1.26002e-07	1.07846e-06	3.46497e-08	-1.20264e-08	2.26233e-08	4.95901e-09	-2.20271e-09	2.75630e-09	7.94673e-07	-1.31270e-07	6.63403e-07
28.287	1.01597e-07	-2.34648e-08	7.81321e-08	1.35689e-06	1.00417e-07	1.45730e-06	1.44383e-06	1.31175e-07	1.57500e-06	1.00011e-07	-1.52539e-08	8.47569e-08	1.20512e-06	-1.26071e-07	1.07905e-06	3.44928e-08	-1.19720e-08	2.25208e-08	4.97601e-09	-2.21026e-09	2.76575e-09	7.94583e-07	-1.31255e-07	6.63328e-07
28.312	1.01669e-07	-2.34815e-08	7.81879e-08	1.35648e-06	1.00654e-07	1.45714e-06	1.44324e-06	1.31161e-07	1.57440e-06	1.00335e-07	-1.53034e-08	8.50318e-08	1.20580e-06	-1.26142e-07	1.07966e-06	3.43370e-08	-1.19179e-08	2.24191e-08	4.99349e-09	-2.21803e-09	2.77546e-09	7.94504e-07	-1.31242e-07	6.63261e-07
28.336	1.01743e-07	-2.34984e-08	7.82441e-08	1.35609e-06	1.00900e-07	1.45699e-06	1.44266e-06	1.31151e-07	1.57381e-06	1.00662e-07	-1.53533e-08	8.53091e-08	1.20649e-06	-1.26215e-07	1.08028e-06	3.41822e-08	-1.18642e-08	2.23180e-08	5.01145e-09	-2.22600e-09	2.78545e-09	7.94434e-07	-1.31231e-07	6.63203e-07
28.361	1.01816e-07	-2.35155e-08	7.83008e-08	1.35570e-06	1.01153e-07	1.45685e-06	1.44208e-06	1.31147e-07	1.57323e-06	1.00992e-07	-1.54036e-08	8.55888e-08	1.20720e-06	-1.26289e-07	1.08091e-06	3.40285e-08	-1.18108e-08	2.22177e-08	5.02988e-09	-2.23419e-09	2.79569e-09	7.94374e-07	-1.31221e-07	6.63153e-07
28.385	1.01891e-07	-2.35326e-08	7.83579e-08	1.35532e-06	1.01414e-07	1.45673e-06	1.44152e-06	1.31149e-07	1.57267e-06	1.01325e-07	-1.54544e-08	8.58710e-08	1.20792e-06	-1.26364e-07	1.08156e-06	3.38758e-08	-1.17578e-08	2.21180e-08	5.04878e-09	-2.24259e-09	2.80620e-09	7.94325e-07	-1.31213e-07	6.63112e-07
28.410	1.01965e-07	-2.35499e-08	7.84155e-08	1.35494e-06	1.01682e-07	1.45662e-06	1.44096e-06	1.31155e-07	1.57211e-06	1.01661e-07	-1.55056e-08	8.61555e-08	1.20865e-06	-1.26441e-07	1.08221e-06	3.37242e-08	-1.17052e-08	2.20190e-08	5.06813e-09	-2.25118e-09	2.81695e-09	7.94285e-07	-1.31206e-07	6.63079e-07
28.434	1.02041e-07	-2.35673e-08	7.84734e-08	1.35457e-06	1.01958e-07	1.45653e-06	1.44041e-06	1.31168e-07	1.57157e-06	1.02000e-07	-1.55572e-08	8.64423e-08	1.20940e-06	-1.26519e-07	1.08288e-06	3.35737e-08	-1.16530e-08	2.19207e-08	5.08793e-09	-2.25998e-09	2.82796e-09	7.94256e-07	-1.31201e-07	6.63055e-07
28.459	1.02117e-07	-2.35848e-08	7.85318e-08	1.35421e-06	1.02242e-07	1.45646e-06	1.43986e-06	1.31186e-07	1.57105e-06	1.02341e-07	-1.56093e-08	8.67315e-08	1.21016e-06	-1.26599e-07	1.08357e-06	3.34241e-08	-1.16011e-08	2.18231e-08	5.10817e-09	-2.26897e-09	2.83921e-09	7.94237e-07	-1.31198e-07	6.63038e-07
28.484	1.02193e-07	-2.36025e-08	7.85905e-08	1.35386e-06	1.02534e-07	1.45640e-06	1.43932e-06	1.31209e-07	1.57053e-06	1.02685e-07	-1.56617e-08	8.70229e-08	1.21094e-06	-1.26680e-07	1.08426e-06	3.32757e-08	-1.15495e-08	2.17262e-08	5.12884e-09	-2.27815e-09	2.85069e-09	7.94227e-07	-1.31197e-07	6.63031e-07
28.508	1.02270e-07	-2.36202e-08	7.86496e-08	1.35352e-06	1.02833e-07	1.45635e-06	1.43879e-06	1.31238e-07	1.57003e-06	1.03031e-07	-1.57146e-08	8.73165e-08	1.21173e-06	-1.26763e-07	1.08497e-06	3.31283e-08	-1.14984e-08	2.16299e-08	5.14993e-09	-2.28751e-09	2.86242e-09	7.94228e-07	-1.31197e-07	6.63031e-07
28.533	1.02347e-07	-2.36381e-08	7.87092e-08	1.35318e-06	1.03141e-07	1.45632e-06	1.43827e-06	1.31273e-07	1.56955e-06	1.03380e-07	-1.57678e-08	8.76124e-08	1.21253e-06	-1.26847e-07	1.08569e-06	3.29819e-08	-1.14476e-08	2.15344e-08	5.17143e-09	-2.29707e-09	2.87437e-09	7.94239e-07	-1.31199e-07	6.63041e-07
28.557	1.02425e-07	-2.36561e-08	7.87690e-08	1.35285e-06	1.03456e-07	1.45631e-06	1.43776e-06	1.31314e-07	1.56907e-06	1.03732e-07	-1.58214e-08	8.79104e-08	1.21335e-06	-1.26932e-07	1.08642e-06	3.28366e-08	-1.13971e-08	2.14395e-08	5.19334e-09	-2.30680e-09	2.88655e-09	7.94260e-07	-1.31202e-07	6.63058e-07
28.582	1.02503e-07	-2.36742e-08	7.88293e-08	1.35253e-06	1.03779e-07	1.45631e-06	1.43725e-06	1.31360e-07	1.56861e-06	1.04086e-07	-1.58755e-08	8.82105e-08	1.21418e-06	-1.27019e-07	1.08716e-06	3.26923e-08	-1.13471e-08	2.13453e-08	5.21565e-09	-2.31671e-09	2.89894e-09	7.94291e-07	-1.31207e-07	6.63084e-07
28.606	1.02582e-07	-2.36924e-08	7.88899e-08	1.35221e-06	1.04110e-07	1.45632e-06	1.43675e-06	1.31411e-07	1.56816e-06	1.04443e-07	-1.59299e-08	8.85128e-08	1.21503e-06	-1.27107e-07	1.08792e-06	3.25491e-08	-1.12974e-08	2.12518e-08	5.23835e-09	-2.32679e-09	2.91156e-09	7.94332e-07	-1.31214e-07	6.63118e-07
28.631	1.02661e-07	-2.37107e-08	7.89508e-08	1.35191e-06	1.04449e-07	1.45636e-06	1.43626e-06	1.31469e-07	1.56773e-06	1.04802e-07	-1.59846e-08	8.88171e-08	1.21588e-06	-1.27197e-07	1.08869e-06	3.24070e-08	-1.12480e-08	2.11590e-08	5.26142e-09	-2.33704e-09	2.92438e-09	7.94384e-07	-1.31222e-07	6.63161e-07
28.656	1.02741e-07	-2.37290e-08	7.90120e-08	1.35161e-06	1.04796e-07	1.45640e-06	1.43578e-06	1.31532e-07	1.56731e-06	1.05163e-07	-1.60398e-08	8.91234e-08	1.21676e-06	-1.27288e-07	1.08947e-06	3.22659e-08	-1.11990e-08	2.10668e-08	5.28487e-09	-2.34745e-09	2.93742e-09	7.94445e-07	-1.31233e-07	6.63212e-07
28.680	1.02821e-07	-2.37475e-08	7.90736e-08	1.35132e-06	1.05151e-07	1.45647e-06	1.43530e-06	1.31602e-07	1.56690e-06	1.05527e-07	-1.60952e-08	8.94317e-08	1.21764e-06	-1.27381e-07	1.09026e-06	3.21258e-08	-1.11504e-08	2.09754e-08	5.30868e-09	-2.35803e-09	2.95065e-09	7.94516e-07	-1.31244e-07	6.63272e-07
28.705	1.02902e-07	-2.37661e-08	7.91355e-08	1.35103e-06	1.05514e-07	1.45655e-06	1.43483e-06	1.31677e-07	1.56651e-06	1.05893e-07	-1.61511e-08	8.97420e-08	1.21854e-06	-1.27475e-07	1.09107e-06	3.19868e-08	-1.11022e-08	2.08846e-08	5.33284e-09	-2.36876e-09	2.96408e-09	7.94598e-07	-1.31258e-07	6.63340e-07
28.729	1.02982e-07	-2.37848e-08	7.91977e-08	1.35076e-06	1.05885e-07	1.45664e-06	1.43437e-06	1.31758e-07	1.56613e-06	1.06262e-07	-1.62073e-08	9.00543e-08	1.21945e-06	-1.27571e-07	1.09188e-06	3.18488e-08	-1.10543e-08	2.07945e-08	5.35735e-09	-2.37965e-09	2.97770e-09	7.94689e-07	-1.31273e-07	6.63416e-07
28.754	1.03064e-07	-2.38036e-08	7.92601e-08	1.35049e-06	1.06265e-07	1.45675e-06	1.43392e-06	1.31845e-07	1.56577e-06	1.06632e-07	-1.62638e-08	9.03684e-08	1.22038e-06	-1.27667e-07	1.09271e-06	3.17119e-08	-1.10067e-08	2.07051e-08	5.38219e-09	-2.39068e-09	2.99151e-09	7.94791e-07	-1.31290e-07	6.63501e-07
28.778	1.03145e-07	-2.38224e-08	7.93229e-08	1.35023e-06	1.06652e-07	1.45688e-06	1.43348e-06	1.31937e-07	1.56541e-06	1.07005e-07	-1.63207e-08	9.06844e-08	1.22132e-06	-1.27766e-07	1.09355e-06	3.15760e-08	-1.09596e-08	2.06164e-08	5.40737e-09	-2.40186e-09	3.00550e-09	7.94902e-07	-1.31308e-07	6.63594e-07
28.803	1.03227e-07	-2.38413e-08	7.93859e-08	1.34998e-06	1.07048e-07	1.45702e-06	1.43304e-06	1.32036e-07	1.56508e-06	1.07380e-07	-1.63779e-08	9.10022e-08	1.22227e-06	-1.27865e-07	1.09441e-06	3.14411e-08	-1.09128e-08	2.05283e-08	5.43286e-09	-2.41319e-09	3.01967e-09	7.95024e-07	-1.31328e-07	6.63696e-07
28.828	1.03310e-07	-2.38603e-08	7.94492e-08	1.34973e-06	1.07451e-07	1.45718e-06	1.43261e-06	1.32141e-07	1.56475e-06	1.07757e-07	-1.64354e-08	9.13218e-08	1.22324e-06	-1.27967e-07	1.09527e-06	3.13073e-08	-1.08663e-08	2.04410e-08	5.45866e-09	-2.42465e-09	3.03401e-09	7.95156e-07	-1.31350e-07	6.63806e-07
28.852	1.03392e-07	-2.38794e-08	7.95127e-08	1.34949e-06	1.07863e-07	1.45736e-06	1.43219e-06	1.32252e-07	1.56444e-06	1.08136e-07	-1.64932e-08	9.16432e-08	1.22422e-06	-1.28069e-07	1.09615e-06	3.11745e-08	-1.08202e-08	2.03543e-08	5.48477e-09	-2.43624e-09	3.04852e-09	7.95298e-07	-1.31373e-07	6.63924e-07
28.877	1.03475e-07	-2.38986e-08	7.95765e-08	1.34927e-06	1.08283e-07	1.45755e-06	1.43178e-06	1.32369e-07	1.56415e-06	1.08518e-07	-1.65514e-08	9.19663e-08	1.22521e-06	-1.28173e-07	1.09704e-06	3.10428e-08	-1.07745e-08	2.02683e-08	5.51117e-09	-2.44797e-09	3.06320e-09	7.95450e-07	-1.31399e-07	6.64051e-07
28.901	1.03558e-07	-2.39178e-08	7.96405e-08	1.34905e-06	1.08712e-07	1.45776e-06	1.43138e-06	1.32492e-07	1.56387e-06	1.08901e-07	-1.66099e-08	9.22911e-08	1.22622e-06	-1.28278e-07	1.09794e-06	3.09121e-08	-1.07292e-08	2.01830e-08	5.53785e-09	-2.45982e-09	3.07803e-09	7.95612e-07	-1.31425e-07	6.64186e-07
28.926	1.03642e-07	-2.39371e-08	7.97048e-08	1.34883e-06	1.09149e-07	1.45798e-06	1.43098e-06	1.32621e-07	1.56360e-06	1.09286e-07	-1.66686e-08	9.26176e-08	1.22724e-06	-1.28385e-07	1.09885e-06	3.07825e-08	-1.06842e-08	2.00983e-08	5.56481e-09	-2.47180e-09	3.09301e-09	7.95784e-07	-1.31454e-07	6.64330e-07
28.951	1.03726e-07	-2.39565e-08	7.97692e-08	1.34863e-06	1.09594e-07	1.45822e-06	1.43060e-06	1.32757e-07	1.56335e-06	1.09673e-07	-1.67277e-08	9.29457e-08	1.22827e-06	-1.28493e-07	1.09978e-06	3.06539e-08	-1.06395e-08	2.00143e-08	5.59204e-09	-2.48389e-09	3.10815e-09	7.95966e-07	-1.31484e-07	6.64482e-07
28.975	1.03810e-07	-2.39759e-08	7.98339e-08	1.34843e-06	1.10047e-07	1.45848e-06	1.43022e-06	1.32898e-07	1.56311e-06	1.10062e-07	-1.67870e-08	9.32754e-08	1.22932e-06	-1.28603e-07	1.10072e-06	3.05263e-08	-1.05952e-08	1.99310e-08	5.61952e-09	-2.49610e-09	3.12342e-09	7.96158e-07	-1.31516e-07	6.64642e-07
29.000	1.03894e-07	-2.39954e-08	7.98988e-08	1.34824e-06	1.10509e-07	1.45875e-06	1.42985e-06	1.33046e-07	1.56289e-06	1.10453e-07	-1.68466e-08	9.36066e-08	1.23038e-06	-1.28714e-07	1.10167e-06	3.03997e-08	-1.05513e-08	1.98484e-08	5.64725e-09	-2.50842e-09	3.13884e-09	7.96360e-07	-1.31549e-07	6.64811e-07
29.024	1.03979e-07	-2.40149e-08	7.99638e-08	1.34806e-06	1.10979e-07	1.45904e-06	1.42948e-06	1.33200e-07	1.56268e-06	1.10846e-07	-1.69065e-08	9.39394e-08	1.23145e-06	-1.28826e-07	1.10263e-06	3.02742e-08	-1.05078e-08	1.97665e-08	5.67523e-09	-2.52084e-09	3.15438e-09	7.96573e-07	-1.31584e-07	6.64989e-07
29.049	1.04064e-07	-2.40345e-08	8.00291e-08	1.34789e-06	1.11458e-07	1.45935e-06	1.42913e-06	1.33361e-07	1.56249e-06	1.11240e-07	-1.69667e-08	9.42737e-08	1.23254e-06	-1.28940e-07	1.10360e-06	3.01497e-08	-1.04646e-08	1.96852e-08	5.70343e-09	-2.53337e-09	3.17006e-09	7.96795e-07	-1.31621e-07	6.65174e-07
29.073	1.04149e-07	-2.40541e-08	8.00945e-08	1.34773e-06	1.11945e-07	1.45967e-06	1.42879e-06	1.33527e-07	1.56231e-06	1.11637e-07	-1.70271e-08	9.46095e-08	1.23364e-06	-1.29055e-07	1.10458e-06	3.00263e-08	-1.04217e-08	1.96046e-08	5.73186e-09	-2.54600e-09	3.18586e-09	7.97027e-07	-1.31659e-07	6.65368e-07
29.098	1.04234e-07	-2.40738e-08	8.01600e-08	1.34757e-06	1.12441e-07	1.46002e-06	1.42845e-06	1.33700e-07	1.56215e-06	1.12034e-07	-1.70878e-08	9.49467e-08	1.23475e-06	-1.29171e-07	1.10558e-06	2.99039e-08	-1.03792e-08	1.95247e-08	5.76051e-09	-2.55872e-09	3.20178e-09	7.97270e-07	-1.31699e-07	6.65571e-07
29.123	1.04319e-07	-2.40936e-08	8.02258e-08	1.34743e-06	1.12945e-07	1.46037e-06	1.42812e-06	1.33880e-07	1.56200e-06	1.12434e-07	-1.71487e-08	9.52853e-08	1.23588e-06	-1.29289e-07	1.10659e-06	2.97825e-08	-1.03371e-08	1.94454e-08	5.78936e-09	-2.57154e-09	3.21782e-09	7.97522e-07	-1.31741e-07	6.65781e-07
29.147	1.04405e-07	-2.41133e-08	8.02916e-08	1.34729e-06	1.13458e-07	1.46075e-06	1.42780e-06	1.34066e-07	1.56187e-06	1.12835e-07	-1.72099e-08	9.56252e-08	1.23702e-06	-1.29408e-07	1.10761e-06	2.96621e-08	-1.02953e-08	1.93668e-08	5.81840e-09	-2.58444e-09	3.23396e-09	7.97785e-07	-1.31784e-07	6.66001e-07
29.172	1.04491e-07	-2.41332e-08	8.03576e-08	1.34716e-06	1.13979e-07	1.46114e-06	1.42749e-06	1.34258e-07	1.56175e-06	1.13238e-07	-1.72713e-08	9.59665e-08	1.23817e-06	-1.29528e-07	1.10864e-06	2.95428e-08	-1.02539e-08	1.92889e-08	5.84764e-09	-2.59743e-09	3.25021e-09	7.98058e-07	-1.31829e-07	6.66228e-07
29.196	1.04577e-07	-2.41530e-08	8.04238e-08	1.34704e-06	1.14509e-07	1.46155e-06	1.42719e-06	1.34457e-07	1.56165e-06	1.13642e-07	-1.73330e-08	9.63091e-08	1.23933e-06	-1.29650e-07	1.10968e-06	2.94245e-08	-1.02128e-08	1.92117e-08	5.87705e-09	-2.61049e-09	3.26656e-09	7.98340e-07	-1.31876e-07	6.66464e-07
29.221	1.04663e-07	-2.41729e-08	8.04900e-08	1.34692e-06	1.15047e-07	1.46197e-06	1.42690e-06	1.34662e-07	1.56156e-06	1.14048e-07	-1.73949e-08	9.66530e-08	1.24051e-06	-1.29773e-07	1.11074e-06	2.93072e-08	-1.01721e-08	1.91351e-08	5.90664e-09	-2.62363e-09	3.28301e-09	7.98633e-07	-1.31924e-07	6.66709e-07
29.245	1.04749e-07	-2.41928e-08	8.05564e-08	1.34682e-06	1.15595e-07	1.46241e-06	1.42661e-06	1.34874e-07	1.56149e-06	1.14455e-07	-1.74570e-08	9.69982e-08	1.24170e-06	-1.29898e-07	1.11180e-06	2.91910e-08	-1.01318e-08	1.90592e-08	5.93639e-09	-2.63685e-09	3.29954e-09	7.98936e-07	-1.31974e-07	6.66961e-07
29.270	1.04836e-07	-2.42128e-08	8.06228e-08	1.34672e-06	1.16151e-07	1.46287e-06	1.42634e-06	1.35092e-07	1.56143e-06	1.14864e-07	-1.75193e-08	9.73445e-08	1.24291e-06	-1.30024e-07	1.11288e-06	2.90757e-08	-1.00918e-08	1.89840e-08	5.96629e-09	-2.65013e-09	3.31616e-09	7.99249e-07	-1.32026e-07	6.67222e-07
29.295	1.04922e-07	-2.42328e-08	8.06893e-08	1.34664e-06	1.16715e-07	1.46335e-06	1.42607e-06	1.35317e-07	1.56139e-06	1.15274e-07	-1.75819e-08	9.76920e-08	1.24412e-06	-1.30151e-07	1.11397e-06	2.89615e-08	-1.00521e-08	1.89094e-08	5.99634e-09	-2.66347e-09	3.33286e-09	7.99571e-07	-1.32079e-07	6.67492e-07
29.319	1.05009e-07	-2.42528e-08	8.07560e-08	1.34656e-06	1.17289e-07	1.46384e-06	1.42581e-06	1.35549e-07	1.56136e-06	1.15685e-07	-1.76446e-08	9.80407e-08	1.24535e-06	-1.30280e-07	1.11507e-06	2.88483e-08	-1.00129e-08	1.88355e-08	6.02652e-09	-2.67688e-09	3.34964e-09	7.99904e-07	-1.32134e-07	6.67770e-07
29.344	1.05095e-07	-2.42728e-08	8.08227e-08	1.34649e-06	1.17871e-07	1.46436e-06	1.42557e-06	1.35787e-07	1.56135e-06	1.16098e-07	-1.77076e-08	9.83905e-08	1.24659e-06	-1.30410e-07	1.11618e-06	2.87362e-08	-9.97393e-09	1.87622e-08	6.05683e-09	-2.69035e-09	3.36649e-09	8.00247e-07	-1.32191e-07	6.68056e-07
29.368	1.05182e-07	-2.42929e-08	8.08894e-08	1.34642e-06	1.18462e-07	1.46488e-06	1.42533e-06	1.36032e-07	1.56136e-06	1.16512e-07	-1.77707e-08	9.87414e-08	1.24785e-06	-1.30541e-07	1.11731e-06	2.86250e-08	-9.93535e-09	1.86897e-08	6.08726e-09	-2.70386e-09	3.38340e-09	8.00600e-07	-1.32249e-07	6.68351e-07
29.393	1.05269e-07	-2.43129e-08	8.09563e-08	1.34637e-06	1.19061e-07	1.46543e-06	1.42509e-06	1.36284e-07	1.56138e-06	1.16927e-07	-1.78341e-08	9.90934e-08	1.24912e-06	-1.30674e-07	1.11844e-06	2.85149e-08	-9.89712e-09	1.86178e-08	6.11781e-09	-2.71743e-09	3.40038e-09	8.00963e-07	-1.32309e-07	6.68654e-07
29.417	1.05356e-07	-2.43330e-08	8.10231e-08	1.34633e-06	1.19670e-07	1.46600e-06	1.42487e-06	1.36542e-07	1.56142e-06	1.17344e-07	-1.78976e-08	9.94463e-08	1.25040e-06	-1.30808e-07	1.11959e-06	2.84058e-08	-9.85925e-09	1.85465e-08	6.14845e-09	-2.73104e-09	3.41741e-09	8.01337e-07	-1.32371e-07	6.68966e-07
29.442	1.05443e-07	-2.43531e-08	8.10900e-08	1.34629e-06	1.20287e-07	1.46658e-06	1.42466e-06	1.36807e-07	1.56147e-06	1.17762e-07	-1.79613e-08	9.98003e-08	1.25169e-06	-1.30943e-07	1.12075e-06	2.82977e-08	-9.82173e-09	1.84759e-08	6.17919e-09	-2.74469e-09	3.43450e-09	8.01720e-07	-1.32434e-07	6.69285e-07
29.467	1.05530e-07	-2.43732e-08	8.11570e-08	1.34626e-06	1.20914e-07	1.46718e-06	1.42446e-06	1.37079e-07	1.56154e-06	1.18180e-07	-1.80252e-08	1.00155e-07	1.25300e-06	-1.31080e-07	1.12192e-06	2.81906e-08	-9.78456e-09	1.84060e-08	6.21002e-09	-2.75839e-09	3.45163e-09	8.02113e-07	-1.32499e-07	6.69614e-07
29.491	1.05617e-07	-2.43933e-08	8.12240e-08	1.34624e-06	1.21549e-07	1.46779e-06	1.42426e-06	1.37358e-07	1.56162e-06	1.18600e-07	-1.80892e-08	1.00511e-07	1.25432e-06	-1.31218e-07	1.12310e-06	2.80845e-08	-9.74774e-09	1.83368e-08	6.24092e-09	-2.77211e-09	3.46880e-09	8.02516e-07	-1.32566e-07	6.69950e-07
29.516	1.05704e-07	-2.44135e-08	8.12909e-08	1.34623e-06	1.22193e-07	1.46843e-06	1.42408e-06	1.37643e-07	1.56172e-06	1.19021e-07	-1.81534e-08	1.00868e-07	1.25565e-06	-1.31357e-07	1.12429e-06	2.79794e-08	-9.71127e-09	1.82682e-08	6.27189e-09	-2.78587e-09	3.48602e-09	8.02930e-07	-1.32634e-07	6.70295e-07
29.540	1.05791e-07	-2.44336e-08	8.13579e-08	1.34623e-06	1.22847e-07	1.46908e-06	1.42390e-06	1.37936e-07	1.56184e-06	1.19443e-07	-1.82178e-08	1.01226e-07	1.25699e-06	-1.31498e-07	1.12549e-06	2.78754e-08	-9.67516e-09	1.82002e-08	6.30292e-09	-2.79965e-09	3.50327e-09	8.03353e-07	-1.32704e-07	6.70649e-07
29.565	1.05879e-07	-2.44537e-08	8.14249e-08	1.34624e-06	1.23509e-07	1.46975e-06	1.42374e-06	1.38235e-07	1.56197e-06	1.19867e-07	-1.82823e-08	1.01584e-07	1.25835e-06	-1.31640e-07	1.12671e-06	2.77723e-08	-9.63939e-09	1.81329e-08	6.33401e-09	-2.81346e-09	3.52055e-09	8.03786e-07	-1.32776e-07	6.71011e-07
29.590	1.05966e-07	-2.44738e-08	8.14919e-08	1.34626e-06	1.24180e-07	1.47044e-06	1.42358e-06	1.38541e-07	1.56212e-06	1.20291e-07	-1.83470e-08	1.01944e-07	1.25972e-06	-1.31783e-07	1.12794e-06	2.76703e-08	-9.60397e-09	1.80663e-08	6.36514e-09	-2.82729e-09	3.53785e-09	8.04230e-07	-1.32849e-07	6.71381e-07
29.614	1.06053e-07	-2.44939e-08	8.15589e-08	1.34628e-06	1.24861e-07	1.47115e-06	1.42343e-06	1.38855e-07	1.56229e-06	1.20716e-07	-1.84118e-08	1.02304e-07	1.26110e-06	-1.31927e-07	1.12917e-06	2.75693e-08	-9.56891e-09	1.80004e-08	6.39630e-09	-2.84113e-09	3.55517e-09	8.04683e-07	-1.32924e-07	6.71759e-07
29.639	1.06140e-07	-2.45140e-08	8.16258e-08	1.34632e-06	1.25550e-07	1.47187e-06	1.42329e-06	1.39175e-07	1.56247e-06	1.21141e-07	-1.84768e-08	1.02665e-07	1.26250e-06	-1.32073e-07	1.13042e-06	2.74692e-08	-9.53419e-09	1.79350e-08	6.42750e-09	-2.85499e-09	3.57251e-09	8.05147e-07	-1.33000e-07	6.72146e-07
29.663	1.06227e-07	-2.45341e-08	8.16927e-08	1.34636e-06	1.26248e-07	1.47261e-06	1.42317e-06	1.39502e-07	1.56267e-06	1.21568e-07	-1.85419e-08	1.03026e-07	1.26390e-06	-1.32221e-07	1.13168e-06	2.73702e-08	-9.49982e-09	1.78704e-08	6.45872e-09	-2.86886e-09	3.58986e-09	8.05620e-07	-1.33079e-07	6.72542e-07
29.688	1.06314e-07	-2.45542e-08	8.17596e-08	1.34642e-06	1.26956e-07	1.47337e-06	1.42305e-06	1.39836e-07	1.56288e-06	1.21996e-07	-1.86071e-08	1.03389e-07	1.26532e-06	-1.32369e-07	1.13295e-06	2.72722e-08	-9.46580e-09	1.78064e-08	6.48994e-09	-2.88273e-09	3.60722e-09	8.06104e-07	-1.33159e-07	6.72945e-07
29.712	1.06401e-07	-2.45743e-08	8.18264e-08	1.34648e-06	1.27673e-07	1.47415e-06	1.42294e-06	1.40178e-07	1.56311e-06	1.22424e-07	-1.86725e-08	1.03752e-07	1.26676e-06	-1.32519e-07	1.13424e-06	2.71752e-08	-9.43213e-09	1.77431e-08	6.52118e-09	-2.89660e-09	3.62458e-09	8.06598e-07	-1.33240e-07	6.73358e-07
29.737	1.06488e-07	-2.45943e-08	8.18932e-08	1.34655e-06	1.28399e-07	1.47495e-06	1.42284e-06	1.40526e-07	1.56336e-06	1.22853e-07	-1.87379e-08	1.04116e-07	1.26820e-06	-1.32670e-07	1.13553e-06	2.70792e-08	-9.39881e-09	1.76804e-08	6.55241e-09	-2.91047e-09	3.64194e-09	8.07101e-07	-1.33323e-07	6.73778e-07
29.762	1.06574e-07	-2.46144e-08	8.19599e-08	1.34663e-06	1.29134e-07	1.47576e-06	1.42275e-06	1.40881e-07	1.56363e-06	1.23283e-07	-1.88035e-08	1.04480e-07	1.26966e-06	-1.32823e-07	1.13684e-06	2.69842e-08	-9.36583e-09	1.76183e-08	6.58363e-09	-2.92434e-09	3.65929e-09	8.07615e-07	-1.33408e-07	6.74207e-07
29.786	1.06661e-07	-2.46344e-08	8.20266e-08	1.34672e-06	1.29879e-07	1.47660e-06	1.42267e-06	1.41244e-07	1.56391e-06	1.23714e-07	-1.88692e-08	1.04845e-07	1.27113e-06	-1.32976e-07	1.13815e-06	2.68902e-08	-9.33320e-09	1.75570e-08	6.61483e-09	-2.93820e-09	3.67663e-09	8.08139e-07	-1.33495e-07	6.74644e-07
29.811	1.06748e-07	-2.46544e-08	8.20931e-08	1.34682e-06	1.30632e-07	1.47745e-06	1.42259e-06	1.41614e-07	1.56421e-06	1.24146e-07	-1.89350e-08	1.05211e-07	1.27261e-06	-1.33131e-07	1.13948e-06	2.67971e-08	-9.30092e-09	1.74962e-08	6.64601e-09	-2.95205e-09	3.69396e-09	8.08673e-07	-1.33583e-07	6.75090e-07
29.835	1.06834e-07	-2.46743e-08	8.21596e-08	1.34693e-06	1.31395e-07	1.47832e-06	1.42253e-06	1.41991e-07	1.56452e-06	1.24578e-07	-1.90009e-08	1.05577e-07	1.27410e-06	-1.33288e-07	1.14082e-06	2.67051e-08	-9.26898e-09	1.74362e-08	6.67716e-09	-2.96588e-09	3.71127e-09	8.09217e-07	-1.33673e-07	6.75544e-07
29.860	1.06920e-07	-2.46943e-08	8.22260e-08	1.34704e-06	1.32167e-07	1.47921e-06	1.42248e-06	1.42375e-07	1.56486e-06	1.25010e-07	-1.90669e-08	1.05943e-07	1.27561e-06	-1.33445e-07	1.14217e-06	2.66141e-08	-9.23739e-09	1.73767e-08	6.70826e-09	-2.97970e-09	3.72856e-09	8.09771e-07	-1.33764e-07	6.76007e-07
29.884	1.07007e-07	-2.47142e-08	8.22923e-08	1.34717e-06	1.32949e-07	1.48012e-06	1.42244e-06	1.42767e-07	1.56521e-06	1.25444e-07	-1.91330e-08	1.06311e-07	1.27713e-06	-1.33604e-07	1.14353e-06	2.65241e-08	-9.20615e-09	1.73180e-08	6.73932e-09	-2.99349e-09	3.74582e-09	8.10335e-07	-1.33857e-07	6.76478e-07
29.909	1.07093e-07	-2.47341e-08	8.23585e-08	1.34730e-06	1.33740e-07	1.48104e-06	1.42241e-06	1.43165e-07	1.56557e-06	1.25877e-07	-1.91991e-08	1.06678e-07	1.27866e-06	-1.33765e-07	1.14490e-06	2.64351e-08	-9.17525e-09	1.72598e-08	6.77032e-09	-3.00726e-09	3.76305e-09	8.10909e-07	-1.33952e-07	6.76957e-07
29.934	1.07179e-07	-2.47539e-08	8.24246e-08	1.34745e-06	1.34540e-07	1.48199e-06	1.42238e-06	1.43571e-07	1.56596e-06	1.26312e-07	-1.92654e-08	1.07046e-07	1.28021e-06	-1.33926e-07	1.14628e-06	2.63471e-08	-9.14470e-09	1.72024e-08	6.80126e-09	-3.02101e-09	3.78025e-09	8.11493e-07	-1.34049e-07	6.77445e-07
29.958	1.07264e-07	-2.47737e-08	8.24906e-08	1.34760e-06	1.35350e-07	1.48295e-06	1.42237e-06	1.43984e-07	1.56636e-06	1.26747e-07	-1.93317e-08	1.07415e-07	1.28176e-06	-1.34089e-07	1.14768e-06	2.62600e-08	-9.11449e-09	1.71455e-08	6.83213e-09	-3.03472e-09	3.79741e-09	8.12088e-07	-1.34147e-07	6.77941e-07
29.983	1.07350e-07	-2.47935e-08	8.25565e-08	1.34777e-06	1.36169e-07	1.48394e-06	1.42237e-06	1.44405e-07	1.56677e-06	1.27182e-07	-1.93981e-08	1.07784e-07	1.28333e-06	-1.34253e-07	1.14908e-06	2.61740e-08	-9.08463e-09	1.70894e-08	6.86292e-09	-3.04840e-09	3.81453e-09	8.12692e-07	-1.34247e-07	6.78445e-07
30.007	1.07435e-07	-2.48133e-08	8.26222e-08	1.34794e-06	1.36998e-07	1.48494e-06	1.42238e-06	1.44833e-07	1.56721e-06	1.27618e-07	-1.94646e-08	1.08153e-07	1.28491e-06	-1.34419e-07	1.15050e-06	2.60890e-08	-9.05511e-09	1.70338e-08	6.89364e-09	-3.06204e-09	3.83160e-09	8.13306e-07	-1.34348e-07	6.78958e-07
