# Supplementary material for: Effects of ischemic preconditioning on lower-limb anaerobic performance and neuromuscular adaptations
Source: PeerJ. 2026 Jun 8;14:e21296. doi: 10.7717/peerj.21296 (PMC13256049; doi:10.7717/peerj.21296)
Supplement: Supplemental Information 1 [file peerj-14-21296-s001.zip › Fnirs_hbo/23.csv]

	1	1	1	1	1	1	1	1	1	1	1	1	1	1	1	1	1	1	1	1	1	1	1	1
time	HRF HbO,1,1	HRF HbR,1,1	HRF HbT,1,1	HRF HbO,1,2	HRF HbR,1,2	HRF HbT,1,2	HRF HbO,1,3	HRF HbR,1,3	HRF HbT,1,3	HRF HbO,1,4	HRF HbR,1,4	HRF HbT,1,4	HRF HbO,2,5	HRF HbR,2,5	HRF HbT,2,5	HRF HbO,2,6	HRF HbR,2,6	HRF HbT,2,6	HRF HbO,2,7	HRF HbR,2,7	HRF HbT,2,7	HRF HbO,2,8	HRF HbR,2,8	HRF HbT,2,8
-1.991	1.09883e-08	-1.23977e-08	-1.40934e-09	-2.70251e-07	-2.32986e-07	-5.03237e-07	-5.06336e-08	1.48763e-08	-3.57573e-08	-9.61298e-08	9.03612e-08	-5.76860e-09	5.12617e-08	-1.07953e-08	4.04663e-08	3.22773e-08	-1.72480e-08	1.50294e-08	-1.81228e-07	-6.82032e-08	-2.49431e-07	4.96049e-08	-1.69113e-08	3.26936e-08
-1.966	1.05888e-08	-1.19470e-08	-1.35810e-09	-2.63554e-07	-2.27120e-07	-4.90674e-07	-4.98507e-08	1.46463e-08	-3.52044e-08	-9.40328e-08	8.83900e-08	-5.64276e-09	4.98708e-08	-1.05024e-08	3.93684e-08	3.13728e-08	-1.67646e-08	1.46082e-08	-1.76936e-07	-6.64820e-08	-2.43418e-07	4.81783e-08	-1.64250e-08	3.17533e-08
-1.942	1.01942e-08	-1.15016e-08	-1.30748e-09	-2.56851e-07	-2.21253e-07	-4.78105e-07	-4.90494e-08	1.44109e-08	-3.46385e-08	-9.19236e-08	8.64074e-08	-5.51619e-09	4.84825e-08	-1.02101e-08	3.82725e-08	3.04711e-08	-1.62827e-08	1.41883e-08	-1.72633e-07	-6.47603e-08	-2.37393e-07	4.67573e-08	-1.59405e-08	3.08167e-08
-1.917	9.80424e-09	-1.10617e-08	-1.25747e-09	-2.50144e-07	-2.15385e-07	-4.65529e-07	-4.82297e-08	1.41700e-08	-3.40596e-08	-8.98024e-08	8.44135e-08	-5.38890e-09	4.70970e-08	-9.91830e-09	3.71787e-08	2.95722e-08	-1.58024e-08	1.37698e-08	-1.68319e-07	-6.30382e-08	-2.31357e-07	4.53419e-08	-1.54580e-08	2.98839e-08
-1.892	9.41910e-09	-1.06272e-08	-1.20807e-09	-2.43433e-07	-2.09516e-07	-4.52949e-07	-4.73915e-08	1.39238e-08	-3.34677e-08	-8.76691e-08	8.24082e-08	-5.26088e-09	4.57144e-08	-9.62712e-09	3.60872e-08	2.86762e-08	-1.53237e-08	1.33526e-08	-1.63994e-07	-6.13157e-08	-2.25310e-07	4.39324e-08	-1.49775e-08	2.89549e-08
-1.868	9.03873e-09	-1.01980e-08	-1.15929e-09	-2.36717e-07	-2.03646e-07	-4.40363e-07	-4.65348e-08	1.36721e-08	-3.28627e-08	-8.55238e-08	8.03917e-08	-5.13215e-09	4.43346e-08	-9.33654e-09	3.49980e-08	2.77832e-08	-1.48465e-08	1.29368e-08	-1.59659e-07	-5.95928e-08	-2.19252e-07	4.25287e-08	-1.44989e-08	2.80298e-08
-1.843	8.66314e-09	-9.77425e-09	-1.11112e-09	-2.29996e-07	-1.97776e-07	-4.27772e-07	-4.56597e-08	1.34150e-08	-3.22447e-08	-8.33665e-08	7.83638e-08	-5.00269e-09	4.29577e-08	-9.04659e-09	3.39111e-08	2.68932e-08	-1.43709e-08	1.25224e-08	-1.55313e-07	-5.78696e-08	-2.13183e-07	4.11309e-08	-1.40224e-08	2.71085e-08
-1.819	8.29231e-09	-9.35586e-09	-1.06355e-09	-2.23272e-07	-1.91905e-07	-4.15177e-07	-4.47661e-08	1.31524e-08	-3.16137e-08	-8.11972e-08	7.63247e-08	-4.87251e-09	4.15839e-08	-8.75727e-09	3.28266e-08	2.60063e-08	-1.38969e-08	1.21094e-08	-1.50957e-07	-5.61462e-08	-2.07103e-07	3.97391e-08	-1.35479e-08	2.61912e-08
-1.794	7.92625e-09	-8.94286e-09	-1.01660e-09	-2.16543e-07	-1.86034e-07	-4.02577e-07	-4.38541e-08	1.28845e-08	-3.09696e-08	-7.90159e-08	7.42743e-08	-4.74162e-09	4.02132e-08	-8.46861e-09	3.17446e-08	2.51224e-08	-1.34246e-08	1.16978e-08	-1.46590e-07	-5.44226e-08	-2.01013e-07	3.83534e-08	-1.30755e-08	2.52780e-08
-1.769	7.56496e-09	-8.53523e-09	-9.70266e-10	-2.09811e-07	-1.80162e-07	-3.89973e-07	-4.29236e-08	1.26111e-08	-3.03125e-08	-7.68227e-08	7.22126e-08	-4.61000e-09	3.88457e-08	-8.18063e-09	3.06651e-08	2.42416e-08	-1.29539e-08	1.12877e-08	-1.42213e-07	-5.26989e-08	-1.94912e-07	3.69739e-08	-1.26052e-08	2.43687e-08
-1.745	7.20844e-09	-8.13297e-09	-9.24539e-10	-2.03074e-07	-1.74290e-07	-3.77365e-07	-4.19747e-08	1.23323e-08	-2.96424e-08	-7.46175e-08	7.01398e-08	-4.47768e-09	3.74815e-08	-7.89333e-09	2.95881e-08	2.33641e-08	-1.24850e-08	1.08791e-08	-1.37826e-07	-5.09752e-08	-1.88801e-07	3.56006e-08	-1.21370e-08	2.34636e-08
-1.720	6.85667e-09	-7.73610e-09	-8.79423e-10	-1.96334e-07	-1.68419e-07	-3.64753e-07	-4.10073e-08	1.20481e-08	-2.89592e-08	-7.24004e-08	6.80558e-08	-4.34463e-09	3.61206e-08	-7.60673e-09	2.85138e-08	2.24898e-08	-1.20178e-08	1.04720e-08	-1.33429e-07	-4.92514e-08	-1.82680e-07	3.42335e-08	-1.16709e-08	2.25626e-08
-1.696	6.50968e-09	-7.34459e-09	-8.34918e-10	-1.89591e-07	-1.62547e-07	-3.52138e-07	-4.00214e-08	1.17584e-08	-2.82630e-08	-7.01714e-08	6.59605e-08	-4.21087e-09	3.47631e-08	-7.32086e-09	2.74422e-08	2.16187e-08	-1.15523e-08	1.00664e-08	-1.29022e-07	-4.75277e-08	-1.76550e-07	3.28729e-08	-1.12070e-08	2.16658e-08
-1.671	6.16744e-09	-6.95846e-09	-7.91023e-10	-1.82844e-07	-1.56676e-07	-3.39520e-07	-3.90171e-08	1.14634e-08	-2.75538e-08	-6.79306e-08	6.38542e-08	-4.07640e-09	3.34091e-08	-7.03571e-09	2.63734e-08	2.07510e-08	-1.10886e-08	9.66232e-09	-1.24605e-07	-4.58041e-08	-1.70409e-07	3.15187e-08	-1.07454e-08	2.07733e-08
-1.647	5.82996e-09	-6.57770e-09	-7.47739e-10	-1.76093e-07	-1.50805e-07	-3.26899e-07	-3.79944e-08	1.11629e-08	-2.68315e-08	-6.56779e-08	6.17366e-08	-3.94122e-09	3.20587e-08	-6.75132e-09	2.53073e-08	1.98866e-08	-1.06268e-08	9.25984e-09	-1.20178e-07	-4.40807e-08	-1.64259e-07	3.01711e-08	-1.02859e-08	1.98851e-08
-1.622	5.49725e-09	-6.20231e-09	-7.05065e-10	-1.69340e-07	-1.44935e-07	-3.14275e-07	-3.69532e-08	1.08570e-08	-2.60962e-08	-6.34133e-08	5.96080e-08	-3.80533e-09	3.07119e-08	-6.46770e-09	2.42442e-08	1.90256e-08	-1.01667e-08	8.85895e-09	-1.15741e-07	-4.23575e-08	-1.58099e-07	2.88300e-08	-9.82874e-09	1.90013e-08
-1.597	5.16928e-09	-5.83228e-09	-6.63002e-10	-1.62583e-07	-1.39066e-07	-3.01650e-07	-3.58936e-08	1.05456e-08	-2.53479e-08	-6.11370e-08	5.74683e-08	-3.66873e-09	2.93688e-08	-6.18486e-09	2.31840e-08	1.81681e-08	-9.70847e-09	8.45968e-09	-1.11295e-07	-4.06346e-08	-1.51930e-07	2.74956e-08	-9.37383e-09	1.81218e-08
-1.573	4.84607e-09	-5.46762e-09	-6.21548e-10	-1.55824e-07	-1.33198e-07	-2.89022e-07	-3.48155e-08	1.02289e-08	-2.45866e-08	-5.88489e-08	5.53175e-08	-3.53143e-09	2.80296e-08	-5.90283e-09	2.21267e-08	1.73142e-08	-9.25212e-09	8.06203e-09	-1.06839e-07	-3.89120e-08	-1.45751e-07	2.61680e-08	-8.92122e-09	1.72468e-08
-1.548	4.52762e-09	-5.10832e-09	-5.80703e-10	-1.49062e-07	-1.27330e-07	-2.76392e-07	-3.37190e-08	9.90675e-09	-2.38122e-08	-5.65490e-08	5.31556e-08	-3.39342e-09	2.66942e-08	-5.62160e-09	2.10726e-08	1.64637e-08	-8.79768e-09	7.66604e-09	-1.02374e-07	-3.71898e-08	-1.39564e-07	2.48473e-08	-8.47094e-09	1.63763e-08
-1.524	4.21391e-09	-4.75438e-09	-5.40468e-10	-1.42297e-07	-1.21464e-07	-2.63761e-07	-3.26041e-08	9.57918e-09	-2.30249e-08	-5.42374e-08	5.09827e-08	-3.25470e-09	2.53628e-08	-5.34122e-09	2.00215e-08	1.56169e-08	-8.34516e-09	7.27173e-09	-9.78994e-08	-3.54681e-08	-1.33367e-07	2.35334e-08	-8.02302e-09	1.55104e-08
-1.499	3.90496e-09	-4.40580e-09	-5.00842e-10	-1.35530e-07	-1.15599e-07	-2.51129e-07	-3.14707e-08	9.24620e-09	-2.22245e-08	-5.19141e-08	4.87988e-08	-3.11528e-09	2.40354e-08	-5.06167e-09	1.89737e-08	1.47737e-08	-7.89458e-09	6.87911e-09	-9.34156e-08	-3.37469e-08	-1.27162e-07	2.22265e-08	-7.57747e-09	1.46490e-08
-1.475	3.60075e-09	-4.06257e-09	-4.61825e-10	-1.28760e-07	-1.09736e-07	-2.38496e-07	-3.03190e-08	8.90780e-09	-2.14111e-08	-4.95791e-08	4.66040e-08	-2.97516e-09	2.27121e-08	-4.78300e-09	1.79291e-08	1.39342e-08	-7.44598e-09	6.48821e-09	-8.89226e-08	-3.20263e-08	-1.20949e-07	2.09267e-08	-7.13434e-09	1.37923e-08
-1.450	3.30128e-09	-3.72470e-09	-4.23416e-10	-1.21988e-07	-1.03874e-07	-2.25863e-07	-2.91488e-08	8.56401e-09	-2.05848e-08	-4.72325e-08	4.43981e-08	-2.83435e-09	2.13930e-08	-4.50520e-09	1.68878e-08	1.30984e-08	-6.99937e-09	6.09905e-09	-8.44206e-08	-3.03063e-08	-1.14727e-07	1.96340e-08	-6.69363e-09	1.29404e-08
-1.425	3.00656e-09	-3.39218e-09	-3.85615e-10	-1.15214e-07	-9.80143e-08	-2.13229e-07	-2.79602e-08	8.21480e-09	-1.97454e-08	-4.48742e-08	4.21814e-08	-2.69283e-09	2.00781e-08	-4.22831e-09	1.58498e-08	1.22664e-08	-6.55479e-09	5.71165e-09	-7.99096e-08	-2.85869e-08	-1.08497e-07	1.83485e-08	-6.25538e-09	1.20931e-08
-1.401	2.71658e-09	-3.06500e-09	-3.48423e-10	-1.08439e-07	-9.21562e-08	-2.00595e-07	-2.67533e-08	7.86019e-09	-1.88931e-08	-4.25043e-08	3.99537e-08	-2.55062e-09	1.87676e-08	-3.95232e-09	1.48153e-08	1.14383e-08	-6.11225e-09	5.32603e-09	-7.53898e-08	-2.68684e-08	-1.02258e-07	1.70703e-08	-5.81962e-09	1.12507e-08
-1.376	2.43134e-09	-2.74317e-09	-3.11838e-10	-1.01661e-07	-8.63001e-08	-1.87961e-07	-2.55279e-08	7.50018e-09	-1.80277e-08	-4.01228e-08	3.77151e-08	-2.40771e-09	1.74615e-08	-3.67727e-09	1.37842e-08	1.06140e-08	-5.67178e-09	4.94222e-09	-7.08612e-08	-2.51506e-08	-9.60118e-08	1.57995e-08	-5.38637e-09	1.04131e-08
-1.352	2.15083e-09	-2.42669e-09	-2.75861e-10	-9.48816e-08	-8.04462e-08	-1.75328e-07	-2.42842e-08	7.13478e-09	-1.71494e-08	-3.77298e-08	3.54657e-08	-2.26410e-09	1.61599e-08	-3.40316e-09	1.27568e-08	9.79364e-09	-5.23340e-09	4.56024e-09	-6.63239e-08	-2.34337e-08	-8.97577e-08	1.45361e-08	-4.95564e-09	9.58042e-09
-1.327	1.87505e-09	-2.11554e-09	-2.40490e-10	-8.81007e-08	-7.45946e-08	-1.62695e-07	-2.30221e-08	6.76398e-09	-1.62582e-08	-3.53252e-08	3.32054e-08	-2.11981e-09	1.48629e-08	-3.13002e-09	1.17329e-08	8.97725e-09	-4.79715e-09	4.18010e-09	-6.17781e-08	-2.17178e-08	-8.34959e-08	1.32802e-08	-4.52748e-09	8.75269e-09
-1.303	1.60401e-09	-1.80973e-09	-2.05727e-10	-8.13184e-08	-6.87456e-08	-1.50064e-07	-2.17417e-08	6.38779e-09	-1.53539e-08	-3.29091e-08	3.09343e-08	-1.97483e-09	1.35705e-08	-2.85785e-09	1.07127e-08	8.16486e-09	-4.36304e-09	3.80182e-09	-5.72238e-08	-2.00028e-08	-7.72266e-08	1.20319e-08	-4.10191e-09	7.92995e-09
-1.278	1.33769e-09	-1.50926e-09	-1.71569e-10	-7.45348e-08	-6.28991e-08	-1.37434e-07	-2.04430e-08	6.00621e-09	-1.44368e-08	-3.04816e-08	2.86524e-08	-1.82915e-09	1.22829e-08	-2.58668e-09	9.69618e-09	7.35654e-09	-3.93109e-09	3.42544e-09	-5.26612e-08	-1.82888e-08	-7.09500e-08	1.07912e-08	-3.67894e-09	7.11226e-09
-1.253	1.07610e-09	-1.21412e-09	-1.38018e-10	-6.77501e-08	-5.70554e-08	-1.24806e-07	-1.91259e-08	5.61924e-09	-1.35066e-08	-2.80426e-08	2.63598e-08	-1.68279e-09	1.10000e-08	-2.31652e-09	8.68349e-09	6.55231e-09	-3.50134e-09	3.05097e-09	-4.80902e-08	-1.65760e-08	-6.46662e-08	9.55827e-09	-3.25861e-09	6.29966e-09
-1.229	8.19232e-10	-9.24305e-10	-1.05073e-10	-6.09644e-08	-5.12146e-08	-1.12179e-07	-1.77905e-08	5.22689e-09	-1.25636e-08	-2.55922e-08	2.40564e-08	-1.53575e-09	9.72205e-09	-2.04739e-09	7.67465e-09	5.75224e-09	-3.07381e-09	2.67843e-09	-4.35111e-08	-1.48643e-08	-5.83755e-08	8.33315e-09	-2.84094e-09	5.49221e-09
-1.204	5.67084e-10	-6.39818e-10	-7.27331e-11	-5.41779e-08	-4.53769e-08	-9.95548e-08	-1.64368e-08	4.82917e-09	-1.16076e-08	-2.31304e-08	2.17424e-08	-1.38802e-09	8.44904e-09	-1.77931e-09	6.66974e-09	4.95636e-09	-2.64852e-09	2.30784e-09	-3.89240e-08	-1.31539e-08	-5.20778e-08	7.11591e-09	-2.42596e-09	4.68995e-09
-1.180	3.19654e-10	-3.60653e-10	-4.09982e-11	-4.73907e-08	-3.95424e-08	-8.69331e-08	-1.50648e-08	4.42607e-09	-1.06387e-08	-2.06572e-08	1.94176e-08	-1.23961e-09	7.18108e-09	-1.51228e-09	5.66880e-09	4.16471e-09	-2.22549e-09	1.93923e-09	-3.43288e-08	-1.14447e-08	-4.57735e-08	5.90662e-09	-2.01369e-09	3.89293e-09
-1.155	7.69386e-11	-8.68066e-11	-9.86799e-12	-4.06029e-08	-3.37112e-08	-7.43141e-08	-1.36745e-08	4.01761e-09	-9.65688e-09	-1.81727e-08	1.70822e-08	-1.09052e-09	5.91823e-09	-1.24634e-09	4.67189e-09	3.37736e-09	-1.80475e-09	1.57261e-09	-2.97258e-08	-9.73682e-09	-3.94627e-08	4.70535e-09	-1.60415e-09	3.10120e-09
-1.130	-1.61066e-10	1.81724e-10	2.06579e-11	-3.38147e-08	-2.78835e-08	-6.16982e-08	-1.22660e-08	3.60378e-09	-8.66218e-09	-1.56769e-08	1.47362e-08	-9.40747e-10	4.66058e-09	-9.81484e-10	3.67909e-09	2.59433e-09	-1.38632e-09	1.20800e-09	-2.51151e-08	-8.03036e-09	-3.31454e-08	3.51219e-09	-1.19738e-09	2.31481e-09
-1.106	-3.94361e-10	4.44941e-10	5.05800e-11	-2.70262e-08	-2.20594e-08	-4.90857e-08	-1.08392e-08	3.18458e-09	-7.65459e-09	-1.31699e-08	1.23796e-08	-7.90302e-10	3.40819e-09	-7.17741e-10	2.69045e-09	1.81567e-09	-9.70237e-10	8.45436e-10	-2.04966e-08	-6.32536e-09	-2.68220e-08	2.32720e-09	-7.93392e-10	1.53381e-09
-1.081	-6.22952e-10	7.02850e-10	7.98985e-11	-2.02376e-08	-1.62392e-08	-3.64768e-08	-9.39417e-09	2.76004e-09	-6.63413e-09	-1.06515e-08	1.00124e-08	-6.39182e-10	2.16116e-09	-4.55125e-10	1.70604e-09	1.04144e-09	-5.56511e-10	4.84927e-10	-1.58707e-08	-4.62187e-09	-2.04925e-08	1.15046e-09	-3.92216e-10	7.58246e-10
-1.057	-8.46840e-10	9.55454e-10	1.08614e-10	-1.34490e-08	-1.04228e-08	-2.38718e-08	-7.93095e-09	2.33014e-09	-5.60081e-09	-8.12202e-09	7.63463e-09	-4.87389e-10	9.19556e-10	-1.93652e-10	7.25904e-10	2.71668e-10	-1.45171e-10	1.26497e-10	-1.12372e-08	-2.91996e-09	-1.41572e-08	-1.79587e-11	6.12249e-12	-1.18362e-11
-1.032	-1.06603e-09	1.20276e-09	1.36727e-10	-6.66054e-09	-4.61057e-09	-1.12711e-08	-6.44953e-09	1.89489e-09	-4.55464e-09	-5.58131e-09	5.24639e-09	-3.34926e-10	-3.16543e-10	6.66617e-11	-2.49881e-10	-4.93593e-10	2.63760e-10	-2.29833e-10	-6.59638e-09	-1.21967e-09	-7.81605e-09	-1.17799e-09	4.01600e-10	-7.76387e-10
-1.008	-1.28052e-09	1.44476e-09	1.64237e-10	1.27634e-10	1.19746e-09	1.32509e-09	-4.94994e-09	1.45431e-09	-3.49563e-09	-3.02946e-09	2.84767e-09	-1.81793e-10	-1.54706e-09	3.25799e-10	-1.22126e-09	-1.25430e-09	6.70258e-10	-5.84043e-10	-1.94831e-09	4.78920e-10	-1.46939e-09	-2.32955e-09	7.94192e-10	-1.53536e-09
-0.983	-1.49033e-09	1.68147e-09	1.91146e-10	6.91537e-09	7.00112e-09	1.39165e-08	-3.43219e-09	1.00839e-09	-2.42380e-09	-4.66497e-10	4.38504e-10	-2.79938e-11	-2.77191e-09	5.83745e-10	-2.18817e-09	-2.01041e-09	1.07430e-09	-9.36112e-10	2.70691e-09	2.17576e-09	4.88267e-09	-3.47258e-09	1.18387e-09	-2.28870e-09
-0.958	-1.69544e-09	1.91289e-09	2.17454e-10	1.37025e-08	1.28003e-08	2.65028e-08	-1.89629e-09	5.57137e-10	-1.33916e-09	2.10755e-09	-1.98108e-09	1.26471e-10	-3.99103e-09	8.40482e-10	-3.15055e-09	-2.76188e-09	1.47586e-09	-1.28602e-09	7.36918e-09	3.87079e-09	1.12400e-08	-4.60699e-09	1.57062e-09	-3.03637e-09
-0.934	-1.89587e-09	2.13903e-09	2.43160e-10	2.04890e-08	1.85947e-08	3.90837e-08	-3.42280e-10	1.00563e-10	-2.41717e-10	4.69265e-09	-4.41105e-09	2.81598e-10	-5.20432e-09	1.09599e-09	-4.10833e-09	-3.50866e-09	1.87491e-09	-1.63374e-09	1.20384e-08	5.56396e-09	1.76024e-08	-5.73272e-09	1.95440e-09	-3.77832e-09
-0.909	-2.09162e-09	2.35989e-09	2.68267e-10	2.72745e-08	2.43844e-08	5.16589e-08	1.22983e-09	-3.61329e-10	8.68505e-10	7.28876e-09	-6.85138e-09	4.37387e-10	-6.41173e-09	1.35026e-09	-5.06146e-09	-4.25070e-09	2.27144e-09	-1.97927e-09	1.67145e-08	7.25519e-09	2.39697e-08	-6.84970e-09	2.33520e-09	-4.51450e-09
-0.885	-2.28269e-09	2.57546e-09	2.92773e-10	3.40591e-08	3.01691e-08	6.42282e-08	2.82003e-09	-8.28534e-10	1.99150e-09	9.89586e-09	-9.30203e-09	5.93835e-10	-7.61316e-09	1.60328e-09	-6.00988e-09	-4.98798e-09	2.66541e-09	-2.32256e-09	2.13973e-08	8.94443e-09	3.03417e-08	-7.95785e-09	2.71300e-09	-5.24486e-09
-0.860	-2.46909e-09	2.78577e-09	3.16680e-10	4.08425e-08	3.59487e-08	7.67912e-08	4.42828e-09	-1.30104e-09	3.12724e-09	1.25139e-08	-1.17630e-08	7.50940e-10	-8.80853e-09	1.85501e-09	-6.95352e-09	-5.72043e-09	3.05681e-09	-2.66362e-09	2.60867e-08	1.06316e-08	3.67183e-08	-9.05710e-09	3.08775e-09	-5.96935e-09
-0.836	-2.65082e-09	2.99080e-09	3.39988e-10	4.76246e-08	4.17230e-08	8.93476e-08	6.05457e-09	-1.77885e-09	4.27572e-09	1.51429e-08	-1.42342e-08	9.08699e-10	-9.99778e-09	2.10546e-09	-7.89232e-09	-6.44802e-09	3.44561e-09	-3.00241e-09	3.07827e-08	1.23167e-08	4.30994e-08	-1.01474e-08	3.45945e-09	-6.68793e-09
-0.811	-2.82788e-09	3.19058e-09	3.62698e-10	5.44052e-08	4.74920e-08	1.01897e-07	7.69888e-09	-2.26195e-09	5.43692e-09	1.77827e-08	-1.67156e-08	1.06711e-09	-1.11808e-08	2.35460e-09	-8.82622e-09	-7.17070e-09	3.83179e-09	-3.33891e-09	3.54850e-08	1.39996e-08	4.94847e-08	-1.12286e-08	3.82807e-09	-7.40056e-09
-0.786	-3.00028e-09	3.38509e-09	3.84810e-10	6.11842e-08	5.32554e-08	1.14440e-07	9.36117e-09	-2.75034e-09	6.61083e-09	2.04334e-08	-1.92072e-08	1.22618e-09	-1.23576e-08	2.60242e-09	-9.75517e-09	-7.88844e-09	4.21533e-09	-3.67311e-09	4.01937e-08	1.56803e-08	5.58741e-08	-1.23008e-08	4.19358e-09	-8.10718e-09
-0.762	-3.16803e-09	3.57435e-09	4.06325e-10	6.79615e-08	5.90131e-08	1.26975e-07	1.10414e-08	-3.24401e-09	7.79742e-09	2.30949e-08	-2.17090e-08	1.38589e-09	-1.35280e-08	2.84890e-09	-1.06791e-08	-8.60118e-09	4.59619e-09	-4.00499e-09	4.49087e-08	1.73588e-08	6.22674e-08	-1.33637e-08	4.55597e-09	-8.80775e-09
-0.737	-3.33112e-09	3.75837e-09	4.27243e-10	7.47369e-08	6.47649e-08	1.39502e-07	1.27396e-08	-3.74295e-09	8.99669e-09	2.57671e-08	-2.42209e-08	1.54625e-09	-1.46919e-08	3.09402e-09	-1.15979e-08	-9.30888e-09	4.97436e-09	-4.33452e-09	4.96297e-08	1.90348e-08	6.86645e-08	-1.44174e-08	4.91519e-09	-9.50222e-09
-0.713	-3.48957e-09	3.93713e-09	4.47565e-10	8.15103e-08	7.05108e-08	1.52021e-07	1.44558e-08	-4.24715e-09	1.02086e-08	2.84501e-08	-2.67429e-08	1.70725e-09	-1.58494e-08	3.33777e-09	-1.25116e-08	-1.00115e-08	5.34982e-09	-4.66168e-09	5.43567e-08	2.07085e-08	7.50652e-08	-1.54618e-08	5.27124e-09	-1.01905e-08
-0.688	-3.64337e-09	4.11066e-09	4.67292e-10	8.82815e-08	7.62505e-08	1.64532e-07	1.61898e-08	-4.75660e-09	1.14332e-08	3.11438e-08	-2.92750e-08	1.86889e-09	-1.70002e-08	3.58013e-09	-1.34201e-08	-1.07090e-08	5.72254e-09	-4.98646e-09	5.90896e-08	2.23797e-08	8.14693e-08	-1.64968e-08	5.62409e-09	-1.08727e-08
-0.664	-3.79254e-09	4.27896e-09	4.86423e-10	9.50503e-08	8.19839e-08	1.77034e-07	1.79416e-08	-5.27131e-09	1.26703e-08	3.38482e-08	-3.18170e-08	2.03118e-09	-1.81444e-08	3.82108e-09	-1.43233e-08	-1.14013e-08	6.09250e-09	-5.30883e-09	6.38283e-08	2.40484e-08	8.78767e-08	-1.75223e-08	5.97371e-09	-1.15486e-08
-0.639	-3.93707e-09	4.44203e-09	5.04960e-10	1.01817e-07	8.77109e-08	1.89528e-07	1.97114e-08	-5.79126e-09	1.39201e-08	3.65632e-08	-3.43691e-08	2.19410e-09	-1.92818e-08	4.06062e-09	-1.52212e-08	-1.20885e-08	6.45968e-09	-5.62878e-09	6.85727e-08	2.57145e-08	9.42872e-08	-1.85383e-08	6.32008e-09	-1.22182e-08
-0.614	-4.07697e-09	4.59987e-09	5.22904e-10	1.08580e-07	9.34313e-08	2.02012e-07	2.14989e-08	-6.31644e-09	1.51824e-08	3.92888e-08	-3.69311e-08	2.35766e-09	-2.04125e-08	4.29872e-09	-1.61137e-08	-1.27703e-08	6.82405e-09	-5.94628e-09	7.33227e-08	2.73779e-08	1.00701e-07	-1.95447e-08	6.66318e-09	-1.28815e-08
-0.590	-4.21225e-09	4.75250e-09	5.40254e-10	1.15341e-07	9.91450e-08	2.14486e-07	2.33042e-08	-6.84684e-09	1.64573e-08	4.20249e-08	-3.95030e-08	2.52185e-09	-2.15362e-08	4.53536e-09	-1.70008e-08	-1.34469e-08	7.18560e-09	-6.26132e-09	7.80781e-08	2.90387e-08	1.07117e-07	-2.05414e-08	7.00299e-09	-1.35384e-08
-0.565	-4.34291e-09	4.89992e-09	5.57013e-10	1.22099e-07	1.04852e-07	2.26951e-07	2.51272e-08	-7.38246e-09	1.77448e-08	4.47715e-08	-4.20848e-08	2.68667e-09	-2.26529e-08	4.77053e-09	-1.78823e-08	-1.41182e-08	7.54429e-09	-6.57387e-09	8.28389e-08	3.06967e-08	1.13536e-07	-2.15284e-08	7.33947e-09	-1.41889e-08
-0.541	-4.46895e-09	5.04213e-09	5.73179e-10	1.28854e-07	1.10552e-07	2.39406e-07	2.69680e-08	-7.92329e-09	1.90447e-08	4.75286e-08	-4.46765e-08	2.85212e-09	-2.37626e-08	5.00422e-09	-1.87583e-08	-1.47840e-08	7.90011e-09	-6.88393e-09	8.76049e-08	3.23519e-08	1.19957e-07	-2.25056e-08	7.67261e-09	-1.48329e-08
-0.516	-4.59039e-09	5.17915e-09	5.88754e-10	1.35606e-07	1.16244e-07	2.51850e-07	2.88265e-08	-8.46931e-09	2.03572e-08	5.02961e-08	-4.72779e-08	3.01819e-09	-2.48651e-08	5.23641e-09	-1.96287e-08	-1.54445e-08	8.25303e-09	-7.19145e-09	9.23761e-08	3.40042e-08	1.26380e-07	-2.34729e-08	8.00238e-09	-1.54705e-08
-0.492	-4.70723e-09	5.31097e-09	6.03740e-10	1.42354e-07	1.21929e-07	2.64284e-07	3.07026e-08	-9.02053e-09	2.16821e-08	5.30740e-08	-4.98892e-08	3.18489e-09	-2.59604e-08	5.46708e-09	-2.04933e-08	-1.60995e-08	8.60304e-09	-7.49644e-09	9.71523e-08	3.56536e-08	1.32806e-07	-2.44302e-08	8.32876e-09	-1.61015e-08
-0.467	-4.81947e-09	5.43760e-09	6.18135e-10	1.49099e-07	1.27607e-07	2.76706e-07	3.25964e-08	-9.57692e-09	2.30195e-08	5.58623e-08	-5.25101e-08	3.35221e-09	-2.70485e-08	5.69621e-09	-2.13523e-08	-1.67490e-08	8.95011e-09	-7.79886e-09	1.01933e-07	3.73000e-08	1.39233e-07	-2.53776e-08	8.65173e-09	-1.67258e-08
-0.442	-4.92711e-09	5.55906e-09	6.31942e-10	1.55840e-07	1.33277e-07	2.89117e-07	3.45078e-08	-1.01385e-08	2.43693e-08	5.86609e-08	-5.51407e-08	3.52015e-09	-2.81291e-08	5.92380e-09	-2.22054e-08	-1.73929e-08	9.29421e-09	-8.09870e-09	1.06719e-07	3.89433e-08	1.45663e-07	-2.63148e-08	8.97127e-09	-1.73436e-08
-0.418	-5.03018e-09	5.67534e-09	6.45160e-10	1.62577e-07	1.38940e-07	3.01517e-07	3.64367e-08	-1.07052e-08	2.57315e-08	6.14697e-08	-5.77810e-08	3.68870e-09	-2.92024e-08	6.14981e-09	-2.30526e-08	-1.80313e-08	9.63533e-09	-8.39595e-09	1.11510e-07	4.05835e-08	1.52093e-07	-2.72420e-08	9.28735e-09	-1.79546e-08
-0.393	-5.12866e-09	5.78645e-09	6.57791e-10	1.69311e-07	1.44594e-07	3.13905e-07	3.83831e-08	-1.12771e-08	2.71060e-08	6.42888e-08	-6.04309e-08	3.85787e-09	-3.02681e-08	6.37425e-09	-2.38939e-08	-1.86640e-08	9.97345e-09	-8.69057e-09	1.16305e-07	4.22205e-08	1.58526e-07	-2.81589e-08	9.59994e-09	-1.85589e-08
-0.369	-5.22256e-09	5.89240e-09	6.69836e-10	1.76040e-07	1.50241e-07	3.26280e-07	4.03471e-08	-1.18541e-08	2.84930e-08	6.71180e-08	-6.30904e-08	4.02765e-09	-3.13263e-08	6.59709e-09	-2.47292e-08	-1.92911e-08	1.03085e-08	-8.98256e-09	1.21105e-07	4.38544e-08	1.64959e-07	-2.90655e-08	9.90903e-09	-1.91565e-08
-0.344	-5.31191e-09	5.99320e-09	6.81294e-10	1.82764e-07	1.55879e-07	3.38643e-07	4.23285e-08	-1.24363e-08	2.98923e-08	6.99574e-08	-6.57594e-08	4.19803e-09	-3.23768e-08	6.81831e-09	-2.55584e-08	-1.99125e-08	1.06406e-08	-9.27189e-09	1.25909e-07	4.54849e-08	1.71394e-07	-2.99618e-08	1.02146e-08	-1.97472e-08
-0.319	-5.39668e-09	6.08885e-09	6.92168e-10	1.89485e-07	1.61509e-07	3.50994e-07	4.43274e-08	-1.30235e-08	3.13038e-08	7.28069e-08	-6.84379e-08	4.36903e-09	-3.34195e-08	7.03791e-09	-2.63816e-08	-2.05281e-08	1.09695e-08	-9.55854e-09	1.30718e-07	4.71121e-08	1.77830e-07	-3.08477e-08	1.05166e-08	-2.03311e-08
-0.295	-5.47691e-09	6.17936e-09	7.02457e-10	1.96201e-07	1.67130e-07	3.63331e-07	4.63436e-08	-1.36159e-08	3.27277e-08	7.56665e-08	-7.11259e-08	4.54062e-09	-3.44544e-08	7.25586e-09	-2.71986e-08	-2.11379e-08	1.12954e-08	-9.84250e-09	1.35530e-07	4.87358e-08	1.84266e-07	-3.17231e-08	1.08151e-08	-2.09081e-08
-0.270	-5.55258e-09	6.26475e-09	7.12163e-10	2.02912e-07	1.72743e-07	3.75655e-07	4.83772e-08	-1.42134e-08	3.41638e-08	7.85360e-08	-7.38232e-08	4.71282e-09	-3.54815e-08	7.47214e-09	-2.80093e-08	-2.17419e-08	1.16182e-08	-1.01237e-08	1.40347e-07	5.03562e-08	1.90703e-07	-3.25880e-08	1.11099e-08	-2.14781e-08
-0.246	-5.62372e-09	6.34500e-09	7.21286e-10	2.09618e-07	1.78347e-07	3.87965e-07	5.04281e-08	-1.48159e-08	3.56122e-08	8.14156e-08	-7.65299e-08	4.88562e-09	-3.65005e-08	7.68675e-09	-2.88138e-08	-2.23401e-08	1.19378e-08	-1.04023e-08	1.45167e-07	5.19730e-08	1.97140e-07	-3.34423e-08	1.14012e-08	-2.20411e-08
-0.221	-5.69031e-09	6.42014e-09	7.29828e-10	2.16319e-07	1.83942e-07	4.00261e-07	5.24963e-08	-1.54236e-08	3.70727e-08	8.43050e-08	-7.92460e-08	5.05901e-09	-3.75116e-08	7.89967e-09	-2.96119e-08	-2.29323e-08	1.22543e-08	-1.06780e-08	1.49992e-07	5.35862e-08	2.03578e-07	-3.42859e-08	1.16888e-08	-2.25971e-08
-0.197	-5.75238e-09	6.49017e-09	7.37789e-10	2.23015e-07	1.89528e-07	4.12543e-07	5.45817e-08	-1.60363e-08	3.85454e-08	8.72044e-08	-8.19714e-08	5.23299e-09	-3.85145e-08	8.11088e-09	-3.04036e-08	-2.35186e-08	1.25676e-08	-1.09510e-08	1.54820e-07	5.51958e-08	2.10015e-07	-3.51187e-08	1.19727e-08	-2.31460e-08
-0.172	-5.80993e-09	6.55510e-09	7.45170e-10	2.29705e-07	1.95104e-07	4.24810e-07	5.66843e-08	-1.66540e-08	4.00303e-08	9.01135e-08	-8.47060e-08	5.40757e-09	-3.95092e-08	8.32036e-09	-3.11889e-08	-2.40990e-08	1.28777e-08	-1.12213e-08	1.59651e-07	5.68017e-08	2.16453e-07	-3.59408e-08	1.22530e-08	-2.36879e-08
-0.147	-5.86297e-09	6.61494e-09	7.51972e-10	2.36390e-07	2.00672e-07	4.37062e-07	5.88041e-08	-1.72768e-08	4.15273e-08	9.30325e-08	-8.74497e-08	5.58273e-09	-4.04957e-08	8.52811e-09	-3.19676e-08	-2.46733e-08	1.31846e-08	-1.14887e-08	1.64487e-07	5.84038e-08	2.22890e-07	-3.67520e-08	1.25295e-08	-2.42225e-08
-0.123	-5.91150e-09	6.66969e-09	7.58196e-10	2.43070e-07	2.06230e-07	4.49299e-07	6.09410e-08	-1.79047e-08	4.30364e-08	9.59612e-08	-9.02027e-08	5.75848e-09	-4.14738e-08	8.73409e-09	-3.27398e-08	-2.52415e-08	1.34882e-08	-1.17533e-08	1.69325e-07	6.00021e-08	2.29327e-07	-3.75523e-08	1.28024e-08	-2.47500e-08
-0.098	-5.95552e-09	6.71937e-09	7.63843e-10	2.49743e-07	2.11778e-07	4.61521e-07	6.30950e-08	-1.85375e-08	4.45575e-08	9.88996e-08	-9.29648e-08	5.93481e-09	-4.24436e-08	8.93831e-09	-3.35053e-08	-2.58037e-08	1.37886e-08	-1.20150e-08	1.74167e-07	6.15966e-08	2.35764e-07	-3.83416e-08	1.30715e-08	-2.52702e-08
-0.074	-5.99506e-09	6.76397e-09	7.68914e-10	2.56411e-07	2.17316e-07	4.73727e-07	6.52660e-08	-1.91754e-08	4.60907e-08	1.01848e-07	-9.57359e-08	6.11171e-09	-4.34048e-08	9.14074e-09	-3.42641e-08	-2.63597e-08	1.40858e-08	-1.22739e-08	1.79012e-07	6.31871e-08	2.42199e-07	-3.91199e-08	1.33368e-08	-2.57831e-08
-0.049	-6.03011e-09	6.80352e-09	7.73410e-10	2.63072e-07	2.22844e-07	4.85917e-07	6.74541e-08	-1.98182e-08	4.76358e-08	1.04805e-07	-9.85161e-08	6.28920e-09	-4.43575e-08	9.34137e-09	-3.50161e-08	-2.69095e-08	1.43796e-08	-1.25299e-08	1.83860e-07	6.47737e-08	2.48634e-07	-3.98871e-08	1.35983e-08	-2.62887e-08
-0.025	-6.06069e-09	6.83802e-09	7.77331e-10	2.69728e-07	2.28362e-07	4.98090e-07	6.96590e-08	-2.04660e-08	4.91930e-08	1.07772e-07	-1.01305e-07	6.46725e-09	-4.53016e-08	9.54019e-09	-3.57614e-08	-2.74532e-08	1.46701e-08	-1.27831e-08	1.88711e-07	6.63562e-08	2.55067e-07	-4.06431e-08	1.38561e-08	-2.67870e-08
0.000	-6.08679e-09	6.86747e-09	7.80680e-10	2.76376e-07	2.33870e-07	5.10247e-07	7.18809e-08	-2.11188e-08	5.07621e-08	1.10749e-07	-1.04103e-07	6.64588e-09	-4.62370e-08	9.73717e-09	-3.64998e-08	-2.79906e-08	1.49572e-08	-1.30333e-08	1.93565e-07	6.79347e-08	2.61500e-07	-4.13878e-08	1.41100e-08	-2.72779e-08
0.025	-6.10844e-09	6.89190e-09	7.83456e-10	2.83019e-07	2.39368e-07	5.22386e-07	7.41197e-08	-2.17766e-08	5.23431e-08	1.13735e-07	-1.06910e-07	6.82508e-09	-4.71635e-08	9.93230e-09	-3.72312e-08	-2.85217e-08	1.52411e-08	-1.32806e-08	1.98422e-07	6.95090e-08	2.67930e-07	-4.21213e-08	1.43600e-08	-2.77613e-08
0.049	-6.12563e-09	6.91129e-09	7.85661e-10	2.89654e-07	2.44855e-07	5.34509e-07	7.63752e-08	-2.24393e-08	5.39359e-08	1.16731e-07	-1.09726e-07	7.00484e-09	-4.80813e-08	1.01256e-08	-3.79557e-08	-2.90465e-08	1.55215e-08	-1.35250e-08	2.03281e-07	7.10791e-08	2.74360e-07	-4.28434e-08	1.46062e-08	-2.82372e-08
0.074	-6.13838e-09	6.92568e-09	7.87297e-10	2.96283e-07	2.50331e-07	5.46614e-07	7.86475e-08	-2.31069e-08	5.55406e-08	1.19736e-07	-1.12551e-07	7.18516e-09	-4.89901e-08	1.03170e-08	-3.86732e-08	-2.95649e-08	1.57985e-08	-1.37664e-08	2.08142e-07	7.26449e-08	2.80787e-07	-4.35541e-08	1.48485e-08	-2.87056e-08
0.098	-6.14670e-09	6.93506e-09	7.88363e-10	3.02904e-07	2.55796e-07	5.58701e-07	8.09366e-08	-2.37794e-08	5.71572e-08	1.22750e-07	-1.15384e-07	7.36604e-09	-4.98900e-08	1.05065e-08	-3.93835e-08	-3.00770e-08	1.60722e-08	-1.40048e-08	2.13006e-07	7.42064e-08	2.87213e-07	-4.42533e-08	1.50869e-08	-2.91665e-08
0.123	-6.15059e-09	6.93945e-09	7.88862e-10	3.09518e-07	2.61251e-07	5.70769e-07	8.32423e-08	-2.44569e-08	5.87855e-08	1.25774e-07	-1.18226e-07	7.54748e-09	-5.07808e-08	1.06941e-08	-4.00867e-08	-3.05826e-08	1.63423e-08	-1.42402e-08	2.17873e-07	7.57635e-08	2.93636e-07	-4.49411e-08	1.53213e-08	-2.96197e-08
0.147	-6.15006e-09	6.93885e-09	7.88794e-10	3.16125e-07	2.66694e-07	5.82820e-07	8.55647e-08	-2.51392e-08	6.04255e-08	1.28806e-07	-1.21077e-07	7.72947e-09	-5.16624e-08	1.08797e-08	-4.07827e-08	-3.10818e-08	1.66091e-08	-1.44727e-08	2.22741e-07	7.73162e-08	3.00057e-07	-4.56172e-08	1.55518e-08	-3.00653e-08
0.172	-6.14512e-09	6.93328e-09	7.88160e-10	3.22725e-07	2.72126e-07	5.94851e-07	8.79037e-08	-2.58264e-08	6.20773e-08	1.31848e-07	-1.23936e-07	7.91201e-09	-5.25349e-08	1.10635e-08	-4.14714e-08	-3.15744e-08	1.68724e-08	-1.47021e-08	2.27612e-07	7.88645e-08	3.06476e-07	-4.62817e-08	1.57784e-08	-3.05033e-08
0.197	-6.13578e-09	6.92274e-09	7.86963e-10	3.29317e-07	2.77547e-07	6.06864e-07	9.02591e-08	-2.65184e-08	6.37407e-08	1.34899e-07	-1.26804e-07	8.09509e-09	-5.33981e-08	1.12453e-08	-4.21528e-08	-3.20606e-08	1.71321e-08	-1.49284e-08	2.32484e-07	8.04082e-08	3.12892e-07	-4.69344e-08	1.60009e-08	-3.09335e-08
0.221	-6.12205e-09	6.90725e-09	7.85202e-10	3.35901e-07	2.82956e-07	6.18857e-07	9.26311e-08	-2.72153e-08	6.54158e-08	1.37959e-07	-1.29681e-07	8.27872e-09	-5.42519e-08	1.14251e-08	-4.28269e-08	-3.25402e-08	1.73884e-08	-1.51517e-08	2.37358e-07	8.19473e-08	3.19306e-07	-4.75754e-08	1.62194e-08	-3.13560e-08
0.246	-6.10394e-09	6.88682e-09	7.82879e-10	3.42477e-07	2.88354e-07	6.30830e-07	9.50195e-08	-2.79170e-08	6.71025e-08	1.41028e-07	-1.32566e-07	8.46289e-09	-5.50964e-08	1.16029e-08	-4.34935e-08	-3.30131e-08	1.76412e-08	-1.53720e-08	2.42234e-07	8.34817e-08	3.25716e-07	-4.82046e-08	1.64340e-08	-3.17707e-08
0.270	-6.08146e-09	6.86146e-09	7.79996e-10	3.49045e-07	2.93739e-07	6.42784e-07	9.74243e-08	-2.86236e-08	6.88007e-08	1.44107e-07	-1.35459e-07	8.64760e-09	-5.59314e-08	1.17787e-08	-4.41526e-08	-3.34795e-08	1.78904e-08	-1.55891e-08	2.47112e-07	8.50114e-08	3.32123e-07	-4.88220e-08	1.66444e-08	-3.21775e-08
0.295	-6.05462e-09	6.83117e-09	7.76553e-10	3.55604e-07	2.99113e-07	6.54717e-07	9.98454e-08	-2.93349e-08	7.05105e-08	1.47193e-07	-1.38361e-07	8.83284e-09	-5.67568e-08	1.19526e-08	-4.48042e-08	-3.39392e-08	1.81360e-08	-1.58032e-08	2.51991e-07	8.65364e-08	3.38528e-07	-4.94274e-08	1.68508e-08	-3.25766e-08
0.319	-6.02342e-09	6.79598e-09	7.72552e-10	3.62155e-07	3.04474e-07	6.66630e-07	1.02283e-07	-3.00510e-08	7.22318e-08	1.50289e-07	-1.41271e-07	9.01862e-09	-5.75726e-08	1.21244e-08	-4.54482e-08	-3.43922e-08	1.83781e-08	-1.60141e-08	2.56872e-07	8.80566e-08	3.44928e-07	-5.00208e-08	1.70531e-08	-3.29677e-08
0.344	-5.98789e-09	6.75588e-09	7.67994e-10	3.68698e-07	3.09823e-07	6.78521e-07	1.04736e-07	-3.07719e-08	7.39645e-08	1.53394e-07	-1.44189e-07	9.20492e-09	-5.83787e-08	1.22941e-08	-4.60846e-08	-3.48384e-08	1.86165e-08	-1.62219e-08	2.61753e-07	8.95719e-08	3.51325e-07	-5.06021e-08	1.72513e-08	-3.33508e-08
0.369	-5.94802e-09	6.71090e-09	7.62881e-10	3.75232e-07	3.15160e-07	6.90392e-07	1.07206e-07	-3.14975e-08	7.57087e-08	1.56507e-07	-1.47115e-07	9.39175e-09	-5.91751e-08	1.24618e-08	-4.67132e-08	-3.52779e-08	1.88514e-08	-1.64265e-08	2.66636e-07	9.10823e-08	3.57718e-07	-5.11714e-08	1.74454e-08	-3.37260e-08
0.393	-5.90383e-09	6.66105e-09	7.57214e-10	3.81757e-07	3.20484e-07	7.02241e-07	1.09692e-07	-3.22279e-08	7.74643e-08	1.59629e-07	-1.50050e-07	9.57910e-09	-5.99616e-08	1.26275e-08	-4.73341e-08	-3.57106e-08	1.90826e-08	-1.66280e-08	2.71520e-07	9.25878e-08	3.64108e-07	-5.17285e-08	1.76353e-08	-3.40932e-08
0.418	-5.85533e-09	6.60633e-09	7.50993e-10	3.88273e-07	3.25796e-07	7.14069e-07	1.12194e-07	-3.29630e-08	7.92312e-08	1.62760e-07	-1.52993e-07	9.76696e-09	-6.07383e-08	1.27911e-08	-4.79473e-08	-3.61365e-08	1.93102e-08	-1.68263e-08	2.76405e-07	9.40882e-08	3.70493e-07	-5.22735e-08	1.78211e-08	-3.44524e-08
0.442	-5.80254e-09	6.54676e-09	7.44221e-10	3.94779e-07	3.31095e-07	7.25874e-07	1.14712e-07	-3.37028e-08	8.10094e-08	1.65899e-07	-1.55944e-07	9.95534e-09	-6.15050e-08	1.29525e-08	-4.85525e-08	-3.65555e-08	1.95341e-08	-1.70214e-08	2.81290e-07	9.55835e-08	3.76874e-07	-5.28062e-08	1.80027e-08	-3.48034e-08
0.467	-5.74545e-09	6.48235e-09	7.36899e-10	4.01277e-07	3.36380e-07	7.37657e-07	1.17246e-07	-3.44473e-08	8.27988e-08	1.69047e-07	-1.58903e-07	1.01442e-08	-6.22617e-08	1.31119e-08	-4.91499e-08	-3.69676e-08	1.97543e-08	-1.72133e-08	2.86177e-07	9.70737e-08	3.83250e-07	-5.33265e-08	1.81801e-08	-3.51464e-08
0.492	-5.68408e-09	6.41311e-09	7.29029e-10	4.07765e-07	3.41653e-07	7.49418e-07	1.19796e-07	-3.51964e-08	8.45995e-08	1.72203e-07	-1.61870e-07	1.03336e-08	-6.30083e-08	1.32691e-08	-4.97392e-08	-3.73728e-08	1.99708e-08	-1.74020e-08	2.91064e-07	9.85587e-08	3.89622e-07	-5.38345e-08	1.83533e-08	-3.54812e-08
0.516	-5.61845e-09	6.33906e-09	7.20611e-10	4.14243e-07	3.46912e-07	7.61155e-07	1.22362e-07	-3.59502e-08	8.64114e-08	1.75368e-07	-1.64844e-07	1.05235e-08	-6.37448e-08	1.34242e-08	-5.03206e-08	-3.77711e-08	2.01837e-08	-1.75874e-08	2.95951e-07	1.00038e-07	3.95990e-07	-5.43301e-08	1.85223e-08	-3.58079e-08
0.541	-5.54857e-09	6.26021e-09	7.11648e-10	4.20711e-07	3.52159e-07	7.72870e-07	1.24943e-07	-3.67087e-08	8.82344e-08	1.78541e-07	-1.67827e-07	1.07140e-08	-6.44711e-08	1.35771e-08	-5.08939e-08	-3.81624e-08	2.03927e-08	-1.77696e-08	3.00839e-07	1.01513e-07	4.02352e-07	-5.48133e-08	1.86870e-08	-3.61263e-08
0.565	-5.47444e-09	6.17658e-09	7.02140e-10	4.27170e-07	3.57391e-07	7.84561e-07	1.27540e-07	-3.74718e-08	9.00686e-08	1.81722e-07	-1.70817e-07	1.09049e-08	-6.51871e-08	1.37279e-08	-5.14591e-08	-3.85467e-08	2.05981e-08	-1.79486e-08	3.05727e-07	1.02982e-07	4.08709e-07	-5.52839e-08	1.88474e-08	-3.64365e-08
0.590	-5.39608e-09	6.08816e-09	6.92090e-10	4.33618e-07	3.62610e-07	7.96228e-07	1.30153e-07	-3.82394e-08	9.19138e-08	1.84912e-07	-1.73816e-07	1.10963e-08	-6.58927e-08	1.38765e-08	-5.20162e-08	-3.89239e-08	2.07997e-08	-1.81242e-08	3.10615e-07	1.04446e-07	4.15061e-07	-5.57420e-08	1.90036e-08	-3.67384e-08
0.614	-5.31349e-09	5.99499e-09	6.81498e-10	4.40056e-07	3.67815e-07	8.07871e-07	1.32782e-07	-3.90117e-08	9.37700e-08	1.88110e-07	-1.76822e-07	1.12882e-08	-6.65879e-08	1.40229e-08	-5.25650e-08	-3.92941e-08	2.09975e-08	-1.82966e-08	3.15503e-07	1.05904e-07	4.21407e-07	-5.61874e-08	1.91555e-08	-3.70320e-08
0.639	-5.22671e-09	5.89707e-09	6.70367e-10	4.46484e-07	3.73006e-07	8.19490e-07	1.35426e-07	-3.97885e-08	9.56372e-08	1.91316e-07	-1.79835e-07	1.14805e-08	-6.72727e-08	1.41671e-08	-5.31056e-08	-3.96571e-08	2.11915e-08	-1.84656e-08	3.20391e-07	1.07357e-07	4.27748e-07	-5.66202e-08	1.93030e-08	-3.73172e-08
0.664	-5.13572e-09	5.79442e-09	6.58698e-10	4.52901e-07	3.78183e-07	8.31084e-07	1.38085e-07	-4.05699e-08	9.75153e-08	1.94530e-07	-1.82856e-07	1.16734e-08	-6.79469e-08	1.43091e-08	-5.36378e-08	-4.00131e-08	2.13817e-08	-1.86314e-08	3.25279e-07	1.08804e-07	4.34084e-07	-5.70403e-08	1.94462e-08	-3.75941e-08
0.688	-5.04056e-09	5.68705e-09	6.46492e-10	4.59307e-07	3.83346e-07	8.42653e-07	1.40760e-07	-4.13558e-08	9.94044e-08	1.97752e-07	-1.85885e-07	1.18668e-08	-6.86106e-08	1.44489e-08	-5.41617e-08	-4.03619e-08	2.15681e-08	-1.87938e-08	3.30167e-07	1.10246e-07	4.40413e-07	-5.74477e-08	1.95851e-08	-3.78626e-08
0.713	-4.94122e-09	5.57498e-09	6.33751e-10	4.65702e-07	3.88494e-07	8.54197e-07	1.43450e-07	-4.21462e-08	1.01304e-07	2.00982e-07	-1.88921e-07	1.20606e-08	-6.92636e-08	1.45864e-08	-5.46772e-08	-4.07035e-08	2.17506e-08	-1.89529e-08	3.35054e-07	1.11682e-07	4.46736e-07	-5.78422e-08	1.97196e-08	-3.81226e-08
0.737	-4.83773e-09	5.45821e-09	6.20478e-10	4.72087e-07	3.93628e-07	8.65715e-07	1.46156e-07	-4.29411e-08	1.03215e-07	2.04219e-07	-1.91965e-07	1.22549e-08	-6.99058e-08	1.47217e-08	-5.51842e-08	-4.10379e-08	2.19293e-08	-1.91086e-08	3.39940e-07	1.13113e-07	4.53053e-07	-5.82239e-08	1.98497e-08	-3.83742e-08
0.762	-4.73010e-09	5.33677e-09	6.06673e-10	4.78460e-07	3.98748e-07	8.77208e-07	1.48877e-07	-4.37405e-08	1.05136e-07	2.07465e-07	-1.95016e-07	1.24497e-08	-7.05373e-08	1.48547e-08	-5.56827e-08	-4.13651e-08	2.21042e-08	-1.92609e-08	3.44826e-07	1.14537e-07	4.59364e-07	-5.85927e-08	1.99755e-08	-3.86172e-08
0.786	-4.61833e-09	5.21067e-09	5.92338e-10	4.84822e-07	4.03853e-07	8.88674e-07	1.51613e-07	-4.45444e-08	1.07069e-07	2.10719e-07	-1.98074e-07	1.26449e-08	-7.11580e-08	1.49854e-08	-5.61726e-08	-4.16850e-08	2.22751e-08	-1.94099e-08	3.49712e-07	1.15956e-07	4.65668e-07	-5.89485e-08	2.00968e-08	-3.88518e-08
0.811	-4.50245e-09	5.07992e-09	5.77475e-10	4.91172e-07	4.08942e-07	9.00114e-07	1.54364e-07	-4.53526e-08	1.09011e-07	2.13980e-07	-2.01139e-07	1.28406e-08	-7.17677e-08	1.51138e-08	-5.66540e-08	-4.19976e-08	2.24422e-08	-1.95554e-08	3.54596e-07	1.17369e-07	4.71965e-07	-5.92914e-08	2.02137e-08	-3.90777e-08
0.836	-4.38246e-09	4.94455e-09	5.62086e-10	4.97511e-07	4.14017e-07	9.11528e-07	1.57130e-07	-4.61654e-08	1.10965e-07	2.17249e-07	-2.04212e-07	1.30368e-08	-7.23665e-08	1.52399e-08	-5.71267e-08	-4.23029e-08	2.26053e-08	-1.96976e-08	3.59479e-07	1.18776e-07	4.78256e-07	-5.96212e-08	2.03261e-08	-3.92951e-08
0.860	-4.25839e-09	4.80456e-09	5.46172e-10	5.03837e-07	4.19077e-07	9.22914e-07	1.59911e-07	-4.69825e-08	1.12929e-07	2.20525e-07	-2.07292e-07	1.32334e-08	-7.29543e-08	1.53637e-08	-5.75907e-08	-4.26009e-08	2.27646e-08	-1.98364e-08	3.64361e-07	1.20178e-07	4.84539e-07	-5.99380e-08	2.04341e-08	-3.95039e-08
0.885	-4.13024e-09	4.65997e-09	5.29736e-10	5.10152e-07	4.24121e-07	9.34274e-07	1.62707e-07	-4.78040e-08	1.14903e-07	2.23809e-07	-2.10379e-07	1.34304e-08	-7.35310e-08	1.54851e-08	-5.80459e-08	-4.28915e-08	2.29199e-08	-1.99717e-08	3.69243e-07	1.21573e-07	4.90816e-07	-6.02416e-08	2.05376e-08	-3.97040e-08
0.909	-3.99802e-09	4.51080e-09	5.12778e-10	5.16455e-07	4.29150e-07	9.45605e-07	1.65518e-07	-4.86298e-08	1.16889e-07	2.27101e-07	-2.13473e-07	1.36280e-08	-7.40966e-08	1.56042e-08	-5.84924e-08	-4.31748e-08	2.30712e-08	-2.01036e-08	3.74122e-07	1.22962e-07	4.97084e-07	-6.05321e-08	2.06366e-08	-3.98955e-08
0.934	-3.86177e-09	4.35707e-09	4.95302e-10	5.22746e-07	4.34164e-07	9.56909e-07	1.68344e-07	-4.94600e-08	1.18884e-07	2.30400e-07	-2.16574e-07	1.38259e-08	-7.46510e-08	1.57210e-08	-5.89300e-08	-4.34506e-08	2.32186e-08	-2.02320e-08	3.79001e-07	1.24345e-07	5.03346e-07	-6.08094e-08	2.07312e-08	-4.00782e-08
0.958	-3.72148e-09	4.19878e-09	4.77309e-10	5.29024e-07	4.39161e-07	9.68185e-07	1.71185e-07	-5.02946e-08	1.20890e-07	2.33706e-07	-2.19682e-07	1.40243e-08	-7.51942e-08	1.58353e-08	-5.93588e-08	-4.37190e-08	2.33620e-08	-2.03570e-08	3.83877e-07	1.25722e-07	5.09600e-07	-6.10734e-08	2.08212e-08	-4.02522e-08
0.983	-3.57717e-09	4.03597e-09	4.58800e-10	5.35290e-07	4.44143e-07	9.79433e-07	1.74040e-07	-5.11334e-08	1.22906e-07	2.37020e-07	-2.22797e-07	1.42232e-08	-7.57260e-08	1.59474e-08	-5.97786e-08	-4.39800e-08	2.35015e-08	-2.04785e-08	3.88752e-07	1.27093e-07	5.15846e-07	-6.13242e-08	2.09067e-08	-4.04175e-08
1.008	-3.42886e-09	3.86864e-09	4.39778e-10	5.41542e-07	4.49109e-07	9.90652e-07	1.76909e-07	-5.19765e-08	1.24933e-07	2.40341e-07	-2.25918e-07	1.44225e-08	-7.62465e-08	1.60570e-08	-6.01895e-08	-4.42335e-08	2.36369e-08	-2.05965e-08	3.93626e-07	1.28458e-07	5.22084e-07	-6.15616e-08	2.09876e-08	-4.05740e-08
1.032	-3.27656e-09	3.69681e-09	4.20245e-10	5.47782e-07	4.54059e-07	1.00184e-06	1.79793e-07	-5.28239e-08	1.26970e-07	2.43669e-07	-2.29046e-07	1.46222e-08	-7.67556e-08	1.61642e-08	-6.05914e-08	-4.44794e-08	2.37684e-08	-2.07111e-08	3.98497e-07	1.29817e-07	5.28314e-07	-6.17857e-08	2.10640e-08	-4.07217e-08
1.057	-3.12029e-09	3.52050e-09	4.00202e-10	5.54010e-07	4.58993e-07	1.01300e-06	1.82692e-07	-5.36755e-08	1.29017e-07	2.47004e-07	-2.32181e-07	1.48223e-08	-7.72532e-08	1.62690e-08	-6.09842e-08	-4.47179e-08	2.38958e-08	-2.08221e-08	4.03367e-07	1.31169e-07	5.34535e-07	-6.19963e-08	2.11358e-08	-4.08605e-08
1.081	-2.96007e-09	3.33972e-09	3.79653e-10	5.60223e-07	4.63910e-07	1.02413e-06	1.85605e-07	-5.45313e-08	1.31074e-07	2.50346e-07	-2.35323e-07	1.50229e-08	-7.77393e-08	1.63713e-08	-6.13679e-08	-4.49488e-08	2.40192e-08	-2.09296e-08	4.08234e-07	1.32514e-07	5.40749e-07	-6.21935e-08	2.12031e-08	-4.09905e-08
1.106	-2.79591e-09	3.15450e-09	3.58597e-10	5.66424e-07	4.68812e-07	1.03524e-06	1.88532e-07	-5.53914e-08	1.33141e-07	2.53695e-07	-2.38471e-07	1.52238e-08	-7.82138e-08	1.64713e-08	-6.17425e-08	-4.51721e-08	2.41385e-08	-2.10336e-08	4.13099e-07	1.33854e-07	5.46953e-07	-6.23773e-08	2.12657e-08	-4.11116e-08
1.130	-2.62782e-09	2.96486e-09	3.37039e-10	5.72611e-07	4.73696e-07	1.04631e-06	1.91474e-07	-5.62556e-08	1.35218e-07	2.57051e-07	-2.41626e-07	1.54252e-08	-7.86766e-08	1.65687e-08	-6.21079e-08	-4.53879e-08	2.42538e-08	-2.11341e-08	4.17962e-07	1.35187e-07	5.53149e-07	-6.25475e-08	2.13237e-08	-4.12238e-08
1.155	-2.45583e-09	2.77080e-09	3.14979e-10	5.78785e-07	4.78564e-07	1.05735e-06	1.94429e-07	-5.71240e-08	1.37305e-07	2.60414e-07	-2.44787e-07	1.56270e-08	-7.91279e-08	1.66638e-08	-6.24641e-08	-4.55961e-08	2.43651e-08	-2.12310e-08	4.22823e-07	1.36513e-07	5.59336e-07	-6.27041e-08	2.13771e-08	-4.13270e-08
1.180	-2.27994e-09	2.57236e-09	2.92420e-10	5.84944e-07	4.83415e-07	1.06836e-06	1.97399e-07	-5.79965e-08	1.39403e-07	2.63784e-07	-2.47954e-07	1.58292e-08	-7.95673e-08	1.67563e-08	-6.28110e-08	-4.57966e-08	2.44722e-08	-2.13244e-08	4.27681e-07	1.37833e-07	5.65514e-07	-6.28472e-08	2.14259e-08	-4.14213e-08
1.204	-2.10018e-09	2.36954e-09	2.69365e-10	5.91090e-07	4.88249e-07	1.07934e-06	2.00383e-07	-5.88732e-08	1.41510e-07	2.67160e-07	-2.51128e-07	1.60318e-08	-7.99950e-08	1.68464e-08	-6.31486e-08	-4.59895e-08	2.45753e-08	-2.14142e-08	4.32536e-07	1.39147e-07	5.71683e-07	-6.29767e-08	2.14700e-08	-4.15066e-08
1.229	-1.91656e-09	2.16238e-09	2.45814e-10	5.97222e-07	4.93066e-07	1.09029e-06	2.03381e-07	-5.97539e-08	1.43627e-07	2.70543e-07	-2.54308e-07	1.62349e-08	-8.04109e-08	1.69340e-08	-6.34769e-08	-4.61747e-08	2.46743e-08	-2.15005e-08	4.37389e-07	1.40454e-07	5.77842e-07	-6.30924e-08	2.15095e-08	-4.15829e-08
1.253	-1.72911e-09	1.95088e-09	2.21772e-10	6.03340e-07	4.97866e-07	1.10121e-06	2.06392e-07	-6.06387e-08	1.45754e-07	2.73933e-07	-2.57494e-07	1.64383e-08	-8.08148e-08	1.70190e-08	-6.37958e-08	-4.63523e-08	2.47692e-08	-2.15831e-08	4.42238e-07	1.41754e-07	5.83992e-07	-6.31945e-08	2.15443e-08	-4.16502e-08
1.278	-1.53783e-09	1.73506e-09	1.97238e-10	6.09443e-07	5.02648e-07	1.11209e-06	2.09418e-07	-6.15276e-08	1.47890e-07	2.77329e-07	-2.60687e-07	1.66421e-08	-8.12069e-08	1.71016e-08	-6.41053e-08	-4.65221e-08	2.48599e-08	-2.16622e-08	4.47085e-07	1.43048e-07	5.90132e-07	-6.32829e-08	2.15744e-08	-4.17084e-08
1.303	-1.34274e-09	1.51496e-09	1.72217e-10	6.15532e-07	5.07413e-07	1.12294e-06	2.12457e-07	-6.24204e-08	1.50036e-07	2.80731e-07	-2.63885e-07	1.68462e-08	-8.15870e-08	1.71816e-08	-6.44053e-08	-4.66843e-08	2.49466e-08	-2.17377e-08	4.51929e-07	1.44334e-07	5.96263e-07	-6.33575e-08	2.15999e-08	-4.17576e-08
1.327	-1.14387e-09	1.29058e-09	1.46710e-10	6.21606e-07	5.12160e-07	1.13377e-06	2.15509e-07	-6.33173e-08	1.52192e-07	2.84140e-07	-2.67090e-07	1.70508e-08	-8.19550e-08	1.72591e-08	-6.46959e-08	-4.68387e-08	2.50291e-08	-2.18096e-08	4.56769e-07	1.45614e-07	6.02383e-07	-6.34183e-08	2.16206e-08	-4.17977e-08
1.352	-9.41223e-10	1.06194e-09	1.20719e-10	6.27665e-07	5.16890e-07	1.14456e-06	2.18576e-07	-6.42182e-08	1.54357e-07	2.87556e-07	-2.70300e-07	1.72558e-08	-8.23109e-08	1.73341e-08	-6.49769e-08	-4.69854e-08	2.51075e-08	-2.18779e-08	4.61606e-07	1.46888e-07	6.08494e-07	-6.34653e-08	2.16366e-08	-4.18287e-08
1.376	-7.34828e-10	8.29076e-10	9.42476e-11	6.33710e-07	5.21602e-07	1.15531e-06	2.21655e-07	-6.51231e-08	1.56532e-07	2.90977e-07	-2.73516e-07	1.74611e-08	-8.26548e-08	1.74065e-08	-6.52483e-08	-4.71242e-08	2.51817e-08	-2.19426e-08	4.66440e-07	1.48154e-07	6.14594e-07	-6.34984e-08	2.16479e-08	-4.18505e-08
1.401	-5.24700e-10	5.91997e-10	6.72970e-11	6.39739e-07	5.26296e-07	1.16604e-06	2.24749e-07	-6.60319e-08	1.58717e-07	2.94405e-07	-2.76738e-07	1.76668e-08	-8.29864e-08	1.74764e-08	-6.55101e-08	-4.72554e-08	2.52517e-08	-2.20036e-08	4.71270e-07	1.49414e-07	6.20684e-07	-6.35176e-08	2.16545e-08	-4.18632e-08
1.425	-3.10858e-10	3.50728e-10	3.98700e-11	6.45753e-07	5.30972e-07	1.17673e-06	2.27855e-07	-6.69446e-08	1.60911e-07	2.97839e-07	-2.79966e-07	1.78729e-08	-8.33059e-08	1.75436e-08	-6.57623e-08	-4.73787e-08	2.53176e-08	-2.20610e-08	4.76097e-07	1.50666e-07	6.26763e-07	-6.35230e-08	2.16563e-08	-4.18667e-08
1.450	-9.33194e-11	1.05288e-10	1.19690e-11	6.51752e-07	5.35630e-07	1.18738e-06	2.30975e-07	-6.78612e-08	1.63114e-07	3.01279e-07	-2.83200e-07	1.80793e-08	-8.36131e-08	1.76083e-08	-6.60048e-08	-4.74942e-08	2.53794e-08	-2.21148e-08	4.80920e-07	1.51912e-07	6.32831e-07	-6.35144e-08	2.16534e-08	-4.18610e-08
1.475	1.27896e-10	-1.44300e-10	-1.64037e-11	6.57735e-07	5.40270e-07	1.19801e-06	2.34108e-07	-6.87816e-08	1.65326e-07	3.04725e-07	-2.86439e-07	1.82861e-08	-8.39080e-08	1.76704e-08	-6.62376e-08	-4.76019e-08	2.54369e-08	-2.21650e-08	4.85739e-07	1.53150e-07	6.38889e-07	-6.34918e-08	2.16457e-08	-4.18461e-08
1.499	3.52769e-10	-3.98014e-10	-4.52454e-11	6.63703e-07	5.44891e-07	1.20859e-06	2.37254e-07	-6.97059e-08	1.67548e-07	3.08177e-07	-2.89684e-07	1.84932e-08	-8.41905e-08	1.77299e-08	-6.64606e-08	-4.77017e-08	2.54903e-08	-2.22115e-08	4.90554e-07	1.54382e-07	6.44936e-07	-6.34552e-08	2.16332e-08	-4.18220e-08
1.524	5.81280e-10	-6.55833e-10	-7.45538e-11	6.69655e-07	5.49494e-07	1.21915e-06	2.40413e-07	-7.06341e-08	1.69779e-07	3.11635e-07	-2.92934e-07	1.87007e-08	-8.44607e-08	1.77868e-08	-6.66739e-08	-4.77937e-08	2.55394e-08	-2.22543e-08	4.95365e-07	1.55607e-07	6.50971e-07	-6.34046e-08	2.16159e-08	-4.17886e-08
1.548	8.13409e-10	-9.17736e-10	-1.04326e-10	6.75591e-07	5.54078e-07	1.22967e-06	2.43585e-07	-7.15660e-08	1.72019e-07	3.15098e-07	-2.96190e-07	1.89085e-08	-8.47184e-08	1.78411e-08	-6.68773e-08	-4.78779e-08	2.55844e-08	-2.22935e-08	5.00172e-07	1.56824e-07	6.56996e-07	-6.33399e-08	2.15939e-08	-4.17460e-08
1.573	1.04914e-09	-1.18370e-09	-1.34560e-10	6.81510e-07	5.58644e-07	1.24015e-06	2.46770e-07	-7.25018e-08	1.74268e-07	3.18567e-07	-2.99451e-07	1.91167e-08	-8.49637e-08	1.78927e-08	-6.70709e-08	-4.79541e-08	2.56251e-08	-2.23290e-08	5.04974e-07	1.58034e-07	6.63009e-07	-6.32612e-08	2.15670e-08	-4.16941e-08
1.597	1.28844e-09	-1.45370e-09	-1.65253e-10	6.87414e-07	5.63190e-07	1.25060e-06	2.49967e-07	-7.34412e-08	1.76526e-07	3.22042e-07	-3.02717e-07	1.93252e-08	-8.51964e-08	1.79418e-08	-6.72547e-08	-4.80225e-08	2.56617e-08	-2.23608e-08	5.09773e-07	1.59237e-07	6.69010e-07	-6.31683e-08	2.15354e-08	-4.16329e-08
1.622	1.53131e-09	-1.72771e-09	-1.96403e-10	6.93301e-07	5.67718e-07	1.26102e-06	2.53178e-07	-7.43844e-08	1.78793e-07	3.25523e-07	-3.05988e-07	1.95341e-08	-8.54166e-08	1.79881e-08	-6.74285e-08	-4.80829e-08	2.56940e-08	-2.23890e-08	5.14567e-07	1.60433e-07	6.75000e-07	-6.30613e-08	2.14989e-08	-4.15624e-08
1.647	1.77771e-09	-2.00572e-09	-2.28006e-10	6.99172e-07	5.72226e-07	1.27140e-06	2.56401e-07	-7.53314e-08	1.81069e-07	3.29008e-07	-3.09265e-07	1.97433e-08	-8.56242e-08	1.80318e-08	-6.75923e-08	-4.81355e-08	2.57220e-08	-2.24134e-08	5.19356e-07	1.61622e-07	6.80978e-07	-6.29402e-08	2.14576e-08	-4.14826e-08
1.671	2.02763e-09	-2.28769e-09	-2.60060e-10	7.05026e-07	5.76716e-07	1.28174e-06	2.59636e-07	-7.62820e-08	1.83354e-07	3.32500e-07	-3.12547e-07	1.99528e-08	-8.58191e-08	1.80729e-08	-6.77462e-08	-4.81801e-08	2.57459e-08	-2.24342e-08	5.24140e-07	1.62803e-07	6.86944e-07	-6.28049e-08	2.14115e-08	-4.13934e-08
1.696	2.28105e-09	-2.57361e-09	-2.92563e-10	7.10863e-07	5.81186e-07	1.29205e-06	2.62884e-07	-7.72362e-08	1.85648e-07	3.35996e-07	-3.15834e-07	2.01626e-08	-8.60014e-08	1.81113e-08	-6.78902e-08	-4.82168e-08	2.57655e-08	-2.24513e-08	5.28920e-07	1.63977e-07	6.92897e-07	-6.26554e-08	2.13605e-08	-4.12949e-08
1.720	2.53794e-09	-2.86345e-09	-3.25511e-10	7.16683e-07	5.85636e-07	1.30232e-06	2.66145e-07	-7.81941e-08	1.87950e-07	3.39498e-07	-3.19126e-07	2.03728e-08	-8.61710e-08	1.81470e-08	-6.80240e-08	-4.82456e-08	2.57809e-08	-2.24647e-08	5.33695e-07	1.65144e-07	6.98839e-07	-6.24917e-08	2.13047e-08	-4.11870e-08
1.745	2.79829e-09	-3.15719e-09	-3.58903e-10	7.22486e-07	5.90067e-07	1.31255e-06	2.69417e-07	-7.91556e-08	1.90262e-07	3.43006e-07	-3.22422e-07	2.05832e-08	-8.63279e-08	1.81800e-08	-6.81478e-08	-4.82664e-08	2.57920e-08	-2.24744e-08	5.38465e-07	1.66303e-07	7.04768e-07	-6.23138e-08	2.12441e-08	-4.10697e-08
1.769	3.06206e-09	-3.45480e-09	-3.92734e-10	7.28272e-07	5.94479e-07	1.32275e-06	2.72702e-07	-8.01207e-08	1.92581e-07	3.46518e-07	-3.25724e-07	2.07940e-08	-8.64719e-08	1.82104e-08	-6.82616e-08	-4.82792e-08	2.57989e-08	-2.24804e-08	5.43230e-07	1.67455e-07	7.10685e-07	-6.21216e-08	2.11785e-08	-4.09431e-08
1.794	3.32925e-09	-3.75626e-09	-4.27003e-10	7.34041e-07	5.98871e-07	1.33291e-06	2.75999e-07	-8.10894e-08	1.94910e-07	3.50035e-07	-3.29030e-07	2.10051e-08	-8.66032e-08	1.82380e-08	-6.83652e-08	-4.82841e-08	2.58015e-08	-2.24826e-08	5.47989e-07	1.68599e-07	7.16589e-07	-6.19152e-08	2.11081e-08	-4.08070e-08
1.819	3.59983e-09	-4.06154e-09	-4.61707e-10	7.39792e-07	6.03243e-07	1.34303e-06	2.79308e-07	-8.20615e-08	1.97246e-07	3.53558e-07	-3.32341e-07	2.12164e-08	-8.67216e-08	1.82629e-08	-6.84586e-08	-4.82810e-08	2.57998e-08	-2.24812e-08	5.52743e-07	1.69736e-07	7.22480e-07	-6.16944e-08	2.10329e-08	-4.06615e-08
1.843	3.87377e-09	-4.37061e-09	-4.96842e-10	7.45526e-07	6.07595e-07	1.35312e-06	2.82629e-07	-8.30372e-08	1.99592e-07	3.57085e-07	-3.35657e-07	2.14281e-08	-8.68271e-08	1.82852e-08	-6.85419e-08	-4.82699e-08	2.57939e-08	-2.24760e-08	5.57492e-07	1.70866e-07	7.28358e-07	-6.14593e-08	2.09528e-08	-4.05066e-08
1.868	4.15106e-09	-4.68347e-09	-5.32406e-10	7.51241e-07	6.11927e-07	1.36317e-06	2.85962e-07	-8.40164e-08	2.01945e-07	3.60617e-07	-3.38977e-07	2.16401e-08	-8.69197e-08	1.83047e-08	-6.86150e-08	-4.82508e-08	2.57837e-08	-2.24672e-08	5.62236e-07	1.71988e-07	7.34223e-07	-6.12099e-08	2.08677e-08	-4.03422e-08
1.892	4.43167e-09	-5.00007e-09	-5.68397e-10	7.56939e-07	6.16238e-07	1.37318e-06	2.89306e-07	-8.49991e-08	2.04307e-07	3.64154e-07	-3.42302e-07	2.18523e-08	-8.69994e-08	1.83214e-08	-6.86779e-08	-4.82238e-08	2.57692e-08	-2.24546e-08	5.66973e-07	1.73102e-07	7.40075e-07	-6.09462e-08	2.07778e-08	-4.01684e-08
1.917	4.71558e-09	-5.32039e-09	-6.04810e-10	7.62619e-07	6.20530e-07	1.38315e-06	2.92662e-07	-8.59851e-08	2.06677e-07	3.67696e-07	-3.45631e-07	2.20648e-08	-8.70660e-08	1.83355e-08	-6.87306e-08	-4.81887e-08	2.57505e-08	-2.24382e-08	5.71705e-07	1.74209e-07	7.45914e-07	-6.06681e-08	2.06830e-08	-3.99851e-08
1.942	5.00276e-09	-5.64440e-09	-6.41644e-10	7.68281e-07	6.24801e-07	1.39308e-06	2.96030e-07	-8.69746e-08	2.09056e-07	3.71242e-07	-3.48964e-07	2.22776e-08	-8.71197e-08	1.83468e-08	-6.87729e-08	-4.81456e-08	2.57275e-08	-2.24182e-08	5.76431e-07	1.75308e-07	7.51739e-07	-6.03757e-08	2.05833e-08	-3.97923e-08
1.966	5.29319e-09	-5.97209e-09	-6.78894e-10	7.73924e-07	6.29052e-07	1.40298e-06	2.99410e-07	-8.79675e-08	2.11442e-07	3.74793e-07	-3.52302e-07	2.24907e-08	-8.71604e-08	1.83553e-08	-6.88050e-08	-4.80945e-08	2.57002e-08	-2.23944e-08	5.81151e-07	1.76399e-07	7.57551e-07	-6.00688e-08	2.04787e-08	-3.95901e-08
1.991	5.58686e-09	-6.30342e-09	-7.16559e-10	7.79549e-07	6.33282e-07	1.41283e-06	3.02800e-07	-8.89637e-08	2.13837e-07	3.78348e-07	-3.55644e-07	2.27041e-08	-8.71879e-08	1.83611e-08	-6.88268e-08	-4.80354e-08	2.56686e-08	-2.23669e-08	5.85866e-07	1.77483e-07	7.63348e-07	-5.97476e-08	2.03692e-08	-3.93784e-08
2.015	5.88373e-09	-6.63836e-09	-7.54635e-10	7.85155e-07	6.37491e-07	1.42265e-06	3.06203e-07	-8.99633e-08	2.16239e-07	3.81908e-07	-3.58990e-07	2.29177e-08	-8.72024e-08	1.83642e-08	-6.88382e-08	-4.79683e-08	2.56327e-08	-2.23356e-08	5.90574e-07	1.78559e-07	7.69132e-07	-5.94119e-08	2.02547e-08	-3.91572e-08
2.040	6.18378e-09	-6.97690e-09	-7.93119e-10	7.90742e-07	6.41680e-07	1.43242e-06	3.09616e-07	-9.09662e-08	2.18650e-07	3.85472e-07	-3.62340e-07	2.31316e-08	-8.72037e-08	1.83645e-08	-6.88393e-08	-4.78932e-08	2.55926e-08	-2.23006e-08	5.95275e-07	1.79627e-07	7.74902e-07	-5.90618e-08	2.01354e-08	-3.89264e-08
2.064	6.48699e-09	-7.31899e-09	-8.32008e-10	7.96311e-07	6.45848e-07	1.44216e-06	3.13041e-07	-9.19723e-08	2.21068e-07	3.89040e-07	-3.65695e-07	2.33457e-08	-8.71919e-08	1.83620e-08	-6.88299e-08	-4.78100e-08	2.55481e-08	-2.22619e-08	5.99971e-07	1.80687e-07	7.80658e-07	-5.86973e-08	2.00111e-08	-3.86862e-08
2.089	6.79333e-09	-7.66463e-09	-8.71298e-10	8.01861e-07	6.49995e-07	1.45186e-06	3.16476e-07	-9.29817e-08	2.23495e-07	3.92613e-07	-3.69053e-07	2.35601e-08	-8.71670e-08	1.83567e-08	-6.88102e-08	-4.77188e-08	2.54994e-08	-2.22194e-08	6.04660e-07	1.81740e-07	7.86400e-07	-5.83183e-08	1.98819e-08	-3.84364e-08
2.114	7.10278e-09	-8.01377e-09	-9.10988e-10	8.07391e-07	6.54121e-07	1.46151e-06	3.19923e-07	-9.39944e-08	2.25929e-07	3.96189e-07	-3.72415e-07	2.37747e-08	-8.71288e-08	1.83487e-08	-6.87801e-08	-4.76195e-08	2.54463e-08	-2.21732e-08	6.09342e-07	1.82785e-07	7.92127e-07	-5.79249e-08	1.97478e-08	-3.81771e-08
2.138	7.41531e-09	-8.36639e-09	-9.51073e-10	8.12902e-07	6.58225e-07	1.47113e-06	3.23380e-07	-9.50102e-08	2.28370e-07	3.99770e-07	-3.75780e-07	2.39896e-08	-8.70774e-08	1.83379e-08	-6.87395e-08	-4.75123e-08	2.53890e-08	-2.21232e-08	6.14018e-07	1.83822e-07	7.97840e-07	-5.75171e-08	1.96088e-08	-3.79083e-08
2.163	7.73091e-09	-8.72246e-09	-9.91550e-10	8.18394e-07	6.62308e-07	1.48070e-06	3.26849e-07	-9.60292e-08	2.30820e-07	4.03355e-07	-3.79150e-07	2.42047e-08	-8.70127e-08	1.83243e-08	-6.86885e-08	-4.73970e-08	2.53274e-08	-2.20696e-08	6.18687e-07	1.84851e-07	8.03538e-07	-5.70947e-08	1.94648e-08	-3.76300e-08
2.187	8.04954e-09	-9.08195e-09	-1.03242e-09	8.23867e-07	6.66370e-07	1.49024e-06	3.30328e-07	-9.70514e-08	2.33276e-07	4.06943e-07	-3.82523e-07	2.44200e-08	-8.69348e-08	1.83078e-08	-6.86270e-08	-4.72736e-08	2.52615e-08	-2.20121e-08	6.23350e-07	1.85872e-07	8.09222e-07	-5.66579e-08	1.93159e-08	-3.73421e-08
2.212	8.37117e-09	-9.44484e-09	-1.07367e-09	8.29319e-07	6.70411e-07	1.49973e-06	3.33818e-07	-9.80767e-08	2.35741e-07	4.10535e-07	-3.85900e-07	2.46356e-08	-8.68436e-08	1.82886e-08	-6.85549e-08	-4.71423e-08	2.51913e-08	-2.19510e-08	6.28005e-07	1.86885e-07	8.14890e-07	-5.62066e-08	1.91620e-08	-3.70446e-08
2.236	8.69579e-09	-9.81110e-09	-1.11530e-09	8.34752e-07	6.74430e-07	1.50918e-06	3.37318e-07	-9.91050e-08	2.38213e-07	4.14131e-07	-3.89280e-07	2.48514e-08	-8.67390e-08	1.82666e-08	-6.84724e-08	-4.70029e-08	2.51168e-08	-2.18860e-08	6.32653e-07	1.87891e-07	8.20544e-07	-5.57408e-08	1.90032e-08	-3.67376e-08
2.261	9.02337e-09	-1.01807e-08	-1.15732e-09	8.40165e-07	6.78427e-07	1.51859e-06	3.40828e-07	-1.00136e-07	2.40692e-07	4.17731e-07	-3.92664e-07	2.50674e-08	-8.66212e-08	1.82418e-08	-6.83794e-08	-4.68554e-08	2.50380e-08	-2.18174e-08	6.37294e-07	1.88888e-07	8.26182e-07	-5.52606e-08	1.88395e-08	-3.64211e-08
2.286	9.35389e-09	-1.05536e-08	-1.19971e-09	8.45558e-07	6.82403e-07	1.52796e-06	3.44349e-07	-1.01171e-07	2.43179e-07	4.21334e-07	-3.96051e-07	2.52836e-08	-8.64899e-08	1.82142e-08	-6.82758e-08	-4.66999e-08	2.49549e-08	-2.17450e-08	6.41928e-07	1.89877e-07	8.31806e-07	-5.47658e-08	1.86708e-08	-3.60950e-08
2.310	9.68730e-09	-1.09298e-08	-1.24247e-09	8.50931e-07	6.86357e-07	1.53729e-06	3.47881e-07	-1.02208e-07	2.45672e-07	4.24941e-07	-3.99441e-07	2.55000e-08	-8.63453e-08	1.81837e-08	-6.81616e-08	-4.65364e-08	2.48676e-08	-2.16689e-08	6.46555e-07	1.90859e-07	8.37414e-07	-5.42565e-08	1.84972e-08	-3.57594e-08
2.335	1.00236e-08	-1.13092e-08	-1.28561e-09	8.56283e-07	6.90289e-07	1.54657e-06	3.51422e-07	-1.03249e-07	2.48173e-07	4.28551e-07	-4.02834e-07	2.57167e-08	-8.61874e-08	1.81504e-08	-6.80369e-08	-4.63649e-08	2.47759e-08	-2.15890e-08	6.51174e-07	1.91832e-07	8.43006e-07	-5.37328e-08	1.83186e-08	-3.54142e-08
2.359	1.03628e-08	-1.16919e-08	-1.32911e-09	8.61615e-07	6.94199e-07	1.55581e-06	3.54974e-07	-1.04292e-07	2.50681e-07	4.32165e-07	-4.06231e-07	2.59335e-08	-8.60160e-08	1.81143e-08	-6.79016e-08	-4.61854e-08	2.46800e-08	-2.15054e-08	6.55786e-07	1.92797e-07	8.48583e-07	-5.31945e-08	1.81351e-08	-3.50594e-08
2.384	1.07047e-08	-1.20777e-08	-1.37297e-09	8.66926e-07	6.98086e-07	1.56501e-06	3.58535e-07	-1.05339e-07	2.53196e-07	4.35781e-07	-4.09631e-07	2.61505e-08	-8.58311e-08	1.80754e-08	-6.77557e-08	-4.59978e-08	2.45797e-08	-2.14181e-08	6.60390e-07	1.93754e-07	8.54144e-07	-5.26417e-08	1.79467e-08	-3.46951e-08
2.408	1.10495e-08	-1.24667e-08	-1.41719e-09	8.72217e-07	7.01952e-07	1.57417e-06	3.62107e-07	-1.06388e-07	2.55719e-07	4.39401e-07	-4.13033e-07	2.63678e-08	-8.56329e-08	1.80337e-08	-6.75992e-08	-4.58022e-08	2.44752e-08	-2.13270e-08	6.64986e-07	1.94703e-07	8.59689e-07	-5.20745e-08	1.77533e-08	-3.43212e-08
2.433	1.13971e-08	-1.28588e-08	-1.46176e-09	8.77487e-07	7.05795e-07	1.58328e-06	3.65688e-07	-1.07440e-07	2.58248e-07	4.43024e-07	-4.16439e-07	2.65852e-08	-8.54211e-08	1.79891e-08	-6.74321e-08	-4.55986e-08	2.43664e-08	-2.12322e-08	6.69574e-07	1.95644e-07	8.65219e-07	-5.14927e-08	1.75549e-08	-3.39378e-08
2.458	1.17474e-08	-1.32541e-08	-1.50669e-09	8.82736e-07	7.09616e-07	1.59235e-06	3.69279e-07	-1.08495e-07	2.60784e-07	4.46650e-07	-4.19848e-07	2.68028e-08	-8.51959e-08	1.79417e-08	-6.72543e-08	-4.53870e-08	2.42533e-08	-2.11337e-08	6.74155e-07	1.96577e-07	8.70732e-07	-5.08964e-08	1.73516e-08	-3.35448e-08
2.482	1.21004e-08	-1.36524e-08	-1.55197e-09	8.87964e-07	7.13415e-07	1.60138e-06	3.72879e-07	-1.09553e-07	2.63326e-07	4.50279e-07	-4.23259e-07	2.70206e-08	-8.49573e-08	1.78914e-08	-6.70659e-08	-4.51674e-08	2.41360e-08	-2.10314e-08	6.78728e-07	1.97501e-07	8.76229e-07	-5.02857e-08	1.71434e-08	-3.31422e-08
2.507	1.24561e-08	-1.40537e-08	-1.59759e-09	8.93170e-07	7.17191e-07	1.61036e-06	3.76489e-07	-1.10614e-07	2.65876e-07	4.53911e-07	-4.26673e-07	2.72385e-08	-8.47051e-08	1.78383e-08	-6.68668e-08	-4.49398e-08	2.40144e-08	-2.09254e-08	6.83292e-07	1.98418e-07	8.81710e-07	-4.96604e-08	1.69303e-08	-3.27301e-08
2.531	1.28145e-08	-1.44580e-08	-1.64356e-09	8.98356e-07	7.20944e-07	1.61930e-06	3.80109e-07	-1.11677e-07	2.68432e-07	4.57546e-07	-4.30089e-07	2.74566e-08	-8.44394e-08	1.77823e-08	-6.66571e-08	-4.47042e-08	2.38885e-08	-2.08157e-08	6.87848e-07	1.99326e-07	8.87174e-07	-4.90206e-08	1.67121e-08	-3.23085e-08
2.556	1.31755e-08	-1.48654e-08	-1.68986e-09	9.03520e-07	7.24675e-07	1.62819e-06	3.83738e-07	-1.12743e-07	2.70994e-07	4.61183e-07	-4.33509e-07	2.76749e-08	-8.41602e-08	1.77235e-08	-6.64367e-08	-4.44606e-08	2.37583e-08	-2.07023e-08	6.92396e-07	2.00226e-07	8.92622e-07	-4.83664e-08	1.64891e-08	-3.18773e-08
2.580	1.35391e-08	-1.52756e-08	-1.73650e-09	9.08662e-07	7.28383e-07	1.63704e-06	3.87376e-07	-1.13812e-07	2.73563e-07	4.64823e-07	-4.36930e-07	2.78933e-08	-8.38675e-08	1.76619e-08	-6.62056e-08	-4.42090e-08	2.36239e-08	-2.05852e-08	6.96936e-07	2.01118e-07	8.98054e-07	-4.76977e-08	1.62611e-08	-3.14366e-08
2.605	1.39053e-08	-1.56888e-08	-1.78347e-09	9.13783e-07	7.32068e-07	1.64585e-06	3.91023e-07	-1.14884e-07	2.76139e-07	4.68466e-07	-4.40354e-07	2.81119e-08	-8.35612e-08	1.75974e-08	-6.59638e-08	-4.39495e-08	2.34852e-08	-2.04643e-08	7.01467e-07	2.02001e-07	9.03468e-07	-4.70145e-08	1.60282e-08	-3.09863e-08
2.630	1.42741e-08	-1.61048e-08	-1.83076e-09	9.18881e-07	7.35730e-07	1.65461e-06	3.94679e-07	-1.15958e-07	2.78721e-07	4.72111e-07	-4.43781e-07	2.83306e-08	-8.32414e-08	1.75300e-08	-6.57114e-08	-4.36820e-08	2.33423e-08	-2.03398e-08	7.05990e-07	2.02876e-07	9.08866e-07	-4.63168e-08	1.57904e-08	-3.05265e-08
2.654	1.46454e-08	-1.65237e-08	-1.87838e-09	9.23958e-07	7.39369e-07	1.66333e-06	3.98344e-07	-1.17035e-07	2.81309e-07	4.75759e-07	-4.47209e-07	2.85495e-08	-8.29080e-08	1.74598e-08	-6.54482e-08	-4.34066e-08	2.31951e-08	-2.02115e-08	7.10503e-07	2.03743e-07	9.14247e-07	-4.56047e-08	1.55476e-08	-3.00571e-08
2.679	1.50191e-08	-1.69455e-08	-1.92632e-09	9.29013e-07	7.42985e-07	1.67200e-06	4.02018e-07	-1.18114e-07	2.83904e-07	4.79408e-07	-4.50640e-07	2.87685e-08	-8.25611e-08	1.73868e-08	-6.51743e-08	-4.31232e-08	2.30436e-08	-2.00796e-08	7.15009e-07	2.04602e-07	9.19611e-07	-4.48782e-08	1.52999e-08	-2.95783e-08
2.703	1.53954e-08	-1.73700e-08	-1.97458e-09	9.34046e-07	7.46578e-07	1.68062e-06	4.05701e-07	-1.19196e-07	2.86504e-07	4.83061e-07	-4.54073e-07	2.89877e-08	-8.22006e-08	1.73109e-08	-6.48898e-08	-4.28319e-08	2.28880e-08	-1.99439e-08	7.19505e-07	2.05452e-07	9.24957e-07	-4.41372e-08	1.50473e-08	-2.90899e-08
2.728	1.57741e-08	-1.77972e-08	-2.02315e-09	9.39056e-07	7.50148e-07	1.68920e-06	4.09392e-07	-1.20281e-07	2.89111e-07	4.86715e-07	-4.57508e-07	2.92070e-08	-8.18266e-08	1.72321e-08	-6.45945e-08	-4.25326e-08	2.27281e-08	-1.98046e-08	7.23992e-07	2.06294e-07	9.30286e-07	-4.33817e-08	1.47897e-08	-2.85920e-08
2.753	1.61551e-08	-1.82272e-08	-2.07203e-09	9.44044e-07	7.53694e-07	1.69774e-06	4.13092e-07	-1.21368e-07	2.91724e-07	4.90371e-07	-4.60945e-07	2.94264e-08	-8.14390e-08	1.71505e-08	-6.42885e-08	-4.22255e-08	2.25639e-08	-1.96615e-08	7.28470e-07	2.07128e-07	9.35598e-07	-4.26119e-08	1.45273e-08	-2.80846e-08
2.777	1.65386e-08	-1.86598e-08	-2.12121e-09	9.49009e-07	7.57217e-07	1.70623e-06	4.16800e-07	-1.22457e-07	2.94343e-07	4.94029e-07	-4.64383e-07	2.96459e-08	-8.10378e-08	1.70660e-08	-6.39718e-08	-4.19104e-08	2.23956e-08	-1.95148e-08	7.32940e-07	2.07953e-07	9.40893e-07	-4.18276e-08	1.42599e-08	-2.75677e-08
2.802	1.69244e-08	-1.90951e-08	-2.17069e-09	9.53952e-07	7.60717e-07	1.71467e-06	4.20517e-07	-1.23549e-07	2.96968e-07	4.97689e-07	-4.67824e-07	2.98656e-08	-8.06230e-08	1.69786e-08	-6.36444e-08	-4.15875e-08	2.22230e-08	-1.93645e-08	7.37400e-07	2.08770e-07	9.46170e-07	-4.10290e-08	1.39876e-08	-2.70414e-08
2.826	1.73126e-08	-1.95330e-08	-2.22048e-09	9.58872e-07	7.64192e-07	1.72306e-06	4.24242e-07	-1.24644e-07	2.99598e-07	5.01351e-07	-4.71266e-07	3.00853e-08	-8.01946e-08	1.68884e-08	-6.33062e-08	-4.12566e-08	2.20462e-08	-1.92104e-08	7.41850e-07	2.09579e-07	9.51429e-07	-4.02160e-08	1.37105e-08	-2.65055e-08
2.851	1.77030e-08	-1.99736e-08	-2.27055e-09	9.63769e-07	7.67645e-07	1.73141e-06	4.27975e-07	-1.25740e-07	3.02235e-07	5.05015e-07	-4.74710e-07	3.03052e-08	-7.97527e-08	1.67953e-08	-6.29573e-08	-4.09179e-08	2.18652e-08	-1.90527e-08	7.46291e-07	2.10379e-07	9.56670e-07	-3.93886e-08	1.34284e-08	-2.59602e-08
2.875	1.80957e-08	-2.04166e-08	-2.32092e-09	9.68643e-07	7.71073e-07	1.73972e-06	4.31716e-07	-1.26840e-07	3.04877e-07	5.08681e-07	-4.78156e-07	3.05251e-08	-7.92972e-08	1.66994e-08	-6.25977e-08	-4.05714e-08	2.16800e-08	-1.88913e-08	7.50723e-07	2.11171e-07	9.61894e-07	-3.85469e-08	1.31414e-08	-2.54054e-08
2.900	1.84906e-08	-2.08622e-08	-2.37157e-09	9.73493e-07	7.74478e-07	1.74797e-06	4.35465e-07	-1.27941e-07	3.07524e-07	5.12348e-07	-4.81603e-07	3.07452e-08	-7.88281e-08	1.66006e-08	-6.22274e-08	-4.02170e-08	2.14907e-08	-1.87263e-08	7.55145e-07	2.11954e-07	9.67099e-07	-3.76908e-08	1.28496e-08	-2.48412e-08
2.925	1.88878e-08	-2.13103e-08	-2.42250e-09	9.78321e-07	7.77859e-07	1.75618e-06	4.39222e-07	-1.29045e-07	3.10177e-07	5.16016e-07	-4.85051e-07	3.09653e-08	-7.83454e-08	1.64990e-08	-6.18464e-08	-3.98548e-08	2.12971e-08	-1.85577e-08	7.59558e-07	2.12729e-07	9.72287e-07	-3.68204e-08	1.25528e-08	-2.42676e-08
2.949	1.92870e-08	-2.17608e-08	-2.47372e-09	9.83125e-07	7.81216e-07	1.76434e-06	4.42987e-07	-1.30151e-07	3.12836e-07	5.19686e-07	-4.88501e-07	3.11855e-08	-7.78491e-08	1.63945e-08	-6.14547e-08	-3.94847e-08	2.10994e-08	-1.83854e-08	7.63961e-07	2.13496e-07	9.77456e-07	-3.59357e-08	1.22512e-08	-2.36845e-08
2.974	1.96885e-08	-2.22137e-08	-2.52521e-09	9.87906e-07	7.84549e-07	1.77246e-06	4.46759e-07	-1.31259e-07	3.15500e-07	5.23358e-07	-4.91952e-07	3.14059e-08	-7.73393e-08	1.62871e-08	-6.10522e-08	-3.91069e-08	2.08975e-08	-1.82094e-08	7.68354e-07	2.14254e-07	9.82607e-07	-3.50368e-08	1.19448e-08	-2.30920e-08
2.998	2.00920e-08	-2.26690e-08	-2.57696e-09	9.92663e-07	7.87858e-07	1.78052e-06	4.50539e-07	-1.32370e-07	3.18169e-07	5.27030e-07	-4.95404e-07	3.16262e-08	-7.68159e-08	1.61769e-08	-6.06391e-08	-3.87213e-08	2.06914e-08	-1.80299e-08	7.72737e-07	2.15003e-07	9.87740e-07	-3.41236e-08	1.16334e-08	-2.24901e-08
3.023	2.04977e-08	-2.31267e-08	-2.62899e-09	9.97396e-07	7.91143e-07	1.78854e-06	4.54327e-07	-1.33483e-07	3.20844e-07	5.30704e-07	-4.98857e-07	3.18467e-08	-7.62790e-08	1.60638e-08	-6.02152e-08	-3.83279e-08	2.04812e-08	-1.78467e-08	7.77110e-07	2.15744e-07	9.92854e-07	-3.31961e-08	1.13172e-08	-2.18789e-08
3.047	2.09054e-08	-2.35866e-08	-2.68128e-09	1.00211e-06	7.94404e-07	1.79651e-06	4.58122e-07	-1.34598e-07	3.23524e-07	5.34379e-07	-5.02312e-07	3.20672e-08	-7.57285e-08	1.59479e-08	-5.97806e-08	-3.79268e-08	2.02668e-08	-1.76599e-08	7.81472e-07	2.16477e-07	9.97949e-07	-3.22544e-08	1.09962e-08	-2.12582e-08
3.072	2.13151e-08	-2.40489e-08	-2.73383e-09	1.00679e-06	7.97640e-07	1.80443e-06	4.61924e-07	-1.35715e-07	3.26209e-07	5.38055e-07	-5.05767e-07	3.22878e-08	-7.51645e-08	1.58291e-08	-5.93354e-08	-3.75179e-08	2.00484e-08	-1.74696e-08	7.85825e-07	2.17201e-07	1.00303e-06	-3.12986e-08	1.06703e-08	-2.06282e-08
3.097	2.17267e-08	-2.45134e-08	-2.78663e-09	1.01145e-06	8.00853e-07	1.81231e-06	4.65733e-07	-1.36834e-07	3.28899e-07	5.41732e-07	-5.09223e-07	3.25084e-08	-7.45869e-08	1.57075e-08	-5.88794e-08	-3.71013e-08	1.98258e-08	-1.72756e-08	7.90167e-07	2.17917e-07	1.00808e-06	-3.03285e-08	1.03396e-08	-1.99889e-08
3.121	2.21404e-08	-2.49801e-08	-2.83968e-09	1.01609e-06	8.04040e-07	1.82013e-06	4.69549e-07	-1.37955e-07	3.31594e-07	5.45409e-07	-5.12680e-07	3.27291e-08	-7.39958e-08	1.55830e-08	-5.84128e-08	-3.66771e-08	1.95990e-08	-1.70780e-08	7.94499e-07	2.18624e-07	1.01312e-06	-2.93443e-08	1.00041e-08	-1.93402e-08
3.146	2.25560e-08	-2.54490e-08	-2.89298e-09	1.02070e-06	8.07204e-07	1.82791e-06	4.73372e-07	-1.39078e-07	3.34294e-07	5.49088e-07	-5.16138e-07	3.29499e-08	-7.33911e-08	1.54556e-08	-5.79355e-08	-3.62451e-08	1.93682e-08	-1.68769e-08	7.98821e-07	2.19323e-07	1.01814e-06	-2.83460e-08	9.66374e-09	-1.86823e-08
3.170	2.29734e-08	-2.59200e-08	-2.94653e-09	1.02529e-06	8.10343e-07	1.83564e-06	4.77203e-07	-1.40204e-07	3.36999e-07	5.52767e-07	-5.19596e-07	3.31707e-08	-7.27730e-08	1.53255e-08	-5.74475e-08	-3.58055e-08	1.91333e-08	-1.66722e-08	8.03132e-07	2.20013e-07	1.02315e-06	-2.73336e-08	9.31858e-09	-1.80150e-08
3.195	2.33928e-08	-2.63931e-08	-3.00031e-09	1.02986e-06	8.13457e-07	1.84331e-06	4.81039e-07	-1.41331e-07	3.39708e-07	5.56447e-07	-5.23055e-07	3.33915e-08	-7.21413e-08	1.51924e-08	-5.69489e-08	-3.53582e-08	1.88943e-08	-1.64639e-08	8.07433e-07	2.20695e-07	1.02813e-06	-2.63071e-08	8.96863e-09	-1.73385e-08
3.219	2.38139e-08	-2.68683e-08	-3.05433e-09	1.03440e-06	8.16547e-07	1.85094e-06	4.84883e-07	-1.42460e-07	3.42423e-07	5.60127e-07	-5.26515e-07	3.36123e-08	-7.14962e-08	1.50566e-08	-5.64396e-08	-3.49033e-08	1.86512e-08	-1.62521e-08	8.11722e-07	2.21368e-07	1.03309e-06	-2.52665e-08	8.61388e-09	-1.66527e-08
3.244	2.42369e-08	-2.73455e-08	-3.10858e-09	1.03891e-06	8.19612e-07	1.85852e-06	4.88733e-07	-1.43591e-07	3.45142e-07	5.63808e-07	-5.29974e-07	3.38332e-08	-7.08376e-08	1.49179e-08	-5.59197e-08	-3.44408e-08	1.84040e-08	-1.60367e-08	8.16001e-07	2.22033e-07	1.03803e-06	-2.42120e-08	8.25436e-09	-1.59576e-08
3.269	2.46616e-08	-2.78247e-08	-3.16305e-09	1.04340e-06	8.22652e-07	1.86605e-06	4.92590e-07	-1.44724e-07	3.47865e-07	5.67489e-07	-5.33435e-07	3.40541e-08	-7.01656e-08	1.47764e-08	-5.53892e-08	-3.39707e-08	1.81528e-08	-1.58178e-08	8.20269e-07	2.22689e-07	1.04296e-06	-2.31434e-08	7.89006e-09	-1.52533e-08
3.293	2.50881e-08	-2.83059e-08	-3.21775e-09	1.04787e-06	8.25668e-07	1.87354e-06	4.96452e-07	-1.45859e-07	3.50593e-07	5.71170e-07	-5.36895e-07	3.42750e-08	-6.94801e-08	1.46320e-08	-5.48481e-08	-3.34930e-08	1.78976e-08	-1.55954e-08	8.24526e-07	2.23337e-07	1.04786e-06	-2.20609e-08	7.52101e-09	-1.45399e-08
3.318	2.55163e-08	-2.87890e-08	-3.27267e-09	1.05231e-06	8.28659e-07	1.88097e-06	5.00322e-07	-1.46996e-07	3.53325e-07	5.74852e-07	-5.40356e-07	3.44959e-08	-6.87811e-08	1.44848e-08	-5.42963e-08	-3.30078e-08	1.76383e-08	-1.53695e-08	8.28772e-07	2.23976e-07	1.05275e-06	-2.09644e-08	7.14720e-09	-1.38172e-08
3.342	2.59461e-08	-2.92739e-08	-3.32780e-09	1.05672e-06	8.31625e-07	1.88835e-06	5.04197e-07	-1.48135e-07	3.56062e-07	5.78533e-07	-5.43816e-07	3.47169e-08	-6.80688e-08	1.43348e-08	-5.37340e-08	-3.25150e-08	1.73750e-08	-1.51401e-08	8.33007e-07	2.24607e-07	1.05761e-06	-1.98541e-08	6.76865e-09	-1.30854e-08
3.367	2.63776e-08	-2.97608e-08	-3.38314e-09	1.06111e-06	8.34566e-07	1.89568e-06	5.08078e-07	-1.49275e-07	3.58803e-07	5.82215e-07	-5.47277e-07	3.49378e-08	-6.73430e-08	1.41820e-08	-5.31611e-08	-3.20148e-08	1.71077e-08	-1.49071e-08	8.37231e-07	2.25229e-07	1.06246e-06	-1.87298e-08	6.38538e-09	-1.23444e-08
3.391	2.68107e-08	-3.02494e-08	-3.43869e-09	1.06548e-06	8.37481e-07	1.90296e-06	5.11965e-07	-1.50417e-07	3.61548e-07	5.85896e-07	-5.50738e-07	3.51587e-08	-6.66039e-08	1.40263e-08	-5.25776e-08	-3.15071e-08	1.68364e-08	-1.46707e-08	8.41444e-07	2.25842e-07	1.06729e-06	-1.75917e-08	5.99738e-09	-1.15943e-08
3.416	2.72454e-08	-3.07399e-08	-3.49444e-09	1.06982e-06	8.40372e-07	1.91019e-06	5.15858e-07	-1.51561e-07	3.64298e-07	5.89578e-07	-5.54198e-07	3.53796e-08	-6.58515e-08	1.38678e-08	-5.19836e-08	-3.09919e-08	1.65611e-08	-1.44308e-08	8.45645e-07	2.26447e-07	1.07209e-06	-1.64398e-08	5.60468e-09	-1.08352e-08
3.441	2.76817e-08	-3.12321e-08	-3.55039e-09	1.07413e-06	8.43238e-07	1.91737e-06	5.19757e-07	-1.52706e-07	3.67051e-07	5.93259e-07	-5.57659e-07	3.56005e-08	-6.50856e-08	1.37066e-08	-5.13791e-08	-3.04693e-08	1.62818e-08	-1.41875e-08	8.49835e-07	2.27044e-07	1.07688e-06	-1.52742e-08	5.20729e-09	-1.00669e-08
3.465	2.81194e-08	-3.17259e-08	-3.60654e-09	1.07842e-06	8.46079e-07	1.92450e-06	5.23662e-07	-1.53854e-07	3.69808e-07	5.96940e-07	-5.61119e-07	3.58214e-08	-6.43065e-08	1.35425e-08	-5.07640e-08	-2.99392e-08	1.59986e-08	-1.39407e-08	8.54013e-07	2.27632e-07	1.08164e-06	-1.40948e-08	4.80520e-09	-9.28959e-09
3.490	2.85586e-08	-3.22215e-08	-3.66287e-09	1.08268e-06	8.48894e-07	1.93157e-06	5.27572e-07	-1.55002e-07	3.72570e-07	6.00621e-07	-5.64578e-07	3.60423e-08	-6.35141e-08	1.33756e-08	-5.01385e-08	-2.94018e-08	1.57114e-08	-1.36904e-08	8.58179e-07	2.28211e-07	1.08639e-06	-1.29017e-08	4.39845e-09	-8.50324e-09
3.514	2.89993e-08	-3.27187e-08	-3.71939e-09	1.08692e-06	8.51684e-07	1.93860e-06	5.31487e-07	-1.56153e-07	3.75335e-07	6.04301e-07	-5.68038e-07	3.62631e-08	-6.27084e-08	1.32059e-08	-4.95025e-08	-2.88570e-08	1.54203e-08	-1.34368e-08	8.62334e-07	2.28782e-07	1.09112e-06	-1.16949e-08	3.98704e-09	-7.70788e-09
3.539	2.94414e-08	-3.32175e-08	-3.77609e-09	1.09113e-06	8.54449e-07	1.94558e-06	5.35408e-07	-1.57305e-07	3.78103e-07	6.07980e-07	-5.71496e-07	3.64839e-08	-6.18895e-08	1.30335e-08	-4.88560e-08	-2.83049e-08	1.51252e-08	-1.31797e-08	8.66477e-07	2.29345e-07	1.09582e-06	-1.04745e-08	3.57098e-09	-6.90354e-09
3.564	2.98849e-08	-3.37179e-08	-3.83297e-09	1.09531e-06	8.57188e-07	1.95250e-06	5.39334e-07	-1.58458e-07	3.80876e-07	6.11659e-07	-5.74954e-07	3.67047e-08	-6.10573e-08	1.28582e-08	-4.81991e-08	-2.77455e-08	1.48263e-08	-1.29192e-08	8.70608e-07	2.29899e-07	1.10051e-06	-9.24054e-09	3.15029e-09	-6.09025e-09
3.588	3.03297e-08	-3.42197e-08	-3.89003e-09	1.09947e-06	8.59902e-07	1.95937e-06	5.43265e-07	-1.59613e-07	3.83652e-07	6.15337e-07	-5.78412e-07	3.69254e-08	-6.02119e-08	1.26802e-08	-4.75317e-08	-2.71788e-08	1.45234e-08	-1.26553e-08	8.74728e-07	2.30444e-07	1.10517e-06	-7.99299e-09	2.72498e-09	-5.26802e-09
3.613	3.07759e-08	-3.47231e-08	-3.94725e-09	1.10360e-06	8.62591e-07	1.96619e-06	5.47201e-07	-1.60769e-07	3.86432e-07	6.19014e-07	-5.81868e-07	3.71461e-08	-5.93534e-08	1.24994e-08	-4.68540e-08	-2.66048e-08	1.42167e-08	-1.23880e-08	8.78835e-07	2.30981e-07	1.10982e-06	-6.73194e-09	2.29506e-09	-4.43688e-09
3.637	3.12233e-08	-3.52279e-08	-4.00464e-09	1.10771e-06	8.65254e-07	1.97296e-06	5.51142e-07	-1.61927e-07	3.89215e-07	6.22691e-07	-5.85324e-07	3.73667e-08	-5.84817e-08	1.23158e-08	-4.61658e-08	-2.60235e-08	1.39061e-08	-1.21174e-08	8.82930e-07	2.31509e-07	1.11444e-06	-5.45740e-09	1.86054e-09	-3.59686e-09
3.662	3.16720e-08	-3.57342e-08	-4.06218e-09	1.11179e-06	8.67892e-07	1.97968e-06	5.55088e-07	-1.63087e-07	3.92001e-07	6.26366e-07	-5.88779e-07	3.75872e-08	-5.75969e-08	1.21295e-08	-4.54674e-08	-2.54351e-08	1.35917e-08	-1.18434e-08	8.87014e-07	2.32029e-07	1.11904e-06	-4.16944e-09	1.42145e-09	-2.74799e-09
3.686	3.21219e-08	-3.62418e-08	-4.11989e-09	1.11584e-06	8.70504e-07	1.98634e-06	5.59039e-07	-1.64247e-07	3.94791e-07	6.30041e-07	-5.92233e-07	3.78077e-08	-5.66989e-08	1.19404e-08	-4.47586e-08	-2.48395e-08	1.32734e-08	-1.15661e-08	8.91085e-07	2.32540e-07	1.12362e-06	-2.86808e-09	9.77788e-10	-1.89029e-09
3.711	3.25730e-08	-3.67508e-08	-4.17775e-09	1.11986e-06	8.73090e-07	1.99295e-06	5.62994e-07	-1.65409e-07	3.97584e-07	6.33714e-07	-5.95686e-07	3.80282e-08	-5.57880e-08	1.17485e-08	-4.40394e-08	-2.42367e-08	1.29513e-08	-1.12854e-08	8.95143e-07	2.33043e-07	1.12819e-06	-1.55338e-09	5.29578e-10	-1.02380e-09
3.736	3.30253e-08	-3.72610e-08	-4.23575e-09	1.12386e-06	8.75651e-07	1.99951e-06	5.66953e-07	-1.66573e-07	4.00381e-07	6.37386e-07	-5.99137e-07	3.82485e-08	-5.48640e-08	1.15540e-08	-4.33100e-08	-2.36268e-08	1.26254e-08	-1.10014e-08	8.99189e-07	2.33537e-07	1.13273e-06	-2.25367e-10	7.68323e-11	-1.48535e-10
3.760	3.34786e-08	-3.77725e-08	-4.29390e-09	1.12784e-06	8.78186e-07	2.00602e-06	5.70917e-07	-1.67737e-07	4.03180e-07	6.41057e-07	-6.02588e-07	3.84688e-08	-5.39270e-08	1.13566e-08	-4.25703e-08	-2.30098e-08	1.22957e-08	-1.07141e-08	9.03223e-07	2.34023e-07	1.13725e-06	1.11590e-09	-3.80435e-10	7.35470e-10
3.785	3.39331e-08	-3.82853e-08	-4.35219e-09	1.13178e-06	8.80695e-07	2.01248e-06	5.74886e-07	-1.68903e-07	4.05982e-07	6.44726e-07	-6.06037e-07	3.86890e-08	-5.29770e-08	1.11566e-08	-4.18204e-08	-2.23857e-08	1.19622e-08	-1.04235e-08	9.07244e-07	2.34501e-07	1.14174e-06	2.47039e-09	-8.42208e-10	1.62819e-09
3.809	3.43886e-08	-3.87993e-08	-4.41062e-09	1.13570e-06	8.83179e-07	2.01888e-06	5.78858e-07	-1.70070e-07	4.08788e-07	6.48394e-07	-6.09484e-07	3.89091e-08	-5.20141e-08	1.09538e-08	-4.10603e-08	-2.17546e-08	1.16250e-08	-1.01296e-08	9.11253e-07	2.34969e-07	1.14622e-06	3.83805e-09	-1.30847e-09	2.52958e-09
3.834	3.48452e-08	-3.93144e-08	-4.46917e-09	1.13959e-06	8.85636e-07	2.02523e-06	5.82835e-07	-1.71239e-07	4.11596e-07	6.52060e-07	-6.12931e-07	3.91291e-08	-5.10383e-08	1.07483e-08	-4.02900e-08	-2.11165e-08	1.12840e-08	-9.83251e-09	9.15249e-07	2.35430e-07	1.15068e-06	5.21884e-09	-1.77921e-09	3.43963e-09
3.858	3.53027e-08	-3.98306e-08	-4.52786e-09	1.14345e-06	8.88068e-07	2.03152e-06	5.86815e-07	-1.72408e-07	4.14407e-07	6.55724e-07	-6.16375e-07	3.93490e-08	-5.00496e-08	1.05401e-08	-3.95095e-08	-2.04714e-08	1.09392e-08	-9.53212e-09	9.19232e-07	2.35882e-07	1.15511e-06	6.61270e-09	-2.25441e-09	4.35829e-09
3.883	3.57612e-08	-4.03479e-08	-4.58666e-09	1.14729e-06	8.90474e-07	2.03776e-06	5.90800e-07	-1.73579e-07	4.17221e-07	6.59387e-07	-6.19818e-07	3.95688e-08	-4.90480e-08	1.03292e-08	-3.87189e-08	-1.98193e-08	1.05908e-08	-9.22850e-09	9.23203e-07	2.36325e-07	1.15953e-06	8.01959e-09	-2.73404e-09	5.28555e-09
3.908	3.62207e-08	-4.08663e-08	-4.64559e-09	1.15110e-06	8.92854e-07	2.04395e-06	5.94788e-07	-1.74751e-07	4.20037e-07	6.63048e-07	-6.23260e-07	3.97885e-08	-4.80337e-08	1.01156e-08	-3.79182e-08	-1.91603e-08	1.02386e-08	-8.92165e-09	9.27160e-07	2.36760e-07	1.16392e-06	9.43946e-09	-3.21811e-09	6.22136e-09
3.932	3.66810e-08	-4.13856e-08	-4.70463e-09	1.15488e-06	8.95208e-07	2.05009e-06	5.98780e-07	-1.75923e-07	4.22856e-07	6.66707e-07	-6.26699e-07	4.00080e-08	-4.70066e-08	9.89926e-09	-3.71074e-08	-1.84944e-08	9.88281e-09	-8.61160e-09	9.31105e-07	2.37186e-07	1.16829e-06	1.08723e-08	-3.70658e-09	7.16569e-09
3.957	3.71422e-08	-4.19059e-08	-4.76378e-09	1.15864e-06	8.97536e-07	2.05617e-06	6.02775e-07	-1.77097e-07	4.25678e-07	6.70364e-07	-6.30137e-07	4.02275e-08	-4.59668e-08	9.68028e-09	-3.62865e-08	-1.78217e-08	9.52332e-09	-8.29834e-09	9.35036e-07	2.37605e-07	1.17264e-06	1.23180e-08	-4.19944e-09	8.11851e-09
3.981	3.76042e-08	-4.24272e-08	-4.82304e-09	1.16236e-06	8.99838e-07	2.06220e-06	6.06774e-07	-1.78272e-07	4.28502e-07	6.74019e-07	-6.33572e-07	4.04468e-08	-4.49143e-08	9.45863e-09	-3.54557e-08	-1.71421e-08	9.16018e-09	-7.98191e-09	9.38955e-07	2.38014e-07	1.17697e-06	1.37765e-08	-4.69668e-09	9.07979e-09
4.006	3.80670e-08	-4.29494e-08	-4.88239e-09	1.16606e-06	9.02114e-07	2.06817e-06	6.10776e-07	-1.79448e-07	4.31328e-07	6.77672e-07	-6.37006e-07	4.06660e-08	-4.38491e-08	9.23431e-09	-3.46148e-08	-1.64557e-08	8.79341e-09	-7.66232e-09	9.42860e-07	2.38415e-07	1.18128e-06	1.52478e-08	-5.19828e-09	1.00495e-08
4.030	3.85305e-08	-4.34724e-08	-4.94185e-09	1.16973e-06	9.04364e-07	2.07410e-06	6.14782e-07	-1.80625e-07	4.34157e-07	6.81323e-07	-6.40438e-07	4.08851e-08	-4.27714e-08	9.00735e-09	-3.37640e-08	-1.57626e-08	8.42302e-09	-7.33957e-09	9.46752e-07	2.38808e-07	1.18556e-06	1.67318e-08	-5.70421e-09	1.10276e-08
4.055	3.89948e-08	-4.39962e-08	-5.00140e-09	1.17337e-06	9.06587e-07	2.07996e-06	6.18790e-07	-1.81803e-07	4.36988e-07	6.84971e-07	-6.43867e-07	4.11040e-08	-4.16811e-08	8.77773e-09	-3.29033e-08	-1.50627e-08	8.04903e-09	-7.01369e-09	9.50631e-07	2.39193e-07	1.18982e-06	1.82285e-08	-6.21446e-09	1.20140e-08
4.080	3.94598e-08	-4.45209e-08	-5.06104e-09	1.17699e-06	9.08785e-07	2.08577e-06	6.22802e-07	-1.82981e-07	4.39821e-07	6.88617e-07	-6.47294e-07	4.13228e-08	-4.05782e-08	8.54548e-09	-3.20327e-08	-1.43562e-08	7.67146e-09	-6.68469e-09	9.54496e-07	2.39569e-07	1.19406e-06	1.97378e-08	-6.72902e-09	1.30088e-08
4.104	3.99255e-08	-4.50462e-08	-5.12076e-09	1.18058e-06	9.10956e-07	2.09153e-06	6.26817e-07	-1.84161e-07	4.42656e-07	6.92260e-07	-6.50719e-07	4.15414e-08	-3.94629e-08	8.31059e-09	-3.11523e-08	-1.36429e-08	7.29034e-09	-6.35259e-09	9.58348e-07	2.39936e-07	1.19828e-06	2.12597e-08	-7.24786e-09	1.40118e-08
4.129	4.03918e-08	-4.55723e-08	-5.18057e-09	1.18413e-06	9.13101e-07	2.09724e-06	6.30834e-07	-1.85341e-07	4.45493e-07	6.95901e-07	-6.54141e-07	4.17599e-08	-3.83351e-08	8.07309e-09	-3.02620e-08	-1.29231e-08	6.90566e-09	-6.01739e-09	9.62186e-07	2.40296e-07	1.20248e-06	2.27940e-08	-7.77096e-09	1.50231e-08
4.153	4.08586e-08	-4.60991e-08	-5.24045e-09	1.18767e-06	9.15220e-07	2.10289e-06	6.34854e-07	-1.86522e-07	4.48332e-07	6.99539e-07	-6.57561e-07	4.19782e-08	-3.71949e-08	7.83298e-09	-2.93619e-08	-1.21966e-08	6.51747e-09	-5.67913e-09	9.66011e-07	2.40647e-07	1.20666e-06	2.43409e-08	-8.29831e-09	1.60426e-08
4.178	4.13261e-08	-4.66265e-08	-5.30040e-09	1.19117e-06	9.17313e-07	2.10848e-06	6.38877e-07	-1.87704e-07	4.51173e-07	7.03174e-07	-6.60978e-07	4.21964e-08	-3.60424e-08	7.59026e-09	-2.84521e-08	-1.14636e-08	6.12576e-09	-5.33781e-09	9.69822e-07	2.40989e-07	1.21081e-06	2.59001e-08	-8.82988e-09	1.70702e-08
4.202	4.17941e-08	-4.71545e-08	-5.36042e-09	1.19464e-06	9.19379e-07	2.11402e-06	6.42902e-07	-1.88887e-07	4.54016e-07	7.06807e-07	-6.64392e-07	4.24143e-08	-3.48775e-08	7.34495e-09	-2.75326e-08	-1.07240e-08	5.73057e-09	-4.99345e-09	9.73619e-07	2.41324e-07	1.21494e-06	2.74717e-08	-9.36567e-09	1.81060e-08
4.227	4.22625e-08	-4.76830e-08	-5.42051e-09	1.19809e-06	9.21419e-07	2.11950e-06	6.46930e-07	-1.90070e-07	4.56860e-07	7.10436e-07	-6.67804e-07	4.26322e-08	-3.37004e-08	7.09706e-09	-2.66033e-08	-9.97797e-09	5.33190e-09	-4.64607e-09	9.77403e-07	2.41650e-07	1.21905e-06	2.90555e-08	-9.90563e-09	1.91499e-08
4.252	4.27315e-08	-4.82121e-08	-5.48065e-09	1.20150e-06	9.23433e-07	2.12493e-06	6.50960e-07	-1.91254e-07	4.59706e-07	7.14063e-07	-6.71213e-07	4.28498e-08	-3.25111e-08	6.84660e-09	-2.56645e-08	-9.22546e-09	4.92979e-09	-4.29567e-09	9.81173e-07	2.41967e-07	1.22314e-06	3.06516e-08	-1.04498e-08	2.02018e-08
4.276	4.32009e-08	-4.87417e-08	-5.54085e-09	1.20489e-06	9.25420e-07	2.13031e-06	6.54993e-07	-1.92439e-07	4.62554e-07	7.17686e-07	-6.74619e-07	4.30672e-08	-3.13096e-08	6.59358e-09	-2.47160e-08	-8.46653e-09	4.52424e-09	-3.94229e-09	9.84928e-07	2.42277e-07	1.22720e-06	3.22598e-08	-1.09980e-08	2.12618e-08
4.301	4.36706e-08	-4.92717e-08	-5.60111e-09	1.20825e-06	9.27381e-07	2.13563e-06	6.59027e-07	-1.93624e-07	4.65403e-07	7.21307e-07	-6.78022e-07	4.32845e-08	-3.00960e-08	6.33800e-09	-2.37580e-08	-7.70122e-09	4.11528e-09	-3.58594e-09	9.88670e-07	2.42578e-07	1.23125e-06	3.38802e-08	-1.15505e-08	2.23297e-08
4.325	4.41408e-08	-4.98022e-08	-5.66141e-09	1.21158e-06	9.29316e-07	2.14089e-06	6.63063e-07	-1.94810e-07	4.68253e-07	7.24924e-07	-6.81422e-07	4.35015e-08	-2.88703e-08	6.07988e-09	-2.27904e-08	-6.92955e-09	3.70293e-09	-3.22662e-09	9.92398e-07	2.42871e-07	1.23527e-06	3.55126e-08	-1.21070e-08	2.34056e-08
4.350	4.46113e-08	-5.03330e-08	-5.72175e-09	1.21488e-06	9.31224e-07	2.14610e-06	6.67102e-07	-1.95997e-07	4.71105e-07	7.28537e-07	-6.84819e-07	4.37184e-08	-2.76326e-08	5.81923e-09	-2.18134e-08	-6.15157e-09	3.28720e-09	-2.86437e-09	9.96112e-07	2.43155e-07	1.23927e-06	3.71569e-08	-1.26676e-08	2.44894e-08
4.375	4.50820e-08	-5.08642e-08	-5.78213e-09	1.21815e-06	9.33106e-07	2.15126e-06	6.71142e-07	-1.97184e-07	4.73958e-07	7.32148e-07	-6.88213e-07	4.39350e-08	-2.63830e-08	5.55606e-09	-2.08269e-08	-5.36732e-09	2.86812e-09	-2.49920e-09	9.99811e-07	2.43432e-07	1.24324e-06	3.88132e-08	-1.32322e-08	2.55810e-08
4.399	4.55531e-08	-5.13956e-08	-5.84255e-09	1.22139e-06	9.34961e-07	2.15635e-06	6.75183e-07	-1.98371e-07	4.76812e-07	7.35754e-07	-6.91603e-07	4.41515e-08	-2.51214e-08	5.29039e-09	-1.98310e-08	-4.57682e-09	2.44571e-09	-2.13112e-09	1.00350e-06	2.43700e-07	1.24720e-06	4.04813e-08	-1.38009e-08	2.66804e-08
4.424	4.60244e-08	-5.19274e-08	-5.90299e-09	1.22461e-06	9.36790e-07	2.16140e-06	6.79227e-07	-1.99559e-07	4.79668e-07	7.39358e-07	-6.94990e-07	4.43677e-08	-2.38480e-08	5.02221e-09	-1.88257e-08	-3.78013e-09	2.01998e-09	-1.76015e-09	1.00717e-06	2.43960e-07	1.25113e-06	4.21612e-08	-1.43736e-08	2.77876e-08
4.448	4.64959e-08	-5.24594e-08	-5.96347e-09	1.22779e-06	9.38592e-07	2.16638e-06	6.83272e-07	-2.00747e-07	4.82524e-07	7.42957e-07	-6.98373e-07	4.45837e-08	-2.25627e-08	4.75154e-09	-1.78112e-08	-2.97727e-09	1.59096e-09	-1.38631e-09	1.01082e-06	2.44212e-07	1.25504e-06	4.38528e-08	-1.49503e-08	2.89025e-08
4.473	4.69676e-08	-5.29915e-08	-6.02396e-09	1.23095e-06	9.40368e-07	2.17131e-06	6.87318e-07	-2.01936e-07	4.85382e-07	7.46553e-07	-7.01753e-07	4.47994e-08	-2.12657e-08	4.47840e-09	-1.67873e-08	-2.16829e-09	1.15866e-09	-1.00963e-09	1.01447e-06	2.44455e-07	1.25892e-06	4.55561e-08	-1.55310e-08	3.00251e-08
4.497	4.74394e-08	-5.35239e-08	-6.08448e-09	1.23407e-06	9.42117e-07	2.17619e-06	6.91365e-07	-2.03125e-07	4.88240e-07	7.50145e-07	-7.05130e-07	4.50150e-08	-1.99570e-08	4.20280e-09	-1.57542e-08	-1.35322e-09	7.23116e-10	-6.30103e-10	1.01809e-06	2.44691e-07	1.26278e-06	4.72710e-08	-1.61156e-08	3.11553e-08
4.522	4.79113e-08	-5.40563e-08	-6.14501e-09	1.23717e-06	9.43839e-07	2.18101e-06	6.95414e-07	-2.04315e-07	4.91099e-07	7.53733e-07	-7.08502e-07	4.52303e-08	-1.86366e-08	3.92474e-09	-1.47119e-08	-5.32103e-10	2.84338e-10	-2.47764e-10	1.02171e-06	2.44918e-07	1.26662e-06	4.89974e-08	-1.67042e-08	3.22932e-08
4.547	4.83833e-08	-5.45889e-08	-6.20555e-09	1.24023e-06	9.45535e-07	2.18577e-06	6.99464e-07	-2.05505e-07	4.93959e-07	7.57317e-07	-7.11871e-07	4.54454e-08	-1.73047e-08	3.64424e-09	-1.36604e-08	2.95022e-10	-1.57650e-10	1.37372e-10	1.02530e-06	2.45137e-07	1.27044e-06	5.07352e-08	-1.72967e-08	3.34385e-08
4.571	4.88554e-08	-5.51215e-08	-6.26609e-09	1.24327e-06	9.47205e-07	2.19048e-06	7.03515e-07	-2.06695e-07	4.96820e-07	7.60896e-07	-7.15236e-07	4.56602e-08	-1.59612e-08	3.36132e-09	-1.25999e-08	1.12811e-09	-6.02828e-10	5.25287e-10	1.02889e-06	2.45349e-07	1.27424e-06	5.24845e-08	-1.78930e-08	3.45914e-08
4.596	4.93274e-08	-5.56541e-08	-6.32664e-09	1.24628e-06	9.48848e-07	2.19513e-06	7.07566e-07	-2.07885e-07	4.99681e-07	7.64472e-07	-7.18597e-07	4.58748e-08	-1.46063e-08	3.07597e-09	-1.15303e-08	1.96714e-09	-1.05117e-09	9.15962e-10	1.03246e-06	2.45552e-07	1.27801e-06	5.42450e-08	-1.84932e-08	3.57518e-08
4.620	4.97995e-08	-5.61867e-08	-6.38718e-09	1.24926e-06	9.50464e-07	2.19972e-06	7.11619e-07	-2.09076e-07	5.02543e-07	7.68044e-07	-7.21954e-07	4.60891e-08	-1.32399e-08	2.78822e-09	-1.04517e-08	2.81205e-09	-1.50267e-09	1.30938e-09	1.03601e-06	2.45747e-07	1.28176e-06	5.60168e-08	-1.90973e-08	3.69195e-08
4.645	5.02715e-08	-5.67192e-08	-6.44772e-09	1.25220e-06	9.52054e-07	2.20426e-06	7.15672e-07	-2.10267e-07	5.05405e-07	7.71611e-07	-7.25307e-07	4.63031e-08	-1.18622e-08	2.49808e-09	-9.36407e-09	3.66280e-09	-1.95728e-09	1.70552e-09	1.03955e-06	2.45934e-07	1.28549e-06	5.77998e-08	-1.97051e-08	3.80947e-08
4.669	5.07434e-08	-5.72517e-08	-6.50825e-09	1.25512e-06	9.53617e-07	2.20874e-06	7.19725e-07	-2.11458e-07	5.08268e-07	7.75173e-07	-7.28656e-07	4.65169e-08	-1.04731e-08	2.20556e-09	-8.26756e-09	4.51937e-09	-2.41500e-09	2.10436e-09	1.04308e-06	2.46113e-07	1.28919e-06	5.95939e-08	-2.03168e-08	3.92771e-08
4.694	5.12152e-08	-5.77840e-08	-6.56876e-09	1.25801e-06	9.55153e-07	2.21316e-06	7.23779e-07	-2.12649e-07	5.11131e-07	7.78731e-07	-7.32001e-07	4.67304e-08	-9.07286e-09	1.91068e-09	-7.16218e-09	5.38170e-09	-2.87581e-09	2.50589e-09	1.04659e-06	2.46284e-07	1.29287e-06	6.13990e-08	-2.09322e-08	4.04668e-08
4.719	5.16869e-08	-5.83162e-08	-6.62926e-09	1.26087e-06	9.56663e-07	2.21753e-06	7.27834e-07	-2.13840e-07	5.13994e-07	7.82285e-07	-7.35341e-07	4.69437e-08	-7.66142e-09	1.61344e-09	-6.04798e-09	6.24976e-09	-3.33967e-09	2.91009e-09	1.05008e-06	2.46447e-07	1.29653e-06	6.32151e-08	-2.15513e-08	4.16638e-08
4.743	5.21584e-08	-5.88482e-08	-6.68973e-09	1.26369e-06	9.58146e-07	2.22184e-06	7.31889e-07	-2.15031e-07	5.16857e-07	7.85834e-07	-7.38677e-07	4.71566e-08	-6.23886e-09	1.31386e-09	-4.92500e-09	7.12350e-09	-3.80657e-09	3.31693e-09	1.05356e-06	2.46602e-07	1.30016e-06	6.50421e-08	-2.21742e-08	4.28679e-08
4.768	5.26297e-08	-5.93799e-08	-6.75018e-09	1.26649e-06	9.59602e-07	2.22609e-06	7.35943e-07	-2.16223e-07	5.19721e-07	7.89378e-07	-7.42008e-07	4.73693e-08	-4.80525e-09	1.01195e-09	-3.79330e-09	8.00288e-09	-4.27648e-09	3.72640e-09	1.05702e-06	2.46749e-07	1.30377e-06	6.68799e-08	-2.28007e-08	4.40792e-08
4.792	5.31008e-08	-5.99114e-08	-6.81060e-09	1.26926e-06	9.61032e-07	2.23029e-06	7.39998e-07	-2.17414e-07	5.22584e-07	7.92917e-07	-7.45335e-07	4.75817e-08	-3.36066e-09	7.07730e-10	-2.65293e-09	8.88786e-09	-4.74938e-09	4.13848e-09	1.06047e-06	2.46889e-07	1.30736e-06	6.87285e-08	-2.34310e-08	4.52975e-08
4.817	5.35716e-08	-6.04426e-08	-6.87098e-09	1.27199e-06	9.62435e-07	2.23443e-06	7.44053e-07	-2.18605e-07	5.25448e-07	7.96451e-07	-7.48658e-07	4.77938e-08	-1.90514e-09	4.01208e-10	-1.50393e-09	9.77840e-09	-5.22526e-09	4.55314e-09	1.06391e-06	2.47020e-07	1.31093e-06	7.05877e-08	-2.40648e-08	4.65229e-08
4.841	5.40421e-08	-6.09734e-08	-6.93133e-09	1.27470e-06	9.63812e-07	2.23851e-06	7.48108e-07	-2.19797e-07	5.28312e-07	7.99981e-07	-7.51975e-07	4.80056e-08	-4.38756e-10	9.23988e-11	-3.46357e-10	1.06745e-08	-5.70408e-09	4.97037e-09	1.06733e-06	2.47144e-07	1.31447e-06	7.24575e-08	-2.47023e-08	4.77553e-08
4.866	5.45123e-08	-6.15039e-08	-6.99163e-09	1.27737e-06	9.65162e-07	2.24254e-06	7.52163e-07	-2.20988e-07	5.31175e-07	8.03505e-07	-7.55288e-07	4.82170e-08	1.03842e-09	-2.18683e-10	8.19733e-10	1.15760e-08	-6.18583e-09	5.39015e-09	1.07073e-06	2.47260e-07	1.31799e-06	7.43379e-08	-2.53433e-08	4.89946e-08
4.891	5.49821e-08	-6.20340e-08	-7.05189e-09	1.28002e-06	9.66485e-07	2.24650e-06	7.56217e-07	-2.22179e-07	5.34038e-07	8.07024e-07	-7.58596e-07	4.84282e-08	2.52632e-09	-5.32024e-10	1.99429e-09	1.24829e-08	-6.67047e-09	5.81246e-09	1.07412e-06	2.47367e-07	1.32148e-06	7.62286e-08	-2.59879e-08	5.02407e-08
4.915	5.54515e-08	-6.25636e-08	-7.11210e-09	1.28263e-06	9.67781e-07	2.25042e-06	7.60271e-07	-2.23370e-07	5.36901e-07	8.10538e-07	-7.61899e-07	4.86391e-08	4.02488e-09	-8.47610e-10	3.17727e-09	1.33953e-08	-7.15800e-09	6.23727e-09	1.07749e-06	2.47468e-07	1.32496e-06	7.81298e-08	-2.66361e-08	5.14937e-08
4.940	5.59205e-08	-6.30928e-08	-7.17225e-09	1.28522e-06	9.69051e-07	2.25427e-06	7.64324e-07	-2.24561e-07	5.39763e-07	8.14046e-07	-7.65196e-07	4.88496e-08	5.53403e-09	-1.16543e-09	4.36860e-09	1.43129e-08	-7.64838e-09	6.66457e-09	1.08085e-06	2.47560e-07	1.32841e-06	8.00412e-08	-2.72877e-08	5.27535e-08
4.964	5.63891e-08	-6.36214e-08	-7.23235e-09	1.28777e-06	9.70294e-07	2.25806e-06	7.68377e-07	-2.25751e-07	5.42625e-07	8.17549e-07	-7.68489e-07	4.90598e-08	7.05370e-09	-1.48546e-09	5.56824e-09	1.52359e-08	-8.14159e-09	7.09434e-09	1.08419e-06	2.47645e-07	1.33183e-06	8.19629e-08	-2.79428e-08	5.40200e-08
4.989	5.68572e-08	-6.41496e-08	-7.29239e-09	1.29029e-06	9.71510e-07	2.26180e-06	7.72428e-07	-2.26942e-07	5.45486e-07	8.21047e-07	-7.71777e-07	4.92697e-08	8.58383e-09	-1.80769e-09	6.77614e-09	1.61642e-08	-8.63760e-09	7.52655e-09	1.08751e-06	2.47722e-07	1.33523e-06	8.38946e-08	-2.86014e-08	5.52932e-08
5.014	5.73248e-08	-6.46771e-08	-7.35236e-09	1.29278e-06	9.72700e-07	2.26548e-06	7.76479e-07	-2.28132e-07	5.48347e-07	8.24539e-07	-7.75059e-07	4.94792e-08	1.01244e-08	-2.13212e-09	7.99224e-09	1.70976e-08	-9.13640e-09	7.96119e-09	1.09082e-06	2.47791e-07	1.33861e-06	8.58364e-08	-2.92634e-08	5.65730e-08
5.038	5.77918e-08	-6.52041e-08	-7.41226e-09	1.29524e-06	9.73863e-07	2.26911e-06	7.80530e-07	-2.29322e-07	5.51208e-07	8.28025e-07	-7.78336e-07	4.96885e-08	1.16752e-08	-2.45871e-09	9.21647e-09	1.80362e-08	-9.63796e-09	8.39824e-09	1.09412e-06	2.47853e-07	1.34197e-06	8.77882e-08	-2.99288e-08	5.78594e-08
5.063	5.82583e-08	-6.57304e-08	-7.47209e-09	1.29767e-06	9.74999e-07	2.27267e-06	7.84579e-07	-2.30512e-07	5.54067e-07	8.31505e-07	-7.81608e-07	4.98973e-08	1.32363e-08	-2.78746e-09	1.04488e-08	1.89799e-08	-1.01423e-08	8.83767e-09	1.09740e-06	2.47907e-07	1.34530e-06	8.97499e-08	-3.05976e-08	5.91523e-08
5.087	5.87242e-08	-6.62561e-08	-7.53185e-09	1.30007e-06	9.76109e-07	2.27618e-06	7.88627e-07	-2.31701e-07	5.56926e-07	8.34980e-07	-7.84874e-07	5.01058e-08	1.48075e-08	-3.11835e-09	1.16892e-08	1.99287e-08	-1.06493e-08	9.27946e-09	1.10066e-06	2.47953e-07	1.34861e-06	9.17214e-08	-3.12697e-08	6.04517e-08
5.112	5.91895e-08	-6.67810e-08	-7.59152e-09	1.30244e-06	9.77191e-07	2.27963e-06	7.92673e-07	-2.32890e-07	5.59783e-07	8.38449e-07	-7.88135e-07	5.03140e-08	1.63889e-08	-3.45137e-09	1.29375e-08	2.08826e-08	-1.11590e-08	9.72359e-09	1.10391e-06	2.47992e-07	1.35190e-06	9.37026e-08	-3.19451e-08	6.17574e-08
5.136	5.96541e-08	-6.73052e-08	-7.65111e-09	1.30478e-06	9.78248e-07	2.28302e-06	7.96719e-07	-2.34079e-07	5.62640e-07	8.41912e-07	-7.91390e-07	5.05218e-08	1.79802e-08	-3.78651e-09	1.41937e-08	2.18414e-08	-1.16713e-08	1.01700e-08	1.10714e-06	2.48023e-07	1.35516e-06	9.56934e-08	-3.26239e-08	6.30696e-08
5.161	6.01180e-08	-6.78287e-08	-7.71062e-09	1.30708e-06	9.79277e-07	2.28636e-06	8.00763e-07	-2.35267e-07	5.65496e-07	8.45368e-07	-7.94639e-07	5.07292e-08	1.95816e-08	-4.12373e-09	1.54578e-08	2.28051e-08	-1.21863e-08	1.06188e-08	1.11035e-06	2.48047e-07	1.35840e-06	9.76938e-08	-3.33058e-08	6.43880e-08
5.186	6.05813e-08	-6.83513e-08	-7.77003e-09	1.30935e-06	9.80280e-07	2.28963e-06	8.04805e-07	-2.36454e-07	5.68351e-07	8.48819e-07	-7.97883e-07	5.09363e-08	2.11928e-08	-4.46304e-09	1.67297e-08	2.37737e-08	-1.27039e-08	1.10698e-08	1.11355e-06	2.48063e-07	1.36161e-06	9.97037e-08	-3.39911e-08	6.57127e-08
5.210	6.10438e-08	-6.88731e-08	-7.82935e-09	1.31160e-06	9.81256e-07	2.29285e-06	8.08846e-07	-2.37642e-07	5.71205e-07	8.52263e-07	-8.01120e-07	5.11430e-08	2.28138e-08	-4.80442e-09	1.80094e-08	2.47472e-08	-1.32241e-08	1.15231e-08	1.11673e-06	2.48072e-07	1.36481e-06	1.01723e-07	-3.46795e-08	6.70435e-08
5.235	6.15055e-08	-6.93941e-08	-7.88857e-09	1.31381e-06	9.82206e-07	2.29601e-06	8.12886e-07	-2.38828e-07	5.74057e-07	8.55701e-07	-8.04352e-07	5.13493e-08	2.44445e-08	-5.14784e-09	1.92967e-08	2.57255e-08	-1.37469e-08	1.19786e-08	1.11990e-06	2.48073e-07	1.36797e-06	1.03752e-07	-3.53710e-08	6.83805e-08
5.259	6.19665e-08	-6.99141e-08	-7.94769e-09	1.31599e-06	9.83129e-07	2.29911e-06	8.16923e-07	-2.40015e-07	5.76908e-07	8.59133e-07	-8.07578e-07	5.15552e-08	2.60849e-08	-5.49329e-09	2.05916e-08	2.67086e-08	-1.42722e-08	1.24364e-08	1.12305e-06	2.48067e-07	1.37112e-06	1.05789e-07	-3.60658e-08	6.97236e-08
5.284	6.24266e-08	-7.04333e-08	-8.00671e-09	1.31813e-06	9.84025e-07	2.30216e-06	8.20958e-07	-2.41200e-07	5.79758e-07	8.62558e-07	-8.10798e-07	5.17608e-08	2.77349e-08	-5.84076e-09	2.18941e-08	2.76963e-08	-1.48000e-08	1.28963e-08	1.12619e-06	2.48054e-07	1.37424e-06	1.07836e-07	-3.67636e-08	7.10727e-08
5.308	6.28859e-08	-7.09515e-08	-8.06561e-09	1.32025e-06	9.84895e-07	2.30514e-06	8.24992e-07	-2.42385e-07	5.82607e-07	8.65977e-07	-8.14011e-07	5.19659e-08	2.93943e-08	-6.19023e-09	2.32041e-08	2.86887e-08	-1.53303e-08	1.33584e-08	1.12930e-06	2.48033e-07	1.37734e-06	1.09892e-07	-3.74645e-08	7.24278e-08
5.333	6.33443e-08	-7.14687e-08	-8.12441e-09	1.32233e-06	9.85738e-07	2.30807e-06	8.29023e-07	-2.43570e-07	5.85454e-07	8.69389e-07	-8.17218e-07	5.21707e-08	3.10632e-08	-6.54169e-09	2.45215e-08	2.96857e-08	-1.58631e-08	1.38226e-08	1.13241e-06	2.48005e-07	1.38041e-06	1.11957e-07	-3.81685e-08	7.37887e-08
5.358	6.38018e-08	-7.19848e-08	-8.18308e-09	1.32439e-06	9.86554e-07	2.31094e-06	8.33053e-07	-2.44754e-07	5.88299e-07	8.72794e-07	-8.20419e-07	5.23750e-08	3.27414e-08	-6.89511e-09	2.58463e-08	3.06873e-08	-1.63983e-08	1.42890e-08	1.13549e-06	2.47970e-07	1.38346e-06	1.14031e-07	-3.88755e-08	7.51555e-08
5.382	6.42583e-08	-7.25000e-08	-8.24164e-09	1.32641e-06	9.87344e-07	2.31375e-06	8.37080e-07	-2.45937e-07	5.91143e-07	8.76193e-07	-8.23614e-07	5.25789e-08	3.44289e-08	-7.25048e-09	2.71784e-08	3.16934e-08	-1.69359e-08	1.47575e-08	1.13856e-06	2.47927e-07	1.38649e-06	1.16114e-07	-3.95855e-08	7.65281e-08
5.407	6.47140e-08	-7.30140e-08	-8.30008e-09	1.32840e-06	9.88107e-07	2.31650e-06	8.41104e-07	-2.47119e-07	5.93985e-07	8.79585e-07	-8.26802e-07	5.27825e-08	3.61256e-08	-7.60779e-09	2.85178e-08	3.27039e-08	-1.74759e-08	1.52280e-08	1.14162e-06	2.47877e-07	1.38949e-06	1.18205e-07	-4.02985e-08	7.79065e-08
5.431	6.51686e-08	-7.35270e-08	-8.35839e-09	1.33036e-06	9.88844e-07	2.31920e-06	8.45127e-07	-2.48301e-07	5.96826e-07	8.82969e-07	-8.29984e-07	5.29856e-08	3.78313e-08	-7.96701e-09	2.98643e-08	3.37189e-08	-1.80183e-08	1.57006e-08	1.14465e-06	2.47820e-07	1.39247e-06	1.20305e-07	-4.10144e-08	7.92905e-08
5.456	6.56222e-08	-7.40388e-08	-8.41658e-09	1.33228e-06	9.89554e-07	2.32183e-06	8.49146e-07	-2.49482e-07	5.99664e-07	8.86347e-07	-8.33159e-07	5.31883e-08	3.95461e-08	-8.32813e-09	3.12180e-08	3.47382e-08	-1.85630e-08	1.61752e-08	1.14767e-06	2.47756e-07	1.39543e-06	1.22413e-07	-4.17332e-08	8.06801e-08
5.480	6.60749e-08	-7.45495e-08	-8.47463e-09	1.33417e-06	9.90237e-07	2.32441e-06	8.53163e-07	-2.50662e-07	6.02501e-07	8.89718e-07	-8.36327e-07	5.33905e-08	4.12699e-08	-8.69114e-09	3.25787e-08	3.57619e-08	-1.91100e-08	1.66519e-08	1.15068e-06	2.47684e-07	1.39836e-06	1.24530e-07	-4.24549e-08	8.20753e-08
5.505	6.65264e-08	-7.50589e-08	-8.53254e-09	1.33604e-06	9.90894e-07	2.32693e-06	8.57178e-07	-2.51841e-07	6.05336e-07	8.93081e-07	-8.39489e-07	5.35924e-08	4.30024e-08	-9.05601e-09	3.39464e-08	3.67899e-08	-1.96593e-08	1.71305e-08	1.15366e-06	2.47606e-07	1.40127e-06	1.26655e-07	-4.31794e-08	8.34760e-08
5.530	6.69769e-08	-7.55672e-08	-8.59032e-09	1.33787e-06	9.91524e-07	2.32939e-06	8.61189e-07	-2.53020e-07	6.08169e-07	8.96437e-07	-8.42643e-07	5.37938e-08	4.47438e-08	-9.42272e-09	3.53211e-08	3.78220e-08	-2.02109e-08	1.76112e-08	1.15663e-06	2.47520e-07	1.40415e-06	1.28789e-07	-4.39068e-08	8.48821e-08
5.554	6.74262e-08	-7.60742e-08	-8.64795e-09	1.33966e-06	9.92128e-07	2.33179e-06	8.65198e-07	-2.54198e-07	6.11000e-07	8.99786e-07	-8.45791e-07	5.39947e-08	4.64939e-08	-9.79127e-09	3.67026e-08	3.88584e-08	-2.07647e-08	1.80937e-08	1.15959e-06	2.47428e-07	1.40701e-06	1.30930e-07	-4.46369e-08	8.62936e-08
5.579	6.78745e-08	-7.65799e-08	-8.70544e-09	1.34143e-06	9.92706e-07	2.33414e-06	8.69203e-07	-2.55375e-07	6.13828e-07	9.03127e-07	-8.48932e-07	5.41952e-08	4.82525e-08	-1.01616e-08	3.80909e-08	3.98988e-08	-2.13207e-08	1.85782e-08	1.16252e-06	2.47328e-07	1.40985e-06	1.33080e-07	-4.53698e-08	8.77104e-08
5.603	6.83215e-08	-7.70843e-08	-8.76278e-09	1.34316e-06	9.93257e-07	2.33642e-06	8.73206e-07	-2.56551e-07	6.16655e-07	9.06461e-07	-8.52066e-07	5.43953e-08	5.00197e-08	-1.05338e-08	3.94859e-08	4.09434e-08	-2.18788e-08	1.90646e-08	1.16544e-06	2.47222e-07	1.41267e-06	1.35238e-07	-4.61053e-08	8.91324e-08
5.628	6.87674e-08	-7.75874e-08	-8.81997e-09	1.34486e-06	9.93781e-07	2.33865e-06	8.77205e-07	-2.57726e-07	6.19479e-07	9.09788e-07	-8.55193e-07	5.45949e-08	5.17953e-08	-1.09077e-08	4.08876e-08	4.19920e-08	-2.24392e-08	1.95528e-08	1.16835e-06	2.47108e-07	1.41546e-06	1.37403e-07	-4.68436e-08	9.05597e-08
5.652	6.92121e-08	-7.80891e-08	-8.87701e-09	1.34653e-06	9.94279e-07	2.34081e-06	8.81201e-07	-2.58900e-07	6.22301e-07	9.13106e-07	-8.58312e-07	5.47941e-08	5.35793e-08	-1.12834e-08	4.22959e-08	4.30445e-08	-2.30016e-08	2.00429e-08	1.17123e-06	2.46988e-07	1.41822e-06	1.39577e-07	-4.75845e-08	9.19921e-08
5.677	6.96556e-08	-7.85895e-08	-8.93388e-09	1.34817e-06	9.94751e-07	2.34292e-06	8.85193e-07	-2.60073e-07	6.25121e-07	9.16417e-07	-8.61425e-07	5.49927e-08	5.53715e-08	-1.16608e-08	4.37107e-08	4.41010e-08	-2.35662e-08	2.05349e-08	1.17410e-06	2.46861e-07	1.42096e-06	1.41758e-07	-4.83281e-08	9.34295e-08
5.702	7.00978e-08	-7.90884e-08	-8.99060e-09	1.34977e-06	9.95196e-07	2.34497e-06	8.89183e-07	-2.61245e-07	6.27938e-07	9.19720e-07	-8.64529e-07	5.51910e-08	5.71719e-08	-1.20400e-08	4.51319e-08	4.51614e-08	-2.41328e-08	2.10286e-08	1.17696e-06	2.46727e-07	1.42368e-06	1.43946e-07	-4.90742e-08	9.48720e-08
5.726	7.05387e-08	-7.95859e-08	-9.04715e-09	1.35135e-06	9.95615e-07	2.34696e-06	8.93168e-07	-2.62416e-07	6.30753e-07	9.23016e-07	-8.67627e-07	5.53887e-08	5.89804e-08	-1.24208e-08	4.65595e-08	4.62256e-08	-2.47015e-08	2.15241e-08	1.17979e-06	2.46586e-07	1.42638e-06	1.46142e-07	-4.98229e-08	9.63194e-08
5.751	7.09784e-08	-8.00819e-08	-9.10354e-09	1.35289e-06	9.96007e-07	2.34889e-06	8.97150e-07	-2.63586e-07	6.33565e-07	9.26303e-07	-8.70717e-07	5.55860e-08	6.07969e-08	-1.28034e-08	4.79935e-08	4.72936e-08	-2.52722e-08	2.20214e-08	1.18261e-06	2.46438e-07	1.42905e-06	1.48346e-07	-5.05742e-08	9.77717e-08
5.775	7.14167e-08	-8.05765e-08	-9.15976e-09	1.35439e-06	9.96373e-07	2.35077e-06	9.01128e-07	-2.64754e-07	6.36374e-07	9.29582e-07	-8.73800e-07	5.57828e-08	6.26213e-08	-1.31876e-08	4.94337e-08	4.83653e-08	-2.58448e-08	2.25204e-08	1.18541e-06	2.46284e-07	1.43170e-06	1.50557e-07	-5.13279e-08	9.92288e-08
5.800	7.18537e-08	-8.10695e-08	-9.21581e-09	1.35587e-06	9.96713e-07	2.35258e-06	9.05103e-07	-2.65922e-07	6.39181e-07	9.32854e-07	-8.76875e-07	5.59791e-08	6.44536e-08	-1.35735e-08	5.08801e-08	4.94407e-08	-2.64195e-08	2.30212e-08	1.18820e-06	2.46123e-07	1.43432e-06	1.52775e-07	-5.20840e-08	1.00691e-07
5.825	7.22893e-08	-8.15610e-08	-9.27168e-09	1.35731e-06	9.97026e-07	2.35434e-06	9.09074e-07	-2.67089e-07	6.41985e-07	9.36117e-07	-8.79942e-07	5.61749e-08	6.62935e-08	-1.39609e-08	5.23326e-08	5.05197e-08	-2.69961e-08	2.35236e-08	1.19097e-06	2.45955e-07	1.43692e-06	1.55000e-07	-5.28427e-08	1.02157e-07
5.849	7.27235e-08	-8.20509e-08	-9.32737e-09	1.35872e-06	9.97313e-07	2.35603e-06	9.13040e-07	-2.68254e-07	6.44786e-07	9.39371e-07	-8.83001e-07	5.63702e-08	6.81412e-08	-1.43500e-08	5.37911e-08	5.16023e-08	-2.75746e-08	2.40277e-08	1.19372e-06	2.45781e-07	1.43950e-06	1.57232e-07	-5.36037e-08	1.03628e-07
5.874	7.31563e-08	-8.25392e-08	-9.38288e-09	1.36010e-06	9.97574e-07	2.35767e-06	9.17003e-07	-2.69418e-07	6.47584e-07	9.42618e-07	-8.86053e-07	5.65650e-08	6.99964e-08	-1.47407e-08	5.52556e-08	5.26884e-08	-2.81550e-08	2.45334e-08	1.19645e-06	2.45600e-07	1.44205e-06	1.59471e-07	-5.43670e-08	1.05104e-07
5.898	7.35877e-08	-8.30259e-08	-9.43821e-09	1.36144e-06	9.97809e-07	2.35925e-06	9.20961e-07	-2.70581e-07	6.50380e-07	9.45856e-07	-8.89097e-07	5.67593e-08	7.18590e-08	-1.51330e-08	5.67260e-08	5.37780e-08	-2.87372e-08	2.50408e-08	1.19917e-06	2.45412e-07	1.44458e-06	1.61717e-07	-5.51327e-08	1.06584e-07
5.923	7.40177e-08	-8.35110e-08	-9.49336e-09	1.36275e-06	9.98017e-07	2.36077e-06	9.24915e-07	-2.71743e-07	6.53172e-07	9.49086e-07	-8.92132e-07	5.69531e-08	7.37290e-08	-1.55268e-08	5.82022e-08	5.48710e-08	-2.93213e-08	2.55497e-08	1.20187e-06	2.45218e-07	1.44709e-06	1.63970e-07	-5.59007e-08	1.08069e-07
5.947	7.44461e-08	-8.39945e-08	-9.54831e-09	1.36403e-06	9.98200e-07	2.36223e-06	9.28865e-07	-2.72904e-07	6.55962e-07	9.52307e-07	-8.95160e-07	5.71464e-08	7.56064e-08	-1.59222e-08	5.96842e-08	5.59673e-08	-2.99071e-08	2.60602e-08	1.20455e-06	2.45018e-07	1.44957e-06	1.66229e-07	-5.66709e-08	1.09558e-07
5.972	7.48731e-08	-8.44762e-08	-9.60308e-09	1.36528e-06	9.98356e-07	2.36363e-06	9.32811e-07	-2.74063e-07	6.58748e-07	9.55519e-07	-8.98180e-07	5.73392e-08	7.74909e-08	-1.63190e-08	6.11718e-08	5.70671e-08	-3.04948e-08	2.65723e-08	1.20721e-06	2.44811e-07	1.45203e-06	1.68495e-07	-5.74434e-08	1.11052e-07
5.997	7.52986e-08	-8.49563e-08	-9.65765e-09	1.36649e-06	9.98486e-07	2.36497e-06	9.36752e-07	-2.75221e-07	6.61531e-07	9.58723e-07	-9.01191e-07	5.75314e-08	7.93825e-08	-1.67174e-08	6.26651e-08	5.81700e-08	-3.10842e-08	2.70858e-08	1.20986e-06	2.44598e-07	1.45446e-06	1.70767e-07	-5.82181e-08	1.12549e-07
6.021	7.57226e-08	-8.54346e-08	-9.71202e-09	1.36767e-06	9.98590e-07	2.36626e-06	9.40688e-07	-2.76377e-07	6.64311e-07	9.61918e-07	-9.04194e-07	5.77231e-08	8.12811e-08	-1.71172e-08	6.41639e-08	5.92762e-08	-3.16753e-08	2.76009e-08	1.21249e-06	2.44378e-07	1.45687e-06	1.73046e-07	-5.89949e-08	1.14051e-07
6.046	7.61450e-08	-8.59112e-08	-9.76620e-09	1.36882e-06	9.98667e-07	2.36748e-06	9.44620e-07	-2.77532e-07	6.67088e-07	9.65104e-07	-9.07189e-07	5.79143e-08	8.31866e-08	-1.75185e-08	6.56681e-08	6.03856e-08	-3.22681e-08	2.81175e-08	1.21511e-06	2.44152e-07	1.45926e-06	1.75331e-07	-5.97739e-08	1.15557e-07
6.070	7.65658e-08	-8.63860e-08	-9.82017e-09	1.36993e-06	9.98719e-07	2.36865e-06	9.48547e-07	-2.78686e-07	6.69861e-07	9.68281e-07	-9.10176e-07	5.81050e-08	8.50990e-08	-1.79212e-08	6.71777e-08	6.14980e-08	-3.28626e-08	2.86355e-08	1.21770e-06	2.43920e-07	1.46162e-06	1.77622e-07	-6.05549e-08	1.17067e-07
6.095	7.69850e-08	-8.68590e-08	-9.87394e-09	1.37101e-06	9.98745e-07	2.36976e-06	9.52469e-07	-2.79839e-07	6.72631e-07	9.71449e-07	-9.13154e-07	5.82951e-08	8.70180e-08	-1.83254e-08	6.86927e-08	6.26136e-08	-3.34587e-08	2.91549e-08	1.22028e-06	2.43682e-07	1.46396e-06	1.79919e-07	-6.13380e-08	1.18581e-07
6.119	7.74027e-08	-8.73302e-08	-9.92751e-09	1.37206e-06	9.98744e-07	2.37080e-06	9.56387e-07	-2.80989e-07	6.75397e-07	9.74608e-07	-9.16124e-07	5.84847e-08	8.89437e-08	-1.87309e-08	7.02128e-08	6.37321e-08	-3.40564e-08	2.96757e-08	1.22284e-06	2.43437e-07	1.46628e-06	1.82222e-07	-6.21232e-08	1.20099e-07
6.144	7.78187e-08	-8.77996e-08	-9.98087e-09	1.37308e-06	9.98718e-07	2.37179e-06	9.60299e-07	-2.82139e-07	6.78160e-07	9.77758e-07	-9.19084e-07	5.86737e-08	9.08760e-08	-1.91378e-08	7.17381e-08	6.48536e-08	-3.46557e-08	3.01979e-08	1.22538e-06	2.43186e-07	1.46857e-06	1.84531e-07	-6.29103e-08	1.21620e-07
6.169	7.82331e-08	-8.82671e-08	-1.00340e-08	1.37406e-06	9.98666e-07	2.37272e-06	9.64206e-07	-2.83287e-07	6.80920e-07	9.80899e-07	-9.22037e-07	5.88622e-08	9.28146e-08	-1.95461e-08	7.32685e-08	6.59780e-08	-3.52565e-08	3.07215e-08	1.22791e-06	2.42929e-07	1.47084e-06	1.86845e-07	-6.36994e-08	1.23146e-07
6.193	7.86458e-08	-8.87328e-08	-1.00870e-08	1.37501e-06	9.98588e-07	2.37360e-06	9.68109e-07	-2.84433e-07	6.83675e-07	9.84030e-07	-9.24980e-07	5.90501e-08	9.47597e-08	-1.99557e-08	7.48040e-08	6.71052e-08	-3.58589e-08	3.12464e-08	1.23042e-06	2.42666e-07	1.47308e-06	1.89165e-07	-6.44904e-08	1.24675e-07
6.218	7.90569e-08	-8.91966e-08	-1.01397e-08	1.37592e-06	9.98484e-07	2.37441e-06	9.72006e-07	-2.85578e-07	6.86427e-07	9.87153e-07	-9.27915e-07	5.92375e-08	9.67109e-08	-2.03666e-08	7.63443e-08	6.82353e-08	-3.64627e-08	3.17726e-08	1.23291e-06	2.42397e-07	1.47531e-06	1.91491e-07	-6.52833e-08	1.26208e-07
6.242	7.94663e-08	-8.96585e-08	-1.01922e-08	1.37681e-06	9.98354e-07	2.37516e-06	9.75897e-07	-2.86722e-07	6.89176e-07	9.90265e-07	-9.30841e-07	5.94242e-08	9.86683e-08	-2.07788e-08	7.78895e-08	6.93681e-08	-3.70681e-08	3.23000e-08	1.23538e-06	2.42122e-07	1.47750e-06	1.93822e-07	-6.60780e-08	1.27744e-07
6.267	7.98739e-08	-9.01184e-08	-1.02445e-08	1.37766e-06	9.98198e-07	2.37586e-06	9.79784e-07	-2.87864e-07	6.91920e-07	9.93369e-07	-9.33758e-07	5.96105e-08	1.00632e-07	-2.11923e-08	7.94395e-08	7.05036e-08	-3.76748e-08	3.28288e-08	1.23784e-06	2.41841e-07	1.47968e-06	1.96159e-07	-6.68746e-08	1.29284e-07
6.291	8.02799e-08	-9.05764e-08	-1.02965e-08	1.37847e-06	9.98017e-07	2.37649e-06	9.83665e-07	-2.89004e-07	6.94661e-07	9.96462e-07	-9.36666e-07	5.97961e-08	1.02601e-07	-2.16071e-08	8.09941e-08	7.16417e-08	-3.82830e-08	3.33587e-08	1.24028e-06	2.41554e-07	1.48183e-06	1.98500e-07	-6.76729e-08	1.30828e-07
6.316	8.06841e-08	-9.10325e-08	-1.03484e-08	1.37926e-06	9.97810e-07	2.37707e-06	9.87540e-07	-2.90142e-07	6.97398e-07	9.99546e-07	-9.39565e-07	5.99812e-08	1.04577e-07	-2.20231e-08	8.25535e-08	7.27825e-08	-3.88926e-08	3.38899e-08	1.24270e-06	2.41261e-07	1.48396e-06	2.00847e-07	-6.84730e-08	1.32374e-07
6.341	8.10866e-08	-9.14866e-08	-1.04000e-08	1.38001e-06	9.97577e-07	2.37759e-06	9.91410e-07	-2.91279e-07	7.00130e-07	1.00262e-06	-9.42455e-07	6.01657e-08	1.06558e-07	-2.24403e-08	8.41173e-08	7.39257e-08	-3.95035e-08	3.44222e-08	1.24510e-06	2.40962e-07	1.48606e-06	2.03199e-07	-6.92748e-08	1.33924e-07
6.365	8.14873e-08	-9.19387e-08	-1.04514e-08	1.38073e-06	9.97318e-07	2.37804e-06	9.95274e-07	-2.92415e-07	7.02859e-07	1.00569e-06	-9.45336e-07	6.03496e-08	1.08544e-07	-2.28586e-08	8.56856e-08	7.50715e-08	-4.01158e-08	3.49557e-08	1.24748e-06	2.40657e-07	1.48814e-06	2.05556e-07	-7.00782e-08	1.35478e-07
6.390	8.18862e-08	-9.23888e-08	-1.05026e-08	1.38141e-06	9.97034e-07	2.37844e-06	9.99132e-07	-2.93548e-07	7.05584e-07	1.00874e-06	-9.48207e-07	6.05329e-08	1.10537e-07	-2.32782e-08	8.72583e-08	7.62196e-08	-4.07293e-08	3.54903e-08	1.24985e-06	2.40347e-07	1.49020e-06	2.07917e-07	-7.08833e-08	1.37034e-07
6.414	8.22833e-08	-9.28368e-08	-1.05535e-08	1.38206e-06	9.96724e-07	2.37878e-06	1.00298e-06	-2.94680e-07	7.08305e-07	1.01178e-06	-9.51069e-07	6.07156e-08	1.12534e-07	-2.36989e-08	8.88353e-08	7.73702e-08	-4.13441e-08	3.60261e-08	1.25220e-06	2.40031e-07	1.49223e-06	2.10284e-07	-7.16901e-08	1.38594e-07
6.439	8.26787e-08	-9.32829e-08	-1.06042e-08	1.38268e-06	9.96389e-07	2.37907e-06	1.00683e-06	-2.95810e-07	7.11021e-07	1.01482e-06	-9.53922e-07	6.08977e-08	1.14537e-07	-2.41207e-08	9.04166e-08	7.85231e-08	-4.19602e-08	3.65629e-08	1.25453e-06	2.39709e-07	1.49424e-06	2.12655e-07	-7.24983e-08	1.40156e-07
6.463	8.30722e-08	-9.37268e-08	-1.06547e-08	1.38326e-06	9.96028e-07	2.37929e-06	1.01067e-06	-2.96939e-07	7.13733e-07	1.01784e-06	-9.56765e-07	6.10792e-08	1.16546e-07	-2.45437e-08	9.20020e-08	7.96782e-08	-4.25775e-08	3.71008e-08	1.25685e-06	2.39382e-07	1.49623e-06	2.15030e-07	-7.33082e-08	1.41722e-07
6.488	8.34639e-08	-9.41688e-08	-1.07049e-08	1.38381e-06	9.95641e-07	2.37945e-06	1.01451e-06	-2.98065e-07	7.16441e-07	1.02086e-06	-9.59599e-07	6.12601e-08	1.18559e-07	-2.49677e-08	9.35915e-08	8.08356e-08	-4.31959e-08	3.76397e-08	1.25914e-06	2.39049e-07	1.49819e-06	2.17410e-07	-7.41195e-08	1.43290e-07
6.513	8.38537e-08	-9.46086e-08	-1.07549e-08	1.38433e-06	9.95229e-07	2.37956e-06	1.01834e-06	-2.99190e-07	7.19145e-07	1.02386e-06	-9.62423e-07	6.14404e-08	1.20578e-07	-2.53928e-08	9.51850e-08	8.19951e-08	-4.38155e-08	3.81796e-08	1.26142e-06	2.38710e-07	1.50013e-06	2.19794e-07	-7.49322e-08	1.44862e-07
6.537	8.42417e-08	-9.50463e-08	-1.08047e-08	1.38481e-06	9.94792e-07	2.37960e-06	1.02216e-06	-3.00313e-07	7.21844e-07	1.02686e-06	-9.65237e-07	6.16201e-08	1.22601e-07	-2.58190e-08	9.67824e-08	8.31568e-08	-4.44363e-08	3.87205e-08	1.26368e-06	2.38366e-07	1.50205e-06	2.22182e-07	-7.57465e-08	1.46436e-07
6.562	8.46278e-08	-9.54820e-08	-1.08542e-08	1.38526e-06	9.94329e-07	2.37959e-06	1.02597e-06	-3.01434e-07	7.24539e-07	1.02984e-06	-9.68042e-07	6.17991e-08	1.24630e-07	-2.62461e-08	9.83836e-08	8.43205e-08	-4.50581e-08	3.92623e-08	1.26592e-06	2.38017e-07	1.50394e-06	2.24574e-07	-7.65620e-08	1.48012e-07
6.586	8.50120e-08	-9.59155e-08	-1.09035e-08	1.38568e-06	9.93841e-07	2.37952e-06	1.02978e-06	-3.02554e-07	7.27230e-07	1.03281e-06	-9.70837e-07	6.19776e-08	1.26663e-07	-2.66743e-08	9.99886e-08	8.54862e-08	-4.56811e-08	3.98051e-08	1.26815e-06	2.37662e-07	1.50581e-06	2.26971e-07	-7.73790e-08	1.49592e-07
6.611	8.53944e-08	-9.63469e-08	-1.09525e-08	1.38606e-06	9.93328e-07	2.37939e-06	1.03359e-06	-3.03671e-07	7.29916e-07	1.03578e-06	-9.73623e-07	6.21554e-08	1.28701e-07	-2.71034e-08	1.01597e-07	8.66539e-08	-4.63050e-08	4.03488e-08	1.27036e-06	2.37301e-07	1.50766e-06	2.29371e-07	-7.81973e-08	1.51174e-07
6.636	8.57749e-08	-9.67762e-08	-1.10013e-08	1.38641e-06	9.92789e-07	2.37920e-06	1.03738e-06	-3.04787e-07	7.32597e-07	1.03873e-06	-9.76398e-07	6.23326e-08	1.30743e-07	-2.75335e-08	1.03209e-07	8.78234e-08	-4.69300e-08	4.08934e-08	1.27255e-06	2.36936e-07	1.50948e-06	2.31775e-07	-7.90168e-08	1.52758e-07
6.660	8.61534e-08	-9.72033e-08	-1.10499e-08	1.38673e-06	9.92225e-07	2.37895e-06	1.04117e-06	-3.05900e-07	7.35274e-07	1.04167e-06	-9.79163e-07	6.25091e-08	1.32790e-07	-2.79646e-08	1.04825e-07	8.89948e-08	-4.75560e-08	4.14389e-08	1.27472e-06	2.36564e-07	1.51128e-06	2.34182e-07	-7.98376e-08	1.54345e-07
6.685	8.65301e-08	-9.76282e-08	-1.10982e-08	1.38701e-06	9.91636e-07	2.37865e-06	1.04496e-06	-3.07012e-07	7.37946e-07	1.04460e-06	-9.81919e-07	6.26850e-08	1.34841e-07	-2.83965e-08	1.06444e-07	9.01680e-08	-4.81829e-08	4.19851e-08	1.27687e-06	2.36188e-07	1.51306e-06	2.36594e-07	-8.06596e-08	1.55934e-07
6.709	8.69048e-08	-9.80510e-08	-1.11462e-08	1.38726e-06	9.91022e-07	2.37828e-06	1.04873e-06	-3.08121e-07	7.40613e-07	1.04752e-06	-9.84664e-07	6.28603e-08	1.36896e-07	-2.88294e-08	1.08067e-07	9.13429e-08	-4.88107e-08	4.25322e-08	1.27900e-06	2.35807e-07	1.51481e-06	2.39008e-07	-8.14828e-08	1.57525e-07
6.734	8.72776e-08	-9.84716e-08	-1.11940e-08	1.38748e-06	9.90383e-07	2.37786e-06	1.05250e-06	-3.09229e-07	7.43275e-07	1.05043e-06	-9.87399e-07	6.30349e-08	1.38956e-07	-2.92631e-08	1.09693e-07	9.25196e-08	-4.94395e-08	4.30801e-08	1.28112e-06	2.35420e-07	1.51654e-06	2.41426e-07	-8.23071e-08	1.59119e-07
6.758	8.76484e-08	-9.88900e-08	-1.12416e-08	1.38766e-06	9.89718e-07	2.37738e-06	1.05627e-06	-3.10335e-07	7.45933e-07	1.05333e-06	-9.90124e-07	6.32088e-08	1.41020e-07	-2.96977e-08	1.11322e-07	9.36978e-08	-5.00691e-08	4.36287e-08	1.28322e-06	2.35028e-07	1.51825e-06	2.43847e-07	-8.31325e-08	1.60715e-07
6.783	8.80173e-08	-9.93062e-08	-1.12889e-08	1.38781e-06	9.89029e-07	2.37684e-06	1.06002e-06	-3.11439e-07	7.48586e-07	1.05622e-06	-9.92839e-07	6.33821e-08	1.43087e-07	-3.01331e-08	1.12954e-07	9.48776e-08	-5.06995e-08	4.41781e-08	1.28530e-06	2.34631e-07	1.51993e-06	2.46271e-07	-8.39590e-08	1.62312e-07
6.808	8.83843e-08	-9.97202e-08	-1.13360e-08	1.38792e-06	9.88314e-07	2.37624e-06	1.06377e-06	-3.12540e-07	7.51234e-07	1.05910e-06	-9.95543e-07	6.35548e-08	1.45158e-07	-3.05693e-08	1.14589e-07	9.60590e-08	-5.13308e-08	4.47282e-08	1.28737e-06	2.34229e-07	1.52159e-06	2.48699e-07	-8.47865e-08	1.63912e-07
6.832	8.87492e-08	-1.00132e-07	-1.13828e-08	1.38800e-06	9.87575e-07	2.37558e-06	1.06752e-06	-3.13640e-07	7.53877e-07	1.06196e-06	-9.98237e-07	6.37268e-08	1.47234e-07	-3.10063e-08	1.16227e-07	9.72418e-08	-5.19629e-08	4.52789e-08	1.28941e-06	2.33822e-07	1.52323e-06	2.51129e-07	-8.56150e-08	1.65514e-07
6.857	8.91123e-08	-1.00542e-07	-1.14294e-08	1.38805e-06	9.86811e-07	2.37486e-06	1.07125e-06	-3.14737e-07	7.56515e-07	1.06482e-06	-1.00092e-06	6.38981e-08	1.49312e-07	-3.14441e-08	1.17868e-07	9.84260e-08	-5.25957e-08	4.58303e-08	1.29144e-06	2.33410e-07	1.52485e-06	2.53562e-07	-8.64445e-08	1.67117e-07
6.881	8.94733e-08	-1.00949e-07	-1.14757e-08	1.38807e-06	9.86022e-07	2.37409e-06	1.07498e-06	-3.15833e-07	7.59147e-07	1.06766e-06	-1.00359e-06	6.40687e-08	1.51394e-07	-3.18826e-08	1.19512e-07	9.96116e-08	-5.32292e-08	4.63824e-08	1.29345e-06	2.32994e-07	1.52644e-06	2.55998e-07	-8.72749e-08	1.68723e-07
6.906	8.98324e-08	-1.01354e-07	-1.15217e-08	1.38805e-06	9.85208e-07	2.37325e-06	1.07870e-06	-3.16926e-07	7.61775e-07	1.07050e-06	-1.00626e-06	6.42387e-08	1.53480e-07	-3.23218e-08	1.21158e-07	1.00798e-07	-5.38634e-08	4.69350e-08	1.29544e-06	2.32572e-07	1.52801e-06	2.58436e-07	-8.81061e-08	1.70330e-07
6.930	9.01895e-08	-1.01757e-07	-1.15675e-08	1.38799e-06	9.84369e-07	2.37236e-06	1.08241e-06	-3.18017e-07	7.64398e-07	1.07332e-06	-1.00891e-06	6.44080e-08	1.55569e-07	-3.27617e-08	1.22807e-07	1.01987e-07	-5.44984e-08	4.74883e-08	1.29741e-06	2.32145e-07	1.52956e-06	2.60877e-07	-8.89383e-08	1.71938e-07
6.955	9.05446e-08	-1.02158e-07	-1.16131e-08	1.38791e-06	9.83506e-07	2.37141e-06	1.08612e-06	-3.19106e-07	7.67015e-07	1.07613e-06	-1.01155e-06	6.45766e-08	1.57661e-07	-3.32023e-08	1.24459e-07	1.03176e-07	-5.51339e-08	4.80421e-08	1.29936e-06	2.31714e-07	1.53108e-06	2.63320e-07	-8.97712e-08	1.73549e-07
6.980	9.08977e-08	-1.02556e-07	-1.16584e-08	1.38779e-06	9.82618e-07	2.37040e-06	1.08982e-06	-3.20193e-07	7.69628e-07	1.07892e-06	-1.01418e-06	6.47446e-08	1.59756e-07	-3.36436e-08	1.26113e-07	1.04366e-07	-5.57701e-08	4.85964e-08	1.30130e-06	2.31278e-07	1.53258e-06	2.65765e-07	-9.06049e-08	1.75160e-07
7.004	9.12488e-08	-1.02952e-07	-1.17034e-08	1.38763e-06	9.81705e-07	2.36934e-06	1.09351e-06	-3.21277e-07	7.72234e-07	1.08171e-06	-1.01680e-06	6.49118e-08	1.61855e-07	-3.40854e-08	1.27769e-07	1.05558e-07	-5.64068e-08	4.91513e-08	1.30322e-06	2.30837e-07	1.53406e-06	2.68213e-07	-9.14393e-08	1.76774e-07
7.029	9.15980e-08	-1.03346e-07	-1.17482e-08	1.38744e-06	9.80768e-07	2.36821e-06	1.09720e-06	-3.22360e-07	7.74836e-07	1.08449e-06	-1.01941e-06	6.50784e-08	1.63956e-07	-3.45279e-08	1.29428e-07	1.06751e-07	-5.70441e-08	4.97066e-08	1.30512e-06	2.30392e-07	1.53551e-06	2.70662e-07	-9.22744e-08	1.78388e-07
7.053	9.19451e-08	-1.03738e-07	-1.17927e-08	1.38722e-06	9.79806e-07	2.36703e-06	1.10087e-06	-3.23440e-07	7.77432e-07	1.08725e-06	-1.02201e-06	6.52442e-08	1.66060e-07	-3.49710e-08	1.31089e-07	1.07944e-07	-5.76819e-08	5.02624e-08	1.30700e-06	2.29942e-07	1.53694e-06	2.73114e-07	-9.31102e-08	1.80004e-07
7.078	9.22902e-08	-1.04127e-07	-1.18370e-08	1.38697e-06	9.78820e-07	2.36579e-06	1.10454e-06	-3.24518e-07	7.80023e-07	1.09000e-06	-1.02459e-06	6.54094e-08	1.68166e-07	-3.54146e-08	1.32752e-07	1.09139e-07	-5.83203e-08	5.08186e-08	1.30886e-06	2.29487e-07	1.53835e-06	2.75567e-07	-9.39466e-08	1.81621e-07
7.102	9.26334e-08	-1.04514e-07	-1.18810e-08	1.38668e-06	9.77809e-07	2.36449e-06	1.10820e-06	-3.25593e-07	7.82608e-07	1.09274e-06	-1.02717e-06	6.55738e-08	1.70275e-07	-3.58588e-08	1.34417e-07	1.10334e-07	-5.89591e-08	5.13752e-08	1.31071e-06	2.29028e-07	1.53974e-06	2.78022e-07	-9.47836e-08	1.83239e-07
7.127	9.29745e-08	-1.04899e-07	-1.19247e-08	1.38636e-06	9.76774e-07	2.36313e-06	1.11185e-06	-3.26666e-07	7.85188e-07	1.09547e-06	-1.02974e-06	6.57376e-08	1.72387e-07	-3.63035e-08	1.36084e-07	1.11531e-07	-5.95983e-08	5.19322e-08	1.31254e-06	2.28565e-07	1.54110e-06	2.80479e-07	-9.56211e-08	1.84858e-07
7.152	9.33137e-08	-1.05282e-07	-1.19682e-08	1.38600e-06	9.75715e-07	2.36171e-06	1.11550e-06	-3.27738e-07	7.87763e-07	1.09819e-06	-1.03229e-06	6.59006e-08	1.74501e-07	-3.67487e-08	1.37752e-07	1.12728e-07	-6.02380e-08	5.24896e-08	1.31435e-06	2.28097e-07	1.54244e-06	2.82937e-07	-9.64592e-08	1.86478e-07
7.176	9.36508e-08	-1.05662e-07	-1.20115e-08	1.38561e-06	9.74631e-07	2.36024e-06	1.11914e-06	-3.28806e-07	7.90331e-07	1.10089e-06	-1.03483e-06	6.60629e-08	1.76617e-07	-3.71943e-08	1.39423e-07	1.13925e-07	-6.08780e-08	5.30473e-08	1.31614e-06	2.27625e-07	1.54376e-06	2.85397e-07	-9.72977e-08	1.88099e-07
7.201	9.39859e-08	-1.06040e-07	-1.20544e-08	1.38519e-06	9.73524e-07	2.35871e-06	1.12277e-06	-3.29873e-07	7.92895e-07	1.10359e-06	-1.03736e-06	6.62245e-08	1.78736e-07	-3.76404e-08	1.41095e-07	1.15124e-07	-6.15184e-08	5.36053e-08	1.31791e-06	2.27148e-07	1.54506e-06	2.87858e-07	-9.81367e-08	1.89721e-07
7.225	9.43191e-08	-1.06416e-07	-1.20972e-08	1.38473e-06	9.72392e-07	2.35712e-06	1.12639e-06	-3.30937e-07	7.95452e-07	1.10627e-06	-1.03988e-06	6.63854e-08	1.80856e-07	-3.80870e-08	1.42769e-07	1.16323e-07	-6.21591e-08	5.41636e-08	1.31967e-06	2.26667e-07	1.54633e-06	2.90320e-07	-9.89761e-08	1.91344e-07
7.250	9.46502e-08	-1.06790e-07	-1.21396e-08	1.38424e-06	9.71235e-07	2.35547e-06	1.13000e-06	-3.31998e-07	7.98004e-07	1.10894e-06	-1.04239e-06	6.65456e-08	1.82978e-07	-3.85339e-08	1.44444e-07	1.17522e-07	-6.28001e-08	5.47222e-08	1.32140e-06	2.26182e-07	1.54758e-06	2.92783e-07	-9.98159e-08	1.92967e-07
7.274	9.49793e-08	-1.07161e-07	-1.21819e-08	1.38371e-06	9.70055e-07	2.35377e-06	1.13361e-06	-3.33057e-07	8.00550e-07	1.11159e-06	-1.04489e-06	6.67050e-08	1.85102e-07	-3.89812e-08	1.46121e-07	1.18722e-07	-6.34414e-08	5.52810e-08	1.32312e-06	2.25692e-07	1.54881e-06	2.95247e-07	-1.00656e-07	1.94592e-07
7.299	9.53065e-08	-1.07530e-07	-1.22238e-08	1.38315e-06	9.68851e-07	2.35200e-06	1.13720e-06	-3.34114e-07	8.03090e-07	1.11424e-06	-1.04737e-06	6.68637e-08	1.87228e-07	-3.94289e-08	1.47799e-07	1.19923e-07	-6.40829e-08	5.58400e-08	1.32482e-06	2.25199e-07	1.55002e-06	2.97712e-07	-1.01496e-07	1.96216e-07
7.324	9.56316e-08	-1.07897e-07	-1.22655e-08	1.38256e-06	9.67623e-07	2.35018e-06	1.14079e-06	-3.35169e-07	8.05625e-07	1.11687e-06	-1.04985e-06	6.70216e-08	1.89356e-07	-3.98770e-08	1.49479e-07	1.21124e-07	-6.47246e-08	5.63992e-08	1.32650e-06	2.24701e-07	1.55120e-06	3.00178e-07	-1.02337e-07	1.97841e-07
7.348	9.59548e-08	-1.08262e-07	-1.23070e-08	1.38193e-06	9.66370e-07	2.34830e-06	1.14437e-06	-3.36221e-07	8.08153e-07	1.11949e-06	-1.05231e-06	6.71789e-08	1.91485e-07	-4.03253e-08	1.51159e-07	1.22325e-07	-6.53665e-08	5.69585e-08	1.32816e-06	2.24199e-07	1.55236e-06	3.02645e-07	-1.03178e-07	1.99467e-07
7.373	9.62760e-08	-1.08624e-07	-1.23482e-08	1.38127e-06	9.65094e-07	2.34637e-06	1.14795e-06	-3.37270e-07	8.10676e-07	1.12210e-06	-1.05476e-06	6.73354e-08	1.93615e-07	-4.07739e-08	1.52841e-07	1.23527e-07	-6.60086e-08	5.75180e-08	1.32981e-06	2.23693e-07	1.55350e-06	3.05112e-07	-1.04019e-07	2.01093e-07
7.397	9.65952e-08	-1.08984e-07	-1.23891e-08	1.38058e-06	9.63794e-07	2.34438e-06	1.15151e-06	-3.38317e-07	8.13193e-07	1.12469e-06	-1.05720e-06	6.74911e-08	1.95747e-07	-4.12229e-08	1.54524e-07	1.24728e-07	-6.66508e-08	5.80776e-08	1.33144e-06	2.23184e-07	1.55462e-06	3.07579e-07	-1.04860e-07	2.02719e-07
7.422	9.69125e-08	-1.09342e-07	-1.24298e-08	1.37985e-06	9.62471e-07	2.34232e-06	1.15507e-06	-3.39362e-07	8.15703e-07	1.12728e-06	-1.05963e-06	6.76461e-08	1.97880e-07	-4.16720e-08	1.56208e-07	1.25930e-07	-6.72931e-08	5.86372e-08	1.33304e-06	2.22670e-07	1.55571e-06	3.10047e-07	-1.05701e-07	2.04345e-07
7.447	9.72277e-08	-1.09698e-07	-1.24702e-08	1.37909e-06	9.61123e-07	2.34022e-06	1.15861e-06	-3.40404e-07	8.18208e-07	1.12985e-06	-1.06205e-06	6.78003e-08	2.00013e-07	-4.21214e-08	1.57892e-07	1.27132e-07	-6.79355e-08	5.91970e-08	1.33463e-06	2.22153e-07	1.55679e-06	3.12515e-07	-1.06543e-07	2.05972e-07
7.471	9.75411e-08	-1.10051e-07	-1.25104e-08	1.37830e-06	9.59752e-07	2.33805e-06	1.16215e-06	-3.41443e-07	8.20707e-07	1.13240e-06	-1.06445e-06	6.79538e-08	2.02148e-07	-4.25710e-08	1.59577e-07	1.28335e-07	-6.85779e-08	5.97568e-08	1.33621e-06	2.21631e-07	1.55784e-06	3.14983e-07	-1.07384e-07	2.07599e-07
7.496	9.78524e-08	-1.10403e-07	-1.25504e-08	1.37747e-06	9.58358e-07	2.33583e-06	1.16568e-06	-3.42480e-07	8.23199e-07	1.13495e-06	-1.06684e-06	6.81065e-08	2.04284e-07	-4.30207e-08	1.61263e-07	1.29537e-07	-6.92203e-08	6.03165e-08	1.33776e-06	2.21106e-07	1.55887e-06	3.17451e-07	-1.08225e-07	2.09225e-07
7.520	9.81618e-08	-1.10752e-07	-1.25900e-08	1.37661e-06	9.56940e-07	2.33355e-06	1.16920e-06	-3.43515e-07	8.25686e-07	1.13748e-06	-1.06922e-06	6.82585e-08	2.06420e-07	-4.34707e-08	1.62950e-07	1.30739e-07	-6.98627e-08	6.08763e-08	1.33929e-06	2.20577e-07	1.55987e-06	3.19918e-07	-1.09067e-07	2.10852e-07
7.545	9.84693e-08	-1.11099e-07	-1.26295e-08	1.37571e-06	9.55498e-07	2.33121e-06	1.17271e-06	-3.44547e-07	8.28166e-07	1.14000e-06	-1.07159e-06	6.84097e-08	2.08557e-07	-4.39207e-08	1.64637e-07	1.31941e-07	-7.05050e-08	6.14360e-08	1.34081e-06	2.20044e-07	1.56086e-06	3.22386e-07	-1.09908e-07	2.12478e-07
7.569	9.87749e-08	-1.11444e-07	-1.26687e-08	1.37478e-06	9.54033e-07	2.32881e-06	1.17622e-06	-3.45576e-07	8.30640e-07	1.14251e-06	-1.07395e-06	6.85601e-08	2.10695e-07	-4.43709e-08	1.66324e-07	1.33143e-07	-7.11473e-08	6.19957e-08	1.34231e-06	2.19508e-07	1.56182e-06	3.24853e-07	-1.10749e-07	2.14104e-07
7.594	9.90785e-08	-1.11786e-07	-1.27076e-08	1.37382e-06	9.52544e-07	2.32636e-06	1.17971e-06	-3.46603e-07	8.33108e-07	1.14500e-06	-1.07629e-06	6.87098e-08	2.12833e-07	-4.48211e-08	1.68012e-07	1.34345e-07	-7.17895e-08	6.25553e-08	1.34379e-06	2.18968e-07	1.56276e-06	3.27320e-07	-1.11590e-07	2.15730e-07
7.619	9.93802e-08	-1.12127e-07	-1.27463e-08	1.37282e-06	9.51033e-07	2.32385e-06	1.18320e-06	-3.47627e-07	8.35570e-07	1.14748e-06	-1.07863e-06	6.88587e-08	2.14971e-07	-4.52714e-08	1.69700e-07	1.35546e-07	-7.24316e-08	6.31148e-08	1.34525e-06	2.18425e-07	1.56368e-06	3.29787e-07	-1.12431e-07	2.17356e-07
7.643	9.96800e-08	-1.12465e-07	-1.27848e-08	1.37179e-06	9.49498e-07	2.32129e-06	1.18667e-06	-3.48648e-07	8.38025e-07	1.14995e-06	-1.08095e-06	6.90068e-08	2.17110e-07	-4.57218e-08	1.71388e-07	1.36748e-07	-7.30735e-08	6.36741e-08	1.34670e-06	2.17878e-07	1.56457e-06	3.32252e-07	-1.13272e-07	2.18981e-07
7.668	9.99780e-08	-1.12801e-07	-1.28230e-08	1.37073e-06	9.47939e-07	2.31867e-06	1.19014e-06	-3.49667e-07	8.40474e-07	1.15241e-06	-1.08325e-06	6.91541e-08	2.19249e-07	-4.61722e-08	1.73076e-07	1.37948e-07	-7.37152e-08	6.42333e-08	1.34812e-06	2.17327e-07	1.56545e-06	3.34717e-07	-1.14112e-07	2.20605e-07
7.692	1.00274e-07	-1.13135e-07	-1.28609e-08	1.36963e-06	9.46358e-07	2.31599e-06	1.19360e-06	-3.50684e-07	8.42917e-07	1.15485e-06	-1.08555e-06	6.93007e-08	2.21387e-07	-4.66226e-08	1.74765e-07	1.39149e-07	-7.43567e-08	6.47923e-08	1.34953e-06	2.16773e-07	1.56630e-06	3.37181e-07	-1.14952e-07	2.22229e-07
7.717	1.00568e-07	-1.13467e-07	-1.28987e-08	1.36850e-06	9.44753e-07	2.31325e-06	1.19705e-06	-3.51697e-07	8.45353e-07	1.15728e-06	-1.08783e-06	6.94464e-08	2.23526e-07	-4.70729e-08	1.76453e-07	1.40349e-07	-7.49980e-08	6.53510e-08	1.35092e-06	2.16216e-07	1.56713e-06	3.39644e-07	-1.15792e-07	2.23853e-07
7.741	1.00860e-07	-1.13797e-07	-1.29362e-08	1.36733e-06	9.43126e-07	2.31046e-06	1.20049e-06	-3.52708e-07	8.47783e-07	1.15969e-06	-1.09010e-06	6.95914e-08	2.25664e-07	-4.75232e-08	1.78141e-07	1.41549e-07	-7.56390e-08	6.59096e-08	1.35229e-06	2.15655e-07	1.56794e-06	3.42107e-07	-1.16631e-07	2.25475e-07
7.766	1.01151e-07	-1.14124e-07	-1.29734e-08	1.36613e-06	9.41475e-07	2.30761e-06	1.20392e-06	-3.53716e-07	8.50206e-07	1.16210e-06	-1.09236e-06	6.97356e-08	2.27802e-07	-4.79735e-08	1.79829e-07	1.42748e-07	-7.62796e-08	6.64679e-08	1.35364e-06	2.15092e-07	1.56873e-06	3.44567e-07	-1.17470e-07	2.27097e-07
7.791	1.01440e-07	-1.14450e-07	-1.30104e-08	1.36490e-06	9.39802e-07	2.30470e-06	1.20734e-06	-3.54722e-07	8.52623e-07	1.16449e-06	-1.09461e-06	6.98789e-08	2.29940e-07	-4.84236e-08	1.81516e-07	1.43946e-07	-7.69200e-08	6.70259e-08	1.35497e-06	2.14524e-07	1.56950e-06	3.47027e-07	-1.18309e-07	2.28718e-07
7.815	1.01726e-07	-1.14774e-07	-1.30472e-08	1.36363e-06	9.38106e-07	2.30174e-06	1.21076e-06	-3.55724e-07	8.55033e-07	1.16686e-06	-1.09684e-06	7.00215e-08	2.32076e-07	-4.88736e-08	1.83203e-07	1.45144e-07	-7.75600e-08	6.75836e-08	1.35629e-06	2.13954e-07	1.57024e-06	3.49485e-07	-1.19147e-07	2.30338e-07
7.840	1.02011e-07	-1.15095e-07	-1.30838e-08	1.36234e-06	9.36386e-07	2.29872e-06	1.21416e-06	-3.56724e-07	8.57437e-07	1.16922e-06	-1.09906e-06	7.01633e-08	2.34213e-07	-4.93235e-08	1.84889e-07	1.46341e-07	-7.81997e-08	6.81409e-08	1.35759e-06	2.13381e-07	1.57097e-06	3.51942e-07	-1.19984e-07	2.31957e-07
7.864	1.02295e-07	-1.15415e-07	-1.31201e-08	1.36100e-06	9.34645e-07	2.29565e-06	1.21756e-06	-3.57722e-07	8.59834e-07	1.17157e-06	-1.10127e-06	7.03043e-08	2.36348e-07	-4.97733e-08	1.86575e-07	1.47537e-07	-7.88389e-08	6.86979e-08	1.35886e-06	2.12804e-07	1.57167e-06	3.54397e-07	-1.20821e-07	2.33575e-07
7.889	1.02576e-07	-1.15732e-07	-1.31562e-08	1.35964e-06	9.32880e-07	2.29252e-06	1.22094e-06	-3.58716e-07	8.62224e-07	1.17391e-06	-1.10347e-06	7.04445e-08	2.38483e-07	-5.02228e-08	1.88260e-07	1.48732e-07	-7.94777e-08	6.92546e-08	1.36013e-06	2.12224e-07	1.57235e-06	3.56850e-07	-1.21657e-07	2.35192e-07
7.913	1.02856e-07	-1.16048e-07	-1.31921e-08	1.35824e-06	9.31093e-07	2.28933e-06	1.22432e-06	-3.59708e-07	8.64608e-07	1.17623e-06	-1.10565e-06	7.05838e-08	2.40617e-07	-5.06721e-08	1.89945e-07	1.49927e-07	-8.01161e-08	6.98108e-08	1.36137e-06	2.11641e-07	1.57301e-06	3.59301e-07	-1.22493e-07	2.36808e-07
7.938	1.03134e-07	-1.16362e-07	-1.32277e-08	1.35680e-06	9.29283e-07	2.28609e-06	1.22768e-06	-3.60697e-07	8.66985e-07	1.17854e-06	-1.10782e-06	7.07224e-08	2.42749e-07	-5.11213e-08	1.91628e-07	1.51120e-07	-8.07539e-08	7.03666e-08	1.36259e-06	2.11056e-07	1.57365e-06	3.61751e-07	-1.23328e-07	2.38423e-07
7.963	1.03410e-07	-1.16673e-07	-1.32632e-08	1.35534e-06	9.27451e-07	2.28279e-06	1.23104e-06	-3.61683e-07	8.69356e-07	1.18084e-06	-1.10998e-06	7.08601e-08	2.44881e-07	-5.15701e-08	1.93311e-07	1.52313e-07	-8.13912e-08	7.09219e-08	1.36380e-06	2.10467e-07	1.57426e-06	3.64198e-07	-1.24163e-07	2.40036e-07
7.987	1.03685e-07	-1.16983e-07	-1.32984e-08	1.35383e-06	9.25596e-07	2.27943e-06	1.23439e-06	-3.62667e-07	8.71719e-07	1.18312e-06	-1.11212e-06	7.09970e-08	2.47011e-07	-5.20187e-08	1.94992e-07	1.53505e-07	-8.20280e-08	7.14768e-08	1.36498e-06	2.09876e-07	1.57486e-06	3.66644e-07	-1.24996e-07	2.41647e-07
8.012	1.03957e-07	-1.17291e-07	-1.33334e-08	1.35230e-06	9.23719e-07	2.27602e-06	1.23772e-06	-3.63647e-07	8.74076e-07	1.18539e-06	-1.11425e-06	7.11331e-08	2.49139e-07	-5.24670e-08	1.96673e-07	1.54695e-07	-8.26642e-08	7.20312e-08	1.36615e-06	2.09281e-07	1.57543e-06	3.69087e-07	-1.25829e-07	2.43257e-07
8.036	1.04229e-07	-1.17597e-07	-1.33681e-08	1.35073e-06	9.21820e-07	2.27255e-06	1.24105e-06	-3.64625e-07	8.76427e-07	1.18764e-06	-1.11637e-06	7.12684e-08	2.51267e-07	-5.29150e-08	1.98352e-07	1.55885e-07	-8.32998e-08	7.25850e-08	1.36730e-06	2.08684e-07	1.57599e-06	3.71527e-07	-1.26661e-07	2.44866e-07
8.061	1.04498e-07	-1.17901e-07	-1.34027e-08	1.34913e-06	9.19898e-07	2.26903e-06	1.24437e-06	-3.65600e-07	8.78770e-07	1.18988e-06	-1.11848e-06	7.14028e-08	2.53392e-07	-5.33626e-08	2.00030e-07	1.57073e-07	-8.39348e-08	7.31384e-08	1.36844e-06	2.08084e-07	1.57652e-06	3.73966e-07	-1.27493e-07	2.46473e-07
8.086	1.04766e-07	-1.18203e-07	-1.34371e-08	1.34750e-06	9.17955e-07	2.26545e-06	1.24768e-06	-3.66572e-07	8.81106e-07	1.19211e-06	-1.12057e-06	7.15364e-08	2.55516e-07	-5.38098e-08	2.01706e-07	1.58260e-07	-8.45691e-08	7.36911e-08	1.36955e-06	2.07482e-07	1.57703e-06	3.76401e-07	-1.28323e-07	2.48078e-07
8.110	1.05032e-07	-1.18503e-07	-1.34712e-08	1.34583e-06	9.15989e-07	2.26182e-06	1.25098e-06	-3.67541e-07	8.83436e-07	1.19432e-06	-1.12265e-06	7.16692e-08	2.57638e-07	-5.42567e-08	2.03381e-07	1.59446e-07	-8.52028e-08	7.42432e-08	1.37065e-06	2.06876e-07	1.57752e-06	3.78834e-07	-1.29152e-07	2.49682e-07
8.135	1.05297e-07	-1.18802e-07	-1.35052e-08	1.34413e-06	9.14001e-07	2.25813e-06	1.25427e-06	-3.68507e-07	8.85758e-07	1.19652e-06	-1.12472e-06	7.18011e-08	2.59758e-07	-5.47032e-08	2.05055e-07	1.60630e-07	-8.58357e-08	7.47948e-08	1.37172e-06	2.06268e-07	1.57799e-06	3.81265e-07	-1.29981e-07	2.51284e-07
8.159	1.05560e-07	-1.19099e-07	-1.35389e-08	1.34239e-06	9.11991e-07	2.25439e-06	1.25754e-06	-3.69471e-07	8.88074e-07	1.19870e-06	-1.12677e-06	7.19323e-08	2.61876e-07	-5.51492e-08	2.06727e-07	1.61814e-07	-8.64679e-08	7.53456e-08	1.37278e-06	2.05658e-07	1.57844e-06	3.83692e-07	-1.30809e-07	2.52884e-07
8.184	1.05822e-07	-1.19394e-07	-1.35725e-08	1.34063e-06	9.09959e-07	2.25059e-06	1.26081e-06	-3.70431e-07	8.90383e-07	1.20087e-06	-1.12881e-06	7.20625e-08	2.63992e-07	-5.55948e-08	2.08397e-07	1.62995e-07	-8.70994e-08	7.58959e-08	1.37383e-06	2.05045e-07	1.57887e-06	3.86116e-07	-1.31635e-07	2.54481e-07
8.208	1.06082e-07	-1.19687e-07	-1.36058e-08	1.33883e-06	9.07905e-07	2.24673e-06	1.26407e-06	-3.71389e-07	8.92684e-07	1.20303e-06	-1.13084e-06	7.21919e-08	2.66105e-07	-5.60399e-08	2.10066e-07	1.64175e-07	-8.77300e-08	7.64454e-08	1.37485e-06	2.04429e-07	1.57928e-06	3.88538e-07	-1.32461e-07	2.56077e-07
8.233	1.06340e-07	-1.19979e-07	-1.36390e-08	1.33699e-06	9.05830e-07	2.24282e-06	1.26732e-06	-3.72343e-07	8.94979e-07	1.20517e-06	-1.13285e-06	7.23205e-08	2.68217e-07	-5.64845e-08	2.11732e-07	1.65354e-07	-8.83599e-08	7.69942e-08	1.37585e-06	2.03811e-07	1.57966e-06	3.90956e-07	-1.33285e-07	2.57671e-07
8.258	1.06597e-07	-1.20269e-07	-1.36719e-08	1.33512e-06	9.03732e-07	2.23886e-06	1.27056e-06	-3.73295e-07	8.97267e-07	1.20730e-06	-1.13485e-06	7.24482e-08	2.70325e-07	-5.69286e-08	2.13397e-07	1.66531e-07	-8.89889e-08	7.75423e-08	1.37684e-06	2.03191e-07	1.58003e-06	3.93371e-07	-1.34108e-07	2.59262e-07
8.282	1.06853e-07	-1.20558e-07	-1.37047e-08	1.33322e-06	9.01613e-07	2.23484e-06	1.27379e-06	-3.74244e-07	8.99547e-07	1.20942e-06	-1.13684e-06	7.25751e-08	2.72432e-07	-5.73721e-08	2.15059e-07	1.67707e-07	-8.96170e-08	7.80896e-08	1.37781e-06	2.02568e-07	1.58038e-06	3.95782e-07	-1.34930e-07	2.60852e-07
8.307	1.07107e-07	-1.20844e-07	-1.37373e-08	1.33129e-06	8.99473e-07	2.23076e-06	1.27701e-06	-3.75190e-07	9.01821e-07	1.21152e-06	-1.13881e-06	7.27012e-08	2.74535e-07	-5.78151e-08	2.16720e-07	1.68880e-07	-9.02442e-08	7.86362e-08	1.37876e-06	2.01943e-07	1.58070e-06	3.98190e-07	-1.35751e-07	2.62439e-07
8.331	1.07360e-07	-1.21130e-07	-1.37698e-08	1.32932e-06	8.97311e-07	2.22663e-06	1.28022e-06	-3.76133e-07	9.04087e-07	1.21360e-06	-1.14078e-06	7.28263e-08	2.76636e-07	-5.82575e-08	2.18378e-07	1.70052e-07	-9.08705e-08	7.91819e-08	1.37969e-06	2.01316e-07	1.58101e-06	4.00594e-07	-1.36571e-07	2.64023e-07
8.356	1.07611e-07	-1.21413e-07	-1.38020e-08	1.32732e-06	8.95127e-07	2.22245e-06	1.28342e-06	-3.77073e-07	9.06346e-07	1.21567e-06	-1.14272e-06	7.29506e-08	2.78733e-07	-5.86993e-08	2.20034e-07	1.71223e-07	-9.14959e-08	7.97268e-08	1.38060e-06	2.00687e-07	1.58129e-06	4.02995e-07	-1.37389e-07	2.65606e-07
8.380	1.07861e-07	-1.21695e-07	-1.38341e-08	1.32529e-06	8.92922e-07	2.21821e-06	1.28661e-06	-3.78009e-07	9.08598e-07	1.21773e-06	-1.14466e-06	7.30741e-08	2.80828e-07	-5.91404e-08	2.21688e-07	1.72391e-07	-9.21203e-08	8.02709e-08	1.38150e-06	2.00055e-07	1.58155e-06	4.05392e-07	-1.38206e-07	2.67185e-07
8.405	1.08110e-07	-1.21976e-07	-1.38660e-08	1.32322e-06	8.90696e-07	2.21392e-06	1.28979e-06	-3.78943e-07	9.10843e-07	1.21977e-06	-1.14658e-06	7.31967e-08	2.82920e-07	-5.95809e-08	2.23339e-07	1.73558e-07	-9.27436e-08	8.08141e-08	1.38238e-06	1.99421e-07	1.58180e-06	4.07785e-07	-1.39022e-07	2.68762e-07
8.430	1.08357e-07	-1.22255e-07	-1.38977e-08	1.32113e-06	8.88448e-07	2.20957e-06	1.29296e-06	-3.79874e-07	9.13081e-07	1.22180e-06	-1.14848e-06	7.33184e-08	2.85008e-07	-6.00207e-08	2.24988e-07	1.74722e-07	-9.33660e-08	8.13564e-08	1.38324e-06	1.98785e-07	1.58202e-06	4.10173e-07	-1.39837e-07	2.70337e-07
8.454	1.08604e-07	-1.22533e-07	-1.39293e-08	1.31899e-06	8.86179e-07	2.20517e-06	1.29611e-06	-3.80802e-07	9.15311e-07	1.22382e-06	-1.15038e-06	7.34393e-08	2.87093e-07	-6.04598e-08	2.26634e-07	1.75885e-07	-9.39873e-08	8.18978e-08	1.38408e-06	1.98147e-07	1.58222e-06	4.12558e-07	-1.40650e-07	2.71909e-07
8.479	1.08849e-07	-1.22809e-07	-1.39607e-08	1.31683e-06	8.83889e-07	2.20072e-06	1.29926e-06	-3.81727e-07	9.17534e-07	1.22582e-06	-1.15226e-06	7.35593e-08	2.89175e-07	-6.08982e-08	2.28277e-07	1.77046e-07	-9.46075e-08	8.24382e-08	1.38490e-06	1.97507e-07	1.58241e-06	4.14939e-07	-1.41461e-07	2.73478e-07
8.503	1.09092e-07	-1.23084e-07	-1.39920e-08	1.31463e-06	8.81578e-07	2.19621e-06	1.30240e-06	-3.82649e-07	9.19750e-07	1.22780e-06	-1.15412e-06	7.36784e-08	2.91253e-07	-6.13359e-08	2.29917e-07	1.78204e-07	-9.52266e-08	8.29777e-08	1.38570e-06	1.96865e-07	1.58257e-06	4.17315e-07	-1.42271e-07	2.75044e-07
8.528	1.09335e-07	-1.23358e-07	-1.40231e-08	1.31240e-06	8.79246e-07	2.19165e-06	1.30553e-06	-3.83568e-07	9.21959e-07	1.22977e-06	-1.15597e-06	7.37966e-08	2.93328e-07	-6.17727e-08	2.31555e-07	1.79361e-07	-9.58446e-08	8.35162e-08	1.38649e-06	1.96221e-07	1.58271e-06	4.19687e-07	-1.43080e-07	2.76607e-07
8.552	1.09576e-07	-1.23630e-07	-1.40540e-08	1.31014e-06	8.76893e-07	2.18703e-06	1.30864e-06	-3.84484e-07	9.24160e-07	1.23173e-06	-1.15781e-06	7.39140e-08	2.95399e-07	-6.22088e-08	2.33190e-07	1.80515e-07	-9.64615e-08	8.40537e-08	1.38726e-06	1.95575e-07	1.58283e-06	4.22054e-07	-1.43887e-07	2.78167e-07
8.577	1.09816e-07	-1.23901e-07	-1.40848e-08	1.30784e-06	8.74519e-07	2.18236e-06	1.31175e-06	-3.85396e-07	9.26354e-07	1.23367e-06	-1.15964e-06	7.40305e-08	2.97466e-07	-6.26441e-08	2.34822e-07	1.81667e-07	-9.70771e-08	8.45902e-08	1.38801e-06	1.94928e-07	1.58294e-06	4.24417e-07	-1.44692e-07	2.79724e-07
8.602	1.10056e-07	-1.24171e-07	-1.41155e-08	1.30551e-06	8.72125e-07	2.17763e-06	1.31485e-06	-3.86306e-07	9.28540e-07	1.23559e-06	-1.16145e-06	7.41461e-08	2.99529e-07	-6.30786e-08	2.36450e-07	1.82817e-07	-9.76916e-08	8.51256e-08	1.38874e-06	1.94278e-07	1.58302e-06	4.26775e-07	-1.45496e-07	2.81278e-07
8.626	1.10294e-07	-1.24440e-07	-1.41461e-08	1.30315e-06	8.69709e-07	2.17286e-06	1.31793e-06	-3.87213e-07	9.30719e-07	1.23751e-06	-1.16325e-06	7.42608e-08	3.01588e-07	-6.35122e-08	2.38076e-07	1.83965e-07	-9.83048e-08	8.56599e-08	1.38946e-06	1.93627e-07	1.58308e-06	4.29128e-07	-1.46299e-07	2.82829e-07
8.651	1.10531e-07	-1.24707e-07	-1.41765e-08	1.30075e-06	8.67273e-07	2.16803e-06	1.32101e-06	-3.88116e-07	9.32891e-07	1.23940e-06	-1.16503e-06	7.43746e-08	3.03643e-07	-6.39449e-08	2.39698e-07	1.85110e-07	-9.89167e-08	8.61931e-08	1.39015e-06	1.92974e-07	1.58313e-06	4.31476e-07	-1.47099e-07	2.84377e-07
8.675	1.10767e-07	-1.24974e-07	-1.42067e-08	1.29832e-06	8.64817e-07	2.16314e-06	1.32407e-06	-3.89017e-07	9.35055e-07	1.24129e-06	-1.16680e-06	7.44876e-08	3.05693e-07	-6.43768e-08	2.41316e-07	1.86253e-07	-9.95274e-08	8.67253e-08	1.39083e-06	1.92320e-07	1.58315e-06	4.33819e-07	-1.47898e-07	2.85921e-07
8.700	1.11002e-07	-1.25239e-07	-1.42369e-08	1.29586e-06	8.62339e-07	2.15820e-06	1.32713e-06	-3.89914e-07	9.37212e-07	1.24315e-06	-1.16855e-06	7.45997e-08	3.07739e-07	-6.48077e-08	2.42932e-07	1.87393e-07	-1.00137e-07	8.72562e-08	1.39149e-06	1.91663e-07	1.58315e-06	4.36157e-07	-1.48695e-07	2.87462e-07
8.724	1.11236e-07	-1.25503e-07	-1.42670e-08	1.29337e-06	8.59842e-07	2.15321e-06	1.33017e-06	-3.90808e-07	9.39362e-07	1.24501e-06	-1.17030e-06	7.47108e-08	3.09781e-07	-6.52377e-08	2.44544e-07	1.88531e-07	-1.00745e-07	8.77861e-08	1.39213e-06	1.91006e-07	1.58314e-06	4.38490e-07	-1.49490e-07	2.89000e-07
8.749	1.11470e-07	-1.25767e-07	-1.42969e-08	1.29085e-06	8.57324e-07	2.14817e-06	1.33320e-06	-3.91699e-07	9.41504e-07	1.24684e-06	-1.17202e-06	7.48211e-08	3.11819e-07	-6.56668e-08	2.46152e-07	1.89666e-07	-1.01351e-07	8.83147e-08	1.39276e-06	1.90346e-07	1.58310e-06	4.40818e-07	-1.50284e-07	2.90534e-07
8.774	1.11702e-07	-1.26029e-07	-1.43267e-08	1.28829e-06	8.54785e-07	2.14307e-06	1.33623e-06	-3.92587e-07	9.43638e-07	1.24867e-06	-1.17374e-06	7.49305e-08	3.13851e-07	-6.60948e-08	2.47756e-07	1.90799e-07	-1.01957e-07	8.88421e-08	1.39336e-06	1.89685e-07	1.58305e-06	4.43140e-07	-1.51076e-07	2.92065e-07
8.798	1.11934e-07	-1.26290e-07	-1.43564e-08	1.28570e-06	8.52227e-07	2.13792e-06	1.33924e-06	-3.93472e-07	9.45765e-07	1.25047e-06	-1.17544e-06	7.50390e-08	3.15879e-07	-6.65219e-08	2.49357e-07	1.91929e-07	-1.02561e-07	8.93683e-08	1.39395e-06	1.89023e-07	1.58297e-06	4.45457e-07	-1.51865e-07	2.93591e-07
8.823	1.12165e-07	-1.26551e-07	-1.43860e-08	1.28307e-06	8.49648e-07	2.13272e-06	1.34224e-06	-3.94354e-07	9.47884e-07	1.25227e-06	-1.17712e-06	7.51466e-08	3.17902e-07	-6.69479e-08	2.50954e-07	1.93056e-07	-1.03163e-07	8.98933e-08	1.39452e-06	1.88359e-07	1.58288e-06	4.47768e-07	-1.52653e-07	2.95115e-07
8.847	1.12395e-07	-1.26811e-07	-1.44156e-08	1.28042e-06	8.47049e-07	2.12747e-06	1.34523e-06	-3.95232e-07	9.49996e-07	1.25404e-06	-1.17879e-06	7.52532e-08	3.19920e-07	-6.73729e-08	2.52547e-07	1.94181e-07	-1.03764e-07	9.04169e-08	1.39507e-06	1.87694e-07	1.58277e-06	4.50073e-07	-1.53439e-07	2.96634e-07
8.872	1.12625e-07	-1.27070e-07	-1.44450e-08	1.27773e-06	8.44430e-07	2.12216e-06	1.34821e-06	-3.96108e-07	9.52100e-07	1.25581e-06	-1.18045e-06	7.53590e-08	3.21933e-07	-6.77968e-08	2.54136e-07	1.95303e-07	-1.04364e-07	9.09393e-08	1.39561e-06	1.87027e-07	1.58263e-06	4.52373e-07	-1.54223e-07	2.98150e-07
8.897	1.12853e-07	-1.27328e-07	-1.44743e-08	1.27501e-06	8.41791e-07	2.11680e-06	1.35118e-06	-3.96980e-07	9.54197e-07	1.25756e-06	-1.18209e-06	7.54639e-08	3.23941e-07	-6.82196e-08	2.55721e-07	1.96422e-07	-1.04962e-07	9.14604e-08	1.39612e-06	1.86360e-07	1.58248e-06	4.54667e-07	-1.55005e-07	2.99662e-07
8.921	1.13082e-07	-1.27585e-07	-1.45036e-08	1.27226e-06	8.39133e-07	2.11139e-06	1.35413e-06	-3.97849e-07	9.56286e-07	1.25929e-06	-1.18372e-06	7.55679e-08	3.25944e-07	-6.86414e-08	2.57302e-07	1.97538e-07	-1.05558e-07	9.19802e-08	1.39662e-06	1.85690e-07	1.58231e-06	4.56955e-07	-1.55785e-07	3.01169e-07
8.946	1.13309e-07	-1.27842e-07	-1.45328e-08	1.26947e-06	8.36454e-07	2.10593e-06	1.35708e-06	-3.98715e-07	9.58367e-07	1.26101e-06	-1.18533e-06	7.56709e-08	3.27941e-07	-6.90620e-08	2.58879e-07	1.98651e-07	-1.06153e-07	9.24985e-08	1.39710e-06	1.85020e-07	1.58212e-06	4.59236e-07	-1.56563e-07	3.02673e-07
8.970	1.13536e-07	-1.28098e-07	-1.45619e-08	1.26666e-06	8.33756e-07	2.10041e-06	1.36002e-06	-3.99578e-07	9.60441e-07	1.26271e-06	-1.18693e-06	7.57731e-08	3.29933e-07	-6.94814e-08	2.60451e-07	1.99762e-07	-1.06746e-07	9.30156e-08	1.39756e-06	1.84348e-07	1.58191e-06	4.61512e-07	-1.57339e-07	3.04173e-07
8.995	1.13763e-07	-1.28354e-07	-1.45910e-08	1.26381e-06	8.31038e-07	2.09485e-06	1.36294e-06	-4.00437e-07	9.62507e-07	1.26439e-06	-1.18852e-06	7.58743e-08	3.31919e-07	-6.98997e-08	2.62019e-07	2.00869e-07	-1.07338e-07	9.35312e-08	1.39801e-06	1.83676e-07	1.58168e-06	4.63781e-07	-1.58113e-07	3.05669e-07
9.019	1.13989e-07	-1.28609e-07	-1.46200e-08	1.26093e-06	8.28300e-07	2.08923e-06	1.36586e-06	-4.01294e-07	9.64565e-07	1.26607e-06	-1.19009e-06	7.59746e-08	3.33899e-07	-7.03168e-08	2.63583e-07	2.01973e-07	-1.07928e-07	9.40454e-08	1.39844e-06	1.83002e-07	1.58144e-06	4.66044e-07	-1.58884e-07	3.07160e-07
9.044	1.14215e-07	-1.28863e-07	-1.46489e-08	1.25801e-06	8.25543e-07	2.08356e-06	1.36876e-06	-4.02147e-07	9.66616e-07	1.26772e-06	-1.19165e-06	7.60740e-08	3.35874e-07	-7.07327e-08	2.65142e-07	2.03075e-07	-1.08517e-07	9.45581e-08	1.39884e-06	1.82327e-07	1.58117e-06	4.68301e-07	-1.59653e-07	3.08647e-07
9.069	1.14440e-07	-1.29118e-07	-1.46778e-08	1.25507e-06	8.22766e-07	2.07784e-06	1.37166e-06	-4.02997e-07	9.68659e-07	1.26936e-06	-1.19319e-06	7.61725e-08	3.37843e-07	-7.11474e-08	2.66696e-07	2.04173e-07	-1.09103e-07	9.50694e-08	1.39924e-06	1.81651e-07	1.58089e-06	4.70551e-07	-1.60420e-07	3.10130e-07
9.093	1.14665e-07	-1.29371e-07	-1.47067e-08	1.25209e-06	8.19970e-07	2.07206e-06	1.37454e-06	-4.03844e-07	9.70694e-07	1.27099e-06	-1.19472e-06	7.62701e-08	3.39806e-07	-7.15608e-08	2.68246e-07	2.05268e-07	-1.09688e-07	9.55793e-08	1.39961e-06	1.80974e-07	1.58058e-06	4.72794e-07	-1.61185e-07	3.11609e-07
9.118	1.14889e-07	-1.29625e-07	-1.47355e-08	1.24908e-06	8.17155e-07	2.06624e-06	1.37741e-06	-4.04687e-07	9.72722e-07	1.27260e-06	-1.19623e-06	7.63667e-08	3.41763e-07	-7.19729e-08	2.69790e-07	2.06359e-07	-1.10272e-07	9.60876e-08	1.39996e-06	1.80296e-07	1.58026e-06	4.75031e-07	-1.61948e-07	3.13083e-07
9.142	1.15114e-07	-1.29878e-07	-1.47643e-08	1.24604e-06	8.14321e-07	2.06036e-06	1.38027e-06	-4.05528e-07	9.74742e-07	1.27420e-06	-1.19773e-06	7.64625e-08	3.43714e-07	-7.23838e-08	2.71331e-07	2.07448e-07	-1.10853e-07	9.65944e-08	1.40030e-06	1.79617e-07	1.57992e-06	4.77260e-07	-1.62708e-07	3.14552e-07
9.167	1.15338e-07	-1.30131e-07	-1.47930e-08	1.24297e-06	8.11467e-07	2.05444e-06	1.38312e-06	-4.06365e-07	9.76754e-07	1.27578e-06	-1.19922e-06	7.65573e-08	3.45659e-07	-7.27933e-08	2.72866e-07	2.08533e-07	-1.11433e-07	9.70997e-08	1.40062e-06	1.78937e-07	1.57956e-06	4.79483e-07	-1.63466e-07	3.16018e-07
9.191	1.15562e-07	-1.30384e-07	-1.48218e-08	1.23987e-06	8.08594e-07	2.04846e-06	1.38596e-06	-4.07199e-07	9.78758e-07	1.27734e-06	-1.20069e-06	7.66511e-08	3.47597e-07	-7.32015e-08	2.74396e-07	2.09615e-07	-1.12011e-07	9.76034e-08	1.40092e-06	1.78256e-07	1.57918e-06	4.81699e-07	-1.64221e-07	3.17478e-07
9.216	1.15786e-07	-1.30637e-07	-1.48505e-08	1.23673e-06	8.05703e-07	2.04243e-06	1.38878e-06	-4.08029e-07	9.80755e-07	1.27889e-06	-1.20214e-06	7.67441e-08	3.49529e-07	-7.36083e-08	2.75921e-07	2.10693e-07	-1.12588e-07	9.81055e-08	1.40121e-06	1.77575e-07	1.57878e-06	4.83908e-07	-1.64974e-07	3.18934e-07
9.241	1.16010e-07	-1.30889e-07	-1.48792e-08	1.23356e-06	8.02792e-07	2.03635e-06	1.39160e-06	-4.08857e-07	9.82744e-07	1.28042e-06	-1.20359e-06	7.68361e-08	3.51455e-07	-7.40138e-08	2.77441e-07	2.11768e-07	-1.13162e-07	9.86060e-08	1.40148e-06	1.76892e-07	1.57837e-06	4.86110e-07	-1.65725e-07	3.20385e-07
9.265	1.16234e-07	-1.31142e-07	-1.49079e-08	1.23036e-06	7.99863e-07	2.03022e-06	1.39441e-06	-4.09681e-07	9.84725e-07	1.28194e-06	-1.20501e-06	7.69272e-08	3.53373e-07	-7.44179e-08	2.78955e-07	2.12839e-07	-1.13735e-07	9.91049e-08	1.40173e-06	1.76209e-07	1.57794e-06	4.88304e-07	-1.66473e-07	3.21831e-07
9.290	1.16458e-07	-1.31394e-07	-1.49366e-08	1.22713e-06	7.96914e-07	2.02405e-06	1.39720e-06	-4.10502e-07	9.86698e-07	1.28344e-06	-1.20643e-06	7.70174e-08	3.55285e-07	-7.48206e-08	2.80465e-07	2.13907e-07	-1.14305e-07	9.96022e-08	1.40196e-06	1.75526e-07	1.57748e-06	4.90491e-07	-1.67218e-07	3.23272e-07
9.314	1.16682e-07	-1.31647e-07	-1.49654e-08	1.22387e-06	7.93947e-07	2.01782e-06	1.39998e-06	-4.11319e-07	9.88663e-07	1.28493e-06	-1.20782e-06	7.71066e-08	3.57191e-07	-7.52218e-08	2.81969e-07	2.14972e-07	-1.14874e-07	1.00098e-07	1.40217e-06	1.74841e-07	1.57701e-06	4.92671e-07	-1.67962e-07	3.24709e-07
9.339	1.16906e-07	-1.31900e-07	-1.49941e-08	1.22058e-06	7.90962e-07	2.01154e-06	1.40275e-06	-4.12134e-07	9.90621e-07	1.28640e-06	-1.20921e-06	7.71949e-08	3.59089e-07	-7.56216e-08	2.83467e-07	2.16033e-07	-1.15441e-07	1.00592e-07	1.40237e-06	1.74156e-07	1.57652e-06	4.94843e-07	-1.68702e-07	3.26141e-07
9.363	1.17130e-07	-1.32153e-07	-1.50229e-08	1.21725e-06	7.87957e-07	2.00521e-06	1.40552e-06	-4.12945e-07	9.92570e-07	1.28786e-06	-1.21057e-06	7.72822e-08	3.60980e-07	-7.60199e-08	2.84961e-07	2.17090e-07	-1.16006e-07	1.01084e-07	1.40255e-06	1.73470e-07	1.57602e-06	4.97007e-07	-1.69440e-07	3.27567e-07
9.388	1.17355e-07	-1.32406e-07	-1.50517e-08	1.21389e-06	7.84935e-07	1.99883e-06	1.40826e-06	-4.13753e-07	9.94512e-07	1.28930e-06	-1.21193e-06	7.73686e-08	3.62865e-07	-7.64167e-08	2.86448e-07	2.18143e-07	-1.16569e-07	1.01575e-07	1.40271e-06	1.72784e-07	1.57549e-06	4.99164e-07	-1.70175e-07	3.28989e-07
9.413	1.17579e-07	-1.32660e-07	-1.50805e-08	1.21051e-06	7.81894e-07	1.99240e-06	1.41100e-06	-4.14557e-07	9.96446e-07	1.29072e-06	-1.21327e-06	7.74541e-08	3.64742e-07	-7.68120e-08	2.87930e-07	2.19193e-07	-1.17130e-07	1.02063e-07	1.40285e-06	1.72097e-07	1.57495e-06	5.01313e-07	-1.70908e-07	3.30405e-07
9.437	1.17805e-07	-1.32914e-07	-1.51094e-08	1.20709e-06	7.78834e-07	1.98592e-06	1.41373e-06	-4.15359e-07	9.98372e-07	1.29213e-06	-1.21459e-06	7.75387e-08	3.66612e-07	-7.72058e-08	2.89406e-07	2.20239e-07	-1.17689e-07	1.02550e-07	1.40298e-06	1.71410e-07	1.57439e-06	5.03454e-07	-1.71638e-07	3.31816e-07
9.462	1.18030e-07	-1.33168e-07	-1.51383e-08	1.20364e-06	7.75757e-07	1.97939e-06	1.41645e-06	-4.16157e-07	1.00029e-06	1.29352e-06	-1.21590e-06	7.76222e-08	3.68474e-07	-7.75981e-08	2.90876e-07	2.21281e-07	-1.18245e-07	1.03036e-07	1.40309e-06	1.70722e-07	1.57381e-06	5.05587e-07	-1.72365e-07	3.33222e-07
9.486	1.18256e-07	-1.33423e-07	-1.51673e-08	1.20016e-06	7.72661e-07	1.97282e-06	1.41915e-06	-4.16951e-07	1.00220e-06	1.29490e-06	-1.21720e-06	7.77049e-08	3.70329e-07	-7.79887e-08	2.92341e-07	2.22319e-07	-1.18800e-07	1.03519e-07	1.40318e-06	1.70034e-07	1.57321e-06	5.07712e-07	-1.73089e-07	3.34622e-07
9.511	1.18482e-07	-1.33679e-07	-1.51963e-08	1.19664e-06	7.69547e-07	1.96619e-06	1.42185e-06	-4.17743e-07	1.00410e-06	1.29626e-06	-1.21848e-06	7.77866e-08	3.72177e-07	-7.83778e-08	2.93799e-07	2.23354e-07	-1.19353e-07	1.04001e-07	1.40325e-06	1.69345e-07	1.57260e-06	5.09829e-07	-1.73811e-07	3.36018e-07
9.535	1.18709e-07	-1.33935e-07	-1.52254e-08	1.19310e-06	7.66415e-07	1.95952e-06	1.42453e-06	-4.18531e-07	1.00600e-06	1.29761e-06	-1.21974e-06	7.78674e-08	3.74017e-07	-7.87653e-08	2.95252e-07	2.24384e-07	-1.19904e-07	1.04481e-07	1.40331e-06	1.68656e-07	1.57197e-06	5.11937e-07	-1.74530e-07	3.37407e-07
9.560	1.18937e-07	-1.34191e-07	-1.52546e-08	1.18953e-06	7.63265e-07	1.95279e-06	1.42720e-06	-4.19316e-07	1.00788e-06	1.29894e-06	-1.22099e-06	7.79472e-08	3.75849e-07	-7.91511e-08	2.96698e-07	2.25411e-07	-1.20452e-07	1.04959e-07	1.40335e-06	1.67966e-07	1.57132e-06	5.14038e-07	-1.75246e-07	3.38792e-07
9.585	1.19165e-07	-1.34449e-07	-1.52838e-08	1.18592e-06	7.60097e-07	1.94602e-06	1.42986e-06	-4.20097e-07	1.00976e-06	1.30025e-06	-1.22223e-06	7.80261e-08	3.77674e-07	-7.95353e-08	2.98138e-07	2.26433e-07	-1.20999e-07	1.05435e-07	1.40337e-06	1.67277e-07	1.57065e-06	5.16130e-07	-1.75959e-07	3.40171e-07
9.609	1.19394e-07	-1.34707e-07	-1.53132e-08	1.18229e-06	7.56912e-07	1.93920e-06	1.43251e-06	-4.20876e-07	1.01163e-06	1.30155e-06	-1.22345e-06	7.81040e-08	3.79490e-07	-7.99179e-08	2.99572e-07	2.27452e-07	-1.21543e-07	1.05909e-07	1.40338e-06	1.66586e-07	1.56996e-06	5.18213e-07	-1.76670e-07	3.41544e-07
9.634	1.19623e-07	-1.34966e-07	-1.53426e-08	1.17862e-06	7.53709e-07	1.93233e-06	1.43515e-06	-4.21651e-07	1.01350e-06	1.30283e-06	-1.22465e-06	7.81809e-08	3.81299e-07	-8.02987e-08	3.01000e-07	2.28466e-07	-1.22085e-07	1.06381e-07	1.40336e-06	1.65896e-07	1.56926e-06	5.20288e-07	-1.77377e-07	3.42911e-07
9.658	1.19854e-07	-1.35226e-07	-1.53722e-08	1.17492e-06	7.50488e-07	1.92541e-06	1.43777e-06	-4.22422e-07	1.01535e-06	1.30410e-06	-1.22584e-06	7.82570e-08	3.83099e-07	-8.06779e-08	3.02421e-07	2.29476e-07	-1.22625e-07	1.06852e-07	1.40333e-06	1.65206e-07	1.56854e-06	5.22355e-07	-1.78081e-07	3.44273e-07
9.683	1.20085e-07	-1.35487e-07	-1.54018e-08	1.17120e-06	7.47249e-07	1.91845e-06	1.44039e-06	-4.23191e-07	1.01720e-06	1.30535e-06	-1.22702e-06	7.83320e-08	3.84891e-07	-8.10553e-08	3.03836e-07	2.30482e-07	-1.23162e-07	1.07320e-07	1.40328e-06	1.64515e-07	1.56780e-06	5.24412e-07	-1.78783e-07	3.45629e-07
9.708	1.20317e-07	-1.35749e-07	-1.54316e-08	1.16744e-06	7.43994e-07	1.91143e-06	1.44299e-06	-4.23956e-07	1.01904e-06	1.30659e-06	-1.22818e-06	7.84062e-08	3.86675e-07	-8.14310e-08	3.05244e-07	2.31484e-07	-1.23698e-07	1.07787e-07	1.40322e-06	1.63824e-07	1.56704e-06	5.26461e-07	-1.79481e-07	3.46980e-07
9.732	1.20550e-07	-1.36012e-07	-1.54615e-08	1.16365e-06	7.40720e-07	1.90437e-06	1.44558e-06	-4.24717e-07	1.02087e-06	1.30781e-06	-1.22933e-06	7.84793e-08	3.88451e-07	-8.18050e-08	3.06646e-07	2.32482e-07	-1.24231e-07	1.08251e-07	1.40314e-06	1.63133e-07	1.56627e-06	5.28501e-07	-1.80177e-07	3.48324e-07
9.757	1.20784e-07	-1.36276e-07	-1.54916e-08	1.15983e-06	7.37430e-07	1.89726e-06	1.44817e-06	-4.25476e-07	1.02269e-06	1.30901e-06	-1.23046e-06	7.85515e-08	3.90218e-07	-8.21772e-08	3.08041e-07	2.33475e-07	-1.24762e-07	1.08714e-07	1.40304e-06	1.62442e-07	1.56548e-06	5.30532e-07	-1.80869e-07	3.49663e-07
9.781	1.21020e-07	-1.36541e-07	-1.55217e-08	1.15598e-06	7.34122e-07	1.89011e-06	1.45074e-06	-4.26231e-07	1.02450e-06	1.31020e-06	-1.23157e-06	7.86228e-08	3.91977e-07	-8.25476e-08	3.09430e-07	2.34464e-07	-1.25290e-07	1.09174e-07	1.40292e-06	1.61751e-07	1.56467e-06	5.32554e-07	-1.81559e-07	3.50995e-07
9.806	1.21256e-07	-1.36808e-07	-1.55520e-08	1.15210e-06	7.30797e-07	1.88290e-06	1.45329e-06	-4.26982e-07	1.02631e-06	1.31137e-06	-1.23267e-06	7.86931e-08	3.93727e-07	-8.29162e-08	3.10811e-07	2.35449e-07	-1.25816e-07	1.09633e-07	1.40279e-06	1.61060e-07	1.56385e-06	5.34567e-07	-1.82245e-07	3.52322e-07
9.830	1.21494e-07	-1.37076e-07	-1.55825e-08	1.14820e-06	7.27455e-07	1.87565e-06	1.45584e-06	-4.27731e-07	1.02811e-06	1.31252e-06	-1.23376e-06	7.87624e-08	3.95469e-07	-8.32829e-08	3.12186e-07	2.36429e-07	-1.26340e-07	1.10089e-07	1.40264e-06	1.60369e-07	1.56301e-06	5.36571e-07	-1.82928e-07	3.53643e-07
9.855	1.21732e-07	-1.37346e-07	-1.56132e-08	1.14426e-06	7.24096e-07	1.86835e-06	1.45838e-06	-4.28476e-07	1.02990e-06	1.31366e-06	-1.23483e-06	7.88308e-08	3.97202e-07	-8.36478e-08	3.13554e-07	2.37405e-07	-1.26862e-07	1.10544e-07	1.40247e-06	1.59678e-07	1.56215e-06	5.38565e-07	-1.83608e-07	3.54957e-07
9.880	1.21973e-07	-1.37617e-07	-1.56440e-08	1.14029e-06	7.20720e-07	1.86101e-06	1.46090e-06	-4.29217e-07	1.03168e-06	1.31479e-06	-1.23589e-06	7.88982e-08	3.98926e-07	-8.40109e-08	3.14915e-07	2.38377e-07	-1.27381e-07	1.10996e-07	1.40229e-06	1.58987e-07	1.56127e-06	5.40550e-07	-1.84285e-07	3.56265e-07
9.904	1.22214e-07	-1.37889e-07	-1.56749e-08	1.13629e-06	7.17328e-07	1.85362e-06	1.46341e-06	-4.29956e-07	1.03346e-06	1.31589e-06	-1.23693e-06	7.89647e-08	4.00641e-07	-8.43720e-08	3.16269e-07	2.39344e-07	-1.27897e-07	1.11446e-07	1.40208e-06	1.58296e-07	1.56038e-06	5.42526e-07	-1.84958e-07	3.57567e-07
9.929	1.22457e-07	-1.38163e-07	-1.57061e-08	1.13226e-06	7.13918e-07	1.84618e-06	1.46592e-06	-4.30691e-07	1.03523e-06	1.31698e-06	-1.23795e-06	7.90302e-08	4.02347e-07	-8.47313e-08	3.17615e-07	2.40306e-07	-1.28412e-07	1.11894e-07	1.40186e-06	1.57605e-07	1.55947e-06	5.44492e-07	-1.85628e-07	3.58863e-07
9.953	1.22702e-07	-1.38439e-07	-1.57375e-08	1.12820e-06	7.10492e-07	1.83869e-06	1.46841e-06	-4.31423e-07	1.03698e-06	1.31806e-06	-1.23897e-06	7.90947e-08	4.04043e-07	-8.50886e-08	3.18955e-07	2.41264e-07	-1.28924e-07	1.12340e-07	1.40163e-06	1.56915e-07	1.55854e-06	5.46448e-07	-1.86295e-07	3.60153e-07
9.978	1.22948e-07	-1.38717e-07	-1.57690e-08	1.12411e-06	7.07049e-07	1.83116e-06	1.47089e-06	-4.32151e-07	1.03873e-06	1.31912e-06	-1.23996e-06	7.91583e-08	4.05731e-07	-8.54441e-08	3.20287e-07	2.42217e-07	-1.29433e-07	1.12784e-07	1.40138e-06	1.56224e-07	1.55760e-06	5.48395e-07	-1.86959e-07	3.61436e-07
10.002	1.23196e-07	-1.38996e-07	-1.58008e-08	1.11999e-06	7.03590e-07	1.82358e-06	1.47335e-06	-4.32876e-07	1.04048e-06	1.32016e-06	-1.24094e-06	7.92209e-08	4.07410e-07	-8.57975e-08	3.21612e-07	2.43166e-07	-1.29940e-07	1.13226e-07	1.40111e-06	1.55534e-07	1.55664e-06	5.50332e-07	-1.87620e-07	3.62713e-07
10.027	1.23445e-07	-1.39278e-07	-1.58328e-08	1.11585e-06	7.00115e-07	1.81596e-06	1.47581e-06	-4.33598e-07	1.04221e-06	1.32119e-06	-1.24191e-06	7.92825e-08	4.09079e-07	-8.61490e-08	3.22930e-07	2.44109e-07	-1.30444e-07	1.13665e-07	1.40082e-06	1.54844e-07	1.55566e-06	5.52259e-07	-1.88277e-07	3.63983e-07
10.052	1.23696e-07	-1.39561e-07	-1.58650e-08	1.11167e-06	6.96623e-07	1.80829e-06	1.47825e-06	-4.34316e-07	1.04394e-06	1.32220e-06	-1.24286e-06	7.93432e-08	4.10738e-07	-8.64986e-08	3.24240e-07	2.45049e-07	-1.30946e-07	1.14103e-07	1.40051e-06	1.54154e-07	1.55467e-06	5.54177e-07	-1.88930e-07	3.65247e-07
10.076	1.23949e-07	-1.39847e-07	-1.58975e-08	1.10746e-06	6.93114e-07	1.80058e-06	1.48069e-06	-4.35031e-07	1.04566e-06	1.32320e-06	-1.24379e-06	7.94029e-08	4.12389e-07	-8.68461e-08	3.25543e-07	2.45983e-07	-1.31445e-07	1.14538e-07	1.40019e-06	1.53465e-07	1.55366e-06	5.56084e-07	-1.89581e-07	3.66504e-07
10.101	1.24204e-07	-1.40134e-07	-1.59302e-08	1.10323e-06	6.89590e-07	1.79282e-06	1.48311e-06	-4.35743e-07	1.04737e-06	1.32418e-06	-1.24471e-06	7.94617e-08	4.14029e-07	-8.71916e-08	3.26838e-07	2.46913e-07	-1.31942e-07	1.14971e-07	1.39986e-06	1.52776e-07	1.55263e-06	5.57982e-07	-1.90228e-07	3.67754e-07
10.125	1.24461e-07	-1.40424e-07	-1.59631e-08	1.09896e-06	6.86050e-07	1.78501e-06	1.48552e-06	-4.36451e-07	1.04907e-06	1.32514e-06	-1.24562e-06	7.95194e-08	4.15660e-07	-8.75351e-08	3.28125e-07	2.47838e-07	-1.32436e-07	1.15401e-07	1.39950e-06	1.52087e-07	1.55159e-06	5.59869e-07	-1.90871e-07	3.68998e-07
10.150	1.24720e-07	-1.40716e-07	-1.59963e-08	1.09467e-06	6.82493e-07	1.77716e-06	1.48792e-06	-4.37156e-07	1.05076e-06	1.32609e-06	-1.24651e-06	7.95763e-08	4.17282e-07	-8.78765e-08	3.29405e-07	2.48758e-07	-1.32928e-07	1.15830e-07	1.39913e-06	1.51399e-07	1.55053e-06	5.61746e-07	-1.91511e-07	3.70235e-07
10.174	1.24981e-07	-1.41010e-07	-1.60297e-08	1.09034e-06	6.78921e-07	1.76926e-06	1.49031e-06	-4.37857e-07	1.05245e-06	1.32702e-06	-1.24738e-06	7.96321e-08	4.18893e-07	-8.82158e-08	3.30677e-07	2.49673e-07	-1.33417e-07	1.16256e-07	1.39874e-06	1.50711e-07	1.54945e-06	5.63613e-07	-1.92147e-07	3.71466e-07
10.199	1.25244e-07	-1.41307e-07	-1.60635e-08	1.08599e-06	6.75332e-07	1.76132e-06	1.49268e-06	-4.38555e-07	1.05413e-06	1.32793e-06	-1.24824e-06	7.96870e-08	4.20494e-07	-8.85531e-08	3.31941e-07	2.50583e-07	-1.33903e-07	1.16679e-07	1.39834e-06	1.50023e-07	1.54836e-06	5.65470e-07	-1.92780e-07	3.72690e-07
10.224	1.25509e-07	-1.41606e-07	-1.60975e-08	1.08161e-06	6.71728e-07	1.75334e-06	1.49505e-06	-4.39250e-07	1.05580e-06	1.32883e-06	-1.24909e-06	7.97409e-08	4.22086e-07	-8.88883e-08	3.33198e-07	2.51488e-07	-1.34387e-07	1.17101e-07	1.39792e-06	1.49336e-07	1.54725e-06	5.67316e-07	-1.93410e-07	3.73906e-07
10.248	1.25776e-07	-1.41908e-07	-1.61318e-08	1.07720e-06	6.68109e-07	1.74531e-06	1.49740e-06	-4.39942e-07	1.05746e-06	1.32971e-06	-1.24992e-06	7.97938e-08	4.23668e-07	-8.92214e-08	3.34446e-07	2.52388e-07	-1.34868e-07	1.17520e-07	1.39748e-06	1.48650e-07	1.54613e-06	5.69152e-07	-1.94036e-07	3.75116e-07
10.273	1.26046e-07	-1.42213e-07	-1.61664e-08	1.07276e-06	6.64473e-07	1.73723e-06	1.49975e-06	-4.40630e-07	1.05912e-06	1.33058e-06	-1.25073e-06	7.98458e-08	4.25239e-07	-8.95523e-08	3.35687e-07	2.53284e-07	-1.35347e-07	1.17937e-07	1.39702e-06	1.47963e-07	1.54499e-06	5.70977e-07	-1.94658e-07	3.76319e-07
10.297	1.26318e-07	-1.42520e-07	-1.62013e-08	1.06829e-06	6.60823e-07	1.72911e-06	1.50208e-06	-4.41315e-07	1.06076e-06	1.33143e-06	-1.25153e-06	7.98968e-08	4.26800e-07	-8.98811e-08	3.36919e-07	2.54174e-07	-1.35822e-07	1.18352e-07	1.39655e-06	1.47278e-07	1.54383e-06	5.72792e-07	-1.95276e-07	3.77515e-07
10.322	1.26593e-07	-1.42830e-07	-1.62366e-08	1.06379e-06	6.57156e-07	1.72095e-06	1.50440e-06	-4.41996e-07	1.06240e-06	1.33226e-06	-1.25231e-06	7.99469e-08	4.28351e-07	-9.02077e-08	3.38143e-07	2.55059e-07	-1.36295e-07	1.18764e-07	1.39606e-06	1.46593e-07	1.54266e-06	5.74596e-07	-1.95892e-07	3.78704e-07
10.346	1.26870e-07	-1.43142e-07	-1.62721e-08	1.05927e-06	6.53475e-07	1.71274e-06	1.50670e-06	-4.42674e-07	1.06403e-06	1.33308e-06	-1.25308e-06	7.99959e-08	4.29892e-07	-9.05321e-08	3.39360e-07	2.55939e-07	-1.36766e-07	1.19174e-07	1.39556e-06	1.45909e-07	1.54147e-06	5.76389e-07	-1.96503e-07	3.79886e-07
10.371	1.27150e-07	-1.43458e-07	-1.63080e-08	1.05472e-06	6.49778e-07	1.70449e-06	1.50900e-06	-4.43349e-07	1.06565e-06	1.33388e-06	-1.25384e-06	8.00440e-08	4.31422e-07	-9.08544e-08	3.40568e-07	2.56814e-07	-1.37233e-07	1.19581e-07	1.39504e-06	1.45225e-07	1.54026e-06	5.78171e-07	-1.97111e-07	3.81061e-07
10.396	1.27433e-07	-1.43777e-07	-1.63443e-08	1.05013e-06	6.46066e-07	1.69620e-06	1.51128e-06	-4.44020e-07	1.06726e-06	1.33467e-06	-1.25457e-06	8.00911e-08	4.32942e-07	-9.11744e-08	3.41767e-07	2.57684e-07	-1.37698e-07	1.19986e-07	1.39450e-06	1.44542e-07	1.53904e-06	5.79943e-07	-1.97714e-07	3.82228e-07
10.420	1.27718e-07	-1.44099e-07	-1.63809e-08	1.04552e-06	6.42339e-07	1.68786e-06	1.51356e-06	-4.44688e-07	1.06887e-06	1.33543e-06	-1.25530e-06	8.01373e-08	4.34451e-07	-9.14922e-08	3.42959e-07	2.58548e-07	-1.38160e-07	1.20388e-07	1.39395e-06	1.43860e-07	1.53781e-06	5.81704e-07	-1.98315e-07	3.83389e-07
10.445	1.28006e-07	-1.44424e-07	-1.64178e-08	1.04089e-06	6.38597e-07	1.67948e-06	1.51582e-06	-4.45353e-07	1.07047e-06	1.33619e-06	-1.25600e-06	8.01825e-08	4.35949e-07	-9.18078e-08	3.44141e-07	2.59407e-07	-1.38619e-07	1.20789e-07	1.39338e-06	1.43178e-07	1.53655e-06	5.83453e-07	-1.98911e-07	3.84542e-07
10.469	1.28297e-07	-1.44752e-07	-1.64551e-08	1.03622e-06	6.34840e-07	1.67106e-06	1.51807e-06	-4.46014e-07	1.07206e-06	1.33692e-06	-1.25670e-06	8.02267e-08	4.37437e-07	-9.21211e-08	3.45316e-07	2.60261e-07	-1.39075e-07	1.21186e-07	1.39279e-06	1.42497e-07	1.53529e-06	5.85192e-07	-1.99504e-07	3.85688e-07
10.494	1.28591e-07	-1.45084e-07	-1.64928e-08	1.03153e-06	6.31068e-07	1.66260e-06	1.52031e-06	-4.46672e-07	1.07364e-06	1.33764e-06	-1.25737e-06	8.02699e-08	4.38914e-07	-9.24321e-08	3.46482e-07	2.61110e-07	-1.39529e-07	1.21581e-07	1.39219e-06	1.41817e-07	1.53400e-06	5.86919e-07	-2.00093e-07	3.86826e-07
10.519	1.28888e-07	-1.45419e-07	-1.65309e-08	1.02681e-06	6.27282e-07	1.65409e-06	1.52254e-06	-4.47327e-07	1.07521e-06	1.33835e-06	-1.25804e-06	8.03122e-08	4.40380e-07	-9.27409e-08	3.47639e-07	2.61954e-07	-1.39980e-07	1.21974e-07	1.39157e-06	1.41137e-07	1.53270e-06	5.88635e-07	-2.00678e-07	3.87957e-07
10.543	1.29188e-07	-1.45758e-07	-1.65694e-08	1.02206e-06	6.23480e-07	1.64554e-06	1.52476e-06	-4.47978e-07	1.07678e-06	1.33904e-06	-1.25868e-06	8.03534e-08	4.41835e-07	-9.30473e-08	3.48788e-07	2.62792e-07	-1.40427e-07	1.22364e-07	1.39093e-06	1.40459e-07	1.53139e-06	5.90340e-07	-2.01259e-07	3.89081e-07
10.568	1.29491e-07	-1.46100e-07	-1.66083e-08	1.01728e-06	6.19665e-07	1.63694e-06	1.52696e-06	-4.48626e-07	1.07833e-06	1.33971e-06	-1.25931e-06	8.03938e-08	4.43280e-07	-9.33515e-08	3.49928e-07	2.63624e-07	-1.40872e-07	1.22752e-07	1.39028e-06	1.39781e-07	1.53006e-06	5.92034e-07	-2.01837e-07	3.90197e-07
10.592	1.29798e-07	-1.46446e-07	-1.66476e-08	1.01247e-06	6.15834e-07	1.62831e-06	1.52915e-06	-4.49270e-07	1.07988e-06	1.34036e-06	-1.25993e-06	8.04331e-08	4.44713e-07	-9.36533e-08	3.51059e-07	2.64452e-07	-1.41314e-07	1.23137e-07	1.38961e-06	1.39104e-07	1.52871e-06	5.93716e-07	-2.02410e-07	3.91306e-07
10.617	1.30108e-07	-1.46795e-07	-1.66873e-08	1.00764e-06	6.11990e-07	1.61963e-06	1.53134e-06	-4.49911e-07	1.08142e-06	1.34100e-06	-1.26053e-06	8.04715e-08	4.46135e-07	-9.39528e-08	3.52182e-07	2.65274e-07	-1.41754e-07	1.23520e-07	1.38892e-06	1.38428e-07	1.52735e-06	5.95387e-07	-2.02980e-07	3.92407e-07
10.641	1.30421e-07	-1.47148e-07	-1.67275e-08	1.00278e-06	6.08131e-07	1.61091e-06	1.53351e-06	-4.50549e-07	1.08296e-06	1.34163e-06	-1.26112e-06	8.05089e-08	4.47546e-07	-9.42499e-08	3.53296e-07	2.66090e-07	-1.42190e-07	1.23900e-07	1.38822e-06	1.37753e-07	1.52598e-06	5.97046e-07	-2.03545e-07	3.93501e-07
10.666	1.30737e-07	-1.47506e-07	-1.67681e-08	9.97893e-07	6.04257e-07	1.60215e-06	1.53567e-06	-4.51184e-07	1.08448e-06	1.34223e-06	-1.26169e-06	8.05453e-08	4.48945e-07	-9.45446e-08	3.54401e-07	2.66901e-07	-1.42623e-07	1.24278e-07	1.38751e-06	1.37078e-07	1.52458e-06	5.98694e-07	-2.04107e-07	3.94587e-07
10.691	1.31058e-07	-1.47867e-07	-1.68092e-08	9.92979e-07	6.00370e-07	1.59335e-06	1.53781e-06	-4.51815e-07	1.08600e-06	1.34282e-06	-1.26224e-06	8.05807e-08	4.50333e-07	-9.48370e-08	3.55496e-07	2.67706e-07	-1.43053e-07	1.24653e-07	1.38677e-06	1.36405e-07	1.52318e-06	6.00330e-07	-2.04665e-07	3.95665e-07
10.715	1.31381e-07	-1.48232e-07	-1.68507e-08	9.88037e-07	5.96468e-07	1.58451e-06	1.53995e-06	-4.52442e-07	1.08751e-06	1.34340e-06	-1.26278e-06	8.06152e-08	4.51710e-07	-9.51269e-08	3.56583e-07	2.68506e-07	-1.43481e-07	1.25025e-07	1.38602e-06	1.35733e-07	1.52176e-06	6.01955e-07	-2.05219e-07	3.96736e-07
10.740	1.31709e-07	-1.48601e-07	-1.68927e-08	9.83068e-07	5.92553e-07	1.57562e-06	1.54208e-06	-4.53067e-07	1.08901e-06	1.34396e-06	-1.26331e-06	8.06487e-08	4.53076e-07	-9.54145e-08	3.57661e-07	2.69300e-07	-1.43905e-07	1.25395e-07	1.38526e-06	1.35061e-07	1.52032e-06	6.03567e-07	-2.05769e-07	3.97799e-07
10.764	1.32040e-07	-1.48975e-07	-1.69352e-08	9.78072e-07	5.88624e-07	1.56670e-06	1.54419e-06	-4.53688e-07	1.09050e-06	1.34450e-06	-1.26382e-06	8.06812e-08	4.54430e-07	-9.56996e-08	3.58730e-07	2.70089e-07	-1.44327e-07	1.25762e-07	1.38448e-06	1.34391e-07	1.51887e-06	6.05168e-07	-2.06314e-07	3.98854e-07
10.789	1.32375e-07	-1.49353e-07	-1.69781e-08	9.73050e-07	5.84681e-07	1.55773e-06	1.54629e-06	-4.54305e-07	1.09199e-06	1.34502e-06	-1.26431e-06	8.07128e-08	4.55772e-07	-9.59823e-08	3.59790e-07	2.70872e-07	-1.44745e-07	1.26127e-07	1.38368e-06	1.33722e-07	1.51740e-06	6.06757e-07	-2.06856e-07	3.99901e-07
10.813	1.32714e-07	-1.49735e-07	-1.70216e-08	9.68001e-07	5.80724e-07	1.54872e-06	1.54838e-06	-4.54920e-07	1.09346e-06	1.34553e-06	-1.26479e-06	8.07434e-08	4.57102e-07	-9.62625e-08	3.60840e-07	2.71649e-07	-1.45160e-07	1.26489e-07	1.38286e-06	1.33053e-07	1.51592e-06	6.08334e-07	-2.07394e-07	4.00940e-07
10.838	1.33057e-07	-1.50122e-07	-1.70656e-08	9.62925e-07	5.76753e-07	1.53968e-06	1.55046e-06	-4.55531e-07	1.09493e-06	1.34603e-06	-1.26525e-06	8.07730e-08	4.58421e-07	-9.65402e-08	3.61881e-07	2.72421e-07	-1.45573e-07	1.26848e-07	1.38203e-06	1.32386e-07	1.51442e-06	6.09899e-07	-2.07927e-07	4.01972e-07
10.863	1.33404e-07	-1.50514e-07	-1.71101e-08	9.57822e-07	5.72769e-07	1.53059e-06	1.55253e-06	-4.56138e-07	1.09639e-06	1.34650e-06	-1.26570e-06	8.08016e-08	4.59728e-07	-9.68155e-08	3.62913e-07	2.73187e-07	-1.45982e-07	1.27205e-07	1.38119e-06	1.31720e-07	1.51291e-06	6.11452e-07	-2.08457e-07	4.02996e-07
10.887	1.33755e-07	-1.50910e-07	-1.71551e-08	9.52693e-07	5.68772e-07	1.52147e-06	1.55459e-06	-4.56742e-07	1.09784e-06	1.34697e-06	-1.26614e-06	8.08293e-08	4.61024e-07	-9.70883e-08	3.63935e-07	2.73947e-07	-1.46388e-07	1.27559e-07	1.38033e-06	1.31055e-07	1.51138e-06	6.12993e-07	-2.08982e-07	4.04011e-07
10.912	1.34110e-07	-1.51310e-07	-1.72006e-08	9.47538e-07	5.64761e-07	1.51230e-06	1.55663e-06	-4.57343e-07	1.09929e-06	1.34741e-06	-1.26655e-06	8.08560e-08	4.62307e-07	-9.73585e-08	3.64948e-07	2.74701e-07	-1.46792e-07	1.27910e-07	1.37945e-06	1.30391e-07	1.50984e-06	6.14522e-07	-2.09503e-07	4.05019e-07
10.936	1.34469e-07	-1.51716e-07	-1.72467e-08	9.42356e-07	5.60737e-07	1.50309e-06	1.55867e-06	-4.57941e-07	1.10072e-06	1.34784e-06	-1.26696e-06	8.08817e-08	4.63578e-07	-9.76263e-08	3.65952e-07	2.75450e-07	-1.47192e-07	1.28258e-07	1.37856e-06	1.29728e-07	1.50828e-06	6.16038e-07	-2.10020e-07	4.06018e-07
10.961	1.34833e-07	-1.52126e-07	-1.72934e-08	9.37149e-07	5.56700e-07	1.49385e-06	1.56069e-06	-4.58535e-07	1.10215e-06	1.34825e-06	-1.26735e-06	8.09064e-08	4.64838e-07	-9.78915e-08	3.66946e-07	2.76193e-07	-1.47589e-07	1.28604e-07	1.37765e-06	1.29067e-07	1.50671e-06	6.17543e-07	-2.10533e-07	4.07010e-07
10.985	1.35201e-07	-1.52542e-07	-1.73406e-08	9.31915e-07	5.52649e-07	1.48456e-06	1.56270e-06	-4.59126e-07	1.10357e-06	1.34865e-06	-1.26772e-06	8.09302e-08	4.66085e-07	-9.81542e-08	3.67931e-07	2.76930e-07	-1.47982e-07	1.28948e-07	1.37672e-06	1.28406e-07	1.50513e-06	6.19035e-07	-2.11042e-07	4.07993e-07
11.010	1.35574e-07	-1.52962e-07	-1.73884e-08	9.26655e-07	5.48586e-07	1.47524e-06	1.56470e-06	-4.59714e-07	1.10499e-06	1.34903e-06	-1.26808e-06	8.09530e-08	4.67320e-07	-9.84143e-08	3.68906e-07	2.77661e-07	-1.48373e-07	1.29288e-07	1.37578e-06	1.27747e-07	1.50353e-06	6.20514e-07	-2.11546e-07	4.08968e-07
11.035	1.35951e-07	-1.53388e-07	-1.74368e-08	9.21370e-07	5.44509e-07	1.46588e-06	1.56669e-06	-4.60298e-07	1.10639e-06	1.34939e-06	-1.26842e-06	8.09749e-08	4.68543e-07	-9.86718e-08	3.69871e-07	2.78386e-07	-1.48761e-07	1.29626e-07	1.37483e-06	1.27089e-07	1.50192e-06	6.21981e-07	-2.12046e-07	4.09935e-07
11.059	1.36333e-07	-1.53819e-07	-1.74858e-08	9.16059e-07	5.40420e-07	1.45648e-06	1.56866e-06	-4.60879e-07	1.10779e-06	1.34974e-06	-1.26874e-06	8.09957e-08	4.69754e-07	-9.89268e-08	3.70827e-07	2.79106e-07	-1.49145e-07	1.29961e-07	1.37385e-06	1.26433e-07	1.50029e-06	6.23436e-07	-2.12542e-07	4.10894e-07
11.084	1.36720e-07	-1.54255e-07	-1.75354e-08	9.10722e-07	5.36318e-07	1.44704e-06	1.57063e-06	-4.61456e-07	1.10917e-06	1.35007e-06	-1.26906e-06	8.10156e-08	4.70952e-07	-9.91791e-08	3.71773e-07	2.79819e-07	-1.49526e-07	1.30293e-07	1.37287e-06	1.25777e-07	1.49864e-06	6.24878e-07	-2.13034e-07	4.11844e-07
11.108	1.37111e-07	-1.54697e-07	-1.75856e-08	9.05359e-07	5.32204e-07	1.43756e-06	1.57258e-06	-4.62030e-07	1.11055e-06	1.35039e-06	-1.26935e-06	8.10345e-08	4.72138e-07	-9.94289e-08	3.72709e-07	2.80527e-07	-1.49904e-07	1.30622e-07	1.37186e-06	1.25123e-07	1.49699e-06	6.26308e-07	-2.13521e-07	4.12787e-07
11.133	1.37507e-07	-1.55144e-07	-1.76364e-08	8.99972e-07	5.28077e-07	1.42805e-06	1.57453e-06	-4.62601e-07	1.11193e-06	1.35069e-06	-1.26963e-06	8.10525e-08	4.73312e-07	-9.96760e-08	3.73636e-07	2.81228e-07	-1.50279e-07	1.30949e-07	1.37085e-06	1.24470e-07	1.49532e-06	6.27725e-07	-2.14004e-07	4.13721e-07
11.158	1.37909e-07	-1.55597e-07	-1.76879e-08	8.94559e-07	5.23937e-07	1.41850e-06	1.57646e-06	-4.63169e-07	1.11329e-06	1.35097e-06	-1.26990e-06	8.10695e-08	4.74473e-07	-9.99205e-08	3.74552e-07	2.81924e-07	-1.50651e-07	1.31273e-07	1.36981e-06	1.23819e-07	1.49363e-06	6.29129e-07	-2.14483e-07	4.14646e-07
11.182	1.38315e-07	-1.56055e-07	-1.77400e-08	8.89120e-07	5.19785e-07	1.40891e-06	1.57838e-06	-4.63733e-07	1.11465e-06	1.35124e-06	-1.27015e-06	8.10855e-08	4.75621e-07	-1.00162e-07	3.75459e-07	2.82613e-07	-1.51019e-07	1.31594e-07	1.36876e-06	1.23169e-07	1.49193e-06	6.30521e-07	-2.14957e-07	4.15563e-07
11.207	1.38726e-07	-1.56519e-07	-1.77928e-08	8.83657e-07	5.15621e-07	1.39928e-06	1.58029e-06	-4.64294e-07	1.11600e-06	1.35149e-06	-1.27039e-06	8.11005e-08	4.76757e-07	-1.00402e-07	3.76355e-07	2.83296e-07	-1.51384e-07	1.31912e-07	1.36770e-06	1.22520e-07	1.49022e-06	6.31899e-07	-2.15428e-07	4.16472e-07
11.231	1.39143e-07	-1.56989e-07	-1.78462e-08	8.78168e-07	5.11444e-07	1.38961e-06	1.58219e-06	-4.64852e-07	1.11734e-06	1.35172e-06	-1.27061e-06	8.11146e-08	4.77880e-07	-1.00638e-07	3.77242e-07	2.83974e-07	-1.51746e-07	1.32227e-07	1.36662e-06	1.21873e-07	1.48849e-06	6.33265e-07	-2.15893e-07	4.17372e-07
11.256	1.39565e-07	-1.57465e-07	-1.79003e-08	8.72655e-07	5.07255e-07	1.37991e-06	1.58407e-06	-4.65406e-07	1.11867e-06	1.35194e-06	-1.27081e-06	8.11277e-08	4.78991e-07	-1.00872e-07	3.78119e-07	2.84645e-07	-1.52105e-07	1.32540e-07	1.36552e-06	1.21227e-07	1.48675e-06	6.34618e-07	-2.16354e-07	4.18264e-07
11.280	1.39992e-07	-1.57947e-07	-1.79551e-08	8.67117e-07	5.03055e-07	1.37017e-06	1.58595e-06	-4.65957e-07	1.11999e-06	1.35214e-06	-1.27100e-06	8.11399e-08	4.80088e-07	-1.01103e-07	3.78985e-07	2.85310e-07	-1.52461e-07	1.32850e-07	1.36441e-06	1.20583e-07	1.48499e-06	6.35959e-07	-2.16811e-07	4.19147e-07
11.305	1.40425e-07	-1.58435e-07	-1.80106e-08	8.61555e-07	4.98842e-07	1.36040e-06	1.58781e-06	-4.66504e-07	1.12131e-06	1.35233e-06	-1.27118e-06	8.11511e-08	4.81173e-07	-1.01332e-07	3.79842e-07	2.85969e-07	-1.52813e-07	1.33157e-07	1.36328e-06	1.19940e-07	1.48322e-06	6.37286e-07	-2.17264e-07	4.20022e-07
11.330	1.40863e-07	-1.58929e-07	-1.80668e-08	8.55967e-07	4.94618e-07	1.35058e-06	1.58967e-06	-4.67049e-07	1.12262e-06	1.35250e-06	-1.27134e-06	8.11613e-08	4.82245e-07	-1.01557e-07	3.80688e-07	2.86622e-07	-1.53162e-07	1.33461e-07	1.36214e-06	1.19298e-07	1.48144e-06	6.38600e-07	-2.17712e-07	4.20888e-07
11.354	1.41306e-07	-1.59430e-07	-1.81237e-08	8.50356e-07	4.90381e-07	1.34074e-06	1.59151e-06	-4.67590e-07	1.12392e-06	1.35265e-06	-1.27148e-06	8.11705e-08	4.83305e-07	-1.01780e-07	3.81524e-07	2.87269e-07	-1.53507e-07	1.33762e-07	1.36099e-06	1.18658e-07	1.47964e-06	6.39901e-07	-2.18155e-07	4.21746e-07
11.379	1.41756e-07	-1.59937e-07	-1.81813e-08	8.44720e-07	4.86133e-07	1.33085e-06	1.59334e-06	-4.68127e-07	1.12521e-06	1.35279e-06	-1.27161e-06	8.11788e-08	4.84351e-07	-1.02001e-07	3.82350e-07	2.87910e-07	-1.53850e-07	1.34060e-07	1.35981e-06	1.18020e-07	1.47783e-06	6.41189e-07	-2.18595e-07	4.22594e-07
11.403	1.42211e-07	-1.60450e-07	-1.82397e-08	8.39060e-07	4.81874e-07	1.32093e-06	1.59516e-06	-4.68662e-07	1.12649e-06	1.35291e-06	-1.27173e-06	8.11861e-08	4.85384e-07	-1.02218e-07	3.83166e-07	2.88544e-07	-1.54189e-07	1.34355e-07	1.35863e-06	1.17383e-07	1.47601e-06	6.42464e-07	-2.19029e-07	4.23435e-07
11.428	1.42672e-07	-1.60970e-07	-1.82988e-08	8.33375e-07	4.77603e-07	1.31098e-06	1.59696e-06	-4.69193e-07	1.12777e-06	1.35302e-06	-1.27183e-06	8.11925e-08	4.86404e-07	-1.02433e-07	3.83971e-07	2.89172e-07	-1.54524e-07	1.34648e-07	1.35742e-06	1.16747e-07	1.47417e-06	6.43725e-07	-2.19459e-07	4.24266e-07
11.452	1.43138e-07	-1.61497e-07	-1.83586e-08	8.27667e-07	4.73320e-07	1.30099e-06	1.59876e-06	-4.69721e-07	1.12904e-06	1.35311e-06	-1.27191e-06	8.11979e-08	4.87411e-07	-1.02645e-07	3.84766e-07	2.89794e-07	-1.54856e-07	1.34937e-07	1.35621e-06	1.16113e-07	1.47232e-06	6.44974e-07	-2.19885e-07	4.25089e-07
11.477	1.43611e-07	-1.62030e-07	-1.84193e-08	8.21935e-07	4.69027e-07	1.29096e-06	1.60054e-06	-4.70245e-07	1.13030e-06	1.35318e-06	-1.27198e-06	8.12023e-08	4.88405e-07	-1.02855e-07	3.85550e-07	2.90409e-07	-1.55185e-07	1.35224e-07	1.35497e-06	1.15481e-07	1.47045e-06	6.46209e-07	-2.20306e-07	4.25903e-07
11.502	1.44090e-07	-1.62571e-07	-1.84807e-08	8.16179e-07	4.64722e-07	1.28090e-06	1.60232e-06	-4.70766e-07	1.13155e-06	1.35324e-06	-1.27203e-06	8.12058e-08	4.89386e-07	-1.03061e-07	3.86324e-07	2.91019e-07	-1.55511e-07	1.35508e-07	1.35373e-06	1.14850e-07	1.46858e-06	6.47431e-07	-2.20722e-07	4.26708e-07
11.526	1.44575e-07	-1.63118e-07	-1.85429e-08	8.10400e-07	4.60405e-07	1.27081e-06	1.60408e-06	-4.71284e-07	1.13280e-06	1.35328e-06	-1.27207e-06	8.12083e-08	4.90353e-07	-1.03265e-07	3.87088e-07	2.91622e-07	-1.55833e-07	1.35789e-07	1.35246e-06	1.14221e-07	1.46668e-06	6.48639e-07	-2.21134e-07	4.27505e-07
11.551	1.45066e-07	-1.63672e-07	-1.86059e-08	8.04597e-07	4.56078e-07	1.26068e-06	1.60583e-06	-4.71799e-07	1.13403e-06	1.35331e-06	-1.27210e-06	8.12099e-08	4.91307e-07	-1.03466e-07	3.87841e-07	2.92218e-07	-1.56152e-07	1.36066e-07	1.35119e-06	1.13593e-07	1.46478e-06	6.49834e-07	-2.21542e-07	4.28292e-07
11.575	1.45563e-07	-1.64233e-07	-1.86696e-08	7.98771e-07	4.51740e-07	1.25051e-06	1.60757e-06	-4.72310e-07	1.13526e-06	1.35332e-06	-1.27211e-06	8.12105e-08	4.92248e-07	-1.03664e-07	3.88584e-07	2.92809e-07	-1.56468e-07	1.36341e-07	1.34989e-06	1.12968e-07	1.46286e-06	6.51016e-07	-2.21945e-07	4.29071e-07
11.600	1.46067e-07	-1.64801e-07	-1.87343e-08	7.92921e-07	4.47391e-07	1.24031e-06	1.60930e-06	-4.72818e-07	1.13648e-06	1.35331e-06	-1.27210e-06	8.12101e-08	4.93175e-07	-1.03859e-07	3.89316e-07	2.93393e-07	-1.56780e-07	1.36613e-07	1.34859e-06	1.12343e-07	1.46093e-06	6.52184e-07	-2.22343e-07	4.29841e-07
11.624	1.46577e-07	-1.65377e-07	-1.87997e-08	7.87049e-07	4.43031e-07	1.23008e-06	1.61102e-06	-4.73323e-07	1.13770e-06	1.35329e-06	-1.27208e-06	8.12088e-08	4.94089e-07	-1.04052e-07	3.90037e-07	2.93970e-07	-1.57088e-07	1.36882e-07	1.34726e-06	1.11721e-07	1.45898e-06	6.53338e-07	-2.22736e-07	4.30602e-07
11.649	1.47094e-07	-1.65960e-07	-1.88660e-08	7.81153e-07	4.38661e-07	1.21981e-06	1.61273e-06	-4.73824e-07	1.13890e-06	1.35325e-06	-1.27205e-06	8.12066e-08	4.94989e-07	-1.04241e-07	3.90748e-07	2.94542e-07	-1.57393e-07	1.37148e-07	1.34593e-06	1.11100e-07	1.45703e-06	6.54479e-07	-2.23125e-07	4.31354e-07
11.674	1.47617e-07	-1.66550e-07	-1.89331e-08	7.75234e-07	4.34280e-07	1.20951e-06	1.61442e-06	-4.74323e-07	1.14010e-06	1.35320e-06	-1.27200e-06	8.12033e-08	4.95876e-07	-1.04428e-07	3.91448e-07	2.95106e-07	-1.57695e-07	1.37411e-07	1.34458e-06	1.10480e-07	1.45506e-06	6.55607e-07	-2.23510e-07	4.32097e-07
11.698	1.48147e-07	-1.67148e-07	-1.90011e-08	7.69293e-07	4.29888e-07	1.19918e-06	1.61611e-06	-4.74818e-07	1.14129e-06	1.35313e-06	-1.27193e-06	8.11991e-08	4.96749e-07	-1.04612e-07	3.92138e-07	2.95665e-07	-1.57994e-07	1.37671e-07	1.34321e-06	1.09863e-07	1.45307e-06	6.56720e-07	-2.23889e-07	4.32831e-07
11.723	1.48684e-07	-1.67754e-07	-1.90699e-08	7.63329e-07	4.25486e-07	1.18881e-06	1.61778e-06	-4.75309e-07	1.14247e-06	1.35304e-06	-1.27185e-06	8.11940e-08	4.97609e-07	-1.04793e-07	3.92816e-07	2.96217e-07	-1.58289e-07	1.37928e-07	1.34183e-06	1.09247e-07	1.45108e-06	6.57820e-07	-2.24265e-07	4.33556e-07
11.747	1.49227e-07	-1.68367e-07	-1.91396e-08	7.57342e-07	4.21074e-07	1.17842e-06	1.61944e-06	-4.75798e-07	1.14365e-06	1.35294e-06	-1.27175e-06	8.11879e-08	4.98455e-07	-1.04971e-07	3.93484e-07	2.96762e-07	-1.58580e-07	1.38182e-07	1.34043e-06	1.08633e-07	1.44907e-06	6.58907e-07	-2.24635e-07	4.34272e-07
11.772	1.49778e-07	-1.68988e-07	-1.92102e-08	7.51333e-07	4.16652e-07	1.16798e-06	1.62109e-06	-4.76283e-07	1.14481e-06	1.35283e-06	-1.27164e-06	8.11809e-08	4.99288e-07	-1.05146e-07	3.94141e-07	2.97301e-07	-1.58868e-07	1.38433e-07	1.33902e-06	1.08021e-07	1.44704e-06	6.59979e-07	-2.25001e-07	4.34979e-07
11.796	1.50335e-07	-1.69617e-07	-1.92817e-08	7.45301e-07	4.12219e-07	1.15752e-06	1.62273e-06	-4.76765e-07	1.14597e-06	1.35269e-06	-1.27152e-06	8.11729e-08	5.00106e-07	-1.05319e-07	3.94787e-07	2.97834e-07	-1.59153e-07	1.38681e-07	1.33760e-06	1.07410e-07	1.44501e-06	6.61038e-07	-2.25361e-07	4.35677e-07
11.821	1.50900e-07	-1.70254e-07	-1.93541e-08	7.39248e-07	4.07776e-07	1.14702e-06	1.62436e-06	-4.77243e-07	1.14712e-06	1.35254e-06	-1.27138e-06	8.11640e-08	5.00911e-07	-1.05488e-07	3.95423e-07	2.98360e-07	-1.59434e-07	1.38926e-07	1.33616e-06	1.06801e-07	1.44296e-06	6.62083e-07	-2.25718e-07	4.36365e-07
11.846	1.51472e-07	-1.70899e-07	-1.94274e-08	7.33172e-07	4.03324e-07	1.13650e-06	1.62598e-06	-4.77719e-07	1.14826e-06	1.35238e-06	-1.27122e-06	8.11541e-08	5.01702e-07	-1.05655e-07	3.96047e-07	2.98879e-07	-1.59711e-07	1.39168e-07	1.33471e-06	1.06194e-07	1.44090e-06	6.63114e-07	-2.26069e-07	4.37045e-07
11.870	1.52051e-07	-1.71552e-07	-1.95017e-08	7.27075e-07	3.98861e-07	1.12594e-06	1.62759e-06	-4.78191e-07	1.14940e-06	1.35220e-06	-1.27105e-06	8.11433e-08	5.02479e-07	-1.05819e-07	3.96661e-07	2.99392e-07	-1.59985e-07	1.39407e-07	1.33324e-06	1.05589e-07	1.43883e-06	6.64131e-07	-2.26416e-07	4.37715e-07
11.895	1.52637e-07	-1.72214e-07	-1.95769e-08	7.20955e-07	3.94389e-07	1.11534e-06	1.62918e-06	-4.78660e-07	1.15052e-06	1.35200e-06	-1.27087e-06	8.11315e-08	5.03243e-07	-1.05979e-07	3.97263e-07	2.99898e-07	-1.60256e-07	1.39642e-07	1.33175e-06	1.04986e-07	1.43674e-06	6.65135e-07	-2.26758e-07	4.38376e-07
11.919	1.53231e-07	-1.72884e-07	-1.96530e-08	7.14814e-07	3.89907e-07	1.10472e-06	1.63077e-06	-4.79125e-07	1.15164e-06	1.35179e-06	-1.27067e-06	8.11188e-08	5.03992e-07	-1.06137e-07	3.97855e-07	3.00398e-07	-1.60523e-07	1.39875e-07	1.33026e-06	1.04384e-07	1.43464e-06	6.66124e-07	-2.27095e-07	4.39029e-07
11.944	1.53832e-07	-1.73562e-07	-1.97301e-08	7.08651e-07	3.85416e-07	1.09407e-06	1.63234e-06	-4.79588e-07	1.15276e-06	1.35156e-06	-1.27046e-06	8.11051e-08	5.04728e-07	-1.06292e-07	3.98436e-07	3.00892e-07	-1.60787e-07	1.40105e-07	1.32875e-06	1.03784e-07	1.43253e-06	6.67099e-07	-2.27428e-07	4.39671e-07
11.969	1.54440e-07	-1.74249e-07	-1.98082e-08	7.02467e-07	3.80915e-07	1.08338e-06	1.63391e-06	-4.80047e-07	1.15386e-06	1.35132e-06	-1.27023e-06	8.10905e-08	5.05449e-07	-1.06444e-07	3.99005e-07	3.01378e-07	-1.61047e-07	1.40331e-07	1.32722e-06	1.03187e-07	1.43041e-06	6.68061e-07	-2.27756e-07	4.40305e-07
11.993	1.55057e-07	-1.74944e-07	-1.98872e-08	6.96262e-07	3.76404e-07	1.07267e-06	1.63546e-06	-4.80503e-07	1.15495e-06	1.35106e-06	-1.26998e-06	8.10749e-08	5.06157e-07	-1.06593e-07	3.99564e-07	3.01858e-07	-1.61303e-07	1.40555e-07	1.32568e-06	1.02591e-07	1.42827e-06	6.69008e-07	-2.28079e-07	4.40929e-07
12.018	1.55681e-07	-1.75648e-07	-1.99673e-08	6.90035e-07	3.71884e-07	1.06192e-06	1.63700e-06	-4.80955e-07	1.15604e-06	1.35079e-06	-1.26973e-06	8.10585e-08	5.06850e-07	-1.06739e-07	4.00111e-07	3.02332e-07	-1.61556e-07	1.40775e-07	1.32413e-06	1.01996e-07	1.42612e-06	6.69941e-07	-2.28397e-07	4.41544e-07
12.042	1.56312e-07	-1.76361e-07	-2.00483e-08	6.83788e-07	3.67356e-07	1.05114e-06	1.63853e-06	-4.81405e-07	1.15712e-06	1.35049e-06	-1.26945e-06	8.10410e-08	5.07529e-07	-1.06882e-07	4.00647e-07	3.02799e-07	-1.61806e-07	1.40993e-07	1.32256e-06	1.01404e-07	1.42396e-06	6.70860e-07	-2.28710e-07	4.42150e-07
12.067	1.56952e-07	-1.77082e-07	-2.01303e-08	6.77519e-07	3.62818e-07	1.04034e-06	1.64005e-06	-4.81851e-07	1.15820e-06	1.35019e-06	-1.26917e-06	8.10227e-08	5.08194e-07	-1.07022e-07	4.01172e-07	3.03259e-07	-1.62052e-07	1.41207e-07	1.32098e-06	1.00814e-07	1.42179e-06	6.71765e-07	-2.29018e-07	4.42746e-07
12.091	1.57600e-07	-1.77813e-07	-2.02134e-08	6.71230e-07	3.58270e-07	1.02950e-06	1.64155e-06	-4.82294e-07	1.15926e-06	1.34987e-06	-1.26886e-06	8.10034e-08	5.08845e-07	-1.07159e-07	4.01686e-07	3.03712e-07	-1.62294e-07	1.41418e-07	1.31938e-06	1.00225e-07	1.41961e-06	6.72656e-07	-2.29322e-07	4.43334e-07
12.116	1.58255e-07	-1.78553e-07	-2.02975e-08	6.64920e-07	3.53714e-07	1.01863e-06	1.64305e-06	-4.82734e-07	1.16032e-06	1.34953e-06	-1.26855e-06	8.09831e-08	5.09482e-07	-1.07293e-07	4.02189e-07	3.04159e-07	-1.62533e-07	1.41626e-07	1.31777e-06	9.96390e-08	1.41741e-06	6.73532e-07	-2.29621e-07	4.43911e-07
12.141	1.58919e-07	-1.79302e-07	-2.03826e-08	6.58590e-07	3.49150e-07	1.00774e-06	1.64454e-06	-4.83170e-07	1.16137e-06	1.34918e-06	-1.26822e-06	8.09620e-08	5.10105e-07	-1.07424e-07	4.02680e-07	3.04599e-07	-1.62768e-07	1.41831e-07	1.31615e-06	9.90544e-08	1.41520e-06	6.74395e-07	-2.29915e-07	4.44480e-07
12.165	1.59591e-07	-1.80060e-07	-2.04688e-08	6.52239e-07	3.44576e-07	9.96815e-07	1.64601e-06	-4.83604e-07	1.16241e-06	1.34881e-06	-1.26787e-06	8.09399e-08	5.10713e-07	-1.07552e-07	4.03161e-07	3.05033e-07	-1.63000e-07	1.42033e-07	1.31451e-06	9.84718e-08	1.41298e-06	6.75243e-07	-2.30204e-07	4.45039e-07
12.190	1.60271e-07	-1.80827e-07	-2.05560e-08	6.45867e-07	3.39994e-07	9.85861e-07	1.64748e-06	-4.84034e-07	1.16344e-06	1.34842e-06	-1.26751e-06	8.09168e-08	5.11307e-07	-1.07678e-07	4.03629e-07	3.05460e-07	-1.63228e-07	1.42232e-07	1.31285e-06	9.78912e-08	1.41075e-06	6.76076e-07	-2.30488e-07	4.45588e-07
12.214	1.60959e-07	-1.81604e-07	-2.06443e-08	6.39476e-07	3.35403e-07	9.74879e-07	1.64893e-06	-4.84461e-07	1.16447e-06	1.34803e-06	-1.26713e-06	8.08929e-08	5.11887e-07	-1.07800e-07	4.04087e-07	3.05880e-07	-1.63452e-07	1.42428e-07	1.31119e-06	9.73125e-08	1.40850e-06	6.76896e-07	-2.30768e-07	4.46128e-07
12.239	1.61656e-07	-1.82390e-07	-2.07337e-08	6.33065e-07	3.30804e-07	9.63869e-07	1.65037e-06	-4.84885e-07	1.16549e-06	1.34761e-06	-1.26674e-06	8.08680e-08	5.12452e-07	-1.07919e-07	4.04533e-07	3.06293e-07	-1.63673e-07	1.42620e-07	1.30951e-06	9.67358e-08	1.40624e-06	6.77701e-07	-2.31042e-07	4.46659e-07
12.263	1.62362e-07	-1.83186e-07	-2.08242e-08	6.26634e-07	3.26196e-07	9.52830e-07	1.65180e-06	-4.85305e-07	1.16650e-06	1.34718e-06	-1.26634e-06	8.08422e-08	5.13003e-07	-1.08035e-07	4.04968e-07	3.06700e-07	-1.63891e-07	1.42809e-07	1.30782e-06	9.61611e-08	1.40398e-06	6.78492e-07	-2.31312e-07	4.47180e-07
12.288	1.63076e-07	-1.83991e-07	-2.09157e-08	6.20183e-07	3.21580e-07	9.41763e-07	1.65322e-06	-4.85723e-07	1.16750e-06	1.34673e-06	-1.26592e-06	8.08154e-08	5.13540e-07	-1.08148e-07	4.05392e-07	3.07100e-07	-1.64104e-07	1.42996e-07	1.30611e-06	9.55884e-08	1.40170e-06	6.79268e-07	-2.31577e-07	4.47692e-07
12.313	1.63798e-07	-1.84807e-07	-2.10084e-08	6.13712e-07	3.16956e-07	9.30668e-07	1.65463e-06	-4.86137e-07	1.16850e-06	1.34627e-06	-1.26549e-06	8.07877e-08	5.14062e-07	-1.08258e-07	4.05804e-07	3.07493e-07	-1.64314e-07	1.43179e-07	1.30439e-06	9.50177e-08	1.39940e-06	6.80030e-07	-2.31836e-07	4.48194e-07
12.337	1.64529e-07	-1.85632e-07	-2.11022e-08	6.07222e-07	3.12324e-07	9.19546e-07	1.65603e-06	-4.86548e-07	1.16949e-06	1.34580e-06	-1.26504e-06	8.07591e-08	5.14570e-07	-1.08365e-07	4.06205e-07	3.07880e-07	-1.64521e-07	1.43359e-07	1.30265e-06	9.44491e-08	1.39710e-06	6.80778e-07	-2.32091e-07	4.48687e-07
12.362	1.65270e-07	-1.86467e-07	-2.11971e-08	6.00713e-07	3.07684e-07	9.08396e-07	1.65742e-06	-4.86956e-07	1.17047e-06	1.34531e-06	-1.26458e-06	8.07296e-08	5.15063e-07	-1.08469e-07	4.06594e-07	3.08259e-07	-1.64724e-07	1.43535e-07	1.30090e-06	9.38824e-08	1.39479e-06	6.81511e-07	-2.32341e-07	4.49170e-07
12.386	1.66019e-07	-1.87312e-07	-2.12932e-08	5.94184e-07	3.03036e-07	8.97220e-07	1.65880e-06	-4.87360e-07	1.17144e-06	1.34480e-06	-1.26410e-06	8.06992e-08	5.15542e-07	-1.08569e-07	4.06972e-07	3.08632e-07	-1.64923e-07	1.43709e-07	1.29914e-06	9.33178e-08	1.39246e-06	6.82230e-07	-2.32586e-07	4.49644e-07
12.411	1.66776e-07	-1.88167e-07	-2.13904e-08	5.87636e-07	2.98380e-07	8.86016e-07	1.66016e-06	-4.87762e-07	1.17240e-06	1.34428e-06	-1.26361e-06	8.06678e-08	5.16006e-07	-1.08667e-07	4.07339e-07	3.08998e-07	-1.65119e-07	1.43880e-07	1.29737e-06	9.27553e-08	1.39012e-06	6.82934e-07	-2.32826e-07	4.50108e-07
12.435	1.67543e-07	-1.89032e-07	-2.14888e-08	5.81070e-07	2.93716e-07	8.74786e-07	1.66152e-06	-4.88160e-07	1.17336e-06	1.34374e-06	-1.26310e-06	8.06356e-08	5.16456e-07	-1.08762e-07	4.07694e-07	3.09358e-07	-1.65311e-07	1.44047e-07	1.29558e-06	9.21948e-08	1.38777e-06	6.83624e-07	-2.33061e-07	4.50562e-07
12.460	1.68319e-07	-1.89908e-07	-2.15883e-08	5.74485e-07	2.89045e-07	8.63529e-07	1.66287e-06	-4.88555e-07	1.17431e-06	1.34319e-06	-1.26258e-06	8.06024e-08	5.16891e-07	-1.08853e-07	4.08037e-07	3.09710e-07	-1.65499e-07	1.44211e-07	1.29377e-06	9.16364e-08	1.38541e-06	6.84299e-07	-2.33292e-07	4.51007e-07
12.485	1.69105e-07	-1.90794e-07	-2.16890e-08	5.67881e-07	2.84366e-07	8.52247e-07	1.66420e-06	-4.88947e-07	1.17525e-06	1.34262e-06	-1.26205e-06	8.05683e-08	5.17311e-07	-1.08942e-07	4.08369e-07	3.10056e-07	-1.65684e-07	1.44372e-07	1.29196e-06	9.10800e-08	1.38304e-06	6.84959e-07	-2.33517e-07	4.51443e-07
12.509	1.69899e-07	-1.91690e-07	-2.17909e-08	5.61258e-07	2.79680e-07	8.40938e-07	1.66552e-06	-4.89336e-07	1.17619e-06	1.34203e-06	-1.26150e-06	8.05333e-08	5.17717e-07	-1.09028e-07	4.08690e-07	3.10395e-07	-1.65865e-07	1.44530e-07	1.29013e-06	9.05258e-08	1.38066e-06	6.85605e-07	-2.33737e-07	4.51868e-07
12.534	1.70703e-07	-1.92597e-07	-2.18940e-08	5.54617e-07	2.74986e-07	8.29603e-07	1.66684e-06	-4.89722e-07	1.17711e-06	1.34143e-06	-1.26094e-06	8.04974e-08	5.18108e-07	-1.09110e-07	4.08999e-07	3.10727e-07	-1.66042e-07	1.44684e-07	1.28829e-06	8.99736e-08	1.37826e-06	6.86237e-07	-2.33952e-07	4.52284e-07
12.558	1.71516e-07	-1.93514e-07	-2.19983e-08	5.47958e-07	2.70285e-07	8.18243e-07	1.66814e-06	-4.90104e-07	1.17803e-06	1.34082e-06	-1.26036e-06	8.04605e-08	5.18485e-07	-1.09189e-07	4.09296e-07	3.11052e-07	-1.66216e-07	1.44836e-07	1.28643e-06	8.94235e-08	1.37585e-06	6.86854e-07	-2.34163e-07	4.52691e-07
12.583	1.72339e-07	-1.94443e-07	-2.21038e-08	5.41281e-07	2.65577e-07	8.06858e-07	1.66943e-06	-4.90483e-07	1.17895e-06	1.34019e-06	-1.25977e-06	8.04228e-08	5.18847e-07	-1.09265e-07	4.09582e-07	3.11370e-07	-1.66386e-07	1.44984e-07	1.28456e-06	8.88755e-08	1.37344e-06	6.87456e-07	-2.34368e-07	4.53088e-07
12.607	1.73171e-07	-1.95382e-07	-2.22106e-08	5.34585e-07	2.60862e-07	7.95448e-07	1.67071e-06	-4.90860e-07	1.17985e-06	1.33955e-06	-1.25916e-06	8.03842e-08	5.19194e-07	-1.09339e-07	4.09856e-07	3.11682e-07	-1.66553e-07	1.45129e-07	1.28268e-06	8.83297e-08	1.37101e-06	6.88043e-07	-2.34568e-07	4.53475e-07
12.632	1.74013e-07	-1.96331e-07	-2.23185e-08	5.27872e-07	2.56140e-07	7.84013e-07	1.67198e-06	-4.91233e-07	1.18075e-06	1.33889e-06	-1.25854e-06	8.03446e-08	5.19527e-07	-1.09409e-07	4.10118e-07	3.11987e-07	-1.66716e-07	1.45271e-07	1.28078e-06	8.77859e-08	1.36857e-06	6.88616e-07	-2.34763e-07	4.53853e-07
12.657	1.74864e-07	-1.97292e-07	-2.24278e-08	5.21142e-07	2.51411e-07	7.72553e-07	1.67324e-06	-4.91603e-07	1.18164e-06	1.33822e-06	-1.25791e-06	8.03042e-08	5.19845e-07	-1.09476e-07	4.10369e-07	3.12285e-07	-1.66875e-07	1.45410e-07	1.27888e-06	8.72443e-08	1.36612e-06	6.89174e-07	-2.34954e-07	4.54221e-07
12.681	1.75726e-07	-1.98264e-07	-2.25382e-08	5.14393e-07	2.46676e-07	7.61069e-07	1.67449e-06	-4.91969e-07	1.18252e-06	1.33753e-06	-1.25726e-06	8.02628e-08	5.20148e-07	-1.09539e-07	4.10608e-07	3.12576e-07	-1.67030e-07	1.45545e-07	1.27695e-06	8.67049e-08	1.36366e-06	6.89718e-07	-2.35139e-07	4.54579e-07
12.706	1.76597e-07	-1.99247e-07	-2.26500e-08	5.07628e-07	2.41933e-07	7.49561e-07	1.67572e-06	-4.92333e-07	1.18339e-06	1.33682e-06	-1.25660e-06	8.02206e-08	5.20436e-07	-1.09600e-07	4.10836e-07	3.12860e-07	-1.67182e-07	1.45678e-07	1.27502e-06	8.61676e-08	1.36119e-06	6.90247e-07	-2.35319e-07	4.54927e-07
12.730	1.77478e-07	-2.00241e-07	-2.27630e-08	5.00845e-07	2.37185e-07	7.38029e-07	1.67695e-06	-4.92694e-07	1.18426e-06	1.33610e-06	-1.25593e-06	8.01774e-08	5.20710e-07	-1.09658e-07	4.11052e-07	3.13137e-07	-1.67330e-07	1.45807e-07	1.27307e-06	8.56324e-08	1.35871e-06	6.90761e-07	-2.35495e-07	4.55266e-07
12.755	1.78369e-07	-2.01246e-07	-2.28773e-08	4.94045e-07	2.32429e-07	7.26474e-07	1.67817e-06	-4.93051e-07	1.18512e-06	1.33537e-06	-1.25524e-06	8.01334e-08	5.20968e-07	-1.09712e-07	4.11256e-07	3.13408e-07	-1.67475e-07	1.45933e-07	1.27111e-06	8.50994e-08	1.35621e-06	6.91260e-07	-2.35665e-07	4.55595e-07
12.780	1.79270e-07	-2.02263e-07	-2.29928e-08	4.87228e-07	2.27667e-07	7.14895e-07	1.67937e-06	-4.93406e-07	1.18597e-06	1.33462e-06	-1.25453e-06	8.00884e-08	5.21212e-07	-1.09764e-07	4.11449e-07	3.13671e-07	-1.67616e-07	1.46055e-07	1.26914e-06	8.45685e-08	1.35371e-06	6.91745e-07	-2.35830e-07	4.55915e-07
12.804	1.80181e-07	-2.03291e-07	-2.31097e-08	4.80394e-07	2.22899e-07	7.03293e-07	1.68057e-06	-4.93757e-07	1.18681e-06	1.33386e-06	-1.25381e-06	8.00426e-08	5.21441e-07	-1.09812e-07	4.11629e-07	3.13928e-07	-1.67753e-07	1.46175e-07	1.26715e-06	8.40399e-08	1.35119e-06	6.92215e-07	-2.35990e-07	4.56225e-07
12.829	1.81103e-07	-2.04331e-07	-2.32279e-08	4.73543e-07	2.18125e-07	6.91668e-07	1.68175e-06	-4.94105e-07	1.18765e-06	1.33308e-06	-1.25308e-06	7.99959e-08	5.21656e-07	-1.09857e-07	4.11799e-07	3.14178e-07	-1.67886e-07	1.46291e-07	1.26515e-06	8.35134e-08	1.34867e-06	6.92670e-07	-2.36146e-07	4.56525e-07
12.853	1.82035e-07	-2.05382e-07	-2.33474e-08	4.66676e-07	2.13344e-07	6.80020e-07	1.68293e-06	-4.94450e-07	1.18848e-06	1.33228e-06	-1.25234e-06	7.99483e-08	5.21855e-07	-1.09899e-07	4.11956e-07	3.14420e-07	-1.68016e-07	1.46404e-07	1.26314e-06	8.29890e-08	1.34613e-06	6.93110e-07	-2.36296e-07	4.56815e-07
12.878	1.82977e-07	-2.06445e-07	-2.34682e-08	4.59792e-07	2.08558e-07	6.68350e-07	1.68409e-06	-4.94792e-07	1.18930e-06	1.33148e-06	-1.25158e-06	7.98998e-08	5.22040e-07	-1.09938e-07	4.12102e-07	3.14656e-07	-1.68142e-07	1.46514e-07	1.26112e-06	8.24669e-08	1.34359e-06	6.93536e-07	-2.36441e-07	4.57095e-07
12.902	1.83929e-07	-2.07520e-07	-2.35904e-08	4.52893e-07	2.03766e-07	6.56658e-07	1.68525e-06	-4.95131e-07	1.19012e-06	1.33065e-06	-1.25080e-06	7.98504e-08	5.22209e-07	-1.09974e-07	4.12236e-07	3.14886e-07	-1.68265e-07	1.46621e-07	1.25908e-06	8.19470e-08	1.34103e-06	6.93947e-07	-2.36581e-07	4.57366e-07
12.927	1.84892e-07	-2.08606e-07	-2.37139e-08	4.45977e-07	1.98967e-07	6.44944e-07	1.68639e-06	-4.95466e-07	1.19092e-06	1.32982e-06	-1.25002e-06	7.98002e-08	5.22364e-07	-1.10006e-07	4.12358e-07	3.15108e-07	-1.68383e-07	1.46724e-07	1.25703e-06	8.14292e-08	1.33846e-06	6.94343e-07	-2.36716e-07	4.57627e-07
12.952	1.85866e-07	-2.09705e-07	-2.38388e-08	4.39045e-07	1.94163e-07	6.33208e-07	1.68752e-06	-4.95799e-07	1.19172e-06	1.32896e-06	-1.24921e-06	7.97490e-08	5.22504e-07	-1.10036e-07	4.12468e-07	3.15323e-07	-1.68498e-07	1.46825e-07	1.25497e-06	8.09137e-08	1.33589e-06	6.94724e-07	-2.36846e-07	4.57878e-07
12.976	1.86850e-07	-2.10815e-07	-2.39650e-08	4.32097e-07	1.89354e-07	6.21451e-07	1.68864e-06	-4.96129e-07	1.19251e-06	1.32810e-06	-1.24840e-06	7.96970e-08	5.22629e-07	-1.10062e-07	4.12567e-07	3.15531e-07	-1.68610e-07	1.46922e-07	1.25290e-06	8.04004e-08	1.33330e-06	6.95090e-07	-2.36971e-07	4.58120e-07
13.001	1.87845e-07	-2.11938e-07	-2.40926e-08	4.25134e-07	1.84539e-07	6.09672e-07	1.68975e-06	-4.96455e-07	1.19330e-06	1.32722e-06	-1.24757e-06	7.96441e-08	5.22739e-07	-1.10085e-07	4.12654e-07	3.15733e-07	-1.68717e-07	1.47015e-07	1.25081e-06	7.98893e-08	1.33070e-06	6.95442e-07	-2.37091e-07	4.58352e-07
13.025	1.88851e-07	-2.13072e-07	-2.42216e-08	4.18155e-07	1.79718e-07	5.97873e-07	1.69085e-06	-4.96778e-07	1.19408e-06	1.32632e-06	-1.24673e-06	7.95903e-08	5.22834e-07	-1.10105e-07	4.12729e-07	3.15928e-07	-1.68821e-07	1.47106e-07	1.24871e-06	7.93804e-08	1.32809e-06	6.95779e-07	-2.37205e-07	4.58573e-07
13.050	1.89867e-07	-2.14219e-07	-2.43520e-08	4.11161e-07	1.74892e-07	5.86053e-07	1.69194e-06	-4.97099e-07	1.19485e-06	1.32541e-06	-1.24587e-06	7.95357e-08	5.22914e-07	-1.10122e-07	4.12792e-07	3.16115e-07	-1.68922e-07	1.47193e-07	1.24660e-06	7.88738e-08	1.32547e-06	6.96101e-07	-2.37315e-07	4.58786e-07
13.074	1.90895e-07	-2.15378e-07	-2.44838e-08	4.04151e-07	1.70061e-07	5.74212e-07	1.69302e-06	-4.97416e-07	1.19561e-06	1.32448e-06	-1.24500e-06	7.94802e-08	5.22980e-07	-1.10136e-07	4.12844e-07	3.16296e-07	-1.69018e-07	1.47278e-07	1.24448e-06	7.83693e-08	1.32285e-06	6.96408e-07	-2.37420e-07	4.58988e-07
13.099	1.91933e-07	-2.16550e-07	-2.46169e-08	3.97126e-07	1.65225e-07	5.62351e-07	1.69409e-06	-4.97730e-07	1.19636e-06	1.32354e-06	-1.24412e-06	7.94238e-08	5.23030e-07	-1.10146e-07	4.12884e-07	3.16470e-07	-1.69111e-07	1.47359e-07	1.24234e-06	7.78671e-08	1.32021e-06	6.96700e-07	-2.37519e-07	4.59180e-07
13.124	1.92983e-07	-2.17734e-07	-2.47515e-08	3.90087e-07	1.60383e-07	5.50470e-07	1.69515e-06	-4.98041e-07	1.19711e-06	1.32259e-06	-1.24322e-06	7.93665e-08	5.23066e-07	-1.10154e-07	4.12912e-07	3.16637e-07	-1.69200e-07	1.47436e-07	1.24019e-06	7.73672e-08	1.31756e-06	6.96977e-07	-2.37614e-07	4.59363e-07
13.148	1.94043e-07	-2.18931e-07	-2.48876e-08	3.83033e-07	1.55537e-07	5.38569e-07	1.69620e-06	-4.98349e-07	1.19785e-06	1.32162e-06	-1.24231e-06	7.93084e-08	5.23086e-07	-1.10158e-07	4.12928e-07	3.16797e-07	-1.69286e-07	1.47511e-07	1.23803e-06	7.68694e-08	1.31490e-06	6.97240e-07	-2.37703e-07	4.59536e-07
13.173	1.95115e-07	-2.20140e-07	-2.50250e-08	3.75964e-07	1.50686e-07	5.26649e-07	1.69724e-06	-4.98654e-07	1.19859e-06	1.32064e-06	-1.24139e-06	7.92494e-08	5.23092e-07	-1.10159e-07	4.12932e-07	3.16950e-07	-1.69368e-07	1.47582e-07	1.23586e-06	7.63740e-08	1.31223e-06	6.97487e-07	-2.37788e-07	4.59699e-07
13.197	1.96198e-07	-2.21362e-07	-2.51639e-08	3.68880e-07	1.45830e-07	5.14710e-07	1.69827e-06	-4.98956e-07	1.19931e-06	1.31964e-06	-1.24045e-06	7.91896e-08	5.23082e-07	-1.10157e-07	4.12925e-07	3.17096e-07	-1.69446e-07	1.47650e-07	1.23367e-06	7.58807e-08	1.30955e-06	6.97720e-07	-2.37867e-07	4.59853e-07
13.222	1.97292e-07	-2.22596e-07	-2.53043e-08	3.61782e-07	1.40969e-07	5.02751e-07	1.69928e-06	-4.99255e-07	1.20003e-06	1.31863e-06	-1.23950e-06	7.91289e-08	5.23058e-07	-1.10152e-07	4.12906e-07	3.17236e-07	-1.69520e-07	1.47715e-07	1.23148e-06	7.53898e-08	1.30687e-06	6.97938e-07	-2.37941e-07	4.59996e-07
13.246	1.98397e-07	-2.23843e-07	-2.54461e-08	3.54670e-07	1.36104e-07	4.90774e-07	1.70029e-06	-4.99551e-07	1.20074e-06	1.31760e-06	-1.23854e-06	7.90673e-08	5.23019e-07	-1.10144e-07	4.12875e-07	3.17368e-07	-1.69591e-07	1.47777e-07	1.22927e-06	7.49011e-08	1.30417e-06	6.98141e-07	-2.38011e-07	4.60130e-07
13.271	1.99514e-07	-2.25104e-07	-2.55893e-08	3.47544e-07	1.31234e-07	4.78778e-07	1.70129e-06	-4.99844e-07	1.20144e-06	1.31656e-06	-1.23756e-06	7.90049e-08	5.22964e-07	-1.10133e-07	4.12832e-07	3.17493e-07	-1.69658e-07	1.47835e-07	1.22705e-06	7.44146e-08	1.30146e-06	6.98329e-07	-2.38075e-07	4.60254e-07
13.296	2.00643e-07	-2.26377e-07	-2.57341e-08	3.40404e-07	1.26360e-07	4.66764e-07	1.70227e-06	-5.00134e-07	1.20214e-06	1.31551e-06	-1.23657e-06	7.89417e-08	5.22895e-07	-1.10118e-07	4.12777e-07	3.17612e-07	-1.69722e-07	1.47890e-07	1.22482e-06	7.39304e-08	1.29875e-06	6.98502e-07	-2.38134e-07	4.60368e-07
13.320	2.01783e-07	-2.27663e-07	-2.58803e-08	3.33251e-07	1.21481e-07	4.54732e-07	1.70325e-06	-5.00421e-07	1.20283e-06	1.31444e-06	-1.23556e-06	7.88776e-08	5.22811e-07	-1.10100e-07	4.12711e-07	3.17724e-07	-1.69781e-07	1.47942e-07	1.22257e-06	7.34485e-08	1.29602e-06	6.98661e-07	-2.38188e-07	4.60473e-07
13.345	2.02935e-07	-2.28963e-07	-2.60280e-08	3.26084e-07	1.16598e-07	4.42682e-07	1.70422e-06	-5.00704e-07	1.20351e-06	1.31336e-06	-1.23455e-06	7.88126e-08	5.22712e-07	-1.10079e-07	4.12632e-07	3.17828e-07	-1.69837e-07	1.47991e-07	1.22032e-06	7.29688e-08	1.29329e-06	6.98804e-07	-2.38237e-07	4.60567e-07
13.369	2.04098e-07	-2.30275e-07	-2.61772e-08	3.18903e-07	1.11712e-07	4.30614e-07	1.70517e-06	-5.00985e-07	1.20419e-06	1.31226e-06	-1.23352e-06	7.87468e-08	5.22598e-07	-1.10055e-07	4.12542e-07	3.17926e-07	-1.69890e-07	1.48037e-07	1.21805e-06	7.24914e-08	1.29054e-06	6.98933e-07	-2.38281e-07	4.60652e-07
13.394	2.05273e-07	-2.31601e-07	-2.63279e-08	3.11709e-07	1.06821e-07	4.18530e-07	1.70612e-06	-5.01263e-07	1.20485e-06	1.31115e-06	-1.23247e-06	7.86801e-08	5.22468e-07	-1.10028e-07	4.12440e-07	3.18017e-07	-1.69938e-07	1.48079e-07	1.21577e-06	7.20163e-08	1.28779e-06	6.99047e-07	-2.38319e-07	4.60727e-07
13.418	2.06460e-07	-2.32940e-07	-2.64801e-08	3.04502e-07	1.01926e-07	4.06428e-07	1.70705e-06	-5.01537e-07	1.20551e-06	1.31003e-06	-1.23141e-06	7.86126e-08	5.22324e-07	-1.09998e-07	4.12327e-07	3.18101e-07	-1.69983e-07	1.48118e-07	1.21348e-06	7.15434e-08	1.28502e-06	6.99146e-07	-2.38353e-07	4.60792e-07
13.443	2.07659e-07	-2.34293e-07	-2.66339e-08	2.97282e-07	9.70275e-08	3.94309e-07	1.70798e-06	-5.01809e-07	1.20617e-06	1.30889e-06	-1.23034e-06	7.85443e-08	5.22165e-07	-1.09964e-07	4.12201e-07	3.18178e-07	-1.70024e-07	1.48154e-07	1.21118e-06	7.10728e-08	1.28225e-06	6.99230e-07	-2.38382e-07	4.60848e-07
13.468	2.08869e-07	-2.35659e-07	-2.67892e-08	2.90049e-07	9.21253e-08	3.82174e-07	1.70889e-06	-5.02078e-07	1.20681e-06	1.30774e-06	-1.22926e-06	7.84751e-08	5.21991e-07	-1.09928e-07	4.12064e-07	3.18249e-07	-1.70062e-07	1.48187e-07	1.20886e-06	7.06045e-08	1.27947e-06	6.99299e-07	-2.38405e-07	4.60893e-07
13.492	2.10092e-07	-2.37038e-07	-2.69460e-08	2.82803e-07	8.72194e-08	3.70023e-07	1.70980e-06	-5.02343e-07	1.20745e-06	1.30657e-06	-1.22816e-06	7.84051e-08	5.21803e-07	-1.09888e-07	4.11915e-07	3.18312e-07	-1.70096e-07	1.48216e-07	1.20654e-06	7.01385e-08	1.27668e-06	6.99353e-07	-2.38424e-07	4.60929e-07
13.517	2.11327e-07	-2.38431e-07	-2.71043e-08	2.75545e-07	8.23099e-08	3.57855e-07	1.71069e-06	-5.02606e-07	1.20808e-06	1.30539e-06	-1.22705e-06	7.83343e-08	5.21599e-07	-1.09845e-07	4.11754e-07	3.18369e-07	-1.70126e-07	1.48243e-07	1.20420e-06	6.96748e-08	1.27388e-06	6.99393e-07	-2.38437e-07	4.60955e-07
13.541	2.12573e-07	-2.39838e-07	-2.72642e-08	2.68275e-07	7.73971e-08	3.45672e-07	1.71157e-06	-5.02866e-07	1.20871e-06	1.30419e-06	-1.22593e-06	7.82626e-08	5.21380e-07	-1.09799e-07	4.11581e-07	3.18418e-07	-1.70152e-07	1.48266e-07	1.20185e-06	6.92133e-08	1.27107e-06	6.99417e-07	-2.38446e-07	4.60972e-07
13.566	2.13832e-07	-2.41258e-07	-2.74257e-08	2.60992e-07	7.24809e-08	3.33473e-07	1.71245e-06	-5.03122e-07	1.20932e-06	1.30299e-06	-1.22480e-06	7.81902e-08	5.21146e-07	-1.09750e-07	4.11397e-07	3.18461e-07	-1.70175e-07	1.48286e-07	1.19949e-06	6.87541e-08	1.26825e-06	6.99427e-07	-2.38449e-07	4.60978e-07
13.591	2.15104e-07	-2.42692e-07	-2.75887e-08	2.53698e-07	6.75614e-08	3.21259e-07	1.71331e-06	-5.03376e-07	1.20993e-06	1.30176e-06	-1.22365e-06	7.81168e-08	5.20898e-07	-1.09697e-07	4.11200e-07	3.18497e-07	-1.70194e-07	1.48302e-07	1.19712e-06	6.82972e-08	1.26542e-06	6.99422e-07	-2.38447e-07	4.60975e-07
13.615	2.16387e-07	-2.44140e-07	-2.77533e-08	2.46391e-07	6.26388e-08	3.09030e-07	1.71416e-06	-5.03627e-07	1.21054e-06	1.30053e-06	-1.22249e-06	7.80427e-08	5.20634e-07	-1.09642e-07	4.10992e-07	3.18526e-07	-1.70210e-07	1.48316e-07	1.19474e-06	6.78426e-08	1.26258e-06	6.99402e-07	-2.38441e-07	4.60962e-07
13.640	2.17683e-07	-2.45602e-07	-2.79195e-08	2.39073e-07	5.77132e-08	2.96786e-07	1.71501e-06	-5.03875e-07	1.21113e-06	1.29928e-06	-1.22131e-06	7.79677e-08	5.20356e-07	-1.09583e-07	4.10773e-07	3.18548e-07	-1.70222e-07	1.48326e-07	1.19235e-06	6.73903e-08	1.25974e-06	6.99368e-07	-2.38429e-07	4.60939e-07
13.664	2.18991e-07	-2.47078e-07	-2.80873e-08	2.31743e-07	5.27845e-08	2.84527e-07	1.71584e-06	-5.04119e-07	1.21172e-06	1.29802e-06	-1.22013e-06	7.78920e-08	5.20063e-07	-1.09521e-07	4.10541e-07	3.18563e-07	-1.70230e-07	1.48333e-07	1.18994e-06	6.69403e-08	1.25688e-06	6.99318e-07	-2.38412e-07	4.60906e-07
13.689	2.20311e-07	-2.48568e-07	-2.82567e-08	2.24401e-07	4.78531e-08	2.72255e-07	1.71666e-06	-5.04361e-07	1.21230e-06	1.29674e-06	-1.21893e-06	7.78154e-08	5.19754e-07	-1.09457e-07	4.10298e-07	3.18572e-07	-1.70234e-07	1.48337e-07	1.18753e-06	6.64925e-08	1.25402e-06	6.99254e-07	-2.38390e-07	4.60864e-07
13.713	2.21644e-07	-2.50072e-07	-2.84277e-08	2.17049e-07	4.29189e-08	2.59968e-07	1.71748e-06	-5.04600e-07	1.21288e-06	1.29545e-06	-1.21771e-06	7.77379e-08	5.19431e-07	-1.09389e-07	4.10043e-07	3.18573e-07	-1.70235e-07	1.48338e-07	1.18510e-06	6.60470e-08	1.25115e-06	6.99175e-07	-2.38363e-07	4.60812e-07
13.738	2.22990e-07	-2.51590e-07	-2.86002e-08	2.09685e-07	3.79820e-08	2.47667e-07	1.71828e-06	-5.04836e-07	1.21344e-06	1.29415e-06	-1.21649e-06	7.76597e-08	5.19094e-07	-1.09317e-07	4.09776e-07	3.18568e-07	-1.70232e-07	1.48336e-07	1.18267e-06	6.56039e-08	1.24827e-06	6.99081e-07	-2.38331e-07	4.60750e-07
13.763	2.24348e-07	-2.53123e-07	-2.87744e-08	2.02310e-07	3.30425e-08	2.35353e-07	1.71907e-06	-5.05069e-07	1.21400e-06	1.29283e-06	-1.21525e-06	7.75807e-08	5.18741e-07	-1.09243e-07	4.09498e-07	3.18556e-07	-1.70226e-07	1.48330e-07	1.18022e-06	6.51630e-08	1.24538e-06	6.98973e-07	-2.38294e-07	4.60678e-07
13.787	2.25719e-07	-2.54669e-07	-2.89502e-08	1.94925e-07	2.81006e-08	2.23026e-07	1.71985e-06	-5.05298e-07	1.21456e-06	1.29150e-06	-1.21400e-06	7.75009e-08	5.18373e-07	-1.09166e-07	4.09208e-07	3.18537e-07	-1.70216e-07	1.48321e-07	1.17776e-06	6.47244e-08	1.24248e-06	6.98849e-07	-2.38252e-07	4.60597e-07
13.812	2.27102e-07	-2.56230e-07	-2.91277e-08	1.87529e-07	2.31562e-08	2.10685e-07	1.72063e-06	-5.05525e-07	1.21510e-06	1.29016e-06	-1.21274e-06	7.74202e-08	5.17991e-07	-1.09085e-07	4.08906e-07	3.18511e-07	-1.70202e-07	1.48309e-07	1.17529e-06	6.42880e-08	1.23958e-06	6.98711e-07	-2.38205e-07	4.60506e-07
13.836	2.28499e-07	-2.57805e-07	-2.93068e-08	1.80122e-07	1.82096e-08	1.98332e-07	1.72139e-06	-5.05749e-07	1.21564e-06	1.28880e-06	-1.21146e-06	7.73388e-08	5.17594e-07	-1.09001e-07	4.08592e-07	3.18478e-07	-1.70185e-07	1.48294e-07	1.17281e-06	6.38540e-08	1.23666e-06	6.98558e-07	-2.38153e-07	4.60405e-07
13.861	2.29908e-07	-2.59395e-07	-2.94875e-08	1.72705e-07	1.32609e-08	1.85966e-07	1.72214e-06	-5.05970e-07	1.21617e-06	1.28743e-06	-1.21017e-06	7.72566e-08	5.17182e-07	-1.08915e-07	4.08267e-07	3.18439e-07	-1.70164e-07	1.48276e-07	1.17032e-06	6.34222e-08	1.23374e-06	6.98391e-07	-2.38096e-07	4.60295e-07
13.885	2.31330e-07	-2.60999e-07	-2.96699e-08	1.65278e-07	8.30999e-09	1.73588e-07	1.72288e-06	-5.06189e-07	1.21669e-06	1.28605e-06	-1.20887e-06	7.71735e-08	5.16755e-07	-1.08825e-07	4.07930e-07	3.18393e-07	-1.70139e-07	1.48254e-07	1.16782e-06	6.29928e-08	1.23081e-06	6.98209e-07	-2.38034e-07	4.60175e-07
13.910	2.32764e-07	-2.62618e-07	-2.98539e-08	1.57841e-07	3.35713e-09	1.61198e-07	1.72362e-06	-5.06404e-07	1.21721e-06	1.28465e-06	-1.20756e-06	7.70897e-08	5.16313e-07	-1.08732e-07	4.07581e-07	3.18340e-07	-1.70111e-07	1.48229e-07	1.16530e-06	6.25656e-08	1.22787e-06	6.98012e-07	-2.37967e-07	4.60045e-07
13.935	2.34212e-07	-2.64252e-07	-3.00396e-08	1.50394e-07	-1.59763e-09	1.48797e-07	1.72434e-06	-5.06616e-07	1.21772e-06	1.28324e-06	-1.20623e-06	7.70051e-08	5.15857e-07	-1.08636e-07	4.07221e-07	3.18280e-07	-1.70079e-07	1.48202e-07	1.16278e-06	6.21407e-08	1.22492e-06	6.97800e-07	-2.37894e-07	4.59906e-07
13.959	2.35673e-07	-2.65900e-07	-3.02269e-08	1.42938e-07	-6.55419e-09	1.36384e-07	1.72505e-06	-5.06825e-07	1.21822e-06	1.28181e-06	-1.20490e-06	7.69197e-08	5.15386e-07	-1.08537e-07	4.06849e-07	3.18214e-07	-1.70043e-07	1.48171e-07	1.16025e-06	6.17181e-08	1.22197e-06	6.97574e-07	-2.37817e-07	4.59756e-07
13.984	2.37147e-07	-2.67563e-07	-3.04159e-08	1.35472e-07	-1.15124e-08	1.23959e-07	1.72575e-06	-5.07032e-07	1.21872e-06	1.28038e-06	-1.20355e-06	7.68335e-08	5.14900e-07	-1.08434e-07	4.06466e-07	3.18140e-07	-1.70004e-07	1.48136e-07	1.15770e-06	6.12977e-08	1.21900e-06	6.97333e-07	-2.37735e-07	4.59598e-07
14.008	2.38633e-07	-2.69240e-07	-3.06066e-08	1.27996e-07	-1.64723e-08	1.11524e-07	1.72644e-06	-5.07235e-07	1.21921e-06	1.27893e-06	-1.20218e-06	7.67465e-08	5.14400e-07	-1.08329e-07	4.06071e-07	3.18060e-07	-1.69961e-07	1.48099e-07	1.15515e-06	6.08796e-08	1.21603e-06	6.97077e-07	-2.37648e-07	4.59429e-07
14.033	2.40133e-07	-2.70933e-07	-3.07990e-08	1.20511e-07	-2.14337e-08	9.90776e-08	1.72713e-06	-5.07435e-07	1.21969e-06	1.27747e-06	-1.20081e-06	7.66588e-08	5.13885e-07	-1.08220e-07	4.05664e-07	3.17973e-07	-1.69915e-07	1.48059e-07	1.15259e-06	6.04638e-08	1.21305e-06	6.96807e-07	-2.37556e-07	4.59251e-07
14.057	2.41647e-07	-2.72640e-07	-3.09931e-08	1.13018e-07	-2.63965e-08	8.66210e-08	1.72780e-06	-5.07633e-07	1.22017e-06	1.27599e-06	-1.19942e-06	7.65702e-08	5.13355e-07	-1.08109e-07	4.05246e-07	3.17880e-07	-1.69865e-07	1.48015e-07	1.15001e-06	6.00503e-08	1.21006e-06	6.96522e-07	-2.37459e-07	4.59064e-07
14.082	2.43173e-07	-2.74362e-07	-3.11889e-08	1.05515e-07	-3.13606e-08	7.41542e-08	1.72846e-06	-5.07828e-07	1.22063e-06	1.27450e-06	-1.19802e-06	7.64809e-08	5.12811e-07	-1.07994e-07	4.04816e-07	3.17779e-07	-1.69811e-07	1.47968e-07	1.14743e-06	5.96391e-08	1.20707e-06	6.96223e-07	-2.37357e-07	4.58866e-07
14.107	2.44713e-07	-2.76099e-07	-3.13863e-08	9.80034e-08	-3.63259e-08	6.16775e-08	1.72911e-06	-5.08019e-07	1.22110e-06	1.27300e-06	-1.19661e-06	7.63908e-08	5.12252e-07	-1.07877e-07	4.04375e-07	3.17672e-07	-1.69754e-07	1.47918e-07	1.14483e-06	5.92301e-08	1.20406e-06	6.95909e-07	-2.37250e-07	4.58659e-07
14.131	2.46266e-07	-2.77851e-07	-3.15855e-08	9.04835e-08	-4.12924e-08	4.91911e-08	1.72976e-06	-5.08208e-07	1.22155e-06	1.27149e-06	-1.19519e-06	7.63000e-08	5.11678e-07	-1.07756e-07	4.03922e-07	3.17558e-07	-1.69693e-07	1.47866e-07	1.14223e-06	5.88233e-08	1.20105e-06	6.95581e-07	-2.37138e-07	4.58443e-07
14.156	2.47832e-07	-2.79618e-07	-3.17864e-08	8.29551e-08	-4.62599e-08	3.66952e-08	1.73039e-06	-5.08394e-07	1.22200e-06	1.26996e-06	-1.19375e-06	7.62084e-08	5.11090e-07	-1.07632e-07	4.03458e-07	3.17438e-07	-1.69629e-07	1.47809e-07	1.13961e-06	5.84189e-08	1.19803e-06	6.95238e-07	-2.37021e-07	4.58217e-07
14.180	2.49412e-07	-2.81401e-07	-3.19890e-08	7.54185e-08	-5.12283e-08	2.41902e-08	1.73101e-06	-5.08577e-07	1.22244e-06	1.26842e-06	-1.19231e-06	7.61160e-08	5.10487e-07	-1.07505e-07	4.02982e-07	3.17311e-07	-1.69561e-07	1.47750e-07	1.13699e-06	5.80167e-08	1.19500e-06	6.94880e-07	-2.36899e-07	4.57981e-07
14.205	2.51005e-07	-2.83198e-07	-3.21933e-08	6.78738e-08	-5.61975e-08	1.16762e-08	1.73163e-06	-5.08757e-07	1.22287e-06	1.26687e-06	-1.19085e-06	7.60228e-08	5.09870e-07	-1.07375e-07	4.02495e-07	3.17177e-07	-1.69489e-07	1.47688e-07	1.13435e-06	5.76167e-08	1.19197e-06	6.94508e-07	-2.36772e-07	4.57736e-07
14.230	2.52611e-07	-2.85011e-07	-3.23994e-08	6.03211e-08	-6.11675e-08	-8.46402e-10	1.73223e-06	-5.08934e-07	1.22329e-06	1.26531e-06	-1.18938e-06	7.59289e-08	5.09238e-07	-1.07242e-07	4.01996e-07	3.17037e-07	-1.69414e-07	1.47622e-07	1.13171e-06	5.72191e-08	1.18893e-06	6.94122e-07	-2.36640e-07	4.57481e-07
14.254	2.54231e-07	-2.86839e-07	-3.26072e-08	5.27608e-08	-6.61382e-08	-1.33774e-08	1.73282e-06	-5.09109e-07	1.22371e-06	1.26373e-06	-1.18789e-06	7.58343e-08	5.08592e-07	-1.07106e-07	4.01486e-07	3.16889e-07	-1.69335e-07	1.47554e-07	1.12905e-06	5.68236e-08	1.18588e-06	6.93721e-07	-2.36504e-07	4.57217e-07
14.279	2.55865e-07	-2.88682e-07	-3.28167e-08	4.51928e-08	-7.11094e-08	-2.59166e-08	1.73341e-06	-5.09280e-07	1.22413e-06	1.26214e-06	-1.18640e-06	7.57389e-08	5.07932e-07	-1.06967e-07	4.00965e-07	3.16736e-07	-1.69253e-07	1.47482e-07	1.12639e-06	5.64304e-08	1.18282e-06	6.93306e-07	-2.36362e-07	4.56943e-07
14.303	2.57512e-07	-2.90540e-07	-3.30280e-08	3.76174e-08	-7.60810e-08	-3.84636e-08	1.73398e-06	-5.09449e-07	1.22453e-06	1.26054e-06	-1.18489e-06	7.56427e-08	5.07257e-07	-1.06825e-07	4.00432e-07	3.16575e-07	-1.69167e-07	1.47408e-07	1.12372e-06	5.60395e-08	1.17975e-06	6.92876e-07	-2.36216e-07	4.56660e-07
14.328	2.59173e-07	-2.92414e-07	-3.32410e-08	3.00347e-08	-8.10530e-08	-5.10183e-08	1.73454e-06	-5.09614e-07	1.22493e-06	1.25892e-06	-1.18337e-06	7.55458e-08	5.06567e-07	-1.06679e-07	3.99888e-07	3.16408e-07	-1.69078e-07	1.47330e-07	1.12103e-06	5.56508e-08	1.17668e-06	6.92432e-07	-2.36064e-07	4.56368e-07
14.352	2.60847e-07	-2.94303e-07	-3.34558e-08	2.24449e-08	-8.60252e-08	-6.35804e-08	1.73510e-06	-5.09777e-07	1.22532e-06	1.25729e-06	-1.18184e-06	7.54482e-08	5.05864e-07	-1.06531e-07	3.99332e-07	3.16234e-07	-1.68985e-07	1.47249e-07	1.11834e-06	5.52643e-08	1.17360e-06	6.91973e-07	-2.35908e-07	4.56065e-07
14.377	2.62536e-07	-2.96208e-07	-3.36723e-08	1.48481e-08	-9.09976e-08	-7.61495e-08	1.73564e-06	-5.09937e-07	1.22570e-06	1.25565e-06	-1.18030e-06	7.53498e-08	5.05145e-07	-1.06380e-07	3.98765e-07	3.16054e-07	-1.68889e-07	1.47165e-07	1.11564e-06	5.48801e-08	1.17052e-06	6.91501e-07	-2.35747e-07	4.55754e-07
14.402	2.64237e-07	-2.98128e-07	-3.38906e-08	7.24459e-09	-9.59701e-08	-8.87255e-08	1.73618e-06	-5.10094e-07	1.22608e-06	1.25400e-06	-1.17875e-06	7.52506e-08	5.04413e-07	-1.06226e-07	3.98187e-07	3.15867e-07	-1.68789e-07	1.47078e-07	1.11292e-06	5.44980e-08	1.16742e-06	6.91014e-07	-2.35581e-07	4.55433e-07
14.426	2.65953e-07	-3.00064e-07	-3.41106e-08	-3.65565e-10	-1.00943e-07	-1.01308e-07	1.73670e-06	-5.10248e-07	1.22645e-06	1.25234e-06	-1.17719e-06	7.51508e-08	5.03666e-07	-1.06069e-07	3.97598e-07	3.15674e-07	-1.68686e-07	1.46988e-07	1.11020e-06	5.41183e-08	1.16432e-06	6.90512e-07	-2.35410e-07	4.55103e-07
14.451	2.67683e-07	-3.02015e-07	-3.43324e-08	-7.98217e-09	-1.05915e-07	-1.13897e-07	1.73722e-06	-5.10399e-07	1.22682e-06	1.25066e-06	-1.17561e-06	7.50501e-08	5.02906e-07	-1.05908e-07	3.96997e-07	3.15474e-07	-1.68579e-07	1.46895e-07	1.10747e-06	5.37407e-08	1.16121e-06	6.89997e-07	-2.35234e-07	4.54763e-07
14.475	2.69426e-07	-3.03982e-07	-3.45560e-08	-1.56051e-08	-1.10887e-07	-1.26492e-07	1.73772e-06	-5.10548e-07	1.22717e-06	1.24897e-06	-1.17402e-06	7.49488e-08	5.02130e-07	-1.05745e-07	3.96385e-07	3.15267e-07	-1.68469e-07	1.46799e-07	1.10473e-06	5.33653e-08	1.15810e-06	6.89467e-07	-2.35054e-07	4.54414e-07
14.500	2.71183e-07	-3.05964e-07	-3.47814e-08	-2.32341e-08	-1.15859e-07	-1.39093e-07	1.73822e-06	-5.10693e-07	1.22752e-06	1.24727e-06	-1.17242e-06	7.48468e-08	5.01341e-07	-1.05579e-07	3.95762e-07	3.15054e-07	-1.68355e-07	1.46699e-07	1.10198e-06	5.29922e-08	1.15497e-06	6.88923e-07	-2.34868e-07	4.54055e-07
14.524	2.72954e-07	-3.07962e-07	-3.50085e-08	-3.08691e-08	-1.20830e-07	-1.51699e-07	1.73870e-06	-5.10836e-07	1.22786e-06	1.24556e-06	-1.17081e-06	7.47440e-08	5.00538e-07	-1.05410e-07	3.95128e-07	3.14834e-07	-1.68237e-07	1.46597e-07	1.09922e-06	5.26212e-08	1.15184e-06	6.88365e-07	-2.34678e-07	4.53687e-07
14.549	2.74739e-07	-3.09976e-07	-3.52374e-08	-3.85099e-08	-1.25801e-07	-1.64311e-07	1.73918e-06	-5.10976e-07	1.22820e-06	1.24383e-06	-1.16919e-06	7.46405e-08	4.99720e-07	-1.05237e-07	3.94483e-07	3.14608e-07	-1.68117e-07	1.46492e-07	1.09645e-06	5.22525e-08	1.14871e-06	6.87793e-07	-2.34483e-07	4.53310e-07
14.574	2.76538e-07	-3.12006e-07	-3.54682e-08	-4.61563e-08	-1.30771e-07	-1.76928e-07	1.73964e-06	-5.11112e-07	1.22853e-06	1.24210e-06	-1.16756e-06	7.45362e-08	4.98889e-07	-1.05062e-07	3.93826e-07	3.14376e-07	-1.67992e-07	1.46384e-07	1.09368e-06	5.18859e-08	1.14556e-06	6.87207e-07	-2.34283e-07	4.52924e-07
14.598	2.78350e-07	-3.14051e-07	-3.57007e-08	-5.38083e-08	-1.35741e-07	-1.89549e-07	1.74010e-06	-5.11247e-07	1.22885e-06	1.24035e-06	-1.16592e-06	7.44313e-08	4.98043e-07	-1.04884e-07	3.93159e-07	3.14137e-07	-1.67865e-07	1.46272e-07	1.09089e-06	5.15216e-08	1.14241e-06	6.86606e-07	-2.34078e-07	4.52528e-07
14.623	2.80177e-07	-3.16112e-07	-3.59350e-08	-6.14655e-08	-1.40709e-07	-2.02175e-07	1.74055e-06	-5.11378e-07	1.22917e-06	1.23859e-06	-1.16426e-06	7.43256e-08	4.97183e-07	-1.04703e-07	3.92480e-07	3.13891e-07	-1.67733e-07	1.46158e-07	1.08810e-06	5.11594e-08	1.13926e-06	6.85992e-07	-2.33869e-07	4.52123e-07
14.647	2.82018e-07	-3.18189e-07	-3.61711e-08	-6.91278e-08	-1.45677e-07	-2.14805e-07	1.74098e-06	-5.11506e-07	1.22948e-06	1.23681e-06	-1.16260e-06	7.42193e-08	4.96310e-07	-1.04519e-07	3.91790e-07	3.13639e-07	-1.67599e-07	1.46041e-07	1.08529e-06	5.07994e-08	1.13609e-06	6.85363e-07	-2.33655e-07	4.51709e-07
14.672	2.83873e-07	-3.20282e-07	-3.64090e-08	-7.67952e-08	-1.50644e-07	-2.27439e-07	1.74141e-06	-5.11632e-07	1.22978e-06	1.23503e-06	-1.16092e-06	7.41122e-08	4.95422e-07	-1.04332e-07	3.91090e-07	3.13381e-07	-1.67461e-07	1.45920e-07	1.08248e-06	5.04416e-08	1.13292e-06	6.84721e-07	-2.33436e-07	4.51286e-07
14.696	2.85742e-07	-3.22391e-07	-3.66487e-08	-8.44673e-08	-1.55610e-07	-2.40077e-07	1.74183e-06	-5.11754e-07	1.23007e-06	1.23323e-06	-1.15923e-06	7.40044e-08	4.94521e-07	-1.04142e-07	3.90378e-07	3.13116e-07	-1.67319e-07	1.45797e-07	1.07966e-06	5.00859e-08	1.12974e-06	6.84065e-07	-2.33212e-07	4.50853e-07
14.721	2.87625e-07	-3.24515e-07	-3.68902e-08	-9.21442e-08	-1.60574e-07	-2.52719e-07	1.74223e-06	-5.11874e-07	1.23036e-06	1.23143e-06	-1.15753e-06	7.38960e-08	4.93605e-07	-1.03950e-07	3.89656e-07	3.12845e-07	-1.67174e-07	1.45671e-07	1.07683e-06	4.97324e-08	1.12656e-06	6.83394e-07	-2.32983e-07	4.50411e-07
14.746	2.89522e-07	-3.26656e-07	-3.71335e-08	-9.98255e-08	-1.65538e-07	-2.65363e-07	1.74263e-06	-5.11991e-07	1.23064e-06	1.22961e-06	-1.15582e-06	7.37868e-08	4.92676e-07	-1.03754e-07	3.88922e-07	3.12567e-07	-1.67026e-07	1.45541e-07	1.07399e-06	4.93810e-08	1.12337e-06	6.82710e-07	-2.32750e-07	4.49960e-07
14.770	2.91433e-07	-3.28812e-07	-3.73786e-08	-1.07511e-07	-1.70500e-07	-2.78011e-07	1.74302e-06	-5.12105e-07	1.23092e-06	1.22778e-06	-1.15410e-06	7.36769e-08	4.91733e-07	-1.03555e-07	3.88178e-07	3.12283e-07	-1.66874e-07	1.45409e-07	1.07114e-06	4.90318e-08	1.12017e-06	6.82012e-07	-2.32512e-07	4.49500e-07
14.795	2.93359e-07	-3.30984e-07	-3.76256e-08	-1.15201e-07	-1.75460e-07	-2.90661e-07	1.74340e-06	-5.12216e-07	1.23118e-06	1.22593e-06	-1.15237e-06	7.35664e-08	4.90777e-07	-1.03354e-07	3.87423e-07	3.11993e-07	-1.66719e-07	1.45274e-07	1.06829e-06	4.86847e-08	1.11697e-06	6.81300e-07	-2.32269e-07	4.49031e-07
14.819	2.95298e-07	-3.33173e-07	-3.78744e-08	-1.22895e-07	-1.80419e-07	-3.03314e-07	1.74377e-06	-5.12325e-07	1.23144e-06	1.22408e-06	-1.15063e-06	7.34551e-08	4.89806e-07	-1.03150e-07	3.86657e-07	3.11697e-07	-1.66561e-07	1.45136e-07	1.06542e-06	4.83398e-08	1.11376e-06	6.80575e-07	-2.32022e-07	4.48553e-07
14.844	2.97252e-07	-3.35377e-07	-3.81250e-08	-1.30592e-07	-1.85376e-07	-3.15968e-07	1.74413e-06	-5.12431e-07	1.23170e-06	1.22222e-06	-1.14887e-06	7.33432e-08	4.88822e-07	-1.02942e-07	3.85880e-07	3.11394e-07	-1.66399e-07	1.44995e-07	1.06255e-06	4.79969e-08	1.11054e-06	6.79836e-07	-2.31770e-07	4.48066e-07
14.868	2.99220e-07	-3.37598e-07	-3.83774e-08	-1.38293e-07	-1.90332e-07	-3.28625e-07	1.74448e-06	-5.12533e-07	1.23195e-06	1.22034e-06	-1.14711e-06	7.32306e-08	4.87825e-07	-1.02732e-07	3.85092e-07	3.11085e-07	-1.66234e-07	1.44851e-07	1.05967e-06	4.76562e-08	1.10732e-06	6.79083e-07	-2.31513e-07	4.47569e-07
14.893	3.01203e-07	-3.39834e-07	-3.86316e-08	-1.45998e-07	-1.95285e-07	-3.41283e-07	1.74482e-06	-5.12633e-07	1.23219e-06	1.21845e-06	-1.14533e-06	7.31173e-08	4.86813e-07	-1.02519e-07	3.84294e-07	3.10769e-07	-1.66065e-07	1.44704e-07	1.05678e-06	4.73176e-08	1.10409e-06	6.78316e-07	-2.31252e-07	4.47064e-07
14.918	3.03199e-07	-3.42087e-07	-3.88877e-08	-1.53706e-07	-2.00237e-07	-3.53943e-07	1.74515e-06	-5.12730e-07	1.23242e-06	1.21655e-06	-1.14355e-06	7.30033e-08	4.85789e-07	-1.02304e-07	3.83485e-07	3.10447e-07	-1.65893e-07	1.44554e-07	1.05388e-06	4.69811e-08	1.10086e-06	6.77536e-07	-2.30986e-07	4.46550e-07
14.942	3.05210e-07	-3.44355e-07	-3.91456e-08	-1.61417e-07	-2.05187e-07	-3.66604e-07	1.74547e-06	-5.12825e-07	1.23265e-06	1.21464e-06	-1.14175e-06	7.28887e-08	4.84750e-07	-1.02085e-07	3.82665e-07	3.10119e-07	-1.65718e-07	1.44402e-07	1.05097e-06	4.66467e-08	1.09762e-06	6.76742e-07	-2.30715e-07	4.46026e-07
14.967	3.07235e-07	-3.46640e-07	-3.94053e-08	-1.69132e-07	-2.10134e-07	-3.79266e-07	1.74578e-06	-5.12916e-07	1.23287e-06	1.21272e-06	-1.13995e-06	7.27734e-08	4.83699e-07	-1.01863e-07	3.81835e-07	3.09785e-07	-1.65539e-07	1.44246e-07	1.04806e-06	4.63144e-08	1.09437e-06	6.75934e-07	-2.30440e-07	4.45494e-07
14.991	3.09274e-07	-3.48941e-07	-3.96669e-08	-1.76849e-07	-2.15079e-07	-3.91928e-07	1.74608e-06	-5.13005e-07	1.23308e-06	1.21079e-06	-1.13813e-06	7.26574e-08	4.82634e-07	-1.01639e-07	3.80995e-07	3.09445e-07	-1.65357e-07	1.44088e-07	1.04513e-06	4.59841e-08	1.09112e-06	6.75113e-07	-2.30160e-07	4.44953e-07
15.016	3.11328e-07	-3.51258e-07	-3.99303e-08	-1.84568e-07	-2.20022e-07	-4.04591e-07	1.74638e-06	-5.13091e-07	1.23329e-06	1.20884e-06	-1.13630e-06	7.25408e-08	4.81555e-07	-1.01412e-07	3.80143e-07	3.09098e-07	-1.65172e-07	1.43926e-07	1.04220e-06	4.56559e-08	1.08786e-06	6.74279e-07	-2.29875e-07	4.44403e-07
15.041	3.13396e-07	-3.53591e-07	-4.01955e-08	-1.92291e-07	-2.24963e-07	-4.17253e-07	1.74666e-06	-5.13174e-07	1.23348e-06	1.20689e-06	-1.13447e-06	7.24235e-08	4.80464e-07	-1.01182e-07	3.79281e-07	3.08746e-07	-1.64984e-07	1.43762e-07	1.03927e-06	4.53298e-08	1.08460e-06	6.73431e-07	-2.29586e-07	4.43844e-07
15.065	3.15478e-07	-3.55941e-07	-4.04626e-08	-2.00015e-07	-2.29901e-07	-4.29916e-07	1.74693e-06	-5.13254e-07	1.23368e-06	1.20492e-06	-1.13262e-06	7.23055e-08	4.79359e-07	-1.00949e-07	3.78409e-07	3.08387e-07	-1.64792e-07	1.43595e-07	1.03632e-06	4.50058e-08	1.08132e-06	6.72569e-07	-2.29293e-07	4.43277e-07
15.090	3.17575e-07	-3.58306e-07	-4.07315e-08	-2.07742e-07	-2.34836e-07	-4.42578e-07	1.74720e-06	-5.13332e-07	1.23386e-06	1.20295e-06	-1.13076e-06	7.21869e-08	4.78241e-07	-1.00714e-07	3.77527e-07	3.08022e-07	-1.64597e-07	1.43425e-07	1.03336e-06	4.46837e-08	1.07805e-06	6.71695e-07	-2.28995e-07	4.42700e-07
15.114	3.19686e-07	-3.60688e-07	-4.10023e-08	-2.15471e-07	-2.39768e-07	-4.55239e-07	1.74745e-06	-5.13406e-07	1.23404e-06	1.20096e-06	-1.12889e-06	7.20677e-08	4.77109e-07	-1.00476e-07	3.76633e-07	3.07651e-07	-1.64399e-07	1.43252e-07	1.03040e-06	4.43637e-08	1.07477e-06	6.70807e-07	-2.28692e-07	4.42115e-07
15.139	3.21811e-07	-3.63086e-07	-4.12748e-08	-2.23201e-07	-2.44698e-07	-4.67899e-07	1.74769e-06	-5.13478e-07	1.23422e-06	1.19896e-06	-1.12701e-06	7.19478e-08	4.75965e-07	-1.00235e-07	3.75730e-07	3.07274e-07	-1.64197e-07	1.43077e-07	1.02743e-06	4.40458e-08	1.07148e-06	6.69906e-07	-2.28385e-07	4.41521e-07
15.163	3.23951e-07	-3.65500e-07	-4.15493e-08	-2.30933e-07	-2.49625e-07	-4.80559e-07	1.74793e-06	-5.13547e-07	1.23438e-06	1.19695e-06	-1.12513e-06	7.18272e-08	4.74807e-07	-9.99910e-08	3.74816e-07	3.06891e-07	-1.63993e-07	1.42898e-07	1.02445e-06	4.37298e-08	1.06818e-06	6.68991e-07	-2.28073e-07	4.40918e-07
15.188	3.26105e-07	-3.67931e-07	-4.18256e-08	-2.38667e-07	-2.54549e-07	-4.93216e-07	1.74815e-06	-5.13613e-07	1.23454e-06	1.19493e-06	-1.12323e-06	7.17060e-08	4.73637e-07	-9.97445e-08	3.73892e-07	3.06502e-07	-1.63785e-07	1.42717e-07	1.02147e-06	4.34158e-08	1.06488e-06	6.68063e-07	-2.27757e-07	4.40307e-07
15.213	3.28273e-07	-3.70377e-07	-4.21037e-08	-2.46402e-07	-2.59470e-07	-5.05872e-07	1.74837e-06	-5.13677e-07	1.23469e-06	1.19290e-06	-1.12132e-06	7.15842e-08	4.72453e-07	-9.94953e-08	3.72958e-07	3.06106e-07	-1.63573e-07	1.42533e-07	1.01848e-06	4.31039e-08	1.06158e-06	6.67123e-07	-2.27436e-07	4.39687e-07
15.237	3.30456e-07	-3.72840e-07	-4.23837e-08	-2.54138e-07	-2.64388e-07	-5.18526e-07	1.74858e-06	-5.13738e-07	1.23484e-06	1.19086e-06	-1.11940e-06	7.14618e-08	4.71257e-07	-9.92433e-08	3.72014e-07	3.05705e-07	-1.63359e-07	1.42346e-07	1.01548e-06	4.27939e-08	1.05827e-06	6.66169e-07	-2.27111e-07	4.39058e-07
15.262	3.32654e-07	-3.75319e-07	-4.26655e-08	-2.61876e-07	-2.69302e-07	-5.31178e-07	1.74877e-06	-5.13795e-07	1.23498e-06	1.18881e-06	-1.11747e-06	7.13387e-08	4.70048e-07	-9.89887e-08	3.71059e-07	3.05298e-07	-1.63141e-07	1.42157e-07	1.01247e-06	4.24859e-08	1.05495e-06	6.65202e-07	-2.26781e-07	4.38421e-07
15.286	3.34865e-07	-3.77814e-07	-4.29491e-08	-2.69614e-07	-2.74213e-07	-5.43827e-07	1.74896e-06	-5.13850e-07	1.23511e-06	1.18675e-06	-1.11553e-06	7.12150e-08	4.68826e-07	-9.87314e-08	3.70094e-07	3.04885e-07	-1.62921e-07	1.41964e-07	1.00945e-06	4.21799e-08	1.05163e-06	6.64222e-07	-2.26447e-07	4.37775e-07
15.311	3.37091e-07	-3.80326e-07	-4.32346e-08	-2.77352e-07	-2.79120e-07	-5.56473e-07	1.74914e-06	-5.13903e-07	1.23524e-06	1.18468e-06	-1.11359e-06	7.10906e-08	4.67591e-07	-9.84713e-08	3.69120e-07	3.04466e-07	-1.62697e-07	1.41769e-07	1.00643e-06	4.18758e-08	1.04831e-06	6.63229e-07	-2.26108e-07	4.37121e-07
15.335	3.39332e-07	-3.82853e-07	-4.35220e-08	-2.85092e-07	-2.84024e-07	-5.69116e-07	1.74931e-06	-5.13952e-07	1.23536e-06	1.18260e-06	-1.11163e-06	7.09657e-08	4.66344e-07	-9.82086e-08	3.68135e-07	3.04041e-07	-1.62470e-07	1.41571e-07	1.00340e-06	4.15737e-08	1.04497e-06	6.62223e-07	-2.25766e-07	4.36458e-07
15.360	3.41586e-07	-3.85397e-07	-4.38112e-08	-2.92831e-07	-2.88925e-07	-5.81756e-07	1.74947e-06	-5.13999e-07	1.23547e-06	1.18050e-06	-1.10966e-06	7.08401e-08	4.65084e-07	-9.79433e-08	3.67140e-07	3.03610e-07	-1.62240e-07	1.41371e-07	1.00036e-06	4.12734e-08	1.04164e-06	6.61204e-07	-2.25418e-07	4.35786e-07
15.385	3.43855e-07	-3.87958e-07	-4.41022e-08	-3.00571e-07	-2.93821e-07	-5.94392e-07	1.74962e-06	-5.14043e-07	1.23557e-06	1.17840e-06	-1.10769e-06	7.07140e-08	4.63811e-07	-9.76753e-08	3.66136e-07	3.03174e-07	-1.62006e-07	1.41168e-07	9.97318e-07	4.09752e-08	1.03829e-06	6.60173e-07	-2.25067e-07	4.35106e-07
15.409	3.46139e-07	-3.90534e-07	-4.43951e-08	-3.08311e-07	-2.98714e-07	-6.07025e-07	1.74976e-06	-5.14084e-07	1.23567e-06	1.17629e-06	-1.10570e-06	7.05872e-08	4.62526e-07	-9.74046e-08	3.65121e-07	3.02731e-07	-1.61770e-07	1.40961e-07	9.94266e-07	4.06788e-08	1.03495e-06	6.59129e-07	-2.24711e-07	4.34418e-07
15.434	3.48437e-07	-3.93127e-07	-4.46898e-08	-3.16050e-07	-3.03603e-07	-6.19653e-07	1.74989e-06	-5.14122e-07	1.23576e-06	1.17417e-06	-1.10371e-06	7.04598e-08	4.61228e-07	-9.71313e-08	3.64097e-07	3.02283e-07	-1.61530e-07	1.40753e-07	9.91208e-07	4.03843e-08	1.03159e-06	6.58072e-07	-2.24350e-07	4.33721e-07
15.458	3.50749e-07	-3.95736e-07	-4.49864e-08	-3.23790e-07	-3.08487e-07	-6.32277e-07	1.75001e-06	-5.14158e-07	1.23585e-06	1.17203e-06	-1.10170e-06	7.03318e-08	4.59918e-07	-9.68555e-08	3.63063e-07	3.01829e-07	-1.61288e-07	1.40541e-07	9.88143e-07	4.00917e-08	1.02823e-06	6.57002e-07	-2.23986e-07	4.33016e-07
15.483	3.53076e-07	-3.98361e-07	-4.52848e-08	-3.31529e-07	-3.13368e-07	-6.44896e-07	1.75012e-06	-5.14191e-07	1.23593e-06	1.16989e-06	-1.09969e-06	7.02032e-08	4.58596e-07	-9.65770e-08	3.62019e-07	3.01369e-07	-1.61042e-07	1.40327e-07	9.85070e-07	3.98010e-08	1.02487e-06	6.55920e-07	-2.23617e-07	4.32303e-07
15.507	3.55417e-07	-4.01002e-07	-4.55850e-08	-3.39267e-07	-3.18244e-07	-6.57511e-07	1.75022e-06	-5.14221e-07	1.23600e-06	1.16774e-06	-1.09766e-06	7.00740e-08	4.57261e-07	-9.62959e-08	3.60965e-07	3.00904e-07	-1.60793e-07	1.40111e-07	9.81991e-07	3.95121e-08	1.02150e-06	6.54825e-07	-2.23243e-07	4.31582e-07
15.532	3.57772e-07	-4.03659e-07	-4.58871e-08	-3.47004e-07	-3.23116e-07	-6.70120e-07	1.75031e-06	-5.14248e-07	1.23607e-06	1.16557e-06	-1.09563e-06	6.99442e-08	4.55914e-07	-9.60123e-08	3.59902e-07	3.00433e-07	-1.60541e-07	1.39891e-07	9.78905e-07	3.92251e-08	1.01813e-06	6.53717e-07	-2.22866e-07	4.30852e-07
15.557	3.60142e-07	-4.06333e-07	-4.61911e-08	-3.54740e-07	-3.27984e-07	-6.82724e-07	1.75040e-06	-5.14272e-07	1.23613e-06	1.16340e-06	-1.09359e-06	6.98139e-08	4.54555e-07	-9.57260e-08	3.58829e-07	2.99956e-07	-1.60287e-07	1.39669e-07	9.75812e-07	3.89400e-08	1.01475e-06	6.52598e-07	-2.22484e-07	4.30114e-07
15.581	3.62526e-07	-4.09023e-07	-4.64968e-08	-3.62476e-07	-3.32847e-07	-6.95322e-07	1.75047e-06	-5.14294e-07	1.23618e-06	1.16122e-06	-1.09154e-06	6.96829e-08	4.53184e-07	-9.54373e-08	3.57747e-07	2.99473e-07	-1.60029e-07	1.39444e-07	9.72712e-07	3.86566e-08	1.01137e-06	6.51465e-07	-2.22098e-07	4.29367e-07
15.606	3.64924e-07	-4.11729e-07	-4.68045e-08	-3.70209e-07	-3.37705e-07	-7.07915e-07	1.75054e-06	-5.14313e-07	1.23622e-06	1.15903e-06	-1.08948e-06	6.95514e-08	4.51801e-07	-9.51460e-08	3.56655e-07	2.98985e-07	-1.59768e-07	1.39217e-07	9.69606e-07	3.83751e-08	1.00798e-06	6.50321e-07	-2.21708e-07	4.28613e-07
15.630	3.67337e-07	-4.14451e-07	-4.71139e-08	-3.77942e-07	-3.42559e-07	-7.20501e-07	1.75059e-06	-5.14329e-07	1.23626e-06	1.15683e-06	-1.08741e-06	6.94193e-08	4.50406e-07	-9.48522e-08	3.55553e-07	2.98491e-07	-1.59504e-07	1.38987e-07	9.66494e-07	3.80954e-08	1.00459e-06	6.49164e-07	-2.21313e-07	4.27850e-07
15.655	3.69764e-07	-4.17189e-07	-4.74252e-08	-3.85673e-07	-3.47408e-07	-7.33081e-07	1.75064e-06	-5.14343e-07	1.23629e-06	1.15462e-06	-1.08533e-06	6.92866e-08	4.48998e-07	-9.45558e-08	3.54443e-07	2.97992e-07	-1.59237e-07	1.38755e-07	9.63374e-07	3.78175e-08	1.00119e-06	6.47994e-07	-2.20915e-07	4.27080e-07
15.679	3.72205e-07	-4.19944e-07	-4.77383e-08	-3.93402e-07	-3.52252e-07	-7.45654e-07	1.75067e-06	-5.14353e-07	1.23632e-06	1.15239e-06	-1.08324e-06	6.91534e-08	4.47579e-07	-9.42570e-08	3.53322e-07	2.97487e-07	-1.58967e-07	1.38520e-07	9.60249e-07	3.75413e-08	9.97790e-07	6.46813e-07	-2.20512e-07	4.26301e-07
15.704	3.74661e-07	-4.22714e-07	-4.80533e-08	-4.01129e-07	-3.57091e-07	-7.58220e-07	1.75070e-06	-5.14361e-07	1.23634e-06	1.15016e-06	-1.08115e-06	6.90196e-08	4.46149e-07	-9.39557e-08	3.52193e-07	2.96976e-07	-1.58695e-07	1.38282e-07	9.57117e-07	3.72669e-08	9.94384e-07	6.45619e-07	-2.20105e-07	4.25514e-07
15.729	3.77131e-07	-4.25501e-07	-4.83700e-08	-4.08853e-07	-3.61926e-07	-7.70779e-07	1.75072e-06	-5.14366e-07	1.23635e-06	1.14793e-06	-1.07904e-06	6.88852e-08	4.44706e-07	-9.36519e-08	3.51054e-07	2.96461e-07	-1.58419e-07	1.38042e-07	9.53978e-07	3.69943e-08	9.90973e-07	6.44414e-07	-2.19694e-07	4.24720e-07
15.753	3.79615e-07	-4.28304e-07	-4.86886e-08	-4.16576e-07	-3.66755e-07	-7.83330e-07	1.75073e-06	-5.14369e-07	1.23636e-06	1.14568e-06	-1.07693e-06	6.87503e-08	4.43252e-07	-9.33457e-08	3.49906e-07	2.95939e-07	-1.58140e-07	1.37799e-07	9.50834e-07	3.67234e-08	9.87557e-07	6.43196e-07	-2.19279e-07	4.23917e-07
15.778	3.82113e-07	-4.31122e-07	-4.90091e-08	-4.24296e-07	-3.71578e-07	-7.95874e-07	1.75072e-06	-5.14368e-07	1.23636e-06	1.14342e-06	-1.07480e-06	6.86148e-08	4.41786e-07	-9.30370e-08	3.48749e-07	2.95412e-07	-1.57859e-07	1.37554e-07	9.47683e-07	3.64542e-08	9.84137e-07	6.41966e-07	-2.18860e-07	4.23107e-07
15.802	3.84626e-07	-4.33957e-07	-4.93313e-08	-4.32013e-07	-3.76397e-07	-8.08410e-07	1.75071e-06	-5.14365e-07	1.23635e-06	1.14115e-06	-1.07267e-06	6.84787e-08	4.40309e-07	-9.27259e-08	3.47583e-07	2.94880e-07	-1.57574e-07	1.37306e-07	9.44526e-07	3.61867e-08	9.80713e-07	6.40725e-07	-2.18436e-07	4.22288e-07
15.827	3.87152e-07	-4.36808e-07	-4.96554e-08	-4.39728e-07	-3.81210e-07	-8.20937e-07	1.75069e-06	-5.14359e-07	1.23633e-06	1.13888e-06	-1.07053e-06	6.83421e-08	4.38820e-07	-9.24124e-08	3.46408e-07	2.94342e-07	-1.57287e-07	1.37055e-07	9.41363e-07	3.59209e-08	9.77284e-07	6.39471e-07	-2.18009e-07	4.21462e-07
15.852	3.89693e-07	-4.39675e-07	-4.99813e-08	-4.47439e-07	-3.86017e-07	-8.33456e-07	1.75066e-06	-5.14351e-07	1.23631e-06	1.13659e-06	-1.06839e-06	6.82050e-08	4.37320e-07	-9.20965e-08	3.45224e-07	2.93799e-07	-1.56997e-07	1.36803e-07	9.38194e-07	3.56568e-08	9.73851e-07	6.38206e-07	-2.17578e-07	4.20628e-07
15.876	3.92248e-07	-4.42557e-07	-5.03090e-08	-4.55148e-07	-3.90819e-07	-8.45967e-07	1.75062e-06	-5.14339e-07	1.23629e-06	1.13430e-06	-1.06623e-06	6.80673e-08	4.35809e-07	-9.17782e-08	3.44030e-07	2.93251e-07	-1.56704e-07	1.36547e-07	9.35019e-07	3.53944e-08	9.70414e-07	6.36929e-07	-2.17142e-07	4.19787e-07
15.901	3.94817e-07	-4.45456e-07	-5.06385e-08	-4.62853e-07	-3.95615e-07	-8.58468e-07	1.75058e-06	-5.14325e-07	1.23625e-06	1.13199e-06	-1.06406e-06	6.79291e-08	4.34286e-07	-9.14575e-08	3.42828e-07	2.92698e-07	-1.56408e-07	1.36289e-07	9.31838e-07	3.51336e-08	9.66972e-07	6.35640e-07	-2.16703e-07	4.18937e-07
15.925	3.97401e-07	-4.48371e-07	-5.09698e-08	-4.70555e-07	-4.00405e-07	-8.70960e-07	1.75052e-06	-5.14308e-07	1.23621e-06	1.12968e-06	-1.06189e-06	6.77904e-08	4.32752e-07	-9.11345e-08	3.41618e-07	2.92139e-07	-1.56109e-07	1.36029e-07	9.28652e-07	3.48745e-08	9.63526e-07	6.34340e-07	-2.16259e-07	4.18080e-07
15.950	3.99998e-07	-4.51301e-07	-5.13029e-08	-4.78253e-07	-4.05189e-07	-8.83442e-07	1.75045e-06	-5.14288e-07	1.23616e-06	1.12736e-06	-1.05971e-06	6.76511e-08	4.31207e-07	-9.08091e-08	3.40398e-07	2.91575e-07	-1.55808e-07	1.35767e-07	9.25459e-07	3.46169e-08	9.60076e-07	6.33028e-07	-2.15812e-07	4.17216e-07
15.974	4.02609e-07	-4.54247e-07	-5.16379e-08	-4.85947e-07	-4.09968e-07	-8.95915e-07	1.75038e-06	-5.14266e-07	1.23611e-06	1.12503e-06	-1.05752e-06	6.75113e-08	4.29651e-07	-9.04814e-08	3.39170e-07	2.91005e-07	-1.55504e-07	1.35501e-07	9.22261e-07	3.43610e-08	9.56622e-07	6.31704e-07	-2.15361e-07	4.16343e-07
15.999	4.05235e-07	-4.57209e-07	-5.19746e-08	-4.93637e-07	-4.14740e-07	-9.08377e-07	1.75029e-06	-5.14241e-07	1.23605e-06	1.12269e-06	-1.05532e-06	6.73710e-08	4.28084e-07	-9.01514e-08	3.37932e-07	2.90431e-07	-1.55197e-07	1.35234e-07	9.19057e-07	3.41067e-08	9.53164e-07	6.30369e-07	-2.14906e-07	4.15463e-07
16.024	4.07874e-07	-4.60187e-07	-5.23131e-08	-5.01324e-07	-4.19506e-07	-9.20830e-07	1.75020e-06	-5.14213e-07	1.23598e-06	1.12035e-06	-1.05312e-06	6.72302e-08	4.26506e-07	-8.98191e-08	3.36687e-07	2.89851e-07	-1.54887e-07	1.34964e-07	9.15848e-07	3.38540e-08	9.49702e-07	6.29023e-07	-2.14447e-07	4.14576e-07
16.048	4.10528e-07	-4.63181e-07	-5.26534e-08	-5.09006e-07	-4.24266e-07	-9.33271e-07	1.75009e-06	-5.14182e-07	1.23591e-06	1.11799e-06	-1.05090e-06	6.70888e-08	4.24917e-07	-8.94845e-08	3.35433e-07	2.89266e-07	-1.54575e-07	1.34692e-07	9.12633e-07	3.36028e-08	9.46236e-07	6.27665e-07	-2.13984e-07	4.13681e-07
16.073	4.13195e-07	-4.66190e-07	-5.29955e-08	-5.16683e-07	-4.29019e-07	-9.45702e-07	1.74998e-06	-5.14149e-07	1.23583e-06	1.11563e-06	-1.04868e-06	6.69469e-08	4.23318e-07	-8.91477e-08	3.34170e-07	2.88676e-07	-1.54259e-07	1.34417e-07	9.09412e-07	3.33532e-08	9.42766e-07	6.26296e-07	-2.13517e-07	4.12779e-07
16.097	4.15876e-07	-4.69216e-07	-5.33394e-08	-5.24356e-07	-4.33767e-07	-9.58122e-07	1.74986e-06	-5.14113e-07	1.23574e-06	1.11325e-06	-1.04645e-06	6.68046e-08	4.21707e-07	-8.88086e-08	3.32899e-07	2.88082e-07	-1.53941e-07	1.34140e-07	9.06187e-07	3.31051e-08	9.39292e-07	6.24916e-07	-2.13047e-07	4.11869e-07
16.122	4.18571e-07	-4.72256e-07	-5.36851e-08	-5.32024e-07	-4.38507e-07	-9.70531e-07	1.74972e-06	-5.14074e-07	1.23565e-06	1.11087e-06	-1.04421e-06	6.66617e-08	4.20087e-07	-8.84672e-08	3.31619e-07	2.87482e-07	-1.53621e-07	1.33861e-07	9.02955e-07	3.28586e-08	9.35814e-07	6.23525e-07	-2.12572e-07	4.10952e-07
16.146	4.21280e-07	-4.75313e-07	-5.40325e-08	-5.39687e-07	-4.43241e-07	-9.82928e-07	1.74958e-06	-5.14033e-07	1.23555e-06	1.10848e-06	-1.04197e-06	6.65184e-08	4.18455e-07	-8.81237e-08	3.30332e-07	2.86877e-07	-1.53298e-07	1.33579e-07	8.99719e-07	3.26135e-08	9.32333e-07	6.22122e-07	-2.12094e-07	4.10028e-07
16.171	4.24003e-07	-4.78385e-07	-5.43817e-08	-5.47345e-07	-4.47968e-07	-9.95313e-07	1.74943e-06	-5.13988e-07	1.23544e-06	1.10609e-06	-1.03971e-06	6.63745e-08	4.16813e-07	-8.77779e-08	3.29036e-07	2.86267e-07	-1.52972e-07	1.33295e-07	8.96477e-07	3.23699e-08	9.28847e-07	6.20709e-07	-2.11612e-07	4.09096e-07
16.196	4.26739e-07	-4.81472e-07	-5.47327e-08	-5.54998e-07	-4.52688e-07	-1.00769e-06	1.74927e-06	-5.13941e-07	1.23533e-06	1.10368e-06	-1.03745e-06	6.62301e-08	4.15161e-07	-8.74300e-08	3.27731e-07	2.85652e-07	-1.52643e-07	1.33009e-07	8.93231e-07	3.21278e-08	9.25358e-07	6.19284e-07	-2.11127e-07	4.08158e-07
16.220	4.29490e-07	-4.84575e-07	-5.50854e-08	-5.62645e-07	-4.57402e-07	-1.02005e-06	1.74910e-06	-5.13892e-07	1.23521e-06	1.10127e-06	-1.03518e-06	6.60853e-08	4.13499e-07	-8.70799e-08	3.26419e-07	2.85032e-07	-1.52312e-07	1.32720e-07	8.89979e-07	3.18872e-08	9.21866e-07	6.17849e-07	-2.10638e-07	4.07212e-07
16.245	4.32253e-07	-4.87693e-07	-5.54399e-08	-5.70287e-07	-4.62108e-07	-1.03240e-06	1.74892e-06	-5.13839e-07	1.23508e-06	1.09885e-06	-1.03291e-06	6.59400e-08	4.11826e-07	-8.67276e-08	3.25098e-07	2.84407e-07	-1.51978e-07	1.32429e-07	8.86722e-07	3.16480e-08	9.18370e-07	6.16403e-07	-2.10145e-07	4.06259e-07
16.269	4.35031e-07	-4.90827e-07	-5.57962e-08	-5.77923e-07	-4.66808e-07	-1.04473e-06	1.74874e-06	-5.13784e-07	1.23495e-06	1.09642e-06	-1.03062e-06	6.57942e-08	4.10143e-07	-8.63732e-08	3.23770e-07	2.83778e-07	-1.51642e-07	1.32136e-07	8.83460e-07	3.14102e-08	9.14870e-07	6.14946e-07	-2.09648e-07	4.05298e-07
16.294	4.37822e-07	-4.93976e-07	-5.61542e-08	-5.85553e-07	-4.71500e-07	-1.05705e-06	1.74854e-06	-5.13726e-07	1.23481e-06	1.09398e-06	-1.02833e-06	6.56479e-08	4.08450e-07	-8.60167e-08	3.22434e-07	2.83144e-07	-1.51303e-07	1.31841e-07	8.80193e-07	3.11739e-08	9.11367e-07	6.13479e-07	-2.09148e-07	4.04331e-07
16.318	4.40627e-07	-4.97141e-07	-5.65139e-08	-5.93177e-07	-4.76185e-07	-1.06936e-06	1.74833e-06	-5.13665e-07	1.23467e-06	1.09153e-06	-1.02603e-06	6.55012e-08	4.06747e-07	-8.56581e-08	3.21089e-07	2.82505e-07	-1.50961e-07	1.31543e-07	8.76922e-07	3.09389e-08	9.07861e-07	6.12000e-07	-2.08644e-07	4.03357e-07
16.343	4.43445e-07	-5.00321e-07	-5.68754e-08	-6.00795e-07	-4.80863e-07	-1.08166e-06	1.74812e-06	-5.13602e-07	1.23451e-06	1.08908e-06	-1.02373e-06	6.53540e-08	4.05034e-07	-8.52973e-08	3.19737e-07	2.81861e-07	-1.50617e-07	1.31244e-07	8.73645e-07	3.07053e-08	9.04351e-07	6.10512e-07	-2.08136e-07	4.02376e-07
16.368	4.46277e-07	-5.03516e-07	-5.72386e-08	-6.08406e-07	-4.85533e-07	-1.09394e-06	1.74789e-06	-5.13536e-07	1.23436e-06	1.08662e-06	-1.02141e-06	6.52063e-08	4.03312e-07	-8.49346e-08	3.18377e-07	2.81212e-07	-1.50271e-07	1.30942e-07	8.70364e-07	3.04731e-08	9.00837e-07	6.09012e-07	-2.07625e-07	4.01388e-07
16.392	4.49122e-07	-5.06726e-07	-5.76035e-08	-6.16011e-07	-4.90195e-07	-1.10621e-06	1.74766e-06	-5.13467e-07	1.23419e-06	1.08415e-06	-1.01909e-06	6.50582e-08	4.01579e-07	-8.45697e-08	3.17010e-07	2.80559e-07	-1.49922e-07	1.30637e-07	8.67078e-07	3.02422e-08	8.97321e-07	6.07503e-07	-2.07110e-07	4.00393e-07
16.417	4.51981e-07	-5.09951e-07	-5.79702e-08	-6.23609e-07	-4.94850e-07	-1.11846e-06	1.74741e-06	-5.13396e-07	1.23402e-06	1.08167e-06	-1.01677e-06	6.49096e-08	3.99837e-07	-8.42028e-08	3.15634e-07	2.79901e-07	-1.49570e-07	1.30331e-07	8.63788e-07	3.00126e-08	8.93801e-07	6.05983e-07	-2.06592e-07	3.99391e-07
16.441	4.54853e-07	-5.13192e-07	-5.83385e-08	-6.31200e-07	-4.99498e-07	-1.13070e-06	1.74716e-06	-5.13321e-07	1.23384e-06	1.07919e-06	-1.01443e-06	6.47605e-08	3.98085e-07	-8.38339e-08	3.14252e-07	2.79239e-07	-1.49216e-07	1.30023e-07	8.60493e-07	2.97844e-08	8.90278e-07	6.04452e-07	-2.06070e-07	3.98382e-07
16.466	4.57738e-07	-5.16447e-07	-5.87086e-08	-6.38784e-07	-5.04137e-07	-1.14292e-06	1.74690e-06	-5.13244e-07	1.23365e-06	1.07670e-06	-1.01209e-06	6.46111e-08	3.96324e-07	-8.34630e-08	3.12861e-07	2.78572e-07	-1.48860e-07	1.29712e-07	8.57194e-07	2.95574e-08	8.86751e-07	6.02912e-07	-2.05545e-07	3.97367e-07
16.490	4.60637e-07	-5.19717e-07	-5.90804e-08	-6.46361e-07	-5.08769e-07	-1.15513e-06	1.74663e-06	-5.13165e-07	1.23346e-06	1.07420e-06	-1.00974e-06	6.44611e-08	3.94554e-07	-8.30901e-08	3.11463e-07	2.77901e-07	-1.48501e-07	1.29399e-07	8.53890e-07	2.93317e-08	8.83222e-07	6.01361e-07	-2.05016e-07	3.96345e-07
16.515	4.63549e-07	-5.23003e-07	-5.94538e-08	-6.53930e-07	-5.13393e-07	-1.16732e-06	1.74635e-06	-5.13082e-07	1.23327e-06	1.07170e-06	-1.00739e-06	6.43108e-08	3.92774e-07	-8.27153e-08	3.10058e-07	2.77224e-07	-1.48140e-07	1.29085e-07	8.50582e-07	2.91073e-08	8.79689e-07	5.99800e-07	-2.04484e-07	3.95316e-07
16.540	4.66474e-07	-5.26303e-07	-5.98290e-08	-6.61492e-07	-5.18008e-07	-1.17950e-06	1.74606e-06	-5.12997e-07	1.23306e-06	1.06918e-06	-1.00502e-06	6.41600e-08	3.90984e-07	-8.23385e-08	3.08646e-07	2.76544e-07	-1.47776e-07	1.28768e-07	8.47270e-07	2.88841e-08	8.76154e-07	5.98230e-07	-2.03949e-07	3.94281e-07
16.564	4.69412e-07	-5.29618e-07	-6.02058e-08	-6.69046e-07	-5.22616e-07	-1.19166e-06	1.74576e-06	-5.12910e-07	1.23285e-06	1.06666e-06	-1.00265e-06	6.40087e-08	3.89186e-07	-8.19597e-08	3.07226e-07	2.75859e-07	-1.47410e-07	1.28449e-07	8.43953e-07	2.86622e-08	8.72615e-07	5.96649e-07	-2.03410e-07	3.93239e-07
16.589	4.72363e-07	-5.32947e-07	-6.05843e-08	-6.76593e-07	-5.27215e-07	-1.20381e-06	1.74545e-06	-5.12819e-07	1.23263e-06	1.06414e-06	-1.00028e-06	6.38571e-08	3.87378e-07	-8.15791e-08	3.05799e-07	2.75170e-07	-1.47042e-07	1.28128e-07	8.40633e-07	2.84415e-08	8.69074e-07	5.95058e-07	-2.02868e-07	3.92191e-07
16.613	4.75327e-07	-5.36292e-07	-6.09645e-08	-6.84131e-07	-5.31806e-07	-1.21594e-06	1.74513e-06	-5.12726e-07	1.23241e-06	1.06160e-06	-9.97896e-07	6.37050e-08	3.85562e-07	-8.11965e-08	3.04365e-07	2.74476e-07	-1.46671e-07	1.27805e-07	8.37308e-07	2.82219e-08	8.65530e-07	5.93458e-07	-2.02322e-07	3.91136e-07
16.638	4.78304e-07	-5.39651e-07	-6.13463e-08	-6.91661e-07	-5.36388e-07	-1.22805e-06	1.74481e-06	-5.12630e-07	1.23218e-06	1.05906e-06	-9.95507e-07	6.35525e-08	3.83736e-07	-8.08121e-08	3.02924e-07	2.73778e-07	-1.46298e-07	1.27480e-07	8.33979e-07	2.80035e-08	8.61983e-07	5.91848e-07	-2.01773e-07	3.90075e-07
16.663	4.81294e-07	-5.43024e-07	-6.17298e-08	-6.99183e-07	-5.40962e-07	-1.24015e-06	1.74447e-06	-5.12531e-07	1.23194e-06	1.05651e-06	-9.93112e-07	6.33996e-08	3.81902e-07	-8.04258e-08	3.01476e-07	2.73076e-07	-1.45923e-07	1.27153e-07	8.30646e-07	2.77863e-08	8.58433e-07	5.90228e-07	-2.01221e-07	3.89007e-07
16.687	4.84297e-07	-5.46412e-07	-6.21150e-08	-7.06696e-07	-5.45528e-07	-1.25222e-06	1.74413e-06	-5.12430e-07	1.23170e-06	1.05396e-06	-9.90710e-07	6.32463e-08	3.80059e-07	-8.00377e-08	3.00021e-07	2.72369e-07	-1.45545e-07	1.26824e-07	8.27310e-07	2.75703e-08	8.54880e-07	5.88599e-07	-2.00665e-07	3.87933e-07
16.712	4.87313e-07	-5.49814e-07	-6.25017e-08	-7.14201e-07	-5.50084e-07	-1.26429e-06	1.74377e-06	-5.12326e-07	1.23145e-06	1.05139e-06	-9.88302e-07	6.30925e-08	3.78207e-07	-7.96477e-08	2.98560e-07	2.71658e-07	-1.45165e-07	1.26493e-07	8.23969e-07	2.73553e-08	8.51325e-07	5.86960e-07	-2.00107e-07	3.86853e-07
16.736	4.90341e-07	-5.53231e-07	-6.28901e-08	-7.21697e-07	-5.54632e-07	-1.27633e-06	1.74341e-06	-5.12219e-07	1.23119e-06	1.04883e-06	-9.85888e-07	6.29384e-08	3.76347e-07	-7.92560e-08	2.97091e-07	2.70943e-07	-1.44783e-07	1.26160e-07	8.20625e-07	2.71415e-08	8.47766e-07	5.85312e-07	-1.99545e-07	3.85767e-07
16.761	4.93382e-07	-5.56662e-07	-6.32802e-08	-7.29184e-07	-5.59171e-07	-1.28836e-06	1.74304e-06	-5.12110e-07	1.23093e-06	1.04625e-06	-9.83468e-07	6.27839e-08	3.74478e-07	-7.88624e-08	2.95616e-07	2.70224e-07	-1.44399e-07	1.25825e-07	8.17277e-07	2.69287e-08	8.44206e-07	5.83654e-07	-1.98980e-07	3.84675e-07
16.785	4.96436e-07	-5.60107e-07	-6.36718e-08	-7.36662e-07	-5.63702e-07	-1.30036e-06	1.74266e-06	-5.11998e-07	1.23066e-06	1.04367e-06	-9.81041e-07	6.26290e-08	3.72601e-07	-7.84671e-08	2.94134e-07	2.69501e-07	-1.44013e-07	1.25488e-07	8.13926e-07	2.67170e-08	8.40643e-07	5.81987e-07	-1.98411e-07	3.83576e-07
16.810	4.99502e-07	-5.63567e-07	-6.40651e-08	-7.44130e-07	-5.68223e-07	-1.31235e-06	1.74227e-06	-5.11883e-07	1.23038e-06	1.04108e-06	-9.78608e-07	6.24737e-08	3.70716e-07	-7.80700e-08	2.92646e-07	2.68774e-07	-1.43624e-07	1.25150e-07	8.10570e-07	2.65064e-08	8.37077e-07	5.80311e-07	-1.97840e-07	3.82471e-07
16.835	5.02580e-07	-5.67040e-07	-6.44599e-08	-7.51589e-07	-5.72735e-07	-1.32432e-06	1.74187e-06	-5.11766e-07	1.23010e-06	1.03849e-06	-9.76169e-07	6.23180e-08	3.68822e-07	-7.76712e-08	2.91151e-07	2.68042e-07	-1.43233e-07	1.24809e-07	8.07212e-07	2.62968e-08	8.33509e-07	5.78626e-07	-1.97266e-07	3.81361e-07
16.859	5.05671e-07	-5.70528e-07	-6.48564e-08	-7.59038e-07	-5.77238e-07	-1.33628e-06	1.74146e-06	-5.11646e-07	1.22981e-06	1.03589e-06	-9.73724e-07	6.21619e-08	3.66920e-07	-7.72707e-08	2.89649e-07	2.67307e-07	-1.42840e-07	1.24467e-07	8.03850e-07	2.60882e-08	8.29938e-07	5.76932e-07	-1.96688e-07	3.80244e-07
16.884	5.08775e-07	-5.74029e-07	-6.52544e-08	-7.66478e-07	-5.81731e-07	-1.34821e-06	1.74104e-06	-5.11523e-07	1.22952e-06	1.03328e-06	-9.71274e-07	6.20054e-08	3.65010e-07	-7.68685e-08	2.88142e-07	2.66568e-07	-1.42445e-07	1.24123e-07	8.00484e-07	2.58807e-08	8.26365e-07	5.75229e-07	-1.96107e-07	3.79121e-07
16.908	5.11890e-07	-5.77544e-07	-6.56540e-08	-7.73908e-07	-5.86215e-07	-1.36012e-06	1.74061e-06	-5.11397e-07	1.22921e-06	1.03067e-06	-9.68817e-07	6.18486e-08	3.63092e-07	-7.64646e-08	2.86628e-07	2.65824e-07	-1.42048e-07	1.23776e-07	7.97116e-07	2.56741e-08	8.22790e-07	5.73516e-07	-1.95524e-07	3.77993e-07
16.933	5.15018e-07	-5.81073e-07	-6.60552e-08	-7.81327e-07	-5.90690e-07	-1.37202e-06	1.74018e-06	-5.11269e-07	1.22891e-06	1.02805e-06	-9.66355e-07	6.16914e-08	3.61166e-07	-7.60591e-08	2.85107e-07	2.65077e-07	-1.41649e-07	1.23429e-07	7.93744e-07	2.54684e-08	8.19212e-07	5.71795e-07	-1.94937e-07	3.76859e-07
16.957	5.18158e-07	-5.84616e-07	-6.64579e-08	-7.88737e-07	-5.95155e-07	-1.38389e-06	1.73973e-06	-5.11138e-07	1.22859e-06	1.02542e-06	-9.63887e-07	6.15339e-08	3.59233e-07	-7.56519e-08	2.83581e-07	2.64326e-07	-1.41247e-07	1.23079e-07	7.90368e-07	2.52637e-08	8.15632e-07	5.70066e-07	-1.94347e-07	3.75719e-07
16.982	5.21310e-07	-5.88172e-07	-6.68622e-08	-7.96135e-07	-5.99611e-07	-1.39575e-06	1.73928e-06	-5.11005e-07	1.22827e-06	1.02279e-06	-9.61413e-07	6.13760e-08	3.57292e-07	-7.52431e-08	2.82049e-07	2.63572e-07	-1.40844e-07	1.22727e-07	7.86990e-07	2.50600e-08	8.12050e-07	5.68327e-07	-1.93755e-07	3.74573e-07
17.007	5.24474e-07	-5.91742e-07	-6.72680e-08	-8.03524e-07	-6.04057e-07	-1.40758e-06	1.73881e-06	-5.10869e-07	1.22794e-06	1.02015e-06	-9.58934e-07	6.12177e-08	3.55343e-07	-7.48327e-08	2.80510e-07	2.62813e-07	-1.40439e-07	1.22374e-07	7.83609e-07	2.48571e-08	8.08466e-07	5.66580e-07	-1.93159e-07	3.73422e-07
17.031	5.27650e-07	-5.95326e-07	-6.76753e-08	-8.10901e-07	-6.08493e-07	-1.41939e-06	1.73834e-06	-5.10730e-07	1.22761e-06	1.01751e-06	-9.56450e-07	6.10591e-08	3.53387e-07	-7.44207e-08	2.78966e-07	2.62051e-07	-1.40031e-07	1.22019e-07	7.80225e-07	2.46552e-08	8.04880e-07	5.64825e-07	-1.92560e-07	3.72265e-07
17.056	5.30838e-07	-5.98922e-07	-6.80842e-08	-8.18268e-07	-6.12919e-07	-1.43119e-06	1.73786e-06	-5.10588e-07	1.22727e-06	1.01486e-06	-9.53959e-07	6.09001e-08	3.51423e-07	-7.40072e-08	2.77416e-07	2.61285e-07	-1.39622e-07	1.21663e-07	7.76837e-07	2.44541e-08	8.01291e-07	5.63061e-07	-1.91959e-07	3.71102e-07
17.080	5.34038e-07	-6.02532e-07	-6.84946e-08	-8.25624e-07	-6.17335e-07	-1.44296e-06	1.73737e-06	-5.10444e-07	1.22692e-06	1.01220e-06	-9.51464e-07	6.07408e-08	3.49452e-07	-7.35921e-08	2.75860e-07	2.60515e-07	-1.39211e-07	1.21304e-07	7.73447e-07	2.42539e-08	7.97701e-07	5.61289e-07	-1.91355e-07	3.69934e-07
17.105	5.37249e-07	-6.06155e-07	-6.89065e-08	-8.32969e-07	-6.21741e-07	-1.45471e-06	1.73687e-06	-5.10297e-07	1.22657e-06	1.00954e-06	-9.48963e-07	6.05812e-08	3.47474e-07	-7.31755e-08	2.74298e-07	2.59742e-07	-1.38798e-07	1.20944e-07	7.70054e-07	2.40545e-08	7.94109e-07	5.59508e-07	-1.90748e-07	3.68760e-07
17.129	5.40472e-07	-6.09792e-07	-6.93198e-08	-8.40302e-07	-6.26137e-07	-1.46644e-06	1.73636e-06	-5.10147e-07	1.22621e-06	1.00688e-06	-9.46457e-07	6.04212e-08	3.45489e-07	-7.27574e-08	2.72731e-07	2.58965e-07	-1.38383e-07	1.20582e-07	7.66659e-07	2.38559e-08	7.90515e-07	5.57720e-07	-1.90138e-07	3.67581e-07
17.154	5.43706e-07	-6.13441e-07	-6.97347e-08	-8.47624e-07	-6.30523e-07	-1.47815e-06	1.73584e-06	-5.09995e-07	1.22584e-06	1.00421e-06	-9.43946e-07	6.02609e-08	3.43496e-07	-7.23379e-08	2.71158e-07	2.58185e-07	-1.37966e-07	1.20219e-07	7.63261e-07	2.36581e-08	7.86919e-07	5.55923e-07	-1.89525e-07	3.66397e-07
17.179	5.46952e-07	-6.17103e-07	-7.01510e-08	-8.54934e-07	-6.34899e-07	-1.48983e-06	1.73531e-06	-5.09840e-07	1.22547e-06	1.00153e-06	-9.41430e-07	6.01002e-08	3.41497e-07	-7.19168e-08	2.69580e-07	2.57401e-07	-1.37547e-07	1.19854e-07	7.59860e-07	2.34612e-08	7.83321e-07	5.54118e-07	-1.88910e-07	3.65208e-07
17.203	5.50210e-07	-6.20778e-07	-7.05688e-08	-8.62232e-07	-6.39264e-07	-1.50150e-06	1.73478e-06	-5.09683e-07	1.22509e-06	9.98848e-07	-9.38909e-07	5.99393e-08	3.39491e-07	-7.14944e-08	2.67997e-07	2.56613e-07	-1.37126e-07	1.19488e-07	7.56456e-07	2.32649e-08	7.79721e-07	5.52305e-07	-1.88292e-07	3.64013e-07
17.228	5.53478e-07	-6.24466e-07	-7.09880e-08	-8.69518e-07	-6.43619e-07	-1.51314e-06	1.73423e-06	-5.09523e-07	1.22471e-06	9.96161e-07	-9.36383e-07	5.97780e-08	3.37478e-07	-7.10705e-08	2.66408e-07	2.55823e-07	-1.36703e-07	1.19119e-07	7.53051e-07	2.30695e-08	7.76120e-07	5.50484e-07	-1.87671e-07	3.62813e-07
17.252	5.56758e-07	-6.28167e-07	-7.14087e-08	-8.76792e-07	-6.47963e-07	-1.52476e-06	1.73368e-06	-5.09360e-07	1.22432e-06	9.93468e-07	-9.33851e-07	5.96164e-08	3.35459e-07	-7.06452e-08	2.64813e-07	2.55028e-07	-1.36279e-07	1.18750e-07	7.49643e-07	2.28747e-08	7.72517e-07	5.48656e-07	-1.87048e-07	3.61608e-07
17.277	5.60049e-07	-6.31880e-07	-7.18308e-08	-8.84054e-07	-6.52297e-07	-1.53635e-06	1.73311e-06	-5.09194e-07	1.22392e-06	9.90770e-07	-9.31316e-07	5.94545e-08	3.33433e-07	-7.02185e-08	2.63214e-07	2.54231e-07	-1.35853e-07	1.18378e-07	7.46232e-07	2.26807e-08	7.68913e-07	5.46820e-07	-1.86422e-07	3.60398e-07
17.302	5.63351e-07	-6.35606e-07	-7.22543e-08	-8.91304e-07	-6.56619e-07	-1.54792e-06	1.73254e-06	-5.09026e-07	1.22352e-06	9.88067e-07	-9.28775e-07	5.92923e-08	3.31400e-07	-6.97905e-08	2.61610e-07	2.53430e-07	-1.35425e-07	1.18005e-07	7.42819e-07	2.24874e-08	7.65307e-07	5.44976e-07	-1.85793e-07	3.59182e-07
17.326	5.66664e-07	-6.39344e-07	-7.26792e-08	-8.98541e-07	-6.60931e-07	-1.55947e-06	1.73196e-06	-5.08855e-07	1.22310e-06	9.85360e-07	-9.26230e-07	5.91299e-08	3.29361e-07	-6.93611e-08	2.60000e-07	2.52626e-07	-1.34995e-07	1.17631e-07	7.39404e-07	2.22947e-08	7.61699e-07	5.43124e-07	-1.85162e-07	3.57962e-07
17.351	5.69988e-07	-6.43094e-07	-7.31055e-08	-9.05765e-07	-6.65233e-07	-1.57100e-06	1.73137e-06	-5.08682e-07	1.22269e-06	9.82647e-07	-9.23680e-07	5.89671e-08	3.27316e-07	-6.89304e-08	2.58386e-07	2.51819e-07	-1.34564e-07	1.17255e-07	7.35987e-07	2.21027e-08	7.58090e-07	5.41266e-07	-1.84529e-07	3.56737e-07
17.375	5.73323e-07	-6.46856e-07	-7.35333e-08	-9.12976e-07	-6.69523e-07	-1.58250e-06	1.73077e-06	-5.08506e-07	1.22226e-06	9.79929e-07	-9.21125e-07	5.88040e-08	3.25265e-07	-6.84984e-08	2.56766e-07	2.51008e-07	-1.34131e-07	1.16878e-07	7.32568e-07	2.19113e-08	7.54480e-07	5.39399e-07	-1.83892e-07	3.55507e-07
17.400	5.76669e-07	-6.50631e-07	-7.39623e-08	-9.20174e-07	-6.73802e-07	-1.59398e-06	1.73016e-06	-5.08327e-07	1.22184e-06	9.77207e-07	-9.18566e-07	5.86406e-08	3.23207e-07	-6.80652e-08	2.55142e-07	2.50195e-07	-1.33696e-07	1.16499e-07	7.29147e-07	2.17206e-08	7.50868e-07	5.37526e-07	-1.83254e-07	3.54272e-07
17.424	5.80025e-07	-6.54417e-07	-7.43928e-08	-9.27359e-07	-6.78070e-07	-1.60543e-06	1.72955e-06	-5.08146e-07	1.22140e-06	9.74480e-07	-9.16003e-07	5.84770e-08	3.21144e-07	-6.76306e-08	2.53513e-07	2.49378e-07	-1.33260e-07	1.16119e-07	7.25724e-07	2.15304e-08	7.47255e-07	5.35645e-07	-1.82612e-07	3.53033e-07
17.449	5.83391e-07	-6.58216e-07	-7.48246e-08	-9.34531e-07	-6.82327e-07	-1.61686e-06	1.72892e-06	-5.07962e-07	1.22096e-06	9.71748e-07	-9.13435e-07	5.83131e-08	3.19075e-07	-6.71949e-08	2.51880e-07	2.48558e-07	-1.32822e-07	1.15737e-07	7.22299e-07	2.13409e-08	7.43640e-07	5.33757e-07	-1.81969e-07	3.51789e-07
17.474	5.86768e-07	-6.62026e-07	-7.52577e-08	-9.41689e-07	-6.86572e-07	-1.62826e-06	1.72828e-06	-5.07775e-07	1.22051e-06	9.69012e-07	-9.10863e-07	5.81489e-08	3.17000e-07	-6.67579e-08	2.50242e-07	2.47736e-07	-1.32382e-07	1.15354e-07	7.18873e-07	2.11519e-08	7.40025e-07	5.31863e-07	-1.81323e-07	3.50540e-07
17.498	5.90156e-07	-6.65848e-07	-7.56922e-08	-9.48834e-07	-6.90807e-07	-1.63964e-06	1.72764e-06	-5.07586e-07	1.22005e-06	9.66272e-07	-9.08287e-07	5.79844e-08	3.14919e-07	-6.63197e-08	2.48600e-07	2.46910e-07	-1.31941e-07	1.14969e-07	7.15444e-07	2.09634e-08	7.36408e-07	5.29961e-07	-1.80675e-07	3.49286e-07
17.523	5.93553e-07	-6.69681e-07	-7.61279e-08	-9.55964e-07	-6.95029e-07	-1.65099e-06	1.72699e-06	-5.07394e-07	1.21959e-06	9.63527e-07	-9.05707e-07	5.78197e-08	3.12833e-07	-6.58804e-08	2.46953e-07	2.46081e-07	-1.31498e-07	1.14583e-07	7.12014e-07	2.07755e-08	7.32790e-07	5.28052e-07	-1.80024e-07	3.48028e-07
17.547	5.96961e-07	-6.73526e-07	-7.65650e-08	-9.63081e-07	-6.99241e-07	-1.66232e-06	1.72633e-06	-5.07200e-07	1.21913e-06	9.60778e-07	-9.03123e-07	5.76547e-08	3.10741e-07	-6.54399e-08	2.45302e-07	2.45250e-07	-1.31053e-07	1.14196e-07	7.08583e-07	2.05881e-08	7.29171e-07	5.26137e-07	-1.79371e-07	3.46766e-07
17.572	6.00379e-07	-6.77383e-07	-7.70034e-08	-9.70184e-07	-7.03440e-07	-1.67362e-06	1.72565e-06	-5.07003e-07	1.21865e-06	9.58024e-07	-9.00535e-07	5.74895e-08	3.08644e-07	-6.49983e-08	2.43646e-07	2.44415e-07	-1.30608e-07	1.13808e-07	7.05150e-07	2.04012e-08	7.25551e-07	5.24214e-07	-1.78715e-07	3.45499e-07
17.596	6.03807e-07	-6.81250e-07	-7.74430e-08	-9.77272e-07	-7.07628e-07	-1.68490e-06	1.72498e-06	-5.06803e-07	1.21817e-06	9.55266e-07	-8.97942e-07	5.73240e-08	3.06542e-07	-6.45556e-08	2.41987e-07	2.43578e-07	-1.30160e-07	1.13418e-07	7.01715e-07	2.02148e-08	7.21930e-07	5.22286e-07	-1.78058e-07	3.44228e-07
17.621	6.07245e-07	-6.85129e-07	-7.78840e-08	-9.84346e-07	-7.11805e-07	-1.69615e-06	1.72429e-06	-5.06601e-07	1.21769e-06	9.52505e-07	-8.95346e-07	5.71583e-08	3.04435e-07	-6.41117e-08	2.40323e-07	2.42738e-07	-1.29711e-07	1.13027e-07	6.98280e-07	2.00288e-08	7.18308e-07	5.20350e-07	-1.77398e-07	3.42952e-07
17.646	6.10692e-07	-6.89018e-07	-7.83261e-08	-9.91406e-07	-7.15969e-07	-1.70737e-06	1.72359e-06	-5.06396e-07	1.21719e-06	9.49739e-07	-8.92747e-07	5.69923e-08	3.02322e-07	-6.36668e-08	2.38655e-07	2.41895e-07	-1.29261e-07	1.12634e-07	6.94842e-07	1.98432e-08	7.14686e-07	5.18408e-07	-1.76736e-07	3.41672e-07
17.670	6.14149e-07	-6.92919e-07	-7.87695e-08	-9.98451e-07	-7.20121e-07	-1.71857e-06	1.72288e-06	-5.06189e-07	1.21669e-06	9.46969e-07	-8.90143e-07	5.68261e-08	3.00204e-07	-6.32209e-08	2.36984e-07	2.41050e-07	-1.28809e-07	1.12241e-07	6.91404e-07	1.96581e-08	7.11062e-07	5.16460e-07	-1.76072e-07	3.40388e-07
17.695	6.17616e-07	-6.96830e-07	-7.92142e-08	-1.00548e-06	-7.24262e-07	-1.72974e-06	1.72217e-06	-5.05978e-07	1.21619e-06	9.44196e-07	-8.87536e-07	5.66597e-08	2.98082e-07	-6.27739e-08	2.35308e-07	2.40202e-07	-1.28356e-07	1.11846e-07	6.87965e-07	1.94734e-08	7.07438e-07	5.14506e-07	-1.75406e-07	3.39100e-07
17.719	6.21092e-07	-7.00752e-07	-7.96600e-08	-1.01250e-06	-7.28390e-07	-1.74089e-06	1.72144e-06	-5.05766e-07	1.21568e-06	9.41418e-07	-8.84925e-07	5.64930e-08	2.95955e-07	-6.23260e-08	2.33629e-07	2.39351e-07	-1.27901e-07	1.11450e-07	6.84524e-07	1.92891e-08	7.03813e-07	5.12545e-07	-1.74737e-07	3.37808e-07
17.744	6.24578e-07	-7.04685e-07	-8.01071e-08	-1.01950e-06	-7.32507e-07	-1.75200e-06	1.72071e-06	-5.05550e-07	1.21516e-06	9.38637e-07	-8.82311e-07	5.63261e-08	2.93823e-07	-6.18770e-08	2.31946e-07	2.38498e-07	-1.27445e-07	1.11052e-07	6.81082e-07	1.91051e-08	7.00187e-07	5.10579e-07	-1.74067e-07	3.36512e-07
17.768	6.28073e-07	-7.08628e-07	-8.05553e-08	-1.02648e-06	-7.36611e-07	-1.76309e-06	1.71997e-06	-5.05333e-07	1.21464e-06	9.35853e-07	-8.79694e-07	5.61590e-08	2.91687e-07	-6.14271e-08	2.30260e-07	2.37642e-07	-1.26988e-07	1.10654e-07	6.77640e-07	1.89215e-08	6.96561e-07	5.08606e-07	-1.73394e-07	3.35212e-07
17.793	6.31577e-07	-7.12581e-07	-8.10047e-08	-1.03345e-06	-7.40702e-07	-1.77415e-06	1.71922e-06	-5.05112e-07	1.21411e-06	9.33065e-07	-8.77073e-07	5.59917e-08	2.89546e-07	-6.09763e-08	2.28570e-07	2.36784e-07	-1.26530e-07	1.10254e-07	6.74196e-07	1.87383e-08	6.92935e-07	5.06627e-07	-1.72720e-07	3.33908e-07
17.818	6.35090e-07	-7.16545e-07	-8.14553e-08	-1.04040e-06	-7.44782e-07	-1.78518e-06	1.71846e-06	-5.04889e-07	1.21357e-06	9.30273e-07	-8.74449e-07	5.58242e-08	2.87401e-07	-6.05245e-08	2.26876e-07	2.35923e-07	-1.26070e-07	1.09853e-07	6.70752e-07	1.85553e-08	6.89307e-07	5.04643e-07	-1.72043e-07	3.32600e-07
17.842	6.38612e-07	-7.20519e-07	-8.19070e-08	-1.04734e-06	-7.48848e-07	-1.79619e-06	1.71769e-06	-5.04663e-07	1.21303e-06	9.27478e-07	-8.71821e-07	5.56565e-08	2.85251e-07	-6.00718e-08	2.25179e-07	2.35060e-07	-1.25608e-07	1.09452e-07	6.67307e-07	1.83726e-08	6.85680e-07	5.02653e-07	-1.71365e-07	3.31288e-07
17.867	6.42142e-07	-7.24502e-07	-8.23599e-08	-1.05426e-06	-7.52903e-07	-1.80716e-06	1.71692e-06	-5.04435e-07	1.21248e-06	9.24679e-07	-8.69191e-07	5.54885e-08	2.83097e-07	-5.96183e-08	2.23479e-07	2.34195e-07	-1.25146e-07	1.09049e-07	6.63861e-07	1.81903e-08	6.82052e-07	5.00657e-07	-1.70684e-07	3.29973e-07
17.891	6.45682e-07	-7.28496e-07	-8.28138e-08	-1.06117e-06	-7.56945e-07	-1.81811e-06	1.71613e-06	-5.04204e-07	1.21193e-06	9.21878e-07	-8.66557e-07	5.53204e-08	2.80940e-07	-5.91639e-08	2.21776e-07	2.33327e-07	-1.24682e-07	1.08645e-07	6.60415e-07	1.80082e-08	6.78423e-07	4.98656e-07	-1.70002e-07	3.28654e-07
17.916	6.49230e-07	-7.32499e-07	-8.32689e-08	-1.06806e-06	-7.60974e-07	-1.82903e-06	1.71534e-06	-5.03971e-07	1.21136e-06	9.19073e-07	-8.63921e-07	5.51521e-08	2.78778e-07	-5.87087e-08	2.20069e-07	2.32457e-07	-1.24217e-07	1.08240e-07	6.56968e-07	1.78263e-08	6.74795e-07	4.96649e-07	-1.69318e-07	3.27331e-07
17.940	6.52787e-07	-7.36512e-07	-8.37251e-08	-1.07493e-06	-7.64990e-07	-1.83992e-06	1.71453e-06	-5.03735e-07	1.21080e-06	9.16265e-07	-8.61281e-07	5.49836e-08	2.76613e-07	-5.82526e-08	2.18360e-07	2.31585e-07	-1.23751e-07	1.07833e-07	6.53521e-07	1.76447e-08	6.71166e-07	4.94636e-07	-1.68632e-07	3.26005e-07
17.965	6.56352e-07	-7.40534e-07	-8.41823e-08	-1.08179e-06	-7.68993e-07	-1.85078e-06	1.71372e-06	-5.03497e-07	1.21022e-06	9.13454e-07	-8.58639e-07	5.48149e-08	2.74443e-07	-5.77958e-08	2.16648e-07	2.30710e-07	-1.23284e-07	1.07426e-07	6.50073e-07	1.74632e-08	6.67537e-07	4.92619e-07	-1.67944e-07	3.24675e-07
17.990	6.59925e-07	-7.44566e-07	-8.46406e-08	-1.08863e-06	-7.72984e-07	-1.86161e-06	1.71290e-06	-5.03256e-07	1.20964e-06	9.10640e-07	-8.55994e-07	5.46461e-08	2.72270e-07	-5.73382e-08	2.14932e-07	2.29834e-07	-1.22816e-07	1.07018e-07	6.46625e-07	1.72820e-08	6.63907e-07	4.90596e-07	-1.67254e-07	3.23342e-07
18.014	6.63506e-07	-7.48606e-07	-8.51000e-08	-1.09545e-06	-7.76961e-07	-1.87241e-06	1.71207e-06	-5.03012e-07	1.20906e-06	9.07823e-07	-8.53346e-07	5.44770e-08	2.70094e-07	-5.68799e-08	2.13214e-07	2.28955e-07	-1.22346e-07	1.06609e-07	6.43177e-07	1.71010e-08	6.60278e-07	4.88568e-07	-1.66563e-07	3.22005e-07
18.039	6.67096e-07	-7.52656e-07	-8.55604e-08	-1.10226e-06	-7.80926e-07	-1.88318e-06	1.71123e-06	-5.02766e-07	1.20847e-06	9.05004e-07	-8.50696e-07	5.43078e-08	2.67914e-07	-5.64208e-08	2.11493e-07	2.28075e-07	-1.21876e-07	1.06199e-07	6.39729e-07	1.69201e-08	6.56649e-07	4.86535e-07	-1.65870e-07	3.20665e-07
18.063	6.70693e-07	-7.56715e-07	-8.60218e-08	-1.10905e-06	-7.84877e-07	-1.89392e-06	1.71039e-06	-5.02517e-07	1.20787e-06	9.02182e-07	-8.48043e-07	5.41385e-08	2.65731e-07	-5.59611e-08	2.09770e-07	2.27192e-07	-1.21404e-07	1.05788e-07	6.36280e-07	1.67393e-08	6.53020e-07	4.84497e-07	-1.65175e-07	3.19322e-07
18.088	6.74299e-07	-7.60783e-07	-8.64842e-08	-1.11582e-06	-7.88815e-07	-1.90463e-06	1.70953e-06	-5.02266e-07	1.20727e-06	8.99357e-07	-8.45388e-07	5.39690e-08	2.63545e-07	-5.55006e-08	2.08044e-07	2.26308e-07	-1.20931e-07	1.05376e-07	6.32832e-07	1.65587e-08	6.49391e-07	4.82454e-07	-1.64479e-07	3.17976e-07
18.113	6.77911e-07	-7.64859e-07	-8.69475e-08	-1.12257e-06	-7.92740e-07	-1.91531e-06	1.70867e-06	-5.02012e-07	1.20666e-06	8.96529e-07	-8.42730e-07	5.37993e-08	2.61355e-07	-5.50395e-08	2.06316e-07	2.25421e-07	-1.20458e-07	1.04963e-07	6.29383e-07	1.63782e-08	6.45762e-07	4.80407e-07	-1.63781e-07	3.16626e-07
18.137	6.81532e-07	-7.68944e-07	-8.74119e-08	-1.12931e-06	-7.96652e-07	-1.92596e-06	1.70780e-06	-5.01756e-07	1.20604e-06	8.93699e-07	-8.40070e-07	5.36295e-08	2.59163e-07	-5.45778e-08	2.04585e-07	2.24533e-07	-1.19983e-07	1.04550e-07	6.25935e-07	1.61978e-08	6.42133e-07	4.78355e-07	-1.63081e-07	3.15274e-07
18.162	6.85160e-07	-7.73037e-07	-8.78772e-08	-1.13603e-06	-8.00550e-07	-1.93658e-06	1.70692e-06	-5.01497e-07	1.20542e-06	8.90867e-07	-8.37407e-07	5.34595e-08	2.56967e-07	-5.41155e-08	2.02852e-07	2.23643e-07	-1.19507e-07	1.04135e-07	6.22487e-07	1.60174e-08	6.38504e-07	4.76298e-07	-1.62380e-07	3.13918e-07
18.186	6.88795e-07	-7.77139e-07	-8.83435e-08	-1.14273e-06	-8.04434e-07	-1.94717e-06	1.70603e-06	-5.01236e-07	1.20479e-06	8.88032e-07	-8.34743e-07	5.32894e-08	2.54769e-07	-5.36525e-08	2.01117e-07	2.22751e-07	-1.19031e-07	1.03720e-07	6.19039e-07	1.58372e-08	6.34876e-07	4.74237e-07	-1.61677e-07	3.12560e-07
18.211	6.92438e-07	-7.81248e-07	-8.88107e-08	-1.14942e-06	-8.08305e-07	-1.95772e-06	1.70513e-06	-5.00972e-07	1.20416e-06	8.85195e-07	-8.32076e-07	5.31192e-08	2.52568e-07	-5.31890e-08	1.99379e-07	2.21857e-07	-1.18553e-07	1.03304e-07	6.15592e-07	1.56569e-08	6.31248e-07	4.72171e-07	-1.60973e-07	3.11198e-07
18.235	6.96087e-07	-7.85366e-07	-8.92787e-08	-1.15608e-06	-8.12162e-07	-1.96825e-06	1.70422e-06	-5.00705e-07	1.20352e-06	8.82356e-07	-8.29408e-07	5.29488e-08	2.50365e-07	-5.27250e-08	1.97640e-07	2.20962e-07	-1.18075e-07	1.02887e-07	6.12144e-07	1.54767e-08	6.27621e-07	4.70101e-07	-1.60267e-07	3.09834e-07
18.260	6.99744e-07	-7.89492e-07	-8.97477e-08	-1.16273e-06	-8.16006e-07	-1.97874e-06	1.70331e-06	-5.00437e-07	1.20287e-06	8.79515e-07	-8.26737e-07	5.27783e-08	2.48159e-07	-5.22604e-08	1.95898e-07	2.20064e-07	-1.17595e-07	1.02469e-07	6.08698e-07	1.52966e-08	6.23994e-07	4.68027e-07	-1.59560e-07	3.08467e-07
18.285	7.03407e-07	-7.93625e-07	-9.02176e-08	-1.16936e-06	-8.19836e-07	-1.98920e-06	1.70238e-06	-5.00165e-07	1.20222e-06	8.76672e-07	-8.24064e-07	5.26077e-08	2.45950e-07	-5.17954e-08	1.94155e-07	2.19166e-07	-1.17115e-07	1.02051e-07	6.05252e-07	1.51164e-08	6.20368e-07	4.65948e-07	-1.58851e-07	3.07097e-07
18.309	7.07077e-07	-7.97766e-07	-9.06883e-08	-1.17597e-06	-8.23652e-07	-1.99962e-06	1.70145e-06	-4.99891e-07	1.20156e-06	8.73827e-07	-8.21390e-07	5.24370e-08	2.43740e-07	-5.13298e-08	1.92410e-07	2.18266e-07	-1.16634e-07	1.01632e-07	6.01806e-07	1.49362e-08	6.16742e-07	4.63866e-07	-1.58142e-07	3.05725e-07
18.334	7.10754e-07	-8.01914e-07	-9.11599e-08	-1.18256e-06	-8.27454e-07	-2.01002e-06	1.70051e-06	-4.99615e-07	1.20089e-06	8.70980e-07	-8.18714e-07	5.22661e-08	2.41527e-07	-5.08638e-08	1.90663e-07	2.17364e-07	-1.16152e-07	1.01212e-07	5.98361e-07	1.47559e-08	6.13117e-07	4.61780e-07	-1.57430e-07	3.04350e-07
18.358	7.14437e-07	-8.06070e-07	-9.16323e-08	-1.18914e-06	-8.31242e-07	-2.02038e-06	1.69956e-06	-4.99336e-07	1.20022e-06	8.68131e-07	-8.16036e-07	5.20952e-08	2.39312e-07	-5.03974e-08	1.88914e-07	2.16461e-07	-1.15670e-07	1.00791e-07	5.94917e-07	1.45756e-08	6.09493e-07	4.59690e-07	-1.56718e-07	3.02972e-07
18.383	7.18127e-07	-8.10232e-07	-9.21055e-08	-1.19569e-06	-8.35016e-07	-2.03071e-06	1.69860e-06	-4.99055e-07	1.19955e-06	8.65281e-07	-8.13357e-07	5.19241e-08	2.37095e-07	-4.99305e-08	1.87164e-07	2.15556e-07	-1.15186e-07	1.00370e-07	5.91474e-07	1.43953e-08	6.05870e-07	4.57596e-07	-1.56004e-07	3.01592e-07
18.407	7.21822e-07	-8.14402e-07	-9.25795e-08	-1.20223e-06	-8.38775e-07	-2.04100e-06	1.69764e-06	-4.98771e-07	1.19887e-06	8.62429e-07	-8.10676e-07	5.17530e-08	2.34876e-07	-4.94632e-08	1.85413e-07	2.14650e-07	-1.14702e-07	9.99479e-08	5.88032e-07	1.42148e-08	6.02247e-07	4.55498e-07	-1.55289e-07	3.00209e-07
18.432	7.25524e-07	-8.18579e-07	-9.30543e-08	-1.20874e-06	-8.42521e-07	-2.05127e-06	1.69666e-06	-4.98485e-07	1.19818e-06	8.59575e-07	-8.07993e-07	5.15817e-08	2.32656e-07	-4.89956e-08	1.83660e-07	2.13742e-07	-1.14217e-07	9.95254e-08	5.84591e-07	1.40343e-08	5.98625e-07	4.53397e-07	-1.54572e-07	2.98825e-07
18.457	7.29232e-07	-8.22762e-07	-9.35298e-08	-1.21524e-06	-8.46252e-07	-2.06149e-06	1.69568e-06	-4.98196e-07	1.19748e-06	8.56720e-07	-8.05310e-07	5.14104e-08	2.30434e-07	-4.85277e-08	1.81906e-07	2.12834e-07	-1.13731e-07	9.91023e-08	5.81151e-07	1.38536e-08	5.95004e-07	4.51292e-07	-1.53855e-07	2.97438e-07
18.481	7.32945e-07	-8.26952e-07	-9.40061e-08	-1.22172e-06	-8.49969e-07	-2.07169e-06	1.69469e-06	-4.97905e-07	1.19678e-06	8.53864e-07	-8.02625e-07	5.12390e-08	2.28210e-07	-4.80594e-08	1.80151e-07	2.11924e-07	-1.13245e-07	9.86786e-08	5.77712e-07	1.36729e-08	5.91385e-07	4.49184e-07	-1.53136e-07	2.96048e-07
18.506	7.36665e-07	-8.31148e-07	-9.44831e-08	-1.22818e-06	-8.53671e-07	-2.08185e-06	1.69369e-06	-4.97611e-07	1.19608e-06	8.51006e-07	-7.99938e-07	5.10675e-08	2.25985e-07	-4.75908e-08	1.78394e-07	2.11013e-07	-1.12758e-07	9.82543e-08	5.74274e-07	1.34919e-08	5.87766e-07	4.47073e-07	-1.52416e-07	2.94657e-07
18.530	7.40389e-07	-8.35350e-07	-9.49608e-08	-1.23462e-06	-8.57359e-07	-2.09198e-06	1.69268e-06	-4.97315e-07	1.19537e-06	8.48147e-07	-7.97251e-07	5.08959e-08	2.23758e-07	-4.71219e-08	1.76637e-07	2.10100e-07	-1.12271e-07	9.78295e-08	5.70838e-07	1.33109e-08	5.84148e-07	4.44959e-07	-1.51696e-07	2.93263e-07
18.555	7.44120e-07	-8.39559e-07	-9.54393e-08	-1.24103e-06	-8.61033e-07	-2.10207e-06	1.69166e-06	-4.97016e-07	1.19465e-06	8.45287e-07	-7.94562e-07	5.07243e-08	2.21531e-07	-4.66528e-08	1.74878e-07	2.09187e-07	-1.11783e-07	9.74041e-08	5.67403e-07	1.31296e-08	5.80532e-07	4.42841e-07	-1.50974e-07	2.91867e-07
18.579	7.47855e-07	-8.43773e-07	-9.59183e-08	-1.24743e-06	-8.64692e-07	-2.11212e-06	1.69064e-06	-4.96715e-07	1.19392e-06	8.42425e-07	-7.91873e-07	5.05526e-08	2.19302e-07	-4.61834e-08	1.73119e-07	2.08272e-07	-1.11294e-07	9.69783e-08	5.63969e-07	1.29482e-08	5.76917e-07	4.40720e-07	-1.50251e-07	2.90470e-07
18.604	7.51595e-07	-8.47994e-07	-9.63981e-08	-1.25381e-06	-8.68336e-07	-2.12215e-06	1.68961e-06	-4.96412e-07	1.19319e-06	8.39563e-07	-7.89182e-07	5.03809e-08	2.17072e-07	-4.57139e-08	1.71358e-07	2.07357e-07	-1.10805e-07	9.65519e-08	5.60537e-07	1.27665e-08	5.73303e-07	4.38597e-07	-1.49527e-07	2.89070e-07
18.629	7.55341e-07	-8.52220e-07	-9.68785e-08	-1.26017e-06	-8.71965e-07	-2.13213e-06	1.68856e-06	-4.96106e-07	1.19246e-06	8.36700e-07	-7.86491e-07	5.02090e-08	2.14842e-07	-4.52441e-08	1.69598e-07	2.06440e-07	-1.10315e-07	9.61251e-08	5.57106e-07	1.25847e-08	5.69691e-07	4.36470e-07	-1.48802e-07	2.87668e-07
18.653	7.59091e-07	-8.56451e-07	-9.73595e-08	-1.26651e-06	-8.75580e-07	-2.14209e-06	1.68752e-06	-4.95797e-07	1.19172e-06	8.33836e-07	-7.83799e-07	5.00372e-08	2.12610e-07	-4.47742e-08	1.67836e-07	2.05522e-07	-1.09825e-07	9.56979e-08	5.53677e-07	1.24026e-08	5.66080e-07	4.34341e-07	-1.48076e-07	2.86265e-07
18.678	7.62847e-07	-8.60688e-07	-9.78411e-08	-1.27282e-06	-8.79179e-07	-2.15200e-06	1.68646e-06	-4.95487e-07	1.19097e-06	8.30971e-07	-7.81106e-07	4.98653e-08	2.10378e-07	-4.43041e-08	1.66074e-07	2.04604e-07	-1.09334e-07	9.52702e-08	5.50250e-07	1.22203e-08	5.62471e-07	4.32209e-07	-1.47349e-07	2.84860e-07
18.702	7.66606e-07	-8.64930e-07	-9.83233e-08	-1.27912e-06	-8.82764e-07	-2.16189e-06	1.68539e-06	-4.95173e-07	1.19022e-06	8.28106e-07	-7.78413e-07	4.96933e-08	2.08145e-07	-4.38339e-08	1.64311e-07	2.03685e-07	-1.08842e-07	9.48422e-08	5.46825e-07	1.20377e-08	5.58863e-07	4.30075e-07	-1.46621e-07	2.83453e-07
18.727	7.70370e-07	-8.69176e-07	-9.88061e-08	-1.28540e-06	-8.86334e-07	-2.17173e-06	1.68432e-06	-4.94858e-07	1.18946e-06	8.25240e-07	-7.75719e-07	4.95213e-08	2.05912e-07	-4.33636e-08	1.62548e-07	2.02765e-07	-1.08351e-07	9.44137e-08	5.43402e-07	1.18549e-08	5.55257e-07	4.27938e-07	-1.45893e-07	2.82045e-07
18.751	7.74139e-07	-8.73428e-07	-9.92895e-08	-1.29165e-06	-8.89888e-07	-2.18154e-06	1.68324e-06	-4.94540e-07	1.18870e-06	8.22374e-07	-7.73024e-07	4.93493e-08	2.03678e-07	-4.28932e-08	1.60785e-07	2.01844e-07	-1.07859e-07	9.39849e-08	5.39980e-07	1.16717e-08	5.51652e-07	4.25799e-07	-1.45164e-07	2.80635e-07
18.776	7.77911e-07	-8.77685e-07	-9.97733e-08	-1.29789e-06	-8.93427e-07	-2.19131e-06	1.68215e-06	-4.94220e-07	1.18793e-06	8.19507e-07	-7.70329e-07	4.91773e-08	2.01444e-07	-4.24228e-08	1.59022e-07	2.00922e-07	-1.07366e-07	9.35558e-08	5.36561e-07	1.14883e-08	5.48049e-07	4.23657e-07	-1.44433e-07	2.79224e-07
18.801	7.81688e-07	-8.81946e-07	-1.00258e-07	-1.30410e-06	-8.96952e-07	-2.20105e-06	1.68105e-06	-4.93897e-07	1.18715e-06	8.16639e-07	-7.67634e-07	4.90052e-08	1.99210e-07	-4.19523e-08	1.57258e-07	2.00000e-07	-1.06873e-07	9.31263e-08	5.33144e-07	1.13046e-08	5.44449e-07	4.21514e-07	-1.43703e-07	2.77811e-07
18.825	7.85468e-07	-8.86211e-07	-1.00743e-07	-1.31029e-06	-9.00460e-07	-2.21075e-06	1.67994e-06	-4.93572e-07	1.18637e-06	8.13772e-07	-7.64939e-07	4.88332e-08	1.96976e-07	-4.14818e-08	1.55495e-07	1.99077e-07	-1.06380e-07	9.26965e-08	5.29729e-07	1.11205e-08	5.40850e-07	4.19368e-07	-1.42971e-07	2.76397e-07
18.850	7.89253e-07	-8.90481e-07	-1.01228e-07	-1.31646e-06	-9.03954e-07	-2.22041e-06	1.67883e-06	-4.93244e-07	1.18558e-06	8.10904e-07	-7.62243e-07	4.86611e-08	1.94742e-07	-4.10113e-08	1.53731e-07	1.98153e-07	-1.05887e-07	9.22665e-08	5.26316e-07	1.09361e-08	5.37253e-07	4.17220e-07	-1.42239e-07	2.74981e-07
18.874	7.93040e-07	-8.94754e-07	-1.01714e-07	-1.32261e-06	-9.07432e-07	-2.23004e-06	1.67770e-06	-4.92914e-07	1.18479e-06	8.08036e-07	-7.59547e-07	4.84890e-08	1.92508e-07	-4.05409e-08	1.51967e-07	1.97229e-07	-1.05393e-07	9.18362e-08	5.22906e-07	1.07513e-08	5.33657e-07	4.15070e-07	-1.41506e-07	2.73564e-07
18.899	7.96832e-07	-8.99032e-07	-1.02200e-07	-1.32873e-06	-9.10895e-07	-2.23963e-06	1.67657e-06	-4.92582e-07	1.18399e-06	8.05168e-07	-7.56851e-07	4.83169e-08	1.90275e-07	-4.00705e-08	1.50204e-07	1.96304e-07	-1.04899e-07	9.14057e-08	5.19498e-07	1.05662e-08	5.30065e-07	4.12919e-07	-1.40773e-07	2.72146e-07
18.924	8.00626e-07	-9.03313e-07	-1.02687e-07	-1.33484e-06	-9.14342e-07	-2.24918e-06	1.67543e-06	-4.92248e-07	1.18319e-06	8.02300e-07	-7.54156e-07	4.81448e-08	1.88041e-07	-3.96002e-08	1.48441e-07	1.95379e-07	-1.04404e-07	9.09749e-08	5.16093e-07	1.03807e-08	5.26474e-07	4.10766e-07	-1.40038e-07	2.70727e-07
18.948	8.04424e-07	-9.07597e-07	-1.03174e-07	-1.34092e-06	-9.17773e-07	-2.25869e-06	1.67429e-06	-4.91911e-07	1.18238e-06	7.99433e-07	-7.51460e-07	4.79727e-08	1.85809e-07	-3.91299e-08	1.46679e-07	1.94454e-07	-1.03910e-07	9.05439e-08	5.12690e-07	1.01948e-08	5.22885e-07	4.08611e-07	-1.39304e-07	2.69307e-07
18.973	8.08224e-07	-9.11885e-07	-1.03661e-07	-1.34698e-06	-9.21189e-07	-2.26817e-06	1.67313e-06	-4.91572e-07	1.18156e-06	7.96565e-07	-7.48765e-07	4.78006e-08	1.83576e-07	-3.86599e-08	1.44916e-07	1.93528e-07	-1.03415e-07	9.01128e-08	5.09290e-07	1.00086e-08	5.19299e-07	4.06455e-07	-1.38569e-07	2.67886e-07
18.997	8.12028e-07	-9.16177e-07	-1.04149e-07	-1.35302e-06	-9.24589e-07	-2.27761e-06	1.67197e-06	-4.91230e-07	1.18074e-06	7.93698e-07	-7.46069e-07	4.76285e-08	1.81345e-07	-3.81899e-08	1.43155e-07	1.92602e-07	-1.02920e-07	8.96815e-08	5.05893e-07	9.82187e-09	5.15715e-07	4.04297e-07	-1.37833e-07	2.66464e-07
19.022	8.15834e-07	-9.20471e-07	-1.04637e-07	-1.35904e-06	-9.27973e-07	-2.28701e-06	1.67080e-06	-4.90886e-07	1.17991e-06	7.90831e-07	-7.43374e-07	4.74565e-08	1.79114e-07	-3.77201e-08	1.41394e-07	1.91675e-07	-1.02425e-07	8.92501e-08	5.02499e-07	9.63475e-09	5.12133e-07	4.02138e-07	-1.37097e-07	2.65041e-07
19.046	8.19642e-07	-9.24768e-07	-1.05126e-07	-1.36503e-06	-9.31342e-07	-2.29637e-06	1.66962e-06	-4.90540e-07	1.17908e-06	7.87965e-07	-7.40680e-07	4.72845e-08	1.76884e-07	-3.72505e-08	1.39634e-07	1.90748e-07	-1.01930e-07	8.88186e-08	4.99107e-07	9.44720e-09	5.08554e-07	3.99977e-07	-1.36360e-07	2.63617e-07
19.071	8.23454e-07	-9.29068e-07	-1.05614e-07	-1.37100e-06	-9.34694e-07	-2.30569e-06	1.66843e-06	-4.90191e-07	1.17824e-06	7.85099e-07	-7.37986e-07	4.71125e-08	1.74655e-07	-3.67811e-08	1.37874e-07	1.89821e-07	-1.01434e-07	8.83869e-08	4.95718e-07	9.25919e-09	5.04978e-07	3.97816e-07	-1.35624e-07	2.62192e-07
19.096	8.27267e-07	-9.33370e-07	-1.06104e-07	-1.37695e-06	-9.38031e-07	-2.31498e-06	1.66724e-06	-4.89840e-07	1.17740e-06	7.82233e-07	-7.35293e-07	4.69406e-08	1.72427e-07	-3.63120e-08	1.36115e-07	1.88894e-07	-1.00939e-07	8.79552e-08	4.92333e-07	9.07073e-09	5.01404e-07	3.95653e-07	-1.34886e-07	2.60767e-07
19.120	8.31082e-07	-9.37675e-07	-1.06593e-07	-1.38287e-06	-9.41351e-07	-2.32422e-06	1.66604e-06	-4.89487e-07	1.17655e-06	7.79369e-07	-7.32600e-07	4.67687e-08	1.70201e-07	-3.58430e-08	1.34358e-07	1.87967e-07	-1.00443e-07	8.75235e-08	4.88951e-07	8.88180e-09	4.97833e-07	3.93490e-07	-1.34149e-07	2.59341e-07
19.145	8.34899e-07	-9.41982e-07	-1.07083e-07	-1.38878e-06	-9.44656e-07	-2.33343e-06	1.66483e-06	-4.89132e-07	1.17570e-06	7.76505e-07	-7.29908e-07	4.65968e-08	1.67975e-07	-3.53744e-08	1.32601e-07	1.87040e-07	-9.99479e-08	8.70917e-08	4.85572e-07	8.69238e-09	4.94264e-07	3.91325e-07	-1.33411e-07	2.57914e-07
19.169	8.38719e-07	-9.46291e-07	-1.07572e-07	-1.39465e-06	-9.47944e-07	-2.34260e-06	1.66361e-06	-4.88774e-07	1.17484e-06	7.73642e-07	-7.27217e-07	4.64250e-08	1.65752e-07	-3.49061e-08	1.30845e-07	1.86112e-07	-9.94523e-08	8.66599e-08	4.82196e-07	8.50247e-09	4.90698e-07	3.89160e-07	-1.32673e-07	2.56487e-07
19.194	8.42539e-07	-9.50602e-07	-1.08062e-07	-1.40051e-06	-9.51216e-07	-2.35173e-06	1.66239e-06	-4.88414e-07	1.17397e-06	7.70779e-07	-7.24526e-07	4.62532e-08	1.63529e-07	-3.44381e-08	1.29091e-07	1.85185e-07	-9.89568e-08	8.62281e-08	4.78824e-07	8.31206e-09	4.87136e-07	3.86994e-07	-1.31934e-07	2.55060e-07
19.218	8.46361e-07	-9.54914e-07	-1.08553e-07	-1.40634e-06	-9.54472e-07	-2.36081e-06	1.66115e-06	-4.88052e-07	1.17310e-06	7.67918e-07	-7.21837e-07	4.60815e-08	1.61308e-07	-3.39704e-08	1.27338e-07	1.84258e-07	-9.84613e-08	8.57963e-08	4.75455e-07	8.12113e-09	4.83576e-07	3.84828e-07	-1.31196e-07	2.53632e-07
19.243	8.50185e-07	-9.59228e-07	-1.09043e-07	-1.41215e-06	-9.57711e-07	-2.36986e-06	1.65991e-06	-4.87688e-07	1.17223e-06	7.65058e-07	-7.19148e-07	4.59099e-08	1.59089e-07	-3.35031e-08	1.25586e-07	1.83330e-07	-9.79658e-08	8.53646e-08	4.72089e-07	7.92967e-09	4.80019e-07	3.82661e-07	-1.30457e-07	2.52204e-07
19.268	8.54009e-07	-9.63543e-07	-1.09534e-07	-1.41794e-06	-9.60935e-07	-2.37887e-06	1.65866e-06	-4.87321e-07	1.17134e-06	7.62199e-07	-7.16461e-07	4.57384e-08	1.56872e-07	-3.30361e-08	1.23836e-07	1.82403e-07	-9.74705e-08	8.49329e-08	4.68728e-07	7.73768e-09	4.76465e-07	3.80493e-07	-1.29718e-07	2.50775e-07
19.292	8.57835e-07	-9.67859e-07	-1.10024e-07	-1.42370e-06	-9.64141e-07	-2.38784e-06	1.65741e-06	-4.86952e-07	1.17046e-06	7.59342e-07	-7.13775e-07	4.55669e-08	1.54657e-07	-3.25696e-08	1.22087e-07	1.81477e-07	-9.69752e-08	8.45013e-08	4.65370e-07	7.54515e-09	4.72915e-07	3.78325e-07	-1.28979e-07	2.49346e-07
19.317	8.61661e-07	-9.72176e-07	-1.10515e-07	-1.42944e-06	-9.67331e-07	-2.39677e-06	1.65615e-06	-4.86581e-07	1.16956e-06	7.56485e-07	-7.11090e-07	4.53955e-08	1.52444e-07	-3.21035e-08	1.20340e-07	1.80550e-07	-9.64800e-08	8.40699e-08	4.62015e-07	7.35206e-09	4.69367e-07	3.76157e-07	-1.28240e-07	2.47918e-07
19.341	8.65489e-07	-9.76494e-07	-1.11006e-07	-1.43515e-06	-9.70505e-07	-2.40565e-06	1.65487e-06	-4.86207e-07	1.16867e-06	7.53630e-07	-7.08406e-07	4.52241e-08	1.50232e-07	-3.16379e-08	1.18595e-07	1.79624e-07	-9.59850e-08	8.36385e-08	4.58665e-07	7.15840e-09	4.65823e-07	3.73989e-07	-1.27501e-07	2.46489e-07
19.366	8.69316e-07	-9.80813e-07	-1.11497e-07	-1.44084e-06	-9.73662e-07	-2.41450e-06	1.65360e-06	-4.85832e-07	1.16776e-06	7.50777e-07	-7.05724e-07	4.50529e-08	1.48024e-07	-3.11727e-08	1.16851e-07	1.78697e-07	-9.54902e-08	8.32073e-08	4.55319e-07	6.96417e-09	4.62283e-07	3.71821e-07	-1.26762e-07	2.45060e-07
19.390	8.73144e-07	-9.85132e-07	-1.11988e-07	-1.44650e-06	-9.76802e-07	-2.42331e-06	1.65231e-06	-4.85454e-07	1.16686e-06	7.47925e-07	-7.03043e-07	4.48818e-08	1.45817e-07	-3.07080e-08	1.15109e-07	1.77772e-07	-9.49955e-08	8.27763e-08	4.51976e-07	6.76936e-09	4.58746e-07	3.69653e-07	-1.26022e-07	2.43631e-07
19.415	8.76972e-07	-9.89451e-07	-1.12479e-07	-1.45214e-06	-9.79926e-07	-2.43207e-06	1.65102e-06	-4.85074e-07	1.16594e-06	7.45074e-07	-7.00364e-07	4.47107e-08	1.43613e-07	-3.02439e-08	1.13369e-07	1.76847e-07	-9.45011e-08	8.23455e-08	4.48638e-07	6.57395e-09	4.55212e-07	3.67485e-07	-1.25283e-07	2.42202e-07
19.440	8.80800e-07	-9.93770e-07	-1.12970e-07	-1.45776e-06	-9.83033e-07	-2.44079e-06	1.64972e-06	-4.84692e-07	1.16502e-06	7.42226e-07	-6.97686e-07	4.45398e-08	1.41411e-07	-2.97802e-08	1.11631e-07	1.75922e-07	-9.40069e-08	8.19148e-08	4.45304e-07	6.37794e-09	4.51682e-07	3.65318e-07	-1.24544e-07	2.40773e-07
19.464	8.84628e-07	-9.98089e-07	-1.13461e-07	-1.46335e-06	-9.86123e-07	-2.44948e-06	1.64841e-06	-4.84307e-07	1.16410e-06	7.39379e-07	-6.95010e-07	4.43690e-08	1.39213e-07	-2.93172e-08	1.09895e-07	1.74997e-07	-9.35129e-08	8.14844e-08	4.41974e-07	6.18131e-09	4.48155e-07	3.63150e-07	-1.23805e-07	2.39345e-07
19.489	8.88456e-07	-1.00241e-06	-1.13952e-07	-1.46892e-06	-9.89196e-07	-2.45812e-06	1.64709e-06	-4.83921e-07	1.16317e-06	7.36534e-07	-6.92336e-07	4.41982e-08	1.37016e-07	-2.88547e-08	1.08162e-07	1.74074e-07	-9.30193e-08	8.10543e-08	4.38649e-07	5.98407e-09	4.44633e-07	3.60984e-07	-1.23067e-07	2.37917e-07
19.513	8.92284e-07	-1.00673e-06	-1.14442e-07	-1.47446e-06	-9.92252e-07	-2.46671e-06	1.64577e-06	-4.83532e-07	1.16224e-06	7.33691e-07	-6.89664e-07	4.40276e-08	1.34823e-07	-2.83928e-08	1.06430e-07	1.73150e-07	-9.25259e-08	8.06244e-08	4.35328e-07	5.78619e-09	4.41114e-07	3.58817e-07	-1.22328e-07	2.36489e-07
19.538	8.96110e-07	-1.01104e-06	-1.14933e-07	-1.47998e-06	-9.95291e-07	-2.47527e-06	1.64444e-06	-4.83141e-07	1.16130e-06	7.30850e-07	-6.86993e-07	4.38572e-08	1.32633e-07	-2.79315e-08	1.04701e-07	1.72228e-07	-9.20329e-08	8.01948e-08	4.32011e-07	5.58768e-09	4.37599e-07	3.56651e-07	-1.21590e-07	2.35062e-07
19.562	8.99936e-07	-1.01536e-06	-1.15424e-07	-1.48547e-06	-9.98313e-07	-2.48379e-06	1.64310e-06	-4.82748e-07	1.16035e-06	7.28012e-07	-6.84325e-07	4.36868e-08	1.30445e-07	-2.74709e-08	1.02975e-07	1.71306e-07	-9.15402e-08	7.97655e-08	4.28699e-07	5.38853e-09	4.34088e-07	3.54486e-07	-1.20852e-07	2.33635e-07
19.587	9.03761e-07	-1.01968e-06	-1.15915e-07	-1.49094e-06	-1.00132e-06	-2.49226e-06	1.64175e-06	-4.82353e-07	1.15940e-06	7.25175e-07	-6.81658e-07	4.35166e-08	1.28261e-07	-2.70109e-08	1.01250e-07	1.70384e-07	-9.10479e-08	7.93365e-08	4.25392e-07	5.18871e-09	4.30581e-07	3.52322e-07	-1.20114e-07	2.32208e-07
19.612	9.07585e-07	-1.02399e-06	-1.16405e-07	-1.49638e-06	-1.00431e-06	-2.50069e-06	1.64040e-06	-4.81956e-07	1.15845e-06	7.22341e-07	-6.78994e-07	4.33465e-08	1.26080e-07	-2.65516e-08	9.95288e-08	1.69464e-07	-9.05560e-08	7.89079e-08	4.22090e-07	4.98824e-09	4.27078e-07	3.50159e-07	-1.19376e-07	2.30782e-07
19.636	9.11408e-07	-1.02830e-06	-1.16895e-07	-1.50180e-06	-1.00728e-06	-2.50907e-06	1.63904e-06	-4.81556e-07	1.15749e-06	7.19509e-07	-6.76332e-07	4.31766e-08	1.23903e-07	-2.60931e-08	9.78099e-08	1.68544e-07	-9.00645e-08	7.84796e-08	4.18792e-07	4.78710e-09	4.23579e-07	3.47997e-07	-1.18639e-07	2.29357e-07
19.661	9.15229e-07	-1.03261e-06	-1.17385e-07	-1.50719e-06	-1.01023e-06	-2.51742e-06	1.63768e-06	-4.81155e-07	1.15652e-06	7.16679e-07	-6.73672e-07	4.30068e-08	1.21729e-07	-2.56352e-08	9.60937e-08	1.67625e-07	-8.95735e-08	7.80517e-08	4.15500e-07	4.58528e-09	4.20085e-07	3.45835e-07	-1.17902e-07	2.27933e-07
19.685	9.19048e-07	-1.03692e-06	-1.17875e-07	-1.51255e-06	-1.01317e-06	-2.52572e-06	1.63630e-06	-4.80751e-07	1.15555e-06	7.13852e-07	-6.71015e-07	4.28371e-08	1.19558e-07	-2.51781e-08	9.43803e-08	1.66707e-07	-8.90829e-08	7.76243e-08	4.12212e-07	4.38278e-09	4.16595e-07	3.43675e-07	-1.17166e-07	2.26509e-07
19.710	9.22866e-07	-1.04123e-06	-1.18365e-07	-1.51789e-06	-1.01609e-06	-2.53398e-06	1.63492e-06	-4.80345e-07	1.15458e-06	7.11028e-07	-6.68360e-07	4.26676e-08	1.17392e-07	-2.47218e-08	9.26697e-08	1.65790e-07	-8.85928e-08	7.71972e-08	4.08929e-07	4.17959e-09	4.13109e-07	3.41516e-07	-1.16430e-07	2.25086e-07
19.735	9.26682e-07	-1.04554e-06	-1.18854e-07	-1.52321e-06	-1.01899e-06	-2.54219e-06	1.63353e-06	-4.79938e-07	1.15360e-06	7.08206e-07	-6.65708e-07	4.24983e-08	1.15228e-07	-2.42663e-08	9.09622e-08	1.64874e-07	-8.81032e-08	7.67706e-08	4.05652e-07	3.97570e-09	4.09628e-07	3.39359e-07	-1.15694e-07	2.23664e-07
19.759	9.30495e-07	-1.04984e-06	-1.19343e-07	-1.52849e-06	-1.02187e-06	-2.55036e-06	1.63214e-06	-4.79528e-07	1.15261e-06	7.05387e-07	-6.63058e-07	4.23291e-08	1.13069e-07	-2.38116e-08	8.92577e-08	1.63959e-07	-8.76142e-08	7.63444e-08	4.02380e-07	3.77110e-09	4.06151e-07	3.37203e-07	-1.14959e-07	2.22243e-07
19.784	9.34307e-07	-1.05414e-06	-1.19832e-07	-1.53376e-06	-1.02474e-06	-2.55849e-06	1.63074e-06	-4.79116e-07	1.15162e-06	7.02571e-07	-6.60411e-07	4.21602e-08	1.10914e-07	-2.33577e-08	8.75563e-08	1.63044e-07	-8.71257e-08	7.59188e-08	3.99113e-07	3.56580e-09	4.02679e-07	3.35048e-07	-1.14225e-07	2.20823e-07
19.808	9.38116e-07	-1.05844e-06	-1.20321e-07	-1.53899e-06	-1.02759e-06	-2.56658e-06	1.62933e-06	-4.78702e-07	1.15063e-06	6.99758e-07	-6.57766e-07	4.19913e-08	1.08763e-07	-2.29047e-08	8.58581e-08	1.62131e-07	-8.66378e-08	7.54936e-08	3.95852e-07	3.35977e-09	3.99212e-07	3.32895e-07	-1.13491e-07	2.19404e-07
19.833	9.41922e-07	-1.06273e-06	-1.20809e-07	-1.54420e-06	-1.03042e-06	-2.57462e-06	1.62791e-06	-4.78286e-07	1.14963e-06	6.96947e-07	-6.55125e-07	4.18227e-08	1.06616e-07	-2.24525e-08	8.41632e-08	1.61219e-07	-8.61504e-08	7.50690e-08	3.92596e-07	3.15303e-09	3.95749e-07	3.30744e-07	-1.12757e-07	2.17987e-07
19.857	9.45726e-07	-1.06702e-06	-1.21297e-07	-1.54938e-06	-1.03323e-06	-2.58261e-06	1.62649e-06	-4.77868e-07	1.14862e-06	6.94140e-07	-6.52486e-07	4.16542e-08	1.04473e-07	-2.20012e-08	8.24716e-08	1.60309e-07	-8.56637e-08	7.46449e-08	3.89346e-07	2.94555e-09	3.92291e-07	3.28595e-07	-1.12025e-07	2.16570e-07
19.882	9.49526e-07	-1.07131e-06	-1.21784e-07	-1.55454e-06	-1.03603e-06	-2.59057e-06	1.62506e-06	-4.77448e-07	1.14761e-06	6.91336e-07	-6.49850e-07	4.14860e-08	1.02334e-07	-2.15509e-08	8.07835e-08	1.59399e-07	-8.51777e-08	7.42213e-08	3.86101e-07	2.73734e-09	3.88838e-07	3.26447e-07	-1.11293e-07	2.15155e-07
19.907	9.53324e-07	-1.07560e-06	-1.22271e-07	-1.55967e-06	-1.03880e-06	-2.59847e-06	1.62362e-06	-4.77026e-07	1.14660e-06	6.88535e-07	-6.47217e-07	4.13179e-08	1.00200e-07	-2.11015e-08	7.90989e-08	1.58491e-07	-8.46922e-08	7.37983e-08	3.82862e-07	2.52839e-09	3.85391e-07	3.24302e-07	-1.10561e-07	2.13741e-07
19.931	9.57118e-07	-1.07988e-06	-1.22758e-07	-1.56477e-06	-1.04156e-06	-2.60634e-06	1.62218e-06	-4.76602e-07	1.14558e-06	6.85738e-07	-6.44588e-07	4.11500e-08	9.80709e-08	-2.06530e-08	7.74179e-08	1.57583e-07	-8.42075e-08	7.33760e-08	3.79629e-07	2.31869e-09	3.81948e-07	3.22159e-07	-1.09830e-07	2.12328e-07
19.956	9.60909e-07	-1.08415e-06	-1.23244e-07	-1.56985e-06	-1.04431e-06	-2.61416e-06	1.62073e-06	-4.76176e-07	1.14455e-06	6.82944e-07	-6.41961e-07	4.09824e-08	9.59461e-08	-2.02056e-08	7.57405e-08	1.56678e-07	-8.37235e-08	7.29542e-08	3.76402e-07	2.10824e-09	3.78510e-07	3.20017e-07	-1.09100e-07	2.10917e-07
19.980	9.64696e-07	-1.08843e-06	-1.23730e-07	-1.57490e-06	-1.04703e-06	-2.62193e-06	1.61927e-06	-4.75748e-07	1.14353e-06	6.80153e-07	-6.39338e-07	4.08149e-08	9.38260e-08	-1.97591e-08	7.40669e-08	1.55773e-07	-8.32402e-08	7.25331e-08	3.73181e-07	1.89703e-09	3.75078e-07	3.17878e-07	-1.08371e-07	2.09507e-07
20.005	9.68479e-07	-1.09269e-06	-1.24215e-07	-1.57992e-06	-1.04974e-06	-2.62966e-06	1.61781e-06	-4.75318e-07	1.14249e-06	6.77366e-07	-6.36719e-07	4.06477e-08	9.17107e-08	-1.93136e-08	7.23971e-08	1.54870e-07	-8.27577e-08	7.21126e-08	3.69966e-07	1.68507e-09	3.71651e-07	3.15742e-07	-1.07643e-07	2.08099e-07
20.029	9.72258e-07	-1.09696e-06	-1.24700e-07	-1.58491e-06	-1.05243e-06	-2.63734e-06	1.61634e-06	-4.74886e-07	1.14145e-06	6.74583e-07	-6.34102e-07	4.04806e-08	8.96004e-08	-1.88692e-08	7.07312e-08	1.53969e-07	-8.22759e-08	7.16928e-08	3.66757e-07	1.47233e-09	3.68230e-07	3.13608e-07	-1.06915e-07	2.06692e-07
20.054	9.76033e-07	-1.10122e-06	-1.25184e-07	-1.58988e-06	-1.05510e-06	-2.64498e-06	1.61486e-06	-4.74452e-07	1.14041e-06	6.71803e-07	-6.31489e-07	4.03138e-08	8.74951e-08	-1.84258e-08	6.90692e-08	1.53069e-07	-8.17949e-08	7.12737e-08	3.63555e-07	1.25883e-09	3.64814e-07	3.11476e-07	-1.06189e-07	2.05287e-07
20.079	9.79804e-07	-1.10547e-06	-1.25668e-07	-1.59482e-06	-1.05775e-06	-2.65257e-06	1.61338e-06	-4.74016e-07	1.13936e-06	6.69027e-07	-6.28880e-07	4.01473e-08	8.53949e-08	-1.79835e-08	6.74113e-08	1.52170e-07	-8.13148e-08	7.08553e-08	3.60359e-07	1.04456e-09	3.61403e-07	3.09347e-07	-1.05463e-07	2.03884e-07
20.103	9.83570e-07	-1.10972e-06	-1.26151e-07	-1.59973e-06	-1.06038e-06	-2.66012e-06	1.61189e-06	-4.73579e-07	1.13831e-06	6.66255e-07	-6.26274e-07	3.99809e-08	8.32999e-08	-1.75424e-08	6.57575e-08	1.51273e-07	-8.08354e-08	7.04376e-08	3.57169e-07	8.29502e-10	3.57998e-07	3.07221e-07	-1.04738e-07	2.02483e-07
20.128	9.87332e-07	-1.11396e-06	-1.26633e-07	-1.60462e-06	-1.06300e-06	-2.66762e-06	1.61039e-06	-4.73139e-07	1.13726e-06	6.63487e-07	-6.23672e-07	3.98148e-08	8.12102e-08	-1.71023e-08	6.41079e-08	1.50378e-07	-8.03569e-08	7.00207e-08	3.53986e-07	6.13667e-10	3.54599e-07	3.05097e-07	-1.04014e-07	2.01083e-07
20.152	9.91088e-07	-1.11820e-06	-1.27115e-07	-1.60948e-06	-1.06560e-06	-2.67508e-06	1.60889e-06	-4.72698e-07	1.13619e-06	6.60723e-07	-6.21074e-07	3.96489e-08	7.91259e-08	-1.66634e-08	6.24626e-08	1.49484e-07	-7.98794e-08	6.96045e-08	3.50809e-07	3.97046e-10	3.51206e-07	3.02977e-07	-1.03291e-07	1.99686e-07
20.177	9.94840e-07	-1.12244e-06	-1.27596e-07	-1.61431e-06	-1.06818e-06	-2.68249e-06	1.60738e-06	-4.72254e-07	1.13513e-06	6.57963e-07	-6.18479e-07	3.94833e-08	7.70472e-08	-1.62256e-08	6.08216e-08	1.48592e-07	-7.94027e-08	6.91892e-08	3.47639e-07	1.79635e-10	3.47819e-07	3.00859e-07	-1.02569e-07	1.98290e-07
20.201	9.98587e-07	-1.12666e-06	-1.28077e-07	-1.61911e-06	-1.07074e-06	-2.68985e-06	1.60587e-06	-4.71809e-07	1.13406e-06	6.55207e-07	-6.15889e-07	3.93179e-08	7.49740e-08	-1.57890e-08	5.91850e-08	1.47701e-07	-7.89269e-08	6.87746e-08	3.44476e-07	-3.85666e-11	3.44437e-07	2.98744e-07	-1.01848e-07	1.96896e-07
20.226	1.00233e-06	-1.13088e-06	-1.28557e-07	-1.62388e-06	-1.07328e-06	-2.69717e-06	1.60435e-06	-4.71362e-07	1.13298e-06	6.52455e-07	-6.13303e-07	3.91528e-08	7.29065e-08	-1.53536e-08	5.75529e-08	1.46813e-07	-7.84520e-08	6.83608e-08	3.41319e-07	-2.57564e-10	3.41062e-07	2.96633e-07	-1.01128e-07	1.95505e-07
20.251	1.00606e-06	-1.13510e-06	-1.29036e-07	-1.62863e-06	-1.07581e-06	-2.70444e-06	1.60282e-06	-4.70913e-07	1.13190e-06	6.49708e-07	-6.10720e-07	3.89880e-08	7.08448e-08	-1.49194e-08	5.59254e-08	1.45926e-07	-7.79782e-08	6.79479e-08	3.38170e-07	-4.77359e-10	3.37693e-07	2.94525e-07	-1.00410e-07	1.94115e-07
20.275	1.00979e-06	-1.13931e-06	-1.29514e-07	-1.63335e-06	-1.07832e-06	-2.71166e-06	1.60128e-06	-4.70462e-07	1.13082e-06	6.46965e-07	-6.08142e-07	3.88234e-08	6.87889e-08	-1.44865e-08	5.43025e-08	1.45041e-07	-7.75053e-08	6.75358e-08	3.35027e-07	-6.97955e-10	3.34329e-07	2.92420e-07	-9.96921e-08	1.92728e-07
20.300	1.01352e-06	-1.14351e-06	-1.29992e-07	-1.63804e-06	-1.08080e-06	-2.71884e-06	1.59974e-06	-4.70009e-07	1.12973e-06	6.44227e-07	-6.05568e-07	3.86590e-08	6.67390e-08	-1.40548e-08	5.26843e-08	1.44158e-07	-7.70334e-08	6.71246e-08	3.31892e-07	-9.19353e-10	3.30973e-07	2.90319e-07	-9.89756e-08	1.91343e-07
20.324	1.01723e-06	-1.14770e-06	-1.30468e-07	-1.64270e-06	-1.08327e-06	-2.72597e-06	1.59820e-06	-4.69555e-07	1.12864e-06	6.41493e-07	-6.02998e-07	3.84950e-08	6.46952e-08	-1.36243e-08	5.10709e-08	1.43277e-07	-7.65625e-08	6.67143e-08	3.28764e-07	-1.14156e-09	3.27622e-07	2.88221e-07	-9.82604e-08	1.89960e-07
20.349	1.02095e-06	-1.15189e-06	-1.30945e-07	-1.64733e-06	-1.08573e-06	-2.73305e-06	1.59664e-06	-4.69099e-07	1.12754e-06	6.38764e-07	-6.00433e-07	3.83312e-08	6.26575e-08	-1.31952e-08	4.94623e-08	1.42398e-07	-7.60927e-08	6.63049e-08	3.25643e-07	-1.36457e-09	3.24278e-07	2.86127e-07	-9.75464e-08	1.88580e-07
20.374	1.02465e-06	-1.15607e-06	-1.31420e-07	-1.65193e-06	-1.08816e-06	-2.74009e-06	1.59508e-06	-4.68641e-07	1.12644e-06	6.36040e-07	-5.97872e-07	3.81677e-08	6.06261e-08	-1.27674e-08	4.78586e-08	1.41520e-07	-7.56239e-08	6.58965e-08	3.22529e-07	-1.58839e-09	3.20941e-07	2.84036e-07	-9.68337e-08	1.87202e-07
20.398	1.02835e-06	-1.16024e-06	-1.31894e-07	-1.65651e-06	-1.09057e-06	-2.74708e-06	1.59352e-06	-4.68181e-07	1.12534e-06	6.33320e-07	-5.95316e-07	3.80045e-08	5.86009e-08	-1.23409e-08	4.62600e-08	1.40645e-07	-7.51562e-08	6.54890e-08	3.19423e-07	-1.81302e-09	3.17610e-07	2.81949e-07	-9.61223e-08	1.85827e-07
20.423	1.03204e-06	-1.16441e-06	-1.32368e-07	-1.66105e-06	-1.09297e-06	-2.75402e-06	1.59195e-06	-4.67719e-07	1.12423e-06	6.30606e-07	-5.92764e-07	3.78416e-08	5.65822e-08	-1.19158e-08	4.46664e-08	1.39772e-07	-7.46897e-08	6.50824e-08	3.16325e-07	-2.03846e-09	3.14286e-07	2.79866e-07	-9.54121e-08	1.84454e-07
20.447	1.03573e-06	-1.16857e-06	-1.32840e-07	-1.66557e-06	-1.09534e-06	-2.76092e-06	1.59037e-06	-4.67256e-07	1.12311e-06	6.27896e-07	-5.90217e-07	3.76790e-08	5.45700e-08	-1.14920e-08	4.30779e-08	1.38901e-07	-7.42242e-08	6.46768e-08	3.13234e-07	-2.26472e-09	3.10969e-07	2.77787e-07	-9.47034e-08	1.83084e-07
20.472	1.03940e-06	-1.17272e-06	-1.33312e-07	-1.67006e-06	-1.09770e-06	-2.76776e-06	1.58879e-06	-4.66791e-07	1.12200e-06	6.25191e-07	-5.87675e-07	3.75167e-08	5.25644e-08	-1.10697e-08	4.14947e-08	1.38032e-07	-7.37599e-08	6.42722e-08	3.10150e-07	-2.49179e-09	3.07658e-07	2.75712e-07	-9.39959e-08	1.81716e-07
20.496	1.04307e-06	-1.17686e-06	-1.33783e-07	-1.67452e-06	-1.10004e-06	-2.77456e-06	1.58720e-06	-4.66324e-07	1.12087e-06	6.22492e-07	-5.85137e-07	3.73547e-08	5.05654e-08	-1.06487e-08	3.99167e-08	1.37165e-07	-7.32968e-08	6.38687e-08	3.07075e-07	-2.71968e-09	3.04355e-07	2.73641e-07	-9.32899e-08	1.80351e-07
20.521	1.04674e-06	-1.18099e-06	-1.34252e-07	-1.67895e-06	-1.10236e-06	-2.78131e-06	1.58560e-06	-4.65855e-07	1.11975e-06	6.19797e-07	-5.82604e-07	3.71931e-08	4.85733e-08	-1.02292e-08	3.83441e-08	1.36301e-07	-7.28348e-08	6.34662e-08	3.04007e-07	-2.94838e-09	3.01059e-07	2.71575e-07	-9.25853e-08	1.78989e-07
20.546	1.05039e-06	-1.18511e-06	-1.34721e-07	-1.68335e-06	-1.10466e-06	-2.78802e-06	1.58400e-06	-4.65385e-07	1.11862e-06	6.17108e-07	-5.80077e-07	3.70317e-08	4.65880e-08	-9.81109e-09	3.67769e-08	1.35439e-07	-7.23741e-08	6.30647e-08	3.00947e-07	-3.17790e-09	2.97769e-07	2.69512e-07	-9.18822e-08	1.77630e-07
20.570	1.05404e-06	-1.18923e-06	-1.35189e-07	-1.68772e-06	-1.10695e-06	-2.79467e-06	1.58240e-06	-4.64913e-07	1.11748e-06	6.14425e-07	-5.77554e-07	3.68706e-08	4.46096e-08	-9.39447e-09	3.52152e-08	1.34579e-07	-7.19146e-08	6.26643e-08	2.97895e-07	-3.40824e-09	2.94487e-07	2.67454e-07	-9.11806e-08	1.76273e-07
20.595	1.05768e-06	-1.19334e-06	-1.35656e-07	-1.69207e-06	-1.10921e-06	-2.80128e-06	1.58079e-06	-4.64440e-07	1.11635e-06	6.11746e-07	-5.75036e-07	3.67099e-08	4.26383e-08	-8.97932e-09	3.36590e-08	1.33721e-07	-7.14563e-08	6.22649e-08	2.94852e-07	-3.63939e-09	2.91212e-07	2.65400e-07	-9.04805e-08	1.74920e-07
20.619	1.06131e-06	-1.19743e-06	-1.36122e-07	-1.69638e-06	-1.11145e-06	-2.80784e-06	1.57917e-06	-4.63964e-07	1.11520e-06	6.09073e-07	-5.72524e-07	3.65495e-08	4.06741e-08	-8.56567e-09	3.21084e-08	1.32866e-07	-7.09993e-08	6.18667e-08	2.91816e-07	-3.87136e-09	2.87945e-07	2.63351e-07	-8.97819e-08	1.73570e-07
20.644	1.06493e-06	-1.20152e-06	-1.36586e-07	-1.70066e-06	-1.11368e-06	-2.81434e-06	1.57754e-06	-4.63487e-07	1.11406e-06	6.06406e-07	-5.70017e-07	3.63895e-08	3.87171e-08	-8.15354e-09	3.05636e-08	1.32013e-07	-7.05436e-08	6.14696e-08	2.88789e-07	-4.10415e-09	2.84685e-07	2.61307e-07	-8.90849e-08	1.72222e-07
20.668	1.06855e-06	-1.20560e-06	-1.37050e-07	-1.70492e-06	-1.11589e-06	-2.82081e-06	1.57592e-06	-4.63009e-07	1.11291e-06	6.03745e-07	-5.67515e-07	3.62298e-08	3.67674e-08	-7.74295e-09	2.90245e-08	1.31163e-07	-7.00891e-08	6.10736e-08	2.85770e-07	-4.33776e-09	2.81432e-07	2.59267e-07	-8.83896e-08	1.70878e-07
20.693	1.07215e-06	-1.20967e-06	-1.37512e-07	-1.70914e-06	-1.11808e-06	-2.82722e-06	1.57428e-06	-4.62529e-07	1.11175e-06	6.01089e-07	-5.65018e-07	3.60704e-08	3.48251e-08	-7.33391e-09	2.74912e-08	1.30315e-07	-6.96360e-08	6.06788e-08	2.82760e-07	-4.57218e-09	2.78188e-07	2.57232e-07	-8.76958e-08	1.69537e-07
20.718	1.07575e-06	-1.21372e-06	-1.37974e-07	-1.71334e-06	-1.12025e-06	-2.83358e-06	1.57264e-06	-4.62047e-07	1.11059e-06	5.98439e-07	-5.62527e-07	3.59114e-08	3.28902e-08	-6.92644e-09	2.59638e-08	1.29469e-07	-6.91843e-08	6.02852e-08	2.79758e-07	-4.80741e-09	2.74950e-07	2.55202e-07	-8.70037e-08	1.68199e-07
20.742	1.07934e-06	-1.21777e-06	-1.38434e-07	-1.71750e-06	-1.12240e-06	-2.83990e-06	1.57100e-06	-4.61563e-07	1.10943e-06	5.95795e-07	-5.60042e-07	3.57527e-08	3.09629e-08	-6.52057e-09	2.44423e-08	1.28627e-07	-6.87339e-08	5.98927e-08	2.76765e-07	-5.04346e-09	2.71721e-07	2.53177e-07	-8.63133e-08	1.66864e-07
20.767	1.08292e-06	-1.22181e-06	-1.38893e-07	-1.72164e-06	-1.12453e-06	-2.84616e-06	1.56934e-06	-4.61078e-07	1.10827e-06	5.93157e-07	-5.57562e-07	3.55944e-08	2.90432e-08	-6.11629e-09	2.29269e-08	1.27786e-07	-6.82849e-08	5.95015e-08	2.73780e-07	-5.28032e-09	2.68500e-07	2.51157e-07	-8.56247e-08	1.65533e-07
20.791	1.08648e-06	-1.22584e-06	-1.39350e-07	-1.72574e-06	-1.12664e-06	-2.85238e-06	1.56769e-06	-4.60592e-07	1.10710e-06	5.90524e-07	-5.55088e-07	3.54364e-08	2.71313e-08	-5.71365e-09	2.14176e-08	1.26949e-07	-6.78373e-08	5.91114e-08	2.70804e-07	-5.51799e-09	2.65286e-07	2.49142e-07	-8.49377e-08	1.64205e-07
20.816	1.09004e-06	-1.22985e-06	-1.39807e-07	-1.72981e-06	-1.12873e-06	-2.85854e-06	1.56603e-06	-4.60104e-07	1.10592e-06	5.87898e-07	-5.52620e-07	3.52788e-08	2.52271e-08	-5.31264e-09	1.99144e-08	1.26114e-07	-6.73911e-08	5.87226e-08	2.67837e-07	-5.75647e-09	2.62081e-07	2.47133e-07	-8.42526e-08	1.62880e-07
20.840	1.09359e-06	-1.23386e-06	-1.40262e-07	-1.73386e-06	-1.13080e-06	-2.86466e-06	1.56436e-06	-4.59614e-07	1.10475e-06	5.85279e-07	-5.50157e-07	3.51216e-08	2.33308e-08	-4.91330e-09	1.84175e-08	1.25281e-07	-6.69463e-08	5.83351e-08	2.64879e-07	-5.99576e-09	2.58884e-07	2.45128e-07	-8.35692e-08	1.61559e-07
20.865	1.09713e-06	-1.23785e-06	-1.40716e-07	-1.73787e-06	-1.13286e-06	-2.87073e-06	1.56269e-06	-4.59123e-07	1.10357e-06	5.82665e-07	-5.47700e-07	3.49648e-08	2.14425e-08	-4.51563e-09	1.69268e-08	1.24452e-07	-6.65030e-08	5.79488e-08	2.61930e-07	-6.23585e-09	2.55695e-07	2.43129e-07	-8.28877e-08	1.60241e-07
20.890	1.10066e-06	-1.24183e-06	-1.41169e-07	-1.74186e-06	-1.13489e-06	-2.87675e-06	1.56101e-06	-4.58630e-07	1.10238e-06	5.80058e-07	-5.45249e-07	3.48083e-08	1.95622e-08	-4.11966e-09	1.54425e-08	1.23625e-07	-6.60612e-08	5.75638e-08	2.58991e-07	-6.47675e-09	2.52514e-07	2.41135e-07	-8.22080e-08	1.58927e-07
20.914	1.10418e-06	-1.24580e-06	-1.41620e-07	-1.74581e-06	-1.13691e-06	-2.88272e-06	1.55933e-06	-4.58136e-07	1.10119e-06	5.77457e-07	-5.42805e-07	3.46523e-08	1.76900e-08	-3.72540e-09	1.39647e-08	1.22801e-07	-6.56209e-08	5.71801e-08	2.56060e-07	-6.71845e-09	2.49342e-07	2.39147e-07	-8.15303e-08	1.57617e-07
20.939	1.10769e-06	-1.24976e-06	-1.42070e-07	-1.74973e-06	-1.13890e-06	-2.88863e-06	1.55764e-06	-4.57640e-07	1.10000e-06	5.74863e-07	-5.40366e-07	3.44966e-08	1.58261e-08	-3.33286e-09	1.24932e-08	1.21980e-07	-6.51820e-08	5.67977e-08	2.53139e-07	-6.96095e-09	2.46178e-07	2.37165e-07	-8.08544e-08	1.56311e-07
20.963	1.11119e-06	-1.25371e-06	-1.42519e-07	-1.75362e-06	-1.14088e-06	-2.89450e-06	1.55595e-06	-4.57143e-07	1.09881e-06	5.72275e-07	-5.37934e-07	3.43413e-08	1.39704e-08	-2.94207e-09	1.10284e-08	1.21161e-07	-6.47447e-08	5.64167e-08	2.50227e-07	-7.20424e-09	2.43022e-07	2.35188e-07	-8.01805e-08	1.55008e-07
20.988	1.11467e-06	-1.25764e-06	-1.42966e-07	-1.75748e-06	-1.14284e-06	-2.90032e-06	1.55425e-06	-4.56644e-07	1.09761e-06	5.69694e-07	-5.35507e-07	3.41864e-08	1.21231e-08	-2.55305e-09	9.57009e-09	1.20346e-07	-6.43090e-08	5.60370e-08	2.47324e-07	-7.44832e-09	2.39876e-07	2.33217e-07	-7.95085e-08	1.53709e-07
21.012	1.11815e-06	-1.26156e-06	-1.43412e-07	-1.76131e-06	-1.14478e-06	-2.90609e-06	1.55255e-06	-4.56144e-07	1.09641e-06	5.67119e-07	-5.33088e-07	3.40319e-08	1.02843e-08	-2.16580e-09	8.11849e-09	1.19533e-07	-6.38748e-08	5.56587e-08	2.44431e-07	-7.69320e-09	2.36738e-07	2.31252e-07	-7.88386e-08	1.52413e-07
21.037	1.12162e-06	-1.26547e-06	-1.43856e-07	-1.76511e-06	-1.14670e-06	-2.91181e-06	1.55084e-06	-4.55643e-07	1.09520e-06	5.64552e-07	-5.30674e-07	3.38779e-08	8.45396e-09	-1.78034e-09	6.67362e-09	1.18724e-07	-6.34422e-08	5.52817e-08	2.41548e-07	-7.93886e-09	2.33609e-07	2.29293e-07	-7.81707e-08	1.51122e-07
21.062	1.12507e-06	-1.26937e-06	-1.44299e-07	-1.76888e-06	-1.14859e-06	-2.91748e-06	1.54913e-06	-4.55140e-07	1.09399e-06	5.61991e-07	-5.28267e-07	3.37242e-08	6.63224e-09	-1.39670e-09	5.23553e-09	1.17917e-07	-6.30112e-08	5.49062e-08	2.38674e-07	-8.18530e-09	2.30489e-07	2.27340e-07	-7.75048e-08	1.49835e-07
21.086	1.12851e-06	-1.27325e-06	-1.44740e-07	-1.77262e-06	-1.15047e-06	-2.92309e-06	1.54741e-06	-4.54635e-07	1.09278e-06	5.59437e-07	-5.25866e-07	3.35709e-08	4.81919e-09	-1.01489e-09	3.80430e-09	1.17114e-07	-6.25819e-08	5.45320e-08	2.35810e-07	-8.43253e-09	2.27378e-07	2.25393e-07	-7.68410e-08	1.48552e-07
21.111	1.13194e-06	-1.27712e-06	-1.45180e-07	-1.77632e-06	-1.15233e-06	-2.92866e-06	1.54569e-06	-4.54129e-07	1.09156e-06	5.56891e-07	-5.23473e-07	3.34181e-08	3.01490e-09	-6.34916e-10	2.37998e-09	1.16313e-07	-6.21541e-08	5.41593e-08	2.32956e-07	-8.68052e-09	2.24276e-07	2.23452e-07	-7.61793e-08	1.47272e-07
21.135	1.13536e-06	-1.28098e-06	-1.45619e-07	-1.78000e-06	-1.15418e-06	-2.93418e-06	1.54397e-06	-4.53622e-07	1.09034e-06	5.54351e-07	-5.21085e-07	3.32657e-08	1.21944e-09	-2.56806e-10	9.62636e-10	1.15516e-07	-6.17280e-08	5.37880e-08	2.30112e-07	-8.92929e-09	2.21183e-07	2.21517e-07	-7.55197e-08	1.45997e-07
21.160	1.13877e-06	-1.28482e-06	-1.46056e-07	-1.78364e-06	-1.15600e-06	-2.93964e-06	1.54224e-06	-4.53114e-07	1.08912e-06	5.51818e-07	-5.18705e-07	3.31137e-08	-5.67106e-10	1.19428e-10	-4.47678e-10	1.14722e-07	-6.13036e-08	5.34182e-08	2.27278e-07	-9.17883e-09	2.18099e-07	2.19589e-07	-7.48623e-08	1.44726e-07
21.185	1.14216e-06	-1.28865e-06	-1.46491e-07	-1.78726e-06	-1.15780e-06	-2.94505e-06	1.54050e-06	-4.52604e-07	1.08790e-06	5.49293e-07	-5.16331e-07	3.29622e-08	-2.34467e-09	4.93771e-10	-1.85090e-09	1.13931e-07	-6.08809e-08	5.30499e-08	2.24454e-07	-9.42912e-09	2.15025e-07	2.17667e-07	-7.42070e-08	1.43460e-07
21.209	1.14554e-06	-1.29247e-06	-1.46925e-07	-1.79084e-06	-1.15958e-06	-2.95042e-06	1.53876e-06	-4.52093e-07	1.08667e-06	5.46775e-07	-5.13964e-07	3.28111e-08	-4.11317e-09	8.66205e-10	-3.24697e-09	1.13143e-07	-6.04599e-08	5.26830e-08	2.21640e-07	-9.68018e-09	2.11960e-07	2.15751e-07	-7.35540e-08	1.42197e-07
21.234	1.14891e-06	-1.29627e-06	-1.47357e-07	-1.79439e-06	-1.16134e-06	-2.95573e-06	1.53702e-06	-4.51580e-07	1.08544e-06	5.44265e-07	-5.11604e-07	3.26605e-08	-5.87254e-09	1.23672e-09	-4.63583e-09	1.12358e-07	-6.00406e-08	5.23177e-08	2.18837e-07	-9.93199e-09	2.08905e-07	2.13842e-07	-7.29032e-08	1.40939e-07
21.258	1.15227e-06	-1.30005e-06	-1.47787e-07	-1.79791e-06	-1.16309e-06	-2.96099e-06	1.53527e-06	-4.51066e-07	1.08420e-06	5.41762e-07	-5.09251e-07	3.25102e-08	-7.62271e-09	1.60529e-09	-6.01742e-09	1.11577e-07	-5.96231e-08	5.19538e-08	2.16044e-07	-1.01845e-08	2.05859e-07	2.11940e-07	-7.22547e-08	1.39685e-07
21.283	1.15561e-06	-1.30382e-06	-1.48216e-07	-1.80139e-06	-1.16481e-06	-2.96620e-06	1.53351e-06	-4.50551e-07	1.08296e-06	5.39266e-07	-5.06905e-07	3.23605e-08	-9.36359e-09	1.97190e-09	-7.39168e-09	1.10799e-07	-5.92073e-08	5.15915e-08	2.13261e-07	-1.04378e-08	2.02823e-07	2.10044e-07	-7.16084e-08	1.38436e-07
21.307	1.15894e-06	-1.30758e-06	-1.48643e-07	-1.80485e-06	-1.16651e-06	-2.97136e-06	1.53176e-06	-4.50035e-07	1.08172e-06	5.36778e-07	-5.04567e-07	3.22112e-08	-1.10951e-08	2.33655e-09	-8.75856e-09	1.10024e-07	-5.87933e-08	5.12308e-08	2.10489e-07	-1.06919e-08	1.99797e-07	2.08156e-07	-7.09645e-08	1.37191e-07
21.332	1.16225e-06	-1.31132e-06	-1.49068e-07	-1.80827e-06	-1.16820e-06	-2.97647e-06	1.53000e-06	-4.49517e-07	1.08048e-06	5.34298e-07	-5.02235e-07	3.20624e-08	-1.28172e-08	2.69921e-09	-1.01180e-08	1.09253e-07	-5.83811e-08	5.08716e-08	2.07727e-07	-1.09466e-08	1.96781e-07	2.06274e-07	-7.03229e-08	1.35951e-07
21.357	1.16556e-06	-1.31505e-06	-1.49492e-07	-1.81166e-06	-1.16986e-06	-2.98152e-06	1.52823e-06	-4.48999e-07	1.07923e-06	5.31825e-07	-4.99911e-07	3.19140e-08	-1.45298e-08	3.05988e-09	-1.14699e-08	1.08485e-07	-5.79707e-08	5.05139e-08	2.04977e-07	-1.12021e-08	1.93774e-07	2.04399e-07	-6.96837e-08	1.34715e-07
21.381	1.16885e-06	-1.31876e-06	-1.49914e-07	-1.81502e-06	-1.17150e-06	-2.98653e-06	1.52646e-06	-4.48479e-07	1.07798e-06	5.29360e-07	-4.97594e-07	3.17661e-08	-1.62329e-08	3.41852e-09	-1.28143e-08	1.07720e-07	-5.75621e-08	5.01579e-08	2.02236e-07	-1.14583e-08	1.90778e-07	2.02531e-07	-6.90469e-08	1.33484e-07
21.406	1.17212e-06	-1.32246e-06	-1.50334e-07	-1.81835e-06	-1.17313e-06	-2.99148e-06	1.52468e-06	-4.47957e-07	1.07673e-06	5.26903e-07	-4.95285e-07	3.16186e-08	-1.79263e-08	3.77514e-09	-1.41511e-08	1.06959e-07	-5.71553e-08	4.98035e-08	1.99507e-07	-1.17153e-08	1.87792e-07	2.00670e-07	-6.84124e-08	1.32257e-07
21.430	1.17538e-06	-1.32614e-06	-1.50752e-07	-1.82165e-06	-1.17473e-06	-2.99638e-06	1.52291e-06	-4.47435e-07	1.07547e-06	5.24455e-07	-4.92983e-07	3.14717e-08	-1.96099e-08	4.12971e-09	-1.54802e-08	1.06201e-07	-5.67504e-08	4.94507e-08	1.96789e-07	-1.19729e-08	1.84816e-07	1.98816e-07	-6.77805e-08	1.31036e-07
21.455	1.17863e-06	-1.32980e-06	-1.51169e-07	-1.82491e-06	-1.17632e-06	-3.00123e-06	1.52112e-06	-4.46911e-07	1.07421e-06	5.22014e-07	-4.90689e-07	3.13252e-08	-2.12838e-08	4.48223e-09	-1.68016e-08	1.05447e-07	-5.63474e-08	4.90995e-08	1.94082e-07	-1.22312e-08	1.81851e-07	1.96969e-07	-6.71509e-08	1.29818e-07
21.479	1.18187e-06	-1.33345e-06	-1.51584e-07	-1.82814e-06	-1.17788e-06	-3.00602e-06	1.51934e-06	-4.46386e-07	1.07295e-06	5.19581e-07	-4.88402e-07	3.11792e-08	-2.29479e-08	4.83266e-09	-1.81152e-08	1.04696e-07	-5.59463e-08	4.87500e-08	1.91386e-07	-1.24903e-08	1.78895e-07	1.95130e-07	-6.65239e-08	1.28606e-07
21.504	1.18508e-06	-1.33708e-06	-1.51996e-07	-1.83134e-06	-1.17943e-06	-3.01077e-06	1.51755e-06	-4.45860e-07	1.07169e-06	5.17156e-07	-4.86123e-07	3.10337e-08	-2.46021e-08	5.18102e-09	-1.94210e-08	1.03949e-07	-5.55471e-08	4.84021e-08	1.88701e-07	-1.27500e-08	1.75951e-07	1.93298e-07	-6.58994e-08	1.27399e-07
21.529	1.18829e-06	-1.34070e-06	-1.52407e-07	-1.83451e-06	-1.18095e-06	-3.01546e-06	1.51575e-06	-4.45333e-07	1.07042e-06	5.14740e-07	-4.83851e-07	3.08887e-08	-2.62462e-08	5.52726e-09	-2.07189e-08	1.03206e-07	-5.51498e-08	4.80559e-08	1.86027e-07	-1.30104e-08	1.73017e-07	1.91474e-07	-6.52774e-08	1.26197e-07
21.553	1.19148e-06	-1.34429e-06	-1.52816e-07	-1.83764e-06	-1.18246e-06	-3.02010e-06	1.51396e-06	-4.44805e-07	1.06915e-06	5.12332e-07	-4.81588e-07	3.07442e-08	-2.78803e-08	5.87140e-09	-2.20089e-08	1.02466e-07	-5.47544e-08	4.77114e-08	1.83365e-07	-1.32715e-08	1.70093e-07	1.89657e-07	-6.46580e-08	1.24999e-07
21.578	1.19465e-06	-1.34788e-06	-1.53224e-07	-1.84075e-06	-1.18395e-06	-3.02469e-06	1.51215e-06	-4.44276e-07	1.06788e-06	5.09932e-07	-4.79332e-07	3.06002e-08	-2.95043e-08	6.21340e-09	-2.32909e-08	1.01730e-07	-5.43610e-08	4.73686e-08	1.80714e-07	-1.35332e-08	1.67180e-07	1.87848e-07	-6.40412e-08	1.23807e-07
21.602	1.19781e-06	-1.35144e-06	-1.53629e-07	-1.84382e-06	-1.18541e-06	-3.02923e-06	1.51035e-06	-4.43745e-07	1.06660e-06	5.07541e-07	-4.77085e-07	3.04567e-08	-3.11181e-08	6.55325e-09	-2.45649e-08	1.00997e-07	-5.39696e-08	4.70275e-08	1.78074e-07	-1.37956e-08	1.64279e-07	1.86046e-07	-6.34270e-08	1.22619e-07
21.627	1.20095e-06	-1.35499e-06	-1.54032e-07	-1.84685e-06	-1.18686e-06	-3.03371e-06	1.50854e-06	-4.43214e-07	1.06533e-06	5.05159e-07	-4.74845e-07	3.03138e-08	-3.27217e-08	6.89095e-09	-2.58307e-08	1.00268e-07	-5.35801e-08	4.66881e-08	1.75446e-07	-1.40587e-08	1.61388e-07	1.84252e-07	-6.28154e-08	1.21437e-07
21.651	1.20408e-06	-1.35852e-06	-1.54433e-07	-1.84986e-06	-1.18828e-06	-3.03814e-06	1.50673e-06	-4.42681e-07	1.06405e-06	5.02785e-07	-4.72613e-07	3.01713e-08	-3.43149e-08	7.22648e-09	-2.70885e-08	9.95432e-08	-5.31927e-08	4.63505e-08	1.72830e-07	-1.43224e-08	1.58508e-07	1.82466e-07	-6.22065e-08	1.20260e-07
21.676	1.20719e-06	-1.36203e-06	-1.54832e-07	-1.85283e-06	-1.18969e-06	-3.04252e-06	1.50491e-06	-4.42148e-07	1.06276e-06	5.00419e-07	-4.70390e-07	3.00294e-08	-3.58978e-08	7.55982e-09	-2.83380e-08	9.88219e-08	-5.28072e-08	4.60147e-08	1.70226e-07	-1.45867e-08	1.55639e-07	1.80688e-07	-6.16002e-08	1.19088e-07
21.701	1.21029e-06	-1.36552e-06	-1.55229e-07	-1.85577e-06	-1.19108e-06	-3.04685e-06	1.50309e-06	-4.41613e-07	1.06148e-06	4.98063e-07	-4.68175e-07	2.98879e-08	-3.74702e-08	7.89096e-09	-2.95793e-08	9.81043e-08	-5.24238e-08	4.56806e-08	1.67633e-07	-1.48517e-08	1.52781e-07	1.78918e-07	-6.09967e-08	1.17921e-07
21.725	1.21337e-06	-1.36900e-06	-1.55625e-07	-1.85868e-06	-1.19244e-06	-3.05112e-06	1.50127e-06	-4.41078e-07	1.06019e-06	4.95715e-07	-4.65968e-07	2.97471e-08	-3.90322e-08	8.21990e-09	-3.08123e-08	9.73906e-08	-5.20424e-08	4.53482e-08	1.65052e-07	-1.51173e-08	1.49935e-07	1.77155e-07	-6.03959e-08	1.16759e-07
21.750	1.21644e-06	-1.37245e-06	-1.56018e-07	-1.86156e-06	-1.19379e-06	-3.05534e-06	1.49944e-06	-4.40541e-07	1.05890e-06	4.93376e-07	-4.63769e-07	2.96067e-08	-4.05835e-08	8.54660e-09	-3.20369e-08	9.66808e-08	-5.16631e-08	4.50177e-08	1.62484e-07	-1.53835e-08	1.47100e-07	1.75401e-07	-5.97978e-08	1.15603e-07
21.774	1.21948e-06	-1.37589e-06	-1.56408e-07	-1.86440e-06	-1.19512e-06	-3.05951e-06	1.49761e-06	-4.40004e-07	1.05761e-06	4.91046e-07	-4.61579e-07	2.94669e-08	-4.21243e-08	8.87107e-09	-3.32532e-08	9.59748e-08	-5.12858e-08	4.46890e-08	1.59927e-07	-1.56503e-08	1.44277e-07	1.73655e-07	-5.92026e-08	1.14452e-07
21.799	1.22251e-06	-1.37931e-06	-1.56797e-07	-1.86721e-06	-1.19642e-06	-3.06363e-06	1.49578e-06	-4.39465e-07	1.05632e-06	4.88725e-07	-4.59397e-07	2.93276e-08	-4.36543e-08	9.19329e-09	-3.44610e-08	9.52728e-08	-5.09107e-08	4.43621e-08	1.57382e-07	-1.59177e-08	1.41465e-07	1.71917e-07	-5.86101e-08	1.13307e-07
21.823	1.22553e-06	-1.38271e-06	-1.57184e-07	-1.86998e-06	-1.19771e-06	-3.06769e-06	1.49395e-06	-4.38926e-07	1.05502e-06	4.86413e-07	-4.57224e-07	2.91889e-08	-4.51736e-08	9.51324e-09	-3.56604e-08	9.45746e-08	-5.05376e-08	4.40370e-08	1.54850e-07	-1.61856e-08	1.38664e-07	1.70188e-07	-5.80204e-08	1.12167e-07
21.848	1.22853e-06	-1.38610e-06	-1.57568e-07	-1.87273e-06	-1.19898e-06	-3.07170e-06	1.49211e-06	-4.38386e-07	1.05372e-06	4.84110e-07	-4.55060e-07	2.90507e-08	-4.66821e-08	9.83092e-09	-3.68512e-08	9.38805e-08	-5.01667e-08	4.37138e-08	1.52330e-07	-1.64542e-08	1.35876e-07	1.68466e-07	-5.74336e-08	1.11033e-07
21.873	1.23151e-06	-1.38946e-06	-1.57951e-07	-1.87544e-06	-1.20022e-06	-3.07566e-06	1.49027e-06	-4.37845e-07	1.05242e-06	4.81817e-07	-4.52904e-07	2.89131e-08	-4.81797e-08	1.01463e-08	-3.80334e-08	9.31903e-08	-4.97979e-08	4.33924e-08	1.49822e-07	-1.67233e-08	1.33099e-07	1.66753e-07	-5.68497e-08	1.09904e-07
21.897	1.23447e-06	-1.39280e-06	-1.58331e-07	-1.87811e-06	-1.20145e-06	-3.07956e-06	1.48842e-06	-4.37303e-07	1.05112e-06	4.79533e-07	-4.50757e-07	2.87760e-08	-4.96665e-08	1.04594e-08	-3.92071e-08	9.25041e-08	-4.94312e-08	4.30729e-08	1.47327e-07	-1.69930e-08	1.30334e-07	1.65049e-07	-5.62686e-08	1.08780e-07
21.922	1.23742e-06	-1.39613e-06	-1.58709e-07	-1.88076e-06	-1.20266e-06	-3.08341e-06	1.48657e-06	-4.36760e-07	1.04981e-06	4.77258e-07	-4.48618e-07	2.86395e-08	-5.11422e-08	1.07702e-08	-4.03720e-08	9.18220e-08	-4.90667e-08	4.27553e-08	1.44845e-07	-1.72632e-08	1.27581e-07	1.63353e-07	-5.56905e-08	1.07663e-07
21.946	1.24035e-06	-1.39943e-06	-1.59084e-07	-1.88337e-06	-1.20384e-06	-3.08721e-06	1.48472e-06	-4.36216e-07	1.04851e-06	4.74992e-07	-4.46489e-07	2.85035e-08	-5.26068e-08	1.10786e-08	-4.15282e-08	9.11439e-08	-4.87043e-08	4.24395e-08	1.42374e-07	-1.75340e-08	1.24840e-07	1.61666e-07	-5.51153e-08	1.06551e-07
21.971	1.24326e-06	-1.40271e-06	-1.59458e-07	-1.88595e-06	-1.20501e-06	-3.09096e-06	1.48287e-06	-4.35671e-07	1.04720e-06	4.72736e-07	-4.44368e-07	2.83681e-08	-5.40604e-08	1.13847e-08	-4.26757e-08	9.04699e-08	-4.83442e-08	4.21257e-08	1.39917e-07	-1.78053e-08	1.22112e-07	1.59987e-07	-5.45430e-08	1.05444e-07
21.996	1.24615e-06	-1.40598e-06	-1.59829e-07	-1.88849e-06	-1.20615e-06	-3.09465e-06	1.48101e-06	-4.35126e-07	1.04589e-06	4.70490e-07	-4.42256e-07	2.82333e-08	-5.55029e-08	1.16885e-08	-4.38144e-08	8.98000e-08	-4.79862e-08	4.18138e-08	1.37472e-07	-1.80771e-08	1.19395e-07	1.58318e-07	-5.39737e-08	1.04344e-07
22.020	1.24903e-06	-1.40922e-06	-1.60197e-07	-1.89101e-06	-1.20728e-06	-3.09829e-06	1.47915e-06	-4.34580e-07	1.04457e-06	4.68253e-07	-4.40154e-07	2.80991e-08	-5.69341e-08	1.19899e-08	-4.49442e-08	8.91343e-08	-4.76305e-08	4.15038e-08	1.35041e-07	-1.83495e-08	1.16691e-07	1.56657e-07	-5.34075e-08	1.03249e-07
22.045	1.25188e-06	-1.41245e-06	-1.60564e-07	-1.89349e-06	-1.20839e-06	-3.10187e-06	1.47729e-06	-4.34033e-07	1.04326e-06	4.66026e-07	-4.38060e-07	2.79655e-08	-5.83540e-08	1.22889e-08	-4.60651e-08	8.84727e-08	-4.72769e-08	4.11957e-08	1.32622e-07	-1.86223e-08	1.13999e-07	1.55004e-07	-5.28442e-08	1.02160e-07
22.069	1.25472e-06	-1.41565e-06	-1.60928e-07	-1.89593e-06	-1.20947e-06	-3.10540e-06	1.47543e-06	-4.33485e-07	1.04194e-06	4.63808e-07	-4.35976e-07	2.78324e-08	-5.97627e-08	1.25856e-08	-4.71771e-08	8.78153e-08	-4.69256e-08	4.08896e-08	1.30216e-07	-1.88956e-08	1.11320e-07	1.53361e-07	-5.22840e-08	1.01077e-07
22.094	1.25754e-06	-1.41883e-06	-1.61290e-07	-1.89834e-06	-1.21054e-06	-3.10888e-06	1.47356e-06	-4.32936e-07	1.04062e-06	4.61601e-07	-4.33901e-07	2.76999e-08	-6.11599e-08	1.28798e-08	-4.82801e-08	8.71621e-08	-4.65766e-08	4.05855e-08	1.27823e-07	-1.91694e-08	1.08654e-07	1.51727e-07	-5.17268e-08	1.00000e-07
22.118	1.26034e-06	-1.42199e-06	-1.61649e-07	-1.90072e-06	-1.21159e-06	-3.11231e-06	1.47169e-06	-4.32387e-07	1.03930e-06	4.59403e-07	-4.31835e-07	2.75681e-08	-6.25458e-08	1.31717e-08	-4.93741e-08	8.65131e-08	-4.62298e-08	4.02833e-08	1.25443e-07	-1.94437e-08	1.06000e-07	1.50102e-07	-5.11728e-08	9.89289e-08
22.143	1.26312e-06	-1.42513e-06	-1.62006e-07	-1.90307e-06	-1.21261e-06	-3.11568e-06	1.46982e-06	-4.31837e-07	1.03798e-06	4.57215e-07	-4.29779e-07	2.74368e-08	-6.39202e-08	1.34611e-08	-5.04590e-08	8.58684e-08	-4.58853e-08	3.99831e-08	1.23077e-07	-1.97184e-08	1.03358e-07	1.48486e-07	-5.06218e-08	9.78638e-08
22.168	1.26589e-06	-1.42825e-06	-1.62360e-07	-1.90538e-06	-1.21362e-06	-3.11900e-06	1.46794e-06	-4.31287e-07	1.03666e-06	4.55038e-07	-4.27732e-07	2.73061e-08	-6.52830e-08	1.37481e-08	-5.15349e-08	8.52280e-08	-4.55431e-08	3.96849e-08	1.20724e-07	-1.99936e-08	1.00730e-07	1.46879e-07	-5.00739e-08	9.68047e-08
22.192	1.26863e-06	-1.43135e-06	-1.62712e-07	-1.90766e-06	-1.21460e-06	-3.12226e-06	1.46607e-06	-4.30735e-07	1.03533e-06	4.52870e-07	-4.25694e-07	2.71760e-08	-6.66343e-08	1.40327e-08	-5.26016e-08	8.45919e-08	-4.52032e-08	3.93887e-08	1.18384e-07	-2.02692e-08	9.81146e-08	1.45281e-07	-4.95292e-08	9.57516e-08
22.217	1.27136e-06	-1.43442e-06	-1.63062e-07	-1.90990e-06	-1.21557e-06	-3.12547e-06	1.46419e-06	-4.30184e-07	1.03401e-06	4.50713e-07	-4.23666e-07	2.70465e-08	-6.79739e-08	1.43148e-08	-5.36591e-08	8.39601e-08	-4.48656e-08	3.90945e-08	1.16057e-07	-2.05453e-08	9.55122e-08	1.43692e-07	-4.89877e-08	9.47047e-08
22.241	1.27406e-06	-1.43747e-06	-1.63409e-07	-1.91211e-06	-1.21651e-06	-3.12863e-06	1.46231e-06	-4.29631e-07	1.03268e-06	4.48565e-07	-4.21648e-07	2.69177e-08	-6.93019e-08	1.45945e-08	-5.47074e-08	8.33327e-08	-4.45303e-08	3.88024e-08	1.13745e-07	-2.08217e-08	9.29229e-08	1.42113e-07	-4.84494e-08	9.36640e-08
22.266	1.27675e-06	-1.44050e-06	-1.63753e-07	-1.91429e-06	-1.21744e-06	-3.13173e-06	1.46043e-06	-4.29078e-07	1.03135e-06	4.46428e-07	-4.19639e-07	2.67894e-08	-7.06182e-08	1.48717e-08	-5.57465e-08	8.27096e-08	-4.41973e-08	3.85123e-08	1.11445e-07	-2.10986e-08	9.03467e-08	1.40544e-07	-4.79142e-08	9.26294e-08
22.290	1.27942e-06	-1.44351e-06	-1.64095e-07	-1.91643e-06	-1.21835e-06	-3.13478e-06	1.45854e-06	-4.28524e-07	1.03002e-06	4.44301e-07	-4.17640e-07	2.66618e-08	-7.19226e-08	1.51464e-08	-5.67762e-08	8.20909e-08	-4.38667e-08	3.82242e-08	1.09160e-07	-2.13758e-08	8.77838e-08	1.38983e-07	-4.73823e-08	9.16010e-08
22.315	1.28206e-06	-1.44650e-06	-1.64435e-07	-1.91854e-06	-1.21923e-06	-3.13778e-06	1.45665e-06	-4.27970e-07	1.02868e-06	4.42185e-07	-4.15650e-07	2.65348e-08	-7.32153e-08	1.54186e-08	-5.77967e-08	8.14766e-08	-4.35385e-08	3.79382e-08	1.06888e-07	-2.16534e-08	8.52343e-08	1.37433e-07	-4.68536e-08	9.05790e-08
22.340	1.28469e-06	-1.44946e-06	-1.64772e-07	-1.92062e-06	-1.22010e-06	-3.14072e-06	1.45477e-06	-4.27415e-07	1.02735e-06	4.40079e-07	-4.13671e-07	2.64085e-08	-7.44961e-08	1.56883e-08	-5.88077e-08	8.08668e-08	-4.32126e-08	3.76542e-08	1.04630e-07	-2.19314e-08	8.26982e-08	1.35891e-07	-4.63282e-08	8.95632e-08
22.364	1.28730e-06	-1.45240e-06	-1.65106e-07	-1.92266e-06	-1.22094e-06	-3.14361e-06	1.45288e-06	-4.26859e-07	1.02602e-06	4.37984e-07	-4.11701e-07	2.62827e-08	-7.57650e-08	1.59556e-08	-5.98094e-08	8.02614e-08	-4.28891e-08	3.73723e-08	1.02385e-07	-2.22098e-08	8.01756e-08	1.34360e-07	-4.58060e-08	8.85538e-08
22.389	1.28988e-06	-1.45532e-06	-1.65438e-07	-1.92467e-06	-1.22177e-06	-3.14644e-06	1.45098e-06	-4.26303e-07	1.02468e-06	4.35899e-07	-4.09741e-07	2.61576e-08	-7.70219e-08	1.62203e-08	-6.08016e-08	7.96605e-08	-4.25680e-08	3.70925e-08	1.00155e-07	-2.24884e-08	7.76666e-08	1.32838e-07	-4.52872e-08	8.75508e-08
22.413	1.29245e-06	-1.45822e-06	-1.65767e-07	-1.92665e-06	-1.22257e-06	-3.14922e-06	1.44909e-06	-4.25747e-07	1.02334e-06	4.33825e-07	-4.07792e-07	2.60331e-08	-7.82668e-08	1.64824e-08	-6.17844e-08	7.90641e-08	-4.22493e-08	3.68148e-08	9.79388e-08	-2.27675e-08	7.51713e-08	1.31326e-07	-4.47717e-08	8.65542e-08
22.438	1.29499e-06	-1.46109e-06	-1.66093e-07	-1.92859e-06	-1.22336e-06	-3.15195e-06	1.44719e-06	-4.25190e-07	1.02200e-06	4.31761e-07	-4.05852e-07	2.59093e-08	-7.94997e-08	1.67421e-08	-6.27576e-08	7.84722e-08	-4.19330e-08	3.65392e-08	9.57366e-08	-2.30468e-08	7.26898e-08	1.29824e-07	-4.42595e-08	8.55640e-08
22.462	1.29752e-06	-1.46394e-06	-1.66417e-07	-1.93050e-06	-1.22412e-06	-3.15462e-06	1.44530e-06	-4.24632e-07	1.02066e-06	4.29709e-07	-4.03923e-07	2.57861e-08	-8.07205e-08	1.69992e-08	-6.37213e-08	7.78849e-08	-4.16192e-08	3.62657e-08	9.35485e-08	-2.33264e-08	7.02221e-08	1.28331e-07	-4.37507e-08	8.45803e-08
22.487	1.30002e-06	-1.46676e-06	-1.66738e-07	-1.93237e-06	-1.22487e-06	-3.15724e-06	1.44340e-06	-4.24075e-07	1.01932e-06	4.27667e-07	-4.02003e-07	2.56636e-08	-8.19292e-08	1.72537e-08	-6.46755e-08	7.73021e-08	-4.13077e-08	3.59943e-08	9.13747e-08	-2.36064e-08	6.77683e-08	1.26848e-07	-4.32452e-08	8.36032e-08
22.512	1.30250e-06	-1.46956e-06	-1.67057e-07	-1.93421e-06	-1.22559e-06	-3.15980e-06	1.44150e-06	-4.23516e-07	1.01798e-06	4.25636e-07	-4.00094e-07	2.55417e-08	-8.31257e-08	1.75057e-08	-6.56200e-08	7.67239e-08	-4.09987e-08	3.57251e-08	8.92152e-08	-2.38866e-08	6.53286e-08	1.25376e-07	-4.27432e-08	8.26326e-08
22.536	1.30497e-06	-1.47234e-06	-1.67372e-07	-1.93602e-06	-1.22630e-06	-3.16231e-06	1.43959e-06	-4.22958e-07	1.01664e-06	4.23616e-07	-3.98195e-07	2.54205e-08	-8.43099e-08	1.77551e-08	-6.65549e-08	7.61502e-08	-4.06922e-08	3.54580e-08	8.70700e-08	-2.41671e-08	6.29030e-08	1.23913e-07	-4.22445e-08	8.16686e-08
22.561	1.30741e-06	-1.47509e-06	-1.67685e-07	-1.93779e-06	-1.22698e-06	-3.16477e-06	1.43769e-06	-4.22398e-07	1.01529e-06	4.21607e-07	-3.96307e-07	2.52999e-08	-8.54820e-08	1.80019e-08	-6.74801e-08	7.55812e-08	-4.03882e-08	3.51931e-08	8.49393e-08	-2.44478e-08	6.04915e-08	1.22461e-07	-4.17493e-08	8.07112e-08
22.585	1.30982e-06	-1.47782e-06	-1.67995e-07	-1.93953e-06	-1.22765e-06	-3.16717e-06	1.43579e-06	-4.21839e-07	1.01395e-06	4.19609e-07	-3.94429e-07	2.51800e-08	-8.66417e-08	1.82461e-08	-6.83956e-08	7.50169e-08	-4.00866e-08	3.49303e-08	8.28231e-08	-2.47288e-08	5.80943e-08	1.21018e-07	-4.12576e-08	7.97605e-08
22.610	1.31222e-06	-1.48052e-06	-1.68303e-07	-1.94123e-06	-1.22829e-06	-3.16952e-06	1.43388e-06	-4.21279e-07	1.01260e-06	4.17622e-07	-3.92561e-07	2.50608e-08	-8.77891e-08	1.84878e-08	-6.93014e-08	7.44571e-08	-3.97875e-08	3.46697e-08	8.07215e-08	-2.50100e-08	5.57115e-08	1.19586e-07	-4.07693e-08	7.88165e-08
22.634	1.31459e-06	-1.48320e-06	-1.68607e-07	-1.94290e-06	-1.22892e-06	-3.17182e-06	1.43198e-06	-4.20719e-07	1.01126e-06	4.15646e-07	-3.90704e-07	2.49423e-08	-8.89242e-08	1.87268e-08	-7.01974e-08	7.39021e-08	-3.94909e-08	3.44112e-08	7.86345e-08	-2.52914e-08	5.33431e-08	1.18164e-07	-4.02844e-08	7.78792e-08
22.659	1.31695e-06	-1.48586e-06	-1.68909e-07	-1.94454e-06	-1.22952e-06	-3.17406e-06	1.43007e-06	-4.20158e-07	1.00991e-06	4.13681e-07	-3.88857e-07	2.48244e-08	-9.00468e-08	1.89632e-08	-7.10836e-08	7.33517e-08	-3.91968e-08	3.41549e-08	7.65622e-08	-2.55731e-08	5.09891e-08	1.16752e-07	-3.98031e-08	7.69487e-08
22.684	1.31928e-06	-1.48849e-06	-1.69208e-07	-1.94614e-06	-1.23011e-06	-3.17625e-06	1.42816e-06	-4.19598e-07	1.00856e-06	4.11728e-07	-3.87021e-07	2.47072e-08	-9.11570e-08	1.91970e-08	-7.19600e-08	7.28061e-08	-3.89052e-08	3.39009e-08	7.45047e-08	-2.58549e-08	4.86498e-08	1.15350e-07	-3.93253e-08	7.60250e-08
22.708	1.32159e-06	-1.49109e-06	-1.69504e-07	-1.94771e-06	-1.23067e-06	-3.17838e-06	1.42625e-06	-4.19036e-07	1.00721e-06	4.09786e-07	-3.85196e-07	2.45906e-08	-9.22547e-08	1.94282e-08	-7.28265e-08	7.22652e-08	-3.86162e-08	3.36490e-08	7.24620e-08	-2.61369e-08	4.63251e-08	1.13959e-07	-3.88510e-08	7.51081e-08
22.733	1.32387e-06	-1.49367e-06	-1.69797e-07	-1.94924e-06	-1.23122e-06	-3.18046e-06	1.42434e-06	-4.18475e-07	1.00586e-06	4.07856e-07	-3.83381e-07	2.44748e-08	-9.33399e-08	1.96567e-08	-7.36832e-08	7.17290e-08	-3.83296e-08	3.33993e-08	7.04343e-08	-2.64190e-08	4.40152e-08	1.12578e-07	-3.83803e-08	7.41980e-08
22.757	1.32614e-06	-1.49622e-06	-1.70088e-07	-1.95074e-06	-1.23174e-06	-3.18248e-06	1.42243e-06	-4.17914e-07	1.00451e-06	4.05937e-07	-3.81577e-07	2.43596e-08	-9.44126e-08	1.98826e-08	-7.45300e-08	7.11975e-08	-3.80457e-08	3.31519e-08	6.84215e-08	-2.67013e-08	4.17201e-08	1.11208e-07	-3.79131e-08	7.32949e-08
22.782	1.32838e-06	-1.49875e-06	-1.70375e-07	-1.95221e-06	-1.23225e-06	-3.18445e-06	1.42051e-06	-4.17352e-07	1.00316e-06	4.04029e-07	-3.79784e-07	2.42452e-08	-9.54727e-08	2.01059e-08	-7.53668e-08	7.06709e-08	-3.77642e-08	3.29066e-08	6.64237e-08	-2.69838e-08	3.94399e-08	1.09848e-07	-3.74495e-08	7.23986e-08
22.807	1.33060e-06	-1.50126e-06	-1.70660e-07	-1.95364e-06	-1.23273e-06	-3.18637e-06	1.41860e-06	-4.16790e-07	1.00181e-06	4.02134e-07	-3.78002e-07	2.41314e-08	-9.65201e-08	2.03264e-08	-7.61937e-08	7.01490e-08	-3.74854e-08	3.26636e-08	6.44411e-08	-2.72663e-08	3.71747e-08	1.08499e-07	-3.69895e-08	7.15094e-08
22.831	1.33279e-06	-1.50373e-06	-1.70941e-07	-1.95504e-06	-1.23320e-06	-3.18823e-06	1.41669e-06	-4.16228e-07	1.00046e-06	4.00249e-07	-3.76231e-07	2.40183e-08	-9.75550e-08	2.05444e-08	-7.70106e-08	6.96319e-08	-3.72091e-08	3.24229e-08	6.24736e-08	-2.75490e-08	3.49246e-08	1.07160e-07	-3.65331e-08	7.06270e-08
22.856	1.33496e-06	-1.50618e-06	-1.71220e-07	-1.95640e-06	-1.23364e-06	-3.19004e-06	1.41477e-06	-4.15665e-07	9.99109e-07	3.98377e-07	-3.74471e-07	2.39060e-08	-9.85771e-08	2.07596e-08	-7.78175e-08	6.91197e-08	-3.69353e-08	3.21844e-08	6.05213e-08	-2.78317e-08	3.26896e-08	1.05832e-07	-3.60803e-08	6.97517e-08
22.880	1.33711e-06	-1.50861e-06	-1.71496e-07	-1.95773e-06	-1.23407e-06	-3.19180e-06	1.41286e-06	-4.15103e-07	9.97757e-07	3.96516e-07	-3.72722e-07	2.37943e-08	-9.95865e-08	2.09722e-08	-7.86143e-08	6.86123e-08	-3.66642e-08	3.19481e-08	5.85844e-08	-2.81146e-08	3.04698e-08	1.04515e-07	-3.56312e-08	6.88835e-08
22.905	1.33924e-06	-1.51101e-06	-1.71768e-07	-1.95902e-06	-1.23447e-06	-3.19350e-06	1.41095e-06	-4.14540e-07	9.96405e-07	3.94667e-07	-3.70984e-07	2.36833e-08	-1.00583e-07	2.11821e-08	-7.94011e-08	6.81097e-08	-3.63956e-08	3.17141e-08	5.66628e-08	-2.83975e-08	2.82653e-08	1.03208e-07	-3.51857e-08	6.80223e-08
22.929	1.34134e-06	-1.51338e-06	-1.72038e-07	-1.96028e-06	-1.23486e-06	-3.19514e-06	1.40903e-06	-4.13977e-07	9.95052e-07	3.92830e-07	-3.69257e-07	2.35731e-08	-1.01567e-07	2.13893e-08	-8.01778e-08	6.76120e-08	-3.61297e-08	3.14824e-08	5.47566e-08	-2.86804e-08	2.60762e-08	1.01912e-07	-3.47439e-08	6.71682e-08
22.954	1.34342e-06	-1.51573e-06	-1.72305e-07	-1.96151e-06	-1.23522e-06	-3.19673e-06	1.40711e-06	-4.13415e-07	9.93700e-07	3.91004e-07	-3.67541e-07	2.34636e-08	-1.02538e-07	2.15938e-08	-8.09445e-08	6.71192e-08	-3.58663e-08	3.12529e-08	5.28659e-08	-2.89634e-08	2.39025e-08	1.00627e-07	-3.43058e-08	6.63212e-08
22.979	1.34548e-06	-1.51805e-06	-1.72568e-07	-1.96270e-06	-1.23557e-06	-3.19827e-06	1.40520e-06	-4.12852e-07	9.92347e-07	3.89191e-07	-3.65836e-07	2.33547e-08	-1.03497e-07	2.17956e-08	-8.17010e-08	6.66313e-08	-3.56056e-08	3.10257e-08	5.09908e-08	-2.92464e-08	2.17444e-08	9.93528e-08	-3.38714e-08	6.54814e-08
23.003	1.34751e-06	-1.52034e-06	-1.72829e-07	-1.96386e-06	-1.23589e-06	-3.19976e-06	1.40328e-06	-4.12289e-07	9.90994e-07	3.87390e-07	-3.64143e-07	2.32466e-08	-1.04442e-07	2.19948e-08	-8.24473e-08	6.61483e-08	-3.53475e-08	3.08008e-08	4.91312e-08	-2.95294e-08	1.96018e-08	9.80895e-08	-3.34407e-08	6.46488e-08
23.028	1.34952e-06	-1.52260e-06	-1.73086e-07	-1.96499e-06	-1.23620e-06	-3.20119e-06	1.40137e-06	-4.11726e-07	9.89641e-07	3.85600e-07	-3.62461e-07	2.31393e-08	-1.05375e-07	2.21911e-08	-8.31835e-08	6.56702e-08	-3.50920e-08	3.05782e-08	4.72873e-08	-2.98124e-08	1.74749e-08	9.68371e-08	-3.30138e-08	6.38233e-08
23.052	1.35150e-06	-1.52484e-06	-1.73341e-07	-1.96608e-06	-1.23649e-06	-3.20256e-06	1.39945e-06	-4.11163e-07	9.88288e-07	3.83823e-07	-3.60791e-07	2.30326e-08	-1.06294e-07	2.23848e-08	-8.39095e-08	6.51971e-08	-3.48392e-08	3.03579e-08	4.54592e-08	-3.00954e-08	1.53638e-08	9.55957e-08	-3.25905e-08	6.30051e-08
23.077	1.35346e-06	-1.52705e-06	-1.73592e-07	-1.96713e-06	-1.23675e-06	-3.20388e-06	1.39753e-06	-4.10600e-07	9.86934e-07	3.82058e-07	-3.59132e-07	2.29267e-08	-1.07201e-07	2.25758e-08	-8.46253e-08	6.47289e-08	-3.45890e-08	3.01399e-08	4.36468e-08	-3.03783e-08	1.32685e-08	9.43652e-08	-3.21711e-08	6.21942e-08
23.101	1.35540e-06	-1.52924e-06	-1.73840e-07	-1.96815e-06	-1.23700e-06	-3.20515e-06	1.39562e-06	-4.10037e-07	9.85582e-07	3.80306e-07	-3.57484e-07	2.28215e-08	-1.08095e-07	2.27640e-08	-8.53309e-08	6.42656e-08	-3.43415e-08	2.99242e-08	4.18503e-08	-3.06612e-08	1.11891e-08	9.31459e-08	-3.17553e-08	6.13905e-08
23.126	1.35731e-06	-1.53139e-06	-1.74086e-07	-1.96914e-06	-1.23723e-06	-3.20637e-06	1.39370e-06	-4.09474e-07	9.84229e-07	3.78565e-07	-3.55848e-07	2.27171e-08	-1.08976e-07	2.29495e-08	-8.60262e-08	6.38074e-08	-3.40966e-08	2.97108e-08	4.00697e-08	-3.09440e-08	9.12572e-09	9.19376e-08	-3.13434e-08	6.05942e-08
23.151	1.35919e-06	-1.53352e-06	-1.74328e-07	-1.97009e-06	-1.23743e-06	-3.20753e-06	1.39179e-06	-4.08912e-07	9.82876e-07	3.76837e-07	-3.54223e-07	2.26134e-08	-1.09844e-07	2.31323e-08	-8.67113e-08	6.33541e-08	-3.38544e-08	2.94997e-08	3.83050e-08	-3.12267e-08	7.07835e-09	9.07405e-08	-3.09353e-08	5.98052e-08
23.175	1.36106e-06	-1.53562e-06	-1.74566e-07	-1.97101e-06	-1.23762e-06	-3.20863e-06	1.38987e-06	-4.08349e-07	9.81524e-07	3.75121e-07	-3.52611e-07	2.25104e-08	-1.10698e-07	2.33123e-08	-8.73861e-08	6.29058e-08	-3.36148e-08	2.92910e-08	3.65564e-08	-3.15093e-08	5.04710e-09	8.95545e-08	-3.05310e-08	5.90235e-08
23.200	1.36289e-06	-1.53770e-06	-1.74802e-07	-1.97190e-06	-1.23779e-06	-3.20968e-06	1.38796e-06	-4.07786e-07	9.80172e-07	3.73418e-07	-3.51009e-07	2.24082e-08	-1.11540e-07	2.34896e-08	-8.80506e-08	6.24625e-08	-3.33779e-08	2.90846e-08	3.48238e-08	-3.17918e-08	3.03204e-09	8.83798e-08	-3.01305e-08	5.82493e-08
23.224	1.36471e-06	-1.53974e-06	-1.75035e-07	-1.97275e-06	-1.23794e-06	-3.21068e-06	1.38604e-06	-4.07224e-07	9.78820e-07	3.71727e-07	-3.49420e-07	2.23067e-08	-1.12369e-07	2.36641e-08	-8.87048e-08	6.20242e-08	-3.31437e-08	2.88805e-08	3.31074e-08	-3.20742e-08	1.03325e-09	8.72162e-08	-2.97338e-08	5.74824e-08
23.249	1.36649e-06	-1.54176e-06	-1.75264e-07	-1.97356e-06	-1.23806e-06	-3.21163e-06	1.38413e-06	-4.06662e-07	9.77468e-07	3.70048e-07	-3.47842e-07	2.22060e-08	-1.13185e-07	2.38359e-08	-8.93487e-08	6.15910e-08	-3.29122e-08	2.86788e-08	3.14072e-08	-3.23564e-08	-9.49206e-10	8.60640e-08	-2.93410e-08	5.67230e-08
23.273	1.36826e-06	-1.54375e-06	-1.75490e-07	-1.97435e-06	-1.23817e-06	-3.21252e-06	1.38222e-06	-4.06100e-07	9.76117e-07	3.68383e-07	-3.46276e-07	2.21060e-08	-1.13987e-07	2.40049e-08	-8.99822e-08	6.11628e-08	-3.26834e-08	2.84794e-08	2.97232e-08	-3.26384e-08	-2.91526e-09	8.49231e-08	-2.89520e-08	5.59711e-08
23.298	1.36999e-06	-1.54571e-06	-1.75713e-07	-1.97509e-06	-1.23826e-06	-3.21336e-06	1.38030e-06	-4.05538e-07	9.74767e-07	3.66729e-07	-3.44722e-07	2.20068e-08	-1.14777e-07	2.41711e-08	-9.06054e-08	6.07397e-08	-3.24573e-08	2.82824e-08	2.80555e-08	-3.29203e-08	-4.86483e-09	8.37935e-08	-2.85669e-08	5.52266e-08
23.323	1.37171e-06	-1.54764e-06	-1.75932e-07	-1.97581e-06	-1.23833e-06	-3.21414e-06	1.37839e-06	-4.04976e-07	9.73417e-07	3.65089e-07	-3.43180e-07	2.19084e-08	-1.15553e-07	2.43346e-08	-9.12182e-08	6.03216e-08	-3.22339e-08	2.80877e-08	2.64042e-08	-3.32020e-08	-6.79785e-09	8.26753e-08	-2.81857e-08	5.44896e-08
23.347	1.37339e-06	-1.54954e-06	-1.76149e-07	-1.97649e-06	-1.23838e-06	-3.21487e-06	1.37648e-06	-4.04415e-07	9.72067e-07	3.63461e-07	-3.41650e-07	2.18107e-08	-1.16316e-07	2.44953e-08	-9.18207e-08	5.99086e-08	-3.20132e-08	2.78954e-08	2.47692e-08	-3.34835e-08	-8.71425e-09	8.15685e-08	-2.78084e-08	5.37601e-08
23.372	1.37505e-06	-1.55142e-06	-1.76362e-07	-1.97713e-06	-1.23841e-06	-3.21554e-06	1.37457e-06	-4.03854e-07	9.70719e-07	3.61846e-07	-3.40132e-07	2.17138e-08	-1.17066e-07	2.46533e-08	-9.24127e-08	5.95007e-08	-3.17952e-08	2.77054e-08	2.31508e-08	-3.37647e-08	-1.06140e-08	8.04732e-08	-2.74350e-08	5.30382e-08
23.396	1.37669e-06	-1.55326e-06	-1.76571e-07	-1.97774e-06	-1.23842e-06	-3.21616e-06	1.37266e-06	-4.03293e-07	9.69371e-07	3.60243e-07	-3.38626e-07	2.16176e-08	-1.17803e-07	2.48084e-08	-9.29944e-08	5.90979e-08	-3.15800e-08	2.75179e-08	2.15488e-08	-3.40457e-08	-1.24969e-08	7.93893e-08	-2.70655e-08	5.23239e-08
23.421	1.37830e-06	-1.55508e-06	-1.76778e-07	-1.97832e-06	-1.23841e-06	-3.21673e-06	1.37076e-06	-4.02732e-07	9.68023e-07	3.58654e-07	-3.37132e-07	2.15223e-08	-1.18526e-07	2.49608e-08	-9.35656e-08	5.87001e-08	-3.13674e-08	2.73327e-08	1.99634e-08	-3.43265e-08	-1.43631e-08	7.83170e-08	-2.66999e-08	5.16171e-08
23.446	1.37988e-06	-1.55686e-06	-1.76981e-07	-1.97886e-06	-1.23838e-06	-3.21725e-06	1.36885e-06	-4.02172e-07	9.66677e-07	3.57078e-07	-3.35650e-07	2.14277e-08	-1.19237e-07	2.51104e-08	-9.41264e-08	5.83075e-08	-3.11576e-08	2.71499e-08	1.83946e-08	-3.46070e-08	-1.62123e-08	7.72562e-08	-2.63382e-08	5.09180e-08
23.470	1.38144e-06	-1.55862e-06	-1.77181e-07	-1.97937e-06	-1.23834e-06	-3.21771e-06	1.36694e-06	-4.01612e-07	9.65331e-07	3.55514e-07	-3.34180e-07	2.13338e-08	-1.19934e-07	2.52572e-08	-9.46768e-08	5.79200e-08	-3.09506e-08	2.69694e-08	1.68425e-08	-3.48871e-08	-1.80446e-08	7.62070e-08	-2.59805e-08	5.02264e-08
23.495	1.38297e-06	-1.56035e-06	-1.77377e-07	-1.97985e-06	-1.23827e-06	-3.21812e-06	1.36504e-06	-4.01053e-07	9.63986e-07	3.53963e-07	-3.32723e-07	2.12408e-08	-1.20618e-07	2.54013e-08	-9.52167e-08	5.75376e-08	-3.07462e-08	2.67914e-08	1.53072e-08	-3.51670e-08	-1.98599e-08	7.51693e-08	-2.56268e-08	4.95426e-08
23.519	1.38448e-06	-1.56205e-06	-1.77571e-07	-1.98029e-06	-1.23818e-06	-3.21847e-06	1.36314e-06	-4.00494e-07	9.62642e-07	3.52426e-07	-3.31277e-07	2.11485e-08	-1.21289e-07	2.55425e-08	-9.57462e-08	5.71603e-08	-3.05446e-08	2.66157e-08	1.37886e-08	-3.54466e-08	-2.16580e-08	7.41433e-08	-2.52770e-08	4.88664e-08
23.544	1.38596e-06	-1.56372e-06	-1.77760e-07	-1.98069e-06	-1.23808e-06	-3.21877e-06	1.36123e-06	-3.99935e-07	9.61299e-07	3.50901e-07	-3.29844e-07	2.10570e-08	-1.21946e-07	2.56810e-08	-9.62652e-08	5.67882e-08	-3.03458e-08	2.64424e-08	1.22868e-08	-3.57258e-08	-2.34390e-08	7.31290e-08	-2.49312e-08	4.81978e-08
23.568	1.38741e-06	-1.56536e-06	-1.77947e-07	-1.98107e-06	-1.23795e-06	-3.21902e-06	1.35933e-06	-3.99376e-07	9.59957e-07	3.49390e-07	-3.28423e-07	2.09663e-08	-1.22590e-07	2.58167e-08	-9.67737e-08	5.64212e-08	-3.01497e-08	2.62716e-08	1.08018e-08	-3.60046e-08	-2.52028e-08	7.21264e-08	-2.45894e-08	4.75370e-08
23.593	1.38884e-06	-1.56697e-06	-1.78130e-07	-1.98141e-06	-1.23781e-06	-3.21921e-06	1.35743e-06	-3.98819e-07	9.58616e-07	3.47892e-07	-3.27015e-07	2.08764e-08	-1.23221e-07	2.59495e-08	-9.72718e-08	5.60594e-08	-2.99563e-08	2.61031e-08	9.33382e-09	-3.62831e-08	-2.69493e-08	7.11354e-08	-2.42515e-08	4.68839e-08
23.618	1.39024e-06	-1.56855e-06	-1.78310e-07	-1.98171e-06	-1.23764e-06	-3.21935e-06	1.35554e-06	-3.98261e-07	9.57276e-07	3.46407e-07	-3.25619e-07	2.07873e-08	-1.23839e-07	2.60796e-08	-9.77594e-08	5.57028e-08	-2.97657e-08	2.59370e-08	7.88277e-09	-3.65612e-08	-2.86785e-08	7.01562e-08	-2.39177e-08	4.62385e-08
23.642	1.39162e-06	-1.57010e-06	-1.78486e-07	-1.98198e-06	-1.23746e-06	-3.21944e-06	1.35364e-06	-3.97704e-07	9.55937e-07	3.44935e-07	-3.24236e-07	2.06990e-08	-1.24443e-07	2.62069e-08	-9.82365e-08	5.53513e-08	-2.95779e-08	2.57733e-08	6.44874e-09	-3.68389e-08	-3.03902e-08	6.91888e-08	-2.35879e-08	4.56009e-08
23.667	1.39296e-06	-1.57162e-06	-1.78659e-07	-1.98222e-06	-1.23726e-06	-3.21947e-06	1.35175e-06	-3.97148e-07	9.54600e-07	3.43476e-07	-3.22865e-07	2.06115e-08	-1.25034e-07	2.63314e-08	-9.87031e-08	5.50049e-08	-2.93929e-08	2.56121e-08	5.03175e-09	-3.71162e-08	-3.20844e-08	6.82331e-08	-2.32621e-08	4.49711e-08
23.691	1.39428e-06	-1.57311e-06	-1.78828e-07	-1.98242e-06	-1.23703e-06	-3.21945e-06	1.34986e-06	-3.96592e-07	9.53264e-07	3.42031e-07	-3.21506e-07	2.05247e-08	-1.25612e-07	2.64530e-08	-9.91592e-08	5.46638e-08	-2.92106e-08	2.54532e-08	3.63188e-09	-3.73930e-08	-3.37612e-08	6.72893e-08	-2.29403e-08	4.43490e-08
23.716	1.39558e-06	-1.57457e-06	-1.78994e-07	-1.98259e-06	-1.23679e-06	-3.21938e-06	1.34797e-06	-3.96037e-07	9.51929e-07	3.40599e-07	-3.20160e-07	2.04388e-08	-1.26177e-07	2.65719e-08	-9.96048e-08	5.43278e-08	-2.90310e-08	2.52968e-08	2.24915e-09	-3.76694e-08	-3.54203e-08	6.63573e-08	-2.26226e-08	4.37348e-08
23.740	1.39685e-06	-1.57600e-06	-1.79157e-07	-1.98272e-06	-1.23653e-06	-3.21926e-06	1.34608e-06	-3.95482e-07	9.50596e-07	3.39181e-07	-3.18827e-07	2.03537e-08	-1.26728e-07	2.66880e-08	-1.00040e-07	5.39970e-08	-2.88543e-08	2.51428e-08	8.83607e-10	-3.79453e-08	-3.70617e-08	6.54372e-08	-2.23089e-08	4.31283e-08
23.765	1.39809e-06	-1.57740e-06	-1.79316e-07	-1.98282e-06	-1.23625e-06	-3.21908e-06	1.34419e-06	-3.94928e-07	9.49263e-07	3.37776e-07	-3.17507e-07	2.02694e-08	-1.27266e-07	2.68013e-08	-1.00465e-07	5.36714e-08	-2.86803e-08	2.49912e-08	-4.64695e-10	-3.82207e-08	-3.86854e-08	6.45290e-08	-2.19993e-08	4.25297e-08
23.790	1.39930e-06	-1.57877e-06	-1.79471e-07	-1.98289e-06	-1.23596e-06	-3.21885e-06	1.34231e-06	-3.94374e-07	9.47933e-07	3.36384e-07	-3.16199e-07	2.01859e-08	-1.27790e-07	2.69117e-08	-1.00879e-07	5.33510e-08	-2.85091e-08	2.48420e-08	-1.79572e-09	-3.84957e-08	-4.02914e-08	6.36326e-08	-2.16937e-08	4.19390e-08
23.814	1.40048e-06	-1.58011e-06	-1.79623e-07	-1.98292e-06	-1.23564e-06	-3.21856e-06	1.34042e-06	-3.93821e-07	9.46604e-07	3.35007e-07	-3.14903e-07	2.01032e-08	-1.28302e-07	2.70194e-08	-1.01282e-07	5.30358e-08	-2.83406e-08	2.46952e-08	-3.10942e-09	-3.87700e-08	-4.18795e-08	6.27482e-08	-2.13922e-08	4.13561e-08
23.839	1.40164e-06	-1.58141e-06	-1.79772e-07	-1.98292e-06	-1.23530e-06	-3.21822e-06	1.33855e-06	-3.93269e-07	9.45276e-07	3.33642e-07	-3.13621e-07	2.00213e-08	-1.28800e-07	2.71243e-08	-1.01675e-07	5.27258e-08	-2.81750e-08	2.45509e-08	-4.40576e-09	-3.90439e-08	-4.34496e-08	6.18758e-08	-2.10947e-08	4.07811e-08
23.863	1.40277e-06	-1.58269e-06	-1.79917e-07	-1.98289e-06	-1.23495e-06	-3.21783e-06	1.33667e-06	-3.92717e-07	9.43950e-07	3.32291e-07	-3.12351e-07	1.99403e-08	-1.29284e-07	2.72263e-08	-1.02058e-07	5.24210e-08	-2.80121e-08	2.44089e-08	-5.68469e-09	-3.93172e-08	-4.50019e-08	6.10153e-08	-2.08014e-08	4.02139e-08
23.888	1.40388e-06	-1.58394e-06	-1.80059e-07	-1.98282e-06	-1.23457e-06	-3.21739e-06	1.33479e-06	-3.92166e-07	9.42626e-07	3.30954e-07	-3.11094e-07	1.98600e-08	-1.29755e-07	2.73256e-08	-1.02430e-07	5.21215e-08	-2.78520e-08	2.42694e-08	-6.94617e-09	-3.95899e-08	-4.65361e-08	6.01668e-08	-2.05121e-08	3.96547e-08
23.912	1.40496e-06	-1.58515e-06	-1.80197e-07	-1.98271e-06	-1.23418e-06	-3.21690e-06	1.33292e-06	-3.91616e-07	9.41304e-07	3.29631e-07	-3.09850e-07	1.97806e-08	-1.30213e-07	2.74220e-08	-1.02791e-07	5.18271e-08	-2.76947e-08	2.41324e-08	-8.19017e-09	-3.98620e-08	-4.80522e-08	5.93303e-08	-2.02269e-08	3.91034e-08
23.937	1.40600e-06	-1.58634e-06	-1.80331e-07	-1.98258e-06	-1.23377e-06	-3.21635e-06	1.33105e-06	-3.91067e-07	9.39983e-07	3.28321e-07	-3.08619e-07	1.97020e-08	-1.30658e-07	2.75157e-08	-1.03143e-07	5.15379e-08	-2.75402e-08	2.39977e-08	-9.41664e-09	-4.01336e-08	-4.95502e-08	5.85059e-08	-1.99459e-08	3.85600e-08
23.962	1.40703e-06	-1.58749e-06	-1.80462e-07	-1.98241e-06	-1.23334e-06	-3.21575e-06	1.32918e-06	-3.90518e-07	9.38664e-07	3.27025e-07	-3.07401e-07	1.96243e-08	-1.31090e-07	2.76065e-08	-1.03483e-07	5.12540e-08	-2.73885e-08	2.38655e-08	-1.06256e-08	-4.04045e-08	-5.10300e-08	5.76934e-08	-1.96689e-08	3.80246e-08
23.986	1.40802e-06	-1.58861e-06	-1.80590e-07	-1.98221e-06	-1.23289e-06	-3.21509e-06	1.32732e-06	-3.89970e-07	9.37347e-07	3.25743e-07	-3.06196e-07	1.95473e-08	-1.31508e-07	2.76946e-08	-1.03813e-07	5.09753e-08	-2.72395e-08	2.37357e-08	-1.18169e-08	-4.06747e-08	-5.24916e-08	5.68931e-08	-1.93960e-08	3.74971e-08
24.011	1.40899e-06	-1.58970e-06	-1.80714e-07	-1.98197e-06	-1.23242e-06	-3.21439e-06	1.32546e-06	-3.89423e-07	9.36032e-07	3.24475e-07	-3.05003e-07	1.94712e-08	-1.31912e-07	2.77798e-08	-1.04133e-07	5.07018e-08	-2.70934e-08	2.36084e-08	-1.29905e-08	-4.09443e-08	-5.39348e-08	5.61048e-08	-1.91273e-08	3.69775e-08
24.035	1.40992e-06	-1.59076e-06	-1.80834e-07	-1.98170e-06	-1.23193e-06	-3.21363e-06	1.32360e-06	-3.88877e-07	9.34719e-07	3.23220e-07	-3.03824e-07	1.93959e-08	-1.32304e-07	2.78623e-08	-1.04442e-07	5.04335e-08	-2.69500e-08	2.34835e-08	-1.41465e-08	-4.12132e-08	-5.53597e-08	5.53286e-08	-1.88627e-08	3.64659e-08
24.060	1.41083e-06	-1.59179e-06	-1.80951e-07	-1.98139e-06	-1.23143e-06	-3.21282e-06	1.32174e-06	-3.88331e-07	9.33408e-07	3.21980e-07	-3.02658e-07	1.93215e-08	-1.32682e-07	2.79419e-08	-1.04740e-07	5.01705e-08	-2.68095e-08	2.33610e-08	-1.52848e-08	-4.14814e-08	-5.67662e-08	5.45645e-08	-1.86022e-08	3.59624e-08
24.084	1.41172e-06	-1.59278e-06	-1.81064e-07	-1.98106e-06	-1.23090e-06	-3.21196e-06	1.31989e-06	-3.87787e-07	9.32099e-07	3.20753e-07	-3.01505e-07	1.92479e-08	-1.33047e-07	2.80188e-08	-1.05028e-07	4.99126e-08	-2.66717e-08	2.32409e-08	-1.64053e-08	-4.17490e-08	-5.81543e-08	5.38126e-08	-1.83458e-08	3.54668e-08
24.109	1.41257e-06	-1.59375e-06	-1.81174e-07	-1.98069e-06	-1.23036e-06	-3.21104e-06	1.31804e-06	-3.87243e-07	9.30792e-07	3.19540e-07	-3.00365e-07	1.91751e-08	-1.33399e-07	2.80928e-08	-1.05306e-07	4.96600e-08	-2.65367e-08	2.31233e-08	-1.75080e-08	-4.20157e-08	-5.95238e-08	5.30727e-08	-1.80936e-08	3.49791e-08
24.134	1.41340e-06	-1.59468e-06	-1.81280e-07	-1.98028e-06	-1.22980e-06	-3.21008e-06	1.31619e-06	-3.86700e-07	9.29488e-07	3.18341e-07	-2.99238e-07	1.91032e-08	-1.33737e-07	2.81641e-08	-1.05573e-07	4.94126e-08	-2.64045e-08	2.30081e-08	-1.85930e-08	-4.22818e-08	-6.08747e-08	5.23451e-08	-1.78455e-08	3.44996e-08
24.158	1.41420e-06	-1.59558e-06	-1.81382e-07	-1.97984e-06	-1.22922e-06	-3.20906e-06	1.31434e-06	-3.86158e-07	9.28185e-07	3.17157e-07	-2.98125e-07	1.90321e-08	-1.34062e-07	2.82326e-08	-1.05830e-07	4.91705e-08	-2.62751e-08	2.28954e-08	-1.96600e-08	-4.25471e-08	-6.22071e-08	5.16295e-08	-1.76016e-08	3.40280e-08
24.183	1.41497e-06	-1.59645e-06	-1.81481e-07	-1.97937e-06	-1.22862e-06	-3.20799e-06	1.31250e-06	-3.85617e-07	9.26885e-07	3.15986e-07	-2.97024e-07	1.89618e-08	-1.34374e-07	2.82982e-08	-1.06076e-07	4.89335e-08	-2.61485e-08	2.27850e-08	-2.07092e-08	-4.28115e-08	-6.35208e-08	5.09262e-08	-1.73618e-08	3.35644e-08
24.207	1.41571e-06	-1.59729e-06	-1.81576e-07	-1.97887e-06	-1.22800e-06	-3.20687e-06	1.31066e-06	-3.85077e-07	9.25587e-07	3.14829e-07	-2.95937e-07	1.88924e-08	-1.34673e-07	2.83611e-08	-1.06312e-07	4.87018e-08	-2.60247e-08	2.26772e-08	-2.17405e-08	-4.30752e-08	-6.48157e-08	5.02350e-08	-1.71262e-08	3.31089e-08
24.232	1.41642e-06	-1.59809e-06	-1.81668e-07	-1.97833e-06	-1.22737e-06	-3.20570e-06	1.30883e-06	-3.84539e-07	9.24292e-07	3.13687e-07	-2.94863e-07	1.88239e-08	-1.34958e-07	2.84212e-08	-1.06537e-07	4.84753e-08	-2.59037e-08	2.25717e-08	-2.27538e-08	-4.33381e-08	-6.60919e-08	4.95561e-08	-1.68947e-08	3.26614e-08
24.257	1.41711e-06	-1.59886e-06	-1.81756e-07	-1.97776e-06	-1.22671e-06	-3.20447e-06	1.30700e-06	-3.84001e-07	9.22999e-07	3.12559e-07	-2.93803e-07	1.87561e-08	-1.35231e-07	2.84786e-08	-1.06752e-07	4.82541e-08	-2.57854e-08	2.24687e-08	-2.37491e-08	-4.36002e-08	-6.73493e-08	4.88893e-08	-1.66674e-08	3.22219e-08
24.281	1.41777e-06	-1.59961e-06	-1.81840e-07	-1.97715e-06	-1.22604e-06	-3.20319e-06	1.30517e-06	-3.83464e-07	9.21708e-07	3.11445e-07	-2.92755e-07	1.86893e-08	-1.35490e-07	2.85331e-08	-1.06956e-07	4.80380e-08	-2.56700e-08	2.23681e-08	-2.47265e-08	-4.38613e-08	-6.85878e-08	4.82347e-08	-1.64442e-08	3.17905e-08
24.306	1.41840e-06	-1.60032e-06	-1.81921e-07	-1.97652e-06	-1.22535e-06	-3.20187e-06	1.30335e-06	-3.82928e-07	9.20420e-07	3.10345e-07	-2.91721e-07	1.86233e-08	-1.35735e-07	2.85849e-08	-1.07151e-07	4.78272e-08	-2.55573e-08	2.22699e-08	-2.56858e-08	-4.41217e-08	-6.98074e-08	4.75924e-08	-1.62252e-08	3.13672e-08
24.330	1.41900e-06	-1.60099e-06	-1.81998e-07	-1.97585e-06	-1.22464e-06	-3.20049e-06	1.30153e-06	-3.82393e-07	9.19135e-07	3.09259e-07	-2.90701e-07	1.85581e-08	-1.35968e-07	2.86339e-08	-1.07334e-07	4.76216e-08	-2.54474e-08	2.21741e-08	-2.66270e-08	-4.43811e-08	-7.10081e-08	4.69623e-08	-1.60104e-08	3.09519e-08
24.355	1.41957e-06	-1.60164e-06	-1.82071e-07	-1.97514e-06	-1.22391e-06	-3.19906e-06	1.29971e-06	-3.81859e-07	9.17852e-07	3.08188e-07	-2.89694e-07	1.84938e-08	-1.36188e-07	2.86801e-08	-1.07508e-07	4.74212e-08	-2.53403e-08	2.20808e-08	-2.75501e-08	-4.46396e-08	-7.21897e-08	4.63444e-08	-1.57998e-08	3.05447e-08
24.379	1.42011e-06	-1.60225e-06	-1.82141e-07	-1.97441e-06	-1.22317e-06	-3.19758e-06	1.29790e-06	-3.81327e-07	9.16572e-07	3.07130e-07	-2.88700e-07	1.84304e-08	-1.36394e-07	2.87236e-08	-1.07670e-07	4.72260e-08	-2.52360e-08	2.19899e-08	-2.84551e-08	-4.48972e-08	-7.33523e-08	4.57388e-08	-1.55933e-08	3.01455e-08
24.404	1.42063e-06	-1.60283e-06	-1.82207e-07	-1.97364e-06	-1.22240e-06	-3.19604e-06	1.29609e-06	-3.80795e-07	9.15295e-07	3.06088e-07	-2.87720e-07	1.83678e-08	-1.36587e-07	2.87643e-08	-1.07823e-07	4.70360e-08	-2.51345e-08	2.19015e-08	-2.93419e-08	-4.51539e-08	-7.44959e-08	4.51454e-08	-1.53910e-08	2.97544e-08
24.429	1.42111e-06	-1.60338e-06	-1.82269e-07	-1.97284e-06	-1.22162e-06	-3.19446e-06	1.29429e-06	-3.80265e-07	9.14020e-07	3.05059e-07	-2.86753e-07	1.83061e-08	-1.36768e-07	2.88023e-08	-1.07965e-07	4.68512e-08	-2.50357e-08	2.18154e-08	-3.02106e-08	-4.54096e-08	-7.56202e-08	4.45643e-08	-1.51929e-08	2.93714e-08
24.453	1.42157e-06	-1.60390e-06	-1.82328e-07	-1.97200e-06	-1.22082e-06	-3.19282e-06	1.29248e-06	-3.79736e-07	9.12749e-07	3.04045e-07	-2.85800e-07	1.82453e-08	-1.36935e-07	2.88375e-08	-1.08097e-07	4.66716e-08	-2.49398e-08	2.17318e-08	-3.10611e-08	-4.56644e-08	-7.67254e-08	4.39954e-08	-1.49989e-08	2.89965e-08
24.478	1.42200e-06	-1.60438e-06	-1.82383e-07	-1.97113e-06	-1.22001e-06	-3.19114e-06	1.29069e-06	-3.79208e-07	9.11480e-07	3.03045e-07	-2.84860e-07	1.81853e-08	-1.37089e-07	2.88699e-08	-1.08219e-07	4.64972e-08	-2.48466e-08	2.16506e-08	-3.18933e-08	-4.59181e-08	-7.78114e-08	4.34388e-08	-1.48092e-08	2.86296e-08
24.502	1.42240e-06	-1.60484e-06	-1.82434e-07	-1.97023e-06	-1.21917e-06	-3.18940e-06	1.28890e-06	-3.78682e-07	9.10214e-07	3.02060e-07	-2.83934e-07	1.81261e-08	-1.37230e-07	2.88996e-08	-1.08330e-07	4.63279e-08	-2.47562e-08	2.15718e-08	-3.27073e-08	-4.61708e-08	-7.88782e-08	4.28945e-08	-1.46236e-08	2.82708e-08
24.527	1.42277e-06	-1.60526e-06	-1.82482e-07	-1.96930e-06	-1.21832e-06	-3.18762e-06	1.28711e-06	-3.78156e-07	9.08951e-07	3.01089e-07	-2.83021e-07	1.80679e-08	-1.37358e-07	2.89265e-08	-1.08431e-07	4.61639e-08	-2.46685e-08	2.14954e-08	-3.35031e-08	-4.64225e-08	-7.99256e-08	4.23624e-08	-1.44422e-08	2.79202e-08
24.551	1.42312e-06	-1.60564e-06	-1.82526e-07	-1.96833e-06	-1.21745e-06	-3.18578e-06	1.28532e-06	-3.77632e-07	9.07691e-07	3.00133e-07	-2.82122e-07	1.80105e-08	-1.37473e-07	2.89508e-08	-1.08522e-07	4.60051e-08	-2.45836e-08	2.14215e-08	-3.42805e-08	-4.66732e-08	-8.09537e-08	4.18426e-08	-1.42650e-08	2.75776e-08
24.576	1.42343e-06	-1.60600e-06	-1.82566e-07	-1.96734e-06	-1.21656e-06	-3.18389e-06	1.28354e-06	-3.77109e-07	9.06435e-07	2.99191e-07	-2.81237e-07	1.79540e-08	-1.37575e-07	2.89722e-08	-1.08602e-07	4.58514e-08	-2.45015e-08	2.13499e-08	-3.50396e-08	-4.69228e-08	-8.19624e-08	4.13350e-08	-1.40920e-08	2.72431e-08
24.601	1.42372e-06	-1.60632e-06	-1.82603e-07	-1.96631e-06	-1.21565e-06	-3.18196e-06	1.28177e-06	-3.76588e-07	9.05181e-07	2.98264e-07	-2.80365e-07	1.78983e-08	-1.37664e-07	2.89910e-08	-1.08673e-07	4.57029e-08	-2.44221e-08	2.12807e-08	-3.57804e-08	-4.71713e-08	-8.29516e-08	4.08398e-08	-1.39231e-08	2.69166e-08
24.625	1.42397e-06	-1.60661e-06	-1.82636e-07	-1.96524e-06	-1.21473e-06	-3.17997e-06	1.28000e-06	-3.76068e-07	9.03931e-07	2.97351e-07	-2.79507e-07	1.78436e-08	-1.37740e-07	2.90070e-08	-1.08733e-07	4.55596e-08	-2.43455e-08	2.12140e-08	-3.65028e-08	-4.74187e-08	-8.39214e-08	4.03568e-08	-1.37584e-08	2.65983e-08
24.650	1.42420e-06	-1.60687e-06	-1.82665e-07	-1.96415e-06	-1.21379e-06	-3.17793e-06	1.27823e-06	-3.75549e-07	9.02684e-07	2.96453e-07	-2.78663e-07	1.77897e-08	-1.37803e-07	2.90203e-08	-1.08783e-07	4.54214e-08	-2.42717e-08	2.11497e-08	-3.72068e-08	-4.76650e-08	-8.48718e-08	3.98860e-08	-1.35980e-08	2.62881e-08
24.674	1.42440e-06	-1.60709e-06	-1.82691e-07	-1.96302e-06	-1.21283e-06	-3.17585e-06	1.27647e-06	-3.75031e-07	9.01440e-07	2.95569e-07	-2.77833e-07	1.77366e-08	-1.37853e-07	2.90309e-08	-1.08822e-07	4.52883e-08	-2.42006e-08	2.10877e-08	-3.78924e-08	-4.79101e-08	-8.58025e-08	3.94276e-08	-1.34417e-08	2.59859e-08
24.699	1.42457e-06	-1.60728e-06	-1.82713e-07	-1.96186e-06	-1.21185e-06	-3.17371e-06	1.27471e-06	-3.74515e-07	9.00200e-07	2.94700e-07	-2.77016e-07	1.76845e-08	-1.37891e-07	2.90388e-08	-1.08852e-07	4.51604e-08	-2.41323e-08	2.10282e-08	-3.85597e-08	-4.81541e-08	-8.67138e-08	3.89814e-08	-1.32896e-08	2.56918e-08
24.723	1.42471e-06	-1.60744e-06	-1.82731e-07	-1.96067e-06	-1.21086e-06	-3.17152e-06	1.27296e-06	-3.74001e-07	8.98963e-07	2.93846e-07	-2.76213e-07	1.76332e-08	-1.37916e-07	2.90440e-08	-1.08872e-07	4.50377e-08	-2.40667e-08	2.09710e-08	-3.92085e-08	-4.83969e-08	-8.76054e-08	3.85474e-08	-1.31416e-08	2.54058e-08
24.748	1.42483e-06	-1.60757e-06	-1.82745e-07	-1.95944e-06	-1.20984e-06	-3.16929e-06	1.27122e-06	-3.73487e-07	8.97729e-07	2.93006e-07	-2.75423e-07	1.75828e-08	-1.37927e-07	2.90465e-08	-1.08881e-07	4.49201e-08	-2.40038e-08	2.09162e-08	-3.98388e-08	-4.86385e-08	-8.84773e-08	3.81258e-08	-1.29979e-08	2.51279e-08
24.773	1.42491e-06	-1.60767e-06	-1.82756e-07	-1.95819e-06	-1.20882e-06	-3.16700e-06	1.26947e-06	-3.72976e-07	8.96499e-07	2.92181e-07	-2.74648e-07	1.75333e-08	-1.37926e-07	2.90463e-08	-1.08880e-07	4.48076e-08	-2.39437e-08	2.08639e-08	-4.04507e-08	-4.88790e-08	-8.93296e-08	3.77164e-08	-1.28583e-08	2.48581e-08
24.797	1.42497e-06	-1.60773e-06	-1.82763e-07	-1.95690e-06	-1.20777e-06	-3.16467e-06	1.26774e-06	-3.72465e-07	8.95272e-07	2.91371e-07	-2.73886e-07	1.74847e-08	-1.37913e-07	2.90434e-08	-1.08869e-07	4.47002e-08	-2.38863e-08	2.08139e-08	-4.10441e-08	-4.91181e-08	-9.01622e-08	3.73192e-08	-1.27229e-08	2.45963e-08
24.822	1.42499e-06	-1.60776e-06	-1.82766e-07	-1.95558e-06	-1.20671e-06	-3.16228e-06	1.26601e-06	-3.71957e-07	8.94049e-07	2.90575e-07	-2.73138e-07	1.74369e-08	-1.37886e-07	2.90379e-08	-1.08849e-07	4.45979e-08	-2.38317e-08	2.07662e-08	-4.16190e-08	-4.93561e-08	-9.09750e-08	3.69343e-08	-1.25917e-08	2.43426e-08
24.846	1.42499e-06	-1.60775e-06	-1.82766e-07	-1.95423e-06	-1.20562e-06	-3.15985e-06	1.26428e-06	-3.71449e-07	8.92830e-07	2.89794e-07	-2.72404e-07	1.73901e-08	-1.37847e-07	2.90297e-08	-1.08818e-07	4.45007e-08	-2.37797e-08	2.07210e-08	-4.21754e-08	-4.95928e-08	-9.17681e-08	3.65616e-08	-1.24646e-08	2.40970e-08
24.871	1.42496e-06	-1.60772e-06	-1.82762e-07	-1.95284e-06	-1.20453e-06	-3.15737e-06	1.26256e-06	-3.70944e-07	8.91615e-07	2.89028e-07	-2.71684e-07	1.73441e-08	-1.37796e-07	2.90188e-08	-1.08777e-07	4.44086e-08	-2.37305e-08	2.06781e-08	-4.27132e-08	-4.98282e-08	-9.25414e-08	3.62012e-08	-1.23417e-08	2.38595e-08
24.895	1.42490e-06	-1.60765e-06	-1.82754e-07	-1.95143e-06	-1.20341e-06	-3.15484e-06	1.26084e-06	-3.70440e-07	8.90403e-07	2.88276e-07	-2.70977e-07	1.72990e-08	-1.37731e-07	2.90052e-08	-1.08726e-07	4.43216e-08	-2.36840e-08	2.06376e-08	-4.32326e-08	-5.00622e-08	-9.32948e-08	3.58530e-08	-1.22230e-08	2.36300e-08
24.920	1.42481e-06	-1.60755e-06	-1.82743e-07	-1.94998e-06	-1.20228e-06	-3.15226e-06	1.25913e-06	-3.69937e-07	8.89195e-07	2.87539e-07	-2.70285e-07	1.72548e-08	-1.37654e-07	2.89890e-08	-1.08665e-07	4.42397e-08	-2.36402e-08	2.05994e-08	-4.37334e-08	-5.02950e-08	-9.40284e-08	3.55170e-08	-1.21085e-08	2.34085e-08
24.945	1.42469e-06	-1.60742e-06	-1.82728e-07	-1.94850e-06	-1.20113e-06	-3.14963e-06	1.25743e-06	-3.69436e-07	8.87991e-07	2.86818e-07	-2.69606e-07	1.72115e-08	-1.37565e-07	2.89702e-08	-1.08595e-07	4.41628e-08	-2.35992e-08	2.05636e-08	-4.42156e-08	-5.05265e-08	-9.47421e-08	3.51932e-08	-1.19981e-08	2.31951e-08
24.969	1.42454e-06	-1.60725e-06	-1.82709e-07	-1.94699e-06	-1.19996e-06	-3.14695e-06	1.25573e-06	-3.68937e-07	8.86791e-07	2.86110e-07	-2.68941e-07	1.71690e-08	-1.37463e-07	2.89487e-08	-1.08514e-07	4.40910e-08	-2.35608e-08	2.05302e-08	-4.46793e-08	-5.07565e-08	-9.54358e-08	3.48817e-08	-1.18919e-08	2.29898e-08
24.994	1.42436e-06	-1.60705e-06	-1.82686e-07	-1.94545e-06	-1.19878e-06	-3.14423e-06	1.25403e-06	-3.68439e-07	8.85594e-07	2.85418e-07	-2.68291e-07	1.71275e-08	-1.37349e-07	2.89246e-08	-1.08424e-07	4.40242e-08	-2.35251e-08	2.04991e-08	-4.51244e-08	-5.09853e-08	-9.61096e-08	3.45823e-08	-1.17898e-08	2.27925e-08
25.018	1.42416e-06	-1.60682e-06	-1.82660e-07	-1.94388e-06	-1.19758e-06	-3.14146e-06	1.25235e-06	-3.67943e-07	8.84402e-07	2.84741e-07	-2.67654e-07	1.70868e-08	-1.37222e-07	2.88979e-08	-1.08324e-07	4.39624e-08	-2.34921e-08	2.04703e-08	-4.55509e-08	-5.12126e-08	-9.67635e-08	3.42951e-08	-1.16919e-08	2.26032e-08
25.043	1.42393e-06	-1.60656e-06	-1.82630e-07	-1.94227e-06	-1.19637e-06	-3.13864e-06	1.25066e-06	-3.67449e-07	8.83214e-07	2.84078e-07	-2.67031e-07	1.70471e-08	-1.37082e-07	2.88686e-08	-1.08214e-07	4.39057e-08	-2.34618e-08	2.04439e-08	-4.59588e-08	-5.14385e-08	-9.73973e-08	3.40201e-08	-1.15981e-08	2.24219e-08
25.068	1.42366e-06	-1.60626e-06	-1.82596e-07	-1.94064e-06	-1.19513e-06	-3.13577e-06	1.24899e-06	-3.66956e-07	8.82030e-07	2.83430e-07	-2.66422e-07	1.70082e-08	-1.36931e-07	2.88366e-08	-1.08094e-07	4.38539e-08	-2.34341e-08	2.04198e-08	-4.63482e-08	-5.16630e-08	-9.80111e-08	3.37572e-08	-1.15085e-08	2.22487e-08
25.092	1.42337e-06	-1.60593e-06	-1.82559e-07	-1.93897e-06	-1.19388e-06	-3.13285e-06	1.24732e-06	-3.66465e-07	8.80850e-07	2.82798e-07	-2.65827e-07	1.69702e-08	-1.36767e-07	2.88021e-08	-1.07965e-07	4.38072e-08	-2.34092e-08	2.03981e-08	-4.67189e-08	-5.18860e-08	-9.86049e-08	3.35065e-08	-1.14231e-08	2.20834e-08
25.117	1.42305e-06	-1.60557e-06	-1.82518e-07	-1.93727e-06	-1.19262e-06	-3.12989e-06	1.24565e-06	-3.65976e-07	8.79674e-07	2.82180e-07	-2.65247e-07	1.69332e-08	-1.36590e-07	2.87649e-08	-1.07825e-07	4.37655e-08	-2.33869e-08	2.03786e-08	-4.70710e-08	-5.21076e-08	-9.91786e-08	3.32679e-08	-1.13417e-08	2.19262e-08
25.141	1.42270e-06	-1.60517e-06	-1.82473e-07	-1.93554e-06	-1.19133e-06	-3.12688e-06	1.24399e-06	-3.65489e-07	8.78503e-07	2.81577e-07	-2.64680e-07	1.68970e-08	-1.36402e-07	2.87252e-08	-1.07676e-07	4.37287e-08	-2.33672e-08	2.03615e-08	-4.74045e-08	-5.23276e-08	-9.97321e-08	3.30415e-08	-1.12645e-08	2.17770e-08
25.166	1.42232e-06	-1.60475e-06	-1.82424e-07	-1.93378e-06	-1.19003e-06	-3.12382e-06	1.24234e-06	-3.65003e-07	8.77336e-07	2.80988e-07	-2.64127e-07	1.68617e-08	-1.36201e-07	2.86829e-08	-1.07518e-07	4.36969e-08	-2.33502e-08	2.03467e-08	-4.77194e-08	-5.25462e-08	-1.00266e-07	3.28271e-08	-1.11914e-08	2.16357e-08
25.190	1.42192e-06	-1.60429e-06	-1.82372e-07	-1.93199e-06	-1.18872e-06	-3.12071e-06	1.24069e-06	-3.64519e-07	8.76173e-07	2.80415e-07	-2.63588e-07	1.68273e-08	-1.35988e-07	2.86381e-08	-1.07350e-07	4.36700e-08	-2.33359e-08	2.03342e-08	-4.80157e-08	-5.27633e-08	-1.00779e-07	3.26249e-08	-1.11225e-08	2.15024e-08
25.215	1.42148e-06	-1.60380e-06	-1.82316e-07	-1.93017e-06	-1.18739e-06	-3.11756e-06	1.23905e-06	-3.64037e-07	8.75014e-07	2.79857e-07	-2.63063e-07	1.67938e-08	-1.35763e-07	2.85907e-08	-1.07172e-07	4.36481e-08	-2.33241e-08	2.03240e-08	-4.82933e-08	-5.29788e-08	-1.01272e-07	3.24347e-08	-1.10577e-08	2.13770e-08
25.240	1.42102e-06	-1.60327e-06	-1.82257e-07	-1.92832e-06	-1.18604e-06	-3.11436e-06	1.23742e-06	-3.63557e-07	8.73861e-07	2.79314e-07	-2.62552e-07	1.67612e-08	-1.35526e-07	2.85407e-08	-1.06985e-07	4.36311e-08	-2.33151e-08	2.03161e-08	-4.85523e-08	-5.31928e-08	-1.01745e-07	3.22566e-08	-1.09969e-08	2.12597e-08
25.264	1.42053e-06	-1.60272e-06	-1.82194e-07	-1.92644e-06	-1.18467e-06	-3.11111e-06	1.23579e-06	-3.63079e-07	8.72711e-07	2.78785e-07	-2.62056e-07	1.67295e-08	-1.35276e-07	2.84882e-08	-1.06788e-07	4.36191e-08	-2.33086e-08	2.03104e-08	-4.87927e-08	-5.34052e-08	-1.02198e-07	3.20905e-08	-1.09403e-08	2.11502e-08
25.289	1.42000e-06	-1.60213e-06	-1.82127e-07	-1.92453e-06	-1.18329e-06	-3.10782e-06	1.23417e-06	-3.62603e-07	8.71566e-07	2.78272e-07	-2.61573e-07	1.66986e-08	-1.35015e-07	2.84332e-08	-1.06582e-07	4.36119e-08	-2.33048e-08	2.03071e-08	-4.90145e-08	-5.36160e-08	-1.02630e-07	3.19365e-08	-1.08878e-08	2.10487e-08
25.313	1.41945e-06	-1.60151e-06	-1.82056e-07	-1.92259e-06	-1.18190e-06	-3.10448e-06	1.23255e-06	-3.62128e-07	8.70426e-07	2.77773e-07	-2.61105e-07	1.66687e-08	-1.34742e-07	2.83757e-08	-1.06366e-07	4.36096e-08	-2.33036e-08	2.03060e-08	-4.92176e-08	-5.38251e-08	-1.03043e-07	3.17945e-08	-1.08394e-08	2.09551e-08
25.338	1.41888e-06	-1.60086e-06	-1.81982e-07	-1.92061e-06	-1.18048e-06	-3.10110e-06	1.23095e-06	-3.61656e-07	8.69290e-07	2.77290e-07	-2.60650e-07	1.66397e-08	-1.34457e-07	2.83156e-08	-1.06141e-07	4.36122e-08	-2.33049e-08	2.03072e-08	-4.94022e-08	-5.40327e-08	-1.03435e-07	3.16644e-08	-1.07951e-08	2.08694e-08
25.362	1.41827e-06	-1.60017e-06	-1.81904e-07	-1.91861e-06	-1.17906e-06	-3.09767e-06	1.22935e-06	-3.61185e-07	8.68160e-07	2.76821e-07	-2.60210e-07	1.66116e-08	-1.34160e-07	2.82531e-08	-1.05907e-07	4.36196e-08	-2.33089e-08	2.03107e-08	-4.95681e-08	-5.42386e-08	-1.03807e-07	3.15464e-08	-1.07548e-08	2.07916e-08
25.387	1.41763e-06	-1.59946e-06	-1.81823e-07	-1.91658e-06	-1.17761e-06	-3.09419e-06	1.22775e-06	-3.60717e-07	8.67033e-07	2.76368e-07	-2.59783e-07	1.65844e-08	-1.33851e-07	2.81880e-08	-1.05663e-07	4.36319e-08	-2.33155e-08	2.03164e-08	-4.97153e-08	-5.44429e-08	-1.04158e-07	3.14403e-08	-1.07186e-08	2.07216e-08
25.412	1.41697e-06	-1.59871e-06	-1.81738e-07	-1.91451e-06	-1.17615e-06	-3.09066e-06	1.22616e-06	-3.60250e-07	8.65912e-07	2.75929e-07	-2.59371e-07	1.65581e-08	-1.33530e-07	2.81205e-08	-1.05410e-07	4.36490e-08	-2.33246e-08	2.03244e-08	-4.98440e-08	-5.46454e-08	-1.04489e-07	3.13461e-08	-1.06865e-08	2.06596e-08
25.436	1.41628e-06	-1.59793e-06	-1.81649e-07	-1.91242e-06	-1.17468e-06	-3.08710e-06	1.22458e-06	-3.59786e-07	8.64796e-07	2.75506e-07	-2.58973e-07	1.65327e-08	-1.33198e-07	2.80505e-08	-1.05147e-07	4.36709e-08	-2.33363e-08	2.03346e-08	-4.99541e-08	-5.48463e-08	-1.04800e-07	3.12639e-08	-1.06585e-08	2.06054e-08
25.461	1.41556e-06	-1.59711e-06	-1.81556e-07	-1.91030e-06	-1.17318e-06	-3.08348e-06	1.22301e-06	-3.59324e-07	8.63684e-07	2.75097e-07	-2.58589e-07	1.65081e-08	-1.32854e-07	2.79780e-08	-1.04876e-07	4.36976e-08	-2.33506e-08	2.03470e-08	-5.00455e-08	-5.50454e-08	-1.05091e-07	3.11935e-08	-1.06345e-08	2.05590e-08
25.485	1.41481e-06	-1.59627e-06	-1.81460e-07	-1.90815e-06	-1.17168e-06	-3.07982e-06	1.22144e-06	-3.58863e-07	8.62577e-07	2.74704e-07	-2.58219e-07	1.64845e-08	-1.32498e-07	2.79031e-08	-1.04595e-07	4.37291e-08	-2.33674e-08	2.03617e-08	-5.01183e-08	-5.52428e-08	-1.05361e-07	3.11350e-08	-1.06146e-08	2.05204e-08
25.510	1.41403e-06	-1.59539e-06	-1.81361e-07	-1.90596e-06	-1.17015e-06	-3.07612e-06	1.21988e-06	-3.58405e-07	8.61476e-07	2.74325e-07	-2.57863e-07	1.64618e-08	-1.32131e-07	2.78258e-08	-1.04305e-07	4.37654e-08	-2.33868e-08	2.03786e-08	-5.01726e-08	-5.54384e-08	-1.05611e-07	3.10884e-08	-1.05987e-08	2.04897e-08
25.534	1.41322e-06	-1.59448e-06	-1.81257e-07	-1.90375e-06	-1.16862e-06	-3.07237e-06	1.21833e-06	-3.57949e-07	8.60379e-07	2.73961e-07	-2.57522e-07	1.64400e-08	-1.31752e-07	2.77460e-08	-1.04006e-07	4.38064e-08	-2.34087e-08	2.03977e-08	-5.02083e-08	-5.56323e-08	-1.05841e-07	3.10535e-08	-1.05868e-08	2.04667e-08
25.559	1.41239e-06	-1.59354e-06	-1.81150e-07	-1.90151e-06	-1.16706e-06	-3.06857e-06	1.21678e-06	-3.57495e-07	8.59288e-07	2.73613e-07	-2.57194e-07	1.64191e-08	-1.31362e-07	2.76638e-08	-1.03698e-07	4.38522e-08	-2.34332e-08	2.04190e-08	-5.02254e-08	-5.58244e-08	-1.06050e-07	3.10305e-08	-1.05789e-08	2.04516e-08
25.584	1.41153e-06	-1.59257e-06	-1.81040e-07	-1.89924e-06	-1.16549e-06	-3.06473e-06	1.21524e-06	-3.57043e-07	8.58201e-07	2.73280e-07	-2.56880e-07	1.63991e-08	-1.30960e-07	2.75792e-08	-1.03381e-07	4.39026e-08	-2.34601e-08	2.04425e-08	-5.02239e-08	-5.60146e-08	-1.06239e-07	3.10193e-08	-1.05751e-08	2.04442e-08
25.608	1.41064e-06	-1.59156e-06	-1.80926e-07	-1.89694e-06	-1.16391e-06	-3.06085e-06	1.21371e-06	-3.56593e-07	8.57120e-07	2.72961e-07	-2.56581e-07	1.63800e-08	-1.30547e-07	2.74922e-08	-1.03055e-07	4.39578e-08	-2.34896e-08	2.04682e-08	-5.02039e-08	-5.62030e-08	-1.06407e-07	3.10198e-08	-1.05753e-08	2.04445e-08
25.633	1.40972e-06	-1.59053e-06	-1.80808e-07	-1.89461e-06	-1.16231e-06	-3.05692e-06	1.21219e-06	-3.56145e-07	8.56044e-07	2.72658e-07	-2.56296e-07	1.63618e-08	-1.30122e-07	2.74029e-08	-1.02720e-07	4.40177e-08	-2.35216e-08	2.04960e-08	-5.01653e-08	-5.63896e-08	-1.06555e-07	3.10320e-08	-1.05795e-08	2.04526e-08
25.657	1.40878e-06	-1.58946e-06	-1.80687e-07	-1.89226e-06	-1.16069e-06	-3.05295e-06	1.21067e-06	-3.55700e-07	8.54974e-07	2.72369e-07	-2.56025e-07	1.63444e-08	-1.29687e-07	2.73111e-08	-1.02376e-07	4.40822e-08	-2.35561e-08	2.05261e-08	-5.01082e-08	-5.65743e-08	-1.06682e-07	3.10560e-08	-1.05876e-08	2.04683e-08
25.682	1.40780e-06	-1.58836e-06	-1.80562e-07	-1.88987e-06	-1.15906e-06	-3.04893e-06	1.20917e-06	-3.55257e-07	8.53909e-07	2.72096e-07	-2.55768e-07	1.63280e-08	-1.29240e-07	2.72170e-08	-1.02023e-07	4.41514e-08	-2.35931e-08	2.05583e-08	-5.00325e-08	-5.67571e-08	-1.06790e-07	3.10916e-08	-1.05998e-08	2.04918e-08
25.706	1.40680e-06	-1.58723e-06	-1.80433e-07	-1.88745e-06	-1.15742e-06	-3.04487e-06	1.20766e-06	-3.54816e-07	8.52849e-07	2.71838e-07	-2.55525e-07	1.63125e-08	-1.28782e-07	2.71205e-08	-1.01661e-07	4.42252e-08	-2.36325e-08	2.05927e-08	-4.99383e-08	-5.69380e-08	-1.06876e-07	3.11388e-08	-1.06159e-08	2.05229e-08
25.731	1.40577e-06	-1.58607e-06	-1.80301e-07	-1.88501e-06	-1.15576e-06	-3.04077e-06	1.20617e-06	-3.54377e-07	8.51794e-07	2.71594e-07	-2.55296e-07	1.62979e-08	-1.28313e-07	2.70217e-08	-1.01291e-07	4.43036e-08	-2.36744e-08	2.06292e-08	-4.98257e-08	-5.71170e-08	-1.06943e-07	3.11977e-08	-1.06359e-08	2.05618e-08
25.756	1.40472e-06	-1.58488e-06	-1.80166e-07	-1.88254e-06	-1.15409e-06	-3.03662e-06	1.20469e-06	-3.53940e-07	8.50745e-07	2.71366e-07	-2.55082e-07	1.62842e-08	-1.27832e-07	2.69206e-08	-1.00912e-07	4.43866e-08	-2.37188e-08	2.06679e-08	-4.96945e-08	-5.72941e-08	-1.06989e-07	3.12681e-08	-1.06600e-08	2.06082e-08
25.780	1.40363e-06	-1.58366e-06	-1.80027e-07	-1.88004e-06	-1.15240e-06	-3.03243e-06	1.20321e-06	-3.53506e-07	8.49702e-07	2.71153e-07	-2.54881e-07	1.62714e-08	-1.27341e-07	2.68171e-08	-1.00524e-07	4.44742e-08	-2.37656e-08	2.07086e-08	-4.95449e-08	-5.74692e-08	-1.07014e-07	3.13502e-08	-1.06879e-08	2.06623e-08
25.805	1.40252e-06	-1.58240e-06	-1.79884e-07	-1.87751e-06	-1.15069e-06	-3.02820e-06	1.20174e-06	-3.53075e-07	8.48664e-07	2.70954e-07	-2.54695e-07	1.62595e-08	-1.26839e-07	2.67113e-08	-1.00127e-07	4.45664e-08	-2.38148e-08	2.07516e-08	-4.93769e-08	-5.76423e-08	-1.07019e-07	3.14437e-08	-1.07198e-08	2.07239e-08
25.829	1.40138e-06	-1.58112e-06	-1.79738e-07	-1.87495e-06	-1.14898e-06	-3.02393e-06	1.20028e-06	-3.52645e-07	8.47632e-07	2.70771e-07	-2.54523e-07	1.62485e-08	-1.26326e-07	2.66033e-08	-9.97224e-08	4.46631e-08	-2.38665e-08	2.07966e-08	-4.91903e-08	-5.78134e-08	-1.07004e-07	3.15488e-08	-1.07556e-08	2.07932e-08
25.854	1.40021e-06	-1.57980e-06	-1.79589e-07	-1.87237e-06	-1.14724e-06	-3.01961e-06	1.19882e-06	-3.52218e-07	8.46605e-07	2.70603e-07	-2.54364e-07	1.62384e-08	-1.25802e-07	2.64929e-08	-9.93088e-08	4.47643e-08	-2.39206e-08	2.08437e-08	-4.89854e-08	-5.79825e-08	-1.06968e-07	3.16653e-08	-1.07954e-08	2.08700e-08
25.879	1.39902e-06	-1.57846e-06	-1.79436e-07	-1.86975e-06	-1.14549e-06	-3.01525e-06	1.19738e-06	-3.51793e-07	8.45584e-07	2.70450e-07	-2.54220e-07	1.62293e-08	-1.25267e-07	2.63803e-08	-9.88867e-08	4.48701e-08	-2.39771e-08	2.08930e-08	-4.87621e-08	-5.81496e-08	-1.06912e-07	3.17933e-08	-1.08390e-08	2.09543e-08
25.903	1.39780e-06	-1.57708e-06	-1.79279e-07	-1.86711e-06	-1.14373e-06	-3.01084e-06	1.19594e-06	-3.51371e-07	8.44569e-07	2.70311e-07	-2.54090e-07	1.62210e-08	-1.24722e-07	2.62655e-08	-9.84562e-08	4.49803e-08	-2.40360e-08	2.09443e-08	-4.85203e-08	-5.83146e-08	-1.06835e-07	3.19326e-08	-1.08865e-08	2.10461e-08
25.928	1.39655e-06	-1.57567e-06	-1.79119e-07	-1.86444e-06	-1.14196e-06	-3.00640e-06	1.19451e-06	-3.50951e-07	8.43560e-07	2.70188e-07	-2.53975e-07	1.62136e-08	-1.24166e-07	2.61484e-08	-9.80173e-08	4.50950e-08	-2.40973e-08	2.09977e-08	-4.82603e-08	-5.84776e-08	-1.06738e-07	3.20834e-08	-1.09379e-08	2.11455e-08
25.952	1.39528e-06	-1.57423e-06	-1.78955e-07	-1.86174e-06	-1.14017e-06	-3.00191e-06	1.19309e-06	-3.50534e-07	8.42556e-07	2.70080e-07	-2.53873e-07	1.62071e-08	-1.23599e-07	2.60291e-08	-9.75700e-08	4.52141e-08	-2.41609e-08	2.10531e-08	-4.79818e-08	-5.86384e-08	-1.06620e-07	3.22455e-08	-1.09932e-08	2.12523e-08
25.977	1.39397e-06	-1.57276e-06	-1.78788e-07	-1.85902e-06	-1.13836e-06	-2.99738e-06	1.19168e-06	-3.50118e-07	8.41559e-07	2.69987e-07	-2.53785e-07	1.62015e-08	-1.23022e-07	2.59075e-08	-9.71143e-08	4.53376e-08	-2.42270e-08	2.11107e-08	-4.76851e-08	-5.87972e-08	-1.06482e-07	3.24189e-08	-1.10523e-08	2.13666e-08
26.001	1.39265e-06	-1.57126e-06	-1.78618e-07	-1.85627e-06	-1.13654e-06	-2.99281e-06	1.19027e-06	-3.49706e-07	8.40567e-07	2.69908e-07	-2.53712e-07	1.61968e-08	-1.22434e-07	2.57838e-08	-9.66505e-08	4.54656e-08	-2.42953e-08	2.11702e-08	-4.73700e-08	-5.89538e-08	-1.06324e-07	3.26036e-08	-1.11152e-08	2.14883e-08
26.026	1.39129e-06	-1.56973e-06	-1.78444e-07	-1.85349e-06	-1.13471e-06	-2.98820e-06	1.18888e-06	-3.49296e-07	8.39581e-07	2.69845e-07	-2.53652e-07	1.61930e-08	-1.21836e-07	2.56578e-08	-9.61784e-08	4.55979e-08	-2.43661e-08	2.12319e-08	-4.70366e-08	-5.91083e-08	-1.06145e-07	3.27995e-08	-1.11820e-08	2.16175e-08
26.051	1.38991e-06	-1.56817e-06	-1.78267e-07	-1.85068e-06	-1.13286e-06	-2.98354e-06	1.18749e-06	-3.48888e-07	8.38602e-07	2.69797e-07	-2.53607e-07	1.61901e-08	-1.21228e-07	2.55297e-08	-9.56981e-08	4.57346e-08	-2.44391e-08	2.12955e-08	-4.66850e-08	-5.92607e-08	-1.05946e-07	3.30066e-08	-1.12526e-08	2.17540e-08
26.075	1.38850e-06	-1.56659e-06	-1.78086e-07	-1.84785e-06	-1.13100e-06	-2.97885e-06	1.18611e-06	-3.48483e-07	8.37628e-07	2.69763e-07	-2.53575e-07	1.61881e-08	-1.20609e-07	2.53994e-08	-9.52098e-08	4.58757e-08	-2.45145e-08	2.13612e-08	-4.63152e-08	-5.94108e-08	-1.05726e-07	3.32249e-08	-1.13271e-08	2.18978e-08
26.100	1.38706e-06	-1.56497e-06	-1.77902e-07	-1.84499e-06	-1.12913e-06	-2.97412e-06	1.18474e-06	-3.48081e-07	8.36661e-07	2.69745e-07	-2.53558e-07	1.61870e-08	-1.19980e-07	2.52670e-08	-9.47134e-08	4.60210e-08	-2.45921e-08	2.14289e-08	-4.59271e-08	-5.95588e-08	-1.05486e-07	3.34543e-08	-1.14053e-08	2.20491e-08
26.124	1.38560e-06	-1.56332e-06	-1.77715e-07	-1.84210e-06	-1.12724e-06	-2.96934e-06	1.18338e-06	-3.47681e-07	8.35699e-07	2.69741e-07	-2.53555e-07	1.61867e-08	-1.19341e-07	2.51324e-08	-9.42089e-08	4.61707e-08	-2.46721e-08	2.14986e-08	-4.55209e-08	-5.97046e-08	-1.05225e-07	3.36949e-08	-1.14873e-08	2.22076e-08
26.149	1.38411e-06	-1.56164e-06	-1.77524e-07	-1.83918e-06	-1.12534e-06	-2.96452e-06	1.18203e-06	-3.47284e-07	8.34744e-07	2.69753e-07	-2.53565e-07	1.61874e-08	-1.18692e-07	2.49957e-08	-9.36966e-08	4.63246e-08	-2.47544e-08	2.15702e-08	-4.50965e-08	-5.98481e-08	-1.04945e-07	3.39464e-08	-1.15730e-08	2.23734e-08
26.173	1.38260e-06	-1.55993e-06	-1.77329e-07	-1.83624e-06	-1.12342e-06	-2.95967e-06	1.18068e-06	-3.46889e-07	8.33796e-07	2.69779e-07	-2.53590e-07	1.61890e-08	-1.18033e-07	2.48569e-08	-9.31763e-08	4.64828e-08	-2.48389e-08	2.16439e-08	-4.46539e-08	-5.99894e-08	-1.04643e-07	3.42090e-08	-1.16626e-08	2.25465e-08
26.198	1.38106e-06	-1.55819e-06	-1.77132e-07	-1.83328e-06	-1.12150e-06	-2.95477e-06	1.17935e-06	-3.46497e-07	8.32853e-07	2.69820e-07	-2.53629e-07	1.61915e-08	-1.17364e-07	2.47161e-08	-9.26481e-08	4.66452e-08	-2.49257e-08	2.17195e-08	-4.41933e-08	-6.01284e-08	-1.04322e-07	3.44826e-08	-1.17558e-08	2.27268e-08
26.223	1.37949e-06	-1.55643e-06	-1.76931e-07	-1.83028e-06	-1.11955e-06	-2.94984e-06	1.17802e-06	-3.46107e-07	8.31917e-07	2.69876e-07	-2.53682e-07	1.61949e-08	-1.16685e-07	2.45731e-08	-9.21122e-08	4.68119e-08	-2.50147e-08	2.17971e-08	-4.37145e-08	-6.02651e-08	-1.03980e-07	3.47672e-08	-1.18528e-08	2.29143e-08
26.247	1.37790e-06	-1.55463e-06	-1.76727e-07	-1.82726e-06	-1.11760e-06	-2.94486e-06	1.17671e-06	-3.45721e-07	8.30987e-07	2.69947e-07	-2.53748e-07	1.61991e-08	-1.15997e-07	2.44280e-08	-9.15685e-08	4.69827e-08	-2.51060e-08	2.18767e-08	-4.32177e-08	-6.03995e-08	-1.03617e-07	3.50626e-08	-1.19536e-08	2.31091e-08
26.272	1.37628e-06	-1.55280e-06	-1.76519e-07	-1.82422e-06	-1.11563e-06	-2.93984e-06	1.17540e-06	-3.45336e-07	8.30064e-07	2.70033e-07	-2.53829e-07	1.62043e-08	-1.15298e-07	2.42809e-08	-9.10171e-08	4.71577e-08	-2.51995e-08	2.19581e-08	-4.27029e-08	-6.05316e-08	-1.03234e-07	3.53689e-08	-1.20580e-08	2.33109e-08
26.296	1.37464e-06	-1.55095e-06	-1.76309e-07	-1.82114e-06	-1.11365e-06	-2.93479e-06	1.17410e-06	-3.44955e-07	8.29147e-07	2.70134e-07	-2.53924e-07	1.62103e-08	-1.14590e-07	2.41318e-08	-9.04580e-08	4.73368e-08	-2.52953e-08	2.20416e-08	-4.21701e-08	-6.06613e-08	-1.02831e-07	3.56861e-08	-1.21661e-08	2.35200e-08
26.321	1.37297e-06	-1.54907e-06	-1.76095e-07	-1.81805e-06	-1.11165e-06	-2.92970e-06	1.17281e-06	-3.44576e-07	8.28237e-07	2.70250e-07	-2.54032e-07	1.62172e-08	-1.13872e-07	2.39806e-08	-8.98914e-08	4.75201e-08	-2.53932e-08	2.21269e-08	-4.16194e-08	-6.07887e-08	-1.02408e-07	3.60140e-08	-1.22779e-08	2.37361e-08
26.345	1.37128e-06	-1.54716e-06	-1.75877e-07	-1.81492e-06	-1.10964e-06	-2.92457e-06	1.17153e-06	-3.44200e-07	8.27333e-07	2.70380e-07	-2.54155e-07	1.62251e-08	-1.13145e-07	2.38275e-08	-8.93173e-08	4.77074e-08	-2.54933e-08	2.22141e-08	-4.10507e-08	-6.09137e-08	-1.01964e-07	3.63527e-08	-1.23934e-08	2.39593e-08
26.370	1.36956e-06	-1.54522e-06	-1.75657e-07	-1.81177e-06	-1.10762e-06	-2.91940e-06	1.17026e-06	-3.43827e-07	8.26436e-07	2.70525e-07	-2.54291e-07	1.62338e-08	-1.12408e-07	2.36723e-08	-8.87356e-08	4.78988e-08	-2.55956e-08	2.23033e-08	-4.04641e-08	-6.10363e-08	-1.01500e-07	3.67021e-08	-1.25125e-08	2.41896e-08
26.395	1.36781e-06	-1.54325e-06	-1.75433e-07	-1.80860e-06	-1.10559e-06	-2.91419e-06	1.16900e-06	-3.43457e-07	8.25546e-07	2.70685e-07	-2.54442e-07	1.62434e-08	-1.11662e-07	2.35152e-08	-8.81466e-08	4.80943e-08	-2.57000e-08	2.23943e-08	-3.98596e-08	-6.11565e-08	-1.01016e-07	3.70621e-08	-1.26352e-08	2.44269e-08
26.419	1.36604e-06	-1.54125e-06	-1.75206e-07	-1.80540e-06	-1.10354e-06	-2.90894e-06	1.16775e-06	-3.43089e-07	8.24662e-07	2.70860e-07	-2.54606e-07	1.62539e-08	-1.10906e-07	2.33561e-08	-8.75502e-08	4.82938e-08	-2.58067e-08	2.24872e-08	-3.92373e-08	-6.12743e-08	-1.00512e-07	3.74327e-08	-1.27616e-08	2.46712e-08
26.444	1.36425e-06	-1.53923e-06	-1.74976e-07	-1.80217e-06	-1.10148e-06	-2.90366e-06	1.16651e-06	-3.42724e-07	8.23785e-07	2.71050e-07	-2.54784e-07	1.62653e-08	-1.10141e-07	2.31950e-08	-8.69465e-08	4.84973e-08	-2.59154e-08	2.25819e-08	-3.85972e-08	-6.13896e-08	-9.99868e-08	3.78140e-08	-1.28916e-08	2.49224e-08
26.468	1.36243e-06	-1.53717e-06	-1.74742e-07	-1.79892e-06	-1.09941e-06	-2.89833e-06	1.16528e-06	-3.42362e-07	8.22915e-07	2.71254e-07	-2.54977e-07	1.62775e-08	-1.09367e-07	2.30320e-08	-8.63355e-08	4.87048e-08	-2.60263e-08	2.26785e-08	-3.79393e-08	-6.15025e-08	-9.94418e-08	3.82057e-08	-1.30251e-08	2.51806e-08
26.493	1.36059e-06	-1.53509e-06	-1.74506e-07	-1.79564e-06	-1.09733e-06	-2.89297e-06	1.16405e-06	-3.42003e-07	8.22052e-07	2.71473e-07	-2.55183e-07	1.62907e-08	-1.08584e-07	2.28671e-08	-8.57173e-08	4.89162e-08	-2.61392e-08	2.27770e-08	-3.72637e-08	-6.16128e-08	-9.88765e-08	3.86080e-08	-1.31623e-08	2.54457e-08
26.518	1.35872e-06	-1.53298e-06	-1.74266e-07	-1.79234e-06	-1.09523e-06	-2.88758e-06	1.16284e-06	-3.41647e-07	8.21195e-07	2.71707e-07	-2.55402e-07	1.63047e-08	-1.07792e-07	2.27003e-08	-8.50920e-08	4.91316e-08	-2.62543e-08	2.28773e-08	-3.65704e-08	-6.17207e-08	-9.82911e-08	3.90207e-08	-1.33030e-08	2.57177e-08
26.542	1.35682e-06	-1.53085e-06	-1.74023e-07	-1.78902e-06	-1.09312e-06	-2.88214e-06	1.16164e-06	-3.41293e-07	8.20346e-07	2.71956e-07	-2.55636e-07	1.63196e-08	-1.06991e-07	2.25316e-08	-8.44596e-08	4.93509e-08	-2.63715e-08	2.29794e-08	-3.58594e-08	-6.18260e-08	-9.76855e-08	3.94438e-08	-1.34472e-08	2.59966e-08
26.567	1.35491e-06	-1.52868e-06	-1.73778e-07	-1.78567e-06	-1.09100e-06	-2.87667e-06	1.16045e-06	-3.40943e-07	8.19503e-07	2.72219e-07	-2.55883e-07	1.63354e-08	-1.06181e-07	2.23610e-08	-8.38202e-08	4.95740e-08	-2.64907e-08	2.30833e-08	-3.51308e-08	-6.19288e-08	-9.70597e-08	3.98772e-08	-1.35950e-08	2.62823e-08
26.591	1.35297e-06	-1.52649e-06	-1.73529e-07	-1.78230e-06	-1.08887e-06	-2.87117e-06	1.15926e-06	-3.40595e-07	8.18667e-07	2.72497e-07	-2.56144e-07	1.63521e-08	-1.05362e-07	2.21886e-08	-8.31738e-08	4.98010e-08	-2.66120e-08	2.31890e-08	-3.43847e-08	-6.20291e-08	-9.64138e-08	4.03210e-08	-1.37463e-08	2.65747e-08
26.616	1.35100e-06	-1.52428e-06	-1.73276e-07	-1.77890e-06	-1.08672e-06	-2.86562e-06	1.15809e-06	-3.40250e-07	8.17839e-07	2.72789e-07	-2.56419e-07	1.63696e-08	-1.04535e-07	2.20143e-08	-8.25206e-08	5.00318e-08	-2.67354e-08	2.32964e-08	-3.36209e-08	-6.21268e-08	-9.57477e-08	4.07750e-08	-1.39010e-08	2.68740e-08
26.640	1.34901e-06	-1.52203e-06	-1.73021e-07	-1.77547e-06	-1.08457e-06	-2.86004e-06	1.15693e-06	-3.39908e-07	8.17017e-07	2.73096e-07	-2.56708e-07	1.63881e-08	-1.03699e-07	2.18382e-08	-8.18605e-08	5.02664e-08	-2.68608e-08	2.34057e-08	-3.28397e-08	-6.22218e-08	-9.50616e-08	4.12392e-08	-1.40593e-08	2.71799e-08
26.665	1.34700e-06	-1.51976e-06	-1.72763e-07	-1.77203e-06	-1.08240e-06	-2.85443e-06	1.15577e-06	-3.39570e-07	8.16203e-07	2.73418e-07	-2.57011e-07	1.64074e-08	-1.02854e-07	2.16603e-08	-8.11936e-08	5.05049e-08	-2.69882e-08	2.35167e-08	-3.20410e-08	-6.23143e-08	-9.43553e-08	4.17136e-08	-1.42210e-08	2.74926e-08
26.690	1.34496e-06	-1.51746e-06	-1.72502e-07	-1.76856e-06	-1.08022e-06	-2.84877e-06	1.15463e-06	-3.39234e-07	8.15396e-07	2.73754e-07	-2.57327e-07	1.64276e-08	-1.02001e-07	2.14806e-08	-8.05199e-08	5.07470e-08	-2.71176e-08	2.36295e-08	-3.12249e-08	-6.24042e-08	-9.36290e-08	4.21981e-08	-1.43862e-08	2.78119e-08
26.714	1.34290e-06	-1.51514e-06	-1.72238e-07	-1.76506e-06	-1.07802e-06	-2.84309e-06	1.15350e-06	-3.38901e-07	8.14596e-07	2.74105e-07	-2.57657e-07	1.64486e-08	-1.01139e-07	2.12991e-08	-7.98396e-08	5.09929e-08	-2.72490e-08	2.37439e-08	-3.03914e-08	-6.24913e-08	-9.28827e-08	4.26927e-08	-1.45548e-08	2.81379e-08
26.739	1.34082e-06	-1.51279e-06	-1.71970e-07	-1.76155e-06	-1.07582e-06	-2.83737e-06	1.15237e-06	-3.38571e-07	8.13803e-07	2.74471e-07	-2.58000e-07	1.64706e-08	-1.00269e-07	2.11158e-08	-7.91527e-08	5.12425e-08	-2.73823e-08	2.38602e-08	-2.95405e-08	-6.25759e-08	-9.21164e-08	4.31973e-08	-1.47269e-08	2.84705e-08
26.763	1.33871e-06	-1.51041e-06	-1.71700e-07	-1.75800e-06	-1.07360e-06	-2.83161e-06	1.15126e-06	-3.38244e-07	8.13018e-07	2.74851e-07	-2.58357e-07	1.64934e-08	-9.93902e-08	2.09309e-08	-7.84593e-08	5.14957e-08	-2.75177e-08	2.39781e-08	-2.86723e-08	-6.26577e-08	-9.13300e-08	4.37119e-08	-1.49023e-08	2.88096e-08
26.788	1.33658e-06	-1.50801e-06	-1.71427e-07	-1.75444e-06	-1.07138e-06	-2.82582e-06	1.15016e-06	-3.37921e-07	8.12239e-07	2.75245e-07	-2.58728e-07	1.65170e-08	-9.85035e-08	2.07441e-08	-7.77594e-08	5.17526e-08	-2.76549e-08	2.40977e-08	-2.77869e-08	-6.27369e-08	-9.05238e-08	4.42364e-08	-1.50811e-08	2.91553e-08
26.812	1.33443e-06	-1.50558e-06	-1.71151e-07	-1.75085e-06	-1.06914e-06	-2.81999e-06	1.14907e-06	-3.37600e-07	8.11469e-07	2.75654e-07	-2.59113e-07	1.65416e-08	-9.76088e-08	2.05557e-08	-7.70531e-08	5.20132e-08	-2.77942e-08	2.42190e-08	-2.68842e-08	-6.28133e-08	-8.96975e-08	4.47708e-08	-1.52633e-08	2.95075e-08
26.837	1.33225e-06	-1.50312e-06	-1.70872e-07	-1.74724e-06	-1.06689e-06	-2.81413e-06	1.14799e-06	-3.37282e-07	8.10705e-07	2.76078e-07	-2.59511e-07	1.65670e-08	-9.67059e-08	2.03656e-08	-7.63404e-08	5.22773e-08	-2.79353e-08	2.43420e-08	-2.59644e-08	-6.28870e-08	-8.88514e-08	4.53150e-08	-1.54488e-08	2.98662e-08
26.862	1.33005e-06	-1.50064e-06	-1.70590e-07	-1.74361e-06	-1.06463e-06	-2.80824e-06	1.14692e-06	-3.36968e-07	8.09949e-07	2.76515e-07	-2.59922e-07	1.65933e-08	-9.57951e-08	2.01738e-08	-7.56214e-08	5.25450e-08	-2.80783e-08	2.44666e-08	-2.50274e-08	-6.29580e-08	-8.79854e-08	4.58689e-08	-1.56377e-08	3.02313e-08
26.886	1.32783e-06	-1.49814e-06	-1.70305e-07	-1.73995e-06	-1.06236e-06	-2.80231e-06	1.14586e-06	-3.36657e-07	8.09201e-07	2.76968e-07	-2.60347e-07	1.66204e-08	-9.48764e-08	1.99803e-08	-7.48961e-08	5.28162e-08	-2.82233e-08	2.45929e-08	-2.40734e-08	-6.30261e-08	-8.70995e-08	4.64326e-08	-1.58298e-08	3.06028e-08
26.911	1.32559e-06	-1.49561e-06	-1.70018e-07	-1.73627e-06	-1.06007e-06	-2.79635e-06	1.14481e-06	-3.36348e-07	8.08460e-07	2.77434e-07	-2.60786e-07	1.66484e-08	-9.39499e-08	1.97852e-08	-7.41647e-08	5.30909e-08	-2.83701e-08	2.47209e-08	-2.31023e-08	-6.30915e-08	-8.61938e-08	4.70060e-08	-1.60253e-08	3.09807e-08
26.935	1.32333e-06	-1.49305e-06	-1.69727e-07	-1.73257e-06	-1.05778e-06	-2.79035e-06	1.14377e-06	-3.36043e-07	8.07727e-07	2.77915e-07	-2.61238e-07	1.66773e-08	-9.30157e-08	1.95884e-08	-7.34272e-08	5.33692e-08	-2.85187e-08	2.48504e-08	-2.21142e-08	-6.31541e-08	-8.52683e-08	4.75890e-08	-1.62241e-08	3.13649e-08
26.960	1.32104e-06	-1.49047e-06	-1.69434e-07	-1.72885e-06	-1.05547e-06	-2.78432e-06	1.14274e-06	-3.35741e-07	8.07001e-07	2.78411e-07	-2.61704e-07	1.67070e-08	-9.20738e-08	1.93901e-08	-7.26837e-08	5.36508e-08	-2.86693e-08	2.49816e-08	-2.11091e-08	-6.32138e-08	-8.43230e-08	4.81815e-08	-1.64261e-08	3.17554e-08
26.984	1.31873e-06	-1.48787e-06	-1.69138e-07	-1.72510e-06	-1.05316e-06	-2.77826e-06	1.14173e-06	-3.35442e-07	8.06283e-07	2.78920e-07	-2.62183e-07	1.67376e-08	-9.11243e-08	1.91901e-08	-7.19342e-08	5.39359e-08	-2.88216e-08	2.51143e-08	-2.00872e-08	-6.32708e-08	-8.33579e-08	4.87836e-08	-1.66313e-08	3.21522e-08
27.009	1.31640e-06	-1.48524e-06	-1.68839e-07	-1.72133e-06	-1.05083e-06	-2.77217e-06	1.14072e-06	-3.35147e-07	8.05572e-07	2.79444e-07	-2.62675e-07	1.67690e-08	-9.01673e-08	1.89886e-08	-7.11787e-08	5.42245e-08	-2.89758e-08	2.52487e-08	-1.90484e-08	-6.33248e-08	-8.23732e-08	4.93951e-08	-1.68398e-08	3.25553e-08
27.034	1.31405e-06	-1.48259e-06	-1.68537e-07	-1.71755e-06	-1.04849e-06	-2.76604e-06	1.13972e-06	-3.34855e-07	8.04870e-07	2.79983e-07	-2.63181e-07	1.68013e-08	-8.92030e-08	1.87855e-08	-7.04175e-08	5.45163e-08	-2.91318e-08	2.53846e-08	-1.79928e-08	-6.33760e-08	-8.13688e-08	5.00160e-08	-1.70515e-08	3.29645e-08
27.058	1.31168e-06	-1.47991e-06	-1.68233e-07	-1.71373e-06	-1.04615e-06	-2.75988e-06	1.13874e-06	-3.34565e-07	8.04175e-07	2.80535e-07	-2.63701e-07	1.68345e-08	-8.82313e-08	1.85809e-08	-6.96504e-08	5.48116e-08	-2.92895e-08	2.55220e-08	-1.69204e-08	-6.34243e-08	-8.03447e-08	5.06463e-08	-1.72664e-08	3.33799e-08
27.083	1.30928e-06	-1.47721e-06	-1.67926e-07	-1.70990e-06	-1.04379e-06	-2.75369e-06	1.13777e-06	-3.34280e-07	8.03487e-07	2.81102e-07	-2.64233e-07	1.68685e-08	-8.72523e-08	1.83747e-08	-6.88776e-08	5.51101e-08	-2.94491e-08	2.56611e-08	-1.58313e-08	-6.34697e-08	-7.93010e-08	5.12859e-08	-1.74844e-08	3.38014e-08
27.107	1.30687e-06	-1.47448e-06	-1.67616e-07	-1.70605e-06	-1.04142e-06	-2.74747e-06	1.13680e-06	-3.33997e-07	8.02808e-07	2.81682e-07	-2.64779e-07	1.69033e-08	-8.62662e-08	1.81670e-08	-6.80991e-08	5.54120e-08	-2.96104e-08	2.58016e-08	-1.47255e-08	-6.35121e-08	-7.82377e-08	5.19347e-08	-1.77056e-08	3.42291e-08
27.132	1.30443e-06	-1.47174e-06	-1.67304e-07	-1.70217e-06	-1.03904e-06	-2.74121e-06	1.13585e-06	-3.33718e-07	8.02137e-07	2.82277e-07	-2.65338e-07	1.69390e-08	-8.52730e-08	1.79579e-08	-6.73151e-08	5.57171e-08	-2.97734e-08	2.59437e-08	-1.36032e-08	-6.35516e-08	-7.71548e-08	5.25927e-08	-1.79299e-08	3.46628e-08
27.156	1.30198e-06	-1.46896e-06	-1.66989e-07	-1.69828e-06	-1.03665e-06	-2.73493e-06	1.13491e-06	-3.33441e-07	8.01473e-07	2.82886e-07	-2.65911e-07	1.69756e-08	-8.42728e-08	1.77472e-08	-6.65255e-08	5.60254e-08	-2.99382e-08	2.60872e-08	-1.24643e-08	-6.35882e-08	-7.60524e-08	5.32598e-08	-1.81574e-08	3.51025e-08
27.181	1.29950e-06	-1.46617e-06	-1.66671e-07	-1.69436e-06	-1.03425e-06	-2.72861e-06	1.13399e-06	-3.33169e-07	8.00817e-07	2.83510e-07	-2.66497e-07	1.70130e-08	-8.32657e-08	1.75352e-08	-6.57305e-08	5.63369e-08	-3.01046e-08	2.62323e-08	-1.13088e-08	-6.36217e-08	-7.49306e-08	5.39360e-08	-1.83879e-08	3.55481e-08
27.206	1.29700e-06	-1.46335e-06	-1.66351e-07	-1.69042e-06	-1.03185e-06	-2.72227e-06	1.13307e-06	-3.32899e-07	8.00170e-07	2.84147e-07	-2.67096e-07	1.70512e-08	-8.22517e-08	1.73216e-08	-6.49301e-08	5.66516e-08	-3.02728e-08	2.63788e-08	-1.01370e-08	-6.36523e-08	-7.37892e-08	5.46213e-08	-1.86215e-08	3.59998e-08
27.230	1.29448e-06	-1.46051e-06	-1.66028e-07	-1.68646e-06	-1.02943e-06	-2.71589e-06	1.13216e-06	-3.32633e-07	7.99530e-07	2.84798e-07	-2.67708e-07	1.70903e-08	-8.12310e-08	1.71067e-08	-6.41244e-08	5.69695e-08	-3.04427e-08	2.65268e-08	-8.94866e-09	-6.36798e-08	-7.26285e-08	5.53155e-08	-1.88582e-08	3.64573e-08
27.255	1.29195e-06	-1.45765e-06	-1.65703e-07	-1.68248e-06	-1.02700e-06	-2.70948e-06	1.13127e-06	-3.32370e-07	7.98899e-07	2.85463e-07	-2.68333e-07	1.71302e-08	-8.02037e-08	1.68903e-08	-6.33134e-08	5.72905e-08	-3.06142e-08	2.66763e-08	-7.74402e-09	-6.37043e-08	-7.14484e-08	5.60186e-08	-1.90979e-08	3.69207e-08
27.279	1.28939e-06	-1.45476e-06	-1.65375e-07	-1.67848e-06	-1.02456e-06	-2.70304e-06	1.13039e-06	-3.32111e-07	7.98275e-07	2.86142e-07	-2.68972e-07	1.71710e-08	-7.91698e-08	1.66726e-08	-6.24972e-08	5.76145e-08	-3.07873e-08	2.68272e-08	-6.52307e-09	-6.37258e-08	-7.02489e-08	5.67306e-08	-1.93406e-08	3.73900e-08
27.304	1.28681e-06	-1.45186e-06	-1.65044e-07	-1.67446e-06	-1.02211e-06	-2.69658e-06	1.12951e-06	-3.31855e-07	7.97660e-07	2.86836e-07	-2.69623e-07	1.72125e-08	-7.81293e-08	1.64535e-08	-6.16759e-08	5.79417e-08	-3.09622e-08	2.69795e-08	-5.28588e-09	-6.37442e-08	-6.90301e-08	5.74514e-08	-1.95864e-08	3.78650e-08
27.329	1.28422e-06	-1.44893e-06	-1.64711e-07	-1.67043e-06	-1.01966e-06	-2.69008e-06	1.12865e-06	-3.31602e-07	7.97052e-07	2.87543e-07	-2.70288e-07	1.72550e-08	-7.70825e-08	1.62330e-08	-6.08495e-08	5.82718e-08	-3.11386e-08	2.71332e-08	-4.03250e-09	-6.37595e-08	-6.77920e-08	5.81809e-08	-1.98351e-08	3.83458e-08
27.353	1.28160e-06	-1.44598e-06	-1.64376e-07	-1.66637e-06	-1.01719e-06	-2.68356e-06	1.12781e-06	-3.31353e-07	7.96453e-07	2.88264e-07	-2.70965e-07	1.72982e-08	-7.60294e-08	1.60112e-08	-6.00181e-08	5.86050e-08	-3.13166e-08	2.72884e-08	-2.76298e-09	-6.37717e-08	-6.65347e-08	5.89191e-08	-2.00867e-08	3.88323e-08
27.378	1.27897e-06	-1.44301e-06	-1.64038e-07	-1.66229e-06	-1.01471e-06	-2.67700e-06	1.12697e-06	-3.31107e-07	7.95863e-07	2.88998e-07	-2.71656e-07	1.73423e-08	-7.49700e-08	1.57881e-08	-5.91818e-08	5.89411e-08	-3.14962e-08	2.74449e-08	-1.47737e-09	-6.37808e-08	-6.52582e-08	5.96659e-08	-2.03413e-08	3.93245e-08
27.402	1.27631e-06	-1.44001e-06	-1.63697e-07	-1.65819e-06	-1.01223e-06	-2.67042e-06	1.12615e-06	-3.30865e-07	7.95280e-07	2.89747e-07	-2.72360e-07	1.73873e-08	-7.39044e-08	1.55637e-08	-5.83407e-08	5.92802e-08	-3.16774e-08	2.76028e-08	-1.75743e-10	-6.37868e-08	-6.39625e-08	6.04212e-08	-2.05988e-08	3.98224e-08
27.427	1.27364e-06	-1.43700e-06	-1.63355e-07	-1.65407e-06	-1.00974e-06	-2.66381e-06	1.12533e-06	-3.30626e-07	7.94706e-07	2.90509e-07	-2.73076e-07	1.74330e-08	-7.28328e-08	1.53381e-08	-5.74948e-08	5.96221e-08	-3.18601e-08	2.77620e-08	1.14186e-09	-6.37896e-08	-6.26477e-08	6.11851e-08	-2.08593e-08	4.03258e-08
27.451	1.27095e-06	-1.43396e-06	-1.63010e-07	-1.64993e-06	-1.00723e-06	-2.65717e-06	1.12453e-06	-3.30391e-07	7.94140e-07	2.91285e-07	-2.73806e-07	1.74796e-08	-7.17553e-08	1.51111e-08	-5.66441e-08	5.99670e-08	-3.20444e-08	2.79226e-08	2.47538e-09	-6.37892e-08	-6.13138e-08	6.19574e-08	-2.11226e-08	4.08349e-08
27.476	1.26824e-06	-1.43091e-06	-1.62662e-07	-1.64578e-06	-1.00472e-06	-2.65050e-06	1.12374e-06	-3.30159e-07	7.93583e-07	2.92075e-07	-2.74548e-07	1.75270e-08	-7.06718e-08	1.48830e-08	-5.57888e-08	6.03147e-08	-3.22302e-08	2.80845e-08	3.82476e-09	-6.37857e-08	-5.99609e-08	6.27381e-08	-2.13887e-08	4.13494e-08
27.501	1.26552e-06	-1.42783e-06	-1.62313e-07	-1.64160e-06	-1.00220e-06	-2.64380e-06	1.12296e-06	-3.29930e-07	7.93033e-07	2.92879e-07	-2.75304e-07	1.75752e-08	-6.95825e-08	1.46536e-08	-5.49290e-08	6.06652e-08	-3.24175e-08	2.82477e-08	5.18994e-09	-6.37789e-08	-5.85890e-08	6.35272e-08	-2.16577e-08	4.18694e-08
27.525	1.26277e-06	-1.42473e-06	-1.61960e-07	-1.63741e-06	-9.99671e-07	-2.63708e-06	1.12220e-06	-3.29705e-07	7.92493e-07	2.93696e-07	-2.76072e-07	1.76242e-08	-6.84876e-08	1.44230e-08	-5.40646e-08	6.10186e-08	-3.26063e-08	2.84122e-08	6.57086e-09	-6.37689e-08	-5.71981e-08	6.43245e-08	-2.19295e-08	4.23949e-08
27.550	1.26001e-06	-1.42161e-06	-1.61606e-07	-1.63320e-06	-9.97133e-07	-2.63033e-06	1.12144e-06	-3.29484e-07	7.91961e-07	2.94527e-07	-2.76853e-07	1.76741e-08	-6.73870e-08	1.41912e-08	-5.31958e-08	6.13746e-08	-3.27966e-08	2.85780e-08	7.96748e-09	-6.37557e-08	-5.57882e-08	6.51300e-08	-2.22041e-08	4.29258e-08
27.574	1.25723e-06	-1.41848e-06	-1.61250e-07	-1.62897e-06	-9.94586e-07	-2.62355e-06	1.12070e-06	-3.29266e-07	7.91437e-07	2.95371e-07	-2.77646e-07	1.77247e-08	-6.62808e-08	1.39583e-08	-5.23226e-08	6.17334e-08	-3.29884e-08	2.87451e-08	9.37972e-09	-6.37393e-08	-5.43595e-08	6.59436e-08	-2.24815e-08	4.34621e-08
27.599	1.25443e-06	-1.41532e-06	-1.60891e-07	-1.62472e-06	-9.92031e-07	-2.61675e-06	1.11997e-06	-3.29052e-07	7.90922e-07	2.96229e-07	-2.78453e-07	1.77762e-08	-6.51692e-08	1.37242e-08	-5.14451e-08	6.20950e-08	-3.31815e-08	2.89134e-08	1.08075e-08	-6.37195e-08	-5.29120e-08	6.67653e-08	-2.27617e-08	4.40037e-08
27.623	1.25162e-06	-1.41215e-06	-1.60530e-07	-1.62045e-06	-9.89467e-07	-2.60992e-06	1.11926e-06	-3.28841e-07	7.90415e-07	2.97100e-07	-2.79272e-07	1.78285e-08	-6.40523e-08	1.34890e-08	-5.05633e-08	6.24591e-08	-3.33761e-08	2.90830e-08	1.22508e-08	-6.36965e-08	-5.14457e-08	6.75951e-08	-2.30446e-08	4.45505e-08
27.648	1.24878e-06	-1.40895e-06	-1.60166e-07	-1.61617e-06	-9.86896e-07	-2.60306e-06	1.11855e-06	-3.28634e-07	7.89917e-07	2.97985e-07	-2.80103e-07	1.78816e-08	-6.29301e-08	1.32526e-08	-4.96774e-08	6.28260e-08	-3.35722e-08	2.92538e-08	1.37096e-08	-6.36702e-08	-4.99606e-08	6.84328e-08	-2.33302e-08	4.51027e-08
27.673	1.24594e-06	-1.40574e-06	-1.59801e-07	-1.61186e-06	-9.84316e-07	-2.59618e-06	1.11786e-06	-3.28430e-07	7.89428e-07	2.98883e-07	-2.80948e-07	1.79355e-08	-6.18026e-08	1.30152e-08	-4.87875e-08	6.31954e-08	-3.37696e-08	2.94258e-08	1.51838e-08	-6.36405e-08	-4.84567e-08	6.92784e-08	-2.36184e-08	4.56600e-08
27.697	1.24307e-06	-1.40250e-06	-1.59434e-07	-1.60754e-06	-9.81728e-07	-2.58927e-06	1.11718e-06	-3.28230e-07	7.88947e-07	2.99795e-07	-2.81805e-07	1.79902e-08	-6.06701e-08	1.27767e-08	-4.78934e-08	6.35674e-08	-3.39684e-08	2.95990e-08	1.66733e-08	-6.36075e-08	-4.69343e-08	7.01319e-08	-2.39094e-08	4.62225e-08
27.722	1.24019e-06	-1.39925e-06	-1.59064e-07	-1.60321e-06	-9.79132e-07	-2.58234e-06	1.11651e-06	-3.28034e-07	7.88475e-07	3.00720e-07	-2.82674e-07	1.80457e-08	-5.95326e-08	1.25371e-08	-4.69955e-08	6.39419e-08	-3.41685e-08	2.97734e-08	1.81780e-08	-6.35712e-08	-4.53932e-08	7.09931e-08	-2.42030e-08	4.67901e-08
27.746	1.23729e-06	-1.39598e-06	-1.58692e-07	-1.59885e-06	-9.76528e-07	-2.57538e-06	1.11585e-06	-3.27841e-07	7.88012e-07	3.01658e-07	-2.83556e-07	1.81020e-08	-5.83902e-08	1.22966e-08	-4.60936e-08	6.43190e-08	-3.43700e-08	2.99490e-08	1.96980e-08	-6.35315e-08	-4.38335e-08	7.18621e-08	-2.44993e-08	4.73628e-08
27.771	1.23438e-06	-1.39270e-06	-1.58319e-07	-1.59448e-06	-9.73916e-07	-2.56840e-06	1.11521e-06	-3.27652e-07	7.87557e-07	3.02610e-07	-2.84451e-07	1.81591e-08	-5.72429e-08	1.20549e-08	-4.51880e-08	6.46986e-08	-3.45728e-08	3.01257e-08	2.12331e-08	-6.34884e-08	-4.22553e-08	7.27387e-08	-2.47981e-08	4.79406e-08
27.795	1.23145e-06	-1.38939e-06	-1.57943e-07	-1.59009e-06	-9.71297e-07	-2.56139e-06	1.11458e-06	-3.27467e-07	7.87112e-07	3.03575e-07	-2.85358e-07	1.82170e-08	-5.60909e-08	1.18123e-08	-4.42786e-08	6.50806e-08	-3.47770e-08	3.03036e-08	2.27833e-08	-6.34419e-08	-4.06585e-08	7.36229e-08	-2.50995e-08	4.85233e-08
27.820	1.22850e-06	-1.38607e-06	-1.57565e-07	-1.58569e-06	-9.68670e-07	-2.55436e-06	1.11396e-06	-3.27285e-07	7.86675e-07	3.04553e-07	-2.86277e-07	1.82757e-08	-5.49343e-08	1.15688e-08	-4.33655e-08	6.54650e-08	-3.49824e-08	3.04826e-08	2.43486e-08	-6.33919e-08	-3.90434e-08	7.45146e-08	-2.54036e-08	4.91110e-08
27.845	1.22554e-06	-1.38273e-06	-1.57185e-07	-1.58127e-06	-9.66035e-07	-2.54730e-06	1.11335e-06	-3.27107e-07	7.86247e-07	3.05544e-07	-2.87209e-07	1.83352e-08	-5.37731e-08	1.13242e-08	-4.24488e-08	6.58518e-08	-3.51891e-08	3.06627e-08	2.59287e-08	-6.33386e-08	-3.74098e-08	7.54138e-08	-2.57101e-08	4.97037e-08
27.869	1.22257e-06	-1.37937e-06	-1.56804e-07	-1.57683e-06	-9.63393e-07	-2.54022e-06	1.11276e-06	-3.26932e-07	7.85828e-07	3.06549e-07	-2.88153e-07	1.83955e-08	-5.26074e-08	1.10787e-08	-4.15286e-08	6.62410e-08	-3.53971e-08	3.08440e-08	2.75238e-08	-6.32818e-08	-3.57579e-08	7.63203e-08	-2.60192e-08	5.03012e-08
27.894	1.21957e-06	-1.37600e-06	-1.56420e-07	-1.57237e-06	-9.60744e-07	-2.53312e-06	1.11218e-06	-3.26762e-07	7.85417e-07	3.07566e-07	-2.89109e-07	1.84565e-08	-5.14373e-08	1.08323e-08	-4.06050e-08	6.66326e-08	-3.56063e-08	3.10263e-08	2.91338e-08	-6.32215e-08	-3.40877e-08	7.72342e-08	-2.63307e-08	5.09035e-08
27.918	1.21657e-06	-1.37260e-06	-1.56035e-07	-1.56790e-06	-9.58088e-07	-2.52599e-06	1.11161e-06	-3.26595e-07	7.85016e-07	3.08597e-07	-2.90078e-07	1.85184e-08	-5.02630e-08	1.05850e-08	-3.96779e-08	6.70264e-08	-3.58167e-08	3.12096e-08	3.07585e-08	-6.31577e-08	-3.23992e-08	7.81554e-08	-2.66448e-08	5.15106e-08
27.943	1.21355e-06	-1.36920e-06	-1.55647e-07	-1.56342e-06	-9.55424e-07	-2.51884e-06	1.11106e-06	-3.26432e-07	7.84624e-07	3.09640e-07	-2.91059e-07	1.85810e-08	-4.90844e-08	1.03368e-08	-3.87476e-08	6.74225e-08	-3.60284e-08	3.13941e-08	3.23979e-08	-6.30904e-08	-3.06926e-08	7.90838e-08	-2.69613e-08	5.21225e-08
27.967	1.21051e-06	-1.36577e-06	-1.55258e-07	-1.55892e-06	-9.52753e-07	-2.51167e-06	1.11051e-06	-3.26272e-07	7.84241e-07	3.10697e-07	-2.92052e-07	1.86444e-08	-4.79018e-08	1.00878e-08	-3.78140e-08	6.78208e-08	-3.62412e-08	3.15796e-08	3.40519e-08	-6.30197e-08	-2.89677e-08	8.00194e-08	-2.72803e-08	5.27391e-08
27.992	1.20747e-06	-1.36233e-06	-1.54867e-07	-1.55440e-06	-9.50076e-07	-2.50447e-06	1.10998e-06	-3.26116e-07	7.83866e-07	3.11766e-07	-2.93058e-07	1.87086e-08	-4.67151e-08	9.83786e-09	-3.68772e-08	6.82213e-08	-3.64553e-08	3.17661e-08	3.57206e-08	-6.29453e-08	-2.72248e-08	8.09620e-08	-2.76016e-08	5.33604e-08
28.017	1.20440e-06	-1.35888e-06	-1.54474e-07	-1.54987e-06	-9.47391e-07	-2.49726e-06	1.10947e-06	-3.25965e-07	7.83501e-07	3.12849e-07	-2.94075e-07	1.87735e-08	-4.55245e-08	9.58713e-09	-3.59373e-08	6.86240e-08	-3.66705e-08	3.19536e-08	3.74037e-08	-6.28675e-08	-2.54637e-08	8.19116e-08	-2.79254e-08	5.39863e-08
28.041	1.20133e-06	-1.35541e-06	-1.54080e-07	-1.54532e-06	-9.44700e-07	-2.49002e-06	1.10896e-06	-3.25816e-07	7.83145e-07	3.13944e-07	-2.95105e-07	1.88393e-08	-4.43300e-08	9.33558e-09	-3.49944e-08	6.90289e-08	-3.68868e-08	3.21421e-08	3.91014e-08	-6.27860e-08	-2.36847e-08	8.28682e-08	-2.82515e-08	5.46167e-08
28.066	1.19824e-06	-1.35192e-06	-1.53683e-07	-1.54076e-06	-9.42002e-07	-2.48276e-06	1.10847e-06	-3.25672e-07	7.82798e-07	3.15052e-07	-2.96146e-07	1.89058e-08	-4.31318e-08	9.08325e-09	-3.40486e-08	6.94358e-08	-3.71043e-08	3.23316e-08	4.08134e-08	-6.27010e-08	-2.18877e-08	8.38317e-08	-2.85800e-08	5.52518e-08
28.090	1.19513e-06	-1.34842e-06	-1.53285e-07	-1.53618e-06	-9.39298e-07	-2.47548e-06	1.10799e-06	-3.25531e-07	7.82460e-07	3.16173e-07	-2.97200e-07	1.89730e-08	-4.19300e-08	8.83015e-09	-3.30998e-08	6.98449e-08	-3.73228e-08	3.25220e-08	4.25397e-08	-6.26124e-08	-2.00727e-08	8.48020e-08	-2.89108e-08	5.58913e-08
28.115	1.19202e-06	-1.34490e-06	-1.52886e-07	-1.53159e-06	-9.36587e-07	-2.46817e-06	1.10753e-06	-3.25395e-07	7.82131e-07	3.17306e-07	-2.98265e-07	1.90410e-08	-4.07246e-08	8.57630e-09	-3.21483e-08	7.02560e-08	-3.75425e-08	3.27135e-08	4.42803e-08	-6.25202e-08	-1.82399e-08	8.57791e-08	-2.92439e-08	5.65352e-08
28.140	1.18889e-06	-1.34137e-06	-1.52484e-07	-1.52698e-06	-9.33870e-07	-2.46085e-06	1.10707e-06	-3.25262e-07	7.81812e-07	3.18453e-07	-2.99343e-07	1.91098e-08	-3.95157e-08	8.32172e-09	-3.11940e-08	7.06691e-08	-3.77633e-08	3.29058e-08	4.60350e-08	-6.24243e-08	-1.63893e-08	8.67628e-08	-2.95792e-08	5.71836e-08
28.164	1.18575e-06	-1.33783e-06	-1.52081e-07	-1.52236e-06	-9.31146e-07	-2.45350e-06	1.10663e-06	-3.25133e-07	7.81502e-07	3.19611e-07	-3.00432e-07	1.91794e-08	-3.83034e-08	8.06642e-09	-3.02370e-08	7.10842e-08	-3.79851e-08	3.30991e-08	4.78039e-08	-6.23248e-08	-1.45209e-08	8.77532e-08	-2.99169e-08	5.78363e-08
28.189	1.18259e-06	-1.33427e-06	-1.51677e-07	-1.51772e-06	-9.28416e-07	-2.44614e-06	1.10621e-06	-3.25008e-07	7.81201e-07	3.20783e-07	-3.01533e-07	1.92497e-08	-3.70878e-08	7.81043e-09	-2.92774e-08	7.15013e-08	-3.82080e-08	3.32933e-08	4.95869e-08	-6.22217e-08	-1.26348e-08	8.87502e-08	-3.02568e-08	5.84934e-08
28.213	1.17942e-06	-1.33069e-06	-1.51270e-07	-1.51307e-06	-9.25680e-07	-2.43875e-06	1.10580e-06	-3.24886e-07	7.80909e-07	3.21967e-07	-3.02646e-07	1.93207e-08	-3.58691e-08	7.55377e-09	-2.83153e-08	7.19202e-08	-3.84318e-08	3.34884e-08	5.13838e-08	-6.21148e-08	-1.07310e-08	8.97536e-08	-3.05988e-08	5.91547e-08
28.238	1.17624e-06	-1.32711e-06	-1.50863e-07	-1.50841e-06	-9.22939e-07	-2.43135e-06	1.10540e-06	-3.24769e-07	7.80627e-07	3.23164e-07	-3.03771e-07	1.93925e-08	-3.46472e-08	7.29645e-09	-2.73507e-08	7.23411e-08	-3.86567e-08	3.36844e-08	5.31947e-08	-6.20043e-08	-8.80960e-09	9.07635e-08	-3.09431e-08	5.98203e-08
28.262	1.17305e-06	-1.32351e-06	-1.50454e-07	-1.50373e-06	-9.20191e-07	-2.42392e-06	1.10501e-06	-3.24655e-07	7.80354e-07	3.24373e-07	-3.04908e-07	1.94651e-08	-3.34223e-08	7.03849e-09	-2.63838e-08	7.27638e-08	-3.88826e-08	3.38812e-08	5.50195e-08	-6.18901e-08	-6.87063e-09	9.17797e-08	-3.12896e-08	6.04901e-08
28.287	1.16985e-06	-1.31989e-06	-1.50043e-07	-1.49904e-06	-9.17437e-07	-2.41648e-06	1.10464e-06	-3.24545e-07	7.80090e-07	3.25595e-07	-3.06056e-07	1.95384e-08	-3.21944e-08	6.77992e-09	-2.54145e-08	7.31884e-08	-3.91095e-08	3.40789e-08	5.68580e-08	-6.17721e-08	-4.91414e-09	9.28022e-08	-3.16382e-08	6.11640e-08
28.312	1.16664e-06	-1.31627e-06	-1.49631e-07	-1.49434e-06	-9.14678e-07	-2.40902e-06	1.10428e-06	-3.24440e-07	7.79836e-07	3.26829e-07	-3.07216e-07	1.96125e-08	-3.09638e-08	6.52075e-09	-2.44430e-08	7.36148e-08	-3.93374e-08	3.42774e-08	5.87103e-08	-6.16505e-08	-2.94019e-09	9.38310e-08	-3.19889e-08	6.18421e-08
28.336	1.16341e-06	-1.31263e-06	-1.49217e-07	-1.48962e-06	-9.11913e-07	-2.40153e-06	1.10393e-06	-3.24338e-07	7.79591e-07	3.28075e-07	-3.08388e-07	1.96873e-08	-2.97304e-08	6.26100e-09	-2.34694e-08	7.40429e-08	-3.95661e-08	3.44768e-08	6.05762e-08	-6.15250e-08	-9.48834e-10	9.48659e-08	-3.23418e-08	6.25242e-08
28.361	1.16018e-06	-1.30898e-06	-1.48802e-07	-1.48489e-06	-9.09143e-07	-2.39403e-06	1.10360e-06	-3.24240e-07	7.79356e-07	3.29334e-07	-3.09571e-07	1.97628e-08	-2.84943e-08	6.00069e-09	-2.24936e-08	7.44728e-08	-3.97958e-08	3.46769e-08	6.24557e-08	-6.13958e-08	1.05989e-09	9.59070e-08	-3.26967e-08	6.32103e-08
28.385	1.15693e-06	-1.30532e-06	-1.48385e-07	-1.48015e-06	-9.06367e-07	-2.38652e-06	1.10328e-06	-3.24146e-07	7.79130e-07	3.30605e-07	-3.10766e-07	1.98391e-08	-2.72556e-08	5.73984e-09	-2.15158e-08	7.49044e-08	-4.00265e-08	3.48779e-08	6.43487e-08	-6.12628e-08	3.08591e-09	9.69541e-08	-3.30536e-08	6.39004e-08
28.410	1.15367e-06	-1.30164e-06	-1.47968e-07	-1.47539e-06	-9.03586e-07	-2.37898e-06	1.10297e-06	-3.24056e-07	7.78914e-07	3.31888e-07	-3.11972e-07	1.99161e-08	-2.60145e-08	5.47847e-09	-2.05360e-08	7.53376e-08	-4.02580e-08	3.50796e-08	6.62552e-08	-6.11260e-08	5.12920e-09	9.80071e-08	-3.34126e-08	6.45945e-08
28.434	1.15040e-06	-1.29795e-06	-1.47549e-07	-1.47063e-06	-9.00799e-07	-2.37142e-06	1.10268e-06	-3.23970e-07	7.78707e-07	3.33183e-07	-3.13189e-07	1.99938e-08	-2.47710e-08	5.21659e-09	-1.95544e-08	7.57725e-08	-4.04904e-08	3.52821e-08	6.81751e-08	-6.09854e-08	7.18968e-09	9.90661e-08	-3.37737e-08	6.52924e-08
28.459	1.14713e-06	-1.29426e-06	-1.47128e-07	-1.46585e-06	-8.98007e-07	-2.36385e-06	1.10240e-06	-3.23888e-07	7.78509e-07	3.34491e-07	-3.14419e-07	2.00723e-08	-2.35252e-08	4.95424e-09	-1.85710e-08	7.62090e-08	-4.07236e-08	3.54854e-08	7.01083e-08	-6.08410e-08	9.26731e-09	1.00131e-07	-3.41367e-08	6.59942e-08
28.484	1.14384e-06	-1.29055e-06	-1.46707e-07	-1.46105e-06	-8.95211e-07	-2.35626e-06	1.10213e-06	-3.23810e-07	7.78322e-07	3.35811e-07	-3.15659e-07	2.01515e-08	-2.22772e-08	4.69142e-09	-1.75858e-08	7.66471e-08	-4.09577e-08	3.56894e-08	7.20548e-08	-6.06928e-08	1.13620e-08	1.01201e-07	-3.45016e-08	6.66998e-08
28.508	1.14054e-06	-1.28683e-06	-1.46284e-07	-1.45625e-06	-8.92409e-07	-2.34866e-06	1.10188e-06	-3.23736e-07	7.78143e-07	3.37142e-07	-3.16911e-07	2.02314e-08	-2.10271e-08	4.42815e-09	-1.65989e-08	7.70867e-08	-4.11927e-08	3.58941e-08	7.40145e-08	-6.05407e-08	1.34738e-08	1.02278e-07	-3.48686e-08	6.74091e-08
28.533	1.13724e-06	-1.28309e-06	-1.45859e-07	-1.45143e-06	-8.89603e-07	-2.34104e-06	1.10164e-06	-3.23665e-07	7.77975e-07	3.38486e-07	-3.18174e-07	2.03120e-08	-1.97749e-08	4.16446e-09	-1.56105e-08	7.75279e-08	-4.14284e-08	3.60995e-08	7.59872e-08	-6.03847e-08	1.56026e-08	1.03360e-07	-3.52374e-08	6.81222e-08
28.557	1.13392e-06	-1.27935e-06	-1.45434e-07	-1.44661e-06	-8.86792e-07	-2.33340e-06	1.10142e-06	-3.23599e-07	7.77816e-07	3.39842e-07	-3.19449e-07	2.03934e-08	-1.85209e-08	3.90036e-09	-1.46205e-08	7.79705e-08	-4.16649e-08	3.63056e-08	7.79731e-08	-6.02248e-08	1.77483e-08	1.04447e-07	-3.56082e-08	6.88389e-08
28.582	1.13059e-06	-1.27560e-06	-1.45008e-07	-1.44177e-06	-8.83976e-07	-2.32574e-06	1.10120e-06	-3.23537e-07	7.77667e-07	3.41210e-07	-3.20734e-07	2.04754e-08	-1.72649e-08	3.63587e-09	-1.36291e-08	7.84146e-08	-4.19022e-08	3.65124e-08	7.99719e-08	-6.00610e-08	1.99108e-08	1.05540e-07	-3.59808e-08	6.95593e-08
28.606	1.12726e-06	-1.27184e-06	-1.44580e-07	-1.43692e-06	-8.81155e-07	-2.31807e-06	1.10101e-06	-3.23479e-07	7.77527e-07	3.42589e-07	-3.22031e-07	2.05582e-08	-1.60073e-08	3.37101e-09	-1.26362e-08	7.88602e-08	-4.21403e-08	3.67198e-08	8.19836e-08	-5.98933e-08	2.20902e-08	1.06638e-07	-3.63553e-08	7.02832e-08
28.631	1.12392e-06	-1.26807e-06	-1.44151e-07	-1.43206e-06	-8.78330e-07	-2.31039e-06	1.10082e-06	-3.23425e-07	7.77397e-07	3.43981e-07	-3.23339e-07	2.06417e-08	-1.47479e-08	3.10581e-09	-1.16421e-08	7.93071e-08	-4.23791e-08	3.69279e-08	8.40081e-08	-5.97217e-08	2.42864e-08	1.07742e-07	-3.67316e-08	7.10107e-08
28.656	1.12057e-06	-1.26429e-06	-1.43722e-07	-1.42719e-06	-8.75501e-07	-2.30269e-06	1.10065e-06	-3.23375e-07	7.77277e-07	3.45384e-07	-3.24658e-07	2.07259e-08	-1.34870e-08	2.84027e-09	-1.06467e-08	7.97554e-08	-4.26187e-08	3.71367e-08	8.60455e-08	-5.95462e-08	2.64993e-08	1.08851e-07	-3.71097e-08	7.17417e-08
28.680	1.11721e-06	-1.26050e-06	-1.43291e-07	-1.42230e-06	-8.72667e-07	-2.29497e-06	1.10050e-06	-3.23329e-07	7.77167e-07	3.46799e-07	-3.25988e-07	2.08109e-08	-1.22246e-08	2.57442e-09	-9.65020e-09	8.02050e-08	-4.28590e-08	3.73460e-08	8.80955e-08	-5.93667e-08	2.87289e-08	1.09966e-07	-3.74896e-08	7.24762e-08
28.705	1.11384e-06	-1.25670e-06	-1.42859e-07	-1.41741e-06	-8.69829e-07	-2.28724e-06	1.10035e-06	-3.23288e-07	7.77067e-07	3.48226e-07	-3.27329e-07	2.08965e-08	-1.09608e-08	2.30827e-09	-8.65256e-09	8.06559e-08	-4.30999e-08	3.75560e-08	9.01582e-08	-5.91832e-08	3.09750e-08	1.11085e-07	-3.78713e-08	7.32140e-08
28.729	1.11047e-06	-1.25289e-06	-1.42426e-07	-1.41251e-06	-8.66987e-07	-2.27949e-06	1.10023e-06	-3.23250e-07	7.76976e-07	3.49664e-07	-3.28682e-07	2.09828e-08	-9.69574e-09	2.04185e-09	-7.65389e-09	8.11081e-08	-4.33415e-08	3.77666e-08	9.22335e-08	-5.89957e-08	3.32378e-08	1.12210e-07	-3.82547e-08	7.39552e-08
28.754	1.10708e-06	-1.24908e-06	-1.41992e-07	-1.40759e-06	-8.64141e-07	-2.27173e-06	1.10011e-06	-3.23216e-07	7.76895e-07	3.51114e-07	-3.30045e-07	2.10698e-08	-8.42943e-09	1.77518e-09	-6.65425e-09	8.15615e-08	-4.35838e-08	3.79777e-08	9.43212e-08	-5.88043e-08	3.55170e-08	1.13340e-07	-3.86398e-08	7.46998e-08
28.778	1.10369e-06	-1.24525e-06	-1.41558e-07	-1.40267e-06	-8.61291e-07	-2.26396e-06	1.10001e-06	-3.23187e-07	7.76824e-07	3.52576e-07	-3.31419e-07	2.11575e-08	-7.16199e-09	1.50826e-09	-5.65373e-09	8.20162e-08	-4.38268e-08	3.81894e-08	9.64214e-08	-5.86088e-08	3.78126e-08	1.14474e-07	-3.90266e-08	7.54476e-08
28.803	1.10030e-06	-1.24142e-06	-1.41122e-07	-1.39774e-06	-8.58437e-07	-2.25617e-06	1.09992e-06	-3.23161e-07	7.76763e-07	3.54049e-07	-3.32804e-07	2.12459e-08	-5.89352e-09	1.24113e-09	-4.65239e-09	8.24720e-08	-4.40704e-08	3.84016e-08	9.85340e-08	-5.84093e-08	4.01247e-08	1.15614e-07	-3.94151e-08	7.61987e-08
28.828	1.09689e-06	-1.23758e-06	-1.40685e-07	-1.39279e-06	-8.55579e-07	-2.24837e-06	1.09985e-06	-3.23140e-07	7.76711e-07	3.55534e-07	-3.34199e-07	2.13350e-08	-4.62410e-09	9.73802e-10	-3.65030e-09	8.29290e-08	-4.43146e-08	3.86144e-08	1.00659e-07	-5.82058e-08	4.24531e-08	1.16758e-07	-3.98053e-08	7.69530e-08
28.852	1.09348e-06	-1.23373e-06	-1.40248e-07	-1.38784e-06	-8.52718e-07	-2.24056e-06	1.09979e-06	-3.23123e-07	7.76670e-07	3.57030e-07	-3.35606e-07	2.14248e-08	-3.35381e-09	7.06289e-10	-2.64752e-09	8.33871e-08	-4.45594e-08	3.88277e-08	1.02796e-07	-5.79982e-08	4.47978e-08	1.17907e-07	-4.01971e-08	7.77104e-08
28.877	1.09007e-06	-1.22988e-06	-1.39810e-07	-1.38288e-06	-8.49853e-07	-2.23273e-06	1.09975e-06	-3.23110e-07	7.76639e-07	3.58538e-07	-3.37023e-07	2.15153e-08	-2.08275e-09	4.38613e-10	-1.64414e-09	8.38463e-08	-4.48047e-08	3.90415e-08	1.04945e-07	-5.77865e-08	4.71587e-08	1.19061e-07	-4.05905e-08	7.84709e-08
28.901	1.08665e-06	-1.22602e-06	-1.39371e-07	-1.37791e-06	-8.46985e-07	-2.22489e-06	1.09972e-06	-3.23101e-07	7.76617e-07	3.60057e-07	-3.38451e-07	2.16065e-08	-8.11012e-10	1.70793e-10	-6.40219e-10	8.43065e-08	-4.50507e-08	3.92558e-08	1.07107e-07	-5.75708e-08	4.95358e-08	1.20220e-07	-4.09854e-08	7.92345e-08
28.926	1.08322e-06	-1.22215e-06	-1.38931e-07	-1.37293e-06	-8.44113e-07	-2.21704e-06	1.09970e-06	-3.23096e-07	7.76606e-07	3.61588e-07	-3.39889e-07	2.16983e-08	4.61327e-10	-9.71522e-11	3.64175e-10	8.47678e-08	-4.52972e-08	3.94706e-08	1.09280e-07	-5.73509e-08	5.19290e-08	1.21383e-07	-4.13820e-08	8.00010e-08
28.951	1.07978e-06	-1.21827e-06	-1.38491e-07	-1.36794e-06	-8.41238e-07	-2.20918e-06	1.09970e-06	-3.23095e-07	7.76604e-07	3.63129e-07	-3.41339e-07	2.17908e-08	1.73418e-09	-3.65205e-10	1.36897e-09	8.52301e-08	-4.55442e-08	3.96859e-08	1.11465e-07	-5.71270e-08	5.43382e-08	1.22551e-07	-4.17800e-08	8.07706e-08
28.975	1.07634e-06	-1.21439e-06	-1.38050e-07	-1.36294e-06	-8.38360e-07	-2.20130e-06	1.09971e-06	-3.23099e-07	7.76613e-07	3.64682e-07	-3.42798e-07	2.18840e-08	3.00745e-09	-6.33347e-10	2.37410e-09	8.56933e-08	-4.57917e-08	3.99016e-08	1.13662e-07	-5.68989e-08	5.67635e-08	1.23723e-07	-4.21796e-08	8.15431e-08
29.000	1.07290e-06	-1.21051e-06	-1.37608e-07	-1.35794e-06	-8.35478e-07	-2.19341e-06	1.09974e-06	-3.23107e-07	7.76631e-07	3.66246e-07	-3.44269e-07	2.19779e-08	4.28105e-09	-9.01559e-10	3.37949e-09	8.61575e-08	-4.60398e-08	4.01177e-08	1.15871e-07	-5.66668e-08	5.92047e-08	1.24899e-07	-4.25807e-08	8.23185e-08
29.024	1.06945e-06	-1.20661e-06	-1.37165e-07	-1.35292e-06	-8.32594e-07	-2.18552e-06	1.09978e-06	-3.23118e-07	7.76660e-07	3.67822e-07	-3.45749e-07	2.20724e-08	5.55491e-09	-1.16982e-09	4.38508e-09	8.66226e-08	-4.62883e-08	4.03343e-08	1.18092e-07	-5.64304e-08	6.16618e-08	1.26080e-07	-4.29833e-08	8.30968e-08
29.049	1.06599e-06	-1.20272e-06	-1.36722e-07	-1.34790e-06	-8.29706e-07	-2.17761e-06	1.09983e-06	-3.23135e-07	7.76699e-07	3.69408e-07	-3.47241e-07	2.21676e-08	6.82892e-09	-1.43812e-09	5.39080e-09	8.70886e-08	-4.65373e-08	4.05513e-08	1.20325e-07	-5.61899e-08	6.41348e-08	1.27265e-07	-4.33873e-08	8.38778e-08
29.073	1.06253e-06	-1.19881e-06	-1.36278e-07	-1.34287e-06	-8.26816e-07	-2.16969e-06	1.09990e-06	-3.23155e-07	7.76748e-07	3.71006e-07	-3.48742e-07	2.22635e-08	8.10302e-09	-1.70644e-09	6.39658e-09	8.75554e-08	-4.67868e-08	4.07686e-08	1.22569e-07	-5.59453e-08	6.66236e-08	1.28454e-07	-4.37927e-08	8.46616e-08
29.098	1.05907e-06	-1.19490e-06	-1.35834e-07	-1.33783e-06	-8.23923e-07	-2.16175e-06	1.09999e-06	-3.23179e-07	7.76807e-07	3.72614e-07	-3.50254e-07	2.23600e-08	9.37710e-09	-1.97475e-09	7.40235e-09	8.80231e-08	-4.70367e-08	4.09864e-08	1.24824e-07	-5.56964e-08	6.91280e-08	1.29648e-07	-4.41996e-08	8.54481e-08
29.123	1.05560e-06	-1.19099e-06	-1.35389e-07	-1.33279e-06	-8.21027e-07	-2.15381e-06	1.10008e-06	-3.23208e-07	7.76876e-07	3.74234e-07	-3.51777e-07	2.24572e-08	1.06511e-08	-2.24304e-09	8.40804e-09	8.84916e-08	-4.72870e-08	4.12045e-08	1.27092e-07	-5.54434e-08	7.16482e-08	1.30845e-07	-4.46078e-08	8.62373e-08
29.147	1.05213e-06	-1.18707e-06	-1.34944e-07	-1.32773e-06	-8.18129e-07	-2.14586e-06	1.10020e-06	-3.23241e-07	7.76955e-07	3.75865e-07	-3.53309e-07	2.25550e-08	1.19249e-08	-2.51130e-09	9.41359e-09	8.89608e-08	-4.75378e-08	4.14230e-08	1.29370e-07	-5.51861e-08	7.41840e-08	1.32047e-07	-4.50174e-08	8.70292e-08
29.172	1.04865e-06	-1.18315e-06	-1.34498e-07	-1.32267e-06	-8.15228e-07	-2.13790e-06	1.10032e-06	-3.23278e-07	7.77044e-07	3.77506e-07	-3.54852e-07	2.26535e-08	1.31984e-08	-2.77949e-09	1.04189e-08	8.94307e-08	-4.77889e-08	4.16418e-08	1.31660e-07	-5.49246e-08	7.67354e-08	1.33252e-07	-4.54283e-08	8.78236e-08
29.196	1.04517e-06	-1.17923e-06	-1.34052e-07	-1.31760e-06	-8.12325e-07	-2.12993e-06	1.10046e-06	-3.23320e-07	7.77144e-07	3.79158e-07	-3.56406e-07	2.27527e-08	1.44716e-08	-3.04762e-09	1.14240e-08	8.99014e-08	-4.80404e-08	4.18610e-08	1.33961e-07	-5.46589e-08	7.93022e-08	1.34461e-07	-4.58406e-08	8.86206e-08
29.221	1.04169e-06	-1.17530e-06	-1.33605e-07	-1.31253e-06	-8.09419e-07	-2.12195e-06	1.10062e-06	-3.23365e-07	7.77254e-07	3.80822e-07	-3.57969e-07	2.28525e-08	1.57444e-08	-3.31565e-09	1.24287e-08	9.03727e-08	-4.82923e-08	4.20805e-08	1.36274e-07	-5.43889e-08	8.18846e-08	1.35674e-07	-4.62541e-08	8.94201e-08
29.245	1.03821e-06	-1.17136e-06	-1.33158e-07	-1.30745e-06	-8.06512e-07	-2.11396e-06	1.10079e-06	-3.23415e-07	7.77374e-07	3.82495e-07	-3.59543e-07	2.29529e-08	1.70166e-08	-3.58357e-09	1.34330e-08	9.08447e-08	-4.85445e-08	4.23002e-08	1.38597e-07	-5.41147e-08	8.44823e-08	1.36891e-07	-4.66689e-08	9.02220e-08
29.270	1.03472e-06	-1.16743e-06	-1.32711e-07	-1.30236e-06	-8.03602e-07	-2.10596e-06	1.10097e-06	-3.23470e-07	7.77504e-07	3.84180e-07	-3.61126e-07	2.30540e-08	1.82882e-08	-3.85137e-09	1.44368e-08	9.13173e-08	-4.87970e-08	4.25203e-08	1.40932e-07	-5.38362e-08	8.70954e-08	1.38111e-07	-4.70850e-08	9.10264e-08
29.295	1.03122e-06	-1.16349e-06	-1.32263e-07	-1.29727e-06	-8.00690e-07	-2.09796e-06	1.10117e-06	-3.23528e-07	7.77645e-07	3.85876e-07	-3.62720e-07	2.31558e-08	1.95591e-08	-4.11902e-09	1.54401e-08	9.17905e-08	-4.90499e-08	4.27406e-08	1.43277e-07	-5.35535e-08	8.97238e-08	1.39335e-07	-4.75023e-08	9.18331e-08
29.319	1.02773e-06	-1.15955e-06	-1.31815e-07	-1.29217e-06	-7.97776e-07	-2.08994e-06	1.10139e-06	-3.23591e-07	7.77795e-07	3.87582e-07	-3.64324e-07	2.32582e-08	2.08293e-08	-4.38650e-09	1.64428e-08	9.22643e-08	-4.93031e-08	4.29613e-08	1.45634e-07	-5.32664e-08	9.23674e-08	1.40563e-07	-4.79208e-08	9.26422e-08
29.344	1.02423e-06	-1.15560e-06	-1.31366e-07	-1.28706e-06	-7.94860e-07	-2.08192e-06	1.10161e-06	-3.23658e-07	7.77957e-07	3.89298e-07	-3.65937e-07	2.33612e-08	2.20986e-08	-4.65381e-09	1.74448e-08	9.27386e-08	-4.95565e-08	4.31821e-08	1.48001e-07	-5.29750e-08	9.50263e-08	1.41794e-07	-4.83405e-08	9.34536e-08
29.368	1.02074e-06	-1.15165e-06	-1.30918e-07	-1.28195e-06	-7.91942e-07	-2.07389e-06	1.10186e-06	-3.23729e-07	7.78128e-07	3.91026e-07	-3.67561e-07	2.34648e-08	2.33670e-08	-4.92092e-09	1.84461e-08	9.32135e-08	-4.98103e-08	4.34032e-08	1.50380e-07	-5.26793e-08	9.77003e-08	1.43029e-07	-4.87614e-08	9.42672e-08
29.393	1.01724e-06	-1.14770e-06	-1.30469e-07	-1.27683e-06	-7.89022e-07	-2.06585e-06	1.10211e-06	-3.23805e-07	7.78310e-07	3.92764e-07	-3.69194e-07	2.35691e-08	2.46344e-08	-5.18782e-09	1.94465e-08	9.36888e-08	-5.00642e-08	4.36245e-08	1.52769e-07	-5.23793e-08	1.00389e-07	1.44266e-07	-4.91834e-08	9.50831e-08
29.417	1.01373e-06	-1.14375e-06	-1.30019e-07	-1.27170e-06	-7.86101e-07	-2.05780e-06	1.10239e-06	-3.23885e-07	7.78502e-07	3.94512e-07	-3.70838e-07	2.36740e-08	2.59006e-08	-5.45449e-09	2.04461e-08	9.41645e-08	-5.03185e-08	4.38460e-08	1.55168e-07	-5.20749e-08	1.03093e-07	1.45508e-07	-4.96066e-08	9.59011e-08
29.442	1.01023e-06	-1.13980e-06	-1.29570e-07	-1.26657e-06	-7.83179e-07	-2.04975e-06	1.10267e-06	-3.23969e-07	7.78704e-07	3.96271e-07	-3.72491e-07	2.37796e-08	2.71657e-08	-5.72090e-09	2.14448e-08	9.46407e-08	-5.05729e-08	4.40678e-08	1.57579e-07	-5.17662e-08	1.05812e-07	1.46752e-07	-5.00308e-08	9.67213e-08
29.467	1.00673e-06	-1.13585e-06	-1.29121e-07	-1.26144e-06	-7.80254e-07	-2.04169e-06	1.10297e-06	-3.24058e-07	7.78917e-07	3.98040e-07	-3.74154e-07	2.38857e-08	2.84295e-08	-5.98705e-09	2.24425e-08	9.51173e-08	-5.08276e-08	4.42897e-08	1.60000e-07	-5.14531e-08	1.08546e-07	1.48000e-07	-5.04561e-08	9.75435e-08
29.491	1.00322e-06	-1.13189e-06	-1.28671e-07	-1.25630e-06	-7.77329e-07	-2.03363e-06	1.10329e-06	-3.24150e-07	7.79141e-07	3.99820e-07	-3.75827e-07	2.39925e-08	2.96920e-08	-6.25292e-09	2.34391e-08	9.55943e-08	-5.10825e-08	4.45118e-08	1.62431e-07	-5.11356e-08	1.11295e-07	1.49250e-07	-5.08825e-08	9.83678e-08
29.516	9.99714e-07	-1.12794e-06	-1.28221e-07	-1.25115e-06	-7.74402e-07	-2.02555e-06	1.10362e-06	-3.24248e-07	7.79374e-07	4.01610e-07	-3.77510e-07	2.41000e-08	3.09531e-08	-6.51849e-09	2.44346e-08	9.60716e-08	-5.13375e-08	4.47340e-08	1.64873e-07	-5.08137e-08	1.14059e-07	1.50504e-07	-5.13099e-08	9.91941e-08
29.540	9.96207e-07	-1.12398e-06	-1.27772e-07	-1.24600e-06	-7.71474e-07	-2.01748e-06	1.10397e-06	-3.24349e-07	7.79618e-07	4.03410e-07	-3.79202e-07	2.42080e-08	3.22126e-08	-6.78375e-09	2.54289e-08	9.65492e-08	-5.15928e-08	4.49564e-08	1.67325e-07	-5.04875e-08	1.16838e-07	1.51761e-07	-5.17384e-08	1.00022e-07
29.565	9.92700e-07	-1.12002e-06	-1.27322e-07	-1.24085e-06	-7.68544e-07	-2.00939e-06	1.10433e-06	-3.24455e-07	7.79873e-07	4.05221e-07	-3.80904e-07	2.43166e-08	3.34706e-08	-7.04867e-09	2.64219e-08	9.70271e-08	-5.18482e-08	4.51790e-08	1.69787e-07	-5.01568e-08	1.19631e-07	1.53020e-07	-5.21678e-08	1.00853e-07
29.590	9.89192e-07	-1.11606e-06	-1.26872e-07	-1.23569e-06	-7.65614e-07	-2.00130e-06	1.10470e-06	-3.24565e-07	7.80138e-07	4.07041e-07	-3.82615e-07	2.44259e-08	3.47269e-08	-7.31324e-09	2.74137e-08	9.75053e-08	-5.21037e-08	4.54016e-08	1.72260e-07	-4.98217e-08	1.22439e-07	1.54283e-07	-5.25982e-08	1.01685e-07
29.614	9.85685e-07	-1.11211e-06	-1.26422e-07	-1.23053e-06	-7.62683e-07	-1.99321e-06	1.10509e-06	-3.24680e-07	7.80414e-07	4.08872e-07	-3.84337e-07	2.45358e-08	3.59815e-08	-7.57745e-09	2.84041e-08	9.79837e-08	-5.23593e-08	4.56244e-08	1.74743e-07	-4.94821e-08	1.25261e-07	1.55548e-07	-5.30296e-08	1.02519e-07
29.639	9.82178e-07	-1.10815e-06	-1.25972e-07	-1.22536e-06	-7.59750e-07	-1.98511e-06	1.10550e-06	-3.24799e-07	7.80700e-07	4.10714e-07	-3.86067e-07	2.46463e-08	3.72343e-08	-7.84127e-09	2.93930e-08	9.84624e-08	-5.26151e-08	4.58473e-08	1.77236e-07	-4.91382e-08	1.28098e-07	1.56816e-07	-5.34619e-08	1.03354e-07
29.663	9.78671e-07	-1.10419e-06	-1.25522e-07	-1.22019e-06	-7.56817e-07	-1.97700e-06	1.10592e-06	-3.24922e-07	7.80996e-07	4.12565e-07	-3.87807e-07	2.47574e-08	3.84851e-08	-8.10470e-09	3.03805e-08	9.89412e-08	-5.28710e-08	4.60702e-08	1.79739e-07	-4.87897e-08	1.30950e-07	1.58087e-07	-5.38952e-08	1.04192e-07
29.688	9.75164e-07	-1.10024e-06	-1.25073e-07	-1.21501e-06	-7.53883e-07	-1.96889e-06	1.10635e-06	-3.25050e-07	7.81303e-07	4.14426e-07	-3.89557e-07	2.48691e-08	3.97341e-08	-8.36771e-09	3.13663e-08	9.94202e-08	-5.31270e-08	4.62933e-08	1.82253e-07	-4.84368e-08	1.33816e-07	1.59361e-07	-5.43293e-08	1.05031e-07
29.712	9.71659e-07	-1.09628e-06	-1.24623e-07	-1.20983e-06	-7.50949e-07	-1.96078e-06	1.10680e-06	-3.25182e-07	7.81621e-07	4.16298e-07	-3.91316e-07	2.49814e-08	4.09809e-08	-8.63029e-09	3.23506e-08	9.98994e-08	-5.33830e-08	4.65164e-08	1.84776e-07	-4.80794e-08	1.36696e-07	1.60636e-07	-5.47643e-08	1.05872e-07
29.737	9.68154e-07	-1.09233e-06	-1.24174e-07	-1.20465e-06	-7.48014e-07	-1.95266e-06	1.10727e-06	-3.25319e-07	7.81949e-07	4.18179e-07	-3.93085e-07	2.50943e-08	4.22257e-08	-8.89242e-09	3.33332e-08	1.00379e-07	-5.36391e-08	4.67395e-08	1.87309e-07	-4.77176e-08	1.39591e-07	1.61915e-07	-5.52002e-08	1.06715e-07
29.762	9.64651e-07	-1.08838e-06	-1.23724e-07	-1.19946e-06	-7.45078e-07	-1.94454e-06	1.10775e-06	-3.25460e-07	7.82288e-07	4.20070e-07	-3.94863e-07	2.52078e-08	4.34682e-08	-9.15410e-09	3.43141e-08	1.00858e-07	-5.38952e-08	4.69627e-08	1.89851e-07	-4.73512e-08	1.42500e-07	1.63196e-07	-5.56369e-08	1.07559e-07
29.786	9.61149e-07	-1.08442e-06	-1.23275e-07	-1.19427e-06	-7.42142e-07	-1.93641e-06	1.10824e-06	-3.25605e-07	7.82637e-07	4.21972e-07	-3.96650e-07	2.53219e-08	4.47085e-08	-9.41529e-09	3.52932e-08	1.01337e-07	-5.41514e-08	4.71860e-08	1.92404e-07	-4.69803e-08	1.45423e-07	1.64479e-07	-5.60744e-08	1.08405e-07
29.811	9.57649e-07	-1.08048e-06	-1.22826e-07	-1.18908e-06	-7.39205e-07	-1.92829e-06	1.10875e-06	-3.25755e-07	7.82997e-07	4.23883e-07	-3.98447e-07	2.54365e-08	4.59464e-08	-9.67599e-09	3.62705e-08	1.01817e-07	-5.44076e-08	4.74092e-08	1.94966e-07	-4.66049e-08	1.48361e-07	1.65765e-07	-5.65127e-08	1.09252e-07
29.835	9.54150e-07	-1.07653e-06	-1.22377e-07	-1.18388e-06	-7.36268e-07	-1.92015e-06	1.10928e-06	-3.25909e-07	7.83367e-07	4.25804e-07	-4.00252e-07	2.55518e-08	4.71820e-08	-9.93618e-09	3.72458e-08	1.02296e-07	-5.46638e-08	4.76325e-08	1.97538e-07	-4.62250e-08	1.51313e-07	1.67053e-07	-5.69518e-08	1.10101e-07
29.860	9.50654e-07	-1.07258e-06	-1.21929e-07	-1.17869e-06	-7.33331e-07	-1.91202e-06	1.10982e-06	-3.26067e-07	7.83748e-07	4.27735e-07	-4.02067e-07	2.56677e-08	4.84150e-08	-1.01959e-08	3.82191e-08	1.02776e-07	-5.49201e-08	4.78557e-08	2.00119e-07	-4.58405e-08	1.54279e-07	1.68343e-07	-5.73916e-08	1.10951e-07
29.884	9.47159e-07	-1.06864e-06	-1.21481e-07	-1.17348e-06	-7.30394e-07	-1.90388e-06	1.11037e-06	-3.26230e-07	7.84140e-07	4.29676e-07	-4.03892e-07	2.57842e-08	4.96455e-08	-1.04550e-08	3.91905e-08	1.03255e-07	-5.51763e-08	4.80790e-08	2.02710e-07	-4.54515e-08	1.57259e-07	1.69636e-07	-5.78322e-08	1.11803e-07
[truncated: 5 more rows]
