# Supplementary material for: Effects of ischemic preconditioning on lower-limb anaerobic performance and neuromuscular adaptations
Source: PeerJ. 2026 Jun 8;14:e21296. doi: 10.7717/peerj.21296 (PMC13256049; doi:10.7717/peerj.21296)
Supplement: Supplemental Information 1 [file peerj-14-21296-s001.zip › Fnirs_hbo/24.csv]

	1	1	1	1	1	1	1	1	1	1	1	1	1	1	1	1	1	1	1	1	1	1	1	1
time	HRF HbO,1,1	HRF HbR,1,1	HRF HbT,1,1	HRF HbO,1,2	HRF HbR,1,2	HRF HbT,1,2	HRF HbO,1,3	HRF HbR,1,3	HRF HbT,1,3	HRF HbO,1,4	HRF HbR,1,4	HRF HbT,1,4	HRF HbO,2,5	HRF HbR,2,5	HRF HbT,2,5	HRF HbO,2,6	HRF HbR,2,6	HRF HbT,2,6	HRF HbO,2,7	HRF HbR,2,7	HRF HbT,2,7	HRF HbO,2,8	HRF HbR,2,8	HRF HbT,2,8
-1.991	1.50392e-08	-1.63235e-09	1.34068e-08	-3.20312e-07	1.05624e-07	-2.14687e-07	-4.83622e-07	-4.43169e-09	-4.88054e-07	-2.74742e-08	5.73928e-09	-2.17349e-08	-6.88738e-08	8.96116e-09	-5.99127e-08	-1.27969e-07	4.98730e-08	-7.80956e-08	-2.24713e-07	1.54503e-07	-7.02105e-08	-3.44926e-07	4.68680e-08	-2.98058e-07
-1.966	1.44236e-08	-1.56554e-09	1.28581e-08	-3.12616e-07	1.03044e-07	-2.09572e-07	-4.72006e-07	-4.34280e-09	-4.76349e-07	-2.68083e-08	5.60016e-09	-2.12081e-08	-6.70355e-08	8.72198e-09	-5.83135e-08	-1.24614e-07	4.85657e-08	-7.60485e-08	-2.19390e-07	1.50726e-07	-6.86646e-08	-3.36577e-07	4.57335e-08	-2.90844e-07
-1.942	1.38159e-08	-1.49957e-09	1.23163e-08	-3.04903e-07	1.00460e-07	-2.04443e-07	-4.60367e-07	-4.25239e-09	-4.64619e-07	-2.61411e-08	5.46079e-09	-2.06803e-08	-6.52007e-08	8.48326e-09	-5.67175e-08	-1.21264e-07	4.72601e-08	-7.40041e-08	-2.14054e-07	1.46944e-07	-6.71103e-08	-3.28215e-07	4.45973e-08	-2.83618e-07
-1.917	1.32159e-08	-1.43446e-09	1.17815e-08	-2.97174e-07	9.78738e-08	-1.99301e-07	-4.48703e-07	-4.16048e-09	-4.52863e-07	-2.54727e-08	5.32117e-09	-2.01515e-08	-6.33696e-08	8.24502e-09	-5.51246e-08	-1.17918e-07	4.59561e-08	-7.19621e-08	-2.08705e-07	1.43158e-07	-6.55474e-08	-3.19840e-07	4.34593e-08	-2.76381e-07
-1.892	1.26240e-08	-1.37020e-09	1.12538e-08	-2.89430e-07	9.52846e-08	-1.94145e-07	-4.37016e-07	-4.06712e-09	-4.41083e-07	-2.48031e-08	5.18129e-09	-1.96218e-08	-6.15422e-08	8.00725e-09	-5.35350e-08	-1.14577e-07	4.46538e-08	-6.99228e-08	-2.03343e-07	1.39367e-07	-6.39761e-08	-3.11453e-07	4.23197e-08	-2.69133e-07
-1.868	1.20400e-08	-1.30682e-09	1.07332e-08	-2.81669e-07	9.26926e-08	-1.88977e-07	-4.25305e-07	-3.97234e-09	-4.29278e-07	-2.41324e-08	5.04118e-09	-1.90912e-08	-5.97186e-08	7.76997e-09	-5.19486e-08	-1.11239e-07	4.33531e-08	-6.78862e-08	-1.97968e-07	1.35572e-07	-6.23963e-08	-3.03053e-07	4.11783e-08	-2.61874e-07
-1.843	1.14641e-08	-1.24431e-09	1.02198e-08	-2.73894e-07	9.00978e-08	-1.83796e-07	-4.13572e-07	-3.87616e-09	-4.17448e-07	-2.34605e-08	4.90082e-09	-1.85596e-08	-5.78986e-08	7.53318e-09	-5.03655e-08	-1.07907e-07	4.20543e-08	-6.58524e-08	-1.92580e-07	1.31772e-07	-6.08082e-08	-2.94640e-07	4.00352e-08	-2.54605e-07
-1.819	1.08963e-08	-1.18269e-09	9.71365e-09	-2.66103e-07	8.75003e-08	-1.78602e-07	-4.01816e-07	-3.77861e-09	-4.05595e-07	-2.27875e-08	4.76024e-09	-1.80272e-08	-5.60825e-08	7.29689e-09	-4.87856e-08	-1.04578e-07	4.07572e-08	-6.38213e-08	-1.87180e-07	1.27968e-07	-5.92116e-08	-2.86215e-07	3.88905e-08	-2.47325e-07
-1.794	1.03368e-08	-1.12196e-09	9.21487e-09	-2.58297e-07	8.49001e-08	-1.73397e-07	-3.90038e-07	-3.67974e-09	-3.93717e-07	-2.21134e-08	4.61942e-09	-1.74939e-08	-5.42703e-08	7.06110e-09	-4.72092e-08	-1.01255e-07	3.94619e-08	-6.17930e-08	-1.81767e-07	1.24160e-07	-5.76068e-08	-2.77778e-07	3.77440e-08	-2.40034e-07
-1.769	9.78562e-09	-1.06213e-09	8.72349e-09	-2.50476e-07	8.22972e-08	-1.68179e-07	-3.78237e-07	-3.57958e-09	-3.81817e-07	-2.14382e-08	4.47837e-09	-1.69598e-08	-5.24619e-08	6.82581e-09	-4.56361e-08	-9.79362e-08	3.81685e-08	-5.97677e-08	-1.76341e-07	1.20348e-07	-5.59936e-08	-2.69329e-07	3.65960e-08	-2.32733e-07
-1.745	9.24281e-09	-1.00321e-09	8.23959e-09	-2.42641e-07	7.96917e-08	-1.62949e-07	-3.66415e-07	-3.47815e-09	-3.69893e-07	-2.07620e-08	4.33711e-09	-1.64248e-08	-5.06575e-08	6.59104e-09	-4.40664e-08	-9.46223e-08	3.68770e-08	-5.77453e-08	-1.70903e-07	1.16531e-07	-5.43721e-08	-2.60868e-07	3.54463e-08	-2.25422e-07
-1.720	8.70844e-09	-9.45213e-10	7.76323e-09	-2.34791e-07	7.70836e-08	-1.57708e-07	-3.54572e-07	-3.37549e-09	-3.57947e-07	-2.00847e-08	4.19563e-09	-1.58891e-08	-4.88570e-08	6.35678e-09	-4.25002e-08	-9.13134e-08	3.55874e-08	-5.57260e-08	-1.65453e-07	1.12710e-07	-5.27423e-08	-2.52395e-07	3.42951e-08	-2.18100e-07
-1.696	8.18261e-09	-8.88139e-10	7.29447e-09	-2.26928e-07	7.44729e-08	-1.52455e-07	-3.42707e-07	-3.27164e-09	-3.45979e-07	-1.94064e-08	4.05394e-09	-1.53525e-08	-4.70606e-08	6.12305e-09	-4.09375e-08	-8.80094e-08	3.42998e-08	-5.37096e-08	-1.59990e-07	1.08886e-07	-5.11044e-08	-2.43911e-07	3.31422e-08	-2.10769e-07
-1.671	7.66538e-09	-8.31999e-10	6.83338e-09	-2.19050e-07	7.18597e-08	-1.47191e-07	-3.30822e-07	-3.16663e-09	-3.33989e-07	-1.87271e-08	3.91205e-09	-1.48151e-08	-4.52682e-08	5.88984e-09	-3.93784e-08	-8.47106e-08	3.30141e-08	-5.16965e-08	-1.54515e-07	1.05057e-07	-4.94582e-08	-2.35415e-07	3.19878e-08	-2.03427e-07
-1.647	7.15682e-09	-7.76800e-10	6.38002e-09	-2.11159e-07	6.92439e-08	-1.41915e-07	-3.18916e-07	-3.06049e-09	-3.21977e-07	-1.80469e-08	3.76995e-09	-1.42770e-08	-4.34799e-08	5.65717e-09	-3.78228e-08	-8.14170e-08	3.17305e-08	-4.96865e-08	-1.49029e-07	1.01225e-07	-4.78038e-08	-2.26907e-07	3.08318e-08	-1.96075e-07
-1.622	6.65701e-09	-7.22550e-10	5.93445e-09	-2.03255e-07	6.66257e-08	-1.36629e-07	-3.06991e-07	-2.95326e-09	-3.09944e-07	-1.73657e-08	3.62765e-09	-1.37381e-08	-4.16958e-08	5.42503e-09	-3.62707e-08	-7.81286e-08	3.04490e-08	-4.76797e-08	-1.43530e-07	9.73888e-08	-4.61414e-08	-2.18388e-07	2.96742e-08	-1.88714e-07
-1.597	6.16601e-09	-6.69257e-10	5.49675e-09	-1.95337e-07	6.40051e-08	-1.31332e-07	-2.95045e-07	-2.84498e-09	-2.97890e-07	-1.66836e-08	3.48517e-09	-1.31985e-08	-3.99158e-08	5.19344e-09	-3.47224e-08	-7.48457e-08	2.91695e-08	-4.56762e-08	-1.38020e-07	9.35490e-08	-4.44708e-08	-2.09858e-07	2.85152e-08	-1.81343e-07
-1.573	5.68389e-09	-6.16929e-10	5.06696e-09	-1.87407e-07	6.13820e-08	-1.26025e-07	-2.83080e-07	-2.73568e-09	-2.85815e-07	-1.60007e-08	3.34249e-09	-1.26582e-08	-3.81401e-08	4.96240e-09	-3.31777e-08	-7.15682e-08	2.78922e-08	-4.36761e-08	-1.32498e-07	8.97056e-08	-4.27921e-08	-2.01317e-07	2.73547e-08	-1.73963e-07
-1.548	5.21073e-09	-5.65572e-10	4.64516e-09	-1.79464e-07	5.87565e-08	-1.20707e-07	-2.71095e-07	-2.62539e-09	-2.73721e-07	-1.53168e-08	3.19963e-09	-1.21172e-08	-3.63686e-08	4.73191e-09	-3.16367e-08	-6.82964e-08	2.66170e-08	-4.16793e-08	-1.26964e-07	8.58587e-08	-4.11053e-08	-1.92765e-07	2.61926e-08	-1.66573e-07
-1.524	4.74659e-09	-5.15194e-10	4.23139e-09	-1.71508e-07	5.61287e-08	-1.15379e-07	-2.59092e-07	-2.51415e-09	-2.61606e-07	-1.46321e-08	3.05659e-09	-1.15755e-08	-3.46015e-08	4.50199e-09	-3.00995e-08	-6.50301e-08	2.53441e-08	-3.96860e-08	-1.21419e-07	8.20083e-08	-3.94106e-08	-1.84202e-07	2.50291e-08	-1.59173e-07
-1.499	4.29153e-09	-4.65803e-10	3.82573e-09	-1.63540e-07	5.34986e-08	-1.10042e-07	-2.47070e-07	-2.40200e-09	-2.49472e-07	-1.39465e-08	2.91338e-09	-1.10331e-08	-3.28386e-08	4.27263e-09	-2.85660e-08	-6.17696e-08	2.40734e-08	-3.76963e-08	-1.15862e-07	7.81545e-08	-3.77078e-08	-1.75629e-07	2.38642e-08	-1.51765e-07
-1.475	3.84564e-09	-4.17405e-10	3.42823e-09	-1.55561e-07	5.08662e-08	-1.04694e-07	-2.35030e-07	-2.28897e-09	-2.37319e-07	-1.32601e-08	2.77000e-09	-1.04901e-08	-3.10802e-08	4.04384e-09	-2.70364e-08	-5.85150e-08	2.28050e-08	-3.57100e-08	-1.10295e-07	7.42974e-08	-3.59971e-08	-1.67045e-07	2.26978e-08	-1.44347e-07
-1.450	3.40897e-09	-3.70009e-10	3.03896e-09	-1.47569e-07	4.82315e-08	-9.93376e-08	-2.22972e-07	-2.17511e-09	-2.25147e-07	-1.25730e-08	2.62646e-09	-9.94653e-09	-2.93262e-08	3.81563e-09	-2.55106e-08	-5.52663e-08	2.15388e-08	-3.37274e-08	-1.04716e-07	7.04371e-08	-3.42785e-08	-1.58450e-07	2.15300e-08	-1.36920e-07
-1.425	2.98158e-09	-3.23620e-10	2.65796e-09	-1.39566e-07	4.55946e-08	-9.39715e-08	-2.10897e-07	-2.06044e-09	-2.12957e-07	-1.18851e-08	2.48276e-09	-9.40232e-09	-2.75767e-08	3.58801e-09	-2.39887e-08	-5.20236e-08	2.02751e-08	-3.17485e-08	-9.91255e-08	6.65736e-08	-3.25519e-08	-1.49846e-07	2.03608e-08	-1.29485e-07
-1.401	2.56355e-09	-2.78247e-10	2.28530e-09	-1.31552e-07	4.29555e-08	-8.85963e-08	-1.98804e-07	-1.94501e-09	-2.00749e-07	-1.11964e-08	2.33890e-09	-8.85752e-09	-2.58318e-08	3.36097e-09	-2.24708e-08	-4.87870e-08	1.90137e-08	-2.97733e-08	-9.35245e-08	6.27070e-08	-3.08175e-08	-1.41231e-07	1.91902e-08	-1.22040e-07
-1.376	2.15493e-09	-2.33896e-10	1.92104e-09	-1.23526e-07	4.03142e-08	-8.32122e-08	-1.86694e-07	-1.82885e-09	-1.88523e-07	-1.05070e-08	2.19489e-09	-8.31215e-09	-2.40913e-08	3.13452e-09	-2.09568e-08	-4.55567e-08	1.77547e-08	-2.78019e-08	-8.79126e-08	5.88374e-08	-2.90752e-08	-1.32606e-07	1.80182e-08	-1.14587e-07
-1.352	1.75580e-09	-1.90574e-10	1.56522e-09	-1.15490e-07	3.76708e-08	-7.78195e-08	-1.74567e-07	-1.71199e-09	-1.76279e-07	-9.81696e-09	2.05073e-09	-7.76623e-09	-2.23555e-08	2.90867e-09	-1.94469e-08	-4.23326e-08	1.64982e-08	-2.58344e-08	-8.22899e-08	5.49649e-08	-2.73251e-08	-1.23971e-07	1.68450e-08	-1.07126e-07
-1.327	1.36620e-09	-1.48287e-10	1.21791e-09	-1.07444e-07	3.50253e-08	-7.24183e-08	-1.62424e-07	-1.59449e-09	-1.64019e-07	-9.12622e-09	1.90644e-09	-7.21978e-09	-2.06244e-08	2.68343e-09	-1.79409e-08	-3.91149e-08	1.52442e-08	-2.38707e-08	-7.66566e-08	5.10895e-08	-2.55672e-08	-1.15326e-07	1.56704e-08	-9.96560e-08
-1.303	9.86212e-10	-1.07043e-10	8.79169e-10	-9.93867e-08	3.23778e-08	-6.70089e-08	-1.50265e-07	-1.47637e-09	-1.51742e-07	-8.43482e-09	1.76201e-09	-6.67281e-09	-1.88979e-08	2.45880e-09	-1.64391e-08	-3.59037e-08	1.39927e-08	-2.19110e-08	-7.10128e-08	4.72113e-08	-2.38015e-08	-1.06672e-07	1.44944e-08	-9.21777e-08
-1.278	6.15887e-10	-6.68483e-11	5.49039e-10	-9.13196e-08	2.97282e-08	-6.15914e-08	-1.38091e-07	-1.35767e-09	-1.39448e-07	-7.74279e-09	1.61745e-09	-6.12534e-09	-1.71761e-08	2.23478e-09	-1.49414e-08	-3.26991e-08	1.27438e-08	-1.99553e-08	-6.53585e-08	4.33304e-08	-2.20281e-08	-9.80085e-08	1.33172e-08	-8.46913e-08
-1.253	2.55287e-10	-2.77088e-11	2.27578e-10	-8.32426e-08	2.70765e-08	-5.61661e-08	-1.25901e-07	-1.23844e-09	-1.27139e-07	-7.05016e-09	1.47276e-09	-5.57740e-09	-1.54592e-08	2.01139e-09	-1.34478e-08	-2.95011e-08	1.14974e-08	-1.80037e-08	-5.96939e-08	3.94468e-08	-2.02470e-08	-8.93355e-08	1.21388e-08	-7.71967e-08
-1.229	-9.55295e-11	1.03688e-11	-8.51608e-11	-7.51560e-08	2.44229e-08	-5.07331e-08	-1.13696e-07	-1.11871e-09	-1.14814e-07	-6.35694e-09	1.32795e-09	-5.02899e-09	-1.37470e-08	1.78862e-09	-1.19584e-08	-2.63099e-08	1.02537e-08	-1.60562e-08	-5.40190e-08	3.55608e-08	-1.84583e-08	-8.06532e-08	1.09590e-08	-6.96942e-08
-1.204	-4.36503e-10	4.73780e-11	-3.89125e-10	-6.70600e-08	2.17674e-08	-4.52926e-08	-1.01476e-07	-9.98513e-10	-1.02474e-07	-5.66317e-09	1.18302e-09	-4.48015e-09	-1.20397e-08	1.56649e-09	-1.04733e-08	-2.31255e-08	9.01265e-09	-1.41128e-08	-4.83340e-08	3.16722e-08	-1.66618e-08	-7.19619e-08	9.77807e-09	-6.21839e-08
-1.180	-7.67576e-10	8.33126e-11	-6.84264e-10	-5.89549e-08	1.91099e-08	-3.98450e-08	-8.92417e-08	-8.77898e-10	-9.01196e-08	-4.96885e-09	1.03798e-09	-3.93087e-09	-1.03374e-08	1.34499e-09	-8.99238e-09	-1.99480e-08	7.77431e-09	-1.21737e-08	-4.26390e-08	2.77812e-08	-1.48578e-08	-6.32617e-08	8.59590e-09	-5.46658e-08
-1.155	-1.08869e-09	1.18167e-10	-9.70526e-10	-5.08408e-08	1.64506e-08	-3.43903e-08	-7.69934e-08	-7.56902e-10	-7.77503e-08	-4.27403e-09	8.92832e-10	-3.38120e-09	-8.63994e-09	1.12414e-09	-7.51580e-09	-1.67776e-08	6.53870e-09	-1.02389e-08	-3.69341e-08	2.38879e-08	-1.30462e-08	-5.45527e-08	7.41253e-09	-4.71401e-08
-1.130	-1.39980e-09	1.51934e-10	-1.24786e-09	-4.27181e-08	1.37894e-08	-2.89288e-08	-6.47313e-08	-6.35562e-10	-6.53669e-08	-3.57871e-09	7.47582e-10	-2.83113e-09	-6.94751e-09	9.03939e-10	-6.04357e-09	-1.36143e-08	5.30587e-09	-8.30841e-09	-3.12194e-08	1.99924e-08	-1.12270e-08	-4.58350e-08	6.22798e-09	-3.96070e-08
-1.106	-1.70083e-09	1.84608e-10	-1.51622e-09	-3.45869e-08	1.11263e-08	-2.34606e-08	-5.24558e-08	-5.13920e-10	-5.29697e-08	-2.88292e-09	6.02234e-10	-2.28069e-09	-5.26011e-09	6.84392e-10	-4.57572e-09	-1.04582e-08	4.07584e-09	-6.38232e-09	-2.54950e-08	1.60946e-08	-9.40033e-09	-3.71088e-08	5.04228e-09	-3.20665e-08
-1.081	-1.99175e-09	2.16184e-10	-1.77556e-09	-2.64476e-08	8.46149e-09	-1.79861e-08	-4.01671e-08	-3.92014e-10	-4.05592e-08	-2.18669e-09	4.56794e-10	-1.72990e-09	-3.57779e-09	4.65506e-10	-3.11229e-09	-7.30935e-09	2.84866e-09	-4.46069e-09	-1.97609e-08	1.21948e-08	-7.56613e-09	-2.83742e-08	3.85543e-09	-2.45187e-08
-1.057	-2.27248e-09	2.46655e-10	-2.02583e-09	-1.83002e-08	5.79490e-09	-1.25053e-08	-2.78657e-08	-2.69885e-10	-2.81356e-08	-1.49004e-09	3.11265e-10	-1.17877e-09	-1.90060e-09	2.47286e-10	-1.65331e-09	-4.16793e-09	1.62436e-09	-2.54357e-09	-1.40174e-08	8.29297e-09	-5.72446e-09	-1.96313e-08	2.66747e-09	-1.69639e-08
-1.032	-2.54299e-09	2.76016e-10	-2.26698e-09	-1.01451e-08	3.12659e-09	-7.01855e-09	-1.55518e-08	-1.47573e-10	-1.56994e-08	-7.92988e-10	1.65653e-10	-6.27335e-10	-2.28568e-10	2.97389e-11	-1.98829e-10	-1.03398e-09	4.02971e-10	-6.31008e-10	-8.26454e-09	4.38920e-09	-3.87534e-09	-1.08804e-08	1.47841e-09	-9.40198e-09
-1.008	-2.80322e-09	3.04261e-10	-2.49896e-09	-1.98256e-09	4.56565e-10	-1.52600e-09	-3.22573e-09	-2.51177e-11	-3.25085e-09	-9.55601e-11	1.99622e-11	-7.55979e-11	1.43825e-09	-1.87130e-10	1.25112e-09	2.09240e-09	-8.15468e-10	1.27693e-09	-2.50238e-09	4.83561e-10	-2.01882e-09	-2.12150e-09	2.88266e-10	-1.83323e-09
-0.983	-3.05312e-09	3.31386e-10	-2.72174e-09	6.18727e-09	-2.21513e-09	3.97214e-09	9.11215e-09	9.74406e-11	9.20959e-09	6.02220e-10	-1.25802e-10	4.76418e-10	3.09981e-09	-4.03316e-10	2.69650e-09	5.21112e-09	-2.03092e-09	3.18020e-09	3.26895e-09	-3.42386e-09	-1.54909e-10	6.64520e-09	-9.02940e-10	5.74227e-09
-0.958	-3.29264e-09	3.57383e-10	-2.93526e-09	1.43641e-08	-4.88846e-09	9.47567e-09	2.14615e-08	2.20061e-10	2.16816e-08	1.30033e-09	-2.71635e-10	1.02869e-09	4.75608e-09	-6.18812e-10	4.13726e-09	8.32209e-09	-3.24336e-09	5.07874e-09	9.04934e-09	-7.33298e-09	1.71636e-09	1.54196e-08	-2.09519e-09	1.33244e-08
-0.934	-3.52173e-09	3.82249e-10	-3.13949e-09	2.25478e-08	-7.56339e-09	1.49844e-08	3.38221e-08	3.42703e-10	3.41648e-08	1.99875e-09	-4.17532e-10	1.58121e-09	6.40700e-09	-8.33613e-10	5.57338e-09	1.14252e-08	-4.45273e-09	6.97249e-09	1.48387e-08	-1.12437e-08	3.59495e-09	2.42015e-08	-3.28846e-09	2.09130e-08
-0.909	-3.74035e-09	4.05977e-10	-3.33437e-09	3.07379e-08	-1.02399e-08	2.04980e-08	4.61935e-08	4.65327e-10	4.66588e-08	2.69745e-09	-5.63488e-10	2.13396e-09	8.05253e-09	-1.04771e-09	7.00482e-09	1.45204e-08	-5.65902e-09	8.86140e-09	2.06369e-08	-1.51560e-08	5.48084e-09	3.29908e-08	-4.48273e-09	2.85080e-08
-0.885	-3.94844e-09	4.28563e-10	-3.51988e-09	3.89344e-08	-1.29180e-08	2.60165e-08	5.85754e-08	5.87890e-10	5.91633e-08	3.39640e-09	-7.09499e-10	2.68690e-09	9.69263e-09	-1.26111e-09	8.43153e-09	1.76076e-08	-6.86218e-09	1.07454e-08	2.64438e-08	-1.90698e-08	7.37399e-09	4.17873e-08	-5.67799e-09	3.61093e-08
-0.860	-4.14596e-09	4.50002e-10	-3.69596e-09	4.71370e-08	-1.55975e-08	3.15395e-08	7.09675e-08	7.10353e-10	7.16779e-08	4.09560e-09	-8.55558e-10	3.24004e-09	1.13273e-08	-1.47379e-09	9.85347e-09	2.06867e-08	-8.06218e-09	1.26245e-08	3.22593e-08	-2.29849e-08	9.27439e-09	5.05909e-08	-6.87421e-09	4.37167e-08
-0.836	-4.33287e-09	4.70289e-10	-3.86258e-09	5.53454e-08	-1.82786e-08	3.70668e-08	8.33695e-08	8.32674e-10	8.42022e-08	4.79501e-09	-1.00166e-09	3.79334e-09	1.29564e-08	-1.68575e-09	1.12706e-08	2.37575e-08	-9.25898e-09	1.44985e-08	3.80834e-08	-2.69014e-08	1.11820e-08	5.94014e-08	-8.07137e-09	5.13301e-08
-0.811	-4.50912e-09	4.89419e-10	-4.01970e-09	6.35594e-08	-2.09611e-08	4.25983e-08	9.57811e-08	9.54811e-10	9.67359e-08	5.49460e-09	-1.14781e-09	4.34680e-09	1.45799e-08	-1.89699e-09	1.26829e-08	2.68201e-08	-1.04526e-08	1.63675e-08	4.39159e-08	-3.08191e-08	1.30968e-08	6.82188e-08	-9.26946e-09	5.89493e-08
-0.786	-4.67466e-09	5.07387e-10	-4.16728e-09	7.17788e-08	-2.36451e-08	4.81337e-08	1.08202e-07	1.07672e-09	1.09279e-07	6.19437e-09	-1.29398e-09	4.90038e-09	1.61978e-08	-2.10750e-09	1.40903e-08	2.98743e-08	-1.16429e-08	1.82314e-08	4.97567e-08	-3.47379e-08	1.50187e-08	7.70428e-08	-1.04684e-08	6.65743e-08
-0.762	-4.82946e-09	5.24189e-10	-4.30528e-09	8.00032e-08	-2.63304e-08	5.36728e-08	1.20631e-07	1.19837e-09	1.21830e-07	6.89427e-09	-1.44019e-09	5.45408e-09	1.78101e-08	-2.31727e-09	1.54928e-08	3.29200e-08	-1.28299e-08	2.00901e-08	5.56057e-08	-3.86578e-08	1.69478e-08	8.58733e-08	-1.16683e-08	7.42050e-08
-0.737	-4.97348e-09	5.39821e-10	-4.43366e-09	8.82326e-08	-2.90171e-08	5.92155e-08	1.33070e-07	1.31971e-09	1.34389e-07	7.59429e-09	-1.58643e-09	6.00787e-09	1.94167e-08	-2.52630e-09	1.68904e-08	3.59571e-08	-1.40135e-08	2.19436e-08	6.14627e-08	-4.25788e-08	1.88840e-08	9.47101e-08	-1.28691e-08	8.18411e-08
-0.713	-5.10667e-09	5.54278e-10	-4.55240e-09	9.64666e-08	-3.17051e-08	6.47615e-08	1.45516e-07	1.44071e-09	1.46957e-07	8.29441e-09	-1.73268e-09	6.56173e-09	2.10175e-08	-2.73459e-09	1.82829e-08	3.89856e-08	-1.51938e-08	2.37918e-08	6.73278e-08	-4.65006e-08	2.08272e-08	1.03553e-07	-1.40706e-08	8.94826e-08
-0.688	-5.22900e-09	5.67555e-10	-4.66145e-09	1.04705e-07	-3.43944e-08	7.03106e-08	1.57970e-07	1.56131e-09	1.59532e-07	8.99460e-09	-1.87895e-09	7.11566e-09	2.26126e-08	-2.94212e-09	1.96705e-08	4.20054e-08	-1.63707e-08	2.56347e-08	7.32007e-08	-5.04232e-08	2.27775e-08	1.12402e-07	-1.52730e-08	9.71293e-08
-0.664	-5.34043e-09	5.79649e-10	-4.76078e-09	1.12948e-07	-3.70850e-08	7.58626e-08	1.70432e-07	1.68148e-09	1.72114e-07	9.69484e-09	-2.02522e-09	7.66962e-09	2.42018e-08	-3.14889e-09	2.10529e-08	4.50163e-08	-1.75441e-08	2.74722e-08	7.90814e-08	-5.43466e-08	2.47348e-08	1.21257e-07	-1.64762e-08	1.04781e-07
-0.639	-5.44091e-09	5.90556e-10	-4.85036e-09	1.21194e-07	-3.97768e-08	8.14173e-08	1.82902e-07	1.80118e-09	1.84703e-07	1.03951e-08	-2.17151e-09	8.22360e-09	2.57851e-08	-3.35490e-09	2.24302e-08	4.80183e-08	-1.87141e-08	2.93042e-08	8.49697e-08	-5.82707e-08	2.66990e-08	1.30118e-07	-1.76802e-08	1.12438e-07
-0.614	-5.53042e-09	6.00271e-10	-4.93015e-09	1.29444e-07	-4.24699e-08	8.69746e-08	1.95378e-07	1.92036e-09	1.97298e-07	1.10954e-08	-2.31779e-09	8.77758e-09	2.73626e-08	-3.56014e-09	2.38024e-08	5.10113e-08	-1.98806e-08	3.11308e-08	9.08656e-08	-6.21953e-08	2.86703e-08	1.38984e-07	-1.88850e-08	1.20099e-07
-0.590	-5.60892e-09	6.08792e-10	-5.00013e-09	1.37698e-07	-4.51641e-08	9.25340e-08	2.07860e-07	2.03899e-09	2.09899e-07	1.17956e-08	-2.46407e-09	9.33154e-09	2.89340e-08	-3.76460e-09	2.51694e-08	5.39952e-08	-2.10435e-08	3.29517e-08	9.67689e-08	-6.61205e-08	3.06484e-08	1.47856e-07	-2.00905e-08	1.27766e-07
-0.565	-5.67638e-09	6.16113e-10	-5.06026e-09	1.45955e-07	-4.78595e-08	9.80956e-08	2.20349e-07	2.15702e-09	2.22506e-07	1.24958e-08	-2.61034e-09	9.88547e-09	3.04994e-08	-3.96828e-09	2.65312e-08	5.69699e-08	-2.22028e-08	3.47671e-08	1.02680e-07	-7.00461e-08	3.26334e-08	1.56733e-07	-2.12967e-08	1.35437e-07
-0.541	-5.73275e-09	6.22232e-10	-5.11052e-09	1.54215e-07	-5.05559e-08	1.03659e-07	2.32844e-07	2.27440e-09	2.35119e-07	1.31959e-08	-2.75659e-09	1.04393e-08	3.20588e-08	-4.17116e-09	2.78876e-08	5.99353e-08	-2.33585e-08	3.65768e-08	1.08597e-07	-7.39720e-08	3.46254e-08	1.65616e-07	-2.25036e-08	1.43112e-07
-0.516	-5.77802e-09	6.27146e-10	-5.15088e-09	1.62478e-07	-5.32535e-08	1.09224e-07	2.45345e-07	2.39111e-09	2.47736e-07	1.38960e-08	-2.90282e-09	1.09931e-08	3.36121e-08	-4.37326e-09	2.92388e-08	6.28914e-08	-2.45106e-08	3.83808e-08	1.14522e-07	-7.78982e-08	3.66241e-08	1.74503e-07	-2.37112e-08	1.50792e-07
-0.492	-5.81215e-09	6.30850e-10	-5.18130e-09	1.70743e-07	-5.59521e-08	1.14791e-07	2.57851e-07	2.50709e-09	2.60358e-07	1.45959e-08	-3.04903e-09	1.15468e-08	3.51592e-08	-4.57455e-09	3.05846e-08	6.58380e-08	-2.56589e-08	4.01791e-08	1.20454e-07	-8.18246e-08	3.86297e-08	1.83395e-07	-2.49194e-08	1.58475e-07
-0.467	-5.83511e-09	6.33342e-10	-5.20177e-09	1.79010e-07	-5.86517e-08	1.20359e-07	2.70361e-07	2.62231e-09	2.72984e-07	1.52956e-08	-3.19521e-09	1.21004e-08	3.67001e-08	-4.77504e-09	3.19250e-08	6.87750e-08	-2.68036e-08	4.19715e-08	1.26393e-07	-8.57511e-08	4.06420e-08	1.92292e-07	-2.61283e-08	1.66163e-07
-0.442	-5.84687e-09	6.34618e-10	-5.21225e-09	1.87280e-07	-6.13523e-08	1.25928e-07	2.82877e-07	2.73672e-09	2.85614e-07	1.59952e-08	-3.34136e-09	1.26539e-08	3.82348e-08	-4.97472e-09	3.32600e-08	7.17025e-08	-2.79445e-08	4.37580e-08	1.32339e-07	-8.96776e-08	4.26611e-08	2.01193e-07	-2.73377e-08	1.73855e-07
-0.418	-5.84740e-09	6.34676e-10	-5.21272e-09	1.95551e-07	-6.40539e-08	1.31497e-07	2.95397e-07	2.85027e-09	2.98247e-07	1.66946e-08	-3.48746e-09	1.32072e-08	3.97631e-08	-5.17358e-09	3.45896e-08	7.46202e-08	-2.90816e-08	4.55386e-08	1.38291e-07	-9.36041e-08	4.46870e-08	2.10098e-07	-2.85478e-08	1.81551e-07
-0.393	-5.83668e-09	6.33513e-10	-5.20317e-09	2.03824e-07	-6.67564e-08	1.37068e-07	3.07920e-07	2.96294e-09	3.10883e-07	1.73938e-08	-3.63352e-09	1.37603e-08	4.12852e-08	-5.37161e-09	3.59136e-08	7.75280e-08	-3.02149e-08	4.73132e-08	1.44250e-07	-9.75304e-08	4.67195e-08	2.19008e-07	-2.97585e-08	1.89250e-07
-0.369	-5.81468e-09	6.31125e-10	-5.18356e-09	2.12098e-07	-6.94598e-08	1.42639e-07	3.20448e-07	3.07468e-09	3.23522e-07	1.80928e-08	-3.77953e-09	1.43132e-08	4.28009e-08	-5.56881e-09	3.72321e-08	8.04260e-08	-3.13443e-08	4.90817e-08	1.50215e-07	-1.01457e-07	4.87587e-08	2.27922e-07	-3.09697e-08	1.96952e-07
-0.344	-5.78139e-09	6.27511e-10	-5.15387e-09	2.20374e-07	-7.21641e-08	1.48210e-07	3.32978e-07	3.18543e-09	3.36164e-07	1.87915e-08	-3.92548e-09	1.48660e-08	4.43101e-08	-5.76518e-09	3.85449e-08	8.33140e-08	-3.24698e-08	5.08442e-08	1.56187e-07	-1.05382e-07	5.08045e-08	2.36840e-07	-3.21814e-08	2.04658e-07
-0.319	-5.73676e-09	6.22667e-10	-5.11409e-09	2.28650e-07	-7.48692e-08	1.53781e-07	3.45512e-07	3.29518e-09	3.48807e-07	1.94899e-08	-4.07138e-09	1.54185e-08	4.58129e-08	-5.96071e-09	3.98522e-08	8.61919e-08	-3.35914e-08	5.26005e-08	1.62165e-07	-1.09308e-07	5.28570e-08	2.45761e-07	-3.33936e-08	2.12368e-07
-0.295	-5.68079e-09	6.16592e-10	-5.06420e-09	2.36927e-07	-7.75751e-08	1.59352e-07	3.58048e-07	3.40386e-09	3.61452e-07	2.01880e-08	-4.21721e-09	1.59708e-08	4.73091e-08	-6.15538e-09	4.11537e-08	8.90597e-08	-3.47091e-08	5.43506e-08	1.68149e-07	-1.13233e-07	5.49160e-08	2.54686e-07	-3.46063e-08	2.20080e-07
-0.270	-5.61345e-09	6.09283e-10	-5.00417e-09	2.45204e-07	-8.02818e-08	1.64922e-07	3.70587e-07	3.51144e-09	3.74098e-07	2.08857e-08	-4.36296e-09	1.65228e-08	4.87988e-08	-6.34921e-09	4.24496e-08	9.19172e-08	-3.58227e-08	5.60945e-08	1.74139e-07	-1.17157e-07	5.69816e-08	2.63615e-07	-3.58195e-08	2.27795e-07
-0.246	-5.53472e-09	6.00738e-10	-4.93399e-09	2.53481e-07	-8.29893e-08	1.70492e-07	3.83128e-07	3.61788e-09	3.86745e-07	2.15831e-08	-4.50865e-09	1.70745e-08	5.02819e-08	-6.54217e-09	4.37397e-08	9.47644e-08	-3.69324e-08	5.78320e-08	1.80135e-07	-1.21081e-07	5.90538e-08	2.72546e-07	-3.70331e-08	2.35513e-07
-0.221	-5.44459e-09	5.90955e-10	-4.85363e-09	2.61759e-07	-8.56974e-08	1.76061e-07	3.95670e-07	3.72314e-09	3.99393e-07	2.22801e-08	-4.65425e-09	1.76259e-08	5.17583e-08	-6.73426e-09	4.50240e-08	9.76011e-08	-3.80379e-08	5.95632e-08	1.86136e-07	-1.25004e-07	6.11324e-08	2.81481e-07	-3.82472e-08	2.43234e-07
-0.197	-5.34303e-09	5.79932e-10	-4.76310e-09	2.70036e-07	-8.84062e-08	1.81630e-07	4.08214e-07	3.82717e-09	4.12041e-07	2.29767e-08	-4.79977e-09	1.81770e-08	5.32280e-08	-6.92549e-09	4.63025e-08	1.00427e-07	-3.91394e-08	6.12880e-08	1.92144e-07	-1.28926e-07	6.32175e-08	2.90419e-07	-3.94616e-08	2.50957e-07
-0.172	-5.23003e-09	5.67667e-10	-4.66237e-09	2.78312e-07	-9.11157e-08	1.87197e-07	4.20758e-07	3.92994e-09	4.24688e-07	2.36729e-08	-4.94520e-09	1.87277e-08	5.46910e-08	-7.11583e-09	4.75751e-08	1.03243e-07	-4.02367e-08	6.30063e-08	1.98157e-07	-1.32847e-07	6.53091e-08	2.99359e-07	-4.06764e-08	2.58683e-07
-0.147	-5.10558e-09	5.54159e-10	-4.55142e-09	2.86588e-07	-9.38258e-08	1.92762e-07	4.33304e-07	4.03140e-09	4.37335e-07	2.43686e-08	-5.09053e-09	1.92781e-08	5.61471e-08	-7.30529e-09	4.88418e-08	1.06048e-07	-4.13299e-08	6.47180e-08	2.04175e-07	-1.36768e-07	6.74070e-08	3.08302e-07	-4.18916e-08	2.66410e-07
-0.123	-4.96966e-09	5.39406e-10	-4.43025e-09	2.94863e-07	-9.65365e-08	1.98326e-07	4.45850e-07	4.13150e-09	4.49981e-07	2.50638e-08	-5.23576e-09	1.98281e-08	5.75964e-08	-7.49386e-09	5.01026e-08	1.08842e-07	-4.24189e-08	6.64232e-08	2.10199e-07	-1.40687e-07	6.95114e-08	3.17247e-07	-4.31070e-08	2.74140e-07
-0.098	-4.82225e-09	5.23407e-10	-4.29885e-09	3.03136e-07	-9.92477e-08	2.03889e-07	4.58396e-07	4.23022e-09	4.62626e-07	2.57585e-08	-5.38088e-09	2.03777e-08	5.90388e-08	-7.68154e-09	5.13573e-08	1.11625e-07	-4.35036e-08	6.81218e-08	2.16228e-07	-1.44605e-07	7.16221e-08	3.26195e-07	-4.43228e-08	2.81872e-07
-0.074	-4.66336e-09	5.06160e-10	-4.15720e-09	3.11408e-07	-1.01960e-07	2.09449e-07	4.70941e-07	4.32750e-09	4.75269e-07	2.64527e-08	-5.52590e-09	2.09268e-08	6.04743e-08	-7.86831e-09	5.26060e-08	1.14398e-07	-4.45841e-08	6.98137e-08	2.22262e-07	-1.48522e-07	7.37392e-08	3.35145e-07	-4.55389e-08	2.89606e-07
-0.049	-4.49295e-09	4.87665e-10	-4.00529e-09	3.19679e-07	-1.04672e-07	2.15007e-07	4.83486e-07	4.42331e-09	4.87909e-07	2.71464e-08	-5.67079e-09	2.14756e-08	6.19028e-08	-8.05417e-09	5.38487e-08	1.17159e-07	-4.56602e-08	7.14989e-08	2.28301e-07	-1.52438e-07	7.58626e-08	3.44096e-07	-4.67552e-08	2.97341e-07
-0.025	-4.31104e-09	4.67919e-10	-3.84312e-09	3.27947e-07	-1.07384e-07	2.20563e-07	4.96030e-07	4.51760e-09	5.00548e-07	2.78394e-08	-5.81557e-09	2.20238e-08	6.33243e-08	-8.23911e-09	5.50852e-08	1.19909e-07	-4.67321e-08	7.31773e-08	2.34345e-07	-1.56353e-07	7.79922e-08	3.53050e-07	-4.79718e-08	3.05078e-07
0.000	-4.11760e-09	4.46923e-10	-3.67067e-09	3.36213e-07	-1.10098e-07	2.26116e-07	5.08573e-07	4.61034e-09	5.13183e-07	2.85319e-08	-5.96022e-09	2.25716e-08	6.47387e-08	-8.42314e-09	5.63155e-08	1.22648e-07	-4.77995e-08	7.48488e-08	2.40394e-07	-1.60265e-07	8.01281e-08	3.62005e-07	-4.91886e-08	3.12816e-07
0.025	-3.91263e-09	4.24676e-10	-3.48795e-09	3.44477e-07	-1.12811e-07	2.31666e-07	5.21114e-07	4.70148e-09	5.25816e-07	2.92237e-08	-6.10474e-09	2.31189e-08	6.61459e-08	-8.60623e-09	5.75397e-08	1.25376e-07	-4.88626e-08	7.65135e-08	2.46447e-07	-1.64177e-07	8.22702e-08	3.70961e-07	-5.04056e-08	3.20556e-07
0.049	-3.69613e-09	4.01177e-10	-3.29495e-09	3.52739e-07	-1.15525e-07	2.37213e-07	5.33654e-07	4.79099e-09	5.38445e-07	2.99148e-08	-6.24912e-09	2.36657e-08	6.75460e-08	-8.78840e-09	5.87576e-08	1.28092e-07	-4.99213e-08	7.81712e-08	2.52505e-07	-1.68087e-07	8.44185e-08	3.79919e-07	-5.16227e-08	3.28296e-07
0.074	-3.46809e-09	3.76426e-10	-3.09166e-09	3.60997e-07	-1.18239e-07	2.42758e-07	5.46191e-07	4.87881e-09	5.51070e-07	3.06053e-08	-6.39336e-09	2.42119e-08	6.89388e-08	-8.96962e-09	5.99692e-08	1.30797e-07	-5.09754e-08	7.98219e-08	2.58568e-07	-1.71995e-07	8.65730e-08	3.88878e-07	-5.28401e-08	3.36038e-07
0.098	-3.22850e-09	3.50421e-10	-2.87808e-09	3.69252e-07	-1.20954e-07	2.48298e-07	5.58726e-07	4.96492e-09	5.63690e-07	3.12951e-08	-6.53745e-09	2.47576e-08	7.03244e-08	-9.14990e-09	6.11745e-08	1.33491e-07	-5.20251e-08	8.14656e-08	2.64634e-07	-1.75901e-07	8.87336e-08	3.97837e-07	-5.40575e-08	3.43780e-07
0.123	-2.97737e-09	3.23164e-10	-2.65421e-09	3.77504e-07	-1.23669e-07	2.53835e-07	5.71257e-07	5.04927e-09	5.76307e-07	3.19841e-08	-6.68139e-09	2.53027e-08	7.17026e-08	-9.32922e-09	6.23734e-08	1.36172e-07	-5.30703e-08	8.31022e-08	2.70706e-07	-1.79805e-07	9.09003e-08	4.06798e-07	-5.52750e-08	3.51523e-07
0.147	-2.71470e-09	2.94653e-10	-2.42005e-09	3.85753e-07	-1.26384e-07	2.59369e-07	5.83786e-07	5.13182e-09	5.88918e-07	3.26724e-08	-6.82517e-09	2.58472e-08	7.30735e-08	-9.50759e-09	6.35659e-08	1.38842e-07	-5.41109e-08	8.47316e-08	2.76781e-07	-1.83708e-07	9.30731e-08	4.15759e-07	-5.64926e-08	3.59266e-07
0.172	-2.44048e-09	2.64889e-10	-2.17559e-09	3.93997e-07	-1.29099e-07	2.64898e-07	5.96311e-07	5.21253e-09	6.01523e-07	3.33599e-08	-6.96878e-09	2.63911e-08	7.44370e-08	-9.68499e-09	6.47520e-08	1.41501e-07	-5.51468e-08	8.63539e-08	2.82860e-07	-1.87608e-07	9.52520e-08	4.24720e-07	-5.77103e-08	3.67010e-07
0.197	-2.15472e-09	2.33873e-10	-1.92084e-09	4.02238e-07	-1.31815e-07	2.70423e-07	6.08832e-07	5.29136e-09	6.14123e-07	3.40466e-08	-7.11223e-09	2.69344e-08	7.57930e-08	-9.86142e-09	6.59316e-08	1.44147e-07	-5.61782e-08	8.79689e-08	2.88943e-07	-1.91506e-07	9.74368e-08	4.33682e-07	-5.89279e-08	3.74754e-07
0.221	-1.85741e-09	2.01603e-10	-1.65581e-09	4.10474e-07	-1.34530e-07	2.75944e-07	6.21349e-07	5.36827e-09	6.26717e-07	3.47325e-08	-7.25551e-09	2.74769e-08	7.71415e-08	-1.00369e-08	6.71047e-08	1.46781e-07	-5.72049e-08	8.95765e-08	2.95030e-07	-1.95402e-07	9.96277e-08	4.42643e-07	-6.01456e-08	3.82498e-07
0.246	-1.54857e-09	1.68081e-10	-1.38049e-09	4.18706e-07	-1.37246e-07	2.81460e-07	6.33862e-07	5.44322e-09	6.39305e-07	3.54175e-08	-7.39860e-09	2.80189e-08	7.84825e-08	-1.02113e-08	6.82711e-08	1.49404e-07	-5.82269e-08	9.11769e-08	3.01121e-07	-1.99296e-07	1.01825e-07	4.51605e-07	-6.13633e-08	3.90241e-07
0.270	-1.22819e-09	1.33308e-10	-1.09488e-09	4.26934e-07	-1.39962e-07	2.86972e-07	6.46370e-07	5.51617e-09	6.51886e-07	3.61016e-08	-7.54152e-09	2.85601e-08	7.98158e-08	-1.03848e-08	6.94310e-08	1.52014e-07	-5.92442e-08	9.27698e-08	3.07215e-07	-2.03188e-07	1.04027e-07	4.60566e-07	-6.25809e-08	3.97985e-07
0.295	-8.96287e-10	9.72829e-11	-7.99004e-10	4.35156e-07	-1.42678e-07	2.92478e-07	6.58872e-07	5.58708e-09	6.64459e-07	3.67848e-08	-7.68424e-09	2.91006e-08	8.11415e-08	-1.05573e-08	7.05842e-08	1.54612e-07	-6.02567e-08	9.43553e-08	3.13313e-07	-2.07077e-07	1.06236e-07	4.69527e-07	-6.37985e-08	4.05728e-07
0.319	-5.52865e-10	6.00079e-11	-4.92857e-10	4.43373e-07	-1.45394e-07	2.97980e-07	6.71369e-07	5.65592e-09	6.77025e-07	3.74671e-08	-7.82677e-09	2.96403e-08	8.24595e-08	-1.07288e-08	7.17307e-08	1.57198e-07	-6.12644e-08	9.59333e-08	3.19414e-07	-2.10963e-07	1.08451e-07	4.78487e-07	-6.50160e-08	4.13471e-07
0.344	-1.97933e-10	2.14836e-11	-1.76450e-10	4.51585e-07	-1.48109e-07	3.03476e-07	6.83861e-07	5.72264e-09	6.89584e-07	3.81484e-08	-7.96910e-09	3.01793e-08	8.37697e-08	-1.08993e-08	7.28704e-08	1.59771e-07	-6.22673e-08	9.75038e-08	3.25518e-07	-2.14847e-07	1.10671e-07	4.87446e-07	-6.62334e-08	4.21213e-07
0.369	1.68499e-10	-1.82889e-11	1.50210e-10	4.59792e-07	-1.50825e-07	3.08966e-07	6.96346e-07	5.78720e-09	7.02133e-07	3.88288e-08	-8.11122e-09	3.07176e-08	8.50721e-08	-1.10687e-08	7.40034e-08	1.62332e-07	-6.32654e-08	9.90666e-08	3.31625e-07	-2.18728e-07	1.12897e-07	4.96404e-07	-6.74506e-08	4.28954e-07
0.393	5.46421e-10	-5.93085e-11	4.87113e-10	4.67992e-07	-1.53541e-07	3.14451e-07	7.08825e-07	5.84957e-09	7.14675e-07	3.95081e-08	-8.25313e-09	3.12550e-08	8.63667e-08	-1.12372e-08	7.51296e-08	1.64880e-07	-6.42585e-08	1.00622e-07	3.37736e-07	-2.22606e-07	1.15130e-07	5.05361e-07	-6.86677e-08	4.36694e-07
0.418	9.35820e-10	-1.01574e-10	8.34246e-10	4.76187e-07	-1.56257e-07	3.19930e-07	7.21298e-07	5.90971e-09	7.27207e-07	4.01864e-08	-8.39483e-09	3.17916e-08	8.76534e-08	-1.14046e-08	7.62488e-08	1.67416e-07	-6.52468e-08	1.02169e-07	3.43849e-07	-2.26482e-07	1.17367e-07	5.14317e-07	-6.98845e-08	4.44432e-07
0.442	1.33668e-09	-1.45083e-10	1.19160e-09	4.84375e-07	-1.58972e-07	3.25403e-07	7.33763e-07	5.96758e-09	7.39730e-07	4.08637e-08	-8.53630e-09	3.23274e-08	8.89321e-08	-1.15709e-08	7.73612e-08	1.69939e-07	-6.62301e-08	1.03709e-07	3.49965e-07	-2.30354e-07	1.19611e-07	5.23271e-07	-7.11012e-08	4.52170e-07
0.467	1.74899e-09	-1.89835e-10	1.55916e-09	4.92557e-07	-1.61688e-07	3.30869e-07	7.46221e-07	6.02314e-09	7.52244e-07	4.15398e-08	-8.67755e-09	3.28623e-08	9.02029e-08	-1.17363e-08	7.84666e-08	1.72449e-07	-6.72084e-08	1.05241e-07	3.56084e-07	-2.34224e-07	1.21860e-07	5.32223e-07	-7.23176e-08	4.59906e-07
0.492	2.17274e-09	-2.35828e-10	1.93691e-09	5.00732e-07	-1.64403e-07	3.36329e-07	7.58671e-07	6.07635e-09	7.64747e-07	4.22149e-08	-8.81857e-09	3.33963e-08	9.14656e-08	-1.19006e-08	7.95650e-08	1.74947e-07	-6.81817e-08	1.06765e-07	3.62206e-07	-2.38090e-07	1.24115e-07	5.41174e-07	-7.35338e-08	4.67640e-07
0.516	2.60790e-09	-2.83061e-10	2.32483e-09	5.08900e-07	-1.67118e-07	3.41782e-07	7.71113e-07	6.12717e-09	7.77240e-07	4.28888e-08	-8.95935e-09	3.39295e-08	9.27202e-08	-1.20638e-08	8.06564e-08	1.77431e-07	-6.91499e-08	1.08281e-07	3.68330e-07	-2.41953e-07	1.26376e-07	5.50122e-07	-7.47497e-08	4.75373e-07
0.541	3.05445e-09	-3.31530e-10	2.72292e-09	5.17061e-07	-1.69832e-07	3.47229e-07	7.83547e-07	6.17558e-09	7.89723e-07	4.35616e-08	-9.09988e-09	3.44617e-08	9.39667e-08	-1.22260e-08	8.17407e-08	1.79903e-07	-7.01131e-08	1.09789e-07	3.74456e-07	-2.45813e-07	1.28642e-07	5.59069e-07	-7.59653e-08	4.83103e-07
0.565	3.51238e-09	-3.81234e-10	3.13115e-09	5.25215e-07	-1.72547e-07	3.52668e-07	7.95972e-07	6.22152e-09	8.02194e-07	4.42331e-08	-9.24017e-09	3.49930e-08	9.52050e-08	-1.23871e-08	8.28179e-08	1.82361e-07	-7.10712e-08	1.11290e-07	3.80584e-07	-2.49670e-07	1.30914e-07	5.68012e-07	-7.71806e-08	4.90832e-07
0.590	3.98167e-09	-4.32170e-10	3.54950e-09	5.33361e-07	-1.75261e-07	3.58100e-07	8.08389e-07	6.26497e-09	8.14654e-07	4.49035e-08	-9.38020e-09	3.55233e-08	9.64351e-08	-1.25472e-08	8.38879e-08	1.84806e-07	-7.20241e-08	1.12782e-07	3.86715e-07	-2.53523e-07	1.33192e-07	5.76953e-07	-7.83955e-08	4.98558e-07
0.614	4.46230e-09	-4.84337e-10	3.97796e-09	5.41499e-07	-1.77974e-07	3.63525e-07	8.20796e-07	6.30588e-09	8.27102e-07	4.55726e-08	-9.51998e-09	3.60526e-08	9.76568e-08	-1.27061e-08	8.49507e-08	1.87238e-07	-7.29719e-08	1.14266e-07	3.92848e-07	-2.57373e-07	1.35475e-07	5.85892e-07	-7.96100e-08	5.06282e-07
0.639	4.95423e-09	-5.37732e-10	4.41650e-09	5.49629e-07	-1.80688e-07	3.68942e-07	8.33194e-07	6.34422e-09	8.39538e-07	4.62404e-08	-9.65949e-09	3.65809e-08	9.88703e-08	-1.28640e-08	8.60063e-08	1.89656e-07	-7.39145e-08	1.15742e-07	3.98982e-07	-2.61218e-07	1.37764e-07	5.94827e-07	-8.08241e-08	5.14003e-07
0.664	5.45745e-09	-5.92351e-10	4.86510e-09	5.57751e-07	-1.83401e-07	3.74351e-07	8.45581e-07	6.37996e-09	8.51961e-07	4.69070e-08	-9.79873e-09	3.71083e-08	1.00075e-07	-1.30208e-08	8.70545e-08	1.92061e-07	-7.48518e-08	1.17210e-07	4.05118e-07	-2.65061e-07	1.40058e-07	6.03759e-07	-8.20378e-08	5.21721e-07
0.688	5.97193e-09	-6.48193e-10	5.32374e-09	5.65865e-07	-1.86113e-07	3.79752e-07	8.57959e-07	6.41305e-09	8.64372e-07	4.75722e-08	-9.93770e-09	3.76345e-08	1.01272e-07	-1.31765e-08	8.80955e-08	1.94453e-07	-7.57839e-08	1.18669e-07	4.11257e-07	-2.68899e-07	1.42357e-07	6.12687e-07	-8.32510e-08	5.29437e-07
0.713	6.49765e-09	-7.05254e-10	5.79240e-09	5.73970e-07	-1.88825e-07	3.85145e-07	8.70326e-07	6.44347e-09	8.76770e-07	4.82361e-08	-1.00764e-08	3.81597e-08	1.02460e-07	-1.33311e-08	8.91290e-08	1.96831e-07	-7.67107e-08	1.20120e-07	4.17396e-07	-2.72734e-07	1.44662e-07	6.21613e-07	-8.44637e-08	5.37149e-07
0.737	7.03457e-09	-7.63531e-10	6.27104e-09	5.82066e-07	-1.91536e-07	3.90530e-07	8.82682e-07	6.47117e-09	8.89154e-07	4.88986e-08	-1.02148e-08	3.86839e-08	1.03640e-07	-1.34845e-08	9.01552e-08	1.99196e-07	-7.76321e-08	1.21563e-07	4.23537e-07	-2.76565e-07	1.46973e-07	6.30534e-07	-8.56759e-08	5.44858e-07
0.762	7.58267e-09	-8.23022e-10	6.75965e-09	5.90153e-07	-1.94247e-07	3.95906e-07	8.95028e-07	6.49612e-09	9.01524e-07	4.95598e-08	-1.03529e-08	3.92069e-08	1.04811e-07	-1.36369e-08	9.11738e-08	2.01546e-07	-7.85483e-08	1.22998e-07	4.29680e-07	-2.80391e-07	1.49289e-07	6.39451e-07	-8.68876e-08	5.52564e-07
0.786	8.14191e-09	-8.83722e-10	7.25819e-09	5.98230e-07	-1.96957e-07	4.01273e-07	9.07361e-07	6.51828e-09	9.13880e-07	5.02195e-08	-1.04907e-08	3.97288e-08	1.05973e-07	-1.37882e-08	9.21850e-08	2.03883e-07	-7.94590e-08	1.24424e-07	4.35824e-07	-2.84214e-07	1.51610e-07	6.48365e-07	-8.80987e-08	5.60266e-07
0.811	8.71227e-09	-9.45628e-10	7.76664e-09	6.06298e-07	-1.99667e-07	4.06632e-07	9.19684e-07	6.53763e-09	9.26221e-07	5.08777e-08	-1.06282e-08	4.02495e-08	1.07127e-07	-1.39383e-08	9.31886e-08	2.06206e-07	-8.03643e-08	1.25842e-07	4.41968e-07	-2.88032e-07	1.53936e-07	6.57274e-07	-8.93093e-08	5.67964e-07
0.836	9.29370e-09	-1.00874e-09	8.28497e-09	6.14357e-07	-2.02376e-07	4.11981e-07	9.31994e-07	6.55412e-09	9.38548e-07	5.15345e-08	-1.07654e-08	4.07691e-08	1.08272e-07	-1.40872e-08	9.41847e-08	2.08515e-07	-8.12642e-08	1.27251e-07	4.48114e-07	-2.91846e-07	1.56268e-07	6.66178e-07	-9.05192e-08	5.75659e-07
0.860	9.88619e-09	-1.07305e-09	8.81314e-09	6.22405e-07	-2.05084e-07	4.17321e-07	9.44291e-07	6.56772e-09	9.50859e-07	5.21898e-08	-1.09023e-08	4.12875e-08	1.09408e-07	-1.42351e-08	9.51731e-08	2.10810e-07	-8.21586e-08	1.28651e-07	4.54261e-07	-2.95656e-07	1.58605e-07	6.75078e-07	-9.17285e-08	5.83350e-07
0.885	1.04897e-08	-1.13855e-09	9.35113e-09	6.30443e-07	-2.07791e-07	4.22652e-07	9.56576e-07	6.57840e-09	9.63155e-07	5.28436e-08	-1.10389e-08	4.18047e-08	1.10536e-07	-1.43818e-08	9.61538e-08	2.13091e-07	-8.30476e-08	1.30043e-07	4.60409e-07	-2.99461e-07	1.60948e-07	6.83973e-07	-9.29371e-08	5.91036e-07
0.909	1.11041e-08	-1.20524e-09	9.89891e-09	6.38471e-07	-2.10498e-07	4.27973e-07	9.68849e-07	6.58612e-09	9.75435e-07	5.34958e-08	-1.11751e-08	4.23207e-08	1.11654e-07	-1.45273e-08	9.71268e-08	2.15358e-07	-8.39309e-08	1.31427e-07	4.66557e-07	-3.03262e-07	1.63295e-07	6.92863e-07	-9.41451e-08	5.98718e-07
0.934	1.17296e-08	-1.27312e-09	1.04564e-08	6.46488e-07	-2.13204e-07	4.33284e-07	9.81107e-07	6.59085e-09	9.87698e-07	5.41464e-08	-1.13110e-08	4.28354e-08	1.12764e-07	-1.46717e-08	9.80920e-08	2.17610e-07	-8.48088e-08	1.32801e-07	4.72706e-07	-3.07058e-07	1.65648e-07	7.01747e-07	-9.53523e-08	6.06395e-07
0.958	1.23659e-08	-1.34219e-09	1.10237e-08	6.54495e-07	-2.15909e-07	4.38586e-07	9.93353e-07	6.59255e-09	9.99945e-07	5.47954e-08	-1.14466e-08	4.33488e-08	1.13864e-07	-1.48149e-08	9.90495e-08	2.19848e-07	-8.56810e-08	1.34167e-07	4.78856e-07	-3.10850e-07	1.68006e-07	7.10627e-07	-9.65588e-08	6.14068e-07
0.983	1.30130e-08	-1.41243e-09	1.16006e-08	6.62490e-07	-2.18614e-07	4.43877e-07	1.00558e-06	6.59120e-09	1.01218e-06	5.54428e-08	-1.15818e-08	4.38610e-08	1.14956e-07	-1.49569e-08	9.99991e-08	2.22072e-07	-8.65477e-08	1.35524e-07	4.85005e-07	-3.14636e-07	1.70369e-07	7.19500e-07	-9.77645e-08	6.21736e-07
1.008	1.36710e-08	-1.48385e-09	1.21871e-08	6.70474e-07	-2.21317e-07	4.49158e-07	1.01780e-06	6.58676e-09	1.02439e-06	5.60885e-08	-1.17167e-08	4.43718e-08	1.16039e-07	-1.50978e-08	1.00941e-07	2.24281e-07	-8.74086e-08	1.36872e-07	4.91156e-07	-3.18418e-07	1.72737e-07	7.28368e-07	-9.89694e-08	6.29398e-07
1.032	1.43397e-08	-1.55643e-09	1.27833e-08	6.78447e-07	-2.24019e-07	4.54428e-07	1.03000e-06	6.57919e-09	1.03658e-06	5.67326e-08	-1.18513e-08	4.48813e-08	1.17112e-07	-1.52374e-08	1.01875e-07	2.26476e-07	-8.82640e-08	1.38212e-07	4.97306e-07	-3.22195e-07	1.75111e-07	7.37229e-07	-1.00174e-07	6.37056e-07
1.057	1.50192e-08	-1.63018e-09	1.33890e-08	6.86408e-07	-2.26721e-07	4.59687e-07	1.04219e-06	6.56847e-09	1.04876e-06	5.73749e-08	-1.19854e-08	4.53895e-08	1.18176e-07	-1.53759e-08	1.02800e-07	2.28656e-07	-8.91136e-08	1.39542e-07	5.03456e-07	-3.25967e-07	1.77489e-07	7.46085e-07	-1.01377e-07	6.44708e-07
1.081	1.57094e-08	-1.70509e-09	1.40043e-08	6.94358e-07	-2.29421e-07	4.64936e-07	1.05437e-06	6.55456e-09	1.06092e-06	5.80155e-08	-1.21193e-08	4.58962e-08	1.19231e-07	-1.55132e-08	1.03718e-07	2.30821e-07	-8.99574e-08	1.40863e-07	5.09606e-07	-3.29734e-07	1.79872e-07	7.54934e-07	-1.02579e-07	6.52355e-07
1.106	1.64102e-08	-1.78116e-09	1.46290e-08	7.02295e-07	-2.32121e-07	4.70174e-07	1.06652e-06	6.53744e-09	1.07306e-06	5.86543e-08	-1.22527e-08	4.64016e-08	1.20277e-07	-1.56492e-08	1.04628e-07	2.32971e-07	-9.07956e-08	1.42176e-07	5.15756e-07	-3.33496e-07	1.82261e-07	7.63776e-07	-1.03781e-07	6.59995e-07
1.130	1.71216e-08	-1.85837e-09	1.52632e-08	7.10220e-07	-2.34819e-07	4.75401e-07	1.07867e-06	6.51706e-09	1.08518e-06	5.92914e-08	-1.23858e-08	4.69056e-08	1.21313e-07	-1.57841e-08	1.05529e-07	2.35107e-07	-9.16279e-08	1.43479e-07	5.21906e-07	-3.37252e-07	1.84654e-07	7.72612e-07	-1.04981e-07	6.67630e-07
1.155	1.78435e-08	-1.93673e-09	1.59068e-08	7.18133e-07	-2.37517e-07	4.80616e-07	1.09079e-06	6.49340e-09	1.09728e-06	5.99266e-08	-1.25185e-08	4.74081e-08	1.22341e-07	-1.59177e-08	1.06423e-07	2.37228e-07	-9.24544e-08	1.44773e-07	5.28056e-07	-3.41003e-07	1.87052e-07	7.81440e-07	-1.06181e-07	6.75259e-07
1.180	1.85759e-08	-2.01623e-09	1.65597e-08	7.26032e-07	-2.40213e-07	4.85819e-07	1.10290e-06	6.46643e-09	1.10937e-06	6.05600e-08	-1.26508e-08	4.79092e-08	1.23358e-07	-1.60501e-08	1.07308e-07	2.39334e-07	-9.32751e-08	1.46059e-07	5.34205e-07	-3.44749e-07	1.89456e-07	7.90262e-07	-1.07379e-07	6.82882e-07
1.204	1.93188e-08	-2.09686e-09	1.72219e-08	7.33919e-07	-2.42908e-07	4.91011e-07	1.11499e-06	6.43612e-09	1.12143e-06	6.11915e-08	-1.27827e-08	4.84088e-08	1.24366e-07	-1.61813e-08	1.08185e-07	2.41424e-07	-9.40899e-08	1.47334e-07	5.40353e-07	-3.48489e-07	1.91864e-07	7.99075e-07	-1.08577e-07	6.90498e-07
1.229	2.00721e-08	-2.17862e-09	1.78935e-08	7.41793e-07	-2.45602e-07	4.96191e-07	1.12707e-06	6.40244e-09	1.13347e-06	6.18211e-08	-1.29142e-08	4.89068e-08	1.25365e-07	-1.63112e-08	1.09054e-07	2.43500e-07	-9.48988e-08	1.48601e-07	5.46501e-07	-3.52224e-07	1.94277e-07	8.07882e-07	-1.09774e-07	6.98108e-07
1.253	2.08357e-08	-2.26150e-09	1.85742e-08	7.49654e-07	-2.48295e-07	5.01360e-07	1.13913e-06	6.36535e-09	1.14550e-06	6.24488e-08	-1.30454e-08	4.94034e-08	1.26354e-07	-1.64399e-08	1.09914e-07	2.45560e-07	-9.57018e-08	1.49858e-07	5.52647e-07	-3.55953e-07	1.96695e-07	8.16680e-07	-1.10969e-07	7.05711e-07
1.278	2.16096e-08	-2.34550e-09	1.92641e-08	7.57501e-07	-2.50986e-07	5.06515e-07	1.15117e-06	6.32483e-09	1.15750e-06	6.30745e-08	-1.31761e-08	4.98984e-08	1.27334e-07	-1.65674e-08	1.10766e-07	2.47605e-07	-9.64989e-08	1.51107e-07	5.58793e-07	-3.59676e-07	1.99118e-07	8.25471e-07	-1.12164e-07	7.13307e-07
1.303	2.23937e-08	-2.43060e-09	1.99631e-08	7.65335e-07	-2.53676e-07	5.11659e-07	1.16320e-06	6.28085e-09	1.16948e-06	6.36983e-08	-1.33064e-08	5.03919e-08	1.28304e-07	-1.66936e-08	1.11610e-07	2.49635e-07	-9.72899e-08	1.52345e-07	5.64938e-07	-3.63393e-07	2.01545e-07	8.34253e-07	-1.13357e-07	7.20896e-07
1.327	2.31879e-08	-2.51682e-09	2.06711e-08	7.73155e-07	-2.56365e-07	5.16790e-07	1.17520e-06	6.23338e-09	1.18144e-06	6.43200e-08	-1.34363e-08	5.08837e-08	1.29264e-07	-1.68185e-08	1.12445e-07	2.51650e-07	-9.80750e-08	1.53575e-07	5.71082e-07	-3.67105e-07	2.03977e-07	8.43027e-07	-1.14549e-07	7.28478e-07
1.352	2.39923e-08	-2.60412e-09	2.13882e-08	7.80961e-07	-2.59052e-07	5.21908e-07	1.18719e-06	6.18239e-09	1.19337e-06	6.49397e-08	-1.35657e-08	5.13740e-08	1.30214e-07	-1.69421e-08	1.13272e-07	2.53648e-07	-9.88540e-08	1.54794e-07	5.77224e-07	-3.70810e-07	2.06414e-07	8.51792e-07	-1.15740e-07	7.36052e-07
1.376	2.48068e-08	-2.69253e-09	2.21143e-08	7.88752e-07	-2.61738e-07	5.27014e-07	1.19916e-06	6.12786e-09	1.20529e-06	6.55574e-08	-1.36947e-08	5.18626e-08	1.31155e-07	-1.70645e-08	1.14090e-07	2.55632e-07	-9.96270e-08	1.56005e-07	5.83365e-07	-3.74509e-07	2.08856e-07	8.60549e-07	-1.16930e-07	7.43619e-07
1.401	2.56312e-08	-2.78201e-09	2.28492e-08	7.96529e-07	-2.64423e-07	5.32106e-07	1.21111e-06	6.06975e-09	1.21718e-06	6.61730e-08	-1.38233e-08	5.23496e-08	1.32085e-07	-1.71856e-08	1.14900e-07	2.57600e-07	-1.00394e-07	1.57206e-07	5.89505e-07	-3.78203e-07	2.11302e-07	8.69296e-07	-1.18119e-07	7.51178e-07
1.425	2.64656e-08	-2.87257e-09	2.35930e-08	8.04291e-07	-2.67106e-07	5.37185e-07	1.22304e-06	6.00803e-09	1.22905e-06	6.67864e-08	-1.39515e-08	5.28350e-08	1.33006e-07	-1.73054e-08	1.15701e-07	2.59552e-07	-1.01155e-07	1.58397e-07	5.95643e-07	-3.81890e-07	2.13753e-07	8.78034e-07	-1.19306e-07	7.58729e-07
1.450	2.73099e-08	-2.96421e-09	2.43457e-08	8.12039e-07	-2.69788e-07	5.42251e-07	1.23495e-06	5.94269e-09	1.24090e-06	6.73978e-08	-1.40792e-08	5.33186e-08	1.33917e-07	-1.74239e-08	1.16493e-07	2.61488e-07	-1.01909e-07	1.59579e-07	6.01779e-07	-3.85570e-07	2.16209e-07	8.86763e-07	-1.20492e-07	7.66271e-07
1.475	2.81639e-08	-3.05691e-09	2.51070e-08	8.19771e-07	-2.72468e-07	5.47304e-07	1.24685e-06	5.87369e-09	1.25272e-06	6.80069e-08	-1.42065e-08	5.38005e-08	1.34818e-07	-1.75411e-08	1.17277e-07	2.63408e-07	-1.02658e-07	1.60751e-07	6.07914e-07	-3.89245e-07	2.18669e-07	8.95483e-07	-1.21677e-07	7.73806e-07
1.499	2.90277e-08	-3.15067e-09	2.58771e-08	8.27489e-07	-2.75146e-07	5.52343e-07	1.25872e-06	5.80101e-09	1.26452e-06	6.86139e-08	-1.43332e-08	5.42807e-08	1.35709e-07	-1.76570e-08	1.18052e-07	2.65313e-07	-1.03400e-07	1.61913e-07	6.14047e-07	-3.92912e-07	2.21134e-07	9.04192e-07	-1.22860e-07	7.81332e-07
1.524	2.99012e-08	-3.24547e-09	2.66557e-08	8.35191e-07	-2.77823e-07	5.57368e-07	1.27057e-06	5.72461e-09	1.27629e-06	6.92187e-08	-1.44596e-08	5.47591e-08	1.36589e-07	-1.77716e-08	1.18818e-07	2.67202e-07	-1.04136e-07	1.63066e-07	6.20178e-07	-3.96574e-07	2.23604e-07	9.12891e-07	-1.24042e-07	7.88849e-07
1.548	3.07843e-08	-3.34133e-09	2.74430e-08	8.42877e-07	-2.80498e-07	5.62379e-07	1.28240e-06	5.64448e-09	1.28804e-06	6.98212e-08	-1.45854e-08	5.52358e-08	1.37460e-07	-1.78849e-08	1.19575e-07	2.69074e-07	-1.04866e-07	1.64208e-07	6.26306e-07	-4.00228e-07	2.26078e-07	9.21581e-07	-1.25223e-07	7.96358e-07
1.573	3.16770e-08	-3.43821e-09	2.82388e-08	8.50547e-07	-2.83172e-07	5.67376e-07	1.29421e-06	5.56059e-09	1.29977e-06	7.04214e-08	-1.47108e-08	5.57106e-08	1.38320e-07	-1.79968e-08	1.20323e-07	2.70931e-07	-1.05589e-07	1.65341e-07	6.32433e-07	-4.03876e-07	2.28556e-07	9.30259e-07	-1.26402e-07	8.03857e-07
1.597	3.25791e-08	-3.53613e-09	2.90430e-08	8.58202e-07	-2.85844e-07	5.72358e-07	1.30600e-06	5.47292e-09	1.31147e-06	7.10194e-08	-1.48357e-08	5.61836e-08	1.39170e-07	-1.81074e-08	1.21063e-07	2.72771e-07	-1.06307e-07	1.66465e-07	6.38557e-07	-4.07517e-07	2.31039e-07	9.38927e-07	-1.27580e-07	8.11347e-07
1.622	3.34906e-08	-3.63507e-09	2.98556e-08	8.65840e-07	-2.88514e-07	5.77326e-07	1.31777e-06	5.38143e-09	1.32315e-06	7.16150e-08	-1.49602e-08	5.66548e-08	1.40010e-07	-1.82167e-08	1.21793e-07	2.74596e-07	-1.07018e-07	1.67578e-07	6.44678e-07	-4.11152e-07	2.33527e-07	9.47585e-07	-1.28756e-07	8.18828e-07
1.647	3.44115e-08	-3.73502e-09	3.06765e-08	8.73462e-07	-2.91182e-07	5.82280e-07	1.32951e-06	5.28611e-09	1.33480e-06	7.22083e-08	-1.50841e-08	5.71242e-08	1.40839e-07	-1.83246e-08	1.22515e-07	2.76404e-07	-1.07722e-07	1.68681e-07	6.50798e-07	-4.14779e-07	2.36019e-07	9.56231e-07	-1.29931e-07	8.26300e-07
1.671	3.53416e-08	-3.83597e-09	3.15056e-08	8.81068e-07	-2.93849e-07	5.87219e-07	1.34124e-06	5.18692e-09	1.34643e-06	7.27992e-08	-1.52075e-08	5.75916e-08	1.41658e-07	-1.84312e-08	1.23227e-07	2.78195e-07	-1.08421e-07	1.69775e-07	6.56914e-07	-4.18399e-07	2.38515e-07	9.64866e-07	-1.31104e-07	8.33761e-07
1.696	3.62809e-08	-3.93793e-09	3.23430e-08	8.88656e-07	-2.96513e-07	5.92143e-07	1.35294e-06	5.08385e-09	1.35802e-06	7.33877e-08	-1.53305e-08	5.80572e-08	1.42467e-07	-1.85364e-08	1.23931e-07	2.79970e-07	-1.09112e-07	1.70858e-07	6.63028e-07	-4.22012e-07	2.41015e-07	9.73489e-07	-1.32276e-07	8.41213e-07
1.720	3.72294e-08	-4.04087e-09	3.31885e-08	8.96228e-07	-2.99176e-07	5.97052e-07	1.36462e-06	4.97687e-09	1.36960e-06	7.39737e-08	-1.54529e-08	5.85208e-08	1.43265e-07	-1.86402e-08	1.24625e-07	2.81729e-07	-1.09798e-07	1.71931e-07	6.69139e-07	-4.25618e-07	2.43520e-07	9.82101e-07	-1.33446e-07	8.48655e-07
1.745	3.81869e-08	-4.14480e-09	3.40421e-08	9.03783e-07	-3.01837e-07	6.01946e-07	1.37628e-06	4.86597e-09	1.38114e-06	7.45573e-08	-1.55748e-08	5.89825e-08	1.44053e-07	-1.87426e-08	1.25310e-07	2.83472e-07	-1.10477e-07	1.72995e-07	6.75247e-07	-4.29217e-07	2.46030e-07	9.90701e-07	-1.34615e-07	8.56086e-07
1.769	3.91533e-08	-4.24970e-09	3.49036e-08	9.11321e-07	-3.04496e-07	6.06825e-07	1.38791e-06	4.75110e-09	1.39266e-06	7.51385e-08	-1.56962e-08	5.94423e-08	1.44829e-07	-1.88437e-08	1.25986e-07	2.85197e-07	-1.11149e-07	1.74048e-07	6.81352e-07	-4.32808e-07	2.48543e-07	9.99288e-07	-1.35782e-07	8.63507e-07
1.794	4.01287e-08	-4.35556e-09	3.57731e-08	9.18841e-07	-3.07152e-07	6.11688e-07	1.39952e-06	4.63227e-09	1.40415e-06	7.57171e-08	-1.58171e-08	5.99000e-08	1.45596e-07	-1.89434e-08	1.26652e-07	2.86906e-07	-1.11816e-07	1.75091e-07	6.87454e-07	-4.36392e-07	2.51061e-07	1.00786e-06	-1.36947e-07	8.70917e-07
1.819	4.11129e-08	-4.46238e-09	3.66505e-08	9.26343e-07	-3.09807e-07	6.16536e-07	1.41111e-06	4.50943e-09	1.41562e-06	7.62931e-08	-1.59374e-08	6.03557e-08	1.46351e-07	-1.90417e-08	1.27310e-07	2.88599e-07	-1.12475e-07	1.76124e-07	6.93552e-07	-4.39969e-07	2.53583e-07	1.01643e-06	-1.38110e-07	8.78316e-07
1.843	4.21058e-08	-4.57015e-09	3.75356e-08	9.33828e-07	-3.12460e-07	6.21368e-07	1.42267e-06	4.38257e-09	1.42705e-06	7.68666e-08	-1.60572e-08	6.08094e-08	1.47096e-07	-1.91386e-08	1.27957e-07	2.90274e-07	-1.13128e-07	1.77146e-07	6.99647e-07	-4.43537e-07	2.56110e-07	1.02498e-06	-1.39272e-07	8.85705e-07
1.868	4.31073e-08	-4.67886e-09	3.84285e-08	9.41294e-07	-3.15111e-07	6.26184e-07	1.43421e-06	4.25167e-09	1.43846e-06	7.74376e-08	-1.61765e-08	6.12611e-08	1.47830e-07	-1.92342e-08	1.28596e-07	2.91933e-07	-1.13775e-07	1.78158e-07	7.05739e-07	-4.47099e-07	2.58640e-07	1.03351e-06	-1.40432e-07	8.93082e-07
1.892	4.41175e-08	-4.78850e-09	3.93290e-08	9.48743e-07	-3.17759e-07	6.30984e-07	1.44572e-06	4.11671e-09	1.44984e-06	7.80059e-08	-1.62952e-08	6.17107e-08	1.48553e-07	-1.93283e-08	1.29225e-07	2.93575e-07	-1.14414e-07	1.79160e-07	7.11827e-07	-4.50652e-07	2.61175e-07	1.04204e-06	-1.41590e-07	9.00448e-07
1.917	4.51361e-08	-4.89906e-09	4.02370e-08	9.56173e-07	-3.20405e-07	6.35768e-07	1.45721e-06	3.97767e-09	1.46119e-06	7.85715e-08	-1.64134e-08	6.21582e-08	1.49266e-07	-1.94209e-08	1.29845e-07	2.95200e-07	-1.15048e-07	1.80152e-07	7.17912e-07	-4.54198e-07	2.63714e-07	1.05055e-06	-1.42747e-07	9.07802e-07
1.942	4.61631e-08	-5.01054e-09	4.11526e-08	9.63585e-07	-3.23049e-07	6.40535e-07	1.46868e-06	3.83452e-09	1.47251e-06	7.91345e-08	-1.65310e-08	6.26036e-08	1.49967e-07	-1.95122e-08	1.30455e-07	2.96808e-07	-1.15674e-07	1.81133e-07	7.23992e-07	-4.57735e-07	2.66257e-07	1.05905e-06	-1.43902e-07	9.15145e-07
1.966	4.71985e-08	-5.12292e-09	4.20756e-08	9.70978e-07	-3.25691e-07	6.45286e-07	1.48012e-06	3.68725e-09	1.48380e-06	7.96948e-08	-1.66480e-08	6.30468e-08	1.50657e-07	-1.96020e-08	1.31055e-07	2.98399e-07	-1.16294e-07	1.82104e-07	7.30069e-07	-4.61265e-07	2.68804e-07	1.06753e-06	-1.45054e-07	9.22476e-07
1.991	4.82421e-08	-5.23619e-09	4.30059e-08	9.78352e-07	-3.28331e-07	6.50021e-07	1.49153e-06	3.53583e-09	1.49507e-06	8.02524e-08	-1.67645e-08	6.34879e-08	1.51337e-07	-1.96904e-08	1.31646e-07	2.99972e-07	-1.16908e-07	1.83065e-07	7.36142e-07	-4.64786e-07	2.71356e-07	1.07600e-06	-1.46205e-07	9.29794e-07
2.015	4.92939e-08	-5.35035e-09	4.39435e-08	9.85707e-07	-3.30968e-07	6.54739e-07	1.50292e-06	3.38026e-09	1.50630e-06	8.08072e-08	-1.68804e-08	6.39268e-08	1.52005e-07	-1.97774e-08	1.32228e-07	3.01529e-07	-1.17514e-07	1.84015e-07	7.42211e-07	-4.68300e-07	2.73911e-07	1.08445e-06	-1.47354e-07	9.37101e-07
2.040	5.03537e-08	-5.46538e-09	4.48883e-08	9.93043e-07	-3.33603e-07	6.59440e-07	1.51428e-06	3.22050e-09	1.51750e-06	8.13593e-08	-1.69957e-08	6.43636e-08	1.52662e-07	-1.98629e-08	1.32799e-07	3.03068e-07	-1.18114e-07	1.84954e-07	7.48275e-07	-4.71805e-07	2.76470e-07	1.09290e-06	-1.48501e-07	9.44395e-07
2.064	5.14215e-08	-5.58128e-09	4.58402e-08	1.00036e-06	-3.36235e-07	6.64124e-07	1.52562e-06	3.05654e-09	1.52868e-06	8.19085e-08	-1.71105e-08	6.47981e-08	1.53308e-07	-1.99469e-08	1.33361e-07	3.04591e-07	-1.18708e-07	1.85883e-07	7.54336e-07	-4.75302e-07	2.79034e-07	1.10132e-06	-1.49646e-07	9.51676e-07
2.089	5.24972e-08	-5.69804e-09	4.67992e-08	1.00766e-06	-3.38865e-07	6.68791e-07	1.53693e-06	2.88836e-09	1.53982e-06	8.24550e-08	-1.72246e-08	6.52304e-08	1.53943e-07	-2.00295e-08	1.33913e-07	3.06095e-07	-1.19294e-07	1.86801e-07	7.60391e-07	-4.78790e-07	2.81601e-07	1.10973e-06	-1.50789e-07	9.58944e-07
2.114	5.35808e-08	-5.81565e-09	4.77651e-08	1.01493e-06	-3.41493e-07	6.73441e-07	1.54821e-06	2.71595e-09	1.55093e-06	8.29985e-08	-1.73382e-08	6.56604e-08	1.54566e-07	-2.01106e-08	1.34456e-07	3.07583e-07	-1.19874e-07	1.87709e-07	7.66443e-07	-4.82270e-07	2.84172e-07	1.11813e-06	-1.51930e-07	9.66200e-07
2.138	5.46720e-08	-5.93409e-09	4.87379e-08	1.02219e-06	-3.44118e-07	6.78073e-07	1.55947e-06	2.53929e-09	1.56201e-06	8.35392e-08	-1.74511e-08	6.60881e-08	1.55179e-07	-2.01903e-08	1.34988e-07	3.09053e-07	-1.20447e-07	1.88606e-07	7.72490e-07	-4.85742e-07	2.86748e-07	1.12651e-06	-1.53068e-07	9.73442e-07
2.163	5.57709e-08	-6.05336e-09	4.97175e-08	1.02943e-06	-3.46740e-07	6.82688e-07	1.57070e-06	2.35835e-09	1.57306e-06	8.40770e-08	-1.75634e-08	6.65136e-08	1.55779e-07	-2.02684e-08	1.35511e-07	3.10505e-07	-1.21013e-07	1.89492e-07	7.78532e-07	-4.89205e-07	2.89327e-07	1.13488e-06	-1.54205e-07	9.80670e-07
2.187	5.68773e-08	-6.17345e-09	5.07038e-08	1.03665e-06	-3.49360e-07	6.87285e-07	1.58190e-06	2.17313e-09	1.58407e-06	8.46119e-08	-1.76752e-08	6.69367e-08	1.56369e-07	-2.03451e-08	1.36024e-07	3.11940e-07	-1.21572e-07	1.90368e-07	7.84569e-07	-4.92659e-07	2.91910e-07	1.14323e-06	-1.55340e-07	9.87886e-07
2.212	5.79911e-08	-6.29435e-09	5.16968e-08	1.04384e-06	-3.51977e-07	6.91865e-07	1.59307e-06	1.98361e-09	1.59506e-06	8.51438e-08	-1.77863e-08	6.73575e-08	1.56947e-07	-2.04203e-08	1.36526e-07	3.13357e-07	-1.22124e-07	1.91233e-07	7.90602e-07	-4.96104e-07	2.94497e-07	1.15156e-06	-1.56472e-07	9.95087e-07
2.236	5.91123e-08	-6.41604e-09	5.26963e-08	1.05102e-06	-3.54592e-07	6.96427e-07	1.60422e-06	1.78977e-09	1.60601e-06	8.56727e-08	-1.78968e-08	6.77759e-08	1.57513e-07	-2.04940e-08	1.37019e-07	3.14757e-07	-1.22670e-07	1.92087e-07	7.96629e-07	-4.99541e-07	2.97088e-07	1.15988e-06	-1.57602e-07	1.00227e-06
2.261	6.02407e-08	-6.53852e-09	5.37022e-08	1.05817e-06	-3.57204e-07	7.00971e-07	1.61534e-06	1.59159e-09	1.61693e-06	8.61986e-08	-1.80066e-08	6.81920e-08	1.58068e-07	-2.05662e-08	1.37502e-07	3.16139e-07	-1.23208e-07	1.92931e-07	8.02651e-07	-5.02969e-07	2.99683e-07	1.16818e-06	-1.58730e-07	1.00945e-06
2.286	6.13763e-08	-6.66178e-09	5.47146e-08	1.06531e-06	-3.59813e-07	7.05496e-07	1.62643e-06	1.38906e-09	1.62781e-06	8.67215e-08	-1.81159e-08	6.86056e-08	1.58611e-07	-2.06369e-08	1.37974e-07	3.17503e-07	-1.23740e-07	1.93763e-07	8.08669e-07	-5.06387e-07	3.02281e-07	1.17646e-06	-1.59856e-07	1.01661e-06
2.310	6.25190e-08	-6.78580e-09	5.57332e-08	1.07242e-06	-3.62419e-07	7.10004e-07	1.63749e-06	1.18217e-09	1.63867e-06	8.72413e-08	-1.82245e-08	6.90169e-08	1.59143e-07	-2.07060e-08	1.38437e-07	3.18849e-07	-1.24265e-07	1.94585e-07	8.14680e-07	-5.09797e-07	3.04884e-07	1.18473e-06	-1.60979e-07	1.02375e-06
2.335	6.36686e-08	-6.91058e-09	5.67581e-08	1.07952e-06	-3.65022e-07	7.14493e-07	1.64852e-06	9.70904e-10	1.64949e-06	8.77581e-08	-1.83324e-08	6.94257e-08	1.59663e-07	-2.07737e-08	1.38889e-07	3.20178e-07	-1.24782e-07	1.95395e-07	8.20687e-07	-5.13197e-07	3.07490e-07	1.19298e-06	-1.62100e-07	1.03088e-06
2.359	6.48251e-08	-7.03611e-09	5.77890e-08	1.08659e-06	-3.67623e-07	7.18964e-07	1.65952e-06	7.55244e-10	1.66027e-06	8.82717e-08	-1.84397e-08	6.98320e-08	1.60171e-07	-2.08398e-08	1.39331e-07	3.21488e-07	-1.25293e-07	1.96195e-07	8.26688e-07	-5.16588e-07	3.10100e-07	1.20122e-06	-1.63219e-07	1.03800e-06
2.384	6.59884e-08	-7.16237e-09	5.88260e-08	1.09364e-06	-3.70221e-07	7.23416e-07	1.67049e-06	5.35177e-10	1.67103e-06	8.87822e-08	-1.85463e-08	7.02359e-08	1.60667e-07	-2.09044e-08	1.39763e-07	3.22781e-07	-1.25797e-07	1.96984e-07	8.32683e-07	-5.19970e-07	3.12713e-07	1.20943e-06	-1.64336e-07	1.04510e-06
2.408	6.71583e-08	-7.28936e-09	5.98690e-08	1.10066e-06	-3.72815e-07	7.27850e-07	1.68144e-06	3.10691e-10	1.68175e-06	8.92895e-08	-1.86523e-08	7.06372e-08	1.61152e-07	-2.09674e-08	1.40184e-07	3.24056e-07	-1.26294e-07	1.97762e-07	8.38673e-07	-5.23342e-07	3.15331e-07	1.21763e-06	-1.65450e-07	1.05218e-06
2.433	6.83349e-08	-7.41706e-09	6.09178e-08	1.10767e-06	-3.75407e-07	7.32264e-07	1.69235e-06	8.17730e-11	1.69243e-06	8.97937e-08	-1.87576e-08	7.10360e-08	1.61624e-07	-2.10289e-08	1.40596e-07	3.25312e-07	-1.26783e-07	1.98529e-07	8.44657e-07	-5.26705e-07	3.17952e-07	1.22581e-06	-1.66561e-07	1.05925e-06
2.458	6.95178e-08	-7.54546e-09	6.19724e-08	1.11466e-06	-3.77996e-07	7.36660e-07	1.70323e-06	-1.51589e-10	1.70308e-06	9.02946e-08	-1.88623e-08	7.14323e-08	1.62085e-07	-2.10889e-08	1.40996e-07	3.26551e-07	-1.27266e-07	1.99285e-07	8.50635e-07	-5.30059e-07	3.20576e-07	1.23397e-06	-1.67670e-07	1.06630e-06
2.482	7.07072e-08	-7.67455e-09	6.30326e-08	1.12162e-06	-3.80582e-07	7.41037e-07	1.71408e-06	-3.89408e-10	1.71369e-06	9.07923e-08	-1.89662e-08	7.18261e-08	1.62534e-07	-2.11473e-08	1.41387e-07	3.27771e-07	-1.27742e-07	2.00029e-07	8.56607e-07	-5.33402e-07	3.23205e-07	1.24212e-06	-1.68777e-07	1.07334e-06
2.507	7.19028e-08	-7.80432e-09	6.40985e-08	1.12856e-06	-3.83164e-07	7.45395e-07	1.72491e-06	-6.31695e-10	1.72427e-06	9.12867e-08	-1.90695e-08	7.22172e-08	1.62971e-07	-2.12041e-08	1.41767e-07	3.28973e-07	-1.28210e-07	2.00763e-07	8.62573e-07	-5.36736e-07	3.25837e-07	1.25024e-06	-1.69881e-07	1.08036e-06
2.531	7.31046e-08	-7.93476e-09	6.51698e-08	1.13548e-06	-3.85744e-07	7.49733e-07	1.73570e-06	-8.78461e-10	1.73482e-06	9.17779e-08	-1.91721e-08	7.26058e-08	1.63395e-07	-2.12593e-08	1.42136e-07	3.30157e-07	-1.28671e-07	2.01485e-07	8.68533e-07	-5.40061e-07	3.28472e-07	1.25835e-06	-1.70983e-07	1.08737e-06
2.556	7.43124e-08	-8.06586e-09	6.62466e-08	1.14237e-06	-3.88320e-07	7.54052e-07	1.74646e-06	-1.12972e-09	1.74533e-06	9.22657e-08	-1.92740e-08	7.29917e-08	1.63808e-07	-2.13130e-08	1.42495e-07	3.31322e-07	-1.29126e-07	2.02197e-07	8.74486e-07	-5.43375e-07	3.31111e-07	1.26644e-06	-1.72082e-07	1.09436e-06
2.580	7.55262e-08	-8.19761e-09	6.73286e-08	1.14924e-06	-3.90893e-07	7.58352e-07	1.75719e-06	-1.38548e-09	1.75580e-06	9.27502e-08	-1.93753e-08	7.33750e-08	1.64208e-07	-2.13651e-08	1.42843e-07	3.32469e-07	-1.29573e-07	2.02897e-07	8.80434e-07	-5.46679e-07	3.33754e-07	1.27451e-06	-1.73178e-07	1.10133e-06
2.605	7.67459e-08	-8.32999e-09	6.84159e-08	1.15609e-06	-3.93463e-07	7.62632e-07	1.76788e-06	-1.64574e-09	1.76624e-06	9.32314e-08	-1.94758e-08	7.37556e-08	1.64597e-07	-2.14156e-08	1.43181e-07	3.33598e-07	-1.30013e-07	2.03586e-07	8.86374e-07	-5.49974e-07	3.36400e-07	1.28256e-06	-1.74272e-07	1.10828e-06
2.630	7.79713e-08	-8.46299e-09	6.95083e-08	1.16292e-06	-3.96029e-07	7.66892e-07	1.77855e-06	-1.91053e-09	1.77664e-06	9.37091e-08	-1.95756e-08	7.41336e-08	1.64972e-07	-2.14645e-08	1.43508e-07	3.34709e-07	-1.30445e-07	2.04263e-07	8.92308e-07	-5.53258e-07	3.39050e-07	1.29059e-06	-1.75363e-07	1.11522e-06
2.654	7.92023e-08	-8.59661e-09	7.06057e-08	1.16973e-06	-3.98593e-07	7.71133e-07	1.78918e-06	-2.17985e-09	1.78700e-06	9.41835e-08	-1.96747e-08	7.45088e-08	1.65336e-07	-2.15119e-08	1.43824e-07	3.35800e-07	-1.30871e-07	2.04929e-07	8.98236e-07	-5.56532e-07	3.41704e-07	1.29860e-06	-1.76451e-07	1.12215e-06
2.679	8.04389e-08	-8.73083e-09	7.17081e-08	1.17651e-06	-4.01152e-07	7.75354e-07	1.79978e-06	-2.45371e-09	1.79733e-06	9.46544e-08	-1.97730e-08	7.48814e-08	1.65687e-07	-2.15576e-08	1.44130e-07	3.36874e-07	-1.31289e-07	2.05585e-07	9.04157e-07	-5.59796e-07	3.44361e-07	1.30659e-06	-1.77537e-07	1.12905e-06
2.703	8.16809e-08	-8.86563e-09	7.28152e-08	1.18326e-06	-4.03709e-07	7.79555e-07	1.81035e-06	-2.73212e-09	1.80762e-06	9.51218e-08	-1.98707e-08	7.52512e-08	1.66026e-07	-2.16017e-08	1.44425e-07	3.37929e-07	-1.31700e-07	2.06228e-07	9.10071e-07	-5.63050e-07	3.47021e-07	1.31456e-06	-1.78620e-07	1.13594e-06
2.728	8.29282e-08	-9.00101e-09	7.39272e-08	1.19000e-06	-4.06262e-07	7.83736e-07	1.82089e-06	-3.01508e-09	1.81787e-06	9.55858e-08	-1.99676e-08	7.56182e-08	1.66353e-07	-2.16441e-08	1.44709e-07	3.38965e-07	-1.32104e-07	2.06861e-07	9.15978e-07	-5.66293e-07	3.49685e-07	1.32250e-06	-1.79700e-07	1.14280e-06
2.753	8.41807e-08	-9.13696e-09	7.50437e-08	1.19671e-06	-4.08811e-07	7.87897e-07	1.83139e-06	-3.30260e-09	1.82809e-06	9.60463e-08	-2.00638e-08	7.59825e-08	1.66667e-07	-2.16850e-08	1.44982e-07	3.39982e-07	-1.32501e-07	2.07482e-07	9.21878e-07	-5.69526e-07	3.52352e-07	1.33043e-06	-1.80777e-07	1.14966e-06
2.777	8.54383e-08	-9.27346e-09	7.61648e-08	1.20339e-06	-4.11357e-07	7.92037e-07	1.84186e-06	-3.59470e-09	1.83827e-06	9.65032e-08	-2.01592e-08	7.63440e-08	1.66968e-07	-2.17242e-08	1.45244e-07	3.40981e-07	-1.32890e-07	2.08091e-07	9.27770e-07	-5.72748e-07	3.55023e-07	1.33834e-06	-1.81851e-07	1.15649e-06
2.802	8.67009e-08	-9.41050e-09	7.72904e-08	1.21006e-06	-4.13899e-07	7.96157e-07	1.85230e-06	-3.89137e-09	1.84841e-06	9.69566e-08	-2.02539e-08	7.67026e-08	1.67257e-07	-2.17618e-08	1.45496e-07	3.41961e-07	-1.33272e-07	2.08689e-07	9.33656e-07	-5.75959e-07	3.57697e-07	1.34623e-06	-1.82923e-07	1.16330e-06
2.826	8.79683e-08	-9.54807e-09	7.84203e-08	1.21669e-06	-4.16438e-07	8.00257e-07	1.86270e-06	-4.19263e-09	1.85851e-06	9.74064e-08	-2.03479e-08	7.70585e-08	1.67534e-07	-2.17978e-08	1.45736e-07	3.42923e-07	-1.33647e-07	2.09276e-07	9.39534e-07	-5.79160e-07	3.60374e-07	1.35409e-06	-1.83992e-07	1.17010e-06
2.851	8.92406e-08	-9.68616e-09	7.95544e-08	1.22331e-06	-4.18973e-07	8.04336e-07	1.87307e-06	-4.49848e-09	1.86858e-06	9.78525e-08	-2.04411e-08	7.74114e-08	1.67797e-07	-2.18321e-08	1.45965e-07	3.43865e-07	-1.34014e-07	2.09851e-07	9.45405e-07	-5.82350e-07	3.63055e-07	1.36193e-06	-1.85057e-07	1.17688e-06
2.875	9.05174e-08	-9.82475e-09	8.06927e-08	1.22990e-06	-4.21504e-07	8.08395e-07	1.88341e-06	-4.80893e-09	1.87860e-06	9.82951e-08	-2.05336e-08	7.77616e-08	1.68048e-07	-2.18648e-08	1.46184e-07	3.44789e-07	-1.34374e-07	2.10415e-07	9.51269e-07	-5.85529e-07	3.65740e-07	1.36975e-06	-1.86120e-07	1.18363e-06
2.900	9.17989e-08	-9.96383e-09	8.18350e-08	1.23646e-06	-4.24032e-07	8.12433e-07	1.89371e-06	-5.12398e-09	1.88859e-06	9.87340e-08	-2.06252e-08	7.81088e-08	1.68287e-07	-2.18958e-08	1.46391e-07	3.45694e-07	-1.34727e-07	2.10967e-07	9.57124e-07	-5.88697e-07	3.68427e-07	1.37755e-06	-1.87180e-07	1.19037e-06
2.925	9.30847e-08	-1.01034e-08	8.29813e-08	1.24301e-06	-4.26555e-07	8.16450e-07	1.90398e-06	-5.44363e-09	1.89853e-06	9.91693e-08	-2.07162e-08	7.84531e-08	1.68512e-07	-2.19251e-08	1.46587e-07	3.46580e-07	-1.35072e-07	2.11508e-07	9.62973e-07	-5.91854e-07	3.71118e-07	1.38533e-06	-1.88236e-07	1.19709e-06
2.949	9.43748e-08	-1.02434e-08	8.41314e-08	1.24952e-06	-4.29075e-07	8.20446e-07	1.91421e-06	-5.76790e-09	1.90844e-06	9.96008e-08	-2.08063e-08	7.87945e-08	1.68725e-07	-2.19528e-08	1.46772e-07	3.47447e-07	-1.35410e-07	2.12037e-07	9.68813e-07	-5.95000e-07	3.73813e-07	1.39309e-06	-1.89290e-07	1.20380e-06
2.974	9.56692e-08	-1.03839e-08	8.52852e-08	1.25601e-06	-4.31591e-07	8.24422e-07	1.92441e-06	-6.09678e-09	1.91831e-06	1.00029e-07	-2.08957e-08	7.91329e-08	1.68925e-07	-2.19788e-08	1.46946e-07	3.48294e-07	-1.35740e-07	2.12554e-07	9.74645e-07	-5.98135e-07	3.76510e-07	1.40082e-06	-1.90341e-07	1.21048e-06
2.998	9.69676e-08	-1.05248e-08	8.64427e-08	1.26248e-06	-4.34103e-07	8.28376e-07	1.93457e-06	-6.43028e-09	1.92814e-06	1.00453e-07	-2.09843e-08	7.94684e-08	1.69112e-07	-2.20031e-08	1.47109e-07	3.49123e-07	-1.36063e-07	2.13060e-07	9.80470e-07	-6.01259e-07	3.79211e-07	1.40853e-06	-1.91388e-07	1.21714e-06
3.023	9.82700e-08	-1.06662e-08	8.76038e-08	1.26892e-06	-4.36611e-07	8.32309e-07	1.94470e-06	-6.76840e-09	1.93793e-06	1.00873e-07	-2.10721e-08	7.98009e-08	1.69286e-07	-2.20257e-08	1.47260e-07	3.49933e-07	-1.36379e-07	2.13554e-07	9.86286e-07	-6.04371e-07	3.81915e-07	1.41621e-06	-1.92432e-07	1.22378e-06
3.047	9.95762e-08	-1.08080e-08	8.87682e-08	1.27534e-06	-4.39116e-07	8.36221e-07	1.95479e-06	-7.11115e-09	1.94768e-06	1.01290e-07	-2.11591e-08	8.01304e-08	1.69447e-07	-2.20467e-08	1.47400e-07	3.50724e-07	-1.36687e-07	2.14037e-07	9.92095e-07	-6.07472e-07	3.84623e-07	1.42387e-06	-1.93473e-07	1.23040e-06
3.072	1.00886e-07	-1.09502e-08	8.99360e-08	1.28173e-06	-4.41616e-07	8.40112e-07	1.96485e-06	-7.45853e-09	1.95739e-06	1.01702e-07	-2.12453e-08	8.04569e-08	1.69595e-07	-2.20659e-08	1.47529e-07	3.51495e-07	-1.36988e-07	2.14508e-07	9.97895e-07	-6.10562e-07	3.87333e-07	1.43151e-06	-1.94511e-07	1.23700e-06
3.097	1.02200e-07	-1.10927e-08	9.11070e-08	1.28809e-06	-4.44112e-07	8.43981e-07	1.97487e-06	-7.81054e-09	1.96706e-06	1.02111e-07	-2.13307e-08	8.07804e-08	1.69729e-07	-2.20835e-08	1.47646e-07	3.52248e-07	-1.37281e-07	2.14967e-07	1.00369e-06	-6.13640e-07	3.90047e-07	1.43913e-06	-1.95546e-07	1.24358e-06
3.121	1.03517e-07	-1.12357e-08	9.22811e-08	1.29443e-06	-4.46603e-07	8.47829e-07	1.98486e-06	-8.16718e-09	1.97669e-06	1.02516e-07	-2.14153e-08	8.11008e-08	1.69851e-07	-2.20993e-08	1.47752e-07	3.52981e-07	-1.37567e-07	2.15414e-07	1.00947e-06	-6.16706e-07	3.92764e-07	1.44672e-06	-1.96577e-07	1.25014e-06
3.146	1.04837e-07	-1.13790e-08	9.34582e-08	1.30075e-06	-4.49091e-07	8.51656e-07	1.99480e-06	-8.52846e-09	1.98628e-06	1.02917e-07	-2.14991e-08	8.14181e-08	1.69960e-07	-2.21134e-08	1.47846e-07	3.53695e-07	-1.37845e-07	2.15850e-07	1.01525e-06	-6.19760e-07	3.95485e-07	1.45428e-06	-1.97605e-07	1.25668e-06
3.170	1.06161e-07	-1.15227e-08	9.46382e-08	1.30704e-06	-4.51575e-07	8.55461e-07	2.00472e-06	-8.89437e-09	1.99582e-06	1.03314e-07	-2.15821e-08	8.17324e-08	1.70055e-07	-2.21259e-08	1.47929e-07	3.54390e-07	-1.38116e-07	2.16274e-07	1.02101e-06	-6.22803e-07	3.98208e-07	1.46182e-06	-1.98630e-07	1.26319e-06
3.195	1.07488e-07	-1.16667e-08	9.58210e-08	1.31330e-06	-4.54054e-07	8.59244e-07	2.01459e-06	-9.26492e-09	2.00533e-06	1.03708e-07	-2.16642e-08	8.20435e-08	1.70137e-07	-2.21365e-08	1.48001e-07	3.55065e-07	-1.38379e-07	2.16686e-07	1.02677e-06	-6.25834e-07	4.00935e-07	1.46934e-06	-1.99652e-07	1.26969e-06
3.219	1.08818e-07	-1.18110e-08	9.70065e-08	1.31953e-06	-4.56529e-07	8.63006e-07	2.02443e-06	-9.64010e-09	2.01479e-06	1.04097e-07	-2.17456e-08	8.23515e-08	1.70206e-07	-2.21455e-08	1.48061e-07	3.55721e-07	-1.38635e-07	2.17086e-07	1.03252e-06	-6.28853e-07	4.03665e-07	1.47683e-06	-2.00670e-07	1.27616e-06
3.244	1.10150e-07	-1.19557e-08	9.81946e-08	1.32574e-06	-4.58999e-07	8.66746e-07	2.03424e-06	-1.00199e-08	2.02422e-06	1.04483e-07	-2.18261e-08	8.26564e-08	1.70262e-07	-2.21527e-08	1.48109e-07	3.56357e-07	-1.38883e-07	2.17475e-07	1.03826e-06	-6.31860e-07	4.06398e-07	1.48430e-06	-2.01684e-07	1.28262e-06
3.269	1.11486e-07	-1.21007e-08	9.93852e-08	1.33193e-06	-4.61465e-07	8.70464e-07	2.04400e-06	-1.04044e-08	2.03360e-06	1.04864e-07	-2.19058e-08	8.29581e-08	1.70304e-07	-2.21582e-08	1.48146e-07	3.56975e-07	-1.39123e-07	2.17852e-07	1.04399e-06	-6.34855e-07	4.09134e-07	1.49174e-06	-2.02695e-07	1.28905e-06
3.293	1.12824e-07	-1.22459e-08	1.00578e-07	1.33809e-06	-4.63927e-07	8.74160e-07	2.05373e-06	-1.07935e-08	2.04294e-06	1.05241e-07	-2.19846e-08	8.32567e-08	1.70333e-07	-2.21620e-08	1.48171e-07	3.57572e-07	-1.39356e-07	2.18216e-07	1.04971e-06	-6.37838e-07	4.11873e-07	1.49916e-06	-2.03703e-07	1.29545e-06
3.318	1.14165e-07	-1.23914e-08	1.01773e-07	1.34422e-06	-4.66384e-07	8.77834e-07	2.06342e-06	-1.11872e-08	2.05223e-06	1.05615e-07	-2.20626e-08	8.35521e-08	1.70348e-07	-2.21640e-08	1.48184e-07	3.58151e-07	-1.39582e-07	2.18569e-07	1.05542e-06	-6.40809e-07	4.14616e-07	1.50655e-06	-2.04707e-07	1.30184e-06
3.342	1.15508e-07	-1.25372e-08	1.02971e-07	1.35032e-06	-4.68837e-07	8.81486e-07	2.07307e-06	-1.15855e-08	2.06149e-06	1.05984e-07	-2.21397e-08	8.38442e-08	1.70350e-07	-2.21642e-08	1.48186e-07	3.58710e-07	-1.39799e-07	2.18910e-07	1.06113e-06	-6.43767e-07	4.17361e-07	1.51391e-06	-2.05708e-07	1.30820e-06
3.367	1.16853e-07	-1.26832e-08	1.04170e-07	1.35640e-06	-4.71285e-07	8.85116e-07	2.08269e-06	-1.19885e-08	2.07070e-06	1.06349e-07	-2.22160e-08	8.41331e-08	1.70338e-07	-2.21627e-08	1.48176e-07	3.59249e-07	-1.40010e-07	2.19239e-07	1.06682e-06	-6.46713e-07	4.20110e-07	1.52125e-06	-2.06705e-07	1.31454e-06
3.391	1.18201e-07	-1.28295e-08	1.05371e-07	1.36245e-06	-4.73728e-07	8.88724e-07	2.09226e-06	-1.23961e-08	2.07987e-06	1.06710e-07	-2.22915e-08	8.44188e-08	1.70313e-07	-2.21594e-08	1.48154e-07	3.59769e-07	-1.40212e-07	2.19557e-07	1.07251e-06	-6.49646e-07	4.22862e-07	1.52856e-06	-2.07698e-07	1.32086e-06
3.416	1.19551e-07	-1.29760e-08	1.06575e-07	1.36848e-06	-4.76167e-07	8.92310e-07	2.10180e-06	-1.28084e-08	2.08899e-06	1.07067e-07	-2.23660e-08	8.47013e-08	1.70274e-07	-2.21544e-08	1.48120e-07	3.60269e-07	-1.40407e-07	2.19862e-07	1.07818e-06	-6.52567e-07	4.25616e-07	1.53584e-06	-2.08688e-07	1.32716e-06
3.441	1.20902e-07	-1.31227e-08	1.07779e-07	1.37447e-06	-4.78601e-07	8.95873e-07	2.11130e-06	-1.32252e-08	2.09808e-06	1.07420e-07	-2.24398e-08	8.49804e-08	1.70222e-07	-2.21475e-08	1.48074e-07	3.60749e-07	-1.40594e-07	2.20155e-07	1.08385e-06	-6.55476e-07	4.28374e-07	1.54310e-06	-2.09674e-07	1.33343e-06
3.465	1.22255e-07	-1.32696e-08	1.08986e-07	1.38044e-06	-4.81030e-07	8.99414e-07	2.12076e-06	-1.36467e-08	2.10712e-06	1.07769e-07	-2.25126e-08	8.52563e-08	1.70156e-07	-2.21389e-08	1.48017e-07	3.61210e-07	-1.40774e-07	2.20436e-07	1.08951e-06	-6.58371e-07	4.31135e-07	1.55033e-06	-2.10656e-07	1.33967e-06
3.490	1.23610e-07	-1.34167e-08	1.10194e-07	1.38639e-06	-4.83455e-07	9.02933e-07	2.13019e-06	-1.40728e-08	2.11611e-06	1.08113e-07	-2.25846e-08	8.55288e-08	1.70076e-07	-2.21285e-08	1.47947e-07	3.61652e-07	-1.40946e-07	2.20706e-07	1.09515e-06	-6.61254e-07	4.33899e-07	1.55753e-06	-2.11635e-07	1.34590e-06
3.514	1.24967e-07	-1.35639e-08	1.11403e-07	1.39230e-06	-4.85875e-07	9.06429e-07	2.13957e-06	-1.45034e-08	2.12507e-06	1.08454e-07	-2.26557e-08	8.57981e-08	1.69982e-07	-2.21164e-08	1.47866e-07	3.62073e-07	-1.41110e-07	2.20963e-07	1.10079e-06	-6.64125e-07	4.36666e-07	1.56471e-06	-2.12610e-07	1.35210e-06
3.539	1.26325e-07	-1.37113e-08	1.12614e-07	1.39819e-06	-4.88289e-07	9.09903e-07	2.14892e-06	-1.49387e-08	2.13398e-06	1.08790e-07	-2.27259e-08	8.60640e-08	1.69875e-07	-2.21024e-08	1.47773e-07	3.62475e-07	-1.41267e-07	2.21208e-07	1.10642e-06	-6.66982e-07	4.39436e-07	1.57186e-06	-2.13581e-07	1.35827e-06
3.564	1.27684e-07	-1.38588e-08	1.13825e-07	1.40405e-06	-4.90699e-07	9.13355e-07	2.15822e-06	-1.53786e-08	2.14284e-06	1.09122e-07	-2.27952e-08	8.63265e-08	1.69754e-07	-2.20866e-08	1.47667e-07	3.62857e-07	-1.41416e-07	2.21441e-07	1.11204e-06	-6.69826e-07	4.42209e-07	1.57897e-06	-2.14549e-07	1.36443e-06
3.588	1.29045e-07	-1.40065e-08	1.15038e-07	1.40989e-06	-4.93104e-07	9.16783e-07	2.16749e-06	-1.58231e-08	2.15167e-06	1.09449e-07	-2.28636e-08	8.65857e-08	1.69619e-07	-2.20691e-08	1.47550e-07	3.63220e-07	-1.41557e-07	2.21663e-07	1.11764e-06	-6.72657e-07	4.44985e-07	1.58607e-06	-2.15512e-07	1.37055e-06
3.613	1.30406e-07	-1.41543e-08	1.16252e-07	1.41569e-06	-4.95504e-07	9.20190e-07	2.17672e-06	-1.62722e-08	2.16044e-06	1.09773e-07	-2.29312e-08	8.68415e-08	1.69470e-07	-2.20497e-08	1.47420e-07	3.63562e-07	-1.41691e-07	2.21872e-07	1.12324e-06	-6.75476e-07	4.47764e-07	1.59313e-06	-2.16472e-07	1.37666e-06
3.637	1.31769e-07	-1.43021e-08	1.17466e-07	1.42147e-06	-4.97899e-07	9.23573e-07	2.18590e-06	-1.67258e-08	2.16918e-06	1.10092e-07	-2.29978e-08	8.70939e-08	1.69307e-07	-2.20285e-08	1.47278e-07	3.63885e-07	-1.41816e-07	2.22069e-07	1.12883e-06	-6.78280e-07	4.50546e-07	1.60016e-06	-2.17427e-07	1.38273e-06
3.662	1.33132e-07	-1.44501e-08	1.18682e-07	1.42722e-06	-5.00288e-07	9.26934e-07	2.19505e-06	-1.71840e-08	2.17787e-06	1.10406e-07	-2.30636e-08	8.73428e-08	1.69130e-07	-2.20055e-08	1.47124e-07	3.64188e-07	-1.41934e-07	2.22254e-07	1.13440e-06	-6.81072e-07	4.53331e-07	1.60717e-06	-2.18379e-07	1.38879e-06
3.686	1.34496e-07	-1.45981e-08	1.19897e-07	1.43294e-06	-5.02673e-07	9.30272e-07	2.20416e-06	-1.76468e-08	2.18651e-06	1.10717e-07	-2.31284e-08	8.75884e-08	1.68939e-07	-2.19806e-08	1.46958e-07	3.64471e-07	-1.42045e-07	2.22426e-07	1.13997e-06	-6.83851e-07	4.56119e-07	1.61414e-06	-2.19327e-07	1.39481e-06
3.711	1.35860e-07	-1.47462e-08	1.21114e-07	1.43864e-06	-5.05052e-07	9.33587e-07	2.21322e-06	-1.81141e-08	2.19511e-06	1.11023e-07	-2.31923e-08	8.78305e-08	1.68734e-07	-2.19540e-08	1.46780e-07	3.64735e-07	-1.42147e-07	2.22587e-07	1.14553e-06	-6.86616e-07	4.58910e-07	1.62109e-06	-2.20271e-07	1.40082e-06
3.736	1.37225e-07	-1.48944e-08	1.22330e-07	1.44431e-06	-5.07426e-07	9.36880e-07	2.22225e-06	-1.85860e-08	2.20366e-06	1.11324e-07	-2.32553e-08	8.80691e-08	1.68515e-07	-2.19255e-08	1.46590e-07	3.64978e-07	-1.42242e-07	2.22736e-07	1.15107e-06	-6.89367e-07	4.61704e-07	1.62800e-06	-2.21211e-07	1.40679e-06
3.760	1.38590e-07	-1.50425e-08	1.23547e-07	1.44994e-06	-5.09794e-07	9.40149e-07	2.23124e-06	-1.90624e-08	2.21217e-06	1.11622e-07	-2.33174e-08	8.83042e-08	1.68282e-07	-2.18951e-08	1.46387e-07	3.65202e-07	-1.42329e-07	2.22872e-07	1.15661e-06	-6.92105e-07	4.64501e-07	1.63489e-06	-2.22146e-07	1.41274e-06
3.785	1.39955e-07	-1.51907e-08	1.24764e-07	1.45555e-06	-5.12158e-07	9.43396e-07	2.24018e-06	-1.95434e-08	2.22064e-06	1.11915e-07	-2.33786e-08	8.85359e-08	1.68035e-07	-2.18629e-08	1.46172e-07	3.65405e-07	-1.42409e-07	2.22996e-07	1.16213e-06	-6.94829e-07	4.67301e-07	1.64175e-06	-2.23078e-07	1.41867e-06
3.809	1.41320e-07	-1.53389e-08	1.25982e-07	1.46114e-06	-5.14515e-07	9.46620e-07	2.24909e-06	-2.00289e-08	2.22906e-06	1.12203e-07	-2.34389e-08	8.87641e-08	1.67773e-07	-2.18289e-08	1.45944e-07	3.65589e-07	-1.42480e-07	2.23108e-07	1.16764e-06	-6.97540e-07	4.70104e-07	1.64857e-06	-2.24006e-07	1.42457e-06
3.834	1.42686e-07	-1.54871e-08	1.27199e-07	1.46669e-06	-5.16868e-07	9.49821e-07	2.25795e-06	-2.05189e-08	2.23743e-06	1.12487e-07	-2.34982e-08	8.89887e-08	1.67497e-07	-2.17931e-08	1.45704e-07	3.65753e-07	-1.42544e-07	2.23208e-07	1.17315e-06	-7.00237e-07	4.72910e-07	1.65537e-06	-2.24929e-07	1.43044e-06
3.858	1.44051e-07	-1.56352e-08	1.28415e-07	1.47221e-06	-5.19215e-07	9.52999e-07	2.26677e-06	-2.10134e-08	2.24576e-06	1.12766e-07	-2.35566e-08	8.92098e-08	1.67207e-07	-2.17553e-08	1.45452e-07	3.65896e-07	-1.42600e-07	2.23296e-07	1.17864e-06	-7.02920e-07	4.75718e-07	1.66214e-06	-2.25848e-07	1.43629e-06
3.883	1.45415e-07	-1.57833e-08	1.29632e-07	1.47771e-06	-5.21556e-07	9.56154e-07	2.27555e-06	-2.15123e-08	2.25404e-06	1.13041e-07	-2.36140e-08	8.94274e-08	1.66903e-07	-2.17157e-08	1.45187e-07	3.66020e-07	-1.42648e-07	2.23372e-07	1.18412e-06	-7.05589e-07	4.78530e-07	1.66887e-06	-2.26763e-07	1.44211e-06
3.908	1.46779e-07	-1.59314e-08	1.30848e-07	1.48318e-06	-5.23892e-07	9.59285e-07	2.28429e-06	-2.20158e-08	2.26228e-06	1.13312e-07	-2.36705e-08	8.96414e-08	1.66585e-07	-2.16743e-08	1.44910e-07	3.66124e-07	-1.42689e-07	2.23435e-07	1.18959e-06	-7.08244e-07	4.81344e-07	1.67557e-06	-2.27674e-07	1.44790e-06
3.932	1.48143e-07	-1.60794e-08	1.32063e-07	1.48862e-06	-5.26222e-07	9.62394e-07	2.29299e-06	-2.25237e-08	2.27047e-06	1.13578e-07	-2.37261e-08	8.98518e-08	1.66252e-07	-2.16310e-08	1.44621e-07	3.66207e-07	-1.42721e-07	2.23486e-07	1.19505e-06	-7.10885e-07	4.84162e-07	1.68224e-06	-2.28581e-07	1.45366e-06
3.957	1.49505e-07	-1.62273e-08	1.33278e-07	1.49403e-06	-5.28546e-07	9.65480e-07	2.30165e-06	-2.30361e-08	2.27861e-06	1.13839e-07	-2.37807e-08	9.00587e-08	1.65904e-07	-2.15858e-08	1.44319e-07	3.66271e-07	-1.42746e-07	2.23525e-07	1.20049e-06	-7.13512e-07	4.86982e-07	1.68888e-06	-2.29483e-07	1.45940e-06
3.981	1.50867e-07	-1.63751e-08	1.34492e-07	1.49941e-06	-5.30865e-07	9.68543e-07	2.31026e-06	-2.35530e-08	2.28671e-06	1.14096e-07	-2.38344e-08	9.02619e-08	1.65543e-07	-2.15387e-08	1.44004e-07	3.66315e-07	-1.42763e-07	2.23552e-07	1.20593e-06	-7.16125e-07	4.89805e-07	1.69549e-06	-2.30381e-07	1.46511e-06
4.006	1.52228e-07	-1.65228e-08	1.35705e-07	1.50476e-06	-5.33177e-07	9.71582e-07	2.31883e-06	-2.40742e-08	2.29476e-06	1.14349e-07	-2.38871e-08	9.04615e-08	1.65166e-07	-2.14898e-08	1.43677e-07	3.66338e-07	-1.42772e-07	2.23566e-07	1.21135e-06	-7.18723e-07	4.92632e-07	1.70207e-06	-2.31274e-07	1.47079e-06
4.030	1.53588e-07	-1.66704e-08	1.36918e-07	1.51008e-06	-5.35484e-07	9.74598e-07	2.32736e-06	-2.45999e-08	2.30276e-06	1.14596e-07	-2.39388e-08	9.06575e-08	1.64776e-07	-2.14389e-08	1.43337e-07	3.66342e-07	-1.42774e-07	2.23568e-07	1.21677e-06	-7.21307e-07	4.95461e-07	1.70861e-06	-2.32164e-07	1.47645e-06
4.055	1.54946e-07	-1.68179e-08	1.38129e-07	1.51538e-06	-5.37785e-07	9.77591e-07	2.33585e-06	-2.51300e-08	2.31072e-06	1.14840e-07	-2.39896e-08	9.08499e-08	1.64370e-07	-2.13862e-08	1.42984e-07	3.66325e-07	-1.42767e-07	2.23558e-07	1.22217e-06	-7.23877e-07	4.98293e-07	1.71512e-06	-2.33048e-07	1.48208e-06
4.080	1.56304e-07	-1.69652e-08	1.39338e-07	1.52064e-06	-5.40081e-07	9.80561e-07	2.34430e-06	-2.56645e-08	2.31863e-06	1.15078e-07	-2.40395e-08	9.10386e-08	1.63951e-07	-2.13316e-08	1.42619e-07	3.66289e-07	-1.42753e-07	2.23535e-07	1.22756e-06	-7.26432e-07	5.01127e-07	1.72160e-06	-2.33929e-07	1.48768e-06
4.104	1.57659e-07	-1.71123e-08	1.40547e-07	1.52588e-06	-5.42370e-07	9.83508e-07	2.35270e-06	-2.62034e-08	2.32650e-06	1.15312e-07	-2.40883e-08	9.12236e-08	1.63516e-07	-2.12751e-08	1.42241e-07	3.66232e-07	-1.42731e-07	2.23501e-07	1.23294e-06	-7.28973e-07	5.03965e-07	1.72805e-06	-2.34805e-07	1.49325e-06
4.129	1.59013e-07	-1.72592e-08	1.41754e-07	1.53108e-06	-5.44653e-07	9.86431e-07	2.36106e-06	-2.67466e-08	2.33431e-06	1.15541e-07	-2.41362e-08	9.14050e-08	1.63067e-07	-2.12167e-08	1.41851e-07	3.66155e-07	-1.42701e-07	2.23454e-07	1.23830e-06	-7.31499e-07	5.06806e-07	1.73446e-06	-2.35676e-07	1.49879e-06
4.153	1.60365e-07	-1.74060e-08	1.42959e-07	1.53626e-06	-5.46930e-07	9.89332e-07	2.36938e-06	-2.72942e-08	2.34208e-06	1.15766e-07	-2.41831e-08	9.15827e-08	1.62604e-07	-2.11564e-08	1.41448e-07	3.66058e-07	-1.42663e-07	2.23395e-07	1.24366e-06	-7.34010e-07	5.09649e-07	1.74084e-06	-2.36543e-07	1.50430e-06
4.178	1.61715e-07	-1.75526e-08	1.44163e-07	1.54141e-06	-5.49200e-07	9.92209e-07	2.37765e-06	-2.78461e-08	2.34981e-06	1.15986e-07	-2.42291e-08	9.17566e-08	1.62126e-07	-2.10941e-08	1.41032e-07	3.65940e-07	-1.42617e-07	2.23323e-07	1.24900e-06	-7.36507e-07	5.12496e-07	1.74719e-06	-2.37405e-07	1.50978e-06
4.202	1.63064e-07	-1.76989e-08	1.45365e-07	1.54653e-06	-5.51465e-07	9.95063e-07	2.38589e-06	-2.84024e-08	2.35748e-06	1.16201e-07	-2.42740e-08	9.19269e-08	1.61633e-07	-2.10300e-08	1.40603e-07	3.65803e-07	-1.42564e-07	2.23239e-07	1.25433e-06	-7.38989e-07	5.15345e-07	1.75350e-06	-2.38263e-07	1.51524e-06
4.227	1.64410e-07	-1.78450e-08	1.46565e-07	1.55162e-06	-5.53723e-07	9.97893e-07	2.39407e-06	-2.89629e-08	2.36511e-06	1.16411e-07	-2.43180e-08	9.20934e-08	1.61125e-07	-2.09640e-08	1.40161e-07	3.65646e-07	-1.42502e-07	2.23143e-07	1.25965e-06	-7.41456e-07	5.18197e-07	1.75978e-06	-2.39116e-07	1.52066e-06
4.252	1.65753e-07	-1.79908e-08	1.47762e-07	1.55668e-06	-5.55975e-07	1.00070e-06	2.40222e-06	-2.95277e-08	2.37269e-06	1.16617e-07	-2.43610e-08	9.22562e-08	1.60603e-07	-2.08960e-08	1.39707e-07	3.65468e-07	-1.42433e-07	2.23035e-07	1.26496e-06	-7.43908e-07	5.21052e-07	1.76602e-06	-2.39964e-07	1.52606e-06
4.276	1.67095e-07	-1.81364e-08	1.48958e-07	1.56171e-06	-5.58221e-07	1.00348e-06	2.41032e-06	-3.00968e-08	2.38022e-06	1.16818e-07	-2.44030e-08	9.24153e-08	1.60065e-07	-2.08261e-08	1.39239e-07	3.65270e-07	-1.42356e-07	2.22914e-07	1.27025e-06	-7.46344e-07	5.23910e-07	1.77223e-06	-2.40808e-07	1.53143e-06
4.301	1.68433e-07	-1.82817e-08	1.50152e-07	1.56671e-06	-5.60460e-07	1.00624e-06	2.41838e-06	-3.06702e-08	2.38771e-06	1.17015e-07	-2.44440e-08	9.25705e-08	1.59513e-07	-2.07543e-08	1.38759e-07	3.65052e-07	-1.42271e-07	2.22781e-07	1.27554e-06	-7.48766e-07	5.26771e-07	1.77841e-06	-2.41647e-07	1.53676e-06
4.325	1.69769e-07	-1.84267e-08	1.51343e-07	1.57168e-06	-5.62693e-07	1.00898e-06	2.42639e-06	-3.12478e-08	2.39515e-06	1.17206e-07	-2.44840e-08	9.27221e-08	1.58947e-07	-2.06805e-08	1.38266e-07	3.64814e-07	-1.42178e-07	2.22635e-07	1.28081e-06	-7.51173e-07	5.29634e-07	1.78455e-06	-2.42482e-07	1.54207e-06
4.350	1.71103e-07	-1.85715e-08	1.52531e-07	1.57662e-06	-5.64919e-07	1.01170e-06	2.43436e-06	-3.18296e-08	2.40253e-06	1.17393e-07	-2.45230e-08	9.28698e-08	1.58365e-07	-2.06048e-08	1.37760e-07	3.64555e-07	-1.42077e-07	2.22478e-07	1.28606e-06	-7.53564e-07	5.32501e-07	1.79066e-06	-2.43311e-07	1.54734e-06
4.375	1.72433e-07	-1.87158e-08	1.53717e-07	1.58153e-06	-5.67139e-07	1.01439e-06	2.44229e-06	-3.24156e-08	2.40988e-06	1.17575e-07	-2.45610e-08	9.30137e-08	1.57768e-07	-2.05272e-08	1.37241e-07	3.64276e-07	-1.41969e-07	2.22308e-07	1.29131e-06	-7.55940e-07	5.35370e-07	1.79673e-06	-2.44136e-07	1.55259e-06
4.399	1.73760e-07	-1.88599e-08	1.54900e-07	1.58641e-06	-5.69352e-07	1.01706e-06	2.45017e-06	-3.30058e-08	2.41717e-06	1.17752e-07	-2.45980e-08	9.31539e-08	1.57157e-07	-2.04476e-08	1.36709e-07	3.63978e-07	-1.41852e-07	2.22125e-07	1.29654e-06	-7.58300e-07	5.38243e-07	1.80276e-06	-2.44956e-07	1.55780e-06
4.424	1.75084e-07	-1.90036e-08	1.56081e-07	1.59126e-06	-5.71559e-07	1.01970e-06	2.45801e-06	-3.36001e-08	2.42441e-06	1.17924e-07	-2.46340e-08	9.32902e-08	1.56530e-07	-2.03661e-08	1.36164e-07	3.63658e-07	-1.41728e-07	2.21930e-07	1.30176e-06	-7.60646e-07	5.41118e-07	1.80876e-06	-2.45771e-07	1.56299e-06
4.448	1.76405e-07	-1.91470e-08	1.57258e-07	1.59608e-06	-5.73759e-07	1.02232e-06	2.46581e-06	-3.41986e-08	2.43161e-06	1.18092e-07	-2.46690e-08	9.34227e-08	1.55889e-07	-2.02826e-08	1.35606e-07	3.63319e-07	-1.41596e-07	2.21723e-07	1.30697e-06	-7.62975e-07	5.43996e-07	1.81472e-06	-2.46582e-07	1.56814e-06
4.473	1.77722e-07	-1.92899e-08	1.58432e-07	1.60087e-06	-5.75952e-07	1.02492e-06	2.47356e-06	-3.48012e-08	2.43876e-06	1.18254e-07	-2.47030e-08	9.35514e-08	1.55232e-07	-2.01972e-08	1.35035e-07	3.62960e-07	-1.41456e-07	2.21504e-07	1.31217e-06	-7.65289e-07	5.46877e-07	1.82065e-06	-2.47387e-07	1.57326e-06
4.497	1.79036e-07	-1.94325e-08	1.59603e-07	1.60563e-06	-5.78138e-07	1.02749e-06	2.48126e-06	-3.54079e-08	2.44586e-06	1.18412e-07	-2.47360e-08	9.36762e-08	1.54561e-07	-2.01099e-08	1.34451e-07	3.62580e-07	-1.41308e-07	2.21272e-07	1.31735e-06	-7.67587e-07	5.49760e-07	1.82654e-06	-2.48188e-07	1.57835e-06
4.522	1.80345e-07	-1.95747e-08	1.60771e-07	1.61036e-06	-5.80317e-07	1.03004e-06	2.48892e-06	-3.60187e-08	2.45291e-06	1.18565e-07	-2.47679e-08	9.37972e-08	1.53874e-07	-2.00205e-08	1.33854e-07	3.62180e-07	-1.41152e-07	2.21028e-07	1.32252e-06	-7.69870e-07	5.52647e-07	1.83240e-06	-2.48983e-07	1.58341e-06
4.547	1.81652e-07	-1.97164e-08	1.61935e-07	1.61506e-06	-5.82489e-07	1.03257e-06	2.49654e-06	-3.66336e-08	2.45991e-06	1.18713e-07	-2.47988e-08	9.39144e-08	1.53172e-07	-1.99292e-08	1.33243e-07	3.61760e-07	-1.40988e-07	2.20772e-07	1.32767e-06	-7.72137e-07	5.55537e-07	1.83822e-06	-2.49774e-07	1.58844e-06
4.571	1.82954e-07	-1.98578e-08	1.63096e-07	1.61973e-06	-5.84655e-07	1.03508e-06	2.50411e-06	-3.72525e-08	2.46686e-06	1.18856e-07	-2.48287e-08	9.40276e-08	1.52456e-07	-1.98360e-08	1.32620e-07	3.61319e-07	-1.40816e-07	2.20503e-07	1.33282e-06	-7.74388e-07	5.58429e-07	1.84400e-06	-2.50559e-07	1.59344e-06
4.596	1.84252e-07	-1.99986e-08	1.64253e-07	1.62437e-06	-5.86813e-07	1.03756e-06	2.51164e-06	-3.78754e-08	2.47376e-06	1.18995e-07	-2.48576e-08	9.41370e-08	1.51724e-07	-1.97408e-08	1.31983e-07	3.60859e-07	-1.40637e-07	2.20222e-07	1.33795e-06	-7.76623e-07	5.61324e-07	1.84974e-06	-2.51340e-07	1.59840e-06
4.620	1.85545e-07	-2.01391e-08	1.65406e-07	1.62898e-06	-5.88964e-07	1.04002e-06	2.51912e-06	-3.85023e-08	2.48062e-06	1.19128e-07	-2.48855e-08	9.42425e-08	1.50977e-07	-1.96436e-08	1.31333e-07	3.60378e-07	-1.40449e-07	2.19928e-07	1.34306e-06	-7.78842e-07	5.64222e-07	1.85545e-06	-2.52115e-07	1.60333e-06
4.645	1.86835e-07	-2.02790e-08	1.66556e-07	1.63356e-06	-5.91109e-07	1.04245e-06	2.52656e-06	-3.91332e-08	2.48743e-06	1.19256e-07	-2.49123e-08	9.43441e-08	1.50215e-07	-1.95444e-08	1.30670e-07	3.59877e-07	-1.40254e-07	2.19623e-07	1.34817e-06	-7.81045e-07	5.67123e-07	1.86112e-06	-2.52885e-07	1.60823e-06
4.669	1.88119e-07	-2.04185e-08	1.67701e-07	1.63811e-06	-5.93245e-07	1.04487e-06	2.53395e-06	-3.97680e-08	2.49418e-06	1.19380e-07	-2.49381e-08	9.44418e-08	1.49437e-07	-1.94433e-08	1.29994e-07	3.59355e-07	-1.40051e-07	2.19304e-07	1.35326e-06	-7.83231e-07	5.70027e-07	1.86675e-06	-2.53651e-07	1.61310e-06
4.694	1.89400e-07	-2.05574e-08	1.68842e-07	1.64263e-06	-5.95375e-07	1.04725e-06	2.54130e-06	-4.04068e-08	2.50089e-06	1.19498e-07	-2.49629e-08	9.45356e-08	1.48645e-07	-1.93401e-08	1.29305e-07	3.58814e-07	-1.39840e-07	2.18974e-07	1.35834e-06	-7.85402e-07	5.72934e-07	1.87234e-06	-2.54411e-07	1.61793e-06
4.719	1.90675e-07	-2.06958e-08	1.69979e-07	1.64712e-06	-5.97498e-07	1.04962e-06	2.54860e-06	-4.10494e-08	2.50755e-06	1.19612e-07	-2.49866e-08	9.46254e-08	1.47837e-07	-1.92350e-08	1.28602e-07	3.58252e-07	-1.39621e-07	2.18631e-07	1.36340e-06	-7.87556e-07	5.75844e-07	1.87790e-06	-2.55166e-07	1.62273e-06
4.743	1.91946e-07	-2.08338e-08	1.71112e-07	1.65158e-06	-5.99613e-07	1.05196e-06	2.55586e-06	-4.16960e-08	2.51416e-06	1.19721e-07	-2.50093e-08	9.47114e-08	1.47014e-07	-1.91279e-08	1.27886e-07	3.57670e-07	-1.39394e-07	2.18276e-07	1.36845e-06	-7.89694e-07	5.78756e-07	1.88341e-06	-2.55915e-07	1.62750e-06
4.768	1.93211e-07	-2.09711e-08	1.72240e-07	1.65600e-06	-6.01720e-07	1.05428e-06	2.56307e-06	-4.23464e-08	2.52072e-06	1.19824e-07	-2.50309e-08	9.47934e-08	1.46175e-07	-1.90189e-08	1.27157e-07	3.57068e-07	-1.39160e-07	2.17908e-07	1.37349e-06	-7.91816e-07	5.81672e-07	1.88889e-06	-2.56660e-07	1.63223e-06
4.792	1.94472e-07	-2.11079e-08	1.73364e-07	1.66040e-06	-6.03820e-07	1.05658e-06	2.57023e-06	-4.30006e-08	2.52723e-06	1.19923e-07	-2.50516e-08	9.48714e-08	1.45322e-07	-1.89078e-08	1.26414e-07	3.56446e-07	-1.38917e-07	2.17529e-07	1.37851e-06	-7.93921e-07	5.84590e-07	1.89433e-06	-2.57399e-07	1.63693e-06
4.817	1.95727e-07	-2.12442e-08	1.74483e-07	1.66477e-06	-6.05913e-07	1.05885e-06	2.57735e-06	-4.36586e-08	2.53369e-06	1.20017e-07	-2.50711e-08	9.49455e-08	1.44453e-07	-1.87947e-08	1.25658e-07	3.55803e-07	-1.38667e-07	2.17136e-07	1.38352e-06	-7.96009e-07	5.87511e-07	1.89973e-06	-2.58133e-07	1.64160e-06
4.841	1.96977e-07	-2.13798e-08	1.75597e-07	1.66910e-06	-6.07998e-07	1.06110e-06	2.58442e-06	-4.43204e-08	2.54010e-06	1.20105e-07	-2.50897e-08	9.50157e-08	1.43569e-07	-1.86797e-08	1.24889e-07	3.55140e-07	-1.38408e-07	2.16732e-07	1.38852e-06	-7.98081e-07	5.90435e-07	1.90510e-06	-2.58861e-07	1.64623e-06
4.866	1.98221e-07	-2.15149e-08	1.76706e-07	1.67341e-06	-6.10076e-07	1.06333e-06	2.59145e-06	-4.49860e-08	2.54647e-06	1.20189e-07	-2.51071e-08	9.50819e-08	1.42669e-07	-1.85626e-08	1.24106e-07	3.54457e-07	-1.38142e-07	2.16315e-07	1.39350e-06	-8.00137e-07	5.93362e-07	1.91042e-06	-2.59584e-07	1.65083e-06
4.891	1.99460e-07	-2.16493e-08	1.77810e-07	1.67768e-06	-6.12145e-07	1.06554e-06	2.59843e-06	-4.56553e-08	2.55278e-06	1.20268e-07	-2.51236e-08	9.51441e-08	1.41754e-07	-1.84436e-08	1.23310e-07	3.53754e-07	-1.37868e-07	2.15886e-07	1.39847e-06	-8.02175e-07	5.96292e-07	1.91570e-06	-2.60302e-07	1.65540e-06
4.915	2.00692e-07	-2.17831e-08	1.78909e-07	1.68193e-06	-6.14207e-07	1.06772e-06	2.60537e-06	-4.63283e-08	2.55904e-06	1.20341e-07	-2.51390e-08	9.52024e-08	1.40823e-07	-1.83225e-08	1.22501e-07	3.53031e-07	-1.37586e-07	2.15445e-07	1.40342e-06	-8.04197e-07	5.99225e-07	1.92094e-06	-2.61015e-07	1.65993e-06
4.940	2.01919e-07	-2.19163e-08	1.80003e-07	1.68614e-06	-6.16262e-07	1.06988e-06	2.61226e-06	-4.70049e-08	2.56526e-06	1.20410e-07	-2.51533e-08	9.52567e-08	1.39878e-07	-1.81995e-08	1.21678e-07	3.52287e-07	-1.37296e-07	2.14991e-07	1.40836e-06	-8.06202e-07	6.02161e-07	1.92615e-06	-2.61722e-07	1.66443e-06
4.964	2.03140e-07	-2.20488e-08	1.81091e-07	1.69032e-06	-6.18308e-07	1.07202e-06	2.61910e-06	-4.76852e-08	2.57142e-06	1.20474e-07	-2.51666e-08	9.53070e-08	1.38916e-07	-1.80744e-08	1.20842e-07	3.51524e-07	-1.36999e-07	2.14525e-07	1.41329e-06	-8.08190e-07	6.05100e-07	1.93131e-06	-2.62423e-07	1.66889e-06
4.989	2.04355e-07	-2.21807e-08	1.82174e-07	1.69448e-06	-6.20347e-07	1.07413e-06	2.62590e-06	-4.83692e-08	2.57753e-06	1.20532e-07	-2.51788e-08	9.53533e-08	1.37940e-07	-1.79473e-08	1.19992e-07	3.50740e-07	-1.36693e-07	2.14047e-07	1.41820e-06	-8.10161e-07	6.08041e-07	1.93643e-06	-2.63119e-07	1.67331e-06
5.014	2.05564e-07	-2.23119e-08	1.83252e-07	1.69860e-06	-6.22377e-07	1.07622e-06	2.63265e-06	-4.90567e-08	2.58360e-06	1.20586e-07	-2.51900e-08	9.53956e-08	1.36947e-07	-1.78182e-08	1.19129e-07	3.49936e-07	-1.36380e-07	2.13556e-07	1.42310e-06	-8.12115e-07	6.10986e-07	1.94152e-06	-2.63810e-07	1.67771e-06
5.038	2.06766e-07	-2.24423e-08	1.84323e-07	1.70269e-06	-6.24400e-07	1.07829e-06	2.63936e-06	-4.97478e-08	2.58961e-06	1.20634e-07	-2.52001e-08	9.54339e-08	1.35940e-07	-1.76871e-08	1.18253e-07	3.49112e-07	-1.36059e-07	2.13053e-07	1.42798e-06	-8.14052e-07	6.13933e-07	1.94656e-06	-2.64495e-07	1.68206e-06
5.063	2.07961e-07	-2.25721e-08	1.85389e-07	1.70675e-06	-6.26414e-07	1.08033e-06	2.64602e-06	-5.04424e-08	2.59557e-06	1.20677e-07	-2.52091e-08	9.54682e-08	1.34917e-07	-1.75540e-08	1.17363e-07	3.48268e-07	-1.35730e-07	2.12538e-07	1.43285e-06	-8.15971e-07	6.16884e-07	1.95156e-06	-2.65175e-07	1.68638e-06
5.087	2.09150e-07	-2.27012e-08	1.86449e-07	1.71078e-06	-6.28421e-07	1.08236e-06	2.65263e-06	-5.11405e-08	2.60149e-06	1.20716e-07	-2.52171e-08	9.54985e-08	1.33878e-07	-1.74188e-08	1.16459e-07	3.47403e-07	-1.35393e-07	2.12010e-07	1.43771e-06	-8.17874e-07	6.19837e-07	1.95652e-06	-2.65849e-07	1.69067e-06
5.112	2.10333e-07	-2.28295e-08	1.87503e-07	1.71478e-06	-6.30419e-07	1.08436e-06	2.65920e-06	-5.18421e-08	2.60735e-06	1.20749e-07	-2.52241e-08	9.55248e-08	1.32824e-07	-1.72817e-08	1.15542e-07	3.46519e-07	-1.35048e-07	2.11471e-07	1.44255e-06	-8.19759e-07	6.22793e-07	1.96144e-06	-2.66517e-07	1.69492e-06
5.136	2.11508e-07	-2.29571e-08	1.88551e-07	1.71874e-06	-6.32409e-07	1.08634e-06	2.66571e-06	-5.25472e-08	2.61317e-06	1.20777e-07	-2.52300e-08	9.55471e-08	1.31754e-07	-1.71425e-08	1.14612e-07	3.45614e-07	-1.34696e-07	2.10919e-07	1.44738e-06	-8.21627e-07	6.25752e-07	1.96632e-06	-2.67180e-07	1.69914e-06
5.161	2.12676e-07	-2.30839e-08	1.89592e-07	1.72268e-06	-6.34390e-07	1.08829e-06	2.67219e-06	-5.32556e-08	2.61893e-06	1.20800e-07	-2.52348e-08	9.55653e-08	1.30669e-07	-1.70013e-08	1.13667e-07	3.44690e-07	-1.34335e-07	2.10354e-07	1.45219e-06	-8.23477e-07	6.28715e-07	1.97115e-06	-2.67837e-07	1.70331e-06
5.186	2.13838e-07	-2.32099e-08	1.90628e-07	1.72659e-06	-6.36364e-07	1.09023e-06	2.67861e-06	-5.39675e-08	2.62464e-06	1.20818e-07	-2.52385e-08	9.55795e-08	1.29568e-07	-1.68581e-08	1.12710e-07	3.43745e-07	-1.33967e-07	2.09778e-07	1.45699e-06	-8.25310e-07	6.31680e-07	1.97594e-06	-2.68488e-07	1.70746e-06
5.210	2.14992e-07	-2.33351e-08	1.91656e-07	1.73046e-06	-6.38328e-07	1.09214e-06	2.68499e-06	-5.46827e-08	2.63031e-06	1.20831e-07	-2.52412e-08	9.55897e-08	1.28452e-07	-1.67128e-08	1.11739e-07	3.42781e-07	-1.33591e-07	2.09189e-07	1.46177e-06	-8.27125e-07	6.34648e-07	1.98070e-06	-2.69134e-07	1.71156e-06
5.235	2.16138e-07	-2.34596e-08	1.92678e-07	1.73431e-06	-6.40285e-07	1.09402e-06	2.69132e-06	-5.54012e-08	2.63592e-06	1.20839e-07	-2.52429e-08	9.55959e-08	1.27320e-07	-1.65655e-08	1.10754e-07	3.41796e-07	-1.33208e-07	2.08588e-07	1.46654e-06	-8.28923e-07	6.37619e-07	1.98541e-06	-2.69774e-07	1.71563e-06
5.259	2.17277e-07	-2.35832e-08	1.93694e-07	1.73812e-06	-6.42233e-07	1.09589e-06	2.69761e-06	-5.61230e-08	2.64149e-06	1.20841e-07	-2.52434e-08	9.55980e-08	1.26172e-07	-1.64162e-08	1.09756e-07	3.40791e-07	-1.32816e-07	2.07975e-07	1.47130e-06	-8.30703e-07	6.40593e-07	1.99007e-06	-2.70408e-07	1.71967e-06
5.284	2.18409e-07	-2.37060e-08	1.94703e-07	1.74191e-06	-6.44172e-07	1.09774e-06	2.70385e-06	-5.68481e-08	2.64700e-06	1.20839e-07	-2.52429e-08	9.55961e-08	1.25009e-07	-1.62649e-08	1.08744e-07	3.39767e-07	-1.32417e-07	2.07350e-07	1.47604e-06	-8.32465e-07	6.43570e-07	1.99470e-06	-2.71036e-07	1.72366e-06
5.308	2.19532e-07	-2.38280e-08	1.95704e-07	1.74566e-06	-6.46103e-07	1.09956e-06	2.71004e-06	-5.75764e-08	2.65246e-06	1.20831e-07	-2.52413e-08	9.55901e-08	1.23830e-07	-1.61115e-08	1.07718e-07	3.38722e-07	-1.32010e-07	2.06712e-07	1.48076e-06	-8.34209e-07	6.46550e-07	1.99928e-06	-2.71659e-07	1.72762e-06
5.333	2.20648e-07	-2.39491e-08	1.96699e-07	1.74938e-06	-6.48025e-07	1.10136e-06	2.71618e-06	-5.83079e-08	2.65787e-06	1.20819e-07	-2.52387e-08	9.55802e-08	1.22635e-07	-1.59561e-08	1.06679e-07	3.37657e-07	-1.31595e-07	2.06063e-07	1.48547e-06	-8.35936e-07	6.49533e-07	2.00382e-06	-2.72276e-07	1.73154e-06
5.358	2.21756e-07	-2.40694e-08	1.97687e-07	1.75307e-06	-6.49938e-07	1.10313e-06	2.72228e-06	-5.90425e-08	2.66324e-06	1.20801e-07	-2.52350e-08	9.55661e-08	1.21425e-07	-1.57986e-08	1.05627e-07	3.36573e-07	-1.31172e-07	2.05401e-07	1.49016e-06	-8.37645e-07	6.52519e-07	2.00831e-06	-2.72886e-07	1.73543e-06
5.382	2.22856e-07	-2.41888e-08	1.98667e-07	1.75673e-06	-6.51842e-07	1.10489e-06	2.72833e-06	-5.97803e-08	2.66855e-06	1.20778e-07	-2.52302e-08	9.55480e-08	1.20199e-07	-1.56391e-08	1.04560e-07	3.35468e-07	-1.30741e-07	2.04727e-07	1.49484e-06	-8.39335e-07	6.55509e-07	2.01277e-06	-2.73491e-07	1.73927e-06
5.407	2.23948e-07	-2.43072e-08	1.99640e-07	1.76036e-06	-6.53738e-07	1.10662e-06	2.73433e-06	-6.05212e-08	2.67381e-06	1.20750e-07	-2.52244e-08	9.55259e-08	1.18958e-07	-1.54776e-08	1.03480e-07	3.34344e-07	-1.30303e-07	2.04041e-07	1.49951e-06	-8.41008e-07	6.58501e-07	2.01718e-06	-2.74090e-07	1.74308e-06
5.431	2.25031e-07	-2.44248e-08	2.00606e-07	1.76396e-06	-6.55625e-07	1.10834e-06	2.74029e-06	-6.12651e-08	2.67902e-06	1.20717e-07	-2.52175e-08	9.54998e-08	1.17701e-07	-1.53140e-08	1.02387e-07	3.33199e-07	-1.29857e-07	2.03342e-07	1.50416e-06	-8.42663e-07	6.61496e-07	2.02154e-06	-2.74684e-07	1.74686e-06
5.456	2.26106e-07	-2.45415e-08	2.01564e-07	1.76753e-06	-6.57502e-07	1.11003e-06	2.74620e-06	-6.20121e-08	2.68419e-06	1.20679e-07	-2.52095e-08	9.54695e-08	1.16428e-07	-1.51484e-08	1.01280e-07	3.32035e-07	-1.29404e-07	2.02632e-07	1.50879e-06	-8.44299e-07	6.64494e-07	2.02586e-06	-2.75271e-07	1.75059e-06
5.480	2.27172e-07	-2.46572e-08	2.02515e-07	1.77107e-06	-6.59371e-07	1.11170e-06	2.75206e-06	-6.27621e-08	2.68930e-06	1.20636e-07	-2.52004e-08	9.54353e-08	1.15140e-07	-1.49808e-08	1.00159e-07	3.30851e-07	-1.28942e-07	2.01909e-07	1.51341e-06	-8.45917e-07	6.67495e-07	2.03014e-06	-2.75852e-07	1.75429e-06
5.505	2.28229e-07	-2.47720e-08	2.03457e-07	1.77457e-06	-6.61230e-07	1.11334e-06	2.75787e-06	-6.35150e-08	2.69436e-06	1.20587e-07	-2.51903e-08	9.53970e-08	1.13835e-07	-1.48111e-08	9.90244e-08	3.29647e-07	-1.28473e-07	2.01174e-07	1.51802e-06	-8.47517e-07	6.70499e-07	2.03437e-06	-2.76427e-07	1.75795e-06
5.530	2.29278e-07	-2.48858e-08	2.04392e-07	1.77805e-06	-6.63081e-07	1.11497e-06	2.76364e-06	-6.42709e-08	2.69937e-06	1.20534e-07	-2.51791e-08	9.53546e-08	1.12516e-07	-1.46394e-08	9.78762e-08	3.28424e-07	-1.27996e-07	2.00428e-07	1.52261e-06	-8.49099e-07	6.73507e-07	2.03856e-06	-2.76996e-07	1.76157e-06
5.554	2.30318e-07	-2.49987e-08	2.05319e-07	1.78150e-06	-6.64922e-07	1.11657e-06	2.76936e-06	-6.50296e-08	2.70433e-06	1.20475e-07	-2.51669e-08	9.53082e-08	1.11180e-07	-1.44656e-08	9.67144e-08	3.27180e-07	-1.27511e-07	1.99669e-07	1.52718e-06	-8.50662e-07	6.76517e-07	2.04271e-06	-2.77560e-07	1.76515e-06
5.579	2.31349e-07	-2.51106e-08	2.06238e-07	1.78491e-06	-6.66754e-07	1.11816e-06	2.77503e-06	-6.57912e-08	2.70924e-06	1.20411e-07	-2.51536e-08	9.52577e-08	1.09829e-07	-1.42898e-08	9.55389e-08	3.25917e-07	-1.27019e-07	1.98898e-07	1.53174e-06	-8.52207e-07	6.79530e-07	2.04681e-06	-2.78117e-07	1.76869e-06
5.603	2.32371e-07	-2.52215e-08	2.07149e-07	1.78829e-06	-6.68576e-07	1.11972e-06	2.78065e-06	-6.65556e-08	2.71410e-06	1.20342e-07	-2.51392e-08	9.52032e-08	1.08462e-07	-1.41119e-08	9.43498e-08	3.24634e-07	-1.26519e-07	1.98115e-07	1.53628e-06	-8.53733e-07	6.82547e-07	2.05086e-06	-2.78668e-07	1.77219e-06
5.628	2.33383e-07	-2.53314e-08	2.08052e-07	1.79165e-06	-6.70390e-07	1.12126e-06	2.78623e-06	-6.73228e-08	2.71891e-06	1.20268e-07	-2.51237e-08	9.51447e-08	1.07079e-07	-1.39320e-08	9.31470e-08	3.23331e-07	-1.26011e-07	1.97320e-07	1.54081e-06	-8.55241e-07	6.85566e-07	2.05487e-06	-2.79212e-07	1.77566e-06
5.652	2.34386e-07	-2.54402e-08	2.08946e-07	1.79497e-06	-6.72193e-07	1.12278e-06	2.79176e-06	-6.80927e-08	2.72367e-06	1.20189e-07	-2.51072e-08	9.50821e-08	1.05681e-07	-1.37501e-08	9.19305e-08	3.22009e-07	-1.25496e-07	1.96513e-07	1.54532e-06	-8.56730e-07	6.88589e-07	2.05883e-06	-2.79751e-07	1.77908e-06
5.677	2.35380e-07	-2.55481e-08	2.09832e-07	1.79826e-06	-6.73988e-07	1.12427e-06	2.79724e-06	-6.88653e-08	2.72838e-06	1.20105e-07	-2.50896e-08	9.50155e-08	1.04266e-07	-1.35661e-08	9.07003e-08	3.20667e-07	-1.24973e-07	1.95694e-07	1.54982e-06	-8.58201e-07	6.91615e-07	2.06275e-06	-2.80284e-07	1.78247e-06
5.702	2.36364e-07	-2.56549e-08	2.10709e-07	1.80152e-06	-6.75772e-07	1.12575e-06	2.80268e-06	-6.96406e-08	2.73304e-06	1.20016e-07	-2.50709e-08	9.49448e-08	1.02836e-07	-1.33800e-08	8.94564e-08	3.19305e-07	-1.24442e-07	1.94863e-07	1.55430e-06	-8.59652e-07	6.94644e-07	2.06663e-06	-2.80810e-07	1.78582e-06
5.726	2.37338e-07	-2.57607e-08	2.11578e-07	1.80475e-06	-6.77547e-07	1.12721e-06	2.80806e-06	-7.04185e-08	2.73764e-06	1.19921e-07	-2.50512e-08	9.48701e-08	1.01391e-07	-1.31919e-08	8.81989e-08	3.17924e-07	-1.23904e-07	1.94020e-07	1.55876e-06	-8.61085e-07	6.97675e-07	2.07045e-06	-2.81330e-07	1.78912e-06
5.751	2.38303e-07	-2.58653e-08	2.12437e-07	1.80795e-06	-6.79313e-07	1.12864e-06	2.81340e-06	-7.11990e-08	2.74220e-06	1.19822e-07	-2.50304e-08	9.47913e-08	9.99295e-08	-1.30018e-08	8.69277e-08	3.16523e-07	-1.23358e-07	1.93165e-07	1.56321e-06	-8.62499e-07	7.00711e-07	2.07424e-06	-2.81844e-07	1.79239e-06
5.775	2.39257e-07	-2.59690e-08	2.13288e-07	1.81112e-06	-6.81068e-07	1.13005e-06	2.81869e-06	-7.19821e-08	2.74671e-06	1.19717e-07	-2.50085e-08	9.47085e-08	9.84524e-08	-1.28096e-08	8.56427e-08	3.15102e-07	-1.22804e-07	1.92298e-07	1.56764e-06	-8.63895e-07	7.03749e-07	2.07797e-06	-2.82351e-07	1.79562e-06
5.800	2.40202e-07	-2.60715e-08	2.14130e-07	1.81426e-06	-6.82814e-07	1.13145e-06	2.82394e-06	-7.27677e-08	2.75117e-06	1.19607e-07	-2.49856e-08	9.46217e-08	9.69595e-08	-1.26154e-08	8.43441e-08	3.13662e-07	-1.22243e-07	1.91419e-07	1.57206e-06	-8.65271e-07	7.06790e-07	2.08166e-06	-2.82853e-07	1.79881e-06
5.825	2.41136e-07	-2.61729e-08	2.14963e-07	1.81737e-06	-6.84550e-07	1.13282e-06	2.82913e-06	-7.35557e-08	2.75558e-06	1.19492e-07	-2.49616e-08	9.45308e-08	9.54510e-08	-1.24191e-08	8.30318e-08	3.12203e-07	-1.21674e-07	1.90529e-07	1.57646e-06	-8.66628e-07	7.09834e-07	2.08530e-06	-2.83348e-07	1.80196e-06
5.849	2.42060e-07	-2.62732e-08	2.15787e-07	1.82045e-06	-6.86276e-07	1.13417e-06	2.83428e-06	-7.43462e-08	2.75994e-06	1.19373e-07	-2.49366e-08	9.44360e-08	9.39266e-08	-1.22208e-08	8.17059e-08	3.10724e-07	-1.21098e-07	1.89626e-07	1.58085e-06	-8.67966e-07	7.12882e-07	2.08890e-06	-2.83836e-07	1.80506e-06
5.874	2.42974e-07	-2.63724e-08	2.16602e-07	1.82350e-06	-6.87992e-07	1.13550e-06	2.83938e-06	-7.51391e-08	2.76424e-06	1.19248e-07	-2.49105e-08	9.43371e-08	9.23866e-08	-1.20204e-08	8.03662e-08	3.09225e-07	-1.20514e-07	1.88712e-07	1.58522e-06	-8.69286e-07	7.15933e-07	2.09245e-06	-2.84319e-07	1.80813e-06
5.898	2.43878e-07	-2.64704e-08	2.17407e-07	1.82651e-06	-6.89698e-07	1.13682e-06	2.84444e-06	-7.59344e-08	2.76850e-06	1.19117e-07	-2.48833e-08	9.42341e-08	9.08308e-08	-1.18180e-08	7.90128e-08	3.07708e-07	-1.19922e-07	1.87785e-07	1.58957e-06	-8.70585e-07	7.18987e-07	2.09595e-06	-2.84795e-07	1.81116e-06
5.923	2.44770e-07	-2.65673e-08	2.18203e-07	1.82950e-06	-6.91394e-07	1.13811e-06	2.84944e-06	-7.67319e-08	2.77271e-06	1.18982e-07	-2.48550e-08	9.41272e-08	8.92593e-08	-1.16135e-08	7.76458e-08	3.06170e-07	-1.19323e-07	1.86847e-07	1.59391e-06	-8.71866e-07	7.22044e-07	2.09941e-06	-2.85264e-07	1.81415e-06
5.947	2.45653e-07	-2.66631e-08	2.18989e-07	1.83246e-06	-6.93080e-07	1.13938e-06	2.85440e-06	-7.75318e-08	2.77687e-06	1.18842e-07	-2.48257e-08	9.40163e-08	8.76721e-08	-1.14070e-08	7.62651e-08	3.04614e-07	-1.18717e-07	1.85897e-07	1.59823e-06	-8.73128e-07	7.25104e-07	2.10282e-06	-2.85727e-07	1.81709e-06
5.972	2.46524e-07	-2.67577e-08	2.19766e-07	1.83538e-06	-6.94756e-07	1.14063e-06	2.85931e-06	-7.83338e-08	2.78097e-06	1.18697e-07	-2.47954e-08	9.39013e-08	8.60691e-08	-1.11984e-08	7.48707e-08	3.03038e-07	-1.18102e-07	1.84935e-07	1.60254e-06	-8.74370e-07	7.28167e-07	2.10618e-06	-2.86184e-07	1.82000e-06
5.997	2.47384e-07	-2.68511e-08	2.20533e-07	1.83828e-06	-6.96421e-07	1.14186e-06	2.86417e-06	-7.91381e-08	2.78503e-06	1.18546e-07	-2.47640e-08	9.37824e-08	8.44505e-08	-1.09878e-08	7.34626e-08	3.01442e-07	-1.17481e-07	1.83962e-07	1.60683e-06	-8.75593e-07	7.31234e-07	2.10949e-06	-2.86634e-07	1.82286e-06
6.021	2.48234e-07	-2.69433e-08	2.21291e-07	1.84115e-06	-6.98076e-07	1.14307e-06	2.86898e-06	-7.99445e-08	2.78904e-06	1.18391e-07	-2.47315e-08	9.36594e-08	8.28161e-08	-1.07752e-08	7.20409e-08	2.99828e-07	-1.16851e-07	1.82976e-07	1.61110e-06	-8.76796e-07	7.34304e-07	2.11276e-06	-2.87078e-07	1.82568e-06
6.046	2.49072e-07	-2.70343e-08	2.22038e-07	1.84398e-06	-6.99721e-07	1.14426e-06	2.87375e-06	-8.07531e-08	2.79300e-06	1.18231e-07	-2.46980e-08	9.35325e-08	8.11660e-08	-1.05605e-08	7.06055e-08	2.98194e-07	-1.16215e-07	1.81979e-07	1.61536e-06	-8.77980e-07	7.37377e-07	2.11598e-06	-2.87516e-07	1.82846e-06
6.070	2.49899e-07	-2.71240e-08	2.22775e-07	1.84679e-06	-7.01355e-07	1.14543e-06	2.87847e-06	-8.15636e-08	2.79691e-06	1.18065e-07	-2.46634e-08	9.34016e-08	7.95001e-08	-1.03438e-08	6.91564e-08	2.96541e-07	-1.15571e-07	1.80971e-07	1.61960e-06	-8.79144e-07	7.40453e-07	2.11915e-06	-2.87946e-07	1.83120e-06
6.095	2.50715e-07	-2.72126e-08	2.23503e-07	1.84956e-06	-7.02979e-07	1.14658e-06	2.88314e-06	-8.23763e-08	2.80076e-06	1.17895e-07	-2.46278e-08	9.32667e-08	7.78186e-08	-1.01250e-08	6.76937e-08	2.94869e-07	-1.14919e-07	1.79950e-07	1.62382e-06	-8.80289e-07	7.43532e-07	2.12227e-06	-2.88371e-07	1.83390e-06
6.119	2.51520e-07	-2.72999e-08	2.24220e-07	1.85231e-06	-7.04592e-07	1.14771e-06	2.88776e-06	-8.31909e-08	2.80457e-06	1.17719e-07	-2.45911e-08	9.31278e-08	7.61214e-08	-9.90415e-09	6.62173e-08	2.93178e-07	-1.14260e-07	1.78918e-07	1.62803e-06	-8.81414e-07	7.46615e-07	2.12534e-06	-2.88788e-07	1.83656e-06
6.144	2.52313e-07	-2.73860e-08	2.24927e-07	1.85502e-06	-7.06194e-07	1.14883e-06	2.89234e-06	-8.40074e-08	2.80833e-06	1.17538e-07	-2.45534e-08	9.29850e-08	7.44086e-08	-9.68129e-09	6.47273e-08	2.91468e-07	-1.13593e-07	1.77874e-07	1.63222e-06	-8.82519e-07	7.49701e-07	2.12837e-06	-2.89199e-07	1.83917e-06
6.169	2.53094e-07	-2.74708e-08	2.25623e-07	1.85771e-06	-7.07786e-07	1.14992e-06	2.89687e-06	-8.48259e-08	2.81204e-06	1.17353e-07	-2.45147e-08	9.28382e-08	7.26800e-08	-9.45638e-09	6.32236e-08	2.89738e-07	-1.12919e-07	1.76819e-07	1.63640e-06	-8.83605e-07	7.52790e-07	2.13135e-06	-2.89604e-07	1.84174e-06
6.193	2.53864e-07	-2.75544e-08	2.26310e-07	1.86036e-06	-7.09367e-07	1.15099e-06	2.90135e-06	-8.56462e-08	2.81570e-06	1.17162e-07	-2.44749e-08	9.26875e-08	7.09358e-08	-9.22944e-09	6.17063e-08	2.87990e-07	-1.12238e-07	1.75752e-07	1.64055e-06	-8.84671e-07	7.55882e-07	2.13428e-06	-2.90002e-07	1.84427e-06
6.218	2.54622e-07	-2.76366e-08	2.26985e-07	1.86299e-06	-7.10937e-07	1.15205e-06	2.90578e-06	-8.64683e-08	2.81931e-06	1.16967e-07	-2.44340e-08	9.25328e-08	6.91759e-08	-9.00046e-09	6.01754e-08	2.86222e-07	-1.11549e-07	1.74673e-07	1.64470e-06	-8.85717e-07	7.58978e-07	2.13715e-06	-2.90393e-07	1.84676e-06
6.242	2.55368e-07	-2.77176e-08	2.27650e-07	1.86558e-06	-7.12496e-07	1.15308e-06	2.91017e-06	-8.72922e-08	2.82287e-06	1.16766e-07	-2.43921e-08	9.23742e-08	6.74003e-08	-8.76945e-09	5.86309e-08	2.84436e-07	-1.10853e-07	1.73583e-07	1.64882e-06	-8.86743e-07	7.62077e-07	2.13999e-06	-2.90778e-07	1.84921e-06
6.267	2.56102e-07	-2.77973e-08	2.28305e-07	1.86815e-06	-7.14045e-07	1.15410e-06	2.91450e-06	-8.81178e-08	2.82638e-06	1.16561e-07	-2.43492e-08	9.22116e-08	6.56092e-08	-8.53640e-09	5.70728e-08	2.82631e-07	-1.10149e-07	1.72482e-07	1.65293e-06	-8.87750e-07	7.65179e-07	2.14277e-06	-2.91156e-07	1.85161e-06
6.291	2.56824e-07	-2.78757e-08	2.28949e-07	1.87068e-06	-7.15582e-07	1.15510e-06	2.91879e-06	-8.89450e-08	2.82985e-06	1.16350e-07	-2.43053e-08	9.20451e-08	6.38024e-08	-8.30132e-09	5.55010e-08	2.80807e-07	-1.09438e-07	1.71368e-07	1.65702e-06	-8.88736e-07	7.68284e-07	2.14550e-06	-2.91527e-07	1.85397e-06
6.316	2.57534e-07	-2.79527e-08	2.29581e-07	1.87319e-06	-7.17108e-07	1.15608e-06	2.92303e-06	-8.97739e-08	2.83326e-06	1.16135e-07	-2.42603e-08	9.18748e-08	6.19799e-08	-8.06420e-09	5.39157e-08	2.78964e-07	-1.08720e-07	1.70244e-07	1.66110e-06	-8.89702e-07	7.71393e-07	2.14818e-06	-2.91891e-07	1.85629e-06
6.341	2.58232e-07	-2.80284e-08	2.30203e-07	1.87566e-06	-7.18624e-07	1.15704e-06	2.92723e-06	-9.06044e-08	2.83662e-06	1.15915e-07	-2.42142e-08	9.17005e-08	6.01419e-08	-7.82505e-09	5.23169e-08	2.77102e-07	-1.07995e-07	1.69107e-07	1.66515e-06	-8.90649e-07	7.74505e-07	2.15081e-06	-2.92249e-07	1.85857e-06
6.365	2.58917e-07	-2.81028e-08	2.30814e-07	1.87811e-06	-7.20128e-07	1.15798e-06	2.93137e-06	-9.14365e-08	2.83994e-06	1.15689e-07	-2.41672e-08	9.15223e-08	5.82883e-08	-7.58388e-09	5.07044e-08	2.75221e-07	-1.07262e-07	1.67960e-07	1.66920e-06	-8.91575e-07	7.77621e-07	2.15340e-06	-2.92600e-07	1.86080e-06
6.390	2.59590e-07	-2.81758e-08	2.31414e-07	1.88053e-06	-7.21620e-07	1.15891e-06	2.93547e-06	-9.22700e-08	2.84320e-06	1.15459e-07	-2.41191e-08	9.13402e-08	5.64191e-08	-7.34068e-09	4.90784e-08	2.73322e-07	-1.06521e-07	1.66801e-07	1.67322e-06	-8.92481e-07	7.80739e-07	2.15593e-06	-2.92944e-07	1.86299e-06
6.414	2.60250e-07	-2.82475e-08	2.32002e-07	1.88291e-06	-7.23102e-07	1.15981e-06	2.93952e-06	-9.31050e-08	2.84642e-06	1.15224e-07	-2.40700e-08	9.11543e-08	5.45343e-08	-7.09545e-09	4.74389e-08	2.71404e-07	-1.05774e-07	1.65630e-07	1.67723e-06	-8.93367e-07	7.83861e-07	2.15842e-06	-2.93282e-07	1.86513e-06
6.439	2.60898e-07	-2.83178e-08	2.32580e-07	1.88527e-06	-7.24572e-07	1.16070e-06	2.94353e-06	-9.39414e-08	2.84959e-06	1.14984e-07	-2.40199e-08	9.09645e-08	5.26340e-08	-6.84820e-09	4.57858e-08	2.69468e-07	-1.05019e-07	1.64449e-07	1.68122e-06	-8.94232e-07	7.86986e-07	2.16085e-06	-2.93613e-07	1.86724e-06
6.463	2.61533e-07	-2.83867e-08	2.33146e-07	1.88760e-06	-7.26031e-07	1.16157e-06	2.94748e-06	-9.47792e-08	2.85270e-06	1.14740e-07	-2.39688e-08	9.07708e-08	5.07181e-08	-6.59893e-09	4.41192e-08	2.67513e-07	-1.04257e-07	1.63255e-07	1.68519e-06	-8.95077e-07	7.90115e-07	2.16323e-06	-2.93936e-07	1.86930e-06
6.488	2.62155e-07	-2.84542e-08	2.33700e-07	1.88990e-06	-7.27478e-07	1.16242e-06	2.95139e-06	-9.56182e-08	2.85577e-06	1.14490e-07	-2.39166e-08	9.05733e-08	4.87868e-08	-6.34764e-09	4.24391e-08	2.65539e-07	-1.03488e-07	1.62051e-07	1.68915e-06	-8.95902e-07	7.93247e-07	2.16557e-06	-2.94253e-07	1.87131e-06
6.513	2.62764e-07	-2.85203e-08	2.34243e-07	1.89217e-06	-7.28914e-07	1.16326e-06	2.95525e-06	-9.64586e-08	2.85879e-06	1.14235e-07	-2.38634e-08	9.03720e-08	4.68399e-08	-6.09433e-09	4.07456e-08	2.63547e-07	-1.02712e-07	1.60835e-07	1.69309e-06	-8.96707e-07	7.96382e-07	2.16785e-06	-2.94564e-07	1.87328e-06
6.537	2.63360e-07	-2.85851e-08	2.34775e-07	1.89441e-06	-7.30338e-07	1.16407e-06	2.95907e-06	-9.73001e-08	2.86177e-06	1.13976e-07	-2.38093e-08	9.01668e-08	4.48775e-08	-5.83901e-09	3.90385e-08	2.61536e-07	-1.01928e-07	1.59608e-07	1.69701e-06	-8.97491e-07	7.99521e-07	2.17008e-06	-2.94867e-07	1.87521e-06
6.562	2.63943e-07	-2.86484e-08	2.35295e-07	1.89662e-06	-7.31750e-07	1.16487e-06	2.96283e-06	-9.81428e-08	2.86469e-06	1.13712e-07	-2.37541e-08	8.99578e-08	4.28997e-08	-5.58167e-09	3.73180e-08	2.59508e-07	-1.01137e-07	1.58370e-07	1.70092e-06	-8.98255e-07	8.02663e-07	2.17226e-06	-2.95163e-07	1.87710e-06
6.586	2.64513e-07	-2.87102e-08	2.35803e-07	1.89880e-06	-7.33151e-07	1.16565e-06	2.96655e-06	-9.89867e-08	2.86757e-06	1.13443e-07	-2.36979e-08	8.97451e-08	4.09064e-08	-5.32232e-09	3.55841e-08	2.57460e-07	-1.00340e-07	1.57121e-07	1.70481e-06	-8.98998e-07	8.05808e-07	2.17439e-06	-2.95453e-07	1.87894e-06
6.611	2.65070e-07	-2.87707e-08	2.36299e-07	1.90096e-06	-7.34540e-07	1.16642e-06	2.97022e-06	-9.98316e-08	2.87039e-06	1.13169e-07	-2.36407e-08	8.95285e-08	3.88977e-08	-5.06097e-09	3.38367e-08	2.55395e-07	-9.95345e-08	1.55860e-07	1.70868e-06	-8.99720e-07	8.08956e-07	2.17647e-06	-2.95735e-07	1.88074e-06
6.636	2.65613e-07	-2.88296e-08	2.36784e-07	1.90308e-06	-7.35917e-07	1.16716e-06	2.97385e-06	-1.00678e-07	2.87317e-06	1.12891e-07	-2.35825e-08	8.93082e-08	3.68735e-08	-4.79761e-09	3.20759e-08	2.53311e-07	-9.87223e-08	1.54588e-07	1.71253e-06	-9.00422e-07	8.12108e-07	2.17850e-06	-2.96011e-07	1.88249e-06
6.660	2.66143e-07	-2.88872e-08	2.37256e-07	1.90517e-06	-7.37283e-07	1.16789e-06	2.97742e-06	-1.01524e-07	2.87590e-06	1.12607e-07	-2.35234e-08	8.90840e-08	3.48340e-08	-4.53224e-09	3.03017e-08	2.51208e-07	-9.79031e-08	1.53305e-07	1.71637e-06	-9.01104e-07	8.15264e-07	2.18048e-06	-2.96280e-07	1.88420e-06
6.685	2.66660e-07	-2.89432e-08	2.37717e-07	1.90724e-06	-7.38636e-07	1.16860e-06	2.98095e-06	-1.02372e-07	2.87858e-06	1.12319e-07	-2.34632e-08	8.88562e-08	3.27791e-08	-4.26488e-09	2.85142e-08	2.49088e-07	-9.70767e-08	1.52011e-07	1.72019e-06	-9.01765e-07	8.18423e-07	2.18240e-06	-2.96541e-07	1.88586e-06
6.709	2.67163e-07	-2.89978e-08	2.38165e-07	1.90928e-06	-7.39977e-07	1.16930e-06	2.98444e-06	-1.03221e-07	2.88121e-06	1.12027e-07	-2.34020e-08	8.86246e-08	3.07088e-08	-3.99552e-09	2.67133e-08	2.46950e-07	-9.62433e-08	1.50706e-07	1.72399e-06	-9.02404e-07	8.21585e-07	2.18428e-06	-2.96796e-07	1.88748e-06
6.734	2.67652e-07	-2.90509e-08	2.38601e-07	1.91129e-06	-7.41306e-07	1.16998e-06	2.98787e-06	-1.04071e-07	2.88380e-06	1.11729e-07	-2.33399e-08	8.83893e-08	2.86232e-08	-3.72416e-09	2.48991e-08	2.44793e-07	-9.54028e-08	1.49390e-07	1.72777e-06	-9.03024e-07	8.24750e-07	2.18610e-06	-2.97044e-07	1.88906e-06
6.758	2.68128e-07	-2.91026e-08	2.39025e-07	1.91327e-06	-7.42623e-07	1.17064e-06	2.99126e-06	-1.04921e-07	2.88634e-06	1.11427e-07	-2.32768e-08	8.81502e-08	2.65223e-08	-3.45081e-09	2.30715e-08	2.42619e-07	-9.45553e-08	1.48063e-07	1.73154e-06	-9.03622e-07	8.27919e-07	2.18787e-06	-2.97284e-07	1.89059e-06
6.783	2.68590e-07	-2.91527e-08	2.39437e-07	1.91522e-06	-7.43928e-07	1.17129e-06	2.99460e-06	-1.05772e-07	2.88883e-06	1.11120e-07	-2.32127e-08	8.79075e-08	2.44061e-08	-3.17548e-09	2.12306e-08	2.40426e-07	-9.37008e-08	1.46725e-07	1.73529e-06	-9.04200e-07	8.31092e-07	2.18959e-06	-2.97518e-07	1.89207e-06
6.808	2.69038e-07	-2.92013e-08	2.39836e-07	1.91714e-06	-7.45221e-07	1.17192e-06	2.99789e-06	-1.06624e-07	2.89127e-06	1.10809e-07	-2.31476e-08	8.76611e-08	2.22747e-08	-2.89815e-09	1.93765e-08	2.38215e-07	-9.28393e-08	1.45376e-07	1.73902e-06	-9.04756e-07	8.34267e-07	2.19126e-06	-2.97744e-07	1.89351e-06
6.832	2.69472e-07	-2.92484e-08	2.40223e-07	1.91903e-06	-7.46501e-07	1.17253e-06	3.00114e-06	-1.07476e-07	2.89366e-06	1.10493e-07	-2.30816e-08	8.74110e-08	2.01280e-08	-2.61885e-09	1.75091e-08	2.35987e-07	-9.19709e-08	1.44016e-07	1.74274e-06	-9.05292e-07	8.37446e-07	2.19287e-06	-2.97964e-07	1.89491e-06
6.857	2.69892e-07	-2.92940e-08	2.40598e-07	1.92090e-06	-7.47769e-07	1.17313e-06	3.00434e-06	-1.08329e-07	2.89601e-06	1.10172e-07	-2.30146e-08	8.71572e-08	1.79661e-08	-2.33756e-09	1.56285e-08	2.33741e-07	-9.10955e-08	1.42645e-07	1.74644e-06	-9.05807e-07	8.40629e-07	2.19444e-06	-2.98176e-07	1.89626e-06
6.881	2.70297e-07	-2.93380e-08	2.40959e-07	1.92274e-06	-7.49025e-07	1.17371e-06	3.00749e-06	-1.09183e-07	2.89831e-06	1.09846e-07	-2.29466e-08	8.68999e-08	1.57890e-08	-2.05430e-09	1.37347e-08	2.31477e-07	-9.02132e-08	1.41264e-07	1.75012e-06	-9.06301e-07	8.43815e-07	2.19595e-06	-2.98382e-07	1.89756e-06
6.906	2.70689e-07	-2.93805e-08	2.41308e-07	1.92455e-06	-7.50268e-07	1.17428e-06	3.01060e-06	-1.10037e-07	2.90056e-06	1.09517e-07	-2.28777e-08	8.66388e-08	1.35967e-08	-1.76907e-09	1.18277e-08	2.29195e-07	-8.93239e-08	1.39871e-07	1.75378e-06	-9.06774e-07	8.47004e-07	2.19740e-06	-2.98580e-07	1.89883e-06
6.930	2.71066e-07	-2.94215e-08	2.41645e-07	1.92633e-06	-7.51498e-07	1.17483e-06	3.01366e-06	-1.10891e-07	2.90277e-06	1.09182e-07	-2.28078e-08	8.63742e-08	1.13894e-08	-1.48187e-09	9.90748e-09	2.26896e-07	-8.84278e-08	1.38468e-07	1.75742e-06	-9.07226e-07	8.50197e-07	2.19881e-06	-2.98771e-07	1.90004e-06
6.955	2.71429e-07	-2.94609e-08	2.41968e-07	1.92808e-06	-7.52716e-07	1.17536e-06	3.01667e-06	-1.11746e-07	2.90492e-06	1.08843e-07	-2.27370e-08	8.61060e-08	9.16686e-09	-1.19270e-09	7.97416e-09	2.24579e-07	-8.75248e-08	1.37054e-07	1.76105e-06	-9.07656e-07	8.53394e-07	2.20016e-06	-2.98955e-07	1.90121e-06
6.980	2.71778e-07	-2.94988e-08	2.42279e-07	1.92980e-06	-7.53921e-07	1.17588e-06	3.01964e-06	-1.12602e-07	2.90703e-06	1.08499e-07	-2.26652e-08	8.58342e-08	6.92929e-09	-9.01568e-10	6.02772e-09	2.22244e-07	-8.66150e-08	1.35629e-07	1.76466e-06	-9.08066e-07	8.56593e-07	2.20147e-06	-2.99132e-07	1.90233e-06
7.004	2.72112e-07	-2.95350e-08	2.42577e-07	1.93150e-06	-7.55113e-07	1.17639e-06	3.02255e-06	-1.13457e-07	2.90910e-06	1.08151e-07	-2.25925e-08	8.55588e-08	4.67667e-09	-6.08480e-10	4.06819e-09	2.19892e-07	-8.56983e-08	1.34194e-07	1.76825e-06	-9.08454e-07	8.59796e-07	2.20271e-06	-2.99301e-07	1.90341e-06
7.029	2.72432e-07	-2.95697e-08	2.42862e-07	1.93317e-06	-7.56293e-07	1.17688e-06	3.02543e-06	-1.14313e-07	2.91111e-06	1.07799e-07	-2.25188e-08	8.52799e-08	2.40902e-09	-3.13438e-10	2.09559e-09	2.17523e-07	-8.47748e-08	1.32748e-07	1.77182e-06	-9.08821e-07	8.63003e-07	2.20391e-06	-2.99464e-07	1.90445e-06
7.053	2.72737e-07	-2.96028e-08	2.43134e-07	1.93481e-06	-7.57460e-07	1.17735e-06	3.02825e-06	-1.15169e-07	2.91308e-06	1.07442e-07	-2.24443e-08	8.49975e-08	1.26391e-10	-1.64447e-11	1.09946e-10	2.15136e-07	-8.38446e-08	1.31291e-07	1.77538e-06	-9.09167e-07	8.66213e-07	2.20505e-06	-2.99619e-07	1.90543e-06
7.078	2.73027e-07	-2.96343e-08	2.43393e-07	1.93642e-06	-7.58613e-07	1.17781e-06	3.03103e-06	-1.16025e-07	2.91501e-06	1.07080e-07	-2.23688e-08	8.47115e-08	-2.17120e-09	2.82495e-10	-1.88871e-09	2.12732e-07	-8.29076e-08	1.29824e-07	1.77892e-06	-9.09492e-07	8.69426e-07	2.20614e-06	-2.99767e-07	1.90637e-06
7.102	2.73303e-07	-2.96643e-08	2.43639e-07	1.93801e-06	-7.59754e-07	1.17826e-06	3.03377e-06	-1.16881e-07	2.91688e-06	1.06714e-07	-2.22923e-08	8.44221e-08	-4.48372e-09	5.83377e-10	-3.90035e-09	2.10310e-07	-8.19638e-08	1.28346e-07	1.78244e-06	-9.09795e-07	8.72643e-07	2.20718e-06	-2.99908e-07	1.90727e-06
7.127	2.73564e-07	-2.96926e-08	2.43871e-07	1.93957e-06	-7.60882e-07	1.17869e-06	3.03645e-06	-1.17737e-07	2.91871e-06	1.06344e-07	-2.22150e-08	8.41292e-08	-6.81114e-09	8.86197e-10	-5.92494e-09	2.07871e-07	-8.10134e-08	1.26858e-07	1.78594e-06	-9.10077e-07	8.75864e-07	2.20816e-06	-3.00041e-07	1.90812e-06
7.152	2.73810e-07	-2.97193e-08	2.44090e-07	1.94110e-06	-7.61997e-07	1.17910e-06	3.03909e-06	-1.18593e-07	2.92050e-06	1.05970e-07	-2.21367e-08	8.38328e-08	-9.15342e-09	1.19095e-09	-7.96247e-09	2.05415e-07	-8.00562e-08	1.25359e-07	1.78943e-06	-9.10338e-07	8.79088e-07	2.20909e-06	-3.00168e-07	1.90892e-06
7.176	2.74041e-07	-2.97443e-08	2.44296e-07	1.94260e-06	-7.63098e-07	1.17950e-06	3.04169e-06	-1.19449e-07	2.92224e-06	1.05591e-07	-2.20576e-08	8.35330e-08	-1.15105e-08	1.49763e-09	-1.00129e-08	2.02942e-07	-7.90924e-08	1.23850e-07	1.79289e-06	-9.10577e-07	8.82315e-07	2.20997e-06	-3.00287e-07	1.90968e-06
7.201	2.74257e-07	-2.97678e-08	2.44489e-07	1.94408e-06	-7.64187e-07	1.17989e-06	3.04423e-06	-1.20305e-07	2.92393e-06	1.05207e-07	-2.19775e-08	8.32297e-08	-1.38824e-08	1.80624e-09	-1.20762e-08	2.00452e-07	-7.81220e-08	1.22330e-07	1.79634e-06	-9.10795e-07	8.85546e-07	2.21079e-06	-3.00399e-07	1.91039e-06
7.225	2.74458e-07	-2.97896e-08	2.44668e-07	1.94553e-06	-7.65262e-07	1.18026e-06	3.04674e-06	-1.21161e-07	2.92557e-06	1.04820e-07	-2.18965e-08	8.29231e-08	-1.62691e-08	2.11677e-09	-1.41523e-08	1.97945e-07	-7.71449e-08	1.20800e-07	1.79977e-06	-9.10991e-07	8.88780e-07	2.21156e-06	-3.00503e-07	1.91106e-06
7.250	2.74644e-07	-2.98098e-08	2.44834e-07	1.94695e-06	-7.66324e-07	1.18062e-06	3.04919e-06	-1.22016e-07	2.92717e-06	1.04428e-07	-2.18146e-08	8.26131e-08	-1.86705e-08	2.42922e-09	-1.62413e-08	1.95421e-07	-7.61612e-08	1.19260e-07	1.80318e-06	-9.11166e-07	8.92018e-07	2.21228e-06	-3.00600e-07	1.91168e-06
7.274	2.74814e-07	-2.98283e-08	2.44986e-07	1.94834e-06	-7.67372e-07	1.18097e-06	3.05160e-06	-1.22871e-07	2.92873e-06	1.04032e-07	-2.17319e-08	8.22997e-08	-2.10866e-08	2.74357e-09	-1.83430e-08	1.92880e-07	-7.51709e-08	1.17709e-07	1.80658e-06	-9.11319e-07	8.95259e-07	2.21294e-06	-3.00690e-07	1.91225e-06
7.299	2.74970e-07	-2.98452e-08	2.45125e-07	1.94971e-06	-7.68407e-07	1.18130e-06	3.05396e-06	-1.23726e-07	2.93024e-06	1.03631e-07	-2.16482e-08	8.19829e-08	-2.35173e-08	3.05984e-09	-2.04575e-08	1.90323e-07	-7.41741e-08	1.16148e-07	1.80995e-06	-9.11451e-07	8.98503e-07	2.21355e-06	-3.00773e-07	1.91277e-06
7.324	2.75110e-07	-2.98604e-08	2.45250e-07	1.95105e-06	-7.69428e-07	1.18162e-06	3.05628e-06	-1.24580e-07	2.93170e-06	1.03227e-07	-2.15637e-08	8.16628e-08	-2.59627e-08	3.37800e-09	-2.25847e-08	1.87748e-07	-7.31708e-08	1.14577e-07	1.81331e-06	-9.11561e-07	9.01751e-07	2.21410e-06	-3.00848e-07	1.91325e-06
7.348	2.75235e-07	-2.98739e-08	2.45361e-07	1.95236e-06	-7.70436e-07	1.18193e-06	3.05855e-06	-1.25434e-07	2.93312e-06	1.02818e-07	-2.14783e-08	8.13394e-08	-2.84227e-08	3.69807e-09	-2.47246e-08	1.85157e-07	-7.21609e-08	1.12996e-07	1.81665e-06	-9.11650e-07	9.05003e-07	2.21460e-06	-3.00916e-07	1.91368e-06
7.373	2.75344e-07	-2.98858e-08	2.45458e-07	1.95365e-06	-7.71430e-07	1.18222e-06	3.06078e-06	-1.26288e-07	2.93449e-06	1.02405e-07	-2.13921e-08	8.10128e-08	-3.08971e-08	4.02002e-09	-2.68771e-08	1.82549e-07	-7.11446e-08	1.11405e-07	1.81997e-06	-9.11717e-07	9.08258e-07	2.21505e-06	-3.00977e-07	1.91407e-06
7.397	2.75438e-07	-2.98960e-08	2.45542e-07	1.95491e-06	-7.72411e-07	1.18250e-06	3.06296e-06	-1.27141e-07	2.93582e-06	1.01988e-07	-2.13050e-08	8.06828e-08	-3.33861e-08	4.34386e-09	-2.90423e-08	1.79925e-07	-7.01218e-08	1.09803e-07	1.82328e-06	-9.11762e-07	9.11516e-07	2.21544e-06	-3.01030e-07	1.91441e-06
7.422	2.75517e-07	-2.99045e-08	2.45612e-07	1.95614e-06	-7.73377e-07	1.18277e-06	3.06510e-06	-1.27993e-07	2.93710e-06	1.01567e-07	-2.12170e-08	8.03497e-08	-3.58896e-08	4.66958e-09	-3.12200e-08	1.77284e-07	-6.90926e-08	1.08191e-07	1.82656e-06	-9.11786e-07	9.14778e-07	2.21578e-06	-3.01076e-07	1.91470e-06
7.447	2.75580e-07	-2.99114e-08	2.45668e-07	1.95735e-06	-7.74330e-07	1.18302e-06	3.06719e-06	-1.28845e-07	2.93834e-06	1.01141e-07	-2.11281e-08	8.00133e-08	-3.84074e-08	4.99718e-09	-3.34102e-08	1.74627e-07	-6.80570e-08	1.06570e-07	1.82983e-06	-9.11787e-07	9.18044e-07	2.21606e-06	-3.01115e-07	1.91495e-06
7.471	2.75627e-07	-2.99165e-08	2.45710e-07	1.95853e-06	-7.75269e-07	1.18326e-06	3.06923e-06	-1.29696e-07	2.93954e-06	1.00712e-07	-2.10385e-08	7.96737e-08	-4.09397e-08	5.32665e-09	-3.56130e-08	1.71953e-07	-6.70150e-08	1.04938e-07	1.83308e-06	-9.11767e-07	9.21313e-07	2.21629e-06	-3.01146e-07	1.91514e-06
7.496	2.75658e-07	-2.99199e-08	2.45739e-07	1.95969e-06	-7.76195e-07	1.18349e-06	3.07123e-06	-1.30546e-07	2.94069e-06	1.00279e-07	-2.09480e-08	7.93309e-08	-4.34863e-08	5.65799e-09	-3.78283e-08	1.69263e-07	-6.59666e-08	1.03296e-07	1.83631e-06	-9.11726e-07	9.24585e-07	2.21647e-06	-3.01170e-07	1.91530e-06
7.520	2.75674e-07	-2.99217e-08	2.45753e-07	1.96082e-06	-7.77106e-07	1.18371e-06	3.07318e-06	-1.31395e-07	2.94179e-06	9.98415e-08	-2.08566e-08	7.89849e-08	-4.60471e-08	5.99119e-09	-4.00559e-08	1.66557e-07	-6.49119e-08	1.01645e-07	1.83952e-06	-9.11662e-07	9.27861e-07	2.21659e-06	-3.01186e-07	1.91540e-06
7.545	2.75675e-07	-2.99217e-08	2.45753e-07	1.96192e-06	-7.78003e-07	1.18391e-06	3.07509e-06	-1.32243e-07	2.94285e-06	9.94003e-08	-2.07644e-08	7.86358e-08	-4.86223e-08	6.32624e-09	-4.22960e-08	1.63834e-07	-6.38509e-08	9.99835e-08	1.84272e-06	-9.11577e-07	9.31140e-07	2.21665e-06	-3.01195e-07	1.91546e-06
7.569	2.75659e-07	-2.99200e-08	2.45739e-07	1.96299e-06	-7.78886e-07	1.18411e-06	3.07696e-06	-1.33091e-07	2.94387e-06	9.89551e-08	-2.06714e-08	7.82836e-08	-5.12116e-08	6.66313e-09	-4.45485e-08	1.61096e-07	-6.27837e-08	9.83123e-08	1.84589e-06	-9.11470e-07	9.34423e-07	2.21666e-06	-3.01197e-07	1.91547e-06
7.594	2.75627e-07	-2.99166e-08	2.45711e-07	1.96405e-06	-7.79755e-07	1.18429e-06	3.07878e-06	-1.33937e-07	2.94484e-06	9.85060e-08	-2.05776e-08	7.79283e-08	-5.38151e-08	7.00187e-09	-4.68132e-08	1.58341e-07	-6.17102e-08	9.66313e-08	1.84905e-06	-9.11341e-07	9.37709e-07	2.21662e-06	-3.01191e-07	1.91543e-06
7.619	2.75580e-07	-2.99114e-08	2.45669e-07	1.96507e-06	-7.80610e-07	1.18446e-06	3.08055e-06	-1.34783e-07	2.94577e-06	9.80530e-08	-2.04830e-08	7.75700e-08	-5.64327e-08	7.34245e-09	-4.90903e-08	1.55571e-07	-6.06304e-08	9.49405e-08	1.85219e-06	-9.11190e-07	9.40998e-07	2.21652e-06	-3.01178e-07	1.91535e-06
7.643	2.75517e-07	-2.99046e-08	2.45612e-07	1.96607e-06	-7.81450e-07	1.18462e-06	3.08228e-06	-1.35627e-07	2.94665e-06	9.75961e-08	-2.03875e-08	7.72086e-08	-5.90644e-08	7.68486e-09	-5.13796e-08	1.52785e-07	-5.95445e-08	9.32401e-08	1.85531e-06	-9.11017e-07	9.44291e-07	2.21637e-06	-3.01157e-07	1.91521e-06
7.668	2.75437e-07	-2.98959e-08	2.45542e-07	1.96704e-06	-7.82276e-07	1.18477e-06	3.08396e-06	-1.36470e-07	2.94749e-06	9.71355e-08	-2.02913e-08	7.68442e-08	-6.17101e-08	8.02910e-09	-5.36810e-08	1.49982e-07	-5.84524e-08	9.15299e-08	1.85841e-06	-9.10822e-07	9.47588e-07	2.21616e-06	-3.01129e-07	1.91503e-06
7.692	2.75342e-07	-2.98856e-08	2.45457e-07	1.96799e-06	-7.83088e-07	1.18490e-06	3.08560e-06	-1.37312e-07	2.94829e-06	9.66710e-08	-2.01943e-08	7.64767e-08	-6.43698e-08	8.37515e-09	-5.59947e-08	1.47164e-07	-5.73541e-08	8.98102e-08	1.86149e-06	-9.10605e-07	9.50888e-07	2.21590e-06	-3.01093e-07	1.91481e-06
7.717	2.75231e-07	-2.98735e-08	2.45357e-07	1.96891e-06	-7.83886e-07	1.18503e-06	3.08720e-06	-1.38153e-07	2.94905e-06	9.62028e-08	-2.00965e-08	7.61063e-08	-6.70435e-08	8.72302e-09	-5.83205e-08	1.44331e-07	-5.62497e-08	8.80809e-08	1.86456e-06	-9.10367e-07	9.54191e-07	2.21558e-06	-3.01050e-07	1.91453e-06
7.741	2.75103e-07	-2.98597e-08	2.45244e-07	1.96981e-06	-7.84668e-07	1.18514e-06	3.08875e-06	-1.38993e-07	2.94976e-06	9.57309e-08	-1.99979e-08	7.57330e-08	-6.97310e-08	9.07269e-09	-6.06583e-08	1.41481e-07	-5.51393e-08	8.63420e-08	1.86760e-06	-9.10106e-07	9.57498e-07	2.21521e-06	-3.00999e-07	1.91421e-06
7.766	2.74960e-07	-2.98441e-08	2.45116e-07	1.97068e-06	-7.85437e-07	1.18525e-06	3.09026e-06	-1.39831e-07	2.95043e-06	9.52553e-08	-1.98985e-08	7.53567e-08	-7.24323e-08	9.42416e-09	-6.30082e-08	1.38616e-07	-5.40228e-08	8.45937e-08	1.87063e-06	-9.09823e-07	9.60808e-07	2.21478e-06	-3.00941e-07	1.91384e-06
7.791	2.74800e-07	-2.98267e-08	2.44973e-07	1.97153e-06	-7.86190e-07	1.18534e-06	3.09172e-06	-1.40667e-07	2.95105e-06	9.47759e-08	-1.97984e-08	7.49775e-08	-7.51475e-08	9.77742e-09	-6.53700e-08	1.35736e-07	-5.29002e-08	8.28359e-08	1.87364e-06	-9.09519e-07	9.64122e-07	2.21430e-06	-3.00876e-07	1.91343e-06
7.815	2.74624e-07	-2.98076e-08	2.44816e-07	1.97235e-06	-7.86929e-07	1.18543e-06	3.09314e-06	-1.41502e-07	2.95164e-06	9.42930e-08	-1.96975e-08	7.45955e-08	-7.78763e-08	1.01325e-08	-6.77438e-08	1.32840e-07	-5.17717e-08	8.10687e-08	1.87663e-06	-9.09192e-07	9.67439e-07	2.21376e-06	-3.00803e-07	1.91296e-06
7.840	2.74432e-07	-2.97868e-08	2.44645e-07	1.97315e-06	-7.87654e-07	1.18550e-06	3.09451e-06	-1.42336e-07	2.95218e-06	9.38065e-08	-1.95959e-08	7.42106e-08	-8.06189e-08	1.04893e-08	-7.01296e-08	1.29929e-07	-5.06371e-08	7.92921e-08	1.87960e-06	-9.08843e-07	9.70759e-07	2.21317e-06	-3.00722e-07	1.91245e-06
7.864	2.74223e-07	-2.97641e-08	2.44459e-07	1.97393e-06	-7.88363e-07	1.18556e-06	3.09584e-06	-1.43168e-07	2.95268e-06	9.33164e-08	-1.94935e-08	7.38228e-08	-8.33750e-08	1.08479e-08	-7.25271e-08	1.27003e-07	-4.94966e-08	7.75062e-08	1.88256e-06	-9.08472e-07	9.74083e-07	2.21252e-06	-3.00634e-07	1.91189e-06
7.889	2.73998e-07	-2.97397e-08	2.44259e-07	1.97467e-06	-7.89058e-07	1.18562e-06	3.09713e-06	-1.43998e-07	2.95313e-06	9.28227e-08	-1.93904e-08	7.34323e-08	-8.61448e-08	1.12083e-08	-7.49365e-08	1.24061e-07	-4.83502e-08	7.57111e-08	1.88549e-06	-9.08079e-07	9.77411e-07	2.21182e-06	-3.00539e-07	1.91128e-06
7.913	2.73757e-07	-2.97136e-08	2.44044e-07	1.97540e-06	-7.89738e-07	1.18566e-06	3.09837e-06	-1.44827e-07	2.95355e-06	9.23255e-08	-1.92865e-08	7.30390e-08	-8.89281e-08	1.15704e-08	-7.73576e-08	1.21105e-07	-4.71979e-08	7.39067e-08	1.88840e-06	-9.07663e-07	9.80741e-07	2.21106e-06	-3.00436e-07	1.91063e-06
7.938	2.73499e-07	-2.96856e-08	2.43814e-07	1.97610e-06	-7.90403e-07	1.18569e-06	3.09957e-06	-1.45653e-07	2.95392e-06	9.18249e-08	-1.91820e-08	7.26430e-08	-9.17248e-08	1.19343e-08	-7.97905e-08	1.18133e-07	-4.60398e-08	7.20932e-08	1.89130e-06	-9.07226e-07	9.84075e-07	2.21025e-06	-3.00325e-07	1.90992e-06
7.963	2.73225e-07	-2.96559e-08	2.43570e-07	1.97677e-06	-7.91053e-07	1.18572e-06	3.10073e-06	-1.46478e-07	2.95425e-06	9.13208e-08	-1.90767e-08	7.22442e-08	-9.45350e-08	1.22999e-08	-8.22350e-08	1.15146e-07	-4.48758e-08	7.02705e-08	1.89418e-06	-9.06767e-07	9.87413e-07	2.20938e-06	-3.00207e-07	1.90917e-06
7.987	2.72935e-07	-2.96243e-08	2.43311e-07	1.97742e-06	-7.91688e-07	1.18574e-06	3.10184e-06	-1.47301e-07	2.95454e-06	9.08134e-08	-1.89706e-08	7.18427e-08	-9.73585e-08	1.26673e-08	-8.46912e-08	1.12145e-07	-4.37060e-08	6.84387e-08	1.89704e-06	-9.06285e-07	9.90754e-07	2.20846e-06	-3.00081e-07	1.90837e-06
8.012	2.72628e-07	-2.95910e-08	2.43037e-07	1.97805e-06	-7.92308e-07	1.18574e-06	3.10291e-06	-1.48123e-07	2.95479e-06	9.03025e-08	-1.88639e-08	7.14386e-08	-1.00195e-07	1.30364e-08	-8.71589e-08	1.09128e-07	-4.25304e-08	6.65979e-08	1.89988e-06	-9.05781e-07	9.94098e-07	2.20748e-06	-2.99948e-07	1.90753e-06
8.036	2.72305e-07	-2.95559e-08	2.42749e-07	1.97865e-06	-7.92912e-07	1.18574e-06	3.10394e-06	-1.48942e-07	2.95499e-06	8.97883e-08	-1.87565e-08	7.10318e-08	-1.03045e-07	1.34072e-08	-8.96382e-08	1.06097e-07	-4.13491e-08	6.47481e-08	1.90270e-06	-9.05255e-07	9.97445e-07	2.20644e-06	-2.99808e-07	1.90663e-06
8.061	2.71965e-07	-2.95190e-08	2.42446e-07	1.97923e-06	-7.93502e-07	1.18573e-06	3.10492e-06	-1.49759e-07	2.95516e-06	8.92708e-08	-1.86484e-08	7.06224e-08	-1.05909e-07	1.37798e-08	-9.21289e-08	1.03051e-07	-4.01620e-08	6.28893e-08	1.90550e-06	-9.04707e-07	1.00080e-06	2.20535e-06	-2.99659e-07	1.90569e-06
8.086	2.71608e-07	-2.94803e-08	2.42128e-07	1.97979e-06	-7.94076e-07	1.18571e-06	3.10586e-06	-1.50574e-07	2.95528e-06	8.87501e-08	-1.85396e-08	7.02104e-08	-1.08785e-07	1.41540e-08	-9.46310e-08	9.99910e-08	-3.89693e-08	6.10217e-08	1.90829e-06	-9.04136e-07	1.00415e-06	2.20420e-06	-2.99504e-07	1.90470e-06
8.110	2.71235e-07	-2.94398e-08	2.41796e-07	1.98032e-06	-7.94635e-07	1.18568e-06	3.10675e-06	-1.51387e-07	2.95537e-06	8.82261e-08	-1.84302e-08	6.97959e-08	-1.11674e-07	1.45300e-08	-9.71445e-08	9.69161e-08	-3.77710e-08	5.91452e-08	1.91105e-06	-9.03544e-07	1.00751e-06	2.20300e-06	-2.99340e-07	1.90366e-06
8.135	2.70846e-07	-2.93976e-08	2.41448e-07	1.98083e-06	-7.95178e-07	1.18565e-06	3.10761e-06	-1.52197e-07	2.95541e-06	8.76989e-08	-1.83200e-08	6.93788e-08	-1.14577e-07	1.49076e-08	-9.96694e-08	9.38268e-08	-3.65670e-08	5.72598e-08	1.91380e-06	-9.02929e-07	1.01087e-06	2.20175e-06	-2.99170e-07	1.90258e-06
8.159	2.70440e-07	-2.93535e-08	2.41086e-07	1.98131e-06	-7.95706e-07	1.18561e-06	3.10842e-06	-1.53006e-07	2.95541e-06	8.71685e-08	-1.82092e-08	6.89593e-08	-1.17492e-07	1.52869e-08	-1.02205e-07	9.07232e-08	-3.53574e-08	5.53658e-08	1.91652e-06	-9.02291e-07	1.01423e-06	2.20043e-06	-2.98991e-07	1.90144e-06
8.184	2.70017e-07	-2.93076e-08	2.40709e-07	1.98177e-06	-7.96219e-07	1.18555e-06	3.10919e-06	-1.53812e-07	2.95538e-06	8.66350e-08	-1.80978e-08	6.85372e-08	-1.20421e-07	1.56679e-08	-1.04753e-07	8.76053e-08	-3.41423e-08	5.34630e-08	1.91923e-06	-9.01632e-07	1.01760e-06	2.19906e-06	-2.98805e-07	1.90026e-06
8.208	2.69577e-07	-2.92599e-08	2.40317e-07	1.98221e-06	-7.96716e-07	1.18550e-06	3.10992e-06	-1.54615e-07	2.95530e-06	8.60985e-08	-1.79857e-08	6.81127e-08	-1.23362e-07	1.60506e-08	-1.07311e-07	8.44732e-08	-3.29216e-08	5.15516e-08	1.92192e-06	-9.00950e-07	1.02097e-06	2.19764e-06	-2.98612e-07	1.89903e-06
8.233	2.69121e-07	-2.92104e-08	2.39911e-07	1.98263e-06	-7.97197e-07	1.18543e-06	3.11060e-06	-1.55416e-07	2.95518e-06	8.55588e-08	-1.78730e-08	6.76858e-08	-1.26316e-07	1.64349e-08	-1.09881e-07	8.13269e-08	-3.16954e-08	4.96315e-08	1.92459e-06	-9.00246e-07	1.02434e-06	2.19616e-06	-2.98411e-07	1.89775e-06
8.258	2.68648e-07	-2.91590e-08	2.39489e-07	1.98302e-06	-7.97663e-07	1.18536e-06	3.11124e-06	-1.56215e-07	2.95503e-06	8.50162e-08	-1.77596e-08	6.72566e-08	-1.29282e-07	1.68209e-08	-1.12462e-07	7.81667e-08	-3.04638e-08	4.77029e-08	1.92724e-06	-8.99520e-07	1.02772e-06	2.19463e-06	-2.98202e-07	1.89642e-06
8.282	2.68159e-07	-2.91059e-08	2.39053e-07	1.98339e-06	-7.98113e-07	1.18527e-06	3.11184e-06	-1.57011e-07	2.95483e-06	8.44706e-08	-1.76457e-08	6.68249e-08	-1.32262e-07	1.72085e-08	-1.15053e-07	7.49925e-08	-2.92267e-08	4.57658e-08	1.92987e-06	-8.98771e-07	1.03110e-06	2.19304e-06	-2.97986e-07	1.89505e-06
8.307	2.67652e-07	-2.90509e-08	2.38601e-07	1.98373e-06	-7.98548e-07	1.18519e-06	3.11240e-06	-1.57805e-07	2.95459e-06	8.39220e-08	-1.75311e-08	6.63909e-08	-1.35254e-07	1.75978e-08	-1.17656e-07	7.18045e-08	-2.79842e-08	4.38202e-08	1.93249e-06	-8.98000e-07	1.03449e-06	2.19139e-06	-2.97762e-07	1.89363e-06
8.331	2.67129e-07	-2.89942e-08	2.38135e-07	1.98406e-06	-7.98966e-07	1.18509e-06	3.11291e-06	-1.58596e-07	2.95432e-06	8.33705e-08	-1.74159e-08	6.59547e-08	-1.38258e-07	1.79887e-08	-1.20269e-07	6.86027e-08	-2.67364e-08	4.18662e-08	1.93508e-06	-8.97207e-07	1.03787e-06	2.18969e-06	-2.97531e-07	1.89216e-06
8.356	2.66589e-07	-2.89356e-08	2.37654e-07	1.98436e-06	-7.99369e-07	1.18499e-06	3.11339e-06	-1.59384e-07	2.95401e-06	8.28162e-08	-1.73001e-08	6.55161e-08	-1.41275e-07	1.83812e-08	-1.22894e-07	6.53871e-08	-2.54832e-08	3.99039e-08	1.93765e-06	-8.96391e-07	1.04126e-06	2.18793e-06	-2.97292e-07	1.89064e-06
8.380	2.66033e-07	-2.88752e-08	2.37158e-07	1.98464e-06	-7.99756e-07	1.18488e-06	3.11382e-06	-1.60169e-07	2.95365e-06	8.22590e-08	-1.71837e-08	6.50754e-08	-1.44304e-07	1.87754e-08	-1.25529e-07	6.21580e-08	-2.42247e-08	3.79333e-08	1.94021e-06	-8.95554e-07	1.04466e-06	2.18612e-06	-2.97046e-07	1.88907e-06
8.405	2.65460e-07	-2.88130e-08	2.36647e-07	1.98490e-06	-8.00127e-07	1.18477e-06	3.11421e-06	-1.60951e-07	2.95326e-06	8.16991e-08	-1.70667e-08	6.46324e-08	-1.47345e-07	1.91711e-08	-1.28174e-07	5.89153e-08	-2.29610e-08	3.59544e-08	1.94275e-06	-8.94693e-07	1.04805e-06	2.18425e-06	-2.96792e-07	1.88745e-06
8.430	2.64870e-07	-2.87489e-08	2.36121e-07	1.98513e-06	-8.00482e-07	1.18465e-06	3.11456e-06	-1.61731e-07	2.95283e-06	8.11364e-08	-1.69492e-08	6.41872e-08	-1.50399e-07	1.95684e-08	-1.30831e-07	5.56592e-08	-2.16920e-08	3.39672e-08	1.94526e-06	-8.93811e-07	1.05145e-06	2.18232e-06	-2.96530e-07	1.88579e-06
8.454	2.64263e-07	-2.86830e-08	2.35580e-07	1.98535e-06	-8.00821e-07	1.18452e-06	3.11487e-06	-1.62508e-07	2.95236e-06	8.05710e-08	-1.68310e-08	6.37399e-08	-1.53465e-07	1.99673e-08	-1.33498e-07	5.23898e-08	-2.04178e-08	3.19720e-08	1.94776e-06	-8.92906e-07	1.05486e-06	2.18034e-06	-2.96261e-07	1.88408e-06
8.479	2.63639e-07	-2.86154e-08	2.35024e-07	1.98554e-06	-8.01144e-07	1.18439e-06	3.11514e-06	-1.63281e-07	2.95186e-06	8.00029e-08	-1.67124e-08	6.32905e-08	-1.56543e-07	2.03678e-08	-1.36175e-07	4.91070e-08	-1.91384e-08	2.99686e-08	1.95024e-06	-8.91979e-07	1.05826e-06	2.17831e-06	-2.95985e-07	1.88232e-06
8.503	2.62999e-07	-2.85458e-08	2.34453e-07	1.98571e-06	-8.01450e-07	1.18426e-06	3.11536e-06	-1.64052e-07	2.95131e-06	7.94321e-08	-1.65931e-08	6.28390e-08	-1.59633e-07	2.07699e-08	-1.38863e-07	4.58111e-08	-1.78539e-08	2.79572e-08	1.95270e-06	-8.91029e-07	1.06167e-06	2.17621e-06	-2.95700e-07	1.88051e-06
8.528	2.62341e-07	-2.84745e-08	2.33867e-07	1.98585e-06	-8.01741e-07	1.18411e-06	3.11555e-06	-1.64819e-07	2.95073e-06	7.88588e-08	-1.64734e-08	6.23854e-08	-1.62735e-07	2.11735e-08	-1.41562e-07	4.25021e-08	-1.65643e-08	2.59378e-08	1.95514e-06	-8.90057e-07	1.06508e-06	2.17407e-06	-2.95409e-07	1.87866e-06
8.552	2.61667e-07	-2.84013e-08	2.33266e-07	1.98598e-06	-8.02015e-07	1.18396e-06	3.11570e-06	-1.65583e-07	2.95011e-06	7.82829e-08	-1.63531e-08	6.19299e-08	-1.65849e-07	2.15786e-08	-1.44271e-07	3.91800e-08	-1.52696e-08	2.39105e-08	1.95756e-06	-8.89063e-07	1.06850e-06	2.17186e-06	-2.95109e-07	1.87675e-06
8.577	2.60976e-07	-2.83264e-08	2.32650e-07	1.98608e-06	-8.02273e-07	1.18381e-06	3.11580e-06	-1.66344e-07	2.94945e-06	7.77045e-08	-1.62323e-08	6.14723e-08	-1.68975e-07	2.19853e-08	-1.46990e-07	3.58451e-08	-1.39698e-08	2.18752e-08	1.95996e-06	-8.88046e-07	1.07192e-06	2.16960e-06	-2.94802e-07	1.87480e-06
8.602	2.60269e-07	-2.82495e-08	2.32019e-07	1.98617e-06	-8.02515e-07	1.18365e-06	3.11586e-06	-1.67102e-07	2.94876e-06	7.71237e-08	-1.61109e-08	6.10128e-08	-1.72113e-07	2.23936e-08	-1.49719e-07	3.24973e-08	-1.26651e-08	1.98322e-08	1.96235e-06	-8.87008e-07	1.07534e-06	2.16729e-06	-2.94488e-07	1.87280e-06
8.626	2.59544e-07	-2.81709e-08	2.31373e-07	1.98623e-06	-8.02740e-07	1.18349e-06	3.11589e-06	-1.67856e-07	2.94803e-06	7.65404e-08	-1.59891e-08	6.05513e-08	-1.75262e-07	2.28033e-08	-1.52459e-07	2.91367e-08	-1.13554e-08	1.77813e-08	1.96471e-06	-8.85946e-07	1.07876e-06	2.16492e-06	-2.94166e-07	1.87075e-06
8.651	2.58803e-07	-2.80904e-08	2.30713e-07	1.98627e-06	-8.02949e-07	1.18332e-06	3.11587e-06	-1.68607e-07	2.94726e-06	7.59547e-08	-1.58667e-08	6.00880e-08	-1.78423e-07	2.32146e-08	-1.55208e-07	2.57635e-08	-1.00408e-08	1.57227e-08	1.96705e-06	-8.84863e-07	1.08219e-06	2.16250e-06	-2.93836e-07	1.86866e-06
8.675	2.58045e-07	-2.80081e-08	2.30037e-07	1.98629e-06	-8.03141e-07	1.18315e-06	3.11581e-06	-1.69355e-07	2.94646e-06	7.53666e-08	-1.57439e-08	5.96228e-08	-1.81595e-07	2.36273e-08	-1.57968e-07	2.23777e-08	-8.72123e-09	1.36565e-08	1.96938e-06	-8.83757e-07	1.08562e-06	2.16001e-06	-2.93499e-07	1.86652e-06
8.700	2.57270e-07	-2.79240e-08	2.29346e-07	1.98629e-06	-8.03317e-07	1.18298e-06	3.11572e-06	-1.70099e-07	2.94562e-06	7.47763e-08	-1.56205e-08	5.91557e-08	-1.84779e-07	2.40416e-08	-1.60737e-07	1.89794e-08	-7.39683e-09	1.15826e-08	1.97168e-06	-8.82629e-07	1.08905e-06	2.15748e-06	-2.93155e-07	1.86432e-06
8.724	2.56478e-07	-2.78381e-08	2.28640e-07	1.98627e-06	-8.03476e-07	1.18280e-06	3.11558e-06	-1.70839e-07	2.94474e-06	7.41837e-08	-1.54968e-08	5.86869e-08	-1.87974e-07	2.44573e-08	-1.63517e-07	1.55688e-08	-6.06760e-09	9.50119e-09	1.97397e-06	-8.81478e-07	1.09249e-06	2.15489e-06	-2.92802e-07	1.86208e-06
8.749	2.55669e-07	-2.77503e-08	2.27919e-07	1.98623e-06	-8.03618e-07	1.18261e-06	3.11540e-06	-1.71576e-07	2.94383e-06	7.35888e-08	-1.53725e-08	5.82163e-08	-1.91181e-07	2.48745e-08	-1.66306e-07	1.21458e-08	-4.73357e-09	7.41225e-09	1.97623e-06	-8.80305e-07	1.09593e-06	2.15224e-06	-2.92443e-07	1.85980e-06
8.774	2.54844e-07	-2.76607e-08	2.27183e-07	1.98617e-06	-8.03744e-07	1.18243e-06	3.11519e-06	-1.72309e-07	2.94288e-06	7.29918e-08	-1.52478e-08	5.77440e-08	-1.94399e-07	2.52932e-08	-1.69105e-07	8.71066e-09	-3.39479e-09	5.31587e-09	1.97848e-06	-8.79110e-07	1.09937e-06	2.14954e-06	-2.92075e-07	1.85746e-06
8.798	2.54002e-07	-2.75693e-08	2.26433e-07	1.98609e-06	-8.03853e-07	1.18224e-06	3.11493e-06	-1.73038e-07	2.94189e-06	7.23926e-08	-1.51226e-08	5.72700e-08	-1.97628e-07	2.57133e-08	-1.71914e-07	5.26337e-09	-2.05128e-09	3.21208e-09	1.98071e-06	-8.77892e-07	1.10282e-06	2.14678e-06	-2.91701e-07	1.85508e-06
8.823	2.53143e-07	-2.74761e-08	2.25667e-07	1.98599e-06	-8.03946e-07	1.18204e-06	3.11464e-06	-1.73763e-07	2.94087e-06	7.17913e-08	-1.49970e-08	5.67943e-08	-2.00868e-07	2.61348e-08	-1.74733e-07	1.80406e-09	-7.03093e-10	1.10097e-09	1.98292e-06	-8.76653e-07	1.10626e-06	2.14396e-06	-2.91318e-07	1.85265e-06
8.847	2.52267e-07	-2.73810e-08	2.24886e-07	1.98587e-06	-8.04021e-07	1.18184e-06	3.11430e-06	-1.74485e-07	2.93982e-06	7.11880e-08	-1.48710e-08	5.63170e-08	-2.04119e-07	2.65578e-08	-1.77561e-07	-1.66719e-09	6.49750e-10	-1.01744e-09	1.98510e-06	-8.75390e-07	1.10971e-06	2.14109e-06	-2.90928e-07	1.85017e-06
8.872	2.51375e-07	-2.72842e-08	2.24090e-07	1.98572e-06	-8.04080e-07	1.18164e-06	3.11393e-06	-1.75203e-07	2.93873e-06	7.05826e-08	-1.47445e-08	5.58381e-08	-2.07381e-07	2.69822e-08	-1.80398e-07	-5.15027e-09	2.00721e-09	-3.14306e-09	1.98727e-06	-8.74106e-07	1.11317e-06	2.13817e-06	-2.90531e-07	1.84764e-06
8.897	2.50465e-07	-2.71855e-08	2.23280e-07	1.98556e-06	-8.04122e-07	1.18144e-06	3.11352e-06	-1.75916e-07	2.93760e-06	6.99753e-08	-1.46176e-08	5.53577e-08	-2.10653e-07	2.74081e-08	-1.83245e-07	-8.64510e-09	3.36924e-09	-5.27586e-09	1.98942e-06	-8.72799e-07	1.11662e-06	2.13519e-06	-2.90126e-07	1.84506e-06
8.921	2.49539e-07	-2.70849e-08	2.22454e-07	1.98538e-06	-8.04147e-07	1.18124e-06	3.11307e-06	-1.76626e-07	2.93644e-06	6.93660e-08	-1.44904e-08	5.48757e-08	-2.13937e-07	2.78353e-08	-1.86102e-07	-1.21516e-08	4.73582e-09	-7.41576e-09	1.99155e-06	-8.71470e-07	1.12008e-06	2.13216e-06	-2.89714e-07	1.84244e-06
8.946	2.48596e-07	-2.69826e-08	2.21614e-07	1.98518e-06	-8.04155e-07	1.18103e-06	3.11258e-06	-1.77332e-07	2.93525e-06	6.87549e-08	-1.43627e-08	5.43922e-08	-2.17231e-07	2.82639e-08	-1.88967e-07	-1.56696e-08	6.10690e-09	-9.56272e-09	1.99366e-06	-8.70119e-07	1.12354e-06	2.12906e-06	-2.89294e-07	1.83977e-06
8.970	2.47637e-07	-2.68785e-08	2.20758e-07	1.98496e-06	-8.04146e-07	1.18082e-06	3.11205e-06	-1.78033e-07	2.93402e-06	6.81419e-08	-1.42346e-08	5.39073e-08	-2.20536e-07	2.86939e-08	-1.91842e-07	-1.91991e-08	7.48244e-09	-1.17167e-08	1.99575e-06	-8.68746e-07	1.12701e-06	2.12592e-06	-2.88866e-07	1.83705e-06
8.995	2.46660e-07	-2.67725e-08	2.19888e-07	1.98472e-06	-8.04119e-07	1.18060e-06	3.11149e-06	-1.78730e-07	2.93276e-06	6.75271e-08	-1.41062e-08	5.34209e-08	-2.23851e-07	2.91252e-08	-1.94726e-07	-2.27400e-08	8.86242e-09	-1.38776e-08	1.99782e-06	-8.67350e-07	1.13047e-06	2.12272e-06	-2.88432e-07	1.83429e-06
9.019	2.45667e-07	-2.66647e-08	2.19003e-07	1.98447e-06	-8.04076e-07	1.18039e-06	3.11088e-06	-1.79423e-07	2.93146e-06	6.69106e-08	-1.39774e-08	5.29332e-08	-2.27177e-07	2.95579e-08	-1.97619e-07	-2.62921e-08	1.02468e-08	-1.60453e-08	1.99988e-06	-8.65932e-07	1.13394e-06	2.11946e-06	-2.87989e-07	1.83147e-06
9.044	2.44658e-07	-2.65551e-08	2.18103e-07	1.98419e-06	-8.04015e-07	1.18017e-06	3.11024e-06	-1.80112e-07	2.93013e-06	6.62923e-08	-1.38483e-08	5.24440e-08	-2.30513e-07	2.99920e-08	-2.00521e-07	-2.98554e-08	1.16355e-08	-1.82199e-08	2.00191e-06	-8.64492e-07	1.13742e-06	2.11615e-06	-2.87539e-07	1.82861e-06
9.069	2.43631e-07	-2.64437e-08	2.17188e-07	1.98389e-06	-8.03938e-07	1.17996e-06	3.10956e-06	-1.80796e-07	2.92876e-06	6.56724e-08	-1.37188e-08	5.19536e-08	-2.33859e-07	3.04274e-08	-2.03432e-07	-3.34298e-08	1.30286e-08	-2.04013e-08	2.00392e-06	-8.63029e-07	1.14089e-06	2.11279e-06	-2.87082e-07	1.82570e-06
9.093	2.42588e-07	-2.63305e-08	2.16258e-07	1.98358e-06	-8.03843e-07	1.17974e-06	3.10884e-06	-1.81476e-07	2.92737e-06	6.50508e-08	-1.35889e-08	5.14619e-08	-2.37216e-07	3.08641e-08	-2.06352e-07	-3.70152e-08	1.44259e-08	-2.25893e-08	2.00591e-06	-8.61545e-07	1.14437e-06	2.10937e-06	-2.86617e-07	1.82275e-06
9.118	2.41529e-07	-2.62155e-08	2.15313e-07	1.98325e-06	-8.03731e-07	1.17952e-06	3.10809e-06	-1.82151e-07	2.92594e-06	6.44277e-08	-1.34588e-08	5.09690e-08	-2.40582e-07	3.13021e-08	-2.09280e-07	-4.06115e-08	1.58274e-08	-2.47840e-08	2.00789e-06	-8.60038e-07	1.14785e-06	2.10589e-06	-2.86145e-07	1.81975e-06
9.142	2.40452e-07	-2.60987e-08	2.14354e-07	1.98290e-06	-8.03601e-07	1.17930e-06	3.10730e-06	-1.82822e-07	2.92447e-06	6.38031e-08	-1.33283e-08	5.04748e-08	-2.43959e-07	3.17415e-08	-2.12218e-07	-4.42185e-08	1.72332e-08	-2.69853e-08	2.00984e-06	-8.58509e-07	1.15133e-06	2.10236e-06	-2.85665e-07	1.81669e-06
9.167	2.39360e-07	-2.59801e-08	2.13380e-07	1.98253e-06	-8.03454e-07	1.17907e-06	3.10647e-06	-1.83488e-07	2.92298e-06	6.31769e-08	-1.31975e-08	4.99794e-08	-2.47346e-07	3.21821e-08	-2.15163e-07	-4.78363e-08	1.86431e-08	-2.91931e-08	2.01177e-06	-8.56958e-07	1.15482e-06	2.09878e-06	-2.85178e-07	1.81360e-06
9.191	2.38250e-07	-2.58596e-08	2.12390e-07	1.98214e-06	-8.03290e-07	1.17885e-06	3.10560e-06	-1.84150e-07	2.92145e-06	6.25493e-08	-1.30664e-08	4.94829e-08	-2.50742e-07	3.26240e-08	-2.18118e-07	-5.14646e-08	2.00572e-08	-3.14074e-08	2.01369e-06	-8.55385e-07	1.15830e-06	2.09514e-06	-2.84684e-07	1.81045e-06
9.216	2.37124e-07	-2.57374e-08	2.11387e-07	1.98174e-06	-8.03108e-07	1.17863e-06	3.10470e-06	-1.84807e-07	2.91989e-06	6.19203e-08	-1.29350e-08	4.89853e-08	-2.54148e-07	3.30672e-08	-2.21081e-07	-5.51034e-08	2.14754e-08	-3.36280e-08	2.01558e-06	-8.53789e-07	1.16179e-06	2.09144e-06	-2.84182e-07	1.80726e-06
9.241	2.35982e-07	-2.56134e-08	2.10368e-07	1.98131e-06	-8.02908e-07	1.17840e-06	3.10375e-06	-1.85459e-07	2.91830e-06	6.12900e-08	-1.28033e-08	4.84867e-08	-2.57564e-07	3.35116e-08	-2.24052e-07	-5.87526e-08	2.28976e-08	-3.58550e-08	2.01746e-06	-8.52172e-07	1.16528e-06	2.08769e-06	-2.83672e-07	1.80402e-06
9.265	2.34823e-07	-2.54876e-08	2.09335e-07	1.98087e-06	-8.02691e-07	1.17818e-06	3.10278e-06	-1.86106e-07	2.91667e-06	6.06583e-08	-1.26713e-08	4.79870e-08	-2.60989e-07	3.39572e-08	-2.27032e-07	-6.24121e-08	2.43238e-08	-3.80883e-08	2.01931e-06	-8.50532e-07	1.16878e-06	2.08389e-06	-2.83155e-07	1.80073e-06
9.290	2.33647e-07	-2.53600e-08	2.08287e-07	1.98041e-06	-8.02457e-07	1.17796e-06	3.10176e-06	-1.86749e-07	2.91501e-06	6.00254e-08	-1.25391e-08	4.74862e-08	-2.64424e-07	3.44041e-08	-2.30020e-07	-6.60818e-08	2.57539e-08	-4.03278e-08	2.02115e-06	-8.48871e-07	1.17228e-06	2.08003e-06	-2.82631e-07	1.79740e-06
9.314	2.32455e-07	-2.52306e-08	2.07224e-07	1.97994e-06	-8.02205e-07	1.17773e-06	3.10071e-06	-1.87386e-07	2.91333e-06	5.93912e-08	-1.24067e-08	4.69846e-08	-2.67868e-07	3.48523e-08	-2.33016e-07	-6.97615e-08	2.71880e-08	-4.25735e-08	2.02296e-06	-8.47187e-07	1.17577e-06	2.07612e-06	-2.82099e-07	1.79402e-06
9.339	2.31247e-07	-2.50995e-08	2.06147e-07	1.97944e-06	-8.01935e-07	1.17751e-06	3.09963e-06	-1.88019e-07	2.91161e-06	5.87559e-08	-1.22739e-08	4.64820e-08	-2.71321e-07	3.53016e-08	-2.36020e-07	-7.34513e-08	2.86261e-08	-4.48252e-08	2.02476e-06	-8.45482e-07	1.17928e-06	2.07215e-06	-2.81560e-07	1.79059e-06
9.363	2.30022e-07	-2.49665e-08	2.05055e-07	1.97893e-06	-8.01648e-07	1.17729e-06	3.09850e-06	-1.88646e-07	2.90986e-06	5.81195e-08	-1.21410e-08	4.59785e-08	-2.74784e-07	3.57521e-08	-2.39032e-07	-7.71509e-08	3.00679e-08	-4.70830e-08	2.02653e-06	-8.43754e-07	1.18278e-06	2.06813e-06	-2.81014e-07	1.78712e-06
9.388	2.28781e-07	-2.48318e-08	2.03949e-07	1.97841e-06	-8.01343e-07	1.17706e-06	3.09735e-06	-1.89269e-07	2.90808e-06	5.74819e-08	-1.20078e-08	4.54741e-08	-2.78256e-07	3.62038e-08	-2.42052e-07	-8.08603e-08	3.15136e-08	-4.93468e-08	2.02829e-06	-8.42004e-07	1.18628e-06	2.06405e-06	-2.80460e-07	1.78359e-06
9.413	2.27523e-07	-2.46953e-08	2.02828e-07	1.97786e-06	-8.01020e-07	1.17684e-06	3.09615e-06	-1.89886e-07	2.90626e-06	5.68434e-08	-1.18744e-08	4.49690e-08	-2.81736e-07	3.66567e-08	-2.45080e-07	-8.45794e-08	3.29630e-08	-5.16164e-08	2.03002e-06	-8.40233e-07	1.18979e-06	2.05992e-06	-2.79899e-07	1.78003e-06
9.437	2.26249e-07	-2.45571e-08	2.01692e-07	1.97730e-06	-8.00679e-07	1.17662e-06	3.09492e-06	-1.90498e-07	2.90442e-06	5.62038e-08	-1.17408e-08	4.44630e-08	-2.85226e-07	3.71107e-08	-2.48115e-07	-8.83081e-08	3.44162e-08	-5.38919e-08	2.03174e-06	-8.38439e-07	1.19330e-06	2.05574e-06	-2.79331e-07	1.77641e-06
9.462	2.24959e-07	-2.44171e-08	2.00542e-07	1.97672e-06	-8.00320e-07	1.17640e-06	3.09366e-06	-1.91105e-07	2.90255e-06	5.55633e-08	-1.16070e-08	4.39563e-08	-2.88725e-07	3.75659e-08	-2.51159e-07	-9.20463e-08	3.58730e-08	-5.61732e-08	2.03344e-06	-8.36624e-07	1.19681e-06	2.05150e-06	-2.78755e-07	1.77275e-06
9.486	2.23653e-07	-2.42753e-08	1.99378e-07	1.97613e-06	-7.99944e-07	1.17619e-06	3.09235e-06	-1.91706e-07	2.90065e-06	5.49220e-08	-1.14730e-08	4.34489e-08	-2.92232e-07	3.80222e-08	-2.54210e-07	-9.57938e-08	3.73336e-08	-5.84602e-08	2.03511e-06	-8.34786e-07	1.20033e-06	2.04721e-06	-2.78172e-07	1.76904e-06
9.511	2.22330e-07	-2.41317e-08	1.98199e-07	1.97552e-06	-7.99550e-07	1.17597e-06	3.09102e-06	-1.92302e-07	2.89872e-06	5.42797e-08	-1.13389e-08	4.29409e-08	-2.95748e-07	3.84797e-08	-2.57268e-07	-9.95506e-08	3.87977e-08	-6.07529e-08	2.03677e-06	-8.32927e-07	1.20384e-06	2.04287e-06	-2.77582e-07	1.76529e-06
9.535	2.20992e-07	-2.39864e-08	1.97005e-07	1.97489e-06	-7.99137e-07	1.17576e-06	3.08965e-06	-1.92893e-07	2.89675e-06	5.36367e-08	-1.12045e-08	4.24321e-08	-2.99272e-07	3.89382e-08	-2.60334e-07	-1.03317e-07	4.02654e-08	-6.30511e-08	2.03841e-06	-8.31046e-07	1.20736e-06	2.03847e-06	-2.76984e-07	1.76149e-06
9.560	2.19637e-07	-2.38394e-08	1.95797e-07	1.97425e-06	-7.98707e-07	1.17555e-06	3.08824e-06	-1.93478e-07	2.89476e-06	5.29929e-08	-1.10701e-08	4.19228e-08	-3.02805e-07	3.93979e-08	-2.63407e-07	-1.07092e-07	4.17366e-08	-6.53549e-08	2.04002e-06	-8.29143e-07	1.21088e-06	2.03402e-06	-2.76379e-07	1.75764e-06
9.585	2.18266e-07	-2.36905e-08	1.94575e-07	1.97359e-06	-7.98259e-07	1.17534e-06	3.08680e-06	-1.94058e-07	2.89274e-06	5.23484e-08	-1.09354e-08	4.14130e-08	-3.06346e-07	3.98586e-08	-2.66487e-07	-1.10875e-07	4.32113e-08	-6.76642e-08	2.04162e-06	-8.27219e-07	1.21440e-06	2.02951e-06	-2.75767e-07	1.75374e-06
9.609	2.16879e-07	-2.35400e-08	1.93339e-07	1.97292e-06	-7.97792e-07	1.17513e-06	3.08533e-06	-1.94632e-07	2.89069e-06	5.17032e-08	-1.08007e-08	4.09026e-08	-3.09895e-07	4.03204e-08	-2.69575e-07	-1.14668e-07	4.46895e-08	-6.99788e-08	2.04320e-06	-8.25272e-07	1.21792e-06	2.02495e-06	-2.75147e-07	1.74981e-06
9.634	2.15476e-07	-2.33877e-08	1.92088e-07	1.97223e-06	-7.97308e-07	1.17492e-06	3.08382e-06	-1.95201e-07	2.88862e-06	5.10575e-08	-1.06658e-08	4.03917e-08	-3.13453e-07	4.07833e-08	-2.72669e-07	-1.18470e-07	4.61711e-08	-7.22988e-08	2.04475e-06	-8.23304e-07	1.22145e-06	2.02034e-06	-2.74520e-07	1.74582e-06
9.658	2.14057e-07	-2.32337e-08	1.90823e-07	1.97153e-06	-7.96805e-07	1.17472e-06	3.08227e-06	-1.95763e-07	2.88651e-06	5.04111e-08	-1.05307e-08	3.98804e-08	-3.17018e-07	4.12472e-08	-2.75771e-07	-1.22280e-07	4.76560e-08	-7.46240e-08	2.04629e-06	-8.21314e-07	1.22498e-06	2.01567e-06	-2.73887e-07	1.74179e-06
9.683	2.12622e-07	-2.30779e-08	1.89544e-07	1.97080e-06	-7.96285e-07	1.17452e-06	3.08070e-06	-1.96320e-07	2.88438e-06	4.97643e-08	-1.03956e-08	3.93687e-08	-3.20591e-07	4.17121e-08	-2.78879e-07	-1.26099e-07	4.91442e-08	-7.69545e-08	2.04781e-06	-8.19303e-07	1.22850e-06	2.01096e-06	-2.73245e-07	1.73771e-06
9.708	2.11171e-07	-2.29204e-08	1.88250e-07	1.97007e-06	-7.95746e-07	1.17432e-06	3.07909e-06	-1.96872e-07	2.88221e-06	4.91169e-08	-1.02604e-08	3.88565e-08	-3.24173e-07	4.21781e-08	-2.81995e-07	-1.29926e-07	5.06358e-08	-7.92900e-08	2.04930e-06	-8.17270e-07	1.23203e-06	2.00618e-06	-2.72597e-07	1.73359e-06
9.732	2.09704e-07	-2.27612e-08	1.86943e-07	1.96932e-06	-7.95189e-07	1.17413e-06	3.07744e-06	-1.97417e-07	2.88002e-06	4.84692e-08	-1.01251e-08	3.83441e-08	-3.27762e-07	4.26450e-08	-2.85117e-07	-1.33761e-07	5.21306e-08	-8.16307e-08	2.05078e-06	-8.15215e-07	1.23557e-06	2.00136e-06	-2.71941e-07	1.72942e-06
9.757	2.08221e-07	-2.26003e-08	1.85621e-07	1.96855e-06	-7.94613e-07	1.17394e-06	3.07576e-06	-1.97957e-07	2.87780e-06	4.78210e-08	-9.98967e-09	3.78314e-08	-3.31358e-07	4.31130e-08	-2.88245e-07	-1.37605e-07	5.36285e-08	-8.39763e-08	2.05224e-06	-8.13139e-07	1.23910e-06	1.99648e-06	-2.71279e-07	1.72520e-06
9.781	2.06723e-07	-2.24377e-08	1.84285e-07	1.96777e-06	-7.94020e-07	1.17375e-06	3.07405e-06	-1.98490e-07	2.87556e-06	4.71726e-08	-9.85421e-09	3.73184e-08	-3.34962e-07	4.35819e-08	-2.91381e-07	-1.41457e-07	5.51296e-08	-8.63269e-08	2.05367e-06	-8.11041e-07	1.24263e-06	1.99155e-06	-2.70609e-07	1.72094e-06
9.806	2.05209e-07	-2.22733e-08	1.82935e-07	1.96698e-06	-7.93408e-07	1.17357e-06	3.07230e-06	-1.99018e-07	2.87329e-06	4.65238e-08	-9.71869e-09	3.68051e-08	-3.38574e-07	4.40518e-08	-2.94522e-07	-1.45316e-07	5.66339e-08	-8.86824e-08	2.05509e-06	-8.08922e-07	1.24617e-06	1.98657e-06	-2.69932e-07	1.71664e-06
9.830	2.03679e-07	-2.21073e-08	1.81571e-07	1.96617e-06	-7.92778e-07	1.17339e-06	3.07053e-06	-1.99539e-07	2.87099e-06	4.58748e-08	-9.58312e-09	3.62917e-08	-3.42193e-07	4.45227e-08	-2.97670e-07	-1.49184e-07	5.81412e-08	-9.10427e-08	2.05649e-06	-8.06781e-07	1.24971e-06	1.98153e-06	-2.69247e-07	1.71229e-06
9.855	2.02133e-07	-2.19395e-08	1.80194e-07	1.96534e-06	-7.92129e-07	1.17321e-06	3.06871e-06	-2.00055e-07	2.86866e-06	4.52256e-08	-9.44750e-09	3.57781e-08	-3.45819e-07	4.49945e-08	-3.00825e-07	-1.53059e-07	5.96515e-08	-9.34077e-08	2.05786e-06	-8.04618e-07	1.25325e-06	1.97645e-06	-2.68556e-07	1.70789e-06
9.880	2.00572e-07	-2.17701e-08	1.78802e-07	1.96451e-06	-7.91462e-07	1.17304e-06	3.06687e-06	-2.00564e-07	2.86631e-06	4.45763e-08	-9.31186e-09	3.52645e-08	-3.49452e-07	4.54672e-08	-3.03985e-07	-1.56942e-07	6.11648e-08	-9.57774e-08	2.05922e-06	-8.02435e-07	1.25679e-06	1.97131e-06	-2.67858e-07	1.70345e-06
9.904	1.98995e-07	-2.15989e-08	1.77396e-07	1.96365e-06	-7.90777e-07	1.17288e-06	3.06499e-06	-2.01067e-07	2.86393e-06	4.39269e-08	-9.17621e-09	3.47507e-08	-3.53093e-07	4.59408e-08	-3.07152e-07	-1.60833e-07	6.26811e-08	-9.81516e-08	2.06056e-06	-8.00230e-07	1.26033e-06	1.96611e-06	-2.67152e-07	1.69896e-06
9.929	1.97403e-07	-2.14261e-08	1.75977e-07	1.96279e-06	-7.90073e-07	1.17271e-06	3.06308e-06	-2.01564e-07	2.86152e-06	4.32775e-08	-9.04054e-09	3.42369e-08	-3.56740e-07	4.64153e-08	-3.10324e-07	-1.64731e-07	6.42002e-08	-1.00530e-07	2.06187e-06	-7.98003e-07	1.26387e-06	1.96087e-06	-2.66440e-07	1.69443e-06
9.953	1.95796e-07	-2.12516e-08	1.74544e-07	1.96191e-06	-7.89350e-07	1.17256e-06	3.06114e-06	-2.02054e-07	2.85909e-06	4.26280e-08	-8.90487e-09	3.37232e-08	-3.60394e-07	4.68907e-08	-3.13503e-07	-1.68636e-07	6.57222e-08	-1.02914e-07	2.06317e-06	-7.95756e-07	1.26741e-06	1.95557e-06	-2.65720e-07	1.68985e-06
9.978	1.94172e-07	-2.10755e-08	1.73097e-07	1.96101e-06	-7.88610e-07	1.17240e-06	3.05917e-06	-2.02538e-07	2.85663e-06	4.19786e-08	-8.76921e-09	3.32094e-08	-3.64054e-07	4.73670e-08	-3.16687e-07	-1.72549e-07	6.72471e-08	-1.05301e-07	2.06444e-06	-7.93487e-07	1.27096e-06	1.95023e-06	-2.64993e-07	1.68523e-06
10.002	1.92534e-07	-2.08976e-08	1.71636e-07	1.96011e-06	-7.87850e-07	1.17226e-06	3.05716e-06	-2.03016e-07	2.85415e-06	4.13293e-08	-8.63358e-09	3.26958e-08	-3.67721e-07	4.78442e-08	-3.19877e-07	-1.76468e-07	6.87746e-08	-1.07693e-07	2.06570e-06	-7.91197e-07	1.27450e-06	1.94483e-06	-2.64260e-07	1.68057e-06
10.027	1.90880e-07	-2.07181e-08	1.70162e-07	1.95919e-06	-7.87072e-07	1.17211e-06	3.05513e-06	-2.03487e-07	2.85164e-06	4.06802e-08	-8.49797e-09	3.21822e-08	-3.71395e-07	4.83221e-08	-3.23073e-07	-1.80395e-07	7.03049e-08	-1.10090e-07	2.06693e-06	-7.88885e-07	1.27805e-06	1.93937e-06	-2.63519e-07	1.67586e-06
10.052	1.89211e-07	-2.05370e-08	1.68674e-07	1.95825e-06	-7.86276e-07	1.17198e-06	3.05306e-06	-2.03952e-07	2.84911e-06	4.00312e-08	-8.36241e-09	3.16688e-08	-3.75075e-07	4.88009e-08	-3.26274e-07	-1.84328e-07	7.18379e-08	-1.12490e-07	2.06815e-06	-7.86553e-07	1.28160e-06	1.93387e-06	-2.62771e-07	1.67110e-06
10.076	1.87527e-07	-2.03542e-08	1.67173e-07	1.95731e-06	-7.85461e-07	1.17184e-06	3.05096e-06	-2.04410e-07	2.84655e-06	3.93825e-08	-8.22689e-09	3.11556e-08	-3.78761e-07	4.92806e-08	-3.29481e-07	-1.88268e-07	7.33736e-08	-1.14895e-07	2.06934e-06	-7.84199e-07	1.28515e-06	1.92832e-06	-2.62017e-07	1.66630e-06
10.101	1.85828e-07	-2.01697e-08	1.65658e-07	1.95635e-06	-7.84627e-07	1.17172e-06	3.04883e-06	-2.04862e-07	2.84397e-06	3.87341e-08	-8.09144e-09	3.06427e-08	-3.82454e-07	4.97610e-08	-3.32693e-07	-1.92215e-07	7.49118e-08	-1.17304e-07	2.07052e-06	-7.81825e-07	1.28869e-06	1.92271e-06	-2.61255e-07	1.66146e-06
10.125	1.84113e-07	-1.99836e-08	1.64130e-07	1.95537e-06	-7.83774e-07	1.17160e-06	3.04667e-06	-2.05307e-07	2.84136e-06	3.80860e-08	-7.95606e-09	3.01300e-08	-3.86152e-07	5.02422e-08	-3.35910e-07	-1.96169e-07	7.64525e-08	-1.19716e-07	2.07167e-06	-7.79429e-07	1.29224e-06	1.91706e-06	-2.60487e-07	1.65657e-06
10.150	1.82384e-07	-1.97959e-08	1.62588e-07	1.95439e-06	-7.82903e-07	1.17148e-06	3.04447e-06	-2.05745e-07	2.83873e-06	3.74383e-08	-7.82076e-09	2.96176e-08	-3.89856e-07	5.07241e-08	-3.39132e-07	-2.00129e-07	7.79958e-08	-1.22133e-07	2.07281e-06	-7.77013e-07	1.29580e-06	1.91135e-06	-2.59711e-07	1.65164e-06
10.174	1.80639e-07	-1.96066e-08	1.61033e-07	1.95339e-06	-7.82013e-07	1.17138e-06	3.04225e-06	-2.06176e-07	2.83607e-06	3.67911e-08	-7.68555e-09	2.91055e-08	-3.93566e-07	5.12069e-08	-3.42360e-07	-2.04095e-07	7.95415e-08	-1.24553e-07	2.07392e-06	-7.74575e-07	1.29935e-06	1.90559e-06	-2.58929e-07	1.64666e-06
10.199	1.78880e-07	-1.94156e-08	1.59464e-07	1.95238e-06	-7.81105e-07	1.17128e-06	3.03999e-06	-2.06601e-07	2.83339e-06	3.61443e-08	-7.55044e-09	2.85939e-08	-3.97282e-07	5.16903e-08	-3.45592e-07	-2.08067e-07	8.10896e-08	-1.26977e-07	2.07502e-06	-7.72117e-07	1.30290e-06	1.89978e-06	-2.58140e-07	1.64164e-06
10.224	1.77106e-07	-1.92230e-08	1.57883e-07	1.95136e-06	-7.80178e-07	1.17118e-06	3.03771e-06	-2.07019e-07	2.83069e-06	3.54981e-08	-7.41545e-09	2.80826e-08	-4.01004e-07	5.21745e-08	-3.48829e-07	-2.12045e-07	8.26401e-08	-1.29405e-07	2.07609e-06	-7.69638e-07	1.30645e-06	1.89393e-06	-2.57343e-07	1.63658e-06
10.248	1.75317e-07	-1.90288e-08	1.56288e-07	1.95032e-06	-7.79232e-07	1.17109e-06	3.03539e-06	-2.07429e-07	2.82796e-06	3.48524e-08	-7.28057e-09	2.75719e-08	-4.04730e-07	5.26594e-08	-3.52071e-07	-2.16030e-07	8.41930e-08	-1.31837e-07	2.07714e-06	-7.67138e-07	1.31000e-06	1.88802e-06	-2.56541e-07	1.63148e-06
10.273	1.73513e-07	-1.88331e-08	1.54680e-07	1.94928e-06	-7.78267e-07	1.17101e-06	3.03305e-06	-2.07833e-07	2.82521e-06	3.42074e-08	-7.14583e-09	2.70616e-08	-4.08463e-07	5.31450e-08	-3.55318e-07	-2.20020e-07	8.57481e-08	-1.34272e-07	2.07817e-06	-7.64617e-07	1.31356e-06	1.88206e-06	-2.55731e-07	1.62633e-06
10.297	1.71694e-07	-1.86357e-08	1.53059e-07	1.94822e-06	-7.77283e-07	1.17094e-06	3.03067e-06	-2.08230e-07	2.82244e-06	3.35631e-08	-7.01122e-09	2.65518e-08	-4.12200e-07	5.36313e-08	-3.58569e-07	-2.24016e-07	8.73054e-08	-1.36711e-07	2.07919e-06	-7.62076e-07	1.31711e-06	1.87605e-06	-2.54914e-07	1.62113e-06
10.322	1.69861e-07	-1.84367e-08	1.51425e-07	1.94715e-06	-7.76281e-07	1.17087e-06	3.02827e-06	-2.08620e-07	2.81965e-06	3.29194e-08	-6.87677e-09	2.60427e-08	-4.15943e-07	5.41182e-08	-3.61824e-07	-2.28018e-07	8.88650e-08	-1.39153e-07	2.08018e-06	-7.59514e-07	1.32066e-06	1.86999e-06	-2.54091e-07	1.61590e-06
10.346	1.68014e-07	-1.82362e-08	1.49777e-07	1.94607e-06	-7.75260e-07	1.17081e-06	3.02583e-06	-2.09002e-07	2.81683e-06	3.22766e-08	-6.74249e-09	2.55341e-08	-4.19690e-07	5.46058e-08	-3.65084e-07	-2.32025e-07	9.04266e-08	-1.41598e-07	2.08115e-06	-7.56931e-07	1.32422e-06	1.86388e-06	-2.53261e-07	1.61062e-06
10.371	1.66151e-07	-1.80340e-08	1.48117e-07	1.94497e-06	-7.74219e-07	1.17076e-06	3.02337e-06	-2.09378e-07	2.81399e-06	3.16346e-08	-6.60837e-09	2.50262e-08	-4.23443e-07	5.50941e-08	-3.68349e-07	-2.36037e-07	9.19904e-08	-1.44047e-07	2.08210e-06	-7.54328e-07	1.32777e-06	1.85772e-06	-2.52424e-07	1.60530e-06
10.396	1.64275e-07	-1.78304e-08	1.46444e-07	1.94387e-06	-7.73160e-07	1.17071e-06	3.02088e-06	-2.09746e-07	2.81113e-06	3.09934e-08	-6.47443e-09	2.45190e-08	-4.27200e-07	5.55829e-08	-3.71617e-07	-2.40055e-07	9.35562e-08	-1.46499e-07	2.08303e-06	-7.51704e-07	1.33133e-06	1.85151e-06	-2.51581e-07	1.59993e-06
10.420	1.62384e-07	-1.76251e-08	1.44759e-07	1.94276e-06	-7.72083e-07	1.17067e-06	3.01835e-06	-2.10107e-07	2.80825e-06	3.03532e-08	-6.34069e-09	2.40125e-08	-4.30962e-07	5.60724e-08	-3.74889e-07	-2.44078e-07	9.51241e-08	-1.48954e-07	2.08394e-06	-7.49060e-07	1.33488e-06	1.84526e-06	-2.50730e-07	1.59453e-06
10.445	1.60478e-07	-1.74183e-08	1.43060e-07	1.94163e-06	-7.70986e-07	1.17064e-06	3.01580e-06	-2.10461e-07	2.80534e-06	2.97139e-08	-6.20715e-09	2.35068e-08	-4.34728e-07	5.65624e-08	-3.78166e-07	-2.48106e-07	9.66938e-08	-1.51412e-07	2.08483e-06	-7.46395e-07	1.33844e-06	1.83895e-06	-2.49873e-07	1.58908e-06
10.469	1.58559e-07	-1.72099e-08	1.41349e-07	1.94049e-06	-7.69870e-07	1.17062e-06	3.01322e-06	-2.10808e-07	2.80241e-06	2.90757e-08	-6.07382e-09	2.30018e-08	-4.38499e-07	5.70530e-08	-3.81446e-07	-2.52139e-07	9.82655e-08	-1.53873e-07	2.08570e-06	-7.43711e-07	1.34199e-06	1.83259e-06	-2.49010e-07	1.58358e-06
10.494	1.56625e-07	-1.70001e-08	1.39625e-07	1.93934e-06	-7.68735e-07	1.17061e-06	3.01061e-06	-2.11147e-07	2.79947e-06	2.84385e-08	-5.94071e-09	2.24978e-08	-4.42274e-07	5.75442e-08	-3.84730e-07	-2.56176e-07	9.98391e-08	-1.56337e-07	2.08655e-06	-7.41005e-07	1.34554e-06	1.82619e-06	-2.48140e-07	1.57805e-06
10.519	1.54677e-07	-1.67886e-08	1.37888e-07	1.93819e-06	-7.67582e-07	1.17061e-06	3.00798e-06	-2.11479e-07	2.79650e-06	2.78024e-08	-5.80784e-09	2.19946e-08	-4.46053e-07	5.80359e-08	-3.88017e-07	-2.60218e-07	1.01415e-07	-1.58804e-07	2.08738e-06	-7.38280e-07	1.34910e-06	1.81974e-06	-2.47263e-07	1.57247e-06
10.543	1.52715e-07	-1.65757e-08	1.36139e-07	1.93702e-06	-7.66409e-07	1.17061e-06	3.00531e-06	-2.11803e-07	2.79351e-06	2.71675e-08	-5.67521e-09	2.14923e-08	-4.49837e-07	5.85282e-08	-3.91308e-07	-2.64265e-07	1.02992e-07	-1.61274e-07	2.08819e-06	-7.35534e-07	1.35265e-06	1.81324e-06	-2.46380e-07	1.56686e-06
10.568	1.50739e-07	-1.63612e-08	1.34378e-07	1.93584e-06	-7.65218e-07	1.17062e-06	3.00262e-06	-2.12119e-07	2.79050e-06	2.65338e-08	-5.54283e-09	2.09909e-08	-4.53624e-07	5.90209e-08	-3.94603e-07	-2.68317e-07	1.04571e-07	-1.63746e-07	2.08897e-06	-7.32769e-07	1.35621e-06	1.80669e-06	-2.45490e-07	1.56120e-06
10.592	1.48749e-07	-1.61452e-08	1.32604e-07	1.93465e-06	-7.64007e-07	1.17064e-06	2.99990e-06	-2.12429e-07	2.78747e-06	2.59013e-08	-5.41071e-09	2.04906e-08	-4.57415e-07	5.95142e-08	-3.97901e-07	-2.72372e-07	1.06151e-07	-1.66221e-07	2.08974e-06	-7.29983e-07	1.35976e-06	1.80009e-06	-2.44593e-07	1.55550e-06
10.617	1.46746e-07	-1.59278e-08	1.30818e-07	1.93345e-06	-7.62777e-07	1.17067e-06	2.99715e-06	-2.12730e-07	2.78442e-06	2.52702e-08	-5.27886e-09	1.99913e-08	-4.61210e-07	6.00079e-08	-4.01202e-07	-2.76432e-07	1.07733e-07	-1.68699e-07	2.09049e-06	-7.27177e-07	1.36331e-06	1.79344e-06	-2.43690e-07	1.54975e-06
10.641	1.44728e-07	-1.57088e-08	1.29019e-07	1.93224e-06	-7.61529e-07	1.17071e-06	2.99437e-06	-2.13024e-07	2.78135e-06	2.46404e-08	-5.14730e-09	1.94931e-08	-4.65008e-07	6.05022e-08	-4.04506e-07	-2.80496e-07	1.09317e-07	-1.71179e-07	2.09121e-06	-7.24352e-07	1.36686e-06	1.78675e-06	-2.42781e-07	1.54397e-06
10.666	1.42697e-07	-1.54883e-08	1.27209e-07	1.93102e-06	-7.60261e-07	1.17076e-06	2.99157e-06	-2.13310e-07	2.77826e-06	2.40120e-08	-5.01603e-09	1.89959e-08	-4.68810e-07	6.09968e-08	-4.07813e-07	-2.84564e-07	1.10903e-07	-1.73661e-07	2.09192e-06	-7.21506e-07	1.37041e-06	1.78001e-06	-2.41865e-07	1.53814e-06
10.691	1.40652e-07	-1.52664e-08	1.25386e-07	1.92980e-06	-7.58975e-07	1.17082e-06	2.98874e-06	-2.13589e-07	2.77515e-06	2.33850e-08	-4.88506e-09	1.85000e-08	-4.72615e-07	6.14919e-08	-4.11123e-07	-2.88635e-07	1.12489e-07	-1.76146e-07	2.09260e-06	-7.18640e-07	1.37396e-06	1.77322e-06	-2.40942e-07	1.53228e-06
10.715	1.38594e-07	-1.50430e-08	1.23551e-07	1.92856e-06	-7.57669e-07	1.17089e-06	2.98588e-06	-2.13859e-07	2.77202e-06	2.27596e-08	-4.75441e-09	1.80052e-08	-4.76424e-07	6.19874e-08	-4.14436e-07	-2.92711e-07	1.14078e-07	-1.78633e-07	2.09327e-06	-7.15755e-07	1.37751e-06	1.76638e-06	-2.40013e-07	1.52637e-06
10.740	1.36522e-07	-1.48181e-08	1.21704e-07	1.92731e-06	-7.56344e-07	1.17097e-06	2.98300e-06	-2.14122e-07	2.76887e-06	2.21357e-08	-4.62407e-09	1.75116e-08	-4.80235e-07	6.24833e-08	-4.17752e-07	-2.96790e-07	1.15667e-07	-1.81122e-07	2.09391e-06	-7.12850e-07	1.38106e-06	1.75950e-06	-2.39078e-07	1.52042e-06
10.764	1.34437e-07	-1.45918e-08	1.19845e-07	1.92606e-06	-7.55000e-07	1.17106e-06	2.98009e-06	-2.14377e-07	2.76571e-06	2.15133e-08	-4.49407e-09	1.70193e-08	-4.84049e-07	6.29796e-08	-4.21070e-07	-3.00872e-07	1.17258e-07	-1.83614e-07	2.09454e-06	-7.09926e-07	1.38461e-06	1.75257e-06	-2.38137e-07	1.51443e-06
10.789	1.32338e-07	-1.43640e-08	1.17974e-07	1.92479e-06	-7.53637e-07	1.17115e-06	2.97715e-06	-2.14624e-07	2.76252e-06	2.08927e-08	-4.36442e-09	1.65282e-08	-4.87867e-07	6.34763e-08	-4.24390e-07	-3.04958e-07	1.18851e-07	-1.86107e-07	2.09514e-06	-7.06982e-07	1.38816e-06	1.74559e-06	-2.37189e-07	1.50841e-06
10.813	1.30226e-07	-1.41348e-08	1.16092e-07	1.92352e-06	-7.52255e-07	1.17126e-06	2.97418e-06	-2.14863e-07	2.75932e-06	2.02737e-08	-4.23511e-09	1.60386e-08	-4.91687e-07	6.39733e-08	-4.27713e-07	-3.09047e-07	1.20444e-07	-1.88603e-07	2.09572e-06	-7.04018e-07	1.39170e-06	1.73857e-06	-2.36234e-07	1.50234e-06
10.838	1.28101e-07	-1.39041e-08	1.14197e-07	1.92223e-06	-7.50854e-07	1.17138e-06	2.97119e-06	-2.15095e-07	2.75610e-06	1.96564e-08	-4.10617e-09	1.55502e-08	-4.95509e-07	6.44706e-08	-4.31039e-07	-3.13139e-07	1.22039e-07	-1.91100e-07	2.09628e-06	-7.01035e-07	1.39525e-06	1.73150e-06	-2.35274e-07	1.49623e-06
10.863	1.25963e-07	-1.36720e-08	1.12291e-07	1.92094e-06	-7.49434e-07	1.17151e-06	2.96818e-06	-2.15318e-07	2.75286e-06	1.90409e-08	-3.97760e-09	1.50633e-08	-4.99334e-07	6.49683e-08	-4.34366e-07	-3.17235e-07	1.23635e-07	-1.93599e-07	2.09682e-06	-6.98032e-07	1.39879e-06	1.72439e-06	-2.34307e-07	1.49008e-06
10.887	1.23812e-07	-1.34385e-08	1.10374e-07	1.91964e-06	-7.47995e-07	1.17165e-06	2.96514e-06	-2.15533e-07	2.74960e-06	1.84273e-08	-3.84941e-09	1.45779e-08	-5.03162e-07	6.54663e-08	-4.37695e-07	-3.21333e-07	1.25232e-07	-1.96100e-07	2.09734e-06	-6.95010e-07	1.40233e-06	1.71723e-06	-2.33334e-07	1.48389e-06
10.912	1.21648e-07	-1.32037e-08	1.08444e-07	1.91834e-06	-7.46537e-07	1.17180e-06	2.96207e-06	-2.15740e-07	2.74633e-06	1.78155e-08	-3.72161e-09	1.40939e-08	-5.06991e-07	6.59645e-08	-4.41027e-07	-3.25433e-07	1.26831e-07	-1.98603e-07	2.09784e-06	-6.91969e-07	1.40587e-06	1.71002e-06	-2.32354e-07	1.47766e-06
10.936	1.19471e-07	-1.29674e-08	1.06504e-07	1.91702e-06	-7.45059e-07	1.17196e-06	2.95898e-06	-2.15939e-07	2.74304e-06	1.72057e-08	-3.59422e-09	1.36115e-08	-5.10823e-07	6.64631e-08	-4.44360e-07	-3.29537e-07	1.28430e-07	-2.01107e-07	2.09832e-06	-6.88909e-07	1.40941e-06	1.70276e-06	-2.31369e-07	1.47140e-06
10.961	1.17281e-07	-1.27297e-08	1.04551e-07	1.91570e-06	-7.43563e-07	1.17213e-06	2.95586e-06	-2.16129e-07	2.73973e-06	1.65978e-08	-3.46723e-09	1.31306e-08	-5.14656e-07	6.69618e-08	-4.47694e-07	-3.33643e-07	1.30030e-07	-2.03613e-07	2.09878e-06	-6.85829e-07	1.41295e-06	1.69547e-06	-2.30377e-07	1.46509e-06
10.985	1.15079e-07	-1.24906e-08	1.02588e-07	1.91436e-06	-7.42047e-07	1.17232e-06	2.95272e-06	-2.16312e-07	2.73640e-06	1.59920e-08	-3.34067e-09	1.26513e-08	-5.18492e-07	6.74609e-08	-4.51031e-07	-3.37751e-07	1.31631e-07	-2.06120e-07	2.09921e-06	-6.82730e-07	1.41648e-06	1.68812e-06	-2.29379e-07	1.45874e-06
11.010	1.12863e-07	-1.22502e-08	1.00613e-07	1.91302e-06	-7.40512e-07	1.17251e-06	2.94955e-06	-2.16486e-07	2.73306e-06	1.53882e-08	-3.21454e-09	1.21736e-08	-5.22329e-07	6.79601e-08	-4.54369e-07	-3.41861e-07	1.33233e-07	-2.08628e-07	2.09963e-06	-6.79613e-07	1.42002e-06	1.68073e-06	-2.28375e-07	1.45236e-06
11.035	1.10636e-07	-1.20084e-08	9.86272e-08	1.91168e-06	-7.38958e-07	1.17272e-06	2.94636e-06	-2.16652e-07	2.72970e-06	1.47865e-08	-3.08886e-09	1.16976e-08	-5.26167e-07	6.84596e-08	-4.57708e-07	-3.45974e-07	1.34836e-07	-2.11138e-07	2.10003e-06	-6.76476e-07	1.42355e-06	1.67330e-06	-2.27365e-07	1.44594e-06
11.059	1.08395e-07	-1.17652e-08	9.66302e-08	1.91032e-06	-7.37386e-07	1.17294e-06	2.94314e-06	-2.16809e-07	2.72633e-06	1.41870e-08	-2.96362e-09	1.12234e-08	-5.30007e-07	6.89592e-08	-4.61048e-07	-3.50089e-07	1.36440e-07	-2.13649e-07	2.10040e-06	-6.73321e-07	1.42708e-06	1.66582e-06	-2.26349e-07	1.43947e-06
11.084	1.06143e-07	-1.15207e-08	9.46220e-08	1.90896e-06	-7.35793e-07	1.17317e-06	2.93990e-06	-2.16959e-07	2.72294e-06	1.35897e-08	-2.83885e-09	1.07508e-08	-5.33849e-07	6.94590e-08	-4.64390e-07	-3.54205e-07	1.38044e-07	-2.16161e-07	2.10076e-06	-6.70147e-07	1.43061e-06	1.65830e-06	-2.25327e-07	1.43297e-06
11.108	1.03878e-07	-1.12749e-08	9.26029e-08	1.90759e-06	-7.34182e-07	1.17341e-06	2.93663e-06	-2.17099e-07	2.71953e-06	1.29946e-08	-2.71454e-09	1.02801e-08	-5.37691e-07	6.99589e-08	-4.67732e-07	-3.58324e-07	1.39649e-07	-2.18675e-07	2.10109e-06	-6.66954e-07	1.43414e-06	1.65073e-06	-2.24299e-07	1.42644e-06
11.133	1.01601e-07	-1.10277e-08	9.05729e-08	1.90621e-06	-7.32552e-07	1.17366e-06	2.93334e-06	-2.17232e-07	2.71611e-06	1.24019e-08	-2.59072e-09	9.81118e-09	-5.41535e-07	7.04590e-08	-4.71076e-07	-3.62443e-07	1.41254e-07	-2.21189e-07	2.10140e-06	-6.63742e-07	1.43766e-06	1.64312e-06	-2.23265e-07	1.41986e-06
11.158	9.93112e-08	-1.07792e-08	8.85320e-08	1.90483e-06	-7.30903e-07	1.17393e-06	2.93003e-06	-2.17355e-07	2.71267e-06	1.18115e-08	-2.46739e-09	9.34412e-09	-5.45380e-07	7.09592e-08	-4.74420e-07	-3.66565e-07	1.42861e-07	-2.23704e-07	2.10169e-06	-6.60512e-07	1.44118e-06	1.63547e-06	-2.22225e-07	1.41325e-06
11.182	9.70098e-08	-1.05294e-08	8.64804e-08	1.90344e-06	-7.29234e-07	1.17420e-06	2.92669e-06	-2.17471e-07	2.70922e-06	1.12235e-08	-2.34456e-09	8.87895e-09	-5.49225e-07	7.14596e-08	-4.77765e-07	-3.70688e-07	1.44468e-07	-2.26220e-07	2.10196e-06	-6.57263e-07	1.44470e-06	1.62777e-06	-2.21179e-07	1.40659e-06
11.207	9.46964e-08	-1.02783e-08	8.44181e-08	1.90204e-06	-7.27547e-07	1.17449e-06	2.92333e-06	-2.17578e-07	2.70575e-06	1.06380e-08	-2.22224e-09	8.41572e-09	-5.53071e-07	7.19600e-08	-4.81111e-07	-3.74812e-07	1.46075e-07	-2.28737e-07	2.10222e-06	-6.53996e-07	1.44822e-06	1.62003e-06	-2.20127e-07	1.39990e-06
11.231	9.23711e-08	-1.00259e-08	8.23451e-08	1.90064e-06	-7.25840e-07	1.17480e-06	2.91994e-06	-2.17676e-07	2.70227e-06	1.00549e-08	-2.10044e-09	7.95445e-09	-5.56917e-07	7.24604e-08	-4.84457e-07	-3.78937e-07	1.47682e-07	-2.31254e-07	2.10244e-06	-6.50711e-07	1.45173e-06	1.61225e-06	-2.19070e-07	1.39318e-06
11.256	9.00339e-08	-9.77227e-09	8.02617e-08	1.89923e-06	-7.24114e-07	1.17511e-06	2.91654e-06	-2.17765e-07	2.69877e-06	9.47435e-09	-1.97916e-09	7.49519e-09	-5.60764e-07	7.29609e-08	-4.87803e-07	-3.83063e-07	1.49291e-07	-2.33773e-07	2.10265e-06	-6.47407e-07	1.45525e-06	1.60442e-06	-2.18006e-07	1.38641e-06
11.280	8.76851e-08	-9.51733e-09	7.81678e-08	1.89781e-06	-7.22370e-07	1.17544e-06	2.91311e-06	-2.17846e-07	2.69526e-06	8.89640e-09	-1.85843e-09	7.03797e-09	-5.64611e-07	7.34615e-08	-4.91150e-07	-3.87190e-07	1.50899e-07	-2.36291e-07	2.10284e-06	-6.44085e-07	1.45876e-06	1.59655e-06	-2.16937e-07	1.37961e-06
11.305	8.53246e-08	-9.26112e-09	7.60635e-08	1.89639e-06	-7.20606e-07	1.17578e-06	2.90965e-06	-2.17918e-07	2.69173e-06	8.32108e-09	-1.73825e-09	6.58283e-09	-5.68459e-07	7.39621e-08	-4.94497e-07	-3.91318e-07	1.52508e-07	-2.38810e-07	2.10301e-06	-6.40745e-07	1.46226e-06	1.58864e-06	-2.15862e-07	1.37278e-06
11.330	8.29525e-08	-9.00366e-09	7.39489e-08	1.89496e-06	-7.18823e-07	1.17614e-06	2.90618e-06	-2.17982e-07	2.68819e-06	7.74843e-09	-1.61862e-09	6.12980e-09	-5.72306e-07	7.44626e-08	-4.97843e-07	-3.95446e-07	1.54117e-07	-2.41330e-07	2.10315e-06	-6.37387e-07	1.46577e-06	1.58068e-06	-2.14781e-07	1.36590e-06
11.354	8.05690e-08	-8.74495e-09	7.18241e-08	1.89352e-06	-7.17021e-07	1.17650e-06	2.90268e-06	-2.18037e-07	2.68464e-06	7.17850e-09	-1.49957e-09	5.67893e-09	-5.76153e-07	7.49632e-08	-5.01190e-07	-3.99575e-07	1.55726e-07	-2.43850e-07	2.10328e-06	-6.34011e-07	1.46927e-06	1.57269e-06	-2.13694e-07	1.35899e-06
11.379	7.81741e-08	-8.48501e-09	6.96891e-08	1.89208e-06	-7.15200e-07	1.17688e-06	2.89916e-06	-2.18083e-07	2.68107e-06	6.61133e-09	-1.38109e-09	5.23025e-09	-5.80000e-07	7.54637e-08	-5.04536e-07	-4.03705e-07	1.57335e-07	-2.46370e-07	2.10338e-06	-6.30617e-07	1.47277e-06	1.56465e-06	-2.12602e-07	1.35205e-06
11.403	7.57679e-08	-8.22384e-09	6.75441e-08	1.89064e-06	-7.13360e-07	1.17728e-06	2.89561e-06	-2.18120e-07	2.67749e-06	6.04698e-09	-1.26320e-09	4.78379e-09	-5.83846e-07	7.59641e-08	-5.07882e-07	-4.07834e-07	1.58945e-07	-2.48890e-07	2.10346e-06	-6.27205e-07	1.47626e-06	1.55657e-06	-2.11504e-07	1.34507e-06
11.428	7.33505e-08	-7.96145e-09	6.53891e-08	1.88919e-06	-7.11501e-07	1.17768e-06	2.89205e-06	-2.18148e-07	2.67390e-06	5.48549e-09	-1.14590e-09	4.33959e-09	-5.87692e-07	7.64645e-08	-5.11228e-07	-4.11964e-07	1.60554e-07	-2.51410e-07	2.10353e-06	-6.23775e-07	1.47975e-06	1.54845e-06	-2.10401e-07	1.33805e-06
11.452	7.09220e-08	-7.69786e-09	6.32241e-08	1.88773e-06	-7.09623e-07	1.17811e-06	2.88846e-06	-2.18168e-07	2.67029e-06	4.92690e-09	-1.02921e-09	3.89768e-09	-5.91537e-07	7.69648e-08	-5.14572e-07	-4.16094e-07	1.62164e-07	-2.53930e-07	2.10357e-06	-6.20328e-07	1.48324e-06	1.54029e-06	-2.09292e-07	1.33099e-06
11.477	6.84825e-08	-7.43308e-09	6.10494e-08	1.88627e-06	-7.07726e-07	1.17854e-06	2.88485e-06	-2.18178e-07	2.66668e-06	4.37126e-09	-9.13143e-10	3.45811e-09	-5.95382e-07	7.74650e-08	-5.17917e-07	-4.20223e-07	1.63773e-07	-2.56450e-07	2.10359e-06	-6.16863e-07	1.48672e-06	1.53208e-06	-2.08177e-07	1.32391e-06
11.502	6.60320e-08	-7.16710e-09	5.88649e-08	1.88480e-06	-7.05810e-07	1.17899e-06	2.88122e-06	-2.18180e-07	2.66304e-06	3.81861e-09	-7.97696e-10	3.02091e-09	-5.99225e-07	7.79651e-08	-5.21260e-07	-4.24353e-07	1.65382e-07	-2.58970e-07	2.10359e-06	-6.13381e-07	1.49021e-06	1.52384e-06	-2.07057e-07	1.31678e-06
11.526	6.35707e-08	-6.89995e-09	5.66707e-08	1.88333e-06	-7.03875e-07	1.17945e-06	2.87757e-06	-2.18172e-07	2.65940e-06	3.26900e-09	-6.82885e-10	2.58612e-09	-6.03067e-07	7.84650e-08	-5.24602e-07	-4.28482e-07	1.66991e-07	-2.61490e-07	2.10357e-06	-6.09881e-07	1.49368e-06	1.51556e-06	-2.05931e-07	1.30962e-06
11.551	6.10986e-08	-6.63164e-09	5.44670e-08	1.88185e-06	-7.01921e-07	1.17993e-06	2.87390e-06	-2.18156e-07	2.65574e-06	2.72248e-09	-5.68718e-10	2.15376e-09	-6.06909e-07	7.89648e-08	-5.27944e-07	-4.32610e-07	1.68600e-07	-2.64010e-07	2.10352e-06	-6.06364e-07	1.49716e-06	1.50723e-06	-2.04800e-07	1.30243e-06
11.575	5.86159e-08	-6.36216e-09	5.22538e-08	1.88037e-06	-6.99949e-07	1.18042e-06	2.87021e-06	-2.18131e-07	2.65208e-06	2.17909e-09	-4.55205e-10	1.72388e-09	-6.10748e-07	7.94644e-08	-5.31284e-07	-4.36738e-07	1.70209e-07	-2.66529e-07	2.10346e-06	-6.02830e-07	1.50063e-06	1.49887e-06	-2.03664e-07	1.29520e-06
11.600	5.61227e-08	-6.09155e-09	5.00311e-08	1.87888e-06	-6.97957e-07	1.18092e-06	2.86649e-06	-2.18096e-07	2.64840e-06	1.63887e-09	-3.42355e-10	1.29651e-09	-6.14587e-07	7.99638e-08	-5.34623e-07	-4.40865e-07	1.71818e-07	-2.69047e-07	2.10337e-06	-5.99278e-07	1.50410e-06	1.49046e-06	-2.02522e-07	1.28794e-06
11.624	5.36189e-08	-5.81979e-09	4.77991e-08	1.87739e-06	-6.95946e-07	1.18144e-06	2.86276e-06	-2.18053e-07	2.64471e-06	1.10187e-09	-2.30178e-10	8.71694e-10	-6.18423e-07	8.04629e-08	-5.37960e-07	-4.44991e-07	1.73426e-07	-2.71565e-07	2.10327e-06	-5.95710e-07	1.50756e-06	1.48202e-06	-2.01375e-07	1.28065e-06
11.649	5.11048e-08	-5.54691e-09	4.55579e-08	1.87589e-06	-6.93917e-07	1.18197e-06	2.85900e-06	-2.18000e-07	2.64100e-06	5.68139e-10	-1.18683e-10	4.49456e-10	-6.22258e-07	8.09619e-08	-5.41296e-07	-4.49116e-07	1.75033e-07	-2.74083e-07	2.10314e-06	-5.92124e-07	1.51102e-06	1.47354e-06	-2.00222e-07	1.27332e-06
11.674	4.85804e-08	-5.27291e-09	4.33075e-08	1.87439e-06	-6.91869e-07	1.18252e-06	2.85523e-06	-2.17938e-07	2.63729e-06	3.77147e-11	-7.87849e-12	2.98362e-11	-6.26091e-07	8.14606e-08	-5.44630e-07	-4.53240e-07	1.76641e-07	-2.76600e-07	2.10299e-06	-5.88522e-07	1.51447e-06	1.46502e-06	-1.99064e-07	1.26595e-06
11.698	4.60458e-08	-4.99780e-09	4.10480e-08	1.87289e-06	-6.89801e-07	1.18309e-06	2.85143e-06	-2.17867e-07	2.63357e-06	-4.89356e-10	1.02225e-10	-3.87131e-10	-6.29922e-07	8.19590e-08	-5.47963e-07	-4.57363e-07	1.78247e-07	-2.79115e-07	2.10282e-06	-5.84903e-07	1.51792e-06	1.45646e-06	-1.97901e-07	1.25856e-06
11.723	4.35011e-08	-4.72160e-09	3.87795e-08	1.87138e-06	-6.87716e-07	1.18366e-06	2.84762e-06	-2.17787e-07	2.62983e-06	-1.01303e-09	2.11619e-10	-8.01410e-10	-6.33751e-07	8.24572e-08	-5.51294e-07	-4.61484e-07	1.79853e-07	-2.81631e-07	2.10263e-06	-5.81267e-07	1.52137e-06	1.44786e-06	-1.96733e-07	1.25113e-06
11.747	4.09464e-08	-4.44432e-09	3.65021e-08	1.86987e-06	-6.85611e-07	1.18426e-06	2.84378e-06	-2.17698e-07	2.62609e-06	-1.53326e-09	3.20293e-10	-1.21297e-09	-6.37577e-07	8.29551e-08	-5.54622e-07	-4.65604e-07	1.81459e-07	-2.84145e-07	2.10242e-06	-5.77614e-07	1.52481e-06	1.43922e-06	-1.95559e-07	1.24366e-06
11.772	3.83818e-08	-4.16596e-09	3.42159e-08	1.86835e-06	-6.83487e-07	1.18486e-06	2.83993e-06	-2.17600e-07	2.62233e-06	-2.05000e-09	4.28240e-10	-1.62176e-09	-6.41401e-07	8.34526e-08	-5.57948e-07	-4.69722e-07	1.83064e-07	-2.86658e-07	2.10219e-06	-5.73945e-07	1.52824e-06	1.43055e-06	-1.94380e-07	1.23617e-06
11.796	3.58075e-08	-3.88654e-09	3.19209e-08	1.86683e-06	-6.81345e-07	1.18549e-06	2.83605e-06	-2.17492e-07	2.61856e-06	-2.56322e-09	5.35449e-10	-2.02777e-09	-6.45222e-07	8.39498e-08	-5.61273e-07	-4.73838e-07	1.84668e-07	-2.89170e-07	2.10194e-06	-5.70259e-07	1.53168e-06	1.42183e-06	-1.93197e-07	1.22864e-06
11.821	3.32234e-08	-3.60606e-09	2.96173e-08	1.86531e-06	-6.79184e-07	1.18612e-06	2.83216e-06	-2.17375e-07	2.61479e-06	-3.07286e-09	6.41911e-10	-2.43095e-09	-6.49041e-07	8.44466e-08	-5.64594e-07	-4.77953e-07	1.86272e-07	-2.91681e-07	2.10166e-06	-5.66557e-07	1.53510e-06	1.41309e-06	-1.92008e-07	1.22108e-06
11.846	3.06296e-08	-3.32454e-09	2.73051e-08	1.86378e-06	-6.77004e-07	1.18678e-06	2.82825e-06	-2.17249e-07	2.61100e-06	-3.57888e-09	7.47618e-10	-2.83126e-09	-6.52857e-07	8.49431e-08	-5.67914e-07	-4.82065e-07	1.87874e-07	-2.94191e-07	2.10136e-06	-5.62839e-07	1.53853e-06	1.40430e-06	-1.90814e-07	1.21348e-06
11.870	2.80264e-08	-3.04198e-09	2.49844e-08	1.86225e-06	-6.74806e-07	1.18745e-06	2.82432e-06	-2.17113e-07	2.60721e-06	-4.08124e-09	8.52559e-10	-3.22868e-09	-6.56670e-07	8.54392e-08	-5.71230e-07	-4.86175e-07	1.89476e-07	-2.96699e-07	2.10105e-06	-5.59105e-07	1.54194e-06	1.39547e-06	-1.89615e-07	1.20586e-06
11.895	2.54138e-08	-2.75841e-09	2.26554e-08	1.86072e-06	-6.72589e-07	1.18813e-06	2.82037e-06	-2.16968e-07	2.60340e-06	-4.57990e-09	9.56728e-10	-3.62317e-09	-6.60479e-07	8.59348e-08	-5.74544e-07	-4.90283e-07	1.91077e-07	-2.99206e-07	2.10071e-06	-5.55354e-07	1.54536e-06	1.38661e-06	-1.88411e-07	1.19820e-06
11.919	2.27918e-08	-2.47382e-09	2.03180e-08	1.85918e-06	-6.70354e-07	1.18883e-06	2.81640e-06	-2.16814e-07	2.59959e-06	-5.07481e-09	1.06011e-09	-4.01470e-09	-6.64286e-07	8.64301e-08	-5.77855e-07	-4.94389e-07	1.92677e-07	-3.01711e-07	2.10035e-06	-5.51588e-07	1.54876e-06	1.37772e-06	-1.87202e-07	1.19052e-06
11.944	2.01607e-08	-2.18824e-09	1.79724e-08	1.85764e-06	-6.68099e-07	1.18954e-06	2.81241e-06	-2.16650e-07	2.59576e-06	-5.56593e-09	1.16271e-09	-4.40322e-09	-6.68088e-07	8.69249e-08	-5.81164e-07	-4.98491e-07	1.94276e-07	-3.04215e-07	2.09997e-06	-5.47805e-07	1.55216e-06	1.36878e-06	-1.85988e-07	1.18280e-06
11.969	1.75204e-08	-1.90166e-09	1.56187e-08	1.85610e-06	-6.65827e-07	1.19027e-06	2.80841e-06	-2.16477e-07	2.59193e-06	-6.05321e-09	1.26450e-09	-4.78871e-09	-6.71888e-07	8.74192e-08	-5.84468e-07	-5.02592e-07	1.95874e-07	-3.06717e-07	2.09957e-06	-5.44007e-07	1.55556e-06	1.35982e-06	-1.84769e-07	1.17505e-06
11.993	1.48711e-08	-1.61411e-09	1.32570e-08	1.85456e-06	-6.63535e-07	1.19102e-06	2.80439e-06	-2.16294e-07	2.58809e-06	-6.53662e-09	1.36548e-09	-5.17114e-09	-6.75683e-07	8.79130e-08	-5.87770e-07	-5.06689e-07	1.97471e-07	-3.09218e-07	2.09914e-06	-5.40193e-07	1.55895e-06	1.35081e-06	-1.83546e-07	1.16726e-06
12.018	1.22129e-08	-1.32558e-09	1.08873e-08	1.85301e-06	-6.61226e-07	1.19178e-06	2.80035e-06	-2.16102e-07	2.58424e-06	-7.01611e-09	1.46565e-09	-5.55047e-09	-6.79475e-07	8.84064e-08	-5.91069e-07	-5.10784e-07	1.99067e-07	-3.11717e-07	2.09870e-06	-5.36364e-07	1.56234e-06	1.34177e-06	-1.82318e-07	1.15945e-06
12.042	9.54584e-09	-1.03610e-09	8.50974e-09	1.85146e-06	-6.58897e-07	1.19256e-06	2.79629e-06	-2.15901e-07	2.58039e-06	-7.49164e-09	1.56498e-09	-5.92666e-09	-6.83263e-07	8.88992e-08	-5.94364e-07	-5.14875e-07	2.00661e-07	-3.14214e-07	2.09823e-06	-5.32519e-07	1.56572e-06	1.33270e-06	-1.81085e-07	1.15161e-06
12.067	6.87009e-09	-7.45679e-10	6.12441e-09	1.84991e-06	-6.56551e-07	1.19336e-06	2.79221e-06	-2.15690e-07	2.57652e-06	-7.96317e-09	1.66348e-09	-6.29968e-09	-6.87046e-07	8.93915e-08	-5.97655e-07	-5.18963e-07	2.02255e-07	-3.16709e-07	2.09775e-06	-5.28658e-07	1.56909e-06	1.32359e-06	-1.79847e-07	1.14374e-06
12.091	4.18573e-09	-4.54319e-10	3.73141e-09	1.84835e-06	-6.54186e-07	1.19417e-06	2.78812e-06	-2.15470e-07	2.57265e-06	-8.43065e-09	1.76114e-09	-6.66951e-09	-6.90826e-07	8.98832e-08	-6.00943e-07	-5.23048e-07	2.03847e-07	-3.19201e-07	2.09724e-06	-5.24783e-07	1.57246e-06	1.31444e-06	-1.78604e-07	1.13584e-06
12.116	1.49286e-09	-1.62034e-10	1.33082e-09	1.84680e-06	-6.51802e-07	1.19499e-06	2.78401e-06	-2.15240e-07	2.56877e-06	-8.89404e-09	1.85794e-09	-7.03610e-09	-6.94601e-07	9.03744e-08	-6.04226e-07	-5.27130e-07	2.05437e-07	-3.21692e-07	2.09671e-06	-5.20892e-07	1.57582e-06	1.30526e-06	-1.77357e-07	1.12791e-06
12.141	-1.20843e-09	1.31163e-10	-1.07727e-09	1.84524e-06	-6.49400e-07	1.19584e-06	2.77988e-06	-2.15000e-07	2.56488e-06	-9.35330e-09	1.95388e-09	-7.39942e-09	-6.98371e-07	9.08650e-08	-6.07506e-07	-5.31208e-07	2.07027e-07	-3.24181e-07	2.09616e-06	-5.16986e-07	1.57917e-06	1.29605e-06	-1.76105e-07	1.11995e-06
12.165	-3.91802e-09	4.25261e-10	-3.49276e-09	1.84368e-06	-6.46980e-07	1.19670e-06	2.77573e-06	-2.14751e-07	2.56098e-06	-9.80839e-09	2.04894e-09	-7.75945e-09	-7.02137e-07	9.13549e-08	-6.10782e-07	-5.35282e-07	2.08615e-07	-3.26667e-07	2.09559e-06	-5.13065e-07	1.58252e-06	1.28681e-06	-1.74849e-07	1.11196e-06
12.190	-6.63582e-09	7.20251e-10	-5.91557e-09	1.84212e-06	-6.44542e-07	1.19757e-06	2.77157e-06	-2.14493e-07	2.55708e-06	-1.02593e-08	2.14313e-09	-8.11614e-09	-7.05898e-07	9.18442e-08	-6.14053e-07	-5.39352e-07	2.10201e-07	-3.29151e-07	2.09499e-06	-5.09129e-07	1.58586e-06	1.27753e-06	-1.73588e-07	1.10394e-06
12.214	-9.36171e-09	1.01612e-09	-8.34559e-09	1.84055e-06	-6.42085e-07	1.19847e-06	2.76739e-06	-2.14225e-07	2.55317e-06	-1.07059e-08	2.23643e-09	-8.46947e-09	-7.09654e-07	9.23329e-08	-6.17321e-07	-5.43419e-07	2.11786e-07	-3.31633e-07	2.09438e-06	-5.05178e-07	1.58920e-06	1.26821e-06	-1.72323e-07	1.09589e-06
12.239	-1.20956e-08	1.31286e-09	-1.07828e-08	1.83899e-06	-6.39611e-07	1.19938e-06	2.76320e-06	-2.13947e-07	2.54925e-06	-1.11482e-08	2.32883e-09	-8.81940e-09	-7.13404e-07	9.28209e-08	-6.20583e-07	-5.47481e-07	2.13369e-07	-3.34112e-07	2.09374e-06	-5.01212e-07	1.59253e-06	1.25887e-06	-1.71053e-07	1.08782e-06
12.263	-1.48374e-08	1.61045e-09	-1.32269e-08	1.83742e-06	-6.37118e-07	1.20030e-06	2.75899e-06	-2.13660e-07	2.54533e-06	-1.15862e-08	2.42033e-09	-9.16590e-09	-7.17150e-07	9.33083e-08	-6.23842e-07	-5.51539e-07	2.14950e-07	-3.36589e-07	2.09309e-06	-4.97232e-07	1.59585e-06	1.24949e-06	-1.69779e-07	1.07971e-06
12.288	-1.75870e-08	1.90889e-09	-1.56781e-08	1.83585e-06	-6.34607e-07	1.20124e-06	2.75476e-06	-2.13363e-07	2.54140e-06	-1.20198e-08	2.51091e-09	-9.50894e-09	-7.20890e-07	9.37949e-08	-6.27095e-07	-5.55593e-07	2.16530e-07	-3.39062e-07	2.09241e-06	-4.93237e-07	1.59917e-06	1.24008e-06	-1.68500e-07	1.07158e-06
12.313	-2.03442e-08	2.20816e-09	-1.81361e-08	1.83428e-06	-6.32078e-07	1.20220e-06	2.75052e-06	-2.13056e-07	2.53746e-06	-1.24491e-08	2.60057e-09	-9.84848e-09	-7.24625e-07	9.42808e-08	-6.30344e-07	-5.59642e-07	2.18108e-07	-3.41534e-07	2.09171e-06	-4.89228e-07	1.60248e-06	1.23064e-06	-1.67217e-07	1.06342e-06
12.337	-2.31091e-08	2.50825e-09	-2.06008e-08	1.83271e-06	-6.29531e-07	1.20318e-06	2.74626e-06	-2.12740e-07	2.53352e-06	-1.28738e-08	2.68930e-09	-1.01845e-08	-7.28353e-07	9.47660e-08	-6.33588e-07	-5.63687e-07	2.19685e-07	-3.44002e-07	2.09098e-06	-4.85205e-07	1.60578e-06	1.22116e-06	-1.65930e-07	1.05523e-06
12.362	-2.58814e-08	2.80916e-09	-2.30722e-08	1.83114e-06	-6.26965e-07	1.20417e-06	2.74199e-06	-2.12415e-07	2.52958e-06	-1.32941e-08	2.77709e-09	-1.05170e-08	-7.32077e-07	9.52504e-08	-6.36826e-07	-5.67726e-07	2.21259e-07	-3.46467e-07	2.09024e-06	-4.81167e-07	1.60907e-06	1.21166e-06	-1.64638e-07	1.04702e-06
12.386	-2.86611e-08	3.11087e-09	-2.55502e-08	1.82957e-06	-6.24382e-07	1.20518e-06	2.73770e-06	-2.12079e-07	2.52562e-06	-1.37098e-08	2.86393e-09	-1.08458e-08	-7.35794e-07	9.57340e-08	-6.40060e-07	-5.71762e-07	2.22832e-07	-3.48930e-07	2.08948e-06	-4.77116e-07	1.61236e-06	1.20212e-06	-1.63342e-07	1.03878e-06
12.411	-3.14480e-08	3.41336e-09	-2.80346e-08	1.82799e-06	-6.21781e-07	1.20621e-06	2.73340e-06	-2.11734e-07	2.52166e-06	-1.41209e-08	2.94981e-09	-1.11711e-08	-7.39505e-07	9.62168e-08	-6.43288e-07	-5.75792e-07	2.24402e-07	-3.51389e-07	2.08869e-06	-4.73050e-07	1.61564e-06	1.19255e-06	-1.62042e-07	1.03051e-06
12.435	-3.42421e-08	3.71663e-09	-3.05255e-08	1.82642e-06	-6.19163e-07	1.20725e-06	2.72908e-06	-2.11379e-07	2.51770e-06	-1.45274e-08	3.03474e-09	-1.14927e-08	-7.43209e-07	9.66989e-08	-6.46511e-07	-5.79817e-07	2.25971e-07	-3.53846e-07	2.08788e-06	-4.68970e-07	1.61891e-06	1.18296e-06	-1.60738e-07	1.02222e-06
12.460	-3.70432e-08	4.02067e-09	-3.30226e-08	1.82484e-06	-6.16526e-07	1.20832e-06	2.72474e-06	-2.11015e-07	2.51373e-06	-1.49293e-08	3.11868e-09	-1.18106e-08	-7.46908e-07	9.71801e-08	-6.49728e-07	-5.83836e-07	2.27538e-07	-3.56299e-07	2.08706e-06	-4.64877e-07	1.62218e-06	1.17333e-06	-1.59430e-07	1.01390e-06
12.485	-3.98513e-08	4.32546e-09	-3.55259e-08	1.82327e-06	-6.13872e-07	1.20939e-06	2.72039e-06	-2.10641e-07	2.50975e-06	-1.53265e-08	3.20165e-09	-1.21248e-08	-7.50600e-07	9.76604e-08	-6.52939e-07	-5.87851e-07	2.29102e-07	-3.58749e-07	2.08621e-06	-4.60770e-07	1.62544e-06	1.16367e-06	-1.58118e-07	1.00555e-06
12.509	-4.26662e-08	4.63099e-09	-3.80353e-08	1.82169e-06	-6.11200e-07	1.21049e-06	2.71603e-06	-2.10257e-07	2.50577e-06	-1.57189e-08	3.28363e-09	-1.24353e-08	-7.54285e-07	9.81399e-08	-6.56145e-07	-5.91860e-07	2.30665e-07	-3.61195e-07	2.08533e-06	-4.56650e-07	1.62868e-06	1.15398e-06	-1.56801e-07	9.97181e-07
12.534	-4.54879e-08	4.93725e-09	-4.05506e-08	1.82011e-06	-6.08510e-07	1.21160e-06	2.71165e-06	-2.09863e-07	2.50179e-06	-1.61066e-08	3.36461e-09	-1.27419e-08	-7.57963e-07	9.86185e-08	-6.59345e-07	-5.95863e-07	2.32225e-07	-3.63638e-07	2.08444e-06	-4.52516e-07	1.63193e-06	1.14426e-06	-1.55481e-07	9.88784e-07
12.558	-4.83162e-08	5.24423e-09	-4.30719e-08	1.81854e-06	-6.05803e-07	1.21273e-06	2.70726e-06	-2.09460e-07	2.49780e-06	-1.64894e-08	3.44459e-09	-1.30448e-08	-7.61635e-07	9.90962e-08	-6.62538e-07	-5.99860e-07	2.33783e-07	-3.66078e-07	2.08353e-06	-4.48368e-07	1.63516e-06	1.13452e-06	-1.54157e-07	9.80362e-07
12.583	-5.11509e-08	5.55191e-09	-4.55990e-08	1.81696e-06	-6.03078e-07	1.21388e-06	2.70285e-06	-2.09047e-07	2.49381e-06	-1.68674e-08	3.52356e-09	-1.33439e-08	-7.65299e-07	9.95729e-08	-6.65726e-07	-6.03852e-07	2.35338e-07	-3.68514e-07	2.08259e-06	-4.44208e-07	1.63838e-06	1.12474e-06	-1.52828e-07	9.71915e-07
12.607	-5.39921e-08	5.86030e-09	-4.81318e-08	1.81538e-06	-6.00335e-07	1.21505e-06	2.69843e-06	-2.08625e-07	2.48981e-06	-1.72405e-08	3.60150e-09	-1.36390e-08	-7.68956e-07	1.00049e-07	-6.68907e-07	-6.07838e-07	2.36892e-07	-3.70946e-07	2.08163e-06	-4.40034e-07	1.64160e-06	1.11494e-06	-1.51496e-07	9.63444e-07
12.632	-5.68396e-08	6.16936e-09	-5.06702e-08	1.81381e-06	-5.97575e-07	1.21623e-06	2.69400e-06	-2.08192e-07	2.48581e-06	-1.76087e-08	3.67841e-09	-1.39303e-08	-7.72606e-07	1.00524e-07	-6.72082e-07	-6.11817e-07	2.38443e-07	-3.73375e-07	2.08065e-06	-4.35848e-07	1.64481e-06	1.10511e-06	-1.50160e-07	9.54948e-07
12.657	-5.96933e-08	6.47910e-09	-5.32142e-08	1.81223e-06	-5.94798e-07	1.21743e-06	2.68955e-06	-2.07750e-07	2.48180e-06	-1.79720e-08	3.75429e-09	-1.42177e-08	-7.76248e-07	1.00997e-07	-6.75250e-07	-6.15791e-07	2.39991e-07	-3.75799e-07	2.07965e-06	-4.31648e-07	1.64801e-06	1.09525e-06	-1.48821e-07	9.46428e-07
12.681	-6.25530e-08	6.78949e-09	-5.57635e-08	1.81065e-06	-5.92003e-07	1.21865e-06	2.68509e-06	-2.07298e-07	2.47779e-06	-1.83302e-08	3.82913e-09	-1.45011e-08	-7.79882e-07	1.01470e-07	-6.78412e-07	-6.19757e-07	2.41537e-07	-3.78220e-07	2.07863e-06	-4.27436e-07	1.65120e-06	1.08536e-06	-1.47477e-07	9.37884e-07
12.706	-6.54187e-08	7.10054e-09	-5.83182e-08	1.80908e-06	-5.89191e-07	1.21989e-06	2.68062e-06	-2.06837e-07	2.47378e-06	-1.86834e-08	3.90291e-09	-1.47805e-08	-7.83509e-07	1.01942e-07	-6.81567e-07	-6.23718e-07	2.43081e-07	-3.80637e-07	2.07759e-06	-4.23211e-07	1.65438e-06	1.07545e-06	-1.46130e-07	9.29317e-07
12.730	-6.82903e-08	7.41221e-09	-6.08780e-08	1.80750e-06	-5.86362e-07	1.22114e-06	2.67613e-06	-2.06365e-07	2.46976e-06	-1.90315e-08	3.97563e-09	-1.50559e-08	-7.87128e-07	1.02413e-07	-6.84715e-07	-6.27672e-07	2.44621e-07	-3.83050e-07	2.07652e-06	-4.18974e-07	1.65755e-06	1.06551e-06	-1.44779e-07	9.20727e-07
12.755	-7.11676e-08	7.72452e-09	-6.34430e-08	1.80593e-06	-5.83516e-07	1.22241e-06	2.67163e-06	-2.05884e-07	2.46574e-06	-1.93745e-08	4.04729e-09	-1.53273e-08	-7.90738e-07	1.02883e-07	-6.87856e-07	-6.31619e-07	2.46160e-07	-3.85459e-07	2.07544e-06	-4.14724e-07	1.66071e-06	1.05554e-06	-1.43425e-07	9.12113e-07
12.780	-7.40505e-08	8.03743e-09	-6.60131e-08	1.80435e-06	-5.80652e-07	1.22370e-06	2.66711e-06	-2.05393e-07	2.46172e-06	-1.97124e-08	4.11786e-09	-1.55945e-08	-7.94341e-07	1.03352e-07	-6.90989e-07	-6.35559e-07	2.47695e-07	-3.87863e-07	2.07433e-06	-4.10462e-07	1.66387e-06	1.04554e-06	-1.42067e-07	9.03477e-07
12.804	-7.69390e-08	8.35095e-09	-6.85880e-08	1.80278e-06	-5.77772e-07	1.22501e-06	2.66259e-06	-2.04893e-07	2.45769e-06	-2.00451e-08	4.18736e-09	-1.58577e-08	-7.97935e-07	1.03819e-07	-6.94116e-07	-6.39492e-07	2.49228e-07	-3.90264e-07	2.07320e-06	-4.06187e-07	1.66701e-06	1.03552e-06	-1.40705e-07	8.94818e-07
12.829	-7.98329e-08	8.66505e-09	-7.11678e-08	1.80121e-06	-5.74874e-07	1.22633e-06	2.65805e-06	-2.04383e-07	2.45367e-06	-2.03726e-08	4.25577e-09	-1.61168e-08	-8.01520e-07	1.04286e-07	-6.97235e-07	-6.43418e-07	2.50758e-07	-3.92660e-07	2.07205e-06	-4.01901e-07	1.67015e-06	1.02548e-06	-1.39340e-07	8.86137e-07
12.853	-8.27321e-08	8.97973e-09	-7.37524e-08	1.79963e-06	-5.71959e-07	1.22767e-06	2.65350e-06	-2.03863e-07	2.44963e-06	-2.06948e-08	4.32308e-09	-1.63717e-08	-8.05097e-07	1.04751e-07	-7.00346e-07	-6.47337e-07	2.52285e-07	-3.95051e-07	2.07087e-06	-3.97603e-07	1.67327e-06	1.01541e-06	-1.37972e-07	8.77434e-07
12.878	-8.56365e-08	9.29497e-09	-7.63415e-08	1.79806e-06	-5.69028e-07	1.22904e-06	2.64893e-06	-2.03333e-07	2.44560e-06	-2.10117e-08	4.38928e-09	-1.66224e-08	-8.08666e-07	1.05215e-07	-7.03450e-07	-6.51248e-07	2.53810e-07	-3.97438e-07	2.06968e-06	-3.93292e-07	1.67639e-06	1.00531e-06	-1.36600e-07	8.68710e-07
12.902	-8.85460e-08	9.61077e-09	-7.89352e-08	1.79649e-06	-5.66079e-07	1.23041e-06	2.64436e-06	-2.02793e-07	2.44156e-06	-2.13233e-08	4.45437e-09	-1.68689e-08	-8.12225e-07	1.05678e-07	-7.06546e-07	-6.55152e-07	2.55331e-07	-3.99820e-07	2.06846e-06	-3.88970e-07	1.67949e-06	9.95188e-07	-1.35225e-07	8.59964e-07
12.927	-9.14604e-08	9.92710e-09	-8.15333e-08	1.79492e-06	-5.63114e-07	1.23181e-06	2.63977e-06	-2.02244e-07	2.43753e-06	-2.16295e-08	4.51834e-09	-1.71112e-08	-8.15775e-07	1.06140e-07	-7.09635e-07	-6.59048e-07	2.56850e-07	-4.02198e-07	2.06723e-06	-3.84637e-07	1.68259e-06	9.85043e-07	-1.33846e-07	8.51197e-07
12.952	-9.43797e-08	1.02440e-08	-8.41358e-08	1.79336e-06	-5.60132e-07	1.23322e-06	2.63517e-06	-2.01685e-07	2.43349e-06	-2.19304e-08	4.58119e-09	-1.73492e-08	-8.19316e-07	1.06601e-07	-7.12715e-07	-6.62936e-07	2.58365e-07	-4.04571e-07	2.06597e-06	-3.80292e-07	1.68567e-06	9.74873e-07	-1.32464e-07	8.42409e-07
12.976	-9.73038e-08	1.05613e-08	-8.67424e-08	1.79179e-06	-5.57134e-07	1.23466e-06	2.63056e-06	-2.01116e-07	2.42944e-06	-2.22258e-08	4.64290e-09	-1.75829e-08	-8.22847e-07	1.07061e-07	-7.15787e-07	-6.66817e-07	2.59878e-07	-4.06939e-07	2.06468e-06	-3.75935e-07	1.68875e-06	9.64679e-07	-1.31079e-07	8.33600e-07
13.001	-1.00232e-07	1.08792e-08	-8.93533e-08	1.79023e-06	-5.54118e-07	1.23611e-06	2.62594e-06	-2.00538e-07	2.42540e-06	-2.25157e-08	4.70347e-09	-1.78122e-08	-8.26369e-07	1.07519e-07	-7.18851e-07	-6.70690e-07	2.61387e-07	-4.09303e-07	2.06338e-06	-3.71568e-07	1.69181e-06	9.54462e-07	-1.29691e-07	8.24771e-07
13.025	-1.03166e-07	1.11976e-08	-9.19681e-08	1.78866e-06	-5.51087e-07	1.23758e-06	2.62130e-06	-1.99950e-07	2.42135e-06	-2.28002e-08	4.76289e-09	-1.80373e-08	-8.29882e-07	1.07976e-07	-7.21906e-07	-6.74554e-07	2.62893e-07	-4.11661e-07	2.06206e-06	-3.67189e-07	1.69487e-06	9.44222e-07	-1.28299e-07	8.15923e-07
13.050	-1.06103e-07	1.15164e-08	-9.45869e-08	1.78710e-06	-5.48039e-07	1.23906e-06	2.61666e-06	-1.99352e-07	2.41731e-06	-2.30791e-08	4.82115e-09	-1.82579e-08	-8.33385e-07	1.08432e-07	-7.24953e-07	-6.78410e-07	2.64396e-07	-4.14014e-07	2.06071e-06	-3.62799e-07	1.69791e-06	9.33959e-07	-1.26905e-07	8.07054e-07
13.074	-1.09045e-07	1.18358e-08	-9.72095e-08	1.78554e-06	-5.44974e-07	1.24057e-06	2.61200e-06	-1.98744e-07	2.41326e-06	-2.33524e-08	4.87826e-09	-1.84742e-08	-8.36877e-07	1.08886e-07	-7.27991e-07	-6.82258e-07	2.65895e-07	-4.16363e-07	2.05934e-06	-3.58398e-07	1.70095e-06	9.23673e-07	-1.25507e-07	7.98166e-07
13.099	-1.11991e-07	1.21555e-08	-9.98359e-08	1.78398e-06	-5.41893e-07	1.24209e-06	2.60734e-06	-1.98127e-07	2.40921e-06	-2.36202e-08	4.93419e-09	-1.86860e-08	-8.40360e-07	1.09339e-07	-7.31021e-07	-6.86097e-07	2.67392e-07	-4.18706e-07	2.05796e-06	-3.53987e-07	1.70397e-06	9.13366e-07	-1.24107e-07	7.89259e-07
13.124	-1.14942e-07	1.24758e-08	-1.02466e-07	1.78243e-06	-5.38796e-07	1.24363e-06	2.60266e-06	-1.97500e-07	2.40516e-06	-2.38823e-08	4.98895e-09	-1.88934e-08	-8.43833e-07	1.09791e-07	-7.34042e-07	-6.89928e-07	2.68885e-07	-4.21043e-07	2.05654e-06	-3.49565e-07	1.70698e-06	9.03036e-07	-1.22703e-07	7.80333e-07
13.148	-1.17896e-07	1.27964e-08	-1.05099e-07	1.78087e-06	-5.35683e-07	1.24519e-06	2.59797e-06	-1.96863e-07	2.40111e-06	-2.41388e-08	5.04252e-09	-1.90963e-08	-8.47295e-07	1.10241e-07	-7.37053e-07	-6.93750e-07	2.70374e-07	-4.23376e-07	2.05511e-06	-3.45132e-07	1.70998e-06	8.92685e-07	-1.21297e-07	7.71388e-07
13.173	-1.20854e-07	1.31175e-08	-1.07736e-07	1.77932e-06	-5.32553e-07	1.24677e-06	2.59327e-06	-1.96217e-07	2.39706e-06	-2.43895e-08	5.09491e-09	-1.92946e-08	-8.50747e-07	1.10691e-07	-7.40056e-07	-6.97563e-07	2.71860e-07	-4.25703e-07	2.05366e-06	-3.40690e-07	1.71297e-06	8.82312e-07	-1.19887e-07	7.62425e-07
13.197	-1.23816e-07	1.34389e-08	-1.10377e-07	1.77777e-06	-5.29408e-07	1.24836e-06	2.58857e-06	-1.95561e-07	2.39300e-06	-2.46346e-08	5.14609e-09	-1.94885e-08	-8.54188e-07	1.11138e-07	-7.43049e-07	-7.01367e-07	2.73343e-07	-4.28024e-07	2.05218e-06	-3.36236e-07	1.71595e-06	8.71919e-07	-1.18475e-07	7.53444e-07
13.222	-1.26781e-07	1.37608e-08	-1.13020e-07	1.77622e-06	-5.26246e-07	1.24997e-06	2.58385e-06	-1.94896e-07	2.38895e-06	-2.48739e-08	5.19608e-09	-1.96778e-08	-8.57618e-07	1.11585e-07	-7.46034e-07	-7.05162e-07	2.74822e-07	-4.30340e-07	2.05068e-06	-3.31773e-07	1.71891e-06	8.61505e-07	-1.17060e-07	7.44445e-07
13.246	-1.29750e-07	1.40830e-08	-1.15667e-07	1.77467e-06	-5.23069e-07	1.25161e-06	2.57912e-06	-1.94220e-07	2.38490e-06	-2.51074e-08	5.24485e-09	-1.98625e-08	-8.61038e-07	1.12029e-07	-7.49008e-07	-7.08948e-07	2.76297e-07	-4.32651e-07	2.04916e-06	-3.27300e-07	1.72187e-06	8.51071e-07	-1.15642e-07	7.35429e-07
13.271	-1.32722e-07	1.44057e-08	-1.18317e-07	1.77313e-06	-5.19875e-07	1.25326e-06	2.57438e-06	-1.93535e-07	2.38085e-06	-2.53350e-08	5.29241e-09	-2.00426e-08	-8.64446e-07	1.12473e-07	-7.51973e-07	-7.12724e-07	2.77769e-07	-4.34955e-07	2.04762e-06	-3.22816e-07	1.72481e-06	8.40617e-07	-1.14222e-07	7.26396e-07
13.296	-1.35698e-07	1.47286e-08	-1.20969e-07	1.77159e-06	-5.16666e-07	1.25492e-06	2.56963e-06	-1.92841e-07	2.37679e-06	-2.55568e-08	5.33875e-09	-2.02181e-08	-8.67844e-07	1.12915e-07	-7.54929e-07	-7.16491e-07	2.79237e-07	-4.37254e-07	2.04606e-06	-3.18324e-07	1.72774e-06	8.30144e-07	-1.12799e-07	7.17345e-07
13.320	-1.38677e-07	1.50519e-08	-1.23625e-07	1.77005e-06	-5.13441e-07	1.25661e-06	2.56487e-06	-1.92137e-07	2.37274e-06	-2.57728e-08	5.38386e-09	-2.03889e-08	-8.71230e-07	1.13356e-07	-7.57874e-07	-7.20249e-07	2.80701e-07	-4.39547e-07	2.04448e-06	-3.13821e-07	1.73066e-06	8.19651e-07	-1.11373e-07	7.08278e-07
13.345	-1.41658e-07	1.53756e-08	-1.26283e-07	1.76851e-06	-5.10201e-07	1.25831e-06	2.56011e-06	-1.91423e-07	2.36869e-06	-2.59828e-08	5.42773e-09	-2.05551e-08	-8.74604e-07	1.13795e-07	-7.60810e-07	-7.23996e-07	2.82162e-07	-4.41834e-07	2.04287e-06	-3.09309e-07	1.73356e-06	8.09139e-07	-1.09945e-07	6.99195e-07
13.369	-1.44643e-07	1.56996e-08	-1.28944e-07	1.76698e-06	-5.06945e-07	1.26004e-06	2.55533e-06	-1.90700e-07	2.36463e-06	-2.61869e-08	5.47036e-09	-2.07165e-08	-8.77967e-07	1.14232e-07	-7.63735e-07	-7.27734e-07	2.83619e-07	-4.44116e-07	2.04124e-06	-3.04787e-07	1.73646e-06	7.98609e-07	-1.08514e-07	6.90096e-07
13.394	-1.47631e-07	1.60238e-08	-1.31607e-07	1.76545e-06	-5.03674e-07	1.26178e-06	2.55055e-06	-1.89967e-07	2.36058e-06	-2.63850e-08	5.51174e-09	-2.08732e-08	-8.81319e-07	1.14668e-07	-7.66651e-07	-7.31462e-07	2.85072e-07	-4.46391e-07	2.03959e-06	-3.00257e-07	1.73934e-06	7.88061e-07	-1.07080e-07	6.80980e-07
13.418	-1.50621e-07	1.63484e-08	-1.34273e-07	1.76392e-06	-5.00387e-07	1.26353e-06	2.54575e-06	-1.89224e-07	2.35653e-06	-2.65771e-08	5.55187e-09	-2.10252e-08	-8.84658e-07	1.15103e-07	-7.69556e-07	-7.35180e-07	2.86521e-07	-4.48659e-07	2.03792e-06	-2.95717e-07	1.74221e-06	7.77495e-07	-1.05645e-07	6.71850e-07
13.443	-1.53614e-07	1.66733e-08	-1.36941e-07	1.76240e-06	-4.97085e-07	1.26531e-06	2.54095e-06	-1.88472e-07	2.35248e-06	-2.67631e-08	5.59074e-09	-2.11724e-08	-8.87986e-07	1.15536e-07	-7.72450e-07	-7.38888e-07	2.87965e-07	-4.50922e-07	2.03623e-06	-2.91168e-07	1.74506e-06	7.66911e-07	-1.04207e-07	6.62704e-07
13.468	-1.56610e-07	1.69984e-08	-1.39611e-07	1.76087e-06	-4.93768e-07	1.26710e-06	2.53614e-06	-1.87711e-07	2.34843e-06	-2.69432e-08	5.62835e-09	-2.13148e-08	-8.91301e-07	1.15967e-07	-7.75334e-07	-7.42585e-07	2.89406e-07	-4.53178e-07	2.03451e-06	-2.86610e-07	1.74790e-06	7.56310e-07	-1.02766e-07	6.53544e-07
13.492	-1.59607e-07	1.73238e-08	-1.42284e-07	1.75935e-06	-4.90435e-07	1.26892e-06	2.53132e-06	-1.86940e-07	2.34438e-06	-2.71171e-08	5.66468e-09	-2.14524e-08	-8.94605e-07	1.16397e-07	-7.78208e-07	-7.46272e-07	2.90843e-07	-4.55429e-07	2.03278e-06	-2.82044e-07	1.75073e-06	7.45692e-07	-1.01323e-07	6.44368e-07
13.517	-1.62607e-07	1.76494e-08	-1.44958e-07	1.75784e-06	-4.87088e-07	1.27075e-06	2.52649e-06	-1.86159e-07	2.34033e-06	-2.72849e-08	5.69973e-09	-2.15851e-08	-8.97896e-07	1.16825e-07	-7.81071e-07	-7.49948e-07	2.92276e-07	-4.57672e-07	2.03102e-06	-2.77469e-07	1.75355e-06	7.35057e-07	-9.98784e-08	6.35179e-07
13.541	-1.65610e-07	1.79753e-08	-1.47634e-07	1.75632e-06	-4.83725e-07	1.27260e-06	2.52165e-06	-1.85369e-07	2.33628e-06	-2.74465e-08	5.73350e-09	-2.17130e-08	-9.01174e-07	1.17252e-07	-7.83922e-07	-7.53614e-07	2.93705e-07	-4.59909e-07	2.02924e-06	-2.72886e-07	1.75635e-06	7.24407e-07	-9.84312e-08	6.25976e-07
13.566	-1.68614e-07	1.83013e-08	-1.50313e-07	1.75481e-06	-4.80348e-07	1.27446e-06	2.51681e-06	-1.84570e-07	2.33224e-06	-2.76020e-08	5.76598e-09	-2.18360e-08	-9.04440e-07	1.17677e-07	-7.86763e-07	-7.57269e-07	2.95129e-07	-4.62140e-07	2.02744e-06	-2.68294e-07	1.75914e-06	7.13740e-07	-9.69818e-08	6.16758e-07
13.591	-1.71620e-07	1.86276e-08	-1.52993e-07	1.75330e-06	-4.76956e-07	1.27635e-06	2.51195e-06	-1.83761e-07	2.32819e-06	-2.77513e-08	5.79717e-09	-2.19541e-08	-9.07693e-07	1.18100e-07	-7.89593e-07	-7.60913e-07	2.96549e-07	-4.64364e-07	2.02562e-06	-2.63694e-07	1.76192e-06	7.03058e-07	-9.55304e-08	6.07528e-07
13.615	-1.74628e-07	1.89541e-08	-1.55674e-07	1.75180e-06	-4.73549e-07	1.27825e-06	2.50709e-06	-1.82943e-07	2.32415e-06	-2.78944e-08	5.82705e-09	-2.20673e-08	-9.10933e-07	1.18521e-07	-7.92411e-07	-7.64546e-07	2.97965e-07	-4.66581e-07	2.02377e-06	-2.59086e-07	1.76468e-06	6.92361e-07	-9.40769e-08	5.98284e-07
13.640	-1.77638e-07	1.92808e-08	-1.58357e-07	1.75030e-06	-4.70127e-07	1.28017e-06	2.50223e-06	-1.82115e-07	2.32011e-06	-2.80312e-08	5.85563e-09	-2.21755e-08	-9.14160e-07	1.18941e-07	-7.95219e-07	-7.68168e-07	2.99377e-07	-4.68791e-07	2.02190e-06	-2.54470e-07	1.76743e-06	6.81649e-07	-9.26214e-08	5.89028e-07
13.664	-1.80649e-07	1.96076e-08	-1.61042e-07	1.74880e-06	-4.66691e-07	1.28211e-06	2.49735e-06	-1.81278e-07	2.31607e-06	-2.81617e-08	5.88290e-09	-2.22788e-08	-9.17374e-07	1.19359e-07	-7.98014e-07	-7.71779e-07	3.00784e-07	-4.70995e-07	2.02001e-06	-2.49846e-07	1.77017e-06	6.70923e-07	-9.11639e-08	5.79759e-07
13.689	-1.83662e-07	1.99346e-08	-1.63727e-07	1.74731e-06	-4.63241e-07	1.28407e-06	2.49247e-06	-1.80432e-07	2.31203e-06	-2.82859e-08	5.90885e-09	-2.23771e-08	-9.20574e-07	1.19776e-07	-8.00799e-07	-7.75378e-07	3.02187e-07	-4.73191e-07	2.01810e-06	-2.45215e-07	1.77289e-06	6.60182e-07	-8.97044e-08	5.70478e-07
13.713	-1.86676e-07	2.02618e-08	-1.66414e-07	1.74582e-06	-4.59776e-07	1.28604e-06	2.48758e-06	-1.79576e-07	2.30800e-06	-2.84038e-08	5.93348e-09	-2.24704e-08	-9.23761e-07	1.20190e-07	-8.03571e-07	-7.78966e-07	3.03585e-07	-4.75381e-07	2.01617e-06	-2.40576e-07	1.77560e-06	6.49428e-07	-8.82432e-08	5.61184e-07
13.738	-1.89691e-07	2.05891e-08	-1.69102e-07	1.74433e-06	-4.56296e-07	1.28804e-06	2.48268e-06	-1.78711e-07	2.30397e-06	-2.85154e-08	5.95678e-09	-2.25586e-08	-9.26935e-07	1.20603e-07	-8.06332e-07	-7.82542e-07	3.04979e-07	-4.77563e-07	2.01422e-06	-2.35930e-07	1.77829e-06	6.38660e-07	-8.67800e-08	5.51880e-07
13.763	-1.92708e-07	2.09165e-08	-1.71791e-07	1.74285e-06	-4.52803e-07	1.29005e-06	2.47777e-06	-1.77837e-07	2.29994e-06	-2.86205e-08	5.97875e-09	-2.26418e-08	-9.30095e-07	1.21015e-07	-8.09080e-07	-7.86107e-07	3.06368e-07	-4.79739e-07	2.01224e-06	-2.31276e-07	1.78097e-06	6.27879e-07	-8.53151e-08	5.42564e-07
13.787	-1.95725e-07	2.12440e-08	-1.74481e-07	1.74137e-06	-4.49295e-07	1.29207e-06	2.47286e-06	-1.76953e-07	2.29591e-06	-2.87193e-08	5.99938e-09	-2.27199e-08	-9.33241e-07	1.21424e-07	-8.11817e-07	-7.89660e-07	3.07753e-07	-4.81907e-07	2.01025e-06	-2.26616e-07	1.78363e-06	6.17085e-07	-8.38485e-08	5.33237e-07
13.812	-1.98744e-07	2.15716e-08	-1.77172e-07	1.73989e-06	-4.45773e-07	1.29412e-06	2.46794e-06	-1.76061e-07	2.29188e-06	-2.88116e-08	6.01866e-09	-2.27930e-08	-9.36373e-07	1.21831e-07	-8.14542e-07	-7.93200e-07	3.09133e-07	-4.84068e-07	2.00823e-06	-2.21948e-07	1.78628e-06	6.06279e-07	-8.23802e-08	5.23899e-07
13.836	-2.01763e-07	2.18993e-08	-1.79864e-07	1.73842e-06	-4.42238e-07	1.29618e-06	2.46302e-06	-1.75159e-07	2.28786e-06	-2.88975e-08	6.03660e-09	-2.28609e-08	-9.39491e-07	1.22237e-07	-8.17254e-07	-7.96729e-07	3.10508e-07	-4.86221e-07	2.00619e-06	-2.17274e-07	1.78891e-06	5.95461e-07	-8.09102e-08	5.14551e-07
13.861	-2.04783e-07	2.22271e-08	-1.82556e-07	1.73695e-06	-4.38688e-07	1.29827e-06	2.45809e-06	-1.74247e-07	2.28384e-06	-2.89769e-08	6.05319e-09	-2.29237e-08	-9.42595e-07	1.22641e-07	-8.19954e-07	-8.00246e-07	3.11879e-07	-4.88367e-07	2.00412e-06	-2.12592e-07	1.79153e-06	5.84631e-07	-7.94387e-08	5.05192e-07
13.885	-2.07803e-07	2.25550e-08	-1.85248e-07	1.73549e-06	-4.35125e-07	1.30036e-06	2.45315e-06	-1.73327e-07	2.27982e-06	-2.90498e-08	6.06842e-09	-2.29814e-08	-9.45685e-07	1.23043e-07	-8.22642e-07	-8.03750e-07	3.13244e-07	-4.90506e-07	2.00204e-06	-2.07905e-07	1.79413e-06	5.73790e-07	-7.79656e-08	4.95824e-07
13.910	-2.10824e-07	2.28828e-08	-1.87942e-07	1.73403e-06	-4.31548e-07	1.30248e-06	2.44821e-06	-1.72398e-07	2.27581e-06	-2.91162e-08	6.08228e-09	-2.30339e-08	-9.48760e-07	1.23443e-07	-8.25317e-07	-8.07243e-07	3.14605e-07	-4.92637e-07	1.99993e-06	-2.03210e-07	1.79672e-06	5.62938e-07	-7.64910e-08	4.86447e-07
13.935	-2.13846e-07	2.32108e-08	-1.90635e-07	1.73257e-06	-4.27958e-07	1.30462e-06	2.44326e-06	-1.71459e-07	2.27180e-06	-2.91760e-08	6.09478e-09	-2.30812e-08	-9.51820e-07	1.23841e-07	-8.27979e-07	-8.10722e-07	3.15961e-07	-4.94761e-07	1.99781e-06	-1.98510e-07	1.79930e-06	5.52075e-07	-7.50150e-08	4.77060e-07
13.959	-2.16867e-07	2.35387e-08	-1.93328e-07	1.73112e-06	-4.24354e-07	1.30677e-06	2.43830e-06	-1.70512e-07	2.26779e-06	-2.92293e-08	6.10591e-09	-2.31234e-08	-9.54866e-07	1.24237e-07	-8.30628e-07	-8.14189e-07	3.17313e-07	-4.96877e-07	1.99566e-06	-1.93803e-07	1.80185e-06	5.41202e-07	-7.35376e-08	4.67664e-07
13.984	-2.19889e-07	2.38667e-08	-1.96022e-07	1.72967e-06	-4.20737e-07	1.30894e-06	2.43334e-06	-1.69555e-07	2.26378e-06	-2.92760e-08	6.11566e-09	-2.31603e-08	-9.57897e-07	1.24632e-07	-8.33265e-07	-8.17644e-07	3.18659e-07	-4.98985e-07	1.99349e-06	-1.89091e-07	1.80439e-06	5.30318e-07	-7.20588e-08	4.58260e-07
14.008	-2.22910e-07	2.41947e-08	-1.98716e-07	1.72823e-06	-4.17106e-07	1.31112e-06	2.42837e-06	-1.68589e-07	2.25978e-06	-2.93160e-08	6.12403e-09	-2.31920e-08	-9.60913e-07	1.25024e-07	-8.35889e-07	-8.21085e-07	3.20000e-07	-5.01085e-07	1.99129e-06	-1.84372e-07	1.80692e-06	5.19426e-07	-7.05787e-08	4.48847e-07
14.033	-2.25932e-07	2.45226e-08	-2.01409e-07	1.72679e-06	-4.13462e-07	1.31333e-06	2.42340e-06	-1.67615e-07	2.25578e-06	-2.93495e-08	6.13102e-09	-2.32185e-08	-9.63914e-07	1.25415e-07	-8.38499e-07	-8.24514e-07	3.21336e-07	-5.03177e-07	1.98908e-06	-1.79648e-07	1.80943e-06	5.08524e-07	-6.90974e-08	4.39426e-07
14.057	-2.28953e-07	2.48505e-08	-2.04103e-07	1.72535e-06	-4.09805e-07	1.31555e-06	2.41842e-06	-1.66631e-07	2.25179e-06	-2.93763e-08	6.13662e-09	-2.32397e-08	-9.66899e-07	1.25803e-07	-8.41096e-07	-8.27929e-07	3.22668e-07	-5.05262e-07	1.98684e-06	-1.74918e-07	1.81192e-06	4.97613e-07	-6.76148e-08	4.29998e-07
14.082	-2.31974e-07	2.51784e-08	-2.06796e-07	1.72392e-06	-4.06136e-07	1.31779e-06	2.41344e-06	-1.65639e-07	2.24780e-06	-2.93964e-08	6.14082e-09	-2.32556e-08	-9.69870e-07	1.26190e-07	-8.43680e-07	-8.31332e-07	3.23994e-07	-5.07338e-07	1.98458e-06	-1.70183e-07	1.81440e-06	4.86693e-07	-6.61311e-08	4.20562e-07
14.107	-2.34995e-07	2.55063e-08	-2.09488e-07	1.72250e-06	-4.02453e-07	1.32004e-06	2.40845e-06	-1.64637e-07	2.24381e-06	-2.94098e-08	6.14362e-09	-2.32662e-08	-9.72825e-07	1.26574e-07	-8.46250e-07	-8.34721e-07	3.25315e-07	-5.09407e-07	1.98230e-06	-1.65442e-07	1.81686e-06	4.75766e-07	-6.46463e-08	4.11120e-07
14.131	-2.38014e-07	2.58341e-08	-2.12180e-07	1.72107e-06	-3.98757e-07	1.32232e-06	2.40345e-06	-1.63627e-07	2.23983e-06	-2.94165e-08	6.14503e-09	-2.32715e-08	-9.75764e-07	1.26956e-07	-8.48807e-07	-8.38097e-07	3.26630e-07	-5.11467e-07	1.98000e-06	-1.60697e-07	1.81931e-06	4.64830e-07	-6.31604e-08	4.01670e-07
14.156	-2.41034e-07	2.61618e-08	-2.14872e-07	1.71966e-06	-3.95049e-07	1.32461e-06	2.39845e-06	-1.62608e-07	2.23585e-06	-2.94165e-08	6.14503e-09	-2.32715e-08	-9.78687e-07	1.27337e-07	-8.51351e-07	-8.41459e-07	3.27941e-07	-5.13519e-07	1.97768e-06	-1.55946e-07	1.82173e-06	4.53887e-07	-6.16735e-08	3.92214e-07
14.180	-2.44052e-07	2.64894e-08	-2.17563e-07	1.71824e-06	-3.91328e-07	1.32692e-06	2.39345e-06	-1.61580e-07	2.23187e-06	-2.94098e-08	6.14362e-09	-2.32662e-08	-9.81595e-07	1.27715e-07	-8.53880e-07	-8.44808e-07	3.29246e-07	-5.15562e-07	1.97533e-06	-1.51190e-07	1.82414e-06	4.42937e-07	-6.01856e-08	3.82752e-07
14.205	-2.47070e-07	2.68169e-08	-2.20253e-07	1.71683e-06	-3.87595e-07	1.32924e-06	2.38844e-06	-1.60544e-07	2.22790e-06	-2.93963e-08	6.14079e-09	-2.32555e-08	-9.84487e-07	1.28091e-07	-8.56396e-07	-8.48144e-07	3.30546e-07	-5.17598e-07	1.97297e-06	-1.46430e-07	1.82654e-06	4.31981e-07	-5.86968e-08	3.73284e-07
14.230	-2.50087e-07	2.71444e-08	-2.22942e-07	1.71543e-06	-3.83849e-07	1.33158e-06	2.38343e-06	-1.59498e-07	2.22393e-06	-2.93759e-08	6.13655e-09	-2.32394e-08	-9.87363e-07	1.28466e-07	-8.58897e-07	-8.51465e-07	3.31840e-07	-5.19625e-07	1.97058e-06	-1.41665e-07	1.82892e-06	4.21017e-07	-5.72071e-08	3.63810e-07
14.254	-2.53102e-07	2.74717e-08	-2.25630e-07	1.71403e-06	-3.80091e-07	1.33394e-06	2.37841e-06	-1.58444e-07	2.21997e-06	-2.93488e-08	6.13089e-09	-2.32180e-08	-9.90222e-07	1.28838e-07	-8.61385e-07	-8.54773e-07	3.33129e-07	-5.21643e-07	1.96817e-06	-1.36895e-07	1.83128e-06	4.10048e-07	-5.57166e-08	3.54331e-07
14.279	-2.56116e-07	2.77988e-08	-2.28317e-07	1.71264e-06	-3.76321e-07	1.33631e-06	2.37339e-06	-1.57382e-07	2.21601e-06	-2.93149e-08	6.12380e-09	-2.31911e-08	-9.93066e-07	1.29208e-07	-8.63858e-07	-8.58066e-07	3.34413e-07	-5.23653e-07	1.96574e-06	-1.32121e-07	1.83362e-06	3.99073e-07	-5.42254e-08	3.44847e-07
14.303	-2.59129e-07	2.81259e-08	-2.31003e-07	1.71125e-06	-3.72539e-07	1.33871e-06	2.36837e-06	-1.56310e-07	2.21206e-06	-2.92741e-08	6.11528e-09	-2.31589e-08	-9.95893e-07	1.29575e-07	-8.66317e-07	-8.61346e-07	3.35691e-07	-5.25655e-07	1.96329e-06	-1.27343e-07	1.83594e-06	3.88092e-07	-5.27334e-08	3.35359e-07
14.328	-2.62141e-07	2.84527e-08	-2.33688e-07	1.70986e-06	-3.68745e-07	1.34111e-06	2.36334e-06	-1.55231e-07	2.20811e-06	-2.92265e-08	6.10534e-09	-2.31212e-08	-9.98703e-07	1.29941e-07	-8.68762e-07	-8.64611e-07	3.36964e-07	-5.27648e-07	1.96081e-06	-1.22561e-07	1.83825e-06	3.77107e-07	-5.12407e-08	3.25866e-07
14.352	-2.65151e-07	2.87794e-08	-2.36371e-07	1.70848e-06	-3.64939e-07	1.34354e-06	2.35830e-06	-1.54142e-07	2.20416e-06	-2.91720e-08	6.09396e-09	-2.30781e-08	-1.00150e-06	1.30305e-07	-8.71192e-07	-8.67862e-07	3.38231e-07	-5.29632e-07	1.95832e-06	-1.17776e-07	1.84054e-06	3.66117e-07	-4.97474e-08	3.16370e-07
14.377	-2.68159e-07	2.91059e-08	-2.39053e-07	1.70710e-06	-3.61121e-07	1.34598e-06	2.35327e-06	-1.53045e-07	2.20022e-06	-2.91107e-08	6.08114e-09	-2.30295e-08	-1.00427e-06	1.30666e-07	-8.73608e-07	-8.71099e-07	3.39492e-07	-5.31607e-07	1.95580e-06	-1.12986e-07	1.84281e-06	3.55123e-07	-4.82535e-08	3.06869e-07
14.402	-2.71166e-07	2.94323e-08	-2.41733e-07	1.70573e-06	-3.57292e-07	1.34844e-06	2.34823e-06	-1.51940e-07	2.19629e-06	-2.90424e-08	6.06688e-09	-2.29755e-08	-1.00703e-06	1.31025e-07	-8.76009e-07	-8.74322e-07	3.40748e-07	-5.33574e-07	1.95326e-06	-1.08193e-07	1.84507e-06	3.44124e-07	-4.67590e-08	2.97365e-07
14.426	-2.74170e-07	2.97584e-08	-2.44412e-07	1.70437e-06	-3.53451e-07	1.35091e-06	2.34318e-06	-1.50827e-07	2.19235e-06	-2.89672e-08	6.05117e-09	-2.29161e-08	-1.00978e-06	1.31382e-07	-8.78395e-07	-8.77529e-07	3.41998e-07	-5.35531e-07	1.95070e-06	-1.03396e-07	1.84730e-06	3.33122e-07	-4.52641e-08	2.87858e-07
14.451	-2.77173e-07	3.00843e-08	-2.47089e-07	1.70300e-06	-3.49599e-07	1.35340e-06	2.33813e-06	-1.49704e-07	2.18843e-06	-2.88851e-08	6.03402e-09	-2.28511e-08	-1.01250e-06	1.31737e-07	-8.80766e-07	-8.80722e-07	3.43243e-07	-5.37480e-07	1.94811e-06	-9.85961e-08	1.84952e-06	3.22117e-07	-4.37688e-08	2.78349e-07
14.475	-2.80174e-07	3.04100e-08	-2.49764e-07	1.70165e-06	-3.45735e-07	1.35591e-06	2.33308e-06	-1.48574e-07	2.18451e-06	-2.87961e-08	6.01542e-09	-2.27807e-08	-1.01521e-06	1.32089e-07	-8.83122e-07	-8.83901e-07	3.44481e-07	-5.39419e-07	1.94551e-06	-9.37930e-08	1.85172e-06	3.11109e-07	-4.22730e-08	2.68836e-07
14.500	-2.83172e-07	3.07354e-08	-2.52436e-07	1.70030e-06	-3.41860e-07	1.35843e-06	2.32803e-06	-1.47435e-07	2.18059e-06	-2.87001e-08	5.99536e-09	-2.27047e-08	-1.01790e-06	1.32439e-07	-8.85464e-07	-8.87064e-07	3.45714e-07	-5.41350e-07	1.94288e-06	-8.89868e-08	1.85390e-06	3.00099e-07	-4.07770e-08	2.59322e-07
14.524	-2.86168e-07	3.10606e-08	-2.55107e-07	1.69895e-06	-3.37974e-07	1.36097e-06	2.32297e-06	-1.46288e-07	2.17668e-06	-2.85971e-08	5.97385e-09	-2.26233e-08	-1.02058e-06	1.32787e-07	-8.87790e-07	-8.90213e-07	3.46941e-07	-5.43271e-07	1.94024e-06	-8.41778e-08	1.85606e-06	2.89086e-07	-3.92806e-08	2.49806e-07
14.549	-2.89162e-07	3.13856e-08	-2.57776e-07	1.69761e-06	-3.34077e-07	1.36353e-06	2.31791e-06	-1.45133e-07	2.17278e-06	-2.84872e-08	5.95088e-09	-2.25363e-08	-1.02323e-06	1.33133e-07	-8.90101e-07	-8.93346e-07	3.48162e-07	-5.45184e-07	1.93757e-06	-7.93661e-08	1.85820e-06	2.78072e-07	-3.77840e-08	2.40288e-07
14.574	-2.92153e-07	3.17102e-08	-2.60443e-07	1.69627e-06	-3.30170e-07	1.36610e-06	2.31285e-06	-1.43970e-07	2.16888e-06	-2.83702e-08	5.92645e-09	-2.24438e-08	-1.02587e-06	1.33476e-07	-8.92396e-07	-8.96464e-07	3.49378e-07	-5.47087e-07	1.93488e-06	-7.45518e-08	1.86033e-06	2.67056e-07	-3.62872e-08	2.30769e-07
14.598	-2.95141e-07	3.20346e-08	-2.63107e-07	1.69494e-06	-3.26251e-07	1.36869e-06	2.30778e-06	-1.42799e-07	2.16498e-06	-2.82463e-08	5.90056e-09	-2.23457e-08	-1.02849e-06	1.33817e-07	-8.94676e-07	-8.99567e-07	3.50587e-07	-5.48980e-07	1.93217e-06	-6.97351e-08	1.86243e-06	2.56039e-07	-3.47902e-08	2.21249e-07
14.623	-2.98127e-07	3.23587e-08	-2.65768e-07	1.69361e-06	-3.22322e-07	1.37129e-06	2.30271e-06	-1.41619e-07	2.16109e-06	-2.81153e-08	5.87320e-09	-2.22421e-08	-1.03110e-06	1.34156e-07	-8.96941e-07	-9.02655e-07	3.51790e-07	-5.50865e-07	1.92943e-06	-6.49161e-08	1.86452e-06	2.45022e-07	-3.32931e-08	2.11728e-07
14.647	-3.01110e-07	3.26824e-08	-2.68428e-07	1.69229e-06	-3.18382e-07	1.37391e-06	2.29764e-06	-1.40432e-07	2.15721e-06	-2.79773e-08	5.84437e-09	-2.21329e-08	-1.03368e-06	1.34492e-07	-8.99189e-07	-9.05727e-07	3.52988e-07	-5.52740e-07	1.92668e-06	-6.00949e-08	1.86658e-06	2.34004e-07	-3.17960e-08	2.02208e-07
14.672	-3.04090e-07	3.30059e-08	-2.71084e-07	1.69097e-06	-3.14432e-07	1.37654e-06	2.29257e-06	-1.39236e-07	2.15333e-06	-2.78323e-08	5.81408e-09	-2.20182e-08	-1.03625e-06	1.34826e-07	-9.01422e-07	-9.08784e-07	3.54179e-07	-5.54605e-07	1.92390e-06	-5.52718e-08	1.86863e-06	2.22985e-07	-3.02989e-08	1.92687e-07
14.696	-3.07067e-07	3.33290e-08	-2.73738e-07	1.68966e-06	-3.10472e-07	1.37919e-06	2.28749e-06	-1.38033e-07	2.14946e-06	-2.76802e-08	5.78231e-09	-2.18979e-08	-1.03880e-06	1.35158e-07	-9.03640e-07	-9.11825e-07	3.55364e-07	-5.56461e-07	1.92110e-06	-5.04468e-08	1.87066e-06	2.11968e-07	-2.88018e-08	1.83166e-07
14.721	-3.10041e-07	3.36518e-08	-2.76389e-07	1.68836e-06	-3.06501e-07	1.38186e-06	2.28241e-06	-1.36821e-07	2.14559e-06	-2.75210e-08	5.74906e-09	-2.17720e-08	-1.04133e-06	1.35487e-07	-9.05841e-07	-9.14851e-07	3.56543e-07	-5.58307e-07	1.91829e-06	-4.56202e-08	1.87267e-06	2.00951e-07	-2.73049e-08	1.73646e-07
14.746	-3.13011e-07	3.39742e-08	-2.79037e-07	1.68706e-06	-3.02521e-07	1.38454e-06	2.27733e-06	-1.35602e-07	2.14173e-06	-2.73548e-08	5.71434e-09	-2.16405e-08	-1.04384e-06	1.35814e-07	-9.08026e-07	-9.17860e-07	3.57716e-07	-5.60144e-07	1.91544e-06	-4.07920e-08	1.87465e-06	1.89935e-07	-2.58080e-08	1.64127e-07
14.770	-3.15978e-07	3.42962e-08	-2.81682e-07	1.68576e-06	-2.98530e-07	1.38723e-06	2.27225e-06	-1.34375e-07	2.13788e-06	-2.71815e-08	5.67814e-09	-2.15034e-08	-1.04633e-06	1.36138e-07	-9.10196e-07	-9.20854e-07	3.58883e-07	-5.61971e-07	1.91258e-06	-3.59624e-08	1.87662e-06	1.78920e-07	-2.43114e-08	1.54609e-07
14.795	-3.18942e-07	3.46179e-08	-2.84324e-07	1.68447e-06	-2.94530e-07	1.38994e-06	2.26717e-06	-1.33140e-07	2.13403e-06	-2.70012e-08	5.64046e-09	-2.13607e-08	-1.04881e-06	1.36460e-07	-9.12349e-07	-9.23832e-07	3.60043e-07	-5.63788e-07	1.90970e-06	-3.11315e-08	1.87857e-06	1.67907e-07	-2.28150e-08	1.45092e-07
14.819	-3.21902e-07	3.49392e-08	-2.86963e-07	1.68318e-06	-2.90520e-07	1.39267e-06	2.26208e-06	-1.31898e-07	2.13018e-06	-2.68137e-08	5.60130e-09	-2.12124e-08	-1.05127e-06	1.36780e-07	-9.14485e-07	-9.26793e-07	3.61198e-07	-5.65596e-07	1.90679e-06	-2.62996e-08	1.88050e-06	1.56897e-07	-2.13189e-08	1.35578e-07
14.844	-3.24858e-07	3.52601e-08	-2.89598e-07	1.68190e-06	-2.86500e-07	1.39540e-06	2.25700e-06	-1.30648e-07	2.12635e-06	-2.66191e-08	5.56066e-09	-2.10585e-08	-1.05370e-06	1.37097e-07	-9.16606e-07	-9.29739e-07	3.62346e-07	-5.67393e-07	1.90387e-06	-2.14667e-08	1.88240e-06	1.45889e-07	-1.98231e-08	1.26065e-07
14.868	-3.27811e-07	3.55806e-08	-2.92230e-07	1.68063e-06	-2.82471e-07	1.39816e-06	2.25191e-06	-1.29390e-07	2.12252e-06	-2.64174e-08	5.51853e-09	-2.08989e-08	-1.05612e-06	1.37412e-07	-9.18710e-07	-9.32668e-07	3.63487e-07	-5.69181e-07	1.90092e-06	-1.66330e-08	1.88429e-06	1.34883e-07	-1.83277e-08	1.16555e-07
14.893	-3.30760e-07	3.59006e-08	-2.94859e-07	1.67936e-06	-2.78433e-07	1.40093e-06	2.24682e-06	-1.28125e-07	2.11869e-06	-2.62086e-08	5.47491e-09	-2.07337e-08	-1.05852e-06	1.37724e-07	-9.20797e-07	-9.35581e-07	3.64623e-07	-5.70959e-07	1.89795e-06	-1.17986e-08	1.88615e-06	1.23881e-07	-1.68327e-08	1.07048e-07
14.918	-3.33704e-07	3.62202e-08	-2.97484e-07	1.67810e-06	-2.74385e-07	1.40371e-06	2.24173e-06	-1.26852e-07	2.11487e-06	-2.59927e-08	5.42981e-09	-2.05629e-08	-1.06090e-06	1.38034e-07	-9.22868e-07	-9.38478e-07	3.65751e-07	-5.72726e-07	1.89496e-06	-6.96374e-09	1.88800e-06	1.12882e-07	-1.53383e-08	9.75440e-08
14.942	-3.36645e-07	3.65394e-08	-3.00106e-07	1.67684e-06	-2.70328e-07	1.40651e-06	2.23663e-06	-1.25572e-07	2.11106e-06	-2.57697e-08	5.38321e-09	-2.03865e-08	-1.06326e-06	1.38341e-07	-9.24922e-07	-9.41358e-07	3.66874e-07	-5.74484e-07	1.89195e-06	-2.12852e-09	1.88982e-06	1.01887e-07	-1.38443e-08	8.80432e-08
14.967	-3.39581e-07	3.68581e-08	-3.02723e-07	1.67559e-06	-2.66262e-07	1.40932e-06	2.23154e-06	-1.24284e-07	2.10726e-06	-2.55395e-08	5.33513e-09	-2.02044e-08	-1.06561e-06	1.38646e-07	-9.26959e-07	-9.44221e-07	3.67990e-07	-5.76231e-07	1.88892e-06	2.70690e-09	1.89163e-06	9.08969e-08	-1.23509e-08	7.85460e-08
14.991	-3.42514e-07	3.71764e-08	-3.05337e-07	1.67434e-06	-2.62188e-07	1.41215e-06	2.22645e-06	-1.22989e-07	2.10346e-06	-2.53022e-08	5.28556e-09	-2.00166e-08	-1.06793e-06	1.38948e-07	-9.28980e-07	-9.47068e-07	3.69099e-07	-5.77969e-07	1.88587e-06	7.54239e-09	1.89341e-06	7.99110e-08	-1.08582e-08	6.90528e-08
15.016	-3.45441e-07	3.74942e-08	-3.07947e-07	1.67310e-06	-2.58104e-07	1.41499e-06	2.22135e-06	-1.21687e-07	2.09966e-06	-2.50577e-08	5.23449e-09	-1.98233e-08	-1.07023e-06	1.39248e-07	-9.30983e-07	-9.49898e-07	3.70202e-07	-5.79696e-07	1.88279e-06	1.23778e-08	1.89517e-06	6.89300e-08	-9.36609e-09	5.95639e-08
15.041	-3.48365e-07	3.78114e-08	-3.10553e-07	1.67186e-06	-2.54012e-07	1.41785e-06	2.21625e-06	-1.20378e-07	2.09588e-06	-2.48061e-08	5.18193e-09	-1.96242e-08	-1.07251e-06	1.39545e-07	-9.32970e-07	-9.52711e-07	3.71299e-07	-5.81413e-07	1.87970e-06	1.72129e-08	1.89691e-06	5.79542e-08	-7.87473e-09	5.00795e-08
15.065	-3.51283e-07	3.81282e-08	-3.13155e-07	1.67063e-06	-2.49912e-07	1.42071e-06	2.21116e-06	-1.19061e-07	2.09210e-06	-2.45474e-08	5.12788e-09	-1.94195e-08	-1.07478e-06	1.39839e-07	-9.34939e-07	-9.55508e-07	3.72388e-07	-5.83119e-07	1.87658e-06	2.20477e-08	1.89863e-06	4.69842e-08	-6.38413e-09	4.06000e-08
15.090	-3.54197e-07	3.84445e-08	-3.15753e-07	1.66940e-06	-2.45803e-07	1.42360e-06	2.20606e-06	-1.17737e-07	2.08832e-06	-2.42815e-08	5.07233e-09	-1.92091e-08	-1.07702e-06	1.40131e-07	-9.36891e-07	-9.58287e-07	3.73472e-07	-5.84815e-07	1.87344e-06	2.68819e-08	1.90032e-06	3.60201e-08	-4.89435e-09	3.11257e-08
15.114	-3.57106e-07	3.87603e-08	-3.18346e-07	1.66818e-06	-2.41686e-07	1.42649e-06	2.20096e-06	-1.16407e-07	2.08456e-06	-2.40084e-08	5.01529e-09	-1.89931e-08	-1.07925e-06	1.40421e-07	-9.38826e-07	-9.61049e-07	3.74548e-07	-5.86501e-07	1.87028e-06	3.17155e-08	1.90200e-06	2.50623e-08	-3.40543e-09	2.16569e-08
15.139	-3.60011e-07	3.90755e-08	-3.20935e-07	1.66696e-06	-2.37561e-07	1.42940e-06	2.19586e-06	-1.15069e-07	2.08080e-06	-2.37282e-08	4.95675e-09	-1.87714e-08	-1.08145e-06	1.40707e-07	-9.40744e-07	-9.63794e-07	3.75618e-07	-5.88176e-07	1.86710e-06	3.65482e-08	1.90365e-06	1.41113e-08	-1.91742e-09	1.21939e-08
15.163	-3.62910e-07	3.93902e-08	-3.23520e-07	1.66575e-06	-2.33428e-07	1.43233e-06	2.19077e-06	-1.13724e-07	2.07704e-06	-2.34408e-08	4.89672e-09	-1.85441e-08	-1.08364e-06	1.40992e-07	-9.42644e-07	-9.66522e-07	3.76681e-07	-5.89841e-07	1.86390e-06	4.13799e-08	1.90528e-06	3.16732e-09	-4.30370e-10	2.73695e-09
15.188	-3.65804e-07	3.97043e-08	-3.26100e-07	1.66455e-06	-2.29287e-07	1.43526e-06	2.18567e-06	-1.12372e-07	2.07330e-06	-2.31463e-08	4.83519e-09	-1.83111e-08	-1.08580e-06	1.41273e-07	-9.44527e-07	-9.69233e-07	3.77738e-07	-5.91495e-07	1.86068e-06	4.62104e-08	1.90689e-06	-7.76927e-09	1.05568e-09	-6.71360e-09
15.213	-3.68693e-07	4.00179e-08	-3.28675e-07	1.66335e-06	-2.25138e-07	1.43821e-06	2.18057e-06	-1.11014e-07	2.06956e-06	-2.28446e-08	4.77216e-09	-1.80724e-08	-1.08794e-06	1.41552e-07	-9.46392e-07	-9.71926e-07	3.78787e-07	-5.93139e-07	1.85743e-06	5.10397e-08	1.90847e-06	-1.86981e-08	2.54067e-09	-1.61575e-08
15.237	-3.71577e-07	4.03309e-08	-3.31246e-07	1.66216e-06	-2.20982e-07	1.44117e-06	2.17547e-06	-1.09648e-07	2.06582e-06	-2.25357e-08	4.70764e-09	-1.78280e-08	-1.09007e-06	1.41829e-07	-9.48239e-07	-9.74602e-07	3.79830e-07	-5.94772e-07	1.85417e-06	5.58676e-08	1.91004e-06	-2.96189e-08	4.02457e-09	-2.55943e-08
15.262	-3.74455e-07	4.06433e-08	-3.33812e-07	1.66097e-06	-2.16818e-07	1.44415e-06	2.17037e-06	-1.08276e-07	2.06210e-06	-2.22196e-08	4.64162e-09	-1.75780e-08	-1.09217e-06	1.42102e-07	-9.50069e-07	-9.77260e-07	3.80866e-07	-5.96394e-07	1.85088e-06	6.06938e-08	1.91158e-06	-4.05312e-08	5.50731e-09	-3.50239e-08
15.286	-3.77328e-07	4.09551e-08	-3.36373e-07	1.65978e-06	-2.12647e-07	1.44714e-06	2.16528e-06	-1.06897e-07	2.05838e-06	-2.18964e-08	4.57410e-09	-1.73223e-08	-1.09425e-06	1.42373e-07	-9.51881e-07	-9.79901e-07	3.81895e-07	-5.98006e-07	1.84758e-06	6.55184e-08	1.91310e-06	-5.14347e-08	6.98887e-09	-4.44459e-08
15.311	-3.80195e-07	4.12664e-08	-3.38929e-07	1.65861e-06	-2.08469e-07	1.45014e-06	2.16018e-06	-1.05512e-07	2.05467e-06	-2.15661e-08	4.50509e-09	-1.70610e-08	-1.09632e-06	1.42642e-07	-9.53675e-07	-9.82524e-07	3.82918e-07	-5.99607e-07	1.84425e-06	7.03410e-08	1.91459e-06	-6.23292e-08	8.46918e-09	-5.38600e-08
15.335	-3.83057e-07	4.15770e-08	-3.41480e-07	1.65744e-06	-2.04284e-07	1.45315e-06	2.15508e-06	-1.04120e-07	2.05096e-06	-2.12286e-08	4.43458e-09	-1.67940e-08	-1.09836e-06	1.42907e-07	-9.55451e-07	-9.85130e-07	3.83933e-07	-6.01197e-07	1.84090e-06	7.51616e-08	1.91607e-06	-7.32141e-08	9.94821e-09	-6.32659e-08
15.360	-3.85913e-07	4.18869e-08	-3.44026e-07	1.65627e-06	-2.00091e-07	1.45618e-06	2.14998e-06	-1.02721e-07	2.04726e-06	-2.08839e-08	4.36258e-09	-1.65213e-08	-1.10038e-06	1.43170e-07	-9.57209e-07	-9.87717e-07	3.84941e-07	-6.02776e-07	1.83754e-06	7.99800e-08	1.91752e-06	-8.40892e-08	1.14259e-08	-7.26633e-08
15.385	-3.88763e-07	4.21963e-08	-3.46567e-07	1.65511e-06	-1.95892e-07	1.45922e-06	2.14489e-06	-1.01316e-07	2.04357e-06	-2.05320e-08	4.28908e-09	-1.62430e-08	-1.10238e-06	1.43430e-07	-9.58950e-07	-9.90287e-07	3.85943e-07	-6.04344e-07	1.83415e-06	8.47961e-08	1.91894e-06	-9.49542e-08	1.29022e-08	-8.20519e-08
15.409	-3.91607e-07	4.25050e-08	-3.49102e-07	1.65395e-06	-1.91686e-07	1.46227e-06	2.13979e-06	-9.99052e-08	2.03989e-06	-2.01730e-08	4.21409e-09	-1.59590e-08	-1.10436e-06	1.43688e-07	-9.60672e-07	-9.92839e-07	3.86937e-07	-6.05901e-07	1.83074e-06	8.96097e-08	1.92035e-06	-1.05809e-07	1.43771e-08	-9.14315e-08
15.434	-3.94445e-07	4.28130e-08	-3.51632e-07	1.65280e-06	-1.87474e-07	1.46533e-06	2.13470e-06	-9.84876e-08	2.03621e-06	-1.98069e-08	4.13760e-09	-1.56693e-08	-1.10632e-06	1.43943e-07	-9.62375e-07	-9.95372e-07	3.87925e-07	-6.07448e-07	1.82731e-06	9.44207e-08	1.92173e-06	-1.16652e-07	1.58505e-08	-1.00802e-07
15.458	-3.97277e-07	4.31204e-08	-3.54157e-07	1.65166e-06	-1.83255e-07	1.46840e-06	2.12960e-06	-9.70637e-08	2.03254e-06	-1.94336e-08	4.05962e-09	-1.53740e-08	-1.10826e-06	1.44195e-07	-9.64061e-07	-9.97888e-07	3.88905e-07	-6.08983e-07	1.82385e-06	9.92289e-08	1.92308e-06	-1.27485e-07	1.73224e-08	-1.10162e-07
15.483	-4.00103e-07	4.34271e-08	-3.56676e-07	1.65052e-06	-1.79030e-07	1.47149e-06	2.12451e-06	-9.56337e-08	2.02888e-06	-1.90532e-08	3.98015e-09	-1.50730e-08	-1.11017e-06	1.44444e-07	-9.65728e-07	-1.00039e-06	3.89879e-07	-6.10507e-07	1.82038e-06	1.04034e-07	1.92442e-06	-1.38306e-07	1.87927e-08	-1.19513e-07
15.507	-4.02922e-07	4.37331e-08	-3.59189e-07	1.64938e-06	-1.74799e-07	1.47459e-06	2.11942e-06	-9.41975e-08	2.02522e-06	-1.86656e-08	3.89919e-09	-1.47664e-08	-1.11207e-06	1.44691e-07	-9.67377e-07	-1.00287e-06	3.90845e-07	-6.12020e-07	1.81689e-06	1.08836e-07	1.92573e-06	-1.49115e-07	2.02614e-08	-1.28853e-07
15.532	-4.05735e-07	4.40384e-08	-3.61697e-07	1.64826e-06	-1.70562e-07	1.47769e-06	2.11433e-06	-9.27553e-08	2.02158e-06	-1.82709e-08	3.81673e-09	-1.44541e-08	-1.11394e-06	1.44935e-07	-9.69007e-07	-1.00533e-06	3.91804e-07	-6.13522e-07	1.81338e-06	1.13635e-07	1.92701e-06	-1.59911e-07	2.17285e-08	-1.38183e-07
15.557	-4.08542e-07	4.43430e-08	-3.64199e-07	1.64713e-06	-1.66318e-07	1.48081e-06	2.10924e-06	-9.13070e-08	2.01794e-06	-1.78690e-08	3.73279e-09	-1.41363e-08	-1.11580e-06	1.45176e-07	-9.70619e-07	-1.00777e-06	3.92756e-07	-6.15013e-07	1.80984e-06	1.18431e-07	1.92827e-06	-1.70696e-07	2.31938e-08	-1.47502e-07
15.581	-4.11341e-07	4.46469e-08	-3.66694e-07	1.64602e-06	-1.62069e-07	1.48395e-06	2.10416e-06	-8.98528e-08	2.01430e-06	-1.74601e-08	3.64736e-09	-1.38127e-08	-1.11763e-06	1.45414e-07	-9.72212e-07	-1.01019e-06	3.93701e-07	-6.16492e-07	1.80629e-06	1.23223e-07	1.92951e-06	-1.81467e-07	2.46574e-08	-1.56810e-07
15.606	-4.14135e-07	4.49501e-08	-3.69185e-07	1.64490e-06	-1.57815e-07	1.48709e-06	2.09907e-06	-8.83927e-08	2.01068e-06	-1.70440e-08	3.56044e-09	-1.34836e-08	-1.11944e-06	1.45650e-07	-9.73787e-07	-1.01260e-06	3.94639e-07	-6.17961e-07	1.80271e-06	1.28011e-07	1.93073e-06	-1.92225e-07	2.61192e-08	-1.66106e-07
15.630	-4.16921e-07	4.52526e-08	-3.71669e-07	1.64380e-06	-1.53555e-07	1.49024e-06	2.09399e-06	-8.69269e-08	2.00706e-06	-1.66208e-08	3.47204e-09	-1.31488e-08	-1.12123e-06	1.45882e-07	-9.75343e-07	-1.01499e-06	3.95569e-07	-6.19418e-07	1.79912e-06	1.32796e-07	1.93192e-06	-2.02970e-07	2.75792e-08	-1.75391e-07
15.655	-4.19701e-07	4.55542e-08	-3.74146e-07	1.64269e-06	-1.49290e-07	1.49341e-06	2.08890e-06	-8.54552e-08	2.00345e-06	-1.61905e-08	3.38215e-09	-1.28084e-08	-1.12299e-06	1.46112e-07	-9.76880e-07	-1.01736e-06	3.96492e-07	-6.20863e-07	1.79550e-06	1.37576e-07	1.93308e-06	-2.13701e-07	2.90373e-08	-1.84663e-07
15.679	-4.22473e-07	4.58552e-08	-3.76618e-07	1.64160e-06	-1.45019e-07	1.49658e-06	2.08382e-06	-8.39779e-08	1.99984e-06	-1.57531e-08	3.29078e-09	-1.24624e-08	-1.12474e-06	1.46340e-07	-9.78399e-07	-1.01971e-06	3.97408e-07	-6.22298e-07	1.79187e-06	1.42353e-07	1.93422e-06	-2.24417e-07	3.04934e-08	-1.93924e-07
15.704	-4.25239e-07	4.61554e-08	-3.79083e-07	1.64051e-06	-1.40743e-07	1.49976e-06	2.07874e-06	-8.24950e-08	1.99625e-06	-1.53087e-08	3.19793e-09	-1.21107e-08	-1.12646e-06	1.46564e-07	-9.79898e-07	-1.02204e-06	3.98317e-07	-6.23721e-07	1.78821e-06	1.47125e-07	1.93534e-06	-2.35119e-07	3.19476e-08	-2.03171e-07
15.729	-4.27997e-07	4.64548e-08	-3.81543e-07	1.63942e-06	-1.36463e-07	1.50296e-06	2.07367e-06	-8.10065e-08	1.99266e-06	-1.48571e-08	3.10361e-09	-1.17535e-08	-1.12816e-06	1.46785e-07	-9.81379e-07	-1.02435e-06	3.99219e-07	-6.25132e-07	1.78454e-06	1.51893e-07	1.93643e-06	-2.45806e-07	3.33997e-08	-2.12406e-07
15.753	-4.30749e-07	4.67534e-08	-3.83995e-07	1.63834e-06	-1.32177e-07	1.50617e-06	2.06859e-06	-7.95125e-08	1.98908e-06	-1.43985e-08	3.00780e-09	-1.13907e-08	-1.12984e-06	1.47004e-07	-9.82841e-07	-1.02664e-06	4.00113e-07	-6.26532e-07	1.78084e-06	1.56656e-07	1.93750e-06	-2.56478e-07	3.48498e-08	-2.21628e-07
15.778	-4.33493e-07	4.70512e-08	-3.86441e-07	1.63727e-06	-1.27887e-07	1.50938e-06	2.06352e-06	-7.80132e-08	1.98551e-06	-1.39328e-08	2.91053e-09	-1.10223e-08	-1.13150e-06	1.47220e-07	-9.84283e-07	-1.02892e-06	4.00999e-07	-6.27921e-07	1.77712e-06	1.61414e-07	1.93854e-06	-2.67134e-07	3.62978e-08	-2.30837e-07
15.802	-4.36229e-07	4.73483e-08	-3.88881e-07	1.63620e-06	-1.23593e-07	1.51261e-06	2.05845e-06	-7.65084e-08	1.98194e-06	-1.34601e-08	2.81178e-09	-1.06483e-08	-1.13314e-06	1.47433e-07	-9.85707e-07	-1.03118e-06	4.01879e-07	-6.29298e-07	1.77339e-06	1.66168e-07	1.93956e-06	-2.77775e-07	3.77436e-08	-2.40031e-07
15.827	-4.38958e-07	4.76445e-08	-3.91314e-07	1.63513e-06	-1.19294e-07	1.51584e-06	2.05338e-06	-7.49984e-08	1.97838e-06	-1.29803e-08	2.71155e-09	-1.02688e-08	-1.13475e-06	1.47643e-07	-9.87112e-07	-1.03341e-06	4.02751e-07	-6.30663e-07	1.76963e-06	1.70917e-07	1.94055e-06	-2.88399e-07	3.91872e-08	-2.49212e-07
15.852	-4.41680e-07	4.79399e-08	-3.93740e-07	1.63408e-06	-1.14991e-07	1.51909e-06	2.04831e-06	-7.34832e-08	1.97483e-06	-1.24936e-08	2.60987e-09	-9.88369e-09	-1.13635e-06	1.47850e-07	-9.88497e-07	-1.03563e-06	4.03615e-07	-6.32017e-07	1.76585e-06	1.75660e-07	1.94151e-06	-2.99007e-07	4.06285e-08	-2.58378e-07
15.876	-4.44394e-07	4.82345e-08	-3.96159e-07	1.63302e-06	-1.10683e-07	1.52234e-06	2.04325e-06	-7.19628e-08	1.97129e-06	-1.19997e-08	2.50671e-09	-9.49304e-09	-1.13792e-06	1.48054e-07	-9.89863e-07	-1.03783e-06	4.04473e-07	-6.33359e-07	1.76206e-06	1.80398e-07	1.94246e-06	-3.09598e-07	4.20676e-08	-2.67530e-07
15.901	-4.47100e-07	4.85282e-08	-3.98572e-07	1.63197e-06	-1.06372e-07	1.52560e-06	2.03819e-06	-7.04374e-08	1.96775e-06	-1.14989e-08	2.40210e-09	-9.09685e-09	-1.13947e-06	1.48256e-07	-9.91210e-07	-1.04001e-06	4.05322e-07	-6.34690e-07	1.75824e-06	1.85131e-07	1.94337e-06	-3.20171e-07	4.35044e-08	-2.76667e-07
15.925	-4.49799e-07	4.88211e-08	-4.00978e-07	1.63093e-06	-1.02057e-07	1.52887e-06	2.03313e-06	-6.89069e-08	1.96422e-06	-1.09911e-08	2.29602e-09	-8.69513e-09	-1.14099e-06	1.48454e-07	-9.92538e-07	-1.04217e-06	4.06165e-07	-6.36009e-07	1.75441e-06	1.89858e-07	1.94426e-06	-3.30728e-07	4.49387e-08	-2.85789e-07
15.950	-4.52489e-07	4.91131e-08	-4.03376e-07	1.62989e-06	-9.77379e-08	1.53216e-06	2.02807e-06	-6.73715e-08	1.96070e-06	-1.04764e-08	2.18848e-09	-8.28789e-09	-1.14250e-06	1.48650e-07	-9.93846e-07	-1.04432e-06	4.06999e-07	-6.37316e-07	1.75055e-06	1.94579e-07	1.94513e-06	-3.41266e-07	4.63707e-08	-2.94895e-07
15.974	-4.55172e-07	4.94043e-08	-4.05768e-07	1.62886e-06	-9.34155e-08	1.53545e-06	2.02302e-06	-6.58313e-08	1.95719e-06	-9.95464e-09	2.07949e-09	-7.87514e-09	-1.14398e-06	1.48843e-07	-9.95135e-07	-1.04644e-06	4.07827e-07	-6.38611e-07	1.74667e-06	1.99295e-07	1.94597e-06	-3.51786e-07	4.78002e-08	-3.03986e-07
15.999	-4.57846e-07	4.96946e-08	-4.08152e-07	1.62783e-06	-8.90897e-08	1.53874e-06	2.01797e-06	-6.42862e-08	1.95369e-06	-9.42595e-09	1.96905e-09	-7.45690e-09	-1.14544e-06	1.49033e-07	-9.96404e-07	-1.04854e-06	4.08647e-07	-6.39895e-07	1.74278e-06	2.04004e-07	1.94678e-06	-3.62288e-07	4.92271e-08	-3.13061e-07
16.024	-4.60513e-07	4.99840e-08	-4.10529e-07	1.62681e-06	-8.47606e-08	1.54205e-06	2.01293e-06	-6.27365e-08	1.95019e-06	-8.89033e-09	1.85716e-09	-7.03316e-09	-1.14687e-06	1.49220e-07	-9.97654e-07	-1.05063e-06	4.09459e-07	-6.41167e-07	1.73886e-06	2.08708e-07	1.94757e-06	-3.72771e-07	5.06516e-08	-3.22120e-07
16.048	-4.63171e-07	5.02725e-08	-4.12899e-07	1.62579e-06	-8.04284e-08	1.54537e-06	2.00788e-06	-6.11820e-08	1.94670e-06	-8.34778e-09	1.74383e-09	-6.60395e-09	-1.14829e-06	1.49404e-07	-9.98885e-07	-1.05269e-06	4.10264e-07	-6.42427e-07	1.73493e-06	2.13405e-07	1.94833e-06	-3.83235e-07	5.20734e-08	-3.31162e-07
16.073	-4.65821e-07	5.05602e-08	-4.15261e-07	1.62478e-06	-7.60932e-08	1.54869e-06	2.00284e-06	-5.96230e-08	1.94322e-06	-7.79833e-09	1.62905e-09	-6.16928e-09	-1.14968e-06	1.49585e-07	-1.00010e-06	-1.05474e-06	4.11061e-07	-6.43676e-07	1.73097e-06	2.18095e-07	1.94907e-06	-3.93680e-07	5.34926e-08	-3.40187e-07
16.097	-4.68463e-07	5.08469e-08	-4.17616e-07	1.62378e-06	-7.17551e-08	1.55202e-06	1.99780e-06	-5.80595e-08	1.93974e-06	-7.24199e-09	1.51283e-09	-5.72916e-09	-1.15105e-06	1.49763e-07	-1.00129e-06	-1.05676e-06	4.11850e-07	-6.44912e-07	1.72700e-06	2.22779e-07	1.94978e-06	-4.04105e-07	5.49091e-08	-3.49196e-07
16.122	-4.71096e-07	5.11327e-08	-4.19963e-07	1.62277e-06	-6.74144e-08	1.55536e-06	1.99277e-06	-5.64915e-08	1.93628e-06	-6.67878e-09	1.39518e-09	-5.28360e-09	-1.15240e-06	1.49938e-07	-1.00246e-06	-1.05877e-06	4.12632e-07	-6.46137e-07	1.72301e-06	2.27456e-07	1.95046e-06	-4.14510e-07	5.63229e-08	-3.58187e-07
16.146	-4.73721e-07	5.14176e-08	-4.22303e-07	1.62178e-06	-6.30710e-08	1.55871e-06	1.98774e-06	-5.49192e-08	1.93282e-06	-6.10871e-09	1.27609e-09	-4.83262e-09	-1.15372e-06	1.50110e-07	-1.00361e-06	-1.06076e-06	4.13407e-07	-6.47349e-07	1.71899e-06	2.32126e-07	1.95112e-06	-4.24894e-07	5.77339e-08	-3.67160e-07
16.171	-4.76337e-07	5.17015e-08	-4.24635e-07	1.62079e-06	-5.87252e-08	1.56206e-06	1.98271e-06	-5.33425e-08	1.92937e-06	-5.53180e-09	1.15558e-09	-4.37623e-09	-1.15502e-06	1.50280e-07	-1.00474e-06	-1.06272e-06	4.14174e-07	-6.48550e-07	1.71496e-06	2.36790e-07	1.95175e-06	-4.35258e-07	5.91422e-08	-3.76116e-07
16.196	-4.78944e-07	5.19845e-08	-4.26960e-07	1.61980e-06	-5.43772e-08	1.56542e-06	1.97769e-06	-5.17617e-08	1.92592e-06	-4.94807e-09	1.03364e-09	-3.91443e-09	-1.15630e-06	1.50446e-07	-1.00586e-06	-1.06467e-06	4.14933e-07	-6.49739e-07	1.71091e-06	2.41446e-07	1.95236e-06	-4.45601e-07	6.05475e-08	-3.85054e-07
16.220	-4.81543e-07	5.22666e-08	-4.29276e-07	1.61882e-06	-5.00270e-08	1.56879e-06	1.97267e-06	-5.01767e-08	1.92249e-06	-4.35754e-09	9.10277e-10	-3.44726e-09	-1.15756e-06	1.50610e-07	-1.00695e-06	-1.06660e-06	4.15684e-07	-6.50916e-07	1.70684e-06	2.46094e-07	1.95293e-06	-4.55923e-07	6.19500e-08	-3.93973e-07
16.245	-4.84133e-07	5.25477e-08	-4.31585e-07	1.61784e-06	-4.56748e-08	1.57217e-06	1.96765e-06	-4.85876e-08	1.91906e-06	-3.76022e-09	7.85499e-10	-2.97472e-09	-1.15879e-06	1.50770e-07	-1.00802e-06	-1.06851e-06	4.16428e-07	-6.52081e-07	1.70275e-06	2.50736e-07	1.95349e-06	-4.66223e-07	6.33496e-08	-4.02873e-07
16.269	-4.86714e-07	5.28278e-08	-4.33886e-07	1.61687e-06	-4.13207e-08	1.57555e-06	1.96264e-06	-4.69945e-08	1.91564e-06	-3.15613e-09	6.59307e-10	-2.49683e-09	-1.16000e-06	1.50928e-07	-1.00907e-06	-1.07040e-06	4.17165e-07	-6.53234e-07	1.69864e-06	2.55369e-07	1.95401e-06	-4.76501e-07	6.47462e-08	-4.11755e-07
16.294	-4.89286e-07	5.31070e-08	-4.36179e-07	1.61590e-06	-3.69649e-08	1.57894e-06	1.95763e-06	-4.53975e-08	1.91223e-06	-2.54530e-09	5.31706e-10	-2.01360e-09	-1.16119e-06	1.51082e-07	-1.01011e-06	-1.07227e-06	4.17893e-07	-6.54374e-07	1.69451e-06	2.59995e-07	1.95451e-06	-4.86757e-07	6.61398e-08	-4.20618e-07
16.318	-4.91849e-07	5.33852e-08	-4.38463e-07	1.61494e-06	-3.26075e-08	1.58233e-06	1.95262e-06	-4.37966e-08	1.90882e-06	-1.92775e-09	4.02700e-10	-1.52505e-09	-1.16236e-06	1.51234e-07	-1.01112e-06	-1.07412e-06	4.18614e-07	-6.55503e-07	1.69037e-06	2.64613e-07	1.95498e-06	-4.96991e-07	6.75303e-08	-4.29461e-07
16.343	-4.94402e-07	5.36624e-08	-4.40740e-07	1.61398e-06	-2.82488e-08	1.58573e-06	1.94762e-06	-4.21920e-08	1.90543e-06	-1.30348e-09	2.72294e-10	-1.03119e-09	-1.16350e-06	1.51383e-07	-1.01212e-06	-1.07595e-06	4.19327e-07	-6.56620e-07	1.68620e-06	2.69223e-07	1.95543e-06	-5.07202e-07	6.89177e-08	-4.38284e-07
16.368	-4.96947e-07	5.39386e-08	-4.43009e-07	1.61303e-06	-2.38887e-08	1.58914e-06	1.94262e-06	-4.05837e-08	1.90204e-06	-6.72534e-10	1.40490e-10	-5.32044e-10	-1.16462e-06	1.51528e-07	-1.01309e-06	-1.07776e-06	4.20033e-07	-6.57725e-07	1.68202e-06	2.73825e-07	1.95584e-06	-5.17390e-07	7.03021e-08	-4.47088e-07
16.392	-4.99483e-07	5.42138e-08	-4.45269e-07	1.61208e-06	-1.95274e-08	1.59255e-06	1.93763e-06	-3.89717e-08	1.89866e-06	-3.49223e-11	7.29516e-12	-2.76271e-11	-1.16571e-06	1.51671e-07	-1.01404e-06	-1.07955e-06	4.20730e-07	-6.58817e-07	1.67782e-06	2.78418e-07	1.95623e-06	-5.27554e-07	7.16832e-08	-4.55871e-07
16.417	-5.02009e-07	5.44879e-08	-4.47521e-07	1.61114e-06	-1.51652e-08	1.59597e-06	1.93264e-06	-3.73561e-08	1.89528e-06	6.09331e-10	-1.27287e-10	4.82044e-10	-1.16679e-06	1.51811e-07	-1.01498e-06	-1.08132e-06	4.21420e-07	-6.59898e-07	1.67359e-06	2.83003e-07	1.95660e-06	-5.37695e-07	7.30611e-08	-4.64634e-07
16.441	-5.04525e-07	5.47611e-08	-4.49764e-07	1.61020e-06	-1.08021e-08	1.59940e-06	1.92766e-06	-3.57371e-08	1.89192e-06	1.26020e-09	-2.63253e-10	9.96951e-10	-1.16784e-06	1.51947e-07	-1.01589e-06	-1.08307e-06	4.22103e-07	-6.60966e-07	1.66935e-06	2.87579e-07	1.95693e-06	-5.47812e-07	7.44358e-08	-4.73376e-07
16.466	-5.07033e-07	5.50332e-08	-4.51999e-07	1.60927e-06	-6.43833e-09	1.60283e-06	1.92267e-06	-3.41147e-08	1.88856e-06	1.91767e-09	-4.00596e-10	1.51708e-09	-1.16887e-06	1.52081e-07	-1.01678e-06	-1.08480e-06	4.22777e-07	-6.62022e-07	1.66509e-06	2.92147e-07	1.95724e-06	-5.57904e-07	7.58071e-08	-4.82097e-07
16.490	-5.09530e-07	5.53043e-08	-4.54226e-07	1.60834e-06	-2.07396e-09	1.60626e-06	1.91770e-06	-3.24890e-08	1.88521e-06	2.58171e-09	-5.39313e-10	2.04240e-09	-1.16987e-06	1.52212e-07	-1.01766e-06	-1.08651e-06	4.23444e-07	-6.63066e-07	1.66082e-06	2.96706e-07	1.95752e-06	-5.67972e-07	7.71752e-08	-4.90797e-07
16.515	-5.12018e-07	5.55744e-08	-4.56444e-07	1.60741e-06	2.29084e-09	1.60970e-06	1.91273e-06	-3.08600e-08	1.88187e-06	3.25231e-09	-6.79397e-10	2.57291e-09	-1.17085e-06	1.52339e-07	-1.01851e-06	-1.08820e-06	4.24103e-07	-6.64098e-07	1.65652e-06	3.01256e-07	1.95778e-06	-5.78016e-07	7.85398e-08	-4.99476e-07
16.540	-5.14497e-07	5.58434e-08	-4.58653e-07	1.60649e-06	6.65592e-09	1.61315e-06	1.90776e-06	-2.92279e-08	1.87853e-06	3.92942e-09	-8.20845e-10	3.10858e-09	-1.17181e-06	1.52464e-07	-1.01935e-06	-1.08987e-06	4.24754e-07	-6.65118e-07	1.65221e-06	3.05796e-07	1.95800e-06	-5.88034e-07	7.99011e-08	-5.08133e-07
16.564	-5.16965e-07	5.61113e-08	-4.60854e-07	1.60558e-06	1.10211e-08	1.61660e-06	1.90280e-06	-2.75926e-08	1.87521e-06	4.61304e-09	-9.63651e-10	3.64939e-09	-1.17275e-06	1.52586e-07	-1.02016e-06	-1.09152e-06	4.25398e-07	-6.66126e-07	1.64787e-06	3.10328e-07	1.95820e-06	-5.98027e-07	8.12589e-08	-5.16768e-07
16.589	-5.19424e-07	5.63782e-08	-4.63046e-07	1.60467e-06	1.53863e-08	1.62005e-06	1.89784e-06	-2.59544e-08	1.87189e-06	5.30313e-09	-1.10781e-09	4.19532e-09	-1.17366e-06	1.52704e-07	-1.02095e-06	-1.09315e-06	4.26033e-07	-6.67121e-07	1.64352e-06	3.14850e-07	1.95837e-06	-6.07994e-07	8.26132e-08	-5.25381e-07
16.613	-5.21873e-07	5.66440e-08	-4.65229e-07	1.60376e-06	1.97514e-08	1.62351e-06	1.89289e-06	-2.43132e-08	1.86857e-06	5.99968e-09	-1.25331e-09	4.74636e-09	-1.17455e-06	1.52820e-07	-1.02173e-06	-1.09477e-06	4.26661e-07	-6.68104e-07	1.63915e-06	3.19362e-07	1.95852e-06	-6.17935e-07	8.39640e-08	-5.33971e-07
16.638	-5.24312e-07	5.69088e-08	-4.67403e-07	1.60286e-06	2.41162e-08	1.62698e-06	1.88794e-06	-2.26691e-08	1.86527e-06	6.70264e-09	-1.40016e-09	5.30248e-09	-1.17541e-06	1.52933e-07	-1.02248e-06	-1.09636e-06	4.27281e-07	-6.69075e-07	1.63477e-06	3.23865e-07	1.95863e-06	-6.27850e-07	8.53112e-08	-5.42539e-07
16.663	-5.26741e-07	5.71724e-08	-4.69569e-07	1.60196e-06	2.84805e-08	1.63044e-06	1.88300e-06	-2.10223e-08	1.86197e-06	7.41201e-09	-1.54835e-09	5.86366e-09	-1.17626e-06	1.53043e-07	-1.02321e-06	-1.09793e-06	4.27893e-07	-6.70034e-07	1.63036e-06	3.28358e-07	1.95872e-06	-6.37738e-07	8.66548e-08	-5.51084e-07
16.687	-5.29160e-07	5.74349e-08	-4.71725e-07	1.60107e-06	3.28442e-08	1.63391e-06	1.87806e-06	-1.93728e-08	1.85868e-06	8.12774e-09	-1.69786e-09	6.42988e-09	-1.17708e-06	1.53149e-07	-1.02393e-06	-1.09948e-06	4.28498e-07	-6.70980e-07	1.62594e-06	3.32840e-07	1.95878e-06	-6.47600e-07	8.79948e-08	-5.59605e-07
16.712	-5.31569e-07	5.76964e-08	-4.73872e-07	1.60018e-06	3.72072e-08	1.63739e-06	1.87312e-06	-1.77206e-08	1.85540e-06	8.84982e-09	-1.84870e-09	7.00112e-09	-1.17787e-06	1.53253e-07	-1.02462e-06	-1.10101e-06	4.29095e-07	-6.71915e-07	1.62150e-06	3.37313e-07	1.95881e-06	-6.57435e-07	8.93311e-08	-5.68103e-07
16.736	-5.33967e-07	5.79567e-08	-4.76011e-07	1.59930e-06	4.15694e-08	1.64087e-06	1.86820e-06	-1.60659e-08	1.85213e-06	9.57822e-09	-2.00086e-09	7.57735e-09	-1.17865e-06	1.53354e-07	-1.02529e-06	-1.10252e-06	4.29683e-07	-6.72837e-07	1.61704e-06	3.41776e-07	1.95882e-06	-6.67242e-07	9.06637e-08	-5.76578e-07
16.761	-5.36356e-07	5.82160e-08	-4.78140e-07	1.59842e-06	4.59305e-08	1.64435e-06	1.86327e-06	-1.44087e-08	1.84886e-06	1.03129e-08	-2.15433e-09	8.15856e-09	-1.17940e-06	1.53451e-07	-1.02595e-06	-1.10401e-06	4.30264e-07	-6.73747e-07	1.61256e-06	3.46228e-07	1.95879e-06	-6.77022e-07	9.19926e-08	-5.85029e-07
16.785	-5.38734e-07	5.84741e-08	-4.80260e-07	1.59754e-06	5.02904e-08	1.64783e-06	1.85836e-06	-1.27491e-08	1.84561e-06	1.10538e-08	-2.30911e-09	8.74472e-09	-1.18012e-06	1.53546e-07	-1.02658e-06	-1.10548e-06	4.30838e-07	-6.74644e-07	1.60807e-06	3.50670e-07	1.95874e-06	-6.86773e-07	9.33176e-08	-5.93456e-07
16.810	-5.41101e-07	5.87311e-08	-4.82370e-07	1.59667e-06	5.46491e-08	1.65132e-06	1.85344e-06	-1.10872e-08	1.84236e-06	1.18010e-08	-2.46520e-09	9.33581e-09	-1.18083e-06	1.53637e-07	-1.02719e-06	-1.10693e-06	4.31403e-07	-6.75529e-07	1.60356e-06	3.55101e-07	1.95866e-06	-6.96497e-07	9.46389e-08	-6.01858e-07
16.835	-5.43458e-07	5.89869e-08	-4.84471e-07	1.59580e-06	5.90063e-08	1.65481e-06	1.84854e-06	-9.42313e-09	1.83911e-06	1.25544e-08	-2.62257e-09	9.93180e-09	-1.18151e-06	1.53726e-07	-1.02778e-06	-1.10836e-06	4.31961e-07	-6.76402e-07	1.59903e-06	3.59521e-07	1.95855e-06	-7.06192e-07	9.59562e-08	-6.10236e-07
16.859	-5.45805e-07	5.92416e-08	-4.86563e-07	1.59494e-06	6.33619e-08	1.65830e-06	1.84363e-06	-7.75688e-09	1.83588e-06	1.33139e-08	-2.78124e-09	1.05327e-08	-1.18217e-06	1.53812e-07	-1.02836e-06	-1.10977e-06	4.32510e-07	-6.77263e-07	1.59449e-06	3.63931e-07	1.95842e-06	-7.15859e-07	9.72697e-08	-6.18589e-07
16.884	-5.48141e-07	5.94952e-08	-4.88646e-07	1.59408e-06	6.77157e-08	1.66180e-06	1.83874e-06	-6.08855e-09	1.83265e-06	1.40796e-08	-2.94118e-09	1.11384e-08	-1.18280e-06	1.53894e-07	-1.02891e-06	-1.11116e-06	4.33052e-07	-6.78112e-07	1.58992e-06	3.68329e-07	1.95825e-06	-7.25496e-07	9.85793e-08	-6.26917e-07
16.908	-5.50467e-07	5.97476e-08	-4.90719e-07	1.59323e-06	7.20677e-08	1.66529e-06	1.83385e-06	-4.41824e-09	1.82943e-06	1.48514e-08	-3.10241e-09	1.17490e-08	-1.18341e-06	1.53974e-07	-1.02944e-06	-1.11253e-06	4.33586e-07	-6.78948e-07	1.58534e-06	3.72717e-07	1.95806e-06	-7.35105e-07	9.98848e-08	-6.35220e-07
16.933	-5.52781e-07	5.99988e-08	-4.92782e-07	1.59237e-06	7.64176e-08	1.66879e-06	1.82896e-06	-2.74602e-09	1.82622e-06	1.56292e-08	-3.26490e-09	1.23643e-08	-1.18400e-06	1.54050e-07	-1.02995e-06	-1.11388e-06	4.34113e-07	-6.79772e-07	1.58074e-06	3.77093e-07	1.95784e-06	-7.44684e-07	1.01186e-07	-6.43497e-07
16.957	-5.55085e-07	6.02489e-08	-4.94836e-07	1.59153e-06	8.07653e-08	1.67229e-06	1.82408e-06	-1.07197e-09	1.82301e-06	1.64131e-08	-3.42866e-09	1.29845e-08	-1.18457e-06	1.54124e-07	-1.03044e-06	-1.11522e-06	4.34631e-07	-6.80584e-07	1.57613e-06	3.81457e-07	1.95759e-06	-7.54233e-07	1.02484e-07	-6.51749e-07
16.982	-5.57378e-07	6.04978e-08	-4.96881e-07	1.59068e-06	8.51108e-08	1.67579e-06	1.81921e-06	6.03832e-10	1.81981e-06	1.72031e-08	-3.59367e-09	1.36094e-08	-1.18511e-06	1.54194e-07	-1.03091e-06	-1.11653e-06	4.35142e-07	-6.81384e-07	1.57150e-06	3.85810e-07	1.95731e-06	-7.63753e-07	1.03777e-07	-6.59975e-07
17.007	-5.59661e-07	6.07455e-08	-4.98915e-07	1.58984e-06	8.94537e-08	1.67930e-06	1.81434e-06	2.28129e-09	1.81662e-06	1.79990e-08	-3.75993e-09	1.42390e-08	-1.18563e-06	1.54262e-07	-1.03137e-06	-1.11782e-06	4.35644e-07	-6.82171e-07	1.56685e-06	3.90152e-07	1.95700e-06	-7.73242e-07	1.05067e-07	-6.68175e-07
17.031	-5.61932e-07	6.09920e-08	-5.00940e-07	1.58901e-06	9.37941e-08	1.68280e-06	1.80948e-06	3.96034e-09	1.81344e-06	1.88008e-08	-3.92743e-09	1.48734e-08	-1.18612e-06	1.54326e-07	-1.03180e-06	-1.11909e-06	4.36139e-07	-6.82946e-07	1.56219e-06	3.94481e-07	1.95667e-06	-7.82700e-07	1.06352e-07	-6.76348e-07
17.056	-5.64193e-07	6.12374e-08	-5.02955e-07	1.58818e-06	9.81316e-08	1.68631e-06	1.80462e-06	5.64089e-09	1.81026e-06	1.96086e-08	-4.09617e-09	1.55124e-08	-1.18660e-06	1.54388e-07	-1.03221e-06	-1.12034e-06	4.36626e-07	-6.83709e-07	1.55750e-06	3.98799e-07	1.95630e-06	-7.92128e-07	1.07633e-07	-6.84495e-07
17.080	-5.66442e-07	6.14815e-08	-5.04960e-07	1.58735e-06	1.02466e-07	1.68981e-06	1.79977e-06	7.32287e-09	1.80709e-06	2.04222e-08	-4.26614e-09	1.61561e-08	-1.18705e-06	1.54446e-07	-1.03260e-06	-1.12157e-06	4.37106e-07	-6.84459e-07	1.55281e-06	4.03105e-07	1.95591e-06	-8.01525e-07	1.08910e-07	-6.92615e-07
17.105	-5.68680e-07	6.17245e-08	-5.06956e-07	1.58652e-06	1.06798e-07	1.69332e-06	1.79493e-06	9.00618e-09	1.80393e-06	2.12417e-08	-4.43733e-09	1.68044e-08	-1.18747e-06	1.54502e-07	-1.03297e-06	-1.12277e-06	4.37577e-07	-6.85198e-07	1.54809e-06	4.07398e-07	1.95549e-06	-8.10891e-07	1.10183e-07	-7.00708e-07
17.129	-5.70907e-07	6.19662e-08	-5.08941e-07	1.58570e-06	1.11126e-07	1.69683e-06	1.79009e-06	1.06908e-08	1.80078e-06	2.20670e-08	-4.60973e-09	1.74573e-08	-1.18788e-06	1.54554e-07	-1.03332e-06	-1.12396e-06	4.38041e-07	-6.85924e-07	1.54336e-06	4.11679e-07	1.95504e-06	-8.20225e-07	1.11451e-07	-7.08774e-07
17.154	-5.73123e-07	6.22067e-08	-5.10917e-07	1.58488e-06	1.15451e-07	1.70034e-06	1.78526e-06	1.23765e-08	1.79763e-06	2.28980e-08	-4.78333e-09	1.81147e-08	-1.18826e-06	1.54604e-07	-1.03365e-06	-1.12513e-06	4.38497e-07	-6.86638e-07	1.53861e-06	4.15948e-07	1.95456e-06	-8.29528e-07	1.12715e-07	-7.16813e-07
17.179	-5.75328e-07	6.24460e-08	-5.12882e-07	1.58407e-06	1.19773e-07	1.70384e-06	1.78043e-06	1.40634e-08	1.79449e-06	2.37349e-08	-4.95814e-09	1.87767e-08	-1.18861e-06	1.54650e-07	-1.03396e-06	-1.12628e-06	4.38945e-07	-6.87339e-07	1.53385e-06	4.20204e-07	1.95405e-06	-8.38799e-07	1.13975e-07	-7.24824e-07
17.203	-5.77522e-07	6.26841e-08	-5.14838e-07	1.58326e-06	1.24091e-07	1.70735e-06	1.77561e-06	1.57512e-08	1.79136e-06	2.45774e-08	-5.13414e-09	1.94432e-08	-1.18895e-06	1.54694e-07	-1.03425e-06	-1.12741e-06	4.39385e-07	-6.88029e-07	1.52907e-06	4.24448e-07	1.95352e-06	-8.48037e-07	1.15230e-07	-7.32807e-07
17.228	-5.79704e-07	6.29210e-08	-5.16783e-07	1.58245e-06	1.28405e-07	1.71086e-06	1.77080e-06	1.74400e-08	1.78824e-06	2.54255e-08	-5.31132e-09	2.01142e-08	-1.18926e-06	1.54734e-07	-1.03453e-06	-1.12852e-06	4.39818e-07	-6.88706e-07	1.52428e-06	4.28679e-07	1.95295e-06	-8.57243e-07	1.16481e-07	-7.40763e-07
17.252	-5.81874e-07	6.31566e-08	-5.18718e-07	1.58165e-06	1.32716e-07	1.71437e-06	1.76599e-06	1.91296e-08	1.78512e-06	2.62793e-08	-5.48968e-09	2.07897e-08	-1.18955e-06	1.54772e-07	-1.03478e-06	-1.12961e-06	4.40242e-07	-6.89371e-07	1.51946e-06	4.32897e-07	1.95236e-06	-8.66417e-07	1.17727e-07	-7.48690e-07
17.277	-5.84034e-07	6.33909e-08	-5.20643e-07	1.58085e-06	1.37022e-07	1.71787e-06	1.76119e-06	2.08200e-08	1.78201e-06	2.71387e-08	-5.66920e-09	2.14695e-08	-1.18981e-06	1.54806e-07	-1.03501e-06	-1.13068e-06	4.40659e-07	-6.90024e-07	1.51464e-06	4.37101e-07	1.95174e-06	-8.75557e-07	1.18969e-07	-7.56588e-07
17.302	-5.86181e-07	6.36240e-08	-5.22557e-07	1.58005e-06	1.41324e-07	1.72138e-06	1.75640e-06	2.25111e-08	1.77891e-06	2.80037e-08	-5.84989e-09	2.21538e-08	-1.19006e-06	1.54838e-07	-1.03522e-06	-1.13173e-06	4.41068e-07	-6.90664e-07	1.50979e-06	4.41293e-07	1.95109e-06	-8.84665e-07	1.20207e-07	-7.64458e-07
17.326	-5.88318e-07	6.38559e-08	-5.24462e-07	1.57926e-06	1.45621e-07	1.72488e-06	1.75161e-06	2.42028e-08	1.77581e-06	2.88741e-08	-6.03172e-09	2.28424e-08	-1.19028e-06	1.54867e-07	-1.03541e-06	-1.13276e-06	4.41470e-07	-6.91293e-07	1.50494e-06	4.45472e-07	1.95041e-06	-8.93739e-07	1.21440e-07	-7.72299e-07
17.351	-5.90442e-07	6.40865e-08	-5.26356e-07	1.57847e-06	1.49915e-07	1.72838e-06	1.74683e-06	2.58950e-08	1.77272e-06	2.97501e-08	-6.21471e-09	2.35354e-08	-1.19047e-06	1.54892e-07	-1.03558e-06	-1.13377e-06	4.41863e-07	-6.91909e-07	1.50006e-06	4.49637e-07	1.94970e-06	-9.02780e-07	1.22668e-07	-7.80112e-07
17.375	-5.92555e-07	6.43158e-08	-5.28239e-07	1.57768e-06	1.54203e-07	1.73189e-06	1.74205e-06	2.75877e-08	1.76964e-06	3.06315e-08	-6.39882e-09	2.42326e-08	-1.19065e-06	1.54915e-07	-1.03573e-06	-1.13476e-06	4.42249e-07	-6.92513e-07	1.49517e-06	4.53788e-07	1.94896e-06	-9.11787e-07	1.23892e-07	-7.87895e-07
17.400	-5.94656e-07	6.45439e-08	-5.30112e-07	1.57690e-06	1.58487e-07	1.73539e-06	1.73729e-06	2.92806e-08	1.76657e-06	3.15182e-08	-6.58407e-09	2.49342e-08	-1.19080e-06	1.54935e-07	-1.03586e-06	-1.13573e-06	4.42627e-07	-6.93106e-07	1.49027e-06	4.57926e-07	1.94819e-06	-9.20760e-07	1.25111e-07	-7.95648e-07
17.424	-5.96746e-07	6.47707e-08	-5.31975e-07	1.57612e-06	1.62766e-07	1.73888e-06	1.73253e-06	3.09739e-08	1.76350e-06	3.24104e-08	-6.77043e-09	2.56399e-08	-1.19093e-06	1.54951e-07	-1.03598e-06	-1.13668e-06	4.42998e-07	-6.93686e-07	1.48535e-06	4.62050e-07	1.94740e-06	-9.29698e-07	1.26326e-07	-8.03372e-07
17.449	-5.98824e-07	6.49962e-08	-5.33827e-07	1.57534e-06	1.67039e-07	1.74238e-06	1.72777e-06	3.26673e-08	1.76044e-06	3.33078e-08	-6.95791e-09	2.63499e-08	-1.19103e-06	1.54965e-07	-1.03607e-06	-1.13761e-06	4.43360e-07	-6.94253e-07	1.48041e-06	4.66161e-07	1.94658e-06	-9.38603e-07	1.27536e-07	-8.11067e-07
17.474	-6.00889e-07	6.52205e-08	-5.35669e-07	1.57456e-06	1.71308e-07	1.74587e-06	1.72302e-06	3.43609e-08	1.75739e-06	3.42106e-08	-7.14648e-09	2.70641e-08	-1.19112e-06	1.54976e-07	-1.03614e-06	-1.13852e-06	4.43715e-07	-6.94809e-07	1.47547e-06	4.70257e-07	1.94572e-06	-9.47472e-07	1.28741e-07	-8.18731e-07
17.498	-6.02943e-07	6.54434e-08	-5.37500e-07	1.57379e-06	1.75571e-07	1.74936e-06	1.71828e-06	3.60545e-08	1.75434e-06	3.51185e-08	-7.33615e-09	2.77824e-08	-1.19118e-06	1.54984e-07	-1.03619e-06	-1.13942e-06	4.44063e-07	-6.95353e-07	1.47050e-06	4.74339e-07	1.94484e-06	-9.56307e-07	1.29941e-07	-8.26365e-07
17.523	-6.04985e-07	6.56650e-08	-5.39320e-07	1.57302e-06	1.79829e-07	1.75285e-06	1.71355e-06	3.77480e-08	1.75130e-06	3.60317e-08	-7.52691e-09	2.85048e-08	-1.19121e-06	1.54989e-07	-1.03622e-06	-1.14029e-06	4.44402e-07	-6.95885e-07	1.46552e-06	4.78407e-07	1.94393e-06	-9.65106e-07	1.31137e-07	-8.33969e-07
17.547	-6.07016e-07	6.58854e-08	-5.41130e-07	1.57226e-06	1.84081e-07	1.75634e-06	1.70883e-06	3.94413e-08	1.74827e-06	3.69500e-08	-7.71874e-09	2.92312e-08	-1.19123e-06	1.54991e-07	-1.03624e-06	-1.14114e-06	4.44734e-07	-6.96404e-07	1.46053e-06	4.82461e-07	1.94299e-06	-9.73871e-07	1.32328e-07	-8.41543e-07
17.572	-6.09034e-07	6.61044e-08	-5.42929e-07	1.57149e-06	1.88327e-07	1.75982e-06	1.70411e-06	4.11345e-08	1.74524e-06	3.78734e-08	-7.91164e-09	2.99618e-08	-1.19122e-06	1.54990e-07	-1.03623e-06	-1.14197e-06	4.45058e-07	-6.96912e-07	1.45552e-06	4.86500e-07	1.94202e-06	-9.82600e-07	1.33514e-07	-8.49086e-07
17.596	-6.11040e-07	6.63222e-08	-5.44718e-07	1.57073e-06	1.92567e-07	1.76330e-06	1.69939e-06	4.28273e-08	1.74222e-06	3.88019e-08	-8.10560e-09	3.06963e-08	-1.19119e-06	1.54986e-07	-1.03621e-06	-1.14278e-06	4.45375e-07	-6.97408e-07	1.45050e-06	4.90525e-07	1.94102e-06	-9.91293e-07	1.34695e-07	-8.56598e-07
17.621	-6.13034e-07	6.65386e-08	-5.46495e-07	1.56997e-06	1.96801e-07	1.76678e-06	1.69469e-06	4.45197e-08	1.73921e-06	3.97354e-08	-8.30061e-09	3.14348e-08	-1.19114e-06	1.54979e-07	-1.03616e-06	-1.14357e-06	4.45684e-07	-6.97891e-07	1.44546e-06	4.94535e-07	1.94000e-06	-9.99950e-07	1.35872e-07	-8.64078e-07
17.646	-6.15015e-07	6.67537e-08	-5.48262e-07	1.56922e-06	2.01029e-07	1.77025e-06	1.68999e-06	4.62116e-08	1.73620e-06	4.06739e-08	-8.49666e-09	3.21772e-08	-1.19107e-06	1.54969e-07	-1.03610e-06	-1.14435e-06	4.45985e-07	-6.98363e-07	1.44041e-06	4.98531e-07	1.93894e-06	-1.00857e-06	1.37043e-07	-8.71528e-07
17.670	-6.16985e-07	6.69675e-08	-5.50018e-07	1.56847e-06	2.05251e-07	1.77372e-06	1.68530e-06	4.79030e-08	1.73320e-06	4.16173e-08	-8.69374e-09	3.29236e-08	-1.19097e-06	1.54957e-07	-1.03601e-06	-1.14510e-06	4.46278e-07	-6.98823e-07	1.43535e-06	5.02511e-07	1.93786e-06	-1.01716e-06	1.38209e-07	-8.78947e-07
17.695	-6.18943e-07	6.71799e-08	-5.51763e-07	1.56772e-06	2.09466e-07	1.77718e-06	1.68062e-06	4.95937e-08	1.73021e-06	4.25656e-08	-8.89184e-09	3.36738e-08	-1.19085e-06	1.54941e-07	-1.03591e-06	-1.14584e-06	4.46564e-07	-6.99271e-07	1.43027e-06	5.06477e-07	1.93674e-06	-1.02570e-06	1.39371e-07	-8.86333e-07
17.719	-6.20888e-07	6.73911e-08	-5.53497e-07	1.56697e-06	2.13675e-07	1.78064e-06	1.67594e-06	5.12837e-08	1.72723e-06	4.35188e-08	-9.09095e-09	3.44279e-08	-1.19071e-06	1.54923e-07	-1.03579e-06	-1.14655e-06	4.46843e-07	-6.99707e-07	1.42517e-06	5.10427e-07	1.93560e-06	-1.03422e-06	1.40528e-07	-8.93688e-07
17.744	-6.22821e-07	6.76009e-08	-5.55220e-07	1.56622e-06	2.17876e-07	1.78410e-06	1.67127e-06	5.29729e-08	1.72425e-06	4.44768e-08	-9.29107e-09	3.51857e-08	-1.19054e-06	1.54902e-07	-1.03564e-06	-1.14724e-06	4.47114e-07	-7.00131e-07	1.42007e-06	5.14362e-07	1.93443e-06	-1.04269e-06	1.41679e-07	-9.01012e-07
17.768	-6.24741e-07	6.78093e-08	-5.56932e-07	1.56548e-06	2.22071e-07	1.78755e-06	1.66661e-06	5.46612e-08	1.72127e-06	4.54395e-08	-9.49218e-09	3.59473e-08	-1.19036e-06	1.54877e-07	-1.03548e-06	-1.14792e-06	4.47377e-07	-7.00543e-07	1.41495e-06	5.18282e-07	1.93323e-06	-1.05113e-06	1.42826e-07	-9.08303e-07
17.793	-6.26649e-07	6.80164e-08	-5.58633e-07	1.56474e-06	2.26259e-07	1.79100e-06	1.66196e-06	5.63485e-08	1.71831e-06	4.64069e-08	-9.69427e-09	3.67127e-08	-1.19015e-06	1.54850e-07	-1.03530e-06	-1.14858e-06	4.47633e-07	-7.00943e-07	1.40982e-06	5.22187e-07	1.93200e-06	-1.05953e-06	1.43967e-07	-9.15562e-07
17.818	-6.28545e-07	6.82222e-08	-5.60323e-07	1.56400e-06	2.30439e-07	1.79444e-06	1.65731e-06	5.80348e-08	1.71535e-06	4.73790e-08	-9.89734e-09	3.74817e-08	-1.18992e-06	1.54820e-07	-1.03510e-06	-1.14921e-06	4.47881e-07	-7.01332e-07	1.40467e-06	5.26076e-07	1.93074e-06	-1.06789e-06	1.45103e-07	-9.22789e-07
17.842	-6.30428e-07	6.84266e-08	-5.62002e-07	1.56326e-06	2.34612e-07	1.79787e-06	1.65268e-06	5.97198e-08	1.71240e-06	4.83557e-08	-1.01014e-08	3.82544e-08	-1.18967e-06	1.54788e-07	-1.03488e-06	-1.14983e-06	4.48122e-07	-7.01709e-07	1.39951e-06	5.29949e-07	1.92946e-06	-1.07622e-06	1.46235e-07	-9.29983e-07
17.867	-6.32299e-07	6.86297e-08	-5.63670e-07	1.56253e-06	2.38778e-07	1.80130e-06	1.64804e-06	6.14037e-08	1.70945e-06	4.93370e-08	-1.03064e-08	3.90307e-08	-1.18940e-06	1.54752e-07	-1.03464e-06	-1.15043e-06	4.48355e-07	-7.02074e-07	1.39434e-06	5.33806e-07	1.92814e-06	-1.08450e-06	1.47361e-07	-9.37144e-07
17.891	-6.34157e-07	6.88314e-08	-5.65326e-07	1.56179e-06	2.42936e-07	1.80473e-06	1.64342e-06	6.30863e-08	1.70651e-06	5.03228e-08	-1.05123e-08	3.98105e-08	-1.18910e-06	1.54714e-07	-1.03439e-06	-1.15101e-06	4.48580e-07	-7.02427e-07	1.38915e-06	5.37648e-07	1.92680e-06	-1.09275e-06	1.48482e-07	-9.44273e-07
17.916	-6.36003e-07	6.90317e-08	-5.66972e-07	1.56106e-06	2.47086e-07	1.80815e-06	1.63881e-06	6.47674e-08	1.70357e-06	5.13131e-08	-1.07192e-08	4.05940e-08	-1.18878e-06	1.54672e-07	-1.03411e-06	-1.15157e-06	4.48799e-07	-7.02769e-07	1.38395e-06	5.41474e-07	1.92543e-06	-1.10097e-06	1.49597e-07	-9.51368e-07
17.940	-6.37836e-07	6.92307e-08	-5.68606e-07	1.56034e-06	2.51229e-07	1.81156e-06	1.63420e-06	6.64471e-08	1.70065e-06	5.23078e-08	-1.09269e-08	4.13809e-08	-1.18844e-06	1.54628e-07	-1.03382e-06	-1.15211e-06	4.49009e-07	-7.03099e-07	1.37874e-06	5.45284e-07	1.92403e-06	-1.10914e-06	1.50708e-07	-9.58431e-07
17.965	-6.39657e-07	6.94283e-08	-5.70229e-07	1.55961e-06	2.55363e-07	1.81497e-06	1.62960e-06	6.81252e-08	1.69773e-06	5.33069e-08	-1.11357e-08	4.21712e-08	-1.18808e-06	1.54581e-07	-1.03350e-06	-1.15263e-06	4.49213e-07	-7.03418e-07	1.37352e-06	5.49078e-07	1.92260e-06	-1.11727e-06	1.51813e-07	-9.65460e-07
17.990	-6.41465e-07	6.96245e-08	-5.71840e-07	1.55888e-06	2.59489e-07	1.81837e-06	1.62501e-06	6.98017e-08	1.69481e-06	5.43103e-08	-1.13453e-08	4.29651e-08	-1.18770e-06	1.54532e-07	-1.03317e-06	-1.15313e-06	4.49409e-07	-7.03724e-07	1.36828e-06	5.52855e-07	1.92114e-06	-1.12537e-06	1.52913e-07	-9.72456e-07
18.014	-6.43260e-07	6.98194e-08	-5.73441e-07	1.55816e-06	2.63607e-07	1.82177e-06	1.62042e-06	7.14764e-08	1.69190e-06	5.53180e-08	-1.15558e-08	4.37622e-08	-1.18730e-06	1.54479e-07	-1.03282e-06	-1.15362e-06	4.49597e-07	-7.04020e-07	1.36303e-06	5.56616e-07	1.91965e-06	-1.13343e-06	1.54008e-07	-9.79418e-07
18.039	-6.45043e-07	7.00128e-08	-5.75030e-07	1.55744e-06	2.67716e-07	1.82516e-06	1.61585e-06	7.31493e-08	1.68900e-06	5.63299e-08	-1.17672e-08	4.45628e-08	-1.18687e-06	1.54424e-07	-1.03245e-06	-1.15408e-06	4.49778e-07	-7.04303e-07	1.35777e-06	5.60361e-07	1.91813e-06	-1.14144e-06	1.55097e-07	-9.86346e-07
18.063	-6.46812e-07	7.02049e-08	-5.76607e-07	1.55672e-06	2.71816e-07	1.82854e-06	1.61128e-06	7.48204e-08	1.68610e-06	5.73461e-08	-1.19794e-08	4.53666e-08	-1.18643e-06	1.54366e-07	-1.03206e-06	-1.15453e-06	4.49952e-07	-7.04575e-07	1.35250e-06	5.64089e-07	1.91659e-06	-1.14942e-06	1.56182e-07	-9.93241e-07
18.088	-6.48569e-07	7.03956e-08	-5.78174e-07	1.55600e-06	2.75908e-07	1.83191e-06	1.60672e-06	7.64894e-08	1.68321e-06	5.83663e-08	-1.21925e-08	4.61737e-08	-1.18596e-06	1.54305e-07	-1.03165e-06	-1.15495e-06	4.50119e-07	-7.04836e-07	1.34722e-06	5.67800e-07	1.91502e-06	-1.15736e-06	1.57260e-07	-1.00010e-06
18.113	-6.50314e-07	7.05849e-08	-5.79729e-07	1.55529e-06	2.79991e-07	1.83528e-06	1.60217e-06	7.81564e-08	1.68033e-06	5.93906e-08	-1.24065e-08	4.69841e-08	-1.18547e-06	1.54241e-07	-1.03123e-06	-1.15536e-06	4.50278e-07	-7.05085e-07	1.34192e-06	5.71495e-07	1.91342e-06	-1.16526e-06	1.58334e-07	-1.00693e-06
18.137	-6.52045e-07	7.07729e-08	-5.81272e-07	1.55457e-06	2.84065e-07	1.83864e-06	1.59763e-06	7.98213e-08	1.67745e-06	6.04190e-08	-1.26213e-08	4.77976e-08	-1.18496e-06	1.54175e-07	-1.03078e-06	-1.15575e-06	4.50430e-07	-7.05323e-07	1.33661e-06	5.75173e-07	1.91179e-06	-1.17312e-06	1.59402e-07	-1.01372e-06
18.162	-6.53763e-07	7.09594e-08	-5.82804e-07	1.55386e-06	2.88130e-07	1.84199e-06	1.59309e-06	8.14839e-08	1.67458e-06	6.14513e-08	-1.28370e-08	4.86143e-08	-1.18443e-06	1.54106e-07	-1.03032e-06	-1.15612e-06	4.50574e-07	-7.05549e-07	1.33129e-06	5.78834e-07	1.91013e-06	-1.18094e-06	1.60464e-07	-1.02048e-06
18.186	-6.55469e-07	7.11445e-08	-5.84324e-07	1.55315e-06	2.92186e-07	1.84533e-06	1.58856e-06	8.31442e-08	1.67171e-06	6.24875e-08	-1.30535e-08	4.94341e-08	-1.18388e-06	1.54034e-07	-1.02984e-06	-1.15648e-06	4.50711e-07	-7.05764e-07	1.32596e-06	5.82478e-07	1.90844e-06	-1.18872e-06	1.61522e-07	-1.02720e-06
18.211	-6.57162e-07	7.13282e-08	-5.85833e-07	1.55244e-06	2.96232e-07	1.84867e-06	1.58405e-06	8.48021e-08	1.66885e-06	6.35277e-08	-1.32707e-08	5.02569e-08	-1.18330e-06	1.53959e-07	-1.02934e-06	-1.15681e-06	4.50842e-07	-7.05968e-07	1.32062e-06	5.86105e-07	1.90673e-06	-1.19646e-06	1.62573e-07	-1.03389e-06
18.235	-6.58841e-07	7.15106e-08	-5.87331e-07	1.55173e-06	3.00268e-07	1.85199e-06	1.57954e-06	8.64576e-08	1.66599e-06	6.45716e-08	-1.34888e-08	5.10828e-08	-1.18271e-06	1.53882e-07	-1.02883e-06	-1.15712e-06	4.50964e-07	-7.06160e-07	1.31527e-06	5.89715e-07	1.90499e-06	-1.20416e-06	1.63619e-07	-1.04054e-06
18.260	-6.60508e-07	7.16915e-08	-5.88817e-07	1.55102e-06	3.04295e-07	1.85531e-06	1.57503e-06	8.81105e-08	1.66314e-06	6.56193e-08	-1.37077e-08	5.19116e-08	-1.18209e-06	1.53802e-07	-1.02829e-06	-1.15742e-06	4.51080e-07	-7.06342e-07	1.30991e-06	5.93307e-07	1.90321e-06	-1.21182e-06	1.64660e-07	-1.04716e-06
18.285	-6.62162e-07	7.18710e-08	-5.90291e-07	1.55031e-06	3.08312e-07	1.85862e-06	1.57054e-06	8.97608e-08	1.66030e-06	6.66707e-08	-1.39273e-08	5.27434e-08	-1.18146e-06	1.53719e-07	-1.02774e-06	-1.15770e-06	4.51189e-07	-7.06511e-07	1.30453e-06	5.96882e-07	1.90141e-06	-1.21944e-06	1.65695e-07	-1.05374e-06
18.309	-6.63803e-07	7.20490e-08	-5.91754e-07	1.54961e-06	3.12319e-07	1.86192e-06	1.56605e-06	9.14083e-08	1.65746e-06	6.77258e-08	-1.41477e-08	5.35781e-08	-1.18080e-06	1.53634e-07	-1.02717e-06	-1.15796e-06	4.51290e-07	-7.06670e-07	1.29915e-06	6.00439e-07	1.89959e-06	-1.22702e-06	1.66725e-07	-1.06029e-06
18.334	-6.65430e-07	7.22257e-08	-5.93205e-07	1.54890e-06	3.16316e-07	1.86522e-06	1.56158e-06	9.30531e-08	1.65463e-06	6.87845e-08	-1.43689e-08	5.44156e-08	-1.18012e-06	1.53546e-07	-1.02658e-06	-1.15820e-06	4.51384e-07	-7.06818e-07	1.29375e-06	6.03979e-07	1.89773e-06	-1.23455e-06	1.67749e-07	-1.06681e-06
18.358	-6.67045e-07	7.24010e-08	-5.94644e-07	1.54820e-06	3.20302e-07	1.86850e-06	1.55711e-06	9.46950e-08	1.65181e-06	6.98468e-08	-1.45908e-08	5.52560e-08	-1.17943e-06	1.53455e-07	-1.02597e-06	-1.15843e-06	4.51471e-07	-7.06954e-07	1.28835e-06	6.07502e-07	1.89585e-06	-1.24205e-06	1.68768e-07	-1.07328e-06
18.383	-6.68647e-07	7.25748e-08	-5.96072e-07	1.54749e-06	3.24278e-07	1.87177e-06	1.55265e-06	9.63339e-08	1.64898e-06	7.09125e-08	-1.48134e-08	5.60991e-08	-1.17871e-06	1.53362e-07	-1.02535e-06	-1.15863e-06	4.51552e-07	-7.07080e-07	1.28293e-06	6.11006e-07	1.89394e-06	-1.24951e-06	1.69781e-07	-1.07972e-06
18.407	-6.70235e-07	7.27472e-08	-5.97488e-07	1.54679e-06	3.28244e-07	1.87504e-06	1.54820e-06	9.79698e-08	1.64617e-06	7.19817e-08	-1.50368e-08	5.69450e-08	-1.17797e-06	1.53266e-07	-1.02471e-06	-1.15882e-06	4.51625e-07	-7.07194e-07	1.27751e-06	6.14493e-07	1.89200e-06	-1.25692e-06	1.70788e-07	-1.08613e-06
18.432	-6.71810e-07	7.29182e-08	-5.98892e-07	1.54609e-06	3.32199e-07	1.87829e-06	1.54376e-06	9.96025e-08	1.64336e-06	7.30543e-08	-1.52608e-08	5.77935e-08	-1.17721e-06	1.53167e-07	-1.02405e-06	-1.15899e-06	4.51691e-07	-7.07298e-07	1.27207e-06	6.17962e-07	1.89003e-06	-1.26429e-06	1.71790e-07	-1.09250e-06
18.457	-6.73372e-07	7.30877e-08	-6.00285e-07	1.54539e-06	3.36143e-07	1.88154e-06	1.53932e-06	1.01232e-07	1.64056e-06	7.41303e-08	-1.54856e-08	5.86447e-08	-1.17644e-06	1.53066e-07	-1.02337e-06	-1.15914e-06	4.51750e-07	-7.07390e-07	1.26663e-06	6.21413e-07	1.88804e-06	-1.27162e-06	1.72786e-07	-1.09884e-06
18.481	-6.74921e-07	7.32559e-08	-6.01665e-07	1.54469e-06	3.40077e-07	1.88477e-06	1.53490e-06	1.02858e-07	1.63776e-06	7.52095e-08	-1.57110e-08	5.94984e-08	-1.17564e-06	1.52962e-07	-1.02268e-06	-1.15927e-06	4.51802e-07	-7.07472e-07	1.26117e-06	6.24846e-07	1.88602e-06	-1.27891e-06	1.73776e-07	-1.10513e-06
18.506	-6.76457e-07	7.34226e-08	-6.03034e-07	1.54399e-06	3.43999e-07	1.88799e-06	1.53048e-06	1.04481e-07	1.63496e-06	7.62919e-08	-1.59372e-08	6.03547e-08	-1.17482e-06	1.52856e-07	-1.02197e-06	-1.15939e-06	4.51847e-07	-7.07542e-07	1.25571e-06	6.28260e-07	1.88397e-06	-1.28616e-06	1.74761e-07	-1.11140e-06
18.530	-6.77980e-07	7.35878e-08	-6.04392e-07	1.54330e-06	3.47910e-07	1.89121e-06	1.52608e-06	1.06101e-07	1.63218e-06	7.73775e-08	-1.61639e-08	6.12136e-08	-1.17398e-06	1.52747e-07	-1.02124e-06	-1.15949e-06	4.51885e-07	-7.07602e-07	1.25023e-06	6.31657e-07	1.88189e-06	-1.29336e-06	1.75740e-07	-1.11762e-06
18.555	-6.79489e-07	7.37516e-08	-6.05737e-07	1.54260e-06	3.51810e-07	1.89441e-06	1.52168e-06	1.07717e-07	1.62939e-06	7.84662e-08	-1.63914e-08	6.20748e-08	-1.17313e-06	1.52635e-07	-1.02049e-06	-1.15957e-06	4.51916e-07	-7.07651e-07	1.24475e-06	6.35035e-07	1.87979e-06	-1.30053e-06	1.76713e-07	-1.12381e-06
18.579	-6.80985e-07	7.39140e-08	-6.07071e-07	1.54190e-06	3.55698e-07	1.89760e-06	1.51729e-06	1.09329e-07	1.62662e-06	7.95580e-08	-1.66194e-08	6.29385e-08	-1.17225e-06	1.52521e-07	-1.01973e-06	-1.15963e-06	4.51941e-07	-7.07689e-07	1.23926e-06	6.38394e-07	1.87765e-06	-1.30765e-06	1.77681e-07	-1.12997e-06
18.604	-6.82468e-07	7.40749e-08	-6.08393e-07	1.54120e-06	3.59575e-07	1.90078e-06	1.51291e-06	1.10938e-07	1.62385e-06	8.06527e-08	-1.68481e-08	6.38046e-08	-1.17135e-06	1.52405e-07	-1.01895e-06	-1.15968e-06	4.51958e-07	-7.07717e-07	1.23376e-06	6.41735e-07	1.87550e-06	-1.31472e-06	1.78643e-07	-1.13608e-06
18.629	-6.83937e-07	7.42344e-08	-6.09703e-07	1.54051e-06	3.63440e-07	1.90395e-06	1.50854e-06	1.12543e-07	1.62108e-06	8.17504e-08	-1.70774e-08	6.46730e-08	-1.17044e-06	1.52285e-07	-1.01815e-06	-1.15970e-06	4.51969e-07	-7.07734e-07	1.22825e-06	6.45058e-07	1.87331e-06	-1.32176e-06	1.79599e-07	-1.14216e-06
18.653	-6.85393e-07	7.43925e-08	-6.11001e-07	1.53981e-06	3.67293e-07	1.90711e-06	1.50417e-06	1.14144e-07	1.61832e-06	8.28510e-08	-1.73073e-08	6.55437e-08	-1.16950e-06	1.52164e-07	-1.01734e-06	-1.15971e-06	4.51973e-07	-7.07740e-07	1.22273e-06	6.48362e-07	1.87110e-06	-1.32875e-06	1.80549e-07	-1.14821e-06
18.678	-6.86836e-07	7.45491e-08	-6.12287e-07	1.53912e-06	3.71134e-07	1.91025e-06	1.49982e-06	1.15741e-07	1.61556e-06	8.39544e-08	-1.75378e-08	6.64166e-08	-1.16855e-06	1.52040e-07	-1.01651e-06	-1.15971e-06	4.51971e-07	-7.07736e-07	1.21721e-06	6.51647e-07	1.86886e-06	-1.33571e-06	1.81493e-07	-1.15421e-06
18.702	-6.88266e-07	7.47043e-08	-6.13561e-07	1.53842e-06	3.74963e-07	1.91338e-06	1.49548e-06	1.17334e-07	1.61281e-06	8.50606e-08	-1.77689e-08	6.72917e-08	-1.16757e-06	1.51913e-07	-1.01566e-06	-1.15968e-06	4.51961e-07	-7.07721e-07	1.21168e-06	6.54914e-07	1.86659e-06	-1.34261e-06	1.82432e-07	-1.16018e-06
18.727	-6.89682e-07	7.48580e-08	-6.14824e-07	1.53773e-06	3.78780e-07	1.91651e-06	1.49114e-06	1.18923e-07	1.61006e-06	8.61695e-08	-1.80006e-08	6.81690e-08	-1.16658e-06	1.51784e-07	-1.01480e-06	-1.15964e-06	4.51945e-07	-7.07696e-07	1.20613e-06	6.58161e-07	1.86429e-06	-1.34948e-06	1.83365e-07	-1.16611e-06
18.751	-6.91085e-07	7.50102e-08	-6.16074e-07	1.53703e-06	3.82585e-07	1.91962e-06	1.48682e-06	1.20508e-07	1.60732e-06	8.72811e-08	-1.82328e-08	6.90483e-08	-1.16557e-06	1.51652e-07	-1.01392e-06	-1.15958e-06	4.51922e-07	-7.07660e-07	1.20058e-06	6.61390e-07	1.86197e-06	-1.35630e-06	1.84292e-07	-1.17201e-06
18.776	-6.92474e-07	7.51610e-08	-6.17313e-07	1.53634e-06	3.86377e-07	1.92271e-06	1.48250e-06	1.22089e-07	1.60459e-06	8.83952e-08	-1.84655e-08	6.99297e-08	-1.16454e-06	1.51518e-07	-1.01302e-06	-1.15951e-06	4.51893e-07	-7.07614e-07	1.19503e-06	6.64599e-07	1.85963e-06	-1.36308e-06	1.85213e-07	-1.17787e-06
18.801	-6.93850e-07	7.53104e-08	-6.18540e-07	1.53564e-06	3.90157e-07	1.92580e-06	1.47819e-06	1.23665e-07	1.60186e-06	8.95119e-08	-1.86988e-08	7.08131e-08	-1.16349e-06	1.51382e-07	-1.01211e-06	-1.15941e-06	4.51857e-07	-7.07557e-07	1.18946e-06	6.67790e-07	1.85725e-06	-1.36982e-06	1.86128e-07	-1.18369e-06
18.825	-6.95213e-07	7.54583e-08	-6.19755e-07	1.53495e-06	3.93923e-07	1.92887e-06	1.47389e-06	1.25237e-07	1.59913e-06	9.06310e-08	-1.89326e-08	7.16985e-08	-1.16242e-06	1.51243e-07	-1.01118e-06	-1.15930e-06	4.51814e-07	-7.07491e-07	1.18389e-06	6.70961e-07	1.85485e-06	-1.37651e-06	1.87038e-07	-1.18947e-06
18.850	-6.96562e-07	7.56047e-08	-6.20957e-07	1.53425e-06	3.97677e-07	1.93193e-06	1.46960e-06	1.26805e-07	1.59641e-06	9.17526e-08	-1.91668e-08	7.25857e-08	-1.16134e-06	1.51102e-07	-1.01024e-06	-1.15918e-06	4.51765e-07	-7.07414e-07	1.17831e-06	6.74113e-07	1.85243e-06	-1.38316e-06	1.87941e-07	-1.19522e-06
18.874	-6.97898e-07	7.57497e-08	-6.22148e-07	1.53355e-06	4.01418e-07	1.93497e-06	1.46532e-06	1.28368e-07	1.59369e-06	9.28765e-08	-1.94016e-08	7.34749e-08	-1.16023e-06	1.50958e-07	-1.00928e-06	-1.15904e-06	4.51709e-07	-7.07326e-07	1.17273e-06	6.77246e-07	1.84997e-06	-1.38976e-06	1.88839e-07	-1.20092e-06
18.899	-6.99220e-07	7.58933e-08	-6.23327e-07	1.53286e-06	4.05146e-07	1.93800e-06	1.46105e-06	1.29926e-07	1.59098e-06	9.40027e-08	-1.96369e-08	7.43658e-08	-1.15911e-06	1.50812e-07	-1.00830e-06	-1.15888e-06	4.51647e-07	-7.07229e-07	1.16713e-06	6.80359e-07	1.84749e-06	-1.39633e-06	1.89730e-07	-1.20660e-06
18.924	-7.00529e-07	7.60353e-08	-6.24494e-07	1.53216e-06	4.08860e-07	1.94102e-06	1.45679e-06	1.31480e-07	1.58827e-06	9.51311e-08	-1.98726e-08	7.52585e-08	-1.15797e-06	1.50664e-07	-1.00731e-06	-1.15870e-06	4.51578e-07	-7.07121e-07	1.16153e-06	6.83453e-07	1.84499e-06	-1.40284e-06	1.90616e-07	-1.21223e-06
18.948	-7.01825e-07	7.61760e-08	-6.25649e-07	1.53147e-06	4.12562e-07	1.94403e-06	1.45254e-06	1.33029e-07	1.58557e-06	9.62618e-08	-2.01088e-08	7.61530e-08	-1.15681e-06	1.50513e-07	-1.00630e-06	-1.15851e-06	4.51503e-07	-7.07004e-07	1.15593e-06	6.86528e-07	1.84246e-06	-1.40932e-06	1.91496e-07	-1.21782e-06
18.973	-7.03107e-07	7.63151e-08	-6.26792e-07	1.53077e-06	4.16249e-07	1.94702e-06	1.44830e-06	1.34573e-07	1.58288e-06	9.73945e-08	-2.03454e-08	7.70491e-08	-1.15564e-06	1.50360e-07	-1.00528e-06	-1.15830e-06	4.51421e-07	-7.06876e-07	1.15032e-06	6.89583e-07	1.83990e-06	-1.41575e-06	1.92370e-07	-1.22338e-06
18.997	-7.04375e-07	7.64528e-08	-6.27922e-07	1.53007e-06	4.19923e-07	1.95000e-06	1.44407e-06	1.36113e-07	1.58018e-06	9.85293e-08	-2.05825e-08	7.79468e-08	-1.15444e-06	1.50204e-07	-1.00424e-06	-1.15807e-06	4.51334e-07	-7.06739e-07	1.14470e-06	6.92618e-07	1.83732e-06	-1.42214e-06	1.93238e-07	-1.22890e-06
19.022	-7.05630e-07	7.65890e-08	-6.29041e-07	1.52937e-06	4.23584e-07	1.95296e-06	1.43985e-06	1.37647e-07	1.57749e-06	9.96661e-08	-2.08199e-08	7.88461e-08	-1.15323e-06	1.50047e-07	-1.00318e-06	-1.15783e-06	4.51239e-07	-7.06591e-07	1.13907e-06	6.95634e-07	1.83471e-06	-1.42848e-06	1.94100e-07	-1.23438e-06
19.046	-7.06872e-07	7.67238e-08	-6.30148e-07	1.52868e-06	4.27230e-07	1.95591e-06	1.43563e-06	1.39176e-07	1.57481e-06	1.00805e-07	-2.10578e-08	7.97469e-08	-1.15200e-06	1.49887e-07	-1.00211e-06	-1.15757e-06	4.51139e-07	-7.06434e-07	1.13344e-06	6.98630e-07	1.83207e-06	-1.43478e-06	1.94955e-07	-1.23982e-06
19.071	-7.08100e-07	7.68571e-08	-6.31243e-07	1.52798e-06	4.30863e-07	1.95884e-06	1.43143e-06	1.40700e-07	1.57213e-06	1.01945e-07	-2.12961e-08	8.06493e-08	-1.15075e-06	1.49724e-07	-1.00103e-06	-1.15730e-06	4.51032e-07	-7.06266e-07	1.12781e-06	7.01605e-07	1.82941e-06	-1.44103e-06	1.95805e-07	-1.24523e-06
19.096	-7.09315e-07	7.69889e-08	-6.32326e-07	1.52728e-06	4.34481e-07	1.96176e-06	1.42724e-06	1.42219e-07	1.56946e-06	1.03088e-07	-2.15347e-08	8.15530e-08	-1.14949e-06	1.49560e-07	-9.99930e-07	-1.15701e-06	4.50919e-07	-7.06090e-07	1.12217e-06	7.04562e-07	1.82673e-06	-1.44724e-06	1.96649e-07	-1.25059e-06
19.120	-7.10516e-07	7.71193e-08	-6.33397e-07	1.52658e-06	4.38086e-07	1.96466e-06	1.42305e-06	1.43733e-07	1.56679e-06	1.04232e-07	-2.17737e-08	8.24581e-08	-1.14821e-06	1.49393e-07	-9.98815e-07	-1.15670e-06	4.50800e-07	-7.05903e-07	1.11652e-06	7.07498e-07	1.82402e-06	-1.45341e-06	1.97487e-07	-1.25592e-06
19.145	-7.11703e-07	7.72482e-08	-6.34455e-07	1.52588e-06	4.41676e-07	1.96755e-06	1.41888e-06	1.45241e-07	1.56412e-06	1.05378e-07	-2.20131e-08	8.33646e-08	-1.14691e-06	1.49224e-07	-9.97686e-07	-1.15638e-06	4.50675e-07	-7.05707e-07	1.11087e-06	7.10414e-07	1.82128e-06	-1.45953e-06	1.98319e-07	-1.26121e-06
19.169	-7.12878e-07	7.73756e-08	-6.35502e-07	1.52517e-06	4.45251e-07	1.97042e-06	1.41472e-06	1.46744e-07	1.56146e-06	1.06525e-07	-2.22528e-08	8.42723e-08	-1.14559e-06	1.49053e-07	-9.96542e-07	-1.15604e-06	4.50543e-07	-7.05501e-07	1.10521e-06	7.13310e-07	1.81852e-06	-1.46561e-06	1.99145e-07	-1.26646e-06
19.194	-7.14038e-07	7.75016e-08	-6.36537e-07	1.52447e-06	4.48812e-07	1.97328e-06	1.41056e-06	1.48241e-07	1.55880e-06	1.07674e-07	-2.24928e-08	8.51813e-08	-1.14426e-06	1.48880e-07	-9.95383e-07	-1.15569e-06	4.50405e-07	-7.05285e-07	1.09955e-06	7.16186e-07	1.81574e-06	-1.47164e-06	1.99964e-07	-1.27168e-06
19.218	-7.15185e-07	7.76261e-08	-6.37559e-07	1.52377e-06	4.52358e-07	1.97612e-06	1.40642e-06	1.49733e-07	1.55615e-06	1.08825e-07	-2.27331e-08	8.60914e-08	-1.14291e-06	1.48704e-07	-9.94209e-07	-1.15532e-06	4.50262e-07	-7.05060e-07	1.09389e-06	7.19042e-07	1.81293e-06	-1.47763e-06	2.00778e-07	-1.27685e-06
19.243	-7.16319e-07	7.77491e-08	-6.38570e-07	1.52306e-06	4.55890e-07	1.97895e-06	1.40228e-06	1.51219e-07	1.55350e-06	1.09976e-07	-2.29738e-08	8.70027e-08	-1.14155e-06	1.48527e-07	-9.93021e-07	-1.15494e-06	4.50112e-07	-7.04826e-07	1.08822e-06	7.21877e-07	1.81010e-06	-1.48357e-06	2.01585e-07	-1.28199e-06
19.268	-7.17439e-07	7.78707e-08	-6.39568e-07	1.52236e-06	4.59407e-07	1.98176e-06	1.39816e-06	1.52700e-07	1.55086e-06	1.11130e-07	-2.32147e-08	8.79151e-08	-1.14017e-06	1.48347e-07	-9.91819e-07	-1.15454e-06	4.49956e-07	-7.04582e-07	1.08254e-06	7.24692e-07	1.80724e-06	-1.48947e-06	2.02387e-07	-1.28708e-06
19.292	-7.18545e-07	7.79908e-08	-6.40555e-07	1.52165e-06	4.62908e-07	1.98456e-06	1.39405e-06	1.54174e-07	1.54822e-06	1.12284e-07	-2.34559e-08	8.88285e-08	-1.13877e-06	1.48165e-07	-9.90602e-07	-1.15412e-06	4.49795e-07	-7.04329e-07	1.07687e-06	7.27487e-07	1.80435e-06	-1.49533e-06	2.03182e-07	-1.29214e-06
19.317	-7.19638e-07	7.81095e-08	-6.41529e-07	1.52094e-06	4.66394e-07	1.98733e-06	1.38994e-06	1.55643e-07	1.54558e-06	1.13440e-07	-2.36973e-08	8.97429e-08	-1.13735e-06	1.47981e-07	-9.89372e-07	-1.15369e-06	4.49627e-07	-7.04066e-07	1.07119e-06	7.30262e-07	1.80145e-06	-1.50113e-06	2.03972e-07	-1.29716e-06
19.341	-7.20718e-07	7.82266e-08	-6.42491e-07	1.52023e-06	4.69866e-07	1.99010e-06	1.38585e-06	1.57106e-07	1.54295e-06	1.14597e-07	-2.39390e-08	9.06582e-08	-1.13592e-06	1.47795e-07	-9.88127e-07	-1.15325e-06	4.49454e-07	-7.03795e-07	1.06550e-06	7.33016e-07	1.79852e-06	-1.50690e-06	2.04755e-07	-1.30214e-06
19.366	-7.21784e-07	7.83423e-08	-6.43442e-07	1.51952e-06	4.73321e-07	1.99284e-06	1.38176e-06	1.58563e-07	1.54033e-06	1.15755e-07	-2.41810e-08	9.15744e-08	-1.13447e-06	1.47606e-07	-9.86868e-07	-1.15279e-06	4.49274e-07	-7.03514e-07	1.05981e-06	7.35749e-07	1.79556e-06	-1.51262e-06	2.05532e-07	-1.30709e-06
19.390	-7.22836e-07	7.84566e-08	-6.44380e-07	1.51881e-06	4.76762e-07	1.99557e-06	1.37769e-06	1.60014e-07	1.53770e-06	1.16915e-07	-2.44231e-08	9.24914e-08	-1.13301e-06	1.47416e-07	-9.85596e-07	-1.15231e-06	4.49089e-07	-7.03224e-07	1.05412e-06	7.38462e-07	1.79258e-06	-1.51829e-06	2.06303e-07	-1.31199e-06
19.415	-7.23875e-07	7.85693e-08	-6.45306e-07	1.51809e-06	4.80186e-07	1.99828e-06	1.37363e-06	1.61459e-07	1.53508e-06	1.18075e-07	-2.46655e-08	9.34093e-08	-1.13153e-06	1.47224e-07	-9.84310e-07	-1.15182e-06	4.48898e-07	-7.02925e-07	1.04843e-06	7.41155e-07	1.78958e-06	-1.52392e-06	2.07068e-07	-1.31685e-06
19.440	-7.24901e-07	7.86806e-08	-6.46220e-07	1.51738e-06	4.83595e-07	2.00097e-06	1.36957e-06	1.62897e-07	1.53247e-06	1.19236e-07	-2.49080e-08	9.43278e-08	-1.13004e-06	1.47029e-07	-9.83011e-07	-1.15132e-06	4.48701e-07	-7.02616e-07	1.04273e-06	7.43827e-07	1.78656e-06	-1.52950e-06	2.07826e-07	-1.32168e-06
19.464	-7.25913e-07	7.87905e-08	-6.47122e-07	1.51666e-06	4.86989e-07	2.00365e-06	1.36553e-06	1.64330e-07	1.52986e-06	1.20398e-07	-2.51507e-08	9.52470e-08	-1.12853e-06	1.46833e-07	-9.81698e-07	-1.15080e-06	4.48499e-07	-7.02299e-07	1.03703e-06	7.46478e-07	1.78351e-06	-1.53504e-06	2.08579e-07	-1.32646e-06
19.489	-7.26911e-07	7.88989e-08	-6.48013e-07	1.51594e-06	4.90366e-07	2.00631e-06	1.36150e-06	1.65756e-07	1.52725e-06	1.21561e-07	-2.53936e-08	9.61669e-08	-1.12701e-06	1.46635e-07	-9.80372e-07	-1.15026e-06	4.48291e-07	-7.01973e-07	1.03133e-06	7.49108e-07	1.78043e-06	-1.54054e-06	2.09325e-07	-1.33121e-06
19.513	-7.27896e-07	7.90058e-08	-6.48891e-07	1.51523e-06	4.93727e-07	2.00895e-06	1.35747e-06	1.67175e-07	1.52465e-06	1.22724e-07	-2.56367e-08	9.70873e-08	-1.12547e-06	1.46434e-07	-9.79032e-07	-1.14972e-06	4.48077e-07	-7.01639e-07	1.02562e-06	7.51717e-07	1.77734e-06	-1.54598e-06	2.10066e-07	-1.33592e-06
19.538	-7.28868e-07	7.91112e-08	-6.49757e-07	1.51450e-06	4.97072e-07	2.01158e-06	1.35346e-06	1.68589e-07	1.52205e-06	1.23888e-07	-2.58799e-08	9.80083e-08	-1.12391e-06	1.46232e-07	-9.77680e-07	-1.14915e-06	4.47857e-07	-7.01295e-07	1.01991e-06	7.54306e-07	1.77422e-06	-1.55139e-06	2.10800e-07	-1.34059e-06
19.562	-7.29826e-07	7.92152e-08	-6.50611e-07	1.51378e-06	5.00401e-07	2.01418e-06	1.34946e-06	1.69995e-07	1.51945e-06	1.25053e-07	-2.61232e-08	9.89298e-08	-1.12234e-06	1.46028e-07	-9.76314e-07	-1.14858e-06	4.47632e-07	-7.00943e-07	1.01421e-06	7.56874e-07	1.77108e-06	-1.55674e-06	2.11528e-07	-1.34522e-06
19.587	-7.30770e-07	7.93177e-08	-6.51453e-07	1.51306e-06	5.03713e-07	2.01677e-06	1.34547e-06	1.71395e-07	1.51686e-06	1.26218e-07	-2.63666e-08	9.98516e-08	-1.12076e-06	1.45822e-07	-9.74936e-07	-1.14798e-06	4.47402e-07	-7.00582e-07	1.00850e-06	7.59421e-07	1.76792e-06	-1.56206e-06	2.12250e-07	-1.34981e-06
19.612	-7.31701e-07	7.94188e-08	-6.52283e-07	1.51233e-06	5.07009e-07	2.01934e-06	1.34149e-06	1.72789e-07	1.51428e-06	1.27384e-07	-2.66101e-08	1.00774e-07	-1.11916e-06	1.45613e-07	-9.73545e-07	-1.14738e-06	4.47166e-07	-7.00212e-07	1.00278e-06	7.61947e-07	1.76473e-06	-1.56732e-06	2.12965e-07	-1.35436e-06
19.636	-7.32619e-07	7.95183e-08	-6.53101e-07	1.51160e-06	5.10289e-07	2.02189e-06	1.33752e-06	1.74176e-07	1.51169e-06	1.28550e-07	-2.68538e-08	1.01696e-07	-1.11754e-06	1.45404e-07	-9.72141e-07	-1.14676e-06	4.46924e-07	-6.99834e-07	9.97071e-07	7.64452e-07	1.76152e-06	-1.57254e-06	2.13675e-07	-1.35887e-06
19.661	-7.33523e-07	7.96165e-08	-6.53906e-07	1.51087e-06	5.13552e-07	2.02442e-06	1.33356e-06	1.75556e-07	1.50911e-06	1.29717e-07	-2.70974e-08	1.02619e-07	-1.11592e-06	1.45192e-07	-9.70725e-07	-1.14612e-06	4.46677e-07	-6.99447e-07	9.91356e-07	7.66936e-07	1.75829e-06	-1.57772e-06	2.14378e-07	-1.36334e-06
19.685	-7.34414e-07	7.97131e-08	-6.54700e-07	1.51014e-06	5.16798e-07	2.02694e-06	1.32961e-06	1.76929e-07	1.50654e-06	1.30884e-07	-2.73412e-08	1.03542e-07	-1.11427e-06	1.44978e-07	-9.69296e-07	-1.14548e-06	4.46425e-07	-6.99052e-07	9.85641e-07	7.69399e-07	1.75504e-06	-1.58285e-06	2.15075e-07	-1.36777e-06
19.710	-7.35291e-07	7.98084e-08	-6.55482e-07	1.50941e-06	5.20027e-07	2.02943e-06	1.32567e-06	1.78295e-07	1.50396e-06	1.32051e-07	-2.75850e-08	1.04466e-07	-1.11262e-06	1.44762e-07	-9.67855e-07	-1.14482e-06	4.46167e-07	-6.98649e-07	9.79926e-07	7.71840e-07	1.75177e-06	-1.58793e-06	2.15766e-07	-1.37217e-06
19.735	-7.36155e-07	7.99021e-08	-6.56252e-07	1.50867e-06	5.23239e-07	2.03191e-06	1.32174e-06	1.79654e-07	1.50140e-06	1.33218e-07	-2.78288e-08	1.05389e-07	-1.11095e-06	1.44545e-07	-9.66402e-07	-1.14414e-06	4.45904e-07	-6.98237e-07	9.74209e-07	7.74261e-07	1.74847e-06	-1.59297e-06	2.16450e-07	-1.37652e-06
19.759	-7.37005e-07	7.99944e-08	-6.57010e-07	1.50793e-06	5.26434e-07	2.03436e-06	1.31782e-06	1.81006e-07	1.49883e-06	1.34385e-07	-2.80726e-08	1.06312e-07	-1.10926e-06	1.44326e-07	-9.64937e-07	-1.14345e-06	4.45636e-07	-6.97817e-07	9.68493e-07	7.76660e-07	1.74515e-06	-1.59796e-06	2.17129e-07	-1.38084e-06
19.784	-7.37842e-07	8.00852e-08	-6.57757e-07	1.50719e-06	5.29611e-07	2.03680e-06	1.31392e-06	1.82351e-07	1.49627e-06	1.35552e-07	-2.83165e-08	1.07236e-07	-1.10757e-06	1.44105e-07	-9.63460e-07	-1.14275e-06	4.45362e-07	-6.97388e-07	9.62776e-07	7.79038e-07	1.74181e-06	-1.60291e-06	2.17801e-07	-1.38511e-06
19.808	-7.38665e-07	8.01746e-08	-6.58491e-07	1.50645e-06	5.32772e-07	2.03922e-06	1.31002e-06	1.83689e-07	1.49371e-06	1.36719e-07	-2.85603e-08	1.08159e-07	-1.10585e-06	1.43882e-07	-9.61971e-07	-1.14204e-06	4.45084e-07	-6.96952e-07	9.57060e-07	7.81395e-07	1.73846e-06	-1.60781e-06	2.18467e-07	-1.38935e-06
19.833	-7.39475e-07	8.02626e-08	-6.59213e-07	1.50570e-06	5.35915e-07	2.04162e-06	1.30614e-06	1.85020e-07	1.49116e-06	1.37886e-07	-2.88041e-08	1.09082e-07	-1.10413e-06	1.43658e-07	-9.60471e-07	-1.14131e-06	4.44800e-07	-6.96507e-07	9.51344e-07	7.83731e-07	1.73507e-06	-1.61267e-06	2.19127e-07	-1.39354e-06
19.857	-7.40272e-07	8.03490e-08	-6.59923e-07	1.50496e-06	5.39041e-07	2.04400e-06	1.30226e-06	1.86344e-07	1.48861e-06	1.39053e-07	-2.90478e-08	1.10006e-07	-1.10239e-06	1.43432e-07	-9.58959e-07	-1.14057e-06	4.44511e-07	-6.96055e-07	9.45628e-07	7.86045e-07	1.73167e-06	-1.61748e-06	2.19781e-07	-1.39770e-06
19.882	-7.41055e-07	8.04341e-08	-6.60621e-07	1.50421e-06	5.42149e-07	2.04635e-06	1.29840e-06	1.87660e-07	1.48606e-06	1.40220e-07	-2.92916e-08	1.10929e-07	-1.10064e-06	1.43204e-07	-9.57435e-07	-1.13981e-06	4.44217e-07	-6.95594e-07	9.39913e-07	7.88338e-07	1.72825e-06	-1.62225e-06	2.20428e-07	-1.40182e-06
19.907	-7.41825e-07	8.05176e-08	-6.61308e-07	1.50345e-06	5.45239e-07	2.04869e-06	1.29455e-06	1.88969e-07	1.48352e-06	1.41386e-07	-2.95352e-08	1.11851e-07	-1.09888e-06	1.42974e-07	-9.55901e-07	-1.13904e-06	4.43917e-07	-6.95126e-07	9.34199e-07	7.90610e-07	1.72481e-06	-1.62696e-06	2.21069e-07	-1.40589e-06
19.931	-7.42582e-07	8.05998e-08	-6.61982e-07	1.50270e-06	5.48311e-07	2.05101e-06	1.29071e-06	1.90270e-07	1.48098e-06	1.42552e-07	-2.97788e-08	1.12774e-07	-1.09710e-06	1.42743e-07	-9.54355e-07	-1.13826e-06	4.43613e-07	-6.94649e-07	9.28487e-07	7.92860e-07	1.72135e-06	-1.63164e-06	2.21704e-07	-1.40993e-06
19.956	-7.43325e-07	8.06804e-08	-6.62645e-07	1.50194e-06	5.51366e-07	2.05331e-06	1.28688e-06	1.91564e-07	1.47844e-06	1.43718e-07	-3.00223e-08	1.13696e-07	-1.09531e-06	1.42510e-07	-9.52798e-07	-1.13747e-06	4.43304e-07	-6.94165e-07	9.22775e-07	7.95089e-07	1.71786e-06	-1.63626e-06	2.22333e-07	-1.41393e-06
19.980	-7.44055e-07	8.07597e-08	-6.63296e-07	1.50118e-06	5.54403e-07	2.05559e-06	1.28306e-06	1.92850e-07	1.47591e-06	1.44883e-07	-3.02656e-08	1.14617e-07	-1.09351e-06	1.42276e-07	-9.51230e-07	-1.13666e-06	4.42990e-07	-6.93673e-07	9.17065e-07	7.97296e-07	1.71436e-06	-1.64085e-06	2.22956e-07	-1.41789e-06
20.005	-7.44772e-07	8.08374e-08	-6.63935e-07	1.50042e-06	5.57421e-07	2.05784e-06	1.27925e-06	1.94128e-07	1.47338e-06	1.46047e-07	-3.05089e-08	1.15539e-07	-1.09169e-06	1.42040e-07	-9.49652e-07	-1.13584e-06	4.42671e-07	-6.93174e-07	9.11357e-07	7.99482e-07	1.71084e-06	-1.64538e-06	2.23572e-07	-1.42181e-06
20.029	-7.45475e-07	8.09138e-08	-6.64562e-07	1.49966e-06	5.60422e-07	2.06008e-06	1.27545e-06	1.95399e-07	1.47085e-06	1.47211e-07	-3.07520e-08	1.16459e-07	-1.08986e-06	1.41802e-07	-9.48062e-07	-1.13501e-06	4.42347e-07	-6.92667e-07	9.05651e-07	8.01646e-07	1.70730e-06	-1.64987e-06	2.24182e-07	-1.42569e-06
20.054	-7.46165e-07	8.09887e-08	-6.65177e-07	1.49889e-06	5.63404e-07	2.06229e-06	1.27166e-06	1.96662e-07	1.46833e-06	1.48374e-07	-3.09950e-08	1.17379e-07	-1.08803e-06	1.41563e-07	-9.46463e-07	-1.13417e-06	4.42018e-07	-6.92152e-07	8.99947e-07	8.03789e-07	1.70374e-06	-1.65432e-06	2.24786e-07	-1.42953e-06
20.079	-7.46842e-07	8.10622e-08	-6.65780e-07	1.49812e-06	5.66368e-07	2.06449e-06	1.26789e-06	1.97918e-07	1.46581e-06	1.49537e-07	-3.12378e-08	1.18299e-07	-1.08617e-06	1.41322e-07	-9.44852e-07	-1.13331e-06	4.41685e-07	-6.91630e-07	8.94246e-07	8.05910e-07	1.70016e-06	-1.65871e-06	2.25383e-07	-1.43333e-06
20.103	-7.47506e-07	8.11342e-08	-6.66372e-07	1.49735e-06	5.69313e-07	2.06666e-06	1.26412e-06	1.99165e-07	1.46329e-06	1.50698e-07	-3.14804e-08	1.19218e-07	-1.08431e-06	1.41080e-07	-9.43232e-07	-1.13245e-06	4.41347e-07	-6.91100e-07	8.88547e-07	8.08010e-07	1.69656e-06	-1.66307e-06	2.25975e-07	-1.43709e-06
20.128	-7.48156e-07	8.12048e-08	-6.66951e-07	1.49657e-06	5.72240e-07	2.06881e-06	1.26037e-06	2.00405e-07	1.46078e-06	1.51859e-07	-3.17228e-08	1.20136e-07	-1.08244e-06	1.40836e-07	-9.41601e-07	-1.13157e-06	4.41004e-07	-6.90563e-07	8.82851e-07	8.10088e-07	1.69294e-06	-1.66737e-06	2.26560e-07	-1.44081e-06
20.152	-7.48793e-07	8.12739e-08	-6.67519e-07	1.49580e-06	5.75148e-07	2.07094e-06	1.25663e-06	2.01636e-07	1.45827e-06	1.53018e-07	-3.19651e-08	1.21053e-07	-1.08055e-06	1.40590e-07	-9.39961e-07	-1.13068e-06	4.40656e-07	-6.90019e-07	8.77158e-07	8.12144e-07	1.68930e-06	-1.67164e-06	2.27139e-07	-1.44450e-06
20.177	-7.49417e-07	8.13417e-08	-6.68076e-07	1.49501e-06	5.78038e-07	2.07305e-06	1.25290e-06	2.02860e-07	1.45576e-06	1.54177e-07	-3.22071e-08	1.21970e-07	-1.07865e-06	1.40343e-07	-9.38310e-07	-1.12977e-06	4.40304e-07	-6.89467e-07	8.71468e-07	8.14179e-07	1.68565e-06	-1.67585e-06	2.27712e-07	-1.44814e-06
20.201	-7.50028e-07	8.14079e-08	-6.68620e-07	1.49423e-06	5.80908e-07	2.07514e-06	1.24918e-06	2.04076e-07	1.45326e-06	1.55334e-07	-3.24489e-08	1.22886e-07	-1.07674e-06	1.40095e-07	-9.36650e-07	-1.12886e-06	4.39947e-07	-6.88909e-07	8.65781e-07	8.16192e-07	1.68197e-06	-1.68002e-06	2.28278e-07	-1.45174e-06
20.226	-7.50626e-07	8.14728e-08	-6.69153e-07	1.49344e-06	5.83760e-07	2.07720e-06	1.24547e-06	2.05283e-07	1.45076e-06	1.56491e-07	-3.26905e-08	1.23800e-07	-1.07482e-06	1.39845e-07	-9.34980e-07	-1.12793e-06	4.39586e-07	-6.88343e-07	8.60099e-07	8.18183e-07	1.67828e-06	-1.68414e-06	2.28839e-07	-1.45531e-06
20.251	-7.51210e-07	8.15362e-08	-6.69674e-07	1.49265e-06	5.86593e-07	2.07925e-06	1.24178e-06	2.06482e-07	1.44826e-06	1.57646e-07	-3.29317e-08	1.24714e-07	-1.07289e-06	1.39594e-07	-9.33300e-07	-1.12699e-06	4.39220e-07	-6.87770e-07	8.54420e-07	8.20153e-07	1.67457e-06	-1.68822e-06	2.29393e-07	-1.45883e-06
20.275	-7.51782e-07	8.15983e-08	-6.70183e-07	1.49186e-06	5.89407e-07	2.08127e-06	1.23809e-06	2.07673e-07	1.44577e-06	1.58800e-07	-3.31728e-08	1.25627e-07	-1.07095e-06	1.39341e-07	-9.31611e-07	-1.12604e-06	4.38850e-07	-6.87190e-07	8.48745e-07	8.22101e-07	1.67085e-06	-1.69225e-06	2.29941e-07	-1.46231e-06
20.300	-7.52340e-07	8.16589e-08	-6.70681e-07	1.49107e-06	5.92201e-07	2.08327e-06	1.23442e-06	2.08856e-07	1.44328e-06	1.59952e-07	-3.34135e-08	1.26538e-07	-1.06900e-06	1.39087e-07	-9.29913e-07	-1.12508e-06	4.38475e-07	-6.86603e-07	8.43074e-07	8.24027e-07	1.66710e-06	-1.69624e-06	2.30482e-07	-1.46576e-06
20.324	-7.52885e-07	8.17180e-08	-6.71167e-07	1.49027e-06	5.94977e-07	2.08524e-06	1.23076e-06	2.10030e-07	1.44079e-06	1.61103e-07	-3.36539e-08	1.27449e-07	-1.06704e-06	1.38832e-07	-9.28206e-07	-1.12411e-06	4.38096e-07	-6.86010e-07	8.37408e-07	8.25932e-07	1.66334e-06	-1.70018e-06	2.31018e-07	-1.46916e-06
20.349	-7.53417e-07	8.17758e-08	-6.71641e-07	1.48946e-06	5.97733e-07	2.08720e-06	1.22711e-06	2.11196e-07	1.43830e-06	1.62252e-07	-3.38941e-08	1.28358e-07	-1.06506e-06	1.38575e-07	-9.26489e-07	-1.12312e-06	4.37713e-07	-6.85409e-07	8.31747e-07	8.27815e-07	1.65956e-06	-1.70408e-06	2.31547e-07	-1.47253e-06
20.374	-7.53936e-07	8.18321e-08	-6.72104e-07	1.48866e-06	6.00470e-07	2.08913e-06	1.22347e-06	2.12354e-07	1.43582e-06	1.63400e-07	-3.41338e-08	1.29266e-07	-1.06308e-06	1.38317e-07	-9.24764e-07	-1.12213e-06	4.37325e-07	-6.84802e-07	8.26091e-07	8.29676e-07	1.65577e-06	-1.70792e-06	2.32070e-07	-1.47585e-06
20.398	-7.54442e-07	8.18870e-08	-6.72555e-07	1.48785e-06	6.03187e-07	2.09104e-06	1.21984e-06	2.13503e-07	1.43335e-06	1.64547e-07	-3.43733e-08	1.30173e-07	-1.06109e-06	1.38058e-07	-9.23030e-07	-1.12112e-06	4.36933e-07	-6.84188e-07	8.20440e-07	8.31515e-07	1.65195e-06	-1.71173e-06	2.32587e-07	-1.47914e-06
20.423	-7.54935e-07	8.19406e-08	-6.72995e-07	1.48704e-06	6.05884e-07	2.09292e-06	1.21623e-06	2.14643e-07	1.43087e-06	1.65691e-07	-3.46124e-08	1.31079e-07	-1.05908e-06	1.37797e-07	-9.21287e-07	-1.12010e-06	4.36536e-07	-6.83568e-07	8.14794e-07	8.33332e-07	1.64813e-06	-1.71549e-06	2.33097e-07	-1.48239e-06
20.447	-7.55415e-07	8.19927e-08	-6.73423e-07	1.48622e-06	6.08562e-07	2.09479e-06	1.21262e-06	2.15775e-07	1.42840e-06	1.66834e-07	-3.48511e-08	1.31983e-07	-1.05707e-06	1.37535e-07	-9.19536e-07	-1.11908e-06	4.36136e-07	-6.82941e-07	8.09154e-07	8.35128e-07	1.64428e-06	-1.71920e-06	2.33602e-07	-1.48560e-06
20.472	-7.55882e-07	8.20434e-08	-6.73839e-07	1.48541e-06	6.11221e-07	2.09663e-06	1.20903e-06	2.16899e-07	1.42593e-06	1.67975e-07	-3.50895e-08	1.32886e-07	-1.05505e-06	1.37272e-07	-9.17777e-07	-1.11804e-06	4.35731e-07	-6.82307e-07	8.03519e-07	8.36902e-07	1.64042e-06	-1.72286e-06	2.34100e-07	-1.48876e-06
20.496	-7.56336e-07	8.20927e-08	-6.74244e-07	1.48458e-06	6.13859e-07	2.09844e-06	1.20545e-06	2.18013e-07	1.42347e-06	1.69114e-07	-3.53274e-08	1.33787e-07	-1.05302e-06	1.37008e-07	-9.16009e-07	-1.11699e-06	4.35323e-07	-6.81667e-07	7.97891e-07	8.38654e-07	1.63655e-06	-1.72649e-06	2.34592e-07	-1.49189e-06
20.521	-7.56778e-07	8.21405e-08	-6.74637e-07	1.48376e-06	6.16478e-07	2.10024e-06	1.20188e-06	2.19119e-07	1.42100e-06	1.70251e-07	-3.55650e-08	1.34686e-07	-1.05098e-06	1.36742e-07	-9.14233e-07	-1.11593e-06	4.34910e-07	-6.81021e-07	7.92269e-07	8.40384e-07	1.63265e-06	-1.73006e-06	2.35078e-07	-1.49498e-06
20.546	-7.57206e-07	8.21870e-08	-6.75019e-07	1.48293e-06	6.19076e-07	2.10201e-06	1.19833e-06	2.20216e-07	1.41854e-06	1.71386e-07	-3.58021e-08	1.35584e-07	-1.04893e-06	1.36475e-07	-9.12450e-07	-1.11486e-06	4.34493e-07	-6.80368e-07	7.86653e-07	8.42093e-07	1.62875e-06	-1.73359e-06	2.35557e-07	-1.49803e-06
20.570	-7.57622e-07	8.22321e-08	-6.75389e-07	1.48210e-06	6.21655e-07	2.10375e-06	1.19478e-06	2.21304e-07	1.41609e-06	1.72519e-07	-3.60388e-08	1.36481e-07	-1.04687e-06	1.36208e-07	-9.10658e-07	-1.11378e-06	4.34072e-07	-6.79709e-07	7.81044e-07	8.43779e-07	1.62482e-06	-1.73708e-06	2.36031e-07	-1.50104e-06
20.595	-7.58024e-07	8.22759e-08	-6.75748e-07	1.48126e-06	6.24214e-07	2.10548e-06	1.19125e-06	2.22384e-07	1.41363e-06	1.73650e-07	-3.62750e-08	1.37375e-07	-1.04480e-06	1.35938e-07	-9.08859e-07	-1.11269e-06	4.33648e-07	-6.79044e-07	7.75442e-07	8.45444e-07	1.62089e-06	-1.74051e-06	2.36498e-07	-1.50402e-06
20.619	-7.58414e-07	8.23182e-08	-6.76096e-07	1.48042e-06	6.26752e-07	2.10718e-06	1.18773e-06	2.23454e-07	1.41118e-06	1.74779e-07	-3.65108e-08	1.38268e-07	-1.04272e-06	1.35668e-07	-9.07052e-07	-1.11159e-06	4.33219e-07	-6.78373e-07	7.69848e-07	8.47087e-07	1.61693e-06	-1.74391e-06	2.36959e-07	-1.50695e-06
20.644	-7.58791e-07	8.23591e-08	-6.76432e-07	1.47958e-06	6.29270e-07	2.10885e-06	1.18422e-06	2.24516e-07	1.40874e-06	1.75905e-07	-3.67461e-08	1.39159e-07	-1.04063e-06	1.35397e-07	-9.05238e-07	-1.11048e-06	4.32787e-07	-6.77696e-07	7.64260e-07	8.48708e-07	1.61297e-06	-1.74726e-06	2.37414e-07	-1.50984e-06
20.668	-7.59156e-07	8.23986e-08	-6.76757e-07	1.47873e-06	6.31768e-07	2.11050e-06	1.18072e-06	2.25568e-07	1.40629e-06	1.77029e-07	-3.69809e-08	1.40048e-07	-1.03854e-06	1.35124e-07	-9.03416e-07	-1.10936e-06	4.32350e-07	-6.77013e-07	7.58680e-07	8.50307e-07	1.60899e-06	-1.75056e-06	2.37863e-07	-1.51270e-06
20.693	-7.59507e-07	8.24368e-08	-6.77070e-07	1.47788e-06	6.34245e-07	2.11213e-06	1.17724e-06	2.26611e-07	1.40385e-06	1.78151e-07	-3.72152e-08	1.40936e-07	-1.03644e-06	1.34851e-07	-9.01587e-07	-1.10823e-06	4.31910e-07	-6.76324e-07	7.53108e-07	8.51885e-07	1.60499e-06	-1.75382e-06	2.38306e-07	-1.51551e-06
20.718	-7.59846e-07	8.24736e-08	-6.77373e-07	1.47703e-06	6.36702e-07	2.11373e-06	1.17377e-06	2.27646e-07	1.40141e-06	1.79270e-07	-3.74490e-08	1.41821e-07	-1.03433e-06	1.34576e-07	-8.99751e-07	-1.10710e-06	4.31467e-07	-6.75629e-07	7.47544e-07	8.53440e-07	1.60098e-06	-1.75703e-06	2.38742e-07	-1.51829e-06
20.742	-7.60172e-07	8.25090e-08	-6.77663e-07	1.47617e-06	6.39139e-07	2.11531e-06	1.17030e-06	2.28671e-07	1.39898e-06	1.80387e-07	-3.76822e-08	1.42704e-07	-1.03221e-06	1.34301e-07	-8.97909e-07	-1.10595e-06	4.31019e-07	-6.74928e-07	7.41988e-07	8.54974e-07	1.59696e-06	-1.76019e-06	2.39172e-07	-1.52102e-06
20.767	-7.60486e-07	8.25430e-08	-6.77943e-07	1.47531e-06	6.41554e-07	2.11687e-06	1.16686e-06	2.29687e-07	1.39654e-06	1.81501e-07	-3.79150e-08	1.43586e-07	-1.03008e-06	1.34024e-07	-8.96059e-07	-1.10479e-06	4.30568e-07	-6.74222e-07	7.36440e-07	8.56486e-07	1.59293e-06	-1.76332e-06	2.39596e-07	-1.52372e-06
20.791	-7.60787e-07	8.25757e-08	-6.78211e-07	1.47445e-06	6.43950e-07	2.11840e-06	1.16342e-06	2.30694e-07	1.39411e-06	1.82612e-07	-3.81471e-08	1.44465e-07	-1.02795e-06	1.33746e-07	-8.94203e-07	-1.10362e-06	4.30113e-07	-6.73509e-07	7.30901e-07	8.57976e-07	1.58888e-06	-1.76639e-06	2.40014e-07	-1.52638e-06
20.816	-7.61075e-07	8.26070e-08	-6.78468e-07	1.47358e-06	6.46324e-07	2.11990e-06	1.16000e-06	2.31691e-07	1.39169e-06	1.83721e-07	-3.83787e-08	1.45342e-07	-1.02581e-06	1.33468e-07	-8.92340e-07	-1.10245e-06	4.29655e-07	-6.72792e-07	7.25371e-07	8.59444e-07	1.58482e-06	-1.76942e-06	2.40426e-07	-1.52900e-06
20.840	-7.61351e-07	8.26369e-08	-6.78714e-07	1.47271e-06	6.48678e-07	2.12139e-06	1.15658e-06	2.32679e-07	1.38926e-06	1.84826e-07	-3.86097e-08	1.46217e-07	-1.02366e-06	1.33188e-07	-8.90471e-07	-1.10126e-06	4.29193e-07	-6.72068e-07	7.19850e-07	8.60891e-07	1.58074e-06	-1.77241e-06	2.40832e-07	-1.53158e-06
20.865	-7.61614e-07	8.26655e-08	-6.78949e-07	1.47183e-06	6.51010e-07	2.12284e-06	1.15318e-06	2.33658e-07	1.38684e-06	1.85929e-07	-3.88401e-08	1.47089e-07	-1.02150e-06	1.32908e-07	-8.88596e-07	-1.10007e-06	4.28727e-07	-6.71340e-07	7.14339e-07	8.62316e-07	1.57665e-06	-1.77535e-06	2.41232e-07	-1.53412e-06
20.890	-7.61865e-07	8.26927e-08	-6.79172e-07	1.47095e-06	6.53322e-07	2.12427e-06	1.14980e-06	2.34628e-07	1.38442e-06	1.87029e-07	-3.90699e-08	1.47959e-07	-1.01934e-06	1.32626e-07	-8.86715e-07	-1.09886e-06	4.28258e-07	-6.70605e-07	7.08837e-07	8.63718e-07	1.57256e-06	-1.77825e-06	2.41625e-07	-1.53662e-06
20.914	-7.62103e-07	8.27186e-08	-6.79385e-07	1.47007e-06	6.55613e-07	2.12568e-06	1.14642e-06	2.35588e-07	1.38201e-06	1.88126e-07	-3.92990e-08	1.48827e-07	-1.01717e-06	1.32344e-07	-8.84827e-07	-1.09765e-06	4.27786e-07	-6.69866e-07	7.03345e-07	8.65099e-07	1.56844e-06	-1.78110e-06	2.42013e-07	-1.53909e-06
20.939	-7.62329e-07	8.27431e-08	-6.79586e-07	1.46918e-06	6.57883e-07	2.12706e-06	1.14306e-06	2.36538e-07	1.37960e-06	1.89220e-07	-3.95275e-08	1.49693e-07	-1.01499e-06	1.32061e-07	-8.82934e-07	-1.09643e-06	4.27310e-07	-6.69121e-07	6.97862e-07	8.66459e-07	1.56432e-06	-1.78390e-06	2.42394e-07	-1.54151e-06
20.963	-7.62542e-07	8.27662e-08	-6.79776e-07	1.46829e-06	6.60132e-07	2.12842e-06	1.13971e-06	2.37479e-07	1.37719e-06	1.90311e-07	-3.97554e-08	1.50556e-07	-1.01281e-06	1.31777e-07	-8.81035e-07	-1.09520e-06	4.26831e-07	-6.68371e-07	6.92390e-07	8.67796e-07	1.56019e-06	-1.78667e-06	2.42769e-07	-1.54390e-06
20.988	-7.62743e-07	8.27880e-08	-6.79955e-07	1.46739e-06	6.62359e-07	2.12975e-06	1.13637e-06	2.38411e-07	1.37478e-06	1.91399e-07	-3.99826e-08	1.51416e-07	-1.01062e-06	1.31492e-07	-8.79130e-07	-1.09396e-06	4.26349e-07	-6.67616e-07	6.86929e-07	8.69112e-07	1.55604e-06	-1.78938e-06	2.43138e-07	-1.54624e-06
21.012	-7.62932e-07	8.28085e-08	-6.80123e-07	1.46649e-06	6.64565e-07	2.13106e-06	1.13304e-06	2.39333e-07	1.37238e-06	1.92483e-07	-4.02091e-08	1.52274e-07	-1.00843e-06	1.31206e-07	-8.77220e-07	-1.09272e-06	4.25864e-07	-6.66855e-07	6.81478e-07	8.70406e-07	1.55188e-06	-1.79205e-06	2.43501e-07	-1.54855e-06
21.037	-7.63108e-07	8.28276e-08	-6.80280e-07	1.46559e-06	6.66750e-07	2.13234e-06	1.12973e-06	2.40245e-07	1.36998e-06	1.93564e-07	-4.04350e-08	1.53129e-07	-1.00622e-06	1.30920e-07	-8.75305e-07	-1.09146e-06	4.25375e-07	-6.66090e-07	6.76038e-07	8.71678e-07	1.54772e-06	-1.79468e-06	2.43858e-07	-1.55082e-06
21.062	-7.63272e-07	8.28454e-08	-6.80427e-07	1.46468e-06	6.68914e-07	2.13360e-06	1.12643e-06	2.41148e-07	1.36758e-06	1.94642e-07	-4.06601e-08	1.53982e-07	-1.00402e-06	1.30632e-07	-8.73384e-07	-1.09020e-06	4.24883e-07	-6.65320e-07	6.70609e-07	8.72929e-07	1.54354e-06	-1.79726e-06	2.44209e-07	-1.55305e-06
21.086	-7.63424e-07	8.28619e-08	-6.80562e-07	1.46377e-06	6.71056e-07	2.13483e-06	1.12314e-06	2.42041e-07	1.36519e-06	1.95716e-07	-4.08845e-08	1.54832e-07	-1.00180e-06	1.30344e-07	-8.71458e-07	-1.08893e-06	4.24388e-07	-6.64544e-07	6.65191e-07	8.74158e-07	1.53935e-06	-1.79980e-06	2.44554e-07	-1.55525e-06
21.111	-7.63563e-07	8.28771e-08	-6.80686e-07	1.46285e-06	6.73177e-07	2.13603e-06	1.11987e-06	2.42924e-07	1.36279e-06	1.96787e-07	-4.11082e-08	1.55679e-07	-9.99583e-07	1.30056e-07	-8.69528e-07	-1.08765e-06	4.23890e-07	-6.63764e-07	6.59785e-07	8.75365e-07	1.53515e-06	-1.80230e-06	2.44893e-07	-1.55740e-06
21.135	-7.63691e-07	8.28909e-08	-6.80800e-07	1.46193e-06	6.75277e-07	2.13721e-06	1.11661e-06	2.43798e-07	1.36040e-06	1.97854e-07	-4.13311e-08	1.56523e-07	-9.97358e-07	1.29766e-07	-8.67592e-07	-1.08637e-06	4.23388e-07	-6.62979e-07	6.54391e-07	8.76550e-07	1.53094e-06	-1.80475e-06	2.45226e-07	-1.55952e-06
21.160	-7.63806e-07	8.29034e-08	-6.80902e-07	1.46101e-06	6.77354e-07	2.13836e-06	1.11336e-06	2.44661e-07	1.35802e-06	1.98918e-07	-4.15533e-08	1.57364e-07	-9.95128e-07	1.29476e-07	-8.65652e-07	-1.08507e-06	4.22884e-07	-6.62190e-07	6.49009e-07	8.77714e-07	1.52672e-06	-1.80715e-06	2.45553e-07	-1.56160e-06
21.185	-7.63909e-07	8.29145e-08	-6.80994e-07	1.46008e-06	6.79410e-07	2.13949e-06	1.11012e-06	2.45515e-07	1.35564e-06	1.99978e-07	-4.17747e-08	1.58203e-07	-9.92893e-07	1.29185e-07	-8.63707e-07	-1.08377e-06	4.22377e-07	-6.61396e-07	6.43638e-07	8.78856e-07	1.52249e-06	-1.80951e-06	2.45873e-07	-1.56364e-06
21.209	-7.64000e-07	8.29244e-08	-6.81075e-07	1.45915e-06	6.81445e-07	2.14059e-06	1.10690e-06	2.46359e-07	1.35326e-06	2.01034e-07	-4.19954e-08	1.59038e-07	-9.90652e-07	1.28894e-07	-8.61758e-07	-1.08246e-06	4.21867e-07	-6.60597e-07	6.38281e-07	8.79977e-07	1.51826e-06	-1.81183e-06	2.46188e-07	-1.56564e-06
21.234	-7.64078e-07	8.29330e-08	-6.81146e-07	1.45821e-06	6.83458e-07	2.14167e-06	1.10369e-06	2.47193e-07	1.35088e-06	2.02086e-07	-4.22152e-08	1.59871e-07	-9.88406e-07	1.28601e-07	-8.59805e-07	-1.08115e-06	4.21354e-07	-6.59793e-07	6.32936e-07	8.81076e-07	1.51401e-06	-1.81410e-06	2.46497e-07	-1.56760e-06
21.258	-7.64145e-07	8.29402e-08	-6.81205e-07	1.45727e-06	6.85449e-07	2.14272e-06	1.10049e-06	2.48018e-07	1.34850e-06	2.03135e-07	-4.24342e-08	1.60700e-07	-9.86156e-07	1.28309e-07	-8.57847e-07	-1.07982e-06	4.20838e-07	-6.58986e-07	6.27604e-07	8.82153e-07	1.50976e-06	-1.81633e-06	2.46800e-07	-1.56953e-06
21.283	-7.64200e-07	8.29462e-08	-6.81254e-07	1.45633e-06	6.87418e-07	2.14374e-06	1.09730e-06	2.48832e-07	1.34613e-06	2.04179e-07	-4.26524e-08	1.61527e-07	-9.83901e-07	1.28015e-07	-8.55886e-07	-1.07849e-06	4.20319e-07	-6.58173e-07	6.22284e-07	8.83209e-07	1.50549e-06	-1.81851e-06	2.47096e-07	-1.57142e-06
21.307	-7.64243e-07	8.29508e-08	-6.81292e-07	1.45538e-06	6.89365e-07	2.14474e-06	1.09413e-06	2.49636e-07	1.34376e-06	2.05220e-07	-4.28698e-08	1.62350e-07	-9.81642e-07	1.27721e-07	-8.53920e-07	-1.07715e-06	4.19798e-07	-6.57357e-07	6.16979e-07	8.84243e-07	1.50122e-06	-1.82065e-06	2.47387e-07	-1.57327e-06
21.332	-7.64274e-07	8.29542e-08	-6.81320e-07	1.45442e-06	6.91290e-07	2.14571e-06	1.09097e-06	2.50430e-07	1.34140e-06	2.06256e-07	-4.30864e-08	1.63170e-07	-9.79378e-07	1.27427e-07	-8.51951e-07	-1.07581e-06	4.19273e-07	-6.56536e-07	6.11686e-07	8.85256e-07	1.49694e-06	-1.82275e-06	2.47672e-07	-1.57508e-06
21.357	-7.64293e-07	8.29562e-08	-6.81337e-07	1.45347e-06	6.93194e-07	2.14666e-06	1.08782e-06	2.51215e-07	1.33904e-06	2.07289e-07	-4.33020e-08	1.63987e-07	-9.77110e-07	1.27132e-07	-8.49978e-07	-1.07446e-06	4.18747e-07	-6.55711e-07	6.06408e-07	8.86247e-07	1.49266e-06	-1.82480e-06	2.47951e-07	-1.57685e-06
21.381	-7.64300e-07	8.29570e-08	-6.81343e-07	1.45250e-06	6.95075e-07	2.14758e-06	1.08469e-06	2.51989e-07	1.33668e-06	2.08317e-07	-4.35168e-08	1.64800e-07	-9.74838e-07	1.26836e-07	-8.48002e-07	-1.07310e-06	4.18217e-07	-6.54882e-07	6.01144e-07	8.87217e-07	1.48836e-06	-1.82681e-06	2.48224e-07	-1.57859e-06
21.406	-7.64295e-07	8.29565e-08	-6.81339e-07	1.45154e-06	6.96935e-07	2.14847e-06	1.08157e-06	2.52753e-07	1.33432e-06	2.09341e-07	-4.37308e-08	1.65610e-07	-9.72562e-07	1.26540e-07	-8.46022e-07	-1.07173e-06	4.17685e-07	-6.54048e-07	5.95893e-07	8.88165e-07	1.48406e-06	-1.82878e-06	2.48491e-07	-1.58029e-06
21.430	-7.64279e-07	8.29547e-08	-6.81324e-07	1.45057e-06	6.98772e-07	2.14934e-06	1.07846e-06	2.53507e-07	1.33197e-06	2.10361e-07	-4.39438e-08	1.66417e-07	-9.70283e-07	1.26243e-07	-8.44039e-07	-1.07036e-06	4.17150e-07	-6.53211e-07	5.90657e-07	8.89092e-07	1.47975e-06	-1.83070e-06	2.48752e-07	-1.58195e-06
21.455	-7.64251e-07	8.29517e-08	-6.81299e-07	1.44959e-06	7.00587e-07	2.15018e-06	1.07537e-06	2.54250e-07	1.32962e-06	2.11376e-07	-4.41559e-08	1.67220e-07	-9.68000e-07	1.25946e-07	-8.42053e-07	-1.06898e-06	4.16613e-07	-6.52370e-07	5.85436e-07	8.89998e-07	1.47543e-06	-1.83258e-06	2.49008e-07	-1.58357e-06
21.479	-7.64211e-07	8.29473e-08	-6.81264e-07	1.44861e-06	7.02380e-07	2.15099e-06	1.07229e-06	2.54984e-07	1.32727e-06	2.12387e-07	-4.43671e-08	1.68020e-07	-9.65713e-07	1.25649e-07	-8.40064e-07	-1.06760e-06	4.16073e-07	-6.51524e-07	5.80230e-07	8.90882e-07	1.47111e-06	-1.83441e-06	2.49257e-07	-1.58516e-06
21.504	-7.64159e-07	8.29418e-08	-6.81218e-07	1.44763e-06	7.04151e-07	2.15178e-06	1.06922e-06	2.55707e-07	1.32493e-06	2.13394e-07	-4.45774e-08	1.68817e-07	-9.63423e-07	1.25351e-07	-8.38072e-07	-1.06621e-06	4.15531e-07	-6.50675e-07	5.75038e-07	8.91745e-07	1.46678e-06	-1.83620e-06	2.49500e-07	-1.58670e-06
21.529	-7.64096e-07	8.29349e-08	-6.81161e-07	1.44664e-06	7.05900e-07	2.15254e-06	1.06616e-06	2.56421e-07	1.32258e-06	2.14396e-07	-4.47867e-08	1.69609e-07	-9.61130e-07	1.25052e-07	-8.36078e-07	-1.06481e-06	4.14986e-07	-6.49822e-07	5.69862e-07	8.92586e-07	1.46245e-06	-1.83795e-06	2.49738e-07	-1.58821e-06
21.553	-7.64021e-07	8.29268e-08	-6.81095e-07	1.44565e-06	7.07626e-07	2.15327e-06	1.06312e-06	2.57123e-07	1.32025e-06	2.15393e-07	-4.49950e-08	1.70398e-07	-9.58834e-07	1.24754e-07	-8.34080e-07	-1.06341e-06	4.14439e-07	-6.48966e-07	5.64702e-07	8.93407e-07	1.45811e-06	-1.83966e-06	2.49970e-07	-1.58969e-06
21.578	-7.63935e-07	8.29174e-08	-6.81018e-07	1.44465e-06	7.09330e-07	2.15398e-06	1.06009e-06	2.57816e-07	1.31791e-06	2.16386e-07	-4.52024e-08	1.71184e-07	-9.56535e-07	1.24455e-07	-8.32081e-07	-1.06200e-06	4.13890e-07	-6.48106e-07	5.59557e-07	8.94205e-07	1.45376e-06	-1.84132e-06	2.50196e-07	-1.59112e-06
21.602	-7.63837e-07	8.29068e-08	-6.80931e-07	1.44365e-06	7.11012e-07	2.15466e-06	1.05708e-06	2.58498e-07	1.31558e-06	2.17374e-07	-4.54088e-08	1.71965e-07	-9.54234e-07	1.24155e-07	-8.30078e-07	-1.06058e-06	4.13338e-07	-6.47242e-07	5.54428e-07	8.94983e-07	1.44941e-06	-1.84294e-06	2.50416e-07	-1.59252e-06
21.627	-7.63728e-07	8.28949e-08	-6.80833e-07	1.44265e-06	7.12671e-07	2.15532e-06	1.05408e-06	2.59170e-07	1.31325e-06	2.18358e-07	-4.56143e-08	1.72743e-07	-9.51929e-07	1.23855e-07	-8.28074e-07	-1.05916e-06	4.12784e-07	-6.46375e-07	5.49315e-07	8.95740e-07	1.44505e-06	-1.84452e-06	2.50630e-07	-1.59389e-06
21.651	-7.63607e-07	8.28818e-08	-6.80725e-07	1.44164e-06	7.14308e-07	2.15594e-06	1.05109e-06	2.59832e-07	1.31092e-06	2.19336e-07	-4.58187e-08	1.73517e-07	-9.49623e-07	1.23555e-07	-8.26068e-07	-1.05773e-06	4.12228e-07	-6.45504e-07	5.44219e-07	8.96475e-07	1.44069e-06	-1.84605e-06	2.50838e-07	-1.59521e-06
21.676	-7.63475e-07	8.28675e-08	-6.80608e-07	1.44062e-06	7.15922e-07	2.15654e-06	1.04812e-06	2.60483e-07	1.30860e-06	2.20310e-07	-4.60221e-08	1.74288e-07	-9.47314e-07	1.23255e-07	-8.24059e-07	-1.05630e-06	4.11670e-07	-6.44630e-07	5.39139e-07	8.97190e-07	1.43633e-06	-1.84754e-06	2.51041e-07	-1.59650e-06
21.701	-7.63332e-07	8.28519e-08	-6.80480e-07	1.43960e-06	7.17514e-07	2.15712e-06	1.04515e-06	2.61124e-07	1.30628e-06	2.21279e-07	-4.62244e-08	1.75054e-07	-9.45003e-07	1.22954e-07	-8.22049e-07	-1.05486e-06	4.11109e-07	-6.43752e-07	5.34076e-07	8.97883e-07	1.43196e-06	-1.84899e-06	2.51238e-07	-1.59775e-06
21.725	-7.63177e-07	8.28351e-08	-6.80342e-07	1.43858e-06	7.19083e-07	2.15766e-06	1.04221e-06	2.61754e-07	1.30396e-06	2.22242e-07	-4.64258e-08	1.75817e-07	-9.42690e-07	1.22653e-07	-8.20037e-07	-1.05342e-06	4.10547e-07	-6.42871e-07	5.29030e-07	8.98555e-07	1.42758e-06	-1.85040e-06	2.51429e-07	-1.59897e-06
21.750	-7.63011e-07	8.28171e-08	-6.80194e-07	1.43755e-06	7.20630e-07	2.15818e-06	1.03927e-06	2.62374e-07	1.30165e-06	2.23201e-07	-4.66261e-08	1.76575e-07	-9.40376e-07	1.22352e-07	-8.18023e-07	-1.05197e-06	4.09982e-07	-6.41987e-07	5.24001e-07	8.99206e-07	1.42321e-06	-1.85176e-06	2.51614e-07	-1.60015e-06
21.774	-7.62834e-07	8.27978e-08	-6.80036e-07	1.43652e-06	7.22154e-07	2.15867e-06	1.03635e-06	2.62984e-07	1.29934e-06	2.24155e-07	-4.68253e-08	1.77329e-07	-9.38059e-07	1.22051e-07	-8.16008e-07	-1.05052e-06	4.09416e-07	-6.41100e-07	5.18990e-07	8.99836e-07	1.41883e-06	-1.85308e-06	2.51794e-07	-1.60129e-06
21.799	-7.62645e-07	8.27774e-08	-6.79868e-07	1.43548e-06	7.23656e-07	2.15914e-06	1.03345e-06	2.63583e-07	1.29703e-06	2.25103e-07	-4.70234e-08	1.78080e-07	-9.35741e-07	1.21749e-07	-8.13992e-07	-1.04906e-06	4.08847e-07	-6.40209e-07	5.13996e-07	9.00446e-07	1.41444e-06	-1.85436e-06	2.51968e-07	-1.60239e-06
21.823	-7.62445e-07	8.27557e-08	-6.79690e-07	1.43444e-06	7.25135e-07	2.15958e-06	1.03055e-06	2.64172e-07	1.29473e-06	2.26047e-07	-4.72205e-08	1.78826e-07	-9.33422e-07	1.21447e-07	-8.11974e-07	-1.04759e-06	4.08277e-07	-6.39316e-07	5.09020e-07	9.01034e-07	1.41005e-06	-1.85560e-06	2.52136e-07	-1.60346e-06
21.848	-7.62235e-07	8.27328e-08	-6.79502e-07	1.43340e-06	7.26591e-07	2.15999e-06	1.02768e-06	2.64750e-07	1.29243e-06	2.26985e-07	-4.74164e-08	1.79568e-07	-9.31101e-07	1.21145e-07	-8.09956e-07	-1.04612e-06	4.07704e-07	-6.38420e-07	5.04062e-07	9.01602e-07	1.40566e-06	-1.85679e-06	2.52298e-07	-1.60450e-06
21.873	-7.62013e-07	8.27088e-08	-6.79304e-07	1.43235e-06	7.28025e-07	2.16037e-06	1.02481e-06	2.65317e-07	1.29013e-06	2.27917e-07	-4.76113e-08	1.80306e-07	-9.28779e-07	1.20843e-07	-8.07936e-07	-1.04465e-06	4.07130e-07	-6.37520e-07	4.99123e-07	9.02148e-07	1.40127e-06	-1.85795e-06	2.52455e-07	-1.60549e-06
21.897	-7.61780e-07	8.26835e-08	-6.79096e-07	1.43129e-06	7.29435e-07	2.16073e-06	1.02196e-06	2.65874e-07	1.28783e-06	2.28845e-07	-4.78050e-08	1.81040e-07	-9.26457e-07	1.20541e-07	-8.05915e-07	-1.04317e-06	4.06554e-07	-6.36618e-07	4.94202e-07	9.02674e-07	1.39688e-06	-1.85906e-06	2.52606e-07	-1.60645e-06
21.922	-7.61536e-07	8.26570e-08	-6.78879e-07	1.43024e-06	7.30824e-07	2.16106e-06	1.01912e-06	2.66421e-07	1.28554e-06	2.29767e-07	-4.79976e-08	1.81769e-07	-9.24133e-07	1.20239e-07	-8.03894e-07	-1.04169e-06	4.05976e-07	-6.35713e-07	4.89299e-07	9.03179e-07	1.39248e-06	-1.86013e-06	2.52751e-07	-1.60738e-06
21.946	-7.61281e-07	8.26294e-08	-6.78652e-07	1.42917e-06	7.32189e-07	2.16136e-06	1.01630e-06	2.66957e-07	1.28326e-06	2.30683e-07	-4.81890e-08	1.82494e-07	-9.21809e-07	1.19936e-07	-8.01872e-07	-1.04020e-06	4.05396e-07	-6.34805e-07	4.84416e-07	9.03664e-07	1.38808e-06	-1.86116e-06	2.52891e-07	-1.60827e-06
21.971	-7.61016e-07	8.26005e-08	-6.78415e-07	1.42811e-06	7.33532e-07	2.16164e-06	1.01349e-06	2.67482e-07	1.28097e-06	2.31594e-07	-4.83793e-08	1.83215e-07	-9.19484e-07	1.19634e-07	-7.99850e-07	-1.03871e-06	4.04815e-07	-6.33895e-07	4.79552e-07	9.04128e-07	1.38368e-06	-1.86214e-06	2.53025e-07	-1.60912e-06
21.996	-7.60739e-07	8.25705e-08	-6.78169e-07	1.42703e-06	7.34852e-07	2.16189e-06	1.01069e-06	2.67997e-07	1.27869e-06	2.32499e-07	-4.85685e-08	1.83931e-07	-9.17159e-07	1.19331e-07	-7.97827e-07	-1.03721e-06	4.04231e-07	-6.32982e-07	4.74707e-07	9.04571e-07	1.37928e-06	-1.86309e-06	2.53154e-07	-1.60994e-06
22.020	-7.60452e-07	8.25393e-08	-6.77913e-07	1.42596e-06	7.36149e-07	2.16211e-06	1.00791e-06	2.68501e-07	1.27641e-06	2.33399e-07	-4.87564e-08	1.84643e-07	-9.14833e-07	1.19029e-07	-7.95804e-07	-1.03571e-06	4.03647e-07	-6.32066e-07	4.69881e-07	9.04993e-07	1.37487e-06	-1.86399e-06	2.53276e-07	-1.61072e-06
22.045	-7.60154e-07	8.25070e-08	-6.77647e-07	1.42488e-06	7.37423e-07	2.16230e-06	1.00514e-06	2.68994e-07	1.27414e-06	2.34293e-07	-4.89432e-08	1.85350e-07	-9.12507e-07	1.18726e-07	-7.93781e-07	-1.03421e-06	4.03060e-07	-6.31148e-07	4.65075e-07	9.05396e-07	1.37047e-06	-1.86486e-06	2.53394e-07	-1.61146e-06
22.069	-7.59845e-07	8.24735e-08	-6.77372e-07	1.42379e-06	7.38675e-07	2.16247e-06	1.00239e-06	2.69477e-07	1.27187e-06	2.35182e-07	-4.91288e-08	1.86053e-07	-9.10182e-07	1.18424e-07	-7.91758e-07	-1.03270e-06	4.02472e-07	-6.30227e-07	4.60290e-07	9.05777e-07	1.36607e-06	-1.86568e-06	2.53505e-07	-1.61217e-06
22.094	-7.59526e-07	8.24388e-08	-6.77087e-07	1.42270e-06	7.39903e-07	2.16261e-06	9.99650e-07	2.69949e-07	1.26960e-06	2.36064e-07	-4.93131e-08	1.86751e-07	-9.07856e-07	1.18121e-07	-7.89735e-07	-1.03119e-06	4.01883e-07	-6.29304e-07	4.55524e-07	9.06138e-07	1.36166e-06	-1.86646e-06	2.53612e-07	-1.61285e-06
22.118	-7.59195e-07	8.24030e-08	-6.76793e-07	1.42161e-06	7.41109e-07	2.16272e-06	9.96925e-07	2.70411e-07	1.26734e-06	2.36941e-07	-4.94963e-08	1.87445e-07	-9.05531e-07	1.17818e-07	-7.87712e-07	-1.02967e-06	4.01292e-07	-6.28379e-07	4.50779e-07	9.06479e-07	1.35726e-06	-1.86720e-06	2.53712e-07	-1.61349e-06
22.143	-7.58855e-07	8.23660e-08	-6.76489e-07	1.42051e-06	7.42292e-07	2.16280e-06	9.94214e-07	2.70862e-07	1.26508e-06	2.37812e-07	-4.96782e-08	1.88134e-07	-9.03206e-07	1.17516e-07	-7.85690e-07	-1.02815e-06	4.00700e-07	-6.27451e-07	4.46054e-07	9.06800e-07	1.35285e-06	-1.86790e-06	2.53807e-07	-1.61409e-06
22.168	-7.58504e-07	8.23279e-08	-6.76176e-07	1.41941e-06	7.43452e-07	2.16286e-06	9.91517e-07	2.71302e-07	1.26282e-06	2.38677e-07	-4.98589e-08	1.88818e-07	-9.00881e-07	1.17214e-07	-7.83668e-07	-1.02663e-06	4.00106e-07	-6.26522e-07	4.41350e-07	9.07100e-07	1.34845e-06	-1.86856e-06	2.53897e-07	-1.61466e-06
22.192	-7.58142e-07	8.22886e-08	-6.75853e-07	1.41830e-06	7.44589e-07	2.16289e-06	9.88834e-07	2.71732e-07	1.26057e-06	2.39536e-07	-5.00383e-08	1.89497e-07	-8.98558e-07	1.16911e-07	-7.81647e-07	-1.02510e-06	3.99511e-07	-6.25590e-07	4.36667e-07	9.07380e-07	1.34405e-06	-1.86918e-06	2.53981e-07	-1.61520e-06
22.217	-7.57770e-07	8.22482e-08	-6.75521e-07	1.41719e-06	7.45703e-07	2.16289e-06	9.86166e-07	2.72150e-07	1.25832e-06	2.40389e-07	-5.02165e-08	1.90172e-07	-8.96235e-07	1.16609e-07	-7.79626e-07	-1.02357e-06	3.98914e-07	-6.24655e-07	4.32005e-07	9.07640e-07	1.33964e-06	-1.86976e-06	2.54060e-07	-1.61570e-06
22.241	-7.57387e-07	8.22067e-08	-6.75180e-07	1.41607e-06	7.46794e-07	2.16287e-06	9.83512e-07	2.72559e-07	1.25607e-06	2.41236e-07	-5.03934e-08	1.90842e-07	-8.93913e-07	1.16307e-07	-7.77606e-07	-1.02204e-06	3.98316e-07	-6.23719e-07	4.27364e-07	9.07879e-07	1.33524e-06	-1.87030e-06	2.54133e-07	-1.61616e-06
22.266	-7.56994e-07	8.21640e-08	-6.74830e-07	1.41495e-06	7.47862e-07	2.16282e-06	9.80872e-07	2.72956e-07	1.25383e-06	2.42076e-07	-5.05690e-08	1.91507e-07	-8.91592e-07	1.16005e-07	-7.75587e-07	-1.02050e-06	3.97717e-07	-6.22781e-07	4.22745e-07	9.08099e-07	1.33084e-06	-1.87079e-06	2.54200e-07	-1.61659e-06
22.290	-7.56591e-07	8.21203e-08	-6.74471e-07	1.41383e-06	7.48908e-07	2.16274e-06	9.78247e-07	2.73343e-07	1.25159e-06	2.42911e-07	-5.07434e-08	1.92168e-07	-8.89272e-07	1.15703e-07	-7.73569e-07	-1.01896e-06	3.97117e-07	-6.21841e-07	4.18148e-07	9.08298e-07	1.32645e-06	-1.87125e-06	2.54263e-07	-1.61699e-06
22.315	-7.56177e-07	8.20754e-08	-6.74102e-07	1.41270e-06	7.49930e-07	2.16263e-06	9.75636e-07	2.73719e-07	1.24935e-06	2.43739e-07	-5.09164e-08	1.92823e-07	-8.86954e-07	1.15401e-07	-7.71553e-07	-1.01741e-06	3.96515e-07	-6.20899e-07	4.13573e-07	9.08478e-07	1.32205e-06	-1.87167e-06	2.54319e-07	-1.61735e-06
22.340	-7.55754e-07	8.20294e-08	-6.73724e-07	1.41157e-06	7.50930e-07	2.16250e-06	9.73039e-07	2.74084e-07	1.24712e-06	2.44561e-07	-5.10881e-08	1.93473e-07	-8.84637e-07	1.15100e-07	-7.69537e-07	-1.01587e-06	3.95913e-07	-6.19955e-07	4.09019e-07	9.08637e-07	1.31766e-06	-1.87205e-06	2.54371e-07	-1.61768e-06
22.364	-7.55320e-07	8.19823e-08	-6.73337e-07	1.41043e-06	7.51906e-07	2.16234e-06	9.70458e-07	2.74439e-07	1.24490e-06	2.45377e-07	-5.12586e-08	1.94119e-07	-8.82322e-07	1.14799e-07	-7.67523e-07	-1.01432e-06	3.95309e-07	-6.19010e-07	4.04489e-07	9.08777e-07	1.31327e-06	-1.87239e-06	2.54417e-07	-1.61797e-06
22.389	-7.54876e-07	8.19341e-08	-6.72942e-07	1.40929e-06	7.52860e-07	2.16215e-06	9.67890e-07	2.74782e-07	1.24267e-06	2.46186e-07	-5.14276e-08	1.94759e-07	-8.80008e-07	1.14498e-07	-7.65511e-07	-1.01277e-06	3.94704e-07	-6.18063e-07	3.99980e-07	9.08897e-07	1.30888e-06	-1.87269e-06	2.54458e-07	-1.61823e-06
22.413	-7.54422e-07	8.18848e-08	-6.72537e-07	1.40814e-06	7.53790e-07	2.16193e-06	9.65338e-07	2.75116e-07	1.24045e-06	2.46990e-07	-5.15954e-08	1.95394e-07	-8.77697e-07	1.14197e-07	-7.63500e-07	-1.01121e-06	3.94098e-07	-6.17114e-07	3.95495e-07	9.08997e-07	1.30449e-06	-1.87295e-06	2.54493e-07	-1.61845e-06
22.438	-7.53957e-07	8.18344e-08	-6.72123e-07	1.40699e-06	7.54698e-07	2.16169e-06	9.62800e-07	2.75438e-07	1.23824e-06	2.47786e-07	-5.17618e-08	1.96024e-07	-8.75387e-07	1.13896e-07	-7.61491e-07	-1.00965e-06	3.93491e-07	-6.16163e-07	3.91032e-07	9.09077e-07	1.30011e-06	-1.87317e-06	2.54523e-07	-1.61864e-06
22.462	-7.53483e-07	8.17830e-08	-6.71700e-07	1.40584e-06	7.55582e-07	2.16142e-06	9.60276e-07	2.75750e-07	1.23603e-06	2.48576e-07	-5.19268e-08	1.96649e-07	-8.73079e-07	1.13596e-07	-7.59483e-07	-1.00809e-06	3.92883e-07	-6.15211e-07	3.86592e-07	9.09138e-07	1.29573e-06	-1.87335e-06	2.54548e-07	-1.61880e-06
22.487	-7.52999e-07	8.17304e-08	-6.71269e-07	1.40468e-06	7.56444e-07	2.16112e-06	9.57768e-07	2.76051e-07	1.23382e-06	2.49360e-07	-5.20905e-08	1.97269e-07	-8.70774e-07	1.13296e-07	-7.57478e-07	-1.00653e-06	3.92274e-07	-6.14258e-07	3.82176e-07	9.09179e-07	1.29135e-06	-1.87349e-06	2.54567e-07	-1.61892e-06
22.512	-7.52505e-07	8.16768e-08	-6.70829e-07	1.40351e-06	7.57283e-07	2.16080e-06	9.55274e-07	2.76341e-07	1.23161e-06	2.50137e-07	-5.22528e-08	1.97884e-07	-8.68471e-07	1.12997e-07	-7.55475e-07	-1.00497e-06	3.91664e-07	-6.13303e-07	3.77783e-07	9.09200e-07	1.28698e-06	-1.87360e-06	2.54581e-07	-1.61901e-06
22.536	-7.52002e-07	8.16221e-08	-6.70379e-07	1.40235e-06	7.58099e-07	2.16045e-06	9.52795e-07	2.76620e-07	1.22942e-06	2.50907e-07	-5.24137e-08	1.98493e-07	-8.66171e-07	1.12697e-07	-7.53473e-07	-1.00340e-06	3.91054e-07	-6.12347e-07	3.73413e-07	9.09202e-07	1.28262e-06	-1.87366e-06	2.54590e-07	-1.61907e-06
22.561	-7.51488e-07	8.15664e-08	-6.69922e-07	1.40118e-06	7.58892e-07	2.16007e-06	9.50331e-07	2.76889e-07	1.22722e-06	2.51671e-07	-5.25733e-08	1.99097e-07	-8.63873e-07	1.12398e-07	-7.51474e-07	-1.00183e-06	3.90442e-07	-6.11389e-07	3.69068e-07	9.09185e-07	1.27825e-06	-1.87369e-06	2.54594e-07	-1.61909e-06
22.585	-7.50965e-07	8.15096e-08	-6.69455e-07	1.40000e-06	7.59662e-07	2.15966e-06	9.47881e-07	2.77147e-07	1.22503e-06	2.52428e-07	-5.27314e-08	1.99696e-07	-8.61578e-07	1.12100e-07	-7.49478e-07	-1.00026e-06	3.89830e-07	-6.10430e-07	3.64746e-07	9.09148e-07	1.27389e-06	-1.87368e-06	2.54592e-07	-1.61908e-06
22.610	-7.50432e-07	8.14518e-08	-6.68980e-07	1.39882e-06	7.60409e-07	2.15923e-06	9.45447e-07	2.77394e-07	1.22284e-06	2.53178e-07	-5.28881e-08	2.00290e-07	-8.59286e-07	1.11802e-07	-7.47484e-07	-9.98687e-07	3.89217e-07	-6.09470e-07	3.60449e-07	9.09092e-07	1.26954e-06	-1.87363e-06	2.54585e-07	-1.61904e-06
22.634	-7.49889e-07	8.13929e-08	-6.68496e-07	1.39764e-06	7.61133e-07	2.15877e-06	9.43027e-07	2.77631e-07	1.22066e-06	2.53921e-07	-5.30434e-08	2.00878e-07	-8.56996e-07	1.11504e-07	-7.45493e-07	-9.97112e-07	3.88603e-07	-6.08509e-07	3.56176e-07	9.09016e-07	1.26519e-06	-1.87354e-06	2.54573e-07	-1.61896e-06
22.659	-7.49337e-07	8.13329e-08	-6.68004e-07	1.39645e-06	7.61834e-07	2.15828e-06	9.40623e-07	2.77857e-07	1.21848e-06	2.54658e-07	-5.31973e-08	2.01461e-07	-8.54710e-07	1.11206e-07	-7.43504e-07	-9.95535e-07	3.87988e-07	-6.07547e-07	3.51928e-07	9.08922e-07	1.26085e-06	-1.87341e-06	2.54556e-07	-1.61885e-06
22.684	-7.48775e-07	8.12719e-08	-6.67503e-07	1.39526e-06	7.62512e-07	2.15777e-06	9.38233e-07	2.78072e-07	1.21631e-06	2.55388e-07	-5.33497e-08	2.02038e-07	-8.52427e-07	1.10909e-07	-7.41518e-07	-9.93956e-07	3.87373e-07	-6.06583e-07	3.47704e-07	9.08808e-07	1.25651e-06	-1.87325e-06	2.54534e-07	-1.61871e-06
22.708	-7.48204e-07	8.12099e-08	-6.66994e-07	1.39406e-06	7.63168e-07	2.15723e-06	9.35859e-07	2.78276e-07	1.21413e-06	2.56111e-07	-5.35007e-08	2.02610e-07	-8.50148e-07	1.10613e-07	-7.39535e-07	-9.92376e-07	3.86757e-07	-6.05619e-07	3.43506e-07	9.08675e-07	1.25218e-06	-1.87304e-06	2.54506e-07	-1.61854e-06
22.733	-7.47623e-07	8.11469e-08	-6.66476e-07	1.39286e-06	7.63800e-07	2.15666e-06	9.33499e-07	2.78470e-07	1.21197e-06	2.56826e-07	-5.36503e-08	2.03176e-07	-8.47872e-07	1.10316e-07	-7.37555e-07	-9.90794e-07	3.86141e-07	-6.04653e-07	3.39332e-07	9.08523e-07	1.24785e-06	-1.87280e-06	2.54473e-07	-1.61833e-06
22.757	-7.47033e-07	8.10828e-08	-6.65950e-07	1.39166e-06	7.64410e-07	2.15607e-06	9.31155e-07	2.78653e-07	1.20981e-06	2.57535e-07	-5.37984e-08	2.03737e-07	-8.45599e-07	1.10021e-07	-7.35578e-07	-9.89211e-07	3.85524e-07	-6.03687e-07	3.35184e-07	9.08352e-07	1.24354e-06	-1.87253e-06	2.54436e-07	-1.61809e-06
22.782	-7.46433e-07	8.10178e-08	-6.65416e-07	1.39045e-06	7.64997e-07	2.15544e-06	9.28826e-07	2.78825e-07	1.20765e-06	2.58237e-07	-5.39450e-08	2.04292e-07	-8.43330e-07	1.09726e-07	-7.33605e-07	-9.87626e-07	3.84906e-07	-6.02720e-07	3.31061e-07	9.08162e-07	1.23922e-06	-1.87221e-06	2.54393e-07	-1.61782e-06
22.807	-7.45825e-07	8.09517e-08	-6.64873e-07	1.38924e-06	7.65561e-07	2.15480e-06	9.26512e-07	2.78987e-07	1.20550e-06	2.58932e-07	-5.40901e-08	2.04842e-07	-8.41065e-07	1.09431e-07	-7.31635e-07	-9.86040e-07	3.84288e-07	-6.01752e-07	3.26964e-07	9.07953e-07	1.23492e-06	-1.87186e-06	2.54345e-07	-1.61751e-06
22.831	-7.45206e-07	8.08846e-08	-6.64322e-07	1.38802e-06	7.66102e-07	2.15412e-06	9.24214e-07	2.79138e-07	1.20335e-06	2.59620e-07	-5.42338e-08	2.05386e-07	-8.38804e-07	1.09137e-07	-7.29668e-07	-9.84453e-07	3.83669e-07	-6.00784e-07	3.22892e-07	9.07726e-07	1.23062e-06	-1.87147e-06	2.54292e-07	-1.61718e-06
22.856	-7.44579e-07	8.08165e-08	-6.63763e-07	1.38680e-06	7.66620e-07	2.15342e-06	9.21930e-07	2.79278e-07	1.20121e-06	2.60300e-07	-5.43760e-08	2.05924e-07	-8.36548e-07	1.08843e-07	-7.27704e-07	-9.82865e-07	3.83050e-07	-5.99814e-07	3.18847e-07	9.07479e-07	1.22633e-06	-1.87104e-06	2.54234e-07	-1.61681e-06
22.880	-7.43943e-07	8.07475e-08	-6.63195e-07	1.38558e-06	7.67116e-07	2.15269e-06	9.19662e-07	2.79408e-07	1.19907e-06	2.60974e-07	-5.45166e-08	2.06457e-07	-8.34295e-07	1.08550e-07	-7.25745e-07	-9.81276e-07	3.82431e-07	-5.98845e-07	3.14827e-07	9.07214e-07	1.22204e-06	-1.87058e-06	2.54171e-07	-1.61641e-06
22.905	-7.43297e-07	8.06774e-08	-6.62620e-07	1.38435e-06	7.67589e-07	2.15194e-06	9.17409e-07	2.79527e-07	1.19694e-06	2.61640e-07	-5.46558e-08	2.06984e-07	-8.32046e-07	1.08257e-07	-7.23789e-07	-9.79685e-07	3.81811e-07	-5.97874e-07	3.10834e-07	9.06931e-07	1.21777e-06	-1.87008e-06	2.54104e-07	-1.61598e-06
22.929	-7.42643e-07	8.06063e-08	-6.62036e-07	1.38312e-06	7.68039e-07	2.15116e-06	9.15172e-07	2.79635e-07	1.19481e-06	2.62299e-07	-5.47935e-08	2.07505e-07	-8.29802e-07	1.07965e-07	-7.21837e-07	-9.78094e-07	3.81191e-07	-5.96903e-07	3.06868e-07	9.06629e-07	1.21350e-06	-1.86955e-06	2.54031e-07	-1.61551e-06
22.954	-7.41979e-07	8.05343e-08	-6.61445e-07	1.38188e-06	7.68466e-07	2.15035e-06	9.12950e-07	2.79733e-07	1.19268e-06	2.62951e-07	-5.49296e-08	2.08021e-07	-8.27563e-07	1.07674e-07	-7.19889e-07	-9.76502e-07	3.80571e-07	-5.95932e-07	3.02928e-07	9.06308e-07	1.20924e-06	-1.86897e-06	2.53953e-07	-1.61502e-06
22.979	-7.41307e-07	8.04613e-08	-6.60845e-07	1.38064e-06	7.68871e-07	2.14951e-06	9.10744e-07	2.79820e-07	1.19056e-06	2.63595e-07	-5.50642e-08	2.08531e-07	-8.25328e-07	1.07383e-07	-7.17945e-07	-9.74910e-07	3.79950e-07	-5.94960e-07	2.99014e-07	9.05969e-07	1.20498e-06	-1.86836e-06	2.53870e-07	-1.61449e-06
23.003	-7.40625e-07	8.03874e-08	-6.60238e-07	1.37940e-06	7.69253e-07	2.14865e-06	9.08553e-07	2.79897e-07	1.18845e-06	2.64232e-07	-5.51973e-08	2.09035e-07	-8.23098e-07	1.07093e-07	-7.16005e-07	-9.73317e-07	3.79329e-07	-5.93988e-07	2.95128e-07	9.05612e-07	1.20074e-06	-1.86772e-06	2.53783e-07	-1.61394e-06
23.028	-7.39935e-07	8.03125e-08	-6.59623e-07	1.37815e-06	7.69612e-07	2.14777e-06	9.06377e-07	2.79963e-07	1.18634e-06	2.64862e-07	-5.53288e-08	2.09533e-07	-8.20872e-07	1.06804e-07	-7.14069e-07	-9.71723e-07	3.78708e-07	-5.93015e-07	2.91269e-07	9.05237e-07	1.19651e-06	-1.86704e-06	2.53690e-07	-1.61335e-06
23.052	-7.39236e-07	8.02366e-08	-6.58999e-07	1.37690e-06	7.69949e-07	2.14685e-06	9.04218e-07	2.80018e-07	1.18424e-06	2.65484e-07	-5.54588e-08	2.10025e-07	-8.18652e-07	1.06515e-07	-7.12137e-07	-9.70129e-07	3.78087e-07	-5.92042e-07	2.87437e-07	9.04843e-07	1.19228e-06	-1.86632e-06	2.53593e-07	-1.61273e-06
23.077	-7.38528e-07	8.01598e-08	-6.58368e-07	1.37565e-06	7.70263e-07	2.14591e-06	9.02073e-07	2.80063e-07	1.18214e-06	2.66099e-07	-5.55873e-08	2.10512e-07	-8.16437e-07	1.06226e-07	-7.10210e-07	-9.68534e-07	3.77465e-07	-5.91069e-07	2.83633e-07	9.04431e-07	1.18806e-06	-1.86557e-06	2.53490e-07	-1.61208e-06
23.101	-7.37812e-07	8.00820e-08	-6.57730e-07	1.37439e-06	7.70554e-07	2.14495e-06	8.99945e-07	2.80097e-07	1.18004e-06	2.66706e-07	-5.57141e-08	2.10992e-07	-8.14227e-07	1.05939e-07	-7.08288e-07	-9.66940e-07	3.76844e-07	-5.90096e-07	2.79856e-07	9.04001e-07	1.18386e-06	-1.86478e-06	2.53383e-07	-1.61140e-06
23.126	-7.37087e-07	8.00033e-08	-6.57083e-07	1.37313e-06	7.70823e-07	2.14395e-06	8.97832e-07	2.80121e-07	1.17795e-06	2.67306e-07	-5.58394e-08	2.11467e-07	-8.12022e-07	1.05652e-07	-7.06370e-07	-9.65345e-07	3.76222e-07	-5.89122e-07	2.76107e-07	9.03553e-07	1.17966e-06	-1.86396e-06	2.53272e-07	-1.61069e-06
23.151	-7.36353e-07	7.99236e-08	-6.56429e-07	1.37187e-06	7.71070e-07	2.14294e-06	8.95735e-07	2.80134e-07	1.17587e-06	2.67898e-07	-5.59632e-08	2.11935e-07	-8.09823e-07	1.05366e-07	-7.04457e-07	-9.63749e-07	3.75601e-07	-5.88149e-07	2.72386e-07	9.03087e-07	1.17547e-06	-1.86310e-06	2.53155e-07	-1.60994e-06
23.175	-7.35611e-07	7.98431e-08	-6.55768e-07	1.37060e-06	7.71294e-07	2.14189e-06	8.93653e-07	2.80137e-07	1.17379e-06	2.68483e-07	-5.60853e-08	2.12398e-07	-8.07629e-07	1.05080e-07	-7.02548e-07	-9.62154e-07	3.74979e-07	-5.87175e-07	2.68692e-07	9.02603e-07	1.17130e-06	-1.86221e-06	2.53033e-07	-1.60917e-06
23.200	-7.34860e-07	7.97616e-08	-6.55098e-07	1.36933e-06	7.71495e-07	2.14082e-06	8.91588e-07	2.80129e-07	1.17172e-06	2.69060e-07	-5.62059e-08	2.12854e-07	-8.05440e-07	1.04796e-07	-7.00645e-07	-9.60559e-07	3.74357e-07	-5.86202e-07	2.65027e-07	9.02102e-07	1.16713e-06	-1.86128e-06	2.52907e-07	-1.60837e-06
23.224	-7.34101e-07	7.96792e-08	-6.54421e-07	1.36805e-06	7.71674e-07	2.13973e-06	8.89538e-07	2.80111e-07	1.16965e-06	2.69630e-07	-5.63249e-08	2.13305e-07	-8.03258e-07	1.04512e-07	-6.98746e-07	-9.58964e-07	3.73735e-07	-5.85228e-07	2.61391e-07	9.01582e-07	1.16297e-06	-1.86031e-06	2.52776e-07	-1.60754e-06
23.249	-7.33333e-07	7.95959e-08	-6.53737e-07	1.36677e-06	7.71831e-07	2.13860e-06	8.87504e-07	2.80083e-07	1.16759e-06	2.70192e-07	-5.64423e-08	2.13750e-07	-8.01081e-07	1.04229e-07	-6.96852e-07	-9.57369e-07	3.73114e-07	-5.84255e-07	2.57783e-07	9.01045e-07	1.15883e-06	-1.85932e-06	2.52641e-07	-1.60668e-06
23.273	-7.32557e-07	7.95116e-08	-6.53045e-07	1.36549e-06	7.71965e-07	2.13746e-06	8.85486e-07	2.80044e-07	1.16553e-06	2.70746e-07	-5.65581e-08	2.14188e-07	-7.98910e-07	1.03946e-07	-6.94964e-07	-9.55774e-07	3.72492e-07	-5.83282e-07	2.54203e-07	9.00491e-07	1.15469e-06	-1.85828e-06	2.52501e-07	-1.60578e-06
23.298	-7.31773e-07	7.94265e-08	-6.52346e-07	1.36421e-06	7.72077e-07	2.13628e-06	8.83484e-07	2.79994e-07	1.16348e-06	2.71293e-07	-5.66722e-08	2.14620e-07	-7.96745e-07	1.03664e-07	-6.93081e-07	-9.54180e-07	3.71871e-07	-5.82309e-07	2.50652e-07	8.99918e-07	1.15057e-06	-1.85722e-06	2.52356e-07	-1.60486e-06
23.323	-7.30980e-07	7.93405e-08	-6.51640e-07	1.36292e-06	7.72167e-07	2.13509e-06	8.81498e-07	2.79934e-07	1.16143e-06	2.71831e-07	-5.67848e-08	2.15047e-07	-7.94586e-07	1.03384e-07	-6.91203e-07	-9.52586e-07	3.71250e-07	-5.81336e-07	2.47131e-07	8.99329e-07	1.14646e-06	-1.85612e-06	2.52206e-07	-1.60391e-06
23.347	-7.30180e-07	7.92536e-08	-6.50926e-07	1.36163e-06	7.72235e-07	2.13386e-06	8.79528e-07	2.79864e-07	1.15939e-06	2.72363e-07	-5.68957e-08	2.15467e-07	-7.92434e-07	1.03103e-07	-6.89330e-07	-9.50993e-07	3.70629e-07	-5.80364e-07	2.43638e-07	8.98722e-07	1.14236e-06	-1.85498e-06	2.52052e-07	-1.60293e-06
23.372	-7.29371e-07	7.91658e-08	-6.50205e-07	1.36033e-06	7.72280e-07	2.13261e-06	8.77574e-07	2.79784e-07	1.15736e-06	2.72886e-07	-5.70051e-08	2.15881e-07	-7.90288e-07	1.02824e-07	-6.87463e-07	-9.49400e-07	3.70008e-07	-5.79392e-07	2.40174e-07	8.98097e-07	1.13827e-06	-1.85381e-06	2.51893e-07	-1.60192e-06
23.396	-7.28554e-07	7.90772e-08	-6.49477e-07	1.35903e-06	7.72303e-07	2.13134e-06	8.75636e-07	2.79693e-07	1.15533e-06	2.73401e-07	-5.71127e-08	2.16289e-07	-7.88148e-07	1.02546e-07	-6.85602e-07	-9.47808e-07	3.69388e-07	-5.78420e-07	2.36740e-07	8.97456e-07	1.13420e-06	-1.85261e-06	2.51730e-07	-1.60088e-06
23.421	-7.27729e-07	7.89876e-08	-6.48742e-07	1.35773e-06	7.72304e-07	2.13004e-06	8.73714e-07	2.79592e-07	1.15331e-06	2.73909e-07	-5.72188e-08	2.16690e-07	-7.86015e-07	1.02268e-07	-6.83746e-07	-9.46217e-07	3.68767e-07	-5.77449e-07	2.33336e-07	8.96797e-07	1.13013e-06	-1.85137e-06	2.51562e-07	-1.59981e-06
23.446	-7.26896e-07	7.88972e-08	-6.47999e-07	1.35643e-06	7.72283e-07	2.12871e-06	8.71809e-07	2.79481e-07	1.15129e-06	2.74409e-07	-5.73232e-08	2.17086e-07	-7.83888e-07	1.01992e-07	-6.81896e-07	-9.44626e-07	3.68148e-07	-5.76478e-07	2.29960e-07	8.96121e-07	1.12608e-06	-1.85011e-06	2.51389e-07	-1.59872e-06
23.470	-7.26056e-07	7.88060e-08	-6.47250e-07	1.35512e-06	7.72240e-07	2.12736e-06	8.69919e-07	2.79359e-07	1.14928e-06	2.74901e-07	-5.74260e-08	2.17475e-07	-7.81768e-07	1.01716e-07	-6.80052e-07	-9.43036e-07	3.67528e-07	-5.75508e-07	2.26615e-07	8.95428e-07	1.12204e-06	-1.84880e-06	2.51212e-07	-1.59759e-06
23.495	-7.25207e-07	7.87139e-08	-6.46493e-07	1.35381e-06	7.72175e-07	2.12599e-06	8.68046e-07	2.79227e-07	1.14727e-06	2.75385e-07	-5.75271e-08	2.17858e-07	-7.79655e-07	1.01441e-07	-6.78214e-07	-9.41447e-07	3.66909e-07	-5.74539e-07	2.23300e-07	8.94718e-07	1.11802e-06	-1.84747e-06	2.51031e-07	-1.59644e-06
23.519	-7.24351e-07	7.86209e-08	-6.45730e-07	1.35250e-06	7.72088e-07	2.12459e-06	8.66189e-07	2.79085e-07	1.14527e-06	2.75861e-07	-5.76266e-08	2.18235e-07	-7.77548e-07	1.01167e-07	-6.76382e-07	-9.39859e-07	3.66290e-07	-5.73569e-07	2.20014e-07	8.93992e-07	1.11401e-06	-1.84610e-06	2.50845e-07	-1.59525e-06
23.544	-7.23486e-07	7.85271e-08	-6.44959e-07	1.35118e-06	7.71980e-07	2.12316e-06	8.64348e-07	2.78933e-07	1.14328e-06	2.76329e-07	-5.77244e-08	2.18605e-07	-7.75449e-07	1.00894e-07	-6.74555e-07	-9.38273e-07	3.65672e-07	-5.72601e-07	2.16759e-07	8.93248e-07	1.11001e-06	-1.84470e-06	2.50654e-07	-1.59404e-06
23.568	-7.22614e-07	7.84325e-08	-6.44182e-07	1.34986e-06	7.71849e-07	2.12171e-06	8.62524e-07	2.78771e-07	1.14129e-06	2.76790e-07	-5.78205e-08	2.18969e-07	-7.73357e-07	1.00621e-07	-6.72735e-07	-9.36687e-07	3.65054e-07	-5.71633e-07	2.13534e-07	8.92488e-07	1.10602e-06	-1.84326e-06	2.50460e-07	-1.59280e-06
23.593	-7.21735e-07	7.83370e-08	-6.43398e-07	1.34854e-06	7.71696e-07	2.12024e-06	8.60716e-07	2.78598e-07	1.13931e-06	2.77242e-07	-5.79150e-08	2.19327e-07	-7.71271e-07	1.00350e-07	-6.70921e-07	-9.35103e-07	3.64436e-07	-5.70667e-07	2.10340e-07	8.91711e-07	1.10205e-06	-1.84180e-06	2.50260e-07	-1.59154e-06
23.618	-7.20847e-07	7.82407e-08	-6.42607e-07	1.34722e-06	7.71522e-07	2.11874e-06	8.58924e-07	2.78416e-07	1.13734e-06	2.77686e-07	-5.80079e-08	2.19678e-07	-7.69194e-07	1.00080e-07	-6.69114e-07	-9.33520e-07	3.63819e-07	-5.69700e-07	2.07175e-07	8.90917e-07	1.09809e-06	-1.84030e-06	2.50057e-07	-1.59024e-06
23.642	-7.19953e-07	7.81436e-08	-6.41809e-07	1.34589e-06	7.71326e-07	2.11722e-06	8.57149e-07	2.78223e-07	1.13537e-06	2.78123e-07	-5.80990e-08	2.20024e-07	-7.67123e-07	9.98103e-08	-6.67313e-07	-9.31938e-07	3.63203e-07	-5.68735e-07	2.04042e-07	8.90107e-07	1.09415e-06	-1.83877e-06	2.49849e-07	-1.58892e-06
23.667	-7.19050e-07	7.80456e-08	-6.41005e-07	1.34456e-06	7.71108e-07	2.11567e-06	8.55391e-07	2.78021e-07	1.13341e-06	2.78551e-07	-5.81885e-08	2.20362e-07	-7.65060e-07	9.95418e-08	-6.65518e-07	-9.30358e-07	3.62587e-07	-5.67771e-07	2.00939e-07	8.89281e-07	1.09022e-06	-1.83721e-06	2.49636e-07	-1.58757e-06
23.691	-7.18140e-07	7.79469e-08	-6.40194e-07	1.34323e-06	7.70869e-07	2.11410e-06	8.53649e-07	2.77808e-07	1.13146e-06	2.78971e-07	-5.82763e-08	2.20695e-07	-7.63004e-07	9.92744e-08	-6.63730e-07	-9.28779e-07	3.61972e-07	-5.66807e-07	1.97868e-07	8.88438e-07	1.08631e-06	-1.83561e-06	2.49420e-07	-1.58619e-06
23.716	-7.17223e-07	7.78473e-08	-6.39376e-07	1.34189e-06	7.70608e-07	2.11250e-06	8.51923e-07	2.77586e-07	1.12951e-06	2.79383e-07	-5.83624e-08	2.21021e-07	-7.60956e-07	9.90079e-08	-6.61948e-07	-9.27202e-07	3.61357e-07	-5.65845e-07	1.94827e-07	8.87579e-07	1.08241e-06	-1.83398e-06	2.49199e-07	-1.58479e-06
23.740	-7.16299e-07	7.77470e-08	-6.38552e-07	1.34056e-06	7.70326e-07	2.11088e-06	8.50214e-07	2.77353e-07	1.12757e-06	2.79787e-07	-5.84468e-08	2.21341e-07	-7.58916e-07	9.87424e-08	-6.60173e-07	-9.25626e-07	3.60743e-07	-5.64883e-07	1.91817e-07	8.86704e-07	1.07852e-06	-1.83233e-06	2.48974e-07	-1.58335e-06
23.765	-7.15367e-07	7.76458e-08	-6.37721e-07	1.33922e-06	7.70022e-07	2.10924e-06	8.48522e-07	2.77111e-07	1.12563e-06	2.80183e-07	-5.85295e-08	2.21654e-07	-7.56883e-07	9.84780e-08	-6.58405e-07	-9.24052e-07	3.60129e-07	-5.63923e-07	1.88839e-07	8.85812e-07	1.07465e-06	-1.83064e-06	2.48744e-07	-1.58189e-06
23.790	-7.14428e-07	7.75439e-08	-6.36884e-07	1.33787e-06	7.69697e-07	2.10757e-06	8.46846e-07	2.76859e-07	1.12370e-06	2.80571e-07	-5.86105e-08	2.21961e-07	-7.54859e-07	9.82145e-08	-6.56644e-07	-9.22480e-07	3.59517e-07	-5.62963e-07	1.85892e-07	8.84905e-07	1.07080e-06	-1.82892e-06	2.48510e-07	-1.58041e-06
23.814	-7.13481e-07	7.74412e-08	-6.36040e-07	1.33653e-06	7.69351e-07	2.10588e-06	8.45187e-07	2.76596e-07	1.12178e-06	2.80951e-07	-5.86899e-08	2.22261e-07	-7.52842e-07	9.79521e-08	-6.54890e-07	-9.20910e-07	3.58905e-07	-5.62005e-07	1.82976e-07	8.83981e-07	1.06696e-06	-1.82717e-06	2.48272e-07	-1.57889e-06
23.839	-7.12528e-07	7.73377e-08	-6.35190e-07	1.33518e-06	7.68983e-07	2.10417e-06	8.43544e-07	2.76324e-07	1.11987e-06	2.81323e-07	-5.87675e-08	2.22555e-07	-7.50833e-07	9.76908e-08	-6.53142e-07	-9.19342e-07	3.58294e-07	-5.61048e-07	1.80092e-07	8.83042e-07	1.06313e-06	-1.82538e-06	2.48030e-07	-1.57735e-06
23.863	-7.11567e-07	7.72334e-08	-6.34334e-07	1.33383e-06	7.68594e-07	2.10243e-06	8.41919e-07	2.76043e-07	1.11796e-06	2.81686e-07	-5.88434e-08	2.22843e-07	-7.48832e-07	9.74304e-08	-6.51402e-07	-9.17775e-07	3.57683e-07	-5.60092e-07	1.77240e-07	8.82086e-07	1.05933e-06	-1.82357e-06	2.47784e-07	-1.57579e-06
23.888	-7.10600e-07	7.71284e-08	-6.33471e-07	1.33248e-06	7.68184e-07	2.10067e-06	8.40310e-07	2.75751e-07	1.11606e-06	2.82042e-07	-5.89177e-08	2.23124e-07	-7.46840e-07	9.71712e-08	-6.49669e-07	-9.16211e-07	3.57073e-07	-5.59138e-07	1.74419e-07	8.81115e-07	1.05553e-06	-1.82173e-06	2.47533e-07	-1.57419e-06
23.912	-7.09625e-07	7.70226e-08	-6.32603e-07	1.33113e-06	7.67753e-07	2.09888e-06	8.38718e-07	2.75450e-07	1.11417e-06	2.82389e-07	-5.89902e-08	2.23399e-07	-7.44855e-07	9.69130e-08	-6.47942e-07	-9.14649e-07	3.56465e-07	-5.58184e-07	1.71630e-07	8.80129e-07	1.05176e-06	-1.81985e-06	2.47279e-07	-1.57258e-06
23.937	-7.08644e-07	7.69161e-08	-6.31728e-07	1.32977e-06	7.67300e-07	2.09707e-06	8.37143e-07	2.75139e-07	1.11228e-06	2.82728e-07	-5.90610e-08	2.23667e-07	-7.42879e-07	9.66559e-08	-6.46224e-07	-9.13089e-07	3.55857e-07	-5.57232e-07	1.68874e-07	8.79126e-07	1.04800e-06	-1.81795e-06	2.47020e-07	-1.57093e-06
23.962	-7.07655e-07	7.68088e-08	-6.30846e-07	1.32842e-06	7.66827e-07	2.09524e-06	8.35585e-07	2.74819e-07	1.11040e-06	2.83059e-07	-5.91301e-08	2.23929e-07	-7.40912e-07	9.63999e-08	-6.44512e-07	-9.11531e-07	3.55250e-07	-5.56282e-07	1.66149e-07	8.78109e-07	1.04426e-06	-1.81602e-06	2.46757e-07	-1.56926e-06
23.986	-7.06660e-07	7.67008e-08	-6.29959e-07	1.32706e-06	7.66333e-07	2.09339e-06	8.34043e-07	2.74488e-07	1.10853e-06	2.83381e-07	-5.91975e-08	2.24184e-07	-7.38953e-07	9.61450e-08	-6.42808e-07	-9.09976e-07	3.54643e-07	-5.55332e-07	1.63457e-07	8.77075e-07	1.04053e-06	-1.81405e-06	2.46491e-07	-1.56756e-06
24.011	-7.05658e-07	7.65920e-08	-6.29066e-07	1.32569e-06	7.65818e-07	2.09151e-06	8.32519e-07	2.74149e-07	1.10667e-06	2.83696e-07	-5.92632e-08	2.24432e-07	-7.37002e-07	9.58913e-08	-6.41111e-07	-9.08422e-07	3.54038e-07	-5.54384e-07	1.60796e-07	8.76027e-07	1.03682e-06	-1.81206e-06	2.46220e-07	-1.56584e-06
24.035	-7.04649e-07	7.64825e-08	-6.28167e-07	1.32433e-06	7.65282e-07	2.08961e-06	8.31012e-07	2.73799e-07	1.10481e-06	2.84002e-07	-5.93271e-08	2.24675e-07	-7.35061e-07	9.56386e-08	-6.39422e-07	-9.06872e-07	3.53434e-07	-5.53438e-07	1.58169e-07	8.74963e-07	1.03313e-06	-1.81004e-06	2.45945e-07	-1.56409e-06
24.060	-7.03634e-07	7.63723e-08	-6.27261e-07	1.32297e-06	7.64726e-07	2.08769e-06	8.29521e-07	2.73441e-07	1.10296e-06	2.84300e-07	-5.93894e-08	2.24910e-07	-7.33127e-07	9.53871e-08	-6.37740e-07	-9.05324e-07	3.52830e-07	-5.52493e-07	1.55573e-07	8.73884e-07	1.02946e-06	-1.80798e-06	2.45666e-07	-1.56232e-06
24.084	-7.02612e-07	7.62614e-08	-6.26350e-07	1.32160e-06	7.64149e-07	2.08575e-06	8.28048e-07	2.73072e-07	1.10112e-06	2.84589e-07	-5.94499e-08	2.25139e-07	-7.31203e-07	9.51367e-08	-6.36066e-07	-9.03778e-07	3.52228e-07	-5.51550e-07	1.53010e-07	8.72790e-07	1.02580e-06	-1.80590e-06	2.45383e-07	-1.56052e-06
24.109	-7.01583e-07	7.61497e-08	-6.25433e-07	1.32023e-06	7.63551e-07	2.08378e-06	8.26592e-07	2.72695e-07	1.09929e-06	2.84871e-07	-5.95087e-08	2.25362e-07	-7.29287e-07	9.48875e-08	-6.34400e-07	-9.02235e-07	3.51627e-07	-5.50608e-07	1.50480e-07	8.71681e-07	1.02216e-06	-1.80379e-06	2.45096e-07	-1.55870e-06
24.134	-7.00548e-07	7.60374e-08	-6.24510e-07	1.31886e-06	7.62933e-07	2.08179e-06	8.25153e-07	2.72308e-07	1.09746e-06	2.85144e-07	-5.95657e-08	2.25578e-07	-7.27381e-07	9.46394e-08	-6.32741e-07	-9.00694e-07	3.51026e-07	-5.49668e-07	1.47983e-07	8.70557e-07	1.01854e-06	-1.80165e-06	2.44806e-07	-1.55685e-06
24.158	-6.99506e-07	7.59243e-08	-6.23582e-07	1.31749e-06	7.62294e-07	2.07978e-06	8.23731e-07	2.71911e-07	1.09564e-06	2.85409e-07	-5.96211e-08	2.25788e-07	-7.25483e-07	9.43925e-08	-6.31091e-07	-8.99157e-07	3.50427e-07	-5.48730e-07	1.45518e-07	8.69418e-07	1.01494e-06	-1.79949e-06	2.44511e-07	-1.55497e-06
24.183	-6.98458e-07	7.58105e-08	-6.22647e-07	1.31612e-06	7.61635e-07	2.07775e-06	8.22326e-07	2.71505e-07	1.09383e-06	2.85665e-07	-5.96747e-08	2.25991e-07	-7.23595e-07	9.41468e-08	-6.29448e-07	-8.97622e-07	3.49829e-07	-5.47793e-07	1.43087e-07	8.68264e-07	1.01135e-06	-1.79729e-06	2.44213e-07	-1.55308e-06
24.207	-6.97404e-07	7.56961e-08	-6.21707e-07	1.31474e-06	7.60956e-07	2.07570e-06	8.20938e-07	2.71090e-07	1.09203e-06	2.85914e-07	-5.97266e-08	2.26187e-07	-7.21715e-07	9.39022e-08	-6.27813e-07	-8.96090e-07	3.49232e-07	-5.46858e-07	1.40688e-07	8.67096e-07	1.00778e-06	-1.79506e-06	2.43910e-07	-1.55115e-06
24.232	-6.96343e-07	7.55809e-08	-6.20762e-07	1.31336e-06	7.60256e-07	2.07362e-06	8.19568e-07	2.70666e-07	1.09023e-06	2.86154e-07	-5.97767e-08	2.26377e-07	-7.19845e-07	9.36589e-08	-6.26186e-07	-8.94561e-07	3.48636e-07	-5.45925e-07	1.38322e-07	8.65913e-07	1.00424e-06	-1.79281e-06	2.43604e-07	-1.54921e-06
24.257	-6.95276e-07	7.54651e-08	-6.19811e-07	1.31199e-06	7.59536e-07	2.07152e-06	8.18215e-07	2.70233e-07	1.08845e-06	2.86386e-07	-5.98251e-08	2.26561e-07	-7.17984e-07	9.34168e-08	-6.24567e-07	-8.93034e-07	3.48041e-07	-5.44993e-07	1.35990e-07	8.64715e-07	1.00070e-06	-1.79053e-06	2.43294e-07	-1.54723e-06
24.281	-6.94202e-07	7.53486e-08	-6.18854e-07	1.31061e-06	7.58796e-07	2.06940e-06	8.16879e-07	2.69790e-07	1.08667e-06	2.86609e-07	-5.98718e-08	2.26737e-07	-7.16132e-07	9.31758e-08	-6.22956e-07	-8.91511e-07	3.47447e-07	-5.44064e-07	1.33691e-07	8.63503e-07	9.97194e-07	-1.78822e-06	2.42980e-07	-1.54524e-06
24.306	-6.93123e-07	7.52315e-08	-6.17891e-07	1.30923e-06	7.58036e-07	2.06726e-06	8.15561e-07	2.69339e-07	1.08490e-06	2.86825e-07	-5.99168e-08	2.26908e-07	-7.14290e-07	9.29361e-08	-6.21354e-07	-8.89991e-07	3.46855e-07	-5.43136e-07	1.31425e-07	8.62276e-07	9.93701e-07	-1.78588e-06	2.42663e-07	-1.54322e-06
24.330	-6.92037e-07	7.51136e-08	-6.16924e-07	1.30785e-06	7.57257e-07	2.06510e-06	8.14259e-07	2.68878e-07	1.08314e-06	2.87032e-07	-5.99601e-08	2.27072e-07	-7.12457e-07	9.26977e-08	-6.19759e-07	-8.88474e-07	3.46264e-07	-5.42210e-07	1.29192e-07	8.61036e-07	9.90228e-07	-1.78352e-06	2.42342e-07	-1.54118e-06
24.355	-6.90946e-07	7.49952e-08	-6.15951e-07	1.30647e-06	7.56457e-07	2.06292e-06	8.12976e-07	2.68408e-07	1.08138e-06	2.87230e-07	-6.00016e-08	2.27229e-07	-7.10634e-07	9.24604e-08	-6.18173e-07	-8.86960e-07	3.45674e-07	-5.41287e-07	1.26993e-07	8.59781e-07	9.86774e-07	-1.78113e-06	2.42017e-07	-1.53911e-06
24.379	-6.89848e-07	7.48760e-08	-6.14972e-07	1.30508e-06	7.55638e-07	2.06072e-06	8.11710e-07	2.67930e-07	1.07964e-06	2.87421e-07	-6.00413e-08	2.27379e-07	-7.08820e-07	9.22244e-08	-6.16595e-07	-8.85450e-07	3.45085e-07	-5.40365e-07	1.24828e-07	8.58512e-07	9.83340e-07	-1.77871e-06	2.41688e-07	-1.53702e-06
24.404	-6.88745e-07	7.47562e-08	-6.13988e-07	1.30370e-06	7.54798e-07	2.05850e-06	8.10461e-07	2.67442e-07	1.07790e-06	2.87603e-07	-6.00794e-08	2.27523e-07	-7.07016e-07	9.19897e-08	-6.15026e-07	-8.83942e-07	3.44497e-07	-5.39445e-07	1.22696e-07	8.57229e-07	9.79925e-07	-1.77626e-06	2.41356e-07	-1.53491e-06
24.429	-6.87635e-07	7.46358e-08	-6.12999e-07	1.30231e-06	7.53940e-07	2.05625e-06	8.09230e-07	2.66945e-07	1.07618e-06	2.87777e-07	-6.01157e-08	2.27661e-07	-7.05221e-07	9.17562e-08	-6.13465e-07	-8.82438e-07	3.43911e-07	-5.38527e-07	1.20598e-07	8.55932e-07	9.76529e-07	-1.77379e-06	2.41020e-07	-1.53277e-06
24.453	-6.86520e-07	7.45148e-08	-6.12005e-07	1.30093e-06	7.53061e-07	2.05399e-06	8.08016e-07	2.66440e-07	1.07446e-06	2.87942e-07	-6.01503e-08	2.27792e-07	-7.03436e-07	9.15240e-08	-6.11912e-07	-8.80938e-07	3.43326e-07	-5.37611e-07	1.18533e-07	8.54621e-07	9.73154e-07	-1.77129e-06	2.40680e-07	-1.53061e-06
24.478	-6.85399e-07	7.43931e-08	-6.11005e-07	1.29954e-06	7.52163e-07	2.05170e-06	8.06820e-07	2.65926e-07	1.07275e-06	2.88099e-07	-6.01831e-08	2.27916e-07	-7.01661e-07	9.12930e-08	-6.10368e-07	-8.79440e-07	3.42743e-07	-5.36698e-07	1.16503e-07	8.53296e-07	9.69799e-07	-1.76876e-06	2.40337e-07	-1.52843e-06
24.502	-6.84272e-07	7.42707e-08	-6.10001e-07	1.29815e-06	7.51246e-07	2.04940e-06	8.05641e-07	2.65403e-07	1.07104e-06	2.88248e-07	-6.02143e-08	2.28034e-07	-6.99896e-07	9.10634e-08	-6.08833e-07	-8.77947e-07	3.42161e-07	-5.35786e-07	1.14506e-07	8.51958e-07	9.66463e-07	-1.76621e-06	2.39990e-07	-1.52622e-06
24.527	-6.83139e-07	7.41478e-08	-6.08991e-07	1.29677e-06	7.50310e-07	2.04708e-06	8.04480e-07	2.64871e-07	1.06935e-06	2.88389e-07	-6.02436e-08	2.28146e-07	-6.98141e-07	9.08350e-08	-6.07306e-07	-8.76457e-07	3.41580e-07	-5.34877e-07	1.12543e-07	8.50606e-07	9.63148e-07	-1.76363e-06	2.39639e-07	-1.52399e-06
24.551	-6.82001e-07	7.40243e-08	-6.07976e-07	1.29538e-06	7.49354e-07	2.04473e-06	8.03337e-07	2.64331e-07	1.06767e-06	2.88522e-07	-6.02713e-08	2.28250e-07	-6.96396e-07	9.06080e-08	-6.05788e-07	-8.74970e-07	3.41001e-07	-5.33969e-07	1.10614e-07	8.49240e-07	9.59854e-07	-1.76103e-06	2.39286e-07	-1.52174e-06
24.576	-6.80857e-07	7.39001e-08	-6.06957e-07	1.29399e-06	7.48379e-07	2.04237e-06	8.02211e-07	2.63782e-07	1.06599e-06	2.88646e-07	-6.02972e-08	2.28349e-07	-6.94661e-07	9.03822e-08	-6.04278e-07	-8.73487e-07	3.40423e-07	-5.33065e-07	1.08719e-07	8.47861e-07	9.56580e-07	-1.75840e-06	2.38928e-07	-1.51947e-06
24.601	-6.79707e-07	7.37754e-08	-6.05932e-07	1.29260e-06	7.47385e-07	2.03999e-06	8.01103e-07	2.63225e-07	1.06433e-06	2.88762e-07	-6.03215e-08	2.28440e-07	-6.92935e-07	9.01577e-08	-6.02778e-07	-8.72008e-07	3.39846e-07	-5.32162e-07	1.06858e-07	8.46469e-07	9.53327e-07	-1.75574e-06	2.38567e-07	-1.51717e-06
24.625	-6.78553e-07	7.36500e-08	-6.04903e-07	1.29121e-06	7.46372e-07	2.03758e-06	8.00013e-07	2.62659e-07	1.06267e-06	2.88869e-07	-6.03439e-08	2.28525e-07	-6.91220e-07	8.99346e-08	-6.01286e-07	-8.70533e-07	3.39271e-07	-5.31261e-07	1.05031e-07	8.45063e-07	9.50095e-07	-1.75306e-06	2.38203e-07	-1.51486e-06
24.650	-6.77392e-07	7.35241e-08	-6.03868e-07	1.28982e-06	7.45341e-07	2.03516e-06	7.98940e-07	2.62085e-07	1.06103e-06	2.88969e-07	-6.03647e-08	2.28604e-07	-6.89516e-07	8.97128e-08	-5.99803e-07	-8.69061e-07	3.38698e-07	-5.30363e-07	1.03239e-07	8.43645e-07	9.46883e-07	-1.75035e-06	2.37835e-07	-1.51252e-06
24.674	-6.76227e-07	7.33975e-08	-6.02829e-07	1.28843e-06	7.44290e-07	2.03272e-06	7.97886e-07	2.61502e-07	1.05939e-06	2.89060e-07	-6.03837e-08	2.28676e-07	-6.87821e-07	8.94923e-08	-5.98329e-07	-8.67593e-07	3.38126e-07	-5.29468e-07	1.01480e-07	8.42213e-07	9.43693e-07	-1.74762e-06	2.37464e-07	-1.51016e-06
24.699	-6.75055e-07	7.32704e-08	-6.01785e-07	1.28704e-06	7.43221e-07	2.03026e-06	7.96849e-07	2.60911e-07	1.05776e-06	2.89143e-07	-6.04011e-08	2.28742e-07	-6.86137e-07	8.92731e-08	-5.96864e-07	-8.66130e-07	3.37555e-07	-5.28574e-07	9.97564e-08	8.40768e-07	9.40524e-07	-1.74486e-06	2.37089e-07	-1.50777e-06
24.723	-6.73879e-07	7.31427e-08	-6.00736e-07	1.28565e-06	7.42133e-07	2.02778e-06	7.95830e-07	2.60311e-07	1.05614e-06	2.89217e-07	-6.04167e-08	2.28801e-07	-6.84463e-07	8.90553e-08	-5.95407e-07	-8.64670e-07	3.36986e-07	-5.27683e-07	9.80668e-08	8.39310e-07	9.37377e-07	-1.74208e-06	2.36711e-07	-1.50537e-06
24.748	-6.72697e-07	7.30145e-08	-5.99683e-07	1.28426e-06	7.41027e-07	2.02529e-06	7.94829e-07	2.59704e-07	1.05453e-06	2.89284e-07	-6.04305e-08	2.28853e-07	-6.82799e-07	8.88389e-08	-5.93960e-07	-8.63214e-07	3.36419e-07	-5.26795e-07	9.64115e-08	8.37840e-07	9.34251e-07	-1.73927e-06	2.36329e-07	-1.50294e-06
24.773	-6.71511e-07	7.28857e-08	-5.98625e-07	1.28287e-06	7.39902e-07	2.02277e-06	7.93846e-07	2.59088e-07	1.05293e-06	2.89342e-07	-6.04427e-08	2.28899e-07	-6.81146e-07	8.86238e-08	-5.92522e-07	-8.61762e-07	3.35853e-07	-5.25909e-07	9.47907e-08	8.36356e-07	9.31147e-07	-1.73644e-06	2.35945e-07	-1.50050e-06
24.797	-6.70319e-07	7.27563e-08	-5.97562e-07	1.28148e-06	7.38758e-07	2.02024e-06	7.92880e-07	2.58464e-07	1.05134e-06	2.89392e-07	-6.04531e-08	2.28939e-07	-6.79503e-07	8.84100e-08	-5.91093e-07	-8.60314e-07	3.35289e-07	-5.25025e-07	9.32043e-08	8.34860e-07	9.28065e-07	-1.73358e-06	2.35557e-07	-1.49803e-06
24.822	-6.69122e-07	7.26264e-08	-5.96495e-07	1.28009e-06	7.37597e-07	2.01769e-06	7.91933e-07	2.57832e-07	1.04976e-06	2.89434e-07	-6.04619e-08	2.28972e-07	-6.77871e-07	8.81977e-08	-5.89673e-07	-8.58870e-07	3.34726e-07	-5.24144e-07	9.16524e-08	8.33352e-07	9.25004e-07	-1.73070e-06	2.35165e-07	-1.49554e-06
24.846	-6.67920e-07	7.24959e-08	-5.95424e-07	1.27870e-06	7.36417e-07	2.01512e-06	7.91004e-07	2.57191e-07	1.04820e-06	2.89467e-07	-6.04689e-08	2.28999e-07	-6.76249e-07	8.79867e-08	-5.88262e-07	-8.57430e-07	3.34165e-07	-5.23265e-07	9.01351e-08	8.31831e-07	9.21966e-07	-1.72780e-06	2.34771e-07	-1.49303e-06
24.871	-6.66713e-07	7.23649e-08	-5.94348e-07	1.27731e-06	7.35220e-07	2.01253e-06	7.90092e-07	2.56543e-07	1.04664e-06	2.89493e-07	-6.04742e-08	2.29019e-07	-6.74638e-07	8.77770e-08	-5.86861e-07	-8.55995e-07	3.33606e-07	-5.22389e-07	8.86523e-08	8.30297e-07	9.18950e-07	-1.72487e-06	2.34373e-07	-1.49050e-06
24.895	-6.65501e-07	7.22333e-08	-5.93267e-07	1.27593e-06	7.34004e-07	2.00993e-06	7.89199e-07	2.55887e-07	1.04509e-06	2.89510e-07	-6.04778e-08	2.29032e-07	-6.73038e-07	8.75688e-08	-5.85469e-07	-8.54564e-07	3.33048e-07	-5.21516e-07	8.72042e-08	8.28752e-07	9.15956e-07	-1.72192e-06	2.33972e-07	-1.48795e-06
24.920	-6.64284e-07	7.21013e-08	-5.92183e-07	1.27454e-06	7.32770e-07	2.00731e-06	7.88324e-07	2.55223e-07	1.04355e-06	2.89519e-07	-6.04797e-08	2.29040e-07	-6.71448e-07	8.73620e-08	-5.84086e-07	-8.53137e-07	3.32492e-07	-5.20645e-07	8.57907e-08	8.27194e-07	9.12984e-07	-1.71895e-06	2.33568e-07	-1.48538e-06
24.945	-6.63062e-07	7.19687e-08	-5.91093e-07	1.27315e-06	7.31519e-07	2.00467e-06	7.87467e-07	2.54551e-07	1.04202e-06	2.89520e-07	-6.04799e-08	2.29040e-07	-6.69869e-07	8.71565e-08	-5.82712e-07	-8.51714e-07	3.31937e-07	-5.19777e-07	8.44119e-08	8.25624e-07	9.10036e-07	-1.71595e-06	2.33160e-07	-1.48279e-06
24.969	-6.61836e-07	7.18356e-08	-5.90000e-07	1.27177e-06	7.30250e-07	2.00202e-06	7.86628e-07	2.53872e-07	1.04050e-06	2.89513e-07	-6.04784e-08	2.29035e-07	-6.68300e-07	8.69524e-08	-5.81348e-07	-8.50296e-07	3.31385e-07	-5.18912e-07	8.30678e-08	8.24042e-07	9.07109e-07	-1.71293e-06	2.32750e-07	-1.48018e-06
24.994	-6.60605e-07	7.17019e-08	-5.88903e-07	1.27038e-06	7.28963e-07	1.99934e-06	7.85807e-07	2.53184e-07	1.03899e-06	2.89498e-07	-6.04753e-08	2.29023e-07	-6.66743e-07	8.67498e-08	-5.79993e-07	-8.48883e-07	3.30834e-07	-5.18049e-07	8.17584e-08	8.22448e-07	9.04206e-07	-1.70988e-06	2.32336e-07	-1.47755e-06
25.018	-6.59369e-07	7.15678e-08	-5.87801e-07	1.26900e-06	7.27659e-07	1.99665e-06	7.85005e-07	2.52489e-07	1.03749e-06	2.89475e-07	-6.04704e-08	2.29004e-07	-6.65196e-07	8.65485e-08	-5.78647e-07	-8.47473e-07	3.30284e-07	-5.17189e-07	8.04838e-08	8.20842e-07	9.01325e-07	-1.70681e-06	2.31919e-07	-1.47489e-06
25.043	-6.58128e-07	7.14331e-08	-5.86695e-07	1.26761e-06	7.26337e-07	1.99395e-06	7.84220e-07	2.51787e-07	1.03601e-06	2.89443e-07	-6.04638e-08	2.28979e-07	-6.63660e-07	8.63487e-08	-5.77311e-07	-8.46068e-07	3.29737e-07	-5.16332e-07	7.92439e-08	8.19224e-07	8.98468e-07	-1.70372e-06	2.31499e-07	-1.47222e-06
25.068	-6.56883e-07	7.12980e-08	-5.85585e-07	1.26623e-06	7.24999e-07	1.99123e-06	7.83454e-07	2.51077e-07	1.03453e-06	2.89404e-07	-6.04556e-08	2.28948e-07	-6.62135e-07	8.61503e-08	-5.75985e-07	-8.44668e-07	3.29191e-07	-5.15477e-07	7.80389e-08	8.17595e-07	8.95634e-07	-1.70061e-06	2.31076e-07	-1.46953e-06
25.092	-6.55634e-07	7.11624e-08	-5.84471e-07	1.26485e-06	7.23643e-07	1.98849e-06	7.82706e-07	2.50359e-07	1.03306e-06	2.89356e-07	-6.04456e-08	2.28910e-07	-6.60621e-07	8.59533e-08	-5.74668e-07	-8.43272e-07	3.28647e-07	-5.14625e-07	7.68687e-08	8.15954e-07	8.92822e-07	-1.69748e-06	2.30650e-07	-1.46683e-06
25.117	-6.54380e-07	7.10263e-08	-5.83353e-07	1.26347e-06	7.22269e-07	1.98574e-06	7.81976e-07	2.49634e-07	1.03161e-06	2.89300e-07	-6.04340e-08	2.28866e-07	-6.59118e-07	8.57577e-08	-5.73360e-07	-8.41881e-07	3.28105e-07	-5.13776e-07	7.57333e-08	8.14301e-07	8.90035e-07	-1.69432e-06	2.30221e-07	-1.46410e-06
25.141	-6.53121e-07	7.08897e-08	-5.82232e-07	1.26209e-06	7.20879e-07	1.98297e-06	7.81265e-07	2.48901e-07	1.03017e-06	2.89237e-07	-6.04207e-08	2.28816e-07	-6.57626e-07	8.55636e-08	-5.72062e-07	-8.40495e-07	3.27565e-07	-5.12930e-07	7.46328e-08	8.12638e-07	8.87270e-07	-1.69114e-06	2.29789e-07	-1.46135e-06
25.166	-6.51858e-07	7.07526e-08	-5.81106e-07	1.26071e-06	7.19472e-07	1.98018e-06	7.80572e-07	2.48162e-07	1.02873e-06	2.89165e-07	-6.04057e-08	2.28759e-07	-6.56145e-07	8.53709e-08	-5.70774e-07	-8.39113e-07	3.27026e-07	-5.12087e-07	7.35672e-08	8.10962e-07	8.84530e-07	-1.68794e-06	2.29354e-07	-1.45858e-06
25.190	-6.50591e-07	7.06151e-08	-5.79976e-07	1.25933e-06	7.18048e-07	1.97738e-06	7.79898e-07	2.47415e-07	1.02731e-06	2.89086e-07	-6.03891e-08	2.28696e-07	-6.54675e-07	8.51796e-08	-5.69495e-07	-8.37736e-07	3.26490e-07	-5.11247e-07	7.25364e-08	8.09276e-07	8.81813e-07	-1.68471e-06	2.28916e-07	-1.45580e-06
25.215	-6.49320e-07	7.04771e-08	-5.78843e-07	1.25796e-06	7.16608e-07	1.97457e-06	7.79241e-07	2.46661e-07	1.02590e-06	2.88998e-07	-6.03708e-08	2.28627e-07	-6.53216e-07	8.49898e-08	-5.68226e-07	-8.36364e-07	3.25955e-07	-5.10409e-07	7.15406e-08	8.07579e-07	8.79119e-07	-1.68147e-06	2.28475e-07	-1.45300e-06
25.240	-6.48044e-07	7.03387e-08	-5.77706e-07	1.25659e-06	7.15150e-07	1.97174e-06	7.78604e-07	2.45899e-07	1.02450e-06	2.88902e-07	-6.03509e-08	2.28552e-07	-6.51768e-07	8.48014e-08	-5.66967e-07	-8.34996e-07	3.25422e-07	-5.09574e-07	7.05796e-08	8.05870e-07	8.76450e-07	-1.67820e-06	2.28032e-07	-1.45017e-06
25.264	-6.46765e-07	7.01998e-08	-5.76565e-07	1.25521e-06	7.13677e-07	1.96889e-06	7.77984e-07	2.45131e-07	1.02312e-06	2.88799e-07	-6.03293e-08	2.28470e-07	-6.50331e-07	8.46145e-08	-5.65717e-07	-8.33633e-07	3.24891e-07	-5.08743e-07	6.96536e-08	8.04151e-07	8.73804e-07	-1.67492e-06	2.27585e-07	-1.44733e-06
25.289	-6.45481e-07	7.00604e-08	-5.75421e-07	1.25384e-06	7.12187e-07	1.96603e-06	7.77383e-07	2.44355e-07	1.02174e-06	2.88688e-07	-6.03060e-08	2.28382e-07	-6.48906e-07	8.44291e-08	-5.64477e-07	-8.32276e-07	3.24361e-07	-5.07914e-07	6.87625e-08	8.02420e-07	8.71183e-07	-1.67161e-06	2.27136e-07	-1.44447e-06
25.313	-6.44193e-07	6.99206e-08	-5.74272e-07	1.25248e-06	7.10680e-07	1.96316e-06	7.76801e-07	2.43573e-07	1.02037e-06	2.88568e-07	-6.02811e-08	2.28287e-07	-6.47492e-07	8.42451e-08	-5.63247e-07	-8.30923e-07	3.23834e-07	-5.07088e-07	6.79064e-08	8.00679e-07	8.68586e-07	-1.66828e-06	2.26683e-07	-1.44160e-06
25.338	-6.42901e-07	6.97804e-08	-5.73121e-07	1.25111e-06	7.09158e-07	1.96027e-06	7.76237e-07	2.42784e-07	1.01902e-06	2.88441e-07	-6.02545e-08	2.28187e-07	-6.46089e-07	8.40625e-08	-5.62026e-07	-8.29575e-07	3.23309e-07	-5.06266e-07	6.70852e-08	7.98928e-07	8.66013e-07	-1.66493e-06	2.26228e-07	-1.43870e-06
25.362	-6.41605e-07	6.96398e-08	-5.71966e-07	1.24975e-06	7.07619e-07	1.95736e-06	7.75692e-07	2.41988e-07	1.01768e-06	2.88306e-07	-6.02263e-08	2.28080e-07	-6.44697e-07	8.38814e-08	-5.60816e-07	-8.28231e-07	3.22785e-07	-5.05446e-07	6.62989e-08	7.97165e-07	8.63464e-07	-1.66156e-06	2.25770e-07	-1.43579e-06
25.387	-6.40306e-07	6.94987e-08	-5.70807e-07	1.24838e-06	7.06065e-07	1.95445e-06	7.75165e-07	2.41185e-07	1.01635e-06	2.88164e-07	-6.01965e-08	2.27967e-07	-6.43317e-07	8.37018e-08	-5.59615e-07	-8.26893e-07	3.22264e-07	-5.04630e-07	6.55475e-08	7.95392e-07	8.60940e-07	-1.65817e-06	2.25310e-07	-1.43286e-06
25.412	-6.39002e-07	6.93572e-08	-5.69645e-07	1.24702e-06	7.04495e-07	1.95152e-06	7.74657e-07	2.40376e-07	1.01503e-06	2.88013e-07	-6.01651e-08	2.27848e-07	-6.41947e-07	8.35237e-08	-5.58424e-07	-8.25560e-07	3.21744e-07	-5.03816e-07	6.48311e-08	7.93609e-07	8.58440e-07	-1.65476e-06	2.24846e-07	-1.42991e-06
25.436	-6.37695e-07	6.92153e-08	-5.68480e-07	1.24567e-06	7.02909e-07	1.94857e-06	7.74167e-07	2.39560e-07	1.01373e-06	2.87855e-07	-6.01320e-08	2.27723e-07	-6.40589e-07	8.33470e-08	-5.57242e-07	-8.24232e-07	3.21227e-07	-5.03005e-07	6.41496e-08	7.91816e-07	8.55965e-07	-1.65133e-06	2.24380e-07	-1.42695e-06
25.461	-6.36384e-07	6.90730e-08	-5.67311e-07	1.24431e-06	7.01307e-07	1.94562e-06	7.73696e-07	2.38737e-07	1.01243e-06	2.87689e-07	-6.00973e-08	2.27591e-07	-6.39243e-07	8.31718e-08	-5.56071e-07	-8.22909e-07	3.20711e-07	-5.02198e-07	6.35030e-08	7.90012e-07	8.53515e-07	-1.64788e-06	2.23911e-07	-1.42397e-06
25.485	-6.35069e-07	6.89303e-08	-5.66139e-07	1.24296e-06	6.99690e-07	1.94265e-06	7.73244e-07	2.37908e-07	1.01115e-06	2.87515e-07	-6.00610e-08	2.27454e-07	-6.37908e-07	8.29981e-08	-5.54910e-07	-8.21591e-07	3.20197e-07	-5.01394e-07	6.28914e-08	7.88198e-07	8.51089e-07	-1.64441e-06	2.23440e-07	-1.42097e-06
25.510	-6.33751e-07	6.87872e-08	-5.64963e-07	1.24161e-06	6.98057e-07	1.93966e-06	7.72810e-07	2.37072e-07	1.00988e-06	2.87333e-07	-6.00231e-08	2.27310e-07	-6.36584e-07	8.28259e-08	-5.53758e-07	-8.20279e-07	3.19686e-07	-5.00593e-07	6.23146e-08	7.86374e-07	8.48689e-07	-1.64092e-06	2.22966e-07	-1.41795e-06
25.534	-6.32429e-07	6.86437e-08	-5.63785e-07	1.24026e-06	6.96409e-07	1.93667e-06	7.72395e-07	2.36230e-07	1.00863e-06	2.87144e-07	-5.99835e-08	2.27160e-07	-6.35272e-07	8.26551e-08	-5.52617e-07	-8.18971e-07	3.19176e-07	-4.99795e-07	6.17728e-08	7.84540e-07	8.46313e-07	-1.63741e-06	2.22489e-07	-1.41492e-06
25.559	-6.31103e-07	6.84998e-08	-5.62603e-07	1.23891e-06	6.94746e-07	1.93366e-06	7.71999e-07	2.35382e-07	1.00738e-06	2.86947e-07	-5.99424e-08	2.27005e-07	-6.33971e-07	8.24858e-08	-5.51485e-07	-8.17669e-07	3.18669e-07	-4.99000e-07	6.12659e-08	7.82697e-07	8.43963e-07	-1.63388e-06	2.22009e-07	-1.41187e-06
25.584	-6.29774e-07	6.83556e-08	-5.61419e-07	1.23757e-06	6.93068e-07	1.93064e-06	7.71622e-07	2.34527e-07	1.00615e-06	2.86743e-07	-5.98997e-08	2.26843e-07	-6.32681e-07	8.23181e-08	-5.50363e-07	-8.16371e-07	3.18163e-07	-4.98208e-07	6.07938e-08	7.80843e-07	8.41637e-07	-1.63034e-06	2.21527e-07	-1.40881e-06
25.608	-6.28442e-07	6.82110e-08	-5.60231e-07	1.23623e-06	6.91375e-07	1.92761e-06	7.71263e-07	2.33667e-07	1.00493e-06	2.86531e-07	-5.98554e-08	2.26675e-07	-6.31403e-07	8.21518e-08	-5.49252e-07	-8.15079e-07	3.17660e-07	-4.97420e-07	6.03566e-08	7.78980e-07	8.39337e-07	-1.62677e-06	2.21043e-07	-1.40573e-06
25.633	-6.27106e-07	6.80660e-08	-5.59040e-07	1.23489e-06	6.89667e-07	1.92456e-06	7.70923e-07	2.32800e-07	1.00372e-06	2.86311e-07	-5.98095e-08	2.26501e-07	-6.30137e-07	8.19870e-08	-5.48150e-07	-8.13793e-07	3.17158e-07	-4.96635e-07	5.99542e-08	7.77108e-07	8.37062e-07	-1.62318e-06	2.20556e-07	-1.40263e-06
25.657	-6.25767e-07	6.79207e-08	-5.57846e-07	1.23356e-06	6.87944e-07	1.92150e-06	7.70602e-07	2.31927e-07	1.00253e-06	2.86084e-07	-5.97621e-08	2.26322e-07	-6.28882e-07	8.18237e-08	-5.47058e-07	-8.12511e-07	3.16659e-07	-4.95853e-07	5.95866e-08	7.75225e-07	8.34812e-07	-1.61958e-06	2.20066e-07	-1.39951e-06
25.682	-6.24425e-07	6.77750e-08	-5.56650e-07	1.23223e-06	6.86206e-07	1.91844e-06	7.70300e-07	2.31048e-07	1.00135e-06	2.85849e-07	-5.97130e-08	2.26136e-07	-6.27638e-07	8.16619e-08	-5.45976e-07	-8.11235e-07	3.16161e-07	-4.95074e-07	5.92539e-08	7.73334e-07	8.32588e-07	-1.61596e-06	2.19574e-07	-1.39639e-06
25.706	-6.23079e-07	6.76289e-08	-5.55450e-07	1.23090e-06	6.84455e-07	1.91536e-06	7.70017e-07	2.30164e-07	1.00018e-06	2.85607e-07	-5.96624e-08	2.25944e-07	-6.26406e-07	8.15016e-08	-5.44905e-07	-8.09965e-07	3.15666e-07	-4.94298e-07	5.89560e-08	7.71433e-07	8.30389e-07	-1.61232e-06	2.19079e-07	-1.39324e-06
25.731	-6.21730e-07	6.74825e-08	-5.54248e-07	1.22958e-06	6.82688e-07	1.91227e-06	7.69753e-07	2.29273e-07	9.99026e-07	2.85357e-07	-5.96103e-08	2.25747e-07	-6.25186e-07	8.13428e-08	-5.43843e-07	-8.08699e-07	3.15173e-07	-4.93526e-07	5.86928e-08	7.69523e-07	8.28216e-07	-1.60866e-06	2.18582e-07	-1.39008e-06
25.756	-6.20378e-07	6.73358e-08	-5.53043e-07	1.22826e-06	6.80908e-07	1.90917e-06	7.69507e-07	2.28377e-07	9.97884e-07	2.85100e-07	-5.95566e-08	2.25544e-07	-6.23977e-07	8.11855e-08	-5.42791e-07	-8.07439e-07	3.14682e-07	-4.92757e-07	5.84643e-08	7.67604e-07	8.26069e-07	-1.60498e-06	2.18083e-07	-1.38690e-06
25.780	-6.19024e-07	6.71887e-08	-5.51835e-07	1.22694e-06	6.79113e-07	1.90605e-06	7.69281e-07	2.27475e-07	9.96756e-07	2.84836e-07	-5.95014e-08	2.25334e-07	-6.22779e-07	8.10297e-08	-5.41750e-07	-8.06185e-07	3.14193e-07	-4.91992e-07	5.82706e-08	7.65676e-07	8.23947e-07	-1.60129e-06	2.17581e-07	-1.38371e-06
25.805	-6.17666e-07	6.70413e-08	-5.50624e-07	1.22563e-06	6.77305e-07	1.90293e-06	7.69073e-07	2.26567e-07	9.95640e-07	2.84564e-07	-5.94446e-08	2.25119e-07	-6.21594e-07	8.08755e-08	-5.40718e-07	-8.04936e-07	3.13706e-07	-4.91229e-07	5.81115e-08	7.63739e-07	8.21851e-07	-1.59758e-06	2.17076e-07	-1.38050e-06
25.829	-6.16305e-07	6.68936e-08	-5.49411e-07	1.22432e-06	6.75482e-07	1.89980e-06	7.68884e-07	2.25654e-07	9.94539e-07	2.84285e-07	-5.93863e-08	2.24899e-07	-6.20419e-07	8.07227e-08	-5.39697e-07	-8.03692e-07	3.13222e-07	-4.90470e-07	5.79871e-08	7.61794e-07	8.19781e-07	-1.59385e-06	2.16570e-07	-1.37728e-06
25.854	-6.14941e-07	6.67456e-08	-5.48195e-07	1.22301e-06	6.73646e-07	1.89666e-06	7.68715e-07	2.24736e-07	9.93450e-07	2.83998e-07	-5.93264e-08	2.24672e-07	-6.19257e-07	8.05714e-08	-5.38685e-07	-8.02454e-07	3.12739e-07	-4.89715e-07	5.78973e-08	7.59839e-07	8.17736e-07	-1.59010e-06	2.16061e-07	-1.37404e-06
25.879	-6.13574e-07	6.65973e-08	-5.46977e-07	1.22171e-06	6.71796e-07	1.89350e-06	7.68564e-07	2.23812e-07	9.92376e-07	2.83705e-07	-5.92651e-08	2.24440e-07	-6.18106e-07	8.04217e-08	-5.37684e-07	-8.01221e-07	3.12259e-07	-4.88962e-07	5.78421e-08	7.57876e-07	8.15718e-07	-1.58634e-06	2.15549e-07	-1.37079e-06
25.903	-6.12205e-07	6.64487e-08	-5.45756e-07	1.22041e-06	6.69932e-07	1.89034e-06	7.68433e-07	2.22882e-07	9.91315e-07	2.83404e-07	-5.92022e-08	2.24202e-07	-6.16966e-07	8.02734e-08	-5.36693e-07	-7.99994e-07	3.11780e-07	-4.88214e-07	5.78214e-08	7.55904e-07	8.13726e-07	-1.58256e-06	2.15036e-07	-1.36753e-06
25.928	-6.10833e-07	6.62997e-08	-5.44533e-07	1.21911e-06	6.68055e-07	1.88717e-06	7.68320e-07	2.21948e-07	9.90268e-07	2.83096e-07	-5.91378e-08	2.23958e-07	-6.15839e-07	8.01267e-08	-5.35712e-07	-7.98772e-07	3.11304e-07	-4.87468e-07	5.78353e-08	7.53924e-07	8.11760e-07	-1.57876e-06	2.14520e-07	-1.36424e-06
25.952	-6.09458e-07	6.61505e-08	-5.43308e-07	1.21782e-06	6.66165e-07	1.88399e-06	7.68227e-07	2.21008e-07	9.89235e-07	2.82780e-07	-5.90720e-08	2.23708e-07	-6.14722e-07	7.99814e-08	-5.34741e-07	-7.97556e-07	3.10830e-07	-4.86726e-07	5.78837e-08	7.51936e-07	8.09820e-07	-1.57495e-06	2.14002e-07	-1.36095e-06
25.977	-6.08081e-07	6.60010e-08	-5.42080e-07	1.21654e-06	6.64261e-07	1.88080e-06	7.68152e-07	2.20063e-07	9.88216e-07	2.82458e-07	-5.90046e-08	2.23453e-07	-6.13618e-07	7.98377e-08	-5.33780e-07	-7.96346e-07	3.10359e-07	-4.85987e-07	5.79665e-08	7.49939e-07	8.07906e-07	-1.57112e-06	2.13481e-07	-1.35764e-06
26.001	-6.06701e-07	6.58512e-08	-5.40850e-07	1.21525e-06	6.62344e-07	1.87760e-06	7.68097e-07	2.19113e-07	9.87211e-07	2.82128e-07	-5.89358e-08	2.23193e-07	-6.12525e-07	7.96955e-08	-5.32829e-07	-7.95141e-07	3.09889e-07	-4.85252e-07	5.80837e-08	7.47935e-07	8.06018e-07	-1.56727e-06	2.12959e-07	-1.35432e-06
26.026	-6.05318e-07	6.57012e-08	-5.39617e-07	1.21398e-06	6.60415e-07	1.87439e-06	7.68061e-07	2.18158e-07	9.86220e-07	2.81792e-07	-5.88655e-08	2.22926e-07	-6.11444e-07	7.95548e-08	-5.31889e-07	-7.93942e-07	3.09422e-07	-4.84520e-07	5.82352e-08	7.45922e-07	8.04157e-07	-1.56341e-06	2.12434e-07	-1.35098e-06
26.051	-6.03933e-07	6.55508e-08	-5.38383e-07	1.21270e-06	6.58472e-07	1.87117e-06	7.68044e-07	2.17199e-07	9.85243e-07	2.81448e-07	-5.87937e-08	2.22654e-07	-6.10374e-07	7.94156e-08	-5.30958e-07	-7.92748e-07	3.08956e-07	-4.83792e-07	5.84211e-08	7.43901e-07	8.02322e-07	-1.55953e-06	2.11907e-07	-1.34763e-06
26.075	-6.02546e-07	6.54003e-08	-5.37146e-07	1.21143e-06	6.56517e-07	1.86795e-06	7.68047e-07	2.16234e-07	9.84281e-07	2.81097e-07	-5.87204e-08	2.22377e-07	-6.09316e-07	7.92780e-08	-5.30038e-07	-7.91560e-07	3.08493e-07	-4.83067e-07	5.86413e-08	7.41872e-07	8.00514e-07	-1.55564e-06	2.11378e-07	-1.34426e-06
26.100	-6.01156e-07	6.52494e-08	-5.35907e-07	1.21017e-06	6.54550e-07	1.86472e-06	7.68068e-07	2.15265e-07	9.83333e-07	2.80740e-07	-5.86457e-08	2.22094e-07	-6.08269e-07	7.91418e-08	-5.29128e-07	-7.90378e-07	3.08033e-07	-4.82345e-07	5.88956e-08	7.39836e-07	7.98732e-07	-1.55173e-06	2.10846e-07	-1.34088e-06
26.124	-5.99764e-07	6.50983e-08	-5.34666e-07	1.20891e-06	6.52569e-07	1.86148e-06	7.68109e-07	2.14291e-07	9.82400e-07	2.80375e-07	-5.85696e-08	2.21806e-07	-6.07235e-07	7.90072e-08	-5.28227e-07	-7.89201e-07	3.07574e-07	-4.81627e-07	5.91842e-08	7.37792e-07	7.96976e-07	-1.54780e-06	2.10313e-07	-1.33749e-06
26.149	-5.98370e-07	6.49470e-08	-5.33423e-07	1.20765e-06	6.50577e-07	1.85823e-06	7.68169e-07	2.13312e-07	9.81481e-07	2.80004e-07	-5.84920e-08	2.21512e-07	-6.06212e-07	7.88741e-08	-5.27337e-07	-7.88030e-07	3.07118e-07	-4.80912e-07	5.95069e-08	7.35740e-07	7.95247e-07	-1.54386e-06	2.09777e-07	-1.33408e-06
26.173	-5.96973e-07	6.47954e-08	-5.32178e-07	1.20641e-06	6.48572e-07	1.85498e-06	7.68248e-07	2.12329e-07	9.80578e-07	2.79626e-07	-5.84130e-08	2.21213e-07	-6.05200e-07	7.87425e-08	-5.26458e-07	-7.86865e-07	3.06664e-07	-4.80201e-07	5.98636e-08	7.33681e-07	7.93545e-07	-1.53990e-06	2.09240e-07	-1.33067e-06
26.198	-5.95575e-07	6.46436e-08	-5.30931e-07	1.20516e-06	6.46555e-07	1.85172e-06	7.68347e-07	2.11342e-07	9.79689e-07	2.79241e-07	-5.83326e-08	2.20908e-07	-6.04200e-07	7.86124e-08	-5.25588e-07	-7.85705e-07	3.06212e-07	-4.79494e-07	6.02544e-08	7.31615e-07	7.91869e-07	-1.53593e-06	2.08700e-07	-1.32723e-06
26.223	-5.94174e-07	6.44916e-08	-5.29683e-07	1.20392e-06	6.44527e-07	1.84845e-06	7.68465e-07	2.10350e-07	9.78815e-07	2.78849e-07	-5.82507e-08	2.20598e-07	-6.03212e-07	7.84838e-08	-5.24728e-07	-7.84551e-07	3.05762e-07	-4.78789e-07	6.06792e-08	7.29541e-07	7.90220e-07	-1.53195e-06	2.08158e-07	-1.32379e-06
26.247	-5.92771e-07	6.43393e-08	-5.28432e-07	1.20269e-06	6.42486e-07	1.84517e-06	7.68602e-07	2.09354e-07	9.77956e-07	2.78450e-07	-5.81675e-08	2.20283e-07	-6.02236e-07	7.83568e-08	-5.23879e-07	-7.83403e-07	3.05315e-07	-4.78089e-07	6.11379e-08	7.27460e-07	7.88598e-07	-1.52795e-06	2.07615e-07	-1.32033e-06
26.272	-5.91367e-07	6.41868e-08	-5.27180e-07	1.20146e-06	6.40434e-07	1.84189e-06	7.68759e-07	2.08353e-07	9.77112e-07	2.78045e-07	-5.80828e-08	2.19962e-07	-6.01271e-07	7.82312e-08	-5.23039e-07	-7.82261e-07	3.04869e-07	-4.77392e-07	6.16304e-08	7.25372e-07	7.87002e-07	-1.52393e-06	2.07069e-07	-1.31686e-06
26.296	-5.89960e-07	6.40342e-08	-5.25926e-07	1.20023e-06	6.38370e-07	1.83860e-06	7.68935e-07	2.07349e-07	9.76283e-07	2.77633e-07	-5.79968e-08	2.19637e-07	-6.00317e-07	7.81072e-08	-5.22210e-07	-7.81125e-07	3.04426e-07	-4.76698e-07	6.21568e-08	7.23277e-07	7.85433e-07	-1.51990e-06	2.06522e-07	-1.31338e-06
26.321	-5.88551e-07	6.38813e-08	-5.24670e-07	1.19901e-06	6.36295e-07	1.83531e-06	7.69130e-07	2.06340e-07	9.75470e-07	2.77215e-07	-5.79094e-08	2.19306e-07	-5.99376e-07	7.79847e-08	-5.21391e-07	-7.79994e-07	3.03986e-07	-4.76008e-07	6.27169e-08	7.21174e-07	7.83891e-07	-1.51586e-06	2.05972e-07	-1.30988e-06
26.345	-5.87141e-07	6.37282e-08	-5.23413e-07	1.19780e-06	6.34208e-07	1.83201e-06	7.69345e-07	2.05328e-07	9.74672e-07	2.76790e-07	-5.78206e-08	2.18969e-07	-5.98446e-07	7.78637e-08	-5.20582e-07	-7.78869e-07	3.03547e-07	-4.75322e-07	6.33106e-08	7.19066e-07	7.82376e-07	-1.51180e-06	2.05421e-07	-1.30638e-06
26.370	-5.85729e-07	6.35749e-08	-5.22154e-07	1.19659e-06	6.32110e-07	1.82870e-06	7.69579e-07	2.04311e-07	9.73890e-07	2.76358e-07	-5.77304e-08	2.18628e-07	-5.97527e-07	7.77442e-08	-5.19783e-07	-7.77750e-07	3.03111e-07	-4.74639e-07	6.39380e-08	7.16950e-07	7.80888e-07	-1.50773e-06	2.04867e-07	-1.30286e-06
26.395	-5.84315e-07	6.34215e-08	-5.20894e-07	1.19539e-06	6.30002e-07	1.82539e-06	7.69832e-07	2.03291e-07	9.73123e-07	2.75920e-07	-5.76389e-08	2.18281e-07	-5.96621e-07	7.76262e-08	-5.18994e-07	-7.76637e-07	3.02677e-07	-4.73959e-07	6.45990e-08	7.14828e-07	7.79427e-07	-1.50364e-06	2.04312e-07	-1.29933e-06
26.419	-5.82900e-07	6.32678e-08	-5.19632e-07	1.19420e-06	6.27882e-07	1.82208e-06	7.70105e-07	2.02267e-07	9.72372e-07	2.75476e-07	-5.75461e-08	2.17930e-07	-5.95725e-07	7.75097e-08	-5.18216e-07	-7.75529e-07	3.02246e-07	-4.73283e-07	6.52934e-08	7.12699e-07	7.77993e-07	-1.49954e-06	2.03755e-07	-1.29578e-06
26.444	-5.81482e-07	6.31140e-08	-5.18368e-07	1.19301e-06	6.25751e-07	1.81876e-06	7.70398e-07	2.01239e-07	9.71637e-07	2.75025e-07	-5.74519e-08	2.17573e-07	-5.94842e-07	7.73948e-08	-5.17447e-07	-7.74428e-07	3.01816e-07	-4.72611e-07	6.60213e-08	7.10564e-07	7.76585e-07	-1.49543e-06	2.03196e-07	-1.29223e-06
26.468	-5.80064e-07	6.29600e-08	-5.17104e-07	1.19182e-06	6.23610e-07	1.81543e-06	7.70710e-07	2.00208e-07	9.70918e-07	2.74568e-07	-5.73563e-08	2.17211e-07	-5.93970e-07	7.72813e-08	-5.16689e-07	-7.73332e-07	3.01389e-07	-4.71942e-07	6.67825e-08	7.08423e-07	7.75205e-07	-1.49130e-06	2.02635e-07	-1.28866e-06
26.493	-5.78644e-07	6.28059e-08	-5.15838e-07	1.19065e-06	6.21458e-07	1.81210e-06	7.71041e-07	1.99173e-07	9.70215e-07	2.74104e-07	-5.72595e-08	2.16844e-07	-5.93110e-07	7.71694e-08	-5.15940e-07	-7.72242e-07	3.00965e-07	-4.71277e-07	6.75770e-08	7.06275e-07	7.73852e-07	-1.48716e-06	2.02073e-07	-1.28509e-06
26.518	-5.77222e-07	6.26516e-08	-5.14571e-07	1.18947e-06	6.19296e-07	1.80877e-06	7.71392e-07	1.98135e-07	9.69528e-07	2.73634e-07	-5.71614e-08	2.16473e-07	-5.92261e-07	7.70590e-08	-5.15202e-07	-7.71158e-07	3.00542e-07	-4.70616e-07	6.84047e-08	7.04121e-07	7.72526e-07	-1.48300e-06	2.01508e-07	-1.28150e-06
26.542	-5.75799e-07	6.24972e-08	-5.13302e-07	1.18831e-06	6.17123e-07	1.80543e-06	7.71763e-07	1.97094e-07	9.68857e-07	2.73158e-07	-5.70619e-08	2.16096e-07	-5.91423e-07	7.69500e-08	-5.14473e-07	-7.70080e-07	3.00122e-07	-4.69958e-07	6.92656e-08	7.01961e-07	7.71227e-07	-1.47884e-06	2.00942e-07	-1.27790e-06
26.567	-5.74375e-07	6.23426e-08	-5.12032e-07	1.18715e-06	6.14941e-07	1.80209e-06	7.72153e-07	1.96049e-07	9.68202e-07	2.72676e-07	-5.69611e-08	2.15715e-07	-5.90598e-07	7.68426e-08	-5.13755e-07	-7.69008e-07	2.99704e-07	-4.69303e-07	7.01595e-08	6.99795e-07	7.69955e-07	-1.47466e-06	2.00374e-07	-1.27428e-06
26.591	-5.72949e-07	6.21879e-08	-5.10762e-07	1.18600e-06	6.12748e-07	1.79875e-06	7.72563e-07	1.95001e-07	9.67564e-07	2.72187e-07	-5.68591e-08	2.15328e-07	-5.89784e-07	7.67367e-08	-5.13047e-07	-7.67941e-07	2.99288e-07	-4.68653e-07	7.10864e-08	6.97623e-07	7.68710e-07	-1.47047e-06	1.99805e-07	-1.27066e-06
26.616	-5.71523e-07	6.20330e-08	-5.09490e-07	1.18485e-06	6.10546e-07	1.79540e-06	7.72992e-07	1.93950e-07	9.66942e-07	2.71693e-07	-5.67558e-08	2.14937e-07	-5.88981e-07	7.66322e-08	-5.12349e-07	-7.66881e-07	2.98875e-07	-4.68005e-07	7.20463e-08	6.95446e-07	7.67492e-07	-1.46626e-06	1.99233e-07	-1.26703e-06
26.640	-5.70095e-07	6.18780e-08	-5.08217e-07	1.18371e-06	6.08333e-07	1.79205e-06	7.73441e-07	1.92896e-07	9.66337e-07	2.71192e-07	-5.66512e-08	2.14541e-07	-5.88190e-07	7.65293e-08	-5.11661e-07	-7.65826e-07	2.98464e-07	-4.67362e-07	7.30390e-08	6.93263e-07	7.66302e-07	-1.46205e-06	1.98661e-07	-1.26339e-06
26.665	-5.68666e-07	6.17229e-08	-5.06943e-07	1.18258e-06	6.06111e-07	1.78869e-06	7.73910e-07	1.91839e-07	9.65749e-07	2.70686e-07	-5.65454e-08	2.14140e-07	-5.87410e-07	7.64279e-08	-5.10983e-07	-7.64777e-07	2.98055e-07	-4.66722e-07	7.40644e-08	6.91074e-07	7.65139e-07	-1.45782e-06	1.98086e-07	-1.25973e-06
26.690	-5.67236e-07	6.15677e-08	-5.05668e-07	1.18146e-06	6.03880e-07	1.78534e-06	7.74398e-07	1.90780e-07	9.65177e-07	2.70173e-07	-5.64384e-08	2.13735e-07	-5.86642e-07	7.63280e-08	-5.10314e-07	-7.63735e-07	2.97649e-07	-4.66086e-07	7.51226e-08	6.88880e-07	7.64003e-07	-1.45358e-06	1.97510e-07	-1.25607e-06
26.714	-5.65805e-07	6.14124e-08	-5.04392e-07	1.18034e-06	6.01639e-07	1.78198e-06	7.74906e-07	1.89717e-07	9.64623e-07	2.69655e-07	-5.63301e-08	2.13325e-07	-5.85886e-07	7.62295e-08	-5.09656e-07	-7.62698e-07	2.97245e-07	-4.65453e-07	7.62133e-08	6.86680e-07	7.62894e-07	-1.44932e-06	1.96932e-07	-1.25239e-06
26.739	-5.64373e-07	6.12569e-08	-5.03116e-07	1.17923e-06	5.99389e-07	1.77862e-06	7.75433e-07	1.88652e-07	9.64085e-07	2.69130e-07	-5.62205e-08	2.12910e-07	-5.85141e-07	7.61326e-08	-5.09008e-07	-7.61667e-07	2.96843e-07	-4.64824e-07	7.73366e-08	6.84476e-07	7.61812e-07	-1.44506e-06	1.96352e-07	-1.24871e-06
26.763	-5.62940e-07	6.11014e-08	-5.01838e-07	1.17812e-06	5.97130e-07	1.77526e-06	7.75981e-07	1.87584e-07	9.63565e-07	2.68600e-07	-5.61098e-08	2.12490e-07	-5.84407e-07	7.60371e-08	-5.08370e-07	-7.60642e-07	2.96444e-07	-4.64198e-07	7.84923e-08	6.82266e-07	7.60758e-07	-1.44078e-06	1.95771e-07	-1.24501e-06
26.788	-5.61506e-07	6.09458e-08	-5.00560e-07	1.17703e-06	5.94862e-07	1.77189e-06	7.76548e-07	1.86514e-07	9.63061e-07	2.68064e-07	-5.59978e-08	2.12066e-07	-5.83685e-07	7.59431e-08	-5.07742e-07	-7.59623e-07	2.96047e-07	-4.63576e-07	7.96804e-08	6.80050e-07	7.59731e-07	-1.43650e-06	1.95189e-07	-1.24131e-06
26.812	-5.60072e-07	6.07901e-08	-4.99282e-07	1.17594e-06	5.92585e-07	1.76852e-06	7.77134e-07	1.85441e-07	9.62575e-07	2.67523e-07	-5.58847e-08	2.11638e-07	-5.82974e-07	7.58507e-08	-5.07123e-07	-7.58610e-07	2.95652e-07	-4.62958e-07	8.09007e-08	6.77830e-07	7.58731e-07	-1.43220e-06	1.94605e-07	-1.23759e-06
26.837	-5.58637e-07	6.06343e-08	-4.98002e-07	1.17486e-06	5.90300e-07	1.76516e-06	7.77741e-07	1.84366e-07	9.62107e-07	2.66975e-07	-5.57704e-08	2.11205e-07	-5.82275e-07	7.57597e-08	-5.06515e-07	-7.57602e-07	2.95259e-07	-4.62343e-07	8.21533e-08	6.75605e-07	7.57759e-07	-1.42789e-06	1.94019e-07	-1.23387e-06
26.862	-5.57201e-07	6.04785e-08	-4.96722e-07	1.17378e-06	5.88006e-07	1.76179e-06	7.78367e-07	1.83288e-07	9.61656e-07	2.66422e-07	-5.56548e-08	2.10767e-07	-5.81587e-07	7.56702e-08	-5.05917e-07	-7.56601e-07	2.94869e-07	-4.61732e-07	8.34379e-08	6.73376e-07	7.56813e-07	-1.42357e-06	1.93432e-07	-1.23013e-06
26.886	-5.55764e-07	6.03226e-08	-4.95442e-07	1.17272e-06	5.85703e-07	1.75842e-06	7.79013e-07	1.82209e-07	9.61222e-07	2.65864e-07	-5.55382e-08	2.10326e-07	-5.80910e-07	7.55821e-08	-5.05328e-07	-7.55606e-07	2.94481e-07	-4.61125e-07	8.47545e-08	6.71141e-07	7.55896e-07	-1.41923e-06	1.92843e-07	-1.22639e-06
26.911	-5.54327e-07	6.01666e-08	-4.94161e-07	1.17166e-06	5.83392e-07	1.75505e-06	7.79679e-07	1.81127e-07	9.60806e-07	2.65300e-07	-5.54203e-08	2.09879e-07	-5.80245e-07	7.54956e-08	-5.04749e-07	-7.54616e-07	2.94095e-07	-4.60521e-07	8.61030e-08	6.68902e-07	7.55005e-07	-1.41489e-06	1.92253e-07	-1.22264e-06
26.935	-5.52890e-07	6.00106e-08	-4.92879e-07	1.17061e-06	5.81073e-07	1.75168e-06	7.80365e-07	1.80044e-07	9.60408e-07	2.64730e-07	-5.53014e-08	2.09429e-07	-5.79591e-07	7.54105e-08	-5.04181e-07	-7.53633e-07	2.93712e-07	-4.59921e-07	8.74833e-08	6.66658e-07	7.54142e-07	-1.41054e-06	1.91662e-07	-1.21888e-06
26.960	-5.51452e-07	5.98545e-08	-4.91597e-07	1.16957e-06	5.78746e-07	1.74831e-06	7.81070e-07	1.78958e-07	9.60028e-07	2.64155e-07	-5.51812e-08	2.08974e-07	-5.78949e-07	7.53269e-08	-5.03622e-07	-7.52655e-07	2.93331e-07	-4.59324e-07	8.88954e-08	6.64410e-07	7.53306e-07	-1.40617e-06	1.91069e-07	-1.21511e-06
26.984	-5.50014e-07	5.96984e-08	-4.90315e-07	1.16853e-06	5.76411e-07	1.74494e-06	7.81796e-07	1.77871e-07	9.59666e-07	2.63575e-07	-5.50600e-08	2.08515e-07	-5.78317e-07	7.52448e-08	-5.03073e-07	-7.51684e-07	2.92952e-07	-4.58731e-07	9.03391e-08	6.62158e-07	7.52497e-07	-1.40180e-06	1.90474e-07	-1.21133e-06
27.009	-5.48575e-07	5.95423e-08	-4.89033e-07	1.16750e-06	5.74069e-07	1.74157e-06	7.82541e-07	1.76782e-07	9.59323e-07	2.62989e-07	-5.49377e-08	2.08051e-07	-5.77697e-07	7.51641e-08	-5.02533e-07	-7.50718e-07	2.92576e-07	-4.58142e-07	9.18143e-08	6.59902e-07	7.51716e-07	-1.39741e-06	1.89878e-07	-1.20754e-06
27.034	-5.47136e-07	5.93861e-08	-4.87750e-07	1.16649e-06	5.71719e-07	1.73820e-06	7.83306e-07	1.75691e-07	9.58997e-07	2.62398e-07	-5.48142e-08	2.07584e-07	-5.77089e-07	7.50849e-08	-5.02004e-07	-7.49758e-07	2.92202e-07	-4.57556e-07	9.33210e-08	6.57641e-07	7.50962e-07	-1.39302e-06	1.89281e-07	-1.20374e-06
27.058	-5.45697e-07	5.92299e-08	-4.86467e-07	1.16548e-06	5.69361e-07	1.73484e-06	7.84091e-07	1.74598e-07	9.58690e-07	2.61802e-07	-5.46896e-08	2.07112e-07	-5.76491e-07	7.50072e-08	-5.01484e-07	-7.48804e-07	2.91830e-07	-4.56974e-07	9.48590e-08	6.55376e-07	7.50235e-07	-1.38862e-06	1.88683e-07	-1.19993e-06
27.083	-5.44258e-07	5.90737e-08	-4.85184e-07	1.16447e-06	5.66996e-07	1.73147e-06	7.84896e-07	1.73505e-07	9.58401e-07	2.61200e-07	-5.45640e-08	2.06636e-07	-5.75905e-07	7.49309e-08	-5.00974e-07	-7.47857e-07	2.91461e-07	-4.56396e-07	9.64283e-08	6.53108e-07	7.49536e-07	-1.38420e-06	1.88083e-07	-1.19612e-06
27.107	-5.42819e-07	5.89175e-08	-4.83901e-07	1.16348e-06	5.64624e-07	1.72811e-06	7.85721e-07	1.72409e-07	9.58130e-07	2.60594e-07	-5.44373e-08	2.06157e-07	-5.75330e-07	7.48561e-08	-5.00474e-07	-7.46915e-07	2.91094e-07	-4.55821e-07	9.80287e-08	6.50835e-07	7.48864e-07	-1.37978e-06	1.87482e-07	-1.19230e-06
27.132	-5.41379e-07	5.87612e-08	-4.82618e-07	1.16250e-06	5.62245e-07	1.72474e-06	7.86566e-07	1.71313e-07	9.57878e-07	2.59982e-07	-5.43095e-08	2.05673e-07	-5.74766e-07	7.47827e-08	-4.99984e-07	-7.45979e-07	2.90729e-07	-4.55250e-07	9.96602e-08	6.48559e-07	7.48219e-07	-1.37534e-06	1.86880e-07	-1.18846e-06
27.156	-5.39940e-07	5.86050e-08	-4.81335e-07	1.16152e-06	5.59858e-07	1.72138e-06	7.87430e-07	1.70215e-07	9.57645e-07	2.59366e-07	-5.41807e-08	2.05185e-07	-5.74214e-07	7.47108e-08	-4.99503e-07	-7.45049e-07	2.90367e-07	-4.54682e-07	1.01323e-07	6.46279e-07	7.47602e-07	-1.37090e-06	1.86276e-07	-1.18463e-06
27.181	-5.38501e-07	5.84488e-08	-4.80052e-07	1.16055e-06	5.57466e-07	1.71802e-06	7.88315e-07	1.69116e-07	9.57431e-07	2.58744e-07	-5.40509e-08	2.04693e-07	-5.73672e-07	7.46404e-08	-4.99032e-07	-7.44124e-07	2.90006e-07	-4.54118e-07	1.03016e-07	6.43996e-07	7.47011e-07	-1.36645e-06	1.85671e-07	-1.18078e-06
27.206	-5.37062e-07	5.82926e-08	-4.78769e-07	1.15960e-06	5.55066e-07	1.71466e-06	7.89220e-07	1.68016e-07	9.57236e-07	2.58117e-07	-5.39200e-08	2.04197e-07	-5.73142e-07	7.45714e-08	-4.98570e-07	-7.43206e-07	2.89649e-07	-4.53558e-07	1.04740e-07	6.41709e-07	7.46449e-07	-1.36199e-06	1.85065e-07	-1.17692e-06
27.230	-5.35623e-07	5.81364e-08	-4.77486e-07	1.15865e-06	5.52660e-07	1.71131e-06	7.90145e-07	1.66915e-07	9.57060e-07	2.57486e-07	-5.37881e-08	2.03698e-07	-5.72622e-07	7.45038e-08	-4.98119e-07	-7.42294e-07	2.89293e-07	-4.53001e-07	1.06494e-07	6.39419e-07	7.45913e-07	-1.35752e-06	1.84457e-07	-1.17306e-06
27.255	-5.34184e-07	5.79803e-08	-4.76204e-07	1.15771e-06	5.50247e-07	1.70796e-06	7.91089e-07	1.65813e-07	9.56902e-07	2.56850e-07	-5.36552e-08	2.03195e-07	-5.72114e-07	7.44377e-08	-4.97677e-07	-7.41387e-07	2.88940e-07	-4.52448e-07	1.08280e-07	6.37125e-07	7.45405e-07	-1.35304e-06	1.83849e-07	-1.16919e-06
27.279	-5.32746e-07	5.78241e-08	-4.74921e-07	1.15678e-06	5.47829e-07	1.70461e-06	7.92054e-07	1.64711e-07	9.56765e-07	2.56209e-07	-5.35213e-08	2.02688e-07	-5.71617e-07	7.43730e-08	-4.97244e-07	-7.40487e-07	2.88589e-07	-4.51898e-07	1.10095e-07	6.34828e-07	7.44924e-07	-1.34855e-06	1.83239e-07	-1.16531e-06
27.304	-5.31308e-07	5.76680e-08	-4.73639e-07	1.15586e-06	5.45404e-07	1.70126e-06	7.93039e-07	1.63607e-07	9.56646e-07	2.55563e-07	-5.33864e-08	2.02177e-07	-5.71131e-07	7.43098e-08	-4.96821e-07	-7.39592e-07	2.88240e-07	-4.51352e-07	1.11941e-07	6.32529e-07	7.44470e-07	-1.34406e-06	1.82628e-07	-1.16143e-06
27.329	-5.29870e-07	5.75120e-08	-4.72358e-07	1.15495e-06	5.42973e-07	1.69792e-06	7.94044e-07	1.62503e-07	9.56547e-07	2.54913e-07	-5.32505e-08	2.01662e-07	-5.70656e-07	7.42479e-08	-4.96408e-07	-7.38704e-07	2.87894e-07	-4.50810e-07	1.13817e-07	6.30226e-07	7.44043e-07	-1.33955e-06	1.82016e-07	-1.15753e-06
27.353	-5.28433e-07	5.73560e-08	-4.71077e-07	1.15404e-06	5.40537e-07	1.69458e-06	7.95069e-07	1.61399e-07	9.56468e-07	2.54258e-07	-5.31137e-08	2.01144e-07	-5.70192e-07	7.41875e-08	-4.96004e-07	-7.37821e-07	2.87550e-07	-4.50271e-07	1.15723e-07	6.27920e-07	7.43644e-07	-1.33504e-06	1.81403e-07	-1.15363e-06
27.378	-5.26996e-07	5.72001e-08	-4.69796e-07	1.15315e-06	5.38094e-07	1.69125e-06	7.96114e-07	1.60294e-07	9.56408e-07	2.53598e-07	-5.29759e-08	2.00622e-07	-5.69738e-07	7.41286e-08	-4.95610e-07	-7.36944e-07	2.87208e-07	-4.49736e-07	1.17659e-07	6.25612e-07	7.43271e-07	-1.33052e-06	1.80788e-07	-1.14973e-06
27.402	-5.25560e-07	5.70442e-08	-4.68516e-07	1.15227e-06	5.35646e-07	1.68792e-06	7.97179e-07	1.59188e-07	9.56368e-07	2.52934e-07	-5.28372e-08	2.00097e-07	-5.69296e-07	7.40710e-08	-4.95225e-07	-7.36073e-07	2.86869e-07	-4.49204e-07	1.19625e-07	6.23301e-07	7.42926e-07	-1.32599e-06	1.80173e-07	-1.14581e-06
27.427	-5.24125e-07	5.68884e-08	-4.67236e-07	1.15140e-06	5.33193e-07	1.68459e-06	7.98264e-07	1.58083e-07	9.56347e-07	2.52265e-07	-5.26975e-08	1.99568e-07	-5.68865e-07	7.40149e-08	-4.94850e-07	-7.35208e-07	2.86531e-07	-4.48676e-07	1.21621e-07	6.20987e-07	7.42609e-07	-1.32145e-06	1.79556e-07	-1.14189e-06
27.451	-5.22690e-07	5.67327e-08	-4.65957e-07	1.15053e-06	5.30735e-07	1.68127e-06	7.99370e-07	1.56977e-07	9.56347e-07	2.51593e-07	-5.25570e-08	1.99036e-07	-5.68444e-07	7.39602e-08	-4.94484e-07	-7.34349e-07	2.86196e-07	-4.48152e-07	1.23647e-07	6.18671e-07	7.42318e-07	-1.31690e-06	1.78939e-07	-1.13797e-06
27.476	-5.21256e-07	5.65771e-08	-4.64679e-07	1.14968e-06	5.28271e-07	1.67795e-06	8.00495e-07	1.55871e-07	9.56367e-07	2.50915e-07	-5.24155e-08	1.98500e-07	-5.68035e-07	7.39069e-08	-4.94128e-07	-7.33495e-07	2.85864e-07	-4.47631e-07	1.25701e-07	6.16353e-07	7.42054e-07	-1.31235e-06	1.78320e-07	-1.13403e-06
27.501	-5.19823e-07	5.64215e-08	-4.63401e-07	1.14884e-06	5.25802e-07	1.67464e-06	8.01641e-07	1.54766e-07	9.56407e-07	2.50234e-07	-5.22731e-08	1.97961e-07	-5.67636e-07	7.38550e-08	-4.93781e-07	-7.32648e-07	2.85534e-07	-4.47114e-07	1.27786e-07	6.14032e-07	7.41818e-07	-1.30779e-06	1.77701e-07	-1.13009e-06
27.525	-5.18391e-07	5.62661e-08	-4.62125e-07	1.14801e-06	5.23329e-07	1.67134e-06	8.02807e-07	1.53660e-07	9.56467e-07	2.49548e-07	-5.21299e-08	1.97418e-07	-5.67248e-07	7.38045e-08	-4.93443e-07	-7.31806e-07	2.85206e-07	-4.46600e-07	1.29899e-07	6.11709e-07	7.41608e-07	-1.30322e-06	1.77080e-07	-1.12614e-06
27.550	-5.16959e-07	5.61107e-08	-4.60849e-07	1.14718e-06	5.20851e-07	1.66803e-06	8.03993e-07	1.52554e-07	9.56548e-07	2.48858e-07	-5.19857e-08	1.96872e-07	-5.66870e-07	7.37554e-08	-4.93115e-07	-7.30970e-07	2.84880e-07	-4.46090e-07	1.32042e-07	6.09384e-07	7.41426e-07	-1.29865e-06	1.76458e-07	-1.12219e-06
27.574	-5.15529e-07	5.59555e-08	-4.59574e-07	1.14637e-06	5.18368e-07	1.66474e-06	8.05200e-07	1.51449e-07	9.56649e-07	2.48164e-07	-5.18408e-08	1.96323e-07	-5.66504e-07	7.37077e-08	-4.92796e-07	-7.30140e-07	2.84556e-07	-4.45584e-07	1.34214e-07	6.07057e-07	7.41271e-07	-1.29407e-06	1.75836e-07	-1.11823e-06
27.599	-5.14100e-07	5.58003e-08	-4.58300e-07	1.14557e-06	5.15881e-07	1.66145e-06	8.06426e-07	1.50344e-07	9.56771e-07	2.47466e-07	-5.16949e-08	1.95771e-07	-5.66148e-07	7.36614e-08	-4.92487e-07	-7.29316e-07	2.84235e-07	-4.45081e-07	1.36415e-07	6.04728e-07	7.41143e-07	-1.28948e-06	1.75212e-07	-1.11427e-06
27.623	-5.12672e-07	5.56453e-08	-4.57026e-07	1.14478e-06	5.13389e-07	1.65817e-06	8.07673e-07	1.49240e-07	9.56913e-07	2.46764e-07	-5.15483e-08	1.95216e-07	-5.65803e-07	7.36165e-08	-4.92186e-07	-7.28497e-07	2.83916e-07	-4.44581e-07	1.38645e-07	6.02397e-07	7.41041e-07	-1.28488e-06	1.74588e-07	-1.11030e-06
27.648	-5.11245e-07	5.54904e-08	-4.55754e-07	1.14400e-06	5.10894e-07	1.65489e-06	8.08940e-07	1.48136e-07	9.57076e-07	2.46058e-07	-5.14008e-08	1.94657e-07	-5.65468e-07	7.35730e-08	-4.91895e-07	-7.27685e-07	2.83599e-07	-4.44085e-07	1.40903e-07	6.00064e-07	7.40967e-07	-1.28028e-06	1.73962e-07	-1.10632e-06
27.673	-5.09819e-07	5.53357e-08	-4.54483e-07	1.14323e-06	5.08394e-07	1.65163e-06	8.10227e-07	1.47033e-07	9.57260e-07	2.45348e-07	-5.12525e-08	1.94095e-07	-5.65144e-07	7.35308e-08	-4.91614e-07	-7.26878e-07	2.83285e-07	-4.43593e-07	1.43190e-07	5.97730e-07	7.40920e-07	-1.27567e-06	1.73336e-07	-1.10234e-06
27.697	-5.08394e-07	5.51811e-08	-4.53213e-07	1.14247e-06	5.05890e-07	1.64836e-06	8.11535e-07	1.45930e-07	9.57465e-07	2.44634e-07	-5.11033e-08	1.93531e-07	-5.64831e-07	7.34901e-08	-4.91341e-07	-7.26077e-07	2.82973e-07	-4.43104e-07	1.45506e-07	5.95394e-07	7.40899e-07	-1.27106e-06	1.72709e-07	-1.09835e-06
27.722	-5.06971e-07	5.50266e-08	-4.51945e-07	1.14173e-06	5.03383e-07	1.64511e-06	8.12863e-07	1.44829e-07	9.57692e-07	2.43917e-07	-5.09534e-08	1.92963e-07	-5.64528e-07	7.34507e-08	-4.91078e-07	-7.25282e-07	2.82663e-07	-4.42619e-07	1.47849e-07	5.93057e-07	7.40906e-07	-1.26643e-06	1.72081e-07	-1.09435e-06
27.746	-5.05550e-07	5.48723e-08	-4.50677e-07	1.14099e-06	5.00872e-07	1.64186e-06	8.14211e-07	1.43728e-07	9.57939e-07	2.43195e-07	-5.08028e-08	1.92392e-07	-5.64236e-07	7.34127e-08	-4.90824e-07	-7.24492e-07	2.82355e-07	-4.42137e-07	1.50221e-07	5.90718e-07	7.40939e-07	-1.26180e-06	1.71452e-07	-1.09035e-06
27.771	-5.04129e-07	5.47181e-08	-4.49411e-07	1.14027e-06	4.98358e-07	1.63862e-06	8.15580e-07	1.42628e-07	9.58208e-07	2.42470e-07	-5.06513e-08	1.91819e-07	-5.63955e-07	7.33760e-08	-4.90579e-07	-7.23708e-07	2.82050e-07	-4.41659e-07	1.52621e-07	5.88378e-07	7.40999e-07	-1.25717e-06	1.70822e-07	-1.08635e-06
27.795	-5.02710e-07	5.45641e-08	-4.48146e-07	1.13955e-06	4.95840e-07	1.63539e-06	8.16969e-07	1.41529e-07	9.58498e-07	2.41742e-07	-5.04991e-08	1.91243e-07	-5.63683e-07	7.33408e-08	-4.90343e-07	-7.22931e-07	2.81747e-07	-4.41184e-07	1.55049e-07	5.86037e-07	7.41086e-07	-1.25253e-06	1.70192e-07	-1.08234e-06
27.820	-5.01293e-07	5.44103e-08	-4.46883e-07	1.13885e-06	4.93319e-07	1.63217e-06	8.18378e-07	1.40432e-07	9.58810e-07	2.41009e-07	-5.03462e-08	1.90663e-07	-5.63423e-07	7.33068e-08	-4.90116e-07	-7.22158e-07	2.81446e-07	-4.40713e-07	1.57505e-07	5.83695e-07	7.41200e-07	-1.24788e-06	1.69560e-07	-1.07832e-06
27.845	-4.99878e-07	5.42566e-08	-4.45621e-07	1.13816e-06	4.90795e-07	1.62895e-06	8.19807e-07	1.39335e-07	9.59143e-07	2.40274e-07	-5.01925e-08	1.90081e-07	-5.63172e-07	7.32743e-08	-4.89898e-07	-7.21392e-07	2.81147e-07	-4.40245e-07	1.59989e-07	5.81352e-07	7.41341e-07	-1.24323e-06	1.68928e-07	-1.07430e-06
27.869	-4.98464e-07	5.41032e-08	-4.44361e-07	1.13748e-06	4.88268e-07	1.62575e-06	8.21257e-07	1.38241e-07	9.59498e-07	2.39535e-07	-5.00381e-08	1.89497e-07	-5.62932e-07	7.32430e-08	-4.89689e-07	-7.20631e-07	2.80850e-07	-4.39781e-07	1.62500e-07	5.79008e-07	7.41508e-07	-1.23857e-06	1.68295e-07	-1.07028e-06
27.894	-4.97052e-07	5.39499e-08	-4.43102e-07	1.13681e-06	4.85738e-07	1.62255e-06	8.22728e-07	1.37147e-07	9.59875e-07	2.38792e-07	-4.98830e-08	1.88909e-07	-5.62703e-07	7.32132e-08	-4.89490e-07	-7.19876e-07	2.80556e-07	-4.39320e-07	1.65039e-07	5.76663e-07	7.41702e-07	-1.23391e-06	1.67661e-07	-1.06625e-06
27.918	-4.95641e-07	5.37968e-08	-4.41844e-07	1.13616e-06	4.83206e-07	1.61936e-06	8.24219e-07	1.36055e-07	9.60274e-07	2.38046e-07	-4.97272e-08	1.88319e-07	-5.62483e-07	7.31846e-08	-4.89299e-07	-7.19127e-07	2.80264e-07	-4.38862e-07	1.67605e-07	5.74317e-07	7.41922e-07	-1.22924e-06	1.67027e-07	-1.06221e-06
27.943	-4.94233e-07	5.36439e-08	-4.40589e-07	1.13551e-06	4.80671e-07	1.61619e-06	8.25730e-07	1.34965e-07	9.60695e-07	2.37297e-07	-4.95707e-08	1.87727e-07	-5.62275e-07	7.31574e-08	-4.89117e-07	-7.18383e-07	2.79974e-07	-4.38409e-07	1.70198e-07	5.71971e-07	7.42170e-07	-1.22457e-06	1.66392e-07	-1.05817e-06
27.967	-4.92826e-07	5.34913e-08	-4.39335e-07	1.13488e-06	4.78134e-07	1.61302e-06	8.27261e-07	1.33876e-07	9.61138e-07	2.36545e-07	-4.94136e-08	1.87132e-07	-5.62076e-07	7.31316e-08	-4.88944e-07	-7.17645e-07	2.79687e-07	-4.37958e-07	1.72819e-07	5.69625e-07	7.42443e-07	-1.21989e-06	1.65756e-07	-1.05413e-06
27.992	-4.91421e-07	5.33388e-08	-4.38083e-07	1.13426e-06	4.75595e-07	1.60986e-06	8.28813e-07	1.32790e-07	9.61603e-07	2.35790e-07	-4.92558e-08	1.86534e-07	-5.61887e-07	7.31071e-08	-4.88780e-07	-7.16912e-07	2.79401e-07	-4.37511e-07	1.75466e-07	5.67278e-07	7.42744e-07	-1.21520e-06	1.65119e-07	-1.05008e-06
28.017	-4.90019e-07	5.31866e-08	-4.36832e-07	1.13366e-06	4.73053e-07	1.60671e-06	8.30386e-07	1.31705e-07	9.62091e-07	2.35031e-07	-4.90973e-08	1.85934e-07	-5.61709e-07	7.30839e-08	-4.88625e-07	-7.16186e-07	2.79118e-07	-4.37068e-07	1.78140e-07	5.64930e-07	7.43070e-07	-1.21051e-06	1.64482e-07	-1.04603e-06
28.041	-4.88618e-07	5.30346e-08	-4.35584e-07	1.13306e-06	4.70509e-07	1.60357e-06	8.31979e-07	1.30622e-07	9.62601e-07	2.34270e-07	-4.89382e-08	1.85331e-07	-5.61541e-07	7.30620e-08	-4.88479e-07	-7.15464e-07	2.78837e-07	-4.36628e-07	1.80841e-07	5.62583e-07	7.43424e-07	-1.20582e-06	1.63844e-07	-1.04197e-06
28.066	-4.87220e-07	5.28828e-08	-4.34337e-07	1.13248e-06	4.67964e-07	1.60044e-06	8.33593e-07	1.29541e-07	9.63134e-07	2.33505e-07	-4.87785e-08	1.84726e-07	-5.61383e-07	7.30415e-08	-4.88342e-07	-7.14749e-07	2.78558e-07	-4.36191e-07	1.83569e-07	5.60235e-07	7.43804e-07	-1.20112e-06	1.63206e-07	-1.03791e-06
28.090	-4.85824e-07	5.27312e-08	-4.33093e-07	1.13191e-06	4.65417e-07	1.59732e-06	8.35227e-07	1.28463e-07	9.63689e-07	2.32737e-07	-4.86182e-08	1.84119e-07	-5.61235e-07	7.30222e-08	-4.88213e-07	-7.14039e-07	2.78281e-07	-4.35758e-07	1.86322e-07	5.57887e-07	7.44210e-07	-1.19641e-06	1.62567e-07	-1.03385e-06
28.115	-4.84430e-07	5.25800e-08	-4.31850e-07	1.13135e-06	4.62869e-07	1.59422e-06	8.36881e-07	1.27387e-07	9.64268e-07	2.31967e-07	-4.84572e-08	1.83510e-07	-5.61097e-07	7.30043e-08	-4.88093e-07	-7.13335e-07	2.78007e-07	-4.35328e-07	1.89103e-07	5.55540e-07	7.44642e-07	-1.19170e-06	1.61927e-07	-1.02978e-06
28.140	-4.83038e-07	5.24289e-08	-4.30609e-07	1.13080e-06	4.60319e-07	1.59112e-06	8.38556e-07	1.26313e-07	9.64869e-07	2.31194e-07	-4.82957e-08	1.82898e-07	-5.60970e-07	7.29877e-08	-4.87982e-07	-7.12636e-07	2.77734e-07	-4.34901e-07	1.91909e-07	5.53192e-07	7.45101e-07	-1.18699e-06	1.61286e-07	-1.02571e-06
28.164	-4.81649e-07	5.22781e-08	-4.29371e-07	1.13027e-06	4.57767e-07	1.58804e-06	8.40252e-07	1.25241e-07	9.65493e-07	2.30418e-07	-4.81336e-08	1.82284e-07	-5.60852e-07	7.29723e-08	-4.87879e-07	-7.11943e-07	2.77464e-07	-4.34478e-07	1.94741e-07	5.50845e-07	7.45586e-07	-1.18227e-06	1.60646e-07	-1.02163e-06
28.189	-4.80263e-07	5.21276e-08	-4.28135e-07	1.12975e-06	4.55215e-07	1.58497e-06	8.41968e-07	1.24172e-07	9.66140e-07	2.29639e-07	-4.79710e-08	1.81668e-07	-5.60744e-07	7.29583e-08	-4.87786e-07	-7.11255e-07	2.77196e-07	-4.34059e-07	1.97600e-07	5.48498e-07	7.46097e-07	-1.17755e-06	1.60004e-07	-1.01755e-06
28.213	-4.78878e-07	5.19774e-08	-4.26901e-07	1.12925e-06	4.52661e-07	1.58191e-06	8.43705e-07	1.23106e-07	9.66811e-07	2.28858e-07	-4.78078e-08	1.81050e-07	-5.60646e-07	7.29456e-08	-4.87701e-07	-7.10573e-07	2.76930e-07	-4.33642e-07	2.00484e-07	5.46151e-07	7.46635e-07	-1.17283e-06	1.59362e-07	-1.01347e-06
28.238	-4.77497e-07	5.18274e-08	-4.25669e-07	1.12875e-06	4.50107e-07	1.57886e-06	8.45462e-07	1.22043e-07	9.67504e-07	2.28074e-07	-4.76440e-08	1.80430e-07	-5.60558e-07	7.29341e-08	-4.87624e-07	-7.09896e-07	2.76667e-07	-4.33230e-07	2.03394e-07	5.43805e-07	7.47199e-07	-1.16810e-06	1.58719e-07	-1.00938e-06
28.262	-4.76118e-07	5.16777e-08	-4.24440e-07	1.12827e-06	4.47552e-07	1.57583e-06	8.47240e-07	1.20982e-07	9.68222e-07	2.27288e-07	-4.74798e-08	1.79808e-07	-5.60480e-07	7.29240e-08	-4.87556e-07	-7.09225e-07	2.76405e-07	-4.32820e-07	2.06329e-07	5.41460e-07	7.47788e-07	-1.16336e-06	1.58076e-07	-1.00529e-06
28.287	-4.74741e-07	5.15283e-08	-4.23213e-07	1.12781e-06	4.44997e-07	1.57280e-06	8.49038e-07	1.19924e-07	9.68962e-07	2.26499e-07	-4.73150e-08	1.79184e-07	-5.60412e-07	7.29151e-08	-4.87497e-07	-7.08560e-07	2.76146e-07	-4.32414e-07	2.09289e-07	5.39115e-07	7.48404e-07	-1.15863e-06	1.57432e-07	-1.00120e-06
28.312	-4.73368e-07	5.13793e-08	-4.21988e-07	1.12735e-06	4.42441e-07	1.56979e-06	8.50857e-07	1.18869e-07	9.69727e-07	2.25708e-07	-4.71497e-08	1.78558e-07	-5.60354e-07	7.29075e-08	-4.87446e-07	-7.07900e-07	2.75889e-07	-4.32011e-07	2.12275e-07	5.36771e-07	7.49046e-07	-1.15389e-06	1.56788e-07	-9.97099e-07
28.336	-4.71997e-07	5.12305e-08	-4.20766e-07	1.12691e-06	4.39884e-07	1.56680e-06	8.52697e-07	1.17817e-07	9.70515e-07	2.24914e-07	-4.69839e-08	1.77930e-07	-5.60305e-07	7.29012e-08	-4.87404e-07	-7.07245e-07	2.75633e-07	-4.31611e-07	2.15286e-07	5.34428e-07	7.49714e-07	-1.14914e-06	1.56144e-07	-9.92999e-07
28.361	-4.70629e-07	5.10820e-08	-4.19547e-07	1.12649e-06	4.37328e-07	1.56381e-06	8.54558e-07	1.16769e-07	9.71327e-07	2.24118e-07	-4.68176e-08	1.77301e-07	-5.60266e-07	7.28961e-08	-4.87370e-07	-7.06596e-07	2.75380e-07	-4.31215e-07	2.18322e-07	5.32086e-07	7.50408e-07	-1.14439e-06	1.55499e-07	-9.88896e-07
28.385	-4.69264e-07	5.09338e-08	-4.18330e-07	1.12607e-06	4.34771e-07	1.56084e-06	8.56439e-07	1.15724e-07	9.72162e-07	2.23320e-07	-4.66509e-08	1.76669e-07	-5.60237e-07	7.28923e-08	-4.87345e-07	-7.05952e-07	2.75130e-07	-4.30822e-07	2.21383e-07	5.29745e-07	7.51128e-07	-1.13964e-06	1.54853e-07	-9.84791e-07
28.410	-4.67902e-07	5.07860e-08	-4.17116e-07	1.12567e-06	4.32214e-07	1.55789e-06	8.58340e-07	1.14682e-07	9.73022e-07	2.22520e-07	-4.64837e-08	1.76036e-07	-5.60218e-07	7.28898e-08	-4.87328e-07	-7.05313e-07	2.74881e-07	-4.30433e-07	2.24469e-07	5.27405e-07	7.51874e-07	-1.13489e-06	1.54207e-07	-9.80683e-07
28.434	-4.66543e-07	5.06385e-08	-4.15904e-07	1.12529e-06	4.29658e-07	1.55494e-06	8.60263e-07	1.13643e-07	9.73906e-07	2.21717e-07	-4.63161e-08	1.75401e-07	-5.60208e-07	7.28885e-08	-4.87319e-07	-7.04681e-07	2.74634e-07	-4.30047e-07	2.27579e-07	5.25066e-07	7.52645e-07	-1.13013e-06	1.53561e-07	-9.76572e-07
28.459	-4.65187e-07	5.04913e-08	-4.14695e-07	1.12492e-06	4.27102e-07	1.55202e-06	8.62206e-07	1.12609e-07	9.74815e-07	2.20913e-07	-4.61481e-08	1.74765e-07	-5.60207e-07	7.28885e-08	-4.87319e-07	-7.04053e-07	2.74389e-07	-4.29663e-07	2.30713e-07	5.22729e-07	7.53443e-07	-1.12537e-06	1.52914e-07	-9.72458e-07
28.484	-4.63834e-07	5.03444e-08	-4.13489e-07	1.12456e-06	4.24546e-07	1.54910e-06	8.64170e-07	1.11577e-07	9.75747e-07	2.20107e-07	-4.59796e-08	1.74127e-07	-5.60217e-07	7.28897e-08	-4.87327e-07	-7.03431e-07	2.74147e-07	-4.29284e-07	2.33872e-07	5.20393e-07	7.54266e-07	-1.12061e-06	1.52266e-07	-9.68342e-07
28.508	-4.62484e-07	5.01979e-08	-4.12286e-07	1.12421e-06	4.21991e-07	1.54621e-06	8.66155e-07	1.10550e-07	9.76704e-07	2.19298e-07	-4.58107e-08	1.73487e-07	-5.60236e-07	7.28922e-08	-4.87344e-07	-7.02814e-07	2.73907e-07	-4.28907e-07	2.37055e-07	5.18059e-07	7.55114e-07	-1.11584e-06	1.51619e-07	-9.64224e-07
28.533	-4.61138e-07	5.00518e-08	-4.11086e-07	1.12388e-06	4.19437e-07	1.54332e-06	8.68160e-07	1.09526e-07	9.77686e-07	2.18488e-07	-4.56415e-08	1.72846e-07	-5.60264e-07	7.28959e-08	-4.87368e-07	-7.02202e-07	2.73668e-07	-4.28534e-07	2.40262e-07	5.15726e-07	7.55989e-07	-1.11107e-06	1.50971e-07	-9.60103e-07
28.557	-4.59795e-07	4.99060e-08	-4.09888e-07	1.12357e-06	4.16884e-07	1.54045e-06	8.70186e-07	1.08506e-07	9.78693e-07	2.17676e-07	-4.54718e-08	1.72204e-07	-5.60302e-07	7.29008e-08	-4.87401e-07	-7.01596e-07	2.73432e-07	-4.28164e-07	2.43493e-07	5.13396e-07	7.56889e-07	-1.10630e-06	1.50323e-07	-9.55980e-07
28.582	-4.58455e-07	4.97606e-08	-4.08694e-07	1.12327e-06	4.14331e-07	1.53760e-06	8.72233e-07	1.07491e-07	9.79724e-07	2.16862e-07	-4.53018e-08	1.71560e-07	-5.60349e-07	7.29070e-08	-4.87442e-07	-7.00995e-07	2.73198e-07	-4.27797e-07	2.46748e-07	5.11066e-07	7.57814e-07	-1.10153e-06	1.49674e-07	-9.51854e-07
28.606	-4.57119e-07	4.96156e-08	-4.07503e-07	1.12298e-06	4.11780e-07	1.53476e-06	8.74301e-07	1.06479e-07	9.80780e-07	2.16046e-07	-4.51314e-08	1.70915e-07	-5.60406e-07	7.29144e-08	-4.87492e-07	-7.00400e-07	2.72966e-07	-4.27434e-07	2.50026e-07	5.08739e-07	7.58765e-07	-1.09675e-06	1.49025e-07	-9.47727e-07
28.631	-4.55786e-07	4.94709e-08	-4.06315e-07	1.12271e-06	4.09230e-07	1.53194e-06	8.76389e-07	1.05471e-07	9.81861e-07	2.15229e-07	-4.49607e-08	1.70268e-07	-5.60472e-07	7.29230e-08	-4.87549e-07	-6.99809e-07	2.72736e-07	-4.27074e-07	2.53328e-07	5.06414e-07	7.59742e-07	-1.09197e-06	1.48376e-07	-9.43598e-07
28.656	-4.54457e-07	4.93266e-08	-4.05130e-07	1.12245e-06	4.06681e-07	1.52913e-06	8.78499e-07	1.04468e-07	9.82967e-07	2.14410e-07	-4.47896e-08	1.69620e-07	-5.60548e-07	7.29328e-08	-4.87615e-07	-6.99224e-07	2.72508e-07	-4.26717e-07	2.56653e-07	5.04090e-07	7.60743e-07	-1.08719e-06	1.47726e-07	-9.39466e-07
28.680	-4.53131e-07	4.91828e-08	-4.03948e-07	1.12221e-06	4.04134e-07	1.52634e-06	8.80629e-07	1.03469e-07	9.84098e-07	2.13590e-07	-4.46182e-08	1.68971e-07	-5.60633e-07	7.29438e-08	-4.87689e-07	-6.98644e-07	2.72282e-07	-4.26363e-07	2.60001e-07	5.01769e-07	7.61771e-07	-1.08241e-06	1.47076e-07	-9.35333e-07
28.705	-4.51809e-07	4.90393e-08	-4.02770e-07	1.12198e-06	4.01589e-07	1.52357e-06	8.82780e-07	1.02475e-07	9.85255e-07	2.12768e-07	-4.44465e-08	1.68321e-07	-5.60727e-07	7.29561e-08	-4.87771e-07	-6.98070e-07	2.72058e-07	-4.26012e-07	2.63373e-07	4.99451e-07	7.62823e-07	-1.07762e-06	1.46426e-07	-9.31198e-07
28.729	-4.50491e-07	4.88962e-08	-4.01595e-07	1.12177e-06	3.99045e-07	1.52082e-06	8.84952e-07	1.01485e-07	9.86437e-07	2.11944e-07	-4.42745e-08	1.67670e-07	-5.60830e-07	7.29695e-08	-4.87861e-07	-6.97500e-07	2.71836e-07	-4.25665e-07	2.66767e-07	4.97134e-07	7.63901e-07	-1.07284e-06	1.45775e-07	-9.27062e-07
28.754	-4.49176e-07	4.87535e-08	-4.00423e-07	1.12157e-06	3.96504e-07	1.51808e-06	8.87145e-07	1.00500e-07	9.87645e-07	2.11120e-07	-4.41023e-08	1.67017e-07	-5.60943e-07	7.29842e-08	-4.87959e-07	-6.96936e-07	2.71616e-07	-4.25320e-07	2.70184e-07	4.94820e-07	7.65004e-07	-1.06805e-06	1.45125e-07	-9.22924e-07
28.778	-4.47866e-07	4.86113e-08	-3.99254e-07	1.12139e-06	3.93964e-07	1.51535e-06	8.89359e-07	9.95191e-08	9.88878e-07	2.10294e-07	-4.39297e-08	1.66364e-07	-5.61065e-07	7.30000e-08	-4.88064e-07	-6.96377e-07	2.71398e-07	-4.24979e-07	2.73624e-07	4.92508e-07	7.66132e-07	-1.06326e-06	1.44474e-07	-9.18784e-07
28.803	-4.46559e-07	4.84694e-08	-3.98090e-07	1.12122e-06	3.91426e-07	1.51265e-06	8.91593e-07	9.85434e-08	9.90137e-07	2.09466e-07	-4.37569e-08	1.65709e-07	-5.61195e-07	7.30171e-08	-4.88178e-07	-6.95823e-07	2.71182e-07	-4.24641e-07	2.77086e-07	4.90199e-07	7.67286e-07	-1.05847e-06	1.43823e-07	-9.14643e-07
28.828	-4.45256e-07	4.83280e-08	-3.96928e-07	1.12107e-06	3.88891e-07	1.50996e-06	8.93849e-07	9.75725e-08	9.91421e-07	2.08638e-07	-4.35838e-08	1.65054e-07	-5.61335e-07	7.30353e-08	-4.88300e-07	-6.95274e-07	2.70968e-07	-4.24306e-07	2.80571e-07	4.87893e-07	7.68464e-07	-1.05367e-06	1.43171e-07	-9.10501e-07
28.852	-4.43957e-07	4.81871e-08	-3.95770e-07	1.12093e-06	3.86358e-07	1.50729e-06	8.96125e-07	9.66067e-08	9.92732e-07	2.07808e-07	-4.34105e-08	1.64398e-07	-5.61485e-07	7.30547e-08	-4.88430e-07	-6.94731e-07	2.70756e-07	-4.23974e-07	2.84078e-07	4.85589e-07	7.69668e-07	-1.04888e-06	1.42520e-07	-9.06357e-07
28.877	-4.42663e-07	4.80466e-08	-3.94616e-07	1.12081e-06	3.83828e-07	1.50464e-06	8.98423e-07	9.56459e-08	9.94068e-07	2.06978e-07	-4.32370e-08	1.63741e-07	-5.61643e-07	7.30753e-08	-4.88568e-07	-6.94192e-07	2.70546e-07	-4.23646e-07	2.87607e-07	4.83289e-07	7.70896e-07	-1.04408e-06	1.41868e-07	-9.02212e-07
28.901	-4.41372e-07	4.79065e-08	-3.93466e-07	1.12071e-06	3.81300e-07	1.50201e-06	9.00741e-07	9.46903e-08	9.95431e-07	2.06146e-07	-4.30633e-08	1.63083e-07	-5.61810e-07	7.30970e-08	-4.88713e-07	-6.93659e-07	2.70339e-07	-4.23320e-07	2.91159e-07	4.80991e-07	7.72150e-07	-1.03928e-06	1.41216e-07	-8.98066e-07
28.926	-4.40086e-07	4.77669e-08	-3.92319e-07	1.12062e-06	3.78776e-07	1.49939e-06	9.03080e-07	9.37399e-08	9.96820e-07	2.05313e-07	-4.28893e-08	1.62424e-07	-5.61986e-07	7.31199e-08	-4.88866e-07	-6.93131e-07	2.70133e-07	-4.22998e-07	2.94732e-07	4.78696e-07	7.73428e-07	-1.03448e-06	1.40564e-07	-8.93919e-07
28.951	-4.38804e-07	4.76277e-08	-3.91176e-07	1.12054e-06	3.76254e-07	1.49680e-06	9.05441e-07	9.27949e-08	9.98236e-07	2.04479e-07	-4.27152e-08	1.61764e-07	-5.62171e-07	7.31440e-08	-4.89027e-07	-6.92607e-07	2.69929e-07	-4.22679e-07	2.98326e-07	4.76405e-07	7.74731e-07	-1.02968e-06	1.39912e-07	-8.89772e-07
28.975	-4.37526e-07	4.74890e-08	-3.90037e-07	1.12048e-06	3.73735e-07	1.49422e-06	9.07822e-07	9.18553e-08	9.99677e-07	2.03645e-07	-4.25408e-08	1.61104e-07	-5.62365e-07	7.31693e-08	-4.89196e-07	-6.92089e-07	2.69727e-07	-4.22362e-07	3.01943e-07	4.74116e-07	7.76059e-07	-1.02488e-06	1.39259e-07	-8.85623e-07
29.000	-4.36252e-07	4.73508e-08	-3.88902e-07	1.12044e-06	3.71219e-07	1.49166e-06	9.10224e-07	9.09212e-08	1.00115e-06	2.02810e-07	-4.23663e-08	1.60443e-07	-5.62568e-07	7.31957e-08	-4.89373e-07	-6.91576e-07	2.69527e-07	-4.22049e-07	3.05580e-07	4.71831e-07	7.77412e-07	-1.02008e-06	1.38607e-07	-8.81473e-07
29.024	-4.34983e-07	4.72130e-08	-3.87770e-07	1.12041e-06	3.68707e-07	1.48912e-06	9.12648e-07	8.99926e-08	1.00264e-06	2.01974e-07	-4.21917e-08	1.59782e-07	-5.62780e-07	7.32233e-08	-4.89557e-07	-6.91068e-07	2.69329e-07	-4.21739e-07	3.09240e-07	4.69550e-07	7.78789e-07	-1.01528e-06	1.37954e-07	-8.77323e-07
29.049	-4.33719e-07	4.70758e-08	-3.86643e-07	1.12040e-06	3.66198e-07	1.48660e-06	9.15092e-07	8.90698e-08	1.00416e-06	2.01137e-07	-4.20169e-08	1.59120e-07	-5.63001e-07	7.32520e-08	-4.89749e-07	-6.90564e-07	2.69133e-07	-4.21432e-07	3.12920e-07	4.67271e-07	7.80191e-07	-1.01047e-06	1.37302e-07	-8.73172e-07
29.073	-4.32459e-07	4.69390e-08	-3.85520e-07	1.12041e-06	3.63692e-07	1.48410e-06	9.17558e-07	8.81528e-08	1.00571e-06	2.00299e-07	-4.18419e-08	1.58457e-07	-5.63231e-07	7.32818e-08	-4.89949e-07	-6.90066e-07	2.68938e-07	-4.21128e-07	3.16621e-07	4.64997e-07	7.81618e-07	-1.00567e-06	1.36649e-07	-8.69021e-07
29.098	-4.31203e-07	4.68027e-08	-3.84400e-07	1.12043e-06	3.61191e-07	1.48162e-06	9.20045e-07	8.72416e-08	1.00729e-06	1.99461e-07	-4.16669e-08	1.57794e-07	-5.63469e-07	7.33128e-08	-4.90156e-07	-6.89573e-07	2.68746e-07	-4.20827e-07	3.20343e-07	4.62726e-07	7.83069e-07	-1.00086e-06	1.35996e-07	-8.64869e-07
29.123	-4.29952e-07	4.66670e-08	-3.83285e-07	1.12047e-06	3.58693e-07	1.47916e-06	9.22552e-07	8.63363e-08	1.00889e-06	1.98623e-07	-4.14917e-08	1.57131e-07	-5.63716e-07	7.33450e-08	-4.90371e-07	-6.89085e-07	2.68556e-07	-4.20529e-07	3.24086e-07	4.60458e-07	7.84545e-07	-9.96059e-07	1.35343e-07	-8.60716e-07
29.147	-4.28706e-07	4.65317e-08	-3.82174e-07	1.12052e-06	3.56198e-07	1.47672e-06	9.25081e-07	8.54371e-08	1.01052e-06	1.97784e-07	-4.13164e-08	1.56467e-07	-5.63972e-07	7.33783e-08	-4.90593e-07	-6.88601e-07	2.68367e-07	-4.20234e-07	3.27850e-07	4.58195e-07	7.86045e-07	-9.91254e-07	1.34690e-07	-8.56564e-07
29.172	-4.27465e-07	4.63970e-08	-3.81068e-07	1.12059e-06	3.53708e-07	1.47430e-06	9.27631e-07	8.45440e-08	1.01218e-06	1.96944e-07	-4.11411e-08	1.55803e-07	-5.64236e-07	7.34127e-08	-4.90823e-07	-6.88123e-07	2.68181e-07	-4.19942e-07	3.31634e-07	4.55935e-07	7.87570e-07	-9.86448e-07	1.34037e-07	-8.52411e-07
29.196	-4.26228e-07	4.62627e-08	-3.79965e-07	1.12068e-06	3.51222e-07	1.47190e-06	9.30202e-07	8.36571e-08	1.01386e-06	1.96104e-07	-4.09656e-08	1.55139e-07	-5.64509e-07	7.34482e-08	-4.91061e-07	-6.87649e-07	2.67996e-07	-4.19653e-07	3.35439e-07	4.53679e-07	7.89118e-07	-9.81641e-07	1.33384e-07	-8.48258e-07
29.221	-4.24996e-07	4.61290e-08	-3.78867e-07	1.12079e-06	3.48741e-07	1.46953e-06	9.32795e-07	8.27764e-08	1.01557e-06	1.95264e-07	-4.07901e-08	1.54474e-07	-5.64791e-07	7.34848e-08	-4.91306e-07	-6.87180e-07	2.67814e-07	-4.19367e-07	3.39264e-07	4.51428e-07	7.90692e-07	-9.76835e-07	1.32731e-07	-8.44104e-07
29.245	-4.23769e-07	4.59959e-08	-3.77774e-07	1.12091e-06	3.46263e-07	1.46717e-06	9.35408e-07	8.19022e-08	1.01731e-06	1.94424e-07	-4.06146e-08	1.53809e-07	-5.65081e-07	7.35226e-08	-4.91558e-07	-6.86717e-07	2.67633e-07	-4.19084e-07	3.43109e-07	4.49180e-07	7.92289e-07	-9.72028e-07	1.32078e-07	-8.39951e-07
29.270	-4.22548e-07	4.58633e-08	-3.76684e-07	1.12105e-06	3.43791e-07	1.46484e-06	9.38043e-07	8.10344e-08	1.01908e-06	1.93583e-07	-4.04390e-08	1.53144e-07	-5.65380e-07	7.35615e-08	-4.91818e-07	-6.86258e-07	2.67454e-07	-4.18804e-07	3.46974e-07	4.46937e-07	7.93911e-07	-9.67222e-07	1.31425e-07	-8.35797e-07
29.295	-4.21331e-07	4.57312e-08	-3.75600e-07	1.12120e-06	3.41322e-07	1.46252e-06	9.40699e-07	8.01731e-08	1.02087e-06	1.92742e-07	-4.02633e-08	1.52479e-07	-5.65687e-07	7.36015e-08	-4.92086e-07	-6.85803e-07	2.67277e-07	-4.18526e-07	3.50859e-07	4.44698e-07	7.95557e-07	-9.62416e-07	1.30771e-07	-8.31644e-07
29.319	-4.20119e-07	4.55997e-08	-3.74519e-07	1.12137e-06	3.38859e-07	1.46023e-06	9.43376e-07	7.93184e-08	1.02269e-06	1.91902e-07	-4.00877e-08	1.51814e-07	-5.66003e-07	7.36426e-08	-4.92361e-07	-6.85354e-07	2.67102e-07	-4.18252e-07	3.54764e-07	4.42463e-07	7.97227e-07	-9.57609e-07	1.30118e-07	-8.27491e-07
29.344	-4.18912e-07	4.54687e-08	-3.73444e-07	1.12156e-06	3.36400e-07	1.45796e-06	9.46075e-07	7.84704e-08	1.02455e-06	1.91061e-07	-3.99120e-08	1.51149e-07	-5.66328e-07	7.36848e-08	-4.92643e-07	-6.84909e-07	2.66929e-07	-4.17981e-07	3.58688e-07	4.40233e-07	7.98921e-07	-9.52803e-07	1.29465e-07	-8.23338e-07
29.368	-4.17711e-07	4.53383e-08	-3.72373e-07	1.12177e-06	3.33947e-07	1.45571e-06	9.48794e-07	7.76293e-08	1.02642e-06	1.90220e-07	-3.97363e-08	1.50483e-07	-5.66660e-07	7.37281e-08	-4.92932e-07	-6.84470e-07	2.66757e-07	-4.17712e-07	3.62632e-07	4.38008e-07	8.00639e-07	-9.47998e-07	1.28812e-07	-8.19185e-07
29.393	-4.16515e-07	4.52085e-08	-3.71306e-07	1.12199e-06	3.31498e-07	1.45349e-06	9.51535e-07	7.67950e-08	1.02833e-06	1.89379e-07	-3.95607e-08	1.49818e-07	-5.67002e-07	7.37725e-08	-4.93229e-07	-6.84035e-07	2.66588e-07	-4.17447e-07	3.66595e-07	4.35787e-07	8.02382e-07	-9.43193e-07	1.28159e-07	-8.15033e-07
29.417	-4.15324e-07	4.50792e-08	-3.70245e-07	1.12223e-06	3.29055e-07	1.45129e-06	9.54298e-07	7.59676e-08	1.03027e-06	1.88538e-07	-3.93850e-08	1.49153e-07	-5.67351e-07	7.38180e-08	-4.93533e-07	-6.83604e-07	2.66420e-07	-4.17184e-07	3.70577e-07	4.33571e-07	8.04148e-07	-9.38388e-07	1.27507e-07	-8.10881e-07
29.442	-4.14138e-07	4.49505e-08	-3.69188e-07	1.12249e-06	3.26617e-07	1.44911e-06	9.57081e-07	7.51472e-08	1.03223e-06	1.87697e-07	-3.92094e-08	1.48488e-07	-5.67709e-07	7.38646e-08	-4.93845e-07	-6.83179e-07	2.66254e-07	-4.16925e-07	3.74579e-07	4.31359e-07	8.05938e-07	-9.33584e-07	1.26854e-07	-8.06730e-07
29.467	-4.12958e-07	4.48224e-08	-3.68136e-07	1.12277e-06	3.24184e-07	1.44695e-06	9.59886e-07	7.43340e-08	1.03422e-06	1.86857e-07	-3.90338e-08	1.47823e-07	-5.68076e-07	7.39123e-08	-4.94164e-07	-6.82758e-07	2.66090e-07	-4.16668e-07	3.78599e-07	4.29153e-07	8.07752e-07	-9.28780e-07	1.26201e-07	-8.02579e-07
29.491	-4.11784e-07	4.46949e-08	-3.67089e-07	1.12306e-06	3.21757e-07	1.44482e-06	9.62712e-07	7.35280e-08	1.03624e-06	1.86017e-07	-3.88583e-08	1.47158e-07	-5.68450e-07	7.39610e-08	-4.94489e-07	-6.82342e-07	2.65928e-07	-4.16414e-07	3.82638e-07	4.26951e-07	8.09589e-07	-9.23977e-07	1.25548e-07	-7.98429e-07
29.516	-4.10614e-07	4.45680e-08	-3.66046e-07	1.12337e-06	3.19335e-07	1.44271e-06	9.65560e-07	7.27292e-08	1.03829e-06	1.85177e-07	-3.86829e-08	1.46494e-07	-5.68833e-07	7.40108e-08	-4.94823e-07	-6.81931e-07	2.65768e-07	-4.16163e-07	3.86697e-07	4.24754e-07	8.11451e-07	-9.19175e-07	1.24896e-07	-7.94279e-07
29.540	-4.09451e-07	4.44417e-08	-3.65009e-07	1.12370e-06	3.16919e-07	1.44062e-06	9.68429e-07	7.19378e-08	1.04037e-06	1.84337e-07	-3.85075e-08	1.45830e-07	-5.69225e-07	7.40617e-08	-4.95163e-07	-6.81524e-07	2.65609e-07	-4.15915e-07	3.90773e-07	4.22563e-07	8.13336e-07	-9.14374e-07	1.24244e-07	-7.90130e-07
29.565	-4.08293e-07	4.43161e-08	-3.63977e-07	1.12405e-06	3.14510e-07	1.43856e-06	9.71319e-07	7.11538e-08	1.04247e-06	1.83498e-07	-3.83322e-08	1.45166e-07	-5.69624e-07	7.41137e-08	-4.95510e-07	-6.81122e-07	2.65452e-07	-4.15669e-07	3.94868e-07	4.20376e-07	8.15245e-07	-9.09573e-07	1.23591e-07	-7.85982e-07
29.590	-4.07141e-07	4.41910e-08	-3.62950e-07	1.12441e-06	3.12106e-07	1.43652e-06	9.74231e-07	7.03773e-08	1.04461e-06	1.82659e-07	-3.81570e-08	1.44502e-07	-5.70032e-07	7.41667e-08	-4.95865e-07	-6.80724e-07	2.65298e-07	-4.15427e-07	3.98982e-07	4.18195e-07	8.17177e-07	-9.04774e-07	1.22939e-07	-7.81835e-07
29.614	-4.05994e-07	4.40665e-08	-3.61928e-07	1.12479e-06	3.09708e-07	1.43450e-06	9.77165e-07	6.96084e-08	1.04677e-06	1.81821e-07	-3.79819e-08	1.43839e-07	-5.70448e-07	7.42209e-08	-4.96227e-07	-6.80332e-07	2.65145e-07	-4.15187e-07	4.03114e-07	4.16019e-07	8.19133e-07	-8.99976e-07	1.22287e-07	-7.77689e-07
29.639	-4.04853e-07	4.39427e-08	-3.60911e-07	1.12520e-06	3.07316e-07	1.43251e-06	9.80119e-07	6.88472e-08	1.04897e-06	1.80983e-07	-3.78069e-08	1.43176e-07	-5.70872e-07	7.42760e-08	-4.96596e-07	-6.79943e-07	2.64993e-07	-4.14950e-07	4.07264e-07	4.13849e-07	8.21113e-07	-8.95179e-07	1.21635e-07	-7.73543e-07
29.663	-4.03718e-07	4.38195e-08	-3.59899e-07	1.12561e-06	3.04931e-07	1.43054e-06	9.83095e-07	6.80937e-08	1.05119e-06	1.80146e-07	-3.76320e-08	1.42514e-07	-5.71304e-07	7.43323e-08	-4.96972e-07	-6.79560e-07	2.64844e-07	-4.14716e-07	4.11432e-07	4.11684e-07	8.23116e-07	-8.90383e-07	1.20984e-07	-7.69399e-07
29.688	-4.02589e-07	4.36970e-08	-3.58892e-07	1.12605e-06	3.02551e-07	1.42860e-06	9.86093e-07	6.73480e-08	1.05344e-06	1.79310e-07	-3.74573e-08	1.41852e-07	-5.71744e-07	7.43895e-08	-4.97355e-07	-6.79181e-07	2.64696e-07	-4.14485e-07	4.15618e-07	4.09525e-07	8.25143e-07	-8.85588e-07	1.20332e-07	-7.65256e-07
29.712	-4.01466e-07	4.35751e-08	-3.57891e-07	1.12651e-06	3.00179e-07	1.42669e-06	9.89112e-07	6.66102e-08	1.05572e-06	1.78474e-07	-3.72827e-08	1.41191e-07	-5.72192e-07	7.44479e-08	-4.97745e-07	-6.78806e-07	2.64550e-07	-4.14256e-07	4.19822e-07	4.07371e-07	8.27193e-07	-8.80795e-07	1.19681e-07	-7.61114e-07
29.737	-4.00349e-07	4.34538e-08	-3.56895e-07	1.12698e-06	2.97813e-07	1.42479e-06	9.92153e-07	6.58804e-08	1.05803e-06	1.77639e-07	-3.71083e-08	1.40531e-07	-5.72649e-07	7.45073e-08	-4.98142e-07	-6.78436e-07	2.64406e-07	-4.14030e-07	4.24043e-07	4.05223e-07	8.29266e-07	-8.76003e-07	1.19030e-07	-7.56973e-07
29.762	-3.99238e-07	4.33332e-08	-3.55905e-07	1.12747e-06	2.95454e-07	1.42293e-06	9.95215e-07	6.51586e-08	1.06037e-06	1.76805e-07	-3.69340e-08	1.39871e-07	-5.73113e-07	7.45677e-08	-4.98546e-07	-6.78071e-07	2.64264e-07	-4.13808e-07	4.28282e-07	4.03081e-07	8.31363e-07	-8.71212e-07	1.18379e-07	-7.52833e-07
29.786	-3.98133e-07	4.32133e-08	-3.54920e-07	1.12798e-06	2.93101e-07	1.42109e-06	9.98299e-07	6.44450e-08	1.06274e-06	1.75971e-07	-3.67599e-08	1.39211e-07	-5.73586e-07	7.46292e-08	-4.98957e-07	-6.77710e-07	2.64123e-07	-4.13587e-07	4.32539e-07	4.00945e-07	8.33483e-07	-8.66423e-07	1.17728e-07	-7.48695e-07
29.811	-3.97034e-07	4.30940e-08	-3.53940e-07	1.12851e-06	2.90756e-07	1.41927e-06	1.00140e-06	6.37395e-08	1.06514e-06	1.75139e-07	-3.65860e-08	1.38553e-07	-5.74066e-07	7.46917e-08	-4.99375e-07	-6.77354e-07	2.63984e-07	-4.13370e-07	4.36812e-07	3.98814e-07	8.35627e-07	-8.61636e-07	1.17078e-07	-7.44558e-07
29.835	-3.95941e-07	4.29754e-08	-3.52966e-07	1.12906e-06	2.88417e-07	1.41748e-06	1.00453e-06	6.30424e-08	1.06757e-06	1.74307e-07	-3.64123e-08	1.37895e-07	-5.74555e-07	7.47552e-08	-4.99800e-07	-6.77002e-07	2.63847e-07	-4.13155e-07	4.41103e-07	3.96690e-07	8.37793e-07	-8.56850e-07	1.16427e-07	-7.40423e-07
29.860	-3.94855e-07	4.28575e-08	-3.51997e-07	1.12963e-06	2.86086e-07	1.41572e-06	1.00768e-06	6.23535e-08	1.07003e-06	1.73477e-07	-3.62388e-08	1.37238e-07	-5.75051e-07	7.48198e-08	-5.00231e-07	-6.76655e-07	2.63712e-07	-4.12943e-07	4.45411e-07	3.94571e-07	8.39983e-07	-8.52066e-07	1.15777e-07	-7.36289e-07
29.884	-3.93775e-07	4.27403e-08	-3.51035e-07	1.13022e-06	2.83761e-07	1.41398e-06	1.01085e-06	6.16731e-08	1.07252e-06	1.72647e-07	-3.60654e-08	1.36582e-07	-5.75555e-07	7.48854e-08	-5.00670e-07	-6.76312e-07	2.63578e-07	-4.12734e-07	4.49737e-07	3.92459e-07	8.42196e-07	-8.47284e-07	1.15128e-07	-7.32157e-07
29.909	-3.92701e-07	4.26237e-08	-3.50077e-07	1.13082e-06	2.81444e-07	1.41227e-06	1.01404e-06	6.10011e-08	1.07504e-06	1.71818e-07	-3.58924e-08	1.35926e-07	-5.76068e-07	7.49521e-08	-5.01116e-07	-6.75974e-07	2.63446e-07	-4.12528e-07	4.54079e-07	3.90353e-07	8.44432e-07	-8.42504e-07	1.14478e-07	-7.28026e-07
29.934	-3.91634e-07	4.25079e-08	-3.49126e-07	1.13144e-06	2.79135e-07	1.41058e-06	1.01726e-06	6.03378e-08	1.07759e-06	1.70991e-07	-3.57195e-08	1.35271e-07	-5.76588e-07	7.50198e-08	-5.01568e-07	-6.75640e-07	2.63316e-07	-4.12324e-07	4.58438e-07	3.88254e-07	8.46691e-07	-8.37726e-07	1.13829e-07	-7.23897e-07
[truncated: 3 more rows]
