# Supplementary material for: Effects of ischemic preconditioning on lower-limb anaerobic performance and neuromuscular adaptations
Source: PeerJ. 2026 Jun 8;14:e21296. doi: 10.7717/peerj.21296 (PMC13256049; doi:10.7717/peerj.21296)
Supplement: Supplemental Information 1 [file peerj-14-21296-s001.zip › Fnirs_hbo/25.csv]

	1	1	1	1	1	1	1	1	1	1	1	1	1	1	1	1	1	1	1	1	1	1	1	1
time	HRF HbO,1,1	HRF HbR,1,1	HRF HbT,1,1	HRF HbO,1,2	HRF HbR,1,2	HRF HbT,1,2	HRF HbO,1,3	HRF HbR,1,3	HRF HbT,1,3	HRF HbO,1,4	HRF HbR,1,4	HRF HbT,1,4	HRF HbO,2,5	HRF HbR,2,5	HRF HbT,2,5	HRF HbO,2,6	HRF HbR,2,6	HRF HbT,2,6	HRF HbO,2,7	HRF HbR,2,7	HRF HbT,2,7	HRF HbO,2,8	HRF HbR,2,8	HRF HbT,2,8
-1.991	8.67638e-08	-1.04212e-08	7.63426e-08	-3.68039e-07	-2.68898e-09	-3.70728e-07	-3.35422e-07	-4.10584e-08	-3.76481e-07	5.22785e-08	-9.31010e-09	4.29684e-08	1.53133e-07	-1.40528e-08	1.39080e-07	-1.85629e-07	4.21180e-08	-1.43511e-07	-4.59560e-07	8.93884e-09	-4.50622e-07	9.00917e-08	-1.20350e-08	7.80567e-08
-1.966	8.46055e-08	-1.01620e-08	7.44435e-08	-3.59494e-07	-2.72689e-09	-3.62221e-07	-3.27510e-07	-4.00559e-08	-3.67566e-07	5.10094e-08	-9.08409e-09	4.19253e-08	1.49028e-07	-1.36761e-08	1.35352e-07	-1.81658e-07	4.12172e-08	-1.40441e-07	-4.48966e-07	8.60144e-09	-4.40364e-07	8.76763e-08	-1.17123e-08	7.59640e-08
-1.942	8.24445e-08	-9.90244e-09	7.25421e-08	-3.50922e-07	-2.76065e-09	-3.53682e-07	-3.19577e-07	-3.90523e-08	-3.58629e-07	4.97371e-08	-8.85750e-09	4.08796e-08	1.44929e-07	-1.32999e-08	1.31629e-07	-1.77661e-07	4.03101e-08	-1.37351e-07	-4.38333e-07	8.26846e-09	-4.30065e-07	8.52650e-08	-1.13902e-08	7.38748e-08
-1.917	8.02809e-08	-9.64257e-09	7.06383e-08	-3.42321e-07	-2.79026e-09	-3.45112e-07	-3.11624e-07	-3.80478e-08	-3.49671e-07	4.84615e-08	-8.63033e-09	3.98311e-08	1.40836e-07	-1.29242e-08	1.27911e-07	-1.73635e-07	3.93968e-08	-1.34239e-07	-4.27663e-07	7.93990e-09	-4.19723e-07	8.28577e-08	-1.10686e-08	7.17891e-08
-1.892	7.81148e-08	-9.38240e-09	6.87324e-08	-3.33693e-07	-2.81572e-09	-3.36509e-07	-3.03651e-07	-3.70422e-08	-3.40693e-07	4.71827e-08	-8.40261e-09	3.87801e-08	1.36748e-07	-1.25492e-08	1.24199e-07	-1.69583e-07	3.84773e-08	-1.31106e-07	-4.16955e-07	7.61576e-09	-4.09340e-07	8.04547e-08	-1.07476e-08	6.97071e-08
-1.868	7.59464e-08	-9.12195e-09	6.68245e-08	-3.25038e-07	-2.83704e-09	-3.27875e-07	-2.95658e-07	-3.60357e-08	-3.31693e-07	4.59010e-08	-8.17435e-09	3.77266e-08	1.32668e-07	-1.21747e-08	1.20493e-07	-1.65503e-07	3.75517e-08	-1.27952e-07	-4.06211e-07	7.29604e-09	-3.98914e-07	7.80560e-08	-1.04272e-08	6.76288e-08
-1.843	7.37758e-08	-8.86123e-09	6.49145e-08	-3.16355e-07	-2.85423e-09	-3.19209e-07	-2.87645e-07	-3.50282e-08	-3.22673e-07	4.46163e-08	-7.94556e-09	3.66708e-08	1.28594e-07	-1.18008e-08	1.16793e-07	-1.61396e-07	3.66198e-08	-1.24776e-07	-3.95429e-07	6.98074e-09	-3.88448e-07	7.56617e-08	-1.01073e-08	6.55544e-08
-1.819	7.16030e-08	-8.60026e-09	6.30027e-08	-3.07645e-07	-2.86728e-09	-3.10512e-07	-2.79613e-07	-3.40197e-08	-3.13632e-07	4.33288e-08	-7.71628e-09	3.56125e-08	1.24527e-07	-1.14276e-08	1.13099e-07	-1.57262e-07	3.56818e-08	-1.21580e-07	-3.84610e-07	6.66986e-09	-3.77940e-07	7.32720e-08	-9.78809e-09	6.34839e-08
-1.794	6.94282e-08	-8.33904e-09	6.10891e-08	-2.98908e-07	-2.87620e-09	-3.01784e-07	-2.71561e-07	-3.30103e-08	-3.04571e-07	4.20386e-08	-7.48650e-09	3.45521e-08	1.20467e-07	-1.10550e-08	1.09412e-07	-1.53101e-07	3.47377e-08	-1.18363e-07	-3.73754e-07	6.36340e-09	-3.67391e-07	7.08869e-08	-9.46948e-09	6.14175e-08
-1.769	6.72515e-08	-8.07760e-09	5.91739e-08	-2.90144e-07	-2.88100e-09	-2.93025e-07	-2.63490e-07	-3.19998e-08	-2.95489e-07	4.07457e-08	-7.25625e-09	3.34894e-08	1.16414e-07	-1.06831e-08	1.05731e-07	-1.48913e-07	3.37875e-08	-1.15126e-07	-3.62862e-07	6.06135e-09	-3.56801e-07	6.85066e-08	-9.15150e-09	5.93551e-08
-1.745	6.50730e-08	-7.81594e-09	5.72570e-08	-2.81354e-07	-2.88168e-09	-2.84236e-07	-2.55399e-07	-3.09884e-08	-2.86387e-07	3.94502e-08	-7.02555e-09	3.24247e-08	1.12369e-07	-1.03119e-08	1.02057e-07	-1.44699e-07	3.28313e-08	-1.11868e-07	-3.51934e-07	5.76373e-09	-3.46170e-07	6.61312e-08	-8.83418e-09	5.72970e-08
-1.720	6.28928e-08	-7.55408e-09	5.53387e-08	-2.72537e-07	-2.87824e-09	-2.75415e-07	-2.47289e-07	-2.99759e-08	-2.77265e-07	3.81523e-08	-6.79442e-09	3.13579e-08	1.08332e-07	-9.94143e-09	9.83904e-08	-1.40457e-07	3.18690e-08	-1.08589e-07	-3.40969e-07	5.47052e-09	-3.35499e-07	6.37607e-08	-8.51752e-09	5.52432e-08
-1.696	6.07111e-08	-7.29203e-09	5.34191e-08	-2.63693e-07	-2.87071e-09	-2.66564e-07	-2.39160e-07	-2.89625e-08	-2.68122e-07	3.68521e-08	-6.56286e-09	3.02892e-08	1.04303e-07	-9.57170e-09	9.47311e-08	-1.36190e-07	3.09006e-08	-1.05289e-07	-3.29968e-07	5.18171e-09	-3.24787e-07	6.13954e-08	-8.20154e-09	5.31938e-08
-1.671	5.85280e-08	-7.02981e-09	5.14982e-08	-2.54823e-07	-2.85907e-09	-2.57682e-07	-2.31012e-07	-2.79482e-08	-2.58960e-07	3.55496e-08	-6.33090e-09	2.92187e-08	1.00282e-07	-9.20272e-09	9.10794e-08	-1.31895e-07	2.99263e-08	-1.01969e-07	-3.18932e-07	4.89732e-09	-3.14035e-07	5.90352e-08	-7.88626e-09	5.11490e-08
-1.647	5.63435e-08	-6.76744e-09	4.95761e-08	-2.45927e-07	-2.84333e-09	-2.48771e-07	-2.22845e-07	-2.69328e-08	-2.49778e-07	3.42449e-08	-6.09855e-09	2.81463e-08	9.62700e-08	-8.83454e-09	8.74355e-08	-1.27575e-07	2.89459e-08	-9.86287e-08	-3.07860e-07	4.61734e-09	-3.03243e-07	5.66804e-08	-7.57169e-09	4.91087e-08
-1.622	5.41578e-08	-6.50492e-09	4.76529e-08	-2.37005e-07	-2.82351e-09	-2.39829e-07	-2.14659e-07	-2.59165e-08	-2.40576e-07	3.29381e-08	-5.86584e-09	2.70723e-08	9.22667e-08	-8.46717e-09	8.37996e-08	-1.23228e-07	2.79596e-08	-9.52681e-08	-2.96753e-07	4.34175e-09	-2.92411e-07	5.43310e-08	-7.25784e-09	4.70731e-08
-1.597	5.19711e-08	-6.24227e-09	4.57288e-08	-2.28057e-07	-2.79962e-09	-2.30857e-07	-2.06455e-07	-2.48992e-08	-2.31354e-07	3.16294e-08	-5.63277e-09	2.59966e-08	8.82726e-08	-8.10063e-09	8.01719e-08	-1.18855e-07	2.69674e-08	-9.18873e-08	-2.85610e-07	4.07057e-09	-2.81540e-07	5.19871e-08	-6.94473e-09	4.50424e-08
-1.573	4.97834e-08	-5.97950e-09	4.38039e-08	-2.19084e-07	-2.77165e-09	-2.21855e-07	-1.98232e-07	-2.38809e-08	-2.22113e-07	3.03188e-08	-5.39937e-09	2.49194e-08	8.42877e-08	-7.73494e-09	7.65528e-08	-1.14456e-07	2.59693e-08	-8.84863e-08	-2.74433e-07	3.80377e-09	-2.70629e-07	4.96489e-08	-6.63238e-09	4.30165e-08
-1.548	4.75948e-08	-5.71663e-09	4.18782e-08	-2.10085e-07	-2.73962e-09	-2.12824e-07	-1.89991e-07	-2.28617e-08	-2.12852e-07	2.90064e-08	-5.16565e-09	2.38408e-08	8.03124e-08	-7.37014e-09	7.29423e-08	-1.10030e-07	2.49652e-08	-8.50652e-08	-2.63220e-07	3.54137e-09	-2.59679e-07	4.73164e-08	-6.32080e-09	4.09956e-08
-1.524	4.54055e-08	-5.45367e-09	3.99518e-08	-2.01060e-07	-2.70353e-09	-2.03763e-07	-1.81731e-07	-2.18415e-08	-2.03573e-07	2.76924e-08	-4.93164e-09	2.27607e-08	7.63470e-08	-7.00624e-09	6.93408e-08	-1.05580e-07	2.39554e-08	-8.16242e-08	-2.51973e-07	3.28335e-09	-2.48690e-07	4.49899e-08	-6.01000e-09	3.89799e-08
-1.499	4.32156e-08	-5.19064e-09	3.80250e-08	-1.92010e-07	-2.66340e-09	-1.94674e-07	-1.73453e-07	-2.08204e-08	-1.94274e-07	2.63767e-08	-4.69733e-09	2.16794e-08	7.23916e-08	-6.64326e-09	6.57484e-08	-1.01103e-07	2.29396e-08	-7.81633e-08	-2.40692e-07	3.02971e-09	-2.37662e-07	4.26693e-08	-5.70000e-09	3.69693e-08
-1.475	4.10252e-08	-4.92755e-09	3.60976e-08	-1.82935e-07	-2.61923e-09	-1.85554e-07	-1.65157e-07	-1.97983e-08	-1.84956e-07	2.50595e-08	-4.46277e-09	2.05968e-08	6.84466e-08	-6.28123e-09	6.21654e-08	-9.66006e-08	2.19181e-08	-7.46825e-08	-2.29376e-07	2.78045e-09	-2.26596e-07	4.03548e-08	-5.39082e-09	3.49640e-08
-1.450	3.88344e-08	-4.66441e-09	3.41700e-08	-1.73835e-07	-2.57103e-09	-1.76406e-07	-1.56843e-07	-1.87753e-08	-1.75619e-07	2.37410e-08	-4.22795e-09	1.95131e-08	6.45121e-08	-5.92017e-09	5.85919e-08	-9.20729e-08	2.08908e-08	-7.11821e-08	-2.18027e-07	2.53555e-09	-2.15491e-07	3.80466e-08	-5.08247e-09	3.29641e-08
-1.425	3.66434e-08	-4.40125e-09	3.22421e-08	-1.64711e-07	-2.51882e-09	-1.67230e-07	-1.48512e-07	-1.77513e-08	-1.66263e-07	2.24212e-08	-3.99291e-09	1.84283e-08	6.05885e-08	-5.56010e-09	5.50284e-08	-8.75197e-08	1.98577e-08	-6.76620e-08	-2.06643e-07	2.29501e-09	-2.04348e-07	3.57446e-08	-4.77497e-09	3.09697e-08
-1.401	3.44522e-08	-4.13807e-09	3.03141e-08	-1.55561e-07	-2.46260e-09	-1.58024e-07	-1.40162e-07	-1.67264e-08	-1.56889e-07	2.11001e-08	-3.75764e-09	1.73425e-08	5.66759e-08	-5.20105e-09	5.14749e-08	-8.29413e-08	1.88189e-08	-6.41224e-08	-1.95226e-07	2.05882e-09	-1.93167e-07	3.34492e-08	-4.46833e-09	2.89808e-08
-1.376	3.22610e-08	-3.87488e-09	2.83861e-08	-1.46388e-07	-2.40238e-09	-1.48790e-07	-1.31795e-07	-1.57006e-08	-1.47496e-07	1.97780e-08	-3.52219e-09	1.62558e-08	5.27747e-08	-4.84304e-09	4.79316e-08	-7.83377e-08	1.77743e-08	-6.05633e-08	-1.83776e-07	1.82698e-09	-1.81949e-07	3.11603e-08	-4.16257e-09	2.69977e-08
-1.352	3.00699e-08	-3.61171e-09	2.64582e-08	-1.37190e-07	-2.33818e-09	-1.39528e-07	-1.23410e-07	-1.46738e-08	-1.38084e-07	1.84548e-08	-3.28655e-09	1.51683e-08	4.88850e-08	-4.48610e-09	4.43989e-08	-7.37090e-08	1.67241e-08	-5.69849e-08	-1.72292e-07	1.59948e-09	-1.70693e-07	2.88781e-08	-3.85770e-09	2.50204e-08
-1.327	2.78790e-08	-3.34856e-09	2.45305e-08	-1.27967e-07	-2.27000e-09	-1.30237e-07	-1.15009e-07	-1.36462e-08	-1.28655e-07	1.71307e-08	-3.05075e-09	1.40800e-08	4.50072e-08	-4.13023e-09	4.08769e-08	-6.90554e-08	1.56682e-08	-5.33871e-08	-1.60776e-07	1.37631e-09	-1.59399e-07	2.66026e-08	-3.55373e-09	2.30489e-08
-1.303	2.56885e-08	-3.08546e-09	2.26031e-08	-1.18721e-07	-2.19786e-09	-1.20919e-07	-1.06589e-07	-1.26176e-08	-1.19207e-07	1.58058e-08	-2.81481e-09	1.29910e-08	4.11414e-08	-3.77548e-09	3.73659e-08	-6.43769e-08	1.46067e-08	-4.97702e-08	-1.49226e-07	1.15747e-09	-1.48069e-07	2.43341e-08	-3.25069e-09	2.10834e-08
-1.278	2.34984e-08	-2.82241e-09	2.06760e-08	-1.09451e-07	-2.12176e-09	-1.11573e-07	-9.81529e-08	-1.15881e-08	-1.09741e-07	1.44802e-08	-2.57874e-09	1.19015e-08	3.72880e-08	-3.42186e-09	3.38661e-08	-5.96738e-08	1.35396e-08	-4.61341e-08	-1.37644e-07	9.42933e-10	-1.36701e-07	2.20727e-08	-2.94859e-09	1.91241e-08
-1.253	2.13090e-08	-2.55943e-09	1.87495e-08	-1.00157e-07	-2.04173e-09	-1.02199e-07	-8.96996e-08	-1.05578e-08	-1.00257e-07	1.31540e-08	-2.34255e-09	1.08115e-08	3.34472e-08	-3.06939e-09	3.03778e-08	-5.49460e-08	1.24669e-08	-4.24791e-08	-1.26030e-07	7.32704e-10	-1.25297e-07	1.98183e-08	-2.64744e-09	1.71709e-08
-1.229	1.91202e-08	-2.29653e-09	1.68236e-08	-9.08401e-08	-1.95777e-09	-9.27979e-08	-8.12293e-08	-9.52654e-09	-9.07559e-08	1.18273e-08	-2.10628e-09	9.72100e-09	2.96192e-08	-2.71810e-09	2.69011e-08	-5.01937e-08	1.13887e-08	-3.88051e-08	-1.14383e-07	5.26770e-10	-1.13857e-07	1.75712e-08	-2.34726e-09	1.52240e-08
-1.204	1.69322e-08	-2.03373e-09	1.48985e-08	-8.14995e-08	-1.86989e-09	-8.33694e-08	-7.27423e-08	-8.49442e-09	-8.12368e-08	1.05001e-08	-1.86993e-09	8.63019e-09	2.58043e-08	-2.36802e-09	2.34363e-08	-4.54171e-08	1.03049e-08	-3.51123e-08	-1.02705e-07	3.25121e-10	-1.02380e-07	1.53315e-08	-2.04807e-09	1.32834e-08
-1.180	1.47452e-08	-1.77105e-09	1.29742e-08	-7.21357e-08	-1.77811e-09	-7.39138e-08	-6.42387e-08	-7.46145e-09	-7.17001e-08	9.17262e-09	-1.63352e-09	7.53910e-09	2.20027e-08	-2.01916e-09	1.99836e-08	-4.06163e-08	9.21559e-09	-3.14007e-08	-9.09950e-08	1.27748e-10	-9.08672e-08	1.30993e-08	-1.74988e-09	1.13494e-08
-1.155	1.25593e-08	-1.50850e-09	1.10508e-08	-6.27488e-08	-1.68245e-09	-6.44313e-08	-5.57185e-08	-6.42761e-09	-6.21461e-08	7.84489e-09	-1.39707e-09	6.44782e-09	1.82148e-08	-1.67154e-09	1.65433e-08	-3.57913e-08	8.12083e-09	-2.76705e-08	-7.92534e-08	-6.53613e-11	-7.93187e-08	1.08747e-08	-1.45270e-09	9.42199e-09
-1.130	1.03745e-08	-1.24609e-09	9.12842e-09	-5.33391e-08	-1.58291e-09	-5.49220e-08	-4.71820e-08	-5.39292e-09	-5.25749e-08	6.51703e-09	-1.16059e-09	5.35643e-09	1.44407e-08	-1.32520e-09	1.31155e-08	-3.09423e-08	7.02062e-09	-2.39217e-08	-6.74805e-08	-2.54216e-10	-6.77347e-08	8.65782e-09	-1.15656e-09	7.50126e-09
-1.106	8.19106e-09	-9.83831e-10	7.20723e-09	-4.39067e-08	-1.47951e-09	-4.53862e-08	-3.86291e-08	-4.35740e-09	-4.29865e-08	5.18913e-09	-9.24114e-10	4.26501e-09	1.06808e-08	-9.80158e-10	9.70063e-09	-2.60694e-08	5.91500e-09	-2.01544e-08	-5.56766e-08	-4.38829e-10	-5.61155e-08	6.44878e-09	-8.61464e-10	5.58731e-09
-1.081	6.00905e-09	-7.21749e-10	5.28730e-09	-3.44518e-08	-1.37226e-09	-3.58241e-08	-3.00602e-08	-3.32105e-09	-3.33812e-08	3.86129e-09	-6.87643e-10	3.17365e-09	6.93521e-09	-6.36433e-10	6.29878e-09	-2.11728e-08	4.80398e-09	-1.63688e-08	-4.38419e-08	-6.19211e-10	-4.44611e-08	4.24770e-09	-5.67431e-10	3.68026e-09
-1.057	3.82859e-09	-4.59853e-10	3.36873e-09	-2.49745e-08	-1.26118e-09	-2.62357e-08	-2.14752e-08	-2.28388e-09	-2.37591e-08	2.53361e-09	-4.51201e-10	2.08241e-09	3.20426e-09	-2.94050e-10	2.91021e-09	-1.62525e-08	3.68760e-09	-1.25649e-08	-3.19766e-08	-7.95374e-10	-3.27719e-08	2.05469e-09	-2.74477e-10	1.78022e-09
-1.032	1.64980e-09	-1.98158e-10	1.45164e-09	-1.54751e-08	-1.14629e-09	-1.66213e-08	-1.28744e-08	-1.24591e-09	-1.41203e-08	1.20618e-09	-2.14804e-10	9.91374e-10	-5.11807e-10	4.69677e-11	-4.64840e-10	-1.13087e-08	2.56589e-09	-8.74286e-09	-2.00808e-08	-9.67330e-10	-2.10482e-08	-1.30116e-10	1.73817e-11	-1.12735e-10
-1.008	-5.27184e-10	6.33202e-11	-4.63864e-10	-5.95356e-09	-1.02759e-09	-6.98115e-09	-4.25776e-09	-2.07136e-10	-4.46489e-09	-1.20900e-10	2.15307e-11	-9.93695e-11	-4.21273e-09	3.86595e-10	-3.82614e-09	-6.34157e-09	1.43886e-09	-4.90271e-09	-8.15494e-09	-1.13509e-09	-9.29003e-09	-2.30661e-09	3.08130e-10	-1.99848e-09
-0.983	-2.70225e-09	3.24568e-10	-2.37768e-09	3.58978e-09	-9.05109e-10	2.68467e-09	4.37448e-09	8.32420e-10	5.20690e-09	-1.44753e-09	2.57786e-10	-1.18974e-09	-7.89826e-09	7.24810e-10	-7.17345e-09	-1.35114e-09	3.06565e-10	-1.04457e-09	3.80089e-09	-1.29867e-09	2.50222e-09	-4.47468e-09	5.97753e-10	-3.87693e-09
-0.958	-4.87527e-09	5.85571e-10	-4.28970e-09	1.31548e-08	-7.78859e-10	1.23759e-08	1.30222e-08	1.87275e-09	1.48950e-08	-2.77362e-09	4.93944e-10	-2.27967e-09	-1.15681e-08	1.06159e-09	-1.05065e-08	3.66244e-09	-8.30985e-10	2.83145e-09	1.57864e-08	-1.45809e-09	1.43283e-08	-6.63420e-09	8.86234e-10	-5.74797e-09
-0.934	-7.04613e-09	8.46313e-10	-6.19982e-09	2.27413e-08	-6.48855e-10	2.20925e-08	2.16853e-08	2.91384e-09	2.45991e-08	-4.09906e-09	7.29987e-10	-3.36907e-09	-1.52221e-08	1.39691e-09	-1.38252e-08	8.69903e-09	-1.97376e-09	6.72527e-09	2.78014e-08	-1.61335e-09	2.61881e-08	-8.78505e-09	1.17356e-09	-7.61150e-09
-0.909	-9.21470e-09	1.10678e-09	-8.10792e-09	3.23492e-08	-5.15115e-10	3.18341e-08	3.03636e-08	3.95568e-09	3.43193e-08	-5.42377e-09	9.65900e-10	-4.45787e-09	-1.88599e-08	1.73074e-09	-1.71291e-08	1.37585e-08	-3.12172e-09	1.06368e-08	3.98457e-08	-1.76447e-09	3.80812e-08	-1.09271e-08	1.45971e-09	-9.46742e-09
-0.885	-1.13809e-08	1.36696e-09	-1.00139e-08	4.19782e-08	-3.77655e-10	4.16005e-08	3.90571e-08	4.99825e-09	4.40553e-08	-6.74764e-09	1.20166e-09	-5.54598e-09	-2.24812e-08	2.06307e-09	-2.04182e-08	1.88407e-08	-4.27485e-09	1.45659e-08	5.19190e-08	-1.91146e-09	5.00075e-08	-1.30603e-08	1.74467e-09	-1.13156e-08
-0.860	-1.35445e-08	1.62683e-09	-1.19177e-08	5.16282e-08	-2.36493e-10	5.13917e-08	4.77655e-08	6.04155e-09	5.38071e-08	-8.07058e-09	1.43726e-09	-6.63332e-09	-2.60859e-08	2.39386e-09	-2.36921e-08	2.39456e-08	-5.43311e-09	1.85125e-08	6.40211e-08	-2.05434e-09	6.19667e-08	-1.51844e-08	2.02842e-09	-1.31560e-08
-0.836	-1.57055e-08	1.88639e-09	-1.38191e-08	6.12990e-08	-9.16457e-11	6.12074e-08	5.64888e-08	7.08556e-09	6.35743e-08	-9.39249e-09	1.67268e-09	-7.71982e-09	-2.96737e-08	2.72310e-09	-2.69506e-08	2.90729e-08	-6.59647e-09	2.24765e-08	7.61517e-08	-2.19313e-09	7.39585e-08	-1.72995e-08	2.31096e-09	-1.49885e-08
-0.811	-1.78637e-08	2.14561e-09	-1.57180e-08	7.09905e-08	5.68684e-11	7.10473e-08	6.52267e-08	8.13026e-09	7.33570e-08	-1.07133e-08	1.90789e-09	-8.80539e-09	-3.32442e-08	3.05077e-09	-3.01934e-08	3.42226e-08	-7.76491e-09	2.64577e-08	8.83106e-08	-2.32784e-09	8.59828e-08	-1.94052e-08	2.59226e-09	-1.68130e-08
-0.786	-2.00189e-08	2.40448e-09	-1.76145e-08	8.07024e-08	2.09032e-10	8.09114e-08	7.39793e-08	9.17565e-09	8.31549e-08	-1.20329e-08	2.14289e-09	-9.88997e-09	-3.67973e-08	3.37683e-09	-3.34205e-08	3.93946e-08	-8.93839e-09	3.04562e-08	1.00498e-07	-2.45848e-09	9.80392e-08	-2.15016e-08	2.87230e-09	-1.86293e-08
-0.762	-2.21712e-08	2.66299e-09	-1.95082e-08	9.04345e-08	3.64825e-10	9.07994e-08	8.27463e-08	1.02217e-08	9.29680e-08	-1.33511e-08	2.37765e-09	-1.09735e-08	-4.03327e-08	3.70126e-09	-3.66314e-08	4.45886e-08	-1.01169e-08	3.44718e-08	1.12713e-07	-2.58507e-09	1.10127e-07	-2.35885e-08	3.15108e-09	-2.04374e-08
-0.737	-2.43203e-08	2.92112e-09	-2.13992e-08	1.00187e-07	5.24230e-10	1.00711e-07	9.15276e-08	1.12684e-08	1.02796e-07	-1.46680e-08	2.61216e-09	-1.20558e-08	-4.38501e-08	4.02405e-09	-3.98260e-08	4.98047e-08	-1.13004e-08	3.85043e-08	1.24955e-07	-2.70763e-09	1.22247e-07	-2.56657e-08	3.42858e-09	-2.22372e-08
-0.713	-2.64662e-08	3.17886e-09	-2.32873e-08	1.09959e-07	6.87228e-10	1.10646e-07	1.00323e-07	1.23158e-08	1.12639e-07	-1.59833e-08	2.84641e-09	-1.31369e-08	-4.73492e-08	4.34516e-09	-4.30041e-08	5.50425e-08	-1.24888e-08	4.25537e-08	1.37225e-07	-2.82618e-09	1.34399e-07	-2.77333e-08	3.70477e-09	-2.40285e-08
-0.688	-2.86086e-08	3.43619e-09	-2.51724e-08	1.19751e-07	8.53799e-10	1.20605e-07	1.09133e-07	1.33637e-08	1.22496e-07	-1.72970e-08	3.08037e-09	-1.42167e-08	-5.08299e-08	4.66458e-09	-4.61653e-08	6.03021e-08	-1.36822e-08	4.66199e-08	1.49522e-07	-2.94072e-09	1.46581e-07	-2.97910e-08	3.97965e-09	-2.58113e-08
-0.664	-3.07476e-08	3.69310e-09	-2.70545e-08	1.29562e-07	1.02392e-09	1.30586e-07	1.17956e-07	1.44123e-08	1.32368e-07	-1.86091e-08	3.31402e-09	-1.52950e-08	-5.42919e-08	4.98228e-09	-4.93096e-08	6.55832e-08	-1.48804e-08	5.07028e-08	1.61846e-07	-3.05129e-09	1.58794e-07	-3.18387e-08	4.25320e-09	-2.75855e-08
-0.639	-3.28829e-08	3.94957e-09	-2.89333e-08	1.39393e-07	1.19758e-09	1.40591e-07	1.26793e-07	1.54615e-08	1.42255e-07	-1.99193e-08	3.54736e-09	-1.63719e-08	-5.77348e-08	5.29823e-09	-5.24366e-08	7.08858e-08	-1.60835e-08	5.48022e-08	1.74196e-07	-3.15789e-09	1.71038e-07	-3.38764e-08	4.52540e-09	-2.93510e-08
-0.614	-3.50144e-08	4.20559e-09	-3.08088e-08	1.49243e-07	1.37475e-09	1.50618e-07	1.35644e-07	1.65112e-08	1.52155e-07	-2.12277e-08	3.78036e-09	-1.74473e-08	-6.11585e-08	5.61241e-09	-5.55461e-08	7.62096e-08	-1.72915e-08	5.89181e-08	1.86573e-07	-3.26055e-09	1.83313e-07	-3.59038e-08	4.79623e-09	-3.11076e-08
-0.590	-3.71421e-08	4.46115e-09	-3.26809e-08	1.59112e-07	1.55542e-09	1.60668e-07	1.44508e-07	1.75615e-08	1.62070e-07	-2.25340e-08	4.01301e-09	-1.85210e-08	-6.45627e-08	5.92481e-09	-5.86379e-08	8.15546e-08	-1.85042e-08	6.30504e-08	1.98976e-07	-3.35928e-09	1.95617e-07	-3.79209e-08	5.06569e-09	-3.28552e-08
-0.565	-3.92657e-08	4.71622e-09	-3.45495e-08	1.69000e-07	1.73955e-09	1.70740e-07	1.53386e-07	1.86124e-08	1.71998e-07	-2.38383e-08	4.24528e-09	-1.95930e-08	-6.79471e-08	6.23539e-09	-6.17117e-08	8.69206e-08	-1.97218e-08	6.71989e-08	2.11405e-07	-3.45410e-09	2.07951e-07	-3.99276e-08	5.33375e-09	-3.45938e-08
-0.541	-4.13852e-08	4.97079e-09	-3.64144e-08	1.78907e-07	1.92714e-09	1.80834e-07	1.62277e-07	1.96637e-08	1.81940e-07	-2.51404e-08	4.47717e-09	-2.06633e-08	-7.13114e-08	6.54413e-09	-6.47673e-08	9.23075e-08	-2.09440e-08	7.13635e-08	2.23860e-07	-3.54503e-09	2.20315e-07	-4.19237e-08	5.60041e-09	-3.63233e-08
-0.516	-4.35005e-08	5.22486e-09	-3.82756e-08	1.88832e-07	2.11815e-09	1.90950e-07	1.71180e-07	2.07156e-08	1.91896e-07	-2.64403e-08	4.70866e-09	-2.17316e-08	-7.46555e-08	6.85101e-09	-6.78045e-08	9.77152e-08	-2.21710e-08	7.55442e-08	2.36340e-07	-3.63209e-09	2.32708e-07	-4.39091e-08	5.86563e-09	-3.80435e-08
-0.492	-4.56114e-08	5.47840e-09	-4.01330e-08	1.98775e-07	2.31258e-09	2.01088e-07	1.80097e-07	2.17680e-08	2.01865e-07	-2.77378e-08	4.93973e-09	-2.27981e-08	-7.79791e-08	7.15601e-09	-7.08230e-08	1.03143e-07	-2.34026e-08	7.97408e-08	2.48845e-07	-3.71530e-09	2.45130e-07	-4.58838e-08	6.12941e-09	-3.97544e-08
-0.467	-4.77178e-08	5.73140e-09	-4.19864e-08	2.08736e-07	2.51038e-09	2.11247e-07	1.89027e-07	2.28208e-08	2.11848e-07	-2.90328e-08	5.17035e-09	-2.38625e-08	-8.12818e-08	7.45910e-09	-7.38227e-08	1.08592e-07	-2.46389e-08	8.39532e-08	2.61375e-07	-3.79468e-09	2.57581e-07	-4.78475e-08	6.39174e-09	-4.14558e-08
-0.442	-4.98195e-08	5.98384e-09	-4.38357e-08	2.18716e-07	2.71156e-09	2.21427e-07	1.97969e-07	2.38741e-08	2.21843e-07	-3.03253e-08	5.40053e-09	-2.49248e-08	-8.45635e-08	7.76025e-09	-7.68032e-08	1.14061e-07	-2.58798e-08	8.81814e-08	2.73930e-07	-3.87024e-09	2.70060e-07	-4.98002e-08	6.65259e-09	-4.31476e-08
-0.418	-5.19165e-08	6.23571e-09	-4.56808e-08	2.28713e-07	2.91607e-09	2.31629e-07	2.06924e-07	2.49278e-08	2.31852e-07	-3.16152e-08	5.63023e-09	-2.59849e-08	-8.78239e-08	8.05945e-09	-7.97644e-08	1.19550e-07	-2.71253e-08	9.24251e-08	2.86509e-07	-3.94202e-09	2.82567e-07	-5.17417e-08	6.91195e-09	-4.48298e-08
-0.393	-5.40087e-08	6.48700e-09	-4.75217e-08	2.38727e-07	3.12390e-09	2.41851e-07	2.15891e-07	2.59820e-08	2.41873e-07	-3.29023e-08	5.85945e-09	-2.70428e-08	-9.10627e-08	8.35667e-09	-8.27060e-08	1.25060e-07	-2.83753e-08	9.66843e-08	2.99113e-07	-4.01003e-09	2.95103e-07	-5.36720e-08	7.16981e-09	-4.65022e-08
-0.369	-5.60958e-08	6.73769e-09	-4.93582e-08	2.48759e-07	3.33502e-09	2.52094e-07	2.24870e-07	2.70365e-08	2.51907e-07	-3.41865e-08	6.08816e-09	-2.80984e-08	-9.42797e-08	8.65189e-09	-8.56278e-08	1.30589e-07	-2.96298e-08	1.00959e-07	3.11740e-07	-4.07429e-09	3.07666e-07	-5.55909e-08	7.42614e-09	-4.81647e-08
-0.344	-5.81779e-08	6.98777e-09	-5.11901e-08	2.58808e-07	3.54942e-09	2.62357e-07	2.33861e-07	2.80914e-08	2.61953e-07	-3.54679e-08	6.31636e-09	-2.91516e-08	-9.74746e-08	8.94508e-09	-8.85295e-08	1.36138e-07	-3.08888e-08	1.05249e-07	3.24391e-07	-4.13482e-09	3.20256e-07	-5.74983e-08	7.68094e-09	-4.98173e-08
-0.319	-6.02547e-08	7.23721e-09	-5.30175e-08	2.68873e-07	3.76706e-09	2.72641e-07	2.42865e-07	2.91467e-08	2.72011e-07	-3.67463e-08	6.54401e-09	-3.02022e-08	-1.00647e-07	9.23622e-09	-9.14109e-08	1.41706e-07	-3.21522e-08	1.09554e-07	3.37065e-07	-4.19165e-09	3.32874e-07	-5.93940e-08	7.93419e-09	-5.14598e-08
-0.295	-6.23262e-08	7.48601e-09	-5.48401e-08	2.78956e-07	3.98793e-09	2.82944e-07	2.51880e-07	3.02023e-08	2.82082e-07	-3.80215e-08	6.77111e-09	-3.12504e-08	-1.03797e-07	9.52529e-09	-9.42719e-08	1.47294e-07	-3.34201e-08	1.13874e-07	3.49763e-07	-4.24479e-09	3.45518e-07	-6.12780e-08	8.18586e-09	-5.30922e-08
-0.270	-6.43921e-08	7.73416e-09	-5.66580e-08	2.89055e-07	4.21199e-09	2.93267e-07	2.60907e-07	3.12582e-08	2.92165e-07	-3.92935e-08	6.99765e-09	-3.22959e-08	-1.06924e-07	9.81227e-09	-9.71121e-08	1.52901e-07	-3.46924e-08	1.18209e-07	3.62483e-07	-4.29427e-09	3.58189e-07	-6.31502e-08	8.43596e-09	-5.47142e-08
-0.246	-6.64525e-08	7.98163e-09	-5.84709e-08	2.99171e-07	4.43923e-09	3.03610e-07	2.69945e-07	3.23144e-08	3.02259e-07	-4.05623e-08	7.22360e-09	-3.33387e-08	-1.10028e-07	1.00971e-08	-9.99313e-08	1.58528e-07	-3.59690e-08	1.22559e-07	3.75226e-07	-4.34011e-09	3.70886e-07	-6.50103e-08	8.68445e-09	-5.63259e-08
-0.221	-6.85072e-08	8.22842e-09	-6.02787e-08	3.09302e-07	4.66962e-09	3.13972e-07	2.78994e-07	3.33709e-08	3.12365e-07	-4.18277e-08	7.44894e-09	-3.43787e-08	-1.13109e-07	1.03798e-08	-1.02729e-07	1.64173e-07	-3.72499e-08	1.26923e-07	3.87991e-07	-4.38234e-09	3.83609e-07	-6.68584e-08	8.93133e-09	-5.79271e-08
-0.197	-7.05560e-08	8.47450e-09	-6.20815e-08	3.19450e-07	4.90313e-09	3.24353e-07	2.88055e-07	3.44276e-08	3.22483e-07	-4.30896e-08	7.67367e-09	-3.54159e-08	-1.16166e-07	1.06604e-08	-1.05506e-07	1.69837e-07	-3.85351e-08	1.31302e-07	4.00779e-07	-4.42097e-09	3.96358e-07	-6.86943e-08	9.17657e-09	-5.95177e-08
-0.172	-7.25988e-08	8.71987e-09	-6.38789e-08	3.29613e-07	5.13975e-09	3.34753e-07	2.97127e-07	3.54845e-08	3.32611e-07	-4.43479e-08	7.89776e-09	-3.64501e-08	-1.19200e-07	1.09387e-08	-1.08261e-07	1.75520e-07	-3.98245e-08	1.35696e-07	4.13588e-07	-4.45604e-09	4.09132e-07	-7.05178e-08	9.42017e-09	-6.10977e-08
-0.147	-7.46356e-08	8.96450e-09	-6.56711e-08	3.39792e-07	5.37944e-09	3.45172e-07	3.06209e-07	3.65417e-08	3.42751e-07	-4.56026e-08	8.12120e-09	-3.74814e-08	-1.22209e-07	1.12149e-08	-1.10994e-07	1.81222e-07	-4.11182e-08	1.40104e-07	4.26419e-07	-4.48756e-09	4.21931e-07	-7.23289e-08	9.66211e-09	-6.26668e-08
-0.123	-7.66661e-08	9.20839e-09	-6.74577e-08	3.49987e-07	5.62217e-09	3.55609e-07	3.15303e-07	3.75990e-08	3.52902e-07	-4.68535e-08	8.34398e-09	-3.85095e-08	-1.25194e-07	1.14888e-08	-1.13705e-07	1.86942e-07	-4.24160e-08	1.44526e-07	4.39271e-07	-4.51555e-09	4.34755e-07	-7.41275e-08	9.90237e-09	-6.42251e-08
-0.098	-7.86903e-08	9.45152e-09	-6.92388e-08	3.60196e-07	5.86793e-09	3.66064e-07	3.24407e-07	3.86565e-08	3.63063e-07	-4.81006e-08	8.56607e-09	-3.95345e-08	-1.28154e-07	1.17605e-08	-1.16393e-07	1.92680e-07	-4.37180e-08	1.48962e-07	4.52144e-07	-4.54005e-09	4.47604e-07	-7.59133e-08	1.01409e-08	-6.57724e-08
-0.074	-8.07081e-08	9.69388e-09	-7.10142e-08	3.70421e-07	6.11669e-09	3.76537e-07	3.33521e-07	3.97142e-08	3.73235e-07	-4.93438e-08	8.78746e-09	-4.05563e-08	-1.31089e-07	1.20298e-08	-1.19059e-07	1.98437e-07	-4.50241e-08	1.53413e-07	4.65038e-07	-4.56108e-09	4.60477e-07	-7.76864e-08	1.03778e-08	-6.73086e-08
-0.049	-8.27193e-08	9.93544e-09	-7.27838e-08	3.80660e-07	6.36841e-09	3.87028e-07	3.42646e-07	4.07719e-08	3.83418e-07	-5.05829e-08	9.00814e-09	-4.15748e-08	-1.33999e-07	1.22969e-08	-1.21702e-07	2.04211e-07	-4.63343e-08	1.57877e-07	4.77952e-07	-4.57865e-09	4.73373e-07	-7.94465e-08	1.06129e-08	-6.88336e-08
-0.025	-8.47238e-08	1.01762e-08	-7.45476e-08	3.90914e-07	6.62307e-09	3.97537e-07	3.51781e-07	4.18298e-08	3.93610e-07	-5.18180e-08	9.22809e-09	-4.25899e-08	-1.36884e-07	1.25616e-08	-1.24323e-07	2.10003e-07	-4.76485e-08	1.62355e-07	4.90887e-07	-4.59281e-09	4.86294e-07	-8.11936e-08	1.08463e-08	-7.03473e-08
0.000	-8.67215e-08	1.04161e-08	-7.63053e-08	4.01182e-07	6.88065e-09	4.08063e-07	3.60925e-07	4.28877e-08	4.03813e-07	-5.30489e-08	9.44729e-09	-4.36016e-08	-1.39744e-07	1.28240e-08	-1.26920e-07	2.15813e-07	-4.89667e-08	1.66846e-07	5.03841e-07	-4.60356e-09	4.99237e-07	-8.29276e-08	1.10779e-08	-7.18497e-08
0.025	-8.87123e-08	1.06553e-08	-7.80570e-08	4.11464e-07	7.14112e-09	4.18606e-07	3.70080e-07	4.39457e-08	4.14026e-07	-5.42755e-08	9.66573e-09	-4.46097e-08	-1.42577e-07	1.30841e-08	-1.29493e-07	2.21641e-07	-5.02889e-08	1.71352e-07	5.16815e-07	-4.61094e-09	5.12204e-07	-8.46483e-08	1.13078e-08	-7.33405e-08
0.049	-9.06960e-08	1.08935e-08	-7.98025e-08	4.21761e-07	7.40445e-09	4.29165e-07	3.79244e-07	4.50036e-08	4.24248e-07	-5.54977e-08	9.88339e-09	-4.56143e-08	-1.45384e-07	1.33417e-08	-1.32043e-07	2.27485e-07	-5.16150e-08	1.75870e-07	5.29809e-07	-4.61498e-09	5.25194e-07	-8.63557e-08	1.15359e-08	-7.48198e-08
0.074	-9.26725e-08	1.11309e-08	-8.15416e-08	4.32071e-07	7.67061e-09	4.39742e-07	3.88418e-07	4.60616e-08	4.34480e-07	-5.67155e-08	1.01003e-08	-4.66152e-08	-1.48165e-07	1.35969e-08	-1.34568e-07	2.33347e-07	-5.29451e-08	1.80402e-07	5.42822e-07	-4.61569e-09	5.38206e-07	-8.80495e-08	1.17622e-08	-7.62874e-08
0.098	-9.46418e-08	1.13675e-08	-8.32743e-08	4.42395e-07	7.93958e-09	4.50334e-07	3.97602e-07	4.71195e-08	4.44721e-07	-5.79287e-08	1.03163e-08	-4.76124e-08	-1.50920e-07	1.38497e-08	-1.37070e-07	2.39226e-07	-5.42790e-08	1.84947e-07	5.55853e-07	-4.61311e-09	5.51240e-07	-8.97298e-08	1.19866e-08	-7.77431e-08
0.123	-9.66036e-08	1.16031e-08	-8.50005e-08	4.52732e-07	8.21132e-09	4.60943e-07	4.06794e-07	4.81774e-08	4.54971e-07	-5.91373e-08	1.05316e-08	-4.86057e-08	-1.53647e-07	1.41000e-08	-1.39547e-07	2.45122e-07	-5.56167e-08	1.89505e-07	5.68904e-07	-4.60726e-09	5.64296e-07	-9.13963e-08	1.22092e-08	-7.91871e-08
0.147	-9.85580e-08	1.18378e-08	-8.67201e-08	4.63082e-07	8.48582e-09	4.71568e-07	4.15996e-07	4.92352e-08	4.65231e-07	-6.03412e-08	1.07459e-08	-4.95952e-08	-1.56348e-07	1.43478e-08	-1.42000e-07	2.51035e-07	-5.69583e-08	1.94076e-07	5.81972e-07	-4.59817e-09	5.77374e-07	-9.30490e-08	1.24300e-08	-8.06190e-08
0.172	-1.00505e-07	1.20716e-08	-8.84330e-08	4.73445e-07	8.76303e-09	4.82208e-07	4.25206e-07	5.02929e-08	4.75499e-07	-6.15403e-08	1.09595e-08	-5.05808e-08	-1.59021e-07	1.45931e-08	-1.44428e-07	2.56964e-07	-5.83036e-08	1.98660e-07	5.95059e-07	-4.58586e-09	5.90473e-07	-9.46877e-08	1.26489e-08	-8.20388e-08
0.197	-1.02444e-07	1.23045e-08	-9.01390e-08	4.83821e-07	9.04293e-09	4.92864e-07	4.34425e-07	5.13504e-08	4.85776e-07	-6.27345e-08	1.11722e-08	-5.15623e-08	-1.61667e-07	1.48359e-08	-1.46831e-07	2.62910e-07	-5.96526e-08	2.03257e-07	6.08163e-07	-4.57036e-09	6.03593e-07	-9.63124e-08	1.28660e-08	-8.34464e-08
0.221	-1.04375e-07	1.25365e-08	-9.18381e-08	4.94210e-07	9.32549e-09	5.03535e-07	4.43653e-07	5.24078e-08	4.96061e-07	-6.39237e-08	1.13839e-08	-5.25397e-08	-1.64285e-07	1.50761e-08	-1.49208e-07	2.68872e-07	-6.10053e-08	2.07866e-07	6.21285e-07	-4.55171e-09	6.16733e-07	-9.79229e-08	1.30811e-08	-8.48418e-08
0.246	-1.06298e-07	1.27674e-08	-9.35302e-08	5.04611e-07	9.61068e-09	5.14221e-07	4.52889e-07	5.34649e-08	5.06354e-07	-6.51078e-08	1.15948e-08	-5.35130e-08	-1.66874e-07	1.53138e-08	-1.51561e-07	2.74850e-07	-6.23617e-08	2.12488e-07	6.34424e-07	-4.52992e-09	6.29894e-07	-9.95191e-08	1.32943e-08	-8.62248e-08
0.270	-1.08213e-07	1.29975e-08	-9.52151e-08	5.15024e-07	9.89848e-09	5.24922e-07	4.62134e-07	5.45219e-08	5.16656e-07	-6.62869e-08	1.18048e-08	-5.44821e-08	-1.69436e-07	1.55488e-08	-1.53887e-07	2.80844e-07	-6.37217e-08	2.17122e-07	6.47580e-07	-4.50503e-09	6.43075e-07	-1.01101e-07	1.35056e-08	-8.75953e-08
0.295	-1.10119e-07	1.32265e-08	-9.68928e-08	5.25449e-07	1.01889e-08	5.35637e-07	4.71386e-07	5.55786e-08	5.26965e-07	-6.74607e-08	1.20138e-08	-5.54468e-08	-1.71969e-07	1.57813e-08	-1.56187e-07	2.86853e-07	-6.50853e-08	2.21768e-07	6.60752e-07	-4.47706e-09	6.56275e-07	-1.02668e-07	1.37150e-08	-8.89532e-08
0.319	-1.12018e-07	1.34545e-08	-9.85632e-08	5.35885e-07	1.04818e-08	5.46367e-07	4.80647e-07	5.66351e-08	5.37282e-07	-6.86292e-08	1.22219e-08	-5.64072e-08	-1.74473e-07	1.60111e-08	-1.58462e-07	2.92879e-07	-6.64524e-08	2.26426e-07	6.73941e-07	-4.44605e-09	6.69495e-07	-1.04221e-07	1.39224e-08	-9.02985e-08
0.344	-1.13908e-07	1.36815e-08	-1.00226e-07	5.46333e-07	1.07772e-08	5.57111e-07	4.89915e-07	5.76912e-08	5.47606e-07	-6.97923e-08	1.24291e-08	-5.73632e-08	-1.76948e-07	1.62382e-08	-1.60710e-07	2.98920e-07	-6.78230e-08	2.31097e-07	6.87147e-07	-4.41201e-09	6.82735e-07	-1.05759e-07	1.41279e-08	-9.16310e-08
0.369	-1.15789e-07	1.39074e-08	-1.01881e-07	5.56793e-07	1.10751e-08	5.67868e-07	4.99191e-07	5.87470e-08	5.57938e-07	-7.09499e-08	1.26352e-08	-5.83147e-08	-1.79394e-07	1.64627e-08	-1.62931e-07	3.04976e-07	-6.91972e-08	2.35779e-07	7.00367e-07	-4.37499e-09	6.95992e-07	-1.07282e-07	1.43313e-08	-9.29506e-08
0.393	-1.17661e-07	1.41324e-08	-1.03529e-07	5.67263e-07	1.13755e-08	5.78639e-07	5.08475e-07	5.98025e-08	5.68277e-07	-7.21020e-08	1.28404e-08	-5.92616e-08	-1.81810e-07	1.66844e-08	-1.65126e-07	3.11047e-07	-7.05747e-08	2.40472e-07	7.13604e-07	-4.33500e-09	7.09269e-07	-1.08790e-07	1.45328e-08	-9.42572e-08
0.418	-1.19525e-07	1.43562e-08	-1.05169e-07	5.77745e-07	1.16782e-08	5.89423e-07	5.17765e-07	6.08575e-08	5.78623e-07	-7.32484e-08	1.30445e-08	-6.02038e-08	-1.84197e-07	1.69035e-08	-1.67294e-07	3.17134e-07	-7.19557e-08	2.45178e-07	7.26855e-07	-4.29208e-09	7.22563e-07	-1.10283e-07	1.47322e-08	-9.55508e-08
0.442	-1.21380e-07	1.45790e-08	-1.06801e-07	5.88237e-07	1.19834e-08	6.00220e-07	5.27063e-07	6.19122e-08	5.88975e-07	-7.43891e-08	1.32477e-08	-6.11414e-08	-1.86554e-07	1.71197e-08	-1.69434e-07	3.23235e-07	-7.33400e-08	2.49895e-07	7.40122e-07	-4.24626e-09	7.35876e-07	-1.11761e-07	1.49297e-08	-9.68312e-08
0.467	-1.23226e-07	1.48007e-08	-1.08425e-07	5.98739e-07	1.22909e-08	6.11030e-07	5.36368e-07	6.29664e-08	5.99335e-07	-7.55240e-08	1.34498e-08	-6.20742e-08	-1.88880e-07	1.73332e-08	-1.71547e-07	3.29351e-07	-7.47276e-08	2.54623e-07	7.53403e-07	-4.19756e-09	7.49206e-07	-1.13223e-07	1.51250e-08	-9.80984e-08
0.492	-1.25063e-07	1.50213e-08	-1.10041e-07	6.09252e-07	1.26008e-08	6.21853e-07	5.45680e-07	6.40201e-08	6.09700e-07	-7.66530e-08	1.36509e-08	-6.30021e-08	-1.91176e-07	1.75440e-08	-1.73633e-07	3.35481e-07	-7.61186e-08	2.59362e-07	7.66699e-07	-4.14602e-09	7.62553e-07	-1.14671e-07	1.53183e-08	-9.93523e-08
0.516	-1.26890e-07	1.52408e-08	-1.11649e-07	6.19774e-07	1.29129e-08	6.32687e-07	5.54998e-07	6.50733e-08	6.20072e-07	-7.77761e-08	1.38509e-08	-6.39252e-08	-1.93442e-07	1.77519e-08	-1.75690e-07	3.41626e-07	-7.75128e-08	2.64113e-07	7.80008e-07	-4.09167e-09	7.75917e-07	-1.16102e-07	1.55096e-08	-1.00593e-07
0.541	-1.28708e-07	1.54592e-08	-1.13249e-07	6.30307e-07	1.32274e-08	6.43534e-07	5.64323e-07	6.61260e-08	6.30449e-07	-7.88931e-08	1.40498e-08	-6.48433e-08	-1.95677e-07	1.79569e-08	-1.77720e-07	3.47785e-07	-7.89102e-08	2.68874e-07	7.93332e-07	-4.03453e-09	7.89297e-07	-1.17518e-07	1.56988e-08	-1.01819e-07
0.565	-1.30517e-07	1.56764e-08	-1.14840e-07	6.40849e-07	1.35440e-08	6.54393e-07	5.73655e-07	6.71781e-08	6.40833e-07	-8.00040e-08	1.42476e-08	-6.57564e-08	-1.97880e-07	1.81591e-08	-1.79721e-07	3.53957e-07	-8.03108e-08	2.73647e-07	8.06669e-07	-3.97464e-09	8.02694e-07	-1.18919e-07	1.58858e-08	-1.03033e-07
0.590	-1.32316e-07	1.58925e-08	-1.16423e-07	6.51400e-07	1.38628e-08	6.65263e-07	5.82992e-07	6.82296e-08	6.51222e-07	-8.11087e-08	1.44444e-08	-6.66643e-08	-2.00052e-07	1.83585e-08	-1.81694e-07	3.60144e-07	-8.17145e-08	2.78430e-07	8.20019e-07	-3.91203e-09	8.16107e-07	-1.20303e-07	1.60707e-08	-1.04232e-07
0.614	-1.34105e-07	1.61074e-08	-1.17997e-07	6.61961e-07	1.41839e-08	6.76145e-07	5.92335e-07	6.92805e-08	6.61616e-07	-8.22071e-08	1.46400e-08	-6.75671e-08	-2.02193e-07	1.85549e-08	-1.83638e-07	3.66345e-07	-8.31214e-08	2.83223e-07	8.33382e-07	-3.84673e-09	8.29536e-07	-1.21671e-07	1.62536e-08	-1.05418e-07
0.639	-1.35884e-07	1.63211e-08	-1.19563e-07	6.72531e-07	1.45070e-08	6.87038e-07	6.01685e-07	7.03307e-08	6.72016e-07	-8.32992e-08	1.48345e-08	-6.84647e-08	-2.04302e-07	1.87484e-08	-1.85553e-07	3.72559e-07	-8.45313e-08	2.88027e-07	8.46758e-07	-3.77877e-09	8.42979e-07	-1.23024e-07	1.64342e-08	-1.06590e-07
0.664	-1.37654e-07	1.65336e-08	-1.21120e-07	6.83109e-07	1.48323e-08	6.97941e-07	6.11040e-07	7.13803e-08	6.82420e-07	-8.43848e-08	1.50278e-08	-6.93570e-08	-2.06378e-07	1.89390e-08	-1.87439e-07	3.78786e-07	-8.59442e-08	2.92842e-07	8.60146e-07	-3.70817e-09	8.56438e-07	-1.24360e-07	1.66127e-08	-1.07747e-07
0.688	-1.39413e-07	1.67450e-08	-1.22668e-07	6.93696e-07	1.51596e-08	7.08855e-07	6.20400e-07	7.24291e-08	6.92829e-07	-8.54639e-08	1.52200e-08	-7.02439e-08	-2.08423e-07	1.91266e-08	-1.89296e-07	3.85027e-07	-8.73602e-08	2.97666e-07	8.73546e-07	-3.63498e-09	8.69911e-07	-1.25680e-07	1.67891e-08	-1.08891e-07
0.713	-1.41162e-07	1.69551e-08	-1.24207e-07	7.04291e-07	1.54890e-08	7.19780e-07	6.29766e-07	7.34771e-08	7.03243e-07	-8.65364e-08	1.54110e-08	-7.11255e-08	-2.10435e-07	1.93113e-08	-1.91124e-07	3.91280e-07	-8.87791e-08	3.02501e-07	8.86958e-07	-3.55923e-09	8.83399e-07	-1.26984e-07	1.69632e-08	-1.10020e-07
0.737	-1.42901e-07	1.71639e-08	-1.25737e-07	7.14894e-07	1.58203e-08	7.30714e-07	6.39137e-07	7.45244e-08	7.13661e-07	-8.76023e-08	1.56008e-08	-7.20015e-08	-2.12414e-07	1.94929e-08	-1.92921e-07	3.97547e-07	-9.02009e-08	3.07346e-07	9.00382e-07	-3.48094e-09	8.96901e-07	-1.28271e-07	1.71351e-08	-1.11136e-07
0.762	-1.44630e-07	1.73716e-08	-1.27258e-07	7.25505e-07	1.61537e-08	7.41659e-07	6.48513e-07	7.55709e-08	7.24084e-07	-8.86614e-08	1.57894e-08	-7.28720e-08	-2.14360e-07	1.96715e-08	-1.94689e-07	4.03826e-07	-9.16256e-08	3.12200e-07	9.13816e-07	-3.40014e-09	9.10416e-07	-1.29541e-07	1.73049e-08	-1.12236e-07
0.786	-1.46348e-07	1.75779e-08	-1.28770e-07	7.36124e-07	1.64889e-08	7.52613e-07	6.57894e-07	7.66164e-08	7.34510e-07	-8.97138e-08	1.59768e-08	-7.37369e-08	-2.16274e-07	1.98471e-08	-1.96427e-07	4.10117e-07	-9.30531e-08	3.17064e-07	9.27262e-07	-3.31688e-09	9.23945e-07	-1.30795e-07	1.74724e-08	-1.13323e-07
0.811	-1.48056e-07	1.77830e-08	-1.30273e-07	7.46750e-07	1.68261e-08	7.63576e-07	6.67279e-07	7.76612e-08	7.44941e-07	-9.07592e-08	1.61630e-08	-7.45962e-08	-2.18154e-07	2.00196e-08	-1.98134e-07	4.16421e-07	-9.44835e-08	3.21938e-07	9.40718e-07	-3.23118e-09	9.37486e-07	-1.32032e-07	1.76376e-08	-1.14395e-07
0.836	-1.49752e-07	1.79868e-08	-1.31766e-07	7.57383e-07	1.71652e-08	7.74548e-07	6.76669e-07	7.87049e-08	7.55374e-07	-9.17977e-08	1.63479e-08	-7.54497e-08	-2.20000e-07	2.01890e-08	-1.99811e-07	4.22738e-07	-9.59166e-08	3.26821e-07	9.54184e-07	-3.14307e-09	9.51041e-07	-1.33252e-07	1.78006e-08	-1.15452e-07
0.860	-1.51438e-07	1.81893e-08	-1.33249e-07	7.68023e-07	1.75061e-08	7.85529e-07	6.86064e-07	7.97478e-08	7.65811e-07	-9.28291e-08	1.65316e-08	-7.62975e-08	-2.21812e-07	2.03554e-08	-2.01457e-07	4.29066e-07	-9.73524e-08	3.31713e-07	9.67660e-07	-3.05259e-09	9.64608e-07	-1.34455e-07	1.79613e-08	-1.16494e-07
0.885	-1.53113e-07	1.83905e-08	-1.34723e-07	7.78670e-07	1.78488e-08	7.96519e-07	6.95462e-07	8.07896e-08	7.76252e-07	-9.38534e-08	1.67140e-08	-7.71394e-08	-2.23591e-07	2.05186e-08	-2.03072e-07	4.35406e-07	-9.87909e-08	3.36615e-07	9.81146e-07	-2.95976e-09	9.78186e-07	-1.35641e-07	1.81197e-08	-1.17522e-07
0.909	-1.54778e-07	1.85904e-08	-1.36187e-07	7.89324e-07	1.81932e-08	8.07517e-07	7.04865e-07	8.18304e-08	7.86695e-07	-9.48706e-08	1.68952e-08	-7.79754e-08	-2.25335e-07	2.06786e-08	-2.04657e-07	4.41758e-07	-1.00232e-07	3.41525e-07	9.94642e-07	-2.86463e-09	9.91777e-07	-1.36810e-07	1.82759e-08	-1.18534e-07
0.934	-1.56430e-07	1.87889e-08	-1.37642e-07	7.99984e-07	1.85394e-08	8.18523e-07	7.14271e-07	8.28702e-08	7.97141e-07	-9.58805e-08	1.70750e-08	-7.88055e-08	-2.27045e-07	2.08356e-08	-2.06210e-07	4.48121e-07	-1.01676e-07	3.46445e-07	1.00815e-06	-2.76723e-09	1.00538e-06	-1.37962e-07	1.84297e-08	-1.19532e-07
0.958	-1.58072e-07	1.89861e-08	-1.39086e-07	8.10650e-07	1.88873e-08	8.29537e-07	7.23681e-07	8.39089e-08	8.07590e-07	-9.68831e-08	1.72536e-08	-7.96295e-08	-2.28720e-07	2.09893e-08	-2.07731e-07	4.54496e-07	-1.03122e-07	3.51373e-07	1.02166e-06	-2.66758e-09	1.01899e-06	-1.39096e-07	1.85812e-08	-1.20514e-07
0.983	-1.59703e-07	1.91819e-08	-1.40521e-07	8.21322e-07	1.92369e-08	8.40559e-07	7.33094e-07	8.49464e-08	8.18041e-07	-9.78783e-08	1.74308e-08	-8.04475e-08	-2.30361e-07	2.11398e-08	-2.09221e-07	4.60881e-07	-1.04571e-07	3.56310e-07	1.03518e-06	-2.56572e-09	1.03262e-06	-1.40212e-07	1.87303e-08	-1.21482e-07
1.008	-1.61321e-07	1.93764e-08	-1.41945e-07	8.31999e-07	1.95881e-08	8.51587e-07	7.42511e-07	8.59828e-08	8.28494e-07	-9.88661e-08	1.76067e-08	-8.12594e-08	-2.31966e-07	2.12871e-08	-2.10679e-07	4.67278e-07	-1.06023e-07	3.61256e-07	1.04871e-06	-2.46169e-09	1.04625e-06	-1.41311e-07	1.88771e-08	-1.22434e-07
1.032	-1.62929e-07	1.95694e-08	-1.43359e-07	8.42682e-07	1.99409e-08	8.62623e-07	7.51931e-07	8.70180e-08	8.38949e-07	-9.98463e-08	1.77813e-08	-8.20650e-08	-2.33536e-07	2.14312e-08	-2.12105e-07	4.73686e-07	-1.07476e-07	3.66209e-07	1.06225e-06	-2.35551e-09	1.05989e-06	-1.42392e-07	1.90216e-08	-1.23371e-07
1.057	-1.64525e-07	1.97611e-08	-1.44763e-07	8.53370e-07	2.02953e-08	8.73665e-07	7.61354e-07	8.80520e-08	8.49406e-07	-1.00819e-07	1.79545e-08	-8.28644e-08	-2.35070e-07	2.15720e-08	-2.13498e-07	4.80104e-07	-1.08933e-07	3.71171e-07	1.07579e-06	-2.24723e-09	1.07355e-06	-1.43456e-07	1.91636e-08	-1.24292e-07
1.081	-1.66109e-07	1.99514e-08	-1.46157e-07	8.64063e-07	2.06511e-08	8.84714e-07	7.70780e-07	8.90847e-08	8.59864e-07	-1.01784e-07	1.81263e-08	-8.36575e-08	-2.36569e-07	2.17096e-08	-2.14860e-07	4.86533e-07	-1.10391e-07	3.76142e-07	1.08935e-06	-2.13687e-09	1.08721e-06	-1.44501e-07	1.93033e-08	-1.25198e-07
1.106	-1.67681e-07	2.01402e-08	-1.47540e-07	8.74761e-07	2.10085e-08	8.95770e-07	7.80208e-07	9.01161e-08	8.70324e-07	-1.02741e-07	1.82968e-08	-8.44443e-08	-2.38032e-07	2.18438e-08	-2.16188e-07	4.92972e-07	-1.11852e-07	3.81120e-07	1.10291e-06	-2.02447e-09	1.10088e-06	-1.45528e-07	1.94405e-08	-1.26088e-07
1.130	-1.69241e-07	2.03276e-08	-1.48913e-07	8.85464e-07	2.13674e-08	9.06831e-07	7.89639e-07	9.11462e-08	8.80785e-07	-1.03691e-07	1.84659e-08	-8.52246e-08	-2.39459e-07	2.19748e-08	-2.17484e-07	4.99421e-07	-1.13316e-07	3.86106e-07	1.11647e-06	-1.91006e-09	1.11456e-06	-1.46538e-07	1.95753e-08	-1.26962e-07
1.155	-1.70789e-07	2.05135e-08	-1.50275e-07	8.96170e-07	2.17276e-08	9.17898e-07	7.99072e-07	9.21749e-08	8.91246e-07	-1.04632e-07	1.86336e-08	-8.59985e-08	-2.40850e-07	2.21024e-08	-2.18747e-07	5.05881e-07	-1.14781e-07	3.91099e-07	1.13005e-06	-1.79368e-09	1.12825e-06	-1.47529e-07	1.97077e-08	-1.27821e-07
1.180	-1.72325e-07	2.06980e-08	-1.51627e-07	9.06881e-07	2.20893e-08	9.28970e-07	8.08507e-07	9.32022e-08	9.01709e-07	-1.05566e-07	1.87998e-08	-8.67659e-08	-2.42204e-07	2.22266e-08	-2.19977e-07	5.12350e-07	-1.16249e-07	3.96101e-07	1.14362e-06	-1.67537e-09	1.14195e-06	-1.48501e-07	1.98377e-08	-1.28664e-07
1.204	-1.73849e-07	2.08810e-08	-1.52968e-07	9.17596e-07	2.24523e-08	9.40048e-07	8.17944e-07	9.42280e-08	9.12172e-07	-1.06491e-07	1.89647e-08	-8.75267e-08	-2.43521e-07	2.23475e-08	-2.21173e-07	5.18829e-07	-1.17719e-07	4.01110e-07	1.15721e-06	-1.55515e-09	1.15565e-06	-1.49456e-07	1.99652e-08	-1.29491e-07
1.229	-1.75360e-07	2.10625e-08	-1.54297e-07	9.28314e-07	2.28166e-08	9.51131e-07	8.27382e-07	9.52524e-08	9.22635e-07	-1.07409e-07	1.91281e-08	-8.82808e-08	-2.44801e-07	2.24650e-08	-2.22336e-07	5.25317e-07	-1.19191e-07	4.06126e-07	1.17080e-06	-1.43305e-09	1.16937e-06	-1.50392e-07	2.00902e-08	-1.30301e-07
1.253	-1.76859e-07	2.12426e-08	-1.55616e-07	9.39036e-07	2.31822e-08	9.62218e-07	8.36823e-07	9.62752e-08	9.33098e-07	-1.08318e-07	1.92900e-08	-8.90283e-08	-2.46045e-07	2.25791e-08	-2.23466e-07	5.31814e-07	-1.20665e-07	4.11149e-07	1.18439e-06	-1.30913e-09	1.18309e-06	-1.51309e-07	2.02127e-08	-1.31096e-07
1.278	-1.78345e-07	2.14211e-08	-1.56924e-07	9.49761e-07	2.35490e-08	9.73310e-07	8.46264e-07	9.72965e-08	9.43561e-07	-1.09220e-07	1.94505e-08	-8.97691e-08	-2.47251e-07	2.26898e-08	-2.24561e-07	5.38321e-07	-1.22142e-07	4.16179e-07	1.19799e-06	-1.18340e-09	1.19681e-06	-1.52207e-07	2.03327e-08	-1.31875e-07
1.303	-1.79819e-07	2.15981e-08	-1.58221e-07	9.60488e-07	2.39171e-08	9.84405e-07	8.55707e-07	9.83162e-08	9.54023e-07	-1.10113e-07	1.96096e-08	-9.05031e-08	-2.48419e-07	2.27970e-08	-2.25622e-07	5.44837e-07	-1.23620e-07	4.21216e-07	1.21160e-06	-1.05591e-09	1.21054e-06	-1.53087e-07	2.04503e-08	-1.32637e-07
1.327	-1.81280e-07	2.17736e-08	-1.59506e-07	9.71219e-07	2.42863e-08	9.95505e-07	8.65151e-07	9.93343e-08	9.64485e-07	-1.10997e-07	1.97671e-08	-9.12302e-08	-2.49550e-07	2.29008e-08	-2.26650e-07	5.51361e-07	-1.25100e-07	4.26261e-07	1.22521e-06	-9.26687e-10	1.22428e-06	-1.53948e-07	2.05653e-08	-1.33383e-07
1.352	-1.82728e-07	2.19475e-08	-1.60780e-07	9.81952e-07	2.46567e-08	1.00661e-06	8.74596e-07	1.00351e-07	9.74946e-07	-1.11874e-07	1.99232e-08	-9.19505e-08	-2.50643e-07	2.30011e-08	-2.27642e-07	5.57894e-07	-1.26583e-07	4.31311e-07	1.23882e-06	-7.95769e-10	1.23803e-06	-1.54790e-07	2.06777e-08	-1.34112e-07
1.376	-1.84163e-07	2.21199e-08	-1.62043e-07	9.92687e-07	2.50281e-08	1.01772e-06	8.84041e-07	1.01365e-07	9.85407e-07	-1.12742e-07	2.00777e-08	-9.26638e-08	-2.51698e-07	2.30980e-08	-2.28601e-07	5.64435e-07	-1.28067e-07	4.36368e-07	1.25244e-06	-6.63189e-10	1.25177e-06	-1.55613e-07	2.07876e-08	-1.34825e-07
1.401	-1.85585e-07	2.22907e-08	-1.63295e-07	1.00342e-06	2.54007e-08	1.02883e-06	8.93487e-07	1.02378e-07	9.95866e-07	-1.13601e-07	2.02308e-08	-9.33702e-08	-2.52715e-07	2.31913e-08	-2.29524e-07	5.70985e-07	-1.29553e-07	4.41432e-07	1.26606e-06	-5.28983e-10	1.26553e-06	-1.56416e-07	2.08950e-08	-1.35521e-07
1.425	-1.86994e-07	2.24600e-08	-1.64534e-07	1.01416e-06	2.57742e-08	1.03994e-06	9.02933e-07	1.03389e-07	1.00632e-06	-1.14452e-07	2.03823e-08	-9.40695e-08	-2.53694e-07	2.32810e-08	-2.30413e-07	5.77543e-07	-1.31041e-07	4.46502e-07	1.27968e-06	-3.93187e-10	1.27929e-06	-1.57201e-07	2.09998e-08	-1.36201e-07
1.450	-1.88390e-07	2.26276e-08	-1.65763e-07	1.02490e-06	2.61488e-08	1.05105e-06	9.12380e-07	1.04399e-07	1.01678e-06	-1.15294e-07	2.05323e-08	-9.47617e-08	-2.54633e-07	2.33673e-08	-2.31266e-07	5.84108e-07	-1.32531e-07	4.51578e-07	1.29331e-06	-2.55836e-10	1.29305e-06	-1.57966e-07	2.11020e-08	-1.36864e-07
1.475	-1.89773e-07	2.27937e-08	-1.66979e-07	1.03565e-06	2.65243e-08	1.06217e-06	9.21826e-07	1.05406e-07	1.02723e-06	-1.16128e-07	2.06808e-08	-9.54468e-08	-2.55534e-07	2.34500e-08	-2.32084e-07	5.90682e-07	-1.34022e-07	4.56660e-07	1.30693e-06	-1.16964e-10	1.30682e-06	-1.58712e-07	2.12016e-08	-1.37510e-07
1.499	-1.91142e-07	2.29581e-08	-1.68184e-07	1.04639e-06	2.69007e-08	1.07329e-06	9.31272e-07	1.06412e-07	1.03768e-06	-1.16952e-07	2.08276e-08	-9.61248e-08	-2.56396e-07	2.35291e-08	-2.32867e-07	5.97263e-07	-1.35515e-07	4.61747e-07	1.32056e-06	2.33918e-11	1.32059e-06	-1.59438e-07	2.12986e-08	-1.38139e-07
1.524	-1.92498e-07	2.31209e-08	-1.69377e-07	1.05713e-06	2.72780e-08	1.08441e-06	9.40718e-07	1.07416e-07	1.04813e-06	-1.17768e-07	2.09730e-08	-9.67955e-08	-2.57219e-07	2.36046e-08	-2.33615e-07	6.03851e-07	-1.37010e-07	4.66841e-07	1.33420e-06	1.65197e-10	1.33436e-06	-1.60144e-07	2.13930e-08	-1.38751e-07
1.548	-1.93840e-07	2.32821e-08	-1.70557e-07	1.06788e-06	2.76562e-08	1.09554e-06	9.50163e-07	1.08417e-07	1.05858e-06	-1.18576e-07	2.11167e-08	-9.74590e-08	-2.58003e-07	2.36765e-08	-2.34326e-07	6.10447e-07	-1.38507e-07	4.71940e-07	1.34783e-06	3.08416e-10	1.34814e-06	-1.60831e-07	2.14847e-08	-1.39346e-07
1.573	-1.95168e-07	2.34417e-08	-1.71726e-07	1.07862e-06	2.80352e-08	1.10666e-06	9.59608e-07	1.09417e-07	1.06902e-06	-1.19374e-07	2.12589e-08	-9.81151e-08	-2.58747e-07	2.37448e-08	-2.35002e-07	6.17049e-07	-1.40005e-07	4.77045e-07	1.36146e-06	4.53013e-10	1.36192e-06	-1.61498e-07	2.15739e-08	-1.39924e-07
1.597	-1.96483e-07	2.35996e-08	-1.72883e-07	1.08937e-06	2.84149e-08	1.11779e-06	9.69051e-07	1.10414e-07	1.07947e-06	-1.20163e-07	2.13995e-08	-9.87639e-08	-2.59451e-07	2.38094e-08	-2.35642e-07	6.23659e-07	-1.41504e-07	4.82154e-07	1.37510e-06	5.98952e-10	1.37570e-06	-1.62145e-07	2.16603e-08	-1.40485e-07
1.622	-1.97783e-07	2.37558e-08	-1.74028e-07	1.10012e-06	2.87954e-08	1.12891e-06	9.78494e-07	1.11410e-07	1.08990e-06	-1.20944e-07	2.15384e-08	-9.94053e-08	-2.60116e-07	2.38704e-08	-2.36245e-07	6.30275e-07	-1.43006e-07	4.87269e-07	1.38874e-06	7.46198e-10	1.38948e-06	-1.62773e-07	2.17441e-08	-1.41029e-07
1.647	-1.99070e-07	2.39104e-08	-1.75160e-07	1.11086e-06	2.91766e-08	1.14004e-06	9.87935e-07	1.12403e-07	1.10034e-06	-1.21715e-07	2.16758e-08	-1.00039e-07	-2.60740e-07	2.39277e-08	-2.36813e-07	6.36898e-07	-1.44508e-07	4.92389e-07	1.40237e-06	8.94715e-10	1.40327e-06	-1.63380e-07	2.18252e-08	-1.41555e-07
1.671	-2.00343e-07	2.40633e-08	-1.76280e-07	1.12161e-06	2.95585e-08	1.15116e-06	9.97375e-07	1.13394e-07	1.11077e-06	-1.22477e-07	2.18115e-08	-1.00666e-07	-2.61325e-07	2.39813e-08	-2.37343e-07	6.43527e-07	-1.46012e-07	4.97514e-07	1.41601e-06	1.04447e-09	1.41705e-06	-1.63967e-07	2.19036e-08	-1.42063e-07
1.696	-2.01602e-07	2.42145e-08	-1.77387e-07	1.13235e-06	2.99410e-08	1.16229e-06	1.00681e-06	1.14383e-07	1.12120e-06	-1.23230e-07	2.19456e-08	-1.01285e-07	-2.61869e-07	2.40313e-08	-2.37837e-07	6.50162e-07	-1.47518e-07	5.02644e-07	1.42964e-06	1.19542e-09	1.43084e-06	-1.64534e-07	2.19794e-08	-1.42555e-07
1.720	-2.02846e-07	2.43640e-08	-1.78482e-07	1.14309e-06	3.03240e-08	1.17342e-06	1.01625e-06	1.15370e-07	1.13162e-06	-1.23974e-07	2.20781e-08	-1.01896e-07	-2.62372e-07	2.40775e-08	-2.38295e-07	6.56803e-07	-1.49025e-07	5.07778e-07	1.44328e-06	1.34753e-09	1.44463e-06	-1.65081e-07	2.20524e-08	-1.43028e-07
1.745	-2.04077e-07	2.45117e-08	-1.79565e-07	1.15384e-06	3.07077e-08	1.18454e-06	1.02568e-06	1.16355e-07	1.14204e-06	-1.24709e-07	2.22089e-08	-1.02500e-07	-2.62835e-07	2.41199e-08	-2.38715e-07	6.63450e-07	-1.50533e-07	5.12917e-07	1.45691e-06	1.50077e-09	1.45841e-06	-1.65607e-07	2.21227e-08	-1.43484e-07
1.769	-2.05293e-07	2.46578e-08	-1.80635e-07	1.16458e-06	3.10918e-08	1.19567e-06	1.03511e-06	1.17337e-07	1.15245e-06	-1.25434e-07	2.23381e-08	-1.03096e-07	-2.63257e-07	2.41586e-08	-2.39098e-07	6.70103e-07	-1.52042e-07	5.18060e-07	1.47055e-06	1.65511e-09	1.47220e-06	-1.66113e-07	2.21903e-08	-1.43922e-07
1.794	-2.06494e-07	2.48021e-08	-1.81692e-07	1.17531e-06	3.14765e-08	1.20679e-06	1.04454e-06	1.18316e-07	1.16286e-06	-1.26150e-07	2.24655e-08	-1.03684e-07	-2.63638e-07	2.41936e-08	-2.39444e-07	6.76761e-07	-1.53553e-07	5.23208e-07	1.48418e-06	1.81050e-09	1.48599e-06	-1.66598e-07	2.22551e-08	-1.44343e-07
1.819	-2.07681e-07	2.49446e-08	-1.82736e-07	1.18605e-06	3.18616e-08	1.21791e-06	1.05397e-06	1.19294e-07	1.17327e-06	-1.26856e-07	2.25914e-08	-1.04265e-07	-2.63978e-07	2.42248e-08	-2.39753e-07	6.83424e-07	-1.55065e-07	5.28359e-07	1.49781e-06	1.96691e-09	1.49977e-06	-1.67063e-07	2.23172e-08	-1.44745e-07
1.843	-2.08853e-07	2.50855e-08	-1.83768e-07	1.19679e-06	3.22470e-08	1.22903e-06	1.06340e-06	1.20269e-07	1.18366e-06	-1.27553e-07	2.27155e-08	-1.04838e-07	-2.64276e-07	2.42522e-08	-2.40024e-07	6.90093e-07	-1.56578e-07	5.33515e-07	1.51143e-06	2.12430e-09	1.51356e-06	-1.67507e-07	2.23765e-08	-1.45130e-07
1.868	-2.10011e-07	2.52245e-08	-1.84787e-07	1.20752e-06	3.26329e-08	1.24015e-06	1.07282e-06	1.21241e-07	1.19406e-06	-1.28240e-07	2.28379e-08	-1.05403e-07	-2.64533e-07	2.42757e-08	-2.40257e-07	6.96766e-07	-1.58092e-07	5.38674e-07	1.52506e-06	2.28264e-09	1.52734e-06	-1.67930e-07	2.24330e-08	-1.45497e-07
1.892	-2.11154e-07	2.53618e-08	-1.85792e-07	1.21825e-06	3.30191e-08	1.25127e-06	1.08224e-06	1.22211e-07	1.20445e-06	-1.28918e-07	2.29586e-08	-1.05960e-07	-2.64748e-07	2.42955e-08	-2.40453e-07	7.03444e-07	-1.59607e-07	5.43837e-07	1.53868e-06	2.44189e-09	1.54112e-06	-1.68332e-07	2.24868e-08	-1.45845e-07
1.917	-2.12282e-07	2.54973e-08	-1.86785e-07	1.22898e-06	3.34056e-08	1.26238e-06	1.09165e-06	1.23178e-07	1.21483e-06	-1.29587e-07	2.30776e-08	-1.06509e-07	-2.64922e-07	2.43114e-08	-2.40610e-07	7.10127e-07	-1.61124e-07	5.49004e-07	1.55230e-06	2.60201e-09	1.55490e-06	-1.68714e-07	2.25377e-08	-1.46176e-07
1.942	-2.13395e-07	2.56310e-08	-1.87764e-07	1.23970e-06	3.37924e-08	1.27349e-06	1.10106e-06	1.24143e-07	1.22520e-06	-1.30245e-07	2.31949e-08	-1.07050e-07	-2.65053e-07	2.43235e-08	-2.40730e-07	7.16814e-07	-1.62641e-07	5.54174e-07	1.56591e-06	2.76298e-09	1.56868e-06	-1.69074e-07	2.25859e-08	-1.46488e-07
1.966	-2.14493e-07	2.57629e-08	-1.88730e-07	1.25042e-06	3.41794e-08	1.28460e-06	1.11047e-06	1.25105e-07	1.23557e-06	-1.30894e-07	2.33105e-08	-1.07584e-07	-2.65143e-07	2.43317e-08	-2.40811e-07	7.23506e-07	-1.64159e-07	5.59347e-07	1.57952e-06	2.92474e-09	1.58245e-06	-1.69414e-07	2.26312e-08	-1.46782e-07
1.991	-2.15576e-07	2.58930e-08	-1.89683e-07	1.26114e-06	3.45665e-08	1.29571e-06	1.11987e-06	1.26064e-07	1.24594e-06	-1.31533e-07	2.34243e-08	-1.08109e-07	-2.65190e-07	2.43361e-08	-2.40854e-07	7.30201e-07	-1.65678e-07	5.64523e-07	1.59313e-06	3.08728e-09	1.59622e-06	-1.69732e-07	2.26738e-08	-1.47058e-07
2.015	-2.16644e-07	2.60212e-08	-1.90623e-07	1.27186e-06	3.49539e-08	1.30681e-06	1.12927e-06	1.27020e-07	1.25629e-06	-1.32163e-07	2.35364e-08	-1.08626e-07	-2.65195e-07	2.43365e-08	-2.40859e-07	7.36901e-07	-1.67198e-07	5.69702e-07	1.60673e-06	3.25054e-09	1.60999e-06	-1.70029e-07	2.27134e-08	-1.47316e-07
2.040	-2.17697e-07	2.61477e-08	-1.91549e-07	1.28257e-06	3.53413e-08	1.31791e-06	1.13867e-06	1.27974e-07	1.26664e-06	-1.32783e-07	2.36468e-08	-1.09136e-07	-2.65158e-07	2.43331e-08	-2.40825e-07	7.43604e-07	-1.68719e-07	5.74885e-07	1.62033e-06	3.41450e-09	1.62375e-06	-1.70305e-07	2.27503e-08	-1.47555e-07
2.064	-2.18734e-07	2.62723e-08	-1.92462e-07	1.29327e-06	3.57288e-08	1.32900e-06	1.14806e-06	1.28925e-07	1.27699e-06	-1.33392e-07	2.37554e-08	-1.09637e-07	-2.65077e-07	2.43257e-08	-2.40752e-07	7.50311e-07	-1.70241e-07	5.80070e-07	1.63393e-06	3.57912e-09	1.63750e-06	-1.70559e-07	2.27843e-08	-1.47775e-07
2.089	-2.19756e-07	2.63950e-08	-1.93361e-07	1.30397e-06	3.61164e-08	1.34009e-06	1.15745e-06	1.29873e-07	1.28732e-06	-1.33992e-07	2.38622e-08	-1.10130e-07	-2.64954e-07	2.43144e-08	-2.40640e-07	7.57021e-07	-1.71763e-07	5.85257e-07	1.64751e-06	3.74436e-09	1.65126e-06	-1.70792e-07	2.28154e-08	-1.47977e-07
2.114	-2.20763e-07	2.65159e-08	-1.94247e-07	1.31467e-06	3.65039e-08	1.35117e-06	1.16683e-06	1.30818e-07	1.29765e-06	-1.34582e-07	2.39672e-08	-1.10615e-07	-2.64788e-07	2.42992e-08	-2.40489e-07	7.63734e-07	-1.73287e-07	5.90447e-07	1.66109e-06	3.91019e-09	1.66501e-06	-1.71004e-07	2.28437e-08	-1.48160e-07
2.138	-2.21754e-07	2.66350e-08	-1.95119e-07	1.32536e-06	3.68915e-08	1.36225e-06	1.17621e-06	1.31760e-07	1.30797e-06	-1.35162e-07	2.40705e-08	-1.11091e-07	-2.64579e-07	2.42800e-08	-2.40299e-07	7.70450e-07	-1.74811e-07	5.95640e-07	1.67467e-06	4.07657e-09	1.67875e-06	-1.71194e-07	2.28690e-08	-1.48325e-07
2.163	-2.22730e-07	2.67521e-08	-1.95977e-07	1.33605e-06	3.72789e-08	1.37333e-06	1.18558e-06	1.32699e-07	1.31828e-06	-1.35732e-07	2.41720e-08	-1.11560e-07	-2.64327e-07	2.42569e-08	-2.40070e-07	7.77169e-07	-1.76335e-07	6.00834e-07	1.68824e-06	4.24346e-09	1.69248e-06	-1.71362e-07	2.28915e-08	-1.48471e-07
2.187	-2.23689e-07	2.68674e-08	-1.96822e-07	1.34673e-06	3.76663e-08	1.38440e-06	1.19494e-06	1.33636e-07	1.32858e-06	-1.36292e-07	2.42717e-08	-1.12020e-07	-2.64032e-07	2.42297e-08	-2.39802e-07	7.83891e-07	-1.77860e-07	6.06031e-07	1.70180e-06	4.41083e-09	1.70621e-06	-1.71509e-07	2.29111e-08	-1.48598e-07
2.212	-2.24633e-07	2.69808e-08	-1.97653e-07	1.35741e-06	3.80535e-08	1.39546e-06	1.20430e-06	1.34569e-07	1.33887e-06	-1.36841e-07	2.43696e-08	-1.12472e-07	-2.63693e-07	2.41986e-08	-2.39494e-07	7.90616e-07	-1.79386e-07	6.11230e-07	1.71536e-06	4.57864e-09	1.71994e-06	-1.71634e-07	2.29278e-08	-1.48706e-07
2.236	-2.25562e-07	2.70923e-08	-1.98469e-07	1.36808e-06	3.84405e-08	1.40652e-06	1.21366e-06	1.35499e-07	1.34916e-06	-1.37381e-07	2.44657e-08	-1.12915e-07	-2.63310e-07	2.41635e-08	-2.39146e-07	7.97342e-07	-1.80912e-07	6.16430e-07	1.72891e-06	4.74685e-09	1.73366e-06	-1.71737e-07	2.29416e-08	-1.48795e-07
2.261	-2.26474e-07	2.72019e-08	-1.99272e-07	1.37874e-06	3.88274e-08	1.41757e-06	1.22301e-06	1.36425e-07	1.35943e-06	-1.37910e-07	2.45600e-08	-1.13350e-07	-2.62884e-07	2.41244e-08	-2.38759e-07	8.04071e-07	-1.82439e-07	6.21632e-07	1.74245e-06	4.91544e-09	1.74737e-06	-1.71818e-07	2.29524e-08	-1.48866e-07
2.286	-2.27371e-07	2.73096e-08	-2.00061e-07	1.38940e-06	3.92139e-08	1.42862e-06	1.23235e-06	1.37349e-07	1.36970e-06	-1.38429e-07	2.46524e-08	-1.13777e-07	-2.62413e-07	2.40812e-08	-2.38332e-07	8.10802e-07	-1.83966e-07	6.26836e-07	1.75598e-06	5.08436e-09	1.76107e-06	-1.71877e-07	2.29603e-08	-1.48917e-07
2.310	-2.28251e-07	2.74153e-08	-2.00836e-07	1.40005e-06	3.96002e-08	1.43965e-06	1.24169e-06	1.38269e-07	1.37996e-06	-1.38938e-07	2.47431e-08	-1.14195e-07	-2.61899e-07	2.40341e-08	-2.37865e-07	8.17534e-07	-1.85494e-07	6.32041e-07	1.76951e-06	5.25358e-09	1.77476e-06	-1.71914e-07	2.29653e-08	-1.48949e-07
2.335	-2.29116e-07	2.75192e-08	-2.01597e-07	1.41070e-06	3.99862e-08	1.45068e-06	1.25102e-06	1.39186e-07	1.39021e-06	-1.39437e-07	2.48319e-08	-1.14605e-07	-2.61341e-07	2.39828e-08	-2.37358e-07	8.24269e-07	-1.87022e-07	6.37247e-07	1.78303e-06	5.42306e-09	1.78845e-06	-1.71929e-07	2.29673e-08	-1.48962e-07
2.359	-2.29964e-07	2.76211e-08	-2.02343e-07	1.42134e-06	4.03718e-08	1.46171e-06	1.26034e-06	1.40100e-07	1.40044e-06	-1.39925e-07	2.49188e-08	-1.15007e-07	-2.60739e-07	2.39276e-08	-2.36811e-07	8.31004e-07	-1.88550e-07	6.42454e-07	1.79653e-06	5.59277e-09	1.80213e-06	-1.71922e-07	2.29664e-08	-1.48956e-07
2.384	-2.30796e-07	2.77210e-08	-2.03075e-07	1.43197e-06	4.07570e-08	1.47272e-06	1.26966e-06	1.41010e-07	1.41067e-06	-1.40403e-07	2.50040e-08	-1.15399e-07	-2.60092e-07	2.38682e-08	-2.36224e-07	8.37741e-07	-1.90078e-07	6.47663e-07	1.81003e-06	5.76267e-09	1.81580e-06	-1.71893e-07	2.29625e-08	-1.48931e-07
2.408	-2.31612e-07	2.78190e-08	-2.03793e-07	1.44259e-06	4.11418e-08	1.48373e-06	1.27897e-06	1.41917e-07	1.42089e-06	-1.40871e-07	2.50872e-08	-1.15784e-07	-2.59401e-07	2.38048e-08	-2.35596e-07	8.44479e-07	-1.91607e-07	6.52872e-07	1.82352e-06	5.93273e-09	1.82946e-06	-1.71842e-07	2.29556e-08	-1.48886e-07
2.433	-2.32412e-07	2.79151e-08	-2.04497e-07	1.45321e-06	4.15261e-08	1.49473e-06	1.28827e-06	1.42820e-07	1.43110e-06	-1.41328e-07	2.51687e-08	-1.16160e-07	-2.58665e-07	2.37373e-08	-2.34928e-07	8.51218e-07	-1.93136e-07	6.58082e-07	1.83700e-06	6.10290e-09	1.84311e-06	-1.71768e-07	2.29458e-08	-1.48822e-07
2.458	-2.33195e-07	2.80091e-08	-2.05186e-07	1.46382e-06	4.19099e-08	1.50573e-06	1.29757e-06	1.43720e-07	1.44129e-06	-1.41775e-07	2.52482e-08	-1.16527e-07	-2.57885e-07	2.36657e-08	-2.34219e-07	8.57958e-07	-1.94665e-07	6.63293e-07	1.85047e-06	6.27316e-09	1.85675e-06	-1.71672e-07	2.29329e-08	-1.48739e-07
2.482	-2.33962e-07	2.81012e-08	-2.05861e-07	1.47442e-06	4.22932e-08	1.51671e-06	1.30686e-06	1.44617e-07	1.45148e-06	-1.42211e-07	2.53259e-08	-1.16885e-07	-2.57060e-07	2.35899e-08	-2.33470e-07	8.64698e-07	-1.96195e-07	6.68504e-07	1.86393e-06	6.44346e-09	1.87038e-06	-1.71553e-07	2.29171e-08	-1.48636e-07
2.507	-2.34712e-07	2.81914e-08	-2.06521e-07	1.48501e-06	4.26759e-08	1.52768e-06	1.31614e-06	1.45509e-07	1.46165e-06	-1.42637e-07	2.54018e-08	-1.17235e-07	-2.56190e-07	2.35101e-08	-2.32680e-07	8.71439e-07	-1.97724e-07	6.73715e-07	1.87738e-06	6.61378e-09	1.88400e-06	-1.71412e-07	2.28982e-08	-1.48514e-07
2.531	-2.35446e-07	2.82795e-08	-2.07167e-07	1.49559e-06	4.30579e-08	1.53865e-06	1.32541e-06	1.46399e-07	1.47181e-06	-1.43053e-07	2.54757e-08	-1.17577e-07	-2.55275e-07	2.34262e-08	-2.31849e-07	8.78180e-07	-1.99254e-07	6.78926e-07	1.89082e-06	6.78408e-09	1.89760e-06	-1.71249e-07	2.28764e-08	-1.48372e-07
2.556	-2.36163e-07	2.83657e-08	-2.07798e-07	1.50617e-06	4.34394e-08	1.54961e-06	1.33468e-06	1.47284e-07	1.48196e-06	-1.43457e-07	2.55478e-08	-1.17909e-07	-2.54315e-07	2.33381e-08	-2.30977e-07	8.84921e-07	-2.00783e-07	6.84138e-07	1.90425e-06	6.95432e-09	1.91120e-06	-1.71063e-07	2.28515e-08	-1.48211e-07
2.580	-2.36864e-07	2.84498e-08	-2.08414e-07	1.51673e-06	4.38201e-08	1.56055e-06	1.34393e-06	1.48166e-07	1.49210e-06	-1.43851e-07	2.56180e-08	-1.18233e-07	-2.53310e-07	2.32458e-08	-2.30064e-07	8.91662e-07	-2.02313e-07	6.89350e-07	1.91766e-06	7.12446e-09	1.92479e-06	-1.70854e-07	2.28236e-08	-1.48030e-07
2.605	-2.37548e-07	2.85319e-08	-2.09016e-07	1.52729e-06	4.42002e-08	1.57149e-06	1.35318e-06	1.49044e-07	1.50222e-06	-1.44235e-07	2.56863e-08	-1.18549e-07	-2.52259e-07	2.31494e-08	-2.29110e-07	8.98403e-07	-2.03842e-07	6.94561e-07	1.93107e-06	7.29448e-09	1.93836e-06	-1.70622e-07	2.27927e-08	-1.47830e-07
2.630	-2.38215e-07	2.86121e-08	-2.09603e-07	1.53783e-06	4.45794e-08	1.58241e-06	1.36242e-06	1.49918e-07	1.51234e-06	-1.44608e-07	2.57527e-08	-1.18855e-07	-2.51163e-07	2.30489e-08	-2.28115e-07	9.05143e-07	-2.05372e-07	6.99772e-07	1.94446e-06	7.46433e-09	1.95192e-06	-1.70368e-07	2.27588e-08	-1.47609e-07
2.654	-2.38865e-07	2.86902e-08	-2.10175e-07	1.54837e-06	4.49579e-08	1.59333e-06	1.37165e-06	1.50788e-07	1.52244e-06	-1.44970e-07	2.58173e-08	-1.19153e-07	-2.50022e-07	2.29441e-08	-2.27078e-07	9.11883e-07	-2.06901e-07	7.04982e-07	1.95784e-06	7.63399e-09	1.96547e-06	-1.70091e-07	2.27218e-08	-1.47369e-07
2.679	-2.39499e-07	2.87663e-08	-2.10732e-07	1.55890e-06	4.53356e-08	1.60423e-06	1.38087e-06	1.51655e-07	1.53252e-06	-1.45322e-07	2.58799e-08	-1.19442e-07	-2.48835e-07	2.28352e-08	-2.26000e-07	9.18622e-07	-2.08430e-07	7.10192e-07	1.97120e-06	7.80341e-09	1.97900e-06	-1.69791e-07	2.26817e-08	-1.47110e-07
2.703	-2.40115e-07	2.88403e-08	-2.11275e-07	1.56942e-06	4.57124e-08	1.61513e-06	1.39008e-06	1.52517e-07	1.54260e-06	-1.45663e-07	2.59406e-08	-1.19722e-07	-2.47603e-07	2.27221e-08	-2.24881e-07	9.25360e-07	-2.09959e-07	7.15401e-07	1.98455e-06	7.97256e-09	1.99253e-06	-1.69469e-07	2.26386e-08	-1.46830e-07
2.728	-2.40715e-07	2.89123e-08	-2.11802e-07	1.57992e-06	4.60883e-08	1.62601e-06	1.39928e-06	1.53376e-07	1.55266e-06	-1.45993e-07	2.59994e-08	-1.19994e-07	-2.46325e-07	2.26048e-08	-2.23720e-07	9.32097e-07	-2.11487e-07	7.20610e-07	1.99789e-06	8.14141e-09	2.00604e-06	-1.69123e-07	2.25924e-08	-1.46531e-07
2.753	-2.41297e-07	2.89823e-08	-2.12315e-07	1.59042e-06	4.64633e-08	1.63688e-06	1.40847e-06	1.54230e-07	1.56270e-06	-1.46313e-07	2.60563e-08	-1.20256e-07	-2.45001e-07	2.24833e-08	-2.22518e-07	9.38833e-07	-2.13015e-07	7.25817e-07	2.01122e-06	8.30992e-09	2.01953e-06	-1.68755e-07	2.25432e-08	-1.46211e-07
2.777	-2.41863e-07	2.90502e-08	-2.12812e-07	1.60090e-06	4.68373e-08	1.64774e-06	1.41766e-06	1.55080e-07	1.57274e-06	-1.46621e-07	2.61113e-08	-1.20510e-07	-2.43631e-07	2.23576e-08	-2.21274e-07	9.45567e-07	-2.14543e-07	7.31023e-07	2.02453e-06	8.47805e-09	2.03301e-06	-1.68363e-07	2.24909e-08	-1.45872e-07
2.802	-2.42411e-07	2.91161e-08	-2.13295e-07	1.61138e-06	4.72103e-08	1.65859e-06	1.42683e-06	1.55927e-07	1.58276e-06	-1.46919e-07	2.61643e-08	-1.20755e-07	-2.42215e-07	2.22277e-08	-2.19988e-07	9.52299e-07	-2.16071e-07	7.36228e-07	2.03783e-06	8.64578e-09	2.04647e-06	-1.67948e-07	2.24355e-08	-1.45513e-07
2.826	-2.42942e-07	2.91799e-08	-2.13762e-07	1.62184e-06	4.75823e-08	1.66942e-06	1.43599e-06	1.56769e-07	1.59276e-06	-1.47206e-07	2.62155e-08	-1.20991e-07	-2.40753e-07	2.20936e-08	-2.18660e-07	9.59030e-07	-2.17598e-07	7.41432e-07	2.05111e-06	8.81307e-09	2.05992e-06	-1.67511e-07	2.23770e-08	-1.45134e-07
2.851	-2.43456e-07	2.92416e-08	-2.14215e-07	1.63229e-06	4.79532e-08	1.68025e-06	1.44515e-06	1.57607e-07	1.60275e-06	-1.47483e-07	2.62647e-08	-1.21218e-07	-2.39246e-07	2.19552e-08	-2.17290e-07	9.65759e-07	-2.19125e-07	7.46634e-07	2.06438e-06	8.97988e-09	2.07336e-06	-1.67050e-07	2.23154e-08	-1.44734e-07
2.875	-2.43953e-07	2.93013e-08	-2.14652e-07	1.64273e-06	4.83230e-08	1.69106e-06	1.45429e-06	1.58441e-07	1.61273e-06	-1.47748e-07	2.63119e-08	-1.21436e-07	-2.37691e-07	2.18125e-08	-2.15879e-07	9.72485e-07	-2.20651e-07	7.51834e-07	2.07763e-06	9.14619e-09	2.08678e-06	-1.66566e-07	2.22508e-08	-1.44315e-07
2.900	-2.44433e-07	2.93589e-08	-2.15074e-07	1.65316e-06	4.86917e-08	1.70185e-06	1.46342e-06	1.59270e-07	1.62269e-06	-1.48003e-07	2.63573e-08	-1.21645e-07	-2.36091e-07	2.16657e-08	-2.14425e-07	9.79210e-07	-2.22177e-07	7.57033e-07	2.09087e-06	9.31195e-09	2.10018e-06	-1.66058e-07	2.21830e-08	-1.43875e-07
2.925	-2.44895e-07	2.94144e-08	-2.15481e-07	1.66358e-06	4.90592e-08	1.71264e-06	1.47254e-06	1.60095e-07	1.63263e-06	-1.48246e-07	2.64007e-08	-1.21846e-07	-2.34444e-07	2.15146e-08	-2.12930e-07	9.85932e-07	-2.23702e-07	7.62230e-07	2.10409e-06	9.47712e-09	2.11357e-06	-1.65528e-07	2.21121e-08	-1.43416e-07
2.949	-2.45340e-07	2.94678e-08	-2.15872e-07	1.67398e-06	4.94256e-08	1.72341e-06	1.48165e-06	1.60916e-07	1.64256e-06	-1.48479e-07	2.64422e-08	-1.22037e-07	-2.32751e-07	2.13592e-08	-2.11392e-07	9.92651e-07	-2.25226e-07	7.67424e-07	2.11729e-06	9.64169e-09	2.12694e-06	-1.64974e-07	2.20382e-08	-1.42936e-07
2.974	-2.45767e-07	2.95192e-08	-2.16248e-07	1.68437e-06	4.97906e-08	1.73416e-06	1.49074e-06	1.61732e-07	1.65248e-06	-1.48701e-07	2.64817e-08	-1.22220e-07	-2.31011e-07	2.11995e-08	-2.09812e-07	9.99367e-07	-2.26750e-07	7.72617e-07	2.13048e-06	9.80561e-09	2.14029e-06	-1.64397e-07	2.19611e-08	-1.42436e-07
2.998	-2.46177e-07	2.95684e-08	-2.16609e-07	1.69475e-06	5.01544e-08	1.74490e-06	1.49983e-06	1.62544e-07	1.66237e-06	-1.48912e-07	2.65193e-08	-1.22393e-07	-2.29225e-07	2.10356e-08	-2.08189e-07	1.00608e-06	-2.28274e-07	7.77807e-07	2.14366e-06	9.96886e-09	2.15362e-06	-1.63796e-07	2.18809e-08	-1.41916e-07
3.023	-2.46570e-07	2.96156e-08	-2.16954e-07	1.70511e-06	5.05169e-08	1.75563e-06	1.50891e-06	1.63352e-07	1.67226e-06	-1.49113e-07	2.65549e-08	-1.22558e-07	-2.27392e-07	2.08674e-08	-2.06525e-07	1.01279e-06	-2.29796e-07	7.82995e-07	2.15681e-06	1.01314e-08	2.16694e-06	-1.63173e-07	2.17975e-08	-1.41375e-07
3.047	-2.46945e-07	2.96606e-08	-2.17284e-07	1.71546e-06	5.08781e-08	1.76634e-06	1.51797e-06	1.64154e-07	1.68212e-06	-1.49302e-07	2.65886e-08	-1.22713e-07	-2.25513e-07	2.06949e-08	-2.04818e-07	1.01950e-06	-2.31318e-07	7.88180e-07	2.16995e-06	1.02932e-08	2.18024e-06	-1.62525e-07	2.17111e-08	-1.40814e-07
3.072	-2.47302e-07	2.97036e-08	-2.17599e-07	1.72580e-06	5.12378e-08	1.77704e-06	1.52702e-06	1.64953e-07	1.69197e-06	-1.49480e-07	2.66204e-08	-1.22860e-07	-2.23587e-07	2.05182e-08	-2.03068e-07	1.02620e-06	-2.32839e-07	7.93363e-07	2.18307e-06	1.04542e-08	2.19352e-06	-1.61855e-07	2.16215e-08	-1.40233e-07
3.097	-2.47642e-07	2.97444e-08	-2.17898e-07	1.73613e-06	5.15962e-08	1.78772e-06	1.53606e-06	1.65746e-07	1.70180e-06	-1.49647e-07	2.66502e-08	-1.22997e-07	-2.21614e-07	2.03371e-08	-2.01277e-07	1.03290e-06	-2.34359e-07	7.98543e-07	2.19617e-06	1.06144e-08	2.20678e-06	-1.61160e-07	2.15287e-08	-1.39632e-07
3.121	-2.47965e-07	2.97831e-08	-2.18181e-07	1.74644e-06	5.19532e-08	1.79839e-06	1.54508e-06	1.66535e-07	1.71162e-06	-1.49804e-07	2.66780e-08	-1.23126e-07	-2.19594e-07	2.01518e-08	-1.99442e-07	1.03960e-06	-2.35879e-07	8.03720e-07	2.20925e-06	1.07737e-08	2.22003e-06	-1.60443e-07	2.14328e-08	-1.39010e-07
3.146	-2.48269e-07	2.98197e-08	-2.18449e-07	1.75673e-06	5.23086e-08	1.80904e-06	1.55410e-06	1.67320e-07	1.72142e-06	-1.49949e-07	2.67039e-08	-1.23245e-07	-2.17527e-07	1.99621e-08	-1.97565e-07	1.04629e-06	-2.37397e-07	8.08894e-07	2.22232e-06	1.09322e-08	2.23325e-06	-1.59701e-07	2.13338e-08	-1.38368e-07
3.170	-2.48556e-07	2.98542e-08	-2.18702e-07	1.76701e-06	5.26626e-08	1.81968e-06	1.56310e-06	1.68099e-07	1.73120e-06	-1.50083e-07	2.67278e-08	-1.23356e-07	-2.15414e-07	1.97682e-08	-1.95646e-07	1.05298e-06	-2.38915e-07	8.14064e-07	2.23536e-06	1.10897e-08	2.24645e-06	-1.58937e-07	2.12317e-08	-1.37705e-07
3.195	-2.48825e-07	2.98865e-08	-2.18939e-07	1.77728e-06	5.30150e-08	1.83030e-06	1.57208e-06	1.68874e-07	1.74096e-06	-1.50207e-07	2.67498e-08	-1.23457e-07	-2.13253e-07	1.95699e-08	-1.93683e-07	1.05966e-06	-2.40431e-07	8.19232e-07	2.24839e-06	1.12463e-08	2.25964e-06	-1.58148e-07	2.11263e-08	-1.37022e-07
3.219	-2.49077e-07	2.99167e-08	-2.19160e-07	1.78753e-06	5.33659e-08	1.84090e-06	1.58106e-06	1.69644e-07	1.75070e-06	-1.50319e-07	2.67698e-08	-1.23549e-07	-2.11046e-07	1.93673e-08	-1.91678e-07	1.06634e-06	-2.41947e-07	8.24396e-07	2.26140e-06	1.14020e-08	2.27280e-06	-1.57336e-07	2.10179e-08	-1.36318e-07
3.244	-2.49311e-07	2.99448e-08	-2.19366e-07	1.79777e-06	5.37151e-08	1.85148e-06	1.59002e-06	1.70409e-07	1.76043e-06	-1.50421e-07	2.67879e-08	-1.23633e-07	-2.08791e-07	1.91604e-08	-1.89631e-07	1.07302e-06	-2.43461e-07	8.29556e-07	2.27439e-06	1.15566e-08	2.28594e-06	-1.56501e-07	2.09062e-08	-1.35594e-07
3.269	-2.49527e-07	2.99707e-08	-2.19556e-07	1.80799e-06	5.40628e-08	1.86205e-06	1.59897e-06	1.71169e-07	1.77014e-06	-1.50511e-07	2.68040e-08	-1.23707e-07	-2.06490e-07	1.89492e-08	-1.87540e-07	1.07969e-06	-2.44975e-07	8.34713e-07	2.28735e-06	1.17102e-08	2.29906e-06	-1.55641e-07	2.07915e-08	-1.34850e-07
3.293	-2.49725e-07	2.99945e-08	-2.19730e-07	1.81820e-06	5.44087e-08	1.87261e-06	1.60790e-06	1.71924e-07	1.77983e-06	-1.50590e-07	2.68181e-08	-1.23772e-07	-2.04141e-07	1.87337e-08	-1.85407e-07	1.08635e-06	-2.46487e-07	8.39866e-07	2.30030e-06	1.18627e-08	2.31216e-06	-1.54758e-07	2.06735e-08	-1.34085e-07
3.318	-2.49905e-07	3.00162e-08	-2.19889e-07	1.82839e-06	5.47530e-08	1.88314e-06	1.61682e-06	1.72674e-07	1.78950e-06	-1.50659e-07	2.68303e-08	-1.23828e-07	-2.01745e-07	1.85138e-08	-1.83231e-07	1.09301e-06	-2.47998e-07	8.45015e-07	2.31323e-06	1.20141e-08	2.32524e-06	-1.53852e-07	2.05524e-08	-1.33299e-07
3.342	-2.50067e-07	3.00357e-08	-2.20032e-07	1.83856e-06	5.50955e-08	1.89366e-06	1.62573e-06	1.73420e-07	1.79915e-06	-1.50716e-07	2.68405e-08	-1.23875e-07	-1.99302e-07	1.82896e-08	-1.81012e-07	1.09967e-06	-2.49508e-07	8.50160e-07	2.32613e-06	1.21643e-08	2.33830e-06	-1.52922e-07	2.04281e-08	-1.32493e-07
3.367	-2.50212e-07	3.00530e-08	-2.20159e-07	1.84872e-06	5.54363e-08	1.90416e-06	1.63462e-06	1.74160e-07	1.80878e-06	-1.50762e-07	2.68487e-08	-1.23914e-07	-1.96811e-07	1.80611e-08	-1.78750e-07	1.10632e-06	-2.51017e-07	8.55301e-07	2.33902e-06	1.23134e-08	2.35133e-06	-1.51967e-07	2.03007e-08	-1.31667e-07
3.391	-2.50338e-07	3.00682e-08	-2.20270e-07	1.85886e-06	5.57753e-08	1.91464e-06	1.64350e-06	1.74894e-07	1.81839e-06	-1.50798e-07	2.68550e-08	-1.23943e-07	-1.94274e-07	1.78282e-08	-1.76446e-07	1.11296e-06	-2.52524e-07	8.60437e-07	2.35188e-06	1.24613e-08	2.36434e-06	-1.50990e-07	2.01701e-08	-1.30820e-07
3.416	-2.50447e-07	3.00813e-08	-2.20366e-07	1.86899e-06	5.61125e-08	1.92510e-06	1.65236e-06	1.75624e-07	1.82798e-06	-1.50822e-07	2.68593e-08	-1.23962e-07	-1.91689e-07	1.75910e-08	-1.74098e-07	1.11960e-06	-2.54030e-07	8.65569e-07	2.36472e-06	1.26080e-08	2.37733e-06	-1.49988e-07	2.00363e-08	-1.29952e-07
3.441	-2.50538e-07	3.00922e-08	-2.20446e-07	1.87909e-06	5.64478e-08	1.93554e-06	1.66121e-06	1.76349e-07	1.83756e-06	-1.50835e-07	2.68617e-08	-1.23973e-07	-1.89057e-07	1.73494e-08	-1.71707e-07	1.12623e-06	-2.55535e-07	8.70697e-07	2.37754e-06	1.27534e-08	2.39029e-06	-1.48963e-07	1.98993e-08	-1.29064e-07
3.465	-2.50611e-07	3.01009e-08	-2.20510e-07	1.88919e-06	5.67812e-08	1.94597e-06	1.67004e-06	1.77068e-07	1.84711e-06	-1.50837e-07	2.68621e-08	-1.23975e-07	-1.86377e-07	1.71035e-08	-1.69274e-07	1.13286e-06	-2.57039e-07	8.75820e-07	2.39034e-06	1.28975e-08	2.40323e-06	-1.47914e-07	1.97592e-08	-1.28155e-07
3.490	-2.50665e-07	3.01075e-08	-2.20558e-07	1.89926e-06	5.71127e-08	1.95637e-06	1.67886e-06	1.77782e-07	1.85664e-06	-1.50828e-07	2.68605e-08	-1.23968e-07	-1.83651e-07	1.68533e-08	-1.66797e-07	1.13948e-06	-2.58541e-07	8.80938e-07	2.40311e-06	1.30403e-08	2.41615e-06	-1.46841e-07	1.96158e-08	-1.27225e-07
3.514	-2.50702e-07	3.01119e-08	-2.20590e-07	1.90932e-06	5.74423e-08	1.96676e-06	1.68766e-06	1.78491e-07	1.86615e-06	-1.50809e-07	2.68570e-08	-1.23952e-07	-1.80876e-07	1.65987e-08	-1.64278e-07	1.14609e-06	-2.60042e-07	8.86051e-07	2.41586e-06	1.31818e-08	2.42904e-06	-1.45744e-07	1.94694e-08	-1.26275e-07
3.539	-2.50721e-07	3.01142e-08	-2.20607e-07	1.91935e-06	5.77699e-08	1.97712e-06	1.69645e-06	1.79194e-07	1.87564e-06	-1.50778e-07	2.68515e-08	-1.23926e-07	-1.78055e-07	1.63398e-08	-1.61715e-07	1.15270e-06	-2.61541e-07	8.91160e-07	2.42859e-06	1.33218e-08	2.44191e-06	-1.44624e-07	1.93197e-08	-1.25304e-07
3.564	-2.50721e-07	3.01142e-08	-2.20607e-07	1.92937e-06	5.80955e-08	1.98747e-06	1.70522e-06	1.79892e-07	1.88511e-06	-1.50736e-07	2.68440e-08	-1.23892e-07	-1.75186e-07	1.60765e-08	-1.59110e-07	1.15930e-06	-2.63038e-07	8.96263e-07	2.44129e-06	1.34605e-08	2.45475e-06	-1.43480e-07	1.91668e-08	-1.24313e-07
3.588	-2.50704e-07	3.01122e-08	-2.20592e-07	1.93938e-06	5.84190e-08	1.99780e-06	1.71397e-06	1.80584e-07	1.89456e-06	-1.50683e-07	2.68346e-08	-1.23848e-07	-1.72270e-07	1.58089e-08	-1.56461e-07	1.16590e-06	-2.64535e-07	9.01361e-07	2.45397e-06	1.35977e-08	2.46757e-06	-1.42312e-07	1.90108e-08	-1.23301e-07
3.613	-2.50669e-07	3.01079e-08	-2.20561e-07	1.94936e-06	5.87405e-08	2.00810e-06	1.72271e-06	1.81271e-07	1.90398e-06	-1.50619e-07	2.68232e-08	-1.23796e-07	-1.69306e-07	1.55369e-08	-1.53769e-07	1.17248e-06	-2.66029e-07	9.06453e-07	2.46663e-06	1.37334e-08	2.48036e-06	-1.41120e-07	1.88516e-08	-1.22268e-07
3.637	-2.50615e-07	3.01015e-08	-2.20514e-07	1.95933e-06	5.90599e-08	2.01839e-06	1.73144e-06	1.81952e-07	1.91339e-06	-1.50544e-07	2.68099e-08	-1.23734e-07	-1.66295e-07	1.52606e-08	-1.51034e-07	1.17906e-06	-2.67522e-07	9.11540e-07	2.47926e-06	1.38676e-08	2.49313e-06	-1.39904e-07	1.86892e-08	-1.21215e-07
3.662	-2.50544e-07	3.00929e-08	-2.20451e-07	1.96927e-06	5.93772e-08	2.02865e-06	1.74014e-06	1.82628e-07	1.92277e-06	-1.50458e-07	2.67946e-08	-1.23664e-07	-1.63237e-07	1.49800e-08	-1.48257e-07	1.18564e-06	-2.69013e-07	9.16622e-07	2.49187e-06	1.40003e-08	2.50587e-06	-1.38664e-07	1.85236e-08	-1.20141e-07
3.686	-2.50454e-07	3.00821e-08	-2.20372e-07	1.97920e-06	5.96923e-08	2.03889e-06	1.74883e-06	1.83298e-07	1.93213e-06	-1.50361e-07	2.67773e-08	-1.23584e-07	-1.60131e-07	1.46949e-08	-1.45436e-07	1.19220e-06	-2.70503e-07	9.21697e-07	2.50445e-06	1.41314e-08	2.51858e-06	-1.37401e-07	1.83548e-08	-1.19046e-07
3.711	-2.50346e-07	3.00692e-08	-2.20277e-07	1.98911e-06	6.00053e-08	2.04911e-06	1.75750e-06	1.83963e-07	1.94147e-06	-1.50254e-07	2.67581e-08	-1.23495e-07	-1.56977e-07	1.44056e-08	-1.42572e-07	1.19876e-06	-2.71991e-07	9.26767e-07	2.51700e-06	1.42610e-08	2.53126e-06	-1.36114e-07	1.81829e-08	-1.17931e-07
3.736	-2.50220e-07	3.00540e-08	-2.20166e-07	1.99900e-06	6.03160e-08	2.05931e-06	1.76616e-06	1.84621e-07	1.95078e-06	-1.50135e-07	2.67370e-08	-1.23398e-07	-1.53777e-07	1.41118e-08	-1.39665e-07	1.20531e-06	-2.73477e-07	9.31831e-07	2.52953e-06	1.43889e-08	2.54392e-06	-1.34803e-07	1.80077e-08	-1.16795e-07
3.760	-2.50076e-07	3.00367e-08	-2.20039e-07	2.00887e-06	6.06245e-08	2.06949e-06	1.77480e-06	1.85274e-07	1.96007e-06	-1.50005e-07	2.67139e-08	-1.23291e-07	-1.50529e-07	1.38138e-08	-1.36715e-07	1.21185e-06	-2.74962e-07	9.36889e-07	2.54204e-06	1.45151e-08	2.55655e-06	-1.33468e-07	1.78294e-08	-1.15639e-07
3.785	-2.49914e-07	3.00173e-08	-2.19897e-07	2.01872e-06	6.09308e-08	2.07965e-06	1.78342e-06	1.85922e-07	1.96934e-06	-1.49864e-07	2.66888e-08	-1.23176e-07	-1.47233e-07	1.35114e-08	-1.33722e-07	1.21839e-06	-2.76444e-07	9.41941e-07	2.55452e-06	1.46397e-08	2.56916e-06	-1.32109e-07	1.76479e-08	-1.14462e-07
3.809	-2.49734e-07	2.99956e-08	-2.19738e-07	2.02855e-06	6.12347e-08	2.08978e-06	1.79202e-06	1.86563e-07	1.97859e-06	-1.49713e-07	2.66618e-08	-1.23051e-07	-1.43891e-07	1.32046e-08	-1.30686e-07	1.22491e-06	-2.77925e-07	9.46986e-07	2.56697e-06	1.47626e-08	2.58173e-06	-1.30727e-07	1.74633e-08	-1.13264e-07
3.834	-2.49535e-07	2.99718e-08	-2.19564e-07	2.03836e-06	6.15363e-08	2.09989e-06	1.80061e-06	1.87198e-07	1.98781e-06	-1.49550e-07	2.66329e-08	-1.22917e-07	-1.40500e-07	1.28935e-08	-1.27607e-07	1.23143e-06	-2.79404e-07	9.52025e-07	2.57940e-06	1.48838e-08	2.59428e-06	-1.29321e-07	1.72754e-08	-1.12045e-07
3.858	-2.49319e-07	2.99458e-08	-2.19373e-07	2.04814e-06	6.18356e-08	2.10998e-06	1.80918e-06	1.87828e-07	1.99701e-06	-1.49377e-07	2.66020e-08	-1.22775e-07	-1.37063e-07	1.25780e-08	-1.24485e-07	1.23794e-06	-2.80881e-07	9.57058e-07	2.59180e-06	1.50032e-08	2.60680e-06	-1.27891e-07	1.70844e-08	-1.10806e-07
3.883	-2.49084e-07	2.99176e-08	-2.19167e-07	2.05791e-06	6.21325e-08	2.12004e-06	1.81773e-06	1.88452e-07	2.00618e-06	-1.49192e-07	2.65691e-08	-1.22623e-07	-1.33578e-07	1.22583e-08	-1.21320e-07	1.24444e-06	-2.82356e-07	9.62084e-07	2.60417e-06	1.51208e-08	2.61929e-06	-1.26437e-07	1.68902e-08	-1.09547e-07
3.908	-2.48832e-07	2.98872e-08	-2.18944e-07	2.06766e-06	6.24270e-08	2.13009e-06	1.82626e-06	1.89070e-07	2.01533e-06	-1.48997e-07	2.65344e-08	-1.22463e-07	-1.30046e-07	1.19341e-08	-1.18112e-07	1.25093e-06	-2.83829e-07	9.67103e-07	2.61651e-06	1.52365e-08	2.63175e-06	-1.24959e-07	1.66928e-08	-1.08267e-07
3.932	-2.48561e-07	2.98547e-08	-2.18706e-07	2.07739e-06	6.27191e-08	2.14010e-06	1.83477e-06	1.89681e-07	2.02446e-06	-1.48791e-07	2.64977e-08	-1.22293e-07	-1.26467e-07	1.16057e-08	-1.14861e-07	1.25741e-06	-2.85300e-07	9.72115e-07	2.62883e-06	1.53505e-08	2.64418e-06	-1.23458e-07	1.64922e-08	-1.06966e-07
3.957	-2.48272e-07	2.98200e-08	-2.18452e-07	2.08709e-06	6.30087e-08	2.15010e-06	1.84327e-06	1.90287e-07	2.03356e-06	-1.48574e-07	2.64590e-08	-1.22115e-07	-1.22840e-07	1.12728e-08	-1.11567e-07	1.26389e-06	-2.86769e-07	9.77120e-07	2.64111e-06	1.54626e-08	2.65658e-06	-1.21933e-07	1.62885e-08	-1.05645e-07
3.981	-2.47965e-07	2.97831e-08	-2.18182e-07	2.09677e-06	6.32958e-08	2.16007e-06	1.85174e-06	1.90886e-07	2.04263e-06	-1.48346e-07	2.64184e-08	-1.21928e-07	-1.19166e-07	1.09357e-08	-1.08231e-07	1.27035e-06	-2.88236e-07	9.82118e-07	2.65337e-06	1.55727e-08	2.66895e-06	-1.20384e-07	1.60816e-08	-1.04303e-07
4.006	-2.47639e-07	2.97441e-08	-2.17895e-07	2.10643e-06	6.35804e-08	2.17001e-06	1.86020e-06	1.91480e-07	2.05168e-06	-1.48107e-07	2.63759e-08	-1.21732e-07	-1.15445e-07	1.05942e-08	-1.04851e-07	1.27681e-06	-2.89700e-07	9.87109e-07	2.66561e-06	1.56810e-08	2.68129e-06	-1.18812e-07	1.58715e-08	-1.02940e-07
4.030	-2.47296e-07	2.97028e-08	-2.17593e-07	2.11607e-06	6.38625e-08	2.17994e-06	1.86864e-06	1.92067e-07	2.06071e-06	-1.47858e-07	2.63315e-08	-1.21527e-07	-1.11677e-07	1.02484e-08	-1.01429e-07	1.28326e-06	-2.91163e-07	9.92093e-07	2.67781e-06	1.57873e-08	2.69359e-06	-1.17216e-07	1.56583e-08	-1.01557e-07
4.055	-2.46935e-07	2.96594e-08	-2.17275e-07	2.12569e-06	6.41420e-08	2.18983e-06	1.87706e-06	1.92648e-07	2.06971e-06	-1.47598e-07	2.62852e-08	-1.21313e-07	-1.07862e-07	9.89832e-09	-9.79637e-08	1.28969e-06	-2.92624e-07	9.97070e-07	2.68998e-06	1.58916e-08	2.70587e-06	-1.15596e-07	1.54419e-08	-1.00154e-07
4.080	-2.46555e-07	2.96138e-08	-2.16941e-07	2.13529e-06	6.44190e-08	2.19970e-06	1.88546e-06	1.93223e-07	2.07868e-06	-1.47327e-07	2.62369e-08	-1.21090e-07	-1.04000e-07	9.54388e-09	-9.44558e-08	1.29612e-06	-2.94082e-07	1.00204e-06	2.70212e-06	1.59939e-08	2.71812e-06	-1.13952e-07	1.52224e-08	-9.87298e-08
4.104	-2.46158e-07	2.95661e-08	-2.16592e-07	2.14486e-06	6.46933e-08	2.20955e-06	1.89384e-06	1.93791e-07	2.08763e-06	-1.47045e-07	2.61867e-08	-1.20858e-07	-1.00090e-07	9.18512e-09	-9.09052e-08	1.30254e-06	-2.95538e-07	1.00700e-06	2.71424e-06	1.60942e-08	2.73033e-06	-1.12285e-07	1.49997e-08	-9.72854e-08
4.129	-2.45742e-07	2.95162e-08	-2.16226e-07	2.15441e-06	6.49650e-08	2.21937e-06	1.90220e-06	1.94354e-07	2.09655e-06	-1.46753e-07	2.61347e-08	-1.20618e-07	-9.61339e-08	8.82205e-09	-8.73119e-08	1.30894e-06	-2.96992e-07	1.01195e-06	2.72632e-06	1.61925e-08	2.74251e-06	-1.10594e-07	1.47738e-08	-9.58205e-08
4.153	-2.45308e-07	2.94641e-08	-2.15844e-07	2.16393e-06	6.52340e-08	2.22917e-06	1.91054e-06	1.94909e-07	2.10545e-06	-1.46449e-07	2.60807e-08	-1.20369e-07	-9.21306e-08	8.45467e-09	-8.36759e-08	1.31534e-06	-2.98443e-07	1.01690e-06	2.73837e-06	1.62887e-08	2.75466e-06	-1.08880e-07	1.45448e-08	-9.43352e-08
4.178	-2.44857e-07	2.94098e-08	-2.15447e-07	2.17344e-06	6.55003e-08	2.23894e-06	1.91886e-06	1.95459e-07	2.11432e-06	-1.46136e-07	2.60248e-08	-1.20111e-07	-8.80803e-08	8.08299e-09	-7.99973e-08	1.32173e-06	-2.99892e-07	1.02184e-06	2.75040e-06	1.63827e-08	2.76678e-06	-1.07142e-07	1.43127e-08	-9.28295e-08
4.202	-2.44387e-07	2.93534e-08	-2.15033e-07	2.18292e-06	6.57640e-08	2.24868e-06	1.92716e-06	1.96002e-07	2.12316e-06	-1.45811e-07	2.59670e-08	-1.19844e-07	-8.39832e-08	7.70700e-09	-7.62762e-08	1.32811e-06	-3.01339e-07	1.02677e-06	2.76239e-06	1.64747e-08	2.77886e-06	-1.05381e-07	1.40773e-08	-9.13033e-08
4.227	-2.43899e-07	2.92948e-08	-2.14604e-07	2.19237e-06	6.60249e-08	2.25840e-06	1.93543e-06	1.96538e-07	2.13197e-06	-1.45476e-07	2.59073e-08	-1.19569e-07	-7.98393e-08	7.32672e-09	-7.25125e-08	1.33447e-06	-3.02783e-07	1.03169e-06	2.77435e-06	1.65644e-08	2.79091e-06	-1.03596e-07	1.38389e-08	-8.97569e-08
4.252	-2.43393e-07	2.92340e-08	-2.14159e-07	2.20181e-06	6.62830e-08	2.26809e-06	1.94369e-06	1.97068e-07	2.14076e-06	-1.45130e-07	2.58457e-08	-1.19285e-07	-7.56486e-08	6.94215e-09	-6.87064e-08	1.34083e-06	-3.04225e-07	1.03660e-06	2.78628e-06	1.66520e-08	2.80293e-06	-1.01787e-07	1.35973e-08	-8.81900e-08
4.276	-2.42869e-07	2.91711e-08	-2.13698e-07	2.21122e-06	6.65383e-08	2.27775e-06	1.95193e-06	1.97592e-07	2.14952e-06	-1.44774e-07	2.57823e-08	-1.18992e-07	-7.14112e-08	6.55329e-09	-6.48579e-08	1.34717e-06	-3.05665e-07	1.04151e-06	2.79818e-06	1.67374e-08	2.81491e-06	-9.99555e-08	1.33526e-08	-8.66029e-08
4.301	-2.42328e-07	2.91061e-08	-2.13222e-07	2.22060e-06	6.67909e-08	2.28739e-06	1.96015e-06	1.98109e-07	2.15825e-06	-1.44407e-07	2.57169e-08	-1.18690e-07	-6.71272e-08	6.16015e-09	-6.09670e-08	1.35350e-06	-3.07102e-07	1.04640e-06	2.81004e-06	1.68206e-08	2.82686e-06	-9.81003e-08	1.31048e-08	-8.49955e-08
4.325	-2.41768e-07	2.90388e-08	-2.12729e-07	2.22996e-06	6.70406e-08	2.29700e-06	1.96834e-06	1.98619e-07	2.16696e-06	-1.44030e-07	2.56497e-08	-1.18380e-07	-6.27965e-08	5.76274e-09	-5.70338e-08	1.35983e-06	-3.08536e-07	1.05129e-06	2.82188e-06	1.69016e-08	2.83878e-06	-9.62217e-08	1.28538e-08	-8.33678e-08
4.350	-2.41190e-07	2.89695e-08	-2.12221e-07	2.23930e-06	6.72875e-08	2.30658e-06	1.97651e-06	1.99123e-07	2.17564e-06	-1.43642e-07	2.55806e-08	-1.18061e-07	-5.84194e-08	5.36105e-09	-5.30584e-08	1.36614e-06	-3.09968e-07	1.05617e-06	2.83368e-06	1.69802e-08	2.85066e-06	-9.43197e-08	1.25998e-08	-8.17199e-08
4.375	-2.40595e-07	2.88979e-08	-2.11697e-07	2.24861e-06	6.75315e-08	2.31614e-06	1.98467e-06	1.99620e-07	2.18428e-06	-1.43243e-07	2.55097e-08	-1.17734e-07	-5.39958e-08	4.95511e-09	-4.90407e-08	1.37244e-06	-3.11398e-07	1.06104e-06	2.84545e-06	1.70566e-08	2.86250e-06	-9.23944e-08	1.23426e-08	-8.00519e-08
4.399	-2.39982e-07	2.88243e-08	-2.11157e-07	2.25789e-06	6.77725e-08	2.32567e-06	1.99280e-06	2.00110e-07	2.19291e-06	-1.42834e-07	2.54369e-08	-1.17398e-07	-4.95258e-08	4.54491e-09	-4.49809e-08	1.37873e-06	-3.12825e-07	1.06590e-06	2.85718e-06	1.71306e-08	2.87431e-06	-9.04459e-08	1.20823e-08	-7.83636e-08
4.424	-2.39350e-07	2.87484e-08	-2.10602e-07	2.26715e-06	6.80107e-08	2.33517e-06	2.00090e-06	2.00593e-07	2.20150e-06	-1.42415e-07	2.53622e-08	-1.17053e-07	-4.50096e-08	4.13045e-09	-4.08791e-08	1.38500e-06	-3.14249e-07	1.07075e-06	2.86889e-06	1.72023e-08	2.88609e-06	-8.84741e-08	1.18189e-08	-7.66553e-08
4.448	-2.38701e-07	2.86705e-08	-2.10031e-07	2.27639e-06	6.82459e-08	2.34464e-06	2.00899e-06	2.01070e-07	2.21006e-06	-1.41985e-07	2.52857e-08	-1.16700e-07	-4.04470e-08	3.71176e-09	-3.67353e-08	1.39127e-06	-3.15670e-07	1.07560e-06	2.88056e-06	1.72717e-08	2.89783e-06	-8.64792e-08	1.15524e-08	-7.49268e-08
4.473	-2.38034e-07	2.85904e-08	-2.09444e-07	2.28560e-06	6.84782e-08	2.35408e-06	2.01705e-06	2.01540e-07	2.21859e-06	-1.41545e-07	2.52073e-08	-1.16338e-07	-3.58383e-08	3.28882e-09	-3.25495e-08	1.39752e-06	-3.17089e-07	1.08043e-06	2.89219e-06	1.73387e-08	2.90953e-06	-8.44611e-08	1.12828e-08	-7.31783e-08
4.497	-2.37350e-07	2.85081e-08	-2.08841e-07	2.29478e-06	6.87075e-08	2.36349e-06	2.02509e-06	2.02003e-07	2.22710e-06	-1.41095e-07	2.51271e-08	-1.15968e-07	-3.11835e-08	2.86166e-09	-2.83218e-08	1.40376e-06	-3.18505e-07	1.08526e-06	2.90379e-06	1.74032e-08	2.92120e-06	-8.24199e-08	1.10101e-08	-7.14098e-08
4.522	-2.36647e-07	2.84238e-08	-2.08223e-07	2.30394e-06	6.89337e-08	2.37288e-06	2.03311e-06	2.02459e-07	2.23557e-06	-1.40634e-07	2.50451e-08	-1.15589e-07	-2.64827e-08	2.43027e-09	-2.40524e-08	1.40999e-06	-3.19919e-07	1.09007e-06	2.91536e-06	1.74653e-08	2.93283e-06	-8.03556e-08	1.07344e-08	-6.96213e-08
4.547	-2.35927e-07	2.83373e-08	-2.07590e-07	2.31308e-06	6.91570e-08	2.38223e-06	2.04111e-06	2.02908e-07	2.24402e-06	-1.40163e-07	2.49612e-08	-1.15202e-07	-2.17359e-08	1.99467e-09	-1.97413e-08	1.41621e-06	-3.21329e-07	1.09488e-06	2.92689e-06	1.75250e-08	2.94442e-06	-7.82684e-08	1.04555e-08	-6.78128e-08
4.571	-2.35189e-07	2.82487e-08	-2.06941e-07	2.32218e-06	6.93772e-08	2.39156e-06	2.04908e-06	2.03350e-07	2.25243e-06	-1.39682e-07	2.48755e-08	-1.14807e-07	-1.69433e-08	1.55486e-09	-1.53885e-08	1.42241e-06	-3.22737e-07	1.09968e-06	2.93839e-06	1.75822e-08	2.95598e-06	-7.61581e-08	1.01736e-08	-6.59845e-08
4.596	-2.34434e-07	2.81579e-08	-2.06276e-07	2.33126e-06	6.95943e-08	2.40086e-06	2.05703e-06	2.03785e-07	2.26082e-06	-1.39191e-07	2.47880e-08	-1.14403e-07	-1.21050e-08	1.11085e-09	-1.09941e-08	1.42861e-06	-3.24142e-07	1.10446e-06	2.94986e-06	1.76369e-08	2.96749e-06	-7.40250e-08	9.88867e-09	-6.41363e-08
4.620	-2.33661e-07	2.80651e-08	-2.05596e-07	2.34031e-06	6.98083e-08	2.41012e-06	2.06496e-06	2.04213e-07	2.26917e-06	-1.38689e-07	2.46986e-08	-1.13990e-07	-7.22092e-09	6.62652e-10	-6.55827e-09	1.43479e-06	-3.25544e-07	1.10924e-06	2.96128e-06	1.76891e-08	2.97897e-06	-7.18689e-08	9.60066e-09	-6.22683e-08
4.645	-2.32870e-07	2.79701e-08	-2.04900e-07	2.34934e-06	7.00192e-08	2.41936e-06	2.07286e-06	2.04634e-07	2.27750e-06	-1.38177e-07	2.46075e-08	-1.13570e-07	-2.29130e-09	2.10268e-10	-2.08103e-09	1.44095e-06	-3.26944e-07	1.11401e-06	2.97268e-06	1.77388e-08	2.99042e-06	-6.96901e-08	9.30960e-09	-6.03805e-08
4.669	-2.32062e-07	2.78730e-08	-2.04189e-07	2.35834e-06	7.02270e-08	2.42857e-06	2.08074e-06	2.05048e-07	2.28579e-06	-1.37656e-07	2.45146e-08	-1.13141e-07	2.68383e-09	-2.46290e-10	2.43754e-09	1.44711e-06	-3.28340e-07	1.11877e-06	2.98404e-06	1.77859e-08	3.00182e-06	-6.74885e-08	9.01549e-09	-5.84730e-08
4.694	-2.31236e-07	2.77738e-08	-2.03462e-07	2.36731e-06	7.04317e-08	2.43774e-06	2.08860e-06	2.05455e-07	2.29406e-06	-1.37124e-07	2.44199e-08	-1.12704e-07	7.70435e-09	-7.07015e-10	6.99733e-09	1.45325e-06	-3.29733e-07	1.12352e-06	2.99536e-06	1.78305e-08	3.01319e-06	-6.52641e-08	8.71835e-09	-5.65458e-08
4.719	-2.30393e-07	2.76725e-08	-2.02720e-07	2.37625e-06	7.06331e-08	2.44689e-06	2.09643e-06	2.05855e-07	2.30229e-06	-1.36582e-07	2.43234e-08	-1.12258e-07	1.27702e-08	-1.17190e-09	1.15983e-08	1.45938e-06	-3.31124e-07	1.12825e-06	3.00664e-06	1.78724e-08	3.02451e-06	-6.30172e-08	8.41819e-09	-5.45990e-08
4.743	-2.29532e-07	2.75691e-08	-2.01963e-07	2.38517e-06	7.08314e-08	2.45600e-06	2.10424e-06	2.06247e-07	2.31049e-06	-1.36030e-07	2.42251e-08	-1.11805e-07	1.78812e-08	-1.64093e-09	1.62403e-08	1.46549e-06	-3.32511e-07	1.13298e-06	3.01789e-06	1.79117e-08	3.03580e-06	-6.07476e-08	8.11501e-09	-5.26326e-08
4.768	-2.28654e-07	2.74637e-08	-2.01190e-07	2.39406e-06	7.10265e-08	2.46509e-06	2.11202e-06	2.06632e-07	2.31866e-06	-1.35468e-07	2.41250e-08	-1.11343e-07	2.30373e-08	-2.11410e-09	2.09232e-08	1.47159e-06	-3.33896e-07	1.13770e-06	3.02910e-06	1.79484e-08	3.04705e-06	-5.84554e-08	7.80881e-09	-5.06466e-08
4.792	-2.27758e-07	2.73561e-08	-2.00402e-07	2.40292e-06	7.12184e-08	2.47414e-06	2.11978e-06	2.07010e-07	2.32679e-06	-1.34896e-07	2.40232e-08	-1.10873e-07	2.82384e-08	-2.59139e-09	2.56470e-08	1.47768e-06	-3.35277e-07	1.14241e-06	3.04028e-06	1.79825e-08	3.05826e-06	-5.61408e-08	7.49961e-09	-4.86412e-08
4.817	-2.26845e-07	2.72465e-08	-1.99599e-07	2.41175e-06	7.14070e-08	2.48316e-06	2.12752e-06	2.07381e-07	2.33490e-06	-1.34315e-07	2.39196e-08	-1.10395e-07	3.34844e-08	-3.07281e-09	3.04116e-08	1.48376e-06	-3.36656e-07	1.14710e-06	3.05142e-06	1.80139e-08	3.06943e-06	-5.38038e-08	7.18742e-09	-4.66164e-08
4.841	-2.25915e-07	2.71347e-08	-1.98780e-07	2.42056e-06	7.15923e-08	2.49215e-06	2.13523e-06	2.07745e-07	2.34297e-06	-1.33723e-07	2.38143e-08	-1.09909e-07	3.87752e-08	-3.55834e-09	3.52169e-08	1.48982e-06	-3.38031e-07	1.15179e-06	3.06252e-06	1.80426e-08	3.08056e-06	-5.14444e-08	6.87223e-09	-4.45722e-08
4.866	-2.24968e-07	2.70209e-08	-1.97947e-07	2.42934e-06	7.17744e-08	2.50111e-06	2.14292e-06	2.08101e-07	2.35102e-06	-1.33122e-07	2.37072e-08	-1.09415e-07	4.41107e-08	-4.04796e-09	4.00627e-08	1.49587e-06	-3.39403e-07	1.15646e-06	3.07358e-06	1.80686e-08	3.09165e-06	-4.90627e-08	6.55407e-09	-4.25086e-08
4.891	-2.24003e-07	2.69051e-08	-1.97098e-07	2.43808e-06	7.19532e-08	2.51004e-06	2.15058e-06	2.08449e-07	2.35903e-06	-1.32511e-07	2.35984e-08	-1.08912e-07	4.94907e-08	-4.54168e-09	4.49490e-08	1.50190e-06	-3.40772e-07	1.16113e-06	3.08460e-06	1.80919e-08	3.10270e-06	-4.66587e-08	6.23294e-09	-4.04258e-08
4.915	-2.23021e-07	2.67872e-08	-1.96234e-07	2.44680e-06	7.21286e-08	2.51893e-06	2.15821e-06	2.08790e-07	2.36700e-06	-1.31890e-07	2.34878e-08	-1.08402e-07	5.49152e-08	-5.03947e-09	4.98757e-08	1.50792e-06	-3.42138e-07	1.16578e-06	3.09559e-06	1.81124e-08	3.11370e-06	-4.42326e-08	5.90885e-09	-3.83238e-08
4.940	-2.22022e-07	2.66672e-08	-1.95355e-07	2.45549e-06	7.23008e-08	2.52779e-06	2.16582e-06	2.09124e-07	2.37495e-06	-1.31260e-07	2.33756e-08	-1.07884e-07	6.03839e-08	-5.54133e-09	5.48426e-08	1.51393e-06	-3.43500e-07	1.17042e-06	3.10654e-06	1.81302e-08	3.12467e-06	-4.17844e-08	5.58180e-09	-3.62026e-08
4.964	-2.21006e-07	2.65452e-08	-1.94461e-07	2.46415e-06	7.24695e-08	2.53662e-06	2.17341e-06	2.09451e-07	2.38286e-06	-1.30620e-07	2.32616e-08	-1.07358e-07	6.58969e-08	-6.04725e-09	5.98497e-08	1.51992e-06	-3.44860e-07	1.17506e-06	3.11745e-06	1.81452e-08	3.13560e-06	-3.93141e-08	5.25181e-09	-3.40623e-08
4.989	-2.19973e-07	2.64211e-08	-1.93552e-07	2.47278e-06	7.26350e-08	2.54542e-06	2.18096e-06	2.09769e-07	2.39073e-06	-1.29970e-07	2.31459e-08	-1.06824e-07	7.14540e-08	-6.55721e-09	6.48968e-08	1.52589e-06	-3.46216e-07	1.17968e-06	3.12832e-06	1.81574e-08	3.14648e-06	-3.68219e-08	4.91888e-09	-3.19030e-08
5.014	-2.18923e-07	2.62950e-08	-1.92628e-07	2.48138e-06	7.27970e-08	2.55418e-06	2.18850e-06	2.10081e-07	2.39858e-06	-1.29311e-07	2.30285e-08	-1.06282e-07	7.70550e-08	-7.07121e-09	6.99838e-08	1.53186e-06	-3.47569e-07	1.18429e-06	3.13915e-06	1.81668e-08	3.15732e-06	-3.43078e-08	4.58303e-09	-2.97248e-08
5.038	-2.17857e-07	2.61668e-08	-1.91690e-07	2.48996e-06	7.29556e-08	2.56291e-06	2.19600e-06	2.10384e-07	2.40639e-06	-1.28642e-07	2.29094e-08	-1.05733e-07	8.26999e-08	-7.58923e-09	7.51106e-08	1.53780e-06	-3.48919e-07	1.18889e-06	3.14995e-06	1.81734e-08	3.16812e-06	-3.17718e-08	4.24426e-09	-2.75276e-08
5.063	-2.16773e-07	2.60366e-08	-1.90736e-07	2.49850e-06	7.31109e-08	2.57161e-06	2.20349e-06	2.10681e-07	2.41417e-06	-1.27964e-07	2.27887e-08	-1.05175e-07	8.83884e-08	-8.11126e-09	8.02772e-08	1.54374e-06	-3.50265e-07	1.19347e-06	3.16070e-06	1.81771e-08	3.17888e-06	-2.92141e-08	3.90259e-09	-2.53115e-08
5.087	-2.15672e-07	2.59045e-08	-1.89768e-07	2.50701e-06	7.32627e-08	2.58027e-06	2.21094e-06	2.10969e-07	2.42191e-06	-1.27276e-07	2.26662e-08	-1.04610e-07	9.41206e-08	-8.63729e-09	8.54833e-08	1.54966e-06	-3.51608e-07	1.19805e-06	3.17142e-06	1.81780e-08	3.18959e-06	-2.66347e-08	3.55802e-09	-2.30767e-08
5.112	-2.14555e-07	2.57702e-08	-1.88785e-07	2.51549e-06	7.34110e-08	2.58890e-06	2.21837e-06	2.11250e-07	2.42962e-06	-1.26580e-07	2.25421e-08	-1.04037e-07	9.98962e-08	-9.16731e-09	9.07289e-08	1.55556e-06	-3.52948e-07	1.20261e-06	3.18209e-06	1.81760e-08	3.20027e-06	-2.40337e-08	3.21056e-09	-2.08232e-08
5.136	-2.13421e-07	2.56340e-08	-1.87787e-07	2.52394e-06	7.35559e-08	2.59750e-06	2.22577e-06	2.11523e-07	2.43729e-06	-1.25873e-07	2.24163e-08	-1.03457e-07	1.05715e-07	-9.70130e-09	9.60138e-08	1.56145e-06	-3.54284e-07	1.20717e-06	3.19272e-06	1.81711e-08	3.21089e-06	-2.14112e-08	2.86023e-09	-1.85510e-08
5.161	-2.12270e-07	2.54958e-08	-1.86774e-07	2.53236e-06	7.36973e-08	2.60606e-06	2.23314e-06	2.11789e-07	2.44493e-06	-1.25158e-07	2.22889e-08	-1.02869e-07	1.11577e-07	-1.02392e-08	1.01338e-07	1.56733e-06	-3.55617e-07	1.21171e-06	3.20332e-06	1.81633e-08	3.22148e-06	-1.87673e-08	2.50704e-09	-1.62602e-08
5.186	-2.11103e-07	2.53556e-08	-1.85747e-07	2.54075e-06	7.38353e-08	2.61459e-06	2.24049e-06	2.12046e-07	2.45254e-06	-1.24433e-07	2.21599e-08	-1.02273e-07	1.17482e-07	-1.07811e-08	1.06701e-07	1.57318e-06	-3.56946e-07	1.21624e-06	3.21387e-06	1.81526e-08	3.23202e-06	-1.61019e-08	2.15098e-09	-1.39509e-08
5.210	-2.09919e-07	2.52134e-08	-1.84705e-07	2.54911e-06	7.39697e-08	2.62308e-06	2.24781e-06	2.12296e-07	2.46011e-06	-1.23699e-07	2.20292e-08	-1.01670e-07	1.23430e-07	-1.13270e-08	1.12103e-07	1.57903e-06	-3.58272e-07	1.22076e-06	3.22438e-06	1.81390e-08	3.24252e-06	-1.34153e-08	1.79209e-09	-1.16232e-08
5.235	-2.08718e-07	2.50692e-08	-1.83649e-07	2.55744e-06	7.41006e-08	2.63154e-06	2.25511e-06	2.12539e-07	2.46765e-06	-1.22956e-07	2.18969e-08	-1.01060e-07	1.29421e-07	-1.18767e-08	1.17544e-07	1.58486e-06	-3.59594e-07	1.22526e-06	3.23485e-06	1.81224e-08	3.25298e-06	-1.07074e-08	1.43036e-09	-9.27707e-09
5.259	-2.07501e-07	2.49231e-08	-1.82578e-07	2.56573e-06	7.42280e-08	2.63996e-06	2.26237e-06	2.12773e-07	2.47515e-06	-1.22204e-07	2.17629e-08	-1.00441e-07	1.35454e-07	-1.24304e-08	1.23024e-07	1.59067e-06	-3.60913e-07	1.22976e-06	3.24528e-06	1.81029e-08	3.26339e-06	-7.97846e-09	1.06581e-09	-6.91265e-09
5.284	-2.06268e-07	2.47750e-08	-1.81493e-07	2.57400e-06	7.43519e-08	2.64835e-06	2.26961e-06	2.13000e-07	2.48261e-06	-1.21443e-07	2.16274e-08	-9.98159e-08	1.41530e-07	-1.29880e-08	1.28542e-07	1.59647e-06	-3.62229e-07	1.23424e-06	3.25567e-06	1.80804e-08	3.27375e-06	-5.22845e-09	6.98445e-10	-4.53000e-09
5.308	-2.05019e-07	2.46249e-08	-1.80394e-07	2.58223e-06	7.44722e-08	2.65671e-06	2.27682e-06	2.13218e-07	2.49004e-06	-1.20673e-07	2.14903e-08	-9.91830e-08	1.47648e-07	-1.35494e-08	1.34099e-07	1.60225e-06	-3.63541e-07	1.23871e-06	3.26602e-06	1.80549e-08	3.28407e-06	-2.45748e-09	3.28283e-10	-2.12919e-09
5.333	-2.03753e-07	2.44728e-08	-1.79280e-07	2.59043e-06	7.45889e-08	2.66502e-06	2.28401e-06	2.13429e-07	2.49744e-06	-1.19894e-07	2.13516e-08	-9.85428e-08	1.53808e-07	-1.41147e-08	1.39694e-07	1.60802e-06	-3.64849e-07	1.24317e-06	3.27632e-06	1.80264e-08	3.29435e-06	3.34366e-10	-4.46665e-11	2.89699e-10
5.358	-2.02471e-07	2.43189e-08	-1.78152e-07	2.59860e-06	7.47021e-08	2.67331e-06	2.29116e-06	2.13632e-07	2.50479e-06	-1.19107e-07	2.12113e-08	-9.78952e-08	1.60010e-07	-1.46839e-08	1.45327e-07	1.61377e-06	-3.66154e-07	1.24761e-06	3.28659e-06	1.79949e-08	3.30458e-06	3.14699e-09	-4.20393e-10	2.72660e-09
5.382	-2.01173e-07	2.41629e-08	-1.77010e-07	2.60674e-06	7.48116e-08	2.68155e-06	2.29829e-06	2.13827e-07	2.51212e-06	-1.18310e-07	2.10694e-08	-9.72405e-08	1.66255e-07	-1.52569e-08	1.50998e-07	1.61950e-06	-3.67455e-07	1.25205e-06	3.29681e-06	1.79604e-08	3.31477e-06	5.98031e-09	-7.98883e-10	5.18142e-09
5.407	-1.99859e-07	2.40051e-08	-1.75854e-07	2.61485e-06	7.49176e-08	2.68977e-06	2.30539e-06	2.14014e-07	2.51940e-06	-1.17504e-07	2.09260e-08	-9.65785e-08	1.72540e-07	-1.58337e-08	1.56707e-07	1.62522e-06	-3.68753e-07	1.25647e-06	3.30699e-06	1.79228e-08	3.32491e-06	8.83423e-09	-1.18013e-09	7.65410e-09
5.431	-1.98529e-07	2.38453e-08	-1.74683e-07	2.62292e-06	7.50199e-08	2.69794e-06	2.31246e-06	2.14193e-07	2.52665e-06	-1.16690e-07	2.07810e-08	-9.59094e-08	1.78868e-07	-1.64144e-08	1.62453e-07	1.63092e-06	-3.70047e-07	1.26088e-06	3.31712e-06	1.78822e-08	3.33500e-06	1.17087e-08	-1.56411e-09	1.01446e-08
5.456	-1.97183e-07	2.36837e-08	-1.73499e-07	2.63096e-06	7.51186e-08	2.70608e-06	2.31950e-06	2.14364e-07	2.53387e-06	-1.15868e-07	2.06345e-08	-9.52332e-08	1.85236e-07	-1.69988e-08	1.68237e-07	1.63661e-06	-3.71337e-07	1.26527e-06	3.32721e-06	1.78385e-08	3.34505e-06	1.46035e-08	-1.95082e-09	1.26527e-08
5.480	-1.95821e-07	2.35201e-08	-1.72300e-07	2.63897e-06	7.52137e-08	2.71418e-06	2.32652e-06	2.14527e-07	2.54104e-06	-1.15036e-07	2.04864e-08	-9.45499e-08	1.91646e-07	-1.75870e-08	1.74059e-07	1.64228e-06	-3.72624e-07	1.26966e-06	3.33726e-06	1.77918e-08	3.35505e-06	1.75187e-08	-2.34025e-09	1.51785e-08
5.505	-1.94443e-07	2.33546e-08	-1.71088e-07	2.64694e-06	7.53051e-08	2.72225e-06	2.33350e-06	2.14682e-07	2.54818e-06	-1.14196e-07	2.03368e-08	-9.38596e-08	1.98097e-07	-1.81790e-08	1.79918e-07	1.64793e-06	-3.73906e-07	1.27403e-06	3.34727e-06	1.77420e-08	3.36501e-06	2.04541e-08	-2.73238e-09	1.77217e-08
5.530	-1.93049e-07	2.31872e-08	-1.69862e-07	2.65489e-06	7.53928e-08	2.73028e-06	2.34046e-06	2.14829e-07	2.55529e-06	-1.13348e-07	2.01858e-08	-9.31623e-08	2.04589e-07	-1.87748e-08	1.85814e-07	1.65357e-06	-3.75186e-07	1.27839e-06	3.35723e-06	1.76891e-08	3.37492e-06	2.34097e-08	-3.12720e-09	2.02825e-08
5.554	-1.91640e-07	2.30180e-08	-1.68622e-07	2.66279e-06	7.54769e-08	2.73827e-06	2.34738e-06	2.14967e-07	2.56235e-06	-1.12491e-07	2.00332e-08	-9.24580e-08	2.11121e-07	-1.93742e-08	1.91747e-07	1.65919e-06	-3.76461e-07	1.28273e-06	3.36715e-06	1.76330e-08	3.38478e-06	2.63853e-08	-3.52469e-09	2.28606e-08
5.579	-1.90215e-07	2.28468e-08	-1.67369e-07	2.67067e-06	7.55573e-08	2.74623e-06	2.35428e-06	2.15098e-07	2.56938e-06	-1.11626e-07	1.98791e-08	-9.17469e-08	2.17694e-07	-1.99774e-08	1.97716e-07	1.66480e-06	-3.77733e-07	1.28707e-06	3.37702e-06	1.75739e-08	3.39460e-06	2.93808e-08	-3.92485e-09	2.54560e-08
5.603	-1.88775e-07	2.26738e-08	-1.66101e-07	2.67851e-06	7.56340e-08	2.75415e-06	2.36115e-06	2.15220e-07	2.57637e-06	-1.10752e-07	1.97235e-08	-9.10290e-08	2.24307e-07	-2.05843e-08	2.03723e-07	1.67039e-06	-3.79000e-07	1.29139e-06	3.38685e-06	1.75116e-08	3.40437e-06	3.23962e-08	-4.32767e-09	2.80685e-08
5.628	-1.87319e-07	2.24990e-08	-1.64820e-07	2.68632e-06	7.57070e-08	2.76203e-06	2.36799e-06	2.15335e-07	2.58332e-06	-1.09871e-07	1.95665e-08	-9.03042e-08	2.30961e-07	-2.11949e-08	2.09766e-07	1.67596e-06	-3.80264e-07	1.29569e-06	3.39664e-06	1.74462e-08	3.41409e-06	3.54313e-08	-4.73312e-09	3.06982e-08
5.652	-1.85848e-07	2.23223e-08	-1.63526e-07	2.69410e-06	7.57763e-08	2.76987e-06	2.37480e-06	2.15441e-07	2.59024e-06	-1.08981e-07	1.94080e-08	-8.95727e-08	2.37654e-07	-2.18091e-08	2.15845e-07	1.68151e-06	-3.81525e-07	1.29999e-06	3.40638e-06	1.73777e-08	3.42376e-06	3.84861e-08	-5.14119e-09	3.33449e-08
5.677	-1.84362e-07	2.21438e-08	-1.62218e-07	2.70184e-06	7.58419e-08	2.77768e-06	2.38158e-06	2.15538e-07	2.59712e-06	-1.08083e-07	1.92481e-08	-8.88346e-08	2.44387e-07	-2.24270e-08	2.21960e-07	1.68705e-06	-3.82781e-07	1.30427e-06	3.41608e-06	1.73060e-08	3.43339e-06	4.15604e-08	-5.55187e-09	3.60085e-08
5.702	-1.82860e-07	2.19634e-08	-1.60897e-07	2.70954e-06	7.59037e-08	2.78545e-06	2.38833e-06	2.15628e-07	2.60395e-06	-1.07176e-07	1.90867e-08	-8.80897e-08	2.51160e-07	-2.30485e-08	2.28111e-07	1.69257e-06	-3.84034e-07	1.30854e-06	3.42573e-06	1.72311e-08	3.44296e-06	4.46541e-08	-5.96515e-09	3.86890e-08
5.726	-1.81344e-07	2.17812e-08	-1.59562e-07	2.71722e-06	7.59619e-08	2.79318e-06	2.39505e-06	2.15709e-07	2.61076e-06	-1.06262e-07	1.89239e-08	-8.73383e-08	2.57972e-07	-2.36737e-08	2.34299e-07	1.69807e-06	-3.85282e-07	1.31279e-06	3.43534e-06	1.71531e-08	3.45249e-06	4.77672e-08	-6.38101e-09	4.13862e-08
5.751	-1.79812e-07	2.15972e-08	-1.58214e-07	2.72485e-06	7.60162e-08	2.80087e-06	2.40174e-06	2.15782e-07	2.61752e-06	-1.05340e-07	1.87596e-08	-8.65803e-08	2.64824e-07	-2.43024e-08	2.40521e-07	1.70356e-06	-3.86527e-07	1.31703e-06	3.44490e-06	1.70719e-08	3.46197e-06	5.08995e-08	-6.79944e-09	4.41000e-08
5.775	-1.78265e-07	2.14115e-08	-1.56853e-07	2.73246e-06	7.60668e-08	2.80852e-06	2.40839e-06	2.15847e-07	2.62424e-06	-1.04410e-07	1.85940e-08	-8.58159e-08	2.71714e-07	-2.49348e-08	2.46780e-07	1.70903e-06	-3.87768e-07	1.32126e-06	3.45442e-06	1.69875e-08	3.47140e-06	5.40509e-08	-7.22042e-09	4.68305e-08
5.800	-1.76703e-07	2.12239e-08	-1.55479e-07	2.74003e-06	7.61137e-08	2.81614e-06	2.41502e-06	2.15904e-07	2.63093e-06	-1.03472e-07	1.84269e-08	-8.50449e-08	2.78644e-07	-2.55707e-08	2.53073e-07	1.71448e-06	-3.89005e-07	1.32547e-06	3.46389e-06	1.68999e-08	3.48079e-06	5.72213e-08	-7.64394e-09	4.95773e-08
5.825	-1.75127e-07	2.10345e-08	-1.54092e-07	2.74756e-06	7.61567e-08	2.82372e-06	2.42162e-06	2.15952e-07	2.63757e-06	-1.02526e-07	1.82585e-08	-8.42676e-08	2.85612e-07	-2.62102e-08	2.59402e-07	1.71991e-06	-3.90238e-07	1.32967e-06	3.47331e-06	1.68091e-08	3.49012e-06	6.04106e-08	-8.06999e-09	5.23406e-08
5.849	-1.73535e-07	2.08434e-08	-1.52692e-07	2.75506e-06	7.61960e-08	2.83126e-06	2.42819e-06	2.15991e-07	2.64418e-06	-1.01573e-07	1.80887e-08	-8.34839e-08	2.92619e-07	-2.68531e-08	2.65766e-07	1.72533e-06	-3.91467e-07	1.33386e-06	3.48269e-06	1.67151e-08	3.49941e-06	6.36187e-08	-8.49855e-09	5.51202e-08
5.874	-1.71929e-07	2.06505e-08	-1.51279e-07	2.76252e-06	7.62315e-08	2.83875e-06	2.43472e-06	2.16023e-07	2.65075e-06	-1.00612e-07	1.79176e-08	-8.26940e-08	2.99664e-07	-2.74997e-08	2.72164e-07	1.73073e-06	-3.92692e-07	1.33804e-06	3.49202e-06	1.66179e-08	3.50864e-06	6.68455e-08	-8.92960e-09	5.79159e-08
5.898	-1.70309e-07	2.04558e-08	-1.49853e-07	2.76995e-06	7.62632e-08	2.84622e-06	2.44123e-06	2.16046e-07	2.65727e-06	-9.96428e-08	1.77450e-08	-8.18978e-08	3.06747e-07	-2.81497e-08	2.78597e-07	1.73611e-06	-3.93913e-07	1.34220e-06	3.50131e-06	1.65174e-08	3.51783e-06	7.00909e-08	-9.36314e-09	6.07277e-08
5.923	-1.68673e-07	2.02594e-08	-1.48414e-07	2.77735e-06	7.62912e-08	2.85364e-06	2.44770e-06	2.16060e-07	2.66376e-06	-9.86665e-08	1.75712e-08	-8.10953e-08	3.13868e-07	-2.88031e-08	2.85065e-07	1.74147e-06	-3.95130e-07	1.34634e-06	3.51055e-06	1.64137e-08	3.52696e-06	7.33547e-08	-9.79914e-09	6.35556e-08
5.947	-1.67024e-07	2.00613e-08	-1.46962e-07	2.78470e-06	7.63153e-08	2.86102e-06	2.45415e-06	2.16066e-07	2.67021e-06	-9.76828e-08	1.73960e-08	-8.02868e-08	3.21026e-07	-2.94601e-08	2.91566e-07	1.74682e-06	-3.96343e-07	1.35048e-06	3.51974e-06	1.63068e-08	3.53605e-06	7.66369e-08	-1.02376e-08	6.63993e-08
5.972	-1.65360e-07	1.98614e-08	-1.45498e-07	2.79203e-06	7.63356e-08	2.86836e-06	2.46056e-06	2.16064e-07	2.67662e-06	-9.66916e-08	1.72195e-08	-7.94721e-08	3.28223e-07	-3.01205e-08	2.98102e-07	1.75215e-06	-3.97552e-07	1.35460e-06	3.52889e-06	1.61967e-08	3.54508e-06	7.99372e-08	-1.06785e-08	6.92588e-08
5.997	-1.63682e-07	1.96599e-08	-1.44022e-07	2.79931e-06	7.63521e-08	2.87566e-06	2.46694e-06	2.16053e-07	2.68299e-06	-9.56931e-08	1.70417e-08	-7.86515e-08	3.35456e-07	-3.07843e-08	3.04672e-07	1.75746e-06	-3.98756e-07	1.35870e-06	3.53799e-06	1.60832e-08	3.55407e-06	8.32557e-08	-1.11218e-08	7.21340e-08
6.021	-1.61989e-07	1.94566e-08	-1.42533e-07	2.80656e-06	7.63647e-08	2.88293e-06	2.47329e-06	2.16033e-07	2.68932e-06	-9.46873e-08	1.68625e-08	-7.78248e-08	3.42727e-07	-3.14515e-08	3.11275e-07	1.76275e-06	-3.99957e-07	1.36279e-06	3.54704e-06	1.59666e-08	3.56301e-06	8.65922e-08	-1.15675e-08	7.50248e-08
6.046	-1.60283e-07	1.92516e-08	-1.41031e-07	2.81378e-06	7.63736e-08	2.89015e-06	2.47960e-06	2.16005e-07	2.69561e-06	-9.36743e-08	1.66821e-08	-7.69922e-08	3.50034e-07	-3.21221e-08	3.17912e-07	1.76802e-06	-4.01154e-07	1.36687e-06	3.55604e-06	1.58466e-08	3.57189e-06	8.99466e-08	-1.20156e-08	7.79310e-08
6.070	-1.58562e-07	1.90450e-08	-1.39517e-07	2.82096e-06	7.63786e-08	2.89734e-06	2.48589e-06	2.15969e-07	2.70186e-06	-9.26542e-08	1.65005e-08	-7.61537e-08	3.57378e-07	-3.27960e-08	3.24582e-07	1.77328e-06	-4.02347e-07	1.37093e-06	3.56500e-06	1.57234e-08	3.58072e-06	9.33187e-08	-1.24660e-08	8.08527e-08
6.095	-1.56828e-07	1.88367e-08	-1.37991e-07	2.82810e-06	7.63797e-08	2.90448e-06	2.49214e-06	2.15924e-07	2.70806e-06	-9.16270e-08	1.63175e-08	-7.53094e-08	3.64759e-07	-3.34733e-08	3.31285e-07	1.77852e-06	-4.03535e-07	1.37498e-06	3.57391e-06	1.55970e-08	3.58950e-06	9.67085e-08	-1.29189e-08	8.37896e-08
6.119	-1.55080e-07	1.86267e-08	-1.36453e-07	2.83520e-06	7.63771e-08	2.91158e-06	2.49836e-06	2.15870e-07	2.71423e-06	-9.05927e-08	1.61333e-08	-7.44594e-08	3.72176e-07	-3.41539e-08	3.38022e-07	1.78374e-06	-4.04719e-07	1.37902e-06	3.58277e-06	1.54672e-08	3.59824e-06	1.00116e-07	-1.33740e-08	8.67418e-08
6.144	-1.53318e-07	1.84150e-08	-1.34903e-07	2.84227e-06	7.63705e-08	2.91864e-06	2.50455e-06	2.15808e-07	2.72036e-06	-8.95515e-08	1.59479e-08	-7.36036e-08	3.79628e-07	-3.48379e-08	3.44791e-07	1.78894e-06	-4.05899e-07	1.38304e-06	3.59158e-06	1.53342e-08	3.60692e-06	1.03540e-07	-1.38315e-08	8.97090e-08
6.169	-1.51542e-07	1.82018e-08	-1.33340e-07	2.84931e-06	7.63602e-08	2.92567e-06	2.51071e-06	2.15738e-07	2.72644e-06	-8.85034e-08	1.57613e-08	-7.27422e-08	3.87117e-07	-3.55251e-08	3.51592e-07	1.79412e-06	-4.07075e-07	1.38705e-06	3.60035e-06	1.51979e-08	3.61554e-06	1.06982e-07	-1.42913e-08	9.26911e-08
6.193	-1.49753e-07	1.79869e-08	-1.31766e-07	2.85630e-06	7.63459e-08	2.93265e-06	2.51683e-06	2.15658e-07	2.73249e-06	-8.74485e-08	1.55734e-08	-7.18751e-08	3.94641e-07	-3.62156e-08	3.58426e-07	1.79929e-06	-4.08247e-07	1.39104e-06	3.60906e-06	1.50583e-08	3.62412e-06	1.10442e-07	-1.47534e-08	9.56882e-08
6.218	-1.47950e-07	1.77704e-08	-1.30180e-07	2.86326e-06	7.63278e-08	2.93959e-06	2.52292e-06	2.15570e-07	2.73849e-06	-8.63869e-08	1.53843e-08	-7.10025e-08	4.02201e-07	-3.69093e-08	3.65292e-07	1.80443e-06	-4.09415e-07	1.39502e-06	3.61773e-06	1.49154e-08	3.63264e-06	1.13918e-07	-1.52178e-08	9.86999e-08
6.242	-1.46134e-07	1.75522e-08	-1.28582e-07	2.87018e-06	7.63059e-08	2.94649e-06	2.52898e-06	2.15474e-07	2.74445e-06	-8.53185e-08	1.51941e-08	-7.01244e-08	4.09796e-07	-3.76063e-08	3.72189e-07	1.80956e-06	-4.10578e-07	1.39898e-06	3.62635e-06	1.47692e-08	3.64112e-06	1.17411e-07	-1.56844e-08	1.01726e-07
6.267	-1.44305e-07	1.73325e-08	-1.26972e-07	2.87707e-06	7.62801e-08	2.95335e-06	2.53500e-06	2.15368e-07	2.75037e-06	-8.42436e-08	1.50026e-08	-6.92409e-08	4.17425e-07	-3.83064e-08	3.79119e-07	1.81467e-06	-4.11737e-07	1.40293e-06	3.63492e-06	1.46197e-08	3.64954e-06	1.20921e-07	-1.61533e-08	1.04767e-07
6.291	-1.42462e-07	1.71112e-08	-1.25351e-07	2.88391e-06	7.62504e-08	2.96017e-06	2.54100e-06	2.15254e-07	2.75625e-06	-8.31621e-08	1.48100e-08	-6.83520e-08	4.25090e-07	-3.90098e-08	3.86080e-07	1.81976e-06	-4.12892e-07	1.40687e-06	3.64344e-06	1.44669e-08	3.65790e-06	1.24447e-07	-1.66243e-08	1.07823e-07
6.316	-1.40607e-07	1.68883e-08	-1.23718e-07	2.89072e-06	7.62168e-08	2.96694e-06	2.54696e-06	2.15132e-07	2.76209e-06	-8.20741e-08	1.46163e-08	-6.74578e-08	4.32789e-07	-3.97163e-08	3.93072e-07	1.82483e-06	-4.14043e-07	1.41079e-06	3.65191e-06	1.43108e-08	3.66622e-06	1.27990e-07	-1.70976e-08	1.10892e-07
6.341	-1.38738e-07	1.66639e-08	-1.22074e-07	2.89750e-06	7.61794e-08	2.97368e-06	2.55288e-06	2.15000e-07	2.76788e-06	-8.09797e-08	1.44214e-08	-6.65583e-08	4.40522e-07	-4.04260e-08	4.00096e-07	1.82988e-06	-4.15189e-07	1.41469e-06	3.66033e-06	1.41514e-08	3.67448e-06	1.31549e-07	-1.75731e-08	1.13976e-07
6.365	-1.36857e-07	1.64379e-08	-1.20419e-07	2.90423e-06	7.61381e-08	2.98037e-06	2.55877e-06	2.14860e-07	2.77363e-06	-7.98790e-08	1.42254e-08	-6.56537e-08	4.48289e-07	-4.11387e-08	4.07150e-07	1.83492e-06	-4.16332e-07	1.41859e-06	3.66870e-06	1.39887e-08	3.68269e-06	1.35125e-07	-1.80508e-08	1.17074e-07
6.390	-1.34962e-07	1.62104e-08	-1.18752e-07	2.91093e-06	7.60929e-08	2.98702e-06	2.56463e-06	2.14712e-07	2.77935e-06	-7.87721e-08	1.40282e-08	-6.47438e-08	4.56090e-07	-4.18546e-08	4.14235e-07	1.83993e-06	-4.17469e-07	1.42246e-06	3.67703e-06	1.38227e-08	3.69085e-06	1.38717e-07	-1.85306e-08	1.20186e-07
6.414	-1.33055e-07	1.59813e-08	-1.17074e-07	2.91759e-06	7.60439e-08	2.99363e-06	2.57046e-06	2.14554e-07	2.78501e-06	-7.76589e-08	1.38300e-08	-6.38289e-08	4.63924e-07	-4.25736e-08	4.21351e-07	1.84493e-06	-4.18603e-07	1.42632e-06	3.68530e-06	1.36534e-08	3.69895e-06	1.42325e-07	-1.90126e-08	1.23312e-07
6.439	-1.31136e-07	1.57507e-08	-1.15385e-07	2.92421e-06	7.59910e-08	3.00020e-06	2.57625e-06	2.14388e-07	2.79064e-06	-7.65396e-08	1.36307e-08	-6.29089e-08	4.71792e-07	-4.32956e-08	4.28497e-07	1.84990e-06	-4.19732e-07	1.43017e-06	3.69352e-06	1.34807e-08	3.70700e-06	1.45948e-07	-1.94966e-08	1.26452e-07
6.463	-1.29203e-07	1.55187e-08	-1.13685e-07	2.93079e-06	7.59341e-08	3.00673e-06	2.58201e-06	2.14213e-07	2.79622e-06	-7.54142e-08	1.34303e-08	-6.19840e-08	4.79693e-07	-4.40206e-08	4.35672e-07	1.85486e-06	-4.20857e-07	1.43401e-06	3.70169e-06	1.33048e-08	3.71500e-06	1.49588e-07	-1.99828e-08	1.29605e-07
6.488	-1.27259e-07	1.52851e-08	-1.11974e-07	2.93734e-06	7.58734e-08	3.01321e-06	2.58774e-06	2.14029e-07	2.80176e-06	-7.42829e-08	1.32288e-08	-6.10541e-08	4.87627e-07	-4.47487e-08	4.42878e-07	1.85980e-06	-4.21977e-07	1.43782e-06	3.70982e-06	1.31255e-08	3.72294e-06	1.53243e-07	-2.04711e-08	1.32772e-07
6.513	-1.25302e-07	1.50501e-08	-1.10252e-07	2.94384e-06	7.58089e-08	3.01965e-06	2.59343e-06	2.13836e-07	2.80726e-06	-7.31457e-08	1.30263e-08	-6.01194e-08	4.95593e-07	-4.54798e-08	4.50113e-07	1.86472e-06	-4.23094e-07	1.44163e-06	3.71789e-06	1.29429e-08	3.73083e-06	1.56914e-07	-2.09614e-08	1.35952e-07
6.537	-1.23333e-07	1.48135e-08	-1.08519e-07	2.95031e-06	7.57404e-08	3.02605e-06	2.59908e-06	2.13635e-07	2.81272e-06	-7.20026e-08	1.28227e-08	-5.91799e-08	5.03592e-07	-4.62138e-08	4.57378e-07	1.86962e-06	-4.24205e-07	1.44541e-06	3.72591e-06	1.27570e-08	3.73867e-06	1.60599e-07	-2.14538e-08	1.39146e-07
6.562	-1.21352e-07	1.45756e-08	-1.06776e-07	2.95674e-06	7.56680e-08	3.03241e-06	2.60471e-06	2.13425e-07	2.81813e-06	-7.08538e-08	1.26181e-08	-5.82357e-08	5.11623e-07	-4.69508e-08	4.64672e-07	1.87450e-06	-4.25313e-07	1.44919e-06	3.73388e-06	1.25678e-08	3.74645e-06	1.64301e-07	-2.19482e-08	1.42352e-07
6.586	-1.19358e-07	1.43362e-08	-1.05022e-07	2.96313e-06	7.55918e-08	3.03872e-06	2.61029e-06	2.13206e-07	2.82350e-06	-6.96992e-08	1.24125e-08	-5.72867e-08	5.19685e-07	-4.76907e-08	4.71995e-07	1.87936e-06	-4.26416e-07	1.45295e-06	3.74180e-06	1.23753e-08	3.75417e-06	1.68017e-07	-2.24446e-08	1.45572e-07
6.611	-1.17353e-07	1.40953e-08	-1.03258e-07	2.96948e-06	7.55117e-08	3.04499e-06	2.61585e-06	2.12978e-07	2.82883e-06	-6.85391e-08	1.22059e-08	-5.63332e-08	5.27780e-07	-4.84335e-08	4.79346e-07	1.88420e-06	-4.27514e-07	1.45669e-06	3.74967e-06	1.21794e-08	3.76185e-06	1.71748e-07	-2.29431e-08	1.48805e-07
6.636	-1.15336e-07	1.38531e-08	-1.01483e-07	2.97579e-06	7.54277e-08	3.05122e-06	2.62137e-06	2.12741e-07	2.83411e-06	-6.73734e-08	1.19983e-08	-5.53751e-08	5.35906e-07	-4.91792e-08	4.86726e-07	1.88903e-06	-4.28609e-07	1.46042e-06	3.75749e-06	1.19803e-08	3.76947e-06	1.75494e-07	-2.34435e-08	1.52050e-07
6.660	-1.13307e-07	1.36094e-08	-9.96980e-08	2.98207e-06	7.53398e-08	3.05741e-06	2.62685e-06	2.12495e-07	2.83935e-06	-6.62022e-08	1.17897e-08	-5.44125e-08	5.44062e-07	-4.99277e-08	4.94135e-07	1.89383e-06	-4.29698e-07	1.46413e-06	3.76525e-06	1.17778e-08	3.77703e-06	1.79254e-07	-2.39458e-08	1.55309e-07
6.685	-1.11267e-07	1.33643e-08	-9.79027e-08	2.98830e-06	7.52480e-08	3.06355e-06	2.63230e-06	2.12241e-07	2.84454e-06	-6.50257e-08	1.15802e-08	-5.34455e-08	5.52250e-07	-5.06791e-08	5.01571e-07	1.89861e-06	-4.30784e-07	1.46783e-06	3.77297e-06	1.15720e-08	3.78454e-06	1.83030e-07	-2.44501e-08	1.58579e-07
6.709	-1.09215e-07	1.31179e-08	-9.60973e-08	2.99450e-06	7.51523e-08	3.06965e-06	2.63772e-06	2.11977e-07	2.84969e-06	-6.38438e-08	1.13697e-08	-5.24740e-08	5.60469e-07	-5.14333e-08	5.09035e-07	1.90338e-06	-4.31865e-07	1.47151e-06	3.78063e-06	1.13629e-08	3.79199e-06	1.86819e-07	-2.49564e-08	1.61863e-07
6.734	-1.07152e-07	1.28701e-08	-9.42819e-08	3.00065e-06	7.50528e-08	3.07570e-06	2.64310e-06	2.11705e-07	2.85480e-06	-6.26566e-08	1.11583e-08	-5.14983e-08	5.68717e-07	-5.21903e-08	5.16527e-07	1.90812e-06	-4.32941e-07	1.47518e-06	3.78824e-06	1.11505e-08	3.79939e-06	1.90623e-07	-2.54645e-08	1.65158e-07
6.758	-1.05077e-07	1.26209e-08	-9.24565e-08	3.00677e-06	7.49494e-08	3.08172e-06	2.64844e-06	2.11424e-07	2.85987e-06	-6.14643e-08	1.09460e-08	-5.05183e-08	5.76996e-07	-5.29500e-08	5.24046e-07	1.91285e-06	-4.34013e-07	1.47883e-06	3.79580e-06	1.09348e-08	3.80674e-06	1.94441e-07	-2.59745e-08	1.68466e-07
6.783	-1.02992e-07	1.23704e-08	-9.06213e-08	3.01285e-06	7.48421e-08	3.08769e-06	2.65375e-06	2.11134e-07	2.86489e-06	-6.02669e-08	1.07327e-08	-4.95342e-08	5.85305e-07	-5.37125e-08	5.31593e-07	1.91755e-06	-4.35081e-07	1.48247e-06	3.80331e-06	1.07157e-08	3.81403e-06	1.98273e-07	-2.64864e-08	1.71786e-07
6.808	-1.00895e-07	1.21185e-08	-8.87764e-08	3.01888e-06	7.47309e-08	3.09361e-06	2.65903e-06	2.10835e-07	2.86986e-06	-5.90644e-08	1.05186e-08	-4.85459e-08	5.93644e-07	-5.44777e-08	5.39166e-07	1.92224e-06	-4.36144e-07	1.48609e-06	3.81077e-06	1.04934e-08	3.82126e-06	2.02118e-07	-2.70001e-08	1.75118e-07
6.832	-9.87871e-08	1.18654e-08	-8.69218e-08	3.02488e-06	7.46159e-08	3.09950e-06	2.66427e-06	2.10527e-07	2.87479e-06	-5.78571e-08	1.03036e-08	-4.75535e-08	6.02011e-07	-5.52456e-08	5.46766e-07	1.92690e-06	-4.37202e-07	1.48970e-06	3.81817e-06	1.02678e-08	3.82844e-06	2.05978e-07	-2.75157e-08	1.78462e-07
6.857	-9.66685e-08	1.16109e-08	-8.50576e-08	3.03084e-06	7.44970e-08	3.10533e-06	2.66947e-06	2.10210e-07	2.87968e-06	-5.66448e-08	1.00877e-08	-4.65571e-08	6.10408e-07	-5.60162e-08	5.54392e-07	1.93155e-06	-4.38256e-07	1.49329e-06	3.82552e-06	1.00389e-08	3.83556e-06	2.09851e-07	-2.80331e-08	1.81818e-07
6.881	-9.45391e-08	1.13551e-08	-8.31840e-08	3.03676e-06	7.43742e-08	3.11113e-06	2.67464e-06	2.09885e-07	2.88452e-06	-5.54277e-08	9.87093e-09	-4.55568e-08	6.18834e-07	-5.67894e-08	5.62045e-07	1.93617e-06	-4.39306e-07	1.49687e-06	3.83282e-06	9.80663e-09	3.84263e-06	2.13737e-07	-2.85522e-08	1.85185e-07
6.906	-9.23991e-08	1.10981e-08	-8.13010e-08	3.04263e-06	7.42475e-08	3.11688e-06	2.67977e-06	2.09550e-07	2.88932e-06	-5.42059e-08	9.65335e-09	-4.45526e-08	6.27289e-07	-5.75652e-08	5.69723e-07	1.94078e-06	-4.40350e-07	1.50043e-06	3.84007e-06	9.57111e-09	3.84964e-06	2.17637e-07	-2.90732e-08	1.88564e-07
6.930	-9.02485e-08	1.08398e-08	-7.94087e-08	3.04847e-06	7.41170e-08	3.12259e-06	2.68487e-06	2.09206e-07	2.89408e-06	-5.29795e-08	9.43493e-09	-4.35446e-08	6.35771e-07	-5.83437e-08	5.77428e-07	1.94536e-06	-4.41391e-07	1.50397e-06	3.84726e-06	9.33230e-09	3.85659e-06	2.21550e-07	-2.95959e-08	1.91954e-07
6.955	-8.80874e-08	1.05802e-08	-7.75072e-08	3.05427e-06	7.39826e-08	3.12825e-06	2.68993e-06	2.08854e-07	2.89879e-06	-5.17485e-08	9.21571e-09	-4.25328e-08	6.44282e-07	-5.91247e-08	5.85157e-07	1.94993e-06	-4.42427e-07	1.50750e-06	3.85440e-06	9.09021e-09	3.86349e-06	2.25475e-07	-3.01203e-08	1.95355e-07
6.980	-8.59161e-08	1.03194e-08	-7.55967e-08	3.06002e-06	7.38444e-08	3.13387e-06	2.69496e-06	2.08492e-07	2.90345e-06	-5.05130e-08	8.99569e-09	-4.15173e-08	6.52821e-07	-5.99083e-08	5.92912e-07	1.95447e-06	-4.43458e-07	1.51101e-06	3.86149e-06	8.84483e-09	3.87034e-06	2.29414e-07	-3.06464e-08	1.98768e-07
7.004	-8.37345e-08	1.00574e-08	-7.36771e-08	3.06574e-06	7.37023e-08	3.13944e-06	2.69995e-06	2.08121e-07	2.90807e-06	-4.92731e-08	8.77487e-09	-4.04982e-08	6.61387e-07	-6.06944e-08	6.00692e-07	1.95900e-06	-4.44485e-07	1.51451e-06	3.86853e-06	8.59617e-09	3.87712e-06	2.33365e-07	-3.11743e-08	2.02191e-07
7.029	-8.15428e-08	9.79414e-09	-7.17487e-08	3.07142e-06	7.35564e-08	3.14497e-06	2.70490e-06	2.07742e-07	2.91264e-06	-4.80289e-08	8.55329e-09	-3.94756e-08	6.69980e-07	-6.14830e-08	6.08497e-07	1.96350e-06	-4.45507e-07	1.51800e-06	3.87551e-06	8.34424e-09	3.88385e-06	2.37329e-07	-3.17038e-08	2.05625e-07
7.053	-7.93412e-08	9.52970e-09	-6.98115e-08	3.07705e-06	7.34066e-08	3.15046e-06	2.70982e-06	2.07353e-07	2.91717e-06	-4.67803e-08	8.33095e-09	-3.84494e-08	6.78600e-07	-6.22740e-08	6.16326e-07	1.96799e-06	-4.46524e-07	1.52146e-06	3.88244e-06	8.08904e-09	3.89053e-06	2.41305e-07	-3.22350e-08	2.09071e-07
7.078	-7.71297e-08	9.26407e-09	-6.78656e-08	3.08265e-06	7.32529e-08	3.15590e-06	2.71470e-06	2.06956e-07	2.92166e-06	-4.55277e-08	8.10786e-09	-3.74198e-08	6.87247e-07	-6.30676e-08	6.24180e-07	1.97245e-06	-4.47537e-07	1.52491e-06	3.88931e-06	7.83057e-09	3.89714e-06	2.45294e-07	-3.27678e-08	2.12526e-07
7.102	-7.49084e-08	8.99727e-09	-6.59111e-08	3.08820e-06	7.30955e-08	3.16130e-06	2.71955e-06	2.06549e-07	2.92610e-06	-4.42709e-08	7.88404e-09	-3.63868e-08	6.95921e-07	-6.38635e-08	6.32057e-07	1.97690e-06	-4.48546e-07	1.52835e-06	3.89614e-06	7.56884e-09	3.90370e-06	2.49295e-07	-3.33022e-08	2.15992e-07
7.127	-7.26774e-08	8.72931e-09	-6.39481e-08	3.09371e-06	7.29341e-08	3.16665e-06	2.72436e-06	2.06134e-07	2.93049e-06	-4.30100e-08	7.65951e-09	-3.53505e-08	7.04621e-07	-6.46619e-08	6.39959e-07	1.98132e-06	-4.49550e-07	1.53177e-06	3.90290e-06	7.30386e-09	3.91021e-06	2.53307e-07	-3.38382e-08	2.19469e-07
7.152	-7.04369e-08	8.46020e-09	-6.19767e-08	3.09919e-06	7.27690e-08	3.17196e-06	2.72913e-06	2.05709e-07	2.93484e-06	-4.17453e-08	7.43427e-09	-3.43110e-08	7.13346e-07	-6.54626e-08	6.47884e-07	1.98572e-06	-4.50549e-07	1.53518e-06	3.90962e-06	7.03562e-09	3.91666e-06	2.57332e-07	-3.43758e-08	2.22956e-07
7.176	-6.81870e-08	8.18996e-09	-5.99970e-08	3.10462e-06	7.26000e-08	3.17722e-06	2.73386e-06	2.05276e-07	2.93914e-06	-4.04766e-08	7.20834e-09	-3.32683e-08	7.22098e-07	-6.62657e-08	6.55832e-07	1.99011e-06	-4.51543e-07	1.53856e-06	3.91628e-06	6.76414e-09	3.92304e-06	2.61368e-07	-3.49150e-08	2.26453e-07
7.201	-6.59277e-08	7.91860e-09	-5.80091e-08	3.11001e-06	7.24273e-08	3.18244e-06	2.73856e-06	2.04833e-07	2.94340e-06	-3.92042e-08	6.98174e-09	-3.22224e-08	7.30874e-07	-6.70711e-08	6.63803e-07	1.99447e-06	-4.52533e-07	1.54194e-06	3.92289e-06	6.48942e-09	3.92938e-06	2.65416e-07	-3.54557e-08	2.29960e-07
7.225	-6.36593e-08	7.64614e-09	-5.60132e-08	3.11536e-06	7.22507e-08	3.18761e-06	2.74323e-06	2.04381e-07	2.94761e-06	-3.79280e-08	6.75447e-09	-3.11736e-08	7.39676e-07	-6.78788e-08	6.71797e-07	1.99881e-06	-4.53518e-07	1.54529e-06	3.92944e-06	6.21147e-09	3.93565e-06	2.69475e-07	-3.59979e-08	2.33477e-07
7.250	-6.13818e-08	7.37258e-09	-5.40092e-08	3.12067e-06	7.20702e-08	3.19274e-06	2.74785e-06	2.03921e-07	2.95177e-06	-3.66482e-08	6.52656e-09	-3.01217e-08	7.48502e-07	-6.86888e-08	6.79814e-07	2.00313e-06	-4.54499e-07	1.54864e-06	3.93594e-06	5.93029e-09	3.94187e-06	2.73545e-07	-3.65417e-08	2.37003e-07
7.274	-5.90953e-08	7.09795e-09	-5.19973e-08	3.12593e-06	7.18860e-08	3.19782e-06	2.75244e-06	2.03451e-07	2.95589e-06	-3.53649e-08	6.29801e-09	-2.90669e-08	7.57353e-07	-6.95011e-08	6.87852e-07	2.00744e-06	-4.55475e-07	1.55196e-06	3.94239e-06	5.64588e-09	3.94803e-06	2.77626e-07	-3.70869e-08	2.40539e-07
7.299	-5.67999e-08	6.82226e-09	-4.99777e-08	3.13116e-06	7.16980e-08	3.20285e-06	2.75699e-06	2.02972e-07	2.95996e-06	-3.40781e-08	6.06885e-09	-2.80092e-08	7.66229e-07	-7.03156e-08	6.95913e-07	2.01172e-06	-4.56446e-07	1.55527e-06	3.94878e-06	5.35826e-09	3.95414e-06	2.81719e-07	-3.76336e-08	2.44085e-07
7.324	-5.44958e-08	6.54551e-09	-4.79503e-08	3.13634e-06	7.15062e-08	3.20785e-06	2.76151e-06	2.02485e-07	2.96399e-06	-3.27879e-08	5.83907e-09	-2.69488e-08	7.75128e-07	-7.11322e-08	7.03996e-07	2.01598e-06	-4.57413e-07	1.55856e-06	3.95512e-06	5.06744e-09	3.96018e-06	2.85822e-07	-3.81817e-08	2.47640e-07
7.348	-5.21831e-08	6.26773e-09	-4.59154e-08	3.14148e-06	7.13106e-08	3.21279e-06	2.76598e-06	2.01988e-07	2.96797e-06	-3.14943e-08	5.60871e-09	-2.58856e-08	7.84051e-07	-7.19511e-08	7.12100e-07	2.02022e-06	-4.58375e-07	1.56184e-06	3.96140e-06	4.77341e-09	3.96617e-06	2.89935e-07	-3.87312e-08	2.51204e-07
7.373	-4.98619e-08	5.98893e-09	-4.38730e-08	3.14658e-06	7.11112e-08	3.21769e-06	2.77042e-06	2.01482e-07	2.97191e-06	-3.01975e-08	5.37777e-09	-2.48198e-08	7.92997e-07	-7.27721e-08	7.20225e-07	2.02444e-06	-4.59332e-07	1.56510e-06	3.96763e-06	4.47619e-09	3.97210e-06	2.94060e-07	-3.92822e-08	2.54778e-07
7.397	-4.75323e-08	5.70912e-09	-4.18232e-08	3.15164e-06	7.09081e-08	3.22255e-06	2.77483e-06	2.00967e-07	2.97580e-06	-2.88976e-08	5.14627e-09	-2.37513e-08	8.01967e-07	-7.35952e-08	7.28372e-07	2.02863e-06	-4.60285e-07	1.56835e-06	3.97380e-06	4.17578e-09	3.97798e-06	2.98194e-07	-3.98345e-08	2.58360e-07
7.422	-4.51945e-08	5.42832e-09	-3.97661e-08	3.15666e-06	7.07012e-08	3.22736e-06	2.77919e-06	2.00443e-07	2.97964e-06	-2.75946e-08	4.91422e-09	-2.26804e-08	8.10959e-07	-7.44204e-08	7.36539e-07	2.03281e-06	-4.61233e-07	1.57158e-06	3.97992e-06	3.87219e-09	3.98379e-06	3.02339e-07	-4.03882e-08	2.61951e-07
7.447	-4.28484e-08	5.14654e-09	-3.77019e-08	3.16163e-06	7.04905e-08	3.23212e-06	2.78352e-06	1.99911e-07	2.98343e-06	-2.62886e-08	4.68164e-09	-2.16069e-08	8.19974e-07	-7.52477e-08	7.44726e-07	2.03697e-06	-4.62176e-07	1.57479e-06	3.98598e-06	3.56543e-09	3.98955e-06	3.06494e-07	-4.09432e-08	2.65551e-07
7.471	-4.04944e-08	4.86379e-09	-3.56306e-08	3.16657e-06	7.02760e-08	3.23684e-06	2.78781e-06	1.99369e-07	2.98718e-06	-2.49796e-08	4.44854e-09	-2.05311e-08	8.29011e-07	-7.60770e-08	7.52934e-07	2.04110e-06	-4.63114e-07	1.57799e-06	3.99199e-06	3.25550e-09	3.99525e-06	3.10659e-07	-4.14995e-08	2.69159e-07
7.496	-3.81324e-08	4.58010e-09	-3.35523e-08	3.17146e-06	7.00579e-08	3.24151e-06	2.79207e-06	1.98818e-07	2.99089e-06	-2.36679e-08	4.21493e-09	-1.94529e-08	8.38070e-07	-7.69083e-08	7.61162e-07	2.04522e-06	-4.64048e-07	1.58117e-06	3.99795e-06	2.94242e-09	4.00089e-06	3.14833e-07	-4.20572e-08	2.72776e-07
7.520	-3.57626e-08	4.29546e-09	-3.14672e-08	3.17631e-06	6.98359e-08	3.24614e-06	2.79628e-06	1.98257e-07	2.99454e-06	-2.23533e-08	3.98083e-09	-1.83725e-08	8.47151e-07	-7.77417e-08	7.69410e-07	2.04931e-06	-4.64977e-07	1.58434e-06	4.00384e-06	2.62619e-09	4.00647e-06	3.19017e-07	-4.26161e-08	2.76401e-07
7.545	-3.33852e-08	4.00991e-09	-2.93753e-08	3.18111e-06	6.96103e-08	3.25072e-06	2.80046e-06	1.97688e-07	2.99815e-06	-2.10361e-08	3.74625e-09	-1.72899e-08	8.56254e-07	-7.85770e-08	7.77677e-07	2.05339e-06	-4.65901e-07	1.58749e-06	4.00969e-06	2.30682e-09	4.01200e-06	3.23211e-07	-4.31763e-08	2.80034e-07
7.569	-3.10002e-08	3.72344e-09	-2.72767e-08	3.18588e-06	6.93809e-08	3.25526e-06	2.80460e-06	1.97110e-07	3.00171e-06	-1.97163e-08	3.51121e-09	-1.62051e-08	8.65377e-07	-7.94142e-08	7.85963e-07	2.05744e-06	-4.66821e-07	1.59062e-06	4.01548e-06	1.98432e-09	4.01746e-06	3.27413e-07	-4.37377e-08	2.83676e-07
7.594	-2.86077e-08	3.43608e-09	-2.51716e-08	3.19060e-06	6.91478e-08	3.25975e-06	2.80871e-06	1.96523e-07	3.00523e-06	-1.83940e-08	3.27572e-09	-1.51182e-08	8.74521e-07	-8.02534e-08	7.94268e-07	2.06147e-06	-4.67736e-07	1.59374e-06	4.02121e-06	1.65869e-09	4.02287e-06	3.31625e-07	-4.43004e-08	2.87325e-07
7.619	-2.62080e-08	3.14785e-09	-2.30601e-08	3.19528e-06	6.89110e-08	3.26419e-06	2.81277e-06	1.95927e-07	3.00870e-06	-1.70692e-08	3.03979e-09	-1.40294e-08	8.83686e-07	-8.10944e-08	8.02591e-07	2.06548e-06	-4.68646e-07	1.59684e-06	4.02689e-06	1.32996e-09	4.02822e-06	3.35846e-07	-4.48643e-08	2.90982e-07
7.643	-2.38010e-08	2.85874e-09	-2.09422e-08	3.19992e-06	6.86705e-08	3.26859e-06	2.81680e-06	1.95321e-07	3.01212e-06	-1.57421e-08	2.80345e-09	-1.29386e-08	8.92871e-07	-8.19373e-08	8.10934e-07	2.06947e-06	-4.69551e-07	1.59992e-06	4.03251e-06	9.98117e-10	4.03351e-06	3.40076e-07	-4.54293e-08	2.94647e-07
7.668	-2.13869e-08	2.56879e-09	-1.88181e-08	3.20451e-06	6.84263e-08	3.27294e-06	2.82079e-06	1.94707e-07	3.01549e-06	-1.44126e-08	2.56670e-09	-1.18459e-08	9.02076e-07	-8.27820e-08	8.19294e-07	2.07344e-06	-4.70452e-07	1.60299e-06	4.03808e-06	6.63181e-10	4.03874e-06	3.44315e-07	-4.59955e-08	2.98319e-07
7.692	-1.89659e-08	2.27800e-09	-1.66879e-08	3.20906e-06	6.81784e-08	3.27724e-06	2.82474e-06	1.94084e-07	3.01882e-06	-1.30810e-08	2.32956e-09	-1.07515e-08	9.11300e-07	-8.36285e-08	8.27672e-07	2.07739e-06	-4.71347e-07	1.60604e-06	4.04359e-06	3.25160e-10	4.04392e-06	3.48562e-07	-4.65628e-08	3.01999e-07
7.717	-1.65381e-08	1.98639e-09	-1.45517e-08	3.21357e-06	6.79268e-08	3.28150e-06	2.82865e-06	1.93451e-07	3.02210e-06	-1.17473e-08	2.09204e-09	-9.65528e-09	9.20544e-07	-8.44768e-08	8.36067e-07	2.08132e-06	-4.72238e-07	1.60908e-06	4.04905e-06	-1.59366e-11	4.04903e-06	3.52817e-07	-4.71313e-08	3.05686e-07
7.741	-1.41035e-08	1.69398e-09	-1.24095e-08	3.21804e-06	6.76716e-08	3.28571e-06	2.83253e-06	1.92810e-07	3.02533e-06	-1.04116e-08	1.85416e-09	-8.55741e-09	9.29807e-07	-8.53269e-08	8.44480e-07	2.08522e-06	-4.73125e-07	1.61210e-06	4.05445e-06	-3.60099e-10	4.05409e-06	3.57081e-07	-4.77009e-08	3.09380e-07
7.766	-1.16624e-08	1.40077e-09	-1.02616e-08	3.22247e-06	6.74127e-08	3.28988e-06	2.83636e-06	1.92159e-07	3.02852e-06	-9.07386e-09	1.61593e-09	-7.45793e-09	9.39089e-07	-8.61787e-08	8.52910e-07	2.08911e-06	-4.74006e-07	1.61510e-06	4.05979e-06	-7.07317e-10	4.05909e-06	3.61352e-07	-4.82715e-08	3.13081e-07
7.791	-9.21473e-09	1.10678e-09	-8.10795e-09	3.22685e-06	6.71501e-08	3.29400e-06	2.84016e-06	1.91499e-07	3.03166e-06	-7.73428e-09	1.37737e-09	-6.35691e-09	9.48389e-07	-8.70321e-08	8.61357e-07	2.09297e-06	-4.74883e-07	1.61809e-06	4.06508e-06	-1.05758e-09	4.06403e-06	3.65632e-07	-4.88432e-08	3.16789e-07
7.815	-6.76075e-09	8.12036e-10	-5.94871e-09	3.23119e-06	6.68839e-08	3.29807e-06	2.84392e-06	1.90831e-07	3.03475e-06	-6.39291e-09	1.13849e-09	-5.25442e-09	9.57708e-07	-8.78873e-08	8.69821e-07	2.09682e-06	-4.75755e-07	1.62106e-06	4.07032e-06	-1.41088e-09	4.06891e-06	3.69919e-07	-4.94159e-08	3.20504e-07
7.840	-4.30054e-09	5.16539e-10	-3.78400e-09	3.23548e-06	6.66141e-08	3.30210e-06	2.84764e-06	1.90153e-07	3.03779e-06	-5.04983e-09	8.99306e-10	-4.15052e-09	9.67044e-07	-8.87440e-08	8.78300e-07	2.10064e-06	-4.76622e-07	1.62402e-06	4.07549e-06	-1.76720e-09	4.07373e-06	3.74215e-07	-4.99897e-08	3.24225e-07
7.864	-1.83422e-09	2.20309e-10	-1.61391e-09	3.23974e-06	6.63407e-08	3.30608e-06	2.85132e-06	1.89466e-07	3.04079e-06	-3.70511e-09	6.59831e-10	-3.04528e-09	9.76398e-07	-8.96024e-08	8.86796e-07	2.10444e-06	-4.77484e-07	1.62695e-06	4.08062e-06	-2.12654e-09	4.07849e-06	3.78517e-07	-5.05645e-08	3.27953e-07
7.889	6.38083e-10	-7.66404e-11	5.61443e-10	3.24395e-06	6.60636e-08	3.31001e-06	2.85497e-06	1.88771e-07	3.04374e-06	-2.35885e-09	4.20080e-10	-1.93877e-09	9.85769e-07	-9.04624e-08	8.95307e-07	2.10822e-06	-4.78342e-07	1.62988e-06	4.08568e-06	-2.48888e-09	4.08319e-06	3.82827e-07	-5.11402e-08	3.31687e-07
7.913	3.11625e-09	-3.74294e-10	2.74195e-09	3.24811e-06	6.57830e-08	3.31390e-06	2.85857e-06	1.88066e-07	3.04664e-06	-1.01112e-09	1.80067e-10	-8.31056e-10	9.95157e-07	-9.13240e-08	9.03833e-07	2.11198e-06	-4.79195e-07	1.63278e-06	4.09069e-06	-2.85421e-09	4.08784e-06	3.87144e-07	-5.17169e-08	3.35427e-07
7.938	5.60015e-09	-6.72636e-10	4.92752e-09	3.25224e-06	6.54987e-08	3.31774e-06	2.86214e-06	1.87352e-07	3.04949e-06	3.37993e-10	-6.01920e-11	2.77801e-10	1.00456e-06	-9.21870e-08	9.12375e-07	2.11571e-06	-4.80043e-07	1.63567e-06	4.09564e-06	-3.22252e-09	4.09242e-06	3.91468e-07	-5.22945e-08	3.39173e-07
7.963	8.08967e-09	-9.71653e-10	7.11802e-09	3.25632e-06	6.52109e-08	3.32153e-06	2.86567e-06	1.86629e-07	3.05230e-06	1.68841e-09	-3.00684e-10	1.38773e-09	1.01398e-06	-9.30516e-08	9.20932e-07	2.11943e-06	-4.80886e-07	1.63854e-06	4.10054e-06	-3.59380e-09	4.09695e-06	3.95799e-07	-5.28731e-08	3.42926e-07
7.987	1.05847e-08	-1.27133e-09	9.31335e-09	3.26036e-06	6.49195e-08	3.32528e-06	2.86916e-06	1.85897e-07	3.05506e-06	3.04006e-09	-5.41394e-10	2.49867e-09	1.02342e-06	-9.39177e-08	9.29503e-07	2.12312e-06	-4.81724e-07	1.64140e-06	4.10538e-06	-3.96804e-09	4.10141e-06	4.00137e-07	-5.34525e-08	3.46684e-07
8.012	1.30851e-08	-1.57165e-09	1.15134e-08	3.26435e-06	6.46245e-08	3.32898e-06	2.87261e-06	1.85157e-07	3.05777e-06	4.39285e-09	-7.82307e-10	3.61054e-09	1.03287e-06	-9.47852e-08	9.38089e-07	2.12680e-06	-4.82558e-07	1.64424e-06	4.11017e-06	-4.34522e-09	4.10582e-06	4.04481e-07	-5.40328e-08	3.50448e-07
8.036	1.55907e-08	-1.87260e-09	1.37181e-08	3.26831e-06	6.43260e-08	3.33263e-06	2.87602e-06	1.84407e-07	3.06043e-06	5.74670e-09	-1.02341e-09	4.72329e-09	1.04234e-06	-9.56541e-08	9.46689e-07	2.13045e-06	-4.83386e-07	1.64706e-06	4.11489e-06	-4.72534e-09	4.11017e-06	4.08831e-07	-5.46140e-08	3.54217e-07
8.061	1.81014e-08	-2.17417e-09	1.59273e-08	3.27221e-06	6.40239e-08	3.33624e-06	2.87940e-06	1.83648e-07	3.06305e-06	7.10154e-09	-1.26469e-09	5.83685e-09	1.05183e-06	-9.65244e-08	9.55302e-07	2.13408e-06	-4.84210e-07	1.64987e-06	4.11956e-06	-5.10838e-09	4.11446e-06	4.13188e-07	-5.51960e-08	3.57992e-07
8.086	2.06172e-08	-2.47634e-09	1.81408e-08	3.27608e-06	6.37183e-08	3.33980e-06	2.88273e-06	1.82880e-07	3.06561e-06	8.45727e-09	-1.50613e-09	6.95114e-09	1.06133e-06	-9.73961e-08	9.63929e-07	2.13769e-06	-4.85029e-07	1.65266e-06	4.12418e-06	-5.49433e-09	4.11869e-06	4.17551e-07	-5.57789e-08	3.61772e-07
8.110	2.31378e-08	-2.77909e-09	2.03587e-08	3.27990e-06	6.34092e-08	3.34331e-06	2.88603e-06	1.82103e-07	3.06813e-06	9.81382e-09	-1.74771e-09	8.06611e-09	1.07084e-06	-9.82691e-08	9.72569e-07	2.14128e-06	-4.85843e-07	1.65544e-06	4.12874e-06	-5.88317e-09	4.12286e-06	4.21920e-07	-5.63625e-08	3.65558e-07
8.135	2.56632e-08	-3.08241e-09	2.25808e-08	3.28368e-06	6.30966e-08	3.34678e-06	2.88928e-06	1.81317e-07	3.07060e-06	1.11711e-08	-1.98942e-09	9.18169e-09	1.08037e-06	-9.91434e-08	9.81223e-07	2.14485e-06	-4.86653e-07	1.65819e-06	4.13324e-06	-6.27490e-09	4.12697e-06	4.26295e-07	-5.69469e-08	3.69348e-07
8.159	2.81932e-08	-3.38629e-09	2.48069e-08	3.28741e-06	6.27804e-08	3.35019e-06	2.89250e-06	1.80522e-07	3.07302e-06	1.25291e-08	-2.23126e-09	1.02978e-08	1.08991e-06	-1.00019e-07	9.89888e-07	2.14839e-06	-4.87457e-07	1.66094e-06	4.13769e-06	-6.66950e-09	4.13102e-06	4.30675e-07	-5.75321e-08	3.73143e-07
8.184	3.07276e-08	-3.69071e-09	2.70369e-08	3.29111e-06	6.24608e-08	3.35357e-06	2.89568e-06	1.79719e-07	3.07540e-06	1.38876e-08	-2.47319e-09	1.14144e-08	1.09946e-06	-1.00896e-07	9.98567e-07	2.15192e-06	-4.88257e-07	1.66366e-06	4.14208e-06	-7.06696e-09	4.13501e-06	4.35061e-07	-5.81179e-08	3.76943e-07
8.208	3.32665e-08	-3.99565e-09	2.92709e-08	3.29475e-06	6.21378e-08	3.35689e-06	2.89882e-06	1.78906e-07	3.07773e-06	1.52466e-08	-2.71521e-09	1.25314e-08	1.10903e-06	-1.01774e-07	1.00726e-06	2.15542e-06	-4.89052e-07	1.66637e-06	4.14641e-06	-7.46727e-09	4.13894e-06	4.39452e-07	-5.87046e-08	3.80748e-07
8.233	3.58096e-08	-4.30111e-09	3.15085e-08	3.29836e-06	6.18112e-08	3.36017e-06	2.90192e-06	1.78084e-07	3.08001e-06	1.66060e-08	-2.95731e-09	1.36487e-08	1.11861e-06	-1.02653e-07	1.01596e-06	2.15890e-06	-4.89842e-07	1.66906e-06	4.15068e-06	-7.87040e-09	4.14281e-06	4.43849e-07	-5.92919e-08	3.84557e-07
8.258	3.83569e-08	-4.60706e-09	3.37498e-08	3.30192e-06	6.14812e-08	3.36340e-06	2.90498e-06	1.77253e-07	3.08224e-06	1.79658e-08	-3.19947e-09	1.47663e-08	1.12821e-06	-1.03534e-07	1.02467e-06	2.16236e-06	-4.90627e-07	1.67174e-06	4.15490e-06	-8.27636e-09	4.14663e-06	4.48250e-07	-5.98798e-08	3.88371e-07
8.282	4.09081e-08	-4.91349e-09	3.59946e-08	3.30544e-06	6.11478e-08	3.36658e-06	2.90800e-06	1.76414e-07	3.08442e-06	1.93258e-08	-3.44167e-09	1.58842e-08	1.13781e-06	-1.04415e-07	1.03340e-06	2.16580e-06	-4.91407e-07	1.67439e-06	4.15906e-06	-8.68512e-09	4.15038e-06	4.52657e-07	-6.04685e-08	3.92188e-07
8.307	4.34632e-08	-5.22039e-09	3.82429e-08	3.30891e-06	6.08109e-08	3.36972e-06	2.91099e-06	1.75565e-07	3.08655e-06	2.06860e-08	-3.68390e-09	1.70021e-08	1.14743e-06	-1.05298e-07	1.04213e-06	2.16922e-06	-4.92183e-07	1.67704e-06	4.16317e-06	-9.09667e-09	4.15407e-06	4.57068e-07	-6.10577e-08	3.96010e-07
8.331	4.60221e-08	-5.52773e-09	4.04944e-08	3.31234e-06	6.04706e-08	3.37281e-06	2.91393e-06	1.74708e-07	3.08864e-06	2.20463e-08	-3.92615e-09	1.81202e-08	1.15706e-06	-1.06182e-07	1.05088e-06	2.17262e-06	-4.92953e-07	1.67966e-06	4.16722e-06	-9.51100e-09	4.15771e-06	4.61484e-07	-6.16476e-08	3.99836e-07
8.356	4.85846e-08	-5.83552e-09	4.27491e-08	3.31573e-06	6.01269e-08	3.37585e-06	2.91684e-06	1.73841e-07	3.09068e-06	2.34066e-08	-4.16840e-09	1.92382e-08	1.16671e-06	-1.07067e-07	1.05964e-06	2.17599e-06	-4.93719e-07	1.68227e-06	4.17121e-06	-9.92810e-09	4.16128e-06	4.65904e-07	-6.22381e-08	4.03666e-07
8.380	5.11506e-08	-6.14372e-09	4.50069e-08	3.31907e-06	5.97798e-08	3.37885e-06	2.91970e-06	1.72966e-07	3.09267e-06	2.47668e-08	-4.41064e-09	2.03562e-08	1.17636e-06	-1.07952e-07	1.06841e-06	2.17934e-06	-4.94480e-07	1.68486e-06	4.17514e-06	-1.03479e-08	4.16480e-06	4.70328e-07	-6.28291e-08	4.07499e-07
8.405	5.37200e-08	-6.45233e-09	4.72677e-08	3.32237e-06	5.94294e-08	3.38180e-06	2.92253e-06	1.72082e-07	3.09461e-06	2.61269e-08	-4.65285e-09	2.14741e-08	1.18602e-06	-1.08839e-07	1.07718e-06	2.18268e-06	-4.95236e-07	1.68744e-06	4.17902e-06	-1.07705e-08	4.16825e-06	4.74757e-07	-6.34207e-08	4.11336e-07
8.430	5.62926e-08	-6.76133e-09	4.95313e-08	3.32562e-06	5.90755e-08	3.38470e-06	2.92531e-06	1.71188e-07	3.09650e-06	2.74868e-08	-4.89502e-09	2.25917e-08	1.19570e-06	-1.09727e-07	1.08597e-06	2.18599e-06	-4.95987e-07	1.69000e-06	4.18284e-06	-1.11958e-08	4.17165e-06	4.79190e-07	-6.40129e-08	4.15177e-07
8.454	5.88684e-08	-7.07070e-09	5.17977e-08	3.32883e-06	5.87183e-08	3.38755e-06	2.92806e-06	1.70286e-07	3.09834e-06	2.88463e-08	-5.13714e-09	2.37092e-08	1.20538e-06	-1.10616e-07	1.09477e-06	2.18927e-06	-4.96733e-07	1.69254e-06	4.18661e-06	-1.16238e-08	4.17498e-06	4.83626e-07	-6.46055e-08	4.19020e-07
8.479	6.14472e-08	-7.38044e-09	5.40667e-08	3.33200e-06	5.83578e-08	3.39036e-06	2.93077e-06	1.69375e-07	3.10014e-06	3.02054e-08	-5.37918e-09	2.48263e-08	1.21508e-06	-1.11506e-07	1.10357e-06	2.19254e-06	-4.97475e-07	1.69507e-06	4.19031e-06	-1.20545e-08	4.17826e-06	4.88066e-07	-6.51986e-08	4.22867e-07
8.503	6.40288e-08	-7.69052e-09	5.63383e-08	3.33512e-06	5.79940e-08	3.39312e-06	2.93343e-06	1.68456e-07	3.10189e-06	3.15641e-08	-5.62114e-09	2.59430e-08	1.22478e-06	-1.12396e-07	1.11239e-06	2.19579e-06	-4.98211e-07	1.69758e-06	4.19396e-06	-1.24879e-08	4.18148e-06	4.92510e-07	-6.57922e-08	4.26717e-07
8.528	6.66132e-08	-8.00093e-09	5.86123e-08	3.33820e-06	5.76268e-08	3.39583e-06	2.93606e-06	1.67527e-07	3.10359e-06	3.29223e-08	-5.86301e-09	2.70592e-08	1.23450e-06	-1.13288e-07	1.12121e-06	2.19901e-06	-4.98943e-07	1.70007e-06	4.19756e-06	-1.29239e-08	4.18463e-06	4.96957e-07	-6.63863e-08	4.30570e-07
8.552	6.92002e-08	-8.31166e-09	6.08885e-08	3.34124e-06	5.72563e-08	3.39849e-06	2.93865e-06	1.66589e-07	3.10524e-06	3.42798e-08	-6.10476e-09	2.81750e-08	1.24422e-06	-1.14180e-07	1.13004e-06	2.20222e-06	-4.99670e-07	1.70255e-06	4.20109e-06	-1.33626e-08	4.18773e-06	5.01407e-07	-6.69808e-08	4.34426e-07
8.577	7.17897e-08	-8.62269e-09	6.31670e-08	3.34423e-06	5.68825e-08	3.40111e-06	2.94120e-06	1.65643e-07	3.10684e-06	3.56365e-08	-6.34639e-09	2.92902e-08	1.25395e-06	-1.15073e-07	1.13888e-06	2.20540e-06	-5.00391e-07	1.70501e-06	4.20457e-06	-1.38039e-08	4.19077e-06	5.05860e-07	-6.75757e-08	4.38285e-07
8.602	7.43816e-08	-8.93400e-09	6.54476e-08	3.34718e-06	5.65055e-08	3.40368e-06	2.94371e-06	1.64688e-07	3.10840e-06	3.69925e-08	-6.58787e-09	3.04047e-08	1.26369e-06	-1.15967e-07	1.14772e-06	2.20856e-06	-5.01108e-07	1.70745e-06	4.20799e-06	-1.42479e-08	4.19375e-06	5.10317e-07	-6.81710e-08	4.42146e-07
8.626	7.69757e-08	-9.24558e-09	6.77302e-08	3.35008e-06	5.61252e-08	3.40621e-06	2.94618e-06	1.63724e-07	3.10990e-06	3.83477e-08	-6.82920e-09	3.15185e-08	1.27344e-06	-1.16861e-07	1.15658e-06	2.21170e-06	-5.01821e-07	1.70988e-06	4.21136e-06	-1.46944e-08	4.19666e-06	5.14776e-07	-6.87667e-08	4.46009e-07
8.651	7.95720e-08	-9.55742e-09	7.00146e-08	3.35294e-06	5.57417e-08	3.40868e-06	2.94861e-06	1.62751e-07	3.11136e-06	3.97019e-08	-7.07037e-09	3.26315e-08	1.28320e-06	-1.17757e-07	1.16544e-06	2.21481e-06	-5.02528e-07	1.71229e-06	4.21467e-06	-1.51435e-08	4.19952e-06	5.19238e-07	-6.93627e-08	4.49875e-07
8.675	8.21703e-08	-9.86950e-09	7.23008e-08	3.35576e-06	5.53549e-08	3.41111e-06	2.95100e-06	1.61769e-07	3.11277e-06	4.10550e-08	-7.31135e-09	3.37437e-08	1.29296e-06	-1.18653e-07	1.17431e-06	2.21791e-06	-5.03230e-07	1.71468e-06	4.21792e-06	-1.55952e-08	4.20232e-06	5.23702e-07	-6.99591e-08	4.53743e-07
8.700	8.47704e-08	-1.01818e-08	7.45886e-08	3.35853e-06	5.49649e-08	3.41349e-06	2.95335e-06	1.60778e-07	3.11413e-06	4.24071e-08	-7.55213e-09	3.48550e-08	1.30273e-06	-1.19549e-07	1.18318e-06	2.22098e-06	-5.03928e-07	1.71706e-06	4.22111e-06	-1.60495e-08	4.20506e-06	5.28168e-07	-7.05557e-08	4.57613e-07
8.724	8.73723e-08	-1.04943e-08	7.68780e-08	3.36126e-06	5.45716e-08	3.41583e-06	2.95566e-06	1.59779e-07	3.11544e-06	4.37580e-08	-7.79270e-09	3.59653e-08	1.31251e-06	-1.20447e-07	1.19206e-06	2.22404e-06	-5.04621e-07	1.71942e-06	4.22425e-06	-1.65062e-08	4.20774e-06	5.32637e-07	-7.11527e-08	4.61485e-07
8.749	8.99758e-08	-1.08070e-08	7.91688e-08	3.36394e-06	5.41752e-08	3.41811e-06	2.95793e-06	1.58771e-07	3.11671e-06	4.51076e-08	-8.03305e-09	3.70745e-08	1.32229e-06	-1.21345e-07	1.20095e-06	2.22707e-06	-5.05308e-07	1.72176e-06	4.22733e-06	-1.69655e-08	4.21036e-06	5.37108e-07	-7.17499e-08	4.65358e-07
8.774	9.25808e-08	-1.11199e-08	8.14609e-08	3.36658e-06	5.37756e-08	3.42035e-06	2.96017e-06	1.57754e-07	3.11792e-06	4.64559e-08	-8.27316e-09	3.81827e-08	1.33208e-06	-1.22243e-07	1.20984e-06	2.23008e-06	-5.05991e-07	1.72409e-06	4.23035e-06	-1.74273e-08	4.21292e-06	5.41581e-07	-7.23474e-08	4.69233e-07
8.798	9.51872e-08	-1.14330e-08	8.37542e-08	3.36917e-06	5.33729e-08	3.42255e-06	2.96236e-06	1.56729e-07	3.11909e-06	4.78027e-08	-8.51302e-09	3.92897e-08	1.34188e-06	-1.23142e-07	1.21874e-06	2.23307e-06	-5.06669e-07	1.72640e-06	4.23331e-06	-1.78916e-08	4.21542e-06	5.46055e-07	-7.29452e-08	4.73110e-07
8.823	9.77948e-08	-1.17462e-08	8.60487e-08	3.37173e-06	5.29670e-08	3.42469e-06	2.96451e-06	1.55695e-07	3.12021e-06	4.91481e-08	-8.75261e-09	4.03955e-08	1.35168e-06	-1.24042e-07	1.22764e-06	2.23603e-06	-5.07342e-07	1.72869e-06	4.23622e-06	-1.83584e-08	4.21786e-06	5.50531e-07	-7.35431e-08	4.76988e-07
8.847	1.00404e-07	-1.20595e-08	8.83441e-08	3.37423e-06	5.25579e-08	3.42679e-06	2.96662e-06	1.54652e-07	3.12128e-06	5.04919e-08	-8.99192e-09	4.14999e-08	1.36149e-06	-1.24942e-07	1.23655e-06	2.23898e-06	-5.08011e-07	1.73097e-06	4.23907e-06	-1.88276e-08	4.22025e-06	5.55009e-07	-7.41412e-08	4.80868e-07
8.872	1.03013e-07	-1.23730e-08	9.06404e-08	3.37670e-06	5.21458e-08	3.42884e-06	2.96870e-06	1.53600e-07	3.12230e-06	5.18340e-08	-9.23094e-09	4.26031e-08	1.37130e-06	-1.25842e-07	1.24546e-06	2.24190e-06	-5.08674e-07	1.73323e-06	4.24187e-06	-1.92993e-08	4.22257e-06	5.59488e-07	-7.47395e-08	4.84748e-07
8.897	1.05624e-07	-1.26865e-08	9.29375e-08	3.37912e-06	5.17305e-08	3.43085e-06	2.97073e-06	1.52539e-07	3.12327e-06	5.31744e-08	-9.46964e-09	4.37048e-08	1.38112e-06	-1.26743e-07	1.25437e-06	2.24480e-06	-5.09332e-07	1.73547e-06	4.24460e-06	-1.97734e-08	4.22483e-06	5.63968e-07	-7.53380e-08	4.88630e-07
8.921	1.08235e-07	-1.30002e-08	9.52352e-08	3.38149e-06	5.13121e-08	3.43280e-06	2.97272e-06	1.51470e-07	3.12419e-06	5.45130e-08	-9.70803e-09	4.48050e-08	1.39094e-06	-1.27644e-07	1.26329e-06	2.24768e-06	-5.09986e-07	1.73770e-06	4.24728e-06	-2.02498e-08	4.22703e-06	5.68449e-07	-7.59366e-08	4.92512e-07
8.946	1.10847e-07	-1.33139e-08	9.75335e-08	3.38382e-06	5.08907e-08	3.43471e-06	2.97468e-06	1.50393e-07	3.12507e-06	5.58497e-08	-9.94608e-09	4.59036e-08	1.40076e-06	-1.28546e-07	1.27222e-06	2.25054e-06	-5.10635e-07	1.73991e-06	4.24991e-06	-2.07287e-08	4.22918e-06	5.72931e-07	-7.65353e-08	4.96395e-07
8.970	1.13460e-07	-1.36277e-08	9.98323e-08	3.38611e-06	5.04662e-08	3.43658e-06	2.97659e-06	1.49306e-07	3.12590e-06	5.71845e-08	-1.01838e-08	4.70007e-08	1.41059e-06	-1.29448e-07	1.28115e-06	2.25338e-06	-5.11279e-07	1.74210e-06	4.25247e-06	-2.12100e-08	4.23126e-06	5.77413e-07	-7.71341e-08	5.00279e-07
8.995	1.16073e-07	-1.39416e-08	1.02131e-07	3.38835e-06	5.00386e-08	3.43839e-06	2.97847e-06	1.48211e-07	3.12668e-06	5.85172e-08	-1.04211e-08	4.80961e-08	1.42043e-06	-1.30350e-07	1.29008e-06	2.25620e-06	-5.11918e-07	1.74428e-06	4.25498e-06	-2.16936e-08	4.23329e-06	5.81897e-07	-7.77330e-08	5.04164e-07
9.019	1.18686e-07	-1.42554e-08	1.04431e-07	3.39055e-06	4.96080e-08	3.44016e-06	2.98030e-06	1.47108e-07	3.12741e-06	5.98478e-08	-1.06581e-08	4.91897e-08	1.43026e-06	-1.31253e-07	1.29901e-06	2.25899e-06	-5.12552e-07	1.74644e-06	4.25743e-06	-2.21795e-08	4.23525e-06	5.86380e-07	-7.83320e-08	5.08048e-07
9.044	1.21299e-07	-1.45693e-08	1.06730e-07	3.39271e-06	4.91744e-08	3.44188e-06	2.98210e-06	1.45995e-07	3.12809e-06	6.11762e-08	-1.08947e-08	5.02815e-08	1.44010e-06	-1.32156e-07	1.30794e-06	2.26177e-06	-5.13181e-07	1.74858e-06	4.25983e-06	-2.26677e-08	4.23716e-06	5.90864e-07	-7.89310e-08	5.11933e-07
9.069	1.23913e-07	-1.48832e-08	1.09029e-07	3.39482e-06	4.87378e-08	3.44355e-06	2.98385e-06	1.44874e-07	3.12872e-06	6.25023e-08	-1.11308e-08	5.13715e-08	1.44994e-06	-1.33059e-07	1.31688e-06	2.26452e-06	-5.13805e-07	1.75071e-06	4.26216e-06	-2.31583e-08	4.23901e-06	5.95348e-07	-7.95300e-08	5.15818e-07
9.093	1.26526e-07	-1.51971e-08	1.11329e-07	3.39688e-06	4.82982e-08	3.44518e-06	2.98557e-06	1.43745e-07	3.12931e-06	6.38261e-08	-1.13666e-08	5.24596e-08	1.45978e-06	-1.33962e-07	1.32582e-06	2.26725e-06	-5.14425e-07	1.75282e-06	4.26444e-06	-2.36511e-08	4.24079e-06	5.99832e-07	-8.01290e-08	5.19703e-07
9.118	1.29139e-07	-1.55109e-08	1.13628e-07	3.39891e-06	4.78556e-08	3.44676e-06	2.98724e-06	1.42607e-07	3.12985e-06	6.51475e-08	-1.16019e-08	5.35456e-08	1.46963e-06	-1.34866e-07	1.33476e-06	2.26996e-06	-5.15039e-07	1.75492e-06	4.26667e-06	-2.41462e-08	4.24252e-06	6.04316e-07	-8.07280e-08	5.23588e-07
9.142	1.31751e-07	-1.58247e-08	1.15927e-07	3.40088e-06	4.74101e-08	3.44829e-06	2.98888e-06	1.41460e-07	3.13034e-06	6.64664e-08	-1.18368e-08	5.46296e-08	1.47948e-06	-1.35769e-07	1.34371e-06	2.27264e-06	-5.15649e-07	1.75699e-06	4.26883e-06	-2.46435e-08	4.24419e-06	6.08800e-07	-8.13270e-08	5.27473e-07
9.167	1.34364e-07	-1.61385e-08	1.18225e-07	3.40282e-06	4.69616e-08	3.44978e-06	2.99047e-06	1.40305e-07	3.13078e-06	6.77827e-08	-1.20712e-08	5.57115e-08	1.48932e-06	-1.36673e-07	1.35265e-06	2.27531e-06	-5.16254e-07	1.75905e-06	4.27094e-06	-2.51431e-08	4.24580e-06	6.13283e-07	-8.19259e-08	5.31358e-07
9.191	1.36975e-07	-1.64521e-08	1.20523e-07	3.40471e-06	4.65102e-08	3.45122e-06	2.99203e-06	1.39142e-07	3.13117e-06	6.90964e-08	-1.23051e-08	5.67913e-08	1.49917e-06	-1.37577e-07	1.36160e-06	2.27795e-06	-5.16854e-07	1.76110e-06	4.27300e-06	-2.56449e-08	4.24735e-06	6.17766e-07	-8.25247e-08	5.35241e-07
9.216	1.39586e-07	-1.67657e-08	1.22820e-07	3.40656e-06	4.60559e-08	3.45261e-06	2.99354e-06	1.37969e-07	3.13151e-06	7.04074e-08	-1.25386e-08	5.78688e-08	1.50902e-06	-1.38481e-07	1.37054e-06	2.28058e-06	-5.17449e-07	1.76313e-06	4.27499e-06	-2.61489e-08	4.24884e-06	6.22248e-07	-8.31234e-08	5.39125e-07
9.241	1.42196e-07	-1.70792e-08	1.25117e-07	3.40836e-06	4.55988e-08	3.45396e-06	2.99502e-06	1.36789e-07	3.13181e-06	7.17155e-08	-1.27716e-08	5.89440e-08	1.51887e-06	-1.39384e-07	1.37949e-06	2.28318e-06	-5.18039e-07	1.76514e-06	4.27693e-06	-2.66550e-08	4.25027e-06	6.26729e-07	-8.37221e-08	5.43007e-07
9.265	1.44805e-07	-1.73926e-08	1.27412e-07	3.41012e-06	4.51387e-08	3.45526e-06	2.99646e-06	1.35600e-07	3.13206e-06	7.30208e-08	-1.30040e-08	6.00168e-08	1.52872e-06	-1.40288e-07	1.38843e-06	2.28576e-06	-5.18624e-07	1.76713e-06	4.27881e-06	-2.71633e-08	4.25165e-06	6.31210e-07	-8.43205e-08	5.46889e-07
9.290	1.47413e-07	-1.77058e-08	1.29707e-07	3.41183e-06	4.46757e-08	3.45651e-06	2.99785e-06	1.34402e-07	3.13226e-06	7.43232e-08	-1.32360e-08	6.10872e-08	1.53857e-06	-1.41192e-07	1.39738e-06	2.28831e-06	-5.19205e-07	1.76911e-06	4.28064e-06	-2.76737e-08	4.25296e-06	6.35689e-07	-8.49189e-08	5.50770e-07
9.314	1.50019e-07	-1.80189e-08	1.32001e-07	3.41350e-06	4.42100e-08	3.45771e-06	2.99921e-06	1.33196e-07	3.13241e-06	7.56225e-08	-1.34673e-08	6.21552e-08	1.54842e-06	-1.42096e-07	1.40633e-06	2.29085e-06	-5.19780e-07	1.77107e-06	4.28241e-06	-2.81863e-08	4.25422e-06	6.40166e-07	-8.55170e-08	5.54649e-07
9.339	1.52625e-07	-1.83318e-08	1.34293e-07	3.41513e-06	4.37414e-08	3.45887e-06	3.00053e-06	1.31982e-07	3.13251e-06	7.69188e-08	-1.36982e-08	6.32206e-08	1.55827e-06	-1.43000e-07	1.41527e-06	2.29337e-06	-5.20351e-07	1.77302e-06	4.28412e-06	-2.87009e-08	4.25542e-06	6.44643e-07	-8.61150e-08	5.58528e-07
9.363	1.55229e-07	-1.86446e-08	1.36584e-07	3.41671e-06	4.32699e-08	3.45998e-06	3.00181e-06	1.30759e-07	3.13257e-06	7.82119e-08	-1.39285e-08	6.42834e-08	1.56812e-06	-1.43903e-07	1.42421e-06	2.29586e-06	-5.20917e-07	1.77494e-06	4.28577e-06	-2.92177e-08	4.25655e-06	6.49117e-07	-8.67128e-08	5.62405e-07
9.388	1.57831e-07	-1.89571e-08	1.38874e-07	3.41825e-06	4.27957e-08	3.46104e-06	3.00304e-06	1.29528e-07	3.13257e-06	7.95017e-08	-1.41582e-08	6.53435e-08	1.57796e-06	-1.44807e-07	1.43315e-06	2.29833e-06	-5.21478e-07	1.77686e-06	4.28737e-06	-2.97365e-08	4.25763e-06	6.53591e-07	-8.73103e-08	5.66280e-07
9.413	1.60432e-07	-1.92695e-08	1.41162e-07	3.41974e-06	4.23187e-08	3.46206e-06	3.00424e-06	1.28288e-07	3.13253e-06	8.07883e-08	-1.43873e-08	6.64010e-08	1.58780e-06	-1.45710e-07	1.44209e-06	2.30078e-06	-5.22034e-07	1.77875e-06	4.28891e-06	-3.02573e-08	4.25865e-06	6.58062e-07	-8.79076e-08	5.70154e-07
9.437	1.63031e-07	-1.95816e-08	1.43449e-07	3.42119e-06	4.18389e-08	3.46303e-06	3.00540e-06	1.27041e-07	3.13244e-06	8.20715e-08	-1.46158e-08	6.74556e-08	1.59765e-06	-1.46613e-07	1.45103e-06	2.30321e-06	-5.22585e-07	1.78063e-06	4.29040e-06	-3.07801e-08	4.25962e-06	6.62531e-07	-8.85047e-08	5.74027e-07
9.462	1.65627e-07	-1.98936e-08	1.45734e-07	3.42260e-06	4.13564e-08	3.46396e-06	3.00652e-06	1.25784e-07	3.13230e-06	8.33512e-08	-1.48437e-08	6.85075e-08	1.60749e-06	-1.47516e-07	1.45997e-06	2.30562e-06	-5.23132e-07	1.78249e-06	4.29182e-06	-3.13050e-08	4.26052e-06	6.66998e-07	-8.91014e-08	5.77897e-07
9.486	1.68222e-07	-2.02052e-08	1.48017e-07	3.42396e-06	4.08712e-08	3.46483e-06	3.00760e-06	1.24520e-07	3.13212e-06	8.46274e-08	-1.50710e-08	6.95564e-08	1.61732e-06	-1.48419e-07	1.46890e-06	2.30801e-06	-5.23673e-07	1.78434e-06	4.29319e-06	-3.18318e-08	4.26136e-06	6.71463e-07	-8.96979e-08	5.81766e-07
9.511	1.70815e-07	-2.05166e-08	1.50298e-07	3.42528e-06	4.03832e-08	3.46566e-06	3.00864e-06	1.23247e-07	3.13189e-06	8.59000e-08	-1.52976e-08	7.06024e-08	1.62715e-06	-1.49321e-07	1.47783e-06	2.31037e-06	-5.24210e-07	1.78616e-06	4.29451e-06	-3.23606e-08	4.26215e-06	6.75926e-07	-9.02940e-08	5.85632e-07
9.535	1.73405e-07	-2.08278e-08	1.52577e-07	3.42656e-06	3.98926e-08	3.46645e-06	3.00964e-06	1.21966e-07	3.13161e-06	8.71690e-08	-1.55236e-08	7.16453e-08	1.63698e-06	-1.50223e-07	1.48676e-06	2.31272e-06	-5.24742e-07	1.78798e-06	4.29577e-06	-3.28914e-08	4.26288e-06	6.80386e-07	-9.08898e-08	5.89496e-07
9.560	1.75993e-07	-2.11386e-08	1.54855e-07	3.42779e-06	3.93992e-08	3.46719e-06	3.01060e-06	1.20677e-07	3.13128e-06	8.84342e-08	-1.57489e-08	7.26852e-08	1.64681e-06	-1.51125e-07	1.49569e-06	2.31504e-06	-5.25269e-07	1.78977e-06	4.29697e-06	-3.34241e-08	4.26355e-06	6.84844e-07	-9.14853e-08	5.93358e-07
9.585	1.78579e-07	-2.14491e-08	1.57129e-07	3.42898e-06	3.89032e-08	3.46788e-06	3.01152e-06	1.19379e-07	3.13090e-06	8.96956e-08	-1.59736e-08	7.37220e-08	1.65663e-06	-1.52026e-07	1.50461e-06	2.31734e-06	-5.25791e-07	1.79155e-06	4.29812e-06	-3.39586e-08	4.26416e-06	6.89298e-07	-9.20804e-08	5.97218e-07
9.609	1.81161e-07	-2.17594e-08	1.59402e-07	3.43012e-06	3.84046e-08	3.46852e-06	3.01240e-06	1.18073e-07	3.13048e-06	9.09531e-08	-1.61975e-08	7.47556e-08	1.66645e-06	-1.52927e-07	1.51352e-06	2.31962e-06	-5.26308e-07	1.79331e-06	4.29921e-06	-3.44951e-08	4.26471e-06	6.93750e-07	-9.26750e-08	6.01075e-07
9.634	1.83741e-07	-2.20692e-08	1.61672e-07	3.43122e-06	3.79033e-08	3.46912e-06	3.01324e-06	1.16760e-07	3.13000e-06	9.22067e-08	-1.64208e-08	7.57859e-08	1.67626e-06	-1.53828e-07	1.52244e-06	2.32188e-06	-5.26821e-07	1.79506e-06	4.30024e-06	-3.50334e-08	4.26521e-06	6.98199e-07	-9.32693e-08	6.04929e-07
9.658	1.86319e-07	-2.23788e-08	1.63940e-07	3.43228e-06	3.73994e-08	3.46968e-06	3.01405e-06	1.15437e-07	3.12948e-06	9.34563e-08	-1.66433e-08	7.68130e-08	1.68607e-06	-1.54728e-07	1.53134e-06	2.32412e-06	-5.27328e-07	1.79679e-06	4.30122e-06	-3.55736e-08	4.26564e-06	7.02644e-07	-9.38632e-08	6.08781e-07
9.683	1.88893e-07	-2.26880e-08	1.66205e-07	3.43329e-06	3.68929e-08	3.47018e-06	3.01481e-06	1.14107e-07	3.12892e-06	9.47018e-08	-1.68651e-08	7.78367e-08	1.69588e-06	-1.55628e-07	1.54025e-06	2.32633e-06	-5.27831e-07	1.79850e-06	4.30214e-06	-3.61156e-08	4.26602e-06	7.07086e-07	-9.44566e-08	6.12630e-07
9.708	1.91464e-07	-2.29968e-08	1.68467e-07	3.43426e-06	3.63839e-08	3.47064e-06	3.01553e-06	1.12769e-07	3.12830e-06	9.59431e-08	-1.70862e-08	7.88569e-08	1.70567e-06	-1.56527e-07	1.54915e-06	2.32853e-06	-5.28329e-07	1.80020e-06	4.30300e-06	-3.66594e-08	4.26634e-06	7.11525e-07	-9.50495e-08	6.16475e-07
9.732	1.94032e-07	-2.33052e-08	1.70726e-07	3.43518e-06	3.58722e-08	3.47106e-06	3.01622e-06	1.11422e-07	3.12764e-06	9.71802e-08	-1.73065e-08	7.98737e-08	1.71546e-06	-1.57425e-07	1.55804e-06	2.33070e-06	-5.28822e-07	1.80188e-06	4.30381e-06	-3.72050e-08	4.26660e-06	7.15960e-07	-9.56420e-08	6.20318e-07
9.757	1.96596e-07	-2.36132e-08	1.72983e-07	3.43607e-06	3.53581e-08	3.47142e-06	3.01686e-06	1.10068e-07	3.12693e-06	9.84130e-08	-1.75260e-08	8.08870e-08	1.72525e-06	-1.58323e-07	1.56693e-06	2.33285e-06	-5.29310e-07	1.80354e-06	4.30456e-06	-3.77524e-08	4.26681e-06	7.20391e-07	-9.62340e-08	6.24158e-07
9.781	1.99157e-07	-2.39208e-08	1.75236e-07	3.43690e-06	3.48414e-08	3.47175e-06	3.01747e-06	1.08705e-07	3.12617e-06	9.96415e-08	-1.77448e-08	8.18967e-08	1.73503e-06	-1.59221e-07	1.57581e-06	2.33498e-06	-5.29794e-07	1.80519e-06	4.30526e-06	-3.83015e-08	4.26696e-06	7.24819e-07	-9.68254e-08	6.27994e-07
9.806	2.01714e-07	-2.42280e-08	1.77486e-07	3.43770e-06	3.43222e-08	3.47202e-06	3.01803e-06	1.07334e-07	3.12537e-06	1.00866e-07	-1.79628e-08	8.29028e-08	1.74480e-06	-1.60118e-07	1.58469e-06	2.33709e-06	-5.30272e-07	1.80682e-06	4.30590e-06	-3.88524e-08	4.26705e-06	7.29243e-07	-9.74164e-08	6.31826e-07
9.830	2.04268e-07	-2.45347e-08	1.79733e-07	3.43845e-06	3.38005e-08	3.47225e-06	3.01856e-06	1.05956e-07	3.12452e-06	1.02085e-07	-1.81800e-08	8.39051e-08	1.75457e-06	-1.61014e-07	1.59355e-06	2.33918e-06	-5.30746e-07	1.80844e-06	4.30648e-06	-3.94049e-08	4.26708e-06	7.33662e-07	-9.80067e-08	6.35655e-07
9.855	2.06818e-07	-2.48410e-08	1.81977e-07	3.43916e-06	3.32763e-08	3.47244e-06	3.01905e-06	1.04569e-07	3.12362e-06	1.03300e-07	-1.83964e-08	8.49038e-08	1.76433e-06	-1.61909e-07	1.60242e-06	2.34125e-06	-5.31215e-07	1.81003e-06	4.30701e-06	-3.99591e-08	4.26705e-06	7.38077e-07	-9.85965e-08	6.39481e-07
9.880	2.09364e-07	-2.51468e-08	1.84217e-07	3.43982e-06	3.27496e-08	3.47257e-06	3.01950e-06	1.03174e-07	3.12267e-06	1.04510e-07	-1.86119e-08	8.58986e-08	1.77408e-06	-1.62804e-07	1.61127e-06	2.34330e-06	-5.31679e-07	1.81162e-06	4.30749e-06	-4.05150e-08	4.26697e-06	7.42488e-07	-9.91858e-08	6.43302e-07
9.904	2.11906e-07	-2.54521e-08	1.86454e-07	3.44045e-06	3.22206e-08	3.47267e-06	3.01990e-06	1.01772e-07	3.12168e-06	1.05716e-07	-1.88266e-08	8.68895e-08	1.78382e-06	-1.63698e-07	1.62012e-06	2.34532e-06	-5.32139e-07	1.81318e-06	4.30790e-06	-4.10726e-08	4.26683e-06	7.46894e-07	-9.97744e-08	6.47120e-07
9.929	2.14444e-07	-2.57569e-08	1.88687e-07	3.44102e-06	3.16891e-08	3.47271e-06	3.02027e-06	1.00361e-07	3.12064e-06	1.06917e-07	-1.90405e-08	8.78766e-08	1.79356e-06	-1.64592e-07	1.62896e-06	2.34732e-06	-5.32593e-07	1.81473e-06	4.30827e-06	-4.16317e-08	4.26663e-06	7.51296e-07	-1.00362e-07	6.50934e-07
9.953	2.16977e-07	-2.60612e-08	1.90916e-07	3.44156e-06	3.11552e-08	3.47271e-06	3.02061e-06	9.89429e-08	3.11955e-06	1.08113e-07	-1.92535e-08	8.88597e-08	1.80328e-06	-1.65484e-07	1.63780e-06	2.34931e-06	-5.33043e-07	1.81626e-06	4.30857e-06	-4.21925e-08	4.26638e-06	7.55693e-07	-1.00950e-07	6.54743e-07
9.978	2.19507e-07	-2.63650e-08	1.93142e-07	3.44205e-06	3.06189e-08	3.47267e-06	3.02090e-06	9.75166e-08	3.11841e-06	1.09304e-07	-1.94656e-08	8.98388e-08	1.81300e-06	-1.66376e-07	1.64662e-06	2.35127e-06	-5.33488e-07	1.81778e-06	4.30882e-06	-4.27548e-08	4.26607e-06	7.60085e-07	-1.01536e-07	6.58549e-07
10.002	2.22031e-07	-2.66683e-08	1.95363e-07	3.44250e-06	3.00802e-08	3.47258e-06	3.02115e-06	9.60824e-08	3.11723e-06	1.10491e-07	-1.96769e-08	9.08138e-08	1.82271e-06	-1.67267e-07	1.65544e-06	2.35321e-06	-5.33928e-07	1.81928e-06	4.30902e-06	-4.33188e-08	4.26570e-06	7.64472e-07	-1.02123e-07	6.62350e-07
10.027	2.24552e-07	-2.69710e-08	1.97581e-07	3.44290e-06	2.95392e-08	3.47244e-06	3.02136e-06	9.46404e-08	3.11600e-06	1.11672e-07	-1.98873e-08	9.17847e-08	1.83241e-06	-1.68157e-07	1.66425e-06	2.35512e-06	-5.34363e-07	1.82076e-06	4.30916e-06	-4.38842e-08	4.26527e-06	7.68854e-07	-1.02708e-07	6.66146e-07
10.052	2.27067e-07	-2.72731e-08	1.99794e-07	3.44327e-06	2.89959e-08	3.47226e-06	3.02154e-06	9.31906e-08	3.11473e-06	1.12848e-07	-2.00967e-08	9.27514e-08	1.84210e-06	-1.69046e-07	1.67305e-06	2.35702e-06	-5.34794e-07	1.82223e-06	4.30924e-06	-4.44512e-08	4.26479e-06	7.73231e-07	-1.03293e-07	6.69938e-07
10.076	2.29578e-07	-2.75746e-08	2.02003e-07	3.44359e-06	2.84502e-08	3.47204e-06	3.02167e-06	9.17330e-08	3.11341e-06	1.14019e-07	-2.03053e-08	9.37139e-08	1.85177e-06	-1.69934e-07	1.68184e-06	2.35890e-06	-5.35220e-07	1.82368e-06	4.30927e-06	-4.50197e-08	4.26425e-06	7.77602e-07	-1.03876e-07	6.73726e-07
10.101	2.32083e-07	-2.78756e-08	2.04208e-07	3.44386e-06	2.79023e-08	3.47176e-06	3.02177e-06	9.02677e-08	3.11204e-06	1.15185e-07	-2.05129e-08	9.46721e-08	1.86144e-06	-1.70822e-07	1.69062e-06	2.36075e-06	-5.35641e-07	1.82511e-06	4.30925e-06	-4.55896e-08	4.26366e-06	7.81968e-07	-1.04460e-07	6.77508e-07
10.125	2.34584e-07	-2.81760e-08	2.06408e-07	3.44410e-06	2.73520e-08	3.47145e-06	3.02183e-06	8.87946e-08	3.11062e-06	1.16346e-07	-2.07196e-08	9.56260e-08	1.87110e-06	-1.71708e-07	1.69939e-06	2.36259e-06	-5.36057e-07	1.82653e-06	4.30917e-06	-4.61610e-08	4.26301e-06	7.86328e-07	-1.05042e-07	6.81286e-07
10.150	2.37079e-07	-2.84757e-08	2.08604e-07	3.44429e-06	2.67996e-08	3.47109e-06	3.02185e-06	8.73138e-08	3.10916e-06	1.17501e-07	-2.09253e-08	9.65755e-08	1.88075e-06	-1.72593e-07	1.70816e-06	2.36440e-06	-5.36468e-07	1.82793e-06	4.30903e-06	-4.67339e-08	4.26230e-06	7.90682e-07	-1.05624e-07	6.85058e-07
10.174	2.39570e-07	-2.87748e-08	2.10795e-07	3.44443e-06	2.62448e-08	3.47068e-06	3.02183e-06	8.58254e-08	3.10765e-06	1.18651e-07	-2.11301e-08	9.75206e-08	1.89039e-06	-1.73478e-07	1.71691e-06	2.36619e-06	-5.36875e-07	1.82932e-06	4.30884e-06	-4.73081e-08	4.26153e-06	7.95031e-07	-1.06205e-07	6.88826e-07
10.199	2.42055e-07	-2.90733e-08	2.12981e-07	3.44454e-06	2.56879e-08	3.47023e-06	3.02177e-06	8.43292e-08	3.10610e-06	1.19795e-07	-2.13339e-08	9.84612e-08	1.90001e-06	-1.74361e-07	1.72565e-06	2.36797e-06	-5.37277e-07	1.83069e-06	4.30860e-06	-4.78838e-08	4.26071e-06	7.99373e-07	-1.06785e-07	6.92588e-07
10.224	2.44534e-07	-2.93711e-08	2.15163e-07	3.44460e-06	2.51287e-08	3.46973e-06	3.02167e-06	8.28255e-08	3.10450e-06	1.20934e-07	-2.15367e-08	9.93972e-08	1.90963e-06	-1.75243e-07	1.73438e-06	2.36972e-06	-5.37674e-07	1.83204e-06	4.30830e-06	-4.84608e-08	4.25983e-06	8.03710e-07	-1.07364e-07	6.96345e-07
10.248	2.47008e-07	-2.96682e-08	2.17340e-07	3.44462e-06	2.45673e-08	3.46919e-06	3.02154e-06	8.13141e-08	3.10285e-06	1.22067e-07	-2.17385e-08	1.00329e-07	1.91923e-06	-1.76124e-07	1.74310e-06	2.37144e-06	-5.38066e-07	1.83338e-06	4.30794e-06	-4.90392e-08	4.25890e-06	8.08040e-07	-1.07943e-07	7.00097e-07
10.273	2.49476e-07	-2.99647e-08	2.19511e-07	3.44460e-06	2.40038e-08	3.46860e-06	3.02136e-06	7.97951e-08	3.10116e-06	1.23195e-07	-2.19394e-08	1.01256e-07	1.92882e-06	-1.77004e-07	1.75181e-06	2.37315e-06	-5.38454e-07	1.83470e-06	4.30753e-06	-4.96189e-08	4.25791e-06	8.12363e-07	-1.08520e-07	7.03843e-07
10.297	2.51938e-07	-3.02604e-08	2.21678e-07	3.44453e-06	2.34381e-08	3.46797e-06	3.02115e-06	7.82686e-08	3.09942e-06	1.24317e-07	-2.21392e-08	1.02178e-07	1.93839e-06	-1.77883e-07	1.76051e-06	2.37484e-06	-5.38837e-07	1.83600e-06	4.30707e-06	-5.02000e-08	4.25687e-06	8.16681e-07	-1.09097e-07	7.07584e-07
10.322	2.54395e-07	-3.05555e-08	2.23839e-07	3.44442e-06	2.28703e-08	3.46729e-06	3.02090e-06	7.67346e-08	3.09763e-06	1.25433e-07	-2.23379e-08	1.03095e-07	1.94796e-06	-1.78761e-07	1.76920e-06	2.37651e-06	-5.39215e-07	1.83729e-06	4.30655e-06	-5.07823e-08	4.25577e-06	8.20991e-07	-1.09673e-07	7.11319e-07
10.346	2.56845e-07	-3.08498e-08	2.25996e-07	3.44427e-06	2.23004e-08	3.46657e-06	3.02061e-06	7.51931e-08	3.09580e-06	1.26544e-07	-2.25357e-08	1.04008e-07	1.95751e-06	-1.79637e-07	1.77787e-06	2.37815e-06	-5.39588e-07	1.83856e-06	4.30598e-06	-5.13659e-08	4.25461e-06	8.25295e-07	-1.10248e-07	7.15048e-07
10.371	2.59290e-07	-3.11434e-08	2.28146e-07	3.44408e-06	2.17283e-08	3.46581e-06	3.02028e-06	7.36441e-08	3.09393e-06	1.27648e-07	-2.27324e-08	1.04916e-07	1.96704e-06	-1.80512e-07	1.78653e-06	2.37978e-06	-5.39957e-07	1.83982e-06	4.30535e-06	-5.19507e-08	4.25340e-06	8.29592e-07	-1.10822e-07	7.18771e-07
10.396	2.61728e-07	-3.14362e-08	2.30292e-07	3.44384e-06	2.11542e-08	3.46500e-06	3.01992e-06	7.20876e-08	3.09200e-06	1.28747e-07	-2.29281e-08	1.05819e-07	1.97657e-06	-1.81386e-07	1.79518e-06	2.38138e-06	-5.40321e-07	1.84106e-06	4.30467e-06	-5.25368e-08	4.25213e-06	8.33882e-07	-1.11395e-07	7.22488e-07
10.420	2.64160e-07	-3.17283e-08	2.32432e-07	3.44357e-06	2.05780e-08	3.46414e-06	3.01951e-06	7.05238e-08	3.09004e-06	1.29839e-07	-2.31226e-08	1.06717e-07	1.98608e-06	-1.82259e-07	1.80382e-06	2.38296e-06	-5.40680e-07	1.84228e-06	4.30394e-06	-5.31241e-08	4.25081e-06	8.38166e-07	-1.11967e-07	7.26199e-07
10.445	2.66585e-07	-3.20197e-08	2.34566e-07	3.44325e-06	1.99998e-08	3.46325e-06	3.01907e-06	6.89525e-08	3.08802e-06	1.30926e-07	-2.33161e-08	1.07610e-07	1.99557e-06	-1.83130e-07	1.81244e-06	2.38453e-06	-5.41034e-07	1.84349e-06	4.30315e-06	-5.37125e-08	4.24943e-06	8.42441e-07	-1.12538e-07	7.29903e-07
10.469	2.69004e-07	-3.23102e-08	2.36694e-07	3.44288e-06	1.94196e-08	3.46230e-06	3.01859e-06	6.73739e-08	3.08596e-06	1.32006e-07	-2.35086e-08	1.08498e-07	2.00505e-06	-1.84000e-07	1.82105e-06	2.38607e-06	-5.41384e-07	1.84468e-06	4.30230e-06	-5.43022e-08	4.24800e-06	8.46710e-07	-1.13108e-07	7.33602e-07
10.494	2.71417e-07	-3.25999e-08	2.38817e-07	3.44248e-06	1.88373e-08	3.46132e-06	3.01807e-06	6.57880e-08	3.08386e-06	1.33081e-07	-2.36999e-08	1.09381e-07	2.01452e-06	-1.84869e-07	1.82965e-06	2.38759e-06	-5.41729e-07	1.84586e-06	4.30141e-06	-5.48929e-08	4.24651e-06	8.50971e-07	-1.13678e-07	7.37294e-07
10.519	2.73822e-07	-3.28889e-08	2.40933e-07	3.44203e-06	1.82531e-08	3.46029e-06	3.01751e-06	6.41947e-08	3.08171e-06	1.34149e-07	-2.38901e-08	1.10259e-07	2.02397e-06	-1.85736e-07	1.83823e-06	2.38909e-06	-5.42069e-07	1.84702e-06	4.30046e-06	-5.54848e-08	4.24497e-06	8.55225e-07	-1.14246e-07	7.40979e-07
10.543	2.76221e-07	-3.31770e-08	2.43044e-07	3.44155e-06	1.76669e-08	3.45921e-06	3.01692e-06	6.25942e-08	3.07951e-06	1.35211e-07	-2.40792e-08	1.11132e-07	2.03340e-06	-1.86602e-07	1.84680e-06	2.39057e-06	-5.42405e-07	1.84816e-06	4.29945e-06	-5.60778e-08	4.24338e-06	8.59471e-07	-1.14813e-07	7.44658e-07
10.568	2.78613e-07	-3.34643e-08	2.45149e-07	3.44102e-06	1.70787e-08	3.45810e-06	3.01629e-06	6.09864e-08	3.07727e-06	1.36266e-07	-2.42672e-08	1.11999e-07	2.04282e-06	-1.87467e-07	1.85536e-06	2.39202e-06	-5.42736e-07	1.84929e-06	4.29840e-06	-5.66719e-08	4.24172e-06	8.63709e-07	-1.15379e-07	7.48330e-07
10.592	2.80998e-07	-3.37507e-08	2.47247e-07	3.44044e-06	1.64886e-08	3.45693e-06	3.01562e-06	5.93714e-08	3.07499e-06	1.37316e-07	-2.44540e-08	1.12862e-07	2.05223e-06	-1.88329e-07	1.86390e-06	2.39346e-06	-5.43062e-07	1.85040e-06	4.29729e-06	-5.72670e-08	4.24002e-06	8.67940e-07	-1.15944e-07	7.51995e-07
10.617	2.83375e-07	-3.40363e-08	2.49339e-07	3.43983e-06	1.58966e-08	3.45573e-06	3.01491e-06	5.77492e-08	3.07266e-06	1.38358e-07	-2.46397e-08	1.13719e-07	2.06161e-06	-1.89191e-07	1.87242e-06	2.39488e-06	-5.43383e-07	1.85149e-06	4.29612e-06	-5.78632e-08	4.23826e-06	8.72162e-07	-1.16508e-07	7.55654e-07
10.641	2.85746e-07	-3.43210e-08	2.51425e-07	3.43918e-06	1.53027e-08	3.45448e-06	3.01416e-06	5.61198e-08	3.07028e-06	1.39395e-07	-2.48243e-08	1.14570e-07	2.07098e-06	-1.90051e-07	1.88093e-06	2.39627e-06	-5.43700e-07	1.85257e-06	4.29490e-06	-5.84603e-08	4.23644e-06	8.76376e-07	-1.17071e-07	7.59305e-07
10.666	2.88109e-07	-3.46049e-08	2.53504e-07	3.43848e-06	1.47070e-08	3.45319e-06	3.01338e-06	5.44834e-08	3.06786e-06	1.40424e-07	-2.50077e-08	1.15417e-07	2.08034e-06	-1.90909e-07	1.88943e-06	2.39765e-06	-5.44012e-07	1.85364e-06	4.29363e-06	-5.90585e-08	4.23458e-06	8.80582e-07	-1.17633e-07	7.62949e-07
10.691	2.90465e-07	-3.48878e-08	2.55577e-07	3.43774e-06	1.41093e-08	3.45185e-06	3.01256e-06	5.28398e-08	3.06540e-06	1.41447e-07	-2.51899e-08	1.16258e-07	2.08968e-06	-1.91766e-07	1.89791e-06	2.39900e-06	-5.44320e-07	1.85469e-06	4.29231e-06	-5.96576e-08	4.23265e-06	8.84780e-07	-1.18194e-07	7.66586e-07
10.715	2.92813e-07	-3.51699e-08	2.57643e-07	3.43696e-06	1.35099e-08	3.45047e-06	3.01170e-06	5.11891e-08	3.06289e-06	1.42464e-07	-2.53709e-08	1.17093e-07	2.09900e-06	-1.92621e-07	1.90637e-06	2.40034e-06	-5.44622e-07	1.85572e-06	4.29094e-06	-6.02577e-08	4.23068e-06	8.88970e-07	-1.18754e-07	7.70216e-07
10.740	2.95154e-07	-3.54510e-08	2.59703e-07	3.43614e-06	1.29086e-08	3.44905e-06	3.01080e-06	4.95314e-08	3.06034e-06	1.43474e-07	-2.55507e-08	1.17923e-07	2.10830e-06	-1.93475e-07	1.91482e-06	2.40165e-06	-5.44920e-07	1.85673e-06	4.28951e-06	-6.08588e-08	4.22865e-06	8.93151e-07	-1.19312e-07	7.73838e-07
10.764	2.97487e-07	-3.57312e-08	2.61756e-07	3.43528e-06	1.23055e-08	3.44758e-06	3.00987e-06	4.78667e-08	3.05774e-06	1.44477e-07	-2.57294e-08	1.18747e-07	2.11758e-06	-1.94327e-07	1.92326e-06	2.40295e-06	-5.45214e-07	1.85773e-06	4.28802e-06	-6.14607e-08	4.22656e-06	8.97323e-07	-1.19869e-07	7.77453e-07
10.789	2.99812e-07	-3.60105e-08	2.63802e-07	3.43437e-06	1.17006e-08	3.44608e-06	3.00890e-06	4.61950e-08	3.05510e-06	1.45473e-07	-2.59068e-08	1.19566e-07	2.12685e-06	-1.95177e-07	1.93167e-06	2.40422e-06	-5.45503e-07	1.85872e-06	4.28649e-06	-6.20635e-08	4.22443e-06	9.01486e-07	-1.20426e-07	7.81061e-07
10.813	3.02129e-07	-3.62889e-08	2.65840e-07	3.43343e-06	1.10939e-08	3.44452e-06	3.00789e-06	4.45164e-08	3.05241e-06	1.46463e-07	-2.60830e-08	1.20380e-07	2.13610e-06	-1.96026e-07	1.94007e-06	2.40547e-06	-5.45787e-07	1.85968e-06	4.28490e-06	-6.26672e-08	4.22224e-06	9.05641e-07	-1.20981e-07	7.84660e-07
10.838	3.04439e-07	-3.65662e-08	2.67872e-07	3.43244e-06	1.04855e-08	3.44293e-06	3.00685e-06	4.28309e-08	3.04968e-06	1.47445e-07	-2.62580e-08	1.21187e-07	2.14533e-06	-1.96873e-07	1.94845e-06	2.40670e-06	-5.46066e-07	1.86064e-06	4.28327e-06	-6.32717e-08	4.21999e-06	9.09787e-07	-1.21534e-07	7.88252e-07
10.863	3.06740e-07	-3.68426e-08	2.69897e-07	3.43142e-06	9.87542e-09	3.44129e-06	3.00577e-06	4.11384e-08	3.04691e-06	1.48421e-07	-2.64317e-08	1.21989e-07	2.15454e-06	-1.97718e-07	1.95682e-06	2.40791e-06	-5.46341e-07	1.86157e-06	4.28157e-06	-6.38771e-08	4.21770e-06	9.13924e-07	-1.22087e-07	7.91836e-07
10.887	3.09033e-07	-3.71180e-08	2.71915e-07	3.43035e-06	9.26358e-09	3.43961e-06	3.00465e-06	3.94391e-08	3.04409e-06	1.49389e-07	-2.66042e-08	1.22785e-07	2.16373e-06	-1.98562e-07	1.96516e-06	2.40910e-06	-5.46611e-07	1.86249e-06	4.27983e-06	-6.44832e-08	4.21535e-06	9.18051e-07	-1.22638e-07	7.95413e-07
10.912	3.11318e-07	-3.73925e-08	2.73925e-07	3.42924e-06	8.65006e-09	3.43789e-06	3.00349e-06	3.77330e-08	3.04123e-06	1.50351e-07	-2.67755e-08	1.23575e-07	2.17290e-06	-1.99403e-07	1.97349e-06	2.41027e-06	-5.46877e-07	1.86340e-06	4.27804e-06	-6.50902e-08	4.21295e-06	9.22169e-07	-1.23189e-07	7.98981e-07
10.936	3.13594e-07	-3.76659e-08	2.75928e-07	3.42809e-06	8.03486e-09	3.43613e-06	3.00230e-06	3.60201e-08	3.03832e-06	1.51305e-07	-2.69454e-08	1.24360e-07	2.18205e-06	-2.00243e-07	1.98181e-06	2.41142e-06	-5.47137e-07	1.86429e-06	4.27619e-06	-6.56979e-08	4.21049e-06	9.26278e-07	-1.23738e-07	8.02541e-07
10.961	3.15862e-07	-3.79383e-08	2.77924e-07	3.42690e-06	7.41801e-09	3.43432e-06	3.00107e-06	3.43004e-08	3.03537e-06	1.52253e-07	-2.71141e-08	1.25139e-07	2.19118e-06	-2.01081e-07	1.99010e-06	2.41255e-06	-5.47394e-07	1.86516e-06	4.27429e-06	-6.63063e-08	4.20798e-06	9.30378e-07	-1.24285e-07	8.06093e-07
10.985	3.18121e-07	-3.82097e-08	2.79912e-07	3.42567e-06	6.79952e-09	3.43247e-06	2.99981e-06	3.25740e-08	3.03238e-06	1.53193e-07	-2.72816e-08	1.25911e-07	2.20029e-06	-2.01917e-07	1.99838e-06	2.41366e-06	-5.47645e-07	1.86602e-06	4.27234e-06	-6.69155e-08	4.20542e-06	9.34468e-07	-1.24832e-07	8.09636e-07
11.010	3.20372e-07	-3.84800e-08	2.81892e-07	3.42440e-06	6.17942e-09	3.43058e-06	2.99850e-06	3.08409e-08	3.02934e-06	1.54126e-07	-2.74477e-08	1.26678e-07	2.20938e-06	-2.02752e-07	2.00663e-06	2.41475e-06	-5.47892e-07	1.86686e-06	4.27034e-06	-6.75254e-08	4.20281e-06	9.38548e-07	-1.25377e-07	8.13172e-07
11.035	3.22614e-07	-3.87493e-08	2.83865e-07	3.42309e-06	5.55772e-09	3.42865e-06	2.99717e-06	2.91012e-08	3.02627e-06	1.55051e-07	-2.76126e-08	1.27439e-07	2.21845e-06	-2.03584e-07	2.01487e-06	2.41582e-06	-5.48135e-07	1.86768e-06	4.26828e-06	-6.81359e-08	4.20015e-06	9.42619e-07	-1.25920e-07	8.16698e-07
11.059	3.24848e-07	-3.90175e-08	2.85830e-07	3.42174e-06	4.93444e-09	3.42667e-06	2.99579e-06	2.73548e-08	3.02314e-06	1.55970e-07	-2.77761e-08	1.28194e-07	2.22750e-06	-2.04414e-07	2.02309e-06	2.41687e-06	-5.48373e-07	1.86850e-06	4.26618e-06	-6.87471e-08	4.19743e-06	9.46679e-07	-1.26463e-07	8.20217e-07
11.084	3.27072e-07	-3.92847e-08	2.87787e-07	3.42035e-06	4.30959e-09	3.42465e-06	2.99438e-06	2.56018e-08	3.01998e-06	1.56881e-07	-2.79383e-08	1.28942e-07	2.23653e-06	-2.05243e-07	2.03129e-06	2.41790e-06	-5.48606e-07	1.86929e-06	4.26402e-06	-6.93589e-08	4.19466e-06	9.50730e-07	-1.27004e-07	8.23726e-07
11.108	3.29287e-07	-3.95508e-08	2.89737e-07	3.41891e-06	3.68321e-09	3.42260e-06	2.99293e-06	2.38423e-08	3.01677e-06	1.57784e-07	-2.80993e-08	1.29685e-07	2.24554e-06	-2.06069e-07	2.03947e-06	2.41890e-06	-5.48835e-07	1.87007e-06	4.26182e-06	-6.99714e-08	4.19185e-06	9.54771e-07	-1.27544e-07	8.27227e-07
11.133	3.31494e-07	-3.98158e-08	2.91678e-07	3.41744e-06	3.05530e-09	3.42050e-06	2.99145e-06	2.20762e-08	3.01352e-06	1.58680e-07	-2.82588e-08	1.30422e-07	2.25452e-06	-2.06894e-07	2.04763e-06	2.41989e-06	-5.49059e-07	1.87083e-06	4.25956e-06	-7.05844e-08	4.18897e-06	9.58801e-07	-1.28082e-07	8.30719e-07
11.158	3.33691e-07	-4.00797e-08	2.93611e-07	3.41593e-06	2.42589e-09	3.41835e-06	2.98993e-06	2.03036e-08	3.01023e-06	1.59569e-07	-2.84171e-08	1.31152e-07	2.26349e-06	-2.07716e-07	2.05577e-06	2.42086e-06	-5.49278e-07	1.87158e-06	4.25725e-06	-7.11980e-08	4.18605e-06	9.62822e-07	-1.28619e-07	8.34203e-07
11.182	3.35879e-07	-4.03425e-08	2.95536e-07	3.41438e-06	1.79499e-09	3.41617e-06	2.98837e-06	1.85246e-08	3.00689e-06	1.60450e-07	-2.85740e-08	1.31876e-07	2.27243e-06	-2.08537e-07	2.06389e-06	2.42181e-06	-5.49493e-07	1.87231e-06	4.25489e-06	-7.18122e-08	4.18308e-06	9.66832e-07	-1.29155e-07	8.37677e-07
11.207	3.38057e-07	-4.06042e-08	2.97453e-07	3.41278e-06	1.16262e-09	3.41395e-06	2.98678e-06	1.67391e-08	3.00352e-06	1.61324e-07	-2.87296e-08	1.32594e-07	2.28135e-06	-2.09355e-07	2.07199e-06	2.42273e-06	-5.49704e-07	1.87303e-06	4.25248e-06	-7.24268e-08	4.18005e-06	9.70831e-07	-1.29689e-07	8.41142e-07
11.231	3.40227e-07	-4.08647e-08	2.99362e-07	3.41115e-06	5.28808e-10	3.41168e-06	2.98515e-06	1.49473e-08	3.00010e-06	1.62190e-07	-2.88838e-08	1.33306e-07	2.29024e-06	-2.10172e-07	2.08007e-06	2.42364e-06	-5.49909e-07	1.87373e-06	4.25002e-06	-7.30420e-08	4.17698e-06	9.74820e-07	-1.30222e-07	8.44598e-07
11.256	3.42386e-07	-4.11242e-08	3.01262e-07	3.40948e-06	-1.06438e-10	3.40938e-06	2.98349e-06	1.31490e-08	2.99663e-06	1.63048e-07	-2.90366e-08	1.34011e-07	2.29911e-06	-2.10986e-07	2.08813e-06	2.42453e-06	-5.50111e-07	1.87442e-06	4.24751e-06	-7.36577e-08	4.17385e-06	9.78799e-07	-1.30753e-07	8.48045e-07
11.280	3.44537e-07	-4.13824e-08	3.03154e-07	3.40777e-06	-7.43097e-10	3.40703e-06	2.98179e-06	1.13445e-08	2.99313e-06	1.63898e-07	-2.91881e-08	1.34710e-07	2.30796e-06	-2.11798e-07	2.09616e-06	2.42539e-06	-5.50307e-07	1.87509e-06	4.24495e-06	-7.42739e-08	4.17068e-06	9.82766e-07	-1.31284e-07	8.51483e-07
11.305	3.46677e-07	-4.16395e-08	3.05038e-07	3.40602e-06	-1.38115e-09	3.40464e-06	2.98005e-06	9.53367e-09	2.98959e-06	1.64741e-07	-2.93382e-08	1.35403e-07	2.31679e-06	-2.12608e-07	2.10418e-06	2.42624e-06	-5.50499e-07	1.87574e-06	4.24234e-06	-7.48905e-08	4.16745e-06	9.86723e-07	-1.31812e-07	8.54911e-07
11.330	3.48808e-07	-4.18954e-08	3.06913e-07	3.40423e-06	-2.02057e-09	3.40221e-06	2.97828e-06	7.71658e-09	2.98600e-06	1.65576e-07	-2.94869e-08	1.36089e-07	2.32559e-06	-2.13416e-07	2.11217e-06	2.42707e-06	-5.50687e-07	1.87638e-06	4.23968e-06	-7.55075e-08	4.16417e-06	9.90669e-07	-1.32339e-07	8.58330e-07
11.354	3.50929e-07	-4.21502e-08	3.08779e-07	3.40240e-06	-2.66136e-09	3.39974e-06	2.97648e-06	5.89327e-09	2.98237e-06	1.66403e-07	-2.96342e-08	1.36769e-07	2.33437e-06	-2.14221e-07	2.12015e-06	2.42788e-06	-5.50870e-07	1.87701e-06	4.23697e-06	-7.61250e-08	4.16084e-06	9.94604e-07	-1.32865e-07	8.61740e-07
11.379	3.53040e-07	-4.24038e-08	3.10636e-07	3.40054e-06	-3.30348e-09	3.39723e-06	2.97463e-06	4.06377e-09	2.97870e-06	1.67222e-07	-2.97801e-08	1.37442e-07	2.34312e-06	-2.15024e-07	2.12810e-06	2.42866e-06	-5.51049e-07	1.87761e-06	4.23421e-06	-7.67428e-08	4.15747e-06	9.98528e-07	-1.33389e-07	8.65139e-07
11.403	3.55141e-07	-4.26561e-08	3.12485e-07	3.39863e-06	-3.94692e-09	3.39468e-06	2.97276e-06	2.22812e-09	2.97499e-06	1.68034e-07	-2.99246e-08	1.38109e-07	2.35185e-06	-2.15825e-07	2.13603e-06	2.42943e-06	-5.51223e-07	1.87821e-06	4.23140e-06	-7.73610e-08	4.15404e-06	1.00244e-06	-1.33912e-07	8.68530e-07
11.428	3.57232e-07	-4.29073e-08	3.14325e-07	3.39668e-06	-4.59166e-09	3.39209e-06	2.97085e-06	3.86361e-10	2.97123e-06	1.68837e-07	-3.00677e-08	1.38770e-07	2.36056e-06	-2.16624e-07	2.14393e-06	2.43018e-06	-5.51392e-07	1.87878e-06	4.22854e-06	-7.79795e-08	4.15056e-06	1.00634e-06	-1.34433e-07	8.71910e-07
11.452	3.59313e-07	-4.31572e-08	3.16156e-07	3.39470e-06	-5.23768e-09	3.38946e-06	2.96890e-06	-1.46148e-09	2.96744e-06	1.69633e-07	-3.02093e-08	1.39424e-07	2.36923e-06	-2.17421e-07	2.15181e-06	2.43090e-06	-5.51558e-07	1.87935e-06	4.22563e-06	-7.85984e-08	4.14703e-06	1.01023e-06	-1.34953e-07	8.75281e-07
11.477	3.61384e-07	-4.34060e-08	3.17978e-07	3.39268e-06	-5.88496e-09	3.38679e-06	2.96692e-06	-3.31537e-09	2.96360e-06	1.70420e-07	-3.03496e-08	1.40071e-07	2.37789e-06	-2.18215e-07	2.15967e-06	2.43161e-06	-5.51718e-07	1.87989e-06	4.22268e-06	-7.92175e-08	4.14346e-06	1.01411e-06	-1.35471e-07	8.78641e-07
11.502	3.63444e-07	-4.36534e-08	3.19791e-07	3.39061e-06	-6.53349e-09	3.38408e-06	2.96490e-06	-5.17526e-09	2.95973e-06	1.71200e-07	-3.04884e-08	1.40711e-07	2.38652e-06	-2.19007e-07	2.16751e-06	2.43230e-06	-5.51874e-07	1.88043e-06	4.21967e-06	-7.98370e-08	4.13983e-06	1.01798e-06	-1.35987e-07	8.81992e-07
11.526	3.65495e-07	-4.38997e-08	3.21595e-07	3.38851e-06	-7.18325e-09	3.38133e-06	2.96285e-06	-7.04112e-09	2.95581e-06	1.71971e-07	-3.06257e-08	1.41345e-07	2.39512e-06	-2.19796e-07	2.17533e-06	2.43297e-06	-5.52026e-07	1.88094e-06	4.21661e-06	-8.04567e-08	4.13616e-06	1.02184e-06	-1.36503e-07	8.85333e-07
11.551	3.67534e-07	-4.41447e-08	3.23390e-07	3.38637e-06	-7.83421e-09	3.37854e-06	2.96077e-06	-8.91292e-09	2.95185e-06	1.72734e-07	-3.07616e-08	1.41973e-07	2.40370e-06	-2.20584e-07	2.18312e-06	2.43362e-06	-5.52173e-07	1.88144e-06	4.21351e-06	-8.10766e-08	4.13243e-06	1.02568e-06	-1.37016e-07	8.88663e-07
11.575	3.69564e-07	-4.43884e-08	3.25175e-07	3.38420e-06	-8.48637e-09	3.37571e-06	2.95865e-06	-1.07906e-08	2.94786e-06	1.73489e-07	-3.08961e-08	1.42593e-07	2.41225e-06	-2.21368e-07	2.19088e-06	2.43425e-06	-5.52316e-07	1.88193e-06	4.21036e-06	-8.16968e-08	4.12866e-06	1.02951e-06	-1.37528e-07	8.91984e-07
11.600	3.71582e-07	-4.46309e-08	3.26951e-07	3.38198e-06	-9.13970e-09	3.37284e-06	2.95649e-06	-1.26742e-08	2.94382e-06	1.74236e-07	-3.10291e-08	1.43207e-07	2.42078e-06	-2.22151e-07	2.19863e-06	2.43485e-06	-5.52454e-07	1.88240e-06	4.20716e-06	-8.23172e-08	4.12484e-06	1.03333e-06	-1.38038e-07	8.95294e-07
11.624	3.73590e-07	-4.48720e-08	3.28718e-07	3.37973e-06	-9.79418e-09	3.36993e-06	2.95430e-06	-1.45636e-08	2.93974e-06	1.74975e-07	-3.11607e-08	1.43814e-07	2.42928e-06	-2.22931e-07	2.20634e-06	2.43544e-06	-5.52587e-07	1.88286e-06	4.20391e-06	-8.29377e-08	4.12097e-06	1.03714e-06	-1.38547e-07	8.98594e-07
11.649	3.75587e-07	-4.51119e-08	3.30476e-07	3.37744e-06	-1.04498e-08	3.36699e-06	2.95208e-06	-1.64587e-08	2.93562e-06	1.75705e-07	-3.12908e-08	1.44415e-07	2.43775e-06	-2.23708e-07	2.21404e-06	2.43601e-06	-5.52717e-07	1.88330e-06	4.20061e-06	-8.35585e-08	4.11706e-06	1.04094e-06	-1.39054e-07	9.01883e-07
11.674	3.77574e-07	-4.53505e-08	3.32223e-07	3.37511e-06	-1.11065e-08	3.36400e-06	2.94982e-06	-1.83596e-08	2.93146e-06	1.76427e-07	-3.14194e-08	1.45008e-07	2.44619e-06	-2.24483e-07	2.22171e-06	2.43656e-06	-5.52842e-07	1.88372e-06	4.19727e-06	-8.41793e-08	4.11309e-06	1.04472e-06	-1.39560e-07	9.05162e-07
11.698	3.79550e-07	-4.55878e-08	3.33962e-07	3.37274e-06	-1.17643e-08	3.36098e-06	2.94753e-06	-2.02663e-08	2.92727e-06	1.77141e-07	-3.15465e-08	1.45595e-07	2.45461e-06	-2.25256e-07	2.22935e-06	2.43709e-06	-5.52962e-07	1.88413e-06	4.19388e-06	-8.48003e-08	4.10908e-06	1.04849e-06	-1.40064e-07	9.08431e-07
11.723	3.81514e-07	-4.58238e-08	3.35690e-07	3.37034e-06	-1.24233e-08	3.35791e-06	2.94521e-06	-2.21786e-08	2.92303e-06	1.77847e-07	-3.16721e-08	1.46175e-07	2.46300e-06	-2.26025e-07	2.23697e-06	2.43761e-06	-5.53078e-07	1.88453e-06	4.19044e-06	-8.54214e-08	4.10502e-06	1.05226e-06	-1.40566e-07	9.11689e-07
11.747	3.83468e-07	-4.60585e-08	3.37409e-07	3.36789e-06	-1.30832e-08	3.35481e-06	2.94285e-06	-2.40965e-08	2.91875e-06	1.78544e-07	-3.17962e-08	1.46748e-07	2.47136e-06	-2.26793e-07	2.24457e-06	2.43810e-06	-5.53189e-07	1.88491e-06	4.18695e-06	-8.60426e-08	4.10091e-06	1.05600e-06	-1.41067e-07	9.14936e-07
11.772	3.85411e-07	-4.62918e-08	3.39119e-07	3.36541e-06	-1.37442e-08	3.35167e-06	2.94046e-06	-2.60200e-08	2.91444e-06	1.79233e-07	-3.19189e-08	1.47314e-07	2.47970e-06	-2.27558e-07	2.25214e-06	2.43857e-06	-5.53297e-07	1.88527e-06	4.18342e-06	-8.66638e-08	4.09675e-06	1.05974e-06	-1.41566e-07	9.18173e-07
11.796	3.87342e-07	-4.65238e-08	3.40818e-07	3.36290e-06	-1.44063e-08	3.34849e-06	2.93803e-06	-2.79491e-08	2.91008e-06	1.79913e-07	-3.20400e-08	1.47873e-07	2.48800e-06	-2.28320e-07	2.25968e-06	2.43902e-06	-5.53399e-07	1.88562e-06	4.17983e-06	-8.72851e-08	4.09255e-06	1.06346e-06	-1.42063e-07	9.21398e-07
11.821	3.89262e-07	-4.67544e-08	3.42508e-07	3.36034e-06	-1.50693e-08	3.34527e-06	2.93557e-06	-2.98837e-08	2.90569e-06	1.80584e-07	-3.21597e-08	1.48425e-07	2.49628e-06	-2.29080e-07	2.26720e-06	2.43946e-06	-5.53498e-07	1.88596e-06	4.17620e-06	-8.79064e-08	4.08830e-06	1.06717e-06	-1.42559e-07	9.24613e-07
11.846	3.91171e-07	-4.69837e-08	3.44188e-07	3.35775e-06	-1.57333e-08	3.34202e-06	2.93308e-06	-3.18238e-08	2.90125e-06	1.81248e-07	-3.22778e-08	1.48970e-07	2.50453e-06	-2.29837e-07	2.27470e-06	2.43987e-06	-5.53591e-07	1.88628e-06	4.17253e-06	-8.85277e-08	4.08400e-06	1.07087e-06	-1.43053e-07	9.27817e-07
11.870	3.93069e-07	-4.72117e-08	3.45858e-07	3.35512e-06	-1.63984e-08	3.33872e-06	2.93055e-06	-3.37694e-08	2.89678e-06	1.81902e-07	-3.23944e-08	1.49508e-07	2.51275e-06	-2.30591e-07	2.28216e-06	2.44026e-06	-5.53681e-07	1.88658e-06	4.16881e-06	-8.91490e-08	4.07966e-06	1.07456e-06	-1.43545e-07	9.31010e-07
11.895	3.94956e-07	-4.74382e-08	3.47517e-07	3.35246e-06	-1.70643e-08	3.33539e-06	2.92799e-06	-3.57203e-08	2.89227e-06	1.82549e-07	-3.25095e-08	1.50039e-07	2.52095e-06	-2.31343e-07	2.28960e-06	2.44064e-06	-5.53766e-07	1.88687e-06	4.16504e-06	-8.97702e-08	4.07527e-06	1.07823e-06	-1.44036e-07	9.34192e-07
11.919	3.96830e-07	-4.76634e-08	3.49167e-07	3.34976e-06	-1.77312e-08	3.33202e-06	2.92540e-06	-3.76766e-08	2.88772e-06	1.83186e-07	-3.26230e-08	1.50563e-07	2.52911e-06	-2.32092e-07	2.29702e-06	2.44099e-06	-5.53847e-07	1.88715e-06	4.16122e-06	-9.03914e-08	4.07083e-06	1.08189e-06	-1.44525e-07	9.37363e-07
11.944	3.98694e-07	-4.78873e-08	3.50807e-07	3.34702e-06	-1.83990e-08	3.32862e-06	2.92277e-06	-3.96383e-08	2.88314e-06	1.83815e-07	-3.27350e-08	1.51080e-07	2.53724e-06	-2.32839e-07	2.30441e-06	2.44133e-06	-5.53923e-07	1.88741e-06	4.15736e-06	-9.10126e-08	4.06635e-06	1.08553e-06	-1.45012e-07	9.40522e-07
11.969	4.00546e-07	-4.81097e-08	3.52436e-07	3.34424e-06	-1.90677e-08	3.32517e-06	2.92012e-06	-4.16052e-08	2.87851e-06	1.84436e-07	-3.28455e-08	1.51590e-07	2.54535e-06	-2.33582e-07	2.31177e-06	2.44165e-06	-5.53995e-07	1.88765e-06	4.15345e-06	-9.16336e-08	4.06182e-06	1.08917e-06	-1.45497e-07	9.43671e-07
11.993	4.02386e-07	-4.83307e-08	3.54055e-07	3.34143e-06	-1.97373e-08	3.32169e-06	2.91743e-06	-4.35774e-08	2.87385e-06	1.85047e-07	-3.29544e-08	1.52093e-07	2.55342e-06	-2.34323e-07	2.31910e-06	2.44195e-06	-5.54063e-07	1.88788e-06	4.14950e-06	-9.22545e-08	4.05725e-06	1.09279e-06	-1.45981e-07	9.46808e-07
12.018	4.04214e-07	-4.85503e-08	3.55664e-07	3.33858e-06	-2.04077e-08	3.31818e-06	2.91470e-06	-4.55548e-08	2.86915e-06	1.85650e-07	-3.30618e-08	1.52589e-07	2.56147e-06	-2.35062e-07	2.32641e-06	2.44223e-06	-5.54126e-07	1.88810e-06	4.14550e-06	-9.28753e-08	4.05263e-06	1.09640e-06	-1.46463e-07	9.49934e-07
12.042	4.06031e-07	-4.87685e-08	3.57262e-07	3.33570e-06	-2.10790e-08	3.31462e-06	2.91195e-06	-4.75373e-08	2.86441e-06	1.86245e-07	-3.31677e-08	1.53077e-07	2.56948e-06	-2.35797e-07	2.33368e-06	2.44249e-06	-5.54185e-07	1.88830e-06	4.14146e-06	-9.34960e-08	4.04796e-06	1.09999e-06	-1.46943e-07	9.53048e-07
12.067	4.07836e-07	-4.89853e-08	3.58851e-07	3.33278e-06	-2.17511e-08	3.31103e-06	2.90916e-06	-4.95250e-08	2.85963e-06	1.86830e-07	-3.32720e-08	1.53558e-07	2.57747e-06	-2.36530e-07	2.34094e-06	2.44273e-06	-5.54240e-07	1.88849e-06	4.13737e-06	-9.41164e-08	4.04325e-06	1.10357e-06	-1.47421e-07	9.56151e-07
12.091	4.09629e-07	-4.92007e-08	3.60428e-07	3.32982e-06	-2.24241e-08	3.30740e-06	2.90634e-06	-5.15178e-08	2.85482e-06	1.87407e-07	-3.33747e-08	1.54032e-07	2.58542e-06	-2.37260e-07	2.34816e-06	2.44295e-06	-5.54290e-07	1.88866e-06	4.13323e-06	-9.47367e-08	4.03849e-06	1.10714e-06	-1.47898e-07	9.59242e-07
12.116	4.11410e-07	-4.94146e-08	3.61995e-07	3.32683e-06	-2.30978e-08	3.30373e-06	2.90348e-06	-5.35156e-08	2.84997e-06	1.87975e-07	-3.34759e-08	1.54499e-07	2.59334e-06	-2.37987e-07	2.35536e-06	2.44315e-06	-5.54336e-07	1.88882e-06	4.12905e-06	-9.53568e-08	4.03369e-06	1.11069e-06	-1.48373e-07	9.62322e-07
12.141	4.13179e-07	-4.96271e-08	3.63552e-07	3.32380e-06	-2.37723e-08	3.30003e-06	2.90060e-06	-5.55185e-08	2.84508e-06	1.88534e-07	-3.35754e-08	1.54959e-07	2.60123e-06	-2.38711e-07	2.36252e-06	2.44334e-06	-5.54378e-07	1.88896e-06	4.12482e-06	-9.59766e-08	4.02885e-06	1.11424e-06	-1.48846e-07	9.65390e-07
12.165	4.14936e-07	-4.98381e-08	3.65098e-07	3.32074e-06	-2.44475e-08	3.29629e-06	2.89768e-06	-5.75262e-08	2.84016e-06	1.89085e-07	-3.36735e-08	1.55411e-07	2.60909e-06	-2.39432e-07	2.36966e-06	2.44350e-06	-5.54415e-07	1.88909e-06	4.12055e-06	-9.65962e-08	4.02396e-06	1.11776e-06	-1.49317e-07	9.68446e-07
12.190	4.16681e-07	-5.00477e-08	3.66633e-07	3.31764e-06	-2.51235e-08	3.29252e-06	2.89474e-06	-5.95390e-08	2.83520e-06	1.89627e-07	-3.37699e-08	1.55857e-07	2.61692e-06	-2.40151e-07	2.37677e-06	2.44365e-06	-5.54449e-07	1.88920e-06	4.11624e-06	-9.72156e-08	4.01902e-06	1.12128e-06	-1.49787e-07	9.71491e-07
12.214	4.18414e-07	-5.02558e-08	3.68158e-07	3.31451e-06	-2.58002e-08	3.28871e-06	2.89176e-06	-6.15566e-08	2.83020e-06	1.90159e-07	-3.38648e-08	1.56294e-07	2.62472e-06	-2.40866e-07	2.38386e-06	2.44377e-06	-5.54477e-07	1.88930e-06	4.11188e-06	-9.78346e-08	4.01404e-06	1.12478e-06	-1.50254e-07	9.74524e-07
12.239	4.20135e-07	-5.04625e-08	3.69672e-07	3.31134e-06	-2.64776e-08	3.28486e-06	2.88874e-06	-6.35790e-08	2.82516e-06	1.90683e-07	-3.39581e-08	1.56725e-07	2.63249e-06	-2.41579e-07	2.39091e-06	2.44388e-06	-5.54502e-07	1.88938e-06	4.10748e-06	-9.84534e-08	4.00902e-06	1.12826e-06	-1.50720e-07	9.77545e-07
12.263	4.21843e-07	-5.06677e-08	3.71175e-07	3.30814e-06	-2.71556e-08	3.28098e-06	2.88570e-06	-6.56063e-08	2.82009e-06	1.91198e-07	-3.40498e-08	1.57148e-07	2.64022e-06	-2.42289e-07	2.39793e-06	2.44397e-06	-5.54522e-07	1.88945e-06	4.10303e-06	-9.90718e-08	4.00396e-06	1.13174e-06	-1.51184e-07	9.80554e-07
12.288	4.23539e-07	-5.08714e-08	3.72668e-07	3.30490e-06	-2.78344e-08	3.27706e-06	2.88263e-06	-6.76383e-08	2.81499e-06	1.91704e-07	-3.41399e-08	1.57564e-07	2.64792e-06	-2.42996e-07	2.40493e-06	2.44404e-06	-5.54538e-07	1.88950e-06	4.09854e-06	-9.96899e-08	3.99885e-06	1.13520e-06	-1.51646e-07	9.83551e-07
12.313	4.25223e-07	-5.10737e-08	3.74149e-07	3.30162e-06	-2.85138e-08	3.27311e-06	2.87952e-06	-6.96751e-08	2.80985e-06	1.92201e-07	-3.42285e-08	1.57973e-07	2.65559e-06	-2.43700e-07	2.41190e-06	2.44409e-06	-5.54550e-07	1.88954e-06	4.09400e-06	-1.00308e-07	3.99369e-06	1.13864e-06	-1.52106e-07	9.86536e-07
12.337	4.26894e-07	-5.12744e-08	3.75620e-07	3.29832e-06	-2.91938e-08	3.26912e-06	2.87638e-06	-7.17165e-08	2.80467e-06	1.92689e-07	-3.43154e-08	1.58374e-07	2.66323e-06	-2.44400e-07	2.41883e-06	2.44413e-06	-5.54557e-07	1.88957e-06	4.08942e-06	-1.00925e-07	3.98850e-06	1.14207e-06	-1.52565e-07	9.89508e-07
12.362	4.28553e-07	-5.14736e-08	3.77079e-07	3.29497e-06	-2.98745e-08	3.26510e-06	2.87322e-06	-7.37625e-08	2.79945e-06	1.93169e-07	-3.44007e-08	1.58768e-07	2.67084e-06	-2.45098e-07	2.42574e-06	2.44414e-06	-5.54561e-07	1.88958e-06	4.08480e-06	-1.01542e-07	3.98326e-06	1.14549e-06	-1.53021e-07	9.92469e-07
12.386	4.30199e-07	-5.16714e-08	3.78528e-07	3.29160e-06	-3.05557e-08	3.26104e-06	2.87002e-06	-7.58132e-08	2.79421e-06	1.93639e-07	-3.44845e-08	1.59154e-07	2.67841e-06	-2.45793e-07	2.43262e-06	2.44414e-06	-5.54560e-07	1.88958e-06	4.08013e-06	-1.02159e-07	3.97798e-06	1.14889e-06	-1.53476e-07	9.95418e-07
12.411	4.31833e-07	-5.18676e-08	3.79966e-07	3.28818e-06	-3.12375e-08	3.25695e-06	2.86679e-06	-7.78684e-08	2.78892e-06	1.94100e-07	-3.45666e-08	1.59533e-07	2.68595e-06	-2.46485e-07	2.43946e-06	2.44411e-06	-5.54555e-07	1.88956e-06	4.07543e-06	-1.02775e-07	3.97265e-06	1.15228e-06	-1.53928e-07	9.98354e-07
12.435	4.33454e-07	-5.20623e-08	3.81392e-07	3.28474e-06	-3.19199e-08	3.25282e-06	2.86353e-06	-7.99281e-08	2.78360e-06	1.94552e-07	-3.46471e-08	1.59905e-07	2.69345e-06	-2.47174e-07	2.44628e-06	2.44407e-06	-5.54545e-07	1.88953e-06	4.07067e-06	-1.03390e-07	3.96728e-06	1.15566e-06	-1.54379e-07	1.00128e-06
12.460	4.35063e-07	-5.22556e-08	3.82807e-07	3.28126e-06	-3.26028e-08	3.24866e-06	2.86024e-06	-8.19923e-08	2.77825e-06	1.94995e-07	-3.47260e-08	1.60269e-07	2.70093e-06	-2.47860e-07	2.45307e-06	2.44401e-06	-5.54532e-07	1.88948e-06	4.06588e-06	-1.04006e-07	3.96187e-06	1.15902e-06	-1.54828e-07	1.00419e-06
12.485	4.36659e-07	-5.24472e-08	3.84212e-07	3.27775e-06	-3.32863e-08	3.24446e-06	2.85692e-06	-8.40609e-08	2.77286e-06	1.95430e-07	-3.48034e-08	1.60626e-07	2.70837e-06	-2.48542e-07	2.45982e-06	2.44393e-06	-5.54514e-07	1.88942e-06	4.06104e-06	-1.04620e-07	3.95642e-06	1.16236e-06	-1.55275e-07	1.00709e-06
12.509	4.38242e-07	-5.26374e-08	3.85605e-07	3.27420e-06	-3.39702e-08	3.24023e-06	2.85357e-06	-8.61339e-08	2.76744e-06	1.95855e-07	-3.48791e-08	1.60975e-07	2.71577e-06	-2.49222e-07	2.46655e-06	2.44384e-06	-5.54492e-07	1.88934e-06	4.05616e-06	-1.05235e-07	3.95093e-06	1.16570e-06	-1.55720e-07	1.00998e-06
12.534	4.39812e-07	-5.28260e-08	3.86986e-07	3.27062e-06	-3.46547e-08	3.23596e-06	2.85019e-06	-8.82113e-08	2.76198e-06	1.96271e-07	-3.49531e-08	1.61317e-07	2.72314e-06	-2.49898e-07	2.47324e-06	2.44372e-06	-5.54465e-07	1.88926e-06	4.05124e-06	-1.05848e-07	3.94540e-06	1.16901e-06	-1.56164e-07	1.01285e-06
12.558	4.41370e-07	-5.30131e-08	3.88357e-07	3.26700e-06	-3.53396e-08	3.23166e-06	2.84678e-06	-9.02929e-08	2.75649e-06	1.96677e-07	-3.50256e-08	1.61652e-07	2.73048e-06	-2.50572e-07	2.47991e-06	2.44359e-06	-5.54435e-07	1.88915e-06	4.04628e-06	-1.06461e-07	3.93982e-06	1.17232e-06	-1.56605e-07	1.01571e-06
12.583	4.42915e-07	-5.31986e-08	3.89716e-07	3.26336e-06	-3.60250e-08	3.22733e-06	2.84334e-06	-9.23788e-08	2.75096e-06	1.97075e-07	-3.50964e-08	1.61979e-07	2.73778e-06	-2.51242e-07	2.48654e-06	2.44343e-06	-5.54401e-07	1.88903e-06	4.04128e-06	-1.07074e-07	3.93420e-06	1.17561e-06	-1.57044e-07	1.01856e-06
12.607	4.44447e-07	-5.33826e-08	3.91064e-07	3.25968e-06	-3.67108e-08	3.22297e-06	2.83987e-06	-9.44689e-08	2.74540e-06	1.97464e-07	-3.51656e-08	1.62298e-07	2.74505e-06	-2.51909e-07	2.49314e-06	2.44326e-06	-5.54362e-07	1.88890e-06	4.03623e-06	-1.07686e-07	3.92854e-06	1.17888e-06	-1.57482e-07	1.02140e-06
12.632	4.45966e-07	-5.35651e-08	3.92400e-07	3.25596e-06	-3.73971e-08	3.21857e-06	2.83637e-06	-9.65632e-08	2.73981e-06	1.97843e-07	-3.52332e-08	1.62610e-07	2.75229e-06	-2.52573e-07	2.49971e-06	2.44308e-06	-5.54319e-07	1.88876e-06	4.03114e-06	-1.08298e-07	3.92284e-06	1.18214e-06	-1.57917e-07	1.02422e-06
12.657	4.47472e-07	-5.37460e-08	3.93726e-07	3.25222e-06	-3.80837e-08	3.21413e-06	2.83284e-06	-9.86616e-08	2.73418e-06	1.98214e-07	-3.52992e-08	1.62915e-07	2.75949e-06	-2.53234e-07	2.50625e-06	2.44287e-06	-5.54272e-07	1.88860e-06	4.02601e-06	-1.08908e-07	3.91710e-06	1.18539e-06	-1.58351e-07	1.02704e-06
12.681	4.48964e-07	-5.39253e-08	3.95039e-07	3.24844e-06	-3.87708e-08	3.20967e-06	2.82929e-06	-1.00764e-07	2.72852e-06	1.98575e-07	-3.53635e-08	1.63212e-07	2.76665e-06	-2.53891e-07	2.51276e-06	2.44264e-06	-5.54221e-07	1.88842e-06	4.02084e-06	-1.09519e-07	3.91132e-06	1.18862e-06	-1.58782e-07	1.02983e-06
12.706	4.50444e-07	-5.41030e-08	3.96341e-07	3.24462e-06	-3.94582e-08	3.20517e-06	2.82570e-06	-1.02871e-07	2.72283e-06	1.98927e-07	-3.54263e-08	1.63501e-07	2.77378e-06	-2.54545e-07	2.51924e-06	2.44240e-06	-5.54166e-07	1.88823e-06	4.01563e-06	-1.10128e-07	3.90550e-06	1.19183e-06	-1.59212e-07	1.03262e-06
12.730	4.51911e-07	-5.42792e-08	3.97632e-07	3.24078e-06	-4.01460e-08	3.20063e-06	2.82208e-06	-1.04981e-07	2.71710e-06	1.99270e-07	-3.54873e-08	1.63783e-07	2.78088e-06	-2.55197e-07	2.52568e-06	2.44214e-06	-5.54106e-07	1.88803e-06	4.01038e-06	-1.10737e-07	3.89964e-06	1.19503e-06	-1.59639e-07	1.03539e-06
12.755	4.53365e-07	-5.44538e-08	3.98911e-07	3.23690e-06	-4.08341e-08	3.19607e-06	2.81844e-06	-1.07096e-07	2.71134e-06	1.99604e-07	-3.55468e-08	1.64057e-07	2.78794e-06	-2.55844e-07	2.53209e-06	2.44186e-06	-5.54043e-07	1.88781e-06	4.00509e-06	-1.11345e-07	3.89374e-06	1.19822e-06	-1.60065e-07	1.03815e-06
12.780	4.54805e-07	-5.46268e-08	4.00179e-07	3.23299e-06	-4.15225e-08	3.19147e-06	2.81477e-06	-1.09214e-07	2.70555e-06	1.99929e-07	-3.56046e-08	1.64324e-07	2.79496e-06	-2.56489e-07	2.53847e-06	2.44156e-06	-5.53975e-07	1.88758e-06	3.99975e-06	-1.11953e-07	3.88780e-06	1.20139e-06	-1.60489e-07	1.04090e-06
12.804	4.56233e-07	-5.47983e-08	4.01435e-07	3.22905e-06	-4.22113e-08	3.18684e-06	2.81106e-06	-1.11336e-07	2.69973e-06	2.00244e-07	-3.56608e-08	1.64583e-07	2.80195e-06	-2.57130e-07	2.54482e-06	2.44124e-06	-5.53903e-07	1.88734e-06	3.99438e-06	-1.12560e-07	3.88182e-06	1.20455e-06	-1.60910e-07	1.04364e-06
12.829	4.57647e-07	-5.49681e-08	4.02679e-07	3.22508e-06	-4.29003e-08	3.18218e-06	2.80733e-06	-1.13462e-07	2.69387e-06	2.00550e-07	-3.57153e-08	1.64835e-07	2.80890e-06	-2.57768e-07	2.55113e-06	2.44091e-06	-5.53828e-07	1.88708e-06	3.98897e-06	-1.13166e-07	3.87580e-06	1.20769e-06	-1.61330e-07	1.04636e-06
12.853	4.59048e-07	-5.51364e-08	4.03911e-07	3.22107e-06	-4.35896e-08	3.17748e-06	2.80357e-06	-1.15592e-07	2.68798e-06	2.00847e-07	-3.57682e-08	1.65079e-07	2.81582e-06	-2.58403e-07	2.55742e-06	2.44056e-06	-5.53748e-07	1.88681e-06	3.98351e-06	-1.13771e-07	3.86974e-06	1.21081e-06	-1.61747e-07	1.04907e-06
12.878	4.60435e-07	-5.53031e-08	4.05132e-07	3.21704e-06	-4.42792e-08	3.17276e-06	2.79979e-06	-1.17726e-07	2.68206e-06	2.01135e-07	-3.58195e-08	1.65316e-07	2.82270e-06	-2.59035e-07	2.56367e-06	2.44019e-06	-5.53664e-07	1.88652e-06	3.97802e-06	-1.14376e-07	3.86365e-06	1.21393e-06	-1.62163e-07	1.05176e-06
12.902	4.61810e-07	-5.54681e-08	4.06342e-07	3.21297e-06	-4.49690e-08	3.16800e-06	2.79597e-06	-1.19863e-07	2.67611e-06	2.01414e-07	-3.58691e-08	1.65545e-07	2.82955e-06	-2.59663e-07	2.56988e-06	2.43980e-06	-5.53576e-07	1.88622e-06	3.97249e-06	-1.14980e-07	3.85751e-06	1.21702e-06	-1.62577e-07	1.05444e-06
12.927	4.63171e-07	-5.56316e-08	4.07539e-07	3.20887e-06	-4.56590e-08	3.16321e-06	2.79213e-06	-1.22004e-07	2.67013e-06	2.01683e-07	-3.59171e-08	1.65766e-07	2.83635e-06	-2.60288e-07	2.57607e-06	2.43939e-06	-5.53484e-07	1.88591e-06	3.96692e-06	-1.15583e-07	3.85134e-06	1.22010e-06	-1.62988e-07	1.05711e-06
12.952	4.64518e-07	-5.57934e-08	4.08725e-07	3.20474e-06	-4.63493e-08	3.15839e-06	2.78826e-06	-1.24148e-07	2.66411e-06	2.01944e-07	-3.59634e-08	1.65980e-07	2.84313e-06	-2.60909e-07	2.58222e-06	2.43897e-06	-5.53388e-07	1.88558e-06	3.96131e-06	-1.16185e-07	3.84513e-06	1.22317e-06	-1.63398e-07	1.05977e-06
12.976	4.65852e-07	-5.59537e-08	4.09899e-07	3.20058e-06	-4.70397e-08	3.15354e-06	2.78436e-06	-1.26296e-07	2.65806e-06	2.02195e-07	-3.60081e-08	1.66187e-07	2.84986e-06	-2.61527e-07	2.58833e-06	2.43853e-06	-5.53288e-07	1.88524e-06	3.95566e-06	-1.16787e-07	3.83888e-06	1.22622e-06	-1.63805e-07	1.06241e-06
13.001	4.67173e-07	-5.61123e-08	4.11061e-07	3.19639e-06	-4.77303e-08	3.14866e-06	2.78044e-06	-1.28448e-07	2.65199e-06	2.02437e-07	-3.60512e-08	1.66385e-07	2.85656e-06	-2.62142e-07	2.59442e-06	2.43807e-06	-5.53183e-07	1.88489e-06	3.94997e-06	-1.17387e-07	3.83259e-06	1.22925e-06	-1.64211e-07	1.06504e-06
13.025	4.68481e-07	-5.62694e-08	4.12211e-07	3.19216e-06	-4.84210e-08	3.14374e-06	2.77648e-06	-1.30603e-07	2.64588e-06	2.02669e-07	-3.60926e-08	1.66576e-07	2.86322e-06	-2.62753e-07	2.60047e-06	2.43759e-06	-5.53075e-07	1.88452e-06	3.94425e-06	-1.17987e-07	3.82626e-06	1.23227e-06	-1.64614e-07	1.06766e-06
13.050	4.69774e-07	-5.64248e-08	4.13350e-07	3.18791e-06	-4.91119e-08	3.13880e-06	2.77250e-06	-1.32761e-07	2.63974e-06	2.02892e-07	-3.61324e-08	1.66760e-07	2.86985e-06	-2.63361e-07	2.60649e-06	2.43710e-06	-5.52963e-07	1.88414e-06	3.93849e-06	-1.18586e-07	3.81990e-06	1.23528e-06	-1.65016e-07	1.07026e-06
13.074	4.71055e-07	-5.65785e-08	4.14476e-07	3.18362e-06	-4.98030e-08	3.13382e-06	2.76849e-06	-1.34923e-07	2.63357e-06	2.03107e-07	-3.61705e-08	1.66936e-07	2.87643e-06	-2.63966e-07	2.61247e-06	2.43659e-06	-5.52847e-07	1.88374e-06	3.93268e-06	-1.19184e-07	3.81350e-06	1.23827e-06	-1.65415e-07	1.07285e-06
13.099	4.72322e-07	-5.67307e-08	4.15591e-07	3.17931e-06	-5.04941e-08	3.12881e-06	2.76446e-06	-1.37088e-07	2.62737e-06	2.03312e-07	-3.62070e-08	1.67105e-07	2.88298e-06	-2.64567e-07	2.61842e-06	2.43606e-06	-5.52727e-07	1.88333e-06	3.92684e-06	-1.19781e-07	3.80706e-06	1.24124e-06	-1.65812e-07	1.07543e-06
13.124	4.73575e-07	-5.68812e-08	4.16694e-07	3.17496e-06	-5.11853e-08	3.12378e-06	2.76040e-06	-1.39257e-07	2.62114e-06	2.03507e-07	-3.62419e-08	1.67265e-07	2.88950e-06	-2.65164e-07	2.62433e-06	2.43551e-06	-5.52603e-07	1.88291e-06	3.92097e-06	-1.20377e-07	3.80059e-06	1.24420e-06	-1.66207e-07	1.07799e-06
13.148	4.74815e-07	-5.70301e-08	4.17784e-07	3.17059e-06	-5.18767e-08	3.11871e-06	2.75631e-06	-1.41428e-07	2.61488e-06	2.03694e-07	-3.62751e-08	1.67419e-07	2.89597e-06	-2.65759e-07	2.63021e-06	2.43495e-06	-5.52475e-07	1.88247e-06	3.91505e-06	-1.20972e-07	3.79408e-06	1.24714e-06	-1.66601e-07	1.08054e-06
13.173	4.76041e-07	-5.71774e-08	4.18863e-07	3.16618e-06	-5.25680e-08	3.11362e-06	2.75220e-06	-1.43603e-07	2.60860e-06	2.03871e-07	-3.63067e-08	1.67564e-07	2.90241e-06	-2.66349e-07	2.63606e-06	2.43436e-06	-5.52342e-07	1.88202e-06	3.90910e-06	-1.21566e-07	3.78753e-06	1.25007e-06	-1.66992e-07	1.08308e-06
13.197	4.77253e-07	-5.73231e-08	4.19930e-07	3.16175e-06	-5.32594e-08	3.10849e-06	2.74806e-06	-1.45781e-07	2.60228e-06	2.04039e-07	-3.63366e-08	1.67702e-07	2.90881e-06	-2.66937e-07	2.64187e-06	2.43376e-06	-5.52206e-07	1.88156e-06	3.90311e-06	-1.22160e-07	3.78095e-06	1.25298e-06	-1.67381e-07	1.08560e-06
13.222	4.78452e-07	-5.74671e-08	4.20985e-07	3.15729e-06	-5.39509e-08	3.10333e-06	2.74389e-06	-1.47962e-07	2.59593e-06	2.04198e-07	-3.63649e-08	1.67833e-07	2.91517e-06	-2.67521e-07	2.64765e-06	2.43315e-06	-5.52067e-07	1.88108e-06	3.89709e-06	-1.22752e-07	3.77433e-06	1.25588e-06	-1.67768e-07	1.08811e-06
13.246	4.79637e-07	-5.76094e-08	4.22028e-07	3.15279e-06	-5.46424e-08	3.09815e-06	2.73970e-06	-1.50146e-07	2.58955e-06	2.04347e-07	-3.63915e-08	1.67956e-07	2.92150e-06	-2.68101e-07	2.65340e-06	2.43251e-06	-5.51923e-07	1.88059e-06	3.89102e-06	-1.23343e-07	3.76768e-06	1.25876e-06	-1.68152e-07	1.09061e-06
13.271	4.80809e-07	-5.77501e-08	4.23059e-07	3.14827e-06	-5.53338e-08	3.09294e-06	2.73548e-06	-1.52334e-07	2.58315e-06	2.04488e-07	-3.64165e-08	1.68071e-07	2.92778e-06	-2.68678e-07	2.65911e-06	2.43186e-06	-5.51775e-07	1.88009e-06	3.88492e-06	-1.23934e-07	3.76099e-06	1.26163e-06	-1.68535e-07	1.09309e-06
13.296	4.81967e-07	-5.78892e-08	4.24078e-07	3.14372e-06	-5.60253e-08	3.08769e-06	2.73124e-06	-1.54524e-07	2.57671e-06	2.04619e-07	-3.64399e-08	1.68179e-07	2.93403e-06	-2.69251e-07	2.66478e-06	2.43119e-06	-5.51623e-07	1.87957e-06	3.87879e-06	-1.24523e-07	3.75427e-06	1.26448e-06	-1.68916e-07	1.09556e-06
13.320	4.83111e-07	-5.80266e-08	4.25085e-07	3.13914e-06	-5.67167e-08	3.08242e-06	2.72697e-06	-1.56717e-07	2.57025e-06	2.04741e-07	-3.64616e-08	1.68279e-07	2.94024e-06	-2.69821e-07	2.67042e-06	2.43051e-06	-5.51467e-07	1.87904e-06	3.87262e-06	-1.25111e-07	3.74751e-06	1.26731e-06	-1.69294e-07	1.09802e-06
13.345	4.84242e-07	-5.81624e-08	4.26079e-07	3.13453e-06	-5.74080e-08	3.07712e-06	2.72267e-06	-1.58913e-07	2.56376e-06	2.04854e-07	-3.64817e-08	1.68372e-07	2.94641e-06	-2.70387e-07	2.67602e-06	2.42980e-06	-5.51308e-07	1.87850e-06	3.86641e-06	-1.25698e-07	3.74071e-06	1.27013e-06	-1.69671e-07	1.10046e-06
13.369	4.85359e-07	-5.82966e-08	4.27062e-07	3.12989e-06	-5.80994e-08	3.07179e-06	2.71835e-06	-1.61111e-07	2.55724e-06	2.04958e-07	-3.65002e-08	1.68457e-07	2.95254e-06	-2.70950e-07	2.68159e-06	2.42908e-06	-5.51145e-07	1.87794e-06	3.86017e-06	-1.26284e-07	3.73388e-06	1.27293e-06	-1.70045e-07	1.10289e-06
13.394	4.86462e-07	-5.84291e-08	4.28033e-07	3.12522e-06	-5.87906e-08	3.06643e-06	2.71401e-06	-1.63313e-07	2.55069e-06	2.05052e-07	-3.65170e-08	1.68535e-07	2.95864e-06	-2.71509e-07	2.68713e-06	2.42835e-06	-5.50977e-07	1.87737e-06	3.85389e-06	-1.26869e-07	3.72702e-06	1.27572e-06	-1.70418e-07	1.10530e-06
13.418	4.87551e-07	-5.85599e-08	4.28991e-07	3.12053e-06	-5.94817e-08	3.06104e-06	2.70964e-06	-1.65517e-07	2.54412e-06	2.05137e-07	-3.65322e-08	1.68605e-07	2.96469e-06	-2.72065e-07	2.69263e-06	2.42759e-06	-5.50806e-07	1.87679e-06	3.84758e-06	-1.27453e-07	3.72012e-06	1.27849e-06	-1.70788e-07	1.10770e-06
13.443	4.88626e-07	-5.86891e-08	4.29937e-07	3.11580e-06	-6.01727e-08	3.05563e-06	2.70524e-06	-1.67724e-07	2.53752e-06	2.05213e-07	-3.65457e-08	1.68668e-07	2.97071e-06	-2.72617e-07	2.69809e-06	2.42682e-06	-5.50631e-07	1.87619e-06	3.84123e-06	-1.28036e-07	3.71319e-06	1.28124e-06	-1.71156e-07	1.11009e-06
13.468	4.89688e-07	-5.88166e-08	4.30872e-07	3.11105e-06	-6.08636e-08	3.05019e-06	2.70082e-06	-1.69933e-07	2.53089e-06	2.05280e-07	-3.65576e-08	1.68723e-07	2.97669e-06	-2.73165e-07	2.70352e-06	2.42603e-06	-5.50452e-07	1.87558e-06	3.83485e-06	-1.28618e-07	3.70623e-06	1.28398e-06	-1.71522e-07	1.11246e-06
13.492	4.90736e-07	-5.89425e-08	4.31794e-07	3.10627e-06	-6.15544e-08	3.04472e-06	2.69638e-06	-1.72145e-07	2.52423e-06	2.05338e-07	-3.65679e-08	1.68770e-07	2.98262e-06	-2.73710e-07	2.70891e-06	2.42523e-06	-5.50270e-07	1.87496e-06	3.82843e-06	-1.29198e-07	3.69923e-06	1.28671e-06	-1.71885e-07	1.11482e-06
13.517	4.91770e-07	-5.90667e-08	4.32704e-07	3.10147e-06	-6.22450e-08	3.03922e-06	2.69191e-06	-1.74360e-07	2.51755e-06	2.05387e-07	-3.65766e-08	1.68810e-07	2.98852e-06	-2.74252e-07	2.71427e-06	2.42441e-06	-5.50083e-07	1.87432e-06	3.82198e-06	-1.29777e-07	3.69220e-06	1.28941e-06	-1.72247e-07	1.11717e-06
13.541	4.92791e-07	-5.91893e-08	4.33602e-07	3.09663e-06	-6.29354e-08	3.03370e-06	2.68741e-06	-1.76577e-07	2.51084e-06	2.05426e-07	-3.65836e-08	1.68842e-07	2.99438e-06	-2.74789e-07	2.71959e-06	2.42357e-06	-5.49893e-07	1.87367e-06	3.81549e-06	-1.30356e-07	3.68513e-06	1.29210e-06	-1.72607e-07	1.11950e-06
13.566	4.93797e-07	-5.93102e-08	4.34487e-07	3.09177e-06	-6.36257e-08	3.02814e-06	2.68290e-06	-1.78797e-07	2.50410e-06	2.05456e-07	-3.65890e-08	1.68867e-07	3.00020e-06	-2.75324e-07	2.72488e-06	2.42271e-06	-5.49699e-07	1.87301e-06	3.80897e-06	-1.30932e-07	3.67804e-06	1.29478e-06	-1.72964e-07	1.12182e-06
13.591	4.94790e-07	-5.94294e-08	4.35361e-07	3.08688e-06	-6.43157e-08	3.02256e-06	2.67836e-06	-1.81019e-07	2.49734e-06	2.05478e-07	-3.65928e-08	1.68885e-07	3.00598e-06	-2.75854e-07	2.73013e-06	2.42184e-06	-5.49501e-07	1.87234e-06	3.80242e-06	-1.31508e-07	3.67091e-06	1.29744e-06	-1.73319e-07	1.12412e-06
13.615	4.95769e-07	-5.95470e-08	4.36222e-07	3.08196e-06	-6.50056e-08	3.01696e-06	2.67379e-06	-1.83243e-07	2.49055e-06	2.05490e-07	-3.65949e-08	1.68895e-07	3.01172e-06	-2.76381e-07	2.73534e-06	2.42095e-06	-5.49299e-07	1.87165e-06	3.79583e-06	-1.32083e-07	3.66374e-06	1.30008e-06	-1.73673e-07	1.12641e-06
13.640	4.96734e-07	-5.96629e-08	4.37071e-07	3.07702e-06	-6.56952e-08	3.01133e-06	2.66920e-06	-1.85470e-07	2.48373e-06	2.05493e-07	-3.65955e-08	1.68897e-07	3.01742e-06	-2.76904e-07	2.74052e-06	2.42004e-06	-5.49093e-07	1.87095e-06	3.78921e-06	-1.32656e-07	3.65655e-06	1.30271e-06	-1.74024e-07	1.12869e-06
13.664	4.97686e-07	-5.97772e-08	4.37909e-07	3.07205e-06	-6.63845e-08	3.00567e-06	2.66459e-06	-1.87699e-07	2.47689e-06	2.05487e-07	-3.65944e-08	1.68892e-07	3.02309e-06	-2.77424e-07	2.74566e-06	2.41912e-06	-5.48884e-07	1.87024e-06	3.78255e-06	-1.33228e-07	3.64932e-06	1.30532e-06	-1.74372e-07	1.13095e-06
13.689	4.98623e-07	-5.98898e-08	4.38733e-07	3.06705e-06	-6.70736e-08	2.99998e-06	2.65995e-06	-1.89930e-07	2.47002e-06	2.05472e-07	-3.65917e-08	1.68880e-07	3.02871e-06	-2.77939e-07	2.75077e-06	2.41818e-06	-5.48671e-07	1.86951e-06	3.77587e-06	-1.33799e-07	3.64207e-06	1.30792e-06	-1.74719e-07	1.13320e-06
13.713	4.99547e-07	-6.00008e-08	4.39546e-07	3.06203e-06	-6.77625e-08	2.99427e-06	2.65529e-06	-1.92163e-07	2.46313e-06	2.05447e-07	-3.65874e-08	1.68860e-07	3.03429e-06	-2.78452e-07	2.75584e-06	2.41723e-06	-5.48454e-07	1.86877e-06	3.76915e-06	-1.34368e-07	3.63478e-06	1.31050e-06	-1.75064e-07	1.13543e-06
13.738	5.00457e-07	-6.01100e-08	4.40347e-07	3.05698e-06	-6.84510e-08	2.98853e-06	2.65061e-06	-1.94399e-07	2.45621e-06	2.05414e-07	-3.65815e-08	1.68833e-07	3.03983e-06	-2.78960e-07	2.76087e-06	2.41626e-06	-5.48234e-07	1.86802e-06	3.76239e-06	-1.34937e-07	3.62746e-06	1.31306e-06	-1.75406e-07	1.13766e-06
13.763	5.01353e-07	-6.02177e-08	4.41135e-07	3.05191e-06	-6.91392e-08	2.98277e-06	2.64591e-06	-1.96636e-07	2.44927e-06	2.05372e-07	-3.65740e-08	1.68798e-07	3.04533e-06	-2.79465e-07	2.76587e-06	2.41527e-06	-5.48009e-07	1.86726e-06	3.75561e-06	-1.35504e-07	3.62011e-06	1.31561e-06	-1.75747e-07	1.13986e-06
13.787	5.02235e-07	-6.03236e-08	4.41911e-07	3.04681e-06	-6.98272e-08	2.97698e-06	2.64118e-06	-1.98876e-07	2.44231e-06	2.05321e-07	-3.65648e-08	1.68756e-07	3.05079e-06	-2.79966e-07	2.77083e-06	2.41426e-06	-5.47781e-07	1.86648e-06	3.74879e-06	-1.36069e-07	3.61272e-06	1.31814e-06	-1.76085e-07	1.14206e-06
13.812	5.03103e-07	-6.04279e-08	4.42675e-07	3.04168e-06	-7.05147e-08	2.97117e-06	2.63643e-06	-2.01117e-07	2.43531e-06	2.05260e-07	-3.65541e-08	1.68706e-07	3.05621e-06	-2.80464e-07	2.77575e-06	2.41324e-06	-5.47550e-07	1.86569e-06	3.74194e-06	-1.36633e-07	3.60531e-06	1.32066e-06	-1.76421e-07	1.14424e-06
13.836	5.03958e-07	-6.05306e-08	4.43427e-07	3.03653e-06	-7.12020e-08	2.96533e-06	2.63166e-06	-2.03361e-07	2.42830e-06	2.05191e-07	-3.65418e-08	1.68649e-07	3.06160e-06	-2.80958e-07	2.78064e-06	2.41220e-06	-5.47314e-07	1.86489e-06	3.73506e-06	-1.37196e-07	3.59787e-06	1.32316e-06	-1.76755e-07	1.14640e-06
13.861	5.04799e-07	-6.06315e-08	4.44167e-07	3.03135e-06	-7.18889e-08	2.95946e-06	2.62686e-06	-2.05606e-07	2.42126e-06	2.05113e-07	-3.65278e-08	1.68585e-07	3.06694e-06	-2.81448e-07	2.78549e-06	2.41115e-06	-5.47075e-07	1.86407e-06	3.72815e-06	-1.37758e-07	3.59039e-06	1.32564e-06	-1.77086e-07	1.14855e-06
13.885	5.05625e-07	-6.07308e-08	4.44895e-07	3.02615e-06	-7.25754e-08	2.95357e-06	2.62205e-06	-2.07853e-07	2.41420e-06	2.05026e-07	-3.65123e-08	1.68513e-07	3.07224e-06	-2.81934e-07	2.79030e-06	2.41008e-06	-5.46833e-07	1.86325e-06	3.72121e-06	-1.38318e-07	3.58289e-06	1.32811e-06	-1.77416e-07	1.15069e-06
13.910	5.06439e-07	-6.08285e-08	4.45610e-07	3.02092e-06	-7.32615e-08	2.94766e-06	2.61721e-06	-2.10102e-07	2.40711e-06	2.04930e-07	-3.64952e-08	1.68434e-07	3.07750e-06	-2.82417e-07	2.79508e-06	2.40899e-06	-5.46586e-07	1.86241e-06	3.71424e-06	-1.38877e-07	3.57536e-06	1.33056e-06	-1.77743e-07	1.15281e-06
13.935	5.07238e-07	-6.09245e-08	4.46313e-07	3.01566e-06	-7.39472e-08	2.94172e-06	2.61235e-06	-2.12353e-07	2.40000e-06	2.04824e-07	-3.64765e-08	1.68348e-07	3.08271e-06	-2.82896e-07	2.79982e-06	2.40789e-06	-5.46336e-07	1.86156e-06	3.70723e-06	-1.39435e-07	3.56780e-06	1.33299e-06	-1.78068e-07	1.15492e-06
13.959	5.08023e-07	-6.10188e-08	4.47004e-07	3.01039e-06	-7.46325e-08	2.93575e-06	2.60747e-06	-2.14605e-07	2.39286e-06	2.04710e-07	-3.64562e-08	1.68254e-07	3.08789e-06	-2.83371e-07	2.80452e-06	2.40677e-06	-5.46082e-07	1.86069e-06	3.70020e-06	-1.39991e-07	3.56021e-06	1.33541e-06	-1.78391e-07	1.15702e-06
13.984	5.08795e-07	-6.11115e-08	4.47683e-07	3.00508e-06	-7.53174e-08	2.92977e-06	2.60256e-06	-2.16859e-07	2.38571e-06	2.04588e-07	-3.64343e-08	1.68153e-07	3.09303e-06	-2.83842e-07	2.80919e-06	2.40564e-06	-5.45825e-07	1.85981e-06	3.69313e-06	-1.40545e-07	3.55259e-06	1.33781e-06	-1.78712e-07	1.15910e-06
14.008	5.09553e-07	-6.12025e-08	4.48350e-07	2.99976e-06	-7.60018e-08	2.92376e-06	2.59764e-06	-2.19114e-07	2.37853e-06	2.04456e-07	-3.64108e-08	1.68045e-07	3.09813e-06	-2.84310e-07	2.81382e-06	2.40449e-06	-5.45564e-07	1.85893e-06	3.68604e-06	-1.41098e-07	3.54494e-06	1.34020e-06	-1.79031e-07	1.16117e-06
14.033	5.10297e-07	-6.12919e-08	4.49005e-07	2.99441e-06	-7.66858e-08	2.91772e-06	2.59269e-06	-2.21372e-07	2.37132e-06	2.04315e-07	-3.63858e-08	1.67930e-07	3.10318e-06	-2.84774e-07	2.81841e-06	2.40332e-06	-5.45300e-07	1.85802e-06	3.67891e-06	-1.41650e-07	3.53726e-06	1.34257e-06	-1.79348e-07	1.16322e-06
14.057	5.11027e-07	-6.13796e-08	4.49647e-07	2.98903e-06	-7.73693e-08	2.91166e-06	2.58773e-06	-2.23630e-07	2.36410e-06	2.04166e-07	-3.63592e-08	1.67807e-07	3.10820e-06	-2.85234e-07	2.82296e-06	2.40214e-06	-5.45031e-07	1.85711e-06	3.67175e-06	-1.42200e-07	3.52955e-06	1.34492e-06	-1.79662e-07	1.16526e-06
14.082	5.11744e-07	-6.14657e-08	4.50278e-07	2.98363e-06	-7.80523e-08	2.90558e-06	2.58274e-06	-2.25890e-07	2.35685e-06	2.04008e-07	-3.63310e-08	1.67677e-07	3.11317e-06	-2.85691e-07	2.82748e-06	2.40094e-06	-5.44760e-07	1.85618e-06	3.66457e-06	-1.42749e-07	3.52182e-06	1.34726e-06	-1.79974e-07	1.16728e-06
14.107	5.12446e-07	-6.15501e-08	4.50896e-07	2.97821e-06	-7.87349e-08	2.89947e-06	2.57773e-06	-2.28152e-07	2.34958e-06	2.03841e-07	-3.63013e-08	1.67540e-07	3.11810e-06	-2.86143e-07	2.83196e-06	2.39973e-06	-5.44484e-07	1.85525e-06	3.65736e-06	-1.43297e-07	3.51406e-06	1.34958e-06	-1.80284e-07	1.16929e-06
14.131	5.13135e-07	-6.16329e-08	4.51503e-07	2.97276e-06	-7.94169e-08	2.89334e-06	2.57270e-06	-2.30415e-07	2.34229e-06	2.03665e-07	-3.62700e-08	1.67395e-07	3.12299e-06	-2.86592e-07	2.83640e-06	2.39850e-06	-5.44205e-07	1.85430e-06	3.65011e-06	-1.43842e-07	3.50627e-06	1.35188e-06	-1.80592e-07	1.17129e-06
14.156	5.13811e-07	-6.17140e-08	4.52097e-07	2.96729e-06	-8.00983e-08	2.88719e-06	2.56765e-06	-2.32679e-07	2.33498e-06	2.03481e-07	-3.62371e-08	1.67243e-07	3.12785e-06	-2.87037e-07	2.84081e-06	2.39726e-06	-5.43923e-07	1.85333e-06	3.64284e-06	-1.44387e-07	3.49845e-06	1.35417e-06	-1.80898e-07	1.17327e-06
14.180	5.14472e-07	-6.17934e-08	4.52679e-07	2.96180e-06	-8.07793e-08	2.88102e-06	2.56258e-06	-2.34944e-07	2.32764e-06	2.03287e-07	-3.62027e-08	1.67085e-07	3.13265e-06	-2.87479e-07	2.84518e-06	2.39599e-06	-5.43637e-07	1.85236e-06	3.63554e-06	-1.44930e-07	3.49061e-06	1.35645e-06	-1.81202e-07	1.17524e-06
14.205	5.15120e-07	-6.18713e-08	4.53249e-07	2.95628e-06	-8.14597e-08	2.87482e-06	2.55750e-06	-2.37211e-07	2.32028e-06	2.03085e-07	-3.61668e-08	1.66919e-07	3.13742e-06	-2.87916e-07	2.84951e-06	2.39472e-06	-5.43347e-07	1.85137e-06	3.62821e-06	-1.45471e-07	3.48274e-06	1.35870e-06	-1.81503e-07	1.17720e-06
14.230	5.15754e-07	-6.19474e-08	4.53807e-07	2.95074e-06	-8.21395e-08	2.86860e-06	2.55239e-06	-2.39479e-07	2.31291e-06	2.02875e-07	-3.61293e-08	1.66746e-07	3.14215e-06	-2.88350e-07	2.85380e-06	2.39343e-06	-5.43054e-07	1.85037e-06	3.62085e-06	-1.46011e-07	3.47484e-06	1.36094e-06	-1.81802e-07	1.17914e-06
14.254	5.16375e-07	-6.20220e-08	4.54353e-07	2.94518e-06	-8.28187e-08	2.86236e-06	2.54726e-06	-2.41748e-07	2.30551e-06	2.02656e-07	-3.60902e-08	1.66565e-07	3.14683e-06	-2.88780e-07	2.85805e-06	2.39212e-06	-5.42757e-07	1.84936e-06	3.61347e-06	-1.46549e-07	3.46692e-06	1.36317e-06	-1.82099e-07	1.18107e-06
14.279	5.16982e-07	-6.20949e-08	4.54887e-07	2.93959e-06	-8.34974e-08	2.85610e-06	2.54211e-06	-2.44018e-07	2.29809e-06	2.02428e-07	-3.60497e-08	1.66378e-07	3.15148e-06	-2.89206e-07	2.86227e-06	2.39080e-06	-5.42457e-07	1.84834e-06	3.60606e-06	-1.47086e-07	3.45897e-06	1.36537e-06	-1.82394e-07	1.18298e-06
14.303	5.17575e-07	-6.21661e-08	4.55409e-07	2.93399e-06	-8.41754e-08	2.84981e-06	2.53694e-06	-2.46289e-07	2.29065e-06	2.02191e-07	-3.60075e-08	1.66184e-07	3.15608e-06	-2.89628e-07	2.86645e-06	2.38946e-06	-5.42154e-07	1.84730e-06	3.59862e-06	-1.47621e-07	3.45100e-06	1.36756e-06	-1.82687e-07	1.18488e-06
14.328	5.18155e-07	-6.22357e-08	4.55919e-07	2.92836e-06	-8.48529e-08	2.84350e-06	2.53176e-06	-2.48561e-07	2.28320e-06	2.01946e-07	-3.59639e-08	1.65982e-07	3.16064e-06	-2.90047e-07	2.87060e-06	2.38810e-06	-5.41846e-07	1.84626e-06	3.59115e-06	-1.48154e-07	3.44300e-06	1.36974e-06	-1.82978e-07	1.18676e-06
14.352	5.18721e-07	-6.23037e-08	4.56417e-07	2.92270e-06	-8.55297e-08	2.83717e-06	2.52655e-06	-2.50833e-07	2.27572e-06	2.01693e-07	-3.59187e-08	1.65774e-07	3.16516e-06	-2.90462e-07	2.87470e-06	2.38674e-06	-5.41536e-07	1.84520e-06	3.58365e-06	-1.48686e-07	3.43497e-06	1.37190e-06	-1.83266e-07	1.18863e-06
14.377	5.19273e-07	-6.23701e-08	4.56903e-07	2.91703e-06	-8.62058e-08	2.83083e-06	2.52133e-06	-2.53107e-07	2.26822e-06	2.01431e-07	-3.58721e-08	1.65558e-07	3.16964e-06	-2.90873e-07	2.87877e-06	2.38535e-06	-5.41222e-07	1.84413e-06	3.57613e-06	-1.49217e-07	3.42692e-06	1.37404e-06	-1.83552e-07	1.19049e-06
14.402	5.19812e-07	-6.24348e-08	4.57377e-07	2.91134e-06	-8.68813e-08	2.82445e-06	2.51608e-06	-2.55382e-07	2.26070e-06	2.01160e-07	-3.58239e-08	1.65336e-07	3.17408e-06	-2.91280e-07	2.88280e-06	2.38395e-06	-5.40904e-07	1.84305e-06	3.56859e-06	-1.49745e-07	3.41884e-06	1.37617e-06	-1.83836e-07	1.19233e-06
14.426	5.20337e-07	-6.24979e-08	4.57839e-07	2.90562e-06	-8.75562e-08	2.81806e-06	2.51082e-06	-2.57657e-07	2.25316e-06	2.00881e-07	-3.57741e-08	1.65107e-07	3.17847e-06	-2.91683e-07	2.88679e-06	2.38254e-06	-5.40583e-07	1.84195e-06	3.56101e-06	-1.50272e-07	3.41074e-06	1.37828e-06	-1.84118e-07	1.19416e-06
14.451	5.20849e-07	-6.25594e-08	4.58290e-07	2.89988e-06	-8.82303e-08	2.81165e-06	2.50554e-06	-2.59933e-07	2.24561e-06	2.00593e-07	-3.57229e-08	1.64870e-07	3.18282e-06	-2.92083e-07	2.89074e-06	2.38111e-06	-5.40259e-07	1.84085e-06	3.55341e-06	-1.50798e-07	3.40261e-06	1.38037e-06	-1.84398e-07	1.19597e-06
14.475	5.21347e-07	-6.26192e-08	4.58728e-07	2.89412e-06	-8.89038e-08	2.80522e-06	2.50024e-06	-2.62210e-07	2.23803e-06	2.00297e-07	-3.56702e-08	1.64627e-07	3.18714e-06	-2.92478e-07	2.89466e-06	2.37966e-06	-5.39931e-07	1.83973e-06	3.54578e-06	-1.51322e-07	3.39446e-06	1.38245e-06	-1.84675e-07	1.19777e-06
14.500	5.21832e-07	-6.26774e-08	4.59155e-07	2.88834e-06	-8.95765e-08	2.79876e-06	2.49493e-06	-2.64488e-07	2.23044e-06	1.99993e-07	-3.56160e-08	1.64377e-07	3.19141e-06	-2.92870e-07	2.89854e-06	2.37820e-06	-5.39600e-07	1.83860e-06	3.53813e-06	-1.51844e-07	3.38629e-06	1.38451e-06	-1.84951e-07	1.19956e-06
14.524	5.22304e-07	-6.27341e-08	4.59569e-07	2.88254e-06	-9.02485e-08	2.79229e-06	2.48959e-06	-2.66766e-07	2.22283e-06	1.99680e-07	-3.55603e-08	1.64120e-07	3.19563e-06	-2.93258e-07	2.90238e-06	2.37673e-06	-5.39265e-07	1.83746e-06	3.53045e-06	-1.52364e-07	3.37809e-06	1.38656e-06	-1.85224e-07	1.20133e-06
14.549	5.22761e-07	-6.27891e-08	4.59972e-07	2.87672e-06	-9.09198e-08	2.78580e-06	2.48424e-06	-2.69044e-07	2.21519e-06	1.99359e-07	-3.55031e-08	1.63856e-07	3.19982e-06	-2.93642e-07	2.90618e-06	2.37524e-06	-5.38927e-07	1.83631e-06	3.52275e-06	-1.52883e-07	3.36987e-06	1.38859e-06	-1.85495e-07	1.20309e-06
14.574	5.23206e-07	-6.28425e-08	4.60364e-07	2.87087e-06	-9.15904e-08	2.77928e-06	2.47887e-06	-2.71323e-07	2.20755e-06	1.99029e-07	-3.54445e-08	1.63585e-07	3.20397e-06	-2.94023e-07	2.90994e-06	2.37373e-06	-5.38586e-07	1.83515e-06	3.51502e-06	-1.53400e-07	3.36162e-06	1.39060e-06	-1.85764e-07	1.20483e-06
14.598	5.23637e-07	-6.28942e-08	4.60743e-07	2.86501e-06	-9.22602e-08	2.77275e-06	2.47348e-06	-2.73603e-07	2.19988e-06	1.98692e-07	-3.53843e-08	1.63307e-07	3.20807e-06	-2.94399e-07	2.91367e-06	2.37221e-06	-5.38241e-07	1.83397e-06	3.50727e-06	-1.53916e-07	3.35335e-06	1.39259e-06	-1.86031e-07	1.20656e-06
14.623	5.24055e-07	-6.29444e-08	4.61111e-07	2.85913e-06	-9.29292e-08	2.76620e-06	2.46808e-06	-2.75883e-07	2.19219e-06	1.98346e-07	-3.53227e-08	1.63023e-07	3.21213e-06	-2.94772e-07	2.91736e-06	2.37068e-06	-5.37893e-07	1.83279e-06	3.49949e-06	-1.54429e-07	3.34506e-06	1.39458e-06	-1.86295e-07	1.20828e-06
14.647	5.24460e-07	-6.29930e-08	4.61467e-07	2.85322e-06	-9.35974e-08	2.75963e-06	2.46266e-06	-2.78163e-07	2.18449e-06	1.97992e-07	-3.52596e-08	1.62732e-07	3.21615e-06	-2.95141e-07	2.92101e-06	2.36913e-06	-5.37542e-07	1.83159e-06	3.49169e-06	-1.54941e-07	3.33675e-06	1.39654e-06	-1.86558e-07	1.20998e-06
14.672	5.24851e-07	-6.30400e-08	4.61811e-07	2.84730e-06	-9.42649e-08	2.75304e-06	2.45722e-06	-2.80444e-07	2.17677e-06	1.97629e-07	-3.51951e-08	1.62434e-07	3.22013e-06	-2.95506e-07	2.92462e-06	2.36757e-06	-5.37187e-07	1.83038e-06	3.48386e-06	-1.55452e-07	3.32841e-06	1.39849e-06	-1.86818e-07	1.21167e-06
14.696	5.25229e-07	-6.30854e-08	4.62143e-07	2.84136e-06	-9.49315e-08	2.74643e-06	2.45176e-06	-2.82724e-07	2.16904e-06	1.97259e-07	-3.51291e-08	1.62130e-07	3.22406e-06	-2.95867e-07	2.92820e-06	2.36599e-06	-5.36829e-07	1.82916e-06	3.47601e-06	-1.55960e-07	3.32005e-06	1.40042e-06	-1.87076e-07	1.21334e-06
14.721	5.25593e-07	-6.31292e-08	4.62464e-07	2.83540e-06	-9.55974e-08	2.73980e-06	2.44629e-06	-2.85006e-07	2.16129e-06	1.96880e-07	-3.50617e-08	1.61818e-07	3.22796e-06	-2.96224e-07	2.93173e-06	2.36440e-06	-5.36468e-07	1.82793e-06	3.46814e-06	-1.56467e-07	3.31167e-06	1.40234e-06	-1.87332e-07	1.21500e-06
14.746	5.25945e-07	-6.31714e-08	4.62774e-07	2.82941e-06	-9.62624e-08	2.73315e-06	2.44080e-06	-2.87287e-07	2.15352e-06	1.96493e-07	-3.49928e-08	1.61501e-07	3.23181e-06	-2.96578e-07	2.93523e-06	2.36279e-06	-5.36103e-07	1.82669e-06	3.46024e-06	-1.56972e-07	3.30327e-06	1.40424e-06	-1.87586e-07	1.21665e-06
14.770	5.26283e-07	-6.32121e-08	4.63071e-07	2.82341e-06	-9.69265e-08	2.72649e-06	2.43530e-06	-2.89568e-07	2.14573e-06	1.96099e-07	-3.49225e-08	1.61176e-07	3.23562e-06	-2.96927e-07	2.93869e-06	2.36117e-06	-5.35735e-07	1.82543e-06	3.45232e-06	-1.57475e-07	3.29485e-06	1.40612e-06	-1.87838e-07	1.21828e-06
14.795	5.26608e-07	-6.32511e-08	4.63357e-07	2.81739e-06	-9.75898e-08	2.71980e-06	2.42978e-06	-2.91849e-07	2.13793e-06	1.95696e-07	-3.48508e-08	1.60845e-07	3.23939e-06	-2.97273e-07	2.94211e-06	2.35953e-06	-5.35364e-07	1.82417e-06	3.44438e-06	-1.57977e-07	3.28640e-06	1.40799e-06	-1.88087e-07	1.21990e-06
14.819	5.26921e-07	-6.32886e-08	4.63632e-07	2.81136e-06	-9.82523e-08	2.71310e-06	2.42424e-06	-2.94131e-07	2.13011e-06	1.95285e-07	-3.47776e-08	1.60507e-07	3.24311e-06	-2.97615e-07	2.94550e-06	2.35788e-06	-5.34989e-07	1.82289e-06	3.43641e-06	-1.58476e-07	3.27794e-06	1.40984e-06	-1.88334e-07	1.22151e-06
14.844	5.27220e-07	-6.33245e-08	4.63895e-07	2.80530e-06	-9.89139e-08	2.70638e-06	2.41869e-06	-2.96412e-07	2.12228e-06	1.94866e-07	-3.47030e-08	1.60163e-07	3.24680e-06	-2.97953e-07	2.94884e-06	2.35622e-06	-5.34612e-07	1.82161e-06	3.42843e-06	-1.58974e-07	3.26945e-06	1.41168e-06	-1.88580e-07	1.22310e-06
14.868	5.27506e-07	-6.33589e-08	4.64147e-07	2.79922e-06	-9.95745e-08	2.69965e-06	2.41312e-06	-2.98693e-07	2.11443e-06	1.94439e-07	-3.46270e-08	1.59812e-07	3.25044e-06	-2.98287e-07	2.95215e-06	2.35454e-06	-5.34231e-07	1.82031e-06	3.42041e-06	-1.59470e-07	3.26094e-06	1.41350e-06	-1.88823e-07	1.22467e-06
14.893	5.27779e-07	-6.33917e-08	4.64387e-07	2.79313e-06	-1.00234e-07	2.69290e-06	2.40754e-06	-3.00975e-07	2.10657e-06	1.94005e-07	-3.45496e-08	1.59455e-07	3.25404e-06	-2.98618e-07	2.95542e-06	2.35285e-06	-5.33847e-07	1.81900e-06	3.41238e-06	-1.59965e-07	3.25242e-06	1.41530e-06	-1.89064e-07	1.22624e-06
14.918	5.28039e-07	-6.34229e-08	4.64616e-07	2.78702e-06	-1.00893e-07	2.68612e-06	2.40194e-06	-3.03256e-07	2.09869e-06	1.93562e-07	-3.44708e-08	1.59091e-07	3.25760e-06	-2.98944e-07	2.95865e-06	2.35114e-06	-5.33459e-07	1.81768e-06	3.40433e-06	-1.60457e-07	3.24387e-06	1.41709e-06	-1.89303e-07	1.22779e-06
14.942	5.28286e-07	-6.34526e-08	4.64833e-07	2.78089e-06	-1.01551e-07	2.67934e-06	2.39633e-06	-3.05536e-07	2.09079e-06	1.93112e-07	-3.43906e-08	1.58721e-07	3.26112e-06	-2.99267e-07	2.96185e-06	2.34942e-06	-5.33069e-07	1.81635e-06	3.39625e-06	-1.60948e-07	3.23530e-06	1.41886e-06	-1.89539e-07	1.22932e-06
14.967	5.28520e-07	-6.34807e-08	4.65039e-07	2.77474e-06	-1.02208e-07	2.67253e-06	2.39070e-06	-3.07817e-07	2.08289e-06	1.92654e-07	-3.43090e-08	1.58345e-07	3.26459e-06	-2.99586e-07	2.96500e-06	2.34768e-06	-5.32675e-07	1.81501e-06	3.38815e-06	-1.61437e-07	3.22671e-06	1.42062e-06	-1.89774e-07	1.23084e-06
14.991	5.28741e-07	-6.35073e-08	4.65234e-07	2.76858e-06	-1.02864e-07	2.66571e-06	2.38506e-06	-3.10097e-07	2.07496e-06	1.92188e-07	-3.42260e-08	1.57962e-07	3.26802e-06	-2.99901e-07	2.96812e-06	2.34593e-06	-5.32278e-07	1.81365e-06	3.38003e-06	-1.61924e-07	3.21811e-06	1.42236e-06	-1.90006e-07	1.23235e-06
15.016	5.28950e-07	-6.35323e-08	4.65417e-07	2.76239e-06	-1.03519e-07	2.65887e-06	2.37940e-06	-3.12377e-07	2.06703e-06	1.91714e-07	-3.41417e-08	1.57572e-07	3.27141e-06	-3.00212e-07	2.97120e-06	2.34417e-06	-5.31878e-07	1.81229e-06	3.37189e-06	-1.62409e-07	3.20948e-06	1.42408e-06	-1.90237e-07	1.23384e-06
15.041	5.29145e-07	-6.35558e-08	4.65590e-07	2.75619e-06	-1.04174e-07	2.65202e-06	2.37373e-06	-3.14656e-07	2.05908e-06	1.91233e-07	-3.40560e-08	1.57177e-07	3.27476e-06	-3.00520e-07	2.97424e-06	2.34239e-06	-5.31475e-07	1.81092e-06	3.36373e-06	-1.62892e-07	3.20084e-06	1.42579e-06	-1.90465e-07	1.23532e-06
15.065	5.29328e-07	-6.35778e-08	4.65750e-07	2.74998e-06	-1.04827e-07	2.64515e-06	2.36805e-06	-3.16935e-07	2.05111e-06	1.90744e-07	-3.39689e-08	1.56775e-07	3.27807e-06	-3.00823e-07	2.97725e-06	2.34060e-06	-5.31068e-07	1.80953e-06	3.35555e-06	-1.63374e-07	3.19218e-06	1.42748e-06	-1.90691e-07	1.23679e-06
15.090	5.29499e-07	-6.35982e-08	4.65900e-07	2.74374e-06	-1.05479e-07	2.63827e-06	2.36235e-06	-3.19214e-07	2.04313e-06	1.90247e-07	-3.38805e-08	1.56367e-07	3.28134e-06	-3.01123e-07	2.98021e-06	2.33880e-06	-5.30659e-07	1.80814e-06	3.34735e-06	-1.63853e-07	3.18350e-06	1.42916e-06	-1.90915e-07	1.23824e-06
15.114	5.29656e-07	-6.36172e-08	4.66039e-07	2.73749e-06	-1.06130e-07	2.63136e-06	2.35663e-06	-3.21492e-07	2.03514e-06	1.89743e-07	-3.37907e-08	1.55952e-07	3.28456e-06	-3.01419e-07	2.98314e-06	2.33698e-06	-5.30246e-07	1.80673e-06	3.33913e-06	-1.64331e-07	3.17480e-06	1.43082e-06	-1.91137e-07	1.23968e-06
15.139	5.29801e-07	-6.36346e-08	4.66167e-07	2.73123e-06	-1.06780e-07	2.62445e-06	2.35091e-06	-3.23769e-07	2.02714e-06	1.89231e-07	-3.36996e-08	1.55532e-07	3.28774e-06	-3.01711e-07	2.98603e-06	2.33515e-06	-5.29830e-07	1.80532e-06	3.33089e-06	-1.64806e-07	3.16608e-06	1.43246e-06	-1.91356e-07	1.24110e-06
15.163	5.29933e-07	-6.36505e-08	4.66283e-07	2.72494e-06	-1.07429e-07	2.61752e-06	2.34516e-06	-3.26046e-07	2.01912e-06	1.88712e-07	-3.36071e-08	1.55105e-07	3.29088e-06	-3.01999e-07	2.98889e-06	2.33330e-06	-5.29412e-07	1.80389e-06	3.32262e-06	-1.65280e-07	3.15734e-06	1.43409e-06	-1.91574e-07	1.24252e-06
15.188	5.30053e-07	-6.36649e-08	4.66388e-07	2.71865e-06	-1.08078e-07	2.61057e-06	2.33941e-06	-3.28322e-07	2.01109e-06	1.88186e-07	-3.35133e-08	1.54672e-07	3.29398e-06	-3.02283e-07	2.99170e-06	2.33144e-06	-5.28990e-07	1.80245e-06	3.31434e-06	-1.65752e-07	3.14859e-06	1.43570e-06	-1.91789e-07	1.24391e-06
15.213	5.30161e-07	-6.36778e-08	4.66483e-07	2.71233e-06	-1.08725e-07	2.60361e-06	2.33364e-06	-3.30597e-07	2.00305e-06	1.87651e-07	-3.34182e-08	1.54233e-07	3.29704e-06	-3.02564e-07	2.99448e-06	2.32957e-06	-5.28565e-07	1.80100e-06	3.30604e-06	-1.66222e-07	3.13982e-06	1.43730e-06	-1.92003e-07	1.24530e-06
15.237	5.30256e-07	-6.36892e-08	4.66566e-07	2.70600e-06	-1.09371e-07	2.59663e-06	2.32786e-06	-3.32871e-07	1.99499e-06	1.87110e-07	-3.33218e-08	1.53788e-07	3.30006e-06	-3.02841e-07	2.99722e-06	2.32768e-06	-5.28137e-07	1.79955e-06	3.29773e-06	-1.66691e-07	3.13104e-06	1.43888e-06	-1.92214e-07	1.24667e-06
15.262	5.30338e-07	-6.36991e-08	4.66639e-07	2.69965e-06	-1.10016e-07	2.58964e-06	2.32207e-06	-3.35145e-07	1.98692e-06	1.86561e-07	-3.32240e-08	1.53337e-07	3.30303e-06	-3.03114e-07	2.99992e-06	2.32578e-06	-5.27706e-07	1.79808e-06	3.28939e-06	-1.67157e-07	3.12223e-06	1.44045e-06	-1.92423e-07	1.24802e-06
15.286	5.30408e-07	-6.37075e-08	4.66701e-07	2.69329e-06	-1.10659e-07	2.58263e-06	2.31626e-06	-3.37418e-07	1.97884e-06	1.86005e-07	-3.31250e-08	1.52880e-07	3.30596e-06	-3.03383e-07	3.00258e-06	2.32387e-06	-5.27272e-07	1.79660e-06	3.28103e-06	-1.67621e-07	3.11341e-06	1.44200e-06	-1.92630e-07	1.24937e-06
15.311	5.30466e-07	-6.37144e-08	4.66752e-07	2.68692e-06	-1.11302e-07	2.57561e-06	2.31044e-06	-3.39689e-07	1.97075e-06	1.85442e-07	-3.30246e-08	1.52417e-07	3.30885e-06	-3.03648e-07	3.00520e-06	2.32194e-06	-5.26835e-07	1.79511e-06	3.27266e-06	-1.68083e-07	3.10458e-06	1.44353e-06	-1.92835e-07	1.25070e-06
15.335	5.30511e-07	-6.37199e-08	4.66792e-07	2.68052e-06	-1.11944e-07	2.56858e-06	2.30461e-06	-3.41960e-07	1.96265e-06	1.84871e-07	-3.29230e-08	1.51948e-07	3.31170e-06	-3.03909e-07	3.00779e-06	2.32000e-06	-5.26395e-07	1.79361e-06	3.26427e-06	-1.68544e-07	3.09572e-06	1.44505e-06	-1.93038e-07	1.25201e-06
15.360	5.30545e-07	-6.37239e-08	4.66821e-07	2.67412e-06	-1.12585e-07	2.56153e-06	2.29877e-06	-3.44230e-07	1.95454e-06	1.84293e-07	-3.28201e-08	1.51473e-07	3.31451e-06	-3.04167e-07	3.01034e-06	2.31805e-06	-5.25952e-07	1.79210e-06	3.25586e-06	-1.69002e-07	3.08686e-06	1.44656e-06	-1.93239e-07	1.25332e-06
15.385	5.30566e-07	-6.37264e-08	4.66839e-07	2.66770e-06	-1.13224e-07	2.55447e-06	2.29291e-06	-3.46499e-07	1.94642e-06	1.83708e-07	-3.27159e-08	1.50992e-07	3.31727e-06	-3.04421e-07	3.01285e-06	2.31609e-06	-5.25506e-07	1.79058e-06	3.24743e-06	-1.69459e-07	3.07797e-06	1.44804e-06	-1.93438e-07	1.25461e-06
15.409	5.30575e-07	-6.37275e-08	4.66847e-07	2.66126e-06	-1.13862e-07	2.54740e-06	2.28705e-06	-3.48766e-07	1.93828e-06	1.83116e-07	-3.26105e-08	1.50506e-07	3.32000e-06	-3.04671e-07	3.01533e-06	2.31411e-06	-5.25057e-07	1.78905e-06	3.23899e-06	-1.69913e-07	3.06908e-06	1.44952e-06	-1.93635e-07	1.25588e-06
15.434	5.30572e-07	-6.37272e-08	4.66845e-07	2.65481e-06	-1.14500e-07	2.54031e-06	2.28117e-06	-3.51033e-07	1.93014e-06	1.82517e-07	-3.25038e-08	1.50013e-07	3.32268e-06	-3.04917e-07	3.01777e-06	2.31212e-06	-5.24605e-07	1.78751e-06	3.23053e-06	-1.70366e-07	3.06016e-06	1.45097e-06	-1.93829e-07	1.25714e-06
15.458	5.30557e-07	-6.37253e-08	4.66831e-07	2.64835e-06	-1.15136e-07	2.53321e-06	2.27528e-06	-3.53298e-07	1.92198e-06	1.81911e-07	-3.23959e-08	1.49515e-07	3.32532e-06	-3.05160e-07	3.02016e-06	2.31011e-06	-5.24150e-07	1.78596e-06	3.22205e-06	-1.70816e-07	3.05123e-06	1.45241e-06	-1.94022e-07	1.25839e-06
15.483	5.30530e-07	-6.37221e-08	4.66807e-07	2.64187e-06	-1.15771e-07	2.52610e-06	2.26938e-06	-3.55562e-07	1.91381e-06	1.81298e-07	-3.22867e-08	1.49011e-07	3.32792e-06	-3.05398e-07	3.02253e-06	2.30809e-06	-5.23692e-07	1.78440e-06	3.21355e-06	-1.71265e-07	3.04229e-06	1.45384e-06	-1.94212e-07	1.25963e-06
15.507	5.30491e-07	-6.37174e-08	4.66773e-07	2.63537e-06	-1.16404e-07	2.51897e-06	2.26346e-06	-3.57825e-07	1.90564e-06	1.80678e-07	-3.21762e-08	1.48501e-07	3.33048e-06	-3.05633e-07	3.02485e-06	2.30606e-06	-5.23232e-07	1.78283e-06	3.20504e-06	-1.71712e-07	3.03333e-06	1.45525e-06	-1.94401e-07	1.26085e-06
15.532	5.30440e-07	-6.37113e-08	4.66728e-07	2.62887e-06	-1.17037e-07	2.51183e-06	2.25754e-06	-3.60086e-07	1.89745e-06	1.80051e-07	-3.20646e-08	1.47986e-07	3.33300e-06	-3.05864e-07	3.02714e-06	2.30402e-06	-5.22768e-07	1.78125e-06	3.19652e-06	-1.72156e-07	3.02436e-06	1.45665e-06	-1.94587e-07	1.26206e-06
15.557	5.30377e-07	-6.37037e-08	4.66673e-07	2.62235e-06	-1.17668e-07	2.50468e-06	2.25160e-06	-3.62346e-07	1.88926e-06	1.79417e-07	-3.19517e-08	1.47465e-07	3.33548e-06	-3.06091e-07	3.02939e-06	2.30196e-06	-5.22302e-07	1.77966e-06	3.18797e-06	-1.72599e-07	3.01538e-06	1.45803e-06	-1.94771e-07	1.26325e-06
15.581	5.30302e-07	-6.36948e-08	4.66607e-07	2.61582e-06	-1.18299e-07	2.49752e-06	2.24566e-06	-3.64605e-07	1.88105e-06	1.78776e-07	-3.18376e-08	1.46938e-07	3.33791e-06	-3.06315e-07	3.03160e-06	2.29989e-06	-5.21832e-07	1.77806e-06	3.17942e-06	-1.73039e-07	3.00638e-06	1.45939e-06	-1.94954e-07	1.26444e-06
15.606	5.30216e-07	-6.36844e-08	4.66532e-07	2.60927e-06	-1.18928e-07	2.49034e-06	2.23970e-06	-3.66862e-07	1.87284e-06	1.78129e-07	-3.17223e-08	1.46406e-07	3.34031e-06	-3.06535e-07	3.03377e-06	2.29781e-06	-5.21360e-07	1.77645e-06	3.17084e-06	-1.73478e-07	2.99736e-06	1.46074e-06	-1.95134e-07	1.26561e-06
15.630	5.30118e-07	-6.36727e-08	4.66445e-07	2.60271e-06	-1.19555e-07	2.48316e-06	2.23374e-06	-3.69117e-07	1.86462e-06	1.77475e-07	-3.16058e-08	1.45869e-07	3.34266e-06	-3.06751e-07	3.03591e-06	2.29572e-06	-5.20885e-07	1.77484e-06	3.16225e-06	-1.73915e-07	2.98834e-06	1.46207e-06	-1.95312e-07	1.26676e-06
15.655	5.30008e-07	-6.36595e-08	4.66349e-07	2.59614e-06	-1.20182e-07	2.47596e-06	2.22776e-06	-3.71371e-07	1.85639e-06	1.76814e-07	-3.14881e-08	1.45326e-07	3.34497e-06	-3.06963e-07	3.03801e-06	2.29361e-06	-5.20407e-07	1.77321e-06	3.15365e-06	-1.74349e-07	2.97930e-06	1.46339e-06	-1.95488e-07	1.26790e-06
15.679	5.29887e-07	-6.36449e-08	4.66242e-07	2.58956e-06	-1.20807e-07	2.46875e-06	2.22177e-06	-3.73623e-07	1.84815e-06	1.76146e-07	-3.13693e-08	1.44777e-07	3.34724e-06	-3.07171e-07	3.04007e-06	2.29150e-06	-5.19926e-07	1.77157e-06	3.14503e-06	-1.74782e-07	2.97025e-06	1.46470e-06	-1.95663e-07	1.26903e-06
15.704	5.29755e-07	-6.36290e-08	4.66126e-07	2.58296e-06	-1.21431e-07	2.46153e-06	2.21578e-06	-3.75874e-07	1.83990e-06	1.75472e-07	-3.12492e-08	1.44223e-07	3.34948e-06	-3.07376e-07	3.04210e-06	2.28936e-06	-5.19443e-07	1.76992e-06	3.13640e-06	-1.75212e-07	2.96119e-06	1.46599e-06	-1.95835e-07	1.27015e-06
15.729	5.29611e-07	-6.36117e-08	4.65999e-07	2.57635e-06	-1.22054e-07	2.45430e-06	2.20977e-06	-3.78123e-07	1.83165e-06	1.74792e-07	-3.11280e-08	1.43664e-07	3.35166e-06	-3.07577e-07	3.04409e-06	2.28722e-06	-5.18957e-07	1.76826e-06	3.12775e-06	-1.75640e-07	2.95211e-06	1.46726e-06	-1.96005e-07	1.27125e-06
15.753	5.29455e-07	-6.35930e-08	4.65862e-07	2.56973e-06	-1.22676e-07	2.44706e-06	2.20376e-06	-3.80370e-07	1.82339e-06	1.74104e-07	-3.10057e-08	1.43099e-07	3.35381e-06	-3.07774e-07	3.04604e-06	2.28507e-06	-5.18468e-07	1.76660e-06	3.11909e-06	-1.76067e-07	2.94302e-06	1.46852e-06	-1.96173e-07	1.27234e-06
15.778	5.29288e-07	-6.35730e-08	4.65715e-07	2.56310e-06	-1.23296e-07	2.43981e-06	2.19773e-06	-3.82615e-07	1.81512e-06	1.73411e-07	-3.08821e-08	1.42529e-07	3.35592e-06	-3.07967e-07	3.04795e-06	2.28290e-06	-5.17976e-07	1.76492e-06	3.11041e-06	-1.76491e-07	2.93392e-06	1.46976e-06	-1.96339e-07	1.27342e-06
15.802	5.29110e-07	-6.35516e-08	4.65558e-07	2.55646e-06	-1.23915e-07	2.43254e-06	2.19170e-06	-3.84859e-07	1.80684e-06	1.72711e-07	-3.07575e-08	1.41953e-07	3.35799e-06	-3.08157e-07	3.04983e-06	2.28072e-06	-5.17481e-07	1.76324e-06	3.10172e-06	-1.76913e-07	2.92481e-06	1.47099e-06	-1.96503e-07	1.27449e-06
15.827	5.28921e-07	-6.35288e-08	4.65392e-07	2.54980e-06	-1.24533e-07	2.42527e-06	2.18566e-06	-3.87101e-07	1.79855e-06	1.72005e-07	-3.06317e-08	1.41373e-07	3.36002e-06	-3.08343e-07	3.05167e-06	2.27853e-06	-5.16984e-07	1.76154e-06	3.09302e-06	-1.77334e-07	2.91569e-06	1.47220e-06	-1.96665e-07	1.27554e-06
15.852	5.28720e-07	-6.35047e-08	4.65215e-07	2.54314e-06	-1.25149e-07	2.41799e-06	2.17960e-06	-3.89340e-07	1.79026e-06	1.71292e-07	-3.05048e-08	1.40787e-07	3.36200e-06	-3.08525e-07	3.05348e-06	2.27632e-06	-5.16484e-07	1.75984e-06	3.08431e-06	-1.77752e-07	2.90656e-06	1.47340e-06	-1.96825e-07	1.27658e-06
15.876	5.28508e-07	-6.34793e-08	4.65029e-07	2.53646e-06	-1.25764e-07	2.41069e-06	2.17354e-06	-3.91578e-07	1.78197e-06	1.70573e-07	-3.03767e-08	1.40196e-07	3.36395e-06	-3.08704e-07	3.05524e-06	2.27411e-06	-5.15981e-07	1.75813e-06	3.07558e-06	-1.78168e-07	2.89741e-06	1.47458e-06	-1.96983e-07	1.27760e-06
15.901	5.28286e-07	-6.34526e-08	4.64833e-07	2.52977e-06	-1.26378e-07	2.40339e-06	2.16747e-06	-3.93813e-07	1.77366e-06	1.69848e-07	-3.02476e-08	1.39600e-07	3.36585e-06	-3.08879e-07	3.05697e-06	2.27188e-06	-5.15476e-07	1.75640e-06	3.06684e-06	-1.78582e-07	2.88826e-06	1.47575e-06	-1.97139e-07	1.27861e-06
15.925	5.28052e-07	-6.34245e-08	4.64627e-07	2.52307e-06	-1.26991e-07	2.39608e-06	2.16140e-06	-3.96047e-07	1.76535e-06	1.69116e-07	-3.01174e-08	1.38999e-07	3.36772e-06	-3.09050e-07	3.05867e-06	2.26964e-06	-5.14968e-07	1.75467e-06	3.05809e-06	-1.78994e-07	2.87909e-06	1.47691e-06	-1.97294e-07	1.27961e-06
15.950	5.27807e-07	-6.33951e-08	4.64412e-07	2.51636e-06	-1.27602e-07	2.38876e-06	2.15531e-06	-3.98278e-07	1.75703e-06	1.68379e-07	-2.99860e-08	1.38393e-07	3.36954e-06	-3.09217e-07	3.06033e-06	2.26739e-06	-5.14457e-07	1.75293e-06	3.04932e-06	-1.79403e-07	2.86992e-06	1.47805e-06	-1.97446e-07	1.28060e-06
15.974	5.27552e-07	-6.33644e-08	4.64187e-07	2.50964e-06	-1.28211e-07	2.38143e-06	2.14922e-06	-4.00508e-07	1.74871e-06	1.67635e-07	-2.98536e-08	1.37782e-07	3.37133e-06	-3.09381e-07	3.06195e-06	2.26513e-06	-5.13944e-07	1.75118e-06	3.04054e-06	-1.79811e-07	2.86073e-06	1.47917e-06	-1.97596e-07	1.28157e-06
15.999	5.27285e-07	-6.33324e-08	4.63953e-07	2.50291e-06	-1.28820e-07	2.37409e-06	2.14312e-06	-4.02735e-07	1.74038e-06	1.66886e-07	-2.97201e-08	1.37166e-07	3.37307e-06	-3.09541e-07	3.06353e-06	2.26285e-06	-5.13427e-07	1.74942e-06	3.03175e-06	-1.80217e-07	2.85154e-06	1.48028e-06	-1.97744e-07	1.28254e-06
16.024	5.27008e-07	-6.32991e-08	4.63709e-07	2.49617e-06	-1.29427e-07	2.36674e-06	2.13701e-06	-4.04959e-07	1.73205e-06	1.66130e-07	-2.95855e-08	1.36545e-07	3.37478e-06	-3.09698e-07	3.06508e-06	2.26057e-06	-5.12909e-07	1.74766e-06	3.02295e-06	-1.80620e-07	2.84233e-06	1.48138e-06	-1.97891e-07	1.28348e-06
16.048	5.26720e-07	-6.32645e-08	4.63456e-07	2.48942e-06	-1.30033e-07	2.35939e-06	2.13089e-06	-4.07182e-07	1.72371e-06	1.65369e-07	-2.94499e-08	1.35919e-07	3.37644e-06	-3.09850e-07	3.06659e-06	2.25827e-06	-5.12387e-07	1.74588e-06	3.01414e-06	-1.81022e-07	2.83312e-06	1.48246e-06	-1.98035e-07	1.28442e-06
16.073	5.26422e-07	-6.32287e-08	4.63193e-07	2.48266e-06	-1.30637e-07	2.35202e-06	2.12477e-06	-4.09402e-07	1.71537e-06	1.64601e-07	-2.93132e-08	1.35288e-07	3.37807e-06	-3.10000e-07	3.06807e-06	2.25596e-06	-5.11864e-07	1.74410e-06	3.00532e-06	-1.81421e-07	2.82390e-06	1.48352e-06	-1.98177e-07	1.28534e-06
16.097	5.26113e-07	-6.31916e-08	4.62921e-07	2.47589e-06	-1.31240e-07	2.34465e-06	2.11864e-06	-4.11620e-07	1.70702e-06	1.63828e-07	-2.91755e-08	1.34652e-07	3.37965e-06	-3.10145e-07	3.06951e-06	2.25364e-06	-5.11337e-07	1.74230e-06	2.99649e-06	-1.81818e-07	2.81467e-06	1.48457e-06	-1.98318e-07	1.28626e-06
16.122	5.25793e-07	-6.31532e-08	4.62640e-07	2.46911e-06	-1.31841e-07	2.33727e-06	2.11250e-06	-4.13835e-07	1.69866e-06	1.63049e-07	-2.90368e-08	1.34012e-07	3.38120e-06	-3.10287e-07	3.07091e-06	2.25131e-06	-5.10808e-07	1.74050e-06	2.98764e-06	-1.82213e-07	2.80543e-06	1.48561e-06	-1.98456e-07	1.28715e-06
16.146	5.25463e-07	-6.31135e-08	4.62349e-07	2.46233e-06	-1.32441e-07	2.32988e-06	2.10635e-06	-4.16048e-07	1.69031e-06	1.62264e-07	-2.88970e-08	1.33367e-07	3.38270e-06	-3.10425e-07	3.07228e-06	2.24896e-06	-5.10276e-07	1.73869e-06	2.97879e-06	-1.82606e-07	2.79618e-06	1.48663e-06	-1.98593e-07	1.28804e-06
16.171	5.25123e-07	-6.30726e-08	4.62050e-07	2.45553e-06	-1.33040e-07	2.32249e-06	2.10020e-06	-4.18258e-07	1.68195e-06	1.61473e-07	-2.87562e-08	1.32717e-07	3.38417e-06	-3.10559e-07	3.07361e-06	2.24661e-06	-5.09742e-07	1.73687e-06	2.96993e-06	-1.82997e-07	2.78693e-06	1.48764e-06	-1.98727e-07	1.28891e-06
16.196	5.24772e-07	-6.30305e-08	4.61741e-07	2.44872e-06	-1.33637e-07	2.31509e-06	2.09405e-06	-4.20465e-07	1.67358e-06	1.60677e-07	-2.86144e-08	1.32063e-07	3.38559e-06	-3.10690e-07	3.07490e-06	2.24425e-06	-5.09206e-07	1.73504e-06	2.96105e-06	-1.83386e-07	2.77767e-06	1.48863e-06	-1.98860e-07	1.28977e-06
16.220	5.24411e-07	-6.29872e-08	4.61424e-07	2.44191e-06	-1.34233e-07	2.30768e-06	2.08788e-06	-4.22670e-07	1.66521e-06	1.59875e-07	-2.84716e-08	1.31404e-07	3.38698e-06	-3.10818e-07	3.07616e-06	2.24187e-06	-5.08666e-07	1.73320e-06	2.95217e-06	-1.83773e-07	2.76839e-06	1.48961e-06	-1.98991e-07	1.29062e-06
16.245	5.24040e-07	-6.29426e-08	4.61097e-07	2.43509e-06	-1.34828e-07	2.30026e-06	2.08171e-06	-4.24873e-07	1.65684e-06	1.59068e-07	-2.83278e-08	1.30740e-07	3.38833e-06	-3.10941e-07	3.07739e-06	2.23948e-06	-5.08125e-07	1.73136e-06	2.94327e-06	-1.84157e-07	2.75912e-06	1.49058e-06	-1.99120e-07	1.29146e-06
16.269	5.23658e-07	-6.28968e-08	4.60762e-07	2.42826e-06	-1.35421e-07	2.29284e-06	2.07553e-06	-4.27072e-07	1.64846e-06	1.58255e-07	-2.81831e-08	1.30072e-07	3.38964e-06	-3.11061e-07	3.07858e-06	2.23708e-06	-5.07581e-07	1.72950e-06	2.93437e-06	-1.84539e-07	2.74983e-06	1.49153e-06	-1.99247e-07	1.29228e-06
16.294	5.23267e-07	-6.28498e-08	4.60417e-07	2.42142e-06	-1.36012e-07	2.28541e-06	2.06935e-06	-4.29269e-07	1.64008e-06	1.57437e-07	-2.80373e-08	1.29399e-07	3.39091e-06	-3.11178e-07	3.07973e-06	2.23467e-06	-5.07034e-07	1.72764e-06	2.92546e-06	-1.84920e-07	2.74054e-06	1.49246e-06	-1.99372e-07	1.29309e-06
16.318	5.22866e-07	-6.28016e-08	4.60064e-07	2.41457e-06	-1.36602e-07	2.27797e-06	2.06317e-06	-4.31463e-07	1.63170e-06	1.56613e-07	-2.78906e-08	1.28722e-07	3.39214e-06	-3.11291e-07	3.08085e-06	2.23225e-06	-5.06485e-07	1.72577e-06	2.91654e-06	-1.85298e-07	2.73124e-06	1.49339e-06	-1.99495e-07	1.29389e-06
16.343	5.22454e-07	-6.27521e-08	4.59702e-07	2.40772e-06	-1.37191e-07	2.27053e-06	2.05697e-06	-4.33654e-07	1.62332e-06	1.55784e-07	-2.77430e-08	1.28041e-07	3.39333e-06	-3.11400e-07	3.08193e-06	2.22982e-06	-5.05933e-07	1.72389e-06	2.90761e-06	-1.85674e-07	2.72194e-06	1.49430e-06	-1.99616e-07	1.29468e-06
16.368	5.22033e-07	-6.27016e-08	4.59331e-07	2.40086e-06	-1.37778e-07	2.26308e-06	2.05077e-06	-4.35843e-07	1.61493e-06	1.54949e-07	-2.75944e-08	1.27355e-07	3.39448e-06	-3.11506e-07	3.08297e-06	2.22738e-06	-5.05380e-07	1.72200e-06	2.89868e-06	-1.86047e-07	2.71263e-06	1.49519e-06	-1.99736e-07	1.29545e-06
16.392	5.21602e-07	-6.26498e-08	4.58952e-07	2.39399e-06	-1.38363e-07	2.25563e-06	2.04457e-06	-4.38028e-07	1.60654e-06	1.54110e-07	-2.74449e-08	1.26665e-07	3.39559e-06	-3.11608e-07	3.08399e-06	2.22493e-06	-5.04823e-07	1.72011e-06	2.88973e-06	-1.86419e-07	2.70331e-06	1.49607e-06	-1.99853e-07	1.29622e-06
16.417	5.21161e-07	-6.25969e-08	4.58564e-07	2.38711e-06	-1.38947e-07	2.24817e-06	2.03836e-06	-4.40211e-07	1.59815e-06	1.53265e-07	-2.72944e-08	1.25970e-07	3.39667e-06	-3.11707e-07	3.08496e-06	2.22247e-06	-5.04264e-07	1.71820e-06	2.88078e-06	-1.86789e-07	2.69399e-06	1.49694e-06	-1.99969e-07	1.29697e-06
16.441	5.20711e-07	-6.25428e-08	4.58168e-07	2.38023e-06	-1.39530e-07	2.24070e-06	2.03215e-06	-4.42390e-07	1.58976e-06	1.52415e-07	-2.71430e-08	1.25272e-07	3.39771e-06	-3.11802e-07	3.08590e-06	2.21999e-06	-5.03703e-07	1.71629e-06	2.87182e-06	-1.87156e-07	2.68466e-06	1.49779e-06	-2.00083e-07	1.29771e-06
16.466	5.20251e-07	-6.24875e-08	4.57763e-07	2.37334e-06	-1.40111e-07	2.23323e-06	2.02593e-06	-4.44566e-07	1.58136e-06	1.51560e-07	-2.69907e-08	1.24569e-07	3.39870e-06	-3.11893e-07	3.08681e-06	2.21751e-06	-5.03140e-07	1.71437e-06	2.86285e-06	-1.87521e-07	2.67533e-06	1.49863e-06	-2.00195e-07	1.29843e-06
16.490	5.19781e-07	-6.24311e-08	4.57350e-07	2.36645e-06	-1.40691e-07	2.22576e-06	2.01971e-06	-4.46740e-07	1.57297e-06	1.50699e-07	-2.68375e-08	1.23862e-07	3.39966e-06	-3.11982e-07	3.08768e-06	2.21502e-06	-5.02574e-07	1.71244e-06	2.85388e-06	-1.87884e-07	2.66600e-06	1.49945e-06	-2.00305e-07	1.29915e-06
16.515	5.19302e-07	-6.23736e-08	4.56929e-07	2.35954e-06	-1.41269e-07	2.21827e-06	2.01348e-06	-4.48910e-07	1.56457e-06	1.49834e-07	-2.66835e-08	1.23151e-07	3.40058e-06	-3.12066e-07	3.08852e-06	2.21251e-06	-5.02006e-07	1.71051e-06	2.84490e-06	-1.88245e-07	2.65665e-06	1.50026e-06	-2.00413e-07	1.29985e-06
16.540	5.18814e-07	-6.23149e-08	4.56499e-07	2.35263e-06	-1.41845e-07	2.21079e-06	2.00725e-06	-4.51076e-07	1.55617e-06	1.48964e-07	-2.65285e-08	1.22436e-07	3.40147e-06	-3.12147e-07	3.08932e-06	2.21000e-06	-5.01435e-07	1.70856e-06	2.83591e-06	-1.88604e-07	2.64731e-06	1.50106e-06	-2.00520e-07	1.30054e-06
16.564	5.18316e-07	-6.22552e-08	4.56061e-07	2.34572e-06	-1.42420e-07	2.20330e-06	2.00101e-06	-4.53240e-07	1.54777e-06	1.48089e-07	-2.63727e-08	1.21716e-07	3.40231e-06	-3.12225e-07	3.09009e-06	2.20747e-06	-5.00863e-07	1.70661e-06	2.82692e-06	-1.88960e-07	2.63796e-06	1.50184e-06	-2.00624e-07	1.30122e-06
16.589	5.17810e-07	-6.21943e-08	4.55615e-07	2.33880e-06	-1.42993e-07	2.19581e-06	1.99477e-06	-4.55400e-07	1.53937e-06	1.47209e-07	-2.62160e-08	1.20993e-07	3.40312e-06	-3.12299e-07	3.09082e-06	2.20494e-06	-5.00287e-07	1.70465e-06	2.81792e-06	-1.89314e-07	2.62860e-06	1.50261e-06	-2.00727e-07	1.30188e-06
16.613	5.17293e-07	-6.21323e-08	4.55161e-07	2.33187e-06	-1.43565e-07	2.18831e-06	1.98853e-06	-4.57557e-07	1.53097e-06	1.46325e-07	-2.60584e-08	1.20266e-07	3.40389e-06	-3.12369e-07	3.09152e-06	2.20240e-06	-4.99710e-07	1.70269e-06	2.80891e-06	-1.89667e-07	2.61924e-06	1.50337e-06	-2.00828e-07	1.30254e-06
16.638	5.16768e-07	-6.20692e-08	4.54699e-07	2.32494e-06	-1.44135e-07	2.18081e-06	1.98229e-06	-4.59711e-07	1.52257e-06	1.45435e-07	-2.59000e-08	1.19535e-07	3.40462e-06	-3.12436e-07	3.09218e-06	2.19984e-06	-4.99131e-07	1.70071e-06	2.79990e-06	-1.90017e-07	2.60988e-06	1.50411e-06	-2.00927e-07	1.30318e-06
16.663	5.16234e-07	-6.20050e-08	4.54229e-07	2.31800e-06	-1.44704e-07	2.17330e-06	1.97604e-06	-4.61861e-07	1.51418e-06	1.44541e-07	-2.57408e-08	1.18800e-07	3.40532e-06	-3.12500e-07	3.09281e-06	2.19728e-06	-4.98549e-07	1.69873e-06	2.79088e-06	-1.90364e-07	2.60052e-06	1.50484e-06	-2.01025e-07	1.30381e-06
16.687	5.15691e-07	-6.19398e-08	4.53751e-07	2.31106e-06	-1.45271e-07	2.16579e-06	1.96978e-06	-4.64008e-07	1.50578e-06	1.43642e-07	-2.55808e-08	1.18062e-07	3.40597e-06	-3.12560e-07	3.09341e-06	2.19470e-06	-4.97965e-07	1.69674e-06	2.78186e-06	-1.90710e-07	2.59115e-06	1.50555e-06	-2.01120e-07	1.30443e-06
16.712	5.15139e-07	-6.18735e-08	4.53265e-07	2.30412e-06	-1.45836e-07	2.15828e-06	1.96353e-06	-4.66151e-07	1.49738e-06	1.42739e-07	-2.54199e-08	1.17319e-07	3.40659e-06	-3.12617e-07	3.09397e-06	2.19212e-06	-4.97378e-07	1.69474e-06	2.77283e-06	-1.91053e-07	2.58178e-06	1.50626e-06	-2.01214e-07	1.30504e-06
16.736	5.14578e-07	-6.18061e-08	4.52772e-07	2.29716e-06	-1.46400e-07	2.15076e-06	1.95727e-06	-4.68291e-07	1.48898e-06	1.41831e-07	-2.52582e-08	1.16573e-07	3.40717e-06	-3.12671e-07	3.09450e-06	2.18952e-06	-4.96790e-07	1.69273e-06	2.76380e-06	-1.91395e-07	2.57240e-06	1.50694e-06	-2.01306e-07	1.30564e-06
16.761	5.14008e-07	-6.17377e-08	4.52270e-07	2.29021e-06	-1.46963e-07	2.14324e-06	1.95101e-06	-4.70427e-07	1.48058e-06	1.40919e-07	-2.50957e-08	1.15823e-07	3.40772e-06	-3.12721e-07	3.09500e-06	2.18692e-06	-4.96199e-07	1.69072e-06	2.75476e-06	-1.91734e-07	2.56303e-06	1.50762e-06	-2.01396e-07	1.30622e-06
16.785	5.13430e-07	-6.16682e-08	4.51761e-07	2.28325e-06	-1.47523e-07	2.13572e-06	1.94474e-06	-4.72559e-07	1.47218e-06	1.40002e-07	-2.49325e-08	1.15070e-07	3.40822e-06	-3.12767e-07	3.09546e-06	2.18431e-06	-4.95606e-07	1.68870e-06	2.74572e-06	-1.92071e-07	2.55365e-06	1.50828e-06	-2.01485e-07	1.30680e-06
16.810	5.12843e-07	-6.15977e-08	4.51245e-07	2.27628e-06	-1.48082e-07	2.12820e-06	1.93848e-06	-4.74688e-07	1.46379e-06	1.39081e-07	-2.47684e-08	1.14312e-07	3.40869e-06	-3.12810e-07	3.09588e-06	2.18169e-06	-4.95011e-07	1.68667e-06	2.73668e-06	-1.92405e-07	2.54427e-06	1.50893e-06	-2.01571e-07	1.30736e-06
16.835	5.12247e-07	-6.15262e-08	4.50721e-07	2.26931e-06	-1.48640e-07	2.12067e-06	1.93221e-06	-4.76813e-07	1.45540e-06	1.38155e-07	-2.46036e-08	1.13552e-07	3.40913e-06	-3.12850e-07	3.09628e-06	2.17905e-06	-4.94414e-07	1.68464e-06	2.72763e-06	-1.92738e-07	2.53489e-06	1.50956e-06	-2.01656e-07	1.30791e-06
16.859	5.11643e-07	-6.14536e-08	4.50189e-07	2.26234e-06	-1.49195e-07	2.11314e-06	1.92594e-06	-4.78934e-07	1.44700e-06	1.37226e-07	-2.44380e-08	1.12788e-07	3.40952e-06	-3.12886e-07	3.09664e-06	2.17641e-06	-4.93815e-07	1.68260e-06	2.71857e-06	-1.93068e-07	2.52551e-06	1.51019e-06	-2.01739e-07	1.30845e-06
16.884	5.11031e-07	-6.13801e-08	4.49651e-07	2.25536e-06	-1.49749e-07	2.10561e-06	1.91967e-06	-4.81052e-07	1.43861e-06	1.36292e-07	-2.42717e-08	1.12020e-07	3.40989e-06	-3.12920e-07	3.09697e-06	2.17376e-06	-4.93214e-07	1.68055e-06	2.70952e-06	-1.93396e-07	2.51612e-06	1.51080e-06	-2.01821e-07	1.30898e-06
16.908	5.10410e-07	-6.13055e-08	4.49104e-07	2.24838e-06	-1.50302e-07	2.09808e-06	1.91339e-06	-4.83166e-07	1.43023e-06	1.35354e-07	-2.41046e-08	1.11249e-07	3.41021e-06	-3.12949e-07	3.09726e-06	2.17110e-06	-4.92610e-07	1.67849e-06	2.70046e-06	-1.93722e-07	2.50674e-06	1.51139e-06	-2.01900e-07	1.30949e-06
16.933	5.09781e-07	-6.12300e-08	4.48551e-07	2.24140e-06	-1.50853e-07	2.09054e-06	1.90712e-06	-4.85275e-07	1.42184e-06	1.34411e-07	-2.39368e-08	1.10474e-07	3.41050e-06	-3.12976e-07	3.09752e-06	2.16843e-06	-4.92005e-07	1.67643e-06	2.69140e-06	-1.94046e-07	2.49735e-06	1.51197e-06	-2.01978e-07	1.31000e-06
16.957	5.09144e-07	-6.11534e-08	4.47990e-07	2.23441e-06	-1.51402e-07	2.08301e-06	1.90084e-06	-4.87381e-07	1.41346e-06	1.33465e-07	-2.37683e-08	1.09697e-07	3.41075e-06	-3.12999e-07	3.09775e-06	2.16576e-06	-4.91397e-07	1.67436e-06	2.68233e-06	-1.94368e-07	2.48796e-06	1.51255e-06	-2.02054e-07	1.31049e-06
16.982	5.08499e-07	-6.10759e-08	4.47423e-07	2.22742e-06	-1.51949e-07	2.07547e-06	1.89456e-06	-4.89483e-07	1.40508e-06	1.32515e-07	-2.35991e-08	1.08916e-07	3.41096e-06	-3.13018e-07	3.09794e-06	2.16307e-06	-4.90788e-07	1.67228e-06	2.67327e-06	-1.94687e-07	2.47858e-06	1.51310e-06	-2.02129e-07	1.31097e-06
17.007	5.07845e-07	-6.09975e-08	4.46848e-07	2.22043e-06	-1.52495e-07	2.06793e-06	1.88828e-06	-4.91581e-07	1.39670e-06	1.31560e-07	-2.34291e-08	1.08131e-07	3.41114e-06	-3.13035e-07	3.09811e-06	2.16037e-06	-4.90176e-07	1.67020e-06	2.66420e-06	-1.95004e-07	2.46919e-06	1.51365e-06	-2.02201e-07	1.31145e-06
17.031	5.07184e-07	-6.09181e-08	4.46266e-07	2.21343e-06	-1.53039e-07	2.06039e-06	1.88200e-06	-4.93674e-07	1.38833e-06	1.30602e-07	-2.32585e-08	1.07344e-07	3.41128e-06	-3.13048e-07	3.09824e-06	2.15767e-06	-4.89562e-07	1.66811e-06	2.65512e-06	-1.95319e-07	2.45980e-06	1.51418e-06	-2.02272e-07	1.31191e-06
17.056	5.06515e-07	-6.08377e-08	4.45677e-07	2.20643e-06	-1.53581e-07	2.05285e-06	1.87572e-06	-4.95764e-07	1.37996e-06	1.29640e-07	-2.30872e-08	1.06553e-07	3.41139e-06	-3.13058e-07	3.09833e-06	2.15496e-06	-4.88947e-07	1.66601e-06	2.64605e-06	-1.95632e-07	2.45042e-06	1.51470e-06	-2.02342e-07	1.31236e-06
17.080	5.05838e-07	-6.07564e-08	4.45082e-07	2.19943e-06	-1.54122e-07	2.04531e-06	1.86944e-06	-4.97850e-07	1.37159e-06	1.28675e-07	-2.29152e-08	1.05759e-07	3.41146e-06	-3.13064e-07	3.09840e-06	2.15223e-06	-4.88329e-07	1.66391e-06	2.63697e-06	-1.95943e-07	2.44103e-06	1.51520e-06	-2.02409e-07	1.31279e-06
17.105	5.05154e-07	-6.06742e-08	4.44479e-07	2.19243e-06	-1.54661e-07	2.03777e-06	1.86316e-06	-4.99931e-07	1.36323e-06	1.27705e-07	-2.27425e-08	1.04962e-07	3.41150e-06	-3.13068e-07	3.09843e-06	2.14950e-06	-4.87709e-07	1.66179e-06	2.62790e-06	-1.96251e-07	2.43165e-06	1.51570e-06	-2.02475e-07	1.31322e-06
17.129	5.04461e-07	-6.05910e-08	4.43870e-07	2.18543e-06	-1.55198e-07	2.03023e-06	1.85687e-06	-5.02008e-07	1.35487e-06	1.26732e-07	-2.25692e-08	1.04163e-07	3.41150e-06	-3.13068e-07	3.09843e-06	2.14677e-06	-4.87088e-07	1.65968e-06	2.61882e-06	-1.96557e-07	2.42226e-06	1.51618e-06	-2.02540e-07	1.31364e-06
17.154	5.03761e-07	-6.05070e-08	4.43255e-07	2.17842e-06	-1.55734e-07	2.02269e-06	1.85059e-06	-5.04081e-07	1.34651e-06	1.25755e-07	-2.23953e-08	1.03360e-07	3.41147e-06	-3.13065e-07	3.09840e-06	2.14402e-06	-4.86465e-07	1.65755e-06	2.60974e-06	-1.96861e-07	2.41288e-06	1.51665e-06	-2.02602e-07	1.31404e-06
17.179	5.03054e-07	-6.04220e-08	4.42632e-07	2.17141e-06	-1.56268e-07	2.01515e-06	1.84431e-06	-5.06149e-07	1.33816e-06	1.24775e-07	-2.22207e-08	1.02554e-07	3.41140e-06	-3.13058e-07	3.09834e-06	2.14126e-06	-4.85839e-07	1.65542e-06	2.60066e-06	-1.97163e-07	2.40350e-06	1.51710e-06	-2.02663e-07	1.31444e-06
17.203	5.02339e-07	-6.03361e-08	4.42003e-07	2.16440e-06	-1.56800e-07	2.00760e-06	1.83803e-06	-5.08214e-07	1.32981e-06	1.23791e-07	-2.20455e-08	1.01745e-07	3.41129e-06	-3.13049e-07	3.09824e-06	2.13850e-06	-4.85212e-07	1.65328e-06	2.59158e-06	-1.97463e-07	2.39412e-06	1.51754e-06	-2.02722e-07	1.31482e-06
17.228	5.01617e-07	-6.02494e-08	4.41368e-07	2.15739e-06	-1.57330e-07	2.00006e-06	1.83175e-06	-5.10273e-07	1.32147e-06	1.22803e-07	-2.18696e-08	1.00934e-07	3.41115e-06	-3.13036e-07	3.09812e-06	2.13572e-06	-4.84583e-07	1.65114e-06	2.58250e-06	-1.97760e-07	2.38474e-06	1.51798e-06	-2.02780e-07	1.31520e-06
17.252	5.00888e-07	-6.01618e-08	4.40726e-07	2.15038e-06	-1.57858e-07	1.99252e-06	1.82546e-06	-5.12329e-07	1.31313e-06	1.21813e-07	-2.16932e-08	1.00119e-07	3.41098e-06	-3.13020e-07	3.09796e-06	2.13294e-06	-4.83952e-07	1.64899e-06	2.57342e-06	-1.98055e-07	2.37537e-06	1.51839e-06	-2.02836e-07	1.31556e-06
17.277	5.00151e-07	-6.00733e-08	4.40078e-07	2.14337e-06	-1.58385e-07	1.98499e-06	1.81918e-06	-5.14380e-07	1.30480e-06	1.20818e-07	-2.15161e-08	9.93023e-08	3.41077e-06	-3.13001e-07	3.09777e-06	2.13015e-06	-4.83319e-07	1.64684e-06	2.56434e-06	-1.98348e-07	2.36600e-06	1.51880e-06	-2.02890e-07	1.31591e-06
17.302	4.99407e-07	-5.99840e-08	4.39423e-07	2.13636e-06	-1.58910e-07	1.97745e-06	1.81290e-06	-5.16426e-07	1.29648e-06	1.19821e-07	-2.13385e-08	9.84825e-08	3.41053e-06	-3.12978e-07	3.09755e-06	2.12736e-06	-4.82684e-07	1.64467e-06	2.55526e-06	-1.98639e-07	2.35662e-06	1.51919e-06	-2.02943e-07	1.31625e-06
17.326	4.98657e-07	-5.98938e-08	4.38763e-07	2.12934e-06	-1.59434e-07	1.96991e-06	1.80662e-06	-5.18468e-07	1.28816e-06	1.18820e-07	-2.11603e-08	9.76600e-08	3.41025e-06	-3.12953e-07	3.09730e-06	2.12455e-06	-4.82048e-07	1.64250e-06	2.54618e-06	-1.98928e-07	2.34726e-06	1.51958e-06	-2.02994e-07	1.31658e-06
17.351	4.97899e-07	-5.98028e-08	4.38096e-07	2.12233e-06	-1.59955e-07	1.96238e-06	1.80035e-06	-5.20505e-07	1.27984e-06	1.17816e-07	-2.09815e-08	9.68349e-08	3.40994e-06	-3.12924e-07	3.09701e-06	2.12174e-06	-4.81410e-07	1.64033e-06	2.53711e-06	-1.99214e-07	2.33789e-06	1.51995e-06	-2.03043e-07	1.31690e-06
17.375	4.97134e-07	-5.97109e-08	4.37423e-07	2.11532e-06	-1.60475e-07	1.95484e-06	1.79407e-06	-5.22538e-07	1.27153e-06	1.16809e-07	-2.08022e-08	9.60072e-08	3.40959e-06	-3.12893e-07	3.09670e-06	2.11892e-06	-4.80770e-07	1.63815e-06	2.52803e-06	-1.99498e-07	2.32853e-06	1.52030e-06	-2.03091e-07	1.31721e-06
17.400	4.96363e-07	-5.96183e-08	4.36744e-07	2.10830e-06	-1.60993e-07	1.94731e-06	1.78779e-06	-5.24566e-07	1.26323e-06	1.15799e-07	-2.06223e-08	9.51770e-08	3.40921e-06	-3.12858e-07	3.09635e-06	2.11609e-06	-4.80128e-07	1.63596e-06	2.51895e-06	-1.99780e-07	2.31917e-06	1.52065e-06	-2.03137e-07	1.31751e-06
17.424	4.95584e-07	-5.95248e-08	4.36060e-07	2.10129e-06	-1.61509e-07	1.93978e-06	1.78152e-06	-5.26589e-07	1.25493e-06	1.14786e-07	-2.04419e-08	9.43442e-08	3.40880e-06	-3.12820e-07	3.09598e-06	2.11325e-06	-4.79484e-07	1.63377e-06	2.50988e-06	-2.00060e-07	2.30982e-06	1.52098e-06	-2.03181e-07	1.31780e-06
17.449	4.94799e-07	-5.94305e-08	4.35369e-07	2.09428e-06	-1.62023e-07	1.93225e-06	1.77525e-06	-5.28607e-07	1.24664e-06	1.13770e-07	-2.02609e-08	9.35091e-08	3.40835e-06	-3.12779e-07	3.09557e-06	2.11041e-06	-4.78839e-07	1.63157e-06	2.50081e-06	-2.00338e-07	2.30047e-06	1.52130e-06	-2.03224e-07	1.31808e-06
17.474	4.94008e-07	-5.93355e-08	4.34672e-07	2.08726e-06	-1.62536e-07	1.92473e-06	1.76898e-06	-5.30621e-07	1.23836e-06	1.12751e-07	-2.00794e-08	9.26715e-08	3.40787e-06	-3.12735e-07	3.09514e-06	2.10756e-06	-4.78192e-07	1.62937e-06	2.49174e-06	-2.00613e-07	2.29113e-06	1.52161e-06	-2.03266e-07	1.31835e-06
17.498	4.93210e-07	-5.92396e-08	4.33970e-07	2.08025e-06	-1.63046e-07	1.91720e-06	1.76271e-06	-5.32630e-07	1.23008e-06	1.11729e-07	-1.98974e-08	9.18316e-08	3.40736e-06	-3.12688e-07	3.09467e-06	2.10470e-06	-4.77543e-07	1.62716e-06	2.48267e-06	-2.00886e-07	2.28178e-06	1.52191e-06	-2.03305e-07	1.31861e-06
17.523	4.92405e-07	-5.91430e-08	4.33262e-07	2.07324e-06	-1.63555e-07	1.90968e-06	1.75644e-06	-5.34633e-07	1.22181e-06	1.10704e-07	-1.97149e-08	9.09893e-08	3.40681e-06	-3.12637e-07	3.09417e-06	2.10183e-06	-4.76893e-07	1.62494e-06	2.47360e-06	-2.01157e-07	2.27245e-06	1.52220e-06	-2.03344e-07	1.31885e-06
17.547	4.91595e-07	-5.90456e-08	4.32549e-07	2.06623e-06	-1.64062e-07	1.90217e-06	1.75018e-06	-5.36632e-07	1.21355e-06	1.09677e-07	-1.95319e-08	9.01448e-08	3.40623e-06	-3.12584e-07	3.09365e-06	2.09896e-06	-4.76241e-07	1.62272e-06	2.46454e-06	-2.01426e-07	2.26312e-06	1.52247e-06	-2.03380e-07	1.31909e-06
17.572	4.90777e-07	-5.89474e-08	4.31830e-07	2.05922e-06	-1.64567e-07	1.89465e-06	1.74392e-06	-5.38627e-07	1.20529e-06	1.08647e-07	-1.93485e-08	8.92980e-08	3.40562e-06	-3.12528e-07	3.09309e-06	2.09608e-06	-4.75587e-07	1.62049e-06	2.45548e-06	-2.01693e-07	2.25379e-06	1.52273e-06	-2.03415e-07	1.31932e-06
17.596	4.89954e-07	-5.88485e-08	4.31105e-07	2.05221e-06	-1.65071e-07	1.88714e-06	1.73766e-06	-5.40616e-07	1.19705e-06	1.07614e-07	-1.91645e-08	8.84491e-08	3.40497e-06	-3.12469e-07	3.09250e-06	2.09319e-06	-4.74932e-07	1.61826e-06	2.44642e-06	-2.01957e-07	2.24447e-06	1.52298e-06	-2.03449e-07	1.31953e-06
17.621	4.89125e-07	-5.87489e-08	4.30376e-07	2.04521e-06	-1.65572e-07	1.87963e-06	1.73141e-06	-5.42600e-07	1.18881e-06	1.06578e-07	-1.89801e-08	8.75980e-08	3.40429e-06	-3.12406e-07	3.09189e-06	2.09029e-06	-4.74275e-07	1.61602e-06	2.43737e-06	-2.02219e-07	2.23515e-06	1.52322e-06	-2.03481e-07	1.31974e-06
17.646	4.88289e-07	-5.86486e-08	4.29640e-07	2.03820e-06	-1.66072e-07	1.87213e-06	1.72515e-06	-5.44579e-07	1.18058e-06	1.05540e-07	-1.87953e-08	8.67449e-08	3.40358e-06	-3.12341e-07	3.09124e-06	2.08739e-06	-4.73616e-07	1.61378e-06	2.42832e-06	-2.02480e-07	2.22584e-06	1.52345e-06	-2.03511e-07	1.31994e-06
17.670	4.87447e-07	-5.85475e-08	4.28900e-07	2.03120e-06	-1.66570e-07	1.86463e-06	1.71891e-06	-5.46552e-07	1.17235e-06	1.04500e-07	-1.86100e-08	8.58897e-08	3.40284e-06	-3.12273e-07	3.09057e-06	2.08448e-06	-4.72956e-07	1.61153e-06	2.41927e-06	-2.02737e-07	2.21654e-06	1.52367e-06	-2.03540e-07	1.32013e-06
17.695	4.86600e-07	-5.84457e-08	4.28154e-07	2.02420e-06	-1.67066e-07	1.85713e-06	1.71266e-06	-5.48521e-07	1.16414e-06	1.03457e-07	-1.84242e-08	8.50325e-08	3.40206e-06	-3.12202e-07	3.08986e-06	2.08157e-06	-4.72295e-07	1.60927e-06	2.41023e-06	-2.02993e-07	2.20724e-06	1.52387e-06	-2.03567e-07	1.32030e-06
17.719	4.85747e-07	-5.83432e-08	4.27403e-07	2.01720e-06	-1.67560e-07	1.84964e-06	1.70642e-06	-5.50485e-07	1.15593e-06	1.02411e-07	-1.82381e-08	8.41733e-08	3.40126e-06	-3.12128e-07	3.08913e-06	2.07864e-06	-4.71632e-07	1.60701e-06	2.40119e-06	-2.03247e-07	2.19795e-06	1.52407e-06	-2.03593e-07	1.32047e-06
17.744	4.84888e-07	-5.82400e-08	4.26648e-07	2.01020e-06	-1.68052e-07	1.84215e-06	1.70018e-06	-5.52443e-07	1.14773e-06	1.01364e-07	-1.80515e-08	8.33122e-08	3.40042e-06	-3.12051e-07	3.08837e-06	2.07571e-06	-4.70967e-07	1.60475e-06	2.39216e-06	-2.03498e-07	2.18866e-06	1.52425e-06	-2.03618e-07	1.32063e-06
17.768	4.84023e-07	-5.81362e-08	4.25887e-07	2.00321e-06	-1.68542e-07	1.83467e-06	1.69394e-06	-5.54396e-07	1.13955e-06	1.00314e-07	-1.78645e-08	8.24493e-08	3.39955e-06	-3.11971e-07	3.08757e-06	2.07278e-06	-4.70301e-07	1.60248e-06	2.38313e-06	-2.03747e-07	2.17938e-06	1.52442e-06	-2.03640e-07	1.32078e-06
17.793	4.83153e-07	-5.80316e-08	4.25121e-07	1.99622e-06	-1.69030e-07	1.82719e-06	1.68771e-06	-5.56344e-07	1.13137e-06	9.92616e-08	-1.76772e-08	8.15845e-08	3.39864e-06	-3.11888e-07	3.08676e-06	2.06983e-06	-4.69633e-07	1.60020e-06	2.37411e-06	-2.03994e-07	2.17011e-06	1.52458e-06	-2.03662e-07	1.32092e-06
17.818	4.82277e-07	-5.79264e-08	4.24350e-07	1.98923e-06	-1.69517e-07	1.81972e-06	1.68148e-06	-5.58286e-07	1.12320e-06	9.82073e-08	-1.74894e-08	8.07179e-08	3.39771e-06	-3.11802e-07	3.08591e-06	2.06689e-06	-4.68964e-07	1.59792e-06	2.36509e-06	-2.04239e-07	2.16085e-06	1.52473e-06	-2.03681e-07	1.32104e-06
17.842	4.81395e-07	-5.78206e-08	4.23575e-07	1.98225e-06	-1.70002e-07	1.81225e-06	1.67526e-06	-5.60223e-07	1.11504e-06	9.71509e-08	-1.73013e-08	7.98496e-08	3.39674e-06	-3.11714e-07	3.08503e-06	2.06393e-06	-4.68293e-07	1.59564e-06	2.35607e-06	-2.04481e-07	2.15159e-06	1.52486e-06	-2.03700e-07	1.32116e-06
17.867	4.80509e-07	-5.77141e-08	4.22795e-07	1.97527e-06	-1.70484e-07	1.80478e-06	1.66904e-06	-5.62154e-07	1.10689e-06	9.60924e-08	-1.71128e-08	7.89796e-08	3.39575e-06	-3.11622e-07	3.08412e-06	2.06097e-06	-4.67621e-07	1.59335e-06	2.34706e-06	-2.04722e-07	2.14234e-06	1.52499e-06	-2.03717e-07	1.32127e-06
17.891	4.79617e-07	-5.76069e-08	4.22010e-07	1.96829e-06	-1.70965e-07	1.79733e-06	1.66283e-06	-5.64081e-07	1.09875e-06	9.50318e-08	-1.69239e-08	7.81080e-08	3.39472e-06	-3.11528e-07	3.08319e-06	2.05800e-06	-4.66947e-07	1.59105e-06	2.33806e-06	-2.04960e-07	2.13310e-06	1.52510e-06	-2.03732e-07	1.32137e-06
17.916	4.78719e-07	-5.74991e-08	4.21220e-07	1.96132e-06	-1.71444e-07	1.78987e-06	1.65662e-06	-5.66001e-07	1.09062e-06	9.39694e-08	-1.67347e-08	7.72347e-08	3.39366e-06	-3.11431e-07	3.08223e-06	2.05502e-06	-4.66273e-07	1.58875e-06	2.32906e-06	-2.05196e-07	2.12387e-06	1.52521e-06	-2.03746e-07	1.32146e-06
17.940	4.77817e-07	-5.73908e-08	4.20426e-07	1.95435e-06	-1.71921e-07	1.78243e-06	1.65041e-06	-5.67916e-07	1.08250e-06	9.29050e-08	-1.65451e-08	7.63599e-08	3.39257e-06	-3.11331e-07	3.08124e-06	2.05204e-06	-4.65596e-07	1.58645e-06	2.32007e-06	-2.05430e-07	2.11464e-06	1.52530e-06	-2.03758e-07	1.32154e-06
17.965	4.76910e-07	-5.72818e-08	4.19628e-07	1.94738e-06	-1.72396e-07	1.77498e-06	1.64421e-06	-5.69826e-07	1.07439e-06	9.18388e-08	-1.63552e-08	7.54835e-08	3.39145e-06	-3.11228e-07	3.08022e-06	2.04906e-06	-4.64919e-07	1.58414e-06	2.31109e-06	-2.05662e-07	2.10543e-06	1.52538e-06	-2.03769e-07	1.32161e-06
17.990	4.75997e-07	-5.71722e-08	4.18825e-07	1.94042e-06	-1.72869e-07	1.76755e-06	1.63802e-06	-5.71730e-07	1.06629e-06	9.07708e-08	-1.61650e-08	7.46057e-08	3.39030e-06	-3.11122e-07	3.07918e-06	2.04606e-06	-4.64240e-07	1.58182e-06	2.30211e-06	-2.05891e-07	2.09622e-06	1.52546e-06	-2.03779e-07	1.32168e-06
18.014	4.75080e-07	-5.70620e-08	4.18018e-07	1.93346e-06	-1.73340e-07	1.76012e-06	1.63183e-06	-5.73628e-07	1.05820e-06	8.97010e-08	-1.59745e-08	7.37265e-08	3.38912e-06	-3.11014e-07	3.07811e-06	2.04307e-06	-4.63559e-07	1.57951e-06	2.29314e-06	-2.06119e-07	2.08702e-06	1.52552e-06	-2.03787e-07	1.32173e-06
18.039	4.74157e-07	-5.69512e-08	4.17206e-07	1.92651e-06	-1.73810e-07	1.75270e-06	1.62564e-06	-5.75521e-07	1.05012e-06	8.86296e-08	-1.57837e-08	7.28458e-08	3.38791e-06	-3.10903e-07	3.07701e-06	2.04006e-06	-4.62877e-07	1.57718e-06	2.28417e-06	-2.06344e-07	2.07783e-06	1.52557e-06	-2.03794e-07	1.32177e-06
18.063	4.73230e-07	-5.68399e-08	4.16391e-07	1.91956e-06	-1.74277e-07	1.74528e-06	1.61946e-06	-5.77408e-07	1.04206e-06	8.75565e-08	-1.55926e-08	7.19639e-08	3.38667e-06	-3.10789e-07	3.07588e-06	2.03705e-06	-4.62194e-07	1.57486e-06	2.27522e-06	-2.06567e-07	2.06865e-06	1.52561e-06	-2.03799e-07	1.32181e-06
18.088	4.72299e-07	-5.67280e-08	4.15571e-07	1.91261e-06	-1.74742e-07	1.73787e-06	1.61329e-06	-5.79289e-07	1.03400e-06	8.64818e-08	-1.54012e-08	7.10806e-08	3.38540e-06	-3.10673e-07	3.07473e-06	2.03404e-06	-4.61510e-07	1.57252e-06	2.26627e-06	-2.06788e-07	2.05948e-06	1.52563e-06	-2.03803e-07	1.32183e-06
18.113	4.71362e-07	-5.66155e-08	4.14747e-07	1.90567e-06	-1.75206e-07	1.73047e-06	1.60712e-06	-5.81164e-07	1.02596e-06	8.54056e-08	-1.52096e-08	7.01960e-08	3.38410e-06	-3.10553e-07	3.07355e-06	2.03101e-06	-4.60825e-07	1.57019e-06	2.25733e-06	-2.07007e-07	2.05032e-06	1.52565e-06	-2.03805e-07	1.32185e-06
18.137	4.70422e-07	-5.65025e-08	4.13919e-07	1.89874e-06	-1.75667e-07	1.72307e-06	1.60096e-06	-5.83034e-07	1.01793e-06	8.43280e-08	-1.50177e-08	6.93103e-08	3.38277e-06	-3.10431e-07	3.07234e-06	2.02799e-06	-4.60138e-07	1.56785e-06	2.24839e-06	-2.07224e-07	2.04117e-06	1.52566e-06	-2.03806e-07	1.32185e-06
18.162	4.69476e-07	-5.63889e-08	4.13087e-07	1.89181e-06	-1.76126e-07	1.71569e-06	1.59481e-06	-5.84897e-07	1.00991e-06	8.32489e-08	-1.48255e-08	6.84234e-08	3.38141e-06	-3.10307e-07	3.07111e-06	2.02495e-06	-4.59450e-07	1.56550e-06	2.23947e-06	-2.07438e-07	2.03203e-06	1.52566e-06	-2.03806e-07	1.32185e-06
18.186	4.68526e-07	-5.62749e-08	4.12252e-07	1.88489e-06	-1.76584e-07	1.70831e-06	1.58866e-06	-5.86755e-07	1.00190e-06	8.21684e-08	-1.46331e-08	6.75353e-08	3.38003e-06	-3.10179e-07	3.06985e-06	2.02192e-06	-4.58761e-07	1.56316e-06	2.23055e-06	-2.07650e-07	2.02290e-06	1.52564e-06	-2.03804e-07	1.32184e-06
18.211	4.67572e-07	-5.61603e-08	4.11412e-07	1.87797e-06	-1.77039e-07	1.70093e-06	1.58251e-06	-5.88607e-07	9.93908e-07	8.10866e-08	-1.44404e-08	6.66462e-08	3.37861e-06	-3.10049e-07	3.06856e-06	2.01887e-06	-4.58070e-07	1.56080e-06	2.22164e-06	-2.07861e-07	2.01378e-06	1.52562e-06	-2.03801e-07	1.32182e-06
18.235	4.66614e-07	-5.60452e-08	4.10569e-07	1.87106e-06	-1.77493e-07	1.69357e-06	1.57638e-06	-5.90453e-07	9.85925e-07	8.00035e-08	-1.42475e-08	6.57560e-08	3.37716e-06	-3.09917e-07	3.06725e-06	2.01583e-06	-4.57379e-07	1.55845e-06	2.21274e-06	-2.08069e-07	2.00467e-06	1.52559e-06	-2.03797e-07	1.32179e-06
18.260	4.65651e-07	-5.59296e-08	4.09722e-07	1.86415e-06	-1.77944e-07	1.68621e-06	1.57025e-06	-5.92293e-07	9.77956e-07	7.89192e-08	-1.40545e-08	6.48648e-08	3.37569e-06	-3.09781e-07	3.06591e-06	2.01277e-06	-4.56686e-07	1.55609e-06	2.20384e-06	-2.08275e-07	1.99557e-06	1.52554e-06	-2.03791e-07	1.32175e-06
18.285	4.64685e-07	-5.58135e-08	4.08871e-07	1.85725e-06	-1.78394e-07	1.67886e-06	1.56413e-06	-5.94127e-07	9.69999e-07	7.78338e-08	-1.38611e-08	6.39726e-08	3.37419e-06	-3.09644e-07	3.06454e-06	2.00971e-06	-4.55992e-07	1.55372e-06	2.19496e-06	-2.08478e-07	1.98648e-06	1.52549e-06	-2.03783e-07	1.32170e-06
18.309	4.63714e-07	-5.56969e-08	4.08017e-07	1.85036e-06	-1.78841e-07	1.67152e-06	1.55801e-06	-5.95954e-07	9.62055e-07	7.67472e-08	-1.36676e-08	6.30796e-08	3.37266e-06	-3.09503e-07	3.06315e-06	2.00665e-06	-4.55297e-07	1.55135e-06	2.18609e-06	-2.08680e-07	1.97741e-06	1.52542e-06	-2.03775e-07	1.32165e-06
18.334	4.62740e-07	-5.55798e-08	4.07160e-07	1.84347e-06	-1.79287e-07	1.66419e-06	1.55190e-06	-5.97776e-07	9.54125e-07	7.56596e-08	-1.34740e-08	6.21857e-08	3.37110e-06	-3.09360e-07	3.06174e-06	2.00358e-06	-4.54601e-07	1.54898e-06	2.17722e-06	-2.08879e-07	1.96834e-06	1.52535e-06	-2.03765e-07	1.32158e-06
18.358	4.61761e-07	-5.54623e-08	4.06299e-07	1.83659e-06	-1.79730e-07	1.65686e-06	1.54580e-06	-5.99592e-07	9.46207e-07	7.45710e-08	-1.32801e-08	6.12909e-08	3.36951e-06	-3.09214e-07	3.06030e-06	2.00051e-06	-4.53904e-07	1.54661e-06	2.16837e-06	-2.09077e-07	1.95929e-06	1.52526e-06	-2.03754e-07	1.32151e-06
18.383	4.60779e-07	-5.53443e-08	4.05434e-07	1.82972e-06	-1.80172e-07	1.64955e-06	1.53970e-06	-6.01401e-07	9.38304e-07	7.34814e-08	-1.30860e-08	6.03954e-08	3.36789e-06	-3.09066e-07	3.05883e-06	1.99743e-06	-4.53205e-07	1.54423e-06	2.15953e-06	-2.09272e-07	1.95025e-06	1.52517e-06	-2.03741e-07	1.32143e-06
18.407	4.59793e-07	-5.52259e-08	4.04567e-07	1.82285e-06	-1.80611e-07	1.64224e-06	1.53362e-06	-6.03204e-07	9.30414e-07	7.23909e-08	-1.28918e-08	5.94991e-08	3.36625e-06	-3.08915e-07	3.05734e-06	1.99435e-06	-4.52506e-07	1.54184e-06	2.15069e-06	-2.09465e-07	1.94123e-06	1.52507e-06	-2.03727e-07	1.32134e-06
18.432	4.58803e-07	-5.51070e-08	4.03696e-07	1.81599e-06	-1.81049e-07	1.63495e-06	1.52754e-06	-6.05001e-07	9.22538e-07	7.12995e-08	-1.26975e-08	5.86021e-08	3.36458e-06	-3.08762e-07	3.05582e-06	1.99126e-06	-4.51806e-07	1.53946e-06	2.14187e-06	-2.09656e-07	1.93221e-06	1.52495e-06	-2.03712e-07	1.32124e-06
18.457	4.57810e-07	-5.49877e-08	4.02822e-07	1.80914e-06	-1.81484e-07	1.62766e-06	1.52147e-06	-6.06792e-07	9.14676e-07	7.02074e-08	-1.25030e-08	5.77044e-08	3.36288e-06	-3.08606e-07	3.05428e-06	1.98817e-06	-4.51104e-07	1.53707e-06	2.13305e-06	-2.09845e-07	1.92321e-06	1.52483e-06	-2.03695e-07	1.32113e-06
18.481	4.56813e-07	-5.48679e-08	4.01945e-07	1.80230e-06	-1.81918e-07	1.62038e-06	1.51540e-06	-6.08576e-07	9.06828e-07	6.91145e-08	-1.23084e-08	5.68061e-08	3.36116e-06	-3.08448e-07	3.05271e-06	1.98508e-06	-4.50402e-07	1.53468e-06	2.12425e-06	-2.10032e-07	1.91422e-06	1.52469e-06	-2.03677e-07	1.32102e-06
18.506	4.55813e-07	-5.47478e-08	4.01065e-07	1.79546e-06	-1.82349e-07	1.61311e-06	1.50935e-06	-6.10354e-07	8.98994e-07	6.80209e-08	-1.21136e-08	5.59073e-08	3.35941e-06	-3.08287e-07	3.05112e-06	1.98198e-06	-4.49699e-07	1.53228e-06	2.11546e-06	-2.10217e-07	1.90524e-06	1.52455e-06	-2.03658e-07	1.32089e-06
18.530	4.54809e-07	-5.46272e-08	4.00182e-07	1.78863e-06	-1.82778e-07	1.60585e-06	1.50330e-06	-6.12126e-07	8.91176e-07	6.69266e-08	-1.19187e-08	5.50079e-08	3.35763e-06	-3.08124e-07	3.04950e-06	1.97887e-06	-4.48994e-07	1.52988e-06	2.10668e-06	-2.10399e-07	1.89628e-06	1.52440e-06	-2.03637e-07	1.32076e-06
18.555	4.53802e-07	-5.45063e-08	3.99296e-07	1.78181e-06	-1.83206e-07	1.59860e-06	1.49726e-06	-6.13891e-07	8.83372e-07	6.58317e-08	-1.17237e-08	5.41080e-08	3.35582e-06	-3.07958e-07	3.04786e-06	1.97576e-06	-4.48289e-07	1.52748e-06	2.09791e-06	-2.10580e-07	1.88733e-06	1.52423e-06	-2.03616e-07	1.32062e-06
18.579	4.52792e-07	-5.43850e-08	3.98407e-07	1.77500e-06	-1.83631e-07	1.59137e-06	1.49123e-06	-6.15650e-07	8.75582e-07	6.47363e-08	-1.15287e-08	5.32076e-08	3.35399e-06	-3.07790e-07	3.04620e-06	1.97265e-06	-4.47583e-07	1.52507e-06	2.08915e-06	-2.10758e-07	1.87839e-06	1.52406e-06	-2.03593e-07	1.32047e-06
18.604	4.51778e-07	-5.42632e-08	3.97515e-07	1.76819e-06	-1.84054e-07	1.58414e-06	1.48521e-06	-6.17402e-07	8.67808e-07	6.36404e-08	-1.13335e-08	5.23069e-08	3.35213e-06	-3.07620e-07	3.04451e-06	1.96954e-06	-4.46876e-07	1.52266e-06	2.08041e-06	-2.10935e-07	1.86947e-06	1.52388e-06	-2.03568e-07	1.32031e-06
18.629	4.50762e-07	-5.41412e-08	3.96621e-07	1.76140e-06	-1.84475e-07	1.57692e-06	1.47920e-06	-6.19148e-07	8.60049e-07	6.25440e-08	-1.11382e-08	5.14057e-08	3.35025e-06	-3.07447e-07	3.04280e-06	1.96642e-06	-4.46168e-07	1.52025e-06	2.07167e-06	-2.11109e-07	1.86056e-06	1.52369e-06	-2.03543e-07	1.32014e-06
18.653	4.49742e-07	-5.40187e-08	3.95724e-07	1.75461e-06	-1.84894e-07	1.56971e-06	1.47319e-06	-6.20887e-07	8.52306e-07	6.14472e-08	-1.09429e-08	5.05043e-08	3.34834e-06	-3.07271e-07	3.04106e-06	1.96329e-06	-4.45459e-07	1.51783e-06	2.06295e-06	-2.11281e-07	1.85167e-06	1.52348e-06	-2.03516e-07	1.31997e-06
18.678	4.48720e-07	-5.38959e-08	3.94824e-07	1.74783e-06	-1.85311e-07	1.56252e-06	1.46720e-06	-6.22620e-07	8.44578e-07	6.03500e-08	-1.07475e-08	4.96025e-08	3.34640e-06	-3.07094e-07	3.03931e-06	1.96016e-06	-4.44749e-07	1.51541e-06	2.05424e-06	-2.11451e-07	1.84279e-06	1.52327e-06	-2.03488e-07	1.31979e-06
18.702	4.47695e-07	-5.37728e-08	3.93922e-07	1.74106e-06	-1.85726e-07	1.55533e-06	1.46121e-06	-6.24346e-07	8.36866e-07	5.92526e-08	-1.05521e-08	4.87005e-08	3.34444e-06	-3.06913e-07	3.03752e-06	1.95703e-06	-4.44039e-07	1.51299e-06	2.04554e-06	-2.11619e-07	1.83392e-06	1.52305e-06	-2.03458e-07	1.31960e-06
18.727	4.46666e-07	-5.36493e-08	3.93017e-07	1.73430e-06	-1.86139e-07	1.54816e-06	1.45524e-06	-6.26066e-07	8.29170e-07	5.81549e-08	-1.03566e-08	4.77983e-08	3.34245e-06	-3.06731e-07	3.03572e-06	1.95390e-06	-4.43327e-07	1.51057e-06	2.03686e-06	-2.11785e-07	1.82507e-06	1.52282e-06	-2.03428e-07	1.31940e-06
18.751	4.45636e-07	-5.35254e-08	3.92110e-07	1.72754e-06	-1.86550e-07	1.54099e-06	1.44927e-06	-6.27779e-07	8.21490e-07	5.70570e-08	-1.01611e-08	4.68959e-08	3.34043e-06	-3.06546e-07	3.03389e-06	1.95076e-06	-4.42615e-07	1.50814e-06	2.02819e-06	-2.11949e-07	1.81624e-06	1.52259e-06	-2.03396e-07	1.31919e-06
18.776	4.44602e-07	-5.34013e-08	3.91201e-07	1.72080e-06	-1.86959e-07	1.53384e-06	1.44331e-06	-6.29485e-07	8.13826e-07	5.59589e-08	-9.96553e-09	4.59934e-08	3.33840e-06	-3.06359e-07	3.03204e-06	1.94762e-06	-4.41902e-07	1.50571e-06	2.01953e-06	-2.12110e-07	1.80742e-06	1.52234e-06	-2.03363e-07	1.31898e-06
18.801	4.43566e-07	-5.32768e-08	3.90289e-07	1.71407e-06	-1.87365e-07	1.52670e-06	1.43736e-06	-6.31184e-07	8.06179e-07	5.48607e-08	-9.76996e-09	4.50908e-08	3.33633e-06	-3.06170e-07	3.03016e-06	1.94447e-06	-4.41189e-07	1.50328e-06	2.01089e-06	-2.12270e-07	1.79862e-06	1.52208e-06	-2.03328e-07	1.31875e-06
18.825	4.42527e-07	-5.31521e-08	3.89375e-07	1.70734e-06	-1.87770e-07	1.51957e-06	1.43142e-06	-6.32877e-07	7.98548e-07	5.37625e-08	-9.57437e-09	4.41881e-08	3.33424e-06	-3.05978e-07	3.02826e-06	1.94132e-06	-4.40474e-07	1.50085e-06	2.00226e-06	-2.12428e-07	1.78983e-06	1.52182e-06	-2.03293e-07	1.31852e-06
18.850	4.41486e-07	-5.30270e-08	3.88459e-07	1.70063e-06	-1.88172e-07	1.51246e-06	1.42550e-06	-6.34563e-07	7.90934e-07	5.26642e-08	-9.37879e-09	4.32855e-08	3.33213e-06	-3.05784e-07	3.02634e-06	1.93817e-06	-4.39759e-07	1.49841e-06	1.99364e-06	-2.12583e-07	1.78106e-06	1.52154e-06	-2.03256e-07	1.31828e-06
18.874	4.40442e-07	-5.29017e-08	3.87541e-07	1.69393e-06	-1.88573e-07	1.50535e-06	1.41958e-06	-6.36242e-07	7.83337e-07	5.15660e-08	-9.18321e-09	4.23828e-08	3.32999e-06	-3.05588e-07	3.02440e-06	1.93502e-06	-4.39043e-07	1.49597e-06	1.98504e-06	-2.12737e-07	1.77230e-06	1.52126e-06	-2.03218e-07	1.31804e-06
18.899	4.39397e-07	-5.27761e-08	3.86620e-07	1.68723e-06	-1.88971e-07	1.49826e-06	1.41367e-06	-6.37914e-07	7.75757e-07	5.04679e-08	-8.98765e-09	4.14802e-08	3.32783e-06	-3.05389e-07	3.02244e-06	1.93186e-06	-4.38327e-07	1.49353e-06	1.97645e-06	-2.12888e-07	1.76356e-06	1.52096e-06	-2.03179e-07	1.31778e-06
18.924	4.38348e-07	-5.26502e-08	3.85698e-07	1.68055e-06	-1.89367e-07	1.49118e-06	1.40777e-06	-6.39579e-07	7.68194e-07	4.93699e-08	-8.79211e-09	4.05778e-08	3.32564e-06	-3.05188e-07	3.02045e-06	1.92870e-06	-4.37610e-07	1.49109e-06	1.96787e-06	-2.13038e-07	1.75483e-06	1.52066e-06	-2.03139e-07	1.31752e-06
18.948	4.37298e-07	-5.25240e-08	3.84774e-07	1.67388e-06	-1.89761e-07	1.48412e-06	1.40189e-06	-6.41237e-07	7.60648e-07	4.82721e-08	-8.59660e-09	3.96755e-08	3.32343e-06	-3.04986e-07	3.01844e-06	1.92553e-06	-4.36892e-07	1.48864e-06	1.95931e-06	-2.13185e-07	1.74613e-06	1.52035e-06	-2.03097e-07	1.31725e-06
18.973	4.36245e-07	-5.23976e-08	3.83848e-07	1.66721e-06	-1.90153e-07	1.47706e-06	1.39601e-06	-6.42889e-07	7.53120e-07	4.71745e-08	-8.40114e-09	3.87733e-08	3.32119e-06	-3.04780e-07	3.01641e-06	1.92237e-06	-4.36173e-07	1.48619e-06	1.95077e-06	-2.13330e-07	1.73744e-06	1.52003e-06	-2.03054e-07	1.31698e-06
18.997	4.35191e-07	-5.22709e-08	3.82920e-07	1.66056e-06	-1.90543e-07	1.47002e-06	1.39014e-06	-6.44533e-07	7.45610e-07	4.60771e-08	-8.20572e-09	3.78714e-08	3.31893e-06	-3.04573e-07	3.01436e-06	1.91920e-06	-4.35454e-07	1.48374e-06	1.94224e-06	-2.13474e-07	1.72876e-06	1.51970e-06	-2.03011e-07	1.31669e-06
19.022	4.34134e-07	-5.21440e-08	3.81990e-07	1.65392e-06	-1.90930e-07	1.46299e-06	1.38429e-06	-6.46171e-07	7.38118e-07	4.49801e-08	-8.01036e-09	3.69698e-08	3.31665e-06	-3.04364e-07	3.01229e-06	1.91603e-06	-4.34735e-07	1.48129e-06	1.93372e-06	-2.13615e-07	1.72011e-06	1.51937e-06	-2.02966e-07	1.31640e-06
19.046	4.33076e-07	-5.20169e-08	3.81059e-07	1.64729e-06	-1.91316e-07	1.45598e-06	1.37844e-06	-6.47801e-07	7.30643e-07	4.38835e-08	-7.81506e-09	3.60684e-08	3.31434e-06	-3.04152e-07	3.01019e-06	1.91285e-06	-4.34014e-07	1.47884e-06	1.92522e-06	-2.13754e-07	1.71147e-06	1.51902e-06	-2.02919e-07	1.31610e-06
19.071	4.32015e-07	-5.18895e-08	3.80126e-07	1.64067e-06	-1.91699e-07	1.44898e-06	1.37261e-06	-6.49425e-07	7.23187e-07	4.27873e-08	-7.61984e-09	3.51674e-08	3.31202e-06	-3.03938e-07	3.00808e-06	1.90967e-06	-4.33294e-07	1.47638e-06	1.91674e-06	-2.13892e-07	1.70285e-06	1.51867e-06	-2.02872e-07	1.31579e-06
19.096	4.30953e-07	-5.17619e-08	3.79191e-07	1.63407e-06	-1.92081e-07	1.44199e-06	1.36679e-06	-6.51041e-07	7.15750e-07	4.16915e-08	-7.42469e-09	3.42668e-08	3.30966e-06	-3.03722e-07	3.00594e-06	1.90650e-06	-4.32572e-07	1.47392e-06	1.90827e-06	-2.14027e-07	1.69424e-06	1.51830e-06	-2.02824e-07	1.31548e-06
19.120	4.29889e-07	-5.16342e-08	3.78255e-07	1.62747e-06	-1.92460e-07	1.43501e-06	1.36098e-06	-6.52650e-07	7.08330e-07	4.05962e-08	-7.22964e-09	3.33666e-08	3.30729e-06	-3.03504e-07	3.00378e-06	1.90331e-06	-4.31850e-07	1.47146e-06	1.89982e-06	-2.14160e-07	1.68566e-06	1.51793e-06	-2.02774e-07	1.31516e-06
19.145	4.28824e-07	-5.15062e-08	3.77318e-07	1.62089e-06	-1.92837e-07	1.42805e-06	1.35518e-06	-6.54252e-07	7.00930e-07	3.95015e-08	-7.03469e-09	3.24668e-08	3.30489e-06	-3.03284e-07	3.00160e-06	1.90013e-06	-4.31128e-07	1.46900e-06	1.89138e-06	-2.14291e-07	1.67709e-06	1.51755e-06	-2.02723e-07	1.31483e-06
19.169	4.27757e-07	-5.13780e-08	3.76379e-07	1.61432e-06	-1.93212e-07	1.42111e-06	1.34939e-06	-6.55847e-07	6.93548e-07	3.84074e-08	-6.83984e-09	3.15676e-08	3.30247e-06	-3.03062e-07	2.99941e-06	1.89694e-06	-4.30405e-07	1.46654e-06	1.88296e-06	-2.14421e-07	1.66854e-06	1.51716e-06	-2.02671e-07	1.31449e-06
19.194	4.26688e-07	-5.12496e-08	3.75438e-07	1.60776e-06	-1.93585e-07	1.41417e-06	1.34362e-06	-6.57434e-07	6.86185e-07	3.73139e-08	-6.64511e-09	3.06688e-08	3.30002e-06	-3.02838e-07	2.99719e-06	1.89376e-06	-4.29682e-07	1.46407e-06	1.87456e-06	-2.14548e-07	1.66001e-06	1.51677e-06	-2.02618e-07	1.31415e-06
19.218	4.25618e-07	-5.11211e-08	3.74496e-07	1.60121e-06	-1.93955e-07	1.40725e-06	1.33786e-06	-6.59015e-07	6.78841e-07	3.62211e-08	-6.45049e-09	2.97706e-08	3.29756e-06	-3.02611e-07	2.99495e-06	1.89057e-06	-4.28958e-07	1.46161e-06	1.86617e-06	-2.14673e-07	1.65150e-06	1.51636e-06	-2.02564e-07	1.31380e-06
19.243	4.24546e-07	-5.09923e-08	3.73554e-07	1.59467e-06	-1.94324e-07	1.40035e-06	1.33210e-06	-6.60588e-07	6.71517e-07	3.51291e-08	-6.25601e-09	2.88731e-08	3.29507e-06	-3.02383e-07	2.99269e-06	1.88738e-06	-4.28234e-07	1.45914e-06	1.85780e-06	-2.14797e-07	1.64300e-06	1.51595e-06	-2.02509e-07	1.31344e-06
19.268	4.23473e-07	-5.08635e-08	3.72609e-07	1.58815e-06	-1.94690e-07	1.39346e-06	1.32637e-06	-6.62154e-07	6.64212e-07	3.40378e-08	-6.06167e-09	2.79761e-08	3.29256e-06	-3.02153e-07	2.99041e-06	1.88418e-06	-4.27509e-07	1.45667e-06	1.84945e-06	-2.14918e-07	1.63453e-06	1.51553e-06	-2.02453e-07	1.31308e-06
19.292	4.22399e-07	-5.07344e-08	3.71664e-07	1.58164e-06	-1.95054e-07	1.38659e-06	1.32064e-06	-6.63712e-07	6.56927e-07	3.29473e-08	-5.86747e-09	2.70798e-08	3.29003e-06	-3.01920e-07	2.98811e-06	1.88099e-06	-4.26784e-07	1.45420e-06	1.84111e-06	-2.15037e-07	1.62607e-06	1.51510e-06	-2.02395e-07	1.31270e-06
19.317	4.21323e-07	-5.06052e-08	3.70718e-07	1.57514e-06	-1.95416e-07	1.37973e-06	1.31492e-06	-6.65264e-07	6.49661e-07	3.18577e-08	-5.67343e-09	2.61843e-08	3.28747e-06	-3.01686e-07	2.98579e-06	1.87779e-06	-4.26059e-07	1.45173e-06	1.83279e-06	-2.15155e-07	1.61764e-06	1.51466e-06	-2.02337e-07	1.31232e-06
19.341	4.20246e-07	-5.04759e-08	3.69770e-07	1.56866e-06	-1.95776e-07	1.37288e-06	1.30922e-06	-6.66807e-07	6.42415e-07	3.07690e-08	-5.47955e-09	2.52895e-08	3.28490e-06	-3.01450e-07	2.98345e-06	1.87459e-06	-4.25333e-07	1.44926e-06	1.82449e-06	-2.15270e-07	1.60922e-06	1.51421e-06	-2.02277e-07	1.31194e-06
19.366	4.19168e-07	-5.03465e-08	3.68822e-07	1.56219e-06	-1.96134e-07	1.36605e-06	1.30353e-06	-6.68344e-07	6.35189e-07	2.96813e-08	-5.28584e-09	2.43955e-08	3.28230e-06	-3.01212e-07	2.98109e-06	1.87139e-06	-4.24607e-07	1.44678e-06	1.81621e-06	-2.15384e-07	1.60082e-06	1.51376e-06	-2.02217e-07	1.31154e-06
19.390	4.18090e-07	-5.02169e-08	3.67873e-07	1.55573e-06	-1.96490e-07	1.35924e-06	1.29786e-06	-6.69873e-07	6.27984e-07	2.85946e-08	-5.09230e-09	2.35023e-08	3.27969e-06	-3.00971e-07	2.97871e-06	1.86819e-06	-4.23881e-07	1.44431e-06	1.80794e-06	-2.15495e-07	1.59245e-06	1.51330e-06	-2.02155e-07	1.31114e-06
19.415	4.17010e-07	-5.00872e-08	3.66923e-07	1.54929e-06	-1.96843e-07	1.35244e-06	1.29219e-06	-6.71394e-07	6.20798e-07	2.75089e-08	-4.89896e-09	2.26099e-08	3.27705e-06	-3.00729e-07	2.97632e-06	1.86499e-06	-4.23155e-07	1.44183e-06	1.79970e-06	-2.15605e-07	1.58409e-06	1.51283e-06	-2.02092e-07	1.31074e-06
19.440	4.15929e-07	-4.99574e-08	3.65972e-07	1.54285e-06	-1.97194e-07	1.34566e-06	1.28654e-06	-6.72908e-07	6.13634e-07	2.64242e-08	-4.70580e-09	2.17184e-08	3.27439e-06	-3.00485e-07	2.97390e-06	1.86178e-06	-4.22428e-07	1.43936e-06	1.79147e-06	-2.15712e-07	1.57576e-06	1.51235e-06	-2.02028e-07	1.31032e-06
19.464	4.14847e-07	-4.98274e-08	3.65020e-07	1.53644e-06	-1.97543e-07	1.33889e-06	1.28090e-06	-6.74415e-07	6.06489e-07	2.53407e-08	-4.51284e-09	2.08279e-08	3.27171e-06	-3.00239e-07	2.97147e-06	1.85858e-06	-4.21701e-07	1.43688e-06	1.78326e-06	-2.15818e-07	1.56744e-06	1.51187e-06	-2.01964e-07	1.30990e-06
19.489	4.13765e-07	-4.96974e-08	3.64067e-07	1.53003e-06	-1.97890e-07	1.33214e-06	1.27528e-06	-6.75914e-07	5.99366e-07	2.42584e-08	-4.32010e-09	1.99383e-08	3.26901e-06	-2.99991e-07	2.96902e-06	1.85537e-06	-4.20973e-07	1.43440e-06	1.77507e-06	-2.15922e-07	1.55915e-06	1.51137e-06	-2.01898e-07	1.30947e-06
19.513	4.12681e-07	-4.95673e-08	3.63114e-07	1.52364e-06	-1.98235e-07	1.32541e-06	1.26967e-06	-6.77405e-07	5.92264e-07	2.31773e-08	-4.12756e-09	1.90497e-08	3.26629e-06	-2.99742e-07	2.96654e-06	1.85217e-06	-4.20246e-07	1.43192e-06	1.76690e-06	-2.16023e-07	1.55087e-06	1.51087e-06	-2.01831e-07	1.30904e-06
19.538	4.11598e-07	-4.94371e-08	3.62160e-07	1.51727e-06	-1.98577e-07	1.31869e-06	1.26407e-06	-6.78889e-07	5.85182e-07	2.20974e-08	-3.93525e-09	1.81622e-08	3.26355e-06	-2.99490e-07	2.96406e-06	1.84896e-06	-4.19518e-07	1.42944e-06	1.75874e-06	-2.16123e-07	1.54262e-06	1.51036e-06	-2.01763e-07	1.30860e-06
19.562	4.10513e-07	-4.93069e-08	3.61206e-07	1.51090e-06	-1.98918e-07	1.31199e-06	1.25849e-06	-6.80366e-07	5.78122e-07	2.10189e-08	-3.74318e-09	1.72757e-08	3.26078e-06	-2.99237e-07	2.96155e-06	1.84575e-06	-4.18790e-07	1.42696e-06	1.75061e-06	-2.16221e-07	1.53439e-06	1.50985e-06	-2.01694e-07	1.30815e-06
19.587	4.09428e-07	-4.91765e-08	3.60251e-07	1.50456e-06	-1.99256e-07	1.30530e-06	1.25292e-06	-6.81834e-07	5.71083e-07	1.99416e-08	-3.55134e-09	1.63903e-08	3.25800e-06	-2.98982e-07	2.95902e-06	1.84254e-06	-4.18062e-07	1.42448e-06	1.74250e-06	-2.16317e-07	1.52618e-06	1.50932e-06	-2.01624e-07	1.30770e-06
19.612	4.08342e-07	-4.90461e-08	3.59296e-07	1.49822e-06	-1.99592e-07	1.29863e-06	1.24736e-06	-6.83295e-07	5.64066e-07	1.88658e-08	-3.35974e-09	1.55060e-08	3.25520e-06	-2.98725e-07	2.95648e-06	1.83933e-06	-4.17333e-07	1.42200e-06	1.73440e-06	-2.16412e-07	1.51799e-06	1.50879e-06	-2.01553e-07	1.30724e-06
19.636	4.07256e-07	-4.89157e-08	3.58340e-07	1.49191e-06	-1.99925e-07	1.29198e-06	1.24182e-06	-6.84749e-07	5.57070e-07	1.77913e-08	-3.16840e-09	1.46229e-08	3.25238e-06	-2.98466e-07	2.95392e-06	1.83612e-06	-4.16605e-07	1.41952e-06	1.72633e-06	-2.16504e-07	1.50982e-06	1.50825e-06	-2.01481e-07	1.30677e-06
19.661	4.06169e-07	-4.87852e-08	3.57384e-07	1.48560e-06	-2.00257e-07	1.28535e-06	1.23629e-06	-6.86194e-07	5.50096e-07	1.67184e-08	-2.97732e-09	1.37411e-08	3.24954e-06	-2.98205e-07	2.95134e-06	1.83291e-06	-4.15877e-07	1.41704e-06	1.71827e-06	-2.16594e-07	1.50168e-06	1.50770e-06	-2.01407e-07	1.30630e-06
19.685	4.05083e-07	-4.86546e-08	3.56428e-07	1.47931e-06	-2.00586e-07	1.27873e-06	1.23078e-06	-6.87632e-07	5.43144e-07	1.56469e-08	-2.78650e-09	1.28604e-08	3.24668e-06	-2.97943e-07	2.94874e-06	1.82970e-06	-4.15148e-07	1.41455e-06	1.71024e-06	-2.16683e-07	1.49356e-06	1.50715e-06	-2.01333e-07	1.30581e-06
19.710	4.03995e-07	-4.85240e-08	3.55471e-07	1.47304e-06	-2.00914e-07	1.27213e-06	1.22528e-06	-6.89062e-07	5.36214e-07	1.45770e-08	-2.59596e-09	1.19810e-08	3.24381e-06	-2.97679e-07	2.94613e-06	1.82649e-06	-4.14419e-07	1.41207e-06	1.70223e-06	-2.16769e-07	1.48546e-06	1.50659e-06	-2.01258e-07	1.30533e-06
19.735	4.02908e-07	-4.83934e-08	3.54515e-07	1.46678e-06	-2.01239e-07	1.26554e-06	1.21979e-06	-6.90484e-07	5.29307e-07	1.35086e-08	-2.40570e-09	1.11029e-08	3.24091e-06	-2.97413e-07	2.94350e-06	1.82328e-06	-4.13691e-07	1.40959e-06	1.69423e-06	-2.16854e-07	1.47738e-06	1.50602e-06	-2.01182e-07	1.30483e-06
19.759	4.01820e-07	-4.82628e-08	3.53558e-07	1.46054e-06	-2.01561e-07	1.25898e-06	1.21432e-06	-6.91899e-07	5.22421e-07	1.24419e-08	-2.21573e-09	1.02261e-08	3.23799e-06	-2.97145e-07	2.94085e-06	1.82007e-06	-4.12962e-07	1.40710e-06	1.68626e-06	-2.16937e-07	1.46932e-06	1.50544e-06	-2.01105e-07	1.30433e-06
19.784	4.00733e-07	-4.81321e-08	3.52600e-07	1.45431e-06	-2.01882e-07	1.25243e-06	1.20886e-06	-6.93306e-07	5.15558e-07	1.13768e-08	-2.02605e-09	9.35074e-09	3.23506e-06	-2.96876e-07	2.93818e-06	1.81685e-06	-4.12233e-07	1.40462e-06	1.67831e-06	-2.17018e-07	1.46129e-06	1.50486e-06	-2.01027e-07	1.30383e-06
19.808	3.99645e-07	-4.80015e-08	3.51643e-07	1.44810e-06	-2.02200e-07	1.24590e-06	1.20342e-06	-6.94704e-07	5.08718e-07	1.03134e-08	-1.83668e-09	8.47674e-09	3.23211e-06	-2.96605e-07	2.93550e-06	1.81364e-06	-4.11504e-07	1.40214e-06	1.67038e-06	-2.17097e-07	1.45328e-06	1.50427e-06	-2.00948e-07	1.30332e-06
19.833	3.98557e-07	-4.78708e-08	3.50686e-07	1.44191e-06	-2.02517e-07	1.23939e-06	1.19800e-06	-6.96095e-07	5.01901e-07	9.25179e-09	-1.64762e-09	7.60417e-09	3.22914e-06	-2.96333e-07	2.93280e-06	1.81043e-06	-4.10776e-07	1.39966e-06	1.66247e-06	-2.17174e-07	1.44530e-06	1.50367e-06	-2.00868e-07	1.30280e-06
19.857	3.97469e-07	-4.77401e-08	3.49729e-07	1.43573e-06	-2.02831e-07	1.23289e-06	1.19258e-06	-6.97478e-07	4.95106e-07	8.19194e-09	-1.45887e-09	6.73307e-09	3.22615e-06	-2.96058e-07	2.93009e-06	1.80722e-06	-4.10047e-07	1.39717e-06	1.65458e-06	-2.17249e-07	1.43733e-06	1.50306e-06	-2.00787e-07	1.30227e-06
19.882	3.96381e-07	-4.76095e-08	3.48772e-07	1.42956e-06	-2.03142e-07	1.22642e-06	1.18719e-06	-6.98854e-07	4.88334e-07	7.13390e-09	-1.27045e-09	5.86345e-09	3.22314e-06	-2.95782e-07	2.92736e-06	1.80401e-06	-4.09319e-07	1.39469e-06	1.64672e-06	-2.17323e-07	1.42939e-06	1.50245e-06	-2.00706e-07	1.30174e-06
19.907	3.95294e-07	-4.74789e-08	3.47815e-07	1.42341e-06	-2.03452e-07	1.21996e-06	1.18181e-06	-7.00221e-07	4.81586e-07	6.07772e-09	-1.08236e-09	4.99536e-09	3.22012e-06	-2.95505e-07	2.92461e-06	1.80080e-06	-4.08590e-07	1.39221e-06	1.63887e-06	-2.17395e-07	1.42148e-06	1.50183e-06	-2.00623e-07	1.30121e-06
19.931	3.94206e-07	-4.73483e-08	3.46858e-07	1.41728e-06	-2.03759e-07	1.21352e-06	1.17644e-06	-7.01580e-07	4.74861e-07	5.02344e-09	-8.94606e-10	4.12883e-09	3.21708e-06	-2.95226e-07	2.92185e-06	1.79759e-06	-4.07862e-07	1.38973e-06	1.63105e-06	-2.17465e-07	1.41359e-06	1.50120e-06	-2.00539e-07	1.30066e-06
19.956	3.93119e-07	-4.72177e-08	3.45902e-07	1.41117e-06	-2.04064e-07	1.20710e-06	1.17109e-06	-7.02931e-07	4.68159e-07	3.97108e-09	-7.07196e-10	3.26389e-09	3.21402e-06	-2.94945e-07	2.91907e-06	1.79438e-06	-4.07134e-07	1.38724e-06	1.62325e-06	-2.17533e-07	1.40572e-06	1.50057e-06	-2.00454e-07	1.30011e-06
19.980	3.92032e-07	-4.70871e-08	3.44945e-07	1.40507e-06	-2.04367e-07	1.20070e-06	1.16576e-06	-7.04274e-07	4.61481e-07	2.92070e-09	-5.20136e-10	2.40056e-09	3.21094e-06	-2.94663e-07	2.91628e-06	1.79117e-06	-4.06405e-07	1.38476e-06	1.61547e-06	-2.17599e-07	1.39788e-06	1.49993e-06	-2.00369e-07	1.29956e-06
20.005	3.90946e-07	-4.69566e-08	3.43989e-07	1.39899e-06	-2.04668e-07	1.19432e-06	1.16044e-06	-7.05610e-07	4.54827e-07	1.87232e-09	-3.33434e-10	1.53888e-09	3.20785e-06	-2.94379e-07	2.91347e-06	1.78796e-06	-4.05678e-07	1.38228e-06	1.60772e-06	-2.17663e-07	1.39006e-06	1.49928e-06	-2.00282e-07	1.29900e-06
20.029	3.89860e-07	-4.68262e-08	3.43033e-07	1.39292e-06	-2.04966e-07	1.18796e-06	1.15513e-06	-7.06937e-07	4.48196e-07	8.25981e-10	-1.47096e-10	6.78885e-10	3.20474e-06	-2.94093e-07	2.91064e-06	1.78475e-06	-4.04950e-07	1.37980e-06	1.59999e-06	-2.17726e-07	1.38226e-06	1.49862e-06	-2.00195e-07	1.29843e-06
20.054	3.88774e-07	-4.66958e-08	3.42078e-07	1.38688e-06	-2.05263e-07	1.18161e-06	1.14985e-06	-7.08256e-07	4.41590e-07	-2.18274e-10	3.88717e-11	-1.79402e-10	3.20161e-06	-2.93806e-07	2.90780e-06	1.78155e-06	-4.04222e-07	1.37732e-06	1.59228e-06	-2.17786e-07	1.37449e-06	1.49796e-06	-2.00106e-07	1.29786e-06
20.079	3.87689e-07	-4.65654e-08	3.41123e-07	1.38085e-06	-2.05557e-07	1.17529e-06	1.14457e-06	-7.09567e-07	4.35007e-07	-1.26041e-09	2.24462e-10	-1.03595e-09	3.19847e-06	-2.93518e-07	2.90495e-06	1.77834e-06	-4.03495e-07	1.37485e-06	1.58459e-06	-2.17845e-07	1.36675e-06	1.49730e-06	-2.00017e-07	1.29728e-06
20.103	3.86604e-07	-4.64351e-08	3.40169e-07	1.37483e-06	-2.05848e-07	1.16899e-06	1.13932e-06	-7.10869e-07	4.28449e-07	-2.30040e-09	4.09669e-10	-1.89073e-09	3.19530e-06	-2.93228e-07	2.90208e-06	1.77514e-06	-4.02768e-07	1.37237e-06	1.57693e-06	-2.17903e-07	1.35903e-06	1.49662e-06	-1.99927e-07	1.29669e-06
20.128	3.85520e-07	-4.63049e-08	3.39215e-07	1.36884e-06	-2.06138e-07	1.16270e-06	1.13408e-06	-7.12164e-07	4.21915e-07	-3.33819e-09	5.94486e-10	-2.74370e-09	3.19213e-06	-2.92936e-07	2.89919e-06	1.77193e-06	-4.02041e-07	1.36989e-06	1.56929e-06	-2.17958e-07	1.35133e-06	1.49594e-06	-1.99836e-07	1.29610e-06
20.152	3.84436e-07	-4.61748e-08	3.38261e-07	1.36286e-06	-2.06425e-07	1.15644e-06	1.12886e-06	-7.13451e-07	4.15406e-07	-4.37376e-09	7.78907e-10	-3.59485e-09	3.18893e-06	-2.92643e-07	2.89629e-06	1.76873e-06	-4.01314e-07	1.36742e-06	1.56167e-06	-2.18012e-07	1.34366e-06	1.49525e-06	-1.99744e-07	1.29551e-06
20.177	3.83353e-07	-4.60447e-08	3.37309e-07	1.35690e-06	-2.06711e-07	1.15019e-06	1.12365e-06	-7.14729e-07	4.08921e-07	-5.40706e-09	9.62925e-10	-4.44414e-09	3.18573e-06	-2.92349e-07	2.89338e-06	1.76553e-06	-4.00588e-07	1.36494e-06	1.55408e-06	-2.18063e-07	1.33602e-06	1.49455e-06	-1.99651e-07	1.29490e-06
20.201	3.82271e-07	-4.59147e-08	3.36357e-07	1.35096e-06	-2.06993e-07	1.14397e-06	1.11846e-06	-7.15999e-07	4.02461e-07	-6.43807e-09	1.14653e-09	-5.29154e-09	3.18250e-06	-2.92053e-07	2.89045e-06	1.76233e-06	-3.99862e-07	1.36247e-06	1.54651e-06	-2.18113e-07	1.32840e-06	1.49385e-06	-1.99557e-07	1.29430e-06
20.226	3.81190e-07	-4.57849e-08	3.35405e-07	1.34503e-06	-2.07274e-07	1.13776e-06	1.11329e-06	-7.17261e-07	3.96026e-07	-7.46675e-09	1.32973e-09	-6.13703e-09	3.17926e-06	-2.91756e-07	2.88751e-06	1.75913e-06	-3.99137e-07	1.36000e-06	1.53897e-06	-2.18162e-07	1.32080e-06	1.49315e-06	-1.99463e-07	1.29368e-06
20.251	3.80110e-07	-4.56551e-08	3.34454e-07	1.33913e-06	-2.07553e-07	1.13158e-06	1.10813e-06	-7.18515e-07	3.89616e-07	-8.49307e-09	1.51250e-09	-6.98057e-09	3.17601e-06	-2.91457e-07	2.88455e-06	1.75594e-06	-3.98412e-07	1.35753e-06	1.53145e-06	-2.18208e-07	1.31324e-06	1.49243e-06	-1.99367e-07	1.29306e-06
20.275	3.79030e-07	-4.55254e-08	3.33505e-07	1.33324e-06	-2.07829e-07	1.12541e-06	1.10299e-06	-7.19760e-07	3.83231e-07	-9.51698e-09	1.69485e-09	-7.82213e-09	3.17273e-06	-2.91157e-07	2.88158e-06	1.75274e-06	-3.97687e-07	1.35506e-06	1.52395e-06	-2.18253e-07	1.30570e-06	1.49171e-06	-1.99271e-07	1.29244e-06
20.300	3.77951e-07	-4.53958e-08	3.32555e-07	1.32737e-06	-2.08103e-07	1.11927e-06	1.09787e-06	-7.20997e-07	3.76871e-07	-1.05385e-08	1.87676e-09	-8.66170e-09	3.16945e-06	-2.90855e-07	2.87859e-06	1.74955e-06	-3.96962e-07	1.35259e-06	1.51648e-06	-2.18296e-07	1.29818e-06	1.49098e-06	-1.99174e-07	1.29181e-06
20.324	3.76873e-07	-4.52664e-08	3.31607e-07	1.32152e-06	-2.08374e-07	1.11315e-06	1.09276e-06	-7.22226e-07	3.70537e-07	-1.15575e-08	2.05823e-09	-9.49923e-09	3.16615e-06	-2.90552e-07	2.87559e-06	1.74636e-06	-3.96238e-07	1.35012e-06	1.50903e-06	-2.18337e-07	1.29069e-06	1.49025e-06	-1.99076e-07	1.29117e-06
20.349	3.75797e-07	-4.51371e-08	3.30660e-07	1.31569e-06	-2.08644e-07	1.10704e-06	1.08767e-06	-7.23446e-07	3.64228e-07	-1.25740e-08	2.23925e-09	-1.03347e-08	3.16283e-06	-2.90248e-07	2.87258e-06	1.74317e-06	-3.95515e-07	1.34765e-06	1.50161e-06	-2.18377e-07	1.28323e-06	1.48951e-06	-1.98977e-07	1.29053e-06
20.374	3.74721e-07	-4.50079e-08	3.29713e-07	1.30987e-06	-2.08911e-07	1.10096e-06	1.08260e-06	-7.24658e-07	3.57945e-07	-1.35879e-08	2.41983e-09	-1.11681e-08	3.15950e-06	-2.89942e-07	2.86956e-06	1.73998e-06	-3.94791e-07	1.34519e-06	1.49421e-06	-2.18414e-07	1.27580e-06	1.48876e-06	-1.98877e-07	1.28988e-06
20.398	3.73646e-07	-4.48788e-08	3.28768e-07	1.30408e-06	-2.09176e-07	1.09490e-06	1.07755e-06	-7.25862e-07	3.51687e-07	-1.45993e-08	2.59994e-09	-1.19994e-08	3.15615e-06	-2.89635e-07	2.86652e-06	1.73680e-06	-3.94069e-07	1.34273e-06	1.48684e-06	-2.18451e-07	1.26839e-06	1.48801e-06	-1.98776e-07	1.28923e-06
20.423	3.72573e-07	-4.47498e-08	3.27823e-07	1.29830e-06	-2.09439e-07	1.08886e-06	1.07251e-06	-7.27058e-07	3.45455e-07	-1.56081e-08	2.77960e-09	-1.28285e-08	3.15279e-06	-2.89327e-07	2.86347e-06	1.73361e-06	-3.93347e-07	1.34027e-06	1.47950e-06	-2.18485e-07	1.26101e-06	1.48725e-06	-1.98675e-07	1.28857e-06
20.447	3.71500e-07	-4.46210e-08	3.26879e-07	1.29255e-06	-2.09700e-07	1.08285e-06	1.06749e-06	-7.28244e-07	3.39250e-07	-1.66143e-08	2.95878e-09	-1.36555e-08	3.14942e-06	-2.89017e-07	2.86040e-06	1.73043e-06	-3.92625e-07	1.33781e-06	1.47217e-06	-2.18517e-07	1.25366e-06	1.48648e-06	-1.98573e-07	1.28791e-06
20.472	3.70429e-07	-4.44924e-08	3.25937e-07	1.28681e-06	-2.09958e-07	1.07685e-06	1.06249e-06	-7.29423e-07	3.33070e-07	-1.76178e-08	3.13749e-09	-1.44803e-08	3.14603e-06	-2.88706e-07	2.85732e-06	1.72726e-06	-3.91904e-07	1.33535e-06	1.46488e-06	-2.18548e-07	1.24633e-06	1.48571e-06	-1.98470e-07	1.28724e-06
20.496	3.69359e-07	-4.43639e-08	3.24996e-07	1.28109e-06	-2.10214e-07	1.07088e-06	1.05751e-06	-7.30593e-07	3.26917e-07	-1.86186e-08	3.31572e-09	-1.53029e-08	3.14263e-06	-2.88394e-07	2.85423e-06	1.72408e-06	-3.91183e-07	1.33290e-06	1.45761e-06	-2.18578e-07	1.23903e-06	1.48493e-06	-1.98366e-07	1.28657e-06
20.521	3.68291e-07	-4.42355e-08	3.24055e-07	1.27539e-06	-2.10468e-07	1.06492e-06	1.05254e-06	-7.31755e-07	3.20790e-07	-1.96166e-08	3.49346e-09	-1.61232e-08	3.13921e-06	-2.88080e-07	2.85113e-06	1.72091e-06	-3.90463e-07	1.33044e-06	1.45037e-06	-2.18605e-07	1.23176e-06	1.48415e-06	-1.98261e-07	1.28589e-06
20.546	3.67224e-07	-4.41074e-08	3.23116e-07	1.26971e-06	-2.10719e-07	1.05899e-06	1.04760e-06	-7.32908e-07	3.14689e-07	-2.06120e-08	3.67071e-09	-1.69412e-08	3.13578e-06	-2.87765e-07	2.84802e-06	1.71774e-06	-3.89744e-07	1.32799e-06	1.44315e-06	-2.18631e-07	1.22452e-06	1.48336e-06	-1.98155e-07	1.28520e-06
20.570	3.66158e-07	-4.39793e-08	3.22178e-07	1.26406e-06	-2.10969e-07	1.05309e-06	1.04267e-06	-7.34053e-07	3.08615e-07	-2.16045e-08	3.84746e-09	-1.77570e-08	3.13234e-06	-2.87449e-07	2.84489e-06	1.71457e-06	-3.89025e-07	1.32554e-06	1.43596e-06	-2.18655e-07	1.21730e-06	1.48256e-06	-1.98049e-07	1.28451e-06
20.595	3.65093e-07	-4.38515e-08	3.21242e-07	1.25842e-06	-2.11216e-07	1.04720e-06	1.03776e-06	-7.35189e-07	3.02568e-07	-2.25941e-08	4.02371e-09	-1.85704e-08	3.12888e-06	-2.87132e-07	2.84175e-06	1.71140e-06	-3.88307e-07	1.32309e-06	1.42880e-06	-2.18678e-07	1.21012e-06	1.48176e-06	-1.97942e-07	1.28382e-06
20.619	3.64030e-07	-4.37238e-08	3.20306e-07	1.25280e-06	-2.11461e-07	1.04134e-06	1.03286e-06	-7.36316e-07	2.96548e-07	-2.35810e-08	4.19945e-09	-1.93815e-08	3.12541e-06	-2.86814e-07	2.83860e-06	1.70824e-06	-3.87589e-07	1.32065e-06	1.42166e-06	-2.18698e-07	1.20296e-06	1.48095e-06	-1.97834e-07	1.28312e-06
20.644	3.62969e-07	-4.35963e-08	3.19372e-07	1.24720e-06	-2.11703e-07	1.03549e-06	1.02799e-06	-7.37436e-07	2.90554e-07	-2.45649e-08	4.37468e-09	-2.01902e-08	3.12193e-06	-2.86494e-07	2.83543e-06	1.70508e-06	-3.86872e-07	1.31821e-06	1.41455e-06	-2.18717e-07	1.19583e-06	1.48014e-06	-1.97725e-07	1.28241e-06
20.668	3.61909e-07	-4.34690e-08	3.18440e-07	1.24162e-06	-2.11944e-07	1.02968e-06	1.02313e-06	-7.38546e-07	2.84588e-07	-2.55459e-08	4.54939e-09	-2.09965e-08	3.11843e-06	-2.86173e-07	2.83226e-06	1.70192e-06	-3.86156e-07	1.31577e-06	1.40746e-06	-2.18735e-07	1.18873e-06	1.47932e-06	-1.97616e-07	1.28170e-06
20.693	3.60850e-07	-4.33419e-08	3.17509e-07	1.23606e-06	-2.12182e-07	1.02388e-06	1.01830e-06	-7.39648e-07	2.78648e-07	-2.65240e-08	4.72357e-09	-2.18004e-08	3.11492e-06	-2.85851e-07	2.82907e-06	1.69877e-06	-3.85440e-07	1.31333e-06	1.40041e-06	-2.18751e-07	1.18166e-06	1.47849e-06	-1.97505e-07	1.28099e-06
20.718	3.59794e-07	-4.32149e-08	3.16579e-07	1.23052e-06	-2.12418e-07	1.01811e-06	1.01348e-06	-7.40741e-07	2.72736e-07	-2.74991e-08	4.89722e-09	-2.26019e-08	3.11140e-06	-2.85528e-07	2.82587e-06	1.69562e-06	-3.84726e-07	1.31089e-06	1.39338e-06	-2.18765e-07	1.17461e-06	1.47766e-06	-1.97394e-07	1.28027e-06
20.742	3.58738e-07	-4.30882e-08	3.15650e-07	1.22501e-06	-2.12651e-07	1.01236e-06	1.00868e-06	-7.41826e-07	2.66851e-07	-2.84712e-08	5.07034e-09	-2.34009e-08	3.10787e-06	-2.85204e-07	2.82266e-06	1.69247e-06	-3.84012e-07	1.30846e-06	1.38638e-06	-2.18777e-07	1.16760e-06	1.47682e-06	-1.97283e-07	1.27954e-06
20.767	3.57685e-07	-4.29617e-08	3.14723e-07	1.21951e-06	-2.12883e-07	1.00663e-06	1.00390e-06	-7.42902e-07	2.60994e-07	-2.94403e-08	5.24292e-09	-2.41974e-08	3.10432e-06	-2.84878e-07	2.81944e-06	1.68933e-06	-3.83298e-07	1.30603e-06	1.37940e-06	-2.18788e-07	1.16061e-06	1.47598e-06	-1.97170e-07	1.27881e-06
20.791	3.56633e-07	-4.28353e-08	3.13798e-07	1.21403e-06	-2.13112e-07	1.00092e-06	9.99135e-07	-7.43970e-07	2.55165e-07	-3.04063e-08	5.41495e-09	-2.49913e-08	3.10076e-06	-2.84552e-07	2.81621e-06	1.68619e-06	-3.82586e-07	1.30360e-06	1.37245e-06	-2.18797e-07	1.15366e-06	1.47513e-06	-1.97057e-07	1.27808e-06
20.816	3.55583e-07	-4.27092e-08	3.12874e-07	1.20858e-06	-2.13339e-07	9.95242e-07	9.94392e-07	-7.45029e-07	2.49363e-07	-3.13692e-08	5.58643e-09	-2.57828e-08	3.09719e-06	-2.84224e-07	2.81297e-06	1.68305e-06	-3.81874e-07	1.30118e-06	1.36554e-06	-2.18805e-07	1.14673e-06	1.47428e-06	-1.96942e-07	1.27734e-06
20.840	3.54535e-07	-4.25833e-08	3.11952e-07	1.20315e-06	-2.13563e-07	9.89584e-07	9.89668e-07	-7.46079e-07	2.43589e-07	-3.23290e-08	5.75735e-09	-2.65716e-08	3.09361e-06	-2.83896e-07	2.80972e-06	1.67992e-06	-3.81163e-07	1.29875e-06	1.35865e-06	-2.18811e-07	1.13983e-06	1.47342e-06	-1.96827e-07	1.27659e-06
20.865	3.53489e-07	-4.24576e-08	3.11031e-07	1.19773e-06	-2.13785e-07	9.83949e-07	9.84963e-07	-7.47120e-07	2.37843e-07	-3.32856e-08	5.92772e-09	-2.73579e-08	3.09002e-06	-2.83566e-07	2.80645e-06	1.67679e-06	-3.80453e-07	1.29634e-06	1.35178e-06	-2.18815e-07	1.13297e-06	1.47255e-06	-1.96712e-07	1.27584e-06
20.890	3.52444e-07	-4.23322e-08	3.10112e-07	1.19234e-06	-2.14006e-07	9.78339e-07	9.80278e-07	-7.48153e-07	2.32125e-07	-3.42391e-08	6.09752e-09	-2.81416e-08	3.08641e-06	-2.83235e-07	2.80318e-06	1.67366e-06	-3.79744e-07	1.29392e-06	1.34495e-06	-2.18818e-07	1.12613e-06	1.47168e-06	-1.96595e-07	1.27509e-06
20.914	3.51401e-07	-4.22069e-08	3.09194e-07	1.18698e-06	-2.14223e-07	9.72752e-07	9.75612e-07	-7.49177e-07	2.26435e-07	-3.51893e-08	6.26675e-09	-2.89226e-08	3.08280e-06	-2.82903e-07	2.79989e-06	1.67054e-06	-3.79036e-07	1.29150e-06	1.33814e-06	-2.18819e-07	1.11932e-06	1.47080e-06	-1.96478e-07	1.27433e-06
20.939	3.50361e-07	-4.20819e-08	3.08279e-07	1.18163e-06	-2.14439e-07	9.67188e-07	9.70965e-07	-7.50193e-07	2.20773e-07	-3.61364e-08	6.43540e-09	-2.97010e-08	3.07917e-06	-2.82570e-07	2.79660e-06	1.66742e-06	-3.78328e-07	1.28909e-06	1.33137e-06	-2.18819e-07	1.11255e-06	1.46992e-06	-1.96360e-07	1.27356e-06
20.963	3.49322e-07	-4.19572e-08	3.07365e-07	1.17630e-06	-2.14652e-07	9.61649e-07	9.66339e-07	-7.51199e-07	2.15140e-07	-3.70801e-08	6.60347e-09	-3.04767e-08	3.07553e-06	-2.82236e-07	2.79329e-06	1.66431e-06	-3.77622e-07	1.28669e-06	1.32462e-06	-2.18817e-07	1.10580e-06	1.46903e-06	-1.96242e-07	1.27279e-06
20.988	3.48285e-07	-4.18326e-08	3.06452e-07	1.17100e-06	-2.14864e-07	9.56134e-07	9.61732e-07	-7.52197e-07	2.09535e-07	-3.80206e-08	6.77096e-09	-3.12497e-08	3.07188e-06	-2.81901e-07	2.78998e-06	1.66120e-06	-3.76916e-07	1.28428e-06	1.31790e-06	-2.18813e-07	1.09908e-06	1.46814e-06	-1.96122e-07	1.27202e-06
21.012	3.47250e-07	-4.17083e-08	3.05542e-07	1.16572e-06	-2.15073e-07	9.50643e-07	9.57144e-07	-7.53186e-07	2.03958e-07	-3.89578e-08	6.93786e-09	-3.20200e-08	3.06822e-06	-2.81565e-07	2.78665e-06	1.65809e-06	-3.76211e-07	1.28188e-06	1.31121e-06	-2.18808e-07	1.09240e-06	1.46724e-06	-1.96002e-07	1.27124e-06
21.037	3.46218e-07	-4.15843e-08	3.04633e-07	1.16046e-06	-2.15279e-07	9.45176e-07	9.52577e-07	-7.54166e-07	1.98411e-07	-3.98917e-08	7.10416e-09	-3.27875e-08	3.06455e-06	-2.81228e-07	2.78332e-06	1.65499e-06	-3.75508e-07	1.27948e-06	1.30455e-06	-2.18801e-07	1.08574e-06	1.46634e-06	-1.95882e-07	1.27046e-06
21.062	3.45187e-07	-4.14605e-08	3.03726e-07	1.15522e-06	-2.15484e-07	9.39734e-07	9.48030e-07	-7.55138e-07	1.92892e-07	-4.08221e-08	7.26987e-09	-3.35523e-08	3.06086e-06	-2.80891e-07	2.77997e-06	1.65189e-06	-3.74805e-07	1.27709e-06	1.29791e-06	-2.18793e-07	1.07912e-06	1.46543e-06	-1.95760e-07	1.26967e-06
21.086	3.44158e-07	-4.13370e-08	3.02821e-07	1.15000e-06	-2.15686e-07	9.34316e-07	9.43502e-07	-7.56100e-07	1.87402e-07	-4.17492e-08	7.43497e-09	-3.43142e-08	3.05717e-06	-2.80552e-07	2.77662e-06	1.64880e-06	-3.74103e-07	1.27470e-06	1.29131e-06	-2.18783e-07	1.07253e-06	1.46451e-06	-1.95638e-07	1.26887e-06
21.111	3.43132e-07	-4.12137e-08	3.01918e-07	1.14481e-06	-2.15886e-07	9.28923e-07	9.38995e-07	-7.57054e-07	1.81941e-07	-4.26729e-08	7.59947e-09	-3.50734e-08	3.05347e-06	-2.80212e-07	2.77326e-06	1.64571e-06	-3.73403e-07	1.27231e-06	1.28474e-06	-2.18771e-07	1.06597e-06	1.46359e-06	-1.95515e-07	1.26808e-06
21.135	3.42108e-07	-4.10907e-08	3.01017e-07	1.13964e-06	-2.16083e-07	9.23554e-07	9.34508e-07	-7.57999e-07	1.76509e-07	-4.35931e-08	7.76335e-09	-3.58298e-08	3.04976e-06	-2.79871e-07	2.76989e-06	1.64263e-06	-3.72703e-07	1.26993e-06	1.27820e-06	-2.18758e-07	1.05944e-06	1.46267e-06	-1.95391e-07	1.26728e-06
21.160	3.41086e-07	-4.09679e-08	3.00118e-07	1.13449e-06	-2.16279e-07	9.18211e-07	9.30041e-07	-7.58935e-07	1.71106e-07	-4.45099e-08	7.92661e-09	-3.65833e-08	3.04603e-06	-2.79530e-07	2.76651e-06	1.63955e-06	-3.72005e-07	1.26755e-06	1.27168e-06	-2.18744e-07	1.05294e-06	1.46174e-06	-1.95267e-07	1.26647e-06
21.185	3.40066e-07	-4.08454e-08	2.99221e-07	1.12936e-06	-2.16472e-07	9.12892e-07	9.25595e-07	-7.59862e-07	1.65733e-07	-4.54232e-08	8.08926e-09	-3.73339e-08	3.04230e-06	-2.79187e-07	2.76312e-06	1.63648e-06	-3.71307e-07	1.26517e-06	1.26520e-06	-2.18728e-07	1.04647e-06	1.46080e-06	-1.95142e-07	1.26566e-06
21.209	3.39048e-07	-4.07232e-08	2.98325e-07	1.12426e-06	-2.16663e-07	9.07599e-07	9.21169e-07	-7.60781e-07	1.60389e-07	-4.63330e-08	8.25128e-09	-3.80817e-08	3.03856e-06	-2.78844e-07	2.75972e-06	1.63341e-06	-3.70611e-07	1.26280e-06	1.25875e-06	-2.18710e-07	1.04004e-06	1.45986e-06	-1.95016e-07	1.26484e-06
21.234	3.38033e-07	-4.06013e-08	2.97432e-07	1.11918e-06	-2.16851e-07	9.02330e-07	9.16764e-07	-7.61690e-07	1.55074e-07	-4.72392e-08	8.41266e-09	-3.88265e-08	3.03481e-06	-2.78499e-07	2.75631e-06	1.63035e-06	-3.69915e-07	1.26043e-06	1.25232e-06	-2.18691e-07	1.03363e-06	1.45891e-06	-1.94890e-07	1.26402e-06
21.258	3.37020e-07	-4.04796e-08	2.96541e-07	1.11412e-06	-2.17038e-07	8.97087e-07	9.12380e-07	-7.62591e-07	1.49789e-07	-4.81419e-08	8.57342e-09	-3.95685e-08	3.03105e-06	-2.78154e-07	2.75289e-06	1.62729e-06	-3.69221e-07	1.25807e-06	1.24593e-06	-2.18670e-07	1.02726e-06	1.45796e-06	-1.94763e-07	1.26320e-06
21.283	3.36010e-07	-4.03582e-08	2.95651e-07	1.10909e-06	-2.17222e-07	8.91870e-07	9.08016e-07	-7.63482e-07	1.44534e-07	-4.90410e-08	8.73353e-09	-4.03074e-08	3.02728e-06	-2.77808e-07	2.74947e-06	1.62423e-06	-3.68528e-07	1.25570e-06	1.23957e-06	-2.18648e-07	1.02092e-06	1.45700e-06	-1.94635e-07	1.26237e-06
21.307	3.35002e-07	-4.02371e-08	2.94764e-07	1.10408e-06	-2.17404e-07	8.86678e-07	9.03673e-07	-7.64365e-07	1.39308e-07	-4.99365e-08	8.89301e-09	-4.10434e-08	3.02350e-06	-2.77462e-07	2.74604e-06	1.62118e-06	-3.67837e-07	1.25335e-06	1.23324e-06	-2.18624e-07	1.01462e-06	1.45604e-06	-1.94506e-07	1.26154e-06
21.332	3.33996e-07	-4.01163e-08	2.93879e-07	1.09909e-06	-2.17583e-07	8.81511e-07	8.99351e-07	-7.65239e-07	1.34113e-07	-5.08283e-08	9.05184e-09	-4.17765e-08	3.01971e-06	-2.77114e-07	2.74260e-06	1.61814e-06	-3.67146e-07	1.25099e-06	1.22694e-06	-2.18599e-07	1.00834e-06	1.45508e-06	-1.94377e-07	1.26070e-06
21.357	3.32992e-07	-3.99958e-08	2.92997e-07	1.09413e-06	-2.17761e-07	8.76371e-07	8.95050e-07	-7.66103e-07	1.28947e-07	-5.17165e-08	9.21001e-09	-4.25065e-08	3.01591e-06	-2.76765e-07	2.73915e-06	1.61510e-06	-3.66457e-07	1.24865e-06	1.22067e-06	-2.18572e-07	1.00210e-06	1.45410e-06	-1.94247e-07	1.25986e-06
21.381	3.31991e-07	-3.98756e-08	2.92116e-07	1.08919e-06	-2.17936e-07	8.71256e-07	8.90771e-07	-7.66959e-07	1.23811e-07	-5.26010e-08	9.36753e-09	-4.32335e-08	3.01211e-06	-2.76416e-07	2.73569e-06	1.61207e-06	-3.65769e-07	1.24630e-06	1.21443e-06	-2.18544e-07	9.95890e-07	1.45313e-06	-1.94117e-07	1.25901e-06
21.406	3.30993e-07	-3.97557e-08	2.91237e-07	1.08428e-06	-2.18109e-07	8.66167e-07	8.86512e-07	-7.67806e-07	1.18706e-07	-5.34819e-08	9.52440e-09	-4.39575e-08	3.00829e-06	-2.76066e-07	2.73223e-06	1.60904e-06	-3.65082e-07	1.24396e-06	1.20823e-06	-2.18514e-07	9.89714e-07	1.45215e-06	-1.93986e-07	1.25816e-06
21.430	3.29997e-07	-3.96360e-08	2.90361e-07	1.07938e-06	-2.18279e-07	8.61104e-07	8.82274e-07	-7.68644e-07	1.13631e-07	-5.43590e-08	9.68060e-09	-4.46784e-08	3.00447e-06	-2.75715e-07	2.72876e-06	1.60602e-06	-3.64396e-07	1.24162e-06	1.20205e-06	-2.18483e-07	9.83570e-07	1.45116e-06	-1.93854e-07	1.25731e-06
21.455	3.29003e-07	-3.95167e-08	2.89487e-07	1.07451e-06	-2.18448e-07	8.56067e-07	8.78058e-07	-7.69473e-07	1.08586e-07	-5.52323e-08	9.83613e-09	-4.53962e-08	3.00064e-06	-2.75364e-07	2.72528e-06	1.60301e-06	-3.63712e-07	1.23929e-06	1.19591e-06	-2.18451e-07	9.77460e-07	1.45017e-06	-1.93722e-07	1.25645e-06
21.479	3.28013e-07	-3.93977e-08	2.88615e-07	1.06967e-06	-2.18614e-07	8.51057e-07	8.73864e-07	-7.70293e-07	1.03571e-07	-5.61019e-08	9.99100e-09	-4.61109e-08	2.99680e-06	-2.75012e-07	2.72179e-06	1.60000e-06	-3.63029e-07	1.23697e-06	1.18980e-06	-2.18416e-07	9.71382e-07	1.44917e-06	-1.93589e-07	1.25558e-06
21.504	3.27024e-07	-3.92790e-08	2.87745e-07	1.06485e-06	-2.18778e-07	8.46073e-07	8.69691e-07	-7.71103e-07	9.85871e-08	-5.69678e-08	1.01452e-08	-4.68226e-08	2.99296e-06	-2.74659e-07	2.71830e-06	1.59699e-06	-3.62348e-07	1.23464e-06	1.18372e-06	-2.18381e-07	9.65338e-07	1.44817e-06	-1.93455e-07	1.25472e-06
21.529	3.26038e-07	-3.91606e-08	2.86878e-07	1.06005e-06	-2.18939e-07	8.41115e-07	8.65539e-07	-7.71905e-07	9.36337e-08	-5.78298e-08	1.02987e-08	-4.75311e-08	2.98910e-06	-2.74305e-07	2.71480e-06	1.59399e-06	-3.61667e-07	1.23233e-06	1.17767e-06	-2.18344e-07	9.59327e-07	1.44717e-06	-1.93321e-07	1.25384e-06
21.553	3.25055e-07	-3.90425e-08	2.86013e-07	1.05528e-06	-2.19099e-07	8.36184e-07	8.61409e-07	-7.72698e-07	8.87110e-08	-5.86880e-08	1.04515e-08	-4.82364e-08	2.98524e-06	-2.73950e-07	2.71129e-06	1.59100e-06	-3.60988e-07	1.23001e-06	1.17166e-06	-2.18305e-07	9.53350e-07	1.44615e-06	-1.93186e-07	1.25297e-06
21.578	3.24075e-07	-3.89247e-08	2.85150e-07	1.05054e-06	-2.19256e-07	8.31280e-07	8.57301e-07	-7.73482e-07	8.38191e-08	-5.95423e-08	1.06037e-08	-4.89386e-08	2.98137e-06	-2.73595e-07	2.70777e-06	1.58801e-06	-3.60311e-07	1.22770e-06	1.16567e-06	-2.18265e-07	9.47407e-07	1.44514e-06	-1.93050e-07	1.25209e-06
21.602	3.23097e-07	-3.88073e-08	2.84290e-07	1.04581e-06	-2.19411e-07	8.26402e-07	8.53214e-07	-7.74256e-07	7.89581e-08	-6.03928e-08	1.07551e-08	-4.96376e-08	2.97749e-06	-2.73240e-07	2.70425e-06	1.58503e-06	-3.59635e-07	1.22540e-06	1.15972e-06	-2.18224e-07	9.41497e-07	1.44412e-06	-1.92914e-07	1.25121e-06
21.627	3.22122e-07	-3.86902e-08	2.83432e-07	1.04111e-06	-2.19564e-07	8.21551e-07	8.49150e-07	-7.75022e-07	7.41280e-08	-6.12394e-08	1.09059e-08	-5.03335e-08	2.97361e-06	-2.72883e-07	2.70072e-06	1.58206e-06	-3.58960e-07	1.22310e-06	1.15380e-06	-2.18181e-07	9.35621e-07	1.44309e-06	-1.92777e-07	1.25032e-06
21.651	3.21149e-07	-3.85734e-08	2.82576e-07	1.03644e-06	-2.19714e-07	8.16727e-07	8.45107e-07	-7.75778e-07	6.93289e-08	-6.20821e-08	1.10560e-08	-5.10261e-08	2.96972e-06	-2.72526e-07	2.69719e-06	1.57909e-06	-3.58287e-07	1.22081e-06	1.14792e-06	-2.18137e-07	9.29779e-07	1.44206e-06	-1.92639e-07	1.24943e-06
21.676	3.20180e-07	-3.84569e-08	2.81723e-07	1.03179e-06	-2.19862e-07	8.11931e-07	8.41087e-07	-7.76526e-07	6.45610e-08	-6.29208e-08	1.12053e-08	-5.17155e-08	2.96582e-06	-2.72168e-07	2.69365e-06	1.57613e-06	-3.57615e-07	1.21852e-06	1.14206e-06	-2.18091e-07	9.23971e-07	1.44103e-06	-1.92501e-07	1.24853e-06
21.701	3.19213e-07	-3.83407e-08	2.80872e-07	1.02717e-06	-2.20008e-07	8.07161e-07	8.37088e-07	-7.77264e-07	5.98243e-08	-6.37556e-08	1.13540e-08	-5.24016e-08	2.96191e-06	-2.71810e-07	2.69010e-06	1.57318e-06	-3.56945e-07	1.21623e-06	1.13624e-06	-2.18044e-07	9.18198e-07	1.43999e-06	-1.92362e-07	1.24763e-06
21.725	3.18248e-07	-3.82249e-08	2.80024e-07	1.02257e-06	-2.20152e-07	8.02419e-07	8.33112e-07	-7.77993e-07	5.51189e-08	-6.45865e-08	1.15020e-08	-5.30845e-08	2.95800e-06	-2.71451e-07	2.68655e-06	1.57023e-06	-3.56276e-07	1.21396e-06	1.13045e-06	-2.17995e-07	9.12459e-07	1.43895e-06	-1.92223e-07	1.24673e-06
21.750	3.17287e-07	-3.81094e-08	2.79178e-07	1.01800e-06	-2.20294e-07	7.97704e-07	8.29158e-07	-7.78713e-07	5.04449e-08	-6.54133e-08	1.16492e-08	-5.37641e-08	2.95408e-06	-2.71091e-07	2.68299e-06	1.56729e-06	-3.55609e-07	1.21168e-06	1.12470e-06	-2.17945e-07	9.06755e-07	1.43790e-06	-1.92083e-07	1.24582e-06
21.774	3.16328e-07	-3.79943e-08	2.78334e-07	1.01345e-06	-2.20433e-07	7.93016e-07	8.25227e-07	-7.79424e-07	4.58023e-08	-6.62362e-08	1.17958e-08	-5.44404e-08	2.95015e-06	-2.70731e-07	2.67942e-06	1.56436e-06	-3.54943e-07	1.20941e-06	1.11898e-06	-2.17894e-07	9.01085e-07	1.43685e-06	-1.91942e-07	1.24491e-06
21.799	3.15373e-07	-3.78795e-08	2.77493e-07	1.00893e-06	-2.20570e-07	7.88356e-07	8.21318e-07	-7.80126e-07	4.11913e-08	-6.70550e-08	1.19416e-08	-5.51134e-08	2.94622e-06	-2.70370e-07	2.67585e-06	1.56143e-06	-3.54279e-07	1.20715e-06	1.11329e-06	-2.17841e-07	8.95449e-07	1.43579e-06	-1.91801e-07	1.24399e-06
21.823	3.14420e-07	-3.77650e-08	2.76654e-07	1.00443e-06	-2.20705e-07	7.83724e-07	8.17431e-07	-7.80819e-07	3.66119e-08	-6.78698e-08	1.20867e-08	-5.57831e-08	2.94229e-06	-2.70009e-07	2.67228e-06	1.55851e-06	-3.53616e-07	1.20489e-06	1.10764e-06	-2.17787e-07	8.89849e-07	1.43473e-06	-1.91659e-07	1.24307e-06
21.848	3.13469e-07	-3.76509e-08	2.75818e-07	9.99956e-07	-2.20837e-07	7.79119e-07	8.13567e-07	-7.81502e-07	3.20642e-08	-6.86806e-08	1.22311e-08	-5.64495e-08	2.93834e-06	-2.69647e-07	2.66869e-06	1.55560e-06	-3.52955e-07	1.20264e-06	1.10202e-06	-2.17732e-07	8.84284e-07	1.43366e-06	-1.91517e-07	1.24215e-06
21.873	3.12522e-07	-3.75371e-08	2.74985e-07	9.95510e-07	-2.20968e-07	7.74542e-07	8.09725e-07	-7.82177e-07	2.75483e-08	-6.94872e-08	1.23747e-08	-5.71125e-08	2.93439e-06	-2.69284e-07	2.66511e-06	1.55269e-06	-3.52296e-07	1.20039e-06	1.09643e-06	-2.17675e-07	8.78754e-07	1.43259e-06	-1.91374e-07	1.24122e-06
21.897	3.11578e-07	-3.74237e-08	2.74154e-07	9.91089e-07	-2.21096e-07	7.69993e-07	8.05906e-07	-7.82842e-07	2.30643e-08	-7.02898e-08	1.25177e-08	-5.77721e-08	2.93044e-06	-2.68921e-07	2.66151e-06	1.54979e-06	-3.51638e-07	1.19815e-06	1.09087e-06	-2.17616e-07	8.73259e-07	1.43152e-06	-1.91230e-07	1.24029e-06
21.922	3.10636e-07	-3.73106e-08	2.73326e-07	9.86694e-07	-2.21222e-07	7.65472e-07	8.02110e-07	-7.83498e-07	1.86122e-08	-7.10883e-08	1.26599e-08	-5.84284e-08	2.92647e-06	-2.68558e-07	2.65792e-06	1.54690e-06	-3.50982e-07	1.19592e-06	1.08536e-06	-2.17557e-07	8.67799e-07	1.43044e-06	-1.91086e-07	1.23935e-06
21.946	3.09698e-07	-3.71979e-08	2.72500e-07	9.82325e-07	-2.21345e-07	7.60979e-07	7.98337e-07	-7.84145e-07	1.41921e-08	-7.18826e-08	1.28013e-08	-5.90813e-08	2.92251e-06	-2.68194e-07	2.65431e-06	1.54401e-06	-3.50327e-07	1.19369e-06	1.07987e-06	-2.17496e-07	8.62374e-07	1.42936e-06	-1.90941e-07	1.23841e-06
21.971	3.08762e-07	-3.70855e-08	2.71677e-07	9.77981e-07	-2.21467e-07	7.56515e-07	7.94587e-07	-7.84783e-07	9.80412e-09	-7.26728e-08	1.29420e-08	-5.97308e-08	2.91854e-06	-2.67829e-07	2.65071e-06	1.54114e-06	-3.49674e-07	1.19146e-06	1.07442e-06	-2.17433e-07	8.56986e-07	1.42827e-06	-1.90796e-07	1.23747e-06
21.996	3.07830e-07	-3.69735e-08	2.70856e-07	9.73664e-07	-2.21586e-07	7.52078e-07	7.90860e-07	-7.85411e-07	5.44831e-09	-7.34589e-08	1.30820e-08	-6.03768e-08	2.91456e-06	-2.67464e-07	2.64709e-06	1.53827e-06	-3.49023e-07	1.18924e-06	1.06900e-06	-2.17369e-07	8.51632e-07	1.42718e-06	-1.90650e-07	1.23653e-06
22.020	3.06900e-07	-3.68619e-08	2.70038e-07	9.69373e-07	-2.21703e-07	7.47670e-07	7.87155e-07	-7.86031e-07	1.12476e-09	-7.42407e-08	1.32213e-08	-6.10194e-08	2.91058e-06	-2.67099e-07	2.64348e-06	1.53540e-06	-3.48374e-07	1.18703e-06	1.06362e-06	-2.17304e-07	8.46315e-07	1.42608e-06	-1.90504e-07	1.23558e-06
22.045	3.05973e-07	-3.67505e-08	2.69223e-07	9.65108e-07	-2.21818e-07	7.43290e-07	7.83474e-07	-7.86641e-07	-3.16648e-09	-7.50184e-08	1.33598e-08	-6.16586e-08	2.90659e-06	-2.66733e-07	2.63986e-06	1.53255e-06	-3.47726e-07	1.18482e-06	1.05827e-06	-2.17238e-07	8.41033e-07	1.42498e-06	-1.90357e-07	1.23462e-06
22.069	3.05050e-07	-3.66396e-08	2.68410e-07	9.60870e-07	-2.21930e-07	7.38939e-07	7.79816e-07	-7.87242e-07	-7.42532e-09	-7.57919e-08	1.34975e-08	-6.22943e-08	2.90260e-06	-2.66366e-07	2.63623e-06	1.52970e-06	-3.47080e-07	1.18262e-06	1.05296e-06	-2.17170e-07	8.35788e-07	1.42387e-06	-1.90209e-07	1.23366e-06
22.094	3.04129e-07	-3.65290e-08	2.67600e-07	9.56657e-07	-2.22040e-07	7.34617e-07	7.76182e-07	-7.87833e-07	-1.16517e-08	-7.65611e-08	1.36345e-08	-6.29266e-08	2.89860e-06	-2.66000e-07	2.63260e-06	1.52686e-06	-3.46436e-07	1.18043e-06	1.04768e-06	-2.17101e-07	8.30578e-07	1.42276e-06	-1.90061e-07	1.23270e-06
22.118	3.03211e-07	-3.64188e-08	2.66793e-07	9.52472e-07	-2.22148e-07	7.30323e-07	7.72570e-07	-7.88416e-07	-1.58455e-08	-7.73261e-08	1.37707e-08	-6.35554e-08	2.89460e-06	-2.65632e-07	2.62896e-06	1.52403e-06	-3.45794e-07	1.17824e-06	1.04244e-06	-2.17030e-07	8.25405e-07	1.42165e-06	-1.89912e-07	1.23174e-06
22.143	3.02297e-07	-3.63090e-08	2.65988e-07	9.48313e-07	-2.22254e-07	7.26058e-07	7.68982e-07	-7.88989e-07	-2.00067e-08	-7.80868e-08	1.39062e-08	-6.41806e-08	2.89059e-06	-2.65265e-07	2.62533e-06	1.52121e-06	-3.45154e-07	1.17606e-06	1.03723e-06	-2.16958e-07	8.20268e-07	1.42053e-06	-1.89763e-07	1.23077e-06
22.168	3.01385e-07	-3.61995e-08	2.65186e-07	9.44180e-07	-2.22358e-07	7.21822e-07	7.65418e-07	-7.89553e-07	-2.41353e-08	-7.88433e-08	1.40409e-08	-6.48024e-08	2.88658e-06	-2.64897e-07	2.62168e-06	1.51840e-06	-3.44515e-07	1.17388e-06	1.03205e-06	-2.16885e-07	8.15167e-07	1.41941e-06	-1.89613e-07	1.22980e-06
22.192	3.00477e-07	-3.60904e-08	2.64387e-07	9.40074e-07	-2.22459e-07	7.17615e-07	7.61877e-07	-7.90108e-07	-2.82310e-08	-7.95955e-08	1.41749e-08	-6.54206e-08	2.88256e-06	-2.64528e-07	2.61804e-06	1.51559e-06	-3.43878e-07	1.17171e-06	1.02691e-06	-2.16811e-07	8.10103e-07	1.41829e-06	-1.89463e-07	1.22882e-06
22.217	2.99572e-07	-3.59816e-08	2.63590e-07	9.35995e-07	-2.22558e-07	7.13437e-07	7.58360e-07	-7.90654e-07	-3.22940e-08	-8.03434e-08	1.43081e-08	-6.60353e-08	2.87855e-06	-2.64159e-07	2.61439e-06	1.51279e-06	-3.43243e-07	1.16955e-06	1.02181e-06	-2.16735e-07	8.05075e-07	1.41716e-06	-1.89312e-07	1.22784e-06
22.241	2.98669e-07	-3.58733e-08	2.62796e-07	9.31943e-07	-2.22655e-07	7.09288e-07	7.54866e-07	-7.91190e-07	-3.63240e-08	-8.10870e-08	1.44405e-08	-6.66465e-08	2.87452e-06	-2.63790e-07	2.61073e-06	1.51000e-06	-3.42610e-07	1.16739e-06	1.01674e-06	-2.16658e-07	8.00084e-07	1.41602e-06	-1.89160e-07	1.22686e-06
22.266	2.97770e-07	-3.57653e-08	2.62005e-07	9.27918e-07	-2.22750e-07	7.05168e-07	7.51396e-07	-7.91717e-07	-4.03211e-08	-8.18262e-08	1.45721e-08	-6.72541e-08	2.87050e-06	-2.63421e-07	2.60707e-06	1.50722e-06	-3.41979e-07	1.16524e-06	1.01171e-06	-2.16580e-07	7.95130e-07	1.41488e-06	-1.89008e-07	1.22587e-06
22.290	2.96874e-07	-3.56577e-08	2.61217e-07	9.23920e-07	-2.22843e-07	7.01078e-07	7.47949e-07	-7.92235e-07	-4.42852e-08	-8.25612e-08	1.47030e-08	-6.78581e-08	2.86647e-06	-2.63051e-07	2.60341e-06	1.50445e-06	-3.41350e-07	1.16310e-06	1.00671e-06	-2.16500e-07	7.90213e-07	1.41374e-06	-1.88856e-07	1.22489e-06
22.315	2.95981e-07	-3.55504e-08	2.60431e-07	9.19950e-07	-2.22933e-07	6.97017e-07	7.44527e-07	-7.92743e-07	-4.82162e-08	-8.32917e-08	1.48331e-08	-6.84586e-08	2.86243e-06	-2.62681e-07	2.59975e-06	1.50168e-06	-3.40722e-07	1.16096e-06	1.00175e-06	-2.16419e-07	7.85333e-07	1.41259e-06	-1.88702e-07	1.22389e-06
22.340	2.95092e-07	-3.54436e-08	2.59648e-07	9.16006e-07	-2.23021e-07	6.92985e-07	7.41128e-07	-7.93242e-07	-5.21140e-08	-8.40179e-08	1.49625e-08	-6.90554e-08	2.85839e-06	-2.62310e-07	2.59608e-06	1.49892e-06	-3.40097e-07	1.15883e-06	9.96826e-07	-2.16337e-07	7.80489e-07	1.41144e-06	-1.88549e-07	1.22290e-06
22.364	2.94205e-07	-3.53371e-08	2.58868e-07	9.12090e-07	-2.23107e-07	6.88983e-07	7.37754e-07	-7.93733e-07	-5.59786e-08	-8.47397e-08	1.50910e-08	-6.96487e-08	2.85435e-06	-2.61939e-07	2.59241e-06	1.49618e-06	-3.39474e-07	1.15670e-06	9.91936e-07	-2.16253e-07	7.75683e-07	1.41029e-06	-1.88395e-07	1.22190e-06
22.389	2.93322e-07	-3.52310e-08	2.58091e-07	9.08201e-07	-2.23190e-07	6.85011e-07	7.34403e-07	-7.94213e-07	-5.98099e-08	-8.54571e-08	1.52188e-08	-7.02384e-08	2.85031e-06	-2.61568e-07	2.58874e-06	1.49344e-06	-3.38852e-07	1.15459e-06	9.87083e-07	-2.16168e-07	7.70915e-07	1.40913e-06	-1.88240e-07	1.22089e-06
22.413	2.92442e-07	-3.51253e-08	2.57316e-07	9.04340e-07	-2.23272e-07	6.81068e-07	7.31077e-07	-7.94685e-07	-6.36079e-08	-8.61701e-08	1.53457e-08	-7.08244e-08	2.84626e-06	-2.61197e-07	2.58506e-06	1.49071e-06	-3.38233e-07	1.15248e-06	9.82265e-07	-2.16082e-07	7.66183e-07	1.40797e-06	-1.88085e-07	1.21989e-06
22.438	2.91565e-07	-3.50199e-08	2.56545e-07	9.00506e-07	-2.23351e-07	6.77155e-07	7.27774e-07	-7.95147e-07	-6.73724e-08	-8.68787e-08	1.54719e-08	-7.14068e-08	2.84221e-06	-2.60825e-07	2.58139e-06	1.48799e-06	-3.37615e-07	1.15037e-06	9.77484e-07	-2.15995e-07	7.61490e-07	1.40680e-06	-1.87929e-07	1.21888e-06
22.462	2.90691e-07	-3.49150e-08	2.55776e-07	8.96700e-07	-2.23428e-07	6.73272e-07	7.24496e-07	-7.95600e-07	-7.11035e-08	-8.75828e-08	1.55973e-08	-7.19855e-08	2.83816e-06	-2.60453e-07	2.57770e-06	1.48528e-06	-3.37000e-07	1.14828e-06	9.72739e-07	-2.15906e-07	7.56833e-07	1.40563e-06	-1.87773e-07	1.21786e-06
22.487	2.89820e-07	-3.48104e-08	2.55010e-07	8.92921e-07	-2.23503e-07	6.69418e-07	7.21242e-07	-7.96043e-07	-7.48010e-08	-8.82825e-08	1.57219e-08	-7.25606e-08	2.83410e-06	-2.60081e-07	2.57402e-06	1.48257e-06	-3.36387e-07	1.14619e-06	9.68031e-07	-2.15816e-07	7.52215e-07	1.40446e-06	-1.87616e-07	1.21684e-06
22.512	2.88953e-07	-3.47063e-08	2.54247e-07	8.89170e-07	-2.23575e-07	6.65595e-07	7.18013e-07	-7.96478e-07	-7.84649e-08	-8.89778e-08	1.58457e-08	-7.31320e-08	2.83004e-06	-2.59708e-07	2.57034e-06	1.47988e-06	-3.35776e-07	1.14410e-06	9.63359e-07	-2.15725e-07	7.47634e-07	1.40328e-06	-1.87459e-07	1.21582e-06
22.536	2.88089e-07	-3.46025e-08	2.53487e-07	8.85448e-07	-2.23646e-07	6.61802e-07	7.14808e-07	-7.96903e-07	-8.20952e-08	-8.96685e-08	1.59688e-08	-7.36998e-08	2.82598e-06	-2.59336e-07	2.56665e-06	1.47719e-06	-3.35167e-07	1.14203e-06	9.58723e-07	-2.15632e-07	7.43091e-07	1.40210e-06	-1.87301e-07	1.21480e-06
22.561	2.87228e-07	-3.44991e-08	2.52729e-07	8.81753e-07	-2.23714e-07	6.58039e-07	7.11627e-07	-7.97318e-07	-8.56917e-08	-9.03548e-08	1.60910e-08	-7.42638e-08	2.82192e-06	-2.58963e-07	2.56296e-06	1.47452e-06	-3.34560e-07	1.13996e-06	9.54125e-07	-2.15539e-07	7.38586e-07	1.40092e-06	-1.87142e-07	1.21377e-06
22.585	2.86371e-07	-3.43961e-08	2.51975e-07	8.78086e-07	-2.23780e-07	6.54306e-07	7.08470e-07	-7.97725e-07	-8.92545e-08	-9.10366e-08	1.62124e-08	-7.48242e-08	2.81785e-06	-2.58590e-07	2.55926e-06	1.47185e-06	-3.33955e-07	1.13790e-06	9.49563e-07	-2.15444e-07	7.34119e-07	1.39973e-06	-1.86984e-07	1.21274e-06
22.610	2.85516e-07	-3.42935e-08	2.51223e-07	8.74447e-07	-2.23844e-07	6.50603e-07	7.05339e-07	-7.98122e-07	-9.27834e-08	-9.17139e-08	1.63330e-08	-7.53809e-08	2.81379e-06	-2.58217e-07	2.55557e-06	1.46920e-06	-3.33352e-07	1.13585e-06	9.45038e-07	-2.15347e-07	7.29690e-07	1.39854e-06	-1.86824e-07	1.21171e-06
22.634	2.84665e-07	-3.41913e-08	2.50474e-07	8.70836e-07	-2.23905e-07	6.46931e-07	7.02231e-07	-7.98510e-07	-9.62784e-08	-9.23866e-08	1.64528e-08	-7.59338e-08	2.80972e-06	-2.57843e-07	2.55187e-06	1.46655e-06	-3.32752e-07	1.13380e-06	9.40549e-07	-2.15250e-07	7.25299e-07	1.39734e-06	-1.86664e-07	1.21067e-06
22.659	2.83818e-07	-3.40894e-08	2.49728e-07	8.67254e-07	-2.23965e-07	6.43289e-07	6.99149e-07	-7.98888e-07	-9.97395e-08	-9.30549e-08	1.65718e-08	-7.64830e-08	2.80565e-06	-2.57470e-07	2.54818e-06	1.46391e-06	-3.32153e-07	1.13176e-06	9.36098e-07	-2.15151e-07	7.20947e-07	1.39614e-06	-1.86504e-07	1.20963e-06
22.684	2.82973e-07	-3.39880e-08	2.48985e-07	8.63700e-07	-2.24022e-07	6.39678e-07	6.96091e-07	-7.99258e-07	-1.03167e-07	-9.37186e-08	1.66900e-08	-7.70285e-08	2.80157e-06	-2.57096e-07	2.54448e-06	1.46129e-06	-3.31557e-07	1.12973e-06	9.31684e-07	-2.15051e-07	7.16633e-07	1.39494e-06	-1.86343e-07	1.20859e-06
22.708	2.82132e-07	-3.38870e-08	2.48245e-07	8.60174e-07	-2.24077e-07	6.36097e-07	6.93058e-07	-7.99618e-07	-1.06560e-07	-9.43777e-08	1.68074e-08	-7.75703e-08	2.79750e-06	-2.56722e-07	2.54078e-06	1.45867e-06	-3.30963e-07	1.12771e-06	9.27308e-07	-2.14950e-07	7.12357e-07	1.39373e-06	-1.86182e-07	1.20755e-06
22.733	2.81294e-07	-3.37863e-08	2.47508e-07	8.56676e-07	-2.24130e-07	6.32547e-07	6.90050e-07	-7.99968e-07	-1.09918e-07	-9.50323e-08	1.69240e-08	-7.81083e-08	2.79342e-06	-2.56348e-07	2.53708e-06	1.45606e-06	-3.30371e-07	1.12569e-06	9.22969e-07	-2.14848e-07	7.08120e-07	1.39252e-06	-1.86020e-07	1.20650e-06
22.757	2.80460e-07	-3.36861e-08	2.46774e-07	8.53207e-07	-2.24180e-07	6.29027e-07	6.87066e-07	-8.00310e-07	-1.13243e-07	-9.56823e-08	1.70397e-08	-7.86425e-08	2.78935e-06	-2.55974e-07	2.53337e-06	1.45346e-06	-3.29782e-07	1.12368e-06	9.18667e-07	-2.14744e-07	7.03922e-07	1.39130e-06	-1.85858e-07	1.20544e-06
22.782	2.79628e-07	-3.35863e-08	2.46042e-07	8.49767e-07	-2.24229e-07	6.25539e-07	6.84108e-07	-8.00641e-07	-1.16534e-07	-9.63277e-08	1.71547e-08	-7.91730e-08	2.78527e-06	-2.55599e-07	2.52967e-06	1.45088e-06	-3.29195e-07	1.12168e-06	9.14402e-07	-2.14640e-07	6.99763e-07	1.39008e-06	-1.85695e-07	1.20439e-06
22.807	2.78801e-07	-3.34868e-08	2.45314e-07	8.46355e-07	-2.24275e-07	6.22081e-07	6.81174e-07	-8.00964e-07	-1.19790e-07	-9.69685e-08	1.72688e-08	-7.96997e-08	2.78119e-06	-2.55225e-07	2.52596e-06	1.44830e-06	-3.28610e-07	1.11969e-06	9.10175e-07	-2.14534e-07	6.95642e-07	1.38886e-06	-1.85532e-07	1.20333e-06
22.831	2.77976e-07	-3.33878e-08	2.44588e-07	8.42973e-07	-2.24319e-07	6.18654e-07	6.78266e-07	-8.01278e-07	-1.23012e-07	-9.76047e-08	1.73821e-08	-8.02226e-08	2.77711e-06	-2.54851e-07	2.52226e-06	1.44573e-06	-3.28027e-07	1.11770e-06	9.05986e-07	-2.14426e-07	6.91560e-07	1.38764e-06	-1.85368e-07	1.20227e-06
22.856	2.77155e-07	-3.32892e-08	2.43866e-07	8.39618e-07	-2.24361e-07	6.15258e-07	6.75382e-07	-8.01582e-07	-1.26199e-07	-9.82363e-08	1.74946e-08	-8.07417e-08	2.77303e-06	-2.54476e-07	2.51855e-06	1.44317e-06	-3.27447e-07	1.11573e-06	9.01835e-07	-2.14318e-07	6.87517e-07	1.38641e-06	-1.85204e-07	1.20120e-06
22.880	2.76337e-07	-3.31909e-08	2.43146e-07	8.36293e-07	-2.24400e-07	6.11893e-07	6.72524e-07	-8.01876e-07	-1.29353e-07	-9.88633e-08	1.76062e-08	-8.12571e-08	2.76894e-06	-2.54101e-07	2.51484e-06	1.44063e-06	-3.26869e-07	1.11376e-06	8.97722e-07	-2.14208e-07	6.83513e-07	1.38518e-06	-1.85040e-07	1.20014e-06
22.905	2.75523e-07	-3.30931e-08	2.42430e-07	8.32996e-07	-2.24438e-07	6.08559e-07	6.69691e-07	-8.02162e-07	-1.32471e-07	-9.94856e-08	1.77170e-08	-8.17686e-08	2.76486e-06	-2.53727e-07	2.51113e-06	1.43809e-06	-3.26294e-07	1.11180e-06	8.93646e-07	-2.14098e-07	6.79548e-07	1.38394e-06	-1.84875e-07	1.19907e-06
22.929	2.74712e-07	-3.29957e-08	2.41716e-07	8.29729e-07	-2.24473e-07	6.05256e-07	6.66883e-07	-8.02438e-07	-1.35555e-07	-1.00103e-07	1.78270e-08	-8.22763e-08	2.76078e-06	-2.53352e-07	2.50743e-06	1.43556e-06	-3.25721e-07	1.10984e-06	8.89608e-07	-2.13986e-07	6.75623e-07	1.38270e-06	-1.84709e-07	1.19799e-06
22.954	2.73904e-07	-3.28987e-08	2.41005e-07	8.26490e-07	-2.24506e-07	6.01985e-07	6.64100e-07	-8.02705e-07	-1.38605e-07	-1.00716e-07	1.79362e-08	-8.27801e-08	2.75669e-06	-2.52977e-07	2.50372e-06	1.43305e-06	-3.25150e-07	1.10790e-06	8.85609e-07	-2.13873e-07	6.71736e-07	1.38146e-06	-1.84543e-07	1.19691e-06
22.979	2.73100e-07	-3.28021e-08	2.40297e-07	8.23281e-07	-2.24537e-07	5.98744e-07	6.61342e-07	-8.02962e-07	-1.41620e-07	-1.01325e-07	1.80446e-08	-8.32802e-08	2.75261e-06	-2.52603e-07	2.50001e-06	1.43054e-06	-3.24581e-07	1.10596e-06	8.81648e-07	-2.13758e-07	6.67890e-07	1.38021e-06	-1.84376e-07	1.19583e-06
23.003	2.72299e-07	-3.27059e-08	2.39593e-07	8.20101e-07	-2.24565e-07	5.95535e-07	6.58610e-07	-8.03210e-07	-1.44600e-07	-1.01928e-07	1.81521e-08	-8.37764e-08	2.74853e-06	-2.52228e-07	2.49630e-06	1.42805e-06	-3.24016e-07	1.10403e-06	8.77725e-07	-2.13643e-07	6.64082e-07	1.37896e-06	-1.84210e-07	1.19475e-06
23.028	2.71501e-07	-3.26101e-08	2.38891e-07	8.16950e-07	-2.24592e-07	5.92358e-07	6.55904e-07	-8.03449e-07	-1.47546e-07	-1.02527e-07	1.82588e-08	-8.42687e-08	2.74444e-06	-2.51853e-07	2.49259e-06	1.42556e-06	-3.23452e-07	1.10211e-06	8.73840e-07	-2.13526e-07	6.60314e-07	1.37771e-06	-1.84042e-07	1.19367e-06
23.052	2.70707e-07	-3.25147e-08	2.38192e-07	8.13828e-07	-2.24616e-07	5.89212e-07	6.53222e-07	-8.03679e-07	-1.50456e-07	-1.03122e-07	1.83646e-08	-8.47572e-08	2.74036e-06	-2.51478e-07	2.48888e-06	1.42309e-06	-3.22891e-07	1.10020e-06	8.69994e-07	-2.13408e-07	6.56586e-07	1.37645e-06	-1.83874e-07	1.19258e-06
23.077	2.69916e-07	-3.24197e-08	2.37496e-07	8.10736e-07	-2.24638e-07	5.86097e-07	6.50567e-07	-8.03899e-07	-1.53332e-07	-1.03711e-07	1.84696e-08	-8.52419e-08	2.73628e-06	-2.51104e-07	2.48517e-06	1.42063e-06	-3.22332e-07	1.09830e-06	8.66186e-07	-2.13289e-07	6.52897e-07	1.37519e-06	-1.83706e-07	1.19149e-06
23.101	2.69129e-07	-3.23251e-08	2.36804e-07	8.07673e-07	-2.24658e-07	5.83014e-07	6.47936e-07	-8.04110e-07	-1.56174e-07	-1.04296e-07	1.85738e-08	-8.57226e-08	2.73219e-06	-2.50729e-07	2.48146e-06	1.41818e-06	-3.21776e-07	1.09640e-06	8.62417e-07	-2.13169e-07	6.49248e-07	1.37393e-06	-1.83537e-07	1.19039e-06
23.126	2.68345e-07	-3.22310e-08	2.36114e-07	8.04639e-07	-2.24676e-07	5.79963e-07	6.45332e-07	-8.04311e-07	-1.58980e-07	-1.04877e-07	1.86771e-08	-8.61995e-08	2.72811e-06	-2.50354e-07	2.47776e-06	1.41574e-06	-3.21223e-07	1.09452e-06	8.58686e-07	-2.13047e-07	6.45639e-07	1.37266e-06	-1.83368e-07	1.18930e-06
23.151	2.67564e-07	-3.21372e-08	2.35427e-07	8.01635e-07	-2.24692e-07	5.76943e-07	6.42753e-07	-8.04504e-07	-1.61751e-07	-1.05452e-07	1.87796e-08	-8.66725e-08	2.72403e-06	-2.49980e-07	2.47405e-06	1.41331e-06	-3.20672e-07	1.09264e-06	8.54994e-07	-2.12925e-07	6.42069e-07	1.37139e-06	-1.83199e-07	1.18820e-06
23.175	2.66787e-07	-3.20439e-08	2.34743e-07	7.98661e-07	-2.24705e-07	5.73955e-07	6.40199e-07	-8.04687e-07	-1.64487e-07	-1.06023e-07	1.88812e-08	-8.71416e-08	2.71995e-06	-2.49605e-07	2.47034e-06	1.41089e-06	-3.20123e-07	1.09077e-06	8.51341e-07	-2.12801e-07	6.38540e-07	1.37012e-06	-1.83029e-07	1.18709e-06
23.200	2.66014e-07	-3.19510e-08	2.34063e-07	7.95716e-07	-2.24716e-07	5.70999e-07	6.37671e-07	-8.04860e-07	-1.67189e-07	-1.06589e-07	1.89820e-08	-8.76069e-08	2.71587e-06	-2.49231e-07	2.46664e-06	1.40849e-06	-3.19577e-07	1.08891e-06	8.47727e-07	-2.12676e-07	6.35051e-07	1.36885e-06	-1.82858e-07	1.18599e-06
23.224	2.65243e-07	-3.18585e-08	2.33385e-07	7.92801e-07	-2.24725e-07	5.68075e-07	6.35170e-07	-8.05025e-07	-1.69855e-07	-1.07150e-07	1.90820e-08	-8.80682e-08	2.71179e-06	-2.48856e-07	2.46293e-06	1.40609e-06	-3.19034e-07	1.08706e-06	8.44152e-07	-2.12550e-07	6.31601e-07	1.36757e-06	-1.82687e-07	1.18488e-06
23.249	2.64477e-07	-3.17664e-08	2.32710e-07	7.89915e-07	-2.24732e-07	5.65183e-07	6.32693e-07	-8.05180e-07	-1.72486e-07	-1.07707e-07	1.91811e-08	-8.85256e-08	2.70771e-06	-2.48482e-07	2.45923e-06	1.40371e-06	-3.18493e-07	1.08522e-06	8.40615e-07	-2.12423e-07	6.28192e-07	1.36628e-06	-1.82516e-07	1.18377e-06
23.273	2.63713e-07	-3.16747e-08	2.32039e-07	7.87059e-07	-2.24737e-07	5.62322e-07	6.30243e-07	-8.05325e-07	-1.75082e-07	-1.08258e-07	1.92794e-08	-8.89791e-08	2.70363e-06	-2.48108e-07	2.45552e-06	1.40134e-06	-3.17955e-07	1.08338e-06	8.37118e-07	-2.12295e-07	6.24823e-07	1.36500e-06	-1.82344e-07	1.18265e-06
23.298	2.62953e-07	-3.15834e-08	2.31370e-07	7.84234e-07	-2.24740e-07	5.59494e-07	6.27819e-07	-8.05462e-07	-1.77643e-07	-1.08805e-07	1.93768e-08	-8.94287e-08	2.69955e-06	-2.47734e-07	2.45182e-06	1.39898e-06	-3.17419e-07	1.08156e-06	8.33660e-07	-2.12165e-07	6.21495e-07	1.36371e-06	-1.82172e-07	1.18154e-06
23.323	2.62197e-07	-3.14926e-08	2.30704e-07	7.81438e-07	-2.24740e-07	5.56698e-07	6.25420e-07	-8.05589e-07	-1.80169e-07	-1.09348e-07	1.94733e-08	-8.98743e-08	2.69548e-06	-2.47360e-07	2.44812e-06	1.39663e-06	-3.16886e-07	1.07974e-06	8.30241e-07	-2.12035e-07	6.18206e-07	1.36242e-06	-1.81999e-07	1.18042e-06
23.347	2.61444e-07	-3.14021e-08	2.30042e-07	7.78672e-07	-2.24738e-07	5.53934e-07	6.23047e-07	-8.05707e-07	-1.82659e-07	-1.09885e-07	1.95690e-08	-9.03160e-08	2.69141e-06	-2.46986e-07	2.44442e-06	1.39429e-06	-3.16356e-07	1.07793e-06	8.26861e-07	-2.11903e-07	6.14958e-07	1.36112e-06	-1.81827e-07	1.17930e-06
23.372	2.60694e-07	-3.13121e-08	2.29382e-07	7.75936e-07	-2.24734e-07	5.51202e-07	6.20701e-07	-8.05815e-07	-1.85115e-07	-1.10418e-07	1.96639e-08	-9.07538e-08	2.68733e-06	-2.46612e-07	2.44072e-06	1.39196e-06	-3.15828e-07	1.07614e-06	8.23521e-07	-2.11770e-07	6.11751e-07	1.35982e-06	-1.81653e-07	1.17817e-06
23.396	2.59948e-07	-3.12225e-08	2.28726e-07	7.73230e-07	-2.24728e-07	5.48502e-07	6.18380e-07	-8.05915e-07	-1.87534e-07	-1.10946e-07	1.97579e-08	-9.11876e-08	2.68326e-06	-2.46239e-07	2.43703e-06	1.38965e-06	-3.15303e-07	1.07435e-06	8.20220e-07	-2.11636e-07	6.08584e-07	1.35852e-06	-1.81479e-07	1.17704e-06
23.421	2.59206e-07	-3.11333e-08	2.28073e-07	7.70554e-07	-2.24720e-07	5.45834e-07	6.16086e-07	-8.06004e-07	-1.89919e-07	-1.11469e-07	1.98510e-08	-9.16175e-08	2.67920e-06	-2.45866e-07	2.43333e-06	1.38735e-06	-3.14781e-07	1.07257e-06	8.16959e-07	-2.11501e-07	6.05457e-07	1.35722e-06	-1.81305e-07	1.17591e-06
23.446	2.58467e-07	-3.10445e-08	2.27422e-07	7.67908e-07	-2.24709e-07	5.43199e-07	6.13817e-07	-8.06085e-07	-1.92268e-07	-1.11987e-07	1.99433e-08	-9.20434e-08	2.67513e-06	-2.45492e-07	2.42964e-06	1.38506e-06	-3.14262e-07	1.07080e-06	8.13737e-07	-2.11365e-07	6.02372e-07	1.35591e-06	-1.81131e-07	1.17478e-06
23.470	2.57731e-07	-3.09562e-08	2.26775e-07	7.65293e-07	-2.24697e-07	5.40596e-07	6.11575e-07	-8.06157e-07	-1.94582e-07	-1.12500e-07	2.00348e-08	-9.24654e-08	2.67107e-06	-2.45119e-07	2.42595e-06	1.38278e-06	-3.13745e-07	1.06904e-06	8.10554e-07	-2.11227e-07	5.99327e-07	1.35460e-06	-1.80956e-07	1.17365e-06
23.495	2.56999e-07	-3.08682e-08	2.26131e-07	7.62707e-07	-2.24682e-07	5.38026e-07	6.09359e-07	-8.06219e-07	-1.96860e-07	-1.13009e-07	2.01253e-08	-9.28834e-08	2.66701e-06	-2.44747e-07	2.42226e-06	1.38052e-06	-3.13231e-07	1.06729e-06	8.07411e-07	-2.11089e-07	5.96322e-07	1.35329e-06	-1.80780e-07	1.17251e-06
23.519	2.56270e-07	-3.07807e-08	2.25490e-07	7.60152e-07	-2.24665e-07	5.35488e-07	6.07169e-07	-8.06271e-07	-1.99103e-07	-1.13512e-07	2.02150e-08	-9.32974e-08	2.66295e-06	-2.44374e-07	2.41857e-06	1.37826e-06	-3.12720e-07	1.06554e-06	8.04308e-07	-2.10949e-07	5.93359e-07	1.35197e-06	-1.80604e-07	1.17137e-06
23.544	2.55545e-07	-3.06936e-08	2.24852e-07	7.57628e-07	-2.24646e-07	5.32982e-07	6.05005e-07	-8.06315e-07	-2.01310e-07	-1.14011e-07	2.03039e-08	-9.37074e-08	2.65889e-06	-2.44002e-07	2.41489e-06	1.37602e-06	-3.12211e-07	1.06381e-06	8.01245e-07	-2.10809e-07	5.90436e-07	1.35066e-06	-1.80428e-07	1.17023e-06
23.568	2.54823e-07	-3.06069e-08	2.24217e-07	7.55134e-07	-2.24624e-07	5.30509e-07	6.02868e-07	-8.06349e-07	-2.03482e-07	-1.14505e-07	2.03919e-08	-9.41135e-08	2.65484e-06	-2.43630e-07	2.41121e-06	1.37379e-06	-3.11705e-07	1.06209e-06	7.98222e-07	-2.10667e-07	5.87555e-07	1.34933e-06	-1.80252e-07	1.16908e-06
23.593	2.54105e-07	-3.05207e-08	2.23585e-07	7.52670e-07	-2.24601e-07	5.28069e-07	6.00756e-07	-8.06374e-07	-2.05618e-07	-1.14995e-07	2.04790e-08	-9.45155e-08	2.65079e-06	-2.43258e-07	2.40753e-06	1.37158e-06	-3.11203e-07	1.06037e-06	7.95238e-07	-2.10524e-07	5.84714e-07	1.34801e-06	-1.80075e-07	1.16793e-06
23.618	2.53391e-07	-3.04348e-08	2.22956e-07	7.50236e-07	-2.24575e-07	5.25661e-07	5.98672e-07	-8.06390e-07	-2.07718e-07	-1.15479e-07	2.05652e-08	-9.49136e-08	2.64674e-06	-2.42887e-07	2.40385e-06	1.36937e-06	-3.10702e-07	1.05867e-06	7.92294e-07	-2.10380e-07	5.81914e-07	1.34668e-06	-1.79897e-07	1.16678e-06
23.642	2.52679e-07	-3.03494e-08	2.22330e-07	7.47833e-07	-2.24548e-07	5.23286e-07	5.96613e-07	-8.06396e-07	-2.09783e-07	-1.15958e-07	2.06506e-08	-9.53077e-08	2.64269e-06	-2.42515e-07	2.40018e-06	1.36718e-06	-3.10205e-07	1.05698e-06	7.89391e-07	-2.10235e-07	5.79156e-07	1.34535e-06	-1.79720e-07	1.16563e-06
23.667	2.51972e-07	-3.02644e-08	2.21707e-07	7.45461e-07	-2.24518e-07	5.20944e-07	5.94581e-07	-8.06394e-07	-2.11812e-07	-1.16433e-07	2.07351e-08	-9.56978e-08	2.63865e-06	-2.42145e-07	2.39651e-06	1.36500e-06	-3.09711e-07	1.05529e-06	7.86527e-07	-2.10089e-07	5.76438e-07	1.34402e-06	-1.79542e-07	1.16448e-06
23.691	2.51268e-07	-3.01798e-08	2.21088e-07	7.43119e-07	-2.24485e-07	5.18634e-07	5.92576e-07	-8.06382e-07	-2.13806e-07	-1.16903e-07	2.08188e-08	-9.60838e-08	2.63461e-06	-2.41774e-07	2.39284e-06	1.36284e-06	-3.09219e-07	1.05362e-06	7.83703e-07	-2.09941e-07	5.73762e-07	1.34268e-06	-1.79363e-07	1.16332e-06
23.716	2.50567e-07	-3.00957e-08	2.20471e-07	7.40808e-07	-2.24451e-07	5.16357e-07	5.90597e-07	-8.06360e-07	-2.15764e-07	-1.17367e-07	2.09016e-08	-9.64659e-08	2.63057e-06	-2.41403e-07	2.38917e-06	1.36068e-06	-3.08731e-07	1.05195e-06	7.80920e-07	-2.09793e-07	5.71127e-07	1.34134e-06	-1.79184e-07	1.16216e-06
23.740	2.49870e-07	-3.00119e-08	2.19858e-07	7.38528e-07	-2.24415e-07	5.14113e-07	5.88644e-07	-8.06330e-07	-2.17686e-07	-1.17827e-07	2.09835e-08	-9.68439e-08	2.62654e-06	-2.41033e-07	2.38551e-06	1.35854e-06	-3.08245e-07	1.05030e-06	7.78177e-07	-2.09643e-07	5.68533e-07	1.34000e-06	-1.79005e-07	1.16100e-06
23.765	2.49176e-07	-2.99286e-08	2.19247e-07	7.36278e-07	-2.24376e-07	5.11902e-07	5.86718e-07	-8.06290e-07	-2.19572e-07	-1.18282e-07	2.10645e-08	-9.72179e-08	2.62251e-06	-2.40664e-07	2.38185e-06	1.35641e-06	-3.07762e-07	1.04865e-06	7.75474e-07	-2.09493e-07	5.65981e-07	1.33866e-06	-1.78826e-07	1.15983e-06
23.790	2.48486e-07	-2.98457e-08	2.18640e-07	7.34059e-07	-2.24336e-07	5.09724e-07	5.84818e-07	-8.06241e-07	-2.21423e-07	-1.18733e-07	2.11447e-08	-9.75879e-08	2.61849e-06	-2.40294e-07	2.37819e-06	1.35430e-06	-3.07282e-07	1.04702e-06	7.72811e-07	-2.09341e-07	5.63470e-07	1.33731e-06	-1.78646e-07	1.15867e-06
23.814	2.47799e-07	-2.97633e-08	2.18036e-07	7.31871e-07	-2.24293e-07	5.07579e-07	5.82945e-07	-8.06183e-07	-2.23237e-07	-1.19178e-07	2.12240e-08	-9.79539e-08	2.61447e-06	-2.39925e-07	2.37454e-06	1.35220e-06	-3.06805e-07	1.04539e-06	7.70189e-07	-2.09188e-07	5.61001e-07	1.33596e-06	-1.78465e-07	1.15750e-06
23.839	2.47116e-07	-2.96812e-08	2.17435e-07	7.29714e-07	-2.24248e-07	5.05466e-07	5.81099e-07	-8.06115e-07	-2.25016e-07	-1.19618e-07	2.13024e-08	-9.83158e-08	2.61045e-06	-2.39557e-07	2.37089e-06	1.35011e-06	-3.06332e-07	1.04378e-06	7.67607e-07	-2.09034e-07	5.58572e-07	1.33461e-06	-1.78285e-07	1.15633e-06
23.863	2.46437e-07	-2.95996e-08	2.16837e-07	7.27588e-07	-2.24201e-07	5.03387e-07	5.79280e-07	-8.06039e-07	-2.26759e-07	-1.20054e-07	2.13799e-08	-9.86736e-08	2.60644e-06	-2.39188e-07	2.36725e-06	1.34803e-06	-3.05861e-07	1.04217e-06	7.65065e-07	-2.08879e-07	5.56186e-07	1.33326e-06	-1.78104e-07	1.15515e-06
23.888	2.45761e-07	-2.95184e-08	2.16242e-07	7.25492e-07	-2.24151e-07	5.01341e-07	5.77487e-07	-8.05953e-07	-2.28466e-07	-1.20484e-07	2.14566e-08	-9.90275e-08	2.60243e-06	-2.38820e-07	2.36361e-06	1.34597e-06	-3.05393e-07	1.04058e-06	7.62564e-07	-2.08723e-07	5.53841e-07	1.33190e-06	-1.77923e-07	1.15398e-06
23.912	2.45088e-07	-2.94376e-08	2.15651e-07	7.23428e-07	-2.24100e-07	4.99328e-07	5.75720e-07	-8.05858e-07	-2.30137e-07	-1.20910e-07	2.15324e-08	-9.93773e-08	2.59842e-06	-2.38453e-07	2.35997e-06	1.34392e-06	-3.04928e-07	1.03899e-06	7.60104e-07	-2.08566e-07	5.51537e-07	1.33054e-06	-1.77741e-07	1.15280e-06
23.937	2.44419e-07	-2.93573e-08	2.15062e-07	7.21394e-07	-2.24046e-07	4.97348e-07	5.73981e-07	-8.05753e-07	-2.31773e-07	-1.21330e-07	2.16073e-08	-9.97230e-08	2.59442e-06	-2.38086e-07	2.35633e-06	1.34189e-06	-3.04466e-07	1.03742e-06	7.57684e-07	-2.08408e-07	5.49276e-07	1.32918e-06	-1.77559e-07	1.15162e-06
23.962	2.43754e-07	-2.92774e-08	2.14477e-07	7.19391e-07	-2.23990e-07	4.95401e-07	5.72268e-07	-8.05640e-07	-2.33372e-07	-1.21746e-07	2.16813e-08	-1.00065e-07	2.59042e-06	-2.37719e-07	2.35270e-06	1.33986e-06	-3.04007e-07	1.03586e-06	7.55304e-07	-2.08249e-07	5.47055e-07	1.32781e-06	-1.77377e-07	1.15044e-06
23.986	2.43092e-07	-2.91979e-08	2.13894e-07	7.17420e-07	-2.23933e-07	4.93487e-07	5.70582e-07	-8.05517e-07	-2.34935e-07	-1.22157e-07	2.17545e-08	-1.00402e-07	2.58643e-06	-2.37353e-07	2.34908e-06	1.33785e-06	-3.03551e-07	1.03430e-06	7.52966e-07	-2.08089e-07	5.44877e-07	1.32644e-06	-1.77194e-07	1.14925e-06
24.011	2.42434e-07	-2.91188e-08	2.13315e-07	7.15479e-07	-2.23872e-07	4.91607e-07	5.68923e-07	-8.05385e-07	-2.36463e-07	-1.22563e-07	2.18267e-08	-1.00736e-07	2.58244e-06	-2.36987e-07	2.34546e-06	1.33586e-06	-3.03098e-07	1.03276e-06	7.50668e-07	-2.07927e-07	5.42740e-07	1.32507e-06	-1.77011e-07	1.14806e-06
24.035	2.41779e-07	-2.90402e-08	2.12739e-07	7.13570e-07	-2.23810e-07	4.89760e-07	5.67290e-07	-8.05244e-07	-2.37954e-07	-1.22963e-07	2.18981e-08	-1.01065e-07	2.57846e-06	-2.36621e-07	2.34184e-06	1.33388e-06	-3.02648e-07	1.03123e-06	7.48410e-07	-2.07765e-07	5.40645e-07	1.32370e-06	-1.76828e-07	1.14688e-06
24.060	2.41128e-07	-2.89619e-08	2.12166e-07	7.11692e-07	-2.23746e-07	4.87946e-07	5.65685e-07	-8.05094e-07	-2.39409e-07	-1.23359e-07	2.19686e-08	-1.01391e-07	2.57448e-06	-2.36256e-07	2.33823e-06	1.33191e-06	-3.02202e-07	1.02971e-06	7.46194e-07	-2.07601e-07	5.38592e-07	1.32233e-06	-1.76644e-07	1.14568e-06
24.084	2.40480e-07	-2.88841e-08	2.11596e-07	7.09845e-07	-2.23679e-07	4.86165e-07	5.64106e-07	-8.04934e-07	-2.40829e-07	-1.23750e-07	2.20383e-08	-1.01712e-07	2.57051e-06	-2.35892e-07	2.33462e-06	1.32995e-06	-3.01758e-07	1.02819e-06	7.44018e-07	-2.07437e-07	5.36581e-07	1.32095e-06	-1.76460e-07	1.14449e-06
24.109	2.39836e-07	-2.88068e-08	2.11029e-07	7.08029e-07	-2.23611e-07	4.84418e-07	5.62554e-07	-8.04766e-07	-2.42212e-07	-1.24136e-07	2.21070e-08	-1.02029e-07	2.56654e-06	-2.35528e-07	2.33102e-06	1.32801e-06	-3.01318e-07	1.02669e-06	7.41883e-07	-2.07271e-07	5.34612e-07	1.31957e-06	-1.76276e-07	1.14330e-06
24.134	2.39195e-07	-2.87298e-08	2.10466e-07	7.06245e-07	-2.23540e-07	4.82704e-07	5.61029e-07	-8.04588e-07	-2.43559e-07	-1.24517e-07	2.21749e-08	-1.02342e-07	2.56258e-06	-2.35164e-07	2.32742e-06	1.32608e-06	-3.00880e-07	1.02520e-06	7.39789e-07	-2.07104e-07	5.32685e-07	1.31819e-06	-1.76091e-07	1.14210e-06
24.158	2.38558e-07	-2.86533e-08	2.09905e-07	7.04491e-07	-2.23467e-07	4.81024e-07	5.59531e-07	-8.04401e-07	-2.44870e-07	-1.24893e-07	2.22418e-08	-1.02652e-07	2.55863e-06	-2.34801e-07	2.32382e-06	1.32417e-06	-3.00446e-07	1.02372e-06	7.37736e-07	-2.06937e-07	5.30799e-07	1.31681e-06	-1.75906e-07	1.14090e-06
24.183	2.37925e-07	-2.85772e-08	2.09348e-07	7.02769e-07	-2.23392e-07	4.79377e-07	5.58060e-07	-8.04205e-07	-2.46145e-07	-1.25264e-07	2.23079e-08	-1.02957e-07	2.55467e-06	-2.34438e-07	2.32024e-06	1.32227e-06	-3.00015e-07	1.02226e-06	7.35724e-07	-2.06768e-07	5.28956e-07	1.31542e-06	-1.75721e-07	1.13970e-06
24.207	2.37295e-07	-2.85016e-08	2.08793e-07	7.01078e-07	-2.23315e-07	4.77764e-07	5.56616e-07	-8.04000e-07	-2.47384e-07	-1.25631e-07	2.23731e-08	-1.03257e-07	2.55073e-06	-2.34076e-07	2.31665e-06	1.32039e-06	-2.99588e-07	1.02080e-06	7.33753e-07	-2.06598e-07	5.27155e-07	1.31403e-06	-1.75536e-07	1.13850e-06
24.232	2.36669e-07	-2.84264e-08	2.08242e-07	6.99419e-07	-2.23236e-07	4.76183e-07	5.55199e-07	-8.03786e-07	-2.48586e-07	-1.25992e-07	2.24374e-08	-1.03554e-07	2.54679e-06	-2.33715e-07	2.31307e-06	1.31851e-06	-2.99163e-07	1.01935e-06	7.31822e-07	-2.06427e-07	5.25395e-07	1.31264e-06	-1.75350e-07	1.13729e-06
24.257	2.36046e-07	-2.83516e-08	2.07694e-07	6.97791e-07	-2.23154e-07	4.74637e-07	5.53809e-07	-8.03562e-07	-2.49753e-07	-1.26348e-07	2.25008e-08	-1.03847e-07	2.54285e-06	-2.33354e-07	2.30950e-06	1.31666e-06	-2.98742e-07	1.01792e-06	7.29933e-07	-2.06255e-07	5.23678e-07	1.31125e-06	-1.75164e-07	1.13608e-06
24.281	2.35427e-07	-2.82772e-08	2.07150e-07	6.96194e-07	-2.23070e-07	4.73124e-07	5.52446e-07	-8.03330e-07	-2.50883e-07	-1.26699e-07	2.25634e-08	-1.04136e-07	2.53893e-06	-2.32993e-07	2.30593e-06	1.31481e-06	-2.98323e-07	1.01649e-06	7.28085e-07	-2.06082e-07	5.22003e-07	1.30985e-06	-1.74978e-07	1.13488e-06
24.306	2.34811e-07	-2.82033e-08	2.06608e-07	6.94629e-07	-2.22985e-07	4.71644e-07	5.51110e-07	-8.03088e-07	-2.51978e-07	-1.27045e-07	2.26250e-08	-1.04420e-07	2.53500e-06	-2.32633e-07	2.30237e-06	1.31299e-06	-2.97908e-07	1.01508e-06	7.26278e-07	-2.05908e-07	5.20370e-07	1.30846e-06	-1.74791e-07	1.13366e-06
24.330	2.34199e-07	-2.81298e-08	2.06070e-07	6.93095e-07	-2.22897e-07	4.70199e-07	5.49801e-07	-8.02837e-07	-2.53036e-07	-1.27386e-07	2.26857e-08	-1.04700e-07	2.53109e-06	-2.32274e-07	2.29882e-06	1.31117e-06	-2.97497e-07	1.01367e-06	7.24512e-07	-2.05733e-07	5.18779e-07	1.30706e-06	-1.74604e-07	1.13245e-06
24.355	2.33591e-07	-2.80567e-08	2.05534e-07	6.91593e-07	-2.22807e-07	4.68786e-07	5.48520e-07	-8.02577e-07	-2.54058e-07	-1.27722e-07	2.27456e-08	-1.04977e-07	2.52718e-06	-2.31915e-07	2.29526e-06	1.30937e-06	-2.97088e-07	1.01228e-06	7.22788e-07	-2.05557e-07	5.17231e-07	1.30566e-06	-1.74417e-07	1.13124e-06
24.379	2.32986e-07	-2.79840e-08	2.05002e-07	6.90122e-07	-2.22715e-07	4.67408e-07	5.47265e-07	-8.02308e-07	-2.55043e-07	-1.28053e-07	2.28046e-08	-1.05249e-07	2.52328e-06	-2.31557e-07	2.29172e-06	1.30758e-06	-2.96683e-07	1.01090e-06	7.21104e-07	-2.05380e-07	5.15724e-07	1.30425e-06	-1.74229e-07	1.13002e-06
24.404	2.32385e-07	-2.79118e-08	2.04473e-07	6.88683e-07	-2.22620e-07	4.66063e-07	5.46038e-07	-8.02030e-07	-2.55993e-07	-1.28379e-07	2.28626e-08	-1.05517e-07	2.51938e-06	-2.31199e-07	2.28818e-06	1.30581e-06	-2.96281e-07	1.00953e-06	7.19462e-07	-2.05202e-07	5.14260e-07	1.30285e-06	-1.74042e-07	1.12880e-06
24.429	2.31787e-07	-2.78400e-08	2.03947e-07	6.87275e-07	-2.22524e-07	4.64751e-07	5.44837e-07	-8.01743e-07	-2.56906e-07	-1.28701e-07	2.29198e-08	-1.05781e-07	2.51549e-06	-2.30842e-07	2.28465e-06	1.30406e-06	-2.95883e-07	1.00817e-06	7.17861e-07	-2.05022e-07	5.12838e-07	1.30144e-06	-1.73854e-07	1.12759e-06
24.453	2.31193e-07	-2.77687e-08	2.03424e-07	6.85899e-07	-2.22425e-07	4.63474e-07	5.43664e-07	-8.01447e-07	-2.57783e-07	-1.29017e-07	2.29761e-08	-1.06040e-07	2.51161e-06	-2.30486e-07	2.28112e-06	1.30231e-06	-2.95487e-07	1.00683e-06	7.16301e-07	-2.04842e-07	5.11459e-07	1.30003e-06	-1.73665e-07	1.12636e-06
24.478	2.30603e-07	-2.76977e-08	2.02905e-07	6.84554e-07	-2.22324e-07	4.62230e-07	5.42518e-07	-8.01142e-07	-2.58624e-07	-1.29328e-07	2.30315e-08	-1.06296e-07	2.50773e-06	-2.30130e-07	2.27760e-06	1.30059e-06	-2.95095e-07	1.00549e-06	7.14782e-07	-2.04661e-07	5.10121e-07	1.29862e-06	-1.73477e-07	1.12514e-06
24.502	2.30016e-07	-2.76273e-08	2.02388e-07	6.83241e-07	-2.22222e-07	4.61019e-07	5.41399e-07	-8.00827e-07	-2.59428e-07	-1.29634e-07	2.30860e-08	-1.06548e-07	2.50386e-06	-2.29775e-07	2.27409e-06	1.29887e-06	-2.94707e-07	1.00417e-06	7.13305e-07	-2.04478e-07	5.08826e-07	1.29720e-06	-1.73288e-07	1.12392e-06
24.527	2.29432e-07	-2.75572e-08	2.01875e-07	6.81959e-07	-2.22117e-07	4.59843e-07	5.40307e-07	-8.00504e-07	-2.60196e-07	-1.29935e-07	2.31396e-08	-1.06795e-07	2.50000e-06	-2.29421e-07	2.27058e-06	1.29718e-06	-2.94321e-07	1.00285e-06	7.11869e-07	-2.04295e-07	5.07574e-07	1.29579e-06	-1.73099e-07	1.12269e-06
24.551	2.28853e-07	-2.74876e-08	2.01365e-07	6.80709e-07	-2.22009e-07	4.58700e-07	5.39243e-07	-8.00172e-07	-2.60929e-07	-1.30230e-07	2.31923e-08	-1.07038e-07	2.49614e-06	-2.29067e-07	2.26708e-06	1.29549e-06	-2.93939e-07	1.00155e-06	7.10474e-07	-2.04110e-07	5.06364e-07	1.29437e-06	-1.72910e-07	1.12146e-06
24.576	2.28277e-07	-2.74184e-08	2.00858e-07	6.79491e-07	-2.21900e-07	4.57591e-07	5.38206e-07	-7.99830e-07	-2.61624e-07	-1.30521e-07	2.32441e-08	-1.07277e-07	2.49230e-06	-2.28714e-07	2.26358e-06	1.29382e-06	-2.93561e-07	1.00026e-06	7.09121e-07	-2.03925e-07	5.05196e-07	1.29295e-06	-1.72720e-07	1.12023e-06
24.601	2.27704e-07	-2.73496e-08	2.00355e-07	6.78305e-07	-2.21789e-07	4.56516e-07	5.37196e-07	-7.99480e-07	-2.62284e-07	-1.30807e-07	2.32950e-08	-1.07512e-07	2.48846e-06	-2.28361e-07	2.26009e-06	1.29217e-06	-2.93186e-07	9.98985e-07	7.07809e-07	-2.03739e-07	5.04070e-07	1.29153e-06	-1.72530e-07	1.11900e-06
24.625	2.27135e-07	-2.72813e-08	1.99854e-07	6.77150e-07	-2.21675e-07	4.55474e-07	5.36213e-07	-7.99120e-07	-2.62907e-07	-1.31088e-07	2.33450e-08	-1.07743e-07	2.48462e-06	-2.28010e-07	2.25661e-06	1.29053e-06	-2.92814e-07	9.97718e-07	7.06538e-07	-2.03551e-07	5.02987e-07	1.29011e-06	-1.72340e-07	1.11777e-06
24.650	2.26570e-07	-2.72134e-08	1.99357e-07	6.76026e-07	-2.21560e-07	4.54467e-07	5.35258e-07	-7.98752e-07	-2.63494e-07	-1.31364e-07	2.33941e-08	-1.07970e-07	2.48080e-06	-2.27659e-07	2.25314e-06	1.28891e-06	-2.92446e-07	9.96463e-07	7.05309e-07	-2.03362e-07	5.01946e-07	1.28869e-06	-1.72150e-07	1.11654e-06
24.674	2.26009e-07	-2.71460e-08	1.98863e-07	6.74935e-07	-2.21442e-07	4.53493e-07	5.34330e-07	-7.98374e-07	-2.64045e-07	-1.31634e-07	2.34423e-08	-1.08192e-07	2.47698e-06	-2.27308e-07	2.24967e-06	1.28730e-06	-2.92081e-07	9.95220e-07	7.04121e-07	-2.03173e-07	5.00948e-07	1.28726e-06	-1.71960e-07	1.11530e-06
24.699	2.25451e-07	-2.70790e-08	1.98372e-07	6.73875e-07	-2.21322e-07	4.52553e-07	5.33429e-07	-7.97988e-07	-2.64559e-07	-1.31900e-07	2.34896e-08	-1.08410e-07	2.47317e-06	-2.26959e-07	2.24621e-06	1.28571e-06	-2.91719e-07	9.93988e-07	7.02975e-07	-2.02982e-07	4.99992e-07	1.28583e-06	-1.71769e-07	1.11406e-06
24.723	2.24896e-07	-2.70124e-08	1.97884e-07	6.72847e-07	-2.21200e-07	4.51647e-07	5.32555e-07	-7.97593e-07	-2.65038e-07	-1.32161e-07	2.35360e-08	-1.08625e-07	2.46937e-06	-2.26610e-07	2.24276e-06	1.28413e-06	-2.91361e-07	9.92768e-07	7.01870e-07	-2.02791e-07	4.99079e-07	1.28440e-06	-1.71578e-07	1.11283e-06
24.748	2.24346e-07	-2.69462e-08	1.97399e-07	6.71850e-07	-2.21075e-07	4.50775e-07	5.31709e-07	-7.97188e-07	-2.65479e-07	-1.32416e-07	2.35815e-08	-1.08835e-07	2.46558e-06	-2.26262e-07	2.23931e-06	1.28257e-06	-2.91006e-07	9.91560e-07	7.00806e-07	-2.02598e-07	4.98208e-07	1.28297e-06	-1.71387e-07	1.11159e-06
24.773	2.23799e-07	-2.68805e-08	1.96918e-07	6.70886e-07	-2.20949e-07	4.49936e-07	5.30890e-07	-7.96775e-07	-2.65885e-07	-1.32667e-07	2.36261e-08	-1.09040e-07	2.46179e-06	-2.25915e-07	2.23588e-06	1.28102e-06	-2.90655e-07	9.90363e-07	6.99784e-07	-2.02405e-07	4.97380e-07	1.28154e-06	-1.71195e-07	1.11034e-06
24.797	2.23255e-07	-2.68152e-08	1.96440e-07	6.69953e-07	-2.20821e-07	4.49132e-07	5.30098e-07	-7.96353e-07	-2.66254e-07	-1.32912e-07	2.36698e-08	-1.09242e-07	2.45801e-06	-2.25568e-07	2.23245e-06	1.27949e-06	-2.90308e-07	9.89179e-07	6.98804e-07	-2.02210e-07	4.96594e-07	1.28011e-06	-1.71004e-07	1.10910e-06
24.822	2.22715e-07	-2.67504e-08	1.95965e-07	6.69051e-07	-2.20690e-07	4.48361e-07	5.29334e-07	-7.95922e-07	-2.66588e-07	-1.33152e-07	2.37126e-08	-1.09440e-07	2.45425e-06	-2.25222e-07	2.22902e-06	1.27797e-06	-2.89964e-07	9.88006e-07	6.97864e-07	-2.02014e-07	4.95850e-07	1.27867e-06	-1.70812e-07	1.10786e-06
24.846	2.22179e-07	-2.66860e-08	1.95493e-07	6.68182e-07	-2.20557e-07	4.47625e-07	5.28597e-07	-7.95481e-07	-2.66884e-07	-1.33388e-07	2.37545e-08	-1.09633e-07	2.45049e-06	-2.24877e-07	2.22561e-06	1.27647e-06	-2.89623e-07	9.86845e-07	6.96967e-07	-2.01818e-07	4.95149e-07	1.27723e-06	-1.70620e-07	1.10661e-06
24.871	2.21647e-07	-2.66221e-08	1.95025e-07	6.67344e-07	-2.20422e-07	4.46922e-07	5.27887e-07	-7.95032e-07	-2.67145e-07	-1.33618e-07	2.37955e-08	-1.09822e-07	2.44674e-06	-2.24533e-07	2.22220e-06	1.27498e-06	-2.89286e-07	9.85697e-07	6.96111e-07	-2.01620e-07	4.94491e-07	1.27580e-06	-1.70428e-07	1.10537e-06
24.895	2.21118e-07	-2.65585e-08	1.94559e-07	6.66539e-07	-2.20285e-07	4.46253e-07	5.27205e-07	-7.94575e-07	-2.67369e-07	-1.33843e-07	2.38356e-08	-1.10007e-07	2.44299e-06	-2.24190e-07	2.21880e-06	1.27351e-06	-2.88952e-07	9.84560e-07	6.95296e-07	-2.01421e-07	4.93875e-07	1.27436e-06	-1.70236e-07	1.10412e-06
24.920	2.20593e-07	-2.64955e-08	1.94097e-07	6.65765e-07	-2.20146e-07	4.45618e-07	5.26550e-07	-7.94108e-07	-2.67557e-07	-1.34063e-07	2.38748e-08	-1.10188e-07	2.43926e-06	-2.23847e-07	2.21541e-06	1.27206e-06	-2.88622e-07	9.83436e-07	6.94523e-07	-2.01221e-07	4.93301e-07	1.27292e-06	-1.70043e-07	1.10287e-06
24.945	2.20071e-07	-2.64328e-08	1.93638e-07	6.65022e-07	-2.20005e-07	4.45018e-07	5.25923e-07	-7.93632e-07	-2.67709e-07	-1.34278e-07	2.39130e-08	-1.10365e-07	2.43554e-06	-2.23505e-07	2.21203e-06	1.27062e-06	-2.88296e-07	9.82323e-07	6.93791e-07	-2.01021e-07	4.92770e-07	1.27147e-06	-1.69851e-07	1.10162e-06
24.969	2.19553e-07	-2.63706e-08	1.93183e-07	6.64312e-07	-2.19861e-07	4.44451e-07	5.25323e-07	-7.93147e-07	-2.67825e-07	-1.34487e-07	2.39504e-08	-1.10537e-07	2.43182e-06	-2.23164e-07	2.20866e-06	1.26920e-06	-2.87973e-07	9.81223e-07	6.93101e-07	-2.00819e-07	4.92282e-07	1.27003e-06	-1.69658e-07	1.10037e-06
24.994	2.19039e-07	-2.63089e-08	1.92730e-07	6.63633e-07	-2.19716e-07	4.43918e-07	5.24750e-07	-7.92654e-07	-2.67904e-07	-1.34692e-07	2.39868e-08	-1.10705e-07	2.42812e-06	-2.22824e-07	2.20529e-06	1.26779e-06	-2.87653e-07	9.80135e-07	6.92452e-07	-2.00616e-07	4.91836e-07	1.26858e-06	-1.69465e-07	1.09912e-06
25.018	2.18529e-07	-2.62475e-08	1.92281e-07	6.62986e-07	-2.19568e-07	4.43418e-07	5.24204e-07	-7.92152e-07	-2.67947e-07	-1.34892e-07	2.40224e-08	-1.10869e-07	2.42442e-06	-2.22485e-07	2.20193e-06	1.26640e-06	-2.87338e-07	9.79059e-07	6.91845e-07	-2.00412e-07	4.91433e-07	1.26714e-06	-1.69271e-07	1.09787e-06
25.043	2.18022e-07	-2.61867e-08	1.91835e-07	6.62371e-07	-2.19418e-07	4.42953e-07	5.23686e-07	-7.91640e-07	-2.67954e-07	-1.35086e-07	2.40570e-08	-1.11029e-07	2.42073e-06	-2.22147e-07	2.19859e-06	1.26502e-06	-2.87025e-07	9.77995e-07	6.91279e-07	-2.00208e-07	4.91072e-07	1.26569e-06	-1.69078e-07	1.09661e-06
25.068	2.17519e-07	-2.61262e-08	1.91392e-07	6.61788e-07	-2.19266e-07	4.42522e-07	5.23196e-07	-7.91120e-07	-2.67925e-07	-1.35276e-07	2.40908e-08	-1.11185e-07	2.41706e-06	-2.21809e-07	2.19525e-06	1.26366e-06	-2.86717e-07	9.76943e-07	6.90755e-07	-2.00002e-07	4.90753e-07	1.26424e-06	-1.68885e-07	1.09536e-06
25.092	2.17019e-07	-2.60663e-08	1.90953e-07	6.61237e-07	-2.19112e-07	4.42125e-07	5.22733e-07	-7.90592e-07	-2.67859e-07	-1.35460e-07	2.41236e-08	-1.11336e-07	2.41339e-06	-2.21473e-07	2.19192e-06	1.26232e-06	-2.86412e-07	9.75904e-07	6.90273e-07	-1.99795e-07	4.90477e-07	1.26279e-06	-1.68691e-07	1.09410e-06
25.117	2.16523e-07	-2.60067e-08	1.90517e-07	6.60718e-07	-2.18956e-07	4.41762e-07	5.22297e-07	-7.90054e-07	-2.67757e-07	-1.35639e-07	2.41555e-08	-1.11484e-07	2.40973e-06	-2.21137e-07	2.18859e-06	1.26099e-06	-2.86111e-07	9.74878e-07	6.89831e-07	-1.99587e-07	4.90244e-07	1.26134e-06	-1.68497e-07	1.09284e-06
25.141	2.16031e-07	-2.59476e-08	1.90084e-07	6.60230e-07	-2.18797e-07	4.41433e-07	5.21888e-07	-7.89507e-07	-2.67619e-07	-1.35813e-07	2.41865e-08	-1.11627e-07	2.40608e-06	-2.20802e-07	2.18528e-06	1.25968e-06	-2.85813e-07	9.73863e-07	6.89432e-07	-1.99379e-07	4.90053e-07	1.25989e-06	-1.68303e-07	1.09159e-06
25.166	2.15543e-07	-2.58890e-08	1.89654e-07	6.59774e-07	-2.18637e-07	4.41137e-07	5.21507e-07	-7.88952e-07	-2.67445e-07	-1.35982e-07	2.42166e-08	-1.11765e-07	2.40244e-06	-2.20468e-07	2.18198e-06	1.25838e-06	-2.85519e-07	9.72862e-07	6.89074e-07	-1.99169e-07	4.89905e-07	1.25844e-06	-1.68109e-07	1.09033e-06
25.190	2.15058e-07	-2.58307e-08	1.89228e-07	6.59350e-07	-2.18474e-07	4.40876e-07	5.21153e-07	-7.88388e-07	-2.67235e-07	-1.36146e-07	2.42457e-08	-1.11900e-07	2.39882e-06	-2.20135e-07	2.17868e-06	1.25710e-06	-2.85229e-07	9.71872e-07	6.88757e-07	-1.98958e-07	4.89799e-07	1.25698e-06	-1.67915e-07	1.08907e-06
25.215	2.14578e-07	-2.57730e-08	1.88805e-07	6.58958e-07	-2.18309e-07	4.40649e-07	5.20827e-07	-7.87815e-07	-2.66988e-07	-1.36305e-07	2.42740e-08	-1.12031e-07	2.39520e-06	-2.19804e-07	2.17540e-06	1.25584e-06	-2.84942e-07	9.70895e-07	6.88482e-07	-1.98746e-07	4.89735e-07	1.25553e-06	-1.67720e-07	1.08781e-06
25.240	2.14100e-07	-2.57157e-08	1.88385e-07	6.58598e-07	-2.18142e-07	4.40455e-07	5.20528e-07	-7.87234e-07	-2.66705e-07	-1.36458e-07	2.43014e-08	-1.12157e-07	2.39159e-06	-2.19473e-07	2.17212e-06	1.25459e-06	-2.84659e-07	9.69931e-07	6.88248e-07	-1.98534e-07	4.89714e-07	1.25407e-06	-1.67526e-07	1.08655e-06
25.264	2.13627e-07	-2.56588e-08	1.87968e-07	6.58269e-07	-2.17973e-07	4.40296e-07	5.20257e-07	-7.86643e-07	-2.66387e-07	-1.36607e-07	2.43278e-08	-1.12279e-07	2.38800e-06	-2.19143e-07	2.16885e-06	1.25336e-06	-2.84380e-07	9.68979e-07	6.88056e-07	-1.98320e-07	4.89736e-07	1.25261e-06	-1.67331e-07	1.08528e-06
25.289	2.13157e-07	-2.56024e-08	1.87555e-07	6.57972e-07	-2.17802e-07	4.40170e-07	5.20013e-07	-7.86044e-07	-2.66032e-07	-1.36750e-07	2.43533e-08	-1.12397e-07	2.38441e-06	-2.18813e-07	2.16560e-06	1.25214e-06	-2.84104e-07	9.68040e-07	6.87905e-07	-1.98105e-07	4.89800e-07	1.25116e-06	-1.67137e-07	1.08402e-06
25.313	2.12691e-07	-2.55464e-08	1.87145e-07	6.57708e-07	-2.17629e-07	4.40079e-07	5.19796e-07	-7.85437e-07	-2.65640e-07	-1.36888e-07	2.43779e-08	-1.12510e-07	2.38084e-06	-2.18485e-07	2.16235e-06	1.25095e-06	-2.83832e-07	9.67114e-07	6.87795e-07	-1.97889e-07	4.89906e-07	1.24970e-06	-1.66942e-07	1.08276e-06
25.338	2.12229e-07	-2.54909e-08	1.86738e-07	6.57474e-07	-2.17453e-07	4.40021e-07	5.19607e-07	-7.84820e-07	-2.65213e-07	-1.37021e-07	2.44016e-08	-1.12620e-07	2.37727e-06	-2.18158e-07	2.15911e-06	1.24976e-06	-2.83564e-07	9.66200e-07	6.87727e-07	-1.97673e-07	4.90055e-07	1.24824e-06	-1.66747e-07	1.08149e-06
25.362	2.11770e-07	-2.54358e-08	1.86335e-07	6.57273e-07	-2.17275e-07	4.39998e-07	5.19445e-07	-7.84195e-07	-2.64750e-07	-1.37149e-07	2.44244e-08	-1.12725e-07	2.37372e-06	-2.17832e-07	2.15589e-06	1.24860e-06	-2.83299e-07	9.65299e-07	6.87701e-07	-1.97455e-07	4.90246e-07	1.24678e-06	-1.66552e-07	1.08023e-06
25.387	2.11316e-07	-2.53812e-08	1.85934e-07	6.57104e-07	-2.17096e-07	4.40008e-07	5.19310e-07	-7.83561e-07	-2.64250e-07	-1.37272e-07	2.44463e-08	-1.12826e-07	2.37018e-06	-2.17507e-07	2.15267e-06	1.24745e-06	-2.83039e-07	9.64411e-07	6.87716e-07	-1.97236e-07	4.90479e-07	1.24532e-06	-1.66357e-07	1.07896e-06
25.412	2.10865e-07	-2.53270e-08	1.85538e-07	6.56966e-07	-2.16914e-07	4.40053e-07	5.19203e-07	-7.82918e-07	-2.63715e-07	-1.37389e-07	2.44672e-08	-1.12922e-07	2.36665e-06	-2.17183e-07	2.14946e-06	1.24632e-06	-2.82782e-07	9.63535e-07	6.87772e-07	-1.97017e-07	4.90755e-07	1.24386e-06	-1.66162e-07	1.07770e-06
25.436	2.10417e-07	-2.52733e-08	1.85144e-07	6.56860e-07	-2.16730e-07	4.40131e-07	5.19124e-07	-7.82267e-07	-2.63143e-07	-1.37502e-07	2.44872e-08	-1.13015e-07	2.36313e-06	-2.16860e-07	2.14627e-06	1.24520e-06	-2.82529e-07	9.62672e-07	6.87870e-07	-1.96796e-07	4.91074e-07	1.24240e-06	-1.65966e-07	1.07643e-06
25.461	2.09974e-07	-2.52200e-08	1.84754e-07	6.56786e-07	-2.16543e-07	4.40243e-07	5.19071e-07	-7.81607e-07	-2.62536e-07	-1.37609e-07	2.45063e-08	-1.13103e-07	2.35962e-06	-2.16538e-07	2.14308e-06	1.24410e-06	-2.82279e-07	9.61823e-07	6.88009e-07	-1.96574e-07	4.91434e-07	1.24093e-06	-1.65771e-07	1.07516e-06
25.485	2.09534e-07	-2.51672e-08	1.84367e-07	6.56744e-07	-2.16355e-07	4.40389e-07	5.19046e-07	-7.80938e-07	-2.61892e-07	-1.37711e-07	2.45245e-08	-1.13187e-07	2.35612e-06	-2.16217e-07	2.13990e-06	1.24302e-06	-2.82034e-07	9.60986e-07	6.88189e-07	-1.96351e-07	4.91837e-07	1.23947e-06	-1.65576e-07	1.07390e-06
25.510	2.09098e-07	-2.51149e-08	1.83983e-07	6.56734e-07	-2.16164e-07	4.40569e-07	5.19049e-07	-7.80261e-07	-2.61213e-07	-1.37808e-07	2.45418e-08	-1.13267e-07	2.35264e-06	-2.15898e-07	2.13674e-06	1.24195e-06	-2.81792e-07	9.60162e-07	6.88411e-07	-1.96128e-07	4.92283e-07	1.23801e-06	-1.65380e-07	1.07263e-06
25.534	2.08666e-07	-2.50630e-08	1.83603e-07	6.56755e-07	-2.15972e-07	4.40783e-07	5.19078e-07	-7.79575e-07	-2.60497e-07	-1.37900e-07	2.45582e-08	-1.13342e-07	2.34916e-06	-2.15579e-07	2.13359e-06	1.24090e-06	-2.81554e-07	9.59351e-07	6.88673e-07	-1.95903e-07	4.92770e-07	1.23655e-06	-1.65185e-07	1.07136e-06
25.559	2.08238e-07	-2.50115e-08	1.83226e-07	6.56808e-07	-2.15777e-07	4.41031e-07	5.19136e-07	-7.78881e-07	-2.59745e-07	-1.37987e-07	2.45736e-08	-1.13413e-07	2.34570e-06	-2.15261e-07	2.13044e-06	1.23987e-06	-2.81319e-07	9.58552e-07	6.88978e-07	-1.95678e-07	4.93300e-07	1.23508e-06	-1.64989e-07	1.07009e-06
25.584	2.07813e-07	-2.49605e-08	1.82853e-07	6.56893e-07	-2.15580e-07	4.41313e-07	5.19220e-07	-7.78178e-07	-2.58958e-07	-1.38068e-07	2.45881e-08	-1.13480e-07	2.34225e-06	-2.14945e-07	2.12731e-06	1.23886e-06	-2.81089e-07	9.57767e-07	6.89323e-07	-1.95451e-07	4.93872e-07	1.23362e-06	-1.64794e-07	1.06882e-06
25.608	2.07393e-07	-2.49100e-08	1.82483e-07	6.57010e-07	-2.15381e-07	4.41629e-07	5.19332e-07	-7.77466e-07	-2.58134e-07	-1.38145e-07	2.46017e-08	-1.13543e-07	2.33882e-06	-2.14629e-07	2.12419e-06	1.23786e-06	-2.80862e-07	9.56995e-07	6.89710e-07	-1.95223e-07	4.94487e-07	1.23215e-06	-1.64598e-07	1.06755e-06
25.633	2.06976e-07	-2.48599e-08	1.82116e-07	6.57158e-07	-2.15179e-07	4.41978e-07	5.19471e-07	-7.76746e-07	-2.57275e-07	-1.38216e-07	2.46144e-08	-1.13602e-07	2.33539e-06	-2.14315e-07	2.12108e-06	1.23688e-06	-2.80640e-07	9.56236e-07	6.90138e-07	-1.94995e-07	4.95143e-07	1.23069e-06	-1.64402e-07	1.06629e-06
25.657	2.06563e-07	-2.48103e-08	1.81752e-07	6.57338e-07	-2.14976e-07	4.42362e-07	5.19637e-07	-7.76017e-07	-2.56380e-07	-1.38282e-07	2.46262e-08	-1.13656e-07	2.33198e-06	-2.14002e-07	2.11798e-06	1.23591e-06	-2.80421e-07	9.55490e-07	6.90607e-07	-1.94765e-07	4.95842e-07	1.22922e-06	-1.64206e-07	1.06502e-06
25.682	2.06154e-07	-2.47612e-08	1.81392e-07	6.57550e-07	-2.14770e-07	4.42779e-07	5.19831e-07	-7.75280e-07	-2.55448e-07	-1.38343e-07	2.46370e-08	-1.13706e-07	2.32858e-06	-2.13690e-07	2.11489e-06	1.23496e-06	-2.80206e-07	9.54758e-07	6.91118e-07	-1.94535e-07	4.96583e-07	1.22776e-06	-1.64011e-07	1.06375e-06
25.706	2.05748e-07	-2.47125e-08	1.81036e-07	6.57793e-07	-2.14563e-07	4.43230e-07	5.20052e-07	-7.74534e-07	-2.54481e-07	-1.38398e-07	2.46469e-08	-1.13752e-07	2.32519e-06	-2.13379e-07	2.11181e-06	1.23403e-06	-2.79994e-07	9.54038e-07	6.91669e-07	-1.94303e-07	4.97366e-07	1.22629e-06	-1.63815e-07	1.06248e-06
25.731	2.05347e-07	-2.46643e-08	1.80682e-07	6.58068e-07	-2.14353e-07	4.43715e-07	5.20301e-07	-7.73779e-07	-2.53479e-07	-1.38449e-07	2.46559e-08	-1.13793e-07	2.32182e-06	-2.13069e-07	2.10875e-06	1.23312e-06	-2.79787e-07	9.53332e-07	6.92262e-07	-1.94071e-07	4.98191e-07	1.22483e-06	-1.63619e-07	1.06121e-06
25.756	2.04949e-07	-2.46165e-08	1.80333e-07	6.58375e-07	-2.14141e-07	4.44234e-07	5.20577e-07	-7.73016e-07	-2.52440e-07	-1.38494e-07	2.46640e-08	-1.13830e-07	2.31846e-06	-2.12761e-07	2.10570e-06	1.23222e-06	-2.79584e-07	9.52638e-07	6.92896e-07	-1.93837e-07	4.99058e-07	1.22336e-06	-1.63423e-07	1.05994e-06
25.780	2.04555e-07	-2.45692e-08	1.79986e-07	6.58713e-07	-2.13926e-07	4.44787e-07	5.20880e-07	-7.72245e-07	-2.51365e-07	-1.38534e-07	2.46711e-08	-1.13863e-07	2.31511e-06	-2.12454e-07	2.10265e-06	1.23134e-06	-2.79384e-07	9.51959e-07	6.93571e-07	-1.93603e-07	4.99968e-07	1.22189e-06	-1.63228e-07	1.05867e-06
25.805	2.04165e-07	-2.45224e-08	1.79643e-07	6.59083e-07	-2.13710e-07	4.45373e-07	5.21210e-07	-7.71465e-07	-2.50255e-07	-1.38569e-07	2.46773e-08	-1.13892e-07	2.31177e-06	-2.12147e-07	2.09962e-06	1.23048e-06	-2.79189e-07	9.51292e-07	6.94287e-07	-1.93368e-07	5.00919e-07	1.22043e-06	-1.63032e-07	1.05740e-06
25.829	2.03779e-07	-2.44760e-08	1.79303e-07	6.59485e-07	-2.13492e-07	4.45994e-07	5.21568e-07	-7.70677e-07	-2.49109e-07	-1.38599e-07	2.46826e-08	-1.13916e-07	2.30845e-06	-2.11842e-07	2.09661e-06	1.22964e-06	-2.78997e-07	9.50638e-07	6.95044e-07	-1.93131e-07	5.01912e-07	1.21896e-06	-1.62836e-07	1.05613e-06
25.854	2.03397e-07	-2.44301e-08	1.78967e-07	6.59918e-07	-2.13271e-07	4.46648e-07	5.21952e-07	-7.69880e-07	-2.47927e-07	-1.38624e-07	2.46870e-08	-1.13937e-07	2.30514e-06	-2.11539e-07	2.09360e-06	1.22881e-06	-2.78809e-07	9.49998e-07	6.95842e-07	-1.92894e-07	5.02948e-07	1.21750e-06	-1.62640e-07	1.05486e-06
25.879	2.03019e-07	-2.43847e-08	1.78634e-07	6.60383e-07	-2.13048e-07	4.47335e-07	5.22364e-07	-7.69074e-07	-2.46710e-07	-1.38643e-07	2.46904e-08	-1.13952e-07	2.30184e-06	-2.11236e-07	2.09061e-06	1.22800e-06	-2.78625e-07	9.49372e-07	6.96681e-07	-1.92656e-07	5.04025e-07	1.21603e-06	-1.62445e-07	1.05359e-06
25.903	2.02645e-07	-2.43397e-08	1.78305e-07	6.60880e-07	-2.12823e-07	4.48057e-07	5.22804e-07	-7.68261e-07	-2.45457e-07	-1.38657e-07	2.46929e-08	-1.13964e-07	2.29856e-06	-2.10935e-07	2.08762e-06	1.22720e-06	-2.78445e-07	9.48758e-07	6.97560e-07	-1.92416e-07	5.05144e-07	1.21457e-06	-1.62249e-07	1.05232e-06
25.928	2.02274e-07	-2.42952e-08	1.77979e-07	6.61408e-07	-2.12596e-07	4.48812e-07	5.23270e-07	-7.67438e-07	-2.44168e-07	-1.38666e-07	2.46945e-08	-1.13971e-07	2.29529e-06	-2.10635e-07	2.08466e-06	1.22643e-06	-2.78269e-07	9.48159e-07	6.98481e-07	-1.92176e-07	5.06305e-07	1.21310e-06	-1.62053e-07	1.05105e-06
25.952	2.01908e-07	-2.42512e-08	1.77656e-07	6.61967e-07	-2.12366e-07	4.49601e-07	5.23764e-07	-7.66608e-07	-2.42844e-07	-1.38670e-07	2.46952e-08	-1.13974e-07	2.29204e-06	-2.10336e-07	2.08170e-06	1.22567e-06	-2.78097e-07	9.47572e-07	6.99443e-07	-1.91935e-07	5.07508e-07	1.21164e-06	-1.61858e-07	1.04978e-06
25.977	2.01545e-07	-2.42076e-08	1.77337e-07	6.62558e-07	-2.12135e-07	4.50424e-07	5.24285e-07	-7.65769e-07	-2.41484e-07	-1.38668e-07	2.46949e-08	-1.13973e-07	2.28879e-06	-2.10039e-07	2.07876e-06	1.22493e-06	-2.77929e-07	9.46999e-07	7.00445e-07	-1.91693e-07	5.08753e-07	1.21018e-06	-1.61662e-07	1.04851e-06
26.001	2.01186e-07	-2.41646e-08	1.77022e-07	6.63181e-07	-2.11901e-07	4.51280e-07	5.24833e-07	-7.64921e-07	-2.40088e-07	-1.38661e-07	2.46937e-08	-1.13968e-07	2.28557e-06	-2.09743e-07	2.07582e-06	1.22420e-06	-2.77765e-07	9.46440e-07	7.01489e-07	-1.91449e-07	5.10039e-07	1.20871e-06	-1.61467e-07	1.04725e-06
26.026	2.00832e-07	-2.41220e-08	1.76710e-07	6.63835e-07	-2.11665e-07	4.52170e-07	5.25409e-07	-7.64066e-07	-2.38657e-07	-1.38650e-07	2.46916e-08	-1.13958e-07	2.28235e-06	-2.09448e-07	2.07291e-06	1.22350e-06	-2.77604e-07	9.45894e-07	7.02573e-07	-1.91205e-07	5.11367e-07	1.20725e-06	-1.61271e-07	1.04598e-06
26.051	2.00481e-07	-2.40798e-08	1.76401e-07	6.64521e-07	-2.11427e-07	4.53093e-07	5.26011e-07	-7.63202e-07	-2.37190e-07	-1.38632e-07	2.46886e-08	-1.13944e-07	2.27915e-06	-2.09154e-07	2.07000e-06	1.22281e-06	-2.77448e-07	9.45361e-07	7.03698e-07	-1.90960e-07	5.12737e-07	1.20579e-06	-1.61076e-07	1.04471e-06
26.075	2.00134e-07	-2.40382e-08	1.76096e-07	6.65238e-07	-2.11187e-07	4.54051e-07	5.26641e-07	-7.62329e-07	-2.35688e-07	-1.38610e-07	2.46846e-08	-1.13925e-07	2.27597e-06	-2.08862e-07	2.06711e-06	1.22214e-06	-2.77296e-07	9.44842e-07	7.04863e-07	-1.90714e-07	5.14149e-07	1.20432e-06	-1.60880e-07	1.04344e-06
26.100	1.99791e-07	-2.39970e-08	1.75794e-07	6.65986e-07	-2.10945e-07	4.55041e-07	5.27298e-07	-7.61448e-07	-2.34151e-07	-1.38582e-07	2.46797e-08	-1.13903e-07	2.27280e-06	-2.08571e-07	2.06423e-06	1.22148e-06	-2.77147e-07	9.44337e-07	7.06069e-07	-1.90467e-07	5.15602e-07	1.20286e-06	-1.60685e-07	1.04218e-06
26.124	1.99452e-07	-2.39563e-08	1.75496e-07	6.66766e-07	-2.10700e-07	4.56066e-07	5.27982e-07	-7.60559e-07	-2.32578e-07	-1.38550e-07	2.46738e-08	-1.13876e-07	2.26964e-06	-2.08281e-07	2.06136e-06	1.22085e-06	-2.77003e-07	9.43846e-07	7.07316e-07	-1.90219e-07	5.17097e-07	1.20140e-06	-1.60490e-07	1.04091e-06
26.149	1.99118e-07	-2.39161e-08	1.75202e-07	6.67577e-07	-2.10453e-07	4.57124e-07	5.28693e-07	-7.59662e-07	-2.30969e-07	-1.38512e-07	2.46671e-08	-1.13845e-07	2.26650e-06	-2.07993e-07	2.05851e-06	1.22023e-06	-2.76863e-07	9.43368e-07	7.08603e-07	-1.89970e-07	5.18633e-07	1.19994e-06	-1.60295e-07	1.03965e-06
26.173	1.98787e-07	-2.38764e-08	1.74910e-07	6.68420e-07	-2.10205e-07	4.58215e-07	5.29431e-07	-7.58756e-07	-2.29325e-07	-1.38468e-07	2.46593e-08	-1.13809e-07	2.26337e-06	-2.07706e-07	2.05567e-06	1.21963e-06	-2.76727e-07	9.42903e-07	7.09931e-07	-1.89720e-07	5.20211e-07	1.19848e-06	-1.60100e-07	1.03838e-06
26.198	1.98460e-07	-2.38371e-08	1.74623e-07	6.69294e-07	-2.09953e-07	4.59340e-07	5.30196e-07	-7.57842e-07	-2.27646e-07	-1.38420e-07	2.46507e-08	-1.13769e-07	2.26026e-06	-2.07420e-07	2.05284e-06	1.21905e-06	-2.76594e-07	9.42453e-07	7.11300e-07	-1.89470e-07	5.21830e-07	1.19702e-06	-1.59905e-07	1.03712e-06
26.223	1.98137e-07	-2.37983e-08	1.74339e-07	6.70199e-07	-2.09700e-07	4.60499e-07	5.30988e-07	-7.56920e-07	-2.25932e-07	-1.38366e-07	2.46411e-08	-1.13725e-07	2.25716e-06	-2.07136e-07	2.05003e-06	1.21848e-06	-2.76466e-07	9.42016e-07	7.12709e-07	-1.89218e-07	5.23491e-07	1.19557e-06	-1.59711e-07	1.03586e-06
26.247	1.97819e-07	-2.37601e-08	1.74058e-07	6.71135e-07	-2.09445e-07	4.61691e-07	5.31808e-07	-7.55989e-07	-2.24182e-07	-1.38307e-07	2.46307e-08	-1.13677e-07	2.25408e-06	-2.06853e-07	2.04723e-06	1.21793e-06	-2.76342e-07	9.41592e-07	7.14158e-07	-1.88965e-07	5.25193e-07	1.19411e-06	-1.59516e-07	1.03459e-06
26.272	1.97504e-07	-2.37223e-08	1.73782e-07	6.72103e-07	-2.09187e-07	4.62916e-07	5.32654e-07	-7.55051e-07	-2.22397e-07	-1.38243e-07	2.46192e-08	-1.13624e-07	2.25102e-06	-2.06572e-07	2.04444e-06	1.21740e-06	-2.76222e-07	9.41183e-07	7.15648e-07	-1.88711e-07	5.26936e-07	1.19265e-06	-1.59322e-07	1.03333e-06
26.296	1.97193e-07	-2.36849e-08	1.73508e-07	6.73102e-07	-2.08927e-07	4.64175e-07	5.33527e-07	-7.54104e-07	-2.20577e-07	-1.38174e-07	2.46069e-08	-1.13567e-07	2.24796e-06	-2.06292e-07	2.04167e-06	1.21689e-06	-2.76106e-07	9.40787e-07	7.17178e-07	-1.88457e-07	5.28721e-07	1.19120e-06	-1.59127e-07	1.03207e-06
26.321	1.96887e-07	-2.36481e-08	1.73238e-07	6.74132e-07	-2.08665e-07	4.65467e-07	5.34428e-07	-7.53149e-07	-2.18721e-07	-1.38099e-07	2.45936e-08	-1.13505e-07	2.24493e-06	-2.06013e-07	2.03892e-06	1.21640e-06	-2.75994e-07	9.40405e-07	7.18748e-07	-1.88201e-07	5.30547e-07	1.18975e-06	-1.58933e-07	1.03081e-06
26.345	1.96584e-07	-2.36118e-08	1.72972e-07	6.75194e-07	-2.08401e-07	4.66793e-07	5.35355e-07	-7.52185e-07	-2.16830e-07	-1.38019e-07	2.45793e-08	-1.13440e-07	2.24191e-06	-2.05736e-07	2.03617e-06	1.21592e-06	-2.75886e-07	9.40037e-07	7.20359e-07	-1.87944e-07	5.32414e-07	1.18829e-06	-1.58739e-07	1.02955e-06
26.370	1.96286e-07	-2.35759e-08	1.72710e-07	6.76286e-07	-2.08135e-07	4.68152e-07	5.36309e-07	-7.51214e-07	-2.14905e-07	-1.37934e-07	2.45641e-08	-1.13370e-07	2.23890e-06	-2.05461e-07	2.03344e-06	1.21546e-06	-2.75782e-07	9.39683e-07	7.22009e-07	-1.87687e-07	5.34322e-07	1.18684e-06	-1.58545e-07	1.02830e-06
26.395	1.95991e-07	-2.35406e-08	1.72451e-07	6.77410e-07	-2.07866e-07	4.69544e-07	5.37290e-07	-7.50234e-07	-2.12944e-07	-1.37843e-07	2.45480e-08	-1.13295e-07	2.23592e-06	-2.05186e-07	2.03073e-06	1.21502e-06	-2.75682e-07	9.39343e-07	7.23700e-07	-1.87428e-07	5.36272e-07	1.18539e-06	-1.58351e-07	1.02704e-06
26.419	1.95701e-07	-2.35057e-08	1.72195e-07	6.78565e-07	-2.07595e-07	4.70969e-07	5.38299e-07	-7.49246e-07	-2.10948e-07	-1.37748e-07	2.45310e-08	-1.13217e-07	2.23294e-06	-2.04913e-07	2.02803e-06	1.21460e-06	-2.75586e-07	9.39016e-07	7.25431e-07	-1.87169e-07	5.38262e-07	1.18394e-06	-1.58158e-07	1.02579e-06
26.444	1.95415e-07	-2.34714e-08	1.71944e-07	6.79751e-07	-2.07322e-07	4.72428e-07	5.39334e-07	-7.48251e-07	-2.08917e-07	-1.37647e-07	2.45130e-08	-1.13134e-07	2.22998e-06	-2.04642e-07	2.02534e-06	1.21420e-06	-2.75494e-07	9.38704e-07	7.27203e-07	-1.86909e-07	5.40294e-07	1.18250e-06	-1.57964e-07	1.02453e-06
26.468	1.95133e-07	-2.34375e-08	1.71696e-07	6.80968e-07	-2.07047e-07	4.73920e-07	5.40396e-07	-7.47246e-07	-2.06851e-07	-1.37541e-07	2.44941e-08	-1.13046e-07	2.22704e-06	-2.04372e-07	2.02267e-06	1.21381e-06	-2.75407e-07	9.38405e-07	7.29014e-07	-1.86647e-07	5.42366e-07	1.18105e-06	-1.57771e-07	1.02328e-06
26.493	1.94855e-07	-2.34041e-08	1.71451e-07	6.82216e-07	-2.06770e-07	4.75446e-07	5.41484e-07	-7.46234e-07	-2.04750e-07	-1.37429e-07	2.44743e-08	-1.12955e-07	2.22412e-06	-2.04104e-07	2.02002e-06	1.21344e-06	-2.75323e-07	9.38121e-07	7.30865e-07	-1.86385e-07	5.44480e-07	1.17960e-06	-1.57578e-07	1.02203e-06
26.518	1.94582e-07	-2.33713e-08	1.71210e-07	6.83495e-07	-2.06490e-07	4.77004e-07	5.42600e-07	-7.45214e-07	-2.02614e-07	-1.37312e-07	2.44535e-08	-1.12859e-07	2.22121e-06	-2.03837e-07	2.01737e-06	1.21309e-06	-2.75244e-07	9.37850e-07	7.32756e-07	-1.86122e-07	5.46634e-07	1.17816e-06	-1.57385e-07	1.02078e-06
26.542	1.94312e-07	-2.33389e-08	1.70973e-07	6.84805e-07	-2.06208e-07	4.78596e-07	5.43743e-07	-7.44186e-07	-2.00443e-07	-1.37190e-07	2.44317e-08	-1.12759e-07	2.21832e-06	-2.03571e-07	2.01475e-06	1.21276e-06	-2.75168e-07	9.37593e-07	7.34687e-07	-1.85858e-07	5.48829e-07	1.17672e-06	-1.57193e-07	1.01953e-06
26.567	1.94047e-07	-2.33070e-08	1.70740e-07	6.86145e-07	-2.05924e-07	4.80221e-07	5.44912e-07	-7.43149e-07	-1.98237e-07	-1.37063e-07	2.44091e-08	-1.12654e-07	2.21544e-06	-2.03308e-07	2.01214e-06	1.21245e-06	-2.75097e-07	9.37351e-07	7.36657e-07	-1.85593e-07	5.51065e-07	1.17528e-06	-1.57001e-07	1.01828e-06
26.591	1.93786e-07	-2.32757e-08	1.70510e-07	6.87517e-07	-2.05638e-07	4.81879e-07	5.46108e-07	-7.42105e-07	-1.95997e-07	-1.36930e-07	2.43855e-08	-1.12545e-07	2.21258e-06	-2.03045e-07	2.00954e-06	1.21215e-06	-2.75030e-07	9.37122e-07	7.38668e-07	-1.85327e-07	5.53341e-07	1.17384e-06	-1.56808e-07	1.01703e-06
26.616	1.93529e-07	-2.32448e-08	1.70284e-07	6.88920e-07	-2.05350e-07	4.83570e-07	5.47331e-07	-7.41052e-07	-1.93722e-07	-1.36793e-07	2.43609e-08	-1.12432e-07	2.20974e-06	-2.02784e-07	2.00696e-06	1.21187e-06	-2.74967e-07	9.36907e-07	7.40718e-07	-1.85060e-07	5.55658e-07	1.17240e-06	-1.56616e-07	1.01579e-06
26.640	1.93276e-07	-2.32144e-08	1.70061e-07	6.90353e-07	-2.05059e-07	4.85294e-07	5.48580e-07	-7.39992e-07	-1.91412e-07	-1.36650e-07	2.43354e-08	-1.12314e-07	2.20692e-06	-2.02525e-07	2.00439e-06	1.21161e-06	-2.74908e-07	9.36707e-07	7.42808e-07	-1.84792e-07	5.58016e-07	1.17097e-06	-1.56425e-07	1.01454e-06
26.665	1.93027e-07	-2.31846e-08	1.69843e-07	6.91818e-07	-2.04766e-07	4.87051e-07	5.49857e-07	-7.38924e-07	-1.89067e-07	-1.36501e-07	2.43090e-08	-1.12192e-07	2.20411e-06	-2.02268e-07	2.00184e-06	1.21137e-06	-2.74853e-07	9.36520e-07	7.44938e-07	-1.84523e-07	5.60414e-07	1.16954e-06	-1.56233e-07	1.01330e-06
26.690	1.92783e-07	-2.31552e-08	1.69628e-07	6.93313e-07	-2.04471e-07	4.88841e-07	5.51160e-07	-7.37847e-07	-1.86687e-07	-1.36347e-07	2.42816e-08	-1.12066e-07	2.20132e-06	-2.02011e-07	1.99931e-06	1.21115e-06	-2.74803e-07	9.36348e-07	7.47107e-07	-1.84253e-07	5.62853e-07	1.16810e-06	-1.56042e-07	1.01206e-06
26.714	1.92543e-07	-2.31264e-08	1.69417e-07	6.94839e-07	-2.04174e-07	4.90665e-07	5.52489e-07	-7.36763e-07	-1.84273e-07	-1.36189e-07	2.42533e-08	-1.11935e-07	2.19855e-06	-2.01757e-07	1.99679e-06	1.21095e-06	-2.74756e-07	9.36190e-07	7.49315e-07	-1.83983e-07	5.65333e-07	1.16668e-06	-1.55851e-07	1.01082e-06
26.739	1.92307e-07	-2.30981e-08	1.69209e-07	6.96395e-07	-2.03875e-07	4.92521e-07	5.53846e-07	-7.35670e-07	-1.81824e-07	-1.36024e-07	2.42241e-08	-1.11800e-07	2.19579e-06	-2.01504e-07	1.99429e-06	1.21076e-06	-2.74714e-07	9.36046e-07	7.51563e-07	-1.83711e-07	5.67852e-07	1.16525e-06	-1.55660e-07	1.00959e-06
26.763	1.92076e-07	-2.30703e-08	1.69005e-07	6.97983e-07	-2.03573e-07	4.94410e-07	5.55229e-07	-7.34570e-07	-1.79341e-07	-1.35855e-07	2.41939e-08	-1.11661e-07	2.19305e-06	-2.01253e-07	1.99180e-06	1.21059e-06	-2.74676e-07	9.35916e-07	7.53851e-07	-1.83439e-07	5.70412e-07	1.16382e-06	-1.55470e-07	1.00835e-06
26.788	1.91848e-07	-2.30430e-08	1.68805e-07	6.99601e-07	-2.03269e-07	4.96332e-07	5.56638e-07	-7.33462e-07	-1.76823e-07	-1.35680e-07	2.41628e-08	-1.11517e-07	2.19033e-06	-2.01003e-07	1.98933e-06	1.21044e-06	-2.74642e-07	9.35800e-07	7.56177e-07	-1.83165e-07	5.73012e-07	1.16240e-06	-1.55280e-07	1.00712e-06
26.812	1.91626e-07	-2.30162e-08	1.68609e-07	7.01249e-07	-2.02963e-07	4.98286e-07	5.58075e-07	-7.32345e-07	-1.74271e-07	-1.35500e-07	2.41307e-08	-1.11369e-07	2.18763e-06	-2.00755e-07	1.98687e-06	1.21031e-06	-2.74612e-07	9.35698e-07	7.58543e-07	-1.82891e-07	5.75653e-07	1.16098e-06	-1.55090e-07	1.00589e-06
26.837	1.91407e-07	-2.29899e-08	1.68417e-07	7.02928e-07	-2.02654e-07	5.00274e-07	5.59537e-07	-7.31221e-07	-1.71684e-07	-1.35314e-07	2.40977e-08	-1.11217e-07	2.18494e-06	-2.00508e-07	1.98443e-06	1.21020e-06	-2.74586e-07	9.35611e-07	7.60949e-07	-1.82615e-07	5.78333e-07	1.15956e-06	-1.54900e-07	1.00466e-06
26.862	1.91193e-07	-2.29642e-08	1.68228e-07	7.04638e-07	-2.02344e-07	5.02294e-07	5.61027e-07	-7.30089e-07	-1.69063e-07	-1.35124e-07	2.40637e-08	-1.11060e-07	2.18227e-06	-2.00264e-07	1.98201e-06	1.21010e-06	-2.74565e-07	9.35538e-07	7.63393e-07	-1.82339e-07	5.81054e-07	1.15814e-06	-1.54711e-07	1.00343e-06
26.886	1.90983e-07	-2.29390e-08	1.68044e-07	7.06378e-07	-2.02031e-07	5.04347e-07	5.62543e-07	-7.28950e-07	-1.66407e-07	-1.34928e-07	2.40288e-08	-1.10899e-07	2.17962e-06	-2.00020e-07	1.97960e-06	1.21003e-06	-2.74548e-07	9.35479e-07	7.65877e-07	-1.82062e-07	5.83815e-07	1.15673e-06	-1.54522e-07	1.00221e-06
26.911	1.90777e-07	-2.29143e-08	1.67863e-07	7.08149e-07	-2.01716e-07	5.06433e-07	5.64085e-07	-7.27802e-07	-1.63717e-07	-1.34726e-07	2.39929e-08	-1.10733e-07	2.17699e-06	-1.99779e-07	1.97721e-06	1.20997e-06	-2.74534e-07	9.35434e-07	7.68399e-07	-1.81784e-07	5.86615e-07	1.15532e-06	-1.54334e-07	1.00098e-06
26.935	1.90576e-07	-2.28901e-08	1.67686e-07	7.09950e-07	-2.01399e-07	5.08552e-07	5.65654e-07	-7.26647e-07	-1.60993e-07	-1.34520e-07	2.39561e-08	-1.10563e-07	2.17438e-06	-1.99539e-07	1.97484e-06	1.20993e-06	-2.74526e-07	9.35403e-07	7.70961e-07	-1.81505e-07	5.89456e-07	1.15391e-06	-1.54145e-07	9.99761e-07
26.960	1.90379e-07	-2.28665e-08	1.67512e-07	7.11782e-07	-2.01079e-07	5.10703e-07	5.67249e-07	-7.25483e-07	-1.58234e-07	-1.34308e-07	2.39184e-08	-1.10389e-07	2.17178e-06	-1.99301e-07	1.97248e-06	1.20991e-06	-2.74521e-07	9.35387e-07	7.73561e-07	-1.81225e-07	5.92336e-07	1.15250e-06	-1.53957e-07	9.98542e-07
26.984	1.90186e-07	-2.28433e-08	1.67343e-07	7.13644e-07	-2.00757e-07	5.12887e-07	5.68871e-07	-7.24312e-07	-1.55441e-07	-1.34090e-07	2.38797e-08	-1.10211e-07	2.16921e-06	-1.99064e-07	1.97014e-06	1.20991e-06	-2.74520e-07	9.35385e-07	7.76201e-07	-1.80944e-07	5.95256e-07	1.15110e-06	-1.53770e-07	9.97325e-07
27.009	1.89998e-07	-2.28207e-08	1.67177e-07	7.15536e-07	-2.00433e-07	5.15103e-07	5.70519e-07	-7.23133e-07	-1.52614e-07	-1.33868e-07	2.38400e-08	-1.10028e-07	2.16665e-06	-1.98830e-07	1.96782e-06	1.20992e-06	-2.74524e-07	9.35398e-07	7.78879e-07	-1.80663e-07	5.98216e-07	1.14969e-06	-1.53583e-07	9.96111e-07
27.034	1.89814e-07	-2.27987e-08	1.67016e-07	7.17459e-07	-2.00107e-07	5.17352e-07	5.72193e-07	-7.21947e-07	-1.49753e-07	-1.33640e-07	2.37994e-08	-1.09840e-07	2.16411e-06	-1.98597e-07	1.96551e-06	1.20996e-06	-2.74532e-07	9.35425e-07	7.81596e-07	-1.80380e-07	6.01216e-07	1.14829e-06	-1.53396e-07	9.94899e-07
27.058	1.89635e-07	-2.27771e-08	1.66858e-07	7.19412e-07	-1.99778e-07	5.19633e-07	5.73894e-07	-7.20752e-07	-1.46858e-07	-1.33406e-07	2.37579e-08	-1.09649e-07	2.16159e-06	-1.98365e-07	1.96322e-06	1.21001e-06	-2.74544e-07	9.35466e-07	7.84351e-07	-1.80096e-07	6.04255e-07	1.14690e-06	-1.53209e-07	9.93689e-07
27.083	1.89460e-07	-2.27561e-08	1.66704e-07	7.21395e-07	-1.99448e-07	5.21947e-07	5.75621e-07	-7.19550e-07	-1.43929e-07	-1.33168e-07	2.37154e-08	-1.09452e-07	2.15909e-06	-1.98136e-07	1.96095e-06	1.21008e-06	-2.74560e-07	9.35521e-07	7.87146e-07	-1.79812e-07	6.07334e-07	1.14550e-06	-1.53023e-07	9.92481e-07
27.107	1.89290e-07	-2.27357e-08	1.66554e-07	7.23408e-07	-1.99115e-07	5.24294e-07	5.77375e-07	-7.18340e-07	-1.40965e-07	-1.32924e-07	2.36720e-08	-1.09252e-07	2.15660e-06	-1.97908e-07	1.95870e-06	1.21017e-06	-2.74581e-07	9.35591e-07	7.89978e-07	-1.79526e-07	6.10452e-07	1.14411e-06	-1.52837e-07	9.91276e-07
27.132	1.89124e-07	-2.27158e-08	1.66408e-07	7.25452e-07	-1.98779e-07	5.26672e-07	5.79154e-07	-7.17122e-07	-1.37968e-07	-1.32675e-07	2.36276e-08	-1.09047e-07	2.15414e-06	-1.97682e-07	1.95646e-06	1.21028e-06	-2.74605e-07	9.35675e-07	7.92850e-07	-1.79240e-07	6.13610e-07	1.14273e-06	-1.52652e-07	9.90074e-07
27.156	1.88963e-07	-2.26964e-08	1.66266e-07	7.27525e-07	-1.98442e-07	5.29083e-07	5.80960e-07	-7.15897e-07	-1.34937e-07	-1.32420e-07	2.35822e-08	-1.08838e-07	2.15170e-06	-1.97458e-07	1.95424e-06	1.21041e-06	-2.74634e-07	9.35774e-07	7.95759e-07	-1.78953e-07	6.16806e-07	1.14134e-06	-1.52467e-07	9.88874e-07
27.181	1.88806e-07	-2.26775e-08	1.66128e-07	7.29629e-07	-1.98102e-07	5.31527e-07	5.82793e-07	-7.14664e-07	-1.31871e-07	-1.32160e-07	2.35359e-08	-1.08624e-07	2.14927e-06	-1.97235e-07	1.95204e-06	1.21055e-06	-2.74667e-07	9.35887e-07	7.98707e-07	-1.78665e-07	6.20043e-07	1.13996e-06	-1.52282e-07	9.87677e-07
27.206	1.88653e-07	-2.26592e-08	1.65994e-07	7.31763e-07	-1.97760e-07	5.34003e-07	5.84651e-07	-7.13423e-07	-1.28772e-07	-1.31895e-07	2.34887e-08	-1.08406e-07	2.14687e-06	-1.97015e-07	1.94985e-06	1.21072e-06	-2.74705e-07	9.36014e-07	8.01694e-07	-1.78376e-07	6.23318e-07	1.13858e-06	-1.52098e-07	9.86482e-07
27.230	1.88505e-07	-2.26414e-08	1.65864e-07	7.33926e-07	-1.97415e-07	5.36511e-07	5.86536e-07	-7.12175e-07	-1.25639e-07	-1.31624e-07	2.34405e-08	-1.08184e-07	2.14448e-06	-1.96796e-07	1.94769e-06	1.21090e-06	-2.74746e-07	9.36156e-07	8.04719e-07	-1.78086e-07	6.26632e-07	1.13720e-06	-1.51914e-07	9.85290e-07
27.255	1.88362e-07	-2.26242e-08	1.65738e-07	7.36120e-07	-1.97069e-07	5.39051e-07	5.88446e-07	-7.10919e-07	-1.22473e-07	-1.31348e-07	2.33914e-08	-1.07957e-07	2.14212e-06	-1.96578e-07	1.94554e-06	1.21110e-06	-2.74792e-07	9.36312e-07	8.07781e-07	-1.77795e-07	6.29986e-07	1.13583e-06	-1.51731e-07	9.84101e-07
27.279	1.88223e-07	-2.26076e-08	1.65616e-07	7.38344e-07	-1.96720e-07	5.41624e-07	5.90383e-07	-7.09656e-07	-1.19272e-07	-1.31067e-07	2.33413e-08	-1.07726e-07	2.13977e-06	-1.96363e-07	1.94341e-06	1.21133e-06	-2.74842e-07	9.36483e-07	8.10882e-07	-1.77504e-07	6.33379e-07	1.13446e-06	-1.51548e-07	9.82915e-07
27.304	1.88089e-07	-2.25914e-08	1.65498e-07	7.40597e-07	-1.96369e-07	5.44229e-07	5.92346e-07	-7.08385e-07	-1.16038e-07	-1.30780e-07	2.32902e-08	-1.07490e-07	2.13744e-06	-1.96150e-07	1.94129e-06	1.21157e-06	-2.74897e-07	9.36668e-07	8.14021e-07	-1.77211e-07	6.36810e-07	1.13310e-06	-1.51366e-07	9.81732e-07
27.329	1.87959e-07	-2.25759e-08	1.65383e-07	7.42881e-07	-1.96015e-07	5.46865e-07	5.94335e-07	-7.07106e-07	-1.12770e-07	-1.30488e-07	2.32382e-08	-1.07250e-07	2.13514e-06	-1.95938e-07	1.93920e-06	1.21182e-06	-2.74955e-07	9.36868e-07	8.17198e-07	-1.76918e-07	6.40280e-07	1.13174e-06	-1.51184e-07	9.80552e-07
27.353	1.87834e-07	-2.25608e-08	1.65273e-07	7.45194e-07	-1.95660e-07	5.49534e-07	5.96351e-07	-7.05819e-07	-1.09469e-07	-1.30191e-07	2.31853e-08	-1.07006e-07	2.13285e-06	-1.95728e-07	1.93712e-06	1.21210e-06	-2.75018e-07	9.37082e-07	8.20413e-07	-1.76623e-07	6.43790e-07	1.13038e-06	-1.51002e-07	9.79374e-07
27.378	1.87714e-07	-2.25464e-08	1.65167e-07	7.47537e-07	-1.95302e-07	5.52235e-07	5.98392e-07	-7.04526e-07	-1.06134e-07	-1.29888e-07	2.31314e-08	-1.06757e-07	2.13059e-06	-1.95520e-07	1.93507e-06	1.21240e-06	-2.75085e-07	9.37311e-07	8.23666e-07	-1.76328e-07	6.47338e-07	1.12902e-06	-1.50821e-07	9.78200e-07
27.402	1.87598e-07	-2.25325e-08	1.65066e-07	7.49910e-07	-1.94941e-07	5.54968e-07	6.00459e-07	-7.03224e-07	-1.02765e-07	-1.29580e-07	2.30765e-08	-1.06504e-07	2.12834e-06	-1.95314e-07	1.93303e-06	1.21271e-06	-2.75157e-07	9.37554e-07	8.26956e-07	-1.76032e-07	6.50924e-07	1.12767e-06	-1.50640e-07	9.77029e-07
27.427	1.87487e-07	-2.25191e-08	1.64968e-07	7.52312e-07	-1.94579e-07	5.57733e-07	6.02552e-07	-7.01915e-07	-9.93633e-08	-1.29267e-07	2.30207e-08	-1.06246e-07	2.12612e-06	-1.95110e-07	1.93101e-06	1.21304e-06	-2.75232e-07	9.37812e-07	8.30284e-07	-1.75735e-07	6.54549e-07	1.12632e-06	-1.50460e-07	9.75861e-07
27.451	1.87380e-07	-2.25063e-08	1.64874e-07	7.54744e-07	-1.94214e-07	5.60530e-07	6.04671e-07	-7.00599e-07	-9.59278e-08	-1.28948e-07	2.29639e-08	-1.05984e-07	2.12391e-06	-1.94908e-07	1.92900e-06	1.21340e-06	-2.75312e-07	9.38084e-07	8.33650e-07	-1.75437e-07	6.58213e-07	1.12498e-06	-1.50281e-07	9.74696e-07
27.476	1.87278e-07	-2.24941e-08	1.64784e-07	7.57206e-07	-1.93847e-07	5.63359e-07	6.06816e-07	-6.99275e-07	-9.24589e-08	-1.28624e-07	2.29062e-08	-1.05718e-07	2.12173e-06	-1.94708e-07	1.92702e-06	1.21377e-06	-2.75396e-07	9.38371e-07	8.37053e-07	-1.75138e-07	6.61915e-07	1.12364e-06	-1.50102e-07	9.73534e-07
27.501	1.87181e-07	-2.24824e-08	1.64699e-07	7.59697e-07	-1.93478e-07	5.66220e-07	6.08987e-07	-6.97943e-07	-8.89566e-08	-1.28294e-07	2.28475e-08	-1.05447e-07	2.11957e-06	-1.94509e-07	1.92506e-06	1.21416e-06	-2.75485e-07	9.38672e-07	8.40494e-07	-1.74839e-07	6.65655e-07	1.12230e-06	-1.49923e-07	9.72376e-07
27.525	1.87089e-07	-2.24713e-08	1.64617e-07	7.62218e-07	-1.93106e-07	5.69112e-07	6.11183e-07	-6.96604e-07	-8.54210e-08	-1.27959e-07	2.27879e-08	-1.05172e-07	2.11742e-06	-1.94313e-07	1.92311e-06	1.21457e-06	-2.75578e-07	9.38988e-07	8.43972e-07	-1.74538e-07	6.69434e-07	1.12097e-06	-1.49745e-07	9.71221e-07
27.550	1.87001e-07	-2.24608e-08	1.64540e-07	7.64768e-07	-1.92732e-07	5.72037e-07	6.13406e-07	-6.95258e-07	-8.18521e-08	-1.27619e-07	2.27273e-08	-1.04892e-07	2.11530e-06	-1.94118e-07	1.92119e-06	1.21499e-06	-2.75675e-07	9.39319e-07	8.47488e-07	-1.74237e-07	6.73251e-07	1.11964e-06	-1.49568e-07	9.70070e-07
27.574	1.86918e-07	-2.24508e-08	1.64467e-07	7.67348e-07	-1.92355e-07	5.74993e-07	6.15654e-07	-6.93904e-07	-7.82500e-08	-1.27274e-07	2.26657e-08	-1.04608e-07	2.11320e-06	-1.93925e-07	1.91928e-06	1.21544e-06	-2.75776e-07	9.39664e-07	8.51041e-07	-1.73935e-07	6.77106e-07	1.11831e-06	-1.49391e-07	9.68922e-07
27.599	1.86840e-07	-2.24414e-08	1.64398e-07	7.69957e-07	-1.91977e-07	5.77981e-07	6.17928e-07	-6.92543e-07	-7.46147e-08	-1.26922e-07	2.26032e-08	-1.04319e-07	2.11113e-06	-1.93735e-07	1.91739e-06	1.21590e-06	-2.75881e-07	9.40023e-07	8.54631e-07	-1.73632e-07	6.80999e-07	1.11699e-06	-1.49214e-07	9.67778e-07
27.623	1.86766e-07	-2.24326e-08	1.64334e-07	7.72596e-07	-1.91596e-07	5.81000e-07	6.20228e-07	-6.91174e-07	-7.09462e-08	-1.26566e-07	2.25397e-08	-1.04026e-07	2.10907e-06	-1.93546e-07	1.91552e-06	1.21639e-06	-2.75991e-07	9.40398e-07	8.58258e-07	-1.73328e-07	6.84931e-07	1.11568e-06	-1.49038e-07	9.66637e-07
27.648	1.86698e-07	-2.24243e-08	1.64273e-07	7.75264e-07	-1.91213e-07	5.84051e-07	6.22554e-07	-6.89798e-07	-6.72446e-08	-1.26204e-07	2.24753e-08	-1.03729e-07	2.10703e-06	-1.93359e-07	1.91367e-06	1.21689e-06	-2.76105e-07	9.40787e-07	8.61923e-07	-1.73023e-07	6.88900e-07	1.11436e-06	-1.48863e-07	9.65500e-07
27.673	1.86634e-07	-2.24166e-08	1.64217e-07	7.77961e-07	-1.90827e-07	5.87134e-07	6.24905e-07	-6.88415e-07	-6.35099e-08	-1.25837e-07	2.24099e-08	-1.03427e-07	2.10502e-06	-1.93174e-07	1.91185e-06	1.21741e-06	-2.76224e-07	9.41190e-07	8.65624e-07	-1.72717e-07	6.92907e-07	1.11305e-06	-1.48688e-07	9.64366e-07
27.697	1.86575e-07	-2.24095e-08	1.64165e-07	7.80687e-07	-1.90439e-07	5.90248e-07	6.27282e-07	-6.87024e-07	-5.97422e-08	-1.25464e-07	2.23435e-08	-1.03121e-07	2.10303e-06	-1.92991e-07	1.91004e-06	1.21795e-06	-2.76347e-07	9.41608e-07	8.69362e-07	-1.72411e-07	6.96952e-07	1.11175e-06	-1.48514e-07	9.63237e-07
27.722	1.86520e-07	-2.24030e-08	1.64117e-07	7.83443e-07	-1.90049e-07	5.93394e-07	6.29684e-07	-6.85626e-07	-5.59415e-08	-1.25086e-07	2.22762e-08	-1.02810e-07	2.10106e-06	-1.92810e-07	1.90825e-06	1.21851e-06	-2.76474e-07	9.42041e-07	8.73137e-07	-1.72103e-07	7.01034e-07	1.11045e-06	-1.48340e-07	9.62111e-07
27.746	1.86471e-07	-2.23971e-08	1.64074e-07	7.86228e-07	-1.89657e-07	5.96571e-07	6.32113e-07	-6.84221e-07	-5.21079e-08	-1.24703e-07	2.22079e-08	-1.02495e-07	2.09911e-06	-1.92632e-07	1.90648e-06	1.21909e-06	-2.76605e-07	9.42488e-07	8.76949e-07	-1.71795e-07	7.05154e-07	1.10916e-06	-1.48167e-07	9.60989e-07
27.771	1.86426e-07	-2.23917e-08	1.64034e-07	7.89042e-07	-1.89262e-07	5.99780e-07	6.34566e-07	-6.82808e-07	-4.82414e-08	-1.24314e-07	2.21386e-08	-1.02175e-07	2.09718e-06	-1.92455e-07	1.90473e-06	1.21969e-06	-2.76740e-07	9.42951e-07	8.80798e-07	-1.71486e-07	7.09312e-07	1.10787e-06	-1.47995e-07	9.59871e-07
27.795	1.86387e-07	-2.23869e-08	1.64000e-07	7.91885e-07	-1.88865e-07	6.03020e-07	6.37046e-07	-6.81388e-07	-4.43420e-08	-1.23920e-07	2.20684e-08	-1.01851e-07	2.09528e-06	-1.92280e-07	1.90300e-06	1.22031e-06	-2.76880e-07	9.43427e-07	8.84683e-07	-1.71176e-07	7.13507e-07	1.10658e-06	-1.47823e-07	9.58757e-07
27.820	1.86352e-07	-2.23828e-08	1.63969e-07	7.94757e-07	-1.88465e-07	6.06291e-07	6.39551e-07	-6.79960e-07	-4.04098e-08	-1.23520e-07	2.19973e-08	-1.01523e-07	2.09339e-06	-1.92107e-07	1.90129e-06	1.22094e-06	-2.77025e-07	9.43919e-07	8.88605e-07	-1.70865e-07	7.17740e-07	1.10530e-06	-1.47652e-07	9.57647e-07
27.845	1.86322e-07	-2.23792e-08	1.63943e-07	7.97658e-07	-1.88063e-07	6.09594e-07	6.42081e-07	-6.78526e-07	-3.64448e-08	-1.23115e-07	2.19251e-08	-1.01190e-07	2.09154e-06	-1.91937e-07	1.89960e-06	1.22160e-06	-2.77173e-07	9.44425e-07	8.92563e-07	-1.70554e-07	7.22010e-07	1.10402e-06	-1.47482e-07	9.56541e-07
27.869	1.86297e-07	-2.23762e-08	1.63921e-07	8.00587e-07	-1.87659e-07	6.12928e-07	6.44637e-07	-6.77084e-07	-3.24471e-08	-1.22705e-07	2.18520e-08	-1.00853e-07	2.08970e-06	-1.91768e-07	1.89793e-06	1.22227e-06	-2.77326e-07	9.44946e-07	8.96558e-07	-1.70241e-07	7.26317e-07	1.10275e-06	-1.47312e-07	9.55439e-07
27.894	1.86277e-07	-2.23738e-08	1.63903e-07	8.03546e-07	-1.87253e-07	6.16294e-07	6.47218e-07	-6.75635e-07	-2.84167e-08	-1.22289e-07	2.17780e-08	-1.00511e-07	2.08788e-06	-1.91602e-07	1.89628e-06	1.22296e-06	-2.77483e-07	9.45481e-07	9.00589e-07	-1.69928e-07	7.30661e-07	1.10148e-06	-1.47143e-07	9.54342e-07
27.918	1.86262e-07	-2.23720e-08	1.63890e-07	8.06534e-07	-1.86844e-07	6.19690e-07	6.49825e-07	-6.74179e-07	-2.43537e-08	-1.21867e-07	2.17029e-08	-1.00164e-07	2.08609e-06	-1.91437e-07	1.89465e-06	1.22368e-06	-2.77645e-07	9.46031e-07	9.04657e-07	-1.69614e-07	7.35043e-07	1.10022e-06	-1.46974e-07	9.53248e-07
27.943	1.86252e-07	-2.23707e-08	1.63881e-07	8.09551e-07	-1.86433e-07	6.23118e-07	6.52457e-07	-6.72715e-07	-2.02580e-08	-1.21441e-07	2.16269e-08	-9.98137e-08	2.08432e-06	-1.91275e-07	1.89305e-06	1.22441e-06	-2.77810e-07	9.46596e-07	9.08760e-07	-1.69299e-07	7.39461e-07	1.09897e-06	-1.46806e-07	9.52159e-07
27.967	1.86246e-07	-2.23701e-08	1.63876e-07	8.12596e-07	-1.86019e-07	6.26577e-07	6.55115e-07	-6.71244e-07	-1.61298e-08	-1.21008e-07	2.15500e-08	-9.94585e-08	2.08257e-06	-1.91114e-07	1.89146e-06	1.22516e-06	-2.77980e-07	9.47176e-07	9.12900e-07	-1.68983e-07	7.43917e-07	1.09771e-06	-1.46639e-07	9.51075e-07
27.992	1.86246e-07	-2.23701e-08	1.63876e-07	8.15670e-07	-1.85603e-07	6.30067e-07	6.57797e-07	-6.69766e-07	-1.19691e-08	-1.20571e-07	2.14720e-08	-9.90988e-08	2.08085e-06	-1.90956e-07	1.88989e-06	1.22592e-06	-2.78155e-07	9.47770e-07	9.17076e-07	-1.68666e-07	7.48409e-07	1.09647e-06	-1.46472e-07	9.49995e-07
28.017	1.86251e-07	-2.23707e-08	1.63881e-07	8.18773e-07	-1.85185e-07	6.33588e-07	6.60505e-07	-6.68281e-07	-7.77585e-09	-1.20128e-07	2.13931e-08	-9.87347e-08	2.07915e-06	-1.90800e-07	1.88835e-06	1.22671e-06	-2.78334e-07	9.48379e-07	9.21287e-07	-1.68349e-07	7.52939e-07	1.09523e-06	-1.46306e-07	9.48919e-07
28.041	1.86261e-07	-2.23719e-08	1.63889e-07	8.21904e-07	-1.84764e-07	6.37140e-07	6.63239e-07	-6.66789e-07	-3.55020e-09	-1.19679e-07	2.13133e-08	-9.83661e-08	2.07747e-06	-1.90646e-07	1.88683e-06	1.22752e-06	-2.78517e-07	9.49003e-07	9.25535e-07	-1.68031e-07	7.57505e-07	1.09399e-06	-1.46141e-07	9.47848e-07
28.066	1.86276e-07	-2.23737e-08	1.63903e-07	8.25064e-07	-1.84341e-07	6.40723e-07	6.65998e-07	-6.65290e-07	7.07856e-10	-1.19225e-07	2.12324e-08	-9.79930e-08	2.07582e-06	-1.90495e-07	1.88533e-06	1.22835e-06	-2.78704e-07	9.49641e-07	9.29819e-07	-1.67711e-07	7.62107e-07	1.09276e-06	-1.45977e-07	9.46781e-07
28.090	1.86296e-07	-2.23761e-08	1.63920e-07	8.28253e-07	-1.83916e-07	6.44337e-07	6.68782e-07	-6.63783e-07	4.99827e-09	-1.18766e-07	2.11506e-08	-9.76154e-08	2.07419e-06	-1.90345e-07	1.88384e-06	1.22919e-06	-2.78896e-07	9.50294e-07	9.34138e-07	-1.67392e-07	7.66747e-07	1.09153e-06	-1.45813e-07	9.45720e-07
28.115	1.86321e-07	-2.23791e-08	1.63942e-07	8.31470e-07	-1.83489e-07	6.47981e-07	6.71591e-07	-6.62270e-07	9.32099e-09	-1.18301e-07	2.10679e-08	-9.72334e-08	2.07258e-06	-1.90197e-07	1.88238e-06	1.23005e-06	-2.79092e-07	9.50963e-07	9.38493e-07	-1.67071e-07	7.71422e-07	1.09031e-06	-1.45650e-07	9.44662e-07
28.140	1.86352e-07	-2.23828e-08	1.63969e-07	8.34716e-07	-1.83058e-07	6.51657e-07	6.74425e-07	-6.60749e-07	1.36760e-08	-1.17831e-07	2.09841e-08	-9.68469e-08	2.07100e-06	-1.90052e-07	1.88095e-06	1.23094e-06	-2.79292e-07	9.51645e-07	9.42884e-07	-1.66749e-07	7.76134e-07	1.08910e-06	-1.45488e-07	9.43610e-07
28.164	1.86387e-07	-2.23870e-08	1.64000e-07	8.37990e-07	-1.82626e-07	6.55364e-07	6.77284e-07	-6.59221e-07	1.80632e-08	-1.17355e-07	2.08994e-08	-9.64559e-08	2.06944e-06	-1.89909e-07	1.87953e-06	1.23184e-06	-2.79497e-07	9.52343e-07	9.47310e-07	-1.66427e-07	7.80883e-07	1.08789e-06	-1.45326e-07	9.42562e-07
28.189	1.86428e-07	-2.23919e-08	1.64036e-07	8.41292e-07	-1.82191e-07	6.59101e-07	6.80169e-07	-6.57686e-07	2.24827e-08	-1.16874e-07	2.08137e-08	-9.60605e-08	2.06790e-06	-1.89768e-07	1.87814e-06	1.23276e-06	-2.79706e-07	9.53055e-07	9.51772e-07	-1.66104e-07	7.85668e-07	1.08669e-06	-1.45166e-07	9.41520e-07
28.213	1.86473e-07	-2.23974e-08	1.64076e-07	8.44623e-07	-1.81754e-07	6.62869e-07	6.83079e-07	-6.56144e-07	2.69342e-08	-1.16388e-07	2.07271e-08	-9.56605e-08	2.06639e-06	-1.89629e-07	1.87676e-06	1.23370e-06	-2.79919e-07	9.53782e-07	9.56269e-07	-1.65780e-07	7.90489e-07	1.08549e-06	-1.45006e-07	9.40482e-07
28.238	1.86524e-07	-2.24035e-08	1.64121e-07	8.47982e-07	-1.81315e-07	6.66668e-07	6.86013e-07	-6.54596e-07	3.14179e-08	-1.15895e-07	2.06394e-08	-9.52560e-08	2.06490e-06	-1.89493e-07	1.87541e-06	1.23466e-06	-2.80137e-07	9.54524e-07	9.60801e-07	-1.65455e-07	7.95346e-07	1.08430e-06	-1.44846e-07	9.39449e-07
28.262	1.86580e-07	-2.24102e-08	1.64170e-07	8.51370e-07	-1.80873e-07	6.70497e-07	6.88973e-07	-6.53040e-07	3.59337e-08	-1.15398e-07	2.05508e-08	-9.48471e-08	2.06344e-06	-1.89358e-07	1.87408e-06	1.23564e-06	-2.80359e-07	9.55281e-07	9.65369e-07	-1.65130e-07	8.00239e-07	1.08311e-06	-1.44688e-07	9.38421e-07
28.287	1.86642e-07	-2.24176e-08	1.64224e-07	8.54785e-07	-1.80428e-07	6.74357e-07	6.91958e-07	-6.51477e-07	4.04815e-08	-1.14895e-07	2.04612e-08	-9.44337e-08	2.06200e-06	-1.89226e-07	1.87277e-06	1.23664e-06	-2.80586e-07	9.56052e-07	9.69971e-07	-1.64803e-07	8.05168e-07	1.08193e-06	-1.44530e-07	9.37399e-07
28.312	1.86708e-07	-2.24256e-08	1.64283e-07	8.58229e-07	-1.79982e-07	6.78248e-07	6.94968e-07	-6.49907e-07	4.50613e-08	-1.14386e-07	2.03707e-08	-9.40157e-08	2.06059e-06	-1.89097e-07	1.87149e-06	1.23765e-06	-2.80816e-07	9.56838e-07	9.74609e-07	-1.64476e-07	8.10133e-07	1.08075e-06	-1.44373e-07	9.36381e-07
28.336	1.86780e-07	-2.24342e-08	1.64346e-07	8.61701e-07	-1.79533e-07	6.82169e-07	6.98003e-07	-6.48330e-07	4.96730e-08	-1.13872e-07	2.02791e-08	-9.35933e-08	2.05920e-06	-1.88969e-07	1.87023e-06	1.23869e-06	-2.81051e-07	9.57640e-07	9.79282e-07	-1.64148e-07	8.15134e-07	1.07959e-06	-1.44217e-07	9.35369e-07
28.361	1.86857e-07	-2.24435e-08	1.64414e-07	8.65202e-07	-1.79081e-07	6.86121e-07	7.01063e-07	-6.46746e-07	5.43167e-08	-1.13353e-07	2.01866e-08	-9.31664e-08	2.05783e-06	-1.88844e-07	1.86899e-06	1.23975e-06	-2.81291e-07	9.58455e-07	9.83990e-07	-1.63820e-07	8.20171e-07	1.07842e-06	-1.44062e-07	9.34362e-07
28.385	1.86939e-07	-2.24533e-08	1.64486e-07	8.68730e-07	-1.78627e-07	6.90103e-07	7.04147e-07	-6.45155e-07	5.89922e-08	-1.12828e-07	2.00932e-08	-9.27349e-08	2.05649e-06	-1.88720e-07	1.86777e-06	1.24082e-06	-2.81535e-07	9.59286e-07	9.88733e-07	-1.63490e-07	8.25243e-07	1.07727e-06	-1.43908e-07	9.33360e-07
28.410	1.87027e-07	-2.24639e-08	1.64563e-07	8.72286e-07	-1.78171e-07	6.94115e-07	7.07257e-07	-6.43557e-07	6.36995e-08	-1.12298e-07	1.99987e-08	-9.22990e-08	2.05517e-06	-1.88600e-07	1.86657e-06	1.24191e-06	-2.81783e-07	9.60132e-07	9.93511e-07	-1.63160e-07	8.30351e-07	1.07612e-06	-1.43754e-07	9.32364e-07
28.434	1.87120e-07	-2.24750e-08	1.64645e-07	8.75870e-07	-1.77712e-07	6.98158e-07	7.10391e-07	-6.41952e-07	6.84387e-08	-1.11762e-07	1.99033e-08	-9.18585e-08	2.05388e-06	-1.88481e-07	1.86540e-06	1.24303e-06	-2.82035e-07	9.60992e-07	9.98323e-07	-1.62829e-07	8.35494e-07	1.07497e-06	-1.43601e-07	9.31373e-07
28.459	1.87218e-07	-2.24868e-08	1.64731e-07	8.79483e-07	-1.77251e-07	7.02232e-07	7.13550e-07	-6.40341e-07	7.32096e-08	-1.11220e-07	1.98068e-08	-9.14135e-08	2.05261e-06	-1.88365e-07	1.86425e-06	1.24416e-06	-2.82292e-07	9.61867e-07	1.00317e-06	-1.62497e-07	8.40673e-07	1.07384e-06	-1.43449e-07	9.30388e-07
28.484	1.87322e-07	-2.24993e-08	1.64822e-07	8.83123e-07	-1.76788e-07	7.06335e-07	7.16735e-07	-6.38722e-07	7.80123e-08	-1.10673e-07	1.97095e-08	-9.09640e-08	2.05137e-06	-1.88251e-07	1.86312e-06	1.24531e-06	-2.82553e-07	9.62757e-07	1.00805e-06	-1.62165e-07	8.45887e-07	1.07271e-06	-1.43298e-07	9.29408e-07
28.508	1.87431e-07	-2.25124e-08	1.64918e-07	8.86791e-07	-1.76322e-07	7.10469e-07	7.19943e-07	-6.37097e-07	8.28466e-08	-1.10121e-07	1.96111e-08	-9.05100e-08	2.05016e-06	-1.88139e-07	1.86202e-06	1.24648e-06	-2.82819e-07	9.63662e-07	1.01297e-06	-1.61831e-07	8.51137e-07	1.07158e-06	-1.43148e-07	9.28434e-07
28.533	1.87545e-07	-2.25261e-08	1.65019e-07	8.90487e-07	-1.75853e-07	7.14634e-07	7.23177e-07	-6.35465e-07	8.77126e-08	-1.09563e-07	1.95117e-08	-9.00515e-08	2.04896e-06	-1.88030e-07	1.86093e-06	1.24767e-06	-2.83089e-07	9.64582e-07	1.01792e-06	-1.61497e-07	8.56422e-07	1.07046e-06	-1.42999e-07	9.27465e-07
28.557	1.87665e-07	-2.25405e-08	1.65124e-07	8.94210e-07	-1.75382e-07	7.18828e-07	7.26436e-07	-6.33825e-07	9.26102e-08	-1.09000e-07	1.94114e-08	-8.95884e-08	2.04780e-06	-1.87923e-07	1.85988e-06	1.24888e-06	-2.83363e-07	9.65516e-07	1.02290e-06	-1.61162e-07	8.61742e-07	1.06935e-06	-1.42850e-07	9.26502e-07
28.582	1.87790e-07	-2.25555e-08	1.65235e-07	8.97962e-07	-1.74909e-07	7.23053e-07	7.29719e-07	-6.32179e-07	9.75393e-08	-1.08431e-07	1.93101e-08	-8.91208e-08	2.04666e-06	-1.87818e-07	1.85884e-06	1.25011e-06	-2.83642e-07	9.66466e-07	1.02792e-06	-1.60827e-07	8.67097e-07	1.06825e-06	-1.42703e-07	9.25545e-07
28.606	1.87921e-07	-2.25712e-08	1.65349e-07	9.01741e-07	-1.74434e-07	7.27308e-07	7.33027e-07	-6.30527e-07	1.02500e-07	-1.07856e-07	1.92078e-08	-8.86487e-08	2.04554e-06	-1.87716e-07	1.85783e-06	1.25135e-06	-2.83925e-07	9.67430e-07	1.03298e-06	-1.60491e-07	8.72487e-07	1.06715e-06	-1.42556e-07	9.24594e-07
28.631	1.88057e-07	-2.25876e-08	1.65469e-07	9.05548e-07	-1.73956e-07	7.31592e-07	7.36359e-07	-6.28867e-07	1.07492e-07	-1.07276e-07	1.91045e-08	-8.81720e-08	2.04445e-06	-1.87616e-07	1.85684e-06	1.25262e-06	-2.84212e-07	9.68409e-07	1.03807e-06	-1.60154e-07	8.77912e-07	1.06606e-06	-1.42410e-07	9.23649e-07
28.656	1.88198e-07	-2.26046e-08	1.65594e-07	9.09382e-07	-1.73475e-07	7.35907e-07	7.39716e-07	-6.27200e-07	1.12516e-07	-1.06691e-07	1.90002e-08	-8.76908e-08	2.04339e-06	-1.87519e-07	1.85587e-06	1.25391e-06	-2.84504e-07	9.69403e-07	1.04319e-06	-1.59816e-07	8.83371e-07	1.06497e-06	-1.42265e-07	9.22709e-07
28.680	1.88345e-07	-2.26222e-08	1.65723e-07	9.13245e-07	-1.72992e-07	7.40252e-07	7.43098e-07	-6.25527e-07	1.17571e-07	-1.06100e-07	1.88950e-08	-8.72051e-08	2.04235e-06	-1.87424e-07	1.85493e-06	1.25521e-06	-2.84800e-07	9.70412e-07	1.04834e-06	-1.59477e-07	8.88866e-07	1.06390e-06	-1.42121e-07	9.21776e-07
28.705	1.88498e-07	-2.26405e-08	1.65857e-07	9.17134e-07	-1.72507e-07	7.44628e-07	7.46505e-07	-6.23847e-07	1.22658e-07	-1.05504e-07	1.87888e-08	-8.67148e-08	2.04134e-06	-1.87331e-07	1.85401e-06	1.25654e-06	-2.85100e-07	9.71436e-07	1.05353e-06	-1.59138e-07	8.94395e-07	1.06283e-06	-1.41978e-07	9.20848e-07
28.729	1.88656e-07	-2.26595e-08	1.65996e-07	9.21051e-07	-1.72019e-07	7.49033e-07	7.49936e-07	-6.22160e-07	1.27775e-07	-1.04901e-07	1.86815e-08	-8.62199e-08	2.04036e-06	-1.87240e-07	1.85312e-06	1.25788e-06	-2.85405e-07	9.72474e-07	1.05876e-06	-1.58798e-07	8.99959e-07	1.06176e-06	-1.41836e-07	9.19927e-07
28.754	1.88820e-07	-2.26792e-08	1.66140e-07	9.24996e-07	-1.71529e-07	7.53468e-07	7.53391e-07	-6.20467e-07	1.32925e-07	-1.04294e-07	1.85733e-08	-8.57205e-08	2.03940e-06	-1.87152e-07	1.85225e-06	1.25924e-06	-2.85714e-07	9.73528e-07	1.06401e-06	-1.58457e-07	9.05558e-07	1.06071e-06	-1.41695e-07	9.19012e-07
28.778	1.88989e-07	-2.26995e-08	1.66289e-07	9.28968e-07	-1.71036e-07	7.57932e-07	7.56871e-07	-6.18766e-07	1.38105e-07	-1.03681e-07	1.84641e-08	-8.52166e-08	2.03847e-06	-1.87067e-07	1.85140e-06	1.26062e-06	-2.86028e-07	9.74596e-07	1.06931e-06	-1.58115e-07	9.11191e-07	1.05966e-06	-1.41555e-07	9.18103e-07
28.803	1.89164e-07	-2.27205e-08	1.66443e-07	9.32968e-07	-1.70541e-07	7.62427e-07	7.60376e-07	-6.17059e-07	1.43317e-07	-1.03062e-07	1.83540e-08	-8.47081e-08	2.03756e-06	-1.86984e-07	1.85058e-06	1.26203e-06	-2.86346e-07	9.75680e-07	1.07463e-06	-1.57773e-07	9.16858e-07	1.05862e-06	-1.41416e-07	9.17200e-07
28.828	1.89344e-07	-2.27422e-08	1.66602e-07	9.36995e-07	-1.70043e-07	7.66952e-07	7.63905e-07	-6.15345e-07	1.48560e-07	-1.02438e-07	1.82428e-08	-8.41950e-08	2.03668e-06	-1.86903e-07	1.84978e-06	1.26345e-06	-2.86668e-07	9.76778e-07	1.07999e-06	-1.57430e-07	9.22560e-07	1.05758e-06	-1.41278e-07	9.16304e-07
28.852	1.89530e-07	-2.27645e-08	1.66766e-07	9.41049e-07	-1.69543e-07	7.71506e-07	7.67459e-07	-6.13625e-07	1.53834e-07	-1.01808e-07	1.81306e-08	-8.36774e-08	2.03583e-06	-1.86825e-07	1.84900e-06	1.26489e-06	-2.86995e-07	9.77891e-07	1.08538e-06	-1.57087e-07	9.28296e-07	1.05655e-06	-1.41140e-07	9.15414e-07
28.877	1.89722e-07	-2.27875e-08	1.66934e-07	9.45131e-07	-1.69040e-07	7.76091e-07	7.71037e-07	-6.11898e-07	1.59139e-07	-1.01173e-07	1.80175e-08	-8.31552e-08	2.03500e-06	-1.86749e-07	1.84825e-06	1.26635e-06	-2.87326e-07	9.79019e-07	1.09081e-06	-1.56742e-07	9.34067e-07	1.05553e-06	-1.41004e-07	9.14530e-07
28.901	1.89919e-07	-2.28112e-08	1.67108e-07	9.49240e-07	-1.68535e-07	7.80704e-07	7.74639e-07	-6.10164e-07	1.64476e-07	-1.00532e-07	1.79034e-08	-8.26284e-08	2.03420e-06	-1.86676e-07	1.84753e-06	1.26782e-06	-2.87661e-07	9.80162e-07	1.09627e-06	-1.56397e-07	9.39871e-07	1.05452e-06	-1.40869e-07	9.13653e-07
28.926	1.90122e-07	-2.28356e-08	1.67286e-07	9.53376e-07	-1.68028e-07	7.85348e-07	7.78266e-07	-6.08423e-07	1.69843e-07	-9.98853e-08	1.77882e-08	-8.20971e-08	2.03343e-06	-1.86605e-07	1.84683e-06	1.26932e-06	-2.88001e-07	9.81320e-07	1.10176e-06	-1.56051e-07	9.45710e-07	1.05352e-06	-1.40735e-07	9.12782e-07
28.951	1.90331e-07	-2.28607e-08	1.67470e-07	9.57539e-07	-1.67518e-07	7.90022e-07	7.81918e-07	-6.06676e-07	1.75242e-07	-9.92333e-08	1.76721e-08	-8.15612e-08	2.03269e-06	-1.86536e-07	1.84615e-06	1.27084e-06	-2.88346e-07	9.82493e-07	1.10729e-06	-1.55705e-07	9.51583e-07	1.05252e-06	-1.40602e-07	9.11918e-07
28.975	1.90545e-07	-2.28864e-08	1.67659e-07	9.61730e-07	-1.67005e-07	7.94725e-07	7.85594e-07	-6.04922e-07	1.80672e-07	-9.85757e-08	1.75550e-08	-8.10207e-08	2.03197e-06	-1.86470e-07	1.84550e-06	1.27237e-06	-2.88694e-07	9.83681e-07	1.11285e-06	-1.55358e-07	9.57489e-07	1.05153e-06	-1.40469e-07	9.11061e-07
29.000	1.90765e-07	-2.29129e-08	1.67852e-07	9.65948e-07	-1.66490e-07	7.99457e-07	7.89294e-07	-6.03161e-07	1.86132e-07	-9.79125e-08	1.74369e-08	-8.04756e-08	2.03128e-06	-1.86407e-07	1.84487e-06	1.27393e-06	-2.89047e-07	9.84883e-07	1.11844e-06	-1.55010e-07	9.63430e-07	1.05055e-06	-1.40338e-07	9.10210e-07
29.024	1.90991e-07	-2.29400e-08	1.68051e-07	9.70193e-07	-1.65973e-07	8.04220e-07	7.93018e-07	-6.01394e-07	1.91624e-07	-9.72437e-08	1.73178e-08	-7.99259e-08	2.03061e-06	-1.86346e-07	1.84427e-06	1.27551e-06	-2.89404e-07	9.86101e-07	1.12407e-06	-1.54661e-07	9.69404e-07	1.04957e-06	-1.40208e-07	9.09366e-07
29.049	1.91223e-07	-2.29678e-08	1.68255e-07	9.74464e-07	-1.65453e-07	8.09011e-07	7.96767e-07	-5.99620e-07	1.97147e-07	-9.65694e-08	1.71977e-08	-7.93717e-08	2.02998e-06	-1.86288e-07	1.84369e-06	1.27710e-06	-2.89766e-07	9.87334e-07	1.12972e-06	-1.54312e-07	9.75412e-07	1.04861e-06	-1.40079e-07	9.08529e-07
29.073	1.91460e-07	-2.29963e-08	1.68464e-07	9.78763e-07	-1.64931e-07	8.13833e-07	8.00540e-07	-5.97840e-07	2.02700e-07	-9.58894e-08	1.70766e-08	-7.88128e-08	2.02937e-06	-1.86232e-07	1.84314e-06	1.27871e-06	-2.90132e-07	9.88581e-07	1.13542e-06	-1.53962e-07	9.81454e-07	1.04765e-06	-1.39951e-07	9.07699e-07
29.098	1.91703e-07	-2.30255e-08	1.68678e-07	9.83089e-07	-1.64406e-07	8.18684e-07	8.04338e-07	-5.96053e-07	2.08285e-07	-9.52039e-08	1.69545e-08	-7.82494e-08	2.02879e-06	-1.86179e-07	1.84261e-06	1.28035e-06	-2.90503e-07	9.89844e-07	1.14114e-06	-1.53611e-07	9.87529e-07	1.04670e-06	-1.39824e-07	9.06875e-07
29.123	1.91952e-07	-2.30554e-08	1.68897e-07	9.87442e-07	-1.63878e-07	8.23564e-07	8.08159e-07	-5.94259e-07	2.13900e-07	-9.45128e-08	1.68314e-08	-7.76813e-08	2.02823e-06	-1.86128e-07	1.84211e-06	1.28200e-06	-2.90878e-07	9.91121e-07	1.14690e-06	-1.53260e-07	9.93638e-07	1.04576e-06	-1.39698e-07	9.06059e-07
29.147	1.92207e-07	-2.30861e-08	1.69121e-07	9.91822e-07	-1.63348e-07	8.28474e-07	8.12005e-07	-5.92459e-07	2.19546e-07	-9.38160e-08	1.67074e-08	-7.71086e-08	2.02771e-06	-1.86080e-07	1.84163e-06	1.28367e-06	-2.91257e-07	9.92414e-07	1.15269e-06	-1.52908e-07	9.99781e-07	1.04482e-06	-1.39573e-07	9.05249e-07
29.172	1.92468e-07	-2.31174e-08	1.69350e-07	9.96229e-07	-1.62816e-07	8.33413e-07	8.15875e-07	-5.90652e-07	2.25223e-07	-9.31137e-08	1.65823e-08	-7.65314e-08	2.02721e-06	-1.86034e-07	1.84118e-06	1.28536e-06	-2.91641e-07	9.93721e-07	1.15851e-06	-1.52555e-07	1.00596e-06	1.04390e-06	-1.39450e-07	9.04447e-07
29.196	1.92734e-07	-2.31494e-08	1.69585e-07	1.00066e-06	-1.62281e-07	8.38382e-07	8.19770e-07	-5.88839e-07	2.30931e-07	-9.24057e-08	1.64562e-08	-7.59495e-08	2.02674e-06	-1.85991e-07	1.84075e-06	1.28707e-06	-2.92029e-07	9.95044e-07	1.16437e-06	-1.52202e-07	1.01217e-06	1.04298e-06	-1.39327e-07	9.03652e-07
29.221	1.93007e-07	-2.31821e-08	1.69825e-07	1.00512e-06	-1.61744e-07	8.43380e-07	8.23689e-07	-5.87019e-07	2.36669e-07	-9.16921e-08	1.63291e-08	-7.53630e-08	2.02630e-06	-1.85950e-07	1.84035e-06	1.28880e-06	-2.92421e-07	9.96381e-07	1.17026e-06	-1.51848e-07	1.01841e-06	1.04207e-06	-1.39205e-07	9.02863e-07
29.245	1.93285e-07	-2.32156e-08	1.70070e-07	1.00961e-06	-1.61204e-07	8.48408e-07	8.27631e-07	-5.85193e-07	2.42439e-07	-9.09729e-08	1.62010e-08	-7.47719e-08	2.02589e-06	-1.85912e-07	1.83997e-06	1.29055e-06	-2.92818e-07	9.97734e-07	1.17618e-06	-1.51493e-07	1.02468e-06	1.04117e-06	-1.39085e-07	9.02083e-07
29.270	1.93570e-07	-2.32497e-08	1.70320e-07	1.01413e-06	-1.60661e-07	8.53465e-07	8.31599e-07	-5.83360e-07	2.48239e-07	-9.02481e-08	1.60720e-08	-7.41761e-08	2.02550e-06	-1.85877e-07	1.83962e-06	1.29232e-06	-2.93220e-07	9.99101e-07	1.18213e-06	-1.51138e-07	1.03099e-06	1.04027e-06	-1.38966e-07	9.01309e-07
29.295	1.93860e-07	-2.32846e-08	1.70575e-07	1.01867e-06	-1.60116e-07	8.58551e-07	8.35590e-07	-5.81520e-07	2.54069e-07	-8.95176e-08	1.59419e-08	-7.35757e-08	2.02515e-06	-1.85844e-07	1.83930e-06	1.29411e-06	-2.93625e-07	1.00048e-06	1.18812e-06	-1.50782e-07	1.03734e-06	1.03939e-06	-1.38848e-07	9.00542e-07
29.319	1.94156e-07	-2.33201e-08	1.70836e-07	1.02323e-06	-1.59569e-07	8.63666e-07	8.39605e-07	-5.79674e-07	2.59931e-07	-8.87815e-08	1.58108e-08	-7.29707e-08	2.02482e-06	-1.85814e-07	1.83900e-06	1.29592e-06	-2.94036e-07	1.00188e-06	1.19414e-06	-1.50425e-07	1.04371e-06	1.03851e-06	-1.38731e-07	8.99783e-07
29.344	1.94458e-07	-2.33564e-08	1.71102e-07	1.02783e-06	-1.59019e-07	8.68811e-07	8.43645e-07	-5.77822e-07	2.65823e-07	-8.80398e-08	1.56787e-08	-7.23611e-08	2.02452e-06	-1.85787e-07	1.83873e-06	1.29774e-06	-2.94450e-07	1.00329e-06	1.20019e-06	-1.50068e-07	1.05012e-06	1.03765e-06	-1.38615e-07	8.99032e-07
29.368	1.94766e-07	-2.33935e-08	1.71373e-07	1.03245e-06	-1.58466e-07	8.73985e-07	8.47709e-07	-5.75963e-07	2.71746e-07	-8.72924e-08	1.55456e-08	-7.17468e-08	2.02425e-06	-1.85762e-07	1.83848e-06	1.29959e-06	-2.94869e-07	1.00472e-06	1.20627e-06	-1.49710e-07	1.05656e-06	1.03679e-06	-1.38500e-07	8.98288e-07
29.393	1.95081e-07	-2.34312e-08	1.71649e-07	1.03710e-06	-1.57911e-07	8.79188e-07	8.51796e-07	-5.74097e-07	2.77699e-07	-8.65393e-08	1.54115e-08	-7.11278e-08	2.02400e-06	-1.85740e-07	1.83826e-06	1.30146e-06	-2.95292e-07	1.00616e-06	1.21239e-06	-1.49351e-07	1.06304e-06	1.03594e-06	-1.38386e-07	8.97551e-07
29.417	1.95401e-07	-2.34697e-08	1.71931e-07	1.04177e-06	-1.57353e-07	8.84421e-07	8.55908e-07	-5.72226e-07	2.83683e-07	-8.57806e-08	1.52764e-08	-7.05043e-08	2.02379e-06	-1.85720e-07	1.83807e-06	1.30334e-06	-2.95720e-07	1.00762e-06	1.21853e-06	-1.48992e-07	1.06954e-06	1.03510e-06	-1.38274e-07	8.96822e-07
29.442	1.95727e-07	-2.35089e-08	1.72218e-07	1.04648e-06	-1.56793e-07	8.89682e-07	8.60044e-07	-5.70347e-07	2.89697e-07	-8.50163e-08	1.51403e-08	-6.98760e-08	2.02361e-06	-1.85703e-07	1.83790e-06	1.30525e-06	-2.96152e-07	1.00909e-06	1.22472e-06	-1.48632e-07	1.07608e-06	1.03426e-06	-1.38163e-07	8.96100e-07
29.467	1.96060e-07	-2.35488e-08	1.72511e-07	1.05120e-06	-1.56230e-07	8.94973e-07	8.64205e-07	-5.68462e-07	2.95742e-07	-8.42463e-08	1.50031e-08	-6.92431e-08	2.02345e-06	-1.85689e-07	1.83776e-06	1.30717e-06	-2.96589e-07	1.01058e-06	1.23093e-06	-1.48271e-07	1.08266e-06	1.03344e-06	-1.38053e-07	8.95386e-07
29.491	1.96398e-07	-2.35894e-08	1.72809e-07	1.05596e-06	-1.55665e-07	9.00293e-07	8.68389e-07	-5.66571e-07	3.01818e-07	-8.34706e-08	1.48650e-08	-6.86056e-08	2.02332e-06	-1.85677e-07	1.83765e-06	1.30911e-06	-2.97030e-07	1.01208e-06	1.23717e-06	-1.47910e-07	1.08926e-06	1.03262e-06	-1.37944e-07	8.94680e-07
29.516	1.96743e-07	-2.36308e-08	1.73112e-07	1.06074e-06	-1.55097e-07	9.05642e-07	8.72597e-07	-5.64673e-07	3.07924e-07	-8.26892e-08	1.47258e-08	-6.79634e-08	2.02323e-06	-1.85668e-07	1.83756e-06	1.31108e-06	-2.97475e-07	1.01360e-06	1.24345e-06	-1.47548e-07	1.09590e-06	1.03182e-06	-1.37836e-07	8.93982e-07
29.540	1.97093e-07	-2.36729e-08	1.73420e-07	1.06555e-06	-1.54527e-07	9.11020e-07	8.76830e-07	-5.62769e-07	3.14061e-07	-8.19021e-08	1.45857e-08	-6.73165e-08	2.02316e-06	-1.85662e-07	1.83750e-06	1.31306e-06	-2.97925e-07	1.01513e-06	1.24976e-06	-1.47186e-07	1.10257e-06	1.03102e-06	-1.37730e-07	8.93291e-07
29.565	1.97450e-07	-2.37158e-08	1.73734e-07	1.07038e-06	-1.53954e-07	9.16428e-07	8.81086e-07	-5.60858e-07	3.20228e-07	-8.11094e-08	1.44445e-08	-6.66649e-08	2.02312e-06	-1.85659e-07	1.83746e-06	1.31506e-06	-2.98380e-07	1.01668e-06	1.25610e-06	-1.46823e-07	1.10927e-06	1.03023e-06	-1.37624e-07	8.92609e-07
29.590	1.97813e-07	-2.37594e-08	1.74054e-07	1.07524e-06	-1.53378e-07	9.21864e-07	8.85367e-07	-5.58941e-07	3.26425e-07	-8.03110e-08	1.43023e-08	-6.60087e-08	2.02311e-06	-1.85658e-07	1.83746e-06	1.31708e-06	-2.98838e-07	1.01825e-06	1.26247e-06	-1.46459e-07	1.11601e-06	1.02945e-06	-1.37520e-07	8.91934e-07
29.614	1.98182e-07	-2.38037e-08	1.74379e-07	1.08013e-06	-1.52800e-07	9.27330e-07	8.89671e-07	-5.57018e-07	3.32653e-07	-7.95068e-08	1.41591e-08	-6.53477e-08	2.02313e-06	-1.85660e-07	1.83747e-06	1.31913e-06	-2.99302e-07	1.01982e-06	1.26887e-06	-1.46095e-07	1.12278e-06	1.02868e-06	-1.37417e-07	8.91267e-07
29.639	1.98558e-07	-2.38488e-08	1.74709e-07	1.08504e-06	-1.52219e-07	9.32824e-07	8.94000e-07	-5.55088e-07	3.38912e-07	-7.86970e-08	1.40149e-08	-6.46821e-08	2.02318e-06	-1.85664e-07	1.83752e-06	1.32119e-06	-2.99769e-07	1.02142e-06	1.27531e-06	-1.45730e-07	1.12958e-06	1.02792e-06	-1.37316e-07	8.90608e-07
29.663	1.98939e-07	-2.38947e-08	1.75045e-07	1.08998e-06	-1.51636e-07	9.38348e-07	8.98353e-07	-5.53152e-07	3.45201e-07	-7.78814e-08	1.38696e-08	-6.40118e-08	2.02327e-06	-1.85672e-07	1.83759e-06	1.32327e-06	-3.00241e-07	1.02303e-06	1.28178e-06	-1.45364e-07	1.13641e-06	1.02717e-06	-1.37215e-07	8.89957e-07
29.688	1.99327e-07	-2.39412e-08	1.75386e-07	1.09495e-06	-1.51050e-07	9.43900e-07	9.02730e-07	-5.51209e-07	3.51520e-07	-7.70602e-08	1.37234e-08	-6.33368e-08	2.02338e-06	-1.85682e-07	1.83769e-06	1.32537e-06	-3.00718e-07	1.02465e-06	1.28828e-06	-1.44998e-07	1.14328e-06	1.02643e-06	-1.37116e-07	8.89314e-07
29.712	1.99721e-07	-2.39886e-08	1.75733e-07	1.09994e-06	-1.50462e-07	9.49482e-07	9.07130e-07	-5.49260e-07	3.57870e-07	-7.62332e-08	1.35761e-08	-6.26571e-08	2.02352e-06	-1.85695e-07	1.83782e-06	1.32749e-06	-3.01199e-07	1.02629e-06	1.29481e-06	-1.44631e-07	1.15018e-06	1.02570e-06	-1.37019e-07	8.88679e-07
29.737	2.00121e-07	-2.40367e-08	1.76085e-07	1.10496e-06	-1.49871e-07	9.55093e-07	9.11555e-07	-5.47305e-07	3.64251e-07	-7.54005e-08	1.34278e-08	-6.19727e-08	2.02369e-06	-1.85710e-07	1.83798e-06	1.32963e-06	-3.01684e-07	1.02794e-06	1.30137e-06	-1.44264e-07	1.15711e-06	1.02497e-06	-1.36922e-07	8.88053e-07
29.762	2.00528e-07	-2.40855e-08	1.76443e-07	1.11001e-06	-1.49277e-07	9.60733e-07	9.16004e-07	-5.45343e-07	3.70661e-07	-7.45621e-08	1.32785e-08	-6.12836e-08	2.02389e-06	-1.85729e-07	1.83816e-06	1.33178e-06	-3.02174e-07	1.02961e-06	1.30797e-06	-1.43896e-07	1.16407e-06	1.02426e-06	-1.36827e-07	8.87434e-07
29.786	2.00941e-07	-2.41351e-08	1.76806e-07	1.11508e-06	-1.48681e-07	9.66401e-07	9.20477e-07	-5.43375e-07	3.77102e-07	-7.37179e-08	1.31282e-08	-6.05897e-08	2.02412e-06	-1.85750e-07	1.83837e-06	1.33396e-06	-3.02668e-07	1.03129e-06	1.31459e-06	-1.43528e-07	1.17107e-06	1.02356e-06	-1.36732e-07	8.86824e-07
29.811	2.01360e-07	-2.41854e-08	1.77175e-07	1.12018e-06	-1.48082e-07	9.72099e-07	9.24974e-07	-5.41400e-07	3.83574e-07	-7.28680e-08	1.29768e-08	-5.98912e-08	2.02438e-06	-1.85774e-07	1.83860e-06	1.33616e-06	-3.03167e-07	1.03299e-06	1.32125e-06	-1.43159e-07	1.17809e-06	1.02286e-06	-1.36640e-07	8.86222e-07
29.835	2.01786e-07	-2.42366e-08	1.77549e-07	1.12531e-06	-1.47481e-07	9.77826e-07	9.29495e-07	-5.39419e-07	3.90076e-07	-7.20123e-08	1.28244e-08	-5.91879e-08	2.02467e-06	-1.85801e-07	1.83887e-06	1.33838e-06	-3.03670e-07	1.03471e-06	1.32794e-06	-1.42789e-07	1.18515e-06	1.02218e-06	-1.36548e-07	8.85629e-07
29.860	2.02218e-07	-2.42884e-08	1.77929e-07	1.13046e-06	-1.46877e-07	9.83582e-07	9.34040e-07	-5.37432e-07	3.96608e-07	-7.11509e-08	1.26710e-08	-5.84799e-08	2.02499e-06	-1.85830e-07	1.83916e-06	1.34062e-06	-3.04178e-07	1.03644e-06	1.33466e-06	-1.42419e-07	1.19224e-06	1.02150e-06	-1.36458e-07	8.85043e-07
29.884	2.02656e-07	-2.43411e-08	1.78315e-07	1.13564e-06	-1.46271e-07	9.89367e-07	9.38609e-07	-5.35439e-07	4.03170e-07	-7.02837e-08	1.25166e-08	-5.77671e-08	2.02534e-06	-1.85862e-07	1.83948e-06	1.34287e-06	-3.04690e-07	1.03818e-06	1.34142e-06	-1.42048e-07	1.19937e-06	1.02084e-06	-1.36369e-07	8.84467e-07
29.909	2.03101e-07	-2.43945e-08	1.78706e-07	1.14084e-06	-1.45661e-07	9.95180e-07	9.43202e-07	-5.33439e-07	4.09763e-07	-6.94107e-08	1.23611e-08	-5.70496e-08	2.02573e-06	-1.85898e-07	1.83983e-06	1.34515e-06	-3.05206e-07	1.03994e-06	1.34820e-06	-1.41676e-07	1.20652e-06	1.02018e-06	-1.36281e-07	8.83899e-07
29.934	2.03552e-07	-2.44487e-08	1.79103e-07	1.14607e-06	-1.45050e-07	1.00102e-06	9.47819e-07	-5.31432e-07	4.16387e-07	-6.85320e-08	1.22046e-08	-5.63274e-08	2.02614e-06	-1.85935e-07	1.84020e-06	1.34745e-06	-3.05727e-07	1.04172e-06	1.35502e-06	-1.41304e-07	1.21371e-06	1.01953e-06	-1.36195e-07	8.83339e-07
29.958	2.04009e-07	-2.45036e-08	1.79506e-07	1.15133e-06	-1.44435e-07	1.00689e-06	9.52460e-07	-5.29420e-07	4.23040e-07	-6.76475e-08	1.20471e-08	-5.56004e-08	2.02658e-06	-1.85976e-07	1.84061e-06	1.34976e-06	-3.06253e-07	1.04351e-06	1.36186e-06	-1.40932e-07	1.22093e-06	1.01890e-06	-1.36110e-07	8.82788e-07
29.983	2.04473e-07	-2.45593e-08	1.79914e-07	1.15661e-06	-1.43818e-07	1.01280e-06	9.57126e-07	-5.27401e-07	4.29725e-07	-6.67572e-08	1.18886e-08	-5.48686e-08	2.02706e-06	-1.86020e-07	1.84104e-06	1.35210e-06	-3.06783e-07	1.04532e-06	1.36874e-06	-1.40558e-07	1.22818e-06	1.01827e-06	-1.36026e-07	8.82245e-07
30.007	2.04943e-07	-2.46158e-08	1.80328e-07	1.16192e-06	-1.43199e-07	1.01872e-06	9.61815e-07	-5.25376e-07	4.36439e-07	-6.58611e-08	1.17290e-08	-5.41321e-08	2.02757e-06	-1.86066e-07	1.84150e-06	1.35445e-06	-3.07317e-07	1.04714e-06	1.37565e-06	-1.40185e-07	1.23547e-06	1.01765e-06	-1.35944e-07	8.81711e-07
